# Supplementary material for: A novel taxonomic database for eukaryotic mitochondrial cytochrome oxidase subunit I gene (eKOI), with a focus on protists diversity
Source: Database (Oxford). 2025 Sep 24;2025:baaf057. doi: 10.1093/database/baaf057 (PMC12462617; doi:10.1093/database/baaf057)
Supplement: baaf057_Supplemental_File [file baaf057_supplemental_file.zip]

Archive with 179 entries (174 files):
- 1_scripts/
- 1_scripts/1_sequences_procesing.py
- 1_scripts/2_percentage_identity_graphic.py
- 1_scripts/3_fasta_name_extraction.py
- 1_scripts/3_fasta_name_extraction.py.bak
- 1_scripts/4_fasta_name_substitution.py
- 1_scripts/5_taxonomic_assignation.py
- 1_scripts/6_cluster_OTU.py
- 1_scripts/7_taxonomic_assignation_mean.py
- 2_alignment_eKOI/
- 2_alignment_eKOI/acanthocephala.nex
- 2_alignment_eKOI/Actinopterygii.nex
- 2_alignment_eKOI/Amphibia.nex
- 2_alignment_eKOI/annelida.nex
- 2_alignment_eKOI/apicomplexa.nex
- 2_alignment_eKOI/arachnida.nex
- 2_alignment_eKOI/ascomycota.nex
- 2_alignment_eKOI/basidiomycota.nex
- 2_alignment_eKOI/bigyra.nex
- 2_alignment_eKOI/brachiopoda.nex
- 2_alignment_eKOI/bryozoa.nex
- 2_alignment_eKOI/cephalochordata.nex
- 2_alignment_eKOI/cercozoa.nex
- 2_alignment_eKOI/chlorophyta.nex
- 2_alignment_eKOI/chondrichthyes.nex
- 2_alignment_eKOI/ciliophora.nex
- 2_alignment_eKOI/cnidaria.nex
- 2_alignment_eKOI/crustacea.nex
- 2_alignment_eKOI/cryptophyceae.nex
- 2_alignment_eKOI/ctenophora.nex
- 2_alignment_eKOI/cyclostomata.nex
- 2_alignment_eKOI/dinophyceae.nex
- 2_alignment_eKOI/dipnomorpha.nex
- 2_alignment_eKOI/discoba.nex
- 2_alignment_eKOI/discosea.nex
- 2_alignment_eKOI/echinodermata.nex
- 2_alignment_eKOI/entoprocta.nex
- 2_alignment_eKOI/evosea.nex
- 2_alignment_eKOI/gastrotricha.nex
- 2_alignment_eKOI/glaucocystophyceae.nex
- 2_alignment_eKOI/Gnathifera.nex
- 2_alignment_eKOI/haptista.nex
- 2_alignment_eKOI/hemichordata.nex
- 2_alignment_eKOI/hexapoda.nex
- 2_alignment_eKOI/mammalia.nex
- 2_alignment_eKOI/mesozoa.nex
- 2_alignment_eKOI/mollusca.nex
- 2_alignment_eKOI/myriapoda.nex
- 2_alignment_eKOI/nematoda.nex
- 2_alignment_eKOI/nematomorpha.nex
- 2_alignment_eKOI/nemertea.nex
- 2_alignment_eKOI/ochrophyta.nex
- 2_alignment_eKOI/onychophora.nex
- 2_alignment_eKOI/oomycota.nex
- 2_alignment_eKOI/perkinsozoa.nex
- 2_alignment_eKOI/phoronida.nex
- 2_alignment_eKOI/placozoa.nex
- 2_alignment_eKOI/platyhelminthes.nex
- 2_alignment_eKOI/porifera.nex
- 2_alignment_eKOI/provora.nex
- 2_alignment_eKOI/pycnogonida.nex
- 2_alignment_eKOI/retaria.nex
- 2_alignment_eKOI/rhodophyta.nex
- 2_alignment_eKOI/sauropsida.nex
- 2_alignment_eKOI/scalidophora.nex
- 2_alignment_eKOI/streptophyta.nex
- 2_alignment_eKOI/tardigrada.nex
- 2_alignment_eKOI/tubulinea.nex
- 2_alignment_eKOI/tunicata.nex
- 2_alignment_eKOI/xenacoelomorpha.nex
- 3_ASV_metabarcoding/
- 3_ASV_metabarcoding/apicomplexa.fasta
- 3_ASV_metabarcoding/apicomplexa_OTUs.csv
- 3_ASV_metabarcoding/Apusozoa.fasta
- 3_ASV_metabarcoding/apusozoa_OTUs.csv
- 3_ASV_metabarcoding/bigyra.fasta
- 3_ASV_metabarcoding/bigyra_OTUs.csv
- 3_ASV_metabarcoding/Bryozoa.fasta
- 3_ASV_metabarcoding/Bryozoa_OTUS.csv
- 3_ASV_metabarcoding/cercozoa.fasta
- 3_ASV_metabarcoding/cercozoa_OTUs.csv
- 3_ASV_metabarcoding/chlorophyta.fasta
- 3_ASV_metabarcoding/Choanoflagellata.fasta
- 3_ASV_metabarcoding/Choanoflagellata_OTUs.csv
- 3_ASV_metabarcoding/ciliophora.fasta
- 3_ASV_metabarcoding/ciliophora_OTUs.csv
- 3_ASV_metabarcoding/Cryptophyta.fasta
- 3_ASV_metabarcoding/Cryptophyta_OTUs.csv
- 3_ASV_metabarcoding/excavata.fasta
- 3_ASV_metabarcoding/excavata_OTUs.csv
- 3_ASV_metabarcoding/filasterea.fasta
- 3_ASV_metabarcoding/filasterea_OTUs.csv
- 3_ASV_metabarcoding/gastrotricha.fasta
- 3_ASV_metabarcoding/gastrotricha_OTUs.csv
- 3_ASV_metabarcoding/Haptophyta.fasta
- 3_ASV_metabarcoding/Haptophyta_OTUs.csv
- 3_ASV_metabarcoding/metadata_muestras.csv
- 3_ASV_metabarcoding/Myzozoa.fasta
- 3_ASV_metabarcoding/Myzozoa_OTUs.csv
- 3_ASV_metabarcoding/Nibbleridia.fasta
- 3_ASV_metabarcoding/Nibbleridia_OTUs.csv
- 3_ASV_metabarcoding/ochrophyta.fasta
- 3_ASV_metabarcoding/ochrophyta_OTUs.csv
- 3_ASV_metabarcoding/Percolozoa.fasta
- 3_ASV_metabarcoding/Percolozoa_OTUs.csv
- 3_ASV_metabarcoding/Peronosporomycetes.fasta
- 3_ASV_metabarcoding/Peronosporomycetes_OTUs.csv
- 3_ASV_metabarcoding/picozoa.fasta
- 3_ASV_metabarcoding/picozoa_OTUs.csv
- 3_ASV_metabarcoding/placozoa.fasta
- 3_ASV_metabarcoding/placozoa_OTUs.csv
- 3_ASV_metabarcoding/plamonada.fasta
- 3_ASV_metabarcoding/plamonada_OTUs.csv
- 3_ASV_metabarcoding/Prasinodermophyta.fasta
- 3_ASV_metabarcoding/Prasinodermophyta_OTUs.csv
- 3_ASV_metabarcoding/retaria.fasta
- 3_ASV_metabarcoding/retaria_OTUs.csv
- 3_ASV_metabarcoding/rotifera.fasta
- 3_ASV_metabarcoding/Saprolegniomycetes.fasta
- 3_ASV_metabarcoding/Saprolegniomycetes_OTUs.csv
- 3_ASV_metabarcoding/tardigrada.fasta
- 3_ASV_metabarcoding/tardigrada_OTUs.csv
- 3_ASV_metabarcoding/Xenacoelomorpha.fasta
- 3_ASV_metabarcoding/Xenacoelomorpha_OTUs.csv
- 4_alignament_phylogenetic_trees/
- 4_alignament_phylogenetic_trees/apicomplexa.nex
- 4_alignament_phylogenetic_trees/apicomplexa.tree
- 4_alignament_phylogenetic_trees/apusozoa.nex
- 4_alignament_phylogenetic_trees/apusozoa.tree
- 4_alignament_phylogenetic_trees/Bdelloidea.nex
- 4_alignament_phylogenetic_trees/Bdelloidea.tree
- 4_alignament_phylogenetic_trees/bigyra.nex
- 4_alignament_phylogenetic_trees/bigyra.tree
- 4_alignament_phylogenetic_trees/cercozoa.nex
- 4_alignament_phylogenetic_trees/cercozoa.tree
- 4_alignament_phylogenetic_trees/choanoflagellata.nex
- 4_alignament_phylogenetic_trees/choanoflagellata.tree
- 4_alignament_phylogenetic_trees/cryptophyta.nex
- 4_alignament_phylogenetic_trees/cryptophyta.tree
- 4_alignament_phylogenetic_trees/dinophyceae.nex
- 4_alignament_phylogenetic_trees/dinophyceae.tree
- 4_alignament_phylogenetic_trees/filasteria.nex
- 4_alignament_phylogenetic_trees/filasteria.tree
- 4_alignament_phylogenetic_trees/gastrotricha.nex
- 4_alignament_phylogenetic_trees/gastrotricha.tree
- 4_alignament_phylogenetic_trees/haptista.nex
- 4_alignament_phylogenetic_trees/haptista.tree
- 4_alignament_phylogenetic_trees/heterolobosea.nex
- 4_alignament_phylogenetic_trees/heterolobosea.tree
- 4_alignament_phylogenetic_trees/jakobida.nex
- 4_alignament_phylogenetic_trees/jakobida.tree
- 4_alignament_phylogenetic_trees/picozoa.nex
- 4_alignament_phylogenetic_trees/picozoa.tree
- 4_alignament_phylogenetic_trees/placozoa.nex
- 4_alignament_phylogenetic_trees/placozoa.tree
- 4_alignament_phylogenetic_trees/provora.nex
- 4_alignament_phylogenetic_trees/provora.tree
- 4_alignament_phylogenetic_trees/Saprolegniomycetes.nex
- 4_alignament_phylogenetic_trees/Saprolegniomycetes.tree
- 4_alignament_phylogenetic_trees/squamocutida.nex
- 4_alignament_phylogenetic_trees/squamocutida.tree
- 4_alignament_phylogenetic_trees/vennellida.nex
- 4_alignament_phylogenetic_trees/vennellida.tree
- 5_COI_databses_comparison/
- 5_COI_databses_comparison/eKOI_MIDORI2_comparison.xlsx
- 5_COI_databses_comparison/taxonomy_COI_databases.xlsx
- eKOI.fasta
- eKOI_taxonomy_PR2.fasta
- eKOI_taxonomy_PR2.fasta.bak
- figure_s1.jpg
- figure_s2.jpg
- Figure_s3.jpg
- Figure_s4.jpg
- logo.png
- logo_purple.pdf
- logo_purple.svg
- metadata.csv
- Table_S1_eKOI_taxonomy.csv
- Table_S2_eKOI_taxonomy_PR2.csv
