# Supplementary material for: A novel taxonomic database for eukaryotic mitochondrial cytochrome oxidase subunit I gene (eKOI), with a focus on protists diversity
Source: Database (Oxford). 2025 Sep 24;2025:baaf057. doi: 10.1093/database/baaf057 (PMC12462617; doi:10.1093/database/baaf057)
Supplement: baaf057_Supplemental_File [file baaf057_supplemental_file.zip › 2_alignment_eKOI/acanthocephala.nex]

#NEXUS
begin data;
	dimensions ntax=189 nchar=1500;
	format datatype=dna missing=? gap=-;
	matrix
	OR625528	----------------------------TT--AGTTTATTTTATTGTAAGGGTTTGGGGTGGGTTAGTCGGTTTTAGTTTAAGGTTGATTGTGCGTTTGGAGTTAGGTGCTGGTGGGGTTTTAATAGGAGATGAGTCTTTGTATAATGTGGTCGTCACTGCGCATGCTGTTATAATAGTG-TTTTATTTCGTTATGCCTTTC-TTTATGGGGGGTCTG-GGCAACTGGATGGTGCCTTTGTGGGTGGGTCTTGGTGATATAGCCCTACCCCGGGTGAATGGTATCAGTTTAGTCTTGTTAAACTTCTCAATAGTGTTAGTAATAAGATCTTTGGTTTTAGGTGTGGGT-GGGGTGGGGTGGACTATGTACCCGCCCTTGAGGTTGATCGGCTTTAGTGG…
	KC904074	---------------------------TGT--CATATATTTCATGTTAAGGGTCTGGTGCGGTTTGGTCGGGTTTAGGTTGAGTGGGCTTATCCGGTTGGAGTTGGGTGCAAGTGGTTGTTGACTAAACAGAGAAAGGTTGTACAACAGTATTGTTACTATACACGCTGTTATTATAGTC-TTCTTTTTGGTTATACCAAGT-TTTATAGGGGGTTTT-GCTAATTGATTAATTCCGGTGATGCTATCAAAGGGTGATATGATTTACCCACGATTGAACAATGTAAGATTTTTGTTAGTGCCTACTTCTTTAATTTTATTTATTTTTTCGGCTTTTCTTGGGGGGCCT-CAAGCAGGTTGGACTTTTTATCCGCCTTTGAGGGCAAAAGAATTCATAGG…
	MN833316	------------------------------------------------------------GGTTTAGTTGGATTTGCTTTAAGAGGGGTTATGCGAGTAGAGTTAATAGTTTCTGGGGTGTGGCTTGGTTCTGAGGGGTTGTATAATATGCTTGTTACCAGTCATGCTATTATAATAGTT-TTCTTTTTGGTTATGCCTTTA-TTTATAGGGGCTT----GGAACATGTTGCTCCCTATGATGTTGGGGGTTAAAGATATAGTATTCCCTCGGATAAACAATTTAAGAGTTTTGATGGTTGGTGTTTCTTTGGCTATATACATTTCTAGAATGGTGCAGGAGGGGCCT-CAAACAGGTTGGACATTTTATCCTCCCTTGTCTAGGCAGGGTTTCTCTAG…
	OM540396	----------------------------------------------------------GTGGTCTAGTGGGTTTTGGTTTAAGTGGCGTTATTCGTTTAGAGTTGATAAGAAGGGGATCCTGATTGGGGTGTGAGAGCTTATATAATATAGTTGTTACAAGACATGCTGTTATAATAGTT-TTTTTCTTGGTAATACCTTTC-TTTCTTGGGGCTTTA-GGTAATATACTAACTCCTTTGATGCTACATTTAAAGGATATAGTGTTTCCTCGCTTAAATAATTTAAGGGTATTAATAGAATATGTTTCTTTAGGTTTATTCTGTTACTCTATAAGACAAGAGGGTCCA-CAAGCTGGTTGAACCTACTATCCTCCGCTTTCTTCAGTGGGTTTTATAAG…
	DQ089723	-----------------------------AATAATATATTTTTTAGTTAGAATTTGAGGAGGGTTATGCGGATTTGGGTTAAGAGGATTAATTCGACTTGAATTAAGAGCTTCGGGAAGATGGCTGGGTAGAGAGTCCCTCTACAATATAATTGTTACTAGCCATGCTATTATAATGGTG-TTTTTTCTAGTGATGCCTTTA-TTTATAGGAGGCCTG-GGGAATCTATTACTGCCAATAATATTGGGGCTTGAAGATATGGTATTTCCCCGTTTAAATAATTTAAGTGTCCTAATGGTATACTTATCTTTAGGTATATTCAGTTATTCTATGACCCAAATAGGGCCC-CAAGCGGGTTGAACCTATTACMCTCCCTTGTCATTAACTGGATTTAGTAG…
	KF156889	------------------------------AGTATGTATTTTGTAGTCAGGGTTTGAGGCGGCTTGGTGGGATTTAGTTTAAGGGGGTTGATCCGTTTGGAGATGAGAGTAAGCGGGAGTTGAATGGGGAGTGAGTCTTTATATAACATAGTGGTTACTAGGCATGCTATTATAATGGTT-TTCTTTTTAGTAATGCCTTTG-TTCATGGGGGGTTTG-GGTAATTTGTTAACCCCCTTGATGTTGGGTGTAGAGGATATAGTTTTTCCTCGTTTGAATAATTTGAGGGTTTTGATGGTTTATTTTGCATTAGGTTTGTTTTGTTATTCTATGACTCAAGAGGGGCCA-CAGGCAGGGTGGACATATTATCCCCCACTTTCATCAGGGGGGTATAGGGG…
	DQ089704	---------------------------GAT--AATGTATTTTTTAATTAGAGTGTGAGGCGGTTTAGTAGGGTTCAGATTAAGAGGGTTAATTCGGTTGGAGCTCAGGGTTAGTGGCAGGTGGTTGGGAGGGGAGTCTTTATATAATATAGTCGTTACTAGGCATGCTATTATAATGGTA-TTTTTTCTTGTAATACCCTTG-TTTATAGGGGGTTTG-GGTAATCTTCTAACTCCGTTGATAGTCGGTTTAGAGGATATAGTATTTCCGCGACTTAATAATTTAAGGGTGTTGATGGTGTATGTCTCTTTGGGTTTATTTTGTTATTCTATGACACAAAGAGGCCCT-CAAACAGGGTGAACGTTTTATCCTCCTTTATCCTCTTCTGATTTTAGAGG…
	MN780975	---------------------------TAT--GATATATTTTTTAATTAGTGTTTGAGGGGGTTTAGTGGGTTTTAGTTTAAGGGGGTTAATTCGACTTGAATTGAGAGTTAGAGGGTGCTGGTTGGGTAGAGAGTCTTTATATAATATGGTTGTAACTAGGCACGCTATCATGATAGTT-TTTTTTCTTGTGATGCCTTTG-TTTATAGGGGGTTTA-GGTAATTTATTAACTCCTTTAATAGTAGGTTTAGAGGATATGGTGTTTCCACGCTTAAATAATTTAAGGGTGTTGATAGTTTATGTTTCTTTGGGATTATTTTGTTATTCTATAACTCAAGAAGGGCCT-CAAGCTGGTTGAACTTACTACCCCCCATTATCCTCTAATGACTTTAGTGG…
	KF156884	----------------------------AT--AATATATTTTTTAATTAGGGTTTGAGGGGGTTTAGTGGGATTTGGTCTAAGGGGGTTAATTCGACTTGAATTGAGAGTAGGTGGAAGATGAATAGGTAGGGAGTCTTTGTACAACATGGTTGTAACTAGACATGCCATTATAATGGTG-TTTTTTCTCGTGATGCCTTTA-TTTATAGGCGGGCTG-GGTAATCTGTTAACCCCTTTAATAATAGGTCTAGAGGATATGGTTTTCCCACGGTTGAATAATTTAAGTGTTCTTATGGTCTATGTTTCTTTGGGTTTATTTTGTTATTCTATGACCCAAGATGGGCCC-CAAGCTGGTTGGACGTACTATCCACCGTTATCTTCATCTAATTTTAGGGG…
	KF156883	----------------------------AT--AATATATTTTTTAATTAGGGTTTGAGGAGGGTTAGTAGGATTTGGTCTAAGGGGGTTGATTCGACTTGAATTGAGAGTAGGCGGAAGATGAATAGGTAGGGAATCTTTGTACAACATGGTTGTAACTAGACATGCTATTATAATGGTG-TTTTTTCTCGTGATGCCTTTG-TTTATAGGCGGGTTG-GGTAATCTGTTAACCCCTTTAATAATAGGTCTGGAGGATATGGTTTTCCCACGGTTGAATAATTTAAGTGTTCTTATGGTCTATGTTTCTTTGGGTTTATTCTGTTATTCTATGACCCAAGACGGGCCC-CAAGCTGGTTGGACGTATTATCCACCGTTATCTTCATCTAATTTTAGGGG…
	KM659328	---------------------------------------TTTATTTTTAGTATTTGAAGGGGAGTTATAGGGGTGGTGTTTAGAATAGTGATTCGTTTGGAGTTGGGTAGTATTGGGTCTTTGTTGATAGATGATCATCTATACAATGTGTTGGTCAGCTCTCATGCTATTCTGATGATT-TTCTTCATGGTTATGCCTATT-AGGATGGGTGGGTTT-GGTAATTGACTAGTGCCAATTATAATGGGCGTTAGGGACATGGCTTTCCCCCGTTTAAACAGTTTCAGGTTTTGGTTGCTTCCCATGTCGTTGATTATATTTATTTTGTCATTGTTGGTGGATGGGGTA-AGTGTAGGGTGGACTTTTTACCCTCCATTAAGCAGGGTTCCATATAGGAG…
	KM659346	---------------------------------------TTTATTTTTAGTATTTGGAGGGGGATTATTGGAGTTGTACTTAGGGCAATGATTCGTTTGGAGTTGGGGAGTATTGGGTCTTTTTTAATGGATGATCATTTGTATAATGTACTGGTTAGCTCTCATGCTATTTTAATAATT-TTCTATATAGTTATACCTATT-AGAATAGGTGGTTTT-GGAAACTGGTTAGTACCTGTTATAATAGGAGTTGGGGACATAGCTTTCCCTCGTATAAATAGATTTAGGTTTTGATTACTTCCTGTGTCATTAATGATGTTTTCTTTGTCTATGCTAGTAGATGGCGTA-GGTGTAGGGTGAACTTTTTACCCTCCTCTGAGAAGCGCATCTTTTAGAAG…
	KM659377	---------------------------------------TTTATTTTTAGTATTTGAAGGGGGATTATTGGGGTTGTACTAAGGATGGTAATTCGTCTGGAGTTGGGTAGTATTGGGTCATTTTTAATAGATGATCATTTGTATAATGTGCTAATTAGCTCTCATGCTATTTTAATAATT-TTCTATATAGTTATGCCTATT-AGAATAGGGGGTTTT-GGAAATTGACTAGTACCTGTTATAATAGGAATCGGGGATATGGCCTTCCCTCGTATAAATAGATTTAGATTTTGACTTCTTCCTGTATCACTGGTGATGTTTACTCTGTCTATGCTTGTAGATGGGGCA-GGTGTGGGGTGAACTTTTTATCCTCCCCTGAGGAGTGCGTCTTTTAGAAG…
	AF416999	-----------------------------TATTATATATTTTATTTTTAGTATTTGAAGAGGGGTTGTTGGAGTTGTACTTAGGATGGTAATTCGTCTGGAGTTAGGTAGTATTGGATCCTTTTTAATGGATGATCATTTGTATAATGTGTTGATTAGTTCTCATGCTATTTTAATAATC-TTCTATATGGTTATGCCTATT-AGAATGGGTGGTTTT-GGAAACTGATTAGTGCCTGTTATAATAGGAGTTGGGGATATGGCTTTTCCTCGTATAAATAGATTTAGATTCTGACTACTTCCCGTATCATTGGTGATGTTCACTCTGTCTGTACTTGTAGATGGGGCA-GGTGCAGGGTGAACTTTTTATCCTCCCTTGAGGGGGGCATCTTTTAGAAG…
	KT881245	----------------------------------------------------------------TTATTGGGGTTGTACTTAGAATGGTAATTCGTTTGGAGTTGGGTAGTATTGGATCCTTTTTAATGGATGATCATTTGTATAATGTGTTGATTAGTTCTCATGCTATTTTAATAATC-TTCTATATGGTTATGCCTATT-AGAGTGGGAGGTTTT-GGAAATTGATTAGTGCCTGTTATAATAGGAGTTGGGGATATGGCTTTTCCCCGTATAAATAGATTCAGATTTTGATTACTTCCCGTATCATTGGTGATATTCACTCTGTCTGTACTTGTAGATGGGGCA-GGTGCAGGGTGAACTTTTTATCCTCCCTTGAGGGGGGCATCTTTTAGAAG…
	KT881244	TGTGTTAAAAAAACATAAAGATATTGGTAT--CATATATTTTATTTTGGCACTTTGAAGGGGTTTAATGGGGACAATGGTGTCTGTGGTGGTGCGATTAGAGCTAGGGAGTGTTGGGGCATTTTTAATGGATGATCATCTGTATAACATATTGGTAAGTTCTCATGCTATCCTGATGATC-TTCTTTCTAGTCATGCCTATC-AGAATAGGGGGATTT-GGAAATTGGATAATTCCAGCAATACTAGGTATCAGGGATATGGCATTTCCTCGTCTTAATAACTTTAGGTTTTGATTACTTCCTATATCATTGGTCTTTTTGATGCTATCTATGCTTACAGGGGGTGCA-GGAACAGGGTGAACTATTTACCCTCCTTTAAGCACTAGGATTTACAGGAG…
	MN612080	----------------------ATTGGGAT--TATGTATTTTATTTTGGCGGTTTGAAGAGGGTTGATGGGTACAATGGTATCAGTAGTGATGCGATTGGAGTTGGGTAGTGTTGGAGCGTTTTTAGCGGATGACCATTTGTATAATATACTGGTTAGTTCTCATGCTATTTTGATGATT-TTCTTTTTAGTCATGCCTATT-AGTATGGGGGGTTTT-GGTAATTGATTGATTCCGGTTATGTTGGGGATTGGGGATATGGCGTTCCCTCGTCTTAATAACTTTAGATTTTGGTTACTTCCTGTCTCTTTATCCTTATTAATAATATCTATATTAACAGGAGGGGCT-GGAACTGGGTGAACTATTTACCCTCCTTTAAGTACGAGGATATATAGGAG…
	AF417000	---------------------------GAT--GATATATTTTATTTCTTCATTATGGAGAGGTTTGATAGGGGTTGTAATAAGGTTAATTATTCGTTTAGAGCTGGGAAGGGTTGGGTCGTTACTAATGGACGACCACTTGTATAATGTGCTAGTTGGATCACATGCTGTTATAATGATT-TTCTTTTTAGCAATACCGGTG-ATAATAGGAGGGTTT-GGTAATTGGCTAATTCCTATTATGTTGGGAGTAGGGGATATAGCTTTTCCACGGTTAAATAATTTTAGGTTTTGACTACTTCCAGTTTCTATGACGTTTATAATAATGTCCCTGATGATAGGGGGTTCT-GGTTCAGGGTGGACTATTTACCCTCCTTTAAGTAGGTGGGTTTATAGAAG…
	KP997253	------------------------------GGAATTTATTTTCTTTT---------GGAGGGTTTGATAGGGGTGATAATAAGAGTGGTGATTCGCTTAGAGCTGGGTAGGGTAGGGTCGTTGTTGGTGGACGACCACTTGTATAATGTGTTAGTAGGGTCACATGCTGTTATAATGATC-TTCTTTTTAGCCATGCCGGTT-ATGATAGGGGGGTTT-GGTAATTGGTTGATCCCCATTATATTGGGTGTAGGGGATATGGCCTTTCCCCGTTTAAATAACTTCAGGTTTTGGTTATTACCAGTGTCCATGGTGCTTATAATAGTTTCTATGCTAATAGGTGGATCT-GGTTCTGGGTGGACCATTTATCCTCCTTTAAGTAGGGTAACTTATAGTAG…
	KT818499	-------------------------------------ATTTTTTCTT-----TTTGGAGAGGTTTGATAGGGGTGATAATAAGAGTGGTGATTCGTTTAGAGCTGGGAAGGGTGGGGTCGTTGTTGGTGGACGATCACCTGTATAATGTGTTAGTGGGGTCACATGCTGTTATAATAATC-TTCTTTTTGGCCATGCCGGTC-ATGATGGGGGGATTT-GGTAATTGGCTAATTCCGATTATATTGGGTGTAGGTGATATGGCCTTTCCTCGCCTAAACAACTTTAGGTTTTGGTTATTACCAGTGTCCATGGTGTTTCTAATAGTCTCTATGCTAACAGGTGGGTCT-GGTTCTGGGTGGACTATTTATCCTCCTTTGAGTAGGTGGGCCTATAGAAG…
	AF416998	---------------------------GAT--CCTGTATATATTATCTGCTGTATGAGGGGGTATGATAGGGTTAATAATGAGTGTAATCATTCGTTTGGAGCTAGGGAGTGTGGGTAGACTTTTGGTGGATAATCATCTTTACAATGTAGTAGTAAGATCTCATGCTATTTTGATGATT-TTCTTTTTAGTCATGCCTATT-ACTATAGGGGGGTTT-GGAAACTGAATAGTTCCCATCATGTTAGGAGTGGGTGATATAGCTTTTCCACGTATAAATAATTTTAGGTTTTGGCTCCTTCCAGCATCATTGGCGGTTTTTTTAGCATCTTTGCTTATTGACGGGGCT-GCTACAGGATGGACTTTGTATCCTCCCCTAAGGTCCTATGGGTTTAGCAG…
	MZ683375	----------------------------------------------------------GGGGTTTGATGGGTATAGTAATTAGGGTAGTAATGCGGTTGGAATTGGGAAGGGTCGGCAGTTATTTAATAGATGACCATTTATATAACTCTTTAGTTAGGTCTCATGCTGTTTTAATGATT-TTCTTTTTAGTAATACCTATT-ATAATGGGAGGATTT-GGTAACTGACTTATTCCAGTGATAATGGGGATTGGGGATATAGCTTTTCCTCGTCTTAATAATTTTAGATTTTGGTTACTTCCTACTTCGTTGATGTTTTTGATGGTGTCTATGTTTGTTGGCGGAGCT-GGGACTGGGTGAACTATCTATCCTCCACTGAGTAGGGGGGAGTTTAGTGG…
	LC350021	------------------------------------------------------------------------ATAGTAATTAGGGTGGTGATACGGTTGGAATTGGGAAGGGTCGGCAGATATTTGGTAGATGATCATTTATATAACTCTTTGGTCAGGTCTCATGCTATTTTAATGATT-TTCTTTTTAGTAATACCTATT-ATAATGGGAGGTTTT-GGTAATTGACTTATTCCGGTAATATTGGGGATTGGGGATATAGCTTTTCCTCGTCTTAATAATTTTAGGTTTTGGTTGCTTCCTACTTCATTAATGTTTTTGATAGTGTCCATATTTGTTGGCGGAGCA-GGTACTGGGTGAACTATCTATCCTCCACTAAGTAGGGGGGAGTTTAGCGG…
	MW115575	-----------------------------TGTCATGTATGTTTTGTTTGCTTTGTGGAGGGGTTTAATAGGGGTGATCTTAAGGGTGGTAATTCGTTTGGAGTTGGGGTGTGTTGGGTCTTTGTTAATGGATGATCACTTATATAACGTACTGGTAAGGTCACATGCTATTTTGATGATT-TTCTTTTTGGTTATACCTATT-ATGATAGGGGGGTTT-GGTAATTGGATGGTTCCTGTGATATTAGGTGTAGGGGATATGGCATTCCCCCGATTAAATAATTTTAGGTTTTGGTTGTTACCTGGATCGTTAGTATTGTTAATGATGTCAATACTGGTAGATGGGGCT-GGTACAGGGTGAACTGTGTATCCGCCCTTGAGGTCTTATGGGTTTAGTAG…
	OQ078755	---------------------------GAT--AATATATATTTTACTAGCATTGTGGAGGGGGTTAATGGGTATAGTGTTGAGAGTGGTGATTCGGTTGGAATTAGGTAAAGTAGGGTCTTTGTTAATAGATGATCATTTATATAATGTTTTAGTAAGTTCTCATGCTGTTTTGATAATT-TTCTTTTTGGTGATACCTATT-ATAATAGGTGGGTTT-GGAAATTGAATAGTGCCCATCATGATGGGAGTAGGGGATATGGCTTTTCCGCGTTTAAATAATTTTAGATTTTGACTCCTCCCTAGCTCATTGGCTTTATTAATGATATCTATGTTAGTAGAGGGGGCT-GGTACTGGGTGGACTTTGTATCCCCCTCTTAGGTCCTATGGGTATAGTGG…
	MT803593	--------CTAATCATAAGGATATCGGTGT--AATGTATATTTTATTTGCATTTTGGAGAGGTCTCATAGGGGTAGTGTTAAGATTGATGATTCGTTTGGAATTAGGGAGAGTGGGTTCTTTGCTTATAGATGATCATTTATATAATGTGTTAGTTAGTTCACATGCTATTTTAATAATT-TTCTTTTTGGTAATACCTGTA-ATAATGGGAGGGTTT-GGGAATTGAATGGTTCCTATTATACTAGGAGTTGGGGATATGGCTTTTCCTCGTTTAAATAATTTTAGATTTTGATTACTTCCTAGTTCTTTAGTGTTGTTAATAATATCTATGATAGTCGATGGGGCG-GGAACAGGGTGAACTCTGTATCCTCCTCTCAGGTCATATGGGTTTAGAGG…
	KY969133	------------------AGATATTGGTAT--ATTATATATTTTGTTTGCGTTATGAAGAGGCTTAATAGGGATACTATTGAGAGTGGTAATTCGTCTGGAGTTGGGAAGACTGGGTTCTTTGCTTATGGATGATCATTTATATAATGTTTTAGTGAGATCTCATGCTGTTTTGATAATT-TTCTTTTTGGTTATACCTATT-ATAATGGGAGGGTTT-GGAAATTGAATAGTTCCCATCATAATGGGGGTGGGGGATATGGCTTTCCCTCGTTTAAATAATTTTAGGTTCTGGCTTCTTCCCAGATCCTTGGTATTGCTTATGATATCTATATTAGTTGAAGGGGCT-GGAACAGGGTGAACTTTGTACCCTCCTTTAAGGTCATATGGTTTCAGAAG…
	MH401040	-------------------------------------------------CATTATGAAGGGGATTAATAGGGATGGTCTTAAGGGTGGTTATTCGTTTGGAGTTGGGGAGAGTTGGTTCTTTATTGATAGATGATCATATGTATAATGTGTTGGTTAGATCTCATGCTATTATAATGATT-TTCTTTTTGGTGATACCTATT-ATAATAGGAGGATTT-GGGAATTGAATAATCCCTATTATATTGGGAGTAGGTGATATGGCTTTTCCTCGTTTAAATAACTTTAGGTTTTGGCTTTTACCTAGATCTCTAGTACTAATAATATTATCTATGTTAGTAGAGGGGGCT-GGTACTGGGTGAACTTTATATCCACCTTTAAGGTCCTATGGGTTTAGGGT…
	AF416996	-----------------------------TGTGATATATATAATGTCATCGGTATGAAGTGGTATTATAGGGGTGATAGTAAGAGTAGTTGTGCGTTTGGAATTAGGCTCAGTAGGGTCTTATTTATGTGATGATCATTTGTATAATATGATAGTAAGGGTTCATGCTATTTTGATGATT-TTCTTTATAGCTATACCTGTT-ATGATGGGAGGGTTT-GGTAATTGAATAGTTCCTGTTATGTTGGGAATTAGAGATATAGCTTTTCCTCGTTTGAATAATTTTAGATTTTGATTGTTACCTGTGGCTTTAGGGTTATTATTAATATCAATAGTATCAGGTGGAGCT-GGTGCTGGATGAACTATGTATCCTCCGTTAAGGTCTTATGGGTTTAGATC…
	KC261352	--------------------------------------------ATTTTCTATTTGGAGAGGTGTGATGGGCACTATGGTTAGGGTAATTGTGCGTCTAGAATTAGGTAGAATTGGGTCTTTTTTGGGGGATGATCAGGTATATAATATGCTTGTTAGGTCTCATGCTATTTTAATGATT-TTCTTTTTGGCTATGCCTGTG-ATGATAGGTGGGTTT-GGTAATTGATTAGTTCCTGTTATACTGGGGGTAGGAGATATAGCGTTCCCTCGTGTTAATAACTTTAGATTCTGGTTATTGCCTTGTTCATTGGTATTGATGATAATATCTATGATTTCAGGTGGTGCT-GGTGCTGGGTGGACAATGTATCCTCCATTAAGTGGCTATGGGTACAGATC…
	KC261351	----------------------------------------------------TTTGAAGAGGTGTTATAGGAACTGTGGTGAGTGTTTTAATTCGTTTAGAGTTGGGTAGAGTGGGAACTTATCTAGGAGATGATCAGGTGTATAACATACTTGTTAGGTCTCATGCTGTGCTAATGATT-TTTTTCTTAGCTATGCCTATT-ATAATAGGGGGATTT-GGTAATTGACTCATTCCGGTTATACTAGGTGTAGGAGATATAGCTTTTCCTCGCTTAAATAATTTTAGTTTTTGATTACTTCCTATTTCTTTGGTTATTATAGTTATATCTATGCTATCTGGGGGAGCT-AGAGCAGGTTGGACAATATATCCTCCTTTGAGGTCTTATGGATTTAGATC…
	MK305841	----CCACCCCACAAAAAAGATATTGGTAT--AATATATTTTCTGCTTGGGCTGTGAGGGGGTGTATTTGGACTATCTCTTAGGGTTCTTGTTCGGTTGGAGTTGGGATCTGGTGGGGTCTGGTTGGGTGATGAGGTGTTGTATAACAGTTTGGTCACAATGCATGGGGTGATAATGGTG-TTTTTCTTTGTTATACCTTTT-ATGATGGGGGGTTTT-GGTAATTGGTTTATACCAGTTATGTTGGGTTTGGGGGATATAGCCCTTCCTCGGATGAATAATCTGAGATTACAGCTGTTTGGACTGTCGTTAGTAATAAGGGTTTTGTCTATAGTGATTCAGGGTGGT-GCGTGTGGGTGGACAATATATCCACCCCTCATGTTGACGGCGTATAGTTC…
	DQ089724	-----------------------------TGTTATGTATTTTATTGTAAGGTTTTGGGGGGGTTTATTAGGGTTTAGTTTAAGGGGGGTGATTCGGTTAGAGTTGGGGTGTCCTGGGAGATGGATGGGGGCTGAGGGGGTTTATAATATGATAGTTACTTCTCATGCAGTGTTGATAGTG-TTTTTTTTGGTTATGCCTGTG-TTTATGGGTGGGTTT-GGTAATTGATTAACCCCTATTTTGTTGGGGGTGAGAGATATGATTTATCCTCGTTTGAATAATTTTAGGTTTTTGTTAGTGCCTGTGGCTTTAAGGTTATTTTTAGGCTCTATGTTTATTGAGGGCCCA-CAAGCAGGGTGGACATATTACCCGCCCCTTTCTTTAGGTGAGTTTAGGGG…
	DQ089722	---------------------------TTT--ATTGTATTTTTTGGTTGGGTTTTGAAGCGGTTTGGTGGGTTTCAGCTTGAGGTTGTTGATTCGGTGTGAGTTAGGTTTTTCAGGGTTGTGGATGGGGGATGAGCATCTTTACAACATGTTAGTAACTATGCATGGTGTTATGATGGTG-TTCTTTCTTGTGATACCTTTT-ATGATGGGAGGGTTT-GGGAATTGGTTATTGCCAGTAATACTGGGGCTGGGGGATATGGGTTTGCCACGTTTAAATAACTTGAGTTTTATCTTGTTGTTGTTGTCTATTTCGACTAGTTGTTTTTCAATGTTCTTATTGGGGGGA-TCAGCAGGTTGGACGATATATCCGCCTCTGATGTTAAGGGATTTTAGGCC…
	MH004408	-------------------GATATTGGGCT--CTTATATCTGGTTGTATCAGTGTGGGGAGGGCTGATGGGGTTTGGGATGAGTTTAGTAGTCCGGTTAGAGTTAGGGTCTGCTGGGGGGTGGTTGGGTGATGAGCATCTGTATAATGTTATTGTAACGATGCATGGGGTGTTTATGGTG-TTTTTCTTAGTCATACCTTTT-ATAATAGGGGGGTTG-GGTAATTGACTCCTACCCGTTATACTGGGCGTGGGGGATATGGCCCTACCCCGCCTAAACAATTTAAGGCTACTTTTATTGGTGGGTTCTTTGGGGCTTAGGTGTTTCTCTATACTTATCCTAGGGGGT-GCAGCTGGGTGGACAATATACCCCCCTTTAATGTTGGGGGAGTTTTCCCC…
	MN692678	---------------------------GCT--TATGTATTTTCTGGTTTCATTATGGGGCGGTGTTTTAGGTTTTTCTTTAAGGCTGCTCATGCGGCTCGAGTTAGGGGGCCCTGGTTTGTGGTTAGGGGATGAGTATTTGTATAATATGCTAGTAACAATGCACGGGGTGTTCATAGTG-TTTTTTCTTGTAATACCTTTT-ATAATAGGGGGTTTG-GGTAATTGAATGTTGCCCGTGATATTGGGGGTAGGGGATATAGCCCTTCCTCGAATGAATAACTTAAGACTGCTATTGTTAATTGGGGGTATTTTGGTGAGGGTGTTTTCTATGTTTATTTTGGGAGGT-TCTGGGGGGTGGACAATATACCCCCCATTAATGTTAAGCGAGTTTTCCCC…
	MN692682	---------------------------AAT--AGTATATTTTTTAGTCAGGGTATGAAGGGGAGTGGTAGGGTTTAGACTGAGGATTTTAATTCGGTTGGAGTTGGGTAGGGGTGGAGGGTGGTTAGGGGATGAAGAGTTATATAATATCTTAGTAACTAGCCATGCTGTATTTATAGTG-TTTTTCTTGGTGATGCCCGTT-TTTATAGGGGGCTTT-GGCAATTGATTGTTGCCTATGTTGCTTGGGGTGGAGGATATAGCCCTTCCACGTTTAAACAATTTGAGTCTGCTATTGTTGTTAGTATCCATAGGCTTAGTTGGAGTTTCTATGGTTCTGGGGTCGGGT-AGGGCTGGATGGACAATATACCCCCCACTCATATTAGCAGATTTTAGTCC…
	MK770615	----------------AAGGATATCGGTGT--TGTTTACTTTGTTTTGAGGTTGTGGAGTGGGTTTGTAGGGTATAGTTTAAGAATAGTTATTCGGTTGGAGTTGGGGTTAGGTGGAAGGTGGTTGGGTGATGAAGAGCTTTATAATGTATTTGTAACAAGGCATGCTATTTTTATGGTT-TTCTTTTTAGTAATGCCTGTA-TTTATGGGTGGATTT-GGAAATTGACTTCTTCCTATAATGTTGGGTGTAGATGATATGGCATTGCCTCGTTTGAATAATTTAAGTCTTATTTTATTAATTTTGTCTATGAGGTTGGCGGGGTTTTCGTTAATCTTGGGGAGGGGG-AGAGCTGGGTGAACAATATATCCCCCTCTAATGTTGAAAGAGTTTAGACC…
	MN104895	-------------------------GGGGT--GGTCTATTTTGTTTTGAGGGTTTGAAGAGGTTTTGTAGGGTTTAGGTTGAGGTTGGTTATTCGCTTAGAGCTAGGGAGGGGCGGGAGGTGACTGGGAGATGAGGAGCTTTATAATGTCTTGGTAACTAGGCACGCTGTGTTTATGGTG-TTCTTTTTGGTGATGCCTGTG-TTTATGGGTGCTTTT-GGCAATTGAATGCTGCCGATGCTGCTGGGCGTGGATGATATGGCTCTACCCCGCCTGAATAATCTGAGGGCTTTGTTGTTGATCGTGTCGATGGGGTTGGCAGGTGTTTCGTTAGTGGTGGGAAGCGGG-AGGGCGGGGTGGACGATGTACCCTCCCTTGATGTTGAAAGAGTACAGCCC…
	DQ089711	---------------------------GGT--GGTTTATTTTGTTTTGAGTGTGTGGAGGGGGTTTGTAGGGTACAGGTTGAGGGTGGTGGTTCGGCTGGAGTTGGGGAGTGGCGGGGTTTGGATGGGTGATGAAGAGCTTTATAATGTTTTGGTGACGAGCCACGCTGTGTTTATGGTG-TTCTTTCTTGTGATGCCTGTC-TTTATGGGGGCGTTT-GGGAATTGGCTTTTACCTATGATGTTGGGTGTCGACGATATAGCCCTCCCCCGGCTGAACAACCTGAGTATGTTGTTGCTGATTTTGTCCATGGGGTTGGCGGCGGCGTCGTTGTGGTTGGGGAGGGGG-AGGGCTGGGTGGACCATATATCCACCCCTGATGCTGCGGGATTACAGCCC…
	MN692689	---------------------------GAT--GGTGTATTTTGTAGTTTCTATTTGAAGTGGTTTAGTCGGATTCAGTATCAGATTGATCATTCGGTTTGAGTTGGGAAGGGGAGGTGTTTGAATGGGGGATGAAGAGTTGTATAATATTTTTGTTACTTCTCATGCTGTGTTTATGGTA-TTCTTTTTAGTTATGCCTATT-TTTATAGGGGCTTTT-GGAAATTGGTTGTTACCTATAATGTTGGGTGAAGCTGATATAGCATTGCCCCGTTTAAATAATATGAGGTTATTATTATTATTAGTATCGTTGGGGTTAATAGGGTTAGCCATGGTGTTGGGAAGGGGG-AGATCTGGATGGACTATATATCCGCCACTGATGCTTAGTGATTATAGGCC…
	MN692685	-----------------------------TATAGTGTATTTTGCTGTTTCTGTTTGAAGTGGTCTAGTTGGGTTTAGTATTAGGTTGGTTATTCGGTTTGAACTAGGAAGGGGTGGTGTATGAATGGGAGATGAGGAGTTGTACAACATTTTTGTGACATCTCATGCAGTATTTATAGTG-TTCTTTTTGGTAATGCCTATT-TTTATAGGTGCTTTT-GGTAATTGGCTATTGCCAATAATGTTGGGTGAAGCTGATATAGCTTTGCCTCGTTTGAACAATATAAGGTTGTTGTTATTGTTGGTTTCGTTAGGCTTAATAGGTGTATCTATAGTGTTAGGTAGTGGA-AGAGCAGGGTGGACTATGTATCCGCCATTAATACTTGGTGAGTATAGTCC…
	MN692687	-----------------------------TATAGTTTATTTTGTTGTTTCTGTTTGGAGTGGGTTGGTTGGGTTTAGTATTAGGTTAATTATTCGGTTTGAGTTAGGAAGAGGGGGTATTTGAATAGGTGATGAAGAGTTGTATAATATTTTTGTAACATCTCATGCGGTGTTTATGGTC-TTTTTTCTTGTAATACCTATT-TTTATAGGTGCTTTT-GGTAATTGACTATTGCCAATGATGTTGGGTGAAGCTGATATAGCATTACCTCGTTTGAATAATATAAGGTTATTGTTGTTGTTAGTTTCATTAGGGTTGATGGGTGTGTCTATAGTGTTAGGTAGTGGA-AGATCTGGGTGGACTATATATCCTCCACTAATGTTTAGGGAGTATAGTCC…
	DQ089712	---------------------------TTT--GGTGTATTTTGTTTTAAGGTTGTGAAGGGGGATTGTCGGGTTCAGATTAAGGCTTGTAATTCGTTTAGAATTAGGGTCAGGTGGGTCTTGAATAGGGGATGAGCAGATGTACAATATAATAGTAACTAGTCATGCAATTTTTATGGTA-TTTTTTCTTGTTATGCCAGTA-TTTATGGGTGGTTTT-GGGAATTGACTTCTTCCTGTGATGTTAGGTTTAGATGATATATCTCTACCTCGTATGAATAATTTGAGTATATTATTGTTGATTTTATCAATAGGTTTGATTGGATGTTCTATGCTTCTTGGGAGAGGG-AGGGCAGGTTGGACTATGTATCCTCCTTTAATACTTGGTGAGTATAGTCC…
	KX002215	------------TCATAAGGATATCGGAAT--AGTATATTTTGTATTGAGATTATGGAGGGGAATTGTCGGGTTTAGGCTTAGGGTTATTATTCGGTTGGAGCTGGGGTCTGGGGGTTCTTGAATAGGAGATGAGCAGCTTTATAATATGTTAGTAACTAGGCATGCAGTTTTTATAGTT-TTCTTTTTAGTGATGCCTATT-TTTATGGGTGGGTTT-GGAAATTGATTGTTACCTGTGATTTTGGGTTTGGACGATATGGCTCTTCCACGTATGAACAATTTGAGAATACTCCTTTTAATTTTATCAATGGGGTTGATTGGGTGTTCATTAGTTATGGGAAGAGGG-AGGGCTGGTTGAACTATGTATCCACCTTTGATGTTGCGGGAGTTTAGGCC…
	MN203138	--------------ATAAAGATATTGGAAT--AGTTTATTTTGTTTTAAGTGTTTGAAGTGGTGTGGTGGGGTTTAGTTTAAGCTTGATTATTCGATTAGAGTTGGGGGTAGGTGGGTCTTGATTGGGGGACGAAAATTTGTATAATATAATAGTTACAAGGCATGCTATTTTTATAGTG-TTTTTTCTTGTTATACCTATT-TTTATGGGAGGGTTT-GGGAACTGGCTGTTGCCAGTAATGCTAGGGGTAGATGATATGGCTTTACCACGTTTAAATAATTTAAGTATGTTGCTATTAATTTTATCTATGGGTTTGGTTGGTTGTTCTTTAATTTTGGGTAGGGGT-AGAGCAGGCTGGACAATATACCCACCTTTAATGCTGAGTGAGTATAGGCC…
	OR625530	------------------------------------------------------------GGCGTTGTAGGGTTTAGATTGAGTTTAATTATTCGATTAGAATTAGGGGTAGGTGGGTCTTGATTAGGTGATGAAAACCTATATAACATAATAGTCACAAGGCATGCTATTTTTATAGTG-TTTTTTCTTGTTATACCTATT-TTTATAGGAGGTTTT-GGAAATTGGCTGTTACCAGTCATATTGGGGGTAGATGATATGGCTTTACCCCGGTTGAATAATTTGAGGATATTACTATTGATTTTATCAATAGGTTTAGTTGGTTGTTCTTTAATTTTAGGTAGTGGT-AGGGCAGGGTGGACAATATACCCACCCCTAATATTGAGTGAGTATAGACC…
	MN692680	---------------------------AAT--GGTTTATTTTGTTTTAAGTGTTTGAAGTGGTGTTGTAGGGTTTAGATTGAGTTTAATTATTCGATTGGAATTAGGAGTAGGCGGGTCCTGATTAGGTGATGAAAATCTGTACAATATAATAGTTACAAGGCATGCTATTTTTATAGTG-TTCTTTCTTGTTATGCCTATT-TTTATAGGGGGTTTT-GGGAACTGGCTGTTACCAGTTATATTGGGGGTAGATGATATGGCTTTACCGCGGTTGAATAACTTGAGTATGCTACTTCTAATCTTATCAATAGGTTTAGTTGGCTGTTCTTTAATTTTAGGTAGTGGT-AGGGCAGGGTGAACAATATACCCACCCCTAATACTAAGTGAGTATAGACC…
	KX098556	-------------------------GGAAT--GGTTTATTTTGTCTTAAGTGTTTGAAGTGGTGTAGTGGGGTTTAGATTAAGTTTAATTATTCGATTAGAGTTGGGAGTAGGTGGGTCTTGGTTGGGTGATGAAAATTTATATAATATAATAGTTACAAGACATGCTATTTTTATGGTA-TTTTTTCTTGTAATACCTATT-TTTATAGGAGGGTTT-GGGAATTGGTTATTACCAGTTATGTTGGGAGTAGATGATATAGCTTTACCTCGGTTGAATAACTTAAGAATACTGCTTTTAATTCTATCTATAGGCTTAGTTGGTTGTTCTTTAATTTTAGGTAGTGGT-AGGGCGGGGTGAACAATATACCCACCTTTAATGTTGAGAGAGTATAGACC…
	MG757444	---------------------------AAT--AGTTTATTTTGTTTTAAGTGTTTGGAGGGGTGTTGTAGGGTTTAGTTTGAGATTAATTATTCGTTTAGAATTGGGAGTAGGTGGATCTTGGTTAGGAGATGAGAATTTATATAATATGATAGTTACAAGACATGCTATTTTTATAGTA-TTTTTTCTTGTTATACCTATT-TTTATAGGGGGATTT-GGAAACTGGTTATTACCAGTTATGTTGGGGGTAGATGATATGGCACTACCTCGTTTAAATAATTTAAGAATGTTGCTTTTAATTTTATCTATGGGTCTAGTTGGTTGTTCTTTAATTTTAGGTAGTGGA-AGAGCAGGGTGAACAATATATCCACCTTTAATGTTAAGTGAGTATAGACC…
	MN692684	---------------------------GAT--AGTGTATTTTGTTTTGAGGCTGTGGAGAGGGATTGTAGGGTTCAGGTTAAGGTTGATTATTCGGTTGGAGTTAGGGTCGGGTGGGACTTGGATAGGAGATGAGCAGCTCTATAATGTAATGGTGACTATACATGCCATTTTTATAGTT-TTCTTTCTAGTAATGCCAATT-TTCATGGGGGGATTC-GGCAACTGGTTGCTGCCTGTCATGTTAGGGCTGGATGATATAGCTTTACCTCGTATAAATAATTTGAGGATGCTTCTATTAATTTTGTCTATAGGGCTGGTGGGTTGTTCGTTAGTGTTAGGATGTAGT-GGGGTAGGTTGAACTATATACCCTCCTTTAGTCTTACGTGAGTATAGCCC…
	MN104897	-------------------------GGAAT--GATGTATTTTGTGTTAAGGCTTTGGAGGGGTGTAGTAGGGTTTAGGTTAAGTCTAGTCATTCGGTTAGAGTTGGGGTCTGGAGGTACTTGGATAGGGGATGAGCAGTTATATAATATAATAGTGACAAGGCATGCTATTTTTATAGTT-TTCTTTTTGGTAATGCCTATT-TTTATAGGAGGGTTT-GGAAACTGGCTATTGCCTGTAATGTTAGGGTTGGATGATATAGCGTTACCTCGCATGAATAACTTAAGTATGTTGTTATTGATTTTATCCATGGGGCTAGTAGGTTGTTCTTTAGTGTTAGGAGGGAGA-AGAGTAGGATGAACTATGTACCCCCCGTTAGTGTTACGGGAGTTTAGGCC…
	MN715352	---------------------------------------------------------GGGGGTCTTGTAGGTTTTGGTTTAAGGTTGGTGATTCGTTTGGAGTTAGGGAGAGGGGGTGACTGACTAGGTGATTCTTATGTGTATAATGTTGTTGTCACTGCTCATGGGGTTATGATAGTT-TTCTTTTTAGTAATACCTGTG-CTTATAGGGGGGTTC-GGTAATTGGCTTATTCCTGTGATATTANGGTTAGATGATATAGCTATGCCTCGAATGAATAATTTAAGGCTCCATATATTANTTGTTAAATTANTCTGTGTANGGTTATCTTTAGTTATCATAGGTGGT-GGGTCTGGTTGAACTATGTACCCACCTTTAATGTTGNCCTCTTTTTCACC…
	MN692676	---------------------------GAT--GTTATATTTTGTTGTAGGGTGTTGAGGGGGTCTTGTAGGGTTCGGGTTAAGGCTAATCATTCGTTTAGAGCTTGGTAGAGGGGGAGATTGATTAGGGGATTCTTATGTGTATAATGTTATTGTTACTGCTCATGGTGTGATGATAGTA-TTCTTTTTGGTTATGCCTGTA-TTAATGGGGGGTTTT-GGGAATTGGCTTATTCCGGTCATATTGGGTTTGGATGATATAGCTATACCTCGAATGAATAATTTAAGACTTCATATGTTAGTTGTGAGATTGGTCTGTGTAGGGTTGTCTTTAGTGATCATAGGTGGT-GGATCAGGTTGGACAATATATCCACCACTAATATTATCATCATTTTCACC…
	MT169771	----AGTTCTAATCATAAGGATATCGGGCT--TATATATTTAATAGTGGGTTTATGAGGGGGGTTGCTAGGTTTTGCTATAAGAATCATTATTCGGTTAGAATTGGGGATAGGGGGTCAATGATTGGGTAGGGAGTCTATATATAATGTTATAGTTACAAGTCACGCTTTAATAATAGTT-TTCTTTTTAGTAATGCCAGTT-TTTATAGGTGGTTTT-GGGAATTGGTTGTTACCAGTAATATTAGGGCTAGGAGATATAGCATTACCGCGGATAAATAATCTTAGACTAATTCTTTTACTTGTAAGATTGTCATTGATAGGCGTTTCATTAATTCTTGGTGGGGGA-GGGGCAGGGTGAACAATGTACCCACCTCTGATGTTAAGGGATTTTAGGTC…
	MT169741	----AGTTCTAATCATAAGGATATCGGGCT--TATATATTTAATAGTGGGTTTATGAGGGGGGTTGCTAGGTTTTGCGATAAGAATCATTATTCGGTTAGAATTGGGGATGGGGGGTCAATGATTGGGTAGGGAGTCTATATATAATGTTATAGTTACAAGCCATGCTGTAATAATAGTT-TTCTTTTTAGTAATGCCAGTT-TTTATAGGTGGTTTT-GGGAATTGGTTATTACCAGTAATATTAGGGCTAGGAGATATAGCCTTACCGCGGATGAATAATCTTAGATTAATTCTTTTACTTGTAAGACTATCATTGATAGGCGTTTCATTAATTCTTGGTGGGGGA-GGGGCAGGGTGAACAATATACCCACCCCTGATGTTAAGGGATTTTAGGTC…
	MT169767	----AGTTCTAATCATAAAGATATCGGGCT--TATATATTTAATAGTGGGTTTATGAGGGGGGTTGCTAGGTTTTGCGATAAGAATCATCATTCGGTCAGAATTGGGGATAGGGGGTCAATGATTGGGTAGAGAGTCTATATATAATGTTATAGTTACAAGTCACGCTTTAATAATAGTT-TTCTTTTTAGTAATGCCAGTT-TTTATAGGTGGTTTT-GGGAATTGGTTATTACCAGTAATATTAGGGCTAGGAGATATAGCCTTACCGCGGATGAATAATCTTAGATTAATTCTTTTACTTGTAAGATTGTCATTGATAGGCGTTTCATTAATTCTTGGTGGGGGA-GGGGCAGGGTGAACAATGTACCCACCCCTGATGTTAAGAGATTTTAGGTC…
	KY490045	---------------------------GTT--AATGTACATGATTGTGGGTTTATGGGGAGGGTTAGTTGGGTTTTCATTAAGAGTTCTCATTCGTATTGAGCTAGGGAGGGGAGGATCCTGAATGGGGAGAGAGAGGGTGTATAACGTTTTAGTAACTATGCATGCTATTTTTATAGTA-TTTTTTCTTGTGATGCCGGTG-TTTATGGGGGGTTTT-GGGAACTGGCTTATGCCAGTTATATTAGGGTTGGGGGATATAGCCCTTCCTCGCCTGAATAACTTAAGGCTCATCTTGCTATTATTCAGGTTTGGGGTGATAGGGGTTTCTATAATTTTAGGTGGAGGG-GGTGCAGGGTGAACTATATACCCCCCATTAATGTTGAGGGACTACAGCTC…
	DQ089709	--------------------------GGGT--GATATATGTGTTAGTTGGGGT-TGAGGGGGTTTGATGGGGTTTTCGATAAGCTTATTAATTCGATTGGAACTAGGTAGTGGAGGGGTGTGGATAGGTAGGGAGGCTGTTTATAATGTGTTGGTGACGAGCCATGCTGTGATGATAGTG-TTCTTTCTTGTAATGCCTGTT-TTTATAGGAGGGTTT-GGTAACTGATTGACACCAGTTATGTTGGGTTTGAGGGATATGGCTTTACCCCGTTTGAATAACCTTAGGTTAATCTTATTGATAGTTAGTTTGGGGGTTGTAAGAGTGTCTTTATTGTTAGGAGGGGGA-GGGGCCGGGTGAACTATGTACCCACCTCTTATATTGAGGGATTTTAGGTC…
	MK429837	----------------AAAGATATTGGGTT--GATGTATGTATTAGTTGGTATTTGGGGAGGCTTGATGGGGTTTTCTATGAGGTTGTTGATTCGATTGGAGTTGGGTATAGGTGGGGTGTGGATGGGGAGTGAGGCTGTGTTTAACGTGTTAGTAACTAGCCATGCTGTGATAATGGTC-TTTTTTCTGGTGATGCCTGTT-TTTATGGGCGGTTTT-GGTAATTGACTCACACCCGTGATGTTAGGGTTGAGGGATATAGCACTTCCTCGTTTAAATAATTTGAGGTTGATCTTGCTGATATTTAGTTTAGGGGTTGTAAGGGTGTCCTTGTTATTGGGGGGAGGT-GGAGTTGGTTGGACTTTATATCCTCCCTTGGTACTTAGTGAATTTAGGTC…
	MN305321	-------------------GATATTGGGTT--AATGTATGTGTTAGTGGGAGTTTGAGGGGGGTTGATAGGATTCTCAATAAGGATGTTAATTCGTTTAGAGCTAGGAAGTGGGGGCATTTGAATGGGTAGGGAAGCCATTTATAATGTAATAGTAACTAGCCATGCTATTATGATAGTA-TTTTTTATAGTCATGCCAGTA-TTTATAGGTGGATTT-GGTAACTGGTTGATGCCAGTAATATTAGGTTTAGGGGACATGGCGCTACCACGCTTGAATAACTTAAGATTAATTTTGTTGTTGTCTAGCATAGGGATCATAGGGGTGTCCCTCCTTTTGGGAGGAGGG-GGAGCGGGTTGGACTATATACCCACCCCTAATGTTGAGGGACTTTAGATC…
	JF694273	------------ACATAAAGATATTGGGTT--AATGTATGTTTTGGTCGGAGTCTGAGGGGGTTTGATGGGATTTTCTATGAGGTTGTTAATTCGGTTGGAGTTAGGTAGGGGAGGTGTTTGAATGGGTAGGGAGGCTATTTATAATGTTATGGTGACTAGCCATGCTGTTATGATAGTA-TTTTTTCTGGTTATACCAGTA-TTTATGGGTGGCTTT-GGTAATTGATTAATACCTGTTATGTTGGGTCTAGGGGATATAGCCCTCCCCCGTTTGAACAATTTAAGTCTGATTCTTCTGCTCTCTAGGATGGGGATTATAGGTGTATCTCTTCTTCTTGGTGGAGGT-GGAGCAGGTTGAACAATGTACCCCCCACTCATGTTGAGGGAGTACAGGTC…
	MK612534	---------------------------TTT--AATATATATTTTGGTTGGTGTGTGGGGAGGTTTGATGGGGTTTTCTATAAGGCTATTAATTCGATTAGAGTTAGGGAGAGGGGGAGTTTGGATGGGTAGAGAGGCCATCTATAACGTATTGGTGACTAGCCATGCAGTTATGATAGTA-TTCTTTTTAGTTATACCAGTT-TTTATGGGGGGGTTT-GGTAATTGGTTAATACCTGTTATATTAGGGTTGAGGGACATGGCCCTACCTCGCTTAAATAATTTGAGGTTGATTTTACTACTTGCTAGGTTAGGGATTATGGGGGTATCATTACTGTTGGGTGGAGGT-GGGGCCGGTTGAACAATGTACCCTCCCCTCATGTTGAGGGATTACAGGTC…
	MK612539	---------------------------TTT--AATATATATTTTGGTTGGTGTGTGGGGAGGATTGATGGGGTTTTCTATAAGGCTACTGATTCGATTAGAGTTAGGGAGAGGGGGAGTTTGGATGGGTAGAGAGGCCATCTATAATGTATTGGTGACTAGACATGCAGTTATGATAGTA-TTCTTTTTAGTTATACCAGTT-TTTATGGGGGGGTTT-GGTAACTGACTAATACCTGTTATATTAGGGTTGAGGGACATGGCCCTACCCCGTTTAAATAATTTGAGGTTGATTTTACTACTTGCTAGGTTAGGGATTATGGGGGTATCATTGCTGTTGGGTGGAGGT-GGGGCCGGTTGAACAATGTACCCACCCCTCATGTTGAGGGATTACAGGTC…
	KJ819974	---------------------------------ATGTATGCCATGGTTGGTGTATGCGGAGGGCTAAGGGGATTTTCTATGAGATTATTAATCCGCTTGGAGTTAGGGG--AGGAGAGTTTGGATAGGTTGGGAGGCTGTGTATAATGTGCTAGTAACTAGTCACGCAGTTATTATAGTA-TTTTTTCTAGCAATGCCAGTT-TTTATGGGAGGGTTT-GGTAACTGGTTAATACTAGTGATGCTAGGATTGAGAGACATAGCTCTTCCACGATTAAACAATTTGAGGCTGATACTCCTTATCTCTAGGTTAGGGGTTATGGCAGTGTCCTTGCTATTAGAAGGAGGT--GGGGTGGTTGGACCATGTAACCTCCCCC-ATATTATGGGATTACAGGTC…
	LT707633	---------------------------------ATATATGTCCTGGTTGGTGTGTGAGAGAGGCTAATGGGGTTTTCTATGAGATTACTAATTCGGTTAGAATTAAGAGGATG-GGAGTTTGGATAGGTAAGGAGGCTGTATACAATGTATTAGTTACCAGACATGCTGTTATGATGGTA-TTTTTCCTATTAATGTCAGTG-TATTTGGGAGGATTT-GGTAATTGGCTCATGCCGGTGATGCTAGGGCTGAGAGATATAGCCCTCCCCCGACTAAACAATTTGAGGCTGATCCTCCTTCTCGCTAGGTTAAGGATTATGGGAGTATCTTTGTTACT---AGGTGGGCGGGGCTGGTTGGACAATATACCTACCCCTGATATTAGGGGATTACAGGTC…
	LN994924	-------------------------GGGTT--GATGTATATTTTGGTTGGTGTATGAGGGGGATTATTAGGATTTTCTATAAGGTTATTAATTCGGTTAGAGCTAGGAAGAGGGGGAGTTTGAATGGGTAGAGAGGCTGTATATAATGTATTAGTAACTAGACACGCTGTTATAATAGTA-TTCTTTCTAGTTATACCTGTG-TTTATGGGGGGGTTT-GGTAATTGACTCATGCCGGTGATGCTTGGGTTGAGAGATATAGCTTTACCGCGGCTAAATAATTTAAGGCTTATTTTACTTCTTGCCAGATTGGGGATTATAGGAGTATCTCTGTTATTGGGAGGGGGT-GGGGCTGGTTGGACAATATACCCACCCCTGATATTGGGAGACTATAGATC…
	LN994927	-------------------------GGGTT--GATGTATATTTTGGTTGGTGTATGAGGGGGATTATTAGGATTTTCTATAAGGTTATTAATTCGGTTAGAGCTAGGAAGAGGGGGAGTTTGAATGGGTAGAGAGGCTGTATATAATGTATTAGTAACTAGACACGCTGTTATAATAGTA-TTCTTTCTAGTTATACCTGTG-TTTATGGGGGGGTTT-GGTAATTGACTCATGCCGGTGATGCTTGGGTTGAGAGATATAGCTTTACCGCGGCTAAATAATTTAAGGCTTATTTTACTTCTTGCCAGATTGGGGATTATAGGAGTATCTCTGTTATTGGGAGGGGGT-GGGGCTGGTTGGACAATATACCCACCCCTGATATTGGGAGATTATAGATC…
	LN994929	-------------------------GGTCT--GATATATGTATTGGTTGGTGTGTGAGGGGGGTTAATAGGGTTTTCTATAAGGCTATTAATTCGATTAGAGTTAGGGAGAGGAGGGGTTTGGATAGGTAGAGAGGCTGTGTATAATGTTTTAGTAACTAGACACGCCGTTATAATGGTA-TTTTTTCTAGTAATACCAGTA-TTTATAGGGGGATTC-GGTAACTGGCTCATGCCAGTGATGTTAGGGTTGAGGGATATGGCCCTACCACGCCTAAATAATTTGAGGCTTATTCTCCTTCTTGCCAGGTTGGGAATTATAGGTGTGTCCTTGCTTTTAGGAGGGGGT-GGGGCTGGTTGGACAATGTACCCCCCTCTTATATTAGGGGATTACAGATC…
	LN994943	-------------------------GGTTT--GATGTATGTTTTGGTTGGTGTGTGAGGGGGGCTAATGGGATTTTCTATAAGGCTATTAATTCGATTAGAGCTAGGGAGAGGAGGGGTTTGGATAGGAAGAGAGGCTGTGTATAATGTTTTAGTGACTAGACATGCTGTTATAATAGTA-TTTTTTCTAGTAATACCAGTA-TTTATGGGAGGATTT-GGTAATTGGCTCATGCCAGTTATGTTAGGATTGAGGGACATGGCCCTCCCACGACTGAATAATTTGAGGCTTATTCTACTTATCGCTAGGTTGGGAATTATAGGAGTATCCCTGCTTTTAGGAGGGGGT-GGGGCTGGTTGGACAATGTATCCACCCCTCATGTTGGGGGATTACAGGTC…
	MK612497	---------------------------TTT--GATGTATGTTTTGGTTGGTGTGTGAGGGGGGCTAATGGGGTTTTCTATAAGGTTATTAATTCGATTAGAGTTGGGGAGAGGAGGGGTTTGGATAGGGAGGGAGGCTGTGTATAATGTGTTAGTAACTAGACACGCTGTTATAATGGTC-TTTTTTCTAGTAATACCGGTA-TTTATGGGGGGATTC-GGTAATTGGCTCATGCCAGTGATGTTGGGGTTAAGGGATATGGCCCTTCCCCGATTGAACAATTTAAGGCTTATCCTGCTTCTCGCTAGGCTGGGTATTATAGGAGTATCTTTGCTTTTAGGAGGGGGT-GGTGCTGGTTGGACAATATATCCCCCACTAATGTTAGGGGACTATAGGTC…
	LN994938	-------------------------GGTCT--GATGTATGTTTTGGTTGGTGGGTGAGGGGGGTTAATGGGGTTTTCTATAAGGCTATTAATTCGATTAGAGTTAGGGAGAGGAGGGGTTTGGATAGGAAGGGAGGCTGTGTATAATGTTTTAGTAACTAGACACGCTGTTATAATGGTA-TATTTTCTAGTAATACCAGTA-TTTATGGGGGGATTC-GGTAATTGGCTCATGCCAGTGATGTTAGGGTTGAGGGATATGGCCCTCCCCCGACTGAACAATTTGAGGCTTATCCTGCTTCTCGCTAGGTTGGGGATTATAGGAGTATCTTTGCTTTTAGGAGGGGGT-GGGGCTGGTTGGACAATGTACCCCCCACTTATGTTAGGGGATTATAGGTC…
	LN994940	-------------------------GGTTT--GATGTATGTTTTGGTTGGTGTGTGAGGGGGGTTAATGGGGTTTTCTATAAGGTTATTAATTCGATTAGAGTTGGGGAGAGGAGGGGTTTGGATAGGAAGGGAGGCTGTGTATAATGTTTTAGTAACTAGACACGCTGTTATAATGGTC-TTTTTTCTAGTAATACCGGTA-TTTATGGGGGGATTC-GGTAATTGGCTCATGCCAGTGATGTTGGGGTTGAGGGATATGGCCCTCCCCCGACTGAACAATTTAAGGCTTATCCTGCTTCTCGCTAGGCTGGGTATTATAGGAGTATCTTTGCTTTTAGGAGGGGGT-GGGGCTGGCTGGACAATATATCCCCCACTTATGTTAGGGGATTATAGGTC…
	KF559302	---------------------------------ATGTATGTTTTGGTTGGTGTGTGAGGGGGGCTAATGGGGTTTTCTATAAGGTTATTAATTCGATTAGAGTTAGGGAGAGAAGGGGTTTGGATAGGTAGAGAGGCTGTGTATAATGTTTTAGTAACTAGACATGCTGTTATAATGGTATTTTTTTCTAGTAATACCAGTG-TTTATGGGAGGATTC-GGTAATTGACTCATGCCAGTGATGTGAGGGTCGAGGGATATGGTCCTCCCCCGACTAAATAATTTGAGGCTTATCCTACTTCTCGCTAGGTTGGGGATTATAGGTGTGTCCTTGCTTCTAGGAGGGGGT-AGGGCTGGTTGGACAATGTACCCACCCCTAATATTATGGGATTATAGGTC…
	MK133341	----------------AAAGATATTGGTTT--GATGTATGTTTTGGTTGGTGTGTGTGGGGGGCTAATGGGGTTTTCTATAAGGCTATTAATTCGATTAGAGTTAGGGAGAGGAGGGGTTTGGATAGGAAGAGAGGCTGTGTATAATGTTTTAGTAACTAGACACGCTGTTATAATGGTA-TTTTTTCTAGTAATACCAGTA-TTTATGGAAGGATTC-GGTAATTGACTCATGCCAGTGATGTTAGGGTTGAGGGATATTGCACTCCCCCGACTGAACAATTTGATGCTTATCCTACTTCTCGCTAGGTTGGGGATTATAGGTGTGTCCTTGCTTTTAGGAGGGGGT-GGGGCTGGTTGGACAATGTACCCACCCCTGATGTTAGGGGATTATAGGTC…
	KF559303	---------------------------------ATGTATGTTTTGGTTGGTGTGTGAGGGGGGCTAATGGGGTTTTCTATAAGACTATTAATTCGATTAGAGTTAGGGAGAGGAGGGGTTTGGATAGGAAGAGAGGCTGTGTATAATGTTTTAGTAACTAGACACTCTGTTATAATGGTA--TTTTTCTAGTAA-ACCAGTA-TTTTTGGGAGGATTC-GGTAATTGACTCATGCCAGTGATGTTAGGGTTGAGGGATATGGCCCTCCCCCGACTGAACAATTTGAGGCTTATCCTACTTCTTGCTAGGTTGGGAGTTATAGGTGTGTCCTTGCTTTTAGGAGGGGGT-GGGGCTGGTTGGACAATGTACCCACCTCTAATGTTAGGGGATTACAGGTC…
	MK612526	---------------------------TCT--GATGTATGTTTTGGTTGGTGTGTGAGGGGGGCTAATGGGGTTTTCTATAAGACTACTAATTCGATTAGAATTAGGGAGAGGAGGGGTTTGGATGGGAAGAGAGGCTGTGTATAATGTTTTAGTAACCAGACACGCTGTTATAATGGTA-TTTTTTCTAGTAATACCAGTA-TTTATGGGAGGATTC-GGTAATTGACTCATGCCAGTGATGTTAGGGTTGAGGGATATAGCCCTCCCCCGGCTGAACAATTTGAGGCTTATCTTACTTCTCGCTAGGTTGGGGGTTATAGGAGTGTCCTTGCTTTTAGGAGGGGGT-GGGGCCGGTTGGACAATGTACCCACCCCTAATGTTAGGGGATTATAGGTC…
	AY423348	---------------------------------ATGTATGTTTTGGTTGGTGTGTGAGGGGGGCTAATGGGGTTTTCTATAAGACTATTAATTCGATTAGAATTAGGGAGAGGAGGGGTTTGGATAGGAAGAGAGGCTGTGTATAATGTTTTAGTAACCAGACACGCTGTTATAATGGTA-TTTTTTCTAGTAATACCAGTA-TTTATGGGAGGGTTC-GGTAATTGACTCATGCCAGTGATGTTAGGGTTGAGGGATATGGCCCTCCCCCGACTGAACAATTTGAGGCTTATCCTACTTCTTGCTAGGTTGGGGGTTATAGGTGTGTCCTTGCTTTTAGGAGGGGGT-GGGGCTGGTTGAACAATGTACCCACCCCTAATGTTAGGGGATTATAGGTC…
	LN994867	-------------------------GGTCT--GATGTATGTTTTGGTTGGTGTGTGAGGGGGGCTAATGGGGTTTTCTATAAGACTATTAATTCGATTAGAATTAGGGAGAGGGGGGGTTTGGATAGGAAGAGAGGCTGTGTATAATGTTTTAGTAACCAGACACGCTGTTATAATGGTA-TTTTTTCTAGTAATACCAGTA-TTTATGGGAGGATTC-GGTAATTGACTCATGCCAGTGATGTTAGGGTTGAGGGATATGGCCCTCCCCCGGCTGAACAATTTGAGACTTATGCTACTTCTCGCTAGGTTGGGGGTTATAGGTGTGTCCTTGCTTTTAGGAGGGGGT-GGGGCTGGTTGGACAATGTACCCACCCCTAATGTTAGGGGATTATAGGTC…
	DQ089705	---------------------------GTT--GTATTATTTTGTTGTCAGATTATGGGGTGGATTGGTAGGGTTTAGGTTGAGTTTATTAATCCGACTAGAGTTGGGTTCAGGCGGGCTTCTTATTGGTGATGAGCATTTGTATAATGTTTTAGTTACAAGACATGCTATTATAATAGTG-TTTTTTCTAGTTATACCTTTG-TTTATAGGGGGTTTT-GGGAATTGAATAATTCCTGTGATAGTTGGCTGTAGAGATATACTGTTTCCACGTCTTAATAATTTTAGTTTTCTTTTAGTTCCAATAAGTTTAGTGTTATTTTTAGCATCTATATATTTAGAAGGAGGC-GGAAGGGGTTGGACAATGTACCCTCCGTTAATTTTAAGTAATTTTAGACC…
	LC730870	---------------------------TTT--ATATTATTTAATTGTAAGACTTTGAGGGGGTTTGGTTGGTTTTAGTTTAAGAATACTGATCCGTTTGGAATTAGGGAGAGGGGGTTTAATAATTGGTGATGAACACTTGTATAATGTCTTAGTAACTAGGCATGCTATTATAATGGTG-TTTTTCTTGGTAATACCTCTA-TTTATAGGGGGTTTT-GGAAATTGAATAATCCCTGTTATGGTGGGTTGTAGTGATATACTACTTCCTCGATTAAACAATTTTAGATTTTTGTTGGTTCCAATGAGACTGGTTTTATTTGTATCATCTTTATTTCTAGAAGGTGGG-GGTGGTGGTTGAACTATGTACCCTCCTCTTATTTTAGGTGTATATAGCCC…
	MK411446	----------------------------------------TTATTGTTAGGTTGTGGGGTGGATTAGTTGGTTTTAGTTTAAGTTTATTAATTCGATTAGAGTTAGGGAGAGGCGGGTTATTAATTGGGGATGAGCACTTATATAATGTTTTAGTGACTAGACATGCGATTATGATAGTT-TTCTTTTTGGTCATGCCTTTG-TTTATAGGTGGGTTT-GGTAATTGGATAATTCCGGTGATAGTTGGTTGTAGAGATATATTGTTCCCTCGTCTTAATAATTTTAGGTTTTTATTAGTTCCTATGAGGTTAGTCCTATTTCTAGCATCCATGTACTTAGAGGGGGGT-GGGGGAGGTTGAACTATGTACCCTCCTTTGATTTTAGGGAGGTTTAGACC…
	JX460877	----------------------------TT--GTATTATTTTATTGTTAGATTGTGAGGGGGTTTAGTGGGTTTTAGTCTGAGATTGCTGATTCGATTAGAATTGGGAAGGGGTGGGTTGTTGATTGGTGATGAACATCTATATAATGTTTTAGTCACTAGACATGCTATTATAATGGTT-TTTTTCTTGGTCATACCATTG-TTTATAGGGGGATTT-GGTAATTGGATGATTCCTGTAATAGTGGGGTGTAGGGATATGTTATTTCCGCGTTTGAATAATTTTAGGTTTTTACTTGTGCCTATGAGGCTTGTCTTATTTCTAGCTTCTATGTATCTTGAGGGAGGA-GGGGGCGGTTGAACTATGTACCCTCCTTTAATTTTAACGAGTTATAGACC…
	MK294053	-------------------------GGGTT--GTATTATTTTATTGTTAGATTATGAGGGGGTTTGGTCGGGTTTAGGTTAAGACTTTTAATTCGGTTAGAACTAGGTAGTGGAGGATTGTTAATTGGTGATGAGCATTTATACAATGTATTAGTTACGAGTCATGCCATTATGATAGTC-TTCTTCTTAGTTATACCCCTG-TTTATAGGGGGTTTT-GGTAATTGGATGATTCCTGTGATAGTGGGATGTAGGGATATATTATTCCCTCGTTTAAATAATTTAAGGTTTTTACTAGTTCCTATAAGGTTGGTACTATTTTTAGTGTCTATATATTTGGAGGGAGGT-GGAGGAGGGTGAACCATGTACCCACCCTTAATTTTAAGAAGATATAGTCC…
	MK294060	-----------------AGGATATTGGGTT--GTATTATTTTATAGTTAGATTATGAGGGGGTTTGGTTGGGTTTAGGTTAAGACTTTTAATTCGGTTAGAACTAGGTAGTGGTGGGTTGTTAATTGGTGATGAGCATTTATATAATGTGTTAGTTACGAGTCATGCCATTATGATGGTT-TTTTTCTTAGTAATACCTCTG-TTTATAGGGGGTTTT-GGTAATTGGATAATTCCTGTTATAGTGGGGTGTAGGGATATGTTATTCCCTCGTTTAAATAATTTAAGGTTTTTACTAGTTCCTATAAGGATGGTGTTATTTTTAGTGTCTATATATTTAGAGGGAGGT-GGAGGAGGGTGGACTATGTACCCACCCCTAATTTTAAGGAGGTATAGTCC…
	DQ089708	---------------------------GAT--TTTGTATTTTTTAGTTAGATTATGGGGAGGGCTGATTGGGTTTAGATTAAGATTATTGATTCGGTACGAGTTAGGGTCAGGGGGAGTGGTTATTGGAGATGAGCATTTATATAATGTTATAGTTACAAGACATGCTATTATAATAGTA-TTTTTTCTGGTAATACCATTA-TTTATAGGGGGTTTT-GGGAATTGAATAATACCAATAATATTGGGGTGTAGGGATATACTCCTACCCCGTTTAAATAATTTAAGATTCTTACTAGTACCAGTAAGATTAATCCTATTCTTGGGCTCTTTAGTGGTTGAGGGGGGA-GGTGTGGGTTGAACTATGTACCCCCCTCTTACTCTAAGTGATTATAGGAG…
	DQ089707	---------------------------GGT--TTTATATTTTTTAGTTAGATTGTGAGGAGGATTAGTGGGTTTTAGGTTAAGATTACTTATCCGATTCGAGTTAGGATCCGGGGGTGTGGTTATTGGTGATGAACACTTGTATAATGTTTTAGTCACTAGGCATGCAATTATAATAGTT-TTCTTTTTGGTAATACCTTTA-TTTATAGGAGGGTTT-GGAAATTGAATAATGCCAATAATACTCGGGTGTAGGGACATACTTTTACCACGTTTAAATAATTTGAGGTTTTTGTTAGTGCCTGTAAGATTGATTTTGTTTTTAAGTTCATTACTAGTGGAAGGGGGA-GGGGTGGGGTGAACAATGTACCCCCCTCTCACTTTGAGAGATTTTAGAAG…
	EU090949	---------------------------TTT--ATACTATTTTATCATTAGGTTGTGGGGAGGCTTAATAGGATTCAGGTTAAGTATTTTAATTCGGTTGGAGCTAGGTACAGGAGGCTTGGTGATTGGAGATGAGCATCTTTATAATGTTTTAGTGACAAGTCATGCTGTTATAATAGTT-TTTTTCTTGGTTATACCCTTA-TTTATAGGTGGTTTT-GGTAATTGGATAATACCTGTAATGCTAGGGTGTAGGGATATACTTCTTCCCCGTTTAAATAATTTGAGGTTTATATTGGTGCCTGCAAGGTTAATATTATTTTTGAGTTCTTTGGTTCTAGAAGGAGGT-GGAAGGGGTTGAACTTTGTACCCTCCTTTAGTTTTAAGGGATTATAGAGG…
	AY690509	-----------------------------------------------------------------------TTTTAGATTAAGTGTCATTATTCGGCTAGAGTTAGGTGGGGGTGGGATTATCTTAGGAGATGAGCATCTATATAATGTTTTGGTAACAAGACATGCTGTGATGATAGTA-TTTTTTCTCGTCATACCTCTG-TTTATAGGTGGTTTT-GGTAATTGGTTAATACCTGTTATGTTAGGTTGTAGGGATATACTATTACCACGATTGAATAATTTAAGTTTTTTAATGGTCCCTATTAGTATATTAGTTTTTTTAAGCTCTTTAGTGTTAGAGGGGGGA-GGTGCAGGATGAACTATATACCCTCCTTTAGTCTTAGTGGATTTTAGTAG…
	AY690518	-----------------------------------------------------------------------TTTTAGGTTAAGTGTTATTATTCGACTAGAATTAGGTGGAGGCGGTGTTATTTTAGGGGATGAGCATTTATATAATGTTTTGGTAACAAGACATGCTGTAATGATAGTA-TTTTTTCTAGTTATACCTCTT-TTTATAGGTGGTTTT-GGTAATTGACTAATACCTGTTATGCTAGGTTGTAGGGATATGTTGTTACCCCGATTGAACAACTTAAGTTTTTTAATAGTTCCTATTAGTATTTTAGTATTTTTGAGCTCTTTAGTGTTAGAGGGAGGG-GGTGCAGGGTGGACTATATATCCTCCTTTAGTTTTAGTAGATTTTAGTAG…
	AY690565	-----------------------------------------------------------------------TTTTAGATTAAGTGTAATTATTCGGTTAGAGTTAGGTGGAGGTGGGATTATTTTAGGGGATGAGCATTTATATAATGTTTTGGTAACAAGACATGCTGTAATAATAGTA-TTTTTTCTAGTTATACCTCTT-TTTATAGGTGGTTTT-GGTAATTGATTAATACCTGTTATGTTAGGTTGTAGGGATATACTACTACCACGATTAAATAATTTGAGTTTTTTAATAGTTCCTATTAGTATTTTAGTTTTTTTAAGTTCTTTAGTGTTAGAAGGAGGG-GGTGCAGGATGAACTATGTATCCTCCTTTAGTTCTAGTAGATTTTAGTAG…
	AY690543	-----------------------------------------------------------------------TTTTAGTTTAAGTGTGATCATTCGATTAGAGTTAGGTGGTGGAGGTGTCATTTTAGGAGATGAGCACCTATATAATGTTTTAGTGACAAGACATGCTGTAATAATGGTT-TTCTTTTTGGTTATGCCTCTT-TTTATAGGTGGTTTT-GGTAATTGGTTAATACCCGTAATATTAGGTTGTAGTGATATATTATTGCCACGATTAAATAATTTGAGTTTTTTAATAATTCCAATTAGTATTTTAGTTTTTTTATGTTCTTTAGTATTAGAGGGGGGT-GGTGCAGGTTGAACTATATATCCCCCACTTGTTTTATTGGATTTTAGTAG…
	AY690532	-----------------------------------------------------------------------TTTTAGTTTAAGTGTGATTATTCGATTAGAGTTGGGTGGTGGTGGTGTCATTTTAGGGGATGAGCACTTATATAATGTTTTAGTGACAAGACATGCTGTAATAATAGTT-TTCTTTTTGGTTATGCCTCTT-TTTATAGGTGGTTTT-GGTAATTGGTTAATACCTGTAATACTAGGTTGTAGTGATATACTACTGCCACGATTAAATAATTTAAGTTTTTTAATAATTCCTATTAGTATTTTAGTTTTTTTATGTTCTTTAGTGTTAGAGGGGGGT-GGTGCAGGTTGAACTATATACCCTCCACTTGTTTTATTAGATTTTAGTAG…
	AY690547	-----------------------------------------------------------------------TTTTAGTTTAAGTGTGATTATTCGATTAGAGTTAGGTGGTGGTGGGATCATTTTAGGGGATGAGCATCTATATAATGTTTTAGTGACAAGACATGCTGTGATAATGGTT-TTCTTTTTGGTTATGCCCCTT-TTTATAGGTGGTTTT-GGTAATTGGTTAATACCTGTAATATTAGGTTGTAGTGATATACTATTGCCACGATTAAATAATTTAAGTTTTTTAATGATTCCTATTAGTATTTTAGTTTTTTTATGTTCTTTAGTGTTAGAGGGAGGT-GGTGCAGGTTGAACTATGTACCCTCCACTTGTTTTATTGGATTTTAGTAG…
	AY690576	-----------------------------------------------------------------------TTTTAGTTTAAGTGTAATTATTCGGTTAGAGTTAGGTGGGAGTGGTATTATTTTAGGGGACGAGCATTTATATAATGTCTTAGTAACAAGGCATGCTGTGATAATGGTA-TTTTTTCTAGTAATACCTCTT-TTTATAGGTGGTTTT-GGTAACTGGCTAATACCTGTTATATTAGGTTGTAGAGATATATTGTTGCCACGATTAAATAATTTAAGTTTTTTAATAGTTCCTATTAGCATTTTAGTTTTTTTAAGTTCTTTAGTATTAGAGGGAGGG-GGTGCGGGGTGGACTATATACCCCCCACTTGTTTTAGTAGATTTTAGTGG…
	AY690487	-----------------------------------------------------------------------ATTTAGTTTAAGTGTAATTATTCGATTAGAGTTAGGTGGGGGTGGTGTTATTTTAGGGGATGAGCACCTATACAATGTTTTGGTGACAAGACATGCTGTAATAATGGTA-TTTTTTCTAGTAATACCTCTT-TTTATAGGTGGTTTT-GGTAATTGGCTAATACCTGTTATATTGGGTTGTAGGGATATATTATTGCCACGGTTAAATAATTTAAGGTTTTTGATAGTCCCTATTAGTATTTTAGTTTTTTTGTGCTCTCTAGTGTTAGAGGGAGGG-GGTGCAGGGTGGACTATATACCCCCCACTCGTTTTAGTGGATTTTAGTAG…
	AY690493	-----------------------------------------------------------------------ATTTAGTTTGAGTGTAATTATTCGATTAGAGTTAGGTGGGGGTGGTGTTATTCTAGGGGATGAGCACCTATATAATGTTCTAGTGACAAGGCATGCTGTAATGATGGTG-TTTTTTCTAGTGATACCTCTT-TTTATAGGTGGTTTT-GGTAATTGGTTAATACCTGTTATATTGGGTTGTAGGGATATATTATTGCCACGGTTGAATAATTTAAGGTTTTTGATAGTTCCTGTTAGTATTTTAGTTTTTTTAAGCTCTTTGGTATTAGAAGGAGGG-GGTGCAGGGTGGACTATATACCCTCCACTCGTTTTAATGGATTTTAGTAG…
	AY690492	-----------------------------------------------------------------------GTTTAGTTTGAGTGTAATTATTCGATTAGAGTTAGGTGGGGGTGGTGTTATTTTAGGGGATGAGCATCTATATAATGTCTTAGTGACAAGGCATGCTGTAATAATGGTA-TTTTTTCTAGTAATACCTCTT-TTTATAGGTGGTTTT-GGTAATTGGTTAATACCTGTTATATTGGGTTGTAGGGATATACTATTGCCACGGTTGAATAATTTAAGGTTTTTGATAGTTCCTGTTAGTATTTTAGTTTTTTTAAGTTCTTTGGTATTAGAAGGAGGG-GGTGCAGGGTGGACTATATATCCCCCACTTGTTTTAATGGATTTTAGTAG…
	AY690501	-----------------------------------------------------------------------GTTTAGTTTGAGTGTGATTATTCGATTAGAGTTAGGTGGGGGTGGTGTTATTTTAGGGGATGAGCATTTATATAATGTCTTAGTGACAAGGCATGCTGTAATAATGGTA-TTTTTTCTAGTAATACCTCTT-TTTATAGGTGGTTTT-GGTAATTGGTTAATACCTGTTATATTGGGTTGTAGGGATATATTATTGCCACGGTTGAATAATTTAAGATTTTTGATAGTTCCTGTTAGCATTTTAGTTTTTTTAAGCTCTTTGGTACTAGAGGGAGGG-GGTGCAGGGTGGACTATGTACCCTCCACTTGTTTTAATGGATTTTAGTAG…
	EU732663	---------------------------GTT--TATGTATTTATTGGTGGGAGTGTGAGGGGGTTTGGTGGGGTTTGGGTTGAGGTTAATTATTCGGTTGGAGTTGGGTAGTGGAGGGGAGTGGTTGGGGGATGGGAGTTTATATAATATTGTTGTTACAGCCCATGGGTTAATAATAGTG-TTTTTCTTGGTGATGCCTGTT-CTTATAGGTGGTTTT-GGTAATTGATTGATGCCTGTTATAATAGGGCTGGGGGATATAGCATTACCTCGTTTAAATAATTTAAGGTTATTGCTTTTAATGTTAGGGATGGGCTTAATTAGACTTTCTTTAATGGTGTTAGGGGGT-GGTGCAGGATGGACTATGTATCCTCCATTAATGTTGAAGTCTTTTAGTTC…
	MT682920	---------------------------GCT--AATGTATTTTTTAATTAGTATTTGAGGGGGTTTAGTAGGTTTTAGTCTAAGGTTTTTGATTCGTTTAGAATTGGGCGCTGGGGGGCAGTGGCTTGGGGATGAGCATTTATATAATGTTGTGGTGACATCTCATGCTATTATGATGGTA-TTCTTTTTAGTGATGCCTATA-TTTATAGGAGGTTTT-GGTAACTGGCTAATGCCAGTTATATTAGGCTTAAGTGATATGGTTTTACCTCGTTTAAATAATTTAAGGTTTTTACTTGTTCCTTGTAGTATAATATTAATAATGGTGTCGCTGTTATTAAAAGGAGGA-GGGGCTGGTTGGACTATGTACCCACCTTTAATGTTAAGTTCTTATAGCTC…
	LC757487	---------------------------GTT--AATATATTTTTTAGTGAGGATTTGAGGTGGGCTAGTAGGGTTTAGCCTAAGGTTGTTGATTCGGTTAGAGTTGGGGTCTGGGGGACAATGAATAGGGGATGAGCATCTATACAATGTGGTTGTTACAGCGCATGCTATTATAATGGTG-TTCTTTTTAGTTATACCTATG-TTTATAGGTGGATTT-GGTAACTGGTTAATGCCAGTGATGTTAGGTTTAAGAGATATGGTACTGCCGCGTTTAAATAATTTGAGGTTTTTAATTCTACCTTTTAGTTTATTGCTGATAGCAGCATCATTAATGTTAAAAGGAGGG-GGAGCAGGCTGAACTATGTACCCACCATTGATGTTGAGGGACTATAGCTC…
	MN780920	---------------------------GTT--AATATATTTTTTAGTGAGGATTTGGGGTGGTTTAGTGGGTTTTAGTTTAAGCTTGTTAATTCGGTTAGAGCTGGGTTCTGGAGGGCAGTGAATAGGTGATGAGCATTTGTATAATGTAGTGGTTACTGCACATGCTATTATAATAGTG-TTCTTTTTAGTTATACCTATG-TTTATGGGGGGTTTT-GGTAATTGGTTAATGCCCGTTATATTGGGGTTAAGAGATATGGTGTTACCTCGTTTAAATAATTTAAGTTTTTTAATTTTACCTTTTAGTTTGTTGCTTATGGCTTCGTCTTTGATGCTGAAAGGCGGT-GGGGCCGGTTGGACAATGTACCCACCACTAATATTAAGAGATTATAGTTC…
	LC625885	---------------------------ATT--AATGTATTTTTTGGTGAGGATTTGGGGTGGTTTGGTGGGTTTTAGTTTAAGTTTGTTAATTCGGTTAGAGTTGGGTTCTGGGGGGCAGTGAATGGGTGATGAGCATTTATATAATGTAGTTGTTACCGCGCATGCTATTATAATGGTA-TTCTTTTTAGTCATGCCCATA-TTTATAGGGGGTTTT-GGCAATTGGTTAATGCCTGTCATATTAGGTTTGAGAGATATGGTGTTACCGCGTTTAAATAATTTGAGCTTTTTAATTTTACCTTTTAGGTTATTGCTTATGGCCTCGTCTTTGATGCTGAAAGGTGGT-GGGGCCGGTTGGACAATGTACCCGCCCTTAATATTAAGAGATTATAGTTC…
	KF156892	----------------------------TT--AATGTATTTTTTGGTGAGGATTTGGGGTGGTTTGGTGGGTTTTAGTTTAAGTTTGTTAATTCGGTTAGAGCTGGGTTCTGGAGGGCAGTGAATGGGGGATGAGCATTTATACAATGTAGTTGTTACCGCACATGCTATTATAATGGTA-TTCTTTTTAGTTATACCTATA-TTTATAGGGGGTTTT-GGCAACTGGTTAATGCCTGTCATATTAGGGTTGAGAGATATGGTGTTACCGCGTTTAAATAATTTGAGTTTTTTAATTTTACCTTTTAGGCTATTGCTAATGGCATCGTCTTTGATGTTGAAAGGTGGA-GGGGCCGGTTGGACAATGTACCCACCATTAATATTAAGAGATTATAGTTC…
	MT992255	----------------AAAGATATTGGGCT--GATGTATGTTTTAGTTAGGATTTGGAGGGGAGTTGTGGGTCTGGGTTTGAGCATTGTGATTCGGATTGAGCTGGGAAGGGGTGGGGAGTGGATGGGGGATGAGCATTTGTATAATATAATTGTTACGGGGCATGCGGTAATAATGGTA-TTCTTTTTAGTTATGCCCATG-TTTATGGGTGGGTTT-GGGAATTGGCTGATGCCAGCAATGTTGGGGTTGGAGGATATGGCGCTACCTCGGTTAAATAATTTTAGGTTTATGTTGGTGCCTGTGGCATTGACAAGGTTTTTGGTCTCCATGTTGATCAAGGGAGGA-GGGGCTGGGTGGACGATGTATCCGCCTTTGATATTGGGGGACTATAGGTC…
	MG931939	---------------------------GTT--AATGTATATTTTAGTTAGTGTTTGGAGGGGGTTTGTGGGGCTAGGATTGAGGTTGGTAATTCGATTAGAGTTGGGGAGAGGGGGTGGATGGTTAGGAGATGAGTATTTGTATAATATGGTTGTAACTGCGCATGCCATTATAATAGTA-TTCTTCTTAGTTATGCCTATG-TTCATAGGGGGTTTT-GGGAATTGACTAATACCGGTAATGTTGGGGATGGAGGATATAGCTCTTCCTCGATTGAATAATTTGAGGTTTCTTTTGGTTCCTGTGGCGTTGGTGATTTTTAGGGTATCGGTGATCATTAAAGGTGCT-AGTGCGGGTTGGACGATATACCCTCCGCTAATATTGGGAGATTATAGGTC…
	EF467869	---------------------------TTT--CATGTATATATTAGTGGGCTTATGGAGTGGGTTAGTTGGTTTTGGCTTAAGAATAATTATTCGCACTGAGTTGGGGTTAGGTGGTCAATGGTTAGGTGATGAATACCTTTATAATTTAGTTGTAACTAGACATGGTGTTGTAATGTTA-TTCTTTTTAGTAATACCTTTG-TTTATAGGTGGTTTT-GGTAACTGGTTCATCCCTGTTATGATGGGGTTAAGAGATATAGCTTTACCTCGCTTAAATAATTTGAGATTTTTATTAGTGCCTGTAGCTTTATTATTATTTTGTTCATCAATGTTAATTAAAGGTGGC-GCAGCTGGGTGAACTATATACCCGCCTCTTATATTAAAGGATTACAGGGA…
	GQ981438	---------------------------GTT--TATATATATACTAGTGGGTTTATGAAGGGGTCTGGTTGGCTTTGGTTTAAGTTTAATTATTCGGGTAGAGTTGGGGTTTAGCGGTGAGTGGTTAGGGGATGAGTTTTTGTACAATTTGATTGTGACAAGCCATGGAGTAGTAATGTTA-TTTTTTCTAGTTATACCATTG-TTTATAGGTGGTTTT-GGTAATTGGTTTATTCCTGTGATGATGGGTTTAGGTGATATGGCTTTACCACGTCTTAATAATTTAAGGTTTTTGATGGTTCCAGTGGCTTTAATGTTTTTTTGCTCTTCAATATTAATTAAGGGTGGG-GCTGCTGGTTGGACGATGTATCCTCCTTTAATATTAAAGGATTTTAGTGA…
	LC713290	-----------------------------------------------------------------GGTGGGTCTAAGGCTGAGACTGATTGTGCGGTTAGAGTTGGGGAGGGGAGGCCAGTGGTTAGGGGACGAGCATTTGTACAACATGGTAGTTACTGGCCATGCTGTGATGATGGTG-TTCTTTTTGGTGATACCAATA-TTTATGGGAGGATTT-GGGAATTGGTTGATGCCTGTAATGTTGGGGCTGGAGGATATGGCGCTGCCTCGGTTGAATAATTTAAGATTTTTGCTAGTGCCTGTGGCCTTAGTTATGTTTAGGGTTTCTATATTGATTAAAGGAGGA-GGGGCAGGATGGACGATGTATCCCCCACTAATGTTGAGAGATTACAGTTC…
	DQ089716	---------------------------GCT--AATGTATATCGTGGTTAGGGTGTGGAGGGGCCTGGTAGGTCTGGGGTTGAGGCTGATTGTGCGGTTGGAGTTGGGAAGAGGAGGGCAGTGGATGGGGGACGAGCATTTGTATAATATGGTGGTTACAGGCCATGCTGTGATAATAGTA-TTCTTTTTGGTCATACCAATA-TTTATGGGAGGGTTT-GGAAATTGGCTAATACCTGTAATATTAGGATTGGAAGATATGGCATTGCCGCGATTGAACAATTTAAGATTTTTGTTAATCCCGGTAGCTTTAATTATGTTTAGAGTATCGATAATAATTAAAGGAGGA-GGAGCAGGGTGGACGATATACCCGCCACTCATGTTAAGGGATTATAGGTC…
	EU189484	---------------------------GTT--GATGTATGTGCTAGTCAGTTTGTGGAGAGGGGTAATGGGGCTGGGGCTAAGTATTCTTATTCGATTGGAGTTGGGTAGAGGGGGCGAATGGTTGGGGGATGAGCATTTGTATACATTGGTTGTAACAAGTCATGGTGTAATGATGTTA-TTTTTCTTGGTTATGCCACTT-TTTATAGGGGGGTTT-GGGAATTGATTAATGCCAGTTGTTTTGGGGCTAGGCGATATAATATTACCTCGGTTAAACAATTTAAGATTCTTGTTAGTACCCGTTGCTCTATTTCTGTTTTGTTTGTCAATATTAATTATGGGAGGG-GGAGCAGGGTGGACTATATACCCACCCCTTATATTGAGGGGCTTTAGTCC…
	JX442188	---------------------------GTT--AATGTATGTGCTGATTAGATTGTGGAGGGGGGTGATAGGGCTGGGGTTAAGAATTATTATTCGACTGGAGTTGGGTGGGGGAGGAGAATGATTGGGAGATGAGCATTTGTATAACTTGGTTGTAACAAGACATGGGGTGATAATACTA-TTTTTCTTGGTTATGCCCCTT-TTCATAGGCGGATTC-GGCAATTGACTAATGCCTGTTGTTTTGGGGTTGGGTGATATAATATTGCCTCGGCTAAATAATCTGAGATTTCTGTTGGTTCCTGTCGCCTTATTCCTGTTTTGCCTGTCAATAATAATTATGGGAGGG-GGAGCGGGGTGGACTATATATCCCCCTCTTATACTGAGGGGTTTTAGTCC…
	OQ078765	-------------------------------------------------------GGAGGGGTGTGATAGGATTTAGGTTGAGATTGATCATTCGTTTGGAGTTGGGGTTGGGGGGAGAATGGTTGGGGGATGAGCATTTGTATAATGTAGTCGTAACGGCTCATGCTGTAATGATGATT-TTCTTTTTGGTAATGCCTGTT-TTTATAGGGGGATTT-GGGAATTGGTTGATGCCTAGAATATTGGGGCTAGGTGATATGGCTCTGCCCCGTCTTAATAATTTGAGATTTTTGCTTTTGCCTTGTAGGCTGGTATTTTTTATAATTTCAATAATGATTAGCGGTGGT-GCTGGGGGTTGGACGATATATCCTCCTTTGGTATTAGGAGAGTTTATGTC…
	JX442197	---------------------------GCT--TATGTATATTTTGGTTAGGTTGTGGAGTGGCGTGATAGGGTTTGGGTTGAGGATGGTGGTTCGCACTGAGCTTGGGAGTGGAGGTCAGTGGCTGGGTGATGAGCATTTATACAATCTCATGGTAACCAGGCATGGCGTAATGATGCTA-TTCTTTTTAGTGATGCCAATG-TTTATGGGGGGATTT-GGGAATTGACTTATTCCAGTAGTTTTAGGTTTAAATGATATATTGCTGCCGCGTTTGAATAACTTGAGCTTTCTGATAGTCCCTTTAGCTTTAATCATGTTCTGTTTGTCTATGGTTATCAGAGGGGGA-GTGGCGGGTTGAACTATGTATCCGCCTTTGATTTTAGGGGATTATTCTCC…
	KX646746	--------------------------------------TGTGTTGGTAAGGTTATGGAGGGGGTTTATAGGTTTTGGATTGAGAATGGTGGTTCGTACTGAGTTAGGTAGAGGGGGCCAATGATTAGGTGATGAGCAATTGTACAATCTTATGGTAACTAGACATGGAGTAATGATATTA-TTCTTCTTGGTAATACCTATG-TTTATAGGGGGATTT-GGGAATTGACTTATTCCTGTTGTGTTAGGTTTAAATGATATGTTGTTGCCTCGCTTGAACAATTTAAGGTTCTTAATGTTGCCTTTGGCGTTAGTTATATTTTGTCTTTCGATGGTAATTAGGGGCGGT-TCAGCTGGTTGAACAATGTACCCTCCTTTAACTTTAGGGAGTTTTTCACC…
	MN744741	---------------------------------------------------------AGTGGGGTGTTGGGTTTTGGTTTGAGTATAGTGATTCGAACAGAGTTAGGTAGAGGAGGTCAGTGGTTAGGGGATGAGCATTTGTACAATTTGATGGTAACTAGACATGGGGTAATAATGCTT-TTCTTCTTGGTGATACCTATG-TTTATGGGAGGTTTT-GGAAATTGGTTGATTCCCATAGTACTAGGTTTGAACGACATGCTTCTTCCTCGTCTGAATAACTTGAGGTTTTTAATGGTTCCTATGGCTTTGAGAATGTTTTGTTTGGCTTTAGTAATCAAAGGGGGT-GGCGTGGGGTGGACTATGTACCCACCTTTAGTTCTAGGTGATTATAGTCC…
	MN744744	----------------------ATCGGTTT--AATGTATGTTATGGTTAGATTATGGAGTGGTGTTTTAGGGTTTGGGTTGAGGATGGTTATTCGAACAGAATTAGGAAGAGGTGGTCAATGGTTGGGGGATGAGCAATTATATAATTTAATGGTGACTAGTCATGGTGTGGTTATACTT-TTCTTTTTAGTAATACCCATG-TTTATAGGGGGTTTT-GGTAATTGGTTGATTCCAGTGGTATTGGGTTTAAATGATATGTTACTTCCTCGTTTGAATAATCTGAGGTTTTTAATGGTTCCTATGGCTTTGAGAGTGTTTTGTTTATCTTTAGTGATTAAAGGTGGG-GGAGTAGGCTGAACGATGTATCCTCCTTTGGTTTTAGGAGATTATAGTCC…
	EF467865	---------------------------GTT--TATATATGTATTGGTTAGATTATGAAGAGGAGTGGTGGGATTTGGGTTTAGGTTGGTAATTCGTACAGAATTGGGAAGAGGGGGCCAGTGATTAGGGGATGAACAATTATATAATTTAATAGTGACTAGGCATGGGATTATAATACTA-TTCTTTTTGGTTATACCTATG-TTTATAGGGGGATTT-GGGAATTGACTCATCCCAGTGGTATTGGGTTTAAATGATATGTTATTACCACGTTTGAATAATTTAAGTTTTCTTATAGTCCCTTTGGCCTTATCTATGTTTTGTCTGGCTTTAATTATTAAGGGAGGA-GGGGTAGGGTGGACTATGTATCCTCCTCTGGTATTAGGGGTGTATTCTCC…
	MN744746	----------------------ATCGGGTT--AATATATGTATTGGTTAGATTATGGAGAGGAGTGGTGGGGTTTGGGTTTAGATTAGTAATTCGAACAGAGTTAGGAAGAGGAGGTCAGTGGTTAGGGGATGAACAATTATATAATTTAATAGTAACTAGGCATGGTATCTTAATATTG-TTCTTTTTAGTCATACCTATG-TTTATAGGGGGATTT-GGAAATTGACTTATTCCTGTAGTGTTGGGTTTAAATGATATATTATTACCGCGTTTGAATAATTTAAGATTCCTTATGGTTCCTTTAGCCTTATTTATGTTTTGTTTAGCTTTGATTATTAAGGGGGGA-GGAGTAGGTTGGACTATGTATCCCCCTTTAGTATTGGGGGTCTATTCTCC…
	DQ089721	---------------------------GTT--TATATATGTTTTGGTTAGGTTGTGAAGGGGAATAATAGGGTTTGGTTTGAGGATGGTTATTCGGACAGAATTAGGTAGTGGGGGGCAGTGATTAGGGGATGAGCAATTATACAATTTAATAGTAACTAGTCATGGGGTTATAATGTTG-TTTTTCTTGGTTATGCCAATG-TTTATAGGGGGATTT-GGAAATTGGCTGATTCCTGTAGTATTAGGCTTAAATGATATATTATTACCACGTTTGAATAATTTGAGATTTTTGATAGTGCCTTTGGCTTTAGTAATGTTTTGTCTATCCATGGTGATTAGGGGTGGT-GTTGCGGGTTGGACTATATACCCACCATTAACTCTAGGGGAATTTTCATC…
	OQ417138	--------------------------------------------GGTTAGGTTGTGGAGGGGAATAATGGGTTTTGGTCTGAGGATGGTTATTCGAACAGAATTAGGGAGAGGGGGCCAGTGATTAGGGGATGAACAGTTATATAATTTAATAGTAACGAGTCATGGGATTATGATATTA-TTCTTTTTGGTTATGCCAATG-TTCATAGGAGGATTT-GGTAATTGGTTGATCCCTGTAGTATTGGGTTTAAATGATATATTGTTACCACGATTGAATAATTTAAGGTTTTTGATGGTACCTTTAGCTTTAGTGATGTTTTGTTTATCTATGGTGATTAGTGGTGGT-GTTGCGGGTTGAACTATGTATCCGCCATTAACTTTAGGGGAGTTTTCGTC…
	OR826980	----------------------ATCGGTTT--GATGTATGTATTGGTCAGATTATGGGGAGGCATCATAGGTTTTAGGTTGAGTATAATCATTCGATTGGAGCTAGGTTCTGGGGGTCAATGGCTTGGGGATGAGTATCTTTATAACATGGTTGTTACTAGTCATGCCGTGATAATAGTA-TTTTTTCTTGTAATGCCTATA-TTTATAGGGGGTTTT-GGGAATTGATTAATACCTGTAATATTGGGATTGGAGGATATATCTCTACCCCGATTGAATAATTTGAGGTTTTTGTTAGTACCTGTTGCTTTAATTGTTTTTATAGTTTCAATAATAATTAAAGGTGGG-AGGGCAGGATGAACAATATATCCACCATTAATATTATCTGAGTATAGGTC…
	MF134296	---------------------------TTT--GATGTATGTGTTAGTGAGATTATGGTGTGGTATTATAGGGTTTAGTTTAAGATTAATTATTCGTTTGGAATTGGGATCTGGTGGTCAGTGGTTGGGGGACGAATACCTTTACAATATGGTTGTAACTAGACATGCCATTATAATAGTG-TTTTTTCTTGTAATACCTATA-TTTATAGGGGGTTTT-GGTAATTGACTGATACCAGTAATGTTGGGTTTGGAGGATATATCTCTACCTCGGTTAAACAATTTGAGCTTTTTGCTTGTACCGGTTGCTTTATTAGTCTTTTTATTATCAATAATAATTAAGGGTGGT-AGAGCAGGGTGAACTATGTACCCACCATTAATATTATCTGAATACAGGTC…
	MK937567	-------------------GATATCGGTTT--GATGTACGTTTTAGTAAGGTTATGGGGTGGCATTATGGGTTTTAGATTAAGATTAATTATTCGTTTGGAACTAGGTTCTGGCGGTCAGTGGTTAGGTGATGAGTATTTATATAATATGATTGTAACTAGGCATGCTATTATAATGGTA-TTTTTTCTTGTGATACCTATA-TTTATAGGGGGTTTT-GGTAATTGACTTATACCAGTAATATTGGGTTTAGAGGATATGTCTTTACCACGGCTAAATAACTTAAGGTTTCTATTGGTACCAGTTGCTTTATTAGTCTTTATGTTGTCAATAATAATTAAAGGTGGT-AGCGCAGGATGGACCATGTATCCACCTTTAATACTTTCTGAATATAGGTC…
	MN692697	---------------------------TTT--GATGTATGTTCTGGTTAGTCTGTGAGGAGGTGGTGTGGGTTTTGGTTTGAGACTACTAATTCGGTTGGAGCTTGGTATAGGAGGACAGTGGTTGGGGGATGAATATTTGTATAATATGGTTGTAACAGGACATGCTGTTATAATGGTG-TTTTTCTTGGTGATACCCTTA-TTTATGGGTGGTTTT-GGGAATTGGTTGTTGCCCATCATATTGGGTTTGGAGGATATAGCTTTACCGCGGTTAAATAATTTAAGGTTTCTTTTAGTACCGGTAGCTCTTTTTTTATTTATTACATCTATAGTTATTAAGGGTGGG-GCAGCTGGTTGGACTATGTACCCCCCTTTAATACTCTCTGAGTACAGTTC…
	MN692691	---------------------------GGT--GATGTATATTATTGTGAGATTATGGGGAGGGGTTGTGGGCTTTAGTTTAAGGATACTTATTCGTTTGGAGTTGGGTTGTGGTGGGCAGTGGTTGGGGGATGAGTTTTTGTATAATATGGTGGTAACAAGACACGCTATTATAATGGTA-TTTTTTCTTGTGATGCCTATA-TTTATAGGGGGTTTT-GGTAATTGGTTGATACCTGTAATATTGGGTTTAGAAGATATAGCTTTACCACGGTTAAATAATTTAAGGTTTTTGTTGGTGCCTGTGGCGATATTATTGTTTATAATATCTATGGTTGTTAAAGGTGGT-GCTGCTGGTTGGACAATATACCCACCACTAATGTTATCTGATTTTAGTTC…
	DQ089715	---------------------------TCT--AAGGTATGTTTTGGTGAGGTTGTGAGGGGGAGGTGTGGGGTTTGGTTTAAGGTTGTTGATTCGTTTAGAGTTAGGGTGTGGAGGTCAGTGGCTGGGGGATGAATACTTATATAATATAGTTGTTACAAGGCATGCCGTTATGATGGTG-TTTTTTTTAGTTATGCCGTTA-TTTATAGGGGGGTTT-GGGAATTGGCTGATGCCTGTAATAATGGGTTTAGAAGATATGGCTTTACCTCGTTTAAATAATTTAAGATTCTTATTGGTACCTGTAGCTATACTGTTGTTTGTAAGGTCTATGCTGATTAAGGGGGGT-GCTGCGGGGTGGACTATGTACCCACCATTAATATTATATGAGTACAGGTC…
	MN692698	---------------------------TTT--AATATATGTTTTGGTTAGGTTATGGGGAGGGGTTTTGGGTTTTGGGTTGAGATTATTAGTTCGTTTGGAATTAGGATGTGGTGGGTTGTGGATGGGGGATGAGTATTTATACAATATGGTTGTAACTAGACATGCCATTATAATGGTA-TTTTTTTTGGTGATACCTTTA-TTTATAGGGGGTTTT-GGAAATTGGTTGATGCCTGTGATATTGGGTTTAGAAGATATAGCTTTACCTCGTTTGAATAATTTGAGATTTTTACTAGTTCCTGTAGCAATATTAATATTTGTTTCATCTATATTGGTTAAAGGGGGT-GCTGCAGGGTGGACTATATATCCACCGCTGATATTGTATGATTATAGGTC…
	MN688202	------------------------------------------------------------GGGTTTGTTGGTTTAGGTTTGAGGATATTGATTCGAATGGAGTTAGGGTCGGGTGGTCAGTGGTTGGGGGATGAGTATTTGTATAATTTGATTGTAACGAGACATGGTATTATGATGCTT-TTCTTTTTGGTGATGCCATTG-TTTATAGGAGGGTTT-GGTAACTGACTGCTGCCTGTTGTATTGGGGTTAGATGATATAAGGCTACCACGCTTAAATAATGTGAGGTTTTTGATGGTACCCTTGGCATTGGTGTTGTTTAGTGTTTCTATAGTAGTAAAGGGGGGT-GCGGGAGGGTGGACAATATATCCGCCTTTAATTTTAGGTGATTATAGCCC…
	MN692703	---------------------------GAT--AATGTATGTATTAGTAAGGTTGTGGGGAGGGGTTGTGGGGTTTGGGTTAAGGTTGGTTATTTGAATGGAGTTGGGTTCGGGTGGTCAGTGGTTAGGGGATGAGTATCTTTATAACATAGTTGTTACCTCCCATGCTGTTATGATGGTG-TTCTTTTTGGTTATACCTATA-TTTATGGGGGGGTTT-GGTAATTGGTTAATGCCCGTAATGTTAGGGTTGGAGGATATGGCTTTACCTCGCTTAAATAATTTGAGATTCCTGTTGGTGCCTAGAGGGATAATTTTGTTTAGTATTTCAATGTTGGTAAAGGGGGGT-AGGGCAGGTTGAACTATGTATCCTCCTTTAATGATGTCCGAATACAGGTC…
	JX442196	---------------------------GTT--TATGTATGTTCTGGTAAGGTTATGGGGAGGGGTTATAGGGTTTGGTTTAAGTATAATTATTCGGATGGAGTTAGGAAGAGGCGGTCAATGGTTAGGTGATGAGTATTTATATAATCTTGTTGTAACGAGTCATGGTGTAATAATGTTG-TTCTTTTTAGTTATGCCTTTA-TTTATAGGAGGGTTT-GGGAATTGGCTTATTCCAGTGTTATTGGGGTTGGAGGATATAGCACTTCCTCGTTTGAATAATTTAAGTTTTTTAATAGTGCCTTTAGCCTTGGTTGTTTTTTGTCTTTCTATAGTGATTAAAGGGGGT-GCCAGGGGTTGAACTATGTATCCTCCGTTAATGTTAAGGGAGTATAGCCC…
	EU267820	---------------------------GTT--TATGTATGTTTTGGTAAGGGTATGAAGGGGTGTGGTGGGGTTTGGGTTAAGCATAATTATTCGTATGGAGTTAGGAGCAGGTGGGCAGTGGTTGGGGGATGAGTATTTATATATATTGATTGTTACTAGACATGGTGTAATAATGTTA-TTTTTCTTAGTGATGCCTATA-TTTATAGGGGGATTT-GGCAATTGACTTATTCCTGTAATACTAGGATTGGAGGATATACTTTTACCTCGTTTGAATAATTTGAGGTTTTTAATAGTCCCTTTAGCTTTGTTTATGTTTTGTGTGTCTATATTGGTAAAAGGAGGG-GCTGGGGGTTGGACTATGTATCCCCCGTTAATTTTGAGGGATTATAGAAC…
	KX688132	---------------------------GTT--TATGTATGTTTTGGTAAGGGTATGAAGGGGTGTGGTGGGGTTTGGGTTAAGCATAATTATTCGTATGGAGTTAGGAGCAGGTGGGCAGTGGTTGGGGGATGAGTATTTATATAATTTGATTGTTACTAGACATGGTGTAATAATGTTA-TTTTTCTTAGTGATGCCTATA-TTTATGGGGGGATTT-GCTAATTGATTGATTCCTGTAATATTAGGATTGGAGGATATACTTTTACCTCGTTTGAATAATTTGAGGTTTTTAATAGTTCCTTTAGCTTTGTTCATGTTTTGTGTGTCTATATTGGTAAAAGGAGGG-GCTGGGGGTTGGACTATGTATCCCCCGTTAATTTTGAGGGATTATAGAAC…
	JX442198	---------------------------GTT--TATATATGTTTTAGTTAGGCTTTGGAGGGGTGTGATGGGTTTTGGTTTGAGAATAATTATTCGTTTGGAGTTAGGAGCGGGAGGTCAGTGGTTGGGTGATGAATATTTGTATAATTTAGTTGTAACTAGTCATGGTGTAATAATGTTG-TTCTTTTTAGTGATGCCTATA-TTTATGGGAGGTTTT-GGAAATTGGATAATACCTGTTATGTTAGGGCTGGAGGATATGTTATTACCACGGTTAAATAATTTAAGTTTTTTAATGGTGCCTATAGCTTTGTTTATGTTTTGTATATCCATGGTAGTGAAAGGTGGA-GCTGGGGGCTGAACTTTATATCCTCCTTTAATTTTAGGAGATTATAGGGC…
	EU267821	---------------------------TTT--TATATATGTTTTGGTTAGGGTATGGAGGGGTATAATGGGTTTCGGTTTAAGGATAATTATTCGGTTGGAGTTGGGTGGAGGAGGGCAATGGTTAGGGGATGAGTATTTGTATAATTTGATTGTTACTAGCCATGGGGTAATAATGTTA-TTCTTTTTGGTGATACCTATG-TTTATAGGGGGTTTT-GGGAATTGGCTAATTCCTGTGATATTAGGGCTGGAGGATATGTTATTGCCCCGGTTAAATAATTTAAGGTTTTTAATAGTACCTATGGCATTGTTTATGTTTTGTATGTCTATAGTGGTGAAAGGTAGA-GCTGGGGGTTGGACAATATATCCACCATTAATTTTGGGGGATTATAGATC…
	KX688110	---------------------------TTT--TATATATGTTTTGGTCAGGGTGTGGAGGGGTGTAATGGGTTTTGGTTTAAGAATGATCATTCGGTTAGAATTGGGG-GAGGCGGGCAATGGTTAGGTGATGAGTATTTGTATAAGCTGGTTGTTACTAGCCATGGGGTAATAATGTTA-TTCTTTTTGGTGATACCTATG-TTTATAGGGGGTTTTCGGGAATTGATTGATTCCTGTGATATTGGGGTTGGAGGATATGTTATTACCTCGGTTAAATAATTTGACGTTCTTAATAGTACCTATGGCATTGTTTATGTTTTGTATGTCTATAGTGGTGAAAGGTGGA-GCGGGGGGTTGGACAATATATCCTCCTTTAATTTTAAGTGATTATAGATC…
	KX688111	---------------------------TTT--TATATATGTTTTGGTTAGGGTATGGAGGGGTGTAATGGGTTTCGGTTTAAGAATGATCATTCGCCTGGAGTTGGGGGGAGGTTGGCAATGGTTAGGTGATGAGTATTTGTATAATTTGATTGTTACTAGGCATGGGGTAATAATGTTA--TTTTTTTGGTGATACCTATG-TTTATAGGGGGTTTTCGGGAATTGATTGATTCCTGTGATATTGGGGTTGGAGGATATGTTATTACCTCGGTTAAATAATTTGACGTTCTTAATAGTACCTATGGCATTGTTTATGTTTTGTATGTCTATAGTGGTGAAAGGTGGA-GCGGGGGGTTGGACAATATATCCTCCTTTAATTTTAAGTGATTATAGATC…
	KX688109	---------------------------TTT--TATATATGTTTTGGTTAGGGTATGGAGGGGTGTAATGGGTTTTGGTTTAGGAATGATCATTCGGTTAGAATTGGGG-GAGGTGGGCAATGGTTAGGTGATGACTATTTGTATAATCTGATTGTTACTAGGCATGGGGTAATAATGTTG-TTTTTCTTGGTGATCCCTATG-TTTATAGGGGGTTTT-GGCAATTGATTGATTCCTGTGATATTGGGGTTGTAGGATATGTTATTACCCCGGTTAAATAATTTGAGATTCTTAATAGTGCCTATGGCACTGTTTATGTTTTGTATGTCTATAGTGGTGAAAGGTCCTCGCGGGGGGTTGGACTATATATCCCCCTTTAATTTTAAGTGATTATAGATC…
	KX688124	---------------------------TTT--TATATATGTTTTGGTTAGGGTATGGAGGGGTATAATGGGTTTCGGTTTAAGGATAATTATTCGGTTGGAGTTGGGTGGAGGAGGGCAATGGTTAGGGGATGAGTATTTGTATAATTTGATTGTTACTAGCCATGGGGTAATAATGTTG-TTTTTCTTGGTGATACCTATGTTTTTTAGGGGGTTTT-GGCAATTGATTGATTCCTGTGATATTGGGGTTGTAGGATATCTTATTACCCCGGTTAAATAATTTGAGATTCCTAATAGTGCCTATGGCATTGTTTATGTTTTGTATGTCTATAGTGGTGAAAGGTGGA-GCGGGGGATTGGACTATATATCCCGTTTTAATTTTAAGTGATTATAGATC…
	KX688123	---------------------------TTT--TATATATGTTTTGGTTAGGGTATGGAGGGGTATAATGGGTTTCGGTTTAAGGATAATTATTCGGTTGGAGTTGGGTGGAGGAGGGCAATGGTTAGGGGATGAGTATTTGTATAATCTGATTGTTACTAGGCATGGGGTAATAATGTTG-TTTTTCTTGGTGATACCTATG-TTTATAGGGGGTTTT-GGGAATTGATTGATTATTGTGATGTTGTGGTTGGAGGATATCTTATTACCCCGGTTAAATAATTTGAGATTCTTAATAGTGCCTATGGCACTGTTTATGTTTTGTATGTCTATAGTGGTGAAAGGTGGA-GCGGGGGGTTGGACTATATATCCCCCTTTAATTTTAAGTGATTATAGATC…
	KX688122	---------------------------TTT--TATATATGTTTTGGTTAGGGTATGGAGGGGTATAATGGGTTTCGGTTTAAGGATAATTATTCGGTTAGAATTGGGG-GAGGTGGGCAATGGTTAGGTGATGACTATTTGTATAATCTGATTGTTACTAGGCATGGGGTAATAATGTTG-TTTTTCTTGGTGATACCTATG-TTTATAGGGGGTTTT-GGCAATTGATTGATTCCTGTGATATTGGGGTTGTAGGATATGTTATTACCCCGGTTAAATAATTTGAGATTCTTAATAGTGCCTATGGCACTGTTTATGTTTTGTATGTCTATAGTGGTGAAAGGTGGA-GCGGGGGGTTGGACTATATATCCCCCTTTAATTTTAAGTGATTATAGATC…
	KX688130	---------------------------TTT--TATATATGTTTTGGTCTGGGTGTGGAGGGGTGTAATGGGTTTTTGTTTAGGAATGATCATTCGGTTAGAATTGGGG-GAGGTGGGCAATGGTTAGGTGATGACTATTTGTATAATCTGATTGTTACTAGGCATGGGGTAATAATGTTG-TTTTTCTTGGTGATACCTATG-TTTATAGGGGGTTTT-GGGAATTGATTGATTCCTGTGATGTTGTGGTTGGAGGATATCTTATTACTCCGGTTAAATAATTTGAGATTCCTAATAGTGCCTATGGCATTGTTTATGTTTTGTATGTCTATAGTGGTGAAAGGTGGA-GCGGGGGGTTGGACTATATATCCCCCTTTAATTTTAAGTGATTATAGATC…
	KX688127	---------------------------TTT--TATATATGTTTTGGTCTGGATGTGGAGGGGTGTAATAGGTTTTGGTTTAGGAATGATCATTCGGTTAGAATTGGGG-GAGGTGGGCAATGGTTAGGTGATGACTATTTGTATAATCTGATTGTTACTAGGCATGGGGTAATAATGTTG-TTTTTCTTGGTGATACCTATG-TTTATAGGGGGTTTT-GGCAATTGATTGATTCCTGTGATATTGGGGTTGTAGGATATGTTATTACCCCGGTTAAATAATTTGAGATTCTTAATAGTGCCTATGGCACTGTTTATGTTTTGTATGTCTATAGTGGTGAAAGGTGGA-GCGGGGGGTTGGACTATATATCCCCCTTTAATTTTAAGTGATTATAGATC…
	KX688116	---------------------------TTTTATATATATGTTTTGGTCTGGGTGTGGAGGGGTGTAATGGGTTTTGGTTTAGGAATGATCATTCGGTTAGAATTGGGG-GAGGTGGGCAATGGTTAGGTGATGACTATTTGTATAATCTGATTGTTACTAGGCATGGGGTAATAATGTTG-TTTTTCTTGGTGATACCTATG-TTTATAGGGGGTTTT-GGCAATTGATTGATTCCTGTGATATTGGGGTTGTAGGATATGTTATTACCCCGGTTAAATAATTTGAGATTCTTAATAGTGCCTATGGCACTGTTTATGTTTTGTATGTCTATAGTGGTGAAAGGTGGA-GCGGGGGGTTGGACTATATATCCCCCTTTAATTTTAAGTGATTATAGATC…
	KX688117	---------------------------TTTTATATATATGTTTTGGTCTGGGTGTGGAGGAGTGTAATGGGTTTTGGTTTAGGAATGATCATTCGGTTAGAATTGGGG-GAGGTGGGCAATGGTTAGGTGATGAGTATTTGTATAATCTGATTGTTACTAGGCATGGGGTAATAATGTTG-TTTTTCTTGGTGATACCTATG-TTTATAGGGGGTTTT-GGCAATTGATTGATTCCTGTGATATTGGGGTTGTAGGATATGTTATTACCCCGGTTAAATAATTTGAGATTCTTAATAGTGCCTATGGCACTGTTTATGTTTTGTATGTCTATAGTGGTGAAAGGTGGA-GCGGGGGGTTGGACTATATATCCCCCTTTAATTTTAAGTGATTATAGATC…
	EF467866	---------------------------GTT--TATGTATATTTTGGTAAGGGTTTGGAGGGGCGTAATGGGGTTTAGATTGAGTATAGTAATTCGTTTAGAGTTGGGATCAGGAGGACAGTGGTTAGGGGATGAGTATTTGTATAATTTGATTGTAACTAGGCATGGGGTGATAATGTTG-TTCTTTTTGGTAATACCTATG-TTTATGGGAGGATTT-GGAAATTGAATGATACCTATAATGTTGGGATTAGATGATATAGCTTTACCTCGGTTAAATAACTTGAGGTTTTTAATAGTACCTGTAGCTTTAGTGTTATTTAGAGTGTCTATGGTGATTAAGGGGGGT-AGGGCTGGGTGGACTATGTATCCCCCTTTGATGTTAAGAGAATATAGGTC…
	EF467867	---------------------------ATT--TATGTATATTCTGGTAAGGGTTTGGAGGGGTGTAATAGGGTTTAGGTTGAGTATAGTAATTCGTTTAGAGTTGGGATCGGGAGGACAGTGATTAGGGGATGAGTATTTGTATAATTTGGTTGTAACTAGGCATGGGGTGATAATGTTG-TTCTTTTTGGTAATACCTATG-TTTATGGGAGGATTT-GGGAATTGAATGATACCTATAATGTTAGGATTAGATGGTATAGCTTTACCTCGGTTAAATAACTTGAGGTTTTTAATAGTACCTGTAGCTTTAGTGTTATTTAGGGTATCTATGGTGATTAAGGGAGGT-AGGGCTGGATGGACTATGTATCCTCCTTTGATATTAAGTGAATACAGATC…
	LC713291	-----------------------------------------------------------------AATGGGATTTAGGTTGAGCATAGTTATTCGTTTAGAGTTGGGGTCAGGAGGGCAATGATTAGGAGATGAATATTTGTATAATCTTATTGTTACCAGTCATGGGGTGATAATGTTA-TTCTTTTTAGTGATACCAATA-TTTATGGGAGGTTTT-GGTAATTGAATAATGCCGGTAATGTTGGGGTTAGATGATATGGCTTTGCCTCGGTTGAACAATTTAAGATTTTTAATGGTTCCTGTGGCTTTAACTATTTTTAGGATTTCTATATTAGTGAAAGGGGGG-AGGGCTGGTTGAACAATATATCCTCCTCTAATGTTAAGGGAGTATAGGTC…
	MT580125	----------------------------------TGTATATTGTAGTAAGGCTTTGAAGGGGAATTATAGGGTTTAGGTTGAGAATGATTATTCGTTTGGAGTTAGGGTCAGGAGGACAGTGAATGGGGGATGAGTATTTATATAATCTTGTTGTAACTAGGCATGGTATTATAATGTTG-TTTTTCCTGGTTATGCCTATG-TTTATAGGAGGTTTT-GGAAATTGGTTAATACCGGTAATGTTGGGTTTGGATGATATAGCTCTTCCGCGATTGAATAATTTAAGATTTTTAATAGTTCCTGTAGCGTTAATTGTTTTTAGGATTTCTATACTAATTAAAGGGGGA-AGGGCTGGGTGAACAATATATCCACCATTAATGTTAAGAGAATATAGTTC…
	DQ089717	---------------------------GTT--TATGTATATTGTAGTAAGGCTTTGAAGGGGAATTATAGGGTTTAGATTGAGAATGATTATTCGTTTAGAGTTGGGGTCAGGAGGGCAGTGACTGGGAGATGAATACTTATATAATCTTGTTGTAACTAGACACGGTGTTATAATGTTG-TTTTTTCTGGTTATGCCTATG-TTTATAGGGGGTTTT-GGAAACTGGTTAATGCCGGTAATGTTGGGTTTGGATGATATAGCTCTTCCGCGATTGAATAATTTGAGATTTTTAATAGTTCCTGTGGCGTTAATTATTTTTAGAATTTCTATATTAATTAAAGGAGGA-AGGGCTGGGTGGACTATATACCCTCCATTAATGTTGAGAGAGTACAGTTC…
	EU267822	---------------------------GTT--GATATATGTGTTAGTAAGAGTTTGGAGGGGTGTGTTGGGTTTCGGTCTTAGACTAATTATTCGTTTGGAGTTGGGGTCTGGAGGACAGTGGATGGGGGATGAATATCTTTTTATAATGGTTGTAACTAGTCACGGTGTAATTATGCTT-TTCTTTTTAGTTATGCCTATG-TTTATAGGTGGGTTT-GGGAACTGATTGATGCCTGTTATACTAGGGTTGGAGGATATGGCTCTTCCTCGTCTTAATAATTTAAGATTCTTGATAGTTCCTAGGGCAATGTTGTTATTTATGGCTTCTATGTTAGTAAAAGGTGGA-AGGGCTGGGTGGACAATGTATCCGCCATTAATGTTGGCAGACTACAGTTC…
	OR601514	-------------CATAAAGATATTGGGTT--TATGTATGTATTGGTGAGGTTATGGAGTGGTGTAATAGGTTTTAGTTTGAGTTTGGTTATTCGATTGGAGTTGGGTTCAGGGGGTCAGTGGATAGGGGATGAGTATTTGTATAATCTAGTTGTAACTAGGCATGGTGTGGTTATATTG-TTTTTTCTTGTAATGCCTATG-TTTATAGGTGGTTTT-GGTAATTGGTTAATGCCTGTAATAATGGGTATGGATGATATGGCTTTACCTCGTTTGAATAATTTGAGGTTTTTAATAGTGCCAAGTGCTTTGTTGTTATTTATGTGCTCTATGCTTGTTAAGGGTGGA-AGAGCGGGATGAACTATGTATCCCCCTTTGATGTTAGGGGATTATAGGTC…
	JX442190	---------------------------TTT--GATATATGTTCTGGTTAGGTTGTGGAGGGGTGTAATAGGATTTAGTTTGAGATTAGTTATTCGGTTAGAGTTGGGTTCTGGTGGGCAGTGGATAGGGGATGAGTATTTATATAATTTGGTTGTTACCAGGCATGGTGTTATAATGTTA-TTTTTTCTTGTAATACCTATG-TTTATGGGCGGTTTT-GGTAATTGGTTGATACCTGTTATAATAGGTTTAGAGGATATAGCTTTGCCTCGTTTGAATAACTTGAGGTTTTTAATAGTGCCGAGTGCCTTGTTATTGTTTATGTGTTCTATGCTTATTAAAGGTGGT-ACGGCTGGTTGGACGATGTATCCCCCTTTAATGTTAAGGGATTACAGATC…
	KU314821	----------------AAAGATATTGGTTT--GATGTATGTCTTAGTCAGATTGTGGAGTGGTATTATGGGTTTTAGTTTGAGCTTGGTAATTCGTTTAGAGTTAGGTTCTGGTGGTCAGTGGATGGGTGATGAGTATTTATATAATTTGGTTGTTACTAGGCATGGTGTTATAATATTG-TTTTTCCTTGTAATGCCGATA-TTTATAGGTGGCTTT-GGTAACTGATTAATGCCTGTGATAATAGGTTTAGAGGATATGGCTTTACCTCGTTTAAATAATTTGAGCTTTTTGATGGTGCCTAGTGCACTGTTGTTATTTGTGTGTTCTATACTTGTTAAAGGTGGC-ACTGCAGGTTGAACAATGTATCCTCCTTTGATGTTGAGGGATTATAGTTC…
	JX442189	---------------------------TTT--GATGTATGTTTTAGTTAGATTGTGGAGAGGGATTATGGGTTTTAGTTTGAGTTTGGTAATTCGTTTAGAGCTAGGTTCTGGGGGTCAGTGGATAGGTGATGAGTACCTATACAATTTGGTTGTTACTAGGCACGGTGTGATAATGTTA-TTTTTTCTTGTGATACCGATA-TTTATAGGCGGTTTT-GGTAACTGATTGATGCCCGTGATAATGGGTTTAGAGGATATGGCTTTGCCTCGTTTAAATAATTTGAGCTTTTTGATAGTGCCTAGTGCATTGCTATTATTTGTGTGTTCTATGCTTGTTAAAGGGGGT-ACTGCAGGTTGGACGATGTATCCTCCTTTGATGTTGAGGGATTACAGTTC…
	OP142751	---------------------------------------------------------AGNGGGATTATGGGGTTTAGGTTAAGGTTAATTATTCGTTTAGAGTTAGGATCTGGGGGTCAATGGTTGGGGGATGAGTATTTATTTAATTTAATTGTAACTAGACATGGTGTTATTATGTTA-TTTTTCTTGGTTATACCTATA-TTTATGGGTGGTTTT-GGGAATTGGTTAATACCTGTGATGTTGGGGCTTGAGGATATGGCTTTACCTCGGTTGAATAATTTGAGGTTTTTGATAGTTCCTAGGGCGTTATTAATTTTTATGTCATCTATGCTTATTAAAGGTGGG-AGGGCAGGTTGGACTATATATCCACCATTAATGTTAGCTGATTATAGTTC…
	JX442191	---------------------------TTT--TATGTATGTTTTAGTTAGGTTGTGGAGGGGTGTTATGGGGTTTGGTTTAAGAATGGTTATTCGGTTAGAGTTGGGGTCTGGAGGTCAATGGTTGGGGGATGAGTATTTATATAATTTGGTGGTGACTAGTCACGGGGTTATAATGTTG-TTCTTTTTGGTTATACCTATG-TTTATAGGCGGGTTT-GGTAACTGGTTGATACCTGTTATAATGGGTTTGGAGGATATGGCGWTGCCCCGATTAAATAATTTAAGGTTTTTAATAGTGCCTAGGGCTTTGTTGCTTTTTATAACTTCTATATTGATTAAAGGTGGT-AGGGCGGGGTGGACTATGTATCCTCCTTTAATGTTGACTGATTACAGGTC…
	KU314822	-------------CATAAAGATATTGGTTT--TATGTATGTTTTGGTTAGGTTGTGGAGTGGGGTTATAGGGTTTGGGTTGAGTATGGTTGTTCGGTTGGAGTTAGGGTCAGGGGGTCAATGGTTGGGGGACGAGTACTTATATAATTTAGTGGTGACTAGTCATGGGGTCATGATATTG-TTCTTTTTAGTAATACCTATG-TTTATAGGGGGGTTT-GGTAATTGATTAATGCCTGTAATAATGGGTTTAGAGGATATGGCATTACCACGGTTAAATAATTTAAGGTTTTTGATAGTACCTAGAGCTTTATTGCTTTTTATAACTTCTATGTTGATTAAAGGTGGT-AGGGCGGGTTGGACTATGTATCCTCCCTTGATGTTGTCTGATTATAGGTC…
	DQ089719	---------------------------TTT--TATGTATGTCCTGGTTAGGTTGTGAAGGGGGATTATAGGGTTTGGGTTGAGCAGGATTATTCGTTTGGAATTAGGTTCTGGGGGTCAGTGGTTGGGAGATGAGTACTTGTACAATTTAGTTGTAACAAGTCATGGTGTTGTTATACTG-TTTTTCTTGGTAATACCTATA-TTTATGGGCGGATTT-GGAAACTGGTTGATGCCAGTTATAATGGGTTTGGAGGATATGGCATTACCCCGGTTAAATAATTTAAGGTTTTTAATGGTACCTAGTGCGTTATTGCTTTTTATATCTTCTATGTTGATTAAGGGTGGT-AGGGCAGGATGGACCATGTATCCACCTTTAATGTTATCTGATTACAGGTC…
	LC465311	---------------------------------------------GTTAGGTTGTGGAGAGGGGTTATAGGATTTGGGTTAAGAATAGTTATTCGGTTAGAGTTAGGATCTGGGGGTCAGTGATTGGGGGATGAGTACCTATATAATTTAGTGGTAACTAGGCATGGGGTAATAATGCTA-TTTTTCTTGGTAATACCTATG-TTTATGGGGGGATTT-GGTAACTGGCTGATACCTGTTATAATGGGGTTGGAGGATATAGCATTACCTCGATTAAATAATTTGAGGTTTTTAATAGTGCCTAGTGCGCTATTGCTTTTTATGTCTTCTATGTTGATTAAGGGGGGT-AGGGCAGGTTGAACTATGTATCCACCTTTAATGCTTTCTGATTACAGGTC…
	OQ471331	---------------------------TTT--TATGTATGTTTTGGTCAGGCTGTGGAGGGGGATTATGGGGTTTGGATTAAGTATGGTTATTCGTTTGGAATTGGGGTCTGGTGGTCAGTGGTTGGGAGATGAGTATTTGTATAATTTGGTAGTAACTAGTCATGGTGTTATTATGTTG-TTTTTCTTGGTAATACCTATA-TTTATGGGGGGATTT-GGTAATTGGTTGATACCGGTTATAATGGGTTTAGAAGATATGGCGTTGCCCCGGTTAAATAATTTGAGGTTTTTAATAGTGCCTAGCGCATTGTTGCTTTTCATGTCTTCTATGTTAATTAAGGGTGGT-AGGGCAGGTTGAACTATATATCCTCCTTTAATGTTATCTGATTACAGGTC…
	OQ471861	---------------------------TTT--TATGTATGTTTTGGTAAGGTTGTGGAGAGGGGTTATAGGTTTTGGGTTAAGTATGGTCATTCGTTTAGAGTTAGGGTCTGGTGGTCAGTGGTTGGGGGATGAGTATTTGTATAATTTAGTGGTAACTAGTCATGGTGTTATTATGTTG-TTTTTCTTGGTAATACCTATA-TTTATGGGAGGATTT-GGTAATTGGTTGATGCCGGTTATGATGGGTTTGGAGGATATGGCATTGCCTCGATTAAATAACTTGAGGTTTTTAATAGTGCCTAGTGCATTATTGCTTTTTATGTCTTCTATGTTAATTAAAGGTGGT-AGGGCAGGTTGAACCATGTACCCCCCTTTGATGTTATCTGATTATAGGTC…
	MF001278	---------------------------TTT--TATGTATGTTTTGGTCAGGTTGTGGAGGGGGATTATAGGGTTTGGGTTAAGTATGGTTATTCGTTTAGAGCTAGGGTCTGGTGGTCAGTGGTTGGGAGATGAATACTTGTATAATTTAGTAGTAACTAGTCATGGTGTTATTATGTTG-TTTTTCTTGGTAATACCTATA-TTTATGGGCGGATTT-GGTAATTGGTTGATGCCTGTTATGATGGGTTTGGAGGATATGGCATTGCCTCGGTTAAATAACTTGAGGTTTTTGATAGTGCCTAGTGCATTATTGCTTTTTATGTCTTCTATGTTAATTAAAGGTGGT-AGGGCGGGTTGAACTATGTATCCTCCTTTGATGCTATCTGATTACAGGTC…
	EF467871	---------------------------TTT--TATGTATGTTTTGGTTAGGTTGTGGAGAGGGGTTATAGGATTTGGGTTAAGTGTGGTCATTCGTTTGGAGTTAGGGTCTGGTGGTCAGTGGTTGGGGGATGAGTACTTGTATAATTTGGTGGTAACTAGTCACGGTGTTATTATATTG-TTTTTCTTGGTAATACCTATA-TTTATGGGTGGATTT-GGTAACTGGTTGATGCCTGTTATGATAGGTTTGGAGGATATGGCATTGCCCCGGTTAAATAACTTGAGGTTTTTGATAGTGCCTAGTGCATTATTGCTTTTTATGTCCTCTATGCTAATTAAAGGTGGT-AGGGCAGGTTGAACTATGTATCCACCTTTGATGTTATCTGATTACAGGTC…
	EF467870	---------------------------TTT--TATATATGTTTGGGTTAGGTTGTGGAGGGGGATTATAGGATTTGGGTTAAGTATGGTTATTCGTTTAGAGTTAGGGTCTGGTGGTCAGTGGTTGGGGGATGAGTACTTGTATAATTTAGTGGTAACTAGGCATGGTGTTATTATATTG-TTTTTCTTGGTAATACCTATA-TTTATGGGTGGATTT-GGTAATTGGTTGATGCCTGTTATGATAGGTTTGGAGGATATGGCATTGCCCCGGTTAAATAACTTGAGGTTTTTGATAGTGCCTAGTGCATTGTTGCTTTTTATGTCCTCTATGCTAATTAAAGGTGGT-AGGGCAGGTTGAACTATGTATCCACCTTTGATGTTATCTGATTATAGGTC…
	LC465307	---------------------------------------------GTTAGGTTGTGGAGGGGGTTTATAGGGTTTGGTTTAAGTATGGTCATTCGTTTAGAGTTGGGGTCTGGTGGTCAGTGGTTGGGGGATGAGTATTTGTATAATTTAGTGGTAACTAGTCATGGTGTTATTATGTTG-TTTTTCTTGGTAATACCTATA-TTTATGGGCGGATTT-GGTAACTGGTTGATGCCTGTTATGATAGGTTTGGAGGATATGGCATTGCCCCGGTTAAATAACTTGAGGTTTTTGATAGTGCCTAGTGCATTATTGCTTTTTATGTCTTCTATGCTAATTAAAGGTGGT-AGGGCAGGTTGAACTATGTATCCGCCTTTGATGTTATCTGATTACAGGTC…
	LC465318	---------------------------------------------GTTAGGTTGTGGAGAGGGGTTATAGGGTTTGGGTTAAGTATGGTCATTCGTTTAGAGTTAGGGTCTGGTGGTCAGTGGTTGGGGGATGAGTACTTGTATAATTTAGTGGTGACTAGTCATGGTGTTATTATATTG-TTTTTCTTGGTAATACCTATG-TTTATGGGTGGATTT-GGTAATTGGTTGATGCCTGTTATGATAGGTCTGGAGGATATGGCATTGCCCCGGTTAAATAATTTGAGGTTTTTGATAGTGCCTAGTGCATTATTGCTTTTTATGTCCTCTATGCTAATTAAAGGTGGT-AGGGCAGGTTGAACTATATATCCACCTTTGATGTTATCTGATTACAGGTC…
	ON881146	----------------------------TT--TATGTATGTTTTGGTTAGGTTATGGAGAGGGGTGATAGGGTTTGGTTTAAGTTTGGTAATTCGGTTGGAGTTGGGGTCTGGAGGGCAGTGGATGGGGGATGAGTATTTGTATAATTTGGTGGTTACTAGGCATGGGGTTATGATATTA-TTTTTCTTGGTTATGCCTATG-TTTATAGGTGGGTTT-GGTAATTGACTTATGCCGGTTATGATGGGGTTGGAGGATATAGCTTTGCCTCGGTTAAATAATCTTAGTTTTTTAATAGTTCCTAGTGCATTATTAATTTTTATGTCCTCTATGTTAATTAAGGGAGGT-AGGGCCGGTTGGACTATGTATCCGCCATTAATGTTGTCTGATTATAGATC…
	LC465314	---------------------------------------------GTCAGGTTGTGGAGTGGTGTGATGGGGTTTGGGTTGAGTTTAGTTATTCGGTTAGAGTTAGGGTCTGGAGGTCAGTGGATGGGGGATGAGTACTTGTATAATTTAGTGGTCACCAGACATGGGGTTATAATGTTA-TTTTTCTTGGTTATACCTATG-TTTATAGGCGGGTTT-GGGAACTGACTGATGCCGGTTATGATGGGCTTGGAAGATATGGCATTGCCTCGATTGAATAATTTGAGGTTTTTAATGGTACCTAGAGCGTTGTTGATTTTTATGTCCTCTATGTTGATTAAAGGGGGT-AGGGCTGGTTGGACTATGTATCCACCTCTGATGTTGGCAGATTATAGGTC…
	MK119251	-------------------------GGTTT--TATGTATGTTTTGGTTAGGTTGTGGAGTGGGGTGATAGGGTTTGGGTTGAGGTTAGTTATTCGGTTAGAGTTAGGGTCTGGGGGTCAGTGGATGGGAGATGAGTACCTGTATAATTTGGTGGTTACTAGACATGGGGTTATAATGTTA-TTTTTCTTGGTTATACCTATG-TTTATAGGAGGGTTT-GGGAATTGACTGATGCCGGTTATGATGGGATTGGAAGATATGGCGTTGCCCCGGTTGAATAATTTGAGGTTTTTAATAGTACCTAGTGCATTATTGATTTTTATGTCTTCTATATTGATTAAAGGGGGT-AGGGCTGGTTGGACTATGTATCCGCCTTTGATGTTGGCAGATTACAGTTC…
	LC465333	---------------------------------------------GTCAGATTATGGAGGGGGGTGTTGGGGTTTGCATTAAGGTTGATTATTCGTTTGGAGTTGGGGTCTGGTGGTCAGTGGATGGGGGATGAGTATCTTTTTAATATGGTGGTTACAAGGCATGGTGTAATAATGCTT-TTTTTCTTAGTAATGCCTATG-TTTATAGGCGGGTTT-GGGAATTGGTTGATGCCAGTGATGATGGGGTTGGAGGATATGGCTTTACCTCGTTTAAATAACTTAAGCTTTTTAATAGTTCCTAGAGCCTTAGTACTCTTTATGACTTCCATGTTGATTAAGGGAGGA-AGAGCGGGGTGAACTATGTATCCTCCATTAATGTTGGCTGATTACAGTTC…
	LC465354	---------------------------------------------GTTAGGTTATGAAGAGGGGTGTTAGGGTTTGGTTTAAGGTTGATCATTCGTCTAGAGTTGGGGTCTGGGGGTCAATGGATGGGGGATGAGTACCTTTTTAATATAGTGGTTACTAGTCATGGAGTGGTTATATTG-TTCTTTTTAGTAATGCCGATG-TTTATGGGAGGGTTT-GGAAACTGATTGATGCCTGTGATAATGGGGTTGGAGGATATGGCCCTTCCCCGTTTAAATAATTTAAGATTCTTAATAGTTCCTAGAGCTCTAGTGCTTTTTATGTCTTCTATGTTAATTAAAGGAGGG-AGGGCAGGGTGAACTATATATCCCCCTTTAATGTTAGGGGACTACAGATC…
	MK119254	-------------------------GGGTT--TATATATGTGTTAGTTAGGTTATGAAGAGGGGTGCTAGGGTTTGGTTTAAGGTTGATTATTCGTTTAGAGTTGGGGTCTGGTGGTCAATGGATGGGGGATGAGTACCTTTTTAATATAGTGGTTACTAGTCATGGAGTGGTCATATTG-TTCTTTTTAGTAATGCCGATG-TTTATGGGAGGGTTT-GGGAATTGACTGATGCCTGTGATAATGGGGTTGGAGGATATAGCCCTTCCCCGTTTGAATAATTTAAGATTCCTGATAGTTCCTAGGGCTCTAGTACTCTTTATGTCTTCTATGTTAATTAAAGGAGGG-AGGGCAGGGTGAACTATGTACCCTCCTTTAATACTAGGGGATTACAGATC…
	OP680759	--------------------------------------------------------------------------------------------------------------------------------------------------------------------------------------------------------------ATAGGGGGTTTT-GGGAATTGGTTTATTCCCCCCATATTGGGGCTAATAGATATGGCTTTTCCCCGCTTAAACAATTTGAGCCTACTGATGTTGTGGTTAGCGTTTATCATAGTTTGTTTAAGCTTAGTTATTAGGGGGGGG-GCTGCGGGGTGAACCATATACCCCCCCCTAATATTAAGCTATTATAGTTC…
	LC100044	--------------------------------------------------------------------------------------------------------------------------------------------------------------------------------------------------------------ATGGGGGGTTTT-GGAAACTGGTTACTGCCGGTTATATTGGGTGTAGGGGATATAGCTTTTCCCCGTTTAAATAATTTAAGGTTGTTGTTTTTATGGTTAGCTTTTGGGCTTGTGGGTTTAAGTCTGTTTATTAGAGGGGGT-GCTGCTGGGTGGACAATATACCCCCCCCTTATATTAAGTGGGTACAGTTC…
	LC100056	--------------------------------------------------------------------------------------------------------------------------------------------------------------------------------------------------------------ATGGGGGGTTTT-GGAAACTGGTTATTGCCGGTTATACTGGGTGTCGGTGATATAGCTTTTCCTCGTTTAAATAATTTAAGGTTGTTGTTTTTATGGTTAGCTTTTGGGCTTGTGGGTTTAAGTTTGTTTATTAGAGGGGGT-GCTGCTGGGTGGACAATATATCCCCCACTCATATTAAGTGGGTACAGTTC…
	LC100060	--------------------------------------------------------------------------------------------------------------------------------------------------------------------------------------------------------------ATAGGGGGTTTT-GGAAACTGGTTACTGCCGGTTATACTGGGTGCAGGGGATATGGCCTTTCCCCGCTTAAATAATTTAAGATTGTTGCTTTTGTGGTTAGCTTTTGGGCTTGTGGGTTTAAGTTTATTTATTAGTGGGGGT-GCTGCGGGGTGGACAATATACCCCCCATTGATATTAAGTGGGTATAGTTC…
	LC100062	--------------------------------------------------------------------------------------------------------------------------------------------------------------------------------------------------------------ATAGGGGGTTTT-GGGAATTGGTTATTGCCGGTTATATTGGGTGTGGGTGATATAGCCTTTCCCCGCTTAAATAATTTAAGATTGTTGCTTTTGTGGTTAGCTTTTGGGCTTGTGGGTTTAAGTTTATTTATTAGTGGAGGT-GCTGCGGGGTGGACAATATACCCCCCCCTAATATTAAGTGGGTATAGTTC…
	LC100057	--------------------------------------------------------------------------------------------------------------------------------------------------------------------------------------------------------------ATAGGGGGTTTT-GGGAATTGGTTATTGCCGGTTATACTGGGTGTAGATGATATAGCTTTTCCCCGATTAAATAATTTAAGGTTGTTGCTTTTGTGGTTAGCTTTTGGGCTTGTGGGTTTAAGTTTATTTATTAGTGGAGGT-GCTGCGGGGTGGACAATATATCCACCATTGATATTAAGTGGGTATAGTTC…
	LC100058	--------------------------------------------------------------------------------------------------------------------------------------------------------------------------------------------------------------ATAGGGGGTTTT-GGGAATTGGTTATTGCCGGTTATACTGGGTGTAGGTGATATAGCTTTTCCTCGCTTAAACAATTTAAGTTTGTTGCTTTTGTGGTTAGCTTTTGGATTTGTGGGTTTAAGTTTATTTATTAGTGGGGGT-GCTGCGGGGTGGACAATATACCCCCCATTGATATTAAGTGGGTATAGTTC…
	MT682949	---------------------------TTT--AATGTATATAGTATTTGGTTTGTGGGGAGGGTTAGTGGGCGTATCATTGAGTTTAATTATTCGGTTGGAGCTAGGTGCTAGGGGGGTTTGGCTTGGGGATGAGTATCTGTATAATATGATTGTAACAACCCATGGGGTGATAATAGTA-TTCTTTTTGGTGATGCCCTTT-ATGATAGGTGGTTTT-GGCAATTGGATACTACCCGTTATACTAGGGATAAGGGATATAGCACTTCCCCGATTAAATAACCTCAGATTCTTGATACTAGTTTTAGCTTTGGGGTTAAGTGGGCTGTCTATAGTTGTGTTAGGTGGT-GCATCCGGGTGAACAATGTATCCTCCACTCATGTTAGGTGGTTACAGACC…
	AM039837	----------------------------TT--AATGTATATAGTATTTGGTTTGTGGGGAGGGTTAGTGGGCGTATCATTGAGTTTAATTATTCGGTTGGAGTTAGGTGCTAGGGGGGTTTGGCTTGGGGATGAATACTTGTATAATATGGTTGTAACAACCCATGGGGTGATAATAGTA-TTCTTTTTGGTGATGCCCTTT-ATGATGGGTGGTTTT-GGCAATTGGATATTACCCGTGATACTAGGGCTGAGAGATATAGCACTTCCACGGTTAAATAACCTCAGATTCTTGATATTAGTTTTAGCTTTGGGGTTAAGTGGCCTGTCTATAGTTGTATTAGGTGGT-GCATCTGGGTGAACAATATACCCACCATTAATGTTAGGTGGTTATAGCCC…
	AM039860	----------------------------TT--AATGTATATAGTATTTGGTTTGTGGGGAGGGTTAGTGGGCGTATCATTGAGTTTAATTATTCGGTTGGAGTCAGGTGCTAGGGGGGTTTGGCTTGGGGATGAATACTTGTATAATATGGTTGCAACAACCCATGGGGTGATAATAGTA-TTCTTTTTGGTGATGCCCTTT-ATGATGGGTGGTTTT-GGCAATTGGATATTACCTGTGATACTAGGACTAAGGGATATAGCACTTCCACGGTTAAATAACCTCAGATTCTTGATATTAGTTTTAGCTTTGGGGTTAAGTGGCCTGTCTATAGTTGTATTAGGTGGT-GCATCTGGGTGAACAATATACCCACCATTAATGTTAGGTGGTTATAGCCC…
	AM039845	----------------------------TT--AATGTATATAGTATTTGGTTTGTGGGGAGGGTTAGTGGGCGTATCATTGAGTTTAATTATTCGGTTGGAGTTAGGTGCTAGGGGGGTTTGGCTTGGGGATGAATATCTGTATAACATGGTTGTAACAACCCATGGGGTGATAATAGTA-TTCTTTTTGGTGATGCCCTTT-ATGATGGGTGGTTTT-GGCAATTGGATATTACCTGTGATACTAGGACTAAGGGATATAACACTTCCACGGTTAAATAACCTCAGATTCTTGATATTAGTTTTAGCTTTGGGGTTAAGTGGTCTGTCTATAGTTGTATTAGGTGGT-GCATCCGGGTGAACAATATACCCACCACTAATGTTAGGTGGTTACAGACC…
	AM039863	----------------------------TT--AATGTATATAGTATCTGGTTTGTGGGGAGGGTTAGTGGGCGTATCATTGAGTTTAATTATTCGGTTGGAGTTAGGTGCTAGGGGGGTTTGGCTTGGGGATGAATATCTGTATAACATGGTTGTAACAACCCATGGGGTGATAGTAGTA--TTCTTTTGGTGATGCCCTTT-ATGATGGGTGGTTTT-GGTAATTGGATATTACCTGTGATACTAGGACTAAGGGATATAGCACTTCCACGGTTAAATAACCTCAGATTCTTGATATTAGTTTTAGCTTTGGGGTTAAGTGGTCTGTCTATAGTTGTATTAGGTGGT-GCATCCGGGTGAACAATATACCCACCACTAATGTTAGGTGGTTACAGACC…
	MT682931	---------------------------GTT--AATGTACATAGTGTTGGGGTTTTGAGGTGGTTTGGTCGGGGTTTCTTTGAGCTTAATTTTGCGCTTAGAGCTGGGTGCTAGCGGAACCTGGCTTGGTGATGAGTACCTGTATAATATGGTTGTTAGGATGCATGGTGTTATAATGGTT-TTCTTTTTGGTAATACCTTTT-ATGATGGGGGGCTTT-GGTAATTGGTTGATTCCGGTTATGTTGGGGTTGAGGGATATAGCTTTGCCCCGCCTGAATAATTTGAGGTTACTATTGTTAATGGCGGCTCTTGGGCTTAGGGGCTTTTCTATGATTTTAATGGGTGGC-GCTGCAGGTTGGACTATATACCCCCCATTAATGTTAAAAGACTTTAGTTC…
	LC100070	--------------------------------------------------------------------------------------------------------------------------------------------------------------------------------------------------------------ATAGGTGGGTTT-GGGAATTGGATAATTCCTGTGATATTAGGTTTGGGTGATATAGCTTTACCTCGTTTAAATAACCTAAGGTTATTACTTTTAATGGCTGCATTAGGTTTGAGTGGGTTTTCAATAGTAATTATAGGTGGG-GCAGCAGGGTGAACGATATACCCGCCATTAATATTGAAAGCCTATAGCTC…
	AM039866	----------------------------TT--GATATATATAGTAGTAGGTTTGTGGGGAGGTTTAGTTGGTTTGTCTTTAAGGTTAGTTGTTCGCATGGAGTTAGGGTCTAGGGGCGTTTGACTAGGTGATGAGTATTTATATAATATAGTGGTCAGAATACATGGGGTGATGATAGTA-TTCTTTTTAGTTATACCTTTC-ATGATGGGCGGTTTT-GGGAATTGAATGATTCCTATTATATTAGGGTTAGGGGATATAGCCTTACCTCGTTTAAATAATTTAAGTCTTTTATTACTATTTGCGGCTTTAGGTCTAAGGGGGTTTTCTATGGTTTTAATAGGGGGT-GCGGCTGGGTGGACAATGTACCCTCCCTTAATATTAAAAAGTTTTAGCTC…
;
end;
