# Supplementary material for: A novel taxonomic database for eukaryotic mitochondrial cytochrome oxidase subunit I gene (eKOI), with a focus on protists diversity
Source: Database (Oxford). 2025 Sep 24;2025:baaf057. doi: 10.1093/database/baaf057 (PMC12462617; doi:10.1093/database/baaf057)
Supplement: baaf057_Supplemental_File [file baaf057_supplemental_file.zip › 2_alignment_eKOI/Actinopterygii.nex]

#NEXUS
begin data;
	dimensions ntax=298 nchar=1620;
	format datatype=dna missing=? gap=-;
	matrix
	KU234518	---------------------------------------------------------------------------------------------------------AGTGTTATTATTCGAATTGAACTAAGCCAACCTGGCCCCATAATAGGCGATGATCAAATTTATAATGTAGTAGTAACGGCCCATGCTTTCGTCATGATCTTTTTTATAGTTATACCCGTTTTAATTGGGGGCTTCGGAAATTGATTAGTACCCCTAATACTAGGGGCCCCCGACATAGCGTTCCCCCGTATAAATAACATAAGTTTTTGACTCCTCCCCCCCTCCTTACTGCTTCTACTAACATCCTCAGCGGCAGAAGCTGGGGCCGGGACCGGATGAACAGTTTATCCCCCC…
	FJ797309	------GTGATAATTACACGTTGATTCTTCTCCACTAATCACAAAGACATTGGTACCTTATATATAGTATTTGGCGCTTGAGCCGGAATGGTAGGAACTGCCCTCAGCCTATTAATTCGAGCAGAACTAAGCCAACCTGGTAGTCTGCTTGGCGATGACCAAATTTATAATGTAATTGTTACCGCCCATGCATTTGTTATAATTTTCTTCATAGTTATACCCATTATAATTGGGGGTTTTGGTAATTGATTAATCCCCTTGATAATTGGAGCCCCCGACATAGCATTCCCCCGAATAAACAATATAAGCTTCTGACTTTTACCCCCCTCATTCCTCTTATTACTGGCCTCATCCGCAGTAGAAGCTGGGGCTGGTACAGGATGAACTGTTTACCCCCCT…
	AB908989	------GTGGCCATAACACGTTGATTTTTCTCTACTAATCACAAAGACATCGGAACTCTTTATCTTATTTTTGGCGCCTGAGCAGGGATAGTGGGGACAGCCCTCAGTCTTCTTATTCGGGCCGAATTAAGCCAACCTGGCGCTCTCCTAGGAGATGATCAAATTTATAACGTTATCGTTACTGCTCATGCATTTGTAATGATTTTCTTCATAGTAATGCCTATTCTTATTGGAGGGTTTGGTAACTGATTAATCCCCCTAATACTAGGGGCCCCTGACATAGCATTCCCTCGTATAAATAATATAAGCTTCTGGCTTCTCCCCCCTTCCTTTCTCCTCCTTTTAGCATCTTCTGGTGTAGAAGCAGGAGCGGGGACCGGCTGAACGGTCTACCCCCCT…
	AB908990	------GTGGCAATAACACGTTGATTTTTCTCTACTAATCATAAAGACATCGGTACCCTTTACCTTATTTTTGGCGCCTGAGCAGGCATAGTAGGAACAGCCCTTAGCCTCCTCATCCGAGCTGAATTAAGCCAGCCCGGGGCTCTCTTAGGAGATGACCAAATTTATAATGTAGTAGTAACTGCCCATGCTTTTGTGATAATTTTTTTTATAGTAATACCGCTCTTAATTGGAGGGTTCGGTAATTGACTAATCCCACTAATACTAGGAGCCCCAGACATAGCATTTCCCCGAATAAATAATATAAGCTTCTGACTCCTTCCACCGTCTTTTGTTCTCCTCCTAGCATCTTCTGGTGTAGAGGCGGGGGCAGGAACCGGTTGAACAGTATACCCTCCG…
	AB908991	------GTGGCCACAACACGTTGATTTTTCTCTACTAACCATAAAGACATTGGAACCTTATACCTCATTTTTGGCGCTTGAGCAGGCATAGTAGGAACAGCTTTAAGCCTTCTGATCCGAGCTGAACTAAGCCAGCCCGGCGCTCTTCTAGGGGACGACCAAATTTATAATGTAATCGTCACTGCTCATGCATTTGTCATAATTTTCTTTATAGTAATACCCATTCTCATTGGAGGGTTCGGAAACTGACTTATTCCTTTAATGCTGGGGGCCCCAGACATGGCCTTTCCACGTATAAATAATATAAGCTTCTGGCTCCTCCCCCCCTCCTTCCTGCTACTCCTAGCATCTTCCGGGGTTGAAGCTGGGGCCGGGACCGGTTGGACCGTGTACCCCCCA…
	MN492906	------GTGATAATCTCCCGCTGATTGTTCTCAACCAACCACAAAGATATCGGCACCCTTTATTTAGTATTTGGTGCTTGAGCCGGGATAGTAGGCACTGCCTTGAGTCTGCTAATTCGTACAGAACTGAGTCAACCGGGCGCTCTACTAGGCGACGACCAGATTTATAACGTAACTGTAACAGCTCATGCTTTTGTAATAATCTTTTTTATGGTGATACCCATTATAATCGGGGGTTTCGGAAATTGATTAATCCCTCTTATGATCGGCGCCCCAGATATGGCATTCCCACGAATAAATAACATGAGCTTTTGACTTCTACCCCCATCCTTCCTTCTCCTTTTAGCATCTGCAGCAGTAGAGGCTGGAGCAGGCACAGGCTGAACCGTATACCCCCCT…
	MN492905	------GTGATAATCTCCCGCTGATTATTCTCAACAAACCACAAAGATATCGGCACCCTTTATTTAGTCTTTGGTGCATGAGCCGGGATAGTGGGAACTGCCCTCAGCCTTTTAATCCGAACAGAGCTAAGCCAACCAGGTGCTCTGCTAGGGGACGATCAGATCTATAATGTAACCGTCACAGCCCATGCTTTCGTAATAATCTTTTTCATGGTTATACCAATCATGATCGGGGGCTTTGGAAACTGGTTAATCCCCCTGATAATTGGGGCTCCCGATATGGCATTTCCTCGTATAAATAATATGAGTTTCTGACTCTTACCCCCCTCTTTCCTTCTTCTTTTAGCTTCTGCAGCAGTAGAAGCAGGGGCAGGCACAGGCTGAACAGTCTACCCCCCA…
	HQ833482	-----------------------------------------------------------------------------------------GGTTGGTACCGCACTAAGCCTGCTAATTCGAGCAGAGCTTAGCCAGCCCGGTTCACTTCTCGGCGATGATCAGTTATATAATGTTATCGTAACAGCACATGCTTTTGTAATAATTTTTTTTATGGTTATACCCATCATAATTGGAGGCTTTGGCAACTGACTTGTTCCTTTAATAATTGGGGCCCCGGATATGGCTTTTCCACGAATAAATAATATAAGCTTTTGACTCCTCCCGCCCTCTTTTCTTTTACTTCTAGCTTCTTCAGGTGTAGAAGGGGGCGCAGGCACAGGTTGAACTGTTTACCCACCC…
	KY509536	------ATGGCAATAACCCGCTGAGCTTTCTCAACTAACCACAAAGACATCGGCACCCTCTACTTGATCTTCGGTGCCTGATCCGGGGTCGTCGGCACAGCACTAAGCCTTCTCATTCGAGCTGAACTCGCCCAACCCGGGGCACTCCTCGACGACGACCAAACCTATAACGTGCTTGTCACAGCCCACGCCTTCGTAATAATCTTCTTCACAGTAATACCTATCATGCTCGGAGGCTTCGGGAACTGACTCATCCCCCTAATGCTGGGAGCCCCCGATATAGCCTTCCCCCGAATAAACAACATAAGCTTCTGACTACTACCCCCCTCCTTCCTCCTGCTCCTAGCCTCCGCGGGCGTCGAAGCCGGGGCCGGAACCGGCTGAACCGTGTACCCCCCA…
	KP013288	-----------------------------------------TAAAGACATTGGTACACTTTATTTAGTATTTGGCGCTTGAGCCGGTATGATCGGCACCGCATTAAGCCTTCTCATTCGAGCTGAGCTAAGCCAACCGGGCGCCTTGCTCGGAGACGACCAGATCTATAACGTGATCGTCACCGCCCACGCATTTGTCATAATTTTCTTTATAGTCATACCTGTAATAATTGGAGGCTTCGGGAACTGACTTGTTCCATTAATAATCGGGGCCCCTGACATGGCCTTTCCTCGAATAAATAATATAAGTTTTTGACTTCTCCCGCCATCGTTCCTGCTTCTCCTCGCCTCCTCAGGGGTTGAAGCTGGAGCGGGCACAGGGTGGACCGTGTACCCACCC…
	JX501454	------------------------------------------AAAGACATCGGTACACTGTACCTTATCTTTGGGGCCTGGGCCGGAATAGTAGGTACGGCCCTGAGTCTTCTAATCCGGGCGGAACTAAGTCAACCCGGTGCCCTACTAGGTGATGATCAAATTTACAATGTGATCGTCACTGCACATGCTTTTGTAATAATTTTCTTTATAGTTATACCCATCATAATTGGCGGCTTTGGTAACTGACTTATTCCCCTAATGATTGGTGCACCAGACATAGCTTTCCCCCGAATAAATAACATAAGCTTTTGACTTCTACCCCCATCCTTTCTCCTCCTACTAGCATCTTCCGGAGTTGAAGCAGGGGCAGGTACCGGGTGAACTGTTTACCCACCA…
	JX501465	------------------------------------------AAAGACATCGGCACCCTCTACCTCATTTTCGGTGCCTGGGCTGGGATAGTAGGTACAGCCCTTAGTCTGTTAATCCGAGCTGAACTTAACCAACCAGGCGCCCTCCTAGGAGACGACCAAATATATAATGTGGTAGTCACCGCACATGCCTTTGTAATAATTTTCTTTATAGTAATACCAATTATGATTGGGGGTTTCGGAAACTGATTAATCCCCTTAATAATTGGGGCCCCAGACATGGCTTTCCCCCGGATAAACAATATAAGTTTCTGACTACTACCACCTTCTTTCATCCTCCTGCTCGCCTCTTCAGGTGTTGAGGCCGGGGCAGGGACAGGATGAACTGTTTACCCCCCC…
	JX501451	------------------------------------------AAAGACATCGGCACCCTCTACCTAGTATTCGGTGCCTGGGCCGGGATGGTTGGCACGGCACTTAGCCTTCTTATCCGAGCCGAACTCAGCCAACCAGGGACCCTCCTCGGAGACGACCAAATCTACAACGTAATTGTTACCGCCCACGCCTTCGTGATAATCTTCTTTATAGTGATACCAATCATGATTGGGGGGTTCGGTAACTGACTAGTCCCCCTAATAATTGGGGCCCCAGACATGGCATTCCCTCGTATAAACAACATAAGCTTTTGACTACTCCCCCCATCCTTTCTCCTGTTACTAGCCTCCTCAGGAGTTGAAGCCGGAGCCGGAACAGGATGAACTGTATACCCCCCC…
	JX501462	------------------------------------------AAAGATATCGGAACCCTCTACCTCATTTTTGGTGCCTGAGCAGGCATAGTAGGGACAGCCCTTAGTCTCCTTATTCGAGCTGAACTAAGCCAACCGGGCGCCCTACTAGGCGATGACCAAATTTATAACGTCGTCGTTACTGCACATGCCTTTGTAATAATTTTCTTTATAGTAATACCGATCATAATCGGAGGATTCGGTAACTGATTAATTCCCCTAATAATCGGAGCCCCCGATATAGCTTTCCCACGTATAAATAATATAAGTTTCTGACTTCTCCCCCCATCCTTTCTACTCCTCTTAGCCTCATCAGGCGTTGAAGCAGGCGCAGGAACAGGCTGAACTGTCTACCCTCCG…
	JX501447	------------------------------------------AAAGACATCGGTACCCTCTATCTTGTATTTGGTGCCTGAGCCGGAATAGTTGGCACAGCCCTTAGCCTTCTTATCCGGGCCGAACTAAGCCAACCTGGCGCCCTGCTCGGCGACGATCAAATCTACAATGTAGTCGTCACCGCACATGCCTTCGTTATAATCTTCTTTATAGTAATACCTATCATAATCGGGGGCTTTGGAAACTGATTAGTACCACTAATAATTGGAGCCCCAGACATAGCCTTTCCCCGTATAAATAATATAAGCTTCTGATTGCTCCCCCCATCTTTTCTCCTCCTCTTAGCTTCTTCGGCGGTAGAGGCCGGAGCTGGAACAGGGTGAACAGTATACCCGCCT…
	MN492902	------GTGGCAATCACGCGCTGATTATTTTCAACTAACCATAAAGACATCGGCACCCTATATCTAGTATTTGGTGCATGAGCCGGAATAGTGGGTACTGCACTTAGTCTCCTCATTCGAGCGGAGCTCAGTCAACCGGGAGCCCTCCTAGGCGATGACCAAATCTACAATGTAATCGTTACGGCCCATGCTTTCGTTATAATTTTCTTCATAGTTATACCTATCATAATTGGGGGTTTTGGTAATTGATTAGTACCTTTAATAATTGGAGCCCCAGACATAGCATTTCCTCGAATAAACAATATGAGCTTCTGATTACTGCCCCCTTCCTTTCTCCTCCTCCTTGCCTCTTCAGGAGTTGAAGCAGGTGCAGGTACAGGATGAACTGTTTACCCCCCT…
	MN492904	------GTGGCAATCACGCGCTGATTTTTTTCAACTAACCATAAAGACATCGGCACCCTATATCTAGTATTTGGTGCATGAGCCGGAATAGTGGGCACCGCACTTAGCCTTCTAATCCGAGCAGAACTTAGTCAACCAGGGGCCCTTCTTGGTGACGACCAGATTTACAATGTAATCGTTACAGCCCATGCTTTTGTTATGATTTTTTTCATAGTCATGCCTATCATGATTGGAGGTTTCGGCAACTGATTAGTGCCCCTAATGATTGGGGCCCCTGACATAGCATTCCCCCGAATGAATAACATGAGTTTCTGACTGCTGCCTCCCTCCTTCTTACTCCTTCTTGCTTCTTCAGGGGTAGAGGCGGGTGCAGGCACAGGGTGAACTGTTTACCCCCCT…
	AB890104	------GTGATAATCACCCGCTGATTCTTCTCCACCAACCACAAAGATATTGGCACCCTTTACATAATTTTCGGTGCCTGGGCCGGCATGATCGGAACGGCCCTAAGCTTACTAATCCGAGCAGAGTTAAGTCAACCTGGGGCCCTCCTGGGCGATGACCAGATTTACAATGTAATTGTTACAGCTCACGCGTTTGTAATAATCTTTTTTATGGTAATGCCAATTATGATTGGAGGCTTTGGGAACTGACTCATCCCCCTCATGATTGGAGCACCTGATATAGCATTTCCACGAATAAATAACATAAGCTTCTGGCTCCTTCCCCCCTCTTTCCTTCTCCTTTTAGCCTCTGCTGGCGTAGAGTCCGGCGCCGGTACTGGGTGAACGGTCTATCCACCT…
	AB890031	------GTGGCCATTACTCGTTGACTATTTTCTACCAATCATAAAGACATCGGCACCCTCTATCTAGTATTCGGTGCCTGGGCCGGGATAGTAGGGACCGCACTTAGCCTTCTTATCCGGGCTGAACTCAGCCAACCTGGGGCGCTGCTTGGTGATGATCAGATCTATAACGTCATCGTCACAGCACATGCCTTTGTAATAATCTTTTTTATAGTCATGCCTATCATAATTGGGGGTTTCGGTAACTGACTTATCCCCCTAATGATCGGAGCCCCTGACATAGCATTCCCTCGGATGAATAATATGAGCTTCTGGCTTCTACCCCCCTCGTTCCTTCTTCTTCTAGCCTCTTCAAGCGTTGAAGCTGGTGCAGGGACGGGGTGGACCGTGTACCCGCCG…
	KP013252	--------------------------------------------AGATATCGGCACCCTTTATTTAGTTTTCGGTGCCTGAGCCGGAATAGTGGGCACGGCCCTCAGCCTTCTTATCCGAGCTGAGCTTAGTCAGCCCGGCGCCTTACTTGGCGATGACCAAATTTATAATGTAATTGTTACTGCCCATGCCTTCGTAATGATTTTTTTTATAGTAATACCAATTATAATCGGGGGATTTGGGAACTGGTTAATTCCCCTAATAATCGGTGCACCGGACATGGCATTCCCCCGAATAAATAACATAAGCTTCTGGTTACTCCCCCCATCCTTCCTTCTGCTTCTAGCATCTTCAGGGGTTGAAGCCGGAGCAGGAACTGGTTGAACTGTCTACCCCCCC…
	KY659176	---------------------------------------------------------------CTAGTATTTGGTGCTTGAGCTGGGATGGTGGGAACAGGCCTGAGTTTATTAATTCGGGCCGAACTTAGCCAACCCGGGGCCCTTTTAGGCGACGATCAAATTTACAACGTAATTGTCACAGCACATGCCTTCGTAATAATTTTCTTTATAGTAATACCAATTATAATCGGAGGTTTCGGAAATTGACTCGTCCCCCTAATGATTGGTGCCCCTGATATAGCCTTTCCTCGAATAAATAATATAAGCTTTTGGCTTCTTCCACCCTCTTTCTTACTCCTTCTTGCCTCTTCTGGTGTAGAAGCAGGGGCCGGAACCGGGTGAACCGTCTACCCTCCC…
	AB890102	------GTGGCAATTACCCGCTGATTCTTTTCTACTAATCATAAGGATATTGGCACCCTTTATATAGTCTTTGGTGCCTGAGCTGGAATAGTGGGCACAGCCTTAAGTCTACTAATTCGAGCTGAACTTAGTCAACCCGGAGCTCTCCTCGGAGATGATCAAATTTATAACGTAATTGTTACAGCCCACGCATTTGTTATAATCTTTTTTATAGTCATACCAATCATGATTGGAGGTTTCGGAAACTGACTTATTCCTTTAATGATTGGGGCCCCAGATATAGCATTCCCTCGAATAAACAACATAAGCTTCTGACTTCTTCCCCCCTCATTCCTCCTTTTATTAGCTTCGTCTGGTGTAGAATCTGGCGCCGGAACCGGATGAACCGTATACCCACCT…
	AB890101	------GTGATAATTACCCGCTGATTCTTCTCTACCAATCATAAAGACATTGGTACCTTATACATGATCTTTGGCGCCTGAGCAGGTATAGTAGGAACAGCCTTAAGCCTCCTCATCCGAGCCGAGCTTAGCCAACCTGGAGCTCTTTTAGGCGACGACCAAATCTATAATGTTATTGTAACAGCCCATGCATTTGTTATAATTTTCTTTATAGTTATACCTATCATAATTGGAGGCTTTGGGAACTGGCTGATCCCCTTAATAATTGGAGCACCAGATATAGCTTTCCCACGAATAAACAATATAAGCTTCTGACTACTTCCCCCATCATTCCTTCTTCTTCTAGCCTCTTCAGGCGTAGAGACCGGTGCCGGCACTGGATGAACAGTCTATCCCCCT…
	EU381029	------------------------------------AACCACAAAGACATCGGCACCTTATATTTAGTATTCGGAGCATGGGCTGGAATAGTCGGAACAGCCCTCAGCCTGCTAATTCGTGCAGAGCTTAGCCAACCCGGATCTCTTTTAGGCGACGATCAAATCTATAACGTCATTGTCACAGCCCACGCGTTTGTGATGATTTTCTTTATAGTAATACCAATTATAATCGGAGGCTTTGGAAACTGACTGATTCCCCTCATGATTGGGGCCCCTGACATGGCCTTCCCTCGAATAAATAATATGAGCTTCTGACTCCTACCCCCCTCTTTCCTTCTCCTTCTCGCTTCTTCCGGAGTTGAGGCGGGGGCCGGAACCGGTTGAACCGTATATCCTCCT…
	MH032515	------GTGGCAATCACACGTTGATTTTTCTCAACCAATCACAAAGACATCGGCACCCTCTATCTCGTATTTGGTGCCTGAGCCGGAATAGTGGGCACAGCCCTGAGCCTGCTTATTCGAGCAGAACTAAGCCAGCCTGGGGCTCTTCTAGGGGATGACCAAATTTACAATGTAATCGTCACCGCACACGCCTTTGTAATAATCTTTTTTATAGTAATGCCCATTATAATTGGAGGATTCGGGAACTGACTTATTCCACTAATGATCGGGGCTCCCGACATGGCCTTCCCTCGAATAAACAACATAAGCTTTTGACTACTACCCCCATCCTTCCTCCTCCTTCTGGCCTCTTCTGGGGTTGAAGCCGGAGCTGGCACAGGGTGGACTGTCTACCCCCCG…
	MH032509	------GTGGCAATCACACGTTGATTCTTCTCAACCAATCACAAAGACATCGGCACCCTCTATCTTGTATTTGGTGCCTGAGCCGGAATAGTAGGGACAGCCCTAAGCCTGCTTATTCGAGCAGAACTAAGCCAACCCGGAGCCCTCCTTGGGGACGATCAGATTTATAATGTTATCGTTACTGCACACGCCTTTGTAATAATCTTCTTTATAGTAATACCAATTATGATTGGAGGGTTTGGAAACTGACTTATTCCTCTAATGATCGGGGCCCCTGATATAGCCTTCCCCCGAATGAACAACATGAGCTTCTGGCTCCTTCCCCCATCCTTCCTCCTCCTTCTTGCCTCCTCAGGTGTTGAAGCTGGTGCCGGCACAGGATGAACTGTATATCCCCCT…
	MH032512	------GTGGCAATTACACGCTGATTTTTCTCAACTAACCATAAAGACATCGGCACCCTTTATCTCGTATTTGGTGCCTGAGCCGGAATAGTAGGCACAGCCCTAAGCCTGCTTATTCGAGCAGAACTCAGCCAACCTGGTGCCCTCCTGGGTGACGATCAGATTTATAACGTAATCGTTACTGCACACGCCTTTGTAATAATCTTTTTTATGGTAATACCAATCATAATTGGAGGATTTGGGAATTGGCTTATTCCCCTAATAATTGGAGCCCCTGATATAGCTTTCCCTCGAATAAATAATATGAGCTTCTGGTTACTACCCCCATCTTTTCTCCTTCTCCTTGCTTCTTCTGGTGTTGAAGCTGGGGCTGGTACAGGATGAACTGTCTACCCCCCT…
	MH032507	------GTGGCAATTACACGCTGATTCTTTTCAACCAACCATAAAGACATCGGCACCCTTTATCTTGTATTTGGTGCCTGAGCTGGAATAGTGGGCACAGCCCTAAGTCTACTTATTCGAGCAGAGCTGAGCCAACCCGGAGCCCTTTTAGGGGACGATCAAATTTATAATGTGATCGTTACTGCACACGCCTTTGTAATAATCTTTTTTATAGTTATACCAATCATGATTGGGGGATTTGGAAATTGGCTTATTCCCCTAATAATTGGAGCTCCCGACATGGCTTTCCCTCGAATAAACAACATGAGCTTCTGACTGCTACCCCCGTCTTTTCTGCTTCTCCTCGCCTCTTCTGGCGTTGAAGCTGGTGCCGGTACAGGGTGAACTGTTTATCCCCCT…
	KF386420	------GTGGCAATCACACGTTGATTTTTCTCGACCAATCACAAAGACATCGGCACCCTCTATCTTGTATTTGGTGCCTGGGCCGGAATAGTGGGGACAGCCCTAAGCCTACTCATTCGAGCAGAACTTAGTCAACCTGGAGCCCTCCTCGGAGACGACCAAATTTATAATGTGATCGTCACCGCACACGCCTTCGTAATAATTTTTTTTATAGTTATGCCTATCATAATTGGAGGATTCGGAAACTGGCTCATTCCCCTAATAATTGGAGCCCCCGACATAGCCTTTCCCCGAATAAATAACATAAGCTTTTGACTCCTTCCCCCATCCTTTTTACTCCTTTTAGCCTCTTCAGGCGTTGAAGCCGGAGCAGGTACTGGGTGAACTGTTTACCCTCCG…
	MH032545	------GTGGCAATCACACGTTGATTTTTCTCGACCAATCACAAAGACATCGGCACCCTCTATTTAGTATTTGGTGCATGAGCCGGAATAGTGGGGACAGCCCTAAGTCTGCTTATTCGAGCAGAACTCAGCCAACCCGGAGCTCTCCTAGGAGACGACCAGATTTATAATGTCATCGTCACCGCACACGCTTTTGTAATAATTTTTTTTATAGTTATACCAATCATGATTGGGGGCTTTGGAAACTGACTGATCCCTCTAATAATCGGGGCCCCTGACATAGCATTTCCCCGAATAAATAACATAAGCTTCTGACTCTTACCTCCTTCATTCCTACTCCTTCTAGCTTCCTCAGGTGTTGAAGCCGGAGCTGGGACTGGATGAACCGTCTACCCTCCC…
	MH032484	------GTGGCAATCACACGTTGATTTTTCTCGACCAACCACAAAGACATCGGCACCCTCTACCTAGTATTCGGCGCATGAGCCGGAATGGTGGGGACAGCCCTAAGCCTCCTCATTCGAGCAGAGCTCAGCCAACCTGGAGCCCTCCTGGGGGACGACCAGATCTACAACGTTATCGTTACTGCACACGCCTTCGTAATGATCTTTTTCATAGTTATACCAATTATAATTGGAGGATTTGGCAACTGACTCATCCCCCTAATAATTGGAGCCCCAGATATAGCATTTCCTCGAATAAATAATATAAGCTTCTGACTACTACCCCCCTCTTTCCTACTTCTCCTAGCTTCCTCAGGCGTAGAAGCTGGTGCCGGCACTGGGTGAACTGTTTACCCCCCT…
	MH032480	------GTGGCAATCACACGTTGATTTTTCTCGACCAATCACAAAGACATCGGCACCCTCTATCTCGTATTTGGTGCCTGAGCCGGAATAGTGGGGACAGCCCTAAGTCTTCTCATTCGAGCAGAACTTAGCCAACCTGGAGCTCTCCTCGGGGACGACCAGATTTATAATGTAATCGTCACCGCACACGCCTTTGTAATAATCTTTTTCATGGTTATACCAATTATGATCGGGGGTTTCGGCAACTGACTCATCCCCCTAATAATCGGCGCCCCAGATATGGCATTCCCTCGAATGAATAATATAAGCTTCTGACTCTTGCCCCCCTCATTCCTCCTTCTCCTAGCTTCTTCAGGTGTCGAAGCTGGGGCCGGTACCGGGTGAACCGTCTACCCCCCT…
	EU381031	------------------------------------AATCACAAAGACATCGGCACCCTTTATATAGTATTTGGTGCCTGAGCTGGAATAGTTGGAACGGCCCTGAGCCTCCTAATTCGAGCTGAGCTTAGCCAACCAGGCGCACTACTGGGAGACGACCAAATCTATAATGTGATCGTCACAGCCCATGCTTTCGTAATAATCTTCTTTATAGTAATACCAATTATAATTGGAGGTTTCGGGAACTGACTAGTCCCACTAATAATTGGAGCCCCAGACATAGCATTTCCCCGAATAAATAACATAAGTTTCTGACTACTTCCCCCCTCTTTCCTACTCCTTCTTGCCTCTTCGGGTGTAGAAGCCGGTGCTGGCACTGGATGAACAGTTTACCCCCCA…
	LC455702	------GTGGAGACCACACGCTGATTTTTCTCGACCAATCATAAAGACATCGGCACCCTATACTTAATTTTTGGTGCCTGAGCTGGGATAGTAGGCACAGCTTTAAGCTTACTCATCCGTGCCGAACTGAGCCAACCCGGCGCACTTTTAGGAGACGACCAGATTTATAATGTGGTTGTTACGGCACATGCCTTTGTAATAATTTTCTTTATAGTTATACCAATTATAATCGGGGGGTTCGGAAACTGACTTATCCCACTAATGATTGGGGCCCCAGACATAGCATTCCCCCGCATGAATAATATAAGCTTCTGACTGCTCCCCCCCTCTTTCCTTCTACTTCTTGCTTCCTCCGGGGTGGAGTCTGGGGCGGGGACCGGGTGGACCGTCTACCCCCCA…
	LC455701	------GTGACAATCACACGTTGATTTTTCTCGACCAATCACAAAGATATCGGCACCCTATATTTAATTTTTGGTGCTTGAGCTGGGATGGTAGGCACGGCTTTAAGCTTACTTATCCGTGCCGAGCTCAGTCAGCCCGGCGCACTTTTGGGGGATGACCAGATTTATAATGTGATTGTTACAGCACATGCCTTTGTAATAATTTTCTTTATAGTAATACCAATCATGATCGGAGGATTCGGAAACTGACTGATCCCACTAATGATCGGGGCCCCTGATATAGCATTCCCTCGCATAAACAACATAAGCTTCTGACTACTTCCTCCCTCTTTTCTCCTACTTCTTGCTTCTTCTGGAGTGGAATCAGGGGCCGGGACCGGATGAACAGTCTACCCCCCA…
	AB890105	------GTGACAATCACCCGCTGATTCTTCTCCACCAACCACAAAGACATTGGCACCCTCTATATAGTATTTGGTGCCTGGGCCGGCATAGTAGGAACGGCCCTAAGCCTCCTTATCCGGGCAGAACTGAGCCAGCCCGGAGCACTTCTCGGTGACGACCAAATTTATAACGTAATCGTCACAGCCCATGCCTTCGTTATAATCTTCTTCATAGTAATACCAATTATAATTGGAGGTTTCGGGAACTGACTAATCCCCTTGATAATTGGCGCCCCAGACATAGCATTCCCGCGAATAAATAATATAAGTTTTTGACTCCTGCCTCCCTCCTTTCTACTCCTATTAGCCTCCTCGGGCGTAGAATCTGGAGCAGGCACCGGCTGAACCGTATACCCGCCC…
	MW365943	------GTGGCAATCACACGTTGATTTTTCTCGACTAATCACAAAGACATCGGCACCCTTTACCTAGTTTTCGGTGCCTGAGCCGGAATAGTAGGGACCGCTTTAAGCCTATTGATCCGAGCAGAACTCAGCCAGCCAGGTTCTCTCCTTGGAGATGACCAGATCTACAATGTAATCGTAACTGCGCACGCCTTTGTAATAATCTTCTTTATAGTCATGCCCATCATAATTGGGGGTTTTGGCAACTGACTAATCCCACTCATGATCGGCGCCCCGGACATGGCCTTCCCTCGCATAAACAACATGAGCTTCTGACTTCTGCCCCCTTCCTTCCTCCTGCTCCTTGCTTCATCAGGAGTTGAAGCTGGTGCCGGGACAGGCTGAACTGTCTACCCCCCA…
	JN028274	--------------------------------------------------------CCTGTATTTAGTATTTGGTGCCTGAGCAGGCATAGTCGGCACAGCCCTCAGTCTACTGATTCGTGCCGAACTAAGCCAACCCGGTGCCTTACTTGGCGATGATCAAATCTATAATGTTATCGTCACAGCCCACGCCTTTGTCATGATTTTCTTTATAGTAATACCCATCATAATCGGCGGATTCGGAAATTGACTGGTCCCCCTGATAATCGGAGCTCCAGATATAGCCTTCCCTCGCATGAATAATATGAGTTTCTGGCTCCTACCCCCATCCTTCCTTCTCCTTTTGGCCTCCTCTGGGGTAGAGGCCGGAGCCGGCACCGGGTGAACTGTCTACCCCCCT…
	JN028406	--------------------------------------------------------CCTATATTTAGTATTTGGTGCCTGAGCAGGCATAGTCGGCACAGCCCTCAGTCTTCTGATCCGCGCCGAACTTAGCCAACCTGGTGCCTTGCTTGGCGATGACCAGATCTACAATGTTATCGTCACAGCCCACGCCTTTGTAATGATTTTCTTTATAGTAATGCCCATCATAATTGGAGGATTCGGAAACTGACTAGTCCCCCTGATAATTGGAGCCCCAGACATAGCATTCCCCCGTATAAACAACATGAGCTTCTGACTTCTGCCCCCGTCCTTTCTGCTCCTTTTAGCCTCCTCCGGGGTAGAGGCCGGAGCTGGCACAGGGTGAACCGTCTACCCCCCA…
	KJ552406	--------------------------------------------------------CCTGTATTTAGTATTTGGTGCCTGAGCAGGCATAGTCGGCACAGCCCTCAGCCTTCTGATCCGTGCCGAACTGAGCCAACCCGGTGCCCTGCTTGGCGATGATCAGATTTACAATGTTATCGTCACAGCCCACGCCTTTGTCATGATTTTCTTTATAGTAATACCCATCATAATCGGCGGTTTCGGAAACTGACTGATTCCCTTAATAATTGGAGCCCCAGATATGGCATTTCCTCGCATGAACAATATGAGCTTCTGGCTCCTACCCCCATCATTTCTACTCCTTTTGGCCTCCTCTGGCGTAGAGGCCGGAGCTGGCACAGGATGAACCGTCTACCCCCCA…
	KX145047	-------------------------------------------------------CCCTGTATTTAGTATTTGGTGCCTGAGCAGGCATAGTCGGCACAGCCCTCAGCCTTCTGATCCGTGCCGAACTGAGCCAACCCGGTGCCCTGCTTGGCGACGACCAGATTTACAATGTTATCGTCACCGCCCACGCCTTTGTCATGATTTTCTTTATAGTAATACCCATCATGATCGGCGGCTTCGGAAACTGACTGGTCCCCCTAATAATTGGAGCCCCAGATATAGCATTTCCTCGCATGAACAATATGAGCTTCTGGCTCCTACCCCCATCATTTCTGCTCCTTTTGGCCTCCTCTGGCGTAGAGGCCGGGGCCGGCACAGGGTGAACTGTCTACCCCCCA…
	JQ623906	--------------------------------------------------------CCTGTATTTAGTATTTGGTGCCTGAGCAGGCATAGTCGGCACAGCCCTCAGCCTTCTGATCCGTGCCGAACTGAGCCAACCCGGTGCCTTGCTTGGCGATGATCAGATCTACAATGTTATCGTCACAGCCCACGCCTTTGTCATGATTTTCTTTATAGTAATGCCCATTATGATTGGCGGATTCGGAAACTGACTGGTCCCTCTAATAATCGGAGCCCCAGACATAGCATTCCCTCGCATGAACAATATGAGCTTCTGACTTCTACCCCCATCCTTCCTACTCCTTTTAGCCTCCTCTGGGGTAGAGGCCGGAGCCGGCACAGGGTGAACTGTTTACCCCCCA…
	ON097525	---------------------------------------------------------CTGTATTTAGTATTTGGTGCCTGAGCAGGCATAGTCGGCACAGCCCTCAGCCTTCTGATCCGTGCCGAACTGAGCCAACCCGGTGCCTTGCTTGGCGATGACCAGATCTACAATGTTATCGTCACAGCCCACGCCTTTGTCATGATTTTCTTTATAGTAATACCCATCATAATTGGCGGATTCGGAAACTGATTGGTCCCCCTAATAATTGGAGCCCCAGACATGGCATTTCCTCGCATGAACAACATGAGCTTCTGACTTCTACCCCCATCCTTCCTACTCCTTTTGGCCTCCTCTGGGGTAGAGGCCGGAGCCGGTACAGGATGAACTGTTTACCCCCCA…
	FJ205560	------------------------------TCAACCAACCACAAAGACATTGGCACCCTGTATTTAGTATTTGGTGCCTGAGCAGGCATAGTCGGCACAGCCCTCAGCCTTCTGATCCGTGCCGAACTGAGCCAACCCGGTGCCCTGCTTGGCGATGATCAAATCTACAATGTTATCGTTACAGCCCACGCCTTTGTCATGATTTTCTTTATAGTAATACCCATCATAATTGGCGGATTCGGAAACTGACTGGTCCCCCTAATAATTGGGGCCCCAGACATGGCATTTCCTCGCATGAACAATATGAGCTTCTGACTCCTACCCCCATCCTTCCTACTCCTTTTAGCCTCCTCTGGGGTAGAGGCCGGAGCCGGCACAGGGTGAACTGTTTACCCTCCA…
	MG648364	-------------------------------------ACCACAAAGACATCGGCACCCTGTATTTAGTATTTGGTGCCTGAGCAGGCATAGTCGGCACAGCCCTCAGCCTTCTGATCCGTGCCGAACTGAGCCAACCCGGTGCCTTGCTTGGCGATGATCAGATCTACAATGTTATCGTCACAGCCCACGCCTTTGTCATGATTTTCTTTATAGTAATACCCATCATGATTGGCGGATTCGGAAACTGACTAGTCCCCCTAATAATTGGAGCCCCAGACATGGCATTTCCTCGCATGAACAATATGAGCTTCTGACTCCTACCCCCATCCTTCCTACTCCTTTTGGCCTCCTCTGGGGTAGAAGCCGGGGCCGGCACAGGATGAACTGTCTATCCCCCA…
	JQ623905	--------------------------------------------------------CCTGTATCTAGTATTTGGTGCCTGAGCAGGCATAGTCGGCACAGCCCTCAGCCTTCTGATCCGTGCCGAACTGAGCCAACCCGGTGCCCTGCTTGGCGATGATCAGATCTACAATGTTATCGTCACAGCCCACGCCTTTGTCATGATTTTCTTTATAGTAATGCCCATCATAATTGGCGGATTCGGAAACTGACTAGTCCCCCTAATAATTGGAGCCCCAGACATGGCCTTTCCTCGCATGAACAATATGAGCTTCTGACTCCTACCCCCATCCTTCCTACTCCTTTTGGCCTCCTCTGGAGTAGAGGCCGGAGCCGGCACAGGATGAACTGTCTACCCTCCG…
	KF558287	---------------------------------------------------GGCACCCTGTATTTAGTATTTGGTGCCTGAGCAGGCATAGTCGGTACAGCCCTCAGCCTTCTGATCCGTGCCGAACTGAGCCAACCCGGTGCCTTGCTTGGCGATGACCAGATCTACAATGTTATCGTTACAGCCCACGCCTTTGTTATGATTTTCTTTATAGTGATACCCATCATAATTGGCGGATTCGGAAACTGACTGGTACCCCTAATAATTGGAGCCCCAGACATGGCATTCCCTCGCATAAACAATATGAGCTTCTGGCTCCTACCCCCATCCTTCCTACTCCTTTTGGCCTCCTCTGGGGTAGAGGCCGGAGCCGGCACAGGGTGAACTGTTTACCCCCCA…
	KP218536	------------------------GGCCAGTCAACCAACCACAAAGACATTGGCACCCTGTATTTAGTATTTGGTGCCTGAGCAGGCATAGTCGGCACAGCCCTCAGCCTTCTGATCCGTGCCGAACTGAGCCAACCCGGTGCCTTGCTTGGCGATGACCAGATCTACAATGTTATCGTTACAGCCCACGCCTTTGTCATGATTTTCTTTATAGTAATACCCATCATAATTGGCGGATTCGGAAACTGACTGGTCCCCCTAATAATTGGAGCCCCAGACATGGCATTCCCTCGTATGAACAATATGAGCTTCTGGCTCCTACCCCCATCCTTCCTACTCCTTCTGGCCTCCTCTGGGGTAGAGGCCGGGGCCGGCACAGGGTGAACTGTTTACCCCCCA…
	AB205441	------GTGGTATCTTCACGCTGACTTTTTTCTACTAACCACAAGGACATCGGCACCCTATACCTAGTGTTTGGGGCATGAGCAGGAATGGTGGGTACGGCTCTAAGCCTACTCATCCGAGCTGAACTAAGCCAACCAGGTGCCCTCCTTGGGGACGATCAAATCTATAATGTAATTGTTACAGCCCATGCCTTTGTAATGATTTTCTTTATAGTTATACCCATCATAATTGGAGGCTTCGGGAATTGACTCATTCCCCTAATACTTGGGGCCCCTGATATAGCATTCCCTCGTATAAATAACATAAGCTTTTGGCTATTACCCCCCTCCTTCCTCCTACTTCTGGCTTCTTCTGGGGTGGAGGCAGGGGCCGGAACTGGTTGAACAGTGTACCCCCCT…
	KC500133	---------------------------------------------------------CTTTATCTTGTATTTGGTGCCTGAGCCGGGATAGTGGGGACTGCCCTAAGCCTCCTTATCCGAGCCGAACTAAGCCAGCCTGGGTCACTTTTAGGTGATGATCAAATTTATAATGTCATCGTTACCGCCCACGCCTTTGTAATGATTTTCTTTATAGTCATGCCAATTCTTATTGGAGGGTTTGGAAACTGACTCGTCCCACTAATGATTGGTGCACCCGACATAGCATTCCCACGAATAAATAACATGAGTTTCTGGCTCCTTCCCCCATCATTCCTACTGCTATTAGCTTCTTCTGGAGTTGAGGCCGGCGCTGGGACGGGGTGAACAGTATACCCACCC…
	KP866220	------------------------------------------AAAGACATTGGTACCCTTTATCTCGTATTTGGTGCCTGAGCGGGAATAGTGGGAACCGCTTTAAGCCTTCTTATTCGGGCCGAATTAAGCCAGCCCGGATCACTCCTAGGTGATGACCAAATTTATAATGTTATCGTTACCGCCCACGCCTTCGTAATAATTTTCTTTATAGTCATGCCAATTCTTATTGGGGGATTCGGAAACTGACTCGTGCCCCTAATAATTGGTGCACCCGACATAGCATTTCCCCGGATAAATAATATAAGCTTCTGGCTTCTACCCCCATCATTTCTTCTATTATTAGCCTCTTCTGGTGTTGAGGCTGGGGCGGGAACAGGGTGAACAGTATACCCCCCA…
	KJ415113	------GTGGCAATTACACGCTGATTCTTTTCTACTAATCACAAAGACATTGGCACCCTTTATCTTGTATTTGGTGCCTGAGCCGGAATAGTGGGGACTGCTTTAAGCCTCCTTATCCGAGCTGAATTAAGCCAACCCGGATCACTCCTCGGAGATGACCAAATTTATAATGTTATTGTTACCGCCCACGCCTTTGTTATAATTTTCTTTATAGTAATGCCGATTCTCATTGGGGGCTTCGGAAATTGACTGGTCCCTTTAATGATTGGGGCCCCTGACATAGCATTCCCCCGTATAAATAATATAAGCTTCTGACTACTTCCCCCTTCTTTCCTCCTACTCTTAGCCTCTTCCGGAGTAGAGGCTGGAGCAGGAACGGGCTGAACGGTTTATCCCCCT…
	JN673562	------GTGGCAATTACGCGCTGATTCTTTTCTACAAACCACAAAGACATTGGTACCCTTTATCTTGTATTTGGTGCCTGAGCCGGAATAGTGGGAACTGCTTTAAGCCTCCTCATTCGAGCTGAACTAAGCCAACCCGGGTCGCTCTTAGGAGATGACCAAATTTATAACGTAATCGTTACTGCCCACGCCTTTGTAATAATTTTCTTTATAGTAATACCAATTCTCATTGGAGGGTTTGGAAACTGGCTTGTACCCCTAATAATTGGGGCCCCTGACATAGCATTCCCCCGAATAAATAATATGAGCTTCTGACTTCTCCCCCCATCATTCCTGCTCCTGCTAGCCTCTTCTGGCGTTGAAGCCGGAGCCGGGACAGGATGAACAGTCTACCCCCCT…
	MH319412	------GTGGCAATTACGCGCTGATTCTTTTCTACAAACCACAAAGACATTGGTACCCTTTATCTTGTATTTGGTGCCTGAGCCGGGATAGTGGGGACTGCTTTAAGCCTCCTCATTCGAGCTGAACTGAGCCAACCTGGCTCACTTCTGGGTGATGATCAAATTTATAATGTAATCGTTACTGCCCACGCCTTCGTAATAATTTTCTTTATAGTAATGCCAATTCTCATTGGAGGATTTGGAAACTGGCTTGTACCACTAATGATCGGGGCCCCAGACATGGCATTCCCCCGAATAAATAACATAAGCTTCTGACTTCTCCCCCCATCTTTTCTTCTATTACTAGCCTCTTCCGGAGTCGAGGCTGGAGCTGGAACAGGGTGAACAGTTTATCCCCCG…
	JN673563	------GTGGCAATCACACGCTGATTCTTCTCTACCAACCACAAAGACATTGGCACCCTTTATCTAGTATTTGGTGCCTGAGCCGGAATAGTGGGAACTGCCCTAAGCCTCCTAATTCGGGCTGAGCTGAGCCAACCCGGGTCGCTTCTGGGTGATGACCAAATTTACAACGTTATCGTAACTGCTCACGCCTTTGTTATAATCTTCTTTATAGTAATGCCCATCCTTATTGGAGGTTTCGGAAACTGGCTCGTGCCACTAATAATTGGGGCCCCCGATATGGCATTCCCACGAATGAACAACATAAGCTTCTGATTATTACCCCCATCATTCCTGCTGCTCCTGGCTTCTTCCGGTGTAGAGGCGGGAGCTGGGACAGGATGAACAGTTTACCCGCCC…
	JN673564	------GTGGCAATCACGCGCTGATTCTTCTCTACCAACCACAAAGACATTGGCACCCTTTATCTTGTATTTGGTGCCTGAGCCGGAATAGTAGGAACCGCCTTAAGCCTCCTCATTCGGGCCGAACTTAGCCAACCCGGGTCGCTTCTAGGTGATGACCAAATTTATAACGTTATCGTCACTGCCCACGCCTTTGTAATAATTTTCTTTATAGTAATGCCTATCCTTATTGGAGGATTTGGAAACTGACTTGTACCACTAATAATCGGAGCCCCAGACATAGCATTCCCACGAATAAATAACATAAGCTTCTGACTACTGCCCCCATCATTCCTTCTACTCCTAGCTTCTTCTGGTGTTGAAGCTGGAGCTGGAACAGGATGAACCGTATACCCACCT…
	MK675055	----------------------------------------------------------------------------------------------------------------------------------------------------------------------------------------------------TGATAATTTTCTTTATAGTAATGCCCATCCTCATTGGAGGATTTGGAAATTGACTCGTGCCATTAATGATTGGGGCCCCAGACATAGCATTCCCCCGTATAAACAACATAAGCTTCTGACTTCTACCCCCATCATTCCTGCTACTACTAGCCTCTTCTGGTGTTGAAGCTGGAGCTGGAACAGGATGAACGGTATACCCGCCT…
	JN673557	------GTGGCAATCACACGCTGATTCTTCTCTACCAACCACAAAGACATTGGCACCCTTTATCTCGTATTTGGTGCCTGAGCCGGAATAGTAGGAACTGCCCTAAGCCTTCTGATTCGAGCCGAGCTTAGTCAGCCTGGATCGCTTCTTGGTGATGATCAAATTTATAATGTTATCGTAACTGCTCACGCATTTGTTATAATCTTCTTTATAGTAATACCCATCCTTATTGGAGGATTTGGAAATTGACTCGTGCCACTAATAATTGGAGCCCCAGACATAGCATTTCCACGAATAAATAACATAAGCTTCTGACTACTGCCCCCATCATTCCTGCTTTTATTAGCTTCTTCTGGTGTTGAAGCTGGAGCCGGGACAGGGTGAACAGTCTATCCACCC…
	KY319900	------GTGGCAATCACGCGCTGATTCTTCTCTACTAACCACAAAGACATTGGTACCCTTTATCTTGTATTTGGTGCCTGAGCCGGAATAGTAGGAACCGCCTTAAGCCTTCTTATTCGGGCTGAACTTAGCCAACCCGGATCACTTCTAGGTGATGACCAAATTTATAACGTCATCGTTACCGCCCACGCCTTTGTAATAATTTTCTTTATAGTAATGCCTATCCTCATTGGAGGATTTGGGAACTGACTCGTGCCACTAATAATCGGAGCCCCAGACATAGCATTTCCACGAATAAATAACATAAGCTTTTGACTACTGCCCCCATCATTTCTGCTATTATTAGCCTCCTCTGGTGTTGAAGCTGGAGCTGGAACAGGGTGAACAGTATACCCACCT…
	OR922451	---------------------TGATTCTTCTCTACTAACCAAAAAAGCATTGGTACCCTTTATCTTGTATTTGGTGCCTGGACCGGAATAGTAGGAACCGCCTTAAGCCTCCTCATTCGGGCCGAACTAAGCCAACCCGGGTCGCTTCTAGGTGATGACCAAATTTACAATGTAATCGTTACTGCTCACGCCTTCGTAATAATTTTCTTTATAGTAATGCCCATTCTTATTGGAGGGTTTGGAAACTGACTTGTACCGCTAATAATTGGAGCCCCTGACATAGCATTCCCGCGAATAAATAACATGAGCTTTTGACTACTGCCCCCATCATTCCTGCTCCTACTGGCTTCTTCTGGTGTTGAAGCCGGGGCCGGAACAGGGTGAACAGTATACCCACCC…
	JN673558	------GTGGCAATCACGCGCTGATTCTTCTCTACCAACCACAAAGACATTGGTACCCTTTATCTAGTATTTGGTGCCTGAGCCGGAATAGTAGGAACCGCTTTAAGCCTCCTCATCCGAGCTGAACTTAGTCAACCCGGATCACTTCTAGGTGATGACCAAATTTACAATGTAATTGTTACCGCCCACGCCTTCGTAATAATTTTCTTTATAGTAATGCCTATCCTCATTGGAGGATTCGGAAACTGACTTGTACCCCTGATAATCGGAGCCCCAGACATGGCATTCCCACGAATAAATAATATAAGCTTCTGACTTCTTCCCCCATCATTCCTGTTACTACTAGCTTCCTCTGGTGTTGAAGCCGGAGCTGGCACCGGATGGACAGTATACCCCCCT…
	JQ060406	-------------------------------------------------------------------------------------------------------------TACTTATTCGAGCAGAACTAAGCCAGCCTGGCACTCTCTTAGGAGATGACCAAATTTATAATGTAATTGTTACAGCTCACGCTTTTGTAATAATTTTCTTTATAGTGATGCCAATCATAATTGGAGGGTTTGGAAACTGACTAGTCCCCCTAATAATTGGTGCGCCCGACATGGCATTCCCTCGAATAAACAATATGAGCTTTTGACTCCTTCCTCCCTCATTCCTGCTCCTTCTAGCCTCTTCTGGGGTAGAGGCAGGGGCCGGGACAGGATGGACTGTATACCCCCCA…
	JQ060622	-------------------------------------------------------------------------------------------------------------TTCTAATTCGGGCAGAACTAAGCCAACCCGGGGCTCTCTTAGGGGACGACCAGATTTATAATGTAATTGTTACGGCCCATGCCTTCGTTATAATCTTCTTTATAGTAATACCAATTATGATCGGAGGCTTCGGAAATTGATTAATCCCATTAATAATTGGAGCACCTGACATAGCATTCCCACGAATAAATAACATGAGCTTCTGGCTGCTTCCTCCCTCCTTCCTCCTCCTTCTTGCATCCTCTGGAGTAGAGGCTGGGGCCGGGACAGGTTGAACAGTTTACCCACCT…
	JQ060446	-------------------------------------------------------------------------------------------------------------TGCTTATCCGGGCAGAACTAAGCCAACCGGGCGCCCTTTTAGGAGATGACCAAATTTATAATGTAATTGTGACAGCTCACGCCTTCGTGATAATTTTCTTCATGGTTATACCAATCATAATTGGAGGCTTTGGAAACTGACTAGTCCCCCTAATAATTGGCGCCCCTGATATAGCATTTCCTCGAATAAATAACATGAGCTTTTGACTGCTTCCTCCCTCATTTTTACTCCTCCTAGCATCTTCTGGAGTAGAAGCAGGGGCAGGGACGGGATGAACCGTTTACCCCCCA…
	JQ060401	-------------------------------------------------------------------------------------------------------------TGCTTATTCGGGCAGAACTAAGCCAGCCAGGGGCTCTTTTGGGGGACGACCAAATTTATAATGTAATTGTGACAGCTCACGCCTTCGTAATAATTTTCTTTATAGTTATGCCAATTATAATCGGGGGTTTCGGAAACTGACTTATTCCCCTAATAATTGGTGCCCCGGACATAGCATTTCCTCGAATAAATAATATAAGCTTTTGACTACTTCCCCCTTCATTTCTACTTCTCCTAGCATCTTCTGGTGTAGAAGCAGGGGCAGGAACAGGGTGAACTGTTTACCCACCA…
	JQ060504	-------------------------------------------------------------------------------------------------------------TTCTTATCCGAGCAGAACTCAGTCAGCCTGGGGCTCTTCTAGGGGACGATCAGATTTACAATGTAATCGTTACGGCACACGCTTTCGTAATAATTTTCTTTATAGTGATGCCAATTATAATCGGTGGGTTTGGAAATTGACTAATCCCATTAATGATTGGAGCACCAGATATAGCATTCCCACGAATAAATAATATAAGCTTCTGGCTTCTCCCTCCTTCATTTCTTCTCCTTCTAGCATCCTCTGCAGTAGAAGCAGGAGCTGGCACAGGATGAACCGTTTACCCACCT…
	JQ060498	-------------------------------------------------------------------------------------------------------------TTCTTATCCGAGCAGAACTCAGCCAGCCCGGGGCTCTTCTGGGGGACGACCAGATCTATAATGTAATTGTAACGGCACACGCTTTCGTAATAATTTTCTTTATAGTGATACCAATCATGATTGGAGGATTTGGAAATTGGCTTATCCCCTTAATAATTGGAGCACCAGACATAGCATTCCCCCGAATAAACAACATAAGCTTCTGGCTTCTCCCCCCTTCATTTCTTCTTCTCCTAGCATCCTCTGCAGTTGAAGCAGGAGCTGGTACAGGATGAACTGTCTACCCGCCT…
	JQ060616	-------------------------------------------------------------------------------------------------------------TGCTAATTCGAGCAGAACTAAGCCAGCCTGGCGCTCTTTTAGGAGATGACCAGATTTATAATGTAATTGTTACAGCTCACGCTTTTGTAATAATTTTCTTTATAGTAATACCAATTATGATCGGGGGTTTCGGAAACTGACTTATCCCCTTGATGATCGGCGCACCCGATATGGCATTTCCTCGCATAAACAACATGAGCTTCTGACTTCTTCCCCCCTCATTCCTCCTTCTCCTAGCATCTTCTGGGGTAGAAGCAGGTGCGGGGACAGGGTGAACTGTCTATCCTCCA…
	JQ060577	-------------------------------------------------------------------------------------------------------------TGCTTATCCGGGCTGAACTAAGCCAACCTGGCGCTCTTTTAGGGGACGACCAGATCTACAATGTAATCGTTACAGCCCACGCTTTCGTAATAATTTTCTTTATAGTGATGCCTATCATAATCGGGGGCTTCGGAAACTGACTAGTTCCCTTAATGATTGGGGCACCTGACATAGCATTCCCTCGAATAAACAACATGAGCTTCTGACTTCTACCCCCCTCATTCCTTCTCCTCCTAGCCTCTTCAGGAGTTGAGGCGGGAGCTGGGACAGGATGAACTGTTTACCCACCA…
	JQ060614	-------------------------------------------------------------------------------------------------------------TACTCATCCGGGCCGAATTAAGCCAACCTGGCGCTCTTCTAGGGGATGATCAGATCTATAATGTCATTGTTACGGCCCACGCTTTCGTAATAATTTTCTTTATAGTAATGCCAATTATGATCGGCGGGTTTGGTAACTGACTAATCCCCCTAATGATTGGAGCACCTGATATAGCATTTCCCCGAATAAATAACATAAGCTTTTGACTTCTTCCTCCCTCATTCCTTCTTCTTCTGGCATCTTCCGGAGTAGAGGCAGGGGCGGGAACAGGGTGGACCGTTTACCCCCCA…
	JQ060612	-------------------------------------------------------------------------------------------------------------TCCTTATCCGAGCTGAACTAAGCCAGCCTGGCGCTCTTCTGGGAGACGACCAGATTTATAATGTAATTGTTACAGCCCATGCTTTCGTAATAATCTTTTTTATAGTGATACCAATCATGATCGGGGGCTTTGGAAACTGATTAATTCCCCTAATGCTGGGAGCACCCGATATGGCATTCCCTCGAATAAACAACATAAGCTTCTGACTCCTGCCCCCTTCATTCCTTCTTCTTTTAGCATCTTCAGGGGTAGAATCAGGGGCCGGAACAGGATGAACTGTTTACCCTCCC…
	HQ149712	-----------------------------------------------------------------------------------------------------CCTAAGCCTACTTATCCGAGCTGAACTAAGTCAACCCGGCGCTCTTCTAGGAGACGACCAGATTTATAATGTAATCGTTACAGCGCATGCTTTTGTAATAATCTTTTTTATAGTAATACCAATTATGATTGGGGGCTTCGGAAATTGACTAGTTCCCCTAATAATTGGGGCACCTGATATAGCTTTCCCCCGAATAAATAACATGAGCTTCTGACTTCTTCCTCCATCATTCCTTCTCCTTCTAGCTTCTTCGGGAGTAGAAGCTGGGGCAGGGACAGGATGGACTGTTTATCCCCCA…
	JQ060623	-------------------------------------------------------------------------------------------------------------TATTAATCCGAGCAGAACTAAGCCAACCCGGCGCCCTCCTGGGGGATGACCAGATTTATAATGTAATTGTTACCGCTCATGCTTTCGTAATAATCTTCTTTATAGTAATGCCTATTATAATTGGAGGTTTCGGAAATTGACTAATCCCCTTAATAATCGGCGCCCCCGATATAGCATTCCCTCGAATAAATAATATAAGCTTCTGACTTCTCCCCCCTTCATTCCTCCTTCTCCTTGCATCTTCAGGGGTGGAAGCAGGAGCTGGAACGGGGTGAACAGTCTATCCTCCT…
	JQ060435	-------------------------------------------------------------------------------------------------------------TTCTCATCCGAGCAGAACTAAGCCAACCTGGCGCTCTCCTAGGGGACGACCAGATCTATAATGTAATCGTAACTGCTCACGCCTTCGTGATGATTTTCTTTATAGTAATACCAATCATGATTGGAGGGTTCGGAAATTGACTTGTCCCTTTAATGATCGGCGCACCARACATAGCATTTCCTCGAATAAACAACATGAGCTTTTGACTCCTTCCCCCATCATTCCTCCTTCTCTTAGCGTCATCAGCAGTTGAAGCAGGGGCTGGAACAGGATGAACTGTCTACCCGCCG…
	JQ060619	-------------------------------------------------------------------------------------------------------------TGCTTATCCGAGCAGAGAAAAGCGAACCTGGTGCCCTCCTAGGAGACGACCAGATTTATAATAATCGMGTTACGGCCCACGCCTTCGTAATAATTTTCTTTATAGTAATACCAATCATGATTGGAGGGTTTGGAAACTGATTAATTCCTTTGATAATTGGTGCCCCCGATATAGCCTTCCCCCGAATAAACAACATAAGCTTTTGACTCCTCCCTCCATCATTCCTACTCCTTCTAGCATCTTCCGGCGTAGAAGCAGGGGCAGGAACCGGTTGAACCGTTTATCCGCCC…
	JQ060615	-------------------------------------------------------------------------------------------------------------TGCTTATCCGGGCAGAACTAAGCCAACCTGGCGCTCTCTTGGGGGACGACCAGATTTATAATGTAATTGTTACGGCGCACGCTTTCGTAATAATTTTCTTTATAGTAATACCAATCATGATTGGAGGCTTCGGAAACTGACTAGTTCCTCTAATGATTGGAGCCCCCGACATAGCCTTCCCTCGAATAAATAATATAAGCTTTTGACTCCTTCCCCCCTCATTCCTTCTTCTCCTAGCATCTTCTGGGGTAGAAGCAGGAGCGGGCACCGGGTGGACCGTCTACCCTCCA…
	JQ060464	-------------------------------------------------------------------------------------------------------------TGCTTATCCGTGCCGAGCTTAGCCAACCTGGTGCTCTCCTGGGGGACGACCAGATTTATAATGTAATCGTTACAGCACATGCTTTCGTAATAATCTTCTTTATAGTAATACCAATCATGATTGGAGGCTTTGGGAACTGACTAGTCCCCCTAATGATCGGCGCCCCCGACATGGCCTTCCCTCGAATGAACAACATAAGCTTTTGACTTCTTCCCCCCTCGTTCCTTCTCCTCTTAGCATCCTCCGGCGTAGAAGCAGGAGCAGGTACTGGATGAACCGTATACCCTCCA…
	JQ060430	-------------------------------------------------------------------------------------------------------------TACTTATCCGAGCAGAACTAAGCCAACCTGGCGCTCTCCTGGGAGATGACCAGATTTATAATGTTATTGTTACAGCGCACGCTTTTGTAATAATTTTCTTTATAGTAATACCAATTATGATTGGTGGGTTTGGAAATTGATTAGTCCCCCTAATAATTGGCGCCCCCGACATAGCTTTCCCCCGAATAAATAACATAAGCTTCTGACTCCTCCCTCCCTCATTTCTACTCCTTTTAGCCTCCTCTACTGTAGAAGCAGGGGCTGGTACCGGGTGAACAGTTTACCCACCT…
	JQ060476	-------------------------------------------------------------------------------------------------------------TACTTATTCGAGCAGAACTAAGCCAACCTGGCGCTCTCCTAGGAGATGATCAAATTTATAATGTCATCGTTACGGCACACGCTTTTGTAATAATTTTCTTTATAGTAATACCAATCATAATCGGAGGGTTTGGAAACTGATTAGTCCCATTAATAATCGGCGCCCCCGACATGGCCTTCCCCCGAATAAATAACATAAGCTTCTGGCTTCTTCCCCCTTCATTCCTCCTTCTCCTAGCATCCTCCGGTGTAGAAGCCGGAGCGGGCACTGGATGAACGGTTTATCCTCCC…
	JQ060450	-------------------------------------------------------------------------------------------------------------TGCTCATCCGGGCAGAACTAAGCCAACCGGGCGCTCTCCTGGGGGACGACCAAATTTATAATGTAATTGTTACAGCACACGCCTTCGTAATAATTTTCTTTATAGTAATACCAATCATGATTGGAGGGTTTGGAAACTGATTAGTACCTTTAATAATTGGTGCCCCCGACATAGCATTCCCCCGTATAAACAACATAAGTTTTTGACTACTCCCCCCTTCATTTCTTCTCCTCCTAGCGTCCTCTGGCGTAGAAGCAGGGGCTGGCACTGGATGAACTGTCTATCCCCCT…
	JQ060494	-------------------------------------------------------------------------------------------------------------TACTTATCCGGGCAGAACTTAGCCAGCCTGGCGCTCTCCTGGGAGACGACCAGATCTATAATGTAATCGTTACAGCGCACGCTTTCGTAATAATTTTCTTTATAGTAATACCAATCATGATTGGAGGGTTTGGAAACTGACTAATCCCCCTAATGATCGGCGCCCCTGATATGGCCTTCCCTCGAATAAATAACATAAGCTTTTGACTCCTCCCCCCTTCGTTCCTTCTTCTCTTAGCATCCTCTGGCGTAGAAGCAGGGGCCGGAACTGGGTGAACCGTCTATCCTCCC…
	JQ060626	-------------------------------------------------------------------------------------------------------------TGCTAATTCGAGCAGAGTTAAGCCAACCTGGCGCTCTCCTCGGAGATGACCAAATTTACAACGTAGTTGTTACAGCCCACGCCTTCGTAATAATTTTCTTTATAGTAATACCAATTATAATTGGGGGCTTCGGGAATTGATTGGTCCCCCTAATAATTGGTGCACCTGACATAGCATTCCCTCGAATAAATAATATGAGCTTCTGACTTCTCCCCCCTTCATTTCTTCTTCTTCTCGCGTCTTCGGAAGTCGAAGCAGGGGCAGGAACAGGGTGAACTGTCTACCCGCCT…
	JQ060444	-------------------------------------------------------------------------------------------------------------TACTAATTCGAGCAGAATTAAGCCAACCTGGCGCACTCCTGGGTGATGACCAAATTTATAACGTAATTGTTACAGCTCACGCCTTTGTAATAATTTTCTTTATAGTAATACCAATCATAATTGGAGGGTTCGGGAATTGACTAGTTCCTCTAATGATTGGCGCGCCTGACATGGCATTCCCTCGAATAAATAACATAAGTTTCTGACTTCTTCCCCCTTCATTTTTACTTCTCCTGGCTTCCTCTGGAGTAGAAGCAGGGGCCGGAACGGGATGAACCGTCTACCCGCCC…
	AB890116	------GTGGCAATCACACGTTGATTCTTCTCCACTAACCATAAAGACATCGGCACCCTTTATTTAATTTTTGGTGCCTGAGCCGGAATGGTCGGAACAGGCCTTAGCCTACTTATTCGGGCTGAGCTGAGCCAACCTGGGGCCCTCCTCGGCGACGATCAAATCTATAATGTAATTGTTACTGCTCATGCATTTGTAATAATTTTCTTTATAGTAATACCAATTATGATTGGAGGTTTTGGCAACTGACTTATTCCGCTTATAATTGGGGCCCCCGACATAGCCTTTCCCCGAATAAACAACATAAGCTTTTGACTGCTTCCCCCCTCATTTTTACTATTACTTGCTTCTTCGGGCGTAGAGTCCGGGGCCGGTACCGGATGAACCGTTTATCCTCCC…
	KX145205	--------------------------------------------------------CCTCTACCTAGTATTCGGTGCCTGAGCTGGCATGGTCGGCACGGCCCTGAGTCTCCTAATTCGAGCAGAACTAAGTCAACCAGGAGCCTTGCTAGGTGACGACCAGATCTATAATGTAATTGTTACAGCACATGCCTTTGTAATAATTTTCTTTATAGTAATGCCCGTTATAATTGGTGGGTTTGGCAACTGGCTAGTCCCCCTAATAATTGGAGCCCCGGACATAGCTTTCCCCCGAATAAACAACATGAGCTTCTGACTGCTGCCCCCATCCTTCCTACTTCTTCTTGCCTCCTCAGGCGTAGAAGCGGGAGCCGGGACCGGCTGAACTGTATACCCCCCT…
	HQ127346	------GTGGCAATCACACGCTGATTCTTCTCAACTAACCATAAAGACATCGGCACCCTCTATCTAGTATTTGGTGCTTGAGCCGGAATAGTAGGCACAGCTTTAAGCCTGCTTATTCGAGCGGAGCTAAGTCAACCCGGCGCCCTCCTAGGGGATGACCAAATTTACAATGTAATCGTTACAGCCCACGCCTTCGTAATGATTTTCTTTATAGTAATGCCAATTATGATTGGAGGCTTTGGAAACTGACTTATCCCACTAATGATCGGAGCCCCGGATATGGCATTCCCTCGAATAAATAACATGAGTTTTTGACTCCTACCCCCCTCTTTCCTTCTCCTTCTTGCCTCCTCAGGGGTAGAAGCGGGGGCCGGAACAGGTTGAACAGTTTATCCCCCC…
	EU216738	------GTGGCAACTACCCGTTGACTCTTTTCAACCAATCACAAAGACATCGGCACCCTATATATGATTTTTGGTGCCTGAGCTGGAATAGTAGGAACTGCACTAAGCCTATTAATTCGGGCAGAACTAAGCCAACCCGGCGCTCTTCTCGGAGACGACCAGATTTATAACGTAATTGTAACCGCTCACGCTTTTGTAATGATTTTCTTTATAGTAATGCCAATTATGATCGGAGGGTTTGGAAACTGACTTATCCCCCTAATGATTGGGGCCCCTGACATGGCATTCCCTCGAATAAACAACATGAGCTTTTGGCTCCTTCCCCCCTCCTTCCTGCTTCTCCTTGCATCCTCAGGTGTTGAAGCTGGAGCCGGAACAGGATGAACTGTCTACCCTCCC…
	EU791285	------GTGGCAACCACCCGTTGACTTTTTTCAACTAATCACAAAGACATCGGCACCCTCTACTTGATCTTTGGTGCTTGAGCCGGAATAGTGGGGACTGCTCTAAGCCTTTTAATTCGGGCCGAGCTAAGCCAACCCGGCGCCCTCCTTGGAGACGACCAGATCTACAATGTGATCGTTACGGCTCACGCTTTCGTAATGATTTTCTTTATAGTAATACCAATCATAATCGGAGGCTTTGGAAACTGACTCATTCCCCTTATAATCGGAGCTCCCGATATGGCGTTTCCTCGAATAAATAATATGAGTTTCTGACTCCTCCCTCCCTCCTTCCTCCTACTCCTTGCCTCTTCAGGGGTTGAGGCCGGGGCCGGAACTGGGTGAACTGTCTACCCCCCT…
	EU216739	------GTGGCAACTACCCGTTGACTCTTTTCAACTAATCACAAAGACATCGGCACCCTTTATATGATTTTTGGTGCCTGAGCCGGAATAGTAGGCACTGCCTTAAGCCTACTCATTCGAGCAGAACTAAGCCAGCCCGGCGCCCTTCTTGGGGACGACCAGATTTATAATGTAATCGTAACAGCCCACGCCTTCGTAATGATTTTCTTTATAGTAATGCCAATCATAATTGGGGGCTTTGGAAACTGACTTATCCCTCTAATAATTGGAGCCCCGGATATGGCATTCCCCCGAATAAATAATATGAGCTTCTGACTACTTCCTCCCTCCTTCCTTCTACTTCTTGCCTCTTCAGGGGTTGAAGCTGGGGCCGGGACGGGATGAACTGTCTACCCTCCT…
	FJ346800	------------------------------------AACCATAAAGACATCGGCACCCTTTATTTAGTATTTGGTGCCTGGGCCGGGATGGTCGGGACGGCCCTTAGCCTACTCATCCGGGCGGAACTCAGCCAGCCTGGGGCCCTTCTTGGTGACGACCAAATTTATAATGTCATCGTCACAGCACATGCATTCGTAATAATCTTCTTTATAGTAATACCAATTATGATCGGCGGGTTTGGGAATTGACTAATCCCCCTAATGATCGGCGCCCCTGATATGGCATTCCCCCGAATGAATAACATAAGCTTTTGGCTCCTCCCGCCCTCCTTCGAACTGCTTCTAGCTTCCTCAGGCGTAGAAGCAGGTGCTGGGACCGGGTGAACCGTTTACCCCCTT…
	MF123455	------GTGGCCATCACACGATGATTCTTCTCAACCAATCACAAAGATATCGGCACCCTCTATCTAGTATTCGGTGCCTGAGCCGGCATAGTCGGGACAGCCCTAAGTCTTCTAATTCGGGCTGAGCTCAGCCAACCTGGGGCTCTACTGGGCGACGACCAGATCTACAACGTAATTGTTACAGCCCATGCTTTCGTAATAATCTTCTTTATAGTTATACCAATCATAATTGGAGGCTTCGGTAACTGGCTAGTCCCACTAATGATCGGCGCACCCGATATGGCGTTCCCACGGATGAATAACATAAGCTTCTGACTCCTTCCACCCTCCTTCTTACTCCTCCTTGCCTCCTCAGGAGTTGAAGCCGGGGCGGGAACAGGCTGAACAGTCTACCCTCCT…
	FJ434552	------GTGGCAACCACACGTTGATTCTTCTCGACCAATCACAAAGATATCGGCACCCTTTATTTAGTATTTGGTGCTTGAGCCGGTATAGTGGGAACGGCCCTAAGCCTACTTATCCGAGCAGAACTAAGCCAACCAGGCGCTCTTCTTGGGGATGATCAGATTTATAATGTAATCGTAACAGCACATGCATTTGTAATAATTTTCTTTATAGTAATGCCAATTATAATTGGAGGTTTTGGAAACTGATTAGTACCTCTAATAATTGGAGCTCCTGATATAGCATTTCCCCGAATAAATAACATAAGCTTCTGGCTTCTTCCTCCCTCCTTCCTCCTCCTCCTGGCCTCTTCAGGGGTTGAGGCAGGAGCTGGAACTGGGTGAACAGTCTATCCCCCC…
	HQ174825	------GTGGCCATTACACGTTGATTTTTCTCGACTAATCATAAAGACATTGGTACCCTTTATCTTGTATTTGGTGCCTGGGCTGGGATAGTAGGAACAGCCCTTAGTTTGCTAATTCGGGCTGAACTAAGCCAGCCAGGGGCTCTGCTAGGTGATGACCAGATTTATAATGTAATTGTTACAGCACATGCTTTTGTAATAATCTTTCTTATAGTAATACCAATCATAATCGGTGGCTTTGGAAATTGACTCATCCCACTTATAATTGGTGCCCCTGACATAGCGTTCCCTCGGATGAATAACATGAGTTTCTGACTTCTCCCCCCTTCTTTCCTGCTTCTTCTTGCCTCCTCTGGAGTAGAAGCTGGTGCTGGCACTGGCTGAACGGTCTACCCACCC…
	HQ174849	------GTGGCCATCACACGTTGATTCTTCTCGACTAATCACAAAGACATTGGCACCCTTTATCTTGTATTTGGTGCCTGAGCCGGTATGGTAGGAACAGCCCTCAGCCTGCTAATTCGAGCTGAGCTTAGCCAACCAGGGGCTTTACTAGGTGACGACCAGATCTATAATGTAATTGTTACAGCACATGCTTTTGTAATAATCTTTTTTATAGTAATACCAATTATAATTGGTGGCTTTGGAAACTGACTTATTCCACTTATAATTGGCGCCCCAGACATAGCATTCCCTCGAATGAATAATATAAGCTTCTGACTTCTTCCTCCATCCTTCCTGCTCCTTCTCGCTTCTTCTGGAGTAGAAGCCGGTGCCGGTACTGGTTGAACGGTTTACCCACCC…
	GQ202122	------GTGGCAATCACACGTTGATTTTTCTCGACCAATCACAAAGACATCGGCACCCTCTATCTAGTATTCGGTGCTTGAGCCGGTATAGTAGGCACAGCCCTAAGTCTACTAATCCGAGCAGAACTCAGCCAACCTGGCGCCCTACTAGGGGATGACCAGATTTACAACGTAATCGTTACAGCTCACGCCTTTGTAATGATTTTCTTTATAGTAATGCCAATCATGATTGGAGGGTTCGGAAATTGACTAATTCCCCTAATGATCGGAGCCCCCGATATAGCATTCCCTCGAATGAATAACATAAGCTTCTGACTCCTCCCTCCATCATTCCTCCTCCTCCTTGCTTCTTCTGGAGTTGAAGCTGGCGCTGGAACCGGGTGAACTGTCTACCCTCCT…
	GQ202124	------GTGGCAATCACACGTTGATTTTTCTCGACCAATCACAAAGACATCGGCACCCTCTATCTAGTATTCGGTGCTTGAGCCGGAATGGTGGGCACTGCCCTGAGCCTTCTAATTCGAGCTGAACTTAGCCAACCTGGCGCTTTACTAGGCGATGATCAAATTTATAACGTAATCGTTACAGCCCACGCCTTCGTAATAATCTTCTTTATAGTAATGCCAATTATGATTGGAGGTTTCGGAAACTGACTGATTCCTCTAATGATCGGAGCCCCAGACATGGCCTTCCCTCGAATAAACAACATGAGCTTTTGACTGCTCCCTCCCTCATTCCTTCTTCTCCTCGCCTCCTCCGGAGTTGAAGCCGGGGCCGGCACAGGGTGAACCGTTTACCCGCCT…
	KF999851	------GTGGTAATCACACGTTGATTTTTCTCGACCAATCATAAAGACATTGGCACCCTTTACCTCGTCTTTGGTGCATGAGCTGGAATAGTAGGCACAGGCCTGAGCCTGCTGATTCGAGCCGAACTTAGCCAACCTGGCGCTCTCTTAGGAGACGATCAAATTTATAACGTAATTGTTACAGCACATGCCTTTGTAATAATTTTCTTTATAGTAATACCAATTATGATTGGTGGCTTCGGGAACTGACTTATTCCTCTAATGATCGCGGCCCCCGACATGGCTTTCCCTCGAATAAATAACATAAGCTTCTGACTTCTCCCTCCATCCTTCCTTCTTCTCCTAGCTTCCTCTGGGGTAGAAGCCGGGGCCGGGACAGGTTGAACTGTTTATCCTCCC…
	KF999839	------GTGGCAGTCACCCGTTGATTTTTCTCGACCAATCACAAAGATATCGGCACCCTTTACCTAGTCTTCGGTGCATGAGCCGGAATAGTAGGCACAGCTCTGAGCCTGCTTATCCGAGCAGAATTAAGCCAACCCGGCGCTCTCCTAGGGGACGACCAAATCTACAATGTAATTGTTACGGCACACGCCTTTGTAATAATTTTCTTTATGGTTATACCAATCATGATTGGAGGCTTTGGCAACTGACTTATCCCCCTAATGATTGGCGCCCCTGACATGGCATTCCCTCGTATGAATAACATGAGCTTCTGACTCCTCCCTCCCTCTTTCCTTCTCCTGCTCGCCTCCTCTGGAGTAGAAGCCGGGGCTGGAACTGGTTGAACTGTCTACCCACCT…
	KF999845	------GTGGCAATCACCCGTTGATTTTTCTCGACCAATCACAAAGACATCGGCACCCTCTATCTAATCTTTGGTGCATGAGCCGGAATAGTAGGCACAGCCCTAAGCCTACTAATTCGAGCAGAACTAAGCCAACCCGGTGCTCTCCTTGGAGACGATCAAATTTATAATGTAATTGTTACAGCACACGCCTTTGTAATAATTTTCTTTATAGTTATGCCAATCATGATCGGAGGCTTTGGAAACTGACTAATCCCACTAATGATTGGAGCCCCTGATATAGCATTCCCCCGAATGAACAACATGAGCTTCTGACTCCTCCCTCCTTCTTTCCTCCTCCTTCTCGCTTCTTCAGGCGTAGAAGCTGGTGCAGGAACTGGTTGAACCGTTTACCCGCCT…
	KF999853	------GTGGCAGTCACACGTTGATTTTTCTCGACCAATCACAAAGACATTGGCACCCTTTATCTAGTTTTCGGTGCATGGGCCGGAATAGTAGGCACAGCCCTTAGCCTGCTTATTCGAGCAGAATTAAGCCAACCTGGCGCTCTCCTTGGAGACGACCAAATTTACAATGTAATCGTTACAGCACATGCCTTTGTAATAATTTTCTTTATAGTAATGCCAATCATGATCGGAGGCTTTGGAAACTGGCTAATCCCATTAATGATCGGCGCCCCCGATATGGCATTCCCTCGAATAAACAACATGAGCTTCTGACTCCTCCCTCCCTCTTTCCTTCTGCTCCTCGCCTCTTCCGGAGTTGAAGCTGGGGCAGGAACCGGTTGAACCGTCTACCCCCCT…
	KF999841	------GTGGCAGTCACACGTTGATTTTTCTCGACCAATCACAAAGACATTGGCACCCTTTACCTAGTTTTCGGTGCATGGGCCGGAATGGTGGGCACAGCCCTAAGCCTGCTTATTCGAGCAGAACTAAGCCAGCCTGGCGCTCTCCTCGGAGATGACCAAATTTATAACGTAATTGTAACAGCACATGCTTTCGTAATAATTTTCTTTATAGTAATGCCAATCATGATTGGAGGCTTCGGAAACTGACTTATCCCATTAATGATTGGAGCCCCCGACATGGCATTCCCTCGAATGAACAATATGAGCTTCTGACTCCTCCCTCCCTCCTTCCTTCTTCTCCTTGCTTCCTCCGGAGTAGAAGCCGGGGCAGGTACCGGCTGAACCGTGTACCCCCCG…
	KF999847	------GTGGCAGTCACACGTTGATTTTTCTCGACCAATCACAAAGATATTGGCACCCTCTACCTAGTTTTCGGTGCATGAGCCGGAATGGTGGGCACAGCTTTAAGCCTACTAATTCGAGCAGAACTAAGCCAGCCTGGCGCTCTCCTCGGAGATGACCAAATTTATAATGTAATTGTTACAGCCCATGCCTTTGTAATAATTTTCTTTATAGTAATGCCAATTATGATCGGAGGCTTTGGGAACTGACTAATTCCACTAATGATCGGGGCCCCCGACATGGCATTCCCACGAATGAATAACATGAGCTTCTGACTCCTCCCTCCCTCATTCCTTCTTCTCCTAGCTTCTTCAGGAGTCGAAGCAGGTGCAGGAACCGGCTGAACTGTTTATCCCCCT…
	KF999843	------GTGGCAGTCACACGTTGATTCTTCTCGACCAATCACAAAGACATTGGCACCCTTTACCTAGTTTTCGGTGCATGAGCCGGAATGGTGGGCACAGCTCTGAGCCTACTAATTCGAGCAGAACTAAGTCAACCTGGCGCTCTCCTGGGAGACGACCAAATTTATAATGTAATTGTTACGGCCCATGCCTTTGTAATAATTTTCTTTATAGTTATGCCAATCATGATTGGAGGCTTTGGAAACTGGCTAATCCCGCTCATGATCGGAGCCCCCGATATGGCATTCCCTCGAATGAACAACATGAGCTTCTGACTCCTTCCCCCCTCTTTCCTCCTCCTTCTAGCTTCTTCCGGAGTCGAAGCCGGGGCAGGGACCGGTTGAACCGTTTACCCCCCT…
	KF999849	------GTGGCAGTCACACGTTGATTTTTCTCGACCAATCACAAAGACATTGGCACCCTCTACCTAGTATTCGGTGCATGAGCTGGAATGGTGGGCACAGCCCTGAGCCTACTAATTCGAGCAGAACTAAGCCAGCCTGGCGCTCTCCTAGGAGACGACCAAATTTATAATGTAATTGTTACGGCGCATGCCTTTGTAATAATTTTCTTTATAGTCATGCCAATCATGATTGGAGGCTTTGGAAACTGGCTTGTCCCGCTAATAATCGGGGCCCCTGACATGGCCTTCCCTCGAATAAATAATATGAGTTTCTGACTCCTCCCCCCTTCTTTCCTACTTCTTCTTGCTTCTTCCGGGGTAGAGGCTGGAGCCGGAACTGGTTGGACCGTTTACCCCCCT…
	AB205452	------GTGGCAATTACCCGCTGATTTTTCTCAACAAACCATAAAGACATCGGCACCCTCTATCTAGTATTTGGTGCATGAGCTGGTATAGTCGGCACCGCTTTAAGCCTACTTATTCGAGCTGAACTTAGCCAACCAGGAGCCCTTCTTGGAGACGACCAAATCTACAATGTAATTGTTACAGCTCACGCTTTCGTAATAATCTTCTTCATAGTTATACCAATTATGATTGGAGGATTTGGAAACTGACTAATCCCTCTAATAATTGGGGCTCCTGATATAGCATTCCCTCGAATAAATAATATAAGCTTCTGACTCCTCCCTCCCTCATTTCTTCTACTCCTAACTTCTTCTGGAGTAGAAGCTGGCGCCGGAACTGGCTGAACCGTTTACCCCCCT…
	AB205448	------GTGGCAATCACACGCTGATTTTTTTCGACCAACCATAAAGACATTGGCACCCTTTATCTAGTATTTGGTGCTTGAGCTGGTATAGTAGGCACAGCCCTAAGCTTACTTATTCGAGCTGAATTAAACCAACCAGGTGCCCTCCTTGGGGATGACCAAATTTACAATGTAATCGTAACAGCACATGCCTTCGTAATAATTTTCTTTATAGTAATGCCAGTCATAATTGGAGGTTTTGGAAACTGACTTGTTCCTATAATGATTGGGGCCCCAGATATAGCATTTCCCCGGATAAATAACATAAGCTTTTGACTACTTCCCCCATCTTTCCTACTACTATTAGCTTCTTCTGGAGTTGAAGCTGGTGCTGGAACCGGATGAACAGTCTATCCACCC…
	KU049654	------GTGGCAATCACACGTTGATTTTTCTCGACCAATCACAAAGACATCGGCACCCTCTATCTAGTATTTGGTGCCTGAGCCGGAATAGTGGGCACAGCCCTAAGCCTGCTCATTCGAGCAGAACTAAGCCAACCAGGCGCCCTCCTAGGAGACGACCAGATTTATAATGTAATTGTTACAGCACATGCATTCGTAATAATTTTCTTTATAGTAATGCCAATTATAATCGGAGGATTCGGAAACTGACTCGTACCACTAATAATTGGTGCCCCAGACATAGCATTCCCTCGAATGAATAACATGAGCTTCTGACTACTCCCACCGTCCTTCCTTCTCCTTCTTGCCTCTTCCGGAGTAGAAGCTGGGGCCGGAACGGGATGAACCGTTTACCCACCC…
	AB205449	------GTGGCCATTTATCGTTGATTTTTCTCGACCAACCATAAAGATATCGGCACCCTTTATCTAGTATTCGGTGCATGGGCTGGGATAGTAGGAACAGCCTTAAGCCTGCTTATCCGAGCTGAACTAAACCAACCAGGCGCCCTTCTTGGGGACGATCAGATTTATAATGTAATTGTCACGGCACATGCCTTTGTAATAATTTTCTTTATAGTAATGCCAATTATAATTGGAGGTTTTGGAAACTGACTAATCCCCTTAATAATTGGTGCCCCTGATATGGCATTTCCTCGGATAAATAACATGAGCTTCTGACTTCTCCCCCCCTCTTTCCTGCTACTCTTGGCCTCTTCCGGAGTTGAGGCAGGCGCCGGAACTGGTTGGACAGTTTATCCCCCA…
	AB205451	------GTGGCAATCACACGTTGATTTTTCTCGACCAACCATAAAGACATCGGCACCCTGTATCTAGTATTTGGTGCATGAGCCGGAATAGTAGGCACAGCTCTAAGCTTGCTTATCCGGGCTGAACTAAGCCAACCAGGCGCCCTTCTTGGGGACGACCAAATCTATAATGTAATTGTTACGGCGCATGCTTTCGTAATAATTTTCTTTATAGTAATACCAATCATGATTGGAGGGTTCGGCAACTGACTCATCCCCTTAATGATTGGGGCCCCCGACATAGCATTTCCCCGAATAAACAACATGAGTTTCTGACTTCTTCCACCCTCTTTCCTTCTACTTCTAGCATCTTCTGGTGTTGAAGCCGGAGCTGGGACTGGTTGAACAGTATATCCCCCT…
	AB205434	------GTGGCAATCACACGCTGATTTTTCTCGACCAACCATAAAGACATTGGCACCCTCTATCTAGTATTCGGTGCATGAGCAGGAATAGTAGGCACCGCCCTAAGCCTGCTTATCCGAGCTGAACTAAGCCAACCCGGCGCTCTCCTCGGAGATGATCAAATTTACAATGTAATTGTTACGGCCCATGCCTTCGTAATAATTTTCTTTATAGTCATACCTATCATAATCGGAGGCTTCGGAAACTGACTAATTCCTCTAATGATTGGAGCTCCTGACATAGCATTCCCCCGAATAAACAACATAAGCTTTTGACTTCTCCCACCTTCTTTCCTACTGCTCCTTGCCTCTTCCGGAGTTGAAGCCGGTGCCGGAACTGGTTGAACAGTATACCCTCCT…
	AB205433	------GTGGCAATCACACGTTGATTTTTCTCGACCAACCATAAAGATATCGGCACCCTATATTTAGTATTTGGTGCATGAGCCGGGATAGTAGGTACAGCCCTAAGCCTACTCATCCGAGCTGAACTAAACCAACCAGGCGCCCTTCTCGGGGACGACCAAATGTATAATGTAATCGTCACGGCACACGCCTTCGTAATGATTTTCTTTATAGTAATGCCCGTTATGATCGGAGGGTTTGGAAACTGACTTATTCCACTAATGATTGGTGCCCCCGACATAGCCTTCCCTCGAATAAATAACATAAGCTTCTGACTTTTACCCCCCTCTTTCCTACTGCTCTTGTCCTCTTCTGGCGTAGAAGCCGGGGCCGGCACTGGTTGAACGGTTTACCCTCCC…
	AB205431	------GTGGCAATCACACGTTGATTTTTCTCGACCAATCATAAAGACATCGGCACCCTGTATCTAGTATTTGGTGCATGAGCTGGAATAGTGGGTACAGCCTTAAGCCTACTCATCCGAGCTGAACTAAACCAACCAGGCGCCCTACTGGGAGACGACCAAATGTATAATGTAATCGTTACTGCCCACGCCTTCGTAATAATTTTCTTTATAGTAATACCAATCATAATCGGAGGGTTCGGAAACTGACTTGTCCCACTAATAATTGGAGCCCCCGACATGGCCTTCCCTCGAATGAATAACATAAGCTTTTGACTTCTCCCACCCTCTTTCCTACTCCTACTATCCTCTTCTGGCGTTGAAGCCGGTGCTGGAACAGGTTGAACAGTCTACCCTCCC…
	AB205442	------GTGGCAATCACACGTTGATTTTTCTCGACCAACCATAAAGACATCGGCACCCTCTATCTAGTATTTGGTGCATGAGCTGGAATAGTAGGAACGGCCTTAAGCCTGCTCATCCGAGCTGAATTAAACCAACCAGGCGCCCTTCTTGGGGACGACCAGATCTACAATGTAATTGTTACAGCACATGCCTTCGTAATAATTTTCTTTATAGTAATACCAATTATGATTGGAGGTTTCGGAAACTGGCTCATCCCACTAATGATTGGAGCCCCTGACATAGCATTCCCCCGAATAAATAATATGAGCTTTTGACTCCTACCTCCTTCTTTCCTCCTCCTCCTAGCCTCTTCCGGAGTTGAAGCCGGTGCCGGAACCGGATGAACAGTATACCCTCCC…
	AB205432	------GTGGCAATCACACGTTGATTTTTCTCGACCAACCATAAAGACATCGGCACCCTATATCTAGTATTTGGTGCATGAGCTGGAATAGTAGGCACAGCCTTAAGCCTACTTATCCGAGCTGAACTAAACCAACCAGGCGCCCTTCTTGGGGACGACCAAATGTATAATGTAATCGTTACAGCACACGCCTTCGTAATAATTTTCTTTATAGTAATACCAATCATAATTGGAGGATTTGGGAACTGGCTCATTCCATTAATAATTGGGGCCCCAGACATAGCATTTCCTCGAATAAACAACATAAGCTTCTGACTTCTACCACCTTCTTTCCTGCTACTTTTAGCCTCTTCTGGGGTTGAAGCCGGTGCCGGGACCGGATGAACAGTTTATCCACCC…
	AB890026	------GTGATAATTACACGTTGATTCTTCTCTACTAATCATAAAGACATCGGCACCCTCTACCTAGTATTCGGTGCTTGAGCCGGAATAGTGGGAACAGCCCTTAGCCTACTAATCCGAGCTGAGCTTAGCCAACCCGGAGCCCTTCTTGGGGACGACCAAATTTATAATGTAATCGTTACGGCACACGCATTCGTAATGATTTTCTTTATAGTAATACCAATTATAATTGGCGGCTTTGGAAACTGACTGATCCCGCTAATGATCGGTGCCCCAGACATAGCATTCCCTCGGATAAATAACATAAGCTTCTGACTTCTCCCTCCCGCCTTCCTCCTCTTATTAGCCTCTTCTGGCGTAGAGGCAGGTGCCGGGACTGGATGAACTGTCTACCCCCCA…
	AB890028	------GTGGCAATTACCCGTTGATTCTTTTCTACTAATCACAAAGATATCGGCACCCTTTATCTAGTATTTGGTGCCTGAGCTGGAATAGTAGGTACAGCTCTTAGCCTTCTTATCCGGGCTGAACTAAGCCAGCCCGGCGCCCTTCTCGGAGACGACCAGATTTACAATGTCATCGTTACCGCCCACGCATTCGTAATGATCTTCTTTATAGTAATACCAATTATGATTGGAGGCTTCGGGAACTGACTTATTCCCTTGATGATTGGGGCCCCCGACATGGCTTTCCCTCGTATAAATAATATGAGCTTCTGACTACTTCCTCCTTCATTTCTTCTTCTCCTAGCCTCTTCCGCGGTAGAAGCTGGAGCCGGCACAGGATGGACAGTTTACCCCCCA…
	AB890045	------GTGGCAATCACACGTTGATTCTTCTCCACTAATCACAAAGACATCGGCACCCTTTATCTAGTATTTGGTGCTTGAGCCGGGATGGTGGGTACCGCCCTTAGCTTGCTCATTCGAGCCGAGCTTAGCCAACCCGGGGCCCTTCTTGGTGACGACCAGATCTATAACGTTATCGTCACTGCCCACGCCTTCGTTATAATCTTCTTTATAGTAATGCCAATTATGATCGGCGGATTTGGAAACTGACTTATCCCTTTAATAATTGGAGCCCCAGACATAGCATTTCCTCGAATAAATAACATGAGCTTCTGACTTCTGCCTCCCTCATTTCTTCTTCTCCTGGCCTCTTCTGGGGTAGAAGCCGGGGCCGGGACGGGTTGAACTGTTTATCCGCCT…
	AB890046	------GTGGCAATCACCCGTTGATTTTTCTCAACCAATCACAAAGACATCGGCACCCTTTATCTAGTATTTGGTGCTTGAGCCGGAATAGTGGGAACAGCCCTTAGCTTGTTAATTCGAGCTGAACTAAGTCAGCCCGGAGCTCTACTTGGCGACGACCAAATTTACAACGTTATTGTTACCGCCCACGCATTCGTGATAATCTTCTTTATAGTAATGCCAATCATGATTGGGGGCTTTGGGAACTGACTCATCCCCCTGATGATCGGAGCCCCTGACATGGCCTTTCCACGAATGAACAACATAAGCTTTTGACTCCTTCCTCCTTCATTTCTCCTCCTCCTTGCCTCCTCGGGGGTTGAAGCTGGGGCCGGAACAGGCTGAACCGTTTACCCCCCT…
	AB890042	------GTGGCAATCACACGTTGATTCTTCTCCACCAACCACAAAGACATCGGCACCCTTTATCTAGTATTTGGTGCTTGAGCCGGCATAGTAGGGACCGCCCTTAGCCTACTCATCCGGGCAGAACTGAGCCAGCCCGGAGCTTTGCTTGGGGATGACCAGATTTATAATGTAATCGTCACTGCCCACGCATTTGTAATAATTTTCTTTATAGTAATACCAATTATGATTGGAGGCTTTGGCAACTGGCTTATCCCGCTAATGATCGGGGCCCCCGATATAGCATTCCCTCGAATAAATAACATGAGCTTTTGACTTCTTCCCCCCTCTTTCCTCCTCCTCCTTGCCTCTTCTGGCGTTGAGGCCGGGGCCGGGACAGGTTGAACAGTCTACCCGCCT…
	AB890047	------GTGGCAATCACACGTTGATTCTTCTCCACCAATCACAAAGACATCGGCACCCTTTATCTAGTATTTGGTGCTTGGGCCGGGATAGTAGGGACAGCCCTTAGCTTGCTAATTCGAGCCGAACTAAGCCAGCCCGGGGCCCTGCTTGGCGATGACCAAATTTACAATGTTATTGTTACTGCCCATGCATTTGTAATAATCTTCTTCATAGTAATGCCAATTATGATTGGGGGCTTTGGAAACTGGCTTATCCCCTTAATGATTGGAGCCCCCGACATGGCCTTCCCTCGAATGAATAATATGAGCTTTTGACTTCTGCCTCCCTCATTCCTTCTTCTCCTTGCCTCTTCCGGAGTAGAGGCTGGGGCGGGAACCGGGTGAACCGTCTACCCCCCG…
	AB890044	------GTGGCAATCACACGCTGATTTTTCTCCACTAACCACAAAGATATCGGCACCCTTTATCTAGTATTTGGTGCTTGGGCCGGAATAGTAGGAACAGCCCTTAGCTTGCTAATTCGAGCTGAATTAAGCCAACCAGGCGCCCTGCTTGGCGACGACCAGATTTATAATGTCATTGTTACTGCCCACGCATTCGTAATGATTTTCTTTATAGTAATGCCAATTATGATTGGAGGCTTTGGAAACTGGCTTATTCCTTTAATGATTGGGGCCCCTGACATAGCATTCCCCCGAATGAACAACATGAGCTTTTGACTTCTGCCTCCCTCATTCCTCCTCCTCCTTGCTTCTTCCGGAGTAGAAGCTGGGGCTGGGACAGGATGAACAGTCTACCCCCCT…
	KC211071	--------------------------------------ATACAAAGACATCGGCACCCTCTATCTAGTATTTGGTGCTTGAGCCGGAATAGTGGGCACTGCCCTAAGCTTACTCATCCGAGCAGAGCTGAGCCAACCCGGCGCACTCCTCGGAGACGACCAAATTTATAACGTCATTGTTACAGCACACGCCTTTGTAATAATTTTCTTTATAGTGATACCAATTATGATTGGGGGCTTTGGAAACTGACTCGTGCCTCTAATGATTGGTGCTCCCGACATGGCATTCCCTCGAATAAACAACATGAGCTTCTGACTCCTACCCCCCTCCTTCCTCCTACTCCTTGCCTCCTCCGGAGTAGAAGCTGGGGCTGGAACCGGATGAACCGTCTATCCACCT…
	AB890114	------GTGACAATCACTCGTTGATTTTTCTCTACTAACCACAAAGACATTGGCACCCTTTATATAGTATTCGGTGCCTGGGCCGGAATGGTCGGGACAGCTTTAAGCCTTCTGATTCGGGCTGAACTCAGCCAACCTGGCGCCCTCCTAGGAGACGACCAAATTTATAATGTAATCGTTACAGCACACGCGTTTGTGATGATCTTTTTCATGGTAATGCCCTTGATGATTGGGGGCTTTGGAAACTGATTAATTCCATTAATGATCGGAGCACCTGATATGGCATTCCCCCGAATGAATAATATGAGCTTCTGACTTCTCCCACCATCCTTCCTTCTTCTACTTGCATCATCTGCCGTAGAAGCCGGAGCGGGGACAGGATGAACTGTTTACCCGCCC…
	AB890072	------GTGGCAATCACACGCTGATTCTTCTCTACAAACCACAAAGACATCGGCACCCTCTATCTAGTATTTGGTGCTTGAGCCGGCATGGTCGGAACCGCCCTCAGCCTCCTCATTCGAGCTGAGCTGAGCCAACCCGGGGCCCTTCTGGGAGACGACCAAATCTACAATGTAATCGTTACAGCACACGCATTCGTAATGATTTTCTTTATAGTAATACCCATCATAATTGGGGGGTTTGGAAACTGACTAATCCCACTAATGATCGGTGCCCCCGACATGGCTTTCCCCCGAATAAACAACATGAGCTTCTGACTGCTCCCCCCCTCATTCCTTCTTCTTCTTGCATCCTCTGGTGTAGAGGCAGGGGCCGGGACAGGATGAACCGTCTACCCCCCT…
	AB890006	------GTGGCAATCACACGTTGATTCTTCTCAACCAACCATAAAGACATCGGCACCCTTTATCTCGTATTTGGTGCCTGAGCCGGTATAGTAGGCACAGCCCTCAGTCTCCTAATTCGAGCCGAGCTTAGCCAGCCTGGCGCCCTTCTAGGAGACGACCAGATTTATAACGTAATTGTTACGGCACACGCCTTTGTAATAATTTTCTTTATAGTAATGCCAATCATGATCGGAGGCTTTGGGAACTGATTAATTCCTCTAATAATCGGCGCCCCCGACATGGCATTCCCCCGGATAAACAACATAAGCTTCTGACTTCTCCCCCCATCCTTTCTTCTCCTTTTGGCCTCCTCCGGAGTAGAAGCAGGTGCTGGGACAGGATGAACTGTTTACCCCCCA…
	FJ346821	------------------------------------AATCACAAAGACATCGGCACCCTTTATCTAGTATTTGGTGCCTGAGCAGGCATAGTGGGGACAGCCCTCAGCCTTCTAATTCGAGCCGAGCTAAGCCAGCCCGGAGCTCTCCTAGGAGACGACCAAATTTATAATGTAATTGTTACGGCACATGCCTTTGTTATAATTTTCTTTATAGTAATACCAATCATAATTGGGGGCTTTGGAAACTGACTAATCCCACTAATGATTGGGGCTCCTGACATAGCATTCCCCCGAATGAACAACATGAGCTTCTGACTGCTCCCTCCCTCCTTCCTCCTCCTCCTGGCCTCCTCAGGCGTAGAAGCCGGGGCCGGAACAGGGTGAACCGTGTATCCCCCA…
	AB890004	------GTGGCAATCACACGTTGATTCTTCTCAACCAACCATAAAGACATCGGCACCCTCTATCTAGTATTTGGTGCCTGAGCCGGCATAGTAGGAACAGCCCTCAGCCTTCTAATTCGAGCCGAGCTAAGCCAGCCTGGCGCTCTCCTAGGAGACGACCAAATTTATAATGTCATTGTTACGGCACATGCCTTTGTTATAATTTTCTTTATAGTAATACCCATTATGATTGGAGGCTTCGGAAACTGGCTAATCCCACTGATAATCGGAGCCCCCGATATGGCTTTCCCCCGGATAAACAACATAAGCTTCTGACTCCTTCCCCCGTCTTTCCTGCTGCTACTGGCCTCCTCAGGCGTAGAAGCGGGGGCCGGAACAGGCTGAACTGTCTATCCCCCA…
	AB890084	------CTGGCAATTTCACGTTGATTCTTCTCCACCAACCATAAAGACATCGGCACCCTTTATCTAGTATTCGGTGCTTGGGCCGCAATGATCGGGACTTCACTTAGCCTCCTCATTCGAGCTGAGCTAAGCCAGCCTGGGGCCCTTCTGGGCGACGACCAAATTTATAACGTAATTGTTACAGCACATGCATTCGTGATAATCTTCTTTATAGTAATACCAATCATAATTGGGGGCTTCGGGAACTGACTGATCCCACTAATAATTGGTGCCCCCGACATGGCATTTCCCCGAATGAACAATATAAGCTTTTGGCTCCTTCCCCCTTCATTTCTTCTTCTCCTAGCTTCCTCAAGTGTCGAAGCTGGGGCCGGGACGGGCTGAACCGTCTACCCCCCT…
	AB890060	------GTGGCAATTTCACGTTGATTCTTTTCCACCAACCATAAAGACATTGGCACCCTTTATCTAGTATTCGGTGCCTGGGCTGGGATAGTCGGAACCGCACTTAGCCTCCTCATTCGAGCAGAACTAAGCCAGCCCGGGGCCCTTCTCGGCGACGATCAAATTTATAATGTTATTGTTACAGCACATGCATTCGTAATAATTTTCTTCATAGTTATACCAATCATGATTGGGGGCTTCGGGAACTGATTAATCCCCTTAATGATCGGTGCCCCTGACATAGCATTCCCTCGGATAAACAATATGAGCTTTTGGCTTCTTCCCCCCTCATTTCTTCTTCTTCTAGCTTCCTCCAGTGTTGAAGCGGGGGCCGGAACGGGCTGAACCGTCTATCCCCCT…
	AB890048	------GTGGCAATCACACGTTGATTCTTTTCCACCAACCACAAAGACATCGGCACCCTTTATCTAGTATTTGGTGCTTGAGCTGGCATAGTCGGAACAGCCCTCAGTCTACTAATCCGAGCCGAACTCAGTCAGCCAGGGGCCCTGCTTGGCGATGATCAAATTTATAACGTCATCGTCACAGCACACGCGTTCGTAATAATTTTCTTTATAGTAATACCAATTATGATTGGGGGCTTCGGCAACTGACTAGTCCCTTTAATAATTGGCGCCCCCGACATAGCATTCCCCCGAATAAATAATATGAGCTTCTGACTACTCCCTCCCTCATTTCTTCTTCTCCTCGCTTCCTCCGGGGTTGAAGCCGGGGCAGGAACAGGCTGAACTGTTTATCCCCCT…
	AB890103	------GTGGCAATCACACGTTGATTCTTCTCCACCAACCATAAAGACATCGGCACCCTTTATATAGTATTTGGTGCTTGAGCTGGTATAGTCGGAACTGCTCTCAGCCTGCTCATCCGAGCAGAGCTGAGCCAACCAGGAGCCCTCCTTGGCGACGACCAAATTTATAATGTAATCGTTACAGCACATGCATTCGTAATAATTTTCTTCATAGTAATACCAATTATGATTGGAGGTTTCGGAAACTGATTAATTCCCTTAATAATCGGCGCCCCAGACATAGCATTCCCTCGAATGAATAACATAAGCTTCTGACTCCTGCCACCATCATTTCTTCTTCTACTTGCTTCCTCCGGCGTAGAAGCTGGGGCAGGAACTGGGTGGACCGTGTACCCCCCA…
	LC602046	------GTGGCTATCACCCGTTGATTTTTCTCCACTAACCATAAAGACATTGGCACCCTTTATTTAGTATTTGGTGCATGAGCCGGGATAATCGGAACCGCCCTTAGCCTCCTAATTCGAGCTGAATTAAGCCAACCGGGGGCCCTCCTCGGAGACGACCAGATCTATAACGTAATTGTTACCGCCCATGCTTTTGTAATAATTTTCTTTATAGTAATACCAATCATGATTGGTGGCTTTGGAAACTGACTAATCCCCCTAATGATCGGAGCCCCTGATATAGCATTCCCCCGAATAAATAACATAAGCTTCTGACTACTACCTCCGTCTTTTATTCTTCTGCTTGCCTCCTCCGCCGTAGAAGCTGGGGCCGGAACTGGTTGAACCGTATACCCCCCT…
	LC602045	------GTGGCTATCACACGTTGATTCTTCTCCACTAACCATAAAGACATTGGCACCCTCTATTTGGTATTTGGTGCTTGGGCTGGGATAATCGGAACCGCTCTTAGTCTTCTTATTCGAGCCGAACTCAGCCAACCTGGGGCCCTCCTTGGGGATGACCAGATCTATAACGTAATTGTTACAGCCCATGCTTTCGTAATAATCTTCTTTATAGTAATACCAATTATAATCGGTGGCTTCGGAAACTGACTGATTCCTCTTATGATCGGGGCCCCTGACATGGCTTTCCCCCGAATAAATAACATAAGCTTCTGACTACTCCCCCCATCATTCATTCTACTCCTTGCTTCCTCCGCTGTAGAAGCCGGGGCCGGTACCGGTTGGACTGTCTACCCCCCT…
	AB890090	------GTGGAATTCACACGTTGATTTTTCTCCACCAACCATAAAGATATCGGCACCCTTTATTTAGTATTCGGTGCCTGGGCCGGGATGGTCGGGACAGCCCTTAGCTTGCTCATCCGGGCAGAGCTAAGCCAGCCCGGAGCCCTTCTAGGCGATGACCAGATTTATAACGTTATCGTTACGGCACACGCATTCGTGATAATTTTCTTTATAGTAATACCAATCATGATCGGAGGGTTCGGAAACTGACTTATCCCGTTAATGATCGGGGCTCCCGACATGGCATTCCCCCGAATAAATAATATGAGTTTCTGACTTCTGCCCCCCTCATTTGTTCTTCTCCTGGCCTCATCGGGAGTAGAGGCGGGAGCTGGAACTGGCTGAACAGTTTACCCCCCT…
	AB890089	------GTGGAATTCACACGTTGATTCTTCTCCACCAACCACAAAGATATCGGCACCCTCTATCTAGTATTTGGTGCCTGGGCCGGAATGGTCGGAACAGCCCTTAGCTTGCTCATTCGGGCCGAATTAAGCCAGCCCGGGGCCCTTCTTGGCGATGACCAAATTTATAATGTAATCGTTACAGCCCATGCATTTGTAATAATCTTCTTTATAGTAATACCAATCATGATCGGGGGATTCGGGAACTGACTAATCCCGTTGATGATCGGAGCACCTGACATAGCATTCCCTCGGATAAACAATATGAGCTTCTGACTGCTGCCACCCTCATTCGTCCTCCTTCTGGCCTCTTCGGGGGTAGAGGCGGGGGCCGGGACCGGCTGAACAGTTTATCCCCCC…
	EU502667	------GTGGCAATCACACGTTGATTTTTCTCGACCAATCACAAAGACATCGGCACCCTTTATCTTGTATTCGGTGCTTGAGCTGGTATAGTCGGCACGGCCCTAAGCCTGCTCATTCGAGCAGAGTTAAGCCAACCAGGAGCCCTTCTTGGGGACGACCAGATTTATAATGTAATTGTTACAGCACATGCGTTCGTAATAATTTTCTTTATAGTAATGCCAATTATGATCGGAGGATTTGGAAACTGACTAATCCCACTAATGATCGGAGCCCCTGACATGGCATTCCCCCGAATGAACAACATAAGCTTTTGACTCCTCCCCCCATCATTCCTGCTGCTACTAGCCTCCTCAGGGGTAGAAGCCGGCGCTGGAACTGGGTGGACAGTGTACCCCCCT…
	EU502675	------GTGGCTATCACACGTTGATTTTTCTCGACCAATCACAATGACATCGGCACCCTCAATCTAGTATTTGGTGCTTGAGCTGGAATAGTAGGCACCGCCCTAAGCCTGCTCATCCGAGCAGAACTTAGTCAACCAGGGGCCCTCCTTGGGGACGACCAGATCTACAATGTAATCGTTACGGCACATGCATTCGTAATGATTTTCTTTATAGTAATGCCAATCATAATCGGGGGATTTGGAAACTGACTAATCCCACTTATAATCGGAGCCCCCGACATGGCATTCCCCCGAATAAATAACATGAGCTTTTGACTTCTGCCCCCCTCTTTCCTTCTCCTGCTCGCATCTTCTGGGGTCGAAGCTGGAGCCGGAACCGGATGAACAGTTTATCCTCCA…
	AB890024	------GTGATAATTACGCGTTGATTTTTCTCCACCAACCACAAAGACATCGGCACCCTCTATTTAGTATTTGGTGCTTGAGCAGGGATAGTGGGGACAGCCCTCAGCCTTCTTATCCGAGCTGAGCTGAGCCAACCCGGAGCCCTCCTTGGCGACGACCAGATCTATAATGTTATTGTTACAGCTCACGCATTTGTAATGATTTTCTTCATAGTGATGCCAATTATAATTGGCGGCTTTGGGAACTGGTTGATTCCCTTAATGATCGGTGCCCCCGATATAGCGTTCCCCCGAATAAACAATATAAGCTTTTGACTTCTGCCCCCCTCGTTTCTTCTCCTACTGGCTTCTTCTGGCGTAGAAGCCGGTGCCGGGACCGGATGGACTGTTTACCCCCCC…
	AB890080	------GTGGCAATCACACGTTGATTCTTTTCCACTAATCACAAAGACATCGGCACCCTCTACCTAATCTTTGGTGCCTGAGCCGGAATAGTAGGGACAGCCCTAAGCCTGCTCATCCGGGCCGAACTAAGCCAGCCCGGGGCCCTTCTCGGAGACGACCAGATCTATAATGTAATCGTCACAGCACATGCGTTCGTTATAATTTTCTTTATAGTAATACCAATTATGATTGGGGGCTTTGGGAACTGATTAATCCCCCTAATGATCGGTGCCCCTGATATAGCATTCCCCCGAATGAATAACATAAGCTTCTGACTTCTACCCCCCTCATTTCTACTTCTGCTCGCCTCCTCCGGCGTAGAGGCGGGGGCAGGAACAGGATGAACTGTCTACCCCCCT…
	AB890002	------GTGGCAATCACACGTTGATTCTTTTCTACCAACCACAAAGATATCGGCACCCTTTATATAGTATTTGGTGCATGGGCCGGAATAGTCGGGACAGCCCTAAGCCTGCTAATCCGGGCAGAACTTAGTCAGCCGGGGGCCCTCCTTGGTGATGACCAAATCTACAATGTAATCGTTACAGCACACGCATTCGTAATGATTTTCTTTATAGTAATACCAATCATAATTGGAGGGTTTGGTAACTGACTAATTCCCCTTATGATCGGAGCCCCTGATATAGCATTCCCTCGAATAAACAATATAAGCTTCTGACTTTTACCCCCGTCGTTCCTTCTCCTCCTAGCTTCTTCTGGGGTAGAGGCCGGGGCCGGAACTGGCTGAACTGTCTACCCCCCA…
	AB890033	------GTGGCAATCACCCGTTGATTCTTTTCTACTAACCACAAAGACATCGGCACCCTTTATATAGTCTTTGGTGCATGGGCCGGAATGGTTGGGACAGCCCTCAGCCTACTAATTCGAGCTGAGCTTAGCCAACCCGGGGCCCTTCTTGGCGACGACCAAATTTACAATGTAATCGTTACAGCACATGCATTTGTAATAATTTTCTTTATAGTAATACCAATTATGATTGGAGGTTTCGGGAACTGACTGATTCCCCTCATGATTGGCGCCCCTGATATGGCATTTCCCCGAATAAATAATATGAGCTTCTGACTACTGCCCCCCTCCTTCCTCCTTCTGCTCGCCTCTTCTGGTGTAGAGGCCGGAGCCGGCACCGGATGAACCGTCTACCCCCCA…
	AB890041	------GTGGCAATCACACGTTGATTCTTCTCCACCAACCACAAAGACATCGGCACCCTCTACCTAGTATTCGGTGCTTGAGCCGGGATAGTCGGGACAGCCCTAAGCCTGCTCATCCGAGCAGAACTCAGTCAACCCGGGGCCCTCTTAGGCGACGACCAGATTTACAATGTAATCGTCACAGCACATGCGTTTGTGATAATTTTCTTTATAGTAATGCCCATTATGATTGGGGGCTTTGGAAACTGATTAATTCCCTTAATGATCGGAGCCCCCGACATGGCATTCCCGCGAATAAACAACATGAGCTTCTGGCTCCTTCCCCCTTCTTTCCTCCTTCTCCTAGCATCCTCAGGCGTTGAAGCCGGGGCGGGGACCGGGTGAACAGTCTACCCCCCT…
	AB890039	------GTGGCAATCACACGTTGATTCTTTTCCACCAACCACAAAGACATCGGCACCCTCTATCTAGTATTCGGTGCTTGAGCCGGAATAGTCGGGACAGCGCTAAGCCTGCTGATTCGGGCAGAACTAAGCCAACCTGGGGCTCTCCTAGGCGACGACCAAATTTATAATGTAATCGTCACAGCGCATGCGTTCGTGATAATTTTCTTTATAGTGATACCCATCATAATTGGGGGCTTCGGAAACTGACTAATTCCCCTAATGATCGGTGCTCCCGACATGGCATTCCCCCGAATGAATAATATGAGCTTCTGACTGCTCCCTCCCTCCTTCCTTCTCCTACTTGCATCCTCAGGCGTAGAAGCTGGGGCTGGAACTGGGTGAACAGTGTATCCTCCT…
	AB890119	------GTGGCAATCACGCGTTGATTCTTTTCCACCAACCACAAAGACATCGGCACCCTTTATCTAGTATTTGGTGCTTGAGCTGGAATGGTCGGGACAGCGCTTAGTCTGCTCATCCGAGCAGAACTAAGCCAACCTGGAGCACTCCTGGGCGACGATCAAATTTACAATGTAATCGTTACAGCACATGCATTCGTAATAATTTTCTTTATAGTAATACCAATTATGATTGGAGGCTTCGGGAACTGATTAATCCCCCTAATGATTGGTGCCCCCGACATGGCGTTCCCCCGAATGAACAACATGAGCTTCTGGCTTCTCCCCCCTTCTTTCCTCCTGCTACTTGCGTCTTCGGGCGTAGAGGCCGGGGCCGGGACTGGCTGAACTGTCTACCCCCCA…
	AB890118	------GTGGTATTAACACGTTGATTCTTCTCCACTAACCATAAAGACATTGGCACCCTCTATTTAGTATTTGGTGCTTGAGCTGGGATGGTCGGAACAGCCCTTAGCCTACTCATCCGAGCAGAGTTAAGCCAGCCTGGCGCCCTTCTTGGCGATGACCAGATCTATAATGTGATTGTTACAGCACATGCGTTCGTAATAATTTTCTTTATAGTAATGCCAATCATAATTGGTGGCTTCGGAAATTGACTTATTCCCCTAATGATTGGAGCCCCTGACATGGCATTCCCTCGAATAAATAACATGAGCTTCTGGCTTCTTCCACCCTCCTTCCTCCTCCTCCTAGCCTCCTCAGGTGTAGAAGCAGGGGCCGGAACTGGATGAACAGTCTACCCCCCG…
	AB890052	------GTGGCAATCACGCGTTGATTCTTTTCCACCAACCATAAAGACATCGGCACCCTTTATCTAGTATTTGGTGCATGAGCCGGGATAGTCGGGACAGCTCTTAGCCTGCTAATCCGGGCTGAATTAAGCCAACCCGGCGCCCTCCTTGGAGACGACCAGATTTATAATGTAATCGTTACAGCACACGCCTTTGTAATGATTTTCTTTATAGTAATACCAATTATGATCGGAGGGTTTGGGAACTGACTGATCCCACTAATGATTGGTGCCCCCGACATAGCATTCCCTCGCATGAATAATATGAGCTTCTGATTACTCCCCCCTTCATTCCTTCTCCTACTTGCTTCCTCTGGTGTAGAAGCCGGGGCTGGCACTGGGTGGACTGTCTACCCTCCT…
	AB890030	------GTGGCATTCACACGTTGATTTTTCTCCACTAATCACAAAGACATTGGCACCCTCTATTTAGTATTTGGTGCTTGAGCCGGAATGGTAGGAACAGCCCTTAGTCTCCTTATCCGAGCAGAACTAAGCCAGCCCGGAGCCCTCCTGGGTGACGATCAGATTTATAACGTAATTGTAACAGCACATGCCTTTGTTATGATTTTCTTTATAGTAATACCAATTATGATTGGAGGCTTTGGAAATTGATTAATTCCTTTAATGATCGGAGCCCCTGACATGGCCTTCCCTCGGATAAATAATATGAGCTTCTGACTTCTTCCCCCTTCCTTTATTCTACTACTGGCCTCTTCCGGGGTAGAAGCAGGGGCGGGAACAGGGTGGACAGTCTACCCGCCC…
	AB890097	------GTGGCAATCACACGTTGATTCTTCTCCACCAACCACAAAGATATCGGCACCCTCTATCTAGTATTCGGTGCCTGAGCCGGAATAGTCGGCACAGCACTCAGCTTGCTCATTCGAGCGGAACTAAGTCAACCCGGAGCCCTTCTTGGCGACGACCAGATTTATAACGTAATCGTTACAGCACATGCTTTTGTAATGATTTTCTTTATAGTAATACCAATCATAATTGGAGGCTTTGGAAACTGATTAGTACCCTTAATGATTGGCGCCCCCGACATAGCATTTCCCCGAATAAATAACATAAGCTTTTGACTTCTCCCTCCCTCATTTTTACTCCTTCTTGCTTCCTCTGGGGTAGAAGCTGGAGCCGGGACAGGATGAACTGTTTATCCCCCT…
	AB890073	------GTGGCAATCACCCGTTGATTCTTTTCTACCAACCACAAAGACATCGGCACCCTCTATCTGGTATTTGGTGCCTGAGCCGGCATAGTCGGGACTGCTCTTAGCCTCCTTATTCGGGCCGAGCTGAGTCAGCCCGGGTCCCTCCTAGGAGACGACCAAATTTACAATGTAATCGTTACAGCACATGCATTTGTAATGATTTTCTTTATAGTAATACCAATTATGATTGGGGGCTTCGGAAACTGACTGATCCCGCTGATAATCGGCGCCCCTGATATAGCTTTTCCTCGAATGAATAATATGAGCTTCTGGCTTCTCCCCCCGTCATTCCTTCTTCTGCTTGCCTCTTCCGGAGTTGAGGCAGGGGCCGGCACAGGCTGAACCGTTTACCCCCCT…
	AB890021	------GTGGCGATCACACGTTGATTCTTCTCCACCAATCACAAAGACATCGGCACCCTCTATCTAGTATTTGGTGCTTGAGCCGGAATAGTCGGAACTGCCCTTAGCCTGCTCATTCGGGCTGAGCTAAGTCAACCCGGGGCTCTCCTCGGCGATGACCAAATTTACAATGTCATTGTTACAGCACATGCCTTTGTAATAATTTTCTTTATAGTAATACCAATTATGATCGGGGGCTTTGGAAACTGACTAATCCCCTTAATGATCGGTGCCCCCGACATGGCATTCCCTCGAATAAATAACATGAGTTTCTGACTACTTCCCCCCTCATTCCTTCTTCTGCTTGCTTCCTCTGGTGTAGAGGCGGGAGCCGGAACTGGGTGAACTGTCTACCCCCCT…
	AB890010	------GTGGCGATCACACGTTGATTTTTCTCCACCAACCACAAAGACATCGGCACCCTTTATCTAGTCTTCGGTGCTTGAGCCGGGATAGTCGGAACTGCCCTTAGCCTGCTTATTCGAGCTGAGCTAAGTCAGCCCGGAGCCCTTCTTGGCGACGACCAAATCTACAATGTAATTGTTACAGCACATGCGTTTGTAATGATTTTCTTTATAGTAATGCCAATCATGATTGGAGGCTTTGGAAACTGGCTAATCCCACTGATGATCGGCGCCCCTGACATGGCATTCCCTCGAATAAACAACATGAGCTTCTGACTCCTTCCTCCCTCATTCCTCCTTCTGCTTGCTTCCTCAGGCGTAGAAGCAGGAGCTGGAACTGGATGAACAGTTTATCCTCCC…
	AB890008	------GTGGTACTCACACGTTGATTCTTCTCTACTAACCATAAAGATATTGGCACCCTCTATCTAGTATTCGGTGCCTGAGCTGGAATGGTGGGGACGGCTCTAAGCCTGCTCATTCGAGCCGAGCTGAGCCAGCCCGGAGCCCTTCTTGGCGACGACCAGATTTATAACGTAATTGTTACAGCGCATGCGTTCGTAATAATCTTCTTTATAGTAATGCCAATCATGATTGGAGGATTCGGAAACTGACTAATCCCCCTAATGATTGGAGCCCCCGATATAGCATTTCCTCGAATGAACAATATGAGCTTTTGACTCCTCCCTCCCTCATTCATTCTACTACTTGCCTCCTCAGGTGTAGAAGCGGGTGCGGGAACCGGATGAACAGTTTACCCTCCT…
	AB890016	------GTGGTACTCACACGTTGATTCTTCTCTACTAACCATAAAGATATTGGCACCCTTTATCTAGTATTCGGTGCCTGAGCTGGAATGGTTGGGACAGCCCTCAGCCTACTCATTCGAGCTGAGCTAAGCCAGCCCGGAGCCCTTCTCGGCGACGACCAAATTTACAACGTAATTGTTACGGCACACGCATTCGTAATAATCTTCTTTATAGTAATGCCAATCATAATTGGAGGATTTGGAAACTGACTAATCCCCCTAATGATCGGGGCCCCTGACATGGCATTCCCTCGAATAAACAACATGAGCTTTTGACTCCTCCCTCCCTCCTTCATTCTCCTACTTGCCTCCTCAGGCGTAGAAGCTGGGGCGGGAACCGGATGAACAGTTTACCCCCCG…
	AB890088	------GTGGTACTCACACGTTGATTCTTCTCTACTAATCATAAAGACATTGGCACCCTTTATCTGGTATTCGGTGCCTGAGCTGGAATGATCGGAACGGCCCTCAGCCTACTCATTCGAGCAGAATTAAGCCAGCCTGGGGCTCTCCTTGGCGACGACCAAATCTACAACGTAATTGTTACAGCGCATGCCTTCGTAATGATTTTCTTTATAGTAATGCCAATCATGATTGGAGGCTTCGGAAACTGACTAATCCCACTAATGATTGGGGCCCCTGACATAGCATTCCCCCGAATGAACAATATGAGCTTCTGACTTCTCCCTCCCTCTTTCATTCTTCTCCTTGCCTCCTCAGGTGTGGAGGCCGGGGCAGGCACCGGGTGAACAGTTTATCCCCCT…
	MW054493	------GTGGCATTCACACGTTGATTCCTTTCCACTAACCATAAAGACATTGGCACCCTTTACCTAGTGTTTGGTGCCTGAGCCGGAATAGTCGGGACAGCTCTTAGCCTTCTCATCCGAGCGGAACTAAGTCAACCCGGCGCCCTCCTGGGTGATGACCAAATTTATAATGTAATTGTTACAGCACACGCGTTCGTAATAATTTTCTTTATAGTAATACCAATCATGATTGGAGGCTTCGGTAACTGACTGATCCCACTTATGATTGGAGCACCTGATATAGCATTTCCTCGAATAAATAACATGAGTTTCTGACTACTTCCACCTTCATTTCTTCTTCTACTTGCTTCTTCGGGCGTAGAAGCGGGGGCCGGGACCGGATGAACAGTTTACCCCCCA…
	MW054492	------GTGGTATTCACACGTTGATTTTTATCTACCAACCATAAAGATATTGGCACCCTCTACCTAGTGTTCGGTGCCTGAGCCGGAATGGTCGGAACTGCCCTTAGCCTGCTCATTCGAGCTGAGCTGAGTCAGCCCGGCGCCCTCCTTGGCGACGACCAGATCTATAACGTAATCGTTACAGCACACGCATTTGTAATAATCTTCTTTATAGTAATACCAATCATGATTGGCGGCTTTGGGAACTGACTAATCCCATTAATGATTGGAGCCCCCGACATGGCGTTCCCTCGAATAAATAACATGAGCTTCTGACTACTCCCTCCCTCATTCCTCCTCCTCCTTGCCTCCTCAGGCGTAGAAGCAGGGGCCGGGACCGGATGGACAGTCTATCCCCCT…
	AB890070	------GTGGCAATCACGCGCTGATTCTTCTCCACTAACCATAAAGACATTGGCACCCTCTATTTAGTGTTTGGTGCTTGAGCCGGAATAGTCGGGACGGCCCTAAGTCTTCTCATCCGGGCTGAACTAAGTCAACCCGGGGCTCTTCTTGGGGACGACCAGATTTATAATGTAATCGTTACAGCACATGCATTCGTAATAATTTTCTTTATAGTAATACCAATTATGATTGGAGGGTTTGGAAACTGACTAATTCCACTCATAATCGGAGCCCCTGACATAGCATTCCCCCGTATGAACAACATAAGCTTCTGACTTCTTCCTCCATCCTTTCTTCTACTTCTTGCCTCCTCCGGTGTAGAAGCAGGGGCTGGTACGGGATGAACTGTTTATCCCCCT…
	AB890027	------GTGGCAATCACCCGTTGATTCTTCTCCACCAACCACAAAGACATCGGCACCCTTTATCTAGTATTTGGTGCTTGAGCTGGAATAGTAGGGACAGCCCTAAGCCTGCTCATTCGAGCCGAGCTTAGCCAACCTGGGGCTCTCCTTGGCGATGACCAGATCTATAACGTAATTGTTACGGCACATGCCTTTGTAATGATTTTCTTTATAGTAATACCCATTATGATTGGAGGCTTTGGAAACTGATTAATTCCTTTAATGATTGGTGCCCCCGATATAGCCTTCCCTCGAATAAACAACATAAGCTTCTGGCTCCTGCCCCCCTCCTTTCTCCTTCTCCTAGCCTCCTCCGGTGTAGAAGCTGGAGCTGGCACTGGATGAACCGTTTATCCCCCT…
	AB890098	------GTGGCAATCACACGTTGATTCTTCTCTACTAACCACAAAGACATCGGCACCCTCTATCTAGTCTTCGGTGCTTGAGCCGGAATGGTCGGGACTGCACTCAGCCTTCTTATCCGGGCTGAACTCAGCCAACCCGGGGCCCTTCTTGGCGACGACCAGATTTACAATGTAATCGTCACAGCACATGCATTCGTAATAATTTTCTTTATAGTAATGCCAATTATGATTGGAGGGTTTGGAAACTGACTAATTCCTTTAATGATTGGTGCCCCTGACATGGCATTTCCCCGAATGAATAACATAAGCTTTTGACTTCTACCCCCCTCATTCCTTCTCCTGCTTGCCTCCTCTGCCGTGGAGTCTGGGGCGGGAACTGGGTGAACCGTCTACCCTCCC…
	AB890100	------GTGGCAATCACCCGTTGATTTTTCTCTACTAACCACAAAGACATCGGCACCCTTTATCTAGTATTTGGTGCTTGGGCCGGCATGGTCGGAACAGCGCTTAGCCTCCTTATCCGGGCTGAACTGAGCCAGCCAGGGGCCCTTCTTGGCGATGACCAGATCTATAATGTAATCGTTACAGCACATGCATTCGTAATAATTTTCTTTATAGTAATACCAATTATGATTGGAGGGTTCGGAAACTGGCTAATCCCCTTAATGATCGGTGCCCCCGACATAGCATTCCCTCGAATGAATAACATGAGCTTTTGACTGCTGCCGCCCTCATTTCTTCTTCTACTTGCCTCCTCTGGAGTAGAAGCCGGGGCCGGGACCGGATGAACTGTTTACCCCCCT…
	AB890099	------GTGGCAATCACACGTTGATTTTTCTCCACCAACCACAAAGACATCGGCACCCTCTATCTAGTATTTGGTGCTTGGGCCGGAATGGTCGGGACGGCACTTAGCCTTCTCATCCGAGCTGAACTAAGCCAGCCTGGGACCCTTCTTGGCGACGATCAGATCTATAATGTAATCGTCACAGCACATGCATTCGTAATAATTTTCTTTATAGTAATGCCAATTATGATTGGGGGTTTCGGAAACTGGTTAATTCCTCTGATGATCGGTGCCCCCGACATAGCGTTTCCTCGAATAAACAACATGAGCTTCTGGCTTCTGCCTCCCTCATTCCTTCTTCTACTTGCCTCCTCTGGCGTAGAAGCTGGGGCAGGAACTGGGTGAACTGTCTACCCCCCC…
	AB890078	------GTGGTAATTACTCGTTGATTCTTTTCCACTAATCACAAAGACATCGGCACCCTTTATCTAATTTTTGGTGCTTGAGCCGGAATAGTCGGGACTGCACTTAGCCTTCTCATTCGAGCCGAGCTAAGCCAACCCGGCGCCCTTCTCGGTGATGACCAGATTTACAATGTAATCGTTACAGCACATGCATTCGTAATAATTTTCTTTATAGTAATACCTATTATGATTGGGGGGTTTGGAAACTGACTAATTCCCCTGATGATTGGGGCCCCTGACATGGCATTCCCTCGAATAAACAACATGAGCTTTTGGCTTCTTCCCCCATCATTCCTTCTTCTACTAGCTTCCTCCGGTGTTGAAGCCGGGGCCGGGACAGGTTGAACCGTCTACCCCCCT…
	AB890092	------GTGGCCATTACTCGTTGATTCTTCTCGACCAATCACAAAGACATCGGTACCCTTTATTTAGTATTTGGTGCTTGAGCTGGGATAGTTGGAACGGCACTAAGCCTGCTCATCCGAGCTGAGCTGAGCCAGCCCGGAGCACTTCTCGGCGACGATCAAATTTACAACGTCATCGTTACAGCACATGCATTCGTTATAATCTTCTTTATAGTAATACCAATCATAATCGGAGGCTTCGGTAACTGACTAATCCCCCTAATGATCGGTGCCCCTGATATAGCATTCCCTCGAATGAACAATATGAGCTTCTGGCTCCTGCCTCCCTCATTCATTCTTCTTCTTGCCTCTTCTGGCGTAGAGGCCGGTGCCGGGACCGGGTGAACAGTTTACCCACCC…
	AB890091	------GTGGCAATCACGCGTTGATTCTTCTCCACCAATCACAAAGACATCGGCACCCTCTATCTAGTATTTGGTGCCTGAGCCGGAATAGTCGGAACAGCACTAAGCCTACTTATCCGAGCTGAACTAAGCCAGCCCGGAGCACTTCTAGGCGATGATCAAATTTATAATGTAATCGTTACAGCACATGCATTCGTAATAATTTTCTTTATAGTAATGCCAATTATGATCGGAGGCTTCGGAAACTGACTAATTCCGCTTATGATCGGTGCCCCCGATATGGCGTTCCCTCGAATGAATAACATGAGCTTCTGGCTCCTACCCCCCTCATTCCTTCTTCTCCTTGCCTCTTCTGGCGTAGAGGCAGGGGCCGGTACCGGGTGAACTGTCTACCCGCCT…
	AB890086	------GTGGCAATAACACGTTGATTCTTTTCTACCAACCACAAAGACATTGGCACCCTCTATCTAGTATTTGGTGCATGGGCCGGAATAGTCGGAACGGCACTTAGCCTTCTAATTCGGGCCGAGCTAAGCCAACCCGGGGCCCTTCTCGGCGATGACCAGATCTATAATGTAATCGTTACAGCACATGCATTCGTCATAATTTTCTTTATAGTAATACCAATCATGATTGGAGGCTTTGGAAACTGACTTATTCCCTTAATGATCGGGGCCCCCGACATGGCATTCCCGCGAATAAACAATATGAGCTTCTGACTTCTCCCTCCCTCTTTCCTCCTCCTCCTCGCCTCCTCAGGTGTAGAAGCCGGGGCCGGAACCGGTTGAACTGTGTACCCACCG…
	AB890064	------GTGGCAATTACTCGTTGATTCTTTTCCACCAACCACAAAGACATTGGCACCCTCTATCTAGTATTTGGTGCATGAGCCGGAATAGTCGGGACAGCGCTCAGCCTGCTCATTCGAGCCGAGCTAAGTCAACCCGGGGCCCTTCTTGGCGACGACCAAATTTATAATGTGATCGTTACAGCACACGCATTCGTAATAATTTTCTTTATAGTGATACCAATTATGATTGGAGGCTTTGGGAACTGACTAATTCCTTTAATAATCGGTGCCCCCGACATGGCATTCCCCCGAATGAATAACATGAGCTTTTGACTCCTCCCCCCCTCCTTCCTTCTTCTGCTCGCCTCCTCAGGCGTAGAAGCTGGGGCCGGAACCGGTTGAACTGTGTACCCCCCT…
	AB890034	------GTGGCATTCACCCGTTGATTTTTCTCCACCAACCACAAAGACATCGGCACCCTCTATCTAGTATTCGGTGCTTGGGCCGGAATAGTCGGAACAGCGCTCAGCCTGCTTATTCGAGCCGAGCTAAGTCAGCCGGGAGCCCTACTCGGCGATGACCAAATCTACAATGTAATTGTTACAGCACATGCATTTGTGATAATTTTCTTTATAGTAATGCCCATTATGATTGGGGGCTTTGGAAACTGATTAATCCCCCTAATGATTGGTGCCCCTGACATGGCCTTCCCCCGAATGAATAATATGAGCTTCTGACTTCTCCCCCCATCATTCCTCCTCCTGCTCGCCTCTTCTGGCGTAGAAGCTGGGGCCGGAACCGGATGGACCGTTTACCCCCCT…
	AB890117	------GTGGCAATCACACGTTGATTCTTCTCCACTAACCACAAAGACATTGGCACCCTTTATCTAGTATTTGGTGCTTGAGCTGGAATGGTCGGAACAGCACTCAGCTTACTCATTCGAGCCGAACTGAGCCAGCCCGGAGCCCTTCTTGGCGACGACCAGATTTACAATGTAATCGTTACAGCACACGCATTCGTAATAATTTTCTTTATAGTAATACCAATTATGATTGGAGGCTTCGGGAACTGACTAATCCCCCTAATGATTGGGGCCCCTGATATGGCATTCCCTCGAATAAACAATATAAGCTTCTGACTCCTCCCCCCTTCGTTCCTTCTTCTTCTAGCCTCTTCCGGCGTAGAAGCTGGGGCCGGAACCGGGTGGACCGTCTACCCCCCA…
	AB890107	------GTGGCAATCACACGCTGATTCTTCTCCACCAACCACAAAGACATCGGCACCCTTTATCTAGTATTCGGTGCTTGAGCCGGAATAGTCGGGACAGCTCTTAGCCTGCTCATCCGAGCTGAGCTAAGTCAACCTGGAGCCCTTCTTGGCGACGATCAAATCTATAATGTAATCGTAACAGCGCATGCCTTCGTAATGATTTTCTTTATAGTAATGCCAATTATGATTGGAGGCTTTGGGAATTGACTAATTCCTCTAATGATTGGCGCCCCTGATATAGCATTCCCCCGAATAAACAACATGAGCTTCTGACTTCTCCCGCCTTCGTTCCTTCTCCTCCTTGCGTCCTCAGGTGTAGAAGCCGGGGCTGGGACTGGTTGGACCGTTTATCCCCCT…
	AB890106	------GTGGCAGTCACACGTTGATTCTTCTCCACCAACCACAAAGACATCGGCACCCTTTATCTAGTATTTGGTGCTTGGGCCGGGATAGTCGGAACAGCCCTTAGCCTGCTCATTCGAGCGGAGCTAAGCCAGCCTGGGGCCCTTCTCGGCGACGACCAGATTTACAACGTAATCGTAACAGCACATGCATTTGTTATAATCTTCTTTATAGTAATGCCAATTATGATTGGGGGCTTTGGGAACTGACTAATTCCACTAATAATCGGTGCCCCCGATATGGCATTCCCCCGAATAAATAACATGAGCTTCTGACTCCTTCCACCCTCATTTCTCCTCCTCCTTGCCTCCTCAGGGGTAGAAGCTGGGGCCGGGACCGGGTGAACCGTTTACCCGCCT…
	AB890029	------GTGGCAATCACCCGTTGATTCTTCTCCACCAACCACAAAGATATCGGCACCCTTTATATAGTATTTGGTGCCTGAGCCGGAATAGTAGGGACCGCCCTTAGCTTGCTCATCCGGGCCGAGCTGAGCCAACCCGGGGCCCTTCTAGGCGATGACCAAATCTACAATGTAATCGTTACAGCACATGCCTTCGTAATGATTTTCTTTATAGTAATGCCGATTATGATTGGAGGGTTCGGAAACTGACTCATTCCTCTAATGATTGGCGCCCCTGACATAGCATTCCCTCGAATAAACAATATGAGCTTCTGACTTCTTCCCCCTTCCTTCCTCCTACTACTTGCCTCCTCTGGTGTAGAGGCCGGTGCCGGAACAGGCTGAACTGTCTACCCTCCC…
	AB890059	------GTGGCCATCACACGTTGATTCTTTTCTACTAACCACAAAGATATCGGCACCCTTTATATAGTATTTGGTGCATGAGCCGGAATAGTCGGGACTGCATTAAGTCTCCTTATTCGAGCTGAACTAAGTCAACCTGGGGCTCTCCTCGGCGACGACCAGATTTACAATGTAATCGTTACGGCGCATGCATTCGTAATAATTTTCTTTATAGTAATGCCGATTATAATCGGAGGCTTTGGGAACTGACTGATCCCACTAATGATTGGTGCCCCTGACATGGCATTCCCCCGAATAAATAACATAAGCTTCTGACTTCTGCCTCCCTCCTTCTTACTCCTCCTTGCCTCCTCTGGAGTTGAGGCTGGGGCCGGTACAGGATGGACCGTGTACCCTCCC…
	AB890053	------GTGGCAATCACGCGTTGATTCTTCTCTACGAACCACAAAGATATCGGCACCCTTTATCTAGTATTTGGTGCTTGAGCCGGAATAGTCGGGACAGCTCTTAGCTTACTCATTCGAGCCGAGCTAAGCCAGCCCGGAGCTCTTCTTGGCGACGACCAAATCTACAATGTTATCGTTACAGCACACGCATTTGTTATGATCTTCTTTATAGTAATGCCAATCATGATCGGGGGCTTCGGAAACTGACTGATCCCCCTCATGATCGGTGCCCCTGACATGGCATTCCCTCGAATAAATAATATGAGCTTCTGACTCCTTCCACCCTCATTCCTTCTTTTACTTGCCTCTTCAGGAGTAGAAGCCGGAGCTGGTACCGGGTGAACAGTCTACCCCCCA…
	AB890025	------GTGGCAATCACGCGTTGATTCTTCTCCACCAACCACAAAGACATCGGCACCCTATATCTAGTATTTGGTGCTTGAGCCGGAATAGTAGGGACAGCTCTTAGCCTGCTCATTCGAGCTGAACTAAGCCAACCTGGGGCTCTTCTTGGCGATGACCAAATTTACAATGTTATTGTTACAGCACATGCATTTGTAATGATTTTCTTTATAGTAATACCAATTATGATCGGGGGCTTTGGAAACTGACTAATTCCACTAATGATCGGTGCTCCTGATATAGCATTCCCTCGAATGAACAACATGAGTTTCTGACTTCTTCCGCCCTCATTTCTCCTTCTGCTTGCCTCCTCCGGCGTAGAAGCCGGGGCTGGAACCGGATGAACTGTTTACCCCCCT…
	AB890063	------GTGGCAATTACCCGTTGATTCTTTTCTACCAATCACAAAGACATCGGCACCCTCTATATAGTATTTGGTGCCTGAGCCGGAATAGTCGGAACTGGATTAAGTCTACTTATTCGAGCCGAATTAAGTCAACCCGGGGCCCTTCTCGGCGACGATCAAATTTATAACGTAATCGTAACAGCACACGCCTTCGTAATAATTTTCTTTATAGTAATACCAATTATGATTGGGGGCTTTGGAAACTGATTAATTCCCTTAATGATCGGTGCCCCCGACATAGCATTCCCTCGAATAAACAATATGAGCTTCTGGCTCCTTCCCCCTTCGTTCCTTCTTCTCCTTGCCTCCTCCGCCGTAGAATCTGGGGCCGGAACAGGGTGAACCGTCTATCCCCCC…
	AB890085	------GTGGCAATCACACGTTGATTCTTCTCTACCAACCACAAAGATATCGGCACCCTTTATCTAGTATTCGGTGCCTGAGCCGGAATAGTCGGGACTGCATTGAGCCTACTGATTCGAGCCGAACTAAGTCAACCCGGGGCTCTCCTTGGGGACGACCAAATTTATAACGTAATCGTTACAGCACATGCATTCGTAATAATCTTCTTTATAGTAATACCAATCATGATCGGAGGGTTCGGAAACTGATTAATTCCCCTAATGATCGGCGCCCCTGATATAGCATTCCCGCGAATAAATAATATGAGCTTCTGACTTCTTCCACCGTCGTTCCTCCTCCTTCTTGCCTCCTCTGGCGTAGAAGCCGGAGCTGGGACAGGATGAACCGTTTACCCCCCT…
	AB890049	------GTGGCAATCACACGTTGATTCTTCTCTACTAACCACAAAGACATCGGCACCCTTTATCTAGTTTTTGGTGCCTGAGCCGGGATAGTTGGAACAGCTCTTAGCTTACTTATTCGAGCCGAACTAAGCCAACCCGGAGCCCTTCTTGGTGATGACCAAATCTACAATGTAATCGTTACAGCACATGCATTTGTTATGATTTTCTTTATAGTAATACCAATTATGATTGGAGGCTTTGGAAACTGATTAATTCCCCTGATGATTGGCGCCCCCGACATGGCATTCCCCCGAATGAACAACATGAGTTTCTGACTCCTCCCTCCTTCATTCCTTCTTCTCCTTGCCTCCTCAGGCGTAGAAGCTGGAGCTGGGACCGGATGAACGGTCTATCCCCCT…
	AB890051	------GTGGCAATCACACGTTGATTCTTCTCCACCAACCACAAAGATATCGGCACCCTTTATATAGTTTTTGGTGCCTGAGCTGGAATAGTTGGAACAGCTCTTAGCTTACTCATCCGGGCTGAACTAAGCCAACCCGGGGCCCTTCTTGGCGACGACCAAATTTATAACGTTATCGTTACGGCGCATGCATTTGTAATAATCTTCTTTATAGTAATACCAATCATGATTGGAGGCTTCGGAAACTGACTTATCCCCCTAATGATTGGGGCCCCTGATATAGCATTTCCTCGAATGAATAACATAAGCTTCTGGCTCCTTCCCCCCTCTTTCCTACTGCTACTTGCCTCGTCGGGCGTTGAAGCCGGGGCAGGAACAGGATGAACGGTTTACCCACCT…
	AB890050	------GTGGCAATCACACGTTGATTCTTCTCCACCAACCACAAAGACATCGGCACCCTCTATCTAGTTTTTGGTGCCTGAGCTGGAATAGTCGGAACAGCTCTTAGCCTGCTTATTCGGGCCGAACTAAGCCAACCAGGAGCCCTTCTCGGCGACGACCAAATCTATAATGTAGTCGTTACAGCACACGCATTCGTAATAATTTTCTTTATAGTAATACCAATTATGATTGGAGGCTTTGGGAACTGATTAATCCCTCTGATAATCGGCGCCCCTGACATAGCATTCCCCCGAATAAACAATATGAGCTTCTGACTACTTCCCCCCTCATTCCTCCTTCTGCTTGCCTCTTCAGGCGTAGAAGCCGGGGCCGGGACGGGATGAACAGTTTATCCCCCT…
	AB890093	------GTGGCAATCACACGTTGATTCTTCTCAACCAATCACAAAGACATCGGCACCCTCTATCTGGTGTTTGGTGCCTGAGCCGCGATAGTCGGGACAGCACTCAGCTTGCTCATCCGAGCCGAACTGAGCCAGCCTGGGGCCCTTCTAGGCGACGACCAGATTTACAATGTTATCGTTACGGCACATGCGTTCGTTATGATTTTCTTTATAGTAATACCAATTATGATCGGAGGCTTCGGAAACTGACTCATCCCACTGATAATCGGTGCCCCTGATATAGCATTCCCTCGAATGAATAATATGAGCTTCTGACTTCTTCCCCCCTCACTCCTACTCCTTCTAGCCTCCTCTGCCGTTGAAGCCGGGGCTGGTACTGGGTGAACAGTTTACCCCCCT…
	AB890095	------GTGGCAATCACACGTTGATTCTTCTCCACTAACCACAAAGACATCGGCACCCTTTATCTAGTATTTGGTGCCTGAGCCGGAATAGTCGGGACTGCCCTTAGCTTGCTCATTCGAGCCGAACTAAGCCAACCTGGCGCCCTTCTAGGCGATGACCAAATCTACAATGTAATCGTTACAGCGCATGCATTCGTTATGATTTTCTTTATAGTAATACCAATCATGATCGGAGGCTTCGGGAACTGACTAATTCCATTAATGATCGGCGCCCCTGATATAGCATTCCCCCGAATGAACAACATGAGCTTCTGACTTCTTCCCCCTTCATTCCTTCTCCTACTTGCCTCCTCCGGCGTAGAAGCCGGAGCCGGCACCGGGTGAACTGTCTACCCCCCA…
	AB890109	------GTGGCAATTACCCGTTGATTCTTCTCCACAAACCACAAAGACATCGGCACCCTTTATCTAGTATTTGGTGCCTGAGCCGGAATAGTAGGAACTGCGCTTAGCTTACTCATCCGAGCAGAGCTGAGTCAGCCCGGAGCTCTTCTAGGCGACGATCAGATCTACAATGTAATCGTTACGGCGCATGCATTCGTAATAATCTTCTTTATAGTAATACCAATTATGATCGGGGGGTTCGGAAACTGACTTATCCCATTAATGATTGGTGCCCCCGACATGGCATTCCCTCGAATAAATAATATGAGCTTTTGACTTCTTCCTCCATCTTTCCTTCTTCTACTTGCCTCCTCGGGTGTAGAAGCCGGGGCCGGAACCGGATGAACTGTATACCCCCCT…
	AB890108	------GTGGCAATCACCCGTTGATTCTTCTCCACCAACCACAAAGACATCGGCACCCTCTATCTAGTATTTGGTGCCTGAGCCGGAATAGTAGGAACCGCACTAAGCTTGCTCATCCGAGCCGAACTAAGCCAGCCCGGAGCCCTTCTAGGCGATGACCAAATCTACAATGTAATCGTTACAGCGCACGCATTCGTGATAATCTTCTTTATAGTAATACCAATTATGATTGGAGGCTTTGGGAACTGACTGATCCCCTTAATGATCGGAGCCCCGGACATAGCATTTCCCCGGATAAACAATATGAGCTTCTGACTCCTCCCTCCCTCGTTTCTTCTTCTACTTGCCTCCTCCGGCGTAGAGGCTGGAGCCGGGACCGGCTGGACCGTCTACCCGCCC…
	AB890067	------GTGGCAATCACACGTTGATTCTTCTCCACTAACCACAAAGACATCGGCACCCTTTATCTAGTATTTGGTGCTTGGGCCGGAATAGTCGGAACTGCACTTAGCCTTCTCATTCGAGCTGAGCTGAGTCAACCCGGGGCCCTCCTCGGCGATGATCAGATTTACAATGTTATCGTCACAGCACACGCATTTGTGATAATCTTCTTTATAGTAATACCAATTATGATTGGAGGCTTTGGGAACTGACTAATCCCTCTAATGATTGGTGCCCCTGATATGGCATTCCCTCGAATAAACAATATGAGCTTCTGGCTTCTCCCTCCCTCTTTTCTTCTTCTGCTTGCTTCCTCCGGCGTAGAAGCCGGGGCCGGAACGGGATGAACTGTTTATCCCCCC…
	AB890056	------GTGGCAATCACACGTTGATTCTTCTCCACCAACCACAAAGACATCGGCACCCTCTATCTAGTATTTGGTGCTTGGGCCGGAATAGTCGGGACTGCACTTAGCCTGCTCATTCGAGCCGAACTAAGTCAACCTGGGGCCCTCCTCGGCGATGACCAAATTTATAATGTAATCGTTACAGCACATGCATTCGTAATAATTTTCTTTATAGTAATACCAATTATGATTGGAGGCTTTGGAAACTGACTAATCCCCCTAATGATTGGTGCCCCCGACATAGCATTCCCTCGGATAAATAATATGAGCTTCTGGCTTCTCCCTCCCTCTTTCCTTCTTCTCCTTGCCTCCTCTGGTGTAGAAGCCGGAGCTGGGACAGGATGAACTGTGTACCCTCCT…
	AB890061	------GTGGCAATCACACGTTGATTCTTCTCAACCAACCACAAAGATATCGGCACCCTGTATCTAGTATTTGGTGCTTGAGCCGGAATAGTAGGGACAGCACTAAGCTTACTCATTCGAGCCGAGCTAAGTCAACCTGGGGCCCTTCTCGGCGACGATCAAATCTACAATGTAATCGTCACAGCACATGCATTTGTGATGATTTTCTTTATAGTAATACCAATTATGATTGGAGGCTTTGGGAACTGATTAATCCCGCTTATGATCGGTGCCCCTGACATGGCATTCCCCCGAATGAACAACATGAGCTTCTGACTCCTCCCTCCCTCCTTTCTCCTCCTGCTCGCTTCTTCCGGCGTGGAGGCTGGAGCTGGGACCGGATGGACTGTTTATCCCCCT…
	AB890058	------GTGGCAATCACACGTTGATTCTTTTCCACTAACCACAAAGACATTGGCACCCTTTATCTAGTATTTGGTGCTTGGGCCGGAATAGTCGGGACGGCACTCAGCCTGCTCATTCGAGCGGAGCTTAGTCAACCCGGGGCCCTTCTCGGCGATGATCAAATTTATAATGTAATCGTTACAGCACACGCATTCGTTATGATTTTCTTTATAGTAATGCCAATTATGATCGGAGGCTTTGGAAACTGACTGATCCCCCTAATGATTGGTGCCCCCGACATGGCATTTCCCCGAATAAATAATATGAGCTTCTGATTGCTTCCTCCCTCATTCCTTCTTCTGTTAGCTTCTTCCGGAGTAGAAGCTGGAGCTGGGACCGGGTGAACCGTATACCCCCCT…
	AB890055	------GTGGCAGTAACACGTTGATTCTTCTCCACCAACCACAAAGACATCGGCACCCTCTATCTAGTATTTGGTGCTTGAGCCGGAATAGTCGGGACAGCACTTAGCCTGCTCATTCGAGCCGAGCTTAGCCAACCCGGGGCCCTTCTTGGCGATGACCAAATTTATAATGTAATCGTTACAGCACATGCATTTGTAATAATTTTCTTTATAGTAATACCAATTATGATCGGAGGCTTCGGGAACTGATTAATTCCTTTAATGATTGGAGCTCCTGACATAGCATTCCCACGAATAAATAATATAAGCTTCTGACTTCTTCCCCCCTCCTTTCTCCTTCTTCTTGCCTCCTCCGGAGTAGAGGCTGGAGCAGGGACCGGGTGGACCGTCTATCCCCCT…
	HQ385755	---------------------------------------------------------------------------GCATGAGCCGGAATAGTGGGCACCGGCCTAAGTCTCATTATTCGAGCAGAACTAAGCCAGCCCGGCTCGCTTCTCGGAGACGACCAGATTTTTAACGTAGTTGTTACGGCACATGCCTTCGTTATAATCTTCTTTATAGTAATACCCGTAATAATCGGAGGGTTCGGAAACTGACTCGTGCCTTTAATAATTGGCGCCCCCGACATAGCATTTCCCCGAATAAATAACATAAGCTTCTGACTTATCCCCCCCGCTTTCATTATGCTCGCAGCCTCATCAGCGGTTGAAGCAGGGGCCGGAACAGGGTGAACAGTCTACCCCCCA…
	LC519827	------------------CGCTGATTTTTTTCAACCAATCACAAAGATATCGGAACCCTATACCTTGTATTTGGCGCATGAGCAGGAATAGTAGGAACAGCACTTAGCCTCCTCATCCGAGCCGAACTGAGCCAGCCTGGCGCCCTGCTTGGTGATGACCAAATTTACAATGTAATCGTCACTGCACACGCGTTTGTAATAATCTTTTTTATAGTTATGCCAATCATAATTGGTGGCTTTGGAAACTGACTAATCCCCTTAATAGTAGGAGCCCCAGATATAGCATTCCCACGAATAAACAATATAAGCTTCTGACTCCTGCCACCATCCTTCATGCTCCTGCTAGCCTCTTCAGGAGTTGAAGCAGGGGCAGGAACGGGGTGAACTGTTTATCCACCC…
	KT193031	---------------------------------------------------------CTTAATTTATTTTTTGGGGCTTGAGCCGGAAAGGTAGAAACCGCCTTAGCCCTTTTAATTGGTGCAGAATTCGGCCAACCGGGAGCCCTAATAGGAGATGACCAAATTTATAATGTTATTGTTACTGCTCATGCATTCGTAATAATTTTCTTTATAGTAATACCAATTATAATTGGCGGATTTGGTAACTGATTAGTGCCTCTAATAATCGGAGCCCCTGATATAGCTTTCCCACGTATAAATAACATAAGCTTCTGACTCCTCCCTCCCTCACTTCTTCTTCTATTAACCTCCTCTGCAGTAGAAGCAGGGGTAGGAACTGGATGAACAGTATACCCCCCG…
	KU568974	--------------------------------------------------------CCTTTACTTGATTTTTGGTGCCTGAGCCGGAATAGTAGGAACCGCACTAAGCCTATTGATTCGCGCAGAGCTCGGTCAACCCGGAGCCCTGATAGGAGACGATCAAATTTATAATGTGATTGTTACTGCCCATGCATTTGTAATAATTTTCTTTATAGTGATACCAATTATAATTGGGGGATTTGGCAACTGACTTGTACCATTAATAATTGGAGCCCCTGACATAGCCTTCCCTCGCATAAATAACATAAGCTTCTGACTCCTTCCTCCATCCCTTCTTCTTCTACTCACGTCCTCCGCGGTAGAAGCCGGGGTCGGGACAGGATGAACTGTATACCCTCCA…
	MK074603	--------------------------------------------------------CCTTTACTTAATTTTTGGTGCTTGGGCCGGAATAGTAGGAACCGCATTAAGCCTATTAATTCGCGCAGAACTGGGCCAACCCGGGGCCCTTATAGGAGACGACCAGATTTATAATGTAATTGTTACTGCCCATGCGTTTGTAATAATTTTCTTTATAGTGATACCAATTATAATCGGGGGATTCGGCAACTGACTTGTGCCATTAATAATTGGAGCCCCTGACATAGCCTTCCCCCGTATAAATAACATAAGCTTCTGACTCCTTCCACCCTCACTTCTTCTCCTACTTACCTCCTCCGCAGTAGAAGCCGGGGTCGGAACCGGATGAACTGTATACCCCCCA…
	MK074602	--------------------------------------------------------CCTTTATTTAATCTTTGGTGCCTGAGCCGGAATAGTAGGAACCGCGTTAAGCCTTTTAATTCGCGCAGAACTCGGCCAACCGGGAGCCCTAATGGGAGATGATCAGATTTATAATGTTATCGTCACCGCCCATGCATTCGTAATAATCTTCTTTATAGTTATACCCATCATAATCGGCGGATTTGGCAACTGACTCGTGCCACTAATAATTGGGGCACCAGACATAGCCTTCCCACGAATAAATAATATAAGCTTTTGACTATTACCCCCATCACTTCTTCTACTACTAACCTCTTCTGCAGTAGAAGCCGGTGTAGGGACCGGATGGACCGTATATCCCCCC…
	MK074605	--------------------------------------------------------CCTTTATTTAATCTTTGGTGCCTGAGCCGGAATAGTAGGAACCGCACTAAGCCTCCTAATTCGCGCAGAACTCGGCCAACCAGGAGCCCTAATAGGAGATGACCAAATTTACAATGTTATYGTCACTGCACATGCATTTGTAATAATTTTCTTTATGGTAATGCCGATTATAATTGGAGGATTTGGCAACTGACTTGTACCACTAATAATTGGGGCCCCTGATATGGCCTTCCCACGAATGAATAACATGAGCTTCTGATTGCTWCCGCCATCACTTCTTCTGCTACTAACCTCCTCTGCAGTTGAAGCCGGTGTCGGAACAGGATGAACCGTATAYCCCCCA…
	KT193202	---------------------------------------------------------CTTTATTTAATCTTTGGTGCCTGAGCCGGAATAGTAGGAACCGCACTAAGCCTCCTAATTCGCGCAGAGCTCGGCCAACCGGGAGCTCTAATAGGAGATGATCAAATTTACAATGTTATTGTCACTGCACATGCATTTGTAATGATTTTCTTTATAGTAATGCCAATTATAATTGGAGGATTTGGCAACTGACTTGTACCACTAATAATTGGAGCCCCTGACATGGCCTTCCCGCGAATGAATAATATAAGCTTCTGATTACTTCCGCCATCACTTCTTCTACTGTTAACCTCCTCTGCAGTTGAAGCTGGTGTCGGAACAGGATGAACTGTATACCCCCCC…
	JN021666	------------------------------------------------------------------------------------------------------ATGAGCCTTTTAATTCGGGCTGAATTAAGCCAACCTGGCTCACTTTTAGGAGATGACCAAATTTATAATGTTATTGTTACAGCACATGCATTTGTAATGATCTTCTTTATAGTAATACCCATTATGATTGGAGGTTTCGGCAATTGATTGGTACCCTTAATAATTGGGGCTCCTGATATAGCTTTTCCTCGCATAAATAATATAAGCTTCTGACTCTTACCTCCATCTTTCCTTTTATTATTAGCTTCTTCTGGTGTAGAAGCAGGAGCAGGTACAGGTTGAACTGTATACCCCCCT…
	MT991153	------GTGGCTATTACTCGCTGATTATTTTCAACCAATCATAAAGACATTGGCACCCTTTACCTGGTCTTTGGTGCTTGAGCTGGGATAGTGGGGACAGCCTTAAGTCTCCTTATTCGAGCAGAATTAAGTCAGCCAGGGTCTCTCTTGGGTGACGACCAGATTTATAATGTTATCGTTACAGCACATGCTTTTGTAATAATTTTCTTTATAGTAATACCGATTATAATTGGGGGATTTGGAAATTGACTAGTCCCACTTATAATCGGGGCGCCTGATATAGCCTTCCCCCGGATAAACAACATAAGCTTCTGACTACTACCCCCTTCCTTCCTCTTACTCCTGGCCTCCTCTGGCGTTGAAGCAGGTGCGGGAACAGGCTGAACAGTTTACCCTCCC…
	MN990765	----------------------------------------------------------------------------------------------------CCCTAAACCTTCTAATCCGAGCAGAACTAAGCCAGCCCGGCTCCCTTTTAGGCGACGACCAAATCTATAATGTGATTGTCACAGCACATGCCTTTGTTATAATCTTCTTTATAGTAATACCAGTTATGATTGGAGGATTTGGCAATTGACTAATCCCTCTTATGATTGGAGCACCCGATATGGCTTTTCCTCGAATAAATAATATGAGCTTTTGACTCCTACCTCCTTCCTTTCTTCTTCTTTTAGCCTCCTCTGGGGTTGAAGCAGGGGCGGGAACAGGCTGGACAGTCTACCCCCCG…
	MN099886	------GTGGCTACTACTCGTTGATTTTTCTCTACTAATCATAAAGACATCGGCACCCTTTATTTAATTTTCGGCGCTTGAGCTGGTATGGTTGGGACAGCCCTAAGCTTGCTTATCCGAGCGGAATTAAGTCAACCCGGCCCTCTCTTGGGTAATGACCAAATTTATAATGTCATCGTTACAGCACATGCTTTTGTAATAATCTTTTTCATAGTAATGCCTATTATAATCGGGGGTTTCGGCAATTGACTAATCCCCCTTATAATCGGGGCACCTGATATAGCATTCCCCCGAATAAACAACATAAGCTTCTGACTTCTGCCACCCTCTTTTCTTCTACTCCTAGCTTCCTCAGGAGTTGAGGCAGGAGCAGGTACGGGTTGAACAGTTTACCCTCCC…
	MN099878	------GTGACCGCTACCCGTTGACTTTTCTCAACTAACCATAAAGACATTGGCACCCTTTATTTAATCTTCGGTGCTTGAGCCGGCATAGTCGGGACCGCTCTTAGCCTGCTAATCCGGGCAGAATTAAGTCAGCCCGGCTCCCTGCTGGGCAATGACCAGATTTATAATGTTATCGTTACAGCTCATGCTTTCGTAATAATCTTTTTTATGGTAATACCTATTATAATCGGAGGCTTCGGTAATTGGTTAATTCCACTTATAATCGGGGCCCCCGATATAGCCTTCCCCCGGATAAATAATATAAGCTTCTGGCTTCTGCCTCCCTCCTTGCTTCTACTTCTAGCTTCTTCTGGGGTTGAGGCGGGGGCGGGGACAGGCTGAACGGTCTACCCTCCC…
	MN990744	------GTGGCCACTACCCGCTGATTTTTCTCAACCAATCATAAAGACATCGGCACCCTCTATTTAGTCTTCGGTGCTTGGGCCGGCATAGTCGGGACCGCCCTTAGTCTGCTCATCCGAGCAGAATTAAGTCAGCCTGGCTCCCTGTTAGGCAATGACCAGATTTATAATGTCATCGTTACGGCGCATGCTTTCGTAATAATCTTTTTTATGGTGATACCTATTATAATCGGCGGCTTCGGCAATTGATTGATCCCGCTTATAATTGGGGCGCCCGATATAGCCTTCCCTCGGATGAATAACATAAGCTTCTGACTTCTGCCCCCCTCCTTCCTCCTACTTCTAGCCTCCTCAGGGGTTGAGGCGGGGGCGGGAACAGGCTGAACAGTTTACCCGCCC…
	MN099902	------GTGGCTACTTCTCGCTGATTTTTCTCAACTAATCATAAAGACATCGGCACCCTCTACTTGATCTTCGGTGCCTGAGCCGGTATAGTCGGAACTGCCCTAAGCCTACTAATCCGAGCAGAGTTAAGTCAACCCGGATCCCTACTAGGCAATGATCAGATTTATAATGTTATTGTTACAGCACATGCTTTTGTAATAATCTTTTTTATGGTAATACCAATTATAATCGGGGGCTTCGGTAATTGGCTGATCCCGCTTATAATCGGGGCACCTGATATGGCCTTCCCCCGAATAAATAACATAAGCTTCTGACTTCTGCCCCCCTCCTTCCTTCTACTTCTAGCTTCCTCGGGGGTCGAAGCGGGAGCAGGAACGGGTTGAACCGTCTATCCCCCT…
	MT991157	------------TCCACCCGCTGATTCTTCTCAACTAACCATAAAGACATCGGCACCCTGTATTTGGTCTTCGGTGCTTGAGCCGGTATAGTCGGGACCGCCCTAAGTCTACTTGTCCGAGCGGAGTTGAATCAGCCCGGCCCCCTCTTGGGTAACGACCAGATTTACAATGTAATAGTCACAGCCCATGCTTTCGTGATAATCTTTTTTATGGTGATACCTATCATAATCGGGGGTTTCGGTAATTGATTAGTCCCGCTTATAATCGGAGCCCCCGATATGGCCTTTCCCCGGATAAACAACATAAGCTTCTGACTTCTGCCCCCCTCCCTTCTTCTGCTCCTAGCTTCCTCGGGAGTAGAGGCCGGAGCGGGAACGGGCTGAACAGTCTATCCTCCT…
	MN099871	------GTGGCCATCACCCGCTGATTCTTCTCAACTAACCATAAAGACATCGGCACCCTTTATTTAGTCTTCGGTGCTTGAGCCGGCATAGTCGGGACCGCCCTAAGTCTGCTTATCCGGGCGGAGTTAAATCAACCTGGCACTCTCTTAGGCAATGACCAGATCTACAATGTCGTAGTCACAGCACATGCTTTCGTAATAATCTTTTTTATAGTAATACCTATCATAATCGGAGGGTTCGGAAACTGGTTAGTCCCCCTAATAATTGGAGCGCCCGATATAGCCTTCCCTCGGATAAATAACATAAGTTTCTGACTTCTGCCCCCTTCCCTCCTTCTACTTCTAGCTTCCTCGGGGGTAGAGGCGGGGGCAGGAACGGGCTGAACCGTCTACCCTCCT…
	MT991173	-----------------------------CTCAACTAATCACAAAGATATTGGTACCCTTTATTTAATCTTTGGTGCTTGAGCTGGTATGGTCGGAACAGCCCTAAGTCTATTAATCCGGGCAGAACTAAGTCAACCCGGATCTCTTCTAGGTGATGATCAAATTTACAATGTTATTGTAACAGCACAGGCCTTCGTTATAATCTTTTTTATAGTAATACCTATTATAATGGGGGGTTTTGGTAATTGACTAATTCCACTTATAATTGGAGCACCTGATATAGCTTTCCCCCGAATAAATAATATAAGTTTCTGACTCCTCCCCCCTTCTTTTCTCCTCCTCTTAGCTTCCTCCGCAGTTGAGGCGGGGGCAGGAACAGGTTGAACCGTTTACCCCCCA…
	MN099874	------GTGGCTATCACTCGTTGACTATTCTCAACTAATCACAAAGATATTGGCACCCTTTATTTAATCTTTGGTGCTTGGGCCGGTATGGTTGGAACAGCTTTAAGCCTTTTAATCCGAGCAGAGCTGAGTCAGCCCGGATCTCTTTTAGGTGATGATCAAATCTATAATGTTATTGTTACAGCACATGCTTTCGTTATAATCTTTTTTATAGTAATACCAATTATGATCGGGGGTTTTGGCAACTGGTTAGTGCCACTTATAATCGGAGCACCCGATATAGCTTTTCCTCGAATAAATAATATAAGCTTCTGACTTCTCCCTCCCTCTTTTCTCCTCTTACTAGCATCTTCCGGAGTTGAAGCGGGGGCTGGAACAGGTTGAACAGTCTATCCCCCA…
	MT415247	-----------------TCGTTGATTTTTCTCAACTAACCATAAAGATATTGGCACCCTTTATTTAGTCTTTGGTGCTTGAGCCGGCATGGTCGGAACAGCCTTGAGCCTATTGATTCGAGCAGAATTAAGTCAGCCTGGATCTCTCTTAGGCGATGACCAAATTTATAATGTTATCGTTACAGCACATGCTTTCGTCATAATTTTCTTTATAGTTTTACCAATTATAATTGGTGGATTTGGTAACTGATTAATCCCACTTATAATTGGGGCGCCTGATATAGCCTTTCCTCGGATGAATAATATAAGCTTCTGACTCCTTCCTCCCTCATTCCTTCTTCTTTTAGCTTCCTCCGGGGTTGAAGCAGGGGCAGGAACAGGTTGAACAGTATACCCCCCT…
	MN996267	------GTGGCTATTACTCGTTGATTTTTCTCAACTAATCACAAAGATATTGGCACCCTATATTTAATCTTCGGTGCCTGAGCCGGTATAGTCGGGACGGCCCTAAGCCTCTTAATTCGAGCAGAATTAAGTCAGCCCGGATCTCTTTTAGGTGATGATCAAATTTATAATGTTATCGTCACAGCACATGCTTTTGTTATAATTTTCTTTATAGTAATACCAATTATAATTGGTGGTTTCGGTAATTGACTAATTCCACTTATAATCGGAGCACCTGACATAGCTTTTCCCCGAATAAATAACATAAGCTTCTGACTCTTACCCCCCTCCTTCCTCCTCCTTTTAGCTTCCTCAGGGGTTGAGGCGGGAGCAGGAACAGGTTGAACTGTATACCCCCCA…
	MT991151	------GTGATCACTACCCGTTGATTCTTCTCAACCAATCATAAAGATATTGGCACCCTCTACCTGGTCTTTGGTGCTTGAGCCGGCATGGTTGGAACAGCCTTGAGCCTTTTAATCCGAGCAGAATTAAACCAGCCCGGATCGCTTTTGGGTGATGATCAGATTTATAATGTTATCGTTACAGCACACGCTTTTGTTATAATCTTCTTTATAGTGATACCCATCATAATTGGGGGCTTTGGTAATTGACTAATCCCCCTTATAGTTGGAGCACCTGATATGGCTTTTCCTCGAATAAACAACATGAGCTTTTGACTTTTACCCCCCTCTTTCCTTCTTTTATTAGCTTCCTCAGGGGTAGAAGCAGGAGCAGGAACAGGTTGAACAATTTATCCCCCA…
	MT991175	--------------------TTGACTATTCTCAACTAATCATAAAGATATTGGCACCCTTTACTTAGTCTTTGGTGCTTGAGCCGGCATAGTCGGGACAGCCCTGAGCCTCCTGATCCGAGCAGAACTAAGCCAGCCCGGGTCGCTTTTAGGCGATGATCAAATTTACAATGTTATTGTTACAGCACATGCCTTTGTCATGATCTTCTTTATAGTGATACCTATTATAATCGGAGGTTTCGGGAATTGGCTTGTCCCCCTTATAATCGGAGCGCCTGACATAGCCTTTCCCCGAATAAATAACATGAGCTTCTGGCTTTTACCCCCCTCTTTCCTTCTTCTATTGGCTTCCTCCGGGGTGGAGGCAGGGGCAGGAACCGGCTGAACAGTCTACCCCCCA…
	MN099873	--------------CACTCGTTGACTTTTCTCAACCAACCATAAAGATATTGGCACCCTTTATTTAATCTTTGGTGCATGAGCCGGTATACTCGGTACAGCCCTAAGTCTTTTGATCCGAGCAGAACTGAGTCAGCCTGGCTCACTCTTAGGGGACGACCAGATTTATAATGTTATTGTCACAGCTCATGCTTTCGTCATAATCTTCTTTATAGTTATACCCATCATAATCGGAGGCTTTGGTAACTGACTAGTCCCCCTTATAATKGGGGCGCCCGATATAGCTTTTCCTCGAATAAATAATATGAGTTTCTGACTTCTGCCCCCCTCACTCCTCCTCCTACTAGCTTCCTCAGGAGTTGAAGCAGGGGCAGGAACAGGTTGAACAGTCTACCCTCCA…
	MT415242	------GTGTCTGCCACTCGTTGATTCTTCTCAACCAACCACAAAGATATTGGCACCCTTTACTTAGTCTTTGGTGCTTGGGCCGGTATAGTCGGGACAGCCTTAAGCCTTCTTATCCGAGCAGAATTAAGCCAGCCCGGATCACTATTGGGCGATGATCAAATTTATAATGTTATTGTTACAGCCCATGCTTTTGTAATAATTTTCTTTATGGTGATGCCTATTATAATCGGAGGTTTTGGTAATTGACTTGTCCCCCTTATAATTGGGGCCCCCGATATGGCTTTTCCTCGAATGAATAATATAAGCTTCTGGCTTCTGCCACCCTCTTTCCTCCTACTACTGGCCTCCTCAGGGATTGAAGCAGGAGCAGGAACAGGTTGAACCGTTTACCCCCCA…
	MT991166	----------------------GATTTTTCTCAACTAATCATAAAGATATTGGCACCCTCTATTTAGTTTTTGGTGCTTGATCCGGCATAGTTGGAACAGCCCTAAGTCTTCTTATCCGAGCAGAGTTAAGTCAGCCAGGGTCTCTTTTAGGGGATGACCAGATCTATAATGTAATCGTCACAGCACATGCTTTTGTCATAATTTTCTTTATAGTAATACCAATTATGATTGGCGGTTTTGGCAATTGACTAATCCCCCTAATAATTGGAGCACCAGACATGGCCTTCCCTCGAATAAATAATATAAGTTTCTGACTTCTTCCTCCCTCTTTCCTCCTTCTTTTAGCATCATCAGGAATTGAAGCAGGAGCAGGAACAGGCTGAACGGTTTACCCCCCG…
	MN099880	---------------------TGATTTTTCTCAACTAATCATAAAGATATTGGCACCCTCTACTTAGTCTTTGGTGCTTGAGCCGGAATGGTAGGCACAGCCCTAAGCCTCCTGATCCGAGCAGAATTAAGCCAGCCCGGATCTCTCTTAGGCGATGATCAAATCTATAATGTCATTGTCACAGCTCATGCCTTCGTAATAATTTTCTTTATAGTCATACCCATTATAATTGGTGGTTTCGGGAATTGACTAGTACCACTTATAATTGGAGCACCTGATATAGCTTTTCCTCGAATAAATAACATAAGCTTCTGGCTTCTGCCTCCTTCCTTCCTTCTCCTACTAGCTTCCTCAGGGGTTGAGGCGGGTGCAGGAACAGGCTGAACAGTCTACCCCCCA…
	MT415244	------GTGGCTATCACTCGTTGATTCTTCTCAACTAATCATAAAGATATCGGCACCCTCTATCTAGTTTTTGGTGCCTGAGCTGGTATAGTAGGGACAGCCCTAAGCCTTCTAATCCGAGCAGAATTAAGTCAGCCTGGAGCTCTTTTAGGTGATGATCAGATTTATAATGTCATCGTTACAGCACATGCTTTCGTTATAATTTTCTTTATAGTAATACCCATTATAATTGGTGGTTTTGGCAATTGACTAATCCCACTTATAATTGGAGCACCTGACATGGCCTTCCCTCGAATAAATAACATAAGCTTTTGACTTTTACCTCCTTCCTTTCTTCTTCTCTTAGCCTCTTCAGGGGTCGAAGCAGGGGCAGGAACAGGGTGAACAGTCTACCCTCCA…
	MN099879	------GTGGCTATCACTCGTTGATTTTTCTCAACTAATCATAAAGATATTGGCACCCTATATTTAGTCTTTGGTGCTTGAGCCGGCATAGTAGGAACAGCCCTAAGCCTTTTAATCCGGGCTGAGTTAAGTCAGCCTGGTTCTCTTCTAGGTGACGATCAAATTTACAATGTCATCGTTACAGCACATGCCTTTGTTATAATTTTCTTTATAGTAATACCGATTATAATCGGTGGTTTTGGTAATTGACTTATCCCACTCATAATCGGAGCCCCTGATATAGCTTTCCCTCGCATAAATAATATAAGCTTCTGATTGCTTCCACCCTCCTTCCTTCTTCTTTTAGCCTCCTCAGGAGTTGAAGCAGGAGCAGGCACAGGTTGAACAGTTTACCCTCCG…
	MT991171	------GTGGCTATCACTCGTTGACTTTTCTCAACTAATCATAAAGACATTGGCACCCTTTATTTAGTATTTGGTGCTTGAGCCGGCATAGTAGGGACGGCCCTAAGCCTCCTAATCCGAGCGGAGTTAAGTCAGCCTGGATCTCTTTTAGGTGATGATCAGATCTATAATGTAATCGTCACAGCACATGCCTTCGTAATAATCTTCTTCATAGTAATACCAATCATAATTGGAGGCTTTGGTAATTGACTCATTCCACTTATGATTGGAGCACCTGATATAGCTTTTCCTCGAATAAATAACATAAGCTTCTGACTTCTTCCCCCATCATTTCTTCTCTTATTAGCTTCCTCAGGAGTAGAAGCAGGCGCAGGGACAGGTTGAACAGTTTACCCTCCA…
	MN099872	------GTGGCTATCACTCGTTGGTTTTTCTCAACAAATCACAAAGATATTGGCACCCTCTATTTAATCTTTGGTGCTTGAGCCGGTATAGTAGGAACAGCTCTGAGTCTCTTAATCCGAGCAGAGTTAAGTCAGCCCGGGTCTCTTTTAGGCGATGATCAGATCTATAATGTCATTGTTACAGCACATGCTTTTGTCATAATCTTCTTTATAGTAATGCCAATTATAATTGGAGGTTTTGGCAATTGATTAGTTCCTCTTATAATTGGAGCACCAGATATAGCCTTCCCTCGAATAAATAACATAAGCTTCTGACTTCTACCTCCTTCCTTCCTTCTCCTTTTAGCTTCTTCAGGAGTTGAAGCAGGAGCTGGTACAGGTTGGACAGTTTACCCACCA…
	MT991143	------GTGGCTATCACTCGTTGATTTTTCTCAACTAATCATAAAGACATCGGCACCCTTTATCTGGTCTTTGGTGCTTGAGCCGGCATAGTGGGAACAGCCCTGAGCCTTCTAATCCGAGCAGAACTAAGTCAGCCCGGATCTCTCCTGGGCGATGATCAAATTTACAACGTCATCGTTACAGCTCATGCTTTTGTTATAATCTTCTTTATAGTAATACCAATCATAATCGGTGGTTTTGGTAACTGGCTAATCCCACTTATACTAGGAGCGCCTGACATAGCTTTTCCTCGGATAAATAACATAAGTTTCTGACTCTTACCCCCCTCTTTCCTCCTCCTCTTAGCCTCTTCAGGGGTTGAAGCAGGAGCAGGTACAGGCTGAACAGTCTACCCCCCG…
	MT991142	------GTGGCTATCACCCGTTGATTTTTCTCAACTAATCATAAGGATATTGGCACCCTTTATCTAATATTTGGTGCTTGAGCCGGCATAGTCGGAACAGCCTTAAGCCTCCTCATCCGAGCAGAATTAAGTCAGCCCGGGTCACTTCTTGGAGACGATCAGATTTATAATGTGATCGTCACAGCACATGCCTTTGTTATAATCTTTTTTATGGTAATACCAGTAATAATCGGTGGTTTTGGTAACTGGCTCACCCCCCTTATAATCGGAGCTCCCGATATAGCTTTTCCTCGGATAAATAACATGAGCTTTTGACTTCTGCCTCCCTCTTTTCTTCTCCTTCTTGCCTCCTCAGGAATTGAAGCAGGAGCCGGAACAGGTTGAACAGTCTACCCCCCG…
	MT415246	------GTGGCTACTACTCGTTGATTTTTCTCAACTAACCATAAAGATATCGGCACCCTCTATCTAGTATTCGGTGCCTGAGCCGGCATAGTCGGAACAGCCTTAAGCCTTCTTATCCGGGCAGAGCTAAGTCAACCCGGGTCTCTTTTAGGCGATGATCAAATTTACAATGTAATCGTTACAGCACATGCTTTCGTTATGATTTTCTTCATAGTAATACCAATTATAATCGGTGGTTTTGGTAATTGACTGGTACCCCTTATGATTGGGGCACCTGACATAGCTTTTCCTCGAATAAACAACATGAGCTTCTGACTTCTGCCTCCTTCTTTTCTTCTCCTTTTAGCTTCCTCAGGAGTTGAAGCAGGGGCAGGGACAGGTTGAACAGTTTACCCCCCG…
	MT991165	--------------------TTGATTTTTCTCAACTAATCATAAGGATATTGGCACCCTCTATCTAGTATTTGGTGCTTGAGCCGGCATAGTCGGAACAGCTTTAAGTCTGCTCATCCGAGCAGAGTTAAGCCAGCCCGGATCTCTTCTAGGCGATGACCAAATTTATAATGTAATCGTTACAGCGCATGCCTTTGTTATAATTTTCTTTATGGTAATACCAATTATAATTGGTGGTTTTGGTAACTGACTAATCCCTCTTATAATCGGAGCACCTGACATAGCTTTTCCTCGAATAAATAACATAAGCTTTTGACTTCTGCCACCATCTTTTCTTCTTCTTCTAGCTTCCTCAGGGGTTGAAGCAGGAGCAGGCACAGGCTGAACAGTCTACCCCCCA…
	MT415249	------GTGACTATCACCCGTTGGTTTTTCTCAACTAATCATAAAGATATTGGCACCCTCTATTTAGTATTTGGTGCTTGAGCCGGCATAGTCGGAACAGCTCTAAGCCTCCTCATCCGAGCAGAATTAAGTCAACCTGGGTCTCTCCTAGGCGACGATCAAATTTATAATGTGATCGTTACAGCACATGCTTTTGTTATAATTTTCTTTATAGTAATACCTATTATGATTGGCGGTTTTGGTAACTGACTAGTCCCTCTTATAATCGGGGCCCCCGACATAGCTTTCCCTCGAATGAATAATATGAGCTTTTGACTTCTACCCCCCTCTTTCCTCCTTCTCCTAGCCTCTTCGGGAGTTGAAGCAGGAGCAGGTACGGGTTGAACAGTCTACCCGCCC…
	KX987838	----------------------------TCTCAACTAATCACAAAGATATCGGCACCCTTTACCTAATTTTTGGTGCCTGAGCAGGGATAGTAGGAACTGCTTTAAGCCTACTAATCCGCGCAGAATTAAGTCAACCTGGCTCTCTCTTAGGAGATGATCAAATCTACAATGTAATTGTAACTGCACATGCTTTCGTAATGATTTTCTTTATAGTAATGCCTATCATAATTGGAGGTTTTGGTAACTGGCTTATCCCCCTAATGATCGGGGCCCCCGACATGGCTTTCCCGCGAATGAATAACATAAGCTTCTGACTTCTTCCCCCTTCATTCCTTCTACTTCTAGCATCCTCAGGTGTTGAAGCTGGGGCGGGAACCGGATGAACTGTTTATCCGCCC…
	EU381032	------------------------------------AACCATAAAGATATTGGCACCCTTTATATAGTATTTGGTGCTTGAGCTGGAATGGTAGGAACCGCCCTAAGTCTTCTTATTCGGGCAGAGCTAAGCCAGCCAGGTGCTCTGCTCGGAGACGACCACATTTATAATGTTATTGTCACCGCACATGCATTCGTAATAATTTTTTTTATGGTCATACCTATTATGATTGGAGGTTTCGGTAACTGGCTAATCCCACTAATAATTGGAGCCCCTGACATAGCATTCCCACGAATGAACAACATAAGTTTCTGACTTCTACCTCCCTCATTCTTACTTCTTTTGGCATCCTCAGGCATTGAAGCTGGAGCAGGAACTGGGTGAACAGTCTACCCCCCT…
	EU381034	------------------------------------AACCATAAAGACATTGGCACCCTCTACATGGTATTTGGTGCCTGAGCTGGTATGGTCGGGACAGCCTTAAGTCTTCTCATTCGAGCTGAGTTGAGCCAACCCGGCGCCCTTCTAGGGGACGACCACATTTACAATGTAATCGTCACCGCACATGCATTTGTAATAATTTTTTTTATAGTTATACCCATTATGATTGGAGGCTTCGGCAACTGATTAATCCCCTTGATGATCGGAGCCCCCGATATAGCATTCCCCCGGATAAATAACATAAGTTTCTGGCTCCTTCCCCCATCATTCCTTCTCCTCCTAGCATCTTCAGGTATTGAAGCTGGGGCAGGGACGGGATGAACCGTTTACCCCCCC…
	EU381033	------------------------------------AATCACAAAGACATTGGCACCCTGTATATAGTATTTGGTGCCTGAGCTGGTATAGTCGGAACTGCTCTAAGTCTACTCATCCGAGCGGAACTAAGCCAACCCGGCGCTCTCTTGGGAGACGACCACATTTACAACGTTATTGTTACTGCACATGCTTTCGTAATAATTTTCTTTATAGTAATACCCATTATAATTGGAGGTTTCGGAAACTGACTAATCCCACTAATAATTGGAGCCCCAGACATAGCATTCCCACGAATAAATAACATAAGCTTCTGACTACTCCCCCCGTCATTCCTTCTACTGCTAGCATCTTCCGGAATTGAAGCAGGGGCAGGAACAGGATGAACTGTATATCCCCCT…
	ON684218	------GTGGCAATCACACGTTGATTCTTTTCAACTAATCATAAAGACATTGGTACCCTTTATTTAGTATTCGGTGCCTGAGCAGGAATAGTAGGAACAGCATTAAGCCTCTTAATTCGAGCAGAACTCAGCCAACCGGGGGCCCTCTTAGGAGACGACCAGATCTACAACGTCATTGTTACTGCCCACGCATTCGTAATAATTTTCTTTATAGTTATACCGGTCATAATCGGAGGTTTCGGAAATTGACTAGTTCCTCTAATACTTGGAGCACCCGACATGGCATTCCCCCGAATAAACAATATAAGCTTTTGACTCCTGCCCCCCTCATTTCTTCTTCTTTTAGCCTCATCTGGGGTAGAAGCAGGAGCAGGAACAGGATGAACAGTCTACCCGCCC…
	JX987484	------GTGGCAATCACACGTTGATTTTTCTCAACCAATCATAAGGATATTGGCACCCTTTATTTAGTATTTGGGGCCTGAGCAGGCATGGCGGGCACAGCATTAAGCCTACTAATTCGGGCAGAACTCAGTCAGCCAGGAGCCCTCCTCGGCGACGATCAAATTTATAATGTAATTGTTACCGCACACGCATTCGTAATAATTTTCTTTATAGTAATGCCAATATTAATCGGAGGCTTTGGAAACTGATTAGTACCACTTATGCTTGGCGCACCAGACATAGCATTCCCTCGGATAAATAATATAAGTTTTTGACTCCTCCCACCTTCATTCCTTTTACTCCTAGCTTCCTCAGGAGTTGAGGCCGGAGTGGGAACAGGATGGACAGTATACCCCCCA…
	JQ928190	------GTGGCAATCACACGTTGATTCTTCTCAACCAATCATAAGGATATTGGCACCCTTTATTTAGTATTTGGGGCCTGAGCAGGAATAGCAGGAACAGCCTTAAGCCTATTAATTCGAGCAGAACTCAGTCAGCCCGGAGCCCTCCTTGGTGATGACCAAATTTATAACGTAATCGTCACCGCACATGCTTTCGTAATAATTTTCTTTATAGTAATACCAATACTAATCGGAGGCTTTGGAAATTGACTAGTACCACTTATACTTGGTGCACCAGACATAGCATTCCCTCGAATAAACAATATAAGCTTCTGACTTCTCCCTCCCTCATTCCTTCTTCTACTAGCCTCCTCCGGAGTCGAGGCCGGAGTAGGGACAGGATGAACGGTGTATCCCCCC…
	LC331845	------GTGGCAATCACACGCTGATTCTTCTCCACCAACCACAAAGACATTGGTACCCTTTATTTAGTATTTGGTGCCTGGGCCGGAATAGTTGGCACAGCTCTTAGCCTCCTAATTCGAGCCGAACTCAGCCAACCCGGGGCGCTCCTGGGCGATGATCAAATTTATAATGTCATCGTCACAGCACATGCCTTCGTAATGATTTTCTTTATAGTAATACCAATCATAATCGGGGGCTTTGGAAACTGGCTACTCCCTCTAATACTAGGGGCCCCTGACATGGCATTCCCTCGAATGAATAACATAAGCTTTTGGCTTCTTCCCCCTTCCCTTCTCCTTCTCCTCTCGTCCTCGGGGGTTGAAGCTGGGGTAGGAACCGGGTGAACTGTCTACCCCCCA…
	HQ141374	TTACCTGTGGCAATCACCCGTTGATTCTTTTCTACTAATCACAAAGACATTGGTACCCTATATCTAGTATTTGGTGCCTGAGCCGGAATGGTGGGAACCGCACTAAGCCTTCTAATCCGTGCCGAATTAAGTCAACCAGGCGCCCTTCTTGGAGATGACCAAATTTACAATGTCATCGTCACAGCGCATGCCTTTGTAATGATTTTCTTTATAGTAATACCAGTAATAATTGGAGGATTTGGCAACTGACTTGTGCCATTAATGATCGGCGCTCCAGACTTAGCATTTCCCCGAATAAACAATATAAGCTTCTGACTCTTACCACCATCATTTCTCCTTCTACTAGCCTCCTCAGGAGTAGAAGCTGGGGCTGGTACAGGTTGAACTGTATATCCGCCT…
	AB610660	------GTGGCAATTAACCGTTGATTCTTTTCCACTAATCACAAAGACATTGGCACCCTTTATTTAGTATTTGGTGCTTGAGCCGGCATAGTAGGAACCGCTTTAAGTCTGCTAATTCGAGCTGAATTAAGTCAACCTGGAGCTCTCCTTGGAGATGACCAGATCTATAATGTTATCGTAACAGCACATGCCTTTGTAATAATTTTCTTTATAGTAATACCAGTTATAATTGGTGGATTCGGCAATTGACTTGTGCCACTAATAATTGGGGCCCCAGACATGGCATTCCCTCGAATAAACAACATAAGCTTCTGATTATTACCACCATCATTTCTTTTATTATTAACCTCATCTGGAGTTGAAGCAGGGGCCGGAACAGGATGAACTGTTTATCCCCCA…
	HM379825	--------------------------------------------------------CCTTTATATAGTATTTGGTGCCTGAGCCGGAATAGTCGGAACCGCCCTAAGCCTCTTAATTCGAGCAGAACTAAGTCAGCCTGGAACCCTCCTTGGAGACGACCAAATTTATAACGTCATCGTTACAGCACACGCTTTCGTCATAATTTTCTTTATAGTAATGCCAGTTATAATTGGCGGATTCGGGAACTGACTTGTCCCTTTAATAATTGGCGCCCCCGACATAGCCTTTCCCCGAATAAACAACATAAGCTTCTGACTTCTCCCACCTTCCTTCCTGCTCCTCCTGGCCTCATCAGGAATTGAAGCCGGGGCCGGAACCGGATGAACGGTCTACCCACCC…
	FN545592	-----------------------------------------------------------TTATATAGTATTTGGTGCCTGAGCCGGAATAGTCGGAACCGCCCTAAGCCTCTTAATTCGAGCAGAACTAAGCCAGCCTGGAACCCTCCTTGGAGATGACCAAATTTATAACGTCATCGTTACAGCGCACGCTTTCGTCATAATTTTCTTTATAGTAATGCCAGTTATAATTGGCGGGTTCGGGAACTGACTTGTCCCTTTAATAATTGGCGCCCCCGACATAGCCTTTCCCCGGATAAACAACATAAGCTTCTGACTTCTTCCACCCTCCTTCCTACTCCTCCTGGCCTCATCAGGAATTGAGGCCGGGGCCGGAACCGGATGAACGGTCTACCCGCCC…
	OR081701	------------------------------------------AAAGATATTGGCACCCTTTATATAGTATTTGGTGCCTGAGCCGGAATAGTCGGAACCGCCCTGAGCCTCTTAATTCGAGCAGAACTAAGTCAGCCTGGAACCCTCCTTGGGGATGACCAAATTTATAATGTTATCGTTACAGCGCATGCTTTCGTAATAATTTTCTTTATAGTAATACCAGTTATAATCGGAGGATTTGGCAACTGGCTTGTGCCTCTAATAATCGGCGCCCCTGACATAGCCTTCCCCCGAATAAACAATATAAGCTTCTGACTTCTCCCACCTTCATTTCTTCTACTCCTAGCCTCATCAGGAATTGAAGCAGGGGCCGGAACAGGATGAACAGTCTATCCACCC…
	KY934157	------------------------------------------AAAGACATTGGCACCCTTTATATAGTATTTGGTGCCTGAGCCGGAATAGTCGGAACCGCCCTGAGCCTCTTAATTCGAGCAGAACTAAGTCAGCCTGGAACCCTCCTTGGGGATGACCAAATTTATAATGTTATCGTTACAGCACATGCTTTCGTAATAATTTTCTTTATAGTAATACCAGTTATAATCGGAGGATTTGGCAACTGACTTGTGCCCCTAATAATCGGCGCCCCTGACATAGCCTTCCCCCGAATAAACAATATAAGCTTCTGACTTCTCCCACCCTCATTTCTTCTCCTTTTAGCCTCATCAGGGATTGAAGCAGGGGCCGGAACAGGATGGACTGTCTACCCACCC…
	LC507095	------GTGGCAATCACACGCTGATTTTTCTCAACCAACCATAAAGATATTGGCACCCTTTACCTAGTATTTGGTGCCTGAGCCGGAATAGTTGGTACAGCCCTAAGCTTACTCATCCGGGCAGAACTGAGCCAACCTGGCGCCCTCATGGGCGACGATCAAATCTATAATGTCCTAGTTACAGCACATGCTTTTGTAATAATCTTCTTCATAGTAATACCCATCATAATTGGAGGTTTCGGAAACTGGTTAATTCCACTTATAATTGGTGCCCCAGATATGGCATTTCCTCGAATAAATAACATAAGCTTTTGACTTCTTCCTCCCTCCTTTCTTCTCCTACTTGCCTCCTCGGGTGTTGAAGCAGGGGCTGGAACAGGATGAACTGTTTATCCCCCT…
	KF693762	------ATGGCAATCACCCGTTGATTCTTCTCAACCAATCATAAAGACATCGGCACCCTTTACATAGTATTCGGTGCTTGAGCAGGGATAATCGGCACAGCCCTGAGCCTTTTAATCCGAGCAGAGCTAAGCCAACCAGGAGCACTCCTAGGAGATGACCAAATCTATAACGTCATCGTCACTGCACATGCTTTTGTAATAATTTTCTTCATAGTAATACCTATCCTAATCGGAGGCTTTGGGAACTGACTTGTGCCTCTTATAGTCGGGGCCCCAGATATGGCATTCCCACGAATGAATAACATGAGCTTCTGACTACTACCCCCTTCATTCCTCCTTTTATTAGCCTCCTCTGGAGTTGAAGCAGGAGCAGGAACTGGATGAACAGTTTACCCCCCT…
	KF728074	------GTGGCATTAACACGTTGATTCTTCTCAACCAATCACAAAGATATTGGCACCCTCTACCTGGTCTTTGGTGCCTGAGCAGGGATGGTAGGAACCGCCCTAAGCCTTCTCATTCGGGCTGAGTTAAGCCAGCCCGGTGCGCTTCTCGGTGACGATCAAATCTATAATGTTATCGTGACCGCACATGCCTTTGTTATAATCTTCTTCATGGTCATGCCCATCCTCATCGGAGGCTTCGGAAACTGGCTGGTCCCACTAATGGTTGGGGCCCCCGACATGGCATTTCCCCGAATAAACAACATGAGCTTCTGACTTCTCCCTCCCTCTTTCCTACTCCTTCTGGCCTCCTCAGGAGTCGAAGCGGGGGCAGGAACGGGGTGAACAGTTTACCCTCCC…
	JX912147	------GTGGCAGTAACACGTTGATTTTTCTCAACCAACCATAAGGATATCGGTACCCTATATCTGGTATTCGGTTCCTGAGCAGGGATGGTAGGAACCGCCCTGAGCCTCTTAATTCGGGCTGAGCTTAGCCAGCCTGGCGCACTCCTAGGAGACGATCAGATTTATAACGTCATCGTCACCGCACACGCCTTCGTTATAATCTTTTTTATGGTCATGCCTATCCTGATCGGAGGATTCGGAAACTGATTGGTACCCCTAATGATTGGGGCGCCCGACATGGCATTCCCACGAATGAACAACATAAGCTTCTGACTTCTCCCACCTTCCTTCCTGCTTCTCCTCGCATCCTCTGGGGTAGAAGCCGGTGCCGGAACCGGGTGAACAGTATACCCCCCA…
	KF728073	------GTGGCAATTACACGTTGATTTTTCTCAACTAATCATAAAGACATTGGCACCCTTTATTTAGTATTTGGTGCCTGGGCAGGGATAGTCGGAACTGCCCTAAGCCTTCTCATCCGAGCGGAACTCAGTCAGCCTGGCGCACTTCTAGGGGACGATCAAATCTATAACGTCATCGTTACAGCGCATGCCTTTGTAATGATTTTCTTCATAGTAATGCCAATCCTGATCGGGGGCTTTGGTAACTGGTTAGTACCTCTAATGATCGGGGCGCCCGATATAGCATTCCCACGAATGAATAACATGAGCTTTTGACTCCTCCCACCCTCTTTCCTCCTCCTCCTAGCTTCTTCAGGAGTAGAAGCGGGGGCGGGAACAGGGTGAACGGTTTATCCGCCC…
	JF436938	------GTGGCAATTACACGTTGATTTTTCTCAACTAATCATAAAGACATTGGCACCCTCTATCTAGTATTTGGTGCCTGAGCAGGGATGGTCGGAACCGCCCTAAGTCTACTAATTCGGGCAGAATTAAGCCAGCCCGGAGCACTTCTTGGAGACGATCAAATCTACAATGTTATCGTCACCGCACACGCTTTCGTGATGATTTTCTTCATAGTAATGCCAATCCTGATCGGAGGATTCGGAAACTGACTTGTCCCTCTTATGATCGGGGCCCCAGACATGGCATTCCCTCGAATGAACAACATGAGCTTCTGACTCCTACCTCCCTCTTTCCTTCTTCTCCTGGCCTCCTCTGGAGTAGAAGCTGGGGCGGGAACCGGGTGAACAGTCTACCCGCCC…
	KF693761	------GTGGCAATTACACGTTGATTTTTCTCAACTAATCATAAAGACATTGGTACCCTTTATCTAGTATTCGGTGCCTGAGCAGGAATAGTAGGAACTGCCCTAAGCCTTCTGATTCGAGCAGAGCTCAGCCAACCTGGAGCACTTCTCGGGGATGACCAGATTTACAACGTAATCGTTACGGCACACGCCTTTGTAATGATTTTCTTCATAGTGATGCCAATTATGATTGGAGGATTTGGAAACTGATTAATCCCCCTAATGATTGGAGCACCCGACATGGCATTCCCACGAATGAACAACATAAGCTTCTGACTGCTTCCGCCTTCCTTCCTACTTCTTCTGGCCTCTTCCGGCGTAGAAGCTGGGGCAGGGACTGGATGAACAGTATACCCCCCT…
	JX987485	------GTGGCAATCACGCGTTGATTTTTTTCAACTAATCATAAGGATATTGGCACCCTTTATCTAGTATTCGGTGCTTGAGCGGGAATGGTAGGAACCGCCCTAAGCCTCCTGATTCGAGCGGAGCTAAGCCAACCCGGGGCTCTCCTTGGGGACGATCAGATTTATAACGTCATCGTCACTGCGCATGCCTTCGTAATGATTTTCTTCATGGTTATGCCAATTCTGATTGGAGGGTTTGGAAACTGACTTGTTCCCCTAATGATCGGAGCACCAGACATGGCATTCCCACGAATAAATAACATGAGCTTTTGACTCCTTCCGCCTTCTTTCCTTCTCCTCCTAGCTTCGTCAGGAGTAGAAGCCGGAGCAGGGACAGGCTGAACAGTCTATCCGCCC…
	KF693763	------GTGGCAATTACACGTTGATTTTTCTCAACCAATCATAAAGATATTGGCACCCTATATCTAGTATTCGGTGCTTGAGCAGGAATAGTAGGAACTGCCCTAAGTCTCCTAATTCGAGCGGAGCTGAGCCAACCTGGGGCACTCCTTGGAGACGATCAAATCTACAATGTTATCGTTACGGCGCATGCCTTCGTAATGATTTTCTTCATAGTAATGCCAATCCTAATTGGAGGATTCGGAAACTGACTTGTCCCCCTAATGATCGGGGCACCGGACATGGCATTCCCACGAATGAATAACATGAGCTTCTGACTTCTGCCCCCCTCCTTCCTGCTTCTCCTGGCCTCCTCAGGAGTAGAAGCCGGGGCCGGAACCGGGTGAACAGTTTACCCTCCC…
	KY195977	------GTGGAAATTACCCGATGATTCTTCTCTACAAACCATAAAGACATTGGCACCCTTTACCTAATTTTTGGAGCATGAGCTGGCATAGTAGGCACCGCCCTCAGCCTGCTCATCCGCGCAGAGCTCTGCCAGCCAGGCGCACTCCTGGGTGACGACCAAATCTACAATGTGATTGTTACAGCACATGCCTTCGTAATAATCTTTTTTATAGTCATACCCATCATAATCGGAGGCTTCGGTAACTGATTAATCCCTTTAATAATTGGAGCCCCGGACATAGCATTCCCCCGAATGAATAACATAAGCTTCTGACTCCTACCGCCTTCTTTCTTACTCCTCCTCGCATCTTCAGGAATTGAAGCAGGGGCCGGAACAGGGTGAACGGTCTATCCCCCC…
	AY722150	-----------------ACGCTGACTTTTCTCAACCAATCATAAAGACATCGGCACCCTCTATCTTGTATTTGGTGCCTGAGCTGGAATAGTAGGCACGGCCCTAAGTATACTCATCCGGGCCGAGCTTATTCAGCCCGGCTCCCTCCTCGGGGATGACCAAATTTATAACGTCATCGTAACAGCCCACGCCTTTGTAATAATTTTCTTTATGGTCATACCAATCATAATTGGGGGCTTTGGTAACTGACTTGTGCCCCTAATGCTCGGGGCCCCAGATATGGCATTTCCTCGTATAAACAACATGAGCTTTTGGCTGCTCCCTCCTTCCTTCCTCCTGCTACTCGCCTCCTCAGGGGTTGAAGCCGGGGCAGGCACGGGCTGAACAGTCTACCCCCCT…
	MN492901	------GTGGCAATCACTCGCTGATTTTTCTCAACAAACCATAAAGATATTGGCACCCTATATTTAGTATTTGGTGCATGAGCCGGAATGGTGGGTACCGCACTAAGCCTACTCATCCGGGCGGAACTAAGCCAACCCGGAGCGCTACTAGGGGATGACCAGATCTATAATGTAATCGTTACAGCCCATGCTTTCGTTATAATCTTCTTCATGGTAATACCCGTCATGATTGGAGGCTTCGGTAATTGATTAGTGCCCCTAATAATTGGCGCCCCCGACATGGCCTTTCCTCGAATAAACAACATAAGCTTCTGACTTCTGCCCCCTTCCTTCCTACTACTTCTTGCCTCATCTGGGGTTGAAGCAGGTGCTGGAACTGGATGAACCGTTTATCCCCCT…
	MN492900	------GTGATAATTACCCGATGATTTTTCTCAACAAATCATAAAGATATCGGCACCCTATATTTAGTATTTGGTGCATGAGCCGGAATAGTAGGAACCGCACTTAGCCTTTTAATCCGGGCAGAATTAAGTCAGCCAGGGGCCTTGCTGGGAGACGATCAAATCTACAATGTAATCGTCACAGCTCATGCTTTTGTAATAATTTTCTTTATAGTTATACCCATCATAATTGGAGGCTTTGGAAACTGATTGGTACCTTTAATAATTGGAGCACCAGACATAGCCTTCCCCCGAATAAATAATATAAGTTTTTGACTCCTTCCCCCCTCATTCTTACTTCTTCTAGCATCATCAGGCGTAGAAGCAGGTGCCGGAACAGGATGGACCGTTTACCCCCCG…
	MN492903	------GTGGCAATTACACGATGATTTTTCTCTACCAATCACAAAGACATTGGCACCCTTTATCTGGTATTTGGTGCCTGGGCCGGGATGGTGGGCACTGCACTTAGTCTCTTAATCCGGGCGGAACTTAGCCAACCAGGAGCTTTACTTGGGGATGACCAGATTTATAATGTCATCGTCACAGCTCATGCTTTTGTAATAATTTTCTTTATGGTTATACCTATTATAATTGGAGGCTTCGGGAATTGACTTATTCCTTTGATAATCGGGGCTCCCGACATAGCTTTCCCGCGAATAAATAACATGAGCTTTTGACTGCTCCCCCCATCGTTTCTCCTTCTTCTTGCATCCTCCGGAGTAGAAGCAGGTGCAGGAACAGGGTGAACTGTTTACCCCCCT…
	KT630719	-------------------------------------------------------------------------------------GGATAGTCGGCACAGCCCTAAGCCTTTTAATCCGAGCGGAACTAAGCCAACCCGGGGCTCTTCTGGGGGACGATCAGAGTTATAATGTAATCGTCACGGCCCACGCCTTCGTTATGATTTTCTTTATAGTTATGCCAATTATGATTGGAGGCTTTGGAAACTGATTAATCCCACTTATAATCGGGGCCCCCGACATGGCATTTCCCCGAATGAATAATATGAGCTTTTGGCTCCTTCCCCCCTCCTTTCTCCTTCTCCTGGCCTCGTCCGGAGTTGAAGCCGGTGCCGGCACAGGATGAACAGTCTACCCCCCT…
	MN604305	------GTGGCAATCACACGATGATTCTTCTCAACCAACCACAAAGACATTGGCACCCTCTATTTAGTATTTGGTGCCTGAGCCGGGATAGTAGGCACCGCCCTGAGCCTACTAATTCGGGCAGAACTAAGCCAGCCAGGCGCTCTTCTAGGGGATGACCAGATCTACAATGTAATCGTTACAGCCCATGCCTTCGTTATAATTTTCTTTATAGTCATACCAATTATAATCGGAGGCTTTGGAAACTGATTAATCCCCCTAATGATCGGGGCACCAGATATAGCATTCCCACGAATAAATAACATAAGCTTCTGACTCCTACCTCCGTCCTTCCTCCTCCTCCTTTCTTCATCTGGAGTTGAAGCCGGCGCTGGTACCGGGTGGACAGTTTATCCCCCT…
	JX227988	CTACCTGTGGCAATCACACGATGATTTTTCTCAACCAACCACAAAGACATTGGCACCCTCTATTTAGTATTTGGTGCCTGAGCCGGGATAGTCGGCACAGCCCTAAGCCTCTTGATCCGAGCAGAACTAAGCCAGCCCGGAGCTCTTCTGGGGGATGACCAAATCTATAACGTAATCGTCACGGCCCATGCCTTCGTTATAATTTTCTTTATAGTTATACCAATCATGATTGGAGGCTTTGGGAACTGATTGATTCCACTTATAATTGGAGCCCCTGACATAGCATTCCCTCGAATAAATAACATGAGCTTCTGGCTTCTCCCTCCATCTTTTCTTCTCCTCTTAGCTTCGTCTGGAGTTGAAGCCGGCGCCGGCACAGGGTGAACAGTCTACCCCCCT…
	AY722168	-----------------ACGCTGATTTTTCTCGACAAATCATAAAGACATTGGCACCCTTTATCTCGAATTTGGTGCCTGAGCCGGCATGGTAGGCACAGCCCTAAGCCTGCTGATTCGCGCTGAGCTCAGTCAGCCCGGCTCTCTACTAGGAGACGATCAAGTTTATAATGTACTGGTTACAGCCCATGCCTTTGTAATAATCTTCTTTCTAGTAATGCCAGTAATAATCGGAGGATTCGGTAATTGGCTAGTGCCCCTAATAATTGGTGCCCCCGACATAGCCTTCCCCCGAATAAATAATATAAGCTTCTGACTCCTGCCCCCCTCCTTCCTCCTTCTTCTCGCATCCTCCGGGGTAGAGGCAGGGGCTGGGACCGGGTGGACAGTCTATCCCCCT…
	MN492896	------GTGACAATCACGCGATGATTTTTCTCAACTAATCACAAAGACATCGGCACCCTATACCTAGTATTTGGTGCTTGAGCCGGAATAGTCGGCACTGCACTCAGCCTCTTGATTCGAGCAGAACTAAGTCAACCAGGGGCTTTACTGGGAGATGACCAAATTTATAATGTTATCGTAACCGCTCATGCTTTCGTAATAATTTTCTTCATAGTCATACCAATTATAATCGGAGGTTTCGGTAATTGACTAGTCCCTTTAATGATTGGAGCTCCTGACATAGCCTTCCCTCGAATAAACAACATAAGTTTTTGATTACTACCACCTTCCTTCCTCCTCCTTCTCGCTTCATCAGGAGTGGAAGCTGGTGCAGGAACAGGTTGAACTGTTTACCCACCA…
	MN492895	------GTGGCAATCACACGATGATTTTTCTCAACTAATCACAAAGACATCGGCACCCTATACTTAGTATTTGGTGCTTGAGCCGGTATAGTCGGCACTGCACTCAGCCTTTTAATTCGAGCAGAACTAAGTCAACCAGGAGCTTTACTAGGGGATGATCAAATCTATAATGTTATCGTAACTGCCCATGCTTTTGTAATAATTTTCTTTATGGTTATGCCTATCATAATCGGGGGTTTTGGTAATTGACTGGTTCCCTTAATAATTGGAGCCCCTGATATAGCCTTTCCTCGAATAAATAATATGAGTTTTTGATTATTACCGCCTTCTTTTCTTCTCCTCCTTGCTTCCTCAGGAGTAGAAGCTGGAGCAGGAACAGGTTGGACTGTCTACCCTCCA…
	MN492907	------GTGGCAATCACTCGCTGATTTTTCTCAACTAACCATAAAGATATCGGCACCCTTTATTTAGTATTTGGTGCATGAGCCGGAATAGTAGGTACTGCACTCAGCCTCCTGATCCGAGCAGAACTAAGTCAACCAGGGGCCTTACTTGGAGACGATCAAATTTACAATGTAATCGTTACAGCACATGCTTTCGTAATAATCTTCTTCATAGTTATACCTATTATGATTGGGGGGTTTGGTAATTGACTTATTCCCCTGATGATCGGTGCCCCCGATATGGCCTTTCCCCGAATAAATAATATAAGCTTTTGACTCCTCCCTCCCTCATTTCTTCTGCTTCTTGCCTCCTCTGGGGTAGAAGCTGGTGCAGGAACAGGATGAACAGTCTACCCCCCT…
	KP013224	---------------------------------------------GACATTGGCACCCTTTACTTAGTCTTCGGTGCCTGAGCCGGAATAGTCGGTACCGCTTTGAGCCTTCTAATTCGGGCAGAATTAAGCCAACCTGGCGCTCTCCTCGGTGATGATCAGATCTACAACGTCATCGTCACTGCCCACGCATTCGTAATAATCTTCTTTATAGTAATACCCATTATGATCGGAGGGTTTGGAAACTGACTAATCCCTCTAATGATCGGGGCGCCTGATATGGCCTTCCCTCGAATGAACAACATGAGCTTTTGACTTCTTCCCCCATCTTTCCTCCTCCTCCTAGCATCTTCTGGGGTCGAAGCAGGGGCCGGAACCGGCTGAACTGTCTATCCCCCC…
	AY722146	-----------------ACGCTGATTTTTCTCAACAAACCATAAAGACATTGGTACCCTCTATCTAGTATTTGGTGCTTGAGCTGGTATAGTGGGAACTGCCCTGAGCTTACTAATCCGAGCTGAATTAAGTCAACCGGGTGCTCTTTTGGGTGATGACCAGATCTATAATGTAATTGTAACAGCACACGCCTTTGTAATAATTTTCTTTATAGTAATACCAATCATAATTGGAGGCTTCGGAAACTGATTAGTTCCCCTTATAATTGGGGCCCCTGATATAGCTTTCCCCCGAATAAATAATATAAGCTTTTGACTTCTTCCTCCTTCACTACTCCTACTCTTATCCTCCTCAGGAGTTGAAGCCGGGGCGGGTACAGGTTGAACTGTTTATCCGCCC…
	AY722119	-----------------ACGCTGATTTTTCTCGACTTTCCACAAAGACATTGGTACCCTCTATTTAGTATTTGGTGCTTGAGCCGCAATAGTAGGCACAGCCCTAAGCTTACTAATTCGGGCTGAACTAAGTCAGCCCGGCTCCCTTCTTGGGGACGATCAGATTTATAATGTAATCGTTACGGCACATGCCTTCGTAATAATTTTCTTCATAGTTATGCCAATCATAATTGGAGGCTTCGGAAATTGACTAATCCCCCTTATAATCGGCGCCCCCGACATAGCCTTCCCCCGAATAAACAATATGAGCTTTTGACTCCTTCCCCCTTCCCTCCTCCTTCTACTTGCCTCTTCAGGGGTAGAAGCAGGAGCTGGTACCGGTTGAACAGTATACCCACCC…
	AY722181	-----------------ACGTTGATTTTTCTCGACTAATCATAAAGACATCGGCACCCTTTATCTTGTATTTGGTGCCTGAGCCGGAATAGTAGGCACAGCCTTGAGCCTACTAATCCGAGCAGAACTAAGCCAGCCCGGTGCGCTGCTGGGAGACGATCAGATCTATAATGTTATCGTAACAGCCCACGCCTTTGTAATAATTTTCTTTATAGTGATACCAATCATGATCGGCGGCTTTGGAAACTGACTGGTACCCTTAATGATTGGCGCTCCCGACATGGCTTTCCCTCGAATAAACAACATAAGCTTTTGACTCTTACCCCCGTCCTTCCTCCTTCTGCTCGCATCTTCTGGCGTAGAAGCCGGCGCCGGCACAGGTTGAACTGTTTATCCCCCC…
	KP013276	-----------------------------------------TAAAGATATTGGCACCCTCTACCTGGTCTTCGGTGCCTGAGCCGGGATGGTTGGCACTGCCTTAAGCCTGCTTATTCGGGCAGAGCTCAGCCAACCAGGCGCCCTCCTCGGAGACGATCAGATCTATAATGTAATCGTCACCGCCCACGCCTTTGTAATAATCTTTTTTATAGTAATGCCAATCATAATCGGGGGGTTCGGAAACTGGCTTATCCCCCTAATGATTGGCGCCCCCGATATGGCTTTCCCCCGAATGAACAACATAAGCTTCTGACTGCTCCCTCCCTCCTTCCTCCTCCTGCTAGCATCTTCTGGTGTAGAGGCAGGGGCCGGGACGGGTTGAACAGTTTATCCTCCT…
	KT327061	---------------------------------------------------GGCACCCTTTACCTAGTCTTCGGTGCCTGAGCCGGAATGGTAGGCACTGCCCTAAGCTTACTAATTCGGGCAGAGCTTAGCCAACCTGGGGCCTTACTCGGCGATGATCAAATCTATAACGTAATTGTTACCGCCCATGCCTTTGTAATGATTTTCTTTATAGTAATACCAATTATGATTGGTGGATTCGGGAACTGGCTTATCCCCCTAATGATCGGAGCCCCCGACATGGCCTTCCCTCGGATGAACAACATGAGCTTTTGATTGCTTCCCCCCTCATTTCTCCTTCTACTGGCATCCTCAGGAGTCGAAGCTGGTGCCGGCACGGGCTGAACTGTCTACCCCCCT…
	AY722174	-----------------ACGCTGATTTTTCTCAACAAACCACAAAGACATTGGCACCCTATACCTAGTTTTTGGTGCTTGAGCCGGCATAGTAGGCACAGCCCTGAGCCTTTTAATCCGGGCTGAACTAAGCCAACCAGGCGCCCTATTAGGGGACGACCAAATTTATAATGTGATTGTTACAGCACATGCCTTCGTAATAATCTTCTTTATAGTAATACCAATTATAATTGGCGGCTTCGGAAACTGATTAATCCCTCTTATGATTGGCGCCCCAGATATAGCCTTCCCTCGAATAAATAATATAAGCTTCTGACTCCTTCCTCCATCCTTCTTACTTCTTCTTGCTTCTTCCGGCGTCGAAGCTGGCGCAGGTACAGGCTGAACAGTCTATCCCCCC…
	FJ434553	------GTGGCAATCACACGCTGATTCTTCTCAACCAATCACAAAGACATCGGTACCCTTTACCTAGTATTTGGTGCCTGAGCTGGAATAGTGGGGACAGCCTTAAGCCTCCTCATTCGGGCAGAGTTAAGCCAACCCGGCGCACTCTTAGGTGACGACCAGATTTATAATGTAATCGTCACAGCCCATGCATTTGTAATAATCTTCTTTATAGTAATACCCATCATGATTGGTGGCTTCGGAAATTGATTAATTCCACTTATAATCGGAGCCCCCGACATAGCATTCCCTCGAATAAACAATATGAGCTTCTGACTTCTCCCTCCCTCCTTTCTTCTTCTTCTAGCCTCTGCTGGCGTAGAAGCTGGAGCTGGTACGGGTTGAACCGTGTATCCTCCC…
	FJ434547	------GTGGCAATCACACGCTGATTTTTCTCAACCAACCATAAAGACATCGGCACCCTCTACCTAGTATTTGGTGCCTGAGCCGGAATAGTGGGAACGGCCCTTAGCCTTCTCATTCGGGCTGAACTCAGCCAACCAGGCGCACTCCTGGGCGATGACCAGATTTATAATGTAATCGTCACAGCCCACGCATTCGTAATAATTTTCTTTATAGTAATACCAATCATGATTGGTGGCTTCGGGAACTGACTAGTACCACTTATGATCGGAGCCCCCGACATGGCGTTCCCTCGAATAAATAACATAAGCTTTTGACTACTTCCCCCTTCCTTTCTCCTTCTCCTAGCGTCCTCCGGCGTAGAGGCAGGGGCTGGCACAGGCTGAACCGTCTACCCACCA…
	FJ434548	------GTGGCAATCACACGCTGATTCTTCTCAACCAATCATAAAGACATCGGCACCCTCTATCTAGTATTTGGTGCCTGAGCCGGAATAGTGGGAACGGCCCTGAGCCTCCTTATTCGGGCAGAGCTAAGCCAGCCCGGCGCCCTCCTGGGAGACGACCAGATTTATAACGTAATCGTCACGGCCCACGCGTTCGTAATAATTTTCTTTATAGTAATACCAATCATGATCGGTGGCTTCGGAAACTGACTAATTCCCCTAATAATCGGAGCCCCTGACATGGCCTTCCCTCGAATAAACAACATAAGCTTTTGACTCCTCCCCCCTTCCTTCTTACTTCTCCTTGCCTCCTCTGGTGTCGAAGCCGGAGCCGGAACAGGCTGGACCGTATACCCCCCG…
	FJ434550	------GTGGCAATCACACGCTGATTCTTCTCAACCAATCATAAAGACATCGGCACCCTTTATCTAGTATTTGGTGCCTGAGCCGGAATAGTGGGAACGGCCCTGAGCCTCCTTATTCGAGCAGAGCTAAGCCAACCAGGCGCACTTTTAGGAGACGACCAGATTTATAATGTCGTTGTTACAGCCCACGCATTCGTAATAATTTTCTTTATAGTAATGCCAATTATGATTGGCGGCTTCGGAAATTGACTAATCCCCCTAATAATTGGAGCCCCCGACATGGCCTTTCCTCGAATAAACAACATGAGCTTTTGGCTTCTTCCCCCTTCCTTCTTACTCCTCTTAGCCTCTTCAGGCGTCGAAGCCGGGGCCGGCACAGGCTGAACAGTCTACCCCCCA…
	FJ434549	------GTGGCAATCACACGCTGATTCTTCTCAACCAATCACAAAGACATCGGCACCCTCTATCTAGTATTTGGTGCCTGAGCCGGAATAGTGGGAACGGCCTTGAGCCTCCTTATTCGGGCAGAACTCAGCCAACCAGGCGCACTTCTGGGTGACGATCAAATCTACAATGTAATCGTTACAGCCCATGCATTTGTAATAATTTTCTTTATAGTAATGCCAATCATGATTGGCGGCTTCGGAAACTGGCTGGTTCCCCTAATAATTGGAGCACCTGACATGGCCTTTCCTCGAATAAACAACATAAGCTTTTGGCTACTTCCCCCCTCTTTTCTGCTTCTCTTAGCATCCTCTGGCGTTGAGGCCGGAGCTGGGACGGGTTGAACCGTCTACCCTCCG…
	AY722164	---------------------TGATTTTTCTCAACCAACCATAAAGACATTGGCACCCTTTATCTTGTATTCGGTGCTTGAGCCGGAATAGTAGGCACAGCCCTAAGCCTTCTTATCCGAGCAGAGCTGAGTCAACCCGGGGCTCTTCTTGGGGATGACCAAATCTATAACGTTATCGTAACGGCACATGCCTTCGTAATAATTTTCTTTATAGTAATACCAATCATGATTGGGGGCTTTGGTAACTGACTAGTTCCTTTAATGATTGGAGCCCCAGACATGGCATTCCCTCGAATAAACAACATGAGCTTCTGACTCCTCCCCCCCTCCTTCCTCCTCCTACTAGCCTCTTCTGGAGTTGAGGCCGGGGCCGGGACTGGGTGAACCGTCTACCCGCCC…
	AY722177	-----------------ACGCTGATTTTTCTCAACCAACCATAAAGACATTGGCACCCTATATCTAGAATTTGGTGCTTGAGCCGGAATAGTAGGCACAGCCTTAAGCTTGCTCATTCGAGCCGAACTAAGTCAACCAGGGGCTCTCCTTGGGGATGACCAAATCTATAACGTTATCGTAACGGCCCACGCCTTTGTAATAATTTTCTTTATAGTAATACCAATCATGATTGGGGGCTTTGGCAACTGATTAGTCCCACTAATAATTGGAGCCCCAGACATAGCATTCCCCCGAATAAACAATATGAGTTTCTGGCTCCTTCCCCCTTCCTTCCTCCTCCTCTTAGCATCTTCAGGGGTCGAAGCTGGTGCCGGAACAGGATGAACTGTCTACCCACCC…
	AY722139	-----------------ACGCTGATTTTTCTCAACCAACCATAAAGACATTGGCACCCTTTATCTTGTATTTGGTGCCTGAGCCGGAATAGTAGGCACAGCCTTAAGCCTACTTATTCGGGCCGAACTAAGTCAGCCAGGGGCTCTCCTTGGAGATGACCAAATTTACAACGTCATCGTTACAGCCCATGCCTTTGTAATAATTTTCTTTATAGTAATACCAATCATAATCGGAGGCTTCGGCAACTGATTAGTCCCCCTAATAATTGGAGCCCCAGACATGGCATTCCCCCGAATAAACAACATAAGCTTCTGACTGCTCCCTCCCTCCTTCCTCCTCCTTTTAGCCTCTTCTGGAGTTGAGGCTGGGGCCGGGACAGGATGAACTGTTTACCCTCCC…
	AY722128	-----------------ACGCTGATTTTTCTCAACCAACCATAAAGACATCGGCACCCTTTATCTTGTATTTGGTGCATGAGCAGGAATAGTGGGCACTGCCCTGAGCCTGCTGATTCGCGCAGAGCTCAGCCAACCCGGAGCACTTCTGGGGGACGATCAGATCTACAATGTTATCGTCACCGCTCACGCATTCGTTATAATCTTCTTTATAGTAATACCAATTATGATTGGAGGCTTTGGAAACTGACTTGTACCTCTTATGATTGGTGCACCTGATATGGCATTTCCCCGAATAAATAATATAAGCTTTTGACTCCTTCCCCCATCTTTTCTTCTTTTATTAGCATCATCAGGGGTAGAAGCAGGGGCCGGTACCGGCTGAACTGTATATCCCCCG…
	AY722180	-----------------ACGCTGGTTCTTCTCGACCAACCATAAAGACATTGGCACCCTTTATCTTGTATTTGGTGCCTGAGCCGGAATAGTGGGCACGGCCCTAAGCCTTTTAATTCGGGCTGAACTAAGTCAGCCGGGAGCTTTATTAGGAGACAACCAAATTTATAATGTCATCGTTACAGCACATGCTTTTGTAATAATTTTCTTTATAGTAATACCAGTCATAATTGGAGGCTTCGGAAACTGATTAATTCCTTTAATGATTGGCGCTCCAGACATGGCATTCCCTCGGATAAATAACATAAGCTTCTGACTGCTACCCCCCTCCTTTCTGCTCCTATTAGCCTCATCAGGAGTTGAAGCCGGAGCGGGGACAGGATGAACTGTATATCCCCCC…
	AY722175	-----------------ACGCTGATTTTTCTCAACCAATCATAAAGACATCGGCACCCTTTATCTTGTATTTGGTGCCTGGGCGGGAATAGTAGGCACAGCTTTAAGCCTTCTAATTCGCGCCGAACTAAGTCAACCTGGTGCCCTACTGGGGGACGACCAGATCTATAATGTTATCGTGACAGCCCATGCTTTTGTAATAATCTTTTTTATAGTAATACCAATCATGATCGGTGGCTTCGGGAACTGACTGGTCCCCTTAATAATTGGAGCCCCCGACATGGCCTTCCCTCGAATGAATAACATAAGTTTTTGGCTACTGCCCCCTTCTTTCCTTCTACTTCTAGCATCCTCCGGCGTGGAAGCTGGTGCCGGAACTGGGTGAACCGTCTACCCCCCA…
	AY722162	-----------------ACGCTGATTCTTCTCAACCAACCATAAAGACATCGGCACCCTTTATCTTGTATTCGGTGCCTGAGCAGGAATGGTAGGCACAGCCCTAAGCCTACTGATTCGAGCTGAACTAAGCCAACCGGGCGCCCTGTTAGGAGACGACCAAATCTACAATGTAATCGTTACAGCCCACGCTTTCGTAATAATCTTCTTTATAGTAATACCAATTATGATTGGCGGCTTTGGAAACTGGTTAGTTCCCTTAATAATTGGCGCCCCAGACATGGCCTTCCCTCGAATAAATAATATAAGCTTTTGACTCCTTCCCCCTTCCTTTCTTCTCCTTCTGGCGTCCTCAGGAGTAGAGGCAGGTGCTGGAACAGGATGAACAGTGTACCCCCCG…
	AY722123	-----------------ACGCTGATTTTTTTCAACTAACCATAAAGACATCGGCACCCTTTATCTTGTATTCGGTGCTTGAGCGGGAATGGTGGGCACGGCTTTGAGCCTACTGATCCGGGCTGAATTAAGTCAACCCGGAGCCCTACTAGGCGACGACCAAATTTATAATGTCATCGTTACAGCTCATGCCTTCGTAATAATTTTCTTTATAGTAATACCAATTATGATTGGCGGCTTTGGAAACTGATTAGTCCCCTTAATAATTGGTGCCCCCGACATGGCCTTTCCCCGAATAAATAACATAAGCTTTTGACTCCTCCCACCATCCTTCCTTCTTCTTCTAGCATCCTCTGGTGTAGAAGCTGGAGCTGGCACAGGATGAACAGTCTACCCCCCT…
	AY722159	-----------------ACGCTGATTTTTCTCAACTAACCATAAAGACATCGGCACCCTCTATCTTGTATTTGGTGCCTGAGCGGGAATAGTAGGCACGGCTTTAAGCCTGCTAATTCGAGCCGAATTGAGTCAACCTGGCGCCCTGCTAGGAGATGACCAAATTTATAATGTCATCGTGACAGCTCATGCCTTCGTGATAATTTTCTTTATAGTAATACCAATTATGATTGGCGGCTTTGGAAATTGATTAGTGCCCCTAATGATTGGCGCCCCCGACATGGCCTTCCCCCGAATAAACAACATAAGCTTCTGACTCCTCCCCCCATCCTTCCTTCTTCTTCTAGCATCCTCTGGTGTAGAGGCGGGAGCTGGAACAGGGTGAACCGTCTACCCCCCT…
	AB890007	------GTGGCAATCACACGCTGATTTTTCTCAACTAACCATAAAGACATTGGCACCCTCTACCTAGTTTTTGGTGCTTGAGCCGGAATAGTAGGAACAGCCCTAAGCCTACTCATCCGAGCTGAACTTAGCCAACCTGGCGCTCTTCTTGGAGACGACCAAATTTATAATGTCATTGTTACCGCACACGCCTTCGTAATAATTTTCTTTATAGTAATGCCAATTATGATTGGCGGATTTGGAAATTGACTAATTCCCCTCATGATTGGTGCCCCCGACATGGCCTTCCCCCGAATGAACAACATGAGCTTCTGACTCCTCCCTCCTTCCTTCCTTCTTCTGCTGGCCTCCTCGGGAGTAGAAGCAGGGGCAGGAACCGGGTGAACTGTTTATCCCCCT…
	AY722126	-----------------ACGCTGATTTTTCTCGACCAACCATAAAGACATTGGCACCCTTTATCTTGTATTTGGTGCATGAGCAGGAATAGTAGGCACCGCCCTAAGCCTACTGATCCGCGCAGAACTAAGTCAACCGGGGGCCCTACTAGGGGATGACCAAATCTATAACGTCATTGTTACTGCTCACGCATTCGTAATAATTTTCTTTATAGTAATACCAATCATAATCGGCGGCTTCGGAAATTGACTTGTACCCCTTATAATTGGTGCACCTGACATAGCCTTCCCCCGAATAAATAACATAAGTTTTTGACTGCTCCCTCCCTCCTTCCTTCTTCTGCTCGCCTCATCAGGCGTTGAGGCAGGGGCCGGGACAGGCTGGACCGTCTACCCTCCC…
	AY722167	-----------------ACGCTGATTTTTCTCAACCAACCATAAAGACATCGGCACCCTTTATCTTGAATTCGGTGCTTGAGCCGGCATAGTCGGCACCTGCTTAAGCCTGCTAATTCGTGCTGAGTTAAACCAACCCGGCGCGCTATTAGGGGACGACCAAATCTATAATGTTATTGTTACGGCCCATGCATTCGTAATAATTTTCTTTATAGTAATACCAATTATAATTGGAGGCTTTGGAAACTGGCTAATCCCGTTAATGATTGGCGCCCCTGACATGGCCTTCCCACGAATAAACAATATAAGCTTTTGACTCCTACCCCCCTCCTTCCTCCTACTTTTAGCATCCTCTGGTGTCGAAGCAGGGGCTGGCACCGGCTGAACCGTCTACCCCCCT…
	OM403106	--------------------------------------------------------------------------------------------AGGCACAGCCTTGAGCCTACTAATTCGTGCTGAACTGAGCCAACCAGGGGCCCTCCTGGGGGATGACCAGATCTACAATGTAATTGTGACAGCTCATGCCTTTGTAATAATTTTCTTTATAGTCATGCCTGTTATAATTGGAGGATTTGGAAACTGACTTGTCCCACTAATAATCGGGGCCCCAGACATAGCCTTCCCTCGTATGAATAACATAAGCTTTTGACTCCTCCCTCCCTCCTTCCTTCTTTTGCTAGCATCCTCAGGGGTAGAAGCAGGGGCAGGAACTGGGTGAACAGTTTACCCCCCT…
	JN033334	-----------------------------------TAACCATAAAGACATTGGCACCCTTTATCTTGTATTTGGTGCCTGAGCCGGAATAGTAGGCACAGCTCTGAGCCTTCTAATTCGTGCTGAACTAAGCCAACCAGGTGCCCTCCTGGGAGACGATCAAATTTATAATGTAATTGTAACAGCCCATGCTTTTGTAATAATCTTCTTTATAGTAATACCAATTATGATTGGAGGATTTGGGAACTGACTTATTCCCTTAATAATCGGCGCCCCTGACATAGCCTTCCCTCGAATAAACAACATGAGCTTTTGACTCCTCCCTCCCTCATTCCTCCTTCTTTTAGCATCTTCTGGTGTTGAAGCAGGGGCAGGAACAGGATGGACAGTTTATCCTCCA…
	JN033275	-----------------------------------TAATCACAAAGACATTGGCACCCTGTATCTAGTATTTGGTGCCTGAGCCGGGATAGTGGGCACAGCTCTGAGCCTTTTAATCCGTGCCGAACTTAGTCAACCAGGTGCTCTCCTGGGTGATGACCAGATCTACAATGTAATTGTTACAGCTCATGCCTTTGTAATAATTTTCTTTATAGTAATACCTGTCATGATTGGAGGATTTGGAAACTGACTAGTACCTCTAATGATTGGAGCCCCCGACATGGCCTTTCCTCGAATAAATAACATGAGCTTTTGACTACTCCCTCCCTCATTCCTTCTTCTCCTTGCATCTTCAGGGGTAGAAGCTGGAGCAGGAACTGGATGAACAGTATATCCCCCA…
	JN033250	-----------------------------------TAATCATAAAGACATTGGTACCCTTTATCTAGTATTTGGTGCCTGAGCAGGGATAGTAGGTACAGCACTAAGCCTTCTAATTCGTGCCGAATTAAGTCAACCTGGGGCTCTCCTCGGGGATGACCAGATTTACAATGTAATTGTTACAGCTCATGCCTTTGTAATAATTTTCTTTATAGTAATACCTGTCATGATTGGAGGGTTCGGAAATTGACTTGTACCCCTAATGATTGGAGCCCCTGACATGGCCTTCCCCCGAATAAACAACATAAGCTTTTGACTCCTACCTCCCTCTTTCCTACTGCTTCTGGCATCCTCAGGGGTTGAAGCTGGGGCAGGGACTGGGTGAACAGTCTACCCCCCA…
	MK858195	------------------------------------------------------ACCCTCTATCTTGTATTCGGTGCCTGAGCTGGAATAGTGGGAACGGCCCTAAGCCTCCTAATTCGAGCCGAACTAAGTCAACCCGGGGCCCTCCTAGGGGACGACCAAATTTATAATGTAATCGTGACAGCTCATGCTTTCGTAATAATTTTCTTTATAGTAATACCAATTATGATCGGAGGGTTTGGAAACTGACTGATTCCTCTAATGATCGGCGCTCCCGATATAGCCTTCCCTCGAATAAACAACATAAGCTTTTGACTCCTACCCCCTTCCTTCCTTCTCCTCCTGGCCTCTTCCGGGGTTGAAGCTGGGGCAGGTACCGGGTGAACTGTTTACCCCCCT…
	AY722125	-----------------ACGCTGATTTTTCTCAACCAACCATAAAGACATTGGCACCCTCTATCTTGAATTCGGTGCTTGAGCAGGAATGGTGGGCACCGCTTTAAGCCTACTAATCCGTGCTGAACTAAGTCAACCCGGTGCCCTACTAGGGGACGATCAGATCTATAATGTTATCGTAACGGCCCATGCCTTCGTAATAATTTTCTTTATAGTAATACCAATTATGATTGGCGGCTTTGGAAACTGATTAGTACCTCTAATGATCGGCGCCCCCGACATAGCCTTCCCCCGAATAAATAACATAAGCTTTTGACTCCTTCCCCCTTCTTTTCTCTTGCTTTTAGCATCTTCTGGTGTAGAAGCTGGCGCGGGCACAGGATGAACCGTATACCCCCCA…
	AY722145	-----------------ACGCTGATTTTTCTCAACCAACCATAAAGACATCGGCACCCTTTATCTTGAATTTGGTGCATGAGCAGGAATAGTGGGCACCGCCTTAAGCCTGCTAATTCGTGCTGAACTTAGCCAACCTGGCGCCTTACTGGGGGATGACCAGATTTATAATGTAATCGTGACCGCCCACGCCTTCGTAATAATTTTCTTTATAGTAATACCAATCATGATCGGCGGCTTTGGAAACTGATTGATCCCCCTAATGATTGGGGCCCCCGATATGGCTTTTCCTCGAATAAATAATATGAGCTTCTGACTTCTTCCCCCATCCTTTCTACTCCTTCTGGCATCCTCAGGTGTAGAAGCAGGGGCCGGAACCGGATGAACGGTTTACCCCCCT…
	AY722135	-----------------ACGCTGATTTTTCTCAACCAACCATAAAGACATCGGCACCCTCTATCTTGTATTCGGTGCCTGAGCGGGCATGGTGGGCACAGCTTTAAGCCTACTGATCCGCGCTGAACTAAGTCAACCTGGTGCACTACTGGGGGACGACCAAATCTACAATGTTATCGTTACGGCTCATGCCTTCGTAATGATTTTCTTTATAGTAATGCCAATTATGATTGGGGGGTTTGGAAACTGATTAATCCCACTAATAATCGGTGCCCCCGACATGGCCTTCCCTCGAATAAATAATATGAGCTTCTGACTTCTCCCCCCTTCCTTCCTCCTCCTCCTGGCATCCTCTGGGGTTGAAGCGGGGGCAGGCACAGGGTGAACCGTCTACCCCCCT…
	AY722131	-----------------ACGCTGATTTTTCTCAACCAACCATAAAGACATCGGCACCCTTTATCTTGTATTCGGTGCTTGAGCAGGAATGGTAGGCACAGCTTTAAGCCTGCTAATCCGAGCCGAACTAAGTCAACCCGGCGCTTTACTGGGCGACGACCAAATTTATAACGTCATTGTGACAGCTCACGCCTTTGTAATAATTTTCTTTATAGTAATACCAATTATGATTGGTGGCTTTGGAAACTGATTAGTGCCCCTAATGATTGGAGCCCCTGACATAGCCTTCCCTCGAATAAACAACATAAGCTTCTGGCTTCTCCCCCCTTCCTTCCTTCTTCTGCTCGCGTCTTCCGGCGTAAAAGCAGGGGCGGGCACCGGGTGAACAGTCTATCCCCCC…
	AY722137	-----------------ACGCTGATTTTTCTCAACCAACCATAAAGACATCGGCACCCTCTATCTTGTATTCGGTGCATGGGCGGGAATAGTAGGCACAGCTTTAAGCCTGCTAATTCGAGCCGAACTAAGTCAACCCGGGGCCCTACTGGGGGACGACCAAATCTATAACGTCATCGTGACAGCTCACGCCTTTGTAATAATTTTCTTTATAGTAATGCCAATTATGATTGGTGGCTTTGGAAACTGATTAATTCCCCTAATGATCGGAGCCCCCGACATGGCCTTTCCTCGAATGAACAACATGAGCTTCTGACTTCTCCCTCCCTCTTTCCTACTCCTACTAGCATCTTCTGGGGTAGAAGCCGGAGCAGGCACAGGGTGAACAGTTTATCCCCCT…
	AY722136	-----------------GCGCTGATTTTTCTCAACCAACCATAAAGACATCGGCACCCTTTATCTTGAATTTGGTGCTTGAGCGGGCATGGTAGGCACCGCTTTAAGCCTGCTCATCCGCGCTGAACTGAGTCAACCTGGTGCCCTACTAGGCGACGACCAAATCTACAATGTCATCGTTACGGCCCACGCCTTCGTGATGATTTTCTTTATAGTAATACCAATTATAATTGGTGGCTTTGGAAACTGATTAATCCCCCTAATAATCGGTGCCCCAGATATAGCCTTCCCACGAATAAATAACATAAGCTTTTGACTTCTCCCTCCTTCCTTCCTCCTCCTCCTTGCATCCTCTGGCGTTGAAGCAGGGGCTGGAACAGGATGAACCGTCTACCCCCCT…
	AY722149	-----------------ACGCTGATTCTTCTCAACCAACCATAAAGACATCGGCACCCTTTATCTCGTATTCGGTGCATGAGCGGGGATAGTAGGTACTGCTTTAAGCCTATTAATTCGTGCTGAACTAAGTCAACCCGGAGCTCTACTGGGCGACGACCAAATCTACAACGTTATCGTAACGGCCCACGCCTTTGTGATAATTTTCTTTATAGTAATGCCAATTATGATCGGCGGCTTTGGAAACTGGCTGATCCCCCTAATGATCGGAGCCCCAGACATGGCCTTCCCCCGAATAAATAACATAAGCTTCTGACTTCTTCCCCCCTCTTTTCTACTCCTCCTAGCGTCTTCCGGCGTAGAAGCAGGCGCGGGAACGGGATGAACTGTTTACCCCCCT…
	AY722152	-----------------ACGCTGATTTTTCTCAACCAATCATAAAGACATCGGCACCCTCTATCTTGTATTTGGTGCATGAGCAGGAATAGTAGGCACAGCTTTGAGCCTACTAATTCGTGCTGAACTAAGCCAGCCCGGCGCTCTACTAGGGGATGACCAAATTTATAACGTCATCGTTACGGCCCATGCCTTCGTAATAATTTTCTTTATAGTAATACCAATCATGATTGGCGGCTTTGGAAACTGACTGATTCCGCTAATGATCGGAGCCCCGGACATGGCCTTCCCTCGGATAAATAACATGAGCTTTTGGCTTCTTCCCCCCTCTTTCCTCCTCCTCCTAGCATCCTCCGGGGTAGAGGCGGGGGCAGGAACAGGATGAACTGTGTATCCCCCT…
	AY722124	-----------------ACGCTGATTTTTCTCAACCAACCATAAAGACATCGGCACCCTTTATCTTGAATTCGGTGCTTGAGCAGGAATAGTGGGCACCGCCCTAAGCCTGCTAATCCGAGCTGAACTAAGTCAACCTGGTGCCCTACTAGGGGATGACCAAATCTATAATGTTATCGTGACAGCTCACGCGTTCGTAATAATTTTCTTTATAGTAATACCAATTATGATTGGCGGCTTTGGAAACTGACTAATCCCCCTAATGATCGGAGCCCCCGATATGGCTTTCCCCCGAATAAATAACATAAGCTTCTGGCTTCTTCCCCCATCTTTCCTCCTCCTCCTCGCCTCTTCCGGAGTGGAGGCGGGGGCTGGAACAGGGTGAACTGTTTACCCACCC…
	AY722134	-----------------ACGCTGATTTTTCTCAACCAACCATAAAGACATCGGCACCCTTTATCTTGTATTTGGTGCTTGAGCGGGAATAGTAGGCACCGCTTTAAGCCTTCTAATCCGAGCTGAACTAAGTCAACCTGGCGCCTTACTAGGGGACGACCAAATTTATAACGTCATTGTGACAGCTCATGCATTCGTAATAATTTTCTTTATAGTAATACCAATTATGATCGGCGGCTTCGGAAACTGATTAATCCCCCTAATGATCGGGGCCCCCGACATGGCCTTCCCTCGAATAAACAACATGAGCTTCTGACTGCTCCCCCCTTCTTTCCTTCTTCTCCTGGCCTCCTCCGGAGTAGAGGCAGGAGCCGGCACAGGGTGAACTGTTTACCCCCCT…
;
end;
