# Supplementary material for: A novel taxonomic database for eukaryotic mitochondrial cytochrome oxidase subunit I gene (eKOI), with a focus on protists diversity
Source: Database (Oxford). 2025 Sep 24;2025:baaf057. doi: 10.1093/database/baaf057 (PMC12462617; doi:10.1093/database/baaf057)
Supplement: baaf057_Supplemental_File [file baaf057_supplemental_file.zip › 2_alignment_eKOI/Amphibia.nex]

#NEXUS
begin data;
	dimensions ntax=41 nchar=1563;
	format datatype=dna missing=? gap=-;
	matrix
	OP373724	GTGACAATCACTCGATGATTATACTCAACAAATCACAAGGACATCGGCACTCTATATTTAATTTTTGGTGCCTGAGCAGGCATAGTTGGGACTGCTCTGAGCTTATTAATCCGGGCAGAACTAAGTCAACCCGGAACCCTTTTAGGGGATGATCAGATCTACAATGTCGTAGTTACCGCCCATGCTTTCATTATAATTTTTTTTATAGTGATACCCGTGATAATCGGGGGGTTTGGAAATTGACTAGTACCCCTAATAATTGGGGCACCAGACATAGCCTTCCCGCGAATAAATAATATAAGTTTTTGGCTTCTTCCCCCCTCTTTCCTTCTACTGCTGGCTTCCTCTGCTGTAGAGTCAGGAGCTGGGACCGGCTGAACGGTATACCCACCTTTAGCTAGTAATTTAGCCCATGCCGGACCGTCAGTAGACCTTACTATTTTCTCCCTCCATTTGGCTGGAGTTTCTTCTATTCTCGGAGCAATCAACTTTATTACCACAATTCTCAATATAAAACCCCCTGCCATAAATCAATATCAAACTCCCCTTTTCGTCTGATCAGTGTTAATCACTGCTATTCTACTTCTCCTCTCACTACCCGTCCTAGCTGCAGGAATCACTATACTCCTTACAGACCGAAATCTAAATACTACTTTCTTTGACCCGGCGGGAGGAGGAGACCCTGTCCTGTACCAACACTTATTTTGGTTTTTCGGACACCCAGAAGTATATATTCTTATTCTCCCCGGTTTTGGAATAATTTCGCACATTGTAACTTATTATTCAGGTAAAAAGGAACCTTTTGGCTACATAGGCATGGTCTGAGCTATAATGTCCATCGGACTTTTAGGATTTATTGTCTGAGCCCACCATATATTCACTGTGGACTTAAACGTAGACACCCGAGCATATTTTACCTCCACAACTATAATTATCGCGATTCCTACTGGTGTCAAAGTATTTAGTTGATTAGCAACAATTCATGGGGGCGTCACCAAGTGAGACGCAGCAATGCTATGAGCCCTAGGTTTTATCTTTTTATTCACAGTCGGGGGATTAACGGGGATCGTGTTAGCTAACTCTTCCTTAGACATCGTTCTTCATGACACCTATTATGTAGTAGCCCACTTCCACTATGTCTTATCAATGGGCGCGGTATTTGCAATTATGGGCGGCTTCGTCCATTGATTCCCACTATTTTCGGGCTACACACTACACGAAACATGAACCAAAATCCACTTTGGTGTAATATTCGCAGGGGTTAATCTCACTTTTTTCCCTCAACATTTTCTAGGATTAGCCGGCATGCCTCGGCGTTATTCTGATTATCCTGACGCCTACACCTTATGAAATACAGTATCATCTGTAGGCTCGCTAATTTCATTAGTTGCGGTTATTCTTATGATGTATATTATTTGAGAAGCTTTCTCTACAAAACGAGAAGTTCTTGTCACTGAACTCACATTGACCAACCTAGAGTGACTTCACGGGTGCCCTCCCCCATACCACACCTTTGAAGAACCCGCCTTTGTCCAAACACAAATCCCATCATCAATTTACTAA
	OR228612	GTGTTTATTTCCCGCTGACTTTTTTCTACTAATCATAAAGATATCGGTACACTCTATTTTATCTTCGGCGCTTGAGCCGGTATAATCGGAACTGCCCTTAGTCTTCTAATTCGGGCCGAATTAAGCCAGCCTGGTACCCTTTTAGGTGATGATCAAATCTATAATGTTATTGTTACTGCTCACGCATTTGTAATAATTTTTTTTATGGTTATGCCCATTTTAATTGGGGGCTTTGGTAACTGGCTTATCCCACTAATAGTAGGAGCCCCTGACATGGCCTTCCCCCGGATAAATAACATAAGCTTCTGACTTCTCCCCCCCTCATTTTTTCTTCTTCTTGCCTCCTCTGCAGTTGAAGCCGGAGCAGGAACCGGCTGGACTGTTTATCCCCCCCTGGCAGGCAACCTCGCTCATGCAGGACCATCAGTAGACCTAGCTATCTTCTCCCTACACTTGGCCGGGGTGTCATCTATTTTGGGGGCCGTTAATTTTATTACCACCATTCTTAATATAAAACCCCCCACTACTACTCAGTATCAAACACCATTGTTTGTTTGATCTGTTCTAATCACTGCTGTTTTGCTTCTTCTGTCACTTCCTGTACTCGCTGCAGGTATCACTATACTGCTTACAGACCGTAACCTAAATACAACATTTTTTGACCCGGCAGGGGGAGGGGATCCTATTCTTTATCAACATCTATTCTGATTTTTTGGCCACCCGGAGGTTTATATTCTTATTCTCCCCGGATTCGGGATTATCTCACATGTCGTAGCTTTCTACTCAGATAAAAAAGAACCATTTGGCTACATGGGTATAGTCTGGGCAATACTTTCTATTGGCCTCCTAGGCTTTATCGTTTGAGCCCATCATATGTTTACTACTGACCTGAATGTTGACACCCGCGCCTACTTTACCTCTGCAACAATAATTATTGCCATCCCTACAGGAGTAAAAGTTTTTAGCTGACTCGCCACTATACATGGGGGTATTATTAAATGAGAGGCAGCTATGCTGTGAGCCTTAGGCTTCATCTTCTTATTTACTGTAGGCGGATTGACGGGGATTGTTCTAGCCAACTCCTCTATTGACATTGTCTTGCACGACACATACTATGTTGTTGCTCACTTCCACTATGTTTTATCTATAGGGGCTGTCTTTGCAATTATAGCCGGATTTGTTCACTGATTTCCCCTTTTTACAGGCTTTACACTCCACAAGACCTGAGCAAAAGCACAATTTGTAGTTATATTTATAGGAGTTAATATAACATTCTTCCCCCAACATTTCCTAGGCCTCGCCGGGATACCCCGACGATACTCAGACTACCCTGACGCCTATACTCTTTGAAACACTTTATCGTCAGTAGGCTCACTAATTTCCTTAGTCGCCGTAGTAATAATAGTATTTGTTATCTGAGAAGCTCTTTCTTCTAAACGACTTACTACAGACCAACAACTTAATGTTACTAATGTAGAGTGACTGCTAGGATTTCCGCCGCTCCACCATACATTTGAAGAATCCCCATTTTT---AATAAAAACCACTCGAGAAAGG------
	OR223701	GTGTTTATTTCCCGTTGACTCTTTTCCACCAATCATAAAGATATCGGCACACTCTACTTTATCTTCGGCGCTTGAGCCGGAATAATCGGGACTGCCCTTAGCCTCCTTATCCGAGCTGAATTAAGCCAGCCCGGTACCCTTCTAGGCGATGACCAAATTTATAATGTAATTGTTACTGCCCACGCATTCGTAATGATTTTTTTCATGGTTATGCCAATTTTAATCGGGGGCTTTGGCAACTGACTTGTCCCCCTAATAGTAGGCGCCCCTGATATAGCCTTCCCTCGAATAAATAATATAAGCTTCTGGCTCCTCCCCCCTTCATTTTTTCTTCTTCTCGCTTCGTCTGCAGTAGAGGCCGGGGCAGGGACCGGCTGAACTGTCTATCCCCCCCTAGCAGGAAACCTTGCCCACGCAGGGCCTTCAGTAGACCTAGCCATCTTCTCTTTACATTTAGCGGGGGTATCATCTATTTTAGGGGCCATTAATTTTATTACCACAATCCTTAACATAAAACCCGCCTCCACCACTCAATATCAGACACCATTGTTTGTTTGGTCCGTTTTAATCACTGCTGTATTGCTTCTCCTATCACTCCCTGTTCTTGCTGCCGGGATCACGATACTATTGACAGATCGAAACTTAAACACTACATTCTTTGACCCGGCAGGTGGGGGGGACCCAATTCTTTATCAACACCTATTCTGGTTCTTTGGTCACCCAGAAGTGTACATTCTCATCCTTCCCGGATTTGGAATTATTTCTCATGTTGTAGCCTTTTATTCAGACAAAAAAGAACCATTCGGCTATATGGGTATGGTTTGAGCAATACTCTCTATTGGTCTTCTAGGCTTTATTGTCTGAGCTCACCATATGTTCACCACTGACTTAAATGTTGACACCCGCGCCTACTTTACCTCCGCAACAATAATCATTGCCATCCCTACGGGGGTAAAAGTTTTTAGCTGACTCGCCACTATACATGGGGGTATTATCAAATGAGAAGCGGCCATGCTATGAGCCTTAGGTTTTATCTTCTTATTTACTGTGGGGGGACTGACAGGGATTGTCCTAGCTAACTCCTCTATTGATATCGTTTTACATGACACTTATTACGTAGTTGCTCATTTCCACTATGTTCTATCCATGGGAGCCGTCTTTGCAATTATAGCCGGGTTTGTTCACTGATTTCCTCTTTTTACAGGCTTTTCACTCCACAAAACCTGAACAAAAGCACAATTTGTAATTATGTTTACAGGAGTAAACATAACATTCTTTCCCCAACATTTTTTGGGTCTTGCCGGAATACCCCGACGGTACTCAGACTACCCTGACGCCTACACCCTATGAAACACTTTATCATCAGTAGGTTCATTAACCTCCCTAGTAGCTGTAGTAATAATAATGTTTATTATTTGAGAAGCTTTCTCTTCTAAACGATTAACTACAGATCAACAACTTAACGTCACTAATGTAGAGTGACTGCTCGGGTTTCCACCACAGCACCACACATTTGAAGAATCCCCATTTTT---AATAAAAACCACTCGAGAAAGG------
	OR224287	GTGTTTATTTCCCGTTGACTCTTTTCCACTAATCACAAAGATATCGGCACACTCTATTTTATCTTCGGCGCCTGAGCTGGAATAATTGGTACTGCCCTTAGCCTCCTTATCCGAGCTGAACTAAGCCAGCCCGGCACCCTTCTAGGTGATGATCAGATTTACAATGTAATTGTTACTGCCCACGCATTTGTAATAATTTTTTTTATGGTTATACCCATTCTAATTGGAGGCTTTGGCAACTGACTTGTCCCCCTAATAGTAGGAGCCCCTGACATAGCCTTCCCTCGAATAAATAATATAAGCTTCTGACTTCTTCCACCTTCATTTTTCCTTCTTCTTGCTTCATCCGCAGTAGAGGCTGGAGCGGGAACCGGTTGAACCGTTTATCCCCCTCTAGCAGGGAACCTTGCCCACGCAGGACCCTCAGTAGACCTAGCCATCTTCTCTTTACACTTAGCGGGGGTATCATCAATTTTAGGAGCCATCAATTTTATTACTACAATTCTTAACATAAAACCTGCCTCTACCACTCAGTATCAAACACCATTGTTTGTTTGGTCCGTTTTAATTACTGCTGTCCTGCTCCTACTATCACTTCCTGTACTCGCCGCAGGCATCACAATACTACTAACAGATCGAAATTTGAATACAACATTCTTTGATCCGGCAGGCGGGGGAGATCCCATTCTTTATCAACACCTATTCTGATTTTTTGGTCATCCGGAAGTATATATTCTTATTCTTCCCGGATTTGGAATTATCTCACATGTTGTAGCTTTTTATTCAGATAAAAAAGAACCATTTGGCTATATGGGTATAGTCTGAGCAATACTTTCTATTGGCCTTCTAGGCTTTATCGTCTGAGCTCATCATATATTTACCACTGATTTAAATGTTGATACCCGCGCCTACTTTACTTCCGCAACAATGATTATTGCTATTCCCACAGGAGTAAAAGTTTTCAGTTGACTCGCCACTATACATGGTGGTATCATTAAATGAGAAGCAGCCATATTATGGGCCCTAGGTTTTATTTTCTTATTTACTGTAGGAGGACTAACAGGAATTGTTTTAGCTAACTCCTCTATTGATATTGTGTTACATGATACTTACTACGTAGTTGCCCACTTCCATTATGTTTTATCTATAGGGGCCGTCTTTGCAATTATAGCCGGATTTGTTCACTGATTTCCTCTTTTTACAGGCTTTACGCTCCACAAAACCTGAGCAAAAGCACAATTTGTTATTATATTTACAGGAGTAAACATAACATTCTTTCCTCAACACTTTTTAGGTCTTGCCGGAATACCCCGACGATACTCAGACTACCCTGACGCCTACACCCTTTGAAACACTTTATCATCAGTAGGTTCATTAACTTCTTTAGTAGCTGTAGTAATAATAATGTTTATTATCTGAGAAGCTTTTTCTTCTAAACGATTAGCTACAGATCAACAACTTAATGTTACCAATGTAGAATGACTACTCGGGTTTCCACCACAGCACCACACATTTGAAGAATCCCCATTTTT---AATAAAAACCACTCGAGAAAGG------
	MZ936366	---ATAATAACTCGATGACTATTTTCCACTAACCATAAGGATATTGGTACCCTATATTTAATTTTTGGTGCCTGGGCTGGAATGATCGGAACATCTCTTAGCTTACTTATCCGAGCTGAACTTGCCCAACCCGGCACTCTTCTCGGCGATGACCAAATTTATAATGTAATTGTCACCGCCCACGCTTTTGTAATAATTTTTTTTATAGTAATACCCATTCTTATCGGTGGGTTCGGCAACTGATTAGTGCCACTAATAATTGGAGCCCCAGACATAGCCTTCCCACGAATGAATAATATGAGCTTTTGACTACTTCCCCCATCATTTTTTCTTCTTTTAGCATCTTCTATAGTAGAAGCTGGGGTTGGAACCGGATGGACAGTTTACCCCCCTCTTGCTGGTAATATTGCTCACGCTGGACCATCTGTTGATTTAGCTATTTTTTCTTTACACCTTGCTGGCGTATCTTCTATTCTAGGAGCTATTAACTTTATTACAACAATTTTTAATATAAAACCTGTATCTATAACACAATATCAAACCCCCTTGTTTATCTGATCTGTTCTTGTAACAGCCGTCCTTCTACTTCTCTCTCTTCCGGTACTAGCTGCAGGAATCACTATACTACTTACGGATCGAAACCTAAATACTACTTTTTTTGATCCTGCCGGAGGAGGGGACCCCGTATTATACCAACATCTATTTTGATTCTTTGGTCACCCAGAGGTCTATATCCTTATTCTCCCAGGATTTGGTATTATTTCACATGTTGTCGCCTATTATTCAAATAAAAAGGAACCTTTCGGATACATGGGCATAGTCTGAGCTATATTGTCTATTGGACTTTTAGGCTTTATTGTATGAGCCCACCATATGTTTACAACAGACCTAAACGTGGACACACGAGCCTACTTTACATCTGCCACCATAATCATTGCCATCCCTACGGGAGTTAAAGTATTTAGCTGGTTAGCTACAATACACGGAGGGATTATTAAATGAGAGGCTGCCATACTTTGAGCTCTTGGTTTTATTTTCCTCTTTACAGTGGGGGGCCTAACCGGTGTAGTCCTAGCCAACTCTTCTATCGACATCGTCCTTCATGACACATATTATGTTGTTGCACATTTTCATTATGTTCTATCAATAGGTGCAGTATTTGCCATTATAGCAGGGTTCATTCACTGGTTCCCCCTATTTACAGGATATACTCTTCACAGTACGTGAACAAAAATTCATTTCGCCATCATATTTACTGGAGTTAACCTAACATTTTTCCCTCAACATTTTCTAGGCTTAGCCGGAATGCCCCGTCGATATTCAGATTACCCAGATGCATATGCTTTATGAAATACTGTCTCTTCTATTGGCTCACTAATTTCCTTAATCGCAGTTGTAATAATAGTTTTTATTGTATGAGAAGCCTTTTCGGCAAAACGATTATTTGTAGAGTCAGAATTAACTATTACAAATGTTGAGTGATCATTAGGCTTTCCACCAAATCATCATACCTTTGAAGAAGCATCTTTTTCAATAAAAACTGTCGAGAAAGGAAGG------
	MN417331	GTGATAATCCACCGCTGACTTTTTTCTACCAACCACAAAGATATCGGGACACTATACCTGATCTTTGGTGCCTGGGCCGGGATAATCGGAACAGCCCTAAGCCTCTTGATTCGAGCAGAGCTTAGCCAACCCGGAACCCTGCTTGGCGACGACCAGATTTATAATGTAATCGTAACCGCCCATGCATTCGTAATAATTTTCTTTATAGTTATACCTATCCTGATTGGAGGCTTTGGCAACTGATTGGTCCCACTAATAATTGGAGCCCCAGACATAGCCTTCCCACGAATGAACAACATAAGCTTCTGATTGCTCCCCCCCTCCTTCTTACTCTTACTAACCTCCTCTGTGGTAGAAGCCGGTGCCGGCACCGGCTGAACTGTTTACCCCCCACTAGCTGGGAACCTAGCCCATGCTGGCCCATCCGTGGACCTGGCCATCTTTTCTCTTCACCTGGCTGGGATCTCATCAATCCTGGGAGCCATTAATTTTATTACGACAATTATTAATATAAAAGCACCGGCCACCGCCCAACACCAAACCCCTCTCTTTGTATGATCAGTTCTAATTACTGCCATTCTTCTACTACTATCCCTCCCTGTTTTAGCCGCCGGAATCACAATACTCCTAACTGACCGAAATCTTAATACAACCTTTTTCGACCCAGCGGGTGGCGGAGACCCTATTCTGTACCAACACCTATTTTGATTCTTTGGCCACCCAGAAGTTTATATTCTTATCCTCCCCGGCTTCGGCATCATCTCCCATGTAGTCGCCTACTACTCTAACAAAAAAGAGCCTTTCGGATATATAGGCATAGTATGAGCAATGCTCTCAATCGGCCTTTTAGGTTTTATCGTCTGAGCCCACCACATGTTCACTACTGACCTAAATGTCGATACACGAGCCTACTTTACATCAGCTACAATAATTATCGCCATCCCAACCGGGGTTAAAGTTTTTAGCTGATTAGCCACAATGCACGGCGGCATTATTAAATGGGAGGCCCCTATATTATGAGCTCTCGGATTTATCTTCTTATTTACAGTTGGAGGGCTCACAGGAATTATCCTAGCTAACTCTTCAATTGATATCGTCCTCCACGACACATACTATGTAGTTGCCCACTTCCACTATGTTTTATCAATAGGGGCAGTCTTTGCCATTATGGCCGGGCTTGTTCATTGATTCCCATTATTTACAGGCTTTACTCTACATAAATTATGGACTAAAGTCCACTTTGTTCTAATATTTACAGGAGTTAATTTAACCTTTTTCCCTCAACACTTCCTCGGCCTAGCTGGAATGCCCCGCCGTTATTCAGATTACCCCGACGCATATGCCCTATGAAACACCATTTCATCAATCGGATCTATGGTTTCACTTGTAGCAGTAACATTAATGGTATTTATTATTTGAGAGGCTTTCACTGCTAAACGCCTCTTTACAGGACTAGAAATAGCCTCAACTAACGTTGAATGACTTCTAGGCTTCCCACCGCACTATCACACGTTCGAAGAACCAGCTTTTTCC---ATTAAACTAACACGAGAAAGG------
	ON920705	GTGTTATTTTCCCGCTGATTTTTCTCAACCAATCATAAAGACATTGGAACCCTTTACTTAGTCTTTGGGGCCTGAGCCGGCATAATTGGAACAGCCCTAAGCCTCCTCATCCGAGCAGAACTCAGCCAGCCGGGGACCCTCCTGGGGGATGATCAAATTTACAATGTCATCGTCACTGCCCATGCATTCGTAATAATTTTTTTTATGGTTATACCAATTTTAATCGGGGGCTTTGGCAATTGGCTTGTCCCACTAATGATTGGAGCCCCCGACATAGCTTTCCCGCGAATAAACAACATAAGCTTCTGACTACTCCCACCTTCCTTTTTTCTTCTCTTGGCCTCTTCCACAGTTGAAGCAGGAGCAGGCACAGGCTGAACAGTCTACCCCCCTCTAGCTAGCAATCTAGCCCACGCTGGGCCATCAGTAGACATGGCCATCTTCTCTCTACACCTAGCCGGGGTATCATCCATTCTAGGGGCCATTAACTTTATCACAACAATTGTTAATATAAAACCCTCATCCACAACCCAGTACCAAACACCTCTCTTTGTATGATCCGTCTTAATTACTGCTGTTCTTCTACTTCTTTCCCTCCCCGTCCTGGCCGCCGGAATCACTATACTCCTCACAGACCGAAACCTAAACACTACCTTCTTCGATCCTGCCGGAGGCGGAGACCCAGTTCTGTATCAACACCTATTCTGATTTTTTGGTCACCCCGAAGTTTATATTCTCATTCTCCCCGGCTTCGGCATTATCTCCCACGTAGTCGCCTTTTATTCCAACAAAAAAGAACCATTCGGATACATAGGAATAGTTTGAGCAATACTCTCTATTGGTCTTCTCGGCTTTATTGTTTGAGCCCACCACATATTCACGACTGACCTAAACGTAGATACGCGAGCCTACTTCACATCAGCTACAATAATTATCGCTATCCCAACAGGAGTCAAAGTCTTTAGCTGACTAGCCACAATGCATGGAGGAATTATTAAATGAGATGCCCCCATACTCTGAGCCCTCGGGTTCATCTTTCTTTTCACAGTAGGAGGACTCACCGGAATTGTCTTAGCAAACTCTTCCATCGATATTGTACTCCATGATACATACTATGTAGTAGCCCACTTCCATTATGTACTATCCATAGGAGCAGTCTTTGCAATCATGGCTGGGTTCGTTCATTGATTTCCTCTATTCACAGGACTCACCCTGCACAATCTATGAACTAAAACACACTTTGTTGTAATGTTCATTGGGGTTAACCTAACATTTTTTCCCCAGCACTTTCTAGGCTTAGCAGGAATGCCACGTCGCTATTCCGATTACCCGGATGCATATACATTATGAAATACAATTTCATCCATTGGCTCACTTATTTCCCTCGTAGCTGTAATTATAATAATATATTTCATTTGAGAAGCCTTCGCAGCTAAACGTCTATTCCCCGGAGCAGAACTAGCAACAACTAACATTGAGTGAATACTAGGATTCCCACCCCACTATCATACATTCGAAGAATCAACCTTTTCT---ATTAAACTCACACAAGAAAGG------
	OL681879	GTGATATTCACCCGCTGGTTTTTTTCTACTAATCATAAAGACATTGGAACCCTCTACTTAATCTTTGGGGCCTGAGCCGGCATAGTCGGGACAGCCCTAAGCCTACTCATCCGAGCAGAACTGAGTCAACCTGGAACCCTCCTGGGAGACGACCAGATCTATAACGTTATTGTCACTGCCCACGCATTCGTAATGATTTTCTTCATAGTTATGCCAATTCTAATCGGAGGTTTCGGGAACTGACTGGTCCCCCTGATAATCGGGGCTCCAGATATGGCCTTTCCACGAATGAACAACATGAGCTTCTGACTGCTCCCTCCCTCTTTTTTTCTTCTCCTGGCCTCTTCTACAGTTGAAGCCGGAGCAGGTACGGGCTGAACAGTCTACCCCCCATTGGCAGGCAATCTCGCCCACGCAGGCCCATCAGTAGACCTGGCCATCTTCTCACTGCATCTAGCCGGAGTTTCATCCATCTTAGGGGCCATCAACTTTATCACGACCATTATCAACATAAAACCTGCATCTACAACACAATACCAGGCGCCTCTCTTTGTCTGATCAGTCCTTATCACTGCTGTCCTCCTACTACTCTCCCTGCCCGTCCTGGCCGCCGGAATTACCATGCTCCTTACAGACCGAAATTTAAATACCTCCTTCTTTGACCCCGCAGGAGGCGGGGACCCAGTTCTTTACCAACATTTATTTTGGTTCTTCGGCCACCCTGAAGTCTATATTCTTATTCTCCCCGGCTTCGGCATCATCTCACACGTAGTCGCTTATTACTCTAACAAGAAAGAGCCCTTCGGGTATATGGGCATAGTGTGAGCAATACTCTCTATCGGCCTCTTGGGCTTCATTGTCTGAGCCCACCACATATTTACGACCGACTTAAATGTGGACACACGAGCCTACTTTACATCTGCTACAATAATTATTGCTATCCCGACGGGAGTAAAAGTCTTTAGCTGATTAGCTACAATGCACGGGGGAATTATCAAATGGGACGCCCCCATACTTTGAGCCCTCGGGTTTATTTTCCTTTTTACGGTCGGAGGCCTCACCGGCATTGTCCTTGCAAATTCCTCAATCGATATCGTACTCCACGACACTTACTATGTAGTTGCCCACTTTCACTATGTGCTGTCCATAGGAGCAGTCTTTGCAATTATAGCCGGATTTGTCCACTGATTCCCCCTATTTACAGGATACACCCTTCACAGCCTATGAACTAAAATCCACTTTGTTGTTATATTCACTGGGGTCAATCTAACATTTTTCCCCCAACACTTCCTTGGCCTAGCAGGAATGCCACGCCGCTATTCTGATTACCCGGATGCATACACCCTATGAAACACAGTGTCATCTATCGGCTCATTAATCTCCCTCGTAGCTGTAGTTATGATAATATTTATTATTTGAGAGGCCTTCGCTGCCAAACGCCTATTTTCAGGAGCAGAGTTAACATCGACTAATATCGAGTGGACATTAGGGTTCCCACCCCACTACCACACATTTGAAGAATCAACCTTCTCC---ATTAAATTGACACAAGGAAGG------
	MZ043820	---ATATTCACCCGCTGATTTTTCTCTACCAACCATAAGGACATTGGAACCCTCTACTTAATCTTTGGCGCCTGAGCCGGCATGGTCGGAACAGCCCTAAGCCTTCTTATCCGAGCAGAACTAAGTCAACCAGGAACTCTCTTAGGAGACGACCAGATCTACAATGTTATCGTCACTGCCCACGCATTTGTAATAATTTTCTTCATAGTCATGCCCATCCTAATTGGGGGCTTTGGTAACTGACTAGTCCCATTAATAATTGGGGCCCCTGACATAGCCTTTCCCCGCATAAATAACATAAGCTTTTGGCTACTCCCCCCGTCCTTCTTCCTCCTCTTGGCCTCCTCCACAGTCGAGGCTGGGGCGGGTACAGGTTGAACAGTCTATCCCCCACTGGCCGGTAATCTGGCCCATGCAGGCCCTTCAGTAGACCTAGCTATTTTCTCATTACACCTAGCCGGGGTGTCATCCATCCTAGGAGCTATTAATTTTATCACAACAATCATTAATATAAAACCCGCATCCACAACCCAATACCAAACACCCCTCTTTGTCTGATCAGTCCTAATCACTGCCGTTCTCTTACTTCTCTCCCTCCCAGTCCTGGCCGCCGGAATTACTATACTCCTCACAGACCGGAACCTAAACACCACCTTTTTTGACCCCGCAGGGGGTGGAGACCCAGTCCTCTACCAACACCTATTCTGATTTTTTGGCCACCCTGAAGTCTATATTCTTATCCTCCCAGGCTTCGGTATTATTTCCCACGTAGTAGCTTACTACTCTAATAAAAAAGAGCCTTTCGGATATATAGGAATAGTATGAGCAATGCTTTCTATCGGTCTATTAGGCTTCATTGTTTGAGCCCACCACATATTTACAACTGACCTAAATGTAGACACACGAGCCTACTTTACATCCGCCACAATGATTATTGCTATCCCAACAGGGGTTAAAGTCTTTAGCTGGCTGGCCACAATGCATGGAGGAATTATTAAATGAGACGCCCCTATACTCTGGGCTCTCGGGTTCATCTTTCTTTTCACAGTCGGAGGCCTCACCGGCATTGTCTTAGCAAACTCCTCTATCGATATTGTACTCCATGACACATACTATGTAGTAGCCCACTTCCATTATGTATTATCCATGGGAGCAGTTTTTGCAATCATGGCCGGATTCGTTCACTGGTTTCCTTTATTTACGGGATTTACCCTACACAACCTATGAACTAAAATTCACTTTGTCGTTATATTTGCCGGAGTCAATTTAACATTTTTTCCCCAACATTTCCTTGGTCTAGCAGGAATACCACGCCGCTATTCTGATTACCCAGATGCATACACCCTGTGAAATACAGTTTCATCTATCGGGTCCCTAATTTCCCTTGTGGCTGTAGTTATAATAATATTCATTATTTGAGAGGCCTTTGCTGCAAAACGTCTGTTCCCCGGGGCAGAATTAGCATCAACTAATATTGAATGGGTACTAGGGTTCCCACCCCACTACCACACATTTGAAGAGTCAACCTTCTCT---ATTAAATTGGCTCAAGAAAGG------
	MN046210	GTGATAATTACACGCTGACTATTTTCAACCAATCACAAAGACATCGGCACTCTTTACCTTATCTTTGGGGCCTGAGCCGGAATAGTAGGAACCGCCCTTAGTCTCCTAATCCGTGCAGAACTCAGCCAACCCGGCACTCTATTGGGTGACGACCAAATCTACAACGTCATTGTTACCGCCCACGCATTTGTAATAATTTTCTTTATAGTTATACCAATTATGATCGGCGGCTTTGGTAATTGACTTGTTCCACTAATAATTGGAGCCCCGGACATGGCATTCCCTCGAATAAATAACATAAGCTTCTGACTTCTCCCCCCCTCCTTTCTCCTCCTCCTAGCTTCTTCAGCAGTTGAAGCGGGCGCCGGAACTGGTTGAACAGTTTATCCCCCCTTAGCCGGTAATCTTGCTCACGCCGGCCCATCCGTAGACCTTACAATTTTTTCTCTACATTTAGCTGGGGTCTCTTCAATTCTTGGGGCAATCAACTTTATTACTACTATTATTAACATAAAACCCCCGTCAGTAACTCAATATCAAACACCCCTGTTCGTTTGGTCTGTTTTAATCACTGCAGTTCTTCTACTTCTTTCCCTCCCAGTTCTTGCCGCAGGTATTACTATACTTCTAACTGATCGAAACTTGAATACCACCTTCTTTGACCCTGCCGGAGGAGGAGACCCAGTCCTCTATCAACATCTTTTCTGATTCTTTGGACACCCCGAAGTATATATCCTTATTCTTCCTGGGTTCGGAATCATTTCACACGTAGTAGCATACTACTCAAGTAAAAAAGAGCCTTTCGGCTATATAGGAATGGTCTGAGCAATAATGTCAATTGGCCTTCTCGGCTTCATTGTATGAGCCCACCACATATTTACAACAGACCTCAACGTAGACACACGAGCTTACTTTACCTCAGCCACTATAATTATTGCTATCCCAACTGGTGTAAAAGTTTTTAGCTGATTGGCAACAATACACGGGGGAATTATTAAATGAGAGGCCCCAATGCTCTGAGCCTTAGGGTTTATCTTCTTATTTACTGTGGGTGGTCTAACCGGCATTGTTCTTGCTAACTCATCTATCGACATCGTCCTGCACGACACCTACTATGTCGTAGCACATTTCCACTACGTTCTTTCAATGGGGGCAGTATTTGCCATCATAGCAGGATTCGTTCACTGATTCCCACTATTTACTGGGTACACACTTCATCACTCTTGAACAAAAATTCACTTCGGTGTAATATTTGTTGGGGTTAATCTAACATTCTTTCCACAACATTTCCTAGGTCTCGCCGGAATGCCTCGACGTTACTCTGATTACCCTGACGCCTACACCCTTTGAAATACAGTCTCATCAATTGGGTCATTAATTTCTTTAGTTGCTGTCGTTTTAATAATATTTATTATTTGAGAAGCTTTTTCAGCAAAACGGTTATTCTCTAATGCAGAGCTAACTACAACTAATGTAGAATGACTTTTAGGGTTTCCCCCACATTACCACACATTTGAAGAGTCAACTTTTTC---AATTAAAATCAATCGAGAAAGG------
	KT223827	---ATAATTACCCGCTGATTATTTTCAACTAACCACAAAGACATTGGTACCCTATACCTGATCTTTGGGGCTTGAGCAGGAATGGTTGGGACTGCCCTCAGCCTCCTCATTCGAGCTGAACTGAGCCAGCCAGGCTCCCTCCTGGGTGACGATCAGATTTACAATGTCATTGTCACTGCCCATGCTTTTGTTATAATTTTCTTTATGGTTATACCAATTTTAATTGGGGGCTTCGGTAACTGACTCGTGCCTCTAATAATTGGAGCCCCCGACATGGCCTTTCCTCGAATGAATAACATGAGCTTTTGACTGCTCCCCCCATCATTCCTACTTCTCCTAGCCTCCGCCGGGGTCGAAGCCGGTGCCGGTACGGGCTGAACGGTATATCCGCCTCTGGCCGGAAACCTTGCTCATGCAGGCCCGTCGGTTGATTTAACTATCTTTTCTCTACACCTTGCAGGTGTATCCTCCATCTTGGGGGCAATTAACTTTATTACTACAACCTTAAATATAAAACCTCCGTCAATAACACAATATCAGACGCCCCTGTTTGTATGATCTGTGCTAATCACCGCCGTTCTACTCCTTCTCTCTCTTCCAGTTCTTGCGGCAGGCATCACCATACTTCTAACAGACCGGAACTTAAATACAACATTTTTTGATCCTGCTGGGGGAGGAGATCCAATCTTATACCAACACCTTTTTTGATTCTTTGGGCACCCCGAAGTTTATATTCTAATTCTTCCTGGGTTCGGAATTATCTCGCATGTAGTCACATTTTATTCAAGCAAAAAGGAGCCTTTTGGTTATATAGGAATGGTTTGAGCAATAATGTCAATTGGCCTTCTGGGCTTTATTGTCTGAGCCCACCACATGTTTACAACAGACCTTAATGTAGATACCCGTGCTTATTTTACGTCTGCAACAATAATTATTGCTATCCCAACAGGGGTAAAAGTCTTCAGCTGACTGGCCACAATGCACGGCGGAGTAATTAAGTGAGACGCCCCCATACTATGAGCCCTAGGCTTTATCTTTTTATTCACTGTTGGAGGATTAACAGGCATTGTCTTGGCAAACTCATCTTTAGATATTGTCCTTCATGATACTTATTATGTTGTCGCTCATTTCCACTATGTGTTATCAATAGGAGCTGTATTCGCCATCATGGCCGGATTTGTTCACTGATTCCCCTTGTTTACTGGTTATACACTTCACGAGACCTGAGCAAAAATTCACTTCGGAGCAATATTTATTGGAGTAAACTTAACCTTTTTCCCTCAACATTTCCTCGGATTGGCGGGCATGCCACGACGATACTCAGACTACCCTGACGCCTATACTCTGTGAAACACCGTCTCATCTATCGGCTCACTAATTTCTTTAGTGGCCGTAATTATCATAATATTTATTATTTGAGAGGCCTTCTCATCAAAACGCCTTCTTATCTCCGCAAGCATAACCTCAACTAATGTAGAATGACTCTATGGGTTCCCCCCTCTTCATCACACATTTGAAGAAGCTTCTTTTTC------TCAAACCAATTAA------------
	KP728257	GTGGCAATTTCCCGTTGATTTTACTCGACCAATCATAAAGACATTGGCACCCTTTACCTTATTTTTGGTGCCTGAGCCGGAATAGTCGGGACTGGCCTAAGCATCTTAATTCGCACAGAATTAAGTGGACCGGGAACCCTTCTTGAGAATGACCAGATTTATAACGTTATTGTTACTGCCCACGCTTTCGTAATAATTTTCTTTATAGTAATACCCGTAATAATCGGGGGGTTTGGTAACTGACTTGTACCTCTAATAGTTGGAGCCCCTGATATAGCCTTTCCTCGAATAAACAATATAAGCTTTTGGCTTCTCCCCCCCTCCTTTCTCCTCCTCCTACTGTCATCAGCTGTTGAACATGGCGCCGGTACGGGATGAACTGTTTACCCGCCCCTAGCAGGAAACCTGGCTCACGCCGGGGCTTCTGTTGACCTTACTATTTTTTCACTTCATCTGGCAGGAGTATCCTCTATCCTCGGGGCAATTAACTTTATTACAACCATCCTTAATATGAAACCCCCAGCCACAACCCAATACCAAACACCTTTATTTGTTTGATCAGTCCTAATTACAGCTGTCCTTCTCCTTCTATCTCTCCCAGTTCTAGCGGCTGGCATTACTATGCTTCTAACAGATCGAAACTTAAACACCTCCTTCTTTGATCCTGCAGGAGGAGGGGACCCAATTTTATACCAACATCTCTTCTGATTTTTTGGTCACCCTGAAGTTTACATCCTTATTCTCCCCGGGTTTGGTATAATTTCCCACATTGTAATATACTACTCAGGAAAAAAAGAACCCTTCGGTTACATAGGAATAGTCTGAGCCATGCTTTCCATCGGACTCCTAGGGTTTATTGTTTGAGCCCACCACATGTTTACAGTAGATTTAAATACTGACACTCGAGCCTACTTCACCTCAGCTACAATAATTATCGCTATTCCCACAGGGGTTAAAGTATTCAGCTGACTGGCTACTATATTTGGAGGAACAATTAAATGGGAAGCTGCTATGCTCTGGGCTATAGGTTTTATCTTTCTATTTACAGTAGGGGGACTAACAGGAATTATTTTAGCCAACTCTTCCCTAGACATCGTCCTTCATGACACGTACTATGTTGTAGCCCACTTCCACTATGTTCTCTCCATAGGTGCTGTATTTGCAATTATTGGGGGATTTGTCCACTGATTCCCTCTATTTACAGGATACACTCTACACGAAACCTGAACAAAGGTTCACTTTGGTGTTATATTCCTAGGTGTTAATCTAACCTTCTTTCCTCAACATTTTTTGGGGTTAGCCGGTATACCTCGTCGTTATTCAGACTACCCTGATGCTTATGGCCCATGAAACTCAGTCTCATCCATTGGCTCCTTAGTTTCCCTAGTAGCCGTAGTATTAATAATGTTCATTATCTGGGAGGCCTTCTCTACTAAACGTGAAGTTCTCTTAACTGAACTAACATCCACTAACTTAGAGTGACTATATGGATGTCCCCCACCTTATCACACATTTGAAGAACCAACCTTTGTTCAAACCAGTTCACTGTAA------------
	MW002717	---ATAATTACCCGTTGATTATTCTCCACCAATCATAAAGATATTGGTACACTATACCTTGTATTCGGGGCCTGAGCCGGGATGGTTGGCACTGCCCTTAGCCTCCTAATCCGAGCAGAACTAAGCCAACCTGGCTCCCTCCTGGGCGACGACCAGATTTACAATGTCATCGTTACAGCCCATGCTTTTGTTATAATTTTCTTTATAGTAATACCCATCCTGATCGGGGGGTTCGGCAACTGACTAGTCCCCCTAATAATCGGGGCACCTGATATGGCCTTCCCGCGAATGAATAACATAAGCTTTTGACTTCTTCCACCATCTTTTCTTCTTCTCTTGGCATCAGCCGGAGTTGAAGCGGGAGCTGGAACAGGGTGAACTGTTTACCCCCCACTTGCCGGAAATTTAGCCCACGCCGGGCCATCCGTCGACTTGACCATCTTCTCACTTCACCTAGCAGGGGTTTCTTCAATTCTAGGCGCTATTAACTTTATTACCACAATTCTTAATATAAAACCCCCATCAATGACACAGTACCAAACACCTTTATTTGTATGATCTGTTCTCATCACTGCTGTATTACTACTCCTATCTCTTCCAGTCCTAGCAGCAGGGATCACCATGCTCCTCACTGATCGAAACCTGAATACAACATTCTTTGACCCGGCAGGAGGGGGAGATCCTGTCCTATATCAACACCTATTCTGATTTTTTGGCCACCCGGAAGTTTATATCCTCATTCTTCCCGGATTCGGCATTATCTCTCATGTAGTGACCTTCTACTCAAGCAAAAAAGAGCCCTTTGGCTATATAGGGATGGTGTGAGCCATAATATCTATCGGACTCCTGGGCTTTATCGTCTGGGCCCATCACATGTTCACAACGGACTTAAACGTGGACACCCGAGCCTACTTTACCTCTGCTACCATAATTATTGCTATCCCAACAGGAGTAAAAGTGTTCAGCTGACTGGCGACAATACACGGCGGAATTATTAAATGAGACGCCGCTATGCTATGGGCTCTAGGCTTTATTTTCTTATTCACAGTAGGTGGGTTGACAGGGATTGTCCTAGCTAATTCATCCCTGGACATTGTTCTCCATGACACCTACTATGTAGTAGCCCACTTTCATTATGTCCTCTCCATGGGTGCTGTATTTGCAATCATAGCCGGATTCGTTCACTGATTCCCTCTATTTACAGGATTCACCTTACATAAAACTTGAGCAAAAATTCAATTTGGTGTAATATTCACCGGAGTCAATCTAACATTCTTCCCACAACATTTCCTAGGCCTAGCCGGAATACCACGTCGATACTCCGACTACCCTGACGCGTACACTCTTTGAAACACAGTCTCGTCTATCGGGTCCCTAATTTCCCTAGTCGCTGTAATCATCATGATGTTCATTATTTGGGAAGCCTTTTCTTCTAAACGTGTATTATCCTCCGTAGAAATGACCTCAACAAACGTAGAATGACTTCACGGCTACCCCCCTCACTATCACACATACGAAGAGTCTACCTTTTCCCAAAATAACAGG------------------
	KY752074	GTGATAATCACCCGATGACTATTTTCAACAAACCACAAAGATATTGGCACCCTTTACCTAATATTTGGGGCCTGAGCCGGCATAGTGGGCACAGCCCTTAGTTTATTAATTCGCGCAGAGTTGAGTCAGCCTGGCGCCTTACTAGGAGATGATCAGATCTATAATGTTATTGTAACTGCCCATGCTTTTGTTATAATTTTTTTTATGGTTATACCCATCATAATTGGTGGGTTTGGTAACTGACTGCTGCCACTTATAATTGGGGCCCCAGATATGGCCTTCCCACGAATAAACAACATAAGCTTTTGACTCCTACCACCATCCTTCTTACTTCTCCTCGCCTCATCGGGAGTCGAAGCGGGAGCTGGAACCGGATGAACTGTTTATCCCCCCCTTGCAGGAAACATAGCTCATGCCGGAGCCTCTGTGGACTTAACTATTTTTTCCCTTCACCTGGCAGGCGTGTCCTCTATCCTTGGAGCAATCAACTTTATTACAACATCAATTAATATAAAACCACCATCAATATCACAATACCAAACTCCATTATTTGTTTGATCTGTATTAATTACAGCTATTCTGTTACTTCTTTCACTCCCTGTACTAGCAGCAGGAATTACAATATTGTTAACAGATCGAAATTTAAACACTACATTTTTTGATCCGGCGGGTGGCGGTGACCCTGTCCTTTATCAGCACCTATTTTGATTTTTTGGTCACCCAGAAGTTTATATTTTAATTTTACCAGGATTTGGAATAATTTCACACATCGTAACATATTATTCAACCAAAAAAGAACCATTTGGCTATATGGGAATAGTTTGAGCAATAATATCAATCGGCCTACTGGGCTTTATTGTGTGAGCTCATCATATATTTACAGTTGATTTAAATGTAGATACACGCGCATATTTTACCTCAGCAACAATAATCATTGCCATCCCCACTGGGGTAAAAGTATTTAGCTGACTAGCAACCATGCATGGCGGAACTATTAAATGAGACGCAGCTATATTATGAGCCCTAGGATTTATTTTTCTCTTTACTGTTGGGGGTCTAACAGGAATTGTTTTAGCAAACTCTTCCCTGGATATTGTATTACATGATACCTACTACGTAGTTGCCCACTTCCATTATGTTTTATCAATAGGAGCAGTATTTGCTATTATAGGGGGATTTGTGCACTGATTCCCCCTTTTCTCTGGATTTACCCTTCATCCAACATGATCTAAAATTCATTTTGGGGTAATATTTATTGGAGTTAATTTAACCTTCTTCCCACAACATTTCTTAGGCCTCGCAGGTATACCACGACGCTACTCAGACTACCCAGATGCCTATACCCTATGAAATACAACATCATCAATTGGATCACTTGTTTCATTAGTTGCTGTTATCATAATAATATTTATTATTTGGGAAGCCTTTGCCTCAAAACGAGAAGTTTTAACAACAGAACTAAACTCAACAAATATTGAATGACTTCACGGATGCCCACCACCCTATCACACCTTTGAAGAGCCATCCTTTGTACAGGCACGATTAACAAGA------------
	EU880341	GTGATAATCACCCGATGACTATTCTCCACAAACCGCAAAGACATTGGCACCCTTTACTTAATCTTTGGTGCCTGGGCTGGTATAGTTGGCACAGCACTAAGCCTACTAATTCGAGCCGAACTCAGCCAACCAGGTGCTCTCCTTGGGGACGATCAAATTTATAACGTGATTGTTACAGCCCATGCCTTCGTCATAATTTTTTTTATAGTGATGCCAGTAATAATCGGCGGATTCGGAAACTGACTACTACCGCTAATAATTGGAGCCCCCGACATGGCCTTCCCACGAATAAACAACATAAGTTTCTGACTCCTCCCGCCATCATTCCTGCTCCTTCTTGCCTCATCAGGTGTGGAGGCTGGAGCGGGAACCGGGTGAACTGTGTACCCGCCGCTAGCTGGTAACCTTGCTCACGCAGGGGCATCAGTTGACCTAACCATCTTCTCCCTACATCTAGCAGGCGTATCTTCAATCCTTGGTGCAATTAATTTTATCACCACATCAATTAATATAAAACCCCCATCAATAACACAGTATCAGACCCCCCTTTTTGTGTGATCGGTTTTAATCACGGCTATTCTACTACTCTTATCCCTACCTGTGCTAGCGGCTGGTATCACCATACTTCTAACCGACCGCAACCTAAACACCACATTCTTTGATCCGGCCGGAGGGGGAGACCCGGTGCTCTATCAACACCTATTCTGATTCTTTGGTCACCCCGAAGTCTACATTCTAATCCTTCCGGGATTTGGCATAATTTCCCACATTGTTACATACTACTCAGCAAAAAAAGAACCTTTCGGGTATATGGGTATGGTTTGGGCTATAATATCAATCGGTTTACTTGGGTTTATTGTATGAGCCCACCACATATTCACTGTAGACCTTAATGTAGACACACGGGCCTATTTCACCTCCGCCACTATGATCATTGCCATTCCAACCGGCGTAAAAGTCTTTAGCTGACTTGCAACCATGCACGGAGGCTCAATTAAATGAGACGCCCCAATACTCTGAGCCCTTGGGTTCATCTTTTTATTCACAGTTGGCGGCCTTACAGGCATTGTTTTAGCAAACTCATCACTAGACATCGTCCTACATGACACATATTATGTAGTAGCCCACTTCCACTACGTACTGTCTATGGGGGCCGTTTTTGCAATTATAGGCGGATTCGTTCATTGATTCCCACTATTCTCAGGCTACACCCTCCACCCAACATGATCTAAAATCCACTTTGGGGTAATGTTTATTGGAGTAAACCTCACATTCTTCCCACAACACTTTCTGGGCCTCGCCGGGATACCACGACGCTACTCAGACTACCCAGACGCCTATACACTATGAAATACAGTATCATCAATCGGCTCACTAATCTCGCTCGTTGCCGTAATTATAATAATGTTTATCATTTGAGAGGCATTTTCAGCCAAACGAGAGATTATAACTACAGAACTTACCCCTACAAACATTGAATGATTACACGGATGCCCCCCGCCATACCACACATTTGAAGAACCATCATTTGTACAAGCCCGAGCCCATTAA------------
	MH367844	GTGATAATCACTCGATGACTATTTTCTACTAATCATAAAGACATTGGCACCCTATACCTGATCTTTGGTGCCTGAGCCGGAATAGTCGGCACGGCACTAAGCCTATTAATTCGGGCTGAACTCAGCCAACCAGGTGCCCTCCTTGGAGACGACCAGATCTATAATGTAATCGTCACCGCCCATGCCTTTGTAATAATTTTTTTTATAGTAATGCCAGTAATAATTGGAGGATTTGGAAACTGACTTCTTCCCCTTATAATTGGAGCCCCTGATATAGCCTTCCCACGAATAAACAATATGAGCTTTTGACTCCTCCCCCCATCATTTCTGCTTTTATTAGCCTCATCCGGCGTAGAAGCCGGCGCAGGGACGGGGTGAACTGTATACCCCCCACTAGCCGGCAATCTTGCCCATGCAGGAGCTTCCGTTGACCTAACAATTTTTTCACTTCATCTTGCAGGAGTATCTTCAATTTTAGGAGCAATCAATTTTATTACCACATCTATTAACATAAAACCCCCCTCAATAACTCAGTATCAAACCCCACTATTTGTGTGATCCGTACTAATCACCGCCATCCTTCTGCTTTTATCGCTCCCAGTACTTGCAGCAGGAATTACAATACTATTAACAGATCGAAATTTAAATACTACCTTTTTTGATCCGGCCGGAGGGGGAGACCCTGTTCTATACCAACACTTATTCTGATTCTTTGGTCACCCAGAAGTATACATTTTAATTTTGCCTGGATTTGGTATGATCTCACATATTGTAACATACTATTCAGCAAAAAAAGAACCATTTGGATATATAGGGATAGTTTGAGCTATGATGTCAATCGGCTTATTAGGATTCATTGTATGGGCCCATCACATATTTACAGTAGACCTGAATGTGGACACCCGAGCCTATTTTACATCAGCCACAATAATTATTGCAATTCCAACAGGAGTAAAAGTATTTAGCTGACTCGCAACAATACACGGAGGATCAATTAAGTGAGATGCTGCAATACTATGGGCCTTAGGCTTTATTTTCTTATTTACAGTGGGAGGGCTTACAGGCATCGTACTAGCAAACTCCTCCCTAGACATCGTACTACATGACACATATTATGTAGTAGCCCACTTTCACTATGTTTTATCTATAGGGGCTGTATTCGCCATCATAGGAGGATTCGTACACTGATTCCCTTTATTCTCAGGATATACCCTTCACTCAACTTGAACTAAAATTCACTTTGGAGTAATATTTATTGGAGTAAACCTCACATTTTTCCCGCAACATTTCCTTGGACTTGCCGGAATACCACGCCGATACTCAGACTACCCAGACGCATATACGCTTTGAAATACAGTCTCATCAATCGGATCGCTAATTTCCTTAGTTGCAGTCGTTATGATGATATTTATTATCTGAGAAGCCTTTGCAGCTAAACGTGAAGTAAAAACAACAGAACTCACATCTACAAATATCGAATGACTACACGGATGTCCCCCACCATATCACACATTTGAAGAGCCAGCATTTGTACAAGCCCGAGTCCACTAA------------
	HQ697278	GTGATAATCACTCGATGACTATTTTCTACAAACCACAAAGACATTGGCACCCTTTACTTAATCTTTGGTGCTTGAGCCGGCATAGTAGGAACAGCACTTAGCCTGCTTATCCGAGCCGAACTTAGTCAGCCTGGTGCGCTCCTAGGAGATGACCAGATTTATAACGTCATTGTTACAGCCCATGCCTTTGTAATAATTTTCTTCATGGTAATACCTGTAATAATTGGCGGATTTGGAAACTGGCTCGTTCCATTGATAATCGGGGCCCCTGATATGGCCTTTCCCCGGATAAATAATATAAGTTTCTGACTGCTCCCCCCCTCATTTCTACTCCTACTTGCCTCGTCAGGGGTTGAGGCGGGGGCAGGTACCGGGTGAACAGTTTACCCGCCCCTGGCAGGGAATCTTGCCCACGCAGGCGCCTCCGTTGACCTAACAATCTTCTCTCTTCACCTGGCAGGAGTGTCCTCTATTCTAGGGGCCATTAACTTTATTACAACATCAATTAACATAAAACCCCCATCAATAACACAATATCAAACCCCACTATTTGTATGATCTGTACTAATTACCGCCATTCTCTTACTCCTTTCTTTGCCAGTACTAGCAGCAGGTATCACTATACTCCTCACAGATCGAAACTTGAACACTACGTTCTTTGACCCCGCTGGAGGAGGAGACCCAGTGCTCTATCAGCACTTATTCTGATTTTTTGGCCACCCCGAAGTCTATATTCTTATTCTTCCAGGCTTTGGCATGATCTCGCACATTGTAACCTATTATTCCGCTAAAAAAGAACCCTTTGGATACATAGGCATGGTTTGAGCAATGATATCAATTGGCCTTCTAGGCTTCATTGTGTGAGCCCATCACATGTTTACAGTAGACCTAAATGTGGACACACGAGCATATTTCACATCCGCTACAATAATCATTGCCATTCCAACAGGAGTAAAAGTCTTTAGCTGATTGGCAACCATGCACGGAGGCTCAATTAAATGAGACGCCGCCATATTATGGGCCCTTGGATTTATTTTCCTGTTTACTGTGGGGGGGCTTACTGGCATTGTGCTGGCAAACTCATCCCTAGACATTGTCCTACACGATACCTATTATGTCGTAGCACACTTTCACTACGTGCTGTCTATAGGAGCCGTATTTGCCATTATAGGGGGATTTGTCCACTGGTTCCCGCTTTTCTCTGGATATACTCTTCACCAGGTCTGATCAAAAATTCACTTTGGCGTAATATTTTTAGGGGTAAACCTTACGTTTTTCCCACAACACTTTCTAGGCCTGGCTGGCATGCCACGGCGATACTCCGACTACCCAGACGCATATGCCCTTTGAAATACAATCTCATCTATCGGGTCTCTGATCTCCCTTGTTGCCGTGATTATAATAATGTTTATTATCTGAGAAGCCTTTGCCTCAAAACGAGAAGTAATAACAACAGAGCTAACATCTACAAACATCGAATGACTGCACGGATGCCCTCCACCATACCACACATTCGAGGAACCATCATTTGTTCGAGCCCGAACCAACTAA------------
	EU880311	GTGATAATCACTCGATGACTATTTTCTACTAATCATAAAGACATTGGCACCCTTTACTTAATTTTTGGTGCTTGAGCTGGTATAGTTGGCACAGCCCTGAGTCTCTTAATTCGAGCCGAACTAAGCCAACCAGGGGCTCTCCTGGGCGATGACCAAATTTATAATGTTATTGTCACCGCCCATGCTTTTGTAATAATCTTTTTTATAGTAATACCAGTAATAATTGGAGGATTTGGGAACTGACTTGTGCCCCTTATGATCGGGGCCCCCGATATAGCATTTCCTCGAATGAATAATATAAGCTTCTGACTTCTCCCGCCCTCATTTCTTTTACTTCTAGCTTCCTCTGGTGTAGAAGCAGGAGCAGGAACTGGGTGAACCGTATACCCCCCATTGGCTGGTAATCTTGCCCATGCAGGCGCTTCTGTTGATCTAACCATCTTCTCACTTCACTTGGCAGGGGTGTCCTCAATCCTGGGGGCAATTAACTTTATTACAACATCAATTAATATAAAACCCCCTTCCATAACGCAATATCAGACACCCCTGTTTGTATGGTCAGTATTAATTACGGCTATCCTACTTCTTCTCTCTCTCCCAGTACTTGCAGCCGGCATTACAATACTACTAACTGACCGAAACCTTAATACCACCTTCTTCGACCCAGCGGGCGGAGGGGACCCTGTATTATATCAGCACCTGTTCTGGTTTTTTGGTCACCCGGAAGTCTATATTCTGATCCTGCCTGGATTTGGAATAATTTCTCACATTGTAACATATTATTCTGCTAAAAAAGAGCCATTTGGGTATATAGGCATAGTTTGAGCAATAATATCAATCGGTCTCCTAGGCTTTATCGTATGGGCTCACCATATATTTACAGTAGACCTAAATGTAGACACACGAGCATATTTTACATCCGCTACAATAATTATCGCTATTCCAACCGGTGTGAAAGTTTTTAGCTGACTGGCAACAATACACGGGGGCTCTATTAAATGGGACGCTGCAATGCTCTGAGCCCTTGGCTTTATCTTTTTATTTACAGTAGGCGGGCTTACAGGAATTGTCCTAGCAAACTCATCATTAGACATTGTCCTCCATGATACATATTATGTAGTAGCACATTTTCACTATGTCCTGTCTATAGGTGCCGTATTTGCCATCATGGGAGGGTTTGTCCACTGATTCCCACTATTTTCAGGGTATACGCTACACCCAACTTGGTCTAAAGTTCACTTTGGCGTTATATTCCTGGGGGTAAATTTAACATTTTTTCCACAACACTTCCTTGGACTTGCAGGTATACCGCGACGATACTCTGACTACCCTGACGCTTACACCCTTTGAAACACAATCTCATCAATTGGGTCTTTAATTTCACTTGTTGCGGTGATTATAATAATATTCATTATTTGAGAAGCATTTGCGTCAAAACGAGAAGTAATAACAACAGAGCTAACGCCTACAAACATCGAATGACTACACGGATGCCCTCCGCCATACCACACATTTGAAGAACCGTCATTTGTACAAGCTCGAATTACATAA------------
	KX298240	GTGATAATTACTCGATGATTATTTTCAACAAATCATAAAGATATTGGCACCCTATATTTAGTATTCGGTGCTTGGGCTGGAATAGTTGGTACTGCCTTAAGTCTATTAATTCGAGCAGAATTAAGTCAGCCTGGGACCTTACTTGGTGACGATCAAATTTATAATGTTATCGTAACAGCCCATGCCTTTGTAATAATTTTTTTCATAGTAATGCCAATTATAATTGGCGGCTTTGGCAATTGGCTCGTTCCATTAATAATTGGCGCCCCAGATATGGCCTTTCCTCGTATAAATAATATAAGCTTTTGATTACTTCCTCCATCCTTTTTATTATTACTGGCATCCTCCGGTATTGAAGCAGGTGCCGGGACCGGATGAACAGTTTACCCGCCTCTGGCTAGTAATTTAGCCCACGCAGGAGCTTCTGTTGATCTAACAATTTTTTCACTTCACCTAGCGGGTATTTCATCAATTCTTGGCGCAATTAATTTTATTACTACTTCAATTAATATAAAGCCTCCCGCTATAACACAATATCAAACCCCTTTGTTTGTCTGATCCGTATTAATTACAGCAATTTTGCTATTGTTATCTCTCCCAGTACTAGCTGCTGGTATTACTATATTATTAACAGACCGTAATCTTAATACAACTTTCTTTGATCCATCTGGAGGAGGTGACCCTGTCTTATATCAACACCTTTTCTGATTTTTTGGGCACCCTGAGGTGTATATCTTAATTCTCCCAGGTTTTGGTATAATCTCGCATATTGTTACATACTATTCTGCCAAAAAAGAACCATTTGGCTATATAGGGATGGTGTGAGCAATAATATCTATTGGTTTATTAGGCTTTATTGTATGAGCACATCATATGTTTACAGTTGACCTTAATGTAGATACTCGAGCCTACTTTACATCAGCTACAATAATTATTGCAATTCCAACTGGTGTTAAAGTATTCAGCTGATTAGCAACAATGCACGGCGGATCTATTAAATGAGACGCCGCAATACTTTGGGCTTTAGGATTTATTTTCCTATTCACTGTTGGCGGACTCACAGGGATTGTGTTAGCAAATTCATCATTAGACATTGTATTACATGACACGTATTATGTTGTAGCCCATTTCCACTATGTTTTATCAATAGGAGCTGTATTTGCCATCATAGGCGGATTTGTACATTGATTCCCTCTTTTTTCAGGCTACACACTTCATGCTATGTGGTCAAAAATTCATTTTGGAGTAATATTTCTAGGAGTTAATTTAACATTCTTCCCTCAACATTTTCTAGGCTTGGCCGGCATACCACGTCGCTATTCAGACTACCCGGATGCCTATACCTTATGAAACACTGTTTCATCAATCGGATCCTTAATTTCCATAATTGCCGTCGTAATAATTATGTTTATTATTTGAGAAGCATTTTCAGCTAAACGTGAGATCTCCACAACTGATTTAAGCTCTACAAATGTTGAATGACTACATGGCTGCCCCCCTCCACATCATACATATGAAGAGCCTTCATATGTTCAAACACGCGTAAACTAA------------
	GQ368661	GTGATAATCACCCGATGACTATTTTCAACAAATCATAAAGACATTGGCACCCTATATTTAATTTTCGGTGCATGAGCAGGAATGGTTGGAACAGCCTTAAGTTTATTAATCCGAGCAGAATTAAGTCAACCAGGAGCACTAATAGGGGATGACCAGATCTATAATGTAATTGTAACTGCCCATGCTTTCGTAATAATCTTCTTTATAGTTATACCAATTATAATCGGTGGATTTGGAAATTGATTACTCCCTTTAATAATTGGAGCCCCTGATATAGCCTTCCCTCGTATAAATAATATAAGTTTTTGATTACTACCACCATCATTTTTACTACTTCTTGCTTCATCAGGAGTCGAAGCAGGAGCAGGAACCGGATGAACCGTATACCCCCCTCTAGCAGGTAATCTTGCCCATGCAGGAGCATCAGTTGATCTAACTATTTTTTCACTTCACTTAGCCGGAGTATCCTCAATTTTAGGTGCAATTAATTTTATTACAACCTCAATTAATATAAAACCTCCATCAATGACACAATATCAAACACCATTATTTGTTTGATCAGTATTAATTACGGCTATTTTATTATTATTATCCTTGCCTGTTCTAGCTGCAGGAATTACAATGTTATTAACTGACCGAAACCTTAATACTACTTTCTTTGATCCTGCAGGTGGAGGCGATCCTGTGCTGTACCAACACCTATTTTGATTCTTCGGACATCCGGAAGTATATATCCTTATCTTACCCGGCTTTGGCATAATTTCTCATATTGTCACATATTATTCTTCTAAAAAAGAACCTTTTGGGTATATAGGAATAGTCTGAGCCATAATATCTATTGGTTTATTAGGATTTATCGTATGGGCCCACCATATATTTACTGTAGACTTAAACGTCGACACTCGAGCCTATTTTACATCAGCCACAATAATTATTGCAATTCCCACAGGAGTAAAAGTATTCAGTTGATTGGCAACAATACACGGCGGATCTATTAAATGAGATGCAGCCATACTCTGAGCCCTAGGATTTATCTTTTTATTTACAGTAGGAGGATTAACTGGTATTGTTCTAGCAAACTCGTCCTTAGATATTATACTACATGATACATACTACGTCGTAGCTCATTTTCACTATGTATTATCAATAGGTGCTGTATTTGCAATTATAGGGGGATTTGTTCACTGATTTCCACTATTTTCAGGATATACACTTCACCCCTTATGAACTAAAATTCACTTCGGAGTAATATTTATTGGAGTTAACCTAACCTTTTTTCCACAACATTTTTTAGGATTAGCAGGAATACCACGACGTTATTCTGACTACCCAGACGCATATACTTTATGAAATTCTATTTCATCAATTGGATCACTAATCTCACTAGTAGCAGTTATTATAATAATATTTATTATTTGAGAGGCCTTTTCAGCTAAGCGAGAAGTAAATTCTACAGAGCTCACATCAACTAATGTTGAATGACTTCACGGATGCCCTCCACCATATCACACATTTGAAGAACCATCATTTGTTCAAGTACAAACTAAGT--------------
	MW289007	GTGATAATTACCCGATGACTATTTTCAACAAATCACAAAGATATTGGTACCCTTTATTTAGTATTTGGCGCCTGAGCTGGCATAGTAGGCACAGCATTAAGCTTACTTATTCGAGCAGAACTTAGTCAGCCAGGAACACTTCTTGGTGATGATCAAATTTATAACGTAATTGTAACTGCACATGCATTTGTAATGATTTTCTTTATAGTAATACCAGTTATAATTGGTGGATTTGGAAATTGACTAGTCCCTTTAATAATTGGAGCCCCTGATATAGCATTTCCGCGAATGAACAATATAAGCTTCTGATTATTACCTCCATCATTCCTTCTTCTATTAGCCTCATCAGGAGTTGAAGCAGGAGCCGGTACAGGATGAACTGTTTATCCTCCTCTAGCAGGAAATTTAGCACATGCCGGGGCTTCTGTAGATTTAACTATTTTCTCTCTACACTTAGCAGGAATTTCATCAATTTTGGGGGCTATTAATTTTATTACAACATCAATTAATATAAAACCTGCTTCAATATTACAGTACCAAACACCGTTATTTGTATGATCTGTATTAATTACAGCAATCCTACTATTATTATCCCTACCAGTACTTGCCGCAGGAATTACTATACTATTAACTGACCGAAATCTTAATACAACATTTTTTGATCCTAGTGGAGGAGGAGACCCTGTTCTTTACCAACATCTTTTTTGATTCTTTGGCCACCCTGAGGTTTATATTCTAATCTTACCAGGATTCGGAATAATTTCCCATATTGTAACTTATTACTCATCAAAAAAAGAACCATTTGGATATATAGGTATAGTATGAGCAATAATATCTATTGGCTTATTAGGTTTTATTGTATGAGCTCATCATATATTTACAGTAGATTTAAATGTAGATACTCGAGCCTATTTTACCTCCGCAACAATAATTATTGCTATCCCTACTGGAGTTAAAGTATTTAGCTGACTAGCAACAATACATGGCGGCTCAATTAAATGAGATGCCGCAATATTATGAGCCTTAGGTTTTATTTTTCTTTTTACTGTTGGAGGACTTACAGGAATTGTACTTGCTAATTCATCATTAGATATTGTTTTGCATGACACTTATTATGTAGTAGCTCATTTTCACTATGTGCTATCCATAGGAGCTGTATTTGCCATTATAGGCGGATTTGTTCACTGATTTCCACTATTTTCAGGTTATACATTACATCCTATGTGATCAAAAATCCATTTCGGAGTAATATTTATTGGAGTTAATTTAACCTTTTTTCCACAACATTTTTTAGGCTTAGCGGGTATACCTCGACGATATTCTGATTATCCTGATGCCTATACCTTATGAAATACAATTTCATCAATTGGATCACTAATTTCACTTGTTGCAGTAGTTATAATAATATTTATTATTTGAGAAGCATTTTCATCTAAACGAGAAGTTTTTATAACAGAATTAAATTCAACAAATATTGAATGACTCTATGGCTGTCCTCCACCTTATCACACATTTGAAGAACCTTCATATGTTCAATCACGAATTTATTAA------------
	HM036353	GTGATAATCACTCGATGACTATTTTCAACTAATCATAAAGATATCGGCACCCTATACTTAATATTTGGTGCTTGGGCTGGGATGGCGGGCACTGCTTTAAGTCTATTAATTCGAGCCGAATTAAGCCAGCCTGGGACTCTTCTTGGAGATGACCAAATTTATAATGTAATTGTTACTGCTCACGCATTTGTAATAATCTTTTTTATGGTTATACCAGTAATAATTGGGGGCTTTGGGAATTGATTAATTCCATTAATAATTGGCGCCCCGGACATGGCATTCCCGCGAATAAATAATATAAGTTTTTGACTACTCCCCCCATCACTTCTTTTATTACTAGCATCATCCGGGGTAGAGGCCGGGGCAGGAACAGGCTGAACCGTTTACCCCCCTTTAGCAGGTAATCTGGCACACGCTGGGACTTCAGTTGATTTAACAATTTTTTCACTACATTTAGCAGGTATCTCATCAATCTTGGGGGCAATTAACTTTATCACAACCTCTATTAATATAAAACCCCTATCAATATCGCAATATCAAACACCTCTATTTGTTTGATCAGTATTAATTACTGCCATTCTTCTTCTACTCTCTCTGCCGGTACTTGCTGCAGGAATCACAATACTTCTAACAGACCGAAACTTAAACACCACATTCTTCGACCCCGCAGGTGGAGGTGACCCTGTTCTCTACCAACACTTATTTTGATTTTTTGGTCACCCAGAGGTTTATATTCTTATTCTACCTGGATTTGGAATAATTTCTCACATTGTCACATACTACTCAGCAAAAAAAGAACCATTTGGTTATATGGGAATGGTATGAGCCATAATATCAATTGGATTACTAGGATTCATTGTATGAGCCCATCACATATTTACAGTCGACCTTAATGTTGATACACGGGCCTACTTTACATCAGCTACAATAATTATTGCTATCCCAACCGGGGTAAAAGTATTTAGTTGATTAGCAACAATACATGGCGGGTCAATTAAATGAGATGCTGCAATGTTGTGGGCCTTAGGTTTTATTTTTTTATTTACCGTTGGCGGACTAACCGGCATTGTTCTCGCAAATTCATCATTAGATATTGTATTACATGATACCTATTATGTAGTAGCACATTTTCACTATGTATTATCTATGGGGGCCGTATTTGCTATCATAGGGGGATTCGTGCATTGATTTCCTTTATTTTCAGGGTATACTTTACACTCAACTTGATCAAAAATTCATTTTGGAGTAATATTTATTGGGGTTAATTTAACCTTCTTTCCTCAACATTTCTTAGGCTTAGCAGGTATACCACGACGATATTCAGATTACCCCGATGCTTACACATTATGAAATACAGTCTCATCAATTGGATCATTAATTTCACTTGTTGCAGTAATTATAATAATATTTATCATTTGAGAAGCATTCTCATCAAAACGTGAAGTACTAACAACTGAACTAAGCTCTACAAATATTGAATGATTATATGGATGCCCCCCACCATATCACACATTTGAAGAACCTTCATACGTTCAAGCACGAATTTATTAA------------
	DQ333814	GTGATAATCACTCGATGACTATTTTCAACCAATCATAAAGATATTGGCACTCTATACTTAGTATTTGGTGCTTGAGCCGGAATGGTGGGCACCGCCTTGAGTCTATTAATTCGAGCTGAATTAAGCCAACCTGGCACACTCCTTGGAGACGATCAAATTTATAATGTTATTGTTACCGCTCATGCATTTGTCATAATCTTCTTCATAGTAATACCTGTTATAATTGGGGGCTTTGGAAATTGATTAGTACCTTTAATAATTGGAGCGCCTGATATAGCGTTCCCACGTATGAATAACATAAGTTTTTGACTTCTGCCTCCCTCATTCTTACTTTTACTTGCATCCTCCGGAGTTGAAGCAGGGGCAGGAACGGGCTGAACCGTTTATCCCCCATTAGCTGGTAATTTAGCCCATGCCGGAGCCTCAGTTGATTTAACAATTTTTTCACTTCATTTAGCAGGAATTTCATCAATTTTAGGGGCAATTAATTTTATCACTACTTCTATTAATATAAAACCTCCATCCATATCTCAATATCAAACACCATTATTCGTCTGATCCGTTTTAATCACAGCTATTCTTCTTTTATTATCACTACCAGTTCTTGCTGCAGGAATTACGATGCTTTTAACTGATCGAAATCTAAACACAACATTTTTTGACCCAGCCGGAGGGGGAGATCCTGTTCTTTACCAACACCTATTTTGATTCTTTGGTCACCCAGAAGTATATATTCTTATCCTCCCAGGGTTTGGAATAATTTCACATATTGTTACTTATTACTCAGCAAAAAAAGAACCGTTTGGGTATATAGGAATAGTATGAGCTATAATATCAATTGGCTTACTAGGTTTTATCGTTTGAGCCCATCACATATTTACAGTAGACTTAAATGTTGATACTCGAGCTTATTTCACCTCAGCTACAATAATTATTGCCATCCCGACTGGCGTGAAAGTATTTAGCTGGCTGGCAACAATACATGGAGGATCAATTAAATGAGATGCCGCAATATTATGAGCACTAGGATTTATTTTCCTCTTTACTGTTGGGGGATTGACCGGGATTATTCTCGCTAATTCATCATTAGATATTGTTTTACATGATACTTATTATGTAGTAGCGCACTTTCATTATGTCTTATCCATAGGAGCTGTATTTGCCATCATGGGGGGATTTGTACACTGATTCCCCTTATTTTCAGGCTTCACTCTTCACCCTACTTGATCAAAAATTCACTTTGGTGTGATGTTTATTGGAGTAAATCTAACCTTCTTCCCCCAACATTTTTTAGGTTTAGCTGGTATGCCCCGCCGTTATTCTGACTATCCTGATGCTTATACTTTATGAAACTCAGTTTCATCAATTGGGTCATTAGTCTCCCTTGTTGCCGTAATCATAATAATATTCATTATCTGAGAAGCATTCTCATCAAAGCGTGAAGTATTAACAACTGAATTAACTTCCACAAATATTGAATGGCTTCATGGATGTCCCCCACCTTATCACACATTTGAAGAGCCCTCTTATGTTCAGGCCCGAACTTACTAA------------
	KP233806	GTGATAATCACTCGGTGACTATTTTCAACTAATCATAAAGATATTGGCACCCTATATTTAGTATTTGGTGCTTGAGCCGGAATAGTCGGCACCGCTCTAAGCCTTTTAATTCGAGCTGAATTAAGTCAGCCTGGCTCCTTTCTTGGTGATGACCAGATTTATAACGTAGTTGTGACTGCTCATGCATTTGTAATAATTTTCTTTATAGTAATGCCTGTAATAATTGGAGGCTTTGGAAATTGATTGGTGCCATTAATAATCGGAGCCCCAGATATGGCATTTCCTCGGATAAATAATATAAGTTTTTGACTTTTACCCCCCTCGTTCTTATTACTATTGGCATCCTCTGGGGTTGAAGCTGGGGCAGGAACCGGTTGAACCGTTTACCCTCCCTTGGCAAGTAACTTAGCACATGCTGGAGCTTCAGTTGATTTAACAATTTTTTCACTTCATTTAGCAGGGATTTCATCAATTTTAGGAGCAATTAATTTTATTACTACTTCTATTAATATAAAACCTCCTTCTATATCACAATATCAAACACCACTATTTGTGTGATCCGTATTAATTACTGCAATTCTTCTTCTATTATCACTTCCTGTTCTTGCTGCAGGGATTACTATACTTCTAACAGACCGGAATCTAAACACAACATTTTTTGATCCCTCTGGTGGTGGGGACCCGGTTCTTTACCAACATTTATTTTGGTTTTTTGGTCATCCAGAGGTGTATATTCTAATTCTTCCAGGATTTGGAATAATTTCTCATATTGTTACATATTACTCAGCAAAAAAAGAACCATTTGGGTATATAGGAATAGTATGAGCTATAATATCGATCGGGTTATTAGGCTTTATTGTATGAGCCCATCATATATTTACAGTTGATTTAAATGTTGATACACGAGCTTACTTTACATCAGCCACAATAATTATTGCTATCCCTACGGGGGTAAAAGTATTCAGCTGATTAGCAACAATACATGGAGGAAATATTAAATGAGATGCTGCAATACTATGGGCTCTTGGGTTTATTTTTCTATTTACAGTCGGCGGATTAACCGGTATTGTTCTCGCTAACTCATCATTAGATATTGTCCTACATGACACTTATTATGTGGTAGCCCATTTTCACTATGTCCTATCTATAGGAGCTGTGTTTGCTATTATGGGTGGGTTTGTTCACTGATTTCCATTATTCTCAGGATATACTCTACATCACACTTGATCAAAAATTCACTTTGGGGTTATATTTATAGGGGTTAATTTAACCTTTTTCCCGCAACATTTCTTAGGTTTAGCAGGTATACCACGACGTTATTCTGATTACCCAGATGCCTATACATTATGAAATACAATTTCATCAATCGGGTCTTTAATTTCTCTTGTTGCAGTAATTATAATGATATTTATTATTTGAGAAGCATTTTCTTCAAAACGTGAGGTGTTAATAACTGAATTAAACTCTACAAATATTGAATGACTTCACGGATGCCCCCCGCCCTACCATACATTTGAAGAACCTTCATTTGTTCAAGCTCGAATTTATTAA------------
	KC162056	------------------------------------------------------------------------------------------------------------------------TTAAGCCAACCCGGAACACTTCTTGGAGATGACCAAATTTATAATGTAATTGTGACTGCCCATGCATTTGTAATAATTTTTTTTATAGTAATACCTGTAATAATTGGAGGTTTCGGAAACTGGTTAGTTCCTTTAATAATTGGGGCCCCAGACATAGCATTTCCACGAATAAATAATATAAGTTTTTGACTTTTACCCCCATCATTATTATTGTTATTAGCTTCATCCGGGGTTGAAGCAGGGGCAGGAACCGGTTGGACTGTTTACCCCCCATTAGCCGGTAACTTAGCACATGCTGGAGCCTCAGTTGATTTAACAATTTTTTCACTTCACTTAGCAGGAATTTCATCAATTCTTGGAGCAATTAATTTTATTACTACCTCTATCAATATAAAACCCCCATCAATATCACAATATCAAACACCATTATTCGTATGATCTGTTTTAATCACTGCAATCCTTCTCTTACTTTCATTACCTGTTCTTGCTGCCGGGATTACCATGCTTTTAACAGATCGTAACCTTAATACTACATTTTTTGACCCTGCTGGGGGTGGAGACCCTGTACTTTACCAGCATCTATTTTGATTCTTTGGTCACCCAGAAGTATATATTCTTATTTTACCAGGCTTTGGCATGATCTCTCATATTGTTACATATTATTCAGCAAAAAAAGAACCCTTTGGATATATAGGGATAGTATGGGCAATAATATCTATTGGATTACTCGGATTTATTGTATGAGCTCATCATATGTTCACAGTAGATCTAAATGTTGATACACGGGCCTACTTTACATCAGCTACTATAATTATTGCTATCCCTACCGGAGTTAAAGTGTTTAGCTGATTAGCAACAATGCATGGCGGATCTATTAAATGAGACGCCGCAATATTGTGAGCCCTTGGATTTATCTTTTTATTCACAGTCGGCGGATTAACTGGGATTGTCTTAGCAAATTCATCCTTAGATATTGTACTACATGATACTTATTATGTTGTAGCTCATTTC------------------------------------------------------------------------------------------------------------------------------------------------------------------------------------------------------------------------------------------------------------------------------------------------------------------------------------------------------------------------------------------------------------------------------------------------
	KC162002	------------------------------------------------------------------------------------------------------------------------TTAAGCCAACCCGGAACACTTCTTGGAGATGACCAGATTTATAATGTAATTGTAACTGCCCATGCATTTGTAATAATTTTTTTTATAGTAATGCCTGTGATAATTGGGGGCTTCGGAAATTGGTTAGTTCCTTTAATAATTGGGGCCCCAGATATAGCATTCCCACGAATAAATAATATAAGTTTTTGACTTTTACCCCCATCATTATTATTATTATTAGCTTCATCCGGGGTTGAAGCAGGGGCAGGAACCGGTTGAACTGTTTACCCACCATTAGCCGGTAACTTAGCACATGCTGGAGCCTCAGTTGATTTAACAATTTTTTCACTTCACTTAGCAGGAATTTCATCAATTCTTGGAGCAATTAATTTTATTACTACCTCTATTAACATAAAACCCCCATCAATATCACAATATCAAACACCATTATTTGTATGATCTGTCTTAATCACTGCAATTCTTCTCTTACTTTCATTACCTGTTCTTGCTGCCGGGATTACCATGCTTTTAACAGATCGTAACCTTAATACTACATTTTTTGACCCTGCTGGGGGTGGTGACCCTGTACTTTACCAACATCTATTCTGATTCTTTGGTCACCCAGAAGTATATATTCTTATTTTGCCAGGCTTTGGCATGATCTCTCATATTGTTGCATATTACTCAGCAAAAAAAGAACCCTTTGGATATATAGGAATAGTGTGGGCCATAATATCAATCGGATTACTTGGATTTATTGTATGAGCTCATCATATATTCACAGTAGACTTAAATGTTGATACACGGGCCTATTTTACATCAGCTACTATAATTATTGCTATCCCTACTGGAGTTAAAGTATTTAGCTGACTAGCAACAATGCATGGTGGATCTATTAAATGAGACGCCGCAATATTATGAGCTCTTGGATTTATCTTTTTATTCACAGTTGGCGGATTAACTGGAATTGTCTTAGCAAATTCATCCTTAGATATTGTGCTACATGATACTTACTATGTTGTAGCTCATTTT------------------------------------------------------------------------------------------------------------------------------------------------------------------------------------------------------------------------------------------------------------------------------------------------------------------------------------------------------------------------------------------------------------------------------------------------
	MK890384	GTGATAATCACTCGATGACTATTTTCAACTAATCATAAGGATATTGGCACCCTTTATTTAGTATTTGGTGCCTGAGCTGGCATAGTCGGAACTGCCCTAAGTTTACTAATTCGAGCTGAATTAAGCCAACCCGGAACACTTCTCGGAGATGATCAGATTTACAATGTAATTGTAACTGCCCATGCATTTGTAATAATTTTTTTTATAGTAATGCCTGTGATAATTGGAGGTTTTGGAAACTGACTAGTTCCTTTAATAATTGGGGCTCCAGATATAGCATTTCCACGAATGAATAATATAAGTTTTTGACTTTTACCCCCCTCATTATTATTATTATTAGCTTCATCCGGGGTTGAAGCAGGGGCAGGAACAGGTTGGACTGTTTATCCCCCATTAGCCGGTAACTTAGCACATGCTGGAGCCTCAGTTGATTTAACAATTTTTTCACTCCACTTAGCAGGAATTTCATCAATTCTTGGAGCAATTAATTTTATTACTACCTCTATTAACATAAAACCCCCATCAATATCACAATATCAAACACCATTATTTGTATGATCTGTCTTAATCACTGCAATCCTTCTCTTACTTTCATTACCTGTTCTTGCTGCCGGGATTACTATGCTTTTAACAGATCGTAATCTTAACACTACATTTTTTGACCCCGCTGGAGGTGGGGACCCTGTACTTTACCAACATTTATTCTGATTCTTTGGTCACCCAGAAGTGTATATTCTTATTTTACCAGGCTTTGGCATGATCTCTCATATTGTTACATACTACTCAGCAAAAAAAGAACCCTTTGGATATATAGGAATAGTGTGAGCAATAATATCAATTGGATTACTTGGGTTTATTGTATGAGCCCATCATATATTCACAGTAGATTTAAATGTTGATACACGGGCTTATTTTACATCAGCTACTATAATTATTGCTATCCCTACTGGAGTTAAAGTATTTAGCTGATTAGCAACAATGCATGGTGGGTCTATTAAATGAGACGCCGCAATATTATGAGCTCTTGGGTTTATCTTTTTATTTACAGTTGGTGGATTAACTGGAATTGTCTTAGCAAATTCATCTTTAGATATTGTGCTACATGATACTTATTATGTTGTAGCTCATTTTCATTATGTATTATCTATAGGCGCAGTATTTGCTATTATAGGTGGGTTTGTCCATTGATTCCCATTATTTTCGGGTTACACCCTCCATGCCACTTGGTCAAAAATTCACTTTGGTGTAATATTTATTGGAGTAAACTTAACATTTTTTCCACAACACTTCTTAGGTTTGGCAGGAATACCACGACGTTATTCTGATTATCCTGATGCCTACACACTATGAAACACAACATCATCAATTGGATCATTAATTTCTCTTGTAGCTGTAATCATAATAATATTTATTATTTGAGAGGCATTCTCCTCAAAACGTGAAGTTTTAACAACTATATTAAACTCTACAAATATTGAATGACTTCACGGATGCCCGCCCCCTTATCATACTTTCGAGGAACCTTCATTCGTTCAAGCTCGAATTTACTAA------------
	KC162040	------------------------------------------------------------------------------------------------------------------------TTAAGCCAACCCGGAACACTTCTCGGAGATGATCAAATTTATAATGTAATTGTAACTGCCCATGCATTTGTAATAATTTTTTTTATAGTAATGCCTGTAATAATTGGGGGGTTTGGAAACTGGTTAGTTCCTTTGATAATTGGGGCCCCAGATATAGCATTCCCACGAATGAATAATATAAGTTTTTGACTTTTACCCCCATCATTATTATTATTATTAGCTTCATCCGGGGTTGAAGCAGGGGCAGGAACAGGTTGGACTGTTTACCCCCCATTAGCCGGTAACTTAGCACATGCTGGAGCCTCAGTTGATTTAACAATTTTTTCACTTCACTTAGCAGGAATTTCATCAATTCTTGGAGCAATTAATTTTATTACTACCTCTATTAACATAAAACCTCCATCAATATCACAATATCAAACACCATTATTTGTATGATCTGTCTTAATCACTGCAATCCTTCTCTTACTTTCATTACCTGTTCTTGCTGCCGGGATTACCATGCTTTTAACAGATCGTAATCTTAACACTACATTTTTTGACCCCGCTGGGGGTGGGGACCCTGTACTTTACCAACATTTATTCTGATTCTTTGGTCACCCAGAAGTATATATTCTTATTTTACCAGGCTTTGGCATGATCTCTCATATTGTTACATACTACTCAGCAAAAAAAGAACCCTTTGGATATATAGGAATAGTGTGGGCAATAATATCAATTGGATTACTTGGGTTTATTGTATGAGCTCATCATATATTTACAGTAGATTTAAATGTTGATACACGGGCCTATTTTACATCAGCTACTATAATTATTGCTATCCCTACTGGAGTTAAAGTATTTAGCTGATTAGCAACAATGCATGGTGGGTCTATTAAATGAGACGCCGCAATATTATGAGCTCTTGGGTTTATCTTTTTATTTACAGTTGGTGGATTAACTGGAATTGTCTTAGCAAATTCATCTTTAGATATTGTACTTCATGATACTTATTATGTTGTAGCTCATTTT------------------------------------------------------------------------------------------------------------------------------------------------------------------------------------------------------------------------------------------------------------------------------------------------------------------------------------------------------------------------------------------------------------------------------------------------
	HM991334	GTGGCAATCACACGTTGACTATTCTCAACCAACCATAAAGACATTGGCACCCTTTACTTAATTTTTGGTGCCTGAGCTGGTATAGTGGGAACTGCTCTAAGCCTGCTAATTCGAGCAGAGCTCAGCCAACCCGGAACCCTCCTCGGTGATGACCAAATTTACAATGTAATTGTTACCGCACACGCATTCGTGATAATCTTCTTCATAGTAATACCAATTATGATTGGCGGATTTGGGAACTGACTGGTGCCACTAATAATTGGCGCGCCTGACATGGCCTTCCCACGAATAAACAATATAAGCTTTTGACTCCTACCCCCATCCTTCCTTCTTCTCTTAGCATCATCTGGGGTTGAAGCTGGAGCGGGTACCGGGTGAACTGTGTACCCCCCTCTAGCCGGCAATCTGGCTCACGCCGGGGCTTCTGTGGACCTAACCATCTTCTCCCTCCACTTAGCTGGAATTTCATCTATCCTAGGAGCAATCAACTTCATTACAACCATTATCAATATGAAACCCCCAGCTATGACTCAGTACCAAACCCCCTTGTTTGTATGATCTGTACTTATCACTGCAGTGCTTCTGCTCCTATCGCTGCCAGTCCTAGCCGCAGGAATTACAATACTGCTGACAGATCGAAACCTGAATACAACTTTCTTTGATCCAGCAGGAGGAGGGGACCCAGTCCTGTACCAACACTTGTTCTGATTCTTCGGACACCCAGAAGTATACATTCTTATTCTGCCAGGATTCGGTATAATCTCCCACATTGTGACCTACTACTCTGGCAAAAAAGAGCCATTCGGCTATATGGGAATGGTCTGAGCCATGATGTCCATCGGACTTCTGGGATTCATTGTATGGGCCCATCACATGTTTACGGTGGATCTCAATGTTGACACACGAGCATACTTCACCTCAGCAACTATAATCATTGCCATCCCAACCGGAGTTAAAGTCTTCAGCTGATTAGCAACAATACACGGCGGAACAATTAAGTGAGACGCTGCTATACTATGAGCATTAGGCTTCATCTTCCTATTCACTGTAGGTGGATTGACTGGAATTGTCCTGGCCAACTCCTCCTTAGACATTGTCCTTCACGACACATACTACGTAGTAGCCCACTTCCACTACGTCCTTTCCATGGGCGCAGTCTTCGCAATCCTGGGCGGATTCGTGCACTGATTCCCGCTATTCACCGGGTATACGCTTCATGAAACATGAACCAAAATCCACTTCGGAGTAATATTCGCCGGGGTGAACTTAACATTCTTCCCTCAACACTTCCTCGGACTTGCTGGGATGCCACGACGTTACTCAGACTACCCTGACGCCTATACCCTGTGAAACACCATGTCTTCTGTAGGTTCCCTAATCTCCCTGGTGGCTGTAATTATGATAATGTTCATTATCTGAGAAGCCTTTTCTTCCAAACGAGAGGTTACCCTGACTGAGCTTACGTCCACAAACATCGAGTGACTTCACGGATGCCCTCCGCCTTATCACACCTTCGAAGAACCGGCATTCGTCCAAATTCAACCTCAACACTAA---------
	AY585337	GTGGCAATCACACGCTGATTCTTTTCAACTAACCATAAAGATATTGGCACCCTTTATCTAGTATTTGGTGCCTGAGCCGGAATAGTGGGAACTGCTCTAAGTCTACTAATCCGAGCTGAATTAAGTCAACCCGGAACTCTTCTAGGCGATGACCAGATCTACAACGTAATTGTTACAGCCCATGCGTTTGTAATAATCTTCTTCATAGTCATACCTATTATGATTGGCGGGTTTGGAAACTGACTAGTGCCCTTAATAATCGGGGCCCCCGATATGGCCTTTCCCCGAATGAATAATATAAGCTTCTGACTCCTCCCCCCATCATTCTTGCTCCTATTAGCCTCCTCAGGCGTTGAAGCCGGCGCAGGGACCGGGTGGACAGTTTACCCCCCTCTAGCAGGAAATTTAGCACACGCTGGGGCCTCAGTAGACCTAACTATCTTCTCTCTACACTTGGCCGGTGTTTCCTCAATCTTGGGAGCCATCAACTTTATTACAACCACCATCAATATGAAACCACCGGCAATGTCCCAATACCAAACCCCCCTGTTCGTATGATCGGTCCTCATTACCGCCATCCTTCTCCTTCTCTCTCTCCCAGTGCTCGCCGCAGGCATCACAATACTCCTAACAGACCGCAACCTTAATACCACCTTCTTTGACCCTGCAGGAGGCGGAGACCCAGTCCTTTATCAACACCTATTCTGATTCTTCGGACATCCAGAAGTATACATCCTCATCCTCCCGGGCTTCGGAATAATCTCCCACATCGTAACCTACTACTCAGGAAAAAAAGAACCTTTCGGGTACATAGGAATAGTCTGAGCCATGATATCTATTGGCCTCCTAGGCTTCATCGTCTGAGCACACCACATATTCACTGTAGACTTAAATGTAGATACACGAGCCTACTTTACCTCAGCTACAATAATTATTGCCATCCCCACTGGTGTTAAGGTATTTAGCTGACTAGCTACAATACACGGAGGCACAATTAAATGAGACGCAGCTATACTATGAGCCCTAGGCTTTATTTTCCTTTTCACTGTGGGAGGCCTTACTGGCATTGTTCTAGCAAACTCTTCGCTGGATATTGTCCTCCACGACACATACTACGTCGTAGCCCACTTCCACTATGTCCTCTCTATAGGAGCAGTATTTGCAATCATGGGAGGGTTTGTGCACTGATTCCCCTTATTCACCGGCTACACACTCCATGAAACTCGAACAAAAGTCCATTTTGGCGTAATATTCGCTGGAGTTAATCTCACCTTCTTCCCCCAACACTTCCTTGGATTAGCGGGCATACCACGACGCTACTCCGACTACCCCGATGCATACACCCTCTGAAACACTGTCTCTTCAATTGGCTCTCTGATCTCCCTTGTAGCTGTAATTATAATAATATTTATCATCTGAGAGGCTTTCTCAGCCAAACGAGAAGTTATTCTAACAGAACTCACTGCAACTAACGTAGAATGACTTCACGGCTGCCCACCGCCTTATCACACATTTGAGGAACCAGCATTTGTCCAAATGCCACGCCACTAA------------
	JX155858	GTGGCAATTACTCGTTGATTATTCTCAACAAATCACAAAGACATTGGCACCCTTTACTTAGTTTTTGGTGCTTGAGCAGGGATGGTCGGAACCGCTCTAAGCTTGCTAATTCGAGCCGAACTAAGCCAACCCGGAACACTACTTGGAGATGACCAAATTTATAATGTTATCGTAACAGCACATGCCTTTATCATAATTTTCTTCATAGTCATGCCTATTATAATTGGTGGGTTTGGTAACTGATTAGTACCTTTAATAATCGGAGCCCCAGACATAGCATTTCCACGAATAAACAACATAAGCTTTTGACTTCTTCCCCCATCATTTCTTTTATTACTAGCGTCATCTGGGGTTGAAGCTGGAGCCGGAACAGGTTGAACTGTATATCCACCTTTGGCTGGAAACCTTGCACATGCCGGAGCATCAGTTGACCTAACAATTTTTTCCCTTCACTTAGCTGGTGTATCATCTATCTTAGGAGCAATTAACTTTATCACAACAACAATTAACATAAAACCACCAGCTATGTCTCAATACCAAACCCCACTATTTGTCTGATCAGTATTAATTACAGCTGTACTCTTACTTCTTTCTCTTCCCGTCCTGGCCGCAGGAATCACTATACTACTAACAGATCGAAATCTGAATACTACCTTCTTTGATCCCGCTGGAGGAGGTGATCCCGTTCTTTACCAACACCTATTCTGATTCTTCGGACATCCAGAAGTATACATTCTTATTTTACCAGGATTTGGCATGATTTCCCATATTGTAACTTACTACTCAGGTAAAAAAGAACCATTTGGTTATATAGGAATAGTCTGAGCAATAATATCAATTGGACTTCTAGGCTTTATTGTCTGAGCCCACCATATATTTACTGTTGATCTAAACGTAGACACTCGAGCCTACTTCACATCAGCGACAATAATCATCGCAATTCCTACAGGCGTTAAAGTATTTAGCTGATTAGCTACAATACACGGCGGAACAATTAAATGAGACGCCCCTATACTTTGAGCCTTAGGCTTCATCTTCTTATTTACTGTTGGTGGTTTAACCGGAATTGTTCTTGCCAACTCATCTCTAGATATTATGCTGCATGACACCTACTACGTAGTAGCCCATTTCCATTATGTACTTTCTATAGGAGCTGTATTTGCAATCATAGGAGGATTCATTCACTGATTCCCATTATTTACTGGTTACACACTTCACGAAACATGAGCAAAAATCCACTTTGGAGTAATATTTGCTGGTGTTAATTTAACCTTCTTCCCTCAACATTTTTTAGGCCTAGCCGGAATACCTCGACGATACTCTGATTACCCAGACGCTTATACACTATGAAATACCGTCTCATCTGTTGGCTCCTTGATTTCTCTTGTTGCCGTAATTATGATAATGTTCATTATCTGAGAAGCATTTGCAGCTAAACGAGAAGTTACACTTACAGAATTAACATCAACTAATATTGAATGACTCCATGGCTGCCCTCCCCCCTACCACACCTTTGAAGAACCAGCCTTTGTTCAAATTCAATCATCAAATAATTAA------
	MN259069	GTGGCTATCACTCGTTGATTATTCTCAACAAATCACAAAGACATTGGCACCCTTTATCTAGTTTTCGGTGCTTGAGCAGGAATAGTAGGAACAGCTTTAAGCCTCCTTATTCGAGCAGAGCTAAGCCAACCTGGAACCCTGCTAGGGGACGATCAGATTTATAATGTAATCGTAACTGCACACGCTTTTATTATAATTTTCTTCATAGTAATGCCTATTATGATCGGCGGGTTTGGTAACTGATTAGTCCCATTGATAATTGGTGCCCCTGACATAGCATTCCCTCGAATGAACAACATAAGCTTCTGACTTCTGCCCCCATCCTTCCTGCTTCTTCTAGCTTCTTCAGGGGTTGAAGCTGGAGCCGGAACCGGATGGACAGTCTACCCACCTTTAGCGGGTAACCTGGCGCATGCCGGAGCCTCAGTAGACTTAACTATCTTCTCTCTGCATTTAGCAGGGGTCTCCTCGATTTTAGGTGCCATTAACTTTATTACAACAACCATTAACATGAAACCCCCGGCTATATCCCAGTATCAAACACCATTATTTGTCTGATCAGTTCTTATCACCGCCGTCCTTCTCCTTCTCTCCCTTCCCGTTTTAGCAGCCGGAATTACAATGCTTCTCACAGACCGAAACCTAAACACAACCTTCTTTGACCCTGCTGGAGGGGGGGATCCGGTACTCTACCAGCACCTGTTCTGATTTTTTGGCCACCCGGAAGTTTACATTCTGATTCTTCCAGGGTTTGGTATAATTTCACACATTGTAACCTATTATTCAGGCAAAAAAGAACCTTTCGGATACATGGGCATAGTCTGAGCAATAATATCCATCGGACTTCTAGGGTTCATTGTATGAGCCCATCACATATTCACAGTAGACCTAAACGTTGATACCCGAGCTTACTTTACCTCCGCAACGATAATTATTGCTATTCCCACTGGAGTGAAAGTATTTAGCTGACTAGCAACAATGCACGGAGGAACTATCAAATGAGACGCCCCAATGCTCTGGGCTCTTGGCTTCATTTTCCTATTCACAGTAGGAGGGCTTACCGGGATCGTACTTGCCAATTCTTCCCTCGACATTGTCTTGCATGATACTTATTATGTCGTAGCACACTTCCACTATGTCCTTTCCATGGGAGCAGTATTTGCAATCATAGGCGGCTTCGTCCACTGATTCCCTCTATTTACAGGATACACACTCCATGAAACATGAGCAAAAATCCACTTCGGAGTTATATTTGCAGGAGTCAACCTTACTTTCTTCCCCCAACACTTCCTAGGGCTAGCAGGAATACCTCGACGATACTCAGACTACCCCGACGCCTATACACTTTGAAACACGGTTTCATCTGTTGGCTCTTTAATCTCCCTGGTCGCAGTGATTATGATAATGTTCATCATCTGAGAAGCATTTGCAGCAAAACGAGAAGTAACCCTGACAGAACTTACCTCAACTAACATTGAGTGACTTCATGGATGCCCTCCCCCTTATCACACATTTGAGGAACCAGCCTTCGTACAAATTCAACCATCACACAACTAG------
	EU531198	---------------------------------------------------------------------GCCTGGGCCGGAATGGTTGGAACTGCCCTTAGCCTGCTAATTCGAGCGGAACTGAGCCAGCCCGGAACACTGCTTGGAGACGATCAAATTTATAATGTAATTGTTACCGCTCATGCCTTCGTAATAATTTTTTTCATGGTAATGCCTGTCATAATTGGAGGCTTTGGAAACTGACTTGTCCCTCTAATAATCGGGGCTCCGGACATGGCCTTCCCGCGAATAAATAACATAAGCTTCTGACTTCTTCCCCCGTCTTTCCTTCTACTTCTAGCGTCGTCTGGCGTAGAAGCAGGAGCCGGGACGGGCTGAACTGTCTACCCGCCTTTGGCCGGAAACCTGGCTCACGCCGGAGCATCCGTGGACCTAACTATTTTTTCTTTACACCTTGCCGGAGTCTCCTCAATTTTAGGTGCTATTAACTTTATTACTACAACAATTAACATAAAACCACCAGCAATGTCACAATACCAAACACCGTTGTTTGTATGATCTGTACTAATTACAGCGATTCTTCTACTACTCTCACTTCCAGTTCTTGCTGCAGGTATCACAATACTACTCACAGATCGAAATCTCAACACAACCTTTTTTGACCCTGCTGGGGGTGGAGACCCCGTATTATATCAACACTTGTTTTGATTCTTTGGTCACCCTGAAGTTTATATCTTGATTCTACCAGGATTTGGCATAATCTCACACATTGTAACATATTACTCTGGCAAAAAAGAACCATTTGGTTATATAGGTATAGTCTGAGCTATAATATCAATTGGCCTACTAGGTTTTATTGTTTGAGCCCACCACATATTTACCGTAGACCTAAATGTGGACACCCGAGCCTACTTTACCTCAGCAACGATGATTATTGCAATTCCAACTGGTGTAAAAGTATTCAGCTGATTAGCTACTATGCATGGAGGAACCATTAAATGGGATGCAGCCATATTATGAGCTCTGGGCTTCATCTTTTTATTTACAGTAGGGGGTCTCACCGGCATTGTCCTGGCCAACTCCTCATTAGACATTGTTCTTCATGACACATATTATGTT------------------------------------------------------------------------------------------------------------------------------------------------------------------------------------------------------------------------------------------------------------------------------------------------------------------------------------------------------------------------------------------------------------------------------------------------------------
	EU531176	-----------------------------------------------------TTATCTAGTTTTTGGTGCCTGAGCCGGAATGGTTGGAACTGCCCTTAGCCTGCTTATTCGAGCGGAACTAAGCCAACCCGGAACCCTGCTTGGAGACGACCAAATTTATAATGTAATTGTTACCGCTCATGCCTTCGTAATAATTTTCTTCATGGTTATGCCTATCATAATTGGGGGCTTTGGAAACTGACTTATCCCCCTAATAATTGGAGCTCCGGACATGGCCTTTCCACGAATAAATAATATAAGCTTCTGACTTCTTCCACCATCTTTCCTTCTGCTCCTAGCATCATCTGGCGTAGAAGCAGGAGCCGGAACGGGCTGAACTGTTTACCCACCTTTAGCCGGAAACCTGGCTCACGCCGGAGCATCTGTGGATCTAACTATTTTTTCTTTACACCTTGCTGGAGTCTCTTCAATTTTAGGTGCTATTAATTTTATTACTACAACAATTAACATAAAACCACCAGCAATGTCACAATACCAAACACCATTATTTGTGTGATCTGTACTAATTACAGCGATTCTTCTGCTACTCTCACTCCCAGTTCTTGCTGCAGGTATCACAATACTTCTTACAGATCGGAACCTTAACACAACCTTTTTTGATCCTGCTGGAGGCGGAGACCCAGTATTATATCAACACCTATTTTGATTCTTTGGTCATCCTGAAGTTTATATCTTAATTCTACCAGGGTTTGGCATAATCTCACACATCGTAACATATTACTCTGGGAAAAAAGAACCATTTGGTTACATAGGCATAGTCTGAGCTATAATATCAATTGGCCTACTAGGTTTTATTGTTTGAGCCCACCACATATTCACCGTAGACCTAAATGTAGATACCCGAGCCTACTTTACCTCAGCAACAATAATTATTGCAATTCCAACAGGTGTAAAAGTATTCAGCTGATTAGCTACTATGCACGGAGGTACAATTAAATGAGATGCAGCCATGCTATGAGCTCTCGGCTTCATTTTTCTGTTTACAGTAGGGGGTCTCACCGGCATCGTCCTAGCCAACTCCTCATTAGATATTGTTCTTCATGACACATATTATGTT------------------------------------------------------------------------------------------------------------------------------------------------------------------------------------------------------------------------------------------------------------------------------------------------------------------------------------------------------------------------------------------------------------------------------------------------------------
	EU531165	-----------------------------------------------------ATATTTAGTCTTTGGTGCCTGAGCCGGAATGGTTGGAACTGCTCTCAGCTTGCTGATTCGAGCAGAGCTTAGCCAGCCTGGAACCTTGCTTGGAGACGACCAGATTTATAATGTAATCGTTACCGCCCACGCCTTCGTAATAATCTTCTTTATAGTCATACCCATCATGATCGGTGGATTTGGTAACTGGCTAGTTCCACTAATAATTGGAGCCCCCGACATAGCCTTCCCTCGAATAAACAACATAAGCTTTTGACTTCTTCCCCCCTCGTTCCTACTACTTTTAGCATCATCAGGTGTGGAAGCGGGAGCCGGGACGGGTTGAACTGTTTATCCGCCCCTGGCAGGAAACTTGGCCCACGCCGGAGCATCAGTAGACTTAACCATTTTTTCTTTACACCTTGCCGGAGTGTCCTCAATTCTAGGCGCTATTAACTTTATTACAACAACAATCAATATAAAACCACCAGCAATATCACAATACCAAACGCCATTATTTGTGTGATCCGTGCTAATTACAGCTATTCTCTTACTCCTCTCGCTTCCTGTTCTTGCTGCAGGAATCACCATGCTTCTCACGGACCGCAATTTAAATACAACCTTTTTCGACCCTGCCGGGGGAGGAGACCCTGTACTGTATCAGCACTTATTCTGATTCTTTGGTCACCCAGAGGTTTATATTCTCATTTTACCCGGATTTGGCATGATTTCACATATTGTAACATACTATTCTGGCAAAAAAGAGCCATTTGGCTATATGGGCATGGTCTGAGCCATGATATCTATTGGCCTACTAGGTTTTATTGTCTGAGCCCACCACATATTTACAGTAGACCTAAATGTAGACACTCGAGCCTACTTTACCTCAGCAACAATAATTATCGCAATTCCGACAGGCGTAAAAGTTTTCAGCTGATTAGCCACGATGCACGGAGGCACAATTAAATGAGACGCAGCTATATTATGGGCACTAGGCTTCATTTTCCTGTTCACAGTCGGGGGTCTAACCGGCATTGTTCTTGCCAATTCCTCATTAGACATTGTCCTTCATGATACTTATTACGTC------------------------------------------------------------------------------------------------------------------------------------------------------------------------------------------------------------------------------------------------------------------------------------------------------------------------------------------------------------------------------------------------------------------------------------------------------------
	EU531149	---------------------------------------------------------------------------------------GGAACTGCTCTCAGCTTGCTAATTCGAGCAGAGCTAAGCCAGCCTGGAACCTTGCTTGGGGACGACCAGATTTATAATGTAATCGTTACCGCCCACGCCTTCGTAATAATCTTCTTTATAGTTATACCCATCATGATCGGCGGATTTGGTAACTGACTAGTTCCACTAATAATTGGAGCCCCAGACATAGCCTTCCCTCGAATAAACAACATAAGCTTTTGACTTCTTCCCCCCTCGTTCCTACTACTTTTAGCATCATCAGGTGTGGAGGCGGGAGCCGGGACGGGTTGAACTGTCTATCCGCCATTGGCAGGAAACTTGGCCCACGCCGGAGCATCAGTAGACTTAACCATTTTTTCTTTACACCTTGCCGGAGTGTCCTCAATTCTAGGCGCTATTAACTTTATTACAACAACAATCAACATAAAACCACCAGCAATATCACAATACCAAACGCCATTATTTGTGTGATCCGTGCTAATTACAGCTATTCTCTTACTCCTCTCGCTTCCCGTTCTTGCTGCAGGAATCACCATACTTCTCACGGACCGCAATTTAAATACAACCTTTTTCGACCCTGCCGGGGGAGGAGACCCTGTACTGTATCAACACTTATTCTGATTCTTTGGTCACCCAGAGGTTTATATTCTCATTTTACCCGGCTTTGGCATGATTTCACACATTGTAACATACTATTCTGGCAAAAAAGAGCCATTTGGCTATATGGGCATAGTCTGAGCCATGATATCTATCGGCCTACTAGGTTTTATTGTCTGAGCCCACCACATATTTACAGTAGACCTAAATGTAGACACTCGAGCCTACTTTACCTCAGCAACAATAATTATTGCAATTCCAACAGGCGTGAAAGTTTTCAGTTGATTAGCCACAATGCACGGAGGCACAATTAAATGAGACGCAGCCATATTATGGGCATTAGGCTTCATTTTCCTGTTCACAGTTGGGGGTTTAACCGGCATTGTTCTTGCCAACTCCTCATTAGACATTGTTCTTCATGATACTTACTACGTC------------------------------------------------------------------------------------------------------------------------------------------------------------------------------------------------------------------------------------------------------------------------------------------------------------------------------------------------------------------------------------------------------------------------------------------------------------
	EU531207	----------------------------------------------------------------TTGGTGCCTGAGCCGGAATGGTTGGAACTGCCCTCAGCTTGTTGATTCGAGCTGAGCTGAGCCAGCCCGGAACCTTGCTTGGGGATGACCAGATCTACAATGTAATTGTCACTGCCCATGCCTTCGTAATAATTTTCTTCATAGTTATGCCCATCATGATTGGGGGATTCGGTAACTGACTGATTCCTCTAATAATCGGAGCCCCAGACATGGCGTTCCCTCGAATGAATAACATGAGCTTTTGACTTCTTCCCCCATCATTCCTCTTACTCTTAGCATCCTCGGGTGTAGAGGCCGGGGCCGGAACCGGTTGAACTGTTTACCCGCCTTTAGCGGGAAACCTAGCCCATGCAGGAGCATCAGTAGACCTAACTATTTTTTCTTTACATCTTGCTGGGGTATCCTCAATCCTGGGCGCTATCAACTTTATTACAACAACAATTAACATGAAACCCCCAGCAATGTCACAGTATCAAACACCATTGTTTGTGTGATCTGTACTAATTACAGCTATTCTTCTACTCCTTTCACTTCCTGTTCTGGCCGCAGGAATTACTATGCTTCTTACAGACCGTAATTTAAACACAACCTTTTTTGACCCTGCTGGAGGGGGAGATCCTGTACTATACCAACACCTATTCTGATTCTTTGGTCACCCAGAGGTATACATTCTTATTTTACCAGGATTTGGTATAATTTCACATATTGTTACTTACTATTCAGGTAAAAAAGAGCCATTTGGTTACATAGGCATAGTCTGAGCCATGATGTCTATTGGCCTGCTGGGCTTTATCGTCTGAGCTCACCACATATTCACAGTAGACTTAAACGTAGACACTCGAGCCTACTTTACTTCGGCAACAATAATTATTGCTATCCCAACAGGAGTAAAAGTATTCAGCTGATTAGCCACAATACATGGGGGCACAATCAAGTGAGACGCAGCCATGCTGTGGGCACTGGGCTTCATCTTCTTATTCACGGTTGGGGGCCTGACCGGCATTGTTCTAGCCAACTCCTCACTAGACATCGTCCTCCATGATACGTACTACGTT------------------------------------------------------------------------------------------------------------------------------------------------------------------------------------------------------------------------------------------------------------------------------------------------------------------------------------------------------------------------------------------------------------------------------------------------------------
	EU531205	-----------------------------------------------------GTATTTAGTATTTGGTGCCTGAGCCGGAATGGTGGGAACTGCCCTCAGCTTGCTAATTCGAGCAGAGCTAAGCCAGCCCGGAACCTTGCTTGGGGACGACCAGATCTACAATGTAATCGTTACTGCCCACGCTTTTGTAATAATTTTCTTCATAGTCATGCCTATCATAATCGGGGGATTTGGTAACTGACTGATTCCCTTAATAATTGGAGCCCCAGACATGGCCTTCCCTCGAATGAATAATATAAGCTTCTGACTTCTCCCTCCATCATTCCTGTTGCTTTTAGCATCCTCAGGTGTAGAGGCAGGAGCCGGAACCGGTTGAACTGTCTACCCACCCCTAGCGGGGAACCTGGCCCATGCAGGAGCATCAGTAGATCTGACTATTTTTTCTTTACATCTTGCCGGGGTGTCCTCAATTCTAGGCGCCATTAACTTTATTACAACAACAATTAACATGAAACCCCCAGCAATGTCACAGTATCAAACACCATTGTTTGTATGATCTGTGCTAATTACAGCTATTCTTCTACTTCTTTCACTCCCTGTTCTTGCTGCAGGAATTACCATGCTTCTCACAGACCGTAATTTAAACACAACCTTTTTTGACCCTGCTGGAGGGGGCGATCCTGTACTATACCAGCATCTGTTCTGATTCTTTGGCCACCCGGAAGTATATATTCTTATTTTGCCGGGATTTGGTATAATTTCACACATTGTTACATACTACTCAGGCAAAAAAGAGCCATTTGGCTATATGGGCATAGTCTGAGCCATGATGTCTATCGGTCTGCTGGGCTTCATTGTTTGAGCCCATCACATGTTCACAGTTGACTTAAACGTAGACACTCGAGCCTACTTTACCTCAGCAACAATGATTATTGCAATTCCAACAGGAGTAAAAGTATTCAGCTGATTGGCTACAATACATGGAGGAACAATCAAATGAGACGCAGCCATACTATGGGCACTGGGCTTTATCTTCTTATTTACAGTAGGAGGCCTGACCGGCATTGTTCTGGCCAACTCTTCACTGGACATTGTTCTCCACGACACATACTACGTC------------------------------------------------------------------------------------------------------------------------------------------------------------------------------------------------------------------------------------------------------------------------------------------------------------------------------------------------------------------------------------------------------------------------------------------------------------
	EU531200	-----------------------------------------------------GTATTTAGTATTTGGTGCCTGGGCTGGTATGGTGGGAACTGCCCTCAGCTTGTTAATTCGAGCAGAGCTAAGCCAGCCCGGAACCTTACTTGGGGATGACCAGATCTATAATGTAATCGTCACTGCCCACGCTTTTGTAATAATCTTCTTCATAGTTATGCCTATTATGATTGGGGGATTTGGCAACTGACTGGTTCCCCTGATAATTGGGGCCCCCGACATGGCCTTCCCCCGAATAAATAATATAAGCTTTTGACTTCTCCCCCCCTCATTTCTCCTGCTCTTAGCATCCTCAGGCGTAGAGGCAGGGGCCGGGACCGGTTGAACTGTTTACCCGCCCCTAGCGGGGAACCTGGCCCATGCAGGAGCATCAGTAGACCTGACTATTTTTTCTTTACATCTTGCAGGAGTATCCTCAATTCTAGGCGCCATCAACTTTATTACAACAACAATTAACATGAAGCCCCCGGCGATATCACAGTATCAAACACCCCTGTTTGTTTGATCTGTGCTAATCACAGCCATCCTTCTACTTCTCTCTCTCCCTGTTCTTGCTGCAGGAATTACTATGCTCCTCACAGACCGTAATTTAAACACAACCTTTTTTGACCCTGCTGGGGGAGGTGATCCTGTGCTATACCAGCACCTATTCTGATTTTTCGGTCATCCAGAGGTATATATTCTTATCTTGCCAGGGTTTGGTATAATTTCGCACATTGTCACGTACTACTCAGGCAAAAAAGAACCATTTGGCTACATGGGCATAGTCTGAGCCATGATGTCTATCGGCCTGCTGGGCTTTATTGTTTGAGCCCATCACATATTCACAGTAGACCTAAATGTAGACACTCGGGCCTACTTTACCTCGGCAACAATAATTATTGCAATTCCTACAGGAGTAAAAGTATTTAGCTGGCTAGCTACAATACACGGAGGCACAATCAAATGAGACGCAGCCATACTATGGGCCCTGGGCTTCATCTTCTTATTTACAGTAGGGGGCCTGACCGGCATTGTTCTGGCTAACTCTTCCCTGGACATTGTTCTCCACGACACATACTACGTC------------------------------------------------------------------------------------------------------------------------------------------------------------------------------------------------------------------------------------------------------------------------------------------------------------------------------------------------------------------------------------------------------------------------------------------------------------
	EU531157	-----------------------------------------------------GTATTTAGTATTTGGTGCCTGAGCCGGTATGGTGGGAACTGCCCTCAGCTTGTTAATTCGAGCAGAGCTAAGCCAGCCCGGAACCTTGCTTGGGGACGACCAGATCTATAATGTAATCGTCACTGCCCATGCTTTTGTAATAATCTTCTTCATAGTTATGCCTATCATGATCGGGGGATTTGGCAACTGACTGATTCCCCTAATAATTGGGGCCCCTGACATGGCCTTCCCTCGAATAAATAATATAAGCTTTTGACTTCTCCCCCCATCATTCCTCCTGCTCTTAGCATCCTCAGGCGTAGAGGCAGGGGCCGGGACCGGTTGAACTGTTTACCCGCCCCTAGCTGGGAACCTGGCCCACGCAGGAGCATCAGTAGACCTAACTATTTTTTCTTTACATCTTGCAGGGGTGTCCTCAATTCTAGGTGCCATTAACTTTATTACAACAACAATTAACATGAAGCCCCCAGCGATATCACAATACCAAACACCCCTGTTTGTTTGATCTGTACTAATCACAGCTATTCTTCTACTTCTCTCACTCCCTGTTCTTGCTGCAGGAATTACTATGCTTCTCACAGACCGTAATTTAAACACAACCTTTTTTGACCCTGCTGGAGGAGGTGATCCTGTACTATACCAACACCTATTCTGATTTTTCGGTCACCCAGAAGTATATATTCTCATCTTACCAGGGTTTGGTATAATTTCACACATTGTCACATACTACTCGGGCAAAAAAGAACCATTTGGCTACATGGGCATAGTCTGAGCCATGATGTCTATCGGCCTGCTGGGCTTTATTGTTTGAGCCCACCACATATTCACAGTCGACCTAAATGTAGACACTCGAGCCTACTTTACCTCGGCAACAATAATTATTGCAATTCCTACAGGTGTAAAAGTATTTAGCTGACTAGCCACAATACACGGAGGCACAATTAAATGAGACGCAGCCATACTATGGGCCCTGGGCTTCATCTTCTTATTTACGGTAGGGGGCCTGACCGGCATTGTTCTGGCCAACTCTTCCCTGGACATTGTTCTCCACGACACATACTACGTT------------------------------------------------------------------------------------------------------------------------------------------------------------------------------------------------------------------------------------------------------------------------------------------------------------------------------------------------------------------------------------------------------------------------------------------------------------
	JX893178	GTGGCAATCACACGTTGACTTTTTTCGACAAATCACAAAGATATTGGCACCCTGTATTTAGTATTTGGTGCCTGAGCCGGTATGGTGGGAACTGCCCTCAGCTTGTTAATTCGAGCAGAGCTAAGCCAGCCCGGAACCCTGCTTGGGGACGACCAGATCTATAATGTAATCGTCACTGCCCACGCTTTTGTAATAATCTTCTTCATGGTTATGCCTATTATGATCGGGGGATTCGGCAACTGACTGATTCCCCTGATAATTGGGGCCCCCGACATGGCCTTCCCTCGAATAAATAATATAAGCTTTTGACTTCTCCCCCCATCATTCCTCCTGCTCTTAGCATCCTCAGGCGTAGAGGCAGGGGCCGGGACCGGTTGAACTGTTTACCCGCCCCTAGCTGGGAACCTGGCCCATGCAGGAGCATCAGTAGACCTGACTATTTTTTCTTTACATCTTGCAGGGGTGTCCTCAATTCTAGGCGCCATTAACTTTATTACAACAACGATTAACATAAAACCCCCGGCGATATCACAGTACCAAACACCCCTGTTTGTTTGATCTGTACTAATCACAGCTATTCTTCTACTTCTCTCACTCCCTGTTCTTGCTGCAGGAATTACTATGCTTCTCACAGACCGTAATTTAAACACAACCTTTTTTGACCCTGCTGGGGGGGGTGATCCTGTGCTATACCAACACCTATTCTGATTTTTCGGTCACCCAGAAGTATATATTCTCATCTTACCGGGGTTTGGTATAATTTCACACATTGTCACATACTACTCGGGCAAAAAAGAACCATTTGGCTACATGGGTATGGTCTGAGCCATGATGTCTATCGGCCTGCTGGGCTTTATTGTTTGAGCCCACCACATATTCACAGTCGACCTAAATGTAGACACTCGAGCCTACTTCACCTCGGCAACAATAATTATTGCAATTCCTACAGGTGTAAAAGTATTTAGCTGACTAGCTACAATACACGGAGGTACAATTAAATGAGACGCAGCCATACTATGGGCCCTGGGCTTCATCTTCTTATTTACAGTGGGGGGTCTAACCGGCATTGTTCTGGCCAACTCTTCCCTGGACATTGTCCTCCACGATACATACTACGTCGTAGCTCATTTCCACTATGTTCTGTCTATGGGAGCCGTATTTGCTATCATAGGCGGATTTGTCCATTGATTCCCACTATTTACGGGCTATACCCTTCATGAAACTTGAACAAAAATCCACTTCGGTGTAATATTCGCAGGGGTCAATCTGACATTCTTCCCTCAGCATTTCTTAGGGCTAGCCGGAATACCCCGACGCTACTCTGATTACCCCGATGCCTACACCCTTTGAAATACAGTCTCATCGGTGGGCTCCCTGATTTCTCTTGTAGCCGTGATCATGATAATATTTATTATTTGAGAAGCCTTCTCAACAAAACGTGAAGTTCTCCTTACTGAACTTACTTCAACAAATATCGAGTGACTTCACGGTTGCCCTCCCCCTTACCACACATTTGAAGAGCCGGCATTTGTCCAAAC---ACCTTATCGGGCCTAA------

;
end;
