# Supplementary material for: A novel taxonomic database for eukaryotic mitochondrial cytochrome oxidase subunit I gene (eKOI), with a focus on protists diversity
Source: Database (Oxford). 2025 Sep 24;2025:baaf057. doi: 10.1093/database/baaf057 (PMC12462617; doi:10.1093/database/baaf057)
Supplement: baaf057_Supplemental_File [file baaf057_supplemental_file.zip › 2_alignment_eKOI/annelida.nex]

#NEXUS
begin data;
	dimensions ntax=899 nchar=1715;
	format datatype=dna missing=? gap=-;
	matrix
	MF121679	----------------------------------------GTCTCTGTATA--TT-TTTTTTGG---TA-----TTTGGGGGG-GCCTGGTGGGG-GCCTCCCTTTCTTTT--TTGAT----TCGGTTGGAAG---TTTCCTGCCCCG---GG---ACTTTGCTT-GGGGATGAGCAGT---TGTATAACACTATTTTGACT-GCTCATGCTTTTATTATGATTTTTTTTAG-GGTTATGCCT-GTTTTACTTGGGGGTTT--CGGGAACTGGTTTTTGCCCTCGATATTGGGGGCGCCCGATATGAGCTTCCCTCGTCTTAACAACCTCTCTTTTTGGTTACTCCCCTTTTCTGT--CTCTTTGCTTCTCCTCAGTAGACTAGTGTCTGGGGGGGTCG…
	EF464535	-----------------------------AAAGATATGGGAACCTTATACT-----TTTTCGGGGGGGT-----TTTGATCT--TCCTGAGAGGA-ATTAAGGTTAGGTTT--ATTAT----TCGGATTCAGC---TCTCTCGACCGG---GC---GAGTGGTTA-------AACCCACAACTATACATGTCAGTGGTAACT-AGTCATGCGCTTTTAATAATTTTTTTCTT-TGTAATGCCT-GTTATAATTGGTGGTTT--TGGGAATTGGCTTATTCCTTTGTTGTTGGGAGCGCCGGATATAGCTTTTCCCCGTTTAAATAACTTTAGGTTTTGGCTTTTACCTTTAGCTCT--GTATATAATTTTATCGTCTATACGAGTGGACGGGGGTAGGG…
	JQ885946	--------TGATTATTTTCAACAAATCATAAAGATATTGGGACTCTTTATT--TT-TTACTTGG---GG-----TGTGGTGTG-GGTTGAGGGGG-TTCAGGTTGAGTTTA--TTAAT----TCGGTGTAATA---ATGCGTGGCCTG---GGGTTGGGTTGGTG-AGGCCTGACCAGTATTTGT------CAATTGTGACG-GTGCATGCTATTCTGATAATTTTCTTTTT-TTTAATGCCT-GTTCTTATTGGGGGTTT--TGGGAATTGGCTGGTGCCATTAATGATTGGGGCTCCGGATATGAGTTTGCCACGTATTAATGCTTTCAGGTTTTGGTTGTTGGTCCCTTCTGT--AATTTTTCTTTTAGGTGGGGGTAAAATTGAGGGAGGTCTTC…
	JQ885939	-----------CTATATTCAACAAATCATAAAGATATTGGTAGTCTTTATT--TT-TTCCTAGG---AG-----TCTGGTGCG-GGTTGAGTGGT-TTTAGACTAAGGGTT--CTTAT----TCGGGGGAATA---ATGCTTGGCCTG---GGGTTGGTTTAGTA-AGGCCTGAACAATATTTAT------CTGTAATTACT-GTTCATGCTATCTTAATAATTTTTTTCTT-TTTGATACCT-GTTCTAATCGGAGGCTT--TGGTAACTGATTAGTTCCTCTCATAATCGGGGCTCCAGATATGGCTTTACCTCGAATCAATGCTTTTAGGTTTTGGCTTTTGGCTCCCTCAGT--AATTTTTTTGTTGGGTGGTGGTAAGATTGAAGGTGGACTAC…
	MW691186	--------------------------------------------------------CTTGCAGG---CA-----TGTGAGCCG-GATTAAGCGGT-ACAAGTATAAGAGTA--ATTAT----TCGGATAGAGC---TAAGTCAGCCTG---GT---CCATTTCTA-GGCTCTGATGCTC---TTTACAATATAATTGTTACT-GCCCACGCATTCTTGATGATTTTTTTCTT-AGTAATGCCC-GTCACCATAGGCGGTTT--CGGCAACTGATTGATTCCCTTGCAACTAACAACCCCAGATATAGCCTTTGCTCGTTTAAATAATATGAGCTTTTGGCTGCTCCCTCCTTCCCT--TTTCCTCCTCCTTTTGTCCACTTTTACTGAAGTCGGTGCAG…
	KY701740	--------------------------------------------------------------------------------------CTGCTGGGC-ACCAGCATGAGCATT--CTGAT----TCGTGCGGAAC---TGGGCCAGCCGG---GC---GCGCTGCTG-GGCAGCGATCAGC---TGTATAACACCATTGTGACC-GCGCATGCGTTTCTGATGATTTTTTTTCT-GGTGATGCCG-GTGATGATTGGCGGCTT--TGGCAACTGGCTGGTGCCGCTGATGCTGGGCGCGCCGGATATGGCGTTTCCGCGTCTGAACAACATGAGCTTTTGGCTGCTGCCGCCGAGCCT--GATTCTGCTGCTGAGCAGCGCGCTGGTGGAACAGGGCGTGG…
	KJ736178	-----------------------------------------ACCCTATACT--TA-GTATTCGG---AA-----TTTGGAGAG-GGTTGGGGGGC-ACTACCATAAGCCTG--GTAAT----CCGCCTTGAAT---TAGCACGCCCGG---GC---CCATTCCTA-GGTAATCCCCAAT---TATATAATGTCCTGGTTACT-GCACACGCTATTACAATAATTTTTTTCAT-AATCATACCA-TCTTTCATTGGCGGTTT--CGGCAACTGACTCATCCCCTTGATAATCGGGGCCCCAGACATAGCCTTCCCCCGAATAAACAACCTAAGCTTTTGACTTGTCCCCCCTGCTTT--CGCTATGCTACTAATATCCACTCTTAAGGGCGATGGTGTGG…
	MW277784	----------------------------------------AACTTTATACT--TT-ATTTTAGG---GC-----TTTGGTCAG-GAGCTTGTGGT-GTGTCGTTAAGACAG--ATTAT----TCGTTTAGAGT---TAGGACGACCCG---GG---CCTGTTCTT-GGTAATGAACAAC---TATACAACACTGTTGTTACG-GCGCATGCCTTTATAATAATTTTCTTTTT-AGTGATGCCG-GTTTTTATTGGTGGGTT--TGGTAACTGGTTGGTACCTTTAATGACTGGTGCTCCGGATTTAAGCTTTGCTCGGCTAAATAATTTGAGGTTTTGGCTTTTGCCTTGGGCTCT--TCTAATATTATTAGGTACTATATTTACTCAGAAGGGAGTTG…
	MH242838	----------------------------------------AACACTATACT--TT-TGTTTTGC---TC-----TATGGGCTG-CCTTCATAGGA-GCCTTTATATCTGCC--ATTAT----TCGTATAGAAT---TAAGAACACCAG---GA---TCTACTCTA-GAAGACGAACATC---TTTATAATGTTATCGTCACT-TCTCATGCCCTTGTAATAATTTTTTTCTT-TGTTATACCT-ATTCTAATTGGAGGTTT--TGGTAATTGACTAGTACCAATCATATTAAAAACACCAGATATAGCATTCCCACGTCTAAATAACCTTAGACTTTGACTTCTACCCCCCTCATT--AATGCTTTTATGTGGATCTATATTTGTTGAATTAGGTGCAG…
	MF121074	----------------------------------------GGTTATATATT--GT-TTATTTGC---TA-----TTTGAAGAG-GAATAATTGGC-ACCTCCTTAAGACTC--CTCAT----CCGAGTGGAGC---TGGGACAACCAG---GA---AGATTTTTA-GGTACAGACCAAC---TATACAACACAATTGTTACA-GCACACGCCTTTGTCATAATCTTTTTCCT-AGTAATACCT-ATAATAATCGGAGGATT--CGGAAATTGACTAATACCAATTATATTAACCACACCGGACATAGCCTTACCCCGTCTAAATAATCTAAGATTATGACTGTTATTTCCAGCCCT--TTATCTTCTTTTAAGAGGATCTATAGTGGAGGGAGGGGCAG…
	KP254577	----------------------------------------GACTTTGTATT--TT-TTGTTTGG---AA-----TTTGGTCTG-GGTTTATTGGG-ACGGGAATAAGTGTA--TTTAT----TCGTTTGGAAT---TGTCTCAAGTTG---GA---CAGGTGGTA-AGGGACGGTCAAT---TATATAATGTTATTGTTACT-GCTCATGCTTTTGTTATAATTTTTTTTTT-TGTTATGCCA-ATAATGATTGGAAGGTT--TAGGAATTGGTTGTTACCTTTGATAGTTAGGTCTCCAGACATAGCGTTTCCTCGTTTAAATAATATAAGTTTTTGGCTTTTGCCTCCGGCTTT--ATTTTTTTTGTTTGTGAGCTCTATAATTGAAAGTGGAGTAG…
	OQ323216	----------------------------------------TACCATTTATAAACT-ATCCGCTG----------TTTGAGCTG-GAATAGTAGGA-ACTTCATTAAGACTA--CTAAT----TCGTATTGAAC---TGGGACAGACCG---GG---GGTCTCATG-GAAAGGGACCAAA---TCTACAACACAATTGTAACG-GCCCACGCATTCATCATAATCTTTTTTTT-AGTAATGCCT-ATAATGATTGGTGGATT--TGGTAATTGAATCATACCTTTAATACTAGGGTCTCCCGATATAAGTCTTCCTCGACTTAATAATCTTAGATTTTGACTAGTAATCCCCGCGCT--GACCCTTCTTCTTACAGCAACCCTAGTAGAAAGAGGGGCAG…
	EF123761	----------------------------------------TACCATATACA--TT-ATAACAGC---CG-----TATGAGGTG-GACTTCTTGGA-TCATCATTTAGGGTA--ATAAT----TCGAACAGAAT---TAAGTCAACCTG---GC---CTATGACTT-AGGAACGACCAAA---TCTATAACTCCATCGTCACT-GCCCATGCTTTTCTGATAATCTTCTTCCT-AGTCATACCC-ATGATAATCGGAGGATT--TGGAAACTGAATAATTCCATTAATATCTCTATCACCTGACATATACTATCCCCGCCTTAATAATCTAAGATTCTGACTCCTTCTACCAGCCTT--ATCCCTACTATTAAGGGGAGTATCAATTGACCAAGGTGTAG…
	MH395364	---------------------------------------------------------CCTTAAG---TA-----TCTGAGCAG-GGTTAGTCGGA-TCCTCTATAAGCTTT--CTCAT----CCGCCTAGAAC---TCTCTCAACCAG---GG---TCCCTATTA-GGCTCTGACACTC---TCTATAACGTATTAGTAACT-GCTCACGCTTTCATCATAATTTTCTTTCT-AGTTATACCC-GCTATACTAGGGGGGTT--TGGCAACTGACTTATTCCACTACAACTAACCTCCCCCGATATAATCTTCCCTCGCCTTAATAATCTTAGCTTCTGACTTCTACCCCCCTCCTT--AACCCTCCTCCTCCTCTCCTCCCTCTCCGAGTCCGGGGCGG…
	JF903763	--------------------------------------CATACTTTATATT-----CTTATAAG---AA-----GATGAGCAG-GGATGGTAGGC-ACTTCTTTAAGGGTG--CTGAT----TCGTATTGAGT---TAGGACAACCAG---GG---CCATTCATT-CATGATGATCATC---TATACAATAGAATCGTAACT-GCCCATGCATTCATTATAATCTTTTTCCT-AGTTATACCT-ATAATAATCGGTGGATT--TGGGAACTGAATAGTGCCCATAATAATTTGCACTCCTGATATAATTCTTCCGCGGATAAATAATTTGAGATTGTGGCTATTAATCCCCGCCTT--ATTTTTTTTACTAGCACAAACTATTGTTGAAGGTGGAGCGG…
	MH395363	---------------------------------------------------------TTTTCGC---TA-----TTTGGGCCG-GCCTTATAGGC-ACATCTATAAGTCTT--TTAAT----TCGAACAGAAC---TAACCCAGCCTG---GC---TCTTTGCTT-GGTTCCGACTCTC---TATACAACACCCTTGTAACT-GCTCACGCCTTTCTGATAATTTTTTTCTT-TGTTATGCCT-GCTATAATAGGGGGGTT--TGGTAATTGACTAGTCCCACTCCAACTGAGTTCTCCCGATATAATTTTCCCTCGCCTGAACAATTTGAGTTTTTGACTCCTGCCGCCTGCTTT--AACCCTTTTACTACTTTCCGCATTAACAGAATCCGGCGCAG…
	KJ736186	-----------------------------------------ACAATATACT--TT-ATACTAGG---TA-----TGTGGGCCG-GATTAATAGGC-ACAACTATAAGGCTT--TTAAT----CCGAATCGAAT---TAGGCCAGCCGG---GC---GCATTTATC-GGCGATGAGCAAA---TCTACAACACAATTGTGACA-GCTCATGCGTTTTTGATAATTTTCTTTCT-TGTAATGCCT-GTTTTTATTGGAGGGTT--TGGTAACTGATTATTGCCCTTAATATTAGGTGCACCTGATATATTATTTCCGCGAATAAATAATCTAAGCTTTTGGCTGTTGCCGCCCGCCCT--CTTTTTTTTGGTTACGTCAGCCGCAACTGAAGGGGGCGCAG…
	KP254016	--------------------------------------GGAAGGCTTTATT--TT-ATTTTGGC---TT-----TGTGGTCAG-GGTTAGTAGGC-ACTTCCCTTAGTTTA--CTCAT----CCGTATTGAAT---TAGGTGCTCCGG---GG---GTAGTTATG----GGAGATCACA---TTTATAATGTGATTGTAACT-GCTCATGCTTTAATGATGATCTTTTTTAT-GGTTATGCCG-GCTATGATTGGTGGCTT--CGGAAATTGGCTCGTTCCTTTGATGATAAAAGGTCCTGACATGAACTACCCCCGTCTTAATAACCTTAGTTTGTGACTGTTATTGCCGGCCTT--GGTTTTATTACTTCTCAGTCTTTTTACTG---GCGGTGTTG…
	MN619306	----------------------------------------CACACTATACT--TT-ATTTTCGG---CT-----TTTGAGGAG-GTCTATTAGGA-ACAGCTATAAGTCTG--ATCAT----TCGGGCTGAGC---TAAGGCAACCAG---GA---TCTCTTCTA-CATAATGAACAAC---TATACAATATACTGGTTACA-GCTCACGCATTTCTAATAATCTTCTTTCT-AGTAATACCA-GTATTCATCGGCGGCTT--TGGCAATTGACTAGTCCCCCTGATATTAAACATACCAGATATAGCATTCCCCCGCCTTAACAATCTAAGATTTTGGCTACTGCCCCCTTCCCT--GGCCCTACTACTTGCCTCAACCATAGTTCAAGAAGGTGTCG…
	EF123748	----------------------------------------------------------ACTAGG---GA-----TCTGATCCG-GATTGTTAGGA-ACTAGACTAAGTATA--ATAAT----TCGCACTGAAT---TAGCTCAACCAG---GG---TCCCTTTTA-GGTAGAGACCAAC---TTTACAATACTATTGTAACT-GCTCATGCATTTATTATAATCTTTTTTTT-AATTATACCA-GTAATAATTGGAGGATT--CGGAAACTGACTAATCCCTATAGTAACCCCATCACCAGATATAGCTTTTCCGCGTATAAACAATATAAGATTATGGGTTTTACTACCATCTTT--AGCCCTTTTAGTTTCAAGGATGCCTATCGAAGGGGGAGTCG…
	KJ736524	-----------------------------------------------------AT-GTGTTGGG---TAAGCGTTGTAAACAGAATCCTGTGAGC----TCTGTTGGTCACTAGTTAC--GACCATAACGAGC---GCCGTCGATC-----GC---TACCTCTCA-AGGAGAGACCAGA---TATATACCACAATAAGACTACGTCCATGCATTTCTCAAAACCATTTTCCTCAGATATGCCACACCTTAATTGGCGGGCTTCTAGAAAATGACTACGACTACTAATAAATGGAGCCCCAGATATAATATTCCCACCCCTAAAAAATCAAAGATTCTGGCTACTACCCCCCTCACT--TACCCTACTAGTAATATCAGCAGCAGTAGAAGGAGGGGCGG…
	GQ415487	--------------------------CATAAAGATATTGGTACCATATACC--TA-ATAATTGG---TA-----TATGGGGAG-GTTTTATTGGA-ACTGGTTTTAGGATA--TTAAT----TCGTGCTGAAT---TGGCCCAACCTG---GC---CCTTTTATG-GGGTCAGACCAGT---TGTATAATAGAATTGTAACT-GCTCACGCCTTTTTAATGATTTTTTTTAT-AGTAATACCT-GTAATAGTGGGGGGTTT--CGGAAATTGGCTTCTTCCGATTATATTGGGTACACCTGATATATATTTCCCTCGATTAAATAATATAAGATTTTGGTTATTAGTCCCCTCTTT--AATCTTATTAACGGGGTCTACTTTGGTAGAAAGGGGAGCTG…
	KY262626	-----------------------------------------ACCCTCTACC--TT-ATTCTAGG---GG-----TGTGAGCAG-GGTTTATTGGA-ATGGGGGCGAGGATA--ATTAT----TCGTATAGAGC---TTGGCCAACCTG---GT---AGTTTATTG-GGGTCTGACCAAT---TATATAATACTCTAGTCACA-CTGCACGCGTTTTTAATAATTTTTTTCTT-AGTTATACCG-ATTATAATCGGGGGGTT--TGGTAACTGGCTTACTCCTCTGATAATACACGCGCCTGATATGGCGTTTCCTCGGTTAAATAACCTGAGCTTATGATTATTGATACCCTCTAT--TGTACTGTTATTAGTAAGATCCCTAGTAGAAAGGGGGGCAG…
	KJ736190	-----------------------------------------ACTCTATATT--TA-CTATTTGG---AA-----TATGAAGAG-GCTTAGCAGGA-ACAAGATTAAGGCTT--GTAAT----TCGAACAGAAT---TAAGACATCCTG---GA---CCATGAATT-GGCAGAGGACAAG---TCTATAATGTAATAGTAACA-GGACATGCATTTTTAATAATTTTTTTCTT-TGTTATACCA-ATAATAATAGGGGGATT--TGGTAACTGATTAATTCCCTTAATAGTAGGACTTCCTGATATAATATACCCTCGTGCTAATAATTTAAGATTTTGATTTCTCCCTGTTTCTTT--AGGACTACTGCTAGGATCAACTTTTATTGGAGAAGGGGTAG…
	EF123767	----------------------------------------GACATTATATT--TG-CTCGCCGG---GC-----TGTACGCTA-GTATAATTGGA-ACAGCCTTAAGAATT--CTTAT----CCGAATTGAAT---TAAGGCAGCCTG---GT---CCATTGATA-GGAGATGACCAAC---TTTATAATGTAATTGTCACA-GCACATGCTTTTATCATAATTTTTTTTAT-AGTCATGCCT-GCCCTTATTGGGGGGTT--TGGAAATTGATTAGTTCCATTAATGTTAGGAGCCCCTGATATAGCTTTCCCCCGACTAAATAATATAAGATTTTGGTTTCTTATGCCGGCTTT--AATCCTGCTTCTTTTTGGAAGAATAGTAGAAATAGGTGCCG…
	KT596809	----------------------------------------AACTCTTTATT--TC-ATTCTTGC---TA-----TATGATCCG-CCATAATAGGA-ACAAGATTAAGTCTT--CTTAT----TCGCGCAGAAC---TATCACAACCAG---GG---ACAATTCTC-CAAAATGACCAGC---TATACAACGTAGTAGTAACG-GCACACGCATTCATTATAATTTTCTTCTT-TGTTATACCT-ATAGCAATTGGAGGATT--TGGAAATTGACTCATCCCTATAATACTAGGAGCCCCCGATATAGTATTTCCCCGCTTAAACAACTTAAGCTTTTGACTCCTACCACCCGCCCT--CTCTCTTCTTCTAACATCCTCTATAGTTGAAATAGGAGTTG…
	LC107739	----------------------------------------TACCCTATATT--TT-ATCCTCGG---TA-----TTTGGGGGG-GCCTTCTTGGC-ACAGCTATAAGAGTT--ATTAT----TCGGGCAGAGC---TCGGGCAACCGG---GG---ACTCTGCTA-GGAAATGACCAGC---TATATAATGTCATAGTAACA-GCCCACGCATTCCTGATAATTTTCTTTAT-AGTTATACCC-ATTTTTATTGGTGGGTT--TGGGAACTGGCTTGTGCCCCTAATACTATCCATTCCAGATATGGCTTTCCCCCGGCTAAATAACCTAAGATTTTGACTTTTACCTCCAGCCTT--AGCACTGCTAGTATTCTCTACAATAACGCAGGCAGGGGTTG…
	KY262677	-----------------------------------------AGCCTATATT--TA-ATGTTAGG---CT-----TATGGTCTG-GGTTAGTGGGT-ACTAGTATAAGTATT--CTCAT----TCGAATTGAGT---TAGGTCAGCCAG---GT---TCTTTCTTG-GGGAATGACCAGT---TGTATAACACTTTGGTTACT-TCCCATGCTATAATCATAATTTTCTTCCT-GGTTATACCA-GTAATAATCGGGGGGTT--TGGAAATTGATTAATTCCCTTAATAATGGGATCTCCTGATATGAGGTACCCACGTTTAAATAATTTAAGCTTATGGTTGCTAGTTCCTGCCTT--AGGGTTTATATTATTAGGATTTCTGGTGGAGGCTGGGGTAG…
	KY263235	-----------------------------------------AGATTGTATC--TA-CTACTTGG---TA-----TGTGAGCGG-GGTTAGTCGGG-ACGGGGATAAGAATT--ATTAT----TCGTGTAGAGT---TGGGGCATCCGG---GT---TCTTTCTTG-GGTAATGATCAAT---TATATAATACTTTAGTGACC-AGACATGCTTTTAGTATGATTTTCTTCCT-GGTTATGCCT-GTAATAATTGGCGGTTT--CGGTAATTGACTGACTCCGTTAATGTTGGGGAGGCCTGATATAAGCTTTCCACGTATAAATAATCTGAGTCTTTGGCTGCTAGTGCCTTCATT--TGGATTATTATTATTAAGTTTATTCGTAGAGTCAGGTTGTG…
	EF123746	----------------------------------------AACACTTTATT--TT-ATATTGGG---GG-----TTTGATCCG-GCTTAGTGGGA-ACAGGAATAAGAATT--TTAAT----TCGGATTGAAT---TAGGGCAACCTG---GG---TCATTCTTA-GGGAGTGATCAGC---TCTATAATACCCTCGTAACT-GCTCATGCATTTCTTATAATTTTTTTTTT-AGTTATACCT-GTGATGATTGGTGGGTT--TGGGAATTGATTAACTCCTTTAATAATAGGATCTCCTGATATAAGGTTTCCACGGATAAATAATTTGAGGCTTTGATTGTTAGTGCCTTCTCT--GGCATTATTACTATTTAGATCTCTAGTTGAGTCTGGTTGTG…
	MH395369	--------------------------------------------------------------------------------CCG-GCTTAATTGGA-TCCTCTATAAGCATA--CTTAT----TCGGGCAGAAT---TAAGACAACCTG---GG---TTTTTCTTA----GGAGACTCTC---TTTATAACTCTATCGTCACC-TCTCACGCTTTTCTAATAATCTTTTTTTT-AGTTATGCCT-GTTATAATTGGGGGGTT--TGGGAATTGATTAATCCCTCTAATAATAGGATTTGCTGACATAAGGTACCCCCGACTTAATAATCTAAGATTCTGACTTTTACCCCCTGCTCT--TCTTCTCCTTACTTCTTCAAGATTTGTAAATAGAGGCACAG…
	KJ736339	-----------------------------------------ACAATATACT--TT-TGCTTGGG---AA-----TTTGAGCTG-GGATAATTGGT-GCTACTTTTAGTTTA--TGTAT----CCGAATAGAAC---TATCTCATCCGG---GT---TCCTTAGTA-AGAAATCCTCAGT---TCTATAATGTAATTATTACT-GCACATGCTTTCATTATAATTTTCTTTAT-AGTAATACCT-ATTTTAATTGGGGGGTT--TGGAAACTGATTAACTCCCTTAATACTAGGAGTACCAGATATAGCTTTTCCCCGAATAAATAATATAAGATTTTGATTACTACCTCCTGCTTT--TGCATTATTATTAGCTAGGGCTATAGTAGAAAGGGGAGCTG…
	MG640328	-----------------------------------------ACTATATATT--TT-ATCCTAGG---AA-----TCTGATCCG-GACTAGTAGGA-ACATCAATAAGATTT--TTAAT----CCGCCTTGAAC---TTGCCCAACCCG---GA---TCTCTTCTC-GGAAGACCTCAAC---TATTCCACACCATAGTCACG-GCCCATGCCTTCCTAATAATTTTCTTCAT-AGTAATACCA-ATTATAATTGGAGGATT--TGGAAATTGACTTGTACCACTCATACTAGGAAGAGTAGACATGCTATACCCCCGAATAAATAACTTAAGATTTTGACTTCTCCCCCCGTCCCT--CTCTCTTCTAGCTATTTCCTCCGTAGTGGGAAAAGGAGCAG…
	KJ736353	-----------------------------------------ACTCTATACT------TTAAGGG---GG-----TATGGGCAG-GAGTAGTAGGA-ACTATGTTAAGCCTA--GTAAT----CCGTTCGAA-----TAAGCCAACCGG---GG---TCA-TGCTA-GGAAGAGATCAAT---TATATAATACCATTGTAACA-GCCCATGCACTAATTATGATTTTCTTTAT-GGTAATACCT-ATACTAATTGGAGGATT--TGGTAATTGACTTTTACCACTAATACTTGGGCTGCCCGATATATCATTCGCACGTTTAAATAACCTTAGGTTTTGATTAATCCCACCAGCTTT--GCTACTTTTAATTAGCTCATTCGCAGTAGAAAGTGGAGCAG…
	KP254496	----------------------------------------AACCTTATACC--TT-ATTCTTGG---AG-----TTTGATCTG-GAATAGCTGGT-ACTGCAATAAGTATT--ATTAT----TCGTACCGAAT---TAGGTCAGCCTG---GT---AGGTTACTA-GGAAGCGATCAAC---TTTATAACACCTTAGTTACT-GCACATGCATTTCTTATAATCTTTTTTTT-AGTAATGCCA-ATTATAATTGGTGGGTT--TGGTAACTGGCTTACTCCATTAATAATGATATCCCCAGATATGGCATATCCTCGACTGAATAATATAAGTTTATGATTACTCATGCCCGCCCT--ATTTTTGTTATTGGGAAGAGCTCTAATTGAATCTGGTGTCG…
	KY262590	-----------------------------------------ACATTGTACC--TT-GTATTAGG---GT-----TATGAGCAG-GGTTGGTAGGT-AGTTCTATAAGTGTG--ATGAT----TCGGACAGAGT---TAGGTCAGCCAG---GT---AGATTATTA-GGATCAGATCAGC---TTTATAATACATTAGTAACA-GCTCATGCTTTTATCATAATTTTCTTTCT-CGTGATACCT-GTTATAATTGGTGGTTT--TGGAAATTGACTGACTCCTTTGATATTAAACTCTCCTGACATAGCTTTTCCGCGTATAAATAACATAAGATTATGACTTTTATTTCCTGCGTT--GCTTTTATTATTAGGTAGATCCCTTGTAGAGATAGGTGCAG…
	MW277835	----------------------------------------TACTATATATC--TC-ATTCTTGG---TG-----TTTGGTCAG-GTTTAATCGGG-AGGGCTATAAGAGTA--TTAAT----TCGTACTGAAT---TAGGTCGTCCAG---GT---AGGTTATGA-GGGTCAGATCAAC---TATATAATACCCTTGTGACT-GCGCACGCATTTATTATAATTTTCTTCCT-GGTGATGCCC-GTCATGATCGGGGGATT--TGGAAATTGACTCACCCCTATGATGCTTCACGCTCCTGACATAGCGTTCCCCCGAATAAATAATATAAGATTGTGATTACTGTTTCCCGCACT--CATACTACTTTTATCAAGATCTCTTGTGGAAGTGGGAGCAG…
	MK524581	-----------------------------------ATTGGAACCTTATATC--TT-ATTCTAGG---TG-----TATGGTCCG-GGCTTATTGGC-AGTGCTATAAGAGTC--TTAAT----TCGTACAGAAT---TAGGTCAGCCTG---GC---AGTTTGCTT-GGGTCTGATCAAT---TATATAATACTTTAGTAACT-GCTCATGCTTTTATTATAATTTTTTTCCT-TGTCATACCC-GTTATGATTGGGGGCTT--TGGTAATTGACTAACACCCATAATACTCCACGCACCAGATATGGCGTTTCCACGTATAAATAATATAAGGCTGTGACTATTATTCCCTGCTTT--GATATTATTATTATCCAGCTCATTAGTAGAGGTAGGAGCAG…
	MK524578	------------------------------------TTGGTACATTATATT--TG-TTGTTAGG---TG-----TATGATCCG-GCTTAGTTGGG-AGGTCTATAAGAGTT--ATTAT----TCGTACAGAAT---TAGGTCAACCGG---GA---AGATTATTA-GGGTCAGATCAAT---TATATAACACTTTAGTTACA-GCCCATGCATTTATCATGATTTTCTTTTT-GGTAATGCCA-GTAATAATCGGCGGATT--TGGTAATTGGTTAACACCTATAATACTTAGAGCCCCGGATATGGCGTTTCCACGGCTTAATAATATAAGTTTATGATTACTTTTTCCAGCGCT--TATATTATTGCTTTCTAGTACTTTAGTAGAGACTGGTGCAG…
	MK524579	-----------------------------------ATTGGCACCATATACT--TC-ATATTCGG---TA-----TATGATCCG-GATTAGTAGGT-GGTGCTTTTAGATTA--ATTAT----TCGAGCCGAAT---TAGGCCAGCCTG---GA---AGACTATTA-GGTAGTGATCAGT---TATATAATACAATTGTCACC-GCTCACGCATTTCTAATAATYTTTTTCTT-AGTAATGCCA-GTGATAATTGGTGGGTT--TGGTAATTGACTTACTCCATTAATAATACTCGCTCCTGATATAGCTTTTCCGCGTTTAAATAATATAAGTCTTTGGCTTCTTTTTCCAGCGGT--GAGGCTTTTATTAGGTAGGGCATTAATTGAAGGTGGAGCAG…
	EF123751	--------------------------------------------------C--TA-ATTCTTGG---TG-----TTTGGGCAG-GTTTACTAGGA-ACTTCAATAAGTGTT--CTAAT----TCGAACCGAGT---TGGGTCAACCCG---GT---TCTCTATTA-GGAAGAGATCAAC---TATACAATACCCTTGTTACT-GCTCACGCTTTCCTAATAATTTTTTTCCT-AGTTATACCA-GTTATGATTGGAGGATT--TGGGAATTGGCTTACCCCTCTCATAATAAGTGCTCCGGATATAGCTTTCCCCCGTCTAAATAATATGAGGCTATGATTATTACTACCAGCTCT--TATATGTTTACTCCTTAGTGCTGTTATTGAAAGAGGGGCCG…
	KY262876	-----------------------------------------ACATTGTATT--TT-ATGTTTGG---TA-----TGTGATCAG-GTATGGTAGGT-GGGTCAATAAGCCTT--ATTAT----TCGTACAGAGC---TAGGTCAACCTG---GA---TCCCTTTTA-GGAAGGGATCAGT---TATATAACACTCTTGTGACC-GCTCATGCTTTCTTAATAATTTTCTTCTT-AGTAATACCC-GTTATGATTGGAGGGTT--TGGTAATTGACTTACTCCCCTTATAATGTTATCACCGGATATGGCATTTCCTCGGTTAAATAATATGAGTCTCTGGTTGTTGTTTCCTGCTCT--TTTCTTATTATTATCAAGGGCCATAATTGAGGGGGGAGCCG…
	MK524577	-----------------------------------ATTGGTACCCTCTACT--TT-ATATTTGG---CA-----TATGAGCAG-GAATAGTGGGA-GGATCAATAAGTCTT--ATTAT----TCGCACAGAGC---TTGGTCAGCCTG---GA---TCCCTCCTG-GGGAGTGATCAAC---TCTATAACACCATTGTAACT-GCACATGCATTTTTAATGATTTTCTTTTT-GGTAATACCA-GTTATAATCGGAGGATT--CGGGAATTGATTAACCCCCTTAATAATACTCTCTCCCGACATAGCATTCCCTCGGCTAAATAATATAAGTTTATGGCTTCTACTTCCGGCGCT--CTTTTTATTATTATCGAGGGCTATAATCGAGGGGGGCGCCG…
	OQ323091	----------------------------------------CACTCTATACT--TT-ATCCTCGG---TA-----TTTGAGCAG-GTCTTCTGGGA-ACCTCAATAAGAATC--TTAAT----TCGAACCGAAC---TAACCTGAACAAATCAC---CCATTTATT-GGAGACAGCAATA---TTTATAATGTTCTCATTACA-GCTCATGCCTTTTTAATAATTTTCTTCCT-AGTAATACCA-GTTTTTATCGGGGGCTT--CGGAAATTGATTACTTCCCTTAATATTAGGATCTCCTGATATAGCCTTCCCACGAATAAATAATCTGAGATTTTGATTATTGCCTCCATCTTT--AATCCTCCTTCTAGTGTCCTCCGCAACAGAAATAGGAGTTG…
	KT307653	--------------------------------------------------------------------------------------------------------AAGCCTT--CTTAT----CCGTGTTGAGC---TAGGCTTGCCCG---GC---ACTCTACTT-GGCAACGACCAAA---TTTATAACGTTTTAGTAACC-GCCCACGCATTTCTTATAATTTTCTTCCT-CGTAATGCCC-GTCTTTATTGGTGGTCT--CGGCAACTGACTAATTCCTCTAATACTATCAGCCCCAGACATAACCTTCCCCCGAATAAACAACATAAGATTCTGACTTCTCCCACCATCCTT--ACTTCTTCTCGTATGCTCTGCTGCAACAGAGGGTGGCGTTG…
	AY838870	-----------------------------------ATTGGGACAATATACC--TC-ATCTTAGG---TG-----TATGAGCAG-GCCTCCTCGGA-ACTAGAATAAGGATA--TTAAT----CCGAATTGAAC---TGGGCCAACCAG---GA---GCCTATTTA-GCAAATGACCAAA---TTTACAACGTTTTAGTAACT-GCTCATGCCTTTCTAATAATTTTCTTTCT-AGTAATACCA-GTTTTCATCGGCGGCCT--GGGCAACTGACTAGTCCCTCTCATGCTATCCGCCCCAGATATAACTTTTCCGCGTATAAATAATATAAGCTTTTGACTGCTCCCCCCCTCCCT--TCTTCTACTTGTTGCATCCGCAGCAACAGAAGGGGGGGTGG…
	MK971199	-----------------------------------------ACTATATATC--TT-CTGTTAGG---AA-----TCTGAGCAG-GTTTACTAGGA-ACAAGAATAAGCATA--CTTAT----TCGCGTAGAAC---TAGGACAACCTG---GC---GCCTTTCTG-GCAAACGACCAAA---TCTACAACGTATTAGTAACA-GCGCATGCATTCCTCATAATTTTCTTTTT-AGTCATACCA-GTATTTATCGGAGGGTT--CGGAAATTGATTGATCCCCCTCATACTGTCCGCCCCGGACATAGTATTCCCGCGAATAAATAATATAAGCTTCTGACTACTGCCCCCCTCACT--CTTACTATTAGTTTCATCAGCCGCAACTGAGGGGGGAGCAG…
	MH688941	---------------------------------------------------------------------------------------------------------AGCATA--CTTAT----TCGCGTAGAGC---TTGGTCAACCTG---GT---GCCTTCCTT-GCAAACGACCAAG---TCTACAATGTATTAGTAACA-GCCCACGCCTTCCTAATAATCTTTTTTTT-GGTTATACCA-GTATTCATCGGGGGCCT--GGGTAATTGGCTAATCCCCTTAATACTCTCCGCGCCTGATATAACATTCCCTCGTATAAACAATATAAGATTCTGGCTTTTACCCCCCTCTCT--CCTATTATTAGTATCCTCTGCTGCAGTTGAAGGGGGAGTTG…
	MH723599	---------------------------------------------------------------------------------------------------------AGTATT--CTTAT----TCGCGTAGAAC---TAGGTCAACCCG---GC---GCATTCATC-GGCGACGACCAGA---TCTACAACATAGTAGTCACA-GCCCATGCCTTCTTAATAATTTTCTTCCT-AGTAATACCA-ATATTCATTGGAGGATT--CGGAAACTGACTAGTACCCCTTATGCTAAGAGCACCAGATATAGCATTCCCTCGCTTAAACAACATAAGATTCTGACTTCTACCCCCCTCTCT--TTTTTTCCTAGTGACTTCTGCCGCCGTAGAAGAAGGAGTAG…
	MK971176	-----------------------------------------ACTATATATT--TT-TTATTCGG---AA-----TTTGAGCTG-GACTAATCGGA-ACAACAATAAGCTTA--TTAAT----CCGCATTGAAT---TAAGCCAGCCAG---GA---ATATACATT-GGAAATGACCATA---TTTATAATGTCCTAGTAACA-GCCCACGCATTTCTTATAATTTTCTTTCT-AGTAATACCT-ATTTTTATTGGGGGCTT--TGGTAACTGGTTAATCCCCCTTATATTAGCTACACCAGATATAGCCTTCCCCCGCATAAATAATATAAGATTCTGGTTACTGCCCCCTGCTCT--ATTATTCTTACTGACCTCTGCTCTAGTTGAGGGCGGAGTTG…
	MK810022	----------------------------------------CACAATATACT--TT-ATTTTTGG---TA-----TTTGATCCG-GCCTTCTCGGA-ACATCTATAAGTCTT--CTGGT----TCGAATTGAAC---TAAGTCAACCAG---GA---GCCCTAATA-GGAAATGACCAAA---TTTATAATGTCTTAATTACC-GCCCACGCATTCTTAATAATTTTCTTCCT-AGTAATACCC-GTTCTAATAAGAGGGTT--TGGTAACTGATTAATCCCCACTCTTTTAAGAGCCCCAGATATAGCTTTCCCTCGTTTAAATAATATAAGATTCTGATTACTACCCCCTTCCCT--CATTCTTCTCACTATATCTGCTGTAGTAGAAGGAGGGGTAG…
	KJ736193	-----------------------------------------ACCCTATATT--TC-TTACTAGG---GA-----TCTGAGCAG-GATTACTAGGC-ACCACTATAAGCCTC--CTAAT----TCGAGCTGAGC---TAGCCCAGCCAG---GG---GCATTTATT-GGAAACGATCAAA---TTTATAATGTCCTGGTCACA-GCCCACGCCTTCCTAATAATTTTCTTTAT-GGTAATACCA-GTATTTATTGGCGGATT--TGGAAACTGATTAGTTCCTCTTATATTAAGCGCCCCCGATATAGCATTTCCACGAATAAATAACATAAGATTTTGATTACTCCCACCCGCTCT--TATATTCCTCCTAGCGTCAGCAATAGTAGAAGGGGGCGCAG…
	KF808168	-----------------------------------------------------------------------------GAGCGG-GACTTTTAGGA-ACAACGATAAGACTT--CTAAT----TCGTATCGAAC---TGGGGCAACCAG---GT---GCCTTCATT-GGAAACGATCAAA---TCTACAATGTTTTAGTTACT-GCCCACGCATTTCTTATAATTTTTTTCCT-TGTAATGCCT-GTATTTATTGGGGGATT--CGGAAACTGGCTAATCCCCTTAATATTAAGAGCACCCGATATGGCGTTCCCCCGTATAAATAATATAAGATTTTGATTACTCCCTCCCTCTCT--TCTATTTTTAGTTTCTTCAGCAGCAATAGAAGGGGGCGCAG…
	MH723600	------------------------------------------------------------------------------------------------------------------TAAT----TCGAATTGAAC---TTGGACAACCCG---GA---GCCTTCATC-GGCAACGACCAAA---TCTATAATGTCCTAGTAACC-GCTCATGCCTTTCTTATAATTTTTTTTCT-TGTAATGCCC-GTTTTCATTGGAGGATT--TGGAAATTGATTAGTTCCTCTTATACTGAGGGCCCCAGACATAGTCTTCCCTCGAATAAATAATATAAGATTTTGGTTGCTACCCCCCTCCCT--ACTATTTCTTGTTTCCTCGGCCGCAATAGAAGGAGGGGCTG…
	MH723602	---------------------------------------------------------------------------------------------------------AGAGTA--ATAAT----TCGAGCAGAGC---TCGCTCAACCGG---GA---GCTTTCATC-CAAGATGATCAAA---TCTATAACGTATTAGTTACA-GCCCATGCATTTCTTATAATCTTTTTCCT-TGTAATACCA-GTATTTATTGGTGGATT--CGGAAACTGATTAGTCCCACTAATATTAGGGGCTCCTGATATAGCATTCCCTCGAATGAACAACATAAGTTTCTGATTATTGCCTCCCTCCCT--CATTTTCCTTCTAATATCCGCTGCTGTTGAAGGGGGAGTAG…
	MK971166	-----------------------------------------ACTATATACT--TT-ATCCTCGG---AA-----TTTGATCCG-GCCTACTAGGA-ACAGCTATAAGAGTT--ATAAT----CCGAGCAGAGA---TATCACAACCCG---GC---GGCTTCTTA-GAAGATGAACAAA---TTTATAATGTCTTAGTAACT-GCTCATGCATTCTTAATAATCTTCTTTCT-GGTAATACCA-GTATTCATCGGGGGCTT--TGGCAATTGATTAATCCCACTAATACTAAGGGCCCCAGATATAGCCTTCCCGCGAATAAACAATATAAGATTTTGATTATTGCCCCCATCACT--TCTATTTCTACTAATATCCGCTGCTGTAGAAGGAGGGGCAG…
	KX901439	---------------------------------------------------------------------------------------------------------AGAGTT--CTAAT----TCGAGCTGAAC---TCGCTCAGCCAG---GA---GCGTTTATT-GAAGATGATCACA---TTTATAACGTTCTAGTTACC-GCTCATGCCTTTCTAATAATTTTTTTCTT-GGTGATACCT-GTATTTATTGGTGGTTT--TGGAAACTGATTAGTCCCCCTAATATTAAGGGCCCCCGATATAGCTTTTCCCCGAATAAATAACATAAGGTTTTGACTATTACCCCCATCTCT--AATTTTTCTACTGATATCGGCAATAGTCGAAGGAGGAGCAG…
	KX901434	---------------------------------------------------------------------------------------------------------AGCCTC--TTAAT----TCGTACCGAGC---TGGCCCAACCAG---GT---GCTTTCCTA-GAAAACGACCAAA---TCTATAACGTCCTATTAACC-GCCCATGCATTCCTAATAATTTTCTTCCT-GGTAATACCA-GTTTTTATTGGTGGCTT--CGGCAACTGACTAGTACCTTTAATACTAACAGCTCCTGATATAGCATTCCCCCGAATAAATAACATAAGATTCTGACTGCTTCCTCCTTCACT--AATCCTTTTACTTACCTCCGCTACAATTGAAGGCGGGGTAG…
	MK971231	-----------------------------------------ACTATATACT--TT-TTATTTGG---TG-----TTTGAGCCG-GCTTATTAGGA-ACAACCATAAGCCTA--TTAAT----CCGAATTGAGC---TAGGCCAACCCG---GT---GTATTTATT-GGCAATGACCAAA---TTTATAACGTGCTAGTAACA-GCCCATGCATTTCTAATAATTTTTTTTCT-CGTTATGCCT-GTATTTATCGGCGGCTT--TGGTAACTGATTAATTCCACTAATGCTTAGAGCACCCGATATAGCTTTTCCACGAATAAATAACATAAGATTCTGACTATTGCCCCCTTCTTT--AATCTTATTACTATTTTCAGCCGCTGTAGAAGGCGGCGTTG…
	KP255073	----------------------------------------AACAATATATT--TT-CTATTTGG---TA-----TCTGAGCAG-GCCTTATAGGA-ACAACAATAAGAATT--CTAAT----TCGAGTAGAAC---TAGGTCAACCAG---GA---TCATTTATC-AATAATGACCAAA---TCTATAACGTTTTAGTTACC-GCTCACGCTTTTCTCATAATTTTTTTCCT-TGTAATACCA-GTATTTATAGGAGGATT--TGGTAATTGATTAGTTCCTCTTATATTAAGAGCACCTGATATGGCTTTCCCACGATTAAATAATATGAGATTTTGATTACTTCCTCCTTCCTT--AATTCTCCTTCTTTTCTCCGCTACTGTTGAAGGAGGAGTAG…
	MH688933	---------------------------------------------------------------------------------------------------------AGACTA--CTTAT----TCGCATTGAAC---TCGGACAACCAG---GA---ACTTTTATT-GGTAATGATCAAA---TTTACAACGTTCTCGTTACT-GCCCACGCATTTTTAATAATTTTCTTCCT-TGTAATGCCA-GTTTTCATTGGCGGATT--TGGTAATTGACTTGTCCCTCTTATACTTAGAGCCCCTGACATGGCCTTCCCACGAATAAACAACATAAGCTTTTGGCTACTTCCACCCTCTCT--TGTGCTACTCCTATTTTCCGCTGCTGTAGAAGGGGGTGTCG…
	MF434061	-------------------------------------------------------------------------------------------------------------------------------TCGAGC---TCGGGCAACCTG---GC---GCCTTTATT-GGAAACGACCAAA---TCTATAATGTTCTAGTAACT-GCTCACGCATTCCTAATAATCTTCTTCCT-GGTTATACCA-GTATTCATTGGAGGATT--TGGTAACTGACTTGTGCCCTTAATATTAAGGGCCCCAGATATAGCATTCCCCCGAATAAACAACATAAGATTCTGAATCCTTCCGCCCTCCTT--AATCCTTTTACTATTCTCCGCAGCAGTAGAAGGCGGAGTTG…
	OQ225097	--------------------------CATAAAGATATTGGAACTATATATT--TT-CTTTTTGG---TG-----TGTGAGCTG-GCCTTTTAGGC-ACCACAATAAGCCTT--CTTAT----TCGAATCGAGC---TTGGGCAACCTG---GA---ACCTTCATT-GGTAACGACCAAA---TTTATAACGTCCTCGTTACT-GCTCACGCGTTCTTAATAATCTTCTTCCT-AGTAATACCT-GTATTTATTGGTGGCTT--TGGAAATTGATTAGTACCCCTAATATTAAGTGCCCCTGACATGGCTTTCCCGCGAATAAACAATATAAGATTCTGGCTGCTGCCCCCTTCTCT--AATTCTTCTTCTCTTCTCCGCCACAGTAGAAGGTGGTGTTG…
	LC107737	----------------------------------------AACCCTCTACT--TT-ATCTTCGG---TA-----TCTGGGGCG-GCTTACTCGGC-ACCGCCATAAGAATT--ATTAT----CCGAGCCCAAC---TCAGCCAAGCTG---GT---GGTCTTCTA-AAAAACGACCAAA---TCTATAACACCATTGTTACC-GCCCACGCATTCCTCATGATTTTCTTCCT-GGTCATGCCC-GTATTCGTGGGAGGGTT--TGGCAACTGGCTTGTCCCCCTAATAATTGGCGCCCCCGACATAGCTTTCCCCCGACTGAATAACTTAAGGTTCTGACTATTACCTCCATCCCT--CATCCTCCTACTCAGGTCTGCGATGGTTGAAATAGGAGTCG…
	KJ736333	-----------------------------------------ACATTATACC--TA-TTATTCGG---CG-----CATGAGCTG-GAGTCCTAGGC-ACAGCTCTAAGCCTC--CTTAT----TCGAGCCGAGC---TGGGCCAGCCAG---GC---AACCTTCTA-GGTAACGACCACA---TCTACAACGTTATCGTCACA-GCCCATGCATTTGTAATAATCTTCTTCAT-AGTAATACCC-ATCATAATCGGAGGCTT--TGGCAACTGACTAGTTCCCCTAATAATCGGTGCCCCCGATATGGCGTTTCCCCGCATAAACAACATAAGCTTCTGACTCTTACCTCCCTCTCT--CCTACTCCTGCTCGCATCTGCTATAGTGGAGGCCGGAGCAG…
	AY495947	---------------GGTCAACAAATCATAAAGATATTGGAACTTTGTATT--TT-ATTTTGGG---TT-----TGTGAGGTG-GGCCTGTTGGA-ACTTCTATAAGAATT--TTAAT----TCGTTTGGAGT---TAGGTCAGCCTG---GA---ACCTTGTTG-GGAAGTGATCAGT---TGTATAATTCTATTGTAACT-GCCCATGCATTTTTAATAATTTTTTTTTT-AGTTATGCCT-GTTTTTATTGGTGGATT--TGGAAATTGATTATTGCCCCTGATGATTGGGGCCCCACATATAAGATTCCCCCGGCTTAATAATCTAAGGTTTTGACTACTACCTTCTGCATT--ATTGCTCTTATTAGGCTCTGTGTTTGTAGAAACTGGGGCAG…
	MH242681	----------------------------------------AACGCTGTATT--TT-TTGTTAGG---TA-----TTTGGGGAG-GGTTGGTTGGC-ACATCTATAAGGGTA--CTGAT----TCGTGCTGAGT---TGGGGCAGGCAG---GG---AGCTTACTT-GGGAGGGATCAGC---TATATAACTCAGTTGTAACA-GCTCATGCCCTATTAATAATTTTTTTTAT-AGTTATACCG-GTGTTTATTGGGGGTTT--TGGTAATTGACTTTTACCATTAATGTTAGGGGCCCCAGATATAAGATTTCCACGATTGAACAACTTAAGATTTTGGTTGTTGCCTTCAGCACT--TGTTTTACTTTTAGGTTCAACTTTTATTGAGACTGGAGCGG…
	KX894907	---------------------------------------------TATATT--TT-ATTTTAGG---GG-----TGTGGGGCG-GATTGGTGGGG-ACTTCTATAAGGGTT--TTAAT----TCGGGCGGAGC---TTGGGCAGCCAG---GA---AGATTGTTA-GGGAGGGAGCAGC---TTTATAATTCAATTGTTACT-GCTCATGCGTTTTTAATAATTTTTTTTTT-GGTAATGCCT-GTTTTCATTGGCGGGTT--TGGGAATTGATTGCTACCTCTTATGCTAGGGGCCCCAGATATAAGATTTCCCCGGCTAAATAATTTAAGGTTTTGGCTTCTTCCTTTTGCTTT--ATTTTTACTTTTAGGGTCAACTTTTATTGAGGCGGGGGCAG…
	ON716034	--------------------------------------------------------------------------TTTGAGGAG-GATTGGTGGGA-ACTTCAATAAGGATG--CTTAT----TCGGGCAGAGT---TAGGTCAGCCAG---GG---GCATTACTA-GGAAGGGATCAGT---TATATAATAGAATTGTTACG-GCACATGCTTTTTTAATAATTTTTTTTTT-GGTTATACCT-GTATTTATTGGGGGATT--TGGGAACTGGCTTCTTCCTCTTATAGTGGGGGCGCCAGATATAAGGTTTCCTCGATTAAATAATCTGAGGTTTTGGCTTTTACCTTCTGCTTT--ATTTTTGTTGTTGGGGTCTCTTTTTGTAGATGCGGGGGCTG…
	EU835657	-----------------------------AAAGATATTGGTACTTTATATT--TT-TTATTAGG---AA-----TTTGGGGGG-GTTTAGTGGGG-ACTTCAATAAGGGTT--CTTAT----TCGGGCTGAAC---TAGGACAGCCAG---GA---AGTTTATTA-GGAAGAGACCAGT---TGTATAATTCTATTGTTACA-GCTCATGCATTTCTAATAATTTTTTTTTT-AGTTATGCCT-GTTTTTATTGGAGGATT--TGGAAATTGAATATTACCCCTAATGTTAGGTGCTCCTGATATAAGGTTTCCTCGTTTAAATAATTTAAGGTTTTGGCTTTTACCTACTGCGTT--GATGTTGCTTTTAGGATCAACGTTTATTGAGAGAGGCGCTG…
	MT802129	--------------------------------------------CTGTATT--TT-TTATTGGG---GG-----TCTGAGGAG-GTTTAGTTGGG-ACTTCTATAAGGGTC--CTTAT----TCGAGCTGAGT---TAGGTCAGGCTG---GG---AGGTTGTTA-GGTAGGGATCAGT---TATATAATTCTATTGTTACG-GCTCATGCATTTTTAATAATTTTCTTTTT-GGTAATGCCT-GTTTTTATTGGCGGGTT--TGGCAACTGGCTATTGCCTCTTATATTGGGAGCACCTGATATGAGGTTTCCTCGATTGAATAATCTAAGTTTTTGGTTGTTGCCATCTGCTTT--GTTATTGTTGTTAGGTTCAGCGTTTGTTGAGACGGGGGCAG…
	MN690494	--------------------------------GACATCGGGACGTTATATT--TT-ATTTTGGG---AA-----TTTGGGGGG-GTTTGGTGGGT-ACTGCTATAAGAGTT--TTAAT----CCGGGCTGAGT---TAGGTCAGCCCG---GA---AGGTTATTG-GGGAGGGATCAGC---TTTATAATTCTATTGTAACT-GCGCATGCTTTTTTGATGATTTTCTTTTT-AGTAATGCCG-GTGTTTATTGGTGGCTT--TGGTAATTGGTTGTTACCTTTAATGTTAGGGGCCCCTGATATAGGGTTCCCTCGGTTAAATAATTTGAGGTTTTGATTGTTACCTTCTGCTTT--ATTGCTTTTGTTAGGGTCAACTTTTATTGAGAGGGGGGCAG…
	ON089703	---------------------------------------CCACCATATATT--TC-ATTTTAGG---TA-----TTTTATCTG-GATTGCTTGGA-GCTTCCATACGATTA--CTTAT----CCGAACAGAGC---TTGGTCAACCTG---GA---TCTTTACTC-GGAAGTGCTCAAT---TATACAACACTCTAGTCACT-GCTCACGCATTTTTTTTTTTTTTCTTTTT-ACTACTACCT-GTTATGCTTGGGGGGTT--CGGAAACTCACTATCTCCTTTTATACTGGCAGCCCCTGTTATAGCTTTCCCACGAATATACAATATATGTTTATGACTATTATTCCCAGCTCT--TGCACTTCTCCTTACAAGAGCCCTTGTACAAAAAGGAGCAG…
	MK524582	------------------------------------TTGGCAGTGAGTATC--TC-ATTTTAGG---AT-----TATGAGCAG-GCCTAATAGGA-ACCAGAATAAGAATA--TTAAT----TCGAGCAGAAT---TATCACAACCTG---GC---TCACTATTA-GGAAGAGACCAAC---TTTACAATACCATTGTAACT-GCACACGCATTTCTCATAATCTTCTTCTT-AGTTATACCA-GTAATAATTGGAGGATT--TGGTAATTGATTGCTGCCACTTACACTATCCTCCCCCGATATATCCTACCCACGCCTAAATAATATAAGATTATGGCTTTTACTCCCCGCATT--AGTTTTAATCCTATCGGGAACAATAGTAGAGCAAGGTGCCG…
	KY262639	-----------------------------------------ACCATATATT--TG-ATTCTTGG---TG-----TCTGAGCCG-GATTAATGGGT-AGTTCTATAAGACTT--TTAAT----TCGTGCGGAGT---TGGGTCAACCTG---GG---GCATTATTG-GGAAGCGATCAAC---TTTATAACACCTTGGTTACG-GCTCATGCATTTTTAATAATTTTCTTTCT-TGTTATACCT-GTAATAATCGGGGGGTT--TGGGAATTGGTTGACCCCCCTGATGTTAACAGCTCCTGACATAAGATTTCCTCGAATAAATAATATAAGGTTGTGGTTACTAATGCCAGCTCT--AATTTTATTACTTAGAAGATCATTAGTAGAAAGAGGTGCCG…
	KY263249	-----------------------------------------ACAATTTATT--TA-TTGCTAGG---AA-----TTTGGGGGG-GGTTGGTTGGC-ACCTCTATAAGTGTC--TTAAT----TCGTCTCGAGT---TAGGCCAGCCGG---GG---ACTTTGTTA-GGAAATGATCAAT---TATATAATACTATTGTTACT-GCGCATGCGTTTTTAATAATTTTCTTTCT-TGTTATACCT-ATTATAATTGGGGGGTT--TGGAAACTGATTAACACCCCTGATACTTTCCGCCCCAGATATAAGATTCCCTCGAATAAACAACATAAGGTTTTGACTACTCCCTCCTGCGCT--CTTTCTTTTATTAAGAGGGACTTTAATAGAGGCAGGAGCGG…
	MN690495	---------------------------------------------------------TCCTAGG---AA-----CATGAGCTG-GACTCTTAGGT-ACATCAATAAGACTC--CTAAT----CCGTACAGAGC---TAGGCCAGCCCG---GC---ACTTTACTA-GGCAGAGACCAAT---TATATAATACACTAGTAACA-GCCCACGCCTTCCTAATAATCTTTTTCCT-GGTAATACCA-ATCATAATCGGAGGATT--TGGTAACTGACTAACTCCATTAATAATATTCGCCCCAGATATAACTTTCCCGCGAATAAACAACATAAGATTTTGACTCCTGCCACCTGCCCT--AACCCTACTAATTGGAAGAACTCTAGTAGAGAAAGGAGCTG…
	MH339429	----------------------------------------CACTCTCTATT--TT-CTCTTGGG---AA-----TTTGGGCCG-GGCTATCAGGA-GCTTCCATAAGAATC--CTAAT----TCGCGCCGAAT---TAGGCCAGCCCG---GT---AGACTACTA-GGGTCAGACCAAT---TATACAACACTCTAGTAACT-GCCCATGCATTCCTAATAATTTTTTTCCT-CGTGATACCT-GTAATAATTGGGGGATT--TGGCAATTGACTGGCCCCCCTCTCCCTATCAGCACCAGANATATCCTTCCCACGCCTAAACAACATAAGTTTATCATTACTAATCCCTGCACT--AATCCTTCTATTAACAAGATCTTTAATTGAACAGGGAGCTG…
	EF123750	----------------------------------------GACTTTATATT--TT-ATTATAGG---GG-----TATGAGCCG-GTCTTACAGGC-ACTTCAATAAGGGTG--CTAAT----TCGAACAGAAC---TTGGCCAACCCG---GG---TTGTTAATG-GGGAGAGACCAAC---TTTACAATACCCTAGTAACT-GCCCATGCATTCCTAATAATCTTCTTTTT-AGTAATACCT-ATTATAATCGGGGGTTT--CGGAAATTGACTATCACCTTTAATGCTTGCTGCCCCAGATATAACTTTTCCCCGAATAAATAATATAAGATTCTGATTACTAATCCCCGCCCT--AATCCTCCTACTTAGAAGAGCTTTGGTGGAAAGGGGCGCCG…
	KX792212	-----------------------------------------------TACT--TT-TTATTAGG---TG-----TGTGGTCCG-GCCTAATTGGT-ACTTCTATAAGACTT--TTAAT----TCGAACAGAGC---TGGGGCAGCCTG---GT---TCCTTATTA-GGAACTGATCAAC---TGTACAACACATTGGTCACC-GCCCATGCATTTTTAATAATTTTCTTTTT-AGTTATGCCA-GTCATAATTGGAGGATT--TGGAAATTGATTAACACCTTTAATGATAGCAGCCCCTGATATAACCTTTCCACGCATAAATAACATAAGGTTCTGACTGCTCATCCCCGCTTT--AGCATTATTACTAGCTAGAACACTAGTAGAAAAAGGAGCAG…
	KY262761	-----------------------------------------AGGCTGTATC--TA-TTACTCGG---GG-----TTTGATCTG-GTTTAGCAGGG-ACTTCAATGTCCGTC--CTCAT----CCGGACAGAGC---TAAGCCAACCCG---GG---AGCCTCCTG-GGAAGAGATCAAC---TCTATAATACTCTTGTAACT-GCCCACGCATTTCTAATAATTTTCTTCCT-CGTTATACCT-ACTATAATTGGCGGATT--TGGTAATTGACTAACCCCCCTAATAATCACGGCACCTGATATGAGCTTCCCGCGAATAAATAATATGAGATTATGATTACTATTCCCTTCCCT--CATTCTTTTACTTACAAGAGCATTAGTGGAATATGGAGCTG…
	JF903785	----------------------------------------TACTCTATATT--TA-ATATTAGG---AA-----TCTGATCCG-GATTAGCAGGA-ACTTCAATGTCCGTT--TTAAT----CCGAGCAGAGC---TAAGACAACCAG---GA---AGGCTACTT-GGAACTGACCAAC---TATACAATACCCTGGTGACA-GGCCACGCATTTTTAATAATTTTCTTCTT-AGTAATACCT-ACCATAATTGGTGGATT--TGGGAATTGACTAACACCCTTAATGATCACCGCCCCAGATATAAGATTCCCTCGAATAAACAACATAAGACTATGACTACTTCTTCCTTCATT--GTTCCTATTACTTACAAGAACATTAGTAGAATATGGAGCAG…
	KY263178	-----------------------------------------ACTATCTATT--TA-ATCTTGGG---GG-----TTTGAGCTG-GATTATTAGGA-ACTTCAATAAGAGTT--TTAAT----TCGGACCGAAT---TAGGTCAACCAG---GA---ACTCTTCTG-GGAAGAGATCAGC---TTTATAATACAATTGTAACT-GCTCATGCATTTTTAATAATTTTTTTTTT-AGTTATACCT-ATTATAATTGGGGGATT--TGGTAATTGACTTACGCCACTTATATTATCCGCTCCCGATATAAGATTTCCCCGTATAAATAATATAAGTTTATGATTGCTTTTTCCCGCTCT--ATTTCTCCTCTTAAGTGGTGCTCTAGTAGAAAGAGGGGCTG…
	KX792211	-----------------------------------------------TACT--TA-GTATTGGG---GG-----TATGGGCAG-GGTTAATAGGA-ACCTCAATAAGACTT--CTTAT----TCGAACTGAAC---TTGGTCAACCAG---GC---TCACTACTT-GGTAGAGATCAAT---TATACAATACATTAGTAACA-GCACATGCCTTCCTTATAATCTTTTTCTT-AGTAATACCA-GTAATAATTGGAGGATT--TGGTAACTGACTCACACCATTAATACTAACAGCACCCGATATAAGATTTCCACGAATAAATAATATAAGATTGTGATTACTAATTCCAGCTTT--ACTCCTCCTCTTAAGTAGATCAATGGTAGAAAAAGGAGCAG…
	MH338603	----------------------------------------CACCCTCTACC--TC-ATTCTCGG---TG-----TATGAGCCG-GGCTTGTTGGC-ACATCCATAAGCTTA--CTAGT----ACGCACAGAAT---TAGGACAACCTG---GC---TCATTATTG-GGCAGAGATCAGC---TATATAACACATTAGTAACC-GCCCACGCATTCCTTATAATCTTCTTCCT-TGTCATACCT-GTAATGATCGGCGGGTT--TGGAAACTGACTCACCCCACTCATACTATCCGCCCCCGATATAAGATTCCCCCGCATAAATAACATAAGACTATGACTACTGCTCCCAGCCCT--CTTTCTACTACTCAGAAGAGCACTCGTCGAAAAGGGGGCCG…
	HM889190	---------------------------------------------------------TATTAGG---GG-----TCTGGTCCG-GCCTCATAGGC-ACATCTATAAGTCTA--CTAAT----CCGAACAGAAT---TAGGTCAACCAG---GC---TCCTTACTA-GGAAGTGATCAGC---TATATAACACCTTAGTAACA-GCTCACGCATTTCTCATAATTTTTTTCTT-AGTAATACCT-GTAATAATTGGTGGGTT--TGGGAATTGACTCACTCCCCTTATATTAACCGCACCAGATATAAGATTCCCCCGTATAAATAATATAAGGCTATGATTACTACTACCCGCATT--ATTTTTACTTCTCAGAAGAGCTCTAGTTGAAAAGGGAGCTG…
	HQ932638	--------------------------------------GGGACGCTATACT--TC-ATTTTAGG---GA-----TTTGATCTG-GCCTATTAGGA-GCGTCCATAAGACTC--CTTAT----TCGTACAGAAC---TTGGCCAGCCAG---GA---TCCTTATTA-GGGAGGGATCAAC---TATACAATACATTAGTAACA-GCCCACGCGTTTCTTATAATTTTTTTTTT-AGTCATACCT-GTAATAATTGGGGGGTT--TGGTAATTGATTATCACCACTAATACTTAACGCCCCTGATATAGCTTTCCCACGCATAAATAATATAAGGCTATGGCTTCTACTTCCCGCATT--AGCTTTACTATTAAGAAGAGCTATAGTTGAAAAGGGAGCAG…
	JF903777	----------------------------------------TACTCTATACT--TT-ATTTTGGG---GG-----CATGAGCAG-GGTTAGTCGGA-GCCGCCATAAGTATA--ATTAT----TCGTACAGAAC---TCAGGCAGCCAG---GA---TCAATATTA-GGAAGAGATCAAA---TTTATAATACAACAGTAACA-GCACATGCATTTTTAATAATTTTTTTTCT-GGTAATACCT-GTAATAATTGGTGGATT--CGGTAATTGAATATCACCTCTTGCACTATCAGCACCAGATATAAGATTTCCACGAATAAACAACATAAGTTTATGATTACTTTTCCCAGCATT--AATATTATTAACCTCAAGAACGTTAGTAGAAAGGGGAGTCG…
	OQ970664	----------------------------------------------------------ATTAGG---TA-----CATGAGCCG-GTGTAATTGGC-ACAGCTTTAAGAGTA--CTTAT----TCGAACAGAAT---TAAGACAACCAG---GA---TCTATATTA-ACAAATGATCAAA---TTTACAATACAATAGTGACA-GCTCATGCATTTTTAATAATCTTTTTCTT-AGTAATACCT-GTAATAATTGGAGGATT--TGGTAATTGACTATCTCCCTTAGCTTTATCAGCTCCTGATATAAGATTCCCACGAATAAATAATATAAGCTTATGACTTTTATTTCCAGCATT--AATACTTCTTACTACAAGCGCTTTAGTAGAAAGAGGGGTTG…
	EF123782	---------------------------------------GCACCCTTTATT--TT-ATTCTTGG---GG-----TTTGAGCTG-GCCTCATAGGG-ACATCCATAAGAACC--TTAAT----TCGAGTAGAGC---TTGGGCAACCCG---GC---TCACTTCTA-GGAAGGGATCAAA---TCTACAACACCATTGTAACA-GCACATGCTTTTCTAATAATCTTCTTTTT-AGTTATACCC-GTCATAATTGGGGGGTT--TGGGAATTGATTGTCCCCAATTAGGTTAAGTGCCCCCGATATAAGATTTCCACGAATAAATAATATAAGGCTATGACTTTTAGTGCCAGCATT--AATCTTACTAGTAACTAGCACTCTAGTCGAACAAGGCGCTG…
	KM277828	----------------------------------------AACCCTTTATT--TC-TTATTAGG---AG-----GATGGGCTG-GTCTTATTGGT-ACCTCAATAAGAAGA--TTAAT----TCGAGTAGAAT---TAGGACAGCCAG---GA---TCAATATTA-GGTAGAGATCAAA---TCTATAACACAATCGTTACT-GCCCATGCGTTTCTAATAATCTTTTTTTT-AGTTATACCA-GTAATAATTGGCGGATT--TGGAAATTGACTTTCCCCCCTAATATTATCTGCACCAGATATAAGATTTCCACGTATAAATAATATAAGATTATGACTTTTAATCCCTGCCTT--AATACTATTAGTTAGAAGAGCCTTAGTAGAAAAAGGAGTAG…
	KM277827	--------------------------------GATATTGGAACATTGTACT--TC-ATACTCGG---AG-----TATGGGCAG-GGTTGGCTGGT-ACCTCTATAAGAGCC--TTAAT----CCGAGTTGAGT---TAGGTCAGCCCG---GA---TCTATAATA-GGAAGGGACCAGC---TTTATAATACAATTGTAACA-GCTCACGCATTTTTAATAATCTTTTTTTT-AGTAATACCT-GTTATAATCGGAGGATT--TGGTAATTGACTATCCCCTCTCACTTTGTCTGCGCCAGATATAAGATTCCCTCGCATAAACAACATAAGATTATGATTACTAATTCCTGCTTT--AATATTATTAATTACAAGGACATTAGTAGAATCAGGTGCGG…
	EF123775	----------------------------------------CACTATATACT--TC-ATTTTGGG---AA-----TCTGAGCAG-GGCTAATCGGT-ACCTCCATAAGATTA--CTAAT----CCGAACTGAAC---TTGGCCAACCCG---GC---TCACTAATA-GGAAGAGATCAGC---TATATAACACACTAGTCACG-GCACACGCATTTTTAATAATTTTTTTCTT-AGTAATACCA-GTCATGATTGGAGGATT--TGGAAATTGATTATCACCTCTAACACTCTCATCCCCAGATATAACCTTTCCTCGAATAAACAACATAAGACTATGATTATTGGGCCCTGCCTT--AATCCTACTACTAATAAGAACCCTAGTAGAAAAAGGAGCCG…
	HM473808	----------------------------------------CACGATGTACT--TC-TTGTTAGG---GA-----TCTGAGCTG-GGTTATCAGGA-GCATCTATAAGACTA--TTAAT----CCGAGCAGAAT---TAAGCCAACCTG---GA---GCCCTTTTA-GGTAGTGACCAAC---TATATAACACCCTAGTAACA-GCCCACGCATTTTTAATAATTTTCTTTTT-AGTAATACCA-GTTATGATTGGGGGATT--TGGCAACTGACTATCCCCCCTAACCCTCTCAGCACCCGATATAAGCTTTCCACGTATAAATAATATAAGTTTATGGTTACTTATCCCTGCCCT--AATCCTTCTTGTAACAAGAACATTGGTTGAAAGAGGAGCGG…
	JF903771	--------------------------------------------TTATATT--TT-ATCCTAGG---TA-----TTTGAGCTG-GTTTAAGAGGA-GCCTCAATAAGAATA--CTAAT----TCGCGCAGAAT---TAGGGCAACCAG---GG---TCACTGTTA-GGGAGAGATCAAT---TATATAATACAATCGTAACA-GCACATGCATTCCTTATAATTTTCTTTTT-AGTGATACCA-GTAATAATTGGAGGGTT--TGGAAATTGACTCTCACCTTTAACTCTCTCTGCTCCAGATATAAGCTTTCCTCGTATAAATAATATAAGACTATGACTACTACTACCTGCCTT--ATTCCTCTTATTAACCAGGGCACTAGTAGAAAAAGGAGCGG…
	MN690496	--------------------------------GACATCGGTACGATATATT--TC-TTACTCGG---CA-----TCTACGCCG-GGTTAGCAGGT-GCCTCAATAAGAATC--CTAAT----TCGGGCAGAAT---TAGGTCAACCAG---GA---TCATTACTA-GGAAGAGATCAAT---TATACAACACAATCGTCACA-GCACACGCATTTCTCATAATTTTTTTTCT-CGTTATACCA-GTAATAATTGGTGGATT--TGGGAACTGACTATCCCCACTAACTTTATCAGCCCCAGATATAAGATTCCCCCGCATAAACAATATGAGTCTATGACTTCTGATCCCAGCATT--AATACTCTTACTAAGAAGAACTCTTGTAGAAAGAGGGGCAG…
	EF123772	---------------------------------------GCGCCTGGTACT--TC-TTACTAGG---CA-----TTTGAGCAG-GGCTATCAGGC-TCTGGTATAAGGATC--CTAAT----TCGAGCAGAAC---TTGGGCAGCCAG---GC---TCCCTTTTG-GGGAGAGATCAAT---TATATAATACTATTGTCACA-GCGCATGCATTCCTTATAATTTTTTTCTT-AGTCATACCC-GTGATAATTGGGGGATT--TGGTAATTGACTATCCCCTTTAACCTTATCAGCCCCCGATATAAGTTTTCCACGTATAAATAATATAAGATTATGATTATTAATCCCGGCATT--AATACTTTTACTTGGCAGAGCTTTAGTTGAGAAAGGGGCAG…
	HQ932470	--------------------------------------GGCACATTATACT--TC-TTCTTAGG---TA-----TTTGGGCAG-GCTTGTCTGGG-TCTTCTATAAGAATT--CTAAT----TCGCGCAGAGC---TGGGTCAACCAG---GG---TCATTATTA-GGAAGAGATCAAT---TATACAACACCATTGTTACA-GCCCATGCTTTTTTAATAATCTTTTTTTT-AGTAATACCT-GTAATAATTGGTGGGTT--TGGTAACTGACTATCACCCCTCACTCTGTCTGCACCTGACATAAGGTTCCCACGCATAAATAATATAAGGCTTTGACTGTTAATCCCTGCCTT--ATTACTTCTACTAGGGAGAACTCTTGTAGAAAAGGGAGCCG…
	HQ932487	--------------------------------------GGAACTTTATATT--TT-TTATTAGG---AA-----TTTGGGCTG-GCTTATCAGGA-TCATCTATAAGGATT--TTGAT----TCGAGCAGAGC---TAGGCCAACCAG---GA---TCCTTATTA-GGAAGGGATCAGC---TATATAATACTATTGTGACA-GCACATGCTTTTTTAATAATTTTCTTTTT-AGTAATACCT-GTTATAATTGGTGGATT--TGGAAACTGATTATCTCCTTTAACCTTATCAGCACCAGATATAAGGTTCCCTCGAATAAATAATATAAGGTTATGACTACTGATTCCAGCCCT--AATACTCTTACTAGGAAGAACCCTTGTAGAAAAGGGTGCAG…
	EF123777	----------------------------------------GACGATGTACT--TC-CTACTCGG---AC-----TGTGATCCG-GAGTAATCGGA-GTTAGTATAAGATTG--ATCGT----TCGAACAGAAC---TCGGACAACCCG---GC---TCTCTTCTA-GGGAGAGATCAAC---TCTATAACACGCTAGTCACA-GCTCACGCGTTTCTAATAATTTTTTTTCT-CGTCATACCA-GTAATAATTGGTGGGTT--TGGTAACTGACTAACCCCCTTAATGATATCTGCTCCCGACATAACCTTCCCCCGAATAAACAATATAAGGCTTTGACTACTAATCCCCGCTCT--AATCCTACTTTTAAGCAGAGCCTTAGTAGAAAAGGGGGCTG…
	JF903788	----------------------------------------GACCATATACT--TT-TTGCTTGG---TA-----TCTGATCCG-GCATTATTGGA-GCAACAATAAGATTA--GTAAT----CCGCACTGAAC---TTGGACAACCTG---GA---TCTTGACTA-GGAAGAGACCAAC---TATACAACACATTAGTAACA-GCGCACGCATTCTTAATAATCTTTTTCTT-AGTTATACCA-GTAATAATTGGGGGATT--CGGAAACTGAATAACACCCCTAATAATAACATCTCCTGATATGACATTTCCTCGGATAAACAACATAAGATTCTGACTACTTATTCCTGCACT--AATTTTATTACTAATAAGAGCAATAGCAGAAAAAGGAGCAG…
	OQ970661	----------------------------------------------------------TTTAGG---TA-----TCTGGGCGG-GTTTGACAGGG-GCGTCCATAAGTATA--TTGAT----CCGAGCCGAAC---TAGGACAACCAG---GA---TCTCTCTTA-GGAAGAGACCAAC---TATACAACACAATCGTAACA-GCCCATGCTTTCTTAATAATCTTTTTCCT-AGTCATACCA-ATTATAATTGGTGGATT--TGGAAACTGGCTTTCTCCTCTCACTCTGTCCGCCCCAGACATGAGATTTCCCCGTATAAACAATATAAGATTATGGCTACTATTCCCTGCACT--ATTCCTGCTTCTAGGGAGAGCTCTAGTAGAAAAAGGCGCCG…
	KR916943	----------------------------------------CACCATATACT--TT-ATCCTGGG---AA-----CATGATCAG-GTTTAATAGGA-ACCTCAATAAGACTA--CTAAT----TCGAACTGAGT---TGGGACAACCAG---GA---TCATTATTA-GGAAGAGACCAAC---TTTATAATACCCTAGTAACT-GCTCACGCATTCTTAATAATTTTCTTTCT-AGTTATACCC-GTAATAATCGGAGGATT--TGGTAATTGGCTAACCCCAATAATAATATCAGCCCCAGACATAGCCTTCCCACGAATAAACAATATAAGATTCTGACTACTAATTCCAGCCCT--AGGCCTCCTACTAGGTAGGGCCCTAGTAGAAAAAGGAGCCG…
	MN533982	-----------------TCCACCAATCATAAAGATATTGGCACAATATATT--TT-ATCCTCGG---AG-----TCTGATCCG-GTCTTCTAGGC-GCTTCAATAAGTCTC--CTAAT----CCGAACCGAAC---TCGGCCAACCTG---GA---TCCCTCTTA-GGAAGAGACCAAC---TATATAATACACTAGTCACT-GCCCATGCATTCTTAATAATTTTTTTCCT-AGTCATACCA-GTAATAATTGGAGGATT--TGGAAACTGATTATCCCCTCTAATATTAACAGCCCCCGACATAAGATTTCCTCGCATAAACAATATAAGCTTATGATTACTAGTTCCAGCACT--AGCTCTTCTCTTAAGAAGAGCATTAGTTGAAAAAGGTGCAG…
	MZ580856	----------------------------------------CACTATATACT--TT-CTTTTAGG---CG-----TTTGGGCTG-GTTTAGCCGGT-GCCTCCATAAGACTA--CTTAT----CCGCGCCGAAC---TAGGCCAGCCAG---GA---GCACTATTG-GGAAGAGATCAAT---TATATAATACCTTGGTCACC-GCCCACGCCTTCTTAATAATTTTCTTTTT-AGTAATACCA-GTAATAATTGGGGGATT--TGGGAACTGGTTGTCCCCATTAACTTTATCAGCTCCTGATATAAGATTCCCACGAATAAATAACATAAGATTATGATTATTAATCCCAGCTTT--AGCCCTACTAATAACAAGTGCATTAGTGGAGAGAGGGGCAG…
	MT999976	----------------------------------------AACTTTATATT--TA-TTTTTAGG---AA-----TTTGATCTG-GTTTGGTTGGT-ACTATAATGAGAATC--TTAAT----TCGGGCAGAGT---TAAGACAACCTG---GA---AGATTATTA-GGGAGGGATTCGT---TATATAATGCAATTGTAACC-TCTCATGCATTTTTAATAATTTTTTTTTT-AGTTATGCCT-GTAATAATTGGAGGGTT--TGGTAATTGATTAGTTCCTTTAATATTAGGTTTAAGAGACATAAGGTTTCCTCGACTAAATAATTTAAGATTTTGATTATTACCCCCGGCTTT--ATTTTTTTTATTATCTTCTTCTTTTGTAGAAATAGGTGTTG…
	MG270078	--------------------------CATAAAGATATTGGCACCTTATATT--TT-TTAAGTGG---TA-----TATGAGCAG-GCTTAGCTGGG-ACTTCTTTGAGCTTA--GTAAT----TCGGATTGAAC---TAAGCCAACCAG---GC---CCATGATTA-GGTAGAGATCAAG---TTTATAACGCAGTTGTGACT-GCTCATGCCCTTATTATGATTTTTTTTAT-AGTAATACCA-ATCTTAATTGGTGGATT--TGGTAATTGACTGATTCCCCTTATAATAGGATTTCCAGATATAGCATTTGCACGACTAAACAATTTAAGATTCTGATTAATTCCCCCTGCACT--ATCTTTATTAGTTATATCATTTTTAGTTGAAAGTGGTGTTG…
	KM083601	---------------------------------------------------------------------------------------TAGCCGGC-ACTACACTCAGGCTG--GTTAT----TCGCATTGAGC---TTGCTCAACCAG---GC---TCAGTTCTA-GGAAACGAACAAC---TTTATAATGTCATTGTTACA-GCTCACGCGTTCTTGATAATTTTCTTCCT-CGTTATACCA-GTCTTCGTAGGAGGCTT--TGGTAACTGACTTATCCCCCTTATAATTGGGTCTCCAGATATGTCTTTCCCACGACTAAATAACCTAAGATTTTGACTTCTTCCCCCCTCACT--AATTCTCCTTGTAGTATCAACAATAATCGACCAGGGCGTCG…
	MH338347	----------------------------------------CACCCTATACT--TT-ATTCTTGG---CG-----TCTGATCCG-GCCTCCTGGGA-ACCACAATAAGGTTG--GTTAT----CCGAATTGAAC---TCTCACAGCCCG---GC---TCTATCCTT-GGAAATGATCAAC---TCTATAACGTTCTTGTTACC-GCCCACGCATTCCTAATAATCTTCTTTCT-TGTGATGCCG-GTTTTCGTGGGCGGCTT--CGGAAACTGACTAATCCCGCTAATAATCGGCTCCCCCGACATGTCCTTCCCACGACTTAACAACCTGAGATTTTGGCTTCTCCCCCCCTCCCT--TATTCTGCTTGTTGGCTCCGCACTAGTCGACCAGGGGGTTG…
	KP794930	---------------------------------------------------------------------------------------TTTTAGGC-ACGACCATAAGCCTA--GTAAT----CCGTATCGAGC---TTTCCCAACCGG---GC---ACCGTTCTT-GGTAATGATCAAC---TTTATAACGTCCTTGTAACA-GCCCACGCGTTCTTAATAATTTTTTTCCT-AGTGATGCCC-GTATTCGTCGGAGGCTT--TGGAAACTGATTAATCCCTCTTATGATTGGCTCACCTGATATATCATTCCCCCGCCTAAATAACCTTAGCTTTTGGCTTTTACCACCATCTTT--AATTTTACTCGTTGGCTCCGCCCTAGTAGACCAAGGGGTCG…
	KM192165	----------------------------------------CACACTATACT--TT-ATTCTAGG---AG-----TCTGGTCAG-GACTCCTCGGA-ACTACTCTTAGACTA--GTGAT----TCGAATTGAAC---TCTCTCAACCAG---GA---ACCGTTTTA-GGTAACGACCAAC---TCTACAATGTAATTGTCACG-GCACACGCATTCCTAATAATTTTCTTTCT-TGTTATACCA-GTTTTCGTTGGAGGCTT--TGGTAACTGGCTTATCCCCCTAATAATTGGCTCACCCGACATGTCATTTCCACGCCTTAACAATCTTAGATTCTGACTTTTACCCCCCTCACT--TATTTTACTCGTAGGCTCAGCCCTTGTTGGGCAGGGAGTCG…
	KJ736243	-----------------------------------------ACCCTCTATT--TC-CTCTTCGG---CA-----CATGAGCTG-GCCTTCTTGGA-ACTTCCATAAGCCTC--CTCAT----TCGTCTAGAGC---TCAGCCAACCTG---GC---ACCTTCCTT-GGTAGCGACCAAA---TCTATAACCTAATCGTAACC-GCCCATGCATTTCTGATAATTTTCTTCAT-GGTAATACCA-ATCTTTATTGGCGGATT--TGGTAACTGACTAATCCCCCTAATAATCGCTACACCTGATATAGCCTTCCCACGACTAAACAACTTAAGATTCTGGCTCCTACCTGCCGCCCT--CACACTCCTACTATTCTCAGCCCTAGTAGACGAGGGGGCAG…
	KP794933	---------------------------------------------------------------------------------------------GC-ACATCGTGTAGCCTT--TTAAT----TCGAATTGAAC---TACGTCAGCCCG---GC---TCATTTTTA-GGAAATGACCAAA---TTTATAACGTCCTAGTCACT-GCCCACGCATTCTTAATAATTTTCTTCAT-AGTAATACCC-GTGTTCGTCGGTGGATT--CGGTAATTGACTTATCCCATTAATACTCACTGCCCCTGATATACCTTTCCCCCGCCTTAACAATCTAAGATTCTGACTCTTACCTCCCGCCCT--TACCCTTCTTACCCTCTCTGCACTTGTAGAGCAGGGTGTCG…
	AF342673	------------------------------------------------------------------------------------------------------------------------------------------AGTCAACCTG---GA---GCATTCCTA-GGAAATGACCAAA---TCTATAACGTGTTAGTTACT-GCTCACGCATTTCTAATAATCTTCTTCAT-AGTTATACCC-ATCTTTGTAGGAGGTTT--CGGAAATTGACTCATCCCCCTTATACTAGCGGCCCCAGACATAGCCTTTCCCCGTCTAAACAATCTAAGACTCTGACTTCTTCCCCCGGCACT--TACCCTCCTTGTGCTCTCCGCTTTAGTAGAACAAGGGGTTG…
	HM473350	-----------------------------------------ACCTTATACC--TT-CTTCTTGG---CA-----CATGATCTG-GGCTAATCGGC-ACATCATGTAGCCTC--CTCAT----TCGAATTGAAC---TAAGTCAACCAG---GA---GCATTTCTT-GGAAATGACCAAA---TTTACAACGTTCTTGTAACT-GCCCACGCATTCTTAATAATTTTCTTTAT-AGTTATACCT-ATTTTTGTTGGAGGGTT--TGGAAATTGACTTATCCCACTGATACTAGCAGCACCAGATATGGCATTCCCCCGCTTAAATAATTTAAGCTTATGACTTTTACCTCCTGCTCT--TACACTCCTTGTTCTATCTGCACTAGTAGAACAAGGCGTCG…
	KP794932	---------------------------------------------------------------------------------------------------------AGTCTA--CTCAT----TCGAATTGAAT---TAAGACAACCAG---GC---TCATTCCTA-GGAAATGACCAAA---TCTACAACGTCCTAGTAACC-GCACATGCTTTCCTGATAATTTTCTTTAT-AGTCATGCCA-GTCTTTGTTGGGGGATT--TGGAAACTGACTCATTCCACTTATACTAGCCACCCCTGACATGGCATTCCCACGATTAAATAACTTGAGCCTTTGGCTCCTCCCGCCGGCACT--TACGCTTCTTGTTCTATCGGCTCTAGTAGAGCAAGGAGCCG…
	MF414725	-----------------------------AAAGATATTGGCACCCTCTACT--TC-TTATTTGG---CA-----CTTGATCTG-GCCTACTAGGA-ACCTCTATAAGTCTA--CTCAT----CCGCACAGAAT---TAACCCAGCCTG---GG---GCCTTTCTA-GGTAGAGACCAAA---TTTATAATGTCCTTGTTACA-GCTCATGCATTCTTAATAATTTTCTTTCT-AGTTATACCT-GTCTTTGTTGGGGGGTT--TGGAAACTGACTTATTCCCCTTATAATTGCTACACCTGATATAGCCTTTCCCCGCTTAAACAACCTAAGCTTCTGGTTACTCCCCCCTTCCTT--AACTTTACTAGTTTTTTCAGCAATCGTAGAGCAAGGGGCTG…
	MT065925	----------------------------------------CACCCTATATT--TT-ATCTTTGG---AA-----TTTGATGCG-GCTTACTGGGC-ACTTCTATAAGTATG--CTCAT----CCGCACAGAGC---TCGGCCAACCAG---GC---TCGTTTCTA-AATAGAGACCAAA---TCTATAATGTTATCGTCACG-GCTCACGCCTTCCTGATAATCTTCTTCCT-TGTTATACCT-GTAATAATTGGGGGCTT--TGGCAATTGACTCGTTCCCCTAATACTCGCCGCCCCAGACATGGCGTTCCCGCGCCTCAATAATATAAGGTTCTGGCTACTCCCCCCCTCTCT--CACCCTACTAGTTCTTTCCGCCACCGTAGGCCAGGGCGCGG…
	OP808234	--------------------ACAAATCATAAAGATATCGGCACCCTATACT--TC-CTTCTAGG---CA-----TTTGAGCCG-GCTTAGTGGGC-ACCTCTATAAGCCTA--CTAAT----CCGATTCGAAC---TCGCCCAACCAG---GC---ACATACCTG-GGGAACGATCAAA---TTTACAATGTCCTCGTCACA-GCTCATGCATTTTTAATAATCTTCTTCTT-AGTTATACCT-GTATTAATAAGTGGGTT--CGGAAATTGGTTAATTCCCCTAATACTTTCTTGCCCCGACATGGCCTTCCCCCGAATAAATAACCTAAGATTCTGACTTCTCCCCCCATCCAT--AATTCTCCTCGTCTGCTCAGCCGCGGTAGAACAGGGKGCGG…
	OP704225	---------------------------------------------------------------------------------------------------------AGCATA--CTTAT----TCGCGTAGAAC---TTGCCCAACCCG---GC---TCCTTTCTA-GGAAAAGACCAAG---TTTATAATGTTTTTGTTACT-GCCCATGCATTCCTTATAATTTTCTTTTT-AGTAATACCT-GTCCTAATAAGAGGGTT--TGGCAACTGACTAATCCCTCTAATACTCTCCTGTCCAGACATAGCCTTCCCTCGAATAAACAACCTAAGCTTTTGACTTCTTCCACCCTCCCT--AATTCTCCTTGTTTGCTCCGCCACAGTCGAACAGGGGGCGG…
	MT065954	----------------------------------------CACCTTATATT--TT-CTCCTYGG---CA-----TCTGATCCG-GGTTAACCGGC-ACCTCAATAAGATTG--CTAAT----CCGCATTGAGT---TAGCCCAACCTG---GC---TCTTTTTTA-GGGAGCAGACAAC---TTTATAATGTTCTAGTAACT-GCCCATGCGTTTCTAATAATTTTTTTCCT-TGTTATGCCG-GTCCTCCTTGGTGGTTT--TGGAAACTGACTAATCCCCTTAATATTAGCATGCCCAGACATAGCCTTCCCCCGAATAAATAACCTGAGCTTCTGGCTCCTTCCCCCCTCCCT--AATCCTTCTAGTGTCTTCCGCTGCCGTAGAACAAGGTGCTG…
	GU672588	--------------------------------------GGCACCCTATATT--TC-CTACTTGG---CG-----TTTGATCCG-GCCTTACCGGC-ACATCTATAAGCCTA--CTGAT----CCGCATTGAAT---TAGCCCAGCCCG---GC---TCATTCCTT-GCTAACAGCCAAC---TATATAATGTTCTAGTCACT-GCTCACGCATTTCTAATAATCTTTTTTCT-TGTAATGCCC-GTCCTTCTAGGGGGGTT--TGGTAACTGACTAATCCCCCTAATATTAACCTGCCCTGATATGGCATTCCCCCGAATAAACAACCTAAGCTTCTGACTCCTCCCTCCCTCCCT--CATCCTCCTAGTCTCCTCGGCGGCTGTCGAACAAGGAGCTG…
	KJ736244	-----------------------------------------ACACTCTATT--TT-ATCCTTGG---AA-----TTTGATCGG-GACTTATTGGT-ACTTCTATAAGACTC--ATAAT----CCGTATTGAAC---TGGCTCAACCCG---GC---TCACTTTTA-AACAACGACCAAC---TATACAACGTTATTGTTACT-GCCCATGCCTTTCTCATAATCTTCTTTCT-AGTAATACCA-GTCCTCGTGGGAGGATT--CGGGAATTGACTCATCCCTCTAATACTAATCTGTCCTGATATAGCCTTCCCACGAATAAATAACCTAAGTTTCTGACTTCTTCCCCCCTCCTT--AATCCTTCTACTCTCATCCGCAGCCGTCGAACAAGGGGCAG…
	AF342672	------------------------------------------------------------------------------------------------------------------------------------------GCACAGCCCG---GC---ACATTCCTA-GGAAATGACCAAA---TTTATAATGTTCTAGTAACA-GCCCACGCATTCCTAATAATTTTCTTCCT-AGTTATGCCC-GTATTACTGGGTGGCTT--CGGTAACTGACTAATTCCACTTATACTATCTTGCCCGGACATAGCATTCCCACGTATAAATAATCTAAGTTTCTGACTTCTCCCTCCCTCCCT--ACTACTTCTTGTATCATCAGCTGCAGTAGAACGGGGCGCAG…
	HM473730	----------------------------------------CACCCTATACT--TT-CTCCTCGG---GA-----TCTGATCGG-GTCTCGTCGGT-ACATCCATAAGATTA--CTCAT----TCGAATTGAAC---TCGCTCAACCCG---GC---ACATTCCTC-GGAAATGACCAAA---TCTACAACGTCCTTGTCACC-GCCCACGCATTCCTTATAATTTTCTTTCT-AGTAATGCCA-GTCCTAATAAGAGGATT--CGGAAACTGACTAATCCCCCTAATACTTACCTGCCCCGACATGGCCTTCCCACGAATAAACAATCTTAGATTCTGACTTCTTCCCCCCTCTCT--CCTACTTCTAGTCTCCTCTGCGGCCGTTGAACGCGGGGCAG…
	KY775641	--------------------------------GATATTGGCACACTTTACT--TT-ATCTTAGG---TA-----TTTGATCCG-GCTTAATTGGG-ACATCAATAAGACTA--CTAAT----TCGTATTGAAC---TTGCACAGCCCG---GC---TCATTTCTC-AGAAACGACCAAC---TCTACAACGTCCTAGTAACA-GCCCACGCATTCCTAATAATCTTCTTCCT-AGTGATACCG-GTACTATTAGGGGGATT--TGGAAACTGAATAATCCCACTCATACTAACCTGCCCAGATATAGCTTTTCCACGAATAAATAATCTAAGATTCTGACTCCTCCCGCCATCACT--CATCCTACTAGTTAGCTCCGCAGCGGTTGAACAAGGGGCCG…
	KJ736255	-----------------------------------------ACATTATATT--TT-CTCCTTGG---CA-----TTTGATCTG-GCTTAATTGGG-ACGTCCATAAGCCTA--CTCAT----CCGCATTGAAC---TCGCCCAACCTG---GC---TCTTTTCTT-GGAAATGACCAAC---TCTACAACGTCCTCGTAACT-GCCCATGCATTCGTAATAATTTTTTTCTT-AGTCATACCT-GTTCTCGTTGGCGGTTT--TGGTAATTGACTTATCCCACTTATATTACCCTGCCCCGATATAGCCTTTCCTCGCATAAATAATCTCAGCTTCTGACTTTTACCCCCCTCACT--ACTCCTCCTAGTCTTCTCTGCTGCTGTAGAACAAGGTGCCG…
	MF121574	--------------------------------------GGCACCCTATATT--TT-CTCTTCGG---AA-----TCTGATCCG-GCCTATTAGGA-ACCTCTATTAGACTC--CTAAT----TCGAGTAGAAC---TTGGCCAACCCG---GA---TCTTTCTTA-GGAAATGATCAAC---TATATAACACTCTTGTTACT-GCCCATGCATTTCTAATAATTTTCTTTCT-AGTGATACCC-GTCTTTATCGGCGGATT--TGGTAACTGACTTGTCCCCCTTATACTAGCTGCCCCAGACATAGCATTCCCCCGCTTAAATAATATAAGCTTCTGGCTACTCCCCCCATCATT--AACCCTCCTAACCTTATCCGCAATTGTGAGACAAGGAGCCG…
	KP254097	----------------------------------------CACACTCTATT--TC-CTCTTCGG---TA-----TCTGATCTG-GCCTCCTAGGC-ACCTCAATCAGCCTC--CTAAT----TCGCGTAGAAC---TAGGCCAACCTG---GA---TCTTTTCTT-GGAAATGACCAGC---TCTATAACACCCTCGTTACT-GCTCACGCATTTTTAATAATCTTCTTCTT-GGTAATACCT-GTTTTTATTGGCGGTTT--TGGAAATTGACTTGTCCCACTAATACTTGTAGCCCCCGACATAGCCTTCCCCCGCCTAAACAATATAAGCTTCTGGCTTCTCCCTCCTTCCCT--AACCTTGCTTACCTGCTCAGCAATCGCAGGCCACGGAGCAG…
	MT066004	-----------------------------------------ACTTTATACT--TT-ATCCTCGG---CA-----TCTGATCGG-GCCTACTKGGT-ACATCCATAAGCCTT--CTCAT----CCGCACTGAAC---TAGGCCAGCCGG---GC---CCCTTTCTA-AAAAGAGACCAAA---TCTATAACGTCATTGTCACC-GCCCACGCATTTCTGATAATTTTTTTTAT-GGTAATGCCC-ATCTTTATTGGGGGCTT--CGGAAATTGGCTAATCCCCCTCATGTTGGCCGCCCCAGATATAGCTTTCCCACGATTAAATAACATAAGCTTCTGGCTCCTACCCCCCTCCCT--CACCTTACTTACAATATCAGCAGCCGTTGAACAAGGAGCTG…
	MT065927	----------------------------------------GACACTCTACT--TC-CTCCTCGG---GA-----TCTGGTCTG-GGCTTATAGGC-ACCTCAATAAGCCTT--CTCAT----CCGCACAGAGC---TGGGCCAACCGG---GC---ACATTCCTG-AATAACGACCAAC---TCTACAACGTTATTGTAACA-GCCCACGCATTCCTCATAATCTTCTTCCT-AGTTATACCG-GTATTTATTGGTGGGTT--CGGGAACTGGCTGGTCCCACTCATACTTGCCGCCCCAGATATGGCCTTCCCCCGCCTGAATAATATAAGATTCTGACTTCTCCCCCCCTCGCT--AGTCCKCCTTGTAATATCAGCCGCCGTTGAACAGGGCGCCG…
	MZ504196	-------------------AACAAATCATAAAGATATTGGCACCCTATACT--TT-TTATTTGG---TA-----TCTGATGTG-GGCTTCTCGGA-ACATCAATAAGACTC--CTTAT----TCGATTTGAAC---TTGCCCAACCAG---GA---ACCATAATC-GGAAATGACCAAA---TCTACAATGTTCTAGTCACA-GCTCACGCATTCCTAATAATTTTCTTCCT-TGTTATGCCC-GTCTTCATTGGCGGATT--CGGAAACTGACTAATCCCCCTTATACTCTCAGCTCCTGACATAGCATTCCCCCGACTAAACAACATAAGATTCTGACTTCTCCCCCCTTCCCT--GACCCTACTAGTTATCTCCGCTGCTGTTGAACAAGGGGCCG…
	MT065948	----------------------------------------CACACTTTACT--TC-CTATTCGG---TA-----TCTGATCCG-GGCTCTTAGGA-ACCTCGATAAGCTTA--CTCAT----CCGAGTAGAAC---TGGCCCAACCTG---GC---CCATTCCTA-GGTAGCGACCAAA---TCTACAACGTTCTAGTAACC-GCACACGCTTTCTTAATAATCTTTTTTCT-CGTAATACCA-GTCTTTATCGGCGGCTT--CGGAAACTGACTCATCCCCCTAATAATTGCCGCACCAGACATAGCATTTCCTCGCCTAAACAATATAAGATTCTGACTCCTCCCCCCCTCACT--CACACTCCTAGTAATATCCGCCGGTGTTGAGCAAGGCGCCG…
	GU672161	--------------------------------------GGAACCCTTTATT--TT-ATTTTTGG---AA-----TTTGATCAG-GCCTCCTCGGC-ACATCCATAAGCCTA--TTAAT----CCGTGCAGAAC---TAGGCCAACCAG---GC---CCCCTTCTC-GGCAGAGACCAAA---TTTATAACGTTCTCGTAACC-GCCCATGCATTCTTAATAATCTTCTTCCT-TGTTATACCC-GTGTTTATTGGCGGCTT--TGGAAACTGACTAGTCCCACTTATGCTTGCTGCCCCAGACATGGCATTCCCCCGACTAAATAATATAAGATTCTGACTTCTACCCCCGTCCTT--AACCCTCCTTGTAATATCTGCCGTTGTGGAACAAGGGGCTG…
	HQ024284	---------------------------------------------------------------G----------TTTGATCTG-GTCTCCTGGGC-ACCTCTATAAGCCTA--CTAAT----TCGCGCAGAAT---TAGGTCAGCCAG---GG---CCCCTCCTT-GGGAGCGACCAAA---TCTATAATGTACTCGTAACC-GCCCATGCATTTTTAATAATTTTCTTCCT-AGTAATACCA-GTATTTATTGGTGGGTT--TGGTAACTGGTTAGTCCCACTTATACTCGCTGCTCCAGACATGGCGTTCCCCCGCCTTAATAATATAAGCTTCTGACTTCTTCCACCCTCCCT--AACACTCCTAGTAATATCTGCCGTCGTAGAACAAGGGGCAG…
	MT065976	--------------------------------------------------------------------------------CTG-GCTTAGTTGGC-ACATCAATAAGCTTA--TTAAT----TCGAGCTGAAT---TAGGTCAACCTG---GC---TCCTTTCTA-AGAAGCGACCAAA---TTTATAATGTGTTGGTAACA-GCACACGCGTTTCTAATAATTTTCTTCCT-GGTAATACCC-ATCTTCATTGGGGGGTT--TGGGAACTGACTAATCCCCCTAATACTCTCCGCACCAGACATAGCATTCCCACGCCTAAACAACATAAGCTTCTGACTTTTACCGCCCGCCCT--TACACTACTTGTAATATCTGCCGCAGTAGAGCAAGGCGCTG…
	KJ736277	-----------------------------------------ACACTTTACT--TT-ATTCTAGG---AA-----TTTGATCCG-GGCTTCTAGGA-ACATCAATAAGCCTT--CTAAT----TCGTGCTGAAT---TAGGCCAACCTG---GT---GCTTTCCTA-AGAAGTGACCAAA---TCTATAATGTGCTGGTCACC-GCCCACGCATTCTTAATAATCTTTTTCTT-AGTAATACCA-ATTTTCATCGGTGGATT--CGGAAACTGACTAATCCCTCTAATACTTGCAGCACCAGACATAGCATTCCCCCGACTGAATAATATAAGATTCTGACTCCTTCCACCATCACT--AACATTACTAGTAATATCCGCCGCCGTAGAACAAGGAGCCG…
	KJ736274	-----------------------------------------ACACTTTACT--TC-ATTTTAGG---GA-----TTTGATCTG-GCCTTTTAGGC-ACATCAATAAGCTTA--TTAAT----CCGGGCTGAAC---TAAGTCAGCCCG---GC---GCCTTCCTA-AGAAGAGATCAAA---TTTATAACGTCCTAGTCACA-GCCCACGCATTCCTTATAATCTTTTTCCT-CGTTATACCC-GTCTTCATTGGCGCATT--TGGTAATTGACTTGTGCCACTAATATTAGCCGCTCCAGATATAGCATTTCCCCGACTCAATAATATAAGATTTTGACTACTTCCCCCCTCCCT--AACACTATTGGTAATATCAGCTGCCGTCGAGCAGGGCGCTG…
	MN125035	--------------------------------------------------------ATTTTAGG---TG-----TCTGAGCCG-GAATAAGGGGA-GCCGGGATAAGACTT--CTAAT----TCGAATTGAAT---TAAGACAACCTG---GA---GCTTTCCTA-GGAAGAGATCAAT---TATATAATACAATTGTTACA-GCCCATGCCTTCGTAATAATTTTCTTCCT-AGTTATGCCT-GTATTTATTGGAGGATT--TGGAAATTGACTTCTTCCATTAATACTAGGTGCACCAGACATAGCATTTCCTCGATTAAATAACATAAGATTCTGACTTTTACCCCCTTCACT--GATTCTCCTAGTATCCTCTGCGGCAGTAGAAAAAGGAGCTG…
	KP943846	----------------------------------------AACACTATACA--TT-ATACTGGG---CA-----CCTGAGCAG-GCTGCATGGGG-ACAGCAATAAGAATA--ATTAT----TCGACTAGAAT---TAACTCAACCAG---GG---CTATTACTA-GGAAATAATCAAC---TATATAACGTGATCATTACG-GCACATGCATTCCTAATAATCTTTTTTTT-TGTAATGCCA-ATCTTTATTGGTGGCCT--TGGAAATTGACTTATTCCACTTATACTAGGTGCACAAGATATGGCATTCCCACGACTAAATAACCTAAGACTATGACTACTCCCGCCATCTAT--ACTACTCTTACTATTATCCATACTAACAGAAAAAGGAGTGG…
	KP943853	----------------------------------------AACTCTTTACC--TA-CTATTTGG---CA-----CGTGAGCAG-GCACCATAGGA-ACAAGAATAAGAGCA--ATTAT----TCGAATAGAAC---TAACACAACCAG---GA---TTGTTAATA-AATAATAATCAAT---TATATAACACAATCGTTACT-GCCCATGCATTTATTATAATTTTCTTCTT-TGTTATACCA-GTGCTTATTGGNGGATT--TGGCAACTGACTACTACCAATTATGCTTGGAGTACCAGACATAGCATTTCCACGATTAAATAATCTAAGACTATGACTACTATTTCCATCAAT--TTTTCTCCTCACTTTATCAGCATTTGNAGATAAAGGAGTAG…
	KP943850	----------------------------------------------------------TCTTGG---TA-----CTTGAGCTG-GTACTGCTGGT-ACAGCAATAAGAATA--ATTAT----TCGAATAGAAT---TAACTCAACCAG---GG---TCCCTACTA-GAAAATAATCAAT---TATACAACACAATTGTAACC-GCTCATGCATTTTTAATAATCTTCTTTTT-TGTAATACCA-ATTTTTATTGGTGGCTT--TGGAAATTGACTGTTACCCTTAATACTCGGCACACCAGATATAGCCTTTCCACGACTTAATAATTTAAGCCTATGATTATTACTGCCATCTCT--ATTACTACTTCTTCTGTCAGCTTTTATTGAAAAAGGTGTCG…
	KP943866	--------------------------------------------------------------------------------CAG-GATGTATAGGC-ACAGCCGCAAGAATA--ATTAT----TCGCATAGAAT---TAACTCAACCGG---GA---TCACTAATT-ATAAACGATCAAC---TATACAATACGATAGTAACA-GCACATGCATTCTTAATAATTTTCTTTTT-TGTTATACCT-GTCTTTATTGGAGGATT--TGGAAACTGATTATTACCTCTAATAATTGGTGCCCCAGATATAGCTTTTCCACGACTCAATAACTTAAGATTTTGACTTCTACTACCGTCGTT--ACTATTACTTATCCTATCAAGTCTTACTGGAAGAGGTGTTG…
	MF991274	--------------------------------------------------T--TT-ATTATAGG---AA-----TTTGAGCCG-GATGTCTCGGG-ACTACAATAAGAATA--ATTAT----CCGGATAGAAC---TAACACAGGCAG---GG---CTCATAATT-ATAGACAATCAAA---TCTATAACATAATAGTCACA-GCCCACGCATTTATAATAATCTTTTTTTT-TGTAATACCT-GTATTCATTGGAGGATT--TGGAAATTGACTACTACCGCTAATATTGGGCGCGCCAGATATAGCATTCCCGCGACTCAATAACTTAAGATTTTGACTATTAGTTCCTTCTAT--ATTACTATTATTGCTATCTAGACTTGTAGAAAATGGTGTAG…
	KP943848	----------------------------------------AACACTATACT--TA-ATTCTAGG---AA-----TCTGAGCRG-GTTCTCTAGGA-ACAGCCATAAGCATA--ATTAT----TCGAATAGAAC---TTACTCAACCAG---GG---TCTTTAATC-ATAAACGACCAGT---TATATAATACTATAGTTACA-GCACACGCRTTCTTAATAATCTTTTTCTT-TGTAATACCA-GTATTTATTGGYGGATT--TGGAAATTGACTACTTCCATTAATGCTAGGAGCACCAGATATAGCATTTCCTCGACTAAATAATCTAAGACTCTGATTACTATTTCCATCATT--ACTTTTATTATTGCTATCAAGACTAGTAGAAAGAGGRGTAG…
	KP943845	----------------------------------------AACACTATACT--TA-CTATTTGG---AA-----CCTGAGCGG-GAACCATAGGC-ACAACAATAAGAATG--CTCAT----TCGAATAGAAC---TATCCCAACCAG---GA---CTACTCTTA-AATAACAATCAAC---TCTATAACACCATTATTACA-GCTCACGCGCTCCTAATAATCTTCTTCTT-TGTCATACCA-GTATTTATTGGTGGATT--TGGGAACTGACTATTACCACTAATACTAGGAGCATCAGATATGGCCTTCCCTCGACTAAATAATCTAAGATTATGAATGCTCCCCCCCTCCTT--ACTTTTACTATTATTATCCATATTAGTAGAAAAAGGAGTTG…
	KP943863	---------------------------------------------TATACT--TC-ATTCTTGG---AA-----CCTGAGCGG-GCCTTGTCGGA-ACNAGGATAAGAATA--ATTAT----CCGAATAGAAC---TAACACAACCAG---GT---ATATTATTA-TTAAATAATCAAC---TCTACAACAGAATTATTACC-GCACATGCATTCTTAATAATTTTCTTTTT-CGTTATACCA-GTATTTATTGGAGGATT--TGGAAACTGATTATTGCCATTAATACTTGGTGCACCAGATATGGCCTTCCCACGACTAAATAACCTTAGACTTTGGCTACTAGTCCCATCTTT--ATTTATACTAACAATATCCATGCTAATCGAAAACGGAGTAG…
	KP943856	----------------------------------------AACCATTTACT--TT-TTACTAGG---GG-----TTTGAGCAG-GCTCTGTTGGG-ACAATTATAAGTATA--ATCAT----CCGCATAGAGT---TATCCCAACCTG---GT---AGATTAATA-GGCAACAGTCAAT---TATATAATACAATTGTAACT-GCACACGCATTTCTGATAATCTTTTTTTT-TGTAATACCA-ATCTTTATTGGCGGGTT--TGGAAATTGACTTCTTCCATTAATACTAGGAAGACCTGATATGGCATTCCCTCGATTAAATAACTTAAGTCTTTGACTACTCTTCCCTTCTCT--TCTAATCCTTACCATATCTATATTAGTAGAGAATGGAGCAG…
	KP943849	----------------------------------------AACCATATATT--TT-ATCCTAGG---AA-----TTTGATCAG-GTATTATAGGA-ACAATAATAAGAATA--ATCAT----CCGTATAGAAC---TTGCTCAACCCG---GA---CAATTTTTA-AATAATAGTCAAC---TATACAACACAATTGTAACC-GCACATGCATTCTTAATAATCTTCTTTTT-TGTAATACCA-ATATTCATTGGAGGATT--TGGAAACTGATTGCTCCCCTTAATATTAGGAATTCCCGATATAGCATTTCCACGACTAAACAACCTTAGCCTATGACTACTCGTTCCCTCAAT--ATTACTCTTATTACTATCTATATTAGTAGAAAAAGGTGTAG…
	KP943858	----------------------------------------AACTATATATT--TT-ATTCTAGG---GA-----TTTGAGCAG-GTTGTATTGGA-ACTATAATAAGAGTT--ATTAT----CCGTATAGAAC---TAGCTCAACCAG---GA---CTATTAATA-GGAAATAGTCAGC---TGTATAACGTTATTGTTACA-GCGCATGCATTTTTAATAATTTTCTTTTT-CGTAATACCA-GTATTTATCGGTGGTTT--TGGAAATTGATTGCTTCCTTTAATACTCGGAGCGCCAGATATAGCTTTCCCACGATTAAATAATTTAAGGTTATGACTTTTACCCCCTTCGTT--AATACTATTAATTACATCAATATTAGTAGAAGGGGGTGTAG…
	KP943861	-----------------------------------------ACTATATATT--TA-ATTCTAGG---AA-----CCTGAGCTG-GAAGGACGGGA-ACAATAATAAGAATA--ATCCT----ACGAATAGAAC---TTGCACAACCAG---GA---TCACTACTA-GGAAACGATCACC---TATATAATACAATTGTTACG-GCACATGCATTCCTTATAATCTTCTTTTT-TGTTATACCA-GTATTCATTGGTGGGTT--CGGAAACTGATTACTACCGCTTATACTAGGAACATCAGATATAGCATTTCCACGTCTCAATAATCTTAGCCTATGGATACTACTTCCATCCCT--TCTTCTCCTGATTAGATCTATATTAGTAGAAAAAGGGGTAG…
	KP943857	----------------------------------------GACTATCTACT--TT-ATTCTGGG---GA-----TTTGAGCTG-GAGCAATTGGT-ACAATAATAAGAATA--ATTAT----TCGCATAGAAC---TAGCTCAACCTG---GA---CTACTTATA-AATAATAATCAAC---TTTATAATACAATTGTAACT-GCTCATGCATTTCTCATAATTTTCTTCTT-TGTTATACCA-GTATTCATTGGCGGATT--TGGAAACTGATTATTACCCCTCATACTAGGAACACCAGACATAGCATTTCCACGATTAAACAACCTAAGACTATGATTACTCTTTCCATCACT--ATTTATGCTAATTTTATCAATACTAGTAGAAAGGGGCGCAG…
	OP836049	-----------------------------------------------TATT--TT-ATCCTACG---GA-----TATCAGCTG-GAATAAGTGGA-ACTGGGCTAAGTATT--CTTAT----TCGGGCGGAGC---TTGCGGAGCCGG---GT---TCCCTACTT-GGAAATGTTCAAA---TTTATACTACGGTGGTTAGG-GCCCATGGTTTTCTCATCATTTTTTTTCT-CGTTATACCG-GTTTTTATTGGGGGGTT--TGGAAATTGGCTTGTTCCCCCCCTGGTAGTTGCCCCGGTTTTAGCTTTTCCCCGAATGAATATTCTCCGGTTTTGACTCCTCCCCCCCTCCCT--TTCCCTTCTTATTTTTTGGGGGGGGGAAAAAAAAGGGGCGG…
	KC164681	-------------------CACAAATCATAAAGATATTGGGACTCTATATT--TT-ATCCTCGG---AA-----TATGAGCTG-GAATGAGAGGT-ACAGGGCTCAGAATT--CTCAT----TCGGGCAGAGC---TTGCACAGCCTG---GC---TCTCTTCTT-GGTAATGACCAAA---TTTACAATACTGTTGTTACT-GCACATGCTTTCCTGATAATTTTCTTTCT-TGTTATGCCT-GTCTTTATTGGTGGTTT--TGGAAATTGACTTGTTCCTCTTATGGTTGTTGCTCCTGACATGGCATTTCCTCGGATAAACAATCTTAGGTTTTGGCTTCTTCCTCCTTCTCT--TTCTCTACTTATTTTTTCCGCCGCGGTAGAAAAAGGTGTTG…
	MZ580531	----------------------------------------CACCCTCTACT--TT-CTATTAGG---TA-----TTTGAGGAG-GCCTAGTAGGA-ACTGCAATAAGTATT--CTCAT----TCGAGCAGAAC---TTGGACATCCTG---GA---AGCCTCCTA-GCAAGAGACCAAC---TATACAACTCAATTGTAACC-GCACATGCACTTCTTATAATTTTCTTCAT-GGTAATACCA-ATCTTTATTGGTGGATT--TGGAAACTGATTACTACCACTCATACTCGGCGCACCAGATATAAGATTTCCACGTCTTAACAACCTAAGATTCTGACTACTACCATCTGCCCT--TCTGCTACTACTGGGATCAACATTTGTAGAAACTGGGGCTG…
	LC342279	----------------------------------------AACTTTATACT--TT-ATCCTAGG---GG-----TTTGGTCAG-GGCTCCTAGGC-TCCGCTATAAGAGTT--TTGAT----CCGCACAGAGC---TCGGCCAGCCTG---GG---TCATTTATA-TCTAATGACCAAA---TCTATAACTCAGTAGTCACT-GCTCACGCTATTTTAATAATTTTTTTCCT-GGTGATACCT-GTCATAATTGGAGGGTT--CGGAAACTGACTTATCCCTTTAATAATCGGTGCACCCGATATAGCCTTCCCCCGCATAAATAATTTAAGCTTTTGACTATTACCCCCGTCACT--CTTCCTTTTTCTTACCGCATCCCTAACTGAAATAGGGGCAG…
	MW487577	----------------------------------------GACTTTATATT--TT-ATTTTAGG---AA-----TTTGATCCG-GGATTGTTGGG-ACTAGAATAAGATTA--CTAAT----TCGAATTAATT---TAAGATTACCAG---GA---GCATATTTA-GCCAGAGATCAAA---TTTATAATACTGTAGTAACC-CTACATGCTCTTGTAATAATTTTTTTTTT-AGTTAKGCCT-TCAATAATTGGGGGATT--TGGTAATTGATTAATCCCTCTAATATTAGGAGCTCCAGACATAGCTTTCCCGCGATTAAATAATATAAGATTTTGATTATTGCCACCGGCATT--TATTTTATTATTAACCTCTAGCCTAATTGAAAGAGGAGTAG…
	JQ310762	--------------------CAAAATCATAAAGATATTGGGACTTTATATT--TT-ATTTTAGG---GA-----TTTGGGGAG-GTTTATTGGGG-ACGGGGATGAGGATA--CTTAT----TCGTGTGGAGT---TAGGGCAGCCTG---GT---TCTTTTTTA-GGGTCTGATCAAC---TTTATAACAGAATTGTAACT-GCCCATGCTTTTTTGATAATTTTTTTTAT-GGTTATACCT-GTAATAGTTGGGGGATT--TGGAAATTGATTATTACCTCTGATAATGGGGTGTCCTGATATGCTTTATCCCCGGCTTAATAATATGAGATTTTGATTATTACCGCCCTCTAT--CAGGTTACTTGTGTTTTCTATAATTGTAAACCAGGGTGTAG…
	MW124937	----------------------------------------CACCCTTTATT--TT-CTTCTAGG---AA-----TCTGGGGTG-GCCTGCTTGGC-ACATCTATGAGAGTG--ATCAT----CCGCAGACAAC---TTAGACAAGCGG---GA---TCACTAATA-GGGAATGATCAAG---TGTACAACACAATTGTTACC-GCTCATGCATTCCTAATGATTTTCTTTTT-AGTTATACCC-GTATTTGTAGGGGGATT--CGGTAACTGGCTAGTCCCTCTAATGCTCAGAGCCCCCGACATAGCATTCCCTCGAATAAATAATATAAGATTCTGGCTGCTCCCTCCTGCCCT--GCTATTATTAGTGAGCTCAACAGTCGTCGACGTAGGTGTTG…
	LC107735	----------------------------------------CACCCTATATT--TC-ATCCTAGG---CA-----TTTGAGGTG-GACTATTAGGC-ACCTCTATAAGAATC--ATTAT----TCGTGCCCAAC---TTAGCCAAGCAG---GA---TCCCTACTT-GGTAATGATCAAG---TATACAACACCGTCGTCACA-GCCCACGCATTCCTAATAATCTTCTTTCT-CGTAATACCC-GTATTTGTTGGGGGGTT--TGGTAACTGACTTGTACCTCTAATACTATCAGCACCCGATATAGCTTTTCCACGAATAAATAACATAAGGTTCTGACTTCTCCCCCCCGCGCT--GTTTCTTCTCGTATCCTCAACTGTCGTAGAAGTCGGAGTTG…
	LC107741	----------------------------------------AACCCTATATT--TC-ATCTTAGG---CG-----TCTGAGGAG-GACTACTCGGA-ACCTCCATAAGCCTA--ATAAT----CCGAGCTGAAC---TCGGCCAACCAG---GC---TCTCTGCTC-GGAAATGACCAGC---TATATAACACTATAGTCACT-GCACACGCATTCTTAATAATTTTCTTTCT-AGTAATACCA-ATCTTTATTGGAGGCTT--TGGGAATTGGTTAGTCCCAATAATGTTATCTGCACCAGACATGGCTTTCCCCCGAATAAATAACATAAGTTTCTGGCTTCTCCCTCCAGCCTT--AACTCTATTAGTATCCTCATCAATAATCGAATCCGGAGTAG…
	MN619305	----------------------------------------TACATTATACT--TC-ATTATGGG---TA-----TTTGAGGTG-GCCTATTAGGA-ACCTCTATAAGCCTA--ATAAT----TCGTGCAGAAT---TGGGTCAACCCG---GA---TCTCTCCTT-GGCAATGACCAAC---TATACAACACTATAGTTACA-GCACACGCATTTTTAATAATTTTCTTCCT-TGTTATACCA-GTTTTTATTGGAGGATT--TGGAAACTGACTAGTTCCCCTTATGCTTTCCGCCCCCGATATAGCTTTCCCCCGCCTAAACAATATAAGATTCTGGTTACTTCCACCAGCCTT--AACTTTACTAGTCTCCTCATCCATAATTGAGAGAGGGGTAG…
	MN619307	----------------------------------------AACATTATATT--TC-GTAATAGG---AG-----TATGAGGAG-GCCTTCTTGGA-ACCTCTATAAGCCTA--ATAAT----TCGAGCAGAGC---TAGGTCAACCTG---GA---TCCCTTCTA-GGAAATGACCAGC---TTTATAATACAATAGTTACT-GCACATGCATTCTTAATAATCTTCTTTTT-AGTGATACCA-ATCTTCATCGGAGGATT--TGGTAACTGATTAGTCCCATTAATACTTTCAGCACCTGATATAGCTTTCCCTCGTATAAATAACATAAGATTTTGACTACTTCCACCTGCCCT--TACACTTCTAGTCTCATCCTCAATAATTGAAAGGGGTGTAG…
	AB968034	---------------------------------------GCACCCTTTATT--TC-ATTTTAGG---TA-----TCTGAGGGG-GTCTCCTAGGA-ACATCAATAAGTCTC--CTGAT----TCGAGCTGAAC---TTGGCCAGCCTG---GC---TCTCTTTTA-GCCAATGACCAAA---TCTATAATACAGTCGTCACT-GCCCATGCCTTTCTAATAATCTTTTTCTT-AGTCATACCC-ATCTTCATTGGAGGATT--TGGAAATTGACTTGTCCCCCTAATACTCTCAGCACCAGACATAGCATTCCCACGAATAAACAACATAAGATTCTGGTTCCTCCCCCCAGCCTT--AATCTTATTAGTGTCCTCTTCTATAATCGAGTCGGGGGTGG…
	LC107727	----------------------------------------AACCCTTTACT--TT-ATTTTAGG---GA-----TCTGAGGGG-GCCTCCTCGGC-ACTGCTATGAGAATA--ATAAT----CCGTGCAGAGC---TTGGCCAACCAG---GC---GCACTTTTA-GGTAATGACCAAA---TCTACAACACCATTGTAACG-GCCCACGCATTTTTAATAATTTTCTTCTT-GGTAATACCC-GTTTTCATTGGTGGATT--CGGTAACTGGCTAGTACCCTTAATACTTGCCGCACCTGACATAGCGTTCCCCCGAATAAATAATATAAGGTTTTGACTGCTTCCCCCAGCACT--AATTCTTCTAGTCTCATCTGCCGCTATCGAGACTGGCGTTG…
	LC107723	----------------------------------------TACCTTATACT--TC-ATTTTAGG---TG-----TCTGAGGAG-GTCTTCTAGGG-ACAGCAATAAGAATA--ATAAT----TCGAGCCGAAC---TAGGGCAGCCTG---GC---TCATTCCTA-GGAAATGACCAAA---TTTACAACACAATTGTCACT-GCCCATGCGTTTCTAATAATCTTCTTCAT-GGTTATACCC-ATTTTTATTGGAGGATT--TGGTAACTGATTAGTACCTTTGATGCTAGCGGCGCCTGATATGGCATTCCCCCGTATAAACAATATAAGATTCTGGCTGCTGCCTCCAGCTCT--CATTTTGCTGGTCTCCTCCGCTATAGTTGAGTCTGGGGTCG…
	LC107725	----------------------------------------TACACTGTACT--TT-ATTCTAGG---TA-----TCTGAGGCG-GCCTTCTTGGG-ACCGCAATAAGAATA--ATAAT----TCGAGCCGAAT---TAGGACAACCTG---GC---TCACTCCTA-GGTAATGATCAAG---TATATAACACCATTGTCACT-GCTCACGCATTTCTAATGATTTTCTTCTT-AGTTATACCT-GTATTTATTGGGGGGTT--TGGCAATTGGCTTGTTCCTCTAATGCTCTCTGCACCTGATATAGCCTTCCCACGAATAAATAACATAAGATTTTGACTTCTGCCTCCAGCCCT--AGTGCTACTAGTGAGGTCTACTCTCATTGAATCGGGGGTAG…
	LC107728	-----------------------------------------------TACT--TC-ATTCTAGG---AA-----TTTGGGGGG-GGCTCCTGGGA-ACTGCCATAAGGATA--ATAAT----CCGGGCAGAAC---TAGGCCAACCCG---GA---TCCCTACTA-GGAAATGATCAAA---TCTACAACACTATCGTAACA-GCCCATGCATTTTTAATAATTTTCTTTTT-AGTTATACCT-GTTTTCATTGGAGGGTT--TGGCAATTGATTGGTTCCTTTAATATTAGCGGCACCAGACATAGCTTTCCCACGAATAAACAACATAAGGTTCTGACTTTTACCCCCTGCTCT--GATCCTTTTAGTCTCATCTTCAATAATTGAATCGGGGGTTG…
	LC107724	----------------------------------------AACCTTATACT--TC-CTTCTAGG---AA-----TTTGGGGAG-GCCTTCTAGGA-ACTGCTATAAGAATA--ATAAT----TCGAGCAGAAT---TAGGACAACCTG---GA---TCTCTATTA-GGTAATGATCAAG---TATATAATACCATTGTAACC-GCACATGCATTCTTAATAATCTTCTTCCT-AGTTATACCA-GTATTTATTGGTGGGTT--TGGTAACTGACTAGTACCTCTAATACTGTCGGCCCCAGACATAGCCTTTCCCCGAATAAATAACATAAGATTTTGACTTCTCCCTCCCGCCCT--ATTACTTCTTGTATCCTCAGCAATAATCGAATCTGGGGTAG…
	LC107726	----------------------------------------GACCCTATATT--TT-ATTTTCGG---TA-----TCTGGGGAG-GTCTACTAGGC-ACTGCGATAAGTATG--ATAAT----CCGCGCAGAAC---TAGGCCAACCAG---GA---TCTCTTCTT-GGGAATGATCAAG---TTTATAACACTATTGTAACC-GCACATGCGTTCCTAATAATTTTCTTCTT-AGTAATACCT-GTATTCATTGGAGGGTT--TGGGAACTGACTTGTCCCATTAATACTCTCCGCCCCTGATATAGCATTTCCACGAATAAATAACATAAGATTTTGACTTCTACCTCCAGCCTT--AATCCTATTAATTTTTTCTGCGATAATTGAATCAGGTGTAG…
	AB968033	-------------------------------AGACATTGGCACCCTATACT--TC-ATCTTAGG---AG-----TATGAGGAG-GTCTACTAGGC-ACCTCCATAAGCCTA--ATAAT----TCGTGCTGAAC---TAGGGCAACCTG---GC---TCCCTGTTA-GGTAACGATCAAA---TCTACAATACAGTAGTAACG-GCTCACGCCTTTTTAATAATTTTCTTCCT-AGTCATGCCT-ATTTTTATTGGAGGATT--TGGCAACTGATTAGTTCCCCTAATACTCTCAGCCCCCGACATGGCGTTTCCTCGTATAAATAACATAAGATTCTGACTTCTTCCCCCTGCCCT--CCTTCTACTAGTCTCCTCTTCAATGATTGAGTCTGGAGTAG…
	AB932566	-------------------------------------------------------------------------------------------------------------------------------------------------------------------------------------------------------------------------------------------------------------------------------------TTCCCCTTATGCTCTCCGCGCCAGATATGGCATTCCCACGTATAAATAACATAAGATTCTGACTACTACCCCCTGCTCT--CCTCCTTCTTGTTTCATCTTCTATAATTGAATCCGGGGTAG…
	HM889234	--------------------------------------------------------------------------------CTG-GTATAGCCGGC-ACAAGAATAAGCCTA--TTAAT----CCGGACAGAAT---TAGGACAACCAG---GC---TCACTCTTA-GGAAGAGATCAAC---TATACAATACAGTAGTTACA-GCCCATGCCTTCTTGATAATTTTTTTTTT-AGTAATACCA-ATCCTCATTGGTGGATT--TGGTAACTGATTACTCCCCCTTATGCTAGGCACACCAGACATAGTCTTTCCGCGATTAAACAACTTAAGATTCTGATTGCTACCCGCGGCACT--TACCTTACTACTAATATCATCAATAGTAGAAAAAGGCGCTG…
	HM425572	--------------------------------------------TTATACT--TT-ATAGTTGG---GA-----TCTGAGCCG-GCATATCCGGC-ACAAGAATAAGATTA--TTAAT----TCGAACTGAGC---TGGGACAACCAG---GC---TCTCTATTG-GGAAGAGATCAAT---TATATAATACACTCGTAACT-GCTCATGCATTTTTAATAATTTTCTTTCT-TGTAATACCA-GTTCTAATTGGAGGATT--TGGAAATTGGTTATTACCTATAATATTAGCAACCCCTGATATAGTCTTCCCACGAATAAATAACCTAAGATTTTGACTCCTGCCCATAGCCTT--AAACTTATTATTAATATCCGCATTAGTAGAAAAAGGAGCAG…
	JF903784	----------------------------------------CACCATATACT--TT-TTACTAGG---AA-----CATGAGCAG-GATTAATAGGA-ACCTCAATAAGCATA--CTAAT----TCGAGCAGAGC---TAAGACAACCGG---GA---ACCCTCATT-GGCACTGATCAAC---TTTATAACACTCTTGTAACC-GCCCATGCATTTCTTATAATCTTTTTCTT-AATTATGCCT-ATAATAATTGGTGGATT--TGGAAATTGACTAGTGCCAATAATATTAAACGCACCAGATATGGCCTTCCCCCGATTAAATAATATAAGATTCTGACTATTACCCCCATCCCT--AGTTCTCCTTTTATCAAGGTCACTAGTAGAAAGAGGGGCTG…
	EF123785	----------------------------------------CACTCTCTATT--TC-ATATTAGG---TA-----TGTGGGCTG-GACTTCTAGGC-ACATCAATAAGCCTC--CTTAT----TCGTACTGAAT---TAGGCCAGCCCG---GA---AGCCTATTA-GGAAGTGACCAAT---TATACAATACAATTGTAACT-GCCCACGCTTTCTTAATAATTTTCTTCCT-AATTATACCC-GTATTAATCGGCGGATT--CGGAAATTGACTCATCCCTCTAATAATAGTATCACCAGATATAGCATTCCCACGTATAAATAACATAAGATTCTGACTACTCCCCCCATCACT--AATTATACTACTCTCCAGATCTGCAGCCGAATCAGGGGTAG…
	KR364801	--------------------------------------GGAACCATCTAST--TT-CTTCTAGG---AT-----CATGCTCCG-GCCTTTTAGGC-ACCTCAATAAGAGTA--TTAAT----TCGAACAGAGC---TTAGGCAACCAG---GG---TCACTTATA-GGAACAGACCAAC---TATACAATACAGTATTAACC-GCTCATGCTTTCCTAATAATTTTTTTCTT-AATCATGCCC-GTGATAATTGGAGGATT--TGGAAACTGACTTGTACCACTAATATTAACAGCCCCCGATATAGCCTTCCCACGGATAAATAACATAAGATTCTGATTACTCCCCCCTTCTCT--TATACTCCTTTTATCGAGATCTGTTGTAGAAAATGGAGTAG…
	MZ580834	----------------------------------------AACTCTATACT--TC-TTATTTGG---AG-----TATGATCTG-GTCTCCTAGGC-ACATCAATAAGTGTC--CTTAT----TCGCACTGAGC---TAGGTCAACCTG---GC---CCCCTTTTA-GGCTCTGATCAAC---TTTATAATACTATTGTTACA-GCCCATGCTTTTCTTATAATTTTTTTCTT-AATTATACCA-GTTATAATTGGAGGGTT--TGGTAATTGGCTAATTCCTCTTATATTAACAGCCCCAGATATAGCTTTTCCACGAATAAATAACATAAGATTCTGACTACTCCCACCATCACT--TATTCTTCTTTTATCTAGAGCCGCGGTAGAAAGGGGAGCAG…
	OK166788	--ATGCGTTGACTAATATCTTCCAACCATAAAGACATCGGAATACTATACT--TC-ATTTTTGG---TA-----TATGGTCAG-GACTTCTAGGA-ACATCAATAAGTTTA--ATTAT----TCGAACTGAAC---TAGGCCAACCGG---GG---TCCCTATTA-GGAACCGATCAAT---TATATAATACTATTGTAACT-GCCCATGCATTTCTAATAATTTTCTTCTT-AATTATACCA-GTTATAATCGGGGGATT--TGGCAATTGACTAATTCCCCTAATACTTGCTGCCCCTGATATAGCGTTCCCCCGAATAAACAACATAAGATTTTGGTTGCTGCCTCCTTCATT--AGTGCTGCTACTATCTAGATCTACAGTAGAAAGAGGTGTGG…
	MH338263	--------------------------------GACATTGGAACCATATATT--TT-GTTTTAGG---AA-----TATGAGCAG-GACTACTAGGA-ACCTCTATAAGAGTC--TTAAT----TCGAACAGAAC---TTGGACAACCAG---GG---AGGCTCTTA-GGAAGTGATCAAC---TCTACAATACCATCGTTACA-GCTCACGCATTCTTAATAATTTTCTTTCT-TATCATACCC-GTAATAATCGGAGGATT--TGGAAATTGACTTGTACCACTAATATTAACAGCACCAGATATAGCATTCCCCCGAATAAATAATATAAGATTCTGACTATTACCCCCCGCCCT--AACCCTTCTTTTATCTAGCTCAACAGTAGAAAAAGGGGTAG…
	MW278364	----------------------------------------AACTATATACT--TT-ATTCTAGG---AA-----TATGGGCTG-GTTTAATAGGG-ACATCAATAAGAGTT--CTTAT----CCGAACAGAGC---TAGGCCAACCAG---GC---AGGTTGTTA-GGGAGAGACCAAC---TATATAATACTATTGTCACT-GCCCATGCATTCTTAATAATCTTTTTTTT-AATTATACCT-GTTATAATTGGAGGGTT--TGGTAACTGACTAGTACCCCTCATACTAACAGCCCCAGACATAGCATTCCCACGTATAAATAATATGAGATTCTGATTATTACCTCCTGCCTT--AACCCTACTTTTATCAAGAGCAACAGTAGAAAAAGGAGTAG…
	MN217522	--------------------------CATAAAGATATTGGTACCATATATT--TT-ATTTTTGG---TA-----TGTGAAGGG-GTCTGGTAGGG-ACTTCAATGAGTATG--CTTAT----TCGTGTAGAGC---TCGGGCAACCTG---GG---GGGTTTCTG-GATAACCCACAGC---TTTATAACACTATTGTGACT-GCTCATGCTTTCCTTATAATTTTTTTTCT-TGTTATGCCT-GTGTTTATTGGTGGCTT--TGGGAATTGGCTTATTCCTATGATGCTTGGGGGGCCGGATATGATTTTCCCCCGGCTTAATAACCTTAGGTTTTGGCTGCTGCCTCCTGCTCT--GTGTATGCTCATTTTTTCTTCTGTTGTTGAGACTGGTGCTG…
	KJ736371	-----------------------------------------ACACTGTATT--TT-CTTTTTGG---GA-----TATGGGGGG-GGTTTCTTGGG-ACATCTATAAGAATG--CTCAT----TCGGGTTGAGC---TCGGGCAGCCAG---GC---TCTTTCCTT-GGGAGGGATCAGC---TTTATAATACAATTGTTACG-GCGCATGCCTTTCTTATAATTTTTTTTCT-TGTTATGCCA-GTTTTTATTGGGGGGTT--CGGGAATTGACTTATTCCGCTTATGCTTGGGGCGCCTGATATGGCGTTTCCCCGGCTTAACAATATAAGGTTTTGGCTGCTCCCCCCCTCGCT--GATTCTTCTTGTGGGGTCTGCTGCAGTGGAGAAGGGGGTAG…
	MN217515	--------------------------CATAAAGATATTGGTACGCTGTATT--TT-CTATTCGG---TA-----TGTGGGGCG-GTCTTCTTGGG-ACGTCTATAAGGCTT--CTTAT----TCGTACCGAGC---TGGGGCAGCCTG---GG---TCTCTTCTT-GGGAGGGACCAGC---TGTATAACACTATTGTTACG-GCTCATGCATTTCTCATAATTTTTTTTCT-AGTCATGCCT-GTTTTTATTGGGGGTTT--TGGGAATTGGCTGATTCCTCTGATAATTGGTGCTCCTGATATGGCTTTTCCACGGCTAAATAATATGAGTTTTTGGCTTCTGCCTCCTTCTCT--TGCTCTTCTAGTTACTTCAGCTTCTGTAGAAAAGGGGGTGG…
	MZ504215	------------------------ATCATAAAGATATTGGCACACTATACC--TT-TTATTTGG---TA-----TTTGAGGGG-GATTAATAGGT-ACATCTTTAAGATTA--GTTAT----CCGTATAGAAC---TAGCCCAACCCG---GA---ACCCTACTA-GGAAATGACCAAC---TCTATAACGTTATTGTTACA-GCACACGCATTTCTTATAATTTTCTTTTT-TGTCATACCA-GTCTTTATTGGCGGAAT--AGGAAATTGACTAGTTCCTCTTATATTAGGTACAGCTGATATAGCATTCCCACGAATAAATAACCTAAGATTCTGACTTATGCCTCCATCACT--TTTCTTATTGTTAATATCCGCCGCTGTAGAAAGAGGGGCAG…
	ON716064	----------------------------------------------------------------------------------------------------------GTTTA--CTAAT----TCGCGCTGAAT---TGGGCCAGCCCG---GG---GCCCTACTT-GGAGACGACCAGC---TGTATAATGTAATTGTTACA-GCACATGCCTTTGTTATAATTTTTTTCTT-AGTTATGCCG-ATGATAATCGGTGGATT--TGGGAACTGGCTAGTCCCCTTAATGTTAGGGGCGCCCGATATGGCCTTCCCCCGCCTGAATAATATAAGTTTCTGGCTTCTTCCCCCTGCGCT--TCTCTTGCTTTTATCTTCGGCAGCTGTCGAGAGGGGTGTCG…
	MZ334683	----------------------------------------CACACTTTACT--TT-CTTTTCGG---AA-----TCTGATCTG-GCCTCGTGGGC-ACCTCCCTTAGACTT--CTAAT----CCGGGCGGAGC---TCGGCCAGCCCG---GC---TCTCTATTG-GGAGACGACCAAC---TGTACAATGTCATCGTAACC-GCCCACGCGTTTATTATGATTTTCTTCCT-AGTTATACCC-ATCTTGATTGGCGGATT--TGGTAACTGACTGATTCCCCTAATACTTGGGGCGCCTGATATGGCCTTCCCGCGTATAAACAATATAAGGTTTTGGCTTCTTCCACCAGCCCT--TATTCTTCTCTTATCTTCTGCTTTCGTGGAGAGGGGCGCAG…
	KJ736344	-----------------------------------------ACCTTATATA--TC-ATCTTCGG---TA-----TTTGATCCG-GCCTAGTAGGA-ACCTCCCTAAGCCTT--TTGAT----CCGGGCCGAAC---TCGGGCAACCAG---GC---GCCCTCCTC-GGCGACGACCAAC---TTTACAACGTTATCGTCACG-GCCCACGCTTTCGTTATAATTTTTTTCTT-AGTAATGCCC-ATAATAATCGGTGGGTT--TGGAAACTGATTAATCCCTCTAATACTGGGGGCCCCCGACATGGCATTCCCGCGTATAAACAATATAAGCTTTTGGCTGCTGCCGCCAGCCCT--ATTACTTCTTCTCTCATCCGCATTCGTAGAGAATGGCGCCG…
	HM473453	--------------------------------------GGCACTCTTTACT--TT-CTTTTTGG---AA-----TTTGATCGG-GCCTAGTAGGA-ACCTCGTTAAGACTC--CTTAT----TCGGGCTGAAC---TCGGCCAGCCAG---GT---GCCCTTTTA-GGGGATGACCAGC---TTTATAATGTAATTGTAACT-GCCCACGCTTTTGTTATAATCTTTTTTTT-AGTTATACCT-GTTATGATTGGAGGGTT--TGGAAATTGATTAGTCCCCTTAATGCTAGGGGCCCCAGACATGGCTTTCCCACGTATAAATAATATAAGATTTTGGCTACTTCCTCCTGCCTT--AATTTTACTACTATCTTCAGCTTTCGTAGAAAATGGAGTAG…
	KF808161	--------------------------------------------CTTTACT--TT-C--ATTGG---CA-----TATGATCAG-GACTTNGTAGG-ACTTCTCTTAGTCTT--TTAAT----TCGAGCAGAAC---TTGGGCAACCAG---GG---GCCTTATTA-GGGGATGACCAAC---TCTACAACGTAATCGTTACG-GCACACGCCTTTGTAATAATTTTTTTCCT-TGTTATACCC-GTGATAATAGGAGGATT--TGGAAACTGACTTATTCCCTTAATATTGGGGGCCCCTGATATGGCTTTTCCCCGAATGAATAATATAAGATTCTGACTTCTTCCTCCATCATT--ACTTCTGCTTCTTTCGTCTGCTTTTGTGGAAAGAGGCGCAG…
	KF808165	---------------------------------------------CTTACT--TT-CTTTTGGA----------TCTGATCTG-GATTGNGTCGG-ACATCCTTGAGCCTC--CTTAT----TCGAGCTGAGC---TAGGCCAACCGG---GG---GCCCTTTTA-GGCGATAATCAAT---TATATAATGTAATTGTAACC-GCACATGCTTTCGTTATAATTTTCTTTTT-GGTAATACCT-GTGATAATCGGCGGATT--CGGAAACTGACTGGTACCCTTAATACTAGGCGCCCCAGATATAGCGTTCCCCCGAATAAATAATATGAGCTTTTGACTATTGCCCCCCGCTTT--AATTCTCTTACTATCCTCTGCATTTGTTGAAAGCGGGGTTG…
	MN684031	----------------------------------------TACTTTATATT--TT-CTATTTGG---TA-----TTTGATCTG-GTCTTGTCGGT-ACGTCACTAAGTTTA--CTTAT----TCGTGCAGAGT---TAGGCCAGCCCG---GG---TCTCTTCTT-GGAGATGATCAAT---TATATAACGTTATCGTTACT-GCTCACGCTTTTATTATGATTTTTTTCCT-CGTTATACCT-ATTCTTATAGGGGCGTT--TGGTAATTGACTGGTGCCCCTAATATTGGGTGCACCAGATATGGCTTTCCCACGTATGAATAATATAAGCTTTTGATTACTACCCCCCGCCCT--ACTCCTCCTTCTCTCATCCGCCTTCGTTGAAAGCGGTGTTG…
	MZ504189	------------------------ATCATAAAGATATTGGAACATTATATT--TT-TTATTTGG---CA-----TTTGATCCG-CAATAGTAGGA-ACCTCTCTTAGTCTT--TTAAT----TCGTGCAGAGC---TCGGACAACCAG---GC---TCGTTTCTT-GGAGACGACCAAC---TTTACAACGTTATTGTTACA-GCTCACGCATTTGTTATAATTTTTTTCCT-TGTTATACCT-GTAATAATAGGAGGGTT--TGGAAATTGATTAATTCCATTAATATTAGGAGCTCCTGATATAGCCTTTCCCCGATTAAATAACATAAGATTCTGGCTTCTTCCCCCTGCCTT--AATTCTCCTCTTATCATCTGCATTTGTAGAAAGTGGAGTTG…
	MZ334713	----------------------------------------TACACTATATT--TC-TTATTCGG---AA-----TTTGATCCG-GCTTAGTTGGA-ACATCACTAAGTCTC--CTGAT----TCGTGCTGAAC---TCGGACAACCAG---GG---GCACTTCTC-GGAGATGACCAAT---TATATAATGTTATCGTAACA-GCTCATGCATTTGTCATAATTTTCTTTCT-AGTTATACCA-GTAATAATTGGAGGATT--TGGAAATTGATTAGTGCCCTTAATACTAGGCGCGCCAGATATAGCCTTCCCACGAATAAACAACATAAGCTTTTGACTCCTCCCTCCCGCTTT--AATTCTTCTTCTTTCATCTGCATTTGTCGAAAGTGGTGTTG…
	KJ736343	-----------------------------------------ACTCTATACT--TT-ATCCTAGG---TA-----TCTGGTCCG-GGCTTCTTGGC-ACATCGCTAAGCATA--CTAAT----TCGGTTTCAAC---TAGGGCGCCCTG---GA---GGGGTAATC-CACTCAGAACAGC---TATACAACACCATTGTAACA-GCCCACGCATTTCTAATAATCTTCTTTCT-AGTAATACCC-GTATTTATCGGCGGGTT--TGGAAACTGACTTCTACCACTAATGCTTAAAACACCTGATATAGTATTCCCTCGATTAAATAATATAAGGTTTTGACTGCTTCCCCCTGCCTT--ATTCCTTCTTGTATCCTCTACAATAGTAGAAAAGGGGGTAG…
	KY972414	--ATGCGCTGACTATACGCCACAAACCATAAAGATATTGGCACCCTTTATT--TT-ATCAGGGG---AA-----TTTGAGCCG-GGTTAGTGGGG-ACTATATTAAGTCTC--TTAAT----TCGTGTTGAAT---TAGGACAACCTG---GG---TCTTTTTTA-GGCAGTGACCAAC---TTTATAATGCTATCGTTACT-GCACACGCATTTCTAATAATTTTCTTTTT-AGTAATACCA-GTACTTATTGGCGGGTT--TGGAAATTGATTATTGCCTCTAATATTAGGCGCACCAGACATATCGTTCGCCCGATTAAATAATTTAAGGTTCTGGTTAGTTCCACCTGCGTT--GTTTATATTAATCTCCTCGTTTATAGTCGAAAAAGGAGCGG…
	OQ582086	-----------------------------------------ACACTTTATT--TC-ATTTCAGG---TA-----TCTGATCTG-GAATTTTAGCC-ACTTCCTTTAGAATA--ATTAT----TCGAGCCGAAT---TAGGTCAACCAG---GA---ACTATCCTA-GGAAGAGACCAAA---TTTATAACACTTTAGTAACA-GCCCACGGTGTTTTAATAATATTTTTTGT-TATTTTACCC-ATTCTCATAGGCGGATT--CGGAAACTGACTGCTTCCCTTAATACTAGGAGCCCCAGATATAGCATTCCCCCGTCTAAATAACTTTGCATTTTGACTAGTTCCTCCTGCAGT--TATTCTTCTAACTGCTTCTGCTGCCATTGAAAAAGGAGCCG…
	JX423685	------------------CAACAAATCATAAAGATATTGGTACGCTATACT--TT-ATTCTCGG---AG-----TTTGATCTG-GGATAATTGGC-CTCGGGTTAAGACTT--TTAAT----TCGAATCGAAC---TATCCATCCCCG---GA---TCATGACTA-GGGAACGATCAAC---TATATAACACTATCGTCACC-GCTCATGCATTCTTAATAATCTTCTTTTT-AGTTATACCT-ATTATGATTGGTGGTTT--TGGCAACTGACTAATTCCATTAATACTAGGGATCCCCGATATATTATTTCCCCGCTTAAACAATTTAAGATTTTGACTACTCCCTCCTTCCCT--ACTGCTCCTACTAAGCTCTGCTGCAGTAGAAAAAGGAGCAG…
	HQ024287	----------------------------------------CACACTGTACT--TC-ATTTTAGG---GG-----TCTGGGCGG-GACTACTCGGC-ACCTCCATAAGGATA--CTAAT----CCGGGCAGAAT---TGGGCCAGCCCG---GA---GCACTGCTC-GAAAGAGATCAGC---TCTATAACACCATTGTAACT-GCCCATGCTTTTATTATGATTTTCTTTTT-AGTGATGCCC-GTGATAATTGGGGGATT--CGGAAATTGATTCTTGCCCCTAATATTGGGGGCCCCAGACATGGCCTTCCCCCGGCTAAATAATATAAGATTTTGACTCCTCCCCCCCTCTCT--CACCCTTCTACTCGCCTCTGCTATAGTGGAAAGGGGAGCCG…
	KP793136	--------------------------------------------------T--TT-CTTTTAGG---GG-----TGTGATCGG-GAATAATTGGG-ACTGCTATGAGGGTT--TTAAT----TCGGGTAGAGC---TTGGACAACCTG---GA---TCATTTCTT-GGTAATGAGCAGC---TTTATAACTCTATTGTGACG-GCTCATGCCTTTCTAATAATTTTTTTTTT-AGTAATGCCT-GTTATAATTGGGGGCTT--TGGTAATTGGCTTTTACCTTTGATATTGAATGTTCCAGATATGGCATTTCCGCGTTTAAATAATTTAAGGTTTTGGTTGTTACCTCCTGCTTT--ATTATTATTATTATTATCTGCGCTTGTAGAAAAAGGGGCAG…
	MK971205	-----------------------------------------ACGCTATATT--TC-ACCCTGGG---AA-----TATGGTCTG-GAATATTGGGA-ACCTCCATAAGACTT--CTGAT----CCGCATAGAGC---TAGGACAACCAG---GG---TCTCTCCTC-GGGTCTGACCAAC---TCTACAACACAATTGTTACA-GCACACGCATTTTTAATAATCTTCTTCCT-AGTAATACCT-GTGTTCATTGGTGGGTT--CGGAAATTGGCTTCTCCCCCTTATACTTGCCTCGCCTGACATAATATTTCCACGGCTCAATAATCTCAGATTCTGATTTCTACCCCCAGCCCT--ATTCCTGCTTATAGCCTCTACAATTGTAGAAAGGGGCGCCG…
	KJ736337	-----------------------------------------ACCCTATATT--TT-ATCCTTGG---AA-----TCTGGGCTG-GAATATTAGGA-ACCTCAATAAGTGTT--CTAAT----CCGAATAGAAC---TCGGGCAACCTG---GC---TCTCTTTTA-GGGTCTGATCAAC---TTTATAACACCCTTGTAACA-GCACATGCCTTTATTATAATTTTCTTCCT-TGTTATACCA-GTTTTTATTGGTGGGTT--TGGTAACTGATTATTACCCCTTATACTAGGGTCCCCTGATATGGCCTTTCCACGCCTAAACAACCTAAGATTTTGGTTTCTGCCCCCCGCTCT--ATTCCTCTTAGTTTCATCCTCACTTATTGAAAGCGGGGTAG…
	MH242705	----------------------------------------AACACTATATT--TT-GTTCTAGG---AG-----TATGATCAG-GTATACTAGGA-ACCTCAATAAGAGTT--CTAAT----TCGTATAGAAC---TTGGCCAACCAG---GA---TCTCTCCTA-GGATCTGATCAGC---TATACAATACTATTGTTACT-GCTCATGCATTCTTAATAATTTTCTTTTT-AGTTATACCC-GTCTTCATTGGAGGATT--TGGTAACTGACTACTACCACTTATGTTAGGCTCACCAGATATAGCCTTTCCACGACTAAACAACCTTAGATTTTGATTTTTACCTCCTTCTCT--ATTTCTCTTAGTTTCATCCACCTTAATTGAAAGTGGAGTAG…
	HM375497	--------------------------------------GGAACCCTATACT--TC-ATCTTAGG---AG-----TATGATCAG-GGATACTAGGA-ACCTCTATAAGAGTC--CTTAT----CCGAATAGAGC---TTGGTCAACCAG---GC---TCCCTTTTA-GGCTCAGACCAAC---TGTATAACACTATTGTTACA-GCCCACGCATTCCTAATAATTTTCTTCCT-AGTTATACCT-GTATTTATTGGAGGGTT--TGGAAACTGACTTCTACCCCTAATACTTGGATCCCCAGATATGGCCTTCCCACGCCTAAATAACTTAAGATTCTGATTTCTTCCTCCTTCCCT--ATTCCTTTTAGTATCTTCTACCTTAATTGAAAGAGGGGTTG…
	KJ736341	-------------------------------------------ACTATATA--TA-ATCCTGGG---CA-----TTTGAGCCG-GAAGCATCGGA-ACTGCAATAAGCCTA--TTAAT----CCGAATAGARC---TATCACAACCTG---GT---TCTCTCCTC-GGAAGAGACCAAC---TATACAATACAATTGTTACT-GCCCATGCATTTTTAATAATTTTCTTCTT-TGTGATACCT-ATATTTATCGGGGGA-T--CGGAAACTGAATATTACCACTCATACTAGGAGCCCCCGATATAGCTTTCCCGCGCCTAAATAATCTTAGCCTGTGACTCCTATTTCCCTCTTT--ATTYCTTCTTCTTCTATCCACTATAGTAGAGAAGGGAGCCG…
	MZ504205	-----------------------------AAAGATATTGGCACACTTTATT--TT-ATCTTTGG---TA-----CTTGATCAG-GCCTATTAGGT-ACCTCAATAAGACTC--ATTAT----TCGAACAGAAC---TAGGACAACCAG---GC---CCTTTTTTA-GGAAGGGACCAAA---TTTATAACACCCTTGTAACT-GCCCATGCATTTTTAATAATCTTTTTCCT-CGTTATGCCT-ATTATAATTGGGGGATT--TGGAAACTGATTAATCCCACTTATATTAGCTACCCCAGATATAGCTTTTCCCCGCCTAAACAATCTTTCTTTTTGACTACTACCCCCCTCATT--AATCTTACTACTTATATCTAGAATTGTTGAACAAGGAGTAG…
	MN217518	-----------------------------AAAGATATTGGAACATTATATT--TT-ATCCTAGG---CA-----CTTGAGGCG-GTATAGCCGGC-ACTGGCATAAGAATA--ATTAT----CCGAATTGAAC---TAGGCCAACCTG---GC---TCATTTCTA-GGAAGAGATCAAT---TATATAATGTAATTGTGACT-GCTCATGCATTCTTAATGATTTTCTTTAT-AGTTATACCA-ATTTTCATTGGTGGATT--TGGTAATTGGCTATTACCACTTATACTAGCACTACCAGACATAGCTTTTCCTCGAATAAATAATATAAGTTTCTGACTACTTCCTCCTGCCCT--AACCTTACTATTAATATCATCTATAGTAGAAAGAGGCGTAG…
	KY972411	--ATGCGTTGATTATTTTCTACCAATCATAAAGATATTGGCACACTTTACT--TT-TTGTTAGG---GA-----CCTGAGGCG-GACTAGCTGGA-ACTAGCATAAGGATG--ATTAT----CCGGGTTGAAC---TTGGTCAACCGG---GT---GCATTCTTA-GGTAGTGACCAAC---TATATAACGTAATTGTTACC-GCCCATGCATTCCTTATAATTTTCTTCAT-AGTAATGCCT-ATTTTCATTGGTGGCTT--TGGAAATTGACTAATCCCTCTTATACTTGCTGCTCCAGATATAGCATTCCCACGAATAAACAATATAAGGTTCTGACTTCTACCCCCTTCTCT--TATTTTACTTCTTATGTCAGCCGTAATCGAAAGCGGGGTTG…
	OP702879	--------------------------------------------------------------------A-----CTTGAGGTG-GGTTAGCAGGT-ACAAGAATAAGAATA--ATTAT----TCGAGTTGAGC---TTGGTCAACCTG---GG---GCTTTTTTA-GGGAGAGATCAGC---TTTATAATGTTATTGTTACT-GCCCATGCGTTTTTGATAATTTTTTTTAT-AGTAATACCA-ATTTTTATTGGGGGGTT--TGGAAATTGATTAATTCCTCTTATATTAGCTGCTCCTGATATAGCTTTTCCACGAATAAATAATATAAGATTTTGACTTCTTCCTCCTTCATT--AGTGCTGCTTTTAATGTCAGCTGTTATTGAGAGAGGTGTGG…
	MG422811	----------------------------------------AACTCTATATT--TT-ATCCTAGG---CA-----CATGGGGAG-GTCTAGCAGGC-ACAAGAATAAGTATA--ATTAT----TCGTGTTGAAC---TAGGCCAACCAG---GC---TCTTTTTTA-GGAAGTGATCAAC---TTTATAATGTGATCGTAACC-GCCCATGCATTTCTCATAATTTTCTTTAT-AGTAATACCC-ATCTTTATTGGGGGATT--TGGAAATTGATTAATCCCATTAATACTAGCCGCACCTGACATAGCATTCCCTCGTATAAATAACATAAGATTTTGAATACTTCCTCCATCCCT--TATTCTCCTATTAATATCTGCAGTAATTGAAAGCGGAGTGG…
	KJ736405	-----------------------------------------ACCTTATACT--TT-ATTTTAGG---AA-----TCTGATCAG-GACTTCTAGGA-ACCTCTATAAGAATG--CTAAT----TCGAGCGGAAC---TTGGACAACCAG---GA---TCTCTTCTA-GAAAGAGACCAGC---TTTATAACACCATTGTTACT-GCCCATGCGTTTTTAATAATTTTTTTCCT-AGTTATACCT-GTCTTTATTGGAGGATT--TGGAAACTGACTTTTACCCCTTATACTGTCTACCCCTGATATAGCCTTTCCCCGTCTTAATAACATAAGATTCTGACTGTTACCCCCATCCCT--CTTTCTTTTAATTTCCTCAGCCTTAGTCGAAAAAGGAGTTG…
	HQ024104	--------------------------------------GGAACTCTATACT--TA-GTACTAGG---CA-----TATGGTCTG-GACTTCTTGGA-ACCTCAATAAGAATA--CTTAT----TCGAGCAGAAT---TAGGCCAACCCG---GA---ACCTTACTA-GGCAGAGACCAAC---TTTACAACACCATTGTAACA-GCACACGCATTCTTAATAATTTTCTTTCT-GGTGATACCT-GTATTTATTGGGGGATT--TGGAAATTGACTTCTACCTCTTATACTTTCAGCTCCAGATATAGCATTTCCACGACTTAATAATATAAGATTTTGGTTTCTCCCACCAGCATT--ATTCCTGTTACTATCTTCCGCGCTTGTCGAAAAAGGAGTCG…
	KY262699	-----------------------------------------ACCTTTTATT--TT-ATTTTAGG---CA-----TCTGATCAG-GATTGCTTGGC-ACATCCATAAGGCTC--TTAAT----TCGTGCGGAGT---TAGGACAGCCCG---GA---TCCCTTCTA-GGAAACGATCAGC---TCTACAACACTATCGTAACA-GCACATGCCTTCCTTATAATTTTCTTTCT-AGTAATGCCC-GTATTTATTGGTGGCTT--TGGTAACTGACTTCTCCCGCTGATACTGGCCGCACCTGATATGGCATTCCCACGATTAAATAATATAAGATTTTGACTGTTGCCTCCTTCTTT--AGCACTGCTAGTTTTTTCTGCTGCCGTGGAAAAGGGCGTCG…
	MZ562502	--------------------------CATAAAGATATTGGCACCTTATACT--TC-ATTCTTGG---CG-----CTTGATTTG-GCCTAGTAGGT-ACCTCAATAAGACTC--CTTAT----TCGAGCAGAGC---TGGGCCAACCAG---GC---ACTCTTTTA-GGCAATGACCAAT---TATATAACACAATCGTAACA-GCCCACGCTTTCCTAATAATCTTCTTTAT-AGTTATGCCA-ATTTTTATTGGCGGTTT--TGGGAATTGACTACTTCCTTTAATACTCGCTGCGCCAGATATGGCATTTCCTCGATTAAACAATATAAGTTTTTGGCTTCTACCCCCCTCAGG--AATTCTTCTAATCTCCTCCGCCGCAGTAGAAAAGGGGGTTG…
	KJ736495	----------------------------------------AACCCTA-ACT--TT-ATTTTAG-----------TGCGTGAGG-GGCCTGTAGG--AACTCTATGAGGTTC--TTA------TCGGGCAGAGC----TGGCCAGCCCG--------GCCCCTCTT-AGGAACGACCAAC---TATATAACACAATTGTAACT-GCACATGCCTTCCTTATAATTTTCTTCAT-GGTAATGCCA-ATCTTTATCGGGGGCTT--TGGTAACTGACTACTCCCCCTAATGCTTGCGTCGCCAGATATAGCTTTCCCACGCCTAAACAACATGAGCTTTTGACTTCTGCCCCCTTCTGG--GGTCCTACTGATGTCCTCTGCTGCAGTTGAAAAGGGGGTTG…
	KP255002	----------------------------------------TACTCTATACT--TT-ATTCTAGG---AA-----TTTGATCTG-GATTACTAGGC-ACATCTATAAGGCTT--CTTAT----TCGTGCAGAAT---TGGGTCAGCCTG---GA---TCTCTTTTA-GGTAATGACCAAC---TTTACAACACCTTGGTAACT-GCCCACGCTTTTCTTATAATTTTCTTTCT-TGTAATACCT-GTATTCATTGGGGGATT--TGGTAATTGACTTATCCCTCTTATGCTCGCTGCCCCAGACATAGCTTTCCCACGCCTAAATAATATAAGGTTTTGACTCTTGCCACCCTCATT--AACTCTCCTTGTATTTTCTGCTGCTGTTGAAAAAGGTGTTG…
	MW054865	----------------------------TAAAGATATTGGAACACTTTACT--TT-ATTTTAGG---TG-----TTTGAGCAG-GTCTATTAGGA-ACTTCTATAAGACTT--TTAAT----TCGTGCAGAAC---TTGGACAACCAG---GA---TCTCTTTTG-GGTAATGATCAAC---TTTATAATACTATTGTTACC-GCTCATGCATTCCTAATAATTTTTTTTCT-TGTAATACCC-GTATTTATTGGTGGATT--TGGAAATTGACTTCTTCCTTTAATGTTAGCTGCTCCTGATATAGCATTTCCTCGGCTAAATAACATGAGATTCTGACTTCTGCCACCTTCGTT--AACCCTTCTTGTATTTTCCGCAGCGGTAGAAAAGGGTGTGG…
	KP255303	----------------------------------------CACACTTTACT--TT-ATTCTCGG---TA-----TCTGGGCAG-GTTTACTAGGC-ACTTCGATAAGCCTT--CTTAT----TCGGGCTGAAC---TTGGCCAGCCTG---GG---TCATTGTTA-GGCAATGACCAGC---TTTACAACACGATTGTTACT-GCTCATGCGTTCTTGATAATTTTCTTTTT-AGTAATACCA-GTTTTTATCGGCGGCTT--CGGCAATTGATTAGTTCCTTTAATACTTGCTGCTCCCGATATAGCTTTTCCTCGCCTTAATAACATAAGATTCTGACTGCTACCACCCTCTCT--CACACTCTTAATTTTCTCTGCCGCTGTAGAAAAGGGTGTAG…
	MK971161	-----------------------------------------ACTCTTTACT--TC-ATCTTAGG---TA-----TTTGATCCG-GCCTTCTAGGC-ACATCAATAAGACTC--TTAAT----TCGTGCCGAGC---TTGGACAACCTG---GG---TCTCTTCTA-GGCAACGACCAGC---TTTATAACACTATCGTGACC-GCGCACGCATTTCTCATAATTTTTTTTCT-TGTTATACCC-ATTTTCATTGGGGGGTT--TGGTAACTGGCTATTGCCCCTCATACTGGGCGCACCAGACATGGCCTTCCCCCGCCTAAATAACATAAGATTCTGACTCTTGCCCCCCGCCCT--CACCCTGCTCCTATTCTCCGCTGCAGTAGAAAAAGGTGTTG…
	MZ562510	--------------------------CATAAAGATATTGTGACTTTATACT--TT-ATCCTTGG---TA-----TCTGGTCTG-GACTAATGGGC-ACCTCTATAAGCCTA--TTAAT----TCGTGCAGAGC---TTGGACAACCGG---GG---TCTCTTCTC-GGTAATGACCAAC---TTTATAACACGATCGTAACC-GCACACGCATTTCTAATAATTTTTTTCCT-TGTTATGCCT-ATTTTTATTGGGGGATT--TGGTAATTGACTATTGCCTCTAATACTTGGCTCCCCAGACATGGCATTCCCACGGCTCAACAATATAAGGTTTTGACTGCTTCCCCCATCCCT--AACTTTACTAGTCTTCTCTGCTGCAGTAGAGAAGGGTGTGG…
	GU672302	--------------------------------------GGCACTCTTTATT--TC-ATTTTGGG---TG-----TATGAGCTG-GACTTTTAGGG-ACCTCTATAAGGCTT--CTTAT----CCGAGCTGAGC---TAGGCCAACCTG---GC---TCTCTCCTT-GGAAATGATCAAC---TCTATAACACCATCGTTACT-GCCCACGCATTTCTTATAATCTTTTTTCT-GGTAATGCCA-GTCTTCATTGGAGGGTT--TGGAAACTGACTTCTTCCCCTGATACTAGCTGCCCCTGATATAGCCTTTCCCCGACTTAATAATATAAGCTTCTGGCTGCTCCCCCCCTCCTT--AACCTTACTCGTGTTTTCCGCGGCAGTAGAAAAAGGGGTGG…
	OQ789930	-----------------------------AAAGATATTGGAACCCTGTACT--TT-ATCTTTGG---AG-----TTTGATCTG-GCCTCTTAGGA-ACCTCAATAAGATTA--CTTAT----TCGAGCAGAAC---TAGGACAGCCCG---GA---TCACTTCTA-GGCAGAGACCAAC---TTTACAACACGATTGTTACA-GCTCACGCTTTTCTTATAATTTTCTTTTT-AGTAATGCCT-ACGTTTATTGGCGGCTT--TGGTAACTGGCTGCTGCCTTTAATGCTTGGCGCCCCAGACATGGCTTTCCCTCGACTTAACAACATAAGGTTTTGACTACTTCCCCCATCACT--CACTTTATTAGTTTCATCTGCTGCGGTAGAAAAAGGTGTGG…
	MW125261	----------------------------------------CACCCTCTACT--TT-ATCTTAGG---AG-----TTTGATCCG-GACTCCTAGGA-ACATCAATAAGACTC--CTAAT----TCGAGCAGAAT---TAGGACAACCAG---GG---TCTCTTCTA-GGAAGAGACCAGC---TCTATAACACTATTGTTACC-GCCCACGCATTCCTTATAATCTTCTTTCT-AGTAATACCA-GTCTTCATTGGTGGCTT--TGGAAACTGGCTTCTACCCCTTATGTTAGGAGCACCAGACATAGCATTCCCTCGTCTTAATAACCTTAGATTCTGATTACTACCTCCGTCCCT--TACTCTCTTAGTTTTCTCTGCTGCTGTAGAAAAAGGGGTTG…
	MF121020	----------------------------------------CACTTTATATT--TT-ATTTTAGG---TG-----TCTGATCAG-GACTTTTAGGA-ACCTCTATAAGCCTT--TTAAT----TCGAGCTGAGC---TTGGGCAACCAG---GA---TCACTCTTA-GGCAATGATCAAC---TTTACAATACTATTGTGACT-GCCCACGCTTTCTTAATAATTTTCTTTCT-GGTTATACCA-GTTTTTATTGGTGGATT--TGGTAATTGGTTACTACCACTAATGTTAGCTGCTCCAGACATGGCTTTCCCCCGTTTAAATAATATGAGATTCTGATTGCTTCCCCCTTCTCT--AACTCTCTTAGTATTTTCTGCTGCAGTAGAGAAAGGAGTTG…
	KX098491	-----------------------------------------------------------------------------------------TTAGGT-ACCTCAATAAGACTC--TTAAT----TCGTGCAGAAT---TAGGGCAGCCTG---GC---TCCCTTTTA-GGAAATGACCAAC---TATATAACACAATCGTTACC-GCACACGCATTTTTAATAATCTTTTTCCT-TGTAATGCCA-GTATTTATTGGTGGATT--TGGTAACTGACTTTTACCTTTAATACTTGGTGCACCAGATATATCTTTCCCACGATTAAACAACATAAGATTTTGACTCCTTCCACCATCTCT--TACCTTATTAGTATTCTCTGCTGCAGTAGAGAAAGGGGTTG…
	MW054867	-----------------------------------------ACTCTTTATT--TT-ATTCTTGG---TA-----TCTGGTCCG-GACTTCTAGGA-ACTTCAATAAGCCTC--TTAAT----TCGTGCGGAAT---TAGGGCAACCTG---GA---TCTCTTCTA-GGAAATGACCAGC---TTTATAATACTATTGTTACA-GCCCACGCTTTCTTAATAATTTTTTTCTT-AGTTATGCCT-GTCTTTATTGGAGGCTT--TGGGAACTGACTTCTTCCACTAATATTAGGGGCGCCAGACATATCTTTTCCTCGTCTTAATAATATAAGATTTTGATTGTTACCCCCATCACT--AACACTTTTAGTTTTCTCCGCTGCGGTAGAGAAAGGGGTTG…
	MN311093	--------------------------CATAAAGATATTGGTACCCTATATT--TT-ATCCTTGG---TA-----TTTGAGCAG-GCCTCCTAGGC-ACATCAATAAGTCTT--CTTAT----TCGTGCTGAAT---TAGGTCAACCCG---GA---TCCCTTTTA-GGTGATGACCAAC---TCTACAATACTATTGTTACT-GCTCATGCATTCCTCATAATTTTTTTTCT-AGTAATGCCA-GTATTTATTGGTGGCTT--TGGTAATTGACTTCTTCCACTAATATTAGCCGCCCCAGATATAGCATTTCCTCGACTTAACAACATAAGTTTCTGATTACTCCCTCCTGCCCT--AACACTCTTAGTCTCCTCTGCAGCAGTTGAAAAGGGAGTTG…
	MN684051	----------------------------------------AACTTTATATT--TT-ATTTTAGG---AA-----TTTGATCAG-GTCTTTTAGGT-ACCTCAATAAGACTG--CTTAT----TCGTGCCGAAC---TTGGTCAGCCTG---GC---TCTCTTTTA-GGAAACGACCAGC---TGTATAATACTATTGTTACT-GCCCATGCGTTTCTTATAATTTTCTTTTT-AGTTATACCA-GTTTTTATTGGTGGGTT--TGGTAATTGACTCTTGCCCCTTATATTAGCTGCTCCAGACATAGCTTTCCCTCGATTAAACAACATAAGATTTTGACTTCTCCCACCTGCTCT--TTCACTTTTAGTATTTTCTGCAGCTGTAGAAAAAGGTGTTG…
	MZ504177	--------------------------CATAAAGATATTGGAACCTTGTATT--TT-ATCTTAGG---AA-----TTTGATCAG-GCCTCTTAGGC-ACTTCAATAAGCCTT--CTAAT----TCGAGCAGAGC---TGGGGCAACCAG---GC---TCTCTGTTA-GGTAACGATCAAC---TTTATAACACTATTGTAACC-GCCCACGCATTTTTAATAATCTTCTTTTT-AGTTATACCA-GTATTTATCGGAGGGTT--CGGAAATTGACTTCTTCCTCTTATGCTAGCAGCTCCAGATATAGCATTCCCCCGTCTAAATAATATAAGATTCTGGCTTTTACCACCAGCCCT--ATCTTTACTAGTTTTCTCTGCCGCCGTAGAGAAGGGGGTTG…
	KJ753857	----------------------------------------TACTTTGTATT--TG-ATTTTAGG---GG-----TATGGGCTG-GTATAATTGGT-ACTGGAACTAGGTTG--TTGAT----TCGGGTTGAGC---TTTCTCAGCCCG---GG---TCTTTCCTA-GGGAGAGATCAGT---TATATAATACGTTAGTTACG-GCTCACGCGTTTTTAATGATTTTCTTTTT-GGTTATGCCT-GTGTTTATTGGGGGGTT--TGGTAACTGATTACTTCCTTTAATGTTAGGTGCACCTGATATGGCGTTTCCTCGGTTGAATAATTTGAGTTTTTGATTGCTTCCACCTGCATT--GATTTTGTTGGTATCTTCTGCTGCTGTGGAAAAGGGTGCTG…
	EU694128	------------------------------AAGATATTGGTACTTTATATT--TC-ATTTTAGG---AA-----TTTGAGGTG-GCCTTTTAGGT-ACATCTATAAGTGTC--CTTAT----TCGCACTGAAT---TAGGACAACCTG---GG---GCTTTTCTT-GGAAGTGACCAAA---TCTATAACGTTGTTGTAACA-GCACATGCCTTTTTAATAATTTTCTTTCT-TGTTATACCT-GTGTTTATTGGAGGTTT--TGGAAATTGATTACTTCCCTTAATAATAGGCGCTCCTGATATAGCATTCCCTCGTATAAATAATATAAGATTCTGATTACTACCTGCAGCACT--AACTCTATTAATTTCATCTGCTACAGTAGGACAGGGAGCAG…
	LC342668	-------------------------------------------AATATACT--TT-ATGCTAGG---TA-----CGTGAGGAG-GTCTATTAGGA-ACATCTCTAAGAATA--CTAAT----TCGAATTGAAT---TAGGCTACCCTA---GA---TCATTTCTA-GGTAGAGATCAAC---TATATAACACTATTGTCACA-GCTCACGCATTCCTAATAATTTTTTTCAT-AGTAATACCA-GTCTTCATTGGCGGGTT--TGGAAACTGGCTCATTCCAATAATACTTGGTATCCCAGATATAGCATTCCCCCGTATAAACAATATAAGATTTTGGCTAATTCTTCCTTCATT--AGCACTTCTTCTTAGCTCAGCCACAGTAGAAAAAGGTGTTG…
	KF808171	--------------------------------------------CTCTACT--TC-GTTCTACG----------ACTGAGCCG-GACTTCTAGGG-ACATCCATAAGACTC--CTAAT----CCGCGCAGAAC---TTGGGCAACCGG---GC---TCACTCTTA-GGAAACGACCAAC---TCTATAACACTATCGTTACC-GCACATGCATTCCTTATAATCTTCTTCCT-TGTCATACCT-GTCATAATTGGTGGATT--TGGTAATTGACTTCTTCCCCTTATAATCGGCGCCCCCGACATAGCATTTCCCCGGCTAAACAATATAAGATTCTGACTACTTCCCCCCTCTTT--AATCCTTCTCATTATATCTGCCGTAGTAGAAAAAGGCGCTG…
	KY211994	-----------------------------AAAGATATTGGCACACTTTATT--TC-CTTTTCGG---AC-----TATGAGCAG-GTCTTCTAKGA-ACAGGAATAAGATTC--CTTAT----TCGAGCAGAAC---TAGGGCAACCCG---GA---GCACTTCTA-GGCAATGACCAAA---TTTATAATTCTGTAGTAACT-GCCCACGGATTCCTAATGATTTTCTACTT-AGTAATGCCT-ACTATGATAGGAGGATT--CGGAAACTGACTAGTTCCTCTAATGTTAGGAAGATCTGACATGATTTTCCCACGTATAAATAACATAAGATTCTGACTTCTTCCACCAGCTCT--TATTCTACTAATTGCTTCAGCAACAGTAGAAAAAGGGTCCG…
	KJ451306	-----------------------------------------ACACTTTATT--TT-CTATTTGG---CA-----CCTGATCTG-GCCTTCTAGGA-ACCTCTATGAGACTT--CTAAT----TCGAACTGAGC---TTGGCCAACCGG---GA---TCTTTCCTC-GGTAATGATCAAA---TCTACAACACCATCGTTACT-GCTCACGCCTTCTTAATAATTTTCTTCCT-TGTTATACCT-ATTATAATTGGAGGATT--CGGCAATTGGCTCCTACCACTCATACTCGGTGCCCCTGATATAGCCTTTCCCCGACTTAACAACATAAGTTTCTGACTTCTTCCTCCTGCACT--AACTCTCCTCGTAACTTCCGCCACCGTAGAGAAAGGCGTTG…
	MT999920	----------------------------------------AACCCTATACT--TT-TTAATAGG---GA-----CCTGATCTG-GCCTCCTAGGC-ACATCTATAAGGCTC--CTAAT----TCGGACAGAAT---TGGGGCAGCCCG---GA---TCCTTTCTT-GGCGACGACCAAA---TTTATAATACTATCGTAACC-GCGCACGCGTTTCTCATAATTTTCTTTCT-AGTCATACCA-ATTATAATCGGGGGCTT--CGGCAACTGACTTTTACCCCTCATATTGGGCGCCCCCGACATAGCGTTTCCTCGCCTAAACAACATAAGCTTTTGGCTTCTCCCTCCGTCCCT--AACCCTCCTACTAGCATCCGCCACGGTAGAGAAGGGAGCAG…
	KJ451323	-----------------------------------------ACTCTCTATT--TY-CTATTTGG---AA-----CCTGGTCAG-GCTTACTAGGA-ACTTCTATAAGGGTG--CTGAT----YCGAACGGAGC---TGGGACAACCGG---GC---GCTTTTATA-GCTAATGATCAAA---TCTATAATACCCTGGTTACA-GCTCATGCTTTCCTTATAATTTTTTTCTT-AGTCATACCT-ATCATAATTGGGGGCTT--TGGGAACTGGCTTCTCCCATTGATGTTAGGGGCCCCCGACATAGCCTTCCCYCGGYTAAATAATATAAGCTTCTGACTTCTCCCTCCYTCCCT--TACCCTYCTTGTTTGCTCTGCTACGGTAGAAAAAGGAGTGG…
	KJ451314	-----------------------------------------ACCCTATACT--TT-CTTTTTGG---TA-----CCTGATCAG-GCCTTCTAGGT-ACATCAATAAGCCTC--CTCAT----TCGAACCGAAC---TAGGGCAGCCTG---GC---GCTTTCCTA-GGTAACGACCAAA---TTTATAATACTATTGTTACA-GCTCACGCCTTTTTAATGATCTTCTTTTT-AGTTATACCA-ATTATAATTGGAGGTTT--CGGTAATTGGCTCCTCCCCCTCATACTAGGAGCCCCTGATATAGCATTTCCCCGATTAAATAATATAAGGTTTTGATTACTGCCTCCGTCTCT--TAGCCTTTTACTGGCTTCGGCAACTGTAGAGAAAGGCGTCG…
	KJ451305	---------------------------------------------------------TCTTCGG---AA-----TTTGGTCAG-GCCTTCTAGGC-ACATCCATAAGAGTC--CTAAT----CCGTACGGAAC---TCGGGCAACCTA---GG---TCATTCCTA-GGAAATGACCAAA---TTTATAACACTATCGTTACC-GCCCACGCATTTTTAATAATTTTCTTTTT-AGTCATACCC-ATTATAATTGGAGGGTT--TGGAAACTGGCTTCTGCCCCTAATACTAGGCGCCCCAGATATAGCTTTTCCCCGACTAAACAATATGAGATTCTGGCTACTTCCCCCCTCTTT--AACCCTTCTTCTAGCTTCTGCAACAGTAGAAAAGGGGGTTG…
	KJ451308	-----------------------------------------ACCCTTTACT--TT-TTATTCGG---AA-----CCTGATCCG-GCCTTTTGGGA-ACTTCTATAAGGCTT--TTGAT----CCGAACTGAAT---TAGGTCAACCTG---GA---TCCTTCCTA-GGTAACGACCAAA---TTTACAACACAATTGTAACC-GCACATGCGTTCTTAATAATTTTCTTCCT-TGTTATACCA-ATTATGATTGGTGGATT--TGGCAACTGGCTACTTCCATTAATACTGGGCGCACCTGATATAGCTTTCCCACGCCTAAACAACATAAGATTTTGATTACTGCCTCCATCCCT--TACCCTTCTCTTAGCCTCAGCAACAGTTGAAAAGGGAGTAG…
	MT999921	----------------------------------------AACTCTTTACT--TT-CTCTTCGG---GA-----CCTGATCCG-GCTTATTAGGA-ACATCTATAAGAATC--TTAAT----CCGAACTGAAC---TAGGCCAACCAG---GG---TCTTTTCTA-GGAAACGACCAAA---TCTATAACACCATCGTCACA-GCCCATGCTTTCCTTATAATCTTCTTTCT-AGTTATGCCC-ATTATGATCGGAGGCTT--CGGAAACTGACTTCTCCCTCTCATGCTTGGCGCCCCAGACATAGCCTTCCCACGGCTAAATAACATAAGATTTTGACTACTCCCTCCCTCCCT--AACTTTACTAATTGCGTCAGCAACGGTAGAAAAAGGGGTAG…
	KJ451334	-----------------------------------------ACCCTTTACT--TT-TTATTCGG---CA-----CTTGATCAG-GACTACTAGGA-ACTTCTATAAGAATC--CTAAT----TCGAACTGAAC---TTGGCCAACCAG---GG---TCATTCTTA-GGAAACGACCAAA---TCTACAACACTATTGTTACA-GCTCATGCTTTTCTTATGATCTTCTTTTT-AGTCATACCC-ATCATGATTGGGGGCTT--CGGAAATTGACTGCTCCCCCTCATACTAGGTGCTCCAGACATAGCCTTCCCTCGACTTAATAATATAAGATTCTGACTACTTCCCCCTTCTTT--AACCCTGCTTATTGCATCCGCCACAGTAGAAAAAGGAGTAG…
	KJ451309	-----------------------------------------ACTCTATACT--TC-TTATTCGG---GA-----CCTGATCAG-GCTTACTAGGT-ACATCTATAAGAATT--CTTAT----CCGAACAGAAT---TAGGCCAACCTG---GC---TCATTCTTG-GGAAACGACCAAA---TCTACAACACAATTGTTACA-GCCCACGCGTTCCTCATAATTTTTTTCCT-GGTTATACCT-ATTATAATCGGAGGTTT--TGGCAATTGACTTCTTCCACTTATACTAGGAGCCCCAGATATAGCCTTTCCACGCCTAAATAATATAAGGTTTTGACTCCTTCCGCCTTCCCT--TACTCTTTTAATTGCGTCAGCGACCGTAGAAAAGGGAGTAG…
	MT999922	----------------------------------------AACCTTATACT--TC-ATATTTGG---CA-----CCTGATCTG-GGTTATTAGGT-ACTTCTATAAGAATC--TTAAT----TCGAACCGAAC---TAGGACAACCTG---GG---TCCTTTTTA-GGTAATGATCAAA---TCTATAACACTATTGTAACT-GCCCACGCTTTCTTGATAATCTTTTTCTT-AGTTATACCA-ATCATAATTGGGGGGTT--TGGAAACTGACTCCTACCGCTTATACTCGGGGCTCCAGATATAGCTTTCCCTCGACTAAATAATATAAGATTTTGACTCCTTCCTCCTTCCCT--GACCCTCCTCATTGCTTCCGCCACTGTAGAGAAAGGAGTAG…
	KC763839	----------------------------------------AACCCTATATT--TC-TTATTCGG---AA-----CATGGTCCG-GCCTACTTGGC-ACATCAATAAGATTA--CTTAT----TCGAACCGAGC---TTGGTCAACCAG---GC---TCTTTTCTA-GGAAACGACCAAA---TCTATAATACTATCGTAACC-GCTCACGCGTTCTTAATAATCTTTTTTCT-AGTTATGCCC-ATTATAATCGGGGGATT--TGGCAACTGGCTCCTTCCCCTAATGTTAGGGGCCCCTGATATAGCCTTCCCCCGTCTCAATAACATGAGATTTTGACTCCTTCCCCCCTCTCT--GACCCTTCTCCTTGCCTCCGCAACGGTTGAAAAAGGAGTAG…
	JX270807	----------------------------------------AACCCTTTATT--TT-CTCTTCGG---AA-----CTTGGTCAG-GCCTTCTCGGC-ACCTCTATAAGACTA--CTTAT----CCGAACAGAGT---TAGGACAGCCTG---GC---TCTTTTCTA-GGAAATGACCAAA---TTTATAATACCATTGTTACA-GCTCACGCATTCCTCATAATTTTCTTTCT-GGTAATACCT-ATTATAATCGGAGGGTT--TGGAAACTGACTGCTCCCCTTGATATTAGGCGCACCTGACATAGCTTTTCCACGATTAAATAATATAAGATTTTGATTACTTCCTCCCTCACT--CACTCTACTCTTAGCTTCAGCTACGGTCGAAAAAGGAGTAG…
	KJ451327	-----------------------------------------ACCCTTTACT--TT-CTATTTGG---AA-----CTTGATCAG-GTCTTTTAGGC-ACATCTATAAGACTT--CTAAT----TCGTACTGAGC---TCGGACAACCGG---GA---TCATTTTTG-GGTAACGACCAAA---TTTATAACACAATCGTGACT-GCACATGCGTTTCTAATAATCTTTTTCCT-AGTTATACCG-ATTATAATCGGAGGTTT--CGGTAATTGATTGCTCCCACTTATACTCGGAGCACCCGATATAGCATTCCCCCGACTAAACAACATAAGATTTTGGCTATTACCCCCATCCTT--GACTTTACTAATCTCATCTGCGACAGTGGAAAAAGGGGTAG…
	KJ451319	-----------------------------------------ACCTTATACT--TC-CTATTTGG---TA-----CATGATCAG-GCCTACTAGGA-ACAACAATAAGACTT--CTTAT----TCGAACAGAAC---TAGGACAACCTG---GA---GCATTCCTA-GGAAATGACCAGA---TTTACAACACAGTAGTAACA-GCACACGCATTCTTAATAATTTTCTTCTT-AGTAATGCCC-ATCATAATCGGTGGCTT--TGGTAACTGACTACTTCCTCTTATACTCGGCATACCCGACATAGCCTTTCCTCGCCTAAATAACATAAGATTTTGGCTTCTTCCACCTTCCTT--AACCCTATTAATCTCCTCAGCAACAGTAGAAAAAGGAGTAG…
	MT999961	----------------------------------------CACCCTCTACT--TC-CTTTTCGG---TA-----CTTGATCTG-GGCTACTAGGA-ACATCTATAAGCCTT--CTAAT----TCGAACAGAGC---TTGGACAACCAG---GC---TCCTTCCTA-GGAAACGACCAAA---TCTATAACACCCTGGTCACT-GCACATGCATTCTTAATAATCTTCTTCTT-GGTAATGCCC-ATCATAATTGGAGGGTT--TGGTAATTGACTCCTCCCTCTTATATTAGGGATACCCGATATAGCGTTCCCTCGCCTCAATAACATAAGATTTTGACTTCTGCCACCATCCCT--AACGCTCCTTATCTCATCAGCAACAGTGGAGAAAGGGGTTG…
	KJ451321	-----------------------------------------ACCCTCTACT--TT-CTATTTGG---AA-----CCTGGTCAG-GACTCCTTGGC-ACTTCTATAAGCCTG--CTGAT----TCGAACTGAAC---TGGGCCAGCCTG---GC---TCATTTTTA-GGTAATGACCAGA---TCTACAACACTATCGTTACT-GCACACGCATTCTTAATAATTTTTTTCCT-TGTAATACCC-ATTATAATCGGAGGATT--TGGTAACTGACTCCTCCCTCTAATACTTGGCGCACCAGATATAGCTTTCCCCCGGTTAAATAACATAAGTTTTTGACTACTCCCTCCATCTCT--AACCCTTCTTCTCGCATCAGCGACAGTGGAGAAGGGGGTAG…
	MT999965	---------------------------------------------------------------------------CTGATCTG-GCCTGTTAGGA-ACATCAATAAGCCTT--CTTAT----CCGAACAGAAC---TGGGCCAGCCAG---GA---TCCTTCTTA-GGCAATGATCAAA---TTTACAACACAATTGTTACC-GCCCATGCCTTCCTTATAATTTTCTTTCT-TGTCATACCA-ATCATAATTGGGGGATT--TGGTAACTGACTTCTTCCTCTAATACTTGGTGCCCCAGACATAGCTTTCCCACGCTTAAATAACATAAGATTCTGACTACTTCCTCCATCTCT--CACATTACTCCTTGCCTCTGCTACAGTAGAAAAAGGTGTAG…
	KJ451307	-----------------------------------------ACCCTATATT--TC-CTCTTCGG---AA-----CCTGATCAG-GCCTCCTTGGA-ACATCTATAAGTCTC--TTAAT----TCGAACCGAAC---TAGGCCAGCCAG---GA---GCCTTTTTA-GGCAACGACCAAA---TCTATAATACAATCGTAACA-GCCCACGCTTTCCTAATAATTTTCTTTCT-AGTTATACCT-ATCCTAATTGGAGGATT--TGGTAACTGATTAATTCCACTTATGCTCGGAGCCCCAGACATAGCCTTCCCTCGGCTCAATAACATAAGTTTCTGACTTCTCCCTCCATCCTT--AACTCTACTCATCTGCTCGGCGACCGTAGAAAAAGGTGTAG…
	OL964295	----------------------------------------------------------ATTCGG---GG-----TATGGGGCG-GACTTTTAGGG-ACCTCTATAAGATTA--GTAAT----TCGAATAGAGC---TCGCACAACCAG---GA---ACTTTTCTA-GGAAATGATCAAC---TATATAATGTTCTTGTTACA-GCTCATGCATTCTTAATAATTTTCTTCTT-TGTAATACCT-GTATTTATTGGGGGATT--TGGAAATTGATTAATTCCACTTATATTAGGAACAGTAAATATAGCCTTTCCACGACTAAATAACCTAAAATTCTGATTAATACCCCCATCATT--ATTCCTCTTAGTTATATCAGCAATAGTAGAAAGAGGAGCAG…
	KJ736302	-----------------------------------------ACNTTATATT--TC-ATCTTAGG---CA-----TCTGATCCG-GCTTACTTGGA-ACTACTATAAGTATT--CTAAT----CCGAACAGAGC---TCTCTCAACCCG---GT---TCCTTCCTA-GGCAGGGACCAGA---TCTATAACGTATTAGTGACT-GCCCACGCTTTTCTAATAATCTTTTTTCT-TGTTATACCT-ATTTTTATCGGGGGATT--TGGCAACTGACTTTTACCATTAATAATAGGATGCCCCGATATAGCCTTCCCCCGAATAAACAATATAAGATTCTGATTGCTTCCAGCATCATT--ATTACTCCTTCTCTCTTCTGCCGCTGTTGAACAAGGAGCTG…
	KJ736289	-----------------------------------------ACACTCTATT--TC-ATTCTAGG---AA-----TCTGAGCAG-GTTTAATGGGC-ACGACTATAAGTATT--TTAAT----CCGCACCGAAC---TAGCCCAACCCG---GC---TCATTTCTG-GGGAGGGACCAAA---TTTATAATGTCCTCGTAACT-GCCCACGCTTTCTTAATAATTTTTTTCCT-TGTAATACCC-GTATTTATCGGAGGGTT--TGGAAACTGACTCTTACCCCTCATACTGGGCTGTCCTGACATAGCATTCCCCCGCWTAAATAATATAAGCTTCTGGCTTCTACCAGCATCTTT--ACTTCTCCTCCTCTCCTCCGCAGCCGTTGAGCAGGGGGCGG…
	KJ736285	-----------------------------------------ACTTTATATT--TT-ATTTTAGG---TA-----TCTGGTCCG-GCCTCCTTGGC-ACAACAATAAGGATC--CTTAT----CCGAACTGAGC---TTGCCCAACCTG---GC---TCTTTCCTT-GGAAGGGACCAAA---TTTATAACGTGCTTGTAACC-GCCCACGCGTTCCTAATAATCTTCTTCCT-AGTCATACCT-GTATTCATCGGCGGGTT--TGGTAATTGGTTATTACCTTTAATACTCGGTTGCCCCGATATAGCATTCCCCCGTATGAACAATATAAGATTCTGACTGTTACCTGCCTCTCT--CCTCCTTCTATTATCTTCCGCAGCAGTCGAACAAGGCGCGG…
	KJ736287	-----------------------------------------ACACTATACT--TT-ATTCTAGG---GA-----TATGATCTG-GTTTGATAGGC-ACTATAATAAGCATC--CTAAT----TCGAACAGAAT---TAGCACAACCTG---GC---TCCTTTCTA-GGAAGAGACCAAA---TCTACAACGTTCTAGTAACA-GCACACGCCTTTTTAATAATCTTCTTTTT-AGTAATACCT-GTATTTATTGGGGGGTT--TGGAAACTGGCTCCTGCCCCTAATACTGGGATGCCCCGATATAGCATTCCCCCGTATAAATAATATAAGATTCTGGTTACTCCCCGCCTCCCT--CCTACTACTCATCTCTTCCGCTGCGGTAGAGCAAGGCGCAG…
	FJ944533	--------------------------------GATATTGGCACTTTATACT--TT-ATTTTAGG---TA-----TTTGGGCCG-GATTAATAGGC-ACTACAATAAGAGTT--CTAAT----TCGAGCAGAAT---TGGCCCAACCAG---GA---TCTTTTCTT-GGTAGGGATCAAA---TCTATAATGTACTTGTTACT-GCCCACGCCTTTTTAATAATTTTCTTCTT-AGTAATACCA-ATTTTTATTGGGGGATT--TGGAAACTGGCTTCTCCCCCTTATATTAGGATGTCCAGATATAGCATTTCCACGAATAAATAATATAAGATTTTGACTTCTCCCCACCTCATT--ATTACTTCTACTCTCCTCTGCCGCTGTAGAGCAAGGAGCCG…
	KJ736325	-----------------------------------------ACATTATATT--TC-ATCTTAGG---AA-----TTTGAGCAG-GGCTATTAGGC-ACAACAATAAGAGTT--TTAAT----TCGTACTGAAT---TAGGACAGCCAG---GC---TCTTTTCTT-GGAAGAGACCAAA---TTTACAATGTGCTCGTAACC-GCCCACGCGTTCTTAATAATTTTTTTCCT-TGTTATACCC-GTTATAATTGGGGGCTT--TGGGAACTGAATACTACCACTAATAATAGGTTGCCCGGATATAGCTTTCCCACGAATAAACAATATAAGATTTTGACTCCTACCCGCCTCCCT--TCTTCTACTTGTCTCTTCTGCCGCAGTAGAGCAAGGAGTAG…
	KX867410	--------------------------CATAAAGATATTGGCACACTTTACT--TC-ATTCTCGG---TA-----TCTGGGCCG-GACTATTAGGC-ACAACAATAAGTATT--TTAAT----CCGCACCGAAT---TGGCCCAGCCCG---GC---TCATTTCTA-GGTAGAGACCAAA---TYTACAACGTTATTGTAACT-GCCCATGCATTTTTAATAATTTTTTTCCT-TGTTATACCA-GTTTTTATTGGAGGATT--TGGTAACTGGCTATTACCTTTAATATTAGGATGCCCAGATATAGCCTTCCCCCGTATAAACAACATAAGTTTCTGACTCCTGCCCGCCTCTCT--TCTTCTTCTTCTTTCATCTGCCGCTGTTGAACAAGGCGCAG…
	MT263742	-----------------------------------------ACTTTATACT--TT-ATCTTTGG---TA-----CCTGAGCAG-GATTATTAGGG-ACCTCCATAAGCCTC--TTGAT----CCGGGCTGAGC---TTGGCCAACCAG---GG---TCACTACTC-GGGAGAGACCAAC---TATATAATACTATCGTAACT-GCTCATGCTTTCCTTATAATCTTTTTCCT-AGTGATACCA-GTGATAATTGGTGGCTT--CGGAAATTGGTTAGTCCCATTAATGCTTGGAGCCCCAGACATGGCTTTTCCACGCCTTAATAACATAAGATTTTGACTACTCCCGCCTTCTCT--TCTTTTACTCCTCGCTAGGGCTACAGTAGAAAAGGGGGTCG…
	MT263746	-------------------------------------------------------------------------------GCCG-GTCTTCTCGGC-ACATCCATAAGACTT--TTAAT----TCGAGCCGAAC---TAGGCCAACCTG---GA---TCTCTTCTC-GGTAGAGACCAGC---TGTACAACACTATTGTAACC-GCACATGCCTTCCTTATAATCTTTTTCTT-GGTTATACCT-GTAATGATTGGTGGCTT--CGGAAACTGGCTAGTGCCCTTAATACTTGGGGCCCCTGACATAGCTTTCCCACGGCTTAATAATATAAGATTTTGGCTTTTACCCCCTTCTCT--GACCCTTCTAGTGACTAGTGCCACTGTAGAAAGAGGGGCGG…
	MT263735	-----------------TCAACAAATCATAAAGATATTGGCACTCTCTACT--TT-ATTTTCGG---CA-----CTTGAGCCG-GTCTCCTGGGC-ACCTCTATAAGGCTA--CTAAT----TCGAGCAGAAT---TAGGTCAACCTG---GG---TCCCTATTA-GGTAGAGACCAGC---TCTACAACACCATCGTTACC-GCTCATGCATTCCTAATGATTTTCTTTTT-AGTAATGCCC-GTGATAATTGGTGGCTT--TGGAAACTGATTAGTACCTTTAATGTTAGGTGCACCAGATATAGCTTTTCCTCGTCTAAATAACATAAGATTCTGACTTCTTCCTCCTTCTCT--TTTACTTCTCTTGGCTAGAGCCACAGTAGAAAAAGGAGTGG…
	MN619296	----------------------------------------CACCCTATATT--TT-ATTCTAGG---TA-----CTTGAGCGG-GCCTACTCGGC-ACCTCAATAAGCCTC--CTAAT----CCGAGCTGAGC---TAGGCCAACCTG---GT---TCGCTCCTA-GGAAGGGACCAGC---TGTACAACACCATTGTAACA-GCACACGCCTTCCTTATAATTTTCTTCCT-TGTAATACCA-GTAATAATCGGCGGGTT--CGGTAACTGGCTGGTCCCCCTGATATTAGGCGCACCAGACATGGCCTTCCCGCGATTAAATAATATAAGGTTCTGGCTCCTCCCCCCTTCTCT--AACCTTACTAATCGCTAGAGCGACAGTAGAAAAAGGGGTCG…
	MT263740	-----------------------------------ATTGGCACCCTTTACT--TT-ATTTTCGG---AA-----CCTGAGCAG-GCCTTCTTGGC-ACATCAATAAGTCTC--TTGAT----CCGAGCAGAAT---TAGGTCAACCAG---GC---TCACTTCTT-GGTAGAGATCAGT---TATATAACACTATTGTAACC-GCCCACGCCTTCTTAATAATTTTTTTCTT-AGTAATACCC-GTAATGATCGGGGGGTT--TGGAAATTGATTAGTACCATTAATACTAGGCGCCCCAGACATAGCCTTTCCTCGACTAAATAATATGAGGTTCTGGCTTCTTCCCCCTTCCCT--TCTTCTCCTACTAGCGAGTGCTACAGTAGAAAAAGGAGTTG…
	EU498229	----------------------------------------CACCCTTTACT--TT-ATTTTAGG---GA-----TTTGGTCCG-GCTTACTAGGA-ACCTCAATAAGATTT--CTAAT----CCGTGCTGAAC---TCGGACAACCTG---GA---TCACTCCTT-GGTAGAGATCAAC---TGTATAATACCATTGTAACA-GCTCATGCTTTCCTTATAATTTTCTTTCT-AGTTATACCA-GTTATAATTGGCGGGTT--CGGCAATTGATTAGTGCCTTTAATGTTGGGCACTGCAGATATAATCTTCCCCCGAATAAATAATATAAGATTTTGACTATTACCGCCGTCACT--GATTTTACTTTTAGCGTCAGCAATGGTAGAAAAGGGGGCAG…
	EU498247	----------------------------------------AACTTTATATT--TT-ATCCTAGG---TA-----TTTGATCCG-GCTTATTAGGA-ACCTCTATAAGATTT--TTAAT----TCGTGCCGAAC---TAGGCCAACCCG---GA---TCTCTGTTA-GGTAGAGACCAAT---TATATAATACTATTGTCACT-GCGCACGCCTTCTTAATAATTTTCTTCCT-TGTTATGCCA-GTAATAATTGGAGGATT--TGGAAATTGATTAGTTCCTCTTATACTAGGAACTGCTGATATAATTTTTCCTCGTATAAATAACATAAGATTTTGATTATTACCCCCTTCTTT--AATTATACTCTTAGCCTCAGCCATAGTAGAAAAAGGTGCTG…
	EU498237	----------------------------------------AACACTCTATT--TC-ATTTTAGG---AA-----TTTGATCTG-GCTTATTAGGA-ACATCTATAAGTTTC--CTAAT----TCGCGCAGAAT---TAGGACAACCAG---GA---TCATTATTG-GGAAGAGACCAAC---TATATAACACTATTGTTACA-GCTCATGCATTTCTAATAATTTTCTTTCT-TGTAATACCA-GTTATAATTGGAGGATT--TGGTAATTGACTTGTACCTTTAATATTAGGAACAGCAGATATAATTTTCCCACGAATAAACAACATAAGATTTTGACTTCTCCCACCCTCCTT--AATCTTATTACTAGCATCAGCTATAGTAGAAAAAGGCGCAG…
	OQ417176	---------------------------ATAAAGATATTGGCACCTTATACT--TC-CTATTCGG---AA-----CTTGGTCTG-GCCTCTTAGGA-ACCTCGATAAGCCTT--TTAAT----CCGGGCAGAAC---TTGGACAACCTG---GC---TCCCTATTA-GGCTCCGACCAAC---TATATAACACAATTGTAACT-GCACACGCCTTTCTAATAATCTTTTTCCT-AGTAATGCCA-GTTATAATTGGCGGCTT--CGGGAACTGATTAGTCCCCCTTATGCTAGGGGCCCCAGACATAGCTTTCCCCCGACTCAATAATATAAGATTTTGACTCCTACCCCCCTCCCT--AACTCTCCTAGTTGCTTCTTCTGCAGTAGAAAAAGGAGTGG…
	KF808170	------------------------------------------CATTTAATT-----ATCTTTGG---GA------CTGAGCTG-GTCTCCTAGGA-ACCTCAATAAGACTT--CTTAT----TCGAGCGGAAC---TAGGGCAACCCG---GG---TCCCTTCTA-GGCAGAGACCAGT---TGTACAACACAATTGTAACT-GCCCACGCCTTCTTAATAATTTTTTTCCT-TGTTATGCCA-GTTATAATTGGAGGATT--TGGAAATTGATTAGTGCCCTTAATGTTAGGTGCCCCAGATATAGCCTTCCCCCGACTAAACAATATAAGATTCTGACTACTGCCCCCTTCACT--AACTCTCCTTGTTACCAGGGCTACAGTAGAAAAAGGTGCAG…
	JQ011389	---------------------------------------------------------------------------CTGAGGAG-GTCTTCTAGGG-ACCTCCATGAGACTT--CTCAT----CCGAGCTGAAC---TCGGGCAACCCG---GC---TCGCTTCTA-GGTAGTGACCAGC---TGTACAATACAATTGTAACA-GCTCACGCCTTTCTTATAATTTTCTTCCT-TGTTATACCT-GTAATAATTGGTGGATT--TGGTAACTGGCTTGTTCCATTAATGCTTGGGGCCCCAGATATAGCCTTTCCTCGACTTAATAATATAAGATTCTGACTTCTCCCTCCTGCTCT--CATCCTCTTAGTGACTAGAGCAACTGTAGAGAAAGGGGCAG…
	MN684120	----------------------------------------CACTTTATACT--TT-TTGTTTGG---GA-----CATGATCTG-GGCTTCTGGGC-ACCTCTATAAGACTC--TTGAT----TCGAGCTGAAT---TAGGTCAACCCG---GT---TCTCTTTTG-GGAAGAGATCAGT---TGTATAACACAATTGTTACA-GCTCACGCTTTCCTTATAATTTTTTTTCT-TGTTATACCT-GTAATAATTGGCGGCTT--TGGTAATTGATTAGTTCCCTTAATACTAGGGGCTCCCGATATAGCTTTCCCTCGATTAAATAATATAAGATTTTGGCTCCTACCTCCTTCTCT--AACCTTACTTACTGCTTCTGCGGCAGTAGAAAAAGGAGTTG…
	MW000052	----------------------------------------CACCTTATATT--TT-CTCTTTGG---TA-----CTTGATCTG-GCCTACTAGGC-ACCTCAATAAGACTT--CTTAT----TCGAGCTGAAC---TTGGGCAACCCG---GC---TCTCTCCTA-GGCAGAGACCAAC---TATACAACACTATTGTTACT-GCACACGCTTTTCTTATAATTTTCTTTCT-TGTTATACCA-GTAATAATTGGTGGCTT--CGGAAACTGACTAGTTCCTCTTATATTAGGTGCTCCCGATATAGCATTCCCTCGGCTAAATAATATAAGATTCTGATTATTACCGCCTTCTCT--CACTCTCCTTACTGCCTCTGCAACTGTCGAGAAAGGAGTGG…
	HM473660	---------------------------------------GCACCTTATATT--TT-CTATTTGG---GA-----CTTGATCTG-GGCTTCTAGGC-ACTTCTATAAGGCTC--CTTAT----CCGGGCAGAAT---TGGGCCAGCCCG---GC---TCTCTCTTA-GGCTCTGATCAAC---TATATAACACTATCGTTACT-GCACACGCCTTTTTAATAATTTTCTTCCT-TGTTATGCCT-GTGATAATCGGCGGCTT--CGGCAACTGGTTAGTACCTCTTATATTGGGGGCGCCAGATATAGCATTTCCCCGGCTGAATAACATAAGATTTTGGCTCCTCCCCCCTTCTCT--CACCCTTTTAGTCGCCTCCTCTGCAGTAGAGAAGGGAGCCG…
	LC342645	----------------------------------------TACAATATATT--TT-ATTTTAGG---CA-----CCTGAGGGG-GCCTACTCGGC-ACATCCATAAGGCTC--CTAAT----TCGAACAGAAT---TAGGTCAGCCCG---GC---CCCTTTCTA-GGGAGAGATCAGC---TATACAATACAATTGTTACA-GCCCACGCCTTCCTAATAATTTTTTTTAT-GGTTATACCA-ATCTTCATTGGCGGGTT--TGGTAATTGGTTAGTCCCATTAATACTTGGAAGACCAGATATAGCCTTTCCACGAATAAATAATATAAGATTCTGATTATTACCACCATCAAT--ACTTCTTCTCTTAAGCTCAGCCACAGTTGAAAAGGGTGTCG…
	KT592267	--------------------------CATAAAGATATTGGCACCATATACT--TT-ATTTTTGG---TA-----TATGAGGCG-GTCTCCTAGGT-ACATCCATAAGCCTG--TTAAT----TCGTACTGAGC---TAGGCCAACCAG---GC---CCATTTCTT-GGTAGTGATCAAC---TGTATAATACAATCGTTACA-GCCCACGCATTTCTAATAATTTTTTTTAT-GGTAATACCA-ATTTTTATTGGTGGGTT--CGGAAACTGATTAGTACCACTTATATTATCAGGAGTAGATATAAGATTTCCACGGATGAATAATATAAGATTTTGACTGCTGCCCCCATCTCT--TACCCTTCTCCTAAGATCAGCAGCCGTAGAAAAAGGAGCCG…
	LC342638	----------------------------------------CACTATATACT--TC-ATTCTTGG---TA-----CATGAGGCG-GCCTCTTAGGC-ACGTCTATAAGTATC--TTAAT----CCGAACAGAAC---TAGGCCAACCTG---GC---CCATTTCTA-GGTAGAGATCAAT---TATATAACACTATTGTCACC-GCCCATGCATTCCTAATAATTTTCTTTAT-AGTTATACCA-ATCTTCATCGGTGGCTT--TGGAAATTGATTAGTCCCATTAATACTAGGCGCCCCAGATATAGCCTTTCCGCGTATAAATAATATAAGTTTCTGACTGCTTCCTCCTTCTCT--CTCCCTCCTTTTAGCATCAGCTATAGTAGAAAAAGGAGTGG…
	LC342657	----------------------------------------AACAATATATT--TT-ATATTAGG---AA-----CGTGGGGGG-GCCTTCTAGGA-ACCTCTATAAGCCTC--TTAAT----CCGAACAGAAC---TGGGCCAACCTG---GC---CCCTTCCTA-GGAAGAGATCAAC---TCTATAATACTATTGTAACC-GCCCACGCCTTCTTAATAATTTTCTTCAT-AGTAATACCT-ATCTTTATTGGTGGGTT--TGGTAACTGACTAGTCCCCCTAATATTAGGGAGCCCAGATATAGCCTTCCCCCGGATAAACAATATAAGATTTTGACTTTTACCTCCCTCCTT--AACGCTCCTTCTTAGTTCAGCTGCAGTGGAAAAGGGGGTTG…
	LC342666	----------------------------------------AACTATATACT--TT-ATATTCGG---AA-----CATGAGGCG-GCCTATTGGGT-ACCTCAATAAGGTTA--CTTAT----TCGAATTGAAC---TTGGCCAGCCTG---GC---CCTTTTCTT-GGAAGAGACCAGT---TATACAACACTATCGTTACA-GCCCATGCATTTTTAATAATTTTTTTTAT-AGTAATACCA-ATTTTCATTGGGGGATT--CGGAAATTGATTGGTGCCACTTATATTAGGGGCACCAGACATAGCTTTTCCACGAATAAATAATATAAGATTCTGACTATTACCCCCTTCTCT--AACCCTACTTTTAGCTAGAGCCACTGTAGAGAAGGGAGTAG…
	KY972419	--ATGCGATGATTATACTCAACAAATCATAAAGATATTGGAACAATATATT--TT-ATACTAGG---GA-----CATGAGGAG-GTCTATTAGGC-ACATCTATAAGACTA--TTAAT----CCGTGTTGAAC---TAGGACAACCAG---GC---CCATTCTTA-GGCAGAGACCAGT---TGTATAACACTATTGTTACA-GCCCATGCTTTTCTTATAATTTTTTTTAT-AGTAATACCT-ATTTTTATTGGGGGATT--TGGGAACTGATTAGTACCACTTATACTGGGGGCACCGGATATGGCTTTCCCACGAATAAATAATATAAGATTTTGACTCTTACCACCATCTCT--CACACTTCTATTAGCCAGAGCTGCTGTAGAAAAAGGAGTTG…
	MF121659	----------------------------------------CACTATATACT--TT-ATCTTAGG---AA-----CCTGAGGCG-GTCTATTAGGG-ACTTCAATGAGACTT--CTTAT----CCGAATTGAAT---TGGGCCAACCGG---GC---CCCTTCCTA-GGAAGAGATCAAA---TTTATAACACAATTGTAACA-GCTCACGCTTTCCTTATAATTTTTTTTAT-AGTTATACCC-ATCTTTATTGGGGGGTT--TGGAAACTGGCTTGTCCCCTTAATACTTGCCCTCCCAGATATAGCTTTTCCTCGTATAAACAATATAAGATTTTGGCTATTGCCACCCTCTTT--GACCTTACTTCTAATATCTGCTGCCGTAGAAAAAGGAGTTG…
	LC342652	----------------------------------------GACGATATATT--TT-ATTTTTGG---TA-----CCTGAGGCG-GGCTCCTTGGT-ACTTCAATAAGACTA--CTAAT----CCGAACAGAAT---TAGGACAACCAG---GA---CCATTCCTT-GGAAGAGACCAAT---TATATAATACCATTGTTACT-GCCCATGCATTCCTAATAATTTTCTTTAT-AGTTATGCCC-ATTTTTATTGGGGGGTT--TGGAAACTGACTTGTCCCACTAATGTTGGGAAGCCCAGATATAGCATTTCCACGAATAAATAATATAAGATTCTGATTGCTGCCCCCTTCGCT--AACCCTACTCCTAAGATCTGCAGCCGTAGAAAAAGGAGCAG…
	LC006052	----------------------------------------AACCATATATT--TC-ATTTTAGG---TA-----CTTGAGGAG-GTCTTCTAGGC-ACCTCTATAAGACTT--CTTAT----CCGGACAGAAC---TTGGGCAAGCAG---GG---CCTTTTCTA-GGGAGAGACCAAT---TATATAATACAATTGTTACT-GCCCATGCATTCTTAATAATTTTCTTTAT-AGTTATGCCA-ATTTTCATTGGTGGTTT--TGGTAACTGACTTGTACCTCTTATGTTAGGGAGCCCTGACATAGCATTCCCTCGAATAAATAACATAAGCTTCTGGTTACTCCCCCCTTCCCT--CACTTTACTTCTTAGCTCTGCAGCTGTTGAAAAAGGTGTAG…
	LC342664	----------------------------------------AACCATATATT--TT-CTTCTAGG---AA-----CTTGAGGAG-GTTTATTAGGA-ACCTCCATAAGACTT--TTAAT----TCGAATTGAAC---TTGGCCAACCAG---GT---CCATTCTTA-GGCAGTGACCAGT---TATATAATACAATTGTCACA-GCACATGCATTTTTAATAATTTTTTTTAT-AGTCATGCCA-ATTTTTATTGGGGGCTT--TGGAAACTGGCTCGTACCCTTAATATTAGGTGCCCCAGATATAGCCTTCCCACGTATAAATAATATGAGATTCTGATTACTTCCCCCTTCACT--ACTGCTTTTATTAACCTCATCTGCAGTTGAAAAAGGAGTGG…
	KY805820	-----------------------------AAAGATATTGGCACAATATATT--TT-ATTCTAGG---TA-----CTTGGGGCG-GTTTACTAGGA-ACCTCTATAAGCCTA--TTAAT----CCGAATTGAAC---TAGGCCAACCAG---GC---CCCTTTTTA-GGCAGTGACCAAC---TCTATAACACTATCGTTACG-GCCCACGCTTTTTTAATAATCTTTTTCAT-AGTAATACCA-ATCTTTATCGGGGGCTT--TGGAAACTGGTTAGTTCCATTAATATTAGCTCTTCCAGATATAGCATTTCCCCGTATAAATAATATAAGATTCTGGCTTCTCCCTCCTTCCCT--TACTCTCCTTCTTATATCCGCAGCCGTAGAAAAAGGAGTAG…
	OM782413	----------------------------------------CACATTATATT--TC-ATTTTTGG---TA-----CGTGAGGGG-GATTACTGGGT-ACCTCTATAAGTCTC--TTAAT----TCGTGTAGAAC---TTGGACAACCAG---GA---AGATTCTTG-GGTAGTGATCAGC---TCTATAACACTATTGTTACT-GCCCATGCATTTTTAATAATTTTCTTTTT-GGTAATACCT-ATTATAATTGGAGGCTT--TGGAAATTGGTTTTTACCCCTTATGCTGGGGGCACCTGATATAGCATTCCCCCGGATAAATAATATAAGATTTTGATTACTACCCCCCTCTTT--AACCCTACTAGTTTTTTCTGCTGCAGTGGAAAAGGGGGTAG…
	MH339403	------------------------------------------AACTTTATTACTC-ATCTTCGG---CA-----CAGCAGGAG-GAATAGCTGGA-ACAGCTATCAGAATG--CAAAT----TCGATTAGCTC---TTGCTCAACCAG---GC---TCACTTTTA-GGTAGTGATCAAT---TATATAACACCCTAGTGACT-GCACATGCCTTTTTAATAATCTTCTTCTT-AGTTATACCC-GTAATAATTGGAGGATT--TGGAAACTGACTACTCCCTTTAATATTAGGAGCACCAGATATAGCATTCCCCCGGATAAATAACATAAGATTTTGACTTCTCCCCCCGTCACT--AACACTTCTCCTTGCATCTGCTACCGCAGAAAAGGGAGCAG…
	GQ497534	------------------------------------------------ACT--TC-ATCTTTGG---CA-----CAGCCGGAG-GCATAGCCGGA-ACCGCGATCAGAATA--CAAAT----CCGCCTAGCCC---TGGCACAGCCCG---GC---TCACTTCTA-GGCAGAGACCAAC---TCTACAACACTCTAGTAACC-GCTCACGCCTTTCTTATAATCTTTTTTTT-AGTAATGCCA-GTAATAATTGGAGGCTT--CGGAAACTGATTACTCCCCCTAATACTGGGGGCCCCCGATATAGCCTTCCCCCGAATAAATAACATAAGCTTCTGACTTCTACCACCCGCCCT--TGTTCTTCTTTTATCGTCTGCCGCCGTAGAAAAAGGAGCCG…
	KY262700	-----------------------------------------ACCCTCTACT--TT-ATTTTTGG---TA-----CAGCAGGGG-GGATAGCAGGA-ACAGCCATTAGAATG--CAAAT----TCGGTTAGCTC---TAGCCCAACCCG---GC---TCTCTCCTA-GGCAATGACCAAT---TATATAATACACTAGTAACA-GCCCACGCTTTTTTAATAATCTTCTTCCT-AGTAATGCCC-GTAATAATTGGAGGATT--TGGTAACTGACTTCTCCCCCTCATACTAGGAGCCCCGGATATGGCTTTCCCACGAATAAATAATATAAGATTTTGATTACTACCCCCCTCCCT--TATCCTCTTGTTAGCCTCCGCCGCAGCGGAGAAAGGAGCAG…
	MF669545	-------------------------------------------ACTTTACT--TT-ATTTTTGG---CA-----CCGCAGGGG-GCATAGCCGGA-ACCGCAATTAGCGTT--CAAAT----TCGACTAGCAT---TAGCCCAGCCCG---GC---TCTCTATTT-GAAAATGACCAAC---TATACAACACTCTAGTAACT-GCCCACGCATTTTTAATAATTTTCTTTCT-AGTAATGCCA-GTTATAATTGGAGGATT--TGGTAACTGACTTTTACCACTTATATTGGGCGCCCCCGATATAGCCTTTCCCCGAATAAATAATATAAGATTCTGACTCCTCCCCCCATCACT--TGTCTTACTTCTGGCATCGGCCGCAACAGAAAAAGGAGTTG…
	GU902109	----------------------------------------GACCTTATATT--TT-ATTTTCGG---AA-----TCTGAGCTG-GGATAGTTGGT-GCCGGATTAAGCTTA--TTAAT----TCGAATTGAAT---TGTCTCAGCCGG---GC---TCATTTCTA-GGGAATGATCAAA---TTTATAATACAATTGTTACG-GCTCACGCCTTTATTATAATTTTTTTTCT-TGTTATGCCA-ATTTTAATTGGTGGATT--CGGTAACTGATTACTCCCACTAATATTAGGGTCTCCTGATATGGCATTTCCACGATTAAATAATATAAGATTTTGATTGCTACCACCATCTCT--GATTCTTCTAATTTCATCTTCATTGGTTGAAAAAGGGGTTG…
	KX372243	-----------------------------------------------------------------------------------------------------AATAAGGCTA--CTAAT----TCGTATTGAGT---TAAGTCAACCTG---GA---GCATTTTTG-GGGAGAGATCAAC---TATATAATACCGTAGTAACA-GCACATGCCTTTTTGATAATTTTTTTTCT-AGTTATACCA-TTATTTATTGGCGGGTT--CGGGAATTGGATATTACCTCTTATACTCGGAGCCCCAGATATAGCTTTCCCACAATTAAATAATTTAAACTTTTGACTTTTACCTCCATCATT--GATTCTCTTATTTTCATCACCTGCGGTAGAAAAGGGGGCGG…
	MN662343	-------------TGGTCAACAAAATCATAAAGATATTGGAACCCTTTACT--TC-ATCTTAGG---GG-----TCTGAGCAG-GGATAGTCGGG-GCGGGAATAAGCCTT--CTAAT----CCGAATTGAGC---TAAGACAACCAG---GA---TCCTTCCTC-GGGAGAGATCAAC---TATATAATACAATCGTAACT-GCACACGCGTTTATCATAATTTTTTTCTT-AGTTATGCCA-GTATTTATTGGGGGGTT--TGGTAACTGACTATTACCCCTAATGCTGGGGGCGCCAGATATGGCGTTTCCACGACTAAATAACTTAAGCTTCTGACTTTTACCGCCGGCCTT--AATCCTGCTTGTGGCTTCAGCTGCCGTGGAAAAGGGAGCAG…
	KP204261	--ATGCGCTGACTTCTATCAACTAACCACAAAGACATTGGTACCCTATACC--TA-ATTTTAGG---GG-----TATGAGCAG-GAATAGTGGGG-ACCGGTACAAGAATG--CTAAT----TCGAATTGAAT---TAGCACAACCCG---GA---TCATTCCTA-GGCTCAGATCAAT---TATATAACACTTTAGTGACG-GCACATGCATTTTTAATAATTTTCTTCTT-AGTAATGCCA-GTATTTATTGGTGGATT--TGGAAATTGACTTCTACCCTTAATACTAGGTGCTCCTGACATAGCCTTCCCACGAATAAATAATCTTAGATTTTGACTACTTCCACCTTCATT--AATTCTATTAGTAGCATCTGCTGCAGTGGAAAAAGGTGCAG…
	JX067959	-----------------------------------------TCATTAGATT--GT-ATTTTAGG---GG-----TGTGGGCCG-GTATAATCGGT-GCAGGTATAAGTCTT--CTTAT----CCGAATTGAAC---TTAGACAGCCCG---GA---TCATTTTTA-GGAAGGGATCAAT---TATATAATACTATTGTAACT-GCACATGCATTTGTTATAATTTTTTTTCT-TGTTATACCA-GTATTTATTGGTGGATT--TGGGAACTGGCTTCTCCCATTAATACTGGGCGCCCCAGATATAGCATTCCCACGACTAAACAATTTAAGATTTTGACTACTCCCCCCAGCTCT--TATTCTTCTAGTTTCTTCCGCAGCAGTGGAAAAGGGGGCTG…
	JX157618	------------------------------------------TATCGTTTC--TG-CTTCTAGG---AG-----TCTAGAGCT-GGATGATTGGA-GCAGGAATAAGGCTT--CTCAT----CCGAATTGAGC---TAAGACAGCCCG---GG---TCCTTTCTG-GGGAGGGACCAAC---TCTATAATACTATCGTAACA-GCTCACGCATTTATTATAATTTTTTTTCT-AGTTATGCCA-GTATTTATTGGGGGGTT--TGGTAATTGATTACTCCCACTAATACTCGGAGCCCCTGACATGGCTTTCCCCCGTCTTAACAACCTAAGATTCTGGTTATTGCCACCGGCCCT--AATTCTTCTAGTATCCTCGGCAGCCGTAGAGAAGGGGGCTG…
	KX517833	-----------------------------------------ACACTATATT--TT-ATTCTTGG---TG-----TGTGAGCTG-GGATAATTGGT-GCTGGTATAAGCTTA--CTAAT----TCGTATTGAGC---TAAGTCAACCTG---GG---GCTTTCCTT-GGCAGAGACCAAT---TATATAATACAGTTGTAACA-GCACATGCCTTCTTAATAATTTTTTTCTT-AGTGATACCA-GTTTTTATTGGTGGGTT--TGGTAACTGACTACTTCCACTAATACTTGGGGCCCCTGATATAGCCTTCCCACGATTAAATAATCTGAGATTTTGATTATTACCGCCATCATT--AATTTTGCTTGTGTCATCAGCAGCAGTAGAAAAGGGGGCGG…
	AB592437	-------------------------------------------------------------------TG-----TGTGAGCCG-GAATAATTGGT-GCGGGTATGAGACTA--TTAAT----TCGAATTGAGT---TAAGACAACCGG---GA---ACATTTTTA-GGTAGGGATCAGC---TTTATAATACTATTGTTATT-GCACATGCTTTTATTATAATTTTTTTCTT-GGTAATGCCT-GTATTTATTGGAGGCTT--TGGTAATTGATTGCTACCTTTAATACTTGGTGCCCCAGACATGGCTTTCCCTCGACTTAATAATTTAAGATTTTGACTTTTGCCGCCGGCCTT--GATTCTGTTAGTATCATCAGCAGCAGTGGAAAAAGGTGCTG…
	OM951766	----------------------------------------AACATTGTACT--TT-ATTCTAGG---GG-----TTTGAGCTG-GTATAGTTGGT-GCTGGTATAAGTCTT--CTAAT----TCGCATTGAAT---TAAGACAACCTG---GC---TCATTTTTA-GGAAGAGATCAAC---TATATAACACCATTGTAACT-GCCCATGCTTTCGTTATAATTTTCTTCTT-AGTGATACCG-GTCTTTATTGGCGGGTT--TGGTAACTGACTACTACCACTAATGCTTGGTGCTCCGGACATAGCATTTCCGCGTCTAAATAACTTAAGTTTTTGACTCCTCCCCCCCTCCTT--AATTTTATTAGTATCTTCAGCGGCTGTAGAAAGCGGTGCTG…
	GU328649	---------------------------------------------TATACT--TT-ATTCTAGG---CA-----TCTGAGCAG-GAATGGTAGGA-ACCGGAATAAGACTT--TTAAT----TCGTATTGAAT---TAACTCAACCAG---GG---TCATTCCTA-GGCAGAGACCAGC---TATACAATACTATAGTTACC-GCACACGCGTTTCTAATAATTTTCTTCAT-GGTAATACCT-ATATTTATTGGAGGGTT--CGGAAACTGAATACTGCCGCTAATACTAGGTGCCCCAGACATGGCATTCCCGCGACTAAATACCCTCAGATTCTGGCTTCTCCCACCATCTTT--AATCTTACTAGTGTCGTCCGCAGCAGTAGAAAAAGGAGCCG…
	MH105399	------------------------------------------------------------------------------AGCA--GGATGGTTGGT-GCGGGGA----------TTGAT----CCGTATTGAATTGATGAGCCAGCTGG---GG-----ATTTGTA-TGAAGAGACCATT---TTTATGATTTGTTTAC--CA-ACACATGCATTCTTAATAATTTTCTTTTT-AGTAATACCA--TATTTATTGGGGGATT--TGGAAATTGACTACTCCCACTTATACTAGGTGCACCTGATATAGCATTCCCACGATTAAATAATATAAGGTTCTGACTACTACCCCCATCACT--CATTCTATTAGTTTCTTCCGCGGCCGTAGAAAAAGGCGCGG…
	GU014164	----------------------------------------TACCCTGTATT--TT-ATTTTGGG---TG-----TTTGAGCAG-GTATAATTGGG-GCAGGCATAAGATTA--TTAAT----TCGAATCGAAT---TAAGTCAACCTG---GT---GCGTTTCTG-GGTAGTGATCAAT---TATATAATACAATTGTTACA-GCTCACGCTTTTATTATAATTTTCTTCTT-GGTAATACCG-GTATTTATTGGTGGATT--TGGAAATTGACTTCTTCCACTGATATTAGGGGCCCCTGACATGGCGTTTCCCCGCTTAAATAATTTAAGTTTTTGGTTGTTGCCCCCAGCACT--AATTCTTTTAGTTTCTTCTGCTGCCGTTGAGAAGGGTGCTG…
	KF205472	-----------------------------------ATTGGGACCCTATACT--TC-ATTTTAGG---GA-----TTTGAGCCG-GAATAGTTGGG-GCGGGCATAAGTCTG--CTCAT----CCGAGTAGAGT---TAAGACAGCCTG---GA---TCCTTTCTA-GGAAGAGATCAAC---TTTACAACACAATTGTTACA-GCGCACGCATTCTTAATAATTTTCTTTTT-AGTTATACCA-GTATTTATTGGGGGATT--TGGAAATTGGTTACTACCTCTTATATTGGGGGCCCCTGACATGGCCTTTCCACGTCTAAACAACATAAGATTTTGGCTACTGCCCCCCTCACT--TATCTTATTAGTGAGCTCCGCGGCCGTTGAAAAGGGGGCTG…
	MZ393947	----------------------------------------CACACTATATT--TT-ATCTTAGG---CG-----TATGAGCTG-GTATGTTAGGA-GCTGCTATAAGACTT--CTAAT----TCGAATTGAAT---TGAGACAACCTG---GT---GCATTCCTA-GGAAGAGATCAGT---TATATAATACTATCGTAACT-GCTCATGCATTTCTTATAATTTTCTTTTT-AGTCATGCCG-GTATTTATTGGTGGATT--TGGGAACTGACTTCTCCCATTAATACTTGGGGCACCAGACATAGCATTCCCACGATTAAATAACATAAGATTCTGATTATTACCTCCTGCACT--TCTTTTTCTTGTATATTCAGCAGCAGTTGAAAAGGGGGCAG…
	MN175308	---------------------------------------------GTGGGT--TG-ATCTTGGG---CA-----TTTGAGCTGTGAATGGTAGGA-GCAGGCATAAGATTA--TTAAT----CCGAATTGAAC---TAAGCCAACCCG---GA---GCATTTCTA-GGAAGAGATCAAC---TATATAACACTATCGTAACA-GCCCACGCATTTGTTATAATTTTCTTTTT-AGTAATACCC-GTATTTATTGGAGGATT--TGGAAACTGACTCCTTCCTCTCATACTAGGAGCACCTGACATAGCCTTTCCTCGACTAAATAATATAAGGTTTTGACTATTACCCCCATCCCT--AATTCTTCTTGTATCCTCCGCAGCTGTAGAGAAGGGAGCGG…
	JN887895	--------------------------------------------------------------------------------CCG-GAATAATTGGG-GCCGGAATAAGACTA--TTAAT----TCGTATTGAGT---TAAGCCAGCCTG---GC---TCATTCCTA-GGAAGTGATCAAC---TCTACAACACAATTGTAACA-GCGCACGCTTTTATTATAATCTTCTTTTT-AGTAATGCCA-GTATTTATTGGGGGGTT--TGGAAACTGACTTCTTCCTCTAATACTGGGTGCACCGGACATAGCTTTTCCGCGCCTTAATAATCTAAGATTTTGATTGCTGCCCCCAGCCCT--AATTCTTCTGGTGTCCTCAGCAGCTGTAGAAAAGGGTGCCG…
	MH988417	------------------------------------------CTCTGTTTA--TA-CTGTAGAG---TC-----ATGCGGGTT-AACTATACTGACACTGTGATGACACCTTGCTTAT----TCAAATCGAAT------GACAACCAG---GT---GCCTTCCTT-GGAAGAGACCAGC---TATACAATACAATTG---CC-GCTCACGC-CTTCTAATAATTTTCTTTCT-TGTAATACCA-GTATTTATCGGGGGGTT--TGGAAATTGACTTCTCCCCCTAATACTGGGCGCGCCAGACATAGCATTTCCTCGTCTAAACAATATAAGATTTTGACTATTACCCCCATCACT--TATTCTGCTTGTTTCATCTGCCGCGGTAGAAAAGGGTGCCG…
	JN870096	-----------------------------------------------------TT-----------------------------GAGAGCTGGGA--------TAAGACTT--CTAAT----TCGTATTGAAT---TGAGACAACCCG---GA---GCTTTCTTA-GGAAGAGACCAAT---TATATAACACTATTGTTACC-GCTCACGCTTTTCTAATAATTTTTTTTCT-AGTTATACCA-GTTTTCATCGGAGGATT--TGGAAATTGGCTTCTTCCATTAATGCTGGGAGCACCAGATATAGCATTTCCACGACTCAATAATATAAGATTTTGACTACTACCACCATCTCT--AATTCTATTAATTTCATCAGCCGCTGTAGAAAAAGGGGCTG…
	LC721122	ATGCGATGATTATATTCTACAAATCACAAAGACATTGGAACCTTAT-ACTT--C--ATCCTAGG---TA-----TTTGAGCTG-GGATAATTGGA-GCTGGAATAAGACTC--CTAAT----TCGAATTGAGT---TAAGACAACCGG---GC---TCATTTCTA-GGCAGTGACCAAC---TATATAATACAATTGTAACA-GCACACGCATTTCTTATAATTTTCTTCCT-AGTAATACCA-GTATTTATTGGGGGATT--TGGAAACTGACTATTACCCCTAATACTAGGAACACCAGATATAGCATTTCCACGACTAAATAATATAAGATTTTGATTACTTCCACCGTCACT--TATTTTATTAGTATCATCTGCTGCAGTAGAGAAAGGAGCTG…
	JX993870	----------------------------------------AACCTTATATT--TC-ATCTTAGG---AG-----TTTGAGCTG-GAATAGTAGGA-GTAGGAATAAGACTA--TTAAT----TCGAGTGGAAT---TAACACAACCCG---GG---TCATTTTTA-GGAAGTGACCAAT---TATATAATACTATTGTTACG-GCTCACGCCTTTATTATAATTTTCTTTAT-AGTTATACCT-ATATTTATTGGTGGTTT--CGGTAACTGAATACTCCCCTTAATATTAGGAGCACCAGATATGGCATTCCCCCGACTTAACAACCTAAGATTTTGATTACTCCCACCTTCTCT--AACTTTATTAGTAGCATCAGCTGCAGTAGAAAAAGGAGCAG…
	AB607091	----------------------------------------AACATTATACT--TC-ATTTTAGG---AA-----TTTGAGCTG-GAATAATTGGA-GCAAGAATAAGACTA--CTTAT----TCGAATTGAAC---TAAGGCTGCCCG---GA---TCTTTCATG-GGGAGTGATCAAC---TTTATAATACAATTGTAACT-GCCCATGCATTTCTAATAATCTTTTTTCT-AGTAATACCT-GTATTTATTGGAGGATT--TGGAAATTGATTACTACCCCTTATACTAGGTGCACCTGATATAGCTTTTCCTCGACTTAATAATATAAGATTCTGACTACTGCCCCCATCCCT--TATTTTATTAATATCCTCCGCGGCTGTTGAAAAAGGTGCTG…
	MH988428	----------------------------------------ACCCTTTTAACTTTC-ATTATTAGGGTCG-----------CTG-GAATAATCGGGAGCTGGAATAAGATTA--CTTAT----TCGAAT---AC---TAAGACAGCCAG---GA---GCATTTCTA-GGAAG---TCAAC---TGTATA---CTATTGTTACC-GCGCATGCTTTTCTAATAATTTTCCTTCT------TACCA-GTATTTATTGGAGGGTT--TGGAAACTGATTGCTACCCCTTATAC---GAGCACCAGATATGGCATTCCCACGACATAATA------GATTTTGACTACTACC-CCTTCTCT--AATCCTTCTAGTCTCGTCTGCCGCAGTAGAAAAAGGTGCAG…
	MH988422	------------------------------------------ACATTTACT--TCAATTTTATGGGTTG-----------CAG-GCATGGTTGGG-GCAGGCATAAGACTA--CTTAT----CCGCATTGAAC---TAAGACAACCTG---GC---GCATTCCTC-GGAAGAGACCAGC---TATATAACACTATTGTTACA-GCGCATGCATTTTTAATAATTTTCTTTTT-AGTGATACCT-GTATTTATTGGTGGATT--TGGAAACTGGCTACTCCCACTTATACTAGGGGCTCCAGACATGGCATTCCCACGACTAAATAACATAAGATTT---CTATTACCGCCATCCCT--AATTCTTCTAGTATCTTCAGCAGCCGTAGAAAAAGGTGCCG…
	LC763590	----------------------------------------CACCTTATACC--TA-ATCTTTGG---TG-----TATGAGCTG-GAATAGTTGGT-ACCGGCACCAGTCTG--CTCAT----TCGAATCGAAC---TAGCACAACCCG---GA---TCATTCCTC-GGCAGAGATCAAC---TATTTAATACGCTTGTAACC-GCCCATGCATTCCTAATAATTTTCTTTTT-TGTAATACCA-GTCTTCATCGGCGGCTT--TGGCAACTACCTAATTCCATTAATGCTCGGCGCCCCCGACATAGCATTCCCACGACTTAATAACATAAGATTCTGACTTCTTCCTCCGTCCCT--AATCCTCTTAGTATCCTCCGCAGCAGTAGAAAAAGGCGCTG…
	MF001136	----------------------------------------GACTCTTTATT--TT-ATTTTAGG---GG-----TATGATCAG-GTCTTTTAGGT-TCGGCAATAAGATTA--ATTAT----TCGCACGGAAT---TGAGGCAGCCTG---GT---TCGTTTTTA-GGCAGTGATCAAC---TTTATAATACAATTGTTACA-GCTCATGCATTTTTAATGATTTTTTTCTT-AGTTATACCT-ATTTTAATTGGTGGATT--TGGAAACTGACTTCTTCCATTAATATTAGGGGCACCAGATATAGCATTCCCACGACTAAATAATTTAAGATTTTGATTACTCCCTCCGGCCTT--AATTTTATTAGTTTTCTCTGCGGCTGTAGAGAAGGGGGCCG…
	MF001186	----------------------------------------GACACTTTACT--TC-ATCTTAGG---AA-----CTTGAGCAG-GTATACTTGGT-GCTGGAATAAGATTA--TTAAT----TCGATTTGAGC---TTAGTCAACCTG---GC---TCATTCCTA-GGAAGAGATCAAT---TGTACAATACTATTGTTACA-GCTCACGCTTTTCTAATAATCTTTTTTTT-AGTTATACCA-GTATTTATCGGCGGCTT--TGGAAATTGATTACTACCTTTAATACTTGGTGCTCCAGATATAGCGTTCCCGCGCCTAAACAATCTTAGCTTTTGACTTTTACCTCCTTCACT--TCTATTATTAATTTCTTCCGCTGCCGTAGAAAAGGGCGCCG…
	AJ577613	--------------------------------------------CTTTATT--TT-ATTCTTGG---AA-----TTTGAGCTG-GGATAGTTGGT-GCCGGAATAAGCCTA--TTAAT----TCGTATTGAAT---TAACTCAACCAG---GT---GCTTTCCTT-GGAAGAGACCAGC---TTTATAACACCATTGTTACA-GCCCATGCCTTCATTATAATTTTCTTCAT-AGTAATACCT-ATATTTATTGGGGGTTT--CGGAAATTGATTAATTCCCTTAATGCTAGGGGCCCCCGATATGGCCTTTCCCCGTCTTAATAACTTAAGATTCTGATTATTGCCCCCCTCCCT--TCTTCTTCTTGTCCTGTCAGCTGCTGTTGAAAAGGGTGCAG…
	MN175304	-------------------------------------------ATTGTAGT--TG-AGTTAGTG---AG-----T-TGACAGT-GCATAAT------CAAGCCTCTGACTG--ATTATGTTATTGGTTTTTTG---TACTTCAAGCGG---TT---TAATTTCCATGGAAGAGACCAGT---TATATAATACGATTGTAACA-GCACATGCATTCCTCATAATTTTCTTCTT-AGTAATACCA-GTATTTATTGGGGGGTT--CGGAAACTGGTTGCTACCACTAATACTAGGAACACCAGATATAGCATTCCCCCGACTAAATAACATAAGATTTTGACTACTCCCCCCTTCCCT--AATTCTCCTAGTGAGATCAGCTGCCGTAGAAAAAGGAGCAG…
	KR296750	----------------------------------------CACTTTATATT--TT-ATCCTAGG---TA-----TTTGAGCAG-GAATAATTGGT-GCGGGGATAAGACTT--TTAAT----TCGAGTAGAAT---TAACGCAACCTG---GG---GCATTTCTT-GGTAGTGACCAAC---TATACAATACTATCGTAACA-GCTCACGCTTTTATTATAATTTTTTTTAT-AGTAATACCT-ATATTCATTGGTGGGTT--CGGTAATTGACTTTTACCCTTAATATTAGGTGCTCCAGATATAGCATTCCCACGACTAAATAATCTTAGATTTTGGCTATTACCCCCATCTCT--TTTTCTATTAATTATATCAGCCTTAGTAGAAAAGGGCGCAG…
	KT428114	----------------------------------------TACCCTATATT--TC-ATTTTAGG---GA-----TATGGGGTG-GTTTACTTGGA-ACAGCTATAAGACTT--CTTAT----TCGAATTGAAC---TAAGTCAACCAG---GT---TCATTCCTC-GGTAGTGACCAAC---TTTACAACACTATTGTTACT-GCTCATGCTTTTTTAATAATTTTTTTCCT-CGTTATGCCA-GTGTTTATTGGTGGTTT--TGGAAACTGGCTTTTACCCCTAATGCTCGGGGCCCCCGATATATCTTTTCCTCGACTAAACAATATAAGATTTTGACTTCTCCCACCGGCACT--CATCCTCCTAATCTCCTCTGCCGCAGTAGAAAAGGGGGCTG…
	GU013850	----------------------------------------AACTTTATATT--TT-ATTCTAGG---AG-----TTTGGGCCG-GAATGATTGGA-GCAGGGATAAGCCTA--TTAAT----CCGCATTGAAC---TAAGACAGCCGG---GA---GCATTTCTA-GGCAGAGACCAGC---TATACAATACAGTAGTAACT-GCCCACGCCTTTCTAATAATTTTTTTTCT-CGTGATACCA-GTTTTCATTGGGGGGTT--CGGAAACTGGCTCCTACCGCTCATACTGGGAGCTCCAGATATAGCATTCCCTCGGCTAAATAACCTAAGATTTTGACTACTGCCACCCTCACT--GATTCTACTAGTCTCATCAGCAGCCGTTGAAAAGGGTGCAG…
	KU885476	--------------------------------------GGAACACTTTACT--TC-ATTCTCGG---AG-----TCTGAGCAG-GCATAATTGGT-GCAGGTATAAGCCTG--TTAAT----TCGCATTGAGT---TAAGCCAACCGG---GA---GCCTATCTT-GGTAGCGACCAGC---TTTATAACACAATTGTGAAA-GCAGATGCCTTTATAATAATTTTTTTCCT-GGTAATGCCA-GTATTCATTGGAGGATT--CGGCAATTGACTCCTCCCTCTAATGCTGGGGGCTCCGGACATAGCATTCCCCCGCCTAAATAATTTAAGATTCTGACTCCTACCACCGGCCCT--AATTCTTCTAGTATCCTCCGCGGCCGTTGAAAAGGGGGCGG…
	KX238681	--------------------------------------GGAACTCTATATT--TT-ATTTTAGG---GG-----TTTGAGCAG-GAATAGTTGGA-GCTGGTATAAGACTT--TTAAT----TCGAATTGAAT---TGAGACAGCCAG---GG---GCTTATTTA-GGAAGCGACCAAC---TATACAACACTATTGTTACA-GCACATGCCTTTATCATAATTTTTTTCTT-AGTTATACCA-GTTTTTATTGGGGGATT--TGGAAATTGATTGTTACCTCTAATACTTGGGGCGCCGGATATAGCCTTCCCCCGACTAAATAATCTAAGATTCTGGTTGTTGCCCCCTTCCCT--TATTCTTTTAGTTTCCTCTGCAGCAGTAGAAAAGGGGGCGG…
	GU902093	----------------------------------------TACACTATACT--TT-ATCTTAGG---AA-----CCTGAGCTG-GGATACTCGGC-GCAGCTATAAGACTT--TTAAT----TCGATTTGAGC---TTAGGCAGCCGG---GG---GCGTTCCTG-GGAAGGGATCAGC---TATATAATACAGTAGTGACC-GCCCATGCGTTCTTAATAATTTTCTTCTT-AGTAATACCA-ATTTTTATTGGTGGCTT--TGGGAACTGGCTGCTGCCCCTAATACTTGGTGCACCAGACATAGCCTTCCCACGGCTCAACAATATAAGATTCTGACTACTACCACCATCTTT--ACTACTTTTAGTGTCCTCCGCGGCCGTTGAAAAAGGAGCGG…
	GU453369	--------------------------------------------------------------GG---CG-----TATGAGCTG-CAATAATAGGC-GCAGCAATAAGACTT--GTAAT----TCGAGTAGAAT---TAAGTCAACCTG---GC---TCATTTCTA-GGTAGCGATCAAC---TATATAATACAATTGTAACA-GCACATGCATTCCTAATAATTTTCTTCCT-GGTTATACCT-GTATTTATTGGTGGATT--TGGAAACTGACTACTACCATTAATACTTGGTGCACCAGATATAGCATTCCCACGACTAAATAACATAAGATTCTGACTTCTTCCACCGTCATT--AATACTGCTTCTTTCATCAGCTGCAGTAGAAAAAGGTGCCG…
	KR296753	----------------------------------------AACCTTATACT--TT-ATTTTAGG---AA-----TTTGAGCCG-GAATAGTTGGA-GCAGGAATGAGTCTA--ATTAT----CCGAATTGAGT---TAACTCAACCAG---GG---TCGTTTCTT-GGAAGAGATCAAC---TTTACAACACTGTTGTTACA-GCTCATGCCTTTATTATAATTTTCTTCAT-AGTAATACCT-ATATTTATTGGCGGATT--TGGGAATTGACTTCTACCTCTTATACTAGGCGCCCCAGACATAGCTTTCCCACGACTAAACAACCTTAGATTCTGATTACTTCCTCCTAGGCT--TCTACTTTTGGTTCTTTCTGCCCTAGTAGAAAAAGGCGCAG…
	AJ577622	--------------------------------------------CTATANT--TT-ATTACCGG---AG-----TCTGAGCTG-GAATAATCGGA-GCAGGAATAAGACTT--CTTAT----TCGAGTTGAGT---TAACCNAACCAG---GA---GCATTTCTA-GGAAGAGATCAAC---TTTATAATACCATAGTTACA-GCCCATGCATTTATTATAATCTTCTTTAT-AGTAATACCT-ATATTTATTGGTGGGCT--TGGAAACTGAATACTACCATTAATACTAGGAGCCCCAGATATAGCATTCCCTCGATTAAATAACTTAAGGTTTTGGTTACTGCCCCCATCTCT--TATTCTTTTAGTTTCGTCAGCAGCTGTTGAAAGGGGAGCAG…
	OQ351740	----------------------------------------AACACTTTACT--TC-ATCCTTGG---GA-----TTTGGGGGG-GACTACTGGGA-ACAAGAATAAGTATA--GTTAT----TCGAATTGAAC---TAAGACAACCAG---GA---TCATTCCTT-GGAAGAGATCAAC---TATATAATACCATTGTTACT-GCCCATGCCTTCCTTATAATTTTCTTCCT-AGTTATACCA-GTATTCATTGGTGGGTT--CGGTAATTGACTCTTACCTTTAATACTAGGGGCACCTGATATGGCATTCCCTCGTCTTAACAATATAAGATTCTGACTTCTCCCTCCAGCAAC--AATCCTTCTCGTATCCTCGGCAGCCGTAGAAAAGGGTGCAG…
	MK731193	-------------TGGTCAACAAAATCATAAAGATATTGGAAGTCTRTGCT--TC-ATTTTTGG---AG-----TGTGAGCTG-GCATGGTAGGA-GCCGGAATAAGACTT--CTTAT----CCGTATTGAGT---TACGACARCATG---GT---GCATTCCTA-GGCAGTGACCAAT---TATATAATACAATCGTTACT-GCGCGGGCATTTGTTATAATTTTCTTCCT-AGTAATACCG-GTCTTCTTCGGCGGGTT--TGGAAACTGACTTCTTCCCCTAATACTGGGCGCTCCTGATATAGCATTCCCACGACTTAATAACATAAGATTCTGACTTCTACCCCCCTCTCT--CATTCTCTTAGTTTCCTCAGCTGCCGTAGAAAAAGGAGCCG…
	MW911293	--------------------------CATAAAGATATTGGAACACTTTATA--TT-CTACTAGG---TA-----TATGGGCCG-GAATAGTAGGA-GCTGGAATAAGTTTA--TTAAT----TCGTATCGAAC---TAAGACAGCCTG---GA---TCATTCCTA-GGAAGCGATCAAC---TGTACAATACATTAGTTACA-GCCCACGCATTTGTAATAATCTTCTTCAT-AGTTATACCA-GTATTTATTGGTGGATT--TGGTAATTGATTATTACCACTTATACTGGGGGCGCCAGATATGGCCTTTCCACGTCTAAATAACCTTAGATTCTGACTATTGCCACCATCACT--AATTCTTCTAGTTTCCTCTGCATTTGTAGAAAAAGGTGCTG…
	KM527713	----------------------------------------AACTCTATATT--TT-GTCCTGGG---AG-----TATGAGCCG-GAATAATCGGA-GCTGGGATAAGCCTA--CTAAT----CCGAGTAGAAC---TGAGACAGCCTG---GG---GCCTTCTTA-GGAAGAGATCAAC---TATACAATACCATTGTAACA-GCCCATGCATTTATTATAATTTTCTTCTT-AGTCATGCCA-GTATTCATTGGTGGATT--TGGAAACTGAATACTACCACTTATACTGGGGGCTCCAGACATGGCATTCCCCCGACTAAACAACTTAAGATTCTGGCTACTGCCACCATCATT--AATTCTTCTGGTCTCATCTGCTGCGGTAGAAAAGGGGGCCG…
	MN179624	-----------------------------------------ACTCTATACT--TT-ATTCTAGG---AG-----TGTGGGCTG-GGATAATCGGG-GCCGGGATAAGACTC--CTGAT----TCGAATTGAAT---TAAGTCAACCAG---GC---GCATTCCTT-GGAAGCGACCAAT---TATACAACACCATTGTTACA-GCTCACGCATTTATCATAATCTTCTTCCT-AGTTATACCA-GTATTTATTGGGGGATT--CGGCAACTGACTGCTCCCCCTAATACTGGGTGCCCCAGACATGGCCTTCCCTCGCCTAAACAACATAAGATTTTGACTATTGCCGCCATCCTT--AATCCTTCTAGTGAGGTCCGCGGCCGTTGAAAAGGGGGCCG…
	OL979095	----------------------------------------AACTCTATACT--TT-ATTCTTGG---AG-----TATGAGCCG-GCATAGTTGGT-GCAGGCATAAGACTT--CTTAT----TCGAGTTGAAC---TAAGCCAACCGG---GA---GCCTTTTTA-GGCAGAGATCAGC---TATATAATACAATTGTAACA-GCTCACGCCTTTGTAATAATTTTCTTCTT-AGTGATACCC-GTATTTATCGGGGGATT--TGGCAATTGACTACTCCCCTTAATACTTGGTGCCCCAGATATGGCATTTCCCCGCTTAAATAACATGAGATTTTGACTACTTCCACCCTCTTT--AATTCTATTAGTATCTTCTGCTGCCGTAGAAAAAGGTGCGG…
	GU453372	--------------------------------------------------------------GG---AG-----TGTGAGCCG-GAATAATAGGA-GCAGCAATAAGCTTA--CTAAT----TCGAATCGAAC---TCAGACAACCAG---GA---TCTTTTCTA-GGTAGTGACCAAC---TATATAACACTATTGTAACC-GCCCATGCATTTTTAATAATCTTCTTCTT-AGTAATACCA-GTATTTATTGGGGGATT--TGGAAACTGATTACTACCTCTAATACTAGGAGCACCAGATATAGCATTCCCACGTCTAAATAACATAAGATTCTGATTACTTCCACCCTCTCT--TCTACTTCTTCTATCTTCAGCCGCAGTAGAAAAAGGAGCCG…
	KX651133	-----------------------------------------------TACT--TT-ATCCTCGG---GG-----TGTGAGCTG-GAATAGTGGGA-GCAGGTATAAGTCTG--CTAAT----TCGAATTGAGC---TAAGCCAACCAG---GA---GCATTTCTA-GGCAGAGATCAAC---TCTATAATACTATTGTAACA-GCCCATGCATTCGTAATAATCTTTTTTTT-AGTAATGCCA-GTATTTATTGGGGGGTT--CGGAAACTGGCTACTCCCCCTAATGCTAGGGGCTCCCGATATAGCCTTCCCGCGCCTTAACAATATGAGATTCTGACTACTACCTCCATCTCT--CATTCTCTTAGTCTCCTCTGCAGCAGTCGAAAAGGGAGCGG…
	GU013902	----------------------------------------AACCCTATATT--TC-ATCTTAGG---TA-----TCTGAGCAG-GAATAGTAGGA-GCAGGAATAAGTCTA--CTTAT----TCGTATTGAAT---TAAGCCAACCAG---GA---GCATTCCTA-GGAAGAGACCAAC---TCTACAATACTATTGTTACA-GCCCATGCATTCGTAATAATTTTTTTTCT-AGTAATACCA-GTATTTATTGGAGGATT--CGGAAATTGACTTCTCCCTCTTATATTAGGGGCACCAGATATAGCCTTTCCTCGTCTTAATAACATAAGATTCTGGTTACTCCCACCTTCTCT--AATTCTTCTAGTGTCCTCTGCAGCCGTTGAAAAAGGTGCAG…
	LC006116	---------------GGTCAACAAATCATAAAGATATTGGAACTCTCTATT--TC-ATTCTCGG---GG-----TCTGAGCAG-GTATGGTTGGT-GCTGGTATAAGCCTT--CTCAT----TCGAATCGAGC---TAAGGCAACCAG---GT---GCCTTCCTA-GGAAGGGACCAAC---TATACAATACAATTGTTACA-GCCCATGCATTTGTAATAATTTTCTTTCT-GGTTATGCCT-GTATTTATTGGTGGATT--TGGAAACTGACTTCTACCTCTTATACTGGGAGCTCCAGACATAGCCTTTCCACGTCTCAACAACATAAGATTTTGACTTCTGCCCCCTTCCCT--AATTCTCCTAGTATCCTCTGCTGCAGTGGAAAAGGGTGCTG…
	KJ753866	----------------------------------------ACCCTTATACA--TT-ATTTTCGG---CC-----TATGGGCGG-GAATAGTTGGC-ACCGGAACAAGTCTT--ATCAT----CCGTATTGAGT---TGGCCCAACCAG---GC---TCTTGGTTA-GGCAGAGATCAAC---TCTTTAATACCATTGTCACA-GCACATGCCTTCCTAATAATCTTCTTCAT-AGTGATACCA-GTATTTATCGGGGGATT--TGGTAATTGACTCGTTCCCATAATGCTTGGCGCACCAGATATAGCATTCCCCCGACTTAACAACCTAAGATTTTGGCTCCTCCCACCCTCCTT--GATCCTTCTTGTATCCTCAGCCGCAGTTGAAAAAGGAGCTG…
	KJ753849	----------------------------------------CACCCTATACC--TA-ATTTTAGG---TA-----TTTGAGCCG-GAATAGTCGGT-ACTGGAACTAGAATC--CTTAT----TCGTATTGAAC---TCAGACAACCAG---GA---TCTTTTCTT-GGAAGAGATCAAC---TTTACAACACCCTAGTAACA-GCCCATGCTTTTCTTATAATCTTCTTCCT-AGTTATACCA-GTATTCATTGGGGGATT--CGGTAACTGACTTCTCCCACTAATAATAGGAGCTCCAGACATATCATTCCCACGATTAAATAATCTAAGCTTTTGACTACTGCCCCCCGCCCT--TTTACTACTAATCTCTTCAGCAGCTGTAGAAAAAGGTGCAG…
	KJ753855	----------------------------------------AACACTATACA--TC-TTAATAGG---CG-----TGTGAGCYG-GAATAATCGGT-ACAGGAACAAGAATT--CTCAT----CCGTGTTGAAT---TAATACAACCAG---GG---TCCTTTCTT-GGTAGAGACCAAC---TGTATAATACCCTAGTTACC-GCCCACGCATTCCTCATAATTTTCTTCTT-AGTTATGCCA-GTCTTTATTGGGGGCTT--TGGAAACTGACTTCTTCCTCTTATATTAGGAGCACCAGATATAGCATTCCCCCGACTAAATAACTTAAGCTTCTGACTGCTGCCCCCTGCACT--TACCCTCCTAGTGAGATCAGCCGCAGTAGAAAAAGGAGCTG…
	KJ753852	-----------------------------------------ACCCTATATA--TT-ATTTTAGG---AG-----TATGAGCTG-GCATAATCGGC-ACTGGAACCAGAATC--TTAAT----TCGAGTAGAAC---TAATACAACCTG---GT---TCATTTCTA-GGCAGTGATCAAC---TTTACAACACACTTGTCACC-GCCCATGCATTTCTTATAATTTTCTTCCT-TGTTATACCG-GTCTTTATTGGGGGTTT--TGGTAATTGACTACTTCCTCTAATAATAGGTGCCCCGGATATAGCCTTCCCACGACTAAATAATCTGAGATTCTGACTTCTACCTCCAGCACT--CATTCTTCTAGTCAGATCAGCTGCAGTAGAAAAAGGAGCTG…
	OP918896	------------------------------AGGATATCGGGACCCTTTACA--TA-GTATTTGG---TG-----TGTGAGCCG-GTATAGTCGGA-ACCGGGACCAGATTA--TTAAT----TCGCTTTGAAT---TGGCACAACCGG---GA---TCATTCCTT-GGTAGGGACCAAC---TTTATAACACCCTGGTTACT-GCCCATGCCTTCCTAATAATCTTCTTCCT-AGTAATACCT-GTATTTATTGGGGGGTT--CGGAAATTGACTTCTCCCTCTAATATTGGGGGCGCCTGATATAGCATTTCCGCGCCTAAATAATCTAAGGTTTTGACTGCTGCCGCCCTCATT--AATTCTTCTAGTTTCGTCGGCAGCCGTAGAAAAGGGGGCCG…
	MK984652	-------------------------------------------------------------------------------GCAG-GTATGATATGG-TCGGCAACAAGTCTA--CGAAT----TCGGTTTGAAC---TAGCTCAGCCAT---GC---TCATTCCTC-GGCAGAGATCTAT---TATACAATACCTTAGTAATT-GCTCATGGCTTCTTAATAATCTTTTCCTG-TGTAATGCCA-GTATTTATTGGGGGCTT--TGGAAACTGACTTCTCCTCCTAATACTAGGTGCTCCTGATATAGCATTCCCACGACTAAATAATCTAAGTTTTTGATTGCTGCCCCCTTCATT--AATCCTATTAGTATCCTCAGCTGCCGTAGAAAAAGGTGCAG…
	FN434362	----------------------------------------AACTCTATATC--AA-ATTTTTGG---TG-----TGTGGCCCG-GAATAATCGGT-ACCGGCACGAGTCTT--CTTAA----TCGTCTTGAGC---TGGCTCAACCCG---GC---TCACTACTG-GGGAGAGATCAAC---TATATAACACACTAGTAACC-TCTCACGCCTTCTTAATAATCTTCTTTAT-AGTGATACCC-ATATTTATCGGGGGGTT--TGGTAATTGACTTCTTCCCTTAATAATCGGTGCACCAGATATAGCCTTCCCTCGCCTAAACAACTTAAGATTTTGACTATTACCTCCATCTCT--AATCTTACTGGTATCTTCTGCCGCCGTAGAAAAGGGTGCTG…
	FN796445	----------------------------------------AACCCTTTATC--TT-ATTTTCGG---CG-----TATGAGCCG-GCATGGTCGGT-ACTGGAACCAGTATC--CTAAT----CCGGTTAGAAT---TAGCACAACCAG---GC---TCACTACTA-GGCAGAGATCAGT---TATATAATACTCTAGTAACA-GCTCATGCATTCTTAATAATCTTCTTTTT-AGTAATACCA-GTATTTATTGGTGGTTT--TGGAAATTGACTTCTACCATTAATACTAGGAGCCCCTGATATAGCCTTCCCACGTCTAAATAATCTTAGCTTTTGACTTCTGCCACCATCACT--AATTCTTCTAATTTCCAGAGCGGCAGTAGAAAAAGGTGCCG…
	HM417785	--------------------------------------GGCACACTCTATA--TA-ATCTTCGG---TA-----TTTGGGCCG-GCATAGTCGGA-ACCGGAACAAGTATA--TTAAT----CCGTTTTGAAT---TAGCACAACCCG---GA---TCCTTCCTT-GGAAGGGATCAAC---TATATAATACACTAGTAACA-GCTCATGCTTTCCTAATAATTTTCTTTCT-AGTTATACCG-GTATTTATTGGCGGATT--TGGTAACTGACTATTACCCTTAATACTGGGAGCCCCAGATATAGCATTCCCACGACTAAACAACCTTAGATTCTGATTATTACCGCCATCCCT--AATCTTACTGGTTTCCTCAGCCGCCGTTGAAAAAGGTGCTG…
	KY636937	----------------------------------------AACACTATACA--TA-TTATACGG---AA-----TATGAAGGG-GAATAATTGGC-CTAGGTACAAGAATG--CTCAT----TCGACTAGAAC---TGGCACAACCCG---GC---TCATTCCTT-GGTAACGACCAAT---TATATAACACTCTAGTCACA-GCACACGCTTTCTTAATAATTTTCTTCAT-AGTAATGCCT-GTATGAGTCGGAGGATT--TGGAAATTGACTGGTACCATTAATACTAGGTGCCCCAGATATAGCATTCCCCCGAATAAATAACCTTAGATTCTGACTTATACCTCCATCACT--ACTTCTCTGCGTCTCATCTACAGCCATTGAAAAAGGCGCAG…
	OR150113	-------------TTGGTCAACAAATCATAAAGATATTGGACTTCTTTATA--TA-ATGTATGG---CC-----TATGAACAG-GCATGGTAGGA-ACTGGAACTAGATTA--CTAAT----TCGAATGGAAC---TAGCTCAACCAG---GA---TCATTCCTT-GGCAGAGATCAAC---TCTATAACACTCTCGTAACC-GCACACGCATTTCTTATAATCTTTTTCCT-TGTTATACCT-GTATATGTTGGTGCCTT--CGGAAACTTCCTCGTCCCATTAATACTTGGTGCCCCTGATATAGCATTTCCACGACTAAATAACCTAAGATTTTGACTAATACCTTCATCTGT--AATTCTATGCGTGTCATCAGCTGCTGTTGAAAAAGGAGCCG…
	HM460239	----------------------------------------AACCCTATATA--TT-CTATTTTC---AT-----TGTGAGCCG-GAATGGTTGGA-ACAGGCACTAGACTT--CTTAT----TCGATTTGAAC---TAGCTCAACCCG---GA---TCATTTCTA-GGTAGAGATCAAC---TCTATAATACCCTAGTAACA-GCTCATGCATTTCTGATAATCTTTTACAT-GGTAATACCT-ATAGCAATTGGGGGGTT--CGGAAATTTCCTAGTTCCTTTAATACTTGGGGCCCCTGACATAGCCTTCCCTCGTATAAACAACCTTAGATTTTGATTAATACCTCCTTCATT--AATTCTACTGGTAGCTTCTGCTGCAGTTGAAAAGGGAGCAG…
	MW888736	-----------------------------------------ACTCTTTATC--TT-CTTTTTGG---TC-----TATGAGCCG-GAATAGTGGGC-ACTGGCACTAGTCTT--CTCAT----TCGTATAGAAC---TAGCTCAACCCG---GA---TCATTTTTA-GGCAGAGATCAAC---TATATAACACTTTAATCACA-GCCCATGGGTTCTTAATAATTTTCTTCAT-GGTAATACCT-GTATTTATTGGCGGGTT--TGGTAACTGACTTATCCCTCTAATATTAGGTGCTCCCGATATAGCCTTTCCTCGACTTAATAACTTAAGATTCTGATTAATACCACCCTCCCT--AATCCTTCTAGTTTCTTCTGCTGCCGTTGAAAAAGGGGCTG…
	LC763629	----------------------------------------AACACTATACA--TA-GTATTCGG---CC-----TATGAGCCG-GAATAGTGGGA-ACAGGAACCAGAATT--CTAAT----TCGAACTGAAC---TAACTCAACCAG---GA---TCCTTTCTT-GGAAGAGATCAAC---TATATAACACCCTAGTGACA-GCTCACGGATTCTTAATAATTTTCTTTAT-AGTAATACCA-ATCTTTATTGGGGGTTT--TGGGAACTGATTATTACCTTTAATACTCGGGGCACCAGATATAGCATTTCCCCGAATAAATAATCTTAGATTCTGATTAATACCACCATCGTT--AATTCTTCTTGTATCATCAGCCGCAGTAGAAAAAGGTGCCG…
	EF179543	-------------------------TCATAAAGATATTGGAACCCTATACA--TA-ATTTTCGG---AA-----TCTGAGCTG-GTATAGTTGGA-ACTGGAACTAGGCTA--TTAAT----TCGCCTTGAAC---TTGCCCAACCTG---GG---TCCTTTTTA-GGAAGAGACCAAT---TATATAATACCCTGGTAACG-GCTCACGCATTTTTAATAATCTTCTTCAT-AGTGATACCA-ATCTATATTGGGGGCTT--CGGCAACTGACTAGTACCATTAATACTGGGGGCTCCAGACATGGCCTTCCCACGATTAAACAACTTAAGATTCTGACTCCTACCCCCATCATT--AATCCTTTTAGTGTCCTCTGCCGCCGTTGAAAAAGGCGCCG…
	AF003257	--------------------------------------------------------CTATTTGG---TA-----TTTGAGCAG-GTATAGTTGGC-ACCGGAACAAGTCTA--CTGAT----TCGTCTAGAAC---TAGCTCAACCTG---GC---TCTTTCCTC-GGCAGCGACCAAT---TATATAACACATTAGTTACA-GCACATGCATTCCTTATAATCTTCTTTAT-GGTAATACCT-ATTTACATTGGGGGATT--CGGAAATTGACTAGTCCCACTAATACTGGGGGCACCAGACATAGCATTCCCACGACTAAATAATCTTAGATTTTGACTTCTACCCCCCTCCCT--AATTCTGCTTGTATCATCTGCTGCAGTGGAAAAAGGAGCTG…
	AF534866	-----------------------------------------------------------TTTGG---AA-----TTTGAGCTG-GAATAGTAGGA-ACAGGTACAAGCCTC--TTAAT----CCGCTTAGAAT---TAGCTCAGCCTG---GC---TCTTTCTTG-GGCAGAGACCAAC---TATATAACACTCTAGTTACA-GCCCATGCATTCCTGATAATCTTCTTTAT-AGTAATACCT-ATCTACATTGGTGGTTT--TGGCAATTGACTGGTTCCACTTATATTAGGGGCACCTGATATAGCATTTCCACGATTAAATAACTTAAGATTTTGACTACTACCCCCTTCCTT--AATTCTTCTAGTATCATCGGCAGCGGTTGAAAAAGGGGCTG…
	KM196602	----------------------------------------CACCCTATATT--TC-ATTTTCGG---TT-----TATGAGCTG-GCATAGTTGGC-ACAGGTACTAGGCTA--TTAAT----TCGATTCGAGC---TAGCACAGCCCG---GC---TCATTCCTA-GGAAGAGACCAAC---TCTATAACACACTAGTTACA-GCACACGGTTTCTTAATAATCTTCTTCCT-TGTAATACCA-GTATTTATTGGGGGATT--TGGTAACTGACTCGTACCCTTAATGTTAGGGGCTCCAGATATAGCATTTCCTCGACTAAATAATCTTAGATTCTGATTAATGCCTCCATCATT--AATTCTACTAGTCTCATCAGCTGCAGTAGAAAAAGGTGCAG…
	KM196601	----------------------------------------CACACTATATA--TA-ATCTTTGG---CC-----TTTGAGCCG-GGGCAGTGGGA-ACTGGAACAAGACTA--TTAAT----TCGATCTGAAC---TATCTCAACCTG---GG---TCATTCCTT-GGCAGAGATCAAT---TATACAATACCTTAGTAACA-GCCCATGGATTCCTGATAATCTTCTTTAT-AGTAATACCA-ATCTTTATCGGGGGCTT--CGGAAATTGATTAGTCCCTTTAATACTAGGAGCTCCAGATATGGCATTCCCGCGTCTAAATAATCTGAGATTCTGGCTAATACCTCCATCACT--GATTCTTCTTGTTTCCTCTGCAGCAGTTGAAAAAGGTGCAG…
	HM460192	----------------------------------------AACCCTATATA--TC-CTTTTTAG---GA-----TCTGAGGGG-GAATAGTAGGA-ACCGGGACAAGACTA--TTAAT----TCGACTTGAAC---TAGCACAACCGG---GG---TCATTTCTA-GGTAGAGACCAAC---TCTATAACACCCTCGTAACA-GCTCATGCATTCTTAATAATCTTTTACTT-CGTAATACCC-CTATTAATTGGGGGGTT--TGGAAACTGACTAGTGCCACTTATATTAGGGGCACCAGATATAGCTTTTCCCCGACTAAATAACCTTAGTTTCTGATTAATACCACCATCATT--AATCCTCCTAGTAGCCTCAGCGGCTGTCGAAAAAGGAGCCG…
	KY636949	----------------------------------------CACACTATATT--TT-CTCTTCGG---TA-----TTTGAGGCG-GGATAGTAGGT-ACAGGTACAAGACTT--CTAAT----TCGCCTTGAAC---TTGCACAACCTG---GT---TCCTTCCTA-GGAAGAGATCAAC---TCTTCAATACTCTAGTAACG-GCCCATGCATTCCTAATAATTTTCTATCT-TGTTATGCCA-GTATTTATTGGAGGATT--TGGCAACTGACTAATTCCCCTAATACTAGGGGCCCCCGACATAGCTTTCCCACGCCTAAATAACTTAAGCTTCTGACTAATACCTCCCTCTTT--AATTCTTCTAGTCGCTTCTGCAGCTGTTGAAAAAGGAGCTG…
	HM460179	----------------------------------------GACCTTATACC--TA-ATCTTCGC---TA-----TCTGAGGAG-GAATAGTGGGT-ACTGGCACTAGCCTC--CTAAT----TCGACTAGAAC---TAGCACAACCTG---GT---TCCTTTCTA-GGAAGTGATCAAC---TTTACAATACCTTAGTTACA-GCTCATGCATTTCTAATAATCTTCTACTT-AGTTATACCA-GCTTTTATTGGGGGGTT--TGGAAACTGACTTCTCCCACTAATATTAGGTGCACCAGATATAGCTTTCCCACGCATAAATAACCTAAGATTTTGATTAATGCCACCATCTCT--AATTCTTTTAGTAGCATCTGCAGCAGTAGAAAAGGGAGCGG…
	HM460172	----------------------------------------AACTTTATACA--TC-CTATTTGG---AA-----TCTGAGGCG-GAATAGTTGGA-ACAGGTACAAGACTA--CTAAT----TCGCTTTGAAT---TAGCTCAACCTG---GC---TCCTTTCTA-GGTAGTGACCAAC---TCTACAATACCCTAGTTACA-GCCCATGCATTTCTAATAATTTTCTATTT-AGTAATGCCT-GTATTTATCGGTGGTTT--TGGAAACTGATTAGTGCCCCTAATGTTGGGGGCACCTGATATAGCATTCCCCCGAATAAATAACCTTAGATTCTGATTAATACCGCCCTCATT--AATTCTTCTAGTAGCCTCCGCAGCCGTAGAAAAGGGCGCAG…
	HQ024263	--------------------------------------GGGACTTTATATT--TT-ATCTTTGG---TA-----TATGGGCTG-GACTATTAGGA-ACCTCCATAAGGACA--CTTAT----TCGTACAGAAT---TAAGCCAGCCAG---GC---TCCCTGCTA-GGAAGAGATCAAC---TTTATAACACCATCGTAACA-GCTCATGCTTTCTTAATAATTTTCTTTCT-AGTTATACCA-GTAATAATTGGGGGGTT--TGGAAATTGATTAGTGCCCCTAATATTAGGGGCACCGGATATAGCTTTCCCTCGATTAAACAATATAAGATTTTGATTGTTACCCCCCTCACT--AACGCTGTTATTAATGAGGGCAGTAGTCGAAAATGGGGCCG…
	KP254785	----------------------------------------AACATTATATT--TC-ATCCTAGG---CA-----TATGAGCTG-GAATACTAGGA-ACCTCCATAAGAATT--ATTAT----TCGAACAGAAC---TAGGACAACCTG---GT---TCTCTCTTG-AACAACGATCAAT---TATATAATACAATTGTTACC-GCTCATGCATTCTTAATAATCTTTTTTCT-TGTCATACCA-ATAATAATTGGTGGATT--CGGAAATTGACTTGTTCCATTAATATTAGGAGCTCCTGATATGGCTTTTCCTCGATTAAATAATATAAGATTTTGGTTACTACCACCCTCCCT--CTCTCTTCTTCTAATAAGAGCCCTAGTAGAAAACGGAGTAG…
	GQ856203	----------------------------------------AACCCTCTATT--TT-ATCCTTGG---AA-----TCTGATCAG-GAATATTAGGA-ACCTCAATAAGAATA--TTAAT----CCGACTTGAAT---TAGGCCAACCAG---GA---TCTCTCCTA-GGGAGAGATCAAT---TATATAATACTATCGTAACA-GCACATGCATTTTTAATAATTTTCTTTCT-AGTAATACCA-GTAATAATTGGTGGCTT--TGGAAATTGATTAATTCCATTAATACTAGGAATCCCAGATATATCTTTTCCCCGACTAAATAATATAAGATTTTGATTATTGCCCCCCTCCTT--AACGCTATTATTAATAAGCGCAATAGTAGAAAAAGGAGTAG…
	GQ856194	----------------------------------------AACTTTATATT--TT-ATTCTAGG---AA-----TTTGATCAG-GACTTCTAGGT-ACCTCAATAAGGTTA--TTAAT----TCGAACAGAGC---TAGGTCGTCCTG---GC---TCTTTTCTT-GGTTCGGACCAAC---TCTATAATACCATTGTTACT-GCTCACGCTTTCCTAATAATTTTCTTTCT-AGTAATACCA-GTAATAGTAGGGGGGTT--TGGAAATTGATTAGTCCCTTTAATACTAGGTGCTCCAGATATAGCTTTCCCACGACTAAATAACATAAGATTTTGATTACTTCCCCCAGCATT--AACCCTTCTCTTAATAAGCGCTATAGTAGAAGGAGGAGTTG…
	GQ856187	-----------------------------------------------------------TTTGG---TA-----TTTGATCTG-GACTTTTAGGA-ACCTCCATAAGAATT--CTAAT----CCGAACTGAAC---TTGGACAACCAG---GC---TCCTTTTTA-GGAACAGACCAAT---TATATAATACAATCGTCACC-GCCCATGCTTTCTTAATAATTTTCTTTCT-TGTAATACCT-GTAATAATAGGTGGGTT--TGGAAATGTCCTTGTTCCCTTAATACTAGGAGCCCCTGATATAGCCTTCCCACGATTAAATAATATAAGATTTTGATTATTACCTCCCTCCCT--ATCACTTCTCTTAATAAGAGCAATGGTAGAAAGGGGAGTAG…
	HQ024266	--------------------------------------GGAACTTTATACT--TC-ATCTTGGG---TG-----GGTGAGCTG-GCCTACTAGGG-ACATCAATAAGGGTC--CTCAT----CCGGGCTGAAC---TAGGCCAACCTG---GG---GCCCTTCTG-GGCTCCGATCAGT---TATATAACACTATTGTAACT-GCCCATGCTTTCCTTATAATTTTCTTTTT-AGTTATGCCC-GTAATAATCGGCGGGTT--TGGAAATTGGCTAGTGCCTCTAATATTAGGGGCACCAGATATAGCTTTTCCACGGTTAAACAATATAAGATTCTGACTCTTGCCCCCCTCTTT--AACTTTACTAGTGAGAAGTGCCGCAATCGAGCAAGGGGTGG…
	KJ736314	-----------------------------------------ACACTATATT--TT-CTCCTGGG---CA-----TGTGAGCCG-GGCTTTTAGGA-ACTACGATGAGCGTC--TTAAT----TCGTACAGAAC---TCGCTCAACCTG---GT---TCTTTTCTC-GGAAGAGATCAAA---TCTATAATGTCCTGGTAACT-GCTCACGCTTTCTTAATAATTTTTTTTCT-TGTAATACCG-GTCTTTATTGGGGGATT--TGGTAATTGACTATTACCTCTAATATTAGGCTGTCCAGATATAGCTTTTCCTCGAATAAACAACATAAGATTTTGGTTACTACCGTGTTCCCT--CCTTCTTTTACTATCTTCCGCTGCTGTTGAACAAGGGGCTG…
	KJ736260	-----------------------------------------ACTCTCTATA--TT-TTATTTGG---GG-----TGTGGGGGG-GCCTACTAGGA-ACAGCAATAAGCCTC--CTCAT----TCGTATTGAAT---TAGCCCAACCAG---GC---TCATTTTTA-GGCAATGATCAAA---TCTATAACGTTCTAGTTACT-GCCCACGCATTCCTTATAATTTTTTTCTT-AGTAATACCA-ACATTTATTGGAGGGTT--TGGTAACTGGCTAATTCCTCTAATACTTGGTGCACCTGACATAGCTTTTCCACGAATAAACAATATAAGATTCTGACTTATACCTCCGTCTCT--TATTCTTCTAATTTCATCCGCTATAGTTGAAAAAGGCGCTG…
	OP702897	--------------------------------------------------------------------------TTTGAGGAG-GACTTCTCGGT-ACGTCCATAAGACTC--CTCAT----TCGAATTGAAC---TTGCTCAGCCAG---GC---CCTTTCCTT-GGTAATGATCAAA---TTTATAACGTTTTAGTTACT-GCCCATGCATTCCTCATAATTTTCTTCTT-AGTAATGCCA-GTATTTATTGGAGGATT--CGGAAACTGATTAATCCCCCTAATACTAGGTGCACCAGATATAGCCTTCCCTCGAATAAATAATATAAGATTTTGACTTATACCACCCTCACT--CCTCCTATTAGTTTCATCTGCTGCAGTAGAAAAAGGTGCAG…
	GQ856193	--------------------------------------------------------------------A-----TGTGGGCTG-GGCTAATAGGG-ACCTCAATAAGACTC--CTAAT----CCGAACTGAGT---TAGGCCAACCGG---GC---TCTTTTTTA-GGAAATGACCAGT---TATATAATACTATTGTAACG-GCTCACGCATTTTTAATAATTTTCTTCTT-AGTAATACCT-ATAATAATTGGAGGATT--CGGTAACTGATTAGTCCCCTTAATACTCGGTGTACCAGATATAGCATTCCCTCGATTAAACAATATAAGATTTTGATTATTACCCCCCTCTCT--TACCCTATTATTAATAAGGGCCATAATTGAAAGAGGGGTAG…
	GQ856186	---------------------------------------------------------------------------TTGAGCTG-GTTTATTAGGA-ACATCTATAAGAGTA--TTGAT----CCGAGCCGAAT---TAGGGCAGCCGG---GT---TCCCTATTA-GGCTCGGATCAAT---TATATAATACTATTGTGACT-GCTCACGCATTCCTAATAATTTTTTTCTT-AGTTATACCT-GTAATAATCGGAGGATT--TGGAAATTGGTTAGTACCCTTAATACTAGGTGCACCAGATATGGCATTTCCCCGTTTAAATAATATAAGATTTTGACTCTTACCACCATCATT--AACCCTTCTCGTGAGAAGGGCAGCAGTAGAACATGGTGTAG…
	GQ856183	----------------------------------------CACTTTATATT--TT-ATCTTAGG---AG-----TATGAGCTG-GATTATTAGGA-ACCTCAATAAGAATT--CTTAT----CCGAGCTGAAC---TAGGCCAACCAG---GC---TCTTTACTC-GGGTCAGACCAAT---TATATAACACCATCGTCACC-GCCCACGCATTCTTAATAATTTTCTTTTT-AGTTATACCA-GTAATAATCGGAGGTTT--TGGAAACTGATTAGTGCCACTAATATTAGGTGCACCTGATATGGCTTTCCCCCGTCTAAATAATATAAGGTTCTGGCTCCTACCTCCTTCTTT--AACACTTCTTGTTAGAAGTGCAGCAGTTGAACATGGAGTAG…
	LC314566	-------TGATTATATTTCAACAAATCATAAAGATATTGGAACTTTATATT--TT-ATTCTTGG---GG-----TCTGATCAG-GCCTATTAGGG-ACCTCAATAAGAGTA--ATTAT----TCGAACAGAAT---TAGGTCAACCAG---GC---GCTTTCTTA-GGAAGAGATCAAA---TTTATAATGTTATTGTAACC-GCTCATGCATTTCTTATAATTTTTTTCTT-AGTTATGCCT-GTTTTTATTGGAGGTTT--CGGAAATTGATTATTACCTCTTATACTAGGTGCTCCAGATATAGCATTTCCTCGAATAAATAACATAAGATTTTGACTTCTACCCGCCTCATT--AATTCTTCTAGTTTCTTCAGCAGCTGTTGAACAAGGAGCTG…
	HQ024169	--------------------------------------GGAACCTTATATT--TT-CTTTTAGG---AA-----TCTGGTCGG-GTCTTCTTGGA-ACCTCGATAAGTCTT--CTTAT----TCGAGCTGAAT---TAGGACAGCCAG---GC---GCTCTTTTA-GGAAGAGACCAAT---TATATAACACTATCGTTACA-GCTCACGCCTTTCTGATAATTTTTTTTCT-AGTAATACCC-GTAATAATTGGAGGATT--TGGTAATTGATTAATTCCTCTTATATTAGGCGCACCTGATATAGCTTTTCCCCGTCTTAATAATATAAGATTCTGATTATTACCCCCATCTCT--CACTCTATTACTTGCTTCAGCCGCAGTAGAAAAAGGAGCAG…
	GQ426633	----------------------------------------TACCCTCTATT--TT-ATCCTAGG---TA-----TCTGGGCAG-GGCTTCTTGGC-ACATCTATAAGACTT--CTTAT----CCGTGCTGAAT---TAGGCCAACCAG---GT---TCTCTTCTA-GGTAGAGATCAAT---TATATAATACTATTGTTACT-GCTCACGCCTTTTTAATAATCTTCTTTTT-AGTAATACCC-ATTATAATTGGGGGGTT--TGGTAATTGACTAATCCCATTAATACTAGGGGCTCCTGATATGGCCTTTCCTCGATTAAATAATATAAGATTCTGAATGCTCCCCCCTTCTTT--AACTTTACTTGTTATATCAGCAGCTGTTGAAAAGGGCGTTG…
	HM473391	------------------------------------------------ATT--TT-ATTCTTGG---AA-----TTTGATCCG-GTCTTCTAGGA-ACCTCCATAAGACTA--TTAAT----TCGAGCAGAAT---TAGGTCAACCTG---GA---GCCCTTCTA-GGAAGAGACCAGT---TATATAACACTATTGTCACA-GCTCATGCATTTCTTATAATTTTCTTTTT-AGTTATGCCC-GTAATAATTGGCGGATT--TGGTAATTGATTAATCCCCCTCATACTAGGAGCTCCAGATATAGCTTTCCCACGTTTAAATAATATAAGATTCTGAATACTCCCTCCTTCTTT--AACTCTTTTAGTTATATCAGCTGCAGTTGAGAAAGGGGTTG…
	GQ856173	----------------------------------------AACTTTATATT--TT-ATCCTGGG---GA-----TTTGAGCAG-GTCTCATTGGT-ACTTCAATAAGAATA--TTAAT----CCGAACTGAAC---TAGGCCAACCTG---GA---TCTCTTTTA-GGGAGAGATCAAC---TTTATAATACTATCGTCACT-GCCCACGCCTTTTTAATAATCTTTTTCTT-AATTATACCA-ATTATAATTGGGGGGTT--TGGGAATTGATTAGTCCCATTAATACTAGGGGCCCCAGATATAGCTTTCCCACGATTAAATAACATAAGCTTCTGGTTGCTGCCTCCTTCTCT--TTCTCTTCTTATCTCCAGAGCTGCTATTGAAAAAGGTGTTG…
	GQ856195	----------------------------------------AACTTTATATT--TT-ATTTTAGG---TG-----TGTGGTCTG-GATTATTAGGG-ACCTCTATAAGTATT--CTTAT----CCGGACAGAGT---TGGGCCAGCCGG---GG---GCATTTTTA-GGAAGTGATCAAC---TCTATAACACAGTAGTGACT-GCTCATGCTTTCCTTATAATTTTCTTCTT-AGTTATACCT-ATAATAATTGGTGGGTT--CGGGAATTGATTAGTACCTTTAATATTAGGAGCTCCTGATATAGCTTTTCCACGGATAAATAATATAAGCTTTTGATTGTTACCACCTTCCTT--AATCTTATTATTAATAAGTGCTGCAGTGGAAAAGGGTGTAG…
	GU722620	----------------------------------------AACTTTATACT--TC-ATTCTAGG---TG-----TCTGATCTG-GTCTTCTCGGA-ACATCAATAAGAATA--CTAAT----TCGAACAGAGT---TAGGTCAACCTG---GA---GCATTTCTA-GGGAGAGATCAAT---TATATAATACTATCGTTACT-GCACACGCATTTCTTATAATTTTCTTCTT-AGTAATACCT-ATTATAATTGGCGGGTT--TGGAAACTGATTAGTCCCATTAATACTAGGAGCCCCAGATATAGCATTCCCACGTATAAATAATATAAGATTCTGACTTCTCCCACCATCCTT--AATTCTTTTACTAATAAGAGCTGCAGTTGAAAAAGGGGTAG…
	GQ856170	----------------------------------------GACTTTATACT--TC-ATCTTAGG---GG-----TTTGAGCAG-GACTTTTAGGG-ACCTCAATGAGAATC--CTAAT----CCGAGCGGAAT---TAGGCCAACCCG---GC---TCCCTTCTA-GGGAGAGACCAAC---TTTACAATACCATTGTAACA-GCTCATGCATTTCTTATAATCTTCTTCTT-AGTTATACCT-GTAATAATTGGTGGCTT--TGGAAATTGACTAGTTCCCCTTATATTAGGAGCCCCTGATATAGCCTTTCCTCGCCTTAATAATATAAGATTCTGACTACTACCCCCATCATT--AACACTCCTAATTATAAGTGCCGCAGTAGAAAAAGGAGTAG…
	OR590600	-----------------------------------------------TACT--TC-ATTTTAGG---AA-----TGTGAGCTG-GGCTATTAGGG-ACTAGTATAAGAGTG--TTAAT----CCGGGCTGAAT---TAGGACAACCTG---GA---GCCTTACTT-GGGAGAGACCAAT---TATATAACACTATTGTAACT-GCCCATGCTTTCTTAATAATTTTTTTTTT-AGTAATACCA-GTTATAATTGGGGGGTT--CGGAAACTGATTAGTCCCTTTAATATTAGGGGCCCCAGATATAGCTTTTCCACGACTGAATAACATAAGATTCTGATTACTGCCACCCTCCTT--AACATTATTAATTATAAGGGCCGCGGTTGAAAAGGGAGTAG…
	HQ932468	--------------------------------------GGAACTTTATATT--TT-ATCTTAGG---AA-----TATGAGCAG-GACTCCTAGGG-ACTTCAATAAGAGTG--CTAAT----TCGAGCTGAAT---TAGGGCAGCCCG---GG---GCTCTTCTA-GGAAGAGACCAAT---TATATAATACAATTGTAACA-GCTCATGCCTTTCTTATAATTTTCTTTTT-AGTAATACCA-GTAATAATTGGGGGATT--CGGCAATTGGCTTGTTCCTCTAATACTAGGTGCCCCCGACATAGCGTTCCCACGCCTTAATAATATAAGATTTTGATTATTACCTCCATCTTT--AACGCTATTAATTATAAGAGCCGCAGTAGAAAAAGGTGTAG…
	MG270121	---------------------------ATAAAGATATTGGCACACTTTACT--TT-ATCTTAGG---CA-----TTTGATCAG-GCCTTCTCGGC-ACTTCTATAAGCCTG--TTGAT----TCGAATTGAAC---TAGGTCAACCTG---GC---TCATTTCTG-GGCAGCGACCAAC---TATACAACACTATTGTCACT-GCACATGCCTTTCTAATAATTTTTTTCCT-GGTTATGCCA-GTATTTATCGGAGGTTT--TGGTAACTGGCTCCTACCCTTAATACTCGGCGCACCTGACATGGCATTCCCGCGGTTAAATAACTTAAGCTTTTGACTCCTGCCCCCTGCATT--AACCCTCCTTGTTAGCTCTGCTGCTGTAGAAAAAGGTGCAG…
	GQ426640	----------------------------------------CACCCTTTATT--TC-ATCTTCGG---GA-----CTTGGGGGG-GACTTCTAGGC-ACATCAATAAGACTT--CTAAT----TCGAGCAGAGC---TCGGACAACCCG---GG---TCCCTACTC-GGGAGTGATCAGC---TATATAATACCTTAGTAACC-GCACATGCGTTCTTAATAATTTTCTTTTT-AGTTATGCCC-GTAATAATTGGGGGATT--CGGAAATTGGCTGGTACCCTTAATACTTGGGGCCCCTGATATAGCCTTCCCGCGATTAAATAATATAAGCTTTTGACTCTTACCGCCGTCTCT--GAGCCTCCTAGTCAGTTCCGCCGCAGTAGAAAAGGGAGTTG…
	HQ932587	--------------------------------------GGGACTTTATATT--TT-ATTTTTGG---AA-----TTTGATCAG-GTTTATTAGGG-ACATCAATAAGGTTT--ATAAT----TCGAGTAGAAT---TAGGTCAACCCG---GT---TCGTTTTTT-GGTTCTGATCAGA---TTTATAACACTATTGTAACT-GCTCATGCATTTTTAATGATTTTTTTTCT-TGTTATACCT-GTAATAATTGGTGGATT--TGGAAATTGGTTGGTTCCTTTAATATTAGGATCTGTTGATATAGCTTTTCCTCGAATAAATAATATAAGGTTTTGACTTTTACCTCCTTCTTT--AATTTTGTTAATTATAAGTGCTGTTGTAGAAAGGGGGGCGG…
	MZ559689	----------------------------------------TACCCTCTACT--TT-ATCCTGGG---GG-----TCTGAGCTG-GCTTGATAGGA-ACTTCTATAAGGTTA--TTGAT----TCGAGCTGAGT---TAGGGCAACCAG---GA---TCTTTGTTA-GGAAGGGATCAAC---TTTATAATGTAATCGTTACG-GCCCATGGGTTGATTATGATTTTTTTTTT-GGTGATACCT-GTTTTAATTGGGGGGTT--TGGGAATTGATTAATTCCTTTAATGATTGGTTCTCCGGATATAGCATTTCCTCGGCTGAATAATATGAGGTTTTGACTATTGCCTTTTGCCTT--ATTCTTACTTTTAAGGTCTAGGGTTGCTGAAAAGGGGGTGG…
	KJ736657	-----------------------------------------ACACTATACT--TT-ATCCTAGG---GA-----TTTGGTCTG-GTCTTATGGGA-ACTTCTATGAGCTTA--TTAAT----TCGTGCAGAGC---TTGGTCAGCCTG---GT---TCTTTACTA-GGGAGAGATCAAC---TTTATAATACTATTGTAACT-GCGCATGCATTTTTAATAATTTTCTTTTT-GGTTATGCCA-GTGTTTATTGGAGGGTT--TGGTAATTGGTTGTTGCCTTTAATATTGGGAGCGCCAGATATAGCTTTTCCTCGTTTAAATAATATAAGATTTTGGTTATTACCGCCGGCTTT--AACACTTCTTGTGTCTTCTGCTGCAGTGGAGAAGGGTGTGG…
	HQ024092	--------------------------------------GGGACATTATATT--TT-ATTTTAGG---GG-----TATGATCGG-GGCTTCTCGGT-ACTTCTATAAGGTTA--TTAAT----TCGAGCGGAGT---TAGGTCAACCTG---GG---TCATTACTT-GGGAGAGATCAAT---TGTATAATACAATTGTTACT-GCTCATGCGTTTTTAATAATTTTTTTTTT-AGTTATACCT-GTATTTATTGGTGGATT--TGGGAATTGGTTACTTCCATTAATATTAGGTGCGCCTGATATAGCGTTTCCTCGTTTAAATAATATAAGGTTTTGATTATTACCTCCTTCATT--GACATTACTAGTCTCTTCTGCTGCGGTGGAAAAAGGAGTAG…
	GU230171	----------------------------------------AACGCTTTATT--TT-ATATTAGG---TA-----TTTGAGCAG-GATTAATAGGA-ACTTCTATAAGGTTA--TTAAT----TCGTGCAGAAT---TGGGACAGCCTG---GT---TCTTTATTA-GGAAGAGATCAAT---TATATAATGTAATTGTTACT-GCTCATGCCTTCTTAATAATTTTCTTTCT-TGTTATACCT-GTTTTAATTGGTGGGTT--TGGTAATTGATTAATTCCTCTAATAATTGGTGCGCCGGATATAGCATTCCCACGCTTGAATAACCTTAGGTTCTGATTATTACCTCCTGCGCT--TGCTCTTCTTTTATTCTCAAGAGCTGTTGAGAAAGGTGCAG…
	MW277963	----------------------------------------TACTTTATATT--TT-ATTTTAGG---AG-----TTTGAGCTG-GGTTAATGGGG-ACGTCAATAAGTTTA--CTTAT----TCGTGCTGAAT---TAGGGCAGCCGG---GA---TCTTTGTTG-GGAAGAGATCAGT---TGTATAATGTTATTGTAACT-GCTCATGCTTTTCTTATGATTTTTTTTCT-GGTGATACCT-GTGTTGATTGGAGGGTT--TGGAAATTGGTTAATTCCTTTGATGATTGGCGCTCCTGATATAGCTTTTCCTCGTCTTAATAATATAAGATTTTGATTATTGCCGTTTGCCTT--ATTTTTATTGTTAAGGTCAAGCGTGGTTGAAAAAGGGGCTG…
	HQ257246	---------------GGTCAACAAATCATAAAGATATTGGCACCCTATATT--TT-ATTCTTGG---AA-----TTTGAGCTG-GTTTGAGTGGG-ACCTCTATGAGGTTC--TTAAT----TCGTGCTGAA----TAGGTCAGCCGG---GN----CTTTGCTT-GGAAGAGATCAGC---TATATAA-GTAATCGTTCC--GCACATGCTTTTTTGATGATTTTTTTTCT-TGTTATGCCA-GTATGA--TGGGGGGTT--TGGAAATTGATTAATCCCTTTAATGATTGGGGCTCCTGAATAGGCTTTTCCCCGTCTTAATAATTTAAGTTTTTGACTACTTCCCCCTGCCCT--AAGATTATTATTGATTTCTGGAATGGTTGAGAAAGGAGTGG…
	DQ300106	--------------------------------------------CTTTACT--TC-ATTCTTGG---TA-----TTTGAGCTG-GGCTTATAGGA-ACTTCTATAAGGTTA--TTGAT----TCGTGCTGAGT---TAGGTCAGCCCG---GC---TCTTTACTG-GGAAGAGATCAAT---TATATAATGTTGTTGTAACG-GCCCACGCATTTTTAATAATTTTTTTTCT-TGTTATGCCG-GTTTTAATTGGAGGGTT--TGGTAATTGATTGATTCCGTTGATGTTGGGGGCACCTGATATGGCTTTTCCTCGATTAAATAATATAAGGTTTTGGTTATTACCTCCTGCTTT--AATTTTGTTATTAGCTTCTAGGGCCGTAGAAAAGGGAGTGG…
	MW517800	--------------------------------GATATTGGCACCCTATATT--TT-ATTATTGG---TA-----TTTGAGCTG-GTCTCCTTGGA-ACGTCAATAAGACTT--CTTAT----TCGGATTGAAC---TAGGTCAACCAG---GA---TCTTTCTTA-GGAAGAGACCAAT---TATATAATACAATTGTAACC-GCACACGCATTCCTGATAATCTTTTTCCT-AGTGATACCT-GTATTTATTGGAGGATT--TGGTAACTGATTATTACCGCTAATACTAGGCGCTCCTGATATAGCTTTTCCGCGACTAAACAATCTTAGATTTTGGCTGCTGCCCCCTGCTTT--AACTCTACTAGTAAGATCAGCTGCAGTGGAAAAAGGAGCAG…
	KP254367	----------------------------------------AACACTATACT--TT-ATTTTTGG---AA-----TTTGGGGCG-GCCTCTTAGGA-TCATCTATAAGACTT--TTAAT----TCGAGTTGAAT---TAGGTCAACCAG---GA---GCATTCCTT-GGAAGAGACCAGT---TATATAATACAGTAGTTACA-GCCCACGGGCTTTTAATAATTTTCTTTCT-CGTTATACCT-GTATTGATCGGGGGATT--TGGGAATTGGCTTCTTCCGCTTATATTAGGAGCACCCGATATAGCATTCCCCCGAATAAATAATATAAGATTCTGACTTTTACCCCCCGCCTT--GCTTCTCCTTATCACTTCAGCCACAGTAGAAAAAGGAGCGG…
	KU496528	----------------------------------------AACATTATACT--TC-ATCTTCGG---CA-----TCTGAGGTG-GCCTTCTCGGA-ACCTCTATAAGACTC--CTAAT----CCGAATCGAAC---TAGGACAACCTG---GA---GCCTTTCTT-GGCAGGGACCAAT---TATATAACACCGTAGTTACC-GCCCACGGCCTATTAATAATTTTCTTCCT-CGTTATACCA-GTTTTAATCGGGGGATT--CGGCAATTGATTGATTCCTCTAATACTAGGAGCACCTGATATAGCCTTCCCACGAATAAATAACATAAGATTCTGATTACTGCCACCCGCCCT--TCTTCTTCTTTTAACATCCGCCACAGTAGAAAAAGGAGCAG…
	HM473588	--------------------------------------------------T--TT-CTATTTGG---TG-----TNTGAGGAG-GCCTTTTAGGC-ACTTCTATAAGACTC--CTTAT----CCGGATCGAAC---TTGGACAACCAG---GC---TCTTTTCTA-GGTAGAGACCAAT---TATATAATACTGTAGTTACC-GCCCATGCGTTTCTAATAATTTTCTTTCT-TGTAATACCT-ATCCTCATTGGGGGCTT--CGGCAACTGATTAATTCCCTTAATGTTAGGTGCTCCTGATATAGCTTTCCCGCGTATAAATAATATAAGTTTTTGGTTACTGCCCCCTGCTCT--TCTGCTTCTTCTAAGATCAGCAGCCGTAGAAAAAGGAGTAG…
	MG025053	-----------------------------------------ACATTATATT--TT-ATCTTAGG---TG-----CATGAGGAG-GACTTCTAGGC-ACTTCTATAAGACTT--CTTAT----TCGAATTGAAC---TAGGTCAACCCG---GT---GCTTACCTC-GGTAGAGACCAAT---TATACAACACTATTGTTACT-GCACATGCATTTCTTATAATTTTCTTTTT-AGTTATGCCA-GTCTTCATTGGAGGATT--TGGTAATTGACTAATCCCATTAATACTCGGTGCCCCAGATATAGCTTTTCCACGAATAAATAACATAAGATTTTGGTTACTACCTCCAGCACT--TATCTTATTAGTAAGATCTGCAGCTGTAGAAAAAGGAGTTG…
	GU672608	--------------------------------------GGAACCTTATACT--TC-ATTTTAGG---AG-----CATGAGGTG-GCTTACTAGGC-ACTTCTATAAGATTA--CTAAT----TCGAATCGAAT---TAGGTCAACCAG---GA---GCTTACCTA-GGAAGAGATCAAC---TATATAATACAATCGTAACT-GCTCATGCATTTCTCATAATTTTCTTTTT-AGTCATACCA-GTATTTATTGGAGGGTT--TGGAAACTGACTAATCCCTCTAATATTAGGGGCCCCAGATATGGCCTTTCCACGTATAAACAATATAAGATTTTGGCTGCTCCCACCTGCTCT--TATCCTCCTTGTAAGATCCGCTGCGGTAGAAAAAGGTGTGG…
	MT167018	-----------------------------------------ACACTTTATT--TT-ATCCTCGG---CG-----TTTGGGGCG-GGTTATTAGGC-ACATCTATAAGCTTG--ATAAT----CCGCGTTGAAC---TTGGCCAACCAG---GC---TCCTTTCTT-GGAAGAGACCAAT---TATATAACACCATTGTAACC-GCCCATGGACTACTGATAATTTTCTTTCT-TGTCATGCCA-ATTTTAATTGGTGGCTT--CGGAAACTGACTTCTACCTTTAATACTAGGAGCTCCAGATATAGCATTCCCACGTATAAATAATCTCAGATTCTGGTTACTACCACCAGCTCT--TTTACTCTTAGTAAGCTCTGCAGCTGTTGAAAAAGGTGTTG…
	ON716011	----------------------------------------------------------------------------------G-GGCTCCTAGGC-ACTTCAATAAGACTC--TTAAT----CCGAATTGAAC---TAGGCCAACCCG---GC---TCATTTCTT-GGTAGAGACCAAT---TATACAACACCATTGTTACT-GCACATGCACTCCTCATAATTTTTTTTCT-TGTTATGCCA-ATCTTAATTGGGGGATT--TGGTAACTGGCTCATCCCACTTATGCTGGGCGCCCCAGACATAGCTTTCCCCCGAATAAACAATATAAGGTTTTGACTCCTTCCCCCCGCACT--CCTACTCTTAGTAAGCTCTGCTGCAGTAGAAAAAGGAGCTG…
	MW164773	-----------------------------------ATCGGAACCCTATATT--TT-ATTTTTGG---GT-----CATGAGCAG-GTCTTATAGGA-ACATCCATAAGACTT--CTGAT----TCGTGCCGAAC---TTGGCCAACCAG---GT---GCACTTCTT-GGCAGAGATCAAC---TATATAATACAATCGTTACA-GCACATGCATTTTTAATAATCTTTTTCCT-AGTTATACCA-GTAATAATTGGCGGATT--TGGTAACTGATTAATCCCCCTCATACTCGGTGCACCAGATATAGCTTTTCCCCGTCTTAATAACATAAGATTCTGATTACTTCCACCATCACT--TACTCTACTATTAGCATCTGCTGCTGTCGAAAAAGGAGTCG…
	MT166997	-----------------TCAACAAATCATAAAGATATTGGCACCCTATATT--TT-CTATTCGG---AG-----TATGGGGAG-GCCTACTTGGC-ACCTCTATAAGGCTC--TTAAT----TCGTATTGAGC---TAGGTCAACCAG---GA---TCATTTTTA-GGAAGCGACCAAT---TATATAACACCATCGTTACC-GCACATGCCCTACTTATAATTTTCTTTTT-AGTTATACCA-ATCCTCATTGGAGGATT--TGGAAACTGGTTAATCCCATTAATACTAGGTGCACCAGATATAGCTTTCCCTCGAATAAACAACATAAGATTTTGACTACTTCCTCCCGCACT--ATTTCTACTTCTCAGTTCTGCTGCAGTAGAAAAGGGAGCAG…
	LC601006	-----------CTTTATTCCACAAACCACAAAGACATTGGCACTCTTTATT--TT-ATTTTTGG---TG-----TATGAGGAG-GTTTATTAGGA-ACCTCTATAAGACTT--CTTAT----CCGTATTGAGT---TAGGCCAACCTG---GA---GCCTTTCTA-GGAAGTGATCAAC---TCTATAACACTATTGTAACA-GCCCATGGATTATTAATAATTTTTTTCCT-GGTTATACCA-ATTTTAATTGGAGGGTT--TGGAAACTGATTAGTTCCTCTGATACTCGGTGCTCCAGACATAGCTTTTCCCCGAATAAACAATATAAGATTCTGACTTCTTCCTCCTGCCCT--ACTCCTACTTCTTAGCTCCGCTGCAGTAGAAAAAGGGGCCG…
	HQ024037	--------------------------------------GGAACCTTATACT--TT-ATATTTGG---AA-----TTTGATCTG-GACTCCTAGGA-ACATCAATAAGAATA--TTGAT----TCGAGCTGAAC---TGGGACAACCAG---GT---GCCCTTCTA-GGAAGAGACCAAC---TATACAACACAATTGTTACA-GCTCACGCATTCCTAATAATTTTCTTCTT-AGTCATACCA-GTAATAATCGGAGGATT--TGGTAATTGACTTATCCCTTTAATGCTAGGTGCCCCTGACATAGCTTTTCCCCGTCTTAACAACATAAGATTCTGATTGCTACCCCCTTCTCT--AACCATACTTTTGGCTTCTGCTGCTGTTGAAAAAGGAGCGG…
	AF342677	------------------------------------------------------------------------------------------------------------------------------------------GGACAACCAG---GC---TCATTTTTA-GGAAGAGACCAAT---TATATAACACAATTGTTACT-GCCCACGCATTCTTAATAATTTTCTTTCT-TGTTATACCC-GTTTTTATCGGAGGATT--CGGAAACTGACTGCTACCTCTTATATTAGGGTCTCCAGATATAGCATTCCCACGTCTAAACAATCTAAGATTTTGGTTACTCCCTCCAGCTCT--TACCCTGCTTTTAAGATCAGCAGCAGTAGAAAAAGGAGCCG…
	KX867395	--------------------------CATAAAGATATTGGAACTTTATATT--TT-CTATTCGG---AA-----TTTGATCTG-GACTACTAGGC-ACTTCAATAAGAATA--CTTAT----TCGTTCAGAAC---TTGGACAACCCG---GC---TCCTTATTA-GGAAGAGATCAAC---TTTACAACACAATTGTTACT-GCTCATGCATTTTTAATAATTTTCTTTCT-CGTTATGCCT-GTAATAATTGGCGGCTT--TGGAAATTGACTAATTCCCTTAATGTTAGGGGCTCCTGATATAGCCTTCCCACGTTTAAATAATATAAGATTTTGATTACTCCCTCCTTCTCT--CACTATACTACTTGCCTCCGCTACAGTAGAAAAAGGGGCTG…
	MZ504173	-------------------------TCATAAAGATATTGGCACCCTATACT--TC-CTATTTGG---AA-----TTTGATCGG-GTCTCTTAGGC-ACCTCAATAAGTATT--CTTAT----TCGTGCAGAAC---TAGGCCAACCCG---GA---TCCCTTATA-GGAAGAGATCAAC---TATACAATACAATTGTAACC-GCACATGCCTTTCTAATAATCTTTTTTCT-TGTTATACCA-GTAATAATTGGGGGATT--TGGAAATTGACTCCTTCCTCTAATACTAGGAGCCCCAGATATAGCATTTCCCCGACTTAATAATATAAGATTCTGACTTCTACCTCCCTCCCT--AACAATACTTCTTGCTTCAGCAACAGTAGAAAAAGGGGCCG…
	OP702939	----------------------------------------------------------------------------------G-GTCTTCTTGGC-ACCTCAATAAGAATA--TTAAT----TCGAACAGAAC---TAGGACAACCTG---GG---TCACTGTTA-GGAAGAGACCAAC---TATATAACACAATTGTTACT-GCCCATGCATTCCTAATAATTTTCTTTCT-TGTTATACCC-GTTATAATTGGTGGATT--CGGTAACTGACTTCTCCCCCTAATACTAGGGGCCCCAGATATAGCATTCCCACGACTTAACAACATAAGATTCTGATTATTGCCCCCTTCTCT--TACTATGCTTCTAGCTTCAGCCACCGTAGAAAAAGGAGCTG…
	MT167008	-----------------------------------------ACTTTATATT--TT-ATTTTAGG---TA-----TTTGAGCTG-GGATAATAGGA-ACGTCAATAAGTCTT--TTAAT----TCGAATTGAAC---TAGGCCAGCCAG---GC---TCATTCCTA-GGAAGTGACCAAC---TTTACAATACAATCGTTACT-GCTCATGCTTTTTTAATAATTTTCTTTTT-AGTAATACCA-ATTTTTATTGGGGGATT--CGGAAATTGACTTCTTCCATTAATAATTGCTGCACCAGATATATGCTTCCCACGAATAAATAATATAAGCTTTTGACTTCTCCCCCCTGCTTT--ATTTCTTCTATTATCCTCTGCTTTTGTAGAAAAAGGAGTAG…
	OQ053052	----------------------------------------AACTTTATATT--TT-ATTTTTGG---AG-----TCTGAGGTG-GTTTATTAGGT-ACCTCTATAAGCCTA--CTAAT----TCGAATCGAAT---TAGGCCAACCTG---GC---TCATTTCTA-GGTAGAGATCAAC---TCTACAATACCATTGTCACT-GCCCATGCTTTTCTTATAATTTTCTTTTT-AGTCATACCT-ATCTTTATTGGAGGATT--TGGAAACTGATTAGTTCCATTAATATTAGGAGCCCCAGATATAGCATTCCCCCGAATAAATAACATAAGATTTTGACTTTTGCCTCCTGCCCT--AACCCTTCTTGTAAGATCTGCTCTTATTGAAAAAGGAGTTG…
	LN999097	----------------------------------------AACACTTTATT--TC-ATTCTAGG---TA-----TCTGAGCCG-GAATAGTAGGC-ACTGGTATAAGTCTT--CTAAT----TCGAATTGACC---TAAGACAACCGG---GC---TCTTTCCTC-GGCAGGGATCAGT---TATTTAATACTATAGTTACA-GCCCATGCATTCCTTATAATCTTTTTTAT-AGTTATGCCT-ATATTCATTGGAGGATT--CGGAAACTGACTTCTCCCCTTAATGCTCGGAGCTCCAGATATAGCATTCCCTCGACTAAATAACCTAAGGTTCTGACTATTACCGCCTTCATT--AATTTTATTAGTTATGTCCGCTGCAGTAGAAAAAGGTGCCG…
	BR001869	--ATGCGATGACTATACTCAACTAATCACAAAGACATTGGAACTCTATATT--TT-ATTTTAGG---TG-----TGTGAGCTG-GTATGCTAGGA-GCTGCAATAAGCCTA--TTAAT----TCGAATCGAGC---TAAGCCAACCAG---GA---TCATTCCTT-GGTAGAGATCAAT---TATATAATACAATTGTGACC-GCTCATGCATTCCTAATAATTTTCTTTCT-TGTTATGCCA-GTTTTTATTGGTGGATT--CGGTAACTGACTCCTTCCTTTAATACTGGGAGCCCCCGATATGGCATTCCCACGACTTAATAATATAAGTTTCTGACTTTTACCTCCTTCCTT--AATACTATTAATCTCTTCCGCTGCTGTAGAAAAAGGAGCTG…
	MZ848593	----------------------------------------AACCCTATACT--TT-ATTTTTGG---TG-----CCTGAGGAG-GACTACTAGGA-ACCTCAATAAGCCTA--GTTAT----CCGAGCAGAAC---TTGGACAACCTG---GA---GCTCTACTA-GGTAGAGACCAAC---TATATAATGTAATTGTAACC-GCCCACGCATTTCTAATAATTTTCTTCTT-AGTTATGCCC-GTATTTATTGGAGGATT--TGGTAACTGACTAATCCCTCTAATACTGTCTGCACCAGACATGTCATTCCCACGAATAAATAATATAAGTTTCTGACTACTACCCCCAGCCCT--TATCCTATTAGTCTCATCTTCAGCAGTAGGTACAGGAGTTG…
	MN619329	----------------------------------------CACCTTATATT--TC-ATTTTTGG---TG-----CATGAGGCG-GCCTCTTAGGC-ACCTCAATAAGACTT--ATAAT----CCGAGCTGAAC---TTGGACAACCAG---GC---TCTCTCCTA-GGAAGAGATCAAT---TATATAATACCATCGTAACT-GCACACGCATTCCTAATAATTTTCTTCTT-AGTTATACCT-GTATTCATTGGAGGCTT--CGGAAATTGACTTGTTCCCTTAATGCTATCAGCACCTGACATAGCATTCCCCCGAATAAACAACATAAGATTCTGACTTCTACCCCCCTCTCT--TATCTTACTAGTCTCATCAGCTCTAGTAGGTAGGGGAGTTG…
	OL874656	----------------------------------------CACTCTATATT--TC-ATTTTCGG---TA-----CGTGGGGGG-GACTGCTAGGT-ACTTCAATAAGTATA--TTAAT----CCGTGTGGAAC---TAGGTCAACCTG---GC---TCCTTTCTA-GGTAGCGACCAGC---TTTACAATACTATTGTTACT-GCTCATGCCTTCCTCATAATTTTCTTTAT-AGTTATACCT-GTAATAATCGGGGGATT--TGGCAACTGATTAATCCCACTCATGTTAGGCGCTCCCGATATAGCATTCCCCCGCCTTAATAATATAAGATTTTGACTACTTCCCCCATCTCT--AACTCTCCTTATTTCTTCTGCAGCCGTGGAAAAGGGGGTTG…
	MF121304	----------------------------------------TACCTTATATT--TT-ATTTTTGG---TA-----TTTGATCCG-GCCTTTTAGGA-ACTAGAATAAGGATT--CTTAT----TCGAACAGAAC---TTTCACACCCTG---GG---TCTTTCCTA-GCAAGAGACCAAA---TTTACAACACTGTTGTTACC-GCCCATGCCTTTTTAATAATTTTTTTTCT-AGTTATACCT-GTAATAATTGGAGGATT--TGGAAATTGACTTATCCCTATAATAATTAATGCTCCAGATATGGCTTTCCCCCGTATAAATAATATAAGATTTTGACTTCTTCCCCCTTCCTT--AACTATGTTACTAATAAGAGCAATTGTAGAAAAGGGGGCAG…
	HQ938283	--------------------------------------GGAACACTATATT--TC-ATTTTAGG---AA-----CCTGAGCAG-GCCTTTTAGGT-ACCTCTATAAGGGTC--TTAAT----TCGGTCAGAGC---TAGGCCAACCAG---GG---TCTCTCTTA-GGGAGAGATCAAA---TTTACAATACTATCGTTACA-GCCCATGCATTTTTAATGATTTTCTTTTT-AGTAATGCCT-ATTATAATTGGGGGGTT--TGGTAATTGACTTATTCCATTAATATTAGGAGTCCCAGATATAGCCTTTCCTCGTATAAATAATATAAGGTTTTGGCTGCTGCCTCCCTCCCT--CTCTTTATTAGTAATAAGGGCCATAGTGGATAAAGGAGCAG…
	EF123769	----------------------------------------AACATTATATT--TT-ATTCTTGG---AA-----TATGAGCAG-GATTATTAGGA-ACTTCTATAAGAATT--TTAAT----TCGTTCTGAAC---TTGGACAACCAG---GA---TCTCTTCTG-AATAGAGACCAAA---TTTATAATACTATTGTAACA-GCACATGCATTTTTAATAATTTTTTTTTT-AGTTATACCA-GTAATAATTGGTGGATT--TGGAAATTGATTAGTGCCATTAATACTTGGAGCCCAAGATATGGCATTTCCACGAATAAATAATATAAGATTTTGATTACTCCCCCCTTCATT--AACTTTATTAATTATAAGAGCTATTGTTGAAAAAGGAGCTG…
	MN690500	-----------------------------AAGGACATCGGCACACTCTACT--TT-ATCTTCGG---AG-----TTTGAGGAG-GGCTTCTAGGC-ACCTCCATAAGACTC--CTAAT----CCGCATTGAAT---TAGGCCAACCAG---GA---AGATGATTA-GGTAGAGACCAAC---TCTATAACACAATTGTAACC-GCTCACGCTCTTTTAATAATTTTCTTCAT-AGTAATACCC-ATCTTTATTGGAGGGTT--CGGAAATTGATTGATCCCCTTAATACTATCTGCTCCCGACATAGCTTTCCCACGTATAAATAATATAAGATTTTGGTTACTCCCACCCTCCTT--ACTCCTACTTTTAAGCTCAGCAGCCGTAGAAAAAGGAGTAG…
	MT167020	-----------------------------AAAGATATTGGCACACTTTATT--TT-ATCCTAGG---TG-----TATGAGGAG-GCCTCCTAGGC-ACCTCTATAAGCCTA--ATAAT----TCGAATTGAAC---TCGGACAACCAG---GA---AGCTGACTT-GGAAGAGATCAAC---TTTATAACACTATTGTAACA-GCTCACGCTTTTCTAATAATTTTCTTTAT-AGTTATACCA-ATCTTCATTGGAGGTTT--TGGTAACTGACTTGTCCCACTTATACTATCTGCCCCCGATATAGCCTTTCCACGAATAAATAATATAAGATTCTGACTCCTCCCACCTTCACT--TCTCCTTCTTATCTCATCTGCAGCAGTAGAAAAAGGAGCAG…
	OL874657	----------------------------------------TACACTATATT--TT-ATTTTTGG---CA-----CATGAGGAG-GTTTATTAGGA-ACTTCTATAAGTCTT--CTTAT----TCGAGTTGAAT---TAGGACAACCTG---GC---TCTTTTCTA-GGTAGAGATCAAC---TTTATAACACCATTGTTACA-GCCCACGCATTTTTAATAATCTTTTTTCT-TGTAATACCC-GTTATAATTGGCGGCTT--TGGAAATTGATTAATTCCCCTTATATTAGGTGCGCCCGATATAGCATTTCCCCGTATAAATAACATAAGCTTTTGATTATTACCCCCTTCACT--CATTCTTCTTGTGTCATCAGCAGCAGTAGAAAAAGGTGTAG…
	KJ736451	-----------------------------------------ACACTTTACT--TC-ATCTTTGG---CA-----CATGAGCTG-GGCTCCTTGGA-ACATCTATAAGGGTT--CTAAT----CCGGGCAGAAT---TAGGCCAACCTG---GC---ACGCTGTTA-GGTAGAGATCAGT---TATATAATACAATTGTAACA-GCCCACGCGTTTTTAATAATTTTCTTTTT-AGTTATACCA-GTAATAATTGGTGGATT--CGGAAATTGGCTTGTACCCCTTATACTGGGAGCACCGGATATAGCCTTCCCGCGACTTAACAACATGTCCTTTTGGTTGCTACCACCATCTTT--AACCCTATTAATTATATCAGCAGCAGTAGAAAAAGGGGCAG…
	MK896706	---------------------------------------------------------TTTTCGG---CA-----CTTGGTCTG-GACTTCTAGGG-ACTGCTATAAGAATA--ATTAT----CCGAGCAGAGC---TGGGACAACCAG---GC---TCCCTTTTA-GGAAACGACCAAC---TTTACAACACTATTGTTACA-GCTCATGCTTTTCTTATAATTTTCTTTTT-AGTTATACCC-ATAATAATCGGAGGGTT--TGGTAACTGATTAGTCCCCTTAATATTGGGAGCGCCAGATATGGCTTTCCCACGACTAAATAATATGAGATTTTGACTACTCCCTCCCTCTCT--ATCCCTTTTAGTTTTATCCTCTATTATAGAAAAGGGAGCTG…
	MG588094	---------------------------------------------------------TTTTTGG---CA-----CTTGATCTG-GACTTCTTGGC-ACTGCCATAAGAATT--ATTAT----CCGGGCAGAGC---TTGGACAACCTG---GA---GCTCTCCTA-GGAAGAGATCAAA---TTTATAATACAGTAGTTACC-GCTCACGCCTTTCTTATAATCTTCTTTTT-AGTAATGCCT-ATTATAATCGGAGGATT--TGGTAACTGACTGGTGCCGCTAATACTAGGGGCACCAGACATAGCCTTTCCTCGCCTAAATAACATAAGATTTTGATTACTCCCCCCCTCTCT--AACCCTGCTTCTTATATCAGCTGTTGTTGAAAAGGGAGCCG…
	MK896697	--------------------------------------------------------TTTTTTGG----A-----CATGAGCGG-GTTTACTAGGA-ACTGCCATAAGAATA--ATTAT----CCGAGTAGAAC---TAGGACAACCCG---GA---TCTCTATTA-GGAAGAGATCAAT---TATACAATACAGTGGTTACA-GCTCATGCTTTTTTAATAATTTTTTTTCT-AGTAATACCT-ATAATAATCGGGGGATT--TGGTAATTGATTAGTACCTTTAATATTAGGAGCCCCAGATATAGCATTCCCCCGTCTTAATAACATAAGATTTTGATTACTACCTCCTTCTCT--ATCAATACTTATTATATCTTCTATTATAGAAAAAGGAGCAG…
	AB924371	----------------------------------------CACCTTATACT--TC-ATCTTTGG---TA-----CTTGATCTG-GTTTACTAGGT-ACTGCTATAAGAATT--ATTAT----TCGTGCAGAAC---TAGGACAACCCG---GC---TCATTATTA-GGTAGAGACCAAA---TCTATAATACTGTAGTCACA-GCCCACGCCTTCTTAATAATTTTCTTTTT-AGTTATACCT-GTTATAATTGGTGGGTT--TGGAAATTGATTAGTTCCACTAATACTAGGAGCCCCTGATATAGCTTTCCCACGCCTAAATAATATAAGGTTTTGGTTACTACCCCCTTCATT--ATCTTTATTATTAATATCTGCAGTCGTAGAAAAGGGGGCAG…
	MK896666	---------------------------------------------------------TTTTTGG---GA-----CCTGAGCAG-GCCTACTTGGT-ACTGCTATAAGGGTT--ATTAT----CCGAGCAGAAT---TAGGGCAACCTG---GA---TCTTTACTA-GGTAGAGATCAAA---TTTATAACACAGTTGTTACA-GCCCATGCCTTTTTAATAATTTTCTTTCT-AGTTATGCCA-GTAATAATTGGAGGATT--TGGTAATTGATTAGTCCCCCTAATACTTGGGGCCCCTGACATGGCTTTTCCTCGCTTAAATAACATAAGTTTCTGACTTCTTCCTCCTTCATT--ATCCTTATTATTAATATCCGCAGTAGTAGAAAAAGGTGCAG…
	OR391896	-----------------------------AAAGACATTGGAACTCTATACT--TC-ATCTTAGC---TG-----CATGAGGGG-GACTCCTAGGA-ACATCTATAAGACTA--ATAAT----TCGAATTGAAC---TAGGTCAACCGG---GA---GCACTCCTA-AATAGAGATCAAA---TCTACAACACTATTGTCACA-GCCCATGCATTCCTAATAATCTTTTTCAT-AGTAATGCCT-ATATTTATTGGTGGATT--CGGTAATTGACTCCTCCCATTAATACTAGGAGCACCAGACATAGCATTCCCTCGACTGAATAACATAAGATTTTGACTTCTACCTCCAGCACT--AACTATACTAGTATCCTCAGCAATTGTAGGAGATGGAGCAG…
	AB932561	-------------------------------------------------------------------------------------------------------------------------------------------------------------------------------------------------------------------------------------------------------------------------------------TTCCCCTAATACTTGGGGCACCAGATATAGCATTCCCGCGACTAAATAACATAAGATTCTGACTTCTCCCTCCTGCACT--AACACTCCTTGTATCTTCCGCACTAATTGGTGGAGGAGTAG…
	KM187649	----------------------------------------AACTCTCTACT--TT-ATTTTAGG---AA-----CTTGAGGAG-GCCTTTTAGGA-ACCTCTATAAGTCTA--ATAAT----TCGAGCAGAAC---TAGGGCAACCTG---GC---TCACTCCTA-GGTAGAGACCAAC---TCTATAACACTATTGTAACA-GCTCACGCATTCCTTATAATTTTCTTCTT-AGTAATACCT-GTTTTTATTGGGGGATT--TGGAAACTGATTAGTTCCCTTAATACTTGGGGCACCTGACATAGCATTCCCTCGTCTAAATAATATAAGATTTTGACTTCTCCCTCCAGCACT--CACTCTACTAGTATCCTCTGCCCTAATTGGAGGAGGAGTAG…
	AB771496	----------------------------------------CACACTCTACT--TC-ATTCTTGG---TG-----TATGAGGAG-GTCTCCTTGGC-ACATCCATAAGGCTT--ATAAT----CCGAATTGAAC---TTGGGCAACCAG---GC---TCCCTTCTA-AACGGAGATCAAC---TCTATAACACTATTGTTACC-GCACATGCATTCCTAATAATTTTCTTCCT-AGTCATACCA-ATATTTATTGGTGGTTT--CGGAAACTGACTTCTACCATTAATACTTGGCGCCCCTGACATGGCATTCCCCCGACTAAATAACATAAGATTCTGACTTCTTCCCCCCGCACT--GATCATACTAGTATCCTCCGCACTAATTGGGGATGGAGTAG…
	LC107744	----------------------------------------CACACTATACT--TT-ATTTTAGG---TA-----TCTGAGGAG-GACTATTAGGA-ACATCAATAAGCCTA--ATCAT----CCGAATCGAGC---TCAGACAACCTG---GA---TCACTTCTA-AACGGAGATCAGC---TATATAACACTGTAGTAACA-GCCCATGCATTCCTAATAATCTTCTTTAT-AGTTATACCA-ATGTTTATTGGGGGATT--TGGAAACTGACTTCTCCCACTTATGCTCGGAGCACCAGATATGGCCTTTCCCCGATTAAACAACATAAGATTCTGACTACTACCACCTGCTCT--AATTATACTAGTGTCATCAGCAATAATTGGAGATGGGGCAG…
	HQ024219	---------------------------------------------TATATT--TT-ATTTTTGG---CA-----CATGGGGTG-GCCTTCTAGGT-ACCTCTATAAGCCTT--TTAAT----CCGCACCGAAT---TGGGGCAACCCG---GC---GCCTTCCTG-GGAAGAGACCAAC---TATATAACACCATCGTCACC-GCTCACGCTTTTCTTATAATTTTTTTTCT-TGTAATGCCC-GTATTTATTGGGGGATT--TGGCAACTGGTTAGTCCCACTAATACTAGGGGCACCAGACATGGCATTCCCCCGTATAAACAATATAAGATTCTGATTATTGCCCCCATCTCT--TACCCTTCTTTTAGCCTCAGCTGCAGTAGAGAAGGGAGTGG…
	GQ497547	-------------------------------------------ACTTTATT--TT-ATTCTAGG---AA-----TTTGAGGAG-GGCTCCTAGGA-ACCTCAATAAGAATT--CTTAT----TCGAATAGAGC---TAGGCCAACCAG---GG---TCCTTCCTT-GGTAGAGACCAGC---TATATAACACTATTGTTACT-GCTCACGCATTTCTCATAATCTTCTTTAT-AGTAATACCT-ATTATAATCGGCGGCTT--CGGAAACTGACTTCTTCCCCTTATACTAGGCGCTCCAGACATAGCCTTTCCTCGAATAAATAACCTTAGATTCTGACTTCTCCCCCCCGCTCT--TATTCTTCTAGTTTCTTCTGCTATTGTAGAAAAAGGAGTGG…
	GQ497523	-----------------------------------------------------------------------------GAGGAG-GACTCCTAGGC-ACCTCTATAAGACTC--CTCAT----TCGAATTGAAC---TGGGACAACCCG---GA---TCATTTTTA-GGAAACGATCAAC---TATATAATACAATTGTTACT-GCCCATGCTTTTCTTATAATCTTTTTCTT-AGTTATACCT-GTAATAATTGGCGGCTT--TGGAAATTGACTACTTCCACTAATACTCGGAGCCCCAGATATAGCCTTCCCCCGAATAAATAATATAAGGTTCTGGTTACTACCCCCTTCCCT--CTTTCTTCTTGTATGCTCTGCTGCTGTTGAAAAAGGAGTCG…
	AY838867	----------------GTCAACAAATCATAAAGATATTGGAACTCTCTATT--TT-ATCTTTGG---CA-----CATGAGGCG-GTCTTCTTGGA-ACCTCTATAAGAATT--TTAAT----TCGAGTAGAAC---TAGGACAACCCG---GG---TCATTCCTA-GGAAGTGACCAAA---TTTACAATACAATTGTAACT-GCACATGCATTTCTTATAATCTTCTTTCT-AGTTATACCA-GTAATAATCGGTGGGTT--TGGTAACTGAATAGTACCTCTTATACTAGGTGCCCCCGATATAGCATTCCCACGTATAAATAATATAAGATTTTGATTACTCCCCCCATCTCT--CCTCCTCCTAATTTCCTCCGCAGCTGTAGAAAAGGGGGTTG…
	GQ497524	-------------------------------------------TCTCTACT--TT-ATTTTTGG---CA-----CTTGAGGGG-GCCTTTTAGGC-ACATCAATAAGTCTT--CTCAT----TCGAGTAGAAT---TAGGTCAGCCTG---GA---TCCTTCCTA-GGAAGAGACCAAT---TATATAATACAATCGTTACA-GCCCATGCCTTTTTAATAATTTTTTTCCT-TGTTATACCA-ATTATAATTGGAGGATT--TGGGAATTGACTTCTCCCTCTAATACTAGGAGCTCCAGATATAGCCTTTCCTCGAATAAACAATATAAGATTTTGATTACTCCCTCCTTCTCT--AACCCTCTTAGTTTCTTCAGCGGCAGTAGAAAAAGGTGTGG…
	OL874706	----------------------------------------TACTCTTTACT--TT-ATTTTAGG---TA-----TTTGAGGAG-GCCTACTTGGC-ACATCTATAAGACTT--CTTAT----CCGCGTTGAAT---TAGGTCAACCCG---GC---TCTTTTCTG-GGCAGAGACCAAC---TCTATAACACCATCGTCACC-GCTCATGCATTTTTAATAATCTTCTTTCT-TGTTATACCT-GTAATGATTGGGGGATT--TGGTAATTGACTTATTCCTCTTATACTAGGAGCCCCTGATATAGCCTTCCCCCGAATAAATAATATAAGATTCTGGCTTCTGCCTCCATCCCT--AATCCTTCTAGTTTCCTCTGCGGCAGTAGAAAAAGGTGTAG…
	HM473449	-----------------------------------------------------TT---------------------------------------------CAATAAGCCTT--CTAAT----TCGAATCGAAT---TGGGCCAACCAG---GT---AGTTTCCTG-GGAAGAGACCAAT---TATACAACACAATTGTTACC-GCTCATGCTTTACTAATAATCTTCTTTTT-AGTTATGCCC-GTTCTAATTGGGGGGTT--TGGAAACTGATTAATCCCCTTAATACTCGGAGCGCCCGATATGGCGTTTCCTCGAATAAACAATATAAGATTTTGATTACTGCCCCCTGCCTT--AATCCTCCTAGTTAGGTCTGCAGCTGTGGAAAAAGGTGTCG…
	KC748528	---------------------------------------------------------TTTTTGG---AG-----CCTGAGGTG-GCCTTCTAGGT-ACATCTATAAGTGTA--ATTAT----CCGTGTAGAAC---TAGGCCAACCTG---GG---GCATTTCTA-GGAAGAGACCAGT---TATATAATGTAGTTGTCACA-GCCCATGCATTTTTAATAATTTTTTTTCT-AGTAATACCA-GTTTTTATTGGTGGATT--TGGTAACTGACTAGTCCCCCTTATATTAGGTGCACCTGATATAGCTTTCCCTCGAATAAATAACATAAGTTTTTGGCTTCTTCCGCCAGCACT--AACTCTTCTAGTTATATCCGCGGCCGTAGAAAGTGGCGTAG…
	JN256052	---------------------------------------GAACCATATACC--TC--ATTTCGG---TG-----CATGAGGTG-GTCTTCTAGGC-ACTTCAATAAGAATA--GTAAT----TCGAGTTGAAT---TAGGACAACCAG---GA---GCATTTCTT-GGTAGTGACCAAC---TATATAATGTAGTGGTCACC-GCCCATGCATTTTTAATAATTTTCTTTTT-AGTAATACCT-GTCTTTATTGGGGGATT--CGGGAATTGGCTACTTCCTCTAATATTAGGCGCCCCTGATATAGCATTCCCCCGAATAAATAATATAAGATTTTGATTACTCCCTCCTTCGCT--TACTCTTCTTGTTATATCAGCCGCGGTAGAAAGAGGGGTTG…
	MT945946	--------------------------------------GGAACTCTTTATT--TT-ATTTTCGG---GA-----TTTGATCCG-GATTATTAGGA-ACCTCAATAAGCCTA--TTAAT----TCGAGCGGAAC---TTGGACAACCTG---GG---GCTCTGCTT-GGGAGAGATCAAC---TTTATAACACGATTGTTACT-GCCCACGCAATACTGATAATTTTCTTCTT-AGTTATGCCC-ACCTTTATCGGAGGGTT--TGGAAACTGACTTGTTCCCCTAATACTAGGTGCTCCAGATATAGCCTTCCCACGAATAAACAACATGAGATTTTGACTACTACCCCCTGCTTT--AACTCTTCTTGTAATAAGAGCTGCAGTAGAAAAAGGAGCCG…
	KP255019	----------------------------------------AACTCTTTATT--TC-ATTTTTGG---TA-----TCTGATCTG-GCCTTCTAGGC-ACCTCTATAAGACTG--CTGAT----TCGTGCAGAAC---TAGGCCAGCCTG---GT---TCCTTATTA-GGGAGAGATCAAC---TCTATAATACAATTGTAACC-GCTCACGCCATACTTATAATCTTTTTCCT-TGTGATGCCC-ACTTTTATTGGAGGATT--CGGTAATTGATTAGTTCCTCTAATATTAGGAGCTCCTGATATAGCCTTCCCACGTATAAATAACATAAGATTCTGGCTATTACCTCCAGCTTT--GACCATACTAGTTATATCCGCAGTGGTAGAAAAAGGTGCCG…
	KP254844	----------------------------------------AACACTATATT--TT-ATCTTAGG---AA-----TTTGATCCG-GCCTCTTAGGT-ACATCAATAAGTCTC--TTAAT----TCGAGCTGAAC---TAGGACAACCCG---GC---TCACTTTTA-GGTAGAGATCAAC---TCTACAATACTATCGTCACC-GCCCATGCAATATTGATAATTTTCTTTCT-AGTAATGCCC-ACTTTTATTGGAGGATT--TGGAAATTGACTAGTCCCTCTAATACTTGGAGCACCAGATATAGCATTCCCTCGAATAAACAATATAAGATTTTGACTCCTTCCTCCAGCTTT--AACTCTTCTAGTTATGTCCGCCGTAGTAGAAAAAGGTGCTG…
	AF342684	------------------------------------------------------------------------------------------------------------------------------------------GGACAACCAG---GT---AGATTCCTC-GGAAGAGACCAAC---TATACAATACTATCGTAACA-GCACACGCCCTCTTAATAATTTTCTTTTT-AGTAATACCT-ATTCTTATCGGGGGATT--TGGTAACTGATTAATCCCTCTTATATTAGGAGCCCCTGATATAGCTTTTCCTCGAATAAATAACATAAGCTTCTGACTTCTACCCCCTGCACT--TATTTTATTAATTAGATCTGCAGCAGTAGAAAAAGGTGTTG…
	KJ466055	--------------------------------------GGGACACTCTACT--TC-TTATTTGG---AG-----TATGAGGGG-GCCTACTTGGT-ACATCCATAAGACTT--CTTAT----TCGAATTGAGT---TGGGCCAACCCG---GT---TCATTTCTT-GGAAGGGACCAAC---TTTACAACACGGTTGTAACG-GCCCATGCATTTCTTATAATTTTTTTTCT-TGTCATACCA-ATTTTAATTGGGGGTTT--CGGAAACTGACTCCTCCCTTTAATACTGGGGGCCCCGGATATGGCTTTCCCCCGAATAAATAATATAAGTTTTTGACTTTTACCCCCGGCTTT--AATACTCCTTCTTAGTTCGGCGGCGGTTGAAAAAGGGGCGG…
	GU672564	--------------------------------------GGAACACTTTACT--TT-ATTTTTGG---TG-----TCTGATCTG-GATTACTCGGA-ACCTCGATAAGCTTA--CTAAT----TCGAGTGGAGC---TCGGACAACCCG---GC---TCTTTCCTT-GGTAGAGATCAAC---TATACAACACTATTGTTACT-GCACATGCTTTCCTCATAATTTTTTTCCT-TGTTATACCC-GTATTTATTGGCGGATT--CGGGAATTGACTTGTCCCCCTTATACTAGCGGCTCCAGACATAGCTTTCCCCCGAATAAATAATATAAGGTTTTGACTATTGCCCCCAGCACT--TATCCTTCTATTAAGATCTGCTGCTGTAGAAAAGGGAGTAG…
	MT167014	-----------------------------------------ACTCTTTATT--TC-ATTTTTGG---CG-----TCTGATCAG-GCCTCTTAGGC-ACATCTATAAGCCTC--CTCAT----CCGAATCGAGC---TTGGCCAACCTG---GC---TCGTTTTTA-GGAAGAGACCAAC---TCTATAACACAATTGTAACC-GCCCACGCTTTCCTTATAATTTTTTTTCT-GGTTATGCCT-GTATTCATTGGGGGCTT--TGGAAACTGACTTGTACCCCTTATACTTGCCGCCCCAGATATAGCATTCCCTCGAATAAATAATATAAGCTTCTGGCTACTTCCTCCTGCACT--CATCCTCTTACTTAGGTCCGCTGCAGTGGAAAAAGGGGCCG…
	HQ941713	-------------------------------------------CCTTTATT--TT-ATTTTCGG---TG-----TTTGGTCCG-GATTGCTAGGC-ACCTCTATAAGACTT--CTTAT----TCGAGTTGAGC---TTGGCCAACCTG---GC---TCTTTTTTA-GGAAGAGACCAAC---TTTATAACACCATTGTTACT-GCACACGCTTTTCTTATAATTTTCTTCCT-TGTTATACCC-GTCTTTATTGGTGGCTT--CGGTAACTGACTAGTCCCTTTAATGCTTGCTGCCCCTGATATAGCATTCCCCCGTATAAATAATATAAGATTCTGACTACTTCCCCCGTCTCT--TATTCTTCTATTAAGGTCTGCGGCCGTAGAAAAAGGGGTGG…
	KY775644	-------------------------------------TGGAACCTTATACT--TT-ATTTTCGG---CA-----CTTGAGCAG-GCCTTTTAGGA-ACTTCCATAAGATTA--TTAAT----TCGAGCAGAAC---TAGGACAACCCG---GA---AGTCTTCTA-GGAAGAGATCAAC---TCTATAACACTATTGTTACC-GCTCACGCCTTTTTAATAATTTTCTTCCT-AGTAATACCT-GTAATGATCGGGGGCTT--CGGCAACTGATTAGTACCACTTATGTTAGGGGCCCCAGACATGGCCTTCCCCCGACTTAATAATATAAGATTTTGACTATTACCCCCATCACT--GACATTACTAGTAAGGTCCGCAGCAGTAGAAAAGGGAGTTG…
	HQ024455	--------------------------------------GGAACTCTTTATT--TC-ATATTTGG---AA-----TTTGAGGCG-GTCTTCTTGGA-ACCTCAATAAGCCTA--TTAAT----TCGGGTAGAAT---TAGGCCAACCTG---GT---GCTTTTTTA-GGAAGCGACCAAC---TTTATAACACTATTGTTACG-GCCCATGGGCTCCTTATAATCTTCTTCTT-AGTTATACCC-ATCCTTATCGGAGGTTT--TGGGAATTGACTTATCCCTTTAATACTCGGGGCCCCAGATATAGCATTTCCCCGCATAAATAATTTAAGCTTTTGACTCCTTCCCCCCGCTCT--TTTATTACTAATCAGCTCTGCCACAGTAGAAAAGGGGGCTG…
	JQ950324	---------------GGTCAACAAATCATAAAGATATTGGAACAATATACT--TC-ATCTTCGG---AA-----TCTGAGCTG-GTCTCCTAGGT-ACCTCAATAAGACTA--CTTAT----TCGAACCGAAC---TAGGGCAACCCG---GC---GCATTTCTA-GGTAGAGACCAAC---TTTATAATACTATTGTAACC-GCCCATGCATTCTTAATAATCTTTTTTCT-AGTCATGCCA-GTATTTATTGGCGGGTT--TGGAAATTGGCTAGTCCCTCTTATACTAGGAGCACCTGATATAGCATTCCCCCGTATAAATAATATAAGGTTTTGGCTGCTTCCGCCATCTTT--AACCCTTCTTCTAGCATCCGCTGCAGTAGAAAAAGGAGTAG…
	MK922166	------------------------------------------------------------------------------AGCAG-GCTTGCTAGGA-ACATCTATAAGGCTA--TTAAT----TCGTACAGAAT---TAGGTCAACCCG---GA---GCATTCCTA-GGAAGAGATCAAC---TCTACAACACTATCGTAACT-GCACATGCATTCTTAATAATTTTCTTTTT-AGTAATACCT-GTATTCATTGGAGGCTT--CGGGAATTGACTAGTACCATTAATACTAGGCGCCCCAGACATAGCATTCCCACGAATAAACA---TGAGATTCTGACTCCTACCCCCCTCACT--CACTCTCCTTCTAGCCTCCGCAGCAGTAGAGAAAGGGGTAG…
	MT166979	-----------------TCAACAAATCATAAAGATATTGGAACCCTCTATT--TC-GTCTTTGG---CG-----TATGAGGAG-GCCTTCTAGGA-ACATCAATAAGTCTA--CTGAT----TCGTATTGAAC---TTGGACAACCAG---GT---GCATTTCTA-GGTAGGGACCAAC---TCTATAACACTATTGTTACA-GCCCACGGACTCTTAATAATTTTCTTTTT-AGTAATACCT-ATTTTAATTGGAGGATT--CGGAAATTGACTAATCCCATTAATACTAGGGGCCCCAGATATAGCTTTCCCTCGAATAAATAATATAAGATTTTGACTTCTGCCACCAGCTTT--ACTTCTCTTATTAAGCTCAGCAGCAGTAGAAAAAGGAGTAG…
	MT167000	-----------------------------AAAGATATTGGAACTCTTTATT--TC-CTTCTTGG---TG-----TATGAGGTG-GCCTACTTGGG-ACCTCTATAAGCCTT--TTAAT----TCGAATTGAAT---TAGGTCAACCAG---GA---TCATTTCTT-GGTAGCGATCAAA---TTTATAATACAATTGTTACT-GCACATGCTTTCCTTATAATCTTCTTTCT-CGTAATGCCT-ATCCTAATTGGTGGATT--CGGAAATTGATTAGTACCTTTAATGTTAGGAGCACCTGATATGGCTTTCCCACGGATAAATAATATAAGATTCTGACTCCTACCACCCGCACT--ACTTCTCTTAGTTAGATCAGCTGCCGTTGAAAAGGGTGTAG…
	MT556172	-----------------------------------ATTGGCACCCTATACT--TT-ATTTTAGG---TA-----TTTGAGGGG-GCCTCCTCGGC-ACCTCAATAAGCCTT--CTCAT----TCGAATTGAAC---TAGGCCAACCAG---GA---TCATTTCTA-GGAAGCGACCAAC---TATACAACACAATTGTTACT-GCTCACGCCTTCTTAATAATTTTCTTCTT-AGTTATGCCC-GTATTTATTGGGGGATT--TGGTAATTGACTCCTTCCATTAATACTAGGCGCACCTGATATAGCCTTCCCACGAATAAACAATATAAGATTCTGACTTCTTCCACCAGCTCT--TACCTTGCTTGTCAGCTCAGCTGCAGTTGAAAAAGGAGTGG…
	MH242925	----------------------------------------CACCCTATACT--TC-GTATTCGG---TG-----TTTGATCTG-GTCTTCTAGGC-ACATCAATAAGGCTC--TTAAT----CCGAATTGAAC---TAGGACAACCAG---GC---TCATTTTTA-GGAAGAGACCAAC---TCTATAATACTATTGTAACT-GCTCATGCTTTCCTAATAATTTTTTTCCT-TGTTATACCT-GTATTTATTGGAGGATT--CGGAAATTGGCTGGTCCCTTTAATATTAGGGGCTCCCGATATAGCCTTTCCTCGAATAAATAACATAAGATTTTGACTTTTACCTCCTGCTCT--TATTCTGTTAGTCAGATCCGCAGCTGTAGAAAAAGGAGTTG…
	OP561681	----------------------------------------------------------------------------TGAGGTG-GCCTTCTTGGC-ACATCCATAAGACTT--TTAAT----TCGTATTGAAT---TAGGTCAACCAG---GT---GCATTCCTA-GGTAGTGACCAAC---TATATAACACAATCGTTACT-GCTCATGCATTCCTGATAATTTTTTTCTT-AGTCATACCA-GTGTTCATTGGTGGTTT--TGGCAACTGACTTCTACCTTTAATACTAGGTGCTCCAGATATAGCTTTTCCCCGAATAAATAACATAAGATTTTGACTTCTACCTCCAGCATT--AATTCTATTAGTTAGCTCTGCAGCAGTAGAAAAAGGAGTTG…
	KR916944	----------------------------------------AACACTTTACT--TT-TTATTAGG---TG-----TATGAGGTG-GCCTATTAGGT-ACCTCTATAAGACTT--TTAAT----TCGTATTGAAC---TAGGCCAACCTG---GT---TCATTTTTA-GGCAGTGACCAAA---TTTATAACACTATTGTCACA-GCTCACGCTTTTCTTATAATTTTCTTTCT-AGTAATACCT-ATTCTAATTGGGGGCTT--TGGTAACTGACTTGTACCTCTAATGTTAGGTGCACCAGATATAGCATTCCCACGTATAAATAACATAAGGTTTTGACTGTTACCTCCTGCATT--ACTTCTTTTAGTTAGATCAGCTGCAGTAGAAAAAGGGGCTG…
	HM889222	-----------------------------------------------TACT--TC-ATCCTTGG---CC-----TATGATCAG-GAACCATAGGC-CTCTCCCTCAGACAA--CTAAT----CCGACTAGAAC---TAGGCCGGCCAG---GC---CCAGTCCTG-GGGAGAGACCAGC---TCTACAACACCCTTGTCACA-GCCCACGCATTTCTAATAATCTTCTTCCT-CGTAATACCC-GTCTTCATTGGGGGATT--CGGAAACTGACTAATCCCCCTAATGACCGGCACACCAGACCTCACATTTGCGCGTCTAAACAACCTAAGGTTTTGACTCCTGCCCTGATCCCT--AGCAATACTAATCGGAGCAATCGTCACCCAAAAAGGAATTG…
	MW278499	----------------------------------------CACCCTTTACT--TC-ATTTTTGG---CC-----TCTGATCAA-GAATTATAGGC-ACAGCGCTCAGCCTT--ATTAT----CCGAGTTGAAC---TCGGCCAACCAG---GC---CTATTCCTT-GACTCCGACCAACATATCTACAACATAGTCGTCACC-GCCCACGCACTAACAATAATCTTCTTCCT-AGTAATGCCC-GTCTTCATTGGCGGGTT--CGGTAATTGACTCATCCCCCTTATAATTGGCGCCCCAGATATGTCCTTCCCTCGCCTAAACAACCTTAGCTTCTGACTCCTCCCCCCAGCCCT--TATCCTTCTCCTTATATCCTTTTCAACAAACGCAGGCCCAG…
	HQ023520	--------------------------------------GGCACTATGTAC------ATAGTAGCTGCTA-----GTTACTCCG-GAATAATTGGC-ACCTCCCTTAGCCTA--CTTAT----CCGCATCGAAC---TTGGACAACCTG---GC---CCCTGACTA-AACAATGATCAGC---TATATAATACAATCGTAACC-AGCCACGCCTTTCTTATAATCTTCTTCCT-AGTTATGCCC-GCAATAATCGGGGGATT--TGGAAATTGACTAGGACCCATAATGATCCACTCACCAGATATAGTGTACGCCCGCCTTAACAATATAAGACTTTGACTCCTCCCCCCAAGCCT--GCTCCTAATACTTTCAAGGAGTCTTGTAGAGTCTGGCAGGG…
	OQ323142	----------------------------------------AACTATATAT------ATAATTGGGGCTC-----TGTGAGCCG-GCAGTGTTGGG-GCCTCATTAAGAGTT--CTTAT----TCGTACTGAGT---TGGGGCAGCCTG---GA---TCCTGATTA-ATAGATAGACAAC---TATACAACTCCATTATCACC-CTTCATGCTTTTATTATAATTTTCTTTCT-TGTTATACCC-GCAATAATTGGGGGCTT--TGGAAACTGACTTGGCCCATTAATAGTTCATGTCGTCGACATAATATATGCCCGTCTTAACAATATAAGATTATGATTAATTTTACCAAGATT--ATATCTAATTCTGAGAGGAAGGTTGGTAGAAATAGGGGTTG…
	HQ932586	--------------------------------------GGCACTATTTACT--TT-ATATTGGG---TA-----TGTGGTCGG-GCTTAATTGGC-ACCTCCCTAAGCGTC--CTAAT----TCGCTCAGAAT---TAGGGACGCCGG---GG---GGGTGATTG-GATGACCCTCAGC---TTTATAATTCCATCATCACC-CTGCACGCATTTATTATAATTTTTTTTCT-GGTTATACCA-GTAATAATTGGAGGATT--CGGGAACTGGTTAGCCCCTTTAATAGGCCACTCTCCAGACATGATGTTCGCACGACTCAATAATATGAGACTATGACTACTACCACCAAGATT--ATATCTTATCTCTAGGGGGAGGTTGGTTGGAGATGGGGCGG…
	KP254549	----------------------------------------AACTATATATT--TTCATAATCGG---AT-----TATGAGCTG-GATTAATGGGC-ACTTCACTTAGGGTT--CTCAT----CCGATCTGAAT---TAGGCCAACCAG---GT---ATGTGAATG-CACGACACCCAAC---TCTATAACTCTATTATTACT-CTCCACGCTTTTATTATAATCTTTTTCTT-AGTAATGCCT-GTAATAATCGGAGGATT--TGGAAATTGACTAGCCCCTCTTATAACCCACTCTCCAGATATAATCTTTGCACGCTTAAACAATATGAGATTATGACTCCTTCTCCCAAGACT--ATATCTTTTAACGAGGAGCAGGTTCGTCGGCGATGGGACAG…
	JF903761	----------------------------------------ATCCATATACT--TG-ATCTTCGG---GT-----TATGGAGTG-GCTTGATGGGC-ACCTCACTCAGAATC--CTTAT----CCGTACAGAGC---TTGGCCAAACAG---GG---TCCTGACTA-GGAAGAGACCAAC---TATATAACACTATTGTAACC-GCTCATGCATTTATCATAATCTTCTTCCT-GGTTATACCC-GTCCTTATAGGCGGGTT--TGGTAATTGACTTATCCCCCTTATAGTCCAAATGCTAGATATGACCTACGCACGGCTTAACAACATAAGGTTTTGACTGCTAATCCCTGCCCT--ATCCCTCCTCTCGGTGGGAGCAACTGTAGACGGGGGAGCAG…
	EF123764	----------------------------------------TACCATATACT--TA-CTATTTGG---CA-----TATGAAGAG-GAATAGTCGGT-ACCTCTCTAAGGATC--CTCAT----TCGAACTGAGT---TAGGACAAGGAG---GG---GCATGACTA-GGTAGTGACCAAA---TATATAACACGATTGTAACA-GCCCATGCATTTATTATAATTTTTTTCCT-TGTAATACCC-GTTTTAATGGGTGGGTT--CGGAAACTGACTCATCCCCCTAATAATCCAAATACTTGATATAACATACGCACGACTCAACAATATAAGACTCTGACTCCTATTGCCCGCCCT--CTCGCTCCTCTCCGTCGGCGCGGCTGTTGACGGTGGGGCGG…
	EF123763	----------------------------------------CACTATATATA--TA-ATGATCGG---AA-----TATGAAGAG-GCCTCATAGGC-ACTTCCCTAAGAATA--TTAAT----TCGTACTGAAC---TTGGCCAACCGG---GC---TCATGATTA-GGAAGAGATCAAC---TGTACAATACTATCGTAACA-GCCCACGCGTTTGTTATAATTTTTTTCCT-TGTAATACCA-GTCTTAATAGGGGGATT--CGGAAATTGACTTATCCCTCTTATAGTCCACATACTAGATATAACCTATGCTCGTCTTAACAATATAAGTCTATGACTATTAGCTCCTGCCCT--TACCCTCCTAGTTGTAGGGGCCACAGTAGACGGGGGAGCAG…
	KJ736177	-----------------------------------------ACTTTATATT--TT-CTATTTGG---TA-----TATGAGCAG-GAATAATGGGG-ACCTCATTTAGTATA--TTAAT----TCGCCTAGAAC---TTAATCAACCAGAAAGA--AAGCTTTCTC--------AACAGC---TATACAACTCAATTGTAACA-TCTCATGCCCTTATTATAATTTTTTTTTT-AGTTATACCT-GTATTTTTAGGAGGCTT--TGGGAACTGGCTTATACCTTTAATAATTGCAGGGCCTGACATAACTTGACCTCGCTTGAATAACCTCAGGTTCTGACTTCTAACCCCAGCTCT--CACTATAGTAGTTATATCCAATATTGTTGAAAGAGGGGCAG…
	KJ736176	-----------------------------------------ACCTTGTACT--TT-TTATTTGG---TA-----TATGAGCAG-GTATAATAGGG-ACTTCCTTTAGCATA--CTTAT----TCGCTTAGAAT---TAGCCCAACCTA---ACAATATCCTTCCA-------CAACAAC---TTTATAATTGTATTGTAACC-TCCCACGCTTTATTAATAATCTTCTTTAT-AGTTATACCT-ATTTTTATAGGGGGCTT--TGGAAATTGATTAATACCCCTAATACTATCGGGACCAGATATAGCTTGGCCACGATTAAATAATCTAAGACTATGACTTCTAACCCCTGCACT--AATCCTAATTCTATCTTCCAATATAACAGAAAGGGGGGCAG…
	KY823498	---------------------------------------------TATATT--TT-ATTTTTGG---TA-----CATGAGCTG-GTGTTGTGGGT-TCTTCTATAAGATTT--CTGAT----TCGGGTTGAAT---TAACACAACCTG---GA---GAATTTCTA-CCCAGGGTAGAAA---TTTATAATTCTGCAGTAACC-GCTCATGCTTTTATTATAATTTTTTTTAT-GGTCATACCT-ATTTTAATAGGAGGGTT--TGGTAATTGATTGATTCCTTTGATAATTTGTAGAATAGATTTAATTTTTCCACGTTTAAACAATATGAGGTTTTGGATTCTTCCATTTTCTTT--ATTTTTTTTGTTTTTGGGAATGGTGTCTAATAAAGGTGTAG…
	MH395366	---------------------------------------------------------TCCTAGG---CA-----CCTGAGCCG-GCCTACTGGGC-ACGTCTACTAGAGTT--CTAAT----CCGCACAGAGC---TAAGCCAACCTG---GC---GCCCTTCTC-GGGACCGGCAACC---TATACAACACCCTAGTCACC-TCCCACGCGTTTCTCATAATCTTTTTCCT-CGTCATGCCC-GTCACAATAGGCGCTTT--CGGCAACTGACTAATCCCCCTACAACTAAGCTCCCAAGACATGGCTTTCCCGCGGCTTAATAACATAAGATTCTGACTCCTCCCCTGCTCATT--ATTCCTTCTCCTGAGCGCCGCCGCTATTGAAACCGGAGTCG…
	MH395367	---------------------------------------------------------TTGTTGC---AG-----TGTGAGCAG-GCCTGGGTGGC-ACATCTATGAGATTC--TTAAT----CCGCACTGAAC---TTGCTCAACCCG---GA---AGCTTACTC-GGCTCTGACTCCC---TATACAATGTCCTAGTAACC-GCCCACGCCTTCCTAATAATCTTCTTTTT-AGTAATGCCG-CTAACTATGGGCGCGTT--AGGTAATTGACTTATCCCACTTCAATTAGGAGTCCCAGACATAATGTTCCCTCGACTTAACAATTTAAGATTTTGAATTCTTCCCTTTTCACT--TTTATTTTTACTCCTATCAGCTCTTCCTGAATCTGGCGCTG…
	HQ932581	--------------------------------------GGCACCCTTTATT--TT-ATATTTGG---GA-----TTTGGAGAG-GAGTGGTAGGA-AGTAGATTAAGTATA--ATTAT----TCGATTAGAAT---TAGGACAACCAG---GA---AAATGATTA-ATAAATGACCAAT---TTTACAATACTGTTATTACC-TCTCATGCATTTATAATAATTTTTTTTTT-CGTAATACCA-GTTATAATTGGGGGATT--TGGTAATTGAATAATACCAATGACTAAAAACTCTATTGACATACTATACGCTCGATTAAATAATTTAAGATTATGGCTTCTATTACCTAGCTT--AGTCTTTATAATTATAAGTATAATAGTGGGTGTAGGATCCG…
	KY262956	-----------------------------------------ACTTTGTATT--TT-TTATTGGG---GT-----TGTGGGCTG-GATTGATAGGA-ACTTCTCTTAGTTTA--GTGAT----TCGAGTGGAGC---TTGGTCATCCTG---GT---GTTTTTTTG-GG---GGACCAAA---TTTATAATGCGGTGGTTAGG-GCGCATGCCTTAGTAATAATCTTTTTCTT-TGTCATGCCG-ACTATAATTGGCGGGTT--TGGAAACTGATTAACACCTCTGATACTTGGGTCGCCTGATATAAGATTTCCGCGGTTAAATAATATGAGTCTTTGGTTTTTGATTCCTGCTTT--GTTTCTGATTATGGCAAGGTTTGTGGCGGGCGGCGGCGCTG…
	MW691184	--------------------------------------------------------ATTTTTAG---GT-----TGTGGGGAG-GCTTAATAGGC-ACCTCCATAAGAGTT--TTAGT----CCGGATTGAGC---TAACACAAAGGG---GC---GGTTTTTTG-GGGTCAGATACTT---TATATAATGTTTTGGTAACT-GCGCACGCATTTTTGATAATTTTTTTTTT-GGTAATACCT-GCTATGATGGGGGGGTT--TGGGAATTGGCTAGTTCCAATACAATTAGGGGTGTGTGATATAATTTTTCCTCGGATAAATAATATGAGGTTTTGGCTACTACCTCCTGCGTT--ATTATGTTTGAGGGGTTCAGCGCTGGTGAGAAGAGGGGCAG…
	MW125139	----------------------------------------GACTCTTTATT--TT-ATTATTGG---TA-----TCTGATGTG-GGGTCCTAGGG-TCCAGGTTTAGAAGG--GTTAT----TCGAGTAGAAC---TTGCTCAACCAG---GG---CTTTTCTTT-GGAAGAGAGCAGC---TCTATAACAGAATAGTAACT-TCCCATGCCATTGTAATGATTTTTTTCAG-GGTCATGCCT-TTAATAATTGGGGGCTT--TGGAAACTGGTTAATTCCTTTAGCTCTACGTTTAAAAGACATGGTTTTCGCTCGTTTAAATAATTATAGATTTTGGATCCTTATTCCTGCTTT--AATTCTTTTTGTCGGAAGTTCTTTTATAGAAAGAGGGGCAG…
	MW125136	----------------------------------------TACTTTATATT--TT-ATTGTAGG---AA-----TCTGATCAG-GAATTTTGGGG-TCAAGATTCAGAAGA--GTAAT----ACGAATTGAAC---TTGCTCAACCTG---GT---TTATTATTT-GGGAGAGAACAAT---TATATAATATAATAGTGACA-TCTCATGCTATTGTGATAATTTTTTTCAG-TGTTATACCT-TTAATAATCGGAGGTTT--TGGGAATTGGCTTATTCCATTATCATTACGATTAAAAGATATAGTATTTGCGCGTCTTAATAATTATAGATTTTGAATTTTAATCCCAGGGTT--AATTTTTGTAATTATAAGATCTCTTGCAGAGGGGGGAGTGG…
	MN684054	----------------------------------------TACCTTATATT--TT-ATTCTGGG---GA-----TCTGAGGAG-GATTAGTAGGA-ACCTCGATAAGGGTA--TTGAT----TCGAACAGAAT---TGGCAATGCCAG---GA---TCTCTTCTA----GGAGAACAAG---CTTACAATACTGTAGTTACT-GCCCACGCATTTCTAATAATTTTTTTTCT-TGTAATGCCT-GTATTCATAGGAGGATT--TGGCAACTGATTGATTCCTCTTATAATTTCAGCGCCAGACATAGCATTCCCCCGCTTAAACAACCTTAGCTTCTGACTTCTCCCTATAGCGCT--AATCCTTCTTCTTACATCTTCAATAGTAGAAGGAGGAGTCG…
	OQ322662	----------------------------------------CACTCTCTATT--TT-ATCTTAGC---AA-----TTTGGGCCG-GCATAGTAGGC-ACTTCTATAAGCCTA--TTGAT----CCGAATCGAAC---TCGGCACGCCGG---GC---TCCCTACTC----ACAAATCAAA---CTTACAATACCCTTGTAACA-GCTCACGCATTTCTCATAATCTTCTTCCT-CGTAATACCT-GCATTTATAGGAGGATT--TGGTAACTGACTTGTCCCGCTAATGCTTAACATCCCTGATCTCGCATTCCCACGCCTAAACAACCTAAGCTTCTGACTACTCCCCCCGTCACT--TTTCCTTCTTATCCTCTCCGCAGCAGTAGAAGGGGGCGCCG…
	HQ024000	-----------------------------------------ACACTATACT--TT-ATTATGGC---TA-----TTTGAGCCG-GTATAGCTGGA-ACATCAATAAGACTT--CTTAT----CCGAACTGAAC---TTGGTACCCCAG---GA---TCCCTTCTT-GGTAACNNNCAAG---CATTTAACACAATTATTACT-GCTCACGCGTTCCTAATAATTTTCTTCCT-CGTAATGCCA-GCGTTTATAGGCGGCTT--TGGTAATTGACTAATCCCTATAATGCTTAATATTCCTGATCTTGCTTTCCCTCGTCTAAACAACCTTAGATTCTGACTCCTTCCCCCATCTCT--ATTCCTTCTCGTCTGCTCTGCTGCTGTAGAAGGTGGCGCTG…
	OQ271798	-------------CTGGTCAACAAATCATAAAGATATTGGCACACTTTACT--TT-ATCATAGC---TA-----TCTGAGCCG-GAATATTAGGG-ACATCAATAAGTCTA--ATAAT----CCGAGTCGAAT---TAGGCACACCTG---GG---TCCCTTTTA-GGTAC---CCAAG---CCTACAACACAATTGTTACC-GCCCATGCATTTTTAATAATTTTCTTTTT-AGTAATGCCT-GCATTTATAGGAGGATT--TGGAAATTGGTTAATTCCAATAATGCTTAACATCCCAGACCTAGCATTCCCACGATTAAATAACCTAAGATTCTGACTTTTACCCCCTTCCCT--ATTTCTTCTTGTTTGCTCCGCCGCAGTTGAAGGGGGAGCCG…
	EU835658	-----------------------------AAAGATATTGGTACTTTATACT--TA-ATATTCTC---TT-----TATTTTCAG-GTTTATTAGGA-ACTGCTTTTTCAGTT--TTAAT----AAGATTAGAAC---TTAGTGGGCCTG---GTGTACAATTTATT-GGAAACAATCAAT---TATACAATAGTATTGTAACA-GCTCATGCCATCTTAATGATATTTTTTAT-GGTTATGCCT-GCTTTAATCGGAGGATT--TGGTAATTTCTTAATGCCTTTAATGGTTGGAGGTCCTGATATGGCATTCCCTAGATTAAATAATATTAGTTTCTGATTATTACCACCTAGTTT--AATACTATTAGTGTTATCTGCTTGTATAGAAGGTGGAGTAG…
	OQ222861	--------------------------------------------------T--TT-ATTATAGG---TT-----TATGGGCCG-GCACACTAGGT-ACATCTCTTAGTGTC--TTAAT----TCGTTTAGAAC---TTGCACAACCTG---GAGGATCCTTTTTA-AAAGATCCTCAAC---TTTATAACTCTATTGTTACA-GCTCATGCATTCATCATAATTTTCTTTCT-TGTAATGCCT-ATTCTAATTGGTGGATT--TGGAAACTGATTAATCCCTATGATGATTGCAGCCCCTGATATAGCATTCCCTCGTATAAATGCACTTAGATTTTGACTATTACCACCTGCACT--TGCCATGCTATTAAGTGGAATATGGGTCGAAGATGGCGCAG…
	MW830144	--------------------------------GGCATTGGCACCCTATACT--TT-ATTATAGG---CC-----TATGGGCTG-GCACCTTAGGG-ACTTCTTTAAGTGTT--CTAAT----TCGATTAGAAC---TAACCCAGCCTG---GGGGGTCATTTTTA-AAAGACCCTCAAC---TATATAACTCAATCGTTACA-GCACACGCATTTATTATAATTTTTTTCCT-GGTCATGCCA-ATCCTAATTGGCGGCTT--TGGCAACTGACTCATTCCTATGATAATTGCTGCCCCAGATATAGCATTCCCTCGAATAAACGCACTCAGGTTTTGGCTTCTACCGCCCTCACT--CGCTATACTTCTTAGAGGTATGTGAGTTGAAGACGGTGCCG…
	JN033578	-----------------------------------------------------TC------------AG---------------GAACCTTAGGA-ACCTCTCTTAGAGTA--CTAAT----TCGACTTGAAC---TTATACAACCAG---GAGGGTCCTTTCTA-AAAGACCCCCAAC---TTTACAATTCTATTGTAACA-GCGCATGCATTTATTATGATTTTCTTTTT-AGTGATACCT-GCCTTAATTGGAGGGTT--CGGTAATTGGTTAATTCCTCTAATAATTGCTTGTCCAGACATAGCATTCCCTCGAATGAACGCACTTAGTTTCTGGCTACTTCCTCCTGCTTT--GGCACTTATTCTTAGAGGCATGTGAGTAGAAGACGGTGCTG…
	MH395365	---------------------------------------------------------TCCTGGG---AA-----TTTGAGCCG-GGCTATTAGGC-ACCTCCATAAGCCTT--CTAAT----CCGCACCGAAT---TAACCCAGCCTG---GC---AGACTCCTC-GGATCTGATACCC---TGTACAACGTCCTAGTTACT-GCCCATGCTTTCCTTATAATCTTCTTTCT-TGTCATGCCC-ACAATAATAGGAGCCTT--TGGTAATTGACTGATCCCTCTTCAACTAGGATCCCCAGATATGATTTTCCCCCGCTTAAATAACTTGAGCTTCTGACTGCTACCTCCCGCCCT--ATATCTCCTGCTAATATCCTCTTTGACTGAAGCAGGCGCTG…
	MH395362	---------------------------------------------------------TTCTTGG---GG-----TGTGGGCAG-GGGGGGCGGGT-ACTGCTACTAGAACT--TTGAT----TCGTGCTGAGC---TAGGGCAACCTG---GG---ACTCTTTTA-GGTTCGGACGCTC---TCTATAACACATTGGTTACT-GCTCATGCATTTGTTATGATTTTTTTTTT-AGTTATACCT-GTAACTATGGGGGGGTT--TGGGAACTGACTAATCCCCCTTCTTTTAGGAGCACCGGACATAAGTCTTCCTCGGCTTAATAATCTAAGGTTTTGACTTTTACCTCCAGCTTT--GGCTTGTCTTCTTAGCTCTTCAGGAGCTGAGACAGGGGCCG…
	MW125134	------------------------------------TT----CTTTATATA--TT-ATTTATGG---TG-----TATGAGGAG-GTCTTATTGGC-TCATCAATAAGAAGA--ATTAT----TCGAATTGAAT---TAGGCCAGCCAG---GA---AGGGTTTTA-GGTAATTCTCAAT---TATATAATTGTATAGTTACT-GGTCATGCACTAATAATAATTTTTTTTAG-TGTTATACCT-ATTTTAATTGGAGGTTT--TGGTAATTGATTAATTCCTATTATAATAGGTTTTGGAGATATAGCTTTTCCTCGTTTGAATAATATAAGTTTTTGACTGTTATTACCTTCTAT--AATTTTAATTATAGTAAGTAGATTAGTTGAAAGTGGTTGTG…
	FJ602543	---------------------------TAAAAGATATTGGAACTTTATACT--TA-ATTTATGG---TA-----TTTGAAGAG-GAATTTTAGGG-GCTAGTCTAAGAAGT--TTAAT----TCGAATTGAGT---TAGCTCAACCAG---GA---ACTTTTTTA-GGAAATGAACAAT---TATATAATACTATTGTTACA-AGACATGCAATTGTTATAATTTTTTTTAG-TGTAATACCT-ATTTTAATTGGTGGGTT--TGGAAACTGGTTAGTTCCTTTAATAATAGGGTTAGGTGATATAGCTTTTGCTCGTTTAAATAATATAAGATTTTGGTTACTTTTTCCTTCTAT--AATTTTGATAATTGGTAGTTGTTTTATTGAAAGAGGTTGTG…
	MZ562517	--------------------------------GATATTGGAACTTTATATT--TA-TTAATTGG---AG-----TTTGAGGTG-GAATAGTTGGT-TCTAGATTAAGAAGA--ATTAT----TCGGTTAGAGT---TAGCGCAACCTG---GA---AGATTTTTA-GGGGATCCTCAAT---TATATAATACTATTGTAACA-GGACATGCGTTAATAATAATTTTTTTTAG-TGTTATACCA-ATTTTAATTGGTGGATT--TGGAAATTGGTTAGTTCCTTTAATATTAGGGTTTGGTGATATATCATTTCCACGTTTAAATAACTTAAGATTTTGATTGTTATTTGTTTCAAT--ATTACTTTTAATTTTTAGAATATTAGTAGAAGGTGGATGTG…
	AY161128	--------------------------------------------ATGTATT--TA-ATGTTTGG---GA-----TGTGGTGTG-GTATAGTTGGA-ACTGGACTTAGAATA--ATTAT----TCGTATGGAGT---TGGGGCAACCAG---GA---TCTCTTTTA-GGAAATGATCATT---TATATAATACTATTGTAACG-GCCCATGCTTTTATTATACTTTTTTTTCT-TGTCATACCT-GTTTTAATTGGAGGGTT--TGGTAATTGGCTGGTTCCTTTAATATTAGGGGTGCCTGATATAGCTTTTCCTCGTTTAAATAATATAAGATTTTGATTACTTATTCCATCTAT--TCTTATGTTAGTGGAAAGTATAGGTATTGGGCGTGGAGTAG…
	EU498235	----------------------------------------AACCCTATACT--TT-ATTTTCGG---CA-----TTTGGTCAG-GCTTACTTGGG-ACATCTATAAGATTT--ATTAT----CCGACTAGAAC---TCACACAACCCG---GC---TCTTTTCTA-GGTAGAAATCATC---TTTACCACACAGTTGTCACA-GCACACGCATTTCTAATAATCTTCTTTAT-AGTTATACCT-ATTATAATTGGAGGCTT--CGGTAACTGACTAGTCCCCCTAATAATGGGTTCAGTAGATATAATTTACCCACGAATAAATAACCTAAGATTCTGACTCCTACCCCCCTCATT--AACCCTGCTCCTTCTTTCTACAATAGTTAGCGGGGGGGTTG…
	KJ736183	-----------------------------------------ACTGTTTATA--TT-TTTCTTGG---TA-----TTTGAAGGG-GGACTGTTGGA-CTGGGGTTAAGTATT--ATTAT----TTGTCTTGAAT---TAGGTCAGCCAG---GG---GCCTGATTA-GGTAGAGATCAGC---TGTATAATACAATTGTAACC-GCCCATGCGTTTTTAATAATTTTTTTTTT-AGTGATACCA-GTAATAATTGGAGGGTT--TGGTAATTGATTAATACCATTAATAGTTAAAACAATTGATATGTTATATGCACGGTTAAATAATATAAGTTTGTGATTATTAATTCCTAGTTT--AATATTTATATTAAGGAGGATAATAATTGAAAACGGTGCGG…
	KJ736331	-----------------------------------------ACATTATATT--TA-ATTGCTGG---TA-----TATGGGGGG-GAATTGTAGGT-GCTGCAATGAGAAAA--ATTAT----TCGATTTGAGT---TGGCTCAGCCTG---GA---TCTTTTTTG-CAAAATGAACAAA---TATATAAAGTTATGGTTACA-GCTCATGCATTTTTAATGATTTTTTTTGT-TGTTATGCCA-GTAATGATTGGTGGATT--TGGGAATTGATTGATTCCTTTAATGATCGGGGCTCCAGATATGGCTTTTCCACGAATGAAAAATTTGAGATTTTGATTAACTCTTCCTGCATT--TACCCTATTAATGGGATCAGCTTGAACAGAAACAGGAGTGG…
	MZ580936	----------------------------------------AACTTTATACT--TA-ATCTTTGG---TG-----CCTGAGCTG-GCACCATAGGT-ACAGCCATGAGAAAA--ATAAT----TCGGGTAGAAC---TTTCCCAGCCCG---GC---TCTCTGATC-CAAGACGATCAAG---TTTATAATGTGATGGTTACA-GCTCATGCTTTTGTAATGATATTTTTTAT-GGTAATGCCT-ATAATGATTGGAGGATT--TGGCAATTGGCTGGTCCCCCTAATGATAGGAGCCCCAGACATGGCTTTTCCCCGAATGAAAAAAATGAGATTCTGATTAATCCCTCCCGCCTT--CATGCTTCTTTTAACCTCTGCAGGTAAAGAAAGAGGAGTAG…
	OK187260	----------------------------------------AACCCTCTACT--TC-CTGCTAGG---TG-----CCTGAGCTG-GGCTAGTAGGA-ACAGCCCTCAGTATT--ATTAT----ACGAATAGAGC---TCGCCCAACCTG---GA---CCATTTTTA-GGTGATGACCATA---TCTATAACGTCATTGTTACA-GCCCACGCGCTTGTAATGATATTTTTTAT-GGTAATGCCA-ATAATGATCGGAGGGTT--TGGCAATTGACTTCTCCCCCTAATGCTAGGAGCCCCAGACATGGCATTCCCCCGCCTGAATAACATGAGATTCTGGCTACTTCCCCCCGCACT--ACTACTTCTCCTAGCATCCGCCGGCATTGAAGGTGGGGCAG…
	MN684090	-----------------------------------ATTGGTACCCTCTACT--TT-ATCTTTGG---TG-----CCTGAGCCG-GAATGATAGGA-ACTGGGCTCAGCATT--TTAAT----ACGAGCCGAAC---TTGCTCAACCCG---GC---CCATTACTA-GGAGACGATCAAG---TATATAACGTCATAGTAACA-GCCCACGCCTTTGTGATGATCTTTTTTAT-GGTAATGCCC-ATTTTAATTGGGGGATT--TGGAAATTGACTACTCCCTCTAATGTTAGGAGCCCCAGATATGGCTTTTCCCCGCCTAAACAACATGAGCTTCTGGCTTCTACCACCAGCATT--TTTACTTTTACTCTCGTCCTCAGGAGTAGAAAGCGGAGCAG…
	KF808172	---------------------------------------ATAAATTCTATT--TC----TTCGG---AG-----TGTGGTGTG-GACTAGTAGGG-ACTGGGTTATCACTT--TTAAT----CCGATTAGAGC---TAGGTACTCCGG---GT---NNGTTNCTT-ACTGATGAGCATT---TCTATAATGTTGTAGTTACA-GCTCATGCATTCGTTATAATTTTTTTTAT-AGTAATACCT-TTAATAATTGGAGGTTT--TGGAAATTGAATGGTCCCCTTATTAATTGGTGCACCTGATATAAGTTTTCCTCGAATAAATAATATAAGTTTTTGGCTTCTCCCTCCTTCTTT--TACTCTTTTAATATGTTCTTCACTTATGGAAGGTGGTGCTG…
	ON763131	------------------CAACAAATCATAAAGATATTGGAACTCTTTATC--TT-CTTTTAGG---AA-----CATGAGCAG-GTATGCTCGGT-GCTTCATTTAGAATA--ATAAT----TCGAATTCAAT---TATCACAACCAG---GA---AATTGAATA-GCCAACGAACAAG---TTTATAACACTATTATTACT-GCCCATGGATTAATTATACTATTCTTTAT-AGTAATACCT-ATTCTCATTGGAGGATT--CGGAAACTGAATACTTCCTTTAATATTAGGATCTCCCGATATAGCATTCCCACGATTAAATAATTTAAGATTCTGACTAGTACCACCAGCACT--TACATGTTTAGTCGCTAGAACAGTACTAGAAGGAGGAGCAG…
	KP254380	----------------------------------------AACCTTATATT--TA-ATAATAGG---AA-----TAATTGGTG-GAATAATTGGA-ACAGGTTTAAGAATA--TTAAT----TCGTTTTGAAT---TAGGTTGTGGAG---GT---TCATTTTTA-AATAATGATCAAC---TTTATAATACTATTATTACA-GCTCATGGTTTAATTATAATTTTTTTTAT-GGTAATACCA-GTAATAATTGGAGGTTT--TGGAAATTGGTTATTACCTTTGATATTAAGATGTACTGATATAGCTTTTCCTCGAATAAATAATTTTAGTTTTTGAATTTTACCAATTTCATT--GATTTTATTAAGAACAAGTTTATTTATTAGATTTGGAGCAG…
	MW021288	--------------------------------GATATTGGGACATTATATC--TA-TTACTAGG---AG-----TATGATCAG-GATGTTTAGGA-ATAAGATTTAGAATA--CTAAT----CCGAATAGAAT---TATCTAATGCAG---GA---CCTATAATT-AATTCTGATCAAA---TTTATAATGTGATAGTAACA-TCTCACGCATTTATTATAATCTTCTTTAT-AGTTATACCT-ATAATAATTGGAGGGTT--CGGAAATTGACTTGTCCCTATAATAATTGGAGCACCTGATATAGCATTCCCACGAATAAATAATATAAGATTTTGATTATTACCCCCATCATT--ATCTCTTCTTTTAATATCTTCAACAATCGAAATAGGATGTG…
	MH351651	----------------------------------------GACATTATACT--TT-CTATTCGG---CA-----TATGATCCG-CAATAATTGGG-ACTGCAATAAGACTA--ATTAT----CCGAATTGAGT---TAGCTCAACCAG---GG---GCTTTTCTA-AATAATGACCAAC---TATACAATACCTTAATTACA-GCCCATGGATTAATCATAATTTTTTTCAT-GGTAATACCA-ATTTTAATTGGGGGATT--TGGAAATTGACTGGTCCCCCTTATAATTGGGGCACCAGATATAGCATTCCCCCGCATAAATAACCTTAGATTTTGACTACTGCCTCCATCCTT--GTTATTATTAATCAGGTCATCTTTAATGGAAGGAGGAGCCG…
	AF003263	-----------------------------------------TCCCTCTACT--TT-ATATTTGG---TG-----CTTGATCAG-CAATAGTAGGT-ACTTCAATAAGAGTA--ATTAT----CCGTATAGAAC---TTGCAAATCCCG---GA---TCTCTACTT-AATGACAGACAAC---TATATAACTCACTAATTACC-GCTCACGGCCTAATTATAATTTTTTTCAT-AGTTATACCT-ATTTTAATTGGTGGGTT--TGGGAATTGATTACTACCACTAATGCTAGGAACGCCTGATATAGCATTCCCTCGATTAAATAATTTAAGATTTTGACTTCTACCCGGATCTAT--TACTCTATTAGCTTCTTCCGCTTTAATTGAATCTGGAGTAG…
	JQ821601	----------------------------------------AACACTTTATT--TT-ATATTTGG---TG-----CTTGATCAG-CAATAGTTGGA-ACCTCAATAAGGGTA--ATTAT----CCGTATAGAGC---TAGCACAACCTG---GG---TCAATACTT-CAAGATAGGCAAC---TATACAACTCTATAATTACT-GCCCACGGTTTAATTATAATTTTTTTTGT-AGTTATACCT-ATTCTAATTGGTGGATT--TGGAAATTGATTGCTGCCTTTAATATTAGGGGCTCCAGATATGGCATTCCCTCGATTAAATAACATAAGGTTTTGATTACTGCCTGCCTCTAT--CACCCTATTAGCAACCTCAGCTTTAATTGAATCCGGGGTTG…
	JQ821602	----------------------------------------CACACTTTATT--TT-ATATTTGG---CG-----CTTGATCTG-CTATAGTTGGC-ACCTCTATAAGGGTA--ATCAT----TCGAATAGAGT---TAGCTCAACCTG---GT---TCATTACTC-CAGGATAGACAGC---TATATAACTCTTTAATTACC-GCTCACGGGTTAATTATAATTTTTTTTAT-AGTAATGCCA-ATTTTAATTGGGGGCTT--TGGTAATTGATTACTTCCATTGATGCTTGGAGCACCTGATATAGCCTTCCCTCGCTTAAATAATCTGAGTTTTTGACTTCTTCCAGCTTCTAT--TACTTTATTAGCTTCTTCAGCTTTAATTGAATCCGGAGTTG…
	BR001858	--ATGCGTTGACTTTACTCAACTAATCATAAAGATATTGGAACATTATATT--TT-ATATTCGG---AG-----CTTGATCAG-CTATAGTAGGC-ACTGCCATAAGCATT--ATTAT----TCGCATAGAAT---TAGCACAACCAG---GA---TCCCTATTA-AATAATAGTCAAT---TGTATAACTCAATAATTACA-GCTCATGGCTTAGTAATAATTTTTTTTAT-AGTAATACCA-ATTTTAATTGGAGGTTT--TGGTAATTGATTATTACCATTAATGCTAGGAACACCAGACATAGCATTCCCTCGATTAAATAATTTAAGATTCTGATTGTTGCCTTCATCTAT--AATTATATTAATCTCTTCAGCATTAATTGAATCAGGAGTAG…
	HM889220	--------------------------------------------TTATATT--TT-TTAATAGG---AA-----TATGAGGAG-GACTATTAGGC-TCTTCAATAAGATTA--ATTAT----TCGAGTAGAAT---TGGGGCGTCCTG---GT---TCATTATTA-GGTAATGATCAAC---TTTATAATACGATTGTTACA-GCACATGCATTTTTAATAATTTTTTTTAT-AGTAATACCA-ATTTTTATTGGTGGATT--TGGTAATTGATTAGTGCCTTTAATAATTGGTAGTCCGGATATAGCTTTTCCACGTATAAATAATTTAAGATTTTGATTAGTTCCACCTGCATT--AAGATCTTTAGTTGTTTCTGCATTAACAGGACAGGGGGTTG…
	AF003272	-----------------------------------------ACATTATATT--TA-ATCTTAGG---TG-----CTTGAGCTG-CTATATTAGGA-TCCTCTATAAGTACT--ATTAT----TCGGATTGAAT---TATCTCAGCCAG---GT---AGTTTTCTT-GGTGATGATCAAC---TTTATAATTCCTTGATTACT-GCACATGGACTTATTATAATTTTTTTTAT-GGTAATACCT-ATTTTGAATTGAGGTTT--TGGAAATTGACTTTTACCATTAATAATTGGTCGCCATGATATAGCCTTTCCTCGTCTTAATATTTTAAGGTTTTGATTACTTCCACCATCATTCCAACTATATTGGCAAGTTCA--TGCAATAGGAAAAGGTGTTG…
	MT186439	---------------------------------------------------------------------------CTGATCTG-CAATAGCAGGG-ACTGGCATAAGAGTA--TTAAT----TCGAACTGAAC---TAATACCACCTG---GA---ACATTTTTA-GCAAATGACCAAA---TTTATAATGTAATTGTAACT-GCTCACGCATTAATAATAATTTTCTTTAT-AGTAATACCC-ATCTTGATTGGCGGATT--TGGTAACTGGTTAATCCCATTAATATTCGGGGCCCCAGATATAGCCTTCCCACGACTTAATAATCTAAGATTTTGACTGTTACCCCCCTCTAT--AATTATATCAGCATTCTCAGCCTTTGTAGAAAACTGAGTCG…
	AY425443	---------------------------------------------TTTATT--TC-ATTTTTGG---TG-----CTTGATCAG-CCATAGTAGGA-ACAGGTATAAGAACC--TTAAT----TCGAATTGAGC---TTACACAACCTG---GG---GCTTTTCTA-GGCAATGACCAAA---TCTACAATACGATCGTAACA-GCTCATGGTTTAATTATAATTTTCTTCAT-AGTTATGCCA-ATCCTTATTGGAGGTTT--AGGTAACTGGTTAATCCCACTAATAATTGGGGCCCCAGATATAGCTTTTCCTCGACTTAACAACCTTAGCTTCTGACTACTACCCCCATCTAT--AATTATACTTGTTTGCTCCTCTGTAGTAGAAAGAGGAGTAG…
	JZ187705	---GGGCAAAAAATAAACTCACTAATCATAAGGATATTGGTACTTTGTATT--TT-TTATTAGG---AA-----CATGATCTG-CTATAGTAGGG-ACCTCTATAAGAATA--ATTAT----TCGAATTGAGT---TGGCTCAACCTG---GG---TCGTTTTTA-GGAAATGATCAAA---TTTACAATACTATTGTTACT-GCTCATGGATTAATTATAATTTTTTTTAT-AGTAATACCT-ATTTTAATTGGAGGGTT--TGGTAATTGATTAATTCCGCTAATAATTGGTTCTCCTGATATAGCTTTTCCACGTCTTAATAATTTAAGATTTTGATTACTTCCGCCATCTTT--AACTATACTTTTTTGTTCATCTATAGTCGAAAATGGAGTAG…
	GU985466	----------------------------------------AATTTTATATT--TT-ATATTTGG---TG-----CCTGATCTG-CAATAGTAGGC-ATAAGATTAAGAGTA--ATTAT----TCGATTAGAAT---TAAACCAACCAG---GA---TCATTTTTA-AATAACGATCAGC---TGTATAATACTGTAATTACA-GCACACGGTTTAATTATAATTTTTTTTAT-AGTGATACCA-ATCTTAATTGGAGGTTT--CGGTAATTGATTAGTACCTTTAATAATTGGTGCACCAGATATAGCATTTCCACGGTTAAATAACCTTAGATTTTGACTAATACCACCTTCTAT--AATTATACTAATTGGATCAGCATTAATTGAAAACGGTGTCG…
	MF150168	-----------------TCAACAAATCATAAAGATATTGGAACACTTTACT--TC-ATATTTGG---AG-----CATGAGCTG-CTATAGTAGGA-ACTGCTATAAGCATA--ATTAT----TCGAATTGAGC---TAGCTCAACCTG---GG---TCATTTTTA-TGTGATGATCAGC---TATATAACTGCATAATTACA-GCGCACGGATTAATTATAATTTTCTTTAT-AGTTATGCCA-ATCCTCATTGGTGGATT--TGGTAATTGACTTATCCCACTAATAATCGGTGCCCCAGATATAGCTTTCCCCCGACTTAATAACTTAAGATTTTGGCTTCTACCACCATCATT--AATCCTACTAGTGTCTTCAGCCTTAGTAGAGAAAGGAGCAG…
	MN295399	---------------------------------------GAACCCTGTATT--TT-ATGCTAGG---AG-----CATGGGCAG-CAATAGTTGGT-ACAGCTATAAGAATT--ATTAT----TCGAATTGAAC---TAGCTCAACCTG---GT---TCTTTCTTA-GCTAATGATCAAT---TATATAACTGTATAATTACA-GCCCACGGACTAATTATAATCTTTTTTAT-AGTAATACCT-ATTCTAATTGGTGGCTT--TGGAAATTGACTAATTCCTCTTATAATTGGGGCACCAGATATAGCCTTCCCACGCTTAAATAATTTAAGATTTTGACTATTACCTCCTTCTAT--AATTTTATTAGTTACATCTGCATTAGTAGAAAAAGGAGTTG…
	AB679658	----------------------------------------AACTTTATACT--TT-ATTCTTGG---GG-----CCTGGTCAG-CTATAGCCGGA-ACAAGAATAAGAGTT--ATTAT----TCGAATAGAGC---TAGCACAACCCG---GC---TCATTATTA-GGAAATGATCAAA---TCTATAATACCATTGTAACC-GCCCATGGATTAGTAATAATTTTTTTCAT-AGTTATACCT-ATTTTAATTGGAGGGTT--TGGTAACTGATTGCTGCCATTAATAATTGGCGCCCCAGACATAGCATTCCCACGACTAAACAATCTAAGATTCTGACTACTTCCTCCCTCTAT--AATTATACTAGTCTTTTCTGCTTTTATCGAAAATGGTGTTG…
	BR001847	--ATGCGATGATTTTATTCAACTAACCATAAAGATATTGGAACTTTATATT--TT-ATTTTTGG---AG-----CTTGATCGG-CTATAGTAGGT-ACAAGAATAAGTATA--ATTAT----TCGAATTGAAT---TATGCCAGCCAG---GT---ACCTTTTTA-GGAAGAGATCAAA---TTTATAATACAATTGTTACT-GCTCATGGCTTAGTAATAATTTTCTTTAT-AGTAATACCT-ATTTTAATTGGTGGTTT--TGGAAATTGATTAATTCCCTTAATAATTGGAGCACCAGATATAGCCTTTCCACGATTAAATAATTTAAGTTTTTGACTTCTACCTCCCTCAAT--AATTATACTAGTATTTTCTAGTTTTGTAGAAAATGGAGCAG…
	HQ336342	-----------------------------------------ACACTATATT--TC-ATCTTTGG---TG-----CATGATCAG-CTATAGTTGGA-ACAAGGATAAGAGTT--ATTAT----TCGAATAGAAT---TAAATCAACCAG---GA---ACACTATTA-GGTAATGATCAAA---TTTATAATACAATTGTAACA-GCTCATGGACTTATTATAATTTTCTTTAT-GGTAATACCA-ATTTTAATTGGTGGATT--TGGTAATTGACTCCTACCACTAATAATCGGAGCTCCAGATATAGCCTTTCCTCGACTTAATAATTTAAGATTTTGGTTATTACCACCATCTCT--AATTATATTAACAGCATCAGCATTTGTAGAGAATGGGGTAG…
	MG933086	---------------------------------------------------------------------------------------------------------------------------------------------------------------------------------------------------------T-GCTCATGGTCTTATTATAATTTTTTTTGT-TGTTATACCT-ATTCTCATTGGTGGCTT--TGGAAACTGATTAATCCCATTAATAATCGGATCTCCTGACATAGCATTTCCACGGTTAAATAACTTGAGTTTTTGACTTCTACCCCCTTCAAT--AACATTACTACTTACCTCATCATTAGTAGAGAGCGGGGTTG…
	OP711958	--ATGCGATGACTTTATTCAACAAATCATAAAGATATTGGAACTCTTTATT--TT-ATCTTTGG---AG-----CTTGATCTG-CAATATTAGGA-ACTTCAATAAGATTT--ATTAT----TCGATCAGAAT---TAGCTCAACCAG---GA---AGATTAATT-GGAAGAGATCAAA---TTTATAACTCTATAATTACA-GCTCATGGCCTAATTATAATTTTTTTTAT-GGTTATACCT-ATTTTAATTGGTGGGTT--TGGTAATTGATTAATTCCATTAATAATCGGAGCACCAGATATAGCATTTCCTCGATTAAATAATTTAAGGTTTTGATTACTACCACCATCATT--AATTCTATTACTAGGTTCTGCATTAGTAGAAGGGGGTGTTG…
	MK208625	--------------------------------GATATTGGGACCTTATATT--TA-ATTTTAGG---TG-----CTTGATCAG-CTATATTAGGG-TCATCCATAAGTAGT--ATTAT----TCGAATTGAGT---TAGCCCAGCCTG---GT---AGGTTTCTA-GGTAATGACCAGT---TATATAATTCATTAGTAACT-GCTCATGGGTTGATTATAATTTTTTTTAT-AGTAATACCT-ATTTTAATTGGAGGGTT--TGGAAATTGACTACTCCCATTAATAATTGGGGCACCCGATATGGCATTCCCACGGCTAAATAATTTAAGTTTTTGGCTTTTACCCCCATCTTT--AATTATATTATTGAGGTCTTCTATTATTGAAGGGGGTGTTG…
	JZ186197	----------------------------------------------------------------------------------------------------------------------------------------CTGGTCAA--------------------------------------AAAAAAATTCTTTAGTGACT-GCTCATGGATTAGTAATAATCTTCTTTAT-GGTAATACCA-ATTTTAATTGGTGGTTT--TGGAAATTGACTTTTACCTCTAATAGTTGGTGCTATTGATATATCATTTCCTCGGTTAAATAACTTTAGATTTTGATTATTGCCACCATCAAT--AATTATATTATTAAGTTCATCTATAATTGAAAATGGAGTAG…
	OR578864	-----------------------------------------ACTTTATACT--TT-ATTTTAGG---AG-----CGTGATCAT-CTATGCTAGGT-TCCTCTATAAGATCC--ATTAT----TCGAATTGAAT---TAGCACAGCCAG---GA---AGATTCCTT-GGAGATGACCAAT---TGTATAATTCATTAGTAACG-GCTCATGGGTTGGTTATAATCTTTTTTAT-AGTTATACCA-ATTCTAGATGGGGGGGT--TGGGAATTGACTCCTACCATTAATGGTAGGGAGCGTAGATATATCGTTTCCTCGTCTGAATAACTTAAGATTTTGATTACTACCCCCTTCTAT--AATCATATTGCTTAGGTCATCCTTAATTGAAGGTGGTGTAG…
	AY425451	-----------------------------------------CCATTATATT--TA-ATCCTAGG---AG-----CTTGAGGTG-CTATATTAGGG-TCATCAATAAGATCA--ATTAT----TCGAATTGAAT---TATCCCAACCTG---GA---GGTTTTATT-GGTAATGAACAAC---TCTATAATTCTCTGATTACA-GCACATGGTTTAGTTATAATTTTCTTTAT-AGTAATACCT-ATCTTAATTGGGGGCTT--TGGAAATTGATTACTCCCTCTAATAATTGGCTCACCAGATATAGCATTTCCCCGTCTTAATAATCTTAGTTTTTGATTATTACCCCCGTCTAT--ATTAATATTGCTTAGTTCATCTATAATTGAAAGGGGGGTAG…
	KJ736330	-----------------------------------------ACATTGTATT--TT-ATTTTGGG---GA-----TGTGGTCTG-GAATGTTAGGT-ACCTCTATGAGAATT--CTTAT----TCGGATAGAGT---TGGGGCACCCCG---GG---TCCGTCATT-GGGAATGATCAGT---TATACAATAGTATTGTGACT-GCCCACGCTTTCCTTATGATTTTCTTTTT-AGTGATGCCT-GTTTTAATCGGGGGATT--TGGGAATTGGCTTATTCCTTTAATACTCGGGTCTCCAGATATATCCTTTCCGCGTATAAATAACATAAGGTTTTGGTTGCTGCCCCCAGCCCT--TTTTTTGCTGTTGTGGTCCTTTGTGGTTGAGAGGGGGGTTG…
	KU496259	-------------------------------------------------TT--TT-ATTCTTGG---TA-----TTTGGGGGG-GTCTTGTTGGT-ACAGGCCTTAGAATC--TTGAT----TCGGTTAGAAT---TAGGAGCGCCGG---GT---TTGTATTTA-GGGGATGGGCATC---TCTACAATACTATTGTTACG-GCTCATGCGTTTTTAATAATCTTTTTCAT-AGTTATGCCA-CTATTTATAGGGGGTTT--TGGCAATTGATTGGTTCCGTTGATGATGGGAATCCCAGATATGGCTTTCCCCCGTCTTAATAATTTTAGGTTTTGGCTATTGCCGTGGTCGCT--ATTTATGATGGTTGTTTCATTGGTTATTGAGGGGGGAGTTG…
	MN684099	----------------------------------------CACCTTATATA--TG-ATTTTCGG---TA-----TTTGGTCAG-GTTTACTGGGG-ACTTCTTTTAGTATA--GTCAT----TCGGGCTGAGT---TAAGACAACCCG---GA---AGTTTACTG-GGAAGAGATCAAT---TGTATAATGTAGTTGTAACT-GCTCATGCGTTTTTAATAATTTTCTTTAT-AGTAATGCCA-GTCATAATTGGGGGCTT--TGGTAATTGATTGGTTCCTCTTATACTAGGTTTACCTGACATAGTCTTTCCACGTTTAAATAACATAAGATTTTGGTTGTTACCTCCCTCCTT--GTTCTTTTTGTTGGCTTCAAGTTTTGTAGAGATAGGTGCAG…
	MK813354	--------------------------CATAAAGATATTGGTACCCTTTATT--TT-ATTGTTGG---AA-----TCTGAGCAG-GCATGATTGGG-ACGTCCATGAGTGTG--CTGAT----TCGAGCTGAAT---TGGGACAGCCTG---GA---ACTCTTTTA-GGGAGGGATCAGC---TCTATAATACAATTGTTACG-GCACATGCATTTTTAATAATTTTCTTCCT-CGTAATACCT-GTTTTAATTGGAGGTTT--TGGGAATTGGTTACTACCTTTAATGTTAGCCAGACAAGACATGGTGTTTCCTCGTTTAAATAATTTAAGGTTCTGGCTTTTACCTGCAGCTTT--ATCTCTCTTACTACTCTCTTCGTTAGTAGAAAAAGGTGCCG…
	MK813353	---------------------------------------------------------------------------------------------------TCAATAAGAATA--TTAAT----CCGAGTTGAAC---TAGGTCAACCAG---GT---ACCCTTCTT-GGAAGAGACCAAC---TCTATAATACTGTCGTCACA-GCACATGCATTTTTGATAATTTTTTTTCT-AGTTATACCA-GTTTTAATTGGGGGGTT--TGGGAACTGACTACTCCCATTAATATTAGCTAGCCCAGATATAATCTTCCCACGTCTAAATAATCTAAGATTTTGACTATTACCCACAGCTCT--AGCTCTACTCTTTATATCCTCGGCTGTAGAGAGGGGAGCAG…
	MK813352	--------------------------------GATATTGGAACTCTGTACT--TT-ATACTTGG---CA-----TTTGAGCTG-GCATAGCAGGC-ACAGCCATAAGCGTT--CTTAT----TCGGGCTGAGC---TAGGTCAGCCAG---GG---TCTCTTCTA-GGTAGAGATCAGC---TGTATAACACTGTTGTTACA-GCCCACGCATTTTTAATAATTTTTTTTCT-AGTTATACCG-GTTTTAATTGGAGGTTT--CGGGAATTGGCTTCTCCCATTAATACTAGCTACTCCAGACATAGTTTTTCCTCGCCTAAATAACTTGAGATTTTGATTGTTGCCTGCCGCTTT--ATCCCTTCTTATTACTTCTTCTATTATTGAAAGGGGTGCAG…
	MK813355	-----------------------------------------ACCCTGTACT--TT-ATTATTGG---TA-----TTTGAGCTG-GAATAGCCGGA-ACAGCAATAAGCGTT--TTAAT----TCGTACAGAAT---TAGGACAGCCCG---GA---TCACTATTA-GGAAGGGATCAGC---TTTATAACACCATTGTAACA-GCTCATGCCTTTTTAATAATCTTCTTTTT-AGTGATACCT-GTGCTAATTGGAGGATT--TGGAAATTGGCTACTCCCTCTTATATTAGCTAGCCCAGACATAATCTTTCCTCGACTAAATAATTTAAGGTTTTGGTTATTACCTGCAGCATT--AGCCCTTCTACTAGCATCCTCTATAGTCGAAAGTGGAGCAG…
	HQ932647	--------------------------------------GGCACGATATATT--TT-ATAATCGG---AG-----TCTGAGCAG-GCATAATCGGC-ACCTCGATAAGAGTC--CTTAT----TCGCACAGAGC---TCGGTCGGCCTG---GG---TCTTTACTA-GGTAGAGACCAAT---TATACAACACTATCGTTACC-GCCCATGCCTTCTTGATAATCTTCTTCCT-AGTTATGCCT-GTGCTTATCGGCGGATT--TGGAAACTGACTACTCCCACTTATATTAGCCGGACCAGATATAGTATTTCCACGTCTAAATAATTTAAGATTCTGATTACTTCCTAGTGCTCT--AATTCTACTACTTATGTCGTCCCTAATTGAAAAAGGGGCCG…
	KP938268	----------------------------------------AACTCTGTACT--TT-ATAACTGG---AA-----TTTGGGCCG-GAATAGTTGGC-ACCTCTATAAGAGTA--TTAAT----TCGCACAGAAC---TTGGTCACCCAG---GA---TCTCTATTA-GGGAGTGACCAAC---TATACAACACTATTGTAACC-GCGCATGCCTTTTTAATAATTTTTTTTCT-TGTCATACCA-GTTTTAATCGGAGGATT--TGGAAACTGACTCCTTCCTCTTATATTAGCCACCCCTGACATAATCTTCCCCCGACTAAACAACCTTAGTTACTGATTATTACCCGCTGCCTT--AACTCTTCTACTTGCCTCCTCTATTGTAGAAAAAGGTGTTG…
	LT717714	---------------------------------------GTACCCTGTACT--TT-ATAACCGG---AA-----TTTGAGCCG-GCATAGTCGGC-ACCTCTATAAGCGTC--ATTAT----TCGTGCCGAGC---TTGGTCACCCTG---GA---TCGCTATTG-GGCAGCGACCAGC---TTTACAACACCATTGTAACT-GCCCATGCCCTCGTTATAATTTTCTTCCT-TGTTATACCA-GTTCTTATTGGGGGATT--TGGTAACTGACTCCTCCCTCTAATACTAGCCAGACCGGACATAATTTTTCCTCGCCTTAACAATCTTAGCTTCTGACTTCTCCCAGGGGCCCT--TGCCCTTCTTCTCGCCTCTTCAATTGTAGAAAACGGCGCGG…
	KP254129	---------------------------------------GCACCTTATATT--TT-ATAATCGG---TA-----TCTGAGCTG-GTATAGCAGGA-ACCTCCATAAGAGTT--CTTAT----CCGCACAGAAC---TAGGACATCCTG---GG---TCCCTACTA-GGAAGGGACCAAC---TATACAACACTATTGTTACT-GCCCACGCATTTTTAATAATTTTCTTTCT-TGTAATACCC-GTTCTAATTGGAGGGTT--TGGAAACTGACTTCTACCTCTTATATTAGCTAGCCCAGATATAATCTTCCCTCGCTTGAACAACCTTAGATTTTGACTTCTACCCTCCGCCCT--TGCCCTTCTTCTAGCTTCCTCTATAGTCGAAAAAGGAGTAG…
	LT717715	---------------------------------------GCACCTTGTACT--TC-TTGATTGG---AA-----TTTGGTCTG-GGTTACTAGGA-ACCTCCATGAGTGTG--TTAAT----TCGAACTGAAT---TAGCCCGCCCTG---GA---TCACTCCTA-GGTAGTGACCAAC---TCTATAACACTATTGTCACA-GCCCACGCCTTTCTTATAATTTTCTTCTT-GGTAATACCG-ATTCTTATTGGGGGGTT--TGGAAACTGACTGCTACCACTAATACTAGCCGGCCCCGATATGATTTTTCCCCGCCTAAACAACCTAAGATTTTGACTTCTCCCATCCGCCCT--TATCCTACTAGTAGCATCCTCTCTCGTAGAAAAAGGAGCAG…
	KP938265	----------------------------------------CAGGCTTTATT--TT-ATTACAGG---AA-----TTTGAGCTG-GTATAGTAGGA-ACCTCTATGAGTGTC--CTCAT----CCGTACAGAAC---TAGGTCGCCCAG---GC---CCCCTCCTT-GGGAGCGATCAGC---TCTACAACACCATTGTTACC-GCCCATGCATTTCTTATAATTTTCTTCCT-AGTCATGCCC-GTACTAATTGGTGGATT--CGGAAACTGACTTCTTCCCCTAATGTTAGCTGGTCCAGATATAATTTTTCCGCGACTTAACAATTTAAGATTTTGACTTCTTCCTAGTGCCCT--TGCCCTCCTTCTTGCTTCGTCCCTTGTAGAAAAAGGAGCCG…
	KP938257	----------------------------------------CACCTTATACT--TC-CTTATTGG---CA-----TTTGGGCCG-GACTAGCCGGA-ACTTCAATAAGAGTC--CTTAT----CCGAACTGAAC---TCGGCCAACCCG---GC---TCTCTTCTG-GGAAGAGACCAAC---TATATAACACAATTGTCACT-GCTCACGCCCTCCTAATAATTTTCTTCCT-AGTAATGCCC-GTATTAATTGGCGGATT--TGGCAACTGACTCCTCCCCCTAATGCTGGCCGGTCCAGATATAATGTTCCCTCGCCTGAACAACCTTAGATTCTGACTCCTACCAGCCGCCCT--CACTCTACTTCTTGCCTCATCCCTTGTAGAAAAAGGAGCTG…
	KP938261	----------------------------------------CACCCTATATT--TC-ATTATTGG---CA-----TCTGAGCCG-GCATAGTAGGA-ACTTCTATAAGGATC--TTAAT----TCGGACAGAGC---TCGGCCACCCCG---GC---TCTTTGCTC-GGTAGAGATCAAC---TTTACAACACCATCGTCACC-GCTCACGCATTCTTAATGATCTTCTTTCT-GGTAATGCCA-GTATTAATCGGCGGGTT--TGGAAATTGACTTCTTCCGCTAATGCTTTCCGGGCCAGACATAATTTTTCCACGCCTAAACAACCTAAGATTCTGACTATTACCATCCGCGCT--AGCACTACTTCTCGCTTCTTCTATTATTGAAAAAGGAGTAG…
	KP938258	----------------------------------------GACCCTCTACT--TT-ATAATCGG---CA-----TTTGGGCCG-GTATGGTTGGG-ACATCCATAAGAGTC--TTGAT----CCGAACGGAAC---TTGGTCGCCCAG---GA---TCGCTACTC-GGCAGGGATCAAC---TTTACAATACCATCGTCACC-GCCCACGCTTTCTTAATGATTTTCTTTCT-TGTAATGCCC-ATTTTAATTGGAGGATT--TGGAAATTGACTCCTCCCCCTAATACTAGCGGGGCCCGATATAATTTTTCCACGCCTAAACAACCTCAGATTCTGATTACTACCAGCTGCCCT--TTTTCTACTACTTGCTTCATCTTTAGTTGAAAAGGGGGCTG…
	OQ749907	----------------------------------------------------------------------------------------------------------------------------------------------------------------------------------------TATAATGTGATAGTAACG-GCACATGCTTTTATAATAATTTTTTTTTT-GGTGATGCCT-GTTTTTATGGGGGGGTT--TGGCAATTGGCTTATTCCTCTAATACTTTCTGCTCCTGATATAGCATTTCCTCGAATAAATAATTTAAGATTTTGATTATTGCCGGCGGCTCT--TTTTATATTACTTAGTTCATCCGTTGTTGAGGGGGGGGTTG…
	KJ736180	-----------------------------------------TCTCTTTATT--TC-TTTCTTGG---TA-----TTTTTGGGG-GATTAGTTGGA-ATATTTGCCAGGATT--TTTAT----TCGGATAAGAC---TGTCACACCCCT---GG-------TGCAACATAGGAGAACAAA---GCTATAACACTATCGTCACC-GCACACGCATTCTTAATAATTTTTTTTAT-AGTTATGCCG-GTTCTTATGGGAGGGTT--TGGAAATTGGCTCATTCCCTTGATATTGTCAGCCCCCGACATATCTTTCCCCCGTATAAATAATTTAAGGTTTTGATTATTACCTGGGGCCCT--GTTTTTGTTGTTGAGGTCCTCTTTGGTAGAGGGGGGGGCGG…
	EF464547	-----------------------------AAAGATATTGGGACTCTTTACT--TC-ATTTTAGG---AA-----TTTGGGGGG-GAATATTGGGG-ACAGGAATAAGGATG--TTAAT----CCGGGTGGAGT---TAGGTCAGCCAG---GC---TATTTTTTG-GCTCAAGACCAGT---TGTTTAATAGAATTGTTACT-GCTCATGCCTTTTTAATAATTTTTTTTAT-GGTGATACCT-ATTATAGTGGGGGGTTT--TGGTAATTGGCTGTTACCTATAATATTAGCTGTTCCTGATATATATTACCCTCGTCTTAATAACATAAGATTTTGATTTTTACCCCCAGCTTT--AGGGTTATTAGTAATATCTTCAATTGTAGAGAAGGGAGCTG…
	DQ209250	--------------TGGTCAACAAATCATAAAGATATTGGAACATTATATT--TC-GTGTTCGC---AA-----CATGAGCTG-CCATGATCGGG-TTAGCCTTAAGAATT--ATTAT----TCGAGTAGAGC---TAGGACAGCCAG---GC---CCCTTTTTA-GGTTCTGATCAGC---TTTATAACGTAATCGTAACA-GCTCACGCATTTATTATAATTTTCTTCTT-TGTAATACCA-ATAGCAATTGGTGGTTT--TGGTAATTGATTGGTCCCCCTAATAATCGGCGGGCCAGATATGTCTTTTCCGCGAATAAATAATTTAAGATTCTGACTTTTACCCCCCTCAAT--TTTCCTCCTATTGTTTTCTGCATTGGTTGAAAATGGGGTAG…
	DQ209254	-------------------------TCATAAAGATATTGGTACACTATATT--TT-ATCTTTGC---TA-----TCTGGGCCG-CAATAGTTGGT-ACAGCACTGAGACTC--CTTAT----TCGTGCCGAGC---TTGCCCAACCAG---GC---TCTCTTCTT-GGGTCAGATCAAC---TCTACAATGTAATCGTTACT-GCTCATGCATTTGTAATAATTTTCTTTTT-TGTAATACCC-ATAGCTATCGGCGGGTT--TGGTAACTGACTCTTACCTCTGATACTCGCTGCCCCAGACATAGCATTCCCTCGTCTAAACAATATAAGATTCTGGTTATTACCCCCCTCATT--GATCCTTCTTCTGTCATCTTCGCTGGTTGAAACTGGTGCAG…
	MZ580530	---------------------------------------------------------TTTTTGC---CA-----TCTGAGCTG-CTATAGTCGGA-ACTGCTCTAAGTTTA--CTTAT----CCGCGCTGAGC---TAGCACAGCCAG---GC---TCACTCCTT-GGCTCCGACCAGC---TCTACAATGTAATTGTCACT-GCCCATGCATTTGTTATAATTTTCTTCTT-CGTTATACCT-ATAGCTATTGGGGGTTT--CGGCAACTGACTTCTTCCCCTTATGTTAGCCGCGCCCGATATAGCATTCCCTCGACTAAATAATATAAGCTTCTGGCTTCTCCCCCCCTCCCT--TACTCTTCTCCTCTCCTCTTCCCTTGTTGAGACCGGGGCTG…
	DQ087501	-----------------------------------------ACCTTATATT--TT-ATTTTCGC---CA-----TCTGAGCCG-CAATAGTTGGT-ACTGCTCTCAGTTTA--TTAAT----TCGAGCAGAAC---TAGCTCAACCTG---GC---TCATTACTT-GGTTCTGACCAAC---TTTATAATGTTATTGTTACT-GCCCACGCTTTCGTAATAATTTTTTTCTT-CGTAATACCA-ATAGCGATTGGAGGCTT--TGGGAGCTGACTCCTTCCATTAATACTTGCAGCCCCAGATATAGCTTTTCCTCGCCTTAATAATATAAGATTCTGGCTTCTTCCCCCTTCTCT--CACTCTCCTTCTCTCTTCCTCACTAGTTGAAGCTGGAGCTG…
	OM572518	----------------------------------------TACCCTCTATT--TC-ATTTTTGC---AA-----TATGAGCCG-CGATAGTAGGA-ACCGCTCTCAGCCTC--CTAAT----CCGAGCAGAGC---TAGCACAGCCAG---GA---TCCTTACTA-GGTTCAGACCAGC---TTTATAACGTTATTGTTACT-GCACATGCCTTTGTAATAATTTTCTTCTT-CGTAATGCCT-ATAGCAATTGGCGGCTT--CGGAAATTGACTTCTTCCTCTAATACTAGCAGCTCCCGATATAGCATTCCCCCGATTAAATAACATAAGATTCTGATTACTGCCCCCATCTCT--AACTCTTCTCCTTGCCTCTTCTCTAGTAGAATCCGGAGCCG…
	DQ209251	--------------TGGTCAACAAATCATAAAGATATTGGTACTTTATACT--TT-ATCCTAGC---AA-----TCTGAGCTG-CTATATTAGGA-ACCGCATTAAGACTT--CTTAT----CCGTGCAGAAT---TAGCACAACCTG---GA---TCTCTTTTA-GGATCTGATCAAC---TTTATAACGTAATTGTAACT-GCCCACGCATTCGTAATAATTTTCTTTTT-CGTAATACCA-ATAGCTATTGGCGGATT--TGGTAATTGACTACTTCCTCTTATACTAGCTACCCCTGATATAGCTTTTCCTCGACTTAATAATATAAGCTTCTGACTTCTTCCCCCTTCTTT--AACCTTACTACTAGCATCTTCTATAGTGGAATCAGGGGCAG…
	KY262580	-----------------------------------------ACCTTATATT--TT-ATCTTCGC---CA-----CCTGAGCCG-CTATAATTGGA-TTAGCACTAAGACTC--CTAAT----CCGTTTAGAAT---TAGCTCAACCAG---GA---CCACTCCTT-GGATCCGACCAAC---TGTATAACGTGATTGTAACT-GCTCATGCCTTTATTATAATTTTTTTCTT-CGTAATACCC-ATAGCAATTGGTGGATT--TGGAAATTGACTTTTACCTTTAATACTAGGCGCACCAGACATATCCTTCCCCCGACTGAACAACTTAAGATTTTGACTTTTACCTCCTGCACT--ATTCCTCCTATTAACCTCCGCCTTAGTAGAAAATGGTGTAG…
	MW124533	----------------------------------------TACCTTGTATT--TT-ATTTTTGC---TA-----CTTGGTCTG-CTATAGTAGGC-CTTGCTCTAAGACTG--TTAAT----TCGGGTAGAAT---TAGCCCAACCAG---GC---CCCTTTCTT-GGCTCAGATCAGC---TTTACAATGTAATTGTCACT-GCCCACGCCTTTGTAATAATTTTCTTTTT-TGTTATGCCG-ATAGCAATTGGTGGTTT--TGGAAATTGATTACTTCCTCTAATATTAGGCGCTCCTGACATGTCCTTTCCCCGATTAAATAACCTAAGATTTTGGTTGCTCCCCCCTGCACT--TTTCCTTCTTCTTGCCTCCTCATTAGTTGAAAGAGGTGTTG…
	DQ209248	---------------------------ATAAAGATATTGGCACCCTGTATT--TC-CTATTTGC---CA-----CTTGAGGAG-CAATAACCGGC-CTAGCACTTAGCCTA--CTTAT----CCGAATTGAAC---TAGCACAACCTG---GC---CCATTTCTC-GGCTCAGACCAAT---TATATAATGTAATTGTCACC-GCACACGCATTTATTATAATTTTTTTCTT-TGTTATACCG-ATAGCAATTGGCGGATT--CGGAAACTGGCTTCTGCCACTTATATTAGGCACTCCAGACATGTCCTTTCCACGTCTTAATAACCTAAGATTCTGGTTACTGCCCCCCGCACT--ATTCCTTCTTCTTACATCTTCGCTAGTAGAGACCGGAATTG…
	DQ209249	------------------------ATCATAAAGATATTGGAACACTTTATT--TC-ATCTTTGC---AA-----CATGATCTG-CAATAGTTGGA-CTAGCCTTAAGGTTA--CTAAT----CCGAGTAGAAC---TTGCCCAACCAG---GA---CCTTTTCTT-GGCTCTGATCAGC---TCTACAATGTAATTGTAACC-GCCCACGCATTTGTAATAATTTTCTTTTT-TGTAATACCA-ATAGCAATTGGAGGATT--TGGAAACTGGCTTCTACCCCTAATACTAGGCGCACCCGACATATCTTTTCCGCGCTTAAATAATTTAAGATTTTGGCTACTCCCACCAGCTTT--ATCCCTACTCCTTGCCTCTGCTCTAGTAGAGAGAGGAGTAG…
	MW021259	-----------------------------------------------------------TTCGG---TG-----CTTGAGCTG-GGGCAGTTGGA-ACTGGTCTTAGTATA--ATTGT----TCGGACTGAGT---TAGGTCAACCTG---GA---AGTTTTATT-GGGGATGATCAAA---TCTACAACGTTGTCGTGACT-GCTCACGCGTTTGTAATGATTTTTTTCAT-AGTGATACCA-GTGATAATCGGTGGTTT--CGGGAATTGGTTGGTACCGTTGATGTTGGGAGCTCCTGATATAGCATTTCCTCGTATGAATAATATAAGATTTTGATTGCTCCCTCCCTCTCT--TACATTATTGTTAAGGAGGGGTATGGTGGAAAGCGGTGTGG…
	MW691185	--------------------------------------------------------ATTTTCGG---AA-----TTTGATCTG-GATTGATTGGC-ACATCTATAAGACTT--TTAAT----CCGAGCTGAAC---TAGGACAACCCG---GA---GCCCTTTTA-GGAAGCGATGCTT---TATACAACACTATTGTAACC-GCTCATGCTTTTATCATAATTTTCTTCCT-AGTTATACCT-GTTATAATCGGAGGATT--TGGCAATTGATTAATTCCATTATTAATCGCTGCTCCCGATATAGCTTTTCCACGCCTCAACAACATAAGATTTTGACTTCTCCCCCCTTCTCT--TTCCTTACTATTAATATCCTCATTAATAGAAACAGGTGTAG…
	MK896665	---------------------------------------------------------TTTTTGC---TA-----TTTGAGCTG-GCTTACTAGGC-TCTTCTATAAGGCTT--TTAAT----TCGAACTGAGT---TAGGTCAACCTG---GC---TCACTTTTA-GGAAGAGATACAC---TTTACAACACAATCGTAACA-GCTCATGCTTTTCTTATAATTTTTTTTAT-AGTAATACCT-ATCACTATAGGAGGATT--TGGAAATTGACTTATCCCATTAATACTAGGGGCACCTGATATAGCTTTTCCTCGTTTAAATAATATAAGTTTTTGACTTTTGCCCCCATCTCT--GTCTTTACTTTTAACATCAGCCTTAGTTGAATCGGGGGTAG…
	AY838874	----------------GTCAACAAATCATAAAGATATTGGAACTCTATACT--TT-CTACTTGG---AT-----TATGAGGAG-GGTTGTTAGGA-TCTGCAATAAGATTT--TTAAT----CCGAATTGAAT---TGGGTCAACCAG---GA---GCCTTCCTT-GGTAGAGACCAAT---TATATAATACAATTGTAACA-GCCCACGCCTTCTTAATAATTTTCTTCAT-AGTAATGCCT-ATTATGGTGGGGGGCTT--TGGAAATTGACTTGTCCCTATTATAATCGGGGCGCCAGACATAGCGTTTCCCCGACTAAATAACATTAGATTTTGACTCCTTATCCCTGCTCT--ATCTCTATTAGTTTTATCAGCAGTTGTAGAAAGGGGTGCTG…
	GQ415473	--------------------------CATAAAGATATTGGAACTTTATACT--TC-TTACTAGG---TA-----TTTGGGGAG-GATTACTGGGG-TCCGCCATAAGATTT--ATAAT----CCGAATCGAAC---TTGGACAACCAG---GA---GCATTCCTG-GGGAGAGACCAAC---TCTATAATACCATCGTAACC-GCCCATGCCTTCTTAATAATTTTCTTTAT-AGTTATACCC-GTAATAGTAGGGGGCTT--TGGAAATTGGCTAGTCCCTATAATACTTGGAGCACCTGATATAGCTTTCCCGCGACTAAACAATATTAGGTTCTGGTTACTAATCCCCGCCCT--CCTACTCTTAGTACTGTCAGCTACTGTGGAAGGGGGAGCAG…
	EF464539	-----------------------------AAAGATATTGGAACTTTATATT--TT-GTGCTAGG---CA-----TGTGAGGGG-GTTTACTCGGT-TCAGCAATGAGATTC--CTAAT----CCGGATCGAGC---TCGGACAACCGG---GA---TCCTTCCTA-GGGAGAGACCAAT---TGTATAATTCTATTGTTACT-GCTCATGCCTTCTTAATAATTTTCTTCAT-AGTAATACCA-ATCATGGTTGGTGGGTT--TGGAAACTGGTTAGTGCCCATCATACTTGGGGCACCGGATATAGCGTTCCCCCGGCTAAATAATATTAGATTTTGGCTATTAGTCCCAGCACT--AACCCTGCTGGTCCTATCAGCTGCAGTTGAGAGAGGGGCCG…
	MN258705	--------------------------------------GGCACACTATACT--TT-ATTTTAGG---AA-----TTTGAGCAG-GAATGCTAGGA-ACATCGATAAGACTA--TTAAT----CCGTATTGAAC---TCGGCCAGCCTG---GG---TCTTTCCTT-GGGTCCGATCAAT---TATACAACACAATTGTAACA-GCTCATGCATTTCTTATAATTTTTTTCCT-TGTTATACCA-GTAATAATTGGAGGATT--CGGAAACTGATTAATCCCATTAATGCTTGGACTCCCTGATATAGCATTTCCACGACTTAATAATATAAGATTTTGACTACTACCCCCTTCACT--TACCCTACTCATTATATCTGCCATAGTTAACCAGGGGGCAG…
	KM014171	--------------------------------------------------------------GC---AA-----TTTGATCAG-GCCTTATTGGC-ACTTCTTTAAGAATT--TTAAT----TCGTATAGAAT---TAAATCAACCTG---GT---AACTTATTA-AACAATAGCCAAT---TATACAATACTATTGTCACA-GCACATGCTTTTATTATAATCTTTTTTAT-AGTTATGCCT-ATGATAATTGGAGGTTT--TGGTAATTTTTTACTCCCTTTAATATTAAATGTCCCAGATATAGCTTTTCCACGAATAAATAATTTAAGATTCTGGTTATTACCCCCTGCTCT--AATTTTATTACTATCTTCATCATTAGTCGAAGCAGGCGCAG…
	MH339432	----------------------------------------TACATTGTACT--TC-CTTTTAGG---TG-----CCTGAGCCG-GTATATTGGGA-ACTTCTATAAGAATA--ATTAT----TCGATTAGAGT---TAATAGGACCTG---GG---AACTTAATA-GGAGATGACCAAA---TTTATAATGTAATAGTGACA-GCTCATGCTTTCTTAATAATTTTTTTCAT-AGTAATACCA-ATTATAATCGGCGGGTT--TGGTAACTGACTAGTACCTTTGATACTAGGCGCCCCCGACATAGCCTTCCCTCGTATAAATAATATAAGGTTTTGATTATTACCGCCTTCTTT--AATTCTTCTTTTATTCAGAGGAATAGTAGAAATAGGAGTAG…
	OQ533054	--------------------------CATAAAGATATTGGAATAATATATT--TT-ATTTTAGC---TG-----TTTGATCTG-GTTTTATTGGT-TCATCCCTTAGAATA--TTAAT----TCGAACAGAAT---TAGGACAACCTG---GT---TCATTATTC-TTAAGAGATCAAC---TTTATAACACCATTGTTACA-GCTCATGCTTTTGTTATAATTTTTTTTTT-AGTTATACCT-ATAATAGTAGGAGGATT--TGGAAATTTTCTTTTACCTTTAATATTAAATTCACCTGATATAGCATTCCCACGAATAAATAATTTAAGATTCTGATTATTACCACCTGCTTT--AATTTTATTACTCTCTTCATCAATAGTAGAAATAGGTGCAG…
	MH826135	----------------------------------------TACTTTATATT--TT-ATTTTAGG---TT-----CTTGAGCTG-GTTTGGTTGGT-ACTTCTCTTAGGGTT--ATTAT----TCGGAGCGAGT---TAAGTAGACCAG---GT---AATATTATT-GGTGATGACCAAA---TTTATAATGTTATGGTAACT-GCGCATGCTTTTGTAATAATTTTTTTTAT-AGTTATACCT-ATTATAATCGGGGGTTT--TGGTAATTGATTAGTTCCTTTGATATTAGGTAGGCCCGATATAGCCTTTCCTCGCATAAATAATATAAGTTTCTGACTTTTACCCCCCTCTTT--TTTGTTTTTGTTAATAAGTGGAATAGTTGAAAGGGGTGTGG…
	ON716042	-------------------------------------------------TT--TT-GTTTTAGG---TG-----GTTGGGCTG-GAGTAATTGGA-GCCTCACTTAGAATA--ATTAT----TCGAACAGAGT---TAAGATCCCCTG---GT---AATTTAATT-GGTGATGACCAAA---TCTATAATACTATTGTAACA-GCTCACGCATTCATCATAATTTTTTTTAT-AGTTATACCT-ATTATAATTGGTGGTTT--TGGAAATTGGCTAGTGCCTCTTATACTAGGTAGACCTGATATAGCTTTTCCACGTATAAATAATATAAGTTTTTGATTATTACCACCTTCTTT--AACATTATTATTAATAAGTGGTTTAGTAGAAAGAGGGGTAG…
	KM014168	--------------------------------------------------------------GC---AA-----TTTGATCAG-GAATGGTTGGC-ACATCATTAAGAATG--CTAAT----TCGATTAGAAT---TAAGACAACCTG---GT---TCGATACTC-CATAGGGATCAAT---TATATAACACTATTGTAACA-GCACATGCTTTTGTAATAATTTTTTTTCT-AGTCATACCT-ATAATAATCGGGGGGTT--CGGAAATTGATTACTACCATTAATACTTAACGCCCCAGATATAGCATTCCCTCGATTAAATAATTTAAGATTCTGATTACTACCGCCATCATT--AATACTATTATTAATATCCTCATTTATAGAATTAGGCGTGG…
	LC314716	--------------------------------GATATTGGCATACTATATT--TT-ATTTTCGC---TG-----TTTGATCTG-GTTTAATCGGC-ACATCTTTAAGTCTA--TTAAT----TCGAACAGAAT---TAGGGCAACCCG---GA---TCGCTACTT-CATAGAGACCAGT---TATATAATACTATTGTTACC-GCCCATGCATTTATTATAATTTTCTTTCT-CGTTATACCT-ATAATAATTGGGGGGTT--TGGTAATTTCTTGCTGCCTTTAATACTAAACGCTCCAGATATAGCGTTCCCTCGTATAAATAACTTAAGATTCTGGCTTTTACCACCAGCATT--AATCCTTCTACTTTCTTCATCATTAATCGAAATAGGGGCGG…
	MT999985	----------------------------------------AACTTTATACT--TT-CTTTTAGG---AA-----TTTGATCAG-GTCTAATCGGA-GCCTCAATAAGCATA--ATCAT----CCGACTTGAAT---TATCTCAACCAG---GC---TCTATATTA-AAATCAGACCAAC---TTTACAATACCTTAGTTACA-GCTCACGCTTTCTTAATAATTTTCTTTTT-AGTCATGCCA-GTAATAATTGGAGGTTT--TGGTAACTGGCTTATTCCTCTTTTCTTATCTGCTCCAGATATAGCTTTCCCACGAATAAATAACATAAGATTTTGACTTCTTCCACCCTCACT--AATCCTCCTTTTATCGTCTTCAATAACAGAAAACGGAGTAG…
	MT999983	----------------------------------------TACCTTATATT--TT-ATTTTAGG---TA-----TTTGATCAG-GTTTAATTGGA-ACATCAATAAGAATA--ATTAT----CCGATTAGAAT---TATCACAACCAG---GA---TCATTACTA-AACTCAGATCAAC---TGTACAACACATTAGTAACT-GCTCACGCTTTCCTAATAATTTTTTTTCT-TGTAATACCA-ATTATAATTGGAGGGTT--TGGAAATTGGTTAATCCCACTTTTTCTCTCAGCCCCAGATATAGCATTCCCACGAATAAACAATATAAGATTTTGATTATTACCACCATCATT--AATCATATTAATTTCTTCATCTATTACAGAAAATGGTGTAG…
	JQ310760	-----------------------------AAAGATATTGGTTCCCTTTATT--TT-TTCTTAGG---AA-----TTTGAGGAG-GGCTTCTCGGT-AGAGCTATAAGGATA--ATTAT----TCGAGTTGAGC---TAGGACAACCAG---GA---GCTTTCTTA-GGATCAGATCAGT---TATATAATTCCCTAGTGACT-GCTCATGCTTTCCTTATGATTTTCTTTAT-AGTCATACCA-GTTATAGTCGGTGGGTT--TGGTAATTGAATAGTTCCTGGTATACTTGCTGTTCCAGACATAGCATTCCCACGACTAAATAACATGAGATTCTGAATATTACCCCCGTCTCT--TACACTTCTAGTATCATCTGCTATTGTTGAAAGTGGTGCTG…
	JQ310755	--------------------------------------------------------------------------------------------GGG-------ATGAGGTTA--TTAAT----TCGAGTTGAGT---TAGGTCAACCGG---GG---TCTTTTTTT-GGCAATGACCAGC---TATATAATACATTAGTTACA-GCTCATGGAATTTTAATAATTTTTTTTAT-AGTAATACCT-ATAGCTATTGGGGGGTT--TGGAAATTGATTAATTCCTGTGATATTGGGTGCTCCGGATATGGCTTTTCCTCGATTAAATAATTTTAGGTTTTGATTATTAGTACCTGCAAT--TGTCTTGTTAGTAATATCAGCTATAGTAGAGGGGGGAGCAG…
	MN311122	-----------------------------------------ACACTATATT--TT-CTCTTCGG---AA-----TTTGGGGCG-GACTCTTAGGT-ACTGCCATAAGAATC--CTAAT----CCGAATCGAAC---TGGGTCAACCTG---GT---GCCTTTTTA-GGATCAGACCAGC---TTTTTAACTCGATTGTCACG-GCTCATGCCTTTTTGATAATTTTCTTTAT-AGTGATACCT-GTAATAATTGGGGGATT--CGGGAATTGGTTAATCCCTCTAATGCTAGGGGTACCTGATATAGCTTTCCCGCGTCTAAACAATATAAGGTTCTGGTTATTACCACCCTCTTT--AACCCTGTTAGTTATGTCAGCTATTGTCGAAAAGGGGGTAG…
	EF464545	-----------------------------CAAGATATTGGTTCACTTTACT--TT-ATTCTGGG---GA-----CGTGGGGGG-GTCTTTTAGGA-ACGGGTATGAGAATA--TTAAT----CCGGATCGAAC---TGGGACAACCGG---GT---GCCTTTTTG-GGTTCAGACCAGC---TATTTAATTCTATTGTAACA-GCACATGCTTTTCTGATAATCTTTTTTAT-GGTGATACCT-GTTATAGTGGGTGGTTT--CGGAAATTGACTAATCCCCCTATTTTTAGGTGCCCCAGATATAGCCTTCCCTCGCCTAAATAATCTAAGGTTTTGACTTCTACCCCCCTCTCT--CTCCCTCCTTGTCGCTTCTGCTATTGTCGAAAGGGGGGTGG…
	GQ856189	----------------------------------------TATATTATATT--TT-ATTTTTGG---TA-----TTTGATCAG-GATTATTAGGA-ACCTCAATAAGTATA--ATTAT----TCGATTAGAGC---TAGGACACCCTG---GA---TCTCTCCTA-GGGAATGACCAAA---TTTACAATAGAGTAGTAACA-GCCCATGCTTTCCTTATAATTTTCTTTAT-AGTTATACCT-TCAATAATTGGGGGATT--TGGGAATTTTTTAGTCCCTCTAATGATTAGAGCCCCAGATATAGCCTACCCACGAATAAATAATATGAGTTTCTGACTACTTGTTCCCTCATT--AGCATTACTATTATCAAGAATGCTCGTAGAAGGAGGAATCG…
	MH339433	----------------------------------------AACCCTCTACT--TT-ATTTTAGG---CG-----CCTGAGCTA-GAATACTAGGT-ACATCCCTTAGAGTA--ATCAT----TCGGTCAGAAT---TAAGTGCCCCTG---GA---AACTTAATC-GGAGATGACCAAA---TCTATAATGTAATAGTCACT-GCCCACGCCTTTATTATAATTTTCTTCAT-AGTCATGCCC-ATCATAATTGGAGGCTT--TGGTAACTGACTGGTCCCTTTAATATTAGGTAGACCAGATATGGCTTTTCCCCGGATAAATAATATAAGATTTTGACTACTCCCTCCTTCTCT--TACTCTCCTCCTCATAAGTGGTTTAGTTGAAAGAGGTGTCG…
	JQ310766	----------------------------------------------------------------------------------G-GTTTGTTAGGA-ACTAGAATAAGTATT--TTAAT----TCGTATTAGAT---TAAGACAGCCTG---GT---TCTTTTTTA-GGTTCAGATCAAC---TTTATAATGTGATTGTAACT-TCCCATGCTTTTTTAATAATTTTTTTTAT-AGTTATACCT-ATTATAGTCGGAGGTTT--TGGTAATTGATTAATTCCATTGATATTAAATTTACCTGATATAGCTTTTCCTCGTTTAAATAATATAAGATTTTGGTTATTACCTCCTTCATT--AGTATTATTAGTTATTTCTTCTTTATTGGAAACTGGTGTAG…
	EF464544	-----------------------------AAAGATATTGGCACACTGTATT--TC-CTATTCGG---TA-----TTTGAGGTG-GTCTTCTGGGT-ACTGCTATAAGTATG--CTAAT----CCGAATTGAGT---TAGGCCAACCAG---GT---GCATTCCTA-GGCTCTGACCAAC---TTTATAATTCTGTTGTTACT-GCCCACGCCTTCTTAATGATTTTTTTCAT-GGTTATGCCT-ATTATGATAGGGGGTTT--TGGTAATTGACTAATCCCCCTAATGCTGGGTGTACCGGATATGCTCCTCCCCCGCCTTAACAACATATCCTTCTGATTATTGCCCCCCTCACT--GTTGATATTAATCTTTTCAGCAATCGTTGAAAGGGGTGTTG…
	GQ415475	--------------------------CATAAAGATATTGGTACACTTTATT--TT-CTATTTGG---TA-----TCTGAGGAG-GACTTCTAGGA-ACTGCCATAAGAATG--CTAAT----CCGAATTGAAT---TAGGACAACCTG---GG---GCATTCTTA-GGGTCTGACCAAC---TCTATAACTCAATTGTTACA-GCTCACGCCTTTTTGATAATCTTCTTTAT-AGTTATACCT-ATTATAATAGGTGGATT--TGGGAATTGATTAATCCCTTTAATATTAGGTGTGCCGGACATACTGTTACCGCGGTTAAATAATATATCATTCTGGTTGCTACCCCCATCCCT--ACTTATACTAGTATTTTCAGCTATTGTAGAAAGGGGAGTGG…
	JQ623495	-------------------------------AGATATTGGAACTCTATATT--TT-ATTCTTGG---GG-----TTTGATCAG-GCCTATTAGGC-ACCACTATAAGTGTT--CTAAT----CCGAGCAGAAT---TAGGCCAACCTG---GG---TCTCTCCTT-GAAAGAGACCAAC---TATATAACACTATCGTAACC-GCCCATGCCTTTTTAATAATCTTCTTTCT-AGTAATACCA-GTCATGATTGGCGGTTT--TGGAAATTGATTTCTCCCCCTTATACTCGGAGTTCCAGATATGGCATTTCCCCGCCTAAATAACCTCAGGTTCTGGATACTCCCCCCGTCCCT--AACACTGCTCTTATCCTCCGCAGCTGTAGAAAGCGGCGCAG…
	GU672522	--------------------------------------GGAACTTTATATT--TT-ATTTTTGG---TA-----CCTGATCTG-GCCTACTGGGG-ACATCTATAAGACTC--CTAAT----TCGAGCTGAGC---TGGGACAACCGG---GC---TCCCTTCTT-GGAAATGATCAGA---TTTATAACACAATTGTTACT-GCCCACGCCTTTCTAATAATTTTTTTCCT-TGTAATACCA-ATATTAATTGGGGGGTT--CGGAAATTGACTTATCCCCCTTATACTATCAGCCCCTGATATAGCCTTCCCGCGATTAAACAATATGAGATTTTGACTTCTCCCGCCAGCTCT--CATACTTCTAGTAGGGAGAGCTACTATCGAAAAAGGTGTCG…
	MH431259	-----------------------------------------------------------------------------GATCGG-GCCTTCTAGGA-ACTTCTATAAGGCTC--TTAAT----CCGAGCTGAGT---TGGGACAACCTG---GA---TCCCTTTTA-GGAAATGATCAAA---TTTACAATACTATTGTAACA-GCCCACGCCTTCTTAATAATTTTTTTCTT-AGTTATACCC-ATGCTCATTGGGGGTTT--TGGAAATTGACTTATTCCCCTGATACTTGCTGCTCCAGATATAGCTTTTCCCCGCTTAAATAATATAAGATTTTGATTACTCCCCCCCGCCCT--TATGCTCCTAACAGCTAGAGCCACAATTGAAAAAGGAGTTG…
	MH431202	----------------------------------------CACTCTATACT--TT-ATTTTTGG---AA-----CTTGATCCG-GTCTATTAGGA-ACTTCAATAAGAATC--CTAAT----CCGAGCAGAGT---TAGGACAACCTG---GG---TCCCTCTTA-GGAAATGACCAAA---TCTATAATACTATTGTTACC-GCCCACGCATTTTTAATAATCTTCTTCCT-TGTAATGCCT-ATATTAATTGGGGGGTT--TGGAAACTGACTAATTCCTTTAATACTTTCTGCCCCAGATATAGCATTTCCCCGACTAAATAATATAAGATTTTGGTTACTTCCCCCAGCATT--AATACTACTGATCGCCAGGGCTACTATCGAAAAGGGGGTCG…
	MH431294	----------------------------------------------------------------------------TGATCTG-GACTTTTAGGG-ACCTCAATAAGGCTT--CTTAT----TCGGGTAGAAC---TAGAACAGCCAG---GG---TCACTCCTA-GGAAATGACCAAA---TTTACAACACTATTGTTACA-GCTCACGCTTTCCTAATAATTTTCTTTCT-TGTAATACCT-ATATTAATCGGGGGATT--CGGTAACTGATTAATTCCTTTAATACTATCCGCCCCCGATATAGCATTCCCACGGTTAAATAACATAAGATTCTGACTACTTCCCCCTGCTTT--AATGCTATTAGTAGCCAGAGCTACTATTGAAAAGGGAGTAG…
	MH431296	------------------------------------------------------------------------------------------TAGGA-ACCTCGATAAGCCTC--CTTAT----CCGAGCAGAAC---TTGGACAACCTG---GA---TCGCTCCTA-GGAAACGACCAAA---TCTACAATACTATTGTAACA-GCCCACGCTTTTCTAATAATTTTCTTCCT-TGTTATACCT-ATACTAATCGGGGGGTT--TGGAAACTGACTAATCCCTCTAATATTATCAGCCCCAGACATAGCTTTCCCCCGACTTAATAACATAAGATTCTGGCTCCTCCCCCCATCTCT--TATACTACTAGTAGCTAGAGCAACAATCGAAAAAGGGGTAG…
	JQ310761	--------------------------CATAAAGATATTGGTACTTTATATT--TA-TTATTCGG---AG-----TATGGGGCG-GTTTATTAGGA-ACTGCCATAAGATCT--TTAAT----TCGGATTGAGC---TGGGTCAACCAG---GG---ACATTTTTA-GGTTCCGATCAAT---TATACAACTCAATTGTAACG-GCTCATGGGTTTCTGATAATTTTCTTTAT-AGTAATGCCT-ATATTTATTGGGGGATT--TGGCAATTGGCTAATTCCATTAATATTAAATGCCCCTGACATGGCCTTTCCTCGTTTAAATAATATAAGATTTTGATTACTTCCTCCTTCATT--AACATTACTAGTAATATCCGCTATTGTTGATAGGGGGGCAG…
	JQ310764	--------------------------CATAAAGATATTGGTACATTATACT--TA-CTATTCGG---TT-----TATGAGCTG-GACTTCTAGGA-ACTAGAATAAGACTA--CTTAT----TCGAATTGAAC---TAGGTCAACCAG---GA---TCTTTCCTT-GGTACAGATCAAC---TTTATAATTCTATTGTTACA-GCTCACGGATTCCTAATGATTTTCTTCAT-GGTTATACCT-ATAGCAATTGGTGGTTT--CGGGAACTGATTAGTTCCCCTAATACTAAGAGCTCCTGATATAGCTTTCCCTCGACTAAATAATATAAGATTTTGACTTCTTCCTCCTTCCCT--AACTCTTCTAGTAATATCTGCTATTGTAGAAAGAGGAAGAG…
	OM936880	----------------------------------------TACTTTATATT--TA-TTATTTGG---TG-----TATGAAGAG-GTCTATTAGGA-TCAGCAATAAGACTT--TTAAT----TCGAGTTGAAT---TAGGACAACCTG---GA---GCTTTCTTT-GGTAATGACCAAC---TCTATAATTCACTTGTAACT-GCTCATGGTTTTCTAATAATTTTCTTTAT-AGTAATACCA-ATGGCTATTGGTGGATT--TGGTAACTGATTAGTCCCTTTAATATTAAACGCCCCAGATATAGCTTTCCCTCGTCTTAATAATATAAGATTTTGATTATTACCACCCGCTTT--AACCCTTCTTACTATATCAGCTATAATTGAAAACGGTTCAG…
	GQ497538	-------------------------------------------ACTTTATT--TC-TTACTTGG---CA-----CATGAGGCG-GCCTCTTAGGA-ACATCAATAAGAATC--TTAAT----TCGATTAGAAT---TAGGCCAGCCTG---GC---TCCTTTTTA-GGCAGAGATCAGT---TATATAATACAATTGTTACA-GCCCATGCATTCCTTATAATCTTCTTTAT-AGTAATACCC-ATTATAATCGGCGGCTT--TGGGAACTGACTGATTCCTCTAATATTGGGAGCCCCAGATATAGCATTTCCCCGAATAAACAACCTAAGACTATGATTACTCCCCCCCTCTTT--AATTCTACTTGTATTCTCAGCAACAATTGAAAGAGGCGTCG…
	MF121172	----------------------------------------AACTCTATATT--TT-ATTTTTGG---TA-----TTTGATCAG-GACTACTAGGT-ACAGCTATAAGTATT--ATTAT----CCGTGCTGAAC---TAGGACAGCCTG---GA---TCTCTTATT-GGCAGGGACCAAT---TATATAATACAATTGTAACA-GCCCACGCGTTTTTAATAATTTTTTTCTT-GGTAATACCC-GTAATAATTGGAGGGTT--TGGTAACTGGCTGGTACCACTCATATTAGGAGCTCCAGACATAGCTTTCCCTCGTCTAAATAACATGAGATTTTGGTTATTACCACCCTCATT--ATCCCTTCTATTATCCTCATCTCTAGTAGAAAAAGGTGCAG…
	JF905664	-----------------------------------------ACCCTCTATT--TC-ATATTCGG---TA-----CATGATCCG-GCCTTATAGGC-ACCTCCATGAGGCTG--CTTAT----CCGTGCAGAAT---TGGGTCAACCCG---GA---TCCCTTTTA-GGAAGAGATCAAC---TATATAACACAATCGTTACC-GCGCACGCATTCTTGATAATTTTCTTCCT-AGTAATACCT-GTAATAATTGGCGGTTT--CGGCAACTGATTAGTTCCCCTCATACTAGGAGCCCCCGACATGGCCTTCCCACGCCTTAATAATATAAGCTTTTGACTCCTGCCCCCATCTCT--TGCCCTACTGCTCGCTAGAGCGATAGTGGAAAAAGGTGTTG…
	GQ415476	--------------------------------GATATTGGGTTCCTTTATT--TT-TTATTAGG---TA-----TATGAGGTG-GATTACTAGGT-ACAGCGATAAGAATA--TTAAT----TCGTATAGAAT---TGGGCCAACCAG---GG---ATATTTCTA-GGATCTGACCAAA---TATTTAATACTATCGTTACA-GCTCACGCTTTCTTAATAATTTTCTTTCT-TGTTATACCA-GTGATAGTGGGAGGTTT--CGGTAATTGATTAGTCCCCTTAATATTAGGTTCTCCTGATATAGCCTTCCCTCGTTTAAATAATATAAGCTTCTGACTTTTACCTCCAGCATT--AACTTTACTACTTTTATCTTCTGTAGTAGAAAAGGGTGTAG…
	MH766318	-----------------------------------------------------------------------------------------GTAGGA-ACTTCTATAGGTCTT--CTAAT----CCTACCAGAAT---TAGGACAACCCG---GG---TCATTATTA-GGTAGAGATCAAC---TATATAATACAATTGTGACC-GCCCATGCATTTTTAATAATTTTCTTTCT-TGTTATACCT-GTTATAATCGGCGGTTT--CGGCAATTGACTGGTCCCTTTAATATTGGGCGCCCCGGACCTAACATTCCCGCAATTAACCGATATAAGATTTTGACTACTTCCTCCATCACT--AACCCTTCTTCTATCCGGAGCATCTGTGGAAAAAGGAGTTG…
	KM979523	--------------------------CATAAAGATATTGGAACTTTATACT--TT-TTATTCGG---AA-----TTTGAGGAG-GACTACTAGGA-ACTGCTATAAGGATT--TTAAT----TCGTGTAGAAT---TAGGGCAACCTG---GA---GCATTTTTA-GGTTCTGACCAAT---TATATAATTCAATTGTAACA-GCTCATGCTTTCCTTATAATTTTTTTTAT-AGTTATACCA-GTTATGGTCGGTGGCTT--TGGTAATTGATTACTCCCTCTAATACTAGGAGCCCCGGATATAGCCTTCCCACGACTAAATAATATAAGATTTTGATTACTACCTCCATCCTT--AATTCTTCTTGTTATAAGAGCAATTGTAGAAAAGGGGGTTG…
	LC504277	------------------CAACAAATCATAAAGATATTGGAACTCTATACT--TT-TTATTTGG---GA-----TTTGAGGAG-GGTTATTAGGT-ACAGCTATAAGAATT--CTAAT----TCGTGTAGAAT---TAGGACAACCTG---GA---TCGTTCTTA-GGATCAGATCAAT---TATATAACTCAATTGTAACA-GCTCACGCTTTTCTAATAATTTTTTTTAT-AGTAATACCT-GTAATAGTGGGGGGATT--TGGAAATTGAATACTTCCCTTAATACTAGGGGCACCAGATATAGCATTTCCACGATTAAATAATATAAGGTTTTGACTATTACCTCCCTCATT--AATTTTATTAATTATGAGGGCTGTAGTAGAAAAAGGAGTAG…
	MF176717	------------------------------------------------------------------------------------------------------------------------------------A---TTAGTCAACCTG---GT---AGATTTTTA-AATAATGATCAAC---TCTATAATACAGTTGTTACA-GCCCATGCATTCTTGATAATTTTCTTTTT-AGTTATGCCT-GTAATAATTGGTGGATT--TGGAAACTGAATTATCCCTTTAACGTTGGGAGCTCCAGATATAGCATTCCCACGTTTAAATAATATAAGATTTTGACTTCTGCCGCCTTCACT--ATCTCTTCTCGTTATGTCGGCCGTAGTAGAAAAAGGTGTCG…
	JN569296	----------------------------------------TACCCTATATT--TC-ATCTTTGG---AA-----TTTGGTCTG-GGCTCCTAGGC-ACCTCAATAAGTATC--CTAAT----CCGAACTGAAC---TCGGTCAGCCTG---GC---GCTTTTCTT-GGCTCGGACCAAC---TCTATAACACTGTAGTAACC-GCCCATGCCTTCCTTATAATTTTCTTCCT-TGTTATACCC-GTAATAATTGGAGGATT--CGGCAACTGACTGGTGCCCTTAATATTAGGAGCACCCGACATGGCATTCCCCCGTATAAACAACATAAGATTTTGACTTCTCCCTCCCTCATT--AATTATGCTTCTTGCGTCAGCTTGTGTTGAGAAAGGAGTAG…
	KJ736625	----------------------------------------------------------------------------------G-CCTTTTTAGGA-ACTTCTATAAGAATA--TTAAT----TCGAGCAGAAC---TAGGTCAACCTG---GT---TCTTTATTA-GAAAGTGATCAAC---TTTATAATACAATTGTCACA-GCTCACGCCTTTGTAATAATTTTTTTTTT-AGTTATACCT-GTTATAATTGGAGGATT--TGGAAACTGATTTTTACCCTTAATATTAGGAGTACCAGATATAGCTTTTCCTCGACTTAATAACTTAAGGTTTTGGCTATTACCCCCATCTCT--GACTCTTCTTTTAACCTCAGCTGCAGTAGAAAGAGGTGTTG…
	MH338734	----------------------------------------AACTTTATATT--TT-ATTTTTGG---CG-----CATGAGCAG-GAATAGTAGGT-ACATCTTTAAGATTA--ATTAT----TCGTGCAGAGC---TTGGACAACCAG---GA---AGATTAATT-GGAGATGACCAAA---TTTATAATGTAGTTGTAACA-GCCCATGCTTTTATTATAATTTTCTTTAT-AGTAATACCT-ATTATAATTGGAGGATT--TGGAAATTGATTAGTTCCACTTATATTAGGAGCACCGGATATAGCTTTCCCACGAATAAATAATATAAGATTTTGACTCCTACCACCATCTCT--CACATTACTCCTAACAAGAGGAATAGTAGAAAGAGGTGTTG…
	MF121556	----------------------------------------AACTTTATATC--TT-TTATTTGG---TG-----CGTGAGGCG-GTCTCCTTGGG-ACCAGAATAAGTCTT--ATAAT----TCGTGTAGAAT---TAGGACAACCTG---GC---AGATTTATA-AATAATGATCAAC---TTTACAATACTATTGTCACC-GCTCATGCATTTCTAATAATTTTCTTTCT-TGTAATACCT-GTAATAATTGGGGGGTT--TGGAAATTGATTAGTGCCCTTAATGTTGGGTGCGCCAGATATGGCTTTCCCCCGATTAAATAATATAAGATTCTGGTTACTACCCCCATCTTT--ATCCCTTCTTGTTATGTCTGCTATTGTAGAAAAAGGAGTAG…
	OP347394	----------------------------------------CACCTTATACT--TC-ATTTTTGG---TA-----CTTGGTCGG-GCCTCTTAGGA-ACCTCTATAAGCCTC--TTAAT----CCGGGCTGAAT---TAGGTCAACCCG---GG---TCACTACTC-GGGAGAGACCAAC---TATATAATACTATTGTTACA-GCCCATGCATTCTTAATAATTTTTTTCTT-AGTTATACCC-GTAATAATTGGAGGATT--TGGTAATTGATTGGTGCCCTTAATACTAGGGGCCCCAGATATAGCATTCCCCCGATTAAATAACATAAGCTTCTGACTTCTTCCCCCCTCTCT--GACTCTTCTTCTTTCTAGAGCAGCAGTGGAAAAAGGAGTGG…
	JN569281	----------------------------------------AACATTATATT--TT-ATCTTCGG---CA-----TTTGATCAG-GATTACTAGGA-ACATCCATAAGAATT--CTCAT----TCGAACAGAAT---TAGGACAACCAG---GA---AGATTCCTC-GGTTCTGATCAGC---TCTACAATACCGTAGTAACC-GCTCACGCCTTCTTAATAATTTTTTTTCT-AGTAATACCA-GTAATAATTGGAGGATT--TGGAAATTGACTTGTTCCTTTAATACTAGGAGCTCCAGACATAGCCTTCCCTCGAATAAATAATATAAGATTTTGGCTTCTTCCCCCCTCACT--CATTATATTATTAGCATCAGCAGCTGTAGAAAAGGGAGTTG…
	JN569297	----------------------------------------CACCTTATATT--TC-ATCTTTGG---AA-----TCTGATCAG-GTCTTCTAGGC-ACTTCTATAAGTATT--TTAAT----TCGAACTGAAT---TGGGCCAACCAG---GG---GCCTTTTTA-GGGTCTGATCAAC---TATACAATACAGTAGTTACT-GCACATGCATTCCTAATAATTTTCTTTCT-AGTAATACCT-GTAATAATTGGCGGATT--TGGAAATTGACTAGTTCCTTTATTATTAGGGGCACCTGATATAGCATTCCCCCGTATAAATAACATAAGATTCTGACTATTGCCGCCATCTTT--AATTATACTATTAGCTTCGGCCGCGGTAGAAAAAGGAGCTG…
	GU672327	--------------------------------------GGCACTCTCTATT--TT-ATTTTCGG---TA-----CTTGATCTG-GATTATTAGGA-ACTTCTATAAGGGTT--TTGAT----CCGTGCTGAAT---TAGGCCAACCCG---GG---TCTCTACTG-GGATCTGATCAAT---TATATAACACTATTGTCACT-GCCCACGCCTTTCTAATAATTTTTTTCTT-AGTAATACCG-GTAATAATCGGGGGATT--TGGAAATTGACTAGTGCCCCTAATATTAGGGGCACCAGATATAGCTTTCCCCCGACTTAATAATATAAGATTTTGGCTTTTACCCCCCTCTCT--TACTCTTTTATTAGCAAGGGCAACTGTAGAAAAGGGGGCCG…
	MF176733	-----------------------------------------------------------------------------------------------------------------CTCAA--------------------------------------------------CAATGATCAAC---TCTACAACACTATTGTTACT-GCTCACGCCTTCTTAATAATTTTTTTCTT-AGTAATACCT-GTAATAATCGGAGGATT--TGGGAATTGAATTGTTCCCTTAATACTAGGAGCTCCAGACATAGCATTTCCACGCTTAAATAATATAAGATTCTGGCTCCTCCCACCATCCTT--ATCCTTACTACTCATATCGGCAGTAGTTGAAAAAGGTGTGG…
	JX232202	----------------------------------------AACCCTTTATT--TT-ATCTTTGG---TA-----TATGATCAG-GCCTCCTAGGA-ACGTCAATAAGCCTA--TTAAT----CCGGGCTGAAT---TAGGCCAACCAG---GG---TCCTTATTA-GGCAGAGACCAAC---TATATAATACCATTGTAACA-GCACATGCATTTTTAATGATTTTCTTTCT-TGTTATACCA-GTAATGATTGGTGGCTT--TGGCAACTGGCTGGTCCCCTTAATACTTGGGGCCCCCGACATGGCCTTCCCCCGACTTAATAATATAAGCTTCTGGTTACTTCCTCCCTCACT--TACTCTTCTTGTCTCCAGCGCCGCAGTTGAAAAAGGCGCCG…
	MF121212	----------------------------------------AACTTTATATT--TT-ATCTTTGG---AA-----CCTGATCCG-GCTTATTAGGT-ACTTCAATAAGGATA--TTGAT----TCGAGCAGAGC---TTGGTCAAACAG---GC---TCACTTTTA-GGAAGAGACCAAC---TCTATAATACAATTGTAACT-GCCCATGCATTTTTAATAATTTTTTTCTT-AGTAATACCA-GTGATAATTGGAGGATT--TGGGAATTGATTAATTCCTTTAATATTAGGAGCTCCAGATATAGCTTTTCCTCGTTTAAATAATATAAGATTTTGGCTACTACCACCATCTCT--CATTTTACTACTAGCAAGAGCTACTGTAGAAAAAGGAGTAG…
	JF903791	--------------------------------------------------------------GG--------------------GCCTCTTAGGA-ACATCTATAAGAGTT--CTAAT----TCGTACTGAAT---TAGGCCAACCTG---GC---TCCTTATTA-GGGAGAGACCAAT---TATATAATACAATTGTTACC-GCCCATGCATTTCTGATAATTTTCTTCAT-AGTAATACCA-ATTCTCATCGGGGGGTT--TGGAAATTGATTAATTCCATTAATATTAGGAGCACCAGATATAGCCTTTCCCCGATTAAATAACATAAGATTCTGATTACTACCCCCATCTTT--AACACTTCTTCTGGCAAGGGCTACTGTAGAAAAGGGTGTAG…
	EF123755	----------------------------------------CACATTATATT--TT-ATTTTCGG---CA-----CATGAGCCG-GACTTTTAGGA-ACGTCAATAAGAATT--CTTAT----TCGCGCTGAAT---TAGGGCAACCAG---GT---TCATTATTA-GGGAGTGACCAGC---TATATAATACAATTGTTACT-GCTCATGCATTTCTTATAATTTTCTTCCT-AGTAATGCCT-ATTATAATTGGGGGATT--TGGAAACTGATTAATCCCTCTTATATTAGGAGCTCCAGATATAGCATTCCCCCGTCTTAATAATATAAGGTTTTGGCTTCTTCCACCATCCTT--AACTCTACTTCTTGCTAGTGCCACAGTAGAAAAAGGAGTAG…
	HQ932656	--------------------------------------GGCACTCTTTATT--TC-ATTTTTGG---AA-----CATGATCAG-GATTATTAGGA-ACCTCAATAAGAGTA--TTAAT----TCGAGCAGAAT---TAGGACAACCAG---GT---AGGCTTTTA-GGAAGTGACCAAC---TTTATAATACTATTGTAACA-GCCCATGCCTTTTTAATAATTTTCTTCCT-GGTAATACCT-ATCATAATTGGTGGATT--CGGAAATTGATTAATCCCATTAATATTAGGTGCCCCTGATATGGCCTTTCCCCGACTTAATAATATAAGATTCTGATTACTCCCCCCAGCACT--AACCCTACTTTTAGCAAGAGCAACCGTAGAAAAAGGTGCCG…
	MH242873	----------------------------------------CACATTATACT--TN-TTATTTGG---CA-----CTTGAGCCG-GCTTACTAGGA-ACCTCAATAAGTATC--CTAAT----TCGAGCAGAAT---TAGGCCAACCTG---GA---AGACTACTA-GGCAGGGATCAAC---TTTATAATACCATTGTAACA-GCACACGCTTTCCTAATAATCTTTTTCTT-AGTTATACCA-ATTATAATTGGAGGATT--TGGGAATTGATTAATTCCCTTAATACTAGGTGCCCCAGATATAGCATTTCCTCGATTAAATAACATAAGATTCTGGCTCTTACCCCCATCTTT--AATCCTATTACTAATAAGAGCAACTGTTGAAAAAGGGGCGG…
	ON716072	---------------------------------------------------------------------------------------------------TCAATAAGTGTT--CTTAT----TCGAACAGAAT---TAGGCCAACCTG---GG---TCTCTACTT-GGGAGGGATCAAC---TCTATAATACTATCGTTACT-GCTCATGCTTTCTTAATAATTTTTTTCTT-AGTCATGCCC-GTTATAATTGGAGGGTT--TGGTAACTGACTTGTCCCTCTGATACTAGGGGCTCCTGATATAGCATTCCCCCGACTTAATAATATAAGATTTTGGCTTCTGCCACCTTCTTT--AACTATACTTCTTGCCTCTTCTGCTGTAGAAAAAGGGGCCG…
	MW825352	--------------------------------------GGTACTTTATACT--TC-ATCTTTGG---TA-----TGTGATCAG-GACTATTAGGA-ACTTCTATAAGTCTA--CTAAT----TCGAGCTGAAC---TCGGTCAACCTG---GA---TCCCTCCTC-GGAAGAGACCAAT---TATATAACACAATCGTAACA-GCTCACGCTTTTCTAATAATTTTCTTTCT-TGTAATGCCA-GTAATAATTGGGGGATT--TGGTAATTGGCTTGTTCCCCTAATGCTTGGGGCCCCAGATATAGCCTTTCCACGTCTCAACAATATAAGGTTTTGATTGTTACCTCCCTCACT--AACACTACTTTTGTCAAGGGCCGCTGTAGAAAAGGGAGTAG…
	OQ322802	----------------------------------------CACTCTTTACT--TC-ATTTTTGG---TA-----TATGATCTG-GACTACTCGGG-ACATCAATAAGACTT--TTAAT----TCGTGCTGAAT---TAGGTCAACCCG---GA---TCCTTATTG-GGTAGGGACCAGC---TATACAACACTATCGTAACA-GCCCACGCGTTCTTAATAATTTTTTTTCT-AGTAATACCA-GTAATAATCGGGGGATT--CGGGAATTGACTTCTCCCCCTAATGCTTGGAGCTCCAGACATAGCATTCCCACGATTGAATAATATAAGCTTCTGATTACTCCCCCCCTCTCT--TACCCTTCTTTTATCTAGAGCGGCTGTAGAAAAAGGTGTCG…
	MW644966	--ATGCGCTGATTTTTCTCTACTAACCACAAAGATATCGGAACACTGTACT--TC-ATCTTTGG---CA-----TATGGTCCG-GCCTATTAGGG-ACCTCCATAAGCCTT--CTTAT----TCGTACTGAAC---TGGGCCAACCAG---GA---TCCCTCCTA-GGAAGAGACCAGC---TTTATAACACCATTGTGACT-GCCCATGCATTCTTAATAATTTTCTTTCT-AGTAATACCC-GTAATGATCGGGGGATT--CGGAAACTGACTCGTCCCTCTCATACTGGGAGCCCCTGATATGGCTTTCCCACGCCTTAATAATATAAGATTCTGACTACTCCCTCCCTCCCT--AACACTACTTCTATCAAGAGCCGCAGTAGAAAAGGGAGTCG…
	JX420251	------------------------------------------------------------------------------------GACTTCTAGGC-ACCTCTATAAGCCTT--CTTAT----TCGAGCAGAAC---TTGGTCAACCTG---GC---TCGCTACTA-GGAAGTGACCGAC---TTTATAACACTATTGTAACT-GCCCACGCATTCTTAATAATCTTTTTCCT-TGTTATACCA-GTAATAGTTGGTGGTTT--TGGAAACTGATTAGTTCCCCTTATACTGGGCGCCCCAGACATGGCATTCCCCCGACTTAATAATATGAGATTCTGACTACTCCCCCCCTCTTT--AACTCTTCTTTTATCTAGCGCCGCTGTAGAAAAAGGTGTCG…
	MT887740	-----------------------------------------ACATTATATT--TC-ATTTTTGG---GA-----CTTGATCAG-GACTTTTGGGC-ACTTCAATGAGAGTT--TTAAT----CCGTGCCGAAT---TAGGTCAACCCG---GA---TCGCTATTA-GGAAGAGACCAAT---TATATAACACAATTGTTACT-GCACATGCATTTTTAATAATTTTTTTTCT-TGTTATACCA-ATTATAATCGGTGGGTT--TGGCAACTGACTCGTTCCTTTAATATTGGGCGCTCCAGATATAGCATTCCCTCGACTCAATAATATAAGATTTTGATTATTACCACCTTCATT--AATTCTTCTTCTATCAAGAGCAGCAGTAGAAAAAGGTGCTG…
	OP612973	--------------------------------------GGTACACTTTATT--TC-ATTTTTGG---TA-----TATGGTCTG-GTCTTCTAGGC-ACATCTATAAGACTT--CTAAT----CCGTGCAGAAC---TTGGCCAGCCTG---GG---TCCCTCCTC-GGAAGTGACCAAC---TCTACAATACCATTGTTACA-GCCCACGCATTCTTAATAATTTTTTTTCT-TGTTATACCT-GTAATAATTGGTGGGTT--CGGCAACTGACTTGTTCCTCTTATGTTAGGCGCCCCAGACATGGCTTTCCCCCGCTTAAATAACATGAGATTCTGGCTCTTACCGCCCTCTCT--CACCCTCCTACTCTCAAGAGCAGCAGTAGAAAAAGGAGTTG…
	KR916903	----------------------------------------TACTCTATATT--TC-ATCTTTGG---TA-----TATGATCAG-GGCTCTTAGGA-ACATCTATAAGCCTT--TTAAT----CCGTGCCGAAC---TTGGCCAACCAG---GT---TCCCTACTC-GGGAGTGACCAGT---TATACAACACTATTGTCACT-GCCCATGCATTTTTAATAATTTTCTTCCT-TGTTATACCA-GTAATGATCGGAGGATT--TGGCAATTGACTGGTCCCTCTTATACTAGGAGCCCCCGATATAGCTTTCCCACGACTTAATAACATAAGATTTTGACTTCTCCCTCCCTCGTT--AACCCTCCTTCTTTCCAGAGCAGCTGTAGAAAAAGGCGTCG…
	MN855131	--ATGCGATGACTTTACTCAACTAACCATAAAGATATTGGGACATTATACT--TT-ATTTTTGG---AA-----CATGATCCG-GCCTCCTAGGT-ACTTCTATAAGGATC--TTAAT----TCGTGCTGAAT---TAGGACAACCAG---GA---GCACTTTTA-GGAAGAGATCAAC---TATATAATACTGTAGTAACA-GCCCATGCCTTCTTAATAATTTTCTTTTT-AGTTATACCT-ATACTTATTGGTGGATT--TGGTAACTGATTAGTTCCTTTAATATTAGGAGCTCCAGATATAGCTTTCCCCCGTATAAACAATATAAGATTTTGATTACTACCCCCCTCCCT--AACACTTTTATTGGCCAGAGCGGCTGTAGAGAAAGGTGTAG…
	MW124553	----------------------------------------AACCCTCTACT--TT-ATTTTAGG---GA-----TTTGATCTG-GACTCTTAGGG-ACTTCTATAAGTCTT--CTAAT----CCGAGCCGAAC---TAGGACAACCCG---GG---GCACTTCTA-GGTAGCGATCAAC---TGTATAACACCATCGTGACA-GCCCACGCGTTCTTAATAATTTTCTTCTT-AGTCATGCCC-ACCTTTATTGGAGGATT--TGGAAACTGACTCATTCCTTTAATACTGGGTGCGCCTGACATGGCATTCCCACGACTAAACAATATAAGATTCTGACTACTCCCCCCGTCTCT--AACACTTTTAATTTCATCCGCTGCGGTAGAAAAAGGTGTAG…
	ON090292	-----------------------------AAAGATATTGGAACCCTCTACT--TT-ATTTTTGG---TG-----TCTGATCAG-CACTTTTAGGA-ACCTCCATGAGACTT--CTAAT----TCGATCAGAAT---TAGGGCAACCGG---GG---TCATTTTTA-GGAAGAGATCAAC---TTTATAATATCATCGTAACA-GCTCATGTTTTTTTAATAATTTTTTTTTT-TGTAATACCT-GTAATAATTGGAGGGTT--TGGAAATTGGGGGGTTCCCCTTTTTTTTGGAGCCCCAGATATAGCTTTCCCACGACTAAATAACATAAGATTCTGGTTTTTTCCCCCTTCTCT--TATTCTTCTTCTATCAAGGGCAGCAGTAAAAAAAGGGGTTG…
	HM473512	--------------------------------------GGTACTTTATATT--TT-ATCTTCGG---AA-----TATGATCCG-GCCTATTAGGC-ACTTCAATAAGCCTT--TTAAT----CCGGGCCGAAC---TCGGGCAACCTG---GA---TCCCTCTTA-GGAAGTGACCAGC---TATACAACACAATTGTTACA-GCCCATGCTTTCCTTATAATTTTCTTCTT-AGTTATACCT-GTCATGATCGGGGGGTT--TGGCAACTGACTAGTCCCCTTAATACTAGGGGCCCCTGACATGGCTTTTCCTCGACTTAACAACATAAGGTTCTGATTGCTACCCCCTTCCTT--AACACTTCTTCTATCTAGTGCAGCAGTAGAAAAGGGGGCCG…
	MN852330	---------------------------------------------TATACT--TC-ATTCTCGG---TG-----TTTGAGCTG-GACTACTTGGG-ACATCTATAAGCCTA--CTAAT----TCGGGCCGAAT---TAGGTCAACCGG---GG---TCCCTTCTA-GGTAGAGACCAAC---TTTACAACACTATTGTAACA-GCCCACGCCTTTTTAATAATCTTCTTCCT-TGTTATGCCC-GTAATAATCGGAGGATT--TGGTAACTGACTTCTTCCATTAATGCTTGGTGCCCCAGATATGGCCTTTCCACGACTAAATAACTTAAGATTCTGACTATTACCCCCTTCCCT--TACACTCCTAATCTCTTCAGCAGCTGTAGAAAAAGGAGTAG…
	KY250725	----------------------------------------AACCCTATACT--TT-ATCTTCGG---TA-----TATGATCAG-GGTTATTAGGC-ACATCTATAAGGCTC--CTCAT----CCGAGCAGAAC---TTGGACAACCAG---GA---GCCTTGTTA-GGTAGAGACCAAC---TGTATAATACAATTGTAACT-GCTCACGCATTCCTAATAATTTTTTTCTT-AGTCATACCA-GTAATAATTGGAGGGTT--TGGAAACTGATTAGTCCCACTAATACTTGGAGCCCCAGATATGGCATTTCCCCGTTTAAATAATATAAGATTCTGACTTCTCCCACCATCACT--AATTCTACTATTGTCTAGTGCTGCAGTAGAAAAGGGAGTTG…
	MN684134	----------------------------------------AACCCTATACT--TT-ATCTTCGG---TG-----TTTGATCCG-GTCTTCTAGGA-ACATCCATAAGTATG--CTAAT----TCGAGCCGAAC---TTGGTCAACCAG---GA---GCCTTGCTC-GGCAGTGACCAAC---TGTACAATACCATTGTTACA-GCCCACGCATTCTTAATAATTTTCTTCTT-AGTAATGCCA-GTAATAATTGGAGGATT--CGGAAATTGACTACTCCCCCTCATACTAGGCGCCCCCGATATAGCATTCCCCCGACTAAACAATATAAGCTTTTGACTATTACCACCATCTCT--TACTTTATTAGTTTCCAGAGCAGCAGTAGAAAAGGGCGCAG…
	MN690221	--------------------------------GACATCGGTACATTATATT--TT-ATCTTTGG---TA-----TATGATCTG-GTCTATTAGGG-ACATCTATAAGGCTA--TTAAT----CCGAGCGGAGT---TAGGACAGCCAG---GG---TCACTACTT-GGCAGGGATCAGT---TATATAACACAATTGTAACA-GCACATGCATTCCTTATGATTTTTTTTCT-TGTAATACCT-GTAATAATTGGGGGATT--CGGCAATTGACTAGTCCCATTAATGCTAGGCGCTCCAGATATGGCATTCCCACGATTAAATAATATAAGATTCTGACTTCTTCCACCTTCTTT--AACTTTATTACTCTCGAGAGCAGCAGTAGAAAAAGGTGTTG…
	MF121034	--------------------------------------GGAACTTTATATT--TT-ATTTTTGG---TA-----TATGATCAG-GTCTTCTAGGC-ACCTCAATAAGACTT--CTTAT----TCGGGCAGAAT---TAGGTCAACCGG---GC---TCATTACTG-GGCAGAGATCAAC---TATATAACACAATCGTCACA-GCTCATGCTTTTCTAATAATTTTCTTTTT-GGTAATACCA-GTAATAATTGGGGGGTT--TGGTAATTGACTTGTTCCCCTCATATTAGGGGCACCCGACATAGCATTTCCTCGATTAAATAATATAAGGTTTTGACTTTTACCTCCTTCTCT--AACTCTCCTTCTATCAAGAGCAGCCGTTGAGAAAGGAGTGG…
	MN823962	--ATGCGCTGATTTTTTTCTACAAATCATAAAGATATTGGCACTTTATATT--TT-ATTTTCGG---TA-----TATGATCAG-GGCTTCTTGGC-ACCTCTATAAGTCTT--CTTAT----TCGTGCTGAGC---TTGGTCAGCCAG---GG---TCTCTTTTA-GGAAGAGATCAAC---TTTACAACACAATTGTTACT-GCTCATGCATTTTTAATAATTTTTTTCTT-AGTAATGCCA-GTAATGATTGGGGGGTT--TGGCAACTGACTTGTTCCCCTTATATTAGGCGCACCAGATATAGCCTTTCCACGACTTAACAACATAAGATTTTGGTTACTTCCTCCTTCCCT--TACGTTACTCTTATCCAGAGCGGCAGTAGAAAAAGGTGTGG…
	OP038708	----------------------------------------TACCTTATACT--TC-ATTTTCGG---AA-----TATGATCTG-GCCTTCTAGGT-ACATCAATAAGTCTT--TTAAT----TCGAGCTGAAT---TAGGACAACCAG---GC---TCCTTACTA-GGCAGGGATCAAC---TTTATAATACGATCGTTACC-GCACACGCATTTTTAATAATTTTCTTCTT-AGTTATACCC-GTAATAATTGGGGGATT--TGGAAATTGACTTGTCCCTTTAATACTAGGGGCCCCTGATATAGCATTCCCACGCCTTAATAATATAAGATTTTGACTATTACCACCATCTCT--AACTCTTCTCTTATCAAGAGCAGCAGTTGAAAAAGGAGTTG…
	HM473604	----------------------------------------AACTTTATATT--TT-ATTTTTGG---AA-----TATGATCCG-GTTTATTAGGA-ACATCAATAAGCCTA--TTAAT----TCGAGCAGAGT---TAGGTCAACCAG---GT---TCTTTACTA-GGAAGTGACCAAC---TTTATAACACTATTGTAACC-GCTCACGCGTTTCTTATAATTTTCTTTTT-AGTTATGCCA-GTTATAATTGGAGGGTT--CGGTAACTGACTTGTCCCATTAATATTAGGTGCTCCTGATATGGCATTCCCCCGTCTAAATAATATAAGATTCTGACTTCTACCTCCATCTCT--CACCCTGTTATTATCAAGAGCAGCTGTAGAAAAGGGTGTTG…
	JQ310756	-----------------------------AAAGATATTGGCACCCTTTATG--TA-ATTTTAGG---AA-----TATGGGGCG-GGCTTTTAGGT-ACAGCCATAAGAATA--TTAAT----TCGCGTAGAAT---TAGGTCAACCAG---GT---GCTTTCCTG-GGGTCTGACCAAT---TATTTAATTCATTAGTAACA-GCTCATGCTTTCTTAATGATTTTCTTTAT-AGTAATACCA-ATTTTAGTTGGAGGTTT--TGGAAACTGATTTGTACCTTTAATATTAGGTGCACCTGATATAGCTTTCCCTCGATTAAACAACATAAGATTTTGACTATTACCCCCTTCTCT--TACCTTACTAGTAATATCAGCTATTGTAGAAAAGGGAGCGG…
	KR004611	----------------------------------------AACTCTTTACT--TT-TTATTAGG---AA-----CATGGGGAG-GTCTTTTAGGG-ACAGCTATAAGTATT--CTAAT----CCGAGTAGAGT---TAGGCCAACCTG---GG---GCTTATTTA-GGTTCGGACCAAT---TATATAACTCAATTGTAACA-GCTCACGCATTTTTAATAATTTTCTTTAT-AGTAATACCA-ATTATAGTAGGAGGATT--CGGAAACTGATTACTCCCATTAATACTTGGTGCCCCGGATATAATTTTCCCTCGCTTAAATAACATAAGATTTTGACTTTTACCCCCATCTTT--ATGTTTAATAGTAATATCAACTATTGTAGAAAGAGGACCAG…
	EF464549	--------------------------------GATATTGGAACTTTATATT--TT-TTACTTGG---AA-----CTTGAGGTG-GTCTTTTGGGA-ACAGCTATAAGAATT--CTAAT----TCGAGTTGAAT---TAGGACAACCTG---GA---GCTTTTTTA-GGTTCAGACCAAC---TATTTAACTCTATTGTAACT-GCTCATGCCTTTTTAATAATTTTTTTTAT-GGTTATACCA-ATTATAGTAGGGGGATT--TGGTAATTGAATGCTACCTTTAATGTTAGGATCACCAGATATAATTTTTCCACGATTAAATAATATAAGGTTTTGATTTTTACCACCTTCTCT--AACTTTAATAGTTATATCTACTATTGTTGAAAGAGGACCTG…
	OP311761	----------------------TAACCATAAAGACATCGGCTCCCTTTATT--TC-CTCTTAGG---TA-----TTTGAGGCG-GCTTACTAGGT-ACAGCTATAAGAATA--CTAAT----CCGTGTGGAGT---TAGGACAGCCCG---GG---GCATTCCTG-GGCTCAGACCAAC---TTTTTAATTCTATTGTTACT-GCTCATGCATTCCTAATAATTTTTTTTAT-AGTCATGCCT-ATCATAGTTGGGGGTTT--CGGTAATTGAATACTCCCATTAATACTTGGTGCCCCTGATATAATTTTCCCTCGCCTTAATAATATAAGATTTTGATTCCTTCCACCCTCATT--AACACTACTGGTAATATCAATAATTGTAGAAAAAGGGGCAG…
	OP311760	----------------------AAATCATAAAGATATTGGCACCTTATATT--TC-CTTTTAGG---CA-----TCTGAGGAG-GTCTACTGGGC-ACAGCAATAAGGATA--TTAAT----CCGAGTTGAAC---TAGGACAACCAG---GA---GCCTTTTTA-GGTTCAGACCAAC---TTTTTAATTCAATCGTTACT-GCCCATGCATTTTTAATAATCTTCTTTAT-AGTTATACCA-ATTATAGTCGGTGGATT--CGGAAACTGAATACTACCTTTAATACTTGGTGCTCCAGATATAATCTTCCCTCGACTTAATAACATAAGCTTTTGATTCTTACCTCCATCATT--AACATTACTTGTACTATCTATAATCGTAGAAAAAGGAGCTG…
	KJ736342	-----------------------------------------ACTCTTTATT--TA-TTATTTAG---TA-----TATGAGCCG-GCATAGTTGGG-GCAGGATTAAGAATA--CTAAT----TCGTATTGAAT---TAGGACAATCTG---GC---AGTATTTTT-GGGGACGAACACT---TATATAATGTTGTAGTAACT-GCTCATGCTTTTGTAATAATTTTTTTTTT-GGTAATACCT-ATAATAATAGGGGGTTT--TGGTAACTGGTTAATTCCTTTAATGTTAGGGGCTGTTGACATAGCTTTTCCTCGTTTAAATAATATGAGATTTTGATTTTTACCCCCTTCTTT--ATTATTATTACTAGGCTCTGCTTTAGTTGAAAGAGGGGCTG…
	KJ736221	-----------------------------------------ACAATATATT--TT-TTATTTGG---TG-----TCTGAGCAG-GCCTGAGGGGG-ACTTCAATAAGGGTA--TTAAT----TCGTTTAGAGC---TAGGGCAACCTG---GC---TCTCTATTA-GGGGGGGGCCAAC---TCTATAACTCTATTGTGACT-GCCCACGCTCTGTTAATGATCTTCTTCAT-AGTAATGCCT-ATAATAATTGGAGGATT--TGGCAACTGATTAGTCCCTTTAATACTAGCCGCCCCTGATATAGCATTTCCTCGATTGAACGCCTTAAGCTTTTGAATCTTAATCCCCTCCTT--AATCCTTCTTTTTGAATCCGCTATAACTGAAAAAGGCGCTG…
	KJ736223	-----------------------------------------ACCATATATT--TT-TTACTAGG---TG-----TCTGAGCAG-GACTCATGGGA-ACCTCAATAAGCGTT--CTAAT----CCGTTTAGAAC---TAGGTCAACCTG---GC---TCTCTTTTA-GGAAGAAGACAAC---TATATAACTCAATTGTTACA-GCCCACGCCCTATTAATAATTTTCTTTAT-AGTAATACCA-ATAATAATTGGGGGTTT--TGGAAATTGATTAGTTCCTTTAATACTAAGGGCCCCAGACATAGCCTTCCCTCGTCTAAATAACTTAAGCCTCTGAGTTTTATTCCCATCACT--AATCCTTCTTGTTCTTTCATCAGTTACAATGAAGGGGGCAG…
	KJ736227	-----------------------------------------ACTATATACT--TC-ATGTTTGG---GA-----TGTGGGCAG-GCCTAATGGGA-ACAACCATGAGACTT--TTAAT----CCGTATAGAAC---TAGGACAGCCAG---GG---TCATTCCTC-GGGAGTGATCAAC---TGTATAACACTATCGTAACA-GCCCACGCCCTACTAATAATTTTCTTCTT-AGTTATACCA-GTGATAATTGGGGGATT--TGGAAATTGGCTTATCCCTCTAATGATGGGAGCTCCTGATATGGCATTCCCTCCAATGAATAAGATAAGATTCTGACTACTCCCCCCGTCAAT--TTTCCTTTTACTTGTATCGACAATAGTAGAAAAGGGCGCTG…
	KJ736226	-----------------------------------------ACAATGTACT--TC-ATATTCGG---CA-----TGTGGGCAG-GCATTATAGGG-ACATCTATAAGTCTT--CTAAT----TCGAATAGAAG---TAGGCCAACCAG---GC---TCGTTTCTA-GGGAGAGACCAAC---TCTACAATACTATTGTAACT-GCCCATGCACTTTTAATAATCTTTTTTAT-AGTAATGCCC-GTCATAATTGGGGGATT--TGGAAATTGATTAACACCTATAATACTAGCTGCACCCGACATATCCTTTCCACGTATAAATAATATAAGATTTTGATTTCTTCCTCCATCTAT--CTTTCTCTTACTATTATCTACTATAGTAGAAAAAGGGGTAG…
	KY503064	----------------------------------------TACCCTATATT--TC-CTTCTAGG---TA-----TCTGAGCAG-GACTCATAGGA-ACATCCTTAAGCCTC--CTTAT----TCGCTCAGAAC---TAGGCCAACCAG---GA---TCCCTCCTA-GGAAGAGACCAAT---TATATAATACCATCGTAACA-GCCCACGCGATGCTAATAATTTTCTTCCT-TGTAATACCA-GTTATAATCGGCGGATT--TGGAAACTGATTAATCCCATTAATACTAGCTTGCCCCGACATAGCCTTCCCACGCATGAATAATATAAGCTTCTGATTCCTGCCCCCCTCCCT--TATACTAATACTAATGTCAGCCGGAGTAGAAAGAGGTGCTG…
	LC484885	----------------------------------------GTCACTATATT--TT-ATCCTGGG---TA-----TCTGGGCAG-GCCTAATAGGC-ACTTCTCTAAGCCTC--CTAAT----CCGAACTGAAT---TGGGCCAACCAG---GG---TCACTCCTT-GGCAGGGACCAGC---TTTATAATACTATTGTAACA-GCACACGCTATATTAATAATTTTCTTTCT-TGTTATACCT-ATTATAATCGGAGGGTT--TGGGAACTGATTAATTCCAATAATGATTGGCTCCCCAGACATGGCATTCCCACGAATAAACAACATAAGATTCTGACTCCTCCCCCCTGCATT--GTTTCTTATACTAATAAGCGCAGCAGTAGAAAGCGGAGCTG…
	KY503042	----------------------------------------TACCCTTTACT--TT-ATATTAGG---AA-----TTTGAGCAG-GATTAATAGGG-ACCTCTTTAAGACTA--TTAAT----CCGAACTGAAC---TAGGTCAACCAG---GA---TCATTATTA-GGAAGAGACCAAT---TATATAACACTATTGTAACT-GCTCACGCTATACTAATAATTTTTTTCCT-AGTAATACCT-ATTATAATTGGAGGATT--TGGAAACTGATTAATTCCCCTCATAATTGGTTGCCCTGATATAGCATTCCCACGAATAAATAACATAAGATTTTGACTTCTACCCCCGGCTCT--GCTTCTAATACTAAGAAGCGCTGCCGTAGAAAAGGGAGCTG…
	LC484884	----------------------------------------AACATTATATT--TC-CTTTTAGG---AA-----TCTGAGCCG-GATTAATAGGA-ACCTCCCTAAGTCTC--CTTAT----TCGCACTGAAT---TAGGCCAACCAG---GG---TCTCTTCTA-GGTAGAGACCAAT---TATACAACACAATTGTGACA-GCTCACGCTATACTGATAATTTTTTTCCT-TGTAATGCCT-ATTATAATCGGTGGATT--CGGAAACTGATTAATCCCCTTAATAATTGGGTGCCCAGACATAGCATTCCCCCGTATAAATAATATGAGATTTTGATTACTACCTCCTGCCCT--AGTTTTAATATTAAGCAGAGCAGCAGTGGAGCAGGGAGCTG…
	JN865109	--------------------------------------------TTATACA--TT-TTGCTCGG---TG-----TTTGGNCCG-NCTTGTTAGGG-ACCTCTATAAGATTA--TTGAT----TCGAGCTGAAT---TAGGCCAGCCGG---GG---TCGTTGCTA-GGTAGTGATCACT---TGTATAATGTTATTGTTACC-GCGCATGCATTCTTAATGATTTTTTTTCT-TGTTATACCA-GTTTTAATTGGAGGGTT--TGGCAATTGATTGTTACCCTTAATGTTAGCTGCGCCAGATATATCTTTTCCTCGTCTTAACAACATAAGTTTCTGGTTGTTACCACCAGCACT--TGTGCTATTAGTTTTTTCTGCAGCGGTAGAAAAGGGCGCAG…
	MW124517	----------------------------------------AACATTGTATT--TC-ATCCTAGG---AA-----TCTGAGCAG-GCTTACTAGGA-ACATCTATAAGATTA--CTAAT----TCGAGCAGAAC---TTGGACAACCTG---GA---TCCCTCCTA-GGAAACGATCAAC---TTTATAATGTTATTGTAACT-GCGCATGCATTTCTAATGATTTTTTTCTT-AGTAATACCA-GTTTTAATTGGTGGATT--CGGTAACTGACTAATCCCTTTAATAGTAGGAACTCCTGATATAGCGTTTCCTCGTTTAAATAATATAAGGTTCTGGCTTCTTCCTCCTGCTCT--CTTCCTTTTAGTGGCTTCCGCTATGGTAGAGCAAGGAGTTG…
	DQ300120	----------------------------------------------ATATT--TT-ATTCTAGG---AA-----TTTGAGGGG-GCCTTATAGGA-ACTTCCATAAGACTC--CTTAT----TCGCGCAGAAC---TAGGACAACCAG---GT---TCCTTGCTA-GGATCTGATCAAC---TATATAATGTTATCGTAACG-GCCCATGCCTTTCTAATAATCTTTTTTCT-GGTCATACCC-GTCTTAATTGGAGGATT--TGGAAATTGACTTATCCCCTTAATAATTAGGGCTCCAGACATATCTTTCCCCCGTTTAAACAATCTAAGATTCTGATTATTACCTCCCGCTCT--TATACTTCTTCTAACTAGAACCGCTACTGAAAAAGGGGTAG…
	AY161124	--------------------------------------------CTATATT--TC-ATCCTAGG---AA-----TCTGAGGTG-GCCTTCTAGGT-ACATCTATAAGCCTC--CTAAT----TCGTGCAGAAC---TAGGACAACCGG---GT---AACCTTCTA-GGAAGAGATCAAT---TATACAATGTAATCGTTACA-GCCCATGCATTTCTCATAATTTTTTTTCT-TGTCATACCT-ATTTTACTTGGAGGATT--TGGAAATTGAATAATTCCACTTATAATTGGAACCCCGGATATAGCATTCCCACGCCTTAACAACATAAGCTTTTGACTTCTCCCTCCAGCCCT--TATTCTCCTCGTAGCATCCGCAGCTGTAGAAAAAGGAGTAG…
	OQ801437	--------------------ACAAATCATAAAGATATTGGCACTCTCTACT--TC-ATCTTAGG---AA-----TTTGATCGG-GCTTAATAGGA-ACTTCAATAAGACTC--CTTAT----CCGAGCTGAGC---TCGGGCAGCCTG---GC---TCTCTTTTA-GGCAGAGACCAAT---TATATAACGTCATTGTTACT-GCACATGCCTTCTTAATAATTTTCTTTCT-AGTAATACCA-GTATTAATTGGGGGGTT--TGGCAACTGGCTAATCCCCTTAATAATTGGTGCTCCTGATATAGCCTTTCCCCGACTTAATAATATAAGGTTTTGACTACTCCCTCCTGCCTT--AGGACTTTTACTAGCCTCTAGAGCTGTAGAAAAGGGAGCAG…
	MW124537	----------------------------------------CACGCTTTATT--TT-ATTTTAGG---GA-----TTTGGGCAG-GGCTAATGGGA-ACATCGTTAAGGCTT--ATTAT----TCGCGCAGAAC---TAGGCCAGCCAG---GA---TCGTTATTA-GGAAATGATCAAC---TATATAACGTTATTGTCACT-GCCCATGCATTCCTTATAATTTTTTTCTT-AGTGATACCA-GTTCTTATTGGCGGCTT--TGGTAATTGACTTATTCCATTAATGGCAGCAACCCCCGATATAGCGTTTCCTCGGTTGAATAACCTTAGTTTTTGGTTATTGCCTCCTGCTCT--ATTCTTCCTTCTCACATCAGCAGCAGTCGAACAAGGAGTTG…
	MW729435	----------------------------------------AACATTATACT--TT-ATTCTAGG---TA-----TCTGAGCCG-GATTAATAGGA-ACCTCGATAAGACTA--CTTAT----TCGAGCAGAAT---TAGGGCAACCCG---GA---TCTCTCTTA-GGAAATGACCAAT---TATATAATGTAATTGTTACA-GCCCACGCATTCTTAATAATTTTCTTTTT-AGTGATGCCA-GTCTTGATTGGAGGATT--CGGAAATTGAATAATTCCTCTAATAACAGCTACGCCTGATATAGCATTCCCTCGATTAAATAACTTAAGATTCTGACTTTTACCACCAGCACT--ATTCTTTCTCTTAACATCAGCAGCTGTAGAACAAGGAGTAG…
	JQ904336	----------------------------------------AACCTTATATT--TT-ATCCTCGG---CA-----TTTGATCTG-GTCTTATAGGC-ACTTCCATAAGACTA--TTAAT----TCGAGCAGAAC---TAGGGCAACCTG---GA---TCCCTACTG-GGGAGGGACCAAC---TCTATAATGTCATCGTTACA-GCCCATGCGTTTTTAATAATTTTCTTCCT-TGTAATGCCA-GTCTTAATCGGAGGCTT--CGGAAACTGGTTAATCCCCCTAATGATTGGAGCTCCTGATATGGCCTTTCCTCGGCTCAATAACCTCAGGTTTTGACTTTTGCCTCCGGCCCT--CTGCCTTCTCTTAGCATCTAGGGCCATCGAAAAGGGAGTCG…
	KJ736352	-----------------------------------------ACCCTATACT--TC-ATCTTTGG---AA-----TCTGAGCAG-GACTAATAGGA-ACTTCCATAAGACTA--CTTAT----CCGCGCAGAAT---TAGGTCAGCCCG---GC---TCTCTTCTT-GGAAGAGATCAAT---TATATAACGTCATTGTTACC-GCACATGCATTTCTAATAATTTTTTTTTT-AGTTATACCT-GTACTAATTGGAGGATT--TGGTAACTGACTTATCCCTTTAATAATTGGGGCTCCAGATATGGCTTTTCCTCGATTAAACAATATAAGGTTCTGACTATTACCCCCTGCTCT--ACTACTTCTTTTAGCCTCTAGAGCAGTGGAAAAAGGTGTAG…
	JN865124	--------------------------------------------------------------------A-----TTTGATCTG-GCCTCAGAGGA-ACTTCAATAAGCCTT--TTAAT----TCGAGCTGAAT---TGGGCCAACCAG---GA---TCTCTCTTA-GGCAGAGACCAGT---TATATAATGTAATTGTAACC-GCCCATGCATTTTTGATAATTTTCTTCCT-AGTTATACCG-GTTTTAATTGGAGGGTT--TGGTAACTGATTAATTCCTTTAATAATTGGAGCCCCTGACATGGCCTTCCCCCGACTAAATAATTTAAGATTCTGACTCCTGCCCCCCGCCCT--CGCCTTACTCCTAGCATCCAGAGCTATTGAAAAGGGAGTAG…
	DQ300141	--------------------------------------------TTATATT--TT-ATTTTAGG---AA-----TATGGTCCG-GTTTAATAGGA-ACCTCCATAAGATTA--CTAAT----TCGGGCAGAAC---TCGGACAACCTG---GC---TCTTTGCTA-GGAAGGGACCAGC---TATACAACGTAATTGTTACG-GCACATGCATTTTTGATAATCTTTTTTCT-TGTTATGCCC-GTACTTATCGGGGGATT--CGGAAACTGATTAATTCCATTAATAATTGGTGCACCTGATATGGCTTTTCCACGTCTCAACAATCTAAGATTCTGACTTCTACCCCCGGCTCT--TTGTCTTCTTCTTGCCTCTAGAGCGGTAGAAAAAGGGGTAG…
	MW729452	----------------------------------------TACACTTTATT--TT-ATCCTCGG---AA-----TTTGATCTG-GACTAATAGGA-ACATCAATAAGACTT--CTTAT----TCGAGCTGAAT---TAGGACAACCAG---GA---TCTCTTCTA-GGAAGAGACCAAC---TATATAATGTTATCGTAACA-GCTCATGCTTTCCTAATAATTTTCTTTCT-CGTAATACCA-GTTTTAATTGGAGGATT--TGGAAACTGACTTATCCCTCTAATAATTGGCGCACCAGACATAGCATTTCCACGCCTTAACAATATAAGATTCTGACTACTTCCACCAGCACT--ATTCTTACTTCTTGCTTCAAGCGCAGTAGAAAAAGGAGTAG…
	DQ300142	--------------------------------------------CTTTATT--TT-ATTTTAGG---AA-----TATGGTCTG-GTTTAATAGGA-ACATCTATAAGCCTT--CTAAT----TCGAGCAGAAT---TGGGCCAACCAG---GC---TCGCTATTA-GGAAGCGATCAGC---TCTATAACGTTATTGTAACA-GCTCATGCATTTCTGATAATCTTTTTTTT-AGTAATACCT-GTCTTAATTGGGGGATT--TGGAAATTGATTGATCCCACTAATGATTGGGGCGCCAGACATGGCCTTCCCACGACTAAACAATCTTAGATTTTGACTTCTACCTCCCGCTCT--TTGTCTTCTCTTAGCGTCTAGGGCAGTAGAAAAAGGAGTTG…
	KY263283	-----------------------------------------ACTCTATACT--TC-CTTCTGGG---AA-----CATGAAGGG-GATTACTAGGC-ACCTCAATAAGCCTC--CTTAT----TCGAGCCGAAT---TAGGACAGCCCG---GC---AGACTTCTC-GGGAGAGACCAAC---TATACAACACAATTGTAACT-GCCCATGCATTCTTAATAATTTTCTTTCT-AGTCATACCA-GTAATAATTGGTGGATT--CGGTAACTGGCTAGTACCCCTTATACTCGCCCTCCCTGATATGGCTTTCCCGCGAATAAACAACATAAGCTTTTGACTTCTACCCCCCTCACT--CACACTACTCATTGCCTCTGCTGCCGTAGAAAAGGGGGTTG…
	MF121458	----------------------------------------CTCGTTGTATT--TT-ATTTTTGG---TA-----CTTGATCGG-GCCTTTTAGGA-ACAGCAATAAGAATC--TTAAT----ACGAGCTGAAT---TAGGACAGCCTG---GC---TCTCTACTA-GGCAGGGACCAAC---TATTTAATACGATTGTAACA-GCACACGCATTCTTAATAATTTTCTTCCT-TGTTATGCCC-ATTTTGGTGGGAGGATT--TGGGAATTGATTAATCCCGTTAATGTTAGGGGCCCCTGACATGGCTTTCCCACGCCTAAACAATATAAGATTCTGACTTCTACCCCCCTCCCT--CACACTTTTACTAGCGTCTAGTGCTGTAGAAAAGGGGGCGG…
	MW278399	----------------------------------------CACCCTTTATT--TC-CTACTAGG---AA-----CCTGGGGCG-GACTCCTAGGC-ACATCAATAAGCATC--CTTAT----TCGCCTAGAAC---TAGGTCAACCGG---GC---TCCCTTTTA-GGGAGGGACCAAC---TATATAATACTATTGTAACC-GCACACGCTTTCCTAATAATCTTTTTCAT-AGTAATACCA-TTAATAATTGGCGCTTT--TGGAAACTGACTTCTTCCCCTTATACTCTCAACCCCTGATATAGTATTCCCCCGTATAAATAACCTAAGATTTTGACTCCTCCCCCCCGCCTT--AATTCTTTTAACCTTCTCAACAGCCGTTGAAAAGGGGGCCG…
	OR378934	----------------------------------------CACATTATATT--TC-ATCTTGGG---AG-----TTTGATCCG-GGCTCCTAGGA-ACGTCTATAAGCCTC--CTAAT----TCGAGCCGAGC---TCGGGCAACCAG---GA---GCATTACTT-GGCAGTGATCACC---TCTATAACGTCCTCGTTACA-GCCCACGCCTTCTTAATAATTTTCTTTCT-TGTAATACCT-GTACTAATTGGTGGATT--TGGTAACTGACTTATCCCCCTTATACTAGGCTGCCCTGACATGGCATTCCCTCGTCTCAATAACATAAGATTTTGACTACTCCCACCAGCACT--AATTTTATTAGTCGCTTCTGCCGCAGTTGAAAAAGGCGTTG…
	MW729471	---------------------------------------GAACACTATACT--TT-ATCCTAGG---GG-----TCTGATCAG-GCCTACTAGGA-ACATCTATAAGACTT--CTCAT----CCGAGCAGAAC---TAGGACAGCCTG---GA---GCCTTGCTC-GGAAATGATCATC---TATACAACGTTCTAGTAACC-GCTCATGCATTCCTCATAATTTTCTTCCT-AGTAATACCA-GTTCTTATCGGAGGATT--TGGAAACTGATTGATCCCACTAATACTTGGAAGACCAGATATAGCCTTCCCACGACTTAACAATATGAGCTTTTGACTACTACCGCCAGCTTT--AATCCTACTAGTCGCCTCTGCGGCAACAGAGAAGGGAGTAG…
	MW930527	----------------------------------------AACGCTCTATT--TT-ATTTTAGG---CG-----TTTGATCAG-GCCTACTAGGC-ACCTCTATAAGACTT--TTAAT----CCGCGCTGAAC---TTGGTCAGCCTG---GG---TCTCTTTTA-GGGAGCGACCACC---TATATAACGTGCTAGTAACA-GCCCACGCATTTCTAATAATCTTCTTCTT-AGTAATACCA-GTCCTAATTGGAGGATT--TGGAAATTGGTTAATTCCACTAATACTAGGAAGCCCCGACATGGCTTTCCCGCGACTTAACAATATAAGATTCTGGCTCCTCCCACCAGCCCT--AACACTACTTGTTGCCTCCGCAGCAGTAGAAAAAGGAGTAG…
	KF042444	----------------------------------------------------------------------------------------------------------GACTG--CTTAT----TCGGGCGGAAC---TAGGCCAGCCTG---GG---AGATTATTA-GGCAGGGACCACC---TGTACAACGTATTAGTCACC-GCCCATGCTTTTCTAATAATCTTCTTCCT-TGTAATGCCC-GTTCTCATTGGAGGGTT--CGGAAACTGACTTATTCCTTTAATATTAGGGAGACCTGATATGGCATTTCCTCGATTAAATAATATGAGATTCTGACTACTACCCCCTGCGCT--CACACTACTAGTTGCATCCGCTGCTGTAGAAAAAGGTGTAG…
	MZ560516	----------------------------------------CACCCTATACT--TC-CTCCTAGG---CA-----CCTGAGGCG-GCCTTCTAGGA-ACCTCCATAAGAATC--CTAAT----CCGCCTAGAGC---TAGGCCAACCCG---GC---TCCCTTCTA-GGCAATGACCAAC---TCTATAACACAATCGTCACC-GCCCACGCATTTCTAATAATTTTCTTCAT-AGTAATACCC-TTCATGATCGGCGGCTT--CGGCAACTGGCTCCTACCCCTAATACTCGCCTCCCCCGACATAGCCTTTCCACGCATAAACAACCTAAGATTCTGACTTCTCCCCCCCGCCCT--CATTCTCCTAATCTCATCCGCTCTAGTTGAAAGCGGGGCCG…
	MH338348	----------------------------------------TACCCTTTACT--TC-CTTTTGGG---GA-----CCTGGGGAG-GCCTCTTAGGA-ACCTCAATAAGCCTT--ATCAT----CCGACTAGAAC---TAGGCCAACCTG---GC---TCCTTTCTA-GGCAGAGATCAAC---TCTATAACACCATCGTCACA-GCTCACGCATTCCTCATAATCTTCTTTAT-AGTTATGCCA-GTAATAATCGGCGCCTT--CGGCAACTGACTTATCCCCCTCATGCTTTCCGCCCCCGACATAGCCTTCCCCCGCATAAACAATCTAAGATTCTGACTTCTACCCCCGGCCCT--AGCCCTCCTTGTAGTCTCAGCTGCAGTAGAAAAGGGGGTCG…
	JX423701	-----TTTTTTTTTTGGTCAACAAATCATAAAGATATTGGCACATTATATT--TT-ATTTTTGG---TA-----TTTGAGCAG-GAATGCTAGGA-ACTTCCATAAGACTT--CTTAT----TCGTATTGAAT---TAGGCCAACCTG---GT---GCATTTCTA-GGAAGAGACCAAT---TATACAACACTATTGTAACA-GCACATGCATTTCTTATAATTTTTTTCTT-AGTTATACCT-GTTTTAATTGGAGGATT--TGGTAATTGACTTCTTCCCTTAATACTCAAAATTCCAGATATGCTATTTCCACGTCTTAATAATCTAAGATTTTGACTATTGCCACCATCTCT--TTGTTTATTAGTTAGATCAGCAGCAGTAGAAAAAGGAGTTG…
	GQ497537	--------------------------------------------------------CTACTCGG---GG-----TATGAGGTG-GCCTTCTAGGC-ACCTCAATAAGAATT--CTCAT----TCGAATAGAAC---TTGGCCAACCTG---GG---TCCTTCCTG-GGAAGCGACCAAC---TCTATAATACCATTGTTACC-GCACACGCATTCCTAATAATTTTCTTTAT-AGTAATACCA-ATTATAATTGGGGGGTT--TGGAAACTGACTCCTCCCCCTAATGCTTACCGCCCCAGATATAGCCTTCCCCCGAATAAATAATCTTAGGTTTTGACTCCTCCCTCCATCACT--TACCCTGCTAATCTCTTCTGCCACAGCAGAAAGTGGTGTAG…
	MH338644	----------------------------------------CACACTCTACT--TC-CTCCTAGG---CA-----CCTGAGGAG-GCCTCCTAGGC-ACATCCATAAGTATC--CTAAT----CCGGATAGAGC---TTGGACAACCCG---GC---TCCTGACTA-GGAAGAGACCAAC---TTTACAATACCATCGTCACC-GCCCACGCCTTCCTTATAATCTTCTTTAT-AGTAATGCCA-GTAATAATCGGTGGCTT--CGGAAATTGACTACTCCCCTTAATACTCGGCGCACCTGATATAGCCTTCCCCCGTATAAACAACCTTAGATTCTGACTTCTCCCCCCCGCCCT--GGGACTTTTAGTGTTCTCAGCCCTAGTTGAAAAAGGCGCGG…
	GQ497557	-------------------------------------------TCTATACT--TC-ATTCTCGG---AA-----TCTGAGGAG-GCCTTCTAGGC-ACCTCTATAAGTATC--CTTAT----CCGACTAGAAC---TAGGCCAGCCAG---GA---TCCTTTTTA-GGCAGAGATCAGC---TCTACAATACAATTGTCACC-GCCCACGCCTTCCTAATAATCTTCTTTAT-AGTAATGCCC-GTAATAATTGGCGGCTT--CGGAAACTGACTCCTCCCCCTAATACTTGGCACACCCGACATAGCCTTTCCACGAATAAATAACCTCAGCCTATGACTCCTACCCCCCGCCCT--ATTTCTCCTAATCGCCTCCTCCACCGTAGAAGGGGGGGTCG…
	MH338396	----------------------------------------CACATTATACT--TC-ATTCTAGG---AA-----CATGGGGGG-GCCTCTTAGGG-ACGGCCATAAGAATC--CTAAT----CCGCCTAGAAT---TAGGGCAACCAG---GA---TCTCTACTT-GGTAGAGACCACC---TATACAATACCATTGTAACT-GCACATGCTTTCCTAATAATCTTTTTTAT-GGTAATACCC-ATTATAATCGGTGGGTT--TGGAAATTGACTACTCCCCCTAATACTGGGAGCTCCAGACATAATATTCCCCCGTATAAATAACCTCAGATTCTGACTACTTCCTCCAGCCTT--ACTTCTTCTCGTGTCTTCTGCTACTGTAGAAAGAGGAGCCG…
	MZ559788	----------------------------------------AACTCTATACT--TT-ATCCTAGG---AA-----CCTGGGGTG-GCCTTCTAGGA-ACTGCCATAAGTATC--CTAAT----CCGCCTAGAAC---TCGGCCAACCAG---GC---TCTTTCTTA-GGCAGCGACCAAC---TATATAATACCATTGTCACC-GCACATGCTTTCCTAATAATTTTCTTTAT-AGTAATGCCC-ATTATAATTGGAGGGTT--CGGTAATTGACTCCTTCCCCTTATATTAGGTGCCCCAGATATAGCATTTCCACGAATAAACAACCTTAGATTCTGACTCCTTCCCCCTGCCCT--AGCACTTCTAGTTTTTTCTGCTGCAGTAGAAAATGGGGCAG…
	GQ497533	-------------------------------------------CCTATACT--TC-ATCTTCGG---CA-----CCTCAGGAG-GAATCGCAGGA-GCCGCAATTAGAATC--CAAAT----CCGCCTTGCCC---TAAGACAACCCG---GA---TCCCTTCTC-GGAAGAGACCAAC---TATATAACACCCTAGTCACA-GCCCACGCCTTCCTAATAATTTTCTTTTT-AGTAATGCCA-GTAATAATTGGGGGGTT--TGGAAATTGATTTCTCCCTCTAATATTAGGGGCCCCTGACATAGCGTTTCCACGAATAAACAACATAAGATTCTGACTCCTACCACCAGCCTT--CACGCTCCTATTATCATCCGCCGCGGTAGAAAAAGGAGCAG…
	OM237778	------------------------------------------------------------------------------------------TAGGT-ACATCAATAAGAATG--CTTAT----CCGTGCAGAGC---TAGGCCAGCCAG---GG---GCCCTCCTG-GGCAGGGACCAAT---TATATAATACAATTGTTACA-GCTCACGCTTTCCTTATAATCTTCTTCCT-GGTAATACCA-GTTCTCATTGGAGGCTT--CGGAAACTGACTCCTGCCCCTTATAATAGGCGCCCCAGACATAGCCTTTCCCCGACTAAACAATCTAAGATTCTGATTATTACCCCCTTCTCT--CACACTACTGGTAATATCCGCAGCGGTAGAAAGGGGGGCCG…
	KJ736514	-----------------------------------------ACCCTGTACT--TT-ATTCTAGG---AG-----TATGGTCGG-GGCTTCTTGGA-ACCTCAATAAGAATA--CTAAT----CCGAGCTGAGC---TAGGCCAACCTG---GC---TCCTTATTG-GGAAGAGATCAGT---TATACAACACAATTGTTACA-GCACATGCCTTCTTGATGATCTTCTTCCT-CGTAATGCCT-GTATTAATTGGCGGGTT--TGGGAACTGACTTCTCCCATTAATAATCGGTGCTCCGGATATAGCATTCCCGCGACTAAATAACTTAAGATTTTGACTCCTCCCACCATCATT--AACTCTTTTACTAATATCAGCCGCAGTAGAAAGGGGGGCTG…
	OR940137	----------------------------------------AACACTCTACT--TC-ATCTTTGG---TG-----TTTGATCAG-GTCTCTTAGGA-ACATCAATAAGAATA--TTGAT----CCGTGCTGAAC---TTGGTCAACCGG---GA---GCCTTATTA-GGAAGAGACCAGC---TATATAATACAATTGTAACT-GCTCATGCATTTTTAATAATTTTCTTTTT-AGTTATACCC-GTTTTAATTGGGGGGTT--TGGAAACTGACTTCTGCCTCTAATATTAGGAGCACCGGATATAGCCTTCCCCCGCCTAAATAATTTAAGGTTTTGATTACTACCCCCGTCATT--AACACTTCTGTTAATGTCCGCCGCTGTTGAAAGGGGAGCTG…
	MZ504169	--------------------------CATAAAGATATTGGAACTCTATACT--TT-ATCCTAGG---AA-----CCTGAGGAG-GCCTTTTAGGC-ACCTCAATAAGAATC--CTCAT----CCGTATTGAAC---TTGGTCAACCCG---GC---TCATTTCTG-GGCAGAGACCAAC---TATACAACACCATTGTTACA-GCCCACGCATTCCTAATAATCTTCTTCCT-CGTAATGCCA-GTAATAATTGGTGGTTT--CGGAAATTGACTCCTGCCCCTTATACTTGGGGCACCAGACATAGCATTCCCCCGCATAAATAACCTAAGATTCTGACTACTACCCCCTTCCCT--TACCCTTCTTGTATCATCGGCCGCAGTTGAAAAGGGGGTCG…
	MW278404	----------------------------------------TACACTATACT--TT-ATCTTAGG---AA-----TATGAGGAG-GACTCTTAGGC-ACCTCTATAAGAATC--CTTAT----TCGAATTGAGT---TAGGACAACCCG---GC---TCTTTCTTG-GGTAGAGACCAGT---TATATAATACTATTGTCACT-GCTCATGCCTTCCTAATAATTTTCTTTCT-GGTTATACCC-GTTATAATTGGAGGATT--TGGTAACTGACTTCTCCCCCTTATACTGGGAGCTCCAGATATAGCCTTCCCCCGAATAAACAACCTAAGATTTTGACTTCTACCCCCATCTCT--CGCCCTCCTTGTATCCTCCGCCCTAGTTGAAAAGGGGGTAG…
	KP254979	----------------------------------------AACCTTATATT--TC-ATTTTCGG---AA-----TCTGAGCAG-GCCTCTTAGGC-ACATCAATAAGGCTC--TTAAT----TCGAGCAGAAC---TAGGACAACCTG---GG---TCCTTACTA-GGAAGAGACCAAT---TATACAACACCATTGTAACA-GCTCACGCCTTCCTAATAATCTTCTTTCT-TGTTATACCT-GTAATAATTGGCGGCTT--TGGAAACTGACTCGTCCCATTAATATTAGCCGCACCAGACATAGCATTCCCACGACTAAATAACCTAAGATTCTGACTTCTCCCCCCATCACT--AGCACTTCTTATTATATCAGCAGCAGTAGAAAGAGGAGCTG…
	OM237789	----------------------------------------AATACTTTATT--TT-ATTTTTGG---AA-----TTTGATCAG-GGCTATTAGGC-ACTTCAATAAGCCTT--CTCAT----TCGAGCCGAAT---TAGGGCAACCTG---GA---TCTCTATTA-GGAAGAGATCAAC---TTTATAACACAATTGTTACC-GCACATGCATTCTTAATAATTTTTTTTAT-AGTTATACCC-GTGCTCATCGGGGGATT--TGGGAATTGGCTACTACCTTTAATACTGGCAGCACCAGACATAGCCTTCCCACGAATAAATAATATAAGATTTTGATTTTTACCGCCTTCTTT--AGTGCTTTTAGTAATATCAGCCGCTGTAGAGAGTGGTGCCG…
	OM237781	----------------------------------------AACCTTGTACT--TT-TTATTTGG---AG-----TCTGATCTG-GCCTTCTTGGG-ACCTCTATGAGAATA--TTAAT----TCGGGCCGAAT---TAGGGCAGCCCG---GA---TCTCTATTA-GGGAGTGATCAAC---TGTATAATACAATTGTCACA-GCCCATGCTTTTCTAATAATTTTTTTCCT-AGTTATGCCT-GTAATAATTGGGGGATT--TGGAAACTGACTCCTTCCTTTGATGCTCGGCGCCCCAGACATGGCATTTCCACGATTAAATAATTTAAGATTCTGACTTTTACCCCCGTCTTT--AATACTTCTTGTTATGTCTGCAGCTGTAGAAAGCGGAGTTG…
	HQ932582	--------------------------------------GGCACCTTATATT--TC-ATTTTTGG---AA-----TTTGAGCAG-GCCTACTTGGA-ACGTCCATAAGAATA--CTTAT----TCGAGCAGAAC---TTGGACAACCAG---GA---GCACTCCTA-GGAAGAGATCAAC---TTTACAACACAATTGTAACT-GCCCACGCTTTCCTAATAATCTTCTTTTT-AGTTATACCT-GTATTAATTGGAGGGTT--TGGTAATTGACTTTTACCACTAATACTCGGAGCCCCTGACATAGCTTTCCCACGCCTTAATAATTTAAGATTTTGACTATTACCTCCATCAAT--TTTCCTGCTAGTCATATCAGCCGCCGTAGAAAGAGGTGCCG…
	AY838871	--------------------------------GATATTGGBACCCTATACT--TC-ATCTTTGG---AA-----TCTGATCCG-GATTACTAGGC-ACCTCAATAAGTATA--CTTAT----CCGAGCAGAAT---TAGGACAACCAG---GA---GCACTGCTA-GGCAGAGACCAGT---TATATAATACAATTGTTACA-GCCCATGCATTCCTTATAATCTTCTTCTT-AGTAATACCC-GTACTAATTGGAGGATT--CGGAAACTGACTTCTACCTCTTATACTTGGCGCACCTGATATGGCATTCCCCCGATTAAACAACTTAAGATTCTGACTACTTCCACCCTCCTT--AATTCTTCTAGTTATATCAGCTGCAGTAGAGAGAGGAGTTG…
	OM237809	----------------------------------------TACCCTCTACT--TT-ATTTTTGG---AA-----TTTGGTCAG-GTCTTCTAGGA-ACATCAATAAGTATA--CTAAT----TCGTGCCGAAC---TTGGGCAACCCG---GG---GCGCTTCTA-GGAAGAGATCAAC---TATACAACACTATTGTTACG-GCCCATGCCTTCTTAATAATCTTTTTCCT-GGTAATACCC-GTACTAATTGGGGGCTT--TGGAAATTGACTCCTCCCCCTAATACTTGGAGCTCCTGATATAGCATTTCCACGTCTAAACAATCTTAGTTTCTGGCTTCTCCCTCCGTCCCT--CACTCTCCTAGTAATATCAGCAGCAGTAGAAAGCGGTGTTG…
	KJ736515	-----------------------------------------ACACTATATT--TC-CTATTTGG---TG-----TTTGATCAG-GACTTCTTGGA-ACCTCAATAAGTATA--CTAAT----TCGGACAGAAT---TAGGGCAACCAG---GT---GCCTTATTA-GGTAGAGACCAAC---TATATAATACAATTGTAACA-GCCCATGCCTTCTTAATAATTTTTTTTCT-AGTCATACCT-GTAATAATTGGGGGATT--CGGAAATTGATTGTTGCCTTTAATACTAGGGGCACCAGATATAGCCTTTCCACGCTTAAATAATCTAAGATTTTGACTTCTCCCTCCCTCTCT--AACACTATTAGTAATGTCAGCTGCTGTAGAAAGTGGGGCCG…
	HM473776	----------------------------------------AACACTTTACT--TT-ATTTTTGG---GG-----TNTGATCAG-GGCTCCTTGGC-ACATCTATAAGTATA--TTATT----TCGAGCAGAAT---TAGGCCAACCAG---GA---GCTTTACTA-GGAAGGGATCAAC---TATATAACACAATTGTAACT-GCCCACGCTTTCCTAATAATTTTTTTCTT-GGTGATACCT-GTTCTTATTGGTGGCTT--TGGTAATTGATTGCTCCCTTTAATATTGGCTGCCCCAGATATAGCTTTCCCACGACTAAATAACCTAAGGTTCTGACTTCTTCCGCCGTCATT--AACCCTTTTAGTTATGTCCGCCGCAGTCGAAAGAGGCGCCG…
	MN256601	----------------------------------------AACCCTCTACT--TT-ATCTTCGG---AG-----TATGATCTG-GGCTACTTGGC-ACATCTATAAGAATA--CTAAT----TCGAGCAGAGC---TCGGCCAACCTG---GA---TCTTTACTT-GGAAGAGACCAAC---TCTACAACACCATTGTCACC-GCACATGCCTTCCTAATAATCTTCTTCCT-TGTCATACCA-GTCCTGATTGGAGGATT--TGGAAATTGACTCCTACCACTCATACTGGCAGCACCAGACATAGCATTCCCCCGACTAAATAACCTCAGATTTTGACTCCTTCCACCATCCCT--AACCCTCCTAGTAATATCTGCAGCCGTAGAAAGAGGGGCAG…
	OM237791	---------------------------------------GGACTCTTTATT--TC-ATCCTTGG---TG-----TCTGAGCAG-GACTACTAGGA-ACTTCAATAAGATTA--CTAAT----CCGAGCAGAAC---TTGGACAACCCG---GA---TCTCTTCTA-GGTAGAGATCAAC---TCTACAACACTATCGTAACA-GCCCATGCGTTCCTAATAATTTTTTTTCT-CGTAATACCA-GTTCTCATTGGAGGATT--TGGAAATTGGCTCCTTCCCATAATACTTGGAGCACCAGACATAGCATTTCCTCGACTAAATAATCTTAGATTCTGACTTTTACCACCTTCCCT--CACCCTTCTAGTTATATCAGCCGCAGTAGAAAGAGGTGCAG…
	OP702885	--------------------------------------------------------------GG---AG-----TATGATCCG-GCCTTCTAGGT-ACATCAATAAGAGTA--CTAAT----TCGAGCAGAAT---TAGGCCAACCAG---GC---GCACTTCTA-GGTAGAGATCAAC---TCTATAATACAATTGTAACT-GCACATGCATTTTTAATAATTTTCTTTCT-AGTAATACCT-GTTATAATTGGAGGATT--TGGTAACTGACTTCTTCCATTAATAGTTGGAGCCCCAGATATAGCATTTCCACGACTCAACAACCTTAGATTCTGACTTTTACCTCCTTCTCT--TATTCTATTAGTAATATCCGCCGCAGTAGAAAGAGGAGTAG…
	KJ736229	-----------------------------------------ACCATATATT--TT-ATTATTGG---CG-----TCTGATCTG-GGCTACTTGGA-ACCTCGATAAGACTC--CTGGT----GCGCGCAGAGC---TCGGCCAACCCG---GA---TCCATACTC-GGGAGGGACCAGC---TCTACAACACTGTTGTAACG-GCCCACGCCGTATTAATAATTTTTTTCCT-AGTAATGCCC-GTTATGATCGGGGGTTT--CGGCAATTGGCTCGTCCCGCTAATACTAGCTGCCCCAGATATAGCCTACCCACGAATAAATAATATAAGTTTTTGGCTTTTACCCCCAGCCCT--CACCCTTCTTATTATGTCCGCGGCCGTGGAAAAAGGAGCAG…
	MW124515	----------------------------------------AACCCTCTATT--TT-ATTCTTGG---CG-----TATGATCAG-GACTACTAGGT-ACCTCAATAAGCCTA--TTAAT----TCGTGCCGAAC---TTGGTCAGCCAG---GC---TCCCTATTA-GGAAGAGACCATC---TATACAACGTTATTGTCACA-GCTCATGCATTCCTAATAATTTTCTTTCT-AGTAATACCG-GTATTAATTGGAGGATT--TGGTAACTGACTTCTTCCCCTAATACTCGGTGCACCGGACATGTCCTTTCCTCGATTAAATAACATGAGATTTTGACTCCTCCCCCCCGCCCT--TCTTCTTTTAGTTGCATCTGCAGCTGTTGAAAAAGGGGCAG…
	MF512129	----------------------------------------AACCCTATATT--TT-GTTCTTGG---CA-----TCTGGTCCG-GCCTTTTAGGA-ACGTCAATAAGCCTC--CTAAT----TCGCGCAGAAC---TTGGTCAACCAG---GA---TCCCTTCTG-GGAAGGGACCACC---TATACAATGTTATTGTAACT-GCTCACGCCTTTCTCATAATCTTTTTTCT-AGTAATACCA-GTATTAATTGGCGGGTT--TGGAAATTGGCTTCTACCTCTAATACTAGGCGCACCAGACATGTCTTTCCCTCGTCTAAACAACATAAGATTCTGACTGCTCCCTCCTGCCCT--TTTACTACTTGTTGCATCTGCTGCTGTAGAAAAAGGGGCAG…
	LC057250	---------------------------------------------------------------------------------GG-GCCTTCTAGGA-ACCTCTATAAGGCTT--CTCAT----CCGAGCAGAGC---TCGGCCAACCAG---GA---GCTCTGTTA-GGAAGAGACCATC---TTTACAACGTCCTTGTAACC-GCCCATGCTTTTCTTATAATTTTCTTTCT-CGTAATGCCA-GTACTTATTGGGGGCTT--CGGAAACTGACTTCTTCCAATAATACTAGGGGCCCCTGATATAGCTTTCCCACGCCTCAACAATATAAGATTCTGACTCCTTCCCCCCGCTCT--CACCCTTCTCGTTGCCTCCGCAGCAGTCGAAAAAGGGGCTG…
	DQ300129	--------------------------------------------CTCTACT--TC-ATTCTCGG---AG-----TTTGATCCG-GACTTCTCGGA-ACTTCTATAAGCCTT--CTTAT----TCGCGCAGAAT---TAGGCCAACCCG---GA---TCCCTTCTA-GGAAGAGACCACC---TATACAATGTTATTGTAACT-GCTCACGCCTTTCTAATAATCTTCTTTTT-AGTTATACCT-ATTCTCATTGGAGGCTT--CGGAAACTGACTCCTCCCCCTAATACTCGGAGCTCCAGACATATCCTTTCCTCGCCTTAACAATATAAGTTTCTGATTACTCCCACCAGCCCT--CATTTTACTCGTAGCCTCCGCCGCCGTAGAAAAAGGTGTCG…
	DQ300134	--------------------------------------------CTATACT--TC-ATTCTTGG---AA-----TTTGAGCAG-GACTATTAGGC-ACCTCAATAAGACTC--CTTAT----TCGTGCTGAAC---TAGGTCAACCAG---GA---TCATTACTA-GGAAGAGACCATT---TATACAATGTAATTGTTACA-GCCCACGCTTTTCTTATAATTTTCTTTCT-AGTAATACCT-GTTCTTATTGGAGGGTT--CGGGAACTGACTCCTTCCTCTTATATTAGGGGCCCCTGATATGTCATTCCCACGACTAAATAATATAAGATTCTGACTTTTACCTCCAGCTCT--AATTCTTCTAGTATCCTCTGCAGCAGTAGAAAAAGGAGTTG…
	DQ300127	----------------------------------------------TTACT--TT-ATTTTAGG---CA-----TCTGAGCAG-GCCTACTAGGA-ACCTCTATAAGACTT--CTAAT----CCGAGCAGAGC---TAGGCCAACCTG---GC---TCTCTACTA-GGCAGAGACCACT---TATATAATGTTATTGTGACT-GCACATGCTTTTCTTATAATTTTTTTCCT-TGTTATACCC-GTTCTCATTGGCGGATT--TGGTAATTGACTTCTGCCATTAATACTAGGCGCTCCTGATATATCTTTCCCCCGACTAAATAATATAAGGTTTTGGTTACTTCCTCCTGCCCT--TATTCTCCTTGTTTCCTCTGCTGCAGTCGAAAAAGGAGCAG…
	DQ300123	----------------------------------------------ATATT--TT-ATTCTAGG---AA-----TTTGATCCG-GATTACTAGGC-ACCTCAATAAGACTA--CTGAT----TCGAACAGAGT---TAGGTCAACCAG---GA---TCACTATTA-GGTAACGATCACC---TTTATAATGTCATCGTAACT-GCCCATGCATTTCTTATAATTTTCTTTCT-AGTTATACCT-GTGCTAATTGGCGGGTT--TGGAAATTGACTTCTACCATTAATAATAGGAGCCCCAGACATAGCATTCCCCCGCCTAAATAATATAAGATTTTGGCTTCTTCCCCCCGCACT--ATTTTTACTTGTTGCATCTGCAGCAGTAGAAAAAGGAGCCG…
	KY805822	--------------------------------------------------------------------------------------------GGA-ACATCTATAAGAATT--TTAAT----CCGAGCAGAAC---TAGGCCAACCTG---GA---TCCTTACTG-GGAAGAGACCAGA---TTTACAACACAATCGTAACA-GCACACGCATTCCTAATAATTTTCTTTCT-CGTAATGCCC-GTTCTTATTGGCGGGTT--TGGCAACTGGCTCGTTCCACTAATACTAGGCGCACCTGATATAGCATTCCCCCGAATGAACAACATAAGATTTTGGCTAATCCCCCCCTCACT--AACCCTATTGCTAATATCAGCAATCGTAGAAAAGGGCGCAG…
	OQ801423	--------------------------------GATATTGGTACAATGTACC--TT-CTCTTTGG---GA-----TCTGATCTG-GTCTCTTAGGA-ACATCTATGAGTGTT--CTTAT----TCGTGCTGAAC---TGGGACAACCGG---GC---TCACTTCTT-GGAAGTGACCAAC---TCTATAATACCATTGTAACT-GCCCATGCAGTCCTAATAATCTTTTTCCT-TGTCATGCCT-GTCCTAATTGGTGGATT--TGGAAACTGACTAGTCCCATTAATACTTGGGGCTCCCGATATAGCATTCCCTCGTATAAATAATATAAGCTTCTGACTTCTTCCCCCTTCCTT--AATTCTTCTCGTGATATCTGCCGCAGTCGAAAAAGGTGCCG…
	HQ932533	--------------------------------------GGCACCATATACT--TT-CTTTTAGG---GA-----TCTGATCTG-GTCTTCTCGGA-ACCTCTATAAGAGTT--TTAAT----CCGAGCAGAGC---TAGGCCAACCAG---GA---TCTCTTCTA-GGAAGAGACCAAC---TATATAATACAATTGTAACT-GCTCACGCAGTTTTAATAATTTTCTTCCT-CGTAATGCCT-GTCTTAATCGGTGGATT--TGGAAACTGACTAGTCCCCCTAATACTAGGGGCCCCTGATATGGCCTTCCCCCGAATAAATAATATAAGATTCTGACTCCTACCGCCAGCGCT--AATCCTTCTTGTCACTTCTGCAGCTGTAGAAAAGGGGGCTG…
	KR781458	--------------TTTTCAACAAATCATAAAGATATTGGAACAATATATT--TA-ATATTAGG---AG-----TTTGATCTG-GACTTCTAGGA-ACTTCCATAAGAGTT--CTTAT----TCGAGCCGAAT---TAGGTCAACCAG---GA---TCCCTTTTA-GGAAGAGACCAAC---TTTACAACACAATTGTCACA-GCACACGCCGTCCTAATAATCTTCTTCTT-AGTAATACCT-GTTCTTATTGGTGGATT--CGGAAACTGATTAGTTCCCCTAATACTGGCCGCACCAGACATAGCATTCCCTCGAATAAATAATATAAGATTTTGATTACTTCCTCCTTCACT--TATTCTTTTAGTAATGTCAGCAGCAGTAGAAAAAGGAGCAG…
	MF121211	----------------------------------------AACCATATATT--TT-ATACTAGG---TG-----TTTGATCCG-GCCTTCTTGGC-ACATCCATAAGGCTT--CTAAT----CCGTGCAGAAC---TCGGCCAACCCG---GG---TCCCTACTA-GGAAGAGACCAAC---TCTACAACACTATCGTAACT-GCCCATGCAGTCCTAATAATTTTCTTCCT-TGTAATACCA-GTCCTTATTGGTGGATT--TGGAAACTGACTCGTTCCTTTAATACTGGGGGCCCCTGATATGGCTTTCCCTCGTATAAATAACATAAGATTTTGACTCCTACCTCCTGCCCT--TATCCTTCTAGTTATATCAGCTGCAGCCGAAAAAGGAGCAG…
	MW374288	--ATGCGCTGACTATTCTCCACCAACCACAAAGATATTGGCACTTTATACT--TT-ATTTTAGG---TA-----CTTGATCTG-GTTTATTGGGC-ACCTCAATAAGACTA--CTAAT----CCGAGCAGAAC---TTGGCCAACCAG---GC---TCGCTATTA-GGGAGGGACCAAT---TGTATAATACAATTGTAACA-GCCCATGCTTTCCTTATAATTTTTTTTCT-TGTTATACCC-ATTTTAGTTGGGGGGTT--CGGGAATTGACTTATCCCATTAATATTGGGTGCCCCCGACATAGCTTTCCCCCGCCTAAATAACCTAAGCTTCTGGCTCTTACCCCCTGCCCT--AGCCCTCCTTATTTCCTCTAGGCTCGTGGAAAAAGGGGTTG…
	MK971156	-----------------------------------------ACACTATACT--TC-ATCTTCGG---AA-----TATGAAGAG-GTCTACTCGGC-ACCTCCATAAGAATA--CTCAT----CCGAGCCGAGC---TCGGACAACCCG---GG---TCCCTGTTA-AAAAGAGACCAGC---TCTACAACACCATCGTTACA-GCACACGCCTTCCTAATAATCTTCTTCCT-AGTGATACCC-GTCATAATCGGCGGATT--CGGAAATTGACTCATCCCCCTTATACTCGGCCTCCCCGACATAGCCTTCCCCCGAATAAACAACATAAGATTCTGGCTGCTGCCCCCCGCCCT--AACTCTTCTCATTGCCTCAGCAGCAGCCGAAAAGGGGGCCG…
	KX946862	----------------------------------------CACTCTCTACT--TT-ATTTTCGG---GG-----CCTGGTCTG-GCCTCCTTGGA-ACCTCAATAAGACTA--CTTAT----TCGAGCCGAAC---TAGGCCAACCTG---GC---TCCTTATTG-GGCAGGGACCAAC---TCTACAACACAATTGTAACG-GCCCATGCCTTCCTAATAATCTTCTTCCT-AGTTATGCCC-GTTCTCGTAGGTGGGTT--CGGCAACTGACTTATCCCCCTAATACTAGGCGCACCAGACATGGCCTTTCCCCGACTTAATAATATAAGATTCTGGCTGCTTCCGCCCTCTCT--AATCCTCCTTCTAAGGTCTGCCGCTGTAGAAAAGGGTGTCG…
	HM889211	---------------------------------------------------------------------------TTGATCAG-GCCTCCTCGGC-ACGTCTCTCAGGCTT--CTAAT----CCGCACAGAAC---TAGGCCAACCAG---GC---CCCTTCTTA-GGAAGAGACCAGC---TCTACAACACGATCGTCACC-GCTCACGCATTCTTAATAATTTTCTTTCT-AGTAATACCA-ATAATAATTGGCGGCTT--CGGAAACTGACTAGTACCACTAATACTCGGCGCACCCGATATAGCCTTTCCCCGCTTAAACAACATAAGATTCTGACTTCTACCCCCCTCACT--TACCCTCCTTTTATTTTCAGCAACAGTAGAAAAAGGCGCAG…
	JX420279	----------------------------------------CACCATATATA--TT-ATCTTTGG---TG-----CATGATCTG-GCCTATTAGGA-ACATCCATAAGACTT--ATAAT----TCGAATTGAAC---TCGGTCAACCTG---GT---GCATTCCTG-GGAAGTGACCAAC---TATATAATACTATTGTTACA-GCTCACGCATTTCTTATAATTTTCTTCTT-AGTTATACCC-GTAATAATCGGCGGGTT--TGGAAACTGACTAGTACCTTTAATACTCGGGGCACCTGATATGGCCTTCCCCCGCCTAAATAACATAAGATTCTGATTACTACCCCCATCTCT--TACACTTCTTCTCGCCTCTGCCGCGGTAGAAAAGGGGGTAG…
	KJ736480	-------------------------------------------CATATATT--TA-ATCTTTGG---GG-----TATGATCCG-GGCTACTAGGA-ACCTCAATAAGAATT--CTAAT----CCGAACAGAAT---TAGGACAACCTG---GA---GCATT-CTA-GGAAGAGACCAGC---TTTACAACACCATTGTCACC-GCACACGCATTCCTAATAATCTTCTTTCT-TGTTATACCC-ATAATAATTGGTGGGTT--TGGAAACTGATTAGTACCACTAATATTGGCAGCACCAGATATGGCGTTCCCTCGATTAAACAACATAAGATTCTGATTACTTCCTCCCTCCTT--AACACTTCTTGTTTTCTCCGCCGCAGTAGAAAAGGGAGCCG…
	KY972418	--ATGCGCTGATTTTACTCAACTAACCATAAAGATATTGGCACCATATACT--TA-ATCTTTGG---GG-----TGTGAGCCG-GACTTTTAGGC-ACCTCAATAAGAATT--CTTAT----TCGAACTGAGC---TAGGCCAGCCAG---GG---TCTTTTCTA-GGAAGAGACCAAC---TGTACAACACAATTGTAACG-GCCCATGCATTTTTAATAATTTTTTTCTT-AGTAATACCA-ATAATAATTGGTGGATT--CGGAAATTGATTAGTCCCGCTTATATTAGGGGCTCCAGACATAGCATTCCCCCGACTGAATAATATGAGATTCTGATTATTACCTCCCTCCTT--AACACTTTTAGTCTTTTCCGCAGCCGTGGAAAAAGGAGCAG…
	KM055006	-----------------------------AAAGATATTGGCACTTTATACT--TA-ATTTTTGG---CA-----TCTGATCGG-GAATGCTCGGC-ACCTCCATAAGAGTT--CTGAT----TCGTACAGAGC---TTGGGCAACCGG---GA---AGATTCTTG-GGAAGAGACCAAC---TCTATAACACCATCGTCACT-GCCCACGCCTTCTTAATAATTTTCTTTCT-TGTAATGCCA-GTAATAATTGGAGGGTT--TGGAAACTGATTAGTGCCCTTAATGCTTGCGGCCCCAGACATAGCATTTCCCCGGCTCAATAATATAAGTTTCTGACTTCTCCCCCCTTCTCT--CATTCTTCTTATCTTTTCTGCCACGGTAGAGAAAGGGGCTG…
	MK696602	----------------------------------------------------------------------------TGATCCG-GGATACTTGGA-ACCTCTATAAGCTTA--TTAAT----TCGTACCGAAC---TAGGACAACCGG---GA---AGATTTTTA-GGAAGAGACCAAC---TATATAACACAATTGTTACC-GCCCACGCCTTTTTAATAATTTTCTTTCT-TGTTATGCCA-GTTATAATTGGCGGCTT--TGGAAATTGACTAGTCCCCTTAATACTAGCAGCCCCTGATATGGCTTTCCCTCGACTTAACAACATAAGGTTTTGACTCCTACCCCCCTCTCT--AATTCTTTTAATCTTCTCTGCTACAGTAGAAAAAGGAGCTG…
	JX028071	--------------------------------------------CTATACC--TC-ATTTTTGG---AA-----TTTGAGCCG-GAATACTAGGA-ACCTCAATAAGGTTA--CTAAT----TCGAACAGAAT---TAGGACAACCAG---GA---AGCTTTCTA-GGCAGAGACCAGC---TCTACAATACCATTGTAACT-GCCCATGCTTTCTTAATAATCTTCTTCCT-TGTAATACCA-GTAATAATTGGCGGCTT--CGGAAACTGACTCGTCCCACTGATATTAGCTGCGCCAGACATAGCATTTCCACGCCTAAATAACATAAGCTTCTGACTATTGCCTCCCTCCCT--CATTCTACTCATTTTTTCTGCCACCGTAGAAAAAGGAGCAG…
	ON903196	--------------------------CATAAAGATATTGGCACACTCTACC--TT-ATTTTCGG---AA-----TTTGATCGG-GAATACTAGGA-ACTTCTATAAGACTT--CTTAT----TCGAACAGAAC---TAGGACAGCCCG---GC---AGATTTCTA-GGCAGGGATCAAC---TATACAACACCATTGTAACA-GCCCATGCCTTCTTAATAATCTTTTTCCT-GGTGATACCC-GTTATAATTGGAGGGTT--CGGAAACTGATTAGTCCCCCTTATACTAGCCGCCCCCGATATAGCTTTCCCACGACTCAATAACATAAGATTCTGATTACTTCCCCCATCCCT--GATCCTCCTAATCTTCTCCGCCACAGTAGAAAAAGGAGCTG…
	KC017475	---------------------------------------------------------------------------ATGAGCAG-GACTTCTAGGA-ACATCCATGAGAATT--CTAAT----TCGTACCGAAC---TAGGACAACCAG---GA---ACATTCCTA-GGAAGAGACCAAC---TCTATAACACAATTGTAACA-GCCCATGCCTTCCTAATAATTTTCTTTCT-AGTAATACCA-ATAATGATTGGAGGGTT--TGGAAACTGACTTGTTCCCCTAATACTCGGAGCGCCAGACATGGCATTTCCTCGTCTAAATAACATAAGGTTTTGACTACTGCCTCCCTCCCT--CACACTGTTAGTTTTTTCAGCCGCAGTGGAAAAAGGAGCCG…
	MN684047	----------------------------------------CACTATATACC--TC-ATCTTCGG---TG-----TCTGAGCAG-GCCTGCTCGGC-ACATCAATAAGAGTT--CTAAT----TCGAACAGAAC---TAGGACAACCAG---GA---GCATTTTTA-GGCAGAGACCAAC---TCTACAACACCATCGTTACT-GCTCACGCTTTCTTAATAATTTTCTTCCT-AGTAATGCCT-ATGATAATTGGAGGCTT--CGGCAACTGATTAGTTCCACTAATACTAGGGGCCCCAGACATGGCTTTCCCCCGACTAAATAATATAAGATTCTGACTTCTCCCCCCTTCATT--AACCCTACTAGTCTTCTCAGCGGCTGTAGAAAAAGGTGCAG…
	MZ568411	-------------------AACAAATCATAAAGATATTGGCACTATATACC--TA-ATTTTTGG---TG-----TTTGAGCAG-GACTCCTAGGA-ACATCCATAAGAGTA--CTAAT----TCGAACTGAAC---TAGGGCAACCCG---GA---TCGTTTCTG-GGGAGAGACCAAC---TATATAATACTATTGTTACC-GCCCACGCTTTCTTAATAATTTTCTTCCT-TGTTATACCT-ATAATAATCGGCGGATT--CGGAAACTGGCTGGTACCCCTAATATTAGGCGCACCTGACATGGCCTTCCCGCGACTAAATAATATAAGCTTCTGACTTCTACCCCCCTCGCT--CACTCTACTGATCTTCTCCGCTGCAGTAGAAAAAGGAGCAG…
	OL964322	------------------------------------------------------------------------------AGCAG-GACTTTTAGGA-ACATCTATAAGACTT--TTAAT----TCGAGCGGAGC---TCGGTCAACCAG---GA---GCCCTTTTA-GGAAGAGACCAGT---TATATAATACTATTGTAACT-GCCCACGCTTTCCTTATAATTTTTTTCTT-AGTTATACCA-GTTATAATTGGAGGGTT--CGGAAATTGATTAGTTCCTCTTATATTAGGACTTCCTGATATAGCATTCCCACGGATAAATAACATAAGGTTTTGACTTCTACCTCCTTCTCT--AACCCTATTAGTTGCATCAGCAGCGGTAGAAAAAGGAGTTG…
	KJ736432	-----------------------------------------ACCCTTTATT--TT-ATTCTTGG---GG-----CCTGAGCAG-GGATACTAGGC-ACCGCCATAAGAGTT--TTAAT----TCGAGCAGAAC---TGGGACAACCAG---GA---GCATTTCTT-GGAAGAGACCAGC---TGTATAACACCCTAGTAACT-GCCCACGCCTTTCTCATAATTTTCTTCAT-GGTAATACCA-ATCATAATCGGTGGATT--TGGGAATTGATTAGTACCACTAATACTTGGAGCCCCAGATATAGCATTCCCCCGATTAAATAATATAAGATTTTGACTTCTCCCACCATCCTT--AACACTACTAGTTACCTCAGCAGCCGTAGAAAAAGGTGTTG…
	MG759522	---------------------------------------GCACTATATATC--TA-ATATTCGG---CG-----CCTGAGGAG-GACTCCTCGGC-ACCTCCATAAGACTA--CTGAT----TCGCATCGAGC---TTGGACAGCCCG---GT---GCCTTCCTC-GGAAGAGATCAAC---TATATAACACCATTGTGACA-GCACATGCATTTCTAATAATCTTCTTCCT-GGTAATACCA-GTAATAATCGGAGGATT--TGGCAACTGACTGGTGCCACTAATATTAGGCGCACCCGATATAGCTTTCCCGCGACTAAACAACATAAGATTCTGACTTCTGCCCCCCTCTCT--AACCCTTCTTCTAGCCTCTGCAGCAGTAGAAAAAGGAGTCG…
	LC342639	----------------------------------------AACATTATATT--TT-ATTCTAGG---CG-----TTTGAGGCG-GCCTTCTAGGA-ACCTCAATAAGTGTA--TTAAT----CCGTATAGAAT---TAGGCCAACCAG---GT---GCCCTTCTA-GGTAGCGACCAAT---TATATAACACAATTGTAACC-GCCCATGCCTTTCTAATAATTTTTTTTAT-AGTAATACCT-ATTTTTATTGGAGGATT--TGGTAATTGACTAGTCCCCCTTATACTAGGAGTTCCAGATATAGCATTCCCCCGAATAAACAATATAAGATTTTGATTACTCCCCCCTTCCCT--TACTTTACTAGTAACATCAGCAGCAGTAGAAAAAGGAGTTG…
	OQ417235	------------------------------AAGATATTGGTACCCTTTACT--TC-ATCTTTGG---TG-----TATGAGCAG-GTCTCCTCGGC-ACATCCATAAGCCTC--CTGAT----CCGAGCTGAAC---TTGGACAACCCG---GA---TCGCTCCTC-GGGAGAGACCAAC---TATATAATACAATCGTTACA-GCACACGCATTCCTGATAATCTTTTTTCT-AGTTATGCCC-GTCATAATCGGTGGATT--TGGAAACTGGCTAGTCCCTCTTATACTTGGTGCTCCAGACATGGCGTTCCCACGACTAAACAACATAAGATTCTGGCTACTCCCTCCTTCCTT--GACACTACTCGTTATGTCCGCCGCAGTAGAAAAAGGAGTGG…
	MZ873361	----------------------------------------------------------------------------TGAGCCG-GACTTCTAGGC-ACATCTATAAGACTG--CTTAT----TCGGGCAGAGC---TAGGACAACCCG---GA---TCTTTATTA-GGAAGAGACCAAC---TTTATAATACAATCGTAACA-GCACATGCATTTTTAATAATTTTCTTTTT-AGTAATGCCA-GTTATAATTGGGGGGTT--TGGAAACTGGTTAGTTCCCCTTATATTAGGTCTTCCCGACATAGCATTTCCACGACTAAATAATATAAGATTTTGACTACTACCCCCGTCTCT--AACTTTATTAATTGCCTCGGCGACAACCGAAAAAGGAGTGG…
	MN855128	---------------------------------------------------------------------------------------------------------------------------------------------------------------------------------------------------------------------------------------------------------------------------------------------------------------------------------AATAACATAAGATTCTGACTCCTTCCTCCATCCCT--AACTCTTCTGATTATATCTGCTGCAGTAGAAAAAGGAGTAG…
	OQ801444	--------------------ACAAATCATAAAGATATTGGCACTTTATATT--TT-ATTTTTGG---AG-----CATGAGGAG-GACTTCTAGGC-ACCTCTATAAGAATT--CTAAT----CCGAGCTGAAT---TAGGTCAACCTG---GA---GCCCTATTA-GGCAGAGACCAAC---TATACAACACAATCGTAACC-GCCCATGCATTTCTAATAATTTTCTTTCT-AGTTATGCCC-GTTATGGTAGGGGGATT--TGGAAATTGATTAGTACCTCTAATACTAGGACTCCCTGACATAGCATTCCCCCGAATAAATAATATAAGATTCTGACTTCTACCCCCTGCCCT--TACCTTATTAGTTATATCCGCCGCCGCTGAAAAAGGAGTAG…
	MH935109	--------------------------------------------------------------------------------------------GGA-ACCTCTATAAGGATC--CTAAT----CCGTGCTGAAC---TAGGCCAACCAG---GA---GCCCTGTTA-GGAAGCGACCAGC---TATATAACACAATCGTTACA-GCCCACGCATTCCTAATAATTTTCTTTTT-AGTTATACCA-GTAATGGTAGGGGGATT--CGGAAACTGATTAGTCCCCTTAATATTAGGGCTACCAGACATAGCGTTCCCCCGCATAAATAATATAAGATTTTGACTGTTGCCCCCCGCCCT--TACTTTACTTGTTATATCTGCAGCCGCAGAAAAAGGAGTTG…
	KX867428	--------------------------CATAAAGATATTGGAACCCTATACT--TC-ATCTTCGG---TG-----CCTGAGCCG-GACTCCTCGGC-ACCTCAATAAGACTC--TTAAT----TCGAGCTGAAC---TTGGCCAGCCCG---GC---GCTCTTTTA-GGAAGAGACCAGC---TTTATAATACTATTGTTACT-GCACACGCATTCCTGATAATCTTCTTCTT-AGTAATACCA-GTAATAATCGGAGGATT--TGGTAACTGACTAGTACCCCTAATACTAGGACTCCCAGACATGGCATTCCCACGAATAAACAACATAAGATTCTGATTACTCCCCCCGTCCCT--AACTTTATTAATTGCATCTGCCGCCGCAGAGAAAGGAGTTG…
	HQ024386	--------------------------------------GTTACTCTCTATT--TT-ATTTTTGG---GG-----CTTGAGCAG-GCTTACTCGGA-ACATCTATAAGCCTA--TTAAT----TCGTGCAGAAC---TAGGACAGCCCG---GA---GCCCTTCTA-GGAAGAGACCAGC---TCTATAACACTATCGTTACA-GCCCACGCGTTCCTAATAATCTTTTTCTT-GGTTATACCT-GTTATAATTGGCGGATT--CGGAAACTGACTAGTCCCCTTAATACTAGGACTTCCAGATATGGCTTTTCCCCGAATAAACAACATAAGTTTCTGACTTCTTCCCCCCTCACT--AACCCTACTAGTAGCATCTGCCGCAGTAGAAAAGGGAGTTG…
	ON077581	----------------------------------------AACCCTATACT--TT-ATTTTTGG---GA-----CTTGATCTG-GCCTCCTAGGT-ACATCCATATGTCTT--CTATT----TCGAGCTGCAT---TAGGTCAACCTG---GC---GCACTTTTA-GGTACAGACCAAC---TTTATACTACTATTGTTACT-GCTCACGCTTTTTTTTTTTTTTTTTTTAT-AGTACTACCA-ATTTTAATTGGTGGATT--TGGTACCTCACTTCTTCCATTAATATTATGTGCACCAGATATACCTTTCCCTCGACTCAACAATATAGGATTCTGCCTTCTCCCTCCTTCTTT--ATTTCTACTTCTTTCTTCAAGAATTGTATACAAAGGAGTCG…
	KJ855072	-----------------------------------------------------------------------------------------TTAGGA-ACATCTATAAGAATA--CTAAT----TCGAGCCGAAT---TAGGACAACCTG---GA---GCCTTACTA-GGCAGTGACCAAT---TGTATAACACAATTGTAACT-GCCCACGCCTTCCTTATAATTTTCTTTTT-AGTGATGCCT-GTAATAATAGGCGGGTT--TGGAAACTGACTCGTCCCTCTCATGCTTGGAAGCCCCGACATACTTTACCCCCGTATAAACAACATGAGGTTTTGACTTCTTCCTCCATCACT--TACTTTACTTTTAAGCTCGGCAATTGTAGAAAAAGGGGCTG…
	MZ504188	-----------------------------AAAGATATTGGAACCTTGTATT--TT-ATTTTTGG---AA-----CCTGGTCAG-GATTGCTAGGC-ACATCAATAAGACTT--TTAAT----TCGTGCAGAAT---TGGGACAGCCGG---GG---GCCTTGTTA-GGCAGTGATCAAT---TATATAATACAATTGTGACA-GCCCACGCTTTTTTAATAATTTTTTTTTT-AGTAATACCG-ATTCTTATTGGGGGCTT--CGGAAACTGACTTCTCCCCTTAATATTAGGAGCGCCTGATATAGCTTTCCCTCGCCTAAATAATATAAGATTTTGACTTCTACCTCCCTCCCT--CATTCTACTTCTATCCTCATCCGTCGTCGAAAAGGGAGTAG…
	KP254691	----------------------------------------AACTTTATATT--TT-ATTTTCGG---CA-----CATGATCCG-GTTTATTAGGC-ACATCAATAAGACTT--CTTAT----TCGAGCAGAAT---TAGGTCAGCCGG---GC---GCTCTGTTA-GGTAGTGATCAAC---TATATAACACTATTGTCACA-GGACATGCTTTTCTTATAATTTTCTTTTT-AGTTATGCCA-ATTCTAATTGGTGGATT--TGGCAATTGACTTATTCCACTAATATTAGGGGCTCCTGATATGGCTTTCCCTCGCCTTAATAATATAAGATTTTGATTACTTCCTCCTTCTCT--TATTCTCCTTCTCTCCTCTAGCCTAGTTGAAAAAGGGGTTG…
	MN855127	--ATGCGATGGCTATATTCTACAAATCATAAAGACATTGGTACGCTATATT--TT-ATTTTTGG---TA-----TTTGATCTG-GTCTTTTAGGG-ACTTCTATAAGAATT--TTAAT----TCGAGCTGAAC---TTGGCCAGCCTG---GC---GCTTTATTA-GGAAGAGACCAAC---TTTATAATACAATCGTCACG-GCTCACGCCTTTTTAATAATTTTTTTTCT-CGTAATACCA-GTTATAATCGGTGGATT--TGGCAATTGATTAGTTCCTTTAATGCTAGGGGCGCCAGACATGGCATTCCCACGACTAAATAATATAAGGTTCTGGCTTCTCCCCCCTTCATT--AATTATACTCCTTGCCTCGGCAGCAGTAGAAAAAGGAGTGG…
	KJ847306	---------------------------------------GTACTTTATATT--TT-ATATTGGG---TA-----TTTGATCAG-GCCTACTTGGG-ACATCTATAAGACTC--CTAAT----TCGAGCAGAAT---TAGGCCAACCAG---GA---ACCTTATTG-GGCTCCGATCAAC---TATACAACACAATTGTAACC-GCCCATGCTTTTCTTATAATTTTTTTTCT-GGTGATACCA-GTAATAATCGGGGGTTT--CGGAAATTGATTATTACCCCTAATGTTGGGTGCGCCCGACATAGCCTTTCCCCGACTAAATAATATAAGATTCTGACTTTTACCCCCCGCACT--AACTATACTACTAGCCTCTGCTGCAGTAGAAAAGGGAGCCG…
	KY823500	---------------------------------------------TATATT--TT-ATTTTTGG---AA-----CCTGATCTG-GCTTATTAGGC-ACATCTATAAGGATA--CTTAT----TCGTGCTGAAT---TAGGACAACCCG---GG---TCTTTATTA-GGGAGAGACCAAC---TCTACAATACAATTGTAACA-GCCCATGCTTTCCTAATAATCTTCTTCTT-AGTAATACCT-ATTCTTGTAGGAGGATT--CGGTAATTGACTTATCCCTCTTATGCTTGGCGCTCCTGATATAGCGTTCCCTCGATTAAATAATATAAGATTCTGGTTATTACCACCATCATT--AATCCTTTTATTAAGATCAAGTGCGGTTGAAAAGGGGGTGG…
	ON077354	-------------------------------------------------------------------------------TCAG-GACTTTTAGGG-ACGTCAATAAGACTG--TTAAT----TCGAGCTCAAT---TAGGGCAACCAG---GA---TCACTCCGA-TGGAGGGACCAAC---TATATCATACCATTGTAACG-GCTCATGCATTTTTAATCATTTTCTTTTT-AGTTATACCA-GTTTTTATTGGTGGATT--TGGAAACTGGTTACTTCCCCCAATATTGGGGGCACCAGACACAGCCTTTCCACGACTTCATCATATGCGGTTTTGACTTCTTCCCCCAGCACT--TACCCTTTTGGTGGCTTCAAGAGCTGGGGAAAAAGGAGTCG…
	KX946850	----------------------------------------AACCCTATATT--TT-ATCCTTGG---TA-----CCTGATCTG-GTCTTTTAGGA-ACCTCAATAAGCCTC--TTAAT----TCGAGCAGAAC---TCGGACAACCCG---GA---TCTTTATTA-GGAAGAGACCAAC---TATACAACACTATTGTAACC-GCCCACGCTTTCCTAATAATTTTTTTTCT-TGTTATACCT-ATTTTAGTTGGAGGATT--TGGAAACTGACTAATTCCCCTTATACTCGGTGCCCCAGACATAGCCTTTCCACGCCTAAATAATATAAGATTTTGGCTCCTGCCCCCCTCACT--AATTCTCCTTCTTTCCTCAAGAGCCGTAGAAAAAGGAGTCG…
	MK308642	------------------------ATCATAAAGATATTGGCACTCTTTATT--TC-ATTTTTGG---TG-----TGTGGTCAG-GCCTACTAGGT-ACCTCTATAAGACTC--TTAAT----TCGGGTAGAAT---TAGGCCAACCTG---GT---TCATTCCTT-GGTAGTGACCAGT---TATACAATACTATTGTAACA-GCCCATGCCTTTCTAATAATCTTCTTTCT-CGTAATGCCA-GTATTCATTGGGGGATT--TGGTAATTGATTAGTCCCATTAATACTAGCAGCGCCTGATATGGCTTTCCCTCGGATAAATAATATAAGATTCTGACTCTTACCCCCAGCATT--AATTCTTTTACTAAGGTCCGCAGCAGTGGAAAAAGGTGTTG…
	GU672186	--------------------------------------GGCACACTATATT--TT-ATTTTTGG---GA-----CTTGGTCAG-GCTTACTTGGA-ACATCTATAAGGATA--CTAAT----TCGAGCTGAGC---TTGGCCAACCAG---GA---TCTCTCCTA-GGAAGAGACCAAC---TTTATAACACTATTGTAACC-GCGCATGCTTTTTTAATAATTTTTTTCTT-AGTAATACCT-ATTTTGGTAGGAGGGTT--CGGAAACTGATTAATTCCCTTAATGCTAGGGGCACCTGATATGGCTTTCCCTCGGCTTAATAATATAAGATTTTGGTTGCTCCCTCCCTCTTT--AATTCTTTTGTTGGCATCTAGAGCTGTCGAAAAAGGAGTCG…
	OQ417171	----------------------------TAAAGATATTGGGACACTTTACT--TT-ATTTTTGG---CA-----CCTGATCTG-GTCTGCTTGGC-ACTTCTATAAGATTA--TTAAT----CCGAGCAGAAT---TAGGCCAACCCG---GA---TCTTTACTA-GGAAGAGACCAGC---TTTACAACACTATCGTGACA-GCACATGCTTTTCTTATAATTTTCTTCCT-TGTAATACCT-ATTCTCGTTGGTGGGTT--TGGAAATTGGCTAATTCCCTTGATGCTTGGGGCCCCTGATATGGCTTTCCCACGGCTAAATAATATAAGGTTTTGATTACTTCCTCCTTCCCT--TATCCTCTTACTTTCTTCAAGAGCGGTAGAGAAAGGAGTTG…
	MZ504191	-------------------------TCATAAAGATATTGGAACCTTATACT--TT-ATTTTTGG---TA-----CTTGATCAG-GCCTTCTAGGT-ACATCAATAAGTCTC--CTTAT----TCGAGCGGAAC---TTGGGCAACCAG---GA---GCCTTACTC-GGAAGAGACCAGC---TCTACAACACCATTGTTACA-GCCCACGCTTTTCTAATAATCTTCTTCCT-AGTCATGCCA-ATCCTAGTTGGTGGGTT--TGGAAATTGACTGATCCCTTTAATACTTGGAGCGCCTGATATGGCATTCCCCCGTCTCAACAATATAAGATTCTGACTACTTCCCCCTTCTTT--AATCCTTTTACTCTCCTCCAGAGCTGTAGAAAAGGGGGTTG…
	HQ941717	-------------------------------------------CTTATATT--TT-ATCTTTGG---CA-----CTTGATCAG-GCCTACTTGGT-ACATCAATAAGCCTC--CTTAT----TCGTGCTGAAC---TAGGACAACCAG---GA---GCATTATTA-GGAAGTGACCAAC---TATACAATACAATCGTAACA-GCCCACGCCTTCCTAATAATTTTCTTTCT-TGTAATACCA-GTATTAATTGGAGGATT--CGGGAACTGATTAATCCCCCTTATGCTGGGTGCCCCAGACATAGCTTTTCCCCGATTAAATAACATAAGATTTTGACTTTTACCCCCCTCTTT--AATTTTACTTCTTGCTTCAGCTGCAGTAGAAAAAGGTGTTG…
	KY823499	---------------------------------------------TCTATT--TT-ATTTTTGG---TA-----CTTGATCAG-GCCTACTTGGC-ACTTCAATAAGCCTT--CTAAT----TCGTGCAGAGT---TAGGCCAACCAG---GC---TCTCTTCTT-GGTAGTGACCAAT---TATATAATACTATCGTAACT-GCTCATGCATTTCTCATGATTTTCTTCCT-AGTTATGCCC-ATTCTAGTAGGTGGATT--TGGTAATTGACTAATTCCACTTATGCTTGGGGCCCCTGACATGGCCTTCCCCCGTCTTAATAACATAAGTTTCTGACTTCTCCCCCCATCCCT--GATCTTACTCCTATCATCAGGAGCAGTAGAGAAAGGTGTTG…
	MN690220	--------------------------------GACATCGGAACCCTATATT--TT-ATTTTCGG---CA-----CTTGATCCG-GCCTCTTAGGC-ACCTCCATAAGTATC--CTCAT----CCGGGCAGAGC---TCGGGCAACCAG---GC---TCGCTTTTG-GGCAGAGATCAGC---TATATAACACAATTGTGACA-GCTCACGCTTTCCTAATAATTTTCTTCCT-AGTTATACCA-GTATTAGTTGGTGGTTT--CGGTAACTGACTAATCCCCTTAATGCTAGGCGCACCAGACATAGCATTCCCCCGCTTAAATAATATAAGATTTTGACTCTTACCCCCTTCCTT--AATCCTCCTTCTAAGATCTTCTACTGTTGAAAAAGGTGTTG…
	KY657671	---------------------------------------------TTTACT--TC-ATTTTTGG---TA-----CTTGATCTG-GCCTCTTAGGA-ACCTCAATAAGTCTT--CTTAT----TCGAGCCGAAC---TAGGTCAACCTG---GT---TCACTTCTT-GGAAGAGATCAGT---TATATAACACCATTGTTACA-GCTCATGCTTTTTTGATAATCTTCTTTCT-TGTTATACCA-ATTCTTGTAGGAGGTTT--TGGAAATTGATTAATCCCCTTAATATTAGGAGCCCCAGATATGGCCTTCCCTCGTCTTAATAATATAAGGTTTTGACTTCTTCCCCCCTCACT--AATTCTTCTCCTATCCTCAGGAGCTGTCGAAAAAGGAGTTG…
	MW487572	----------------------------------------------------------------------------------G-GTCTTTTAGGA-ACCTCAATAAGGCTC--CTTAT----TCGCGCTGAGT---TGGGACAACCTG---GA---TCCCTCCTC-GGAAGAGACCAAC---TTTATAACACAATTGTTACT-GCCCACGCTTTTCTTATAATTTTCTTTTT-AGTTATACCT-GTGCTAGTAGGTGGTTT--TGGTAATTGATTAATCCCACTCATATTAGGCGCCCCTGACATAGCTTTCCCACGTTTAAATAATATAAGCTTCTGGCTCCTACCCCCCTCTCT--AGTTCTTCTGCTATCCTCAGCTGCTGTCGAAAAAGGAGTAG…
	MT138993	-----------------------------AAAGATATTGGCACCTTATACT--TC-ATTTTCGG---AA-----CTTGGTCTG-GCCTTTTAGGG-ACTTCCATAAGTCTT--CTTAT----TCGTGCTGAAC---TAGGACAACCCG---GT---TCTCTTCTA-GGCAGAGATCAAT---TATATAATACTATTGTTACT-GCCCATGCATTTCTAATAATTTTTTTCCT-AGTTATACCA-GTTTTAGTGGGAGGATT--TGGAAATTGATTAATCCCTCTAATATTAGGTGCTCCTGATATAGCTTTTCCTCGATTAAATAATATAAGATTTTGATTACTACCCCCCTCCTT--AATTCTTTTATTATCTTCTAGGGCTGTAGAAAAGGGAGTAG…
	MT138992	-----------------------------AAAGATATTGGTACTCTATATT--TT-ATTTTTGG---AA-----CTTGATCTG-GTCTTCTAGGC-ACTTCTATAAGAATA--CTGAT----TCGGGCCGAAC---TAGGTCAACCAG---GA---TCTCTTCTA-GGCAGAGACCAAC---TTTATAACACTATCGTTACA-GCCCATGCTTTTTTAATGATTTTTTTCTT-GGTAATACCA-GTATTAGTGGGAGGCTT--CGGTAATTGATTGATCCCTCTTATATTAGGAGCTCCTGATATGGCTTTCCCTCGACTAAATAATATAAGATTCTGATTACTCCCACCGTCCTT--AATTCTCTTACTTTCTTCTAGAGCAGTTGAAAAAGGAGTAG…
	MZ539853	----------------------------------------AACTTTATACT--TT-ATTTTCGG---TA-----CTTGGTCAG-GTCTTTTAGGA-ACATCCATGAGTTTA--CTAAT----TCGAGCAGAAT---TAGGTCAACCTG---GA---TCTCTTTTA-GGAAGAGACCAAC---TTTATAACACCATCGTTACT-GCCCACGCTTTCTTAATAATTTTTTTCTT-GGTTATACCA-GTATTAGTAGGAGGGTT--TGGAAACTGATTAATCCCTTTAATACTTGGTGCTCCAGATATAGCCTTCCCACGTCTCAATAATATAAGATTCTGACTTCTTCCTCCTTCTCT--TATCCTCCTTCTTTCTTCTAGAGCCGTAGAAAAAGGTGTAG…
	MW064265	--------------------------------------------CTATACT--TT-ATCTTTGG---AA-----CCTGATCAG-GCCTTCTAGGC-ACATCAATAAGAATA--CTAAT----TCGAGCCGAAT---TAGGGCAACCAG---GA---TCTCTTTTA-GGCAGAGATCAGC---TCTATAACACTATTGTTACA-GCTCATGCTTTCCTTATAATTTTCTTTCT-TGTAATACCA-GTTCTTGTCGGAGGTTT--TGGTAATTGACTCATCCCATTAATACTCGGCGCTCCTGATATAGCCTTTCCTCGACTGAACAACATAAGATTTTGACTTTTACCCCCATCCTT--AATCCTTCTTCTTTCTTCCAGGGCTGTAGAAAAGGGGGTGG…
	DQ172704	--------------------CCAAATCATAAAGATATTGGCACACTATATT--TT-ATATTTGG---AA-----TTTGATCAG-GGCTTTTAGGC-ACTTCAATAAGACTC--CTTAT----TCGAGCTGAGT---TAGGCCAACCAG---GA---TCTTTATTA-GGTAGCGACCAGC---TTTACAACACAATTGTAACC-GCCCATGCTTTTTTAATAATTTTCTTTCT-TGTTATACCA-GTATTTATTGGAGGATT--TGGTAATTGATTACTTCCTTTAATACTCGGAGCACCAGATATAGCATTTCCTCGTCTAAATAATATAAGCTTTTGACTCCTTCCACCAGCACT--AACTCTTTTAGTAGCTTCAAGGGCTGTAGAAAAGGGAGTTG…
	HQ932519	--------------------------------------GGCACTTTATACT--TT-TTATTTGG---AG-----TCTGATCAG-GACTATTAGGC-ACATCCATAAGGTTG--CTAAT----TCGTGCAGAAC---TTGGACAGCCCG---GA---TCCCTTTTA-GGAAGTGATCAAC---TTTATAACACTATTGTAACA-GCCCATGCATTCTTAATAATTTTCTTCCT-AGTAATACCC-GTTTTTATTGGGGGGTT--TGGAAACTGACTACTTCCTCTCATACTCGGAGCTCCAGATATAGCTTTCCCACGACTTAATAATATGAGATTTTGGTTACTGCCTCCAGCATT--AACCCTTCTAGTTGCATCTAGTGCTGTCGAAAAAGGAGTAG…
	KX342960	----------------------------------------CACATTATATT--TT-ATTTTTGG---AA-----TTTGATCAG-GTTTACTTGGA-ACCTCAATAAGGCTA--CTAAT----TCGTGCAGAAC---TTGGCCAGCCGG---GA---TCTCTTCTC-GGTAGAGACCAAC---TTTATAATACTATTGTTACA-GCACATGCATTTTTAATAATTTTCTTTTT-AGTGATACCT-GTATTTATTGGTGGATT--TGGAAATTGACTTCTTCCGCTTATACTTGGAGCCCCCGATATAGCCTTTCCACGACTTAACAACATAAGATTTTGATTGTTGCCACCTGCATT--AACTCTTTTACTTGCCTCAAGAGCAGTAGAAAAAGGTGTAG…
	JN631311	----------------------------------------CACTATATATT--TT-ATTTTCGG---AA-----TTTGATCCG-GGCTGTTAGGG-ACCTCAATAAGGCTC--CTTAT----CCGAGCAGAAC---TAGGGCAACCCG---GG---GCTCTCCTA-GGGAGAGACCAGC---TATATAATACAATTGTTACA-GCCCACGCTTTCCTAATAATCTTCTTTTT-AGTTATACCT-GTTATAATCGGCGGGTT--TGGAAACTGATTAGTCCCACTTATACTAGGTAGGCCTGATATGCTATACCCGCGAATAAACAATATAAGATTTTGGCTTCTTCCTCCTTCTCT--CACACTCTTACTTGCCTCCGCAGTCGTTGAAAAGGGCGTTG…
	MN855129	--ATGCGTTGACTCTACTCAACAAACCATAAAGATATCGGCACTATATACT--TT-ATTTTTGG---AA-----TTTGATCTG-GTTTACTTGGC-ACCTCTATAAGCCTA--CTAAT----TCGAGCCGAGT---TAGGCCAGCCTG---GC---GCACTGTTA-GGCAGAGACCAGT---TATATAATACCATTGTTACC-GCGCACGCTTTTTTAATAATTTTTTTCCT-TGTAATGCCC-GTTATAATAGGAGGCTT--TGGTAACTGATTAGTCCCACTTATACTAGGTAGCCCGGACATATTATATCCGCGTATAAATAATATAAGATTCTGACTTCTGCCCCCATCATT--AACCCTTCTTTTATCTTCCTCTATTGTCGAAAAAGGGGCTG…
	MZ873344	--------------------------------------------------------------------A-----TTTGATCTG-GACTTCTAGGC-ACCTCAATAAGCCTT--CTTAT----TCGAGCCGAAC---TGGGCCAACCCG---GG---GCCCTTCTC-GGAAGAGACCAAC---TCTACAATACAATCGTCACA-GCCCACGCATTTTTAATAATTTTTTTCCT-CGTAATACCA-GTAATAATCGGAGGCTT--CGGCAATTGATTAGTCCCCCTTATACTAGGAAGCCCTGACATGCTTTACCCCCGAATAAATAATATAAGATTTTGACTACTCCCCCCATCCCT--AGTTCTTCTTCTAAGATCCGCAATCGTCGAAAAGGGGGCCG…
	MW277911	----------------------------------------AACCATATATT--TT-GTATTTGG---TA-----TCTGATCTG-GCTTGCTTGGG-ACCTCTATAAGTCTC--TTAAT----CCGGGCCGAAT---TAGGGCAACCTG---GC---GCACTTTTA-GGTAGCGACCAAC---TATACAATACCATTGTAACA-GCACATGCATTTTTAATAATTTTCTTCCT-AGTAATGCCT-GTAATAATGGGCGGATT--TGGTAATTGGCTTGTTCCCCTTATATTAGGAAGACCTGATATACTATACCCCCGTATAAATAATATAAGATTTTGGCTCTTGCCCCCATCTCT--TACACTTCTCCTTAGTTCTGCCATTGTTGAAAAGGGGGCTG…
	LC480519	----------------------------------------AACTCTTTACT--TT-ATTTTTGG---CA-----TTTGATCTG-GCCTCCTGGGC-ACATCTATAAGTCTT--CTTAT----CCGCGCAGAAC---TCGGACAACCCG---GA---GCCCTTCTA-GGTAGAGACCAGC---TATACAACACTATTGTTACA-GCCCATGCCTTCCTAATAATCTTCTTCTT-AGTAATACCC-GTAATAATTGGGGGGTT--CGGCAACTGGCTTATCCCCCTAATACTAGGAGCTCCTGATATAGCATTCCCACGAATAAATAATATAAGATTTTGACTCCTCCCCCCCTCATT--AACCCTTCTACTCAGCTCCGCGGCCGTTGAGAAAGGGGCTG…
	MG251654	------------------------------------------------ATT--TT-ATTTTTGG---CA-----TCTGATCCG-GCCTCCTTGGA-ACTTCAATAAGACTT--TTAAT----CCGAGCCGAAT---TAGGCCAACCAG---GG---GCCCTTTTA-GGCAGGGACCAAT---TATATAATACTATTGTAACT-GCTCATGCCTTCTTAATAATTTTCTTCCT-GGTTATACCA-GTAATAATTGGAGGGTT--TGGTAATTGATTAGTCCCCCTAATACTCGGGGCACCAGATATGGCCTTCCCCCGCATAAATAACATAAGATTCTGGCTCCTTCCTCCGTCATT--AACTCTTCTACTTAGGTCCGCGGCCGTAGAAAAGGGGGCAG…
	MN684033	----------------------------------------CACTCTCTACT--TC-ATTTTCGG---GA-----TTTGATCCG-GCCTACTAGGC-ACGTCAATAAGACTT--TTAAT----TCGAGCAGAAC---TAGGTCAACCAG---GC---TCTTTATTA-GGAAGAGACCAAC---TCTATAACACAATCGTAACT-GCTCACGCCTTCTTAATAATTTTCTTTCT-TGTAATGCCA-GTAATAATCGGAGGATT--CGGCAACTGACTTGTTCCCCTTATACTCGGGGCACCGGACATGGCTTTCCCTCGTATGAACAATATAAGATTCTGACTCCTGCCTCCCTCCCT--CACTCTCCTTCTTAGATCCGCTGCAGTCGAAAAAGGCGCAG…
	GQ426644	-------------------------------------------------TT--TT-ATTTTTGG---GA-----TTTGGGCCG-GTCTAATTGGC-ACCACTCTTAGTATA--CTCAT----TCGAGCTGAAC---TAAATCAACCTG---GT---TCTTTGTTA-GGGAGTGACCAGC---TTTACAATTGTATCGTCACG-GCTCACGCTATTATAATAATTTTTTTTAT-GGTTATACCC-ATTATAATTGGGGGTTT--TGGGAATTGACTAATCCCCTTAATACTAGTCTCTCCCGATATAATTTACCCTCGTCTTAATAATATAAGATTTTGACTTTTACCCCCCTCTAT--ATTTTTGTTAATATCTTCTAGCCTGGTAGAAAAGGGGGCGG…
	KY972407	------------------------------------------------------------------------------------------------------------------------------------------------------------------------------------------------------------------------------------------------------------------------------------------------ATGGGGGCGCCGGATATGGCTTTTGCTCGTCTTAATAATATGAGTTTTTGATTAGTTCTCCCCGCTTT--GTACCTCCTTGTGGTGTCTTTTGTTTCTGGGGACGGGGTAG…
	MG270075	-----------------TCAACAAATCATAAAGATATTGGTACAATATACC--TT-ATTTCTGG---TG-----TTTGAGCAG-GTTTAGTTGGT-GTTATGCTGAGTTTG--ATTAT----TCGGTTAGAAT---TAAGACATCCAG---GT---TCTTTTTTA-GGATCTGATCAGT---TGTATAATACGATTGTCACG-TCTCACGCCTTTGTTATGATTTTTTTTAT-GGTTATGCCC-GTTTTAATTGGGGGTTT--TGGAAATTGGCTGACCCCTTTAATGATGGGGGCTCCAGATATGGCTTTTGCTCGTTTGAATAACATAAGCTATTGAATGGTTTTGCCAGCTTT--GTATTTACTTTTAGTTTCATTTCTTTCTGGGTCTGGGCCAG…
	MW487509	----------------------------------------AACTCTATATT--TC-ATTTTTGG---GA-----CCTGGTCAG-GTCTGCTAGGA-ACATCTATAAGCCTA--GTTAT----CCGCAGAGAAT---TAAGACAACCGG---GC---TCTCTGCTA-GGCAGAGACCAGT---TATATAATACAGTGGTTACC-TCCCACGCTCTCCTAATAATCTTCTTTTT-AGTAATACCC-CTACTTGTGGGGGGATT--CGGCAACTGACTAATCCCTCTAATACTAGGAGCCCCAGATATAGCTTTCCCACGACTAAATAATCTTAGATTCTGACTCCTCCCTCCAGCTCT--TCTGCTTATTCTCTCTTCGAGTCTAGTAGAACAAGGAGCAG…
	KY972410	--ATGCGTTGATTTTATTCTACTAATCATAAAGATATTGGAACGCTTTATT--TT-TTAAGTGG---TG-----TTTGGGCTG-GTTTGGTTGGC-ACTATATTAAGGATA--CTAAT----TCGGGTTGAGT---TATCTCAGCCGG---GT---TCTTTTTTG-GGATCAGACCAAT---TGTATAATGCTATTGTTACT-GCACATGCATTTATTATAATTTTTTTTTT-AGTTATGCCT-ATTTTAATTGGTGGTTT--TGGTAATTGGTTATTACCATTAATGTTGGGGGCTCCTGATATATCATTTGCACGGTTGAATAATTTAAGATTTTGATTGGTTCCTCCTGCATT--TAGTTTATTGCTGCTTTCTTTTTTAGCTGAACAAGGTGTTG…
	KJ736626	-----------------------------------------ACGCTATATT--TT-ATTATTGG---GG-----TTTGGGCTG-GATTATTAGGA-AGGGTAATAAGCTTA--CTAAT----TCGTATTGAAT---TAGGACAGCCGG---GG---ACATTGTTA-GGAAGGGATCAGT---TATATAATGCTTTAGTGACT-GCTCATGCATTTTTAATAATTTTTTTTTT-AGTTATGCCT-ATTTTAATTGGGGGCTT--TGGTAATTGGTTGTTACCTTTAATGTTAGGGGCACCAGATATAGCATTTGCACGGTTAAATAACTTAAGATTTTGATTAGTACCGCCTGCACT--ATTTTTATTATTAATGTCTTTTTGTGTAGAGAAGGGTGTAG…
	DQ209260	--------------TGGTCAACAAATCATAAAGATATTGGAACTTTATATT--TT-ATTAGGGG---AG-----TTTGAGGTG-GTTTGTTGGGT-ATAATGCTTAGATTA--GTAAT----TCGGGTGGAAT---TAGGGCAACCTG---GT---GCATTTTTG-GGGAGGGATCAGT---TATATAATAGGGTTATTACA-GCTCATGCTTTTTTGATAATTTTTTTTAT-AGTTATACCA-ATTTTTATTGGTGGTTT--TGGTAATTGGTTATTGCCTTTAATGTTAGGAGCACCTGATATATCTTTTGCTCGTTTAAATAATTTAAGGTTTTGGCTAGTTCCACCTGCAAT--AATTTTACTTGTGTGTTCTTTTTTAGTTGAGAAAGGTGTTG…
	KJ736643	-----------------------------------------ACTATATATT--TT-ATTAGTGG---AA-----TTTGGGGGG-GGCTTCTTGGA-ACTATATTAAGGTTG--ATTAT----TCGTGTTGAAC---TTGGGCAACCTG---GT---TCTTTTTTA-GGCAGTGATACCC---TTTACAACACAATTGTTACT-GCTCATGCTTTTTTGATAATTTTTTTTTT-AGTAATACCT-GTGTTTATTGGGGGGTT--TGGAAACTGACTTTTACCTTTAATGTTGGGGGCTCCTGATATGTCTTTTGCTCGTTTAAATAATCTTAGATTTTGGCTTATTCCTCCAGCACT--TTTTATATTGCTTTGCTCTTTTTTAGTAGAGAAAGGGGTAG…
	KY972408	--TTGCGATGGTTATATGCTACAAACCACAAAGATATTGGGACAATATATT--TT-ATTAGGGG---GA-----TTTGGGGGG-GATTACTTGGA-ACTATATTAAGTTTA--ATTAT----TCGGGTAGAGC---TTGGACAGCCTG---GC---TCATTTTTA-GGTAGAGACCAGT---TGTATAATACTATTGTCACT-GCTCATGCATTTTTAATAATTTTTTTTCT-TGTAATGCCT-GTTTTTATTGGTGGGTT--TGGAAACTGGCTTTTACCTTTAATATTAGGTGCACCGGACATGTCTTTCGCTCGTTTAAATAATTTGAGGTTTTGATTAGTTCCGCCTGCTTT--ATTTATATTACTGTGCTCATTTTTGGTAGAGAAGGGGGTAG…
	OR660132	---------------------------AAAAAGATATTGGTACTTTATATT--TT-ATTATAGG---AA-----TTTGAGGTG-GACTTGTGGGG-ACAACTATGAGAGTC--TTAAT----TCGTACAGAAT---TAGCTGTTCCAG---GT---TCTTTTTTA----GGTGAGCAAG---TTTATAACACTGTTGTTACT-GCTCACGCGTTTTTGATAATTTTTTTTTT-AGTGATGCCT-GTGTTTATAGGAGGTTT--TGGTAATTGGTTAATTCCGTTAATGTTATCTGCTCCTGATATGGCTTTTCCCCGTATAAATAATTTAAGGTTTTGGTTATTACCGCCTTCTCT--TATTCTTCTTTTAGCTTCTTCTGCTGTTGAAGGAGGTGTTG…
	KJ736340	--------------------------------------------CTATATT--TT-ACTTTTGG---TA-----TTTGAGCTG-GTTTACTAGGA-ACCTCAATAAGCATA--ATAAT----TCGTGTAGAAT---TAGGCCAACCCG---GA---AGGTTTTTT-GGAAGAGATCAAT---TATATAACACTCTGGTAACC-CTCCATGCATTTTTAATAATCTTTTTTTT-CGTTATGCCC-ATCCTTATTGGAGGATT--TGGGAATTGACTACTCCCTCTTATACTAGGATCACCTGATATAGCATTCCCCCGTCTGAATAACTTAAGGTTCTGACTTCTCCCCCCATCTTT--AACTTTGCTTTTAATATCAAGATTAATTGAAAGAGGCACAG…
	MW487486	----------------------------------------AACTTTATATT--TT-ATTTTTGG---CG-----CATGATCTG-GCCTACTTGGA-ACTTCAATAAGCCTT--TTAAT----TCGTGCAGAAC---TTGGACAACCGG---GT---TCCCTTTTA-GGAAGAGACCAAT---TATATAACACTATCGTGACC-GCCCATGCATTTTTAATAATTTTCTTTCT-AGTAATACCT-GTATTAGTGGGGGGTTT--TGGAAACTGATTGATTCCACTAATATTAACAGCCCCTGATATAGCCTTCCCCCGCCTAAACAATATAAGATTTTGGTTACTTCCTCCTTCCTT--AATCCTCCTATTATCTTCAAGTATTATTGAAAGAGGAGTGG…
	MW487573	-------------------------------------------------------------------------------------------AGGT-ACTTCTATAAGTCTT--CTTAT----CCGAGCCGAAT---TAGGTCAACCAG---GG---TCCCTTCTA-GGAAGAGACCAAT---TATACAATACAATCGTTACC-GCTCACGCATTTCTAATAATTTTTTTCCT-AATTATACCT-GTTCTTGTAGGAGGATT--TGGAAATTGATTAATCCCTATTATACTAACTGCCCCCGACATGGCTTTCCCTCGCCTAAATAACATAAGATTTTGACTACTACCCCCCTCCCT--CATTCTATTACTCTCATCCAGAATTGTTGAACAGGGGGTAG…
	MW487555	--------------------------------------------------------------GG---AG-----CCTGATCAG-GCCTCCTGGGG-ACCTCTATAAGATTA--TTAAT----CCGAGCGGAGT---TAGGTCAACCCG---GC---TCTTTACTA-GGTAGAGATCAAT---TATATAACACAATTGTCACC-GCCCATGCATTTCTTATAATCTTTTTTCT-AATTATACCT-GTCCTTGTAGGTGGCTT--TGGAAATTGATTAATTCCTTTAATACTAACCGCCCCAGACATAGCTTTCCCTCGTTTAAATAATCTGAGCTTTTGGTTATTACCCCCTTCTCT--TATCTTATTACTCACATCAAGAATAATTGAAAGAGGAGTGG…
	MW487568	----------------------------------------TACTTTATATT--TT-ATTTTCGG---TA-----TATGAAGGG-GGTTGCTTGGC-ACTTCTATAAGGTTA--ATAAT----TCGTATTGAGC---TCGGACAACCTG---GC---ACCCTTTTA-GGAAGTGATCAAT---TATATAACACTATTGTCACA-GCCCATGCATTCCTTATAATCTTTTTCTT-AGTCATACCC-GTTTTAATTGGAGGTTT--CGGTAATTGATTAATCCCCTTAATATTAGGAATCCCTGATATAGCTTTCCCTCGCTTAAATAATCTAAGATTTTGATTATTACCCCCATCCCT--AACTCTCCTTCTAGCCTCAAGTACTATTGAAAGCGGTGTTG…
	KJ736412	-----------------------------------------ACCCTATATT--TT-ATTTTTGG---TA-----TTTGATCAG-GTTTTTTAGGA-ACCTCAATAAGAATG--ATCAT----TTGGGCAGAAM---TGGGCCAACCAG---GT---TTTTTTTTA-GGCAGGGATCAAC---TTTACAACACCATTGTAACG-GGTCATGCATTTYTMATAATYTTTTTTCT-AGTTATACCA-GTTTTAGTAGGTGGCTT--YRGGAACTGACTTATCCCCTTAATACTTGGGGCCCCGGACATAGCCTTCCCACRATTAAACAATATAAGATTCTGACTTCTACCGCCTGCCCT--TATTTTACTTTTATCTTCAAGGCTAGTAGAAAAAGGAGTGG…
	MW487580	----------------------------------------CACTCTATATT--TC-CTATTTGG---TA-----TCTGATCAG-GCTTATTGGGT-ACTTCAATAAGATTG--ATCAT----CCGCACAGAAT---TGGGTCAACCTG---GA---TTTTTCTTA-GGAACAGACCAAC---TTTACAACACAGTAGTAACT-AGCCACGCATTCCTAATAATTTTTTTTCT-TGTGATACCT-ATTTTAATTGGAGGATT--CGGAAATTGACTAATCCCCATTATATTAGGTGCCCCAGACATAGCTTTCCCCCGTTTAAATAACATAAGATTCTGACTACTCCCCCCCTCGTT--AATCCTATTACTCTCCTCCAGATTAGTAGAAAAAGGAGCAG…
	KJ736653	-----------------------------------------ACTTTATATT--TT-ATTTTCGG---AA-----TTTGATCTG-GATTATTAGGA-ACCTCTATAAGAATA--TTAAT----TCGTACAGAAC---TTGGTCAACCTG---GT---ATTTTTTTA-GGAAGTGACCAAC---TATATAATACTATTGTTACA-GCCCACGCATTCCTTATAATTTTTTTTTT-AGTAATACCT-ATCCTTATTGGGGGATT--CGGAAATTGATTAATCCCTATCATGTTAAGTGCCCCCGACATAGCATTCCCACGGCTAAACAACATAAGGTTCTGATTATTGCCCCCCGCCCT--TATTCTACTTCTATCCTCTAGGATAATTGAAAAAGGAGCAG…
	MH233279	----------------------------------------CACCCTATATT--TT-ATTTTTGG---CA-----TCTGATCCG-GATTACTCGGC-ACTTCGATGAGGCTA--ATCAT----CCGGTTAGAAT---TAGGCCAACCTG---GT---TCTTTACTC-GGGAGAGACCAAT---TATATAACACAATTGTTACC-GCCCACGCTTTTCTTATAATTTTCTTTCT-AGTAATACCT-GTCCTTATTGGGGGTTT--TGGGAATTGATTAATCCCCTTAATACTAGGTGCCCCTGACATGGCTTTCCCCCGCTTAAACAATTTAAGATTTTGATTACTGCCCCCCTCTTT--AATTCTACTTCTATCCTCCAGAATAGTAGAAAAGGGGGCAG…
	MW487516	----------------------------------------TACTTTATATT--TT-ATTTTTGG---TA-----TCTGATCAG-GATTACTAGGG-ACCTCTATAAGATTG--ATTAT----CCGCTTAGAAT---TAGGCCAACCAG---GA---TTTCTTTTA-GGGAGAGATCAAT---TATATAACACTTTAGTAACC-GCCCATGCCTTCCTCATAATTTTTTTTTT-AGTAATACCT-GTGTTAGTTGGGGGGTT--TGGTAATTGACTAATCCCCTTAATATTAGGAGCACCTGACATAGCTTTCCCCCGGTTAAATAATCTTAGTTTTTGGTTATTGCCCCCCTCATT--AATCCTCCTTTTATCATCAAGCATGGTAGAAAAAGGAGTTG…
	MW487534	----------------------------------------TACCTTATATT--TT-ATCTTCGG---TA-----TTTGATCTG-GGCTATTAGGA-ACTTCAATAAGAATA--ATCAT----CCGTGCTGAAC---TCGGTCAACCCG---GA---TTTCTACTA-GGAAGAGACCAGC---TCTACAATACTATTGTTACG-GGTCATGCCTTTCTTATAATTTTCTTTCT-AGTAATACCC-GTCTTGATTGGGGGGTT--TGGTAATTGATTAATCCCCTTAATACTCAGTGCCCCTGACATAGCTTTCCCCCGTCTAAATAATATAAGATTCTGACTCCTCCCACCTGCCCT--AATCCTCTTACTATCCTCTAGTATAGTGGAAAAGGGGGTAG…
	MW487488	----------------------------------------TACCCTTTATT--TC-ATTTTTGG---TA-----TTTGATCAG-GTTTACTAGGA-ACCTCAATAAGGATA--ATTAT----TCGAGCAGAAC---TAGGACAACCCG---GA---TTCCTTTTA-GGCAGAGATCAAT---TATATAACACTATTGTAACA-GGTCATGCCTTTCTTATAATTTTTTTTCT-TGTGATACCT-GTACTTATTGGAGGTTT--CGGAAATTGATTAATTCCACTAATACTCGGCGCCCCTGATATAGCTTTTCCTCGACTAAATAATATAAGATTTTGATTACTTCCTCCCGCCCT--TATCCTACTCTTGTCTTCCAGAATGGTTGAAAAAGGAGTTG…
	MW487530	----------------------------------------------------------------------------------G-GATTATTAGGG-ACCTCAATAAGTTTA--ATCAT----CCGACTAGAGT---TAGGTCAACCGG---GA---TTCTTATTA-GGAAGAGACCAGC---TATATAATACTATTGTTACT-GCTCACGCATTCTTAATAATTTTTTTTCT-AGTGATACCC-ATTCTTATTGGAGGCTT--TGGAAATTGACTAATCCCTTTAATGTTAGGAGCTCCAGATATAGCATTCCCCCGCCTAAATAATATAAGATTCTGACTTCTTCCCCCCTCCCT--AATTCTACTTTTATCCTCCAGTATAGTTGAAAAGGGGGTAG…
	MW487515	----------------------------------------CACCCTTTACT--TT-ATTTTTGG---CA-----CTTGAGCGG-GATTATTAGGA-ACCTCTATAAGCCTC--ATTAT----TCGAACGGAAT---TAGGTCAGCCCG---GC---ACCCTTTTA-GGCAGGGACCAAC---TATATAACACTATTGTCACA-GCCCATGCATTTCTAATAATCTTTTTTTT-AGTAATACCA-GTTCTAATTGGAGGGTT--CGGAAACTGACTAATTCCCCTTATGCTCGGGGCCCCTGACATGGCTTTCCCCCGCCTCAACAATTTGAGATTCTGACTTCTGCCTCCCTCTCT--AATTCTTCTTCTATCCTCCAGAATAGTCGAAAGGGGAGCAG…
	MW487492	----------------------------------------CACTTTATATT--TT-ATTTTCGG---TA-----CTTGAGCTG-GCTTACTCGGT-ACTTCTATAAGATTA--ATCAT----CCGAGTTGAAT---TAGGGCAACCAG---GA---ACCCTTTTA-GGCTCAGATCAAT---TATATAATACCCTTGTTACT-GCTCATGCGTTTCTAATAATTTTTTTTCT-AGTCATACCT-ATTTTAATTGGAGGTTT--TGGGAATTGACTAATCCCTTTAATATTGGGCGCACCAGATATAGCATTCCCTCGCCTAAACAACTTAAGATTTTGACTTCTACCCCCCTCATT--AATTCTACTTTTATCCTCTAGTATAGTAGAGAGAGGAGTAG…
	KJ736550	-----------------------------------------ACTTTATATT--TC-ATTTTTGG---TA-----CTTGAGCCG-GTCTATTAGGG-ACATCTATAAGACTG--ATAAT----TCGAGTGGAGT---TAGGTCAACCCG---GC---TCCCTCTTA-GGCTCTGATCAAT---TATACAACACTATTGTCACT-GCCCACGCATTTTTAATAATTTTTTTCCT-CGTTATACCA-ATTTTAATTGGAGGATT--CGGAAATTGATTAATCCCTCTCATACTAGGGGCCCCAGATATAGCTTTCCCACGGCTAAATAACCTAAGATTTTGACTCCTCCCCCCTTCCTT--AATTCTTCTCCTATCCTCGAGAACTGTAGAAAGGGGAGTCG…
	MH233270	----------------------------------------------------------------------------------------ACTTGGG-ACCTCAATAAGACTC--GTAAT----TCGATCTGAAC---TAAGACAACCCG---GC---TCCCTGTTA-GGCAGAGACCAAT---TATACAACACAATCGTAACT-GGACATGCATTCTTAATAATTTTCTTTAT-AGTAATGCCT-ATTTTAATTGGGGGATT--TGGAAATTGACTAATCCCATTAATACTAGGGGCTCCGGACATAGCTTTCCCCCGGCTAAACAACATGAGATTTTGACTCCTTCCTCCCTCTCT--CATTTTATTACTCTCCTCTAGAATAGTAGAAAAGGGAGCTG…
	MW487507	----------------------------------------AACCCTATATT--TC-ATTTTTGG---TA-----TTCGATCAG-GATTATTGGGC-ACTTCCTTCAGATTA--ATCAT----CCGAACAGAAC---TGGGTCAACCTG---GC---TCACTTCTA-AGAAGGGACCAAC---TTTACAACACAGTAGTCACC-GCACATGCATTTCTCATAATTTTTTTCCT-TGTAATACCT-GTTCTAATCGGGGGTTT--TGGTAACTGGCTTATCCCCTTAATATTAGGGGCCCCCGACATGGCTTTTCCTCGTTTAAACAATATAAGATTCTGACTATTGCCGCCCTCTCT--TCTTCTTCTTCTATCCTCCAGCATAGTGGAAGCCGGAGTTG…
	KX867446	------------------------ATCATAAAGATATTGGAACCCTTTATT--TT-ATTTTTGG---TA-----TTTGATCAG-GACTTCTTGGA-ACCTCAATAAGACTA--ATTAT----CCGCACTGAAC---TAAGGCAACCCG---GG---TCTCTTCTA-AGCAGAGACCAAC---TTTACAACACAGTTGTAACC-GCCCATGCTTTTTTAATAATTTTTTTTCT-AGTGATACCT-GTTCTAATTGGAGGCTT--TGGAAACTGACTTATCCCTCTTATATTAGGAGCCCCAGACATAGCTTTTCCCCGATTAAATAATATGAGATTTTGACTATTGCCTCCTTCTCT--AATCCTCCTTCTCTYTTCTAGAATAGTAGAAACCGGAGTCG…
	JX119016	-----------------TCAACAAATCATAAAGATATTGGTACCCTGTACT--TT-ATTTTTGG---AA-----TTTGATCTG-GACTCCTCGGG-ACATCCATAAGTATA--ATTAT----CCGAGCAGAGC---TAGGGCAACCTG---GG---TTTCTTCTT-GGCAGAGACCAGC---TTTATAACACCGTAGTCACC-GGTCATGCGTTTTTAATAATTTTCTTCTT-AGTCATACCA-GTCTTAATCGGAGGATT--TGGTAACTGACTCATCCCCCTTATATTAGGGGCCCCAGATATAGCTTTCCCACGGTTAAACAATATAAGATTTTGACTTTTACCTCCCGCCCT--TATTCTACTGCTATCATCTAGCCTTGTAGAAAAGGGGGTAG…
	MW487518	--------------------------------------------------------CTTCTTGG------------------G-------------ACTACTATAAGATTA--ATTAT----TCGTACGGAGT---TAAGTCAACCGG---GC---ACTCTCTTA-AATAGGGACCAAC---TTTATAATACTATTGTAACT-GCTCATGCTTTCCTTATAATTTTCTTCTT-AGTTATACCT-GTCATAATTGGAGGATT--CGGAAATTGATTAATTCCTTTAATACTTGGCGCCCCTGATATAGCATTCCCCCGACTAAATAATATAAGTTTTTGATTACTCCCTCCTGCTCT--AATCATACTCTTAACATCAAGAATAGTAGAAATAGGTGCGG…
	KJ736546	-----------------------------------------ACCCTATATT--TC-ATTTTTGG---TA-----CCTGGGCAG-GATTACTTGGA-ACCTCTATAAGACTA--GTTAT----TCGTGCCGAAC---TCGGACAGCCAG---GA---ACCCTTCTA-GGAAGAGATCAAC---TTTATAACACTATTGTTACT-GCTCACGCCTTACTAATAATCTTCTTCTT-GGTAATACCC-ATTTTAATTGGGGGATT--TGGAAACTGATTAATCCCCTTAATGTTAGGAGCGCCCGACATAGCTTTCCCCCGCCTAAACAACCTAAGTTTTTGACTCCTTCCCCCCTCACT--AATTCTTCTATTATCTTCCAGAATAGTAGAAAGAGGGGTTG…
	MH233258	----------------------------------------CACTCTGTATT--TT-ATTTTTGG---TT-----GCTGAGCAG-GCTTATTAGGA-ACATCTATAAGAATA--ATAAT----CCGTGCAGAAC---TTGGGCAACCAG---GA---AGATTATTA-GGTAGAGACCAAC---TTTATAATACTATTGTTACT-GCCCACGCATTTCTTATAATTTTTTTCCT-TGTTATACCT-GTACTAATTGGAGGATT--TGGAAATTGATTAATCCCATTAATACTTGGTGCACCTGATATAGCTTTCCCCCGACTAAACAACCTTAGATTTTGATTGCTACCCCCCTCTCT--AATCATATTATTAGCCTCTAGAATCGTAGAAAGAGGCGTAG…
	MT002968	--------------------------------GATATTGGTACTATATATT--TT-ATTTATGG---TA-----TTTGAACCG-GACTTTTAGCT-ACTTCTATAAGCCTT--TTAAT----TCGTGCAGAAC---TTGGGCAACCTG---GA---TCACTTCTA-GGTAGTGATCAGA---TTTATAATACAATTGTAACT-GCTCATGGAATCCTCATACTCTTTGTTGT-AGTATTACCT-ATTTATATAGGAGGTTT--TGGAAACTGACTCCTCCCTTTAATACTAGGCGCACCAGATATAGCTTTCCCTCGACTTAATAATATAAGATTCTGGCTCTTACCTCCTTCCGC--TATTCTACTTGTAATATCAGCAGTAGTTGAAAAAGGTGCAG…
	MN991228	---------------GGTCAACAAATCATAAAGATATTGGAACTCTTTACT--TC-ATCTACGG---AA-----TCTGAACAG-GGGTTATAGCT-TCATCTTTAAGAATA--TTAAT----TCGTGCAGAAC---TAGGTCAACCTG---GA---TCACTTCTC-GGTAGAGACCAAA---TTTATAATGTAATTGTTACA-GCTCATGGAATTCTTATACTTTTTGTTGT-AGTCCTCCCT-ATTTATTTTGGTGGATT--TGGAAATTGACTTTTACCTTTAATATTAGGTGCCCCAGATATAGCCTTCCCACGTTTAAATAACTTAAGATTTTGACTTCAACCACCCGCCGC--AATTTTATTTATTATATCAATAATAGTAGAAAAAGGTGCAG…
	OP131729	--ATGCGTTGACTATATTCAACTAATCATAAAGACATTGGAACCTTATATT--TT-CTAATTGG---AA-----TTTGAACAG-GCCTAGTAGCC-ACTAGAATAAGACTC--TTAAT----TCGTGCTGAAC---TAGGACAACCTG---GA---ACTCTCCTG-GGAGATGACCAAA---TCTACAATTGCCTTATTACC-GCACACGGCCTACTTATAATATTTTTCGT-AGTCCTTCCT-ATTTTAATAGGAGGGTT--TGGAAACTGGTTAGTTCCCTTAATATTAGGTGCTCCAGATATAGCTTTCCCACGAATTAATAATTTAGGATTCTGATTAATTCCTCCTGCAGT--AATTCTCCTAGTAATGTCCGCTTTTATTGAAAAGGGAGCCG…
	KJ806976	--ATGCGATGACTTTACTCTACTAACCATAAAGACATTGGAACCTTATATT--TT-CTAATAGG---AA-----TCTGAGCCG-GCCTAATCTCT-ACCAGAATAAGAACA--ATTAT----CCGTATTGAAC---TAGGACAACCAG---GA---GCTTTCCTT-AATGACGACCAAA---TTTATAACTGTTTAATTACA-GCCCACGGCCTACTTATAATATTTTTCGT-AGTTATACCT-ATCCTAATAGGAGGATT--TGGAAACTGACTAGTGCCTTTAATACTCGGCGCCCCCGATATAGCATTCCCTCGAGTAAACAATTTAGCCTTCTGACTCCTGCCTCCTGCCGT--TATTCTTTTAGTAATATCAGCTTTTATTGGTAAAGGTGCAG…
	MW598481	--------------------------------------------------------------------------------------------GCT-ACAAGAATAAGAATT--ATTAT----TCGACTTGAAT---TAGGACAACCTG---GG---TCTTTCCTA-GGAGACGATCAAA---TTTATAATTGCTTAATCACA-GCTCATGGTCTAATTATAATATTTTTTGT-AGTAATACCC-ATTCTTCTAAGTGCTTT--TGGAAACTGACTTCTCCCTCTTATATTAGGGGCTCCTGATATAGCTTTCCCACGAGTAAATAACTTAGGATTTTGACTTCTTCCTCCAGCAGT--AATTCTCCTAGTAATATCTGCTTTTATCGAAAAAGGAGCTG…
	FJ480362	---------------------------------------------------------------------------------------------------------------------------------------------------------------------------------------------------------------------------------------------------------------------------------CTTTTACCATTAATATTAGGAGCACCTGATATAGCTTTCCCTCGTGTTAACAATCTAGGATTCTGACTCTTACCTCCAGCAAT--TATCTTACTTGTTATATCAGCCTTTATCGAAAAAGGAGCTG…
	MW125130	----------------------------------------AAGTTTATATA--TA-TTGTTTGG---AT-----TGTGGTCTG-GCTTAGGAGGT-ACTTCAATAAGTATA--TTGAT----TCGTGCAGAAT---TAGGTCAAAGTG---GG---TCTCTTCTG-GGAAGAGACCAAT---TATATAATAGAATTGTTACA-GCTCATGCTTTGCTTATAATTTTTTTTCT-TGTTATACCG-GTTATAATTGGGGGATT--TGGTAATTTATTAGTGCCTTTAATGTTGGGGGTTGGTGATATAGGTTTTCCCCGACTGAATAATATAAGTTTTTGATTACTTCCACCTTCATT--GGGAATACTTGTTGGTTCTTTTATGGTTGAGCAGGGGGTAG…
	KY581532	-------------------------------------------------------------------------------------------------------------------------------------------GTCAACCAG---GT---TCATTCCTA-GGCGACGACCAGC---TCTATAATACAATTATTACA-GCCCATGGTCTTTTAATGCTATTCTTCTT-CGTTACACCT-ATCTTTATAGGAGGATT--CGCCAACTGACTTCTTCCTCTAATGATTGGTGCCCCAGATATAGCATTCCCGCGAGTAAATAATCTAGGATTCTGACTACTTCCTCCTGCACT--AACACTTCTTATTGCATCTGCAGCAGTTGAAAAAGGGGTAG…
	MW487574	-----------------------------------------------------TC--------------------------------TACTCGGA-ACCTCAATAAGACTT--TTAAT----TCGAGCAGAAT---TAGGACAACCTG---GA---ACACTTTTG-GGAAGTGACCAAC---TCTACAACACAGTGGTAACC-GCTCATGCTTTCCTAATAATTTTCTTCCT-AGTAATACCT-ATTCTTGTAGGAGGTTT--CGGTAACTGACTAATTCCCTTAATATTAGGAGCCCCAGACATGGCTTTCCCTCGTCTAAACAACTTAAGATTTTGATTACTACCCCCCTCTTT--AATTCTTCTCCTAACATCCAGTCTTGTAGAACAAGGGGCAG…
	GQ426645	----------------------------------------GACTTTATATT--TT-ATTTTTGG---GA-----TTTGGTCCG-GCTTGTTGGGG-ACTTCGATAAGGTTA--TTAAT----CCGGGCAGAGT---TAGGACAACCAG---GG---TCTCTACTA-GGAAGGGATCAAC---TGTACAATTGTATTGTTACA-GCGCATGCTTTTTTAATAATTTTTTTTTT-AGTTATGCCT-GTGATGATTGGGGGGTT--TGGGAATTGGCTGATTCCCCTTATATTAAGGTCTCCAGACATAATTTTTCCACGGTTGAATAATATGAGATTTTGGCTTTTACCCCCCGCTTT--GTTTATATTAGTTTCTTCTGCATTGGTTGAGAAAGGGGCAG…
	GQ426646	----------------------------------------GACTTTGTATT--TT-ATTTTTGG---TA-----TTTGGTCAG-GCTTACTAGGT-ACCTCAATAAGTTTA--TTAAT----TCGAGCGGAAT---TAGGCCACCCGG---GC---TCTTTATTA-GGCAGGGATCAAC---TATACAATTGTATTGTGACT-GCTCATGCTTTTTTAATGATTTTTTTCTT-AGTGATACCA-GTGATGATTGGGGGTTT--TGGAAATTGGTTAATTCCCTTAATATTAAGTTCACCAGATATAATTTTTCCCCGCTTAAATAATATAAGGTTTTGGCTTCTTCCCCCTGCGTT--ATTTATATTAGTGACATCTGCTTTAGTGGAAAAGGGGGCGG…
	KY262589	-----------------------------------------ACTCTATATT--TT-ATTTTTGG---TA-----TTTGGTCCG-GCCTAGTAGGC-ACTTCTCTAAGTCTT--ATTAT----TCGAACTGAGC---TAGGCCAACCAG---GT---AGATTTTTA-GGCAACGACCAAC---TATATAACACAATTGTTACT-GCCCATGCATTCGTAATAATTTTTTTCCT-AGTAATGCCT-GTAATAATTGGCGGATT--TGGTAATTGACTAATCCCCCTAATACTTGGGCTCCCTGATATAGCATTTCCGCGCCTTAACAATATAAGCTTCTGACTTTTACCCCCTGCTCT--ATTCTTACTTCTTGCAAGAGGAATAGTAGAAGGTGGAGCAG…
	HQ691224	----------------------------------------AACCCTTTATT--TA-ATCTTTGG---AG-----TCTGAGCAG-GATTAACAGGA-ACTACAAGAAGAATA--CTTAT----TCGCTTGGAAT---TAACTCAACCCG---GA---AGATTTTTA-GGAAGAGACCAAC---TTTATAACGTTTTAGTTACT-GCTCATGCCTTTTTAATAATTTTCTTCTT-AGTAATACCA-GTATTTATTGGTGGATT--TGGTAATTGACTTTTACCTTTAATAATTGGAGCACCTGATATAGCTTTTCCTCGAATAAACAATTTGAGATTCTGATTTCTGCCTCCTTCATT--AACTCTTCTTTTACTTTCTTCTATAGTAGAAATGGGTGCTG…
	MW487542	----------------------------------------CACTCTTTATT--TT-ATTTTAGG---CA-----CTTGATCAG-GTTTATTAGGG-ACCTCCCTAAGATTA--GTAAT----TCGTACAGAAT---TAAGACAACCTG---GA---ACTTTTTTA-GGCAGAGATCAAC---TATACAACACCCTAGTAACC-ACTCATGCATTTTTAATAATTTTTTTTCT-CATTATACCT-TTCCTTATTGGAGGTTT--TGGAAACTGACTTATTCCTTTAATACTAGGAGCCCCTGATATAGCTTTCCCTCGTATAAATAATTTAAGATTTTGACTCCTGCCTCCTTCACT--AATCTTGTTACTAAGCTCGAGAAGTGTGGAAAAAGGCACCG…
	KY262608	-----------------------------------------ACTCTATACT--TT-ATTTTCGG---CA-----CCTGGTCGG-GACTAGTAGGA-ACTTCTCTAAGACTC--CTTAT----TCGAGCAGAAT---TAGGACAGCCAG---GA---TCTCTACTT-GGGAACGACCAAT---TATACAACACTATTGTAACC-GCCCACGCATTTGTTATAATTTTCTTCTT-AGTGATACCC-GTAATAATCGGAGGATT--TGGAAATTGATTGGTACCGCTAATACTAGGGGCACCAGACATGGCATTTCCACGATTAAATAATATAAGATTTTGACTGTTACCTCCCTCCCT--AACCTTACTTTTAGCAAGAGCAGCAGTAGAAAAGGGTGCAG…
	KY263302	-----------------------------------------ACACTTTATT--TT-ATCTTCGG---AA-----CCTGATCCG-GACTTGTAGGA-ACCTCTTTAAGTATA--CTCAT----CCGTGCTGAAC---TCGGCCAACCTG---GA---TCTCTCCTG-GGCAACGACCAAC---TTTACAACACTATCGTCACA-GCCCACGCTTTTGTGATGATCTTCTTTTT-AGTAATGCCT-GTAATAATTGGAGGATT--TGGAAACTGGCTAGTTCCTCTTATGCTCGGTGCACCTGACATGGCCTTCCCACGTCTGAATAATATAAGATTCTGGCTTCTACCCCCATCACT--GACCCTACTTCTTTCTAGAGCAGCTGTAGAAAAGGGGGTAG…
	OP572115	---------------------CAAATCATAAAGATATTGGGACTATGTATT--TT-GTCTTAGG---GG-----CGTGGGGGG-GGATTTTAGGG-AGGGTTATAAGGATA--GTTGT----TCGGGTGGAGT---TGGGTCAGCCCG---GC---TGTTTTTTG-GGGAGTGATCAGT---TGTATAATGTTATTGTGACT-GCTCATGCTTTTTTGATGATTTTTTTTAT-GGTTATGCCT-ATTTTTATTGGTGGGTT--TGGTAATTGGTTGGTGCCACTTATGTTGGGGTTACCTGACATGGTTTTTCCTCGTTTGAATAATATAAGGTTTTGGTTGTTGCCACCTTCGAT--GACTTTGTTAGTGGGTTCGGCTGCGGTGGAGTCTGGGGTGG…
	MW125213	----------------------------------------TACTTTATATT--TT-ATTTTTGG---TA-----TTTGATCTG-GGTTAGTAGGT-ACAGGGCTAAGAATA--ATTAT----TCGGGTAGAAC---TTGGTCAGCCTG---GG---AGTTTTTTA-GGGAGAGATCAAG---TTTATAATGCAGTGGTAACT-GCCCATGCTTTTGTAATAATTTTTTTTTT-TGTTATGCCT-GTTTTAATTGGTGGTTT--TGGTAATTGGCTTTTGCCCCTTATATTGGGAGCTCCTGATATGACTTTTCCTCGTATAAATAATATAAGGTTTTGATTGTTGCCTGCGGCGTT--GTTATTAATATTAGGATCAGCTGCTGTTGAGGGAGGAGCAG…
	GU672574	--------------------------------------GGAACTATATATA--TA-ATTTTCGG---GG-----TTTGAGCAG-GTTTGGTGGGC-ACAGGATTAAGAATA--ATTAT----CCGCATTGAAC---TTGGTCAACCTG---GT---AGATTTTTG-GGTAATGATCAGC---TGTATAACACAGTGGTTACT-GCCCACGCTTTTGTAATGATTTTCTTTTT-TGTTATACCC-GTTCTCATTGGAGGGTT--TGGGAACTGGTTATTACCTTTAATAATTGGTGCTCCAGATATGAGTTTTCCTCGAATAAATAATATGAGATTTTGGTTGTTACCGGCTGCTTT--AATTTTAATGCTTGGTTCTGCGGCTGTTGAAGGGGGAGCTG…
	MN662491	----------------------------------------GACAATATATT--TG-ATTTTTGG---TG-----TGTGGGCTG-GATTAGTTGGT-ACTGGTTTGAGTATA--ATTAT----TCGGATTGAAT---TAGGTCAACCTG---GA---AGATTTTTA-GGTAATGATCAAT---TATATAATACAGTAGTTACT-GCTCATGCTTTTGTTATAATTTTTTTCTT-CGTTATACCT-GTATTAATTGGTGGATT--TGGGAATTGATTACTTCCGCTTATAATTGGAGCTCCTGATATAAGTTTTCCACGAATGAATAATTTAAGATTTTGGTTATCGCCTGCTGCGCT--TATTTTAATATTAGGGTCAGCTGCTGTTGAAGGTGGAGCTG…
	KJ736462	-----------------------------------------ACTCTTTATT--TC-ATTTTCGG---TA-----CCTGGGCAG-GCTTGCTGGGG-ACCTCAATAAGAGTA--CTAAT----TCGAACCGAGC---TGGGGCAACCCG---GC---TCTTTACTG-GGTAGGGACCAAC---TATATAACACTGTGGTCACA-GCCCATGCCTTCTTAATAATTTTTTTCTT-AGTTATACCA-GTTATAATTGGGGGGTT--TGGTAACTGATTAATCCCCCTTATATTGGGGGCCCCCGATATAGCTTTCCCCCGATTAAATAATATATCATTTTGGCTACTGCCACCATCTTT--AATATTACTAATCATATCTGCTGCCGTTGAAAAGGGGGCCG…
	KR019900	----------------------------------------TACTTTATATT--TT-TTATTTGG---GG-----TTTGAGGCG-GACTTTTAGGG-TCTTCAATAAGAATC--ATAAT----TCGGATAGAAT---TAAATCAAACAA---AC---ACATTATTA-GGAAGTGACCAAC---TTTATAATTCTATTGTTACA-GCTCATGCATTTTTAATAATTTTCTTTTT-AGTTATACCT-ATAATAATAGGGGGTTT--TGGAAATTGGTTAACCCCCATAATATTGGGGACTTTAGATATAGCGTTTCCACGATTAAATAATATAAGATTTTGATTATTGCCACCTGCTTT--AATTTTACTTTTAAGATCTTTAATAGTAGAAAGAGGGGCAG…
	MH233260	--------------------------------------------------------------------------------------CTTTTAGGT-ACATCTATAAGAATG--GTAAT----TCGAATAGAGT---TGGGGCAACCCG---GG---GCACTATTA-AGAAGGGACCAAC---TATACAACACTATTGTTACA-GCCCACGCTTTCCTAATGATTTTCTTTTT-CATTATACCA-ATCCTTATTGGAGGATT--TGGAAACTGATTAATCCCATTAATACTAGGAGCTTCCGATTTAGCATTCCCACGAATAAATAATTTAAGATTTTGACTTCTCCCCCCCTCATT--GATTCTACTCCTATCATCCAGAATTGTAGAAAGAGGAGTAG…
	MG234508	-----------------------------------------------------------CTAGG---GG-----TGTGATCCG-GCATGCTAGGC-ACATCTATAAGTCTT--CTTAT----CCGTGCAGAGC---TTGGACAACCTG---GC---TCCCTACTT-GGCAATGACCAGC---TCTATAACACGCTGGTAACA-GCCCACGCATTTCTTATAATCTTCTTCCT-TGTGATACCT-GTGTTTATTGGTGGTTT--TGGTAATTGACTTCTTCCACTAATACTTGGGTCTCCCGATATAGCCTTTCCACGCCTAAATAATATAAGGTTTTGGCTTTTACCTCCTGCACT--TATTCTTCTTTTATCCTCTGCCGCAGTAGAAAAAGGTGTTG…
	MW000063	----------------------------------------TACATTATATT--TT-ATTTTTGG---TG-----CGTGATCTG-GTCTATTAGGT-ACTTCTATGAGGCTT--CTAAT----TCGGGCTGAGT---TGGGTCAGCCTG---GT---GCCCTGCTT-GGAAGTGATCAGC---TTTATAATACAATTGTTACT-GCTCATGCATTCCTGATAATTTTTTTCTT-GGTTATACCC-GTGATGATTGGGGGTTT--CGGTAATTGGTTGGTTCCTTTAATACTAGGCCTGCCGGATATGGCGTTTCCTCGATTAAATAATATAAGATTCTGGCTTCTACCTCCTTCTTT--AACGCTATTAATTGCTTCTGCTAGTACGGAAAAAGGGGTGG…
	OK340116	----------------------------------------TACTTTATATA--TT-TTACTGGG---TT-----TATGAAGTG-GAATAGTAGGA-ACTTCTATAAGAATA--ATTAT----TCGTGCAGAGT---TGGGGCAGCCAG---GT---AGATTGTTA-GGGAATGATCATT---TATATAATGTTTTGGTCACG-GCGCATGCGTTCGTCATGATTTTCTTTTT-GGTTATACCT-GTATTAATTGGTGGGTT--TGGAAATTGATTGATTCCTTTAATGTTGGGGGCTCCAGATATAGCTTTTCCACGATTAAATAATTTAAGGTTTTGGTTATTACCCCCTTCGCT--ATTATTATTGTTATCTTCAAGAATTGTTGAACAAGGAGCTG…
	GU672463	--------------------------------------GGAACCTTATATT--TC-CTATTTGG---CA-----TTTGAGCTG-GCCTAATTGGA-ACTTTTCTTAGCTGC--ATCAT----CCGAACAGAAC---TTGGCCGACCTG---GG---GCCTTCCTA-GGAAGGGACCAGC---TCTACAACACAATCGTAACC-GCCCATGCCTTCTTAATAATTTTCTTTCT-CGTTATACCA-ACATTCATTGGAGGATT--TGGCAACTGACTTCTACCCCTAATACTTGGAGCCCCAGATATAGCCTTCCCCCGGTTAAACAACATAAGATTCTGACTTCTACCCCCCGCTCT--TTTTCTCTTACTATCCTCTGCTTTAGTTGAAAAAGGGGCAG…
	MW125146	--------------------------------------AAGGCTCTATATG-----CTTTTTGG---GG-----TATGATCAG-GTCTTTTAGGA-ACTTCAATAAGTATA--TTGAT----TCGCAGAGAGT---TAGGACAATCGG---GT---GCTTTATTA-GGAAGAGATCAGT---TATATAACACTATTGTAACT-AGCCATGCTTTTTTAATAATTTTTTTCCT-AGTTATACCA-ATTATAATTGGGGGGTT--TGGTAATTGGTTAATCCCTTTAATATTAGGTGCCCCGGATATGGCGTTTCCTCGGCTTAATAATATAAGGTTTTGATTACTGCCACCTTCTTT--AATTATATTATTAGCTTCTAGAGGGGTAGAGCAGGGGGCTG…
	HM473795	---------------------------------------------------------------G---GA-----TCTGATCAG-GGTTACTTGGC-ACTGCCATAAGGGTC--CTGAT----CCGAACAGAAC---TCGGGCAACCTG---GA---TCCCTTTTA-GGAAGTGACCAAC---TGTATAACACTATTGTTACC-GCCCACGCTTTTCTTATAATCTTTTTCTT-AGTTATACCT-GTATTTATCGGGGGATT--TGGTAATTGGTTGCTGCCTCTTATACTCGCTACCCCCGATATAGCTTTCCCTCGCCTAAATAACATAAGATTTTGGTTTCTGCCCCCCTCTTT--ATTCCTTCTTCTTTCATCCTCTATTGTAGAAAAAGGGGCCG…
	DQ209266	--------------------------------AGATATGGCACACTATATT--TT-ATCCTCGG---CA-----TTTGAGCAG-GCCTTTTAGGC-ACCTCAATAAGCCTA--GTAAT----CCGAGCAGAGT---TAGGACAACCAG---GT---TCCCTCCTC-GGAAGAGACCAAC---TATTCAACACCCTAGTTACA-GCACACGCTTTCCTAATAATCTTCTTTTT-AGTAATACCA-GTTACTATTGGCGGATT--TGGAAACTGACTTGTCCCTCTTATATTAGGAATTCCAGACATAGCCTTCCCACGACTAAATAACATAAGGTTTTGACTTCTACCTCCCTCACT--CATCCTACTAGTTGTATCCGCAGCCGTAGAAAAAGGAGCAG…
	OQ626347	--------------------------------------------------------------GG---TG-----TTTGGTCAG-GTTTATTAGGA-ACTTCAATGAGTCTT--TTAAT----TCGAACTGAGC---TTGGGCAGCCTG---GG---AGTTATTTA-GGGAGAGATCAGT---TATATAATACTATTGTAACT-GCACATGCTTTTTTAATGATTTTTTTTTT-AGTTATGCCT-GTAATGATTGGGGGGTT--TGGAAACTGATTGATTCCCTTGATGCTTGGTGCTTGTGATATAGCTTTTCCTCGCCTTAATAATATAAGGTTTTGGTTGTTACCCCCTTCATT--AACTTTATTGTTGGCATCTGCTGCGGTGGAGAATGGAGTTG…
	KX525512	-----------------------------------------ACTTTATACT--TT-ATTTTTGG---TG-----CTTGATCTG-GCCTTTTAGGA-ACATCTATAAGAATT--CTGAT----TCGAGTTGAAC---TAGGACAGCCAG---GA---AGATTTCTA-GGTAGAGACCAAT---TATATAACACAATTGTTACT-GCTCATGCCTTTTTAATAATCTTTTTTTT-AGTAATACCC-GTAATAATTGGAGGATT--TGGAAATTGATTAGTTCCCTTAATATTAGGAGTATGTGATATAGCATTTCCTCGATTAAATAATATAAGATTTTGACTTCTCCCTCCTTCATT--AACTTTATTACTTGCTTCGGCTGCTGTAGAAAATGGGGTAG…
	GU179404	-----------------------------------------------------------TTCGG---TA-----TTTGAGGAG-GATTATTAGGC-ACCTCTATAAGCCTA--TTAAT----CCGAGCAGAGT---TAGGCCAACCAG---GG---GCCCTCCTT-GGGAGGGACCAGT---TGTATAACACTATTGTTACT-GCGCATGCCTTCCTTATAATTTTTTTCCT-GGTTATACCT-GTAATAATCGGCGGATT--CGGGAATTGATTGGTGCCCCTAATATTAGGCGCCCCCGATATAGCCTTCCCTCGTTTAAACAATATATCTTTCTGATTACTCCCCCCATCATT--AACTTTATTAGTAGTATCTGCCGCAGTAGAGAGGGGGGTCG…
	GU179407	----------------------------------TATTGGAACCCTTTATT--TT-ATTTTTGG---GG-----TCTGATCCG-GACTTCTAGGA-ACTAGAATAAGGTTA--TTAAT----CCGGGCAGAGT---TAGGACAGCCAG---GA---GCGTTACTT-GGAAGAGACCAAC---TTTATAACACTATTGTAACC-GCCCATGCTTTTTTAATAATTTTCTTTTT-AGTAATGCCT-GTAATAATTGGTGGCTT--TGGGAACTGACTAGTCCCCTTAATACTAGGGGCCCCAGATATAGCATTTCCCCGTCTTAATAATATATCATTCTGGTTGCTCCCCCCCTCTTT--AACTTTACTAGTTATAAGCTCTGCAGTAGAAAAGGGAGTTG…
	KY972420	--GTGCGATGACTATACTCAACAAACCATAAAGATATTGGTACACTCTATT--TT-ATTTTTGG---CA-----CATGAGCTG-GTCTTTTAGGA-ACCTCAATAAGTCTT--CTTAT----TCGAGCAGAAC---TTGGCCAACCAG---GC---GCACTTTTA-GGAAGGGATCAGC---TTTACAATACAATTGTTACA-GCCCATGCTTTTCTAATAATTTTTTTTCT-TGTAATACCC-GTAATAATCGGAGGATT--TGGAAATTGACTCGTCCCTTTAATACTTGGTGCTCCAGATATAGCTTTCCCTCGCCTCAATAATATATCCTTTTGACTCTTACCCCCTTCCCT--TATTCTTCTTGTGATATCTGCTGCCGTTGAAAAAGGAGTTG…
	OQ322686	----------------------------------------TACACTTTACT--TT-ATTTTTGG---AA-----CTTGGGCAG-GCCTTTTAGGT-ACATCAATAAGACTC--CTAAT----TCGAGCTGAAT---TAGGGCAACCAG---GA---GCCCTACTT-GGCAGAGACCAGC---TCTATAACACTATTGTTACT-GCTCACGCATTCTTAATAATTTTCTTTTT-AGTTATACCT-GTTATAATTGGAGGATT--TGGAAACTGACTTGTCCCTTTAATATTAGGTGCCCCAGATATGGCGTTTCCTCGATTAAATAATATATCTTTTTGACTCCTCCCTCCTTCCCT--AATTTTACTAGTAATATCAGCAGCCGTAGAAAAAGGGGTTG…
	KJ736677	-----------------------------------------ACCTTATATA--TT-ATTTTTGG---CA-----TCTGGTCAG-GATTATTGGGA-ACTTCTATAAGGTTA--TTAAT----TCGGGCAGAGT---TAGGGCAACCTG---GT---TCTTTATTA-GGTAGGGATCAGC---TTTATAATACTATTGTTACA-GCTCATGCTTTTTTAATGATTTTCTTTTT-AGTAATACCT-GTGTTAATTGGGGGTTT--TGGTAATTGAATAGTTCCTTTAATATTAGGTGGGCCTGATATAATTTTCCCCCGATTAAATAATATAAGGTTTTGATTGCTGCCCCCTGCTTT--AGTTTTATTGTTTTTTTCAGCAGCAGTAGAAAAGGGAGTAG…
	KY503038	----------------------------------------TACTTTGTATT--TT-ATTTTGGG---GA-----TCTGGTCTG-GGTTGTTGGGT-GCTTCTATAAGGGTT--ATTAT----TCGGGTTGAGC---TTAGTCAACCTG---GG---TCTTGGTTA-GGTAGTGATCAGA---TTTATAATACGGTTGTTACT-GCTCACGCTTTGCTTATGATTTTCTTTTT-GGTCATGCCT-GTGATGATTGGGGGGTT--TGGAAATTGACTTATTCCTTTAATGATTTCTAGTCCTGATATGGCTTTTCCTCGTATAAATAATATGAGTTTTTGGTTATTACCTCCTGCTTT--AATTTTGTTATTAATATCATCTATTTTAGAGAAGGGTGTTG…
	KJ736554	-----------------------------------------ACCCTATACT--TT-ATTTTCGG---CA-----TGTGAGCAG-GGTTAATAGGC-ACATCCATAAGACTT--CTTAT----CCGGGCTGAAC---TGGGCCAACCCG---GA---TCCCTCCTG-GGTAGAGATCAAC---TATATAACACCATTGTCACT-GCCCATGCATTCCTTATAATCTTCTTCCT-GGTCATACCA-ATTATAATCGGGGGGTT--TGGCAACTGACTTCTCCCCTTAATACTACTAGCCCCGGACATAGCCTTCCCCCGCTTAAATAACCTAAGATTTTGACTTCTGCCCCCCGCCCT--TATCCTCCTCCTTGCAAGGGCGGCCGTAGAAAAGGGAGCAG…
	MN662531	----------------------------------------AACTTTATATT--TT-TTGTTTGG---AA-----TTTGATCAG-GATTAGTTGGT-ACTGGGTTAAGATTG--TTGAT----TCGAGCTGAGT---TAGGTCAACCAG---GA---AGATTGTTG-GGTGATGATCAGT---TGTATAATACTATTGTTACT-GCTCATGCTTTCGTTATAATTTTCTTTTT-TGTGATGCCA-ATTATGATTGGAGGGTT--TGGTAATTGATTGTTGCCGTTAATATTAGGTGCGCCTGATATGGCTTTTCCTCGGATGAATAATATAAGATTTTGGTTGTTGCCGCCTGCTTT--ATTATTACTATTAGGATCGGCTGCTGTTGAGGGGGGTGCGG…
	OQ417225	----------------------------TAAAGATATTGGTACTTTGTATT--TT-ATTTTTGG---TG-----TTTGATCAG-GTTTAGTTGGT-ACTGCTTTAAGGATG--TTAAT----TCGTGCTGAGT---TAGGTCAACCTG---GA---GCTTTGCTT-GGAGATGATCATC---TTTATAATGTTATTGTTACT-GCTCATGCTTTTGTAATGATTTTTTTTTT-AGTAATGCCT-GTAATGATTGGTGGATT--TGGAAATTGATTAGTTCCGTTAATGTTAGGTGCTCCTGATATGGCTTTTCCTCGTATGAATAATATGAGTTTCTGACTACTGCCCCCATCTCT--CGCTCTTCTTTTATTTTCCGGTGCTGTGGAAAGAGGAGTGG…
	OQ801419	--------------------------------------------------------------GG---AA-----TTTGAGCGG-GGTTATTAGGA-ACTTCAATAAGAGTT--TTGAT----TCGGGCAGAAT---TAGGGCAACCAG---GT---GCCTTACTA-GGAAGAGACCAAT---TATATAACACAATTGTAACA-GCTCATGCATTTTTAATAATTTTTTTTCT-GGTAATACCT-GTAATAATAGGGGGTTT--TGGAAATTGATTAGTACCTTTAATGTTAGGGGCCCCTGATATAGCTTTCCCTCGAATAAATAATATAAGTTTTTGATTACTCCCCCCTTCTTT--ATTTTTATTATTATCAAGAGCAGCTGTTGAACAGGGTGTTG…
	HM473365	--------------------------------------GGAACTTTATATT--TT-CTATTTGG---TG-----TTTGATCGG-GTCTTATAGGA-ACTGCTATAAGAGTT--ATCAT----TCGAACAGAAC---TTGGTCAACCTG---GC---TCTCTACTG-GGCAGAGACCAGC---TTTACAATACTATTGTTACT-GCTCACGCTTTTTTAATAATTTTTTTTCT-TGTTATACCA-ACATTTATTGGCGGGTT--TGGAAATTGACTTCTTCCCCTAATACTAGCCACCCCAGACATAGCATTTCCTCGACTAAATAATATAAGATTTTGGTTTCTCCCCCCATCTCT--ATTTCTTCTTCTTTCATCTGCCTTAGTAGAAAAAGGCGCAG…
	AY996119	-----------------------------------------------------------TTTGG---GG-----TTTGATCCG-GGTTATTAGGA-ACTTCTATGAGAATT--TTAAT----TCGGGCTGAGT---TAGGTCAGCCTG---GA---TCTTTATTA-GGCAGAGACCAGC---TATATAATACAATTGTGACA-GCTCATGCTTTTTTAATAATTTTTTTTTT-AGTWATGCCT-GTTATAATCGGAGGTTT--TGGTAATTGGCTTGTTCCGTTAATATTGGCTGCTGTAGATATGGCTTTCCCGCGACTTAATAATATAAGATTCTGGTTATTGCCTCCTTCTCT--TATTATATTATTATTTTCTTCTTTGTCAGATCAGGGTGTTG…
	MG517515	-----------------------------AAAGATATTGGTACTATATATA--TT-ATTTTTGG---GG-----TGTGATCTG-GTCTTCTTGGT-ACTTCTATAAGAGTT--TTAAT----TCGGGCTGAGT---TGGGGCAACCTG---GG---GCGTTACTA-GGTAGGGACCAGC---TATATAACACTATTGTTACC-GCTCACGCTTTTTTAATAATTTTTTTTTT-AGTAATGCCT-GTTCTAATTGGCGGGTT--TGGTAATTGGTTAGTTCCTTTAATATTAGGGGCACCAGATATAATATTTCCTCGTCTTAATAATATAAGATTTTGGCTTTTACCCCCTTCTTT--AATTTTATTAGTGTCTTCGGCAGCGGTAGAAAAGGGGGCTG…
	MT999940	-------------------------------------------------------------------AA-----CATGAGCAG-GCCTCCTGGGC-ACATCTATAAGACTC--CTAAT----CCGAGCAGAAC---TCGGACAACCCG---GG---TCTCTTCTA-GGAAACGACCAAC---TCTATAACACTATTGTAACT-GCCCACGCTTTCACCATAATCTTCTTCCT-AGTCATACCA-GTAATAATTGGTGGATT--TGGAAACTGATTACTCCCACTAATAATTGGAGCCCCAGACATAATTTTCCCACGACTCAACAACATAAGATTCTGACTTCTCCCGCCCTCCCT--TACCCTTCTAGTAATATCCGCAATTGTAGAAAAAGGAGTAG…
	KY262757	-----------------------------------------ACCCTATACT--TC-ATTTTTGC---CG-----CCTGAGCAG-GCCTCTTAGGG-ACATCTATAAGACTT--TTAAT----CCGTGCTGAAC---TTGGCCAACCAG---GG---TCTTTATTA-GGCAATGACCAAC---TATATAACACCATTGTAACT-GCCCACGCGTTTTTAATAATTTTTTTCCT-AGTTATACCT-ATGATGATTGGAGGATT--TGGAAACTGACTCTTACCTTTAATACTAGGTGCTCCAGATATAGCATTCCCTCGACTTAATAATATAAGATTTTGACTCCTCCCCCCTTCACT--AACGCTTCTTATTATGTCCGCAGCCGTAGAATCTGGTGCAG…
	DQ317857	-------------------------------------------------CT--TT-ATTTTTGC---CG-----CCTGAGCCG-GCCTTCTCGGC-ACATCAATAAGCTTA--CTTAT----CCGAGCAGAAT---TAGGGCAACCAG---GA---TCCCTCCTA-GGGAATGACCAAC---TCTATAATACTATTGTCACT-GCTCACGCATTTTTAATAATTTTCTTCCT-TGTTATACCT-ATAATAATCGGCGGGTT--CGGGAACTGACTTCTCCCTTTAATGTTAGGTGCCCCTGACATAGCCTTTCCTCGCCTAAATAATATAAGATTTTGACTTCTTCCCCCTGCTCT--CACCCTACTAATCATATCCGCTGCTGTAGAAAATGGAGCAG…
	KP255208	---------------------------------------GTACCCTTTATT--TT-ATTTTTGC---CG-----CTTGAGGTG-GACTACTCGGC-ACCTCAATAAGACTC--CTAAT----TCGCGCAGAAC---TTGGCCAACCAG---GC---TCCCTCCTT-GGTAATGACCAAC---TATACAACACCATTGTAACC-GCCCACGCATTTCTAATAATTTTTTTCCT-TGTTATACCA-ATAATAATCGGAGGATT--TGGTAATTGACTCCTCCCATTAATACTTGGGGCCCCCGACATAGCCTTCCCCCGCCTAAACAACATAAGATTCTGACTTCTCCCTCCTTCATT--AACTTTACTTATCATATCCGCTGCAGTAGAAAGAGGGGCAG…
	AY838868	---------------------CTAATCACAAGGATATTGGGACACTTTATT--TT-ATTTTTGC---CG-----CATGAGCCG-GCCTCCTCGGA-ACTTCTATAAGGCTC--CTAAT----TCGTGCAGAAT---TAGGCCAACCTG---GA---TCTCTTCTC-GGAAATGATCAAC---TATATAACACTATTGTTACA-GCCCATGCTTTCCTAATAATCTTTTTTTT-AGTTATACCT-ATAATAATTGGAGGATT--TGGAAACTGACTTCTCCCCCTCATGTTAGGAGCTCCAGATATAGCTTTCCCTCGACTAAACAACATAAGTTTCTGACTCCTCCCCCCTTCTCT--CATCCTCCTAGTTATATCTACAGCTGTTGAAAGCGGTGCCG…
	MH826387	-----------------------------------------ACACTCTACT--TC-ATCTTTGC---CG-----CTTGAGCAG-GCCTACTAGGT-ACCTCAATAAGACTT--CTTAT----TCGTGCTGAAC---TAGGTCAACCTG---GC---GCCCTTCTA-GGAAACGACCAAC---TTTATAACACAATCGTTACT-GCACACGCTTTCCTAATAATCTTTTTCTT-AGTTATACCT-ATAATAATCGGAGGATT--TGGTAACTGACTCTTACCCCTAATATTAGGAGCCCCAGATATAGCATTCCCCCGTCTTAACAACATAAGATTTTGACTTCTTCCTCCCTCTCT--TACCCTCCTAGTCATATCCGCTGCAGTAGAGAAAGGTGCCG…
	MG517500	--------------------------CATAAAGATATTGGTACTCTTTATT--TT-ATTATGGG---AA-----TTTGATCGG-GGTTGTTGGGT-ACTTCGATAAGGTTA--TTGAT----TCGTGCAGAGC---TGGGTCAGCCTG---GG---TCTCTTCTT-GGTAGTGATCAGT---TGTATAATACAATTGTGACT-GCTCATGCGTTTTTAATAATTTTCTTTTT-GGTTATGCCG-GTTATGATTGGTGGCTT--TGGTAATTGGTTGGTTCCGTTAATGTTGGGTGGTCCAGATATGGCGTTTCCTCGTATAAATAATATAAGGTTTTGATTATTGCCTCCTTCATT--AACAATGTTATTGGCTTCAGCTGCTGTTGAAAAGGGAGCTG…
	KJ736655	--------------------------------------------TTATATT--TT-ATTTTAGG---TG-----TTTGATCCG-GGCTTTTAGGT-ACTTCTATAAGAATA--TTAAT----TCGTGCTGAGT---TAGGGCAGCCGG---GT---GCTTTATTA-GGAAGAGATCAGC---TGTATAACACGATTGTTACT-GCTCATGCATTTTTAATAATTTTTTTTTT-GGTTATGCCT-GTTATAATTGGGGGGTT--TGGTAATTGGCTGGTTCCTTTAATACTTGGGGGGCCGGATATAATATTTCCGCGTATAAATAATATTAGGTTTTGACTTCTCCCACCTTCTTT--AGTTTTMTTWGTATCTTCYGCTGTGGTTNAAAAGGGGGCTG…
	JN571826	----------------------------------------AACGTTATATT--TT-ATTTTTGG---GG-----TTTGGTCTG-GGTTATTAGGA-ACATCTATAAGGTTA--TTGAT----TCGAGCGGAGC---TAGGACAACCAG---GG---GCCTTATTG-GGGAGGGACCAGC---TATACAACACAATTGTTACT-GCCCATGCGTTTTTAATAATTTTTTTTCT-GGTTATGCCC-GTTCTTATTGGTGGATT--TGGAAATTGATTGGTTCCTCTAATGTTGGGGGGTCCGGATATAATATTTCCGCGGTTAAATAATATAAGGTTTTGGTTGCTACCTCCTTCTTT--AATTCTATTGGTGTCTTCGGCAGCTGTTGAGAAGGGGGCTG…
	MN855130	--AGTCGTTGGTTATTATCTACAAATCATAAGGATATTGGAACTTTATATT--TT-ATTTTTGG---AA-----TTTGAGCTG-GACTAATAGGA-ACATCAATAAGAATT--TTAAT----TCGAACTGAGT---TAGGAACGCCGG---GC---TCTTTATTA-GGAAGAGATCAAT---TATATAATACAATTGTTACG-GCTCACGCGTTTTTAATAATTTTTTTTTT-AGTAATGCCG-GTAATAATTGGCGGGTT--CGGAAATTGACTAGTCCCATTGATATTAGGGGCCCCAGATATAGTTTTTCCTCGTCTTAATAATATAAGGTTTTGGTTTTTGCCGCCTTCCTT--GTTGTTATTATTGGGAAGGGCTTTAGTAGAAAAGGGGGCTG…
	MW487513	----------------------------------------TACACTTTATT--TT-TTATTTGG---GG-----CCTGATCTG-GCCTTTTAGGA-ACTTCAATAAGATTG--ACCAT----CCGAGCAGAAC---TAGGTCAACCTG---GA---ACCCTTTTA-GGTAGAGATCAAC---TCTATAATACCGTAGTAACC-GCTCATGCATTTTTAATAATTTTTTTCTT-GGTAATACCT-GTGCTCATTGGAGGCTT--CGGAAATTGACTTATCCCACTAATATTAGGCGCCCCAGATATGGCTTTCCCCCGATTGAATAATATAAGTTTCTGACTTCTGCCGCCCTCTCT--TACTCTACTCTTAGCATCTAGTATAGTAGAAAAAGGAGTTG…
	MH233264	----------------------------------------AACTCTTTATT--TC-CTATTTGG---CG-----CTTGATCGG-GTCTTTTAGGC-ACTTCTATAAGGCTA--ACCAT----TCGTGCAGAAT---TGGGCCAACCAG---GT---ACTTTATTA-GGCAGCGATCAAC---TATATAATACTGTTGTAACT-GCTCACGCATTTTTAATAATTTTCTTTTT-AGTTATACCT-GTATTAATTGGAGGTTT--CGGTAATTGGCTTATTCCGTTAATGTTAGGTGCACCAGATATAGCATTCCCCCGATTAAATAATATAAGATTTTGACTCCTGCCCCCCTCACT--AACCCTTCTATTAGCCTCAAGCATGGTTGAAAAAGGAGTAG…
	MW487522	----------------------------------------AACCCTATATT--TT-CTATTTGG---TG-----CCTGATCAG-GCCTTTTAGGC-ACCTCTATAAGCCTG--ACGAT----CCGGGCAGAAC---TAGGACAACCTG---GC---ACCCTACTA-GGTAGAGATCAAT---TATATAACACAGTAGTAACC-GCCCATGCATTCTTAATAATTTTCTTTCT-GGTCATACCT-GTATTAATCGGGGGATT--TGGTAATTGGCTTATCCCACTTATACTAGGCGCTCCGGATATAGCATTTCCTCGTTTAAATAATATAAGCTTTTGACTGCTGCCACCATCTTT--AACCCTCCTCCTGGCCTCAAGTATAGTAGAAAAAGGAGTCG…
	MH768941	----------------------------------------TACATTATATT--TT-ATTTTTGG---TT-----TATGAGCTG-GATTTCTTGGA-ACTTCAATAAGTTTA--ATAAT----TCGAGCTGAAT---TAGGTCAACCTG---GA---AGATTATTA-GGTAGTGACCAAT---TATATAATACTATTGTTACT-GGGCATGCATTTTTGATAATTTTTTTTTT-AATCATACCT-GTTATAATGGGGGGTTT--TGGTAATTGATTAGTACCTATAATATTAGGAGCAATTGATATAGCTTTTCCTCGAATAAATAATATAAGATTTTGATTTTTACCTCCTTCATT--AACTTTATTATTAGGTTCAACTTTAGTTGAAAAGGGTGTAG…
	MW487500	----------------------------------------AACCCTTTACT--TT-ATCTTCGG---CA-----CCTGATCAG-GGCTCTTAGGA-ACCTCAATAAGTCTT--ATTAT----TCGCGCTGAAC---TAGGCCAACCAG---GA---TCTTTATTA-GGTAGTGACCAAC---TTTACAATACAGTTGTAACC-GCCCACGCATTTTTAATAATCTTTTTCTT-AGTTATACCT-ATCCTGATCGGAGGATT--TGGTAATTGATTAATCCCTTTAATATTAGGAGCCCCTGATATAGCGTTCCCCCGTCTTAATAATATAAGATTTTGGCTTCTCCCCCCTTCTCT--AACTCTCTTATTAGCATCCAGAGTAGTAGAAAAAGGAGTGG…
	KJ736493	-----------------------------------------ACACTATACT--TT-ATTCTCGG---AA-----TCTGAGCTG-GCCTTTTAGGC-ACATCAATAAGACTT--TTAAT----TCGGGCAGAAC---TTGGACAACCCG---GG---TCCCTTCTA-GGCAGAGATCAGC---TATATAACACAATTGTAACT-GCTCATGCCTTTTTAATAATCTTCTTCCT-TGTTATACCA-GTTATAATCGGAGGATT--TGGCAATTGACTTTTACCACTTATGCTGGGAGCCCCAGATATGGCTTTCCCCCGCCTAAATAATCTAAGCTTCTGACTTCTCCCTCCTTCTCT--CACTCTTCTTACTATCTCTGCGGCAGTAGAAAAAGGAGTGG…
	EU431171	--------------------------------------GGTACTTTATATA--TT-ATTTTTGG---AA-----TCTGGTCTG-GGTTATTGGGC-ACTTCTATAAGAATA--TTAAT----TCGGGCTGAGT---TAGGACAACCTG---GA---GCCTTATTG-GGTAGAGATCAGC---TTTACAATACTATTGTTACG-GCTCACGCTTTTTTAATAATTTTTTTTTT-AGTGATACCT-GTTATAATTGGGGGATT--TGGTAATTGACTTGTGCCCTTAATGTTAGGTGCCCCTGATATAGCCTTCCCTCGGTTAAACAACATAAGTTTTTGGTTGCTGCCACCGTCACT--TATTATATTGCTAAGGTCAGCAGCTGTTGAGCAGGGAGCTG…
	OR379092	----------------------------------------AACTTTATACA--TA-ATCTTTGG---GG-----TTTGATCTG-GACTATTAGGG-ACTTCTATGAGAATA--CTAAT----TCGTGCAGAGT---TAGGGCAACCAG---GT---TCCTTATTA-GGTAGAGATCAAT---TATATAATACTATTGTTACG-GCTCATGCTTTCCTAATAATTTTCTTTTT-AGTTATACCT-ATTATAATTGGTGGGTT--CGGAAATTGGTTAGTACCTTTAATGTTAGGGGCGCCCGATATAGCGTTCCCGCGGTTAAACAATATAAGATTTTGATTATTACCCCCCTCTTT--AATTATGTTATTAGGGTCTGCTACAGTAGAGCAAGGGGCAG…
	HM358640	----------------------------------------AACATTATATA--TA-ATTTTTGG---GA-----TTTGGTCGG-GGCTATTAGGG-ACATCTATAAGTATA--TTAAT----TCGAGCAGAAC---TGGGGCAACCTG---GA---AGATTATTA-GGTAGTGATCAAT---TATATAACGTGATTGTTACA-GCTCATGCTTTTTTAATAATTTTTTTTTT-AGTTATGCCT-GTTATAATTGGAGGTTT--TGGCAATTGGTTAGTTCCTTTAATATTAGGGGCCCCGGATATGGCTTTTCCTCGCTTAAATAATATGAGATTTTGGTTATTACCGCCGTCATT--AATTATATTACTCGGGTCAGCAGCTGTAGAGCAGGGGGCGG…
	MG254512	-----------------------------------------ACTTTATATA--TA-ATTTTTGG---AA-----TTTGGTCTG-GATTGTTGGGG-ACTTCAATAAGAATG--TTAAT----TCGAGCTGAAC---TTGGACAACCAG---GT---GCCTTGTTG-GGGAGAGATCAGT---TGTATAACACAATTGTGACT-GCTCATGCTTTTTTAATAATTTTTTTTTT-AGTAATACCT-GTTATGATTGGAGGGTT--TGGAAATTGGTTGGTTCCTCTTATGTTGGGGGTGGCTGATATGGCTTTTCCACGTCTTAATAATATAAGGTTTTGATTACTGCCTCCTTCTTT--GATTATGCTTTTAGGGTCTGCTGCTGTTGAACAAGGGGTTG…
	OP898313	--------------------------------------------------------------------------------CTG-GATTATTTAGT-ACTTCTATAAGGATG--CTTAT----TCGGGCTGAAC---TTGGTCAGCCAG---GA---GCTTTACTT-GGAAGAGATCAAT---TATATAATACTATTGTTACA-GCACATGCATTTTTGATAATTTTCTTCTT-GGTTATGCCT-GTAATGATTGGGGGCTT--TGGTAATTGGTTGGTGCCTCTAATGTTAGGGGCTCCTGATATAGCTTTCCCACGTTTAAATAATATAAGATTTTGGTTATTGCCACCTTCTCT--TATTATACTTTTGGGATCTGCTGCAGTAGAACAAGGAGCTG…
	MZ711278	--------GGCCAGTGGTCAACAAATCATAAAGATATTGGGACCATATATA--TT-ATTTTTGG---TA-----TTTGGTCTG-GGCTATTAGGA-ACTTCAATAAGAATA--TTAAT----TCGAATTGAGC---TAGGTCAGGCCG---GA---TCGTTATTA-GGAAGAGACCAGC---TTTATAACACAATTGTAACT-GCACATGCCTTTTTAATAATTTTTTTTTT-GGTGATGCCT-GTGATAATTGGGGGTTT--TGGTAATTGATTAGTTCCTTTAATGCTAGGTGCTCCAGATATAGCTTTTCCTCGTTTAAATAACATAAGGTTTTGGTTGTTGCCCCCCTCTTT--AATTATGTTATTAATATCTGCGGTTGTAGAACAGGGTGCAG…
	KC754377	--------------------------------------------------------TTATTTGG---TA-----TATGAGCAG-GTCTTTTAGGT-ACTACTTTAAGTTTA--TTGAT----TCGTGCAGAGT---TACGACAACCCG---GT---AGAATATTA-GGCTCTGACCAGT---TATATAACACAATTGTTACT-GCTCATGCTTTTATTATAATTTTTTTTAT-GGTAATACCT-ATTATAATTGGTGGTTT--TGGAAACTGATTGGTTCCTTTAATATTAGGTGCTGTTGATATAGCATTTCCTCGTATAAATAATATAAGATTTTGACTTCTTCCTCCTTCTTT--TATTTTACTTTTAAGATCTGGTTTAGTTGAACAAGGAGTAG…
	LC520109	----------------------------------------AACATTATATT--TT-TTATTTGG---TA-----TTTGATCTG-GTCTTTTAGGT-AGGTCTATAAGTTTA--TTAAT----TCGTGGTGAAT---TAGGTCAACCGG---GT---AGGCTACTT-GGAAGGGATCAAT---TGTATAATACCATTGTTACT-GCTCACGCTTTTTTAATAATTTTTTTTTT-AGTTATACCA-GTATTAATTGGTGGGTT--TGGAAATTGATTATTACCATTAATATTAGGAGCTCCTGATATAGCTTTTCCACGATTAAACAATATAAGATTTTGGTTTTTACCCCCTGCTTT--AATTATACTTATTATGTCTGCTTTTGTTGAACAAGGTGCTG…
	AY838869	---------------------CGAATAAGCACGAYATYGGSACCCTCTATT--TC-CTCCTTGG---CA-----CTTGAGGAG-GCCTTCTAGGA-ACCTCAATAAGACTA--CTCAT----CCGAGCAGAAC---TAGGCCAACCAG---GA---GCATTCCTA-GGAAGCGACCAAC---TATACAATACTATTGTAACC-GCCCACGCATTCCTAATAATCTTCTTCCT-AGTCATACCC-ATCCTAATCGGAGGGTT--TGGAAACTGACTAGTTCCTCTCATACTTGGCGCACCAGACATGGCGTTCCCACGATTAAACAATATAAGATTCTGATTATTACCGCCCGCTCT--GACCCTTTTAGTCAGATCCGCTGCAGTAGAAAAAGGAGCAG…
	KY454440	---------------------------------------------TATATT--TT-ATTTTTGG---CG-----CTTGATCTG-GACTTTTAGGT-ACATCAATAAGTCTT--ATTAT----CCGCGCTGAAT---TAGGTCAACCAG---GT---GCACTTTTA-GGAAGAGACCAGT---TATACAACACTCTTGTTACT-GCCCACGCATTTCTTATAATTTTTTTCCT-AGTTATACCA-GTCCTCATTGGAGGCTT--CGGAAATTGACTTATTCCTCTAATACTAGGAGCCCCTGATATAGCTTTTCCCCGCCTCAACAACCTAAGTTTCTGACTTCTACCTCCTTCCTT--AGTCCTTCTCCTATCATCTAGACTTGTAGAAAAAGGTGTTG…
	MW646941	---------------------CAAATCATAAAGATATTGGAACATTGTATT--TT-ATTTTTGG---GT-----GTTGATCGG-GGTTATTAGGT-ACCTCTATAAGAATA--TTAAT----TCGAGCTGAAT---TAGGTCAGCCTG---GA---AGACTACTA-GGTAGGGACCAGC---TTTACAATACCATTGTCACT-GCTCATGCATTTCTAATAATTTTCTTCTT-GGTTATGCCT-ATTTTGATTGGAGGATT--TGGTAATTGATTAATCCCCTTAATATTGGGTGCTCCAGATATGGCTTTTCCACGACTAAATAATTTAAGATTTTGGTTATTGCCCCCTTCACT--TATCTTATTGCTCTCATCAAGATATGTTGAAAGAGGGGTAG…
	OK187262	----------------------------------------TACCTTATATT--TC-ATTTTTGG---AA-----CTTGATCCG-GATTATTAGGA-ACTTCTATAAGTATA--TTAAT----TCGTGCTGAAT---TAGGTCAACCAG---GC---AGGCTACTA-GGAAGAGACCAAT---TATATAACACTATTGTTACA-GCTCATGCATTTCTTATAATTTTTTTTTT-AGTTATACCT-ATTCTAATTGGGGGATT--CGGAAATTGATTAATTCCCCTAATACTAGGTGCGCCAGATATGGCTTTTCCTCGATTAAATAACTTAAGGTTTTGATTACTTCCTCCTTCCTT--AATTTTACTCTTATCCTCAGGATGTGTTGAAAGAGGAGTAG…
	MH233251	----------------------------------------TACTCTATATT--TT-ATTTTTGG---TT-----CTTGATCAG-GTTTATTAGGA-ACCTCGATAAGAATA--GTAAT----TCGTGCGGAAT---TAGGGCAGCCAG---GT---TCTCTATTA-GGAAGAGACCAGC---TTTACAACACAGTTGTTACC-GCCCATGCTTTCTTAATAATTTTTTTCTT-GGTCATACCT-ATCCTTATCGGAGGATT--CGGTAATTGATTAATTCCTTTAATACTTGGCGCTCCTGATATGGCATTCCCTCGTCTTAACAATATGAGATTTTGGTTACTACCCCCCTCCTT--AACTCTATTATTAACTTCAGGCCTAGTTGAAAAAGGTGTTG…
	MH233273	----------------------------------------CACACTATATT--TT-ATTTTTGG---TA-----CTTGATCCG-GTCTCTTAGGA-ACTTCTATAAGAATA--GTAAT----TCGAGCTGAAT---TAGGCCAACCCG---GA---TCTCTTCTA-GGAAGGGATCAAC---TTTATAATACTGTAGTTACA-GCTCATGCATTTTTAATAATTTTCTTTTT-GGTGATACCT-ATTTTAATTGGAGGGTT--TGGAAATTGGTTAATTCCATTAATATTAGGAGCTCCTGATATGGCTTTTCCACGACTTAATAACATAAGATTTTGACTCCTTCCTCCTTCGTT--AACTTTACTTCTTGGTTCTGCATTAGTAGAAAAAGGTGTGG…
	MW646940	-----------------------------------------------------TC--TTTTTGG---AA-----CATGATCAG-GACTACTGGGG-ACATCTATAAGAATA--ATTAT----TCGTGCTGAAT---TAGGCCAACCAG---GC---GCCCTACTA-GGCAGAGATCAAC---TGTATAACACAATCGTAACT-GCCCATGCATTTCTAATAATTTTTTTCTT-GGTTATACCT-ATATTAGTTGGAGGTTT--TGGAAACTGATTAGTTCCTTTAATATTAGGAGCTCCAGATATAGCTTTCCCACGCCTAAATAATATAAGATTTTGGCTATTACCTCCTTCACT--AATCCTATTGTTGTCATCTAGAATTGTAGAAAAAGGAGTTG…
	KJ736662	-----------------------------------------ACTTTATATT--TT-ATTTTCGG---TT-----CTTGGTCAG-GATTACTAGGG-ACTTCTATAAGAATA--TTAAT----CCGAGCAGAAT---TAGGTCAACCTG---GA---AGATTATTG-GGAAGAGATCAGC---TTTACAATACAATTGTAACA-GCACATGCTTTCTTAATAATTTTTTTTTT-GGTAATACCA-ATTTTAATTGGGGGTTT--TGGTAATTGATTAATTCCTCTTATACTTGGAGCTCCTGATATAGCTTTCCCACGGCTTAATAATTTAAGATTTTGATTACTACCCCCTTCATT--AATTTTATTATTATCCTCCGGTTATATAGAAAGGGGAGTAG…
	KY211993	--------------------------CATAAAGATATTGGTACTCTTTATT--TT-GTATTTGG---AA-----CATGAGCAG-GTCTTCTAGGA-ACATCTATAAGACTA--ATCAT----CCGCGCTGAAC---TTGGTCAACCAG---GA---GCCCTTCTT-GGAAGTGACCAAC---TCTATAACACAGTTGTTACA-GCCCATGCATTTTTAATAATTTTCTTCCT-AGTTATGCCC-GTTCTAGTAGGGGGGTT--TGGGAATTGATTAGTACCATTAATATTAGGTGCCCCTGATATAGCTTTCCCCCGTTTAAACAATATAAGATTTTGATTACTCCCCCCATCCCT--TATCCTTCTTCTTTCATCTAGAGCAGTAGAAAAAGGTGCCG…
	KY684708	-----------------------------------------------TATT--TT-ATCTTCGG---GA-----CGTGATCTG-GCTTATTAGGA-ACTTCAATAAGTCTT--GTTAT----CCGTGCTGAAC---TTGGTCAACCTG---GT---GCCCTTCTA-GGGAGGGACCAAC---TTTATAATACAGTAGTAACT-GCCCACGCCTTTTTAATAATTTTCTTTCT-TGTTATACCA-GTATTAGTTGGAGGATT--TGGTAACTGACTTGTGCCCCTTATACTAGGAGCTCCAGATATAGCTTTCCCACGCCTAAATAACATAAGGTTTTGACTTCTCCCCCCTTCCCT--AATTCTACTCCTATCATCTAGGGCCGTAGAAAAGGGGGCCG…
	KJ566963	-----------------------------AAAGATATTGGCACTCTATACT--TC-ATTTTAGG---CA-----TCTGATCCG-GCCTTCTCGGA-ACTTCAATAAGCCTG--ATAAT----TCGAGCAGAGC---TCGGCCAACCAG---GT---TCTCTTCTA-GGCAGAGATCAGC---TTTACAATACGCTGGTTACA-GCCCACGCATTTCTTATAATCTTTTTCCT-GGTTATACCA-GTATTTATTGGGGGATT--CGGAAACTGATTACTTCCTCTTATACTAGGTGCCCCAGATATAGCCTTTCCACGCCTCAATAACATAAGATTCTGACTCCTTCCTCCCTCCTT--AACCTTATTAGTATTTTCTGCTGCTGTAGAAAAAGGGGTAG…
	KJ736491	-----------------------------------------ACCCTTTATT--TT-ATTCTTGG---AA-----TCTGGTCTG-GCTTACTAGGA-ACCTCTATAAGACTC--CTTAT----TCGAGCAGAGC---TAGGCCAACCAG---GA---TCCTTACTA-GGAAGAGACCAGT---TGTACAACACCCTTGTAACT-GCTCATGCCTTCCTAATAATCTTTTTTCT-TGTAATGCCT-GTATTTATCGGGGGATT--TGGAAATTGACTTCTCCCTTTAATATTAGCAGCCCCTGATATGGCTTTCCCCCGCCTAAACAACATAAGATTCTGGTTATTACCGCCGTCTCT--CGCCCTTCTTGTATGCTCAGCAGCAGTAGAAAAAGGGGTGG…
	MZ562497	--------------------------CATAAAGATATTGGAACACTATATT--TT-ATCCTCGG---AG-----TTTGATCTG-GACTCCTAGGA-ACTTCTATAAGACTT--CTCAT----TCGGGCAGAAC---TTGGACAACCCG---GA---TCCTTACTG-GGAAGAGATCAAC---TCTACAATACCCTAGTTACT-GCGCATGCATTTCTTATAATCTTTTTTTT-GGTCATACCA-GTGTTTATTGGTGGGTT--TGGTAACTGACTCCTCCCACTAATACTAGGTGCTCCAGACATAGCATTCCCCCGCCTAAACAACCTGAGATTCTGACTTTTACCCCCGGCCCT--CACCTTGCTTGTCTGCTCAGCTGCAGTAGAAAAGGGTGTCG…
	MK971196	-----------------------------------------ACCCTCTATT--TT-ATTCTAGG---AG-----TATGGGCCG-GCCTCCTTGGC-ACTTCTATAAGTCTT--CTTAT----CCGAGCAGAAC---TAGGTCAACCTG---GC---TCCCTCCTC-GGTAGAGATCAAC---TCTATAACACCATCGTAACA-GCTCATGCATTCTTAATAATCTTCTTCCT-CGTAATACCA-GTATTTATTGGCGGATT--TGGCAACTGACTGCTCCCCCTAATACTGGGCGCACCAGACATAGCCTTCCCACGACTCAATAACCTGAGATTCTGACTGCTCCCCCCCTCTTT--AACCCTACTAGTTTCCTCTGCTGCAGTTGAAAAAGGAGTTG…
	MZ848479	----------------------------------------AACACTATATT--TC-ATTCTTGG---TG-----TCTGATCCG-GACTACTAGGA-ACTTCTATAAGTCTC--CTAAT----CCGAGCAGAAC---TTGGGCAACCAG---GA---TCTTTACTT-GGAAGAGACCAAC---TATACAACACCCTTGTAACC-GCCCACGCATTCCTTATAATTTTCTTCCT-AGTTATGCCA-GTCTTTATTGGGGGCTT--TGGAAATTGACTCCTGCCCCTAATACTAGGAGCCCCAGATATAGCCTTCCCACGACTTAACAACATAAGATTTTGACTCCTGCCGCCATCTTT--AACCCTCCTGGTGTGCTCAGCCGCAGTTGAAAAGGGAGTAG…
	MK971163	-----------------------------------------ACACTGTACT--TC-ATCTTAGG---GG-----TATGATCCG-GCCTTTTAGGA-ACCTCCATAAGTCTC--CTTAT----TCGTGCAGAAT---TAGGACAACCCG---GA---TCCCTCCTA-GGTAGCGACCAAC---TATACAACACCTTAGTTACT-GCCCATGCATTTCTAATAATCTTCTTTCT-AGTTATACCA-GTATTTATTGGTGGCTT--CGGCAATTGACTACTCCCGCTTATATTAGGCGCACCCGACATAGCATTTCCACGTCTCAATAATATAAGGTTTTGACTTCTTCCGCCCTCACT--TACACTCCTCGTCTCCTCTGCCGCAGTAGAAAAAGGTGTGG…
	MG234512	-----------------------------------------ACCCTATACT--TT-CACCTTGG---TG-----TATGATCTG-GGCTTCTAGGT-ACCTCTATAAGACTT--CTCAT----TCGCGCGGAGT---TAGGACAACCTG---GC---TCCCTACTC-GGAAGGGACCAAC---TCTACAACACTTTAGTTACG-GCCCATGCCTTTTTAATAATCTTCTTCCT-TGTAATGCCC-GTATTTATTGGGGGTTT--TGGTAATTGACTTCTTCCTTTAATATTAGGGGCCCCTGATATAGCATTCCCCCGCTTAAATAATATAAGATTCTGGCTCCTTCCGCCCTCTCT--CACCTTACTAGTAGCTTCCGCCGCAGTAGAGAAAGGGGTGG…
	MG234484	------------------------------------------------------------TAGG---TG-----TTTGGTCAG-GACTTTTAGGA-ACCTCTATGAGACTC--TTAAT----TCGTGCTGAAC---TTGGACAACCAG---GC---TCGCTTCTT-GGAAGTGACCAAC---TATATAACACTCTAGTTACA-GCCCATGCATTTTTAATAATTTTCTTTCT-AGTTATACCT-GTATTTATTGGCGGATT--CGGAAACTGACTTCTACCACTAATACTAGGTGCACCAGACATAGCATTCCCCCGACTAAATAATATAAGATTTTGACTTCTACCTCCCTCCCT--CACACTTCTCGTAGCCTCCGCTGCGGTAGAAAAAGGTGTTG…
	GU672198	--------------------------------------GGAACACTCTACT--TC-ATGCTAGG---TA-----TATGATCAG-GCCTACTAGGG-ACCTCTATAAGACTT--CTTAT----TCGTGCTGAAC---TCGGACAACCCG---GA---TCGCTACTT-GGTAGTGACCAAC---TATATAATACTATTGTAACA-GCCCATGCATTTTTAATAATTTTCTTTTT-AGTAATACCC-ACCTTTATTGGCGGATT--TGGAAATTGACTCCTCCCTCTGATACTTGGGGCCCCTGACATGGCTTTCCCCCGCCTTAATAATATAAGGTTCTGACTTCTCCCCCCTTCTTT--AGCTCTACTTCTAGCCTCTGCTGCTGTAGAAAAAGGGGTCG…
	HM375489	--------------------------------------GGTACCTTATATT--TT-ATATTAGG---TA-----TGTGATCAG-GCCTTCTGGGA-ACCTCGATAAGACTA--CTTAT----CCGAGCTGAAC---TAGGCCAACCAG---GC---TCCCTTCTA-GGAAGGGACCAAC---TTTACAACACTATCGTGACT-GCACATGCATTTCTAATAATTTTTTTCTT-AGTGATACCG-ACTTTTATTGGGGGATT--CGGTAACTGGCTTCTCCCTCTTATACTAGGGGCCCCAGATATAGCCTTTCCTCGACTTAATAATATAAGATTCTGACTCCTTCCTCCATCCTT--GGCTCTCCTCCTTGCCTCTGCTGCTGTAGAAAAGGGTGTTG…
	KY783692	-----------------------------------------ACTCTATATT--TT-ATCCTTGG---CG-----CATGATCAG-GTCTCCTAGGA-ACGTCTATAAGAATT--TTAAT----TCGTACTGAAT---TAGGTCAACCTG---GA---GCCCTCTTA-GGGGATGACCAAC---TTTATAATACTATTGTTACT-GCTCACGCCTTCCTTATAATTTTCTTCCT-TGTAATACCA-GTAATAATTGGAGGATT--TGGAAACTGATTCCTTCCTCTAATGTTAGGAGCACCTGACATAGCCTTCCCTCGTCTTAACAACATAAGATTCTGACTCCTCCCACCTTCTCT--CACTCTCCTTCTAGCTAGGGCAGCTGTAGAAAAAGGTGTTG…
	MZ504162	--------------------------CATAAAGATATTGGTACTCTCTATT--TT-ATTCTAGG---CG-----CATGATCTG-GCCTTCTAGGA-ACCTCTATAAGAATC--CTAAT----TCGCACTGAAC---TTGGTCAACCAG---GT---GCCCTTCTT-GGCAACGACCAAC---TTTACAATACTATTGTAACA-GCCCATGCTTTCCTAATAATTTTTTTCCT-TGTAATGCCA-GTAATAATCGGTGGGTT--TGGCAATTGATTTCTCCCCCTTATACTAGGAGCTCCTGATATAGCCTTCCCCCGCTTAAATAATATAAGCTTCTGACTTCTTCCGCCCTCTCT--CACCCTTCTTCTTGCCAGGGCTGCTGTTGAAAAGGGAGTTG…
	KY684717	-----------------------------------------------TATT--TT-CTTTTTGG---CA-----CATGATCAG-GACTTCTAGGA-ACCTCAATAAGAATA--GTTAT----CCGTGCGGAAC---TAGGACAACCAG---GT---GCTCTTTTA-GGAAGGGATCAAC---TATACAACACTTTAGTAACC-GCCCATGCATTCCTTATAATTTTCTTTCT-AGTGATGCCT-GTCCTAGTAGGAGGATT--TGGAAATTGACTTATTCCTCTTATGTTAGGTGCTCCAGATATAGCTTTTCCTCGACTTAATAATATAAGATTCTGGCTCCTTCCTCCTTCTCT--CATTTTACTTCTATCTTCAGCTATTGTAGAGAAAGGAGTAG…
	KM998734	-----------------------------------------ACACTTTACT--TC-ATCTTAGG---AG-----TATGATCTG-GCCTATTAGGC-ACCTCTATAAGCCTC--CTTAT----TCGCGCCGAAC---TTGGCCAACCTG---GC---TCACTGCTC-GGAAGAGATCAAC---TTTATAACACCCTTGTAACT-GCCCACGCATTCTTAATAATTTTCTTTCT-CGTAATGCCC-GTATTCATTGGCGGCTT--TGGTAACTGGCTGCTACCCCTCATACTAGGAGCCCCAGATATAGCATTTCCCCGCCTAAACAACCTAAGTTTCTGACTTCTACCCCCCTCTCT--TACCCTCTTAGTCGCCTCCGCAGCTGTAGAAAAAGGTGTTG…
	MH826392	----------------------------------------AACTTTATATT--TC-ATTTTAGG---TG-----TTTGATCAG-GACTTTTAGGC-ACATCTATAAGACTT--CTAAT----TCGGGCTGAAT---TAGGTCAACCAG---GT---TCGCTTTTA-GGGAGAGATCAAC---TTTACAACACTATTGTTACT-GCTCACGCTTTTTTAATAATTTTCTTTAT-AGTTATACCA-ATCTTTGTTGGGGGGTT--TGGAAATTGACTTATTCCCTTAATACTTGGGGCACCGGATATAGCTTTCCCCCGATTAAATAATATAAGATTTTGAATGTTACCTCCTTCACT--CACTTTACTAGTAGCCTCTGCAGCAGTGGAAAAGGGTGCAG…
	MT379926	----------------------------------------CACATTATATT--TT-ATTCTAGG---AG-----TTTGATCCG-GTCTACTAGGA-ACCTCAATAAGACTT--CTTAT----TCGAGCAGAAT---TAGGCCAACCTG---GC---TCACTTTTA-GGAAGAGATCAGC---TGTATAATACTCTTGTAACA-GCTCATGCATTCCTAATAATTTTCTTCTT-AGTAATACCA-GTATTTATTGGAGGATT--TGGAAACTGATTACTCCCATTAATACTCGGCGCTCCCGACATAGCATTCCCACGCCTAAATAACCTAAGCTTTTGACTTCTACCGCCGTCCCT--CACATTACTTGTAGCCTCCGCCGCAGTTGAAAAGGGGGTAG…
	MZ661757	---------------------------ATAAAGATATTGGTACTTTATACT--TT-ATTTTTGG---AA-----TATGATCAG-GTCTCTTAGGG-ACCTCAATAAGACTT--CTTAT----TCGGGCTGAAC---TTGGTCAACCTG---GC---TCTCTTCTT-GGGAGAGACCAAC---TATATAACACCATTGTTACT-GCTCACGCTTTTCTAATAATTTTCTTTCT-CGTAATGCCA-ACCTTTATTGGGGGTTT--CGGAAACTGACTTCTTCCCTTAATATTAGGTGCACCTGATATAGCTTTCCCACGTTTAAACAATATAAGATTCTGACTTCTTCCTCCTTCTCT--TGCTCTCCTTCTTGCTTCTGCTGCTGTAGAAAAGGGAGTCG…
	MW277746	----------------------------------------GACCTTATATT--TT-ATTTTTGG---CA-----TGTGGTCAG-GACTCTTGGGC-ACTTCCATAAGACTT--TTAAT----CCGGGCAGAAC---TTGGACAACCCG---GT---TCCCTTCTA-GGCAGAGATCAGC---TATATAACACTATCGTAACT-GCTCACGCCTTTCTAATAATTTTCTTCTT-AGTAATACCA-ACATTTATTGGGGGATT--TGGAAACTGGCTCCTTCCTTTAATACTAGGGGCTCCAGACATAGCCTTCCCCCGAATGAACAACATAAGATTCTGACTTCTCCCCCCATCCCT--CGCGCTTCTTCTTGCATCGGCCGCAGTAGAGAAAGGCGTAG…
	MH339428	----------------------------------------AACATTATACT--TT-ATCCTAGG---AA-----TTTGGTCAG-GCCTTCTAGGC-ACATCAATAAGACTT--CTTAT----CCGTGCCGAGC---TAGGCCAGCCAG---GA---GCCCTTTTA-GGAAGAGACCAAC---TCTATAACACCATTGTCACA-GCACACGCATTCCTTATAATTTTCTTTTT-AGTGATACCA-ACATTCATTGGGGGGTT--TGGAAATTGATTAATCCCTCTTATACTTGGAGCACCTGACATAGCATTCCCTCGGCTCAATAATATAAGATTTTGACTTCTGCCCCCATCTTT--AACTCTTCTTGTGGCCTCGGCAGCCGTTGAAAAAGGTGTGG…
	ON811017	--------------------------------GATATTGGAACCCTATACT--TC-ATTTTTGG---GG-----TATGGTCTG-GACTCCTGGGC-ACTTCTATAAGAATA--CTTAT----TCGAGCAGAAC---TAGGACAACCCG---GT---TCCTTACTT-GGCAGGGATCAAC---TTTATAATACAATTGTAACT-GCCCACGCGTTTCTTATAATTTTTTTTCT-TGTAATGCCA-ACATTTATTGGGGGGTT--TGGTAATTGACTGCTCCCTTTAATATTAGGCGCGCCCGATATGGCTTTCCCTCGTCTCAATAACATAAGATTTTGACTTCTCCCTCCCTCACT--AATTCTCCTGATCAGCTCTGCTGCAGTAGAAAAAGGAGTAG…
	MN684027	-----------------------------------ATTGGTACACTATATT--TT-GTACTGGG---GG-----CCTGATCTG-GCCTTCTTGGA-ACCTCAATAAGACTT--CTTAT----CCGAGCAGAAC---TAGGCCAACCCG---GC---TCACTTCTT-GGCAGAGACCAAC---TCTATAATACTATTGTTACT-GCCCATGCTTTCCTTATAATTTTCTTCCT-CGTCATGCCA-ACATTTATTGGGGGCTT--TGGAAACTGACTACTGCCCTTAATATTAGGGGCCCCTGATATGGCCTTTCCCCGCCTAAATAATATAAGATTCTGACTTTTACCTCCCTCTCT--AACCCTTCTAGTTTGCTCAGCCGCAGTAGAAAAAGGAGTGG…
	MT928337	--------------------ACAAATCATAAAGATATTGGCACACTATATT--TT-ATTCTTGG---TG-----TGTGGTCAG-GACTTTTAGGA-ACATCTATAAGACTT--CTTAT----TCGAGCTGAAC---TGGGACAACCAG---GA---TCACTTCTC-GGCAGAGACCAAC---TCTATAACACTATTGTAACT-GCTCACGCCTTCTTAATAATCTTTTTCCT-TGTAATACCT-ACATTCATTGGAGGTTT--CGGAAACTGACTACTTCCCCTAATACTAGGAGCTCCGGACATGGCATTCCCTCGTCTTAATAATATAAGATTCTGACTCCTTCCCCCTTCACT--TACCCTCCTCGTCTCTTCCGCAGCAGTTGAAAAAGGTGTAG…
	ON661033	----------------------------------------CACTATATATA--TC-ATCTTCGG---TG-----CATGAGCAG-GACTCTTAGGC-ACCTCCATAAGACTT--CTAAT----TCGTGTAGAAC---TTGGCCAGCCGG---GG---GCCTTCCTC-GCATCAGATCAAC---TATATAACACAGTTGTCACC-GCCCACGCGTTCTTGATAATCTTCTTCCT-AGTGATACCT-GTGATAATCGGCGGTTT--CGGCAACTGACTCATCCCCCTAATACTCGGAGCCCCTGATATAGCCTTCCCTCGTCTCAACAATATAAGATTCTGACTTCTCCCTCCCTCATT--AACTCTACTAGTGGCCTCAGCTGCTGTAGAAAAAGGAGCAG…
	KX227103	----------------------------------------AACCCTTTACT--TT-ATCTTCGG---CA-----CTTGATCCG-GGTTATTAGGC-ACCTCAATAAGACTT--CTTAT----TCGAGCTGAAA---TAGGCCAACCTG---GA---TCTCTCCTA-GGTAGAGATCAAC---TTTACAATACAATTGTTACC-GCCCACGCTTTTCTAATAATTTTTTTTCT-GGTGATACCC-ATTCTAATTGGGGGGTT--TGGAAACTGACTAATCCCCCTAATACTCGGAGCTCCAGACATGGCTTTTCCCCGTCTTAATAACATAAGATTTTGATTACTCCCCCCCTCTTT--AATCCTTTTATTATCCTCAGCGGCAGTAGAAAAAGGAGCGG…
	KJ736582	-----------------------------------------ACTCTCTACC--TC-ATCTTCGG---AA-----CCTGAGGAG-GCCTACTAGGC-ACCTCAATAAGCCTT--CTTAT----CCGCGCAGAAC---TTGGCCAACCCG---GA---GCTCTCCTT-GGAAGAGACCAGC---TCTATAACACAATTGTAACC-GCCCACGCCTTTCTAATAATCTTCTTCCT-AGTTATACCC-GTATTCATTGGGGGATT--CGGAAACTGGCTAATCCCGCTGATACTAGGAGCCCCAGATATGGCCTTTCCCCGCCTAAACAACATAAGATTTTGACTTCTTCCCCCCTCACT--TATTCTTCTAGTCACCTCCGCTGCCGTAGAAAAAGGAGTGG…
	MZ197620	----------------------------------------CACCTTATACT--TC-CTATTCGG---CT-----CTTGATCCG-GCCTCCTCGGC-ACCTCCATGAGACTA--GTGAT----CCGTGCAGAAC---TCGGACAACCTG---GG---GCTCTCCTA-GGGAGAGACCAAC---TCTACAACACCATTGTCACC-GCCCACGCCTTTCTCATAATTTTTTTCCT-AGTGATACCT-GTACTAGTTGGGGGGTT--TGGTAACTGATTAATCCCCTTAATATTAGGCGCCCCGGACATAGCATTCCCCCGCCTAAACAATATAAGGTTTTGACTCCTCCCCCCCTCTCT--GATTCTTCTTCTTTCCTCTGCTGCAGTAGAAAAAGGAGTGG…
	MW646938	--------------------ACTAACCATAAAGACATTGGTACTCTATATT--TC-CTATTTGG---AA-----CTTGATCAG-GTCTTCTAGGG-ACATCTATAAGAATT--GTGAT----TCGTGCTGAAT---TAGGTCAACCTG---GA---GCTCTTCTA-GGAAGAGACCAAC---TATTCAATACTATTGTTACC-GCCCACGCCTTTCTTATAATTTTCTTCCT-TGTTATACCT-GTCCTTGTAGGAGGATT--TGGCAACTGACTTATCCCATTAATACTAGGAGCACCTGACATAGCTTTCCCACGATTAAACAATATAAGATTTTGATTGCTTCCTCCCTCACT--TATTCTCCTCCTCTCCTCAGCTGCAGTAGAAAAAGGGGTTG…
	KJ566957	--------------------------CATAAAGATATTGGTACACTTTATT--TC-CTATTTGG---AA-----CCTGAGCAG-GACTTCTGGGC-ACTTCTATAAGCCTA--ATCAT----TCGAGCAGAAT---TAGGCCAACCAG---GG---GCCCTTCTA-GGAAGAGATCAGC---TTTACAATACCATTGTAACT-GCACATGCATTCCTTATAATTTTCTTTTT-AGTAATACCC-GTCCTAGTTGGTGGCTT--TGGTAATTGGCTAGTCCCCCTCATACTAGGGGCCCCGGATATGGCATTTCCACGCTTAAATAACATAAGATTCTGACTTCTACCTCCCTCCTT--AATTCTCCTTCTATCCTCTAGAATTGTAGAAAAGGGTGCTG…
;
end;
