# Supplementary material for: A novel taxonomic database for eukaryotic mitochondrial cytochrome oxidase subunit I gene (eKOI), with a focus on protists diversity
Source: Database (Oxford). 2025 Sep 24;2025:baaf057. doi: 10.1093/database/baaf057 (PMC12462617; doi:10.1093/database/baaf057)
Supplement: baaf057_Supplemental_File [file baaf057_supplemental_file.zip › 2_alignment_eKOI/apicomplexa.nex]

#NEXUS
begin data;
	dimensions ntax=534 nchar=2229;
	format datatype=dna missing=? gap=-;
	matrix
	MK234169	--------------------------------------------------------------------------------------------------------------------------------------------------------------------------------------------------------------------CTAGCCGCTATGTACTTACTTACGGCGGGCATCTTTAGC---GTTGTTGGTGCGTTGATATCGGATGTGGTTCGCTATGAATTATCGGCTTCCGGGTCGAGGCTCTTCGCCGTAGACTGCTTAGC-AACTTACAATGTGCTGTTTACGATCCACGGTCTGGCCATGATCTTCATGTTTCTCATGCCC…
	KT378045	-------------------------------------------------------------------------------------------------------------------------------------------------------------------------------------------------------CAATCATAAAGAACTAGCCGTTATGTACTTACTTACGGCAGGTATCTTTAGC---GTTGTTGGTGCGTTGATATCGGATGTGGTTCGGTATGAATTATCGGCTGCCGGGTCGAGGCTCTTCGCCGTAGACTGCTTGGC-AACTTACAACGTGCTGTTTACACTCCACGGTCTGGCCATGATATTCATGTTTCTCATGCCT…
	KC209715	--------------------------------------------------------------------------------------------------------------------------------------------------------------------------------------------------------------------CTAGCCGTTATGTACTTACTTACGGCGGGCATCTTTAGC---GTTGTTGGTGCGTTGATATCGGATGTGGTTCGCTATGAATTATCGGCAGCCGGGTCGAGGCTCTTCGCCGTAGACTGTTTATC-AACTTACAACGTGCTGTTTACTCTCCACGGTCTGGCCATGATATTCATGTTTCTCATGCCC…
	MT180295	------------------------------------------------------------------------------------------------------------------------------------------------------------------------------------------------------------------GACTAGCCGTTATGTACTTACTTACGGCAGGCATCTTTAGT---GTTGTTGGTGCGTTGATATCGGATGTGGTTCGCTATGAATTATCGGCAGCTGGGTCGAGGCTCTTCGCCGTAGACTGCCTGGC-GACTTACAACGTGCTGTTTACACTCCACGGTCTGGCCATGATATTCATGTTTCTCATGCCT…
	MF039324	--------------------------------------------------------------------------------------------------------------------------------------------------------------------------------------------------------------------CTAGCCGTTATGTATCTACTTACGGCGGGTATCTTTAGC---GTTGTTGGTACTTTAATATCAGATGTGGTTCGCTACGAATTATCGGCTTCAGGATCGAGGCTCTTTGCCGTAGATTCGTTAGT-TACTTACAACGTGCTGTTTACGATCCACGGTCTGGCCATGATATTCATGTTCTTGATGCCA…
	KF831244	--------------------------------------------------------------------------------------------------------------------------------------------------------------------------------------------------------------------CTAGCCGGTATGTACATACTTACGGCCTGTATCTTTAGT---GTTGTTGGTACTCTGATTTCGGATGTGGTTCGCTATGAATTATCGGCTGCCGGGTCGAGGCTCTTTGCCGTAGACTGCTTAGC-AACTTACAATGTGCTGTTTACAATCCACGGCCTGGCTATGATCTTTATGTTCTTAATGCCA…
	KC209607	--------------------------------------------------------------------------------------------------------------------------------------------------------------------------------------------------------------------CTAGCCGGTATGTACATACTTACGGCGGGTATCTTTAGT---GTTGTTGGTACTTTGATTTCGGATGTGGTTCGCTATGAATTATCGGCTGCCGGGTCGAGGCTCTTTGCCGCTGACTGCCTGGC-AACTTACAATGTGCTGTTTACAGTACACGGCCTGGCTATGATCTTTATGTTCTTAATGCCA…
	KX057994	--------------------------------------------------------------------------------------------------------------------------------------------------------------------------------------------ATGGCGTACAACAATCATAAAGAACTAGCCGGTATGTACATACTTACGGCAGGTATCTTTAGT---GTTGTTGGTACTCTGGTTTCGGATGTTGTTCGCTACGAACTATCGGCTGCAGGGTCGAGGCTCTTTGCCGTAGACTGCATGGC-AACTTACAATGTGCTGTTTACTATCCACGGCCTGGCCATGATATTCATGTTCTTAATGCCA…
	MK886644	----------------------------------------------------------------------------------------------------------------------------------------------------------------------------------------------------------------------ATAATTTGATGACATGATGATAAGGACTTGTATGGATATAGTTGTTGGTACTCTGGTTTCGGATGTGGTTCGCTACGAAA-AACGGCTGCAGGGTCGAGGCTCTTTGCCGTAGACTGCATGGT-GACTTACAATGTGCTGTTTACAATCCACGGCCTGGCTATGATCTTCATGTTCTTAATGCCA…
	MK886638	----------------------------------------------------------------------------------------------------------------------------------------------------------------------------------------------------------------------------AGCTATGCTATCTTGTACGGCTAGTATCTTTAGTGTTGTTGGTACTCTGGTTTCGGATGTGGTTCGCTACGAACTAACGGCTGCAGGGTCGAGGCTCTTTGCCGTAGACGGCATGGC-GACTTACAATGTGCTGTTTACAATCCACGGCCTGGCTATGATCTTCATGTTCTTAATGCCA…
	MK886636	-----------------------------------------------------------------------------------------------------------------------------------------------------------------------------------------------------------------------------AACAATTCGAGATGGAATGGCTATGACTGTAGTATTGTTGTAACTCTGGTTTCGGATGTGGGTCGCTAAGAATTAACGGCTGCAGGGTCGAGGCTCTTTGCCGTAGACTGCATGGC-GACTTACAATGTGCTGTTTACAATCCACGGCCTGGCTATGATCTTCATGTTCTTAATGCCA…
	MK886642	----------------------------------------------------------------------------------------------------------------------------------------------------------------------------------------------------------------------AGGGGGGGGAAATACGTTACAAGAAGGTATCTTTAGT---GTTGTTGGTACTCTGGTTTCGGATGTGGTTCGCTAAGAACTATCGGCTGCAGGGTCGAGGCTCTTTGCCGTAGACTGCATGGC-GACTTACAATGTGCTGTTTACAATCCACGGCCTGGCTATGATCTTCATGTTCTTAATGCCA…
	KU820974	--------------------------------------------------------------------------------------------------------------------------------------------------------------------------------------------------------------------CTAGCCGGTATGTACATACTTACGGCAGGTATCTTTAGT---GTTGTTGGTACTTTGGTTTCGGATGTGGTTCGCTACGAACTATCGGCTGCAGGGTCGAGGCTCTTTGCCGTAGACTGCATGGC-GACTTACAATGTGCTGTTTACAATCCACGGCCTGGCTATGATCTTCATGTTCTTAATGCCA…
	MK886637	---------------------------------------------------------------------------------------------------------------------------------------------------------------------------------------------------------------------------GTCCGGGTCGGGGATGTGACGTATCTAATCTGGAGTGAGAAGATACTTTAATTTCGGAAGTGGGTCGATATGAAATAACAAGGGCAGGGTCGAGGACT-TTGCCGTAGACTGCATGCT-GACTTACAATGTGCTGTTTACAATCCACGGCCTGGCTATGATCTTCATGTTCTTAATGCCA…
	MK886630	-------------------------------------------------------------------------------------------------------------------------------------------------------------------------------------------------------------------------GTGCGTGGGCATGTCCGGATCGGATATGATCGTTAGTATCGATGAAACTTTAATTTCGGATGTGGTTCGCTATGAACTAACTTCTGCTTTCTCTAGTCTCTTTGCCGTA---TCTTCAGGCAACTTACAATGTGCTGTTTACAATCCACGGCCTGGTTATGATCTTCATGTTCTTAATGCCA…
	MK886632	--------------------------------------------------------------------------------------------------------------------------------------------------------------------------------------------------------------------------ACGGGGGGTGGTGGGGAATAGTATTTAAACGGAATAGTTGCTGGGACTTTAATTTCGGATGTGGTTCTATATGAACTATCGGCTGCAGGTCCGAGGCTCTTTGCCGTAGACTTCATATGCGACTTACAATGTGCTGTTATAAATCCACGGCCTGGCTATGATCTTCATGTTCTTAATGCCA…
	MK886635	---------------------------------------------------------------------------------------------------------------------------------------------------------------------------------------------------------------------------TACAGTGCGTTTTGGCTCTTGCGATGATCTTTAGTGTTGCTGGTACTTTAATATCGGATGTGGTTCGCTATGAAATAACGGCTGCAGGATCGAGGCTCTTTGCCGTAAACTGCAAAATAAACTTACAATGTGCTGCTTACAATCCACGGCCTGGTTATGATCTTCATGTTCTTAATGCCA…
	MK886639	-------------------------------------------------------------------------------------------------------------------------------------------------------------------------------------------------------------------TAGGGGGGGGAAATTC---TCTAT-GTAAGATATCTTTAGATGTAGTTG-GTACTTTAATTTCGGATGTGTGTCGCTATGAACTATCGACTGCAGGGTCGAGGCACTTTGCCGTAGACTGCATGGC-GACTTACAATGTGCTGTTTACAATCCACGGCCTGGCTATGATCTTTATGTTCTTAATGCCA…
	MK886641	---------------------------------------------------------------------------------------------------------------------------------------------------------------------------------------------------------------------------TCAGGTGGCCTTTCTGTATATGCGGAATCTTTAGTGTTGTTGGTACTTTAATTTCGGATGTGGTTCGCTATGAACTATCGGCTGCAGGGTCGAGGCTCTTTGCCGTAGACTGCATGGC-GACTTACAATGTGCTGTTTACAATCCACGGCCTGGCTATGATCTTCATGTTCTTAATGCCA…
	MK886633	-------------------------------------------------------------------------------------------------------------------------------------------------------------------------------------------------------------------------ACGTTTAAGGAGGTTGGTTCGGCGTAGTATCTTTAGTGTTGTTGGTACTTTAATTTCGGATGTGGTTCGCTATGAACTATCGGCTGCAGGATCGAGGCTCTTTGCCGTAGACTGCATGGC-GACTTACAATGTGCTGTTTACAATCCACGGCCTGGCCATGATCTTCATGTTCTTAATGCCA…
	MF039322	--------------------------------------------------------------------------------------------------------------------------------------------------------------------------------------------------------------------CTAGCCGGTATGTACATACTTACGGCGGGTATCTTTAGT---GTTGTTGGTACTTTAATTTCGGATGTGGTTCGCTACGAACTATCGGCTGCAGGGTCGAGGCTCTTTGCCGTAGACTGCATGGC-GACTTACAATGTGCTGTTTACAATCCACGGCCTGGCTATGATCTTTATGTTCTTAATGCCA…
	KC209731	--------------------------------------------------------------------------------------------------------------------------------------------------------------------------------------------------------------------CTAGCCGGTATGTACATACTTACGGCGGGTATCTTTAGT---GTTGTTGGTACTTTAATTTCGGATGTGGTTCGCTATGAACTATCGGCTGCAGGGTCGAGGCTCTTTGCCGTAGACTGCATGGC-GACTTACAATGTGCTGTTTACAATTCACGGCCGGGCTATGATCTTCATGTTCTTAATGCCA…
	MK886645	------------------------------------------------------------------------------------------------------------------------------------------------------------------------------------------------------------------------------CTACCGCGCCACGCCCCCCCCCCACTTTAGAGTTGTTGAGTACTTTAATTTCGGATGTGGTTCGCTATGAACTATCGGCTGCAGGGTCGAGGCTCTTTGCCGTATTCTTCATGGC-GACTTACAATGTGCTGTTTACAATCCACGGCCTGGCTATGATCTTCATGTTCTTAATGCCA…
	MK886629	------------------------------------------------------------------------------------------------------------------------------------------------------------------------------------------------------------------------GCCTGGGGGGCTTGCGGTACGTATATTATCTTTGG--TGTTGTTGGTACTTTAATTTCGGATGTGGTTCGCTATGAACTATCGGCTGCAGGATCGAGGCTCTTTGCCGTAGACTGCATGGC-GACTTACAATGTGCTGTTTACAATCCACGGCCTGGCTATGATCTTCATGTTCTTAATGCCA…
	MK886634	-----------------------------------------------------------------------------------------------------------------------------------------------------------------------------------------------------------------------GTCGAGGGCGGAAAGCGCTCGTGCATTTATCTTTAG--TGTTGTTGGTACTTTAATTTCGGATGTGGTTCGCTATGAACTATCGGCTGCAGGATCGAGGCTCTTTGCCGTAGACTGCATGGC-GACTTACAATGTGCTGTTTACAATCCACGGCCTGGCTATGATCTTCATGTTCTTAATGCCA…
	MK886631	--------------------------------------------------------------------------------------------------------------------------------------------------------------------------------------------------------------------------GCCGGGGCTGTGGACTCTACGGCAGGTATCTTTAGTGTTGTTGGTACTTTAATTTCGGATGTGGTTCGCTATGAACTATCGGCTGCAGGGTCGAGGCTCTTTGCCGTAGACTGCATGGC-GACTTACAATGTGCTGTTTACAATCCACGGCCTGGCTATGATCTTCATGTTCTTAATGCCA…
	KF831248	--------------------------------------------------------------------------------------------------------------------------------------------------------------------------------------------------------------------CTAGCCGGTATGTACTTACTTACGGCAGGTATCTTTAGT---GTTGTTGGTACTCTGATTTCGGATGCTGTTCGATATGAATTATCGGCTGCCGGATCGAGGCTATTTGCCGTAGATTGCCCAGC-AACTTACAATGTGCTGTTTACGCTCCACGGCCTGGTTATGATCTTCATGTTCCTCATGCCT…
	KU247874	--------------------------------------------------------------------------------------------------------------------------------------------------------------------------------------------------------------------CTAGCCGCTATGTATCTACTTAC-GGCAGGTATCTTTAG--CGTTGTTGGTACTCTGATGTCGGATGCTGTTCGGTATGAACTATCGGCCACCGGTTCGAGGCTCTTCGCCGTAGACTGCATGGC-AACTTACAATGTGCTGTTTACGCTCCACGGTATGGCCATGATATTCATGTTCCTGATGCCC…
	OR570876	--------------------------------------------------------------------------------------------------------------------------------------------------------------------------------------------ATGGCGTACAACAATCATAAAGAACTAGCCGCTATGTATCTACTTACGGCAGGTATCTTTAGT---GTTGTTGGTACTCTGATTTCGGATGCGGTTCGCTATGAATTATCGGCAGCAGGATCGAGGCTCTTTGCCGTAGACTGCATGGC-AACTTACAATGTGCTGTTTACGCTCCACGGTCTGGCCATGATATTCATGTTCTTAATGCCA…
	KC209597	--------------------------------------------------------------------------------------------------------------------------------------------------------------------------------------------------------------------CTAGCCGCTATGTATCTACTTACGGCAGGTATCTTTAGC---GTTGTTGGTACTCTGATTTCGGATGCGGTTCGCTATGAACTATCGGCAGCAGGATCGAGGCTCTTTGCCGTAGACTGCTTGGC-AACTTACAATGTGCTGTTTACGCTCCACGGTCTGGCCATGATATTCATGTTCTTAATGCCA…
	KC209662	--------------------------------------------------------------------------------------------------------------------------------------------------------------------------------------------------------------------CTAGCCGCTATGTACTTACTTACGGCTGGTATCTTTAGT---GTTGTTGGTACTCTGATTTCAGATGCTATTCGATATGAATTATCGGCAGCCGGATCGAGGCTCTTTGCCGTGGATTGCCTGGC-AACTTACAATGTGCTGTTTACATTGCACGGCCTGGCCATGATATTCATGTTCTTAATGCCT…
	LC349938	--------------------------------------------------------------------------------------------------------------------------------------------------------------------------------------------ATGGCGTACAACAATCATAAAGAACTAGCCGGTATGTACTTACTTACGGCAGGTATCTTTAGT---GTTGTTGGTACTCTGATTTCGGATGCTGTTCGGTATGAACTATCGGCTGCAGGATCGAGGCTCTTTGCCGCGGACTGCTTGGC-AACTTACAATGTGCTGTTTACGCTTCACGGCCTGGCCATGATATTCATGTTCCTGATGCCG…
	MT070688	--------------------------------------------------------------------------------------------------------------------------------------------------------------------------------------------------------------------CTAGCCGGTATGTACTTACTTAC-GGCAGGTATCTTTAGT--GTTGTTGGTACTCTGATTTCGGATGCTGTTCGGTATGAATTATCGGCTGCAGGATCGAGGCTCTTTGCCGTGGACTGCCTAGC-AACTTACAACGTGCTGTTCACGCTTCACGGCCTGGCAATGATCTTTATGTTCTTGATGCCG…
	MT070657	--------------------------------------------------------------------------------------------------------------------------------------------------------------------------------------------------------------------CTAGCCGGTATGTACTTACTTACGGCGGGTATCTTTAGT---GTTGTTGGTACTCTGATTTCGGATGCTGTTCGGTATGAACTATCGGCTGCAGGCTCGAGGCTCTTTGCCGTGGACTGCCTAGC-GACTTACAATGTGCTGTTTACACTGCACGGCCTGGCAATGATCTTTATGTTCTTGATGCCG…
	OR570882	--------------------------------------------------------------------------------------------------------------------------------------------------------------------------------------------ATGGCGTACAACAATCATAAAGAACTAGCCGGTATGTACTTACTTACGGCAGGTATCTTTAGC---GTTGTTGGTACTCTGATATCGGATGCTGTTCGGTATGAACTATCGGCCGCAGGATCGAGGCTCTTTGCCGTAGACTGCCTGGC-AACTTACAATGTGCTGTTCACACTCCACGGCCTGGCAATGATCTTTATGTTCTTGATGCCG…
	KY018938	--------------------------------------------------------------------------------------------------------------------------------------------------------------------------------------------------------------------CTAGCCGGTATGTACTTACTTACGGCAGGTATCTTTAGT---GTTGTTGGTACTCTGATTTCGGATGAGGTTCGCTATGAACTATCGGCAGCAGGATCGAGGCTCTTTGCCGTAGACTGCTTGGC-AACTTACAATGTGCTGTTTACACTGCACGGCCTGGCAATGATATTCATGTTCTTGATGCCG…
	LC349942	--------------------------------------------------------------------------------------------------------------------------------------------------------------------------------------------ATGGCGTACAACAATCATAAAGAACTAGCCGGTATGTACTTACTTACGGCAGGTATCTTTAGT---GTTGTTGGTACTCTGATTTCGGATGCTGTTCGGTATGAACTATCGGCTGCAGGATCGAGGCTCTTTGCCGTGGACTGCTTGGC-AACTTATAATGTGCTGTTTACATTGCACGGCCTGGCCATGATATTCATGTTCTTAATGCCT…
	KC209635	--------------------------------------------------------------------------------------------------------------------------------------------------------------------------------------------------------------------CTAGCCGGTATGTACTTACTTAC-GGCGGGTATCTTTAG-TGTTGTTG-GTACTCTGATTTCGGATGCTGTTCGGTATGAACTATCGGCCGCAGGATCGAGGCTCTTTGCCGTGGACTGCTTGGC-AACTTATAATGTGCTGTTTACATTGCACGGCCTGGCCATGATATTCATGTTCTTAATGCCT…
	KC209622	--------------------------------------------------------------------------------------------------------------------------------------------------------------------------------------------------------------------CTAGCCGTTATGTATCTACTTACGGCGGGTATCTTTAGC---ATTGTTGGTGCGTTATTATCGGATGCGGTTCGCTATGAACTATCGGCTTCAGGCTCAAGGCTCTTTGCCGTAGACTGCATGAC-GACTTACAACGTGCTGTTTACGATCCACGGTCTGGCCATGATATTCATGTTCTTGATGCCA…
	ON932794	-------------------------------------------------------------------------------------------------------------------------------------------------------------------------------------------------------------------ACTAGCCGGTATGTACATACTTACGGCGGGTATCTTTAGT---GTTGTTGGTGCGTTATTATCGGATGCGGTTCGCTATGAACTGTCGGCTTCAGGATCGAGGCTCTTTGCCGTAGACTGCCTGAC-GACTTACAATGTGCTGTTTACGATCCACGGTCTGGCCATGATATTCATGTTCTTGATGCCA…
	MK805030	--------------------------------------------------------------------------------------------------------------------------------------------------------------------------------------------------------------------CTAGCCGTTATGTACATACTTACGGCAGGTATCTTTAGC---GTTGTTGGAGCATTGTTATCGGATGCTGTTCGCTATGAATTATCGGCTTCAGGCTCAAGGCTCTTTGCCGTAGACTGCCTGAC-TACTTACAATGTGCTGTTTACGATCCACGGTCTGGCCATGATCTTTATGTTCTTAATGCCA…
	KY018969	--------------------------------------------------------------------------------------------------------------------------------------------------------------------------------------------------------------------CTGGCCTGTATGTACTTACTTACGGCCGGTATCTTTAGC---GTTGTTGGTACTCTGCTTTCGGATGCGGTTCGCTATGAACTATCGGCTTCAGGCTCAAGGCTCTTTGCCGTAGACTGCATGAC-GACTTACAATGTGCTGTTTACGATCCACGGTCTGGCCATGATATTCATGTTCTTAATGCCA…
	KF831252	--------------------------------------------------------------------------------------------------------------------------------------------------------------------------------------------------------------------CTGGCCTGTATGTACTTACTTACGGCCGGTATCTTTAGC---GTTGTTGGTACTCTGCTGTCGGATGCGGTTCGCTATGAACTATCGGCTTCAGGCTCAAGGCTCTTTGCCGTAGACTGCATGAC-GACTTACAATGTGCTGTTTACAATCCACGGTCTGGCCATGATATTCATGTTCTTGATGCCA…
	LC481087	--------------------------------------------------------------------------------------------------------------------------------------------------------------------------------------------ATGGCGTACAACAATCATAAAGAACTGGCCTGTATGTACTTACTTAC-GGCCGGTATCTTTAG-CGTTGTTG-GTACTCTGTTGTCGGATGCGGTTCGCTATGAACTATCGGCTTCAGGCTCAAGGCTCTTTGCCGTAGACTGCATGAC-GACTTACAATGTGCTGTTTACGATCCACGGTCTGGCCATGATCTTTATGTTCTTGATGCCA…
	LC349977	--------------------------------------------------------------------------------------------------------------------------------------------------------------------------------------------ATGGCGTACAACAATCATAAAGAACTGGCCGGTATGTACTTACTTAC-GGCCGGTATCTTCAG-CGTTGTTG-GTACTCTGATGTCGACTGTGCTGCGGTATGAACTGTCTACCTCTGCCGTTCACATGTTTGCTGTTGATTGCCTGGC-CACGTACAATGTGCTTTTTACGTTGCATGGTTTAGCAATGATATTCATGTTTCTCATGCCC…
	MH404202	--------------------------------------------------------------------------------------------------------------------------------------------------------------------------------------------------------------------CTGGCCGGTATGTACTTGCTTAC-GGCCGGTATCTTCAG-CGTTGTTG-GTACTCTGATGTCGATGGTGCTGCGGTATGAACTATCTACCTCTGCCGTACACATGTTTGCTGTTGATTGCCTGGC-CACGTACAATGTGTTTTTTACTTTGCACGGCTTAGCAATGATATTCATGTTTCTCATGCCC…
	MH404188	--------------------------------------------------------------------------------------------------------------------------------------------------------------------------------------------------------------------CTGGCCGGTATGTACTTACTTAC-GGCCGGTATCTTCAG-CGTTGTTG-GTACTCTGATGTCAATGGTGCTGCGGTATGAACTGTCTACCTCTGCTGTACACATGTTTGCTGTTGATTGCCTGGC-CACGTACAATGTGTTTTTTACATTACACGGCTTAGCAATGATATTCATGTTTCTCATGCCC…
	MH404190	--------------------------------------------------------------------------------------------------------------------------------------------------------------------------------------------------------------------CTGGCCGGTATGTACTTGCTTAC-GGCCGGTATCTTCAG-CGTTGTTG-GTACTCTGATGTCAATGGTGCTGCGGTATGAACTGTCTACCTCTGCTGTGCACATGTTTGCTGTTGATTGCCTGGC-CACGTACAATGTGTTCTTTACGCTGCACGGCTTAGCAATGATATTCATGTTTCTCATGCCC…
	MH404185	--------------------------------------------------------------------------------------------------------------------------------------------------------------------------------------------------------------------CTGGCCGGTATGTACTTACTTAC-GGCCGGTATCTTCAG-CGTTGTTG-GTACTCTGATGTCAATGGTGCTGCGGTATGAACTATCTACCTCTGCTGTACACATGTTTGCTGTTGATTGCCTGGC-CACGTACAATGTGCTTTTTACGTTACACGGCTTAGCAATGATATTCATGTTTCTCATGCCC…
	MK867459	--------------------------------------------------------------------------------------------------------------------------------------------------------------------------------------------ATGGCGTACAACAATCATAAAGAACTGGCCGTTATGTACTTACTTACGGCTGGTATCTTTAGC---GTTGTTGGTACTCTGATGTCCAACGTGGTGCGGTATGAGCTGTCGGGCAGTGGTTGCAGGATATTCGCCGTGGACTGCGTGGC-AACTTACAACGTGTACTTCACCATGCACGGTTTGGCCATGATCTTCGCATTTTTAATGCCC…
	MH404228	--------------------------------------------------------------------------------------------------------------------------------------------------------------------------------------------------------------------CTGGCCGTTATGTACTTACTTACGGCTGGTATCTTTAGC---GTTGTTGGTACTCTGATGTCAAACGTTATTCGGTATGAGCTGTCGGGCACTGGATCTAGGATATTCGCCATTGACTGCCTGGC-CGCTTACAACGTGTACTTTACCATGCACGGTTTGGCAATGATCTTTGCATTTTTAATGCCC…
	MW651858	--------------------------------------------------------------------------------------------------------------------------------------------------------------------------------------------ATGGCGTACAACAATCATAAAGAACTAGCCGGTATGTACTTACTTAC-GGCAGGTATCTTTGG-CGTTGTTG-GTACTCTGATGTCGAATGTGCTTCGGTATGAACTATCGAGTGCTGGCTCAAGGCTGTTTGCCGTGGACAGTCTATC-GACTTACAATGTGCTGTTTACACTGCATGGCCTGTCAATGATCTTCATGTTTCTCATGCCT…
	MH025631	--------------------------------------------------------------------------------------------------------------------------------------------------------------------------------------------ATGGCGTACAACAATCATAAAGAACTAGCCGTTATGTATCTACTTAC-GGCGGGTATCTTTAG-CGTTGTTG-GTACTCTGATGTCGAATGCTGTGCGGTATGAACTGTCAACGGATGGAGTACGCATATTCGGCGTCGACTGCGTAGC-TACTTATAATGTGCTGTTTACTCTGCATGGCCTGTCAATGATCTTTATGTTCTTGATGCCC…
	OM970235	--------------------------------------------------------------------------------------------------------------------------------------------------------------------------------------------ATGGCGTACAACAATCATAAAGAACTAGCCGTTATGTACGTACTTAC-GGCCGGTATCTTTAG-CGTTGTTG-GTACTCTGATGTCGAATGCTGTGCGGTATGAACTGGCGACCGATGGTGTAAGAATATTCGGTGTTGATTGCCTCTC-GACGTACAATGTGCTGTTTACTCTGCATGGCCTATCAATGATCTTTATGTTCTTGATGCCC…
	MF596207	--------------------------------------------------------------------------------------------------------------------------------------------------------------------------------------------------------------------CTAGCCGGTATGTACGTACTTACGGCAGGTATCTTTAGC---GTTGTTGGTACTCTGATGTCAAATGTGGTGCGGTATGAATTATCAACCTCCGGAGCCAGAATGTTCGCGATTGACTGCGTGGC-AACTTATAACGTGCTGTTTACGCTGCATGGCCTGGCAATGATATTTATGTTCTTGATGCCC…
	KC209684	--------------------------------------------------------------------------------------------------------------------------------------------------------------------------------------------------------------------CTAGCCGGTATGTACGTACTTAC-GGCAGGTATCTTTAG-CGTTGTTG-GTACTCTGATGTCGAATGTGGTGCGGTATGAACTTACAACCTCCGGAGCCAGAATGTTCGCCATTGATTGCATATC-CACTTATAACGTCATGTTTACGCTGCATGGCCTGGCAATGATCTTCATGTTCCTCATGCCC…
	LC485337	--------------------------------------------------------------------------------------------------------------------------------------------------------------------------------------------ATGGCGTACAACAATCATAAAGAACTAGCCGGTATGTACATACTTAC-GGCAGGTATCTTTAG-CGTTGTTG-GTACTCTGATGTCGAATGTGGTGCGGTATGAACTTACAACCTCCGGAGCCAGAATGTTCGCGATTGACTGCATATC-CACTTATAACGTCATGTTTACGCTGCATGGCCTGGCAATGATCTTCATGTTCCTCATGCCC…
	OP470345	--------------------------------------------------------------------------------------------------------------------------------------------------------------------------------------------------------------------TTAGCCGGTATGTGCGTACTTAC-GGCCGGTATCTTTAG-CGTTGTTG-GTACTCTAATGTCGAATGTGGTGTGGTACGAACTATTTACCTCCGGAGCCAGAATGTTCGCCATTGACTACGCAGC-CACTTACAATGTGTTGCTTGCGCTGCATGGCCTTACGCTGATCTTCATGTTCCTCATGCCG…
	OP485101	--------------------------------------------------------------------------------------------------------------------------------------------------------------------------------------------------------------------CTAGCCGGTACGTACGTACTTAC-GGCCCGTATCTTTAG-CGTTGTTG-GAACTCTGATGTCAAATGTGGTCCGGTATGAACTAACTACCTCCGGAGCCAGAATGCTTGCCGTTGACTGCGTAGC-CACTTGCAATGTGTTCTATACGCTACATTGCCTTACGATGATCTCCATGTTCCTTATGCCG…
	KC209601	--------------------------------------------------------------------------------------------------------------------------------------------------------------------------------------------------------------------CTAGCCGGTATGTACGTACTTAC-GGCCGGTATCTTTAG-CGTTGTTG-GTACTCTGATGTCGAATGTGGTGCGGTATGAACTATCTACCTCCGGAGCCAGAATGTTTGCCGTTGACTGCGTAGC-CACTTACAATGTGTTGTTTACGCTGCATGGCCTTACGATGATCTTCATGTTCCTTATGCCG…
	MF423113	-----------------------------------------------------------------------------------------------------------------------------------------------------------------------------------------------------------------------------------------TACGGCCGGTATCTTTAGCAGTTGTTG-GTACTCTGATGTCCAATGTGATGAGGTATATATTATCAACCTCCGGAGCCAGAATGTTTGCCGTGGACTGCGTAGC-TACTTACAACGTGCTGTTTACGCTGCATGGGCAATGGAAGATCGTATATTTCTTGATGCCC…
	KR186102	--------------------------------------------------------------------------------------------------------------------------------------------------------------------------------------------------------------------CTAGCCGGTATGTACGTACTTACGGCCGGTATCTTTAGC---GTTGTTGGTACTCTGATGTCGAATGTGGTGCGGTATGAATTATCAACCTCCGGAGCCAGAATGTTTGCCGTGGACTGCGTAGC-TACTTACAACGTGCTGTTTACGCTGCATGGGCTTACGATGATCTTCATGTTCTTGATGCCC…
	MF423105	-------------------------------------------------------------------------------------------------------------------------------------------------------------------------------------------------------------------------------------------------------------CTTGGGTACCTCCTGGATGTCGAATGTGGTGCGGTATGAATTATCAACCTCCGGAGCCAGAATGTTTGCCGTGGACTGCGTAGC-TACTTACAACGTGCTGTTTACGCTGCATGGGCTTACGATGATCTTCATGTTCTTGATGCCC…
	MF423117	----------------------------------------------------------------------------------------------------------------------------------------------------------------------------------------------------------------------------------------------------------------------------------------------CTACTAATTCCCTTTCCCGGGAGCCAGAATGTTTGGCCGTGGACTGCGTAGCTACTTACAACGTGCTGTTTACGCTGCATGGGCTTACGATGATCTTCATGTTCTTGATGCCC…
	MF423118	-------------------------------------------------------------------------------------------------------------------------------------------------------------------------------------------------------------------------------------------------------------------------------------------------------------------------------------------------------------TTTTACCGGCTAGCATAGGGCTTACGATGATCTTCATGTTCTTGATGCCC…
	MF423119	-----------------------------------------------------------------------------------------------------------------------------------------------------------------------------------------------------------------------------------------------------------------------------------------------------------AGGGGAAGGCCCAGAATGTTTGCCGTGGACTGCGTAGC-TACTTACAACGTGCTGTTTACGCTGCATGGGCTTACGATGATCTTCATGTTCTTGATGCCC…
	KU820975	--------------------------------------------------------------------------------------------------------------------------------------------------------------------------------------------ATGGCGTACAACAATCATAAAGAACTAGCCGTTATGTATCTACTTACGGCAGGTATCTTTAGC---GTTGTTGGTACTTTAATATCGGATGTGGTTCGCTATGAACTAGCGGCTTCAGGCTCGAGGCTCTTTGCCGTAGATGCCATGGG-TACTTACAATGTGCTGTTTACGATCCACGGTCTGGCCATGATATTCATGTTCTTGATGCCA…
	MF423112	--------------------------------------------------------------------------------------------------------------------------------------------------------------------------------------------------------------------------------------------------------------------CCCCTTGGATTGTCGAATGTGGTGCGGTATGAATTATCAACCTCCGGAGCCAGAATGTTTGCCGTGGACTGCGTAGC-TACTTACAACGTGCTGTTTACGCTGCATGGGCTTACGATGATCTTCATGTTCTTGATGCCC…
	MF423106	--------------------------------------------------------------------------------------------------------------------------------------------------------------------------------------------------------------------TTAGCCGTTGT----------------------------------TGG-GTACTCTGATGTCGAATGTGGTGCGGTATGAATTATCAACCTCCGGAGCCAGAATGTTTGCCGTGGACTGCGTAGC-TACTTACAACGTGCTGTTTACGCTGCATGGGCTTACGATGATCTTCATGTTCTTGATGCCC…
	MF423107	------------------------------------------------------------------------------------------------------------------------------------------------------------------------------------------------------------------------------------------------------------CGTTGTTG-GTACTCTGATGTCGAATGTGGTGCGGTATGAATTATCAACCTCCGGAGCCAGAATGTTTGCCGTGGACTGCGTAGC-TACTTACAACGTGCTGTTTACGCTGCATGGGCTTACGATGATCTTCATGTTCTTGATGCCC…
	MF423108	---------------------------------------------------------------------------------------------------------------------------------------------------------------------------------------------------------------------------------------------------------------------GCTTGGAATTGTCGAATGTGGTGCGGTATGAATTATCAACCTCCGGAGCCAGAATGTTTGCCGTGGACTGCGTAGC-TACTTACAACGTGCTGTTTACGCTGCATGGGCTTACGATGATCTTCATGTTCTTGATGCCC…
	KT901023	--------------------------------------------------------------------------------------------------------------------------------------------------------------------------------------------------------------------CTAGCCGGTATGTACATACTTAC-GGCAGGTATCTTTAG-CGTTGTTG-GTACTCTGATGTCGAATGTTGTGCGGTATGAATTATCAACCTCCGGAGCCAGAATGTTTGCCGTGGACTGCGTAGC-GACTTACAACGTGCTGTTTACGCTGCATGGCCTTGCAATGATCTTCATGTTCTTGATGCCC…
	KU247868	--------------------------------------------------------------------------------------------------------------------------------------------------------------------------------------------------------------------CTAGCCGGTATGTACATACTTAC-GGCAGGTATCTTTAG-CGTTGTTG-GTACTCTGATGTCGAATGTCGTGCGGTATGAATTATCAACCTCCGGAGCCAGAATGTTTGCCGTGGACTGCGTAGC-GACTTACAACGTGCTGTTTACGCTGCATGGCCTTACCATGATCTTCATGTTCTTGATGCCC…
	KT893708	--------------------------------------------------------------------------------------------------------------------------------------------------------------------------------------------------------------------CTAGCCGGTATGTACCTACTTAC-GGCAGGTATCTTTAG-CGTTGTTG-GTACTCTGATGTCAAACGTGGTGCGGTATGAACTGTCGACCTCCGGATGTAGAATGTTTGCCGTTGACTGCGTAGC-TACTTACAACGTGCTGTTTACGCTGCATGGCCTATCGATGATCTTCATGTTCTTGATGCCC…
	KX610084	--------------------------------------------------------------------------------------------------------------------------------------------------------------------------------------------ATGGCGTACAACAATCATAAAGAACTAGCCGGTATGTACCTACTTAC-GGCGGGTATCTTTAG-CGTTGTTG-GGACTCTGATGTCGAATGTGGTGCGGTATGAACTATCCAGCAGTGGATGTAGAATGTTTGCCGTGGACTGCGTAGC-TACTTACAACGTGCTGTTTACGCTGCATGGCCTATCGATGATCTTCATGTTCTTGATGCCC…
	OR543025	------------------------------------------------------------------------------------------------------------------------------------------------------------------------------------------------------------ATAAAGAACTAGCCGGTATGTACTTACTTAC--GGCAGGTATCTTTAGCGTTGTTG-GTACTCTGATGTCGAATGTGGTGCGGTATGAACTGACGAATGCTGGAGTAAGGATGTTTGCCGTCGACTGCCTAGC-AACTTACAATGTGCTGTTTACGCTGCATGGCCTGGTAATGATATTTATGTTCTTGATGCCC…
	LC349971	--------------------------------------------------------------------------------------------------------------------------------------------------------------------------------------------CTGGCGTACAACAATCATAAAGAACTGGCCGGTATGTACTTACTTACGGCAGGTATCTTTAGC---GTTGTTGGTACTCTGATGTCGAATGTGCTGCGGTATGAACTGTCCATGGCTGGCGCTAGGATGTTTGCCGTCGACTACGTAGC-TACTTACGACGTGCTGTTTACGCTGCATGGCCTTACAATGGTATTCATGTTCTTGATGCCC…
	MT070636	--------------------------------------------------------------------------------------------------------------------------------------------------------------------------------------------------------------------CTGGCCGGTATGTACTTACTTACGGCAGGTATCTTTAGC---GTTGTTGGTACTCTGATGTCGAATGTGCTGCGGTATGAACTGTCCATGGCTGGCGCTAGGATGTTTGCCGTCGACTGCGTAGC-TACTTACAACGTGCTGTTTACGCTGCATGGCCTTACAATGATATTCATGTTCTTGATGCCC…
	KF241312	--------------------------------------------------------------------------------------------------------------------------------------------------------------------------------------------------------------------CTAGCCGGTATGTACATACTTACGGCAGGTATCTTTAGC---GTTGTTGGTACTCTGATGTCGAATGCTGTGCGGTATGAACTATCGAGTGCTGGCGTAAGGATGTTTGCCGTCGACTGCGTAGC-TACTTACAACGTGCTGTTTACGCTGCATGGCCTTACGATGATATTTATGTTCTTGATGCCC…
	LC349960	--------------------------------------------------------------------------------------------------------------------------------------------------------------------------------------------ATGGCGTACAACAATCATAAAGAACTAGCCGGTATGTACATACTTACGGCAGGTATCTTTAGC---GTTGTTGGTACTCTGATGTCGAATGCTGTGCGGTATGAACTATCGAGTACTGGCGTAAGGATGTTTGCCGTCGACTGCGTAGC-TACTTACAACGTGCTGTTTACGCTGCATGGCCTTACAATGATATTTATGTTCTTGATGCCC…
	KF241411	--------------------------------------------------------------------------------------------------------------------------------------------------------------------------------------------------------------------CTAGCCGGTATGTACATACTTACGGCGGGTATCTTTAGC---GTTGTTGGTACTCTGATGTCGAATGCTGTGCGGTATGAACTATCGAGTGCTGGCGTAAGGATGTTTGCCGTCGACTGCGTAGC-TACTTACAACGTGCTGTTTACGCTGCATGGCCTTACGATGATATTTATGTTCTTGATGCCC…
	KC209671	--------------------------------------------------------------------------------------------------------------------------------------------------------------------------------------------------------------------CTGGCCGGTATGTACGTACTTACGGCTGGTATCTTTAGC---GTTGTTGGTACTCTGATGTCGAATGCTGTGCGGTATGAATTGTCGAGTACTGGCGTAAGGATGTTTGCCGTCGACTGCGTAGC-TACTTACAACGTGCTGTTTACGCTGCATGGCCTTACGATGATATTCATGTTCTTGATGCCC…
	OP617453	--------------------------------------------------------------------------------------------------------------------------------------------------------------------------------------------------------------------CTGGCCGGTATGTACGTACTTAC-GGCTGGTATCTTTAG--CGTTGTTGGTACTCTGATGTCGAATGCTGTGCGGTATGAACTATCGAGTGCTGGCGTAAGGATGTTTGCCGTCGACTGCGTAGC-TACTTACAACGTGCTGTTTACGCTGCATGGCCTTACAATGATATTCATGTTCTTGATGCCC…
	LC349943	--------------------------------------------------------------------------------------------------------------------------------------------------------------------------------------------ATGGCGTACAACAATCATAAAGAACTGGCCGGTATGTACGTACTTAC-GGCTGGTATCTTTAG--CGTTGTTGGTACTCTGATGTCGAATGCTGTGCGGTATGAACTATCGAGTACTGGCGTAAGGATGTTTGCCGTCGACTGCGTAGC-TACTTACAACGTGCTGTTTACGCTGCATGGCCTTACGATGGTATTCATGTTCTTGATGCCC…
	KT900954	--------------------------------------------------------------------------------------------------------------------------------------------------------------------------------------------------------------------CTAGCCGGTATGTACTTACTTACGGCAGGTATCTTTAGC---GTTGTTGGTACTCTGATGTCGAACGTGGTGCGGTATGAACTGTCGTCTGCCGGGGCAAGGATGTTTGCCATCGACTGCGTAGC-TACTTACAACGTGCTGTTTACACTGCATGGCCTTACAATGATATTCATGTTCTTGATGCCC…
	KT901288	--------------------------------------------------------------------------------------------------------------------------------------------------------------------------------------------------------------------CTAGCCGGTATGTACATACTTACGGCAGGTATCTTTAGC---GTTGTTGGTACTCTGATGTCGAACGTGGTGCGGTATGAACCATCGAATGCCGGGGCAAGGATGTTTGCCATCGACTGCGTAGC-TACTTACAACGTGCTGTTTACATTGGATGGCCTTACGATGATATTCATGTTCTTGATGCCC…
	KT901287	--------------------------------------------------------------------------------------------------------------------------------------------------------------------------------------------------------------------CTAGCCGGTATGTACATACTTACGGCAGGTATCTTTAGC---GTTGTTGGTACTCTGATGTCGAACGTGGTGCGGTATGAACTATCGAATGCCGGGGCAAGCATGTTTGCCATCGACTGCGTAGC-TACTTACAACGTGCTATTTACATTGCATGGCCTTCCGATGATATTCATGTTCTTGATGCCC…
	KY120286	--------------------------------------------------------------------------------------------------------------------------------------------------------------------------------------------ATGGCGTACAACAATCATAAAGAACTAGCCGGTATGTACATACTTACGGCAGGTATCTTTAGC---GTTGTTGGTACTCTGATGTCGAACGTGGTGCGGTATGAACTATCGACTGCCGGGGCAAGGATGTTTGCCATCGACTGCGTAGC-TACTTACAATGTGCTGTTTACACTGCATGGCCTTACAATGATATTCATGTTCTTGATGCCC…
	KT900964	--------------------------------------------------------------------------------------------------------------------------------------------------------------------------------------------------------------------CTAGCCGGTATGTACATACTTACGGCAGGTATCTTTAGC---GTTGTTGGTACTCTGATGTCGAACGTGGTGCGGTATGAACTATCGACTGCCGGGGCAAGGATGTTTGCCATCGACTGCGTAGC-TACTTACAATGTGCTGTTCACACTGCATGGCCTTACAATGATATTCACGTTCTTGATGCCC…
	OM906807	--------------------------------------------------------------------------------------------------------------------------------------------------------------------------------------------------------------------------------------CTTAC-GGCAGGTATCTTTAGC--GTTGTTGGTACTCTGATGTCGAATGCTCTGCGGTATGAATTATCCACTGCTGGCGTAAGGATGTTTGCCGTCGACTGCGTAGC-TACTTACAATGTGCTGTTTACGCTGCATGGCCTTACAATGATATTCATGTTCTTGATGCCC…
	OR543020	----------------------------------------------------------------------------------------------------------------------------------------------------------------------------------------------------------------------GGTATGTACCTACTTACGGCA-------GGTATCTTTAGCGTTGTTGGTACTCTGATGTCGAATGTGGTGCGGTATGAACTGTCTACTGCTGGCGCAAGGATGTTTGCCGTCGACTGCGTAGC-TACTTACAACGTGCTGTTTACGCTGCATGGCCTTACAATGGTATTCATGTTCTTGATGCCC…
	OR543021	-----------------------------------------------------------------------------------------------------------------------------------------------------------------------------------------------------------------------GCCGGTATGTACTTACTTACGGCAGGTATCTTTAGC---GTTGTTGGTACTCTGATGTCGAATGTGGTGCGGTATGAACTGTCTACTGCTGGCGCAAGGATGTTTGCCGTCGACTGCGTAGC-TACTTACAACGTGCTGTTTACGCTGCATGGCCTTACAATGATATTCATGTTCTTGATGCCC…
	MW206711	-----------------------------------------------------------------------------------------------------------------------------------------------------------------------TTTATTGCAAATTATCTAACAATTAGCTCATGTAATCACAAGATCTTAGGATTGTATTATATATGGTT---AGCTTTCATTTTTGGTATTAGTGGATCTCTAGCTTCTATGGTTCTACGATTAGAACTTTATACATCAGGACTAAGAATTATTACACCAGAAAACCAGAA-CTTCTATAATTTAACATTCACTCTACATGGTCTAATTATGATTTTCTTCACAGTTATGCCA…
	MH792860	-----------------------------------------------------------------------------------------------------------------------------------------------------------------------------------------ATTTTAAGTGCAGCTAACCATAAAACTCTTGGTTTATATTACATATTATT-ATCTATAGTATTTGG-AACAAGTG-GAAGTTTATTCTCCTTTCTAATGCGTATAGAATTAGCCACTTCAGGATTTAGAATTATCTCTTCAGAAAATCAAAA-CTTCTATAATTTTAGCATTACATTACACGGATTACTTATGATCTTTTATACTGTAATGCCA…
	KR779872	---------------------------------------------------------------------------------------------------------------------------------------------------------------------------------------------------------------------------------------------------------------------------------------------------------------------------------------------------------------------------------------------------------------…
	ON894305	---------------------------------------------------------------------------------------------------------------------------------------------------------------------------------------------------------------------------------------------------------------------------------------------------------------------------------------------------------------------------------------------------------------…
	MW775674	---------------------------------------------------------------------------------------------------------------------------------------------------------------------------------------------------------------------------------------------------------------------------------------------------------------------------------------------------------------------------------------------------------------…
	MW775675	---------------------------------------------------------------------------------------------------------------------------------------------------------------------------------------------------------------------------------------------------------------------------------------------------------------------------------------------------------------------------------------------------------------…
	HG793050	--------------------------------------------------------------------------------------------------------------------------------------------------------------------------------------------------------------------------------------------------TTCCTTTTCTCAATTGTAGGTACTTTACTATCTTTAATAATTAGACTTGAGCTAAGTTCCTCTGGATTACGTGTTGTTGCATTAGAGAACCAAAA-TTTCTATAACTTAGCTTTCACACTACATGGTGCTATTATGATTTTCTTTGTAGTTATGCCA…
	KT184379	---------------------------------------------------------------------------------------------------------------------------------------------------------------------------------------------------------------------------------------------------------------------------------------------------------------------------------------------------------------------------------------------------------------…
	KT184376	---------------------------------------------------------------------------------------------------------------------------------------------------------------------------------------------------------------------------------------------------------------------------------------------------------------------------------------------------------------------------------------------------------------…
	KU351688	---------------------------------------------------------------------------------------------------------------------------------------------------------------------------------------------------------------------------------------------------------------------------------------------------------------------------------------------------------------------------------------------------------------…
	KU351700	---------------------------------------------------------------------------------------------------------------------------------------------------------------------------------------------------------------------------------------------------------------------------------------------------------------------------------------------------------------------------------------------------------------…
	JX464222	---------------------------------------------------------------------------------------------------------------------------------------------------------------------------------------------------------------------------------------------------------------------------------------------------------------------------------------------------------------------------------------------------------------…
	OP734757	---------------------------------------------------------------------------------------------------------------------------------------------------------------------------------------------------------------------------------------------------------------------------------------------------------------------------------------------------------------------------------------------------------------…
	LR877716	---------------------------------------------------------------------------------------------------------------------------------------------------------------------------------------------------------------------------------------------------------------------------------------------------------------------------------------------------------------------------------------------------------------…
	EU034534	---------------------------------------------------------------------------------------------------------------------------------------------------------------------------------------------------------------------------------------------------------------------------------------------------------------------------------------------------------------------------------------------------------------…
	EF174183	---------------------------------------------------------------------------------------------------------------------------------------------------------------------------------------------------------------------------------------------------------------------------------------------------------------------------------------------------------------------------------------------------------------…
	OP800511	--------------------------------------------------------------------------------------------------------------------------------------------TTGTATATATATAAAAAATTCCAACAATTATATATAAATTCTAGTTTCCTAACTGCTGCAAACCATAAAGAATTAGGTATTTACTATGTATGGTT---TGCTTTTCTTTTCTCAATTGTAGGTACATTACTATCAGTTATAATTAGACTTGAACTAAGTACTTCTGGATTACGTATCGTTGCATTAGAGAATCAAAA-TTTCTACAACTTAGCATTTACACTACATGGTGCGATTATGATTTTCTTTGTAGTTATGCCG…
	KU351698	---------------------------------------------------------------------------------------------------------------------------------------------------------------------------------------------------------------------------------------------------------------------------------------------------------------------------------------------------------------------------------------------------------------…
	MN450845	---------------------------------------------------------------------------------------------------------------------------------------------------------------------------------------------------------------------------------------------------------------------------------------------------------------------------------------------------------------------------------------------------------------…
	MN450838	---------------------------------------------------------------------------------------------------------------------------------------------------------------------------------------------------------------------------------------------------------------------------------------------------------------------------------------------------------------------------------------------------------------…
	KJ547710	--------------------------------------------------------------------------------------------------------------------------------------------------------------------------------------------------------------------------------------------------TTCCTTTTTTCAATTGTAGGTACATTACTTTCAGTATTAATTAGACTTGAACTTAGTTCCTCTGGTTTACGTATTATTGCATTAGAAAATCAAAA-TTTCTATAATTTAGCATTCACATTACATGGTGCTATTATGATTTTCTTTGTAGTTATGCCA…
	HM117020	---------------------------------------------------------------------------------------------------------------------------------------------------------------------------------------------------------------------------------------------------------------------------------------------------------------------------------------------------------------------------------------------------------------…
	MW775669	---------------------------------------------------------------------------------------------------------------------------------------------------------------------------------------------------------------------------------------------------------------------------------------------------------------------------------------------------------------------------------------------------------------…
	MG595956	---------------------------------------------------------------------------------------------------------------------------------------------------------------------------------------------------------------------------------------------------------------------------------------------------------------------------------------------------------------------------------------------------------------…
	MG595960	---------------------------------------------------------------------------------------------------------------------------------------------------------------------------------------------------------------------------------------------------------------------------------------------------------------------------------------------------------------------------------------------------------------…
	MZ045390	---------------------------------------------------------------------------------------------------------------------------------------------------------------------------------------------------------------------------------------------------------------------------------------------------------------------------------------------------------------------------------------------------------------…
	KJ547708	------------------------------------------------------------------------------------------------------------------------------------------------------------------------------------------------------------------------------------------------TTCCTTTTCTC-AATTGTAG-GTACACTATTATCAGTATTAATTAGACTTGAACTAAGTTCCTCAGGTTTACGTATTGTTGCATTAGAAAATCAAAA-TTTCTACAACTTAGCATTCACTTTACATGGTGCTATTATGATTTTCTTTGTAGTTATGCCA…
	CD343584	---------------------------------------------------------------------------------------------------------------------------------------------------------------------------------------------------------------------------------------------------------------------------------------------------------------------------------------------------------------------------------------------------------------…
	CD343044	---------------------------------------------------------------------------------------------------------------------------------------------------------------------------------------------------------------------------------------------------------------------------------------------------------------------------------------------------------------------------------------------------------------…
	BM306033	-----------------------------------------------------------------------------------------------------------------------------------------------------------------------------------------------------CGCGTCGACAAAGAATTAGGTATTTACTATGTATGGTT---TGCTTTCCTTTTCTCAATTGTAGGTACACTACTATCAGTCTTAATTAGACTTGAACTAAGCTCCTCTGGGTTACGTGTTGTTGCATTAGAGAATCAAAA-TTTCTACAACCTAGCATTCACACTGCATGGTGCTATTATGATTTTCTTTGTAGTTATGCCA…
	HQ702482	-----------------------------------------------------------------------------------------------------------------------------------------------GTTCTTATCAAAAAATTTCAACAATTCTATATGAATTCTAATATTCTAACTGCCGCAAACCATAAAGAATTAGGTATTTACTATGTATGGTT---TGCTTTCCTTTTCTCAATTGTAGGTACACTACTATCAGTCTTAATTAGACTTGAGTTAAGCTCTTCTGGTTTACGTGTTGTTGCATTAGAGAATCAAAA-TTTCTACAACCTAGCATTCACATTACATGGTGCTATTATGATTTTCTTTGTAGTTATGCCA…
	EF174186	---------------------------------------------------------------------------------------------------------------------------------------------------------------------------------------------------------------------------------------------------------------------------------------------------------------------------------------------------------------------------------------------------------------…
	KX094950	--------------------------------------------------------------------------------------------------------------------------------------------ATTAGTTCTTACAAAAAATTTCAACAATTCTATATGAATTCTAGTATTCTAACTGCCGCAAACCATAAAGAATTAGGTATTTACTATGTATGGTT---TGCTTTCCTTTTCTCAATTGTAGGTACACTACTATCAGTCTTAATTAGACTTGAACTAAGCTCCTCTGGGTTACGTGTTGTTGCATTAGAGAATCAAAA-TTTCTACAACCTAGCATTCACACTGCATGGTGCTATTATGATTTTCTTTGTAGTTATGCCA…
	HG793051	--------------------------------------------------------------------------------------------------------------------------------------------------------------------------------------------------------------------------------------------------TTCCTTTTCTCAATTGTAGGTACACTACTCTCAGTACTAATTAGACTTGAATTAAGTTCCTCTGGATTACGTGTTGTTGCACTAGAAAATCAAAA-TTTCTATAACCTAGCATTCACACTACATGGTGCTATTATGATTTTCTTTGTAGTTATGCCA…
	KJ608417	-----------------------------------------------------------------------------------------------------------------------------------------------------------------------------ATGAATTATAGTATTCTAACTGCCGCAAACCATAAAGAATTAGGTATTTACTATGTATGGTT---TGCTTTCCTTTTCTCAATTGTAGGTACACTACTCTCAGTACTAATTAGACTTGAATTAAGTTCCTCTGGATTACGTGTTGTTGCACTAGAAAATCAAAA-TTTCTATAACCTAGCATTCACACTACATGGTGCTATTATGATTTTCTTTGTAGTTATGCCA…
	HG793047	--------------------------------------------------------------------------------------------------------------------------------------------------------------------------------------------------------------------------------------------------TTCCTTTTTTCAATTGTAGGTACACTACTTTCAGTATTAATTAGACTTGAACTTAGTTCCTCTGGATTACGTGTTGTTGCACTAGAAAATCAAAA-TTTCTACAATCTAGCATTCACATTACATGGTGCTATTATGATTTTCTTTGTAGTTATGCCA…
	KJ608415	-----------------------------------------------------------------------------------------------------------------------------------------------------------------------------ATGAATTCTAGTATTCTAACTGCCGCAAACCATAAAGAATTAGGTATTTACTATGTATGGTT---TGCTTTCCTTTTTTCAATTGTAGGTACACTACTTTCAGTATTAATTAGACTTGAACTTAGTTCCTCTGGATTACGTGTTGTTGCACTAGAAAATCAAAA-TTTCTACAATCTAGCATTCACATTACATGGTGCTATTATGATTTTCTTTGTAGTTATGCCA…
	HG793046	--------------------------------------------------------------------------------------------------------------------------------------------------------------------------------------------------------------------------------------------------TTCCTTTTTTCAATTGTAGGTACACTACTTTCAGTACTAATTAGACTTGAACTAAGTTCCTCTGGATTACGTGTTGTTGCACTAGAAAATCAAAA-TTTCTACAATCTAGCATTCACATTACATGGTGCTATTATGATTTTCTTTGTAGTTATGCCA…
	KJ608418	-----------------------------------------------------------------------------------------------------------------------------------------------------------------------------ATGAATTCTAGTATTCTAACTGCCGCAAACCATAAAGAATTAGGTATTTACTATGTATGGTT---TGCTTTCCTTTTTTCAATTGTAGGTACACTACTTTCAGTACTAATTAGACTTGAACTAAGTTCCTCTGGATTACGTGTTGTTGCACTAGAAAATCAAAA-TTTCTACAATCTAGCATTCACATTACATGGTGCTATTATGATTTTCTTTGTAGTTATGCCA…
	LC777442	----------------------------------------------------------------------TATTTATTTCATATGGTAGATTCTTTACCGTAATCTATCTTTTAAGTACATTTAGTTTATTCAAACTGTAATTAGTTTTTACAAAAAATTTCAACAATTATATATGAATTCTAGTATTCTAACTGCTGCAAACCATAAAGAATTAGGTATTTACTATGTATGGTT---TGCTTTCCTTTTTTCAATTGTAGGTACACTACTTTCAGTACTAATTAGACTTGAACTAAGTTCATCTGGTTTACGTGTTGTTGCACTAGAAAATCAAAA-TTTCTATAATCTAGCATTCACATTACATGGTGCTATTATGATTTTCATTGTAGTTATGCCA…
	HM117019	---------------------------------------------------------------------------------------------------------------------------------------------------------------------------------------------------------------------------------------------------------------------------------------------------------------------------------------------------------------------------------------------------------------…
	MW775671	---------------------------------------------------------------------------------------------------------------------------------------------------------------------------------------------------------------------------------------------------------------------------------------------------------------------------------------------------------------------------------------------------------------…
	MW775668	---------------------------------------------------------------------------------------------------------------------------------------------------------------------------------------------------------------------------------------------------------------------------------------------------------------------------------------------------------------------------------------------------------------…
	MW775667	---------------------------------------------------------------------------------------------------------------------------------------------------------------------------------------------------------------------------------------------------------------------------------------------------------------------------------------------------------------------------------------------------------------…
	MW775670	---------------------------------------------------------------------------------------------------------------------------------------------------------------------------------------------------------------------------------------------------------------------------------------------------------------------------------------------------------------------------------------------------------------…
	JN596590	---------------------------------------------------------------------------------------------------------------------------------------------------------------------------------------------------------------------------------------------------------------------------------------------------------------------------------------------------------------------------------------------------------------…
	OR333851	---------------------------------------------------------------------------------------------------------------------------------------------------------------------------------------------------------------------------------------------------------------------------------------------------------------------------------------------------------------------------------------------------------------…
	KU351691	---------------------------------------------------------------------------------------------------------------------------------------------------------------------------------------------------------------------------------------------------------------------------------------------------------------------------------------------------------------------------------------------------------------…
	KU351702	---------------------------------------------------------------------------------------------------------------------------------------------------------------------------------------------------------------------------------------------------------------------------------------------------------------------------------------------------------------------------------------------------------------…
	KU351687	---------------------------------------------------------------------------------------------------------------------------------------------------------------------------------------------------------------------------------------------------------------------------------------------------------------------------------------------------------------------------------------------------------------…
	MG831587	-----------------------------------------------------------------------------------------------------------------------------------------------------------------------------ACTAATTCTAGTATTCTAACTGCTGCAAACCATAAAGAATTAGGTATTTACTATGTATGGTT---TGCTTTCTTATTTTCAATTGTAGGTACATTACTATCAGTATTAATTAGACTTGAGTTAAGTTCTTCTGGATTACGTATCGTAGCGCTAGAAAATCAAAA-TTTCTATAACCTAGCATTTACACTACACGGTGCTATTATGATTTTCTTTGTAGTTATGCCA…
	KU215942	---------------------------------------------------------------------------------------------------------------------------------------------------------------------------------------------------------------------------------------------------------------------------------------------------------------------------------------------------------------------------------------------------------------…
	KU216004	---------------------------------------------------------------------------------------------------------------------------------------------------------------------------------------------------------------------------------------------------------------------------------------------------------------------------------------------------------------------------------------------------------------…
	OR333853	---------------------------------------------------------------------------------------------------------------------------------------------------------------------------------------------------------------------------------------------------------------------------------------------------------------------------------------------------------------------------------------------------------------…
	KU351703	---------------------------------------------------------------------------------------------------------------------------------------------------------------------------------------------------------------------------------------------------------------------------------------------------------------------------------------------------------------------------------------------------------------…
	OL770312	---------------------------------------------------------------------------------------------------------------------------------------------------------------------------------------------------------------------------------------------------------------------------------------------------------------------------------------------------------------------------------------------------------------…
	KX495130	-----------------------------------------------------------------------------------------------------------------------------------------ATAATTAGTTCTTTCAAAAAATTTATACAATTACGTATTAATTCTAGTTTTTTAACTGCTGCAAATCATAAAGAGTTAGGTATTTACTATGTATGGTT---TGCTTTTCTCTTTTCAATTGTAGGTACACTCTTGTCAGTCTTAATTAGAATGGAACTAAGTTGTTCTGGAGCACGTCTTGTCGCGTTGGAAAATCAAAA-TTTCTACAATTTAGCGTTCACACTACATGGAGCAGTTATGATTTTCTTTGTAGTTATGCCA…
	OQ628304	---------------------------------------------------------------------------------------------------------------------------------------------------------------------------------------------------------------------------------------------------------------------------------------------------------------------------------------------------------------------------------------------------------------…
	KT184372	---------------------------------------------------------------------------------------------------------------------------------------------------------------------------------------------------------------------------------------------------------------------------------------------------------------------------------------------------------------------------------------------------------------…
	OR576777	---------------------------------------------------------------------------------------------------------------------------------------------------------------------------------------------------------------------------------------------------------------------------------------------------------------------------------------------------------------------------------------------------------------…
	OQ628306	---------------------------------------------------------------------------------------------------------------------------------------------------------------------------------------------------------------------------------------------------------------------------------------------------------------------------------------------------------------------------------------------------------------…
	ON245513	---------------------------------------------------------------------------------------------------------------------------------------------------------------------------------------------------------------------------------------------------------------------------------------------------------------------------------------------------------------------------------------------TTCTTTGTAGTTATGCCA…
	MW528407	---------------------------------------------------------------------------------------------------------------------------------------------------------------------------------------------------------------------------------------------------------------------------------------------------------------------------------------------------------------------------------------------------------------…
	LC508121	---------------------------------------------------------------------------------------------------------------------------------------------------------------------------------------------------------------------------------------------------------------------------------------------------------------------------------------------------------------------------------------------------------------…
	KT184373	---------------------------------------------------------------------------------------------------------------------------------------------------------------------------------------------------------------------------------------------------------------------------------------------------------------------------------------------------------------------------------------------------------------…
	KX857469	---------------------------------------------------------------------------------------------------------------------------------------------------------------------------------------------------------------------------------------------------------------------------------------------------------------------------------------------------------------------------------------------------------------…
	KX857470	---------------------------------------------------------------------------------------------------------------------------------------------------------------------------------------------------------------------------------------------------------------------------------------------------------------------------------------------------------------------------------------------------------------…
	MN450833	---------------------------------------------------------------------------------------------------------------------------------------------------------------------------------------------------------------------------------------------------------------------------------------------------------------------------------------------------------------------------------------------------------------…
	MN450835	---------------------------------------------------------------------------------------------------------------------------------------------------------------------------------------------------------------------------------------------------------------------------------------------------------------------------------------------------------------------------------------------------------------…
	MN450837	---------------------------------------------------------------------------------------------------------------------------------------------------------------------------------------------------------------------------------------------------------------------------------------------------------------------------------------------------------------------------------------------------------------…
	MN450832	---------------------------------------------------------------------------------------------------------------------------------------------------------------------------------------------------------------------------------------------------------------------------------------------------------------------------------------------------------------------------------------------------------------…
	KF859856	---------------------------------------------------------------------------------------------------------------------------------------------------------------------------------------------------------------------------------------------------------------------------------------------------------------------------------------------------------------------------------------------------------------…
	KT184381	---------------------------------------------------------------------------------------------------------------------------------------------------------------------------------------------------------------------------------------------------------------------------------------------------------------------------------------------------------------------------------------------------------------…
	OQ652141	---------------------------------------------------------------------------------------------------------------------------------------------------------------------------------------------------------------------------------------------------------------------------------------------------------------------------------------------------------------------------------------------------------------…
	OQ652140	---------------------------------------------------------------------------------------------------------------------------------------------------------------------------------------------------------------------------------------------------------------------------------------------------------------------------------------------------------------------------------------------------------------…
	KU524488	---------------------------------------------------------------------------------------------------------------------------------------------------------------------------------------------------------------------------------------------------------------------------------------------------------------------------------------------------------------------------------------------------------------…
	MW720599	---------------------------------------------------------------------------------------------------------------------------------------------------------------------------------------------------------------------------------------------------------------------------------------------------------------------------------------------------------------------------------------------------------------…
	KJ700637	---------------------------------------------------------------------------------------------------------------------------------------------------------------------------------------------------------------------------------------------------------------------------------------------------------------------------------------------------------------------------------------------------------------…
	OR427298	---------------------------------------------------------------------------------------------------------------------------------------------------------------------------------------------------------------------------------------------------------------------------------------------------------------------------------------------------------------------------------------------------------------…
	KF225637	---------------------------------------------------------------------------------------------------------------------------------------------------------------------------------------------------------------------------------------------------------------------------------------------------------------------------------------------------------------------------------------------------------------…
	MK202808	---------------------------------------------------------------------------------------------------------------------------------------------------------------------------------------------------------------------------------------------------------------------------------------------------------------------------------------------------------------------------------------------------------------…
	MK202807	---------------------------------------------------------------------------------------------------------------------------------------------------------------------------------------------------------------------------------------------------------------------------------------------------------------------------------------------------------------------------------------------------------------…
	MK202806	---------------------------------------------------------------------------------------------------------------------------------------------------------------------------------------------------------------------------------------------------------------------------------------------------------------------------------------------------------------------------------------------------------------…
	LC500256	---------------------------------------------------------------------------------------------------------------------------------------------------------------------------------------------------------------------------------------------------------------------------------------------------------------------------------------------------------------------------------------------------------------…
	OQ652142	---------------------------------------------------------------------------------------------------------------------------------------------------------------------------------------------------------------------------------------------------------------------------------------------------------------------------------------------------------------------------------------------------------------…
	LR877717	---------------------------------------------------------------------------------------------------------------------------------------------------------------------------------------------------------------------------------------------------------------------------------------------------------------------------------------------------------------------------------------------------------------…
	OP800519	-----------------------------------------------------------------------------------------------------------------------------------------------------------------------------ATTAATTATAGTTTACTAACTGCTGCAAACCATAAGGAATTAGGTATTTACTATATATGGTT---TGCCTTTATATTCTCAATCGTAGGTACATTACTATCAGTCTTAATTAGACTTGAACTAAGTTCCCCTGGATTACGTATTATTGCATTAGAAAATCAAAA-TTTTTATAACTTAGCATTTACATTACATGGTGCAATTATGATCTTCTTTGTAGTTATGCCA…
	MF860823	---------------------------------------------------------------------------------------------------------------------------------------------------------------------------------------------------------------------------------------------------------------------------------------------------------------------------------------------------------------------------------------------------------------…
	MF774034	---------------------------------------------------------------------------------------------------------------------------------------------------------------------------------------------------------------------------------------------------------------------------------------------------------------------------------------------------------------------------------------------------------------…
	MF774036	---------------------------------------------------------------------------------------------------------------------------------------------------------------------------------------------------------------------------------------------------------------------------------------------------------------------------------------------------------------------------------------------------------------…
	MK075989	---------------------------------------------------------------------------------------------------------------------------------------------------------------------------------------------------------------------------------------------------------------------------------------------------------------------------------------------------------------------------------------------------------------…
	MT822713	---------------------------------------------------------------------------------------------------------------------------------------------------------------------------------------------------------------------------------------------------------------------------------------------------------------------------------------------------------------------------------------------------------------…
	MH892075	---------------------------------------------------------------------------------------------------------------------------------------------------------------------------------------------------------------------------------------------------------------------------------------------------------------------------------------------------------------------------------------------------------------…
	MK993291	---------------------------------------------------------------------------------------------------------------------------------------------------------------------------------------------------------------------------------------------------------------------------------------------------------------------------------------------------------------------------------------------------------------…
	FJ236441	---------------------------------------------------------------------------------------------------------------------------------------------------------------------------------------------------------------------------------------------------------------------------------------------------------------------------------------------------------------------------------------------------------------…
	EF174185	---------------------------------------------------------------------------------------------------------------------------------------------------------------------------------------------------------------------------------------------------------------------------------------------------------------------------------------------------------------------------------------------------------------…
	KX094962	--------------------------------------------------------------------------------------------------------------------------------------------TTTCTTAATTTTAAAAAATTTCAACAATTATATATGAATTATAGTATTTTAACTGCTGCAAACCATAAAGAATTAGGTATTTACTATGTATGGTT---TGCTTTCCTTTTTTCAATCGTAGGTACATTACTGTCAGTTTTAATTAGACTTGAACTAAGTTCCTCTGGATTACGTATCATTGCATTAGAGAATCAAAA-TTTCTATAACTTAGCATTTACATTACATGGTGCAATTATGATTTTCTTTGTAGTTATGCCT…
	MZ045391	---------------------------------------------------------------------------------------------------------------------------------------------------------------------------------------------------------------------------------------------------------------------------------------------------------------------------------------------------------------------------------------------------------------…
	MF496272	---------------------------------------------------------------------------------------------------------------------------------------------------------------------------------------------------------------------------------------------------------------------------------------------------------------------------------------------------------------------------------------------------------------…
	JQ659301	---------------------------------------------------------------------------------------------------------------------------------------------------------------------------------------------------------------------------------------------------------------------------------------------------------------------------------------------------------------------------------------------------------------…
	OP800514	-----------------------------------------------------------------------------------------------------------------------------------------------------------------------------ATGAATTCTAGTATTCTAACTGCTGCAAACCATAAAGAATTAGGTATTTACTATGTATGGTT---TGCTTTTCTTTTCTCTATTGTAGGTACATTACTTTCAGTATTAATTAGACTTGAATTAAGTTCCTCTGGATTACGTGTTATTGCATTAGAAAATCAAAA-TTTCTATAACTTAGCATTTACACTACATGGTGCAATTATGATTTTCTTTGTAGTTATGCCA…
	EF158855	---------------------------------------------------------------------------------------------------------------------------------------------------------------------------------------------------------------------------------------------------------------------------------------------------------------------------------------------------------------------------------------------------------------…
	KX094947	--------------------------------------------------------------------------------------------------------------------------------------------GTTCTTAATTTTAAAAAATTTCAACAATTATATATGAATTATAGTATCTTAACTGCTGCAAACCATAAAGAATTAGGTATTTACTATGTATGGTT---TGCTTTTCTTTTTTCAATTGTAGGTACATTACTTTCAGTATTAATTAGACTTGAACTAAGTTCCTCTGGATTACGTATTATTGCATTAGAAAATCAAAA-TTTCTATAACCTAGCATTTACACTACATGGTGCTATTATGATTTTCTTTGTAGTTATGCCA…
	MH758793	--------------------------------------------------------------------------------------------------------------------------------------------GTTCTTAATTTTAAAAAATTTCAACAATTATATATGAATTATAGTATCTTAACTGCTGCAAACCATAAAGAATTAGGTATTTACTATGTATGGTT---TGCTTTCCTTTTTTCAATTGTAGGTACACTACTTTCAGTATTAATTAGACTTGAACTAAGTTCCTCTGGATTACGTATTATTGCATTAGAAAATCAAAA-TTTCTATAACCTAGCATTTACACTACATGGTGCTATTATGATTTTCTTTGTAGTTATGCCA…
	MN586865	---------------------------------------------------------------------------------------------------------------------------------------------------------------------------------------------------------------------------------------------------------------------------------------------------------------------------------------------------------------------------------------------------------------…
	OQ790138	---------------------------------------------------------------------------------------------------------------------------------------------------------------------------------------------------------------------------------------------------------------------------------------------------------------------------------------------------------------------------------------------------------------…
	HG992976	---------------------------------------------------------------------------------------------------------------------------------------------------------------------------------------------------------------------------------------------------------------------------------------------------------------------------------------------------------------------------------------------------------------…
	KM891727	---------------------------------------------------------------------------------------------------------------------------------------------------------------------------------------------------------------------------------------------------------------------------------------------------------------------------------------------------------------------------------------------------------------…
	MK990575	---------------------------------------------------------------------------------------------------------------------------------------------------------------------------------------------------------------------------------------------------------------------------------------------------------------------------------------------------------------------------------------------------------------…
	OL773690	---------------------------------------------------------------------------------------------------------------------------------------------------------------------------------------------------------------------------------------------------------------------------------------------------------------------------------------------------------------------------------------------------------------…
	MN184724	---------------------------------------------------------------------------------------------------------------------------------------------------------------------------------------------------------------------------------------------------------------------------------------------------------------------------------------------------------------------------------------------------------------…
	MN184723	---------------------------------------------------------------------------------------------------------------------------------------------------------------------------------------------------------------------------------------------------------------------------------------------------------------------------------------------------------------------------------------------------------------…
	MK573841	---------------------------------------------------------------------------------------------------------------------------------------------------------------------------------------------------------------------------------------------------------------------------------------------------------------------------------------------------------------------------------------------------------------…
	JQ993693	---------------------------------------------------------------------------------------------------------------------------------------------------------------------------------------------------------------------------------------------------------------------------------------------------------------------------------------------------------------------------------------------------------------…
	OP485007	---------------------------------------------------------------------------------------------------------------------------------------------------------------------------------------------------------------------------------------------------------------------------------------------------------------------------------------------------------------------------------------------------------------…
	JQ993695	---------------------------------------------------------------------------------------------------------------------------------------------------------------------------------------------------------------------------------------------------------------------------------------------------------------------------------------------------------------------------------------------------------------…
	KP025692	-----------------------------------------------------------------------------------------------------------------------------------------------------------------------------ATGAACTATAGTATTCTAACTGCTGCAAACCATAAAGAATTAGGTATTTACTATGTGTGGTT---TGCTTTTCTTTTCTCAATTGTAGGTACATTACTATCAGTGTTAATTAGACTAGAACTAAGTTCCTCTGGACTACGTGTTGTGGCGTTAGAGAATCAAAA-TTTCTATAATTTAGCATTCACACTACATGGTGCTATTATGATTTTCTTTGTAGTTATGCCA…
	KP025691	-----------------------------------------------------------------------------------------------------------------------------------------------------------------------------ATGAACTATAGTATTCTAACTGCTGCAAACCATAAAGAATTAGGTATTTACTATGTGTGGTT---TGCTTTTCTTTTCTCAATTGTAGGTACATTACTATCAGTGTTAATTAGACTAGAACTAAGTTCCTCTGGACTACGTGTTGTGGCGTTAGAGAATCAAAA-TTTCTATAATTTAGCATTCACACTACATGGTGCTATTATGATTTTCTTTGTAGTTATGCCA…
	KT184374	---------------------------------------------------------------------------------------------------------------------------------------------------------------------------------------------------------------------------------------------------------------------------------------------------------------------------------------------------------------------------------------------------------------…
	JQ993691	---------------------------------------------------------------------------------------------------------------------------------------------------------------------------------------------------------------------------------------------------------------------------------------------------------------------------------------------------------------------------------------------------------------…
	JQ993698	---------------------------------------------------------------------------------------------------------------------------------------------------------------------------------------------------------------------------------------------------------------------------------------------------------------------------------------------------------------------------------------------------------------…
	OP805366	-----------------------------------------------------------------------------------------------------------------------------------------------------------------------------ATGAACTATAGTATTCTAACTGCTGCAAACCATAAGGAATTAGGTATTTACTATGTATGGTT---TGCTTTTCTTTTCTCAATTGTAGGTACTTTACTATCAGTATTAATTAGACTAGAGCTTAGTTCCTCTGGACTACGTGTTGTTGCGTTAGAGAATCAAAA-TTTCTATAACCTAGCATTCACACTACATGGTGCTATTATGATTTTCTTTGTAGTTATGCCA…
	JQ993694	---------------------------------------------------------------------------------------------------------------------------------------------------------------------------------------------------------------------------------------------------------------------------------------------------------------------------------------------------------------------------------------------------------------…
	JQ993688	---------------------------------------------------------------------------------------------------------------------------------------------------------------------------------------------------------------------------------------------------------------------------------------------------------------------------------------------------------------------------------------------------------------…
	JQ993686	---------------------------------------------------------------------------------------------------------------------------------------------------------------------------------------------------------------------------------------------------------------------------------------------------------------------------------------------------------------------------------------------------------------…
	MH777558	---------------------------------------------------------------------------------------------------------------------------------------------------------------------------------------------------------------------------------------------------------------------------------------------------------------------------------------------------------------------------------------------------------------…
	KX495129	-----------------------------------------------------------------------------------------------------------------------------------------ATAGTTAGTTATTATAAAAAATTTCAACAATTATATATGAATTATAGTATCTTAACTGCTGCAAACCATAAAGAATTAGGTATTTACTATGTATGGTT---TGCTTTTCTTTTCTCAATTGTAGGTACATTATTATCAGTATTAATTAGACTTGAACTAAGTTCCTCAGGTTTACGTGTTGTAGCGTTAGAGAATCAAAA-TTTCTACAATCTAGCATTCACACTACATGGTGCTATTATGATTTTCTTTGTAGTCATGCCA…
	KU216028	---------------------------------------------------------------------------------------------------------------------------------------------------------------------------------------------------------------------------------------------------------------------------------------------------------------------------------------------------------------------------------------------------------------…
	MT934367	---------------------------------------------------------------------------------------------------------------------------------------------------------------------------------------------------------------------------------------------------------------------------------------------------------------------------------------------------------------------------------------------------------------…
	JQ993700	---------------------------------------------------------------------------------------------------------------------------------------------------------------------------------------------------------------------------------------------------------------------------------------------------------------------------------------------------------------------------------------------------------------…
	KU215444	---------------------------------------------------------------------------------------------------------------------------------------------------------------------------------------------------------------------------------------------------------------------------------------------------------------------------------------------------------------------------------------------------------------…
	MH698540	---------------------------------------------------------------------------------------------------------------------------------------------------------------------------------------------------------------------------------------------------------------------------------------------------------------------------------------------------------------------------------------------------------------…
	JN205071	---------------------------------------------------------------------------------------------------------------------------------------------------------------------------------------------------------------------------------------------------------------------------------------------------------------------------------------------------------------------------------------------------------------…
	KT184375	---------------------------------------------------------------------------------------------------------------------------------------------------------------------------------------------------------------------------------------------------------------------------------------------------------------------------------------------------------------------------------------------------------------…
	MN657229	---------------------------------------------------------------------------------------------------------------------------------------------------------------------------------------------------------------------------------------------------------------------------------------------------------------------------------------------------------------------------------------------------------------…
	JQ993697	---------------------------------------------------------------------------------------------------------------------------------------------------------------------------------------------------------------------------------------------------------------------------------------------------------------------------------------------------------------------------------------------------------------…
	OL999104	---------------------------------------------------------------------------------------------------------------------------------------------------------------------------------------------------------------------------------------------------------------------------------------------------------------------------------------------------------------------------------------------------------------…
	MW775672	---------------------------------------------------------------------------------------------------------------------------------------------------------------------------------------------------------------------------------------------------------------------------------------------------------------------------------------------------------------------------------------------------------------…
	OL999110	---------------------------------------------------------------------------------------------------------------------------------------------------------------------------------------------------------------------------------------------------------------------------------------------------------------------------------------------------------------------------------------------------------------…
	OP186067	---------------------------------------------------------------------------------------------------------------------------------------------------------------------------------------------------------------------------------------------------------------------------------------------------------------------------------------------------------------------------------------------------------------…
	MK573833	---------------------------------------------------------------------------------------------------------------------------------------------------------------------------------------------------------------------------------------------------------------------------------------------------------------------------------------------------------------------------------------------------------------…
	MK573837	---------------------------------------------------------------------------------------------------------------------------------------------------------------------------------------------------------------------------------------------------------------------------------------------------------------------------------------------------------------------------------------------------------------…
	OL999103	---------------------------------------------------------------------------------------------------------------------------------------------------------------------------------------------------------------------------------------------------------------------------------------------------------------------------------------------------------------------------------------------------------------…
	MK573836	---------------------------------------------------------------------------------------------------------------------------------------------------------------------------------------------------------------------------------------------------------------------------------------------------------------------------------------------------------------------------------------------------------------…
	JX839284	---------------------------------------------------------------------------------------------------------------------------------------------------------------------------------------------------------------------------------------------------------------------------------------------------------------------------------------------------------------------------------------------------------------…
	OR243296	---------------------------------------------------------------------------------------------------------------------------------------------------------------------------------------------------------------------------------------------------------------------------------------------------------------------------------------------------------------------------------------------------------------…
	OL999116	---------------------------------------------------------------------------------------------------------------------------------------------------------------------------------------------------------------------------------------------------------------------------------------------------------------------------------------------------------------------------------------------------------------…
	MW423631	---------------------------------------------------------------------------------------------------------------------------------------------------------------------------------------------------------------------------------------------------------------------------------------------------------------------------------------------------------------------------------------------------------------…
	OL999131	---------------------------------------------------------------------------------------------------------------------------------------------------------------------------------------------------------------------------------------------------------------------------------------------------------------------------------------------------------------------------------------------------------------…
	OL999134	---------------------------------------------------------------------------------------------------------------------------------------------------------------------------------------------------------------------------------------------------------------------------------------------------------------------------------------------------------------------------------------------------------------…
	OL999137	---------------------------------------------------------------------------------------------------------------------------------------------------------------------------------------------------------------------------------------------------------------------------------------------------------------------------------------------------------------------------------------------------------------…
	OL999138	---------------------------------------------------------------------------------------------------------------------------------------------------------------------------------------------------------------------------------------------------------------------------------------------------------------------------------------------------------------------------------------------------------------…
	OL999152	---------------------------------------------------------------------------------------------------------------------------------------------------------------------------------------------------------------------------------------------------------------------------------------------------------------------------------------------------------------------------------------------------------------…
	MH698560	---------------------------------------------------------------------------------------------------------------------------------------------------------------------------------------------------------------------------------------------------------------------------------------------------------------------------------------------------------------------------------------------------------------…
	ON584773	---------------------------------------------------------------------------------------------------------------------------------------------------------------------------------------------------------------------------------------------------------------------------------------------------------------------------------------------------------------------------------------------------------------…
	JQ993711	---------------------------------------------------------------------------------------------------------------------------------------------------------------------------------------------------------------------------------------------------------------------------------------------------------------------------------------------------------------------------------------------------------------…
	MH698556	---------------------------------------------------------------------------------------------------------------------------------------------------------------------------------------------------------------------------------------------------------------------------------------------------------------------------------------------------------------------------------------------------------------…
	OL999212	---------------------------------------------------------------------------------------------------------------------------------------------------------------------------------------------------------------------------------------------------------------------------------------------------------------------------------------------------------------------------------------------------------------…
	MK573829	---------------------------------------------------------------------------------------------------------------------------------------------------------------------------------------------------------------------------------------------------------------------------------------------------------------------------------------------------------------------------------------------------------------…
	OL999151	---------------------------------------------------------------------------------------------------------------------------------------------------------------------------------------------------------------------------------------------------------------------------------------------------------------------------------------------------------------------------------------------------------------…
	MH698551	---------------------------------------------------------------------------------------------------------------------------------------------------------------------------------------------------------------------------------------------------------------------------------------------------------------------------------------------------------------------------------------------------------------…
	OQ543118	---------------------------------------------------------------------------------------------------------------------------------------------------------------------------------------------------------------------------------------------------------------------------------------------------------------------------------------------------------------------------------------------------------------…
	MK573842	---------------------------------------------------------------------------------------------------------------------------------------------------------------------------------------------------------------------------------------------------------------------------------------------------------------------------------------------------------------------------------------------------------------…
	OL999224	---------------------------------------------------------------------------------------------------------------------------------------------------------------------------------------------------------------------------------------------------------------------------------------------------------------------------------------------------------------------------------------------------------------…
	MN167470	---------------------------------------------------------------------------------------------------------------------------------------------------------------------------------------------------------------------------------------------------------------------------------------------------------------------------------------------------------------------------------------------------------------…
	OL999242	---------------------------------------------------------------------------------------------------------------------------------------------------------------------------------------------------------------------------------------------------------------------------------------------------------------------------------------------------------------------------------------------------------------…
	OL999269	---------------------------------------------------------------------------------------------------------------------------------------------------------------------------------------------------------------------------------------------------------------------------------------------------------------------------------------------------------------------------------------------------------------…
	OL999245	---------------------------------------------------------------------------------------------------------------------------------------------------------------------------------------------------------------------------------------------------------------------------------------------------------------------------------------------------------------------------------------------------------------…
	OL999243	---------------------------------------------------------------------------------------------------------------------------------------------------------------------------------------------------------------------------------------------------------------------------------------------------------------------------------------------------------------------------------------------------------------…
	OL999251	---------------------------------------------------------------------------------------------------------------------------------------------------------------------------------------------------------------------------------------------------------------------------------------------------------------------------------------------------------------------------------------------------------------…
	OL999244	---------------------------------------------------------------------------------------------------------------------------------------------------------------------------------------------------------------------------------------------------------------------------------------------------------------------------------------------------------------------------------------------------------------…
	OL999219	---------------------------------------------------------------------------------------------------------------------------------------------------------------------------------------------------------------------------------------------------------------------------------------------------------------------------------------------------------------------------------------------------------------…
	OL999216	---------------------------------------------------------------------------------------------------------------------------------------------------------------------------------------------------------------------------------------------------------------------------------------------------------------------------------------------------------------------------------------------------------------…
	OL999238	---------------------------------------------------------------------------------------------------------------------------------------------------------------------------------------------------------------------------------------------------------------------------------------------------------------------------------------------------------------------------------------------------------------…
	KT224377	---------------------------------------------------------------------------------------------------------------------------------------------------------------------------------------------------------------------------------------------------------------------------------------------------------------------------------------------------------------------------------------------------------------…
	OL999118	---------------------------------------------------------------------------------------------------------------------------------------------------------------------------------------------------------------------------------------------------------------------------------------------------------------------------------------------------------------------------------------------------------------…
	OL999125	---------------------------------------------------------------------------------------------------------------------------------------------------------------------------------------------------------------------------------------------------------------------------------------------------------------------------------------------------------------------------------------------------------------…
	MH698557	---------------------------------------------------------------------------------------------------------------------------------------------------------------------------------------------------------------------------------------------------------------------------------------------------------------------------------------------------------------------------------------------------------------…
	OL999241	---------------------------------------------------------------------------------------------------------------------------------------------------------------------------------------------------------------------------------------------------------------------------------------------------------------------------------------------------------------------------------------------------------------…
	KP688306	---------------------------------------------------------------------------------------------------------------------------------------------------------------------------------------------------------------------------------------------------------------------------------------------------------------------------------------------------------------------------------------------------------------…
	KP688315	---------------------------------------------------------------------------------------------------------------------------------------------------------------------------------------------------------------------------------------------------------------------------------------------------------------------------------------------------------------------------------------------------------------…
	KP688308	---------------------------------------------------------------------------------------------------------------------------------------------------------------------------------------------------------------------------------------------------------------------------------------------------------------------------------------------------------------------------------------------------------------…
	OL999272	---------------------------------------------------------------------------------------------------------------------------------------------------------------------------------------------------------------------------------------------------------------------------------------------------------------------------------------------------------------------------------------------------------------…
	OL999271	---------------------------------------------------------------------------------------------------------------------------------------------------------------------------------------------------------------------------------------------------------------------------------------------------------------------------------------------------------------------------------------------------------------…
	OL999273	---------------------------------------------------------------------------------------------------------------------------------------------------------------------------------------------------------------------------------------------------------------------------------------------------------------------------------------------------------------------------------------------------------------…
	MH698558	---------------------------------------------------------------------------------------------------------------------------------------------------------------------------------------------------------------------------------------------------------------------------------------------------------------------------------------------------------------------------------------------------------------…
	OL999283	---------------------------------------------------------------------------------------------------------------------------------------------------------------------------------------------------------------------------------------------------------------------------------------------------------------------------------------------------------------------------------------------------------------…
	OL999275	---------------------------------------------------------------------------------------------------------------------------------------------------------------------------------------------------------------------------------------------------------------------------------------------------------------------------------------------------------------------------------------------------------------…
	OL999274	---------------------------------------------------------------------------------------------------------------------------------------------------------------------------------------------------------------------------------------------------------------------------------------------------------------------------------------------------------------------------------------------------------------…
	OL999280	---------------------------------------------------------------------------------------------------------------------------------------------------------------------------------------------------------------------------------------------------------------------------------------------------------------------------------------------------------------------------------------------------------------…
	OL999281	---------------------------------------------------------------------------------------------------------------------------------------------------------------------------------------------------------------------------------------------------------------------------------------------------------------------------------------------------------------------------------------------------------------…
	MN313609	---------------------------------------------------------------------------------------------------------------------------------------------------------------------------------------------------------------------------------------------------------------------------------------------------------------------------------------------------------------------------------------------------------------…
	MT452096	---------------------------------------------------------------------------------------------------------------------------------------------------------------------------------------------------------------------------------------------------------------------------------------------------------------------------------------------------------------------------------------------------------------…
	OQ473577	---------------------------------------------------------------------------------------------------------------------------------------------------------------------------------------------------------------------------------------------------------------------------------------------------------------------------------------------------------------------------------------------------------------…
	MF496271	---------------------------------------------------------------------------------------------------------------------------------------------------------------------------------------------------------------------------------------------------------------------------------------------------------------------------------------------------------------------------------------------------------------…
	JN699624	---------------------------------------------------------------------------------------------------------------------------------------------------------------------------------------------------------------------------------------------------------------------------------------------------------------------------------------------------------------------------------------------------------------…
	HG793048	--------------------------------------------------------------------------------------------------------------------------------------------------------------------------------------------------------------------------------------------------TTCCTTTTCTCAATTGTAGGTACATTATTATCAGTATTAATTAGACTTGAATTAAGTTCCTCTGGTTTACGTGTTGTCGCGTTAGAGAATCAAAA-TTTCTATAACTTAGCATTTACATTACATGGTGCTATTATGATTTTCTTTGTAGTTATGCCA…
	HG793049	--------------------------------------------------------------------------------------------------------------------------------------------------------------------------------------------------------------------------------------------------TTTCTTTTCTCAATTGTAGGTACATTATTATCAGTATTAATTAGACTTGAATTAAGTTCCTCTGGTTTACGTGTTGTCGCGTTAGAAAATCAAAA-TTTCTATAACTTAGCATTTACATTACATGGTGCTATTATGATTTTCTTTGTAGTTATGCCA…
	KU845563	---------------------------------------------------------------------------------------------------------------------------------------------------------------------------------------------------------------------------------------------------------------------------------------------------------------------------------------------------------------------------------------------------------------…
	KU255437	---------------------------------------------------------------------------------------------------------------------------------------------------------------------------------------------------------------------------------------------------------------------------------------------------------------------------------------------------------------------------------------------------------------…
	OQ320778	---------------------------------------------------------------------------------------------------------------------------------------------------------------------------------------------------------------------------------------------------------------------------------------------------------------------------------------------------------------------------------------------------------------…
	MK284238	---------------------------------------------------------------------------------------------------------------------------------------------------------------------------------------------------------------------------------------------------------------------------------------------------------------------------------------------------------------------------------------------------------------…
	KU215971	---------------------------------------------------------------------------------------------------------------------------------------------------------------------------------------------------------------------------------------------------------------------------------------------------------------------------------------------------------------------------------------------------------------…
	MH350859	---------------------------------------------------------------------------------------------------------------------------------------------------------------------------------------------------------------------------------------------------------------------------------------------------------------------------------------------------------------------------------------------------------------…
	OQ595091	---------------------------------------------------------------------------------------------------------------------------------------------------------------------------------------------------------------------------------------------------------------------------------------------------------------------------------------------------------------------------------------------------------------…
	OQ595090	---------------------------------------------------------------------------------------------------------------------------------------------------------------------------------------------------------------------------------------------------------------------------------------------------------------------------------------------------------------------------------------------------------------…
	MN184725	---------------------------------------------------------------------------------------------------------------------------------------------------------------------------------------------------------------------------------------------------------------------------------------------------------------------------------------------------------------------------------------------------------------…
	JQ993710	---------------------------------------------------------------------------------------------------------------------------------------------------------------------------------------------------------------------------------------------------------------------------------------------------------------------------------------------------------------------------------------------------------------…
	MN184727	---------------------------------------------------------------------------------------------------------------------------------------------------------------------------------------------------------------------------------------------------------------------------------------------------------------------------------------------------------------------------------------------------------------…
	MN184726	---------------------------------------------------------------------------------------------------------------------------------------------------------------------------------------------------------------------------------------------------------------------------------------------------------------------------------------------------------------------------------------------------------------…
	KJ767189	---------------------------------------------------------------------------------------------------------------------------------------------------------------------------------------------------------------------------------------------------------------------------------------------------------------------------------------------------------------------------------------------------------------…
	MF503493	---------------------------------------------------------------------------------------------------------------------------------------------------------------------------------------GTATTCTAACTGCCGCAAACCACAAGGAGTTAGGTTTATATTATTTATGGTT---TACTTTCCTGTTCTCTATTGTGGGTACAGTTTTGTCTATTATTATTAGGTTAGAACTTGTTTGCTCTGGAATGCGTATAGTTGCCTTAGAGAATCAAAA-TTTCTACAACTTAGCTTTCACATTACATGGTGCAATTATGATCTTCTTTGTTATTATGCCA…
	MF503489	---------------------------------------------------------------------------------------------------------------------------------------------------------------------------------------GTATTCTAACTGCCGCAAACCACAAAGAGTTGGGTCTATATTATTTATGGTT---TACCTTTCTGTTCTCAATCGTGGGTACAGTTTTGTCTATTATTATTAGATTAGAACTTGTTTGTTCTGGTATGCGTATAGTTGCTTTGGAGAATCAAAA-TTTCTACAACTTAGCTTTCACATTACATGGAGCAATTATGATTTTCTTTGTTATTATGCCA…
	MF503491	---------------------------------------------------------------------------------------------------------------------------------------------------------------------------------------GTATTCTAACTGCCGCAAACCACAAAGAATTGGGTTTATATTATTTATGGTT-TACCTTTCTGTTCTC-AATTGTGG-GTACAGTTTTGTCTATTATTATTAGATTAGAACTTGTTTGCTCTGGTATGCGTATAGTTGCTTTAGAGAATCAAAA-TTTCTACAACTTAGCTTTTACATTACATGGTGCAATTATGATCTTCTTTGTTATTATGCCA…
	MT932268	--------------------------------------------------------CATAGCTTCTAACGGTGAACTCTCATTCCCTTTGAACCTGGTTCAGTTCTATATATAACCAGGCTAGCGTTTTCATACAAAATGTACTTTGTTGCTAATACCTTTCCGTTTAAATTCCATTTCTCACTTGTATTATCCAATTGTAATCATAAGACCTTAGGTTTATATTATCTTTGGTT-TGCATTGCTATTTGG-TATCATGG-CCACACTGATGTCCCTTTTAATTAGAATTGAATTATATTCAAGTGGTATTCGAATGATTTCGATGGAAAACCAGAA-CTACTTTAATTATACATTTACTCTACATGGTCTAATTATGATCTTTTTCAATGTACAGCCC…
	MT936930	-----------------------------------------------------------------------------------------------------------------------------------------ATGTACTTTGTTGCTAATACCTTTCCGTTTAAATTCCATTTCTCACTTGTATTATCCAATTGTAATCATAAGACCTTAGGTTTATATTATCTTTGGTT-TGCATTGCTATTTGG-TATCATGG-CCACACTGATGTCCCTTTTAATTAGAATTGAATTATATTCAAGTGGTATTCGAATGATTTCGATGGAAAACCAGAA-CTACTTTAATTATACATTTACTCTACATGGTCTAATTATGATCTTTTTCAATGTACAGCCC…
	MW557655	-----------------------------------------------------------------------------------------------------------------------------------------------------------------------------------------------------------------------------------------------------------------------------------------ATGAGATTAGAATTGTATGCATCAGGCTCACGTATAATCGCAGCTGAAAACCAGAA-CTTCTATAATTTAAGTATAACTTTACATGGATTATTGATGATATTCTTCAACATTCAACCT…
	MW557654	-----------------------------------------------------------------------------------------------------------------------------------------------------------------------------------------------------------------------------------------------------------------------------------------ATGCGTTTGGAATTGTATGCATCTGGATCACGAATAATCACACCAGAAAACCAGAA-CTTCTATAATCTAAGTATAACTTTACATGGATTATTGATGATATTCTTCAACATTCAACCT…
	MW557656	--------------------------------------------------------------------------------------------------------------------------------------------------------------TTGCATAACACTACTGCTGCATCTAGTTTATTATTAAATTGTAACCACAAAACTTTAGGATTGTATTATTTATGGTT-TGCCTTCATATTCGG-TATATTTG-GTATTACATGTTCAATTCTAATGAGATTAGAATTATATGCATCTGGCTCACGTATAATTACACCAGAAAACCAGAA-CTTCTATAACTTAAGTATAACTTTACATGGTTTATTGATGATATTCTTCAATATACAACCT…
	MW418762	----------------------------------------------------------------------------------------------------------------------------------------------------------------------------------------------------------CCACAAAACTTTAGGATTGTATTATTTATGGTT-TGCCTTCATATTTGG-TATATTCG-GTATTACATGTTCGATTCTAATGAGATTAGAATTATATGCATCTGGATCACGTATAATTACACCAGAAAAGCAGAA-CTTCTATAACTTAAGTATAACTTTACATGGTTTATTGATGATATTCTTCAATATACAACCT…
	MW418745	---------------------------------------------------------------------------------------------------------------------------------------------------------------------------------------------------------------------------------------------------------------------------------------------------------------------------------------------------------------------------------------------------------------…
	MW418756	---------------------------------------------------------------------------------------------------------------------------------------------------------------------------------------------------------------------------------------------------------------------------------------------------------------------------------------------------------------------------------------------------------------…
	MW418743	--------------------------------------------------------------------------------------------------------------------------------------------------------------------------------------------------------------------------------------------TGCTTTTATTTTTGG-TATTTTTG-GTGTAACATGCTCCGTATTAATGAGATTAGAGTTATATGCATCTGGTTCACGTATAATTACGCCAGAAAACCAGAA-CTTCTACAATTTAAGCATAACCTTACATGGATTGTTGATGATCTTCTTTAACATTCAACCT…
	MW418764	---------------------------------------------------------------------------------------------------------------------------------------------------------------------------------------------------------------------------------------------------------------------------------------------------------------------------------------------------------------------------------------------------------------…
	MW557653	-----------------------------------------------------------------------------------------------------------------------------------------------------------------------------------------------------------------------------------------------------------------------------------------ATGAGATTAGAATTATATGCATCTGGCTCACGTATAATTACGCCTGAAAACCAGAA-CTTCTACAATTTAAGTATAACCTTGCATGGATTGTTGATGATCTTCTTTAACATTCAGCCT…
	KX090645	--------------------------------------------------------------------------------------------------------------------------------------------------------------------TTTATTATAAATCGATATAACATAATAACTAATTGTAATCATAAAGTATTGGGATTATACTATATTTGGTT-ATCATTCTTATTTGG-TAGTTTTG-GTTTTTTATTATCAATTATATTACGTACAGAATTATATTCATCATCATTAAGAATTATTGCTCAAGAAAATATAAA-TCTATATAATATGATATTTACTATACATGGTATAGTGATGATATTCTTCAATATTATGCCA…
	EU254565	--------------------------------------------------------------------------------------------------------------------------------------------------------------------------------------------------------------------------------------------------------------------------------------------------------------------------------------------------------------------------------------------------------TATGCCT…
	EU254564	--------------------------------------------------------------------------------------------------------------------------------------------------------------------------------------------------------------------------------------------------------------------------------------------------------------------------------------------------------------------------------------------------------TATGCCT…
	OR347665	--------------------------------------------------------------------------------------------------------------------------------------------------------------------ATTGTTTTTAATAGATATGCTATAATCACTAATTGTAATCATAAAGTTTTAGGATTATATTACTTATGGAT-TGCATCAGTATTTGG-TTTCTATG-GTTTCATATTATCTGTTATAATACGTACTGAATTATACTCTTCATCATATAGAATTATTCCTCAAGAAAATGTAAA-TTTCTATAATATGGTATTCACTATCCATGGTATTATAATGATCTTCTTTAATATAATGCCT…
	HM000115	----------------------------------------------------------------------------------------------------------------------------------------------------------------------------------------------------------------------------------------------------------------------------------------------------------------------------------------------------------------------------------------------------------TGCCA…
	JX893151	--------------------------------------------------------------------------------------------------------------------------------------------------------------------ATTGTTTTTAATAGATATACACTTATTACAAATTGTAACCATAAAACTTTAGGATTATACTATTTATGGTT-TTCATTCTTATTTGG-TAGTTATG-GATTTTTATTATCTGTAATATTACGTACAGAGTTATATTCTTCATCATTAAGAATTATTGCACAAGAAAATGTAAA-TCTATATAATATGATATTTACAATACACGGAATAATTATGATTTTCTTCAATATAATGCCT…
	HM000118	----------------------------------------------------------------------------------------------------------------------------------------------------------------------------------------------------------------------------------------------------------------------------------------------------------------------------------------------------------------------------------------------------------TGCCT…
	HM000117	----------------------------------------------------------------------------------------------------------------------------------------------------------------------------------------------------------------------------------------------------------------------------------------------------------------------------------------------------------------------------------------------------------TGCCA…
	KT191163	-------------------------------------------------------------------------------------------------------------------------------------------------------------------------------------------------------------------------------------------------------------------------------------------------------------------------------------------------------------------------------------------------------------CA…
	MZ440347	--------------------------------------------------------------------ATGGATAATACTCGACTCTTCCAAAGTATAACCGCTGTCGCTGGGACTGTATGGATCAAATATTTCTCATTTATATCCGAGCCTCATGTTATTTTTATTGTTTTAAATAGATATTCACTTATTACAAATTGTAACCATAAAACTTTAGGATTATACTATTTATGGTT-TTCATTTTTATTTGG-TAGTTATG-GATTTTTATTATCAGTAATACTACGTACTGAATTATATTCTTCATCTTTAAGAATAATTGCACAAGAAAATGTAAA-TCTATATAATATGATATTTACAATTCACGGAATAATTATGATTTTTTTCAATATAATGCCA…
	KF159793	------------------------------------------------------------------------------------------------------------------------------------------------------------------------------------------------------------------------------------------------------------------------------------------------------------------------------------------------------------------------------------ATTATGATATTTTTTAATATAATGCCA…
	DQ414602	------------------------------------------------------------------------------------------------------------------------------------------------------------------------------------------------------------------------------------------------------------------------------------------------------------------------------------------------------------------------------------------ATATTCTTTAATATAATGCCA…
	DQ414589	------------------------------------------------------------------------------------------------------------------------------------------------------------------------------------------------------------------------------------------------------------------------------------------------------------------------------------------------------------------------------------------ATATTCTTTAATATAATGCCA…
	KF159788	------------------------------------------------------------------------------------------------------------------------------------------------------------------------------------------------------------------------------------------------------------------------------------------------------------------------------------------------------------------------------------ATTATGATATTTTTTAATATAATGCCA…
	DQ414591	------------------------------------------------------------------------------------------------------------------------------------------------------------------------------------------------------------------------------------------------------------------------------------------------------------------------------------------------------------------------------------------ATATTTTTTAACATTATGCCT…
	DQ414596	------------------------------------------------------------------------------------------------------------------------------------------------------------------------------------------------------------------------------------------------------------------------------------------------------------------------------------------------------------------------------------------ATATTCTTTAATATTATGCCA…
	DQ414588	------------------------------------------------------------------------------------------------------------------------------------------------------------------------------------------------------------------------------------------------------------------------------------------------------------------------------------------------------------------------------------------ATATTCTTTAATATTATGCCT…
	EU254569	---------------------------------------------------------------------------------------------------------------------------------------------------------------------------------------------------------------------------------------------------------------------------------------------------------------------------------------------------------------------------------------------------AATATAATGCCT…
	KF159784	------------------------------------------------------------------------------------------------------------------------------------------------------------------------------------------------------------------------------------------------------------------------------------------------------------------------------------------------------------------------------------------ATATTTTTCAATATAATGCCT…
	KF159787	------------------------------------------------------------------------------------------------------------------------------------------------------------------------------------------------------------------------------------------------------------------------------------------------------------------------------------------------------------------------------------ATTATGATCTTTTTCAATATAATGCCT…
	EU254570	-----------------------------------------------------------------------------------------------------------------------------------------------------------------------------------------------------------------------------------------------------------------------------------------------------------------------------------------------------------------------------------------------------TATAATGCCT…
	OR469774	---------------------------------------------------------------------------------------------------------------------------------------------------------------------------------------------------------------------------------------------------------------------------------------------------------------------------------------------------------------------------------ATTATTATGATCTTTTTCAATATAATGCCT…
	EU254571	---------------------------------------------------------------------------------------------------------------------------------------------------------------------------------------------------------------------------------------------------------------------------------------------------------------------------------------------------------------------------------------------------------ATGCCT…
	KF159790	---------------------------------------------------------------------------------------------------------------------------------------------------------------------------------------------------------------------------------------------------------------------------------------------------------------------------------------------------------------------------------------------------------------…
	KT750529	------------------------------------------------------------------------------------------------------------------------------------------------------------------------------------------------------------------------------------------------------------------------------------------------------------------------------------------------------------------------------------------------------ATAATGCCT…
	KT750502	------------------------------------------------------------------------------------------------------------------------------------------------------------------------------------------------------------------------------------------------------------------------------------------------------------------------------------------------------------------------------------------------------ATAATGCCT…
	KF159782	------------------------------------------------------------------------------------------------------------------------------------------------------------------------------------------------------------------------------------------------------------------------------------------------------------------------------------------------------------------------------------ATTATGATCTTTTTCAATATAATGCCT…
	KT750534	------------------------------------------------------------------------------------------------------------------------------------------------------------------------------------------------------------------------------------------------------------------------------------------------------------------------------------------------------------------------------------------------------ATAATGCCT…
	KT750506	------------------------------------------------------------------------------------------------------------------------------------------------------------------------------------------------------------------------------------------------------------------------------------------------------------------------------------------------------------------------------------------------------ATAATGCCT…
	KF159786	------------------------------------------------------------------------------------------------------------------------------------------------------------------------------------------------------------------------------------------------------------------------------------------------------------------------------------------------------------------------------------ATTATGATCTTTTTCAATATAATGCCT…
	OR469768	---------------------------------------------------------------------------------------------------------------------------------------------------------------------------------------------------------------------------------------------------------------------------------------------------------------------------------------------------------------------------------ATTATTATGATCTTTTTCAATATAATGCCT…
	KY753538	---------------------------------------------------------------------------------------------------------------------------------------------------------------------------------------------------------------------------------------------------------------------------------------------------------------------------------------------------------------------------------------------------------------…
	KU133758	---------------------------------------------------------------------------------------------------------------------------------------------------------------------------------------------------------------------------------------------------------------------------------------------------------------------------------------------------------------------------------------------------------ATGCTG…
	KU133759	---------------------------------------------------------------------------------------------------------------------------------------------------------------------------------------------------------------------------------------------------------------------------------------------------------------------------------------------------------------------------------------------------------ATGCCA…
	OQ473195	----------------------------------------------TTTTAACGCCTGACATGGATGGATAATACTCGGCTTTTCCAAAGTTTAACCGCTGTCGCTAGGACTGTATGGATCGAATCTTACCCATTCATATCCAAGCCTCATTATATTTTTATTTATTGTTTTTCAAAGATATACTATTATTACAAATTGTAACCATAAAACTTTAGGTTTATACTATTTATGGTT-CTCATTTATATTTGG-TAGTTATG-GTTTCTTATTATCTGTTATTTTACGTACAGAATTATATTCATCTTCACTAAGAATTATTGCACAAGAAAATGTTAA-TTTATATAATATGATATTTACTATACATGGTATTATTATGATATTCTTTAATATAATGCCT…
	EU254572	-----------------------------------------------------------------------------------------------------------------------------------------------------------------------------------------------------------------------------------------------------------------------------------------------------------------------------------------------------------------------------------------GATATTTTTTAATATAATGCCT…
	AB375765	--------------------------------------------------------------------ATGGATAATACTCGGCTTTTCCAAAGTATAACCGCTGTCGCTGGGACTGTATGGATCGAATCTTACTCATTCATATCCAAGCCTCAAATATTATTTATTGTTTTTTTAAGATATTCATTAATTACAAATTGCAACCATAAAACTTTAGGATTATACTATTTATGGTT-TTCATTTTTATTTGG-TATTTATG-GATTTTTACTATCAATTATTTTACGTACTGAATTATACTCTTCATCATTAAGAATTATTGCTCAAGAAAATGTTAA-TCTATATAATATGATATTTACAATTCATGGTATTATTATGATATTTTTTAATATAATGCCT…
	KX090648	-----------------------------------------------------------------------------------------------------------------------------------------------------------------TTTTTTGTTTTAAACAGATATTCACTTATTACAAATTGTAACCATAAAACTTTAGGTTTATACTATTTATGGTT-TTCATTTTTATTTGG-TAGCTTTG-GATTTTTATTATCAGTTATTTTACGTACTGAATTATATTCATCTTCATTAAGAATAATTGCACAAGAAAATGTAAA-CTTATATAATATGATATTTACAATTCATGGTATAATTATGATATTCTTTAATATTATGCCT…
	KT750531	------------------------------------------------------------------------------------------------------------------------------------------------------------------------------------------------------------------------------------------------------------------------------------------------------------------------------------------------------------------------------------------------------ATAATGCCT…
	KX090647	--------------------------------------------------------------------------------------------------------------------------------------------------------------------ATTGTTTTTACAAGATATTCACTTATTACAAATTGTAACCATAAAACTTTAGGTTTATACTATTTATGGTT-TTCATTCTTATTTGG-TACATTTG-GATTCTTATTATCAATTATTTTACGTACAGAATTATATTCATCTTCATTAAGAATAATTGCTCAAGAAAATGTTAA-CTTATATAATATGATATTTACAATTCATGGTATAATTATGATATTCTTTAATATTATGCCT…
	KF159785	------------------------------------------------------------------------------------------------------------------------------------------------------------------------------------------------------------------------------------------------------------------------------------------------------------------------------------------------------------------------------------ATTATGATATTCTTTAATATTATGCCT…
	GU251984	---------------------------------------------------------------------------------------------------------------------------------------------------------------------------------------------------------------------------------------------------------------------------------------------------------------------------------------------------------------------------------------------------------------…
	EU254585	-----------------------------------------------------------------------------------------------------------------------------------------------------------------------------------------------------------------------------------------------------------------------------------------------------------------------------------------------------------------------------------------GATATTCTTTAACATTATGCCT…
	EU254601	------------------------------------------------------------------------------------------------------------------------------------------------------------------------------------------------------------------------------------------------------------------------------------------------------------------------------------------------------------------------------------------------TTTAATATAATGCCT…
	KT750480	------------------------------------------------------------------------------------------------------------------------------------------------------------------------------------------------------------------------------------------------------------------------------------------------------------------------------------------------------------------------------------------------------ATAATGCCT…
	KT750472	------------------------------------------------------------------------------------------------------------------------------------------------------------------------------------------------------------------------------------------------------------------------------------------------------------------------------------------------------------------------------------------------------ATAATGCCT…
	GU251982	---------------------------------------------------------------------------------------------------------------------------------------------------------------------------------------------------------------------------------------------------------------------------------------------------------------------------------------------------------------------------------------------------------------…
	EU254603	-------------------------------------------------------------------------------------------------------------------------------------------------------------------------------------------------------------------------------------------------------------------------------------------------------------------------------------------------------------------------------------------------TTAATATAATGCCT…
	EU254604	------------------------------------------------------------------------------------------------------------------------------------------------------------------------------------------------------------------------------------------------------------------------------------------------------------------------------------------------------------------------------------------------TTTAATATAATGCCT…
	EU254594	-----------------------------------------------------------------------------------------------------------------------------------------------------------------------------------------------------------------------------------------------------------------------------------------------------------------------------------------------------------------------------------------GATATTCTTTAATATAATGCCT…
	LN483047	---------------------------------------------------------------------------------------------------------------------------------------------------------------------------------------------------------------------------------------------------------------------------------------------------------------------------------------------------------------------------------------------------------------…
	OR416866	--------------------------------------------------------------------------------------------------------------------------------------------------------------------ATTGTTTTACAAAGATATACTCTTATTACAAATTGTAATCATAAAACTTTGGGTTTATACTATTTATGGTT-TTCATTTTTATTTGG-TAGTTATG-GTTTTCTATTATCTGTTATAATACGTACAGAATTATATTCATCATCACTAAGAATTATTGCTCAAGAAAATGTTAA-TTTTTATAATATGATATTTACTATTCATGGTATTATTATGATATTCTTTAATATAATGCCT…
	KT750550	------------------------------------------------------------------------------------------------------------------------------------------------------------------------------------------------------------------------------------------------------------------------------------------------------------------------------------------------------------------------------------------------------ATAATGCCT…
	KT750487	------------------------------------------------------------------------------------------------------------------------------------------------------------------------------------------------------------------------------------------------------------------------------------------------------------------------------------------------------------------------------------------------------ATAATGCCT…
	OR416869	-----------------------------------------------------------------------------------------------------------------------------------------------------------------TTTATTGTTTTACAAAGATATACTCTTATTACAAATTGTAATCATAAAACTCTGGGTTTATACTATTTATGGTT-TTCATTTTTATTTGG-TAGTTATG-GTTTTCTATTATCTGTTATAATACGTACAGAGTTATACTCCTCATCACTAAGAATTATTGCTCAAGAAAATGTTAA-CTTTTATAATATGATATTTACTATTCATGGTATTATTATGATATTCTTTAATATAATGCCT…
	KT750470	------------------------------------------------------------------------------------------------------------------------------------------------------------------------------------------------------------------------------------------------------------------------------------------------------------------------------------------------------------------------------------------------------ATAATGCCT…
	KT750489	------------------------------------------------------------------------------------------------------------------------------------------------------------------------------------------------------------------------------------------------------------------------------------------------------------------------------------------------------------------------------------------------------ATAATGCCT…
	KT750463	------------------------------------------------------------------------------------------------------------------------------------------------------------------------------------------------------------------------------------------------------------------------------------------------------------------------------------------------------------------------------------------------------ATAATGCCT…
	KF279522	----------------------------------------------------------------------------------------------------------------------------------------------------------------ATTTATTGTTTTTCAAAGATATGCTATTATTACAAATTGTAATCATAAAACTTTAGGTTTATATTATTTATGGTT-TTCATTTATATTTGG-TACTTATG-GATTTTTATTATCTATTATAATACGTACAGAATTGTATTCTTCATCATTAAAAATTATTGCTCAAGAAAATGTTAA-CTTTTATAATATGATATTTACTATTCATGGTATTATTATGATATTTTTTAATATAATGCCT…
	EU254591	-----------------------------------------------------------------------------------------------------------------------------------------------------------------------------------------------------------------------------------------------------------------------------------------------------------------------------------------------------------------------------------------GATCTTTTTTAATATAATGCCT…
	KT750501	------------------------------------------------------------------------------------------------------------------------------------------------------------------------------------------------------------------------------------------------------------------------------------------------------------------------------------------------------------------------------------------------------ATAATGCCT…
	EU254600	------------------------------------------------------------------------------------------------------------------------------------------------------------------------------------------------------------------------------------------------------------------------------------------------------------------------------------------------------------------------------------------------TTTAATATAATGCCT…
	GU251979	---------------------------------------------------------------------------------------------------------------------------------------------------------------------------------------------------------------------------------------------------------------------------------------------------------------------------------------------------------------------------------------------------------------…
	EU254597	---------------------------------------------------------------------------------------------------------------------------------------------------------------------------------------------------------------------------------------------------------------------------------------------------------------------------------------------------------------------------------------------------------ATGCCT…
	EU254592	----------------------------------------------------------------------------------------------------------------------------------------------------------------------------------------------------------------------------------------------------------------------------------------------------------------------------------------------------------------------------------------------------ATATAATGCCT…
	GU251981	---------------------------------------------------------------------------------------------------------------------------------------------------------------------------------------------------------------------------------------------------------------------------------------------------------------------------------------------------------------------------------------------------------------…
	EU254596	-----------------------------------------------------------------------------------------------------------------------------------------------------------------------------------------------------------------------------------------------------------------------------------------------------------------------------------------------------------------------------------------------------TATAATGCCT…
	KT750491	------------------------------------------------------------------------------------------------------------------------------------------------------------------------------------------------------------------------------------------------------------------------------------------------------------------------------------------------------------------------------------------------------ATAATGCCT…
	EU254605	------------------------------------------------------------------------------------------------------------------------------------------------------------------------------------------------------------------------------------------------------------------------------------------------------------------------------------------------------------------------------------------------TTTAATATAATGCCT…
	KT750482	------------------------------------------------------------------------------------------------------------------------------------------------------------------------------------------------------------------------------------------------------------------------------------------------------------------------------------------------------------------------------------------------------ATAATGCCT…
	EU254598	------------------------------------------------------------------------------------------------------------------------------------------------------------------------------------------------------------------------------------------------------------------------------------------------------------------------------------------------------------------------------------------------TTTAATATAATGCCT…
	LN483048	---------------------------------------------------------------------------------------------------------------------------------------------------------------------------------------------------------------------------------------------------------------------------------------------------------------------------------------------------------------------------------------------------------ATGCCA…
	KU160477	-----------------------------------------------------------------------------------------GATTAACCGCTGTCGCTGGGACTGTATGGATCGAATCTTACTCATTCATATCCAAGCCTCAAATATTGTTTATTTATTGTTTTTCAAAGATATGCTCTTATTACAAATTGTAATCATAAAACTCTGGGTTTATACTATTTATGGTT-TTCATTTTTATTTGG-TAGCTATG-GTTTCTTATTATCTGTTATAATACGTACAGAATTATATTCTTCATCATTAAGAATCATTGCTCAAGAAAATGTTAA-TTTTTATAATATGATATTTACTATCCATGGTATTATTATGATATTCTTTAATATAATGCCT…
	KT750492	------------------------------------------------------------------------------------------------------------------------------------------------------------------------------------------------------------------------------------------------------------------------------------------------------------------------------------------------------------------------------------------------------ATAATGCCT…
	KT750462	------------------------------------------------------------------------------------------------------------------------------------------------------------------------------------------------------------------------------------------------------------------------------------------------------------------------------------------------------------------------------------------------------ATAATGCCT…
	EU254608	------------------------------------------------------------------------------------------------------------------------------------------------------------------------------------------------------------------------------------------------------------------------------------------------------------------------------------------------------------------------------------------------TTTAATATAATGCCA…
	EU254599	------------------------------------------------------------------------------------------------------------------------------------------------------------------------------------------------------------------------------------------------------------------------------------------------------------------------------------------------------------------------------------------------TTTAATATAATGCCA…
	KT750479	------------------------------------------------------------------------------------------------------------------------------------------------------------------------------------------------------------------------------------------------------------------------------------------------------------------------------------------------------------------------------------------------------ATAATGCCT…
	KT750461	------------------------------------------------------------------------------------------------------------------------------------------------------------------------------------------------------------------------------------------------------------------------------------------------------------------------------------------------------------------------------------------------------ATAATGCCT…
	KT750431	------------------------------------------------------------------------------------------------------------------------------------------------------------------------------------------------------------------------------------------------------------------------------------------------------------------------------------------------------------------------------------------------------ATAATGCCT…
	KF159797	------------------------------------------------------------------------------------------------------------------------------------------------------------------------------------------------------------------------------------------------------------------------------------------------------------------------------------------------------------------------------------ATTATGATTTTTTTCAATATTATGCCT…
	KF188070	------------------------------------------------------------------------------------------------------------------------------------------------------------------------------------------------------------------------------------------------------------------------------------------------------------------------------------------------------------------------------------ATTATGATTTTTTTCAATATTATGCCT…
	LC715188	--------------------------------------------------------------------------------------------------------------------------------------------------------------------------------------------------------------------------------------------------------------GTTATG-GTTTTTTATTATCTGTTATTTTACGTACAGAATTATATTCATCATCATTAAGAATTATTGCTCAAGAAAATGTTAA-TTTATATAATATGATATTTACAATTCATGGTATTATTATGATTTTTTTCAATATAATGCCA…
	LC715194	--------------------------------------------------------------------------------------------------------------------------------------------------------------------------------------------------------------------------------------------------------------GTTATG-GTTTCTTATTATCTGTTATTTTACGTACAGAATTATATTCTTCATCATTAAGAATTATTGCTCAAGAAAATGTTAA-TTTATATAATATGATATTTACAATTCACGGTATTATTATGATTTTCTTCAATATAATGCCT…
	OP380907	-----------------------------------------------------------------------------------------------------------------------------------------------------------------TTTATTGTTTTTAAAAGATATGCATTAATTACAAATTGTAACCATAAAACTTTAGGTTTATACTATTTATGGTT-TTCATTTTTATTTGG-TAGTTATG-GTTTCTTATTATCTGTTATATTACGTACAGAATTATATTCTTCATCATTAAGAATTATTGCTCAAGAAAATGTTAA-TTTATATAATATGATATTTACAATTCACGGTATTATTATGATTTTCTTCAATATAATGCCT…
	KF049518	---------------------------------------------------------------------------------------------------------------------------------------------------------------------------------------------------------------------------------------------------------------------------------------------------------------------------------------------------------------------------------------------------------------…
	KF049516	---------------------------------------------------------------------------------------------------------------------------------------------------------------------------------------------------------------------------------------------------------------------------------------------------------------------------------------------------------------------------------------------------------------…
	EU254574	------------------------------------------------------------------------------------------------------------------------------------------------------------------------------------------------------------------------------------------------------------------------------------------------------------------------------------------------------------------------------------------------------ATAATGCCT…
	KF049535	---------------------------------------------------------------------------------------------------------------------------------------------------------------------------------------------------------------------------------------------------------------------------------------------------------------------------------------------------------------------------------------------------------------…
	EU254589	---------------------------------------------------------------------------------------------------------------------------------------------------------------------------------------------------------------------------------------------------------------------------------------------------------------------------------------------------------------------------------------------------------ATGCCT…
	KT750500	------------------------------------------------------------------------------------------------------------------------------------------------------------------------------------------------------------------------------------------------------------------------------------------------------------------------------------------------------------------------------------------------------ATAATGCCT…
	KT750485	------------------------------------------------------------------------------------------------------------------------------------------------------------------------------------------------------------------------------------------------------------------------------------------------------------------------------------------------------------------------------------------------------ATAATGCCT…
	KT750469	------------------------------------------------------------------------------------------------------------------------------------------------------------------------------------------------------------------------------------------------------------------------------------------------------------------------------------------------------------------------------------------------------ATAATGCCT…
	OQ473198	--------------------------------------------TTTTAACGCCTGACATGGATGGATAATACTCGGCTTTTCCAAAGTATAACCGCTGTCGCTGGGACTGTATGGATCGAATCTTACTCATTCATATCCAAGCCTCAATTATTTATAATTTTTTTTGTTTTTCAAAGATATGCATTAATTACAAATTGTAACCATAAAACTTTAGGTTTATACTATTTATGGTT-TTCATTCATATTTGG-TACTTATG-GATTCTTATTATCTGTTATTTTACGTACAGAATTATATTCATCATCATTAAGAATTATAGCACAAGAAAATGTTAA-CTTATATAATATGATATTCACAATTCATGGTATTATTATGATATTCTTTAATATAATGCCT…
	KT750432	------------------------------------------------------------------------------------------------------------------------------------------------------------------------------------------------------------------------------------------------------------------------------------------------------------------------------------------------------------------------------------------------------ATAATGCCT…
	KT750467	------------------------------------------------------------------------------------------------------------------------------------------------------------------------------------------------------------------------------------------------------------------------------------------------------------------------------------------------------------------------------------------------------ATAATGCCT…
	KT750483	------------------------------------------------------------------------------------------------------------------------------------------------------------------------------------------------------------------------------------------------------------------------------------------------------------------------------------------------------------------------------------------------------ATAATGCCT…
	EU254588	----------------------------------------------------------------------------------------------------------------------------------------------------------------------------------------------------------------------------------------------------------------------------------------------------------------------------------------------------------------------------------------------------ATATTATGCCC…
	EU254587	----------------------------------------------------------------------------------------------------------------------------------------------------------------------------------------------------------------------------------------------------------------------------------------------------------------------------------------------------------------------------------------------------ATATTATGCCT…
	EU254573	---------------------------------------------------------------------------------------------------------------------------------------------------------------------------------------------------------------------------------------------------------------------------------------------------------------------------------------------------------------------------------------------------------ATGCCT…
	EU254586	-----------------------------------------------------------------------------------------------------------------------------------------------------------------------------------------------------------------------------------------------------------------------------------------------------------------------------------------------------------------------------------------GATTTTCTTTAATATAATGCCA…
	KT750458	------------------------------------------------------------------------------------------------------------------------------------------------------------------------------------------------------------------------------------------------------------------------------------------------------------------------------------------------------------------------------------------------------ATAATGCCT…
	EU254583	---------------------------------------------------------------------------------------------------------------------------------------------------------------------------------------------------------------------------------------------------------------------------------------------------------------------------------------------------------------------------------------------------TATATAATGCCA…
	EU254579	---------------------------------------------------------------------------------------------------------------------------------------------------------------------------------------------------------------------------------------------------------------------------------------------------------------------------------------------------------------------------------------------------------ATGCCA…
	EU254590	---------------------------------------------------------------------------------------------------------------------------------------------------------------------------------------------------------------------------------------------------------------------------------------------------------------------------------------------------------------------------------------------------------ATGCCA…
	KT750495	------------------------------------------------------------------------------------------------------------------------------------------------------------------------------------------------------------------------------------------------------------------------------------------------------------------------------------------------------------------------------------------------------ATAATGCCT…
	KT750474	------------------------------------------------------------------------------------------------------------------------------------------------------------------------------------------------------------------------------------------------------------------------------------------------------------------------------------------------------------------------------------------------------ATAATGCCT…
	OQ473208	----------------------------------------------TTTTAACGCCTGACATGGATGGATAATACTCGGCTTTTCCAAAGTATAACCGCTGTCGCTGGGACTGTATGGATCGAATCTTACTCATTCATATCCAAGCCTCAAATATTTATTATTTATTGTTTTAAACAGATATACACTCATTACAAATTGTAACCATAAAACTTTAGGTTTATACTACTTATGGTT-CTCATTCCTATTTGG-TAGTTATG-GATTTTTATTATCAGTTATTTTACGTACTGAATTATATTCTTCTTCACTAAGAATTATTGCTCAAGAAAATGTAAA-CTTATATAATATGATATTTACAATACACGGTATTATTATGATATTCTTTAATATAATGCCT…
	EU254584	----------------------------------------------------------------------------------------------------------------------------------------------------------------------------------------------------------------------------------------------------------------------------------------------------------------------------------------------------------------------------------------------------ATATAATGCCT…
	AB564275	-----------------------------------------------------------------------------------------------------------------------------------------------------------------TTTATTGTTTTTCAAAGATATGCACTTATTACAAATTGTAACCATAAAACTTTAGGTTTATACTATTTATGGTT-TTCATTTATATTTGG-TAGTTATG-GATTTTTATTATCTGTTATTTTACGTACTGAATTATACTCTTCATCATTAAGAATAATTGCTCAAGAAAATGTTAA-TTTATATAATATGATATTTACAATTCATGGTATTATTATGATATTCTTTAATATAATGCCT…
	GU251980	---------------------------------------------------------------------------------------------------------------------------------------------------------------------------------------------------------------------------------------------------------------------------------------------------------------------------------------------------------------------------------------------------------------…
	EU254582	---------------------------------------------------------------------------------------------------------------------------------------------------------------------------------------------------------------------------------------------------------------------------------------------------------------------------------------------------------------------------------------------------------ATGCCT…
	KT750464	------------------------------------------------------------------------------------------------------------------------------------------------------------------------------------------------------------------------------------------------------------------------------------------------------------------------------------------------------------------------------------------------------ATAATGCCT…
	KT750494	------------------------------------------------------------------------------------------------------------------------------------------------------------------------------------------------------------------------------------------------------------------------------------------------------------------------------------------------------------------------------------------------------ATAATGCCT…
	GU251986	---------------------------------------------------------------------------------------------------------------------------------------------------------------------------------------------------------------------------------------------------------------------------------------------------------------------------------------------------------------------------------------------------------------…
	EU254581	------------------------------------------------------------------------------------------------------------------------------------------------------------------------------------------------------------------------------------------------------------------------------------------------------------------------------------------------------------------------------------------------TTTAATATAATGCCT…
	KT750490	------------------------------------------------------------------------------------------------------------------------------------------------------------------------------------------------------------------------------------------------------------------------------------------------------------------------------------------------------------------------------------------------------ATAATGCCT…
	MT428076	-----------------------------------------------------------------------------------------GTATAACCGCTGTCGCTGGGACTGTATGGATCGAATCTTACACATTCATATCCAAGCCTCAAATATTAATTATTTATTGTTTTTAGAAGATATGCACTTATTACAAATTGTAACCATAAAACTTTAGGTTTATACTATTTATGGTT-CTCATTTATATTTGG-TAGTTATG-GTTTTTTATTATCTGTCATTTTACGTACAGAATTATATTCATCATCATTAAGAATTATTGCACAAGAAAATGTTAA-CTTATATAATATGATATTTACAATTCATGGTATTATTATGATATTCTTTAATATAATGCCT…
	KT750477	------------------------------------------------------------------------------------------------------------------------------------------------------------------------------------------------------------------------------------------------------------------------------------------------------------------------------------------------------------------------------------------------------ATAATGCCT…
	OQ473199	----------------------------------------------TTTTAACGCCTGACATGGATGGATAAAACTCGGCTTTTTCAAAGTATAACCGCTGTCGCTGGGACTGTATGGATCGAATCTTACTCATTCATATCCAAGCCTCAAATATTTATTATTTATTGTTTTCAATAGATATGCACTTATTACAAATTGTAACCATAAAACTTTAGGTTTATACTATTTATGGTT-CTCATTTTTATTTGG-TAGTTATG-GATTCTTATTATCAGTTATTTTACGTACAGAATTATATTCTTCATCATTAAGAATTATTGCTCAAGAAAATGTAAA-CTTATATAATATGATATTTACAATTCATGGTATTATTATGATATTCTTTAATATAATGCCT…
	OQ473205	----------------------------------------------TTTTAACGCCTGACATGGATGGATAATACTCGGCTTTTCCAAAGTATAACCGCTGTCGCTGGGACTGTATGGATCGAATCTTACTCATTCATATCCAAGCCTCAAGTATTTATTATTTATTGTTTTTAATAGATATGCACTTATTACAAATTGTAACCATAAAACTTTAGGTTTATACTATTTATGGTT-TTCATTCTTATTTGG-TAGTTATG-GATTTTTATTATCTGTTATTTTACGTACTGAATTATACTCTTCATCATTAAGAATTATTGCACAAGAAAATGTAAA-CTTATATAATATGATATTTACAATTCATGGTATTATTATGATATTCTTTAATATAATGCCT…
	EU254577	-----------------------------------------------------------------------------------------------------------------------------------------------------------------------------------------------------------------------------------------------------------------------------------------------------------------------------------------------------------------------------------------GATATTCTTTAATATAATGCCT…
	EU834719	--------------------------------------------------------------------------------------------------------------------------------------------------------------------------------------------------------------------------------------------------------------------------------------------------------------------------------------------------------------------TTCAGTTCACGGAATTATTATGATATTCTTTAATATAATGCCT…
	EU834714	---------------------------------------------------------------------------------------------------------------------------------------------------------------------------------------------------------------------------------------------------------------------------------------------------------------------------------------------------------------------------------ATTATTATGATATTCTTTAATATAATGCCT…
	EU834716	---------------------------------------------------------------------------------------------------------------------------------------------------------------------------------------------------------------------------------------------------------------------------------------------------------------------------------------------------------------------ACAGTTCACGGAATTATTATGATATTCTTTAATATAATGCCT…
	EU834711	--------------------------------------------------------------------------------------------------------------------------------------------------------------------------------------------------------------------------------------------------------------------------------------------------------------------------------------------------------------------------------AATTATTATGATATTCTTTAATATAATGCCT…
	EU834713	-------------------------------------------------------------------------------------------------------------------------------------------------------------------------------------------------------------------------------------------------------------------------------------------------------------------------------------------------------------TATATTTTACAGTTCACGGAATTATTATGATATTCTTTAATATAATGCCT…
	EU254580	-----------------------------------------------------------------------------------------------------------------------------------------------------------------------------------------------------------------------------------------------------------------------------------------------------------------------------------------------------------------------------------------------------AATTATGCCA…
	EU254575	----------------------------------------------------------------------------------------------------------------------------------------------------------------------------------------------------------------------------------------------------------------------------------------------------------------------------------------------------------------------------------------------------ATATTATGCCA…
	EU254576	--------------------------------------------------------------------------------------------------------------------------------------------------------------------------------------------------------------------------------------------------------------------------------------------------------------------------------------------------------------------------------------------------------------T…
	MH397775	---------------------------------------------------------------------------------------------------------------------------------------------------------------------------------------------------------------------------------------------------TTATTTGG-TACATATG-GTTTCTTATTATCAGTTATTTTACGTACAGAATTATATTCATCATCATTAAGAATNATCGCCCAAGAAAATGTTNA-CTTATNCAATATNATATTTNCANTTCANGGTATTATTATGATTTTCTTCAATNTTATGCCT…
	MH397785	------------------------------------------------------------------------------------------------------------------------------------------------------------------------------------------------------------------------------------------------------------------------------------------------------------------------------------------------------------------------------GGTATTATTATGATTTTCTTCAATATAATGCCT…
	MH397755	---------------------------------------------------------------------------------------------------------------------------------------------------------------------------------------------------------------------------------------------------------------------------------------------------------------------------------------------------------------------------------ATTATTATGATATTTTTCAATATAATGCCT…
	HM000122	----------------------------------------------------------------------------------------------------------------------------------------------------------------------------------------------------------------------------------------------------------------------------------------------------------------------------------------------------------------------------------------------------------TGCCT…
	KT722791	-----------------------------------------------------------------------------------------------------------------------------------------------------------------------AATTTTAACAGATATACAATTATTACAAATTGTAACCACAAAACTTTAGGATTATATTATTTATGGTT-TTCATTTTTATTTGG-TAGTTATG-GATTTTTATTATCTGTTATTTTACGTACAGAGTTATATTCTTCATCTTTAAGATTAATAGCTCAAGAAAATATTAA-TCTATATAATATGATATTTACCATTCACGGTATTATTATGATATTCTTTAATATAATGCCT…
	KC175321	---------------------------------------------------------------------------------------------------------------------------------------------------------------------------------------------------------------------------TATACTATTTATGGTT-TTCATTTTTATTTGG-TAGTTATG-GTTTCTTATTATCTGTTATTTTACGTACAGAATTATACTCTTCTTCTTTAAGAATTATAGCACAAGAAAATGTTAA-TTTATATAATATGATATTTACAATACATGGTATAATAATGATATTTTTTAATATAATGCCA…
	KF018660	GGCCTACATAATAAGAACGAACGCTTTTAACGCCTGACATGGATGGATAATACTCGACTTTTCCAAAGTATAACCGCTGTCGCTGGGACTGTATGGATCGAATCTTACTTATTCATCTCCAAGCCTCATATATTATTTAT---------------------TTTTTTGTTTTTAATAGATATGCACTTATTACAAATTGTAATCATAAAACTTTAGGATTATACTATTTATGGTT-TTCATTTTTATTTGG-TAGTTATG-GTTTTTTACTATCTGTTATTTTACGTACTGAATTATACTCTTCATCTTTAAGAATAATAGCTCAAGAAAATGTTAA-CTTATATAATATGATATTTACAATTCATGGAATTATTATGATATTTTTCAATATAATGCCT…
	OQ473237	------------------------TTTTAACGCCTGACATGGATGGATAATACTCGACTTTTCCAAAGTATAACCGCTGTCGCTGGGACTGTATGGATCGAATCTTACTTATTCATTCCCAAGCCTCACTTATAATTAAT----------------TTATTTTTTTTGTTTTAAATAGATATACACTTATTACAAATTGCAATCATAAAACTTTAGGTTTATACTATTTATGGTT-TTCATTTCTATTTGG-TAGTTATG-GATTTTTATTATCTGTTATTTTACGTACAGAATTATATTCTTCTTCCTTAAGAATTATTGCACAAGAAAATGTTAA-CTTATATAATATGATATTTACATTACATGGAATTATTATGATATTCTTTAACATAATGCCA…
	OQ988010	---------------------------------------------------------------------------------------------------------------------------------------------------------------------------------------------------------------------------------------------------------------------------------------------------------------------------------------------------------------------------------------------------------------…
	OL437456	------------------------------------------------------------------------------------------------------------------------------------------------------------------------TTTTTAATAGATATGCACTTATTACAAATTGTAATCATAAAACTTTAGGTCTATACTATTTATGGTT-TTCATTTTTATTTGG-TAGTTATG-GTTTTTTATTATCTGTGATTTTACGTACAGAATTATATTCTTCTTCTTTAAGAATTATCGCACAAGAAAATGTTAA-CTTATATAATATGATATTTACATTACACGGAATTATTATGATATTTTTTAATATAATGCCA…
	OQ473194	------------------------TTTTAACGCCTGACATGGATGGATAATACTCGACTTTTCCAAAGTATAACCGCTGTCGCTGGGACTGTATGGATCGAATCTTACTTATTCATATCCAAGCCTCACTTATTATTTAT---------------TATATTTTCTTTGTTTTTAATAGATATGCACTTATTACAAATTGTAATCATAAAACTTTAGGTCTATACTATTTATGGTT-TTCATTTTTATTTGG-TAGTTATG-GTTTTTTATTATCTGTGATTTTACGTACAGAATTATATTCTTCTTCTTTAAGAATTATCGCACAAGAAAATGTTAA-CTTATATAATATGATATTTACATTACATGGAATTATTATGATATTTTTTAATATAATGCCA…
	AB354572	-----------------------------------------------------------------------------------------------------------------------------------------------------------------TTCTTTGTTTTTAATAGATATGCACTTATTACAAATTGTAATCATAAAATTTTAGGTTTATACTATTTATGGTT-TTCATTTTTATTTGG-TAGTTATG-GTTTTTTATTATCTGTGATTTTACGTACAGAATTATATTCTTCTTCTTTAAGAATTATTGCACAAGAAAATGTTAA-CTTATATAATATGATATTTACATTACATGGAATTATTATGATATTTTTTAATATAATGCCA…
	OQ473221	------------------------TTTTAACGCCTGACATGGATGGATAATACTCGACTTTTCCAAAGTATAACCGCTGTCGCTGGGACTGTATGGATCGAATCTTACTTATTCATATCCAAGCCTCATTTATTATTTATTTATAATATATATATTTTTTTTCTTTTGTTTTATACAGATATTCACTTATTACAAATTGCAATCATAAAACTTTAGGTTTATACTATTTATGGTT-TTCATTTTTATTTGG-TAGTTATG-GATTTTTGTTATCTGTCATTTTACGTACAGAATTATATTCTTCTTCCTTAAGAATTATTGCACAAGAAAATGTTAA-CTTATATAATATGATATTTACATTACATGGAATTATTATGATATTCTTTAACATAATGCCA…
	OL437457	------------------------------------------------------------------------------------------------------------------------------------------------------------------------TTTTTAATAGATATGCACTTATTACAAATTGTAATCATAAAACTTTCGGTCTATACTATTTATGGTT-TTCATCTTTATTTGG-TAGTTATG-GTTTTTTATTATCTGTGATTTTACGTACAGAATTATATTCTTCTTCTTTAAGAATTATCGCACAAGAAAATGTTAA-CTTATATAATATGATATTTACATTACATGGAATTATTATGATATTTTTTAATATAATGCCA…
	OQ473220	------------------------TTTTAACGCCTGACATGGATGGATAATACTCGACTTTTCCAAAGTATAACCGCCGTCGCTGGGACTGTATGGATCGAATCTTACTTATTCATATCCAAGCCTCACTTATTATTTAT---TA------------TATTTTCTTTGTTTTTAATAGATATGCACTTATTACAAATTGTAATCATAAAACTTTAGGTCTATACTATTTATGGTT-TTCATTTCTATTCGG-TAGTTATG-GTTTTTTATTATCTGTGACTTTACGTACAGAATTATATTCTTCTTCTTTAAGAATTATCGCACAAGAAAATGTTAA-CTTATATAATATGATATTTACATTACATGGAATAATTATGATATTTTTTAATATAAAGCCA…
	OQ473193	------------------------TTTTAACGCCTGACATGGATGGATAATACTCGACTTTTCCAAAGTATAACCGCTGTCGCTGGGACTGTATGGATCGAATCTTACTTATTCATATCCAAGCCTCACTTATTGTTAAT---T-------------TATTTT-TTTGTTTTTAATAGATATACACTTATTACAAATTGCAATCATAAAACTTTAGGTTTATACTATTTATGGTT-TTCACTTTTATTTGG-TAGTTATG-GATTTTTATTATCTGTTATTTTACGTACAGAATTATATTCTTCTTCTTTAAGAATAATTGCACAAGAAAATGTTAA-TTTATACAATATGATATTTACATTACATGGAATAATTATGATATTTTTTAACATAATGCCA…
	AB444107	-----------------------------------------------------------------------------------------------------------------------------------------------------------------TTATTTTTTTTTAATAGATATACACTTATTACAAATTGCAATCATAAAACTTTAGGTTTATACTATTTATGGTT-TTCATTTTTATTTGGTAGTTATGG--ATTTTTATTATCTGTTATTTTACGTACAGAATTATATTCTTCTTCTTTAAGAATAATTGCACAAGAAAATGTTAA-TTTATACAATATGATATTTACATTACATGGAATAATTATGATATTTTTTAATATAATGCCA…
	OQ473231	------------------------TTTTAACGCCTGACATGGATGGATAATACTCGACTTTTCCAAAGTATAACCGCTGTCGCTGGGACTGTATGGATCGAATCTTACTTATTCATATCCAAGCCTCACCTATGATTAAT---TA------------TATTTTCTTTGTTTTAAATAGATATGCACTTATTACAAATTGTAATCATAAAACTTTAGGTTTATACTATTTATGGTT-TTCATTTTTATTTGG-TAGTTATG-GTTTTTTATTATCCGTTATCTTACGTACAGAATTATATTCTTCTTCTTTAAGAATTATCGCACAAGAAAATGTTAA-CTTATATAATATGATATTTACATTACATGGAATAATTATGATATTCTTTAATATAATGCCA…
	AB444135	-----------------------------------------------------------------------------------------------------------------------------------------------------------------TTTTTTGTTTTAAATAGATATACACTTATTACAAATTGCAATCATAAAACTTTAGGTCTATACTATTTATGGTT-TTCATTTTTATTTGG-TAGTTACG-GTTTTTTATTATCTGTTATTTTACGTACAGAATTATATTCTTCTTCTTTAAGAATTATCGCACAAGAAAATGTTAA-TTTATATAATATGATTTTCACATTACACGGAATTATTATGATATTCTTTAATATCATGCCA…
	MT992670	-----------------------------------------------------------------------------------------------------------------------------------------------------------TTTATTTTTTTTGTTTTTAATAGATATACACTTATTACAAATTGCAATCATAAAACTTTAGGTTTATACTATTTATGGTT-TTCATTTTTATTTGG-TAGTTATG-GTTTCTTATTATCTGTTATTTTACGTACAGAATTATATTCTTCTTCTTTAAGAATTATTGCACAAGAAAATGTTAA-CTTATATAATATGATATTTACATTACATGGAATTATTATGATATTCTTTAATATAATGCCA…
	AY722798	-----------------------------------------------------------------------------------------------------------------------------------------------------------------TTTTTTGTTTTCAATAGATATACACTTATTACAAATTGCAATCATAAAACTTTAGGTCTATACTATTTATGGTT-TTCATTTTTATTTGG-TAGTTATG-GTTTTTTATTATCTGTTATTTTACGTACAGAATTATATTCTTCTTCTTTAAGAATAATTGCACAAGAAAATGTTAA-CTTATATAATATGATATTTACATTACATGGAATTATTATGATATTCTTTAATATAATGCCA…
	MZ440348	--------------------------------------------------------------------------------------------ATGGATCGAATCTTACTTATTCATATCCAAGCCTCACTTATTGTTAAT---TATATATTATAT------TTTTTTGTTTTCAATAGATATACACTTATTACAAATTGCAATCATAAAACTTTAGGTCTATACTATTTATGGTT-TTCATTTTTATTTGG-TAGTTATG-GTTTTTTATTATCTGTTATTTTACGTACAGAATTATATTCTTCTTCTTTAAGAATAATTGCACAAGAAAATGTTAA-CTTATATAATATGATATTTACATTACATGGAATTATTATGATATTCTTTAATATAATGCCA…
	KC750259	-----------------------------------------------------------------------------------------------------------------------------------------------------------------TTTTTTGTTTTCAATAGATATACACTTATTACAAATTGCAATCATAAAACTTTAGGTCTATACTATTTATGGTT-TTCATTTTTATTTGG-TAGTTATG-GTTTTTTATTATCTGTTATTTTACGTACAGAATTATATTCTTCTTCTTTAAGAATAATTGCACAAGAAAATGTTAA-CTTATATAATATGATATTTACATTACATGGAATTATTATGATATTCTTTAATATAATGCCA…
	OQ473210	------------------------TTTTAACGCCTGACATGGATGGATAATACTCGACTTTTCCAAAGTATAACCGCTGTCGCTGGGACTGTATGGATCGAATCTTACTTATTCATATCCAAGCCTCACTTATTGTTAAT---TATATATTGTATTATATATTTTTTGTTTATAATAGATATACACTTATTACAAATTGCAATCATAAAACTTTAGGTTTATACTATTTATGGTT-TTCATTTTTATTTGG-TAGTTATG-GTTTTTTATTATCTGTCATTTTACGTACAGAATTATATTCTTCTTCTTTAAGAATAATTGCACAAGAAAATGTTAA-CTTATATAATATGATATTTACATTACATGGAATTATTATGATATTCTTTAATATAATGCCA…
	MT992673	--------------------------------------------------------------------------------------------------------------------------------------------------------------ATTTTTTTTGTTTTCAATAGATATACACTTATTACAAATTGCAATCATAAAACTTTAGGTTTATACTATTTATGGTT-TTCATTTTTATTTGG-TAGTTATG-GTTTCTTATTATCTGTTATTTTACGTACAGAATTATATTCTTCTTCTTTAAGAATTATTGCACAAGAAAATGTTAA-CTTATATAATATGATATTTACATTACATGGAATTATTATGATATTCTTTAATATAATGCCA…
	AB444122	-----------------------------------------------------------------------------------------------------------------------------------------------------------------TTTTTTGTTTTCAATAGATATACACTTATTACAAATTGCAATCATAAAACTTTAGGTTTATACTATTTATGGTT-TTCATTTTTATTTGG-TAGTTATG-GTTTCTTATTATCTGTTATTTTACGTACAGAATTATATTCTTCTTCTTTAAGAATTATTGCACAAGAAAATGTTAA-CTTATATAATATGATATTTACATTACATGGAATTATTATGATATTCTTTAATATAATGCCA…
	OQ473213	------------------------TTTTAACGCCTGACATGGATGGATAATACTCGACTTTTCCAAAGTATAACCGCTGTCGCTGGGACTGTATGGATCGAATCTTACTTATTCATATCCAAGCCTCACTTATTATTAAT---TATAT---------TTTTTTTTTTGTTTTAAATAGATATACACTTATTACAAATTGTAATCATAAAACTTTAGGTTTATACTATTTATGGTT-TTCATTTTTATTTGG-TAGTTATG-GTTTTTTATTATCTGTTATTTTACGTACAGAATTATATTCTTCTTCTTTAAGAATAATTGCACAAGAAAATGTTAA-CTTATATAATATGATATTTACATTACATGGAATTATTATGATATTCTTTAATATAATGCCA…
	AB354574	-----------------------------------------------------------------------------------------------------------------------------------------------------------------TTTTTTGTTTTAAATAGATATACACTTATTACAAATTGTAATCATAAAACTTTAGGTTTATACTATTTATGGTT-TTCATTTTTATTTGG-TAGTTATG-GTTTTTTATTATCTGTTATTTTACGTACAGAATTATATTCTTCTTCTTTAAGAATAATTGCACAAGAAAATGTTAA-CTTATATAATATGATATTTACATTACATGGAATTATTATGATATTCTTTAATATAATGCCA…
	MH093638	---------------------------------------------------------------------------------------------------------------------------------------------------------------------------------------------------------------------------------------------------------------------------------------------------------------------------------------------------------------------------------------------------------------…
	JQ518292	-----------------------------------------------------------------------------------------------------------------------------------------------------------------------------------------------------GGAAATCATAAAATTATTGGTATAGCTTATTTATGGCTGGCTTATTGGTTTGGC---GTTGTTGGTTTTTATATGAGTGTCCTTATAAGAACTGAATTAGGTATTAGTGGTACTAAAATTATTACTATGGATACTTTAGA-GATTTATAATTTGCTTTTTACTTTACACGGATTGATTATGGTATTTTTTAATATAATGACT…
	MW308130	---------------------------------------------------------------------------------------------------------------------------------------------------------------------------------------------------------------------------------------------------------------------------------------------------------------------------------------------------------------------------------------------------------------…
	JQ518301	---------------------------------------------------------------------------------------------------------------------------------------------------------------------------------------------------------------------------------------------------------------------------------------------------------------------------------------------------------------------------------TTAATTATGATATTCTTTAATGTTATGACA…
	AB499088	--------------------------------------------------------------------------------------------------------------------------------------------------------------------ATGTTTGCATTTGCTGGATATAGTTCGGTCTCTGCAAACCATAAAGTCATCGGTATATCCTACATATGGCTTTCATATTGGTTTGGA---GTTATTGGATTTTATATGAGTATTTTGATAAGAACAGAATTGAGTATGAGTGGTTTAAAGATTATGACAATGGATACTCTTGA-GATATACAATATGATGTTTTCTCTACATGGTTTAATTATGATATTCTTTAATGTTATGACA…
	JQ518310	---------------------------------------------------------------------------------------------------------------------------------------------------------------------------------------------------------------------------------------------------------------------------------------------------------------------------------------------------------------------TCTCTTCATGGTTTAATTATGATATTCTTTAATGTTATGACA…
	JQ518307	---------------------------------------------------------------------------------------------------------------------------------------------------------------------------------------------------------------------------------------------------------------------------------------------------------------------------------------------------------------------TCTCTTCATGGTTTAATTATGATATTCTTTAATGTTATGACT…
	LC684773	--------------------------------------------------------------------------------------------------------------------------------------------------------------------ATGTTTATGATTCAAAGTTATAATTCGGTTTCAGCAAATCATAAAATTATAGGAATATCTTATATATGGTTATCATATTGGTTCGGT---GTGATAGGTTTCTATATGAGTATATTAATCAGAACTGAATTAAGTATGAGTGGATTAAAAATAATCACAATGGATACTTTAGA-AGTATATAATATGTTGTTTTCTCTTCATGGTTTAATTATGATTTTCTTTAACGTTATGACT…
	LC684767	--------------------------------------------------------------------------------------------------------------------------------------------------------------------ATGTTTATGATTCAAAGTTATAATTCGGTTTCAGCAAATCATAAGATTATAGGTATATCTTATATATGGTTGTCTTATTGGTTCGGT---GTAATAGGATTCTATATGAGTATATTGATCAGAACTGAATTAAGTATGAGTGGATTAAAAATAATCACAATGGATACTTTAGA-AGTATATAATATGTTGTTTTCTCTTCATGGTTTAATTATGATTTTCTTTAACGTTATGACT…
	JQ518300	---------------------------------------------------------------------------------------------------------------------------------------------------------------------------------------------------------------------------------------------------------------------------------------------------------------------------------------------------------------------TCTCTTCATGGTTTAATTATGATATTCTTTAACGTTATGACT…
	OP094082	---------------------------------------------------------------------------------------------------------------------------------------------------------------------------------------------------------------------------------------------------------------------------------------------------------------------------------------------------------------------------------------------------------------…
	OR700714	------------------------------------------------------------------------------------------------------------------------------------------------------------------------------------------------------------------------------------------------------------------------------------------------------------------------------------------------------------------------------------------------------------ACT…
	AB499085	--------------------------------------------------------------------------------------------------------------------------------------------------------------------ATGTTTATGATTCAAAGTTATAATTCGGTTTCAGCAAATCACAAAATTATAGGAATATCTTATATATGGTTATCATATTGGTTCGGT---GTGATAGGATTCTATATGAGTATATTGATCAGAACTGAATTAAGCATGAGTGGATTAAAAATAATCACAATGGATACTTTAGA-AGTATATAATATGTTGTTCTCTCTTCATGGTTTAATTATGATATTCTTTAACGTTATGACT…
	JQ518305	---------------------------------------------------------------------------------------------------------------------------------------------------------------------------------------------------------------------------------------------------------------------------------------------------------------------------------------------------------------------TCTCTTCATGGTTTAATTATGATATTTTTTAACGTTATGACT…
	JQ518302	---------------------------------------------------------------------------------------------------------------------------------------------------------------------------------------------------------------------------------------------------------------------------------------------------------------------------------------------------------------------TCTCTTCATGGTTTAATTATGATATTCTTTAATGTTATGACT…
	MN605891	-------------------------------------------------------------------------------------------------------------------------------------------------------------------ATGTTTATGATTCAAAGTTATAATTCGATTTCAGCAAATCATAAGATTATAGGAATATCTTATATATGGTTG-TCATATTGGTTCGGT---GTGATAGGATTCTATATGAGTATATTAATTAGAACTGAGTTAAGTATGAGTGGACTAAAGATAATT-ACAATGGATACTTTAGAAGTATATAATATGTTGTTTTCTCTTCATGGTTTAATTATGATTTTCTTTAATGTTATGACT…
	JQ518308	---------------------------------------------------------------------------------------------------------------------------------------------------------------------------------------------------------------------------------------------------------------------------------------------------------------------------------------------------------------------TCTCTTCATGGTTTAATTATGATATTTTTTAATATTATGACT…
	MF078482	---------------------------------------------------------------------------------------------------------------------------------------------------------------------------------------------------------------------------------------------------------------------------------------------------------------------------------------------------------------------------------------------------------------…
	MK592912	---------------------------------------------------------------------------------------------------------------------------------------------------------------------------------------------------------------------------------------------------------------------------------------------------------------------------------------------------------------------------------------------------------------…
	MG986885	---------------------------------------------------------------------------------------------------------------------------------------------------------------------------------------------------------------------------------------------------------------------------------------------------------------------------------------------------------------------------------------------------------------…
	MW590704	---------------------------------------------------------------------------------------------------------------------------------------------------------------------------------------------------------------------------------------------------------------------------------------------------------------------------------------------------------------------------------------------------------ATGACA…
	MG344852	---------------------------------------------------------------------------------------------------------------------------------------------------------------------------------------------------------------------------------------------------------------------------------------------------------------------------------------------------------------------------------------------TTCTTTAATGTTATGGCT…
	MG344869	---------------------------------------------------------------------------------------------------------------------------------------------------------------------------------------------------------------------------------------------------------------------------------------------------------------------------------------------------------------------------------------------TTCTTTAATGTTATGACT…
	MG344930	---------------------------------------------------------------------------------------------------------------------------------------------------------------------------------------------------------------------------------------------------------------------------------------------------------------------------------------------------------------------------------------------TTTTTCAATGTTATGACT…
	MG344935	---------------------------------------------------------------------------------------------------------------------------------------------------------------------------------------------------------------------------------------------------------------------------------------------------------------------------------------------------------------------------------------------TTTTTTAATGTTATGACT…
	MG344844	---------------------------------------------------------------------------------------------------------------------------------------------------------------------------------------------------------------------------------------------------------------------------------------------------------------------------------------------------------------------------------------------TTTTTCAATGTTATGACT…
	MG344855	---------------------------------------------------------------------------------------------------------------------------------------------------------------------------------------------------------------------------------------------------------------------------------------------------------------------------------------------------------------------------------------------TTTTTCAATGTTATGACC…
	MG344965	---------------------------------------------------------------------------------------------------------------------------------------------------------------------------------------------------------------------------------------------------------------------------------------------------------------------------------------------------------------------------------------------TTTTTCAATGTTATGACC…
	MG344963	---------------------------------------------------------------------------------------------------------------------------------------------------------------------------------------------------------------------------------------------------------------------------------------------------------------------------------------------------------------------------------------------TTCTTTAATGTCATGACT…
	MG344849	---------------------------------------------------------------------------------------------------------------------------------------------------------------------------------------------------------------------------------------------------------------------------------------------------------------------------------------------------------------------------------------------TTCTTTAATGTTATGACT…
	ON995396	---------------------------------------------------------------------------------------------------------------------------------------------------------------------------------------------------------------------------------------------------------------------------------------------------------------------------------------------------------------------------------------------------------------…
	MW938764	-----------------------------------------------------------------------------------------------------------------------------------------------------------------------------------------------------------------------------------------------------------------------------------------------------------------------------------------------------------------------------ATGGTTAATTATGATAT-CTTTAATATTATGACT…
	MK024724	---------------------------------------------------------------------------------------------------------------------------------------------------------------------------------------------------------------------------------------------------------------------------------------------------------------------------------------------------------------------TCTCTTCATGGTTTAATTATGATATTCTTTAATATAATGACT…
	AB685185	--------------------------------------------------------------------------------------------------------------------------------------------------------------------------ATGCTTCAGAGTTATAATTCAGTTTCAGCAAATCATAAAATTATAGGAATATCTTATATATGGTTAGCATATTGGTTTGGT---GTGATAGGATTTTATATGAGTATATTGATAAGAACAGAATTAAGTATGAGTGGGTTGAAGTTAATTACTATGGATACTCTTGA-AGTATATAACATGTTATTTTCTCTTCATGGATTAATTATGATATTTTTTAATATTATGACT…
	ON246352	---------------------------------------------------------------------------------------------------------------------------------------------------------------------------------------------------------------------------------------------------------------------------------------------------------------------------------------------------------------------------------------------------------------…
	MK592917	---------------------------------------------------------------------------------------------------------------------------------------------------------------------------------------------------------------------------------------------------------------------------------------------------------------------------------------------------------------------------------------------------------------…
	KR017881	---------------------------------------------------------------------------------------------------------------------------------------------------------------------------------------------------------------------------------------------------------------------------------------------------------------------------------------------------------------------------------------------------------------…
	JQ518294	---------------------------------------------------------------------------------------------------------------------------------------------------------------------------------------------------------------------------------------------------------------------------------------------------------------------------------------------------------------------------------------------------AATATAATGACT…
	KC970339	---------------------------------------------------------------------------------------------------------------------------------------------------------------------------------------------------------------------------------------------------------------------------------------------------------------------------------------------------------------------------------------------------------------…
	JQ518291	----------------------------------------------------------------------------------------------------------------------------------------------------------------------------------------------------GGAAATCATAAAATTATTGGTATATCTTATTTATGGTT--GGCATATTGGTTTGG-TATGATAG-GATTTTATATGAGTGTGCTGATTAGAACTGAATTAGGTATGAGCGGGTTAAAGATAATAACTATGGATACTTTGGA-GATTTATAATTTGTTATTTACATTACACGGTCTTATTATGGTGTTTTTTAATATTATGACT…
	KC961481	---------------------------------------------------------------------------------------------------------------------------------------------------------------------------------------------------------------------------------------------------------------------------------------------------------------------------------------------------------------------------------------------------------------…
	AB499089	-------------------------------------------------------------------------------------------------------------------------------------------------------------ATTTGAAGGTTTGTTTTTGGTTTTTTTAATTCTGTGTCAGGAAATCATAAAATTATTGGTATATCTTATCTGTGGCTG-GCTTATTGGTTCGGT---ATGATAGGGTTTTATATGAGTGTGCTGATTAGAACTGAATTAAGTATGAGCGGGTTGAAAATAAT-AACTATGGATACTTTAGAAATTTATAATCTATTGTTTACATTACATGGTCTTATTATGGTATTTTTTAATATTATGACT…
	KC961550	---------------------------------------------------------------------------------------------------------------------------------------------------------------------------------------------------------------------------------------------------------------------------------------------------------------------------------------------------------------------------------------------------------------…
	KC961463	---------------------------------------------------------------------------------------------------------------------------------------------------------------------------------------------------------------------------------------------------------------------------------------------------------------------------------------------------------------------------------------------------------------…
	KC961517	---------------------------------------------------------------------------------------------------------------------------------------------------------------------------------------------------------------------------------------------------------------------------------------------------------------------------------------------------------------------------------------------------------------…
	KC961494	---------------------------------------------------------------------------------------------------------------------------------------------------------------------------------------------------------------------------------------------------------------------------------------------------------------------------------------------------------------------------------------------------------------…
	KC961516	---------------------------------------------------------------------------------------------------------------------------------------------------------------------------------------------------------------------------------------------------------------------------------------------------------------------------------------------------------------------------------------------------------------…
	OQ129503	---------------------------------------------------------------------------------------------------------------------------------------------------------------------------------------------------------------------------------------------------------------------------------------------------------------------------------------------------------------------------------------------------------------…
	JQ518295	----------------------------------------------------------------------------------------------------------------------------------------------------------------------------------------------------GGAAATCATAAAATTATTGGTATATCGTACTTATGGTT--TGCTTACTGGTTTGG-AGTTATAG-GTTTTTATATGAGTGTTCTTATAAGAACTGAACTCAGTATGAGTGGGCTAAAAATTATAACTATGGATACTTTAGA-AGTTTACAACCTTTTATTCACGCTGCACGGGTTAATTATGGTTTTTTTCAATATAATGACT…
	MW057249	---------------------------------------------------------------------------------------------------------------------------------------------------------------------------------------------------------------------------------------------------------------------------------------------------------------------------------------------------------------------------------------------------------------…
	MH457241	---------------------------------------------------------------------------------------------------------------------------------------------------------------------------------------------------------------------------------------------------------------------------------------------------------------------------------------------------------------------------------------------------------------…
	MZ558162	---------------------------------------------------------------------------------------------------------------------------------------------------------------------------------------------------------------------------------------------------------------------------------------------------------------------------------------ATACTTTAGA-AATTTATAATTTGCTTTTTACTTTGCATGGGTTGATTATGATTTTCTTTAACATTATGACT…
	OP209977	---------------------------------------------------------------------------------------------------------------------------------------------------------------------------------------------------------------------------------------------------------------------------------------------------------------------------------------------------------------------------------------------------------------…
	MF996533	---------------------------------------------------------------------------------------------------------------------------------------------------------------------------------------------------------------------------------------------------------------------------------------------------------------------------------------------------------------------------------------ATGATATTCTTTAACATTATGACT…
	MF996541	------------------------------------------------------------------------------------------------------------------------------------------------------------------------------------------------------------------------------------------------------------------------------------------------------------------------------------------------------------------------------------------------TTTAACATTATGACT…
	MT916250	-------------------------------------------------------------------------------------------------------------------------------------------------------------------------------------------------------------------------------------------------------------------------------------------AAGAACTGAATTGAGTATGAGTGGATTAAAAGTGATTACAATGGATACATTGGA-AATTTATAACTTGTTGTTTACACTTCATGGTTTAATTATGATTTTTTTCAATATAATGACT…
	MT916243	--------------------------------------------------------------------------------------------------------------------------------------------------------------------------------------------------------------------------------------------CTTGCTTATTGGTTTGGTACGGTGGGATTTTATATGAGTATATTGATAAGAACTGAATTGAGTATGAGTGGTTTAAAAGTTATTACAATGGATACTCTTGA-GATTTATAATTTGTTGTTTACTTTGCACGGCTTAATTATGATATTCTTTAATATTATGACT…
	OK257692	-------------------------------------------------------------------------------------------------------------------------------------------------------------------------------------------------------------------------------------------------------------------------------------ATTGATAAGAACTGAGCTGAGTATGAGTGGCTTGAAAATTATCACGATGGATACTCTTGA-GATTTATAACTTGTTGTTTACTCTACACGGGCTTATTATGATATTTTTTAATATTATGACT…
	MT916244	--------------------------------------------------------------------------------------------------------------------------------------------------------------------------------------------------------------------------------------------------------------------------------------------------GAGTTGAGTATGAGTGGTTTGAAAATTATCACTATGGATACTCTTGA-GATTTATAACTTGTTGTTTACTCTACACGGGCTTATTATGATATTTTTTAATATCATGACT…
;
end;
