# Supplementary material for: A novel taxonomic database for eukaryotic mitochondrial cytochrome oxidase subunit I gene (eKOI), with a focus on protists diversity
Source: Database (Oxford). 2025 Sep 24;2025:baaf057. doi: 10.1093/database/baaf057 (PMC12462617; doi:10.1093/database/baaf057)
Supplement: baaf057_Supplemental_File [file baaf057_supplemental_file.zip › 2_alignment_eKOI/arachnida.nex]

#NEXUS
begin data;
	dimensions ntax=654 nchar=2129;
	format datatype=dna missing=? gap=-;
	matrix
	KJ499544	---------------------------------------------------------------GGTCAACAAATCATAAAGATATTGCAACTTTATATTTTATTTTTGGTATATGATCAGGGTTCTTAGGAGCTGGATTTAGTATGTTGATTCGATATCAATTATCTCAACCAATAGGAATTTCTATAAATTCTATATTTTATAATTCCGTTGTAACCGCCCATGCTTTTATTATAATTTTTTTTATAGTAATACCTATTATAATAGGAGGATTTGGAAATTTATTAATTCCTTTAATATTAGGCTCTGCTGATATAGCTTACCCTCGATTAAATAATATAAGTTTTTGGTTACTTCCACCATCTTTAACTTTATTACTAATTTCTTTATTGTGTGGAA…
	KU203100	------------------------------------------------------------------------------------TTGCTAGCTTATATTTTATTTTTGGTGTGTGGTCCGGYATGCTTGGAACAAGTTTTAGAAGTATAATTCGGTTCGAGCTATCCCAGCCGGGGGATTTTAGTATAGATTATGAATATTATAATTCAATTGTGACGGCACATGCCTTCGTAATAATTTTTTTTATAGTGATGCCTATTATGATGGGCGGTTTTGGTAACTTACTAGTCCCAATAATAATCGGGGCTACTGACATGGCATATCCGCGCCTTAACAACATAAGGTTCTGACTACTTCCGCCCTCGTTGTCTCTTCTCTTAAGTTCTGCTGTAATTGGAA…
	KU203219	------------------------------------------------------------------------------------TTGCTACTCTGTATTTTATCTTTGGAGTTTGATCTGGTATGTTCGGTACCAGGCTTAGGAGTTTGATTCGTTTCGAATTATCTCAGCCCGGGGACTTTCTAATGGACTTCGAGTATTATAACTCAGTCGTTACAGCTCACGCTTTTATCATGATTTTTTTCATGGTAATACCTATTATAATGGGGGGTTTTGGTAACCTTTTAGTTCCTGTCATAATTGGGGCCACAGACATGGCTTACCCTCGTCTCAACAATATGAGATTTTGGCTTTTACCCCCTTCTTTATCCCTTTTAATTAGTTCTGCTGTAGTGGGCT…
	KU203101	------------------------------------------------------------------------------------TTGCAACTTTGTACTTTTTATTTGGGCTTTGATCTGGAATGTTGGGGACTAGTTTCAGTAGTTTAATTCGTTTTGAGTTATCGCAACCTGGGGATTTTATAATAGATTTTGAATATTATAACTCTGTGGTAACTGCTCACGCTTTTCTTATGATTTTTTTTATGGTGATGCCTATTATGATGGGGGGTTTCGGGAATTTGTTGGTTCCTTTAATAATTGGGGCGACAGATATAGCGTACCCCCGTTTAAATAATATAAGGTTTTGACTTCTTCCTCCTTCTTTGTCTTTATTAATAAGCTCAGCTGTTTTCGGTT…
	KF891923	------------------------------------------------------------------------------------TTGCAACTCTTTATTTTATTTTTGGGGTTTGGTCTGGTATGCTGGGAACAAGTTTTAGAAGGCTTATCCGGTTTGAGTTGTCTCAGCCTGGGGATTTTTCTATGGATTATGATTATTATAATTCTGTTGTGACGGCTCATGCTTTTATCATGATTTTTTTTATGGTGATACCTATTATAATGGGTGGTTTTGGTAATCTTTTAGTGCCTTTGATAATTGGTGCGACTGATATGGCGTACCCTCGTTTAAATAATATAAGTTTTTGGTTGCTTCCTCCGTCTCTTTCTTTGTTGGTGAGGTCGGCCGTGGTAGGGG…
	KF891922	------------------------------------------------------------------------------------TTGCGACTCTTTATTTTGTTTTTGGTGTTTGGTCTGGGATATTGGGTACTAGGTTTAGTAGACTGATTCGGTTTGAGTTAAGTCAACCTGGTGATTTTTCTATGGATTTTGATTATTATAATTCTGTTGTTACAGCTCATGCTTTTGTCATGATTTTTTTTATGGTTATACCTATTATGATGGGGGGTTTTGGCAATCTTTTAGTCCCTTTGATAATTGGTGCTACTGATATGGCTTATCCGCGTTTGAATAATATAAGGTTTTGACTTCTTCCTCCTTCTCTTTCTTTGTTAGTTAGATCTGCGGTTGTAGGGT…
	KU203103	------------------------------------------------------------------------------------TTGCTACTCTTTATTTTATTTTTGGGGCTTGGTCAGGTGTACTGGGAACTAGTTTTAGTAGGTTGATTCGTATAGAATTGTCTCAACCAGGTGATTTTGGTATGGATTATGATTATTATAACTCTGTAGTGACAGCTCATGCTTTTATTATGATTTTTTTTATGGTAATACCTATTATGATAGGGGGGTTTGGTAATTTGTTAGTCCCTATAATGATTGGGGCTACAGATATAGCGTACCCTCGCCTGAATAACATAAGGTTTTGGTTGTTACCTCCTTCTCTTTCTTTATTATTGAGATCAGCAGTGGTTGGAT…
	KU203230	------------------------------------------------------------------------------------TCGGTACTTTATATTTTATTTTTGGTGTCTGATCCGGGATATTTGGGACTAGACTAAGTAGTCTAATCCGTTTTGAGCTTTCTCAGCCTGGTGATTTTATAATAGATTTTGACTATTATAATTCAGTTGTTACTGCTCATGCTTTTATTATAATTTTTTTTATAGTTATGCCTATTATGATAGGGGGATTTGGAAATTTGTTGGTTCCTGTTATAATTGGGGCCACTGATATGGCCTATCCTCGTTTGAATAACATAAGATTTTGGCTTTTACCTCCTTCATTGTCTTTATTAGTTAGATCTGCTGTAGTTGGGT…
	KU203088	------------------------------------------------------------------------------------TTGCTACACTTTACTTTTTTTTTGGTGTTTGATCAGGAATACTTGGTACTAGGTTTAGAAGATTAATTCGTTTTGAATTATCTCAACCTGGAGATTTTTTAATAGATTATGATTTTTATAATTCTGTGGTTACTGCTCATGCTTTTATTATAATTTTTTTTATAGTTATACCTATTATAATAGGTGGTTTTGGAAATTTATTAGTCCCTCTTATAATTGGTGCTACTGATATAGCTTACCCTCGATTGAATAATATAAGGTTTTGACTTTTACCTCCTTCTTTAACTTTGCTTACTTTATCTGCTATTATTGGTA…
	KU203234	------------------------------------------------------------------------------------TTGCTACTTTATATTTTATTTTTGGTATTTGATCTGGTATGTTTGGAACTAGTTTAAGGAGTTTAATTCGTTTTGAGTTATCTCARCCTGGRGATTTTATAATGGATTTTGATTATTATAACTCGGTGGTTACAGCTCATGCCTTCATTATAATTTTTTTTATAGTTATACCTATTATAATAGGGGGTTTTGGTAATTTACTTGTTCCTGTAATAATTGGGGCTACAGATATAGCATACCCCCGTTTAAATAACATAAGATTTTGATTACTTCCCCCTTCGTTGTCTTTGTTAATTAGTTCTGCAGTAGTAGGGG…
	KF891920	------------------------------------------------------------------------------------TTGCTACTTTGTATTTTATTTTTGGGGTTTGATCTGGTATACTAGGCACTAGATTTAGAAGTTTAATTCGATTTGAACTTTCTCAACCTGGGGATTTTATAATGGATTATGATTTTTATAATGCTGTAGTTACTGCGCATGCTTTTATTATAATTTTTTTTATGGTAATACCTATTATAATGGGAGGTTTTGGAAATCTTTTAGTTCCTTTAATAATTGGGGCTACAGATATGGCCTACCCTCGTTTAAATAATATAAGGTTTTGATTATTACCTCCTTCTTTATCTTTGCTAGTACTTTCTTCTGTTGTAGGAG…
	KU203089	------------------------------------------------------------------------------------TTGCTACTCTTTATTTTCTTTTTGGTGTATGGTCCGGTATGTTGGGTACTAGTTTTAGGAGGTTGATTCGTTTTGAATTATCTCAACCAGGGGATTTTATGATGGACTATGATTTTTATAACGCTGTTGTTACGGCTCATGCTTTTATTATAATTTTTTTTATAGTAATACCTATTATAATGGGGGGTTTTGGTAATTTATTAGTTCCTTTAATGATTGGGGCTACTGACATAGCATACCCTCGTCTAAATAATATAAGATTTTGATTGTTACCCCCTTCGTTATCTTTGTTGGTTTTATCGTCTGTTGTTGGGG…
	KF891940	------------------------------------------------------------------------------------TTGCTACATTATATTTTCTTTTTGGGGTTTGATCTGGGCTATTGGGTACTAGGTTTAGGAGACTTATTCGATTAGAGTTGTCTCAACCTGGGGATTTTTTTATGGATTTTGATTATTATAACTCTGTTGTTACAGCCCATGCATTTATTATAATTTTTTTTATGGTTATACCTATTATAATAGGTGGCTTTGGGAACTTGTTGGTACCTCTCATAATTGGGGCTACAGATATGGCTTATCCTCGATTAAATAATATGAGGTTTTGGTTGTTACCTCCTTCTCTTTCTTTGTTAATTAGGTCTGCTGTAGTGGGCT…
	KU203223	------------------------------------------------------------------------------------TTGCTACTTTGTATTTTATTTTTGGTATCTGATCAGGTATGTTTGGTACTAGGCTTAGAAGTTTGATTCGGTTTGAGTTGTCTCAACCGGGGGATTTTATGATGGATTTTGATTATTACAATTCTGTGGTTACTGCCCATGCTTTTATTATGATTTTTTTTATAGTTATGCCGATCATGATAGGGGGGTTTGGGAACTTGCTTGTTCCTATTATAATCGGGGCTACCGATATAGCTTACCCTCGTTTAAATAATATGAGTTTCTGGTTATTACCCCCCTCTCTTTCTCTGTTGATTGGTTCCGCTGTTGTGGGGG…
	HQ823622	--------TAATGCGAAAGAGTTTAAGCCTCTTAGATTTTTATTAAAATTGGACGATGATTAATATCCACAAATCATAAAGATATTGCTACTTTGTATTTTGTTTTTGGGGTGTGATCTGGTATGTTGGGGACTAGGTTTAGAAGACTAATTCGTTTAGAGTTGTCTCAGCCTGGTGATTTTTCTATGGATTTTGATTACTATAACTCTGTTGTAACAGCTCATGCTTTTATTATAATTTTTTTTATGGTTATGCCTATCATGATAGGGGGTTTTGGTAATTTATTGGTGCCACTTATAATTGGGGCTACTGATATGGCCTACCCTCGTTTAAATAATATGAGGTTTTGATTATTACCCCCATCTTTGTCTCTTCTTGTTAGCTCTGCGGTGGTTGGTT…
	KF891931	------------------------------------------------------------------------------------TTGCTACTTTGTATTTTATTTTTGGTATTTGATCTGGTATTTTAGGAACTAGGTTTAGGGTCTTAATTCGATTGGAATTAAGACAACCAGGGGATTTTTCTATGGATTTTGATTACTATAATTCTGTAGTCACTGCCCATGCTTTTATTATAATTTTTTTTATAGTTATACCTATTATAATGGGGGGTTTTGGGAATTTACTGGTCCCAGTGATGATCGGGGCTACTGATATAGCATACCCTCGCTTGAATAATATAAGGTTTTGGCTTCTTCCCCCATCTTTGTCTTTATTAGTTAGATCTGCTGTTGTTGGTA…
	KU203220	------------------------------------------------------------------------------------TTGCTACTTTGTATTTTATTTTTGGGATTTGATCAGGAATGTTTGGTACTAGGCTTAGGAGTTTGATTCGTTTTGAGCTTTCTCAACCTGGTGATTTTATGATGGAYTTTGATTATTATAACTCTGTTGTTACTGCCCATGCTTTTATTATAATTTTTTTCATGGTTATGCCTATTATGATGGGAGGCTTTGGTAATTTGTTGGTTCCCGTAATAATTGGTGCGACTGACATGGCCTACCCTCGACTTAATAACATAAGATTTTGACTTTTGCCCCCCTCTTTGTCTTTATTAATTAGTTCTGCGGTTGTCGGAG…
	KU203225	------------------------------------------------------------------------------------TTGCTACTCTTTATTTTATTTTTGGGGTTTGATCCGGAATGTTTGGTACTAGGCTTAGAAGATTGATTCGGTTCGAGTTATCTCAACCTGGAGATTTCATAATGGATTTTGATTACTATAATTCCGTGGTTACTGCCCACGCTTTTATTATGATTTTTTTTATAGTTATACCTATTATAATAGGGGGCTTTGGTAACTTGTTGGTTCCTGTTATAATCGGGGCAACAGATATAGCCTACCCTCGTTTAAATAATATAAGATTTTGATTATTGCCTCCCTCATTGTCCTTATTAATTAGGTCAGCTGTTGTTGGGG…
	KF891938	------------------------------------------------------------------------------------TTGCTACATTATATTTTATTTTTGGTGTATGGTCAGGAACCTTGGGGGCAAGGTTTAGAAGGCTAATTCGATTAGAGTTAGCTCAACCTGGGGATTTTTCTATGGATTTTGATTATTATAATTCTGTTGTAACAGCACATGCTTTTATTATAATTTTTTTTATAGTAATACCGATAATAATAGGTGGTTTTGGTAATTTGTTGGTTCCTTTAATGATTGGGGCTACTGATATAGCATACCCCCGCCTTAATAATATAAGTTTTTGGTTATTACCTCCCTCATTATCTTTGCTTATTAGGTCAGCTGTTGTTGGTT…
	KF891925	------------------------------------------------------------------------------------TCGCTACTTTGTATTTTATTTTTGGTGTGTGATCTGGTATATTAGGGACTAGGTTTAGTAGGTTAATTCGATTAGAATTATCTCAACCTGGAGATTTTTCTATGGATTTTGATTATTATAATTCTGTTGTTACAGCTCATGCTTTTATTATGATTTTTTTCATAGTAATGCCTATTATGATAGGAGGTTTTGGTAATTTATTGGTGCCTTTAATGATTGGGGCGACCGATATGGCCTACCCTCGACTTAATAATATGAGATTTTGGTTGTTGCCCCCTTCTTTGTCATTGCTAGTTAGGTCTGCTGTTGTTGGTG…
	KP406748	------------------------------------------------------------------------------------TTGCTTCTTTATATTTTGTCTTTGGTGTTTGGTCTGGTATATTAGGGACCAGGTTTAGAAGTTTAATTCGATTAGAACTCTCTCAACCTGGGGATTTTTCTATGGATTTTGATTACTATAATTCTGTTGTTACAGCACATGCTTTTATTATAATTTTTTTTATGGTTATACCAATTATGATAGGGGGTTTTGGTAATTTACTGGTTCCTTTAATAATTGGGGCGACAGATATGGCTTATCCTCGGTTGAATAATATGAGGTTTTGGCTTTTACCCCCATCTCTTTCTTTACTAGTTAGATCTGCTGTGGTAGGTT…
	KU203076	------------------------------------------------------------------------------------TTGCGACTCTTTATTTTATTTTTGGTATTTGGTCAGGTATATTAGGGACTAGGTTTAGAAGATTAATTCGATTTGAGCTATCTCAGCCGGGGGATTTTTCTATGGATTTTGATTATTATAATTCAGTTGTTACTGCTCATGCTTTTATTATAATTTTTTTTATGGTTATGCCAATTATAATGGGGGGTTTCGGAAATCTTTTAGTTCCTTTAATAATTGGGGCCACTGATATAGCATACCCTCGTTTAAATAACATAAGTTTTTGGTTGTTGCCCCCTTCTTTATCTCTTTTAATTAGTTCTGCTGTTGTTGGTA…
	KU203226	------------------------------------------------------------------------------------TTGCTACTCTTTATTTTATTTTTGGAGTTTGATCAGGTATGTTTGGTACTAGTCTTAGGAGGCTTATCCGTTTTGAGTTGTCTCAGCCTGGGGATTTTATGATGGATTTTGATTATTATAACTCTGTTGTTACTGCTCATGCTTTTATTATAATTTTTTTTATGGTTATACCTATTATGATGGGGGGTTTCGGGAATTTGCTAGTTCCTGTTATAATTGGGGCTACTGATATGGCCTACCCTCGTTTAAATAATATAAGGTTTTGGCTTCTCCCTCCTTCTTTGTCTTTACTAATTAGTTCTGCGGTGGTAGGTG…
	MH262418	---------------------------------------------------------------------------------------------------------------------------TGTTGGGTACTAGTTTTAGTAGCTTAATTCGTTTTGAATTATCCCAACCTGGTGACTTTATAATAGATTTCGATTATTATAATTCTGTTGTTACTGCTCATGCTTTTATTATGATTTTCTTTATAGTTATGCCTATTATGATGGGGGGGTTTGGTAACCTTCTTGTTCCTGTTATGATTGGTGCTACAGATATGGCTTACCCTCGATTGAATAATATAAGTTTTTGGTTGTTACCTCCTTCCTTATCCCTTTTAATTAGATCTGCTGTTGTTGGTT…
	KF891939	------------------------------------------------------------------------------------TTGCTACTTTATATTTTATTTTTGGTGTTTGGTCTGGGATACTAGGTACTAGTTTTAGAAGATTGATTCGATTTGAATTATCTCAACCTGGGGATTTTTTTATAGATTTTGATTATTATAATTCTGTAGTTACAGCTCATGCTTTTATTATGATTTTTTTTATAGTTATACCAATCATAATGGGGGGGTTTGGTAATTTATTAGTCCCATTAATGATTGGGGCGACTGATATGGCTTACCCTCGTTTAAATAACATAAGGTTTTGACTTTTGCCCCCCTCTTTGTCTTTATTAGTGAGGTCTGCTGTGGTAGGTT…
	KU203102	------------------------------------------------------------------------------------TTGCTACTCTTTATTTTATTTTTGGGGTTTGATCTGGGATTGTGGGGACTAGTTTTAGTAGGTTAATTCGTGTTGAACTATCCTGCCCTGGTGATTTTTCTATGGATTATGATTATTATAATTCTGTAGTAACRGCCCATGCTTTTATTATAATTTTTTTTATAGTTATACCTATTATAATAGGTGGTTTTGGTAATCTTCTTGTGCCTTTTATAATTGGGGCTACGGATATAGCCTACCCTCGTTTGAAYAATATAAGATTTTGATTATTACCTCCATCTTTGTCTTTACTTTTAGGGTCTGCTGTTGTTGGTT…
	KU203080	------------------------------------------------------------------------------------TCGCTACTTTGTATTTCATTTTTGGTATTTGATCAGGAATGTTGGGCACTGGTTTTAGGAGAGTTATTCGATTTGAGTTAGGGCAACCTGGTGACTTTTTAATGGATTTTGAATATTATAATTCTGTGGTGACAGCTCATGCTTTTATTATGATTTTTTTTATAGTTATACCTATTATGATAGGGGGGTTTGGGAATTTACTTGTTCCTTTAATAATTGGAGCTACGGATATAGCTTATCCCCGTTTAAATAATATAAGGTTTTGACTTCTTCCTCCTTCAATTTCTTTGCTTTTAAGTTCTGCTGTTGTGGGAA…
	KU203126	------------------------------------------------------------------------------------TTGCTACTTTGTATTTTATTTTTGGTGTCTGAGCTGGAATATTAGGAACTAGGTTTAGGAGATTAATTCGATTTGAACTTTCTCAGCCTGGTGATTTTATAATAGACTATGATTATTATAATTCTGTGGTTACAGCTCATGCTTTTATTATGATTTTTTTCATAGTTATGCCTATTATRATAGGAGGGTTTGGTAATTTGTTAGTCCCTATAATAATTGGAGCGACAGATATAGCTTATCCTCGGTTAAATAATATAAGATTTTGGTTGTTACCTCCGTCTTTATCTTTGTTARTCAGTTCTGCAGTAGTGGGTT…
	KU203193	------------------------------------------------------------------------------------TTGCTACTTTGTATTTTATTTTTGGGGTATGAGCGGGTATGTTGGGYACTAGTTTTAGAAGATTAATTCGGTTTGAGCTTTCTCAGCCTGGGGATTTTATAATAGATTTTGATTACTATAATTCTGTGGTTACAGCCCATGCTTTTATTATAATTTTCTTTATAGTTATGCCTATTATGATAGGGGGTTTTGGTAATTTGTTAGTTCCTGTTATAATTGGGGCTACTGATATGGCTTACCCTCGTTTAAATAATATAAGTTTTTGGCTTCTTCCTCCGTCGTTGTCTCTTTTAATTAGGTCTGCTGTTGTTGGGG…
	KU203183	------------------------------------------------------------------------------------TTGCTACTTTATATTTTGTATTTGGTGTGTGAGCTGGTATACTTGGTACTAGTTTTAGAAGTTTGATTCGTTTTGAACTTTCTCAGCCTGGGGATTTTATGTTGGATTTTGATTACTATAACTCTGTAGTTACAGCTCATGCTTTTATTATGATTTTTTTTATAGTGATACCTATTATAATGGGTGGTTTTGGGAATTTGTTGGTTCCTGTTATGATTGGGGCTACTGATATGGCTTACCCACGTTTGAATAATATAAGATTTTGACTTCTTCCTCCTTCTTTGTCTCTTTTAATTAGATCTGCTGTGGTTGGCT…
	KU203127	------------------------------------------------------------------------------------TCGCTACTTTATATTTTATTTTTGGAGTTTGAGCTGGAATATTGGGGACTAGGTTTAGAAGGTTAATTCGGTTTGAATTGTCTCAACCTGGCGATTTTATAATGGACTTTGATTATTATAACTCTGTGGTGACGGCCCATGCTTTTATTATAATTTTTTTTATGGTGATGCCTATTATAATGGGGGGTTTTGGTAATTTGTTGGTCCCAATGATAATTGGTGCAACCGATATAGCTTACCCTCGTTTAAATAATATGAGATTTTGACTTTTACCTCCTTCTTTGTCTTTGTTAATTAGGTCTGCTGTTGTTGGGG…
	KU203105	------------------------------------------------------------------------------------TTGCTACTTTGTATTTTATTTTTGGGATTTGATCTGGAATGTTGGGTACTAGTTTTAGGAGTCTTATTCGTATAGAGTTGGCTCAACCTGGTGATTTTATAATAGACTATGATTATTATAACTCTGTTGTAACAGCCCATGCTTTTATTATAATTTTTTTTATGGTCATGCCTATTATAATAGGAGGTTTTGGTAATTTGTTAGTACCAGTTATAATTGGAGCTACAGATATRGCATACCCACGGTTGAATAATATAAGGTTTTGGTTGTTACCTCCTTCGCTTTCTTTATTATTAAGTTCTGCTGTTGTTGGTG…
	KF891941	------------------------------------------------------------------------------------TTGCTACTTTGTATTTTATTTTTGGAGTATGATCTGGTATATTGGGTACTAGATTTAGTAGTTTGATTCGGCTTGAGTTATCTCAGCCTGGGGATTTTATAATAGATTTTGACTATTATAATTCTGTTGTAACTGCACATGCTTTTATTATAATTTTTTTTATAGTGATACCTATTATGATAGGGGGTTTTGGTAACTTGTTGGTTCCTTTGATAATTGGGGCTACAGATATGGCCTACCCTCGGTTAAATAATATAAGATTTTGACTTTTACCCCCTTCTCTTTCTTTGTTAATTAGATCTGCTGTGGTGGGTT…
	KF891929	------------------------------------------------------------------------------------TTGCTACTCTTTATTTTGTTTTTGGTATTTGGTCTGGAATGTTAGGAACTAGGTTTAGAAGGTTAATTCGGTTGGAATTACTTCAACCTGGAGATTTTTCTATAGATTTTGATTATTATAATTCTGTTGTTACAGCGCATGCTTTTATTATGATTTTTTTTATAGTTATACCTATTATAATAGGGGGATTTGGGAATTTATTGGTTCCTTTAATGATTGGGGCTACAGATATGGCTTATCCTCGTTTGAATAATATGAGATTTTGGCTTTTACCCCCTTCTTTATCTCTTTTACTTAGTTCTGCTGTGGTTGGTT…
	KF891932	------------------------------------------------------------------------------------TTGCTACTTTATATTTTATTTTTGGGGTTTGATCTGGTATGTTAGGTAGAAGGTTTAGTAGTCTTATTCGAATGGAGCTTTCACAGCCTGGTGATTTTTCTATAGATTATGATTATTATAACTCTGTTGTTACTGCTCATGCTTTTATTATAATTTTCTTCATAGTTATGCCTGTTATAATAGGAGGTTTTGGTAATCTTTTAGTTCCTTTAATAATTGGTGCTACTGATATGGCTTACCCTCGTTTAAATAATATAAGGTTTTGATTATTACCTCCTTCTTTATCTTTATTAATTAGATCCGCTGTTGTTGGTA…
	KU203073	------------------------------------------------------------------------------------TTGCTAGTTTGTATTTTATTTTTGGGGTTTGGTCAGGTATGTTGGGTACTAGGTTTAGAAGATTGATTCGGGTTGAATTATCTCGGCCTGGAGATTTTTCTATGGATTTTGATTATTATAATTCTGTTGTTACAGCACATGCTTTTATTATAATTTTTTTTATAGTTATGCCTATTATAATGGGTGGTTTTGGTAATTTGTTGGTTCCTTTAATGATTGGTGCTACGGATATAGCTTACCCTCGTTTAAATAATATAAGGTTTTGGCTTTTGCCTCCGTCTTTGTCTTTGTTAATTAGTTCAGCTGTAGTGGGGT…
	KF891933	------------------------------------------------------------------------------------TTGCAACTTTATATTTTATTTTTGGTATTTGAAGAGGAATGTTGGGGACTAGTTTTAGGAGAATTATTCGTTTAGAATTATCTCAACCTGGAGATTTTTTAATAGATTTTGATTTTTATAATTCTGTTGTTACTGCTCATGCTTTTATTATAATTTTTTTTATGGTAATGCCTATTATGATAGGTGGATTTGGAAATTTACTTGTTCCTTTAATGATTGGTGCTACTGATATGGCTTACCCTCGTTTGAATAATATGAGATTTTGATTGTTACCTCCTTCTTTATCATTGTTAATTAGGTCTGCTATTGTAGGTT…
	KU203078	------------------------------------------------------------------------------------TTGCTACTTTGTACTTTTTTTTTGGAGTTTGGTCTGGTGTTTTAGGTACTAGTTTTAGTAGAATTATTCGTTTTGAGTTATCTCAATGTGGTGATTTTTTGATGGATTTTGATTTTTATAATTCTGTAGTTACTGCTCATGCTTTTATTATGATTTTTTTTATAGTTATACCTATTATAATAGGTGGGTTTGGAAATTTATTAGTACCTATAATAATTGGTGCTACTGATATAGCATATCCTCGTTTAAATAATATGAGTTTTTGATTATTACCCCCTTCTATTACTTTAATGTTACTTTCTAGTGTTGTTGGTA…
	KU203077	------------------------------------------------------------------------------------TTGCTACTCTTTATTTTATTTTTGGAATTTGGTCTGGTATGTTAGGTACTAGATTTAGTAGGTTAATTCGGTTTGAACTAGGTCAGCCAGGTGATTTTTCTATGGATTTTGATTATTATAATTCTGTTGTTACTGCTCATGCTTTCATTATAATTTTTTTTATGGTTATGCCTATTATAATAGGAGGTTTTGGGAATTTATTGGTTCCTTTAATAATTGGAGCTACTGATATGGCCTAYCCTCGTTTAAATAACATAAGGTTTTGGTTGTTGCCTCCTTCTTTATCTCTTCTTATTAGATCAGCAGTTGTTGGGG…
	KU203207	------------------------------------------------------------------------------------TTGCTACTTTATATTTTATTTTTGGTATTTGATCAGGTATGCTGGGTACTAGTTTTAGTAGGTTGATTCGTTTTGAACTTTCTCAACCAGGGGATTTTATAATAGATTTTGATTATTATAATTCTGTTGTGACTGCTCATGCTTTTGTAATAATTTTTTTTATGGTAATACCTATCATAATGGGGGGTTTTGGAAATTTGTTAGTACCTATTATAATTGGAGCTACTGATATAGCTTATCCTCGTTTAAATAATATAAGTTTTTGGTTGTTGCCTCCTTCTTTATCTTTGTTGATTAGATCCGCTGTTGTTGGTG…
	KU203092	------------------------------------------------------------------------------------TTGCTACTCTTTATTTTATTTTCGGGGTTTGATCAGGTATACTTGGAACTAGATTTAGGAGGTTAATTCGTTTAGAATTGTCTCAACCTGGTGATTTTATAATGGATTATGATTACTATAACTCTGTGGTTACGGCTCATGCTTTTATTATAATTTTTTTTATAGTTATACCTATTATGATAGGGGGTTTTGGAAATTTGTTAGTTCCTCTTATAATTGGGGCTACAGATATAGCTTATCCTCGTTTGAATAATATAAGGTTTTGGCTTTTACCTCCTTCTCTTTCTCTTTTRATTAGATCAGCTGTAGTGGGTT…
	KF891924	------------------------------------------------------------------------------------TTGCTACTTTGTATTTTATTTTTGGTGTGTGATCTGGTATGTTGGGGACTAGGTTTAGGAGGTTGATTCGGTTAGAGTTATCTCAACCTGGTGATTTTTCTATAGATTTTGATTATTATAATTCTGTTGTTACTGCCCATGCTTTTATTATGATTTTTTTTATAGTAATGCCTATTATGATGGGAGGGTTTGGTAATTTGCTAGTTCCTTTAATGATTGGGGCTACTGATATGGCTTATCCTCGGTTAAATAATATAAGGTTTTGACTTTTGCCTCCTTCGCTTTCTTTATTGATTAGGTCGGCGGTTGTTGGAG…
	KU203213	------------------------------------------------------------------------------------TCGCTACTTTATATTTCATTTTTGGTATTTGGGCTGGGATGTTAGGTACTAGGTTTAGGAGGTTGATTCGGTTTGAATTATCTCAACCTGGTGATTTTATAATGGATTATGATTATTATAATTCGGTTGTTACTGCTCATGCTTTTGTTATAATTTTTTTCATGGTAATACCTATTATGATAGGGGGTTTTGGAAATTTACTTGTTCCTGTTATAATTGGTGCTACTGATATGGCTTACCCACGTTTAAATAATATGAGGTTTTGGTTGTTGCCCCCTTCTTTGTCTCTTTTGATTAGGTCTGCTGTGGTGGGGG…
	KU203072	------------------------------------------------------------------------------------TTGCTACTTTGTATTTTATTTTTGGAGTATGGTCTGGTATGTTGGGTACTAGTTTTAGTAGTTTAATTCGTTTTGAACTTTCTCAACCTGGGGATTTTTCTATGGATTATGATTACTATAATTCTGTTGTTACTGCTCATGCTTTTATTATAATTTTTTTTATAGTGATACCTATTATAATAGGAGGTTTTGGTAATCTTTTAATTCCTGTGATGATTGGGGCAACTGATATGGCTTATCCTCGTTTAAATAATATAAGATTTTGATTATTACCCCCTTCTTTATCTCTTTTGGTTAGTTCTGCAGTAGTGGGGG…
	KF891921	------------------------------------------------------------------------------------TTGCTACTCTTTATTTTATTTTTGGGATTTGATCTGGGATGTTAGGTACTAGGTTTAGGAGGTTAATTCGGTTTGAATTATCTCAACCTGGGGATTTTTCTATAGATTTTGATTATTATAACTCTGTTGTTACGGCTCATGCTTTTATTATAATTTTTTTCATGGTTATGCCTATTATGATAGGAGGATTTGGAAACTTATTAGTTCCTCTAATGATTGGGGCTACTGATATGGCTTATCCTCGTTTAAATAATATAAGGTTTTGACTGTTACCTCCTTCTCTTTCTTTATTAATTAGATCTGCAGTTGTTGGGG…
	KU203093	------------------------------------------------------------------------------------TTGCTACTTTGTATTTTATTTTTGGTGTATGGTCTGGTATATTGGGTACTAGTTTTAGAAGGTTAATTCGATTTGAGTTGTCTCAACCTGGTGATTTTATAATAGATTTTGACTATTATAATTCTGTGGTAACTGCTCATGCTTTTGTGATGATCTTTTTTATAGTCATACCTATTATAATAGGAGGCTTTGGGAATTTATTAGTCCCTTTGATGATTGGGGCTACTGATATGGCGTATCCCCGTTTGAATAATATAAGGTTTTGATTATTACCCCCTTCCTTATCATTATTAATTAGCTCTGCTGTTGTTGGTT…
	KU203108	------------------------------------------------------------------------------------TTGCTTCTTTATATTTTATTTTTGGGATTTGATCTGGAATGCTTGGGACAAGATTTAGAAGTCTTATTCGTGTGGAATTATCTCAACCTGGTGATTTTTCTATGGATTTTGACTATTATAATTCTGTAGTTACTGCCCATGCTTTTATTATAATTTTTTTTATGGTTATACCTATTATAATAGGGGGATTTGGAAATTTGTTGGTGCCTTTAATAATTGGTGCTACAGACATGGCTTATCCTCGATTAAATAATATGAGGTTTTGGTTACTTCCACCTTCTTTGTCACTTTTAATCAGGTCGGCAGTAGTAGGAG…
	KU203098	------------------------------------------------------------------------------------TTGCTACTCTTTATTTCATTTTTGGAATTTGATCAGGAATGTTGGGTACAAGATTTAGGAGACTTATTCGTTTTGAATTGTCCCAGCCTGGTAATTTTATAATGGATTTTGATTATTATAATTCTGTAGTTACTGCTCATGCTTTTGTAATAATTTTTTTTATGGTTATGCCTATTATGATGGGAGGTTTTGGTAATCTTTTAGTTCCTTTGATAATTGGTGCTACTGATATAGCCTATCCTCGTTTAAATAATATAAGGTTTTGGCTTTTACCTCCTTCTTTATCTTTGTTAATTAGGTCAGCTGTTGTAGGGG…
	KU203096	------------------------------------------------------------------------------------TTGCTACTTTGTATTTTATTTTTGGTATTTGGTCAGGAATACTTGGAACAAGTTTTAGAAGACTTATTCGTTTTGAGCTTTCTCAGCCTGGGGATTTTATGATGGATTATGATTATTATAATTCTGTTGTAACTGCTCATGCTTTTATTATAATTTTTTTTATAGTTATGCCTATTATAATAGGTGGTTTTGGAAATTTATTGGTTCCTTTAATAATTGGAGCTACTGATATGGCGTACCCTCGTTTAAATAACATAAGATTTTGGTTGTTACCTCCTTCTTTGTCACTTTTAATTAGTTCTGCTGTTGTAGGAG…
	LC325506	-----------------------------------------------------------------------------------------------------------------------------------------------------------------------------------------------------------------------------------------------------------------------------GGTTCTG-----------------------TTGGGTTGTCATGACATGCATTTTCCTCGGATGAACAATCTTAGATTCTGGTTACTCTTTCCTGCTATAACTTTGTTGATTCTTTCTAGATTTATTTCTT…
	MN905267	-----------------------------------------------------------------------------------------AGCATGTATTTTATTTTTGCATTTTGAAGAGCCCTTTATGGCTCTTCACTTAGTCTATTAATACGTCTAGAGTTAAGACAACCAGGTTCTTTTTTGGGGCATGACCACGTTTATAATGTATTCGTAACATCTCATGCATTTGTTATAATTTTTTTTGTGGTGATGCCTGTTCTTATAGGAGGTTTTGGAAACTGGCTTATTCCACTAATACTAGGAGTTCACGATATAAGATACCCTCGTTTGAACAATCTTAGATTTTGGTTGCTAGTTCCATCAATGAGCTTTTTAATACTTTCTTCTTTGATTACAT…
	OR351224	--------------------------------------------------------------TGGTCAACAAATCATAAAGATATTGGTACAATATATTTATTATTTGGTTATTTTTCTGCTTTTTACGGTTCTATTCTAAGTTTTATTATACGATTAGAGTTAAGTCAAGTTGGTAGAGTTATTGGAAGAGATCATTCTTATAATGTTATTGTTACATCTCATGCTTTTATTATAATTTTTTTTGTTGTTATACCAATTCTTATAGGTGGTTTTGGAAATTGACTTATTCCTATATATTTAGGATGTCATGATATAGCTTTTCCTCGAATAAATAATTTTAGATTTTGGTTATTGTTTCCTGCTATATTATTATTAATTTTATCCTCTCGATTTGGGC…
	MN905269	-----------------------------------------------------------------------------------------ACTATGTATTTTGTTTTTGGGTTTTGGTCTTCATTTTATGGTACTTCTTTGAGAATGTTGATGCGTTTGGAGCTTAGAAATACGGGTTCCTTGTTTTTTAGAGACCATTCTTATAATGTTTTTGTAACTTCTCACGCTTTTGTCATGATTTTTTTTGTTGTTATGCCTATTTTGATAGGTGGGTTCGGTAATTGACTTATTCCTATTATGATAGGTTGTCATGATATGGCTTTTCCTCGGCTTAATAATTTAAGATTTTGGTTGCTTTTTCCTGCGATGTTTTTTCTTTCATCTTCTTCTGTTTTTTTTT…
	MN905270	---------------------------------------------------------------------------------------------------TTTTTTTTGGTTTTTGATCTGCTTTGTATGGTTCGGCTGTTAGAGTTTTAATTCGTTTGGAATTGTCTCATCCTGGTTCTTTTTTTTCTAGTGATCATATTTATAATGTATTTGTTACTTCTCATGCTTTTATTATGATTTTTTTTGTTGTAATGCCTATTATATTAGGGGGTTTTGGTAATTGGTTGCTTCCTTTGATGTTGAACTGTCATGATATAGCTTTTCCTCGTTTAAATAATTTAAGTTTTTGATTGCTTTTTCCTGCTTTAGGATTTATGGGGCTTTCTTCTTATATGTTTA…
	MN905320	-----------------------------------------------------------------------------------------ACTATATATTTTTTCTTTGGTTTTTGAACAGCTTTTTACGGGTCTTCTCTTAGATTCTTGATGCGTATAGAGCTTTCTAATCCTGGTTCTTTTTTTGGAAGGGATCATCTTTATAATGTAATGGTAACTTCTCATGCTTTTGTTATAATTTTTTTTGTAGTCATGCCTGTTCTTATAGGTGGTTTCGGAAATTGGTTGCTTCCTCTCATGTTAGGTTGTCATGATATGTGTTATCCTCGAATGAATAATCTTAGATTTTGATTACTTCTTCCTTCTATGGGTTTACTTTTCCTTTCATCTGTATTGTCTA…
	MN905289	-----------------------------------------------------------------------------------------ACTTTATACTTTGTATTTGGTTTTTGGTCAGCTTTATATGGTTCTTCTTTGAGAGTAATTATGCGTCTAGAGTTGAGTAAACCTGGTGTTTTTATTGGAAATGATCATTTGTATAATGTTATTGTGACTTCTCATGCTTTTGTTATGATTTTTTTTGTTGTTATGCCTGTTTTGATAGGTGGATTTGGTAATTGGTTGATTCCTTTAATGTTAGGATGTAGAGATATGTCTTACCCTCGTTTGAATAATTTGAGATTTTGATTGTTACTTCCTGCTATTATGTTTTTGTCTTTGTCTTCTGTATTGAGTA…
	MN905291	-----------------------------------------------------------------------------------------ACTTTATATTTTATTTTTGGTTTTTGATCTGCTCTTTATGGATCTTCTTTGAGTGTTATTATGCGTTTGGAGCTTAGTAAACCTGGATTTTTTATTGGTCATGATCATTTATATAATGTTATAGTTACTTCTCATGCTTTTGTTATGATTTTTTTTGTTGTTATACCTATTTTAATAGGTGGTTTTGGTAATTGATTAATTCCTTTAATGTTAGGTTGTCATGATATATCTTATCCTCGGTTGAATAATTTAAGATTTTGATTGCTTTTACCTGCTATAATTTTTCTTGTTTCTTCTTCTTTATTAAGGT…
	MN905303	--------------------------------------------------------------------------------------------------TTTTTTTTTGGTTTTTGGTCTGCTTTTTATGGTTCTTCAATTAGAGTTTTAATGCGTTTAGAGTTAAGTAATCCTGGATCTTTTTTTGGTTATGATCATTTATATAATGTTTTTGTTACTTCTCATGCTTTTGTTATGATTTTTTTTGTTGTTATGCCTGTTTTGATGGGGGGATTTGGTAATTGATTAATTCCTATTATGTTAGGATGTAATGATATATTATACCCTCGTTTAAATAATTTAAGTTTTTGGTTGTTAGTTCCTTCTATAGGATTTCTTTCTTGTTCTTCTATTATAACTT…
	MN905314	-----------------------------------------------------------------------------------------ACTATATATTTTTTTTTTGGATTTTGATCTGCTTTTTATGGTTCTTCTCTTAGTATTTTAATGCGTTTGGAACTTAATCAACCTGGTTCTATTATTGGACATGACCATTTATATAATGTTTTTGTTACTTCTCATGCTTTTGTTATAATTTTTTTTGTTGTAATACCTGTTTTAATGGGAGGTTTTGGTAATTGATTGATTCCTTTAATGCTTGGATGTCATGATATGAGTTACCCACGTTTAAATAATTTGAGGTTTTGACTTTTGTTGCCTTCTATAAGTTTGTTATCTTTGTCTTCTATTATTTCTT…
	MN905310	-----------------------------------------------------------------------------------------ACTATATATTTTTTCTTTGGTTTTTGGTCTGCTTTTTATGGTTCTTCTTTGAGGGTTTTAATGCGTTTGGAACTTAGTCAACCTGGTTCGGTTTTTGGTTCGGATCATTTTTATAATGTTGTTGTAACTTCTCATGCTTTTGTTATGATTTTTTTTGTTGTTATGCCTGTTTTAATAGGTGGTTTTGGTAATTGACTTATTCCTTTGATGCTTGGTTGTCATGATATGAGATACCCCCGTTTAAATAATTTAAGATTTTGGCTTTTGCTTCCTTCTATGGGATTACTTTCTTGTTCTTCTCTTATTTCTT…
	MN905315	-----------------------------------------------------------------------------------------ACTATATATTTTTTTTTTGGTTTTTGGACTGCTTTTTATGGTTCTTCTATTAGATTTTTAATACGTATAGAGTTGAGTAATCCTGGATCCTTTTGTGGAAGTGACCATCTTTACAATGTTTTATTAACTTCTCATGCCTTTGTAATAATTTTTTTTGTTGTAATACCAGTTTTGATAGGAGGTTTTGGTAACTGATTACTTCCATTAATATTAGGTTGTCATGATATAAGGTATCCACGTATAAATAATCTTAGATTTTGACTTTTGCTACCTTCTATGGGTTTTCTTTCCAGTTCTTCTGTTATTTCTA…
	MN905316	--------------------------------------------------------------------------------------------------TTTTTTTTTGGTTTCTGGACTGCTTTTTATGGTTCTTCTATCAGTTTTTTGATGCGCTTGGAGCTCAGTAATCCTGGTTCTTTTTTTGTAAACGATCATCTCTATAACGTTTTATTGACTTCTCATGCTTTTGTTATGATTTTTTTTGTTGTCATGCCGGTACTTATGGGTGGATTTGGTAATTGATTGCTTCCTCTTATGTTGGGTTGTCATGATATGTGTTATCCTCGTATGAATAACTTGAGATTTTGGTTGTTATTGCCTTCAATGGGCTTTTTGACTTGTTCTTCCTTGATTTCCA…
	MN905319	-----------------------------------------------------------------------------------------------TATTTTTTTTTCGGTTTTTGAACTGCTTTTTACGGATCTTCTATTAGGTTCCTTATGCGTATGGAACTTAGTAATCCTGGTTCTTTCTTTGTTAATGATCATCTCTATAATGTCCTTTTAACTTCTCATGCTTTTGTAATGATTTTTTTTGTGGTTATGCCTGTTCTTATAGGAGGTTTTGGTAACTGACTTCTTCCTTTGATGTTGGGTTGTCATGATATGTGCTATCCTCGGATGAATAATTTAAGTTTTTGGCTGTTACTTCCTTCAATGGGGTTTCTTACTTGTTCTTCTCTGATTTCTC…
	MN905275	-----------------------------------------------------------------------------------------ACTATGTATTTTATTTTTGGTTTATGGTCTTCCTTTTATGGAACTTCCATGAGTGTTATTATGCGCATGGAGTTGAGTCAGACTGGTAGATTTATTGGAAGGGATCATACTTATAATGTATTTGTAACTTCTCATGCTTTTGTTATGATTTTTTTTGTGGTTATACCAGTTTTGATGGGGGGTTTTGGAAATTGATTGGTACCTTTGATGTTAGGTTGTAATGATATGAGTTATCCCCGTATGAATAATCTGAGGTTTTGGTTGCTTGTACCAGCTTTAAGTATCTTGTCTTGTTCATCTTTGATAACTT…
	MN905276	-----------------------------------------------------------------------------------------ACTATGTATTTTATTTTTGGGTTTTGGTCTGCTTTTTATGGGTCTTCCTTGAGTCTTTTGATGCGTTTAGAGCTTAGACAGCCTGGTTCTTTCTACGGTAGGGACCACACTTACAATGTTTTTGTGACTTCTCATGCTTTTGTGATGATTTTTTTTGTAGTTATGCCAGTACTGATGGGGGGCTTTGGAAATTGATTGCTACCTTTGATGTTAGGATGTAATGATATGAGGTATCCTCGTATGAATAACCTTAGATTTTGGCTTTTGGTTCCTTCCATGAGGTTTCTTTCTTGTTCTTCTTTGGTTTCTT…
	MN905288	-----------------------------------------------------------------------------------------ACTATGTATTTCTTGTTTGGATTTTGGTCCGCTTTTTATGGTTCTTCTCTTAGATTTATTATGCGTTTGGAGTTAAGTCAACCTGGTAGATTTTTAGGGAGAGACCATACTTATAATGTTTTTGTTACTTCTCACGCTTTTGTTATAATTTTTTTTGTAGTTATACCTGTATTGATGGGTGGCTTTGGCAATTGATTGATTCCACTTATATTAGGAGTTAATGATATAAGTTATCCACGAATGAATAATCTTAGGTTTTGATTGTTACTTCCTTCTATAGGTATTTTGGCTTGCTCTTCATTGCTATCTA…
	MN905287	-----------------------------------------------------------------------------------------ACTATGTATTTTTTATTTGGGTTTTGGTCAGCTTTTTATGGTTCATCTCTTAGTATTCTTATGCGTCTTGAGTTAAGTCAACCTGGAACTTTTTCTGGTAGAGATCATACTTACAATGTTTTTGTAACTTCTCATGCTTTTGTGATGATTTTTTTTGTTGTTATGCCAGTTTTAATAGGAGGTTTTGGAAATTGGTTACTTCCTTTGATGTTGGGTTGCAATGATATAAGTTATCCCCGTATAAATAATCTTAGGTTTTGAATTTTGGTACCTTCTATAAGGTTATTAGCTTGTTCTTCTCTTATTTCTA…
	MN905285	-----------------------------------------------------------------------------------------ACTATGTATTTTTTATTTGGGTTTTGATCTGCTTTCTATGGTTCTTCTTTGAGGATACTTATGCGTTTGGAGTTAAGTCAACCTGGATCATTTTCTGGAAGAGACCATACTTATAATGTATTTGTTACTTCTCATGCGTTTGTTATAATTTTTTTTGTTGTTATACCTGTATTAATGGGGGGTTTTGGGAATTGATTGCTTCCTTTAATGTTAGGTTGTAATGATATGAGGTATCCTCGTATAAATAATCTTAGGTTTTGAATTCTAGTCCCTTCTATAAGTCTTTTGTCTTGCTCTTCTTTGTTATCTA…
	MN905279	-----------------------------------------------------------------------------------------ACTATGTATTTTTTGTTTGGTTTTTGGTCATCTTTTTATGGTTCTTCATTGAGATTGTTGATGCGTTTAGAACTTAGTCAGCCTGGTTCTTTTTACGGAAGGGATCATACTTATAATGTATTTGTTACTTCTCATGCCTTTGTAATAATTTTTTTTGTTGTTATACCAGTATTGATGGGTGGTTTTGGAAATTGGTTGCTTCCTTTAATGTTGGGTTGCAACGATATGAGATACCCACGTATGAATAATCTTAGATTTTGGTTGTTGGTTCCTTCTATTAGACTTTTGGCTTGTTCTTCTCTATTATCTG…
	MN905282	-----------------------------------------------------------------------------------------ACTATATATTTTATTTTTGGATTTTGGTCGGCTTTTTATGGTTCTTCTCTTAGGGTTTTGATGCGTTTAGAACTTAGTCAACCTGGGGCTTTCTCTGGAAGAGATCATACTTACAATGTTTTTGTCACTTCTCATGCTTTTGTTATGATTTTTTTTGTTGTTATGCCTGTTTTAATGGGAGGTTTTGGTAATTGATTGTTGCCTTTAATATTAGGTTGCAATGATATGAGATATCCGCGTATGAATAATTTTAGTTTTTGGTTATTAGTTCCTTCTATAAGATTTTTAGCTTGTTCTTCTTTAGTTTCTT…
	MN905284	-----------------------------------------------------------------------------------------ACTATGTATTTTATTTTTGGTTTTTGATCTGCTTTTTATGGTTCTTCTATTAGGTTTTTAATGCGTTTAGAACTTATACAACCCGGTTCTTTTTCTGGAAGGGATCATACTTATAATGTTTTTGTTACTTCTCATGCTTTTGTTATGATTTTTTTTGTTGTTATGCCTGTATTAATAGGAGGTTTTGGTAATTGATTACTTCCTTTGATGTTAGGTTGTAGTGATATAAGGTATCCTCGTATAAATAATTTTAGTTTTTGGTTGTTGGTCCCATCATTGGGTCTTTTGATTTGTTCATCTTTAGTTTCTT…
	MN905272	-----------------------------------------------------------------------------------------ACAATATATTTTTTCTTCGGCTTTTGGTCTGCTTTTTACGGTTCCGCTTTGAGGTTCTTAATACGTTTGGAACTGAGAAGGCCTGGTTCTTTTTTTGGACACGACCATCTTTATAATGTTTATGTTACGTCTCACGCTTTTATCATAATTTTTTTTGTAGTTATGCCCGTGCTGATAGGGGGCTTTGGAAATTGACTCATTCCTCTGATGTTAGGCTGCCATGATATGTGTTATCCTCGTATAAATAACTTAAGGTTTTGACTGTTAGTTCCTTCAATAAGATTACTTATTTGTTCTTCTCTCTATTCCT…
	MN905273	-----------------------------------------------------------------------------------------------TATTTTTTTTTTGGTTTTTGGTCTGCTTTTTACGGGTCAGCACTAAGACTACTCATGCGCTTAGAGTTGAGAAGACCTGGGTCTTTTTTTGGACACGATCATCTTTACAACGTTTATGTTACTGCTCACGCCTTTATTATAATTTTTTTTGTTGTTATGCCTGTGCTTATAGGAGGTTTTGGGAATTGACTCATTCCTCTTATGTTAGGCTGCCACGATATGTGTTACCCTCGTATGAATAACTTGAGGTTTTGGCTTTTAGTTCCTTCTATGAGTCTTTTAATCTGCTCTTCCCTTTATTCTT…
	MN905274	-----------------------------------------------------------------------------------------ACCATATACTTCTTCTTTGGTTTTTGATCTGCTTTTTATGGGTCATCTTTAAGATTTCTTATACGTTTAGAACTTAGAAATCCTGGACCTTTTTTTGGTCATGATCATCTATATAATGTTTATGTCACTTCTCATGCATTTATTATAATTTTTTTTGTAGTTATACCTGTTCTTATGGGGGGATTTGGGAATTGATTAATTCCTCTAATGTTGGGATGTCATGATATATGTTATCCTCGTATGAATAATTTAAGGTTTTGGCTTTTAACTCCTTCTATGACTTTATTAATTTGCTCTTCTCTTTATTCTC…
	EU162812	--------------------------------------------------------------------------------------------------------------------------------------------------------CGGATAGAGCTTTTCCATCCAAGTAACTTTATTACTAACGATCATCTATTTAATGTAATAGTAACTTTTCATGCTTTAATTAGGATTTTCTTTGTTGTGATACCTTTAATAATTGGAGGATTTGGTAATTGGTTAGTACCATTAATAATTGGCTCCCCAGATATAGCTTTCCCACGAATAAACAATATAAGATTTTGATTACTACCACCAGCCCTTTTATTTATTCTATCAGCATCACTAATCAATC…
	JN018135	--------------------------------------------------------------------------------------------------------------------GCAGCAATAATAGGTGTAGCCCTAAGCCTAAGAATCCGAATAGATCTCATATCCAACGGAAGCTTCTCAATAAATGAACAAATTTTCAACGTCATAGTTACCTCACACGCATTCATCATAATTTTTTTTACAGTAATACCCATCATACTAGGAGGATTCGGAAATTGACTCATCCCTCTAATATTAACAGCCCCAGACATAAGATTCCCACGCATAAATAACAGGAGATTCTGATTATTACCCCCATCACTAATTCTCCTTATATCAGCAACCTTCATTAGAG…
	AB937918	--------------------------------------------------------------------------------------------------------------------------------------------------------CGACTAGAACTCTCAATAACAAATAACTTTACTACTAATGACCAAGTTTTTAATACCGTAGTTACATCTCATGCCTTCATCATAATTTTTTTTATAGTTATACCAATTATATTAGGTGGGTTTGGAAACTGATTAGTCCCTATAATATTAAGAGCACCCGACATAAGTTTCCCACGAATAAATAATAGGAGATTCTGACTATTACCTCCAGCCCTGATTCTCCTTACCACTGCTACCTTTATTGGAG…
	AB937822	--------------------------------------------------------------------------------------------------------------------------------------------------------CGATTAGAATTATCAATAACAGACAACTTCATCACCAACGACCAAGTCTTTAATACCGTAGTTACATCGCATGCCTTCATCATGATCTTCTTTATAGTAATACCAATTATACTAGGAGGCTTTGGTAACTGATTGATCCCTTTAATACTAAGAGCACCTGACATGAGTTTCCCACGAATAAACAATAGGAGATTCTGATTATTACCACCAGCCCTAATTCTTCTTACCACCGCCACATTCATTGGAG…
	AB937803	--------------------------------------------------------------------------------------------------------------------------------------------------------CGATTAGAGCTTTCAACAACAAGTAACTTTATTACAAATGACCAAGTATTTAATACCATTGTCACATCCCACGCCTTCATTATAATTTTCTTCATAGTAATACCAATTATATTAGGAGGATTTGGCAACTGATTAATCCCCTTGATACTAAGAGCACCAGATATGAGCTTCCCACGGATAAATAACAGGAGATTCTGGTTACTACCACCAGCTTTAATTCTTCTAATCACCGGTACATTTACCGGAG…
	AB937801	--------------------------------------------------------------------------------------------------------------------------------------------------------CGTTTAGAACTTTCAACAACAAATAACTTTATTACAAACGATCAAGTATTTAACACCATTGTCACATCACATGCCTTCATCATAATTTTCTTCATAGTGATACCAATCATATTAGGGGGCTTTGGTAATTGACTAATTCCTCTAATATTAAGTGCACCTGATATAAGTTTCCCACGAATAAATAATAGGAGATTTTGGTTACTACCTCCAGCCCTAATTCTACTAACCACCGGCACATTTATCGGAG…
	AB937823	--------------------------------------------------------------------------------------------------------------------------------------------------------CGATTAGAACTCTCAACAACAAGCAATTTTATTACCAATGACCAAGTGTTTAATACCATCGTCACATCCCATGCTTTCATCATAATTTTCTTTATAGTGATACCAATCATACTAGGAGGGTTTGGTAATTGATTGATCCCATTAATATTAAGAGCACCTGATATAAGTTTCCCACGTATAAATAATAGGAGATTTTGGTTATTACCGCCAGCTCTAATTCTCCTTACCACCGGCACATTCATTGGAG…
	MK015032	--------------------------------------------------------------------------------------GGAACAATATATTTTATTTTAGCTTTTTGATCAGGAATTTTAGGAACAGCCCTAAGATTTGTAATTCGGCTACAATTAAAAGAATTTCATTCACAACTTTTATCAGATCAATTATATAACACAATTGTAACTGCTCACGCTTTTGTAATAATTTTCTTCATAGTTATACCAGCAATAGTAGGAGGATTTGGGAACTGATTAATCCCTTTAATACTTGGAGCCCAAGATATAGTATTCCCCCGACTTAATAATATAAGATTTTGGTTATTAATTCCATCCCTTATTTTACTAATTATCTCTTTATTTACAGGTA…
	KT302306	-----------------------------------------------------------------------------------------------------------------------GCAATAATAGGAACAGCTCTAAGTAGATTAATCCGATCTGAGATAATGTTTAGAGGCTCATTTCTTGGAGATGATCAATTATATAATGGAATAGTAACTTCACATGCTCTAATTATAATCTTTTTCGTTGTTATACCCATTATAATTGGAGGATTTGGAAATTGATTACTTCCATTAATGATAGCATCACCAGATATAGCTTTCCCTCGAATAAATAACCTTAGTTTTTGATTATTACCCCCTTCATTTTCACTTTTAATTATTGCAATATTAACTCAAA…
	KT302308	-----------------------------------------------------------------------------------------------------------------------TCTAGGGTAGGAACAGGCCTGAGTAGACTAATTCGAACCGAGCTTTCTTTTAATGGCTCATTAATTGGAGATGATCAGCTGTACAATGGGCTAGTTACAGGACATGCTTTAATTATAATCTTTTTTGTTGTGATACCATTAATGATTGGGGGGTTCGGGAATTGGCTCGTTCCTCTTATAATTGGTTCCCCTGACATATCTTTTCCTCGTATAAATAACCTAAGTTTCTGATTACTTCCTTCTTCGTTTACTCTTTTATTGGTGAGTAGAGTGACTAAGA…
	KT302307	--------------------------------------------------------------------------------------------------------------------------------------------------CTAATTCGGACTGAACTGTCTTTTGGTGGCTCATTAATTGGGGATGATCAGGTGTATAATGGGTTAGTTACTGGGCATGCTTTGATTATAATCTTTTTTGTTGTGATACCATTAATAATTGGAGGGTTTGGAAATTGGTTAGTCCCTCTTAGAATTGGCTCCCCTGATATATCCTTTCCTCGCATGAATAATTTAAGTTTTTGGTTGCTTCCTTCTTCATTTACTCTTTTATTAATAAGTAGAGTAACTAAGA…
	KT302314	-----------------------------------------------------------------------------------------------------------------------TCAATATTTGGAACAGCATTAAGTATATTAATTCGAACTGAACTATCTTTTACTGGGACCTTAGTTGGGGATGATCAACTTTATAATGGATTAGTGACAGGGCATGCTTTAGTAATAATTTTCTTTGTAATTATACCTCTTATAATTGGTGGATTTGGCAATTGATTACTTCCTTTAATAATAGGTTCTCCAGATAGGTCTTTCCCTCGAATAAACAATTTAAGTTTTTGATTATTACCTTCCTCATTTATATTATTAGTTTTAGGAATAATTACTAAAA…
	KT302311	-----------------------------------------------------------------------------------------------------------------------GCGATATTTGGGACAGGGTTAAGTATATTAATTCGTGCTGAACTGTCTTTTACAGGGTCCTTGATTGGAGATGATCAATTATATAACGGATTGGTTACTGCTCACGCCCTAGTAATAATCTTCTTTGTGATCATACCTTTAATAATTGGGGGATTTGGCAACTGACTCCTCCCCCTAATAATAGGGGCACCAGATATGTCATTCCCACGAAGGAATAATTTAAGCTTTTGACTCCTACCTTCTTCTTTTATATTATTGGTTTTGGCTAGGAGGACTAAAA…
	MG696240	-----------------------------------------------------------------------------------------------------------------------------------------------------------------------CAACCAAACTCTTTAATAGAGAGAGACCAAACTTACAACACCATTGTTACATCACATGCTTTCGTTATAATCTTCTTTATAATCATACCCATAATAATCGGAGGATTCGGGAACTGATTAATCCCACTCCTTCTTAGAACCCCCGATATAGCATTCCCACGCCTCAATAATATAAGCTTCTGATTACTCCCACCAGCACTCATTTCAATGGTAATATCTTCATTAAGCTCGG…
	MG719346	----------------------------------------------------------------------------------------AACCATATACTTAATTTTAGGATGCTGAGCAGGACTAATAGGATCATCCATAAGAATCTTAATCCGAATAGAACTTAGACAACCAGGAACACTTCTAGGAAACGATCAAATCTACAACACAATCGTTACAGCTCATGCATTTATCATAATTTTCTTCATAGTTATACCCACGATAATTGGAGGAATAGGAAACTGAATGATCCCCCTAATATTAGGAATTCAAGATATAGCATTCCCTCGAATAAACAATATAAGATTTTGATTACTCCCTCCCTCCTTATTCCTTCTATGTAATTCTTCACTAGCAAGAG…
	MG719347	----------------------------------------------------------------------------------------AACCATGTATTTGGTTTTTGGGGGGTGAGCTGGGCTTTTTGGAGGGTCTCTAAGAGTTATTATTCGTCTTGAATTAGGACAGCCAGGCAGATTGATAGGAAATGACCAGATTTACAATACAATCGTTACAGCACATGCATTCGTTATAATTTTTTTTATAGTAATACCAATGATAATTGGGGGATTTGGGAATTGATTAGTTCCTTTATTTTTAGGAAGACAAGACATGGCCTTCCCACGAATAAATAACATAAGATTTTGACTGCTTCCCCCATCTCTAATTCTACTCCTATTATCTTCAATTTCAGGAA…
	MK015027	--------------------------------------------------------------------------------------GGAACTATGTATTTTGTTTTTGGCAGTTGGGCGGGTATTTTAGGATCTTCTTTAAGATCTCTAATTCGTATCGAACTAGGACAGCCTGGACCATTTCTAGGGAACGATCAACTGTACAATTCTATCGTTACGGCTCACGCCTTCGTTATGATCTTTTTCATAGTGATACCAATTATAATTGGAGGACTTGGTAATTGACTAATTCCAATTATAATAGGAGTTCAAGACATAGCGTTTCCACGTATAAATAATATGAGATTTTGATTACTACCTCCGTCTCTTTCCCTCTTATGTTTATCCTCATTGACAGGGA…
	MK015022	--------------------------------------------------------------------------------------GGAACTTTATACTTCATCTTTAGAGCATGGGCTGGGCTGCTTGGGAGTTCTTTAAGAGCTCTTATTCGGCTTGAATTAAGACAACCAGGTTCATTACTAGAAAATGACCAAATTTACAACACTATTGTAACTGCACATGCTTTTGTAATAATTTTCTTCATAGTAATACCAGCTATAATTGGAGGATTTGGAAACTGGCTTGTTCCTCTAATAATTGGAGCTCAAGACATAGCCTTCCCTCGGATAAATAACATAAGTTTCTGACTACTTCCTCCCTCTCTTTCTTTATTATGCTTCTCTTCTTTAGCTGGGA…
	MK015019	--------------------------------------------------------------------------------------GGCACTCTATACTTCATTTTTGGTACCTGAGCTGGGCTTATAGGGTCTTCCTTAAGAGCACTCATTCGATTAGAATTAGGGCAGCCAGGATCTTTAATAGATAACGACCAAATCTACAACACAATCGTCACCGCTCACGCTTTCGTCATAATCTTCTTCATAGTCATACCAGTTATAATTGGAGGGTTCGGAAATTGATTAGTCCCTCTTATAATCGGGGCTCAAGATATAGCTTTCCCACGAATAAACAACATAAGATTCTGGCTTCTACCACCATCTCTTTGTCTTCTATCAGCATCCGCCTTCGCGGGGA…
	MK015025	--------------------------------------------------------------------------------------GGAACTTTATATTTTATTTTTGGCTCTTGAGCAGGTTTACTAGGGACTTCTTTGAGTGCCTTAATTCGATTAGAGTTAGGACAACCCGGTTCCCTACTAAGAGACGATCAAATTTACAATACTATTGTTACCGCTCATGCTTTTGTGATAATTTTCTTCATGGTAATGCCTATCCTAATTGGAGGATTCGGGAATTGGTTAGTTCCTATAATAATCGGAGCACAGGACATAGCTTTCCCACGGATAAATAACATAAGGTTCTGGTTATTACCTCCCTCTCTAACCCTACTATGCACATCTTCACTAGCCGGAA…
	MK015026	--------------------------------------------------------------------------------------GGAACTTTATACTTCATTTTTGGACCTGGAGCAGGACTCATGGGTTCAGCCCTCAGCGGTTTAATCCGACTAGAATTGGGGCAGCCGGGATCTCTTATACAAAATGATCAAATCTACAACACTATTGTCACCGCCCACGCTTTCGTTATAATTTTCTTCATGGTAATACCAGTAATAATTGGAGGATTCGGAAATTGATTAGTTCCCATAATGATTGGAGCTCAAGATATGGCATTTCCTCGTATAAACAACATAAGATTCTGGCTTCTCCCCCCCTCTCTTACCCTGCTTTCAGTTTCAGCTTTTGCTGGGA…
	GU208614	---------------------------------------------------------------------------------------GAACTCTTTACTTCATTTTTGGGGCATGAGCAGGACTTTTGGGGTCTGCTTTAAGGGGCTTAATTCGGCTAGAGCTAGGGCAGCCGGGCTCGTTGTTAGAAAACGATCAGATTTATAACACTATTGTGACAGCACACGCCTTCGTTATAATTTTTTTTATAGTTATGCCCATTATAATCGGTGGGTTTGGGAATTGGCTTGTCCCAATAATAATTGGAGCACAAGACATGGCCTTTCCTCGAATAAACAACATAAGATTTTGACTCCTTCCTCCCGCTTTGGCTCTGCTTTCATCTTCAGCTTTTGCTGGAA…
	KT781156	--------------------------------------------------------------------------------------------------------------------GCCGGCTTAATAGGATCTTCTTTGAGAGGTCTAATCCGCCTAGAGCTAGGACAACCGGGATCTTTGATAGAAAATGACCAAATTTACAATACTATCGTCACAGCACACGCTTTTGTCATAATTTTTTTTATGGTAATACCCATTATAATTGGAGGATTCGGAAATTGGTTAGTACCTATAATAATTGGAGCACAAGATATAGCATTCCCTCGAATGAATAACATAAGATTTTGGCTACTTCCTCCATCTTTAACTCTATTATCCGCTTCCGCTTTCGCAGGAA…
	GU208605	---------------------------------------------------------------------------------------GAACACTTTATTTTTTATTCGGAGCGTGAGCTGGAATAATGGGATCCGCTCTTAGAGGACTCATCCGACTAGAGTTAGGACAGCCTGGAGCCTTAATAGAAAACGATCAAATTTATAATACCATTGTGACAGCACACGCTTTCGTTATAATTTTTTTTATAGTGATACCCATCATAATTGGTGGATTTGGAAATTGGTTAGTTCCAATGATAATCGGAGCCCAGGATATAGCTTTTCCTCGAATAAATAACATGAGGTTCTGACTTCTTCCTCCTTCTTTAATACTATTATCATCTTCGGCATTTGCTGGTA…
	GU208592	---------------------------------------------------------------------------------------GAACTTTGTATTTCATCTTCGGTGCATGAGCAGGAATTATAGGGTCTGCTCTCAGAGCCTTGATCCGTCTCGAGTTAGGGCAACCAGGTTCGTTGATGGAAAATGATCAAATTTATAATACGATTGTGACTGCTCATGCCTTTGTTATGATCTTCTTTATAGTTATGCCAATTATGATTGGAGGATTTGGAAATTGATTAGTTCCTATGATAATTGGGGCTCAAGATATAGCTTTCCCTCGTATGAACAACATGAGATTTTGGCTACTTCCTCCTTCATTAACTCTTCTTTCTGCCTCAGCATTTGCTGGAA…
	GU208578	---------------------------------------------------------------------------------------GGACATTATATTTTATCTTTGGTGCTTGAGCCGGTATTATAGGATCTGCCCTTAGGGCTCTTATCCGTCTTGAATTAGGACAACCTGGATCTCTATTGGAAAATGACCAAATCTATAATACTATTGTTACAGCACACGCTTTTGTTATAATTTTCTTTATAGTTATACCTATCATAATTGGAGGATTTGGTAATTGGTTAGTTCCGATGATAATTGGAGCACAAGATATGGCATTTCCTCGTATAAATAATATGAGATTTTGATTGCTTCCTCCATCTTTAACTTTACTTTCTGCCTCGGCTTTCGCTGGGA…
	GQ890444	---------------------------------------------------------------------------------------GAACTTTATATTTCATTTTTGGAGCTTGAGCCGGTCTCATGGGGTCTGCGTTGAGGGCTTTAATTCGATTAGAGTTGGGGCAGCCTGGGTCATTAATAGAGAATGACCAGATTTACAACACTATTGTCACTGCCCATGCCTTTGTAATAATCTTCTTTATGGTTATACCTATTATAATTGGAGGTTTTGGGAACTGGTTAGTCCCAATAATAATTGGAGCTCAAGATATGGCCTTCCCTCGTATAAATAATATGAGATTCTGACTCTTGCCGCCGTCTCTCACACTACTTTCCGCTTCTGCTTTTGCGGGAA…
	GQ890361	---------------------------------------------------------------------------------------GGACTTTGTACTTTGTCTTTGGGGCTTGAGCTGGTCTTATAGGTTCAGCCTTGAGGGCCTTAATTCGCCTTGAGCTGGGGCAGCCTGGGTCGTTGATGGAAAATGACCAGATTTATAACACGGTTGTTACAGCCCACGCCTTCGTTATAATCTTTTTTATGGTAATGCCTATTATAATTGGGGGGTTTGGGAATTGGTTAGTACCAATAATGATTGGGGCTCAAGATATGGCTTTTCCTCGTATAAATAATATGAGATTCTGGTTATTGCCCCCCTCTTTAAGCTTACTTTCTGCTTCTGCTTTTGCAGGAA…
	GQ890396	---------------------------------------------------------------------------------------GTACCTTATACTTTGTCTTTGGGGCTTGAGCCGGTTTAATAGGATCAGCTCTCAGTGCTCTTATCCGTTTAGAATTAGGACAGCCTGGTTCTTTGATGGAGAACGATCAAATTTATAACACTATTGTTACTGCACATGCCTTTGTAATAATTTTCTTTATAGTTATACCTATTATGATCGGTGGATTCGGGAATTGACTTGTCCCGATGATGATTGGGGCTCAAGATATGGCTTTCCCTCGAATAAATAACATGAGGTTTTGGCTTCTCCCTCCTTCTCTAACGTTACTTTCTGCTTCTGCTTTCGCAGGGA…
	GU208580	---------------------------------------------------------------------------------------GTACTCTGTATTTCATTTTTGGAGCTTGAGCCGGTTTAATAGGGTCTGCACTTAGTGCTCTCATTCGTTTAGAGTTAGGACAACCCGGTTCTTTAATAGACAATGACCAAATCTATAACACTATTGTGACAGCGCATGCCTTTGTGATAATTTTCTTTATAGTAATGCCAATCATAATTGGGGGATTTGGGAATTGACTTGTCCCAATAATAATTGGTGCTCAAGATATGGCCTTCCCGCGTATGAATAACATGAGATTCTGGCTGCTCCCTCCTTCTCTTACTCTGTTATCTGCTTCTGCTTTTGCTGGTA…
	GU208590	---------------------------------------------------------------------------------------GGACTTTATATTTTATTTTTGGGGCTTGGGCCGGTTTAATAGGGTCTGCACTTAGTGCACTTATTCGTTTAGAATTAGGGCAGCCAGGCTCTTTGATAGAGAATGATCAAATTTATAACACTATTGTGACGGCACATGCCTTTGTAATGATTTTCTTTATAGTTATGCCTATTATAATTGGGGGGTTTGGGAATTGGCTTGTCCCTATAATAATTGGAGCTCAAGACATAGCCTTTCCTCGAATGAATAATATAAGATTTTGATTATTACCCCCTTCTCTTTCACTTCTTTCTGCTTCTGCTTTCGCTGGGA…
	MK015023	--------------------------------------------------------------------------------------GGAACCTTATATTTCATTTTCGGAGCTTGAGCAGGGCTACTCGGATCCGCTCTAAGAAGATTAATTCGATTAGAGTTGGGCCAACCCGGATCTTTGATAAGTAACGATCAAATTTATAATACTATCGTTACAGCCCATGCTTTTGTCATAATTTTTTTTATAGTGATACCGGTTATGATTGGTGGATTCGGAAATTGATTGGTTCCTTTAATAATTGGAGCCCAAGATATAGCTTTTCCACGAATAAATAATATAAGATTCTGACTTCTTCCCCCTTCTTTAATTTTGCTTTCATCTTCAGCATTTGCAGGAG…
	MK015024	--------------------------------------------------------------------------------------GGAACTCTTTACTTTGTATTTGGAGCTTGAGCTGGATTACTAGGTTCTGCTTTAAGTGGCTTAATTCGGCTTGAACTAGGACAGCCGGGGTCTTTAATAGAAAACGATCAAATTTACAATACTATTGTTACGGCTCATGCTTTTGTGATAATTTTTTTTATGGTGATACCAATTATAATTGGAGGCTTTGGAAATTGACTGGTTCCTATAATAATTGGAGCCCAGGACATGGCTTTCCCACGAATAAATAACATAAGATTTTGACTATTACCCCCTTCTTTGACATTATTGTCAGCTTCTGCTTTCGCTGGCA…
	GU208607	---------------------------------------------------------------------------------------GAACTCTGTATTTTATCTTCGGAGCATGAGCTGGAATCATGGGATCCGCGCTAAGAGGACTAATTCGACTAGAGCTAGGGCAACCTGGCTCCTTATTAGAAAATGATCAGATCTACAACACGATCGTTACAGCTCATGCATTTGTAATAATTTTCTTCATGGTTATGCCAATCATAATCGGAGGATTCGGAAACTGATTGGTCCCCATAATAATTGGGGCACAGGATATAGCTTTTCCACGAATAAACAACATAAGATTCTGACTTCTCCCCCCTTCTCTGTTACTTCTTTCTTCTTCTGCTTTTGCCGGCA…
	GU208609	---------------------------------------------------------------------------------------GAACTCTGTATTTTATCTTTGGTGCGTGAGCTGGAATTATAGGATCTGCGTTAAGAGGCCTAATTCGATTAGAGTTAGGGCAACCCGGATCTTTGATGGAAAATGACCAAATTTATAATACGATCGTCACAGCACATGCCTTTGTAATAATTTTCTTTATAGTTATACCCATCATAATTGGAGGATTCGGGAACTGACTAGTGCCCATAATAATCGGAGCTCAAGATATGGCATTTCCACGAATAAATAACATAAGATTCTGACTTCTTCCCCCTTCATTGTTACTGCTATCTTCTTCTGCTTTTGCTGGTA…
	GU208608	---------------------------------------------------------------------------------------GAACTTTATATTTTATCTTCGGAGCCTGAGCCGGAATCATGGGCTCTGCACTAAGAGGGCTAATTCGACTAGAACTAGGACAACCCGGCTCTCTGATGGAAAATGATCAAATTTACAATACAATCGTTACAGCTCACGCCTTCGTAATAATTTTCTTTATGGTAATACCAATCATAATTGGGGGATTTGGAAATTGATTAGTGCCCATGATAATCGGAGCCCAGGATATGGCCTTCCCACGAATAAATAACATAAGATTTTGACTTCTCCCACCCTCGCTGTTACTGCTATCCTCTTCTGCTTTTGCTGGAA…
	GU208610	---------------------------------------------------------------------------------------GAACTCTGTATTTTATCTTTGGGGCATGAGCAGGAATTATGGGATCTGCATTAAGAGGCCTAATCCGACTAGAATTGGGACAGCCCGGCTCTTTAATAGAAAATGACCAAATTTATAATACAATCGTTACAGCACATGCCTTTGTAATAATTTTCTTTATAGTTATGCCCATCATAATCGGAGGATTTGGTAATTGATTAGTACCGATGATAATCGGAGCCCAAGATATAGCTTTTCCACGAATAAATAATATAAGATTTTGGCTCCTTCCACCATCCCTACTGCTTCTCTCCTCTTCTGCTTTTGCCGGTA…
	MK015021	---------------------------------------------------------------------------------------------TTTATTTTATCTTTGGTGCCTGAGCAGGTCTCCTTGGCTCAGCTCTAAGAGGACTTATCCGGTTAGAGCTAGGACAACCTGGGTCATTAATAGAAAATGACCAAATCTACAATACTGTTGTAACAGCTCATGCTTTCGTTATAATTTTCTTTATAGTTATGCCTGTCATAATTGGAGGATTTGGAAACTGGCTGGTTCCTATGATAATTGGGGCACAGGATATGGCCTTTCCTCGTATAAATAACATAAGATTTTGACTTTTGCCTCCTTCTTTAGCTCTTCTATCTTCTTCAGCTTTTGCTGGGA…
	MK015020	--------------------------------------------------------------------------------------GGAACTCTTTATTTTCTCTTTGGACCTTGAGCTGGTATCATAGGATCTGCTTTGAGGGCACTAATTCGATTAGAGTTGGGGCAACCAGGTTCTATAATAGAAAATGATCAAATCTACAACACTATTGTTACAGCTCATGCCTTTGTGATGATTTTTTTTATAGTAATACCAGTAATAATTGGAGGATTCGGAAATTGACTAGTTCCTATAATAATTGGAGCTCAAGACATAGCCTTCCCTCGAATAAACAATATAAGATTCTGGTTACTCCCCCCTTCTTTAACATTATTGTCAGCTTCAGCTTTTGCAGGGG…
	GU208586	---------------------------------------------------------------------------------------GAACTCTTTACTTCATTTTTGGAGCTTGAGCAGGAATGATAGGATCTGCTCTAAGAGGCTTAATTCGATTGGAGCTAGGGCAACCAGGATCCTTAATAGAAAATGATCAAATTTATAATACCATTGTCACAGCACATGCATTTGTAATGATTTTTTTTATAGTTATACCTATTATAATCGGAGGATTTGGAAATTGACTTGTCCCTATAATAATCGGAGCTCAAGATATAGCATTCCCTCGAATGAATAATATAAGATTCTGGTTGCTTCCCCCTTCCTTGCTTTTATTATCCTCCTCAGCATTTGCTGGGA…
	GU208588	---------------------------------------------------------------------------------------GTACTTTATATTTCATTTTTGGAGCATGAGCTGGTTTAATAGGATCCGCATTAAGAGCCCTAATTCGACTAGAACTTGGACAACCTGGCTCTTTACTAGAAAATGATCAAATTTATAATACTATTGTCACAGCACATGCGTTTGTAATAATTTTTTTTATAGTAATACCAATTATAATCGGAGGGTTTGGTAATTGGTTAATCCCAATAATAATCGGAGCTCAAGATATAGCTTTCCCACGAATAAATAATATAAGATTTTGACTTCTTCCTCCTTCCTTAAGGTTACTTTCAGCATCAGCATTTGCTGGTA…
	GU208611	---------------------------------------------------------------------------------------GAACCCTTTATTTTATCTTTGGAGCTTGAGCAGGTCTGATAGGATCTGCATTAAGAGGGTTAATTCGACTAGAATTAGGACAGCCTGGCTCTCTAATAGAAAATGATCAAATTTATAACACTATCGTAACAGCACATGCCTTTGTCATAATTTTTTTCATAGTTATACCTATTATAATTGGAGGATTTGGGAACTGATTAGTACCCATAATAATTGGAGCACAAGATATAGCTTTCCCTCGAATAAATAATATAAGATTTTGACTTTTACCTCCCTCTTTACTTTTACTTTCATCCTCAGCTTTTGCTGGGA…
	GU208616	---------------------------------------------------------------------------------------GCACTTTATACTTTGTTTTTGGAGCTTGGGCTGGTCTTTTAGGATCAGGATTGAGAGCCCTAATTCGGCTGGAACTAGGACAACCGGGGTCACTAATGGAAAACGATCAAGTGTATAATACTATTGTAACAGCTCACGCCTTCGTAATAATCTTCTTTATGGTTATACCTATCATAATTGGAGGATTTGGAAACTGATTGGTTCCAATAATAATCGGTGCTCAAGATATAGCATTCCCTCGAATGAATAACATAAGTTTCTGACTTCTACCACCTTCTCTTACTCTTCTATCTTCTTCTGCTTTTGCCGGGA…
	GU208617	---------------------------------------------------------------------------------------GCACTTTATATTTTATTTTTGGAGCTTGAGCAGGATTGTTAGGTTCTGCTTTAAGAGCGTTAATCCGTCTAGAACTTGGCCAACCAGGATCTTTAATAGAGAACGATCAAATCTACAATACAATTGTAACAGCACATGCCTTTGTTATAATCTTTTTTATAGTTATGCCTATCATGATTGGTGGCTTCGGAAATTGATTAGTCCCAATAATAATCGGAGCCCAAGACATAGCTTTCCCTCGAATAAACAATATAAGTTTTTGGCTGCTTCCTCCTTCTCTTACTTTACTTTCTTCTTCTGCTTTTGCTGGAA…
	HQ324934	--------------------------------------------ATGATAAACCGATGAGCTTTTTCTACAAACCACAAAGATATTGGGACTCTTTATTTTGCTCTGGCTGCTTGAGCAGGAATAATAGGAACAAGTCTGAGTATGATAATCCGAATTGAGTTGTCACAACCAGGATCGTTTATTGGAAGAGATCAAACCTACAATGCGTTAGTGACAGCACATGCTTTTATTATGATCTTCTTTATGGTCATACCAGCAATGATTGGAGGCTTTGGTAATTGGCTGATTCCTCTAATGATTGGGACCCCTGATATGGCCTTCCCACGACTTAATAATATAAGATTTTGATTGCTCATCCCCTCTCTTATTCTTCTTACTATGTCTATATTCTCAGGGG…
	HQ324977	--------------------------------------------ATGATAAAACGATGAGCATTTTCTACTAATCACAAAGATATTGGAACTTTATATTTTGCCTTGGCAGCTTGAGCAGGAATAATGGGGACAAGTTTAAGGATGCTTATCCGAATTGAACTTTCTCAACCTGGGTCTTTTATTGGTAGAGATCAAACTTATAATGCTTTAGTAACAGCCCATGCTTTTATTATGATTTTCTTTATAGTTATACCGGCTATGATTGGGGGATTTGGAAATTGATTGGTTCCTTTAATAATTGGGACACCTGATATAGCTTTCCCTCGACTTAACAATATAAGATTTTGATTACTTATTCCTTCCCTCATATTACTTTCCATGTCTATATTCTCAGGAG…
	HQ324981	CTTTAAATTTGCAATTTAATATCTTTTAAAAGACTAGATGATCAATGATTAATCGATGAGCTTTTTCTACAAACCACAAAGACATTGGAACTCTATATTTCGCTTTGGCTGCTTGAGCAGGCATAATAGGAACAAGACTAAGAATATTAATTCGAATTGAGCTCTCTCAGCCAGGCTCATTTATCGGAAGAGATCAAACATATAACGCTTTAGTGACAGCACATGCTTTTATTATAATTTTTTTTATGGTAATACCCGCTATAATTGGGGGATTTGGAAACTGACTGATTCCACTAATAATTGGAACTCCCGATATGGCTTTCCCACGGCTTAATAATATAAGGTTTTGGTTACTTATTCCTTCGTTTACACTTCTTTCAATGTCAATATTTTCAGGTG…
	HQ324950	--------------------------------------------ATGATTAATCGATGAGCTTTTTCAACAAACCATAAAGATATTGGAACCCTTTATTTCGCATTGGCTGCTTGAGCAGGAATAATAGGAACCAGTCTAAGAATATTAATTCGAATTGAATTATCTCAGCCAGGCTCTTTTATTGAAAGAGATCAAACCTACAATGCTTTAGTGACAGCACATGCTTTTATTATAATTTTCTTTATGGTTATGCCCGCCATAATTGGAGGATTTGGAAATTGATTAGTTCCCCTAATAATTGGAATTCCAGATATAGCATTTCCTCGTTTAAATAATATAAGATTTTGATTACTCGTTCCATCCCTTATTCTTCTTACTATATCAATATTTTCTGGGG…
	JN018177	--------------------------------------------------------------------------------------------TTATATTTAATTTTAGGAGGTCTTTCAGGTTTTATTGGTATATGTTATAGAATATTAATTCGTATACAATTATTTATTCCAGGTGGTTGTGTTTC---TGATATATCTTATAATATTATTATTACTACTCATGCTTTAATTATAATTTTTTTTATGGTTATACCAATAATAATTGGAGGTTTTGGTAATTGATTAATTCCATTAATAATTGGAGCTCCTGATATAGCTTTTCCTCGTATGAATAATTTAAGATTTTGATTACTACCCCCTTCTTTATCTATGTTAATTCTATCTTCTTCGCTTGAAA…
	JN018169	--------------------------------------------------------------------------------------------TTATACTTTATTTTTGGGATATGATCTGCGATACTAGGGACTTCAATAAGACTAATTATTCGTTGTGAACTAGGCCAACCCAGCGCTTTAATCGGGGACGACCAAATCTATAATGTTATCGTCACTGCCCACGCCTTCATTATAATCTTCTTTATAATTATGCCTATAATGATCGGAGGATTTGGCAATTGACTGATCCCTCTAATATTAGGATGCCCAGATATAGCTTTTCCTCGATTAAATAATTTTAGCTTCTGATTACTACCTCCTTCCATCAACTTATTGTTGATATCAAGATTAATAGATT…
	KF181730	--------------------------------------------------------------------------------------------------------TTTGGCTTTTGGGCTGCCATGGTAGGAGCCGCTCTAAGCATGTTTATCCGGGCAGAGCTCGGGCAACCGGGGTCTATTCTAAACGACGACCAAATCTATAACGTTTTAGTGACAGCCCATGCCTTTGTAATAATTTTTTTTATAGTTATGCCTATCATAATTGGAGGCTTTGGAAATTGACTAGTCCCTCTTATACTGGGGGCCCCTGATATAGCTTTCCCTCGCATAAATAATATAAGCTTCTGGCTACTTCCCCCCTCCCTCCTATTACTTACAAGATCCTTAATAGTAGAAA…
	KF181736	--------------------------------------------------------------------------------------------------------TTTGGATTTTGAGCAGCCATAGTGGGGGCCGCCTTAAGTATATTCATCCGGGCAGAGCTCGGCCAGCCCGGCTCAATCCTTAACGATGACCAAATCTATAATGTACTAGTAACTGCCCACGCCTTCGTGATAATTTTTTTCATGGTTATGCCTATCATAATTGGAGGTTTTGGAAACTGACTTGTCCCTCTAATACTAGGGGCTCCTGATATAGCCTTCCCACGACTGAACAACATGAGCTTCTGACTCCTCCCTCCCTCCCTTCTTTTACTCACAAGCTCCTTAATAGTAGAAA…
	AB937972	--------------------------------------------------------------------------------------------------------------------------------------------------------CGAAATAAATTAAGATTAGTAACAGAATTATGAGGTAATGATCAAATTTATAATGTATGTGTAACTTCTCATGCTTTAGTTATAATTTTTTTTGTAGTAAGGCCTTTAAGGATTGGAGGATTTGGAAATTGGTTAGTTCCAATAAGGATTGGAGCTCCAGATAGGGCTTTTCCTCGTATAAATAATATAAGTTTTTGATTATTACCTCCTTCTTTGTCTCTTCTTTTAAGGTCTTCTTTTAGGGGAA…
	JN547486	--------------------------------------------------------------------------------------------------------------------------------GGGACATCTTTGAGAATGCTTGTTCGTTACAAGCTTTCTTTAGTTTCATCTTCTTGGGGGAGTGACCAAGTTTATAATGTTATAGTAACTTCACATGCTTTAGTGAGGATCTTTTTTGTGGTTAGGCCTATTATAATTGGGGGTTTCGGTAACTGGCTTGTCCCTAGGAGGATCGGAGCCCCAGATATGGCATTTCCTCGAAGGAATAATAGGAGTTTTGGGCTTCTACCTCCTTCTTTAACTCTTTTGTTGAGGTCTTCTTTAATAGGTT…
	JN547482	--------------------------------------------------------------------------------------------------------------------------------GGNACTTCTTTAAGAATATTAGTTCGATATAAGCTTTCTTTAGTTTCTTCTTCTTGAGGGAGAGACCAAGTTTATAATGTAAGGGTTACTTCTCATGCTTTGGTTAGGATTTTTTTTGTAGTAAGGCCAATTATAATTGGCGGTTTTGGTAATTGATTAGTTCCTAGGAGGATTGGAGCACCAGATATAGCGTTTCCTCGAAGGAACAACAGGAGTTTTTGGCTTCTTCCTCCATCTTTAATATTATTATTAAGGTCATCTTTAAGGGGAT…
	MN125375	--------------------------------------------------------------------------------------------------------------------------AGGGTTGGGACTGCGTTTAGCAGGATAGTTCGTTATAAACTTTGTCTTTCTTCTTCTTCGTGAGGGAGAGATCAAGTTTATAATGTTATAGTCACTTCTCATGCTTTAGTAATAATTTTTTTTGTAGTTAGGCCTATTATAATTGGAGGGTTTGGTAATTGGCTTGTACCTAGGAGGATTGGGGCTCCAGATAGGGCGTTTCCTCGGATAAATAATATAAGTTTTTGGCTCTTACCTCCTTCTTTAATATTATTATTAAGGTCTTCTATGGTAGGGG…
	MN125468	--------------------------------------------------------------------------------------------------------------------------ATAGTTGGGACAGCCTTTAGTTTAGTGGTACGGTACAAATTAAGATTGTCTTCTCCCTCTTGAGGGAGAGATCAAATTTATAATGTAAGGGTTACTTCTCATGCTTTGGTTAGGATTTTTTTTGTGGTAATGCCTTTGAGGATTGGGGGGTTTGGAAACTGGTTGGTTCCTAGGAGGGTGGGGGCTCCGGATATAGCTTTTCCTCGAAGGAATAATAGGAGTTTTTGGCTTTTACCTCCTTCATTATTACTGTTGTTAGGTTCTTCAATAATGGGTT…
	MN125419	--------------------------------------------------------------------------------------------------------------------------ATAGTTGGAACAGCTTTTAGCTTATTAGTTCGGTATAAATTAAGATTCTCTTCTCCTATGTGGGGGAGAGATCAGATTTATAATGTAAGGGTGACTTCTCACGCTTTAGTGATAATTTTTTTTGTAGTGATACCTTTAATGATTGGAGGTTTTGGTAATTGATTAGTTCCTAGGAGGGTGGGGGCTCCTGATAGGGCTTTTCCTCGGAGGAATAATATAAGTTTTTGGTTACTTCCTCCTTCTTTATTACTATTATTAGGGTCTTCTTTGATAGGAA…
	MN125450	--------------------------------------------------------------------------------------------------------------------------AGGGTTGGAACGGCTTTTAGCCTACTAATCCGCTATAAATTAAGCTTTTCTTCTTTTTCTTGAGGTAGAGATCAAGTTTATAATGTTAGGGTTACTTCTCATGCTTTAGTTAGGATCTTTTTTGTAGTGAGGCCTTTAAGGATTGGTGGGTTCGGGAATTGATTGGTTCCTAGGAGGGTAGGGGCTCCTGATAGGGCTTTTCCTCGGATGAATAACAGGAGTTTCTGGCTTCTTCCTCCATCTTTACTACTTTTATTAGGGTCTTCTTTAGTGGGGG…
	MN125448	--------------------------------------------------------------------------------------------------------------------------AGGATTGGGACTGCGTTTAGTTTGTTGGTTCGTTATAAATTGAGTTTCTCCTCTTCTTCTTGAGGGAGAGACCAGGTTTATAATGTAAGGGTTACTTCTCACGCTTTAGTAAGGATCTTTTTTGTAGTGATGCCTTTAAGGATTGGAGGTTTTGGGAATTGGTTAGTTCCTAGGAGGGTGGGAGCCCCAGATAGGGCTTTTCCTCGCAGGAATAATAGGAGTTTTTGGCTTTTACCTCCTTCTTTATTATTATTATTAAGATCTTCTTTAGTGGGGG…
	MN125441	--------------------------------------------------------------------------------------------------------------------------AGGGTTGGGACAGGTTTCAGTTTATTAGTTCGGTATAAATTGAGTTTGTCTTCTTTTTCTTGGGGAAGAGATCAAGTATATAATGTTAGGGTGACATCTCATGCTTTGATTAGGATCTTTTTTGTAGTTATACCTTTAAGGATTGGGGGTTTTGGAAATTGATTAGTCCCTAGGAGGGTGGGGGCTCCGGATAGGGCTTTTCCCCGAAGGAATAATTTGAGTTTTTGACTTCTGCCTCCCTCTTTATTATTGCTGTTGAGGTCTTCTTTGGTAGGGA…
	MN125427	--------------------------------------------------------------------------------------------------------------------------AGGGTCGGGTCAGGTTTTAGACTATTAATTCGGTATAAGTTGGGTTTGTTTTCTTCTTCCTGGGGGAGAGATCAAGTGTATAATGTAAGGGTTACTTCTCATGCCTTAATTAGGATTTTTTTTGTAGTTATACCTTTGAGGATTGGGGGCTTTGGAAATTGATTAGTTCCTTTAAGGGTAGGGGCGCCCGATAGGGCTTTTCCTCGTATGAATAATATAAGTTTTTGGCTTCTCCCCCCTTCTTTATTAATATTATTAAGGTCTTCTTTAGTAGGGA…
	MN125412	--------------------------------------------------------------------------------------------------------------------------ATGGTTGGAACTGCTTTTAGATTGTTGGTTCGTTATAAGTTGAGTTACGTTTCTTTTTCATGGGGAAGAGATCAAATTTATAATGTTAGGGTTACTTCGCATGCTTTAGTAATGATTTTTTTTGTAGTTAGGCCTTTAAGGATTGGTGGATTTGGAAATTGGTTAGTTCCTAGGAGGGTAGGAGCTCCTGATAGGGCTTTTCCTCGAAGGAATAATATAAGATTTTGGCTCCTTCCTCCTTCTTTATTATTATTGTTAAGGTCTTCTTTGGTGGGGG…
	MN125403	--------------------------------------------------------------------------------------------------------------------------AGGGTTGGAACTGCTTTTAGTTTGTTAGTTCGTTATAAATTAAGTTATTCTTCTTTTTCTTGGGGAAGTGACCAGGTTTACAATGTAAGGGTCACTTCTCATGCTTTGGTAAGGATTTTTTTTGTGGTAATACCTTTAAGGATTGGAGGTTTCGGGAATTGATTGGTTCCTATAAGGATTGGAGCGCCAGATAGGGCTTTTCCTCGAAGGAATAATAGGAGATTTTGGCTTCTTCCTCCTTCATTAATTTTATTATTAGGGTCTTCTTTAGCAGGGT…
	JN018185	-----------------------------------------------------------------------------------------------------------------------------------------------------------------------------------------------------------------------------------------------------------------------------------------------------------------------GATATAGCTTTTCCACGAATAAATAATTTAAGTTTTTGACTACTTCCTCCCTCTTTTGGTCTTTTAATTTTATCATCTATACTTGAAA…
	JN018142	-----------------------------------------------------------------------------------------------------------------------------CTAGGAACTGCCCTCAGTTTATTTATCCGTATAGAATTAGGCCAACCAGGAGGAACCTTACAAGATGACCAATTATATAATGTAATTGTTACAGCACATGCATTTGTAATAATCTTCTTTATAGTAATACCAATCATAATTGGGGGATTTGGAAACTGACTAGTCCCACTAATACTAGGAGCCCCAGATATAGCATTCCCACGTTTAAATAAYTTAAGYTTCTGATTACTACCCCCATCTCTAACCCTTTTATTAAGATCATCACTAGTAAATA…
	JN018110	--------------------------------------------------------------------------------------------------------------------------ATAGTAGGAACAGCCCTTAGCCTTCTTATTCGAGCCGAACTTGCCCAACCAGGCTCTTTAATTGGAGACGATCAAATTTATAACGTCATTGTAACAGCTCATGCATTCGTAATAATTTTTTTTATAGTTATACCAGTAATAATAGGAGGCTTCGGAAACTGATTAATTCCCCTAATATTAGGAGCACCTGATATAGCCTTCCCACGCCTAAACAATCTCAGTTTTTGACTCCTTCCTCCCTCATTTATACTTCTCCTTGGCTCTGCTCTCGTAGAAG…
	JN018118	--------------------------------------------------------------------------------------------------------------------------------------TCCCTCAGAATAATTATCCGCTCAGAATTAGCCCAACCAGGCTCACTTATTGGCGATGATCAGATCTACAATGTAATTGTTACAGCTCACGCCTTTGTAATAATTTTTTTTATAGTAATACCAATTATAATTGGCGGATTCGGAAACTGATTAATCCCTCTGATACTAGGAGCTCCAGACATAGCATTCCCTCGTCTTAATAATTTAAGATTTTGATTACTCCCACCATCTTTTATTCTCCTCCTTAGATCTGCTATAACAGAAT…
	JN018115	-----------------------------------------------------------------------------------------------------------------------------------------CTAAGCCTCCTTATCCGAGCCGAACTTGCCCAACCAGGATCTCTTATTGGGGATGATCAAATCTATAACGTCATTGTTACAGCCCACGCTTTCGTAATAATTTTCTTCATGGTAATACCAATCATGATTGGTGGCTTCGGCAACTGACTAATCCCCCTAATACTGGGGGCCCCTGATATAGCTTTCCCCCGACTGAATAACCTTAGCTTCTGACTACTACCCCCATCCTTTATACTCCTTCTAAGCTCAGCAATAACTGAAG…
	KY017851	----------------------------------------------------------------------------------------TACGATATATTCAATGTTAGGTATTTGAGCCGCTATAGTTGGAACAGCACTTAGCCTTCTCATCCGCGCAGAACTAGCGCAACCCGGATCATTAATTGGGGATGATCAAATCTACAACGTGATTGTAACAGCTCACGCTTTTGTTATAATCTTTTTTATAGTAATACCTGTAATAATTGGGGGATTCGGGAATTGATTAATCCCCCTAATACTAGGAGCCCCAGACATAGCATTCCCACGTCTTAATAACCTAAGTTTTTGGCTCCTCCCCCCATCATTTATTCTCCTTTTAAGTTCTGCGATAACAGAAT…
	JN018192	--------------------------------------------------------------------------------------------------------------------GCAGCCATAGTGGGGACAGCCCTGAGCCTCCTCATCCGAGCAGAACTAGCTCAACCAGGCTCACTCATTGGTGACGACCAAATTTACAACGTAATCGTTACAGCCCACGCTTTTGTAATAATTTTCTTTATAGTTATACCAATCATAATTGGAGGATTTGGTAACTGGCTAATTCCTCTAATGCTAGGAGCCCCAGACATAGCCTTCCCCCGACTAAATAATCTTAGTTTTTGACTCCTACCACCATCCTTCATTCTCCTCCTAAGATCAGCAATAACTGAAG…
	MH478917	-------------------------------------------------------------------------------------------------------------------------------------ATCCCTTAGTATTTTAATTCGCTCTGAGCTTGCCCAACCAGGCTCCCTCATTGGGGACGATCAAATCTATAATGTAATCGTTACAGCCCATGCCTTCGTTATAATCTTCTTTATAGTTATACCTATCATAATTGGAGGGTTTGGGAACTGACTTATCCCTCTAATATTAGGGGCACCTGATATAGCATTCCCCCGCCTCAATAATTTAAGCTTCTGATTACTACCACCATCGTTTATTCTCCTTTTAAGTTCTGCTCTAACAGAAG…
	JN018112	--------------------------------------------------------------------------------------------------------------------GCCGCCATAGTAGGAACAGCTATGAGTCTGCTCATTCGAGCCGAACTCGCCCAACCCGGGTCACTCATTGGGGACGATCAAATTTATAATGTTATTGTAACAGCCCACGCCTTTGTAATAATCTTTTTTATGGTAATACCCATCATAATTGGAGGATTTGGAAACTGATTAATTCCCTTAATACTAGGTGCACCAGATATAGCCTTTCCCCGACTAAACAATCTTAGCTTCTGGCTTCTACCACCCTCATTTCTTCTTCTTCTCAGTTCAGCCCTAGTCGAAT…
	JN018111	--------------------------------------------------------------------------------------------------------------------GCTGCCATAGTAGGAACTGCCATAAGCCTCCTTATTCGAGCTGAGTTAGCCCAACCAGGCTCTCTCATTGGAGATGATCAAATCTATAATGTTATTGTTACAGCCCATGCTTTTGTTATAATCTTTTTTATAGTAATACCAATCATAATCGGCGGCTTTGGAAATTGACTCATCCCTCTAATATTAGGCGCACCAGATATAGCTTTTCCCCGATTAAATAATCTTAGCTTTTGACTTCTACCACCATCTTTCCTTCTTCTTTTAAGCTCCGCCTTAGTCGAAT…
	JN018117	--------------------------------------------------------------------------------------------------------------------------------------------------------------------------------------------------------------------------------------------------TTTATAGTTATACCAATTATAATTGGTGGTTTCGGAAACTGACTAATTCCATTAATATTAGGCGCCCCAGATATAGCCTTTCCCCGTCTTAATAACTTAAGATTTTGACTCCTTCCCCCGTCTTTTTTACTCCTTTTAAGCTCTGCTCTTGCAGAGT…
	JN018195	--------------------------------------------------------------------------------------------------------------------GCTGCCATAGTAGGAACTTCCCTTAGTTTATTAATTCGAGCCGAACTAGCTCAACCAGGATCTCTCATTGGAGATGATCAAATCTACAATGTTATTGTAACAGCTCACGCTTTTGTTATAATCTTCTTTATAGTAATACCTATCATAATTGGAGGTTTTGGAAATTGACTCATTCCTCTTATATTAGGAGCCCCAGACATAGCATTCCCTCGCCTCAATAATTTAAGTTTCTGACTCTTACCTCCCTCCTTTCTTCTCCTCTTAAGCTCAGCCTTAACAGAAG…
	JN018166	--------------------------------------------------------------------------------------------ATATATCTAATATTTGGAGCATGAGCTGCCATACTAGGAACAGCCCTGAGTTTACTAATCCGAGCAGAACTAGGTCAACCTAGTGCCCTAATTGGAGACGATCAAATCTACAATGTAATTGTGACCGCACACGCCTTCGTCATAATTTTTTTCATAGTAATACCCATTATAATTGGAGGATTCGGAAATTGATTAGTACCATTAATAATTGGGGCGCCAGACATAGCCTTCCCACGACTAAATAATATAAGCTTTTGACTACTCCCCCCATCAATCCTACTACTAATAAGAAGATCAATAGTAGAAA…
	JN018167	--------------------------------------------------------------------------------------------TTATATTTAATCTTCGGAGCATGAGCAGCGATATTAGGAACAGCACTTAGCCTACTAATTCGAGCAGAATTAGGCCAACCCAATGCTTTAATTGGCGACGATCAAATCTATAATGTAATCGTAACAGCCCACGCATTCGTTATAATTTTCTTTATAGTAATACCAATTATAATTGGTGGATTTGGTAATTGACTTGTACCTTTAATAATTGGAGCCCCAGATATAGCATTCCCACGTCTCAATAACATAAGATTCTGATTACTACCACCATCAATCACATTATTAATTAGTTCTTCTATAGTAGAAA…
	JN032339	--------------------------------------------------------------------------------------------------------------------GCCGCAATACTAGGGAGTGCCCTAAGCTTAATAATCCGGATAGAGCTTGGCCACCCAGGGGCTCTTATTGGAGATGACCAAATTTATAACGTAATTGTAACCGCCCACGCATTTGTTATAATTTTCTTTATAGTCATGCCTATTATAATTGGAGGCTTCGGCAACTGGTTAGTCCCCCTAATACTAAGAGCCCCAGACATGGCTTTTCCTCGAATAAATAACCTAAGATTCTGACTTCTTCCCCCCTCACTTATACTACTTCTTACCTCTGCTATAGTAGAAA…
	KY017961	-------------------------------------------------------------------------------------------------------------------------AATATTAGGAAGCGCACTAAGAGTCCTAATCCGAACAGAATTAGGTCATCCAGGCGCTTTAATTGGAGATGACCAAATCTACAATGTAATTGTAACAGCCCACGCTTTTGTTATAATTTTTTTTATAGTTATACCCATTATAATTGGAGGATTCGGAAATTGACTCGTACCATTAATATTAAGAGCACCAGATATAGCTTTTCCACGTATAAATAATTTAAGATTTTGGTTATTACCCCCCTCATTAACACTTCTTCTAACATCAGCTATAGTTGAAA…
	JN018102	--------------------------------------------------------------------------------------------------------------------------------------AGACTTAGAAGCTTAATTCGACTAGAATTAGGTCAACCTGGAAGACTTCTAATAAACGATCAAATTTACAACACCATCGTAACAGCRCACGCTTTTATCATAATTTTCTTTATAGTTATACCTATGATAATCGGAGGATTCGGAAATTGACTTGTTCCCCTTATGCTGAGAGCCCCTGACATAGCATTCCCACGAATAAATAACATAAGATTCTGACTACTGCCCCCATCGCTAACCCTCTTGTTAACAGGATCTTTTACCTCAA…
	JN018105	-----------------------------------------------------------------------------------------------------------------------------CTTGGAGCAAGCCTCAGAACTTTAATCCGACTAGAGCTTGGACAACCCGGATCTTTAATTGGAAACGATCAAATCTATAACACTATCGTAACGGCCCACGCATTTATCATAATCTTCTTTATAGTTATACCAATAATAATCGGTGGGTTCGGAAACTGGCTAGTTCCTTTAATGCTTAGAGCCCCTGACATAGCCTTCCCACGAATAAATAATATAAGTTTTTGACTTTTACCCCCTTCACTAACTCTACTAGTCATAGGATCCTTTACTTCTA…
	JN018189	--------------------------------------------------------------------------------------------------------------------------------------AGATTAAGAACTCTAATTCGCTTAGAATTAGGACAACCAGGAACACTTTTAGGAAGAGATCAAATCTATAATACAATCGTTACAGCGCATGCTTTTGTTATAATCTTCTTTATAGTTATACCAATAATGATCGGAGGTTTTGGAAATTGATTAGTTCCATTAATAATCAGAGCCCCAGATATAGCTTTTCCACGAATAAATAACATAAGATTCTGACTTCTTCCTCCATCTTTAACCTTACTATTATCTAGATCCTTTACAGCCA…
	KT302305	-----------------------------------------------------------------------------------------------------------------------GCAAGGGTGGGTACTAGTTTTAGAATATTAATTCGACTAGAATTAAGAAGTACCTATTCATTAATTAATAGTGATCATTTATTTAATGTGATTGTTACTGCTCATGCATTAATTATAATTTTTTTTATAGTAATACCTATAATAATTGGAGGATTTGGAAATTGATTAGTTCCTATGAGGCTAGGAATACCAGACATAGCTTTTCCTCGAATAAATAATAGGAGATTTTGGTTACTTCCCCCTTCATTTATATTTCTTTCTTTATCTTTATTCAGTGATA…
	KF477300	----------------------------------------------------------------------------------------------------------------CTGGTCTGCCATAGTGGGGACAGCATTAAGAGTGTTGATTCGGGTTGAGTTGGGTCAAATTGGCAGATTGTTGGGGGATGATCAGCTATATAATGTCATTGTTACAGCTCATGCTTTAGTTATGATTTTTTTTATAGTTATACCGATTTTAATTGGCGGGTTTGGAAATTGACTAGTTCCTTTAATATTAGGGGCACCAGATATGGCTTTTCCTCGAATGAATAATTTAAGATTTTGATTATTGCCTCCTTCTTTGGTTTTGTTATTGTTATCGGCTATAGTTGAGG…
	KY017849	----------------------------------------------------------------------------------------GACGTTATATTTTTTGTTTGGGGCTTGAGCAGCCATAGTTGGTTCTGCTTTAAGTGTATTAATTCGGATTGAACTTGGTCAAGTTGGAAGTTTGTTGGGTGATGATCATCTCTATAATGTGATTGTTACGGCGCATGCTTTAATTATAATTTTTTTTATGGTTATACCTATTTTAATTGGGGGGTTTGGAAACTGATTAGTTCCTTTAATATTAGGATCTCCCGATATGGCGTTTCCACGAATGAATAATTTGAGTTTTTGGCTTTTACCACCGTCTTTAGGATTATTGATTATATCTGGGATAGTGGAAA…
	MH382629	-----------------------------------------------------------------------------------------------------------GGAGCTTGAGCTGCTATGATTGGTACAGCTTTAAGAGTATTAATTCGTGTGGAATTGGGGCAAGTAGGAAGATTGTTAGGAGATGATCATTTGTATAATGTGATTGTTACTGCTCATGCTTTAATTATAATCTTTTTTATAGTTATACCTATTTTGATTGGTGGATTTGGGAATTGGTTAGTACCTTTAATATTAGGGGCCCCTGATATAGCTTTTCCTCGTATGAATAATTTAAGATTTTGATTATTACCTCCTTCATTATTATTATTATTATTATCAGCTATGGTGGAGA…
	MH382628	-----------------------------------------------------------------------------------------------------------GGAGTTGGATCAGCTATAGTAGGAACTGCTTTAAGAGTATTGATTCGGGTTGAATTAGGTCAAGTTGGGAGATTGTTGGGGGATGATCATTTATATAATGTGATTGTGACTGCTCACGCTTTAATTATGATTTTTTTTATAGTGATACCAATTCTTATTGGAGGGTTTGGAAACTGGCTAGTTCCTTTAATGTTAGGGGCACCTGACATGGCTTTTCCTCGTATAAATAACTTAAGATTTTGGCTTCTCCCCCCTTCTTTAATATTATTATTATTATCTGCTATAGTAGAGA…
	KX980761	--------------------------------------------------------------------------------------------------------------ATTTGGTCTGCTATGGTTGGTACTGCTTTGAGAGTAATTATTCGGGTAGAATTAGGTCAGGTAGGGAGTTTTTTAGGTGATGATCATTTATATAATGTTGTAGTTACTGCGCATGCTTTAGTTATAATTTTTTTTATAGTTATGCCAGTTTTAATTGGTGGGTTTGGAAATTGGCTAGTTCCTTTAATATTAGGGGCACCCGATATAGCGTTTCCACGTATAAATAATTTGAGATTTTGATTATTACCTCCTTCAATATTATTATTGGTTATGTCTGCGTTGGTTGATA…
	KX980547	--------------------------------------------------------------------------------------------------------TTTGGGGGTTGATCTGCTATAATTGGTACTGCTTTAAGAGTTATTATTCGTATTGAGTTAGGGCAGAGAGGGAGATTTTTAGGCGATGATCATTTATATAATGTGATTGTTACTGCTCATGCTTTAGTTATGATTTTTTTTATGGTAATGCCTATTTTGATTGGAGGATTTGGGAATTGGCTTGTTCCTTTGATATTAGGTGCACCAGATATAGCGTTTCCTCGTATAAATAATTTAAGATTTTGGTTATTGCCCCCCTCATTAATATTATTGTTATTATCAGGTTTAGTAGAGA…
	KX980762	-----------------------------------------------------------------------------------------------------------------------------------------------ATATTGATTCGTGTTGAGTTAGGACAAGTAGGTAGATTTTTAGGGGATGATCATTTATATAATGTTGTAGTTACTGCTCATGCTTTAGTAATAATTTTTTTTATGGTAATACCAGTATTAATTGGCGGGTTTGGAAATTGACTAGTTCCTTTAATATTAGGAGCACCTGATATAGCGTTCCCTCGAATAAATAATTTAAGATTTTGATTATTACCTCCGTCTATTATATTATTAGTATTATCTGCATTAGTTGAGA…
	KY017850	----------------------------------------------------------------------------------------AACATTATATTTTTTATTTGGAATTTGATCTGCTATATTGGGAACAGCTTTAAGAGTAATTATTCGTGTTGAGTTAGGTCAAGTAGGGAGATTATTAGGTGATGATCATTTGTATAATGTGGTAGTAACGGCTCATGCATTAGTTATAATTTTTTTTATAGTTATACCTATTTTGATTGGAGGGTTTGGAAATTGATTAGTACCTTTAATATTAGGTGCTCCAGATATAGCGTTTCCTCGAATAAATAATTTAAGATTTTGGTTGCTTCCTTCTTCTTTAATGCTACTAATTATGTCTGGTTTAACTGAAA…
	MH382632	-----------------------------------------------------------------------------------------------------------GGGGCTTGGTCTGCTATGGTGGGTACGGCTCTTAGTGTGCTGATTCGTGTGGAGCTGGGTCAGGGGGGTAGTTTTTTAGGGGATGATCACTTGTATAATGTAGTAGTAACTGCTCATGCTTTGGTTATAATTTTTTTTATAGTGATACCTATTTTAATTGGAGGGTTTGGGAATTGATTAGTGCCTCTGATATTAGGGGCCCCAGATATAGCTTTTCCTCGAATAAATAATCTTAGTTTTTGGCTTCTTCCACCTTCTGTGTTGCTTTTATTATTGTCTGGACTTGTAGAGA…
	MH382631	-----------------------------------------------------------------------------------------------------------GGAGCTTGATCTGCTATAGTAGGTACTGCTTTAAGAGTGATTATTCGAGTGGAGTTAGGACAAGGAGGAAGATTTTTAGGGGATGATCATTTATATAATGTTGTAGTAACTGCTCATGCGTTAATTATGATTTTTTTTATAGTTATGCCTATTTTAATTGGGGGGTTTGGAAATTGATTAGTTCCTTTAATGTTGGGGGCTCCAGATATAGCTTTTCCTCGTATAAATAATTTAAGATTTTGGCTTCTTCCTCCTGCTATTATGCTTTTATTATTATCTGGTCTTGTAGAAA…
	KY017848	----------------------------------------------------------------------------------------TACTTTGTATTTTTTGTTTGGGGTATGATCGGCTATGTTGGGTACGGCTCTTAGAGTGATAATTCGAGTTGAGTTAGGACAGGTTGGTGGATTTATAGGAGATGATCAACTTTATAATGTGGTTGTAACTGCGCATGCTTTGGTTATGATTTTTTTCATAGTTATGCCCATTTTAATTGGGGGGTTTGGGAATTGATTGGTGCCCCTAATATTAGGGTCTCCTGATATGGCTTTTCCTCGGATGAATAATTTGAGTTTTTGGTTGTTGCCTCCCTCTCTTGTATTGTTGCTTGTATCAGGAATAGTTGATA…
	KY017708	----------------------------------------------------------------------------------------GACTTTATATTTATTGTTTGGTTCTTGATCTGCTATGGTTGGGGTTGCTTTAAGTGTTTTGATTCGAGTTGAATTAGGCCAAGTAGGGAGATTTTTTGGGGATGACCATTTGTATAATGTTATTGTAACAGCTCATGCGTTAGTAATGATTTTTTTTATAGTTATGCCTATTTTAATTGGGGGGTTTGGCAATTGGTTAGTCCCTTTGATACTAGGTGTGCCTGATATAGCTTTTCCGCGGATAAATAATCTTAGTTTTTGGTTATTGCCTTCTTCATTAATTTTGCTATTGGCGTCTTCTTTGGTGGAGG…
	MH382641	-----------------------------------------------------------------------------------------------------------GGAGCTTGAGCTGCTATAGCGGGGACTGCCATAAGAGTATTAATTCGGGTAGAATTAGGTCAGGTGGGGAGTTTTTTAGGGGATGATCATCTATATAATGTGGTGGTTACTGCTCATGCTTTAGTAATAATTTTTTTTATGGTTATGCCTATTTTAATTGGAGGGTTTGGGAATTGGCTGGTGCCTTTGATGTTGGGGGCACCGGATATGGCTTTTCCTCGGATAAATAATTTAAGATTTTGGTTACTGCCACCCTCTTTGATGTTATTACTGATTTCGTCAATAATAGAAA…
	FJ607555	----------------------------------------------------------------------------------------GACTTTGTATTTAATTTTTGGGGCATGAGCGGCGATAGCGGGGACAGCAATGAGTGTTATAATTCGGGTTGAGTTAGGGCAAGTAGGGAGTTTTTTGGGTGATGATCATTTGTATAATGTTGTGGTAACTGCACATGCTTTGGTAATAATTTTTTTTATAGTTATGCCAATTTTGATTGGGGGGTTTGGAAATTGACTGGTTCCTTTAATATTGGGAGCGCCGGATATGGCTTTTCCTCGAATAAATAATTTAAGTTTTTGGTTGCTCCCCCCCTCTTTAGTATTGTTGTTAATTTCATCAATAATAGATA…
	EU068029	----------------------------------------------------------------------------------------------------------------------------------------------AGTGTTGATTCGGGCTGAATTGGGACAGGTAGGGAGTTTGTTGGGGGATGATCATTTATTTAATGTTGTAGTAACTGCTCATGCTTTGGTAATGATTTTTTTTATAGTCATGCCAATTATAATTGGGGGTTTTGGAAATTGGTTAGTTCCTTTAATAATTGGGGCTCCGGATATGGCGTTTCCGCGAATGAATAACTTGAGTTTTTGGTTGCTTCCTCCTTCTTTAATTTTGTTGGTATTTTCTTCTTTAGTGGAGA…
	JX017359	-----------------------------------------------------------------------------------------------------------------TGATCTGCTATAGTGGGGACAGCAATAAGAGTTTTAATTCGGGCGGAGTTGGGGCAAGTTGGAAGATTATTGGGTGATGATCATTTGTTTAATGTGGTGGTTACAGCGCATGCTTTAGTTATGATTTTTTTTATAGTAATACCTATTATAATTGGGGGATTTGGTAATTGGTTAGTACCTTTGATGCTTGGGGCTCCTGACATGGCTTTTCCTCGAATGAATAATTTAAGTTTTTGGTTGTTGCCTCCTTCTTTAATTTTATTGGTTATTTCTTCGATAGTGGAGA…
	MK419709	---------------------------------------------------------------------------------------------------------------------------------------------------------------------------------------------------------------------------------------------TTTTTTTTATAGTGATACCAGTGTTAATTGGAGGTTTTGGTAATTGATTGGTTCCTATAATAATTGGGGCTCCTGATATAGCGTTTCCTCGTATAAATAATTTAAGATTTTGGTTACTTCCTCCTTCTTTATTAATGTTAATTATTTCTTCAATGGTGGATT…
	KY017818	----------------------------------------------------------------------------------------AACTTTGTATTTTATTTTGGGGTTGTGGGCGAGAATAGTTGGTACTTCTTTAAGAATATTAATTCGTATAGAGTTAGGACATGCTGGTAGATTAATAGGAGATGATCAAATTTATAATGTAGTAGTTACTGCTCATGCTTTGGTAATAATTTTCTTTATAGTTATGCCTGTGTTAATTGGGGGGTTTGGAAATTGATTAGTTCCTTTAATGATTGGAGCTCCAGATATAGCTTTTCCTCGGATAAATAATTTAAGTTTTTGATTATTACCGCCTTCTATTACTTTGTTGATATTATCTGCTTTAATAGATA…
	MK419687	-----------------------------------------------------------------------------------------------------------GGAGTGTGATCGGCTATAATAGGCACTTCGTTGAGTGTATTAATTCGAATGGAATTGGGTCATGTAGGAAGTTTATTGGGAAACGATCATTTATATAATGTGGTAGTTACAGCTCTTGCTTTAATTATAATTTTTTTTATGGTAATGCCTGTATTGATCGGTGGCTTTGGAAATTGGTTAGTACCTTTGATGACTGGGGCTCCTGATATAGCTTTTCCTCGAATAAATAATCTTAGATTTTGATTATTACCACCTTCTATAAGTTTGTTAATTTTATCATCATTAAGTGATG…
	MK419697	-----------------------------------------------------------------------------------------------------------GGGTTATGATCTGCCATAATAGGGACTTCTTTAAGAGTAATTATTCGTATGGAATTAGGGAATGTGGGTGGATTTTTAGGAGATGATCAGATTTACAATGTAATTGTTACTGCACATGCTTTAGTTATAATTTTTTTTATAGTGATGCCTGTGTTAATTGGTGGGTTTGGGAATTGATTAATCCCTTTAATGATTGGAGCCCCTGATATAGCTTTTCCTCGTATGAATAATTTAAGATTTTGGTTACTTCCACCTTCTATAATTATACTATTATTATCGTCTATAAGTGATA…
	MK419698	-----------------------------------------------------------------------------------------------------------GGTTTGTGGTCTGCCATAATGGGTACTTCTTTAAGAGTAATTATTCGGATGGAATTGGGTAATGTTGGAGGATTTTTAGGGGATGATCAGATTTATAATGTAGTTGTGACTGCTCATGCTTTAGTAATGATTTTTTTTATGGTTATACCAGTATTGATTGGTGGATTTGGGAATTGACTTATTCCGTTAATGATTGGGGCTCCTGATATGGCTTTTCCTCGGATAAATAATTTGAGATTTTGGCTTCTTCCTCCTTCTATGGTTATATTATTGTTATCTTCTTTAAGAGATA…
	MK419714	-----------------------------------------------------------------------------------------------------------GGGATATGATCTGCTATAGTAGGTACATCATTAAGAATATTAATTCGAATGGAATTAGGGCATGTTAGAAGATTAATAGGAAGAGATCATTTATATAATGTTATTGTAACTAGACATGCTTTAGTAATAATTTTTTTTATAGTAATACCAGTATTAATTGGTGGTTTTGGAAATTGATTAGTCCCTTTAATAATTGGGGCTCCTGATATAGCTTTTCCACGAATAAATAATTTAAGATTTTGATTATTACCTTCATCTTTAATGTTATTAATATTATCTTTATTAAGAGATG…
	MK419723	-----------------------------------------------------------------------------------------------------------GGAGTCTGATCTGCTATGATAGGGACTTCTTTAAGAGTATTAATTCAAATAGAGTTAGGACATATTGGAAGATTATTTAATGATGATCAAGTATATAATGTAATTGTTACTGCTCATGCTTTAGTAATAATTTTTCTTATAGTAATACCAGTATTAATCGGGGGATTTGGAAATTGATTAGTTCCTTTAATAATTGGTGCCCCAGATATAGCATTTCCTCGGATGAATAACTTAAGTTTTTGGCTTCTTCCCCCATCAATAATGTTATTGATAATGTCATCGATAGTGGACA…
	MK419720	-----------------------------------------------------------------------------------------------------------GGGGTTTGATCTGCCATAATGGGTACTTCATTGAGAGTTTTAATTCGATTAGAATTGGGTCATGTGGGTAGATTATTTAGAGATGATCAGGTATATAATGTAATTGTAACTTCTCATGCATTAGTAATGATTTTTTTTATAGTTATACCTGTTTTAATCGGAGGATTTGGTAATTGATTGGTCCCTCTAATAATTGGGGCTCCGGATATAGCTTTTCCACGAATGAATAATTTAAGATTTTGACTTCTTCCACCTTCTTTAATGCTATTGATATTATCATCTATGGTTGATG…
	MK419683	-----------------------------------------------------------------------------------------------------------GGGGCTTGATCTGCTATAATAGGGACATCATTAAGAGTAATGATTCGTATAGAATTAGGTCATGTCGGGAGATTATTAGGTAACGATCAATTATATAATGTGGTTGTAACATCACATGCTTTAGTGATGATTTTTTTTATAGTAATACCAGTATTAATTGGTGGTTTTGGAAATTGGCTGATTCCATTGATGATTGGGGCTCCAGATATAGCGTTTCCTCGTATAAATAATTTGAGTTTTTGGTTATTACCTCCTTCAATAGGTTTACTTATACTTTCTTCAATAAGAGATG…
	MK419690	-----------------------------------------------------------------------------------------------------------GGTGTTTGGTCTGCAATAATAGGTACATCATTAAGAGTAATAATTCGTATGGAATTAGGACATTTAGGGAGATTATTAGGTAATGATCATTTATATAATGTGGTTGTTACTTCACATGCTTTAGTAATGATTTTTTTTATAGTAATACCAGTATTAATTGGTGGCTTTGGAAATTGATTAGTACCATTAATAATTGGTGCGCCGGATATAGCTTTTCCTCGAATAAATAATCTTAGATTTTGGTTATTACCTCCTTCAATAGGGTTGTTGATACTTTCTTCGATAAGAGATG…
	MK419681	-----------------------------------------------------------------------------------------------------------GGGTTGTGGTCTGCAATAATAGGGACTTCTTTAAGAGTATTGATTCGAATAGAATTAGGACATACAGGAAGTTTACTGGGGAATGATCACTTATATAATGTAGTTGTAACCGCTCATGCATTGATTATAATCTTTTTTATAGTTATGCCGGTTTTAATTGGGGGTTTTGGAAATTGATTAGTTCCATTAATAATTGGGGCTCCTGATATAGCTTTTCCTCGAATGAATAATTTAAGTTTTTGATTATTACCTCCTTCTTTAATATTACTATTATTGTCTTCTTTAAGAGATG…
	MK419718	-----------------------------------------------------------------------------------------------------------GGAGTGTGATCAGCCATAATTGGTACGTCATTGAGAATACTTATTCGTATAGAATTGGGTCATGTTGGTAGATTATTAGGAAGTGATCATCTCTATAATGTGGTGGTAACTGCACATGCTTTGGTGATAATTTTTTTTATAGTTATGCCTGTTATGATTGGCGGTTTTGGTAATTGGTTAGTTCCTTTAATAATTGGAGCACCTGATATAGCATTTCCACGTATGAATAATCTTAGATTTTGATTATTACCTCCATCTTTAGGTTTATTATTATTATCTTCTTTAAGAGGGG…
	MK419717	-----------------------------------------------------------------------------------------------------------GGATTTCGATCAGCTATAATAGGGACTTCATTAAGAATATTAATTCGTATAGAATTAGGCCATATTGGTAATTTATTAGGAAGAGATCATATATACAATGTTATTGTAACTGCTCATGCATTAATTATGATTTTTTTTATAGTTATACCTGTTCTAATTGGAGGATTTGGAAATTGATTAGTTCCTTTAATAATTGGAGCTCCAGATATAGCTTTTCCTCGAATAAATAACTTGAGATTCTGGTTGTTACCTCCTTCTATAGTATTATTGTTATTTTCTTCTTTAAGAGGGG…
	MK419724	-----------------------------------------------------------------------------------------------------------GGAATGTGATCAGCTATATTAGGTACTTCTTTGAGAATGATAATTCGAATGGAGCTAGGTCATTTAGGAAGATTTTTAGGAAGAGATCACATGTATAATGTTATTGTTACTGCCCATGCATTAGTAATGATTTTTTTTATAGTTATACCAGTAATAATTGGAGGTTTTGGGAATTGACTGATTCCATTGATAATTGGAGCTCCGGATATAGCTTTTCCTCGGATAAATAATTTAAGTTTTTGATTATTACCCCCATCTATAGGGTTATTGATGTTATCTTCAATGGTTGATG…
	MK419716	---------------------------------------------------------------------------------------------------------------------------------------------------------------------------------------------------------------------------------------------TTTTTTTTATAGTTATGCCTGTTTTAATTGGGGGTTTTGGTAATTGACTGGTTCCTTTAATGATTGGGGCTCCAGATATGGCTTTTCCTCGAATAAATAATTTAAGATTTTGGTTACTTCCCCCGTCGTTGAGTTTATTAATGTTATCTTCTTTAAGAGATG…
	MK419711	-----------------------------------------------------------------------------------------------------------GGAATATGGTCTGCAATATTAGGTACATCTTTAAGAATAATGATTCGAATAGAGTTAGGGCATTTAGGTAGATTTTTAGGAAGAGATCATTTATATAATGTGATTGTAACTGCTCATGCTTTAGTAATGATTTTTTTTATAGTAATACCAGTAATAATTGGGGGTTTTGGAAATTGGTTGATTCCTTTAATGATTGGGGCTCCTGATATAGCTTTTCCTCGAATAAATAATTTGAGTTTTTGATTATTACCTCCTTCAATGGGAATGTTGTTGCTTTCTTCTATAACTAATG…
	MK419710	-----------------------------------------------------------------------------------------------------------GGTATATGGTCGGCAATAATAGGGACTTCTTTAAGAATAATTATTCGAATAGAATTAGGACATGTAGGGAGATTTTTAGGGAGTGATCATATATATAATGTAATTGTTACAGCTCATGCTTTAGTAATAATTTTTTTTATAGTTATACCTGTAATAATTGGGGGATTTGGAAATTGACTAGTTCCTTTAATAATTGGGGCTCCTGATATAGCTTTTCCTCGAATAAATAATTTAAGTTTTTGGTTGCTGCCTCCTTCTCTAGCAATATTAATGTTATCTTCAATAACTGATG…
	MK419706	-----------------------------------------------------------------------------------------------------------GGTTTATGATCAGCGATATTAGGGACTTCATTAAGTGTACTGATTCGATTAGAATTAGGGAGATTAGGAAGATTGCTTGGGGATGATCATATATATAATGTAATTGTTACTGCTCATGCTTTAGTAATAATTTTTTTTATAGTTATACCCGTAATGATTGGAGGATTTGGAAATTGATTAATTCCTATAATGATTGGGGCTCCTGATATAGCTTTTCCTCGAATAAATAATTTAAGTTTTTGATTACTTCCCCCTTCAGCAGGGATATTAATTTTATCTTCAGTAAGAGATT…
	MK419707	-----------------------------------------------------------------------------------------------------------GGAGTTTGATCATCTATAATAGGTACGGCTTTAAGAGTGATGATTCGGTTAGAGTTAGGACATGTGGGTAGAATGTTAGGTAATGATCATATTTATAATGTAGTAGTTACTGCACATGCTTTAGTTATAATTTTTTTTATAGTTATACCTGTAATAATTGGTGGTTTTGGAAATTGATTAATTCCTTTAATAATTGGTGCTCCTGACATAGCTTTTCCTCGTATGAATAATTTAAGATTTTGATTACTTCCACCTTCAATAATAATATTAATTTTATCAGCTATAAGTGATT…
	MK419693	-----------------------------------------------------------------------------------------------------------GGGATATGGGCTTCTATAATAGGAACTGCTTTAAGAGTAATAATTCGAATAGAATTAGGTCATGTGGGAAGTTTATTAGGAAATGATCATATATATAATGTAGTAGTTACTGCTCATGCATTAGTTATAATTTTTTTTATAGTTATACCTGTAATAATTGGAGGTTTTGGGAATTGGTTAATTCCTTTAATAATTGGGGCACCTGATATAGCTTTTCCTCGAATAAATAATTTAAGATTTTGATTGTTACCTCCTTCAATTATTATATTATTATTTTCAGCTTTTAGAGATA…
	MK419702	-----------------------------------------------------------------------------------------------------------GGATTGTGAGCATCTATAATAGGGACATCTTTAAGCATATTAATTCGATTAGAGTTAGGTAGATTAGGGAGTTTACTAGGTAATGATCATGTATATAATGTTATTGTTACTGCTCATGCTTTGGTAATAATTTTTTTTATAGTAATACCTGTAATAATTGGAGGTTTTGGAAATTGGTTAGTACCTTTAATAATTGGGTCCCCTGATATAGCTTTTCCACGGATAAATAATTTAAGATTTTGGTTATTGCCTCCTTCTATAATAATACTAGTATTATCTTCTTTTGTAGATG…
	MK419708	-----------------------------------------------------------------------------------------------------------GGTGTTTGATCTGGAATAGTAGGAACATCTCTCAGAATATTGATTCGAATGGAGTTGGGTAATGTAGGGAGATTGTTAGGGGATGATCATGTATATAATGTAGTTGTAACGGCTCACGCGCTGGTAATAATTTTTTTTATAGTTATACCTGTATTAATTGGAGGCTTTGGTAATTGATTAGTTCCTTTAATAATTGGGGCTCCGGATATAGCATTTCCTCGTATAAATAACTTGAGTTTTTGGCTTTTACCGCCATCTTTAGGTTTATTATTATTGTCTTCAATAAGAGATG…
	MK419705	-----------------------------------------------------------------------------------------------------------GGAGTTTGATCTGGAATGATAGGTACTTCTTTGAGAATATTAATTCGTATGGAGTTGGGGAATGTGGGAAGATTAATAGGAGATGATCAAGTTTATAATGTAATTGTAACGGCTCATGCATTGATTATAATTTTTTTTATAGTCATACCAGTATTAATTGGGGGTTTTGGTAATTGACTGGTTCCTATGATGATTGGGGCACCGGATATAGCTTTTCCTCGAATGAATAATTTAAGTTTTTGGCTTTTACCTCCTTCTTTAGGGTTGTTGTTGTTATCATCATTAAGTGATG…
	MK419701	-----------------------------------------------------------------------------------------------------------GGAGTTTGATCTGGGATAATAGGTATATCATTAAGTATATTAATTCGATTAGAGTTAGGAAATATTGGAAGATATTTAGGGGATGATCAAGTGTATAATGTAGTTGTTACTTCTCATGCATTAGTAATAATTTTTTTTATAGTAATACCGGTGTTGATTGGTGGTTTTGGAAATTGGTTAGTTCCTATAATAATTGGAGCTCCTGATATAGCTTTTCCTCGAATAAATAATTTAAGTTTTTGGTTATTACCTCCTTCTCTTTGTTTATTATTATTGTCTTCTTTAAGAGATA…
	MH382643	-----------------------------------------------------------------------------------------------------------GGGGTTTGGTCTGGGTTAGTGGGTTCTGGCTTTAGTATATTGATTCGTGTGGAGTTAGGGCAGGTTGGTAGTTTGTTTGGTGATGATCATTTGTATAACGTTATTGTAACAGCGCATGCGCTGATTATGATTTTTTTTATGGTTATGCCAATTTTAATTGGAGGTTTTGGTAATTGATTGATTCCTTTAATGATTGGGTCTCCTGATATGGCTTTTCCTCGTATGAATAATCTTAGTTTTTGATTACTGCCTCCTTCATTGATAATGCTGTTTATGTCATCTATAGTTGATG…
	MH382642	-----------------------------------------------------------------------------------------------------------GGTGTTTGATCTGGTATAATGGGGTCAGGGCTTAGTGTGCTTATTCGTGTAGAATTGGGTCAGGTTGGTAGATTATTGGGTAATGATCACTTGTATAATGTTATTGTTACCGCGCATGCACTGGTTATGATTTTTTTTATAGTTATGCCTATTTTAATAGGGGGCTTTGGCAATTGGCTTGTTCCTTTAATGTTAGGTTCTCCTGATATAGCTTTCCCTCGTATGAATAATTTAAGTTTCTGATTGTTGCCCCCTTCTTTAGTTTTATTGATTTTGTCTTCTGGGGTTGGGG…
	KF716996	--------------------------------------------------------------------------------------------------------------------------------------------------------------------------------GGCGTTATAGGGGATGATCAAGTTTATAATGTAATTGTAACTGCTCATGCTTTAGTGATGATTTTCTTTATAGTGATACCTATTTTGATTGGTGGATTTGGTAATTGATTGGTTCCTCTGATGTTAGGAGCTCCTGATATGGCCTTTCCGCGTATGAATAATTTAAGATTTTGGTTGTTGCCTCCATCTTTAATATTATTAAGTCTTTCTTCTGTTAGAGATA…
	KF716997	-----------------------------------------------------------------------------------------------------------------------------------------------------------------------------GGCGGGGTTATAGGAGATGATCATGTTTATAATGTTGTGGTTACTGCGCATGCGTTGGTTATGATCTTTTTTATAGTTATACCTATTTTAATTGGGGGATTTGGAAATTGATTAGTTCCTTTGATGTTAGGGGCTCCTGATATAGCTTTCCCCCGAATAAATAATTTAAGATTTTGATTATTACCTCCTTCTTTAATATTACTAAGCCTTTCGTCAGTTAGTGATA…
	MK419738	-----------------------------------------------------------------------------------------------------------GGAGCGTGAGCCGCTATATTAGGGACTGCTATAAGAGTTGTTATTCGGATAGAGCTAGGACAGGTGGGGTCATTAGTAGGTGACGACCAAATATATAATGTAATTGTTACAGCTCATGCATTGGTTATGATCTTTTTTATGGTGATACCTGTTTTAATTGGTGGCTTTGGAAACTGATTAGTCCCGTTAATGATCGGTGCCCCAGATATAGCGTTTCCACGAATAAATAATTTAAGTTTTTGATTGTTGCCTTCTTCATTAATATTATTATTATTATCTTCTATGAGTGATG…
	MK419782	-----------------------------------------------------------------------------------------------------------GGGGCTTGGGCCGCCACGTTAGGGACTGCTATAAGAGTGATTATTCGTTTGGAATTGGGTCAGGTTGGGTCTTTAATAGGGGACGATCAAGTATATAATGTAGTGGTTACTGCTCATGCTTTAGTAATAATTTTTTTTATGGTTATGCCAGTTATAATTGGGGGGTTTGGAAATTGATTAGTTCCTTTAATAATTGGGGCGCCGGATATGGCTTTCCCTCGAATAAATAATCTAAGTTTTTGGTTGCTTCCTTCATCATTAATGTTATTGATATTGTCTTCTTTAAGAGATA…
	MK419753	-----------------------------------------------------------------------------------------------------------GGGGCGTGGGCTGCAATATTAGGTACGGCTATAAGAGTAATTATTCGAATGGAATTGGGTCAAGTAGGATCGTTGATGGGTGATGATCAGGTGTATAATGTGGTGGTAACAGCACATGCTTTGGTTATGATTTTTTTTATAGTAATACCAGTATTGATTGGAGGATTTGGTAATTGATTAGTACCATTAATAATTGGGGCTCCGGATATGGCTTTTCCTCGGATGAATAATTTGAGTTTTTGGCTTTTGCCTTCTTCGTTAATGATGTTAATAATATCATCATTGAGAGATA…
	MK419778	-----------------------------------------------------------------------------------------------------------GGAGCGTGGGCTGCTATGTTGGGGACGGCTATGAGAGTAATTATTCGGATAGAATTAGGGCAAGTGGGGTCTTTGGTCGGGGATGACCAGGTATATAATGTTATTGTCACAGCTCATGCGTTAGTGATGATTTTTTTTATAGTAATACCTGTATTGATTGGGGGATTTGGAAATTGGTTGGTTCCTTTAATAATTGGAGCTCCCGACATGGCTTTCCCTCGAATAAATAATCTTAGATTTTGGTTGTTGCCTTCTTCTTTAATGTTGTTATTGTTGTCATCGATGAGAGACG…
	MK419827	-----------------------------------------------------------------------------------------------------------GGTGCGTGAGCTGCTATGTTAGGGACTGCTATGAGAGTTTTGATTCGGGTTGAATTAGGCCAAGTAGGCTCTTTAATGGGGGATGATCAGTTGTATAACGTTGTTGTGACTGCACATGCTCTAGTTATGATTTTTTTTATAGTAATGCCTATTTTAATTGGGGGATTTGGTAATTGGTTGGTGCCTTTGATAATTGGGGCTCCTGATATGGCTTTTCCACGAATAAATAATTTGAGTTTTTGGCTATTACCACCTTCTTTGATGCTGTTATTGAGATCTTCTTTGAGAGATA…
	MK419748	-----------------------------------------------------------------------------------------------------------GGTGCGTGGGCTGCTATGTTAGGGACTTCTATGAGCGTGATTATTCGTATAGAATTGGGGAATGTGGGGGCATTGATAGGTGATGACCAGGTTTATAATGTTGTGGTTACTGCACATGCATTAGTAATAATTTTTTTTATAGTTATACCGGTATTGATTGGGGGTTTTGGAAATTGATTGGTACCTTTGATGATTGGGGCTCCGGATATAGCTTTTCCTCGTATAAACAATTTGAGTTTTTGGCTTCTCCCTTCTTCTTTGGCATTATTGTTGTTATCAGCTATAAGAGATA…
	MK419804	-----------------------------------------------------------------------------------------------------------GGTGCTTGGGCTGCTATATTAGGTACAGCTATAAGAGTGTTGATTCGGGTGGAGTTAGGGCAAGTTGGTTCTTTAATGGGGGATGACCAATTATATAATGTGGTAGTGACTGCCCATGCTTTAGTGATAATTTTTTTTATAGTTATACCGGTTTTAATCGGCGGGTTTGGTAATTGGTTAGTGCCTCTAATAATTGGGGCTCCCGATATAGCTTTTCCTCGAATAAATAATTTGAGATTTTGATTACTCCCTCCCTCATTAAGATTATTGTTAATTTCTTCAATGAGAGATG…
	MK419736	-----------------------------------------------------------------------------------------------------------GGGGCTTGGGCTGCTATATTGGGGACTGCTATGAGAGTAATTATTCGGATGGAGTTAGGGCAGGTAGGGTCATTGATGGGGGATGATCAGTTATATAATGTAGTAGTTACGGCTCATGCTTTAGTAATAATTTTTTTTATAGTTATACCTGTAATGATTGGGGGTTTTGGAAATTGGTTGGTTCCATTGATGATTGGAGCTCCTGATATGGCTTTTCCTCGAATGAATAATCTTAGATTTTGGTTATTACCTTCTTCTTTGATGTTACTATTGATGTCTTCAATGAGAGATA…
	MK419803	-----------------------------------------------------------------------------------------------------------GGGGCTTGGGCGGCGATGTTAGGAACTGCTATGAGTGTTATTATTCGAATGGAATTAGGACAGGTTGGGTCTTTGATGGGTGATGATCAGGTTTATAATGTTGTTGTTACAGCGCATGCGCTGGTTATAATTTTTTTTATAGTTATGCCAGTTATAATTGGGGGATTTGGAAATTGATTAGTACCTTTGATGATTGGGGCTCCGGACATAGCTTTTCCTCGTATGAATAATTTGAGTTTTTGGCTTTTGCCTTCATCTTTGATATTGTTATTGTTATCTTCCTTGAGAGATA…
	MK419788	-----------------------------------------------------------------------------------------------------------GGGGCATGGGCTGCTATATTGGGAACTGCTATAAGTGTAATTGTACGGATGGAATTAGGGCAAGTAGGAGCTTTAATGGGGGATGATCAGCTTTATAATGTGATTGTCACAGCTCATGCTTTAGTGATAATTTTTTTTATAGTTATACCTGTGTTGATTGGGGGTTTTGGAAATTGATTGGTGCCTTTGATAATTGGGGCGCCTGATATAGCRTTTCCTCGTATAAATAATTTGAGATTTTGGTTGTTACCGYCTTCTTTAGCTTTATTATTAATATCTTCTTTGAGAGATG…
	MK419783	-----------------------------------------------------------------------------------------------------------GGGGTGTGGGCAGCTATATTGGGTACTGCTATAAGAGTTATTATTCGAATGGAGTTGGGTCAGGTGGGGTCTTTGTTGGGGGATGATCAGGTTTATAATGTGGTGGTTACGGCTCATGCTTTGGTTATAATTTTTTTTATGGTGATGCCGGTATTGATTGGGGGGTTTGGAAATTGGCTAGTTCCTTTGATGATTGGGGCTCCTGATATGGCTTTCCCTCGGATAAATAATTTGAGTTTTTGGTTGTTGCCGAGTTCTTTAATATTGTTATTGCTGTCTTCTTTAAGAGATA…
	MK419755	-----------------------------------------------------------------------------------------------------------GGTGCGTGAGCAGCTATGTTGGGTACAGCAATAAGAGTAATTATTCGTATAGAGTTGGGTCAAGTAGGTTCGTTAATAGGAGACGATCAAGTGTATAATGTAGTGGTTACTTCTCATGCATTGGTGATGATTTTTTTTATAGTAATACCGGTGTTGATTGGGGGATTTGGAAATTGACTGGTTCCTTTGATAATTGGGGCTCCTGATATAGCGTTTCCTCGAATAAATAATTTGAGTTTTTGGCTTTTACCTTCTTCTTTGATGTTGTTATTAATATCTTCTATAACGGATA…
	MK419732	-----------------------------------------------------------------------------------------------------------GGAGCGTGAGCTGCTATATTAGGAACTGCTATAAGAGTTTTAATTCGGGCTGAGTTAGGGCAGGTTGGGACTTTGATAGGGGATGATCAGTTGTATAATGTAGTAGTTACTGCGCATGCTTTGGTAATAATTTTTTTTATAGTTATACCGGTATTAATTGGGGGTTTTGGAAATTGGTTAGTGCCTTTAATAATTGGAGCGCCTGATATGGCGTTTCCTCGTATAAATAATTTGAGTTTTTGATTATTGCCTCCTTCTTTGATACTTTTATTGGTGTCTTCTTTAAGAGATA…
	MK419746	-----------------------------------------------------------------------------------------------------------GGGGCTTGGGCTGCTATATTAGGTACTTCTATAAGTGTAATAATTCGGATTGAGTTAGGGCAAGTAGGATCATTTATAGGAGATGATCAGGTGTATAATGTAGTAGTGACAGCGCATGCATTAGTAATAATTTTTTTTATAGTTATACCTGTATTAATTGGGGGATTTGGAAATTGGTTAGTGCCGTTGATGATTGGGGCCCCTGATATAGCTTTTCCTCGAATAAATAATTTGAGATTTTGATTGTTACCTTCTTCTTTAATAATATTGTTATTGTCAGCTATAATTGATA…
	MK419779	-----------------------------------------------------------------------------------------------------------GGAGCGTGAGCGGCTATATTAGGCACTGCTATAAGAGTTATTATTCGAATAGAATTAGGACAGATTGGTTCTTTAGTGGGGGATGATCAAATGTATAATGTAGTGGTCACAGCGCATGCTTTTGTCATGATTTTTTTTATAGTGATACCAGTGTTAATTGGAGGTTTTGGGAATTGGTTAGTCCCATTAATGATTGGGGCTCCGGATATAGCTTTTCCTCGAATAAATAATCTTAGTTTTTGGCTTCTCCCGTCTTCGCTTATGTTATTGTTGTTGTCTTCTTTGAGAGATA…
	MK419785	---------------------------------------------------------------------------------------------------------------------------------------------------------------------------------------------------------------------------------------------------------------------------------------------------------------------CAGATATAGCTTTTCCTCGAATAAATAATTTGAGTTTTTGGTTGTTGCCGTCGTCTTTAATATTATTGTTGTTGTCTTCTATAAGAGATA…
	MK419756	-----------------------------------------------------------------------------------------------------------GGGGGTTGGGCAGCAATGTTAGGAACTGCTATAAGAGTTATTATTCGTATGGAGTTAGGGCAGGTGGGGGCTTTGGCAGGAGATGATCAGTTGTATAATGTGGTGGTTACAGCTCATGCGTTGGTGATAATTTTTTTTATAGTAATGCCTGTATTGATTGGAGGATTTGGTAATTGGTTAGTACCGTTAATAATTGGGGCTCCAGATATAGCGTTTCCCCGAATAAATAATTTAAGATTTTGATTGTTACCTCCTTCTTTGAGTTTGTTGTTATTATCTTCTATGAGAGATA…
	MK419734	-----------------------------------------------------------------------------------------------------------GGTTCGTGAGCTGCGATGTTAGGTACAGCAATAAGAGTAGTTATTCGAATGGAGTTAGGGCAAGTAGGAGCGTTATTAGGAGATGATCAATTGTATAATGTGGTTGTTACAGGTCATGCTTTAGTTATGATTTTTTTTATAGTTATGCCTGTATTGATTGGAGGATTTGGAAATTGGTTAGTTCCTTTAATGATTGGAGCGCCAGATATAGCTTTTCCTCGTATAAATAATTTGAGTTTTTGGTTGTTGCCATCTTCTTTGATATTGCTTTTAATAGCTTCTATAAGAGATA…
	MK419786	-----------------------------------------------------------------------------------------------------------GGGGTTTGGGCAGCGATACTAGGGACTGCTATAAGAGTTGTGATTCGTACGGAGTTAGGGCATGTTGGGGCTTTAATAGGAGATGACCAGTTGTATAATGTAGTAGTTACAGGTCATGCTTTGGTAATGATTTTTTTTATAGTGATACCGGTATTGATTGGTGGATTTGGGAATTGGTTAGTGCCTTTAATAATTGGGGCTCCTGATATGGCTTTTCCTCGAATGAATAATTTAAGATTTTGGTTGCTTCCTTCTTCTTTAACTTTATTATTAATATCTTCTATGAGTGATA…
	MK419802	---------------------------------------------------------------------------------------------------------------------------------------------------------------------------------------------------------------------------------------------------TTATAGTGATGCCAGTTTTGATCGGAGGATTTGGTAATTGGTTAGTGCCTTTAATAATTGGGGCGCCTGATATAGCTTTTCCGCGAATAAATAATTTAAGTTTTTGATTATTACCTCCTTCTTTGAGTTTGTTATTAATATCCTCTATAAGTGATA…
	MK419828	-----------------------------------------------------------------------------------------------------------GGAGCGTGAGCGGCTATATTAGGTACTGCTATAAGAGTATTGATTCGGGTAGAATTGGGACAAGTGGGATCTTTATTAGGAGATGATCAATTATATAATGTTGTAGTTACAGCTCATGCTTTAGTAATGATTTTTTTTATGGTAATGCCAGTATTAATTGGGGGTTTTGGAAATTGGTTGGTCCCTTTAATAATTGGAGCACCAGATATAGCTTTTCCTCGTATAAATAATTTAAGATTTTGATTATTACCCCCTTCGTTAATATTGCTTCTTATTTCTTCTATAAGAGATG…
	MK419775	-----------------------------------------------------------------------------------------------------------GGTGCTTGAGCTGCTATATTAGGTACTGCTATAAGTGTAATTATTCGTATAGAATTAGGTCAAGTGGGTGCTTTGTTAGGAGATGATCAATTGTATAATGTTGTAGTTACTGCACATGCGTTAGTTATAATTTTTTTTATAGTGATGCCTATTTTAATTGGAGGTTTTGGAAATTGGTTGGTTCCTTTAATGATTGGGGCTCCAGATATAGCTTTTCCCCGTATAAATAATTTAAGTTTTTGATTACTTCCTCCTTCTTTAAGATTATTATTATTATCTTCTATAAGAGATA…
	MK419757	-----------------------------------------------------------------------------------------------------------GGTGTGTGGTCTGCAATGTTGGGGACTGCAATGAGAGTGATTATTCGAATAGAATTAGGCCAAGTTGGGTCTTTGATGGGAGATGATCAGGTTTATAATGTAGTAGTTACTGCTCATGCGTTGGTTATGATTTTTTTTATAGTGATGCCTGTGTTGATTGGGGGATTTGGAAATTGATTGGTTCCTTTAATGATTGGGGCTCCTGATATAGCTTTTCCTCGAATAAATAATTTGAGTTTTTGATTGTTGCCCTCTTCTTTGATATTATTATTATTATCCTCGTTAAGAGATA…
	MK419765	-----------------------------------------------------------------------------------------------------------GGGGCTTGGGCGGCTATATTAGGGACTGCTATAAGTGTAATTATTCGAATGGAGTTAGGACAGGTAGGTTCATTAATAGGAGATGATCAGATTTATAATGTAGTGGTGACAGCGCATGCTTTAGTGATGATTTTTTTTATGGTAATGCCAGTACTTATTGGGGGATTTGGAAATTGATTGGTGCCGTTGATAATTGGGGCTCCTGATATAGCTTTTCCTCGAATGAATAATTTGAGTTTTTGGTTGCTTCCTTCTTCTTTAATGTTATTATTAATGTCGTCAATAAGAGATG…
	MK419752	-----------------------------------------------------------------------------------------------------------GGAGCGTGAGCTGCTATATTGGGGACTGCTATGAGAGTAATTATTCGAATGGAGTTGGGGCAGGTTGGGGCTTTGATAGGAGATGACCAGGTTTATAATGTGGTGGTAACTGCGCATGCGTTAGTTATAATTTTTTTTATGGTTATGCCAGTGTTGATTGGGGGATTTGGAAATTGGTTGGTTCCATTGATGATTGGAACTCCGGATATGGCTTTTCCTCGAATAAATAATTTAAGTTTTTGATTATTACCTTCGTCTCTTATATTGTTGTTGTTATCGTCTATGAGAGATA…
	MK419749	-----------------------------------------------------------------------------------------------------------GGGGCATGGTCTGCTATATTAGGTACTGCTATGAGAGTGATTATTCGGATGGAGTTAGGACAAGTGGGGGCTTTGATAGGAGATGATCAAATTTATAATGTAGTGGTGACAGCTCATGCCTTTGTAATGATTTTTTTTATGGTGATGCCAGTGTTGATTGGAGGGTTTGGAAATTGGTTGGTTCCTTTAATGATTGGGGCGCCGGATATAGCTTTTCCACGAATAAATAATTTGAGATTTTGGTTATTACCTTCTTCTTTAATATTATTGTTGATATCTTCTGTGAGAGATA…
	MK419750	-----------------------------------------------------------------------------------------------------------GGGGCTTGAGCGGCGATATTGGGTACGGCTATGAGTGTTATTATTCGGATGGAGTTAGGACAAGTGGGCTCATTGATAGGGGATGATCAAGTGTATAATGTGGTTGTGACAGCGCATGCGTTGGTTATGATTTTTTTTATGGTTATGCCTGTGTTGATTGGTGGGTTTGGGAATTGATTAGTTCCTTTAATAATTGGGGCTCCTGATATGGCTTTTCCTCGTATAAATAATTTGAGTTTTTGGTTGTTACCTTCTTCTTTGATGTTGTTGTTGTTGTCGTCTATAACAGATA…
	MK419726	-----------------------------------------------------------------------------------------------------------GGGGCGTGGGCTGCTATATTAGGGACGGCTATAAGTGTAATTATTCGTATAGAATTGGGTCAGGTTGGATCGTTGATAGGAGATGATCAGGTTTATAATGTGGTGGTGACTGCACATGCTTTGGTTATAATTTTTTTTATGGTTATGCCTGTATTGATTGGGGGTTTTGGAAATTGATTGGTGCCTTTAATAATTGGTGCTCCAGATATGGCTTTTCCTCGGATGAATAATTTAAGTTTTTGACTTCTTCCTTCGTCTTTGATGCTATTATTGTTGTCTTCAATGAGAGATA…
	MK419761	-----------------------------------------------------------------------------------------------------------GGAGCTTGGGCAGCAATGTTAGGGACTGCTTTGAGAGTTGTGATTCGTATAGAGTTGGGGCAAGTAGGGGCGTTGATAGGGGATGATCAAATTTATAATGTGGTTGTTACGGCTCATGCTTTGGTAATAATTTTTTTTATAGTTATGCCTGTGTTGATTGGGGGTTTTGGGAATTGATTGGTGCCTTTAATGATTGGGGCTCCGGATATAGCTTTCCCGCGGATAAATAATTTGAGTTTTTGGTTATTGCCTTCTTCTTTAATGTTGTTATTAATGTCTTCTGCGAGAGATG…
	MK419776	-----------------------------------------------------------------------------------------------------------GGGGCTTGAGCAGCTATATTAGGTACTGCTATAAGAGTGATTATTCGTATGGAGTTGGGGCAGGTTGGGTCTTTGATAGGGGATGATCAGGTTTATAATGTGGTGGTTACAGCCCATGCTTTAGTGATAATTTTTTTTATGGTGATGCCTGTATTAATTGGGGGGTTTGGAAATTGACTGGTGCCTTTGATGATTGGGGCCCCTGATATAGCTTTTCCTCGAATAAATAATTTAAGTTTTTGGCTATTACCGTCTTCTTTAATATTGTTATTATTGTCGTCAGTTAGAGATG…
	MK419731	-----------------------------------------------------------------------------------------------------------GGAGCTTGAGCTGCTATATTAGGGACTGCTATAAGAGTGTTAATTCGAATAGAATTGGGTCAAGTGGGGTCATTGATAGGGGATGATCAAGTTTATAATGTGGTAGTAACAGCTCATGCTTTAGTTATAATTTTTTTTATAGTTATGCCTGTATTAATTGGGGGATTTGGAAATTGGTTAGTTCCTTTGATGATTGGGGCACCGGATATAGCTTTTCCTCGGATAAATAATTTAAGCTTTTGATTGTTACCATCTTCCTTGATGTTGTTGTTGTTATCTTCTATGAGAGATA…
	MK419781	-----------------------------------------------------------------------------------------------------------GGAGCTTGGGCTGCTATGTTGGGGACTGCAATAAGAGTAATTATTCGTATGGAGTTAGGACAAGTGGGGTCTTTAATAGGGGATGATCAAGTATATAATGTAATTGTTACTGCTCATGCGTTAGTTATGATTTTTTTTATGGTTATACCTATTTTAATTGGGGGGTTTGGAAATTGGTTAGTTCCCTTGATGATTGGAGCTCCTGATATAGCTTTTCCACGAATGAATAATTTGAGATTCTGGTTATTGCCTTCCTCTTTAATATTATTGTTATTGTCCTCTATGAGAGATA…
	MK419759	-----------------------------------------------------------------------------------------------------------GGGGCATGGGCTGCTATATTGGGTACGGCTATAAGTGTAATTATTCGGATGGAGTTAGGGCAGGTGGGATCATTGATGGGGGATGATCAAGTGTATAATGTAGTGGTGACTGCTCATGCTTTGGTAATAATTTTTTTTATGGTAATACCTGTATTGATTGGAGGGTTTGGGAATTGATTGGTTCCTTTAATGATTGGGGCGCCGGATATAGCGTTCCCACGAATGAATAATTTGAGATTTTGGCTTTTGCCGTCTTCTTTAATATTATTGTTGTTATCGTCAGTTAGAGATA…
	MK419739	-----------------------------------------------------------------------------------------------------------GGGGCTTGAGCGGCGATGTTGGGAACTGCTATGAGAGTAATTATTCGTATAGAGTTAGGGCAGGTGGGGTCTTTGGTTGGGTCTGATCAAATGTATAATGTTGTAGTGACTGCTCATGCTTTTATTATAATTTTTTTTATAGTTATGCCTGTTTTAATTGGGGGGTTTGGGAATTGGTTGGTTCCTTTGATGATTGGGGCCCCGGATATGGCTTTTCCTCGAATAAATAATTTAAGTTTTTGATTATTACCTTCTTCACTTATGCTTTTGTTAATATCTTCAATAAGAGATA…
	MK419758	-----------------------------------------------------------------------------------------------------------GGGGCTTGGGCTGCTATATTAGGAACTGCAATGAGAGTAATTATTCGGATAGAACTCGGTCAGGTAGGATCTTTAATGGGAGATGATCAAGTTTATAATGTAGTAGTAACGGCTCATGCTTTAATTATGATTTTTTTTATAGTTATACCAGTGTTGATTGGTGGATTTGGGAATTGGTTGGTACCTTTAATAATTGGGGCTCCTGATATAGCTTTTCCTCGAATAAATAATTTAAGTTTTTGGTTATTACCTTCTTCTTTGATGTTATTATTGTTGTCTTCTTTGAGAGATA…
	MK419735	-----------------------------------------------------------------------------------------------------------GGGGTGTGGGCGGCTTTGTTGGGGACAGCTATGAGAGTAATTATTCGGATGGAGTTGGGGCAGGTTGGGTCTTTAATAGGGGATGATCAAGTGTATAATGTAGTGGTTACTGCACATGCTTTAGTGATGATTTTTTTTATGGTGATACCTGTGTTGATTGGTGGATTTGGAAATTGATTGGTGCCTTTAATAATTGGGGCGCCGGATATGGCGTTTCCTCGGATGAATAATTTAAGTTTTTGGTTGCTTCCATCGTCTTTAATGTTGTTAGTGTTATCTTCCATGAGTGATA…
	MK419740	-----------------------------------------------------------------------------------------------------------GGAGCTTGAGCTGCTATATTAGGAACTGCTATAAGAGTAATTATTCGGATGGAGTTAGGTCAGGTGGGGTCTTTGATGGGGGATGATCAGGTTTATAATGTAGTGGTGACTGCTCATGCTTTTGTAATGATTTTTTTTATAGTAATGCCTGTTTTGATTGGGGGTTTCGGAAATTGGTTAGTGCCTTTAATAATTGGGGCTCCTGATATAGCGTTTCCTCGAATAAATAATTTGAGTTTTTGGTTATTGCCTTCTTCTTTAATATTATTATTATTATCGTCAGTTAGAGATA…
	MK419742	-----------------------------------------------------------------------------------------------------------GGGGCTTGGGCTGCTATGTTAGGTATAGCAATGAGAGTTATTATTCGGATAGAGTTAGGGCAGGTGGGGTCTTTAATGGGGGATGATCAGGTGTATAATGTAGTGGTTACTGCTCATGCTCTTGTGATAATTTTTTTTATAGTTATACCAGTGTTAATTGGTGGGTTTGGGAATTGATTGGTTCCTTTAATAATTGGGGCGCCTGATATGGCGTTTCCACGGATGAATAATTTAAGTTTTTGGTTGTTGCCTTCTTCTTTGATATTGTTGTTGTTATCTTCAATTAGAGATA…
	MK419741	-----------------------------------------------------------------------------------------------------------GGGGTTTGAGCTGCTATATTGGGTACCGCTATGAGTGTAATTATTCGAGTGGAGTTAGGGCAGGTTGGATCATTGATGGGTGATGATCAAGTTTATAATGTAGTTGTTACTGCTCATGCTTTTGTAATGATTTTTTTTATAGTTATGCCTGTATTGATTGGGGGGTTTGGAAATTGATTGGTTCCTTTAATAATTGGGGCTCCTGATATGGCTTTTCCTCGGATGAATAATTTGAGTTTTTGATTGTTACCTTCGTCTTTAACATTGTTGTTATTATCATCTGTAAGAGATA…
	MK419727	-----------------------------------------------------------------------------------------------------------GGAGCATGAGCTGCTATATTAGGGACTGCTATGAGAGTATTGATTCGTGTAGAGTTGGGGCAGGTAGGGTCTTTGATGGGGGATGATCAGTTGTATAATGTTGTTGTAACGGCTCATGCATTGGTAATGATTTTTTTTATGGTTATACCAGTATTAATTGGGGGGTTTGGAAATTGGTTGGTGCCTTTAATGATTGGGGCTCCTGATATGGCTTTCCCTCGTATGAATAATTTGAGTTTTTGGTTGTTGCCTCCTTCATTAAGTTTATTGTTAGTTTCTTCCCTGGCAGACA…
	MK419754	-----------------------------------------------------------------------------------------------------------GGAGCTTGAGCTGCTATATTAGGAACGGCGATGAGAGTTATTATTCGAATAGAGTTAGGGCAGGTGGGATCTTTGATAGGTGATGATCAAGTATATAATGTAGTTGTTACGGCTCATGCATTAGTTATAATTTTTTTTATAGTGATACCTGTGATAATTGGGGGATTTGGGAATTGATTGGTTCCGTTAATAATTGGAGCTCCAGATATAGCGTTTCCACGAATAAATAATTTGAGTTTTTGATTATTACCATCTTCATTAATGTTATTGTTGTTATCGTCTTTAACAGATA…
	MK419760	-----------------------------------------------------------------------------------------------------------GGAGCTTGGGCTGCTATATTGGGTACAGCTATAAGAGTTATTATTCGAATAGAGTTAGGACAGATGGGATCTTTGATAGGGGATGATCAGTTATATAATGTAGTTGTTACGGCTCATGCTTTAGTTATGATTTTTTTTATAGTGATACCTGTGTTAATTGGTGGGTTTGGGAATTGGTTAGTTCCTTTGATGATTGGGGCTCCAGATATAGCTTTTCCTCGAATAAATAATTTGAGTTTTTGGTTGTTGCCGTCTTCTTTGACTTTATTGTTATTATCTTCTATAAGAGATA…
	MK419737	-----------------------------------------------------------------------------------------------------------GGGGTGTGGGCGGCAATGTTAGGAACTGCAATGAGAGTTATTATTCGGGCTGAGTTGGGGCAGGTGGGATCTTTGATGGGGGATGACCAGTTATATAATGTGGTGGTGACTGCGCATGCTTTAGTTATGATTTTTTTTATAGTTATACCGGTTTTGATTGGGGGTTTTGGTAATTGGCTTGTGCCCTTGATAATTGGGGCGCCGGATATGGCTTTCCCTCGGATAAATAATTTAAGTTTTTGATTATTGCCGCCGTCTCTTAGTTTGTTGTTGATTTCGTCTTTGAGTGATA…
	MK419772	-----------------------------------------------------------------------------------------------------------GGGGCTTGAGCTGCTATGTTAGGGACTGCTATAAGAGTTATTATTCGGATAGAGTTAGGGCAGGTTGGCTCATTAGTGGGAGATGATCAGTTATATAATGTAGTAGTAACTGCGCATGCTTTGGTAATGATTTTTTTTATAGTTATACCTGTGTTGATTGGAGGGTTTGGGAATTGGCTAGTTCCTTTAATAATTGGTGCCCCTGATATAGCTTTTCCTCGTATGAATAATTTGAGTTTTTGGTTGTTGCCTCCTTCTTTGAGTCTATTGTTAATTTCTTCTATAAGAGATA…
	MK419770	-----------------------------------------------------------------------------------------------------------GGGGCTTGGGCTGCTATGCTTGGAACTGCGATGAGAGTGATTATCCGGATGGAGTTGGGGCAGGTGGGGTCTTTAGTAGGGGATGATCAATTGTATAATGTGGTGGTTACAGCGCACGCGCTGGTAATGATTTTTTTTATGGTGATGCCTGTATTGATTGGGGGGTTTGGTAATTGATTAGTGCCTTTGATGTTGGGGGCCCCAGATATAGCGTTTCCCCGTATGAATAATTTGAGATTTTGACTTTTACCCCCTTCTTTAAGATTATTATTGATATCTTCTTTGAGAGATA…
	MK419768	-----------------------------------------------------------------------------------------------------------GGGGCGTGGGCTGCTATATTAGGGACTGCTATAAGAGTGATTATTCGAATGGAGTTAGGACAAGTGGGCTCTTTGGTTGGGGATGATCAGTTGTATAATGTGGTAGTTACTGCGCATGCTTTTGTTATAATTTTTTTTATAGTTATACCGGTATTAATTGGAGGGTTTGGAAATTGATTAGTGCCGCTGATGATTGGGGCGCCAGATATAGCGTTTCCTCGTATAAATAATTTGAGTTTTTGGTTGTTGCCGCCTTCTTTGAGTTTGTTAATGTTGTCTTCTATGAGTGATA…
	MK419774	-----------------------------------------------------------------------------------------------------------GGTTCATGAGCTGTGATAGTTGGGACTGCTATAAGAGTTATTATTCGAATGGAGTTAGGACAGGTAGGGTCTTTAATAGGGGATGATCAGTTATACAATGTTGTAGTTACTGCTCATGCATTAGTTATGATTTTTTTTATAGTTATACCAGTGTTAATTGGAGGATTTGGTAATTGATTAGTTCCTTTGATAATTGGGTCTCCCGATATAGCGTTTCCACGGATAAATAATTTAAGTTTTTGATTATTACCTCCTTCTTTGAGTTTATTGTTAATATCTTCTATAAGTGATA…
	AF303520	--------------------------------------------------------------------------------------------------------------------------------------------------------------------------------------------------------------------------------------------------------------------------------------------------------------GGGGCGCCGGATATAGCGTTCCCTCGAATAAATAATTTAAGTTTTTGGCTTTTACCTCCGTCATTCATATTATTATTAATATCGTCATTAAATGAGA…
	AF303507	--------------------------------------------------------------------------------------------------------------------------------------------------------------------------------------------------------------------------------------------------------------------------------------------------------------GGCGCGCCGGATATGGCGTTTCCTCGTATAAATAATTTAAGATTTTGGTTATTACCCCCTTCGTTAGTTCTGTTGTTATTGTCGTCATTAAATGAAG…
	AF303513	--------------------------------------------------------------------------------------------------------------------------------------------------------------------------------------------------------------------------------------------------------------------------------------------------------------GGAGCTCCTGATATAGCGTTTCCTCGAATAAATAATTTAAGTTTTTGGCTACTTCCTCCATCTTTGATTTTATTGTTAGTGTCATCTTTAAATGAGA…
	AF303523	--------------------------------------------------------------------------------------------------------------------------------------------------------------------------------------------------------------------------------------------------------------------------------------------------------------GGTGCTCCAGATATAGCTTTCCCTCGGATAAACAATCTTAGTTTTTGGTTATTACCACCGTCTTTGGTTTTATTATTAATATCGTCTTTAAATGAAG…
	AF303522	--------------------------------------------------------------------------------------------------------------------------------------------------------------------------------------------------------------------------------------------------------------------------------------------------------------GGAGCTCCTGATATGGCGTTTCCACGAATGAATAATTTAAGTTTTTGGTTATTGCCACCTTCTTTGATTTTACTATTAATGTCGTCTTTAAATGAAG…
	KY779031	--------------------------------------------------------------------------------------------------------------------GCTGTTATAATGGGTACGGCTTTGAGTGTGTTGATTCGGGTAGAGCTGGGACAGGCGGGAAGTTTGTTGGGGGATGATCATCTCTATAATGTTGTGGTTACTGCTCATGCTTTGGTTATAATTTTTTTTATGGTGATACCAGTGATAATTGGGGGGTTTGGAAATTGGTTGGTTCCTTTAATGTTGGGAGCGCCCGATATGGCTTTTCCTCGTATGAATAATTTAAGTTTTTGGTTGTTACCTTCTTCTTTGGTATTATTGGTGTTATCTTCTATGACAGAAA…
	KY017544	----------------------------------------------------------------------------------------GACTATATATTTGATTTTGGGAATTTGGTCAGCGATGTTGGGTACAGCTATAAGAGTAATTATTCGGACTGAGTTAGGACAGGTGGGAAGTTTGTTGGGGGATGATCATCTTTATAATGTCGTTGTTACGGCGCACGCTTTAGTAATAATTTTTTTTATAGTTATGCCTATTATAATTGGAGGGTTTGGTAATTGGTTAGTGCCTTTGATATTAGGGGCTCCTGATATAGCTTTTCCTCGAATAAATAATTTGAGTTTTTGGTTATTGCCTCCGTCCCTGTTTATATTGCTTTTATCTTCAATGACCGGAG…
	KY017804	-------------------------------------------------------------------------------------------------------------------------CATGGTAGGGATAGCAATGAGAGTAATTATTCGTACAGAATTAGGACAGGTGGGTAGATTTTTGGGTGATGATCACTTGTATAATGTAGTTGTTACGGCTCATGCCTTGGTAATGATTTTTTTTATGGTGATGCCAATTATAATTGGGGGGTTTGGTAATTGGTTGGTGCCTTTGATGTTGGGAGCTCCGGATATGGCTTTTCCTCGTATAAACAATTTGAGTTTTTGGTTGTTACCCCCTTCTTTGTTTTTATTAATTATATCTTCTCTTACAGATG…
	KR182717	--------------------------------------------------------------------------------------------------------------------------------GGGACAGCAATAAGAGTGATTATTCGTGTGGAGTTGGGGCAGGTAGGTAGTTTGCTGGGGGATGATCATTTGTATAATGTGATTGTAACTGCTCATGCTTTGGTTATAATTTTTTTTATGGTTATGCCCATTTTGATTGGAGGATTTGGAAATTGATTAATCCCTTTGATATTAGGCTCACCAGATATGGCTTTTCCTCGGATAAATAATTTGAGTTTTTGATTGTTGCCTCCTTCATTGTTTCTCTTGATTACTTCCTCGTTAATTGATA…
	KR182536	--------------------------------------------------------------------------------------GGGAGATTGTATTTTTTTTTTGGAGTGTGGTCAGCGATAGTGGGAACTGCAATAAGAGTGATTATTCGTGTAGAGTTGGGGCAGGTGGGGAGATTGTTGGGAGATGATCACCTATATAATGTGATTGTAACTGCACATGCTTTGGTGATGATTTTTTTTATGGTCATGCCTATTTTGATTGGGGGGTTTGGGAATTGGTTGATTCCTTTGATGTTAGGATCACCAGATATGGCTTTCCCTCGAATGAATAATTTGAGTTTTTGACTTTTACCCCCTTCTTTGTTTCTTTTGGTGATTTCTTCTTTAATTGACA…
	KR182563	--------------------------------------------------------------------------------------GGAAGTTTATATTTTTTTTTTGGTGTATGGTCAGCTATGATTGGGACTGCTATAAGAGTGATTATTCGTGTGGAGTTGGGGCAGGTGGGGAGATTATTGGGTGATGATCATTTGTATAATGTTGTTGTTACGGCGCATGCTTTAGTGATGATTTTTTTTATGGTTATGCCTATTTTGATTGGTGGGTTTGGAAATTGATTGATCCCTTTGATGTTGGGTTCGCCGGATATGGCTTTTCCTCGGATGAATAATTTAAGTTTTTGATTGTTGCCCCCTTCAATATTTCTTTTGGTTATGTCTTCTTTTATTGATA…
	KY017711	----------------------------------------------------------------------------------------TACGTTGTATCTATTTTTTGGAAGTTGATCGGCTATAATAGGAACTGGAATAAGAGTTATTATCCGAACTGAATTAGGGCAGTTGGGAAGATTATTAGGGGATGATCATTTATATAATGTTATTGTAACTGCTCATGCTTTGGTAATGATTTTTTTTATGGTAATGCCAATTATAATTGGAGGGTTTGGAAATTGATTAGTTCCTTTGATGTTAGGGACTCCTGATATAGCTTTTCCTCGGATGAATAATTTGAGTTTTTGGCTTCTTCCTCCTTCTTTAATTATATTATTGATTTCTTCTTTGATTGATG…
	KY017841	----------------------------------------------------------------------------------------TACTTTGTATTTAATTTTTGGAGTGTGATCATCTATAATAGGAACGGCTATAAGTGTTATTATTCGTTCTGAATTGGGTCAAGTTGGGAGATTGTTAGGGGATGATCATTTGTATAACGTTATTGTTACTGGACATGCTTTAGTGATGATTTTTTTTATAGTAATACCGATTATAATTGGGGGGTTTGGTAATTGGTTAGTACCTTTAATGATTGGTGCTCCTGATATGGCTTTTCCTCGAATAAATAATTTGAGTTTTTGGTTGTTGCCCCCTTCGTTATTTATATTAATTCTTTCTTCATTAACTGATG…
	FJ607564	----------------------------------------------------------------------------------------GACTTTGTATTTAGTGTTTGGTGTTTGGTCAGCTATGTTAGGTACTGCTATAAGAGTAATTATTCGGGTAGAGTTGGGTCAGATAGGAAGATTATTAGGGGATGATCATTTATATAATGTAGTTGTTACGGCTCATGCTTTGCTTATAATTTTTTTTATAGTAATACCTGTAATGATTGGTGGATTTGGAAATTGGTTGGTTCCTTTAATATTAGGGGCTCCTGATATAGCTTTTCCTCGAATAAATAATTTGAGATTTTGGTTGTTGCCTCCTTCTTTATTTATGTTATTATTGTCTTCTATAACTGAGA…
	KY017748	-------------------------------------------------------------------------------------------------------------------------GATAACTGGTACTGCCATAAGAGTTATCATTCGGACCGAGTTGGGGCAGGTTGGGAGATTATTAGGGGATGATCATTTATATAATGTTGTTGTTACTGCGCATGCTCTAGTTATGATTTTTTTCATGGTCATGCCTATTATAATTGGTGGATTTGGTAATTGAATGATCCCATTAATGATTGGGGCTCCTGATATAGCGTTTCCTCGTATAAATAATCTTAGTTTTTGGCTGTTACCGCCTTCTTTATTTATATTATTATTGTCCTCTATGACTGATG…
	KR182534	-----------------------------------------------------------------------------------------ACTTTGTATTTATTGTTTGGTGTTTGATCAGCGATGGCTGGTACTGCTATAAGAGTGATTATTCGAACAGAGCTTGGTCAGGTGGGAAGATTATTAGGTGATGATCACTTGTATAATGTTATTGTGACGGCGCATGCTTTAGTGATGATTTTTTTTATGGTGATACCAATCATAATTGGTGGATTTGGAAATTGGTTGTTGCCTTTAATGTTAGGGGCCCCTGATATGGCTTTTCCTCGTATAAATAATCTGAGTTTTTGGTTGTTGCCACCATCTTTGATTATGTTATTATTGTCTTCTATGACTGATG…
	KY017808	----------------------------------------------------------------------------------------GTCTACGTATTTGCTTTTTGGTGTTTGATCGGCTATGTTAGGTACTGCTATAAGAGTAATTATTCGAATTGAGTTGGGCCAGGTTGGTAGAATGTTGGGTGATGATCATCTGTATAATGTTGTGGTTACTGCTCATGCATTAGTTATGATTTTTTTTATAGTTATGCCTATTATAATTGGAGGATTTGGAAATTGATTGGTTCCTTTAATGTTGGGGGCTCCTGATATAGCTTTTCCTCGAATGAATAATCTGAGTTTTTGATTGCTACCTCCTTCGTTGTTTTTGTTAGTTATGTCTTCGATGACTGGGA…
	KY017967	----------------------------------------------------------------------------------------GACTTTGTATTTTATTTTTGGTGTGTGGTCGGCTATGGTAGGAACTGCGATGAGAGTAATTATTCGGATTGAGTTAGGACAAGTGGGTAGATTGTTGGGCGATGATCATTTGTATAATGTGATTGTGACTGCGCATGCTTTGGTGATGATTTTTTTTATAGTAATGCCTATCTTAATTGGGGGGTTTGGGAATTGAATATTACCATTAATACTTGGTGCTCCAGATATGGCTTTTCCTCGTATGAATAATTTAAGCTTTTGATTGCTTCCTCCGTCTTTGTTTTTGCTAGTGTTGTCTTCGTTGACTGATG…
	KY017638	-------------------------------------------------------------------------------------------------------------------------TATGTTAGGGACTGCTATAAGAGTGATCATTCGGACAGAATTAGGTCAGCTTGGAAGATTATTCGGGGATGATCATTTGTATAATGTGATTGTAACTGCTCATGCTTTGGTTATGATTTTTTTTATAGTGATACCTATTATGATTGGAGGGTTTGGAAATTGGCTTCTTCCTTTGATATTAGGAGCTCCTGATATGGCTTTTCCTCGAATAAATAATTTTAGATTTTGATTGTTACCTCCTTCTTTATTTCTTTTGTTGCTTTCATCAATGACTGATA…
	KY017643	----------------------------------------------------------------------------------------AACATTATATTTTGTTTTTGGTGTGTGAGCATCAATATTGGGGACAGCAATAAGAGTAATTATTCGAACTGAATTGGGACAAGTGGGGAGATTGTTTGGTGATGATCAATTATATAATGTAGTGGTGACTGCACATGCTTTGGTTATGATTTTTTTTATAGTTATACCTATTATGATTGGAGGATTTGGAAATTGGCTTCTTCCTTTGATGTTAGGGGCTCCTGATATAGCATTTCCTCGTATAAATAATTTGAGATTTTGGTTGTTGCCTCCTTCATTGTTTTTGCTTTTATTATCTTCATTAACTGATG…
	KY017966	----------------------------------------------------------------------------------------AACTTTGTATTTTATTTTTGGAGTGTGATCGGCTATAGTGGGGACAGCTATAAGAGTAATTATTCGGGTTGAATTGGGTCAGGTTGGTAGATTGCTAGGTGATGACCATTTATATAATGTTGTGGTGACTGCTCATGCTTTAGTGATGATTTTTTTTATGGTGATGCCTATTTTGATTGGTGGTTTTGGGAACTGGATATTGCCTTTGATGTTAGGTGCTCCTGATATGGCTTTTCCTCGAATGAATAATTTAAGATTTTGGTTATTACCTCCATCTTTATTTTTGTTGGTATTGTCTTCTTTGACTGATG…
	MK270577	--------------------------------------------------------------------------------------------------------------------------------------GCTATAAGAGTAATTATTCGAACTGAGTTAGGACAGGTTGGAAGATTGTTAGGAGATGATCATTTGTATAATGTAATAGTGACAGCCCATGCTTTGGTCATGATTTTTTTTATAGTGATGCCTATTTTAATTGGTGGGTTTGGAAATTGGATATTACCTTTGATATTAGGGGCTCCTGATATGGCTTTTCCTCGTATAAATAATTTGAGATTTTGGTTGCTCCCACCTTCTTTGATGTTATTGGTGCTGTCTTCATTAACGGATG…
	MK234709	--------------------------------------------------------------------------------------------------------------------------------------GCTATAAGAGTGATTATTCGGACTGAGTTAGGTCAAGTTGGTAGTTTGTTAGGTGATGATCATCTTTATAATGTCATGGTTACTGCTCATGCTTTGGTAATAATTTTTTTTATAGTTATGCCAATTTTAATTGGAGGTTTTGGGAATTGAATATTGCCTTTAATATTAGGAGCTCCTGATATGGCTTTTCCCCGAATGAATAATTTGAGATTTTGATTATTGCCTCCTTCATTATTTTTATTGTTGTTTTCTGCTCTTACTGATA…
	JN018128	-----------------------------------------------------------------------------------------------------------------------------------------ATGAGAGTGATTATTCGAACTGAATTAGGACAGGTTGGGAGATTGTTGGGTGATGATCACTTGTATAATGTGATTGTGACTGCTCATGCTTTGGTAATGATTTTTTTTATAGTTATGCCAATTTTGATTGGTGGGTTTGGGAATTGAATATTACCTTTAATATTAGGGGCGCCTGATATGGCTTTTCCTCGAATGAATAATTTGAGTTTTTGGCTGTTACCTCCCTCATTGTTTTTGTTGGTTTTGTCTTCGTTGACTGATG…
	MK270575	--------------------------------------------------------------------------------------------------------------------------------------GCCATAAGAGTAATTATTCGGACTGAGTTAGGGCAGGTTGGAAGATTATTAGGTGATGATCATCTTTATAATGTGATTGTTACTGCTCACGCTTTGGTAATGATTTTTTTTATGGTTATACCAATTCTAATTGGGGGATTTGGAAATTGGATGTTACCTTTAATATTAGGAGCTCCAGATATAGCGTTTCCTCGTATGAATAATTTGAGTTTTTGGTTATTACCTCCTTCATTGTTTTTGTTGATTTTGTCATCGTTAACTGATG…
	MK234715	--------------------------------------------------------------------------------------------------------------------------------------GCTATAAGTGTAATTATTCGTGTGGAGTTAGGGCAGGTTGGGAGATTATTAGGAGATGATCATTTATATAATGTAATTGTTACTGCTCATGCATTGGTTATAATTTTTTTTATGGTTATGCCTATTTTGATTGGTGGGTTTGGAAATTGAATGCTGCCGTTAATGTTAGGTGCTCCTGATATAGCGTTTCCTCGTATAAATAATTTGAGATTTTGGTTGTTACCACCTTCATTGTTTTTATTGATTTTATCTTCTATGACTGATG…
	MK234708	--------------------------------------------------------------------------------------------------------------------------------------GCTATAAGAGTGATTATTCGGACGGAGTTAGGTCAGGTAGGAAGATTGTTGGGGGATGATCATTTGTATAACGTTATTGTTACTGCTCATGCTTTGATTATAATTTTTTTTATGGTTATGCCTATTCTTATTGGGGGATTTGGAAATTGAATACTTCCTTTGATAATAGGTGCCCCGGATATGGCTTTTCCTCGAATAAATAATTTGAGATTTTGGTTATTGCCTCCTTCTTTGTTTTTGTTGATTTTATCTTCTTTGACAGATG…
	MK213134	--------------------------------------------------------------------------------------------------------------------------------------GCTATAAGAGTTATTATTCGTGTGGAGTTGGGACAGGTGGGAAGTTTGTTGGGTGATGATCATTTGTATAATGTTATTGTTACTGCTCATGCGTTAGTGATGATTTTTTTTATGGTGATACCGATTTTGATTGGGGGTTTTGGAAATTGAATATTGCCTTTGATGTTAGGAGCTCCAGATATAGCTTTTCCTCGTATAAATAATTTAAGTTTTTGGTTGTTACCCCCTTCTTTATTTTTGTTGGTTTTATCATCATTAACTGATG…
	MK270588	--------------------------------------------------------------------------------------------------------------------------------------GCTATAAGAGTAATTATTCGTACTGAACTTGTGCAGGTGGGAAGATTGTTAGGAGATGATCATTTGTATAATGTTGTTGTTACAGCTCATGCTTTGGTTATAATTTTTTTTATGGTTATACCTATTTTGATTGGTGGGTTTGGAAATTGAATTCTTCCTTTGATGTTAGGGGCTCCTGATATGGCTTTTCCTCGTATGAATAATTTGAGATTTTGGTTGTTGCCACCCTCTTTGTTTTTGTTGGTTTTATCATCATTGACGGATA…
	MH382611	-----------------------------------------------------------------------------------------------------------GGAGGTTGGGCTGCCATAATGGGTACTTCTTTAAGAATAATTATTCGTTTAGAATTAGGAAATGTTAGAGGTTTATTGAAAGATGAACATATTTATAATGTAGTTGTAACTTCTCATGCTTTGATTATAATTTTCTTTTTTGTTATACCTGTTATAATTGGTGGGTTTGGAAATTGATTGGTTCCTCTAATGTTAGGAGCTCCTGATATGGCTTTTCCTCGAATAAATAATTTGAGATTTTGATTGTTACCTCCTTCTTATATTATATTATTATTGTCTTCTTTAGTTGATA…
	MH382612	-----------------------------------------------------------------------------------------------------------GGTGGGTGAGCTGTTATGATAGGTACTTCTTTAAGAGTAATTATTCGATTAGAGTTGGGTACTATAGGGAGTTTATTAAATGATGAGCATATTTATAATGTAATTGTTACTTCTCATGCTTTAGTGATGATTTTTTTTTTTGTTATGCCTGTAATAATTGGAGGATTTGGAAATTGATTAGTTCCTTTAATATTAGGTGCTCCTGATATAGCGTTTCCTCGAATGAATAATTTAAAATTTTGATTTTTACCTCCTTCTTATTTAATACTTTTGTTATCTTCTATTGTTGATT…
	MH382623	-----------------------------------------------------------------------------------------------------------GGGGCGTGGTCGGTAATGTTTGGGACTTCTATGAGTGTTTTAATTCGTGCTGAATTAAGATGTTTAGGAGGTTTGTTGGGTGATGATCACTTGTATAATGTAGTAGTTACTGCTCATGCTTTAGTAATAATTTTTTTTATAGTTATACCTGTAATGATTGGCGGGTTTGGAAATTGGTTAGTACCCTTAATATTAGGTGCCCCGGATATAGCTTTTCCTCGAATAAATAATTTAAGTTTCTGGTTGTTGCCTCCTTCGTTAATTTTTTTAATTGTTTCTTCTATAATAGACA…
	MH382626	-----------------------------------------------------------------------------------------------------------GGAGCTTGGGCTGTTATATTGGGGACTTCTTTGAGAGTATTGATTCGTATTGAATTAAGATATTTGGGGGGTTTACTAGGTGATGATCATTTATACAATGTTATTGTGACTGCTCATGCTTTAGTTATGATTTTTTTTATAGTTATACCAGTAATAATTGGGGGTTTTGGTAATTGACTGATCCCTTTGATAATTGGAGCGCCTGATATAGCATTTCCTCGTATGAATAATCTTAGATTTTGATTGCTTCCTCCTTCTTTGTTTTTTTTAGTTTCGTCTTCTATAGTAGATA…
	MH382622	-----------------------------------------------------------------------------------------------------------GGAGCGTGATCTGTTATGTTGGGTACGGCAATAAGAGTGTTAATTCGAATAGAATTAAGATATTTGGGTAGATTATTGGGAGATGATCATTTGTATAATGTTGTTGTTACTGCCCATGCTTTAGTTATGATTTTTTTTATAGTTATACCTGTTATGATTGGTGGTTTTGGAAATTGATTGGTTCCTTTAATATTAGGAGCTCCAGATATAGCATTTCCTCGAATAAATAATCTTAGTTTTTGATTATTACCTCCTTCTTTATTTTTTCTTATTTCTTCTTCTATGGTGGACA…
	MH382624	-----------------------------------------------------------------------------------------------------------GGGGCATGATCTGTTATATTGGGAACTTCTATGAGAGTATTGATTCGTGTAGAATTAAGACAATTGGGGGGAATTATAGGTGAGGATCATTTATATAATGTGGTTGTTACTTCTCATGCTTTAGTGATGATTTTTTTTATGGTTATGCCAGTAATAATTGGGGGATTTGGAAACTGGTTAGTCCCTTTGATAATTGGAGCTCCTGATATGGCTTTTCCTCGTATAAATAATTTAAGATTTTGATTGTTACCTCCTTCTTTGTTTTTTTTGATTATTTCTTCGATAGCGGATA…
	MH382627	-----------------------------------------------------------------------------------------------------------GGATTATGATCAGTAATATTAGGTACTTCAATAAGATTTTTAATTCGTACTGAATTAAGATATCTAGGTGGATTGTTAGGGGATGATCATCTTTATAATGTAGTTGTTACTGCTCATGCTTTAGTAATAATTTTTTTTATAGTAATGCCTGTTATAATTGGTGGATTTGGAAATTGGTTAGTGCCTTTAATATTAGGAGCTCCTGATATAGCATTTCCTCGAATAAATAATTTGAGTTTTTGGTTATTACCTCCTTCTCTTTTTTTTTTAATTGTTTCTTCTATAGTAGATA…
	MH382636	-----------------------------------------------------------------------------------------------------------GGAGCATGATCTGTAATAATTGGTACTTCTATAAGAGTAATAATTCGAATGGAGCTTAGACATATAGGAAGTTTAATAGGTGATGACCAACTTTATAATGTGGTTGTTACTGCACATGCTTTAGTAATAATTTTTTTTATAGTGATGCCTGTTATGATTGGGGGATTCGGAAACTGATTGGTCCCTTTAATGTTGGGAGCACCAGATATAGCTTTTCCTCGAATAAATAATTTAAGTTTTTGGTTATTGCCTCCTTCTTTGTTTTTTTTATTGGTGTCTTCTATGGTAGATA…
	MH382637	-----------------------------------------------------------------------------------------------------------GGAGCTTGATCTGTTATAATTGGAACTTCAATAAGAGTATTGATTCGAATGGAACTAAGTCATATAGGAAGATTGTTTGGTGATGATCAACTTTATAATGTAGTAGTTACTGCTCATGCGTTGGTAATAATTTTTTTTATAGTAATACCTGTAATAATTGGGGGATTTGGTAATTGGTTAGTTCCTTTGATGTTAGGTGCTCCTGATATAGCTTTTCCACGAATGAATAATTTAAGTTTTTGATTATTACCTCCTTCTTTGTTTTTTTTGTTGGTATCTTCTATAACTGATA…
	MH382635	-----------------------------------------------------------------------------------------------------------GGTGCTTGATCTGTAATGTTGGGAACATCTATAAGAGTAATTATTCGAATGGAATTGAGTTATTTAGGAGGATTATTAGGTGATGATCATTTATATAATGTTGTTGTTACTGCTCATGCTTTAGTTATAATTTTTTTTATAGTTATACCTGTAATAATTGGGGGTTTTGGTAATTGGTTAGTGCCTTTAATATTGGGAGCACCTGATATGGCTTTTCCTCGAATGAATAATTTGAGTTTTTGGTTATTGCCTCCTTCTTTATTTTTTTTAATTATTTCTTCTATAATTGATG…
	AB564741	----------------------------------------------------------------------------------------------------------------------------------------------------------------------------------------------------------------------------------------------------------------------------------------------------TTTAATGTTGGGATGTCCCGATATGGCTTTCCCTCGAATGAATAATTTAAGATTTTGGTTGTTACCCCCCTCTTTGTTTTTTTTAGTATTATCTTCTTTTTGTGGGG…
	MH382644	-----------------------------------------------------------------------------------------------------------GGATTATGGGCTGGAATGGTTGGTGTTGGTATAAGAGTCTTAATTCGTATTGAACTAGGTCATGTTGGTAGATTATTGGGGGATGATCATATGTATAATGTAATTGTTACTGCTCATGCTTTTGTTATAATTTTTTTTATGGTTATGCCTATTTTGATTGGGGGTTTTGGTAATTGATTGGTTCCTTTGATAGTGGGGTCTCCTGACATAGCTTTTCCTCGCATAAATAATTTAAGTTTTTGGTTGTTGCCTCCTTCTTTTATAATGTTAATTATTTCTTCGATTATGGAGG…
	MH382639	-----------------------------------------------------------------------------------------------------------GGTGGTTGATCTGTAATAGTTGGTACTGCCATAAGAGTAATTATTCGTGTGGAGTTGGGGTCTGTAGGGAGATTATTAGGTGATGATCATTTGTATAATGTTATTGTTACAGCTCATGCTTTAATTATAATTTTTTTTATAGTTATGCCTGTATTGATTGGCGGATTTGGCAACTGGTTGGTTCCTTTAATGCTCGGGGCCCCGGATATAGCTTTTCCTCGTATAAATAATTTGAGATTTTGGTTATTACCGTCTTCTTTATCTTTGTTAGTGTTGTCTTCTATAGTCGGAG…
	MH382638	-----------------------------------------------------------------------------------------------------------GGTGGTTGAGCTGTAATATTAGGAACTAGAATAAGAGTAATTATTCGGGTAGAATTAGGGAGAGTAGGAAGATTGATAGGGGATGACCATTTGTATAATGTAATTGTTACAGCACATGCGTTGGTAATAATTTTCTTTATAGTAATACCAGTATTAATTGGAGGATTTGGTAATTGGCTTGTTCCTTTAATGTTGGGTGCTCCTGATATAGCTTTTCCTCGTATAAATAATTTAAGATTTTGATTGTTACCTTCTTCTTTGTCTTTATTAATTATATCATCTATAGTGGATA…
	JN018120	-----------------------------------------------------------------------------------------------------------------------------------TTATCTATAAGAATGATTATTCGAATGGAGTTAGGAATGTTGGGGAGATTTTTAGGAAATGATCATTTATATAATGTGATTGTTACTAGACATGCTTTTGTTATAATTTTTTTTATAGTGATGCCTATTATAATAGGAGGGTTCGGAAATTGATTGGTTCCTTTAATAATTGGGGCCCCTGATATGGCTTTTCCTCGAATGAACAATTTAAGATTTTGATTGTTACCCCCTTCTTTATTTTTTTTGTTGTTGTCTTCTTTTTTGGATA…
	KY017596	----------------------------------------------------------------------------------------AACTTTGTATTTGATTTTGGGTGTGTGATCTGGTGTAATGGGAATATCTATAAGAGTGATTATTCGAATAGAATTGTCACATTTGGGAAAGTTTTTAGGTGATGATCATTTATATAATGTATTAGTAACTAGTCATGCTTTTGTGATAATTTTTTTTATAGTTATGCCTATAATGATAGGTGGGTTTGGAAATTGGTTGGTGCCTTTAATGTTGGGGGCTCCAGATATGGCTTTTCCTCGATTGAATAATTTAAGTTTTTGGCTATTACCTCCTTCTCTTTTTTTTTTGATATTGTCTTCTTTTTTAGATA…
	KR526575	-----------------------------------------------------------------------------------------ACCTTATATTTTGTTTTTGGGGCTTGGGCTTCTATAGTAGGGACTGCTATGAGAGTTTTAATTCGAGTTGAATTAGGACAGCCAGGGAGTTTTTTGGGGGATGATCAGCTTTATAACGTAGTGGTGACAGCTCATGCCTTTGTTATAATTTTTTTTATAGTTATACCAATTTTGATTGGGGGATTTGGAAATTGATTAGTCCCTTTGATATTAGGTGCTCCTGATATGGCTTTTCCTCGTATAAATAATTTAAGATTCTGGTTATTGCCCCCTTCTCTTTTTTTATTAATTATTTCTTCTATGGTAGATG…
	KY017836	----------------------------------------------------------------------------------------AACTTTGTACTTTATTTTTGGTTCTTGGTCAGCCATAGTTGGAACTGCTATAAGTGTGATCATTCGGTCTGAGTTGGGGCAGGTTGGAGGGTTGATCGGGGATGATCATGTTTATAATGTAATTGTTACAGCGCATGCTTTAATTATGATTTTTTTCATAGTTATACCTATAATGATTGGCGGCTTTGGAAATTGATTAGTTCCTTTGATATTAGGGGCTCCTGATATGGCTTTTCCTCGGATAAATAATTTAAGATTCTGGCTACTGCCTCCTTCGTTTATTATGCTGCTATTTTCATCGTTGGTTGATA…
	KY017703	----------------------------------------------------------------------------------------GAGTTTATATTTTTTGTTGGGGGCTTGAGCAGGTGTTTTAGGGATAGCTTTGAGAGTTGTTATTCGGCTTGAGCTAGGGCAAGTGGGTAGCTTATTGGGAGATGACCATTTGTATAATGTTGTTGTTACGGGGCACGCTTTGGTGATGATTTTTTTTATGGTTATGCCTATTTTGATTGGTGGTTTTGGCAATTGGTTAGTTCCTCTAATAATTGGGGCACCGGATATGGCGTTTCCTCGTATGAATAATCTTAGTTTTTGGTTGCTTCCGCCGTCTCTTTTGTTGTTGTTGAGATCCTCTATAGCGGATT…
	MH382619	-----------------------------------------------------------------------------------------------------------GGTTTATGATCAGCTATAGCTGGTATAGCATTGAGTTTTTTAATTCGTTTGGAGTTAAGTTTTAGTGGGAGGTTATATTTAGATGATCATTTATATAATGTTTTGGTTACATCTCATGCTTTGATTATAATTTTTTTTATGGTAATGCCTATTATAATTGGTGGGTTTGGAAACTGGTTAGTACCATTGATATTAGGGGCTCCTGATATGGCTTTTCCTCGAATAAATAATTTAAGATTTTGATTGTTACCTTCTTCATTATTATTGTTATTGATTTCTTCTTATGTCGGAA…
	MG201042	-----------------------------------------------------------------------------------------------------------------TGGGCTGCTATGGTAGGGACTGGGCTAAGAGTGTTGATTCGGTTGGAATTGGCACGGTGTGGGAGATTATTTGGAGATGACCATATTTATAATGTAATTGTAACAGCTCATGCGTTTATTATGATTTTTTTTATGGTTATACCTATTTTAATTGGGGGGTTTGGAAATTGGTTAGTTCCAATTATATTAGGGGCTCCTGATATAGCATTTCCTCGTATAAATAATTTGAGTTTTTGATTGTTACCCCCTTCTTTAATATTATTGTTTATGTCTTCACTAGTAGAGT…
	KY017902	----------------------------------------------------------------------------------------AAGATTATATTTAATTTTTGGGGTATGATCTGCTATAGCGGGTACAGCTATAAGAGTAATTATTCGAATTGAATTAGGAACAGTAGGTGGTTTTATTGGGGATGATCATTTGTATAATGTAGTTGTTACTGCTCATGCTTTGGTTATAATTTTTTTTATAGTAATACCAGTCTTAATTGGTGGATTTGGTAATTGATTAGTTCCTTTAATATTGGGTGCTCCTGATATAGCATTTCCCCGAATAAATAATCTTAGATTTTGATTATTACCACCTTCATTGGTTTTTTTAAGAGTATCTTCTATGGTTGGGG…
	KY017764	----------------------------------------------------------------------------------------TACTTTATATTTTATTTTTGGAGCTTGGTCAGGTATGGTAGGTATAGCTATGAGATTATTGATTCGAATTGAGTTAGGGCAAGGTGGTAGATTTTTGGGTAATGATCATTTGTATAATGTCGTGGTTACTGGGCATGCTTTTGTTATAATTTTTTTTATGGTTATACCTATTTTAATTGGAGGTTTTGGTAATTGATTGGTTCCTTTAATGATTGGGGCTCCTGATATAGCTTTTCCTCGTATAAATAATTTAAGATTTTGGTTGTTGCCACCTTCTTTATTTTTGTTAATTGTTTCTAGTATAGTAGAAA…
	KY017543	----------------------------------------------------------------------------------------AACAATGTATTTGGTTTTTGGGATTTGATCAGCAATAGTTGGGACGGCATTGAGAGTAGTAATTCGTGTAGAGTTAGGCCAGGTTGGAAGATTGTTAGGGGATGACCATTTGTATAATGTAGTAGTAACAGCTCATGCTTTGGTGATGATTTTTTTTATAGTTATGCCAATTATAATCGGAGGGTTTGGAAATTGACTTGTACCTCTGATGTTAGGAACACCAGATATAGCTTTTCCTCGTATAAATAATCTGAGTTTTTGATTATTACCTCCTTCTTTATTTATGTTGGTCCTTTCTTCTTTTACTGAAG…
	KY017646	----------------------------------------------------------------------------------------GACATTATATATAATGTTTGGAGTTTGGTCTGCGATATTAGGCACTGCAATGAGAATTTTGATTCGGGCAGAGTTGGGGCAGCCTGGGAGATTGTTGGGGGATGATCATTTGTATAATGTTGTTGTTACGGCGCATGCATTTGTAATAATTTTTTTTATAGTTATACCGATATTGATCGGGGGTTTTGGGAATTGGTTAGTTCCGTTAATGCTGGGGGCTCCAGACATGGCTTTTCCCCGGATGAATAATCTAAGATTTTGATTATTACCTCCTTCATTAATAATTTTGATTATTTCTTCTATGGTAGAGG…
	EF121036	------------------------------------------------------------------------------------------------ATTTGATTTTTGGGGCTTGGGCAGCTATAGTTGGGACAGCAATAAGAGTATTAATTCGTACTGAGTTAGGACAACCTGGTAGATTGTTAGGTGACGACCAGTTATATAATGTAATTGTAACAGGGCATGCTTTTGTTATAATTTTTTTTATAGTAATGCCTATTTTGATTGGAGGGTTTGGGAACTGATTAGTTCCTCTGATATTAGGAGCTCCTGATATGGCTTTCCCTCGAATAAATAATTTAAGATTTTGACTTTTACCTTCATCATTGATTTTATTGTTTATTTCTTCTTTAGAGGAAG…
	MK420122	----------------------------------------------------------------------------------------AACTTTGTATTTGATTTTTGGGGCTTGGGCTGCTATAGTGGGTACAGCTATAAGAGTTTTAATTCGTACTGAATTAGGGCAACCAGGAAGTTTATTGGGTGATGACCAATTATATAATGTTATTGTGACTGGTCATGCTTTTGTTATAATTTTTTTTATGGTTATACCGATTTTAATTGGGGGATTTGGAAATTGGTTAGTTCCTTTGATATTAGGAGCACCAGATATGGCTTTTCCTCGAATAAATAATTTGAGATTTTGATTATTACCATCATCTTTAATTTTATTATTTATTTCGTCTTTGGAAGAGG…
	KX944332	--------------------------------------------------------------------------------------------------------TTTGGGGTTTGATCTGCTATAGTGGGGACTGGAATAAGAATATTGATTCGGGTAGAATTAGGGCAAGTAGGGAGATTATTGGGGGATGATCATTTGTATAATGTGATTGTTACGGCTCATGCTTTAGTAATGATTTTTTTTATGGTTATGCCAATTTTGATTGGTGGATTTGGAAATTGGCTGGTTCCTTTGATGATTGGTGCTCCTGATATAGCGTTTCCTCGAATGAATAATTTGAGATTTTGGCTTCTTCCTCCTTCTTTAATTTTATTGGTGGAATCTTCTTTGGAAGGGG…
	KY017757	----------------------------------------------------------------------------------------GACTTTATATTTTATTTTAGGAGTGTGATCTGCTATAGTGGGTACAGCAATAAGTGTAATTGTTCGTATTGAATTGGGCCAGGTAGGAAGATTGTTAGGGAATGATCATTTATATAATGTGATTGTTAGAGCTCATGCGTTAGTAATGATCTTTTTTATAGTGATACCAATTATAATTGGAGGATTTGGAAATTGATTAATTCCTTTAATATTAGGTGCTCCAGATATGGCTTTTCCTCGAATAAATAATTTGAGATATTGGTTGCTACCACCTTCCTTATTTTTTCTTTTGGTTTCTTCTATGGTAGAGA…
	KY017917	----------------------------------------------------------------------------------------TTCATTATATTTTTTGTTTGGAGTTTGAGCTGGTTTAGTGGGATTAGGGTTTAGAATGTTAATTCGATTTGAATTAGGACAATCTGGGAGTTTTTTAGGGGAAGATCATATTTATAATGTAATAGTTACTTCTCATGCTTTAGTTATAATTTTTTTTATAGTTATACCTATTTTGATCGGAGGATTTGGTAATTGGTTAATTCCTTTAATGTTAGGGGCTCCTGATATAGCTTTTCCTCGAATAAATAATTTAAGATTTTGATTTTTACCTTTTTCTTTTGTTATACTTTTATTGTCTTCTATAGTGGATA…
	KY017916	----------------------------------------------------------------------------------------TTCTTTGTACTTTTTATTTGGGGCTTGAGCAGGTTTAGTGGGTTTAGGGTTTAGAATATTAATTCGTTTTGAGTTAGGACAGTCAGGGACGTTATTGGGTGAGGATCATATTTATAATGTGATAGTTACTTCTCATGCTTTGGTAATGATTTTTTTTATAGTTATGCCTATTTTAATTGGGGGGTTTGGAAATTGATTAATTCCTTTAATGTTAGGATCTCCAGATATAGCTTTTCCTCGTATAAATAATTTAAGATTTTGGTTATTGCCTTTCTCTTTTATAATATTGGTTATGTCATCAGTGGTAGATA…
	EF542976	------------------------------------------------------------------------------------------------------------------------------------------------------------------------------------------------------------------------------------------------------------------------------------------------------------------------ATATGGCTTTTCCTCGAATAAATAATTTAAGTTTTTGGCTTTTACCTCCTTCATTGAGATTTTTATTATTGTCATCAATAACTGATT…
	EF542968	------------------------------------------------------------------------------------------------------------------------------------------------------------------------------------------------------------------------------------------------------------------------------------------------------------------------ATATAGCTTTTCCTCGAATAAACAATTTAAGTTTTTGACTTTTACCTCCTTCTTTAAGATTTTTATTATTGTCATCGATGACTGATT…
	KY017704	----------------------------------------------------------------------------------------AAGTTTGTATTTTTTGTTTGGAGCTTGATCTACCATAGTTGGGATAGCAATGAGCGTAATTATTCGTATAGAATTAGGTCAATTAGGGAGAATGTTGGGTGATGATCATTTGTTTAATGTAGTTGTTACTGCACATGCTTTAGTTATAATTTTTTTTATAGTTATACCAGTTTTGATTGGGGGTTTTGGAAATTGGTTGGTCCCTTTAATAATTGGAGCTCCTGATATAGCTTTTCCTCGGATGAATAATCTTAGTTTTTGGTTGTTACCTCCTTCTTTGATTTTGTTGTTGTTGTCGTCTATAGTAGATG…
	AY297419	--------------------------------------------------------------------------------------------------------------------------------------------------------------------------------------------------------------------------------------------------------------------------------------------------------------GGGGCTCCTGATATGGCTTTTCCTCGAATAAATAATTTGAGTTTTTGACTTTTACCTCCTTCATTATTTTTATTATTTATTTCGTCTATAGTGGAAA…
	KY018046	----------------------------------------------------------------------------------------TACATTATATTTAATATTTGGGGCTTGGTCTGCTATAGTAGGTACTGCTATGAGTGTTTTAATCCGAATAGAATTAGGACAAATAGGTTCATTTTTGGGTAATGATCATTTATATAATGTGATAGTTACAGCTCATGCTTTTATTATAATTTTTTTTATAGTTATGCCTATTTTAATTGGGGGTTTTGGTAATTGATTGCTTCCCATTATATTAGGGAGTCCTGATATAGCTTTTCCTCGTATAAATAATTTAAGATTCTGATTATTACCTCCTTCTTTATTTTTGTTATTCATTTCTTCAATAGTTGAAA…
	AY297391	--------------------------------------------------------------------------------------------------------------------------------------------------------------------------------------------------------------------------------------------------------------------------------------------------------------GGGGCTCCTGATATAGCTTTTCCTCGGATGAATAATTTGAGATTTTGGTTGTTGCCACCCTCATTAATACTCTTATTTATATCTTCAATAGTGGAGA…
	KY017843	----------------------------------------------------------------------------------------AACTTTATATTTAATCTTTGGAGCATGAGCTGCTATAGTAGGAACTGCAATAAGAGTATTGATTCGAATAGAATTAGGACAGGTTGGAAAGTTTTTAGGTGATGATCAATTATATAATGTGATTGTTACGGCGCATGCATTTGTTATAATTTTTTTTATAGTGATACCTATTTTGATTGGTGGATTTGGTAATTGATTAGTTCCGTTAATGTTAGGGGCTCCTGATATAGCTTTTCCACGAATGAATAATTTAAGTTTTTGATTGTTACCTCCCTCATTAATATTATTATTTATTTCTTCAATGGTTGAAA…
	AB564739	----------------------------------------------------------------------------------------------------------------------------------------------------------------------------------------------------------------------------------------------------------------------------------------------------TTTAATATTGGGAGCGCCAGATATAGCGTTTCCCCGTATAAATAATTTAAGTTTTTGGTTATTGCCACCTTCATTAATATTATTATTCATTTCATCAATGGTTGAAA…
	AF327994	--------------------------------------------------------------------------------------------------------------------------------------------------------------------------------------------------------------------------------------------------------------------------------------------------------------GGAGCACCAGATATAGCTTTTCCTCGAATGAATAATTTGAGTTTCTGATTGTTACCTCCTTCTTTATTTTTATTGTTTGTGTCGTCATTAGTTGAGT…
	AY297362	-----------------------------------------------------------------------------------------------------------------------------------------------------------------------------------------------------------------------------------------------------------------------------------------------------------------------------GCTTTTCCGCGAATAAATAATTTAAGATTTTGATTGTTACCTCCTTCACTTTTATTATTATTTATTTCATCTATAGTAGATA…
	KY017613	-----------------------------------------------------------------------------------------------------ATTTTTGGGGCTTGATCTGCAATAGTTGGTACTGCTATAAGAGTTTTGATTCGTCTTGAATTGAGACAAACAGGAAGTTTTTTAGGAGATGATCAGTTGTATAATGTTATTGTGACAGCTCATGCTTTTGTTATGATTTTTTTCATAGTTATACCAATTTTAATTGGTGGTTTTGGGAATTGATTAGTTCCTCTAATATTGGGAGCTCCTGATATGGCATTTCCTCGAATAAATAACTTGAGTTTTTGATTATTACCTCCTTCTTTGTTATTATTATTTATTTCTTCTATGGTTGAAA…
	AF327990	--------------------------------------------------------------------------------------------------------------------------------------------------------------------------------------------------------------------------------------------------------------------------------------------------------------GGGGCGCCAGATATAGCTTTTCCACGTATAAATAATTTGAGATTTTGATTATTACCCCCTTCTTTGTTTTTATTATTTATTTCTTTTATGGCTGAGA…
	KY017621	-------------------------------------------------------------------------------------------------------------------------TATAGTTGGTACAGCTATGAGTGTATTGATTCGACTAGAATTAGGACAAACTGGAAGTTTTTTGGGTGATGATCAATTATATAATGTTATTGTAACAGCTCACGCTTTTGTTATGATTTTTTTTATAGTAATGCCTATTTTGATTGGAGGCTTTGGTAATTGACTTGTTCCTTTAATATTGGGAGCTCCGGATATAGCTTTCCCTCGTATAAATAATTTAAGTTTTTGATTATTACCACCTTCATTATTATTGTTATTTATTTCTTCTATAGTTGAAA…
	AY297382	--------------------------------------------------------------------------------------------------------------------------------------------------------------------------------------------------------------------------------------------------------------------------------------------------------------GGAGCACCAGATATAGCTTTTCCTCGAATAAATAATTTAAGTTTTTGATTATTACCCCCTTCTTTAATATTATTATTTATTTCTTCTATAGTAGAAA…
	AY297366	--------------------------------------------------------------------------------------------------------------------------------------------------------------------------------------------------------------------------------------------------------------------------------------------------------------GGGGCTCCTGATATGGCTTTTCCTCGAATAAATAATTTGAGATTTTGATTATTACCTCCCTCATTATTTTTGTTATTTATATCTTCTATATCTGAAA…
	AY297411	--------------------------------------------------------------------------------------------------------------------------------------------------------------------------------------------------------------------------------------------------------------------------------------------------------------GGGGCTCCTGATATAGCTTTTCCTCGTATAAATAATCTTAGTTTTTGATTACTTCCTCCTTCTTTAATGTTATTATTTATTTCATCTATGGTTGAAA…
	KY017894	----------------------------------------------------------------------------------------TACTTTATATTTAATTTTTGGAGTATGGTCAGCTATAGTAGGAACTGGAATAAGAATATTGATTCGAATAGAGTTAGGTCAGGTTGGGGATTTTTTAGGTAATGATCATTTATATAATGTTATTGTTACGGCACATGCTTTTGTTATGATTTTTTTTATAGTTATACCAATTATAATTGGAGGTTTTGGAAATTGGTTGGTTCCTTTAATGCTTGGAGCTCCGGATATAGCTTTTCCTCGAATGAATAATTTAAGTTTTTGATTATTGCCTCCTTCTTTAATACTATTATTTATTTCCTCTATAGTGGAAA…
	AY297406	--------------------------------------------------------------------------------------------------------------------------------------------------------------------------------------------------------------------------------------------------------------------------------------------------------------GGGGCTCCTGATATAGCTTTTCCTCGTATAAATAATTTAAGATTTTGATTGTTACCACCTTCTTTGTTGTTATTATTTGTTTCATCTATAGTTGAAA…
	FJ607581	----------------------------------------------------------------------------------------AACGTTATATTTAATTTTTGGTGCTTGGTCGGCTATAGTGGGAACTGCAATAAGAGTATTAATTCGGATGGAATTAGGTCAAACTGGATCTTTTATAGGAAATGATCATATGTATAATGTAATTGTAACTGCTCATGCTTTTGTTATGATTTTTTTTATAGTAATACCTATTATAATCGGTGGATTTGGAAATTGATTGGTACCCCTAATATTAGGAGCTCCTGATATGGCTTTTCCTCGTATAAATAATTTAAGATTTTGATTACTTCCTCCTTCCTTGTTATTATTATTTGTATCTTCTATGGCTGAAA…
	AY297369	--------------------------------------------------------------------------------------------------------------------------------------------------------------------------------------------------------------------------------------------------------------------------------------------------------------GGTGCACCTGATATAGCTTTTCCTCGAATAAATAATTTAAGATTTTGATTGCTTCCACCTTCTTTAATATTATTGTTTATTTCTTCTATATCTGATA…
	AY297399	--------------------------------------------------------------------------------------------------------------------------------------------------------------------------------------------------------------------------------------------------------------------------------------------------------------GGGGCTCCTGATATAGCCTTTCCTCGTATAAATAATTTGAGATTTTGATTGTTGCCGCCTTCCTTAATATTATTATTTGTTTCTTCTTTAGCGGAAG…
	KY017719	----------------------------------------------------------------------------------------AACTTTGTATTTTATATTTGGAGTATGATCTGCTATATTAGGGACAGCTATAAGAATATTAATTCGTTTAGAATTAGGACAAATTGGAAGATTTTTAGGGGATGATCAATTATATAATGTTATTGTTACTGCTCATGCATTTGTAATAATTTTTTTTATAGTAATACCAATTTTGATTGGTGGTTTTGGAAATTGAATAGTTCCTTTAATATTAGGAGCTCCGGATATAGCTTTTCCCCGAATAAATAATTTAAGTTTTTGATTACTACCTCCTTCTTTAATTTTATTAAGAATTTCTTCAATAGTAGAAA…
	KY017622	----------------------------------------------------------------------------------------TACTTTATATTTGATTTTTGGTGCTTGGTCTGCTATGGTTGGTACAGCTATAAGAGTATTAATTCGGTTAGAATTAGGGCAAGTTGGTAGTTTATTAGGAGATGATCAGTTATATAATGTAATTGTAACGGCTCATGCATTTGTAATAATTTTTTTTATAGTAATGCCGATTTTGATTGGAGGTTTTGGAAATTGATTGGTTCCTCTTATATTGGGTGCACCAGATATAGCTTTTCCTCGTATAAATAATCTTAGTTTTTGATTATTACCTCCGTCTCTATTTCTTTTATTTATTTCATCTATGGTTGAAA…
	AB564742	----------------------------------------------------------------------------------------------------------------------------------------------------------------------------------------------------------------------------------------------------------------------------------------------------TTTGATATTGGGGGCTCCAGATATAGCATTTCCTCGAATGAATAATTTAAGATTTTGATTATTACCTCCTTCTTTGTTTTTATTGTTTATGTCTTCAATAGTTGAGA…
	KY017627	----------------------------------------------------------------------------------------GACTTTATATTTTATATTTGGAGCTTGATCAGCTATAGTTGGAACTGCAATAAGATTAATAATTCGAATAGAATTAGGTCAAGTAGGTAGATTATTAGGTAATGATCATATATATAATGTAATTGTTACTTCTCATGCATTTATTATAATTTTTTTTATAGTAATACCTATTTTAATTGGAGGATTTGGAAATTGATTGGTACCTCTAATATTAGGAGCTCCAGATATAGCATTTCCTCGAATAAATAATTTGAGTTTTTGGTTATTACCACCTTCTTTATTTTTATTATTTATTTCATCTATAGCTGAAA…
	AF327995	--------------------------------------------------------------------------------------------------------------------------------------------------------------------------------------------------------------------------------------------------------------------------------------------------------------GGTGCGCCAGATATAGCTTTTCCACGAATGAATAATTTAAGTTTTTGGCTTCTTCCTCCTTCTCTTATATTATTATTTATTTCTTCTATAGCTGAGA…
	AY297409	--------------------------------------------------------------------------------------------------------------------------------------------------------------------------------------------------------------------------------------------------------------------------------------------------------------GGTGCGCCAGATATAGCGTTTCCTCGAATGAATAATTTGAGTTTTTGATTGTTGCCTCCTTCTTTGATATTATTATTTATTAGATCTATGGCTGAAA…
	KY017718	----------------------------------------------------------------------------------------AGCACTATATTTTATATTTGGAGCTTGATCTGCTATAGCTGGTACTGCTATAAGAGTATTAATTCGAATAGAATTAGGTCAATTAGGTTCTTTTTTAGGTGATGATCAATTATATAATGTTGTAGTGACTGCTCATGCTTTTGTAATAATTTTTTTTATAGTAATACCAATTTTAATTGGTGGTTTTGGTAATTGAATAGTTCCATTAATATTAGGAGCACCTGATATAGCTTTTCCTCGTATAAATAATTTAAGATTTTGATTATTGCCTCCTTCATTATTTTTATTATTTATATCTTCTATAGTTGAAA…
	AF327992	--------------------------------------------------------------------------------------------------------------------------------------------------------------------------------------------------------------------------------------------------------------------------------------------------------------GGAGCTCCTGATATGGCTTTTCCTCGAATAAATAACTTAAGTTTTTGATTATTACCTCCTTCTTTATTTTTATTATTTATTTCGTCTTTAGCTGAAA…
	KY017910	----------------------------------------------------------------------------------------AACTTTGTATTTGATTTTTGGAGCTTGATCAGCTATAGTTGGGATGGCAATAAGAGTATTAATTCGGATGGAATTGGGTCAGACTGGAAGTTTTTTAGGGGATGATCATATATATAATGTTATTGTGACTGCTCATGCTTTTGTAATGATTTTTTTTATAGTAATGCCAATTTTGATTGGTGGTTTTGGAAATTGATTAATTCCTTTAATATTAGGGGCTCCTGATATGGCTTTTCCTCGAATAAATAATTTGAGTTTTTGATTATTACCTCCTTCTTTATTATTATTATTTATTTCTTCTATAGCTGAAA…
	AY297403	--------------------------------------------------------------------------------------------------------------------------------------------------------------------------------------------------------------------------------------------------------------------------------------------------------------GGGGCTCCTGATATAGCTTTTCCTCGAATGAATAATTTGAGATTTTGATTGTTACCTCCTTCTTTAATATTATTATTTATTTCATCTATGGCTGAAA…
	AY297377	--------------------------------------------------------------------------------------------------------------------------------------------------------------------------------------------------------------------------------------------------------------------------------------------------------------GGGGCTCCTGATATAGCTTTTCCTCGTATAAATAATTTGAGATTTTGATTATTACCTCCTTCATTAATTTTATTATTAATTTCTTTAATAGTGGAAA…
	KY017891	----------------------------------------------------------------------------------------AACTTTATATTTAATTTTTGGAGCTTGATCTGCAATGGTTGGAACAGCAATAAGAATATTAATTCGAATGGAATTAGGTCAGACAGGAAGATTTTTGGGTAATGAACATTTATATAATGTGATTGTTACGGCACATGCTTTTGTAATAATTTTTTTTATAGTAATGCCTATTATAATTGGGGGTTTTGGTAATTGATTAGTTCCTTTAATGTTAGGTGCTCCTGATATGGCTTTTCCTCGTATAAATAATCTTAGTTTTTGGTTACTTCCGCCTTCTTTATTATTATTATTTATTTCATCTATAGCTGAAA…
	KY017908	----------------------------------------------------------------------------------------TACATTATATTTAATTTTTGGGGTATGGTCTGCTATAGTTGGTACTGCTATAAGTGTAATTATTCGAATAGAATTAGGTCAGGTTGGGAGATTATTAGGTGATGATCATATATATAATGTTATTGTTACTGCTCATGCATTTGTAATGATTTTTTTTATAGTAATACCTATTATAATCGGAGGATTTGGAAATTGATTACTTCCTTTGATATTAGGAGCTCCTGATATAGCATTTCCTCGAATAAATAATTTAAGATTTTGATTATTGCCTCCTTCATTAATATTATTATTTATTTCTTCTATAGCTGAAA…
	AY297408	--------------------------------------------------------------------------------------------------------------------------------------------------------------------------------------------------------------------------------------------------------------------------------------------------------------GGGGCACCAGATATAGCTTTTCCTCGTATAAATAATTTGAGTTTTTGGTTATTACCTCCTTCATTAATATTATTATTTATTTCTTCTATAGTTGAAA…
	KY017573	----------------------------------------------------------------------------------------AACTTTATATTTTATTTTAGGGGTGTGATCGGCTATAGTGGGTGCAGGTATAAGATTGATTATTCGGGTAGAATTAGGGCAATTGGGTAGATTTTTGGGGGATGATCATCTTTATAATGTGATTGTGACTGGTCATGCTTTTGTTATGATTTTTTTTGTAGTTATACCTATTATGATTGGGGGTTTTGGAAATTGAATGGTTCCTATAATGTTGGGTGTTCCTGATATGGCTTTTCCTCGAATGAATAATTTGAGTTTTTGATTTTTACCACCATCTTTGTTTTTTTTGTTTTTGTCTTTTTTGATAGGGG…
	KY017869	----------------------------------------------------------------------------------------CATTTTATATTTAATTTTTGGATCTTGAGCGGCGATGGTTGGAACAGGGATAAGTGTTTTGATTCGAACGGAGTTAGGGCAAGCAGGAAGATTTATAGGGGATGATCAGGTCTACAATGTTATTGTAACTGCGCATGCTTTTGTAATGATTTTTTTTATAGTTATGCCTATTTTGATTGGGGGTTTTGGAAATTGGTTAGTTCCTTTAATATTGGGAGCACCAGATATGGCGTTTCCCCGAATAAATAACTTAAGTTTTTGGTTATTACCCCCTTCTTTATTGTTATTATTTATTTCGTCTATGGTTGAAA…
	MW369297	-----------------------------------------------TTACTGCGATGGTTATATTCTACTAATCATAAGGATATTGGGACGTTATATTTAATTTTTGGGTCTTGAGCGGCTATAGTTGGAACAGGGATAAGAGTTTTAATTCGTACAGAATTAGGACAGGCGGGGAGATTTATGGGGGATGACCAAGTATACAATGTTATTGTGACAGCACACGCGTTTGTTATAATTTTTTTTATAGTGATACCTATTTTGATTGGGGGTTTTGGTAATTGGTTAGTTCCGTTGATGTTAGGTGCCCCGGAGATAGCGTTTCCACGAATAAATAATTTGAGTTTTTGGTTGTTACCTCCTTCTTTGTTATTGTTATTTATTTCTTCTATAGTTGAGA…
	KY017792	----------------------------------------------------------------------------------------GACTTTATATTTTATTTTTGGGGTATGATCTTCTATAGTTGGAATGGGAATAAGAGTAATTATTCGAACTGAGTTGGGACAGGTGGGGAGATTGTTGGGTGATGATCATTTATATAATGTTATGGTGACTGCTCATGCTTTGGTTATGATTTTTTTTATAGTGATACCTATTATGATTGGAGGTTTTGGAAATTGGTTGGTTCCTTTAATGGTGGGTACTCCTGATATGGCTTTTCCTCGTATGAATAATTTGAGTTTTTGATTACTTCCTCCTTCTTTATTAATGTTGGTTATTTCATCTTTGGTAGATG…
	KR526590	----------------------------------------------------------------------------------------AACTTTATATTTAATTTTTGGGGCTTGGGCTGCTATAGTTGGGACCGCAATAAGAGTATTAATTCGAATTGAATTGGGGCAGTCAGGAAGATTTATGGGTGATGATCAATTGTATAACGTGATTGTTACTGCACATGCTTTTGTAATAATTTTTTTTATAGTGATACCTATTTTAATTGGGGGGTTTGGAAATTGGTTAGTGCCTTTGATATTAGGTGCCCCAGATATAGCTTTTCCCCGAATAAATAATTTGAGATTTTGGTTGTTACCTCCTTCATTGTTTTTATTACTAGTATCTTCTATAGTCGAAA…
	KR526576	---------------------------------------------------------------------------------------------------------TTGGGGCTTGAGCTGCTATGGTTGGGACGGCTATAAGTGTTTTAATTCGAGTGGAATTRGGACAGCCGGGTAGATTTATAGGGGATGATCAGTTATATAATGTAATTGTGACGGCGCATGCTTTTGTRATAATTTTTTTTATAGTTATACCTATTTTAATCGGGGGTTTTGGTAATTGATTGGTTCCWCTGATATTAGGGGCTCCAGATATAGCTTTTCCTCGAATAAATAACTTGAGATTTTGGCTATTACCCCCATCGTTGATTTTGTTAATTGTATCTTCAATAGTAGAAA…
	KR526573	----------------------------------------------------------------------------------------GACCTTATATTTGATTTTTGGAGCGTGATCTGCTATGGTAGGGACGGCTATAAGAATAATTATTCGAGTAGAGTTAGGACAACCAGGGAGGTTATTAGGTGATGATCAGTTATATAATGTAATTGTAACTGCTCATGCTTTTGTAATAATTTTTTTTATGGTAATACCTATTTTGATTGGGGGATTTGGAAATTGATTAGTACCATTAATATTAGGGGCTCCTGATATAGCTTTCCCCCGAATAAATAATTTGAGATTCTGATTATTACCCCCATCATTAACTTTGTTGGTAGTATCTTCTATGGTAGAGA…
	KX687330	-----------------------------------------------------------------------------------------------------------------------------------------------GTGCTTATTCGGGTAGAGTTAGGTCAACCTGGTAGATTTATAGGAGATGATCAGTTGTATAATGTTATTGTTACTGCTCATGCATTTGTGATAATTTTTTTTATAGTTATGCCTATTTTGATTGGGGGGTTTGGAAATTGATTAGTTCCTTTAATGTTAGGGGCTCCTGATATGGCTTTTCCTCGTATAAATAATTTAAGATTTTGATTGTTACCTCCTTCACTGATAATATTGATTATTTCATCTATAGTAGAAA…
	MK420146	----------------------------------------------------------------------------------------AACTTTATACTTAATTTTTGGGGCTTGGTCAGCTATAGTTGGAACTGCGATAAGCGTTCTTATTCGAATTGAATTGGGTCAACCAGGAAGATTTATAGGAGATGATCAGCTTTATAATGTTATTGTGACAGCTCATGCCTTTGTGATAATTTTTTTTATGGTGATACCAATTTTAATTGGGGGGTTTGGGAACTGGTTAGTTCCTTTAATATTAGGGGCCCCTGATATAGCTTTCCCTCGTATAAATAATTTAAGATTTTGGCTACTACCACCGTCTTTATTTTTATTAATTATTTCATCTATAGTAGAAA…
	MK420120	----------------------------------------------------------------------------------------GACTTTGTATTTAATTTTTGGGGCGTGAGCGGCCATAGTAGGGACTGCTATAAGAGTTTTAATTCGAGTTGAGTTGGGTCAGCCCGGGAGATTTATTGGGGATGATCAGTTGTATAATGTAATTGTAACGGCGCATGCGTTTGTGATGATTTTTTTTATAGTAATACCTATTTTAATCGGCGGGTTTGGAAATTGGTTAGTGCCTTTAATGTTGGGGGCTCCTGATATAGCTTTTCCACGAATGAATAATTTAAGATTTTGATTATTACCCCCGTCTTTATTTTTGTTAATTGTGTCTTCTATAGTAGAAA…
	MK420107	----------------------------------------------------------------------------------------GACTTTATTTTGATTTTNGGGCCCTGGGGCGTCTATGGTTGGGACTGCTATAAGAGTTTTAATTCGGGTAGAATTAGGACAACCAGGGAGATTAATTGGGGATGATCAATTGTATAACGTTATTGTGACTGCTCATGCATTTGTAATAATTTTTTTTATAGTAATACCTATTTTAATTGGTGGGTTTGGAAACTGATTAGTCCCTTTAATGTTGGGAGCTCCTGATATAGCTTTTCCTCGGATAAATAATTTAAGGTTTTGGCTACTTCCTCCATCTTTATTTCTTTTGGTAATTTCTTCAATAGTGGAAA…
	MK420106	----------------------------------------------------------------------------------------GACNTTNTATTTAATTTTTGGTGGTTGAGCGGCTATAGTTGGAACTGCAATAAGTGTTTTAATTCGAATTGAGTTGGGTCAACCCGGGAGGTTTATTGGAGATGACCAATTATATAACGTTATTGTTACTGCTCATGCTTTTGTAATAATTTTTTTTATAGTTATACCTATTCTTATTGGGGGTTTTGGAAATTGATTGGTTCCTTTAATATTAGGAGCGCCTGATATGGCTTTTCCTCGAATAAATAATTTAAGATTCTGGTTATTACCTCCTTCTTTGTTTCTTTTAGTAATTTCTTCAATAGTAGAAA…
	KJ957958	----------------------------------------------------------------------------------------------------------------------------------------------------------AGTTGAATTAGGGCAGCCTGGGAGATTTATAGGGGATGATCAGTTATATAATGTAATTGTAACTGCTCATGCTTTTGTGATAATTTTTTTTATAGTAATGCCAATTTTAATTGGCGGGTTTGGAAATTGGTTAGTACCTTTAATACTGGGAGCTCCCGATATGGCTTTTCCTCGGATAAATAATTTGAGATTTTGATTACTACCCCCTTCCCTTTTTCTTTTAATTATTTCTTCTATAGTAGAAA…
	MK420159	----------------------------------------------------------------------------------------AACTTTGTATTTAATTTTTGGGGCATGGGCAGCTATAGTAGGAACTGCTATAAGAGTGTTGATTCGTATTGAGTTAGGACAATCTGGAAGATTTATGGGGGATGACCAGTTATATAATGTAATTGTGACTGCTCACGCTTTTGTTATAATTTTTTTTATAGTTATACCTATTTTGATTGGTGGGTTTGGAAATTGATTAGTCCCTTTAATGTTAGGAGCTCCTGATATAGCTTTTCCTCGAATAAATAATTTAAGGTTTTGATTGCTTCCCCCATCGTTATTTTTATTAGTAGTGTCCTCTATAGTAGAGA…
	KR526585	------------------------------------------------------------------------------------------------------------GGGCTTGATCCGMTATAGTAGGTACGGCTATAAGAGTTTTGATTCGAGTGGAGTTGGGTCAGTCAGGAAGATTTATTGGTGATGATCAGTTATATAATGTTATTGTTACTGCTCATGCTTTTGTGATAATTTTTTTTATAGTGATACCTATTTTAATTGGAGGATTTGGGAATTGATTAGTTCCTTTAATATTAGGTGCTCCTGATATAGCTTTTCCTCGTATAAATAATTTAAGGTTTTGGTTACTTCCACCGTCTTTGTTTCTTTTGATTATTTCTACTATAGTAGAAA…
	MK420082	----------------------------------------------------------------------------------------AACTTTATATTTAATCTTAGGGGCTTGGGCGGCTATAGTTGGGACTGCTATGAGAGTGTTAATTCGGATTGAATTAGGTCAACCAGGGAGATTGCTCGGTGATGATCAACTATATAACGTAATTGTAACTGCACATGCTTTTGTGATAATTTTTTTTATAGTAATACCCATTTTAATTGGTGGGTTTGGAAATTGATTGGTTCCACTGATATTAGGAGCCCCTGATATGGCTTTTCCTCGAATAAACAATTTAAGATTTTGATTATTACCTCCTTCTATATTCCTTTTAATTACATCTTCTATAGTAGAAA…
	MK420118	----------------------------------------------------------------------------------------GACAATATATTTAGTTTTTGGGGCTTGGGCCGCAATAGTGGGTACTGCAATAAGTGTTCTAATTCGAGTTGAATTAGGACAGGTTGGTAGCTTTATAGGGGATGATCAATTGTATAATGTAATTGTAACAGCACATGCATTTGTAATGATTTTTTTTATGGTAATACCTATTTTAATCGGGGGTTTCGGAAATTGATTAGTACCTTTAATATTAGGGGCTCCTGATATAGCTTTTCCTCGTATAAATAATTTAAGATTTTGGTTATTACCTCCTTCATTATTTCTTTTAGTAGTTTCATCTATAGTAGAAA…
	MK420058	----------------------------------------------------------------------------------------GACATTATATTTGATTTTAGGAGCTTGATCCGCTATAGTAGGCACGGCTATAAGAGTATTAATTCGGATTGAATTAGGGCAACCAGGGAGATTTTTAGGGGATGATCAGTTGTATAATGTGATTGTTACTGCTCATGCATTTGTTATAATTTTTTTTATGGTGATACCAATTTTAATTGGGGGATTTGGAAATTGATTGGTTCCGATAATATTAGGAGCTCCTGATATAGCTTTCCCTCGAATAAATAATTTAAGATTTTGGTTATTGCCCCCATCTTTACTTTTATTAATTATTTCGTCAATAGTGGAAA…
	MK420123	----------------------------------------------------------------------------------------TACTTTATATCTAATTTTGGGAGCTTGGTCTGCAATAATTGGAACAGCAATAAGAGTTTTAATTCGAATTGAACTTGGTCAGCCCGGAAGATTTATCGGAGATGATCAATTGTATAATGTTGTAGTAACTGCACATGCTTTTGTAATAATTTTTTTTATAGTCATACCTATTTTGATTGGTGGATTTGGAAATTGGTTGGTCCCTTTAATATTAGGTGCTCCGGATATAGCATTTCCTCGGATAAATAATTTAAGATTTTGACTATTACCACCTTCATTGATACTTCTAATAATTTCATCTATAGCTGAAA…
	KY017769	----------------------------------------------------------------------------------------GACAATATATTTATTTTTTGGTGCTTGATCTGCTATAGTGGGGACGGCTATGAGAGTTTTAATTCGAATTGAGTTGGGTCAAACAGGTAGAATGTTAGGAGATGACCATTTGTATAATGTTATTGTAACAGCTCATGCTTTTGTAATAATTTTTTTTATAGTTATACCAATTTTAATTGGGGGATTTGGGAATTGGTTGGTTCCTTTGATGTTAGGGGCTCCTGATATAGCTTTCCCTCGTATAAATAATTTAAGTTTTTGGTTGTTACCCCCTTCTCTTGTTTTATTATTTATTTCTTCTATGGTTGAAA…
	MK420071	----------------------------------------------------------------------------------------AACTTTATATTTAATTTTGGGGGCTTGAGCTGCTATAGTAGGAACTGCTATAAGTGTATTGATTCGAATTGAGTTGGGACAACCTGGGAGGTTTATTGGGGATGATCAGCTGTATAATGTAATTGTGACTGCGCATGCTTTTGTAATAATTTTTTTTATAGTAATACCTATTTTAATTGGGGGATTTGGAAATTGGTTAGTCCCTTTAATATTGGGGGCTCCTGACATAGCTTTCCCGCGTATGAATAATTTGAGGTTTTGGTTGCTCCCTCCGTCTTTGTTTCTTTTAGTAATTTCTTCAATAGTGGAGA…
	MK420134	----------------------------------------------------------------------------------------AACATTATATTTGATTTTTGGAGCTTGATCTGCTATAGTTGGGACTGCTATAAGGGTTTTGATCCGGGTTGAGCTTGGGCAACCTGGGAGATTTATTGGAGATGACCAATTATATAATGTTATTGTTACTGCACATGCTTTTGTAATAATTTTCTTTATAGTAATACCTATTCTTATTGGGGGTTTTGGAAATTGGTTAGTACCTTTAATATTGGGGGCTCCTGATATGGCATTTCCTCGTATAAATAATTTAAGGTTTTGATTACTTCCTCCTTCTTTATTTTTATTAATTATTTCTTCTATAGTGGAAA…
	MK420074	----------------------------------------------------------------------------------------TACTTTATATTTGATTTTTGGGGCTTGGGCAGCCATAGTTGGAACTGCAATAAGAGTATTAATTCGAGTTGAATTAGGGCAATCTGGGAGATTTCTCGGGGATGACCAATTGTATAATGTAATTGTTACAGCACACGCATTTGTTATAATTTTTTTTATAGTAATACCTATTTTAATTGGAGGGTTTGGTAATTGACTAGTCCCGTTAATGTTAGGAGCTCCGGATATAGCATTTCCTCGTATAAATAATTTAAGATTTTGATTATTACCCCCTTCTTTATTTTTATTAATTATTTCTTCAATAGTAGAAA…
	KJ957946	----------------------------------------------------------------------------------------AACTTTATATTTAATTTTTGGAGCTTGAGCAGCTATAGTTGGAACTGCTATAAGAGTTTTAATTCGAATTGAATTAGGGCAACCTGGGAGATTTTTAGGAGATGATCAGTTATATAATGTTGTAGTTACTGCTCATGCGTTTGTAATAATTTTTTTTATAGTTATACCTATTTTAATTGGGGGATTTGGAAATTGGTTAGTACCTTTAATATTAGGAGCTCCAGATATAGCTTTTCCACGAATAAATAATTTAAGATTTTGGTTATTACCTCCTTCTTTATTTTTATTAATTAGTTCTTCAATAGTGGAGA…
	FJ607560	----------------------------------------------------------------------------------------AACTCTATATTTAATTTTTGGGGCTTGGGCTGCTATAGTTGGAACAGCTATAAGAGTTTTAATCCGTATTGAATTGGGACAACCCGGGAGATTTATTGGGGATGATCAATTATATAATGTAATTGTAACTGCACACGCTTTTGTAATAATTTTTTTCATAGTAATACCTATTCTAATTGGGGGATTTGGAAATTGACTGGTACCTCTAATATTAGGGGCTCCCGATATAGCTTTTCCTCGAATAAATAATTTAAGATTTTGGCTATTACCTCCTTCATTATTTCTTTTAATTATTTCCTCAATAGTAGAAA…
	KJ957938	----------------------------------------------------------------------------------------TACTTTATATTTGATTTTTGGTGCTTGGGCTGCTATAGTAGGGGCAGCAATAAGAGTATTAATTCGAATTGAATTAGGTCAGCCTGGAAGATTTATGGGGGATGACCAATTGTATAACGTAATTGTAACGGCTCATGCTTTTGTAATGATTTTTTTTATGGTTATGCCTATTTTAATTGGGGGATTCGGGAATTGGTTAGTTCCTTTAATATTAGGGGCTCCTGATATAGCATTTCCACGAATAAATAATTTGAGATTTTGGTTGCTTCCACCTTCATTGTTTCTTTTAATTGTTTCTTCTATAGTTGAAA…
	MK420085	----------------------------------------------------------------------------------------AACTTTATATTTAATTTTAGGAGCATGAGCTGCGATAGTAGGTACTGCTATAAGAGTTTTAATTCGAATTGAATTAGGTCAATCAGGAAGATTTATTGGTGATGATCAGTTGTATAATGTAATTGTGACTGCTCATGCGTTCGTTATAATTTTTTTTATAGTAATACCTATTTTGATTGGGGGGTTTGGGAACTGATTAGTTCCTTTAATATTAGGAGCTCCAGATATGGCATTTCCTCGAATAAATAACTTAAGATTTTGGTTATTACCTCCCTCTTTATTTCTTTTAGTAATTTCTTCAATAGTAGAGA…
	KR526563	-------------------------------------------------------------------------------------------------------TTTTGGGGCTTGAGCTGCTATAGTCGGTACTGCTATAAGTGTTTTGATTCGAGTTGAATTAGGACAGTCTGGAAGTTTAATTGGTGACGATCAATTGTATAACGTAATTGTAACTGCACATGCTTTTGTAATAATTTTTTTTATAGTTATACCAATTTTGATCGGGGGATTTGGTAATTGACTGGTTCCTTTAATATTAGGAGCGCCAGATATGGCTTTTCCTCGCATAAATAATTTAAGATTTTGATTATTGCCTCCTTCACTATTTTTATTAATTATTTCATCTATAGTTGAAA…
	KX687307	-----------------------------------------------------------------------------------------------------------------------------------------------GTTTTAATTCGAGTTGAGTTAGGACAGCCTGGTAGGTTTATAGGAGATGATCAGTTGTATAATGTTATTGTAACGGCTCATGCGTTTGTAATAATTTTTTTTATGGTTATACCAATTTTAATTGGGGGATTTGGCAATTGATTAGTTCCATTAATATTAGGAGCACCTGATATGGCTTTTCCGCGAATAAATAATTTAAGATTTTGACTTTTACCCCCTTCATTATTAATATTAATTATTTCTTCAATAGTAGAAA…
	KX687316	-----------------------------------------------------------------------------------------------------------------------------------------------GTATTAATTCGAGTTGAATTAGGACAATCGGGAAGATTTTTAGGAGATGACCAACTGTATAATGTAATTGTTACTGCTCATGCTTTTGTAATAATTTTTTTTATGGTAATACCTATTTTAATTGGAGGATTTGGAAATTGATTAGTTCCTTTAATATTAGGGGCTCCTGATATGGCTTTTCCACGAATAAATAATTTAAGATTTTGATTACTTCCTCCTTCTTTATTTTTATTAATTATTTCTTCTATAGTAGAAA…
	FJ525319	----------------------------------------------------------------------------------------AACTTTATATTTAATTTTAGGAGCTTGAGCGGCTATAGTTGGTACGGCAATAAGAGTATTAATTCGAATTGAATTAGGACAACCTGGGAGATTTATTGGGGATGATCAACTTTATAATGTCATTGTCACTGCTCATGCATTTGTAATAATTTTTTTTATAGTAATACCTATTTTAATTGGGGGATTTGGAAATTGATTAGTACCTCTAATATTAGGTGCACCTGATATAGCATTTCCTCGTATGAATAATTTAAGTTTCTGACTTTTACCCCCTTCATTGTTTTTATTAATTATTTCTTCAATAGTCGAAA…
	KY017882	----------------------------------------------------------------------------------------TACATTGTATTTGGTGTTTGGGGCCTGGTCGGCTATGGTGGGAACAGCGATAAGAGTGTTGATTCGAATAGAATTAGCACAACCTGGAAGATTATTAGGGGATGATCATTTGTATAATGTTGTTGTTACGGCTCATGCTTTTGTTATAATTTTTTTTATGGTAATGCCAGTATTGATTGGAGGTTTTGGGAATTGATTAATTCCTTTGATGGTGGGAGCTCCTGATATGGCTTTTCCTCGTATGAATAATTTGAGATTTTGACTACTTCCTCCTTCATTAATACTTTTATTTAGATCTTCTATGGCTGAAA…
	GQ421638	-----------------------------------------------------------------------------------------------------------------------------------------------------------------------------------------------------------------------------------------------------ATGGTTATGCCTATTTTGATTGGGGGGTTTGGTAATTGGTTAGTACCGTTAATATTGGGGGCGCCGGACATAGCATTTCCTCGTATGAATAACTTGAGTTTTTGGTTGTTGCCCCCCTCGCTATTATTATTGTTTATTTCTTCTATGGTAGAAG…
	DQ898845	-----------------------------------------------------------------------------------------------------------------------------------------------------------------------------------------------------------------------------------------------------------------------------------------------------------------------------------------ATGAATAATTTGAGATTTTGGTTGTTGCCTCCTTCTTTAATGTTTTTGATTATATCTTCTTTGGAAGGAG…
	JX174285	--------------------------------------------------------------------------------------------------TTGTTTGTTTGGTTCTGGGCAGCTATAGTTGGTATAGCTATAAGAGTTATTATTCGGCTGGAGTTAGGGCAAGTGGGTAGTTTGTTAGGTGATGATCAGTTGTTTAATGTTATTGTTACGGCTCATGCATTAGTAATAATTTTTTTTATAGTTATACCAGTGTTAATTGGAGGTTTTGGAAATTGGTTGGTTCCTTTAATAATTGGTGCTCCTGATATAGCTTTTCCTCGTATGAATAATTTAAGTTTTTGGTTGTTACCTTCTTCTTTATTATTGTTGTTATTATCTTCTATAGCGGATG…
	KY007915	--------------------------------------------------------------------------------------------------------------------------------------------------------CGGGGTGAGTTAGGTCAAGCTGGTAGCTTTTTAGGGGATGATCATGTATATAATGTAATTGTCACAGCTCATGCGTTTATTATGATTTTTTTTATAGTTATACCCGTATTAATTGGGGGTTTCGGGAACTGATTAATTCCATTAATATTAGGTGCTCCAGATATAGCTTTTCCTCGTATAAATAATTTAAGCTTTTGACTTTTACCACCCTCTTTATTATTATTAATCATATCTTCTATAGTAGAAA…
	KY017649	----------------------------------------------------------------------------------------GACTTTGTATTTAGTTTTTGGGGCTTGGTCTGCTATATTGGGGACGGCTATGAGAGTATTAATTCGGGTAGAATTAGGGCAATCTGGGAGATTATTAGGTAATGATCATCTTTATAATGTAATTGTTACAGCTCATGCTTTTGTTATAATTTTTTTTATAGTAATACCTATTTTAATCGGTGGTTTTGGAAATTGATTAGTTCCTATGATGTTAGGGGCTCCAGATATAGCTTTCCCACGGATAAATAATTTGAGATTTTGATTATTACCTCCTTCTTTATTTTTTTTAATTGTATCTTTTTTGGTTGAGG…
	KY017648	-------------------------------------------------------------------------------------------------------------------------TATGGTAGGGACTGCTATAAGAGTTTTAATTCGAATTGAGTTAGGGCAGCCTGGTAAATTATTAGGGGATGATCATTTGTATAATGTAGTTGTTACTGCGCATGCTTTTGTAATAATTTTTTTTATAGTTATGCCTATTTTAATTGGAGGCTTTGGAAATTGATTAATTCCTATGATGTTAGGGGCTCCGGATATAGCTTTCCCTCGTATGAACAATTTAAGATTTTGACTTTTACCCCCTTCTTTATTTTTTTTAATTATTTCTTCTTTAGTTGAGT…
	FJ607583	----------------------------------------------------------------------------------------AACTTTGTATTTTATTTTTGGAGTTTGGGCTGCAATATTGGGAACTGGATTGAGAGTATTAATTCGAATTGAGTTGGGTCAACCTGGAAGTTTTTTAGGAGACGATCAGTTATATAATGTGATTGTGACTTCTCATGCTTTTGTGATGATTTTTTTTATAGTAATACCTATTATAATTGGAGGTTTTGGAAATTGATTGGTTCCAATAATATTAGGGGCGCCAGATATAGCTTTTCCTCGGATAAATAATTTAAGATTTTGGCTTTTACCTCCTTCTTTAATTTTATTATTATTATCATCAATGGTGGAAA…
	MG201038	-----------------------------------------------------------------------------------------------------------------TGAGCTGCGATAGCTGGAACAGCTATAAGTGTATTAATTCGGATTGAACTGGGGCAATCTGGAAGATTACTAGGAGATGATCATTTGTATAATGTTATTGTTACGGCTCATGCTTTTGTGATAATTTTTTTTATAGTGATACCAATTTTGATTGGGGGGTTTGGGAATTGACTTGTCCCTTTAATGTTAGGGGCTCCTGATATAGCTTTTCCTCGAATAAATAATTTAAGTTTTTGATTGTTGCCCCCTTCTTTAATAATATTATTCATTTCGTCTATGGTTGAAA…
	MK860151	-----------------------------------------------------------------------------------------------------------------TGATCTGCAATAGTTGGTACCGGTATAAGAGTATTGATTCGAACGGAGTTAGGACAACCTGGGAGCTTGTTAGGGGATGACCAGCTTTATAATGTAATTGTAACGGCTCATGCTTTTGTTATAATTTTTTTTATAGTGATGCCTATTTTGATTGGAGGATTTGGAAATTGATTAGTTCCGTTAATATTAGGAGCTCCGGATATAGCTTTTCCTCGGATGAATAACTTGAGTTTTTGATTGCTGCCTCCTTCCTTATTTTTATTGTTTGTATCTTCTATAGTGGAGA…
	GQ421636	-----------------------------------------------------------------------------------------------------------------------------------------------------------------------------------------------------------------------------------------------------ATAGTTATGCCGATTTTAATTGGGGGGTTTGGAAATTGGTTAGTTCCTCTAATATTGGGTGCTCCTGATATGGCTTTTCCTCGTATAAATAATTTAAGTTTTTGATTACTACCCCCTTCTTTAATATTATTGGTAATTTCTTCAATGGTGGAAA…
	MG201044	-----------------------------------------------------------------------------------------------------------------TGAGCTGCTATAGTTGGTACAGGGATGAGATTATTGATTCGAACTGAGTTAGGACAAGTTGGTAGATTATTAGGTGATGACCAATTATATAATGTTATTGTAACAGCTCATGCATTTGTAATAATTTTTTTTATAGTTATGCCTATTTTAATTGGGGGTTTTGGAAATTGGTTGGTTCCTTTAATATTAGGGGCACCGGATATAGCGTTTCCTCGCATAAATAATTTAAGTTTTTGGCTATTACCCCCTTCTTTGTTATTATTATTTATTTCTTCTATAGTAGAAG…
	MG201030	-----------------------------------------------------------------------------------------------------------------TGATCTGCTATAGCAGGGACGGGAATAAGTGTGTTAATTCGGGTTGAATTAGGGCAATGTGGGAGTTTGTTGGGGGATGACCATCTATATAATGTAATTGTAACAGCTCATGCTTTTGTAATAATTTTTTTTATAGTTATACCTATTTTAATTGGGGGATTTGGAAATTGGTTAGTCCCTTTAATATTAGGGGCACCAGATATAGCATTTCCTCGAATGAATAATTTAAGTTTTTGGTTATTACCCCCTTCTTTATTTATATTATTTACCTCATCTATAGTTGAGA…
	MG201014	-----------------------------------------------------------------------------------------------------------------TGGGCTGCTATAGTGGGGACTGGTATAAGAGTGTTGATTCGAGTTGAATTAGGGCAGTGTGGGAGTTTATTGGGGGATGATCATTTGTATAACGTTATTGTGACTGCACATGCGTTTGTTATAATTTTTTTCATAGTGATACCCATTCTAATTGGAGGGTTTGGGAATTGACTTGTGCCACTGATGTTAGGGGCTCCTGATATGGCTTTTCCCCGGATAAATAATTTGAGATTTTGGCTTTTACCCCCCTCATTGATAATGCTATTTATCTCATCTATGGTTGAGA…
	MG201029	-----------------------------------------------------------------------------------------------------------------TGGGCCGCAATAGCTGGCACAGGAATAAGAGTGTTGATTCGGGTAGAGTTGGGGCAATGTGGAAGTTTGCTAGGGGATGATCATTTGTACAATGTTATTGTGACAGCTCATGCATTTGTAATGATTTTTTTTATAGTGATACCTATTTTAATTGGGGGGTTTGGTAATTGGTTAGTTCCTTTAATATTGGGGGCTCCAGATATAGCTTTTCCTCGGATAAATAATTTAAGATTTTGGCTTTTACCCCCTTCTTTATTTATATTGTTTATTTCTTCAATGGTTGAAA…
	MG201002	-----------------------------------------------------------------------------------------------------------------TGGGCTGCTATAGCAGGGACGGGGATAAGAGTGCTGATCCGAGTGGAGCTCGGGCAATGTGGGAGTTTACTGGGGGATGACCATTTATATAATGTAATTGTAACTTCCCATGCTTTTGTTATGATTTTTTTTATAGTTATACCGATTTTGATTGGGGGGTTTGGGAATTGGTTGGTCCCATTAATGCTGGGGGCTCCTGATATGGCGTTTCCTCGTATGAATAATTTAAGATTTTGACTGTTACCTCCTTCTTTATTTATATTGTTTATTTCTTCAATAGTTGAAA…
	MG200985	-----------------------------------------------------------------------------------------------------------------TGGGCGGCTATAGCGGGGACAGGTATAAGAGTATTAATTCGAGTGGAGCTTGGGCAGTGTGGTAGTTTGTTGGGGGATGATCATTTATATAATGTTATTGTGACGGCGCATGCATTTGTTATAATTTTTTTTATAGTAATACCTATTTTGATTGGGGGATTTGGTAATTGGCTGGTTCCACTAATATTAGGTGCCCCGGATATGGCGTTTCCGCGAATGAATAATTTGAGATTTTGGTTGTTGCCTCCCTCTTTGTTTATGTTGTTTATTTCTTCTATGGTTGAGA…
	MG201025	-----------------------------------------------------------------------------------------------------------------TGAGCAGCTATAGCTGGAACGGGCATGAGAGTGTTGATTCGAATTGAGTTGGGGCAGTGTGGGAGTTTGTTAGGGGATGATCATTTATATAATGTTATTGTTACAGCTCATGCATTTGTTATGATTTTTTTTATAGTCATGCCTATTTTGATTGGGGGGTTTGGTAATTGGTTGGTTCCTTTAATATTGGGGGCTCCTGATATGGCATTTCCTCGAATGAATAACTTAAGATTTTGGCTTTTACCCCCTTCTTTGTTTATGTTATTTATTTCTTCTATAGTTGAAA…
	MG201008	-----------------------------------------------------------------------------------------------------------------TGGGCTGCTATGGCTGGGACAGGGATGAGAGTATTAATTCGAGTTGAGTTAGGACAATGTGGGAGTTTATTAGGGGATGACCATTTGTATAATGTTATTGTGACCGCTCATGCTTTTGTTATAATTTTTTTCATAGTTATGCCTATTTTAATTGGGGGTTTCGGGAATTGGTTGGTGCCTTTAATGTTAGGGGCCCCCGATATAGCTTTTCCTCGAATAAATAACCTTAGTTTTTGACTTTTACCTCCTTCTTTATTTATACTATTTATTTCTTCTATAGTTGAGA…
	MG200979	-----------------------------------------------------------------------------------------------------------------TGGGCTGCTATAGCGGGGACAGGGATGAGAGTTTTAATTCGGGTTGAATTAGGGCAGTGTGGGAGTTTGCTAGGAGATGACCATTTGTATAATGTTATTGTAACGGCTCATGCTTTTGTGATGATTTTTTTTATGGTTATGCCAATTTTGATCGGTGGATTCGGGAATTGATTGGTTCCCTTAATATTGGGGGCACCAGATATAGCTTTCCCTCGAATGAATAATTTAAGATTTTGGTTATTGCCCCCCTCATTGTTTATATTGTTTATTTCTTCTATGGTTGAAA…
	MG201037	-----------------------------------------------------------------------------------------------------------------TGAGCTGCTATGGCTGGGACGGGTATGAGAGTTTTAATCCGAGTGGAATTAGGCCAGTGTGGGAGATTATTAGGGGATGATCATTTGTATAATGTAATTGTGACTGCTCATGCTTTTGTGATGATTTTTTTTATGGTGATACCTATTTTAATTGGGGGTTTTGGTAATTGGCTTGTCCCTTTAATGTTAGGAGCTCCGGATATAGCATTTCCTCGAATAAATAATTTAAGATTTTGGTTGTTACCCCCATCTTTAATGTTATTGTTTATTTCTTCTATGGTAGAAA…
	MG200877	-----------------------------------------------------------------------------------------------------------------TGGGCTGCTATGGCAGGTACAGGGATGAGAGTTATTATTCGGATTGAGTTAGGGCAATGTGGAAGATTATTAGGAGATGATCATTTATACAATGTTATTGTTACTTCCCACGCTTTTGTAATAATTTTTTTTATAGTAATACCTATTTTAATTGGAGGGTTTGGAAATTGGTTAGTCCCTCTTATGTTAGGGTCCCCCGATATAGCTTTTCCTCGAATAAATAATTTAAGATTTTGACTTTTACCCCCTTCTTTATTTATATTGTTTATTTCTTCTATAGTTGAAA…
	MG200962	-----------------------------------------------------------------------------------------------------------------TGGGCTGCAATGGCGGGGACTGGGATAAGAGTTTTAATTCGAGTAGAGTTGGGGCAATGTGGGAGTTTATTGGGGGATGACCATTTGTATAATGTAATTGTCACCGCTCATGCGTTTGTGATAATTTTTTTTATAGTGATACCTATTTTAATTGGGGGATTCGGGAATTGGTTAGTTCCTTTGATGCTAGGGGCCCCAGATATGGCTTTTCCTCGAATAAATAATCTTAGATTTTGACTTTTACCTCCTTCGTTGATATTACTATTTATCTCTTCTATAGTGGAGA…
	MG200982	-----------------------------------------------------------------------------------------------------------------TGAGCTGCAATGGCAGGAACAGGGATAAGAGTGTTAATTCGAGTGGAGTTGGGGCAGTGTGGAAGTTTGTTGGGGGATGACCATTTATATAATGTTATTGTCACAGCACATGCTTTTGTAATAATTTTTTTTATAGTTATACCTATTTTAATTGGGGGATTTGGAAATTGGCTAGTCCCTTTAATATTGGGGGCTCCAGATATAGCATTCCCTCGAATAAATAATTTGAGATTTTGACTTTTACCCCCCTCATTAATAATTTTATTTGTTTCTAGAATGGTGGAGA…
	MG200912	-----------------------------------------------------------------------------------------------------------------TGGGCTGCTATAGCAGGGACTGGTATAAGAGTTTTAATTCGAGTAGAATTAGGGCAGTGCGGGAGATTATTAGGGGATGATCATTTGTATAATGTTATTGTAACTGCTCATGCTTTTGTTATGATTTTTTTTATAGTTATACCTATTTTAATTGGGGGGTTTGGGAATTGGTTAGTCCCTTTAATATTAGGGGCGCCGGATATAGCGTTCCCTCGAATAAATAATTTAAGATTTTGGTTGCTACCCCCTTCTTTAATATTATTATTTATTTCTTCTATAGTTGAAA…
	MG201046	-----------------------------------------------------------------------------------------------------------------TGATCGGCTATGGTGGGTACTTCTATAAGAGTTTTAATTCGGATTGAGTTGGGGCAACCAGGTAGTTTATTAGGTGATGATCAGCTTTACAATGTAATTGTTACTGCGCATGCTTTTATTATGATTTTTTTTATGGTTATACCTATTTTAATTGGTGGATTCGGGAATTGGTTAGTACCTCTTATATTAGGGGCTCCAGATATGGCATTTCCTCGTATAAATAATTTAAGTTTTTGATTGTTACCTCCGTCTTTATTTTTATTATTTGTTTCATCTATAATTGAAA…
	MG201049	-----------------------------------------------------------------------------------------------------------------TGGTCGGCTATAGTGGGGACTGCAATAAGAGTATTGATTCGTACTGAGTTAGGGCAGCCTGGAAGATTGCTTGGGGATGATCAGGTGTATAATGTTATTGTAACAGCGCATGCTTTTGTTATAATTTTTTTTATAGTTATGCCTATTTTAATTGGGGGATTTGGAAATTGGTTAGTTCCTTTAATGTTAGGAGCCCCTGATATAGCTTTTCCTCGAATAAATAATTTAAGATTTTGATTATTACCCCCTTCGTTGTTTTTGTTATCTATTTCTTCTATAGTGGAGA…
	MG201048	-----------------------------------------------------------------------------------------------------------------TGGGCTGCTATGGTGGGGACTTCTATAAGAGTTTTAATTCGGATTGAATTAGGGCAGCCAGGGAGTTTGTTGGGGGATGATCAATTATATAATGTAATTGTTACTGCTCATGCTTTTATTATAATTTTTTTTATAGTTATACCGATTTTAATTGGGGGGTTCGGGAATTGGTTGGTTCCCTTGATATTGGGAGCTCCTGATATAGCTTTTCCTCGAATGAATAATTTGAGTTTTTGGTTATTACCTCCTTCATTATTTTTGTTATTTATTTCTTCAATAGTTGAGA…
	KY017862	----------------------------------------------------------------------------------------AACATTATATATAATTTTTGGTTCTTGATCTGCAATAGTGGGTACAGCTATAAGAGTATTAATTCGTGTAGAATTAGGTCAGTTGGGGAGATTTTTTGGGGATGATCAACTTTATAATGTTATTGTTACTGCTCACGCTTTTGTTATGATTTTTTTTATAGTTATACCAATTTTAATTGGGGGGTTTGGAAATTGGTTAGTTCCTTTAATGTTAGGGGCTCCTGATATAGCTTTCCCTCGTATAAATAATTTAAGATTTTGGTTATTACCCCCCTCTTTAATATTATTATTTATTTCTTCTATGGTCGAAA…
	KY017853	----------------------------------------------------------------------------------------TACATTATATATTATTTTTGGAGGGTGATCCGCTATAGTTGGGACTGCTATAAGAGTTTTGATTCGTATTGAATTAGGGCAACCTGGGAGATTTTTAGGGGATGATCAAGTCTATAATGTTATTGTGACTTCTCATGCATTTGTCATAATTTTTTTTATAGTTATACCTATTTTAATTGGGGGATTTGGTAATTGATTAGTCCCTCTTATGTTAGGGGCTCCTGATATAGCTTTTCCTCGTATGAATAATTTAAGTTTTTGGTTATTACCTCCTTCATTGTTTATATTAGTAATTTCTTCTATAATTGAAA…
	KY017645	----------------------------------------------------------------------------------------AAGTTTATATTTAATTTTAGGGGCTTGATCAGCAATATTTGGTACTGCATTAAGAGTGATAATTCGGGCAGAATTAAGACAACCAGGTAGATTATTAGGTAATGATCATTTATATAATGTAATAGTTACAGCTCATGCCTTTATTATAATTTTTTTTATAGTTATACCAATTTTAATTGGAGGATTTGGAAATTGATTAGTACCTTTAATATTAGGGGCTCCAGATATAGCATTTCCTCGAATAAATAATTTAAGATTTTGACTTTTACCTCCTTCTTTGATAATATTGATTATTTCAAGAATATTAGAAT…
	KY017710	----------------------------------------------------------------------------------------TACTATATATATTATTTTTGGAGGTTGATCGGCTATAATGGGTACTGGAATGAGAATAGTGATTCGAAGAGAGCTGGGTCAAGTTGGAAGTCTAATTGGTGATGATCATTTGTATAATGTAATGGTTACAGCTCATGCTTTAGTGATAATTTTTTTTATAGTTATACCTATTATAATCGGTGGATTTGGAAATTGATTGCTTCCCTTGATACTTGGAGCTCCAGATATATCTTTTCCTCGGATGAATAATTTGAGATTTTGATTATTACCTCCTTCTTTGTTGATACTTTTATTATCTTCATGTGTTGATG…
	MH382620	-----------------------------------------------------------------------------------------------------------GGTATTTGGTCTGCTATGGTAGGAATATCTTTAAGAGTATTAATTCGTATAGAGTTAGGATTTAATAGAAGATTATTAAATAATGATCATTTATATAATGTTTTAGTTACTTCACATGCTTTAATTATAATTTTTTTTATAATTATGCCTATTATAATTGGTGGGTTTGGTAATTGATTGGTTCCTTTAATATTAGGAGCTCCTGATATAGCTTTTCCTCGAATAAATAATTTGAGTTTTTGATTTCTACCTTCTTCTTTAATATTATTATTAATTTCTTCTTATATAGGAA…
	KY017651	------------------------------------------------------------------------------------------------------------------------------------CAGCAATAAGAGTTTTAATCCGGTTAGAGTTAGGGCAAACTGGAAAATTTTTTGGGAATGATCATTTATATAATGTTATTGTTACAGCTCATGCTTTTGTAATAATTTTTTTTATAGTTATACCTATTTTAATTGGGGGCTTTGGGAATTGATTAGTGCCTTTGATGTTAGGGGCTCCCGATATGGCTTTCCCTCGTATAAATAATTTAAGATTTTGGCTACTACCTCCTTCTTTGTTAATATTAATTATTTCTTCAATAATTGAGA…
	KY017860	----------------------------------------------------------------------------------------GACATTGNAATTGATTTTTGGTTCTTGAGCGGCGATAGTGGGGACAGCCATAAGTGTTCTTATTCGAGCCGAGTTAGGGCAAGTGGGAAGTTTTCTAGGGGATGATCAAGTGTATAATGTGATTGTGACGGCGCATGCTTTTATTATGATTTTTTTTATAGTTATGCCTATTCTGATTGGGGGATTTGGAAATTGGTTGGTCCCTCTGATGCTTGGAGCTCCGGATATAGCTTTCCCTCGGATAAATAATTTGAGATTTTGATTATTGCCTCCTTCTTTGTTTTTGTTGTTTATTTCTAGAATAGTTGAAA…
	KY017602	----------------------------------------------------------------------------------------AACTTTATATTTTATTTTTGGGGTGTGATCTTCTATAGTAGGAACGGCGATAAGAGTAATAATTCGTACGGAGTTAGGACAAGTTGGAAGATTGTTAGGAGATGATCATTTGTATAATGTTTTAGTTACTGCTCATGCTTTGGTTATGATTTTTTTTATAGTAATGCCAATTTTAATTGGAGGTTTTGGGAATTGATTATTACCTTTAATATTAGGAACACCAGATATGGCTTTTCCTCGAATGAATAATTTAAGTTTTTGGTTGTTGCCTCCATCTCTTTTTTTGCTAGTTTTGTCTTCTATAGTGGACG…
	MK420172	----------------------------------------------------------------------------------------AACTTTATATTTAATCTTTGGTGCGTGATCCGCGATATTAGGTACAGCAATGAGTGTCCTAATTCGAATAGAGTTAGGACGCTCAGGAAGATTTTTAGGAGATGATCAAATTTATAATGTTATTGTTACAGCACATGCTTTTGTTATGATTTTTTTTATAGTTATACCTATTTTAATTGGTGGATTTGGCAATTGGTTAGTGCCTTTAATATTGGGGGCGCCAGATATGGCGTTTCCTCGAATGAATAATTTGAGTTTTTGATTATTACCGCCTTCATTATTATTGCTTCTTATTTCTTCTATAGTTGAGA…
	KY017913	----------------------------------------------------------------------------------------ACCTTTATATTTTATATTTGGAGCATGATCAGGAATAATGGGAATGGCATTAAGATTATTAATTCGTTTAGAATTAGGTCAATTAGGGAGTATTATTGGTGATGATCAAGTTTATAATGTAATTGTTACTGCTCATGCTTTAGTTATGATTTTCTTTATAGTTATACCTATTTTAATTGGAGGATTTGGTAATTGATTGGTACCTCTTATATTAGGAGCTCCTGATATAGCTTTTCCTCGAATAAATAATTTAAGTTTTTGATTATTACCTTCTTCTTTAATATTATTAGTAATGTCTTCTTTAGTAGATA…
	KY017702	----------------------------------------------------------------------------------------AACTTTATATTTAATTTTTGGGGTATGATCAGCTATAGTAGGAACTGCTATAAGAGTTATTATTCGTGCTGAGTTGGGACAAGTTGGAAGATTATTAGGTGATGACCATTTGTATAATGTAATTGTGACTGCTCATGCTTTAGTTATGATTTTTTTTATAGTAATGCCAATTATAATTGGGGGGTTTGGAAATTGATTAGTGCCTTTAATATTGGGTGCCCCAGATATGGCATTTCCTCGAATGAATAATTTGAGATTTTGATTATTACCTCCTTCTTTGTTTTTATTATTATTATCTTCTTTAACTGATG…
	KY017858	----------------------------------------------------------------------------------------TACGTTATACTTAATTTTTGGCTCTTGGGCTGCGATGGTTGGGACTGCTATAAGAGTTTTGATTCGATCTGAGGTAGGGCAAGTAGGGAGATTTTTAGGTAATGATCAGGTTTATAATGTGATTGTGACAGCCCATGCGTTTGTTATAATTTTTTTTATGGTTATACCCATTTTAATTGGGGGATTTGGAAATTGGTTGGTCCCTTTAATGTTAGGAGCTCCGGATATGGCTTTTCCTCGAATAAATAATTTAAGATTTTGGCTCCTCCCTCCTTCTTTGTTTTTGTTGTTTGTTTCTTCTATGGTTGAAA…
	FJ525317	----------------------------------------------------------------------------------------AAGTTTATATTTTTTATTTGGGGTATGATCAGCTATAGTGGGGACAGCCATAAGAGTTTTAATTCGAATTGAATTGGGGCAATCTGGGAAATTTCTTGGGGATGACCAGTTGTATAACGTTATTGTAACAGCTCATGCTTTTGTAATAATTTTTTTTATAGTCATACCAATTTTAATTGGGGGGTTTGGAAACTGATTAGTGCCGTTAATGTTGGGGGCCCCAGATATAGCTTTTCCACGGATAAATAATTTAAGTTTTTGACTATTACCCCCTTCTCTTTTTATATTATTTATTTCATCTATAGTAGATG…
	KY018074	----------------------------------------------------------------------------------------TACTTTATATTTAATTTTTGGAGTTTGGTCTGCTATAATTGGAACTGGGTTAAGTATATTGATTCGGGTTGAGTTAGGGCAGTCTGGTAGATTATTTGGGGATGATCATCTGTATAATGTGTTAGTTACTGCTCATGCTTTTATTATAATTTTTTTTATAGTAATACCTATTTTGATTGGGGGATTTGGAAATTGATTGATTCCTTTAATATTAGGGGCTCCTGATATAGCTTTTCCTCGGATAAATAATTTATCTTTTTGATTGTTACCTCCGTCTTTATTGTTGTTATTTATGTCTTCTATAATAGAAA…
	KY017640	----------------------------------------------------------------------------------------GACTTTGTATCTTATTTTTGGTATTTGAGCTTCGATATTAGGGTCTGGTATGAGATTGATTATTCGGGTTGAATTAGGACAATTGGGAAGATTGTTAGGGGATGATCATCTGTATAATGTTATAGTAACAGCTCATGCTTTGGTGATGATTTTTTTTATAGTGATACCAATTATAATTGGAGGGTTTGGAAATTGATTGGTGCCTTTGATGTTAGGTGCTCCAGATATGGCGTTTCCTCGGATGAATAATTTAAGATTTTGGTTGTTGCCTCCTTCATTATTTTTGTTGTTGTTATCTTCCCTTACTGATT…
	KY017746	----------------------------------------------------------------------------------------TACGTTATATTTAATATTTGGGGCTTGAGCGGCGATGGTTGGGACCGCTATAAGAGTTTTAATTCGGACTGAGCTAGGGCAGTCCGGGAGTTTTTTAGGGGATGATCATCTTTATAATGTGATTGTTACTGCTCATGCGTTTGTTATAATTTTTTTTATAGTGATGCCAATTTTGATTGGAGGGTTCGGGAATTGATTGGTTCCTTTAATATTAGGGGCGCCTGATATGGCTTTCCCTCGAATAAATAATTTGAGTTTTTGGCTTTTGCCCCCGTCATTATTTTTGTTGTTTATTTCTTCTATAGCAGAGG…
	FJ607576	----------------------------------------------------------------------------------------AACCTTATACTTTATTTTTGGTGCTTGAGCTTCTATGGTAGGAACTGCAATAAGAGTGTTAATTCGAATTGAGTTGGGGCAAACTGGAAGAATATTAGGGGATAACCAGCTATATAATGTTATTGTAACTGCTCATGCTTTTGTAATAATTTTTTTTATAGTTATACCTATTTTAATTGGGGGGTTTGGAAATTGGTTAGTCCCTTTAATATTAGGGGCTCCTGATATAGCTTTTCCTCGGATAAATAATTTAAGATTTTGACTTCTACCACCCTCTTTATTTTTATTATTTATTTCTTCTATAGTAGAAA…
	FJ607571	---------------------------------------------------------------------------------------------TATATTTTGTTTTTGGGGCTTGAGCTGCTATAGTGGGTACTGGGATAAGAGTATTAATCCGGATTGAATTAGGGCAATCAGGGAGATTATTGGGGGATGACCAGTTGTATAATGTAATTGTAACGGCGCATGCTTTTGTAATAATTTTTTTTATGGTGATACCGGTTTTAATTGGAGGATTTGGTAATTGGTTGGTCCCTTTAATGTTGGGTGCTCCTGATATGGCTTTTCCACGGATGAATAATTTAAGTTTTTGGTTATTACCCCCTTCATTTTTTTTACTATTAATTTCTTCAATAGTGGATA…
	KY017854	----------------------------------------------------------------------------------------GACTTTGTATCTTGTTTTTGGGGCTTGGTCAGCTATGGTCGGTACCGCAATAAGAGTTTTAATCCGCATAGAGTTGGGGCAACCTGGGAGTTTTTTAGGGGATGATCAGGTTTATAATGTAATTGTTACAGCTCACGCTTTTATTATAATTTTTTTTATAGTTATACCTATGTTGATTGGGGGGTTTGGTAATTGATTAGTTCCTTTAATGTTAGGGGCTCCAGATATAGCGTTTCCTCGAATGAATAATTTGAGTTTTTGATTATTGCCTCCTTCTTTACTATTATTATTTATTTCTTCTATAGTGGAAA…
	KR607931	--------------------------------------------------------------------------------------------------------------------------------------------------------------------------------------------------------------------------------------------------------------------------------TTTGGAAATTGATTAGTACCTTTAATACTAGGATCTCCAGATATGGCATTTCCTCGTATAAATAATTTAAGTTTTTGGTTATTACCTCCTTCTATTATAATATTGTTAATATCATCTTTTAGAGGTT…
	KY017574	----------------------------------------------------------------------------------------GAGATTATATCTATTATTTGGAGTATGGGCTGCTATGTTGGGTTTAGGAATAAGAGTAATTATTCGGACGGAGTTGGGTCGAGTTGGGAGATTATTGGGTGATGATCATTTATATAATGTTATTGTCACGGCTCATGCATTTGTTATAATTTTTTTTATAGTGATACCTATTATAATTGGAGGTTTTGGAAATTGGTTGGTTCCATTAATATTGGGATCTCCTGATATAGCTTTTCCTCGAATGAATAATTTGAGATTTTGGTTTTTGCCTTCTTCTTTATTTTTTTTATTGATGTCATCGATAAGTGATG…
	MG201051	-----------------------------------------------------------------------------------------------------------------TGAGCGGCTATAGTTGGAACAGGGATAAGAATATTGATTCGTACAGAGTTAGGGCAAACTGGTAGTATGATAGGGGATGATCAGGTGTATAATGTTATTGTTACAGCTCATGCATTTGTAATAATTTTTTTTATAGTTATGCCTATTTTAATTGGGGGATTTGGAAATTGGTTAGTTCCTTTAATATTAGGGGCTCCCGATATAGCTTTTCCTCGTATAAATAATTTAAGTTTTTGGCTTTTACCACCCTCTTTAGTATTATTATTTATTTCTTCAATAGTAGAAA…
	FJ607572	----------------------------------------------------------------------------------------TACATTATATTTTATTTTTGGAGCTTGGGCTGCTATAGTAGGTACTGCTATAAGAGTATTGATTCGTATTGAATTGGGGCAATCTGGAAGATTGCTGGGGGATGATCAATTGTATAATGTTATTGTTACTGCGCATGCTTTTGTAATAATCTTTTTTATAGTTATACCTATTTTGATTGGAGGATTTGGAAATTGGTTGGTGCCTCTTATATTGGGGGCTCCTGATATAGCTTTTCCTCGAATAAATAATTTAAGATTTTGGTTATTACCTCCTTCATTTTTTTTGTTGTTAGTTTCTTCTATGGTTGATA…
	FJ607575	----------------------------------------------------------------------------------------AACACTGTATTTAGTGTTTGGGGCTTGAGCGGCTATAGTTGGGACTGCTATGAGTGTATTAATTCGCACGGAATTGGGTCAATCGGGAAGATTGATGGGTGATGATCAATTATATAATGTAATTGTAACTGCTCATGCTTTTGTAATAATTTTTTTTATAGTAATACCTATTTTAATTGGGGGTTTTGGTAATTGATTGGTTCCTTTAATGTTAGGTGCTCCTGACATAGCCTTTCCTCGAATAAATAATTTAAGATTTTGGTTGTTACCACCCTCATTGTTTTTATTATTTGTTTCGTCAATAGTTGAGA…
	DQ898847	-----------------------------------------------------------------------------------------------------------------------------------------------------------------------------------------------------------------------------------------------------------------------------------------------------------------------------------------ATGAACAATTTAAGATTTTGGTTATTACCTCCATCTTTGTTTTTTTTGGTTATGTCATCTGTTAGAGATA…
	KY017888	----------------------------------------------------------------------------------------AACGTTATACTTGATTTTTGGAAGTTGATCGGCTATGGCTGGTACTGCTATAAGAGTTTTAATTCGAATAGAATTAGGTCAGGTAGGAAGATTATTAGGTGATGATCATTTATATAATGTGGTAGTTACTGCTCATGCTTTTGTTATAATTTTTTTTATAGTTATACCTATTATAATTGGTGGATTTGGAAATTGATTATTACCTTTAATATTGGGAAGACCAGATATAGCATTTCCTCGTATAAATAATTTAAGATTTTGATTGTTACCTCCTTCTTTGTTTTTATTATTTATTTCGTCTATGGCTGAAA…
	KY017629	----------------------------------------------------------------------------------------TACTTTATATTTGATTATAGGAGCTTGAGCTGCTATAGTAGGAACTGCAATAAGAGTCTTGATTCGTATGGAATTAGGTCAAGTTGGGAGTTTTTTAGGTGATGATCAGTTATATAATGTTATTGTGACTGCTCATGCTTTTGTAATAATTTTTTTTATAGTTATACCAATTTTGATTGGTGGATTTGGAAATTGATTAGTTCCGTTGATATTAGGTGCGCCTGATATAGCATTTCCTCGTATGAATAATTTAAGTTTTTGATTGTTACCTTCTTCTATAATATTATTATTCATATCTTCTATGGTTGAAA…
	KY779030	--------------------------------------------------------------------------------------------------------------------TCTGCTATGGTGGGGACTGCAATAAGAGTTATTATTCGAATTGAATTAGGTCAGTCTGGTAGTTTTTTAGGAGATGATCATCTTTATAATGTAATTGTTACTGCTCATGCATTTGTAATGATTTTTTTTATAGTTATACCAATTATAATTGGAGGATTTGGAAATTGGTTGGTACCTTTAATGTTAGGTTCTCCAGATATAGCGTTTCCTCGAATGAATAATTTAAGTTTTTGGTTGTTACCTCCGTCTTTATTTTTGCTTTTTGTCTCAGCCCTATCTGAGA…
	KY017572	----------------------------------------------------------------------------------------AACTTTATATTTAATTTTTGGGGTGTGAGCATCTATAGTAGGAACAGGAATAAGAATAATTATTCGAACTGAATTAGGTCAAGTAGGGAGATTATTAGGTGATGATCATTTGTATAATGTAATTGTAACTGGTCATGCGTTTGTAATAATTTTTTTTATAGTAATACCTATTATGATTGGTGGGTTTGGAAATTGGTTAGTTCCTTTAATATTGGGGTCTCCGGATATAGCATTTCCTCGAATAAATAATTTGAGATTTTGGTTATTACCACCTTCTTTGTTTTTTTTATTATTATCATCTTTAAGTGATT…
	MG201050	-----------------------------------------------------------------------------------------------------------------TGGTCAGCGATGGTGGGAACGGCGATAAGAGTTTTGATTCGAGTGGCATTAGGGCAACCTGGGGGTTTACTAGGGGATGATCATTTATATAATGTAATTGTTACTGCCCATGCTTTTGTGATAATTTTTTTTATAGTGATGCCGATTTTGATTGGGGGATTTGGGAATTGGTTAATTCCTTTAATGTTAGGGGCCCCGGATATAGCTTTTCCTCGTATAAATAATTTAAGTTTTTGGTTATTACCGCCATCGCTTTTATTATTATTTGTTTCTTCGATGGTTGAAG…
	KY008003	--------------------------------------------------------------------------------------------------------------------------------GGACATGCTATAAGAGTTTTAATTCGCTCTGAATTAAGACAATGTGGAAGTTTAATGGGAGATGATCATTTATATAATGTTATTGTAACTGCTCATGCTTTTGTTATGATTTTTTTTATAGTAATACCTATTTTAATTGGTGGGTTTGGAAATTGACTAATTCCATTAATGTTAGGAGCTCCTGACATGGCTTTTCCTCGAATAAATAATTTAAGTTTTTGATTATTGCCTCCTTCTTTGTTGTTATTATTTATTTCTTCAATAGTTGAAA…
	MH382614	-----------------------------------------------------------------------------------------------------------GGTGTGTGAGCTGCTATATTAGGAATAGGATTAAGAGTATTAATTCGTTTAGAATTAGGGATAATAGGAAGTTTATTAAGAGATGATCATACTTACAATGTTGTAGTTACTGCTCATGCTTTAATTATAATTTTTTTTATAGTAATACCTATTATAATTGGAGGGTTTGGGAATTGATTAGTGCCATTAATATTAGGTTCTCCTGATATGGCTTTTCCTCGAATAAATAATTTAAGGTTTTGATTACTTCCGCCTTCTTTATTAATATTATTAATTTCATCTATAATAGAGA…
	KY018006	-------------------------------------------------------------------------------------------------------------------------TATAGTAGGAACTGCAATGAGAGTATTAATTCGTATTGAGTTAGGATCTCCTGGAAGATTTTTGGGTGATGATCATTTGTATAATGTTATTGTTACTGCTCATGCTTTTATTATGATTTTTTTTATAGTTATACCTATTTTAATTGGAGGGTTTGGTAATTGATTGGTTCCTTTAATATTAGGAGCTCCTGATATGGCTTTTCCTCGAATGAATAATTTAAGTTTTTGATTATTACCTCCTTCGTTAGTTATATTGTTTGTTTCTTCTATAATTGAAA…
	KY017810	----------------------------------------------------------------------------------------AACTTTATATTTAGTGTTTGGTGTGTGATCATCTATAGTTGGAACGGCAATAAGAGTAATAATTCGAACTGAGTTAGGACAAGTAGGAAGATTGTTAGGTGATGATCATCTGTATAATGTTATTGTTACTGCTCATGCTTTAGTAATAATTTTTTTTATAGTGATACCTATTATAATTGGTGGATTTGGTAATTGACTGGTACCCTTAATGTTAGGAGCACCAGATATAGCGTTTCCTCGAATAAATAATTTGAGATTTTGATTATTACCTCCCTCATTATTTTTATTGCTTCTTTCTTCGATAACTGATT…
	KY018061	----------------------------------------------------------------------------------------GACTTTATATTTAATTTTTGGTGTGTGATCTTCGATATTAGGGACAGCTATAAGAGTATTAATTCGGGCTGAGTTGGGGCAATCTGGAAGATTGTTAGGAAATGATCATTTATATAATGTAATTGTTACTAGACATGCTTTTGTTATGATTTTTTTTATAGTTATACCTATGTTAATTGGGGGTTTTGGAAATTGGCTGGTGCCTTTAATGTTAGGGTGTCCGGACATGGCTTTTCCGCGAATAAATAATTTAAGTTTTTGATTGTTACCGCCTTCATTAATATTATTATTGATTTCATCTATAGTGGAAG…
	KY017682	----------------------------------------------------------------------------------------GACATTATATTTAGTATTTGGGGCTTGAGCTGCTATAGTGGGTACAGCTATGAGTGTCCTAATTCGGGTAGAATTAGGACAATCGGGAAGATTTTTAGGGGATGATCATTTGTATAATGTAATTGTTACAGCTCATGCGTTTGTTATGATTTTTTTTATGGTTATACCGATTATAATCGGGGGATTTGGAAATTGGTTGGTTCCTTTAATATTGGGAGCTCCAGATATAGCTTTCCCACGGATGAATAATTTGAGATTTTGATTATTACCACCTTCTATTTTATTATTATTTGTTTCTTCAATAGTTGAGA…
	KY778807	--------------------------------------------------------------------------------------------------------------------TCAGCTATAGTGGGAACGGGAATAAGAATATTGATTCGAATTGAACTTGGACAGGTGGGAAGTTTTTTAGGTGATGATCATTTATATAATGTGATTGTTACAGCACATGCTTTTGTGATAATTTTTTTTATAGTTATACCTATTTTGATTGGTGGCTTTGGTAATTGATTAATTCCTTTAATATTAGGTGCACCAGATATAGCTTTTCCTCGTTTAAATAATTTGAGTTTTTGATTATTGCCCCCTTCATTATTATTATTGTTTATTTCTTCTATAGTGGATA…
	KY017856	----------------------------------------------------------------------------------------TACATTATATCTAATATTTGGGTCATGATCTGCTATAGTAGGGACGAGTATAAGAGTTTTAATTCGGGTTGGATTGGGCCAAACTGGTAGTTTATTAGGAGATGACCAGCTATATAATGTTATTGTTACAGCTCATGCGTTTGTTATAATTTTTTTTATGGTGATACCTATTTTAATTGGAGGTTTTGGAAATTGATTGGTGCCTTTAATATTAGGAGCTCCAGATATAGCTTTTCCTCGAATGAATAATTTGAGATTTTGGCTGTTACCTCCTTCGTTATTTTTATTGTTTATTTCTTCTATAGTGGAAA…
	HQ441947	--------------------------------------------------------------------------------------------------------------------TCTGCTATAGTGGGGACAGCAATAAGTGTTTTAATTCGGGTTGAATTAGGGCAACCTGGAAGATTTTTAGGGGATGATCAACTTTATAATGTTATTGTTACGGCTCATGCTTTTGTAATAATTTTTTTTATGGTGATACCTATTTTAATTGGGGGATTTGGAAATTGGTTAGTTCCTTTAATATTAGGGGCTCCTGATATAGCATTTCCTCGAATAAATAATTTAAGATTTTGATTATTACCTCCTTCATTATTTATACTATTTATTTCTTCTATAGTAGATG…
	KY017722	----------------------------------------------------------------------------------------AACATTATATTTAATTTTTGGAGCTTGGTCAGTTATAGTTGGGACAGCTTTAAGTGTTTTAATTCGTATTGAGTTGGGGCAAGTTGGAAGAATTATTGGTGATGATCAATTATATAATGTTGTTGTTACAGCGCATGCTTTAATTATGATTTTTTTTATAGTAATACCTATTATAATTGGAGGTTTTGGTAATTGGTTAGTTCCTATAATGTTAGGTGCTCCTGATATAGCTTTTCCTCGGATGAATAATTTAAGATTTTGATTATTACCTCCTTCATTAATATTATTATTAATTTCTTCTATGGTGGATG…
	KY008010	-----------------------------------------------------------------------------------------------------------------TGATCTGCTATATTAGGAACAGCAATAAGAGTTTTAATTCGAATTGAGCTGGGTCAGTTAGGTAGATTTATTGGGGATGATCATTTATATAATGTTGTTGTTACAGCTCATGCTTTTGTTATGATTTTTTTTATAGTGATACCAATTTTAATTGGTGGTTTTGGAAATTGGTTGATTCCTTTAATGTTAGGGGCTCCTGATATAGCTTTTCCTCGTATAAATAATTTGAGATTTTGATTGTTGCCTCCTTCTTTATTGTTGTTATTGACTTCATCGATGGTGGAGA…
	AF303525	--------------------------------------------------------------------------------------------------------------------------------------------------------------------------------------------------------------------------------------------------------------------------------------------------------------GGAGCGCCTGATATAGCGTTTCCTCGTATAAATAATCTAAGTTTTTGATTATTACCACCTTCTTTAGTTTTATTATTAGTTTCTTCTATAGTAGAAT…
	KY017742	----------------------------------------------------------------------------------------AACTTTGTATTTAATATTTGGAGCTTGATCGGCTATAGTTGGTATAGCATTAAGAGTTTTAATTCGGGTTGAATTAGGATGTACTGGAGGTTTATTAGGTGATGATCACCTTTATAATGTAATTGTTACAGCTCATGCATTTGTAATAATTTTTTTTATAGTCATACCTATTTTAATTGGGGGATTTGGAAATTGGCTTATCCCTCTTATATTAGGAGCTCCTGATATGGCTTTTCCTCGTATAAATAATTTAAGTTTTTGATTATTACCTCCTTCATTATTTATACTAATTATTTCTTCTATAGTTGAGA…
	KF477301	---------------------------------------------------------------------------------------------------------------CTTGATCTGCTATAGCAGGTACTGCTTTAAGTGTATTAATTCGTATTGAATTAGGTTATTCTGGTAGTTTATTAGGAGATGATCATCTTTATAATGTGATTGTAACTTCTCATGCTTTTGTTATAATTTTTTTTATAGTAATGCCTGTTTTAATTGGGGGATTTGGTAATTGGTTAGTTCCATTAATATTGGGAGCGCCAGATATAGCTTTTCCTCGTATAAATAATTTAAGTTTTTGGTTACTTCCTCCTTCATTAATGCTTTTAATTGTTTCTTCTATGGTGGAAA…
	KY017743	-------------------------------------------------------------------------------------------------------------------------TATAGCAGGAACTGCTTTAAGAGTTTTGATTCGTATTGAATTAGGACATTCAGGGAGATTATTAGGTGATGATCATTTATATAATGTAATTGTCACAGCTCATGCTTTTATTATAATTTTTTTTATAGTTATACCTATTTTGATTGGAGGATTTGGAAATTGATTAGTTCCTTTGATATTAGGAGCTCCTGATATAGCATTTCCTCGTATAAATAATTTAAGTTTTTGACTTTTACCACCATCTTTAATATTATTAATTATTTCTTCTATAGTAGAAA…
	JF909361	---------------------------------------------------------------------------------------------------------------------------------------------------------------------------------------------------------------------------------------------------------------------------------------------------------------------------------------------------------------------------------------------------------------…
	KY017981	----------------------------------------------------------------------------------------GACTTTATATTTATTGTTTGGGGCTTGATCTGCTATGGTAGGAACATCTATAAGTGTTTTAATTCGGTTAGAATTAGGGAATTCTGGAAGATTTTTAGGTGATGATCATTTATATAATGTGGTTGTTACTGCTCATGCTTTTGTAATGATTTTTTTTATAGTTATACCAATTTTAATTGGTGGTTTTGGTAATTGATTAATTCCTTTAATATTAGGGGCTCCTGATATATCATTTCCTCGAATGAATAATTTATCTTTTTGACTTTTACCTCCTTCTTTATTTTTGTTATTTATTTCTTCTATGTCTGATA…
	KY007959	--------------------------------------------------------------------------------------------------------------------------ATAGTGGGAACGGCAATGAGTGTTTTAATTCGTATTGAGTTAGGACAATCTGGTAGATTGTTAGGAGATGACCATTTATATAATGTAATTGTTACGGCTCATGCTTTTGTTATAATTTTTTTTATAGTTATACCTATTATGATTGGTGGTTTTGGTAATTGGTTAGTGCCTTTGATATTAGGAGCCCCAGATATGGCTTTTCCTCGGATAAATAATTTGAGATTTTGGTTGTTACCTCCTTCATTAATATTATTATTTATTTCTTCAATAGTTGAGA…
	DQ898846	-----------------------------------------------------------------------------------------------------------------------------------------------------------------------------------------------------------------------------------------------------------------------------------------------------------------------------------------ATGAATAATTTAAGATTTTGATTGTTACCTCCTTCTTTGTTATTTTTGTTTATTTCATCTATGAGAGATA…
	KY018064	----------------------------------------------------------------------------------------GACTTTGTATTTAGTTTTTGGTGTTTGATCTGCTATAGTGGGTACTGCTATGAGAGTGTTAATTCGAGTTGAATTAGGTCAGTCTGGGTCGTTTTTAGGTGATGATCATTTGTATAATGTAATTGTTACTGCTCATGCTTTTGTTATGATTTTTTTTATGGTTATACCAATTTTAATTGGAGGGTTTGGTAATTGATTAGTACCTTTAATGTTAGGGGCTCCTGATATAGCGTTTCCTCGTATGAATAATCTAAGTTTTTGATTATTACCTCCTTCATTGGTGTTATTATTTATTTCTTCCATAGCAGAGA…
	JF416294	--------------------------------------------------------------------------------------------------------------------------------GGTACGGCTATAAGAGTATTAATTCGAGTTGAGTTGGGCCAAACGGGTAGAATATTAGGAGATGATCATTTGTATAATGTAATTGTTACAGCTCATGCATTTGTTATAATTTTTTTTATAGTTATACCTATTTTAATTGGGGGATTTGGGAATTGGTTAATCCCATTAATATTGGGGGCACCCGATATGGCTTTTCCTCGGATAAACAATTTAAGTTTTTGGCTCTTACCCCCTTCTTTATTTATATTATTTATATCATCAATAGTAGAAA…
	KY017895	----------------------------------------------------------------------------------------TACTTTATATTTGATTTTTGGGGCGTGATCTGCTATAGTTGGTACATCAATGAGAGTTTTAATTCGTATGGAATTAGGTCAATCTGGGGATTTTTTGGGGAATGATCATTTGTATAATGTAATTGTAACGTCTCACGCTTTTATTATAATTTTTTTTATGGTTATACCTATTTTAATTGGTGGATTTGGAAATTGATTAGTTCCACTAATATTAGGAGCTCCTGATATAGCTTTTCCTCGTATAAATAATTTGAGATTTTGGTTATTACCACCTTCTTTAATATTATTATTTGTATCTTCTATAGCGGAGA…
	KY017985	----------------------------------------------------------------------------------------GACTTTATATTTAATGTTTGGAGCGTGGTCTGCAATAATAGGGACAGCTATAAGAGTTTTGATTCGAACAGAGTTAGGAAACCCGGGAGGATTTTTAGGAAGAGATCATTTATATAATGTTATGGTAACGGCTCATGCTTTTGTAATAATTTTTTTTATAGTAATACCTATTTTAATTGGGGGTTTTGGAAATTGATTAGTACCGTTAATGCTAGGGGCTCCTGATATATCTTTTCCTCGGATAAATAATTTGTCTTTTTGGCTCTTACCTCCTTCTTTGTTTTTATTGTTTATATCTTCTTTAATAGAGA…
	KY007962	-----------------------------------------------------------------------------------------------------------------------------------------------------------------------------------------------------------------------------------------------------------------------------------------------------TTGATGTTAGGGGCTCCTGATATAGCTTTTCCTCGTATAAATAATTTAAGTTTTTGATTGTTACCTCCTTCATTGATTTTGTTGTTTATTTCGTCTATGGTTGAGA…
	KY008016	--------------------------------------------------------------------------------------------------------------------TCGGCTATAGTGGGAACTGCAATAAGAGTATTAATTCGGGTTGAATTAGGACAATCAGGGAGATTGTTTGGAGATGATCATCTATATAATGTAATTGTAACGGCTCATGCTTTTGTTATGATTTTTTTTATAGTAATACCTATTTTAATTGGAGGTTTTGGAAATTGATTACTTCCTTTAATATTAGGTGCACCAGATATAGCTTTTCCTCGAATAAATAATTTGAGATTTTGGTTATTACCTCCTTCATTGTTATTATTATTTGTTTCTTCTATAGTGGAGA…
	AB564736	----------------------------------------------------------------------------------------------------------------------------------------------------------------------------------------------------------------------------------------------------------------------------------------------------GTTAATGTTAGGGGCACCCGATATAGCTTTTCCTCGTATGAATAATTTAAGTTTTTGGTTATTACCTCCTTCTTTAATTTTATTGTTTGTTTCATCTATGGTTGAAA…
	KY017696	----------------------------------------------------------------------------------------GACTTTTGATTTGATTTTTGGAGCTTGATCTGCTATAGTAGGAACTGCTATAAGAGTATTAATTCGAATTGAATTAGGGCAATCGGGTAGTTTTTTAGGAGATGATCATTTATATAATGTTATTGTTACTGCGCATGCGTTTGTTATGATTTTTTTTATAGTGATACCAATTATAATTGGTGGTTTTGGTAATTGACTAGTTCCTTTGATATTAGGGGCTCCTGATATAGCTTTTCCTCGTATAAATAATTTAAGATTTTGATTGTTACCACCTTCTTTGTTTATATTATTTGTATCGTCTATGGCTGAAA…
	KY017907	-----------------------------------------------------------------------------------------ACTTTATATTTGATTTTTGGTACTTGATCTGCTATAGTAGGTACAGCTATAAGAGTATTAATTCGTATAGAATTAGGTCAAACAGGGAGATTACTAGGGGATGATCATATATATAATGTTATTGTTACTGCACATGCTTTTGTTATGATTTTTTTTATGGTTATACCAATTTTGATTGGTGGATTTGGAAATTGGTTGGTGCCTTTAATGTTAGGGGCACCGGATATAGCTTTTCCTCGTTTAAATAATTTAAGTTTTTGATTATTACCTCCTTCTTTGTTTTTATTGTTTATTTCTTCTATAGTTGAAG…
	KY017859	----------------------------------------------------------------------------------------GACATTGTATTTGATTTTTGGGTCTTGGGCTGCAATAGCTGGTACAGCAATGAGAGTATTAATTCGAGTGGAATTGGGACAAGTTGGGAGATTTATAGGAGATGATCAAGTTTATAATGTTATTGTAACAGCGCATGCATTTGTGATAATTTTTTTTATGGTTATACCTATTTTAATTGGGGGTTTTGGTAATTGATTGGTACCTTTAATATTAGGGGCTCCAGATATAGCTTTTCCTCGTATGAATAATTTAAGATTTTGGTTATTACCTCCTTCTTTATTATTGTTGTTTATTTCTTCTATAGTGGAAA…
	KY017819	----------------------------------------------------------------------------------------GACTTTATATTTATTGTTTGGGGCTTGGTCAGCTATAGTGGGTACAGCTATAAGTGTTTTAATTCGAACAGAATTAGGTCGACCTGGAAGTTTACTAGGTGATGATCATCTCTATAATGTGATTGTCACTGCTCATGCTTTTGTTATGATTTTTTTTATAGTTATACCTATTTTGATTGGTGGTTTTGGTAATTGACTGGTTCCTTTGATATTGGGAGCTCCTGATATAGCTTTCCCTCGTATAAATAATTTAAGATTTTGGTTGTTACCTCCTTCGTTGTTTTTGTTATTTATATCTTCTATGGCGGAAA…
	FJ607557	----------------------------------------------------------------------------------------TACTTTATATTTAATTTTTGGTTCTTGATCTGCTATGGTAGGAACAGCAATAAGAGTTTTAATTCGAATTGAATTAGGACATAATGGAAGTTTATTAGGAAATGATCATTTATATAATGTAATTGTAACTAGTCATGCTTTTGTAATAATTTTTTTTATAGTAATACCTATTTTAATTGGTGGTTTTGGGAATTGATTAGTACCTTTAATGTTGGGGGCACCTGATATGGCTTTTCCTCGTATGAATAATTTGAGATTTTGATTATTACCTCCTTCGTTATTTTTATTAATTATTTCTTCAATAGTAGAGG…
	KY018077	----------------------------------------------------------------------------------------AACTTTATACTTATTATTTGGTGTTTGGGCTTCTATAGTAGGGACTTCAATAAGTGCCCTAATTCGAATAGAATTAGGTCAAGTAGGAAGATTACTTGGAGATGATCATCTTTATAATGTTATTGTGACAGCTCATGCTTTTATTATAATTTTTTTTATAGTTATACCTATTATAATTGGGGGTTTTGGAAATTGATTAATTCCTTTAATATTAGGGGCTCCTGATATGGCTTTTCCTCGAATAAATAATTTGTCTTTTTGATTATTACCTCCTTCTTTAATAATATTGTTTATTTCTTCTATAGTGGAGA…
	KY017644	----------------------------------------------------------------------------------------TACTTTATATTTATTGTTTGGGGCTTGATCGGCTATAGTAGGTACTGCAATAAGAGTATTGATCCGAATAGAATTAGGTCAACCGGGAAAGTTATTTGGGGATGATCATCTGTACAATGTTATTGTTACGGCTCATGCTTTTATTATGATTTTTTTTATGGTTATACCTATTATGATTGGAGGGTTTGGTAATTGATTAGTACCTTTAATGTTGGGGGCTCCTGATATGGCATTTCCTCGAATAAATAATTTAAGATTTTGGTTACTTCCTCCTTCTTTATTAATGTTAATTATTTCTTCTATAATTGAGA…
	KY017729	-------------------------------------------------------------------------------------------------------------------------TATGGTGGGAACTGCTATAAGAGTGTTAATTCGGATGGAATTAGGTCAATCTGGTAGATTTATGGGAGATGATCATTTATATAATGTGATTGTAACTGCTCATGCATTTGTAATAATTTTTTTTATAGTTATACCTATTATAATTGGTGGGTTTGGAAATTGATTGGTTCCTTTAATGTTGGGGGCTCCTGATATAGCATTTCCTCGTATAAATAACTTAAGTTTTTGGTTGTTACCTCCTTCATTAGTAATGTTATTTGTTTCTTCTATAGTGGAAA…
	FJ607573	----------------------------------------------------------------------------------------GACTTTATATTTAGTGTTTGGGGCTTGGTCAGCTTTGTTAGGTACTGCAATAAGAGTTCTTATTCGAATTGAGTTAGGGCAATCAGGAAGATTGTTAGGAGATGATCACTTGTATAATGTAATAGTCACAGCTCATGCTTTTGTGATAATTTTTTTTATAGTAATACCGATTTTGATTGGAGGATTCGGTAATTGGTTGGTCCCTTTAATATTGGGGGCCCCTGATATAGCTTTTCCTCGGATAAATAATTTAAGATTTTGATTGTTACCTCCTTCTTTGTTTTTGTTAATTATTTCTTCAATAGTGGAGG…
	KY007996	-----------------------------------------------------------------------------------------------------ATTTTTGGAGCTTGATCTGCTATAGTTGGAATGTCAATAAGAGTTTTAATTCGAGGCGAGTTGGGGCAAGTTGGAAGTTTATTAGGAGATGACCATTTATATAATGTGGTTGTAACGGCACACGCTTTTATTATAATTTTTTTTATAGTGATACCTATTATAATTGGGGGATTTGGGAATTGGTTGGTTCCTTTGATATTAGGAGCTCCTGACATGGCTTTTCCTCGTATAAATAATTTAAGTTTTTGGTTGTTGCCACCTTCATTGATTATATTGTTTATTTCTTCGATAGTAGAGA…
	KU886074	--------------------------------------------------------------------------------------------------------------------TCTGCTATGGTTGGAATGTCTATAAGAGTAATTATTCGAGTTGAATTAGGTCAATCTGGAAGATTTTTGGGTAATGATCAATTGTATAATGTTATTGTTACTGCTCATGCTTTTATTATGATTTTTTTTATAGTTATACCAATTTTAATTGGTGGTTTTGGAAATTGATTGGTTCCTTTAATGTTAGGTTCTCCTGATATGGCTTTTCCACGAATGAATAATTTGAGTTTTTGATTATTGCCTCCTTCTTTATTTTTATTAATTGTATCTTCTATGGTGGAGA…
	KY778969	--------------------------------------------------------------------------------------------------------------------TCCGCTATAGTGGGTACTGCAATAAGAGTTTTAATTCGTATTGAATTGGGTCGATCAGGGAGTTTTTTGGGAGATGATCATCTTTATAATGTTATTGTTACGGCTCATGCTTTTGTGATAATTTTTTTTATAGTTATACCGATTTTAATTGGTGGGTTTGGAAATTGATTAATTCCTTTGATATTAGGAGCCCCTGATATAGCTTTTCCTCGATTAAATAATTTAAGATTTTGATTATTACCTCCTTCTTTATTTTTATTGTTTATTTCTTCTTTGGTTGAGA…
	KY018080	----------------------------------------------------------------------------------------TTCTTTGTACTTGATTTTTGGAGCGTGAGCTGCTATATTAGGTACTGCTATAAGTGTTTTAATTCGGATGGAATTAGGTCAATCAGGTAGATTTATTGGTGATGATCATTTATATAATGTTGTGGTAACTGCGCATGCATTTGTTATGATTTTTTTTATAGTTATACCTATTATAATTGGTGGGTTTGGAAATTGGTTAGTGCCTTTAATATTGGGAGCTCCTGATATAGCATTTCCGCGTATAAATAATTTATCTTTTTGATTGCTTCCTCCTTCTTTGTTATTGTTATTGATTTCTTCTATGGTTGAAA…
	FJ607584	-------------------------------------------------------------------------------------------------------TTTTGGATCTTGAGCAGCTATGGTTGGGACGGGTATAAGAGTGTTAATTCGAACGGAATTAGGACAAGTTGGGAGATTAATGGGAGATGATCAAGTGTATAATGTTATTGTTACAGCTCATGCATTTGTTATAATTTTTTTTATGGTTATACCTATTTTAATTGGGGGATTTGGAAACTGATTGGTCCCCCTAATATTAGGGGCACCAGACATGGCTTTTCCACGGATAAATAATTTAAGCTTTTGATTGTTACCCCCTTCTTTATTATTATTATTTATTTCCTCTATAGCCGAGA…
	KY007941	-----------------------------------------------------------------------------------------------------------------------------GTAGGGACAGCGATAAGTGTTTTAATTCGTGTTGAGTTGAGACAATGTGGAAGATTTATAGGAGATGATCATTTATATAATGTTATTGTGACTGCGCATGCATTTATTATAATTTTTTTTATGGTAATACCTATTTTAATTGGAGGATTTGGGAATTGGTTAATTCCTTTAATATTAGGGGCTCCTGATATAGCTTTTCCTCGGATGAATAATTTGAGTTTTTGGCTTTTACCTCCTTCTTTAATATTATTGTTTATTTCTTCTTTGGTTGAAA…
	KY017744	----------------------------------------------------------------------------------------AATTTTGTATTTAATTTTTGGGGTGTGATCTGCTATAGTGGGAACTGCTATAAGAGTTTTGATCCGGGTTGAATTAGGTCAACCCGGAAGTTTATTAGGAGATGATCATCTTTATAATGTAGTGGTTACTGTTCATGCTTTTATTATGATTTTTTTTATAGTAATACCTATTTTAATTGGGGGTTTTGGAAATTGATTGGTTCCTTTAATGTTAGGGGCTCCTGATATAGCTTTTCCTCGTATAAACAATCTTAGATTTTGGCTTTTACCTCCTTCTTTGTTTTTATTGTTTATTTCTTCAATAGTTGAGA…
	KY017983	----------------------------------------------------------------------------------------TTGATTGTATTTATTGTTTGGGGTTTGATCGGCTATAGTGGGGACGGCTATAAGAGTATTAATTCGGATAGAGTTAGGGAATTCAGGGAGATTTTTAGGAAGAGATCATTTATATAATGTAATAGTTACTGCGCATGCTTTTGTAATAATTTTTTTTATAGTAATACCGATTTTAATTGGGGGTTTTGGGAATTGGTTAGTTCCCTTAATATTAGGGGCGCCTGATATATCATTTCCGCGGATAAATAATTTATCTTTTTGGTTTCTTCCTTCTTCATTATTTTTAATATTTATATCTTTTATAGTTGAGA…
	KY018036	----------------------------------------------------------------------------------------AACGTTATATTTAATTTTTGGTGTTTGATCTTCTATAGTTGGAACTGGTATAAGAGTGATTATTCGGATGGAATTAGGACAAACTGGAAGATTATTAGGAGATGATCATTTATATAATGTAATTGTTACTGCTCATGCTTTTGTTATAATTTTTTTTATAGTTATACCAATTTTGATTGGTGGATTTGGAAATTGATTGGTCCCTTTGATATTAGGGGCACCTGATATAGCGTTTCCTCGAATAAATAATTTATCGTTTTGATTATTACCTCCTTCTTTATTTTTATTATTTATATCATCTTTGGTAGAGA…
	FJ607563	----------------------------------------------------------------------------------------AAGTTTATATTTTGTTTTTGGGGCTTGGGCTGCTATAGTAGGAACAGCAATAAGAGTATTAATTCGTGTTGAGTTAGGTCAGACTGGAAGATTATTAGGGGATGATCAATTATATAATGTTATTGTTACGGCGCATGCTTTTATTATAATTTTTTTTATAGTAATACCTATTTTGATTGGTGGGTTTGGGAACTGATTAGTTCCTTTAATATTAGGGGCTCCTGATATAGCTTTTCCTCGAATAAATAATTTAAGATTTTGATTATTGCCTCCTTCTTTATTATTATTATTTATTTCTAGTATAGATGAGA…
	KY778894	--------------------------------------------------------------------------------------------------------------------TCTGCTATGGTTGGGACTGCAATAAGAGTGTTAATTCGGATTGAGCTAGGGCAATCGGGTAGTTTTTTAGGTGATGATCATTTATATAATGTGATTGTTACAGCTCATGCTTTTGTTATGATTTTTTTTATGGTGATACCAATTTTAATTGGGGGATTCGGGAATTGATTAATTCCATTAATATTAGGTGCGCCAGATATAGCTTTTCCTCGTTTAAATAATTTAAGATTTTGATTGTTGCCCCCCTCGTTGTTTTTTTTATTTATTTCATCTATGGTAGAAA…
	MH924065	--------------------------------------------------------------------------------------------------------------------------ATAGTTGGTACTGCAATAAGAGTTTTAATTCGAATTGAATTAGGTCAACCAGGAAAATTTTTAGGAGATGATCAACTTTATAATGTAATTGTTACTGCTCATGCATTTATTATAATTTTTTTTATGGTTATACCTATTTTAATTGGAGGATTTGGTAATTGGTTAATTCCTTTAATATTAGGATCCCCGGATATAGCTTTTCCTCGGATAAATAATTTAAGTTTTTGGTTATTACCTCCTTCTTTATTTTTATTGATTATTTCTTCAATAGTAGATA…
	KY778822	--------------------------------------------------------------------------------------------------------------------TCTGCCATAGTTGGCACTGCTATAAGAGTTTTGATTCGTATTGAGTTAGGATGTTCGGGAAGATTTTTGGGGGATGATCATTTATATAATGTGATTGTGACTGCCCATGCTTTTGTAATAATTTTTTTTATAGTAATACCAATCTTGATTGGTGGTTTTGGAAATTGATTGATTCCTTTAATATTGGGGGCGCCTGATATGGCTTTTCCTCGCTTAAATAATTTAAGTTTTTGACTGTTGCCTCCTTCGTTGTTTTTGCTTTTTATTTCATCTATAGATGAAA…
	KY017692	----------------------------------------------------------------------------------------TACTTTGTATTTAGTGTTTGGAGCTTGATCTGCAATGGTGGGGACGGCTATAAGAGTTTTAATTCGAATTGAATTAGGACAATCTGGAAGATTTTTGGGAGATGATCATATATATAATGTTATTGTAACAGCTCATGCTTTTATTATAATTTTTTTTATAGTAATACCTATTATAATTGGGGGTTTTGGTAATTGGTTGGTACCTTTAATACTTGGGGCTCCAGATATAGCTTTTCCACGTATAAATAATTTAAGATTTTGGTTATTACCTCCTTCTTTATTTTTGTTGTTTATCTCTTCTATGGTAGAGA…
	AY297420	--------------------------------------------------------------------------------------------------------------------------------------------------------------------------------------------------------------------------------------------------------------------------------------------------------------GGAGCTCCTGATATGGCTTTTCCTCGTATGAATAATTTAAGTTTTTGATTATTACCACCTTCTTTGATTTTATTATTTATCTCTTCTATGGTTGAAA…
	KY017978	----------------------------------------------------------------------------------------CACATTATATTTATTATTTGGAGTATGAGCTGCTATAATAGGAACTGCTATAAGAGTTTTGATTCGTATGGAGTTGGGAAATCCTGGTGCTTTATTAGGGGATGATCATTTGTATAATGTCGTGGTTACGGCTCATGCTTTTGTTATGATTTTTTTTATAGTTATGCCTATTATAATTGGGGGATTTGGAAATTGATTAATTCCTTTGATAGTAGGGGCCCCTGATATATCATTTCCTCGTATAAATAATTTATCTTTTTGGTTGCTGCCACCTTCTTTATTTTTATTATTTATATCCTCTATAGTGGAAA…
	KY018031	----------------------------------------------------------------------------------------GACTTTATATTTATTGTTTGGGTCATGGGCTGCTATAGTTGGGACAGCAATAAGAGTTTTGATCCGAATAGAATTGGGACAATCAGGAAGATTTTTAGGGGATGATCATTTATATAATGTAATTGTTACTGGACATGCATTTGTTATAATTTTTTTTATGGTAATGCCAATTTTAATTGGGGGTTTTGGAAATTGATTAGTTCCTTTAATATTAGGAGCTCCTGATATAGCGTTTCCTCGTATAAATAATTTGAGTTTTTGGTTATTACCTCCTTCATTGGTTTTATTATTTGTTTCATCTATAGTAGATA…
	KY017827	----------------------------------------------------------------------------------------AACTTTATATTTTATTTTTGGGGCTTGGTCAGCAATAGTAGGAACAGCAATAAGAGTGTTAATTCGAGTGGAATTGGGTCAAGTTGGAAGATTTTTGGGAGATGATCATTTGTATAATGTAATTGTTACAGGTCATGCTTTAGTAATAATTTTTTTTATAGTTATACCAATTTTAATTGGGGGTTTTGGAAATTGACTAGTTCCTTTAATGTTGGGAGTTCCTGATATAGCTTTTCCCCGCTTAAATAATTTAAGATTTTGGTTATTGCCTCCTTCTATTATAATATTGTTATTTTCTTCTATGATTGAGA…
	KY017560	----------------------------------------------------------------------------------------ACGGTTAAATTTAGTTTTTGGAGCTTGGGCTGCTAATATTAGGACTGCTATGAAAGTTTTAATTCGTGTGGAATTAGGGCAATCAGGGAGATTTTTAGGTGATGATCATCTTTATAATGTAATTGTGACTGCTCATGCTTTTGTTATAATTTTTTTTATAGTAAGACCAGTGATGATTGGGGGTTTTGGAAACTGGTTGGTGCCTTTAATATTAGGGGCTCCGGATATGGCTTTTCCGCGTATAAAAAATNAAAGATTTGGATTGNAGCCCCCTNAGTGAATTNAATTANAGATTTCTTCCATGGTGGAAA…
	KY017864	----------------------------------------------------------------------------------------GACCTTATATTTAATATTTGGGGCTTGAGCTTCTATAGTAGGTACTGCTATAAGTGTTTTAATTCGAGTAGAATTAGGTCAATCCGGTAGATTTCTAGGTGATGACCAATTATATAATGTTATTGTTACTGCTCATGCTTTTGTAATAATTTTTTTTGTAGTGATACCAATTTTAATTGGTGGGTTTGGTAATTGATTAATTCCTTTAATATTAGGTGCTCCTGATATAGCTTTTCCTCGAATAAATAATTTAAGATTTTGATTGTTACCACCTTCTTTAATATTTTTATTTATTTCTTCAATAGTAGAAA…
	KY017867	----------------------------------------------------------------------------------------AACTTTATATTTAGTTTTTGGGGCTTGATCGGCTATAGTTGGTACTGCAATAAGAGTATTAATTCGAATTGAATTAGGACAATCTGGTAGATTGTTAGGAGATGATCATTTATATAATGTAATTGTTACGGCTCATGCCTTTGTAATGATTTTTTTTATAGTAATACCAATTTTGATTGGAGGATTTGGTAATTGGTTAGTTCCTTTAATGTTAGGAGCTCCTGATATAGCTTTTCCCCGAATAAATAATTTAAGTTTTTGGCTATTACCGCCTTCTTTAATATTTTTATTTATTTCTTCAATAGTGGAAA…
	KY872668	--------------------------------------------------------------------------------------------------------TTTGGTGCTTGGTCAGCTATAGTAGGAATAGCTATAAGAGTTTTAATTCGAGTGGAATTAGGACAATCAGGGAGTTTGTTGGGAGATGATCATTTATATAATGTAATTGTAACGGCTCATGCTTTTGTTATAATTTTTTTTATAGTAATACCTATTATAATTGGTGGATTTGGAAATTGAATAGTTCCTTTAATATTAGGGGCTCCAGATATAGCTTTTCCTCGTATAAATAATTTAAGATTTTGATTATTACCTCCTTCTTTATTATTATTATTTATTTCTTCTATGGTAGAGA…
	KY017874	----------------------------------------------------------------------------------------AACCTTATATTTAATATTTGGAGTGTGATCTGCTATAGTAGGAACTGCTATAAGAGTATTAATTCGAATGGAATTAGGTCATCCTGGAAGATTATTAGGAGATGATCATTTATATAATGTAATTGTTACTGCGCATGCTTTTGTGATAATTTTTTTTATAGTAATACCAATTTTAATTGGAGGATTTGGAAATTGGTTGGTTCCTTTAATATTAGGAGCCCCTGATATATCTTTTCCTCGTATGAATAATTTATCTTTTTGACTTCTTCCTCCTTCTTTATTTTTGTTATTTATATCTTCTATGGTGGAAA…
	FJ607562	----------------------------------------------------------------------------------------AACTTTATATTTTATATTTGGTGTATGGTCTGCTATAGTTGGAACAGCTATAAGAGTATTAATTCGAATGGAGTTAGGTAATTCTGGTAGACTTTTAGGTGATGATCATTTGTATAATGTTATAGTAACTGCTCATGCTTTTGTTATAATTTTTTTTATAGTAATGCCTATTTTAATTGGTGGTTTTGGTAATTGATTAGTACCTTTAATATTAGGTGCTCCTGATATATCATTTCCTCGAATAAATAATTTATCTTTTTGATTATTACCTCCTTCTTTGTTTTTATTGTTTATATCATCTATAGTAGAAA…
	MH382617	-----------------------------------------------------------------------------------------------------------GGAGCTTGATCATCAATATTAGGAATAGCTATAAGATTTTTAATTCGATTAGAATTAGGAATAACTGGAAGTTTATTAGGAGATGATCATATTTATAATGTAATTGTTACTGCTCATGCTTTAGTAATGATTTTTTTTATAGTAATGCCAATTATAATTGGTGGATTTGGGAATTGGTTAGTTCCCTTGATATTAGGGGCTCCTGATATAGCTTTTCCTCGAATAAATAATTTAAGATTTTGGTTACTTCCGCCTTCTCTAATGTTATTAATTTTATCTAGATTAATTGAAA…
	KY778873	--------------------------------------------------------------------------------------------------------------------TCGGCTATAGTTGGGACTGCTATAAGAGTATTGATTCGAGTCGAATTAGGACAATCAGGGAGTTTTGTTGGTGATGATCATTTATACAATGTTGTTGTTACGGCTCATGCTTTTGTGATAATTTTTTTTATAGTAATACCAATTTTAATTGGTGGTTTTGGGAATTGGCTAATTCCTTTAATGTTGGGCGCTCCTGATATAGCTTTTCCTCGTTTGAATAATTTGAGTTTTTGATTGTTACCACCTTCTTTATTTTTGTTGTTTATTTCTTCTATGGTTGAAA…
	KY778841	--------------------------------------------------------------------------------------------------------------------TCTGCTATAGTAGGAACTGCTATAAGATTATTGATTCGAATTGAGTTAGGTCAGTCTGGAAGATTTTTAGGCGATGATCATTTGTATAATGTAATAGTAACGTCTCATGCTTTTATTATAATCTTTTTTATAGTGATACCAATTTTAATTGGTGGTTTTGGTAATTGATTAATTCCTTTAATGTTGGGTGCTCCAGATATAGCTTTTCCTCGTATGAATAATTTAAGTTTTTGATTATTACCTCCTTCTTTATTTTTATTGTTTAGATCTTCTATGATTGAAA…
	EU979472	-------------------------------------------------------------------------------------------TTTGTATTTGGTTTTTGGGGCTTGATCGGCCATAGTCGGTACTGCTATAAGTGTTTTGATTCGTATTGAATTAGGGCAACCTGGTAGATATTTAGGAGATGATCATCTTTATAACGTGATTGTGACTGCCCATGCTTTTGTTATAATTTTTTTTATAGTGATGCCTATTATGATTGGAGGTTTTGGTAATTGATTAATTCCATTAATGTTAGGAGCTCCTGATATAGCTTTTCCTCGAATGAATAATTTAAGATTTTGATTATTACCCCCTTCTTTATTATTGTTGTTTATATCTTCTATAGCTGAGA…
	KY017766	----------------------------------------------------------------------------------------AACTTTATATTTTATTTTTGGGGCATGATCTGCTATAGTGGGTACGGCCATAAGAGTTTTAATTCGAATTGAGTTAGGGCAAACTGGAAGATTTTTAGGAGATGATCAGCTTTATAATGTTATTGTAACTGCTCATGCGTTTGTAATAATTTTTTTTATAGTTATACCAATTTTAATTGGAGGATTTGGTAATTGGTTAGTTCCTCTTATGTTAGGGGCTCCTGATATAGCTTTTCCTCGAATGAATAATTTAAGTTTTTGGTTACTTCCCCCTTCTTTATTTTTGTTATTTATTTCTTCAATATCAGAAA…
	KY778858	--------------------------------------------------------------------------------------------------------------------TCTGCTATAATAGGGACTGCTATAAGAGTGTTGATTCGAATTGAATTAGGTCAATCAGGGAGATTTTTAGGTGATGATCATTTATATAATGTTGTTGTTACGGCTCATGCTTTTGTGATGATTTTTTTTATAGTTATACCAATTTTGATTGGAGGGTTTGGAAATTTTATAGTTCCTTTAATGTTGGGAGCGCCGGATATGGCTTTTCCGCGAATAAATAATTTGAGTTTTTGGTTATTACCTCCCTCATTATTTTTATTGATTATTTCTTCTATGGTTGAAA…
	KY010764	--------------------------------------------------------------------------------------------------------------------------------GGGACTGCAATGAGAGTATTAATTCGAGCTGAGTTGGGACAATCAGGTAGATTATTTGGTGATGATCAGGTTTATAATGTAATTGTAACTGCTCATGCTTTTGTTATAATTTTTTTTATAGTAATACCAATTTTGATTGGGGGTTTTGGTAATTGATTAGTTCCTTTGATATTAGGGACTCCTGATATGGCTTTTCCTCGTATAAATAATTTAAGATTTTGACTTCTTCCTCCTTCTTTAATATTATTATTTATTTCATCTATAGTTGAAA…
	KY017614	-------------------------------------------------------------------------------------------------------------------------TATAGCTGGTACAGCTATAAGTTTATTAATTCGAATAGAATTAGGTCAATTCGGGAGATTATTAGGTGATGATCATATATATAATGTTATTGTTACTGCTCATGCATTTGTTATGATTTTTTTTATAGTCATGCCAATTTTAATTGGTGGGTTTGGTAATTGATTAGTCCCTTTAATATTAGGAGCACCTGATATGGCTTTTCCTCGAATAAATAATTTAAGTTTTTGATTACTTCCACCATCATTAATATTGTTATTTATGTCATCTATAGCCGAAA…
	MG201052	-----------------------------------------------------------------------------------------------------------------TGAGCTGCTATAGTGGGGACAGCTATAAGTGTTTTAATTCGTGTAGAATTAGGACAAACAGGGAGCTTATTTGGGGATGATCATTTATATAATGTTATTGTGACAGCTCATGCGTTTGTAATAATTTTTTTTATGGTTATGCCTATTTTAATTGGGGGATTTGGGAATTGGTTAATTCCCCTAATGTTAGGAGCGCCTGATATGGCTTTTCCTCGAATAAATAATTTGAGTTTTTGATTATTACCCCCTTCTTTAATATTATTATTTATTTCTTCTATAGAAGAAA…
	KY017647	----------------------------------------------------------------------------------------AACTTTATATTTAATATTTGGATTTTGGTCTGCTATAATAGGTACAGCTATGAGAGTTTTAATTCGTATAGAATTAGGACAACCCGGAAGATTATTTGGGGATGATCATTTATATAATGTTATTGTTACTGCACATGCTTTTATTATAATTTTTTTTATAGTTATGCCTATTTTAATTGGAGGTTTTGGTAATTGATTAGTTCCTTTAATGTTAGGAGCCCCAGATATAGCTTTTCCTCGTATAAATAATTTAAGATTTTGATTGCTTCCCCCTTCTTTACTTATATTAATAATTTCTTCAATAATCGAGA…
	KY017786	----------------------------------------------------------------------------------------AACGTTGTACTTGATTTTAGGTTTGTGATCAGCTTTGGTTGGGATGGGAATAAGAGTTATTATTCGGGTAGAGTTAGGTCACGTTGGAAGATTAATGGGAGATGATCATTTGTATAATGTCATTGTAACTGCTCATGCTTTTATTATGATTTTTTTTATAGTTATGCCAATTATGATTGGAGGGTTTGGGAATTGATTAGTACCATTAATGTTGGGTGCTCCCGATATGGCTTTTCCACGAATGAATAATTTGAGATTTTGATTGTTGCCTCCTTCTTTGTTTTTTTTGGTTATATCTAGAATGAGAGATT…
	KY017861	----------------------------------------------------------------------------------------GACTTTATATATGATTTTTGGGGCGTGGGCTGCTATAGTAGGGACGGCAATAAGAGTATTAATTCGATTGGAGTTAGGTCAAACAGGAAGTTTTTTAGGAGATGACCAAGTGTATAATGTTATTGTTACGGCGCATGCGTTTATTATAATTTTTTTTATAGTTATACCTATTATAATTGGAGGTTTTGGAAATTGGTTGATCCCTTTAATATTAGGGGTTCCGGATATAGCTTTTCCTCGAATAAATAATTTGAGATTTTGGTTATTGCCTCCCTCTTTGTTATTTTTATTTATTTCTTCTATAATTGAAA…
	KT896544	--------------------------------------------------------------------------------GATATTGGTACGTTGTATTTAATTTTTGGAGCTTGGGCTTCAATAGTTGGGACTGCTATAAGAGTTTTGATTCGGATTGAATTAGGGCAATCGGGTGGTTTTTTTGGAGATGATCATTTATATAATGTAATTGTTACAGCACATGCTTTTGTGATGATTTTTTTTATAGTTATACCAATTTTAATTGGAGGATTTGGAAATTGATTGGTGCCTTTAATAGTGGGGGCGCCAGATATAGCTTTTCCTCGAATGAATAATTTAAGTTTTTGATTTTTACCTTCTTCATTATTTTTATTATTTATTTCTTCTATAGTGGAGA…
	KY008153	--------------------------------------------------------------------------------------------------------------GCTTGGTCGGCTATGGTTGGTACAGCTATAAGTGTGTTAATTCGAACTGAATTAGGTCAACCTGGTAGATTATTGGGGAATGATCATTTATATAATGTTGTAGTTACTGCCCATGCGTTTGTTATAATTTTTTTTATAGTGATGCCTATTTTAATTGGTGGGTTTGGTAATTGGTTGGTTCCATTAATATTAGGGGCCCCTGATATGGCGTTTCCTCGGATGAATAATTTAAGTTTTTGATTATTGCCTCCTTCTTTGTTTTTGTTGTTTGTTTCTTCGTTGGTGGAAA…
	KY018076	------------------------------------------------------------------------------------------------------------------------------------CTGCTATAAGAGTAATAATTCGGATAGAGTTAGGGCAAATTGGAAGATTATTGGGGGATGATCAATTGTATAATGTAATTGTTACTGCTCATGCATTTGTAATGATTTTTTTTATGGTAATACCAGTGTTGATTGGTGGGTTTGGAAATTGATTAGTACCTTTAATATTAGGGGCACCAGATATAGCTTTTCCTCGGATAAATAATTTATCTTTTTGATTATTACCTCCTTCTTTAATGTTGTTATTAGTGTCTTCTATAGTAGAGT…
	KY017765	-------------------------------------------------------------------------------------------------------------------------TATAGTAGGGACAGCTATAAGAGTATTAATTCGAATGAAATTAGGACAAACTGGTAGAATAATAGGTGATAATCAATTGTATAACGTTATTGTTACTTCCCATGCTTTTGTTATGATTTTTTTTATAGTGATACCTATTTTAATTGGTGGATTTGGAAATTGGTTGATTCCTTTAATATTAGGAGCACCTGATATAGCTTTTCCTCGAATGAATAATTTAAGTTTTTGATTATTACCTCCTTCTTTGTTATTATTATTTATTTCGTCTATAGTGGAAA…
	KU552285	-----------------------------------------------------------------------------------------------------------------------------------------------------------------------------------------------------------AACGTAGTGGTGACAGCTCATGCTTTTGTTATAATTTTTTTTATAGTAATACCGATTTTAATTGGTGGGTTTGGAAATTGGTTAGTACCTTTAATATTAGGGGCCCCAGATATAGCTTTTCCTCGAATAAATAATTTAAGATTTTGACTTCTTCCTCCTTCTTTATTAATGTTATTTATTTCTTCTATAGTAGAAA…
	MK420160	----------------------------------------------------------------------------------------TACTTTATATTTAATTTTTGGAGTGTGAGCAGCTATAATAGGAATAGCTATAAGAATACTAATTCGGGTAGAATTAGGACAACCTGGAAGGTTTTTAGGAGATGATCATATATATAATGTAATTGTTACTGCTCATGCATTTGTAATGATTTTTTTTATAGTAATACCTATTTTAATTGGGGGTTTTGGAAATTGATTAATTCCAATAATATTAGGTGCTCCTGATATAGCTTTTCCACGAATAAATAATTTAAGATTTTGATTATTACCTCCTTCTTTAATATTATTGTTAGTTTCTTCAATAGTAGAAA…
	JN377958	-------------------------------------------------------------------------------------------TTTGTATTTA-TTTTTGGGGCTTGATCTGCTATAGTAGGGACAGCTATAAGAGTATTAATTCGTATGGAATTAGGACAATCGGGTGCATTTTTAGGAGATGATCATCTATATAATGTGGTGGTTACGGCTCATGCTTTTGTAATAATTTTTTTTATAGTAATACCTATTTTAATTGGAGGTTTTGGAAATTGAATGGTTCCTATAATATTAGGGGCAGCTGATATAGCTTTTCCTCGAATAAATAATTTGAGTTTTTGATTATTACCTCCTTCTTTGTTATTATTGTTTATTTCTTCTATAGCTGAAA…
	KY778793	--------------------------------------------------------------------------------------------------------------------TCTGCTATAGTAGGAATAGCTATAAGAGTATTAATTCGAGTTGAATTAGGATATACGGGTAGATTTTTAGGAGATGATCATTTATATAATGTAATTGTAACAGCTCATGCTTTTGTTATAATTTTTTTTATAGTAATACCTATTATAATTGGAGGATTTGGAAATTGATTGGTTCCTTTAATATTAGGGGCTCCAGATATAGCTTTTCCTCGAATAAATAATTTAAGATTTTGGTTGTTACCTCCTTCTTTAATTTTATTGTTTATTTCTTCTATAGTGGAAA…
	KY778804	--------------------------------------------------------------------------------------------------------------------TCTGCTATAGTTGGGACAGCGATAAGAGTTTTAATTCGGATTGAATTAGGTCAATCTGGAAGTTTTATAGGAGATGATCATTTGTATAATGTTATTGTTACATCTCATGCTTTTGTGATGATTTTTTTTATAGTAATACCTATTATAATTGGGGGTTTTGGTAATTGATTAATTCCTTTGATGTTGGGTGCTCCAGATATAGCTTTTCCTCGAATAAATAATTTAAGTTTTTGATTATTACCTCCTTCATTATTTTTATTATTTATTTCCTCTATAGTTGAAA…
	KY017681	----------------------------------------------------------------------------------------AACTTTATATTTAATATTTGGAGCTTGATCAGCTATGGTTGGTACTGCTATGAGAGTTTTAATTCGGATTGAATTGGGTCAATCTGGAAGATTTTTAGGAAATGATCATCTTTATAATGTTATTGTCACAGCTCATGCTTTTGTGATAATTTTTTTTATAGTTATACCTATTATAATTGGGGGATTTGGAAATTGATTATTACCTTTAATGTTGGGTGCGCCAGATATAGCTTTTCCTCGTATGAATAATTTGAGATTTTGGCTGTTACCTCCTTCTTTGTTTTTATTATTTATTTCTTCTATAGTGGAAA…
	MH382613	-----------------------------------------------------------------------------------------------------------GGAGCTTGATCTGGAATATTAGGAATATCAATAAGAGTATTAATTCGATTAGAATTAGGAATGGTTGGAAGAATGTTAGGGGATGATCATATTTATAATGTTGTTGTTACTGCTCATGCTTTGGTTATAATTTTTTTTATAGTAATACCTATTATAATTGGTGGTTTTGGAAACTGATTAGTACCTTTAATATTAGGGGCTCCTGATATAGCTTTTCCTCGTATAAATAATTTAAGTTTTTGATTATTACCTCCTTCTTTATTAATATTATTAATGTCTTCTTTAGTTGAAA…
	KY017899	----------------------------------------------------------------------------------------AACTTTATATTTAATATTTGGAGCTTGATCGGCTATAGTAGGAACGGCAATAAGAGTATTAATTCGAATAGAATTAGGTCAGGTTGGTAGATTTTTAGGGAGTGATCAGTTATATAATGTAATTGTAACAGCTCATGCTTTTGTAATAATTTTTTTTATAGTAATACCTATTTTGATTGGTGGATTTGGGAATTGATTAGTTCCTTTAATATTAGGTGCTCCTGATATAGCTTTTCCTCGTATGAATAATTTAAGTTTTTGATTATTACCTCCTTCATTAATATTATTATTTTTATCTTCTATAGCTGATA…
	KY017654	----------------------------------------------------------------------------------------TTCTTTGTATTTAATTTTTGGTTCTTGATCTGCAATAGTCGGGACTGCAATAAGAGTTTTGATTCGGATTGAATTAGGTCAATCTGGGAGTTTTTTAGGAGATGATCATTTGTATAATGTTATTGTTACTGCTCATGCTTTTGTAATGATTTTTTTTATAGTTATACCAATTTTAATTGGTGGGTTTGGAAATTGATTAGTTCCTTTAATATTAGGGGCACCTGATATAGCTTTTCCTCGTATAAATAACTTAAGATTTTGGCTTCTTCCGCCATCATTATTTTTATTATTTATTTCTTCTATGGTTGAAA…
	KY018021	----------------------------------------------------------------------------------------GACATTATATTTGGTTTTTGGGTTATGATCAGCTATAATAGGTACTGGATTAAGAATACTAATTCGAATAGAATTAGGGCAATCTGGAAGATTACTAGGAGATGATCATCTTTATAATGTTGTTGTTACGGCTCATGCTTTTGTTATAATTTTTTTTATAGTAATACCAATTTTAATTGGAGGGTTTGGGAATTGATTAGTTCCTTTAATATTAGGAGCTCCGGATATAGCTTTCCCTCGAATAAATAATCTTAGTTTTTGGTTATTACCACCTTCTTTAATAATACTTATTATTTCATCGATAGTAGAAA…
	KY017883	----------------------------------------------------------------------------------------TACATTATATTTGGTATTTGGTGTTTGATCTGCTATGGTGGGGACTGCTATGAGAGTTTTAATTCGAATGGAATTAGGTCAGTTAGGGAGTTTATTAGGAGATGATCATTTATATAATGTTATTGTTACGGCTCATGCTTTTATTATAATTTTTTTTATGGTTATGCCGATTTTAATTGGTGGGTTTGGTAATTGGTTGGTACCCTTAATATTAGGAGCTCCTGATATAGCTTTTCCGCGAATGAATAATTTAAGATTTTGATTATTACCTCCATCATTAATGTTATTGTTTAGATCTTCTATAGTTGAAA…
	KY017768	----------------------------------------------------------------------------------------TACGTTATATTTTATTTTTGGAGCATGGTCTGCTATAGTTGGTACAGCTATAAGAATATTGATTCGAATTGAGTTAGGGCAAACAGGGAGAATATTTGGGGATGATCAGCTTTATAATGTGATTGTTACTGCTCATGCTTTTATTATAATTTTTTTTATAGTCATGCCTATTTTGATTGGAGGGTTTGGTAATTGGTTAGTTCCTTTAATGTTAGGGGCGCCAGATATAGCTTTTCCTCGTATAAATAATTTAAGATTTTGGTTGCTCCCCCCTTCTTTATTTTTATTATTTATCTCTTCTATAGTTGAGA…
	MK420130	----------------------------------------------------------------------------------------AACATTATATTTTATTTTTGGAATTTGATCTGGTATAGTAGGTACTGCAATAAGAGTATTGATTCGAATTGAATTAGGTCAGTCTGGAAAATTTTTAGGGGATGATCAATTATATAATGTAGTTGTTACTGCTCATGCTTTTATTATAATTTTTTTTATGGTAATACCAATTTTAATTGGGGGTTTTGGAAATTGATTAGTTCCTTTAATATTAGGTTCACCTGATATAGCTTTTCCTCGAATAAATAATTTAAGATTTTGATTACTTCCTCCTTCACTTTTTCTTTTAATTATTTCTTCAATAGTAGAAG…
	FJ607577	----------------------------------------------------------------------------------------AACTTTATATTTATTATTTGGAGCTTGATCTGCTATGGTAGGAACAGCTATAAGAGTTTTGATTCGAATTGAGTTAGGTCAACCGGGAAGATTATTTGGAGATGATCATCTTTATAATGTAATTGTAACTGCTCATGCTTTTGTGATAATTTTTTTTATAGTAATGCCTATTTTAATTGGTGGTTTTGGAAATTGGTTGGTTCCTTTAATATTAGGGGCTCCTGATATAGCGTTTCCTCGAATAAATAATTTGAGTTTTTGATTATTACCCCCTTCTTTAATTTTATTGTTTATTTCTTCTATAGTAGAAG…
	KY017930	----------------------------------------------------------------------------------------TACTTTATATCTTATATTTGGGGCTTGATCTGCTATAGTAGGGACAGCAATAAGAGTATTAATTCGTATTGAATTAGGACAAGCTGGAAGATTTATAGGGGATGATCATTTGTATAATGTAATTGTTACTGCTCATGCATTTATTATAATTTTTTTTATAGTAATACCAATTATAATTGGAGGTTTTGGAAATTGAATAGTTCCTTTAATATTAGGGGCTCCTGATATAGCTTTTCCTCGTATAAATAATTTGAGTTTTTGATTATTACCTCCTTCTTTAATATTATTGTTTGTTTCCTCTATAGTAGAAA…
	KP056101	------------------------------------------------------------------------------------------------------------------------CTATAGTAGGGACTGCAATAAGAGTTTTGATTCGTATGGAATTAGGAAATTCTGGAAGAATATTAGGGGATGATCATTTATACAATGTAATTGTGACAGCTCATGCTTTTGTTATAATTTTTTTTATAGTTATACCTATTTTAATTGGAGGTTTTGGAAATTGATTAGTACCTCTTATGCTGGGAGCACCTGATATATCTTTTCCTCGTATAAATAATTTATCTTTTTGATTATTACCCCCTTCTTTATTTTTATTATTTATGTCTTCTATAGTAGAAA…
	KY779024	--------------------------------------------------------------------------------------------------------------------TCTGCTATAGCTGGGACAGCTATAAGAGTTATTATTCGAATTGAATTAGGTCAACCAGGAAGTTTTTTAGGGGATGATCATTTATATAATGTTATTGTTACAGCTCATGCTTTTGTTATAATTTTTTTTATAGTGATACCAATTTTGATTGGGGGTTTTGGAAATTGATTAATTCCTTTAATATTAGGGGCTCCAGATATAGCTTTTCCTCGTATAAATAATTTAAGTTTTTGATTATTACCTCCTTCATTATTTTTATTGTTTATTTCTTCTATAGTTGAGA…
	JF909374	---------------------------------------------------------------------------------------------------------------------------------------------------------------------------------------------------------------------------------------------------------------------------------------------------------------------------------------------------------------------------------------------------------------…
	JF909364	---------------------------------------------------------------------------------------------------------------------------------------------------------------------------------------------------------------------------------------------------------------------------------------------------------------------------------------------------------------------------------------------------------------…
	JF909432	---------------------------------------------------------------------------------------------------------------------------------------------------------------------------------------------------------------------------------------------------------------------------------------------------------------------------------------------------------------------------------------------------------------…
	KY017787	----------------------------------------------------------------------------------------AATTTTATATTTAATTTTTGGGCTTGAATCTGCTATAGTGGGTACAGCTATAAGTGTTTTAATTCGTATTGAATTAGGTCAATCTGGAAGATTGTTTGGTGATGACCATTTATATAATGTTATTGTTACGGCTCATGCTTTTGTTATGATTTTTTTTATAGTTATACCAATTTTGATTGGAGGATTTGGAAATTGGTTAGTTCCATTAATATTAGGAGCTCCTGATATAGCTTTTCCACGTATAAATAATTTAAGTTTTTGATTATTACCCCCTTCTTTATTTTTATTGTTTATTTCGTCTATAGTTGAAA…
	KY017733	-----------------------------------------------------------------------------------------GCATTGTATTTATTATTTGGTTCGTGAGCTGCTATAGTAGGAACTGCAATAAGAGTTTTAATTCGAATGGAATTAGGTCAATCAGGAAGATTATTGGGTGATGATCATTTATATAATGTAATTGTTACTGCTCATGCTTTTGTTATGATTTTTTTTATAGTAATACCTATTTTGATTGGAGGTTTTGGTAATTGATTGGTTCCTTTAATAGTGGGTGCGCCTGATATGGCTTTTCCGCGGATGAATAATTTAAGATTTTGGTTGCTTCCTCCATCATTAATTTTATTATTTATTTCTTCTATAGTAGAAA…
	FJ607558	----------------------------------------------------------------------------------------TACTTTATATTTAATTTTTGGAGCTTGATCTGCTATAGTTGGAACAGCTATAAGAGTATTGATTCGGATTGAGTTAGGTCAACCTGGGAGATTATTAGGAGATGATCATTTATATAATGTAATTGTAACAGCACATGCCTTTGTAATAATTTTTTTTATGGTAATACCTATTATAATTGGGGGATTTGGAAATTGATTGGTTCCTTTAATATTAGGGGCTCCTGATATAGCTTTTCCTCGTATAAATAATTTAAGTTTTTGATTGTTACCCCCTTCATTAATACTATTGTTTGTTTCTTCAATAGCTGAGA…
	KY007956	-----------------------------------------------------------------------------------------------------------------------------------------ATAAGAGTATTAATTCGAACAGAGTTAGGGCAACCAGGGAGTTTAATAGGGGATGATCATTTATATAATGTTATTGTTACAGCTCATGCTTTTGTTATAATTTTTTTTATAGTTATACCTATTTTAATTGGGGGGTTTGGGAATTGGTTAGTTCCTTTAATATTAGGGGCACCTGATATGGCATTTCCACGAATAAATAATTTGAGTTTTTGGTTATTACCTCCTTCTTTATTATTGTTATTTATTTCATCTATAGTTGAAA…
	FJ607565	----------------------------------------------------------------------------------------AACTTTATATTTTTTATTTGGATCTTGATCAGCAATAGTAGGAACATCAATAAGAGTATTAATTCGAATTGAATTAGGTCAAGTTGGAAGATTTATAGGAGATGATCAATTGTATAATGTAATTGTTACTGCTCATGCTTTTATTATAATTTTTTTTATAGTTATACCTATATTAATTGGTGGATTTGGAAATTGGTTGGTTCCTTTAATATTAGGTGCTCCTGATATAGCTTTTCCTCGAATAAATAATTTAAGATTTTGATTACTTCCACCATCTTTAATATTATTATTTATTTCTTCTATAGTAGAGA…
	FJ607567	----------------------------------------------------------------------------------------GACTTTGTATTTAGTATTTGGAGCTTGGGCTGCTATAGTAGGAACTGCCATAAGAGTTCTTATTCGAATTGAATTAGGTCAACCTGGAAGAATATTAGGGGATGATCAGTTGTATAATGTAATTGTAACCGGTCATGCTTTTGTAATAATTTTTTTTATAGTAATACCAGTATTAATTGGGGGATTTGGAAATTGGTTGGTTCCGCTAATGTTGGGTGCACCGGATATAGCATTCCCTCGAATAAATAATTTAAGATTTTGATTATTACCTCCCTCATTATTATTATTATTTATTTCTTCTATAGAAGAGA…
	KX555507	--------------------------------------------------------------------------------------------------------------------TCTGCTATGGTGGGCACAGCTATAAGAGTTATTATTCGAATTGAATTAGGTCAACCTGGAAGTTTTTTAGGTGATGATCACCTGTATAATGTTATTGTCACTGCTCATGCTTTTGTGATGATTTTTTTTATAGTTATGCCAATTTTAATTGGAGGTTTTGGAAATTGGTTGACTCCTTTAATATTAGGGGCGCCAGATATGGCTTTTCCTCGGATGAATAATTTAAGATTTTGATTACTACCCCCTTCCTTGTTTTTATTATTTATTTCTTCTATGGTTGAGA…
	KY018059	-------------------------------------------------------------------------------------------------------------------------AATATTAGGAACTGCTATAAGTGTTTTAATTCGAATTGAGTTAGGTCATTCGGGAAGTTTTTTAGGGGATGATCATTTATATAATGTTATTGTTACAGCTCATGCTTTTGTTATAATTTTTTTTATAGTAATACCTTTTATGATTGGTGGGTTTGGAAATTGATTAGTTCCTTTAATATTAGGTTCTCCGGATATAGCTTTTCCTCGTTTAAATAATTTAAGATTTTGACTGTTACCTCCTTCTTTATTTTTGTTAATGATTTCATCTATAGTGGAGA…
	KY017820	----------------------------------------------------------------------------------------TACTATGTATTTATTGTTTGGAGCTTGGTCAGCAATGGTTGGAACTGCTATAAGAGTTTTGATTCGTACTGAGTTAGGTCGTCCTGGTAGTTTATTTGGTGATGATCATTTATATAATGTTATTGTTACAGCTCATGCTTTTGTTATGATTTTTTTTATGGTTATACCTATTTTAATTGGAGGTTTTGGTAATTGATTAGTTCCTTTGATATTAGGAGCTCCTGATATAGCTTTTCCTCGTATGAATAATTTAAGTTTTTGGTTGTTGCCCCCTTCGTTGTTTTTGCTTTTTATGTCTTCTATGGTAGAAT…
	KT794244	-----------------------------------------------------------------------------------------------------ATGTTTGGAGCGTGAGCTTCTATATTGGGAACTGCTATAAGAGTGTTGATTCGAATGGAGTTAGGACACTCTGGGAGACTAATAGGAGATGATCATTTATATAATGTTATTGTTACTGCGCATGCCTTTGTTATAATTTTTTTTATAGTTATACCGATTTTGATTGGTGGTTTTGGAAATTGACTAGTTCCTTTAATGTTAGGTGCACCTGATATATCATTTCCTCGAATAAATAATCTTTCGTTTTGATTATTACCACCTTCTTTATTTCTGTTATTGATGTCTTCTATAGTGGAGA…
	KP056126	-----------------------------------------------------------------------------------------------------------------------TGCATAGTAGGAACTGCTATAAGAGTTTTAATTCGTATAGAACTAGGAAATTCAGGAAGATTGTTAGGAAATGATCATTTATATAATGTAATTGTTACAGCTCATGCATTTGTAATAATTTTTTTTATAGTAATACCAATTTTAATTGGGGGATTTGGAAATTGGCTAGTTCCTTTAATATTAGGGGCCCCAGATATGTCTTTTCCTCGTATGAATAATTTATCTTTTTGATTATTACCTCCTTCATTATTTCTATTATTTATATCATCAATAGTTGAAA…
	KY018017	----------------------------------------------------------------------------------------TTCTTTATATTTTTTATTTGGAGCATGATCTGCTATAGTAGGAACTGCATTAAGTGTATTGATTCGAATTGAATTAGGTCAGCCTGGAAGATTTTTTGGTGATGATCATTTATATAATGTTATTGTAACTGCTCATGCATTTATTATAATTTTTTTTGTAGTTATACCTATTTTAATTGGGGGATTTGGTAATTGGTTGGTTCCTTTAATATTGGGAGCTCCTGATATAGCTTTTCCTCGTATAAACAATTTGAGATTTTGGTTATTACCTCCTTCTTTATTATTATTGTTTATTTCTTCTTTAACTGAAA…
	JF909362	---------------------------------------------------------------------------------------------------------------------------------------------------------------------------------------------------------------------------------------------------------------------------------------------------------------------------------------------------------------------------------------------------------------…
	KY017580	----------------------------------------------------------------------------------------------------------------------------------TACTGCTATAAGAGTAATAATTCGAATAGAGGTAGGTCATACAGGTAGTTTGTTGGGTGACGATCATTTATATAATGTTATTGTTACAGCACATGCTTTTGTTATAATTTTTTTTATGGTTATGCCTATTTTAATTGGTGGTTTCGGTAATTGATTAGTTCCTTTGATATTAGGGGCTCCTGATATAGCGTTTCCTCGTATAAATAATTTGAGTTTTTGGTTATTACCACCATCATTATTTTTATTATTTATTTCTTCTATGGTTGAGG…
	KY018063	----------------------------------------------------------------------------------------GACATTGTATTTGATTTTTGGGGCTTGATCAGCTATAGTGGGTACTGCAATAAGAGTATTAATTCGGGTAGAGTTAGGTCAATCTGGAAGATTTTTAGGTGATGACCACTTGTATAATGTGATTGTGACTGCTCATGCTTTTGTTATAATTTTTTTTATAGTTATACCAGTGATAATTGGTGGATTTGGAAATTGATTAGTTCCTTTAATGTTGGGGGCTCCTGATATAGCGTTTCCTCGAATAAATAATCTGAGATTTTGATTGTTACCTCCTTCTTTGTTATTATTGTTTATTTCGTCAATAGTAGAAA…
	EU935469	-----------------------------------------------------------------------------------------ACTTTATATTTAATTTTTGGAGCTTGAGCTGCTATAGTAGGTACAGCTATAAGAGTATTAATTCGAATTGAATTAGGACAGACTGGAAGATTTATAGGTGATGATCAATTATATAATGTAATTGTAACGGCTCATGCTTTTGTAATAATTTTTTTTATAGTAATACCTATTTTAATTGGGGGGTTTGGAAATTGATTAGTTCCTTTAATATTAGGAGCTCCTGATATAGCATTTCCTCGAATAAATAATTTAAGTTTTTGATTATTACCTCCTTCTTTAATATTATTATTTATTTCTTCTATAGTGGAAA…
	KY017837	-------------------------------------------------------------------------------------------------------------------------TATAGTGGGGACAGCTATAAGAGTTATTATTCGTACGGAATTAGGGCAATCTGGAAGATTGTTAGGAGACGATCATTTATATAATGTGGTAGTTACTGCTCATGCTTTTGTAATAATTTTTTTTATAGTAATACCTATTATGATTGGGGGATTTGGAAACTGAATGGTTCCATTAATAATTGGAGCTCCTGATATAGCATTTCCTCGGATAAATAATTTAAGATTTTGATTACTTCCTCCTTCTTTAATAATATTAATTACATCGTCTATAGTGGAAA…
	KY018023	----------------------------------------------------------------------------------------GACTTTGTATTTGTTGTTTGGATCTTGATCTGCTATACTAGGTACTGCTATAAGTGTTTTAATTCGAATGGAATTAGGTCAAGTGGGTAGATTGTTGGGAGATGATCATTTATATAATGTAATTGTTACTGCCCATGCTTTTGTTATGATTTTTTTTATAGTAATACCTATTATAATTGGGGGATTTGGTAACTGATTAGTTCCTTTAATGTTAGGAGCTCCGGATATAGCTTTTCCTCGGATAAACAATTTAAGCTTTTGATTATTACCACCGTCATTAATTTTATTGTTGATTTCATCAATAGTCGAAA…
	KY017799	----------------------------------------------------------------------------------------AACATTATATTTAATATTTGGAGCATGATCCGCTATAGCAGGAATAGCTATAAGAGTATTGATTCGATTAGAGTTAGGTCAAGTTGGAAGACTGTTAGGAGATGATCATTTATATAATGTGATTGTAACAGCTCATGCTTTTGTTATAATTTTTTTTATAGTAATACCAATTTTAATTGGAGGGTTCGGGAATTGATTAATTCCTTTAATATTAGGAGCACCTGATATAGCTTTTCCTCGAATGAATAATTTAAGATTTTGATTATTACCTCCTTCTCTTTGTTTATTATTAATTTCGTCAATGGTAGAAA…
	KC244257	---------------------------------------------------------------------------------------------------TTATTTTTGGAGCGTGAGCTGCTATAGTAGGAACTGCTATAAGAGTATTGATTCGAATTGAGTTGGGTCAAACTGGGAGAATATTGGGAGATGATCAGTTATATAATGTTATTGTCACTGCACATGCTTTTGTTATAATTTTTTTTATAGTTATACCTATTTTAATTGGGGGATTTGGAAATTGGTTAGTTCCTTTGATACTTGGGGCACCTGATATAGCTTTTCCTCGAATAAATAATTTAAGCTTTTGACTTTTACCCCCTTCTTTGTTATTATTATTTATTTCAAGTATGGTCGAGA…
	JF909360	---------------------------------------------------------------------------------------------------------------------------------------------------------------------------------------------------------------------------------------------------------------------------------------------------------------------------------------------------------------------------------------------------------------…
	KY017839	----------------------------------------------------------------------------------------ACCTTTATATTTATTATTTGGTTCGTGATCTGCGATAGTAGGAACTGCAATAAGAGTAATTATCCGGTCGGAATTAAGACGACCTGGAAGTTTATTAGGAGATGATCATCTTTATAATGTTATTGTTACGGCTCATGCTTTTGTTATAATTTTTTTTATAGTAATATCTATTATGATTGGAGGTTTTGGAAATTGATTAATTCCTTTAATAATTGGGTGTCCTGATATAGCGTTTCCTCGGATAAATAATTTAAGATTTTGATTATTACCTCCTGCTTTATTAATATTAATTATTTCATCTATAGTAGAAG…
	KY017737	----------------------------------------------------------------------------------------AACATCATATTTGATTTTTGGAGCTTGAGCTGCTATGGTAGGAACAGCAATGAGAGTGTTGATTCGAATAGAGTTAGGACAATCTGGTAGATTTTTAGGGGATGATCATTTATATAATGTTATTGTAACGGCTCATGCTTTTGTTATGATTTTTTTTATAGTTATACCTATTATGATTGGTGGTTTTGGTAATTGATTAGTACCTTTAATATTAGGAGCACCTGACATGGCTTTTCCTCGTATAAATAATTTAAGTTTTTGATTACTCCCCCCTTCATTAATTTTATTATTTATTTCTTCTATAGTGGAAA…
	KY017798	----------------------------------------------------------------------------------------TACTTTATATTGGTTTTTTCGAGCTTGGTCTGCTATAGTGGGAACTCCCATAAGAGTATTAATTCGAATAGAATTAGGCCAAGTAGGTAGATTGTTAGGTGATGATCATTTATATAATGTGGTTGTTACTGCTCATGCTTTTGTGATAATTTTTTTTATAGTAATACCTATTTTAATTGGAGGATTTGGAAATTGATTGGTTCCATTGATATTGGGGGCGCCTGATATGGCTTTTCCTCGGATGAATAATTTAAGATTTTGATTGTTGCCTCCTTCTTTGTTTTTATTATTTATGTCTTCTATAGTTGAGA…
	KY018065	----------------------------------------------------------------------------------------AACTATATATTTGTTGTTTGGGGTATGGTCTGCTATAGTAGGGACTGGGATGAGAGTTTTAATTCGAGTGGAATTAGGTCAATCAGGTAGATTATTGGGTGATGATCATTTATATAATGTAATTGTAACGGCTCATGCTTTTGTAATAATCTTTTTTATGGTTATGCCAATTTTAATTGGCGGTTTTGGGAATTGGCTGGTTCCTTTAATATTAGGTGCACCTGATATAGCTTTTCCTCGTATAAATAATTTAAGATTTTGATTATTACCCCCTTCTTTAGTGATGTTATTTATTTCTTCTATGGTGGAAA…
	KY018070	----------------------------------------------------------------------------------------TACTTTGTATTTAATTTTTGGAATTTTTGCTGCTATAGCAGGAACTGGAATAAGAGTATTGATTCGTATAGAGTTAGGACAATCGGGGAGATTGTTAGGGGATGATCATTTATATAATGTAGTGGTTACGGCTCATGCTTTTGTTATAATTTTTTTTATGGTAATGCCTATTTTAATTGGAGGTTTTGGTAATTGATTGGTACCTTTGATGTTAGGAGCACCTGATATGGCGTTTCCTCGAATAAATAATTTGTCTTTTTGATTATTACCCCCTTCATTAATGTTGTTAATTATATCTTCTATAGCGGAGA…
	KY778778	--------------------------------------------------------------------------------------------------------------------TCTGCTATAGTTGGNACTGCTATAAGAGTTTTGATTCGAATTGAATTAGGTCAACCTGGAAGATTTATTGGAGACGATCATTTATATAATGTTGTTGTTACGGCTCATGCTTTTGTTATGATTTTTTTTATGGTTATACCAATTTTGATTGGTGGGTTTGGAAATTGATTGGTGCCTTTAATATTGGGTGCGCCTGATATGGCTTTTCCTCGAATGAATAATTTGAGTTTTTGATTGTTGCCTCCTTCTTTATTTATATTGTTTATTTCTTCTATGGTTGATA…
	MG201053	-----------------------------------------------------------------------------------------------------------------TGGGCTGCTATAGTTGGAACAGCAATAAGAGTATTAATTCGAATTGAATTAGGACAAACAGGAAGATTATTAGGGGATGATCAACTGTATAATGTAATTGTTACTGCACATGCTTTTGTAATAATTTTTTTTATAGTTATACCAATTTTAATTGGTGGATTTGGAAATTGATTAGTTCCTTTAATATTAGGAGCTCCTGATATAGCTTTTCCTCGTATAAATAATTTAAGTTTTTGATTATTACCTCCTTCTTTATGTTTATTAGTCATTTCATCTATAGTAGAAG…
	KY017926	----------------------------------------------------------------------------------------GACATTATATTTAGTATTTGGAGCTTGATCTGCTATAGTTGGAACTGCTATAAGAGTATTGATTCGTGCTGAATTAGGTCAGTGTGGTAGATTATTAGGAGATGACCAATTATATAATGTAATTGTAACTGCTCATGCGTTTGTTATAATTTTTTTTATAGTTATACCAATTATAATTGGTGGTTTTGGTAATTGATTGGTACCAATAATATTAGGGGCTCCTGATATAGCATTTCCTCGTATAAATAATTTAAGTTTTTGGCTTTTGCCTCCTTCTTTAATATTATTATTTGTATCTTCTATAGTAGAAA…
	KY017730	----------------------------------------------------------------------------------------AACTCTATATTTATTGTTTGGATCTTGAGCTGCAATGGTTGGTACTGGGATAAGTGTTTTAATTCGAATAGAGTTGGGTCAGGTAGGAAGATTATTAGGAGATGATCATTTATATAATGTAATTGTTACTGCTCATGCTTTTGTGATGATTTTTTTTATAGTAATACCAATTTTGATTGGTGGGTTTGGAAATTGATTGGTTCCTTTAATATTGGGAGCTCCTGATATGGCTTTTCCTCGAATAAATAATTTGAGTTTTTGGTTATTGCCCCCTTCTTTAATATTGTTGTTTGTTTCTTCTATAATTGAAA…
	KY018073	----------------------------------------------------------------------------------------GACTTTATATTTGTTATTTGGAGTTTGAAGAGCTATAGTAGGAACAGCAATAAGTGTATTAATTCGAATAGAATTAGGGCAAGTTGGAAGATTATATGGGGATGATCATCTTTATAATGTGATTGTAACTGCTCATGCTTTTGTAATGATTTTTTTTATAGTAATACCTATTTTAATTGGAGGGTTCGGAAATTGATTAATTCCTTTAATATTAGGTGCTCCTGATATAGCTTTTCCTCGCATAAATAATTTATCTTTTTGATTATTACCTCCATCTTTAATTTTATTATTTATTTCATCTATGGCTGAAA…
	KY017788	----------------------------------------------------------------------------------------GACTTTGTATTTATTATTTGGTGCGTGGTCTTCGATAGTTGGTACTGCAATAAGAGTTATGATTCGGATTGAATTAGGACAATCTGGGAGATTTCTTGGGGATGATCATTTATATAATGTTGTAGTTACTAGTCATGCTTTTGTTATAATTTTTTTTATAGTAATACCTATTTTAATTGGAGGTTTTGGAAATTGGTTAGTCCCATTAATGTTAGGTGCTCCTGATATGGCTTTTCCTCGAATAAATAATTTAAGTTTTTGATTGCTTCCTCCTTCGTTATTTTTATTATTCATTTCTTCTATAGCTGAAG…
	JN689215	---------------------------------------------------------------------------------------------------------------------CTGCTATATTAGGAACAGCTTTAAGTGTAGTTATTCGAATTGAATTGGGTCAAGTGGGTAGTTTATTAGGGGATGATCATTTATATAATGTAATTGTAACAGCTCATGCTTTAGTTATAATTTTTTTTATGGTAATACCTGTATTAATTGGGGGATTTGGAAATTGGTTAGTCCCTTTAATGTTAGGGGCACCAGATATGGCTTTTCCTCGTATAAATAATTTAAGATTTTGATTGTTACCGTCGTCTTTGATTTTATTATTATCTTCTTCAATAGTTGGGA…
	FJ607589	----------------------------------------------------------------------------------------TACTTTATATTTAGTATTTGGAGCTTGGGCAGCAATGGTTGGGACAGCAATAAGAGTTTTAATTCGAACTGAGTTAGGTCAGCCTGGAAGATTTATAGGAGATGATCAATTATATAATGTTATTGTAACTGCGCATGCTTTTGTAATGATTTTTTTTATAGTTATACCTATTTTGATTGGTGGGTTTGGAAATTGGTTGGTTCCTTTAATGTTAGGAGCTCCTGATATAGCATTCCCTCGTATAAATAATTTAAGATTTTGATTGTTACCTCCTTCTTTATTTTTATTGTTTATTTCTTCTATAGTTGAGA…
	JF909375	---------------------------------------------------------------------------------------------------------------------------------------------------------------------------------------------------------------------------------------------------------------------------------------------------------------------------------------------------------------------------------------------------------------…
	KY017686	----------------------------------------------------------------------------------------AACTTTATATTTAGTGTTTGGGGCTTGAGCTGCTATAGTAGGAACAGCTATAAGAGTTTTAATTCGAGTTGAGTTAGGGCAATCGGGAAGATTTTTAGGAGATGATCATTTGTATAATGTTATTGTTACGGCTCATGCATTTATTATAATTTTTTTTATAGTAATACCAATTATAATTGGAGGATTTGGAAATTGATTAGTGCCTTTAATGTTAGGTGCTCCTGATATAGCTTTTCCTCGAATAAATAATTTAAGATTTTGATTATTACCTCCTTCATTATTTTTGTTATTTATTTCATCTATAGCTGAAG…
	KY017771	----------------------------------------------------------------------------------------AACTTTATATTTTAATTTTGGGGCGTGAGCTGCAATAGTAGGAACAGCTATAAGAGTTTTAATTCGAATTGAGTTAGGACAGACAGGGAGTATATTAGGAGATGACCAGTTGTATAATGTAATTGTCACTGCTCATGCTTTTGTAATAATTTTTTTTATAGTGATACCTATTTTAATTGGGGGGTTTGGAAATTGGTTAGTTCCTTTAATATTAGGGGCTCCCGACATAGCTTTTCCTCGTATAAATAATTTAAGTTTTTGGTTATTACCTCCTTCTTTGTTATTATTATTTATTTCATCAATGGCTGAAA…
	KY017942	----------------------------------------------------------------------------------------AATTTTGTATTTAATGTTTGGGGCTTGGTCTGCTATGGTAGGAACTGCTATAAGAGTTTTAATTCGTATTGAGTTGGGTCAAGTAGGAAGTTTTTTGGGTGATGATCATTTATATAATGTAATTGTTACTGCTCATGCATTTATTATAATTTTTTTTATAGTGATACCAATTTTAATTGGTGGTTTTGGTAATTGGCTAGTACCATTAATATTAGGAGCTCCTGATATAGCTTTTCCTCGAATAAATAATTTAAGATTTTGATTATTACCTCCTTCATTGTTATTATTATTTATTTCTTCTATAGTTGAGA…
	KY017779	----------------------------------------------------------------------------------------AACTTTATATTTAATTTTTGGATCGTGATCTGCAATGGTTGGAACTGCTATGAGTGTTTTAATTCGGATAGAATTAGGACAATCGGGAAGTTTATTAGGAGATGATCATTTATATAATGTTATTGTAACGGCACATGCTTTTGTTATAATTTTTTTTATAGTTATACCAATTATAATTGGTGGATTTGGAAATTGGTTGGTTCCTTTAATGTTGGGGGCACCAGATATAGCTTTTCCTCGAATGAATAATTTAAGATTTTGATTATTACCTCCATCATTAATATTGTTATTTATATCTTCAATAGCGGAAA…
	KY018037	----------------------------------------------------------------------------------------GACTTTATATTTGATTTTTGGAGCTTGGGCTTCTATAGTTGGTACTGCAATAAGAGTTATTATTCGGATAGAATTGGGGCAATCTGGAAGATTGCTTGGTGATGATCATATATATAATGTTATTGTTACTGCTCATGCTTTTGTTATAATTTTTTTTATGGTTATACCAATTATAATTGGTGGTTTTGGGAATTGGTTGGTTCCTTTAATGTTAGGTGCGCCAGATATGGCTTTTCCTCGAATAAATAATTTGTCTTTTTGATTATTACCTCCGTCATTGTTTTTATTATTTATATCTTCAATAGTAGAAA…
	KY018054	----------------------------------------------------------------------------------------TACTTTATATTTAATATTTGGAGTATGAGCTTCAATAGTGGGAATGGGAATAAGTATACTTATTCGGGTTGAATTAGGTCAACCAGGGAGATTGATCGGAGACGATCATTTGTATAATGTTGTTGTGACAGCTCATGCTTTTATTATAATTTTTTTCATAGTGATACCTATTTTGATTGGAGGATTTGGGAATTGATTAGTTCCTTTAATATTGGGAGCTCCTGATATAGCTTTTCCTCGTATGAATAATTTGAGTTTTTGATTATTGCCTCCTTCATTAATATTATTAATTGTTTCTTCAATAGTGGAAA…
	KY017929	----------------------------------------------------------------------------------------TACTTTGTATTTATTATTTGGGAGATGAGCGGCTATAGTTGGAACTGCGATAAGAGTTTTAATTCGAATTGAATTAGGTCAATCTGGGAGATTTATAGGAGATGATCATTTGTATAATGTTATTGTTACTGCTCATGCTTTTATTATAATTTTTTTTATAGTTATACCAATTATAATTGGTGGGTTTGGAAATTGATTGATTCCGTTAATATTAGGAGCGCCTGATATAGCTTTTCCTCGAATAAATAATTTAAGTTTTTGGTTATTACCCCCTTCTTTGTTTTTATTATTTATATCATCTATAGTAGAAA…
	JF909365	---------------------------------------------------------------------------------------------------------------------------------------------------------------------------------------------------------------------------------------------------------------------------------------------------------------------------------------------------------------------------------------------------------------…
	KY017947	----------------------------------------------------------------------------------------TGCAATATATTTTGTTTTTGGAGTATGAGCTGCAATAGTAGGAACTGCAATAAGAATGTTAATTCGAGTAGAATTGGGTCAAATTGGGTCTTTAATAGGTGATGATCAATTATATAATGTAATTGTAACAGCTCATGCTTTAGTAATGATTTTTTTTATAGTGATACCTATTTTAATTGGAGGTTTTGGGAATTGATTAGTTCCATTAATAATTGGAGCTCCTGATATGGCTTTTCCTCGAATAAATAATTTAAGATTTTGATTACTTCCTCCTTCTCTTATTATATTGGTAATTTCAAGTTTAGTAGGTG…
	KY017563	-------------------------------------------------------------------------------------------------------------------------TATAGTGGGAACGGCTATAAGAGTTTTAATTCGTATAGAATTAGGGCAAACTGGAAGTTTATTAGGGGATGATCAGTTATATAATGTGATTGTTACAGCTCATGCTTTTATTATAATTTTTTTTATAGTAATACCTATTTTGATTGGGGGTTTTGGTAATTGATTGGTTCCATTAATATTAGGTGCTCCTGATATGGCTTTTCCTCGAATGAATAATTTAAGTTTTTGATTATTACCACCTTCTTTAATTTTATTGTTTGTGTCTTCTATAGTTGAAA…
	KY018043	----------------------------------------------------------------------------------------AACTTTATATTTTTTATTTGGTACTTGATCAGCAATAATTGGTACAGCAATAAGTGTTTTAATTCGTGTTGAACTAGGATTTTCTGGAAGATTTTTAGGTGATGATCATTTATATAATGTAATTGTTACTGCTCATGCTTTTATTATAATTTTTTTTATAGTTATACCTATTTTAATTGGTGGTTTTGGAAATTGGTTAGTTCCTTTAATATTAAGAGCTCCAGATATAGCTTTTCCTCGTATAAATAATTTAAGATTTTGGTTACTACCTCCTTCGTTATTATTGTTATTTATTTCTTCTATGGTTGAAA…
	JF909368	---------------------------------------------------------------------------------------------------------------------------------------------------------------------------------------------------------------------------------------------------------------------------------------------------------------------------------------------------------------------------------------------------------------…
	MK015030	--------------------------------------------------------------------------------------GGAACCATATATTTTATCTTTGGGGTTTGATCAGGATTAATCGGTACTTCAATAAGAATAATAATTCGAATAAAACTATCTCACCCATCTTTATTTAGTCAAAACGATCAAACATACAACGTCTTAGTTACAGCCCACGCCTTTATTATAATTTTTTTCATAGTAATACCAATCATAATCGGAGGTTTTGGAAACTGACTAGTGCCCATCATACTCGGAAGAATAGACATAGCATTCCCCCGACTAAACAATATAAGCTTCTGACTTTTACCCCCTTCAATCTCACTACTTCTTATATCTTCTTTTACCGACA…
	JN018140	--------------------------------------------------------------------------------------------CTTTATATAATTTTTGGAATCTGGGCAGCTATAGTAGGTTCAGCGCTTAGTATTTTAATTCGTACTGAATTAGGCCAACCAGGTTCTTTAATAAACGATGATCAAGTTTATAATGTCATTGTTACTTCTCATGCTTTTGTTATAATTTTCTTTATAGTAATACCTATTATAATAGGAAGTTTTGGAAACTGATTGGTGCCATTAATATTAGGAGCGCCAGATATAGCCTTTCCTCGTCTAAATAACATAAGATTCTGATTACTACCCCCATCTTTTCTGCTTCTTCTGAGCTCTACTATAGTAGAAA…
	MG696248	-----------------------------------------------------------------------------------------------------------------------------------------------------------------------CAGCCTGGAGCTTTAATTGGGAATGAACAAATTTATAATACAATTGTAACATCTCATGCCTTTGTAATAATTTTTTTTTTCGTTATACCGGCAATAATCGGAGGATTCGGGAATTGACTTATTCCTATAATAATTGGTTCCCCGGATATGGCCTTCCCCCGTATAAATAATATAAGTTTTTGACTTCTTCCTCCTTCCTTAATATTATTAACATTATCATCTTTTGCTTCTA…
	MK801850	-----------------------------------------------------------------------------------------ACTATATATTTAATCTTTGGTATATGGGCGGGTATTCTTGGTAGTGCTTTAAGACTAATCATTCGAATTGAACTAGGAACACCAAGAACTTTTTTAGGAAATGACCACCTATATAATGTTATTGTAACAGCCCACGCATTTGTAATAATTTTCTTTATAGTTATACCTATTATAATCGGGGGATTTGGAAACTGATTAATCCCGCTAATAATTGGAGCTCCTGATATAGCTTTTCCACGAATAAATAATTTATCATTTTGACTCCTAATTCCATCTCTCCTATTTCTTCTACTTTCATCACTCATCTCAA…
	MK801840	-----------------------------------------------------------------------------------------------------------------------------------------------ATAATCATCCGAATTGAATTAGGACTTCCAGGACATTTCTTGGGAAATGACCACCTTTATAATGTCATCGTAACTGCCCATGCATTTGTAATAATTTTTTTCATAGTTATACCAATCATAATCGGGGGGTTCGGAAACTGATTAATCCCAATAATAATTGGAGCACCAGATATAGCTTTTCCACGAATAAATAACCTATCATTCTGATTATTAATCCCATCATTATTCTTTCTCCTTTTTTCATCTATAATTTCAA…
	MN996830	-----------------------------------------------------------------------------------------ACATTATATTTAATCTTTGGAATATGGGCAGGAATTTTAGGAAGAGCAATAAGATTACTCATTCGAATTGAACTTGGTCTTCCAGGTAGTTTTCTAGGAAATGACCATCTTTATAATGTTATTGTAACAGCACATGCATTTGTAATAATTTTTTTCATAGTAATACCTATTATAATTGGAGGATTTGGTAACTGATTAATTCCTATCATAATTGGAGCCCCAGATATAGCCTTTCCACGAATAAATAATCTTTCATTTTGATTATTAATTCCCTCCCTATTTTTCTTATTATTCTCATCAATAGTAGCAA…
	MN996829	-----------------------------------------------------------------------------------------ACATTATATTTAATTTTTGGTATATGAGCTGGAATTTTAGGAAGTGCACTCAGATTAATAATTCGAATTGAATTAGGTATACCTAGAAGATTTATTGGAAATGATCATCTTTACAATGTAATTGTAACTGCTCATGCATTTGTAATAATTTTCTTTATAGTAATACCAATTATAATTGGGGGTTTTGGAAATTGATTAATTCCTTTAATAATTGGTACCCCAGACATAGCATTCCCACGAATAAATAACTTATCTTTCTGACTTCTAATTCCATCTATTTTTTTTCTTCTAATATCATCAATAATTTCAA…
	MK801847	-----------------------------------------------------------------------------------------ACACTTTACTTAATTTTTGGTATATGATCTGGTATTTTAGGAAGAGCAATAAGATTAATTATTCGAATTGAATTAGGAATACCAAGAAGATTTTTAGGAAATGATCATCTTTATAATGTTATTGTAACAGCTCATGCATTTGTAATAATTTTTTTCATAGTAATACCAATTATAATTGGAGGTTTTGGTAACTGATTAATTCCTATAATAATTGGAGCACCAGACATAGCATTTCCACGAATAAATAATCTTTCATTTTGACTTTTAATTCCTTCGTTATTTTTTTTATTATTTTCATCAATAATTTCTA…
	JN018144	--------------------------------------------------------------------------------------------TTATACTTAATTTTTGGAATATGAGCAGGAATTTTAGGAAGAGCACTAAGAATTATAATTCGAATTGAACTAGGAATACCAGGAAGATTTTTAGGAAATGACCACCTCTATAACGTAGTAGTAACAGCACACGCATTTGTAATAATTTTCTTTATAGTTATACCAATTATAATTGGAGGATTTGGAAACTGACTAATTCCAATAATAATTGGAGCACCAGATATAGCATTTCCACGAATAAACAACTTATCATTTTGATTACTAGTTCCATCTCTTTTCTTCTTATTATTTTCCTCTATAATATCAA…
	JN018143	--------------------------------------------------------------------------------------------------------------------------------------GCATTAAGAATTATAATTCGAATTGAATTAGGTTCACCAAGAAGATTTTTTGGTAATGATCACCTCTACAACGTAATTGTTACAGCTCATGCATTTGTTATAATCTTTTTTATAGTAATACCAATCATAATTGGTGGATTTGGTAATTGATTAATTCCACTAATAATTGGAGCACCAGATATAGCCTTTCCACGAATAAATAATTTATCCTTTTGACTTCTAATCCCATCATTATTCTTCTTATTATTTTCTTCTATAATTTCCT…
	MK801859	-----------------------------------------------------------------------------------------ACTCTATATTTAATTTTTGGTATATGATCTGGAATTTTAGGAAGTGCACTCAGTTTAATTATCCGCATTGAGCTTGGTATACCAGGGACCTTTCTAGGAAATGATCATCTTTACAATGTTATCGTAACAGCTCATGCATTTGTTATAATTTTCTTTATAGTAATACCTATTATAATTGGAGGTTTTGGAAACTGATTAATTCCAATAATAATTGGAGCTCCAGATATAGCCTTTCCACGAATAAACAATCTTTCATTTTGGCTTCTAATTCCATCTTTATTTTTTCTACTAATATCCTCATTAATTTCAA…
	MK801843	-----------------------------------------------------------------------------------------ACATTGGAGTTTATCTTAGGTATATGATCAGGTATCTTAGGAAGAGCAATAAGATTAATCATTCGAATTGAACTTGGAATACCAGGAAGATTCTTAAGAAATGATCACCTTTATAATGTTATTGTTACAGCACATGCATTTATTATAATCTTTTTCATAGTAATACCCATCATAATCGGAGGATTTGGAAATTGACTAATTCCATTAATAATTGGAGCTCCAGATATAGCATTTCCACGAATAAATAATCTTTCATTCTGATTATTAATTCCATCACTATTTTTTTTACTTTCATCTTCTTTAATTGCAA…
	MN097730	-----------------------------------------------------------------------------------------ACTTTATATTTAATTTTTGGAATATGATCAGGAATTCTAGGCAGAGCTTTAAGATTAATTATCCGAATTGAACTTGGAATACCAGGAAGATTTTTAAGAAATGACCATCTTTATAATGTTATTGTCACAGCACATGCTTTTATCATAATTTTCTTTATAGTAATACCTATTATAATTGGAGGTTTTGGTAATTGATTAATTCCACTTATAATTGGTGCCCCAGATATGGCATTTCCACGAATAAATAATCTTTCATTTTGATTACTTATCCCATCCTTATTTTTTTTATTATTTTCATCACTAATTGCAA…
	MN097735	-----------------------------------------------------------------------------------------ACATTATATTTAATCTTTGGTATGTGAGCAGGAATCTTAGGAAGAGCACTAAGATTAATCATTCGAATCGAACTTGGAATACCAGGAAGATTTTTAAGAAATGATCATCTTTACAATGTAATTGTAACAGCACATGCATTTGTTATAATCTTCTTTATAGTAATACCAATCATAATTGGAGGATTCGGAAACTGATTAATTCCAATAATAATTGGAGCTCCTGATATAGCATTCCCACGAATAAACAACTTATCCTTCTGACTCTTAATTCCATCATTATTTTTCTTATTATTTTCTTCCATAATTGCAA…
	MN996825	-----------------------------------------------------------------------------------------ACTTTATATTTAATTTTTGGTATATGAATAGGAATCTTAGGAAGAGCATTAAGATTAATAATTCGAATTGAATTAGGAATACCAGGAAGATTTATTGGAAATGATCACTTATATAATGTTGTTGTAACAGCTCATGCATTTGTAATAATTTTCTTTATAGTTATACCTATTATAATTGGAGGATTTGGTAATTGATTAATTCCTATAATAGTAGGTGCTCCAGATATAGCATTTCCACGAATAAATAATTTATCATTCTGATTACTTATTCCATCTTCATTATTTTTAATCTTATCATCACTAGTTTCAA…
	MN996826	-----------------------------------------------------------------------------------------ACACTTTATTTAATCTTAGGTATATGAACCGGAATTTTAGGAAGTGCTCTTAGTTTAATTATTCGTATTGAACTAGGATCACCAGGAAGATTCTTAAGAAATGATCACCTATACAATGTTATTGTTACAGCTCACGCTTTTATTATAATTTTTTTTATAGTTATACCTATTATAATTGGTGGTTTTGGGAATTGACTAATTCCACTAATAATTGGAGCACCAGACATAGCATTTCCACGAATAAATAATCTCTCATTCTGATTATTAATTCCATCATTATTTTTTCTTTTAATTTCTTCAATAGTATCAA…
	MN097762	-----------------------------------------------------------------------------------------ACACTTTACTTAATCTTTGGAATATGGGCAGGAATCTTAGGAAGAGCATTAAGACTTATTATGCGTATTGAACTAGGAACTCCAGGAAGATTCCTAGGAAATGACCATTTATACAATGTTATTGTTACAGCCCATGCTTTTGTGATAATCTTCTTTATAGTAATACCAATTATAATTGGAGGGTTCGGAAACTGATTAATTCCAATAATAATTGGAGCTCCAGATATAGCTTTTCCACGAATAAATAACCTTTCTTTTTGATTATTAATTCCATCCTTATTTTTTCTTTTATTTTCATCAATAATTGCAA…
	MN996827	-----------------------------------------------------------------------------------------ACATTATATTTAATTTTTGGTATATGAACAGGAATCTTAGGGAGTGCATTAAGTTTAATTATTCGAATTGAATTAGGATCACCAGGGAGATTTCTAAGAAATGATCATTTATACAATGTAATTGTGACAGCACATGCATTTATTATAATNTTTTTTAAAGTAATACCAATTATAATTGGTGGGTTTGGTAATTGACTTATTCCTTTAATAGTTGGAGCACCTGATATAGCATTTCCACGAATAAACAATCTTTCATTTTGATTATTTATTCCATCATTATTTTTTCTTTTATTTTCCTCAATAATTTCAA…
	MK801845	-----------------------------------------------------------------------------------------ACACTTTATTTAATCTTTGGAATATGATCAGGTATTCTTGGTAGAGCATTAAGAATTATTATTCGAATCGAATTAGGAACTCCAGGTAGATTTTTAAGAAATGACCATATATATAATGTTATTGTTACAGCACATGCCTTTATCATAATTTTCTTTATAGTAATACCTATTATAATTGGAGGATTTGGAAATTGATTAATTCCAATAATAATTGGTGCCCCAGATATAGCATTTCCACGTATAAATAACCTTTCATTTTGATTACCTATTCCACCTTTACTATTTTTACTTCTTTCTTCAATAATTTCAA…
	MK801832	-----------------------------------------------------------------------------------------ACATTATATTTTATTTTTGGAATATGAGCAGGAATATTAGGAAGAGCTTTAAGATTAATTATTCGAATTGAACTAGGGATACCAGGAAGATTTTTAGAAAATGATCATCTATATAATGTTATTGTTACTGCTCATGCATTTGTAATAATTTTTTTTATAGTTATACCAATTATAATTGGAGGTTTTGGAAACTGATTAATTCCTTTAATAATTGGTGCTCCAGATATAGCTTTTCCACGTATAAATAACCTTTCATTTTGATTATTAATCCCATCATTATTTTTTCTTTTACTTTCATCAATAATTTCAA…
	MG696236	-----------------------------------------------------------------------------------------------------------------------------------------------------------------------CAACCTGGAGGACTCATTGAAAACGAGCAAATTTATAACTCAATTGTCACAGCCCACGCCTTTATCATAATTTTTTTCATAGTTATACCTACTATAATTGGAGGTTTCGGAAATTGGCTAACCCCCCTTATGATCGGAGCTCCAGATATAGCATTCCCACGGATAAACAACATAAGTTTTTGACTTCTCCCCCCCTCTCTATCCCTTCTTATTATCTCTTCCTTTTCCTCAG…
	MG696235	-----------------------------------------------------------------------------------------------------------------------------------------------------------------------CAACCTGGAGGTCTCCTAGAAAATGAACAAATTTATAACTCTATTGTAACATCTCACGCTTTTGTCATAATCTTTTTTATAGTCATACCTACAATAATTGGGGGGTTTGGAAACTGGCTCACACCATTGATAATTGGAGCGCCAGATATAGCCTTCCCTCGAATAAATAACATAAGATTCTGGCTTCTTCCGCCTTCCCTTATACTCCTTATCCTTGCTACTTTCTCTTCCT…
	JN018162	--------------------------------------------------------------------------------------------------------------------------------------GCTCTGAGAATAATGATCCGTATGGAGGTTGGCTCTCCTGGGTATTTTATAGGGGATGATCAGCTTTATAATGTGGTTGTTACAGCTCATGCTTTTGTTATAATTTTTTTTATGGTCATGCCTGTAATAATTGGGGGGTTTGGTAATTGGTTGGTGCCTTTAATGCTGGGAGCTCCTGATATGGCTTTTCCTCGTATAAATAATATGAGTTTTTGATTACTGCCTCCTGCTTTTTTATTTCTTTTGTTTTCTGCTGTTTTAGAGG…
	JN018201	-----------------------------------------------------------------------------------------------------------------------------------------TTGAGAGTTTTTATTCGAGTGGAATTGGGACAACCTGGTTCAATTTTAAATGATGATCAGATTTATAATGTTTTAGTAACTGCTCATGCTTTTATCATAATTTTTTTTATGGTAATACCATTAATAATTGGAGGGTTTGGAAATTGATTAGTTCCTTTAATATTGGGTGCTCCTGATATGGCTTTTCCACGTTTAAATAATATAAGGTTTTGATTACTTCCTCCATCATTGTTTTTATTAATAAGGTCTATAATGGTAGAGA…
	KY982205	----------------------------------------------------------------------------------------AACTATATATTTAGTATTAGGTATTTGAGCTTCCATAGTTGGGACAGCTTTAAGTCTTTTAATTCGGAGAGAGGTTGGGAACTCTGGGTCTTTAATTGGAGACGATCAGTTTTATAATGTAGTAGTTACTGCACATGCTTTTGTTATGATATTTTTTATAGTCATGCCTATCATAATCGGCGGGTTTGGGAATTGGCTTGTCCCTCTTATGTTAGGGGCTCCCGATATGGCTTTTCCTCGTATGAATAACATAAGTTTTTGATTGTTACCCCCTGCCTTTTTCTTGTTATTGTCGTCCGCCGCTCTTGAAA…
	JN018160	--------------------------------------------------------------------------------------------------------------------------------------GCTTTGAGAATAATAATCCGGGTTGAGACTGGGAGTCCTGGGTCTTTTATTGGGGATGATCAGTTGTATAATGTTGTTGTTACTGCACATGCTTTTGTGATAATTTTTTTTATAGTTATACCAATTATAATTGGTGGATTTGGGAATTGATTGGTTCCTTTAATATTAGGTGTGCCTGATATGGCTTTCCCTCGGTTGAATAATATGAGTTTTTGATTATTGCCTCCAGCTTTTTTTCTTTTGTTAGGGTCAGCAGCTTTGGAAA…
	KT188214	----------------------------------------------------------------------------------------GACTATATATTTAATTATAGGAGGGTGAGCTTCAATGGTTGGGACTGCTTTAAGAATAATGATCCGGATTGAAACTGGGAGACCTGGTTCTTTTATTGGTGATGATCAACTTTACAATGTTGTAGTTACGGCGCATGCTTTTGTGATGATTTTTTTTATGGTAATGCCTATTATAATTGGGGGTTTTGGAAATTGATTAGTTCCTTTGATGTTAGGGGCTCCGGATATGGCTTTTCCTCGTTTAAATAATATAAGATTTTGGTTGCTTCCTCCTGCTTTTTTTTTGCTTTTAGGGTCAGCCGCTCTGGAAA…
	KT447038	-----------------------------------------------------------------------------------------ACAATATATTTGATTTTGGGGGGTTGAGCTTCAATAGTTGGTACAGCTTTAAGTTTACTAATTCGTGCAGAATTAGGAAGTCCGGGATCTTTTATTGGGGATGATCAGATTTATAATGTAGTAGTGACTGCCCATGCATTTGTTATGATTTTTTTTTTAGTTATACCAGTAATAATTGGAGGATTTGGAAATTGATTGGTGCCTTTAATATTGGGAGCACCTGATATAGCTTTTCCTCGTATAAATAATATGAGATTTTGGTTATTACCTCCTGCATTTTTTCTTTTATTAGGTTCTGCAACTTTAGAGA…
	JN018157	-----------------------------------------------------------------------------------------------------------------------------GTTGGTACTTCTTTAAGAATAATAATTCGGGCAGAGTTGGGGAGACCTGGATCTTTTATTGGGGATGATCAAATTTATAATGTTGTGGTTACTGCTCATGCTTTTGTAATAATTTTTTTTATGGTTATGCCTGTGATAATTGGAGGGTTTGGTAATTGATTAGTTCCTTTGATACTGGGGGCTCCTGATATGGCTTTTCCACGGTTGAATAATATAAGATTTTGATTATTGCCTCCTGCTTTTTCTTTGTTATTGGGGTCTGCTTGTTTGGAAA…
	KM274857	----------------------------------------------------------------------------------------GACAATATATTTAGTTTTGGGAGGTTGAGCCTCCATAGTTGGGACAGCTTTGAGATTAATAATCCGGGCTGAAGTTGGGAGTCCAGGATCTTTTATTGGAGATGACCAAATTTATAATGTTGTAGTTACTGCTCATGCTTTTGTAATAATTTTCTTTATAGTTATGCCTATTATAATTGGAGGGTTTGGAAATTGATTAGTGCCATTAATATTGGGTGCTCCAGATATAGCTTTTCCTCGGCTAAATAATATGAGATTTTGATTGTTGCCTCCTGCTTTCTTCCTTCTATTAGGATCAGCCTCATTGGAAA…
	KM274722	----------------------------------------------------------------------------------------GACTATATATTTGATTTTAGGTGGTTGAGCTTCTATGGTGGGAACAGCTTTAAGATTGATGATTCGTGCTGAAATTGGAAGTCCAGGGTCTTTTATTGGAGATGACCAAATTTATAATGTTGTTGTTACTGCTCATGCGTTTGTAATAATTTTTTTTATGGTAATACCAATTATAATTGGTGGATTTGGAAATTGATTGGTTCCTTTAATGTTAGGTGCTCCTGATATAGCTTTTCCTCGATTAAATAATATGAGTTTTTGGTTATTGCCTCCTGCATTTTTTTTATTGTTAGGTTCTGCTTCATTGGAAA…
	KT447036	-----------------------------------------------------------------------------------------ACAATATATTTAGTATTAGGAGGTTGAGCCTCTATAGTTGGAACGGCTCTTAGAATGATGATTCGTGCTGAATTAGGAAGACCTGGATCTTTTATTGGGGACGATCAAGTTTATAATGTTGTGGTTACTGCTCATGCTTTTGTTATGATTTTTTTTATGGTTATGCCTGTTATGATTGGGGGGTTTGGAAATTGATTGGTTCCTTTAATGTTAGGGGCTCCTGATATAGCTTTCCCGCGTATGAATAATATAAGTTTTTGATTATTACCACCGGCTTTTTTTATATTGTTGGGATCCGCTTCTTTAGAAA…
	KM514631	----------------------------------------------------------------------------------------TACTATGTATTTGATTTTGGGTGGGTGAGCTTCTATAGTAGGTACTGCTTTAAGATTGATAATTCGTTCTGAGGTTGGGAGACCAGGTTCTTTTATTGGAGATGATCAAATTTATAATGTTATTGTAACTGCTCATGCTTTTGTTATAATTTTTTTTATAGTTATGCCAATTATAATTGGTGGTTTTGGAAATTGGCTTGTTCCTTTGATGTTAGGAGCTCCTGACATGGCTTTTCCGCGTTTAAATAATATAAGTTTTTGGTTACTGCCTCCGGCATTTTTTTTGTTGCTTGGGTCTGCTTTTTTAGAAA…
	JN018156	--------------------------------------------------------------------------------------------------------------GGTTGAGCTTCTATAGTTGGAGCTGCTCTTAGTTTAATAATTCGAGCTGAAGTAGGGAGTCCTGGTTCTTTTGTTGGGGATGATCAACTTTATAATGTTATTGTTACTGCTCATGCTTTTGTTATAATTTTTTTTATAATTATACCTATTATAATTGGAGGTTTTGGAAATTGGTTAGTTCCTTTAATATTAGGGGCTCCTGATATAGCTTTTCCTCGTTTAAATAATATAAGATTTTGACTTTTGCCTCCTTCTATATTTTTATTGTTGGGATCTGCTTTTTTAGAGG…
	KM514629	----------------------------------------------------------------------------------------AACTATGTATTTGATTTTAGGGGGTTGGGCGTCTATGGTTGGGACTGCTTTAAGATTAATGATTCGTGCTGAGGTAGGGAGACCTGGTTCTTTTATTGGAGATGATCAAATTTATAATGTTGTAGTTACGGCGCATGCTTTTGTTATGATTTTTTTTATGGTTATGCCTATCATAATTGGGGGGTTTGGGAATTGGCTTGTTCCATTGATATTAGGGGCTCCTGATATGGCTTTTCCTCGGTTGAATAATATGAGCTTTTGATTACTACCCCCTGCTTTTTTTATATTACTTGGTTCTGCTTCTTTGGAGA…
	KT446928	-----------------------------------------------------------------------------------------ACTATGTATTTAATTTTAGGAGGTTGAGCTTCTATGGTTGGGACTGCTTTGAGATTATTAATTCGGGCTGAATTAGGAAGTCCAGGTTCTTTTATTGGTGATGATCAGATTTATAATGTTATTGTTACTGCTCATGCTTTTGTAATAATTTTTTTTATAGTAATACCTGTTATGATTGGAGGTTTTGGAAATTGGTTAGTTCCGTTAATGTTGGGGGCTCCTGATATGGCTTTTCCTCGGATAAATAATATAAGATTTTGATTATTACCACCAGCTTTTTTTTTATTATTGGGTTCAGCTTCTCTTGAGA…
	KM514660	----------------------------------------------------------------------------------------TACTATGTATTTGGTTTTAGGAGGTTGGGCTTCTATGGTTGGGACGGCTTTGAGATTATTAATTCGTGCTGAAGTAGGAAGTTCTGGATCTTTTATTGGTGATGATCAAATTTATAATGTGATTGTAACGGCTCATGCTTTTGTAATAATTTTTTTTATGGTTATACCTATCATGATTGGTGGTTTTGGAAATTGATTAGTCCCTTTGATGTTAGGTTCTCCAGATATAGCTTTTCCTCGGTTGAATAATATAAGTTTTTGATTATTACCTCCAGCCCTTTTTTTGTTATTAGGTTCTGTTTCTTTAGAGA…
	KY982265	----------------------------------------------------------------------------------------TACTATATATTTTTTATTAGGAGTTTGGGGTTCAATAGTAGGAGCTGCATTAAGATTTTTTATTCGAAGAGAAGTGGGTAGTCCTGGGTCTCTTTTAGGTGATGATCAAGTTTATAATGTTATTGTTACTGCTCATGCTTTTGTAATAATTTTTTTTATGGTTATGCCTATTATAATTGGAGGTTTTGGAAATTGATTAATTCCTTTGTTATTAGGAGCTCCTGATATGGCTTTTCCTCGGATGAATAATATAAGATTTTGATTATTACCTCCAGCATTTATGTTACTTTTATCTTCTACTGCTCTAGAAA…
	KY982266	----------------------------------------------------------------------------------------TACTATATATTTAGTGTTGGGGGCGTGAGCTTCAATAGTAGGTACTGGTTTAAGTCTTTTAATTCGAGGAGAAATTGGAACTACTGGGTCATTATTAGGAGATGATCAAATATATAATGTTGTAGTAACAGCTCATGCTTTTGTCATAATTTTTTTTATAGTTATGCCTGTAATGATTGGGGGTTTTGGAAACTGGTTAGTCCCTTTAATGTTAGGGGCTCCTGATATGGCTTTTCCTCGAATAAATAATATAAGTTTTTGATTATTACCTCCTGCTTTTTTTTTACTATTATCTTCTGCTGCTCTGGAAA…
	KY982264	----------------------------------------------------------------------------------------GACTATGTATTTGATTTTAGGGGCTTGGGCATCTATGGTTGGAACTGGTTTAAGTCTTTTGATTCGAGGGGAAGTTGGAACAACAGGGTCTTTGTTGGGAGATGATCAAATATATAATGTTGTTGTTACTGCTCATGCTTTTGTTATGATTTTTTTTATGGTTATACCTGTTATGATTGGAGGATTTGGAAATTGACTAGTACCTCTAATGTTAGGGGCCCCTGATATGGCTTTTCCTCGTATAAATAATATGAGATTTTGACTATTACCTCCTGCTTTCTTTTTATTATTGTCTTCTGCTGCGCTAGAAA…
	JN018150	--------------------------------------------------------------------------------------------ATGTATTTGGTGTTAGGGATTTGGGCTTCAATGGTTGGAACGGCTTTGAGTTTGTTGATTCGAAGAGAGATTGGAATGCCTGGATCTTTGGTGGGGGACGATCAAGTTTATAATGTAGTAGTTACTGCTCATGCTTTTGTGATGATTTTTTTTATGGTTATGCCGATTATAATTGGGGGGTTTGGAAATTGGTTAGTTCCTTTAATGGTGGGAGCTCCTGATATGGCTTTTCCTCGAATAAATAATATGAGTTTTTGGTTGTTACCTCCTGCTTTTTTTTTGTTGTTGTCTTCTGCTTTATTGGAAA…
	JN018153	--------------------------------------------------------------------------------------------ATATATTTAGTTTTAGGAATTTGGGCTTCTATAGTAGGGACTGCTTTGAGTTTGTTAATTCGAGGAGAAGTAGGAATACCTGGCTCTTTAATTGGGGATGACCAAATTTATAATGTTGTAGTAACTGCTCATGCTTTTGTTATAATTTTTTTTATGGTTATGCCTATTATAATTGGGGGTTTTGGTAATTGGTTGGTTCCTTTAATGTTGGGGGCTCCTGATATGGCTTTTCCTCGTATAAATAATATGAGATTTTGATTACTCCCTCCTGCCTTTTTTTTACTTCTCTCTTCTGCTGCTTTGGAGA…
	KY982209	----------------------------------------------------------------------------------------GACTATGTATTTGGTTTTAGGGGTTTGGGCTTCCATGGTGGGCACTGCTCTGAGATTGTTGGTTCGTGGGGAAATTGGGATGCCCGGGTCGCTAATTGGGGATGATCAAGTTTATAATGTTGTGGTTACTGCTCATGCTTTTGTTATGATTTTTTTTATGGTCATGCCTATTATGATTGGGGGTTTTGGGAATTGGTTAGTGCCTTTAATGTTGGGGGCTCCAGATATGGCGTTTCCCCGCATGAATAATATAAGATTCTGGCTGCTTCCCCCCGCATTTTTTCTTTTACTCTCTTCTGCTGGTCTGGAGA…
	KY982207	----------------------------------------------------------------------------------------GACTATGTATTTAGTTTTAGGTGTTTGAGCTTCTATGGTGGGAACAGGCTTAAGCTTGTTGATTCGAGGAGAAGTAGGGATGCCTGGTTCTTTGATTGGAGATGATCAGGTGTATAATGTTGTGGTTACTGCTCATGCTTTTGTAATGATTTTTTTTATGGTTATGCCTATTATGATTGGTGGTTTTGGAAATTGGCTTGTTCCTTTAATATTAGGAGCTCCTGATATGGCTTTTCCTCGCATGAATAATATAAGATTTTGACTACTACCTCCTTCTTTTTTTTTGCTCCTCTCTTCTGCTGCTTTAGAGA…
	KY982242	----------------------------------------------------------------------------------------GACTATGTATTTGGTTCTCGGGGTGTGGGCTTCGATAGTAGGTACTGGGTTGAGTTTGTTAGTCCGGAGAGAAGTTGGGACTCCTGGTTATTTTATTGGGGATGACCAAATTTATAATGTGGTGGTAACAGCCCATGCTTTTGTTATGATCTTTTTTATGGTGATGCCCATTATGATTGGGGGGTTTGGGAATTGGCTAGTGCCTTTGATGTTGGGGGCTCCTGATATGGCCTTTCCTCGTATGAATAATATAAGTTTTTGGTTGTTGCCTCCGGCTTTTTTCCTTTTGTTGTCTTCTGCAGCCTTGGAGA…
	KY982272	----------------------------------------------------------------------------------------TACTATGTATTTGGTTTTAGGAATTTGAGCTTCTATAGTTGGGACTGCTCTTAGTTTGTTAATTCGTAGAGAGATTGGAATGCCTGGGTCTTTAATTGGTGATGATCAGCTTTATAATGTAGTGGTTACTGCACATGCTTTTGTTATAATTTTCTTTATGGTCATGCCTATTATAATTGGGGGATTTGGTAATTGATTGGTCCCTTTAATGTTAGGGGCTCCTGATATGGCTTTTCCTCGTATAAATAATATGAGTTTTTGACTTCTTCCTCCAGCTTTTTTTTTACTTTTATCTTCGGCAGCTTTGGAAA…
	MF508639	----------------------------------------------------------------------------------------AACCATATATTTGGTGTTAGGGGTTTGAGCTTCCATAGTTGGTACTGCTTTAAGCTTGTTAATTCGTGGGGAGGTTGGGATACCGGGCTCCTTGATTGGAGATGATCAGGTTTATAATGTAGTAGTTACGGCTCATGCTTTTGTAATAATTTTTTTTATAGTTATACCTATTATAATTGGGGGGTTTGGGAATTGAATAGTTCCTCTGATGTTAGGGGCTCCAGACATGGCATTTCCTCGGATGAATAATATAAGTTTTTGACTCCTTCCCCCCGCGTTTTTTCTTTTACTTTCTTCTGCTGCTTTGGAGA…
	EU381046	------------------------------------------------------------------------------------------------------------GGGTTTGGGCTTCTATAGTTGGGACTGCTTTGAGTTTAATTGTTCGGGGGGAGATTGGTATGCCTGGTTCTTTGATTGGAGACGATCAGGTTTATAATGTTGTTGTAACAGCACATGCTTTTGTTATGATTTTTTTTATGGTAATGCCTATTATGATTGGAGGGTTTGGGAATTGGTTGGTGCCTTTAATATTAGGGGCTCCGGATATGGCTTTTCCTCGTATGAATAATATGAGATTCTGATTACTTCCTCCTGCTTTTTTTCTTTTATTGTCTTCTGCTGCTTTGGAAA…
	KY982240	----------------------------------------------------------------------------------------GACTATATATTTGGTTTTGGGTGTTTGGGCTTCAATGGTGGGAACTGGTTTGAGTTTATTGGTTCGCAGAGAAGTGGGGGTAGCTGGTTCTTTTATTGGTGATGATCAGATTTATAATGTTGTTGTTACGGCTCATGCTTTTGTAATAATTTTTTTTATGGTTATGCCTATTATGATTGGAGGATTTGGAAATTGATTGGTTCCTTTAATGTTGGGGGCTCCTGATATAGCTTTTCCTCGAATAAATAACATGAGTTTTTGGTTATTGCCTCCGGCGTTTTTTCTTTTGTTGTCTTCTGCTGCCCTAGAAA…
	KY982221	----------------------------------------------------------------------------------------GACTATATATTTGGTTTTAGGGGTTTGAGCTTCTATGGTTGGAACTGCTTTGAGATTATTGGTTCGTGGGGAAATCGGAATGCCTGGTTCTTTAATTGGGGATGATCAGGTTTATAATGTTGTAGTTACGGCTCATGCTTTTGTAATAATTTTTTTTATGGTTATGCCTATTATGATTGGGGGGTTTGGAAATTGGTTGGTACCTTTGATGTTGGGGGCTCCTGATATGGCTTTTCCTCGTATGAATAATATAAGTTTTTGGTTATTACCCCCAGCGTTTTTTTTGCTTCTTTCTTCGGCAGCTTTAGAAA…
	KY982269	----------------------------------------------------------------------------------------GACTATATATTTAGTATTAGGGGCTTGGGCTTCTTTGGTAGGGGCAGCTTTGAGACTATTAGTACGTGGAGAGGTGGGTATACCAGGTTCTCTTTTAGGGGACGACCAGGTTTATAATGTTGTAGTTACTGCTCATGCTTTTGTTATGATTTTTTTTATAGTTATGCCCATAATGATTGGGGGTTTTGGAAATTGATTGGTGCCTTTAATGTTAGGGGCCCCCGATATAGCATTTCCTCGTATGAATAATATGAGCTTTTGACTTCTTCCCCCTTCTTTTTTTCTGCTCCTCTCTTCTGCTGCTTTAGAGA…
	KY982270	----------------------------------------------------------------------------------------AACTATGTACTTAGTGTTAGGTGCTTGAGCTTCTTTAGTAGGGGCAGCTTTAAGTTTAATAATTCGTGGGGAAGTAGGAATACCAGGGTCTCTTTTAGGAGATGATCAGGTCTATAATGTGGTAGTTACTGCTCATGCTTTTGTTATAATTTTTTTTATAGTGATACCAATAATAATTGGAGGTTTTGGAAATTGGTTAGTTCCTTTGATATTGGGGGCTCCCGATATAGCATTTCCTCGAATGAATAATATGAGTTTTTGACTTTTACCCCCTTCTTTTTTTCTACTTCTTTCTTCGGCTGCTTTGGAAA…
	KY982267	----------------------------------------------------------------------------------------TACTATATATTTAATTTTAGGGGCATGGGCTTCTTTAGTTGGAGCTGCATTAAGACTTTTAATTCGTGGAGAGGTTGGAATACCTGGTTCTCTTTTAGGGGATGATCAGGTTTATAATGTTGTAGTTACTGCTCATGCTTTTGTGATGATTTTTTTTATAGTTATACCAATAATAATTGGTGGATTTGGAAATTGACTTGTTCCTTTAATAGTGGGGGCACCTGATATAGCATTTCCTCGAATAAATAATATAAGATTTTGACTTCTTCCTCCTTCTTTTTTTTTATTACTTTCTTCTGCTGCTTTGGAAA…
	KY982271	----------------------------------------------------------------------------------------AACAATATATTTAGTTTTAGGGGCGTGGGCTTCTCTAGTAGGGGCTGCTTTAAGTTTATTAGTTCGTGGTGAAGTAGGGATACCAGGATCTTTATTAGGGGATGATCAAGTTTATAATGTGGTTGTTACAGCACATGCTTTTGTTATAATTTTTTTTATAGTTATACCAATAATAATTGGTGGTTTTGGAAACTGGCTTGTTCCTTTAATATTAGGGGCTCCTGATATGGCTTTTCCTCGTATAAATAATATGAGTTTTTGACTTCTTCCTCCTTCTTTTTTTTTGTTACTTTCTTCAGCTGCTTTAGAAA…
	MK015029	--------------------------------------------------------------------------------------GGAATCATATATTTTTTCTTTGGCTTATGATCAGGAATTTTAGGAGCATCTATAAGTATCATCATTCGAATAAAACTAGCCCACCCTCAAATAATGGGACAAATCGATCAAATATATAATGTCATAGTAACTGCTCATGCATTTATTATAATCTTTTTTATAGTGATACCAATTATAATTGGGGGCTTCGGAAATTGATTAGTCCCTATTATATTAATAGCTCCAGATATAGCTTTCCCTCGAATAAATAATATAAGATTCTGATTACTACCCCCATCATTAAGATTATTACTTATATCTTCATTTAGAGATA…
	KJ410769	--------------------------------------------ATTTTACCGCGATGAATATACTCAACTAATCATAAAGACATTGGTACAATATATTTAATTTTTGGTGCATGAGCAGGAATACTAGGATTAAGTATAAGAATATTAATTCGACTTGAATTAGGTCAACCAGGAAGATTAATTGGTAATGATCAAATTTATAATGTAATTGTAACTGCCCATGCATTTATTATAATTTTCTTTATAGTAATGCCTATTATAATTGGAGGATTTGGAAATTGACTTGTTCCTATTATATTAGGAGCCCCTGATATAGCTTTTCCACGTATAAATAATATAAGATTTTGACTTTTACCCCCTTCATTATTTCTATTAATTAATTCATCTTTAGTTGAAT…
	AB231670	--------------------------------------------ATTTTACCGCGATGATTTTTCTCTACAAACCACAAAGACATTGGGACTATGTATTTAATTTTTGGAAGTTGATCTACTATAGTTGGTATATCAATAAGCCTTCTGATTCGAACTGAACTAGGGCAACCTGGTTCTCTTATTGGGAATGACCAAATTTACAATGTTATTGTTACAGCCCACGCATTTATCATAATTTTCTTTATAGTTATACCTGTAATAATTGGGGGATTTGGAAATTGACTAATTCCCTTAATATTAGGTGCCCCAGATATAGCTTTCCCCCGAATAAATAACCTCAGATTTTGACTTTTGCCCCCTTCAATTTTTCTTCTTCTTAATTCCTCTCTCGTAGAGA…
	AB231667	--------------------------------------------ATTTTACCGCGATGATTATTCTCAACAAATCATAAAGACATTGGAACTATATACTTATTATTTGGAAGATGAGCATCAATAGTGGGTATATCAATAAGAATTTTAATCCGAACTGAATTGGGCCAACCTGGGTCCTTAATTGGAAATGACCAAATTTACAACGTTATTGTAACAGCTCATGCATTTATTATAATTTTTTTCATAGTTATACCTATCATAATTGGGGGCTTTGGCAATTGACTAATCCCATTAATATTAGGAGCACCAGATATAGCTTTCCCGCGAATAAATAACTTAAGATTTTGACTTTTACCCCCCTCTATTTTTCTATTATTAAATTCTTCCTTAATCGATA…
	AB105166	--------------------------------------------ATTTTACCGCGATGATTATTTTCTACAAATCATAAAGACATTGGAACAATATATTTAATTTTTGGGAGATGATCAACAATAGTGGGAATATCAATGAGAATTTTAATTCGGACAGAATTGGGTCAACCTGGGTCACTAATTGGAAACGATCAAATTTATAATGTAATTGTTACTGCTCATGCATTCATTATAATTTTTTTTATAGTTATGCCTGTAATAATCGGGGGATTCGGAAACTGATTAATTCCTTTAATACTAGGGGCCCCTGATATAGCATTCCCCCGGATAAATAATTTAAGATTTTGATTATTACCTCCCTCAATTTTTCTTCTTCTAAACTCCTCTTTAATTGAAA…
	AB231668	--------------------------------------------ATTTTACCGCGATGATTTTTTTCTACAAATCATAAAGACATTGGAACAATATATTTAATTTTTGGCAGATGATCTACTATAGTAGGTATATCAATAAGTATTCTAATTCGATCAGAATTAGGCCAACCTGGTTCATTAATTGGTAATGATCAAATTTACAATGTTATTGTTACAGCTCACGCTTTCATTATAATTTTTTTTATAGTAATACCTGTAATAATCGGAGGATTTGGAAATTGATTAGTTCCTTTAATACTAGGGGCTCCAGATATAGCTTTTCCTCGAATAAATAATTTAAGATTTTGACTTTTACCCCCCTCTTTATTCCTTTTATTAAATTCATCTTTAATTGAAA…
	AB231669	--------------------------------------------ATTTTACCGCGATGATTTTTTTCCACAAACCACAAAGACATTGGAACTATATATTTAATTTTTGGGAGATGATCTACTATAGTAGGAATATCAATAAGAATTTTAATTCGAACTGAATTAGGACAACCTGGCTCCTTAATTGGAAATGATCAAATTTATAATGTTATTGTAACAGCCCACGCCTTTATTATAATTTTTTTTATAGTTATACCTGTAATAATTGGAGGGTTCGGTAATTGATTAATTCCATTAATATTAGGAGCACCTGATATAGCTTTCCCTCGAATAAATAATTTAAGTTTTTGATTGTTACCCCCCTCCTTATTTTTATTAATCAACTCTTCCTTAGTAGAGA…
	AB231672	--------------------------------------------ATTTTACCGCGATGACTTTTTTCTACAAATCATAAAGACATTGGAACTATATATTTAATTTTTGGGAGATGATCAACTATAGTGGGAATATCAATAAGAATTCTTATCCGAACCGAATTAGGACAACCAGGGTCACTTATTGGAAATGATCAAATTTACAATGTTATTGTGACAGCTCACGCCTTTATCATAATTTTCTTTATAGTAATGCCCGTAATAATCGGAGGTTTCGGAAACTGGCTAATTCCTATCATACTGGGGGCGCCAGATATAGCCTTTCCCCGAATAAATAATCTAAGATTCTGACTTTTACCTCCTTCTCTATTTTTACTAATTAATTCCTCTTTAGTTGAAA…
	MK015034	--------------------------------------------------------------------------------------GGCACCTTATATTTTCGGCTTAGCTTCTGAGCTGCCCTATTAGGGGGAAGTCTTAGCTTATTAATTCGAATAGAATTAAGACAACCAAGATCTATTTTATCCAACGACCAAATATATAACACCATTGTAACATCACATGCTTTTATTATAATTTTCTTCATGATCATACCAGCTATAATTGGAGGCTTTGGTAATTGATTAACTCCTTTAATAATCAATGCACCAGATATAGCTTTCCCTCGTATAAACAATATAAGATATTGACTTCTTCCACCAGCTATTACCCTTCTTTCTATATCAATGTTTACTTACT…
	MK015028	--------------------------------------------------------------------------------------GGGACAATATATTTTGCTTTTGGAGCATGAGCAGCTATAATAGGAGCCGCAATAAGAATAATTATTCGCCTAGAGCTTAGTCAGCCTGGCTCAATAATAGAAAATGATCAAATCTATAATACAACTGTGACATCCCATGCTTTTTTAATAATCTTTTTTATAGTAATACCTATCATAATTGGAGGGTTTGGAAACTGACTAATCCCAATTATAATTGGATCTCCTGATATAGCTTTCCCTCGAATAAATAATATAAGATTCTGGTTATTACCTCCTTCACTAATTCTATTATCTATATCATCTTTTACTAGAA…
	MG696228	-----------------------------------------------------------------------------------------------------------------------------------------------------------------------CAACCCGGGTCTCTCATAGAAAATGACCAAATTTATAATACCGTAGTAACCGCTCACGCCTTTGTAATAATTTTTTTTATAGTTATGCCGACTATAATCGGGGGATTTGGAAATTGATTAACGCCCCTAAAACTAGGGGCACCCGATATGGCTTTTCCGCGAATAAATAATATAAGTTTTTGGTTATTACCCCCCTCTTTAATACTTTTATCCATATCCTCCTTCTCTTCCA…
	MG696241	-----------------------------------------------------------------------------------------------------------------------------------------------------------------------CAACCAGGGTCTTTATTAGAAAGAGATCAAATATATAATACTATTGTAACATCCCATGCTTTTGTTATAATCTTTTTCATAGTTATACCAACTATAATTGGGGGATTTGGAAATTGATTAACTCCCCTAATAATTAGAGCTCCAGATATAGCCTTCCCACGAATAAATAACATAAGATTTTGATTATTACCCCCATCTTTAATAATATTAACTTTATCAATATTTTCTGCCA…
	MK015031	--------------------------------------------------------------------------------------GGAACCTTATATTTTATTTTTGGATTTTGAGCAGCCCTTCTAGGAGCTTCTATAAGAATATTTATTCGAATAAAATTAGGAAGCCCAAATTTAATGGACCAAAATGATCAAATTTATAATGTCATAGTAACAGCACATGCTTTTGTAATAATTTTTTTCATAGTTATACCAATTATAATTGGAGGTTTCGGAAATTGATTAGTTCCTATTATAATTGGAGCTCCTGATATAGCTTTCCCACGAATAAATAACATAAGATTTTGGTTATTACCACCTTCTTTAATGCTATTAATTATATCTTCTATTATTAATA…
	MG696238	-----------------------------------------------------------------------------------------------------------------------------------------------------------------------CAACCTGGTTCCCTTCTAGAAAATGACCAAATTTATAATACAGTTGTAACTGCCCATGCCTTCCTTATAATCTTTTTTATAGTCATACCAACTATAATCGGAGGATTTGGAAATTGACTTCTCCCTTTACTATTAGGAGCCCCAGACATAGCATTCCCTCGGATAAACAATATAAGCTTTTGACTTCTCCCTCCTTCTATCTCTTTATTAATCATAGCATCATTCACAGCTA…
	MK015040	--------------------------------------------------------------------------------------GGATCTTTATATTTTTTTTTAAGTATATGGTCTGGATTAATAGGAGCTGCATTAAGAATATTAATCCGAACTGAATTAGGTCAACCTGGATCACTCTTAGGGAATGATCAATTATATAATACAATCGTTACCTCTCAGGCTTTTATTATAATTTTTTTTATAGTAATACCCGCCATAATTGGAGGTTTCGGGAATTGATTAATTCCAATAATAATTAGAACTCCAGATATAGCCTTCCCTCGTATAAATAATCTAAGATTTTGACTTTTACCTCCATCTTTAATATTATTAACCCTATCTTCATTTTCCTCAA…
	MK015035	----------------------------------------------------------------------------------------------------------TGGTTTATGAGCAGGGCTAATTGGGTCTGCTTTAAGGATATTAATTCGAATAGAGTTGGGGCAACCAGGAGCTTTAATTGGAGATGATCAAATTTATAATACTATTGTTACTTCTCATGCGTTTGTTATAATTTTTTTTATAGTAATACCTATTATAATTGGGGGATTTGGAAATTGATTAATTCCAATTATAATCAGCGCTCCTGATATAGCTTTCCCTCGTATAAATAACATAAGATTTTGACTTCTTCCTCCTTCTCTTCTTCTCTTAATTTCTTCATCTTTTACAGCTA…
	MG696244	-----------------------------------------------------------------------------------------------------------------------------------------------------------------------CAACCAGGGTCTGGCATCTCTAGTGATCAAATCTACAATACAGTAGTTACAGCACATGCTTTTATTATAATTTTTTTTATAGTGATACCAATCATAATTGGAGGATTTGGTAATTGATTAACCCCAATTATGATTGGAGCACCAGATATAGCTTTCCCACGAATAAACAATATAAGCTTTTGATTATTGCCCCCTTCTCTATCTATACTTATTATATCTTCTTTCTCTGCTT…
	MK015036	--------------------------------------------------------------------------------------GGACTTATATATTTTGCTTTTGGGTTATGGGCAGGAATTTTAGGAACGGCTTTGAGTGTTTTAGTTCGTATAGAGTTAGGACAACCTGGTTCAGTTATTTCAAGAGATCAAATTTATAATACAGTTGTTACAGCTCATGCTTTTATTATAATTTTTTTTATGGTGATACCAATTATAATTGGAGGGTTTGGAAATTGACTAACTCCTATTATAATTGGAGCTCCAGATATAGCTTTCCCTCGAATAAATAACATAAGTTTTTGACTTCTTCCTCCTTCTTTATCTTTGTTAATTATATCCTCTTTTTCTGCTT…
	MG696230	-----------------------------------------------------------------------------------------------------------------------------------------------------------------------------------------------------------------------------CATGCTTTCATTATAATTTTCTTTATAGTAATACCTACTTTAATTGGAGGATTTGGAAATTGACTTTTACCTATTATATTAGGATCTCCTGATATAGCTTTCCCTCGAATAAATAATATAAGATTTTGACTTTTACCTCCTGCTGTTACTTTACTAATCCTTTCTTCATTCTCTTCTA…
	MG696243	-----------------------------------------------------------------------------------------------------------------------------------------------------------------------CAACCTGGAGCTCTTCTTGAAAGATATCAAATTTATAACACAATTGTAACATCTCACGCTTTTGTGATAATTTTTTTTATAGTAATACCGATTATAATCGGAGGATTTGGCAACTGATTAATTCCAATTATAATTGGAGCCCCTGATATAGCTTTCCCTCGAATAAATAACATAAGATTTTGACTTCTGCCTCCTTCATTATCTTTATTAATTCTATCATCTTTTTCTTCTA…
	MG696234	-----------------------------------------------------------------------------------------------------------------------------------------------------------------------CAACCGGGGTCTTTAATAGAAAATGACCAAATTTATAATACTATTGTAACCGCACATGCTTTTGTAATAATTTTTTTTATAGTTATGCCAACTATAATTGGAGGATTTGGTAATTGATTAACCCCTTTAATACTAGGAGCTCCTGACATAGCTTTCCCTCGTATAAATAATATAAGATTTTGACTTTTACCCCCTTCTTTAATTTTATTATCTTTATCTTCTTTTTCTTCTT…
	MG696239	-----------------------------------------------------------------------------------------------------------------------------------------------------------------------CAACCAGGATCTTTATTAGAAAATGACCAAATTTATAATACTATTGTAACTGCTCATGCTTTCATTATAATTTTTTTTATAGTTATACCTATTATAATCGGAGGATTTGGAAATTGATTAGTACCAATTATAGTAGGAGCACCTGATATAGCATTCCCCCGTATAAATAATATAAGATTTTGATTATTACCCCCTGCTTTAACATTATTAACTATAGCTTCCTTTTCATCAA…
	MG696233	-----------------------------------------------------------------------------------------------------------------------------------------------------------------------CAACCGGGCTCCCTAATAGAAAACGATCAAATTTATAATACCACCGTTACAGCCCATGCATTTATTATAATTTTTTTTATAGTTATACCTACCATAATTGGAGGATTCGGAAATTGATTAACCCCCCTTATAATTGGGGCTCCGGACATAGCTTTTCCTCGAATAAACAATATAAGATTTTGACTGTTGCCCCCCTCTCTCATTTTATTATGTTTATCTTCCTTCACAGCAA…
	MG696232	-----------------------------------------------------------------------------------------------------------------------------------------------------------------------CAACCAGGCTCTTTATTTGAAAACGATCAAATCTACAATACAATCGTTACTTCACACGCTTTCATTATAATTTTTTTTATAGTTATACCTTCTATAATTGGAGGATTTGGAAATTGATTAACTCCTATAATAATTAGATCCCCAGACATAGCTTTCCCACGAATAAATAATATAAGATTTTGATTACTACCTCCCTCACTAACATTATTAATTATATCTTCATTTACTTCAA…
	MK015033	--------------------------------------------------------------------------------------GGACCTTTATATTTTGCTTTTGGTATATGATCTGGCCTTTTGGGGGCTGCTTTGAGAATTTTAATTCGAATAGAGTTAGGACAACCTGGTTCCTTAATAGAAAACGACCAAATCTATAACACTATTGTAACCTCTCATGCTTTTGTAATAATTTTTTTTATAGTTATACCCACTATAATTGGAGGATTCGGTAATTGATTAACTCCTATAATAATTAGAGCTCCAGATATAGCTTTCCCACGAATAAATAATATAAGATTTTGACTTTTACCTCCTTCTTTAACTTTATTAATTATATCCTCTTTTTCTTCAA…
;
end;
