# Supplementary material for: A novel taxonomic database for eukaryotic mitochondrial cytochrome oxidase subunit I gene (eKOI), with a focus on protists diversity
Source: Database (Oxford). 2025 Sep 24;2025:baaf057. doi: 10.1093/database/baaf057 (PMC12462617; doi:10.1093/database/baaf057)
Supplement: baaf057_Supplemental_File [file baaf057_supplemental_file.zip › 2_alignment_eKOI/ascomycota.nex]

#NEXUS
begin data;
	dimensions ntax=182 nchar=1812;
	format datatype=dna missing=? gap=-;
	matrix
	MK618081	---------------------------------------------------------------------------------------------------------------------ATGAACTCTTGGTGGACTTATGTCAATAGATGGATATTCTCAACTAATGCTAAGGATATTGCCATACTATATTTATTATTCGGATTGGTATCTGGGATAATTGGATCTGTATTCTCTTTTATAATTAGAATGGAACTATCAG--CTCCAGGATCTCA-ATTCCTTTCTGGAAATGGTCAATTATACAATGTTGCAATCTCAGCACATGGTATACTTATGATTTTTTTCTTCAT------TATTCCTGCTTTATTTGGTGCATTTGGTAATTATTTAGTACCT…
	MW048162	-----------------------------------------------------------------------------------------------------------------------------------------------------------------------------------TACATTATATTTTATATTTGGTCTATGAGCAGGACTAATTGGAACTTCATTAAGAATATTAATTCGGCTTGAATTAAGAT-CAACCAATAG-----ATTAAT---TGGAAATGATCAGATTTATAATGTAATTGTTACTGCTCATGCTTTTATCATAATTTTTTTTATAGT------TATACCTATTATAATTGGGGGTTTTGGAAATTGATTAGTTCCT…
	KJ021213	----------------------------------------------------------------------------------------------------------------------------------------------------------------------------------GAACTTTATATTTTATTTTTGGTATTTGAGCAGGAATATTAGGAACATCCCTAAGATTATTAATTCGAACAGAATTAGGAA--ATCCAGG-------ATCTTTAATTGGAGATGACCAAATTTATAATGTAATTGTAACAGCTCACGCTTTTATTATAATTTTCTTTATAGT------AATACCTATTATAATTGGAGGATTTGGAAACTGATTAGTTCCT…
	KJ021216	----------------------------------------------------------------------------------------------------------------------------------------------------------------------------------GAACTTTATATTTTATTTTTGGTATCTGAGCAGGAATATTAGGAACATCTTTAAGATTACTAATTCGAACAGAACTAGGAA--ATCCAGG-------ATCTTTAATTGGTGATGATCAAATTTATAATGTAATTGTTACAGCTCATGCTTTTATTATAATTTTTTTTATAGT------AATACCTATTATAATTGGAGGATTTGGGAATTGATTAGTCCCT…
	KJ021195	----------------------------------------------------------------------------------------------------------------------------------------------------------------------------------GAACTTTATATTTTATTTTTGGTATTTGAGCTGGGATAGTAGGAACTTCCTTAAGATTATTAATCCGAACAGAATTAGGTA--ACCCTGGTTCTTTAATTGGT-------GATGATCAAATTTATAATGTAATTGTTACAGCACATGCTTTTATTATAATTTTTTTTATAGT------TATACCTATTATAATTGGTGGATTTGGAAATTGATTAGTTCCT…
	KJ021200	----------------------------------------------------------------------------------------------------------------------------------------------------------------------------------GAACTTTATATTTTATTTTTGGTATTTGATCAGGAATAGTAGGAACATCTTTAAGAATAATAATTCGAACAGAATTAGGAA--ATCCCGG-------ATCTTTAATTGGAGATGATCAAATTTATAATGTAATTGTTACAGCTCACGCTTTTATTATAATTTTTTTTATAGT------AATACCAATTATAATTGGTGGTTTTGGAAACTGATTAATTCCT…
	KJ021206	----------------------------------------------------------------------------------------------------------------------------------------------------------------------------------GAACTTTATATTTTATTTTTGGTATTTGAGCAGGAATAGTAGGAACATCATTAAGAATATTAATTCGAACAGAATTAGGAA--ATCCTGG-------ATCTTTAATTGGTGATGATCAAATTTATAATGTAATTGTTACAGCTCATGCTTTTATTATAATTTTTTTTATAGT------AATACCTATTATAATTGGAGGATTTGGAAATTGATTAATTCCC…
	DQ508940	------------------------------------------------------------------------------------------------------------------------ATGAAACAAATGAGTTATGTAACTCGTTGATTGTATAGTACATCTCACAAAGATATTGGAATACTATATTTAGGATTTGGAATGTTATCAGCAATGATAGGAACAGGAATGTCTGTAATAATAAGAATGGAATTATCAA--ATGGAAATAGTCA-ATTTTTTCATGGTAATAATCAAGCATTTAATGTTATAATATCAGGACATGCATTATTAATGATATTCTTTTTTAT------TATGCCAGTATGAATGGGAGCATTTGGTAATTTCTTTTTACCT…
	MT442068	---------------------------------------------------------------------------------------------------------------------------------ATGAGCTATATAACACGTTGATTATATAGTACATCACATAAAGATATAGCTATATTATATTTAGGATATGGTTTAATATCATCTATGGTAGCGACAGGAATGTCAGTAATAATAAGAATGGAATTATCAG--GACCTAATCCTCA-ATATTTATATGGAAATAATCAAGTTTATAATGTTTTAGTAACAGGACATGCTATAGCTATGATATTTTTATTTGT------AATGCCAGTTTTAATAGGAGCATTTGGTAATTATTTTTTACCT…
	KC993187	---------------------------------------------------------------------------------------------------------------------------------ATGTCCTATATAACAAGATGGCTATTTAGTACATCACATAAAGATATAGCAATATTATACTTAATCTATGGTATGATTAGTGCTATGGTAGGTACAGGAATGTCAGTAATAATAAGATTAGAGCTGTCAG--GATCAGGTCCATT-ATATTTAAATTCTGATAATCAGGTGTATAACGTTCTAATCAGTGGACACGCACTAGCGATGATATTTTTATTTGT------AATGCCTGTGATTATAGGCGCATTCGGGAACTTCTTTTTACCT…
	OK589855	---------------------------------------------------------------------------------------------------------------------------------------------------------------------------------------------------------ATGATTAGTGCTATGGTTGCAACATCCATGTCAGTAATCATTCGTCTAGAGTTATCAG--GACCAGGAGCACA-ATTCCTTCATAGTAATAACCAAGTATATAATGTACTAGTTACTGGTCATGCTTTAGCTATGATCTTCCTATTTGT------AATGCCAGTTCTAATTGGATCATTTGGTAATTTCTTCTTGCCA…
	JQ864234	---------------------------------------------------------------------------------------------------------------------------------ATGAGTTATGTAACTAGATGATTATTTAGTACTAGTCATAAGGATATAGGTATATTATACCTTATCTATGGTATGGTTAGTGCTATGGTAGCTACAGGTATGTCAGTTATAATTAGATTAGAATTATCTG--GACCTGGTCCAAT-GTTCCTACACGGTAATAACCAAGTATTTAACGTGTTAGTAACTGGACATGCTATAGCTATGATCTTCTTATTCGT------AATGCCTATCCTTATCGGTAGTTTTGGTAATTACTTCTTACCT…
	KC993174	---------------------------------------------------------------------------------------------------------------------------------ATGGATTATATAACTCGTTGATTTTTTAGTACATCTCATAAAGATATCGGTATTTTATATATGATATTTGGTATGATTTGTGCAATGGTAGCTACTGCTATGTCTGTTATTATTAGATTAGAATTATCAG--GTCCTGGACCAAT-GTTCTTACATAATAACAATCAAGTATTTAATGTTTTAGTTACTGGACATGCTATTGCTATGATTTTCTTATTTGT------AATGCCTTTCCTTATAGGAGGATTCGGAAATTATTTCCTGCCT…
	KC993197	------------------------------------------------------------------------------------------------------------------------------------ATGTTCGTACAACGTTGACTTTACTCAACTAATGCTAAAGATATTGCTCTATTATATTTTATCTTTGCAATTTTCTCAGGTGTAATCGGTTCAACAATGTCTTTAATTATTAGACTAGAATTAGCCG--CACCAGGTAACCA-AATTTTACATGGAAATAATCAATTATTTAACGTTTTAGTAGTAGGACATGCTTTATTAATGATTTTCTTCTTAGT------AATGCCAGGATTAGTAGGAGGATTTGGTAACTATATGTTACCA…
	AF437291	---------------------------------------------------------------------------------------------------------------------------------------ATGTTACAAAGATGATTATATTCAACAAATGCTAAAGATATTGCAGTATTATATTTTTTATTAGCATTATTTAGTGGTATAGCTGGTACAGCTATGTCATTAATTATTAGATTAGAATTAGCAG--CACCTGGACAACA-ATATTTACATGGAAATAATCAATTATTTAATGTATTAGTTGTAGGACATGCTATTTTAATGATTTTCTTCATAGT------AATGCCTGCTTTAATTGGAGGGTTTGGTAATTATATGTTACCA…
	MT461933	---------------------------------------------------------------------------------------------------------------------------------------ATGATCCAAAGATGATTATATTCAACAAATGCTAAAGATATTGCAGTATTATATTTTGTATTTGCATTATTTTGTGGAATAGCAGGTACAGCTATGTCAGTAATTATTAGAATGGAATTAGTAG--GACCTGGACAACA-ATACTTGTACGGTAATAATCAGTTATTTAATGTTTTAGTAACAGGACATGCAATTTTAATGATTTTCTTTATGGT------TATGCCGGCTTTAATTGGTGGTTTTGGTAATTATATGTTACCA…
	KY287653	---------------------------------------------------------------------------------------------------------------------------------------ATGGTACAAAGATGATTATATTCAACAAATGCAAAAGATATTGCAGTATTATATTTTATGTTAGCTATTTTTAGTGGTATGGCAGGAACAGCAATGTCTTTAATCATTAGATTAGAATTAGCTG--CACCTGGTTCACA-ATATTTACAAGGGAATGCTCAATTATTTAATGTTTTAGTAGTTGGTCATGCTGTATTAATAATTTTCTTCTTAGT------AATGCCAGCTTTAATTGGAGGTTTTGGTAATTATTTATTACCC…
	KM595074	---------------------------------------------------------------------------------------------------------------------------------------ATGGTACAAAGATGATTATATTCAACAAATGCTAAAGATATTGCAGTATTATACTTTATCTTTGCATTATTTAGTGGTATGGCTGGTACAGCTATGTCATTAATTATTAGAATGGAATTAGCTG--CACCAGGTGTACA-ATACTTAGGTGGAAATAATCAATTATTCAATGTATTAGTTGTAGGACATGCCGTATTAATGATTTTCTTCTTAGT------AATGCCAGCATTAATTGGTGGTTTTGGTAACTATTTATTACCA…
	KX987159	------------------------------------------------------------------------------------------------------------------------------ATCTCCCTTTGGCTTGAAAGATGATTCCTATCGTCTAATGCCAAAGATATAGGAGTCTTGTACCTAATATTTGCTTTAATATCAGGTTTAATAGGTACTGCCTACTCCGTCCTTATAAGATTAGAATTATCTG--GTCCAGGAGTCCA-GTTTAT---TGAAGATAACCAGCTATATAACAGTATAATTACAAGTCATGCTATCGTTATGATCTTCTTTATGGTCAAACGCATGCCTTCCATGATTGGCGGTTTTGGTAATTTCCTACTGCCA…
	KP234373	-----------------------------------------------------------------------------------------------------------------------------------------------------------------------------------------------------------------------------------------------------------------------------------GKKGGT------------WMCATTATAC-ATAGTATAATTACAGCTCATSC-ATATTAATGATTTTKTTCATGGT------TATGCCAGCATTWATTGGAGGTTTTGGTAATTTTTTATTACCA…
	OL989713	------------------------------------------------------------------------------------------------------------------------------ATATCATTAAAATCAGAAAGATGATTTTGATCATCAAATGCAAAAGATATTGGAACTTTATATCTTATTTTTGCTCTACTTTCAGGTTTAATAGGTACAGCTTTTTCTGTGTTAATTAGATTAGAGCTATCTG--CACCTGGAGTTCA-ATTTAT---AGCAGACAATCAATTGTATAATAGTATAATAACTGCTCATGCTCTTGTTATGATATTTTTTATGGT------CATGCCAGCTATGATAGGAGGATTTGGTAATTTTTTAATGCCA…
	MT331822	------------------------------------------------------------------------------------------------------------------------------ATAAAAATGGGTACTGAAAGATGATTCTTTTCAACTAATGCAAAAGATATAGGTATTTTATACTTAATATTTGCATTATTTTCAGGTTTAATAGGTACAGGATTTTCAGTATTAATTAGATTAGAATTAAGTG--GGCCAGGTGTTCA-ATTTAT---TTCTGACAATCAATTATTTAATGCTATAGTTACTGCACACGCTATCTTGATGATCTTCTTTATGGT------TATGCCAGCTTTAATAGGAGGTTTTGGTAATTTCTTAATGCCA…
	OR350406	---------------------------------------------------------ATGTATAAGTATGATTTTGTTGAGAATATTACACAAAGATTTAATAATTACATACCTGGCTACAATTCGTTATCTAATTGAATAGAAAGGTGATTATGATCTTCAAATGCTAAAGATATAGGAACATTATATCTAATCGTCGCCTTATTATCTGGTTTAGTAGGAACTGCTTTTTCAGTATTAATCAGATTAGAACTATCAG--GACCCGGAGTACA-ATTTAT---AGCAGACAATCAGTTATATAATAGTATAATAACTGCACATGCAATAGTAATGATTTTTTTCATGGT------CATGCCAGCTATGATAGGTGGTTTTGGTAATTTTCTATTACCA…
	OL989704	------------------------------------------------------------------------------------------------------------------------------ATTTCTTTATGATTAGAAAGATGATTTTTATCATCAAATGCAAAAGATATTGGAACCTTGTATCTTATTTTTGCCTTACTTTCAGGTTTAATAGGTACGGCTTTTTCTGTTTTAATCAGATTAGAGCTATCTG--GACCTGGAGTTCA-ATTTAT---AGCAGATAATCAGTTATATAACAGTATAATAACTGCCCACGCCATAGTTATGATCTTTTTTATGGT------CATGCCGGCTATGATAGGTGGATTTGGTAATTTTTTATTACCA…
	FJ590523	-------------------------------------------------------------------------------------------------------------------------------------------------------------------------------------------------------------------GTTTACTTGGAACAGCATTTTCAGTTTTAATAAGACTTGAATTATCTG--GACCTGGTGTTCA-GTACAT---AGCAGACAACCAATTATACAATAGTATAATAACTGCGCACGCAATATTAATGATTTTCTTCATGGT------TATGCCAGCGATGATAGGAGGTTTTGGTAACTTCTTATTACCG…
	FJ590524	-------------------------------------------------------------------------------------------------------------------------------------------------------------------------------------------------------------------GTTTACTTGGAACAGCATTTTCAGTTTTAATAAGACTTGAATTATCGG--GACCTGGTGTTCA-ATATAT---AGCTGACAATCAATTATACAATAGTATAATTACAGCACACGCAATATTAATGATTTTCTTTATGGT------TATGCCAGCTATGATTGGAGGTTTTGGTAATTTCTTACTACCT…
	MT647895	------------------------------------------------------------------------------------------------------------------------------------------------------------------------------------------------------------------AGTTTACTTGGAACAGCATTTTCAGTTTTAATAAGACTTGAATTATCTG--GACCTGGTGTTCA-ATACAT---AGCCGACAACCAATTATACAACAGTATTATTACAGCGCACGCCATATTGATGATTTTCTTTATGGT------TATGCCAGCAATGATAGGGGGATTTGGTAATTTCTTACTACCT…
	FJ590522	-------------------------------------------------------------------------------------------------------------------------------------------------------------------------------------------------------------------GTTTACTTGGAACAGCCTTTTCAGTTTTAATAAGACTAGAATTATCTG--GACCTGGTGTTCA-GTACAT---AGCTGACAATCAATTATACAATAGTATAATTACAGCACACGCAATATTAATGATTTTCTTTATGGT------TATGCCAGCAATGATAGGAGGTTTTGGTAATTTCTTACTACCT…
	FJ590526	-------------------------------------------------------------------------------------------------------------------------------------------------------------------------------------------------------------------GTTTACTTGGAACAGCCTTTTCAGTTTTAATAAGACTTGAATTGTCTG--GACCTGGTGTTCA-GTACAT---AGCTGACAACCAATTATACAATAGTATAATTACAGCACACGCCATATTGATGATTTTCTTTATGGT------TATGCCAGCAATGATAGGAGGTTTTGGTAATTTTTTATTACCT…
	KX257489	ATAAAGAAAATAATATACTTTAGAAAAAATTTCTTGAGTAATAAATTGAATAATTTTAAAAGTTATTCTACAAACACTTCTAATGTTTCAAAGTCAAACTTAGAAAATTTAGGTTTAATGACAGAAATAACTATGTGAAGAGAAAGATGATTTTTATCTTGTAATGCTAAAGATATAGGAACACTATATTTAATGTTCGCAGTATTTTCAGGTTTAGCAGGTACAGCTTTTTCAGTATTAATAAGATTAGAATTATCAG--GGCCTGGTGTACA-ATTTAT---AGCAGATAATCAATTATATAATAGTATAATAACTGCTCATGCTATAGTGATGATCTTCTTTATGGT------AATGCCAGCTTTAATAGGTGGTTTTGGTAATTTTTTATTACCC…
	MH784996	--------------------------------------------------------------------------------------------------------------------------------------------------------------------------------------------------------------TCAGGGTTTACTAGGAACAGCATTTTCTGTTCTTATAAGGTTAGAGTTATCTG--GACCAGGTGTTCA-ATATAT---TGCTGATAATCAATTATACAATAGTATAATAACATCCCACGGTATTATGATGATTTTCTTTATGGT------TATGCCAGCATTAATAAGTGGGTTTGGAAATTTCTTATTACCA…
	MH784997	--------------------------------------------------------------------------------------------------------------------------------------------------------------------------------------------------------------TTAGGGTTTACTAGGAACAGCATTTTCTGTTCTAATTAGATTAGAGTTATCTG--GACCAGGTGTTCA-ATATAT---TGCTGATAATCAATTATACAATAGTATAATGACATCTCACGCTATAATGATGGTTTTCTTTATGGT------TATGCCAGCTTTAATAAGTGGATTTGGTAATTTCTTATTACCA…
	OR345364	---------------------------------------------------ATGAGAATTCTAAATGAAGGAAGAAATACAATTCTAAAGGAAGAAAAAAATACAATTCTAGATAAAATAATGAATATAACAATGTGAAGAGAGCGTTGATTTTTATCTTCAAATGCAAAAGATATAGGAATGTTATATTTAATATTTGCTTTATTTTCAGGTTTGATAGGTACAGCTTTTTCTGTTATAATACGTTTAGAATTATCAG--GACCCGGGGTACA-ATACAT---AGCAGATAATCAACTATATAATAGTGTTATAACTGCTCATGCGATACTCATGATTTTTTTTATGGT------TATGCCAGCTTTAATAGGTGGTTTTGGTAATTTTTTATTGCCT…
	FJ590521	-------------------------------------------------------------------------------------------------------------------------------------------------------------------------------------------------------------------GTTTATTAGGAACAGCTTTTTCAGTATTAATTAGATTAGAATTGTCAG--GTCCAGGAGTTCA-ATATAT---AGCGGATAATCAACTATATAATAGTATCATAACAGCTCATGCAATAATGATGATATTCTTCATGGT------AATGCCTGCGCTAATAGGAGGATTTGGAAATTTCTTATTACCG…
	MG592681	------------------------------------------------------------------------------------------------------------------------------------ATGTGAAAAGAAAGATGATTTTTATCAACAAATGCTAAAGATATTGGAACATTATATCTTATGTTTGCATTATTTTCAGGTTTGGTTGGTACAGCTTTCTCAGTTTTAATTAGATTGGAGTTATCAG--CTCCTGGTGTACA-ATATAT---AGCTGATAATCAATTATATAATAGTATTATTACAGCTCATGCTATTTTAATGATATTTTTTATGGT------TATGCCTGCTTTAATAGGTGGTTTTGGTAATTTTTTATTACCA…
	EF180448	-----------------------------------------------------------------------------------------------------------------------------------------------------------------TAATGCAAAAGATATCGGAACTTTATATCTAATGTTTGCATTATTTTCTGGGTTAGTTGGAACAGCTTTTTCTGTATTAATAAGATTAGAATTATCAG--CACCGGGTGTACA-ATATAT---TGCTGATAACCAATTATATAATAGTATAATAACAGCTCATGCTATTTTAATGATTTTTTTCATGGT------TATGCCTGCTTTAATAGGAGGATTTGGTAATTTTTTATTACCT…
	EF180447	-----------------------------------------------------------------------------------------------------------------------------------------------------------------TAATGCAAAAGATATTGGTACACTTTATTTAATGTTTGCATTATTTTCTGGTTTAATTGGAACAGCTTTTTCTGTACTTATAAGATTAGAATTATCAG--CTCCAGGTGTGCA-ATATAT---AGCAGATAATCAATTATATAATAGTATAATTACAGCTCATGCTATATTAATGATTTTCTTTATGGT------TATGCCTGCTTTAATAGGTGGATTTGGTAATTTTTTATTACCT…
	ON833082	---TTGTTAGATATTTTAACAAAATATAATATTTCATTTGGAAGAGGTTTTTCAACTTCATCTAAAAAAGAAGATGTTGCCTCGATAAATAGTCAAGAAAGTTCATCTTTTTTAACTTTAAAACAACCTACAGAATGACAAGAAAGATGATTTTTATCATCTAATGCTAAAGATATCGGTACTTTGTACTTAATGTTTGCATTATTCTCAGGTTTATTAGGAACAGCATTCTCTGTTTTAATTAGATTAGAATTATCTG--GACCAGGTGTTCA-ATATAT---TGCAGATAACCAATTATATAATAGTATAATAACAGCTCATGCCATAATGATGATCTTCTTTATGGT------TATGCCAGCTTTAATTGGAGGTTTCGGTAATTTCTTATTACCA…
	ON833093	---TTGTTAGATCAATTAACAAAATATAGTAT---------AAGGGGTTTTTCAACTTCAACTAAAAAAGAAGATGTTGCCTCGCTAAATACCCAAGATAGTTCAAGATTTTTTACTTTAAAACAACCAACAGAATGACAAGAAAGATGATTTTTATCATCTAATGCTAAAGACATTGGTACTTTATATTTAATGTTTGCATTATTCTCAGGTTTATTAGGTACAGCATTTTCTGTACTTATTAGATTAGAATTATCTG--GACCTGGTGTTCA-ATATAT---TGCAGATAACCAATTATATAATAGTATAATTACAGCTCACGCTATTATGATGATTTTCTTCATGGT------TATGCCAGCTTTAATAGGTGGGTTTGGTAATTTTTTATTACCA…
	JN799644	-----------------------------------------------------------------------------------------------------------------------------------------------AAGGTGATTTTTATCTTCTAATGCAAAAGATATTGGTACTCTATATTTAATGTTTGCATTGTTTTCAGGATTAATAGGAACAGCATTTTCTGTATTAATAAGATTAGAATTATCAG--GACCTGGTGTTCA-ATATAT---ATCAGATAATCAATTATATAATAGTATAATAACAGCTCATGCTATAATGATGATTTTCTTCATGGT------TATGCCAGCTTTAATAGGTGGTTTTGGTAATTTCTTATTACCA…
	EF180274	-----------------------------------------------------------------------------------------------------------------------------------------------------------------AAATGCTAAAGATATTGGAACTTTATATTTAATGTTCGCATTATTTTCAGGATTAATAGGAACAGCCTTTTCAGTGTTAATAAGATTAGAATTATCTG--GACCTGGAGTACA-ATATAT---TTCAGATAACCAATTATATAATGCAATAATAACAGCTCATGCTATAATGATGATTTTCTTTATGGT------TATGCCAGCTTTAATAGGAGGTTTTGGTAATTTCTTATTACCA…
	MT261995	------------------------------------------------------------------------------------------------------------------------------------------------AGGTGATTTTTATCTTCAAATGCTAAAGATATAGGAACATTATATTTAATGTTTTCATTATTTTCAGGATTACTTGGAACAGCATTTTCTGTACTTATAAGATTAGAGCTTTCAG--GTCCAGGAGTACA-ATATAT---TTCAGATAACCAATTATATAATAGTATAATAACAGCTCACGCTATAATGATGATTTTCTTTATGGT------TATGCCAGCATTAATTGGTGGTTTTGGTAATTTCTTATTACCA…
	JN626048	--------------------------------------------------------------------------------------------------------------------------------------------------GTGATTTTTATCTTCTAATGCTAAAGATATTGGTACTCTATACTTAATGTTTTCATTATTTTCAGGGTTAATAGGAACAGCATTTTCAGTACTTATAAGATTAGAGCTTTCAG--GACCAGGAGTACA-ATATAT---TTCAGATAACCAATTATATAATAGTATAATAACAGCTCATGCTATAATGATGATTTTCTTTATGGT------TATGCCAGCTTTAATAGGTGGTTTTGGTAATTTCTTATTACCA…
	EF180133	-----------------------------------------------------------------------------------------------------------------------------------------------------------------TAATGCAAAAGATATAGGAACTCTTTATTTAATGTTTGCATTATTTTCTGGTTTAATTGGAACAGCATTTTCTGTACTTATAAGATTAGAATTATCAG--GTCCAGGAGTTCA-ATATAT---ATCAGATAATCAATTATACAATAGTATAATAACAGCACACGCTATAATGATGATATTCTTTATGGT------TATGCCTGCTTTAATAGGAGGTTTTGGTAATTTCTTATTACCT…
	JN626051	--------------------------------------------------------------------------------------------------------------------------------------------------GTGATTTTTATCTTCTAATGCAAAAGATATTGGTACATTATACTTAATGTTTGCATTATTTTCAGGATTATTAGGTACAGCGTTTTCAGTATTAATTAGATTAGAATTATCAG--GACCAGGAGTACA-ATATAT---TTCAGATAATCAATTATTTAATAGTATAGTAACAGCTCATGCTATATTAATGATATTCTTTATGGT------TATGCCAGCATTAATAGGAGGTTTTGGTAATTTCTTATTACCA…
	JN626054	--------------------------------------------------------------------------------------------------------------------------------------------------GTGATTTTTATCTTCTAATGCAAAAAGTATTGGAACATTATATTTAATGTTTTCATTATTTTCAGGATTAATTGGTACAGCATTCTCTGTATTAATAAGATTAGAGTTATCTG--GACCAGGGGTACA-ATATAT---TTCAGATAATCAATTATATAATAGTATAATTACAGCTCATGCTATATTAATGATATTCTTTATGGT------TATGCCAGCATTAATTGGTGGTTTTGGTAATTTCTTATTACCA…
	JN686410	--------------------------------------------------------------------------------------------------------------------------------------------------GTGATTTTTATCTTCTAACGCAAAAGATATAGGTACACTATATTTAATGTTTTCATTATTTTCAGGATTAATAGGTACTGCATTTTCAGTATTAATTAGATTAGAGTTATCAG--GACCAGGTGTACA-ATATAT---TTCAGATAATCAATTATATAATAGTATAATAACAGCTCATGCTATATTAATGATATTCTTTATGGT------TATGCCAGCATTAATTGGAGGTTTTGGTAATTTCTTATTACCA…
	JN626061	--------------------------------------------------------------------------------------------------------------------------------------------------GTGATTTTTATCTTCAAATGCGAAAGATATAGGTACTCTTTATTTAATGTTTTCATTATTTTCAGGGTTAATAGGTACTGCGTTTTCAGTATTAATAAGATTAGAATTATCAG--GTCCAGGTGTACA-ATATAT---ATCAGATAATCAATTATATAATAGTATAATAACAGCTCATGCTATATTAATGATTTTTTTCATGGT------TATGCCAGCTTTAATTGGAGGTTTTGGTAATTTCTTATTACCA…
	JN626046	--------------------------------------------------------------------------------------------------------------------------------------------------GTGATTTTTATCTTCAAATGCTAAAGATATAGGTACACTATATTTAATGTTTGCATTATTTTCAGGGTTAATAGGGACAGCATTTTCAGTAAAAATAAGATTAGAGTTATCTG--GTCCAGGAGTACA-ATATAT---ATCTGATAATCAATTATATAATAGTATAATTACAGCCCACGCTATATTAATGATATTCTTTATGGT------TATGCCAGCATTAATAGGAGGTTTTGGTAATTTCTTATTACCA…
	JN686432	--------------------------------------------------------------------------------------------------------------------------------------------------------------TTCAAATGCTAAAGATATAGGTACACTATATTTAATGTTTTCATTATTTTCAGGATTAATAGGAACAGCATTTTCAGTATTAATAAGATTAGAATTATCTG--GTCCAGGAGTACA-ATATAT---ATCAGATAATCAATTATATAATAGTATAATAACAGCACATGCAATATTAATGATATTCTTTATGGT------AATGCCAGCATTAATAGGAGGTTTTGGTAATTTCTTATTACCA…
	JN626065	--------------------------------------------------------------------------------------------------------------------------------------------------GTGATTTTTATCTTCAAATGCTAAAGATATAGGTACACTATATTTAATGTTTTCATTATTTTCAGGATTAATAGGAACAGCATTTTCAGTATTAATAAGATTAGAATTATCAG--GTCCAGGAGTACA-ATATAT---ATCAGATAATCAATTATATAATAGTATAATAACAGCACACGCTATATTAATGATATTCTTCATGGT------AATGCCTGCATTAATCGGAGGTTTTGGTAATTTCTTATTACCA…
	KM042211	----------------------------------------------------------------------------------------------------------------------------------------GACAAGAAAGGTGATTTTTATCTTCTAATGCTAAAGATATAGGTACATTATATTTAATGTTTGCATTATTTTCAGGGTTAATCGGAACAGCGTTTTCAGTATTGATAAGATTAGAATTGTCTG--GACCAGGTGTTCA-ATATAT---TTCAGATAATCAATTATATAATAGTATTATTACAGCTCACGCTATAATGATGATTTTCTTTATGGT------TATGCCAGCTTTAATAGGTGGATTTGGAAATTTCTTATTACCA…
	KP792156	-----------------------------------------------------------------------------------------------------------------------------------------------------------------AAATGCTAAAGATATAGGAACATTATACTTAATGTTTGCGCTCTTCTCTGGTTTAATCGGTACAGCATTTTCAGTTTTAATCAGATTAGAGTTATCAG--GTCCAGGAGTACA-ATATAT---ATCAGATAATCAATTATACAATAGTATAATAACAGCACACGCTATCATGATGATTTTCTTCATGGT------TATGCCTGCATTAATTGGAGGTTTCGGTAATTTCTTATTACCA…
	EF180151	-----------------------------------------------------------------------------------------------------------------------------------------------------------------TAATGCTAAAGATATTGGTACAATGTATTTAATGTTTGCTTTATTTTCTGGTTTAATAGGTACAGCTTTCTCTGTTTTAATTAGATTAGAATTAGCTG--CACCTGGTGTACA-ATACAT---ATCAGATAATCAAGTATATAATAGTATTATAACAGCTCACGCTATTTTAATGATTTTCTTTATGGT------TATGCCAGCATTAATTGGAGGATTTGGTAATTTCTTATTACCG…
	EF180342	-----------------------------------------------------------------------------------------------------------------------------------------------------------------TAATGCTAAAGATATTGGTACATTATATTTAATGTTTGCTTTATTTTCTGGTTTAATCGGTACAGCATTTTCTGTTTTAATTAGATTAGAATTAGCAG--CACCTGGTGTTCA-ATATAT---ATCTGATAATCAAGTATATAATAGTATAATAACAGCTCACGCTATTTTAATGATTTTCTTTATGGT------TATGCCTGCATTAATTGGAGGATTTGGTAATTTCTTATTACCA…
	EF180158	-----------------------------------------------------------------------------------------------------------------------------------------------------------------TAATGCTAAAGATATTGGAACATTATATTTAATGTTTGCTTTATTTTCTGGTTTAATAGGTACAGCTTTTTCTGTTTTAATTAGATTAGAGTTAGCTG--CACCAGGTGTTCA-ATATAT---ATCTGATAATCAAGTATATAATAGTATAATAACAGCTCACGCTATTTTAATGATTTTCTTTATGGT------TATGCCTGCATTAATTGGAGGATTTGGTAATTTCTTATTACCG…
	EF180186	-----------------------------------------------------------------------------------------------------------------------------------------------------------------TAATGCTAAAGATATTGGAACATTATATTTAATGTTTTCATTATTTTCAGGATTAATAGGTACAGCCTTTTCTGTGTTAATAAGATTAGAATTATCAG--GACCAGGTGTACA-ATATAT---ATCAGATAATCAATTATATAATAGTATAATTACAGCACACGCTATAATGATGATTTTCTTTATGGT------TATGCCAGCATTAATAGGTGGTTTTGGTAANTTCTTATTACCA…
	FJ501249	--------------------------------------------------------------------------------------------------------------------------------------------------------------------------------------------------------------------------------------------------------------------------------------TAT---ATCTGATAATCAATTATATAATAGTATAATTACAGCACACGCTATTATGATGATTTTCTTTATGGT------TATGCCTGCATTAATTGGAGGTTTTGGTAATTTCTTATTACCA…
	EF180391	-----------------------------------------------------------------------------------------------------------------------------------------------------------------TAATGCAAAAGATATTGGTACATTATATTTAATGTTTGCTTTATTTTCTGGTTTAGTTGGAACAGCATTTTCTGTGTTAATTAGATTAGAATTATCTG--GTCCAGGTGTTCA-ATATAT---ATCAGATAATCAATTATATAATAGTATAATTACAGCACACGCTATTTTAATGATTTTCTTTATGGT------TATGCCTGCATTAATTGGTGGTTTTGGTAATTTCTTATTACCA…
	EF180139	-----------------------------------------------------------------------------------------------------------------------------------------------------------------TAATGCTAAAGATATAGGTACATTATATTTAATGTTTGCATTATTTTCAGGATTAATAGGTACTGCATTTTCAGTATTAATTAGACTAGAATTATCAG--GTCCAGGTGTTCA-ATATAT---ATCAGATAATCAGTTATATAATAGTATAATAACAGCACATGCTATTATGATGATTTTCTTCATGGT------TATGCCTGCATTAATTGGAGGTTTTGGTAATTTCTTATTACCA…
	EF180109	-----------------------------------------------------------------------------------------------------------------------------------------------------------------AAATGCGAAAGATATTGGAACTTTATATTTAATGTTTGCATTATTTTCTGGTTTAGTTGGTACAGCGTTTTCTGTTTTAATTAGATTAGAGTTATCTG--GTCCAGGTGTTCA-ATATAT---ATCAGACAATCAATTATATAATAGTATAATAACAGCGCATGCTATCTTAATGATTTTCTTCATGGT------TATGCCTGCATTAATTGGAGGTTTTGGTAATTTCTTATTACCA…
	EF180168	-----------------------------------------------------------------------------------------------------------------------------------------------------------------TAATGCTAAAGATATTGGTACTTTATACTTAATGTTTGCATTATTCTCTGGTTTAATTGGTACAGCATTTTCAGTATTAATTAGATTAGAGTTATCTG--GTCCAGGTGTTCA-ATATAT---ATCAGACAATCAGTTATATAATAGTATAATAACAGCGCATGCCATATTGATGATTTTTTTTATGGT------TATGCCTGCATTAATAGGAGGTTTTGGTAATTTCTTATTACCA…
	EF180181	-----------------------------------------------------------------------------------------------------------------------------------------------------------------AAATGCAAAAGATATAGGTACTTTATACTTAATGTTTGCATTATTTTCAGGTTTAGTTGGAACAGCATTTTCAGTTTTAATTAGATTAGAATTATCTG--GTCCAGGAGTACA-ATATAT---ATCAGATAATCAATTATATAATAGTATAATTACAGCACATGCTATATTAATGATTTTCTTTATGGT------TATGCCTGCATTAATAGGAGGTTTTGGTAATTTCTTATTACCA…
	EF180261	-----------------------------------------------------------------------------------------------------------------------------------------------------------------AAATGCGAAAGATATAGGTACTTTATATTTAATGTTTGCATTATTTTCAGGTTTAGTTGGAACAGCATTTTCAGTTTTAATTAGATTAGAATTATCTG--GTCCAGGTGTTCA-ATATAT---ATCTGATAATCAATTATATAATAGTATAATTACAGCACATGCTATATTAATGATTTTCTTCATGGT------TATGCCTGCATTAATTGGAGGTTTTGGTAATTTCTTATTACCA…
	EF180113	-----------------------------------------------------------------------------------------------------------------------------------------------------------------AAATGCGAAAGATATTGGAACTTTATACTTAATGTTTGCATTATTTTCAGGTTTAGTTGGAACAGCATTTTCAGTTTTAATTAGATTAGAATTATCTG--GTCCAGGAGTACA-ATATAT---ATCTGATAATCAATTATATAATAGTATAATAACAGCACACGCTATATTAATGATTTTCTTCATGGT------TATGCCTGCATTAATTGGAGGTTTTGGTAATTTCTTATTACCA…
	EF180265	-----------------------------------------------------------------------------------------------------------------------------------------------------------------TAATGCTAAAGATATAGGTACTTTATATTTAATGTTTGCGTTATTTTCTGGTTTAGTTGGAACAGCGTTTTCTGTTTTAATTAGATTAGAGTTATCTG--GTCCAGGTGTTCA-ATATAT---ATCTGACAATCAATTATATAATAGTATAATAACAGCGCATGCTATCTTGATGATTTTCTTTATGGT------TATGCCTGCATTAATTGGAGGTTTTGGTAATTTCTTATTACCA…
	EF180236	-----------------------------------------------------------------------------------------------------------------------------------------------------------------AAATGCGAAAGATATAGGTACATTATACTTAATGTTTGCATTATTTTCTGGTTTAATTGGTACAGCGTTTTCAGTTTTAATTAGATTAGAGTTATCAG--GTCCAGGTGTACA-ATATAT---ATCTGACAATCAGTTATATAATAGTATAATTACAGCGCATGCTATCTTGATGATTTTCTTCATGGT------TATGCCTGCATTAATTGGAGGTTTTGGTAATTTCTTATTACCA…
	EF180207	-----------------------------------------------------------------------------------------------------------------------------------------------------------------TAATGCTAAAGATATAGGTACATTATACTTAATGTTTGCATTATTTTCTGGTTTAGTTGGAACAGCGTTTTCAGTTTTAATTAGATTAGAGTTATCAG--GTCCAGGTGTACA-ATATAT---ATCAGATAATCAGTTATATAATAGTATAATTACAGCGCATGCTATCTTGATGATTTTCTTCATGGT------TATGCCTGCATTAATTGGAGGTTTTGGTAATTTCTTATTACCA…
	EF180200	-----------------------------------------------------------------------------------------------------------------------------------------------------------------AAATGCTAAAGATATAGGTACATTATACTTAATGTTTGCACTATTCTCTGGTTTAGTTGGAACAGCATTTTCAGTTTTAATTAGATTAGAATTATCAG--GTCCAGGTGTACA-ATATAT---ATCAGACAATCAGTTATATAATAGTATAATTACAGCGCATGCTATCTTGATGATTTTCTTCATGGT------TATGCCTGCATTAATTGGAGGTTTTGGTAATTTCTTATTACCA…
	EF180441	-----------------------------------------------------------------------------------------------------------------------------------------------------------------AAATGCTAAAGATATAGGTACACTATATTTAATGTTTGCATTATTTTCTGGTTTAATTGGAACAGCGTTTTCAGTTTTAATTAGATTAGAATTATCAG--GTCCAGGTGTTCA-ATATAT---ATCAGATAATCAATTATATAATAGTATAATTACAGCACATGCTATCTTGATGATTTTCTTCATGGT------TATGCCTGCATTAATTGGAGGTTTTGGTAATTTCTTATTACCA…
	EF180281	-----------------------------------------------------------------------------------------------------------------------------------------------------------------AAATGCTAAAGACATAGGTACTTTATATTTAATGTTTGCATTATTTTCTGGTTTAGTTGGTACAGCCTTTTCTGTTTTAATTAGATTAGAATTATCAG--GACCAGGTGTTCA-ATATAT---ATCAGACAATCAGTTATATAATAGTATAATAACAGCGCATGCTATATTAATGATTTTCTTCATGGT------TATGCCTGCATTAATAGGAGGTTTTGGTAATTTCTTATTACCA…
	EF180194	-----------------------------------------------------------------------------------------------------------------------------------------------------------------TAATGCAAAAGATATTGGTACTTTATACTTAATGTTTGCATTATTTTCTGGTTTAGTTGGAACAGCATTTTCAGTTTTAATTAGATTAGAATTATCTG--GTCCAGGTGTACA-ATATAT---CTCAGACAATCAATTATATAATAGTATAATAACAGCGCATGCTATCTTGATGATTTTCTTTATGGT------TATGCCTGCATTAATTGGAGGTTTTGGTAATTTCTTATTACCA…
	EF180231	-----------------------------------------------------------------------------------------------------------------------------------------------------------------TAATGCCAAAGATATAGGAACTTTATATTTAATATTTGCATTATTTTCTGGTTTAATTGGAACAGCGTTTTCAGTTTTAATTAGATTAGAGTTATCAG--GTCCAGGTGTTCA-ATATAT---ATCAGACAATCAGTTATATAATAGTATTATTACAGCACATGCTATATTGATGATTTTCTTCATGGT------TATGCCTGCATTAATTGGAGGTTTTGGTAATTTCTTATTACCA…
	EF180099	-----------------------------------------------------------------------------------------------------------------------------------------------------------------AAATGCAAAAGATATAGGTACTTTATACTTAATGTTTGCATTATTTTCTGGTTTAGTTGGAACAGCGTTTTCAGTTTTAATTAGATTAGAATTATCTG--GTCCAGGTGTTCA-ATATAT---ATCAGATAATCAGTTATATAATAGTATAATAACAGCGCATGCTATATTGATGATTTTCTTCATGGT------TATGCCTGCATTAATTGGAGGTTTTGGTAATTTCTTATTACCA…
	EF180380	-----------------------------------------------------------------------------------------------------------------------------------------------------------------AAATGCGAAAGATATAGGTACTTTATACTTAATGTTTGCATTATTTTCTGGTTTAGTTGGAACAGCGTTTTCAGTTTTAATTAGATTAGAATTATCAG--GTCCAGGTGTTCA-ATATAT---ATCAGACAATCAATTATATAATAGTATAATAACAGCGCATGCTATCTTGATGATTTTCTTCATGGT------TATGCCTGCATTAATTGGAGGTTTTGGTAATTTCTTATTACCA…
	EF180121	-----------------------------------------------------------------------------------------------------------------------------------------------------------------AAATGCTAAAGATATAGGTACTTTATACTTAATGTTTGCATTATTTTCTGGTTTAGTTGGAACAGCGTTTTCAGTTTTAATTAGATTAGAGTTATCTG--GTCCAGGTGTACA-ATATAT---ATCTGACAATCAATTATATAATAGTATAATAACAGCGCATGCTATCTTGATGATTTTCTTCATGGT------TATGCCTGCATTAATTGGAGGTTTTGGTAATTTCTTATTACCA…
	EF180258	-----------------------------------------------------------------------------------------------------------------------------------------------------------------AAATGCGAAAGATATTGGTACTTTATACTTAATGTTTGCATTATTTTCTGGTTTAGTTGGAACAGCGTTTTCAGTTTTAATTAGATTAGAGTTATCAG--GTCCAGGTGTTCA-ATATAT---ATCAGATAATCAATTATATAATAGTATAATTACAGCACATGCTATCTTGATGATTTTCTTCATGGT------TATGCCTGCATTAATTGGAGGTTTTGGTAATTTCTTATTACCA…
	EU021046	---------------------------------------------------------------------------------------------------------------------------------------------------------------------------------------TTATACTTAATGTTTGCATTATTCTCAGGATTATTAGGTACAGCATTTTCTGTACTTATAAGATTAGAATTATCTG--GACCAGGTGTTCA-ATATAT---TGGAGATAACCAATTATATAATAGTATAATCACGGCTCATGCTATTATGATGATTTTCTTTATGGT------TATGCCAGCCTTAATAGGTGGATTTGGTAATTTTTTATTACCT…
	DQ217399	----------------CAAAATATTATATAACAATAAAAAGAGGTTTTTCAACTACATCTGAAAAAAAAGAAGATGTAGCTTCCCTTAAATCTCAAGAGAGTTCAACATTTTTTACATTAAAACAACCTACAGAATGACAAGAAAGATGATTTTTATCTTCTAATGCTAAAGACATTGGTACTTTATACTTAATGTTTGCATTATTCTCAGGTTTATTAGGTACAGCATTTTCTGTACTTATAAGATTAGAATTATCTG--GACCTGGTGTTCA-ATATAT---AGCTGATAACCAATTATATAATAGTATAATAACAGCTCATGCTATTATGATGATTTTCTTCATGGT------TATGCCAGCTTTAATCGGAGGATTCGGTAATTTCTTATTACCA…
	OP973814	------------------------------------------------------------------------------------------------------------------------------------ATGCCTATAGAAAGATGATTTTTATCTACAAATGCTAAAGATATTGGAGTTCTTTACCTAATATTTGCATTACTTTCAGGATTATTAGGTACAGCTTTTTCTGTATTAATAAGAATGGAACTTAGTG--GACCAGGTGTTCA-ATATAT---CGCAGATAACCAATTATACAATAGTATAATAACAGCACACGCCGTTTTAATGATTTTCTTTATGGT------TATGCCTGCATTAATAGGTGGTTTTGGTAATTTCTTATTACCT…
	JX989833	------------------------------------------------------------------------------------------------------------------------------------------------------------------------------------------------------------------------------ACAGCATTTTCTGTATTAATTAGAATAGAATTAAGTG--CACCTGGAGTTCA-ATATAT---AGCAGATAACCAGTTATATAATAGTATTATAACAGCTCATGCTATACTAATGATATTCTTCATGGT------TATGCCTGCTTTAATTGGTGGGTTTGGTAATTTCTTATTACCT…
	FJ590558	-------------------------------------------------------------------------------------------------------------------------------------------------------------------------------------------------------------------GTCTATTAGGTACAGCTTTTTCAGTATTAATAAGATTAGAATTAAGTG--GACCTGGTGTTCA-ATATAT---AGCAGATAACCAATTATATAACAGTATAATAACAGCTCACGCCATACTTATGATTTTCTTCATGGT------TATGCCAGCTATGATCGGAGGATTTGGTAATTTCTTATTACCA…
	FJ590561	-------------------------------------------------------------------------------------------------------------------------------------------------------------------------------------------------------------------GATTATTAGGTACAGCTTTTTCAGTCTTAATCAGATTAGAATTAAGTG--GACCTGGTGTTCA-ATATAT---AGCAGATAATCAATTATATAACAGTATAATAACAGCACACGCCATCCTTATGATTTTCTTCATGGT------TATGCCAGCTATGATAGGAGGATTTGGTAATTTTTTATTGCCA…
	FJ590564	-------------------------------------------------------------------------------------------------------------------------------------------------------------------------------------------------------------------GATTATTAGGTACAGCTTTTTCAGTCTTAATCAGATTAGAATTAAGTGCCACCTTGGGGTTCA-ATATAT---AGCAGATAATCAATTATATAATAGTATAATAACAGCTCACGCTATATTAATGATTTTCTTTATGGT------TATGCCTGCTATGATAGGAGGATTTGGTAATTTTTTACTACCT…
	EU678467	------------------------------------------------------------------------------------------------------------------------------------------------------------------------------------------------------------------------------ACAGCATTTTCAGTTTTAATAAGATTAGAATTAAGTG--GGCCTGGTGTTCA-ATATAT---TGCAGACAATCAACTATACAATAGTATTATTACTGCTCACGCTATATTAATGATATTCTTTATGGT------TATGCCAGCTTTAATTGGTGGTTTTGGTAATTTTTTATTACCT…
	MG132079	------------------------------------------------------------------------------------------------------------------------------------------------------------------------------------------------------------------------------ACAGCATTTTCTGTTTTAATTAAATTAGAATTAAGTG--GACCTGGGGTTCA-ATATAT---TGCGGATAATCAATTATATAATAGTATCATTACTGCTCATGCTATATTAATGATATTCTTTATGGT------TATGCCTGCTTTAATCGGAGGTTTTGGTAATTTCTTATTACCC…
	KP234374	-----------------------------------------------------------------------------------------------------------------------------------------------------------------------------------------------------------------------------------------------------------------------------------------------AYGGWRRCMACTATATAATAGTATCATTACAGCTCATGCTATATTAATGATATTTTTTATGGT-------ATGCCTGCCTTAATAGGMGGTTTTGGTAATTTTTTATTACCA…
	KP234375	-----------------------------------------------------------------------------------------------------------------------------------------------------------------------------------------------------------------------------------------------------------TCTTAGGGGGGGCCAGGAGTTCA-ATATAT---CGCAGATAACCAACTATATAATAGTATCATTACAGCTCATGCTATATTAATGATATTTTTTATGGT------TATGCCTGCCTTAATAGGAGGTTTTGGTAATTTTTTATTACCA…
	JN091450	---------------------------------------------------------------------------------------------------------------------------------------------------------------------------------------------------------------------------------------------------------------------------------------------------------------------------------------------------------------------------------------------------------------…
	JN091451	---------------------------------------------------------------------------------------------------------------------------------------------------------------------------------------------------------------------------------------------------------------------------------------------------------------------------------------------------------------------------------------------------------------…
	MZ407511	------------------------------------------------------------------------------------------------------------------------------------------------------------------------------------------------------------------------------------------------------------CTTAGTG--GGCCAGGAGTTCA-ATATAT---CTCAAACAATCAATTATATAATAGTATTATTACCGCCCACGCCATCTTGATGATATTCTTTATGGT------TATGCCTGCTTTAATAGGAGGATTTGGTAATTTCTTAATGCCT…
	KP234376	-----------------------------------------------------------------------------------------------------------------------------------------------------------------------------------------------------------------------------------------------------------CCTKAGTG--GGCSAGGAGTTCA-ATATAT----GCAGATAATCAACTATATAATAGTATCATTACAGCTCATGCTATATTAATGATATTCTTTATGST------TATGCCTGCCTTAATCGGAGGTTTTGGTAATTTCTTATTACCA…
	KP234383	---------------------------------------------------------------------------------------------------------------------------------------------------------------------------------------------------------------------------------------------------------TTCTTAGTGG--GGCCAGGAGTTCA-ATATAT---TGCAGATAACCAATTATATAATAGTATCATCACAGCTCATGCTATATTAATGATATTCTTTATGGT------TATGCCCGCTTTGATAGGTGGTTTTGGTAATTTTTTATTACCA…
	EU998933	-------------------------------------------------------------------------------------------------------------------------------------------------------------------------------------------------------------------------------------------------------------TTAGTG--GGCCAGGAGTTCA-ATACAT---TGCAGATAACCAATTATATAATAGTATCATTACAGCTCACGCTATATTAATGATATTTTTCATGGT------TATGCCCGCTTTAATAGGTGGTTTTGGTAATTTCTTATTACCA…
	KP234379	-------------------------------------------------------------------------------------------------------------------------------------------------------------------------------------------------------------------------------------------------------------TKAGTG--GGCCAGGAGTTCA-ATATAT---CGCAGATAACCAATTATACAACAGTATCAGTACAGCTCATGCTATATTAATGATATTCTTCATGGT------TATGCCCGCTTTAATCGGTGGTTTTGGTAATTTCTTATTACCA…
	EU998932	------------------------------------------------------------------------------------------------------------------------------------------------------------------------------------------------------------------------------------------------------------------------CAGGAGTTCA-ATATAT---TGCAGATAACCAATTATACAATAGTATCATTACAGCTCATGCTATATTAATGATATTCTTCATGGT------TATGCCCGCTTTAATAGGTGGTTTTGGTAATTTCTTATTACCA…
	EU998936	-------------------------------------------------------------------------------------------------------------------------------------------------------------------------------------------------------------------------------------------------------------------------AGGAGTTCA-ATATAT---TGCAGATAACCAATTATATAATAGTATCATTACAGCTCATGCTATATTAATGATATTCTTCATGGT------TATGCCTGCTTTAATAGGTGGTTTTGGTAATTTCTTATTACCA…
	EU883400	--------------------------------------------------------------------------------------------------------------------------------------------------------------------------------------------------------------------------------------------------------------------------GGAGTTCA-ATATAT---TGCAGATAACCAATTATATAATAGTATAATTACTGCTCATGCTATATTAATGATATTCTTTATGGT------TATGCCCGCTTTAATTGGAGGTTTTGGTAATTTCTTATTACCA…
	EU883392	--------------------------------------------------------------------------------------------------------------------------------------------------------------------------------------------------------------------------------------------------------------------------GGAGTTCA-ATATAT---TGCAGACAATCAATTATATAATAGTATAATTACTGCTCATGCTATTTTAATGATATTCTTTATGGT------TATGCCGGCTTTAATTGGAGGTTTTGGTAATTTCTTATTACCA…
	EU883398	--------------------------------------------------------------------------------------------------------------------------------------------------------------------------------------------------------------------------------------------------------------------------GGAGTTCA-ATATAT---TGCAGATAATCAATTATATAATAGTATAATTACTGCTCATGCTATATTAATGATCTTCTTTATGGT------TATGCCGGCTTTAATTGGAGGTTTTGGTAATTTCTTATTACCA…
	EU883410	--------------------------------------------------------------------------------------------------------------------------------------------------------------------------------------------------------------------------------------------------------------------------GGAGTTCA-ATATAT---TGCAGATAATCAATTATATAATAGTATCATTACTGCTCATGCAATATTAATGATCTTCTTTATGGT------TATGCCGGCTTTAATTGGAGGTTTTGGTAATTTCTTATTACCA…
	EU883403	--------------------------------------------------------------------------------------------------------------------------------------------------------------------------------------------------------------------------------------------------------------------------GGAGTTCA-ATATAT---TGCAGATAATCAATTATATAATAGTATAATTACTGCTCATGCTATTTTAATGATATTCTTTATGGT------TATGCCAGCTTTAATTGGAGGTTTTGGTAATTTCTTATTACCA…
	EU883404	--------------------------------------------------------------------------------------------------------------------------------------------------------------------------------------------------------------------------------------------------------------------------GGAGTTCA-ATATAT---TGCAGATAATCAATTATATAATAGTATAATTACTGCTCATGCTATATTAATGATATTCTTTATGGT------TATGCCGGCTTTAATTGGAGGTTTTGGTAATTTCTTATTACCA…
	EU678465	------------------------------------------------------------------------------------------------------------------------------------------------------------------------------------------------------------------------------ACAGCATTTTCTGTTTTAATTAGATTAGAATTAAGTG--GACCTGGTGTTCA-ATATAT---AGCAGATAACCAGCTATATAATAGTATCATTACAGCTCATGCTATATTAATGATATTCTTTATGGT------TATGCCTGCCTTAATCGGAGGTTTTGGTAATTTTTTATTACCT…
	EU678468	------------------------------------------------------------------------------------------------------------------------------------------------------------------------------------------------------------------------------ACAGCATTTTCTGTTTTAATTAGATTAGAATTAAGTG--GACCTGGTGTTCA-ATATAT---TGCAGATAATCAACTATATAACAGTATCATTACAGCTCATGCTATATTAATGATATTTTTTATGGT------TATGCCTGCCCTAATCGGGGGTTTTGGTAATTTTTTATTACCT…
	EU678419	------------------------------------------------------------------------------------------------------------------------------------------------------------------------------------------------------------------------------ACAGCATTTTCTGTTTTAATTAGATTAGAATTAAGTG--GACCTGGTGTTCA-ATATAT---TGCTGATAACCAACTATATAACAGTATCATTACAGCTCATGCTATATTAATGATATTCTTTATGGT------TATGCCTGCCTTAATTGGAGGTTTTGGTAATTTCTTATTACCT…
	EU678418	------------------------------------------------------------------------------------------------------------------------------------------------------------------------------------------------------------------------------ACAGCATTTTCTGTTTTAATTAGATTAGAATTAAGTG--GACCTGGTGTTCA-ATATAT---TGCAGATAACCAACTATATAACAGTATCATTACAGCTCATGCTATATTAATGATATTCTTTATGGT------TATGCCTGCCTTAATTGGAGGTTTTGGTAATTTCTTATTACCT…
	EU678469	------------------------------------------------------------------------------------------------------------------------------------------------------------------------------------------------------------------------------ACAGCATTTTCTGTTTTAATAAGACTAGAATTAAGTG--GACCTGGTGTTCA-ATATAT---TGCAGATAATCAACTATATAACAGTATCATTACAGCTCATGCTATAATAATGATATTTTTTATGGT------TATGCCTGCCTTAATCGGGGGTTTTGGTAATTTTTTATTGCCT…
	EU678436	------------------------------------------------------------------------------------------------------------------------------------------------------------------------------------------------------------------------------ACAGCATTTTCTGTTTTAATTAGATTAGAATTAAGTG--GACCTGGTGTTCA-ATATAT---TGCGGATAACCAACTGTATAATAGTATCATTACAGCTCATGCTATATTAATGATATTCTTTATGGT------TATGCCTGCCTTAATTGGAGGTTTTGGTAATTTCTTATTACCT…
	MH367296	------------------------------------------------------------------------------------------------------------------------------------ATGCAAATGGAAAGATGATTTAATTCTACTAATGCTAAAGATATAGGAACGTTGTATTTAATATTTGCCTTATTTTCAGGGTTATTAGGTACAGCTTTCTCCGTATTAATAAGATTAGAACTTAGCG--GTCCAGGTGTTCA-ATTTAT---TTCTAACAATCAATTATATAACAGTATTGTAACTGCACATGCCCTATTAATGATTTTCTTCATGGT------TATGCCAGCATTAATAGGAGGATTTGGAAATTTCCTTATGCCT…
	FJ663057	------------------------------------------------------------------------------------------------------------------------------------------------------------------------------------------------------------------------------ACAGCATTTTCAGTGTTAATAAGATTAGAATTAAGTG--GGCCAGGTGTTCA-ATTTAT---TTCTAATAACCAATTATATAATAGTATTATTACTGCTCACGCAATATTAATGATATTTTTCATGGT------TATGCCTGCTTTAATAGGAGGTTTCGGTAATTTCTTAATGCCT…
	JN574873	--------------------------------------------------------------------------------------------------------------------------------------------------------------------------------------------------------------------------------------------------------------------------------------TAT---TTCTAACAATCAACTATATAATAGTATTATTACTGCTCACGCTATATTAATGATATTCTTCATGGT------TATGCCTGCCTTAATTGGAGGTTTTGGTAACTTCTTGATGCCT…
	FJ663056	------------------------------------------------------------------------------------------------------------------------------------------------------------------------------------------------------------------------------ACAGCATTTTCAGTTTTGATTAGAATAGAATTAAGTG--GGCCAGGTGTGCA-ATATAT---TAGCGATAATCAACTATATAATAGTATAATAACAGCTCATGCTTTATTAATGATATTCTTTATGGT------TATGCCTGCTTTAATAGGAGGTTTTGGTAATTTCTTAATGCCT…
	MH784989	--------------------------------------------------------------------------------------------------------------------------------------------------------------------------------------------------------------TCAGGGKTTWMTAGGAACAGCATTTTCTGTATTAATTAGATTAGAATTAAGTG--GACCTGGTATACA-ATATAT---CTCAGACAATCAATTATATAATAGTATAATTACGGCACACGGAATATTAATGATATTCTTTATGGT------TATGCCCGCATTAATTGGAGGTTTTGGTAATTTCTTATTACCT…
	MH784975	---------------------------------------------------------------------------------------------------------------------------------------------------------------------------------------------------------------TCAGGGTTACTAGGAACAGCATTTTCTGTATTAATTAGATTAGAATTAAGTG--GACCTGGTATACA-ATATAT---CTCCGATAATCAATTATATAATAGTATAATTACGGCGCATGGGATCTTAATGATATTCTTTATGGT------TATGCCCGCATTAATTGGAGGTTTTGGTAATTTCTTATTACCT…
	MH784994	---------------------------------------------------------------------------------------------------------------------------------------------------------------------------------------------------------------TCAGGGTTATTAGGAACAGCATTTTCTGTACTGATAAGATTAGAGTTAAGTG--GACCAGGTGTACA-ATACAT---ATCAGATAACCAATTATATAACAGTATAATAACAGCTCATGCTATTTTAATGATATTTTTTATGGT------TATGCCAGCCTTAATAGGAGGGTTTGGTAACTTCTTAATGCCT…
	MH784980	--------------------------------------------------------------------------------------------------------------------------------------------------------------------------------------------------------------TGCAGGGTTAWTAGGAACAGCATTTTCTGTMTTAATAAGAGTAGAATTAAGYG--GGCCTGGTGTACA-ATACAT---ATCAGATAATCAATTATATAACAGTATAATAACAGCTCATGCTATTTTAATGATATTCTTTATGGT------TATGCCTGCCTTGATAGGAGGTTTTGGGAACTTCTTAATGCCT…
	MH784987	-------------------------------------------------------------------------------------------------------------------------------------------------------------------------------------------------------------------------TAGGAACAGCATTTTCTATCTTAATAAGACTAGAATTAAGTG--GACCTGGTGTACA-ATATAT---TTCAGATAACCAATTGTACAATAGTATAATTACAGCTCATGCAATTTTAATGATCTTCTTTATGGT------TATGCCAGCGTTAATAGGAGGTTTCGGTAATTTCTTAATGCCT…
	MH784976	-------------------------------------------------------------------------------------------------------------------------------------------------------------------------------------------------------------TTCAGGGTTTAYTAGGAACAGCATTTTCTATCTTAATAAGATTAGAGTTAAGTG--GACCTGGTGTACA-ATATAT---TTCAGATAATCAATTGTACAATAGTATAATTACAGCTCATGCAATTTTAATGATATTTTTTATGGT------TATGCCTGCGTTAATAGGAGGTTTTGGTAATTTCTTAATGCCT…
	MH784974	--------------------------------------------------------------------------------------------------------------------------------------------------------------------------------------------------------------TCAGGGTTTACTAGGAACAGCATTTTCTATCTTAATAAGACTAGAGTTAAGTG--GACCTGGTGTACA-ATATAT---TTCAGACAACCAGTTGTACAATAGTATAATTACAGCTCATGCAATTTTAATGATATTTTTTATGGT------TATGCCTGCGTTAATAGGAGGTTTTGGTAATTTCTTAATGCCT…
	MH784990	---------------------------------------------------------------------------------------------------------------------------------------------------------------------------------------------------------------TCAGGGTTATTAGGAACAGCATTTTCTGTGTTAATAAGATTGGAATTAAGTG--GACCGGGAGTACA-ATATAT---TTCAGATAATCAGTTATATAATAGTATAATAACAGCTCATGCCATTTTAATGATATTTTTCATGGT------TATGCCGGCATTAATAGGGGGATTTGGAAACTTCTTAATGCCT…
	MH784992	---------------------------------------------------------------------------------------------------------------------------------------------------------------------------------------------------------------CAGGGTTTAYTAGGAACAGCATTTTCTGTCTTAATAAGATTAGAATTAAGTG--GACCGGGAGTACA-ATATAT---TTCAGATAATCAATTATATAATAGTATAATAACAGCTCATGCCATTTTAATGATATTTTTCATGGT------TATGCCTGCATTAATCGGGGGATTTGGAAACTTCTTAATGCCT…
	MH784986	---------------------------------------------------------------------------------------------------------------------------------------------------------------------------------------------------------------TCAGGGTTAYTAGGAACAGCATTTTCTGTATTAATAAGATTAGAATTAAGTG--GGCCAGGCGTACA-GTATAT---ATCAGATAATCAATTATATAACAGTATAATAACAGCTCATGCTATTTTAATGATCTTTTTTATGGT------TATGCCTGCATTAATAGGAGGTTTTGGTAATTTTTTAATGCCT…
	MH784984	---------------------------------------------------------------------------------------------------------------------------------------------------------------------------------------------------------------TYAGGGTTAYTAGGAACAGCATTTTCTGTATTAATAAGATTAGAATTAAGTG--GACCAGGTGTACA-ATATAT---ATCAGATAACCAATTATATAATAGTATAATAACAGCTCACGCTATTTTGATGATATTTTTCATGGT------TATGCCTGCATTAATAGGAGGTTTTGGTAATTTCTTAATGCCT…
	MH784979	---------------------------------------------------------------------------------------------------------------------------------------------------------------------------------------------------------------TCAGGGTTAYTAGGAACAGCATTTTCAGTATTAATAAGATTAGAATTAAGTG--GACCAGGTGTCCA-ATATAT---ATCAGATAATCAATTATATAATAGTATAATTACAGCCCATGCCATTTTAATGATATTCTTCATGGT------TATGCCTGCGTTAATAGGAGGTTTTGGTAATTTCTTAATGCCT…
	MH784981	---------------------------------------------------------------------------------------------------------------------------------------------------------------------------------------------------------------TCAGGGTTTATAGGAACAGCATTTTCAGTATTAATAAGACTTGAATTAAGTG--GACCAGGTGTCCATATATAT---ATCAGATAATCAATTATATAATAGTATAATTACAGCCCATGCCATTTTAATGATATTCTTCATGGT------TATGCCAGCGTTAATAGGAGGTTTTGGTAATTTCTTAATGCCT…
	MH784991	--------------------------------------------------------------------------------------------------------------------------------------------------------------------------------------------------------------TCAGGGTTTATTAGGAACAGCATTTTCTGTATTAATAAGATTAGAATTGAGTG--GACCAGGTGTACA-ATATAT---CTCAGATAATCAACTATATAATAGTATAATAACAGCTCATGCTATATTAATGATATTCTTCATGGT------TATGCCTGCATTAATAGGTGGATTTGGTAATTTCCTTATGCCT…
	MH784985	---------------------------------------------------------------------------------------------------------------------------------------------------------------------------------------------------------------TCAGGGTTWMTAGGAACAGCATTTTCTGTATTAATAAGATTAGAATTAAGTG--GACCTGGTGTACA-ATATAT---ATCAGATAATCAATTATATAATAGTATAATAACAGCTCATGCTATTTTAATGATATTCTTCATGGT------TATGCCTGCATTAATTGGTGGATTTGGAAACTTTTTAATGCCT…
	MH784978	--------------------------------------------------------------------------------------------------------------------------------------------------------------------------------------------------------------TCAGGGGTTACTAGGAACAGCATTTTCTGTATTAATAAGATTAGAATTAAGTG--GACCTGGTGTACA-ATATAT---ATCAGATAACCAATTATATAATAGTATAATAACAGCTCATGCTATTTTAATGATATTTTTCATGGT------TATGCCTGCATTAATAGGAGGATTTGGAAATTTCTTAATGCCT…
	MH784977	--------------------------------------------------------------------------------------------------------------------------------------------------------------------------------------------------------------TCAGGGTTTAYTAGGAACAGCATTTTCTGTATTAATAAGATTAGAATTAAGTG--GACCTGGTGTACA-ATATAT---ATCAGATAACCAATTATATAATAGTATAATAACAGCTCATGCTATTTTAATGATATTCTTCATGGT------TATGCCTGCACTAATAGGTGGATTTGGTAACTTCTTAATGCCT…
	JN574872	--------------------------------------------------------------------------------------------------------------------------------------------------------------------------------------------------------------------------------------------------------------------------------------TAT---AGCAGACAATCAATTATATAATAGTATTATTACAGCTCACGCTTTATTAATGATATTCTTTATGGT------TATGCCAGCTTTAATAGGTGGTTTTGGTAATTTCCTATTACCT…
	GQ503090	--------------------------------------------------------------------------------------------------------------------------------------------------------------------------------------------------------------------GATATTAGGTACTGCTTTTTCAGTTTTAATAAGATTAGAGCTTAGCG--GACCTGGTGTTCA-ATTTAT---AGGAAATAACCAATTATATAATAGTATTGTTACAGCTCACGCTATATTAATGATATTCTTTATGGT------TATGCCTGCTTTAATCGGTGGATTTGGTAATTTCTTAATGCCA…
	KP296921	------------------------------------------------------------------------------------------------------------------------------------------------------------------------------------------------------------------------------ACGGCATTTTGTGTTTGAATACGATTAGAACTTAGCG--GACCTGGAGTTCA-ATTTAT---ATCAAACAATCAATTATATAACAGTATCGTTACAGCTCACGCACTTTTAATGATATTCTTTATGGT------TATGCCTGCCTTAATCGGAGGATTCGGTAATTTCCTTATGCCT…
	KY924883	------------------------------------------------------------------------------------------------------------------------------------ATGGGTATGGAAAGATGATTTAATTCAACTAACGCTAAAGATATAGGAACTTTATATTTAATATTTGCTCTATTTTCAGGGTTATTAGGAACAGCAATGTCAGTACTAATAAGACTAGAACTTAGTG--GACCAGGAGTTCA-ATTTAT---ATCAAATAACCAATTATACAACAGTATCGTTACAGCTCACGCTTTATTAATGATATTCTTTATGGT------TATGCCTGCCTTAATTGGAGGATTTGGTAATTTCCTTATGCCT…
	FJ663051	------------------------------------------------------------------------------------------------------------------------------------------------------------------------------------------------------------------------------ACAGCATTTTCTGTTTTAATAAGATTAGAATTAAGTG--GACCAGGTGTTCA-GTTTAT---TTCTAATAACCAGCTATATAATAGTATTATAACAGCTCATGCCATTTTAATGATATTTTTTATGGT------TATGCCTGCTTTAATAGGAGGATTTGGTAATTTTTTAATGCCT…
	KX108949	---------------------------------------------------------------------------------------------------------------------------------------------------------------------------GATATAGGAACTTTATATTTAATTTTTGCTTTATTTTCTGGATTATTAGGTACAGCTTTCTCTGTATTAATAAGATTAGAATTAAGTG--GACCAGGAGTTCA-ATATAT---TGCAGATAATCAATTATATAATAGTATAATAACAGCACATGCTATACTGATGATTTTCTTTATGGT------TATGCCAGCATTAATTGGAGGTTTTGGTAACTTCCTAATGCCT…
	KT918406	------------------------------------------------------------------------------------------------------------------------------------ATGGGACTAGAGAGATGATTTTTGTCAACGAACGCTAAAGATATAGGAACTTTATATTTAATTTTTGCTTTATTTTCTGGATTATTAGGTACAGCTTTCTCTGTATTAATAAGATTAGAACTAAGTG--GACCAGGAGTTCA-ATATAT---TGCAGATAATCAATTATATAATAGTATAATAACAGCACATGCTATACTGATGATTTTCTTTATGGT------TATGCCAGCATTAATTGGAGGTTTTGGTAACTTCCTAATGCCT…
	KP987532	---------------------------------------------------------------------------------------------------------------------------------------------------------------------------------------------------------------------------GGTACAGCTTTCTCTGTATTAATAAGATTAGAATTAAGTG--GACCAGGTGTTCA-ATATAT---TTCAGATAACCAATTATATAATAGTATAATTACAGCACATGCTATACTTATGATATTCTTTATGGT------TATGCCGGCATTAATTGGAGGTTTTGGTAACTTCTTAATGCCT…
	KP987546	---------------------------------------------------------------------------------------------------------------------------------------------------------------------------------------------------------------------------GGTACAGCTTTCTCTGTATTAATAAGATTAGAATTAAGTG--GACCAGGAGTTCA-ATATAT---TTCAGATAACCAATTATATAATAGTATAATTACAGCTCATGCTATACTTATGATATTCTTTATGGT------TATGCCTGCATTAATCGGAGGTTTTGGTAACTTCTTAATGCCT…
	KP987535	---------------------------------------------------------------------------------------------------------------------------------------------------------------------------------------------------------------------------GGTACAGCTTTCTCTGTATTAATAAGATTAGAGTTAAGTG--GACCAGGTGTTCA-ATATAT---TTCTGATAACCAATTATATAACAGTATAATAACAGCACACGCTATATTAATGATATTCTTTATGGT------TATGCCAGCCTTAATAGGAGGTTTTGGTAATTTCTTAATGCCT…
	KP987530	---------------------------------------------------------------------------------------------------------------------------------------------------------------------------------------------------------------------------GGTACAGCTTTCTCTGTATTAATAAGATTAGAATTAAGTG--GACCAGGTGTTCA-ATATAT---TTCGGATAACCAATTATATAATAGTATAATTACAGCGCACGCCATATTAATGATATTCTTTATGGT------TATGCCTGCATTAATAGGAGGTTTTGGTAACTTTTTAATGCCT…
	KP987537	---------------------------------------------------------------------------------------------------------------------------------------------------------------------------------------------------------------------------GGGACAGCTTTCTCTGTATTAATAAGATTAGAATTAAGTG--GACCGGGTGTTCA-ATATAT---TTCAGATAACCAATTATATAATAGTATAATAACAGCACACGCTATATTAATGATATTCTTCATGGT------TATGCCAGCATTAATAGGAGGTTTTGGGAATTTCCTTATGCCT…
	MZ407497	---------------------------------------------------------------------------------------------------------------------------------------------------------------------------------------------------------------------------------------------------------------------------------------------------------------------------------------------------------------------ATGCCAGCATTCATAGGGGGTTTTGGTAATTTCCTTATGCCT…
	KP987550	---------------------------------------------------------------------------------------------------------------------------------------------------------------------------------------------------------------------------GGTACAGCCTTCTCTGTATTAATTAGATTAGAATTAAGTG--GACCAGGTGTTCA-ATATAT---CTCTGATAACCAATTATATAATAGTATAATAACAGCGCACGCTATATTAATGATATTCTTCATGGT------TATGCCAGCATTAATAGGGGGTTTTGGTAATTTCCTTATGCCT…
	HM595942	-----------------------------------------------------------------------------------------------------------------------------------------------------------------------------------------------------------ATTCTCAGGATTATTAGGTACTGCTATGTCAGTATTAATAAGATTAGAATTAAGTG--GACCAGGAGTACA-ATTCAT---ATCAAATAACCAATTATATAATAGTATCGTAACAGCTCACGCTTTATTAATGATATTCTTTATGGT------TATGCCTGCATTAATCGGAGGATTTGGAAATTTCCTAATGCCA…
	FJ501247	-----------------------------------------------------------------------------------------------------------------------------------------------------------------------------------------------------------------------------------------------------------------------------------TCATAT-----CAAATAACCAATTATATAACAGTATCGTTACAGCTCACGCTTTATTAATGATATTCTTTATGGT------TATGCCTGCATTAATCGGAGGATTTGGAAATTTCCTAATGCCA…
	FJ501225	--------------------------------------------------------------------------------------------------------------------------------------------------------------------------------------------------------------------------------------------------------------------------------------TAT---AAGTAATAACCAATTATATAACAGTATTATTACAGCTCACGCTATATTAATGATATTCTTTATGGT------TATGCCTGCATTAATTGGAGGATTTGGTAACTTCTTAATGCCT…
	DQ311640	----------------------------------------------------------------------------------------------------------------------------------------------------------------------------------------------------------------------------------------------------------------GTG--GACCTGGGGTTCA-ATTTAT---AGCAAATAATCAATTATATAACAGTATAATAACAGCTCACGCTATATTAATGATATTCTTCATGGT------TATGCCTGCTTTAATAGGAGGATTCGGTAACTTCTTAATGCCT…
	KR733105	----------------------------------------------------------------------------------------------------------------------------------------------------------------------------------------------------------------------------------------------------GATTAGAATTAAGTG--GACCAGGAGTTCA-ATTTAT---AGCAAATAATCAATTATATAACAGTATAATAACAGCTCACGCTATATTAATGATATTTTTTATGGT------TATGCCTGCTTTAATAGGAGGATTTGGTAACTTCTTAATGCCT…
	OM782667	------------------------------------------------------------------------------------------------------------------------------ATGTCAATGGGTATAGAAAGATGATTTACATCTACTAATGCCAAAGATATAGGAACATTATATTTAATATTTGCCTTATTTTCTGGATTATTAGGTACAGCATTTTCTGTATTAATAAGATTAGAATTAAGTG--GACCAGGAGTTCA-ATTTAT---AGCAAATAATCAATTATATAACAGTATAATAACAGCTCACGCTATATTAATGATATTTTTTATGGT------TATGCCTGCTTTAATAGGAGGATTTGGTAACTTCTTAATGCCT…
	MW387533	------------------------------------------------------------------------------------------------------------------------------ATGTCAATGGGTATAGAAAGATGATTTAATTCTACTAATGCCAAAGATATAGGTACATTATATTTAATATTTGCTTTATTTTCTGGATTATTAGGTACAGCATTTTCTGTATTAATAAGATTAGAATTGAGTG--GACCTGGGGTTCA-ATTCAT---AGCAAATAATCAATTATACAATAGTATAATAACAGCTCATGCTATATTAATGATATTCTTCATGGT------TATGCCTGCATTAATTGGAGGATTTGGTAACTTCTTAATGCCT…
	MH734937	------------------------------------------------------------------------------------------------------------------------------ATGTCAATGGGTATAGAAAGATGATTTAATTCTACTAATGCCAAAGATATAGGTACATTATATTTAATATTTGCTTTATTTTCTGGATTATTAGGTACAGCATTTTCTGTATTAATAAGATTAGAATTGAGTG--GACCTGGGGTTCA-ATTCAT---AGCAAATAATCAATTATACAATAGTATAATAACAGCTCATGCTATATTAATGATATTCTTCATGGT------TATGCCTGCATTAATTGGAGGATTTGGTAACTTCTTAATGCCT…
	FJ663054	------------------------------------------------------------------------------------------------------------------------------------------------------------------------------------------------------------------------------ACAGCATTTTCAGTATTAATAAGATTAGAACTTAGTG--GACCTGGAGTTCA-ATTTAT---TTCAAATAACCAATTATATAATAGTATAATTACAGCACATGCTATATTAATGATATTCTTCATGGT------TATGCCTGCATTAATTGGAGGTTTCGGTAATTTTTTAATGCCT…
	FJ663053	------------------------------------------------------------------------------------------------------------------------------------------------------------------------------------------------------------------------------ACAGCATTTTCAGTATTAATTAGATTAGAACTTAGTG--GACCTGGAGTTCA-ATTTAT---TTCAAATAACCAATTATATAATAGTATTATTACAGCACATGCTATATTAATGATATTCTTTATGGT------TATGCCTGCATTAATTGGAGGTTTCGGTAATTTCTTAATGCCT…
	FJ663055	------------------------------------------------------------------------------------------------------------------------------------------------------------------------------------------------------------------------------ACAGCATTTTCAGTATTGATAAGATTAGAACTTAGTG--GACCTGGTGTTCA-ATTTAT---TGCAAATAACCAATTATATAACAGTATTATAACAGCTCACGCTATTTTAATGATATTCTTCATGGT------TATGCCAGCATTAATAGGAGGATTTGGAAACTTTTTAATGCCT…
	FJ501246	---------------------------------------------------------------------------------------------------------------------------------------------------------------------------------------------------------------------------------------TCAGTATTAATAAGATTAGAACTTAGTG--GACCTGGGGTTCA-ATTTAT---TGCAAATAACCAATTATATAACAGTATTATAACAGCTCACGCCATTTTAATGATATTCTTTATGGT------TATGCCAGCATTAATAGGAGGATTTGGAAATTTTCTAATGCCT…
	FJ501248	-----------------------------------------------------------------------------------------------------------------------------------------------------------------------------------------------------------------------------------------------------------------------------------TTATAT-----CTAATAACCAACTATATAATAGTATTATTACAGCTCACGCTATATTAATGATATTTTTTATGGT------TATGCCTGCTTTAATAGGTGGATTTGGTAATTTCTTAATGCCT…
	JN574861	--------------------------------------------------------------------------------------------------------------------------------------------------------------------------------------------------------------------------------------------------------------------------------------TAT---TTCTAATAACCAATTATATAATAGTATTATTACAGCTCACGCTATTTTAATGATATTCTTTATGGT------TATGCCTGCCTTAATAGGAGGATTTGGTAACTTCTTAATGCCT…
	MT118656	------------------------------------------------------------------------------------------------------------------------------ATGTCTATGGGTTTTGAAAGATGATTTAATTCTACTAATGCTAAAGATATAGGTACATTATATTTAATATTTGCTCTTTTCTCAGGATTATTAGGTACAGCCTTCTCAGTGTTAATAAGATTAGAATTAAGTG--GACCAGGTGTTCA-ATTTAT---TTCAAATAATCAATTATATAATAGTATTATAACAGCACATGCTATATTAATGATTTTCTTCATGGT------TATGCCAGCATTAATCGGTGGATTTGGTAATTTCTTAATGCCT…
	JN574860	--------------------------------------------------------------------------------------------------------------------------------------------------------------------------------------------------------------------------------------------------------------------------------------TAT---TTCAAACAATCAATTATATAATAGTATTATTACAGCTCACGCTATATTAATGATTTTCTTCATGGT------TATGCCTGCATTAATAGGTGGATTTGGAAATTTCTTGATGCCT…
	JN574862	--------------------------------------------------------------------------------------------------------------------------------------------------------------------------------------------------------------------------------------------------------------------------------------TAT---TTCCAATAATCAATTATATAATAGTATTATTACAGCTCACGCTATATTAATGATTTTCTTTATGGT------TATGCCCGCATTAATAGGTGGATTTGGTAATTTCTTGATGCCT…
	JN574863	--------------------------------------------------------------------------------------------------------------------------------------------------------------------------------------------------------------------------------------------------------------------------------------TAT---TTCTAATAATCAATTATATAATAGTATTATTACAGCCCATGCTATTTTAATGATATTCTTTATGGT------TATGCCTGCATTAATAGGAGGATTTGGTAATTTCTTAATGCCT…
	JN574859	--------------------------------------------------------------------------------------------------------------------------------------------------------------------------------------------------------------------------------------------------------------------------------------TAT---TTCAAACAATCAATTGTATAATAGTATTATTACAGCTCATGCTATCTTAATGATATTCTTCATGGT------TATGCCTGCATTAATAGGTGGATTTGGTAACTTCTTAATGCCT…
	JN574871	--------------------------------------------------------------------------------------------------------------------------------------------------------------------------------------------------------------------------------------------------------------------------------------TAT---TTCAAATAATCAATTATATAACAGTATTATTACAGCTCATGCTATTTTAATGATATTCTTCATGGT------TATGCCTGCATTAATTGGTGGATTTGGTAATTTCTTAATGCCT…
	JN574865	--------------------------------------------------------------------------------------------------------------------------------------------------------------------------------------------------------------------------------------------------------------------------------------TAT---TTCTAATAATCAATTATATAACAGTATCATCACAGCTCATGCCATTTTAATGATATTCTTTATGGT------TATGCCTGCATTAATAGGAGGATTTGGTAATTTCTTGATGCCT…
	FJ501222	--------------------------------------------------------------------------------------------------------------------------------------------------------------------------------------------------------------------------------------------------------------------------------------TAT---TTCAAATAATCAATTATATAACAGTATTATTACAGCTCACGCTATTTTAATGATATTCTTCATGGT------TATGCCTGCATTAATTGGAGGATTTGGTAATTTCTTAATGCCT…
	FJ501236	--------------------------------------------------------------------------------------------------------------------------------------------------------------------------------------------------------------------------------------------------------------------------------------TAT---TTCTAATAACCAGTTATATAATAGTATTATAACAGCTCATGCTATTTTAATGATATTCTTTATGGT------TATGCCTGCTTTAATTGGAGGTTTTGGTAATTTTTTAATGCCT…
	FJ501232	--------------------------------------------------------------------------------------------------------------------------------------------------------------------------------------------------------------------------------------------------------------------------------------TAT---CTCGAATAATCAATTATATAATAGTATTATTACAGCTCACGCTATTTTAATGATATTCTTCATGGT------TATGCCTGCCTTAATCGGGGGATTTGGTAACTTTTTAATGCCT…
	MT010910	------------------------------------------------------------------------------------------------------------------------------ATGTCTATGGGTATGGAAAGATGATTTAATTCAACAAATGCTAAAGATATAGGTACATTGTATTTAATATTCGCTCTTTTCTCTGGATTATTAGGTACAGCCTTTTCAGTGTTAATTAGACTTGAACTTAGTG--GGCCAGGAGTTCA-ATATAT---TTCTAATAATCAATTATATAACAGTGTAATTACAGCTCACGCTATATTAATGATATTCTTCATGGT------TATGCCTGCCTTAATAGGTGGGTTTGGAAATTTTTTAATGCCT…
	FJ590532	-------------------------------------------------------------------------------------------------------------------------------------------------------------------------------------------------------------------GATTATTAGGTACAGCCTTTTCAGTGTTAATTAGACTTGAACTTAGCG--GGCCAGGAGTTCA-ATATAT---TTCTAATAATCAATTATATAACAGTGTAATTACAGCTCACGCTATATTAATGATATTCTTCATGGT------TATGCCTGCATTAATAGGTGGGTTTGGAAATTTTTTAATGCCT…
	KF467351	--------------------------------------------------------------------------------------------------------------------------------------------------------------------------------------------------------------------------------------------------------------------------------------------------------------TAACAGTGTAATTACAGCTCACGCTATATTAATGATATTCTTCATGGT------TATGCCAGCATTAATAGGTGGGTTTGGTAATTTTTTAATGCCT…
	MT010933	------------------------------------------------------------------------------------------------------------------------------ATGTCTATGGGTATGGAAAGATGATTTAATTCAACAAATGCTAAAGATATAGGTACATTGTATTTAATATTCGCTCTTTTCTCTGGATTATTAGGTACAGCTTTTTCAGTGTTAATTAGACTTGAACTTAGTG--GGCCAGGAGTTCA-ATATAT---TTCTAATAATCAATTATATAACAGTGTAATTACAGCTCACGCTATATTAATGATATTCTTCATGGT------TATGCCCGCATTAATAGGTGGGTTTGGAAATTTTTTAATGCCT…
	FJ501239	-------------------------------------------------------------------------------------------------------------------------------------------------------------------------------------------------------------------------------------------------------------------------AGGAGTTCA-ATATAT---TTCTAATAATCAATTATATAACAGTGTAATTACAGCTCACGCTATATTAATGATATTCTTCATGGT------TATGCCAGCATTAATAGGTGGGTTTGGAAATTTTTTAATGCCT…
	MT010917	------------------------------------------------------------------------------------------------------------------------------ATGTCTATGGGTCTGGAAAGATGATTTAATTCAACAAATGCTAAAGATATAGGTACATTGTATTTAATATTCGCCCTTTTCTCTGGATTATTAGGTACAGCCTTTTCAGTGTTAATTAGACTTGAACTTAGTG--GGCCAGGGGTTCA-ATATAT---TTCTAATAATCAATTATATAACAGTGTAATTACAGCTCACGCTATATTAATGATATTCTTCATGGT------TATGCCTGCATTAATAGGTGGGTTTGGTAATTTTTTAATGCCT…
	MT010914	------------------------------------------------------------------------------------------------------------------------------ATGTCTATGGGTATGGAAAGATGATTTAATTCAACAAATGCTAAAGATATAGGTACATTGTATTTAATATTCGCTCTTTTCTCTGGATTATTAGGTACAGCCTTTTCAGTGTTAATTAGACTTGAACTTAGTG--GGCCAGGAGTTCA-ATATAT---TTCTAATAATCAATTATATAACAGTGTAATTACAGCTCACGCTATATTAATGATATTCTTCATGGT------TATGCCTGCATTAATAGGTGGGTTTGGTAATTTTTTAATGCCT…
	MT036643	------------------------------------------------------------------------------------------------------------------------------ATGTCTATGGGTATGGAAAGATGATTTAATTCTACAAATGCTAAAGATATAGGTACACTATATTTAATCTTCGCTCTTTTCTCAGGATTATTAGGAACAGCTTTTTCAGTGTTAATTAGACTTGAACTTAGTG--GACCTGGAGTACA-ATATAT---TTCTAATAATCAATTATATAACAGTGTAATTACAGCTCACGCTATATTAATGATATTCTTCATGGT------TATGCCTGCATTAATAGGTGGATTTGGTAATTTCTTAATGCCT…
	KF467360	--------------------------------------------------------------------------------------------------------------------------------------------------------------------------------------------------------------------------------------------------------------------------------------------------------------AAACAGTGTAATTACAGCTCACGCTATATTAATGATATTCTTCATGGT------TATGCCTGCATTAATAGGTGGATTTGGAAATTTCTTAATGCCT…
	MW182660	------------------------------------------------------------------------------------------------------------------------------ATGTCTATGGGTATGGAAAGATGATTTAATTCTACAAATGCTAAAGATATAGGTACACTATATTTAATCTTCGCTCTTTTCTCAGGATTATTAGGAACAGCTTTTTCAGTGTTAATTAGACTTGAACTTAGTG--GACCTGGAGTACA-ATATAT---TTCTAATAATCAATTATATAACAGTGTAATTACAGCTCACGCTATATTAATGATATTCTTCATGGT------TATGCCTGCATTAATAGGTGGATTCGGAAATTTTCTAATGCCT…
	MW182656	------------------------------------------------------------------------------------------------------------------------------ATGTCTATGGGTATGGAAAGATGATTTAATTCTACAAATGCTAAAGATATAGGTACACTATATTTAATCTTCGCTCTTTTCTCAGGATTATTAGGAACAGCTTTTTCAGTGTTAATTAGACTTGAACTTAGTG--GACCTGGAGTACA-ATATAT---TTCTAATAATCAATTATATAACAGTGTAATTACAGCTCACGCTATATTAATGATATTCTTCATGGT------TATGCCTGCATTAATAGGTGGATTCGGAAATTTTCTAATGCCT…
	JN574858	--------------------------------------------------------------------------------------------------------------------------------------------------------------------------------------------------------------------------------------------------------------------------------------TAT---TTCTAATAACCAATTATATAATAGTGTAATTACAGCTCACGCTATATTAATGATATTCTTCATGGT------TATGCCTGCATTAATAGGAGGATTTGGTAATTTCTTAATGCCT…
	FJ501234	--------------------------------------------------------------------------------------------------------------------------------------------------------------------------------------------------------------------------------------------------------------------------------------TAT---TTCTAATAATCAATTATATAATAGTGTAATTACAGCTCACGCCATATTAATGATATTCTTTATGGT------TATGCCTGCATTAATAGGGGGATTTGGTAATTTCTTAATGCCT…
	FJ501230	--------------------------------------------------------------------------------------------------------------------------------------------------------------------------------------------------------------------------------------------------------------------------------------TAT---TTCTAATAATCAATTATATAACAGTGTAATTACAGCTCACGCTATATTAATGATATTCTTCATGGT------TATGCCTGCATTAATTGGGGGATTTGGAAATTTCTTAATGCCT…
;
end;
