# Supplementary material for: A novel taxonomic database for eukaryotic mitochondrial cytochrome oxidase subunit I gene (eKOI), with a focus on protists diversity
Source: Database (Oxford). 2025 Sep 24;2025:baaf057. doi: 10.1093/database/baaf057 (PMC12462617; doi:10.1093/database/baaf057)
Supplement: baaf057_Supplemental_File [file baaf057_supplemental_file.zip › 2_alignment_eKOI/basidiomycota.nex]

#NEXUS
begin data;
	dimensions ntax=151 nchar=1656;
	format datatype=dna missing=? gap=-;
	matrix
	HQ317615	---------------------------------------------------------------------------------GCTAAGGATATTGCCATTCTATATTTTGTATTTGGACTATTTTCAGCACTACTAGGGACAGGGATATCAGTTCTAATTAGACTAGAGCTAAGTGCTCCAGGAGTAGGGGTACTACATGGGGATAATCAGCTATACAACACGATTGTAACAGCGCATGCGTTTATAATAATTTTCTTCTTTGTAATACCGGTAGCAGTAGGAGGATTTGGGAATTATCTATGTCCTGTAATAGTAGGAGCACCTGATATAGCCTTTCCAAGGCTGAATAACATTAGTTTTTGACTGCTATGCCCGAGTCTAATTCTTCTAATAGCGAGT…
	HQ317616	-------------------------------------------------------------------------------------------------TTCTATATTTTGTATTTGGACTATTTTCAGCACTACTAGGGACAGGGATATCAGTTCTAATTAGACTAGAGCTAAGTGCACCAGGGGTAGGGGTACTACATGGGGATAATCAGCTATACAACACGATTGTAACAGCGCATGCGTTTATAATAATTTTCTTCTTTGTAATACCTGTAGCAGTAGGAGGATTTGGGAATTATCTATGTCCAGTAATAGTAGGAGCACCCGATATAGCGTTTCCAAGGCTAAATAACATTAGTTTTTGACTACTATGCCCGAGTATAATTCTTCTAATAGCGAGT…
	HQ317614	---------------------------------------------------------------------------------GCTAAGGATATTGCCATTCTATATTTTGTATTTGGGCTATTTTCAGCACTTCTAGGGACAGGGATATCCATTCTGATTAGGCTAGAGCTAAGTGCGCCGGGTGTAGGGGTACTACATGGGGACAATCAGCTATACAACACGATTGTAACAGCCCACGCGTTCATAATAATTTTCTTTTTTGTAATGCCAGTAGCGGTAGGAGGGTTTGGGAATTATCTGTGTCCAGTAATAGTAGGTGCACCCGATATGGCCTTTCCGAGGCTGAACAACATTAGTTTTTGGCTGCTATGCCCGAGTCTAATTCTTCTAGTAGCGAGC…
	HQ317613	---------------------------------------------------------------------------------GCTAAGGATATTGCCATTCTATATTTTGTATTTGGGCTATTTTCAGCACTTCTAGGGACAGGGATATCCATTCTGATTAGGCTAGAGCTAAGTGCGCCGGGAGTAGGGGTACTACATGGGGACAATCAGCTATACAACACGATTGTAACAGCCCACGCGTTCATAATAATTTTCTTTTTTGTAATGCCAGTAGCGGTAGGAGGGTTTGGGAATTATCTATGTCCGGTAATAGTAGGTGCACCAGATATGGCCTTTCCGAGGCTGAATAACATTAGTTTTTGACTACTATGCCCGAGTCTAATTCTTCTAGTAGCGAGC…
	HQ012475	---------------------------------------------------------------------------------GCTAAGGATATTGCCATTCTATATTTTGTATTTGGGCTATTTTCAGCACTTCTTGGGACAGGGATATCCATTCTGATTAGACTTGAGCTAAGTGCGCCGGGGGTAGGGGTACTTCATGGGGACAATCAGCTATACAACACGATTGTAACAGCCCATGCGTTCATAATAATTTTCTTTTTTGTAATGCCTGTTGCGGTAGGAGGATTTGGGAATTATCTATGTCCGGTAATAGTTGGTGCGCCAGATATGGCTTTTCCAAGGCTGAATAATATTAGTTTTTGACTACTATGCCCGAGTCTAATTCTTCTTGTTGCGAGT…
	HQ317619	---------------------------------------------------------------------------------GCTAAGGATATTGCCATTCTATATTTTGTATTTGGGCTATTTTCAGCACTTCTAGGGACAGGGATATCTATTCTGATCAGGCTAGAACTAAGTGCGCCGGGTGTGGGGGTACTACATGGGGACAATCAGCTATACAACACGATTGTAACAGCCCACGCGTTCATAATAATTTTCTTTTTTGTAATGCCAGTTGCGGTAGGAGGATTTGGGAATTATCTATGTCCGGTAATAGTAGGTGCGCCAGATATGGCCTTTCCAAGGCTAAATAATATTAGTTTTTGACTACTATGCCCGAGTCTAATTCTTCTAGTAGCGAGT…
	HQ317620	--------------------------------------------------------------------------------TTCTAAGGATATTGCCATTCTATATTTTGTATTTGGGCTATTTTCAGCACTTCTAGGGACGGGGATATCGATTCTGATTAGACTAGAGCTAAGTGCTCCGGGTGTGGGGGTACTACATGGGGACAATCAGCTATACAACACGATTGTAACAGCCCACGCGTTCATAATAATTTTCTTTTTTGTAATGCCAGTAGCGGTAGGAGGGTTTGGGAATTATCTATGTCCGGTAATAGTAGGAGCGCCAGATATGGCCTTTCCAAGGCTGAATAATATTAGTTTTTGACTACTATGCCCGAGTCTAATTCTACTAGTAGCGAGT…
	HQ012485	---------------------------------------------------------------------------------GCTAAGGATATTGCCATTCTATATTTTGTATTTGGGCTATTTTCAGCACTTCTAGGGACAGGGATATCGATTCTGATTAGACTAGAGCTAAGTGCGCCGGGGGTAGGGGTACTACATGGGGACAATCAGCTATACAACACGATTGTAACAGCCCACGCGTTCATAATAATTTTCTTTTTTGTAATGCCAGTTGCGGTAGGAGGATTTGGGAATTATCTATGTCCGGTAATAGTAGGTGCGCCAGATATGGCCTTTCCAAGGCTGAATAATATTAGTTTTTGACTACTATGCCCGAGTCTAATTCTTCTAGTAGCGAGT…
	GU049509	------------------------------------------------------------------------------------------------------TATTTTGTATTTGGGCTATTTTCAGCACTTCTAGGGACAGGGATATCTATTCTGATTAGACTAGAGCTAAGTGCGCCGGGGGTAGGTGTACTACATGGGGACAATCAGCTATACAACACGATTGTAACAGCCCACGCATTCATAATAATTTTCTTTTTTGTAATGCCAGTTGCGGTAGGGGGATTTGGGAATTATCTATGTCCGGTAATAGTAGGTGCGCCAGATATAGCCTTTCCAAGGCTGAATAATATTAGTTTTTGACTACTATGTCCGAGTCTAATTCTTCTAGTAG-----…
	FJ666491	------------------------------------------------------------------------------------------------------TATTTTGTATTTGGGCTATTTTCAGCACTTCTAGGGACAGGAATGTCCATTCTAATTAGGCTAGAGCTAAGTGCGCCGGGAGTAGGGATTCTGCACGGAGACAATCAGCTCTACAACACGGTCGTCACAGCACACGCGTTCCTGATGATTTTCTTTTTTGTAATGCCCGTTGCAGTCGGGGGATTCGGGAATTACCTGTGTCCCGTTATGGTAGGAGCGCCTGATATAGCGTTTCCTAGGCTAAACAACATTTCGTTCTGACTGCTTTGCCCAAGTATTATTCTACTTCTAG-----…
	FJ666490	------------------------------------------------------------------------------------------------------TATTTTGTATTTGGGCTATTTTCAGCACTTCTAGGTACAGGGATGTCAATTCTAATTAGGCTGGAGCTAAGTGCGCCAGGTGTTGGAATTCTACACGGAGACAACCAACTCTATAATGTCGTAGTGACGGCACACGCATTTCTAATGATTTTCTTTTTTGTTATGCCTGTCGCTGTTGGAGGATTTGGTAATTACCTTTGTCCAGTTATAGTTGGAGCACCCGATATAGCGTTCCCAAGGCTCAACAACATTTCGTTTTGACTGCTTTGCCCTAGTCTTATTCTACTTCTAG-----…
	FJ666488	------------------------------------------------------------------------------------------------------TATTTTGTATTTGGGCTATTTTCTGCTCTTCTAGGTACTGGGATGTCAATTCTAATTAGGCTGGAGCTAAGTGCGCCAGGTGTTGGAATTCTACACGGAGACAACCAACTCTATAATGTCGTAGTGACGGCACACGCATTTCTAATGATTTTCTTTTTTGTTATGCCAGTCGCTGTTGGAGGATTTGGTAATTACCTTTGTCCTGTAATAGTAGGAGCGCCTGATATAGCGTTCCCAAGGCTTAACAACATTTCGTTTTGACTGCTTTGCCCTAGTCTTATCCTTCTTCTAG-----…
	FJ666489	------------------------------------------------------------------------------------------------------TATTTTGTATTTGGGCTATTTTCAGCACTTCTAGGTACAGGGATGTCAATTCTAATTAGGCTGGAGCTAAGTGCGCCAGGTGTTGGAATTCTACACGGAGACAACCAACTTTATAATGTCGTAGTGACGGCACACGCATTTCTAATGATTTTCTTTTTTGTTATGCCTGTCGCTGTTGGAGGATTTGGTAATTACCTTTGTCCTGTAATAGTAGGAGCGCCAGATATAGCGTTCCCAAGGCTTAACAACATTTCGTTTTGACTGCTTTGCCCAAGTCTTATCCTTCTTCTAG-----…
	AY312031	-----------------------------------------------------------------------------------------------------------TTTATTTGGTATGTGATCTGGATTAGTTGGGACTGCACTTAGTCTTTTAATTCGAGCTGAGCTTGGACAACCTGGT------GCCCTTTTAGGCGATGATCAGTTATACAATGTTATTGTAACAGCCCATGCTTTTGTAATGATTTTCTTTTTAGTAATGCCTATAATAATTGGTGGTTTTGGAAACTGACTGACTCCATTAATGCTTGGGGCTCCAGATATGGCTTTTCCTCGGTTAAATAATATAAGTTTTTGGTTATTGCCCCCTGCATTGTTGCTTCTACTTTCTTCA…
	MT362617	---------------------------------------------------TTGTTGACCCGTTGGCTGTTTAGCACGAACGCTAAAGACATCGGTACCCTGTACCTAATCTTTGCTGTGTTTAGTGGTATGCTAGGTACTGCATTCAGTGTGCTTATCCGTATGGAGCTAGCAGCACCGGGTGTACAGTATTTACAAGGCAACCACCAACTGTACAACGTCGTAATTACAGCACATGCACTGCTAATGATCTTCTTCATGGTTATGCCTGCACTGGTCGGGGGATATGGCAATTATTTAGTGCCTGTTCAAATTGGGGCGCCTGATATGGCCTTCCCACGGCTTAATAACATCAGCTTTTGACTGCTACCGCCGTCATTAGTGCTGTTATTAGCTAGC…
	MF422653	---------------------------------------------------ATGCTTACCCGTTGGTTATTCTCAACTAACGCTAAAGATATTGGAACTCTTTACCTAATGTATGCCATCTTCATGGGATTAGTTGGGACAGCTTTCTCAATTCTTCTGCGATTAGAATTATCAGCACCTGGTACACAGTTCCTAGCAGGAGATCACCAACTGTACAACGTGATCCTTACAGCCCACGGTATTATCATGCTTCTGTTCATGGTAGTTCCAGCTATGGC---CGGATTCGCTAACTACATGGTGCCAGTACTTATTGGAGCACCAGATATGGCGTTCCCTCGACTGAATAACGTATCATTCTGGCTGCTTATCCCTGCTACACTATTACTACTAGCTAGT…
	MH732752	---------------------------------------------------ATGCTTACACGGTGGTTATTCTCAACTAACGCTAAAGACATTGGAACACTTTACCTAATGTACGGTATCTTTACTGCACTTATTGGTACAGCCTTCTCAATTCTTATCCGTCTAGAACTATCTGCACCAGGTAGCCAATTCCTTGCGGGAAACAACCAAGTATTCAACGTTATCATCACTGCGCACGGTCTTATCATGGTTCTATTCATGGTAGTACCTA---CAATGTCTGGTTTCGCTAACTACATGGTTCCAGTTCTTATTGGGGCTCCAGATATGGCGTTCCCTCGACTGAACAACATCTCATTCTGGATTCTTATTCCTGCTCTTGTGCTAATTGTAGCCAGT…
	KX810689	-----------------------------------------------------------------------------------------------------------------------------------------TACAGCTTTTTTCATGCTAATCCGAATGGAACTGACATCTCCGGGAGCACAATACCTTAATGGTGACCACCAACTATATAATGTAATTATTACAGCTCATGCTCTAATCATGATCTTTTTCATGGTTATGCCAGCAATGGTTGGAGGTTTTGGTAACTATCTTGTACCTGTTATGGTAGGAGCACCTGATATGGCTTTTCCTCGGCTAAATAATATCTCATTTTGGCTTCTACCTCCTTCACTAATTCTACTACTAGCTAGT…
	MH603947	------------------------------------------------------ATGACTCGATGGCTTTTTTCAACAAACGCTAAAGATATTGGTACACTATATCTTATCTTTGCGGTATTTGCATCTATGATCGGAACAGCATTTTCAATGCTAATCCGAATGGAGCTAACAGCTCCAGGAGTACAATTCCTAAATGGAGATCACCAACTATATAACGTAATTATTACAGCACATGCATTTGTAATGATCTTCTTTATGGTTATGCCAGCAATGGTGGGTGGTTTTGGTAACTATCTAGTACCAGTTATGATTGGTGCACCAGATATGGCGTTCCCTCGACTAAATAATATTTCATTCTGGCTACTACCACCTTCACTTATTCTACTACTTGCTAGT…
	KX810686	-----------------------------------------------------------------------------------------------------------------------------------------TACAGCTTTTTCAATGCTAATTCGAATGGAACTAACAGCACCTGGAGTACAATACCTTAATGGTGATCACCAACTTTACAACGTAATTATTACAGCTCATGCTTTCATTATGATTTTCTTCATGGTTATGCCTGCAATGGTAGGTGGTTTTGGTAACTACCTTGTACCTGTAATGGTTGGAGCTCCTGATATGGCTTTCCCACGGCTTAATAATATTTCATTCTGGCTACTGCCTCCTTCACTAATTCTACTACTAGCTAGT…
	CP030260	------------------------------------------------------ATGACTCGATGGCTTTATTCTACAAATGCTAAAGATATTGGTACTCTTTACCTTATCTTTGCTGTATTCTCAGGACTACTAGGTACAGGATTCTCAATCCTAATTCGTGCTGAACTAGCTGCGCCTGGTGTTCAAGTTCTGGGAGGAAATCATCAACTATTTAATGTGATTATTACAGCTCACGCATTCCTAATGGTATTCTTCCTAGTAATGCCAGCTCTAATGGGTGGATTCGGTAACTACTTCACTCCTGTAATGGTAGGTGCTGTAGATATGGCTTTCCCACGACTAAATAACATTAGTTTCTGGCTACTAGTACCTAGCCTAATTCTACTACTAGCAAGT…
	KY911087	------------------------------------------------------ATGACACGATGGCTATATTCAACAAATGCTAAAGATATTGGTACACTTTACCTTATCTTTGCAGTGTTCTCAGGACTACTAGGTACAACATTTTCAGTTCTAATTCGATCTGAACTAGCTGCACCTGGTGTACAAGTTCTGGGTGGAAACCATCAACTATACAATGTAATCATTACAGCTCACGCATTCCTAATGATTTTCTTCATGGTAATGCCAGCACTAATGGGTGGATTTGGTAACTATTTCACACCTGTAATGATCGGAGCTGTTGATATGGCTTTCCCACGACTAAACAATATTAGTTTCTGGCTACTACCTCCTAGCCTAATTCTACTACTAGCTAGT…
	KY911091	------------------------------------------------------ATGACTCGATGGCTTTATTCTACAAATGCTAAAGACATTGGAACTCTGTACCTAATCTTTGCTGTATTTGCAGGACTTACAGGTACAGCATTCTCTGTACTTATTCGTATGGAACTATCTGCACCAGGTGTACAAGTACTTGGTGGTAACCATCATCTATTTAACGTTATCATTACTGCTCACGCATTCCTTATGATTTTCTTCATGGTTATGCCTGCACTTATGGGTGGTTTTGGTAACTACTTCGTACCAGTAATGGTTGGTGCACCTGATATGGCTATGCCTCGACTAAACAACATTAGTTTCTGGCTACTAGTACCAAGCCTAATTCTACTAGTTGCTAGT…
	KY911098	------------------------------------------------------ATGACTCGATGGCTTTATTCAACTAATGCCAAAGATATTGGTACTCTGTATCTTATTTTTGCACTATTCTCAGGTCTTGCAGGTACAGCATTTTCTGTACTTATTCGTATGGAACTTTCTGGACCTGGTACTCAAGTACTATCTGGGAATTATCAAGTATTTAATGTTATTATTACTGCTCATGCATTCCTTATGATTTTCTTCATGGTTATGCCTGCACTTATGGGTGGTTTTGGTAACTATTTCGTACCAGTAATGGTAGGTGCACCTGATATGGCTATGCCTCGACTAAATAATATTAGTTTCTGGCTACTTCCTCCTAGTCTAATTCTACTACTAGCTAGT…
	OQ355653	TTGTTTAAAGAAGTAGATGAGGAACAGAAATTAACATCCTCGATAAGTATGGGACTAGAGAGATGATTTTTGTCAACGAACGCTAAAGATATAGGAACTTTATATTTAATTTTTGCTTTATTTTCTGGATTATTAGGTACAGCTTTCTCTGTATTAATAAGATTAGAACTAAGTGGACCAGGAGTTCAATATAT---TGCAGATAATCAATTATATAATAGTATAATAACAGCACATGCTATACTGATGATTTTCTTTATGGTTATGCCAGCATTAATTGGAGGTTTTGGTAATTTCCTAATGCCTTTAATGGTAGGAGGTCCCGATATGGCCTTTCCAAGATTAAATAATATAAGTTTTTGATTATTACCACCTAGTTTAATACTATTGGTATTTTCA…
	MG602719	------------------------------------------------------ATGACGAGATGATTATTCTCTACAAATGCCAAAGATATTGGAACTTTATATCTAATTTTTGCGGTATTTGCAGGTATGATTGGTACAGCTTTCTCAGTTTTAATTAGACTAGAATTAGCTGCTCCTGGTGTACAATACTTACAAGGAGATCACCAATTATTTAATGTAATCATCACTGCACATGCAATTGTAATGATATTCTTCATGGTTATGCCAGCAATGGTGGGAGGATTTGGTAACTATATTTTACCTGTTCAAATAGGAGCAGTTGATATGGCATTCCCAAGATTAAACAATATCAGTTTCTGACTATTACCTCCATCATTATTATTATTACTAGTTTCT…
	JN029477	------------------------------------------------------------------------------------------------------------------------------------------------TTTTCGGTGCTAATTAGATTAGAATTAGCTGCACCAGGT------TTTTTAGCTGGAGATCACCAATTATTTAACGTAATAATATCTGCTCATGCGCTTATTATGATTTTCTTCATGGTTATGCCTGGTCTTGTAGGAGGTTTTGGTAATTATTTCTTACCTGTACAAATGGGTGCGCCTGATATGGCATTTCCACGTTTAAATAATATCTCATTCTGATTATTACCTCCTTCACTATTATTACTTTTATTAAGT…
	JN029476	------------------------------------------------------------------------------------------------------------------------------------------------TTCTCGGTACTAATTAGATTAGAGTTAGCTGCACCAGGT------TTTTTAGCTGGAGATCATCAATTATTTAACGTAATAATATCTGCCCATGCGCTTATTATGATTTTCTTCATGGTTATGCCTGGTCTTGTAGGAGGTTTTGGTAATTACTTCTTACCTGTACAAATGGGTGCACCTGATATGGCATTTCCACGTTTAAATAATATCTCATTTTGATTATTACCTCCTTCACTATTATTACTTTTATTAAGT…
	KY245890	-----------------------------------------------------------------------------------------------------------------------------------------------TTTTTCAGTATTAATTAGATTAGAATTATCCGCTCCTGGTCAACAATTTTTACAAGGTGATCACCAATTATTTAATGTAATTATTACGGCGCATGCTTTCTTAATGATTTTCTTTATGGTAATGCCCAGTTTAGTTGGAGGATTTGGTAATTATTTAGTTCCAGTAATGATTGGAGCACCAGATATGGCTTTCCCAAGATTAAATAATATTTCATTTTGACTGCTACCACCTTCATTAATTTTATTATTATTAAGC…
	JN029370	---------------------------------------------------------------------------------------------------------------------------------------------------------------------------------------------TTCTTATCAGGAGATCACCAATTATTTAACGTGATAATAAGTGCTCATGCCTTTATAATGATCTTCTTCATGGTGATGCCCGGACTAGTAGGTGGTTTTGGTAATTATTTCTTACCTATACATTGTGGTGCACCGGATATGGCATTCCCAAGATTAAATAACGTATCATTCTGGCTTTTACCTCCTTCTTTATTATTATTATTATTAAGT…
	JN029474	---------------------------------------------------------------------------------------------------------------------------------------------------------------------------GCTTCTCCAGGT------TTTTTATCAGGAGACCATCAATTATTTAACGTTATAATCTCAGCACATGCCTTCATAATGATATTCTTTATGGTTATGCCTGGTTTAGTGGGAGGTTTTGGTAATTATTTCTTACCAATACACTGTGGAGCCGTTGATATGGCATTCCCACGATTAAATAATGTGTCTTTTTGATTATTGCCACCTTCATTACTACTTCTGCTTTTAAGT…
	OK217283	------------------------------------------------------ATGACTAGATGGCTGTTTTCTACTAATGCTAAAGATATCGGAACATTATACCTAATGTTTGCTCTTTTTGCAGGTATGATTGGAACTGCTTTTTCTATGATAATTAGATTAGAATTAGCAGCACCTGGTGTACAATTCTTACAAGGTGACCACCAACTATTTAATGTAGTAATAACAGCACATGCTATAATAATGATATTCTTTATGGTTATGCCAGCATTAGTTGGTGGATTTGGTAACTATATGCTACCTGTTTTAATTGGGGCTCCAGATATGGCTTTCCCACGATTAAATAACGTATCATTCTGGTTATTACCACCATCATTAATCTTGTTATTACTTAGT…
	JN190941	---------------------------------------------------------ATGAATTGGTTTAATTCTACTAATGCTAAAGAAATCGGTACAATATATTTAATCTTTGCCGTATTTGCTGGAATGATCGGTACTGCTTTTTCAGTATTAATAAGATTAGAATTATCATCACCAGGTGTTCAATTTTTATCTGGTGATCATCAATTATTTAATGTTATTATTTCCGCTCATGCTTTTATAATGATTTTTTTCATGGTTATGCCTGGTTTAGTTGGGGGATTCGGTAATTATTTTTTACCAATACATTGTGGAGCTCCAGATATGGCTTTCCCTAGATTAAACAATGTTTCTTTCTGACTTTTACCACCATCATTATTATTACTATTATTAAGT…
	JN029361	------------------------------------------------------------------------------------------------------------------------------------------------TTTTCAGTCTTAATAAGATTAGAGTTAGCAGCACCAGGG------ATATTACAAGGTGATCATCAACTATTTAATGTAATAATTACAGCTCATGCCTTTGTGATGATATTTTTTATGGTAATGCCTGCTTTAATGGGAGGTTTTGCAAATTATTTAGTACCAATTCAAATAGGAGCACCTGATATGGCTTTTCCAAGATTAAATAATATTTCATTTTGGTTATTACCACCATCATTAATCTTATTATTATTAAGT…
	MT090080	------------------------------------------------------ATGAGTTCCTGGTTGTCGTCTACTAACGCTAAAGAAATTGGTACCCTTTATCTAATTTTTGCTGTTTTTGCTGGTATGATAGGTACTGCTTTTTCAGTTTTAATTAGATTAGAATTATCTGCACCAGGTGTGCAGGTTTTACAAGGGGATCATCAACTATTTAATGTTATTATTACAGCACACGCTTTTGTAATGATCTTCTTTATGGTTATGCCTAGTTTGATGGGTGGATATGGTAACTATTTATTACCAGTACAAGTGGGAGCTCCTGATATGGCATTCCCTAGATTAAATAATATCTCATTCTGGTTATTACCTCCATCACTAATTTTATTATTATTGAGT…
	JN029496	------------------------------------------------------------------------------------------------------------------------------------------------TTTTCAGTATTAATTAGACTAGAACTCTCAGCTCCTGGT------GTATTACAAGGAGACCATCAATTATTTAATGTAATCATTACTGCTCACGCTTTTATAATGATATTCTTTATGGTTATGCCTGCACTAGTGGGAGGTTTTGGTAACTATTTATTACCAGTACAAGTCGGTGCACCAGATATGGCCTTTCCTAGATTAAATAATATATCTTTCTGGTTATTACCACCCTCATTAATATTATTACTATTAAGT…
	KP099098	---------------------------------------------------------------------------------------------------------------------------------------------------------------------------------------------------------------------------------------------------ATTATGATATTTTTTATGGTTATGCCCGCACTAGTGGGTGGATTTGGTAACTATTTATTACCAGTTCAAGTAGGGGCTCCTGATATGGCCTTCCCTAGATTGAACAACATCTCATTCTGGTTATTACCACCTTCATTAATTTTACTATTACTTAGT…
	MT479165	------------------------------------------------------ATGAATTCTTGGCTATCTTCTACTAATGCTAAAGAGATTGGTACTCTTTATCTTATCTTTGCAGTCTTTGCAGGTATGATAGGTACAGCCTTTTCAGTATTAATCAGATTAGAATTATCAGCGCCTGGAGTGCAAGTGTTACAAGGAGATCATCAATTATTTAATGTAATTATTACAGCACACGCTTTTATTATGATCTTCTTTATGGTTATGCCTGCACTAGTTGGTGGTTTTGGGAACTACTTATTACCTGTTCAAGTAGGGGCGCCCGATATGGCCTTCCCAAGATTAAATAATATCTCATTCTGGTTACTACCTCCTTCCTTAATATTATTATTATTAAGT…
	MH252533	------------------------------------------------------ATGAATAATTGGCTATCTTCTACCAATGCTAAAGAGATAGGTACTCTTTATTTAATTTTCTCAGTTTTTGCTGGTATGATAGGTACTGCATTTTCTGTATTAATTAGATTAGAATTATCAGCACCTGGAGTGCAAGTTTTACAAGGAGACCATCAATTATTTAATGTGATCATTACTGCACATGCCTTTATAATGATCTTCTTTATGGTTATGCCTGCTTTAGTAGGAGGTTTTGGTAACTATTTATTACCAGTTCAAGTGGGAGCCCCTGATATGGCTTTCCCGAGATTAAATAATATCTCATTCTGGTTATTACCTCCTTCATTAATTTTATTATTATTAAGT…
	MN563752	------------------------------------------------------ATGAATTCTTGGCTATCTTCTACTAATGCTAAAGAGATAGGTACTCTTTATTTAATTTTCTCAGTTTTTGCTGGTATGATAGGTACTGCATTTTCAGTATTAATTAGACTAGAATTATCAGCACCTGGGGTGCAAGTTTTACAAGGAGACCATCAATTATTTAATGTGATCATTACTGCACATGCCTTTATAATGATCTTCTTTATGGTTATGCCTGCTTTAATGGGAGGTTTTGGTAACTACTTATTACCAGTTCAAGTGGGAGCACCTGATATGGCATTCCCGAGATTAAATAATATCTCATTCTGGTTGTTACCTCCTTCATTAATTTTACTATTATTAAGT…
	JN029409	------------------------------------------------------------------------------------------------------------------------------------------------TTTTCTGTTTTAATCAGATTAGAATTATCATCTCCAGGA------TTTTTACAAGGAGATCATCAATTATTTAATGTAATTATTTCTGCTCATGCATTTATCATGATTTTCTTTATGGTTATGCCCGGTTTAGTTGGTGGTTATGGAAATTATTTATTACCAGTACAATGTGGAGCACCAGATATGGCTTTCCCACGTTTAAATAATATTTCATTTTGATTATTACCACCATCATTAATATTGTTACTTGTAAGT…
	JN029475	------------------------------------------------------------------------------------------------------------------------------------------------TTTTCTGTTTTAATTAGACTTGAGCTAGCTTCACCCGGT------TTTTTACAAGGAGATCATCAATTATTCAATGTATTAATTACTGCTCATGCTTTTTTAATGATTTTCTTTATGGTTATGCCAGCTTTAGTAGGAGGATTTGGTAATTATTTATTACCAATTCAAATCGGAGCACCTGATATGGCTTTTCCGAGATTAAATAATATTTCATTCTGGTTACTACCACCATCACTTATATTATTATTATTAAGT…
	MH745717	------------------------------------------------------ATGAGTTCCTGGCTATCTTCAACAAATGCCAAAGAGATAGGTACCCTCTATTTAATATTTGCAGTCTTTGCTGGTATGATTGGAACAGCATTTTCAGTATTAATTAGATTAGAATTATCTAGTCCTGGTGTTCAAATATTACAAGGAGATCATCAGTTATTTAATGTAATAATAACAGCACACGCTTTAATAATGATTTTCTTTATGGTTATGCCTGCTTTAGTAGGTGGTTTTGGTAACTTTTTATTACCAGTTCAAGTAGGAGCTCCTGATATGGCTTTCCCTAGATTGAATAACATTTCATTTTGGTTATTACCACCTGCACTAATATTATTATTATTAAGT…
	JN029457	------------------------------------------------------------------------------------------------------------------------------------------------TTCTCTGTACTTATCCGTTTAGAATTAGCGGCACCTGGT------TTTTTACAAGGTGATCACCAATTGTTTAACGTTATAATTTCAGCTCATGCATTCATAATGATTTTTTTTATGGTTATGCCTGGGCTTGTGGGAGGTTTTGGTAATTATTTATTACCTGTACAAATAGGAGCGCCGGATATGGCATTTCCTCGATTAAACAATATTTCGTTTTGGCTTTTACCACCTTCACTTATTTTACTTCTTGTAAGT…
	JN029454	------------------------------------------------------------------------------------------------------------------------------------------------TTCTCTGTACTTATTCGTTTAGAATTAGCGGCACCAGGT------TTTTTACAAGGTGATCACCAATTGTTTAACGTGATAATTTCAGCCCATGCATTCATAATGATTTTTTTTATGGTTATGCCAGGGCTTGTGGGAGGTTTTGGTAATTATTTATTACCAGTACAAATAGGAGCGCCGGATATGGCATTCCCTCGATTAAACAATGTTTCGTTTTGGCTTTTACCACCTTCACTTATTTTACTTCTTGTAAGT…
	JN029459	------------------------------------------------------------------------------------------------------------------------------------------------TTTTCCGTTTTGATCCGTTTAGAATTAGCTGCACCTGGA------TTTTTACAAGGTGATCATCAATTATTTAACGTAATAATCTCTGCCCATGCATTTATCATGATATTTTTTATGGTTATGCCAGGACTTGTTGGAGGTTTTGGTAATTATTTATTACCTGTACAAATAGGAGCGCCAGATATGGCATTTCCTCGTTTAAATAATGTATCATTTTGGTTGTTACCACCTTCACTAATTTTACTTCTTGTAAGT…
	JN029453	------------------------------------------------------------------------------------------------------------------------------------------------TTTTCTGTTTTGATTCGTTTAGAATTAGCTGCGCCTGGA------TTTTTACAAGGTGATCATCAATTATTTAATGTGATAATCTCTGCCCATGCGTTTATAATGATATTTTTTATGGTTATGCCAGGGCTTGTTGGAGGTTTTGGTAATTATTTATTACCTGTACAAATAGGTGCGCCGGATATGGCTTTCCCTCGATTAAATAATGTATCCTTTTGGTTGTTACCACCTTCACTAATTTTACTTCTTGTAAGT…
	JN029458	------------------------------------------------------------------------------------------------------------------------------------------------TTTTCAGTGTTGATCCGTTTAGAATTAGCTGCACCTGGA------GTTTTACAAGGTGATCATCAATTATTTAACGTTATAATCTCTGCTCATGCATTTATCATGATATTTTTTATGGTTATGCCAGGGCTTGTTGGAGGTTTTGGTAATTATTTATTACCAGTACAAATAGGTGCGCCAGATATGGCATTCCCCCGTTTAAATAATGTATCCTTTTGGTTGTTACCACCTTCACTAATTTTACTTCTTGTAAGT…
	JN029451	---------------------------------------------------------------------------------------------------------------------------------------------------------------------------------------------TTTTTACAAGGTGATCATCAATTGTTTAACGTTATAATTTTTGCCCATGCGTTTATCATGATATTTTTTATGGTTATGCCAGGGCTTGTTGGAGGTTTTGGTAATTATTTATTACCAGTACAAATAGGTGCGCCGGATATGGCATTCCCTCGTTTAAATAATGTATCCTTTTGGTTGTTACCACCTTCACTAATTTTACTTCTTGTAAGT…
	JN029512	------------------------------------------------------------------------------------------------------------------------------------------------TTTTCTGTTATTATTAGAATGGAATTAGCTGCTCCAGGA------TTCTTACAGGGAGATCACCAATTATTCAATGTAATAATCTCTGCTCATGCGTTCATAATGATTTTCTTTATGGTTATGCCTGGTCTTGTGGGAGGTTTTGGTAATTATTTATTACCAGTACAATGTGGAGCACCTGATATGGCTTTTCCCAGATTAAATAATATCTCTTTCTGGTTGTTACCTCCTTCACTTATATTATTACTTCTTAGT…
	JN029511	------------------------------------------------------------------------------------------------------------------------------------------------------------ATTAGAATGGAATTAGCTGCTCCAGGA------TTCTTACAGGGAGATCACCAACTATTCAATGTAATAATCTCTGCCCATGCGTTCGTAATGATTTTCTTTATGGTTATGCCTGGTCTTGTGGGAGGTTTTGGTAATTATTTATTACCAGTACAATGTGGAGCTCCGGATATGGCTTTCCCGAGATTAAATAATATCTCTTTCTGGTTATTACCTCCTTCACTGATATTATTACTTCTTAGT…
	JN029510	------------------------------------------------------------------------------------------------------------------------------------------------TTTTCTGTTCTTATTAGATTGGAATTAGCTGCTCCAGGA------TTCTTACAGGGAGATCACCAACTATTTAATGTAATAATCTCTGCCCATGCGTTCATAATGATTTTCTTTATGGTTATGCCTGGTCTTGTAGGAGGTTTTGGTAACTATTTATTACCAGTACAATGTGGAGCTCCAGATATGGCCTTTCCAAGATTAAATAATATTTCTTTTTGGTTATTACCTCCTTCATTAATATTATTACTTCTTAGT…
	JN029509	------------------------------------------------------------------------------------------------------------------------------------------------TTTTCTGTTCTTATTAGATTAGAATTAGCTGCTCNAGGA------TTCTTACAGGGAGATCACCAATTATTCAATGTAATAATCTCTGCTCATGCGTTCATAATGATTTTCTTTATGGTTATGCCTGGTCTTGTGGGAGGTTTTGGTAACTATTTATTACCAGTACAATGTGGTGCTCCAGATATGGCATTTCCAAGATTAAATAATATTTCTTTCTGGTTATTACCTCCTTCATTAATATTATTACTTCTTAGT…
	JN029442	---------------------------------------------------------------------------------------------------------------------------------------------------------------------------------------------TTTTTACACGGAGATCACCAATTATTTAATGTTATTATAACAGCTCACGCTTTTATCATGATCTTTTTTATGGTTATGCCTGGACTTGTTGGAGGTTTTGGTAATTATTTATTACCAGTTCAAATAGGAGCCCCTGATATGGCATTTCCTAGATTGAATAATATTTCTTTTTGGTTGTTACCTCCTTCTTTAATTTTATTACTTGTTAGT…
	JN029443	------------------------------------------------------------------------------------------------------------------------------------------------TTTTCAGTATTAATTAGATTAGAATTATCTTCTCCAGGT------TTTTTACAAGGAGATCACCAATTATTTAATGTTATTATAACAGCTCACGCTTTTATAATGATCTTTTTTATGGTAATGCCTGGACTTGTTGGAGGTTTTGGTAATTATTTATTACCTGTTCAAATAGGAGCCCCTGATATGGCATTTCCTAGATTGAATAATATTTCTTTTTGGTTATTACCTCCTTCTTTAATTTTATTGCTTGTTAGT…
	JN029440	------------------------------------------------------------------------------------------------------------------------------------------------TTTTCAGTTTTAATTAGATTAGAATTAGCTTCACCAGGA------TTTTTACAAGGAGATCATCAATTATTTAATGTAATAATAACAGCTCATGCTTTTATAATGATTTTCTTTATGGTAATGCCTGGACTGGTAGGTGGTTTTGGTAATTATTTATTACCTGTACAAATAGGTGCTCCAGATATGGCATTTCCAAGATTAAATAATATTTCTTTTTGGTTATTACCACCATCATTAATTTTACTTTTACTTAGT…
	JN029448	------------------------------------------------------------------------------------------------------------------------------------------------TTTTCAGTTTTAATAAGATTAGAATTAGCTTCTCCAGGA------TTTTTACAAGGAGATCATCAATTATTTAATGTAATAATATCTGCTCATGCTTTTATAATGATTTTCTTTATGGTTATGCCTGGACTTGTAGGTGGTTTTGGTAATTATTTATTACCAGTACAAATAGGAGCTCCAGATATGGCATTTCCAAGATTAAATAATATTTCTTTTTGGTTATTACCACCTTCATTAATATTATTATTATTAAGT…
	JN029449	------------------------------------------------------------------------------------------------------------------------------------------------TTTTCAGTTTTAATTAGATTAGAATTAGCTTCTCCAGGA------TTTTTACAAGGAGATCATCAATTATTTAATGTAATAATATCTGCTCATGCTTTTATAATGATTTTCTTTATGGTTATGCCTGGACTTGTAGGTGGTTTTGGTAATTATTTATTACCAGTACAAATAGGAGCTCCAGATATGGCTTTTCCAAGATTAAATAATATTTCTTTTTGGTTATTACCACCTTCATTAATATTATTATTATTAAGT…
	JN029441	------------------------------------------------------------------------------------------------------------------------------------------------TTTTCAGTTTTAATTAGATTAGAATTAGCTTCTCCAGGA------TTTTTAGAAGGAGATCATCAATTATTTAATGTAATTATCTCAGCTCATGCTTTTATAATGATTTTCTTTATGGTTATGCCTGGACTTGTAGGTGGTTTTGGTAATTATTTATTACCTGTACAAATAGGAGCTCCAGATATGGCATTTCCTCGATTAAATAATATTTCCTTTTGGTTATTACCACCTTCACTAATTTTACTTCTAGTTAGT…
	JN029450	------------------------------------------------------------------------------------------------------------------------------------------------TTTTCAGTTTTAATTAGATTAGAATTAGCTTCTCCAGGA------TTTTTACAAGGAGATCATCAATTATTTAATGTTATTATAACAGCTCATGCTTTTATAATGATTTTTTTTATGGTTATGCCTGGACTTGTAGGTGGTTTTGGTAATTATTTATTACCGGTACAAATTGGAGCTCCAGATATGGCATTTCCTCGATTAAATAATGTATCTTTTTGGTTATTACCTCCTTCATTAATTTTATTATTAGTAAGT…
	JN029437	------------------------------------------------------------------------------------------------------------------------------------------------TTTTCAGTTCTTATTAGATTAGAATTAGCATCTCCTGGT------ATTTTACAAGGTGATCATCAATTATTCAACGTAATTATAACAGCACATGCTTTTGTTATGATTTTCTTTATGGTTATGCCTGCTCTAGTAGGTGGTTTTGGTAATTATTTATTACCAGTACAAGTAGGAGCTCCAGATATGGCTTTCCCTAGATTAAATAATATTTCATTTTGGTTATTACCTCCATCATTAATTTTATTATTATTAAGT…
	MK993564	---------------------------------------------------------TTGAATTGGCTCTTTTCTACTAATGCTAAGGAAATCGGTACACTTTATTTAATTTTTGGTTTATTTGCTGGTATGATAGGTACTGCTTTTTCTGTTATTATTAGAATGGAATTAATGTCACCAGGAGTACAATTTTTAGCTGGTGATCATCAATTATTTAATGTTATTATCAGTGCTCATGCATTTATAATGATTTTCTTTATGGTTATGCCTAGTCTTGTTGGAGGTTTTGGTAACTATTTATTACCTGTTCAATGTGGGGCTCCTGATATGGCTTTTCCTAGATTGAATAATATTAGTTTCTGGTTATTACCTCCTTCATTAATCTTATTATTATTAAGT…
	JN029478	------------------------------------------------------------------------------------------------------------------------------------------------------------------------------TCACCTGGA------TTTTTAGCTGGTGATCATCAATTATTTAATGTTATTATCAGTGCTCATGCATTTATAATGATTTTCTTTATGGTTATGCCTAGTCTTGTAGGAGGTTTTGGTAACTATTTATTACCTGTTCAATGTGGGGCTCCTGATATGGCTTTCCCTAGATTGAATAATATTAGTTTCTGGTTATTACCTCCTTCATTAATCTTATTATTATTAAGT…
	JN029526	------------------------------------------------------------------------------------------------------------------------------------------------------------------------------------------------------------------TTATTTAATGTAATTATTAGTGCTCATGCTTTCATAATGATTTTCTTCATGGTTATGCCTGGTCTTGTAGGTGGATTTGGTAATTATTTATTACCTGTTCAATGTGGGGCTCCAGATATGGCTTTCCCTAGATTAAATAATATAAGTTTCTGGTTATTACCTCCTTCATTAATTTTATTATTATTAAGC…
	JN029466	------------------------------------------------------------------------------------------------------------------------------------------------TTTTCAGTTCTTATTAGAATGGAATTAATGTCTCCAGGA------ATATTATCAGGAGACCATCAATTATTTAACGTAATTATTAGTGCTCATGCTTTCATAATGATTTTCTTCATGGTTATGCCTGGTCTAGTAGGTGGATTTGGTAATTACTTATTACCTGTTCAATGTGGAGCTCCAGATATGGCTTTCCCTAGATTAAATAACATTAGTTTCTGGTTATTACCTCCTTCATTAATTTTATTATTATTAAGT…
	JN029465	------------------------------------------------------------------------------------------------------------------------------------------------------------------------------------------------------------------TTATTTAACGTAATTATTAGTGCTCATGCTTTCATAATGATTTTCTTCATGGTTATGCCTGGTCTAGTAGGTGGATTTGGTAATTACTTGTTACCTGTACAATGTGGAGCTCCAGATATGGCTTTCCCTAGATTAAATAACATTAGTTTCTGGTTATTACCTCCTTCATTAATTTTATTATTATTAAGT…
	OQ674793	---------------------------------------------------------------------------------------------------------------------------------ATGATAGGAACTGCATTTTCTATCCTTATTAGAATGGAATTAATGTCTCCAGGAGTACAAATATTAGCAGGAGATCATCAATTATTTAATGTAATTATTAGTGCTCATGCTTTCATAATGATTTTCTTCATGGTTATGCCTGGTCTTGTTGGAGGATTTGGTAATTATTTATTACCTGTACAATGTGGGGCTCCTGATATGGCTTTTCCTAGATTAAATAACATTAGTTTCTGGTTATTACCTCCTTCATTAATTTTATTATTATTAAGT…
	MZ261925	---------------------------------------------------------TTGAATTGGCTATTTTCTACTAATGCAAAAGAAATTGGAACACTTTACTTAATTTTTTCAATATTTGCAGGTATGATAGGAACTGCATTTTCTGTACTTATTAGAATGGAATTAATGTCTCCAGGAGTGCAAATATTATCAGGAGATCATCAATTATTTAATGTAATTATTAGTGCTCATGCTTTCATAATGATTTTCTTCATGGTTATGCCAGGTCTTGTAGGTGGATTTGGTAATTACTTATTACCTGTTCAATGTGGGGCTCCTGATATGGCTTTCCCTAGATTAAATAATATTAGTTTCTGGTTATTGCCTCCTTCATTAATTTTATTATTATTAAGT…
	JN029482	------------------------------------------------------------------------------------------------------------------------------------------------------------------------------------------------------------------TTATTTAATGTAATTATTAGTGCTCATGCTTTCATAATGATTTTCTTCATGGTTATGCCTGGTCTTGTAGGTGGATTCGGTAATTATTTATTACCTGTTCAATGTGGGGCTCCTGATATGGCTTTCCCTAGATTAAATAATATTAGTTTCTGGTTATTACCTCCTTCATTAATTTTATTATTATTAAGT…
	JN029524	------------------------------------------------------------------------------------------------------------------------------------------------TTTTCTGTTCTTATTAGAATGGAATTAATGTCTCCAGGA------NTATTATCAGGAGATCATCAATTATTTAATGTAATTATTAGTGCTCATGCTTTCATAATGATTTTCTTCATGGTTATGCCTGGTCTTGTAGGAGGATTTGGTAATTATTTATTACCTGTACAATGTGGGGCTCCTGATATGGCTTTCCCTAGATTAAATAATATTAGTTTCTGGTTATTACCTCCTTCATTAATTTTATTATTATTAAGT…
	JN029402	------------------------------------------------------------------------------------------------------------------------------------------------------------------------------------------------------------------TTATTTAATGTAATTATTAGTGCTCATGCATTCATAATGATTTTCTTTATGGTTATGCCTGGTCTAGTAGGAGGGTTTGGTAATTACTTGTTACCTGTACAATGTGGGGCTCCGGATATGGCTTTCCCTAGATTAAATAATATTAGTTTCTGGTTATTACCTCCTTCGTTAATTTTATTATTATTAAGT…
	JN029497	------------------------------------------------------------------------------------------------------------------------------------------------------------------------------------------------------------------TTATTTAATGTAATTATTAGTGCTCATGCTTTCATAATGATTTTCTTTATGGTTATGCCTGGACTAGTAGGTGGATTTGGTAATTACTTATTACCTGTTCAATGTGGGGCTCCAGATATGGCTTTCCCTAGATTAAATAATATTAGTTTCTGGTTATTACCTCCTTCATTAATTTTATTATTATTAAGT…
	JN029387	------------------------------------------------------------------------------------------------------------------------------------------------------------------------------------------------------------------TTATTTAATGTAATTATTAGTGCTCATGCATTCATAATGATTTTCTTTATGGTTATGCCTGGTCTAGTAGGTGGATTTGGTAATTACCTATTACCTGTACAATGTGGGGCTCCAGATATGGCTTTCCCTAGATTAAATAATATAAGTTTCTGGTTATTACCTCCTTCATTAATTTTATTATTATTAAGT…
	JN029401	------------------------------------------------------------------------------------------------------------------------------------------------TTTTCTGTTCTTATTAGAATGGAATTAATGTCTCCAGGA------ATTTTATCAGGAGATCATCAATTATTTAATGTAATTATTAGTGCTCATGCATTCATAATGATTTTCTTTATGGTTATGCCTGGTTTAGTAGGTGGATTTGGTAATTACTTACTACCTGTACAATGTGGAGCTCCAGATATGGCTTTTCCTAGATTAAATAATATTAGTTTCTGGTTATTACCTCCTTCATTAATTTTATTATTATTAAGT…
	JN029383	------------------------------------------------------------------------------------------------------------------------------------------------TTTTCTGTTCTTATTAGAATGGAATTAATGTCTCCAGGA------ATTTTATCAGGAGATCATCAATTATTTAATGTTATTATTAGTGCTCATGCATTCATAATGATTTTCTTTATGGTTATGCCTGGTCTAGTAGGTGGATTTGGTAATTATTTATTACCTGTTCAATGTGGAGCCCCAGATATGGCTTTCCCTAGATTAAATAATGTTAGTTTCTGGTTATTACCTCCTTCATTAATTTTATTATTATTAAGT…
	JN029388	------------------------------------------------------------------------------------------------------------------------------------------------------------------------------------------------------------------TTATTTAATGTTATTATTAGTGCTCATGCATTCATAATGATTTTCTTTATGGTTATGCCAGGTCTAGTAGGTGGATTTGGTAATTACTTATTACCTGTTCAATGTGGAGCTCCAGATATGGCTTTCCCTAGATTAAATAATGTTAGTTTCTGGTTATTACCTCCTTCATTAATTTTATTATTATTAAGT…
	JN029385	------------------------------------------------------------------------------------------------------------------------------------------------------------------------------------------------------------------TTATTTAATGTTATTATTAGTGCTCATGCATTCATAATGATTTTCTTTATGGTTATGCCTGGTCTAGTAGGTGGGTTTGGTAATTACTTATTACCTGTACAATGCGGAGCTCCAGATATGGCTTTCCCTAGATTAAATAATGTTAGTTTCTGGTTATTACCTCCTTCATTAATTTTATTATTATTAAGT…
	JN029384	------------------------------------------------------------------------------------------------------------------------------------------------------------------------------------------------------------------TTATTTAATGTAATTATTAGTGCTCATGCTTTCATAATGATTTTCTTCATGGTTATGCCTGGTCTTGTAGGTGGATTTGGTAATTACTTATTACCTGTTCAATGTGGAGCTCCAGATATGGCTTTCCCTAGATTAAATAACATTAGTTTCTGGTTATTACCTCCTTCATTAATTTTATTATTATTAAGT…
	JN029372	------------------------------------------------------------------------------------------------------------------------------------------------TTTTCTGTTCTTATTAGAATGGAATTAATGTCTCCAGGA------NTTTTATCAGGAGACCACCAATTATTTAATGTAATTATTAGTGCTCATGCTTTCATAATGATTTTCTTTATGGTTATGCCTGGTCTAGTAGGTGGATTTGGTAATTACTTATTACCTGTACAATGTGGAGCTCCAGATATGGCTTTCCCTAGATTAAATAATATTAGTTTCTGGTTATTACCTCCTTCATTAATTTTATTATTATTAAGT…
	JN029392	------------------------------------------------------------------------------------------------------------------------------------------------------------------------------------------------------------------TTATTTAATGTAATCATTAGTGCTCATGCTTTCATAATGATTTTCTTTATGGTTATGCCTGGTCTAGTAGGTGGATTTGGTAATTACTTATTACCTGTACAATGTGGAGCTCCAGATATGGCTTTCCCTAGATTAAATAATATTAGTTTCTGGTTATTACCTCCTTCATTAATTTTATTATTATTAAGT…
	JN029503	------------------------------------------------------------------------------------------------------------------------------------------------------------------------------------------------TTACAAGGAGATCATCAACTTTTTAACGTAATTATAACAGCACATGCTATGATTATGATATTTTTTATGGTTATGCCTGCATTAGTAGGTGGATTTGGGAATTATTTTTTACCTATCCATGTGGGAGCTCCGGATATGGCCTTTCCTAGATTAAATAATATCTCTTTTTGGTTACTACCACCAGCTTTAATTTTATTATTACTTAGT…
	OP693453	---------------------------------------------------------------------------------------------------------------------------------ATGATAGGAACTGCTTTTTCAGTTTTAATTAGACTAGAACTTTCTTCACCGGGAGTTCAATTTTTACAGGGGGATCACCAGCTATTTAATGTGATCATTTCCGCGCATGCTTTCATCATGATCTTCTTTATGGTAATGCCTGGTTTGGTAGGTGGATTTGGTAACTATTTCTTACCAATACATTGCGGGGGTCCTGATATGGCTTTCCCTAGATTAAATAATATCTCATTTTGGTTATTACCTCCCTCTTTAATTTTACTTTTAATGAGT…
	MH138075	------------------------------------------------------ATGGATTGACGACTTTATTCAACTAATGCTAAAGAAATTGGAACTCTGTATTTAGTATTTGCAATATTTGCAGGGATGATAGCTACAGGATTTTCAGTTTTAATTAGATTAGAGTTATCATCTCCAGGTATACAATTCCTTCAAGGAGATCATCAATTATTTAATGTAATAATAACTGCTCATGGATTATTAATGTTATTTTTTATGGTTATGCCAGCATTAATTGGAGGATTTGGTAATTACTTTTTACCAATCCATATAGGAGCTCCAGATATGGCATTTCCACGATTAAATAATATAAGTTTTTGATTATTACCTCCATCATTAATTTTATTATTACTTAGT…
	MH319477	------------------------------------------------------ATGGATTGACGACTTTATTCTACAAATGCTAAAGAAATTGGAACTCTTTACTTAGTATTTGCAATATTTGCAGGTATGATAGCTACAGGATTTTCAGTTTTAATTAGATTAGAATTATCTTCACCTGGTGTTCAATTTTTACAAGGAGATCATCAATTATTCAATGTTATAATAACTGCACATGGATTATTAATGTTATTTTTTATGGTTATGCCTGCTTTAATTGGAGGTTTTGGTAATTATTTCTTACCTATCCATATAGGAGCTCCTGATATGGCATTTCCTCGATTAAATAATATAAGTTTTTGATTATTACCTCCTTCATTAATTTTATTATTACTTAGT…
	MH319475	---------------------------------ATGAAAAGTGAGGATTGTTGTATGGATTGACGACTTTATTCGACTAATGCTAAAGAAATCGGAACTCTTTATTTAGTATTTGCTATATTTGCAGGTATGATAGCTACAGGATTTTCAGTTTTAATTAGATTAGAATTATCTTCACCTGGTGTTCAATTTTTACAAGGAGATCATCAATTATTTAACGTAATAATAACTGCACATGGATTATTAATGTTATTCTTTATGGTAATGCCAGCATTAATTGGAGGATTTGGTAATTATTTATTACCTATCCACATTGGAGCTCCAGATATGGCATTTCCAAGATTAAATAATATAAGTTTTTGATTATTACCTCCTTCATTAATCTTATTATTACTTAGT…
	JN029523	------------------------------------------------------------------------------------------------------------------------------------------------TTCTCTGTATTAATTAGAGTAGAGTTAGCTTCTCCTGGG---CAGTTTTTACAAAATGATCATCAATTATTTAATGTAATCATTACTGCTCATGCATTTATCATGATTTTTTTTATGGTAATGCCTGGATTAGTAGGAGGTTTTGGTAATTATTTATTACCAGTTCAAATTGGAGGGCCAGATATGGCTTTTCCAAGATTAAATAATATATCATTTTGNCTGTTACCTCCTTCATTAATATTATTATTACTAAGT…
	JN029366	------------------------------------------------------------------------------------------------------------------------------------------------TTTTCTGTTCTAATTAGATTAGAATTATCTAATCCAGGT------TATTTACAAGGAGATCATCAACTTTTTAATGTAATAATTTCAGCTCACGCCTTTATTATGATTTTCTTTATGGTAATGCCTGGTTTAGTTGGAGGATTCGGTAACTATTTTTTACCTATACAATGTGGAAGTCCAGATATGGCTTTTCCAAGATTAAATAACATTTCATTCTGGTTATTACCTCCATCTTTAATCCTATTACTTCTAAGT…
	JN029362	------------------------------------------------------------------------------------------------------------------------------------------------TTTTCTGTTCTTATTAGATTAGAGTTATCTTCTCCGGGT------TTTTTACAAGGAGATCATCAACTTTTTAACGTAATAATATCAGCTCACGCGTTAATTATGATTTTCTTTATGGTTATGCCTGGTCTAGTTGGTGGTTTTGGTAACTATTTTTTACCTATCCACTGCGGAAGTCCAGATATGGCTTTTCCTAGATTGAATAATATTTCATTCTGGTTATTACCACCATCATTAATACTATTACTTATTAGT…
	JN029368	------------------------------------------------------------------------------------------------------------------------------------------------TTCTCTGTTCTTATTAGATTAGAGTTATCTTCTCCTGGA------TTTTTACAAGGAGATCATCAACTTTTTAATGTTATTATTTCAGCTCACGCATTAATTATGATTTTCTTTATGGTTATGCCTGGTTTAGTAGGTGGATTTGGTAATTACTTTTTACCTATCCATTGTGGGAGTCCTGATATGGCTTTTCCTAGATTAAATAATATTTCATTCTGGTTATTACCGCCTTCATTAATACTATTACTTATTAGT…
	JN029446	------------------------------------------------------------------------------------------------------------------------------------------------TTTTCTGTTTTAATTAGATTAGAGCTTGCTGCTCCAGGT------TTTTTACAAGGAGATCATCAATTATTTAATGTAATTATCTCAGCCCACGCATTTATCATGATTTTTTTTATGGTTATGCCTGGTATGGTAGGAGGGTTTGGTAATTATTTTTTACCTATCCATTGCGGTTCTCCAGATATGGCTTTCCCTCGTTTAAATAATGTTTCTTTCTGGTTACTACCTCCTTCGCTTATATTACTTCTTCTAAGT…
	JN029369	------------------------------------------------------------------------------------------------------------------------------------------------TTCTCTGTACTAATTAGATTAGAGCTTGCAGCCCCAGGA------TTTTTACAAGGAGATCACCAATTATTTAATGTAATTATATCTGCTCACGCATTTATCATGATTTTCTTTATGGTTATGCCTGGTCTAGTAGGAGGATTCGGAAATTATTTTTTACCAATCCATTGTGGAAGTCCGGATATGGCCTTTCCTCGATTAAATAATGTATCTTTCTGGTTGTTACCTCCTTCACTAATCTTACTTCTTGTAAGT…
	EU593194	---------------------------------------------------------------------------------------------------------------------------------------------GCTTTTTCAGTTTTAATTAGATTGGAACTTGCAGCACCGGGTGTACAATTTTTACAAGGAGATCATCAGTTATTTAATGTAATTATATCAGCACACGCATTCATCATGATTTTCTTCATGGTTATGCCTGGATTAGTAGGAGGATTTGGTAATTATTTCTTACCTATCCACTGCGGAGCTCCTGATATGGCTTTCCCTAGATTAAATAATATCTCTTTCTGGTTGTTACCTCCTTCATTAATCTTACTTTTAGTAAGT…
	GQ449288	----------------------------------------------------------------------------------------------------------------------------------------------------------------------AACTTGCAGCTCCAGGAGTTCAATTCTTACAAGGAGACCATCAATTATTTAATGTAATAATATCTGCTCACGCATTTATTATGATTTTCTTTATGGTTATGCCTGGGCTAGTAGGTGGTTTTGGTAACTACTTTTTACCTATCCACTGCGGAGCTCCAGATATGGCATTTCCTAGATTAAATAATATTTCATTTTGGTTATTACCTCCTTCATTAATATTATTATTAGTAAGT…
	OR030114	---------------------------------------------------------GTGAGTTGGCTTAATTCCACTAATGCCAAAGAAATTGGAACACTTTACCTAATTTTCTCAGTATTTGCTGGTATGATTGGTACTGCTTTTTCAGTCTTAATAAGATTGGAACTTGCAGCTCCTGGTGTTCAATTTTTACAAGGAGATCATCAATTATTTAATGTAATTATATCTGCTCACGCATTTATTATGATTTTCTTTATGGTTATGCCTGGATTAGTAGGAGGATTTGGTAATTATTTCTTACCTATCCACTGCGGAGCTCCTGATATGGCATTTCCTAGATTAAATAATATCTCCTTCTGGTTATTACCTCCTTCATTAATTTTATTACTAGTAAGT…
	GQ449282	---------------------------------------------------------------------------------------------------------------------------------------------------------------------------TCAGCTCCAGGAGTTCAATTTTTACAAGGAGATCATCAATTATTTAATGTTATAATATCTGCTCACGCATTTATTATGATTTTCTTTATGGTTATGCCTGGATTAGTAGGAGGATTTGGTAATTATTTCTTACCTATCCATTGTGGAGCTCCTGATATGGCATTTCCTAGATTAAATAATATTTCATTCTGGTTATTACCTCCTTCATTAATTTTACTATTAGTAAGT…
	JN029469	------------------------------------------------------------------------------------------------------------------------------------------------------------------TTAGAACTATCATCCCCGGGA------TTTCTACTAGGRGATCTTCTATTATTTAATGTTATAATTTCAGCTCATGCRTTTATCATGATTTTCTTTATGGTTATGCCTGGTTTAGTTGGTGGATTTGGTAATTATTTTTTACCAATACATTGCGGTAGTCCTGATATGGCTTTCCCTAGATTAAATAATATATCTTTCYGGTTGTTGCCACCTTCATTAATTTTATTATTAATGAGT…
	JN029515	------------------------------------------------------------------------------------------------------------------------------------------------TTTTCAGTGTTAATAAGATTAGAACTATCTTCACCTGGA------TTTTTACAGGGGAATCATCAGTTATTTAACATGATTATCTCAGCTCATGCCTTTATCATGATATTTTTTATGGTAATGCCTGGTCTAGTTGGTGGATTCGGTAACTATTTTTTACCTCTTCATTGCGGTAGCCCTGATATGGCTTTTCCACGATTGAATAATATATCCTTCTGGTTGCTTCCGCCATCTCTAATTTTACTTTTAATGAGT…
	JN029438	---------------------------------------------------------------------------------------------------------------------------------------------------------------------------------------------TTTTTACAAGGGGACCATCAGCTATTTAATGTTATAATATCAGCTCATGCTTTTATTATGATATTCTTTATGGTTATGCCTGGTTTAGTTGGAGGTTTTGGTAACTATTTCTTACCTATACATTGTGGAAGTCCTGATATGGCATTCCCAAGACTTAATAATATTTCTTTCTGGTTATTACCACCAGCATTAATATTATTATTAATGAGT…
	JN029472	------------------------------------------------------------------------------------------------------------------------------------------------TTCTCTGTGCTTATTAGATTAGAATTATCAAGTCCAGGT------TTTTTACAAGGAGACCATCAATTATTTAATGTAATTATTTCATCTCATGCTTTTATCATGATTTTCTTTATGGTTATGCCAGGATTAGTAGGTGGTTTTGGTAATTATTTTTTACCTATCCACTGTGGAAGTCCCGATATGGCATTTCCTAGATTAAACAATGTTTCCTTTTGGTTGTTACCACCTTCACTAATTTTACTTCTTATGAGT…
	JN029470	------------------------------------------------------------------------------------------------------------------------------------------------------------------------------TCTCCAGGA------TTTTTACAAGGAGATCACCAGTTGTTCAACGTTATAATTTCTGCTCATGCATTTATCATGATTTTCTTCATGGTTATGCCTGGTTTAGTTGGTGGATTCGGTAATTATTTTTTACCTATACACTGTGGTAGCCCTGATATGGCTTTCCCAAGATTAAATAATATTTCATTTTGGTTATTGCCACCTTCTTTAATTTTATTATTAATGAGT…
	JN029468	---------------------------------------------------------------------------------------------------------------------------------------------------------------------------------------------TTTTTACAAGGAGATCACCAGTTGTTCAACGTAATAATTTCTGCTCACGCATTTATCATGATCTTCTTCATGGTTATGCCTGGTTTAGTTGGTGGATTCGGTAATTATTTCTTACCTATACACTGTGGGAGTCCAGATATGGCTTTCCCAAGATTAAATAATATATCATTCTGGTTATTACCTCCTTCATTAATTTTATTATTAATGAGT…
	JN029471	------------------------------------------------------------------------------------------------------------------------------------------------TTTTCAGTTTTAATTAGATTAGAACTATCATCTCCAGGA------TTTTTACAAGGAGATCACCAGTTGTTCAACGTAATAATTTCTGCTCATGCGTTTATCATGATTTTCTTCATGGTTATGCCTGGTTTAGTTGGTGGATTCGGTAATTATTTCTTACCTATACACTGTGGTAGTCCGGATATGGCTTTCCCAAGATTAAATAATATATCATTCTGGTTATTACCTCCTTCATTAATTTTATTATTAATGAGT…
	JN029421	---------------------------------------------------------------------------------------------------------------------------------------------------------------------------------------------TTTTTACACGGGGATCGTCAATTATTTAATGTTTTAATAACCGCTCATGCTTTTATTATGATTTTTTTTATGGTAATGCGTGGTTTAGTTGGAGGTTTTGGTAATTATTTTTTACCTATTCACTGCGGTAGTCCAGATATGGCATTTCCAAGATTAAATAATATATCGTTTTGGTTATTACCACCATCCTTATTATTATTATTATTAAGT…
	JN029364	------------------------------------------------------------------------------------------------------------------------------------------------TTTTCTGTTCTGATTAGATTAGAATTATCTTCTCCAGGG------TTTTTACAAGGAGATCATCAATTATTTAATGTAATAATTTCAGCTCACGCTTTCATTATGATCTTCTTTATGGTAATGCCGGGATTAGTAGGTGGATTTGGTAATTATTTCTTACCTGTTCACTGTGGTAGTCCTGATATGGCTTTCCCTAGATTAAACAATATATCATTCTGGCTATTACCTCCTTCATTAATTTTATTACTTCTAAGT…
	JN029365	---------------------------------------------------------------------------------------------------------------------------------------------------------------------------------------------TTTTTACAAGGAGATCATCAATTATTTAATGTAATCATTTCAGCTCACGCTTTCATTATGATCTTCTTTATGGTAATGCCTGGATTAGTGGGTGGATTTGGTAATTATTTCTTACCTGTTCACTGTGGAAGCCCTGATATGGCTTTCCCTAGATTAAATAATATATCATTCTGGCTATTACCTCCTTCATTAATTTTATTACTTCTAAGT…
	JN029504	------------------------------------------------------------------------------------------------------------------------------------------------TTTTCGGTTTTAATTAGATTAGAACTATCTTCTCCAGGA------TTTTTACAAGGAGACCATCAATTATTTAATGTTATAATATCTGCTCATGCTTTTATTATGATATTCTTTATGGTTATGCCTGGTTTAGTTGGAGGTTTTGGGAATTATTTCCTTCCTATTCACTGTGGTAGTCCTGATATGGCTTTCCCTAGATTAAATAATATTTCCTTTTGGTTACTTCCACCTGCCTTAATCTTATTATTAATGAGT…
	JN029423	------------------------------------------------------------------------------------------------------------------------------------------------------------ATAAGATTAGAACTATCATCACCTGGA------TTTTTACAAGGAGATCATCAACTATTTAATGTAATAATAACAGCTCACGCTTTCATTATGATATTCTTCATGGTTATGCCTGGGTTAGTAGGAGGTTTTGGTAACTATCTTTTACCAATACACTGTGGTAGCCCTGATATGGCCTTTCCTAGATTAAATAATATTTCATTTTGGTTATTACCTCCCTCATTATTATTATTATTAATGAGT…
	JN029422	------------------------------------------------------------------------------------------------------------------------------------------------TTTTCTGTTTTAATTAGATTAGAGCTATCCTCACCAGGT------TTTTTACAAGGAGATCATCAACTATTTAATGTAATAATAACAGCTCATGCTTTCATTATGATATTTTTCATGGTTATGCCAGGTTTAGTGGGAGGTTTTGGTAACTATATTTTACCAATACACTGTGGTAGTCCAGATATGGCTTTCCCAAGATTAAATAATATATCATTTTGGTTATTACCTCCATCATTATTATTATTATTAATGAGT…
	JN029425	------------------------------------------------------------------------------------------------------------------------------------------------TTTTCTGTTTTAATTAGATTAGAGCTATCCTCACCTGGG------TTTTTACAAGGAGACCATCAATTATTTAATGTAATAATAACAGCTCACGCTTTTATTATGATATTTTTTATGGTTATGCCTGGATTAGTGGGAGGTTTTGGTAACTATATTTTACCAATACACTGTGGTAGCCCAGATATGGCTTTCCCACGGTTAAATAATATTTCGTTTTGGCTATTACCTCCATCATTATTATTATTATTAATGAGT…
	JN029424	------------------------------------------------------------------------------------------------------------------------------------------------TTTTCTGTTTTAATTAGATTAGAGTTATCTTCACCAGGT------TTTTTACAAGGAGACCATCAACTATTTAATGTAATAATAACAGCTCACGCTTTCATTATGATATTTTTTATGGTTATGCCAGGATTGGTTGGAGGTTTTGGTAATTATCTTTTACCAATACACTGTGGTAGCCCTGATATGGCCTTTCCACGGTTAAATAATATTTCGTTTTGGCTATTACCTCCCTCATTATTATTATTATTAATGAGT…
	JN029479	------------------------------------------------------------------------------------------------------------------------------------------------TTTTCGGTTTTAATTAGATTAGAATTATCTTCTCCAGGT------TTTTTACAAGGAGACCACCAACTATTTAATGTTATAATTTCTGCTCATGCTTTTATAATGATTTTTTTTATGGTTATGCCTGGTTTAGTAGGTGGATTTGGTAATTATTTTTTACCTATTCACTGTGGTAGTCCAGATATGGCATTCCCAAGATTAAATAATGTATCATTCTGGCTTTTACCACCAGCTTTAATATTATTATTAATGAGT…
	JN029360	---------------------------------------------------------------------------------------------------------------------------------------------------------TTAATTAGATTAGAATTATCATCTCCAGGT------TTTTTACAAGGAGATCATCAATTATTTAATGTAATAATATCAGCTCATGCCTTCATTATGATATTTTTTATGGTAATGCCTGGTTTAGTTGGAGGTTTTGGTAATTATTTTTTACCTATACACTGTGGAAGCCCGGATATGGCCTTTCCTAGATTAAATAATATTTCTTTTTGGTTATTACCTCCTTCATTATTATTATTATTAATGAGC…
	JN029408	------------------------------------------------------------------------------------------------------------------------------------------------TTTTCAGTACTTATTAGATTAGAATTATCTTCTCCTGGT------TTCTTACAAGGAGATCATCAATTATTTAATGTAATTATATCAGCCCACGCATTTATCATGATTTTCTTTATGGTAATGCCAGGATTGGTAGGTGGATTCGGTAACTATTTTTTACCTATCCATTGTGGTAGTCCCGATATGGCCTTTCCTCGATTAAATAATATCTCCTTTTGGTTGCTTCCACCTTCACTAATTTTACTTCTTATGAGT…
	MN873036	---------------------------------------------------------ATGGGTTGGTTTAATTCTACAAATGCTAAAGAAATTGGTACCCTCTATTTAATTTTTGCTGTCTTTGCAGGAATGATAGGTACTGCTTTTTCAGTATTAATTAGATTAGAATTATCCTCTCCTGGAGTTCAATTTTTACAAGGAGATCATCAACTTTTTAACGTTATAATATCAGCTCATGCTTTTGTTATGATCTTCTTTATGGTTATGCCAGGATTAGTAGGTGGTTTCGGTAATTATTTTTTACCAATCCATTGCGGAAGTCCTGATATGGCATTTCCTAGATTGAATAATATCTCGTTCTGGTTGCTTCCACCCTCTCTAATATTATTATTAATGAGT…
	JN029513	------------------------------------------------------------------------------------------------------------------------------------------------TTTTCAGTATTAATTAGATTAGAATTATCCTCTCCAGGA------TTTTTACAAGGGGATCACCAATTATTTAATGTAATTATAACTGCACATGCTTTTATAATGATATTCTTTATGGTTATGCCTGGATTAGTAGGTGGGTTTGGTAATTATTTTTTACCTATCCACTGTGGAAGTCCAGATATGGCATTTCCTCGATTAAATAATATCTCCTTTTGGTTGCTTCCACCTTCACTAATTTTACTATTAATGAGT…
	JN029522	------------------------------------------------------------------------------------------------------------------------------------------------TTTTCAGTACTAATAAGATTAGAATTATCCTCTCCTGGG------TTCTTACAAGGAGATCATCAATTATTTAATGTAATAATATCAGCTCACGCCTTTATCATGATCTTCTTTATGGTTATGCCTGGATTGGTAGGTGGTTTTGGTAACTATTTTTTACCAATCCATTGTGGAAGTCCTGATATGGCATTTCCTCGTTTAAATAATATCTCCTTTTGGTTGCTGCCACCATCACTAATCTTACTATTAATGAGT…
	JN029517	------------------------------------------------------------------------------------------------------------------------------------------------TTTTCAGTTTTAATAAGATTAGAATTATCTTCTCCTGGG------TTCTTACAAGGAGATCATCAATTATTTAATGTAATAATATCAGCTCATGCATTTATCATGATCTTCTTTATGGTTATGCCTGGATTGGTAGGAGGTTTTGGTAACTATTTTTTACCAATCCATTGTGGGAGTCCTGATATGGCATTTCCTCGTTTAAATAATATTTCCTTTTGGTTGCTGCCCCCCTCACTAATCTTACTATTAATGAGT…
	HM625871	------------------------------------------------------------------------TCTACTAATGCTAAAGATATTGGTACCCTTTATTTAATTTTTGCTGTTTTTGCGGGAATGGTAGGGACTGCTTTTTCAGTATTAATAAGATTAGAATTATCTTCTCCAGGTGTTCAATTCTTACAAGGAGATCATCAATTGTTTAATGTAATTATATCAGCTCATGCCTTTATCATGATATTCTTTATGGTTATGCCAGGATTGGTAGGTGGTTTTGGTAACTATTTTTTACCTATACATTGTGGTAGTCCTGATATGGCATTTCCTCGATTAAATAATATCTCATTTTGGTTGCTTCCACCATCACTAATTTTACTATTAATGAGT…
	JN029516	------------------------------------------------------------------------------------------------------------------------------------------------TTTTCAGTATTAATAAGATTAGAATTATCTTCTCCAGGA------TTCTTACAAGGAGATCATCAATTGTTTAATGTAATTATATCAGCTCATGCCTTTATCATGATATTCTTTATGGTTATGCCAGGATTAGTAGGAGGATTTGGTAACTATTTTTTACCTATACATTGTGGTAGTCCTGATATGGCATTTCCTCGATTAAATAATATCTCCTTTTGGTTGCTTCCACCTTCACTAATTTTACTATTAATGAGT…
	HM625873	------------------------------------------------------------------------TCTACTAATGCTAAAGATATTGGTACCCTTTATTTAATTTTTGCTGTCTTTGCGGGAATGGTAGGGACTGCTTTTTCAGTATTAATAAGATTAGAATTATCTTCTCCAGGAGTTCAATTCTTACAAGGAGATCATCAATTGTTTAATGTAATTATATCAGCTCATGCCTTTATCATGATATTCTTTATGGTTATGCCAGGATTAGTAGGAGGATTTGGTAACTATTTTTTACCTATACATTGTGGAAGTCCTGATATGGCATTTCCTCGATTAAATAATATCTCCTTTTGGTTGCTTCCACCTTCACTAATTTTACTATTAATGAGT…
	JN029521	------------------------------------------------------------------------------------------------------------------------------------------------TTTTCAGTATTAATAAGATTAGAATTATCCTCTCCAGGT------TTCTTACAAGGAGATCATCAATTGTTTAATGTAATTATATCAGCTCATGCATTTATCATGATATTCTTTATGGTTATGCCTGGATTAGTAGGTGGATTTGGTAATTATTTTTTACCTATCCATTGTGGAAGTCCTGATATGGCCTTTCCTCGATTAAACAATATTTCCTTTTGGTTGCTTCCACCATCACTAATTTTACTATTAATGAGT…
	JN029520	------------------------------------------------------------------------------------------------------------------------------------------------TTTTCAGTATTAATAAGATTAGAATTATCCTCTCCAGGT------TTCTTACAAGGAGATCATCAATTGTTTAATGTAATTATATCAGCTCATGCATTTATCATGATATTCTTTATGGTTATGCCTGGATTGGTAGGTGGATTTGGTAATTATTTTTTACCTATCCATTGTGGTAGTCCTGATATGGCCTTTCCTCGATTAAACAATATCTCCTTTTGGTTGCTTCCACCAGCACTAATTTTACTATTATTGAGT…
	JN029462	---------------------------------------------------------------------------------------------------------------------------------------------------------------------------------------------TTTTTACAAGGTGACCACCAATTATTTAATGTAATAATATCGGCTCACGCATTTATCATGATTTTCTTTATGGTTATGCCTGGATTAGTAGGTGGATTCGGTAATTATTTTTTACCTATCCATTGTGGTAGAGCAGATATGGCTTTTCCAAGATTAAATAATATTTCGTTTTGGCTATTGCCTCCATCATTAATATTATTATTATTAAGT…
	JN029439	--------------------------------------------------------------------------------------------------------------------------------------------------TTCAGT-TTAATTAGATTAGAATTATCAAGTCCTGGT------TATTTACAAGGAGATCATCAATTGTTTAATGTAATAATATCAGCACACGCTTTTATTATGATCTTCTTTATGGTTATGCCAGGATTAGTTGGTGGATTTGGTAATTATTTTTTACCTATACACTGTGGTAGTCCAGATATGGCATTTCCAAGATTAAATAATATCTCATTTTGGTTGTTACCTCCAGCATTATTATTATTATTAATGAGT…
	JN029502	------------------------------------------------------------------------------------------------------------------------------------------------TTTTCAGTTCTAATTAGATTAGAATTATCMAGTCCAGGA------TTTTTACACGGGGATCATCAATTATTTAATGTTATAATATCAGCTCATGCTTTTATAATGATTTTTTATATGGTAATGCCTGGTTTAGTAGGTGGATTTGGTAATTATTTTTTACCTATACACTGTGGTAGTCCAGATATGGCATTTCCAAGATTAAATAATATTTCATTTTGGTTATTACCTCCTGCATTAATATTATTATTATTAAGT…
	JN029464	------------------------------------------------------------------------------------------------------------------------------------------------TTTTCAGTACTTATTAGATTAGAATTATCTAGTCCAGGT------TTTTTACAAGGAGATCATCAATTATTTAATGTTATAATCTCAGCTCATGCTTTTATAATGATTTTTTATATGGTAATGCCTGGTTTAGTAGGTGGATTTGGTAATTATTTTTTACCTATACATTGTGGTAGTCCAGATATGGCATTTCCAAGATTAAATAATATTTCATTTTGGTTATTACCTCCTGCATTAATATTATTATTATTAAGT…
	JN029498	------------------------------------------------------------------------------------------------------------------------------------------------TTTTCTGTATTAATAAGATTAGAATTATCAAGTCCTGGA------TTTTTACAAGGAGACCATCAATTATTTAATGTAATAATATCAGCTCATGCTTTTATTATGATATTTTATATGGTTATGCCTGGTTTAGTGGGTGGATTTGGAAATTATTTTTTACCTATACATTGTGGTAGTCCAGATATGGCCTTTCCAAGATTAAATAATATTTCATTTTGGTTATTACCTCCTGCATTAATTTTATTATTATTAAGT…
	JN029500	------------------------------------------------------------------------------------------------------------------------------------------------TTTTCAGTTTTAATTAGATTAGAATTATCTAGTCCCGGA------TTTTTACAAGGAGATCATCAATTATTTAATGTAATAATCTCTGCTCATGCTTTTATTATGATTTTCTATATGGTAATGCCTGGATTAGTAGGAGGTTTTGGAAATTATTTCTTACCTATACATTGTGGAAGTCCAGATATGGCTTTTCCAAGATTAAATAATATTTCCTTTTGGTTATTACCACCTGCATTAATTTTACTATTATTAAGT…
	JN029501	------------------------------------------------------------------------------------------------------------------------------------------------TTTTCAGTATTGATAAGATTAGAATTATCTAGTCCTGGA------TTTTTACAAGGAGATCATCAATTATTTAATGTAATAATTTCAGCTCATGCTTTTATAATGATTTTTTATATGGTAATGCCTGGTTTAGTAGGAGGATTTGGTAATTATTTTTTACCTATCCATTGTGGTAGTCCAGATATGGCTTTCCCTAGATTAAATAATATTTCATTTTGGTTATTACCTCCAGCATTAATTTTATTATTATTAAGT…
	JN029433	------------------------------------------------------------------------------------------------------------------------------------------------TTTTCAGTATTAATAAGATTAGAATTATCTTCTCCTGGA------TTTTTACAAGGTGATCATCAATTATTTAATGTAATAATAACAGCTCATGCTTTCATCATGATATTCTTTATGGTTATGCCAGGATTGGTAGGAGGATTTGGTAATTATTTTTTACCAATTCATTGTGGTAGTCCAGATATGGCTTTTCCTCGATTAAATAATATTTCATTTTGGTTATTACCTCCATCATTAATATTATTATTAATGAGT…
	JN029432	------------------------------------------------------------------------------------------------------------------------------------------------TTTTCAGTTCTAATAAGATTAGAATTATCAAGTCCTGGT------TTTTTACAAGGTGATCATCAATTATTTAATGTTATAATAACAGCTCACGCTTTTATAATGATCTTTTTTATGGTAATGCCTGGATTAGTAGGTGGATTTGGTAACTATTTTTTACCAATTCATTGTGGAAGTCCAGATATGGCTTTCCCTCGATTAAATAATATTTCATTCTGGTTATTACCTCCATCATTAATATTATTATTAATGAGT…
	LC497744	-----------------------------------------------------------------------------------------------------------------------------------GATTGGGACTGCTTTTTCAGTTCTAATAAGATTAGAATTATCAAGTCCTGGTGTTCAATTTTTACAAGGTGATCATCAATTATTTAATGTGATAATAACAGCTCACGCTTTTATAATGATCTTTTTTATGGTAATGCCTGGATTAGTAGGTGGATTTGGTAATTATTTTTTACCAATTCATTGTGGAAGTCCAGATATGGCTTTTCCTCGGTTAAATAATATTTCATTCTGGTTATTACCTCCATCATTAATATTATTATTAATGAGT…
	JN029434	------------------------------------------------------------------------------------------------------------------------------------------------TTTTCAGTTCTAATAAGATTAGAATTATCTTCTCCAGGT------TTTTTACAAGGTGATCATCAATTATTTAATGTAATAATTACAGCTCATGCTTTTATAATGATTTTCTTTATGGTAATGCCTGGTTTAGTAGGTGGATTTGGTAATTATTTTTTACCAATTCATTGTGGAAGTCCAGATATGGCATTTCCTAGATTAAATAATATATCATTCTGGTTATTACCTCCATCATTAATATTATTATTAATGAGT…
	JN029430	------------------------------------------------------------------------------------------------------------------------------------------------TTTTCTGTATTAATTAGGTTAGAATTATCTTCTCCAGGT------TTTTTACAAGGGGATCATCAATTATTTAATGTGATTATTACAGCTCACGCTTTTATAATGATTTTCTTTATGGTTATGCCAGGTTTAGTAGGTGGATTTGGTAATTATTTTTTACCAATTCATTGCGGTAGTCCAGATATGGCCTTTCCTAGATTAAATAATATTTCATTCTGGTTATTACCTCCATCATTAATATTATTATTAATGAGT…
	JN029435	------------------------------------------------------------------------------------------------------------------------------------------------TTTTCTGTACTAATTAGATTAGAATTATCTTCTCCAGGT------TTTTTACAAGGAGATCATCAATTATTTAATGTAATAATTACAGCTCACGCTTTTATAATGATTTTCTTTATGGTTATGCCTGGTTTAGTAGGTGGATTTGGTAATTATTTTTTACCAATTCATTGCGGTAGTCCAGATATGGCATTCCCTAGACTAAATAATATTTCATTCTGGTTATTACCTCCATCATTAATATTATTATTAATGAGT…
	JN029426	------------------------------------------------------------------------------------------------------------------------------------------------TTTTCAGTTCTAATAAGATTAGAATTATCTTCACCAGGT------TTTTTACAAGGTGATCATCAATTGTTTAATGTAATAGTAACAGCTCATGCTTTTATAATGATATTCTTTATGGTAATGCCTGGTTTAGTAGGTGGATTTGGTAATTATTTTTTACCTATCCATTGCGGTAGTCCAGATATGGCTTTCCCAAGATTAAATAATATTTCATTTTGGTTATTACCTCCTTCATTAATATTATTATTAATGAGC…
	JN029429	------------------------------------------------------------------------------------------------------------------------------------------------TTTTCAGTACTAATTAGATTAGAATTATCTTCTCCTGGT------TTTTTACAAGGTGATCACCAATTATTTAATGTTATAATTACAGCTCATGCTTTCATTATGATATTCTTCATGGTTATGCCTGGTTTAGTGGGTGGTTTTGGTAACTATTTTTTACCAATCCATTGTGGAAGTCCAGATATGGCTTTCCCAAGACTAAATAATATTTCATTCTGGTTATTACCTCCTTCATTAATTTTATTATTAATGAGT…
	JN029427	------------------------------------------------------------------------------------------------------------------------------------------------TTTTCAGTACTAATAAGATTAGAATTATCTTCTCCTGGT------TTTTTACAAGGTGATCACCAATTATTTAATGTTATAATTACAGCTCATGCTTTTATTATGATATTCTTCATGGTTATGCCTGGTTTAGTAGGTGGATTTGGTAACTATTTTTTACCAATTCATTGTGGAAGTCCAGATATGGCTTTCCCAAGACTAAATAATATTTCATTCTGGTTATTACCTCCATCATTAATTTTATTATTAATGAGT…
	MH647061	---------------------------------------------------------------------------------------------------------------------------------ATGATTGGAACAGCGTTCTCTGTACTTATAAGATTAGAATTATCTTCTCCAGGTGTTCAATTTTTACAAGGAGATCATCAATTATTTAACGTAATTATCTCAGCTCACGCGTTTATAATGATCTTCTTTATGGTTATGCCAGGATTAGTAGGTGGTTTTGGTAATTACTTCTTACCTATCCACTGTGGAAGTCCTGATATGGCATTCCCTAGATTAAATAATATCTCATTCTGGTTATTACCTCCATCATTAATTTTACTACTTATGAGT…
	JN029412	------------------------------------------------------------------------------------------------------------------------------------------------TTTTCAGTTCTAATAAGATTAGAATTGTCTTCTCCAGGA------TTTTTACAAGGGGACCATCAATTATTTAATGTAATTATTTCAGCACATGCTTTTATAATGATTTTCTTTATGGTAATGCCTGGTCTAGTAGGTGGATTTGGTAATTATTTTTTACCAATTCATTGTGGAAGCCCCGATATGGCTTTTCCTCGATTAAATAATATTTCCTTTTGGTTACTTCCTCCTTCACTAATTTTATTATTAATGAGT…
	JN029491	------------------------------------------------------------------------------------------------------------------------------------------------TTTTCTGTATTAATTAGATTAGAATTATCTTCTCCTGGT------TTTTTACAAGGAGATCATCAATTATTTAATGTTATTATTTCAGCTCATGCCTTTATCATGATTTTCTTTATGGTTATGCCTGGGTTAGTAGGTGGTTTTGGTAATTATTTTTTACCTATCCATTGTGGTAGTCCTGATATGGCCTTTCCAAGATTAAATAATATTTCATTCTGGTTATTACCACCATCATTAATTTTACTTTTAATGAGT…
	JN029490	---------------------------------------------------------------------------------------------------------------------------------------------------------------------GAATTATCTTCTCCAGGT------TTTTTACAAGGAGATCATCAATTATTTAATGTTATTATTTCAGCTCATGCATTTATCATGATTTTCTTTATGGTAATGCCTGGATTAGTAGGTGGATTTGGTAATTATTTCTTACCTATCCATTGTGGAAGTCCAGATATGGCCTTTCCAAGATTAAATAATATTTCATTCTGGTTATTACCACCATCATTAATTTTACTTTTAATGAGT…
	JN029492	---------------------------------------------------------------------------------------------------------------------------------------------------------------------------------CCAGGT------TTTTTACAAGGAGATCATCAATTATTTAATGTAATTATTTCAGCTCATGCATTTATCATGATTTTCTTTATGGTTATGCCTGGATTAGTAGGTGGATTTGGTAATTATTTTTTACCAATACATTGTGGTAGTCCAGATATGGCCTTTCCAAGATTAAATAATATTTCATTTTGGTTATTACCACCATCATTAATTTTACTTTTAATGAGT…
	JN029489	------------------------------------------------------------------------------------------------------------------------------------------------TTTTCTGTATTAATAAGATTAGAATTATCTTCTCCAGGT------TTTTTACAAGGAGATCATCAATTATTTAATGTTATTATTTCAGCTCATGCATTTATCATGATTTTCTTTATGGTAATGCCTGGATTAGTAGGTGGTTTTGGGAATTATTTTTTACCAATCCATTGTGGTAGTCCAGATATGGCCTTTCCAAGATTAAATAATATTTCATTTTGGTTATTACCACCATCATTAATTTTACTTTTAATGAGT…
	JN029414	---------------------------------------------------------------------------------------------------------------------------------------------------TCAGTATTAATTAGATTAGAATTATCTTCTCCAGGT------TTTTTACAAGGAGACCATCAATTATTTAACGTAATCATATCAGCCCACGCATTTATCATGATTTTCTTTATGGTTATGCCTGGATTAGTGGGAGGTTTCGGTAATTATTTTTTACCAATCCACTGTGGTAGTCCTGATATGGCTTTCCCTCGTTTAAATAATATCTCCTTTTGGTTGCTTCCACCTTCATTAATTCTACTTCTTATGAGT…
	LC565488	---------------------------------------------------------GTGGGTTGGCTTAATTCTACTAATGCCAAAGAGATTGGAACTCTTTATTTAATTTTTGCAATTTTTGCAGGAATGATAGGTACTGCTTTTTCAGTATTAATTAGATTAGAATTGTCTTCTCCAGGAGTTCAATTTTTACAAGGAGATCATCAATTATTTAATGTAATTATATCAGCTCACGCATTTATTATGATTTTCTTTATGGTAATGCCTGGATTGGTTGGAGGATTTGGTAATTATTTCTTACCTATCCACTGCGGTAGCCCAGATATGGCTTTCCCACGATTAAATAATATCTCCTTCTGGTTATTACCACCTTCACTAATTTTATTACTTATGAGT…
	JN029473	------------------------------------------------------------------------------------------------------------------------------------------------TTTTCAGTATTAATTAGATTAGAATTATCTTCTCCAGGA------TTTTTACAAGGAGATCATCAATTATTTAATGTAATTATATCAGCTCACGCTTTTATCATGATTTTCTTTATGGTAATGCCTGGATTGGTTGGGGGATTTGGTAATTATTTCTTACCTATCCATTGCGGTAGCCCAGATATGGCTTTCCCACGATTAAATAATATTTCCTTTTGGTTACTACCACCATCACTAATCTTATTACTTATGAGT…
	JN029420	------------------------------------------------------------------------------------------------------------------------------------------------TTTTCAGTATTAATTAGATTAGAATTATTTGCTCCAGGA------TTTTTACAAGGAGACCATCAATTATTTAATGTAATTGTATCAGCTCACGCATTTATCATGATTTTCTTTATGGTAATGCCTGGATTGGTTGGGGGATTTGGTAATTATTTCTTACCTATCCACTGCGGTAGCCCAGATATGGCTTTCCCACGATTAAATAATATCTCCTTTTGGTTACTTCCACCATCACTAATTTTACTACTTATGAGT…
	JN029410	------------------------------------------------------------------------------------------------------------------------------------------------TTTTCAGTATTAATTAGATTAGAATTATCTTCTCCAGGA------TTTTTACAAGGAGATCATCAATTATTTAATGTAATTATATCAGCTCACGCATTTATCATGATTTTCTTTATGGTTATGCCTGGATTGGTTGGGGGATTTGGTAATTATTTCTTACCTATCCACTGCGGTAGCCCGGATATGGCTTTCCCACGATTAAATAATATCTCCTTTTGGTTGCTTCCACCTTCACTAATTTTACTACTTATGAGT…
	JN029411	------------------------------------------------------------------------------------------------------------------------------------------------TTTTCAGTATTAATAAGATTAGAATTATCTTCTCCTGGA------TTTTTACAAGGGGATCATCAATTGTTTAATGTTATTATATCAGCTCACGCATTTATTATGATTTTCTTTATGGTTATGCCCGGATTAGTGGGTGGATTTGGTAATTATTTTTTACCAATTCATTGTGGTAGTCCAGATATGGCATTTCCTAGATTAAATAATATTTCCTTTTGGTTATTACCTCCTTCATTAATTTTATTATTATTAAGT…
	JN029415	------------------------------------------------------------------------------------------------------------------------------------------------TTTTCAGTTCTAATTAGATTAGAATTATCTTCTCCAGGA------TTTTTACAAGGAGACCATCAATTATTTAATGTAATAATCTCAGCTCACGCATTTATCATGATTTTCTTTATGGTTATGCCTGGATTGGTGGGTGGATTCGGAAATTACTTTTTACCAATCCACTGTGGAAGTCCAGATATGGCTTTCCCTCGATTAAATAATATCTCCTTTTGGTTATTACCTCCTTCACTAATTTTACTATTAATGAGT…
;
end;
