# Supplementary material for: A novel taxonomic database for eukaryotic mitochondrial cytochrome oxidase subunit I gene (eKOI), with a focus on protists diversity
Source: Database (Oxford). 2025 Sep 24;2025:baaf057. doi: 10.1093/database/baaf057 (PMC12462617; doi:10.1093/database/baaf057)
Supplement: baaf057_Supplemental_File [file baaf057_supplemental_file.zip › 2_alignment_eKOI/bigyra.nex]

#NEXUS
begin data;
	dimensions ntax=16 nchar=1537;
	format datatype=dna missing=? gap=-;
	matrix
	CM017892	ATGGCTAATTCTACTTCGATGTCTTTTTCTAGTTCATTTCGCTCATTTGTAATGCGCTGATTATTTTCTAGTAATCATAAAGACATCGGGATTTTATACTTAATTTTTGGAGCTTTTGCTGCAGTTATTGCAGTAGCACTTTCTTTATTAATCCGTATGGAATTAGCAGCACCTGGAGATCAAATTTTCCAAGGAAATTATCAATTATATAATGTAGCTATTACAGCACATGGATTAATTATGCTTTTTTTTGTAGTTTTTCCTATTTTAGGAGGAGGTTTTGGTAATTATTTTGTACCTTTAATGTTAGGGGCTCCTGACATGGCTTTTCCTCGTTTAAATAATATTAGTTTTTGACTTTTTCCTCCTGCTATTGCTTTTTTATTATTATCTTCATTAGTAGAGTCTGGAGCAGGTACTGGATGAACTGTATATCCTCCTTTATCTTCTATTCAAGGACATTCTGGACCTTCTGTAGATTTAGCAATTTTTAGTTTACATGTTTCTGGAGCTTCTTCTGTTATTGGATCTATTAACTTTATTGTTACTATTTTAAATATGAGAGCACCTGGAATGTTTATGCATAAAATTCCTTTATTTGCATGAGCTGTATTAATTACTGCATTTTTACTTGTAATTTCTTTACCTGTAGTTGCAGGAGCTATTACAATGCTTTTAACTGATCGTAATTTTAATACTACTTTCTTTGATCCAGCTGGAGGAGGAGATCCTATTTTATATCAACATTTATTTTGATTTTTTGGGCATCCTGAAGTATATATTTTAGTACTTCCAGCTTTTGGGGTTATTAGTCAAATTTTATCTAGAAATGCTCGTAAACCTATTTTTGGATATTTAGGAATGGTTTATGCTATTATTTCTATTGGAATCTTAGGATTCTTAGTATGAGCTCACCACATGTATACTGTAGGTTTAGATGTGGATACTCGTGCTTATTTTACTGCAGCTACTATGATTATTGGAGTACCTACAGGAATTAAAATTTTCAGTTGAATTGCTACTATTTGAGGAGGTTCTTTAGATTTAAATAAAACTTCTTCTTTTATGAGCACTTGGATTTTTAATTTTATTCTCATTAGGAGGTATTACAGGAATCGCTTTAGCAAATGCAGGTTTAGATATTGCATTCCATGATACTTATTACGTTGTAGGACATTTCCATTATGTGCTTTCTATGGGAGCAGTTTTTGGAATTTTCGGAGGTTTTTATTTTTGATTTGAAAAAATTTTTGGATTAAGTTATCCTGAAATTTTTGGAAAAATTCATTTTTGACTTACCTTCTTAGGAGTTAA-------------------------------------------------------------------------------------------------------------------------------------------------------------------------------------------------------------------------------
	FJ030895	---------------------------------------------------------------------CAAAATCATAAAGATATTGGTACCTTATATATAATATTTGGTGCTTTTGCAGGAATGATTGGAACTACTTTATCTGTTGTAATTCGTATGGAATTAGGTGGTTTAGGAACTCAAGTTTTACAAGAAAACTACCAATTTTATAACGTAATTATAACTGCCCACGCTTTCTTAATGATCTTCTTCATGGTCATGCCCATTTTAATGGGAGGGTTTGGTAACTGNTTTGTTCCTATAATGATAGGTGCTCCTGATATGGCATTTCCTCGTTTAAATAATATCAGTTTTTGNTTATTACCACCATCATTATTATTATTATTATTTTCTTCTTTAGTTGAAGCTGGAGCTGGTACTGGATGNACTGTTTATCCTCCTTTAGCAGGAATTAAAGCACATTCAGGTCCATCTATAGATTTAGCTATTTTTAGTTTACACTTAGCAGGTATTTCTTCTATTTTAGGTGCTATTAACTTTATAGTAACTATAATAAATATGAGAGCTCCAGGTTTATTTATGCATAAATTACCTTTATTTGTATGNGCAGTTTATTTAACTTCATATTTATTAGTATTATCTTTACCTGTATTTGGTGGTGCTATAACTATGCTATTAACTGATCGTAATTTTAATACTAGTTTCTACAATCCTACTGGAGGTGGAGATCCTGTATTATATCAACATTTATTT----------------------------------------------------------------------------------------------------------------------------------------------------------------------------------------------------------------------------------------------------------------------------------------------------------------------------------------------------------------------------------------------------------------------------------------------------------------------------------------------------------------------------------------------------------------------------------------------------------------------------------------------------------------------------------------------------------------------------------------------------------------------------------------------------------------
	MK702077	----ATGATTTTATATAGAGAATTTATTCAA-----------------------CGTTGATTTATGTCATGTAACCATAAAGATATAGGAACTTTATACTTAATCTTCGGAACTTTTTCTGGAGTAATAGGAACAGCACTATCTGTTTTAATAAGATGTGAATTAGGAGGTGTAGGTAATCAAATTTTACAAGGAAACCATCAATTTTATAATGTATTAGTAACAGCTCATGCATTTTTAATGATATTTTTCATGGTTATGCCTATATTAATAGGTGGTTTTGGTAACTGATTTGTACCTTTATTAATAGGAGCCCCTGATATGGCTTTCCCTCGTTTAAATAATATAAGTTTTTGATTATTACCACCGTCATTAATATTTTTATTAAGTTCGGCTATGGTAGAAACTGGAGCGGGTACTGGATGAACTGTATATCCTCCTTTAAGTAGTATTCAAGCACATTCAGGGCCATCTGTAGATTTAGCTATATTTAGCTTACATCTTTCAGGAGCAGCTTCAATATTAGGTTCTATAAATTTTATTACTACTATTTTAAATATGAGAGCACCTGGTTTTTTTATGCATAAAATAGATTTATTTGTTTGAGCAGTTTTAATAACTACAATATTGCTTTTATTATCATTGCCTGTTTTAGCAGGAGCTATAACAATGTTATTAACCGATAGAAATTTTAATACATCTTTTTATAATCCTGTGGGAGGTGGAGATCCTATTTTATATCAGCATTTATTTTGATTTTTTGGTCATCCAGAGGTTTATATTTTAATTTTACCTGCATTTGGGATTATAAGCCATGTTATTAGAAAAAATGCTAATAAACCTATTTTTGGACATTTAGGTATGGTATATGCTATGTGTTCTATTGGTATTTTAGGGTTTATAGTTTGAGCTCATCACATGTATACTGTAGGATTAGACGTAGATACAAGAGCTTATTTTACAGCGGCTACAATGATTATTGCAGTACCTACAGGTATCAAAATATTTAGTTGAATCGCAACATTATGAGGGGGTTCTATGGATATGTCTAAACCAGA-TAGCTTATTTGCTATGGGATTTTTATTTTTATTCACTATAGGAGGTTTAACTGGAATTGTCTTAGCAAATGCTGGTCTAGATATAGCATTTCACGATACTTATTATGTTGTAGGACATTTTCATTATGTTTTATCAATGGGAGCTGTTTTTGGTATATTTGCAGGATTTTTTTATTGATTTAATTTAATGACTGGAGTTCAAATAAATAAAATATACGGTCAATTAGTATTTTGAATTATTTTTATCGGAGTAAATTTAACATTTTTTCCTATGCACTTTTTAGGATTAGCAGGTATGCCTAGAAGAATTCCAGATTATCCTGATGCTTATGAAGGATGAAATAAATTAGCATCTTTTGGTAGTATGATAACCACAATAGGAATTTTATTATTTTTTTTTTTTGTTTACATTTCTTTTACTATAGTAAATACACAACCAATGTCTGCAAAAAAAAATTAG------------------
	MT267870	ATGAGAGTGATAGAAAGGAAGGGAGATGTGGGAGGTTTGTATAGTTGGGTGTCGAGGTGGTTGTTTTCGACGAATCATAAGGATATAGGAACGTTGTATATGATATTTGGGGGATTTTCGGGGGTAGTGGGGACGGTATTGTCATTGTTGATAAGGATGGAGATGGGGGCACCAGGGGTACAGGTGTTGGCAGGGAATGGGCAGTTGTATAATGTGATAATAACAGCTCATGCGATGATAATGATATTTTTCTTTGTAATGCCATTTATGATAGGAGGGTTTGGGAATTGGTTTGTGCCGTTGATGTTGGGGGCGCCGGATATGGCATTTCCGAGGTTGAATAACATAAGTTTTTGGTTGTTGCCACCAGCGTTGTTGTTGATGGTAAGTTCGGCATTTGTGGAAGGGGGAGCGGGGACGGGATGGACAGTGTATCCGCCGTTGTCAAGTATAGGGGGACATTCAGGGCCATCGGTAGATCTAGCGATATTTAGCTTGCATATAGCAGGGGCGTCGTCGATAATGGGAGCGATAAATTTTATAACGACGATAATAAATATGAGGGCACCAGGGATGACAATGCATAGGTTGCCATTGTTTTGTTGGTCAGTATTGATAACAGCGGTATTGTTGTTGTTGTCATTGCCGGTATTGGCGGGAGCGATAACGATGTTGTTGACGGATAGGAATTTTAATACAACATTTTTTGACCCAGCAGGGGGAGGAGATCCAGTGTTGTATCAACATTTGTTTTGGTTTTTTGGGCATCCGGAGGTGTATATACTGATATTGCCAGGGTTTGGGATAGTGTCACAGATAGTGTCAGCGAAGAGTAAGAAGCAAGTGTTTGGTTACTTGGGGATGGTATATGCGATGTTGTCGATAGGGGTATTGGGATTTATAGTATGGGCGCATCATATGTATATAGTGGGATTGGATGTGGATACAAGAGCGTATTTTACAGCGGCGACGATGATAATAGCGGTACCGACAGGGATAAAGATATTTTCATGGCTAGCGACGATGTGGGGTGGTTCAATAAAGATAGATACACC----AATGATGTTTGTGATAGGGTTTTTGATATTGTTTACGATAGGAGGGGTAACGGGAGTAGCGTGTTCGAACGGAGGGTTGGATATATGTTTTCATGATACGATGTATGTGGTAGCGCATTTTCATTATGTATTGAGTATGGGAGCAGTGTTTGCGATATTTGCGGGGTTGTATTATTGGATGGAGAAGATGACAGGGATGAGGTATCCGGAAGAGTTGGGGAAGGTACATTTTTGGACAATGTTTATAGGGGTGAATGTAACGTTTTTCCCAATGCATTTTTTGGGACTAGCAGGTATGCCAAGGAGGTATCCGGATTCACCAGATGCGTATGCGGGGTGGAATGGGGTAGCGTCAGTAGGGTCGTTGATATCAGCGTTTAGTGCATTGTTGTTTATATACATAATATATGTAACGTTGACACAGGAAGTGGAGGGTGAAAAGAGTTAA------------------------------
	LC318553	---------------------------------------------------------------------------------------------TTGTACATGATTTTTGGAGGTTTTTCCGGAATCGTGGGTACTGTACTATCTATTTTGATTCGAATGGAATTGTCATCGCCGGGTGTTCAAATTTTGGCAGGTAACCATCACCTTTACAATGTGATTGTTACTGCACACGCGTTTATTATAATCTTTTTCTTTGTAATACCTTTTTTGATTGGAGGTTTCGGTAACTGGTTTGTACCTATTTTGTTGGGAAGTCCTGACATGGCATTTCCTCGACTAAATAACATTAGTTTTTGGCTTCTACCTCCTTCACTTTTGCTTTTGGTGACCTCTTCTCTTGTAGAAGCTGGGGCAGGTACCGGATGGACTGTTTACCCACCTTTGAGTTCTATTGAAGCTCACAGTGGACCTTCTGTAGATCTTGCTATTTTTGCTCTACACCTCTCTGGGGCTTCTTCTATTCTAGGAGCAATTAACTTTATTACAACTATTTTTAACATGCGAAGTCCTGGTATGACGATGCACCGTCTACCTTTGTTCGCTTGGGCTGTTCTGATTACTGCTTTTCTTTTGCTTTTGTCTCTACCTGTTTTGGCGGGGGCTATTACTATGCTTTTGACAGACCGTAATTTTAACACTACTTTTTTTGACCCTGCTGGTGGTGGAGACCCTGTTCTTTATCAGCACTTGTTT----------------------------------------------------------------------------------------------------------------------------------------------------------------------------------------------------------------------------------------------------------------------------------------------------------------------------------------------------------------------------------------------------------------------------------------------------------------------------------------------------------------------------------------------------------------------------------------------------------------------------------------------------------------------------------------------------------------------------------------------------------------------------------------------------------------
	LC318555	---------------------------------------------------------------------------------------------TTGTACATGATTTTTGGTGGGTTTTCCGGAATCGTGGGTACTGTACTATCTCTTTTGATTCGAATGGAACTGTCATCGCCAGGTGTTCAAATTTTGGCAGGTAATCATCACCTTTATAATGTGATTGTTACTGCACATGCGTTTATTATAATTTTTTTCTTTGTTATACCTTTTTTGATTGGAGGTTTTGGTAACTGGTTTGTACCTATTTTGTTGGGAAGTCCTGACATGGCATTTCCTCGACTAAATAACATTAGTTTTTGGCTTCTACCTCCTTCACTTTTGCTTTTGGTGACCTCTTCTCTTGTGGAGGCTGGTGCAGGTACTGGATGGACAGTTTACCCTCCTTTGAGTTCTATTGAAGCTCACAGTGGGCCGTCTGTTGATCTTGCTATTTTTGCTCTACACCTATCTGGGGCTTCTTCTATTCTAGGGGCAATTAACTTTATTACAACTATTTTTAACATGCGAAGTCCTGGGATGACTATGCACCGTCTTCCATTGTTTGCTTGGGCTGTTCTGATTACTGCTTTTCTTTTGCTTTTGTCTCTACCTGTTTTGGCAGGGGCTATTACTATGCTTTTGACAGATCGTAATTTTAACACTACTTTTTTTGACCCTGCCGGTGGAGGAGACCCTGTTCTTTATCAGCATTTGTTT----------------------------------------------------------------------------------------------------------------------------------------------------------------------------------------------------------------------------------------------------------------------------------------------------------------------------------------------------------------------------------------------------------------------------------------------------------------------------------------------------------------------------------------------------------------------------------------------------------------------------------------------------------------------------------------------------------------------------------------------------------------------------------------------------------------
	LC318552	---------------------------------------------------------------------------------------------TTGTACATGATTTTTGGTGGGTTTTCCGGAATCGTGGGTACTGTACTATCTCTTTTGATTCGAATAGAATTGTCATCGCCAGGTGTTCAAATTTTGGCAGGTAACCATCACCTTTATAATGTAATTGTTACTGCACACGCGTTTATTATAATTTTTTTCTTTGTAATACCTTTTTTGATTGGAGGTTTTGGTAATTGGTTTGTACCTATTTTGTTGGGAAGTCCTGACATAGCATTTCCTCGGCTAAATAATATTAGTTTTTGGCTTCTACCTCCTTCACTTTTGCTTTTGGTGACTTCTTCTCTTGTAGAAGCCGGGGCAGGTACAGGGTGGACAGTTTACCCTCCTTTGAGTTCTATTGAAGCACACAGTGGGCCGTCTGTAGATCTTGCTATTTTTGCTCTACACCTATCTGGGGCTTCTTCTATTCTAGGGGCAATTAACTTTATTACAACTATTTTTAACATGCGAAGTCCTGGGATGACAATGCACCGTCTTCCATTGTTTGCTTGGGCTGTTCTAATTACTGCTTTTCTTTTGCTTTTGTCTCTACCTGTTTTGGCAGGGGCCATTACTATGCTTTTGACAGACCGTAATTTTAACACAACTTTTTTTGACCCTGCCGGTGGAGGAGACCCTGTTCTTTATCAGCACTTGTTT----------------------------------------------------------------------------------------------------------------------------------------------------------------------------------------------------------------------------------------------------------------------------------------------------------------------------------------------------------------------------------------------------------------------------------------------------------------------------------------------------------------------------------------------------------------------------------------------------------------------------------------------------------------------------------------------------------------------------------------------------------------------------------------------------------------
	MN117901	---------------------------------------------------------------------------------------GGTACTCTTTATATAATTTTCGGTGGTTTTTCTGGGGTAGTTGGTACAGTTCTTTCAATTCTTATTCGAATGGAGCTATCTTCTCCCGGTGTACAAGTTTTGGCAGGTAACCATCAACTTTATAATGTAATCGTGACAGCTCACGCGTTCATTATAATTTTCTTTTTTGTTATGCCGTTTCTAATTGGTGGGTTTGGTAACTGGTTCGTTCCTATTCTTCTTGGAAGCCCTGATATGGCTTTTCCGCGTTTGAATAATATTAGTTTTTGGCTTTTGCCTCCATCGCTTCTTTTGCTTGTTAGCTCTTCTTTGGTTGAGGCTGGGGCAGGTACTGGTTGGACAGTTTATCCTCCTTTGAGTTCTGTTGAAGCTCATAGTGGGCCTTCCGTAGATTTGGCTATTTTTTCACTTCATTTGTCCGGGGCATCTTCTATTCTTGGAGCAATCAATTTTATTACTACTATTTTTAATATGCGTAGCCCCGGAATAACTATGCATAGGTTGCCTTTGTTTGCTTGGGCTGTTTTGATTACTGCGTTCTTGTTGCTTTTGTCTTTGCCAGTGCTCGCCGGAGGTATTACTATGCTTTTGACAGATCGAAATTTTAATACTACGTTTTTTGATC---------------------------------------------------------------------------------------------------------------------------------------------------------------------------------------------------------------------------------------------------------------------------------------------------------------------------------------------------------------------------------------------------------------------------------------------------------------------------------------------------------------------------------------------------------------------------------------------------------------------------------------------------------------------------------------------------------------------------------------------------------------------------------------------------------------------------------------------------------
	MH259702	------------------------ATGTTGCAAAGTGTTTACACTTGGTCATCTCGTTGGCTTTTTTCTACTAATCACAAAGATATTGGTACTCTTTATATAATGCTAGGTGGTTTTTCTGGTGTTGTAGGTACCGTTTTGTCATTGTTGATTCGTATGGAATTGGCATCTCCCGGTGTTCAAGTACTATCCGGAAATCATCAACTATATAATGTGCTTGTTACAGCGCACGCTTTTATTATGATTTTCTTTTTTGTTATGCCATTTCTTATTGGTGGATTTGGTAACTGGTTTGTTCCTATTCTTTTGGGAAGTCCTGATATGGCTTTTCCTCGTCTAAATAATATTAGTTTTTGGCTTTTGCCTCCTTCACTATTGCTACTTGTTACTTCTTCTCTTGTAGAAGCTGGAGCAGGTACCGGTTGGACTGTATATCCTCCTTTGAGTTCTGTAGAATCTCACAGTGGACCTTCTGTTGATTTGGCTATTTTTAGTCTGCATCTTTCAGGTGCTTCTTCTATTTTGGGAGCTATTAACTTTATTACTACTATTTTTAATATGCGTAGCCCTGGTATAACTATGCATCGTTTGCCTCTATTTGCTTGGGCTGTTTTGATTACCGCATTTTTGTTGCTATTGTCTCTACCTGTTTTGGCAGGAGGTATTACTATGCTACTAACTGACCGTAACTTTAACACCACCTTTTTTGATCCTGCTGGTGGAGGTGATCCTATTTTGTACCAACACTTGTTTTGGTTTTTTGGTCATCCCGAAGTTTATATTCTTATTATTCCTGGTTTTGGTATTGTATCTCATGTAGTATCTACTTTTAGTCAAAAACAAACTTTTGGTTATCTAGGTATGGTTTACGCAATGATTTCTATTGGTATTTTGGGATTTATTGTTTGGGCACACCACATGTATACCGTAGGTCTTGATGTAGATACCCGTGCTTACTTTACCGCTGCTACCATGATTATTGCAGTTCCTACAGGAATTAAAATTTTTAGTTGGCTTGCTACTATGTGGGGAGGTTCTATGCGATTGAACACTCC----TATGATGTTTATTCTAGGATTTCTAATTCTATTTACTCTAGGTGGAGTTACCGGAGTTGCCTGTGCTAACTGTGGTCTAGATATTGCATTTCATGATACCTATTATGTTGTTGCTCACTTCCACTATGTTCTATCTATGGGAGCTGTTTTTGCAGTTTTTGCTGGGTTCTATTACTGGCTAGGTAAAATGACTGGGTTGCAATATCCAGAAAACCTAGGGAAAGTTCACTTCTGGACTACTTTTATTGGAGTTAACCTAACCTTTTTTCCTATGCATTTTCTAGGGCTTGCCGGAATGCCTCGTCGTATTCCTGATTATCCTGACGCTTATAGTGGATGGAATATGGTTGCTTCGTTTGGATCATTGATTACCGCTTTTAGTTCTTTGTTGTTTATTTACATTATTTACGCAACTTTGACTTCTGGAAAACGTGTAGGTCCAAACCCTTGGCGTATATCTCAATTGAATAAAAAATGA
	LC318554	---------------------------------------------------------------------------------------------CTTTATATAATGCTAGGTGGTTTTTCTGGTGTTGTAGGTACCGTTTTGTCATTGTTGATTCGTATGGAATTGGCATCTCCTGGTGTTCAAGTACTATCCGGAAATCATCAACTATATAATGTGCTTGTTACAGCGCACGCTTTTATTATGATTTTCTTTTTTGTTATGCCATTTCTTATTGGTGGATTTGGTAACTGGTTTGTTCCTATTCTTTTGGGAAGTCCTGATATGGCTTTTCCTCGTCTAAATAATATTAGTTTTTGGCTTTTGCCTCCTTCACTATTGCTACTTGTTACTTCTTCTCTTGTAGAAGCTGGAGCAGGTACCGGTTGGACTGTATATCCTCCTTTGAGTTCTGTAGAATCTCACAGTGGACCTTCTGTTGATTTGGCTATTTTTAGTCTGCATCTTTCAGGTGCTTCTTCTATTTTGGGAGCTATTAACTTTATTACTACTATTTTTAATATGCGTAGCCCTGGTATAACTATGCATCGTTTGCCTCTATTTGCTTGGGCTGTTTTGATTACCGCATTTTTGTTGCTATTGTCTCTACCCGTTTTGGCAGGAGGTATTACTATGCTACTAACTGACCGTAACTTTAACACCACCTTTTTTGATCCTGCTGGTGGAGGTGATCCTATTTTGTACCAACACTTGTTT----------------------------------------------------------------------------------------------------------------------------------------------------------------------------------------------------------------------------------------------------------------------------------------------------------------------------------------------------------------------------------------------------------------------------------------------------------------------------------------------------------------------------------------------------------------------------------------------------------------------------------------------------------------------------------------------------------------------------------------------------------------------------------------------------------------
	LC318559	---------------------------------------------------------------------------------------------TTGTACATAATTTTTGGTGGGTTTTCCGGAATTGTAGGTACAGTGCTATCTCTATTGATTCGCTTGGAATTGTCATCTCCTGGAGTGCAAGTTTTGTCAGGAAATCACCAATTGTATAACGTTATTGTTACTGCGCACGCATTTATTATGATTTTCTTTTTTGTGATGCCTTTTTTGATTGGTGGTTTTGGGAATTGGTTTGTCCCTATTTTGCTTGGGGCACCTGATATGGCTTTTCCTCGCCTAAATAATATTAGTTTTTGGCTTTTGCCTCCTTCGTTGCTGATGCTTGTGAGTTCTTCACTAGTTGAAGCAGGTGCGGGAACAGGTTGGACCGTTTATCCACCATTGTCTAGTGTTGAAGCTCATTCTGGGCCTTCTGTAGATCTTGCTATTTTCAGTCTTCATATTTCTGGTGCATCTTCAATTCTAGGAGCAATTAATTTTATTACAACTATTTATAACATAAGAAGCCCTGGTATAACTATGCACCGTTTGCCACTTTTTTGTTGGGCTGTGCTTATTACAGCTTTTTTGTTGTTGCTTTCTTTGCCTGTTTTGGCTGGTGGAATTACAATGTTGTTGACTGATCGTAATTTTAACACAACTTTTTTTGATCCAGCTGGTGGTGGAGATCCTGTTTTGTACCAACATCTTTTT----------------------------------------------------------------------------------------------------------------------------------------------------------------------------------------------------------------------------------------------------------------------------------------------------------------------------------------------------------------------------------------------------------------------------------------------------------------------------------------------------------------------------------------------------------------------------------------------------------------------------------------------------------------------------------------------------------------------------------------------------------------------------------------------------------------
	MN117900	-------------------------------------------------------------------------------------TTGGTACTTTGTATATAATTTTTGGTGGTTTTTCTGGAATTGTAGGTACAGTACTTTCTCTATTGATTCGTTTGGAATTGTCATCTCCTGGAGTACAAATTTTGTCTGGAAATCATCAATTGTACAATGTTATTGTTACAGCTCACGCATTTATTATGATTTTCTTTTTCGTGATGCCTTTTTTGATTGGTGGTTTTGGGAATTGGTTTGTTCCTATTTTGCTTGGAGCGCCTGATATGGCTTTTCCTCGTTTGAATAATATTAGTTTTTGGCTTTTGCCACCGTCTTTGCTTATGCTTGTAAGCTCATCGTTGGTTGAGGCTGGTGCCGGAACTGGCTGGACAGTTTATCCCCCACTGTCAAGCGTTGAAGCACATTCTGGGCCTTCTGTAGATCTAGCTATTTTTAGTTTGCATATTTCAGGAGCTTCTTCTATTATAGGTGCTATTAATTTTATTACAACTATTTATAATATGCGGAGCCCTGGTATAACAATGCATCGTTTGCCACTTTTTTGTTGGGCTGTTCTTATTACTGCTTTTTTGTTGCTTCTTTCATTGCCTGTTTTGGCTGGTGGAATTACAATGTTGCTAACTGACCGTAATTTTAACACGACTTTTTTTGA-----------------------------------------------------------------------------------------------------------------------------------------------------------------------------------------------------------------------------------------------------------------------------------------------------------------------------------------------------------------------------------------------------------------------------------------------------------------------------------------------------------------------------------------------------------------------------------------------------------------------------------------------------------------------------------------------------------------------------------------------------------------------------------------------------------------------------------------------------------
	LC318557	---------------------------------------------------------------------------------------------TTGTATATAATTTTTGGTGGTTTTTCAGGAATTGTAGGTACGGTTCTTTCATTGTTGATTAGACTTGAATTGAGTTCGCCGGGTGTTCAAGTACTTGCAGGGAATCATCAAGTATATAATGTGATTGTAACCGCCCATGCTTTTATTATAATTTTCTTTTTCGTAATACCTTTTCTAATTGGTGGTTTTGGTAATTGGTTTGTTCCTTTGATGTTGGGTGCACCTGACATGGCATTTCCAAGATTGAATAATATTAGTTTTTGGTTGTTGCCTCCATCTTTGCTTTTGTTGGTAAGTTCTTCACTAGTAGAAGCAGGAGCAGGTACTGGTTGGACTGTTTATCCACCTCTTTCTTCAGTAGAAGCTCATTCAGGTCCTTCTGTAGATCTTGCAATTTTTAGTTTGCATCTTTCAGGAGCTGCTTCTATTTTGGGTGCTATTAATTTTATTACAACAATTTTTAATATAAGAAGTCCTGGTATGACCATGCATAGGTTGCCTTTGTTTTGTTGGGCAGTTTTGATTACAGCGTTTTTGTTGTTGTTGTCTCTACCAGTACTAGCAGGTGCAATTACTATACTTCTAACAGATCGTAATTTTAACACTACTTTTTTTGATCCTGCTGGAGGTGGTGATCCTGTGCTATATCAACATTTGTTT----------------------------------------------------------------------------------------------------------------------------------------------------------------------------------------------------------------------------------------------------------------------------------------------------------------------------------------------------------------------------------------------------------------------------------------------------------------------------------------------------------------------------------------------------------------------------------------------------------------------------------------------------------------------------------------------------------------------------------------------------------------------------------------------------------------
	DQ641205	------------------------------------------------------------------------------------------ACTTTGTATATAATTTTGGGTGGTTTTTCTGGTATTGTTGGAACTATTCTTTCATTGTTGATTCGGTTGGAATTGGCTTCTCCGGGAGTTCAGATTTTGTGTGGTAATTATCAACTATATAATGTCTTGGTAACTGCCCATGCTTTCATTATAATTTTCTTTTTTGTAATACCTTATTTGATTGGGGGATTTGGAAATTGGTTTGTTCCTATTATATTGGGAGCACCTGATATAGCTTTTCCTAGGTTGAATAATATTAGTTTTTGGTTGTTGCCTCCTGCGTTGCTTCTGTTGGTAAGTTCTTCTTTGGTCGAGGCAGGGGCAGGTACAGGGTGGACTGTTTATCCTCCCCTTTCTGGTGTAGAGGCTCATTCTGGACCCTCTGTAGATTTGGCAATCTTTAGTTTGCATTTGGCAGGGGCTTCTTCTATTTTGGGTGCTATTAACTTTATTACTACTATTTTTAATATAAGAAGTCCTGGAATGACTATGCATCGATTGCCGTTGTTTTGTTGGTCTGTTCTTATTACAGCGTTTTTGTTGTTGCTGTCGCTACCTGTTTTGGCAGGAGCAATTACAATGCTTTTGACTGATAGAAACTTTAATACTACTTTCTTTGATCCTGCTGGGGGAGGGGATCCTGTTTTGTATCAACATTTGTTTTGGTTTTTTGGTCATCCTGAAGTTTATATTTTGGTACTACCAGCTTTTGGTATTGTTTCGCAGGTAATTTCTACATTGAGTCAGAAGCAAACTTTTGGGTATTTGGGTATGGTTTACGCTATATTGTCAATTGGTATTCTTGGTTTTATTGTTTGGGCACACCATATGTATACTGTAGGGTTGGATGTTGATACTAGAGCGTACTTTACTGCAGCTACGATAATTATTGCTGTGCCTACTGGGATTAAAATTTTTAGTTGGTTGGCTACGATATGGGGGGGTTCATTGAAAATAGAAACTCC----AATAGTTTTTGTTTTTGGTTTTTTGGTTTTGTTTACCCTTGGAGGTGTTACAGGTGTAGCTTGTGCAAATTGTGGCCTTGATATTGCTTTTCATGATACATATTATGTAGTAGGTCATTTCCATTATGTCCTTTCTATAGGGGTTGTGTTTTCTATTTTTGCTGGTTTTTATTATTGGATTGGGAAAATTACGGGGTTGCAGTATCCTAAAGGGCTTAGTATTGCTCATTTTTGGGTACTTTTT------------------------------------------------------------------------------------------------------------------------------------------------------------------------------------------------------------------------------------------
	FJ030898	---------------------------------------------------------------------ACAAATCATAAAGATATTGGTACTCTATATATAATCCTTGGTGGTTTTTCAGGTATTGTTGGTACTATGCTTTCTATTTTGATTCGAATAGAACTTAGTTCACCTGGGATTCAAATCCTTAGCGGAAATCATCAGCTTTATAATGTTATCGTAACCGCTCATGCTTTCATTATAATTTTTTTCTTTGTAATACCTTTTCTTATTGGTGGGTTCGGAAATTGGTTTGTTCCTTTGATATTGGGTGCTCCTGATATAGCTTTCCCTAGATTGAACAATATTAGTTTTTGGCTACTGCCACCTGCATTGCTTTTGCTTGTTAGCTCTTCTCTTGTGGAAGCAGGTGCTGGTACAGGTTGGACTGTTTATCCTCCTCTTTCTAGTGTTGAAGCCCATTCCGGTCCTTCTGTGGACTTGGCTATTTTTAGTCTTCATATCGCAGGTGCTTCTTCTATTCTAGGGGCAATTAATTTTATTACTACTATTTTTAATATGAGGAGTCCAGGTATAACAATGCATCGTTTGCCTTTGTTTTGTTGGGCTGTTTTGATTACTGCTTTTCTTCTTTTGCTATCTTTGCCTGTTTTGGCGGGGGCAATTACGATGCTTTTGACAGATCGTAATTTTAATACAACTTTTTTTGATCCTGCTGGAGGCGGTGACCCCATCTTGTACCAACACCTTTTT----------------------------------------------------------------------------------------------------------------------------------------------------------------------------------------------------------------------------------------------------------------------------------------------------------------------------------------------------------------------------------------------------------------------------------------------------------------------------------------------------------------------------------------------------------------------------------------------------------------------------------------------------------------------------------------------------------------------------------------------------------------------------------------------------------------
	LC318558	---------------------------------------------------------------------------------------------CTGTACATGATCTTTGGAGGATTTTCTGGAATTGTAGGTACAATTCTTTCTCTTATAATTCGACTAGAACTGAGTGCACCAGGTGTTCAAGTATTGGCAGGTAATCATCAAGTATATAATGTAATTGTAACTGCACATGCTTTTATTATAATTTTTTTCTTTGTTATACCTTTTTTGATTGGTGGTTTTGGAAATTGGTTTGTTCCTCTAATATTGGGAGCACCAGATATGGCATTTCCCCGTTTGAATAATATTAGTTTTTGGCTACTACCTCCAGCTTTGCTGATACTAGTTAGTTCTTCTCTAGTAGAAGCAGGAGCAGGAACTGGTTGGACTGTTTACCCACCTTTGTCTGGGGTAGAGGCCCATTCAGGTCCATCTGTAGATTTGGCGATTTTTAGCCTTCATTTGTCTGGAATTTCGTCTATTCTTGGGGCAATTAATTTTATTACTACTATTTTCAATATGCGTAGCCCTGGTATAACTATGCATCGTCTTCCGTTGTTTTGTTGGGCAGTACTTATTACTGCATTTTTGCTTTTGTTGTCATTGCCTGTTTTGGCAGGAGGTATTACAATGCTTTTGACAGACCGTAATTTTAATACTACTTTTTTTGATCCCGCAGGTGGAGGTGATCCGGTATTGTACCAACACTTGTTT----------------------------------------------------------------------------------------------------------------------------------------------------------------------------------------------------------------------------------------------------------------------------------------------------------------------------------------------------------------------------------------------------------------------------------------------------------------------------------------------------------------------------------------------------------------------------------------------------------------------------------------------------------------------------------------------------------------------------------------------------------------------------------------------------------------

;
end;
