# Supplementary material for: A novel taxonomic database for eukaryotic mitochondrial cytochrome oxidase subunit I gene (eKOI), with a focus on protists diversity
Source: Database (Oxford). 2025 Sep 24;2025:baaf057. doi: 10.1093/database/baaf057 (PMC12462617; doi:10.1093/database/baaf057)
Supplement: baaf057_Supplemental_File [file baaf057_supplemental_file.zip › 2_alignment_eKOI/brachiopoda.nex]

#NEXUS
begin data;
	dimensions ntax=59 nchar=1734;
	format datatype=dna missing=? gap=-;
	matrix
	MW732171	---------------------------ATGAGGAGGAACCATAAAGATATTGGGAGACTGTACATTTTTATAGGTTTATGATGCGGGGTCATAGGGTTGGGACTAAGTCATGCTATACGAATTGAGTTAAGCCACCCGGGGCAGTGGATTATATGTCCTCAAATGTACCATAGGATTATAACTATGCACGCTTTTGCAATGATTTTCTTTTTTGTGATGCCCACAAGAATTGGGGGTTTAGGTAATTGGTTTTTACCCCTAATGTTGAAGGTTCAAGATCTTGCGATACCACGTATAAATAATAGTAGTGTCTGAATAATTATTGGCTCTTTAGTTCTTATAAGATTAAGTTTTATGGTGGAAGGTGGGGTAGCTGGGGGTTGGACATTATACCCACCA…
	MK015669	---------------------------ATGAGGAGGAACCATAAAGATATTGGGAGACTGTATATTTTTATAGGTTTATGATGCGGGGTCATAGGGTTGGGACTAAGTCATGCTATACGTATTGAGTTAAGCCACCCGGGGCAGTGGATTATATGTCCTCAAATGTACCATAGGATTATAACTATGCACGCTTTTGCAATGATTTTCTTTTTTGTTATGCCCACAAGAATTGGGGGTTTAGGTAATTGGTTTTTACCGCTAATGTTGAAGGTTCAAGATCTTGCGATACCACGTATAAATAATAGTAGTGTCTGAATAATTATTGGCTCTTTAGTTCTTATAAGATTAAGTTTTATGGTGGAAGGTGGGGTAGCTGGGGGCTGGACATTATACCCACCA…
	MW125052	---------------------------------------------------------CTGTACATTTTTATAGGCCTCTGGTCTGGAGTAGTGGGGTTGGGTTTAAGACATGCAATACGTATTGAACTTAGCCACCCTGGTCAGTGATTAATGGACACCCATATATATCATAGGATTATAACCATGCATGCTTTCGCCATAATCTTTTTTTTTGTTATGCCAACAAGTATTGGCGGCCTAGGTAATTGGTTTATCCCTCTAATGTTGAAGGTTCAGGATTTAGCTATACCCCGGCTTAACAATAGAAGGATTTGGATGATTATGGGTTCTCTATTCCTAATGAGTCTCAGGTTCATGTTAGAAGGGGGAGTGGCTGGTGGTTGGACTATGTACCCCCCC…
	MK092038	-----------------------------------------------------AAGTCTATATATTTTTATAGGCCTCTGGTCTGGAGTGGTAGGGTTGGGTCTAAGACATGCTATACGTATTCAACTTAGCCACCCTGGTGAGTGATTGATGGATCCCCATATGTATCATAGGATTATAACCATACATGCCTTTGCTATAATCTTTTTTTTTGTTATGCCAACAAGAATCGGCGGCCTGGGTAATTGGTTTATCCCCCTAATATTGAAGGTTCAGGATTTAGCTATGCCCCGGCTTAACAACAGAAGGATTTGGATGATTATTGGTTCCCTATTCCTAATGAGTCTTAGGTTCATGTTAGAAGGGGGGGTGGCTGGCGGTTGGACTATGTACCCCCCC…
	LC654817	-----------------------------------------------------AAGATTGTATATCTTTCTAGGATTATGATCGGGAGTAATGGGCTTAGGATTGAGACACGCTATGCGAATCGAGCTAAGCCACCCAGGTCAGTGGTTAATAGATGCTCATATATATCATAGTATTATAACACTTCATGCCTTTGCCATAATCTTTTTTTTCGTTATGCCTACTAGAATTGGGGGCCTAGGTAATTGGTTCTTGCCTTTAATACTTAAAGTGCAAGATCTTGCTATACCCCGCGTTAATAATTCAAGAATTTGAATGATTATTGGGTCATTAATTTTAATATGCCTAAGGTTCTTGGTAGAGGGGGGCGTAGCCACGGGATGAACAATATACCCCCCT…
	MK092033	-------------------------------------------------TTGGGAGGTTATATATTTTTATAGGGCTATGATCTGGAGTAGTGGGATTAGGGCTAAGTCATGCTATACGTATTGAGCTAAGTCACCCGGGTCAGTGATTAATGGATTCTCACATATATCACAGTATTATAACTTTACATGCTTTCACTATAATTTTCTTTTTTGTTATACCTACTAGAATTGGGGGGCTAGGTAATTGGTTTTTGCCTCTAATACTTAAGGTGCAAGATTTAGCTATACCCCGTGTTAATAATTCTAGGATTTGAATAATTATTGGTTCCTTGATTTTAATGTGTCTTAGATTCTTAATAGAAGGGGGGGTAGCTACTGGCTGGACAATGTATCCACCT…
	LC654805	-----------------------------------------------------GACTCTGTATATTTATATGGGTCTTTGGTCTGGTGTCTTTGGTCTTAGTCTGAGCCATTGCATACGTGTTGAGCTAAGCCACCCGGGGCAGTGGCTGGGGGGGGAGCACCTGTATCACAGGGTTATAACTATGCATGCCTTCATAATAATCTTTTTCTTTGTTATACCAACTAGGATTGGTGGGTTGGGAAATTGGTTTATTCCCCTTATGCTAAAGGTCCAAGATTTAGCTATACCTCGTCTCAATAATGTTAGGATTTGGCTATCACTTGGTGCCCTTTTTCTAATGTGTATAGCCTTTTTGGGGGATAAAGGAGTGAGATGTGGATGGACCTTATACCCACCG…
	LC654797	-----------------------------------------------------TACTCTATATATTTATATAGGTCTTTGGTCTGGGGTCTTTGGCCTGAGCTTGAGCCATTGTATACGTATCGAGCTTAGACACCCTGGTGAGTGATTAGAAAGGGGGCACATATATCACAGGGTGATAACCATGCACGCCTTCATAATGATCTTCTTTTTTGTAATGCCTACCAGAATTGGTGGGCTCGGTAACTGGTTTATTCCTCTAATAGTGAAAGTCCAAGACTTGGCTATGCCGCGGTTGAATAATCTAAGGTTTTGATTATCCTTCGGGGCCTTATTCATGATGTGCATAGCTTTCTATGGAGACTCAGGCCTAAGGGGTGGTTGAACAATATACCCCCCA…
	LC654791	-----------------------------------------------------TACTCTATATATTTATATAGGTCTTTGGTCTGGTGTCTTTGGCCTGAGCTTAAGCCATTGTATACGTATCGAGCTTAGACACCCTGGTGAGTGATTAGAAAGGGGGCACATGTATCACAGGGTGATAACCATGCATGCCTTCATAATGATCTTCTTTTTTGTAATGCCTACCAGAATTGGTGGGCTCGGTAACTGGTTTATTCCTCTGATAGTGAAAGTCCAAGACCTGGCTATGCCGCGGTTGAATAATCTAAGGTTTTGACTATCCTTCGGGGCCTTATTTATGATGTGCATAGCTTTCTATGGGGATTCTGGCCTTAGGGGAGGCTGAACAATGTACCCCCCA…
	LC654811	-------------------------------------------------------CTATGTATATTTACATAGGGCTGTGGTCTGGGATTTTTGGACTTAGGCTAAGGCATTGTATGCGTATTGAACTTAGTCACCCAGGTGAATGGCTGGAAAGAAGGATGATGTATCATGGGATTATAACAATACATGCCTTTATGATAATTTTCTTTTTTGTAATGCCAACTAGAATTGGTGGGTTGGGTAATTGATTTCTCCCACTAATATTAAAAATTCAGGATTTGGCTATGCCACGGTTGAACAATGCTAGGATTTGATTTGCACTAGGGGCTTTATTTCTCATATCAATAGCATTTTTAAATAATGTTGGTGTTGGGTGTGGTTGAACTATATATACTCCA…
	LC654788	-----------------------------------------------------TACAATTTATTTATATATAGGTTTTTGATCTGGTTTGTTTGGTTTGAGATTAAGCCATACTATGCGAATTGAGTTAAGGCACCCAGGAATGTGACTCCAGGGGGAGTATACTTATCACAGGATTATGACTATACATGCCTTTATAATGATTTTTTTTTTTGTTATGCCAACTAGTATTGGTGGGCTGGGTAATTGGTTTATTCCCCTATTACTTAAGACTAAAGACCTTGCTATACCCCGTTTAAATAACCTTAGTGTTTGGTTGATTTTAGGTTCTCTTTTTATGATGTGTATGGCATTCTTAAGAAGTGGTGGTTTAGGTGCCGGTTGAACAATATACCCACCT…
	LC654775	-----------------------------------------------------CACTATTTACCTATATATGGGCCTTTGATCAGGGGTCTTTGGCCTAAGTTTGAGGCATTGCATGCGTGTTGAGCTCATGCATCCTGGTATGTGGTTACAAGGGGAATACACATATCACAGGATTATGACAATGCATGCATTTATGATGATTTTTTTCTTTGTAATGCCTACAAGTATTGGTGGGTTGGGAAATTGATTTATTCCTCTTCTCCTAAAGACTGAGGATTTAGCTATACCACGTCTCAATAATCTGAGGATTTGGCTAATTCTTGGGTCTTTGTTCATAATGTGCATAGCTTTCCTCAGAAGCGGTGGGCTAGGGGCTGGATGGACTATATATCCACCA…
	LC654741	-----------------------------------------------------TACTATTTATTTATATATAGGTTTTTGATCTGGTCTAATTGGCCTAAGTTTAAGACACTGTATGCGAGTTGAGCTTAATCACCCTGGGGAGTGGCTACTAGGGGGTTATACTTATCACAGGATTATAAGTATACATGCGTTTATGATAATTTTTTTTTTTGTTATGCCTACTAGGATTGGTGGTCTTGGGAATTGATTTATTCCACTTATACTAAAAACTAAAGACCTGGCTATACCTCGTCTTAATAATTTAAGGGTGTGGCTACAGCTTGGTTCGTTGTTTTTAATAATAATGGCGTTTATGAGGAGCGGTGGCTTAGGGTGTGGTTGGACAATATACCCCCCC…
	LC654756	-----------------------------------------------------TACTATTTATTTATATATGGGTTTTTGATCTGGTCTGATCGGCCTAAGTTTAAGTCATTGTATGCGAGTTGAACTGAATCACCCTGGGGAATGGCTACTAGGGGGTTATACTTATCATAGGATTATAAGTATACATGCGTTTATGATGATTTTTTTTTTTGTTATACCTACTAGGATTGGAGGTCTTGGAAATTGGTTTATTCCACTTATACTAAAAACTAAGGACTTGGCTATACCACGTCTTAATAATCTAAGGGTGTGATTACAGCTCGGTTCATTGTTTTTAATAATAATGGCGTTTATGAGGAGTGGTGGCTTAGGGTGCGGTTGGACAATATACCCCCCC…
	LC654764	-----------------------------------------------------TACTATGTACTTATACATGGGTCTTTGATCTGGTCTGTTTGGTTTGAGTTTGAGTCATTGTATGCGAATTGAGCTAAATCACCCAGGTGAGTGGCTTATAGGTGGTTACACATACCATAGGATTATAACAATACATGCATTTATAATAATTTTTTTTTTCGTCATGCCAACTAGGATTGGTGGTTTAGGAAACTGGTTCATTCCCCTCATGCTTAAAACCAAGGATCTAGCCTTACCTCGGCTAAATAATTTGAGGATTTGGCTTCAAATAGGTTCTTTATTCCTAATGTGTATAGCGTTTATAGCTAGAGGTGGTTTAGGGTGTGGTTGGACAATGTATCCACCA…
	LC654724	-----------------------------------------------------AACAATTTACTTATACATAGGACTTTGGTCTGGTGTATTTGGCCTTAGATTAAGCCACTGCATGCGGATTGAGCTCAGTCACCCAGGAGAGTGACTTCAAGTTGGGTATATGTATCATAGGATTATAACTATACATGCCTTTATAATAATTTTTTTTTTTGTTATACCAACAAGAATTGGGGGATTGGGAAACTGGTTTATTCCACTAATAATTAAAATTAAAGATCTTTCTATACCTCGATTAAATAATTTGAGAGTATGGCTAGCATTAGGATCTTTATTTCTTATGTGTATGGCTTTTTTAAGAAGAGGAGGCTTGGGATGCGGTTGAACTATATATCCNCCC…
	MH371361	ATGAAAACATGATCTCATCGCTGATTAAAATCGGTAAATCATAAGGATATTGGAACTATTTATTTATATATGGGACTTTGATCTGGGGTGTTTGGTCTCAGGTTAAGACATTGTATACGGATTGAGCTAAGCCACCCCGGTGAGTGACTTCAAGTTGGGTATATGTACCATAGAATTATGACCATACATGCTTTTATGATGATTTTTTTTTTTGTTATGCCCACAAGAATTGGGGGACTAGGAAACTGGTTTATTCCATTAATAATTAAAATCAAGGATTTATCTATACCTCGATTAAATAACCTAAGAGTGTGGCTGGCATTAGGGTCTTTATTTCTTATGTGTATGGCTTTTTTAAGAAGAGGAGGATTAGGTTGTGGTTGGACTATATATCCACCC…
	MW528457	GTGAAAGAGTGAACTCATCGTTGATTAAAATCAGTAAACCACAAGGATATTGGGACTATTTACTTGTATATAGGGCTTTGATCTGGGGTATTTGGTCTTAGATTAAGCCACTGTATACGGATTGAACTTAGCCATCCTGGAGAATGGCTTCAAGTTGGGTATATATACCATAGGATTATAACTATACATGCTTTTATGATAATTTTTTTTTTTGTTATGCCCACAAGAATTGGAGGATTGGGAAACTGGTTTATTCCATTAATGATTAAGATTAAAGACTTATCTATACCTCGATTAAATAACTTAAGAGTGTGACTAGCATTAGGGTCTTTATTTCTTATGTGTATGGCTTTTATAAGGAGAGGAGGGTTAGGTTGTGGTTGAACTATGTATCCACCC…
	GU056040	----------------------------------------------------------------------------------------------------------------------------------------------------------------------------------------------------------------------------------------------------------------------------------------------------------------------------------------CTTTATTTCTTATGTGTATAGCTTTTATAAGGAGAGGAGGGTTAGGTTGTGGTTGAACTATATATCCACCC…
	AB026518	------------------------------------------------------------------------------TGGGCAGGTTTGGTAGGAACAGGATTAAGAATGTTAATCCGAATAGAACTGTCTCAACCAGGGTCACTTCTAGGAAGGGATCAATTGTATAATGTCCTAGTCACCGCCCACGCCCTAATCATAATTTTTTTCCTAGTTATACCTGCCATAATTGGAGGATTTGGCAACTGACTTTTACCTCTAATATTAAAAACTCCAGACATAGCATTTCCCCGCCTTAATAATTTAAGCTTTTGGCTCCTTCCTCCATCTCTTTTACTACTACTATTCTCAACTATAAGGGGTATGGGGGCTGGAACGGGATGAACAGTATATCCTCCT…
	AB026517	------------------------------------------------------------------------------TGATCTGGAATAATCGGCCTATCCCTCAGAGTTCTCATCCGGCTAGAACTAGGACAACCCGGCAGGCTCCTTGGAGACGACCAGCTATACAATGTAGTGGTTACATCACACGCTTTCGTTATAATTTTCTTTTTAGTGATACCAATCATAATTGGAGGATTTGGTAACTGACTAATTCCTCTAATAGTTGGTTCCCCCGATATAGCCTACCCACGACTAAACAACCTTAGATTCTGACTTCTCCCTCCTTCTCTGATTCTACTAATATCCTCCACCCTAATAGAAGGGGGAGCTGGAACGGGGTGGACTATCTACCCCCCT…
	MZ580645	-----------------------------------------------------TACACTTTATTTTATCCTAGGCATTTGATCAGGAATGATCGGCCTATCCCTAAGAGTTCTAATCCGACTAGAACTAGGACAACCCGGCAGACTCCTCGGAGACGACCAACTCTACAATGTAGTAGTAACGTCTCACGCCTTCGTTATAATTTTCTTCTTAGTAATACCCATTATAATTGGGGGATTTGGTAATTGACTAATCCCCCTTATAGTGGGCTCTCCAGACATAGCTTATCCCCGCCTAAACAACCTAAGATTCTGACTACTCCCCCCTTCCTTGATTCTTCTTATATCCTCCACCCTCATGGAGGGAGGAGCCGGAACGGGATGGACAATTTATCCTCCT…
	MG421143	-----------------------------------------------------CACACTTTACTTTATCCTAGGCATCTGATCCGGAATAATTGGACTATCCCTCAGAGTTCTCATCCGCCTAGAACTAGGACAACCTGGTAGACTCCTCGGAGACGACCAATTATACAACGTGGTCGTAACCTCCCACGCTTTCGTAATAATTTTCTTCCTAGTAATGCCGATTATAATTGGAGGATTCGGTAACTGACTAATTCCCCTTATAATCGGCTCCCCAGACATAGCGTATCCTCGTCTGAACAACCTAAGTTTCTGACTCCTACCCCCTTCCCTTATCCTTCTAATATCTTCTACTCTTATAGAAGGCGGAGCCGGAACGGGATGAACAATCTACCCCCCC…
	AB053201	------------------------------------------------------------------------------TGATCCGGCATACTCGGAACATCCCTAAGCTTACTAATCCGAGCAGAACTAGGTCAACCGGGAAGACTTTTAGGTGACGATCAACTTTACAACGTAATCGTAACAGCCCATGCATTCATTATAATCTTCTTTTTAGTCATACCCATCATAATCGGAGGATTTGGCAACTGACTAATCCCTCTAATAATCGGAGCCCCCGACATAGCATTCCCACGAATAAACAACATAAGATTTTGACTTCTCCCCCCCTCACTAATTTTACTTCTTTCATCTGCTGCCGTAGAAAGAGGGGCAGGAACAGGATGAACCGTTTACCCCCCT…
	AB053200	------------------------------------------------------------------------------TGATCTGGTATAATCGGTACGTCCCTAAGCCTACTAATCCGAGCAGAACTAGGTCAACCCGGAAGTCTTTTGGGTGACGATCAACTCTACAACGTAATCGTAACTGCCCACGCATTCATTATAATTTTCTTCCTAGTCATACCCATCATAATCGGAGGATTCGGTAACTGACTAATCCCCCTAATAATCGGAGCCCCAGATATAGCATTCCCACGAATAAACAACATAAGGTTCTGACTTCTCCCCCCCTCACTCATCCTACTTCTTTCCTCCGCCGCTGTAGAAAGGGGAGCGGGGACAGGATGAACCGTATACCCACCC…
	AB026516	------------------------------------------------------------------------------TGATCCGGACTTGCCGGAACCGCTCTCAGGCTCCTAATTCGAGCAGAGCTCGGTCAACCAGGAGCACTTCTGGGAGATGACCAGCTCTATAATGTAATCGTAACCGCCCACGCTTTCGTAATAATTTTCTTTCTAGTAATGCCAATCATAATTGGGGGGTTTGGAAATTGACTGATTCCCCTTATAATCGGGGCCCCAGACATAGCCTTCCCCCGCATAAATAACATAAGATTCTGGCTCCTCCCCCCAGCCCTAACCCTTCTATTAGCCTCCGCCGCTGTAGAGAGGGGGGCAGGAACAGGATGAACAGTTTACCCCCCA…
	NC_000941	---------------ATGCGATGACTATTTTCCACAAACCACAAAGATATCGGTACTCTATATTTCCTCCTAGGAATTTGATCTGGGCTCGCAGGAACAGCCCTGAGCCTCCTAATTCGAGCAGAGCTAGGACAACCAGGGGCACTCCTGGGAGACGATCAACTATATAATGTAATCGTAACAGCCCATGCTTTCGTAATAATTTTCTTCCTAGTTATACCCATTATAATCGGTGGGTTTGGAAACTGACTTATCCCCCTAATAATTGGGGCCCCAGACATAGCATTTCCTCGAATAAATAACATAAGATTTTGGCTTCTCCCCCCTGCCCTAACCCTTCTACTAGCCTCTGCTGCAGTAGAAAGCGGGGCTGGAACCGGATGAACTGTATACCCCCCG…
	AB026514	------------------------------------------------------------------------------TGATCTGGACTCGCCGGAACAGCCCTAAGACTCCTTATCCGAGCCGAACTAGGACAACCAGGAGCTCTCCTGGGGGACGACCAACTCTATAACGTAATTGTAACCGCCCATGCCTTCGTCATAATTTTCTTCCTAGTAATGCCCATTATAATCGGCGGATTCGGAAACTGACTAATCCCACTAATAATTGGGGCCCCCGACATAGCATTTCCTCGAATAAATAATATAAGATTTTGACTCCTCCCTCCTGCTCTTACCCTCCTCCTCGCCTCTGCAGCAGTGGAAAGAGGAGCTGGAACAGGATGAACTGTATACCCCCCC…
	AB026515	------------------------------------------------------------------------------TGATCTGGACTAGCCGGAACAGCCCTCAGACTTCTCATTCGAGCCGAACTGGGACAACCAGGAGCCCTCCTTGGTGACGACCAACTCTACAATGTAATTGTAACAGCCCACGCCTTCGTAATAATTTTCTTTCTAGTGATACCCATTATAATTGGGGGATTCGGAAACTGACTCATCCCACTAATAATTGGGGCCCCCGACATAGCATTCCCCCGAATGAACAATATAAGATTCTGGCTCCTACCCCCCGCTCTAACCCTCCTTCTCGCCTCTGCAGCGGTAGAAAGAGGAGCTGGAACAGGATGAACCGTCTACCCACCC…
	AB026519	------------------------------------------------------------------------------TGGGCGGGTATTGTTGGAACTGTCTTCTCTCTTCTGATTCGGGTTCATTTGGCTCGGGCTGGGGGAGGTATTCCAGATG---TGGTTTATAACATAGTTGTTACTGTGCATGGACTCTTGATGATTTTTTTTTTAGTTATGCCGTTGATAATTGGTGCTTTTGGTAATTGGTTGGTGCCACTGATGGTGGGTGTTCCGGATATAGCATTTCCGCGCCTAAATAACTTGAGTTTTTGGGTATTGGTTATAGCTCTCAGGTTCTTATTATTTAGTTTGAGATTAGAGTATGGGGCCGGTACTGGGTGGACGCTTTATCCACCG…
	AB026512	------------------------------------------------------------------------------TGATCTGGTCTTGTAGGGACGGCCTTAAGGTTGTTGATTCGAGCTGAATTAGGGCAGCCTGGTACTATGCTAGGTGATGATCAGCTTTATAACGTTATTGTTACTTCTCATGCTTTGGTTATAATTTTTTTTTTGGTTATGCCTGTTATAATTGGGGGGTTTGGTAATTGACTTATCCCTATTATAATTGGATCTCCTGATATGGCTTATCCCCGAATGAATAACATAAGATTTTGGCTTCTTCCAGTATCTCTCTCCCTTCTCTTGGCTTCTGCTTCAGTTGATAGGGGAGCCGGTACTGGGTGAACATTGTATCCCCCT…
	MW278451	-----------------------------------------------------TACCCTCTATTTTGTTTTGGGGGGTTGGGCTGGTTTTGTAGGGTTAAGTTTAAGCCTCTTAATTCGAGCCGAACTGGGCCAGACAGGCAGGATGTTGGGAAACGACCAACTTTATAATGTTATTGTTACAGCTCATGCCTTGGTTATAATTTTTTTCTTAGTTATGCCCATTATGATTGGGGGTTTTGGTAATTGGTTGATTCCTTTAATAATCGGATCTGTTGATATAGCCTATCCCCGCATGAACAACATGAGGTTTTGGTTATTACCACCTTCTCTTCTTCTTCTCCTTGCTTCAGCGGCTGTCGAGGCTGGTGCCGGTACTGGTTGGACTCTTTATCCCCCT…
	MZ580699	-----------------------------------------------------GACCTTGTATTTTATTTTTGGGGCTTGATCGGGATTTGTGGGGATGTCTTTAAGATTGCTAATTCGTGCAGAATTGGGACAAACCGGGTCAGTTCTTGGAAGAGACCAGCTTTACAATGTGGTAGTTACTGCTCACGCTCTTGTAATAATTTTTTTTTTTATTATGCCAATTATAATCGGGGGGTTTGGAAACTGGCTGATCCCACTAATGATTGGGGCTCCGGATATGGCTTTTCCTCGGATAAACAACCTTAGTTTTTGGCTGTTACCCCCCGCTTTGTTGCTGTTGCTTTTTTCTGCCACGGCAGAAGCCGGGGCAGGAACGGGGTGAACTCTTTACCCCCCT…
	AB026510	------------------------------------------------------------------------------TGGTCTGGGTTTGTCGGGCTATCGTTAAGTTTGTTGATTCGGGCAGAGCTCGGTCAGACTGGAAGAATGTTGGGCAATGATCAGCTTTATAATGTGATTGTTACTGCACATGCTTTGGTCATGATTTTTTTTCTAGTTATACCAGTTATAATTGGGGGATTTGGTAATTGGCTGATTCCATTGATGGTGGGGTCGGTGGATATGGCTTACCCTCGTATGAATAACATGAGATTTTGATTATTACCCCCGTCTCTTTTACTTTTACTTACTTCCGCAGCAATGGAGTCAGGGGCGGGGACGGGGTGAACTTTGTACCCCCCT…
	AB026511	------------------------------------------------------------------------------TGGTCCGGGTTTGTAGGGCTAGGTCTTAGTCTGCTGATTCGGGCAGAGTTGGGGCAAACTAATAGAATGCTGGGTAATGATCAGCTATATAATGTTATTGTTACAGCACATGCTCTGGTTATGATTTTTTTTTTAGTTATGCCCACTATGATTGGCGGTTTTGGTAATTGATTAATTCCTTTGATAGTAGGCTCTATTGATATGGCATATCCTCGTATGAATAATATAAGATTTTGATTGCTACCTCCATCTCTTTTATTACTTTTATGTTCTGCGGCTACAGAGGCTGGCGCTGGTACGGGGTGAACTTTATACCCCCCC…
	AB026507	------------------------------------------------------------------------------TGGGCTGGGTTTGTAGGTTTAGCTTTAAGCTTGTTAATTCGAGCTGAACTTGGTCAGACTGGGAGTATGTTGGGTAATGACCAGTTATATAATGTGATTGTTACGGCTCATGCTTTGGTTATAATTTTCTTTTTGGTTATGCCGGTTATGATTGGCGGGTTTGGTAATTGGTTAATTCCTCTTATGATTGGGTCTCCAGATATGGCATACCCCCGCATGAATAATATGAGATTTTGATTGTTGCCCCCTTCTCTTTTATTGTTGCTCTCTTCAGCTGCAATAGAAGCAGGGGCTGGAACCGGGTGGACGCTTTATCCCCCA…
	AB026508	------------------------------------------------------------------------------TGGGCTGGGTTCGTGGGGCTAGCCCTAAGTCTTTTAATTCGGGCTGAGTTGGGGCAAACTGGAAGAATGTTAGGAAACGATCAGTTGTATAATGTGATTGTTACGGCTCATGCATTAGTTATAATTTTTTTTTTGGTCATGCCTGTTATAATTGGCGGATTTGGTAATTGGTTGATCCCTTTAATGGTGGGGTCTCCGGACATGGCGTATCCTCGGATGAATAATATAAGATTTTGGCTATTGCCTCCTTCGCTTCTGCTTTTGCTCTCGTCTGCAGCTATAGAAGCTGGGGCTGGTACTGGGTGGACTGTTTATCCTCCG…
	AF331161	------------GTGCAACGTTGGTTTATATCAACTAATCATAAGGATATTGGTACTTTATATTTTTTATTTGGGGCTTGGGCTGGGTTTGTGGGTTTAGCTCTTAGTCTTTTGATTCGGGCCGAGTTGGGGCAAACTGGGAGAATGTTAGGAAATGATCAGCTGTACAATGTAATTGTTACAGCTCATGCGTTAGTTATAATTTTTTTTTTGGTTATGCCGGTTATAATTGGCGGGTTTGGTAATTGGTTGATTCCTTTAATAGTGGGGTCTCCGGATATGGCGTACCCCCGTATGAATAACATAAGGTTTTGGTTGTTGCCTCCGTCTCTTTTACTTTTGCTTTCGTCTGCGGCTATGGAGGCTGGGGCCGGCACTGGGTGGACTGTTTATCCCCCC…
	AB053192	------------------------------------------------------------------------------TGAGCTGGGTCTGTCGGTTTAGCTCTTAGTCTTTTGATTCGGGCCGAGTTGGGGCAAACTGGGAGAATGTTAGGAAATGATCAGCTGTACAATGTAATTGTTACAGCTCATGCGTTAGTTATAATTTTTTTTTTGGTTATGCCGGTTATAATTGGCGGGTTTGGTAATTGGTTGATTCCTTTAATAGTAGGGTCTCCGGATATGGCGTACCCCCGTATGAATAACATAAGGTTTTGGTTGTTGCCTCCGTCTCTTTTACTTTTGCTTTCGTCTGCGGCTATGGAGGCTGGGGCCGGCACTGGGTGNACTGTTTATCCCCCC…
	AB026506	------------------------------------------------------------------------------TGGTCGGGGTTTGTGGGTTTGTCTTTGAGTCTTCTAATTCGGGCGGAGTTAGGACAGACAGGTAGTATGTTGGGAAATGATCAGTTGTATAATGTTATTGTTACAGCTCATGCTTTGGTTATAATTTTTTTCTTGGTTATACCGGTTATAATTGGGGGGTTTGGTAACTGGTTGATTCCACTAATGGTTGGGGCTGTTGATATGGCCTATCCTCGAATGAATAATATGAGGTTTTGGTTGTTGCCTCCTTCACTTTTGCTTCTATTGTCGTCGGCGGCCATGGAAGCTGGGGCTGGTACTGGGTGGACTATTTATCCCCCC…
	AB026509	------------------------------------------------------------------------------TGGTCGGGATTTGTAGGTTTGTCTTTGAGTCTCCTAATTCGGGCTGAGTTAGGACAGACGGGTAGTATGTTAGGAAATGATCAGTTGTATAATGTTATTGTCACGGCGCATGCGCTGGTTATGATTTTTTTTTTAGTTATACCGGTCATGATTGGGGGGTTTGGAAACTGATTGATTCCGTTAATGGTTGGGGCTGTGGATATAGCTTACCCCCGAATAAATAATATGAGATTTTGGTTGTTGCCTCCTGCGCTTTTGCTTCTCTTGTCGTCGGCGGCTATGGAAGCTGGTGCTGGCACTGGGTGGACTATTTATCCCCCG…
	AB035869	------------CTGCAACGTTGGTTTATGTCAACAAATCATAAGGATATTGGGACTTTATATTTTATTTTTGGTGTGTGGTCTGGGTTGGTGGGCTTAGCTCTAAGGTTACTAGTGCGGGCAGAATTGGGACAGCCCGGGAGAATGCTTGGAAATGACCAGCTTTATAATGTTATCGTTACAGCTCATGCTTTAGTTATAATTTTTTTTCTGGTTATGCCGGTTATAATCGGGGGATTCGGGAATTGACTCATTCCTCTGATGATTGGGGCTCCAGACATGGCGTACCCTCGGATAAATAACATAAGGTTTTGGCTTTTGCCTCCGGCTCTTCTTTTGCTTCTTGGGTCTGCTGCAATGGGGGCTGGTGCAGGAACTGGTTGAACGGTGTACCCCCCG…
	AB026501	------------------------------------------------------------------------------TGGTCTGGGTTGGTGGGCTTAGCTCTAAGGTTACTAGTGCGGGCAGAATTGGGACAGCCCGGGAGAATGCTTGGAAATGACCAGCTTTATAATGTTATCGTTACAGCCCATGCTTTAGTTATAATTTTTTTTCTGGTTATGCCGGTTATAATCGGGGGATTCGGGAATTGACTTATTCCTCTGATGATTGGGGCTCCAGACATGGCGTACCCTCGGATAAATAACATAAGGTTTTGGCTTTTGCCTCCGGCTCTTCTTTTGCTTCTTGGGTCTGCTGCAATGGGGGCTGGTGCAGGAACTGGTTGAACGGTGTACCCCCCG…
	AB026505	------------------------------------------------------------------------------TGGTCAGGGTTGGTAGGCTTAGCTCTAAGGTTACTAGTGCGGGCAGAATTGGGACAGCCTGGGAGAATGCTCGGAAATGATCAGCTTTATAATGTTATCGTCACAGCCCATGCTTTAGTTATAATTTTTTTTCTGGTTATGCCGGTTATAATCGGGGGATTCGGGAATTGGCTTATTCCACTGATGATTGGGGCCCCAGACATGGCGTATCCTCGGATAAATAACATGAGGTTTTGGCTTTTGCCTCCGGCTCTTCTTCTGCTTCTTGGGTCTGCTGCAATGGGGGCTGGTGCAGGAACTGGTTGAACGGTATACCCCCCC…
	AB026502	------------------------------------------------------------------------------TGGTCAGGGTTGGTAGGCTTAGCTCTAAGGTTGCTAGTACGGGCAGAATTGGGGCAACCTGGGAGAATGCTTGGAAATGACCAGCTTTATAATGTTATTGTTACAGCCCATGCTTTAGTTATAATTTTTTTTCTGGTTATGCCGGTTATAATCGGGGGATTCGGGAATTGGCTTATTCCGCTGATGATTGGGGCCCCAGACATGGCGTATCCTCGGATAAACAACATGAGGTTTTGGCTTTTGCCTCCGGCTCTTCTTTTGCTTCTTGGGTCTGCTGCAATGGGGGCTGGTGCAGGAACTGGTTGAACGGTATACCCCCCG…
	MG520333	------------CTGCAACGTTGGTTTATATCAACAAATCATAAGGATATTGGAACTTTGTATTTTATTTTTGGTGTTTGGTCGGGATTGGTGGGGCTGGCTTTGAGGTTGCTGGTGCGAGCAGAACTCGGTCAGCCTGGGAGGATGCTTGGAAATGATCAGCTCTACAATGTTATTGTTACGGCCCATGCTTTAGTTATAATTTTTTTTCTAGTTATGCCGGTGATAATTGGGGGGTTCGGGAATTGGCTAATTCCCCTGATGATTGGGGCTCCTGATATGGCATACCCCCGGATAAATAATATGAGTTTTTGGCTTTTGCCTCCGGCTCTCTTATTACTTCTTGGGTCTGCTGCAATGGGGGCGGGGGCGGGGACTGGGTGAACAGTATACCCCCCT…
	AB053191	------------------------------------------------------------------------------TGGTCGGGATTGGTGGGGCTGGCTTTGAGGTTGCTGGTGCGAGCAGAACTCGGTCAGCCTGGGAGGATGCTTGGAAATGATCAGCTCTACAATGTTATTGTTACGGCCCATGCTTTAGTTATAATTTTTTTTCTAGTTATGCCGGTGATAATTGGGGGGTTCGGGAATTGGCTAATTCCCCTGATGATTGGGGCTCCTGATATGGCATACCCCCGGATAAATAATATGAGTTTTTGGCTTTTGCCTCCGGCTCTCTTATTACTTCTTGGGTCTGCTGCAATGGGGGCGGGGGCGGGGACTGGGTGAACAGTATACCCCCCT…
	AB026504	------------------------------------------------------------------------------TGGTCGGGGTTAGTGGGACTGGCTTTAAGGTTGTTAGTGCGGGCGGAGTTGGGTCAGCCTGGGAGGATGCTAGGAAATGATCAGCTCTATAATGTAATTGTTACTGCTCATGCTTTAGTTATAATTTTTTTTCTGGTCATGCCGGTAATAATCGGGGGGTTTGGGAATTGACTGATTCCCCTGATGATTGGGGCCCCGGATATAGCCTATCCTCGGATAAATAACATGAGTTTTTGGCTTTTGCCTCCGGCTCTGTTGTTACTTCTTGGGTCTGCTGCAATGGGGGCTGGTGCAGGGACTGGTTGGACAGTATACCCTCCC…
	AB026503	------------------------------------------------------------------------------TGGTCGGGGTTAGTGGGACTGGCTTTAAGGTTATTGGTGCGGGCAGAGTTAGGTCAGCCTGGGAGGATGCTAGGAAATGACCAGCTCTATAATGTTATCGTTACTGCCCATGCTTTAGTTATAATTTTTTTTCTGGTTATGCCGGTAATAATCGGGGGCTTTGGGAATTGATTGATCCCTCTGATGATTGGGGCCCCGGATATAGCTTATCCTCGGATAAATAACATGAGTTTCTGGCTTTTGCCCCCGGCTCTGTTGTTACTTCTCGGGTCTGCTGCAATGGGGGCCGGTGCAGGGACTGGTTGGACAGTGTACCCCCCT…
	AB053196	------------------------------------------------------------------------------TGGTCGGGGCTAGTTGGTCTAGCCTTAAGACTTTTAATTCGAGTGGAATTGGGGCAACCGGGTAGATTATTGGGAGACGACCAGTTGTATAACGTTATTGTAACATCCCACGCTTTAGTTATAATTTTTTTTTTGGTTATGCCCATTATGATTGGGGGTTTTGGGAATTGGCTTATCCCCATTATAATGGGGGCTCCGGACATGTCTTATCCCCGCATGAATAATATAAGGTTTTGGTTGTTGCCGCCTTCCCTAATTCTACTGCTAACTTCGGCGGCGGTTGAGAGAGGGGCTGGGACTGGGTGGACTCTTTACCCCCCC…
	AB053198	------------------------------------------------------------------------------TGATCTGGCGTAGTTGGAATCGCTCTTAGTTTGTTAATTCGGGCAGAGCTAGGTCAGCCGGGAAGACTGCTGGGAGACGACCAACTGTATAACGTGGTCGTTACAGCTCACGCTCTAGTTATAATTTTTTTTTTGGTTATACCGATTATAATCGGAGGTTTCGGTAACTGGTTAATTCCTTTAATAATTGCTTCGCCAGATATGGCTTATCCTCGGATAAATAATTTAAGGTTTTGGTTACTGCCCCCCTCCCTTCTTTTGTTGTTAGCCTCTGCTGCGGTGGAAAGGGGTTCTGGAACTGGGTGAACCCTATACCCACCC…
	AB053199	------------------------------------------------------------------------------TGGTCTGGTCTTNCCGGCACTGCTTTGAGTTTAATTATTCGAGCCGAGCTTGGTCAGTCTGGAAGACTTTTAGGCGATGATCAGCTATATAATGTAGTGGTCACAGCCCATGCTTTGATTATAATTTTTTTTTTGGTTATGCCCATTATGATTGGGGGGTTTGGTAATTGGTTGATTCCGGTGATGATTGGTTCTCCTGATATGGCTTACCCTCGTATGAATAATATGAGATTTTGGTTGCTTCCTCCTTCTTTAATTTTATTATTGGCCTCTGCAGGCCTTGAAAGAGGGGCTGGGACAGGTTGGACTCTTTATCCACCA…
	AB026513	------------------------------------------------------------------------------TGGTCGGGCCTACTGGGAACTGCTCTTAGGTTTTTGATTCGAGCAGAGTTAGGGCAATCAGGCAGGATACTTGGAGATGACCAGTTATATAATGTTATTGTTACCGCTCATGCTCTGGTAATGATTTTTTTTTTAGTTATACCCATTATAATTGGGGGGTTTGGAAATTGGCTTATTCCATTGATGATTGGGGCTCCCGACATGATTTATCCCCGTATGAATAATTTAAGGTTTTGGCTTTTGCCACCATCTTTAGTTTTATTGATAGCGTCAGTGGCTGTTGAGAGGGGGGCCGGAACCGGATGGACGCTTTATCCGCCT…
	GU125775	---------------------------------------------------------------------------------TCGGGTTTAGTTGGGATAGCTTTGAGATTGTTAATTCGAGCTGAGTTGGGGCAACCAGGGAGTTTGCTTGGGGACGATCAGCTATACAATGTGGTTGTTACGGCCCACGCCCTGGTTATGATTTTTTTTTTGGTTATACCGGTAATAATTGGGGGTTTTGGCAATTGATTAATTCCGTTGATAATTGCCTCCCCAGATATGGCCTATCCTCGGATAAATAATTTAAGATTTTGGTTGCTGCCTCCTTCTCTTATTTTGTTGTTAGCTTCTGCTGCGGTAGAAAGGGGGTCTGGTACAGGGTGGACGCTCTACCCTCCA…
	AB053194	------------------------------------------------------------------------------TGGTCGGGATTGGTAGGATTATCGCTTAGTTTGTTGGTCCGGGCTGAGTTGGGGCAACCGGGTAGCATGCTTGGAGATGATCAGCTGTACAATGTTATTGTAACAGCTCATGCTTTAGTTATAATTTTCTTTTTGGTTATGCCGATTATAATTGGGGGGTTTGGGAACTGGTTTATTCCTTTGATGATTGGGGCCCCAGATATGATTTATCCTCGTATGAATAATATGAGATTTTGATTGTTGCCTCCTTCGTTGATTTTATTACTGGCTTCGGCAGCTGTTGAGAGAGGGGTGGGAACTGGGTGAACCCTTTATCCCCCT…
	AB053193	------------------------------------------------------------------------------TGGTCTGGGTTGGTGGGCTTAGCGTTGAGTCTGTTGGTTCGGGCAGAGCTCGGGCAACCGGGGAGTATGCTCGGCGATGACCAGCTCTATAACGTTATTGTGACAGCACATGCTTTGATCATAATTTTTTTTTTGGTGATGCCGATTATAATCGGCGGGTTTGGAAATTGGCTTATTCCGTTGATGATCGGGGCCCCGGACATAGTTTATCCTCGGATAAATAATATAAGGTTTTGATTGTTGCCTCCTTCTTTGTTTTTGTTGTTGGCATCCGCGGCTGTGGAAANCGGTGCGGGTACTGGGTGAACTCTCTATCCCCCG…
	DQ871283	---------------------------------------------------------------------------------------------------------------------------------------------------------------------------------------------------------------------------------------------------------------------------------------------------------------------------------------------------------------------------------------------------------------…
	AB053195	------------------------------------------------------------------------------TGATCTGGGTTAGTCGGGCTATCGCTTAGTTTACTGATTCGGGTACAGCTCGGGCAACCGGGCACAATGCTGGGGGATGACCAGTTGTATAACGTTATCGTGACAGCACATGCCCTGATCATAATTTTTTTTTTGGTGATACCGATTATAATCGGTGGGTTTGGGAACTGATTAATTCCCCTAATGATTGGCGCTCCCGATATGATTTATCCTCGGATAAATAACATGAGTTTTTGGTTGTTACCTCCTTCGTTGGTTTTATTATTGGCATCTGCAGCTGTTGAAAGTGGGGCTGGGACTGGGTGGACTCTATACCCCCCC…
	KT439316	------------------------------------------AAGGAYATTGGGACATTGTATTTTATTTTGGGGATTTGGTTTGGATTGGTAGGGTTATCGCTTAGTTTGCTGATTCGGGCAGAGCTTGGGCAACCGGGCAGAATGCTGGGGGATGACCAGTTGTATAACGTTATTGTGACAGCMCATGCTTTAATCATAATTTTTTTTTTGGTGATGCCGATTATAATCGGTGGGTTTGGGAATTGGTTAATCCCGCTAATGATTGGTGCTCCGGATATGATTTACCCCCGTATAAATAATATGAGCTTTTGGTTGTTACCCCCTTCGTTGGTTTTATTATTGGCATYTGCAGCTGTTGAGAGTGGAGCTGGGACTGGGTGGACTCTTTATCCACCT…
;
end;
