# Supplementary material for: A novel taxonomic database for eukaryotic mitochondrial cytochrome oxidase subunit I gene (eKOI), with a focus on protists diversity
Source: Database (Oxford). 2025 Sep 24;2025:baaf057. doi: 10.1093/database/baaf057 (PMC12462617; doi:10.1093/database/baaf057)
Supplement: baaf057_Supplemental_File [file baaf057_supplemental_file.zip › 2_alignment_eKOI/bryozoa.nex]

#NEXUS
begin data;
	dimensions ntax=273 nchar=1597;
	format datatype=dna missing=? gap=-;
	matrix
	FJ196077	--------------------------------CAATCATAAAGATATTGGAACACTTTATCTACTTTTCGGTTTATGATCTGGCATAGTAGGAAGCGCTTTTTCAGGTTTAATCCGAGCGGAACTAAGGCAAACGGGCTCACTTTTAGGAAACGACCAAATTTACAATGTAATCGTCACAGCACATGCATTCGTAATAATCTTTTTTATGGTTATACCAGTGATGATCGGTGGCTTCGGTAACTGACTAGTTCCTGTCATACTGGGAGCCCCTGACATAGCATTCCCCCGTTTAAACAACATAAGTTTTTGGCTGCTCCCCCCCGCACTGTTTTTGCTGCTCCTTTCAAGGGTCGTTGAAGCTGGTGCTGGCACAGGATGAACAGTGTACCCACCACTG…
	DQ157889	------------ATGCGATGATGAATATCTACAAACCACAAGGACATTGGAACACTTTATCTACTTTTCGGTTTATGATCTGGCATAGTGGGAAGCGCTTTTTCAGGTTTAATCCGAGCGGAACTAAGGCAAACAGGCTCACTCTTAGGGAACGACCAAATTTACAATGTAATCGTCACAGCACATGCATTCGTAATAATCTTTTTTATGGTTATGCCAGTGATAATCGGTGGCTTTGGTAACTGACTAGTTCCTGTCATACTAGGAGCCCCTGACATAGCATTCCCCCGTTTAAACAACATAAGTTTTTGACTACTCCCCCCCGCACTGTTTTTGCTGCTCCTTTCAAGGGTCGTTGAAGCTGGTGCTGGCACAGGATGAACAGTGTACCCACCACTG…
	FJ196106	-----------------------------------------------------CTTATACTTTCTATTTGGAATGTGATCTGGATTGATTGGGAGGAGTTTAAGGTTCCTGATTCGAGCTGAATTAGGCCAGCCAGGKGCCCTCCTAGGTGATGATCAGATCTATAATGTTATTGTCACTGCACATGCATTCATTATAATCTTCTTCCTTGTTATGCCTGTAATGTTAGGAGGATTTGGGAACTGACTTGTTCCCCTCATATTAGGTGCTCCTGATATGGCCTTCCCTCGTCTCAATAACATAAGGTTCTGGCTTCTACCCCCAGCCCTACTTCTCCTCCTTTCTTCTGCTCTTGTCGAAAGAGGAGCAGGAACAGGATGAACAGTTTACCCGCCCCTC…
	FJ196107	---------------------------------------------------ACACTGTACTTTCTGTTTGGAATTTGATCTGGGTTAGTAGGAAGAAGGCTTAGATTCTTAATTCGAGCTGAACTAGGTCAACCTGGGAGATTGTTTGGAGACGATCAGTTATACAATGTTATTGTAACAGCACATGCCTTTATCATAATCTTCTTCTTAGTTATGCCTGTTATACTTGGGGGATTTGGGAACTGACTTGTACCCTTAATACTAGGAGCTCCAGATATAGCTTTCCCACGCTTGAACAACATAAGATTCTGACTACTTCCCCCCTCATTACTCTTATTGTTGTCTTCAGCCTTAGTAGAGAGAGGAGCTGGAACAGGATGAACAGTCTACCCACCACTA…
	FJ196096	--------------------------------------------------TACTCTTTATTTTCTTTTTGGAATTTGATCTGGACTAGTTGGTAGAAGGCTTAGATTTCTTATTCGAGCTGAATTGGGTCAACCTGGAAGATTGCTTGGTGATGATCAGTTATATAATGTGATTGTGACAGCTCATGCTTTTATTATGATTTTCTTCTTAGTTATGCCTGTTATGTTAGGTGGGTTTGGGAATTGACTTGTGCCTCTTATATTAGGAGCACCAGATATGGCTTTTCCACGTTTAAACAATATGAGATTTTGATTACTTCCTCCTTCATTACTTCTGTTATTGTCCTCGGCCTTAGTTGAAAGGGGGGCAGGAACGGGGTGAACAGTGTACCCTCCTTTA…
	MF544970	--------------------------------------------------GACCTTATACTTTTTATTTGGTATATGATCAGGACTAGTAGGTAGGAGTTTAAGGTTTCTTATTCGGGCTGAACTAGGTCAACCTGGGGCCTTATTCGGTGATGATCAGCTTTATAACGTAATTGTCACAGCACATGCATTTGTTATAATCTTTTTCCTTGTCATGCCAGTGATGTTAGGGGGATTCGGAAATTGATTGGTTCCTTTAATGTTAGGAGCCCCTGACATGGCGTTTCCTCGTTTGAATAATATGAGGTTCTGACTTTTACCTCCATCGCTCTTACTACTATTATCTTCAGCCCTTGTGGAGAGAGGGGCGGGCACAGGATGGACTGTTTATCCCCCTTTA…
	MG546680	------------ATGCGTTGATTACTATCTACTAATCACAAAGATATTGGAACTTTATATTTTTTATTTGGAATGTGGTCTGGGCTAATTGGAAGAAGACTAAGATTTCTAATTCGAGCAGAGCTCGGACAACCTGGGGCCCTTTTCGGGGATGACCAACTTTACAACGTTATTGTTACTGCACATGCTTTCATTATAATTTTCTTTCTTGTTATACCCGTTATATTAGGGGGGTTTGGGAACTGACTGGTGCCTCTTATGTTAGGGGCCCCTGATATGGCCTTCCCTCGTCTTAATAATATAAGTTTTTGACTCTTACCACCCTCACTTCTTCTACTTCTTTCATCAGCACTAGTAGAAAGAGGGGCCGGAACAGGTTGGACTGTCTATCCTCCCCTT…
	KX620051	---------------------------------------------------ACCCTG----GTCTGTTTGGA-TGAGGTCGGGGTTAGTCGG-AGGAGACTAAGGTTTTTAATCCGGGCTGAGCTTAGTCAACCTGGGGCCTTGTTTGGGGATGATCAACTTTATAATGTTATTGTGACAGCTCATGCGTTTATTATGATTTTTTTCCTTGTTATGCCTGTCATGCTAGGGGGATTCGGAAATTGACTTGTCCCATTAATGTTAGGGGCTCCTGATATAGCCTTTCCTCGTCTTAACAATATGAGATTTTGACTGCTTCCACCTGCTTTACTTCTTTTACTATCTTCTGCTCTTGTAGAGAGAGGGGCGGGGACAGGTTGAACTGTTTATCCCCCTCTT…
	FJ196082	-----------------------------------------AGATATTGGCACTCTTTATTTTCTATTTGGAATGTGATCAGGATTAGTGGGAAGGAGATTAAGATTTATAATCCGAGCTGAGTTAAGACAACCTGGAGCTCTATTTGGAGATGACCAACTCTATAATGTAATTGTAACAGCTCATGCATTCATTATAATTTTCTTTCTTGTTATACCAGTTATGTTAGGGGGGTTTGGGAACTGATTAGTTCCATTGATACTAGGAGCTCCTGATATGGCTTTCCCTCGACTTAATAATATAAGGTTTTGATTATTACCTCCTTCTTTACTTCTTTTACTATCATCAGCTCTTGTARAAAGAGGTGCAGGAACCGGATGAACTGTTTACCCTCCTCTT…
	FJ196105	---------------------------------------------------------------CTATTTGGAATGTGATCAGGGCTAGTAGGAAGAAGATTAAGGTTTTTAATCCGAGCTGAATTAAGTCAACCTGGTGCCCTATTTGGGGACGATCAACTCTATAACGTAATTGTAACAGCTCATGCATTTATCATGATTTTCTTTCTTGTTATGCCGGTGATGCTAGGAGGATTTGGGAACTGACTGGTCCCATTGATGTTAGGCGCCCCCGACATGGCCTTTCCTCGCCTTAACAACATGAGATTTTGACTTCTACCACCTTCATTACTTCTTTTACTATCATCTGCTCTCGTAGAAAGAGGGGCAGGAACAGGATGAACCGTGTATCCGCCTCTT…
	KU720129	------------------------------------------------------------------------ATGAGATCAGGACTAGTAGGTAGAAGATTAAGATTTTTAATCCGTGCCGAGCTGAGTCAACCAGGAGCTTTATTTGGAGATGATCAACTTTATAACGTAATCGTGACAGCTCACGCATTTATTATAATTTTCTTTCTTGTTATGCCTGTAATATTAGGGGGATTTGGAAACTGATTAGTACCATTAATGTTAGGAGCCCCTGATATGGCTTTCCCTCGTCTCAACAACATAAGATTTTGATTGTTACCCCCTTCTTTACTCCTTTTATTATCCTCTGCCCTTGTAGAAAGAGGGGCAGGAACCGGATGAACTGTTTACCCCCCTCTT…
	KF805632	------------------------------------------GATATTGGGACTCTGTATTTTTTATTTGGAATGTGATCAGGACTAGTAGGTAGAAGGTTAAGGTTTTTAATCCGTGCTGAACTAAGTCAACCAGGAGCTTTATTTGGAGACGACCAACTCTACAATGTAATTGTTACAGCTCATGCATTTATTATAATTTTCTTTCTTGTTATACCAGTAATGTTAGGTGGATTTGGAAACTGACTAGTGCCCCTAATATTAGGAGCTCCTGACATGGCTTTTCCTCGCCTTAATAATATGAGATTTTGACTGTTACCTCCTTCTTTACTTCTTTTGTTATCTTCTGCCCTTGTAGAAAGAGGAGCAGGAACAGGGTGAACCGTTTATCCCCCTCTT…
	MH286272	-------------------------------------------------GGACTCTGTATTTTTTATTTGGAATGTGATCAGGACTAGTAGGTAGAAGGTTAAGGTTTTTAATCCGTGCTGAATTAAGTCAACCAGGAGCTTTATTTGGGGACGACCAGCTCTACAATGTAATTGTTACAGCTCATGCATTTATTATAATTTTCTTTCTTGTTATGCCTGTAATGTTAGGTGGATTTGGAAACTGATTAGTACCACTAATATTAGGGGCTCCTGACATGGCTTTTCCTCGCCTTAATAATATGAGATTTTGACTGCTACCTCCTTCTTTACTTCTTTTGTTATCTTCTGCTCTTGTAGAAAGAGGAGCAGGAACAGGGTGAACCGTTTATCCCCCTCTT…
	JF950445	------------------------------------------------------------------------------TCAGGGATAGTTGGAAGGGGGTTAAGAGCCCTAATTCGAGCAGAACTTTCTCAACCTGGCAGATTGTTGGGTAATGATCAACTGTATAATGTTATTGTCACAGCTCATGCTTTTGTCATGATTTTCTTTATGGTGATGCCTGTTATAATTGGGGGATTTGGCAACTGACTTGTGCCCCTAATGTTAGGGGTGCCAGACATAGGTTTCCCTCGACTTAACAATATAAGATTTTGACTCCTGCCTCCCGCACTTACCTTACTTTTACTCTCCTCTTTCGTAGAAAGAGGGGCAGGTACAGGTTGAACAGTGTACCCCCCTTTA…
	OR632405	------------------------------------------------------------------------CTATGGGCCGGAATATTAGGAAGAGGACTAAGGTCACTAATTCGAGCTGAGCTAAGTCAACCTGGTAGACTTACAGGAAACGACCAGCTATACAACGTAATTGTTACAGCTCACGCCTTCGTTATAATTTTTTTCATAGTAATACCTGTAATAATAGGGGGATTTGGTAACTGATTAGTCCCACTAATACTGGGGGTACCGGATATGGCATTCCCTCGCCTTAACAATATAAGGTTTTGGTTACTACCACCTGCTTTACTTCTATTATTAATATCCTCCCTGGTAGAAAGAGGAGCTGGCACCGGATGGACAGTCTATCCTCCACTA…
	OQ323266	--------------------------------------------------AACTTTATACTTACTGTTTGGATTATGAGCAGGAATATTAGGAAGAGGATTAAGTTCCCTTATTCGAGCAGAACTAAGGCAGCCAGGAAGACTCACTGGAAATGATCAACTTTACAATGTTATTGTCACAGCACATGCTTTTGTTATAATTTTCTTTATAGTTATACCCGTTATAATCGGGGGATTTGGTAACTGACTAGTTCCCTTAATATTAGGGATTCCTGACATGGCCTTTCCTCGATTAAATAACATAAGATTTTGACTATTACCCCCTGCCTTGTTCCTGCTCTTAATATCATCTATGGTAGAAAGAGGGGCAGGGACTGGGTGAACTGTTTATCCCCCCTTA…
	MZ580919	--------------------------------------------------CACCTTATACCTACTATTCGGCCTCTGGGCAGGAATATTAGGCAGAGGGCTAAGGTCTTTAATTCGAGCCGAGCTAAGACAACCAGGCAGGCTTACAGGAAATGACCAACTTTATAACGTAATTGTAACAGCACATGCTTTTGTAATAATCTTTTTCATAGTGATGCCAGTAATAATTGGAGGGTTCGGAAACTGACTAGTTCCTTTAATACTAGGAGTGCCTGATATAGCCTTTCCACGACTTAACAACATAAGATTTTGACTACTACCCCCAGCTCTTTTCCTTCTTCTAATATCTTCTATGGTAGAAAGAGGAGCAGGAACCGGCTGAACTGTATACCCCCCACTA…
	FJ196100	---------------------------------------------------ACTCWTTACCTTCTATTTGGCCTCTGAGCTGGAATATTAGGCAGAGGATTAAGCTCTTTAATTCGAGCCGAACTAAGACAGCCAGGCAGGCTAACAGGAAACGACCAGCTTTACAATGTAATTGTCACAGCCCACGCCTTTGTTATAATTTTCTTTATAGTAATACCCGTAATAATCGGAGGATTTGGAAATTGACTAATCCCCTTAATACTAGGTGTCCCTGATATAGCTTTCCCACGATTAAACAATATAAGATTCTGGCTTTTACCACCAGCTTTATTCCTATTACTAATATCTTCTATGGTAGAAAGGGGAGCAGGAACTGGTTGAACAGTATATCCTCCGCTA…
	OP913190	------------------------------------CATAAGGATATAGGTACCCTTTACTTCCTTTTTGGCCTTTGGGCAGGAATAGTAGGCAGAGGCCTCAGATCCCTAATTCGCGCAGAACTCAGTCAACCTGGTACTCTTACTGGTAACGATCAACTCTATAATGTAATCGTCACTGCTCACGCTTTCGTAATAATTTTCTTTATGGTCATGCCAGTTATGATAGGCGGCTTTGGCAATTGACTACTACCATTAATACTTGGCGTCCCAGATATAGCTTTCCCACGACTCAATAATATAAGATTTTGACTTCTACCCCCTGCTTTATTCCTCCTATTAATATCTTCACTCGTAGAAAGAGGAGCTGGTACAGGGTGAACTGTATACCCTCCCCTC…
	OR632348	------------------------------------------------------------------------CTATGAGCCGGCATATTAGGAAGAGGGTTAAGATCCCTCATCCGAGCCGAACTCAGACAACCCGGTAGCTTAACCGGGAACGACCAACTTTACAATGTTATTGTAACAGCACACGCTTTCGTTATAATTTTCTTTATAGTTATACCAGTAATAATCGGGGGATTCGGAAATTGACTAGTCCCACTAATAGTAGGAGTCCCAGATATAGCTTTCCCTCGTCTTAACAATATAAGATTTTGACTTCTCCCCCCCGCCCTACTTTTACTACTAATATCCTCTTTAGTAGAAAGAGGGGCCGGGACCGGGTGAACAGTCTACCCCCCACTA…
	OR632344	------------------------------------------------------------------------CTGTGAGCTGGCATACTAGGAAGAGGACTCAGATCTCTCATCCGAACCGAATTAAGACAACCAGGCAGATTAACAGGAAACGACCAACTGTACAACGTCATTGTCACGGCACATGCTTTCGTTATAATTTTCTTCATAGTAATACCAGTCATAATTGGAGGATTCGGAAACTGACTAATCCCCCTAATACTAGGAGCTCCCGACATAGCCTTCCCGCGCCTAAACAACATAAGATTCTGACTACTACCCCCCGCCCTACTCCTGCTTCTAATATCTTCCCTGGTCGAAAGAGGGGCCGGCACAGGATGAACTGTTTACCCCCCACTA…
	OR632347	------------------------------------------------------------------------CTATGAGCCGGTATATTAGGAAGAGGACTTAGGTCTCTTATCCGAACTGAACTAAGACAACCAGGAAGATTAACAGGAAACGACCAACTATATAACGTTATTGTCACAGCACACGCCTTTGTAATAATTTTCTTCATAGTAATACCTGTAATAATTGGGGGATTTGGAAACTGACTAGTCCCTCTCATATTAGGAGCCCCTGACATAGCATTCCCACGTCTCAACAACATAAGGTTCTGACTACTACCCCCCGCTCTTCTATTACTTCTTATATCCTCACTAGTAGAAAGAGGAGCTGGTACAGGATGAACCGTTTACCCTCCTTTA…
	OR632346	------------------------------------------------------------------------CTATGAGCCGGTATACTAGGAAGAGGACTTAGATCCCTCATTCGAACCGAACTAAGACAACCAGGCAGACTAACAGGAAATGACCAACTTTATAATGTCATTGTCACAGCACATGCCTTTGTTATAATTTTCTTTATAGTAATACCAGTAATAATTGGAGGATTTGGGAACTGATTAATCCCTCTAATACTAGGAGCTCCCGACATAGCATTCCCACGTTTAAACAACATAAGATTCTGACTACTACCTCCCGCTCTACTACTACTTCTGATATCCTCACTAGTCGAAAGAGGAGCTGGTACGGGGTGGACCGTCTACCCTCCGCTA…
	OR632345	------------------------------------------------------------------------CTATGAGCTGGTATACTAGGAAGAGGACTCAGATCTTTAATCCGGACTGAACTAAGACAACCAGGTAGACTAACAGGAAATGACCAACTATACAACGTCATTGTCACAGCACATGCCTTTGTTATAATTTTCTTCATAGTAATACCAGTAATAATTGGAGGATTCGGAAACTGATTAATTCCCCTGATACTAGGAGCTCCTGACATAGCATTCCCACGCCTAAACAACATAAGATTTTGACTTCTACCTCCCGCTCTACTATTACTATTAATATCCTCACTAGTCGAAAGAGGGGCTGGCACAGGGTGGACCGTCTACCCCCCACTA…
	OR632350	------------------------------------------------------------------------CTATGAGCCGGAATACTAGGAAGGGGACTAAGCTCCCTTATTCGTACAGAACTAAGTCAACCTGGTAGCCTAACCGGAAACGACCAACTGTATAACGTCATCGTAACAGCACATGCTTTCGTAATAATTTTCTTCATAGTTATACCCGTTATAATTGGAGGATTCGGAAACTGGTTAGTCCCTCTGATACTAGGCGTCCCAGACATAGCTTTCCCACGACTAAACAACATAAGATTTTGACTTCTGCCCCCTGCCCTCTTCCTCCTACTCATGTCCTCACTTGTTGAAAGAGGGGCCGGAACAGGTTGAACAGTATACCCACCTTTA…
	OR632349	------------------------------------------------------------------------TTATGAGCAGGAATATTAGGAAGGGGCCTAAGATCTCTTATTCGCACTGAACTCAGTCAACCAGGCAGGCTGACCGGCAACGATCAACTTTACAACGTAATTGTAACAGCACACGCCTTCGTAATAATTTTCTTTATAGTAATACCTGTAATAATTGGTGGATTCGGAAACTGGTTGATCCCCCTAATACTAGGGGCTCCCGATATAGCATTTCCACGACTTAACAATATAAGATTCTGACTCTTGCCCCCAGCCTTAACCCTCTTATTAATATCTTCTCTAGTTGAAAGAGGGGCTGGAACTGGGTGGACTGTCTACCCACCCCTG…
	OR632351	------------------------------------------------------------------------CTCTGGTCTGGTATATTAGGGAGAGGTCTGAGAGCTTTAATCCGAACTGAGCTCAGGCAACCTGGCAGGTTAACTGGAAATGATCAACTTTATAACGTGGTTGTAACTGCCCATGCTTTTGTGATAATTTTCTTTATAGTTATACCAGTGATAATCGGGGGATTTGGAAACTGGTTAGTTCCGCTAATAGTGGGTGCTCCGGACATGGCTTTTCCTCGGTTGAATAATATAAGGTTTTGACTGCTTCCTCCTGCTCTTTTTTTACTATTGTTATCATCGTTAGTAGAGAGGGGTGCAGGTACAGGTTGGACTGTTTACCCTCCGCTA…
	MW124843	--------------------------------------------------AACATTATATTTTTTATTCGGAATCTGAGCCGGTATAGTGGGCTCAGGATTAAGAAGATTAATTCGAATTGAATTAAGACAACCTGGAAGATTTTTAGGGAATGACCAACTATATAATGTAATTGTCACCGCCCACGCTTTTGTTATAATTTTTTTTATAGTCATACCCGTGATAATCGGGGGATTTGGAAACTGATTAGTTCCCTTGATATTAGGCGTGCCTGATATGGCTTTTCCGCGCCTAAATAATATAAGGTTTTGATTATTACCTCCTGCTCTTTTTTTACTTCTTGCTTCTTCTATAACTGAATCAGGAGCAGGTACAGGTTGAACTGTATACCCCCCCCTC…
	MW124839	--------------------------------------------------AACATTATATTTTTTATTCGGGATATGAGCCGGGATAGTAGGCTCGGGTCTAAGAAGATTAATTCGAATTGAATTAAGGCAACCTGGAAGATTTTTGGGGAATGATCAATTGTACAACGTGATTGTCACCGCCCATGCTTTTGTAATAATTTTTTTTATAGTTATACCTGTAATAATTGGAGGGTTTGGGAACTGGTTAGTTCCTTTAATATTAGGTGTGCCTGATATGGCTTTCCCGCGGTTAAATAACATAAGGTTTTGATTACTGCCTCCGGCTCTTTTTTTACTTCTTGCTTCCTCTATAACTGAATCAGGTGCAGGCACCGGTTGGACAGTATACCCCCCCCTT…
	MW124840	--------------------------------------------------AACATTATATTTTTTATTCGGGATCTGAGCCGGAATAGTAGGCTCAGGTCTAAGAAGATTAATTCGAATTGAATTAAGACAACCTGGGAGATTTTTAGGAAATGATCAATTATATAACGTAATTGTCACCGCCCATGCTTTTGTAATAATTTTTTTTATGGTCATACCTGTAATAATTGGAGGGTTTGGCAACTGGTTAGTTCCTTTAATATTAGGTGTACCTGATATGGCTTTCCCGCGGTTAAATAACATAAGGTTTTGATTACTGCCTCCGGCTCTCTTTTTACTTCTTGCTTCTTCTATGACTGAATCGGGCGCAGGTACCGGTTGAACAGTATACCCTCCCCTT…
	OQ322757	--------------------------------------------------GACTCTTTACTTTCTTTTCGGATTATGAGCTGGTATAGTAGGGTCAGGTTTGAGAGCGCTAATCCGGGTAGAACTAAGACAACCCGGAAGGCTTTTAGGTAATGACCAACTATATAATGTCATTGTAACTGCACATGCTTTTATTATAATTTTCTTTATAGTAATACCAGTCATAATCGGAGGATTTGGTAACTGATTAGTACCCTTAATGTTGGGTATCCCAGATATAGCATTTCCACGACTAAACAATATAAGATTTTGACTTTTACCCCCGGCCTTAACTCTCCTTCTTATATCCTCTATAGTAGAATCCGGAGCGGGCACAGGATGAACTGTTTACCCCCCTCTT…
	HM070012	---------------------------------------------ATCGGAACATTATACTTCCTATTTGGCCTGTGAGCAGGTATAGTAGGTTCAGGACTAAGAGCCTTAATCCGAGTTGAACTGAGACAACCAGGGAGACTTTTAGGAAATGACCAACTATATAACGTAATTGTAACAGCTCACGCTTTTGTAATGATTTTTTTTATAGTTATACCTGTAATAATTGGAGGCTTTGGAAATTGACTAGTACCTCTTATGCTAGGAATTCCAGACATGGCTTTCCCTCGACTAAATAACATGAGATTCTGACTTCTTCCCCCAGCTCTTACCCTATTATTAATATCATCCATGGTAGAATCAGGAGCGGGAACAGGATGAACTGTTTATCCTCCCTTA…
	JF957859	------------------------ATGTCCACTAACCATAAAGATATTGGAACATTATACTTCCTCTTTGGATTATGAGCGGGAATAGTTGGATCAGGTTTAAGAGCACTCATTCGAGTAGAATTAAGACAACCTGGGAGACTTTTAGGTAATGATCAACTATATAATGTTATTGTCACAGCCCATGCTTTTGTAATGATTTTTTTTATAGTAATACCAGTGATAATTGGAGGATTTGGAAATTGATTAGTACCTCTAATACTAGGAATCCCGGATATAGCTTTTCCGCGGCTAAATAACATAAGATTTTGACTCCTACCCCCTGCTCTTACTCTACTACTTATATCATCTATAGTAGAATCAGGTGCCGGCACTGGATGAACTGTTTACCCCCCTTTA…
	OQ322783	--------------------------------------------------CACACTATATTTTTTATTTGGTTTATGAGCAGGAATGGTAGGTTCAGGATTAAGGGCACTTATCCGTGTAGAACTAAGACAACCAGGAAGACTTTTAGGAAATGATCAATTATATAATGTTATTGTTACAGCCCACGCCTTTGTAATAATTTTTTTTATAGTAATACCCGTTATGATTGGGGGGTTCGGAAATTGATTAGTACCTCTAATACTAGGAATCCCGGACATAGCTTTTCCTCGATTAAATAATATAAGATTTTGACTTCTGCCCCCAGCTCTAACTCTTCTATTAATATCTTCAATAGTAGAATCAGGGGCAGGTACAGGGTGAACCGTTTATCCCCCTCTA…
	HM069980	-----------------------------------------------TGGTACGTTATATTTTTTATTTGGCCTATGAGCCGGAATAGTAGGATCAGGTTTAAGGGCTTTAATTCGAGTAGAATTAAGACAACCTGGGAGATTACTAGGGAACGATCAGTTATATAATGTGATTGTTACGGCTCATGCTTTTGTTATAATTTTTTTTATAGTTATACCTGTAATAATTGGTGGATTTGGGAACTGATTAGTTCCTTTAATGTTAGGTGTTCCTGATATAGCATTTCCTCGATTAAATAATATAAGGTTTTGACTTTTACCACCAGCTTTAATTTCTTTACTTATGTCTTCTATAGTAGAATCTGGAGCTGGAACGGGTTGAACTGTTTATCCTCCTTTA…
	FJ196092	---------------------------------------------------ACTCTATATTTTTTATTTGGACTTTGAGCCGGGATAGTTGGAAGAGGTTTAAGAGCGTTAATCCGAGTGGAGCTCAGACAACCCGGCAGTTTATTGGGGAATGACCAGTTGTATAATGTTATTGTAACAGCTCATGCTTTTGTTATGATTTTCTTTATGGTTATGCCTGTTATAATTGGGGGTTTTGGTAACTGACTCGTTCCTTTAATGCTAGGAGTGCCTGATATGGCATTTCCTCGGTTAAATAATATGAGGTTTTGACTTTTACCTCCTGCTTTATTATTATTGCTTATGTCTTCTATAGTAGAATCAGGAGCGGGGACGGGATGAACTGTTTATCCCCCTTTG…
	JF950437	------------------------------------------------------------------------------GCCGGAATAGTAGGAAGAGGTTTAAGAGCCTTAATTCGAGTGGAGCTTAGTCAACCCGGTAGTTTATTGGGGAACGACCAGCTGTATAATGTTATTGTAACAGCCCATGCTTTTGTTATGATTTTTTTTATGGTTATGCCTGTTATAATTGGGGGTTTTGGTAACTGGCTTGTTCCTTTAATGTTAGGAGTGCCTGATATAGCATTTCCTCGGTTAAATAACATAAGGTTTTGACTTTTACCTCCAGCTTTATTATTATTGCTTATATCTTCTATGGTAGAATCAGGAGCGGGGACGGGATGGACTGTCTATCCTCCATTG…
	AF147973	------------------------------------------------------------------------CTTNAAGCCGGAATAGTCGGAAGAGGTTTAAGAGCTTTAATTCGAGTAGAGCTCAGTCAACCTGGTAGTTTGCTCGGGAACGATCAACTATATAACGTTATTGTGACAGCTCATGCTTTCGTCATGATTTTTTTTATGGTTATACCTGTGATAATCGGAGGGTTCGGGAATTGACTTGTTCCCCTAATGTTAGGGGTGCCAGATATAGCATTTCCTCGATTAAATAATATGAGGTTTTGACTTTTGCCTCCTGCCCTTTTTCTTTTGTTGATATCTTCTATAGTAGAATCGGGAGCGGGGACAGGGTGAACTGTTTATCCCCCCCTT…
	AF147959	------------------------------------------------------------------------CTTNNAGCCGGAATAGTTGGAAGAGGCTTAAGAGCTTTAATTCGAGTAGAGCTCAGTCAACCTGGCAGTCTGCTTGGAAACGACCAACTATACAACGTTATTGTGACAGCTCATGCTTTCGTCATGATTTTTTTCATGGTTATACCTGTNATAATCGGAGGGTTCGGAAATTGACTTGTCCCCTTAATGCTAGGTGTGCCAGATATAGCATTTCCTCGATTAAATAATATGAGGTTTTGACTTTTGCCTCCTGCTCTATTTCTTTTGTTGATATCTTCTATAGTAGAGTCGGGAGCGGGGACAGGGTGAACTGTCTATCCTCCACTA…
	MZ580681	--------------------------------------------------AACTTTGTATTTTTTATTTGGGCTTTGAGCCGGAATAGTTGGTAGAGGTTTAAGAGCTTTAATCCGAGTAGAGCTCAGCCAACCCGGCAGTTTACTGGGGAATGACCAGTTATACAATGTTATTGTAACAGCTCACGCTTTTGTAATAATTTTTTTTATGGTTATACCTGTGATAATCGGAGGTTTCGGAAATTGGCTTGTTCCCTTAATATTAGGTTTGCCGGATATAGCATTCCCTCGGTTGAATAACATAAGGTTTTGACTTTTACCTCCTGCTTTATTTTTATTGCTCATCTCATCTATAGTAGAGTCAGGAGCCGGGACGGGGTGGACTGTTTACCCGCCTTTA…
	AF147957	------------------------------------------------------------------------CTTTGAGCCGGAATAGTCGGGAGAGGTTTAAGAGCTTTAATTCGAGTAGAGCTCAGTCAACCTGGTAGGTTACTGGGGAACGACCAATTATATAATGTTATTGTAACAGCTCATGCTTTTGTCATGATTTTTTTTATGGTTATACCGGTGATAATTGGGGGGTTCGGGAATTGGCTTGTTCCCTTAATGTTGGGGGTGCCGGATATAGCATTTCCTCGATTAAATAATATGAGATTCTGGCTTTTACCTCCTGCCTTACTTTTACTGCTTATATCTTCTATAGTAGAATCAGGAGCGGGGACGGGGTGAACTGTTTACCCTCCTCTA…
	EU410250	------------------------------------------------------------------------CTTTGAGCTGGAATAGTCGGGAGAGGTTTAAGAGCTTTAATCCGGGTAGAGCTAAGTCAACCTGGCAGGTTCCTGGGGAACGACCAGCTATATAATGTTATTGTAACAGCTCATGCTTTTGTTATGATTTTNTTTATGGTTATACCTGTNATGATCGGAGGCTTTGGAAATTGGCTTGTCCCCTTAATGTTAGGGGTGCCGGATATGGCATTTCCTCGATTAAATAACATGAGATTTTGGCTTTTACCTCCTGCTTTATTCTTATTACTTATATCTTCTATAGTAGAATCAGGAGCGGGGACGGGGTGAACTGTTTACCCCCCTTTA…
	EU410300	------------------------------------------------------------------------CTTTGAGCTGGAATAGTCGGGAGAGGCTTAAGAGCTTTAATTCGAGTTGAACTCAGTCAACCTGGTAGTTTACTAGGGAACGACCAGCTATACAATGTTATTGTAACAGCTCACGCTTTTGTCATGATTTTTTTTATGGTTATACCTGTTATAATCGGAGGATTTGGTAATTGACTTGTTCCTTTAATGTTAGGGGTGCCTGATATAGCGTTCCCTCGATTGAATAACATGAGGTTTTGACTTTTACCTCCTGCTTTATTTTTACTGCTTATATCTTCTATAGTAGAATCAGGGGCAGGAACGGGGTGAACTGTTTACCCCCCTTTA…
	EU410296	------------------------------------------------------------------------CTTTGAGCCGGAATAGTTGGGAGAGGGTTAAGAGCTTTAATTCGAGTAGAACTCAGTCAACCCGGTAGTTTACTGGGGAATGACCAGCTATACAATGTTATTGTAACAGCCCATGCTTTTGTCATGATTTTTTTTATGGTTATACCTGTNATAATCGGAGGTTTTGGAAATTGACTTGTTCCCCTAATGTTGGGGGTGCCGGACATAGCATTTCCTCGATTAAATAACATGAGGTTTTGACTGTTACCCCCTGCTTTATTTTTATTGCTTTTATCTTCTATAGTAGAATCAGGAGCAGGGACGGGGTGAACTGTTTATCCTCCTTTA…
	JF490060	------------------------------------------GATATTGGTACTCTTTATTTTATATTTGGTTTGTGAGCTGGTATAGTAGGTAGGGGGTTAAGTGCTCTTGTGCGTGTGGAGCTTAGTCAACCGGGAGGTCTTATAGGTAATGATCAACTTTACAATGTTATCGTAACGGCTCATGCCTTTGTTATGATTTTCTTTATAGTTATACCTGTTATAATTGGAGGGTTTGGCAATTGAATGGTACCTCTTATACTTGGGGCTCCGGATATAGCCTTTCCGCGGTTAAACAATATAAGGTTTTGGTTGCTCCCTCCGGCCCTTATTTTACTTCTTATGTCTTCTCTTGTAGAAAGGGGAGCGGGAACAGGGTGGACCGTCTACCCTCCTCTA…
	FJ196089	---------------------------------------------------ACTCTTTATTTTATGTTTGGCTTATGAGCCGGAATGGTGGGGAGAGGGCTTAGTTTCTTAATTCGTGTGGAACTATCACAGCCAGGAAGGTTGTTAGGCAATGATCAACTTTATAATGTAATTGTCACTGCCCATGCTTTTGTAATAATTTTCTTTATAGTAATACCTGTAATAATTGGAGGCTTCGGAAATTGATTAATTCCCCTAATATTAGGGGTTCCGGATATAGGTTTTCCTCGGTTAAATAATATAAGGTTTTGGCTACTTCCTCCAGCTTTATTCCTATTACTACTAAGATCTATAGTAGAATCCGGAGCTGGTACAGGTTGAACTGTTTACCCCCCTCTG…
	OQ322726	--------------------------------------------------TACATTATACTTCTTATTCGGTTTATGAGCTGGCATGGTTGGTAGAGGTCTTAGATCTTTAATCCGAGCTGAGTTGAGTCAACCTGGAAGGTTGACTGGAAATGATCAGATATACAATGTGATCGTAACAGCCCATGCATTTGTGATAATTTTCTTTATGGTTATACCTGTAATAGTAGGAGGGTTTGGAAACTGGTTGACTCCGTTAATGTTGGGAGCTCCGGACATGGCTTTTCCTCGGTTGAATAATATAAGCTTTTGACTGTTACCTCCCGCACTGTTTATGCTTCTTCTGTCCTCTTTAGTAGAGAGAGGGGCAGGGACTGGGTGGACAGTTTACCCGCCCCTG…
	OR632416	------------------------------------------------------------------------CTATGGTCTGGTATGGTTGGGAGAAGGCTGAGTTCTTTAATTCGGGCTGAGTTAAGGCAGCCCGGTAGTTTAACTGGTAACGACCAGTTGTACAATGTAATTGTAACAGCTCACGCTTTTGTTATGATTTTTTTTATAGTAATGCCTGTTATGGTAGGTGGTTTTGGTAATTGGTTGATTCCTTTAATGGTTGGGGTGCCTGATATGGCTTTCCCTCGGTTAAATAATATAAGATTTTGATTGCTACCCCCAGCTTTATTTATGCTTTTGATATCGTCAATAGTAGAGAGTGGGGCTGGCACAGGGTGAACGGTGTATCCGCCTTTA…
	MW278791	--------------------------------------------------TACTTTATATTTTTTATTTGGTATATGAGCTGGAATAGTTGGTTCTGGTTTAAGGATATTAATTCGTGTTGAGTTATCTCAACCTGGTTCATTTTTAGGTAATGATCAGCTTTATAATTCTATTGTAACAGCACATGCTTTTATTATAATTTTTTTTATAGTTATACCTATTATAATTGGTGGTTTTGGTAATTGATTAATTCCTTTAATAATGGGTTTTCCTGATATAGCTTTTCCTCGTTTGAACAATATAAGATTTTGACTTCTTCCTCCTTCCTTAATTTTATTGTTAAGTTCCTCTATAGTTGAACAGGGGGCGGGAACTGGTTGAACTGTTTATCCACCTTTA…
	OR632415	------------------------------------------------------------------------TTATGAGCAGGAATAGTAGGTAGAGGTTTAAGAGCCTTAATTCGGGTAGAGTTAAGGCAGCCTGGGGGCCTGATGGGAAATGACCAGTTATACAATGTAATTGTAACAGCCCATGCCTTTGTAATAATTTTCTTTATGGTAATACCAGTAATAATTGGGGGATTTGGTAATTGACTGGTACCTTTAATGTTAGGGGCACCTGATATAGCATTCCCTCGACTAAATAATATAAGATTTTGATTATTACCTCCAGCACTTTTACTACTACTAATGTCATCTTTAGTAGAAAGAGGAGCGGGTACAGGATGGACTGTTTACCCTCCTTTA…
	KF714792	-----------------------------------------AGATATTGGTACACTTTATTTTTTATTTGGGCTGTGAGCTGCAATAGTTGGAAGAGGTTTAAGTATATTAATTCGAATTGAATTAAGTCAACCTGGTGGCCTAATGGGTAACGACCAGCTCTACAATGTTATTGTAACCGCACACGCCTTTGTAATGATTTTTTTTATAGTTATGCCTGTAATGATTGGGGGGTTTGGGAACTGGTTAGTTCCTCTTATGTTGGGAGTCCCTGATATAGCCTTCCCTCGTTTAAATAATATAAGATTCTGACTTCTCCCCCCAGCTTTATTTCTTCTCCTTATATCTTCTTTAGTAGAGAGAGGAGCTGGAACGGGGTGAACAGTTTACCCTCCCTTA…
	HM070021	---------------------------------------------ATCGGTACTCTTTATTTCTTATTTGGGCTTTGAGCGGCTATAGTAGGTAGGGGACTAAGAATGCTGATTCGAATTGAATTAAGACAGCCAGGTGGCTTAATGGGTAATGATCAACTATATAATGTAATTGTTACTGCCCATGCATTTGTTATAATTTTTTTTATAGTTATACCAGTAATAATTGGTGGCTTTGGGAACTGACTTGTACCTCTTATACTGGGGGTCCCAGATATGGCTTTCCCTCGCCTAAACAATATAAGGTTTTGACTTTTACCTCCCGCTTTGTTTCTCCTACTAATGTCATCCCTAGTGGAAAGGGGGGCAGGAACAGGATGAACTGTTTACCCTCCTCTC…
	HM070018	-------------------------------------ATAAAGATATTGGTACTCTTTATTTCTTATTTGGGCTTTGAGCGGCCATAGTAGGTAGGGGACTAAGAATGCTAATTCGAATTGAATTAAGACAGCCAGGTGGCTTAATGGGTAATGATCAACTATATAATGTAATTGTTACTGCCCATGCATTTGTTATAATTTTTTTTATAGTTATGCCAGTAATAATTGGTGGCTTTGGAAACTGACTTGTGCCTCTTATACTAGGGGTTCCAGATATGGCCTTCCCTCGCCTAAACAATATAAGGTTTTGACTTTTACCTCCCGCTTTATTTCTTCTACTAATGTCATCCCTAGTAGAAAGGGGGGCGGGGACAGGATGAACTGTCTACCCTCCGCTC…
	JF950435	------------------------------------------------------------------------------TCTGGGATAGTAGGTACAGGTTTAAGTATGCTAATTCGAGCTGAATTATCACAACCTGGCTCTTTACTTGGTAATGATCAGTTATATAATACTATTGTTACTGCTCATGCTTTTGTTATAATTTTTTTTATAGTTATACCAATTATAATTGGAGGTTTTGGGAATTGATTAATTCCTTTAATATTAGGTGTTCCAGATATAGCTTTTCCTCGTTTAAATAATATAAGATTTTGATTATTACCTCCTGCTTTAATTTTACTTTTAGCATCTATGCTAGTAGAACGAGGTGCTGGAACAGGATGGACTGTGTATCCTCCTTTA…
	OR632406	------------------------------------------------------------------------TTATGGGCTGGTATAGTAGGAAGGGGTTTAAGTTCACTAATTCGAGCTGAACTTAGTCAACCGGGTTCTTTGACAGGTAATGATCAGTTATATAATGTTATTGTTACAGCTCATGCTTTTGTTATGATTTTTTTTTTATTGATGCCTGTTATAATTGGGGGTTTTGGTAATTGACTTATTCCTTTAATATTAGGGGTCCCAGATATAGCTTTTCCTCGTTTAAATAATATGAGATTTTGATTGTTACCTCCTGCTTTGTTTTTGCTTTTATCTTCTTCTATAGTTGAGAATGGGGCTGGTACTGGATGAACTGTGTATCCTCCTTTA…
	OR632414	------------------------------------------------------------------------TTGTGAGCCGCTATAGTTGGAAGAGGTCTTAGAGCTCTTATTCGAGTAGAATTAAGACAACCAGGAGGTTTGATAGGAAATGATCAATTGTACAATGTTATTGTTACTGCTCATGCATTCGTAATAATTTTTTTCATGGTTATGCCTGTCATGATTGGTGGTTTTGGAAATTGGTTGGTACCTTTGATATTAGGTGCCCCTGATATGGCTTTTCCGCGTCTTAATAATATGAGGTTTTGGCTTCTTCCTCCAGCTTTGTTTTTATTGTTAATATCATCTTTGGTGGAGAGAGGGGCTGGGACAGGTTGGACTGTTTATCCGCCTCTT…
	JF950444	---------------------------------------------------------------------------------------------AGAGGTTTNAGAGCTTTAATTCGTGTAGAATTGAGTCATTCAGGTGGGTTNATGGGTAATGATCAACTTTATAATGTAATTGTTACTGCTCATGCTTTTCTTATAATTTTTTTTATGGTAATACCGGTGATGATTGGTGGATTTGGAAATTGATTGGTTCCTTTAATGTTAGGGGTTCCTGATATGGCTTTTCCTCGATTAAATAACATAAGATTTTGATTATTGCCTCCGGCTTTATTTTTACTTTTAATATCATCTTTAGTTGAGAGGGGTGCTGGTACTGGTTGAACTGTTTACCCACCTCTT…
	HM070017	-----------------------------------TCATAAAGACATCGGTACTTTATATTTCTTATTTGGGCTATGGGCTTCTATAGTAGGTAGAGGGTTGAGAATGCTAATTCGAGTTGAACTAGGTCAGCCTGGTGGACTAATAGGTAATGATCAACTTTATAATGTTATTGTCACTGCTCATGCTTTTGTTATGATTTTTTTTCTTGTAATACCTGTTATAGTTGGGGGGTTTGGTAATTGGTTAGTGCCTCTTATGCTGGGGGTTCCTGACATGGCTTTTCCTCGTCTTAATAATATAAGGTTTTGATTATTACCACCTGCTTTATTTTTACTTTTAATGTCTTCTTTGGTAGAGAGAGGGGCTGGTACTGGATGGACTGTTTATCCTCCTCTA…
	FJ196094	--------------------------------------------TRTCDCCACTTTGTATTTTCTTTTTGGTTTATGGGCTGGAATAGTGGGGAGGGGTCTTAGAGCTTTAATTCGTGCGGAGTTGAGTCAACCTGGAAGTTTAACTGGGAATGATCAATTATATAATGTGGTTGTAACTGCGCATGCTTTTGTAATAATTTTTTTTATAGTTATGCCTGTAATAATTGGGGGGTTTGGGAACTGATTGGTTCCTTTGATGTTAGGTGTTCCGGATATAGTTTTTCCTCGTTTAAATAATATGAGATTTTGACTTCTTCCTCCGGCTTTATTTCTTCTTCTTATATCTTCATTAGTTGAAAGAGGTGCGGGTACCGGGTGAACAGTTTACCCTCCTTTA…
	OR632411	------------------------------------------------------------------------CTGTGGGCTGGGATAGTAGGAAGAGGTCTTAGGGCTCTAATCCGGATGGAGTTGAGGCAACCGGGAGGTCTTATGGGAAATGATCAGATATATAATGTTATTGTTACTGCTCATGCTTTTGTTATAATTTTTTTTATGGTTATGCCTGTACTAGTTGGGGGCTTTGGTAATTGGTTGGTACCTTTAATGTTAGGGGTGCCTGATATGGCTTTCCCTCGTCTTAACAATATGAGATTTTGGCTTTTACCTCCGGCTTTATTGTTATTATTGATGTCTTCTCTTATTGAGAGAGGTGCTGGGACAGGTTGAACTGTTTACCCGCCCTTA…
	KM373422	------------------------------------------------------TTGTATTTCTTGTTTGGGTTATGAGCTGGAATAGTCGGTAGTGGCTTAAGAGCTTTAATTCGAGCGGAATTAAGGCAACCTGGAAGGTTGACCGGAAATGATCAATTGTATAATGTAATTGTTACTGCTCACGCATTTGTTATAATTTTTTTTATGGTGATACCCGTAATGATTGGGGGATTTGGTAATTGACTAGTTCCCTTAATATTAGGTGTACCTGATATAGTTTTTCCTCGTTTAAATAATATAAGGTTTTGGTTATTGCCTCCTGCCCTTTTTTTGCTATTAATATCTTCTTTAGTTGAAAGGGGAGCTGGGACGGGATGAACTGTTTACCCCCCTTTA…
	JN680973	---------------------------TCAACAAATCATAAAGATATTGGAACACTATATTTTTTATTTGGACTGTGAGCTGGAATAGTCGGTAGGGGTTTAAGAGCTTTAATTCGAGCAGAATTGAGGCAACCTGGAAGGTTAACTGGGAATGATCAGTTATATAATGTAATTGTTACTGCTCATGCATTTGTTATAATTTTTTTTATGGTAATGCCTGTAATAATTGGAGGATTTGGTAATTGACTTGTACCTTTAATATTAGGGGTACCTGATATGGTTTTTCCTCGTTTAAATAATATAAGGTTTTGGTTGTTACCTCCTGCTCTTTTTTTGCTTTTAATGTCTTCTTTGGTTGAGAGAGGAGCTGGGACTGGATGAACGGTTTACCCTCCTTTG…
	FJ196083	---------------------------------------------------ACCCTTTATTTTTTGTTTGGTTTGTGGGCTGGTATAGTTGGAAGGGGTTTAAGAGCTCTTATTCGTGTAGAGCTTAGTCAGCCTGGTGGTCTAATGGGGAATGACCAGTTATACAATGTTATTGTAACTGCTCATGCTTTTGTTATAATTTTTTTTATGGTTATGCCTGTGATAATTGGTGGTTTTGGTAATTGGTTAGTTCCTCTTATGTTGGGTGTCCCTGATATAGCTTTCCCTCGTTTGAATAATATGAGTTTCTGGTTACTTCCTCCAGCTCTGCTGTTACTGCTTATGTCTTCCTTAGTGGAAAGTGGGGCTGGCACTGGGTGAACTGTTTATCCTCCTTTA…
	MN863382	--------------------------------------------------TACTTTATATTTTTTGTTTGGTTTGTGGGCTGGAATGGTAGGTAGAGGTTTAAGCTCATTAATTCGGGTTGAGTTAAGACAACCAGGTGGATTAATGGGTAATGATCAGTTGTATAATGTTATTGTAACTGCTCACGCTTTTGTAATGATTTTTTTTATGGTTATGCCTGTAATAATTGGTGGTTTTGGAAATTGATTGGTTCCTTTAATGTTAGGGGTTCCTGATATGGCTTTTCCTCGTCTTAATAATATAAGATTTTGATTGTTGCCTCCTGCTTTATTTCTTCTTTTAATGTCTTCTTTAGTTGAAAGTGGTGCGGGGACAGGGTGAACTGTTTATCCTCCCTTG…
	OM964650	----------------------------------------------------------ATTTTTTGTTTGGGTTGTGGGCTGGGATGGTAGGTAGAGGCTTAAGTACCCTTATTCGAGTTGAGTTGAGGCAGCCAGGTGGGTTGATAGGGAATGATCAACTATATAATGTAATTGTCACCGCTCATGCGTTTGTGATAATTTTTTTTATGGTTATACCTGTAATAATAGGGGGGTTTGGTAATTGGTTGGTTCCTTTGATATTAGGGGCCCCAGATATGGCTTTCCCTCGTTTAAATAATATGAGGTTTTGGTTGCTTCCTCCTGCTTTAACATTACTGCTTATGTCTTCTTTAGTTGAGAGTGGGGCTGGGACTGGTTGAACGGTGTATCCCCCGTTA…
	KM373436	------------------------------------------------------TTGTACTTTTTGTTCGGTTTGTGAGCTGGGATGGTAGGTAGAGGTTTAAGTGCTCTCATTCGGGTTGAGTTGAGGCAGCCTGGTGGTTTAATGGGTAATGATCAGTTGTATAATGTTATTGTTACTGCTCATGCATTTGTTATAATTTTTTTTATAGTTATACCTGTTATAATTGGTGGCTTTGGTAATTGATTAGTTCCTTTAATATTAGGTGCTCCTGATATAGCCTTCCCTCGTCTTAATAATATGAGTTTTTGGCTTCTTCCTCCAGCTTTAACTTTGCTTCTTATGTCTTCTTTAGTGGAAAGAGGAGCGGGTACAGGTTGAACTGTTTATCCTCCTTTG…
	JN680992	---------------------------TCAACAAATCATAAAGATATTGGTACTTTGTACTTTTTGTTTGGTTTATGGGCTGGTATGGTTGGAAGTGGTTTGAGTGCTATCATTCGGGTTGAATTAAGGCAGCCAGGTGGTTTGATAGGAAATGATCAGTTGTACAATGTTATTGTTACTGCTCATGCTTTTGTGATGATTTTTTTTATGGTTATGCCTGTTATGATGGGTGGTTTTGGTAATTGGTTAGTTCCTTTGATGTTGGGGGCTCCTGATATGGCTTTCCCTCGTCTTAATAATATGAGGTTTTGGTTATTGCCCCCTGCTTTGACATTGTTACTTATGTCATCTTTAGTTGAGAGTGGGGCTGGTACAGGGTGAACTGTTTACCCTCCTTTG…
	KM373434	------------------------------------------------------TTGTATTTTCTTTTTGGCCTTTGGGCAGGTATAGTAGGTAGAGGGCTTAGGGCTTTAATTCGTGTTGAGTTAAGGCAACCAGGGGGTTTAATAGGAAATGATCAATTATATAATGTTATTGTTACGGCTCATGCTTTTGTAATGATTTTTTTCATGGTTATGCCCGTGATAATTGGGGGATTCGGAAATTGACTGGTACCCTTAATGTTAGGGGCTCCTGATATGGCTTTTCCTCGTTTGAATAATATGAGATTTTGGTTACTACCTCCTGCTTTGGTTTTATTATTAATGTCTTCTTTAGTAGAAAGGGGAGCGGGTACTGGTTGAACTGTTTACCCTCCTTTG…
	OR632412	------------------------------------------------------------------------TTATGGGCCGGTATAGTCGGTAGAGGTTTGAGTGCTTTAATCCGGGTTGAATTGAGTCAGCCAGGTAGTTTGTTAGGTAATGATCAGTTATATAATGTTGTTGTTACTGCTCATGCATTTGTTATAATTTTCTTTATGGTTATGCCAGTTATGATTGGTGGTTTTGGTAATTGGTTAGTTCCTTTGATGCTAGGTATTCCTGATATGGTTTTTCCTCGTTTAAATAATATGAGGTTTTGGTTATTACCCCCTTCTTTGTGTTTATTATTAATGTCTGCCTTGGTTGAAAGTGGTGCTGGTACTGGTTGAACAGTTTACCCTCCTTTG…
	KM373352	------------------------------------------GATATTGGCACTCTTTACTTTCTATTTGGGCTTTGAGCAGGAATAGTTGGAAGTGGTTTAAGTGATCTGGTTCGGGTTGAACTAAGTCAACCTGGCGGATTAATGGGAAATGATCAGCTTTATAATGTTATTGTTACTGCACATGCTTTTGTTATAATTTTCTTCATGGTTATGCCCGTAATAATCGGAGGGTTCGGTAATTGGTTAGTGCCTCTAATGTTAGGTGCTCCTGATATGGCTTTTCCTCGATTAAATAATATGAGATTCTGACTTCTTCCTCCTGCCCTTATCTTATTACTGATGTCTTCTTTGGTTGANAGTGGGGCTGGGACTGGGTGGACTGTTTACCCTCCTCTA…
	JF490057	------------------------------------------GATATTGGTACTCTTTACTTTCTATTTGGGCTTTGAGCGGGAATAGTTGGAAGTGGTTTAAGTGCTCTGGTTCGGGTTGAATTGAGACAACCTGGCGGATTAATGGGAAACGATCAGCTTTATAATGTTATTGTTACTGCACATGCTTTTGTTATAATTTTCTTTATAGTTATGCCTGTAATAATTGGCGGGTTCGGTAATTGATTAGTGCCTCTGATGTTGGGTGCTCCTGATATGGCTTTTCCTCGGTTAAATAACATAAGTTTTTGACTTCTTCCTCCTGCGCTTATCTTATTACTAATGTCTTCTTTGGTTGAGAGCGGAGCTGGGACTGGGTGGACAGTTTACCCTCCTCTA…
	OR632413	------------------------------------------------------------------------TTGTGAGCTGGAATAGTTGGTAGAGGCTTAAGGGCTTTGATTCGTGTAGAGCTTAGTCAGCCCGGTAGGCTTTTAGGTAATGATCAGTTGTATAATGTGATTGTTACTGCTCATGCATTTGTTATAATTTTTTTTATAGTTATGCCTGTTATAATTGGTGGTTTTGGTAATTGATTGGTTCCTTTGATGTTAGGTGCTCCTGATATGGCCTTTCCTCGTTTAAACAATATGAGTTTTTGGTTGCTTCCTCCTGCTCTGTTTTTACTGTTAATGTCTTCTCTTGTTGAGAGAGGGGCTGGTACTGGTTGAACTGTTTACCCTCCGTTG…
	KM373354	------------------------------------------GATATTGGTACTCTTTATTTTTTGTTTGGTTTGTGAGCAGGTATGGTTGGTAGTGGTCTTAGTGCTTTGGTTCGGGTTGAGTTAAGTCAACCTGGTGGTTTGATGGGTAATGATCAACTTTATAATGTTATTGTTACCGCTCATGCTTTTGTTATGATTTTTTTTATGGTTATGCCTGTTATGATTGGTGGGTTTGGTAACTGGTTGGTTCCTCTTATGTTGGGTGCACCCGATATGGCGTTCCCTCGACTCAATAATATGAGATTTTGGTTGCTTCCTCCTGCTCTAATTTTGTTATTAATGTCTTCTTTGGTTGAAAGGGGTGCAGGTACGGGTTGGACTGTTTATCCTCCTCTG…
	KM373357	------------------------------------------------------CTTTATTTTTTATTTGGTCTTTGGGCAGGGATGGTCGGTAGGGGCTTGAGTGCGCTTGTTCGTGTAGAGTTGAGTCAGCCTGGGGGGCTTATGGGCAACGATCAGTTGTACAATGTAATTGTTACTGCTCATGCTTTTGTTATGATTTTTTTTATAGTTATACCTGTAATGATTGGTGGGTTTGGTAATTGATTAGTTCCTTTAATATTGGGGGCTCCTGATATGGCGTTTCCTCGTTTAAATAATATAAGGTTTTGGTTGCTTCCTCCTGCCCTTTTGTTGTTGTTGATGTCCTCTTTAGTGGAGAGAGGTGCTGGTACTGGGTGGACTGTATATCCTCCTTTG…
	KM373433	------------------------------------------------------CTTTATTTTTTGTTTGGTCTTTGAGCGGGTATAGTTGGTAGAGGTTTAAGGGCTTTAGTTCGGGTAGAGCTAAGTCAGCCTGGTGGTTTAATGGGTAATGATCAACTTTATAATGTTATTGTTACTGCTCATGCTTTTGTTATAATTTTCTTTATGGTTATGCCAGTTATGATTGGTGGGTTTGGAAATTGGTTAGTTCCTTTGATATTAGGTGCGCCCGATATAGCGTTTCCTCGTTTGAATAATATGAGTTTTTGGTTGCTCCCTCCTGCATTACTTCTTTTGTTAATGTCTTCTTTGGTGGAGAGGGGAGCTGGTACGGGATGGACTGTTTATCCTCCTTTG…
	KM373432	------------------------------------------------------CTTTATTTCTTGTTTGGTCTTTGGGCGGGAATGGTAGGTAGTGGATTGAGAGCGTTAGTTCGGGTTGAGTTGAGTCAACCTGGTGGTTTGATAGGGAATGATCAATTGTACAATGTGATTGTTACTGCTCATGCGTTTGTTATAATTTTCTTTATGGTTATGCCTGTTATAATTGGTGGGTTTGGTAATTGGTTGGTTCCTTTAATGTTAGGTGCTCCTGATATGGCTTTTCCTCGGTTGAATAATATGAGGTTCTGGTTACTTCCTCCTGCGTTGCTTTTGCTTTTAATGTCTTCACTAGTGGAGAGAGGGGCTGGGACAGGTTGGACTGTTTATCCTCCTTTA…
	OK120385	-----------------------------AACAAATCATAAAGATATTGGCACACTTTATTTTTTGTTTGGTCTTTGGGCGGGGATGGTTGGAAGAGGTTTGAGTGCTTTGGTTCGTGTAGAGTTGAGTCAGCCTGGGGGTTTAATGGGTAATGATCAGCTTTACAATGTTATTGTTACTGCTCATGCTTTTGTTATGATTTTTTTTATGGTTATGCCTGTAATGATTGGGGGGTTTGGTAATTGGTTAGTTCCTCTTATGTTGGGTGCTCCTGATATGGCTTTTCCTCGTTTGAATAATATGAGTTTTTGGTTGCTTCCTCCTGCTCTTATTTTGTTGTTAATGTCTTCTTTAGTAGAGAGGGGAGCTGGCACTGGGTGGACGGTTTATCCTCCTTTG…
	KM373385	------------------------------------------GATATTGGTACTCTTTATTTTTTGTTTGGTCTTTGAGCGGGGATGGTTGGTAGTGGTTTGAGTGCGTTAGTTCGGGTGGAGTTGAGGCAACCGGGAGGTTTGATGGGTAATGATCAGTTGTATAATGTGATTGTTACTGCTCATGCTTTTGTTATAATTTTTTTTATGGTTATGCCTGTAATGATTGGGGGTTTTGGAAATTGGTTAGTTCCTTTGATGTTGGGTGCTCCAGATATGGCTTTCCCTCGTTTGAACAATATGAGGTTTTGGTTGCTTCCTCCTGCGTTGCTTTTGCTTTTGATGTCTTCTTTGGTAGAAAGGGGAGCTGGTACAGGGTGAACGGTTTATCCTCCTTTG…
	JF490058	------------------------------------------GATATTGGGACTCTTTATTTTTTGTTTGGCCTTTGGGCTGGTATGGTGGGTAGTGGTTTGAGTGCTTTGGTTCGTGTTGAGTTGAGTCAACCAGGTGGTTTAATGGGTAATGATCAGTTGTATAATGTTATTGTTACTGCTCATGCTTTTGTTATGATTTTTTTGATGGTTATACCTGTAATGATTGGTGGGTTTGGTAATTGGTTGGTTCCTCTTATGTTGGGGGCTCCTGATATGGCTTTTCCTCGTTTAAATAATATAAGGTTTTGGTTGCTTCCTCCTGCTTTGATTTTGTTGTTGATGTCTTCTTTGGTTGAGAGAGGTGCTGGTACTGGTTGAACAGTTTATCCTCCTTTG…
	JF490055	------------------------------------------GATATTGGTACTCTTTATTTTTTATTTGGTTTGTGAGCGGGAATAGTTGGTAGAGGTTTAAGTGCGTTAGTTCGGGTTGAGTTGAGTCAACCTGGAGGTTTGATGGGTAATGATCAATTATACAATGTAATTGTTACTGCTCATGCCTTTGTTATGATTTTTTTTATGGTTATGCCTGTTATGATTGGTGGGTTTGGTAATTGGTTGGTTCCTTTGATGTTGGGTGCTCCTGATATGGCTTTCCCTCGTTTGAATAATATGAGGTTTTGGCTTCTTCCCCCTGCTTTACTTTTGCTTTTGATGTCTTCTTTGGTGGAGAGTGGTGCTGGGACGGGGTGAACTGTTTATCCGCCTTTG…
	OR632418	------------------------------------------------------------------------CTTTGAGCGGGAATGGTTGGTAGGGGCTTAAGTGCATTAGTTCGAGTGGAGTTGAGGCAGCCTGGAGGTTTGATGGGTAATGACCAGTTGTATAATGTTGTTGTTACCGCTCATGCTTTTGTTATGATTTTTTTTATGGTTATGCCCGTTATGATTGGTGGGTTTGGTAATTGGTTGGTTCCCTTGATGTTGGGGGCTCCTGATATGGCTTTTCCTCGTTTGAATAATATGAGGTTTTGGTTGCTTCCTCCTGCTTTGTTGTTGCTTTTAATGTCTTCTTTGGTAGAGAGGGGGGCTGGTACGGGGTGAACTGTTTATCCTCCTTTG…
	KM373398	------------------------------------------------------CTTTATTTTTTGTTTGGTCTTTGGGCGGGGATGGTAGGTAGAGGTTTGAGTGCTTTGGTTCGGGTGGAGTTGAGTCAACCTGGAGGCTTAATGGGTAATGATCAGTTATATAATGTTATTGTTACTGCTCATGCTTTTGTTATGATTTTTTTTATGGTTATGCCTGTGATGATTGGTGGTTTTGGAAATTGGTTGGTTCCTTTAATGTTGGGTGCGCCTGATATGGCTTTTCCTCGTTTGAATAATATGAGTTTTTGGTTACTTCCTCCTGCGTTGTTGTTGCTTTTGATGTCTTCTTTGGTAGAGAGGGGTGCGGGTACAGGGTGAACTGTTTACCCTCCTTTG…
	KM373364	---------------------------------------------------ACTCTTTATTTTTTGTTTGGTCTTTGGGCTGGGATGGTAGGTAGGGGTTTAAGTGCTTTGGTTCGGGTGGAGTTGAGTCAACCTGGAGGTTTAATGGGTAATGATCAGTTGTATAATGTTATTGTTACTGCTCATGCTTTTGTGATAATTTTTTTTATGGTTATACCTGTGATGATTGGTGGTTTTGGAAATTGGTTGGTTCCTTTAATGTTGGGTGCTCCTGATATGGCGTTTCCTCGTTTGAATAATATGAGTTTTTGGTTACTTCCTCCTGCGTTGTTGCTACTTTTGATGTCTTCTTTGGTGGAGAGGGGTGCTGGTACAGGGTGAACTGTTTACCCTCCTTTG…
	KM373363	------------------------------------------GATATTGGTACTCTTTATTTTTTGTTTGGTCTTTGGGCGGGGATGGTTGGTAGAGGTTTGAGTGCCTTAGTTCGGGTTGAGTTGAGTCAGCCTGGGGGTTTGATGGGTAATGATCAGTTGTATAATGTCATTGTTACTGCTCATGCTTTTGTTATGATTTTTTTTATGGTTATGCCTGTAATGATTGGTGGGTTTGGAAATTGGTTGGTTCCTTTAATGTTAGGTGCTCCTGATATGGCTTTTCCTCGTTTGAATAATATAAGTTTTTGATTGCTTCCTCCTGCATTATTGTTGCTTCTGATGTCTTCTTTGGTTGAAAGCGGTGCTGGTACGGGTTGAACTGTTTATCCTCCCTTG…
	KM373395	------------------------------------------GATATTGGTACTCTTTATTTTTTGTTTGGTCTTTGGGCGGGAATGGTTGGTAGGGGTTTGAGTGCTTTGGTTCGGGTGGAGTTGAGTCAGCCTGGGGGTTTAATGGGTAATGATCAGTTGTATAATGTTATTGTTACCGCCCATGCTTTTGTTATGATTTTTTTTATGGTTATGCCTGTAATGATTGGTGGGTTTGGAAATTGGTTGGTTCCTTTAATGTTAGGTGCTCCTGATATGGCCTTTCCTCGTTTAAATAATATAAGTTTTTGGTTGCTTCCTCCTGCATTATTGTTGCTTTTGATGTCTTCTTTGGTTGAGAGTGGTGCTGGTACGGGTTGAACTGTTTATCCTCCTTTG…
	JF490059	------------------------------------------GATATTGGTACTCTTTATTTTTTGTTTGGTCTTTGGGCGGGGATGGTTGGTAGAGGTTTGAGTGCTTTAGTTCGGGTGGAGTTGAGTCAGCCTGGGGGTTTAATGGGTAATGATCAGTTGTATAATGTTATTGTTACTGCTCATGCTTTTGTTATGATTTTTTTTATGGTTATGCCTGTAATGATTGGTGGGTTTGGAAATTGGTTGGTTCCTTTAATGTTAGGTGCCCCTGATATGGCCTTTCCTCGTTTGAATAATATAAGTTTTTGGTTGCTTCCTCCTGCACTATTGTTGCTTTTAATGTCTTCTTTGGTTGAGAGTGGTGCTGGTACGGGTTGAACTGTTTATCCTCCTTTG…
	KM373423	------------------------------------------------------CTTTATTTTTTGTTTGGTCTTTGGGCAGGAATGGTTGGTAGGGGTTTAAGTGCGTTGGTGCGGGTAGAGTTGAGTCAGCCTGGTGGTTTGATGGGTAATGATCAACTTTATAATGTTATTGTTACTGCTCATGCCTTTGTTATGATTTTTTTTATAGTTATGCCTGTTATGATTGGTGGGTTTGGTAATTGGTTAGTACCTCTTATATTGGGCGCTCCAGATATGGCTTTTCCTCGGTTAAATAATATGAGATTTTGGTTATTACCTCCTGCTCTACTTTTATTGTTAATGTCCTCTTTGGTCGAGAGAGGGGCTGGTACTGGGTGAACTGTTTACCCTCCATTG…
	KM373358	------------------------------------------------------CTTTNTTTTTTGTTTGGTCTTTGGGCAGGGATGGTTGGAAGTGGTTTGAGTGCGTTGGTTCGGGTAGAGTTAAGTCAGCCTGGTGGTTTGATGGGTAATGACCAGTTGTATAATGTTATTGTTACGGCTCATGCGTTTGTTATGATTTTTTTTATGGTTATGCCTGTTATAATTGGAGGTTTTGGTAATTGGTTAGTTCCTTTGATGTTGGGGGCTCCTGATATGGCTTTTCCTCGATTGAATAATATAAGGTTTTGGTTGCTTCCTCCTGCTTTGATTTTGTTATTAATGTCTTCTTTGGTTGAGAGGGGAGCTGGAACGGGTTGAACTGTTTATCCTCCGTTG…
	KM373438	------------------------------------------------------CTTTACTTTTTATTTGGTCTTTGGGCAGGGATGGTTGGAAGTGGTTTAAGTGCGTTGGTGCGTGTGGAATTGAGTCAACCTGGTGGTTTGATAGGAAATGATCAGTTGTATAATGTTATTGTTACTGCTCATGCTTTTGTAATGATTTTTTTTATGGTTATGCCTGTTATAATTGGTGGGTTTGGTAATTGATTGGTGCCTTTAATGTTGGGTGCTCCTGATATAGCTTTTCCTCGATTAAATAATATGAGGTTTTGATTGCTTCCTCCTGCGTTGATTTTGTTGTTAATGTCTTCTTTGGTTGAGAGGGGGGCTGGAACTGGGTGAACTGTTTATCCTCCTTTA…
	MH242683	--------------------------------------------------TACTTTATATTTTCTTTTTGGTCTGTGGTCTGGTATGGTCGGGAGAGGTCTCAGTGCTCTTGTTCGAGTGGAGTTGAGTCAACCCGGTGGTTTGATGGGTAATGATCAGTTGTATAATGTAATTGTTACGGCTCATGCTTTTGTTATGATTTTTTTTATGGTTATGCCTGTTATAATTGGAGGGTTTGGTAATTGGTTGGTTCCTCTGATGTTGGGGGCACCTGACATAGCTTTTCCTCGTCTTAATAACATAAGGTTTTGGCTGCTTCCCCCAGCTCTTATTCTTTTGCTCATGTCTTCATTGGTTGAGAGAGGGGCTGGTACTGGGTGGACTGTTTATCCTCCGCTG…
	KM373430	------------------------------------------------------TTATATTTTCTTTTTGGGTTGTGGTCTGGAATGGTTGGGAGTGGTTTGAGTGCTCTTGTGCGGGTGGAANTAAGTCAGCCTGGTGGGTTGATAGGTAATGATCAGTTGTATAACGTAATTGTGACTGCTCATGCTTTTGTTATGATTTTTTTTATGGTTATGCCTGTTATAATTGGTGGGTTTGGGAATTGGTTGGTTCCTTTAATGTTGGGGGCTCCTGATATGGCTTTTCCTCGTCTTAATAATATAAGTTTTTGGTTGTTGCCTCCTGCTCTTATTCTTTTACTCATGTCTTCTTTGGTGGAAAGGGGGGCTGGTACTGGTTGAACTGTTTATCCTCCTCTT…
	KM373437	------------------------------------------------------CTTTATTTTCTTTTTGGTCTGTGGTCTGGGATAGTTGGAAGTGGTTTAAGAGCTCTTGTGCGAGTTGAGTTGAGTCAGCCTGGTGGTTTAATGGGAAATGATCAGTTATATAATGTTATTGTAACTGCTCATGCTTTTGTTATGATTTTTTTTATGGTTATGCCTGTTATAATTGGTGGGTTTGGGAATTGGTTGGTTCCTTTAATGTTAGGGGCTCCTGATATAGCTTTTCCTCGTCTTAATAATATGAGTTTTTGGTTATTACCTCCTGCTCTTATTCTTTTATTGATATCTTCTTTGGTGGAAAGAGGTGCTGGTACTGGTTGAACGGTTTATCCTCCTCTT…
	OM964649	--------------------------------------------------TACTCTTTATTTTCTTTTTGGTTTGTGGTCTGGGATAGTTGGAAGTGGGTTGAGGGCTCTTGTACGGGTTGAGTTGAGTCAGCCTGGTGGTTTGATGGGTAACGATCAGCTTTATAATGTTATTGTTACTGCTCATGCGTTTGTGATAATTTTCTTTATGGTTATGCCTGTTATAATTGGTGGGTTTGGTAATTGGTTAGTTCCTTTAATATTGGGGGCTCCTGATATGGCTTTTCCTCGTCTTAATAATATAAGTTTTTGATTGTTGCCCCCAGCTCTTATTCTTTTACTGATATCTTCTTTGGTTGAGAGGGGTGCTGGTACAGGTTGAACAGTTTATCCCCCTCTT…
	JF950448	------------------------------------------------------------------------------------------------------AGAGCTATAATTCGAGCAGAATTAAGACTCCCTGGGAGACTCCTTAGAAATGATCAAATATACAACGTAGTTGTCACAGCCCACGGCTTAATTATGATTTTTTTCATAGTTATACCAGTAATAATTGGGGGGTTTGGCAACTGACTAGTTCCCTTAATATTAGCAGCCCCTGATATAGCTTTTCCCCGACTAAATAATATAAGATTTTGATTACTCCCCCCCTCTTTATTTTTATTAATTATGTCTACCCTAGTAGAAGGAGGAGCAGGAACAGGCTGAACTATCTACCCCCCCCTT…
	MH242959	--------------------------------------------------AACATTATATTTCCTCTTTGGCCTATGGTCTGGAATAGTAGGAAGAGGACTTAGAGCCATAATCCGAGCAGAACTTAGAATACCCGGAAGTCTATTAGGAAATGACCAAATATATAATGTAGTAGTTACTGCTCATGGCTTAATTATAATTTTTTTTATAGTTATACCCGTAATAATTGGAGGATTTGGAAACTGACTTGTCCCCCTTATACTAGCAGCCCCCGACATAGCCTTTCCACGGCTAAATAACATGAGATTTTGACTTCTTCCCCCCTCTTTATTTTTGCTAATTATATCCACTTTAGTGGAGGGAGGAGCCGGAACAGGATGAACTATTTACCCCCCTCTC…
	MW278127	--------------------------------------------------AACTTTATACTTCTTATTTGGACTGTGAGCAGGTTTAATCGGAAGTGGTTTAAGAGCTTTAATCCGAATAGAATTAAGACAACCCGGATCATTGCTTGGTAACGACCAACTTTACAACGTAATTGTAACAGCACACGCTTTTCTTATAATCTTCTTTATGGTTATACCAGTAATAATAGGTGGGTTCGGGAACTGACTTATCCCTTTAATAATTGGAGGTCCTGATATAGCATTTCCTCGGCTTAACAATATAAGATTTTGACTCCTACCACCAGCTTTAATATTGCTTCTCACCTCCTCCTTAGTGGAAAGAGGGGCAGGGACAGGGTGAACGGTTTACCCCCCTTTA…
	MH242685	--------------------------------------------------CACTCTCTACTTCCTATTCGGGCTCTGAGCCGGAATAGTAGGAAGAGGGATAAGGGCCCTCATCCGGGTAGAGTTAAACCAACCCGGGAGACTCTTGGGAAACGACCAATTATATAATGTGATCGTAACTGCGCATGCCTTTATTATGATTTTTTTTATAGTCATACCCGTTATAATCGGGGGATTTGGAAATTGGCTTGTGCCCCTAATGCTAGGAGTACCCGACATAGCTTTTCCCCGCTTAAACAATATGAGATTCTGACTTCTACCCCCAGCCCTCATCCTTCTCCTTTCGTCTTCTGCAATTGAAAGGGGGGCTGGAACCGGTTGAACTGTCTACCCTCCCCTT…
	JF950436	------------------------------------------------------------------------------GCCGGGCTAATTGGGACAGCTCTTAGCCTGTTAATTCGCGCTGAACTAGGACAGCCAGGAGCTTTACTTGGTGATGATCAACTTTATAATGTAATTGTAACAGCCCACGCGTTCGTAATAATTTTTTTTTTAGTGATACCTATAATAATTGGAGGTTTTGGAAATTGGCTAGTTCCCTTAATATTAGGGGCCCCAGACATAGCATTTCCACGTTTAAATAACATAAGATTTTGATTATTGCCCCCAGCATTATGTTTACTTTTAGGATCAGCAGCTGTAGAAAGAGGGGCAGGAACTGGATGAACTGTTTACCCACCATTA…
	HM425583	----------------------------------------------------------------TTTTTGGGCTTTGAGCAGGTATAATAGGAACAGGGTTTAGTTACTTAATCCGAACAGAATTAGGATCCCCTGGCAGATTTCTAGGGAATGATCAAATTTATAATGCTATCGTCACCTCCCATGCCTTCACTATAATCTTCTTTATAGTAATACCAACCATAATTGGGGGATTCGGCAATTGATTAGTACCTTTAATACTGGGGGCACCAGACATAGCCTTTCCTCGACTTAATAATATAAGATTTTGACTTCTACCCCCTGCCCTAACTCTACTCTTCATATCTTCCACCGTTGAAGGAGGAGCGGGAACCGGGTGAACCGTATATCCCCCCCTT…
	MW857122	--------------------------------------------------AACTCTTTATTTCCTATTCAGATTATGAGCAGGAATAGTAGGGAGAGCCTTAAGAGCCTTAATTCGAATAGAATTAAGACACCCGGGATCTCTTTTAGGGGACGATCAACTATATAATACAATTGTCACTGCACACGCGTACTTAATAATTTTTTTTATAGTTATGCCAGCAATAATAGGAGGATTTGGAAACTGGTTAATTCCTTTAATACTAGGGGCTCCTGATATAGCTTTCCCTCGGTTAAATAACATAAGATTTTGGCTTCTTCCTCCTGCCTTAATTCTTCTACTCATATCAGCATTGGTAGAAAGGGGGGCTGGGACAGGCTGAACTGTTTATCCTCCTTTA…
	MW857120	--------------------------------------------------AACTCTTTATTTCCTATTCAGATTATGAGCAGGAATAGTAGGGAGAGCCTTAAGAGCCTTAATTCGAATAGAATTAAGGCATCCAGGATCTCTTTTAGGGGACGATCAACTATATAATACAATTGTCACTGCACACGCATATTTGATAATTTTTTTTATGGTTATACCAGCAATAATAGGGGGATTTGGAAACTGGTTAATTCCTTTAATACTAGGGGCTCCTGATATAGCTTTCCCTCGATTAAATAACATAAGATTTTGGCTTCTTCCTCCTGCCTTAATTCTTCTACTTATATCAGCATTGGTAGAAAGAGGGGCTGGGACAGGCTGAACTGTTTATCCTCCTTTA…
	MN064619	--------------------------------------------------GACTCTTTATTTCCTATTCAGACTATGAGCAGGAATAGTAGGAAGAGCCTTAAGAGCCTTAATTCGAATAGAATTAAGGCACCCCGGATCTCTTTTAGGGGACGATCAACTATATAATACAATTGTTACTGCACACGCATACTTAATAATTTTTTTTATAGTTATACCAGCAATAATAGGGGGGTTTGGAAACTGGTTAATTCCTTTAATACTAGGAGCTCCTGATATAGCTTTCCCTCGATTAAATAACATAAGATTTTGGCTTCTTCCTCCTGCCTTAATTCTTCTACTTATATCAGCATTGGTAGAAAGAGGAGCTGGAACGGGCTGAACTGTTTATCCTCCTTTA…
	OQ322866	--------------------------------------------------AACATTATACTTCTTATTTAGACTCTGATCAGGGATAATTGGAAGAGCTTTAAGAGCACTAATCCGAATGGAATTAAGACACCCCGGGTCACTCCTAGGAGATGATCAACTATACAATACTATTGTTACGGCACACGCCTACCTGATGATTTTCTTCATAGTGATACCTGCTATAATAGGAGGATTTGGTAATTGACTTATACCTTTAATATTAGGGGCTCCTGATATAGCATTCCCACGATTAAATAACATAAGATTTTGACTTCTACCCCCCGCACTAATCCTACTATTAATATCAGCACTTGTTGAAAGAGGTGCAGGGACTGGATGAACAGTGTATCCTCCTCTT…
	MK359652	--------------------------------------------------GACACTTTATTTTTTATTCAGATTATGATCAGGGATAATCGGAAGAGCCTTAAGAGCACTAATTCGAATGGAATTAAGACACCCAGGATCTCTCCTTGGAGACGACCAACTTTACAATACTATTGTAACTGCTCATGCTTATTTAATAATTTTCTTCATAGTAATACCGGCTATAATAGGAGGATTTGGTAATTGACTTATACCATTAATATTAGGAGCACCAGACATAGCATTCCCACGTTTAAATAACATAAGATTTTGACTTTTACCCCCCGCACTTATTCTACTACTTATATCAGCACTAGTAGAAAGAGGAGCAGGTACAGGATGAACAGTCTACCCCCCACTG…
	JF950424	---------------------------------------------------------------------------------------------AGAGGTTTNAGTGCCTTAATCCGTGTTGAACTTAGACAGCCTGGGAGCCTTCTGGGGGATGACCATTTATACAATGTAATTGTTACTGCTCATGCTATGCTAATAATTTTTTTCATGGTTATGCCAGTAATGGTCGGGGGTTTTGGTAATTGGTTAGTACCTTTAATGCTTGGGGCTCCTGACATGGCTTTCCCTCGTATAAATAATATTAGTTTTTGGCTTTTACCTCCGGCATTAATTTTAATTATTATATCTACTATGGTTGAGAACGGGGCAGGTACAGGATGAACAGTTTATCCGCCTCTA…
	JF950426	------------------------------------------------------------------------------TCCGGTATATTAGGAAGTGGTTTTAGAGCTTTAATTCGGGTTGAATTATCGCAACCCGGAAGTTTATTAGGAGACGATCATTTATATAACGTAATTGTTACAGCTCATGCTATGTTAATAATTTTTTTTATGGTAATACCTGTGATGGTTGGAGGTTTTGGTAATTGGTTAGTTCCTTTAATATTAGGTGCTCCAGACATAGCTTTTCCTCGAATAAATAATATTAGATTTTGGTTACTACCTCCTGCATTGGTGTTAATTATTATATCTACAATAGTTGAGAATGGAGCCGGTACGGGTTGGACAGTTTATCCTCCTTTA…
	JF950425	------------------------------------------------------------------------------TCTGGTATATTAGGCAGGGGTTTTAGGGCTTTAATTCGGGTTGAGTTGTCTCAACCCGGAAGTTTATTAGGAGACGACCACTTATATAATGTAATTGTTACAGCTCATGCTATATTAATAATTTTTTTTATAGTTATGCCTGTAATAGTTGGTGGTTTTGGTAATTGGCTTGTTCCTTTAATATTAGGTGCTCCTGATATAGCCTTTCCTCGAATAAATAATATTAGATTTTGATTATTACCTCCTGCATTGGTACTAATTATCATATCTACAATAGTTGAGAATGGGGCTGGTACAGGTTGGACGGTATACCCTCCTTTA…
	FJ196084	---------------------------------------------------ACACTATATTTCTTATTTGGACWATGAGCTGGAATAATTGGGTCAGGATTAAGATATTTAATTCGGGTGGAATTAAGACTCCCAGGCACACTACTAAGAAACGATCAAATTTATAATACAATTGTTACAGCTCATGCATTCATTATAATTTTCTTCATAGTTATACCTTCTATAATTGGTGGATTTGGAAACTGACTTGTCCCTCTAATATTAGGTGCCCCAGATATAGCATTCCCCCGATTAAATAATATAAGATTCTGACTTTTGCCACCAGCAATCTCTTTACTGATTATATCATCTGTAGTAGAATCAGGAGCAGGAACAGGATGAACAGTCTACCCTCCACTG…
	MG977092	------------ATTCGATGACTAATGTCCACAAATCATAAAGATATTGGAACCCTCTACTTCCTATTCGGCCTTTGGGCTGGAATAGTCGGTAGAGGTCTCAGGGCACTCATTCGGGTTGAGCTAAATCAACCTGGTAGATTAATAGGAAACGATCAACTTTATAATGTTATCGTGACTGCCCACGCGTTCCTAATAATCTTTTTCATAGTAATACCCATCATAATTGGGGGATTTGGAAATTGGTTAGTACCCCTAATATTAGGAGTCCCAGATATGGCTTTCCCACGGCTTAATAATATAAGATTCTGACTTCTTCCCCCTGCTTTAATTCTTTTACTTGCTTCAAGAATAATTGAAAGAGGGGCCGGAACAGGTTGAACAGTTTACCCTCCTCTA…
	MG977093	------------ATTCGATGATTCATATCCACAAACCATAAAGATATTGGAACCCTTTACTTCTTGTTTGGACTTTGGGCAGGAATAGTTGGGAGAGGCTTAAGAGCCCTTATCCGGGTAGAACTAAACCAGCCCGGGAGCCTTATAGGAAATGACCAATTATATAATGTCATCGTAACAGCTCACGCTTTTCTGATGATTTTTTTTATGGTAATACCAATCATAATTGGGGGATTCGGAAACTGATTAGTCCCCCTAATACTAGGGGTACCTGATATGGCTTTCCCACGCCTTAATAATATAAGGTTTTGACTCCTTCCCCCCGCCTTAATCCTTCTTTTAGGGTCTAGTATAATTGAAAGAGGAGCTGGAACAGGGTGAACAGTTTACCCTCCCCTC…
	DQ417458	-----------------------------------------------------------------ATTTGGATTATGATCAGCTATAACCGGTAGAGGATTAAGAATAGCTATTCGATCGGAATTAGGAAATCCAGGAAGATTAATAGGAAATGACCAAATYTACAACGTAGTAGTAACAGCTCACGCATTTTTCATRATTTTTTTTATAGTAATACCAATCATAATTGGAGGATTTGGAAACTGGTTAGTTCCTCTTATAATRGGAATCCCRGATATAGCATTCCCGCGAATAAATAACATAAGATTTTGATTACTACCCCCTGCAGCTATTTTACTAATAATATCAGCACTAGTAGAAAGAGGTGCAGGGACAGGGTGAACAGTATACCCCCCTTTA…
	MK359658	--------------------------------------------------AACTTTGTACTTTTTATTTGGACTTTGATCAGCAATAACTGGAAGAGGATTAAGAATAGCAATTCGGTCAGAACTAGGAAACCCTGGAAGATTAATAGGAAATGACCAAGTTTACAATGTAATTGTCACGGCACATGCATTTTTCATAATTTTTTTCATAGTTATACCAATTATAATTGGGGGATTTGGAAATTGATTGGTACCTTTAATAATAGGAATCCCTGATATAGCCTTCCCTCGAATAAATAATATAAGATTCTGACTTCTTCCCCCCTCGGCTATTTTACTAATAATATCAGCATTAGTTGAAAGAGGAGCAGGAACTGGTTGAACCGTATACCCTCCTTTA…
	LC746778	-----------------------------------------------TGGGACTTTATATTTTATATTTGGACTATGATCAGCAATAACTGGAAGTGGGTTAAGGATAGCTATCCGATCAGAGCTAGGAAACCCCGGAAGATTAATGGGAAATGACCAAATCTACAACGTAATTGTAACAGCTCATGCATTTTTTATAATTTTTTTTATAGTTATACCCATTATAATTGGAGGATTTGGAAATTGATTAGTACCATTAATAATAGGGATCCCAGATATAGCATTTCCACGTATAAACAACATAAGATTTTGATTACTACCCCCTGCAGCAATCTTATTAATAATATCAGCACTAGTAGAAAGGGGAGCTGGTACAGGATGAACTGTATACCCTCCACTA…
	LC746772	------------------------------------------------------------------------------TCAGCAATAACTGGAAGTGGGTTAAGGATAGCTATCCGATCAGAACTAGGAAACCCTGGAAGATTAATGGGAAATGATCAAATCTACAACGTAATTGTAACAGCTCACGCATTTTTTATAATTTTTTTTATAGTTATACCCATTATAATTGGAGGATTTGGAAATTGATTGGCACCATTAATAATAGGGATTCCAGATATAGCATTTCCACGTATAAACAACATAAGATTTTGATTACTACCCCCTGCAGCAATCTTATTAATAATATCAGCACTAGTAGAAAGGGGAGCTGGTACTGGATGAACTGTATACCCTCCACTA…
	DQ417456	--------------------------------------------------------------------TGGACTATGATCCGCAATAACAGGTAGAGGATTAAGAATAGCTATTCGAGCCGAACTCGGAAATCCTGGGAGACTAATAGGAAACGACCAAGTCTACAATGTAATTGTAACAGCACATGCATTCTTCATAATCTTTTTTATAGTTATACCAATTATAATTGGAGGATTTGGAAATTGGTTGGTACCCTTAATAATAGGAATTCCTGATATAGCATTTCCTCGTATAAACAATATAAGGTTTTGGCTACTACCCCCGGCAGCTATCTTACTAATAATATCAGCTTTAGTAGAAAGGGGTGCAGGAACTGGATGAACTGTATACCCCCCTCTT…
	LC746770	------------------------------------------------------------------------------------------------GGCT-----------ATTCGAGCCGAACTAGGAAATCCAGGGAGGCTAATAGGAAATGACCAAGTCTACAATGTAATTGTAACAGCACATGCATTTTTCATAATCTTTTTTATAGTTATACCAATTATAATTGGGGGATTTGGAAACTGGTTAGTACCCTTAATAATAGGAATTCCTGATATAGCATTTCCTCGTATAAACAATATAAGGTTTTGGCTACTACCCCCTGCAGCTATTTTACTAATAATATCAGCTTTAGTAGAAAGGGGTGCAGGAACTGGATGAACTGTATACCCCCCTCTT…
	MW277712	--------------------------------------------------AACATTGTATTTTTTATTTGGACTATGATCAGCAATAACAGGAAGAGGTTTAAGAATAGCTATTCGAGCCGAACTAGGTAACCCCGGAAGATTAATAGGAAATGATCAAATCTATAATGTAATTGTAACAGCACACGCATTTTTTATAATTTTTTTTATAGTTATACCAATCATAATTGGAGGGTTTGGAAATTGATTAGTACCTTTAATAATAGGAATTCCAGATATAGCATTTCCACGAATAAATAATATAAGATTTTGATTATTACCCCCAGCAGCAATTTTATTAATAATATCAGCTTTAGTAGAAAGAGGGGCAGGAACAGGATGAACTGTATACCCTCCTTTA…
	LC746776	---------------------------------------AAAGATATTGGAACATTATACTTTTTATTTGGACTATGATCAGCAATAACAGGAAGAGGTTTAAGAATAGCCATTCGAGCCGAACTAGGTAACCCCGGAAGATTAATAGGAAATGATCAAATCTATAATGTAATTGTAACAGCACACGCATTCTTTATAATTTTTTTTATAGTTATACCAATTATAATTGGAGGATTTGGAAACTGATTAGTACCTTTAATAATAGGAATTCCAGATATAGCATTTCCACGAATAAATAATATAAGATTTTGATTATTACCTCCAGCAGCAATTTTATTAATAATGTCAGCTTTAGTAGAAAGAGGGGCAGGAACAGGGTGAACTGTATACCCTCCTTTA…
	EU365892	------ATCTTTAATCGTTGGTTTATATCAACTAATCACAAAGACATTGGAACTTTATATTTTCTATTTGGATTATGATCAGCAATAACAGGTAGAGGTTTAAGAATAGCTATTCGAGCTGAACTAGGTAACCCCGGAAGACTTATAGGAAACGACCAAATTTACAATGTAATTGTAACTGCACATGCATTTTTTATAATCTTCTTTATAGTTATACCAATTATAATTGGGGGATTTGGAAATTGATTAGTACCATTAATGATAGGAATCCCAGATATAGCATTCCCCCGAATAAATAACATAAGATTTTGGTTATTACCCCCTGCAGCGATTTTGCTAATAATATCAGCTTTAGTAGAAAGAGGGGCAGGGACTGGATGAACTGTCTACCCTCCTCTA…
	AY647167	--------------------------------------------------------ATATTTTCTATTTGGATTATGATCAGCAATAACAGGTAGAGGTTTAAGAATAGCTATTCGAGCTGAACTAGGTAACCCCGGGAGACTTATAGGAAACGACCAAATTTACAATGTAATTGTAACTGCACATGCATTTTTTATAATCTTCTTTATAGTTATACCAATTATAATTGGGGGATTTGGAAATTGATTAGTACCATTAATGATAGGAATTCCAGATATAGCATTCCCCCGAATAAATAACATAAGATTTTGGTTATTACCCCCTGCAGCGATTTTGCTAATAATATCAGCTTTAGTAGAGAGAGGGGCAGGGACTGGATGAACTGTCTATCCTCCTCTA…
	DQ417453	------------------------------ACAAATCATAAAGATATTGGAACTTTATATTTTCTATTTGGATTATGATCAGCAATAACAGGAAGAGGTTTAAGAATAGCTATTCGAGCTGAACTAGGTAACCCTGGAAGACTTATAGGAAACGACCAAATCTACAACGTAATTGTAACTGCACATGCATTTTTTATAATCTTCTTTATAGTTATACCAATTATAATTGGGGGATTTGGAAATTGATTAGTACCGCTAATGATAGGAATTCCAGATATAGCATTCCCCCGAATAAATAACATAAGATTTTGGTTATTACCCCCTGCAGCGATTTTACTAATAATATCAGCTTTAGTGGAAAGAGGGGCAGGAACTGGATGAACTGTCTACCCTCCCCTA…
	LC746775	-------------------------------------------------------TATA-TTTCTATATGGATTATGATCAGCAATAACAGGAAGAGGTTTGAGAATAGCTATTCGAGATGAACTAGGTAACCCTGGAAGACTAATAGGAAACGACCAAATCTACAATGTAATTGTAACTGCACACGCATCTTTGATAATCTTCTTTATAGTTATACCAATTATAATTGGAGGATTTGGAAATTGATTAGTACCACTAATCATAGGAATTCCAGATATAGCATTCCCCCGAATAAATAACATAACATCTTGGTTATTACCCCCTGCAGCGATTTTACTAATAATATCAGCTTTAGTGGAAAGAGGGGCAGGAACCGGATGAACTGTCTACCCTCCCCTA…
	JF950415	------------------------------------------------------------------------------------------------GGTTTNAGAATAGCTATCCGATCTGAACTAGGACACCCAGGAANAATAATAGGCAATGATCAAATCTACAACGTAATTGTAACTTCGCACGCTTTTTTTATAATTTTTTTTATAGTGATGCCTGTTATAATTGGAGCTTTTGGAAATTGATTAATACCTTTAATATTAGGGGCCCCTGACATAGCTTTCCCTCGAATGAATAATATAAGATTCTGACTTTTACCCCCTTCAACTGCAATATTAATAATATCAGCATTAGTAGAAAGAGGAGCCGGAACAGGATGAACAGTATACCCACCCCTT…
	MG977084	---------ATAAACCGTTGGTTAATATCTACCAACCATAAGGATATTGGAACATTATACTTTTTATTTGGCCTATGAGCTGGAATAACAGGAAGAGGCTTAAGAATAGCTATTCGATCTGAATTAGGTCATCCAGGGAGTATAATAGGTAATGATCAAGTGTATAATGTAATTGTTACTGCTCATGCATTTTTCATAATTTTCTTTTTAGTAATACCTGTTATAATTGGAGGATTTGGTAATTGATTAATTCCTTTAATACTAGGAGTACCTGATATAGCTTTCCCTCGAATAAATAATATAAGATTTTGGCTTCTCCCCCCCGCAGCCATTATACTTATAATATCAGCATTAGTTGAAAGAGGAGCAGGTACAGGTTGAACAGTATATCCTCCTCTC…
	MZ580679	--------------------------------------------------AACTTTATACTTTCTGTTTGGTTTATGAGCAGGAATAGTAGGAAGAGGGCTAAGAGCTTTAATCCGTGTAGAACTAAGTCAGCCAGGAGGATTAATAGGTAATGACCAACTATACAATGTTATTGTAACTGCCCATGCTTTTTTAATAATTTTTTTTATAGTTATACCTGTAATAATTGGGGGATTTGGTAATTGGTTAATTCCCTTAATACTAGGAGCCCCGGACATAGCCTTCCCACGGCTAAATAACTTAAGATTCTGACTACTCCCCCCTGCTCTACTATTGCTATTAAGGTCATCACTAGTAGAAAGGGGAGCAGGAACCGGATGAACAGTATATCCTCCCCTG…
	MG423365	------------------------------------------------GGAACTTTATATTTTTTATTTGGCCTATGAGCAGGAATAGTAGGAAGAGGGCTAAGAGCCCTTATTCGAGTAGAGCTAAGACAACCAGGAAGGTTAATAGGAAATGACCAACTATACAACGTAATTGTAACTGCTCATGCATTCCTGATAATCTTTTTCATGGTAATACCAATTATAATTGGAGGATTTGGCAATTGACTTGTGCCCTTAATACTCGGGGCACCTGACATAGCCTTCCCTCGTTTAAATAATATAAGATTTTGATTATTACCCCCAGCCCTTTCACTTCTACTTATATCATCTTTAGTTGAAAGCGGGGCTGGTACCGGTTGAACCGTATATCCACCCTTA…
	MG977083	------------------------ATATCAACTAACCATAAAGATATTGGAACTCTATACTTCTTATTTGGACTCTGAGCTGGAATAGTCGGGAGAGGCCTTAGGGCCTTAATTCGAGTGGAGTTAAATCAACCCGGAAGATTAATAGGAAATGACCAACTTTACAATGTAATCGTTACTGCACACGCATTCCTAATAATTTTCTTTATAGTGATGCCCATCATAATCGGGGGATTCGGAAATTGGTTAATTCCTCTAATATTAGGGGCCCCTGATATAGCCTTCCCTCGGTTAAATAATATAAGATTTTGACTTCTTCCACCTGCACTTACTCTACTACTAACATCTTCAATAATTGAAAGGGGTGCAGGCACCGGTTGAACTGTATACCCCCCTCTG…
	JF950446	------------------------------------------------------------------------------GCAGGAATAGTCGGCAGGGGACTTAGAGCCTTAATCCGAGTAGAACTGAACCAACCAGGAAGATTAATAGGCAATGATCAACTTTATAACGTAATCGTTACAGCCCATGCATTTTTAATAATTTTCTTTATAGTAATACCTATTATAATTGGGGGCTTTGGTAACTGATTGATTCCACTTATATTGGGGGCCCCTGACATGGCCTTTCCACGATTGAACAACATAAGGTTCTGATTATTACCACCAGCTTTAATTCTACTTCTAACATCTTCTATAATTGAAAGAGGTGCTGGGACAGGATGAACAGTATACCCCCCACTC…
	JF950422	------------------------------------------------------------------------------------ATAACAGGAAGAGGTTTAAGTGCCCTAATTCGAGTAGAATTAAGGCAACCAGGAGGATTAACAGGAAACGACCAACTATATAACGTTATTGTAACAGCCCATGCATTTTTAATAATTTTTTTTATAGTTATACCTATTATAATTGGAGGTTTTGGAAACTGACTTGTCCCTTTAATATTAGGAGCCCCCGATATAGCCTTTCCCCGACTAAACAACATAAGATTTTGGTTACTCCCACCGGCCTTATCCCTTCTTCTAATGTCCTCCTTAGTAGAAAGAGGCGCAGGAACTGGATGAACAGTGTACCCACCACTG…
	KF714789	-----------------------------------------AGATATTGGAACTCTATACTTCCTTTTTGGATTATGGTCCGGAATAGTAGGAAGAGGCCTAAGGGCACTCATCCGGCTTGAACTCAGTCAACCAGGGAGATTACTAGGTAACGACCAACTTTATAATGTAATTGTAACCGCACATGCTTTCCTGATAATTTTCTTTATAGTTATACCTATTATAATCGGAGGATTTGGAAACTGACTTGTTCCTTTAATATTAGGGGCCCCTGACATAGCCTTTCCCCGGCTAAACAACATAAGATTTTGACTTCTTCCCCCTGCTTTGTCGCTTTTATTGCTATCCTCTTTAGTAGAAAGGGGGGCCGGGACAGGATGAACTGTCTACCCTCCTCTC…
	MK359643	--------------------------------------------------AACATTATACTTTTTATTTGGACTATGAGCAGGAATAATTGGAAGAGGTCTATCAGCCCTAATTCGGGTAGAATTAAGACAACCAGGAAGACTCCTAGGCAATGACCAATTATACAACGTTATTGTGACCGCCCATGCTTTTTTAATAATTTTTTTTATAGTTATACCAGTAATAATCGGGGGATTTGGAAACTGATTAGTACCTCTAATATTAGGGGCTCCAGACATAGCTTTCCCACGGTTAAACAACATAAGATTCTGACTTTTACCTCCAGCACTAACATTACTTCTTATATCTTCCCTAGTAGAGAGAGGAGCGGGAACCGGATGAACCGTTTACCCACCCTTA…
	FJ196087	---------------------------------------------------ACTTTATATTTTCTTTTTGGGCTCTGAGCAGGAATAACTGGAAGTGGTTTAAGAGCTTTAATTCGATTAGAGTTAAGTCAACCAGGAATATTAATAGCTAATGATCAACTATATAATGTTATTACAACAGCCCATGCATTTACAATAATCTTTTTTATAGTTATACCTATTATAATTGGTGGATTTGGAAACTGATTAATTCCTTTAATATTAGGAGTGCCAGATATAGCTTTTCCTCGACTTAATAATATATCGTTCTGACTTTTACCTCCAGCATTTATAATATTAATATTATCTGCATTAGTAGAAAGAGGAGCAGGAACAGGATGAACAGTTTACCCTCCTTTA…
	JN680981	---------------------------TCAACAAATCATAAAGATATTGGAACTTTATACTTTCTTTTTGGACTCTGAGCAGGAATAACTGGAAGAGGCTTAAGAGCTTTAATCCGATTAGAGTTAAGTCAACCAGGAATATCAATAGCTAATGATCAACTATACAATGTTATTACAACAGCCCATGCATTTACAATAATCTTTTTTATAGTTATACCTATTATAATTGGTGGATTTGGAAACTGATTAATTCCTTTAATATTAGGAGTACCAGATATAGCTTTTCCTCGACTTAACAATATATCATTCTGACTTTTACCTCCAGCATTTATAATATTAATATTATCTGCATTAGTAGAAAGAGGAGCAGGAACAGGATGAACAGTTTACCCTCCTTTA…
	AY633477	---------------------------------------------------------TACTTTTTATTTGGACTATGGGCAGGTATAGTTGGAAGAGGATTAAGAGCCTTAATTCGGTTAGAATTAAGCCAACCCGGAAGGCTCTTAGGAAACGATCAACTCTACAATGTAATTGTCACTGCTCATGCCTTCTTAATAATTTTTTTCATAGTTATACCTATTATAATTGGGGGATTCGGAAATTGACTAGTACCACTTATACTAGGGGCACCTGATATAGCATTCCCGCGCTTAAATAACATAAGATTTTGACTATTACCCCCTGCCTTATCTCTTTTATTAATGTCTTCATTAGTAGAAAGGGGAGCGGGGACCGGATGAACAGTGTATCCCCCTCTT…
	KF714791	-----------------------------------------AGATATTGGCACCCTTTACTTTTTATTAGGTCTTTGAGCAGGGATAATTGGAAGGGGGCTTAGAGCTCTCATTCGGGTTGAATTAAGACAGCCTGGAAGGTTGTTAGGAAACGATCAACTATACAACGTCATTGTTACAGCCCATGCATTTTTAATAATTTTCTTTATAGTGATACCCGTTATAATTGGGGGATTTGGAAACTGACTGGTCCCTTTAATACTAGGAGCCCCAGATATAGCTTTTCCTCGTCTAAACAATATAAGATTTTGACTCTTGCCCCCCGCTTTAGCTTTATTATTGATATCTTCATTAGTAGAAAGAGGAGCGGGCACAGGATGAACTGTTTACCCTCCTTTG…
	FJ196101	---------------------------------------------------ACATTATATTTCTTATTCGGATTATGGGCAGGAATAATTGGAAGAGGACTAAGAGCCCTAATTCGGGTTGAACTAAGACAACCCGGAAGTCTACTAGGAAACGACCAATTATACAATGTAATCGTAACCGCTCATGCCTTTATAATAATTTTTTTCATGGTTATACCGATTATAATCGGGGGTTTTGGGAACTGACTAGTTCCCTTAATACTAGGCGCACCCGATATAGCATTCCCGCGGTTAAATAATATAAGATTTTGACTACTTCCTCCAGCCCTATCCTTACTACTGCTTTCTTCAATAGTAGAAAGGGGCGCTGGAACAGGGTGAACGGTATACCCTCCCCTT…
	KF714788	-----------------------------------------AGATATTGGAACTCTATATTTTTTGTTTGGACTATGAGCTGGAATAATTGGAAGAGGTTTAAGAGCATTAATTCGTGTAGAACTTAGACAACCAGGAAGACTTTTAGGTAATGATCAATTATATAATGTAATTGTAACAGCTCATGCCTTTCTAATGATTTTTTTTATAGTTATACCAGTTATAATTGGGGGATTTGGGAACTGACTTGTCCCACTTATACTGGGTGCCCCAGACATAGCTTTTCCTCGATTAAATAATATAAGATTTTGACTATTACCACCAGCTCTATCTCTTTTATTAATATCTTCATTAACAGAAAGAGGTGCGGGAACAGGTTGAACAGTTTACCCTCCTTTA…
	MH242686	--------------------------------------------------AACATTATACTTTTTATTTGGCCTATGAGCAGGTATAGTAGGCAGAGGTCTTAGAGCTCTCATTCGAGTAGAACTTAGACAACCAGGAAGACTTCTTGGTAACGACCAACTTTACAATGTAATTGTTACAGCTCATGCTTTCTTAATAATTTTCTTTATAGTTATACCCGTAATAATTGGGGGATTTGGAAACTGACTCGTCCCTCTAATACTCGGATGCCCTGATATAGCTTTCCCGCGCCTAAATAACATAAGATTTTGACTTCTCCCTCCAGCTTTAGCTCTTTTATTAATATCCTCCCTAGTTGAAAGAGGGGCAGGAACCGGATGAACCGTGTACCCTCCTCTT…
	KC129719	------------------------------------CATAAAGATATTGGAACATTATATTTTTTATTCGGACTTTGAGCAGGAATAGTAGGCAGAGGTCTTAGAGCCTTAATTCGAGTTGAACTAAGACAACCAGGTAGATTACTAGGAAATGATCAACTTTATAATGTAATTGTTACAGCACATGCTTTCTTAATGATTTTCTTTATAGTTATACCAGTAATAATTGGGGGGTTTGGTAACTGATTAGTTCCTTTAATACTGGGTTGCCCTGATATAGCATTCCCTCGGTTAAATAATATAAGGTTTTGACTTTTACCTCCTGCATTAGCACTATTATTAATATCATCATTAGTAGAAAGAGGAGCAGGTACAGGATGAACAGTATATCCTCCTCTT…
	KC129849	------------------------------------------GATATTGGAACTTTATATTTTTTATTTGGCCTATGAGCTGGTATAGTTGGAAGAGGATTAAGTGCCTTAATTCGAGTAGAACTTAGTCAACCAGGAAGTTTACTAGGTAATGACCACCTTTATAACGTGATTGTTACAGCTCATGCCTTTTTAATAATTTTCTTTATAGTTATACCCGTAATAATTGGAGGATTTGGAAATTGATTAGTCCCTCTAATACTAGGATGCCCAGATATAGCTTTTCCACGACTAAATAATATAAGATTTTGACTTTTACCACCTGCACTAGCTCTATTACTAATATCTTCTTTAGTTGAAAGAGGAGCAGGTACAGGATGAACAGTATACCCCCCTTTA…
	JF950419	---------------------------------------------------------------------------------------------AGAGGTTTAAGAGCTTTAATCCGAGTAGAACTAAGACAACCAGGAAGACTCTTAGGTAATGACCAACTGTACAATGTTGTAGTCACTGCTCATGCCTTTATAATAATTTTTTTTATAGTAATACCTATCATAATTGGGGGATTTGGAAACTGATTAGTCCCTTTAATATTAGGGGCACCAGATATAGCTTTCCCCCGGCTAAACAATATAAGATTTTGATTGTTAATTCCAGCTGTCCTCTTACTACTCATATCATCATTAGTAGAAGGAGGAGCAGGAACCGGATGAACAGTTTACCCCCCATTA…
	MG977082	ATGTCGAAACTTTATCGATGAACCATATCAACAAACCATAAAGACATTGGAACTTTATACTTTCTATTTGGCTTATGAGCTGGAATAGTTGGTAGAGGACTAAGAGCTTTAATTCGAGTAGAATTAAGACAACCTGGAAGACTATTAGGAAATGACCAACTATATAATGTAGTAGTAACAGCTCATGCCTTTATAATAATTTTTTTTATAGTAATACCAATTATAATTGGAGGATTTGGGAATTGATTAGTACCTTTAATATTAGGAGCCCCTGATATAGCCTTTCCTCGATTAAACAATATAAGATTTTGACTATTAATCCCAGCAGTATTACTTTTACTTATATCATCATTAGTAGAAGGAGGTGCAGGTACAGGATGAACTGTTTACCCACCCTTA…
	KC129720	------------------------------------CATAAAGACATTGGAACTTTATACTTTTTATTTGGGCTTTGAGCCGGTATAATTGGAAGAGGATTAAGGGCCTTAATTCGAGTAGAGTTAAGACAACCTGGAAGACTTTTAGGAAATGACCAACTTTATAATGTAATTGTAACAGCTCATGCCTTTTTAATAATTTTTTTTATGGTTATACCAGTAATAATTGGAGGTTTTGGAAACTGGTTAGTGCCTTTAATATTAGGTGCACCCGATATAGCATTTCCCCGACTTAATAATATAAGATTCTGGCTATTACCTCCAGCTTTGATACTTTTATTAATATCATCATTAGTAGAAAGAGGGGCAGGTACTGGTTGAACAGTTTACCCTCCACTA…
	KC129721	------------------------------------CATAAAGATATTGGTACTTTATATTTTTTATTTGGACTATGAGCTGGAATAATTGGCAGAGGTTTAAGAGCCCTTATTCGGGTCGAATTAAGACAACCTGGTAGTTTATTAGGTAATGACCAATTATATAATGTAATTGTAACAGCTCATGCATTTTTAATAATTTTTTTTATAGTAATACCAGTTATAATTGGAGGGTTTGGAAATTGACTAGTTCCACTAATATTAGGAGCTCCGGACATAGCATTTCCCCGCTTAAATAACATAAGATTTTGACTTCTCCCCCCAGCTTTGTTACTTTTACTAATATCTTCTTTAGTAGAAAGAGGAGCAGGAACCGGATGAACCGTATACCCGCCGTTG…
	AF061422	--------------------------------------------------------ATATTTTKTATTTGGACTATGAGCTGGAATAATTGGTANAGGCCTAAGAGCCCTTATTCGAGTRGAATTAAGACAACCAGGCAGTTTGTTAGGTAACGATCAGCTATATAAWGTAATTGTCACAGCTCACGCATTTTTAATRATTTTTTTTATAGTAATACCAGTTATAATTGGGGGGTTTGGAAATTGGCTGGTTCCGTTAATATTGGGGGCCCCAGATATAGCATTTCCCCGCCTAAACAACATAAGATTTTGGCTTCTCCCTCCGGCATTATTACTTCTACTAATATCTTCTTTAGTAGAAAGAGGAGCGGGGACTGGATGAACTGTATACCCACCCTYA…
	AY690838	---------ATAAAACGATGGTTCATATCCACTAACCATAAAGATATTGGTACATTATACTTTTTATTTGGACTATGAGCTGGGATAATTGGTAGAGGTTTAAGAGCTCTTATTCGAGTAGAATTAAGACAACCAGGCAGCTTATTAGGTAACGACCAACTTTATAATGTAATTGTCACAGCTCATGCATTTTTAATAATTTTTTTTATAGTCATACCAGTTATAATTGGGGGGTTTGGAAATTGATTGGTTCCCTTGATACTGGGGGCTCCTGATATGGCATTTCCCCGCTTAAACAACATAAGATTTTGGCTTCTCCCTCCAGCATTATTACTTCTATTAATATCTTCTTTAGTAGAGAGGGGAGCTGGAACTGGGTGAACCGTATACCCTCCCTTA…
	LC061283	--------------------------------------------------TACATTATATTTCCTATTCGGATTATGGGCAGGAATGGTAGGAAGGGGGCTAAGAGCCCTTATTCGAGTAGAATTAAGACAACCAGGAGGATTAATAGGTAATGATCAGCTATACAATGTAATTGTAACAGCACATGCATTCCTAATAATCTTCTTTATGGTAATACCTATTATAATTGGAGGATTTGGTAACTGACTGGTACCCTTAATATTAGGAGCACCTGACATAGCCTTTCCCCGACTTAATAATATAAGATTCTGACTCTTACCTCCTGCCCTTATACTACTAATCATATCGTCAATAGTAGAGAGAGGAGCAGGTACTGGATGAACAGTATATCCTCCTTTA…
	MH242723	--------------------------------------------------AACCCTCTACTTTTTATTTGGACTATGAGCTGGCATAGTCGGGAGTGGGCTAAGAGCCCTAATCCGCGTAGAATTAAGCCAACCAGGTGGATTAATAGGAAACGATCAATTATACAACGTAATTGTCACCGCCCATGCTTTCCTAATAATCTTCTTCATAGTGATACCCATTATAATTGGTGGGTTTGGAAATTGATTAGTACCCCTCATGCTCGGGGCTCCCGATATGGCTTTTCCTCGACTAAATAATATAAGATTCTGACTGCTCCCCCCAGCTCTATCCCTACTTTTAATGTCCTCATTGGTAGAAAGAGGCGCGGGAACTGGATGAACCGTATACCCGCCACTT…
	MZ580682	--------------------------------------------------TACCCTTTATTTCTTATTCGGACTATGAGCGGGAATAGTTGGAAGAGGCTTAAGTGCTTTAATTCGAGTAGAGTTAAGCCAACCGGGAGGATTAATAGGAAATGACCAATTATATAACGTAATTGTTACAGCCCATGCATTCTTGATAATTTTCTTCATGGTAATACCTATTATAATTGGAGGTTTTGGAAATTGATTAGTGCCTTTAATATTAGGGGCCCCCGACATAGCCTTTCCTCGTTTAAATAATATAAGGTTCTGACTACTCCCTCCCGCTCTATCCCTGCTCCTTATATCCTCACTAGTAGAAAGAGGAGCTGGCACAGGATGAACGGTATACCCTCCACTA…
	MH242724	--------------------------------------------------AACCCTATATTTCTTATTTGGATTATGAGCTGGAATAGTAGGAAGAGGGCTAAGAGCCTTAATTCGAGTAGAACTTAGTCAACCCGGAGGATTAATAGGAAATGACCAATTATACAATGTAATTGTAACAGCACATGCATTCTTAATAATTTTCTTCATAGTAATACCTATTATAATTGGAGGATTCGGAAATTGATTAGTGCCTCTAATATTAGGGGCACCAGACATGGCCTTTCCTCGTTTAAACAATATAAGATTTTGACTTTTACCCCCCGCTTTATCTTTACTACTAATATCCTCACTAGTAGAAAGAGGTGCTGGTACCGGATGAACTGTATACCCCCCTCTA…
	MZ580685	--------------------------------------------------AACTCTATATTTCTTATTTGGGTTATGAGCAGGGATAGTAGGAAGAGGATTAAGAGCCCTAATTCGAGTAGAATTAAGCCAACCTGGAGGATTAATAGGAAATGATCAACTATACAATGTAATTGTAACAGCACACGCATTCTTAATAATTTTCTTTATGGTAATACCCATTATAATCGGCGGGTTTGGAAATTGACTAGTTCCCCTTATACTTGGAGCACCAGATATAGCCTTTCCTCGGTTAAATAATATAAGATTCTGACTTCTTCCCCCAGCTTTATCTTTATTACTAATATCCTCACTAGTAGAAAGAGGTGCAGGAACTGGGTGAACTGTGTACCCCCCTCTA…
	KC129848	------------------------------------CATAAAGACATTGGAACATTATATTTTTTATTTGGACTCTGAGCTGGAATAATCGGTAGAGGTTTAAGAGCTTTAATTCGTTTAGAACTAAGCCAACCTGGAAGATTATTAGGAAACGATCAGCTCTATAACGTTATTGTCACAGCACACGCCTTTTTAATAATTTTTTTCATAGTTATACCAATCATAATTGGTGGCTTTGGAAACTGGCTTGTACCCTTAATACTAGGAGCACCTGACATGGCATTTCCCCGACTTAATAACATAAGATTTTGACTACTTCCCCCTGCACTATCACTTTTACTTTTATCATCATTAGTAGAAAGAGGAGCAGGAACCGGATGAACTGTTTATCCTCCTTTA…
	KC129850	------------------------------------CATAAAGATATTGGAACATTATACTTTTTATTTGGACTTTGAGCCGGAATAATCGGAAGAGGTTTAAGAGCTCTAATTCGTTTAGAACTAAGTCAACCCGGAAGATTACTAGGAAACGATCAACTCTATAACGTTATTGTTACAGCACATGCTTTTTTAATAATTTTCTTTATAGTTATGCCTATCATAATCGGTGGCTTCGGAAATTGACTTGTGCCTTTAATGCTAGGGGCTCCCGACATAGCATTCCCACGACTAAACAATATAAGATTTTGACTACTTCCTCCTGCACTATCACTTCTACTTTTATCATCATTAGTGGAAAGAGGAGCGGGGACTGGATGAACAGTTTATCCACCATTA…
	AY061746	----------------------------------------------------CACTATACTTTTTATTTGGTTTATGATCCGGAATAATCGGAAGAGGTTTAAGAGCTCTAATCCGAGTGGAGTTAAGACAACCAGGAAGATTACTAGGAAACGATCAACTATACAACGTAATTGTTACTGCACATGCATTTATAATAATTTTCTTTATAGTTATGCCTATTATAATCGGAGGATTTGGAAATTGACTAGTTCCATTAATATTAGGAACACCAGATATAGCTTTCCCACGCTTAAATAACATAAGATTTTGATTACTACCTCCAGCCCTTTCTCTGCTATTAATATCATCTTTAGTAGAAAGAGGAGCCGGAACCGGCTGAACCGTTTATCCTCCTTTA…
	AY061743	------------------------------------------------------------------TTTGGGTTATGATCTGGGATAATTGGAAGAGGACTAAGAGCCCTAATTCGAGTAGAACTTAGTCAGCCAGGAGGGCTATTAGGAAATGACCAACTTTATAATGTGATTGTTACTGCTCATGCTTTTATAATAATCTTTTTTATAGTGATACCTATTATAATCGGGGGGTTCGGAAACTGGTTAGTACCATTAATACTAGGCACACCAGATATAGCATTCCCACGGCTAAACAATATAAGATTTTGATTACTACCACCAGCCCTCATACTACTTCTCATATCATCATTAGTAGAAAGAGGGGCAGGAACCGGCTGAACTGTATACCCCCCTCTG…
	KC129718	------------------------------------CCTAAAGATATTGGAACTCTATATTTTTTGTTTGGACTTTGATCCGGAATAATCGGAAGAGGATTAAGAGCACTAATTCGAATAGAACTTAGACAACCAGGTGGATTATTAGGAAATGATCAACTTTACAATGTAATTGTTACAGCTCATGCATTTATAATAATTTTTTTCATAGTTATACCTATTATAATTGGGGGTTTTGGAAACTGATTAATCCCGTTAATACTAGGAACACCTGATATAGCCTTCCCCCGATTGAACAACATAAGATTTTGATTGCTACCGCCAGCACTGTTATTACTGCTAATATCATCATTAGTAGAAAGAGGAGCAGGAACCGGATGAACTGTATACCCCCCTCTA…
	MZ580691	--------------------------------------------------AACACTTTATTTTATGTTTGGCTTATGGGCTGGGATAGTTGGCAGGGGGTGGAGTGCTTTAATTCGGGTAGAACTTAGACAGCCTGGGGGATTGATAGGAAACGACCAGCTTTATAATGTAATTGTGACAGCACACGCTTTTCTCATAATCTTTTTTATAGTGATACCTATTATGATTGGGGGTTTTGGAAACTGGCTTATTCCTCTTATACTAGGAGCACCTGATATAGCTTTCCCTCGATTAAACAATATAAGGTTTTGACTCTTACCTCCAGCTTTGTCTCTTTTACTCATGTCTTCATTAGTAGAAAGAGGAGCCGGGACAGGGTGAACAGTGTACCCTCCTCTT…
	EU835948	--------------------------------------------------AACACTTTACTTCATATTTGGATTGTGAGCCGGAATAGTAGGTAGAGGTCTAAGAGCTCTAATTCGCGTAGAATTAAGACAACCCGGCGGATTAATAGGAAACGACCAATTATATAATGTAATTGTAACAGCTCACGCCTTCCTTATAATTTTCTTCATAGTCATGCCAATTATAATTGGGGGGTTCGGAAATTGACTAATTCCTCTTATACTAGGAGCTCCAGATATAGCTTTTCCTCGATTAAACAACATAAGATTCTGGCTATTACCGCCCGCCCTAACTTTATTACTAATATCCTCCCTAGTTGAAAGAGGCGCCGGAACAGGTTGAACTGTTTACCCCCCCTTA…
	EU835949	--------------------------------------------------AACACTTTACTTTATATTTGGTCTTTGAGCAGGAATAGTAGGGAGAGGATTAAGAGCTTTAATCCGAGTAGAACTTAGTCAACCTGGAGGGCTGATAGGAAACGACCAACTCTACAATGTGATTGTTACAGCTCATGCTTTCCTAATAATTTTTTTTATAGTTATGCCAATTATAATTGGAGGATTTGGAAATTGATTAATTCCCCTTATACTTGGTGCTCCAGATATAGCTTTTCCACGACTTAATAATATAAGATTTTGGTTACTCCCCCCAGCATTATTTCTTTTACTTATATCTTCATTAGTAGAAAGAGGGGCGGGAACAGGTTGAACAGTATACCCCCCTTTA…
	HQ201940	--------------------------------------------------CACTTTGTATTTTTTGTTCGGATTGTGAGCTGGTATGGTAGGCAGGGGACTTAGTGGTTTAATTCGAATGGAGTTGAGGCAGCCGGGTTCATTTCTGGGTAATGATCAGTTATATAATGTAATTGTCACTGCCCATGCTTTTGTTATAATTTTTTTTATAGTTATGCCAGTAATGATTGGAGGTTTTGGTAATTGGTTAGTACCTTTGATGTTGGGAGTTCCTGATATGGCATTTCCTCGTTTGAATAACATGAGTTTTTGGTTATCACCCCCTGCTCTCTTATTGTTGTTAATATCAACATTGGTTGAAAGAGGAGCAGGTACGGGGTGAACGGTTTACCCTCCTTTA…
	EU560975	--------------------------------------------------TACACTCTATTTTCTTTTTGGTCTATGAGCCGGGATAGTAGGGTCAGGCCTGTCAGGCCTAATCCGGATAGAGCTGAGCCAACCTGGGTCTTTTTTAGGTAATGACCAATTATATAACGTAATTGTAACCGCTCACGCTTTTGTAATAATTTTTTTTATAGTAATACCTGTAATAATTGGAGGTTTTGGAAATTGGTTAGTGCCTTTAATACTAGGCGTGCCTGATATAGCCTTCCCCCGGTTAAACAACATAAGTTTCTGGCTTTTACCTCCCGCTTTGTTTCTTTTACTTCTTTCTGTTATAGTAGAAAGAGGAGCAGGAACAGGGTGGACAGTTTATCCTCCTTTA…
	EU835958	--------------------------------------------------CACTTTGTATTTTATTTTTGGCTTATGAGCCGGAATAGTAGGATCCGGCTTAAGAGGCCTAATCCGGATAGAGCTAAGTCAGCCAGGGTCTTTCTTAGGGAATGATCAACTTTACAATGTAATTGTAACTGCTCACGCTTTTATTATAATTTTCTTTATAGTTATACCTGTAATAATTGGAGGATTCGGAAACTGGTTAGTTCCCTTAATACTGGGAGTACCTGACATAGCTTTTCCTCGCCTTAATAATATAAGGTTTTGATTATTACCTCCAGCTTTACTACTTTTACTTCTTTCAGTTTTAGTAGAAAGTGGAGCAGGTACTGGATGAACTGTGTATCCTCCTTTA…
	EU835956	--------------------------------------------------CACTCTTTATTTTATTTTTGGCTTATGAGCTGGAATAGTGGGGTCAGGTTTAAGAGGCTTAATTCGGATAGAGCTAAGGCAACCAGGATCCTTCTTGGGTAATGATCAGCTTTACAATGTAATTGTAACTGCTCATGCTTTTATTATAATTTTTTTTATAGTTATACCTGTTATAATTGGAGGCTTTGGAAATTGGTTAGTACCCTTAATATTAGGAGTACCTGACATAGCCTTTCCCCGTCTGAATAATATAAGGTTTTGATTATTACCCCCAGCTTTACTACTTTTACTTCTTTCTGTCTTAGTAGAAAGTGGAGCAGGTACTGGGTGAACTGTGTATCCTCCTTTA…
	EU835961	--------------------------------------------------TACTTTATATTTTCTTTTTGGTTTGTGGGCTGGGATGGTCGGATCAGGCCTTTCAGGCCTGATCCGAATAGAGCTGAGGCAACCTGGTTCATTCCTTGGAAATGACCAGTTGTATAATGTAATTGTTACGGCCCATGCTTTTGTGATAATTTTTTTTATAGTGATGCCAGTTATAATTGGGGGATTTGGTAATTGGTTGGTACCTTTGATGTTAGGTGTTCCAGATATAGCTTTTCCTCGATTAAATAATATGAGTTTTTGATTGTTGCCCCCTGCTTTGTTTCTTTTATTACTTTCAGTATTAGTTGAAAGAGGGGCTGGAACAGGGTGGACAGTTTATCCCCCCCTG…
	EU560977	--------------------------------------------------GACTTTATATTTTATATTTGGGTTATGGGCTGGTATAGTAGGATCGGGTTTAAGAGGGTTAATTCGAATGGAACTTAGACAGCCGGGTTCTTTTTTAGGTAATGATCAGCTTTATAATGTAGTTGTAACTGCTCATGCTTTTGTAATAATTTTTTTTATGGTAATGCCAGTAATAATTGGGGGGTTTGGAAATTGATTAGTGCCTTTAATATTAGGGGTGCCTGATATAGCTTTTCCTCGATTAAATAACATAAGGTTTTGATTATTGCCTCCTGCACTTTTTTTATTATTAGTGTCAGTAATAGTCGAGTCAGGGGCAGGAACAGGTTGAACTGTGTATCCTCCTTTA…
	EU835951	--------------------------------------------------TACTTTATATTTTCTCTTTGGATTATGAGCTGGAATAGTAGGTTCAGGCCTCAGGGGTTTAATTCGGATAGAATTAAGGCAACCTGGTTCATTTTTAGGTAACGATCAGTTATATAATGTTATTGTAACGGCTCATGCTTTTGTTATAATTTTTTTTATAGTTATACCAGTGATAATCGGTGGTTTTGGAAACTGGTTGGTTCCATTAATATTAGGAGTTCCTGATATGGCTTTTCCTCGTTTAAATAATATAAGTTTTTGATTATTACCTCCTGCATTAATACTTTTATTGCTTTCTGTTCTTGTGGAAAGAGGAGCAGGAACAGGATGAACAGTCTATCCACCTTTA…
	HQ201929	--------------------------------------------------TACTTTATATTTTCTCTTTGGATTATGAGCTGGAATAGTAGGTTCAGGCCTTAGGGGTTTAATTCGGATAGAATTAAGGCAACCTGGTTCATTTTTAGGTAATGATCAGTTATACAATGTTATTGTAACGGCTCATGCTTTTGTTATAATTTTTTTTATAGTTATGCCAGTAATAATCGGTGGTTTTGGAAACTGGTTGGTCCCATTAATATTAGGGGTTCCTGACATGGCTTTCCCTCGTTTAAATAATATAAGTTTTTGGTTATTACCTCCTGCATTAATACTTTTATTGCTTTCTGTTCTTGTGGAAAGAGGAGCAGGAACAGGATGAACAGTCTATCCACCTTTG…
	HQ201948	--------------------------------------------------TACTTTATATTTCTTATTTGGTTTATGAGCTGGAATATTAGGGAGAGGGCTAAGGGGTCTAATTCGTATAGAATTAAGTCAGCCTGGTTCCTTCTTGGGGGATGACCAATTATATAATGTAATTGTAACAGCTCATGCTTTTGTTATAATTTTTTTTATAGTTATACCTGTTATAATTGGGGGTTTTGGTAATTGGCTGGTTCCTTTGATGCTAGGAGCTCCTGATATAGCTTTTCCTCGGTTAAATAATATAAGGTTTTGATTATTACCTCCTGCACTTTTTTTACTGTTATTCTCAACTTTAGTAGAGAGAGGGGCTGGTACGGGTTGAACAGTTTATCCTCCCCTA…
	EU835954	--------------------------------------------------TACTTTATATTTTTTATTTGGTTTATGAGCTGGTATACTAGGGAGAGGGCTAAGAGGTCTAATTCGTATAGAATTAAGTCAGCCTGGTTCCTTCTTGGGAGATGACCAATTATATAATGTAATTGTAACAGCTCATGCTTTTGTTATAATTTTTTTTATAGTTATACCTGTGATAATTGGAGGTTTTGGTAATTGGCTGGTTCCTTTAATGTTAGGAGCTCCTGATATAGCTTTTCCTCGTTTAAATAATATAAGGTTTTGATTATTGCCTCCTGCACTTTTTTTACTTTTATTCTCAACTTTAGTAGAGAGAGGGGCTGGTACGGGTTGAACAGTTTACCCTCCCTTA…
	EU835955	--------------------------------------------------TACCTTATATTTTTTGTTTGGTTTATGAGCAGGCATATTAGGAAGAGGTTTAAGTGCTTTAATTCGCATAGAATTAAGGCAACCTGGTTCTTTTTTAGGAGATGATCAATTATATAATGTAATTGTTACGGCTCATGCTTTTGTAATAATTTTTTTTATAGTTATGCCTGTGATAATTGGGGGTTTTGGAAATTGGTTAGTTCCTTTGATATTAGGTGCTCCAGATATAGCTTTTCCTCGTTTAAATAATATAAGTTTTTGGTTACTTCCTCCCGCACTCTTTCTTCTACTCTTATCGACTTTAGTAGAAAGAGGTGCGGGAACTGGTTGAACTGTCTATCCCCCTTTA…
	EU835952	--------------------------------------------------TACTTTATATTTTTTGTTTGGTTTATGAGCTGGGATACTAGGTAGAGGTTTGAGAGGTTTAATTCGGATAGAGTTAAGACAACCTGGTTCTTTTTTAGGGGATGATCATTTATATAATGTAATTGTAACCGCTCATGCTTTTGTAATAATTTTTTTTATAGTAATACCTGTAATAATTGGGGGGTTTGGAGATTGGTTGGTTCCTCTAATATTAGGTGCTCCTGATATAGCTTTTCCTCGGCTGAATAATATAAGCTTTTGGTTATTACCCCCAGCGCTTTTTTTATTATTATTATCTACTTTAGTAGAAAGAGGTGCAGGGACTGGGTGAACTTTGTACCCCCCTTTA…
	HQ201941	--------------------------------------------------TACTTTATATTTTTTGTTTGGTTTATGAGCTGGGATATTAGGTAGAGGTTTAAGGGGTTTAATTCGGATAGAATTAAGACAACCTGGTTCCTTTTTAGGGGATGATCATCTGTACAATGTAATTGTAACAGCTCATGCTTTTGTGATAATTTTTTTTATAGTTATGCCTGTGATAATTGGAGGGTTTGGAAATTGGCTAGTTCCTTTGATGTTAGGTGCACCTGATATAGCTTTTCCTCGTTTGAATAATATAAGTTTTTGGTTATTACCTCCAGCACTTTTTTTACTCTTATTATCTACTTTAGTAGAAAGAGGTGCAGGGACTGGTTGAACCGTATACCCCCCTCTG…
	EU560976	--------------------------------------------------TACTTTATATTTTTTGTTTGGTTTATGAGCTGGGATATTAGGTAGAGGTTTAAGGGGTTTAATTCGGATAGAATTAAGACAACCTGGTTCCTTTTTAGGGGATGATCATCTGTACAATGTAATTGTAACAGCTCATGCTTTTGTGATAATTTTTTTTATAGTTATGCCTGTGATAATTGGAGGGTTTGGAAATTGGCTAGTTCCTTTGATGTTAGGTGCACCTGATATAGCTTTTCCTCGTTTGAATAATATAAGTTTTTGGTTATTACCTCCAGCACTTTTTTTACTCTTATTATCTACTTTAGTAGAAAGAGGTGCAGGGACTGGTTGAACCTTATACCCCCCTCTA…
	HQ201939	--------------------------------------------------TACTTTATATTTTTTATTTGGACTGTGAGCAGGGATGGTAGGTAGAGGGTTAAGGGCTTTAATTCGAATAGAACTAAGCCAACCGGGTTCTCTTTTAGGTAATGATCAGTTATACAATGTAATTGTAACTGCCCATGCTTTTGTGATAATTTTTTTTATAGTAATACCGGTTATAATTGGAGGCTTCGGCAACTGATTAGTACCTTTAATACTAGGGGCTCCAGATATAGCGTTTCCACGGTTAAATAATATAAGATTCTGGTTGTTACCTCCTGCTTTATTTTTATTACTTTTATCTACTTTGGTAGAAAGAGGTGCAGGAACTGGGTGGACAGTTTATCCCCCTTTG…
	EU560978	--------------------------------------------------TACTTTATATTTTTTGTTTGGATTATGAGCGGGGATAATAGGTAGAGGTTTGAGTGCTATAATTCGAATAGAATTAAGTCAACCAGGTTCATTTCTTGGTAATGATCATTTGTACAATGTAATTGTCACTGCTCATGCTTTTGTTATAATTTTTTTCATAGTAATACCAGTAATAATTGGAGGGTTTGGTAATTGATTAGTTCCTTTAATATTAGGTTTGCCGGATATGGCTTTCCCTCGTTTAAATAACATAAGGTTTTGATTTCTTCCCCCAGCTTTAATAATACTTTTAGTATCAATATTAGTTGAGAGAGGGGCTGGAACTGGTTGAACAGTATATCCTCCTTTA…
	EU835960	--------------------------------------------------TAGTTTATATTTTTTATTTGGATTATGAGCAGGAATAATAGGAAGAGGTTTAAGTGCTATGATTCGAATAGAATTAAGACAGCCGGGGTCTTTCTTAGGCAATGACCATTTATATAATGTAATTGTTACTGCACACGCTTTTGTAATAATTTTTTTTATAGTAATACCAGTAATAATTGGAGGATTTGGTAATTGACTAGTTCCTTTAATATTGGGTTTACCGGACATAGCTTTTCCTCGTTTAAATAATATAAGGTTTTGATTTCTTCCTCCAGCTTTATTATTACTTTTATTATCTATATTAGTTGAAAGAGGGGCTGGAACAGGTTGAACTGTTTATCCACCTTTA…
	HQ201937	--------------------------------------------------TACATTATACTTTATATTTGGTTTATGAGCTGGGATAGTTGGGAGAGGTTTAAGAGGGTTAATTCGTATAGAATTAAGACAACCAGGATCTTTTTTAGGAAATGATCAACTCTATAATGTTATTGTAACTGCCCATGCTTTTGTAATAATTTTTTTTATAGTTATACCCGTTATAATTGGGGGGTTTGGAAATTGGTTAGTCCCCCTAATACTTGGTGTACCTGATATAGCTTTTCCTCGACTTAACAATATAAGGTTTTGATTATTGCCTCCAGCCTTGTTATTACTCTTACTTTCCACTTTAGTTGAAAGTGGAGCTGGGACGGGATGAACTGTTTATCCCCCCCTA…
	HQ201933	--------------------------------------------------GACATTATATTTTATATTTGGCCTTTGGGCTGGTATAGTTGGAAGAGGGTTAAGAGGTCTAATTCGAATAGAACTTAGACAGCCCGGTTCTTTTTTAGGAAATGATCAGTTATATAATGTAATTGTAACTGCTCATGCCTTTGTGATAATTTTTTTTATAGTAATACCAGTTATAATTGGCGGTTTCGGAAACTGGTTAGTACCTCTTATATTAGGTGTACCTGATATAGCTTTTCCTCGGTTAAATAACATAAGATTTTGGTTACTTCCTCCTGCTTTATTACTTTTACTTTTATCTGCTTTAGTAGAAAGAGGTGCAGGAACAGGATGAACAGTTTATCCTCCTCTT…
	EU835947	--------------------------------------------------TACTTTATATTTTATATTTGGGTTATGAGCAGGAATAGTAGGAAGTGGGTTAAGAGGATTAATTCGAATAGAGTTAAGACAGCCTGGATCATTTTTGGGGAATGATCAGTTATATAATGTAATTGTTACTGCCCATGCTTTTGTAATAATTTTTTTTATAGTTATACCTGTAATAATTGGGGGGTTTGGAAATTGGTTAGTTCCTTTAATATTAGGGGTACCTGACATAGCATTCCCTCGTTTGAATAATATGAGATTTTGATTACTACCTCCAGCGTTGCTTTTACTTCTCTTATCAACATTAGTTGAAAGAGGTGCAGGGACTGGGTGGACAGTCTACCCTCCTCTA…
	EU835953	--------------------------------------------------TACTTTATATTTTATATTTGGATTATGAGCAGGAATAGTAGGAAGGGGGTTAAGAGGATTAATTCGAATAGAATTAAGTCAACCTGGATCATTTCTGGGAAATGATCAGCTCTATAATGTAATTGTTACTGCCCATGCTTTTGTAATGATTTTTTTTATGGTTATACCAGTAATAATTGGGGGGTTTGGAAATTGGTTAGTGCCTTTAATGTTAGGGGTACCTGATATAGCTTTTCCTCGTCTAAATAATATAAGATTTTGATTACTACCACCAGCTTTACTCTTATTACTTTTGTCTACATTAGTAGAAAGAGGTGCTGGAACCGGATGAACTGTTTACCCTCCTTTA…
	HQ201935	--------------------------------------------------TACTCTTTATTTTTTATTTGGATTATGAGCAGGAATAGTAGGAAGAGGATTAAGAGGCCTAATTCGTATAGAATTAAGCCAGCCTGGTTCTTTTCTTGGGAATGATCAGTTATATAATGTGATTGTGACTGCGCATGCTTTTGTTATAATTTTTTTTATGGTGATACCTGTAATAATTGGGGGATTTGGTAACTGATTAGTTCCTTTAATATTAGGAGTACCTGATATAGCTTTTCCTCGTTTAAATAATATAAGATTTTGGTTGCTTCCGCCTGCACTATTTCTTCTTTTAGTTTTAGCTTTAGTAGAATCAGGAGCAGGAACTGGATGAACAGTTTATCCTCCTTTG…
	EU835957	--------------------------------------------------TACTTTATATTTTATATTTGGTTTATGAGCTGGTATAGTAGGAAGAGGATTAAGAGGTTTAATTCGAATAGAATTAAGTCAACCTGGTTCATTCCTTGGAAATGATCAACTTTATAATGTCATTGTTACAGCTCACGCTTTTGTAATAATTTTTTTTATAGTTATACCTGTAATAATTGGAGGTTTTGGGAACTGATTAGTTCCGTTAATGCTAGGGGTACCCGATATAGCTTTTCCTCGTCTTAATAATATAAGATTTTGGTTACTTCCTCCGGCTTTATTTCTTCTTCTTCTATCTACTCTGGTAGAGAGAGGGGCAGGTACAGGGTGAACAGTTTATCCTCCCTTA…
	EU835950	--------------------------------------------------TACTTTATATTTTATATTTGGACTGTGGGCTGGGATAGTTGGAAGAGGTCTAAGAGGTTTAATCCGAATAGAGCTCAGCCAGCCAGGATCATTCTTAGGAAATGATCAGCTTTATAATGTTATTGTAACTGCACATGCTTTTGTGATAATTTTTTTTATGGTAATGCCTGTAATAATTGGGGGTTTTGGAAACTGATTAGTTCCTTTAATACTAGGAGTTCCTGATATAGCTTTTCCTCGTTTAAATAATATAAGATTTTGATTATTGCCTCCAGCTTTGTTGCTTCTTCTTTTGTCAACATTAGTAGAAAGGGGAGCGGGAACGGGATGAACAGTTTACCCACCCTTA…
	MZ580850	--------------------------------------------------AACTTTATATTTCGGTTTTGGAATATGATCAGGATTACTTGGGGCTGCCTTAAGAGTTTTAATTCGATTAGAATTAGGACAACCTGGATCATTAATAGAAAATGATCAAATCTATAATACTATTGTTACAGCACATGCTTTTATTATAATTTTTTTTATAGTTATACCAACTATAATTGGTGGATTTGGAAATTGATTAACCCCTTTAATAGTGGGAGCACCAGATATAGCTTTTCCTCGTATAAATAATATAAGATTTTGACTTTTACCCCCTTCTATTCTTCTTCTTTCAATTTCTTCATTTTCTTCAATAGGAGCTGGAACAGGATGAACTGTTTATCCTCCATTA…
	JQ839275	------ATATATATACGATGAATTTTTTCTAGAAACCATAAAGATATTGGTACTTTGTATTTTTTATTTGGTCTTTGATCAGGAATAATCGGAAGAGGGCTAAGTAGATTAATTCGTGTAGAGCTTAGTCAACCTGGTAGTCTTTTAGGAAATGACCACTTATACAATGTAATTGTAACYGCACATGCTTTTTTAATAATTTTTTTTTTAGTGATACCAGTATTAATTGGCGGTTTTGGTAATTGATTAATTCCTTTAATATTAAGTGCACCTGATATAGCTTTTCCACGTTTAAATAATATAAGCTTTTGACTGCTTCCACCTGCTTTATTATTAATTTTGTGCTCTTTTAATGCTGAGAGAGGTAGTGGTACCGGGTGAACAATTTATCCACCATTG…
	JN680984	---------------------------TCGAGAAACCATAAAGATATTGGTACTCTGTATTTYATGTTTGGCTTATGAGCTGGAATAATCGGAAGAGGTTTGAGTAGTCTAATTCGAGTAGAACTAAGTCAACCAGGCAGATTGTTTGGAAACGATCAACTTTATAATGTTATTGTTACTGCTCATGCATTTTTGATGATTTTTTTTTTAGTAATACCAGTTTTAATTGGAGGATTTGGTAATTGGTTAATTCCCTTAATGTTAAGTGCACCCGATATAGTATTTCCTCGTTTAAACAACATAAGTTTTTGATTACTCCCCCCTGCATTAATTATGATTTTAAGTTCTTTTACAAGTGAGAGAGGTAGAGGTACTGGGTGAACAGTTTATCCACCTTTA…
	FJ196078	---------------------------------------------------ACTCTTTATTTTTGTTTTGGCTTATGAGCTGGTATAATCGGTAGTGGCTTAAGTAGACTTATTCGTGTAGAACTAAGTCAACCAGGCAGATTGTTTGGAAATGATCAACTTTATAATGTTATTGTTACTGCTCATGCATTTTTGATGATTTTTTTTTTAGTAATACCAGTTTTAATTGGAGGATTTGGTAATTGGTTAATTCCCTTAATGTTAAGTGCACCCGATATAGTATTTCCTCGTTTAAACAACATAAGTTTTTGAATGCTCCCCCCTGCATTAATTATGATTTTAAGTTCTTTTACAAGTGAGAGAGGTAGAGGTACTGGGTGAACAGTTTATCCACCTTTA…
	MH242697	--------------------------------------------------TACCCTTTATTTTCTATTTGGCTTATGAGCTGGTATAATTGGAAGAGGTCTTAGAAGTTTAATTCGTGTGGAGTTAAGTCAACCTGGAAGTTTGTTTGGTAATGATCAGTTATATAATGTTATTGTTACTGCTCATGCCTTTTTAATAATTTTTTTTTTGGTAATACCTGTTTTAATTGGGGGTTTTGGTAATTGGTTAATTCCTTTAATACTAAGAGCTCCAGATATGGTTTTTCCTCGATTGAATAATATAAGATTTTGGTTACTTCCTCCTGCATTAATTTTAATTTTAAGGTCTTTTACAAGAGAAAGAGGAAGAGGTACTGGTTGGACTGTGTATCCTCCTTTA…
	MZ580907	--------------------------------------------------AACCTTGTATTTTCTATTTGGCTTATGAGCTGGAATAATTGGTAGGGGATTGAGAAGATTAATTCGTGTGGAGTTAAGACAACCGGGGAGGTTGTTTGGTAATGATCAACTTTATAACGTTATTGTTACTGCCCATGCCTTTTTAATGATTTTTTTTTTGGTTATACCTGTACTAATTGGAGGATTTGGTAATTGGTTGATTCCTTTAATATTAAGAGCTCCTGATATAGTTTTTCCCCGTTTAAATAATATAAGATTTTGGTTACTTCCACCTGCTTTGGTTTTAATTTTAAGATCTTTTACTAGTGAGAGAGGTAGGGGCACTGGGTGAACTGTTTACCCGCCTTTG…
	OM802319	------------------------------------------------GGGACTCTATATTTTTTATTTGGCTTATGAGCTGGTATAATCGGTAGAGGGTTGAGAAGGTTAATTCGTGTAGAATTAAGGCAACCTGGGAGGTTGTTTGGCAATGACCAACTCTATAATGTTATTGTTACTGCTCATGCTTTTTTAATGATTTTTTTTTTGGTTATACCTGTTTTAATTGGAGGATTTGGTAATTGATTGATTCCATTAATGTTAAGAGCCCCTGATATAGTTTTTCCTCGATTAAACAATATAAGGTTTTGGTTACTTCCTCCTGCTTTGGTTTTAATTTTAAGATCTTTTACTAGTGAAAGAGGAAGGGGTACTGGGTGGACTGTTTACCCTCCTTTG…
	MH242699	--------------------------------------------------AACCTTGTACTTTCTCTTTGGTTTATGAGCAGGTATAGTAGGTAGAGGACTAAGAGCATTAATTCGAGTAGAATTAAGACAGCCTGGAAGCCTTTTAGGCAATGACCACTTATATAATGTGATCGTCACCGCTCATGCTTTTATAATAATTTTTTTTATAGTAATACCTGTAATAATTGGCGGGTTTGGCAACTGGCTAATCCCCCTTATGCTAGGAGCGCCTGATATAGCTTTCCCCCGACTCAACAACATAAGATTTTGACTTCTCCCCCCTGCTATCACCTTACTTCTCCTATCTTCTTTAGTAGAGAGAGGGGCGGGAACAGGTTGAACTGTCTACCCACCCCTT…
	MH242696	--------------------------------------------------AACCCTATATTTTCTCTTTGGTTTATGAGCTGGCATGGTGGGTAGAGGGCTAAGAGCCTTAATTCGAGTAGAATTAAGGCAACCAGGAAGCCTCCTAGGCAATGATCACTTATACAATGTGATCGTCACCGCTCACGCTTTTATAATAATTTTTTTTATAGTAATACCTGTAATAATTGGAGGGTTTGGCAACTGATTAATCCCCCTTATACTTGGGGCGCCTGATATAGCTTTCCCTCGACTAAACAACATAAGATTTTGACTTCTCCCTCCTGCAATCACCTTACTACTGCTTTCTTCTTTAGTTGAAAGGGGGGCGGGAACAGGTTGAACTGTCTACCCCCCCCTT…
	KM373426	------------------------------------------------------TTATATTTTCTATTTGGATTATGGTCTGCAATAGTAGGAAGAGGTTTAAGAGCACTCATCCGTGTAGAACTAAGTCAACCAGGAGGATTAATAGGAAATGATCAATTATACAATGTAATTGTCACAGCTCACGCTTTTGTGATAATTTTCTTCATAGTTATACCAGTAATAATTGGGGGATTTGGTAACTGATTGGTACCTTTAATATTAGGGGCACCAGACATAGCATTCCCACGACTAAATAATATAAGATTCTGACTTCTTCCCCCCGCCCTAACCTTATTAGTTATATCTTCATTAATTGAAAGAGGAGCAGGAACAGGATGAACAGTATACCCTCCTTTA…
	KM373428	------------------------------------------------------CTATATTTTCTATTCGGCCTATGATCCGCAATAGTAGGAAGAGGACTAAGAGCACTTATTCGGGTTGAACTTAGACAACCAGGAAGGCTTATAGGAAACGACCAACTATATAACGTGATTGTTACAGCACACGCATTCGTAATAATTTTCTTTATAGTTATGCCTGTAATAATTGGAGGATTTGGAAACTGATTAGTACCATTAATATTAGGAGCCCCAGACATAGCATTCCCACGATTAAACAACATAAGATTCTGACTACTTCCACCAGCACTAACTCTATTAGTTATATCGTCACTAATTGAAAGAGGGGCAGGAACAGGATGAACAGTGTACCCACCTCTG…
	FJ196086	---------------------------------------------------ACTTTATATTTCATTTTTGGATTATGATCTGGAATAGTTGGTAGGGGTTTAAGGGCTTTAATTCGGGTAGAGTTAAATCAGCCTGGGAGGTTGTTGGCAAATGATCAATTATATAATGTTATTGTTACAGCTCATGCTTTGATGATAATTTTTTTTATGGTGATACCAGTTATAATTGGGGGGTTTGGTAATTGACTGGTTCCATTAATACTGGGAGCTCCTGATATAGCTTTTCCACGATTAAATAACATAAGGTTTTGATTATTACCACCAGCGGTCTATTTAATTTTATTATCCACTTTAGTAGAAAGTGGCGCTGGTACTGGTTGAACTATCTATCCTCCATTA…
	MW277719	--------------------------------------------------AACATTATATTTTCTTCTAGGGTTATGATCTGGGATAATTGGCAGAGGTCTAAGAGGTATTATTCGAATAGAACTTGGACAACCAGGAAGGCTAATGGGAAATGACCAGCTATACAACGTAGTTGTAACAGCTCATGCATTTATAATAATTTTCTTTATAGTTATACCTACTATAATCGGAGGATTTGGAAATTGGTTAATCCCTCTAATACTTGGAGTTCCTGATATAGCTTTTCCTCGACTAAATAATCTAAGATTTTGACTATTACCCCCTGCTCTTACTTTATTAGTGTTATCAATACTAGTTGAAAGAGGAGCTGGGACTGGTTGAACAGTATACCCTCCTCTT…
	FJ196099	---------------------------------------------------ACATTATATTTTTTATTTGGRCTATGAGCAGGAATAAATGGAAGAGGAATAAGAGCCATTATTCGATTGGAACTAAGACAACCAGGAAGTTTAATGTGTAATGATCAACTATATAACGTAGTAGTTACAGCTCATGCATTCTTAATAATTTTTTTTATAGTAATACCTATTATAATTGGGGGGTTTGGAAACTGATTAATCCCTTTAATATTAGGAGTTCCAGATATAGCATTCCCACGGCTAAACAATATAAGATTTTGACTCCTTCCCCCAGCATTATTAGGGCTCCTAGGATCAGCTATAGTAGAAAGAGGGGCAGGAACCGGATGAACCGTATATCCTCCTCTA…
	MW277709	--------------------------------------------------TACACTCTACTTTCTTTTCGGACTTTGAGCAGGGATAATCGGAAGAGGACTTAGTGCTCTAATTCGAATCGAACTCAGACAACCAGGAAGATTACTAGGAAACGACCAACTTTACAATGTTATTGTAACTGCACACGCATTTTTAATAATTTTCTTTATAGTAATGCCTGTTACAATAGGAGGTTTTGGTAACTGACTAATCCCTCTTATATTAGGAGGACCTGATATAGCCTTCCCACGACTAAATAACATAAGATTTTGATTACTACCCCCAGCACTAACACTTCTGCTACTTTCATCCCTAGTAGAAAGAGGAGCAGGAACCGGGTGAACTGTATACCCACCACTA…
	MG977087	---------ATGATACGATGATTAATATCAACAAACCATAAAGATATTGGAACTTTATATTTTTTATTTGGGCTATGAACAGGCATAATCGGCAGAGGATTTAGAGCCCTTATTCGAACAGAATTAAGACAACCAGGACAATTATTA---AACGATCAATTATATAATACTATTGTAACAGCTCACGCTTTTTTAATAATTTTCTTTATAATTATACCAATCATAATTGGAGGTTTCGGAAACTGATTGATTCCTTTAATATTAGGTGCCCCAGATATAGCATTTCCTCGACTAAATAACATAAGGTTCTGACTATTACCCCCTTCTTTATTTCTTCTATTATCCTCATCCTTAGTAGAAAGAGGAGCAGGAACAGGATGAACTGTATATCCACCTCTT…
	MG977081	---------ATGATACGATGATTAATATCGACAAATCACAAAGATATTGGAACCCTATACTTTTTATTTGGTTTATGAACAGGTATAATTGGAAGAGGTTTTAGAGCCTTAATTCGAACAGAATTAAGACAACCAGGACAACTTTTAAACAACGACCAGTTATATAACACCATTGTTACTGCCCATGCATTTATTATAATTTTTTTCATAATTATACCTATTATAATTGGAGGTTTCGGAAACTGATTAATCCCTCTTATATTAGGAGCTCCCGATATAGCTTTTCCACGTCTAAATAATATAAGATTCTGATTACTACCTCCCTCATTATTCTTATTACTCTCATCTTCTCTTGTAGAAAGAGGAGCAGGAACTGGTTGAACAGTTTACCCTCCTTTA…
	MZ580680	--------------------------------------------------CACCCTATATTTTTTATTTGGGCTATGAGCAGGAATAGTAGGAAGAGGATTAAGTGCACTTATTCGGGTTGAATTAAGTCAACCCGGAGAATTAATGGGTAATGACCAACTTTATAATGTAATTGTAACAGCACATGCTTTAATAATAATTTTTTTTATGGTAATACCTGTAATAATTGGGGGGTTTGGAAACTGACTGGTACCCTTAATATTAGGAGCCCCTGACATAGCTTTCCCCCGACTGAATAATATAAGGTTCTGACTTTTGCCCCCAGCAGTAGTGTGTCTACTAATATCTTCATTAGTAGAAAGTGGGGCAGGAACAGGTTGAACGGTGTACCCGCCTCTA…
	MK359657	--------------------------------------------------TACTCTTTATTTATTGTTTGGTTTATGGGCAGGAATGTTGGGGAGGGGTTTAAGGAGATTGATTCGGGCAGAGTTAAGGCAAGGTGGAAGGTTGACAGGAAACGATCAGCTTTATAATGTGGTTGTTACTGCACATGCGATGGTGATGATTTTTTTTATGGTGATGCCTGTTATGATGGGAGGTTTTGGAAATTGGCTTGTGCCTTTAATGTTAGGTGCTCCTGATATAGCTTTTCCACGGTTGAATAATATGAGGTTTTGATTACTACCTCCAGCTCTTTTGATGCTGTTAATGTCGTCTTTAGTAGAAAGAGGGGCAGGAACTGGATGAACTGTTTATCCTCCTTTA…
	MZ580688	--------------------------------------------------CACCTTATATTTTCTTTTTGGCCTGTGGGCCGGAATAGTAGGAAGAGGATTAAGAGCTTTAATTCGAGTTGAACTTAGATTACCAGGTAGACTACTAGGAAACGATCAACTATATAATGTTATTGTAACAGGACACGCTTTCATTATAATCTTCTTTATAGTTATACCTGTTATAATCGGAGGGTTTGGAAATTGATTAGTTCCTTTAATACTAGGAGCTCCTGATATAGCCTTCCCTCGATTAAATAATATAAGATTTTGGCTTCTACCCCCCGCCTTAACCCTTCTACTACTTTCCACTTTAGTGGAAAGAGGTGCTGGAACAGGTTGAACTGTATACCCCCCTCTC…
	MH242687	--------------------------------------------------AACTTTATATTTTCTTTTTGGTTTATGGGCAGGTATGATTGGTAGAGGGCTAAGGGGTTTAATTCGGATGGAATTAAGCCAGCCGGGGGGACTGCTGGAAAGAGATCAGTTATATAATGTGATTGTTACAGCTCATGCTTTTTTGATGATTTTTTTTATAGTAATGCCTATCATAATTGGTGGGTTTGGTAACTGGTTGGTCCCATTAATGCTTGGGGCCCCAGATATAGCATTTCCTCGTTTGAATAATATAAGGTTTTGGTTACTTCCTCCTGCTTTGATTCTTTTGTTGATATCTTCTGTGACTGAAAGAGGGGCGGGGACGGGTTGAACTGTCTACCCTCCTTTA…
	JN680989	---------------------------AGAACGAACCATAAAGATATTGGCACTCTCTACTTCCTTTTTGGGCTTTGAGCCGGAATAAGAGGAAGAGGAATAAGAGCTTTAATTCGAGTTGAATTAGGTCAACCCGGAAGTCTCCTAGGGAATGACCAATTATATAATGTAGTAGTTACAGCCCATGCTTTTATAATAATTTTTTTTATAGTAATACCAATTATAATTGGAGGATTCGGAAATTGACTTATCCCCTTAATACTAGGAGTACCGGACATAGCATTCCCTCGACTAAATAATATAAGGTTTTGACTTCTCCCTCCTGCGCTAATACTTCTCCTTATGTCTTCCTTAGTAGAAAGAGGAGCAGGGACTGGGTGAACTGTGTACCCTCCCCTA…
	JF950432	---------------------------------------------------------------------------------------------AGAGGTTTAAGGGCTCTTATTCGAGTAGAGTTGAGACAACCAGGGGGCTTGATGGGGAATGACCAGCTTTATAACGTTATTGTAACAGCCCATGCTTTTTTAATAATTTTTTTTATGGTTATACCTATTATAATTGGGGGTTTTGGAAATTGATTGGTTCCATTAATATTAGGGGCTCCCGATATAGCTTTTCCTCGTTTAAATAATATAAGATTTTGATTATTGCCTCCTGCTTTAACTTTATTACTTTTATCGTCTATGGTTGAGAGTGGAGCTGGTACAGGTTGGACTGTTTACCCTCCTCTT…
	MK359649	--------------------------------------------------AACCCTCTATTTCCTTTTTGGCCTATGGGCCGGAATGATCGGAAGGGGTTTAAGAGCCCTAATCCGAGTTGAATTAGGCCAACCCGGCAGACTTCTCGGAAATGACCAACTATACAACGTTATTGTAACAGCACATGCATTTATAATAATTTTTTTTATAGTTATACCAATTATGATTGGAGGATTCGGAAACTGGCTTGTACCCCTAATACTTGGAGTACCAGATATAGCTTTCCCACGAATAAACAATATAAGATTTTGACTTCTACCCCCTGCAATTCTTCTACTACTAATATCTGCTATAGTAGAAAGAGGGGCAGGAACCGGTTGAACGGTATATCCCCCCCTA…
	MH242922	--------------------------------------------------AACTTTATACTTTCTATTCGGTCTTTGAGCCGGAATAATTGGAAGTGGCCTTAGGGCATTAATTCGGGTAGAATTAAGACAACCAGGAAGATTATTAGGAAATGATCAGCTATATAATGTTATTGTTACAGCTCATGCCTTTCTAATAATTTTTTTTATAGTTATACCGATTATAATCGGAGGATTTGGGAACTGACTTGTCCCTCTAATGCTTGGAGCACCAGATATAGCATTCCCACGCCTAAATAACATAAGATTTTGACTTCTCCCACCAGCAATCTCGCTTCTTCTCCTATCTTCGTTAGTTGAAAGGGGTGCAGGTACAGGATGAACTGTTTACCCACCACTT…
	MN941971	--------------------------------------------------AACCYTTTATTTTTTATTTGGATTATGGGCAGGAATAGTAGGAAGGGGGCTTAGAGCTCTAATCCGTGTAGAGTTAAGGCAACCAGGAGGGTTAATAGGCAATGATCAGTTATATAATGTAGTAGTAACTGCCCATGCTTTTTTAATAATCTTTTTTATAGTAATACCTGTTATAATTGGGGGATTTGGAAATTGATTAGTTCCTTTAATACTGGGGGCTCCTGATATGGCTTTCCCTCGTCTTAATAATATAAGATTTTGACTCTTACCCCCTGCCTTAGCACTCCTCTTAATATCCTCCTTAGTTGAGAGAGGAGCCGGAACCGGGTGAACAGTGTACCCCCCTTTA…
	MW278264	--------------------------------------------------AACTCTTTATTTTCTTTTCGGATTGTGGGCAGGCATAGTCGGAAGGGGTTTAAGAGCTTTAATTCGAGTGGAGCTAAGGCAACCTGGGGGATTAATAGGTAATGACCAATTATATAATGTTATTGTAACAGCCCATGCTTTTATGATAATTTTTTTTATAGTTATACCTGTTATAATTGGTGGATTTGGAAACTGATTAATCCCTTTGATATTAGGGGCCCCAGACATAGCTTTCCCTCGACTTAATAACATAAGATTTTGACTTCTTCCTCCAGCAATCTGTCTATTATTAATATCATCAATAGTAGAAAGAGGGGCTGGTACTGGTTGAACAGTTTACCCTCCGCTC…
	JF950449	------------------------------------------------------------------------------------------------------AGTGCTTTAATTCGTGTCGAACTAAGACAACCTGGAAGACTCCTAGGAAACGACCAACTTTACAATGTAATTGTAACAGCTCACGCTTTCTTAATGATCTTCTTTATGGTTATACCAATTATAATTGGAGGATTTGGAAATTGACTAGTACCTCTTATATTAGGGGCCCCAGATATAGCCTTCCCTCGACTCAACAATATAAGATTTTGGTTACTACCCCCAGCCTTATCATTATTATTATTATCTTCCTTAGTCGAGAGAGGGGCAGGAACCGGTTGAACAGTTTATCCTCCTTTA…
	OQ322728	--------------------------------------------------AACTTTATATTTTTTATTTGGACTATGAGCTGGAATAACAGGAAGAGGACTTAGTGCCTTAATTCGAGTAGAACTATCACAACCAGGGAGACTTCTTGGTAATGATCAATTATACAATGTAATTGTAACTGCCCACGCATTCCTAATAATCTTTTTCATAGTAATACCAGTTATAATAGGGGGTTTCGGAAATTGGTTAGTACCTTTAATATTAGGGGTCCCAGACATAGCCTTCCCTCGATTAAATAATATAAGATTTTGGTTACTACCCCCAGCTCTTATATTACTTTTAATATCATCAATAGTTGAAAGGGGAGCAGGAACCGGATGAACAGTTTACCCTCCTCTA…
	MN064622	--------------------------------------------------TACCTTATACTTCCTTTTTGGCCTTTGAGCAGGAATAATTGGTAGAGGTTTAAGAGCACTTATTCGTGTTGAATTAAGCCAACCAGGAGGATTAATAGGAAACGACCAACTTTATAACGTTATTGTTACAGCACATGCTTTTATAATAATTTTTTTTATAGTTATACCCATTATAATTGGAGGTTTTGGAAACTGGTTAGTTCCTTTAATATTAGGGGCCCCAGATATAGCTTTTCCTCGTCTAAATAATATAAGGTTTTGATTGCTGCCCCCTGCAGTTTCACTTCTTTTAATATCTTCTATGGTTGAGAGAGGTGCGGGTACAGGTTGAACTGTATACCCTCCTCTA…
	OM802320	--------------------------------------------------TACCCTATACTTCCTTTTTGGCCTTTGAGCAGGAATAATTGGTAGAGGATTAAGAGCACTTATTCGTGTTGAATTAAGTCAACCAGGAGGGTTAATAGGAAACGATCAACTTTATAACGTTATTGTTACAGCCCATGCTTTTATAATAATTTTTTTTATAGTTATACCCATTATAATTGGAGGTTTTGGAAATTGGTTAGTTCCTTTAATATTAGGAGCTCCAGATATAGCTTTTCCTCGTTTAAACAACATAAGGTTTTGACTGCTGCCCCCTGCAGTTTCACTTCTTTTAATATCTTCTATAGTTGAAAGAGGTGCTGGTACAGGTTGAACTGTATACCCTCCTCTA…
	MK550634	-------------------------------------------ATATTGGTACCCTATACTTCCTTTTTGGCCTTTGAGCAGGAATAATTGGTAGAGGATTAAGAGCACTTATTCGTGTTGAATTAAGTCAACCAGGAGGATTAATAGGGAATGATCAACTTTATAATGTTATTGTTACAGCCCATGCTTTTATAATAATTTTTTTTATAGTTATACCTATTATAATTGGAGGGTTTGGAAACTGGTTAGTTCCTTTAATACTAGGAGCCCCAGATATAGCTTTCCCTCGTTTAAATAACATAAGGTTTTGACTACTGCCCCCTGCGGTTTCACTTCTTTTAATATCTTCTATAGTTGAGAGAGGTGCTGGAACAGGTTGAACTGTATACCCTCCTCTA…
	HM425580	----------------------------------------------------------------TATTCGGCCTATGGGCCGGAATAACAGGAAGAGGTTTAAGAGCCCTAATCCGAGTTGAATTAGGACAACCTGGAAGACTCTTAGGAAACGATCAACTATATAATGTTATTGTAACAGCTCATGCCTTTATAATAATCTTCTTTATAGTTATACCAATCATAATCGGAGGATTTGGAAACTGACTAGTACCTCTCATGCTAGGAGTACCAGATATAGCCTTCCCTCGACTTAACAACATAAGATTTTGACTATTACCCCCAGCAGTAACCTTACTGCTAATATCTTCAATAGTAGAAAGAGGAGCTGGTACAGGATGAACCGTTTACCCACCCCTT…
	MK308155	--------------------------------------------------AACTTTATATTTTCTATTCGGGTTATGAGCAGGTATAACCGGCAGAGGTTTAAGAGCTTTAATCCGAGTAGAACTAGGTCAACCAGGAAGGTTAATAGGCAATGATCAATTATATAACGTAATCGTAACAGCCCATGCATTCTTAATAATTTTCTTCATAGTAATACCTATTATAATTGGTGGATTTGGAAACTGATTAGTACCCCTAATACTAGGAGTTCCTGATATAGCATTTCCCCGATTAAACAACATGAGATTTTGATTACTACCCCCAGCAATCTTACTACTTCTAATATCATCAATAGTAGAAAGGGGAGCAGGAACCGGATGAACAGTCTACCCACCCCTA…
	MW278263	--------------------------------------------------AACTTTATATTTTCTTTTCGGATTATGAGCCGGTATGACCGGAAGAGGATTAAGAGCACTAATTCGGGTAGAACTAGGACAACCAGGCAGACTTATAGGAAACGACCAACTTTATAATGTTATTGTCACCGCACACGCATTCTTAATAATTTTCTTTATAGTAATACCTATTATAATTGGAGGATTTGGCAATTGATTAGTACCTCTTATATTAGGAGTACCTGATATAGCATTTCCTCGGCTAAATAATATAAGATTTTGATTACTACCACCCGCAATCATATTACTGCTAATATCATCAATAGTAGAGAGAGGGGCAGGAACAGGTTGAACAGTATATCCTCCACTC…
	HM425581	-------------------------------------------------------------------------------CCGGAATAACTGGTAGAGGTTTAAGAGCCTTAATTCGAGTAGAATTAGGACAACCAGGAAGATTAATAGGAAACGACCAACTCTATAACGTCATTGTTACAGCACACGCATTCTTAATAATTTTCTTTATAGTTATACCCATTATAATCGGAGGATTTGGAAACTGATTAGTTCCTTTAATATTAGGAGTTCCAGATATAGCTTTCCCGCGACTAAATAATATAAGATTTTGATTATTACCACCCGCTATTATATTATTACTTATATCATCAATAGTTGAAAGAGGGGCTGGAACAGGTTGAACCGTATACCCTCCACTA…
	MW278135	--------------------------------------------------AACATTATACTTTCTATTCGGACTATGAGCCGGAATAACTGGTAGAGGACTAAGAGCCTTAATCCGGGTGGAACTCGGACAACCAGGTAGATTAATAGGAAACGATCAATTATACAATGTAATTGTAACTGCCCATGCCTTCCTAATAATTTTTTTTATAGTTATACCAATTATAATTGGAGGATTTGGCAACTGACTAGTACCTCTTATACTTGGAGTTCCCGACATGGCATTCCCCCGGCTTAATAATATAAGATTCTGACTGCTCCCTCCTGCAATCATCCTACTACTAATGTCTTCTATAGTAGAAAGAGGTGCAGGTACTGGTTGAACAGTATACCCTCCTCTT…
	MH242675	--------------------------------------------------AACTCTATACTTTCTTTTTGGTCTTTGGGCTGGTATAACTGGGAGGGGTTTAAGGGCCTTAATTCGAGTTGAGCTAGGACAACCAGGAAGATTAATAGGGAATGATCAATTATATAATGTAATTGTAACTGCTCATGCATTCTTAATAATTTTTTTTATAGTAATGCCTATTATAATTGGAGGATTTGGAAACTGATTAGTACCCCTAATACTAGGGGTGCCAGATATAGCATTCCCCCGATTGAATAACATAAGATTTTGATTACTACCCCCAGCTATTAGGCTTCTCCTAATATCCTCCACAGTAGAAAGAGGTGCAGGAACTGGATGAACAGTATATCCTCCTCTT…
	JF950417	------------------------------------------------------------------------------GCTGGAATAACAGGAAGAGGACTAAGAGCACTAATTCGAGTAGAGCTAGGACAACCAGGAAGACTAATAGGAAACGACCAACTGTACAACGTAATTGTAACAGCACATGCCTTCCTAATAATTTTCTTTATAGTTATGCCAATTATAATTGGAGGATTTGGAAACTGATTAGTACCTCTAATACTAGGGGTCCCTGATATAGCTTTCCCCCGACTAAACAACATAAGATTCTGACTACTACCTCCAGCAATCACACTACTTCTTATATCTTCAATAGTAGAAAGAGGAGCAGGAACTGGATGAACAGTATACCCTCCACTA…
	MZ580675	--------------------------------------------------AACTCTTTATTTTTTGTTTGGTTTGTGGGCAGGTATAGTAGGAAGAGGTTTAAGAGCTTTAATTCGTGTTGAGTTAAGACAACCAGGGGGTTTGTTGGGTAATGATCAGTTATATAATGTTATTGTTACAGCGCATGCTTTTTTGATAATTTTTTTTATGGTTATGCCTGTGATAATTGGTGGATTTGGTAATTGGTTAGTTCCGTTAATATTAGGTGTGCCCGATATGGCATTTCCTCGTTTAAACAATATAAGTTTTTGGTTACTCCCTCCGGCCTTATTTTTGTTGTTATCATCTTCTATGGTTGAAAGGGGAGCGGGGACTGGTTGAACCGTGTATCCACCTCTT…
	MZ580677	--------------------------------------------------AAGTCTTTATTTTTTGTTTGGATTATGGGCTGGTATAGTTGGAAGGGGTTTGAGGGCTTTAATTCGAGTTGAACTAAGACAACCTGGGGGTTTATTAGGTAATGATCAATTATATAATGTTATTGTTACAGCACATGCTTTTTTGATAATTTTTTTTATGGTTATGCCTGTAATAATTGGTGGTTTCGGTAATTGGTTAGTTCCTTTAATGTTGGGGGTGCCGGATATAGCATTTCCTCGGTTGAATAATATAAGGTTTTGGCTTTTACCTCCCGCTTTATTTTTACTATTGTCTTCTTCTATAGTTGAAAGAGGTGCGGGAACCGGTTGAACTGTATATCCTCCACTT…
	MW277726	--------------------------------------------------CACTTTATACTTTCTATTTGGCTTATGAGCAGGCATAGTAGGAAGAGGTTTAAGTGCTCTTATTCGAGTAGAATTAAGACAACCAGGAAGGTTACTAGGAAATGATCAATGCTATAATGTTATTGTAACAGCACATGCATTTATAATAATCTTTTTTATAGTTATACCAATTATAATTGGGGGATTTGGAAACTGATTAGTTCCTCTTATAATTAGAGCACCAGATATAGCATTTCCCCGACTAAATAATATAAGATTTTGATTACTCCCTCCTGCTTTAATTTTACTTCTTGCATCATCACTAGTAGAAAGAGGAGCAGGAACAGGATGAACAGTATACCCTCCCTTG…
	MG977091	------------------------------------------------------------------------------------ATAACAGGAAGAGGTTTAAGAGCTTTAATCCGAGTGGAATTAAATCAACCAGGAAGACTAATAGGAAATGATCAACTGTATAATGTTATTGTTACCGCTCATGCATTTTTAATAATTTTTTTTATAGTTATACCCATTATAATTGGTGGATTTGGAAATTGATTGGTACCTTTAATATTAGGGGCACCTGATATAGCTTTCCCTCGACTAAATAATATAAGTTTTTGACTTCTACCTCCAGCACTAATCCTTCTTCTTTCATCTTCAATAATTGAAAGAGGAGCCGGAACAGGTTGAACAGTATACCCACCACTT…
	MZ580689	--------------------------------------------------TACAATTTATTTTTTGTTTGGTTTATGGGCTGGGATAGTCGGAAGAGGGCTTAGAGCTTTAATTCGGGTTGAATTAAGTCAGCCCGGTGGTTTATTGGGTAATGACCAACTTTATAATGTTATTGTTACTTCTCATGCTTTTTTGATAATTTTTTTTATGGTTATACCTGTTATAGTTGGTGGATTTGGAAATTGATTGGTTCCGTTAATGTTAGGTGCTCCTGATATAGCATTTCCTCGATTAAATAATATAAGTTTTTGGTTGTTGCCACCTGCTTTATTTTTGTTATTAATATCTTCTCTTATGGAAAGAGGTGCTGGAACAGGTTGAACCCTTTATCCACCATTA…
	MW278434	--------------------------------------------------TACACTATATTTTTTATTTGGTCTATGGGCAGGAATAATTGGAAGGGGATTAAGTGCCCTTATTCGTGTAGAGTTAAGACAACCTGGAGGATTATTAGGAAATGATCAACTCTATAATGTAATCGTAACAGCACATGCATTCATAATAATTTTTTTTATAGTAATACCAGTAATAATTGGGGGTTTCGGAAATTGATTAATCCCTTTAATGTTAGGAGCCCCCGATATAGCTTTTCCTCGATTAAATAATATAAGATTTTGACTTCTACCACCCGCAATTTTATTACTATTAATATCATCAATAGTAGAAAGTGGGGCTGGAACTGGTTGAACAGTTTACCCTCCTCTA…
	MZ580684	--------------------------------------------------TACTTTATACTTTATATTTGGTTTATGGGCAGGGATAGTTGGTAGAGGTTTAAGAGCTTTAATTCGAGTTGAACTAAGGCAACCAGGAAGACTTATAGGAAATGATCAACTATATAACGTAATTGTAACTGCTCATGCATTTTTAATGATTTTTTTTATAGTTATACCTGTTATAATCGGAGGTTTCGGCAACTGATTAATCCCTTTAATATTAGGGGCTCCTGATATAGCATTCCCTCGCTTAAATAATATAAGATTCTGGCTGCTGCCCCCTGCTATCACTTTGTTGCTAATATCTTCATTAGTAGAGAGAGGAGCTGGAACCGGATGAACTGTATACCCACCACTA…
	JQ061319	---ATAAGTATTACGCGTTGATTTATATCAACTAATCATAAAGACATTGGTACTTTGTATTTTATATTTGGTTTGTGGTCGGGGATAGTAGGGAGAGGATTAAGAGCTTTAATTCGAGCGGAATTAAGTCAATCGGGAGGTTTAATAGGTAATGATCAGCTTTACAATGTGATTGTTACGGCTCATGCTTTTTTGATAATTTTTTTTATAGTAATGCCGGTTATAATTGGAGGTTTTGGTAATTGGTTAATTCCTTTAATGCTTGGGGCTCCAGATATGGCTTTTCCACGTTTGAATAATATAAGGTTTTGACTTTTACCTCCTGCCTTAATCTTGTTACTTTTATCTTCCATGGTTGAGAGAGGAGCGGGAACCGGTTGAACTGTCTACCCTCCTTTG…
	JF950433	------------------------------------------------------------------------------------------------------AGGTTTTTGATTCGAGTGGAACTTAGTCAGCCTGGTAGGTTATTAGGAAATGATCAATTGTATAATGTAATTGTAACAGCTCATGCTTTTGTTATAATTTTTTTTATAGTTATACCAGTTATGATTGGAGGTTTTGGTAATTGATTAGTCCCTTTAATATTAGGTATTCCTGATATAGCCTTTCCTCGTTTAAATAATATAAGGTTTTGATTACTTCCACCTGCTTTGATATTATTACTTATATCTTCATTAGTTGAAAGGGGAGCTGGTACAGGTTGAACTGTTTATCCTCCTTTA…
	MG977086	---------ATTATACGTTGGCTTGGGTCAACTAATCATAAAGACATTGGCACCCTTTACTTCCTATTCGGTTTATGGGCAGGAATAGTTGGAAGGGGGCTTAGAGCTTTAATCCGTGTTGAATTGAGTCAACCTGGGAGATTACTAGGAAATGATCAACTGTATAATGTTATTGTCACAGCTCACGCATTCTTAATAATTTTTTTTATGGTAATGCCTATTATAATTGGAGGATTTGGAAATTGATTAGTTCCCTTAATATTAGGGGCTCCTGATATAGCGTTTCCTCGTTTAAATAATATAAGATTTTGACTATTACCTCCCTCTATTATATTAATTCTAATATCGTCATTAGTAGAAAGAGGTGCGGGAACAGGTTGAACAGTGTACCCTCCATTA…
	JF950450	---------------------------------------------------------------------------------GGAATAGTNGGAAGAGGTTTNAGAGCTTTAATTCGAGTTGAGCTTAGGCAACCAGGGGGTTTACTTGGAAATGATCAATTGTATAATGTTATTGTAACAGCTCATGCTTTTATGATAATTTTTTTTATGGTAATACCTGTTATAATTGGAGGGTTTGGTAACTGGTTAGTACCTCTTATACTAGGTGCCCCAGATATAGCTTTCCCTCGTTTAAATAATATAAGATTTTGGTTATTACCACCTGCAATTTTATTATTACTTATATCTTCAATAGTTGAAAGGGGTGCTGGAACAGGTTGAACAGTTTACCCACCTTTA…
	OQ323350	--------------------------------------------------TACTTTATATTTGATATTTGGTTTGTGGGCAGGAATGTTAGGAAGAGGGTTGAGAAGGTTGATTCGTGCTGAGCTTAGTCAGACGGGGAGGTTGACTGGTAATGACCAGCTTTATAATGTAATTGTTACTGCTCATGCATTTGTTATGATTTTTTTTATGGTTATGCCCGTTATGATTGGTGGGTTTGGTAATTGATTGGTTCCTTTAATGTTGGGGGCGCCTGATATAGCTTTTCCTCGTTTAAATAATATGAGGTTTTGATTGTTACCTCCTGCGTTGGGCTTGTTAGTTCTTTCGTCATTAGTTGAAAATGGGGCAGGTACAGGATGGACTGTTTACCCTCCTCTA…
	HM425582	---------------------------------------------------------TATTTTCTATTTGGGCTTTGAGCGGGAATAGTTGGTAGAGGTTTGAGAGCCTTAATTCGAGTAGAACTAAGACAACCCGGAAGATTACTAGGCAACGATCAACTATATAATGTAATTGTCACAGCACATGCTTTTTTAATAATTTTCTTTATAGTTATACCAGTAATAATTGGAGGATTTGGAAACTGATTAATTCCTTTAATACTAGGAGCCCCTGACATAGCTTTCCCACGACTTAACAACATAAGATTTTGACTTCTACCTCCTGCTATTACCTTACTTTTAATATCTTCACTAGTTGAAAGAGGAGCTGGAACTGGTTGAACTGTTTACCCTCCTCTA…
	OR632407	------------------------------------------------------------------------------------ATGTTAGGTAGGGGTTTAAGGAGTTTGATTCGGGCTGAGCTCAGTCAAACGGGGAGGTTGTTGGGTAATGATCAACTTTATAATGTAGTTGTTACTGCCCATGCTTTTGTTATAATTTTCTTTTTTGTTATGCCAGTTATAATTGGGGGTTTTGGAAATTGGTTAGTTCCTTTGATGTTGGGGGCTCCTGATATGGCTTTTCCTCGTTTGAATAATATAAGTTTTTGGTTATTACCTCCTGCCCTTAGTTTGTTGTTGTTTTCTTCTTTAGTTGAAAGAGGTGCTGGAACGGGGTGAACTGTGTATCCCCCTCTT…
	JF950434	---------------------------------------------------------------------------------------------AGAGGTTTGAGAGCTTTAATTCGAGTAGAGTTAAGTCAGCCTGGAGGTTTGATAGGTAATGACCAATTATATAATGTTATTGTAACCGCCCATGCTTTTATAATAATCTTTTTTATAGTAATACCGGTAATAATTGGGGGATTTGGTAATTGATTGGTTCCATTAATACTAGGTTTGCCTGATATAGCTTTTCCTCGTTTAAATAATATAAGGTTTTGATTGCTTCCTCCAGCCCTTTCTCTTTTGATGATATCTTCGTTGGTAGAGAGTGGGGCTGGGACTGGGTGAACTGTTTATCCTCCTTTA…
	MK359644	--------------------------------------------------AACTTTATACTTTCTTTTCGGACTTTGAGCTGGTATAATTGGTAGAGGTTTAAGGGCCTTAATTCGAGTTGAATTAAGACAACCCGGAGGTTTACTTGGAAATGACCAATTATATAATGTTATTGTAACAGCCCACGCATTCTTAATAATTTTCTTTATAGTAATACCAATTATAATTGGAGGATTTGGTAATTGGTTAGTACCTTTAATATTAGGTGCACCCGATATAGCATTCCCTCGACTAAATAATATAAGATTTTGACTTCTCCCTCCAGCAATTTCCTTACTATTAATATCATCCATAGTAGAAAGGGGAGCAGGAACAGGGTGAACTGTTTACCCTCCTCTA…
	JF950428	------------------------------------------------------------------------------------------------------AGGGCTTTGATTCGGGTTGAGCTTAGTCAACCCGGAGGGTTGATAGGGAATGACCAGTTGTATAATGTGATTGTTACTGCGCATGCTTTTTTGATGATTTTTTTTATAGTTATGCCTATTATGATTGGTGGTTTTGGTAATTGGTTAGTTCCTCTTATGTTGGGGGCTCCGGATATGGCTTTTCCGCGCTTAAATAATATGAGATTTTGGTTGTTGCCTCCTTCTTTGTCTCTGTTGTTGGTTTCTTCTTTAGTGGAAAGGGGGGCTGGTACGGGTTGAACCGTGTATCCACCTCTT…
	FJ196090	---------------------------------------------------ACTCTTTACTTCTTGTTTGGTTTATGGGCTGGTATAATTGGTAGTGGTTTGAGGGCCTTAATTCGTGTTGAATTAAGGCAATCTGGTGGTTTACTAGGTAATGATCAGCTTTATAATGTTATTGTTACAGCTCATGCTTTTTTGATGATTTTTTTTATGGTTATGCCTATTATAATTGGTGGTTTTGGTAATTGGTTGATTCCTTTAATATTAGGTGTTCCTGATATGGCTTTTCCTCGTTTGAATAATATAAGCTTTTGGTTGCTTCCTCCGGCTCTTATTTTGTTGTTGATATCTTCGATGGTAGAAAGGGGGGCAGGTACTGGTTGGACTGTTTACCCCCCTCTC…
	JF950429	---------------------------------------------------------------------------------GGAATAGTNGGAAGAGGTTTNAGTGCTTTGATTCGGGTAGAGTTAAGTCAACCAGGAGGTTTGTTGGGTAATGATCAATTGTATAATGTTATTGTTACTGCTCATGCATTTTTGATAATTTTTTTTATGGTTATGCCTATTATGATTGGTGGTTTTGGTAATTGGTTAGTACCTTTGATGTTGGGAGCACCTGATATAGCATTTCCACGTCTTAATAATATAAGATTTTGATTATTATTGCCTGCTATTACTTTATTGTTATTATCTTCTATAGTAGAGAGAGGGGCGGGTACTGGTTGAACTGTATATCCGCCGCTA…
	JF950440	------------------------------------------------------------------------------GCTGGAATAATTGGAAGAGGTCTAAGAGCCTTAATTCGTGTAGAATTAAGACAACCTGGAGGTTTAATGGGTAATGACCAACTCTATAATGTTATTGTAACTGCTCATGCTTTTATAATAATTTTTTTTATAGTTATACCAATTATAATTGGGGGATTTGGAAATTGACTAGTTCCCCTTATACTAGGTGCTCCCGATATAGCATTCCCTCGTCTAAATAATATAAGATTTTGATTACTCCCACCTGCCATTTGTTTACTGCTTATATCCTCTATAGTTGAAAGTGGGGCTGGTACGGGGTGAACTGTTTATCCTCCTTTA…
	MG977085	---------------------------------------------ATTGGCACTTTATATTTTATATTTGGACTATGAGCAGGAATATTAGGAAGAGGACTTAGAGCTTTAATTCGAGTAGAACTTAGGCAACCCGGAGGACTAATAGGGAATGATCAATTATATAACGTCATTGTTACAGCACATGCATTTATAATAATTTTTTTTATAGTTATACCTATCATAATTGGTGGATTTGGAAATTGATTAGTACCTTTAATATTAGGAGCTCCTGATATAGCCTTCCCTCGATTAAACAATATAAGATTTTGACTTTTACCACCTGCTATTTATTTATTATTAATATCATCTCTTGTAGAAAGAGGAGCTGGAACAGGTTGAACAGTTTACCCTCCTCTA…
	JF950410	---------------------------------------------------------------------------------------------AGAGGTTTAAGAGCCTTAATTCGAGTGGAGCTTAGACAACCTGGCAGGTTAATAGGAAATGATCAATTATATAATGTTATTGTAACAGCTCATGCTTTTATAATAATTTTTTTCATAGTAATACCAATTATAATTGGAGGCTTTGGAAATTGATTAGTCCCATTAATACTAGGAGCTCCAGATATAGCATTTCCTCGACTAAATAATATAAGATTTTGATTACTACCCCCCGCAATCATTTTACTCTTATTATCATCACTAGTTGAAAATGGAGCAGGAACTGGGTGAACAGTTTATCCTCCTCTA…
	JF950411	---------------------------------------------------------------------------------------------AGAGGTTTAAGAGCTTTAATTCGAGTAGAACTTAGACAGCCTGGAAGATTAATAGGAAATGATCAATTATACAATGTTATTGTAACAGCTCACGCTTTTATAATAATCTTCTTTATAGTAATACCTATTATAATTGGAGGATTTGGAAATTGATTAGTACCTTTAATATTAGGAGCCCCTGATATAGCATTCCCTCGACTAAATAATATAAGATTTTGATTATTACCCCCCGCAATTATCTTACTTTTATTATCATCATTAGTTGAAAATGGAGCAGGAACTGGATGAACTGTCTATCCACCTTTA…
	MH242695	--------------------------------------------------GACTTTGTATTTTTTGTTTGGGTTGTGGGCGGGGATGGTTGGGAGAGGGTTGAGTGCTTTGATTCGGGTGGAGTTGGGGCAGCCGGGGGGGTTGATAGGTAATGATCAGCTTTATAATGTGATTGTTACGGCGCATGCTTTTGTGATAATTTTTTTTATAGTGATGCCGGTAATGATTGGGGGTTTTGGGAATTGGTTGGTGCCTTTAATATTGGGAGTTCCTGATATGGCTTTTCCTCGATTAAATAATATAAGTTTTTGGTTGTTACCTCCGGCTTTGAGGTTGTTGTTATTGTCTTCTTTAGTAGAGAGTGGTGCAGGGACTGGTTGGACAGTTTATCCCCCTTTG…
	JF950431	------------------------------------------------------------------------------GCAGGGATAGTGGGAAGAGGACTGAGGGCATTAATTCGGGTAGAATTAAGGCAGCCCGGAGGTTTATTAGGTAATGACCAACTTTATAATGTAATTGTTACTGCCCATGCTTTTCTTATGATTTTTTTTATAGTAATACCAATTATAATTGGTGGTTTTGGTAATTGATTAGTTCCCTTAATATTAGGTGTGCCAGATATGGCTTTTCCACGTTTAAATAATATAAGGTTTTGGTTGTTGCCTCCTGCTTTAAGGCTATTGTTGTTTTCTTCTATAGTGGAAAGGGGTGCTGGAACTGGGTGGACGGTTTACCCTCCGCTT…
	MZ580683	--------------------------------------------------GACTTTGTATTTTTTATTTGGTTTGTGAGCTGGAATGGTAGGAAGAGGTTTAAGTGCTCTAATTCGAGTGGAGTTGAGACAACCTGGAGGGTTGTTAGGAAATGATCAACTATATAATGTGATTGTTACTGCCCACGCTTTTTTGATGATTTTTTTTATAGTTATACCTATTATAATCGGTGGTTTTGGTAATTGATTAGTTCCTTTAATGTTAGGGGTGCCTGATATAGCTTTTCCTCGTTTGAATAATATAAGGTTTTGGCTTTTACCTCCTGCTTTATCTTTATTATTAATATCTTCTTTGGTTGAAAGTGGTGCGGGGACGGGTTGAACGGTTTACCCCCCTTTG…
	FJ196098	---------------------------------------------------ACTTTATATTTTTTATTTGGTTTATGGTCTGGAATAATCGGTAGAGGATTAAGAGCTTTAATTCGAGTAGAATTAAGTCAACCCGGTGGTTTAATGGGTAATGACCAATTATATAATGTAATTGTAACAGCTCATGCTTTTTTAATGATTTTTTTTATAGTTATACCCATTATAATTGGAGGTTTTGGTAATTGATTAGTTCCCTTAATACTAGGTGCTCCAGACATAGCTTTCCCTCGTTTAAATAATATAAGTTTTTGATTATTACCCCCTGCTTTATCATTACTTTTATTATCTTCTTTAGTTGAAAGAGGTGCAGGAACTGGGTGAACTGTATATCCCCCTTTA…
	JF950423	---------------------------------------------------------------------------------GGAATAGTNGGAAGAGGTTTAAGGGCGTTAATTCGAGTTGAACTAAGACAACCAGGCAGGTTATTGGGAAATGACCATTTATATAATGTAATTGTTACAGCTCATGCATTTTTGATGATTTTTTTTATAGTCATACCTATTATAATTGGTGGATTTGGTAATTGGTTAGTACCTTTGATATTAGGGGCTCCTGATATAGCTTTTCCTCGGTTAAATAATATAAGATTTTGGCTTCTTCCTCCGGCTTTAGGGTTACTTTTAATTTCTTCGGTAGTAGAAAGAGGGGCAGGTACGGGATGAACTGTTTATCCTCCTCTT…
	JF950427	---------------------------------------------------------------------------------------------AGAGGTTTTAGGGCTTTAATTCGTGTAGAATTGGGTCAGCCNGGAGGTTTAATGGGTAATGATCAGTTGTATAATGTAATTGTTACTGCTCATGCATTTTTAATAATTTTTTTTATGGTTATGCCTATTATAATTGGAGGGTTTGGTAATTGGCTTGTTCCTTTGATATTAGGTGCTCCTGATATAGCTTTTCCTCGGTTGAACAACATAAGGTTTTGGCTTTTACCTCCTGCTTTGTGTTTATTATTGATGTCTTCTTTGGTTGAAAGAGGGGCCGGAACGGGTTGAACTGTTTATCCTCCTCTT…
	MH242938	--------------------------------------------------GACTTTGTATTTTTTGTTTGGTCTTTGATCTGGTATAATTGGAAGAGGATTAAGGGCTTTAATTCGGGTAGAGTTAAGTCAACCCGGTGGTTTAATGGGTAATGATCAGCTATATAATGTTATTGTTACTGCTCATGCTTTTTTGATAATTTTTTTTATAGTTATGCCTATTATAATTGGAGGGTTTGGGAATTGGTTAGTTCCGTTGATGTTAGGTGCTCCTGATATAGCTTTTCCCCGGTTAAATAATATGAGATTTTGGTTGCTTCCCCCAGCTTTATCTTTGTTGTTACTTTCTTCTTTAGTGGAAAGAGGAGCTGGAACTGGGTGGACGGTTTATCCTCCGTTG…
	MZ580686	--------------------------------------------------CACTTTGTATTTTTTATTTGGTCTTTGAGCTGGAATAATTGGGAGGGGTTTAAGGGCTTTAATTCGGGTTGAATTGAGTCAGCCCGGTGGTTTAATAGGAAACGATCAGCTATATAATGTTATCGTTACGGCTCATGCTTTTTTAATAATTTTTTTTATAGTGATACCTATTATAATTGGGGGATTTGGAAACTGACTAGTCCCTTTAATACTAGGGGCGCCTGATATGGCTTTTCCTCGTTTGAACAACATAAGATTTTGATTGTTGCCTCCGGCTCTTTCTTTATTATTATTGTCGTCTTTAGTAGAAAGAGGTGCTGGTACAGGTTGAACGGTGTATCCTCCTTTA…
	MH243009	--------------------------------------------------GACTTTGTATTTTTTGTTTGGGCTTTGGTCTGGAATAATTGGAAGGGGTTTAAGTGCTCTAATTCGGGTTGAATTAAGGCAACCGGGGGGTTTAATAGGGAATGATCAATTATATAATGTAATTGTTACTGCTCATGCTTTTTTAATAATTTTTTTTATAGTTATGCCTGTTATAATTGGGGGGTTTGGTAACTGGTTAGTTCCATTAATATTAGGGGCTCCTGATATAGCATTTCCTCGACTTAATAATATAAGATTTTGACTTTTACCTCCAGCTCTTTCTTTATTATTGTTATCTTCACTGGTTGAAAGGGGTGCTGGTACAGGTTGAACGGTTTATCCACCTCTA…
	MZ580753	--------------------------------------------------TACTTTGTATTTTTTGTTTGGTCTTTGGTCTGGAATGATTGGAAGAGGACTAAGTGCGTTGATTCGGGTTGAATTAAGTCAGCCAGGAGGTTTAATAGGAAATGATCAATTGTATAATGTTATTGTTACTGCCCATGCTTTTTTAATAATTTTTTTTATGGTTATGCCTGTTATAATTGGTGGGTTTGGTAATTGGTTGGTTCCGTTAATATTAGGTGCTCCTGATATAGCGTTTCCTCGTCTTAATAATATAAGGTTTTGACTTTTACCTCCTGCTCTTTCTTTGTTGTTGTTATCTTCACTGGTAGAGAGGGGTGCTGGTACGGGTTGAACGGTGTACCCTCCTTTG…
	JN680970	---------------------------TCAACAAATCATAAAGATATTGGAACTTTATATTTTATACTCAGAATTTGAAGAGCTTTTTTAGGGAGATCGTTATCATTTTTAATTCGATTAGAATTAAGGCGACCAGGAGTTGTTTTTGGAGACACTC---TATATAACGTAATAGTTACAAGTCATGGATTTATTATAATTTTTTTTATAGTTATACCAGCTATAATTGGTGGATTTGGAAATTGACTTTTACCAATTAGTTTAGGGACGCCAGATATGGCTTTTCCACGTTTAAATAATATAAGATTTTGGTTATTACCCCCATCACTAAGCTTCTTGCTAGTATCAAGGTTTATTGAAAGAGGTACGGGAACAGGGTGAACTTTATATCCTCCCTTA…
	MH242714	--------------------------------------------------AACTCTCTACTTCTGTTTTGCTATTTGAGCTGCTTTTATTGGCGCTTTTATATCTTTTATTATTCGTAGAGAATTAAGAACCCCAGGATCAGTTCTAGAAGACGATCACCTTTATAATGTAATTGTAACTTCTCATGCATTCGTAATAATTTTTTTCTTTGTTATACCAATCCTAATTGGAGGTTTCGGTAATTGACTAGTACCAATTATACTAAAAACACCAGATATAGCATTTCCACGTCTAAATAACTTAAGATTGTGATTACTTCCTCCTTCCCTAATAATATTATCCGGATCTGTAATTGTTGAAATAGGAGCAGGAACAGGATGAACACTTTACCCTCCACTT…
	FJ196103	---------------------------------------------------ACACAATATTTTATCCTTGGAATTTGAGCAGGCTTGGTTGGTACGAGTATATCTATTCTTATTCGTACAGAACTAAGGCAACCAGGATCCTTTATAGGAAACGATCAAATTTATAATATGATTGTGACAAGTCATGCTTATGTAATAATTTTTTTTTTCGTAATGCCTTTATTAATTGGAGGGTTTGGCAATTGATTGATTCCACTCATACTTCAAACCCCAGATATGGGCTTTCCACGACTTAATAATATAAGTCTGTGACTTCTTCCACCAGCTCTATTGTTAATGATTGTCTCTTCAATTGTAGACACAGGAACTGGAACAGGATGAACTTTATACCCACCATTA…
	FJ196091	---------------------------------------------------ACCTTGTATTTTTTATTTGCCATTTGAGCAGGTTTAATCGGAAGAGCTATGTCTTTTATTATCCGTAGAGAATTAAGACAACCAGGCTCGTTCCTTTCAGATGACCAACTTTATAATGTTATTGTAACAAGCCATGCGTTTGTTATAATTTTTTTCTTTGTAATACCCATAATAATTGGTGGCTTCGGAAACTGACTAATTCCTTTAATAATAAAATCTCCAGATATAGCATTTCCACGACTGAACAATATAAGATTTTGGTTATTACCCCCAGCATTATTATTCCTTACAACCTCGTCAATTGTAGACAATGGTGCAGGTACTGGGTGAACCGTTTATCCACCACTA…
	KF714793	-----------------------------------------AGATATTGGAACTCTCTATTTTATTTTAGGTATTTGATCAGGTCTAATAGGAAGATCTCTGTCCTTTATTATCCGAACAGAACTAAGACAACCCGGCTCATTCTTAGGAGATGACCAATTATATAATGTCGTAGTAACAAGACATGCACTAATTATAATTTTCTTTTTCGTTATACCAGTAATAATTGGTGGGTTCGGAAACTGACTAATTCCAATTATATTAAGAACACCTGATATAGCATTCCCGCGAATAAACAATATAAGATTCTGACTCTTACCCCCATCATTAGCACTCCTATTAGCCTCATCAATAGTAGAATCAGGAGCTGGAACAGGGTGGACACTGTACCCTCCATTA…
	OQ322690	--------------------------------------------------AACACTTTACTTTATTTTTGGGATTTGATCAGGACTTATTGGTGCATCTCTATCTATTATTATTCGAACAGAACTTAGACAACCCGGATCTTTTTTAGGGGACGATAATTTATATAATGTAATTGTAACAAGACATGCATTTATTATAATTTTCTTTTTTGTTATACCCTTTATAATTGGAGGATTTGGAAATTGACTTATTCCTCTAATATTAAAAGCTCCAGATATAGCTTTCCCTCGTATAAACAATATAAGATTTTGATTATTACCACCAGCTTTGATTCTTTTATTAAGGTCTTCAATTGTAGATACAGGCTCTGGAACTGGGTGAACAGTTTACCCTCCTCTT…
	JN680962	---------------------------AGAACCAACCATAAAGATATTGGTTCTCTTTATTTTATTTTTGGAATTTGGTCTGGCTTAATAGGCAGATCTTTTTCTTTTTTAATTCGACTTGAACTTTCTCAACCTGGATCTTTTTTGGAAGACGAACAACTTTATAATAGCATTATTACTAGCCATGGATTAGTTATAATTTTTTTTTTCGTCATACCTATTATAATCGGTGGATTTGGCAATTGATTAATTCCTTTGCTATTGAGTTCTCCAGATATAAGTTATCCCCGTATAAATAATTTAAGATTTTGATTGCTTTTACCAGCTATAATATTATTAATAGTCTCCTTTCTCATTGAAGGAGGAAGAGGGACTGGTTGAACTTTGTATCCTCCTCTT…
	FJ196104	---------------------------------------------------ACTTTATATTTTCTACTTGGTATTTGATCTGGTTTAGTGGGGAGATCCCTTTCTTTTATTATTCGAACAGAATTAAGACAGCCCGGTTCTTTTTTAGGTGATGATCAATTGTATAATGTTATTGTAACTAGGCATGCATTTATTATAATTTTCTTTTTTGTAATACCTTTAATAATTGGTGGGTTTGGTAATTGATTAATCCCTATAATATTAAAAGCTCCTGATATGGCTTTTCCTCGTATAAATAATATAAGTTTTTGGCTTTTACCTCCGGCGCTTAGATTGCTATTATGTTCTTCCATAGTTGAATCGGGAGCAGGTACAGGGTGAACTATGTATCCCCCTTTA…
	MH243014	--------------------------------------------------AACTATTTATTTTATTTTTGGTATTTGGTCTGGATTATTAGGGAGATCTTTATCCTTTTTAATTCGTCTTGAACTTTCTCAACCAGGTTCGTTTTTAAAGGATGAACAATTGTATAATTGTATTGTTACAGGACACGGATTAATTATGATTTTTTTCTTTGTTATACCGGTAATAATCGGTGGTTTTGGTAACTGATTAATGCCTTTAATGTTAAGGTCCCCAGATATGGCGTTTCCTCGTATGAACAACATAAGGTTTTGATTGTTGCCTCCTTCGTTAATGTTGTTGTTAAATTCATTTTTGGTAGAATCAGGAAGAGGGACAGGGTGAACAATATATCCTCCTTTG…
	MW278571	--------------------------------------------------TACATTATATTTCATTTTTGGTATTTGATCTGGTTTATTAGGAAGATCATTTTCTTTTTTAATTCGTACTGAACTTTCCCAGCCTGGCTCATTTTTAGGTAATGATCAATTATATAATACAATTGTAACAAGTCATGGTTTTATTATAATTTTCTTTTTTGTTATACCTATTATAATTGGGGGTTTTGGTAATTGATTAATTCCTTTAATATTAAGAGCTCCTGATATAGCTTTTCCTCGAATAAATAATATAAGATTTTGACTTTTACCTCCTTCTTTATTATTACTTTTAACATCTTCTTTAATTGAATCAGGGACAGGTACTGGTTGAACTCTTTACCCCCCACTT…
	MH242797	--------------------------------------------------AACTTTATATTTTATTTTTGGTATTTGATCTGGTTTATTAGGAAGTTCTTTTTCTTTCTTAATTCGAACTGAATTATCTCAACCTGGTACATTTTTAAATAATGAACAGCTTTATAACACTATTGTTACAAGGCATGGTTTTGTAATAATTTTTTTTTTTGTAATACCAGTTATAATTGGTGGGTTTGGAAATTGACTTGTTCCATTAATACTAAGAGCTCCTGATATAGCTTTTCCTCGAATAAATAATTTGAGTCTTTTAATACTTCCTCCTTCGTTATTATTATTAATTTTTTCATCTATAGTGGAATCTGGTACTGGTAGAGGTTGAACTTTATATCCTCCTTTA…
	MH242759	--------------------------------------------------TAGAATCTATTTTATTTTTGGGATTTGATCTGGGTTACTAGGAAGGTCTCTATCTTTTTTAATCCGATTAGAATTATCCCAACCTGGGTCTTTTTTAAAAGATGAGCAATTATATAATTGTATTGTAACAGGACATGGTCTTATTATAATTTTTTTTTTTGTTATACCAGTTATAATTGGTGGTTTTGGGAACTGATTAATACCTTTAATACTAAGCTCTCCTGATATAGCTTTCCCACGTATGAATAATATAAGATTTTGATTATTACCTCCTTCACTTCTTCTATTATTAAGATCCTTTTTAGTAGAGTCGGGGAGAGGGACCGGGTGAACTATGTACCCTCCCCTG…
	EU563937	---------ATGAGTCGTTGGGTCACGAGAACTAACCATAAGGATATTGGAACTATTTATTTTATTTTTGGAATATGGGCAGGTTTATTAGGAAGGGCTCTTTCTTATTGAATTCGAGTAGAACTTTCTCAGCCTGGATCTTTATTAAAAGACGAACAGTTATATAACTGTATTGTTACAGGTCATGGGTTAATTATAATTTTCTTTTTTGTTATACCAGTTATAATTGGAGGGTTTGGAAATTGATTAATCCCATTAATGTTAAAAACTCCCGATATAGCCTTTCCTCGGATAAATAATATAAGGTTTTGATTATTACCTCCTTCATTAACTTTATTATTATGTTCATTTTTAGTTGAATCTGGAAGAGGTACAGGGTGAACTATATATCCTCCTTTA…
	FJ196093	---------------------------------------------------TTATTATACTTTATGTTTGGTATTTGAAGTGGTATTGTTGGTACTTCTTTTTCTTCTTTAATTCGATTAGAATTATCATGACCTGGATCATGATTTATAACAGATCAGATTTATAATTCTGTTGTAACTTCACATGCTTTAACTATAATTTTCTTTTTTGTTATGCCATTAATAATTGGTGGGTTTGGTAATTTTTTAGTACCTATATTTATAAAAATACCTGATATAGTTTTTCCACGATTAAATAATATAAGTTATTGATTAGTCTTTCCAAGGTTAACATTACTACTTTTTTCTATAATTACTGAAGGTGGAGCAGGAACAGGATGAACCCTCTATCCTCCTTTA…
	MW284813	--------------------------------------------------AACTATTTATTTACTATTCGGAGTGTGGAGAGGTCTTTTAGGTACATCAATATCGGGATTAATTCGAGTTGAATTAAGCTCCCCTGGATCTTTTTTAATAAATGATCAACTTTACAATAGAATCGTAACAGGTCATGCCATAGTTATAATTTTTATATTTGTGATACCTGTCATGATTGGGGGATTTGGTAATTGACTAGTACCCTTAAAATTAGGCACACCAGATATGCTTTTCCCACGATTAAATAATTTAAGATTTTGACTATTAATACCATCAATAGTATTATTAGTTTTTTCTTTAATTGTTGAGGGGGGATGTGGGACAGGATGAACGCTTTATCCACCTTTA…
	MW284790	--------------------------------------------------AACTATTTATTTATTATTTGGAGTTTGAAGAGGCCTTCTAGGAACTTCTATATCAGGTTTAATTCGAGTTGAATTAAGATCTCCTGGATCTTTCTTAATAAACGATCAACTTTATAACAGAATTGTTACAGGTCATGCTATAGTTATAATTTTTATATTTGTTATACCCGTAATAATTGGAGCGTTTGGAAACTGATTAATTCCCCTTAAGTTAGGAATACCAGATATACTTTTTCCACGATTAAATAATTTAAGGTTTTGGTTATTAATACCCTCAATAATTTTATTAATTTTTTCTTTAATCGTTGAAGCTGGATGTGGAACTGGATGAACTTTATACCCTCCTTTA…
	MW284805	--------------------------------------------------AACCATTTATTTGTTGTTTGGTGTGTGGAGAGGTCTTTTAGGGACCTCAATATCAGGTCTCATCCGAGTTGAATTGAGATCTCCTGGATCATTTTTAATAAATGACCAACTTTATAATAGAATTGTTACAGGACATGCAATAGTTATAATTTTTATATTTGTTATACCTGTGATAATTGGGGGATTTGGAAATTGATTAATTCCTTTAAAACTTGGTATACCAGATATACTTTTCCCACGATTAAATAATTTAAGATTTTGATTATTAATACCTTCAATAGGATTGTTAGTTTTTTCTTTAATTGTTGAATCTGGGTGTGGCACAGGGTGGACTCTTTATCCTCCTTTA…
	MW284801	--------------------------------------------------AACCATTTATTTACTATTTGGTGTATGAAGAGGTCTTTTAGGGACTTCTATATCAGGACTCATTCGAGTTGAATTAAGATCGCCTGGATCTTTTTTAATAAATGATCAACTTTATAATAGAATTGTTACAGGACATGCAATAGTTATAATTTTTATATTTGTTATACCTGTAATAATTGGAGGGTTTGGAAATTGATTAATTCCTTTAAAATTAGGTATACCAGATATACTTTTTCCGCGATTAAATAATTTAAGATTTTGATTATTAATACCTTCAATAGGATTATTAGTTTTTTCTTTGATTGTTGAATCTGGGTGTGGAACAGGATGAACTCTTTATCCACCTTTA…
;
end;
