# Supplementary material for: A novel taxonomic database for eukaryotic mitochondrial cytochrome oxidase subunit I gene (eKOI), with a focus on protists diversity
Source: Database (Oxford). 2025 Sep 24;2025:baaf057. doi: 10.1093/database/baaf057 (PMC12462617; doi:10.1093/database/baaf057)
Supplement: baaf057_Supplemental_File [file baaf057_supplemental_file.zip › 2_alignment_eKOI/cephalochordata.nex]

#NEXUS
begin data;
	dimensions ntax=12 nchar=1545;
	format datatype=dna missing=? gap=-;
	matrix
	MW701374	------------------------------------------------------------------------------------------------------------------------------------------------------------------------------------------------------------------------------------------------------------------------------------------------------------------------------------------------------------------------------------------------------------------------------------------------------------------------------------------------------------------------CATAATATGCGTGCTAGCATTGAATGGAATCGCGTGCCTCTATTTGTGTGATCAATTTGGGTAACTGCTTATCTATTACTTTTGTCTTTACCTGTTTTGGCGGGAGCCATTACCATATTGTTAACAGATCGTAATATTAATACTACCTTTTTTGATCCCTCAGGTGGTGGGGACCCTATTCTGTATGAGCACTTGTTTTGATTCTTTGGGCATCCGGAAGTATACATCTTGATCTTACCTGGGTTCGGCATTATTTCTCATATTATCATTCATTACGCAGGGAAGTTGCGTTCTTTTGGTTACTTAGGAATAACTTGGGCTATATTTACTATTGGTTTGCTTGGTTTCTGGGTTTGGGCTCATCACATATTCACTGTAGGAATAGATGTAGATACACGGAGTTATTTCACTGCCGCTACCATGGTAATTGCAGTTCCAACAGGTATCAAGGTATTTAGTTGATTGGCTACACTGTCAGGGTCTAAGCAGCTTAAGTGGGAAACACCTCTATTGTGAGCCCTAGGTTTTATTTTCTTGTTTACAGTAGGGGGATTAACTGGTATTGTTTTAGCTAATTCATCTTTAGATATTGTTCTTCATGATACTTATTATGTTGTAGCA------------------------------------------------------------------------------------------------------------------------------------------------------------------------------------------------------------------------------------------------------------------------------------------------------------------------------------------------------------------------------------------------------------------------------------
	KP136638	---------------------------------------------------------------------GCTTGGGCGGCTATGGTCGGGACTGCTATAAGCCTATTAATTCGAGCTGAACTATCTCAGCCGGGAGCGTTACTGGGGGATGATCATTTGTACAATGTAATTGTCACGGCTCATGCATTTGTAATAATTTTCTTTATAGTAATACCAATCATGATTGGTGGATTTGGTAATTGGCTTGTCCCTATAATAATTGGGGCTCCAGATATAGCGTTTCCTCGCATAAATAACATGAGTTTCTGAATGTTACCTCCGTCTTTTTCTCTCCTGTTGGCTTCTTCTGCTGTGGAAGCTGGAGTGGGGACGGGATGAACTGTTTATCCTCCACTGTCAAGAAACATTGCGCATGCAGGGGCATCTGTCGATCTAGCTATTTTTTCTCTACATTTAGCAGGTGTGTCGTCAATCTTAGGTGCTATCAATTTTATCACAACTATTCATAATATGCGTGCTAGCATTGAATGGAATCGCGTGCCTCTATTTGTGTGATCAATTTGGGTGACTGCTTACTTATTACTTTTGTCCTTACCCGTTTTGGCGGGAGCCATTACTATATTGTTAACAGATCGTAATATTAATACTACTTTTTTTGATCCCTCAGGTGGTGGGGACCCTATCCTGTATGAGCATTTGTTTTGATTTTTTGGTC--------------------------------------------------------------------------------------------------------------------------------------------------------------------------------------------------------------------------------------------------------------------------------------------------------------------------------------------------------------------------------------------------------------------------------------------------------------------------------------------------------------------------------------------------------------------------------------------------------------------------------------------------------------------------------------------------------------------------------------------------------------------------------------------------------------------------------------------------------------
	MH235814	-----------------------------------------------AACTTTATATTTTATTTTTGGTGCTTGAGCTGCTATGGTGGGGACTGCTATAAGTTTGTTAATTCGAGCAGAACTGTCTCAGCCCGGTGCGCTCTTAGGTGATGATCACTTATATAATGTAATCGTAACAGCGCATGCGTTTGTTATAATTTTCTTTATAGTTATGCCAATTATAATTGGGGGATTTGGGAACTGGTTAGTACCTATAATAATTGGGGCGCCAGATATAGCTTTCCCTCGTATAAACAATATGAGTTTTTGAATGCTACCGCCGTCATTTTCTTTATTGCTGGCATCTTCTGCTGTTGAGGCTGGGGTTGGTACGGGCTGGACAGTTTATCCTCCTCTATCTAGTAACATCGCTCATGCGGGGGCATCTGTTGATTTGGCCATTTTCTCTCTACACTTGGCTGGTGTATCATCTATTTTAGGGGCAATCAATTTTATTACAACAATTCATAATATGCGTGCTAGCATTGAGTGAAATCGGGTGCCGTTGTTTGTTTGGTCTATTTGAGTTACTGCTTACCTATTATTATTGTCTCTGCCAGTGTTAGCTGGTGCAATCACTATGTTGCTTACTGATCGGAATATTAACACTACATTCTTCGACCCTTCTGGTGGAGGAGATCCAATTTTGTATGAGCATTTATTT---------------------------------------------------------------------------------------------------------------------------------------------------------------------------------------------------------------------------------------------------------------------------------------------------------------------------------------------------------------------------------------------------------------------------------------------------------------------------------------------------------------------------------------------------------------------------------------------------------------------------------------------------------------------------------------------------------------------------------------------------------------------------------------------------------------------------------------------------------------------------
	HQ700939	ATGTACGCTACTCGGTGGTTATTTTCTACTAATCATAAAGATATTGGAACTTTGTACTTTATTTTTGGTGCTTGGGCTGCTATAGTTGGAACAGCTATGAGCTTATTGATTCGGGCAGAACTTTCGCAGCCAGGTGCACTTTTGGGTGATGATCATTTGTATAATGTAATTGTTACAGCGCATGCATTTGTAATAATTTTTTTTATAGTAATGCCTGTTATGATTGGGGGGTTTGGAAATTGGTTGGTGCCTATAATAATTGGGGCTCCAGATATAGCTTTTCCTCGTATAAATAATATAAGTTTTTGAATATTACCACCGTCTTTTTCTTTACTGTTGGCTTCATCTGCTGTTGAGGCAGGGGTAGGAACAGGATGAACTGTCTATCCCCCCTTATCAAGTAATATTGCTCATGCAGGGGCGTCAGTAGATTTGGCTATTTTTTCTTTGCATTTGGCAGGGGTATCATCAATTTTGGGGGCAATCAATTTTATTACGACGATCCATAATATGCGTGCTAGAATTGAGTGGAATCGTGTCCCATTGTTTGTATGATCTATTTGGGTGACTGCTTATTTACTACTTTTATCTTTACCTGTTCTTGCTGGGGCAATTACTATGCTATTAACAGATCGTAATATTAATACGACTTTTTTTGACCCTTCTGGTGGTGGTGATCCAATTTTATATGAGCATCTATTCTGATTTTTTGGTCATCCTGAGGTATATATTTTGATTTTGCCTGGGTTTGGTATAATTTCTCATATTATCATTCATTATGCAGGGAAGTTACGGTCATTTGGTTATTTAGGAATGACGTGAGCAATATTCACAATTGGTTTATTAGGGTTTTGAGTTTGAGCACATCATATATTTACTGTAGGGATAGATGTGGATACTCGTAGCTATTTTACAGCTGCTACGATAGTAATTGCTGTACCAACAGGAATTAAAGTGTTTAGTTGGTTAGCTACACTAGCTGGGTCAAAACAGTTAAAATGAGAAACGCCGTTGCTTTGGGCATTAGGGTTTATCTTTCTTTTCACGGTGGGAGGGTTAACAGGAATTGTTTTAGCTAATTCTTCGTTGGACATTGTTCTTCATGACACTTATTATGTTGTTGCTCATTTTCATTATGTTTTATCGATAGGGGCAGTATTTTCTATTTTGGGGGGATTTACATATTGGTTTCCTTTATTTACGGGATTTACTTTACAGGAAGCCTGAACTAAAATTCAATTTTTTGTTATGTTCACGGGGGTAAATTTAACCTTTTTCCCTCAACATTTTTTAGGATTAGCAGGAATACCTCGACGGTATTCAGATTATCCAGATGCTTACACAATTTGAAATGTAATTTCATCTTTAGGTTCTATTATTTCTTTAGGGTCAGTAATTTTCTTTTTATTTATCTTATGGGAGGGGTTTTCTGCGCAACGTAAGGCAGTGCCCGCAAGTCATACATCACATTCTGCTGAGTGGTTAATAGGGTGTCCTCCGCTGTTTCATACACATGAAGAACTTCCTTTTATTTCTAAGAAATTT
	AB248225	------------------------------------------------------------------------------------------------------------------------------------------------------------------------------ACAGCTCATGCGTTTGTTATAATTTTCTTTATGGTTATGCCAATCATGATTGGGGGGTTTGGTAATTGATTGGTACCTATAATGATTGGGGCGCCAGATATGGCTTTTCCTCGTATAAATAATATAAGTTTTTGAATGTTACCACCGTCATTTTCCTTATTATTAGCATCATCTGCTGTTGAAGCTGGGGTAGGAACTGGATGGACGGTTTATCCTCCCTTGTCAAGTAATATTGCTCACGCAGGGGCATCTGTAGATCTAGCAATTTTTTCATTACATTTGGCTGGGGTGTCATCTATTTTAGGAGCTATTAATTTCATTACAACTATCCATAATATGCGTGCTAGCATTGAGTGAAATCGGGTTCCGTTGTTTGTTTGATCAATCTGAGTAACTGCCTATCTTCTATTATTATCATTACCTGTTCTAGCAGGGGCCATTACTATACTTTTAACTGATCGTAATATTAATACAACGTTCTTTGATCCTTCTGGGGGAGGTCATCCAATTTTGTATGAGCATCTGTTCTGGTTTTTTGGGCATCCAGAGGTATATATTTTAATTTTGCCGGGGTTTGGAATTATTTCTCATATTATTATTCACTATGCCGGGAAGTTACGGTCTTTTGGGTACCTTGGAATAACATGGGCTATATTCACTATTGGTTTGCTTGGTTTTTGGGTCTGGGCTCATCACATGTTTACTGTAGGGATAGATGTGGATACACGAAGTTATTTTACTGCTGCTACGATAGTAATTGCTGTGCCGACAGGTATTAAGGTGTTTAGTTGGTTAGCAACTTTGTCAGGGTCTAAACAACTAAAGTGGGAGACACCTTTATTATGGGCTTTAGGGTTTATTTTTTTATTTACTGTTGGAGGACTCACAGGGATTGTTTTAGCTAACTCTTCGTTAGATATTGTTCTTCATGATACTTACTATGTTGTCGCTCATTTTCATTATGTTTTATCAATAGGAGCGGTGTTTTCCATCTTAGGTGGGTTAACTTATTGGTTTCCTTTATTTACA------------------------------------------------------------------------------------------------------------------------------------------------------------------------------------------------------------------------------------------------------------------------------------------------------------------------------------------------------
	HM178949	----------------------------------------------------------------------------------------------------------------------------------------------------------------------------------CACATGCGTTTGTAATAATTTTCTTTATGGTAATGCCTATCATAATTGGGGGTTTTGGGAATTGATTAGTGCCTATGATGATTGGTGCGCCGGATATAGCATTTCCCCGTATGAATAATATGAGTTTCTGAATATTACCACCGTCATTCTCTTTATTATTGGCTTCTTCTGCTGTCGAGGCTGGGGTGGGTACTGGATGAACTGTTTATCCTCCTTTATCTAGTAATATTGCGCATGCGGGTGCCTCAGTGGACTTGGCTATTTTTTCTTTACACTTGGCTGGGGTATCATCAATTTTAGGTGCTATTAATTTTATTACAACTATTCATAATATGCGTGCGAGAATTGAATGAAATCGTGTACCCTTATTTGTTTGGTCCATTTGGGTTACTGCTTATTTACTATTATTGTCTTTGCCAGTATTAGCAGGGGCTATTACTATACTTTTAACAGATCGAAATATTAATACAACGTTTTTTGACCCTTCAGGGGGAGGGGATCCAATTTTATATGAGCATTTGTTTTGGTTTTTTGGGCATCCGGAAGTATACATTTTAATTTTACCTGGATTTGGAATTATTTCACATATTATTATCCATTACGCTGGTAAATTACGGTCGTTTGGTTATCTAGGGATAACGTGAGCTATATTTACTATTGGTTTGCTTGGTTTTTGGGTTTGAGCTCATCATATATTCACTGTGGGGATGGATGTTGATACGCGGAGTTATTTTACAGCTGCTACTATAGTTATTGCTGTTCCAACTGGAATTAAGGTTTTTAGTTGGTTGGCA---------------------------------------------------------------------------------------------------------------------------------------------------------------------------------------------------------------------------------------------------------------------------------------------------------------------------------------------------------------------------------------------------------------------------------------------------------------------------------------------------------------------------------------------------------------------------------------------
	HM178954	----------------------------------------------------------------------------------------------------------------------------------------------------------------------------------CGCATGCGTTTGTGATAATTTTCTTTATGGTAATGCCTATCATAATTGGAGGTTTTGGAAATTGATTAGTGCCTATGATGATTGGTGCTCCGGATATGGCGTTTCCCCGTATGAATAATATGAGTTTCTGAATATTACCACCATCATTCTCTTTGTTATTGGCTTCTTCTGCTGTCGAGGCTGGGGTGGGGACTGGATGAACTGTTTATCCTCCTTTATCTAGTAATATTGCGCATGCGGGTGCTTCAGTGGACTTGGCTATTTTTTCTTTACACTTGGCTGGGGTATCATCAATTTTAGGTGCTATTAATTTTATTACAACTATTCATAATATGCGTGCGAGAATTGAATGAAATCGTGTACCCTTATTTGTTTGGTCCATTTGGGTTACTGCCTATTTATTATTATTGTCTTTACCAGTATTAGCAGGGGCTATCACTATACTTTTAACAGATCGAAATATTAATACAACGTTTTTTGATCCTTCAGGGGGAGGGGATCCAATTTTATATGAGCATTTGTTTTGGTTTTTTGGGCATCCGGAAGTATACATTTTAATTTTACCTGGATTTGGAATTATTTCACATATTATTATCCACTACGCTGGTAAATTACGGTCGTTTGGTTATTTAGGAATAACGTGAGCTATGTTTACTATTGGTTTGCTTGGTTTTTGGGTTTGAGCTCATCATATATTCACTGTGGGGATGGATGTTGATACGCGGAGTTATTTCACAGCTGCTACTATGGTTATTGCTGTTCCGACTGGAATCAAGGTCTTTAGTTGGTTGGCA---------------------------------------------------------------------------------------------------------------------------------------------------------------------------------------------------------------------------------------------------------------------------------------------------------------------------------------------------------------------------------------------------------------------------------------------------------------------------------------------------------------------------------------------------------------------------------------------
	AB201315	------------------------------------------------------------------------------------------------------------------------------------------------------------------------------ACAGCCCACGCATTTGTTATGATTTTCTTTATGGTTATGCCTGTAATAATCGGTGGCTTCGGAAATTGGTTAGTACCAATAATGATCGGAGCACCTGATATAGCATTTCCTCGTATAAACAATATAAGTTTTTGGATATTGCCTCCGTCATTCTCCTTATTGCTTGCCTCTTCTGCTGTTGAAGCAGGAGTAGGGACAGGGTGAACAGTCTACCCTCCCCTAGCAGGCAATATTGCGCATGCTGGTGCATCAGTAGACTTAGCTATTTTTTCTTTACATTTAGCCGGAATTTCGTCTATCCTAGGAGCAATCAACTTCATCACAACCATCCACAATATACGTGCAAGCGTTGAATGAAATCGCGTTCCACTTTTCGTGTGATCCATTTGAGTAACTGCTTACCTATTACTTCTTTCCCTACCAGTTCTAGCGGGAGCGATCACAATGCTTCTGACCGACCGAAATATCAACACCACATTCTTTGACCCTTCAGGAGGGGGAGATCCTATTCTGTATGAACATTTGTTTTGATTTTTTGGGCATCCAGAAGTTTACATTTTAATTCTTCCTGGATTTGGAATAATCTCACATATTATTATCCATTACGCAGGTAAATTACGTTCTTTTGGTTATTTAGGAATAACTTGAGCCATGTTTACCATCGGACTCTTAGGATTTTGGGTATGAGCCCACCATATATTTACCGTTGGGATAGATGTTGATACGCGAAGTTACTTTACTGCTGCTACTATAGTAATCGCCGTACCTACAGGAATTAAGGTCTTTAGCTGGTTAGCTACACTAGCAGGTTCCAAGCAAATTAAATGAGAGACACCTTTGCTCTGAGCACTGGGGTTCATCTTCTTGTTCACTATTGGGGGACTCACAGGTATTGTGCTTGCCAATTCATCCTTAGATATCGTACTTCACGATACTTATTACGTAGTAGCACATTTCCACTATGTTCTATCAATAGGAGCCGTATTTTCTATTTTAGGCGGATTGACCTATTGATTTCCTTTATTTACTGGATTT------------------------------------------------------------------------------------------------------------------------------------------------------------------------------------------------------------------------------------------------------------------------------------------------------------------------------------------------
	LC185086	--------------------------------------------------------------------------------------------------------------------------------------------------------------------------------------------------------------------------------------------------------------------TGGCGCTCCTGATATAGCTTTTCCACGTATAAACAATATAAGTTTTTGGATATTACCCCCATCTTTTTCATTATTACTTGCTTCATCTGCTGTTGAAGCAGGAGTAGGGACAGGATGAACAGTCTACCCCCCTTTATCAGGCAACATCGCGCATGCAGGGGCATCAGTTGATTTAGCCATTTTTTCTCTTCATTTAGCCGGAATTTCTTCAATTTTAGGTGCAATTAATTTCATTACAACCATTCATAATATGCGGGCAAGCATCGAATGAAATCGTGTTCCCCTATTCGTATGATCTATTTGAGTAACCGCTTATCTACTTCTTCTTTCCCTACCAGTACTAGCGGGAGCAATTACTATACTTTTAACAGACCGAAATATTAATACTACATTCTTTGACCCCTCCGGAGGAGGAGACCCAATTTTGTACGAACACTTGTTTTGATTCTTTGGTCACCCAGAGGTATATATTCTCATTCTCCCTGGGTTTGGAATAATTTCTCACATCATTATTCATTATGCAGGTAAATTACGTTCCTTCGGTTATTTAGGAATAACTTGAGCCATATTTACTATCGGATTACTTGGATTTTGAGTATGAGCACATCATATATTCACAGTTGGTATAGACGTTGACACACGAAGTTATTTCACCGCTGCAACAATAGTGA--------------------------------------------------------------------------------------------------------------------------------------------------------------------------------------------------------------------------------------------------------------------------------------------------------------------------------------------------------------------------------------------------------------------------------------------------------------------------------------------------------------------------------------------------------------------------------------------------------------------------------------
	MN807038	------------------------------------------------------------------------TGAGCAGCAATAGTTGGCACAGCAATAAGTCTTCTTATCCGTGCAGAACTATCTCAACCAGGGTCATTACTTGGTGATGACCACCTATATAATGTAATTGTTACTGCTCATGCATTTGTAATAATTTTTTTTATAGCAATACCTGTAATAATCGGTGGGTTTGGTAATTGATTAGTACCAATAATAATTGGTGCACCTGATATAGCATTTCCACGTATAAATAACATGAGTTTCTGAATGTTACCGCCGTCCTTTTCTCTTCTCCTTGCCTCGTCTGCCGTCGAAGCAGGAGTTGGGACAGGATGGACAGTTTATCCACCATTGGCTGGCAACATCGCTCATGCTGGGGCCTCCGTTGACTTAGCCATTTTTTCCCTTCATCTGGCAGGAGTCTCATCAATTTTAGGGGCTATTAACTTCATTACAACTATCCACAATATACGTGCAAGCGTTGAATGAAACCGGGTTCCTTTATTCGTTTGATCTATCTGAGTAACTGCTTACTTACTTCTTCTTTCATTACCAGTCCTAGCAGGGGCTATTACAATACTTCTTACAGATCGGAACATCAACACTACATTCTTCGACCCGTCAGGAGGGGGAGACCCAATTTTATATGAACATCTATTCTGGTTCTTCGGGCACCCTGAA------------------------------------------------------------------------------------------------------------------------------------------------------------------------------------------------------------------------------------------------------------------------------------------------------------------------------------------------------------------------------------------------------------------------------------------------------------------------------------------------------------------------------------------------------------------------------------------------------------------------------------------------------------------------------------------------------------------------------------------------------------------------------------------------------------------------------------------------------
	AB201326	------------------------------------------------------------------------------------------------------------------------------------------------------------------------------ACTGCCCATGCTTTCGTAATAATTTTCTTTATAGTTATACCTGTAATAATTGGAGGCTTTGGTAACTGATTAGTGCCAATAATGATTGGTGCACCTGATATAGCATTTCCACGAATGAATAATATGAGCTTTTGAATACTTCCTCCCTCTTTCTCCTTGCTTCTCGCTTCATCTGCTGTCGAAGCCGGAGTTGGGACAGGATGAACAGTATACCCCCCTTTAGCCGGCAACATTGCCCACGCTGGAGCATCTGTCGATTTAGCTATTTTTTCTCTCCATTTAGCGGGGGTCTCGTCAATTCTAGGTGCTATTAATTTCATCACAACGATTCATAACATACGTGCAAGCGTTGAATGAAATCGTGTACCCCTATTCGTATGATCTATTTGAGTAACTGCTTATTTACTACTTCTCTCACTACCGGTTCTTGCCGGAGCCATTACCATACTCCTTACAGATCGAAACATCAATACTACCTTTTTCGACCCATCAGGGGGGGGAGATCCTATCTTATATGAACACTTATTTTGGTTCTTCGGGCACCCTGAAGTCTACATTTTAATTCTTCCAGGTTTTGGTATAATTTCACATATTATTATTCACTATGCAGGCAAATTACGTTCTTTCGGCTATCTAGGAATAACTTGAGCTATATTTACTATCGGGTTGCTTGGATTCTGAGTATGAGCACATCACATATTTACCGTAGGGATGGATGTTGATACACGAAGTTATTTCACTGCTGCAACTATAGTTATTGCCGTCCCCACAGGAATTAAAGTTTTTAGCTGATTGGCTACACTAGCAGGATCTAAGCAGATTAAATGAGAAACGCCTCTTTTATGAGCATTAGGGTTCATTTTCCTATTTACTGTAGGTGGATTAACAGGAATTGTTTTAGCCAATTCTTCTTTAGACATTGTTCTTCATGATACTTATTACGTAGTAGCCCACTTCCATTACGTTCTGTCTATGGGGGCAGTATTTTCAATTTTAGGGGGATTAACATACTGATTTCCCCTATTTACAGGATTT------------------------------------------------------------------------------------------------------------------------------------------------------------------------------------------------------------------------------------------------------------------------------------------------------------------------------------------------
	AB201335	------------------------------------------------------------------------------------------------------------------------------------------------------------------------------ACTGCCCATGCTTTCGTAATAATTTTCTTTATAGTTATACCTGTAATAATTGGAGGCTTTGGTAACTGGTTAGTACCAATAATGATTGGTGCACCTGATATAGCATTTCCCCGAATGAACAATATAAGCTTTTGAATGCTTCCTCCCTCCTTCTCCCTACTTCTCGCTTCATCTGCTGTTGAAGCCGGAGTTGGGACAGGATGAACAGTATATCCCCCTTTAGCCGGAAATATTGCCCACGCTGGAGCATCTGTCGATTTAGCTATTTTTTCTCTCCACTTAGCAGGGGTATCGTCAATTCTAGGTGCTATTAATTTCATCACGACGATTCACAACATGCGTGCAAGCGTCGAATGAAATCGTGTACCCTTATTTGTATGATCTATTTGAGTAACTGCTTATTTACTACTTCTCTCATTACCAGTTCTTGCCGGGGCCATTACCATACTCCTTACAGATCGAAACATCAATACTACCTTTTTCGACCCATCAGGAGGGGGAGACCCTATCTTATATGAACATTTATTTTGGTTCTTCGGGCACCCTGAAGTCTATATTTTAATTCTTCCAGGATTTGGTATAATTTCACATATTATTATTCATTATGCGGGAAAATTACGTTCTTTCGGCTATTTAGGAATAACTTGAGCTATATTTACTATCGGCCTACTTGGATTCTGAGTGTGAGCACATCACATATTTACCGTAGGGATGGATGTTGATACACGAAGCTATTTCACTGCTGCGACTATAGTTATCGCCGTTCCCACAGGAATTAAAGTTTTTAGCTGATTAGCTACACTAGCAGGATCTAAGCAGATTAAATGAGAAACTCCTCTTTTATGGGCATTAGGGTTCATTTTCCTATTTACTGTAGGTGGATTAACAGGAATCGTTTTAGCTAATTCTTCTTTAGACATTGTTCTTCATGACACTTACTACGTAGTAGCTCATTTCCATTACGTTCTGTCTATGGGGGCAGTATTCTCAATTTTAGGGGGATTAACATATTGATTTCCATTGTTCACAGGATTT------------------------------------------------------------------------------------------------------------------------------------------------------------------------------------------------------------------------------------------------------------------------------------------------------------------------------------------------

;
end;
