# Supplementary material for: A novel taxonomic database for eukaryotic mitochondrial cytochrome oxidase subunit I gene (eKOI), with a focus on protists diversity
Source: Database (Oxford). 2025 Sep 24;2025:baaf057. doi: 10.1093/database/baaf057 (PMC12462617; doi:10.1093/database/baaf057)
Supplement: baaf057_Supplemental_File [file baaf057_supplemental_file.zip › 2_alignment_eKOI/cercozoa.nex]

#NEXUS
begin data;
	dimensions ntax=22 nchar=1975;
	format datatype=dna missing=? gap=-;
	matrix
	AB009417	------------------------------------------------------------------------------------------------------------------------------------------------------------------------------------------------------------------------------------------------------------------------------------------------------------------------------------------------------------------------------------------------------------------------------------------------------------------------------------------------------------------GCGGTTTTGTACTTCATTTTCGGATGACAGTCGGCAATGATTGGATCTACGTTATCTTTTGCAATCCGCTCAGAATTGGCCTACACTGACGCTCAATTCTTATCGGGAAATAGCCAATTGTATAACGTAACTGTGACAAGCCACGCCTTAATAATGATTTTTTTCACCGTTATGCCGGTCCTAATAAGTGGTTTTGGTAATCTTTTTATTCCTGTACTTCTTGGCAGCCAAGACATGGCTTTCCCAAGATTAAATAATTTTAGTTTTTGGTTACTTCCTCATGCTTTACTTTTTTTAATTTTGTCTAGCTGAATAAAAAATGGTGTAGGTACTGGTTGGACCATGTACCCCCCACT---TAGTACTTTAGGACATTACGGGATGGCCGTCGACATGGCTATCTTTAGCCTTCATATGGCAGGTCTTTCCTCTATTTTGGGCAGCATTAACTTTATCGTAACTATTATAGAATATAGA-------GTTATGAGCTTTTATCGTTTACCCCTATTTTGCTGGGCTATTCTTTGCACTTCTTTCTTACTTCTTTTAGCAGTTCCTGTTCTTGCTGCCGCTTTAACTATGCTATTAACTGATCGCAACCTTTCGACTTGTTTTTTCGATTACGAAGCCGGCGGCGACCCTGTGTTGTACCAACATTTGTTCTGATTTTTTGGTCACCCCGAAGTATATATTTTAATTTTACCCGGATTCGGGATTGTGAGCCACGTCGTCGCTCACTACTCGAAGCGCAGAGTTTTTGGATATGTTGGGATGGTCCAAGCCCTCGCATCGATTAGTTTTTTAGGCTTCATCGTTTGAGCCCACCACATGTACACGGTTGGTCTGGACGTGGATACTAGAGCCTATTTTACCGCCTCTACCCTTATTATAGCTATTCCAACTGGCATTAAAGTGTTTAGTTGACTACTTACTCTATGGGGCGGCGAAATTCTTTTGAACACCCCTATGCTTTTTGCTTTGGGATTCATCGTGTTGTTTACAATTGGTGGTCTGACTGGCGTAATACTTGCGAACGCCGGTTTGGATGTTGCGTTTCACGACACGTATTACGTCGTTGCCCACTTTCATTACGTTTTGTCAATGGGTGCTGTTTTTTCTATTTTTGCTGGTTTTTATTACTGGTACCCTTATATTACCGGCCGTTTTTATAATGATCATATTGGAAAACTTCATTTCTGGTTTTTCTTTATTGGCGTCAACTTTACCTTTTTT------------------------------------------------------------------------------------------------------------------------------------------------------------------------------------------------------------------------------------------------
	HM187671	-----------------------------------------------------------------------------------------------------------------------------------------------------------------------------------------------------------------------------------------------------------------------------------------------------------------------------------------------------------------------------------------------------------------------------------------------------------------------------------------------------------------------------------------------------------------------------------------------------------------------------------------------------------------------------------------------------------------------------------------------------------------------------------------------------------------------------------------------------------GACAGGATGAACTTTATATCCGCCTTTATCTGGTATATCAGTACATTCTGGTCCATCTGTAGATTTAGTTATTTTTAGTCTACATATAGCTGGTTTGTCTTCTATAACAGGTGCTATAAATTTTATATCTACAATATTA-AATATGAGAGCACCTGGTATTTATATGTTTAGATTACCATTATTTGTTTGGTCTATTTTAATAACATCTGTTTTATTGTTATTATCATTACCGGTTTTAGCGGGTGCGATAACTATGTTACTTACTGATAGACACTTTAATACATCATTTTTTAGACCTGAAGCAGGTGGTGATGTTGTTTTGTATCAACATTTATTTTGATTTTTTGGACATCCTGAAGTTTATATTTTAATCTTACCAGCTTTTGGTATTGTGAGTCAAATAATTAGTAGAAATTCTAAAAAATTTATATATGGTTATTATGGTATGGTTCATGCTATGCTAGCTATAGGCTATTTAGGGTTTATTGTTTGAGGCCATCATATGTATACCGTTGGTTTGGATGTTGATACTAGAGCATATTTTACAGCAGTAACAATGATAATTTCAATTCCAACTGGTGTAAAAATTTTCAGTTGATTAGCTACACTTTGAGGTGGTAGTTTACAATATAGTATTTCTACATTTTTTGCGTTAGGTTTTATTTTATTGTTTACAATAGGTGGTATAACCGGTGTTATATTATCTAATTCTGGACTTGATATAAGTTTTCATGACACTTATTATGTTGTAGCTCACTTTCATTACGTT------------------------------------------------------------------------------------------------------------------------------------------------------------------------------------------------------------------------------------------------------------------------------------------------------------------------------------------------------------------------------------------
	HM187659	---------------------------------------------------------------------------------------------------------------------------------------------------------------------------------------------------------------------------------------------------------------------------------------------------------------------------------------------------------------------------------------------------------------------------------------------------------------------------------------------------------------------------------------------------------------------------------------------------------------------------------------------------------------------------------------------------------------------------------------------------------------------------------------------------------------------------------------------------------------------------------------------------------------------GTAGATATAGCTATTTTTAGTTTACATATAGCTGGTATTTCTTCTATTACAGGATCAATTAATTTTATTTGTACTATATTA-AATATGCGTGCACCAGGTATATATATGTATAAATTACCTTTATTTGTATGATCTATTTTTATAACATCTATTTTACTTTTATTATCATTACCTGTTTTAGCTGGAGCTATAACCATGTTATTAACTGATAGAAATTTTAATACTTCATTTTTTAGACCAGAAGCTGGAGGTGATGTAATTCTTTATCAACATTTATTTTGATTTTTTGGACATCCTGAAGTTTATATTTTAATTTTACCAGCATTTGGTATTGTAAGTCATGTAATAGTACAAAATTCTAAAAAATTTATATATGGATATTTAGGTATGGTTCATGCTATGTTAGCAATAGGTTATTTAGGTTTTTTAGTATGAGGTCATCATATGTTTACTGTAGGTTTAGATGTTGATTCAAGAGCTTATTTTACAGCTGTTACTATGA-----------------------------------------------------------------------------------------------------------------------------------------------------------------------------------------------------------------------------------------------------------------------------------------------------------------------------------------------------------------------------------------------------------------------------------------------------------------------------------------------------------------------------------------------------------------------------------------------------------
	HM187656	------------------------------------------------------------------------------------------------------------------------------------------------------------------------------------------------------------------------------------------------------------------------------------------------------------------------------------------------------------------------------------------------------------------------------------------------------------------------------------------------------------------------------------------------------------------------------------------------------------------------------------------------------------------------------------------------------------------------------------------------------------------------------------------------------------------------------------------------------------------------------------------------ATTGCACATTCTGGTGGATCTGTTGATGTAGCAATTTTTAGTTTACATATAGCAGGTATTGCTTCTATTACTGGTTCAATAAATTTTATTTGTACTATATTA-AATATGCGTGCTCCTGGTTTATATATGTATAAATTACCTTTATTTGTTTGAGCAGTATTAATAACATCTGTTTTATTATTATTATCATTACCAGTGTTAGCTGGAGCTATAACAATGTTATTAACTGATAGAAATTTTAATACTTCATTTTTTAGACCAGAAGCTGGTGGTGATATAATTTTATATCAACATTTATTTTGATTTTTTGGACATCCTGAAGTTTATATATTAATATTACCAGCTTTTGGAATAGTTAGTCATATTATTGTACAAAATTCTAAAAAATTTATTTATGGTTATCTTGGTATGGTTCATGCTATGCTAGCAATTGGTTATTTAGGTTTTTTAGTTTGAGGTCATCATATGTTTACAGTTGGTTTAGATGTTGATTCAAGAGCTTATTTTACAGCTGTTACTATGATAATAGCTGTACCTACTGGTGTAAAAGTTTTTAGTTGATTAGCTACTTTATGAGGTGGAAGTTTAACTTATCATATTTCAACATTTTTTGTATTAGGATTTATTTTATTATTTACTATAGGAGGTATAACTGGAGTTATTTTATCAAATTCTGGTTTAGATGTATCATTTCATGATACTTATTATGTTGTAGCTCATTTCCATTACGTT------------------------------------------------------------------------------------------------------------------------------------------------------------------------------------------------------------------------------------------------------------------------------------------------------------------------------------------------------------------------------------------
	OK120270	-------------------------------------------------------------------------------------------------------------------------------------------------------------------------------------------------------------------------------------------------------------------------------------------------------------------------------------------------------------------------------------------------------------------------------------------------------------------------------------------------------------------------------------------------------------------------------------------------------------------------------------------------------------------------------------------------------------------------------------------------------------------------------------------------------------------------------------------------------------------------------CACCTCTATCTGGAAATATTGCACACTCTGGTGCATCAGTTGATTTAGCTATATTTAGTTTACATATTGCTGGATTAGCTTCAATTACAGGTTCAATAAATTTTTTATGTACTATATTA-AATATGCGTACTTCTGGTATTTATATGTATAAATTACCTTTGTTTGCTTGAGCAATCTTTATTACATCAATTTTATTATTATTATCTTTACCAGTATTAGCGGGAGCTATAACAATGTTGTTAACTGATAGAAATTTTAACACTTCATTTTTTAGACCAGAAGCTGGTGGTGATATAATACTTTATCAACATTTGTTTTGATTTTTTGGACATCCTGAAGTTTATATATTAATATTGCCAGCTTTTGGTATAGTTAGTCATATAATTGTGCAAAATTCTAAAAAATTTATTTATGGTTATTTAGGAATGGTTCATGCAATGTTAGCAATAGGTTATTTAGGTTTTTTAGTTTGAGGTCATCATATGTTTACTGTAGGTTTAGATGTTGATTCTAGAGCTTATTTTACTGCTGTTACAATGATTATAGCAGTTCCAACTGGTGTAAAAGTTTTTAGTTGATTAGCTACATTATGAGGTGGATCTTTAATTTATCATATTTCAACATTTTTTGTGTTAGGTTTTATTTTATTGTTTACTATAGGTGGTATAACTGGTGTTGTTTTGTCAAATTCAGGTTTAGATGTATCTTTTCATGATACTTATTATGTTGTTGCTCATTTC---------------------------------------------------------------------------------------------------------------------------------------------------------------------------------------------------------------------------------------------------------------------------------------------------------------------------------------------------------------------------------------------------
	OK120277	------------------------------------------------------------------------------------------------------------------------------------------------------------------------------------------------------------------------------------------------------------------------------------------------------------------------------------------------------------------------------------------------------------------------------------------------------------------------------------------------------------------------------------------------------------------------------------------------------------------------------------------------------------------------------------------------------------------------------------------------------------------------------------------------------------------------------------------------------------------------------------------------ATTGCGCATTCCGGTGCATCAGTTGATTTAGCTATATTTAGTTTGCATATAGCTGGTTTAGCTTCAATTACAGGTTCAATAAATTTTATATGTACAATATTC-AACATGCGTTCCTCAGGTATTTATATGTATAAATTATCTTTATTTGCTTGAGCAATTTTAATAACATCTGTTTTATTATTATTGTCATTACCAGTTTTAGCTGGAGCTATAACTATGTTATTAACTGATAGGAATTTTAATACATCATTTTTTAGACCAGAAGCTGGAGGTGATATAATACTTTATCAGCATTTATTTTGATTTTTTGGACATCCTGAAGTTTATATATAAATATTACCAGCTTTTGGTATAGTTAGTCATGTTATTATACAAAATTCTAAAAAATTTATTTATGGTTATTTAGGTATGGTTCATGCAATGTTAGCAATTGGCTATTTAGGTTTTTTAGTTTGAGGACATCATATGTTTACTGTAGGTTTAGATGTTGATTCAAGAGCTTATTTTACAGCTGTT------------------------------------------------------------------------------------------------------------------------------------------------------------------------------------------------------------------------------------------------------------------------------------------------------------------------------------------------------------------------------------------------------------------------------------------------------------------------------------------------------------------------------------------------------------------------------------------------------------------
	HM187663	--------------------------------------------------------------------------------------------------------------------------------------------------------------------------------------------------------------------------------------------------------------------------------------------------------------------------------------------------------------------------------------------------------------------------------------------------------------------------------------------------------------------------------------------------------------------------------------------------------------------------------------------------------------------------------------------------------------------------------------------------------------------------------------------------------------------------------------------------------------AGGTTGAACTGTTTATCCACCACTATCAGGAAATATTGCACATTCCGGTGCATCAGTTGATTTAGCTATATTTAGTTTGCATATAGCTGGTTTAGCTTCAATTACAGGCTCAATAAATTTTATATGTACAATATTC-AATATGCGTTCCTCAGGAATTTATATGTATAAATTATCTTTATTTGCTTGAGCAATTTTAATAACATCTGTTTTATTATTATTGTCATTACCAGTTTTAGCTGGAGCTATAACTATGTTATTGACTGATAGAAATTTTAATACGTCATTTTTTAGACCAGAAGCTGGAGGTGATATAATACTTTATCAACATTTATTTTGATTTTTTGGACATCCTGAAGTTTATATACTAATATTACCGGCTTTTGGTATAGTTAGTCATGTTATTATACAAAATTCTAAAAAATTTATTTATGGTTATTTAGGTATGGTTCATGCAATGTTAGCAATTGGTTATTTAGGTTTTTTAGTTTGAGGACATCATATGTTTACTGTAGGTTTAGATGTTGATTCAAGAGCTTATTTTACAGCTGTTACAATGATTATAGCAGTTCCAACAGGTGTAAAAGTTTTTAGTTGATTAGCTACATTATGAGGTGGGAGTTTATTTTATCATATTTCAACATTTTTTGTATTAGGTTTTATCTTATTATTTACTATTGGTGGTATAACTGGTGTAGTTTTATCAAATTCTGGTCTTGATATATCTTTCCATGATACTTATTATGTTGTAGCTCATTTTCATTA----------------------------------------------------------------------------------------------------------------------------------------------------------------------------------------------------------------------------------------------------------------------------------------------------------------------------------------------------------------------------------------------
	HM187651	---------------------------------------------------------------------------------------------------------------------------------------------------------------------------------------------------------------------------------------------------------------------------------------------------------------------------------------------------------------------------------------------------------------------------------------------------------------------------------------------------------------------------------------------------------------------------------------------------------------------------------------------------------------------------------------------------------------------------------------------------------------------------------------------------------------------------------------------------------------------------------------------------------------------GTTGATTTAGCTATATTTAGTTTACACATTGCCGGTTTAGCTTCGATTACAGGTTCAATAAATTTTATATGTACTATATTT-AATATGCGTGCTTCAGGTATTTATATGTATAAATTACCTTTATTTGCTTGAGCAATTCTTATAACATCAGTTTTATTATTATTATCATTACCTGTATTAGCTGGAGCTATAACAATGTTGTTAACTGATAGAAATTTTAATACTTCATTTTTTAGACCAGAAGCTGGAGGTGATATAATTCTTTATCAGCATTTATTTTGATTTTTTGGGCATCCTGAAGTTTATATATTAATATTACCAGCTTTTGGTATAGTTAGTCATATTATTGTACAAAATTCTAAAAAATTTATTTATGGTTATTTAGGTATGGTTCATGCGATGTTAGCAATTGGTTATTTAGGTTTTTTAGTTTGAGGTCATCATATGTTTACTGTAGGTTTAGATGTTGATTCAAGAGCTTATTTTACAGCTGTTACAATGA-----------------------------------------------------------------------------------------------------------------------------------------------------------------------------------------------------------------------------------------------------------------------------------------------------------------------------------------------------------------------------------------------------------------------------------------------------------------------------------------------------------------------------------------------------------------------------------------------------------
	OK120271	-------------------------------------------------------------------------------------------------------------------------------------------------------------------------------------------------------------------------------------------------------------------------------------------------------------------------------------------------------------------------------------------------------------------------------------------------------------------------------------------------------------------------------------------------------------------------------------------------------------------------------------------------------------------------------------------------------------------------------------------------------------------------------------------------------------------------------------------------------------------------------CACCATTATCTGGAAATATTGCACATTCTGGTGCATCAGTTGATTTAGCTATATTTAGTTTACATATTGCTGGTTTAGCTTCAATTACAGGTTCAATAAACTTTATATGTACTATATTT-AATATGCGTACTTCTGGTATTTATATGTATAAATTACCTTTATTTGCTTGAGCAATTCTTATAACATCAGTTTTATTATTATTATCATTACCTGTATTAGCTGGAGCTATAACAATGTTATTAACTGATAGAAATTTTAATACTTCATTTTTTAGACCAGAAGCTGGAGGTGATATAATTCTTTATCAACATTTATTTTGATTTTTTGGACACCCTGAAGTTTATATATTAATATTACCAGCTTTTGGTATAGTTAGTCATATTATTGTACAAAATTCTAAAAAATTTATTTATGGCTATTTAGGCATGGTTCATGCAATGTTAGCAATTGGTTATTTAGGTTTTTTAGTTTGAGGTCATCATATGTTTACTGTAGGTTTAGATGTTGATTCAAGAGCTTATTTTACAGCTGTTACAATGATTATAGCAGTTCCAACAGGTGTAAAAGTTTTTAGTTGATTAGCTACATTATGGGGTGGAAGTTTAACTTATCATATTTCAACATTTTTTGTATTAGGTTTTATTTTATTATTTACAGTAGGTGGTATAACTGGTGTTATTTTATCAAATTCAGGTTTAGATGTATCTTTTCATGATACTTATTATGTTGTAGCTCATTTT---------------------------------------------------------------------------------------------------------------------------------------------------------------------------------------------------------------------------------------------------------------------------------------------------------------------------------------------------------------------------------------------------
	HM187649	---------------------------------------------------------------------------------------------------------------------------------------------------------------------------------------------------------------------------------------------------------------------------------------------------------------------------------------------------------------------------------------------------------------------------------------------------------------------------------------------------------------------------------------------------------------------------------------------------------------------------------------------------------------------------------------------------------------------------------------------------------------------------------------------------------------------------------------------------------------------------------------------------------------------GTTGATTTAGCTATATTTAGTTTACATATAGCTGGTTTAGCTTCAATTACAGGTTCAATAAATTTTATATGTACTATATTT-AATATGCGTACTTCTGGTATTTATATGTATAAGTTACCTTTATTTGCTTGAGCAATTTTAATAACATCTGTTTTACTATTATTATCATTACCTGTATTAGCTGGAGCTATAACAATGCTATTAACTGATAGAAATTTTAATACTTCATTTTTTAGACCAGAAGCTGGAGGTGATATAATTCTTTATCAACATTTATTTTGATTTTTTGGACATCCTGAAGTTTATATATTAATATTACCAGCTTTTGGTATAGTTAGTCACATTATTGTACAAAATTCTAAAAAATTTATTTATGGTTATTTAGGTATGGTTCATGCAATGTTAGCAATTGGTTATTTAGGTTTTTTAGTTTGAGGTCACCATATGTTTACAGTAGGTTTAGATGTTGATTCAAGAGCTTATTTTACAGCTGTCACAATGA-----------------------------------------------------------------------------------------------------------------------------------------------------------------------------------------------------------------------------------------------------------------------------------------------------------------------------------------------------------------------------------------------------------------------------------------------------------------------------------------------------------------------------------------------------------------------------------------------------------
	HM187664	---------------------------------------------------------------------------------------------------------------------------------------------------------------------------------------------------------------------------------------------------------------------------------------------------------------------------------------------------------------------------------------------------------------------------------------------------------------------------------------------------------------------------------------------------------------------------------------------------------------------------------------------------------------------------------------------------------------------------------------------------------------------------------------------------------------------------------------------------------------------------------------------------------------------GTTGATTTAGCTATATTTAGTTTACATATAGCTGGTTTAGCTTCAATTACAGGTTCAATAAATTTTATATGTACTATATTT-AATATGCGTACTTCTGGTATTTATATGTATAAATTACCTTTATTTGCCTGAGCAATCTTAATAACATCTGTCTTATTATTATTATCATTACCTGTATTAGCTGGAGCCATAACAATGTTATTAACTGATAGAAATTTTAATACTTCATTTTTTAGACCAGAAGCTGGAGGTGATATAATTCTTTATCAACATTTATTTTGATTTTTTGGACACCCTGAAGTTTATATATTAATATTACCGGCTTTTGGTATAGTTAGTCATATTATTGTACAAAATTCTAAAAAATTTATTTATGGTTATTTAGGTATGGTTCATGCTATGTTAGCAATTGGTTATTTAGGGTTTTTAGTTTGAGGTCATCATATGTTTACAGTAGGTTTAGATGTTGATTCAAGAGCTTATTTTACAGCTGTTACAATGA-----------------------------------------------------------------------------------------------------------------------------------------------------------------------------------------------------------------------------------------------------------------------------------------------------------------------------------------------------------------------------------------------------------------------------------------------------------------------------------------------------------------------------------------------------------------------------------------------------------
	OK120290	--------------------------------------------------------------------------------------------------------------------------------------------------------------------------------------------------------------------------------------------------------------------------------------------------------------------------------------------------------------------------------------------------------------------------------------------------------------------------------------------------------------------------------------------------------------------------------------------------------------------------------------------------------------------------------------------------------------------------------------------------------------------------------TAATTTAAGTTTTTGATTATTACCTTCATCTTTTTTTTTATTATTACTTTCTAGTTTTGTTGAAGCAGGTGTTGGAACAGGATGAACTGTTTATCCACCATTATCTGGAAATATCGCTCATTCTGGAGCATCAGTTGATTTAGCTATTTTTAGTTTACATCTAGCTGGTTTAGCTTCTATAACTGGTTCAATAAATTTTTTATGTACTATATTT-AATATGCGCTCTCCTGGTTTATATTTATATAAATTACCATTATTTGTTTGATCAATACTAATAACCTCTATTCTTTTATTATTATCTTTACCTGTTTTAGCTGGTGCTATTACAATGTTATTAACAGATAGAAATTTTAATACTTCTTTTTTTAGACCAGAAGCTGGAGGAGATGTAATTTTATATCAACATTTATTTTGATTTTTTGGTCATCCTGAAGTTTATATATTAATTTTACCAGCATTTGGTATAATAAGTCATATTATTGTAGTTAATTCAAAAAAATTTATTTATGGTTATTTAGGAATGGTACATGCTATGTTAGCAATAGGATATTTAGGTTTTTTAGTTTGAGGTCATCATATGTTTATAGTTGGTCTTGATGTTGATTCAAGAGCTTATTTTACTGCAGTTACTATGATTATAGCTGTACCAACCGGTGTAAAAGTTTTTAGTTGATTAGCTACTTTATGAGGTGGTAGCTTAACTTATCATGTATCAACATTTTTTGCATTAGGTTTTATTTTATTATTTACAATAGGCGGTATAACTGGTGTTATATTATCAAATTCTGGTTTAGATATAGCTTTTCATGATACATATTATGTTGTTGCTCATTTT---------------------------------------------------------------------------------------------------------------------------------------------------------------------------------------------------------------------------------------------------------------------------------------------------------------------------------------------------------------------------------------------------
	OK120291	--------------------------------------------------------------------------------------------------------------------------------------------------------------------------------------------------------------------------------------------------------------------------------------------------------------------------------------------------------------------------------------------------------------------------------------------------------------------------------------------------------------------------------------------------------------------------------------------------------------------------------------------------------------------------------------------------------------------------------------------------------------------------------TAATTTAAGTTTTTGATTATTACCTTCATCTTTTTTTTTATTATTACTTTCTAGTTTTGTTGAAGCAGGTGTTGGAACAGGATGAACTGTTTATCCACCATTATCAGGAAATATTGCTCATTCTGGAGCATCAGTTGATTTAGCTATTTTTAGTTTACATTTAGCTGGTTTAGCTTCAATAACTGGTTCAATAAATTTTTTATGTACAATATTT-AATATGCGTGCTCCTGGTTTATATTTATATAAATTACCTTTATTTGTTTGATCAATTTTAATAACTTCTATTCTTTTATTATTATCTTTACCTGTTTTAGCTGGTGCTATTACAATGTTGTTAACAGATAGAAATTTTAATACTTCTTTTTTTAGACCAGAAGCGGGTGGAGATGTTATTTTATATCAACATTTATTTTGATTTTTTGGTCATCCTGAAGTTTATATATTAATTTTACCAGCATTTGGAATAATTAGTCATATTATTATGGTTAATTCAAAAAAATTTATTTATGGTTATTTAGGAATGATACATGCTATGCTAGCAATAGGTTATTTAGGTTTTTTAGTTTGAGGTCATCATATGTTTATAGTTGGTCTTGATGTTGACTCAAGAGCTTATTTTACTGCAGTTACTATGATTATAGCTGTTCCAACTGGTGTAAAAGTTTTTAGTTGATTAGCTACTTTATGAGGAGGAAGTTTAACTTATCATATATCAACATTTTTTGCATTAGGTTTTATTTTATTATTTACAATAGGTGGAATAACTGGTGTTATATTATCTAATTCTGGTTTAGATATAGCTTTTCATGATACATATGATGTTGTTGCTCATTTT---------------------------------------------------------------------------------------------------------------------------------------------------------------------------------------------------------------------------------------------------------------------------------------------------------------------------------------------------------------------------------------------------
	OK120289	-------------------------------------------------------------------------------------------------------------------------------------------------------------------------------------------------------------------------------------------------------------------------------------------------------------------------------------------------------------------------------------------------------------------------------------------------------------------------------------------------------------------------------------------------------------------------------------------------------------------------------------------------------------------------------------------------------------------------------------------------------------------------------------------------------------------------------------------------------------------------------CACCATTATCAGGAAATATTACTCATTCTGGAGCATCAGTTGATTTAGCTATATTTAGTTTACATTTAGCTGGTTTAGCTTCTATAACTGGTTCAATTAATTTTTTATGTACTATATTT-AATATGCGTTCTCCTGGTTTATATTTATATAAATTACCTTTATTTGTTTGATCAATATTAATAACTTCTATTCTTTTATTATTATCTTTACCTGTTTTAGCTGGTGCTATTACAATGTTATTAACAGATAGAAATTTTAATACTTCTTTTTTTAGACCAGAAGCTGGTGGGGATGTAATTTTGTATCAACATTTATTTTGATTTTTTGGTCATCCTGAAGTTTATATATTAATTTTACCAGCATTTGGAATAATAAGTCATATTATAATGGTTAATTCAAAAAAATTTATTTATGGTTATTTAGGAATGGTACATGCTATGTTAGCTATAGGATATTTAGGTTTTTTAGTTTGAGGTCATCATATGTTTATAGTTGGTCTTGATGTTGATTCAAGAGCTTATTTTACTGCAGTTACAATGATAATAGCTGTTCCAACTGGTGTAAAAGTTTTTAGTTGATTAGCTACTTTATGAGGAGGAAGTTTATCATATCATATATCAACATTTTTTGCATTAGGTTTTATTTTATTATTTACAATTGGTGGAATAACTGGTGTTATATTATCAAATTCTGGTTTAGATATAGCTTTTCAT------------------------------------------------------------------------------------------------------------------------------------------------------------------------------------------------------------------------------------------------------------------------------------------------------------------------------------------------------------------------------------------------------------------------------
	OK120292	--------------------------------------------------------------------------------------------------------------------------------------------------------------------------------------------------------------------------------------------------------------------------------------------------------------------------------------------------------------------------------------------------------------------------------------------------------------------------------------------------------------------------------------------------------------------------------------------------------------------------------------------------------------------------------------------------------------------------------------------------------------------------------TAATTTAAGTTTTTGATTGTTGCCATCTTCATTTTTTCTTTTGTTATTATCTAGTTTTGTTGAAGCAGGAGTTGGAACAGGTTGAACTGTTTATCCACCATTATCAAGTAATATTACACATTCAGGACCATCAGTTGATATAGCTATTTTTAGTTTACATATAGCTGGTATAGCCTCAATAATAGGTTCAATAAATTTTTTATGTACAATATTA-AATATGCGTACTTCAGGTTTATATATGTGAAAATTACCATTATTTGTTTGATCAATATTTATTACTTCAATACTACTATTGTTATCTTTACCTGTATTAGCTGGTGCAATAACAATGTTATTAACAGATAGAAATTTTAATACTTCTTTTTTTAGACCAGAAGCAGGAGGAGATGTAATTTTATATCAACATTTATTTTGATTTTTTGGACATCCTGAAGTTTATATATTAATTTTACCTGCATTTGGAATAATAAGTCATATTGTTTCTGTTAATTCAAAAAAAATTATTTATGGTTATTTAGGAATGGTTCATGCTATGTTAGCAATAGGTTATTTAGGTTTTTTAGTTTGAGGTCATCATATGTTTATAGTAGGTTTAGATGTTGATTCAAGAGCTTATTTTACTGCAGTTACTATGATAATAGCTGTTCCTACAGGCGTAAAAGTTTTTAGTTGATTAGCAACATTATGGGGAGGAAATTTAAGTTATAAAGTTTCAACATTATTTTCATTAGGTTTTATTTTATTATTTACAATAGGAGGAATAACAGGAGTTATTTTATCAAATTCTGGTTTAGATATAGCTTTTCATGATACATATTATGTTGTTGCTCATTTT---------------------------------------------------------------------------------------------------------------------------------------------------------------------------------------------------------------------------------------------------------------------------------------------------------------------------------------------------------------------------------------------------
	HM187661	---------------------------------------------------------------------------------------------------------------------------------------------------------------------------------------------------------------------------------------------------------------------------------------------------------------------------------------------------------------------------------------------------------------------------------------------------------------------------------------------------------------------------------------------------------------------------------------------------------------------------------------------------------------------------------------------------------------------------------------------------------------------------------------------------------------------------------------------------------------------------------------------------------------------GTTGATATTGCTATTTTTAGTTTACATATAGCTGGTATAGCTTCTATAACTGGTTCAATAAATTTTTTATGTACTATATTA-AATATGCGTCCTTCAGGTTTATATATGTATAAATTGCCATTATTTGTTTGATCAATATTTATTACTTCTATATTATTATTATTATCTTTACCTGTATTAGCTGGTGCAATAACAATGTTATTAACTGATAGAAATTTTAATACTTCTTTTTTTAGACCAGAAGCAGGAGGAGATGTTATTTTATATCAACATTTATTTTGATTTTTTGGTCATCCTGAAGTTTATATATTAATTTTACCTGCATTTGGAATAATTAGTCATATTATTTCGTCAAATTCAAGAAAATTTATTTATGGTTATTTAGGAATGGTTCATTCAATGTTAGCAATTGGATATTTAGGTTTTTTAGTTTGAGGACATCATATGTTTGTAGTAGGTTTAGATGTTGATTCAAGAGCTTATTTTACTGCAGTTACAATGA-----------------------------------------------------------------------------------------------------------------------------------------------------------------------------------------------------------------------------------------------------------------------------------------------------------------------------------------------------------------------------------------------------------------------------------------------------------------------------------------------------------------------------------------------------------------------------------------------------------
	HM641251	----------------------------------------------------------------------------------------------------------------------------------------------------------------------------------------------------------------------------------------------------------------------------------------------------------------------------------------------------------------------------------------------------------------------------------------------------------------------------------------------------------------------------------------------------------------------------------------------------------------------------------------------------------------------------------------------------------------------------------------------------------------------------------------------------------------------------------------------------------------------------------------------------------------------------------------------------------------------------------------------------------------------------------------------------------------CTCGTAACTGCTGTTTTACTTTTGTTGTCTCTACCGGTGCTAGCAGCAGCAATAACTATGCTTTTAACTGATAGAAATCTTAACACTGTATTTTTCGATTATATGGGTGGCGGAGACCCTGTTTTGTATCAACATCTATTTTGATTTTTTGGACACCCAGAAGTGTATATTTTGATTCTTCCTGGATTTGGCATAATTAGCCATATAGTGTCGAGGTATTCTAGAAAAGCTGTTTTTGGTTATTTAGGCATGGTTTATGCTATAATTTCTATAGGTATTTTAGGATTTTTAGTTTGAGCGCATCACATGTACACCGTTGGTTTGGATGTGGACACTAGGGCATACTTCACGGCTGCAACTATGATTATAGCTGTTCCGACAGGAGTTAAAATATTTAGTTGAATAGCTACAATATGAGGTGGTGTTGTTAGAATAAATGCTTCTATGATGTTTGCTTTGGGTTTTATTCTGCTATTTTGTATTGGCGGATTAAGTGGAGTGGTATTAGCTAATGCAGGACTTGATGTTGCTTTTCATGACACGTACTACGTG---------------------------------------------------------------------------------------------------------------------------------------------------------------------------------------------------------------------------------------------------------------------------------------------------------------------------------------------------------------------------------------------------------------
	HM641248	-------------------------------------------------------------------------------------------------------------------------------------------------------------------------------------------------------------------------------------------------------------------------------------------------------------------------------------------------------------------------------------------------------------------------------------------------------------------------------------------------------------------------------------------------------------------------------------------------------------------------------------------------------------------------------------------------------------------------------------------------------------------------------------------------------------------------------------------------------------------------------------------------------------------------------------------------------------------------------------------------------------------------------------------------------------ATATTAGTAACTGCTGTTTTACTTTTGTTATCTTTACCGGTTTTAGCTGCCGCTATAACTATGCTTTTAACTGATAGAAATATCAATACTGCGTTTTTCGATTATATGGGTGGTGGTGATCCGGTATTATATCAGCATTTGTTTTGATTTTTTGGTCACCCTGAAGTTTATATTTCAATTCTTCCTGGGTTTGGTATTATAAGTCATATAGTTTCTAGGTATTCTAAGAAAGCTGTGTTTGGTTATTTAGGTATGGTTTATGCCATTATTTCAATAGGCTTTTTAGGTTTTTTAGTTTGAGCGCATCATATGTATACAGTAGGACTAGATGTTGATACTAGGGCTTATTTTACTGCAGCTACTATGATTATAGCCGTTCCAACCGGTGTTAAAATTTTTAGTTGAATAGCTACTATATGGGGTGGTGTGGTTAGAATAAATGCAGCTATGATGTTTTCTTTAGGTTTTATTCTTTTATTTTGTGTAGGAGGTTTAAGCGGCGTGGTATTAGCTAACGCTGGTTTGGACGTAGCGTTCCACGATACGTACTATGTG---------------------------------------------------------------------------------------------------------------------------------------------------------------------------------------------------------------------------------------------------------------------------------------------------------------------------------------------------------------------------------------------------------------
	AB009396	ACGTATGAATATTCGGATTTTGGTGCGGAAATAGGTACCGTTGAGCTTGAAGCTTATATGGTACCAGAGGAAGATTTAGGACAAGGTCATTATCGATTACTAGAAACCAATTATCGGGTTGTACTCCCTGTTGGGGTTCATATACGGGCATTGATAACGTCTGTAGATGTTTTACATTCGTGAGCAATACCATCTTTGGGTATTAAAGTTGACGCATGTCCCGGGCGTTTAAACCAAACTGCGTTATTCCTTAAAAGAAAAGGGGTGTTTTATGGTCAATGTTCTGAAATATGTGGGGTGAATCATGGTTTTATGCCAATAGTAATACAGGGTGTTTCGTTAGATAATTATGGCTCTTGGTTAGCGGCTCGTTTAGACGGTTAATCATTTATTTATTATTTAAGTAATCCGATTGTGTGGGGTACTTTCGCTGTTTCACCGATAAGCAGCTCTCCAAGCGTAGAGCGTTGGCTTTACTCGACTGATCATAAAGATATTGGTAGTTTATATTTTATTTTTGGCGCGTTTTCTGGCGTCTTAAGAACAGTTATGTTTTTTTATGTAAGCACAGAGCTTGCGTATTCCGGTGTTCAAATATTATACGAAAATCACCAATTGTACAACGTGTTAGTGACAGCGCACGTTTTTTTTATGATTTTTTTTATGGTTATGCCCACTCTTATAGGTGGTTTTGGTAATTGATTTGTACCGATTTTAATCGGAGCTCCAGACATGGCGTTTCTTCGATTAAACAACTTAAGTTTGTGATTTTTGGCTCCTTCTTTATTATTATTACTTTTATCTTACTTGGTTGAATCGGGTGTCGGAATCGGGTGAACAGTTTACCCTCCATTAGCTAGCATTCAGTACCATTCTGGAGCTAGCGTGGACTTAGCCATTTTTAGTTTACATATTGCGGGGGTGTCTTCTATTGCGGGAGCTATAAATTTTATTACAACTGTAATA-AACATGCGCGCGCCGGGTTTATACTTTCACCGAACACCTTTTTTTGTTTGAGCGGTTTTTATTACCGCTTTATTATTGTTGCTGTCGTTGCCCGTTTTCGCTGGCGCTATAACAATGTTGTTGACAGATCGTAATTTAAACACAAATTTTTTTGATCCTAGTGGAGGAGGAGACCCAGTAATGTATCAATATTTTTTTTGATTTTTTGGCCACCCTGAAGTTTATATTTTGATATTACCTGGGTTCGGTATAATAAGTCATGTCGTGTCGCCTTTGTCAGAAAGGCCTGTTTTTGGATATCTAGGCATGGTTTACGCTATGTTGTCTATCGGGTTTTTAGGTTTCATAGTCTGAGCGCACCATATGTACACCGTAGGTATGGACGTAGACGTTCGGGCGTACTTTACCGCGGCTACCATGATTATCGCAGTGCCTACTGGCATAAAGGTCTTTAGCTGATTGGCTACTTTATGAGGAGGATCAATCCGTTTGGCTACGCCGCTACTATCTGCCTTGGGCTCTATTTTTTTATTCACCGTTGGAGGAGTAACCGGTGTTGCTCTAACCAACGAGGGACTAGACATCGCACTTCACGATACTTATTATGTAGTTGCTCATTTCCATTACGTGCTGTCCATGGGGGCAGTTTTTGCTATGTTTGCTGGGTTTTACTACTGGGCTGGAAAATTAACGGGTAGGCAATATAGCGATTTTTTAGCGCGCATACACTTTTGAATTTTTTTTGTTGGGGTTAACTTAACGTTTTTT------------------------------------------------------------------------------------------------------------------------------------------------------------------------------------------------------------------------------------------------
	KT806043	-----------------------------------------------------------------------------------------------------------------------------------------------------------------------------------ATGGGTAACGCCGTGTCTTCG-------------------------------------------------------------------------------------------------------------------------------------------------------------------------------------------------------------------------------ATTCTTGCTTCCCCGCCCGCGGCTACCGCTCCAGGCGTTGAGCGTTGGCTTTACTCAACCGACCACAAAGATATCGGTACGTTGTATTTTATATTCGGGGCGTTTGCTGGAGTGCTGGGAACGATGATGTCTATCTATATACGGGCAGAATTGTCGTACCCGGGTGTTCAGGTTTTGTGCGAAAACCATCAGTTGTACAACGTGTTGGTTACTGCTCACGCCTTCTTGATGATTTTTTTTATGGTTATGCCAACATTAATAGGAGGTTTTGGCAACTGGTTTGTCCCGATCCTCATAGGGGCGCCTGATATGGCTTTTCCGAGGTTAAACAACCTTAGCCTATGGTTTTTAACACCTTCGTTACTACTGCTTTTGTTGTCTTCGTTGGTTGAGACGGGTGTTGGTACTGGCTGGACGGTGTATCCGCCATTAGCGAGCATTCAGTACCATCCAGGGGCTAGCGTAGATCTTGCTATTTTCAGTCTTCACATAGCGGGAGTGTCATCCATAGCGGGAGCCGTAAATTTTATTACCACTGTTATA-AACATGCGAGCACCGGGTATGTATTTTCACCGAACCCCGTTGTTCGTGTGGGCCGTTTTTATTACCGCCTTTTTGTTGTTGCTTTCTTTACCGGTCTTGGCGGGTGCTATTACTATGTTGCTAACGGACCGTAATTTGAATACCTCGTTTTTTGACCCAACGGGGGGAGGTGATCCTGTACTGTATCAACACCTTTTTTGGTTCTTTGGGCATCCCGAGGTTTACATCTTGATCCTACCGGGCTTTGGTATCATTAGTCATATAGTATCCGCCTTGGCAGAAAAGCCTGTGTTCGGTTACTTAGGTATGGTTTACGCGATGTTGTCGATAGGGTTTCTAGGTTTCATTGTTTGGGCTCACCACATGTACACCGTCGGGATGGATGTAGACGTGAGGGCCTATTTTACCGCGGCAACAATGATTATTGCGGTTCCGACAGGTATTAAGGTGTTTAGTTGGCTGGCTACCCTTTGGGGAGGGAGTATTCGGTTAGCTACGCCCTTGCTATTCGCTCTGGGCTTTATTTTCTTGTTTACCGTTGGAGGTGTTACTGGTGTAGCCTTGGCTAATGCAGGGCTAGATATAGCTTTCCATGACACATATTACGTGGTTGCGCACTTTCATTATGTGTTGTCTATGGGGGCCGTCTTTGCCATGTTTGCTGGGTTTTATTATTGGGTAGGCAAGTTAACGGGCATGCAATACAACGAGTTTTTGGCTCAAGTGCATTTCTGGGTCTTTTTTGTAGGCGTCAACGTGACTTTTTTCCCAATGCACTTTTTGGGGTTGGCAGGAATGCCGCGACGGATACCGGATTATCCGGACGCTTACGCTGGCTGGAATCATGTAGCCTCGATAGGCTCGTTTATATCGTTTCTGTCTGTGGCCCTGTTTTTTTTTATAGTTTACGACATGCTTATAGGAGATGTATTTCCGAAGAAGTATGTCTCTCGGGACTATTGGACTTGCACGCGAATTTCGAAGGT------------------TTAG
	AB009416	------------------------------------------------------------------------------------------------------------------------------------------------------------------------------------------------------------------------------------------------------------------------------------------------------------------------------------------------------------------------------------------------------------------------------------------------------------------------------------------------------------------GGAACTATGTATTTCATATTTGGGGCTTTTGCGGGTGTTTTGGGTACAGTAATGTCTATTTACATTCGTATGGAGTTGTCTTATCCTAGTGTTCAGATATTGGCAGAAAACAACCAGCTATATAACGTGTTAGTTACTGCACACGCCTTTTTAATGATTTTTTTTATGGTTATGCCAATACTCATTGGTGGGTTCGGGAACTGGTTTGTCCCGATACTCGTGGGTGCGCCGGACATGGCGTTTCCTCGTTTAAATAACCTTAGCCTCTGGTTCTTAACACCATCTTTATTACTATTACTACTTTCATCTTTAGTAGAAACAGGTGTTGGTACCGGGTGAACGGTTTACCCCCCTCTATCAAGTGTACAGTACCACCCAGGGGCAAGCGTTGATTTGGCAATATTTAGCCTGCATATTGCAGGTGTATCTTCAATCGCAGGTGCCATAAACTTTATTACAACCGTAATA-AATATGCGGGCCCCTGGCATGTACATGCACAGAATGCCATTATTTGGTTGGGCGGTATTTATTACAGCATTTCTTTTGCTACTATCACTACCAGTACTCGCAGGTGCAATTACCATGTTGTTAACAGACCGTAACCTAAACACCTCTTTTTTTGACCCAGCAGGGGGCGGTGATCCCGTATTATACCAACACTTGTTCTGGTTTTTTGGACACCCAGAGGTTTATATTTTAATCATACCTGGCTTTGGTATTGTAAGTCATATAGTGTCAACCTTTGCAAATAAGCCAGTGTTTGGTTATTTGGGTATGGTTTACGCTATGATGTCAATAGGATTTCTTGGCTTTATTGTGTGGGCCCACCACATGTATACCGTTGGTATGGATGTGGATGTTCGCGCTTACTTTACTGCGGCAACAATGATTATCGCAGCTCCTACAGGTATAAAGGTTTTTAGTTGATTAGCTACAATGTGAGGTGGCCAGGTAAAACTAGTGACACCAATGCTATTTGCATTGGGATTTATTTTTTTGTTTACCGTTGGTGGTGTAACTGGAGTTGCTCTAGCCAATGCAGGCCTAGACATTGCTTTCCACGACACTTATTATGTGGTTGCTCACTTTCATTATGTGTTGTCTATGGGAGCAGTATTCTCCTTGTTTGCGGGTTTTTATTACTGGGCCGCAAAGGTAACTGGCATGCAATACAATGAAGTTTTGGGTAAAGTTCACTTTTGAGTCTTTTTTGTTGGAGTAAACATAACTTTCTTT------------------------------------------------------------------------------------------------------------------------------------------------------------------------------------------------------------------------------------------------
	GQ896380	-----------------------------------------------------------------------------------------------------------------------------------------------------------------------------------ATGAGTCTAGGATTATCTGGG----------------------------------------------------------------------------------------------------------------------------------------------------------------------------------------------------------------------------------TTTTCACAGTCAACAGTACAAACATCACCATCAATAGAACGATGACTATATTCTACTGATCACAAAGACATTGGAACCATGTATTTTATATATGGAGCTTTTGCAGGAGTTTTAGGAACAGTAATGTCTATATATATGAGAATGGAGTTATCTTATCCAAGCGTACAGATTCTGGCTGAGAATAATCAACTGTACAACGTTTTGGTTACTGCACACGCATTTTTAATGATATTTTTTATGGTTATGCCTGTGTTAATGGGCGGCTTCGGAAATTGGTTTATGCCAATTTTAATTGGTGCACCTGATATGGCTTTTCCGCGTTTAAATAACTTAAGCCTATGGTTATTGACTCCATCGTTGTTTCTATTGCTTCTTTCGTCGTTGGTAGAAACAGGAGTTGGAACCGGATGAACAGTGTATCCCCCACTTTCAAGTATTCAATACCACCCTGGTGCGAGCGTAGATTTAGCCATTTTTAGCTTGCACATAGCTGGGGTTTCATCAATTGCTGGTTCTATTAATTTTATTACAACAGTTATA-AATATGCGAGCGCCGGGTATGTACATGCACAGAATGCCTTTGTTTGCTTGAGCAGTTTTTATTACTTCGTGACTATTAGTTTTATCACTACCAGTTTTAGCTGGGGCTATTACTATGTTATTAACCGATAGAAATTTAAATACTGCTTTTTTTGATCCAGCAGGCGGCGGGGATCCGGTATTATATCAGCACTTATTTTGGTTCTTTGGTCACCCTGAAGTTTATATTTTAATTCTACCAGGTTTTGGAATTATTAGCCACATAGTATCTGCTCTAACAAGTAAGCCAGTTTTTGGGTACTTAGGCATGGTTTACGCAATGATTTCAATAGGCTTTTTAGGATTTATCGTATGAGCACACCATATGTATACCGTTGGTATGGACGTAGATGTTAGAGCGTACTTCACAGCTGCAACTATGATTATCGCCGTTCCAACAGGCATTAAAATATTTAGCTGATTAGCCACAATGTGGGGTGGGCAGGTATATTTGACAACCCCTTTACTTTTTGCGCTAGGCTTTATTTTTTTATTTACCGTGGGTGGTGTAACTGGTGTTGCTTTGGCGAACGCTGGTCTTGACATTGCTTTTCATGACACGTACTATGTAGTTGCTCACTTTCATTATGTTCTTTCAATGGGGGCTGTTTTTGCTATGTTTGCAGGCTTTTACTTTTGAGCTCCAAAAGCAACAGGAATGCAGTACAATGAGCTTTTAGGCAAGCTACACTTTTGGGTTTTTTTCGTAGGTGTTAACGTTACCTTTTTTCCAATGCACTTTCTTGGATTAGCAGGAATGCCACGACGAATACCAGACTACCCGGACGCTTACGCAGGTTGAAATCATGTAGCTTCTGTAGGGTCATTTATATCCTTTTTATCTGTCGCATTGTTTTTTTATATAGTGTATGACATGTTTATTGGAGGATTTGAGGAAAAGCGCTTCGTGGCTCGTGATGCTTGATCAAAGACACGAATAACCAAAGCGTCTCTTTTAAAACTTCACTAG

;
end;
