# Supplementary material for: A novel taxonomic database for eukaryotic mitochondrial cytochrome oxidase subunit I gene (eKOI), with a focus on protists diversity
Source: Database (Oxford). 2025 Sep 24;2025:baaf057. doi: 10.1093/database/baaf057 (PMC12462617; doi:10.1093/database/baaf057)
Supplement: baaf057_Supplemental_File [file baaf057_supplemental_file.zip › 2_alignment_eKOI/chlorophyta.nex]

#NEXUS
begin data;
	dimensions ntax=200 nchar=1774;
	format datatype=dna missing=? gap=-;
	matrix
	MN049192	---------------------------------------------------------------------------------------------AAGAGATGGCTTTTGTCAACTAATCCCAAGGAGATGGGCACACTTTATCTACTATTTGCAATTGAGG-CGGGCGTCGATGGCACCCTTTTTTCGATGCGAGTTCGCATAGAGCTAGCTCTTCC-----------CTTTGTG-------AGTCGCATCTACAATGTGATCATCACAGCCCATGCCTTCTTAATGATCTTCTTTTTGATTATGCCAGCGCTAATGGGGGGTTTCTCT---AACCTTTTGGTACCCACCCAGATCGGGGCTGCTGAAATGGCATTGCCTCGATTGAACGCAATCAGCTT…
	MK878592	---------------------------------------------------------------------------------------ATGTTAAAAAGATGGTTATATTCAACAAGTCACAAAGATATTGGTTTAATGTATTTATGTTTTGGTTTTTTTG-CAGGTTTAATTGGTACAAGTTTAAGTATGTTTATACGTTTAGAATTAGCTATGCCGGGCAGAGGCTTACTAGACGGGAATGGACAGCTATATAACGTTATAATAACTGCGCATGCTTTAATAATGTTATTATGGATGGTAACACCAGCATTATTTGGTGGTTTTGGA---AATTGGTTAGTACCAATATTAATTGGTGCACCAGATGTCGCATTTCCAAGATTAAATAATATTAGTTT…
	MT015649	---------------------------------------------------------------------------------------ATGTTAATTCGTTGGCTTTATTCTACTAATCACAAGGATATTGGTATCTTATATCTCGTTTTAGCTTTATTTG-CTGGTATTATAGGTACAACATTATCTATGTTTATACGCTTAGAACTAGGATTACCTGGGTCTGGTTTATTAAACGGAAATGGACAGTTGTACAACGTAATTATAACCGGTCATGGAATTATAATGTTACTATTTATGGTAATGCCTGCATTATTTGGAGGCTTTGGT---AATTGGTTAGTACCCATATTAATAGGTGCTCCAGACATGGCTTTTCCTCGTTTAAATAATATAAGCTT…
	AF008237	---------------------------------------------------------------------------------------ATGTTAATTCGTTGGCTTTATTCTACTAATCACAAGGATATTGGTATCTTATATCTCGTTTTAGCTTTATTTG-CTGGTATTATAGGTACAACATTATCTATGTTTATACGCTTAGAACTAGGATTACCTGGGTCTGGTTTATTAAACGGAAATGGACAGTTGTACAACGTAATTATAACCGGTCATGGAATTATAATGTTACTATTTATGGTAATGCCTGCATTATTTGGAGGCTTTGGT---AATTGGTTAGTACCCATATTAATAGGTGCTCCAGACATGGCTTTTCCTCGTTTAAATAATATAAGCTT…
	OQ504168	---------------------------------------------------------------------------------------ATGTTTACTAGATGGATATATTCAACAAATCACAAGGATATTGGAATGCTATATTTAGCATTCGCTTTATTCG-CAGGTATTATAGGTACCACCTTATCGATGTTTATTCGTCTTGAACTTGGAGTACCAGGTCAAGGCATGTTAATGGGAAATGGACAATTGTACAACGTCATCATCACAGGGCACGGGATTATAATGTTATTATTTATGGTAATGCCGGCTTTATTTGGTGGATTCGGT---AATTGACTTGTACCCATTTTAATAGGTGCGCCTGATATGGCGTTCCCTCGTTTAAATAACATTAGTTT…
	MH598508	---------------------------------------------------------------------------------------ATGTTTACTCGTTGGGTATATTCTACAAATCACAAAGATATCGGTATCCTTTATCTTGTGTTAGCTTTATTTT-CCGGTATTATCGGTACTACATTATCTATGTTTATTCGCCTAGAATTAGGTGTACCAGGTCAAGGACTCTTAGCTGGGAATGGTCAACTCTATAATGTGATCATTACAGGCCATGGAATTATTATGTTATTATTCATGGTAATGCCAGCATTATTTGGTGGTTTTGGT---AATTGGCTTGTTCCAATTTTAATCGGTTCTCCAGATATGGCTTTTCCACGTTTAAATAATATTAGTTT…
	MH665695	---------------------------------------------------------------------------------------ATGATTTCACGATGGTTGTATTCAACAAGCCACAAGGACATTGGTATCCTATACCTGGGATTTGCTTTATTCT-CAGGTTTAATTGGAACTAGTTTGTCTATGTTCATTAGGTTAGAGTTAGGAATGCCTGGACAAGGTTTACTTGCAGGTAATGGACAACTCTACAATGTTATTATTACGGGTCACGGTTTACTTATGA------------------CTACGCTATTCGGTGGATTTGGC---AATTGGTTAGTACCTATTTTAGTAGGTGCCCCCGATGTAGCCTTTCCCCGTTTAAACAACATTTCCTT…
	KX232644	------------------------------------------------------------------------------------------ATGTTACGTTGGTTATATACTACTAGTCATAAAGATATTGGATTATTGTACTTAGGTTTTGCTTTTGTCG-GAGGCTTAATCGGTACTAGTTTGAGTATGTTAATTCGTTACGAGTTAGCCATGCCAGGTCGCGGTTTGTTAGACGGTAACGGTCAGTTGTATAATGTTATTATTACTGGTCACGGTATTATCATGTTATTATTCATGGTGATGCCAGCCTTGTTTGGAGGTTTCGGT---AACTGGTTGCTACCAATTATGATTGGAGCTCCAGATATGGCCTTTCCTCGTTTAAATAACATTAGCTT…
	D63661	---------------------------------------------------------------------------------------------------------------------------------------------------------------------------------------------------------------------------------------------------------------------------------------------------------------------------------------------------------------------------------------------------------------…
	GU169485	------------------------------------------------------------------------------------------------------------------------------ATTGGTTTACTTTATTTAATTTTCGCTTTCGTGG-GCGGATTAATTGGTACTTCACTAAGTATGTTAATTCGTTACGAGCTAGCCTTACCAGGACGTGGCTTGCTTGACGGTAATGGGCAACTGTACAACGTGATTATTTCTGGTCACGGTATTATTATGTTATTGTTCATGGTAATGCCTGCTCTTTTTGGCGGATTTGGT---AACTGGCTGCTACCGATTATGATCGGAGCTCCTGACATGAGTTTCCCACGATTAAACAATATTAGTTT…
	MH161346	---------------------------------------------------------------------------------------------ATGCGTTGGCTCTACACAACTTCTCATAAAGATATTGGTTTACTTTATTTAATTTTTGCTTTCGTGG-GCGGATTAATCGGTACTTCACTAAGTATGTTAATCCGTTACGAGTTAGCCTTGCCGGGACGTGGCTTGCTTGATGGTAATGGACAACTTTATAATGTTATCATTACTGGTCACGGTATTATTATGTTATTGTTCATGGTAATGCCTGCTCTTTTTGGCGGATTTGGT---AATTGGCTGCTACCGATTATGATCGGAGCCCCCGACATGAGCTTCCCGCGATTAAACAATATTAGCTT…
	JX977845	---------------------------------------------------------------------------------------------ATGCGTTGGCTCTACACTACTTCTCATAAAGATATTGGTTTACTTTATTTAATTTTTGCTTTCGTCG-GTGGATTAATTGGTACTTCACTTAGTATGTTAATCCGTTACGAGCTAGCCTTGCCGGGACGTGGCTTGCTCGATGGTAACGGACAACTGTACAATGTCATTATTACTGGTCATGGTATTATTATGTTATTGTTCATGGTAATGCCTGCTCTTTTCGGCGGATTTGGT---AATTGGCTGCTACCGATTATGATCGGAGCCCCTGACATGAGCTTCCCACGCTTAAACAATATTAGTTT…
	MN431473	---------------------------------------------------------------------------------------------ATGCGTTGGCTTTATACTACTTCTCATAAAGATATTGGTCTATTGTACTTGATTTTCGCCTTTGTAG-GTGGTTTAATCGGTACTTCTTTAAGCATGCTAATTCGTTACGAGTTAGCACTACCCGGTCGTGGTCTATTGGACGGTAATGGTCAGTTGTATAATGTAATCATTACCGGACATGGTATTATCATGTTATTATTCATGGTAATGCCTGCTTTATTTGGTGGCTTTGGT---AATTGGCTGTTGCCAATTATGATTGGTGCCCCAGATATGGCATTCCCACGTTTAAACAACATCAGTTT…
	MN431475	---------------------------------------------------------------------------------------------ATGCGCTGGTTATATACAACTTCTCATAAAGACATCGGTTTGTTGTACTTGATTTTCGCCTTCATTG-GTGGTTTGATTGGTACTTCGTTAAGTATGTTAATCCGTTACGAGCTAGCTTTACCAGGTCGAGGCCTACTAGACGGTAATGGACAACTCTACAATGTTATTATTACTGGTCACGGTATTATTATGTTATTATTCATGGTAATGCCTGCCTTATTTGGTGGATTCGGT---AACTGGCTGCTTCCAATCATGATTGGTGCTCCGGATATGGCGTTCCCCCGTCTTAATAATATTAGTTT…
	MT872349	---------------------------------------------------------------------------------------------ATGCGTTGGTTGTATACTACAAGTCATAAAGATATTGGTTTGTTGTACTTGGTATTCGCTTTTGTAG-GCGGTTTGCTAGGTACTTCCCTAAGTATGTTGATTCGTTACGAGCTTGCTTTGCCAGGCCGCGGTCTATTCGACGGTAACGGTCAACTTTATAACGTAATTATTACTGGTCATGGTCTACTAATGTTGCTATACATGGTAATGCCAGCCCTATTCGGCGGTTTTGGT---AACTGGTTGCTACCAATTATGATTGGTGCTCCTGATATGGCCTTTCCACGCCTAAACAACATTAGTTT…
	MT872348	---------------------------------------------------------------------------------------------ATGCGTTGGCTTTATACAACTTCTCATAAAGATATTGGTTTGTTGTACTTGGTATTCGCCTTTGTAG-GCGGTTTGCTAGGTACTTCTCTTAGTATGTTGATTCGTTACGAGCTTGCTTTGCCAGGCCGCGGTCTATTCGACGGTAACGGTCAACTATATAACGTAATTATTACCGGTCATGGTCTACTAATGTTGCTATACATGGTAATGCCAGCCCTATTTGGCGGTTTTGGT---AACTGGTTGCTACCAATCATGATTGGCGCTCCCGACATGGCCTTTCCACGCCTAAATAACATTAGTTT…
	OK514730	---------------------------------------------------------------------------------------------ATGCGTTGGCTTTATACAACTTCTCATAAAGATATTGGTTTGTTGTACTTGGTATTCGCCTTTGTAG-GCGGATTGCTAGGTACTTCTCTTAGTATGTTGATTCGTTACGAGCTTGCTTTGCCAGGCCGCGGTCTATTCGACGGTAACGGTCAACTATATAACGTAATTATTACCGGTCATGGTCTACTAATGTTGCTATACATGGTAATGCCAGCCCTATTTGGCGGTTTTGGT---AACTGGTTGCTACCAATTATGATTGGCGCTCCAGATATGGCCTTTCCACGCCTAAATAACATTAGTTT…
	MT872350	---------------------------------------------------------------------------------------------ATGCGTTGGCTTTATACAACTTCTCATAAAGATATTGGTTTGTTGTACTTAGTATTCGCCTTTGTAG-GCGGATTGCTAGGTACTTCTCTTAGTATGTTGATTCGTTACGAGCTTGCTTTGCCAGGCCGCGGTCTATTCGACGGTAACGGTCAACTATATAACGTAATTATTACCGGTCATGGTCTACTAATGTTGCTATACATGGTAATGCCAGCCCTATTTGGCGGTTTTGGT---AACTGGTTGCTACCAATTATGATTGGCGCTCCAGATATGGCCTTTCCACGCCTAAATAACATTAGTTT…
	KY442293	---------------------------------------------------------------------------------------------ATGCGTTGGTTGTATACTACTTCTCATAAAGATATTGGTTTGCTATACTTGATTTTTGCCTTCGTCG-GAGGTTTAATCGGTACTTCTCTTAGTATGTTGATTCGTTACGAGTTGGCTTTGCCTGGTCGTGGTTTGTTAGACGGTAATGGACAACTATACAATGTTATCATTACTGGTCATGGAATTATCATGCTATTGTTTATGGTAATGCCAGCCCTGTTCGGTGGTTTTGGT---AACTGGTTGCTACCAATTATGATTGGTGCTCCAGATATGGCATTTCCCCGCCTAAACAACATTAGTTT…
	MN528476	---------------------------------------------------------------------------------------------ATGCGTTGGTTGTATACTACTTCTCATAAAGATATTGGATTGTTGTACTTGGTATTCGCCTTTTTTG-GTGGTTTGCTAGGTACTTCCCTAAGTATGTTGATTCGTTACGAGTTGGCTTTGCCAGGCCGTGGCTTGTTGGACGGTAACGGTCAACTATATAATGTCATTATCACCGGTCACGGTATTATCATGCTATTGTTCATGGTAATGCCAGCCCTATTCGGTGGTTTTGGT---AACTGGTTGCTACCAATCATGATTGGTGCTCCAGATATGGCGTTCCCTCGTCTAAATAACATTAGTTT…
	EU306622	---------------------------------------------------------------------------------------------ATGCGTTGGTTGTATTCTACTTCTCATAAAGATATTGGTTTGTTGTACTTGGTATTCGCCTTCTTTG-GCGGTTTGCTAGGTACTTCTCTAAGTATGTTGATTCGTTACGAGTTGGCTTTGCCAGGTCGTGGCTTGTTGGACGGTAACGGTCAACTATATAACGTCATTATTACCGGTCACGGTATTATCATGCTATTGTTCATGGTAATGCCAGCCCTATTCGGTGGTTTTGGT---AACTGGTTGCTACCAATCATGATCGGTGCCCCAGACATGGCTTTCCCTCGTCTAAACAACATTAGTTT…
	EU306621	---------------------------------------------------------------------------------------------ATGCGTTGGTTGTATTCTACTTCTCATAAAGATATTGGTTTGTTGTACTTGGTATTCGCCTTCTTTG-GCGGTTTGCTAGGTACTTCTCTAAGTATGTTGATTCGTTACGAGTTGGCTTTGCCAGGTCGTGGCTTGTTGGACGGTAACGGTCAACTATATAACGTCATTATTACCGGCCACGGTATTATCATGCTATTGTTCATGGTAATGCCAGCCCTATTCGGTGGTTTTGGT---AACTGGTTGCTACCAATCATGATCGGTGCCCCAGACATGGCTTTCCCTCGTCTAAACAACATTAGTTT…
	EU306618	---------------------------------------------------------------------------------------------ATGCGTTGGTTGTATTCTACTTCTCATAAAGATATTGGTTTGTTGTACTTGGTATTCGCCTTCTTTG-GCGGTTTGCTAGGTACTTCTCTAAGTATGTTGATTCGTTACGAGTTGGCTTTGCCAGGTCGTGGCTTGTTGGACGGTAACGGTCAACTATATAACGTCATTATTACCGGCCACGGTATTATCATGCTATTGTTCATGGTAATGCCAGCCCTATTCGGTGGTTTTGGT---AACTGGTTGCTACCAATCATGATCGGTGCCCCAGACATGGCTTTCCCTCGTCTAAACAACATTAGTTT…
	EU306623	---------------------------------------------------------------------------------------------ATGCGTTGGTTGTATTCTACTTCTCATAAAGATATTGGTTTGTTGTACTTGGTATTCGCCTTCTTTG-GCGGTTTGCTAGGTACTTCTCTAAGTATGTTGATTCGTTACGAGTTGGCTTTGCCAGGTCGTGGCTTGTTGGACGGTAACGGTCAACTATATAACGTCATTATTACCGGCCACGGTATTATCATGCTATTGTTCATGGTAATGCCAGCCCTATTCGGTGGTTTTGGT---AACTGGTTGCTACCAATCATGATCGGTGCCCCAGACATGGCTTTCCCTCGTCTAAACAACATTAGTTT…
	EU306617	---------------------------------------------------------------------------------------------ATGCGTTGGTTGTATTCTACTTCTCATAAAGATATTGGTTTGTTGTACTTGGTATTCGCCTTCTTTG-GCGGTTTGCTAGGTACTTCTCTAAGTATGTTGATTCGTTACGAGTTGGCTTTGCCAGGTCGTGGCTTGTTGGACGGTAACGGTCAACTATATAACGTCATTATTACCGGCCACGGTATTATCATGCTATTGTTCATGGTAATGCCAGCCCTATTCGGTGGTTTTGGT---AACTGGTTGCTACCAATCATGATCGGTGCCCCAGACATGGCTTTCCCTCGTCTAAACAACATTAGTTT…
	EU306619	---------------------------------------------------------------------------------------------ATGCGTTGGTTGTATTCTACTTCTCATAAAGATATTGGTTTGTTGTACTTGGTATTCGCCTTCTTTG-GCGGTTTGCTAGGTACTTCTCTAAGTATGTTGATTCGTTACGAGTTGGCTTTGCCAGGTCGTGGCTTGTTGGACGGTAACGGTCAACTATATAACGTCATTATTACCGGCCACGGTATTATCATGCTATTGTTCATGGTAATGCCAGCCCTATTCGGTGGTTTTGGT---AACTGGTTGCTACCAATCATGATCGGTGCCCCAGACATGGCTTTCCCTCGTCTAAACAACATTAGTTT…
	HG994091	---------------------------------------------------------------------------------------------------------TGGTCAACAAATCATAAAGATATTGGATTATTATACTTAGGCTTCGCTCTTTTCG-CTGGCTTAATCGGTACCTCCTTATCTATGTTTATCCGCCTTGAGTTAGGAATGCCGGGTCGCGGTTTATTAGACGGTAACGGTCAACTTTATAATGTCATCATCACAGGCCACGGCTTAATCATGCTTCTTTTCATGGTAATGCCTGCCCTCTTTGGTGGTTTCGGT---AACTGGTTAACCCCAATCCTTATTGGCGCCCCTGATGTGGCCTTCCCACGTTTAAACAACGTAAGTTT…
	KP696389	---------------------------------------------------------------------------------------ATGCTTTCACGTTGGCTCTTTAGCACATCACACAAAGATATCGGTTTATTATACCTCGGATTCGCTTTATTCG-CAGGTTTAATCGGTACTAGTCTTTCTATGTTTATTCGTCTCGAGTTAGGTATGCCAGGTCGTGGCTTATTAGATGGTAACGGCCAATTATACAATGTCATCATCACAGGTCACGGTTTAATCATGTTATTATTCATGGTAATGCCAGCCTTATTTGGTGGTTTTGGT---AACTGGTTAACCCCAATCTTAGTAGGTGCCCCAGACGTAGCTTTTCCTCGTTTAAACAACGTCAGTTT…
	KP691602	------------------------------------------------------------------------------------------ATGTCACGTTGGCTATTCAGCGTGAGTCACAAGGATATCGGTATCTTATACCTTAGCTTAGCCTTATTTG-CTGGGTTGGTTGGTACCAGTCTATCAATGTTCATACGTCTAGAACTTGGCTTAGGTGGTCGTGGCTTATTAGACGGCGCGGGTCAACTCTACAACGTCATCATAACGGGTCACGGTATAATAATGCTACTATTCATGGTTATGCCTGCCCTATTTGGTGGCTTCGGT---AACTGGCTCGTACCTGTTATGATAGGTGCACCAGACGTCGCATTTCCACGTCTTAACAACATAAGCTT…
	KX641169	------------------------------------------------------------------------------------------ATGTATCGTTGGTTATTTAGCGTAAGTCATAAAGATATTGGGATTTTATACTTATCTTTTGCTTTATTCG-CTGGTTTAGTAGGTACTAGCTTATCTATGTTTATTCGTTTAGAATTAGGCTTACCAGGCAGAGGATTATTAGATGGGGCTGGACAACTTTATAACGTAATTATTACCGCTCATGGTATCATTATGTTATTATTTATGGTTATGCCAGCTTTATTTGGTGGGTTTGGT---AACTGGCTCGTTCCAATTATGATTGGTGCTCCAGACGTAGCCTTTCCAAGATTAAATAATATTAGTTT…
	GQ250045	------------------------------------------------------------------------------------------ATGTATCGTTGGTTATTTAGCGTAAGTCATAAAGATATTGGGATTTTATACTTATCTTTTGCTTTATTCG-CTGGTTTAGTAGGTACTAGCTTATCTATGTTTATTCGTTTAGAATTAGGCTTACCAGGCAGAGGATTATTAGATGGGGCTGGACAACTTTATAACGTAATTATTACCGCTCATGGTATTATTATGTTATTATTTATGGTTATGCCAGCTTTATTTGGTGGATTTGGT---AACTGGCTAGTCCCAATTATGATTGGTGCTCCAGACGTAGCCTTTCCAAGATTAAATAATATTAGTTT…
	JQ039016	------------------------------------------------------------------------------------------ATGTCCCGTTGGTTATTCAGCGTGAGTCATAAAGATATTGGTATTTTATACTTATCTTTTGCTTTATTCG-CAGGTTTAGTAGGTACTAGCTTATCTATGTTCATTCGTTTAGAATTAGGTTTAGCAGGTAGAGGTTTATTAGACGGAGCAGGTCAACTCTACAATGTAATCATAACTGGCCATGGTATTATTATGTTATTATTCATGGTAATGCCTGCTTTATTTGGTGGATTTGGT---AACTGGTTAGTACCAATTATGATAGGTGCTCCAGATGTAGCTTTTCCAAGATTAAATAATATTAGTTT…
	KX641170	------------------------------------------------------------------------------------------ATGTCCCGTTGGTTATTCAGCGTGAGTCATAAAGATATTGGTATTTTATACTTATCTTTTGCTTTATTCG-CAGGTTTAGTAGGTACTAGCTTATCTATGTTCATTCGTTTAGAATTAGGTTTAGCAGGTAGAGGTTTATTAGACGGAGCAGGTCAACTCTACAATGTAATCATAACTGGCCATGGTATTATTATGTTATTATTCATGGTAATGCCTGCTTTATTTGGTGGATTTGGT---AACTGGTTAGTACCAATTATGATAGGTGCTCCAGATGTAGCTTTTCCAAGATTAAATAATATTAGTTT…
	KC733827	------------------------------------------------------------------------------------------ATGTTACGTTGGCTATACTCAACAAATCATAAAGATATTGGTATTTTGTATTTAGTTTTTGCCTTTTTCG-GCGGTCTAATTGGCACAAGCTTAAGTATTGTTATACGATTACAGCTTGCCACAAGTGGTACAGGTATTCTTGCAAACAACGGACAATTATATAATGTTATTGTAACTGGGCATGGCGTAATAATGTTGTTATTTATGGTAATGCCTGCCCTTTTTGGAGGTTTTGGT---AACTATCTTGTACCACTAATGATTGGGGCACCAGACATGGCATTTCCACGCCTTAACAATATAAGCTT…
	GU108480	---------------------------------------------------------------------------------------------ATGCGTTGGTTGTATTCGACCAATCATAAAGACATTGGTATGTTATATATTATTTTTGCTTTCTTTG-GCGGCTTAGTTGGTACTGGTCTTAGCGTTCTAATTCGTTTGCAATTAGCTACCACAGGGACTGGTATTTTGCAAAACAACGGACAGTTGTTCAACGTCATTGTTACTGGTCATGGCGTTATTATGTTGCTTTTCATGGTAATGCCAGCCTTGTTCGGTGGGTTTGGA---AACTATCTTCTACCTCTAATGATAGGGGCTCCAGATATGGCTTTCCCTCGTTTGAACAACATTAGCTT…
	AY062933	---------------------------------------------------------------------------------------------ATGCGTTGGTTGTATTCGACCAATCATAAAGATATTGGAATGTTATACCTTATATTTGCCTTTTTTG-GCGGTCTAGTCGGAACTGGTCTTAGTGTGTTAATTCGTCTTCAATTAGCCACAACTGGAACTGGAATTTTACAAAACAATGGACAATTATTTAATGTAATTGTCACTGGACATGGTGTTATTATGTTGCTTTTCATGGTAATGCCAGCATTGTTTGGAGGATTCGGA---AACTATCTTCTTCCCCTAATGATAGGTGCTCCTGATATGGCTTTTCCTCGTCTAAACAATATTAGCTT…
	EF645804	---------------------------------------------------------------------------------------------ATGCGTTGGCTTTATTCCACAAACCATAAGGACATCGGCATCCTCTATTTGGTCTTTGCGTTCTTTA-GCGGCCTCATCGGCACCAGCTTAAGCATTGTGATTCGCCTGCAGCTCGCCACGACGGGCACCGGGTTGTTGGCCAACAACGGTCAGCTTTATAATGTGATCGTCACCGGCCACGGCGTCATCATGTTGCTATTTATGGTGATGCCGGCGCTGTTTGGCGGTTTCGGC---AACTATCTGGTGCCGTTGATGATCGGCGCCCCGGACATGGCATTTCCGCGTTTGAACAACGTGAGTTT…
	DQ221113	---------------------------------------------------------------------------------------------ATGCGTTGGCTTTATTCCACAAACCATAAGGACATCGGCATCCTCTATTTGGTCTTTGCGTTCTTTA-GCGGCCTCATCGGCACCAGCTTAAGCATTGTGATTCGCCTGCAGCTCGCCACGACGGGCACCGGGTTGTTGGCCAACAACGGTCAGCTTTATAATGTGATCGTCACCGGCCACGGCGTCATCATGTTGCTATTTATGGTGATGCCGGCGCTGTTTGGCGGTTTCGGC---AACTATCTGGTGCCGTTGATGATCGGCGCCCCGGACATGGCATTTCCGCGTTTGAACAACGTGAGTTT…
	KP696388	---------------------------------------------------------------------------------------ATGTTATCTCGTTGGTTATTCTCAGTCTCTCATAAGGACATTGGATTGCTGTATCTGGGGTTTGCTCTGTTTG-CGGGCCTCATTGGTACTTCTCTTTCCATGTTCATTCGTCTGGAGTTGGCTATGCCGGGCAAGGGCCTGCTCGAGGGAAACGGCCAGCTTTATAACGTGCTAATCACTGGACACGGCTTGATCATGCTGCTCTTCATGGTGATGCCGGCTCTGTTCGGTGGCTTCGGC---AACTGGCTGACCCCGATCCTTATTGGTGCTCCCGACGTGGCCTTCCCGCGCCTCAACAACATCAGCTT…
	OM479424	---------------------------------------------------------------------------------------ATGTTTACTCGTTGGTTTTATTCTACTAATCACAAGGACATTGGTCTTCTGTACCTCCTGTTCGCGCTCCTGG-GCGGCCTTCTGGGCACTACCCTGAGCATGTTCATTCGTCTCGAGCTCGCTGCGCCGGGTCGTAGCCTGCTCGATGGCAACGGTCAACTGTACAACGTGATCATTACTGGTCACGGCCTCCTGATGCTGCTTTTCATGGTGATGCCCGCTCTTTTCGGGGGATACGGG---AATTACATGACCCCGATCATGATTGGCGCGCCGGATGTTGCCTTCCCACGTCTGAACAACATCAGCTT…
	AF529311	----------------------------------------------------------------------------------------------------------------------------------------------------------------------------------------------------------------------------------------------------------------------------------------------------------------------------------------------TGGTTGGTTCCAGTGTTGATTGGAGCTCCGGACATGGCCTTCCCTCGACTGAACAACATCTCATT…
	FJ393040	---------------------------------------------------------------------------------------------------------------------------------------------------------------------------------------------------------------------------------------------------------------------------------------------------------------------------------------------------------------------------------------------------------------…
	FJ393039	---------------------------------------------------------------------------------------------------------------------------------------------------------------------------------------------------------------------------------------------------------------------------------------------------------------------------------------------------------------------------------------------------------------…
	FJ393044	---------------------------------------------------------------------------------------------------------------------------------------------------------------------------------------------------------------------------------------------------------------------------------------------------------------------------------------------------------------------------------------------------------------…
	MN933932	---------------------------------------------------------------ATGAATTCAGAATTTTTTAATTATTTTTTTTATCGTTGATTTGGAAGTACTAGTGCTAAAGACATAGGTTTCATGTATTTAATTTTTGCAATATGAT-GTGCAATTATAGCGTCAACAATGTCTATATTAATAAGAATGGAATTAAGTAGTCCAGGCGAAAACTTTTTAACAGG------TCAAATATATAATGTATTAATTACAGGCCATGGTTTACTAATGTTATTTTTTGTGGTTATGCCATCTTTGATGGGCGGATTTGGG---AATTGACTAATCCCAGTTCTAATAGGCTCTCCTGACATGGCTTTTCCACGATTAAATAATATAAGTTT…
	MZ911851	---------------------------------------------------------------------------------------ATGGTCGTTCGTTGGTTATTTTCAAGCTCAGCAAAAGACATCGGGTATCTTTACCTGATTTTTGCAATTTTTA-GTGGTATCATAGGTACCGCTCTTTCAATGATAATTAGAGCAGAGTTAGCTTTACCAGGTACTCAAGTGTTATCGGGAAACTACCAGTTATACAACGTTGTAATAACAGCTCACGCTCTTTTTATGATATTCTTTATGGTAATGCCAGCTCTTATGGGTGGATTTGGA---AATATTCTGGTACCCGTAATGATCGGGAGTCCAGATATGGCATTTCCACGACTGAATAACATTAGCTT…
	MH730971	---------------------------------------------------------------------------------------ATGGTGGTTCGTTGGTTATTTTCAAGCTCAGCAAAGGATATTGGGTATCTTTACCTAATTTTTGCAATTTTTA-GCGGAATTATTGGTACCGCACTTTCAATGATAATTAGAGCAGAGCTAGCTCTACCGGGTACACAGGTACTGTCAGGGAATTATCAATTATATAACGTTGTAATAACAGCTCATGCTTTATTCATGATATTTTTCATGGTAATGCCCGCCCTAATGGGTGGATTTGGT---AACATTCTGGTGCCCGTAATGATCGGAGCTCCAGATATGGCATTTCCACGACTAAATAATATTAGCTT…
	MH013468	---------------------------------------------------------------------------------------ATGGTGGTTCGTTGGTTATTTTCAAGCTCAGCAAAGGATATTGGGTATCTTTACCTAATTTTTGCAATTTTTA-GCGGAATTATTGGTACCGCACTTTCAATGATAATTAGAGCAGAGCTAGCTCTACCGGGTACACAGGTACTATCAGGAAATTATCAATTATATAACGTTGTAATTACAGCTCATGCTTTATTCATGATTTTTTTCATGGTAATGCCCGCCCTAATGGGTGGTTTTGGA---AATATTCTGGTGCCCGTAATGATCGGAGCTCCAGATATGGCATTTCCACGACTGAATAATATTAGCTT…
	KX530816	---------------------------------------------------------------------------------------ATGGTGGTTCGTTGGTTATTTTCAAGCTCAGCAAAGGATATTGGGTATCTTTACCTAATTTTTGCAATTTTTA-GCGGAATTATTGGTACCGCACTTTCAATGATAATTAGAGCAGAGCTTGCTCTACCGGGTACACAGGTACTATCTGGTAATTATCAATTATATAACGTTGTAATTACAGCGCATGCTTTATTCATGATTTTTTTCATGGTAATGCCCGCCCTAATGGGTGGATTTGGA---AATATTCTGGTGCCCGTAATGATTGGAGCTCCAGATATGGCATTTCCACGACTGAATAATATTAGCTT…
	KX530817	---------------------------------------------------------------------------------------ATGGTGGTTCGTTGGTTATTTTCAAGCTCAGCAAAGGATATTGGGTATCTTTACCTAATTTTTGCAATTTTTA-GCGGAATTATTGGTACCGCACTTTCAATGATAATTAGAGCAGAGCTTGCTCTACCGGGTACACAGGTACTATCTGGTAATTATCAATTATATAACGTTGTAATTACAGCGCATGCTTTATTCATGATTTTTTTCATGGTAATGCCCGCCCTAATGGGTGGATTTGGA---AATATTCTGGTGCCCGTAATGATTGGAGCTCCAGATATGGCATTTCCACGACTGAATAATATTAGCTT…
	MZ571476	---------------------------------------------------------------------------------------ATGGTGGTTCGTTGGTTATTTTCAAGCTCAGCAAAGGATATTGGGTATCTTTACCTAATTTTTGCTATTTTTA-GCGGCATCATTGGTACCGCTCTTTCAATGATAATTAGAGCAGAGCTAGCTTTACCGGGTACACAGGTACTATCGGGAAATTATCAACTATATAATGTTGTAATTACAGCTCATGCTTTATTTATGATTTTTTTTATGGTAATGCCTGCCCTAATGGGCGGATTTGGT---AATATCCTGGTGCCCGTAATGATTGGAGCTCCAGATATGGCATTTCCACGACTGAATAACATTAGCTT…
	MH093740	---------------------------------------------------------------------------------------ATGGTGGTTCGTTGGTTATTTTCAAGCTCAGCAAAGGACATTGGGTATCTTTACCTAATTTTTGCAATTTTTA-GCGGTATCATCGGTACCGCTCTTTCAATGATAATTAGAGCAGAGCTAGCTTTACCGGGTACACAAGTACTATCGGGAAATTATCAATTATATAACGTTGTAATAACAGCTCACGCTTTATTTATGATTTTTTTCATGGTAATGCCCGCTCTGATGGGCGGGTTTGGG---AATATTCTGGTGCCCGTAATGATTGGAGCTCCAGATATGGCATTTCCACGACTGAATAACATTAGCTT…
	KY626327	---------------------------------------------------------------------------------------ATGGTGGTTCGTTGGTTATTTTCAAGCTCAGCAAAGGACATTGGGTATCTTTACCTAATTTTTGCAATTTTTA-GTGGTATCATCGGTACCGCTCTTTCAATGATAATTAGAGCAGAGCTAGCTTTACCGGGTACACAAGTACTATCGGGAAATTATCAATTATATAACGTTGTAATAACAGCTCACGCTTTATTTATGATTTTTTTCATGGTAATGCCCGCTCTGATGGGCGGGTTTGGG---AATATTCTGGTGCCCGTAATGATTGGAGCTCCAGATATGGCATTTCCACGACTGAATAACATTAGCTT…
	MH013469	---------------------------------------------------------------------------------------ATGGTGGTTCGTTGGTTATTTTCAAGCTCAGCAAAGGACATTGGGTATCTTTACCTAATTTTTGCAATTTTTA-GTGGTATCATCGGTACCGCTCTTTCAATGATAATTAGAGCAGAGCTAGCTTTACCGGGTACACAAGTACTATCGGGAAATTATCAATTATATAACGTTGTAATAACAGCTCACGCTTTATTTATGATTTTTTTCATGGTAATGCCCGCTCTGATGGGCGGGTTTGGG---AATATTCTGGTGCCCGTAATGATTGGAGCTCCAGATATGGCATTTCCACGACTGAATAACATTAGCTT…
	KT428794	---------------------------------------------------------------------------------------ATGGTCGTTCGTTGGTTATTTTCAAGTTCAGCAAAAGATATTGGGTATCTTTACCTAATTTTTGCAATTTTTA-GCGGAATCATTGGTACCGCTCTTTCAATGATAATTAGAGCAGAGCTAGCTTTACCGGGTACACAAGTATTATCAGGAAATTATCAATTATACAACGTTGTAATAACAGCCCATGCTTTATTTATGATTTTCTTTATGGTAATGCCAGCTCTAATGGGCGGGTTCGGT---AATATCCTGGTGCCCGTAATGATTGGAGCTCCAGATATGGCATTTCCACGACTAAATAATATTAGCTT…
	MZ438677	---------------------------------------------------------------------------------------ATGGTCGTTCGTTGGTTATTTTCAAGTTCAGCAAAAGATATTGGGTATCTTTACCTAATTTTTGCAATTTTTA-GCGGAATCATTGGTACCGCTCTTTCAATGATAATTAGAGCAGAGCTAGCTTTACCGGGTACACAAGTATTATCAGGAAATTATCAATTATACAACGTTGTAATAACAGCCCATGCTTTATTTATGATTTTCTTTATGGTAATGCCAGCTCTAATGGGCGGGTTCGGT---AATATCCTGGTGCCCGTAATGATTGGAGCTCCAGATATGGCATTTCCACGACTAAATAATATTAGCTT…
	MT179358	---------------------------------------------------------------------------------------ATGGTCGTTCGTTGGTTATTTTCAAGCTCAGCAAAAGATATTGGGTATCTTTACCTAATTTTTGCAATTTTTA-GCGGTATTATTGGTACCGCTCTTTCAATGATAATTAGAGCAGAGCTAGCTTTACCTGGTACACAAGTACTATCAGGAAATTATCAATTATACAATGTTGTAATAACAGCTCATGCTTTATTTATGATTTTTTTTATGGTAATGCCTGCTCTAATGGGCGGATTCGGA---AATATTCTGGTGCCCGTAATGATTGGGGCTCCAGATATGGCATTTCCACGACTGAATAACATTAGCTT…
	KU182748	---------------------------------------------------------------------------------------ATGGTCGTTCGTTGGTTATTTTCAAGCTCAGCAAAAGATATTGGGTATCTTTACCTAATTTTTGCAATTTTTA-GCGGTATTATTGGTACCGCTCTTTCAATGATAATTAGAGCAGAGCTAGCTTTACCTGGTACACAAGTACTATCAGGAAATTATCAATTATACAATGTTGTAATTACAGCTCATGCTTTATTTATGATTTTCTTTATGGTAATGCCTGCTCTAATGGGCGGATTCGGG---AATATTCTGGTGCCCGTAATGATTGGAGCTCCAGATATGGCATTTCCACGACTGAATAACATTAGCTT…
	KT364296	---------------------------------------------------------------------------------------ATGGTCGTTCGTTGGTTATTTTCAAGCTCAGCAAAAGATATTGGGTATCTTTACCTAATTTTTGCAATTTTTA-GCGGTATTATTGGTACCGCTCTTTCAATGATAATTAGAGCAGAGCTAGCTTTACCTGGTACACAAGTACTATCAGGAAATTATCAATTATACAATGTTGTAATTACAGCTCATGCTTTATTTATGATTTTCTTTATGGTAATGCCTGCTCTAATGGGCGGATTCGGG---AATATTCTGGTGCCCGTAATGATTGGAGCTCCAGATATGGCATTTCCACGACTGAATAACATTAGCTT…
	MH013471	---------------------------------------------------------------------------------------ATGGTCGTTCGTTGGTTATTTTCAAGCTCAGCAAAAGATATTGGGTATCTTTACCTAATTTTTGCAATTTTTA-GCGGGATTATTGGTACCGCTCTTTCAATGATAATTAGAGCAGAGCTAGCTTTACCGGGTACACAGGTACTATCGGGAAATTATCAATTATATAATGTTGTAATAACAGCTCATGCTTTATTTATGATTTTCTTTATGGTAATGCCAGCTCTAATGGGCGGGTTCGGA---AATATCTTAGTCCCGGTAATGATCGGGGCTCCTGATATGGCATTTCCACGACTAAATAATATTAGCTT…
	MH013467	---------------------------------------------------------------------------------------ATGGTCGTTCGTTGGTTATTTTCAAGCTCAGCAAAAGATATTGGGTATCTTTACTTAATTTTTGCAATTTTTA-GCGGGATTATCGGTACCGCTCTTTCAATGATAATTAGAGCAGAGCTAGCTTTACCGGGTACACAAGTACTATCAGGAAATTATCAATTATACAACGTTGTAATAACAGCTCATGCTTTATTTATGATTTTCTTTATGGTAATGCCTGCTCTAATGGGCGGGTTCGGG---AATATCCTGGTGCCCGTAATGATTGGGGCTCCCGATATGGCATTTCCACGACTAAATAATATTAGCTT…
	MH013470	---------------------------------------------------------------------------------------ATGGTCGTTCGTTGGTTATTTTCAAGCTCAGCAAAAGATATTGGGTATCTTTACCTAATTTTTGCAATTTTTA-GCGGGATTATTGGTACCGCTCTTTCAATGATAATTAGAGCAGAGCTAGCTTTACCGGGTACACAAGTACTATCAGGAAATTATCAATTATACAACGTTGTAATAACAGCTCATGCTTTATTTATGATTTTCTTTATGGTAATGCCAGCTCTAATGGGCGGGTTCGGG---AATATCCTGGTGCCCGTAATGATCGGGGCTCCCGATATGGCATTTCCACGACTAAATAATATTAGCTT…
	KX455878	---------------------------------------------------------------------------------------ATGGTCGTTCGTTGGTTATTTTCAAGCTCAGCAAAAGATATTGGGTATCTTTACCTAATTTTTGCAATTTTTA-GCGGGATTATTGGTACCGCTCTTTCAATGATAATTAGAGCAGAGCTAGCTTTACCGGGTACACAAGTACTATCAGGAAATTATCAATTATACAACGTTGTAATAACAGCTCATGCTTTATTTATGATTTTCTTTATGGTAATGCCGGCTCTAATGGGCGGGTTCGGT---AATATCCTCGTGCCCGTAATGATTGGGGCTCCCGATATGGCATTTCCACGACTAAATAATATTAGCTT…
	KY626326	---------------------------------------------------------------------------------------ATGGTCGTTCGTTGGTTATTTTCAAGCTCAGCAAAAGATATTGGGTATCTTTACCTAATTTTTGCAATTTTTA-GCGGGATTATTGGTACCGCTCTTTCAATGATAATTAGAGCAGAGCTAGCTTTACCGGGTACACAAGTACTATCAGGAAATTATCAATTATACAACGTTGTAATAACAGCTCATGCTTTATTTATGATTTTCTTTATGGTAATGCCGGCTCTAATGGGCGGGTTCGGG---AATATCCTCGTGCCCGTAATGATTGGGGCTCCCGATATGGCATTTCCACGACTAAATAATATTAGCTT…
	MN861072	---------------------------------------------------------------------------------------------------------------------------------------------------------------------------------------------------------------------------------------------------------------------------------------------------------------------------------------------------------------------------------------------------------------…
	MN853874	---------------------------------------------------------------------------------------ATGGTCGTTCGTTGGTTATTTTCAAGCTCAGCAAAAGATATTGGGTATCTTTACCTTATTTTTGCAATTTTTA-GCGGGATTATTGGTACCGCTCTTTCAATGATAATTAGAGCAGAGCTAGCTTTACCGGGTACACAAGTACTATCAGGAAACTATCAACTATATAATGTTGTAATAACGGCTCATGCACTATTTATGATTTTCTTTATGGTAATGCCAGCTTTAATGGGTGGATTTGGT---AATATCCTTGTGCCCGTAATGATTGGAGCTCCAGATATGGCATTTCCACGACTAAATAATATTAGCTT…
	KP720617	---------------------------------------------------------------------------------------ATGGTCGTTCGTTGGTTATTTTCAAGCTCAGCAAAAGATATTGGGTATCTTTACCTAATTTTTGCGATTTTTA-GCGGTATTATTGGTACCGCTCTTTCAATGATAATTAGAGCAGAGCTAGCTCTACCGGGTACACAAGTACTATCAGGTAATTATCAATTATACAACGTTGTAATAACAGCTCATGCTCTATTTATGATTTTTTTTATGGTAATGCCCGCCCTAATGGGTGGATTCGGT---AATATCCTGGTGCCTGTTATGATTGGAGCCCCAGATATGGCATTTCCAAGACTAAATAATATTAGCTT…
	ON402239	---------------------------------------------------------------------------------------ATGGTCGTTCGTTGGTTATTTTCAAGCTCAGCAAAAGATATTGGGTATCTTTACCTAATTTTTGCAATCTTTA-GCGGAATCATTGGTACCGCCCTTTCAATGATAATTAGAGCAGAGCTAGCTTTACCGGGTACACAAGTACTATCAGGAAATTATCAATTATATAATGTTGTAATAACAGCCCATGCTTTATTTATGATTTTCTTTATGGTAATGCCTGCCCTAATGGGTGGTTTTGGA---AACATCCTGGTGCCCGTTATGATTGGAGCCCCAGATATGGCATTTCCAAGATTAAATAATATTAGCTT…
	ON402238	---------------------------------------------------------------------------------------ATGGTCGTTCGTTGGTTATTTTCAAGCTCAGCAAAAGATATTGGGTATCTTTACCTAATTTTTGCAATCTTTA-GCGGAATCATTGGTACCGCCCTTTCAATGATAATTAGAGCAGAGCTAGCTTTACCGGGTACACAAGTACTATCAGGAAATTATCAATTATATAATGTTGTAATAACAGCCCATGCTTTATTTATGATTTTCTTTATGGTAATGCCTGCCCTAATGGGTGGTTTTGGA---AACATCCTGGTGCCCGTTATGATTGGAGCCCCAGATATGGCATTTCCAAGATTAAATAATATTAGCTT…
	ON402240	---------------------------------------------------------------------------------------ATGGTCGTTCGTTGGTTATTTTCAAGCTCAGCAAAAGATATTGGGTATCTTTACCTAATTTTTGCAATCTTTA-GCGGAATCATTGGTACCGCCCTTTCAATGATAATTAGAGCAGAGCTAGCTTTACCGGGTACACAAGTACTATCAGGAAATTATCAATTATATAATGTTGTAATAACAGCCCATGCTTTATTTATGATTTTCTTTATGGTAATGCCTGCCCTAATGGGTGGTTTTGGA---AACATCCTGGTGCCCGTTATGATTGGAGCCCCAGATATGGCATTTCCAAGATTAAATAATATTAGCTT…
	ON402237	---------------------------------------------------------------------------------------ATGGTCGTTCGTTGGTTATTTTCAAGCTCAGCAAAAGATATTGGGTATCTTTACCTAATTTTTGCAATCTTTA-GCGGAATCATTGGTACCGCCCTTTCAATGATAATTAGAGCAGAGCTAGCTTTACCGGGTACACAAGTACTATCAGGAAATTATCAATTATATAATGTTGTAATAACAGCCCATGCTTTATTTATGATTTTCTTTATGGTAATGCCTGCCCTAATGGGTGGTTTTGGA---AACATCCTGGTGCCCGTTATGATTGGAGCCCCAGATATGGCATTTCCAAGATTAAATAATATTAGCTT…
	ON402236	---------------------------------------------------------------------------------------ATGGTCGTTCGTTGGTTATTTTCAAGCTCAGCAAAAGATATTGGGTATCTTTACCTAATTTTTGCAATCTTTA-GCGGAATCATTGGTACCGCCCTTTCAATGATAATTAGAGCAGAGCTAGCTTTACCGGGTACACAAGTACTATCAGGAAATTATCAATTATATAATGTTGTAATAACAGCCCATGCTTTATTTATGATTTTCTTTATGGTAATGCCTGCCCTAATGGGTGGTTTTGGA---AACATCCTGGTGCCCGTTATGATTGGAGCCCCAGATATGGCATTTCCAAGATTAAATAATATTAGCTT…
	KX306822	---------------------------------------------------------------------------------------ATGATTGTTAGATGGCTTTTTTCAAGTTCTGCAAAAGATATTGGTTACTTGTACCTTATTTTTGCAATGTTTT-CTGGTGTAATTGGTACTGGATTATCAATGTTAATTCGTGCTGAACTAGCTTTACCAGGAACACAAATCTTGGCCGGTAACTATGCATTATATAATGTAATAATTACTGCTCATGCCTTGTTTATGATCTTTTTTATGGTTATGCCAGCCTTACTAGGAGGCTTTGGT---AATATAATGGTTCCCACTTTAATCGGGGCGCCAGACATGGCATTTCCACGATTAAACAATATCAGTTT…
	KX306823	---------------------------------------------------------------------------------------ATGATTGTTAGATGGCTCTTTTCTAGTTCTGCTAAAGATATTGGTTATTTATACCTTATTTTTGCAATGTTTT-CAGGTGTTATTGGTACTGGATTATCAATGTTAATTCGTGCTGAATTAGCTATACCGGGAACACAAATTTTGGCCGGTAATTATGCGCTTTATAATGTTATAATTACTGCTCATGCTTTGTTTATGATTTTTTTCATGGTGATGCCTGCCTTATTAGGAGGTTTTGGA---AACATAATGGTTCCAACCTTAATCGGTGCACCCGACATGGCATTCCCGCGACTAAATAACATAAGTTT…
	AY359242	---------------------------------------------------------------------------------------ATGATTGTTAGATGGCTTTTTTCAAGTTCAGCCAAAGATATTGGGTACTTATACCTTATCTTTGCAATGTTTT-CAGGAGTTATTGGTACTGGATTATCGATGTTAATCCGTGCAGAGCTGGCATTACCGGGGACGCAAATCTTAGCTGGTAATTACGCTTTATATAATGTTATTATTACCGCGCATGCCCTTTTTATGATTTTTTTCATGGTTATGCCAGCATTACTAGGTGGATTTGGT---AATTTAATGGTTCCTGTATTAATAGGGAGTCCGGACATGGCATTCCCTCGGTTAAACAACATCAGTTT…
	OQ159093	---------------------------------------------------------------------------------------ATGATTGTAAGATGGTTATTTTCAAGTTCAGCAAAAGATATAGGATATTTATATCTTATTTTTGCAATGTTTT-CAGGAGTAATAGGTACTGGGTTATCAATGTTAATCCGGGCAGAACTAGCTTTACCTGGAACGCAAATTTTAGCAGGTAATTATGCTCTTTATAATGTTATAATAACTGCGCATGCTCTTTTTATGATATTTTTCATGGTCATGCCTGCATTATTAGGAGGTTTTGGT---AATATAATGGTGCCTACTTTAATCGGCGCACCTGATATGGCATTCCCTCGATTAAATAATATCAGCTT…
	OQ159092	---------------------------------------------------------------------------------------ATGATTGTAAGATGGTTATTTTCAAGTTCAGCAAAAGATATAGGATATTTATATCTTATTTTTGCAATGTTTT-CAGGAGTAATAGGTACTGGGTTATCAATGTTAATCCGGGCAGAACTAGCTTTACCTGGAACGCAAATTTTAGCAGGTAATTATGCTCTTTATAATGTTATAATAACTGCGCATGCTCTTTTTATGATATTTTTCATGGTCATGCCTGCATTATTAGGAGGTTTTGGT---AATATAATGGTGCCTACTTTAATCGGCGCACCTGATATGGCATTCCCTCGATTAAATAATATCAGCTT…
	AF116775	---------------------------------------------------------------------------------ATGTTTAATTTAAAAAGATGATTTTTTTCTACAAATCACAAAGATATCGGTGTTCTTTATTTATTATTTGCTGGTTTTG-CTGGTGTTTTAGCTGTAACTTTATCATTATTAATTAGATTACAATTAGTTGCTACTGGGTATGGATGATTAGCTTTGAATTATCAATTTTATAACACTATTGTAACTGCTCATGGATTATTAATAGTATTTTTTCTCCTTATGCCTGCTTTAATAGGTGGTTTTGGT---AATTGAATAGTTCCTGTTCTAATTGGTTCTATTGATATGGCTTACCCTAGATTAAATAATATTAGTTT…
	KT946995	---------------------------------------------------------ATGAAAGCTACGTCTAATAAATGGTATCAATAGTTTATTCGATGGTTTTGTAGTACTAATGCCAAAGATATTGGTATGATGTATCTTGTATTTGCCAGGTGGT-CTGGTGTTATTGCAACAACAATGAGTTTGTAGATTCGTATGGAGCTCGCCAGCACAGGCCCTGGAATTTTGGCAGGGAATGGTCAACTTTATAATGTGTTGATTACTGCGCACGGGCTTTAGATGTAGTTCTTTGTAGTTATGCCTGCTTTGATGGGGGGAAAGCTG---AACTGGCTTGTACCCGTTATGATTGGAGCTCCTGACATGGCATTTCCTCGTATGAACAACATCTCTTT…
	D63657	---------------------------------------------------------------------------------------------------------------------------------------------------------------------------------------------------------------------------------------------------------------------------------------------------------------------------------------------------------------------------------------------------------------…
	AB009364	---------------------------------------------------------------------------------------------------------------------------------GGTTTAATGTACTTGGTGTTCGCGGCCTTTA-GTGGGGTTATAGCAACTACAATGAGTATGTTGATTCGTATGGAGTTGTCTAACCCAGGACCAGGAATTTTAAATGGTAACGGGCAATTATATAACGTATTAATTACAGCTCATGGCTTATTAATGTTGTTCTTTGTAGTAATGCCAGCACTAATGGGAGGTTTTGGT---AATTGGCTAGTGCCAGTAATGATTGGTTAGCCAGATATGTAGTTTCCACGAATGAATAACATTTCTTT…
	KR026339	---------------------------------------------------------ATGAAAAAGGATACAAATAATTTAATAAATTTTATTTACAGGTATACTTGTTCTACTAATTAGAAAGATATCGGTTTACTTTATCTCATTTTCGCAGCCGGAT-CTGGAATTGTATAGACAACTATGAGTATGCTAATTCGTATGGAATTATCTAATCCAGGGCCAGGTATTTTAAATGGTAATGGGCAACTATATAACGTATTAATTACAGCTCATGGCTTGTTAATGTTATTTTTTGTAGTAATGCCAGCACTAATGGGAGGTTTCGGA---AACTGGTTAGTGCCAGTTATGATTGGTTAGCCAGATATGTAGTTTCCACGAATGAATAATATTTCTTT…
	MF287815	---------------------------------------------------------ATGAAAAAGGATACAAATAATTTTATAAATTTTATTTACAGGTTTACTTGTTCCACTAACTAGAAAGACATTGGGGTAATGTACCTTGTTTTTGCAGCTTGGT-CTGGAGTAATTTAGACAACAATGAGTATGCTAATTCGTATGGAATTATCTAACCCAGGACCAGGAATCTTAAATGGGAATGGTCAACTATACAATGTATTAATTACAGCTCATGGTTTGTTAATGTTGTTTTTTGTAGTAATGCCTGCACTTATGGGTGGTTTTGGA---AATTGGCTTGTTCCAGTTATGATTGGTTAGCCAGATATGTAGTTTCCACGAATGAATAACATTTCTTT…
	D63659	---------------------------------------------------------------------------------------------------------------------------------------------------------------------------------------------------------------------------------------------------------------------------------------------------------------------------------------------------------------------------------------------------------------…
	KJ845714	---------------------------------------------------------------------------------ATGAACGTTCTTTATCGTTGGCTTACGAGCACGAATGCAAAAGACATTGGTGTTCTTTATCTTGTATTTGCAGCATGGA-GTGGGGTTATTGCAACAACCATGAGTATGTTGATCCGTATGGAGTTGAGTAGTCCTGGTCCAGGTGTCTTGGCTGGAAATGGACAGCTTTATAACGTATTGATTACAGCCCACGGTTTGCTTATGTTGTTTTTTGCGGTTATGCCGGCTTTGATGGGAGGCTTTGGT---AACTGGTTGGTCCCAGTTATGATTGGAGCTCCAGATATGGCATTTCCACGTATGAATAACATTTCTTT…
	KJ806270	---------------------------------------------------------ATGGCATCTCATACCTCTCATTTGTCTGCGCTAGCCACTCGTTGGCTCTGCAGTACAAACCATAAAGATATTGGTATCTTGTACCTTGTTTTCGCGGCTTGGT-CTGGAGTCATTGCAACAACCATGAGTATGCTAATTCGTATGGAATTGAGTAGTCCGGGCCCTGGTATTTTGGCAGGAAACGGGCAACTGTACAACGTATTGATTACCGCCCACGGTTTGCTAATGCTCTTTTTTGTAGTTATGCCTGCTTTGATGGGAGGATTTGGA---AATTGGTTGGTACCTTTGATGATCGGAGCTCCTGATATGAGTTTTCCTCGAATGAACAACATTAGCTT…
	MT701044	---------------------------------------------------------------------ATGAAACATTGGAATACAATTTATATTCGATGGCTATGTTCCACCAACGCGAAAGATATTGGTATGATGTACCTAGTATTTGCTGCTTGGG-CAGGAATTATTGCTACTGCGATGAGTATGGTAATTCGTATGGAATTGAGCAGTCCAGGACCAGGTGTATTGGCTGGTAATGGTCAGCTTTATAATGTGATTATTACTGCTCATGGACTATTGATGTTGTTTTTTGTAGTGATGCCCGCGCTCATGGGAGGTTTTGGT---AATTGGCTTGTTCCTGTTATGATTGGAGCTCCTGATATGGCATTTCCTCGAATGAACAATATTAGTTT…
	D63653	---------------------------------------------------------------------------------------------------------------------------------------------------------------------------------------------------------------------------------------------------------------------------------------------------------------------------------------------------------------------------------------------------------------…
	JQ281835	-------------------------------------------------------------------------------------------------------------------------------------------------------------------------ATWGCTACTACAATGAGCTTACTTATTCGTATGGAATTGAGGGCTCCAGGAGCTGGTGTACTTAATGGCAATGGTCAACTTTATAACGTGTTAATTACAGCACACGGATTATTAATGTTGTTTTTTGTTGTTATGCCTGGTTTAATGGGTGGGTTTGGT---AACTGGCTTGTACCGATTTTAATTGGTAGGCCTGATATGGCTTTCCCACGAATGAACAACATCAGTTT…
	JQ281815	------------------------------------------------------------------------------------------------------------------------------------------------------------------------------------------------------------------------AGGTCCCGGCGTGCTAAACGGCAACGGTCAACTTTACAACGTATTGGTGACAGCACACGGTTTGTTGATGTTGTTTTTCGTAGTGATGCCGGCATTGATGGGTGGCTTTGGA---AACTGGCTAGTGCCTATTTTCATTGGAAGGCCTGACATGGCATTTCCTCGTATGAACAACATTAGTTT…
	JQ281816	------------------------------------------------------------------------------------------------------------------------------------------------------------------------------------------------------------------------AGGTCCCGGCGTGCTAAATGGCAACGGTCAACTTTACAACGTATTGGTGACAGCACACGGATTGTTGATGTTGTTTTTCGTAGTGATGCCGGCATTGATGGGTGGCTTTGGA---AACTGGCTAGTGCCCATTTTCATTGGAAGGCCTGACATGGCATTTCCTCGTATGAACAACATTAGTTT…
	JQ281814	-------------------------------------------------------------------------------------------------------------------------------------------------------------------------ATWGCTACCACAATGAGTATGCTAATTCGTAGGGAATTGAGTGCACCAGGTCCCGGCGTGCTAAATGGCAACGGTCAACTTTACAACGTATTGGTGACAGCACACGGTTTGTTGATGTTGTTTTTCGTAGTGATGCCGGCATTGATGGGTGGCTTTGGA---AACTGGCTAGTGCCCATTTTCATTGGAAGGCCTGACATGGCATTTCCTCGWATGAACAACATTAGTTT…
	JQ281832	-------------------------------------------------------------------------------------------------------------------------------------------------------------------------ATAGCTACCACAATGAGTATGCTAATTCGTAGGGAATTGAGTGCACCGGGTCCCGGAATTCTAAACGGTAACGGTCAACTTTACAATGTGCTAGTTACTGCACACGGTTTGTTGATGTTGTTCTTCGTGGTGATGCCTGCATTGATGGGCGGTTTCGGT---AACTGGCTAGTGCCTATTTTTATTGGAAGGCCTGACATGGCGTTTCCGCGTATGAATAACATTAGCTT…
	HQ246330	--------------------------------------------------------------------------------------------------------------------------------TGG----------------------------T-CTGGTGTWATWGCTACCACAATGAGTATGCTAATTCGTAGGGAATTGAGTGCACCGGGTCCCGGAATTCTAAACGGTAACGGTCAACTTTACAATGTGCTAGTTACTGCACACGGTTTGTTGATGTTGTTCTTCGTGGTGATGCCTGCATTGATGGGCGGTTTCGGT---AACTGGCTAGTACCTATTTTCATTGGAAGGCCTGACATGGCGTTTCCGCGTATGAATAACATTAGCTT…
	JQ281828	----------------------------------------------------------------------------------------------------------------------------------------------------------------------------GCTACCACAATGAGTATGCTAATTCGTAGGGAATTGAGTGCACCGGGTCCCGGAATTCTAAACGGTAACGGTCAACTTTACAATGTGCTGGTTACTGCACACGGTTTGTTGATGTTGTTCTTCGTGGTGATGCCTGCATTGATGGGCGGTTTCGGT---AACTGGCTAGTGCCTATTTTTATTGGAAGGCCTGACATGGCATTTCCGCGTATGAATAACATTAGCTT…
	JQ281829	-------------------------------------------------------------------------------------------------------------------------------------------------------------------------------------------------------------------------GGTCCCGGAATTCTAAACGGCAACGGTCAACTTTACAATGTGCTAGTTACTGCACACGGTTTGTTGATGTTGTTCTTCGTGGTGATGCCTGCATTGATGGGCGGTTTTGGT---AACTGGCTAGTGCCTATTTTTATCGGAAGGCCTGACATGGCGTTTCCGCGTATGAATAACATTAGCTT…
	JQ281813	-------------------------------------------------------------------------------------------------------------------------------------------------------------------------ATWGCTACCACAATGAGTATGCTAATTCGTAGGGAATTGAGTGCACCGGGTCCCGGAATTCTAAACGGTAACGGTCAACTCTACAATGTGCTGGTTACAGCACACGGTTTGTTGATGTTGTTCTTCGTGGTGATGCCTGCATTGATGGGCGGTTTCGGT---AACTGGCTNGTCCCTATTTTTATTGSAAGGCCTGANNTGGCGTTTCCTCGAATGAATAACATCAGTTT…
	HQ246332	-------------------------------------------------------------------------------------------------------------------------------TTGG----------------------------T-CTGGTGTWATWGCTACCACGATGAGCATGSTAATTCGTAGGGAATTGAGTGCACCTGGTCCTGGCGTGCTGAATGGCAACGGTCAACTTTACAATGTGTTGGTAACAGCACACGGTTTGTTGATGTTGTTCTTTGTAGTGATGCCAGCATTGATGGGTGGCTTTGGC---AACTGGCTAGTACCTATTTTCATTGGAAGGCSTGACATGGCATTTCCTCGAATGAACAACATCAGTTT…
	HQ246331	-----------------------------------------------------------------------------------------------------------------------------------------------------------TTGGT-CTGGTGTWATWGCTACCACAATGAGTATGCTAATTCGTAGGGAATTGAGTGCACCGGGTCCCGGAATTCTAAACGGTAACGGTCAACTCTACAATGTGCTGGTTACAGCACACGGTTTGTTGATGTTGTTCTTCGTGGTGATGCCTGCATTGATGGGCGGTTTCGGT---AACTGGCTAGTCCCTATTTTTATTGGAAGGCCTGACATGGCNTTTCCTCGAATGAACAACATTAGTTT…
	JQ281808	-------------------------------------------------------------------------------------------------------------------------------------------------------------------------ATWGCTACCACAATGAGCATGCTAATTCGCAGGGAATTGAGCGCTCCTGGCCCCGGCGTGCTGAATGGCAATGGTCAACTTTACAACGTGTTGGTTACAGCGCACGGATTGTTGATGTTGTTCTTCGTAGTGATGCCAGCATTGATGGGCGGATTTGGC---AACTGGTTGGTTCCGATTTTCATCGGAAGGCCAGACATGGCATTTCCTCGTATGAATAACATCAGTTT…
	JQ281809	------------------------------------------------------------------------------------------------------------------------------------------------------------------------------------------------------------------------TGGTCCCGGCGTGCTGAACGGTAACGGTCAACTTTATAATGTGTTGGTAACAGCACATGGATTGTTGATGTTGTTTTTCGTAGTGATGCCGGCGTTGATGGGTGGTTTCGGT---AATTGGCTAGTACCCATTTTCATTGGAAGGCCAGATATGGCATTTCCTCGTATGAACAACATCAGCTT…
	KJ806265	------------------------------------------------ATGACCGCAGCAACTTCTTCTAAGAATCATTGGTCTGCTTTGGCCGTTCGTTGGCTTTGCAGTACTAATCACAAAGATATCGGTATTCTTTATTTGGTATTTGCTGCTTGGT-GTGGTGTAATTGCGACCACAATGAGCATGCTAATCCGCAGGGAATTGAGCGCTCCTGGTCCCGGCGTGCTGAACGGTAACGGTCAACTTTATAATGTGTTGGTAACAGCACATGGATTGTTGATGTTGTTTTTCGTAGTGATGCCGGCGTTGATGGGTGGTTTCGGT---AATTGGCTAGTACCCATTTTCATTGGAAGGCCAGATATGGCATTTCCTCGTATGAACAACATCAGCTT…
	KJ806267	---------------------------------------------------ATGCAAGCAACTTCTTCTAAATCTCATTGGAGTCTTCTAGCAACTCGCTGGTTGTGCTCTACTAACGCTAAAGATATTGGCGTAATGTATCTTGTTTTTGCGGCTTGGG-CTGGCGTAATCGCTACCACTATGAGTATGGTAATTCGTATGGAAGTAAGTAATCCAGGACCAGGTATTTTGGCAGGTAATGGTCAACTTTACAACGTATTGATTACTGCTCACGGTTTGCTAATGTTGTTTTTTGTTGTAATGCCTGCTCTTATGGGTGGCTTTGGT---AACTGGTTGGTTCCAGTTATGATTGGTGCTCCAGATATGGCATTTCCTCGTATGAATAACATTAGTTT…
	KX756228	---------------------------------------------------ATGAAAGATACGTCCAATAAATGGTATAAATAGTTT------ATTCGATGGTTTTGTAGTACAAACGCTAAAGACATTGGAATGATGTATTAGGTCTTTGCAAGGTGGT-CTGGTGTAATTGCTACTACAATGAGTTTGTTGATTCGAATGGAATAGAGGAGTACAGGTCCTGGTATTTTGGCAGGAAATGGACAACTTTATAATGTGTAGATTACAGCACACGGATTGTTGATGTTGTTCTTTGTTGTTATGCCTGCATAGATGGGTGGATTCGGTAACAACTGGCTTGTTCCGGTTATGATTGGAAGGCCAGACATGGCATTTCCTCGTATGAACAACATTAGTTT…
	AF204057	---------------------------------------------------------ATGAAAGATACGTCCAATAAATGGTATAAATAGTTTATTCGATGGTTTTGTAGTACAAACGCTAAAGACATTGGAATGATGTATTAGGTCTTTGCAAGGTGGT-CTGGTGTAATTGCTACTACAATGAGTTTGTTGATTCGAATGGAATAGAGGAGTACAGGTCCTGGTATTTTGGCAGGAAATGGACAACTTTATAATGTGTAGATTACAGCACACGGATTGTTGATGTTGTTCTTTGTTGTAATGCCTGCATAGATGGGTGGATTCGGT---AACTGGCTTGTTCCGGTTATGATTGGAAGGCCAGACATGGCATTTCCTCGAATGAACAACATTAGTTT…
	X17375	---------------------------------------------------------ATGAAAGATACGTCCAATAAATGGTATAAATAGTTTATTCGATGGTTTTGTAGTACAAACGCTAAAGACATTGGAATGATGTATTAGGTCTTTGCAAGGTGGT-CTGGTGTAATTGCTACTACAATGAGTTTGTTGATTCGAATGGAATAGAGGAGTACAGGTCCTGGTATTTTGGCAGGAAATGGACAACTTTATAATGTGTAGATTACAGCACACGGATTGTTGATGTTGTTCTTTGTTGTAATGCCTGCATAGATGGGTGGATTCGGT---AACTGGCTTGTTCCGGTTATGATTGGAAGGCCAGACATGGCATTTCCTCGAATGAACAACATTAGTTT…
	KJ934747	--------------------------------------------------------------------------------------------------------TTTCAAACAAAATCATAAAGATATTGGTACGTTATATTTAATATTTGGGGCTTTTTCCCGGTGTTTTAGGTACAGCGATGTCTGTTCTTATAAGGTTGCAGCTTGCAAGCCCGGGCAATATGTTTTTGGGGGGGAATTATCAGTTATATAATGTTATTGTTACGGCTCATGCTTTTTTGATGATTTTCTTTATGGTTATGCCTGTTCTTATAGGGGGTTTTGGT---AATTGGTTTGTTCCTTTAATGATAGGTGCTCCAGATATGGCGTTTCCTCGTATGAATAATATAAGCTT…
	JQ281836	----------------------------------------------------------------------------------------------------------------------------------------------TGAGTTCTG----------------------------------------------------------------TAGGTCCAGGTATTTTGGCAGGTAACGGACAATTATACAACGTCCTTATTACAGCACACGGCTTATTAATGTTATTCTTTGTAGTAATGCCAGCTTTAATGGGAGGTTTTGGT---AATTGGTTGGTGCCTATTTTAATTGGGGCCCCGGACATGGCTTTTCCTCGAATGAACAACATTAGCTT…
	HQ292762	-------------------------------------------------------------------------------------------------------------------------------------------------------------------------ATAGCTACGACCATGAGCCTGTTGATTCGTATGGAATTGAGCAGCCCTGGCCCGGGGGTTTTGGCCGGCAACGGACAATTGTACAACGTGTTGGTAACAGCTCATGGGCTTTTGATGTTATTTTTTGTGGTGATGCCTGCTTTAATGGGCGGTTTCGGA---AACTGGCTGGTGCCCATGTTTATCGGAGCTCCCGACATGGCTTTTCCTCGAATGAACAACATCAGCTT…
	HQ292756	-------------------------------------------------------------------------------------------------------------------------------------------------------------------------ATAGCTACAACAATGAGTTTGTTAATTCGTATGGAATTGAGCAGCCCTGGGCCAGGTGTTTTGGCTGGAAATGGGCAATTGTATAACGTGCTTGTAACAGCTCACGGATTGTTGATGTTGTTTTTTGTGGTGATGCCTGCTTTGATGGGTGGTTTCGGG---AACTGGCTTGTTCCCGTTTTTATTGGAGCTCCTGACATGGCATTCCCTCGAATGAACAACATCAGCTT…
	HQ292763	-----------------------------------------------------------------------------------------------------------------------------------------ATAGCTACAACAATGAGTTTGT-----------------------TG---ATTCGTATGGAATTA-----AGCAGTCCCGGGCCAGGTGTTTTGGC-TGGCAACGGGCAATTATATAATGTGCTGGTAACCGCTCATGGGTTGTTGATGTTGTTTTTTGTGGTAATGCCAGCTTTAATGGGAGGTTTTGGA---AACTGGCTAGTTCCCATGTTTATTGGAGCTCCTGACATGGCATTTCCTCGAATGAACAACATTAGTTT…
	D63656	---------------------------------------------------------------------------------------------------------------------------------------------------------------------------------------------------------------------------------------------------------------------------------------------------------------------------------------------------------------------------------------------------------------…
	OL839337	------------------------------------------------------ATGAACGCAT---------------TTTTT---------GCTCGTTGGGTTTGTTCTACAAACCACAAAGACATCGCATTGATGTACTTTGTATTCGCTATTTGGG-CAGGTATTCTAGGTACCACCCTATCTATTATAATGAGGATGGAGTTAAGCGCACCAGGCACACAAGTATTGGCTGGAAACGGACAACTTTACAACGTTTTAGTGACTGGTCACGGACTTGTAATGATTTTCTTTTTAGTTATGCCAGCATTACTTGGTGGTTTTGGT---AACTGGTTAGTGCCTATTCTAATAGGTGCCGCGGATATGGCCTTTCCTCGTATGAATAACATTTCTTT…
	MN810331	------------------------------------------------------ATGAATTATAATACTACTCCTTTATTATCATCCTTTTGGTCTCGATGGTTGTGTTCTACTAATCATAAAGACATTGGGTTTCTTTACATTATTTTTGGAGCATGGA-CAGGGGTTATCGCAACCACTTTATCTGTTTTTATTCGTATGGAATTAAGCGCTCCGGGGAATCAACTTTTAGCAGGAAATGGTCAACTGTATAATGTCATCATAACAGCTCATGCGGTTTTGATGATTTTTTTCTTAGTTATGCCTGCTTTATACGCAGGTTTTGGT---AACTGGTTAGTTCCTGTTATGATTGGTGCACCTGATATGAGCTTTCCTCGATTAAATAATATCAGTTT…
	MW435180	------------------------------------------------------ATGAATTATAATACTACTCCTTATTTGTCATCCTTTTGGTCTCGATGGTTGTGTTCCACTAATCATAAAGACATTGGGTTTCTTTATATTATTTTTGGAGCCTGGG-CTGGAGTAATTGCAACAACTTTATCTGTTTTTATTCGTATGGAATTAAGTGCTCCAGGAAATCAATTATTAGCTGGTAATGGCCAACTATATAATGTTATTATTACAGCACACGCTGTTTTAATGATTTTTTTCCTAGTAATGCCAGCATTATACGCTGGTTTTGGT---AACTGGTTAGTACCTGTCATGATTGGTGCACCTGATATGAGTTTTCCTAGATTAAATAATATAAGTTT…
	MN201586	---------------------------------------------------------------------------------------ATGATCAAACGTTGGTTGTATTCAACAAACCATAAAGATATTGGCACGCTCTATTTAATTTTTGCAGCAGCTT-CCGGAGTACTGGGTACATTTTTTTCCCTATTAATTCGTCTTGAGCTCGCACAACCAGGAACAGGGCCCCTAGCAGCAAACTACCAACTCTACAATGTTATCATCACAGCTCACGGGTTTTTAATGATATTCTTTATGGTTATGCCTGCGTTGATCGGAGGTTTCGGT---AATTGGTTTGTACCTATTCTAATAGGTGCTCCAGATATGGCTTTTCCCAGAATGAACAACGTAAGCTT…
	KX761577	---------------------------------------------------------------------------------------ATGATCAAACGTTGGTTGTATTCAACAAACCATAAAGATATTGGCACGCTCTATTTAATTTTTGCAGCAGCTT-CCGGAGTACTGGGTACATTTTTTTCCCTATTAATTCGTCTTGAGCTCGCACAACCAGGAACAGGGCCCCTAGCAGCAAACTACCAACTCTACAATGTTATCATCACAGCTCACGGGTTTTTAATGATATTCTTTATGGTTATGCCTGCGTTGATCGGAGGTTTCGGT---AATTGGTTTGTACCTATTCTAATAGGTGCTCCAGATATGGCTTTTCCCAGAATGAACAACGTAAGCTT…
	MH745227	---------------------------------------------------------------------------------------ATGATAAAACGTTGGTTGTATTCAACAAACCATAAAGATATTGGAACGCTCTATTTAATTTTTGCGGCAGCTT-CTGGAGTACTGGGTACATTTTTTTCCCTATTAATTCGTCTTGAGCTCGCACAACCAGGAACTGGTGTGCTGGCACTTAACTACCAACTGTACAACGTTATCATCACAGCTCACGGGTTTTTAATGATCTTCTTTATGGTGATGCCTGCGTTGATCGGAGGTTTTGGT---AATTGGTTTGTACCTCTTCTAATAGGTGCTCCAGATATGGCTTTTCCCAGAATGAACAACGTAAGCTT…
	MT050449	---------------------------------------ATGGGTGCTATCAATACACATCAAACAACACTAGAAAAAGTAACTAGTTTTATTTTTCGATGGTTTTTCTCAACTAACCACAAAGATATTGGAACTTTATATATTATTTTTGGTGGTATCG-CTGGGGTAGCAGGGACCGCTTTATCACTTTATATAAGAATTACCTTAGCACAACCAAATGGAAGTTTTTTGGAATATAATCACCACTTTTATAAT---------ACAGGTCATGCATTTATCATGATTTTTTTCATGGTTATGCCAATTTTAATTGGCGGTTTTGGT---AACTGGTTCGTTCCACTAATGATTGGTGCGCCTGATATGGCTTTCCCAAGAATGAATAACATTAGTTT…
	AB491646	---------------------------------------------------------------------------------------------------------------------------------GGTACATTGTACYTATTGTTCGGAGCGTTTG-CCGGAGTTCTTGGAACGGCCTTTTCAATGCTTATCAGAATGGAGCTGGCTCACCCCGGTGTTCAGATTCTAAGCGGTAACCACCAACTGTACARCGTCGYGATCACAGCGCACGCTTTCCTCATGATCTTCTTCATGGTTATGCCTGCTTTGATCGGTGGATTTGGT---AACTGGATGGTTCCACTATTGATCGGAAGCCCTGACATGGCTTTCCCTCGTATGAACAACATCAGCTT…
	MN810332	------------------------------------------------------ATGAACCTTATAAAAAATGATAAATTAAGCACATTTATATCCCGTTGGATTTTCAGCACAAACCATAAGGACATTGCTATACTATACCTAATATTCGCCGCATGGA-GCGGTGTTATGGGTACAACTATGTCAGTTCTTATCCGTATGGAATTGAGCGCGCCAGGTCCTCAAATATTTAATGGAAATGGTCAACTATATAACGTTATCATAACAGCTCATGCTTTGCTTATGATTTTTTTTTTAGTAATGCCAGCACTTGTAGGAGGTTTAGGT---AACTGGTTAGTACCTATTTTAATAGGTGCGCCAGATATGAGTTTTCCACGAATGAATAATATTTCATT…
	EU123951	------------------------------------------------------ATGAACCTTATAAAAAATGATAAATTAAGCACATTTATATCCCGTTGGATTTTCAGCACAAACCATAAGGACATTGCTATACTATACCTAATATTCGCCGCATGGA-GCGGTGTTATGGGTACAACTATGTCAGTTCTTATCCGTATGGAATTGAGCGCGCCAGGTCCTCAAATATTTAATGGAAATGGTCAACTATATAACGTTATCATAACAGCTCATGCTTTGCTTATGATTTTTTTTTTAGTAATGCCAGCACTTGTAGGAGGTTTAGGT---AACTGGTTAGTACCTATTTTAATAGGTGCGCCAGATATGAGTTTTCCACGAATGAATAATATTTCATT…
	KR057902	------------------------------------------------------------------------------ATGTATCAATTTTTAAACCGTTGGTTTTTTTCCACAAATCATAAAGACATTGGAACACTCTATCTTCTTTTTGGAGCTTTCT-CAGGAGTGCTGGGGACTTGTTTCTCAGTATTGATCCGAATGGAGTTAGCACAACCAGGAAATCAGGTGCTAGGCGGCAATCATCAACTTTACAATGTGATTATCACCGCCCATGCCTTTTTAATGATCTTTTTCATGGTAATGCCTGCGCTGATTGGTGGCTTTGGA---AATTGGTTCGTGCCCATACTTATTGGAGCACCTGATATGGCCTTTCCTCGTTTAAATAACATCAGCTT…
	LT545992	------------------------------------------------------ATGTATAATT---------------TTCTA---------AATCGTTGGTTTTTTTCAACAAACCATAAAGATATTGGTACTCTTTACCTTCTTTTTGGAGGTTTCT-CTGGTATTCTTGGGACTTGCTTTTCAATGCTTATTCGCATGGAGCTGTCTCAACCAGGAAATCAGATATTAGGTGGAAACCATCAGTTGTACAATGTTATTATAACCGCTCATGCTTTTTTGATGATCTTTTTTATGGTAATGCCTGCCCTTATTGGAGGGTTTGGT---AATTGGTTTGTGCCTATTCTCATAGGAGCTCCAGACATGGCTTTTCCTCGACTTAATAATATAAGTTT…
	MK086000	------------------------------------------------------------------------------ATGGCCACCTTCTACCGCCGCTGGGTGTGTTCCACCAACCACAAGGACATCGGGACGCTGTACCTGATCTTCGCGGCGCTCT-CGGGCGTGCTGGGCACTTGCTTCTCCATGCTCATTCGCATGGAGTTGGCCCAACCCGGCAACCAGGTCCTGGGGGGGAACCACCAGCTGTACAACGTGATCATCACGGCCCACGCCTTTCTGATGATCTTCTTCATGGTGATGCCCGCACTCATGGGGGGCTTCGGC---AACTGGTTCGTGCCCATCCTCATCGGTGCGCCGGACATGGCCTTTCCCCGGCTGAACAACATCAGTTT…
	AB491634	------------------------------------------------------------------------------------------------------------------------------CATGGGACGCTGTRYCTGATCTTCGCGGCGCTCT-CGGGCGTGCTGGGCACTTGCTTCTCCATGCTCATTCGCATGGAGTTGGCCCAACCCGGCAACCAGGTCCTGGGGGGGAACCACCAGCTGTACAACGTGATCATCACGGCCCACGCCTTTCTGATGATCTTCTTCATGGTGATGCCCGCACTCATGGGGGGCTTCGGC---AACTGGTTCGTGCCCATCCTCATCGGTGCGCCGGACATGGCCTTTCCCCGGCTGAACAACATCAGTTT…
	JX315601	------------------------------------------------------------------------------GTGGCGCATTTCATCAATCGTTGGTTGTTCTCGACCAACCACAAGGATATTGGTACTTTATACTTGCTCTTTGGTGCATTCT-CTGGGATCTTGGGGACCTGCTTCTCTGCCCTTATACGTCTCGAGCTGTCCCAGCCAGGAGACCAGATCTTAGCTGGCAACTACCAGCTTTACAATGTCATCATCACGGCGCATGCCTTTCTCATGATCTTCTTCATGGTTATGCCTGCTATGATCGGAGGGTTTGGC---AATTGGTTTGTTCCAATCCTGATTGGGGCTCCCGATATGGCATTCCCACGCCTTAACAACATTAGCTT…
	HQ874522	------------------------------------------------------------------ATGTTCAACATCGTGACACATTTCATAAACCGTTGGCTATTCTCGACAAATCACAAGGACATCGGTACTCTTTACTTGCTGTTCGGCGCATTCT-CCGGGATATTGGGGACTTGCTTCTCTGCCCTTATACGTTTGGAGCTGTCCCAGCCAGGAGACCAGATCCTGGGTGGGAATTACCAGCTCTACAATGTCATCATAACGGCCCATGCCTTCTTGATGATCTTCTTCATGGTGATGCCAGCCATGATCGGGGGATTTGGG---AATTGGTTCGTTCCTATCTTGATAGGGGCTCCAGACATGGCATTCCCGCGATTGAACAACATCAGCTT…
	AY955048	---------------------------------------------------------------------------------------------------------------------------------------------------------------------------------------------------------------------------------------------------------------------------------------------------------------------------------------------------------------------------------------------------------------…
	ON897766	---------------------------------------------------------------------------------ATGACTTTCATAAATCGTTGGCTTTTTTCAACAAATCATAAAGATATCGGTGTACTTTATTTAATCTTCGCAGCATTTG-CGGGAGTATTGGGTACTTCTTTTTCTATGTTAATTCGAATGGAACTTTCACAACCAGGTGCCCAGATATTAAATAGCAATCATCAACTATATAATGTCATTATAACAGCACATGCTTTTCTAATGATCTTTTTTATGGTTATGCCTGCTCTTATGGGCGGTTTTGGG---AATTTTTTTGTCCCTATATTGATAGGGAGTCCCGACATGGCATTTCCTCGTTTAAACAATATAAGTTT…
	KF060942	------------------------------------------------------------------------------ATGTCACAATTTGTAAACCGCTGGCTTTTTTCTACTAACCATAAAGACATTGGCACCCTTTATCTGATCTTTGGCGCATTTG-CAGGCCTTATGGGAACTTGTTTCTCTATGCTTATTCGTATGGAGCTTGCACAGCCCGGAAATCAGATTCTCGGAGGCAATCATCAGCTGTACAACGTCATTATAACAGCTCATGCATTTTTGATGATATTTTTTATGGTTATGCCAGCAATGATTGGCGGATTTGGT---AACTGGTTTGTTCCTATACTTATAGGGGCGCCCGATATGGCATTTCCACGATTAAACAACATTAGTTT…
	AB491629	------------------------------------------------------------------------------------------------------------------------------ATTGGTACACTTTATATCATTTTTGGCGCGTTCT-CTGGTATCCTGGGAACTTGTTTTTCGATACTTATTCGAATGGAGCTTTCACAGCCGGGTAATCAAGTGCTTGCAGGAAACCATAATCTTTACAACGTCATCATTACAGCACATGCTTTTCTTATGATTTTTTTTATGGTTATGCCAACACTCGTTGGCGGTTTTGGG---AATTGGTTTGTACCGCTTCTTATTGGTGCTCCTGACATGGCTTTTCCACGTCTAAATAACATCAGTTT…
	DQ365900	------------------------------------------------------------------------------ATGGAACACTTTGCAAAGCGATGGTTTTTCAGTACTAATCACAAAGATATTGGTACTTTATATCTAATTTTCGCAGCTTTCT-CTGGAATGTTAGGTACTACTTTCTCCATGCTAATTCGTATGGAGCTTGCTCAACCAGGAGCACAGGTATTTGCAGGAAACTATCAGTTATATAATGTAGCTATTACTGCACACGCATTTTTAATGATTTTCTTCATGGTAATGCCTGCGTTACTGGGAGGGTTTGGT---AACTGGTTTGTACCAATTCTAATTGGTGCTGCAGATATGAGTTTCCCTAGAATGAATAACATTTCATT…
	KM202121	----------------------------------------------------------------------------------------------------------------------------------------------------------TATTCA----------------------TGTCTTTATGTATTCGAATGCAGTTAGCTGTTCCTGGTAGCCAGGTATTAGAAATTACTTATCAATGTTATAATGTTATTGTTACTGGACATGCATTTCTAATGATTTTTTTTATGGTAATGCCAATTTTAATTGGTGGTTTTGGT---AATTTTTTTTTACCTTTAATGATAGGAGCGCCTGATATGGCTTTTCCTCGTATGAATAATATTAGTTT…
	MN514984	---------------------------------------------------------------------------------------ATGATCAATAGATGGTTCTTCTCCACAAACCATAAAGACATTGGACTTTTATACCTGATTTTTGCCGCATTTT-CAGGTGTTTTAGGAACTTTTTTTTCACTCCTTATTCGTATGGAATTAGCTCAACCTGGTGATGGCATACTCGGCGGTAACTACCAATTATATAATGTTATTATAACCGCTCATGCTTTCTTGATGATCTTTTTTATGGTTATGCCTGCCTTGATCGGCGGATTTGGT---AACTGGTTCGTACCGATCATGATTGGCGCGCCCGATATGGCATTTCCTCGGTTAAATAATATTAGTTT…
	MK086011	------------------------------------------------------------------------------ATGATGCAATTTGCTAATCGTTGGTTGTTTTCGACTAACCACAAAGACATTGGAACTTTGTACCTAATTTTTGGTGCATTTT-CAGGTTGTTTGGGAACCGCATTTTCCCTTTTGATCCGTCTTGAACTAGCAGCCCCAGGTGGTACTTACCTTCAAGGTAACCATCAACTGTATAACGTGATCGTAACAGCTCACGCTTTCTTGATGATTTTCTTCATGGTGATGCCTACTTTGATTGGTGGTTTTGGT---AATTGGTTTGTTCCAATTATGATTGGTGCTCCTGATATGGCATTTCCTCGACTAAATAACATTAGTTT…
	AB491642	---------------------------------------------------------------------------------------------------TGGATGTTTTCAACAAACCATAAAGATATTGGTACAATGTACCTTATCTTCGGCGCCTTTT-CTGGCGTTCTTGGTTCATGTTTTTCACTGCTGATCCGTATGGAATTAGCGCAACCAGGAAACCAAATCCTAGGTGGGAACCACCAACTGTATAATGTACTCATTACAGCTCACGCATTTCTTATGATTTTTTTCATGGTAATGCCTGCACTTATTGGTGGGTATGGA---AACTGGTTTGTACCTATTATGCTAGGAGCCCCGGATATGGCTTTTCCTCGCTTAAATAATATTAGTTT…
	AY955047	----------------------------------------------------------------------------------------------------------------------------------------------------------------------------------------------------------------------------------------------------------------------------------------------------------------------------------------------------------------------------------------------CTAAGTCATATTA----…
	AY955050	----------------------------------------------------------------------------------------------------------------------------------------------------------------------------------------------------------------------------------------------------------------------------------------------------------------------------------------------------------------------------------------------CTGAGTCATATTA----…
	AY955051	----------------------------------------------------------------------------------------------------------------------------------------------------------------------------------------------------------------------------------------------------------------------------------------------------------------------------------------------------------------------------------------------TTGAGTCATATTA----…
	LC137893	-----------------------------------------------------------------------------------------------------------------------------------TACACTCTACCTTATCTTTGGTGCATTCT-CTGGAGTCCTAGGGTCTATGTTCTCTCTTCTCTTACGTATGGAATTGGCACAGCCTGGAAACCAGATTCTGGCAGGAAATCACCAATTGTATAATGTCATCGTGACGGCGCACGCGTTTCTCATGATCTTTTTCATGGTTATGCCAGCCTTAATCGGTGGCTCTGGA---AACTGGTTTGTCCCAATCATGATCGGTGCGCCGGATATGGCCTTTCCACGTTTAAATAATATTAGTTT…
	AY955049	----------------------------------------------------------------------------------------------------------------------------------------------------------------------------------------------------------------------------------------------------------------------------------------------------------------------------------------------------------------------------------------------TTAAGTCATATTA----…
	AY955052	----------------------------------------------------------------------------------------------------------------------------------------------------------------------------------------------------------------------------------------------------------------------------------------------------------------------------------------------------------------------------------------------CTAAGTCATATTA----…
	KM202120	-----------------------------------------------------------------------------------------------------------------------------------------------------------------------------------TTTTTTCTGTATTAATTAGATTAGAATTAGCTCATCCAGGTGATCAAGTATTTGCCGGTAATTATCAATTATACAATGTTGTTGTTACTGCTCATGCTTTTATTATGATTTTTTTTATGGTAATGCCTGTATTAATGGGTGGTTTTGGT---AATTGGTTTGTACCTTTATTAATTGGTGCTCCTGATATGTCAATGCCACGTATGAATAATATTAGTTT…
	MN662312	------------------------------------------------------------------------------ATGTATCAATTTATTGAGCGTTGGGTTTTTTCAACGAATCACAAAGATATTGGAACTCTTTATCTTTTCTTTGCAGCATTTT-CAGGAATCTTAGGAACACTTTTTTCGTTTCTTATTCGTCTTGAATTAGCTTCTCCGGGAAATCAAATTCTGAACGGTGATCATCAGTTTTATAATGTTATTATTACTGCACATGCGTTCTTGATGATTTTCTTCATGGTTATGCCAGCACTCATTGGAGGATTTGGA---AACTGGGTTGTTCCTCTTCTTATTGGGGCACCAGATATGGCATTCCCTCGATTAAATAACATCAGTTT…
	AB491661	------------------------------------------------------------------------------------------------------------------CAACAYAAGGACATNGGAACTCTGTATCTTTTTTTTGCAGCGTTTT-CAGGAATTTTAGGAACACTTTTCTCGTTCCTTATTCGTCTTGAGCTTGCTTCTCCAGGGAATCAAGTTTTGAATGGTGATCACCAGTTTTATAATGTTGTTGTAACTGCCCATGCATTTCTTATGATTTTCTTCATGGTTATGCCAGCGCTTATTGGTGGATTTGGA---AACTGGTTTGTTCCTCTTCTTATTGGAGCACCGGATATGGCTTTCCCTCGCCTAAACAATATTAGTTT…
	MN934958	------------------------------------------------------------------------------ATGCGGTCTTTTATGACTAGATGGTTATTTTCGACAAACCATAAAGACATTGGTACTCTTTATTTAATTTTTGCAGCATTTT-CTGGTGTTTTGGGAACCGTTTTTTCTATGTTAATTAGAATGGAACTTTCACAACCTGGAAATCAAATTCTACAAGGAAATCATCAACTATACAACGTTATTATAACTGCTCATGCATTATTAATGATCTTTTTTATGTTAATGCCCGCACTGGTAGGGGGTTTTGGA---AACTGGTTTGTACCCATTTTAATAGGTGCTGTAGATATGGCCTTTCCTCGATTAAACAACATTAGTTT…
	MN934958	------------------------------------------------------------------------------ATGCGGTCTTTTATGACTAGATGGTTATTTTCGACAAACCATAAAGACATTGGTACTCTTTATTTAATTTTTGCAGCATTTT-CTGGTGTTTTGGGAACCGTTTTTTCTATGTTAATTAGAATGGAACTTTCACAACCTGGAAATCAAATTCTACAAGGAAATCATCAACTATACAACGTTATTATAACTGCTCATGCATTATTAATGATCTTTTTTATGTTAATGCCCGCACTGGTAGGGGGTTTTGGA---AACTGGTTTGTACCCATTTTAATAGGTGCTGTAGATATGGCCTTTCCTCGATTAAACAACATTAGTTT…
	GQ339576	---------------------------------------------------------------ATGAGATATTCTTTTTTGTGTTTTATGATTACTCGTTGGTTATATTCAACAAATCATAAAGATATAGGTACACTTTATTTAATTTTTGGTGCTTTTT-CAGGTGTATTAGGTACTTGTTTCTCATTGTTAATTCGTTTAGAATTAGCTCTTCCAGGTAACCAAATTCTTGAAGGAAATTACCATTTATTTAATGTAATTATCACAGCTCACGCATTTTTAATGATTTTCTTCATGTTAATGCCTGCCTTAATTGGTGGTTTTGGT---AATTGGTTTTTACCTATATTAATAGGAGCTCCAGATATGGCGTTCCCTCGTCTTAATAATATAAGTTT…
	MN662311	------------------------------------------------------------------------------ATGGCTTATTTTGCACAACGATGGCTTTTCTCAACCAACCATAAAGACATTGGTACTTTGTACCTAATTTTTGGTGCGGTTT-CTGGTGTTCTTGGTACATGTTTTTCCCTGCTTATTCGCATGGAGCTTGCTCAACCAGGAAATCAGATTTTGGCAGGAAACCACCAGCTCTATAACGTAATCATCACTGCTCATGCATTTTTGATGATTTTTTTCATGGTAATGCCAGCACTTATTGGTGGCTTTGGA---AACTGGTTTGTACCAATTATGATTGGTGCTCCAGATATGGCATTTCCACGCCTTAACAACATCAGTTT…
	MK086009	------------------------------------------------------------------------------ATGTACTCTTTCGTCGAACGTTGGGCATTCTCTACCAATCATAAAGATATCGGTACTTTATATTTAATTTTTGGAGCTTTTT-CAGGAGTGATCGGAACTTGTTTCTCGTTACTTATTAGAATGGAACTAGCTCAACCAGGTAATCAGATTTTAGGAGGAAATCATCAGCTTTATAATGTAATCATTACAGCTCATGCCTTCTTAATGATTTTTTTTATGGTTATGCCGGCTTTAATCGGTGGTTTTGGG---AACTGGTTTGTTCCTATTATGATCGGTGCTCCGGACATGGCCTTTCCACGTCTAAATAATATTAGTTT…
	AB009363	---------------------------------------------------------------------------------------------------------------------------------GGAACTCTTTACCTTCTTTTTGGAGCCTTTT-CAGGGATTTTAGGAACCTGTTTTTCCATGTTAATACGGATGGAACTGTCTCAACCTGGAAATCAGATATTGGCGGGAAATCACCAGTTATATAACGTCATTATTACTGCCCATGCCTTTTTGATGATTTTCTTCATGGTAATGCCTGCCATGATAGGTGGATTTGGG---AACTGGTTTGTACCAATCCTAATAGGAGCACCAGATATGGCATTTCCTAGATTGAATAATATTAGTTT…
	KP902678	---------------------------------------------------------------------------------------ATGATAAACAGATGGTTATTCTCTACAAACCATAAAGATATTGGTACTCTCTATTTAATATTTGGAGCTTTTG-CTGGGGTTTTAGGAACCTGTTTTTCTATGCTAATTCGTATGGAACTTTCACAACCTGGAAATCAAATTTTAGGTGGAAATCACCAGCTTTATAACGTGATTATTACAGCTCATGCGTTTTTAATGATATTTTTTATGGTAATGCCTGCTATGATTGGGGGTTTTGGT---AACTGGTTTGTACCAATATTAATTGGTGCACCCGATATGGCATTTCCACGTTTAAATAACATTAGTTT…
	MH917293	---------------------------------------------------------------------------------------ATGATCAACAGATGGCTTTTTTCCACTAATCACAAAGATATAGGAACACTCTATTTAATATTTGCTGCATTTT-CTGGTATTTTAGGTACTTGCTTTTCTATGATTATTCGTATAGAAGTAGCGCAACCTGGCAACCAGATTTTAGGAGGAAATCACCAACTTTACAACGTAATCATCACAGCTCATGCTTTATTAATGATTTTTTTCATGGTAATGCCTGCTATGATTGGAGGTTTTGGA---AATTGGTTTGTTCCTATTCTAATAGGTGCTCCCGACATGGCTTTCCCACGTTTAAACAACATTAGTTT…
	MN642622	---------------------------------------------------------------------------------------ATGATCAACAGATGGTTATTCTCTACTAATCACAAAGATATCGGAACACTATATTTAATATTTGCTGCATTCT-CTGGTATTTTAGGTACTTGCTTTTCTATGATTATTCGTATAGAAGTAGCACAACCTGGTAACCAAATTTTAGCAGGAAATCATCAACTTTACAACGTAATTATTACAGCTCATGCCTTATTAATGATTTTTTTCATGGTAATGCCTGCTATGATCGGAGGTTTCGGA---AACTGGTTTGTTCCTATTTTAATAGGTGCCCCCGATATGGCTTTTCCACGTTTAAATAACATTAGTTT…
	AB491637	---------------------------------------------------------------------------------------------------------------------------------GGAACATTATACCTAATTTTTGGAGCTGTTT-CTGGTCTTTTAGGTACTTGTTTTTCAATGTTAATTCGTATGGAATTAGCTCAGCCAGGAAACCAAATTCTTGGTGGAAATCACCAACTTTACAATGTAATAATAACTGCCCACGCTTTCCTAATGATTTTCTTCATGGTAATGCCGGCTCTTATCGGAGGATTCGGA---AACTGGTTTGTTCCTATTTTAATAGGAGCTCCAGATATGGCATTTCCTCGATTAAACAATATCAGTTT…
	MK086008	------------------------------------------------------------------------------ATGTCAGGATTTATCGATCGCTGGTTGTATTCTACAAACCACAAAGATATTGGAACCCTTTATCTTATCTTTGGAGCCTTCT-CAGGTGTTTTAGGTACCTGTTTTTCTCTCCTAATTAGAATGGAATTAGCTCAACCAGGAAATCAGATCCTAAGCGGAAATAATCAATTATATAATGTGCTAATTACAGCTCACGCATTCTTGATGATTTTCTTTATGGTAATGCCTGCTCTTATCGGCGGTTTCGGA---AATTGGTTTGTGCCTATTATGATCGGAGCGCCTGATATGGCCTTCCCTCGTTTAAACAACATTAGTTT…
	AB491625	---------------------------------------------------------------------------------------------------------GGGATTACGAATCACAAGGATATCGGTACATTATACCTTCTTTTTGGTGGGTTTT-CTGGCCTACTAGGAACATGTTTCTCGCTTCTAATTCGTATGGAATTAGCCCAACCAGGAAACCAAATTTTAGCTGGAAACCATCAKTTATATAACGTGATCATTACAGCTCACGCATTCTTGATGATGTTCTTCATGGTTATGCCTGCTTTAATTGGAGGGTATGGG---AACTGGTTTGTCCCTTTAATGATTGGAGCCCCTGATATGGCTTTCCCTCGTTTAAACAACATCAGTTT…
	MK086007	------------------------------------------------------------------------------ATGATGCAATTTGCAAATCGTTGGTTGTTTTCTACAAACCACAAAGACATTGGAACTCTGTATCTAATTTTTGGCGCATTTG-CCGGAGTATTGGGTACATGCTTCTCTCTTTTGATCCGTATGGAGCTAGCACAACCAGGGAACCAAATCCTTGCTGGAAATCATCAGCTGTACAATGTAATTATTACAGCGCACGCGTTTTTGATGATCTTTTTCATGGTAATGCCTGCTATGATCGGGGGGTTTGGT---AATTGGTTTGTACCTATTATGATTGGGGCTCCAGACATGGCGTTTCCCCGCCTAAATAACATTAGTTT…
	MK086002	------------------------------------------------------------------------------ATGATGCAATTTGCAAATCGTTGGTTGTTTTCAACTAACCATAAAGATATTGGAACACTGTATCTAATCTTTGGGGCTTTTT-CAGGCCTACTAGGTACATGTTTTTCTCTTTTGATTCGTATGGAGCTATCTCAACCAGGAAATCAAATCTTGGCTGGTAATCATCAATTGTATAATGTAATCATTACTGCTCACGCATTTTTGATGATTTTCTTTATGGTTATGCCTGCTATGATTGGAGGATTTGGT---AATTGGTTTGTACCAATTATGATTGGAGCTCCCGACATGGCATTCCCTCGACTAAATAACATTAGTTT…
	MK085999	------------------------------------------------------------------------------ATGATGCAATTTGCAAATCGTTGGTTGTTTTCAACTAACCATAAAGATATTGGAACACTGTATCTAATCTTTGGGGCTTTTT-CAGGCCTACTAGGTACATGTTTTTCTCTTTTGATTCGTATGGAGCTATCTCAACCAGGAACTCAGATCTTGGCTGGTAATCATCAATTGTATAATGTAATCATTACTGCTCACGCATTTTTGATGATTTTCTTTATGGTTATGCCTGCTATGATTGGAGGATTTGGT---AATTGGTTTGTACCAATTATGATTGGAGCTCCCGACATGGCATTCCCTCGACTAAATAACATTAGTTT…
	MK086010	------------------------------------------------------------------------------ATGATGCAATTTGCAAATCGTTGGTTGTTTTCAACTAACCATAAAGATATTGGAACACTGTATCTAATCTTTGGGGCTTTTT-CAGGCCTACTAGGTACATGTTTTTCTCTCTTGATTCGTATGGAGCTATCTCAACCAGGAACTCAGATCTTGGCTGGTAATCATCAATTGTATAATGTAATCATTACTGCTCACGCATTTTTGATGATTTTCTTTATGGTTATGCCTGCTATGATTGGAGGATTTGGT---AATTGGTTTGTACCAATTATGATTGGAGCTCCCGACATGGCATTCCCTCGACTAAATAACATTAGTTT…
	AB491650	------------------------------------------------------------------------------------------------------------------------------------ACTCTTTATTTAATTTTTGGGGCATTTT-CTGGAGTATTAGGAACTTGTTTTTCTATGCTTATTCGTATGGAACTTGCACAACCTGGAGATCAAATTTTAGGGGGAAATTATCAGCTTTACAATGTTATTATTACTGCACACGCTTTTCTAATGATTTTTTTCATGGTAATGCCTGCAATGATTGGTGGATTTGGT---AATTGGTTTGTACCAATTATGATTGGTGCACCGGATATGGCTTTTCCACGTTTAAATAATATTAGTTT…
	AB491656	------------------------------------------------------------------------------------------------------------------------AAGGACATCGGTACTCTGTATTTAATTTTTGGTGCATTTT-CTGGAGTACTCGGAACTTGTTTCTCAATGTTGATTCGAATGGAATTAGCATCTCCAGGAAACCAAATTTTAAATGGAAATCATCAATTGTACAATGTTATTATTACTGCTCATGCTTTTCTTATGATTTTTTTCATGGTGATGCCTGCACTTATTGGAGGATTTGGA---AATTGGTTTGTTCCAATTTTAATTGGGGCACCCGACATGGCTTTTCCTCGTTTAAACAACATTAGTTT…
	KF060939	------------------------------------------------------------------------------ATGACAAATTTTGCAAATCGTTGGCTCTTTTCAACCAATCATAAAGATATTGGTACTCTGTATCTTATTTTTGGTGCTTTTT-CGGGAGTTCTTGGAACTTGTTTTTCAATGCTTATTCGTATGGAGTTAGCTTCACCAGGTAATCAGATATTAGCTGGGAACCATCAATTGTACAACGTTATCATCACTGCTCATGCTTTCTTAATGATTTTCTTCATGGTGATGCCTGCTCTTATTGGAGGATTTGGG---AACTGGTTCGTTCCAATTCTTATTGGTGCTCCGGATATGGCATTTCCGCGTTTAAATAACATTAGTTT…
	MF197533	---------------------------------------------------------------------------------------ATGTTAACTCGTTGGTTTTTTTCAACAAATCATAAAGACATCGGTGTTCTATATTTAATTTTCGGAGCATTCA-GCGGTGTTTTAGGTACTTGCTTTTCTTGGGTAATTCGTTTAGAATTAGCTCAACCAGGTAACCAAATTTTACAAGGTAACCACCAATTATATAACGTAATCATTACTGCTCACGCATTCTTAATGATCTTCTTTATGTTAATGCCAGCATTATTCGGTGGATTAGGT---AATTTCTTCTTACCAATTTTAATTGGTGCTCCAGATATGGCATTTCCACGTTTAAATAACGTATCATT…
	MF197534	---------------------------------------------------------------------------------------ATGTTAACTCGTTGGTTTTTTTCAACAAATCATAAAGATATCGGTGTTCTATATTTAATTTTTGGAGCATTTA-GTGGTGTTTTAGGTACTTGCTTTTCTTGGGTAATTCGTTTAGAATTAGCTCAACCAGGTAACCAAATCTTACAAGGTAACCACCAATTATATAACGTAATCATTACTGCTCACGCATTTTTAATGATTTTCTTCATGTTAATGCCAGCATTATTCGGAGGATTAGGT---AACTTCTTCTTACCTATTTTAATCGGTGCTCCAGATATGGCTTTCCCACGTTTAAATAACGTATCATT…
	KX756655	------------------------------------------------------------------------------ATGGGATATTTCGTAACAAGATGGTTATTTTCGACGAATCATAAGGATATTGGAAGTTTGTACTTAATCTTTGGTGCCTTCT-CCGGTGTTCTAGGAACTTGTATGTCTATGCTAATTAGAATGGAATTAGCACATCCAGGAAATCAAATTTTAGCTGGAAATCATCAATTATATAATGTACTTATAACAGCCCATGCTTTTTTAATGATCTTTTTTATGGTAATGCCAAGTTTAATTGGAGGTTTTGGT---AATTGGTTTGTACCAATAATGATTGGTGCACCTGACATGGCCTTTCCAAGATTAAATAATATAAGTTT…
	KX013547	-------------------------------------------------------------------------------------------------------------------------------------------------------------------------------------------------------------------------------------------------------------------------------------------ATGATCTTTTTTATGGTAATGCCAACTTTAATCGGAGGTTTTGGT---AATTGGTTTGTACCAATAATGATTGGTGCACCTGATATGGCATTTCCAAGATTAAATAATATAAGTTT…
	AB491639	-------------------------------------------------------------------------------------------------------------------------------------------------------------------------------------------------------------------------------------------------------------------AGTATTACAGCTCAT-----------------------------------------------------------------------------------------------------------------------------…
	AB491620	----------------------------------------------------------------------------------------------------------------------------ATATTGGAACTTTATATCTAATTTTTGGAGCATTTT-CCGGACTATTAGGAACTGCTTTTTCAGTATTACTTCGCATGGAATTATCAGCACCGGGCAATCAAATATTGGCAGGTGATTACCAATTATACAATGTGATTGTAACAGCCCACGCCTTTTTAATGATTTTTTTCATGGTGATGCCTGCTTTAATTGGTGGGTTTGGT---AATTGGTTTGTACCTATAATGATTGGTGCGCCTGATATGGCGTTTCCTCGATTAAATAATATTTCGTT…
	OK569792	---------------------------------------------------------------------------------------ATGTTAACACGTTGGTTATTTTCAACAAATCATAAAGATATCGGTACACTGTATATTATTTTTGGTGGATTTT-CAGGAGTTTTAGGTACATTTTTTTCACTTTTAATTCGTATGGAACTTGCTCAACCTGGAAATCAAGTTTTAAATGGAAATCATCAATTATATAATGTAATTATTACAGCTCATGCCTTTCTTATGATTTTCTTCATGATCATGCCAATATTATTTGGAGGGTTTGGA---AATTGGTTTGTACCTATCTTAATTGGTGCCCCAGATATGGCATTTCCTCGTTTAAATAATATTAGCTT…
	AF110138	------------------------------------------------------------------------------ATGTCTAATTTTGTACAACGATGGCTTTTTTCTACCAACCATAAAGATATTGGAACATTATATCTTATTTTTGGTGCTTTTT-CTGGTGTGCTAGGAACCGCTTTCTCTCTGATTATTCGTATGGAATTAGCTCAACCAGGGAATCAAATTCTTGCAGGAAATCACCAGTTATATAACGTAATTATTACAGCGCATGCATTTTTAATGATTTTCTTCATGGTAATGCCTGTATTAATTGGTGGTTTTGGA---AACTGGTTTGTTCCTATAATGATTGGAGCTCCAGATATGGCTTTTCCACGATTAAATAATATTAGTTT…
	MN642088	------------------------------------------------------------------------------ATGTCCCACTTCGCACAAAGATGGTTATTTTCAACGAATCATAAAGATATCGGAACTCTTTATCTAATTTTTGGGGCTTTTT-CTGGTGTTCTTGGGACATGTTTTTCAGTATTAATTCGTATGGAATTAGCTCATCCAGGAAATCAAATTTTAAACGGAAATCACCAGCTTTATAATGTTATTATAACAGCACATGCATTTCTTATGATTTTTTTTATGGTAATGCCTGCATTAATTGGTGGTTTTGGC---AATTGGTTTGTTCCAATTATGATCGGTGCTCCAGATATGGCATTTCCAAGATTAAATAATATTAGTTT…
	MN642087	------------------------------------------------------------------------------ATGGCTCATTTTGCACAAAGATGGCTTTTTTCAACAAACCATAAAGATATTGGAACCCTTTACTTAATTTTTGGGGCCTTTT-CTGGAGTTTTAGGAACTTGTTTTTCATTACTAATTCGTATGGAACTTGCTCATCCGGGAAATCAGGTTTTGGGAGGAAACCACCAACTTTATAACGTAATCATTACAGCACATGCTTTTTTAATGATTTTTTTTATGGTAATGCCAGCACTTATTGGGGGGTTTGGG---AACTGGTTTGTACCAATTATGATTGGTGCTCCAGACATGGCATTCCCACGATTAAATAATATTAGTTT…
	AF116777	ATATCGAAAAAATTATTGTTTAGACGAAGACACAAGTAAACAGGCGTATAAAATATGGCTCATT---------------TTGCA---------CAAAGATGGCTTTTTTCAACAAACCATAAAGATATTGGAACCCTTTACTTAATTTTTGGGGCCTTTT-CTGGAGTTTTAGGAACTTGTTTTTCATTACTAATTCGTATGGAACTTGCTCATCCGGGAAATCAGGTTTTGGGAGGAAACCACCAACTTTATAACGTAATCATTACAGCACATGCTTTTTTAATGATTTTTTTTATGGTAATGCCAGCACTTATTGGGGGGTTTGGG---AACTGGTTTGTACCAATTATGATTGGTGCTCCAGACATGGCATTCCCACGATTAAATAATATTAGTTT…
	MN794237	---------------------------------------------------------------------------------------ATGATCACACGTTGGTTATATTCAACAAACCATAAAGATATTGCAATCCTTTATCTTATTTTTGGTGCATTCA-GCGGAGTTTTAGGAACTGTATTTTCAATTCTAATCCGTATGGAATTAGCACAACCTGGCAATCAAATACTTGCAGGTAACTATCAACTTTATAATGTAATTATTACAGCTCACGCATTTTTAATGATTTTCTTCATGTTAATGCCTGCATTATTAGGTGGATTTGGT---AACTTTTTTATACCTATCTTAATCGGAGCTGCTGATGTATCTTTCCCACGTTTAAATAATATTGGATT…
	KC843974	---------------------------------------------------------------------------------------ATGGTTACACGTTGGTTATATTCTACAAATCATAAAGACATAGGTACTCTATATCTTATATTTGGTGCATTTT-CTGGTGTATTAGGAACAGTATTTTCATTAATAATACGTATGGAATTAGCACAACCTGGTAATCAAATATTAAACGGAAATCATCAATTATATAATGTAATTATTACAGCACACGCATTTTTAATGATTTTCTTTATGTTGATGCCAGCATTACTTGGAGGATTTGGT---AATTGGTTTGTTCCTATTTTAATAGGGGCACCAGATATGGCATTTCCTCGTTTAAATAATATTTCATT…
	ON897767	------------------------------------------------------------------------------ATGACTCATTTTGCTCAACGTTGGTTATTTTCAACCAACCATAAAGATATAGGAACTCTTTATCTTATTTTTGGAGCTTTTT-CTGGTGTTCTTGGTACTTGTTTTTCATTGCTTATTCGTATGGAATTAGCTCATCCAGGTAACCAAGTATTAGCAGGAAATCACCAACTATACAATGTAATCATTACTGCCCATGCATTTTTAATGATTTTTTTTATGGTAATGCCTGCCCTTATCGGAGGATATGGT---AACTGGTTTGTACCCATTATGATTGGCGCCCCAGATATGGCTTTCCCGAGATTAAATAATATTAGTTT…
	MK948103	---------------------------------------------------------------------------------------ATGTTGACTCGTTGGTTTTATTCGACAAATCACAAAGACATTGGAACTTTATATTTAATTTTTGCAGCATTTT-CTGGCGTTTTAGGAACTATGTTTTCGGCATTAATTCGTATGGAATTAGCGCAACCTGGAAATCAAATTCTAGGTGGAAATCATCAATTATATAATGTGATAATTACTGCTCACGCTTTTCTAATGGTGTTTTATTTAGTGATGCCTGCACTTATGGGAGGGTTCGGT---AATTGGTTTGTGCCCATTTTAATTGGTGCTCCTGATATGGCATTTCCTCGTTTAAACAATATTAGTTT…
	MK948101	---------------------------------------------------------------------------------------ATGTTGACTCGTTGGTTTTATTCGACAAATCACAAAGACATTGGAACTTTATATTTAATTTTTGCAGCATTTT-CTGGCGTTTTAGGAACTATGTTTTCGGCATTAATTCGTATGGAATTAGCGCAACCTGGAAATCAAATTCTAGGTGGAAATCATCAATTATATAATGTGATAATTACTGCTCACGCTTTTCTAATGGTGTTTTATTTGGTGATGCCTGCACTTATGGGAGGGTTCGGT---AATTGGTTTGTGCCCATTTTAATTGGTGCTCCTGATATGGCATTTCCTCGTTTAAACAATATTAGTTT…
	MW900258	---------------------------------------------------------------------------------------ATGTTGACTCGTTGGTTTTATTCGACAAATCACAAAGACATTGGAACTTTATATTTAATTTTTGCAGCATTTT-CTGGCGTTTTAGGAACTATGTTTTCGGCATTAATTCGTATGGAATTAGCGCAACCTGGAAATCAAATTCTAGGTGGAAATCATCAATTATATAATGTGATAATTACTGCTCACGCTTTTCTAATGGTGTTTTATTTGGTGATGCCTGCACTTATGGGAGGGTTCGGT---AATTGGTTTGTGCCCATTTTAATTGGTGCTCCTGATATGGCATTTCCTCGTTTAAACAATATTAGTTT…
	MT419367	---------------------------------------------------------------------------------------ATGTTGACTCGTTGGTTTTATTCGACAAATCACAAAGACATTGGAACTTTATATTTAATTTTTGCAGCATTTT-CTGGCGTTTTAGGAACTATGTTTTCGGCATTAATTCGTATGGAATTAGCGCAACCTGGAAATCAAATTCTAGGTGGAAATCATCAATTATATAATGTGATAATTACTGCTCACGCTTTTCTAATGGTGTTTTATTTGGTGATGCCTGCACTTATGGGAGGGTTCGGT---AATTGGTTTGTGCCCATTTTAATTGGTGCTCCTGATATGGCATTTCCTCGTTTAAACAATATTAGTTT…
	KY629619	---------------------------------------------------------------------------------------ATGTTGACTCGTTGGTTTTATTCAACAAATCACAAGGACATCGGAACTCTGTATTTGATTTTTGCAGGATTTT-CCGGTATTTTAGGAACAGTGTTTTCAGCTCTAATTCGTATGGAATTAGCACAACCTGGAAACCAGATTCTTGGCGGAAACCATCAATTATATAACGTGATCATTACGGCACACGCATTTTTAATGGTTTTCTACTTAGTAATGCCAGCTCTATTAGGTGGTTTTGGT---AATTGGTTTGTACCAATTTTAATTGGTGCACCCGATATGGCATTCCCCCGCCTAAATAACATTAGCTT…
	KM202119	------------------------------------------------------------------------------------------------------------------------------------------------------------------------------AACTGTATTCTCAGCTTTAATTCGTATGGAATTAGCACAACCTGGAAATCAAATTCTAGGTGGTAATCACCAACTCTACAACGTGATCATTACTGCTCACGCGTTCTTAATGGTGTTCTATTTAGTAATGCCAGCTCTTATGGGTGGATTCGGT---AACTGGTTTGTACCGATTTTAATTGGTGCTCCAGATATGGCATTCCCTCGTTTAAATAACATTAGTTT…
	MK226117	---------------------------------------------------------------------------------------ATGTTGACTTGTTGGTTTTATTCAACTAATCACAAAGATATTGGAACTCTTTACTTAATTTTTGCTGGTTTTT-CAGGAGTATTGGGAACTATGTTTTCAGCATTAATTCGTATGGAGTTAGCACAACCTGGAAATCAAATTCTAGGTGGAAACCATCAATTATATAACGTAATTATTACAGCTCACGCATTTTTAATGGTATTCTATTTAGTAATGCCGGCTTTAATGGGAGGTTTCGGT---AATTGGTTTGTACCCATTTTAATTGGTGCGCCAGATATGGCATTCCCTCGTTTAAATAACATTAGTTT…
	KM241869	---------------------------------------------------------------------------------------ATGTTGACTCGTTGGTTTTATTCAACTAATCACAAAGATATCGGAACTCTGTATTTAATTTTTGCAGCTTTTT-CAGGAGTATTGGGAACTATGTTCTCAGCATTAATTCGTATGGAGCTAGCACAACCTGGAAACCAAATTCTAGGCGGAAACCACCAATTATATAACGTAATTATTACAGCTCACGCATTTTTAATGGTATTCTACTTAGTAATGCCTGCTTTAATGGGTGGTTTTGGT---AATTGGTTTGTACCAATTTTAATTGGTGCCCCAGATATGGCATTCCCTCGTTTGAATAATATTAGTTT…
	KJ742377	---------------------------------------------------------------------------------------ATGTTGACTCGTTGGTTTTATTCAACTAATCACAAAGATATCGGAACTCTGTATTTAATTTTTGCAGCTTTTT-CAGGAGTATTGGGAACTATGTTCTCAGCATTAATTCGTATGGAGCTAGCACAACCTGGAAACCAAATTCTAGGCGGAAACCACCAATTATATAACGTAATTATTACAGCTCACGCATTTTTAATGGTATTCTACTTAGTAATGCCTGCTTTAATGGGTGGTTTTGGT---AATTGGTTTGTACCAATTTTAATTGGTGCCCCAGATATGGCATTCCCTCGTTTGAATAATATTAGTTT…
	MT995630	---------------------------------------------------------------------------------------ATGTTGACTCGTTGGTTTTATTCAACTAATCACAAAGATATCGGAACTCTGTATTTAATTTTTGCAGCTTTTT-CTGGAGTATTGGGAACTATGTTCTCAGCATTAATTCGTATGGAGCTAGCACAACCTGGAAACCAAATTCTAGGCGGAAACCACCAATTATATAACGTAATTATTACAGCTCACGCATTTTTAATGGTATTCTACTTAGTAATGCCTGCTTTAATGGGTGGTTTTGGT---AATTGGTTTGTACCAATTTTAATTGGTGCCCCAGATATGGCATTCCCTCGTTTGAATAATATTAGTTT…
	KY629615	---------------------------------------------------------------------------------------ATGTTGACTCGTTGGTTTTATTCAACTAATCACAAAGATATCGGAACTCTTTATTTAATTTTTGCAGCTTTTT-CTGGAGTTTTAGGTACTGTGTTTTCAGCAGTAATTCGTATGGAATTAGCGCAACCTGGAAATCAAGTTCTAGGCGGAAATCATCAATTATATAATGTGATTATTACTGCACATGCATTTTTAATGGTTTTCTATTTAGTAATGCCTGCTTTAATGGGTGGTTTTGGT---AACTGGTTTGTTCCAATCTTAATTGGTGCCCCAGACATGGCATTCCCTCGTCTAAATAACGTAAGTTT…
	D63660	---------------------------------------------------------------------------------------------------------------------------------------------------------------------------------------------------------------------------------------------------------------------------------------------------------------------------------------------------------------------------------------------------------------…
	MH718999	---------------------------------------------------------------------------------------ATGTTGACTCGTTGGTTTTATTCAACTAATCACAAAGATATTGGAACTCTGTATTTAATTTTCGCAGCTTTTT-CTGGTGTCTTAGGAACTGTATTCTCAGCATTAATTCGTATGGAATTAGCGCAACCTGGAAACCAAATTTTAGGCGGAAATCATCAATTATATAATGTGATTATTACTGCACACGCCTTTTTAATGGTTTTCTATTTAGTAATGCCTGCTCTTATGGGTGGTTTTGGT---AACTGGTTTGTTCCTATTTTAATAGGTGCTCCAGATATGGCATTTCCTCGTTTAAATAACATTAGCTT…
	MK226119	---------------------------------------------------------------------------------------ATGTGTGGATTCTGGTTTTATTCAACTAATCACAAGGATATCGGAACTCTGTATTTAATTTTTGCAGCTTTTT-CTGGTGTCTTAGGAACTGTATTCTCAGCATTAATTCGTATGGAATTAGCGCAACCTGGAAACCAAATTTTAGGTGGAAATCATCAGTTATATAATGTAATTATAACTGCACACGCCTTTCTAATGGTTTTCTATTTAGTAATGCCTGCTCTTATGGGTGGTTTTGGT---AACTGGTTTCTCCCTATTTTGATAGGCGCTCCAGATATGGCATTTCCTCGTTTAAATAACATTAGCTT…
	KM252919	---------------------------------------------------------------------------------------ATGTTGACTCGTTGGTTTTATTCAACTAATCACAAGGACATTGGAACTCTATATTTAATTTTTGCGGCTTTCT-CTGGTGTTTTAGGAACTGTATTCTCAGCATTAATTCGTATGGAATTGGCACAACCTGGAAACCAAATTCTAGGTGGAAACCATCAATTATATAACGTGATAATTACTGCACACGCTTTTCTAATGGTTTTTTATTTAGTAATGCCTGCTTTAATGGGCGGCTTTGGT---AACTGGTTTTTACCTATTTTGATAGGTGCCCCTGATATGGCATTTCCACGTTTAAACAATATTAGCTT…
	KY629618	---------------------------------------------------------------------------------------ATGTTGACTCGTTGGTTTTATTCAACTAATCACAAGGACATTGGAACTCTATATTTAATTTTTGCGGCTTTCT-CTGGTGTTTTAGGAACTGTATTCTCAGCATTAATTCGTATGGAATTGGCACAACCTGGAAACCAAATTCTAGGTGGAAACCATCAATTATATAACGTGATAATTACTGCACACGCTTTTCTAATGGTTTTTTATTTAGTAATGCCTGCTTTAATGGGCGGCTTTGGT---AACTGGTTTTTACCTATTTTGATAGGTGCCCCTGATATGGCATTTCCACGTTTAAACAATATTAGCTT…
	MN649871	---------------------------------------------------------------------------------------ATGTTGACTCGCTGGTTTTATTCAACAAATCATAAAGATATAGGAACCCTATATCTAATCTTCGCAGCATTCT-CTGGTGTTTTAGGAACTGTATTTTCTGCTTTAATTCGTATGGAATTAGCACAACCAGGAAATCAAATTCTAGGCGGAAACCATCAATTATATAACGTGATTATTACAGCTCACGCATTCTTAATGGTTTTCTATTTAGTAATGCCAGCTCTTATGGGTGGTTTTGGT---AACTGGTTCTTACCTATTTTAATTGGTGCTCCAGACATGGCATTCCCTCGTTTAAATAACATCAGTTT…
	MT332838	---------------------------------------------------------------------------------------ATGTTGACTCGTTGGTTTTATTCAACTAATCACAAAGACATTGGAACTCTCTATTTAATTTTCGCAGCTTTCT-CTGGTGTTTTAGGAACTGTGTTTTCAGCTTTAATTCGTATGGAATTAGCACAACCTGGAAACCAAATTTTAGGCGGAAACCATCAATTATATAACGTAATTATTACAGCACACGCGTTTTTAATGGTTTTCTATTTAGTAATGCCTGCTCTTATGGGTGGTTTTGGT---AACTGGTTTGTACCGATCTTAATAGGTGCTCCAGATATGGCATTTCCTCGTTTAAATAACATTAGTTT…
	KF554428	---------------------------------------------------------------------------------------ATGTTGACTCGTTGGTTTTATTCAACTAATCACAAAGACATTGGAACTCTCTATTTAATTTTCGCAGCTTTCT-CTGGTGTTTTAGGAACTGTGTTTTCAGCTTTAATTCGTATGGAATTAGCACAACCTGGAAACCAAATTTTAGGCGGAAACCATCAATTATATAACGTAATTATTACAGCACACGCGTTTTTAATGGTTTTCTATTTAGTAATGCCTGCTCTTATGGGTGGTTTTGGT---AACTGGTTTGTACCGATCTTAATAGGTGCTCCAGATATGGCATTTCCTCGTTTAAATAACATTAGTTT…
	MN894286	---------------------------------------------------------------------------------------ATGTTGACTCGTTGGTTTTATTCAACAAATCACAAAGACATTGGAACTCTCTATTTAATTTTCGCAGCTTTCT-CTGGTGTTTTAGGAACTGTGTTTTCAGCTTTAATTCGTATGGAATTAGCACAACCTGGAAACCAAATTTTAGGCGGAAACCATCAATTATATAACGTAATTATTACAGCACACGCGTTTTTAATGGTTTTCTATTTAGTAATGCCTGCTCTTATGGGTGGTTTTGGT---AACTGGTTTGTACCAATCTTAATTGGTGCTCCAGATATGGCATTTCCTCGTTTAAATAACATTAGTTT…
	MK226127	---------------------------------------------------------------------------------------ATGTTGACTCGTTGGTTTTATTCGACTAATCACAAAGACATTGGAACTCTCTATTTAATTTTCGCAGCTTTCT-CTGGTGTTTTAGGAACTGTGTTTTCAGCTTTAATTCGTATGGAATTAGCACAACCTGGAAACCAAATTTTAGGCGGAAACCATCAATTATATAACGTAATTATTACAGCACACGCGTTTTTAATGGTTTTCTATTTAGTAATGCCTGCTCTTATGGGTGGTTTTGGT---AACTGGTTTCTACCAATCTTAATAGGTGCTCCAGATATGGCATTTCCTCGTTTAAATAACATTAGTTT…
;
end;
