# Supplementary material for: A novel taxonomic database for eukaryotic mitochondrial cytochrome oxidase subunit I gene (eKOI), with a focus on protists diversity
Source: Database (Oxford). 2025 Sep 24;2025:baaf057. doi: 10.1093/database/baaf057 (PMC12462617; doi:10.1093/database/baaf057)
Supplement: baaf057_Supplemental_File [file baaf057_supplemental_file.zip › 2_alignment_eKOI/chondrichthyes.nex]

#NEXUS
begin data;
	dimensions ntax=227 nchar=1563;
	format datatype=dna missing=? gap=-;
	matrix
	HQ956149	---------------------------------------------------------------------------TGAGCTGCCATGGTAGGAACAGCCCTCAGCCTTCTTATTCGAGCTGAACTAAACCAACCAGGAGCTCTCCTGGGAGATGACCAGATTTACAACGTAATTGTTACCGCACACGCCTTCGTTATAATTTTCTTTATAGTAATACCTATAATGATTGGGGGATTTGGAAACTGACTCATCCCTCTCATAATTGGCGCTCCTGATATAGCATTCCCTCGAATGAACAACATGAGCTTCTGACTTCTTCCCCCCTCCTTCCTACTCCTCCTTGCCTCCTCCGGCGTAGAGGCGGGGGCCGGAACAGGCTGAACCGTATACCCCCCCTTG…
	HQ955938	-----------------------------------------------------CCTTTATTTAATATTTGGTGCCTGGGCCGGTATGGTAGGCACTGCTTTAAGCCTTCTTATTCGAGCCGAGCTTTGTCAACCCGGGGCATTACTGGGCGATGATCAGATTTATAATGTGATCGTGACAGCGCATGCCTTCGTAATGATTTTTTTTATAGTCATGCCAATTTTAATTGGGGGCTTTGGGAACTGATTAGTACCTTTAATGATTGGGGCCCCTGATATAGCATTTCCTCGAATAAACAACATAAGCTTTTGACTTCTTCCCCCTTCATTTTTACTTCTTTTGGCCTCTTCAGGCGTGGAAGCAGGGGCAGGAACCGGGTGGACCGTCTATCCTCCTTTG…
	FJ237542	-----------------------------------------------------CCTCTATCTAGTATTTGGTGCTTGAGCCGGAATAGTAGGCACTGCTTTAAGCCTCTTAATCCGTGCAGAATTAAGTCAACCAGGCGCCCTCTTAGGGGACGACCAAATTTATAATGTAATCGTTACTGCTCATGCTTTTGTGATGATTTTCTTTATAGTAATGCCAATTATGATCGGAGGGTTCGGAAACTGACTAATCCCCCTAATGATCGGGGCCCCCGACATGGCCTTCCCCCGAATGAACAACATAAGCTTCTGACTTCTACCCCCCTCCTTCTTGCTTCTACTAGCCTCTTCAGGGGTTGAGGCCGGAGCGGGGACAGGATGAACTGTATACCCACCCCTA…
	KF489504	---------------------------------------------------------------GTATTTGGTGCTTGAGCCGGCATAGTCGGAACAGCCCTAAGCCTGCTCATCCGGGCAGAACTTAGTCAACCAGGCGCGCTCCTGGGCGACGATCAAATTTACAACGTGATCGTCACGGCACACGCCTTCGTAATAATCTTCTTTATAGTAATACCACTAATAATTGGAGGCTTTGGAAACTGGCTCGTCCCCCTAATGATTGGGGCCCCCGACATAGCCTTCCCCCGAATAAATAACATAAGCTTCTGGCTTCTCCCTCCGTCTTTCCTGCTCCTCCTAGCATCTTCTGGGGTAGAAGCCGGGGCCGGGACAGGCTGAACAGTCTATCCCCCTCTT…
	JN312919	-----------------------------------------------------CCTTTATATAATCTTTGGTGCATGAGCCGGCATGGTAGGGACTGGCCTTAGTTTATTAATTCGCACAGAATTAAGTCAACCCGGCGCCCTTTTGGGGGATGACCAAATATTTAATGTCATCGTTACTGCTCACGCCTTTGTAATGATCTTCTTCATAGTAATACCCATCATGATCGGTGGCTTCGGTAACTGATTAATTCCTCTAATAATCGCCGCTCCTGATATAGCTTTTCCACGTATAAATAACATAAGCTTTTGACTTCTTCCTCCATCCCTTTTTCTACTACTCACCTCCGCCGGTGTAGAGGCTGGTGCTGGAACAGGCTGAACGGTGTACCCCCCATTA…
	GU440463	-----------------------------------------------------CTTATATTTAATCTTTGGTGCCTGAGCAGGGATAGTAGGAACTGGTCTAAGTCTTCTCATCCGAACTGAATTAAGTCAACCAGGGACACTCCTTGGGGATGATCAGATTTATAATGTTATCGTTACTGCTCATGCTTTAGTTATAATCTTCTTCATGGTTATACCAATTATAATTGGTGGGTTTGGAAATTGATTAATTCCTTTAATAATCGGCTCCCCAGACATGGCTTTCCCTCGAATAAATAATATGAGCTTCTGATTATTACCGCCCTCCTTTCTACTTTTATTGGCCTCTGCTGGTGTTGAAGCCGGAGCTGGGACTGGTTGAACTGTTTATCCTCCCCTC…
	MK791304	-------------------------------------------------------TATACTTAATTTTCGGTGCCTGAGCAGGAATAGTAGGAACCGGCTTAAGTTTATTAATCCGAACTGAACTTAGTCAACCAGGCACTCTATTGGGCGATGACCAAATTTATAATGTAATCGTGACTGCTCATGCATTCGTTATAATCTTCTTTATAGTTATACCAATTATAATCGGCGGGTTTGGAAACTGATTGATACCCCTCATAATTGGAGCCCCAGACATAGCCTTTCCACGAATAAATAATATAAGCTTCTGACTGTTACCACCATCTTTCCTTCTTCTATTAGCTTCAGCAGGAGTAGAGGCCGGAGCAGGCACAGGATGAACAGTTTATCCGCCCCTT…
	KF899606	------------------------------------------------------TTATACTTGATCTTTGGTGCTTGAGCAGGAATAGTAGGTACAGGCCTAAGTTTATTAATTCGAACTGAGCTCAGCCAACCAGGCACACTACTAGGCGATGATCAGATTTATAATGTAATTGTAACTGCCCACGCATTCGTTATAATCTTCTTCATAGTAATACCAATTATAATTGGAGGATTTGGAAATTGGCTAATGCCCCTTATAATCGGATCACCAGATATAGCCTTCCCACGATTAAATAATATAAGTTTTTGATTACTACCACCATCATTTCTTCTTTTACTTGCCTCAGCAGGAGTAGAAGCCGGGGCAGGCACAGGATGAACAGTTTATCCACCTCTT…
	KF899601	------------------------------------------------------CTATATTTAATCTTTGGTGCTTGAGCAGGAATAGTAGGAACTGGCCTAAGTTTATTAATTCGGACTGAACTTAGCCAACCAGGCACCCTGCTAGGTGATGATCAAATCTATAATGTAATTGTAACTGCCCATGCTTTCGTCATAATCTTCTTCATGGTTATACCAATTATAATCGGCGGGTTTGGTAATTGATTAATACCCCTTATAATTGGATCACCAGATATGGCCTTCCCACGAATAAATAACATAAGCTTCTGATTATTACCACCGTCTTTTCTTCTTTTACTCGCCTCAGCAGGAGTAGAAGCCGGAGCCGGCACAGGATGAACAGTTTACCCACCCCTT…
	MH194459	------------------------------------------GACATTGGCACCCTATACTTGATCTTTGGTGCTTGAGCAGGAATAGTAGGAACTGGTTTAAGCCTTTTAATTCGAACCGAATTAAGTCAACCAGGGACTTTACTGGGTGATGATCAAATTTATAATGTAATTGTTACTGCTCATGCCTTTGTTATAATCTTTTTTATGGTTATACCAATTATAATTGGTGGATTTGGCAACTGATTGACCCCACTAATAATTGGAGCCCCAGACATGGCTTTTCCACGATTAAATAATATAAGTTTCTGATTACTCCCCCCATCCTTTTTACTATTATTAGCTTCTGCAGGAGTAGAAGCCGGTGCTGGCACTGGCTGAACAGTTTACCCCCCACTT…
	KU737844	-----------------------------------------------------CCTATATCTAATTTTTGGTGCTTGAGCAGGAATGGTAGGAACTGCCCTTAGCTTATTAATTCGAACAGAACTCAGCCAACCAGGAACACTTCTCGGAGACGACCAGATCTATAATGTAATTGTTACTGCCCATGCCTTTGTAATAATCTTCTTCATAGTTATACCTATTATAATCGGCGGTTTTGGTAACTGACTAACACCCCTTATAATTGGTGCCCCTGATATAGCCTTCCCTCGAATAAATAATATAAGTTTCTGATTATTGCCTCCGTCCTTTCTCTTACTACTCGCCTCAGCAGGCGTTGAGGCTGGAGCAGGGACAGGCTGAACAGTATATCCGCCCCTT…
	EU399090	-----------------------------------------------------CTTATATTTAATTTTCGGTGCTTGAGCAGGAATAGTTGGAACTGGNTTAAGCCTGCTTATCCGAACTGAATTAAGTCAACCAGGCGCACTTTTAGGTGATGACCAAATCTATAATGTGATCGTAACCGCCCATGCTTTTGTGATAATCTTCTTTATGGTTATACCAATCATAATTGGAGGTTTTGGAAACTGATTGGTTCCGTTAATAATCGGATCCCCAGACATAGCCTTTCCCCGTATAAACAACATAAGCTTTTGACTTCTTCCTCCCTCATTCCTATTATTATTGGCCTCCGCTGGGGTAGAAGCTGGGGCTGGGACTGGTTGAACTGTCTATCCTCCACTT…
	EU398932	---------------------------------------------------------TATTTGATCTTTGGGGCTTGAGCAGGAATAGTGGGAACAGGTCTTAGCTTATTAATTCGAACAGAATTAAGTCAACCAGGGACTCTCTTAGGTGATGATCAAATCTATAATGTAATCGTAACCGCCCATGCTTTCGTAATAATCTTTTTCATAGTCATACCAATTATAATTGGTGGATTCGGAAACTGACTAGTACCCCTTATAATTGGAGCCCCAGATATAGCCTTCCCACGAATAAATAACATGAGTTTCTGACTTTTACCCCCATCCTTTTTCCTTCTACTTGCCTCAGCAGGAGTAGAAGCAGGAGCAGGCACAGGCTGAACAGTTTATCCACCTCTC…
	EU398927	-----------------------------------------------------CCTATATTTGATCTTTGGGGCTNGAGCAGGAATAGTGGGAACAGGTCTTAGCCTATTAATTCGAACAGAATTAAGTCAGCCAGGTACTCTATTAGGTGATGATCAAATCTATAATGTAATCGTAACCGCCCATGCTTTAGTTATAATCTTTTTTATAGTTATACCTATTATAATTGGTGGCTTCGGAAATTGATTAGTACCACTAATAATTGGAGCCCCGGATATAGCCTTCCCTCGAATAAATAATATGAGTTTCTGACTTTTACCTCCGTCATTTCTCCTCCTCCTCGCCTCAGCAGGCGTAGAAGCAGGAGCAGGCACAGGATGAACAGTTTACCCCCCTCTC…
	KJ888144	------------------------------------CATAAAGATATCGGCACCCTCTATCTAATCTTTGGTGCTTGAGCAGGAATAGTAGGAACAGGCCTAAGCTTATTAATCCGAACAGAATTAAGTCAACCGGGTACTCTTCTGGGCGATGACCAAATCTATAATGTAATCGTTACTGCCCATGCCTTTGTAATAATCTTCTTTATAGTAATACCAATTATAATCGGGGGTTTTGGTAATTGATTGGTCCCCCTTATAATTGGAGCCCCGGACATAGCTTTCCCACGACTAAATAATATAAGTTTCTGGTTATTACCCCCATCCTTCCTACTACTACTTGCTTCAGCAGGTGTTGAAGCAGGAGCGGGTACAGGGTGAACAGTTTACCCTCCCCTT…
	JF493956	-----------------------------------------------------CCTATATTTGATTTTTGGTGCTTGAGCAGGAATAGTAGGAACAGGCCTGAGCCTATTAATCCGAACTGAATTGAGTCAACCAGGGACACTCTTAGGCGATGACCAAATCTATAATGTAGTGGTTACAGCCCATGCATTTGTTATAATTTTCTTCATGGTTATACCAATTATAATCGGAGGCTTTGGTAACTGACTAACTCCATTAATAATTGGAGCCCCTGACATAGCCTTTCCACGTTTAAATAATATGAGCTTCTGATTATTACCTCCTTCATTTCTTCTACTACTAGCTTCAGCAGGTATTGAAGCTGGAGCCGGGACTGGCTGAACAGTTTACCCCCCTTTA…
	MN511979	-----------------------------------------------------CCTATATTTAATCTTCGGCGCTTGAGCAGCTATAGTAGGAACAGGCCTAAGCTTATTAATCCGAACTGAATTAAGTCAACCCGGAACACTTTTAGGTGATGATCAAATCTATAATGTAGTAGTTACCGCCCATGCCTTCGTTATAATTTTCTTTATAGTCATACCCATTATAATCGGCGGTTTCGGCAATTGATTAACCCCATTAATAATTGGAGCTCCCGATATAGCCTTTCCACGAATAAATAACATAAGTTTCTGATTTTTACCCCCTTCATTCCTCCTCTTACTGGCATCAGCAGGCGTTGAAGCAGGAGCAGGCACAGGATGAACAGTTTACCCTCCACTA…
	KU737923	-----------------------------------------------------CCTATATTTGATCTTTGGTGCTTGAGCAGCAATAGTAGGAACAGGATTAAGTTTATTAATCCGAACAGAATTAAGTCAACCCGGCACTCTTCTGGGTGATGATCAAATTTATAATGTAATTGTCACTGCCCATGCCTTTGTTATAATTTTCTTCATGGTTATACCTATTATAATTGGTGGTTTTGGCAATTGATTAGTTCCACTAATAATTGGGTCCCCTGATATAGCCTTCCCACGAATAAATAATATAAGTTTCTGACTACTACCTCCATCTTTTCTTCTCTTACTTGCCTCAGCAGGTGTTGAAGCAGGAGCAGGAACAGGGTGAACAGTTTACCCTCCACTC…
	KM538602	---------------------------------------------ATCGGCACCCTATATTTAATCTTTGGTGCTTGAGCAGCAATAGTCGGAACAGGATTAAGCTTATTAATTCGAACAGAATTAAGTCAACCTGGCACTCTCTTGGGGGATGACCAAATCTATAATGTAGTCGTTACTGCCCATGCCTTCGTCATAATCTTCTTCATGGTTATACCAATTATGATTGGCGGTTTTGGCAACTGACTAATCCCACTAATAATTGGGGCCCCTGACATAGCTTTTCCACGAATAAACAACATAAGTTTTTGATTATTACCCCCATCATTTCTCCTTTTACTTGCTTCAGCAGGAATTGAAGCAGGAACTGGAACAGGGTGAACAGTATATCCACCCCTT…
	MT274576	---GTGACAATCAACCGCTGATTATTCTCTACAAATCACAAAGATATCGGCACCCTATATTTAATCTTTGGTGCTTGAGCAGCAATAGTCGGAACAGGATTAAGCTTATTAATTCGAACAGAATTAAGTCAGCCTGGTACTCTCTTAGGAGATGATCAAATCTATAACGTAATCGTTACTGCCCATGCTTTCGTTATAATTTTCTTCATGGTTATACCTATTATAATTGGCGGTTTTGGCAATTGACTAATCCCACTAATAATTGGAGCCCCTGATATAGCCTTTCCACGAATAAATAATATAAGTTTCTGATTATTGCCTCCATCCTTTCTCCTTTTACTTGCCTCAGCAGGTGTTGAAGCAGGAGCAGGAACAGGGTGAACAGTATATCCACCACTC…
	GU805195	-----------------------------------------------------CCTATATTTAATCTTTGGTGCTTGAGCAGCAATAGTCGGAACAGGATTAAGCTTATTAATTCGAACAGAATTAAGTCAGCCTGGTACTCTCTTAGGAGATGATCAAATCTATAACGTAATCGTTACTGCCCATGCTTTCGTTATAATTTTCTTCATGGTTATACCTATTATAATTGGCGGTTTTGGCAATTGATTAATCCCACTAATAATTGGAGCCCCTGATATAGCCTTTCCACGAATAAATAATATAAGTTTCTGATTATTGCCTCCATCCTTTCTCCTTTTACTTGCCTCAGCAGGTGTTGAAGCAGGAGCAGGAACAGGGTGAACAGTATATCCACCACTC…
	KF899437	-----------------------------------------------------CTTGTATTTTATCTTTGGTGCTTGAGCTGGATTATTTGGTACTGGTCTGAGTCTACTTATTCGAACTGAGCTCAGCCAACCAGGTACACTTCTTGGGGATGACCAGATCTATAATGTAGTCGTTACAGCCCATGCCTTCGTAATAATCTTTTTTATGGTTATACCAATCATGATCGGAGGTTTTGGAAACTGACTTGTGCCTCTAATAATTGGCGCCCCTGATATAGCATTTCCTCGTATAAATAACATGAGTTTCTGACTATTACCGCCCTCCTTTCTCCTTCTATTAGCCTCTGCCGGGGTCGAAGCTGGGGCTGGAACAGGTTGAACTGTATACCCCCCACTC…
	MH230954	--------------------------------------------------TACCCTATATTTAATCTTTGGTGCTTGAGCAGGTATAGTTGGTACTGGCCTAAGCTTACTTATTCGAACTGAACTTAGCCAACCAGGCACACTTCTTGGAGATGACCAAATCTATAATGTAGTTGTTACAGCTCATGCTTTTGTAATGATCTTTTTTATAGTAATACCAATTATGATCGGGGGTTTTGGAAATTGGCTTGTACCCCTAATAATTGGTGCTCCAGATATGGCATTTCCACGCATAAATAACATGAGCTTCTGATTGTTACCACCCTCCTTCCTCCTTTTACTAGCCTCCGCTGGAGTTGAGGCTGGGGCTGGAACTGGTTGAACCGTGTATCCTCCACTT…
	KF564313	----------------------------------------------------------------------------------------------------TAAGCTTATGTATTCGAACAGAATTAAGTCAACCTGGTACTCTCTTAGGGGATGACCAAATCTATAATGTTATCGTTACAGCCCATGCCTTTGTAATAATTTTCTTTATGGTTATGCCAATCATAATCGGGGGTTTCGGAAACTGACTAGTCCCCTTAATAATCGGTGCTCCAGATATAGCCTTCCCACGAATAAATAACATAAGTTTCTGATTATTACCTCCATCCTTTCTTCTCCTATTAGCCTCTGCTGGAGTTGAAACCGGAGCAGGAACAGGGTGAACAGTATATCCACCACTT…
	KF899673	-----------------------------------------------------CCTTTATTTGATCTTTGGTGCTTGAGCAGGGATAGTTGGTACTGGCCTAAGTCTACTCATCCGAACAGAACTAAGTCAACCAGGATCCCTTATGGGAAATGACCAAATCTATAATGTTATCGTAACAGCCCATGCCTTTGTAATAATCTTCTTCATGGTTATGCCAATCATAATTGGAGGTTTTGGTAATTGATTAGTTCCTTTAATAATTGGAGCCCCAGACATAGCTTTCCCACGCATAAATAACATGAGTTTTTGATTATTACCACCATCTTTCCTTCTCCTCCTGGCCTCTGCCGGAGTTGAAGCCGGAGCCGGAACAGGTTGAACCGTATATCCCCCACTT…
	KF899669	-----------------------------------------------------CCTATACTTGATCTTTGGTGCTTGACCAGGGTCAGTTGGCACTGGCCTTAGTCTGCTTATTCGAACAGAACTTAGTCAACCAGGCTCGCTCATAGGGGATGACCAAATCTATAATGTTATCGTAACAGCTCATGCCTTTGTAATAATCTTTTTTATGGTTATACCAATCATAATTGGAGGCTTTGGAAACTGACTGGTTCCTTTAATAATTGGCGCCCCGGACATAGCCTTCCCACGCATAAATAATATGAGCTTCTGATTACTACCCCCATCCTTTCTCCTTCTACTAGCCTCCGCTGGAGTTGAAGCCGGGGCTGGAACAGGCTGAACCGTCTACCCTCCACTT…
	KX139510	------------------------------------CATAAAGATATCGGCACCCTTTATTTAATCTTTGGTGCTTGAGCAGGGATAGTTGGCACTGGTCTAAGTCTGCTTATTCGAACAGAACTTAGTCAACCAGGATCACTCCTGGGGGATGACCAGATCTACAATGTCGTCGTAACAGCCCATGCCTTTGTAATAATCTTTTTTATAGTTATACCAATCATAATTGGGGGTTTTGGTAACTGACTGGTTCCTTTAATAATTGGAGCCCCAGACATAGCTTTCCCACGCATAAATAACATAAGCTTCTGATTACTACCTCCATCCTTTCTCCTCCTACTGGCCTCCGCCGGAGTTGAAGCCGGAGCCGGAACAGGCTGAACCGTATACCCCCCACTT…
	KP267640	-----------------------------------------------------CCTATATTTAATCTTTGGTGCTTGAGCAGGGATAGTTGGTACCGGCCTAAGTCTGCTTATTCGAACAGAACTTAGTCAACCAGGCTCGCTAATGGGGGATGACCAGATCTATAATGTCATCGTAACAGCTCATGCCTTCGTAATAATCTTTTTTATGGTTATACCAATTATGATTGGAGGTTTTGGTAACTGACTGGTCCCTCTAATAATCGGCGCCCCAGATATAGCCTTCCCACGCATAAATAACATAAGTTTCTGATTACTACCCCCATCCTTTCTCCTCCTACTAGCTTCTGCCGGAGTTGAAGCCGGAGCTGGAACAGGCTGAACTGTTTACCCTCCACTT…
	EU398560	-----------------------------------------------------CTTATATTTGATTTTTGGTGCCTGAGCAGGAATAGTTGGAACCGGTCTAAGTTTACTTATTCGAACAGAACTTAGTCAACCTGGAGCACTTCTGGGGGATGACCAAATCTATAATGTAATTGTAACTGCCCACGCCTTTGTAATAATCTTTTTTATAGTTATACCAATCATAATCGGGGGCTTTGGTAATTGACTAATTCCATTAATAATTGGTTCCCCAGATATAGCTTTCCCACGCATAAATAATATAAGTTTCTGACTCCTCCCTCCCTCCTTCCTATTATTACTAGCTTCAGCTGGAGTAGAAGCCGGGGCCGGAACTGGTTGAACCGTTTACCCACCACTT…
	JX034022	-----------------------------------------------------CTTATACTTGATTTTTGGTGCCTGAGCAGGAATAGTTGGAACGGGCCTAAGTTTACTTATTCGAACAGAACTAAGTCAACCAGGAGCACTTCTTGGAGATGACCAAATCTATAATGTGATTGTAACCGCCCACGCCTTTGTAATAATCTTTTTCATAGTAATACCAATTATAATCGGGGGTTTTGGAAATTGACTAGTTCCATTAATAATTGGCTCCCCAGACATAGCCTTCCCACGCATAAATAATATAAGTTTCTGACTTCTCCCCCCTTCCTTCCTACTATTGTTAGCTTCAGCTGGAGTGGAAGCAGGAGCTGGAACTGGCTGAACCGTTTACCCTCCCCTT…
	KM370325	---GTGGCAATTAATCGTTGATTATTCTCTACAAATCACAAAGATATTGGTACCTTATACTTGATTTTTGGTGCCTGAGCAGGTATAGTTGGAACCGGCCTAAGTTTACTTATTCGAACAGAATTAAGCCAACCAGGAACACTTCTGGGGGATGACCAAATCTATAATGTAATTGTAACCGCCCATGCCTTTGTAATAATCTTTTTTATGGTGATACCCATCATAATTGGGGGTTTTGGAAATTGATTAGTCCCATTAATAATTGGTTCTCCAGATATAGCCTTCCCTCGCATAAATAATATAAGCTTCTGACTCCTCCCTCCTTCCTTCCTATTATTATTAGCTTCGGCTGGAGTAGAAGCCGGGGCTGGAACTGGCTGAACCGTTTACCCTCCCCTT…
	MH194460	---------------------------------------AAAGATATTGGTACCTTATATTTGATCTTTGGTGCCTGAGCAGGGATAGTAGGTACTGGCCTGAGCTTACTTATCCGAACGGAACTTAGTCAGCCAGGAACACTTCTGGGGGACGATCAAATCTATAATGTAATCGTAACCGCCCATGCCTTTGTAATAATTTTCTTCATGGTTATACCAATCATGATTGGAGGTTTTGGTAATTGATTAGTTCCTTTAATAATTGGTGCCCCAGACATAGCTTTCCCACGCATAAATAATATAAGTTTCTGATTACTACCCCCATCATTCCTCTTATTATTAGCTTCCGCTGGGGTTGAAGCCGGGGCTGGAACGGGTTGAACTGTTTACCCGCCGCTC…
	EU398986	-----------------------------------------------------CCTGTATTTAATTTTCGGTGCTTGAGCAGGAATGGTTGGTACTGGCTTAAGCTTGCTTATTCGAACAGAACTTAGTCAACCCGGAACACTTCTTGGAGACGATCAAATTTATAATGTAGTTGTAACCGCCCATGCCTTTGTAATAATCTTTTTTATGGTAATACCGATCATGATCGGGGGCTTCGGTAATTGATTGGTTCCTCTGATGATTGGTGCTCCAGATATAGCATTCCCACGTATAAATAACATAAGCTTTTGATTGTTGCCTCCATCATTCCTCCTTTTATTAGCCTCTGCTGGTGTTGAAGCTGGTGCTGGGACAGGTTGAACTGTTTATCCCCCACTC…
	GU673584	-----------------------------------------------------CTTGTATTTAATTTTTGGTGCTTGAGCAGGAATAGTTGGCACCGGCCTAAGCCTGCTTATTCGAACAGAGCTTAGCCAACCAGGGACACTTCTTGGAGATGACCAAATCTATAATGTAATTGTAACCGCCCACGCCTTTGTAATAATTTTCTTCATGGTAATACCAATTATAATCGGGGGCTTTGGTAACTGACTGGTTCCTCTAATAATTGGTGCCCCAGATATAGCATTTCCACGTATAAATAACATAAGTTTCTGATTACTACCCCCATCATTCCTCCTTCTACTAGCCTCTGCCGGAGTAGAGGCTGGAGCAGGAACAGGTTGAACTGTTTATCCTCCCCTC…
	KF590517	------------------------------------------------------CTATATTTGATTTTCGGTGCTTGAGCAGGAATAGTCGGCACTGGCTTAAGCCTGCTTATCCGGACAGAACTCAGCCAACCAGGAGCTCTCCTTGGAGATGACCAAATCTATAATGTAATTGTAACCGCCCATGCCTTTGTAATAATCTTCTTTATAGTTATACCAATTATAATTGGGGGATTTGGCAACTGACTGGTTCCCCTTATAATTGGTGCTCCAGACATAGCATTTCCACGTATAAATAATATAAGTTTCTGACTATTACCCCCATCATTCCTTCTTTTATTAACCTCTGCTGGAGTTGAAGCCGGAGCCGGTACAGGTTGAACTGTATATCCCCCACTT…
	LC505461	------------------------------------------------GGCACCTTATATTTGATCTTTGGTGCTTGAGCAGGAATAGTTGGTACTGGTCTAAGTTTACTTATTCGAACAGAGCTTAGCCAACCCGGAACACTTCTTGGAGATGACCAAATCTATAATGTAGTTGTAACAGCCCATGCCTTCGTAATGATTTTCTTCATAGTCATGCCAATCATAATTGGAGGGTTTGGTAATTGATTAATTCCTTTAATAATTGGCGCCCCAGACATAGCATTCCCACGAATAAATAATATAAGCTTCTGATTGTTACCTCCATCATTCCTTCTTTTATTAGCCTCTGCTGGAGTTGAAGCTGGAGTCGGAACAGGTTGAACTGTATACCCCCCACTT…
	MN328032	---------------------------TCAACCAACCACAAAGACATTGGCACCCTATACTTGATTTTTGGTGCTTGAGCAGGGATAGTTGGCACTGGTCTGAGTCTACTCATTCGAACAGAACTTAGTCAACCGGGAACACTTCTTGGAGATGACCAAATCTACAATGTCATTGTAACAGCCCATGCCTTTGTAATAATCTTTTTCATGGTTATACCAATCATGATTGGAGGCTTCGGGAACTGACTAGTTCCCCTAATAATTGGCGCCCCAGACATAGCATTTCCACGAATAAATAACATAAGCTTCTGACTGTTACCTCCATCATTTCTTCTTTTATTAGCCTCCGCCGGAGTTGAAGCCGGAGCCGGAACAGGTTGAACTGTATATCCACCCCTT…
	LC505460	------------------------------------------------GGCACCCTATACCTAATTTTTGGTGCATGAGCAGGAATAGTGGGTACTGGTCTTAGTCTACTAATCCGCACAGAATTAAGCCAGCCCGGAGCCTTACTGGGTGATGACCAGATCTATAATGTAATCGTCACGGCCCATGCCTTTGTAATGATCTTTTTCATAGTTATACCCATCATAATCGGTGGATTCGGAAACTGGCTTGTCCCTCTTATAATTGGCGCCCCTGACATAGCTTTTCCTCGAATAAACAACATAAGCTTCTGACTTCTGCCCCCATCATTTCTACTTCTGCTGGCTTCAGCGGGAGTAGAAGCAGGGGCTGGGACTGGGTGAACAGTTTATCCCCCACTA…
	AB291068	-------------------------GGTCAACAAATCATAAAGATATTGGCACCCTGTATTTAATCTTTGGTGCATGAGCAGGAATAGTGGGCACTGGTCTTAGTCTATTAATCCGGACAGAATTAAGCCAGCCCGGGGCCTTATTGGGTGATGACCAGATCTATAATGTAATCGTCACGGCCCATGCCTTTGTAATAATCTTTTTTATAGTAATACCAATCATAATCGGTGGGTTTGGAAACTGGCTTGTTCCACTTATAATTGGCGCTCCCGATATGGCTTTTCCTCGAATAAATAATATAAGTTTTTGACTTCTACCCCCATCCTTTCTCCTGCTACTAGCCTCGGCAGGAGTAGAAGCAGGGGCCGGGACTGGGTGAACAGTTTACCCCCCACTA…
	GU673404	-----------------------------------------------------CCTTTATCTAATCTTTGGTGCATGAGCAGGAATAGTGGGCACCGGTCTTAGCTTATTAATCCGGACGGAGTTAAGCCAGCCCGGGGCCTTATTGGGCGATGATCAGATCTATAATGTGATCGTCACGGCCCATGCATTCGTGATAATCTTTTTTATGGTTATGCCAATCATAATCGGCGGATTTGGAAACTGACTCGTTCCACTTATAATTGGTGCCCCCGATATAGCCTTTCCTCGAATAAATAATATAAGTTTCTGACTCTTACCCCCATCCTTCCTTTTGCTACTAGCCTCAGCAGGAGTAGAAGCAGGGGCTGGAACTGGGTGAACAGTTTATCCTCCACTA…
	DQ108134	-----------------------------------------------------CCTATACTTAATCTTTGGTGCATGAGCAGGAATGGTGGGAACTGGCCTTAGCCTTTTAATTCGAACAGAACTTAGTCAGCCAGGTGCTTTACTAGGTGATGATCAAATTTATAATGTAATCGTCACAGCCCATGCCTTTGTAATAATTTTTTTCATGGTTATACCCATCATAATCGGCGGCTTCGGCAATTGACTCGTCCCCTTAATAATCGGCGCCCCCGACATGGCTTTCCCGCGATTAAATAACATGAGCTTTTGACTTCTCCCCCCCTCTTTCCTCCTGTTATTAGCCTCAGCAGGCGTAGAGGCTGGAGCCGGGACCGGGTGGACCGTATACCCCCCACTA…
	JN313233	-----------------------------------------------------CCTTTACCTAATCTTTGGTGCATGAGCAGGAATGGTGGGAACTGGCCTTAGCCTTCTAATTCGAACAGAGCTTAGTCAACCAGGTGCCTTACTAGGCGATGATCAGATTTATAATGTAATCGTCACAGCCCACGCCTTTGTAATAATTTTTTTCATGGTTATACCCATCATAATCGGTGGTTTCGGTAACTGACTCGTTCCCTTAATAATTGGGGCCCCCGACATAGCCTTTCCGCGATTAAATAACATAAGCTTTTGACTCCTCCCTCCTTCATTCCTACTACTATTAGCCTCAGCAGGTGTGGAAGCTGGGGCCGGAACCGGATGAACCGTATACCCCCCCCTG…
	GU673389	-----------------------------------------------------CCTATACCTAATCTTTGGTGCATGAGCCGGGATGGTAGGCACTGGCCTTAGCCTACTCATTCGAACTGAACTAAGCCAGCCAGGAGCATTATTGGGCGATGACCAAATTTATAATGTAATCGTCACTGCCCATGCCTTTGTAATAATTTTCTTCATAGTTATACCGATTATAATTGGCGGGTTCGGCAATTGACTAATCCCATTAATGATTGGTGCCCCAGACATAGCCTTCCCACGAATAAATAATATAAGTTTCTGGCTTCTCCCCCCATCATTCCTTCTTTTATTAGCTTCAGCAGGAGTAGAAGCTGGGGCCGGAACTGGTTGAACTGTCTACCCCCCTCTA…
	DQ108131	-----------------------------------------------------TCTTTACTTGGTCTTCGGTGCATGAGCTGGTTTAGTGGGCACTGGCCTTAGCTTGCTCATTCGGACAGAATTAAGCCAGCCTGGGGCTTTACTGGGCGATGATCAGATTTACAATGTAATTGTTACCGCCCATGCCTTTGTGATGATCTTCTTCATGGTTATACCAATCATAATTGGTGGCTTCGGCAATTGGCTGATTCCGTTAATAATTGGAGCCCCAGACATAGCCTTTCCACGTATAAATAATATAAGCTTTTGACTATTACCCCCATCTTTTCTTCTTTTATTAGCCTCAGCAGGAGTAGAAGCTGGAGCCGGAACTGGTTGAACTGTCTATCCCCCTCTG…
	GU804989	-----------------------------------------------------CCTCTACTTGATCTTTGGTGCATGAGCAGGTATAGTGGGCACTGGTCTTAGCTTACTTATTCGAACAGAATTAAGCCAACCTGGGGCTTTACTCGGTGACGATCAAATTTACAATGTTATTGTTACTGCCCACGCCTTTGTAATAATTTTCTTCATGGTCATGCCAATTATAATTGGTGGGTTCGGCAATTGACTAGTTCCACTAATAATCGGTGCTCCAGACATAGCCTTTCCGCGTATGAATAATATAAGCTTTTGACTTCTACCTCCATCTTTTCTTCTCTTATTAGCTTCAGCAGGGGTAGAAGCTGGAGCCGGAACTGGCTGAACTGTCTATCCTCCTCTG…
	EU398511	-----------------------------------------------------CCTCTACTTAATTTTTGGTGCATGAGCAGGGATAGTGGGTACTGGTCTCAGTTTACTTATCCGAACAGAATTAAGTCAGCCCGGGGCCCTATTAGGTGATGACCAAATTTATAACGTGATTGTTACTGCCCACGCCTTTGTAATAATTTTTTTTATGGTTATGCCAATTATAATCGGAGGGTTTGGTAATTGACTGGTTCCTCTAATAATTGGCGCTCCAGATATGGCCTTCCCCCGAATAAATAATATAAGCTTCTGACTTCTCCCTCCCTCTTTTCTCCTGTTATTAGCTTCGGCTGGGGTAGAGGCTGGGGCTGGAACTGGGTGAACGGTTTACCCTCCTCTA…
	MT776894	--------------------------------------------------------TTATTTAATCTTTGGTGCATGGGCAGGAATAGTGGGTACCGGCCTCAGCCTCTTAATTCGAACAGAGCTAAGCCAACCGGGGGCTTTATTAGGGGATGATCAAATCTATAATGTGCTCGTAACCGCTCATGCCTTTGTAATAATCTTCTTTATAGTTATACCAATTATAATCGGCGGGTTCGGCAATTGATTAGTTCCCTTAATAATCGGCGCCCCGGACATAGCCTTCCCGCGAATAAACAACATAAGTTTCTGACTCCTTCCTCCCTCTTTTCTCTTATTACTAGCTTCCGCAGGGGTAGAAGCCGGAGCTGGCACAGGATGAACCGTTTACCCCCCATTA…
	GU672622	--------------------------------------------------CACCCTTTATTTAATCTTTGGTGCATGAGCGGGGATAGTGGGCACTGGACTCAGTCTACTAATTCGAACGGAATTAAGCCAACCAGGAGCACTATTAGGCGATGATCAGATTTATAATGTAATCGTCACTGCCCACGCCTTCGTGATAATCTTTTTTATAGTAATACCCATCATGATCGGAGGTTTTGGTAACTGACTGGTTCCATTAATAATTGGAGCCCCTGATATAGCTTTCCCGCGTATAAATAATATAAGCTTTTGACTTCTCCCCCCATCATTTCTATTACTTCTAGCTTCCGCAGGAGTGGAAGCAGGGGCTGGTACAGGGTGAACTGTCTACCCCCCACTA…
	KY572908	-----------------------------------------------------CCTCTACTTAATCTTTGGTGCATGAGCAGGGATAGTAGGCACCGGCCTCAGCCTGCTAATTCGAACAGAACTAAGCCAACCAGGAGCACTATTGGGCGACGACCAGATTTACAATGTAATCGTCACTGCCCACGCCTTCGTAATGATTTTCTTCATGGTTATGCCAATCATAATTGGAGGTTTTGGTAACTGACTAGTACCCTTAATGATTGGTGCCCCTGACATAGCCTTCCCACGTATAAATAATATAAGTTTCTGACTACTTCCCCCATCCTTTTTATTATTATTAGCCTCAGCAGGAGTAGAAGCAGGAGCTGGAACAGGATGGACCGTTTACCCCCCACTA…
	KF930522	-----------------------------------------------------CCTTTACTTGATCTTTGGTGCATGAGCGGGGATAGTGGGCACCGGTCTCAGCCTGCTAATTCGGACAGAATTAAGCCAACCGGGGGCGCTATTGGGTGATGATCAAATTTATAATGTGATCGTCACTGCCCACGCCTTCGTAATAATCTTCTTCATAGTGATACCAATTATAATCGGGGGCTTTGGCAACTGGTTAGTCCCCTTAATGATTGGTGCCCCTGACATAGCCTTCCCACGTATAAATAACATAAGCTTCTGACTTCTTCCCCCATCCTTTCTTTTACTGCTAGCTTCGGCAGGGGTAGAAGCAGGGGCTGGTACAGGATGAACCGTCTATCCCCCACTA…
	KF899366	-----------------------------------------------------CCTATACCTAATCTTTGGTGCATGAGCAGGGATAGTGGGTACTGGACTTAGTCTATTAATCCGAACAGAGCTGAGCCAACCAGGGGCATTACTAGGCGATGATCAGATTTATAATGTAATTGTTACTGCCCACGCCTTTGTAATAATTTTCTTTATGGTAATGCCAATTATAATTGGAGGGTTTGGTAATTGACTAGTTCCCCTAATAATTGGTGCCCCTGATATAGCCTTCCCTCGAATAAACAATATAAGTTTTTGACTTTTACCCCCATCCTTCCTTCTTCTCCTAGCCTCTGCAGGTGTAGAAGCTGGGGCCGGAACAGGGTGAACCGTCTATCCCCCATTA…
	OR733066	---------------------------------------AAAGACATCGGCACCCTCTACCTAATGTTCGGTGCATGAGCAGGAATAGTAGGCACTGGTCTCAGCATACTAATCCGGACAGAGCTTAGCCAACCGGGGACAATAATGGGAGATGACCAAATCTATAATGTAGTCGTCACTGCTCATGCCTTCGTAATAATTTTCTTTATAGTTATACCAATTATAATCGGAGGATTTGGCAACTGACTGGTTCCATTAATAATTGGCGCCCCAGATATAGCCTTTCCACGAATAAATAACATGAGCTTCTGACTTCTCCCCCCATCATTCCTACTCCTATTAGCCTCCGCAGGAGTTGAAGCCGGAGCTGGCACAGGATGAACAGTCTATCCACCACTA…
	MN178254	GTGACAATAATTAACCGTTGATTATTCTCTACCAACCACAAAGATATCGGCACCCTTTACTTAGTCTTTGGTGCATGAGCAGGGATAGTGGGCACCGGCCTTAGCATGCTAATCCGAACAGAATTAAGCCAACCAGGAGCAATAATAGGCGACGATCAAATCTATAACGTAGTCGTTACTGCCCACGCCTTCGTAATAATTTTCTTCATAGTCATACCGATTATAATCGGTGGGTTTGGTAACTGACTAGTTCCACTAATAATTGGAGCCCCAGACATAGCCTTCCCACGAATAAATAACATAAGCTTCTGACTCCTTCCACCATCCTTCCTACTCCTACTAGCCTCGGCAGGAGTCGAAGCTGGAGCTGGCACAGGATGAACAGTTTATCCACCCCTG…
	JN989145	------------------------------ACCAACCACAAAGACATTGGCACCCTTTACTTAGTCTTTGGTGCATGAGCAGGGATAGTGGGCACCGGCCTTAGCATGCTAATCCGAACAGAATTAAGCCAACCAGGAGCAATAATAGGCGACGATCAAATCTATAACGTAGTCGTTACTGCCCACGCCTTCGTAATAATTTTCTTCATAGTCATACCGATCATAATCGGTGGGTTTGGTAACTGGCTAGTTCCACTAATAATTGGGGCCCCAGACATAGCCTTCCCACGAATAAATAACATAAGCTTCTGACTCCTCCCCCCGTCCTTCCTACTCCTACTAGCCTCGGCAGGAGTCGAAGCTGGAGCTGGCACAGGATGAACAGTTTATCCACCCCTG…
	MF495714	-----------------------------------------------------CCTCTACCTAATCTTTGGTGCATGAGCGGGGATAGTGGGCACCGGCCTTAGCCTGCTTATCCGTACTGAACTAAGTCAACCAGGGGCTCTACTAGGTGACGATCAAATTTATAATGTAATTGTTACTGCCCACGCCTTTGTAATGATCTTCTTCATAGTTATACCAATTATGATCGGCGGGTTCGGAAACTGGCTGGTCCCCCTAATAATTGGCGCCCCAGACATGGCCTTCCCACGAATGAATAACATAAGCTTCTGGCTTCTTCCTCCCTCCTTCCTTCTTTTATTGGCCTCAGCAGGAGTAGAAGCTGGAGCCGGGACAGGTTGAACCGTCTACCCCCCACTA…
	KU499632	---------------------------------------AAAGACATTGGCACCCTCTATCTAATCTTCGGTGCATGAGCGGGAATAGTAGGCACCGGCCTTAGCCTACTAATTCGAACCGAATTAAGCCAACCAGGGGCCCTACTAGGTGATGATCAAATTTACAATGTCATTGTTACTGCCCACGCCTTTGTAATGATCTTCTTTATAGTTATGCCAATCATAATTGGCGGGTTCGGGAACTGGTTAGTCCCCCTAATGATCGGCGCCCCAGACATAGCCTTCCCGCGAATAAATAACATAAGCTTCTGACTTCTTCCCCCCTCCTTTCTTCTTCTACTAGCCTCCGCGGGGGTAGAAGCTGGGGCCGGAACAGGCTGAACTGTATACCCCCCCCTA…
	KM881715	GTGGCAATAATTAATCGTTGATTATTCTCTACTAATCACAAAGATATTGGCACCCTTTATTTAGTATTTGGTGCATGAGCAGGGATAGTGGGTACCGGCCTAAGCCTGCTAATCCGTACAGAACTAAGCCAACCAGGCGCTCTATTGGGTGATGATCAAATCTACAACGTAATTGTCACCGCCCATGCCTTTGTAATAATTTTCTTTATAGTTATACCAATTATAATTGGTGGATTTGGTAACTGACTAGTTCCTCTAATAATTGGAGCTCCAGACATGGCCTTCCCACGAATAAATAATATAAGCTTCTGACTTCTTCCCCCCTCCTTTCTACTACTACTAGCCTCAGCAGGAGTAGAAGCTGGAGCTGGTACAGGCTGAACAGTTTATCCCCCATTA…
	OQ386748	-----------------------------------------------------CCTTTATTTAGTCTTTGGTGCATGAGCAGGGATAGTGGGTACCGGCCTAAGCCTGCTAATCCGTACAGAACTAAGCCAACCAGGCGCTCTATTGGGTGATGATCAAATCTACAACGTAATTGTCACCGCCCATGCCTTTGTAATAATTTTCTTTATAGTTATACCAATTATAATCGGTGGATTTGGTAACTGACTAGTTCCTCTAATAATTGGAGCTCCAGATATGGCCTTCCCACGAATAAATAATATAAGCTTCTGACTTCTTCCCCCCTCCTTTCTACTACTACTAGCCTCAGCAGGAGTAGAAGCTGGAGCTGGTACAGGCTGAACAGTTTATCCCCCATTA…
	GU673433	-----------------------------------------------------CCTCTACTTAGTCTTTGGTGCATGAGCAGGGATAGTAGGCACTGGCCTCAGTCTACTCATCCGAACAGAACTAAGCCAACCAGGCGCTCAACGAGGTGATGATCAAATTTATAATGTAATCGTCACTGCCCATGCCTTCGTAATAATTTTCTTTATAGTAATGCCAATTATAATTGGCGGATTCGGCAATTGACTGGTCCCCCTAATAATTGGAGCCCCAGACATAGCCTTTCCACGAATAAATATTATGAGCTTCTGGCTTCTCCCTCCCTCCTTCCTACTTCTACTGGCCTCAGCAGGAGTAGAAGCTGGAGCTGGGACAGGCTGAACAGTCTACCCCCCACTA…
	EU398727	-----------------------------------------------------CCTTTATCTAGTCTTCGGTGCATGAGCAGGGATAGTAGGTACTGGTCTTAGTTTACTCATCCGAACAGAACTAAGTCAACCAGGGGCCCTACTAGGTGATGACCAAATTTACAATGTAATCGTCACTGCCCATGCCTTCGTAATAATTTTCTTTATAGTAATACCAATTATAATTGGTGGGTTTGGTAACTGGCTGGTACCCCTAATAATTGGGGCCCCAGATATGGCCTTTCCACGAATAAATAATATAAGTTTTTGACTTCTCCCTCCCTCCTTCCTACTTCTACTAGCCTCAGCAGGTGTAGAAGCTGGGGCTGGAACGGGCTGAACAGTTTACCCCCCACTA…
	MN389524	GTGGCAATAATTAATCGTTGATTATTCTCTACTAATCACAAAGATATTGGCACCCTTTACTTAGTCTTTGGTGCATGAGCAGGGATAGTAGGTACTGGCCTCAGTTTACTTATCCGAACAGAACTAAGCCAACCAGGCGCTTTGCTGGGTGATGATCAAATTTATAATGTAATCGTCACTGCCCACGCCTTCGTAATAATCTTCTTTATAGTAATGCCAATTATAATTGGTGGATTTGGTAACTGACTAGTGCCCCTGATAATTGGGGCTCCGGACATAGCCTTTCCACGAATAAACAACATAAGTTTTTGACTTCTACCTCCCTCATTCCTATTACTGCTAGCCTCAGCAGGAGTAGAAGCCGGGGCCGGAACAGGTTGAACAGTTTATCCCCCATTA…
	KJ202183	---------------------------TCAACCAACCACAAAGACATTGGCACCCTTTACTTAGTCTTTGGTGCATGAGCAGGGATAGTAGGCACTGGCCTCAGTTTACTTATCCGAACAGAACTAAGCCAACCAGGCGCTTTACTGGGTGATGATCAAATTTATAATGTAATCGTCACTGCCCACGCCTTCGTAATAATCTTCTTTATAGTAATGCCAATTATAATCGGTGGGTTTGGTAACTGACTAGTGCCCCTAATAATTGGGGCTCCGGACATAGCCTTTCCACGAATAAATAACATAAGTTTTTGACTTCTACCTCCCTCATTCTTATTACTGCTAGCCTCAGCAGGAGTAGAAGCCGGAGCTGGAACAGGTTGAACAGTTTATCCCCCATTA…
	EU398859	-----------------------------------------------------CCTGTATTTAATCTTTGGTGCATGAGCAGGGATAGTGGGCACTGGCCTTAGCCTACTTATTCGAACTGAACTAAGCCAACCGGGCGCACTACTAGGTGATGATCAAATCTATAATGTGATTGTTACTGCCCATGCCTTCGTAATAATTTTCTTCATAGTAATACCTATTATAATTGGTGGTTTCGGCAATTGACTGGTCCCCTTAATAATCGGTGCTCCAGACATAGCCTTTCCTCGAATAAATAACATAAGCTTTTGACTTCTACCGCCATCCTTCCTACTACTTCTGGCCTCCGCGGGAGTAGAAGCTGGTGCCGGAACAGGTTGAACGGTGTATCCCCCATTA…
	KU317892	---------------------------------------AAAGACATTGGCACCCTGTATTTAGTCTTTGGTGCATGAGCAGGGATAGTGGGTACTGGCCTTAGTCTACTTATTCGAACTGAATTAAGCCAACCAGGCGCACTGCTAGGTGATGATCAGATCTATAATGTAATTGTCACTGCCCACGCCTTCGTAATGATTTTCTTCATAGTAATGCCTATCATAATTGGTGGTTTTGGTAATTGACTTGTACCCCTTATGCTTGGCGCTCCAGATATAGCCTTCCCCCGAATAAACAACATAAGCTTTTGACTTCTTCCACCCTCCTTCCTGCTACTTTTAGCTTCCGCTGGGGTAGAGGCTGGAGCCGGAACAGGTTGAACAGTATATCCTCCACTA…
	MG792100	------------------------------------------------------CTATACTTAATCTTCGGTGCATGAGCAGGGATAGTGGGTACTGGCCTCAGCCTACTCATTCGAACCGAACTAAGTCAACCAGGTGCACTACTAGGTGATGACCAGATCTATAATGTAATTGTCACCGCCCATGCCTTTGTAATGATCTTCTTCATAGTAATGCCTATCATAATTGGCGGTTTTGGTAATTGACTAGTTCCCTTAATGATCGGCGCTCCAGATATAGCCTTTCCCCGAATAAATAATATAAGCTTCTGACTCCTTCCACCATCCTTCCTACTACTCCTAGCTTCTGCTGGAGTAGAAGCCGGCGCCGGAACAGGTTGAACAGTATATCCCCCACTG…
	MH230946	------------------------------------------------------------------------------------------GGCACTGGCCTTAGTCTGCTCATTCGAACAGAACTAAGCCAACCAGGCGCATTACTTGGTGATGATCAGATCTATAATGTCATTGTCACTGCCCGTGCCTTTGTAATAATCTTCTTTATGGTGATGCCTATTATAATTGGAGGTTTCGGTAATTGACTAGTCCCCCTAATAATCGGCGCCCCAGACATAGCCTTCCCCCGAATAAACAACATAAGCTTCTGACTTCTTCCTCCGTCCTTCCTCCTACTTTTGGCCTCAGCTGGAGTAGAGGCTGGAGCTGGAACAGGTTGAACAGTTTATCCCCCATTA…
	DQ108167	-----------------------------------------------------CCTTTACCTGATCTTCGGTGCATGAGCAGGGATAGTGGGTACTGGCCTTAGCCTACTAATTCGGACAGAACTAAGCCAACCAGGTGCATTACTGGGTGATGATCAAATCTATAATGTGATTGTCACTGCCCATGCCTTCGTAATAATCTTTTTCATAGTAATACCCATCATAATTGGTGGCTTTGGTAATTGACTCGTTCCCCTAATAATCGGTGCCCCAGACATGGCCTTTCCTCGAATGAACAACATAAGTTTTTGACTTCTTCCACCATCCTTCCTGCTCCTCTTGGCCTCTGCTGGAGTAGAAGCTGGAGCTGGAACAGGCTGAACAGTCTATCCCCCATTA…
	EU398845	-----------------------------------------------------CCTCTATTTGATCTTTGGTGCATGAGCAGGGATAGTGGGTACCGGTCTTAGCCTACTTATTCGTACAGAACTAAGCCAACCAGGCGCACTACTGGGTGATGATCAGATTTATAATGTGATTGTCACCGCCCATGCCTTCGTAATAATTTTCTTTATAGTAATGCCTATCATAATCGGTGGCTTTGGCAATTGACTCGTTCCCCTAATAATTGGCGCCCCAGACATAGCCTTTCCTCGAATAAATAACATAAGTTTTTGACTTCTTCCACCATCCTTCCTACTACTCTTAGCATCTGCAGGGGTAGAGGCTGGGGCTGGAACAGGTTGAACAGTCTATCCTCCATTA…
	DQ108168	-----------------------------------------------------CCTTTATTTGGTCTTCGGTGCATGAGCAGGGATAGTGGGCACTGGACTTAGCCTGCTCATTCGAACAGAACTAAGCCAACCAGGCGCACTACTAGGTGATGATCAGATCTATAATGTGATTGTTACTGCCCATGCCTTCGTAATAATCTTCTTCATGGTAATACCTATTATAATCGGTGGCTTTGGTAATTGACTGGTTCCCCTAATAATTGGCGCCCCAGACATAGCCTTTCCTCGAATAAACAACATAAGTTTCTGACTTCTACCACCATCCTTTCTGTTACTTCTGGCCTCTGCCGGGGTAGAGGCTGGGGCCGGAACAGGCTGAACAGTCTATCCCCCATTA…
	MF495716	-----------------------------------------------------CCTTTATCTGATCTTTGGTGCATGAGCAGGGATAGTGGGTACTGGCCTTAGCCTACTTATTCGGACCGAACTAAGTCAACCAGGCGCACTCCTGGGTGATGATCAGATTTATAATGTGATTGTTACCGCCCATGCCTTCGTAATAATCTTCTTCATAGTAATGCCTATTATAATTGGTGGTTTTGGTAACTGACTCGTTCCCCTAATAATCGGCGCCCCTGACATAGCCTTCCCTCGAATAAATAACATGAGTTTTTGACTTCTCCCCCCGTCCTTTCTGCTACTTTTAGCCTCCGCTGGGGTAGAAGCTGGGGCTGGAACAGGCTGAACTGTCTATCCTCCACTA…
	KP641381	-------------------------------------------------------------TTATCTTCGGTGCATGAGCAGGGATAGTGGGTACTGGCCTTAGTCTGCTTATTCGAACAGAACTAAGCCAACCAGGCGCACTACTAGGTGATGACCAAATCTATAATGTGATTGTTACCGCCCATGCCTTCGTAATAATTTTCTTCATAGTAATACCTATCATAATTGGGGGCTTTGGTAACTGACTTGTTCCCCTAATAATCGGCGCCCCGGACATAGCCTTTCCCCGAATAAACAACATAAGTTTTTGACTCCTACCACCCTCCTTTCTCCTACTTCTAGCCTCTGCTGGAGTTGAAGCAGGGGCTGGAACAGGCTGGACTGTCTATCCCCCACTA…
	JX263424	-------------------------------------------------------------------------------CAGGGATAGTGGGTACTGGTTTTAGTTTGCTCATTTGAACAGAGCTAAGTCAACCAGGTGCACTACTAGGTGATGATCAGATTTATAATGTGATTGTTACCGCCCATGCCTTCGTAATAATCTTCTTTATAGTAATACCTATTATAATTGGGGGCTTTGGTAACTGACTTGTTCCCTTAATAATCGGTGCCCCAGACATAGCCTTTCCCCGAATAAATAACATAAGTTTCTGACTTCTACCCCCATCCTTCCTGCTACTTTTGGCCTCCGCTGGAGTTGAGGCAGGAGCTGGAACAGGTTGAACTGTCTACCCCCCACTA…
	EU398853	-----------------------------------------------------CCTTTATCTTATCTTCGGTGCATGAGCAGGGATAGTGGGCACTGGTCTTAGCCTCCTCATTCGAACAGAGTTAAGCCAACCAGGTGCATTACTCGGTGATGATCAGATCTACAATGTGATTGTTACCGCCCATGCCTTCGTGATAATCTTCTTCATAGTAATACCTATCATAATTGGGGGTTTTGGTAACTGACTCGTTCCCCTAATAATCGGCGCCCCAGACATGGCCTTTCCCCGAATAAACAACATGAGTTTCTGGCTTCTGCCGCCCTCCTTTCTGCTACTTTTAGCCTCTGCTGGGGTTGAAGCCGGGGCTGGGACGGGTTGAACTGTTTATCCCCCACTA…
	KC250636	-----------------------------------------------------CCTTTATTTGATCTTTGGTGCATGAGCAGGGATAGTGGGTACTGGCCTCAGCCTGCTTATTCGGACAGAACTAAGCCAACCGGGCGCATTGCTTGGTGATGACCAAATCTATAATGTAATTGTTACTGCCCATGCCTTCGTAATAATCTTCTTCATGGTAATACCCATTATAATTGGCGGCTTTGGTAACTGACTAGTTCCCCTAATAATTGGTGCCCCAGATATAGCCTTTCCTCGAATAAATAATATGAGTTTTTGACTTCTTCCTCCATCCTTTCTCCTGTTACTAGCCTCTGCTGGAGTAGAAGCTGGAGCCGGAACCGGCTGAACCGTCTACCCCCCACTA…
	KF899471	-------------------------------------------------------------------TTGGTGCATGAGCAGGGATAGTGGGTACTGGTCTTAGCCTGCTAATTCGGACGGAATTAAGCCAACCAGGTGCATTACTTGGTGACGACCAGATCTATAATGTAATTGTTACTGCCCATGCTTTCGTAATAATTTTCTTTATGGTGATACCTATCATAATCGGTGGTTTCGGTAACTGATTAGTCCCCTTAATAATTGGTGCTCCAGATATAGCCTTTCCTCGAATAAATAACATAAGCTTCTGACTTCTTCCCCCATCCTTTCTCTTATTACTGGCCTCTGCTGGAGTAGAGGCTGGAGCCGGAACGGGTTGAACAGTCTATCCTCCACTA…
	MH908732	------------------------------------------------------------------TTTGGTGCATGAGCAGGGATAGTGGGTACCGGCCTTAGCCTACTTATTCGGACCGAACTAAGCCAACCAGGTGCATTACTTGGTGATGACCAGATTTATAATGTAATTGTCACTGCTCATGCTTTCGTAATAATTTTCTTTATGGTCATACCTATTATAATCGGTGGCTTTGGTAATTGACTAGTTCCCTTAATAATCGGTGCCCCAGACATAGCCTTTCCCCGAATAAACAACATAAGCTTTTGACTTCTTCCTCCATCCTTTCTCCTTTTACTGGCCTCCGCTGGAGTAGAGGCCGGAGCTGGAACAGGTTGAACCGTCTATCCTCCTTTA…
	KF604911	-----------------------------------------------------CCTTTATCTTATCTTCGGTGCATGGGCAGGGATAGTGGGCACTGGTCTTAGTCTATTAATCCGGACAGAGCTAAGCCAACCAGGTGCATTACTAGGTGATGATCAAATCTATAACGTAATTGTTACCGCCCACGCCTTCGTAATAATTTTCTTCATGGTGATGCCAATTATAATCGGAGGCTTTGGTAATTGACTAGTTCCCTTAATAATTGGTGCTCCAGATATAGCCTTTCCCCGAATAAATAATATAAGTTTTTGACTCCTTCCCCCATCTTTCCTGCTACTCCTAGCCTCAGCGGGAGTAGAGGCCGGGGCAGGTACAGGTTGAACTGTCTATCCCCCATTA…
	JX124776	-----------------------------------------------------CCTTTATTTAATCTTTGGTGCTTGGGCGGGGATAGTGGGTACTGGCCTCAGTCTGCTAATCCGAACAGAACTAAGCCAACCAGGTGCATTGCTGGGCAATGACCAGATCTACAATGTAATCGTCACTGCCCATGCCTTCGTAATGATTTTCTTCATAGTAATGCCAATCATGATCGGAGGGTTTGGTAATTGACTGGTTCCCTTAATGATCGGCGCCCCAGACATGGCTTCTCCACGAATAAATAACATAAGTTTTTGACTCCTCCCCCCCTCTTTTCTTTTACTACTAGCCCCAGCAGGAGTAGAAGCTGGAGCTGGCACAGGATGAACAGTTTACCCCCCAGTA…
	KF461169	-----------------------------------------------------CCTCTATTTAGTCTTTGGTGCATGAGCGGGGATAGTGGGCACGGGCCTCAGCCTGCTAATCCGAACAGAACTAAGTCAACCCGGCGCATTGCTGGGGGATGACCAGATCTATAATGTTATCGTTACAGCCCATGCCTTCGTAATAATTTTCTTTATGGTAATACCAATTATGATCGGTGGATTCGGTAACTGACTAGTTCCTTTGATAATTGGCGCTCCGGACATGGCCTTCCCACGAATAAATAATATAAGTTTTTGACTCCTCCCTCCATCATTCCTTCTACTGTTAGCCTCTGCAGGAGTAGAAGCCGGAGCTGGTACCGGGTGAACGGTGTACCCCCCACTA…
	KP267637	-----------------------------------------------------CCTTTACCTAATCTTTGGTGCATGAGCGGGAATAGTGGGTACTGGTCTTAGTCTATTAATCCGAACAGAATTAAGTCAGCCAGGCGCATTACTAGGTGATGACCAAATCTACAACGTAATTGTTACCGCCCATGCCTTCGTAATAATCTTCTTTATAGTTATACCAATCATGATCGGAGGATTTGGTAATTGATTAGTCCCATTAATAATTGGTGCTCCAGACATGGCTTTTCCACGATTAAATAATATAAGTTTTTGGCTACTTCCACCATCCCTCCTTTTACTCTTAGCCTCAGCAGGTGTAGAAGCCGGAGCAGGTACAGGATGAACAGTTTATCCCCCATTA…
	AB485686	--------------------------------------------------------------------------------------AGTGGGCACTGGTCTTAGTTTATTGATCCGAACAGAACTAAGTCAACCAGGCGCATTATTGGGTGATGATCAAATCTATAATGTAATTGTTACCGCCCACGCCTTTGTAATAATTTTCTTCATGGTGATACCAATCATAATCGGGGGCTTCGGTAACTGATTGGTTCCATTAATGATCGGTGCTCCAGACATAGCCTTTCCACGGCTAAATAATATAAGTTTCTGACTCCTTCCCCCATCTTTTCTTCTACTCCTAGCCTCAGCAGGGGTAGAAGCCGGGGCCGGCACAGGATGAACAGTCTACCCCCCTTTG…
	EU398732	-----------------------------------------------------CCTTTATTTAATCTTTGGTGCATGGGCAGGGATAGTGGGTACTGGTCTAAGTTTACTAATCCGGACAGAGTTGAGCCAACCAGGCGCATTGCTGGGTGATGACCAAATCTATAATGTAATTGTTACTGCCCACGCCTTCGTAATAATTTTCTTCATAGTTATACCAATTATAATCGGGGGTTTTGGTAATTGGCTCGTCCCATTAATAATTGGTGCTCCAGATATAGCCTTCCCACGGCTAAATAACATAAGTTTTTGACTCCTTCCCCCATCTTTCCTTCTACTCCTGACCTCAGCAGGGGTAGAAGCCGGGGCCGGCACAGGATGAACAGTATATCCCCCATTA…
	MG573151	ATGGCAATAATTAATCGTTGATTATTCTCTACTAATCACAAAGATATTGGCACCCTTTATTTAATCTTTGGTGCATGAGCAGGGATAGTGGGCACTGGTCTCAGTCTATTAATCCGGACAGAGTTAAGTCAACCAGGCGCATTATTGGGTGATGACCAAATCTATAATGTAATTGTCACCGCCCACGCCTTCGTAATGATTTTCTTCATAGTAATACCAATCATAATCGGAGGGTTTGGTAATTGACTAGTCCCCTTAATAATCGGTGCTCCCGACATGGCCTTTCCACGACTAAATAATATAAGTTTCTGACTCCTTCCCCCATCTTTCCTTCTACTACTAGCCTCAGCAGGGGTAGAAGCCGGAGCCGGTACAGGATGAACAGTCTACCCTCCATTA…
	KF840390	GTGGCAATAGTTAATCGTTGATTATTCTCTACTAATCATAAAGACATTGGCACCCTTTATTTAATCTTTGGTGCATGAGCAGGGATAGTGGGTACTGGTCTCAGTTTGTTAATCCGAACAGAGTTAAGCCAGCCAGGCGCATTATTGGGCGATGACCAAATCTATAATGTAGTTGTTACTGCCCACGCCTTCGTAATAATTTTCTTTATAGTTATACCAATCATGATCGGAGGATTTGGTAATTGACTAGTTCCCTTGATAATTGGCGCTCCGGACATGGCCTTTCCACGACTAAATAATATAAGTTTTTGACTCCTTCCCCCATCTTTCCTTCTACTCCTAGCCTCAGCAGGAGTAGAAGCCGGAGCTGGCACAGGATGAACAGTTTACCCCCCATTA…
	MH194454	---------------------------------------AAAGACATTGGCACCCTTTATTTAGTCTTTGGTGCATGAGCGGGGATAGTGGGCACTGGTCTCAGTCTCTTGATCCGAACAGAATTAAGTCAGCCCGGTGCATTACTAGGAGATGACCAAATCTACAATGTAATCGTTACCGCCCACGCTTTCGTAATAATTTTCTTTATAGTAATACCAATTATGATCGGAGGGTTTGGTAACTGACTGGTTCCCTTGATAATCGGTGCTCCAGATATAGCCTTTCCACGGATAAATAACATAAGTTTTTGACTTCTTCCCCCATCCTTCCTTTTACTACTCGCCTCAGCAGGAGTAGAAGCCGGGGCTGGCACAGGATGAACAGTCTATCCTCCACTG…
	JX034000	-----------------------------------------------------CCTTTATTTAGTCTTTGGTGCATGAGCAGGGATAGTGGGTACTGGTCTTAGTCTATTAATTCGGACAGAACTGAGTCAACCAGGCGCATTACTAGGAGATGATCAAATCTATAATGTAGTCGTTACCGCCCACGCCTTTGTAATAATTTTCTTCATGGTGATACCAATTATAATTGGAGGATTTGGCAATTGACTGGTCCCCTTAATAATCGGTGCCCCAGATATGGCTTTCCCACGGATAAATAACATAAGTTTTTGACTTCTTCCCCCATCCTTCCTTCTACTACTAGCCTCAGCAGGAGTAGAAGCTGGAGCTGGTACAGGATGGACAGTATATCCCCCACTA…
	MT455192	-----------------------------------------------------CCTATACTTAATCTTTGGTGCATGAGCAGGAATGGTAGGTACCGGCCTCAGCCTATTAATTCGAACAGAATTAAGTCAACCAGGGACTTTACTAGGTGATGATCAAATTTATAACGTAATCGTCACTGCCCATGCCTTCGTAATAATCTTTTTTATAGTTATGCCAATTATGATTGGCGGTTTTGGCAATTGACTTGTGCCTCTAATAATCGGTGCCCCAGACATGGCTTTTCCCCGAATAAATAATATAAGCTTCTGGCTCCTCCCTCCCTCTTTCCTTTTACTCCTGGCCTCCGCAGGAGTTGAAGCCGGAGCTGGTACAGGATGAACAGTTTACCCCCCATTA…
	MH194465	---------------------------------------AAAGACATTGGCACCCTTTACCTAATCTTTGGTGCATGAGCAGGGATGGTTGGTACCGGCCTCAGCCTGTTAATTCGAACAGAGCTAAGTCAGCCTGGAACCTTATTAGGTGATGATCAAATTTATAACGTAATCGTCACCGCCCATGCCTTCGTAATAATTTTCTTTATGGTCATGCCAATTATAATTGGCGGGTTTGGGAATTGACTTGTGCCCCTAATAATTGGGGCCCCAGATATGGCTTTCCCCCGAATAAATAATATAAGCTTCTGGCTTCTGCCCCCCTCTTTTCTTCTACTCCTAGCCTCCGCAGGCGTGGAGGCTGGGGCTGGCACAGGATGAACAGTTTACCCCCCATTA…
	EF609487	-----------------------------------------------------CCTTTATTTGATCTTTGGTGCATGAGCAGGAATAGTCGGCACCGGTCTCAGCCTTTTAATCCGAACAGAATTAAGCCAACCAGGAGCCTTATTAGGTGATGATCAAATTTATAATGTAGTCGTTACAGCCCATGCCTTTGTAATAATCTTCTTTATGGTTATACCAATTATAATCGGAGGATTTGGTAATTGATTAGTCCCCCTAATAATTGGCGCTCCTGACATAGCCTTCCCACGAATAAATAACATAAGTTTCTGATTACTCCCTCCCTCCTTTCTTCTACTATTAGCATCAGCAGGGGTAGAAGCTGGAGCAGGAACAGGATGAACAGTTTATCCGCCCCTA…
	EU399064	-----------------------------------------------------CCTTTATCTGATCTTTGGTGCATGGGCAGGAATAGTCGGCACAGGCCTAAGCCTTTTAATCCGAACAGAACTGAGCCAGCCAGGGGCTTTATTAGGTGATGATCAAATTTACAACGTAGTTGTTACAGCCCATGCCTTTGTAATAATTTTCTTTATGGTTATACCAATCATAATCGGAGGATTTGGTAATTGACTAGTCCCCCTAATGATTGGTGCCCCCGATATAGCCTTCCCACGAATAAATAATATAAGTTTCTGACTTCTTCCTCCATCTTTTCTCTTACTACTAGCCTCCGCAGGTGTAGAGGCCGGAGCAGGAACAGGATGGACAGTGTATCCCCCCCTG…
	GU440333	-----------------------------------------------------CCTTTATCTAATCTTTGGTGCATGAGCGGGGATAGTGGGCACCGGCCTCAGCCTGTTAATTCGAACAGAATTAAGCCAGCCAGGGGCCTTACTAGGTGACGACCAAATTTACAATGTAATCGTTACCGCCCATGCCTTCGTAATAATTTTCTTCATAGTTATGCCAATTATAATCGGTGGGTTTGGTAACTGACTAGTCCCCCTAATAATCGGTGCCCCAGATATGGCCTTCCCCCGAATAAATAATATAAGTTTCTGACTCCTCCCCCCTTCTTTCCTTCTATTATTAGCCTCAGCAGGAGTAGAAGCCGGGGCTGGTACAGGATGAACAGTTTACCCCCCATTA…
	EU398799	-----------------------------------------------------CCTCTACCTAATCTTCGGTGCATGAGCAGGAATGGTGGGCACCGGCCTCAGCCTGCTAATTCGAACAGAGCTAAGTCAACCTGGGGCCCTTCTAGGTGATGACCAGATCTATAATGTAATTGTCACCGCCCATGCCTTCGTAATGATCTTCTTTATAGTCATGCCAATCATAATTGGCGGGTTCGGTAACTGACTGGTCCCCTTAATAATTGGCGCCCCAGACATGGCCTTTCCTCGAATAAATAATATAAGCTTTTGACTGCTTCCCCCCTCTTTCCTTCTACTACTGGCTTCAGCAGGTGTAGAAGCTGGGGCCGGAACAGGTTGAACAGTTTACCCCCCACTA…
	DQ108153	-----------------------------------------------------CCTTTACCTAATCTTTGGTGCATGAGCAGGGATGGTGGGCACTGGCCTAAGCTTACTAATTCGAACAGAACTAAGTCAGCCGGGGGCCCTGCTAGGAGACGATCAGATTTATAACGTGATCGTCACTGCCCATGCCTTTGTAATAATCTTCTTCATGGTGATACCGATTATGATCGGAGGATTTGGCAACTGACTGGTGCCCCTAATAATTGGTGCCCCAGATATAGCTTTCCCTCGAATAAATAATATAAGCTTTTGACTTCTTCCCCCATCCTTTCTTCTATTACTAGCTTCAGCAGGAGTTGAAGCCGGAGCCGGAACTGGCTGAACAGTTTACCCCCCACTT…
	MT274571	---GTGACAATCAATCGTTGATTATTCTCTACTAATCACAAAGACATTGGCACCCTTTACCTAATCTTCGGTGCATGAGCAGGAATGGTGGGCACCGGCCTCAGCCTACTAATTCGAACAGAATTAAGTCAACCCGGGGCCCTATTAGGCGATGATCAAATCTACAATGTGATTGTCACCGCCCATGCCTTTGTAATAATTTTCTTCATGGTTATACCAATTATAATTGGCGGGTTTGGCAACTGACTGGTTCCCCTAATAATTGGTGCCCCAGACATAGCCTTCCCTCGAATAAATAACATAAGCTTCTGACTTCTTCCACCCTCCTTTCTTCTATTATTAGCCTCGGCAGGAGTTGAGGCTGGGGCCGGAACAGGTTGAACAGTCTACCCTCCACTG…
	MH378654	------------------------------------------------------CTTTACCTAATCTTCGGTGCATGAGCAGGAATGGTAGGCACCGGCCTCAGCCTACTAATTCGAACAGAATTAAGTCAACCCGGGGCCCTATTAGGCGATGATCAAATCTACAATGTGATTGTTACCGCCCATGCCTTTGTAATAATTTTCTTCATGGTCATACCAATTATAATCGGTGGGTTTGGCAACTGACTAGTTCCCCTAATAATCGGTGCCCCAGACATAGCCTTCCCTCGAATAAATAACATAAGCTTCTGACTTCTTCCACCCTCCTTTCTTCTATTATTAGCCTCAGCAGGAGTTGAAGCTGGGGCCGGAACAGGTTGAACAGTTTACCCTCCACTA…
	KF245596	--------------------------------------------------CACCCTTTATTTGATCTTTGGTGCATGAGCAGGGATAGTGGGTACTGGCCTTAGCCTGTTGATTCGAACAGAGTTAAGTCAACCAGGAGCCTTATTAGGTGATGACCAGATCTACAATGTGGTTGTCACTGCCCATGCTTTCGTAATGATTTTCTTTATAGTCATACCAATTATAATTGGTGGGTTTGGTAATTGACTAGTACCTTTAATAATTGGTGCTCCAGACATAGCCTTCCCACGAATAAATAATATAAGCTTTTGACTTCTTCCTCCATCCTTCCTCTTACTACTAGCTTCAGCAGGAGTAGAAGCTGGGGCTGGGACTGGATGAACAGTTTATCCTCCTCTA…
	KM361353	---GTGGCAATTAATCGTTGATTATTTTCTACTAATCACAAAGACATTGGCACCCTCTACTTAATCTTTGGTGCATGAGCAGGGATAGTGGGCACTGGTCTTAGNCTACTAATTCGAACGGAATTAAGCCAACCAGGGGCCTTACTAGGTGACGACCAAATTTACAATGTGGTAGTTACTGCCCATGCTTTCGTAATAATCTTCTTTATGGTTATACCAATTATAATTGGTGGATTTGGTAATTGACTAGTTCCTTTAATAATTGGTGCTCCAGACATGGCCTTCCCTCGAATAAATAACATAAGTTTTTGACTCCTTCCTCCATCCTTCCTCTTACTACTAGCTTCAGCAGGGGTAGAAGCTGGGGCCGGGACTGGGTGAACTGTCTATCCTCCTCTG…
	EU398903	-----------------------------------------------------CCTTTACTTGATCTTTGGTGCATGAGCAGGGATAGTGGGAACTGGCCTTAGTTTGCTGATTCGAACGGAATTAAGCCAACCAGGGGCTTTATTAGGTGATGATCAGATCTATAATGTAGTCGTTACTGCCCATGCTTTCGTAATAATTTTCTTTATGGTCATACCTATTATAATTGGTGGATTCGGTAATTGACTGGTTCCCTTGATAATTGGTGCTCCGGACATGGCCTTTCCGCGAATAAATAACATAAGCTTTTGACTTCTTCCTCCATCTTTCCTTCTATTATTAGCTTCAGCAGGGGTAGAAGCTGGGGCTGGAACCGGATGAACCGTTTACCCTCCTCTA…
	MH194450	-----------------------------------------AGATATTGGCACCCTTTACTTGATTTTCGGTGCATGAGCAGGGATAGTGGGTACTGGCCTCAGCCTACTAATTCGAACAGAATTAAGTCAACCGGGGGCCTTACTGGGTGACGACCAAATCTATAATGTAGTTGTTACCGCCCATGCCTTTGTAATAATTTTCTTCATGGTCATACCAATCATGATCGGTGGGTTTGGTAATTGATTGGTTCCCTTAATGATCGGTGCTCCAGACATAGCCTTCCCACGAATAAATAACATAAGCTTCTGACTTCTTCCCCCCTCTTTTCTTCTATTACTAGCCTCAGCAGGAGTAGAAGCTGGGGCTGGAACAGGGTGAACAGTTTATCCCCCTCTA…
	KJ749656	-----------------------------------------------------CCTTTATTTGATCTTTGGTGCATGAGCAGGGATAGTGGGTACTGGTCTCAGCTTATTAATTCGAACAGAATTAAGCCAACCTGGGGCCTTATTAGGTGATGATCAGATTTATAATGTAATTGTTACTGCCCATGCCTTTGTAATAATCTTCTTCATAGTAATACCAATTATAATTGGAGGGTTTGGTAATTGACTTGTGCCCTTAATAATTGGTGCTCCTGATATGGCCTTCCCACGAATAAATAATATAAGCTTTTGACTTCTTCCTCCCTCCTTTCTTCTTCTGTTAGCCTCAGCAGGAGTAGAAGCTGGAGCTGGTACAGGATGAACAGTTTATCCCCCACTA…
	JN312729	-----------------------------------------------------CCTCTATTTGCTCTTTGGTGCCTGAGCTGGCATGGTAGGTACAGCCCTTAGTCTGCTCATCCGAGCTGAATTAAGTCAACCTGGCGCCCTCATGGGCGATGACCAGATCTACAATGTAGTAGTAACTGCCCACGCCTTTGTTATAATCTTCTTCATAGTTATACCAATTATGATCGGAGGATTTGGAAACTGACTAGTACCTCTTATAATCGGGGCCCCTGATATAGCCTTTCCTCGGATAAACAACATGAGTTTTTGACTACTTCCGCCCTCCTTTCTTCTACTCCTAGCTTCAGCAGGAGTAGAAGCAGGAGCCGGAACTGGATGAACTGTATACCCCCCTCTA…
	HM147140	---GTGACCATTAATCGATGACTCTTCTCTACAAATCATAAAGACATCGGCACCCTCTATTTGCTCTTTGGTGCCTGAGCGGGCATAGTAGGCACAGCCCTCAGCCTGCTCATCCGAGCTGAATTAAATCAGCCCGGGGCCCTTATGGGCGACGACCAGATTTACAATGTTGTAGTGACCGCCCACGCCTTCGTAATAATTTTTTTCATAGTTATACCAATCATGATCGGGGGATTTGGAAACTGACTCGTACCCTTGATAATTGGGGCCCCGGACATAGCCTTTCCTCGAATAAATAATATAAGTTTCTGATTACTTCCTCCCTCTTTCCTATTACTTCTAGCCTCAGCGGGGGTAGAAGCAGGGGCTGGAACGGGATGAACTGTGTACCCCCCCTTA…
	JN313276	-----------------------------------------------------CCTCTATTTGCTCTTTGGTGCCTGAGCTGGTATAGTAGGCACAGCCCTCAGCCTGCTCATTCGAGCTGAATTAAATCAACCCGGCGCTCTCATGGGCGACGACCAGATTTACAATGTTGTAGTAACTGCCCATGCCTTCGTAATAATTTTTTTCATAGTCATGCCAGTTATGATTGGAGGATTTGGAAACTGACTCGTCCCCTTGATAATCGGGGCCCCAGATATAGCCTTCCCTCGAATAAATAATATAAGTTTCTGACTTCTTCCCCCCTCCTTTCTGTTACTTTTAGCTTCAGCAGGAGTAGAAGCCGGAGCTGGAACGGGATGAACTGTCTACCCCCCTTTA…
	HM239670	------------------------------------------------------------------------------GCAGGCATAGTAGGCACAGCCCTTAGCTTACTTATTCGAGCTGAATTAAATCAACCTGGCGCTCTTATAGGAGATGATCAAATTTATAATGTTATCGTGACTGCACATGCTTTCGTAATAATTTTCTTTATAGTAATACCAATTATAATCGGCGGATTTGGAAATTGACTTGTTCCCTTAATAATCGGTGCCCCTGATATAGCTTTTCCTCGAATAAATAATATAAGTTTCTGACTACTTCCTCCTTCTTTTCTTCTTCTCCTAGCTTCAGCAGGAGTAGAAGCAGGAGCAGGAACCGGCTGAACTGTTTACCCCCCTTTA…
	KY260645	-----------------------------------------------------CCTTTATCTCCTCTTTGGTGCTTGAGCGGGGATAGTAGGTACCGCTCTCAGTCTACTAATCCGAGCAGAATTAAACCAGCCCGGTGCCCTAATAGGAGATGACCAAATCTATAATGTTGTTGTTACTGCTCACGCTTTTGTAATAATTTTCTTCATAGTAATACCTATCATGATTGGAGGATTTGGAAACTGACTAGTACCCCTAATAATCGGAGCTCCCGACATAGCCTTCCCCCGTATAAATAATATAAGTTTCTGACTCCTCCCCCCATCTTTTCTACTACTACTAGCCTCAGCAGGTGTAGAAGCAGGAGCTGGTACCGGATGGACTGTTTACCCGCCTCTA…
	KY260648	---------------------------------------------------------------------GGTGCTTGGGCCGGGATAGTGGGAACTGCTCTAAGTCTATTAATCCGAGCGGAATTAAACCAACCTGGTGCACTAATAGGAGACGACCAAATCTATAATGTTGTTGTTACTGCCCACGCTTTTGTAATAATTTTCTTCATAGTGATACCCATCATGATCGGGGGCTTTGGAAACTGACTAGTACCTCTGATAATCGGGGCCCCCGACATGGCCTTCCCCCGTATAAATAATATAAGTTTCTGACTCCTTCCCCCCTCTTTCCTACTACTTCTAGCCTCAGCAGGGGTAGAAGCAGGGACTGGCACCGGATGGACCGTTTACCCCCCTCTA…
	JQ354134	----------------------------------------------TTGGCACCCTTTACCTCCTTTTTGGTGCTTGAGCAGGTATAGTAGGAACTGCCCTAAGCCTATTAATTCGCGCTGAATTAAATCAACCCGGAGCTCTAATAGGGGATGATCAAATTTATAATGTTATCGTTACTGCCCATGCTTTTGTTATAATCTTCTTCATAGTTATACCCATTATGATCGGAGGTTTTGGTAACTGACTTGTACCTTTAATAATTGGAGCGCCAGATATAGCATTTCCCCGAATAAATAATATAAGTTTTTGACTCCTCCCTCCCTCTTTCTTACTTCTTTTAGCCTCTGCAGGAGTAGAGGCAGGAGCTGGAACTGGATGAACTGTCTACCCCCCTTTA…
	MT895776	-----------------------------------------------------CCTCTACCTCCTTTTTGGTGCTTGAGCAGGGATAGTAGGGACTGCCCTCAGCTTATTAATCCGAGCTGAATTAAACCAGCCCGGCGCCCTGATAGGGGATGACCAAATTTATAATGTTGTAGTTACTGCACATGCTTTCGTAATAATCTTCTTTATAGTAATACCCATTATGATCGGAGGTTTTGGAAACTGGCTCGTACCTTTAATAATTGGAGCCCCAGATATAGCCTTCCCCCGAATAAACAATATAAGTTTTTGACTCCTTCCCCCTTCTTTCCTTCTACTCCTAGCCTCTGCAGGGGTAGAAGCGGGAGCGGGGACCGGATGAACGGTATACCCCCCTCTA…
	GU244531	-----------------------------------------------------CCTCTACCTCCTTTTTGGTGCTTGAGCAGGCATAGTAGGGACTGCCCTTAGCCTATTGATCCGAGCTGAGCTCAACCAGCCCGGCGCCCTAATGGGGGATGATCAGATCTATAATGTTGTTGTTACTGCCCACGCCTTTGTAATAATTTTCTTCATAGTAATACCAATTATGATTGGAGGATTTGGTAACTGACTTGTACCTTTAATAATTGGAGCCCCTGACATAGCCTTCCCCCGAATAAACAACATAAGTTTTTGACTTCTTCCCCCTTCTTTCCTTTTACTCCTAGCATCAGCAGGGGTTGAAGCTGGGGCTGGTACTGGGTGGACTGTTTATCCCCCTCTA…
	DQ108119	-----------------------------------------------------CCTCTACCTCCTTTTTGGTGCTTGAGCGGGCATGGTAGGCACTGCCCTTAGCCTTTTAATCCGAGCTGAATTAAATCAGCCGGGCGCCCTAATAGGGGACGACCAAATTTATAATGTTATTGTTACTGCCCATGCTTTCGTAATAATTTTCTTCATAGTTATACCAATTATGATTGGGGGTTTTGGAAACTGACTTGTGCCTTTAATAATTGGGGCCCCCGACATAGCCTTTCCCCGAATAAACAACATAAGTTTTTGACTTCTTCCCCCCTCTTTCCTTTTACTCCTAGCCTCAGCAGGAGTAGAAGCAGGAGCCGGCACCGGATGAACTGTTTACCCTCCTCTA…
	GU244535	-----------------------------------------------------CCTTTACCTCCTTTTTGGTGCTTGAGCAGGTATAGTAGGTACTGCCCTTAGCCTGTTAATCCGAGCTGAGCTGAACCAACCCGGCGCCCTAATGGGGGATGATCAAATTTATAATGTTGTTGTTACTGCCCACGCTTTTGTAATAATTTTCTTCATAGTAATACCAATTATGATCGGAGGTTTTGGAAACTGACTCGTGCCTTTAATAATTGGAGCACCCGACATAGCCTTCCCTCGAATAAATAATATAAGCTTCTGACTTCTTCCCCCCTCCTTCCTTTTACTGCTAGCATCTGCAGGGGTAGAAGCAGGGGCCGGCACCGGGTGAACTGTTTATCCTCCTCTA…
	JN313206	-----------------------------------------------------CCTATACCTTATTTTCGGTGCCTGGGCAGGGATAGTTGGAACCGGCCTTAGCCTCTTAATCCGAGCAGAACTGAGTCAACCAGGAACCCTCTTAGGAGACGACCAAATTTATAATGTTATTGTTACAGCTCATGCTTTTGTAATAATCTTTTTTATGGTAATACCAATTATGATCGGGGGCTTCGGCAACTGATTAATCCCATTAATAATCGGCTCCCCAGATATGGCCTTCCCGCGAATAAATAACATAAGCTTCTGACTCCTTCCTCCTTCTTTTCTCCTCCTCTTAGCCTCAGCAGGAGTTGAAGCGGGGGCAGGAACAGGTTGAACTGTCTATCCTCCCCTA…
	KU737673	-----------------------------------------------------CCTCTATTTACTTTTTGGTGCCTGGGCAGGAATAGTTGGTACTGCCCTTAGTCTATTAATTCGAGCTGAACTAAGCCAGCCTGGAGCATTAATAGGCGATGATCAAATCTATAATGTTATTGTTACTGCACATGCCTTTGTAATAATTTTCTTTATAGTTATACCCATTATAATCGGAGGTTTTGGAAACTGATTGATCCCTTTAATAATCGGTGCACCTGATATAGCTTTCCCACGAATAAATAATATAAGTTTTTGATTATTACCTCCCTCCTTTCTTCTTCTCTTAGCTTCTGCAGGAGTTGAAGCTGGAGCAGGAACAGGTTGAACTGTCTATCCACCACTA…
	KF899614	--------------------------------------------------------------------------GTGAGCAGGCATGGTTGGAACGGGCCTAAGCCTACTAATTCGGACAGAACTAAGTCAACCAGGGTCCCTCCTAGGTGACGACCAGATTTATAATGTCCTTGTTACAGCCCATGCCTTTGTAATAATCTTTTTTATAGTAATACCAATTATAATTGGGGGCTTCGGCAATTGACTAGTCCCCCTAATGATCGGCTCCCCAGACATAGCCTTCCCACGCATAAACAACATGAGTTTTTGACTTCTACCCCCCTCCTTTCTTCTTTTACTAGCCTCCGCTGGGGTAGAAGCTGGGGCCGGTACAGGTTGAACCGTCTATCCCCCCTTA…
	MT455719	-----------------------------------------------------CCTCTACTTAATCTTTGGTGCCTGAGCAGGCATAGTCGGAACTGGCCTTAGTCTTTTAATTCGAGCAGAATTAAGTCAGCCTGGATCCCTCCTGGGTGATGACCAGATTTATAATGTACTTGTTACAGCCCATGCCTTCGTAATAATCTTTTTTATGGTTATACCAATTATAATCGGGGGCTTCGGCAATTGACTAGTCCCACTAATAATCGGCTCCCCAGACATAGCCTTTCCACGCATAAATAACATAAGCTTCTGACTCTTACCCCCCTCTTTTCTTCTTCTTTTAGCCTCCGCCGGAGTTGAAGCCGGGGCCGGAACAGGCTGAACTGTCTACCCCCCACTA…
	HM180812	------------------------------------TTAAAAGATATCGGCACCCTTTATTTAATTTTCGGTGCCTGAGCGGGGATGGTTGGAACTGGCCTAAGCCTCTTAATCCGAGCAGAACTGAGCCAACCAGGGACCCTCCTAGGTGATGATCAGATTTATAATGTCATTGTTACAGCCCACGCCTTAGTAATAATCTTTTTTATGGTTATACCAATTATAATCGGCGGGTTCGGTAACTGACTTGTCCCCTTAATGATCGGCTCCCCAGACATAGCCTTCCCACGCATAAATAATATAAGTTTTTGGCTCCTGCCCCCATCTTTTCTTCTCCTCCTGGCCTCAGCCGGAGTCGAGGCCGGAGCCGGGACAGGTTGAACCGTCTACCCCCCACTA…
	KR676448	---GTGGCAATTAATCGTTGATTATTCTCTACTAATCACAAAGATATCGGCACCCTTTACTTAATTTTTGGTGCCTGAGCAGGAATGGTCGGAACTGGCCTAAGTCTTTTAATTCGGGCAGAACTAAGTCAACCTGGGACACTCCTGGGTGACGATCAAATTTATAATGTCATTGTTACAGCCCATGCCCTAGTAATGATCTTTTTTATAGTCATACCAATCATAATCGGGGGGTTTGGCAATTGACTCGTCCCTTTAATAATTGGCTCCCCAGACATAGCCTTTCCCCGCATGAATAATATAAGTTTTTGACTTCTACCTCCCTCTTTCCTCCTCCTTTTAGCCTCTGCTGGGGTTGAAGCCGGGGCCGGAACAGGTTGAACTGTGTACCCCCCCTTG…
	MH899131	---GTGGCAATTAATCGTTGATTATTCTCTACTAATCACAAAGATATCGGCACCCTTTACTTAATTTTTGGTGCCTGAGCAGGTATGGTCGGAACTGGCCTAAGTCTTTTAATTCGGGCAGAACTAAGTCAACCTGGGACACTCCTGGGTGATGATCAAATTTATAATGTCATTGTTACAGCCCATGCCCTAGTAATGATCTTTTTTATAGTCATACCAATCATAATCGGGGGGTTTGGCAATTGACTCGTCCCTTTAATAATTGGCTCCCCAGACATAGCCTTTCCCCGCATGAATAATATAAGTTTTTGACTTCTACCTCCCTCTTTCCTCCTCCTTTTAGCCTCTGCTGGGGTTGAAGCCGGGGCCGGAACAGGTTGAACTGTGTACCCCCCCTTG…
	HQ603897	---------------------------------------------------------------------------------------GTCGGAACTGGCCTAAGCCTTCTAATCCGAGCAGAACTAAGTCAACCCGGGACCCTCCTAGGTGATGATCAGATTTATAATGTCATTGTTACAGCCCACGCCTTCGTAATAATCTTTTTTATGGTCATACCAATCATGATCGGAGGATTTGGCAATTGACTTGTCCCATTAATAATCGGCTCACCAGACATAGCCTTCCCTCGCATAAATAATATAAGTTTCTGACTTTTACCTCCCTCTTTTCTTCTTCTCCTAGCTTCCGCTGGGGTTGAAGCTGGGGCCGGAACAGGTTGAACAGTCTACCCACCCCTC…
	KF648508	---GTGGCAATTAATCGTTGATTATTCTCTACTAATCACAAAGATATCGGCACCCTTTACTTAATTTTTGGTGCCTGAGCAGGGATGGTCGGGACTGGCCTAAGTCTTTTAATCCGAGCAGAACTAAGTCAACCCGGGACCCTCCTGGGTGACGATCAGATTTATAATGTCATTGTTACAGCCCATGCCTTAGTAATAATCTTTTTTATGGTTATACCAATTATAATCGGCGGATTTGGTAATTGACTCGTCCCTTTAATAATTGGCTCCCCCGACATGGCCTTCCCACGCATAAATAACATAAGTTTCTGACTTTTACCCCCCTCTTTTCTCCTCCTCCTGGCCTCCGCTGGGGTTGAGGCCGGAGCCGGAACAGGTTGAACTGTCTACCCCCCTTTG…
	MT890690	---GTGGCAATTAATCGTTGATTATTCTCTACTAATCACAAAGATATCGGCACCCTTTACTTAATTTTTGGTGCCTGAGCAGGTATGGTCGGAACTGGCCTAAGTCTTTTAATCCGAGCAGAACTAAGTCAACCAGGGTCCCTCCTAGGTGACGATCAGATTTATAATGTCATTGTTACAGCCCATGCCTTTGTAATAATCTTTTTTATGGTTATACCAATTATAATCGGCGGATTTGGTAATTGACTCGTCCCTTTAATAATTGGCTCCCCGGACATAGCCTTCCCACGTATAAATAACATAAGTTTTTGACTTCTACCTCCCTCTTTTCTCCTCCTCCTAGCCTCCGCTGGGGTTGAAGCCGGGGCCGGAACAGGTTGAACTGTCTACCCCCCTTTG…
	HM043186	-----------------------------------------------------CCTTTACTTAATCTTTGGTGCTTGAGCAGGTATAGTCGGAACTGGCCTAAGTCTATTAATTCGAGCAGAATTAAGTCAACCCGGGTCCCTTCTAGGCGATGACCAGATTTATAATGTACTTGTTACAGCCCATGCCTTCGTAATAATCTTCTTCATGGTCATACCAATTATGATTGGGGGTTTCGGTAATTGACTTGTCCCTTTAATAATTGGCTCTCCAGACATAGCCTTTCCACGCATAAATAACATAAGCTTTTGACTTTTACCCCCCTCTTTACTTCTACTACTAGCCTCCGCTGGAGTTGAAGCCGGAGCGGGGACAGGTTGAACTGTTTACCCCCCTCTA…
	KJ205282	--------------------------------------------------CACCCTTTATTTAATCTTTGGTGCCTGAGCAGGCATAGTCGGGACTGGTTTGAGTCTTCTGATTCGGGCGGAACTAAGTCAGCCCGGGTCACTCCTAGGTGATGATCAGATTTATAATGTTCTTGTTACAGCCCATGCCTTTGTAATAATCTTTTTTATGGTTATACCAATTATAATCGGGGGTTTCGGCAATTGGCTCGTCCCTTTAATGATTGGGTCCCCAGACATAGCCTTCCCACGTATAAATAACATAAGCTTTTGACTTTTACCACCCTCATTTCTTCTTCTCCTAGCCTCCGCCGGAGTTGAAGCCGGGACAGGAACCGGTTGAACTGTCTACCCCCCTCTA…
	MH378479	------------------------------------------------------CTCTATTTAATTTTTGGTGCCTGAGCAGGCATAGTCGGAACTGGTTTAAGTCTCTTAATTCGAGCAGAACTAAGCCAACCTGGATCACTTCTGGGTGATGATCAAATTTATAATGTCATTGTTACAGCCCATGCCTTTGTAATAATCTTTTTTATAGTAATACCAATCATAATCGGGGGGTTTGGTAACTGACTTGTCCCCTTAATGATCGGTTCTCCAGACATAGCCTTTCCACGCATAAACAATATAAGCTTTTGACTCTTACCCCCCTCATTTCTTCTTCTCCTGGCCTCCGCTGGGGTTGAAGCCGGAGCTGGGACAGGCTGAACCGTCTACCCCCCGCTA…
	KC109830	----------------------GCCAGTCGACTAATCATAAAGATATCGGCACCCTCTACCTAATCTTTGGTGCCTGAGCAGGTATAGTCGGAACTGGCCTAAGTCTTTTAATTCGAGCAGAGTTGAGCCAGCCCGGATCACTTCTAGGTGATGATCAGATTTATAATGTCCTTGTTACAGCCCATGCCTTAGTAATAATCTTTTTTATGGTTATACCAATTATAATTGGAGGGTTTGGCAATTGACTCGTCCCTTTAATGATTGGCTCTCCAGACATAGCCTTTCCCCGCATGAATAATATGAGCTTTTGACTTTTACCACCTTCATTTCTTCTTCTCCTAGCCTCCGCTGGAGTTGAAGCTGGGGCGGGGACAGGTTGAACTGTCTACCCCCCTCTA…
	EU398888	-----------------------------------------------------CCTCTACTTAATTTTTGGTGCCTGAGCAGGAATAGTTGGCACCGGTCTTAGTCTTTTAATCCGAGCTGAACTAAGTCAACCTGGAACACTTTTAGGGGATGATCAAATTTATAATGTCATTGTTACAGCCCATGCCTTTGTAATAATCTTCTTTATAGTTATACCAATTATGATTGGAGGATTTGGTAATTGACTCATCCCCCTAATGATTGGCTCACCAGATATAGCTTTCCCACGAATAAATAATATAAGCTTCTGACTCCTTCCTCCATCCTTCCTTCTCCTACTAGCCTCAGCCGGGGTGGAAGCTGGAGCTGGGACAGGTTGAACTGTATACCCCCCATTA…
	MZ661258	----------------------------------ATCACAAAGACATCGGTACCCTTTATTTAATTTTTGGTGCCTGAGCAGGTATAGTCGGGACTGGTCTCAGTCTATTAATCCGAGCTGAATTAAGCCAACCAGGAACCCTTTTAGGTGATGACCAGATTTATAATGTTATTGTTACAGCCCATGCCTTTGTAATAATCTTTTTTATGGTAATACCTATCATAATCGGAGGATTCGGTAATTGACTTATCCCTTTAATGATTGGCTCACCAGATATAGCTTTTCCACGAATAAATAATATAAGCTTCTGACTTCTTCCTCCATCTTTTCTTCTCCTACTAGCCTCAGCAGGAGTTGAAGCCGGGGCAGGAACAGGATGAACTGTTTACCCACCTCTA…
	MH194468	---------------------------------------AAAGATATTGGTACCCTTTATTTAATTTTTGGTGCCTGAGCAGGGATAGTTGGTACTGGCCTGAGCCTCTTAATCCGAGCTGAACTGAGTCAACCAGGATCCCTTTTAGGTGATGATCAGATTTATAATGTTATTGTTACAGCCCATGCCTTTGTAATAATCTTTTTTATAGTTATGCCTATCATAATCGGAGGATTTGGTAACTGACTTATCCCGTTAATGATTGGATCTCCAGATATAGCTTTCCCACGCATAAATAATATAAGTTTTTGACTTCTACCTCCATCCTTCCTACTTCTATTAGCCTCTGCTGGTGTAGAAGCTGGAGCAGGCACAGGTTGAACTGTTTACCCACCACTA…
	EU119792	------------------GTGGTATTTTCTACTAATCACAAAGATATTGGTACCCTTTATTTAATCTTTGGTGCCTGAGCAGGGATGGTTGGGACTGGTCTTAGTCTTCTGATCCGAGCTGAATTAAGTCAACCTGGAACCCTTTTAGGTGATGATCAGATTTATAATGTTATTGTTACAGCCCATGCCTTTGTAATAATCTTCTTTATGGTTATGCCTATCATAATTGGAGGTTTCGGTAATTGGCTTGTCCCTTTAATGATTGGTTCTCCAGACATAGCTTTTCCACGCATAAATAACATAAGCTTCTGACTTCTGCCTCCATCTTTCCTTCTGCTTCTAGCCTCTGCCGGTGTTGAAGCTGGAGCAGGGACTGGCTGAACTGTTTATCCCCCACTA…
	GU673078	-----------------------------------------------------CCTTTATTTAATTTTTGGTGCCTGAGCAGGGATAGTTGGAACTGGCTTAAGTCTTTTAATCCGAGCTGAATTAAGTCAACCAGGAACCCTTTTAGGGGATGACCAGATTTATAATGTTATTGTTACGGCTCATGCCTTTGTAATAATCTTTTTTATGGTAATACCTATCATAATTGGGGGCTTTGGAAACTGACTTATCCCTCTAATAATTGGATCACCAGACATAGCATTTCCACGTATAAATAATATAAGCTTCTGACTTCTACCTCCCTCTTTTCTTCTCCTCCTAGCCTCAGCTGGTGTTGAAGCCGGAGCTGGGACAGGTTGAACTGTTTATCCCCCATTA…
	JN312766	-----------------------------------------------------CCTTTATTTAATTTTTGGTGCCTGAGCAGGTATGGTTGGGACTGGTTTAAGTCTTTTAATCCGAGCTGAACTAAGCCAACCAGGAACCCTTTTAGGTGATGATCAGATTTATAATGTTATCGTTACAGCTCATGCCTTTGTAATAATCTTTTTTATGGTTATGCCTATCATAATTGGTGGGTTTGGGAACTGACTTATTCCCCTAATAATTGGCTCCCCGGATATAGCTTTCCCACGCATGAATAATATAAGTTTCTGACTTCTACCACCATCTTTTCTTCTTCTACTAGCCTCTGCCGGTGTTGAAGCTGGAGCTGGAACCGGTTGAACTGTTTATCCTCCATTA…
	KU737845	-----------------------------------------------------CCTTTATTTAATTTTTGGTGCCTGAGCAGGGATGGTTGGGACTGGTCTTAGTCTTTTAATCCGAGCTGAATTAAGTCAGCCCGGTACCCTTCTAGGCGATGATCAGATTTATAATGTCATTGTTACAGCCCATGCCTTAGTAATAATCTTTTTTATAGTCATACCAATCATAATCGGGGGATTCGGTAACTGACTTGTTCCTTTAATAATCGGCTCCCCAGATATAGCTTTCCCACGAATAAATAATATAAGCTTTTGACTCTTACCCCCCTCTTTCCTACTTCTCCTAGCATCAGCCGGAGTTGAAGCTGGGGCAGGGACAGGTTGAACTGTTTACCCACCCCTC…
	GU804945	-----------------------------------------------------CCTCTATTTAATCTTTGGTGCCTGAGCAGGTATAGTTGGAACTGGACTTAGTCTTTTAATTCGAGCTGAGCTAAGTCAGCCCGGAACCCTTTTAGGTGATGATCAGATTTATAATGTCATTGTTACAGCCCACGCCTTCGTAATAATCTTTTTTATAGTAATACCAATCATAATTGGTGGGTTTGGTAATTGACTTGTCCCATTAATAATTGGCTCACCAGACATGGCCTTCCCACGCATAAATAACATAAGCTTTTGACTTCTGCCACCATCTTTTCTTCTTCTTCTCGCCTCAGCCGGAGTTGAAGCTGGAGCCGGGACAGGTTGAACCGTCTACCCTCCCCTC…
	KF899620	---------------------------------------------ATTGGCACCCTTTACTTAATCTTCGGTGCATGAGCAGGAATAGTAGGCATAGCTCTTAGTCTATTAATTCGTGCTGAATTAAGCCAACCTGGATCCCTTCTAGGTGATGACCAGATTTATAATGTAATCGTAACAGCCCATGCTTTCGTAATAATCTTCTTTATGGTAATACCCGTAATAATTGGTGGATTTGGAAACTGATTAGTGCCCTTAATAATCGGCGCACCTGACATAGCCTTTCCACGAATAAATAATATAAGCTTTTGATTACTTCCCCCTTCATTCTTATTACTCTTAGCCTCTGCAGGAGTTGAAGCCGGAGCAGGAACAGGCTGAACTGTCTATCCACCTTTA…
	EU398693	-----------------------------------------------------CCTCTATTTAATCTTTGGTGCATGAGCAGGAATGGTAGGTCTAGCTCTTAGCCTTTTAATCCGTGCTGAGCTAAGTCAACCCGGATCCCTTTTAGGTGATGATCAGATTTATAATGTAATCGTAACAGCCCATGCTTTTGTAATAATCTTCTTTATGGTTATGCCTGTAATGATTGGTGGATTTGGGAACTGACTAGTGCCCCTGATAATTGGCGCACCTGATATAGCTTTCCCTCGAATAAATAACATAAGCTTTTGACTACTTCCTCCTTCATTCTTATTACTCCTAGCCTCTGCAGGAGTTGAAGCCGGAGCAGGAACAGGTTGAACTGTTTACCCACCTTTA…
	FJ853422	---GTGGCAATTAATCGTTGACTATTTTCTACAAACCACAAAGATATTGGCACCCTCTATTTAATCTTTGGTGCATGAGCAGGAATGGTAGGTCTAGCTCTTAGCCTTTTAATCCGTGCTGAGCTAAGTCAACCCGGATCCCTTTTAGGTGACGATCAGATTTATAATGTAATCGTAACAGCCCATGCTTTTGTAATAATCTTCTTTATGGTTATGCCTGTAATAATTGGTGGATTTGGGAACTGACTAGTGCCCCTGATAATTGGCGCACCTGATATAGCTTTCCCTCGAATAAATAATATAAGCTTTTGACTACTTCCTCCTTCATTCTTATTACTCCTAGCCTCTGCAGGAGTTGAAGCCGGAGCAGGAACAGGTTGAACTGTTTACCCACCTTTA…
	KM396944	------------------------------------------------GGCACCCTTTACCTGATTTTTGGTGCATGAGCAGGAATAGTAGGACTAGCTCTTAGCCTTTTAATCCGAGCTGAACTAAGCCAACCTGGGTCTCTCTTAGGAGATGATCAGATTTACAATGTGATTGTAACAGCCCATGCTTTTGTAATAATCTTTTTTATAGTTATACCGGTAATAATTGGTGGTTTCGGAAACTGACTAGTACCTTTAATAATTGGTGCACCAGATATAGCTTTTCCACGAATAAATAACATAAGTTTCTGATTACTCCCACCCTCATTCCTGTTATTGTTAGCTTCTGCAGGAGTGGAAGCTGGAGCAGGAACAGGCTGAACCGTCTACCCACCATTA…
	KF899635	---------------------------------------------ATTGGCACCCTTTATTTAATCTTTGGTGCATGAGCAGGAATAGTGGGTTTAGCCCTTAGTCTTTTGATCCGAGCTGAACTAAGCCAACCTGGATCTCTCTTAGGAGATGATCAGATTTATAATGTGATTGTAACAGCCCATGCTTTCGTAATAATCTTCTTTATAGTAATACCAGTAATAATTGGTGGATTTGGGAACTGACTAGTACCTTTAATAATTGGTGCACCTGATATAGCTTTTCCACGGATAAACAATATAAGTTTTTGACTACTCCCCCCTTCATTTCTATTACTATTAGCTTCTGCAGGAGTAGAAGCTGGGGCAGGGACAGGCTGAACTGTGTATCCGCCATTA…
	MH194467	------------------------------------------GATATTGGCACCCTTTATTTAATCTTTGGTGCATGAGCAGGAATAGTAGGTCTAGCTCTCAGTCTTCTAATTCGAGCTGAACTAAGCCAACCTGGATCTCTTTTAGGAGATGATCAGATTTATAATGTGATCGTAACAGCTCATGCCTTTGTAATAATCTTCTTTATAGTTATACCAGTAATAATTGGTGGGTTTGGAAACTGACTAGTGCCCTTAATAATTGGTGCACCTGATATAGCCTTCCCACGAATAAATAACATAAGCTTTTGATTACTTCCACCTTCATTCTTATTACTATTAGCTTCTGCAGGAGTAGAAGCTGGGGCAGGAACAGGCTGAACTGTTTATCCACCATTA…
	DQ108323	-----------------------------------------------------TTTATATTTAATCTTCGGTGCATGAGCAGGAATAGTAGGTATAGCCCTCAGCCTTCTGATTCGAGCAGAACTAAGCCAACCAGGATCACTCCTAGGTGATGATCAGATTTATAATGTGATTGTAACAGCCCACGCTCTTGTAATAATTTTCTTTATGGTTATACCAGTAATAATTGGTGGATTTGGAAATTGATTAGTACCATTAATAATTGGTGCACCCGACATAGCATTCCCTCGGATAAATAACATAAGCTTTTGACTTCTCCCCCCATCATTTTTATTATTATTAGCTTCTGCCGGAGTAGAAGCTGGTGCAGGAACAGGTTGAACAGTCTACCCACCATTA…
	HM902574	-------------------------------------------------------TATATTTAATCTTTGGTGCATGAGCAGGAATGGTGGGTTTAGCCCTCAGTCTTTTAATTCGAGCAGAATTAAGCCAGCCGGGGTCCCTATTAGGTGATGATCAGATTTATAATGTGATTGTAACAGCCCACGCTCTCGTAATAATTTTCTTTATAGTTATACCAGTAATAATTGGTGGATTTGGAAACTGACTAGTGCCCCTAATAATTGGTGCACCAGACATAGCCTTCCCTCGGATAAATAATATAAGCTTTTGACTTCTTCCACCATCATTCTTACTCCTCCTAGCTTCCGCTGGAGTAGAAGCAGGGGCTGGAACAGGTTGAACTGTATATCCCCCATTA…
	KP769787	--------------------------------------------CATCGGTACCCTATACTTGATTTTTGGTGCATGGGCAGGAATGGTCGGAACAGCTCTAAGTCTACTAATTCGTGCAGAACTCGGTCAACCTGGCTCCCTCCTAGGGGATGATCAGATTTACAATGTGATCGTAACTGCTCACGCCTTCGTAATAATCTTCTTTATGGTTATACCAATAATGATCGGTGGCTTCGGAAATTGACTAGTACCTCTCATGATTGGTGCCCCAGATATAGCCTTCCCTCGTATAAATAATATAAGCTTCTGACTCCTCCCACCATCCTTTCTCCTCCTCTTAGCCTCAGCCGGAGTTGAGGCCGGAGCGGGGACAGGCTGAACGGTTTACCCACCTTTA…
	EU398570	-----------------------------------------------------CCTATACTTGATTTTTGGTGCATGAGCGGGAATAGTTGGAACAGCCTTAAGTCTGCTCATTCGTGCAGAACTTGGCCAACCAGGTTCGCTCCTGGGAGATGATCAGATTTATAATGTGATTGTGACTGCTCACGCCTTCGTAATAATTTTCTTTATAGTAATGCCAATAATAATTGGAGGCTTTGGAAACTGACTAGTACCTCTCATAATTGGCGCCCCCGATATAGCCTTCCCTCGCATAAATAACATAAGCTTTTGACTTCTTCCACCATCCTTTCTCCTCCTTCTAGCCTCAGCTGGAGTTGAAGCCGGAGCGGGAACTGGATGAACAGTTTATCCACCTTTA…
	EU398578	-----------------------------------------------------CCTTTACTTAATTTTTGGTGCATGAGCAGGAATAGTTGGGACAGCCCTAAGTCTGCTTATTCGTGCAGAACTCGGCCAACCCGGATCACTTCTAGGAGATGATCAGATTTATAATGTGATTGTAACTGCTCACGCCTTCGTAATAATTTTCTTCATGGTAATGCCAATAATAATTGGTGGCTTTGGTAATTGATTGGTGCCTCTTATAATTGGCGCCCCGGATATGGCCTTCCCTCGTATAAATAATATAAGCTTTTGACTTCTCCCGCCATCTTTTCTTCTTCTATTAGCCTCAGCTGGAGTCGAAGCAGGAGCAGGAACAGGTTGAACAGTTTATCCCCCCTTA…
	EU398829	-----------------------------------------------------CCTATATTTGATCTTTGGTGCATGAGCTGGAATAGTAGGGACGGCTTTAAGTTTACTTATCCGAGCTGAATTAAGCCAGCCTGGATCTCTCTTAGGCGATGACCAAATCTATAATGTTATTGTAACTGCCCATGCTTTTGTAATAATCTTTTTTATAGTTATACCTGTAATGATTGGAGGGTTTGGCAATTGACTTGTTCCATTAATAATCGGTGCCCCCGATATAGCCTTCCCACGAATAAATAACATAAGCTTTTGACTTCTTCCACCCTCATTTCTTTTGCTCCTGGCTTCAGCTGGAGTTGAAGCAGGGGCTGGAACTGGCTGAACAGTTTACCCCCCTTTA…
	MT455256	-----------------------------------------------------CCTATACTTAATCTTTGGTGCATGGGCAGGAATAGTAGGAACAGCCCTAAGCCTTCTAATTCGAGCTGAACTAGGACAACCCGGATCACTCCTAGGAGATGATCAGATTTATAATGTTATTGTAACCGCCCATGCATTTGTAATAATTTTCTTCATGGTCATACCTGTAATAATTGGTGGGTTCGGGAACTGACTAGTGCCCTTAATAATTGGTGCACCAGACATGGCCTTCCCCCGAATAAACAATATAAGCTTTTGACTTCTTCCCCCCTCTTTTCTTTTACTCCTAGCTTCAGCCGGAGTCGAAGCTGGAGCCGGCACCGGTTGGACAGTGTATCCTCCTTTA…
	EU398990	-----------------------------------------------------CCTTTATTTAATCTTTGGTGCATGAGCAGGAATAGTGGGAACAGCCTTAAGCCTTTTAATTCGAGCTGAACTGGGACAACCTGGATCACTTTTAGGAGATGACCAAATCTATAATGTAATTGTAACCGCCCATGCATTTGTAATAATCTTCTTCATGGTTATACCAGTAATAATCGGTGGATTTGGTAACTGACTAGTACCATTAATAATTGGTGCACCTGACATGGCCTTTCCACGAATAAATAATATAAGCTTCTGACTTCTCCCTCCTTCTTTTCTCCTACTCTTAGCTTCAGCTGGAGTTGAAGCCGGAGCCGGCACTGGCTGAACAGTATATCCCCCCTTA…
	EU398906	-----------------------------------------------------CCTGTATTTAATCTTTGGTGCATGAGCAGGAATAGTGGGAACAGCCCTAAGCCTACTAATTCGAGCTGAACTAGGGCAGCCTGGGTCTCTCCTAGGAGATGATCACATCTATAATGTTATTGTTACCGCCCATGCATTTGTAATAATTTTCTTCATAGTAATACCCGTAATAATTGGTGGCTTTGGAAATTGACTAGTACCATTAATAATTGGTGCACCAGATATAGCCTTCCCACGAATAAACAACATAAGCTTTTGACTTCTTCCCCCCTCTTTCCTTTTACTCCTAGCTTCAGCCGGAGTTGAAGCTGGGGCCGGTACTGGCTGAACAGTTTATCCACCCTTA…
	KJ146023	---------------------------TCAACCAACCACAAAGACATTGGCACCCTATATTTAATCTTTGGTGCATGAGCAGGAATAGTGGGGACGGCCCTAAGCCTCTTAATTCGAGCCGAATTAGGACAGCCAGGATCACTTCTAGGAGATGATCAAATCTATAATGTTATTGTAACCGCCCATGCATTCGTAATAATCTTCTTTATAGTTATACCCGTAATAATTGGCGGATTTGGAAACTGACTAGTGCCATTAATAATTGGTGCACCAGACATAGCTTTTCCACGAATAAATAATATAAGCTTTTGACTCCTTCCCCCCTCTTTTCTTTTACTTCTAGCTTCAGCTGGAGTTGAAGCCGGAGCCGGTACTGGTTGAACAGTTTATCCTCCATTA…
	KF899557	-----------------------------------------------------CCTTTACCTGATTTTTGGTGCATGAGCAGGTATAGTTGGAACAGCCCTAAGTCTCCTAATTCGAGCTGAATTAGGACAACCCGGATCACTTCTAGGAGATGATCAAGTCTATAATGTTATTGTAACCGCCCATGCATTTGTAATAATCTTCTTCATGGTTATACCCGTAATAATTGGTGGATTTGGAAATTGACTAGTGCCCTTAATAATTGGTGCACCAGATATAGCTTTCCCGCGAATAAATAACATAAGCTTTTGACTACTTCCCCCTTCTTTTCTTTTACTTCTGGCCTCAGCTGGAGTTGAAGCCGGAGCTGGCACTGGTTGAACAGTTTATCCTCCCTTA…
	MT410939	---GTGGCAATTAATCGTTGACTATTTTCTACAAACCACAAAGATATCGGCACCCTTTATTTAATCTTTGGTGCATGAGCAGGAATAGTGGGAACAGCCCTAAGCCTTCTAATTCGAGCTGAATTAGGACAACCCGGATCACTTCTAGGAGATGATCAAGTCTATAATGTTATTGTAACCGCCCATGCATTTGTAATAATCTTCTTCATGGTTATACCCGTAATAATTGGTGGATTTGGAAATTGACTAGTGCCCTTAATAATTGGTGCACCAGATATAGCTTTCCCGCGAATAAATAACATAAGCTTTTGACTACTTCCCCCTTCTTTTCTTTTACTTCTGGCCTCAGCTGGAGTTGAAGCCGGAGCTGGCACTGGTTGAACAGTTTATCCTCCCTTA…
	EU398905	-----------------------------------------------------CCTTTATTTGATCTTTGGTGCATGAGCAGGAATAGTGGGAACAGCCCTAAGTCTTCTAATTCGAGCTGAATTGGGACAACCTGGGTCTCTTCTAGGAGATGATCAGATTTATAATGTCATTGTGACCGCCCACGCATTTGTAATAATTTTCTTCATGGTTATACCCGTAATAATCGGGGGGTTTGGAAACTGATTAGTACCATTAATAATTGGTGCACCAGATATGGCCTTTCCACGAATAAATAATATAAGCTTTTGATTACTCCCTCCTTCATTTCTTTTACTTTTAGCTTCAGCCGGAGTTGAAGCCGGAGCCGGTACTGGTTGAACAGTTTATCCTCCTTTA…
	FJ519293	-----------------------------------------------------CCTGTATTTAATCTTTGGTGCATGAGCAGGAATAGTAGGGACAGCCCTAAGCCTCCTAATTCGAGCCGAATTAGGCCAACCCGGATCACTTCTTGGTGATGATCAAATTTATAATGTTATTGTGACAGCTCATGCATTTGTAATAATCTTCTTCATGGTTATACCCGTAATAATTGGGGGTTTTGGGAACTGATTAGTACCATTAATAATTGGTGCGCCAGACATAGCCTTCCCACGAATAAATAATATAAGCTTTTGACTCCTCCCTCCTTCTTTTCTCTTACTCCTGGCCTCAGCCGGAGTTGAAGCTGGAGCCGGAACTGGCTGAACAGTATACCCTCCCCTA…
	KM096985	---GTGGCAATTAATCGTTGACTATTTTCTACAAACCATAAAGACATCGGCACCCTGTATTTAATCTTTGGTGCATGAGCAGGAATAGTAGGGACAGCCCTAAGCCTCCTAATTCGAGCCGAATTAGGCCAACCCGGATCACTTCTTGGTGATGATCAAATTTATAATGTTATTGTGACAGCTCATGCATTTGTAATAATCTTCTTCATGGTTATACCCGTAATAATTGGGGGTTTTGGGAACTGATTAGTACCATTAATAATTGGTGCGCCAGACATAGCCTTCCCACGAATAAATAATATAAGCTTTTGACTCCTCCCTCCTTCTTTTCTCTTACTCCTGGCCTCAGCCGGAGTTGAAGCTGGAGCCGGAACTGGCTGAACAGTATACCCTCCCCTA…
	DQ108328	-----------------------------------------------------CCTTTATTTAATTTTTGGTGCATGAGCAGGAATAGTGGGAACAGCCCTAAGCCTTTTAATCCGTGCCGAGCTGGGTCAACCAGGTTCCCTCCTCGGAGATGACCAGATTTATAATGTTATTGTGACCGCCCATGCCTTCGTAATAATCTTCTTCATGGTAATGCCCATCATAATTGGGGGTTTTGGGAATTGACTAATCCCATTAATAATTGGTGCCCCGGACATAGCCTTCCCCCGAATAAATAACATAAGCTTCTGACTCCTTCCCCCTTCCTTTTTACTACTCCTAGCTTCAGCCGGAGTTGAAGCAGGAGCCGGCACTGGTTGAACAGTCTACCCTCCCCTG…
	MZ923832	---GTGGCAGTTAATCGATGACTATTTTCTACAAACCACAAAGACATTGGCACCTTGTATTTAATCTTTGGTGCATGAGCAGGAATGGTAGGGACAGCCCTAAGCCTTTTAATTCGTGCCGAACTGGGTCAGCCTGGTTCCCTCCTAGGGGATGATCAGATTTATAATGTTATTGTAACCGCCCATGCATTTGTAATAATTTTCTTTATGGTCATGCCCGTAATAATTGGAGGCTTTGGAAATTGACTAGTACCTTTAATGATCGGAGCACCAGACATAGCCTTCCCCCGAATAAATAACATAAGTTTCTGGCTCCTACCCCCTTCTTTCCTTCTACTCTTGGCCTCAGCCGGAGTTGAGTCAGGAGCCGGCACTGGCTGAACAGTCTACCCTCCCCTA…
	KJ146034	----------------------GCCAGTCAACCAACCACAAAGACATTGGCACCTTGTATTTAATCTTTGGTGCATGAGCAGGAATGGTAGGGACAGCCCTAAGCCTTTTAATTCGTGCCGAACTGGGTCAGCCTGGTTCCCTCCTAGGGGATGATCAGATTTATAATGTTATTGTAACCGCCCATGCATTTGTAATAATTTTCTTTATGGTCATGCCCGTAATAATTGGAGGCTTTGGAAATTGACTAGTACCTTTAATGATCGGAGCACCAGACATAGCCTTCCCCCGAATAAATAACATAAGTTTCTGGCTCCTACCCCCTTCTTTCCTTCTACTCTTGGCCTCAGCCGGAGTTGAGTCAGGAGCCGGCACTGGCTGAACAGTCTACCCTCCCCTA…
	EU398899	-----------------------------------------------------CCTGTATTTAATCTTTGGTGCATGAGCAGGGATAGTGGGAACAGCCCTAAGCCTTCTAATTCGCGCCGAACTGGGTCAGCCAGGTTCTCTTCTAGGGGACGATCAGATTTATAATGTTATTGTAACCGCCCATGCATTTGTAATGATTTTCTTCATGGTAATGCCCGTGATAATTGGGGGCTTTGGGAACTGACTGGTGCCTTTAATGATCGGTGCACCCGATATGGCCTTCCCCCGAATAAACAACATGAGCTTCTGACTCCTCCCCCCTTCTTTTCTCTTACTGCTAGCCTCAGCCGGGGTTGAATCAGGGGCTGGAACTGGCTGGACAGTTTACCCTCCCCTA…
	MT410902	---GTGGCAATTAATCGATGACTATTTTCTACAAACCACAAAGATATCGGCACCCTCTATTTAATCTTTGGTGCATGGGCAGGAATAGTGGGAACAGCCCTAAGCCTTTTAATTCGCGCTGAGCTGGGTCAGCCTGGTTCCCTCCTAGGCGATGATCAGATTTATAATGTTATTGTAACCGCCCATGCATTTGTAATGATTTTCTTTATAGTAATGCCTGTGATAATTGGGGGCTTTGGAAACTGACTAGTACCATTAATAATTGGTGCACCAGATATGGCCTTCCCTCGAATAAATAACATAAGTTTCTGACTCCTCCCTCCTTCTTTTCTCCTACTCCTAGCTTCGGCCGGAGTCGAAGCAGGGGCTGGCACTGGCTGAACGGTTTACCCTCCCCTA…
	KJ146039	------------------------------------------------GGCACCCTGTATTTAATCTTTGGTGCATGAGCAGGAATAGTGGGAACAGCCCTAAGCCTTTTAATTCGCGCTGAGCTGGGTCAACCTGGTTCCCTCCTAGGCGACGATCAGATTTATAATGTTATTGTAACCGCCCATGCATTTGTAATGATTTTCTTTATAGTAATGCCTGTAATAATTGGGGGCTTTGGAAACTGACTAGTACCATTAATAATTGGCGCACCAGATATGGCCTTCCCTCGAATAAATAACATAAGTTTCTGACTCCTCCCTCCTTCTTTTCTCCTACTCCTAGCTTCGGCCGGAGTCGAAGCAGGGGCTGGTACTGGCTGAACGGTTTACCCTCCCCTA…
	GU804903	-----------------------------------------------------CCTATATTTAATTTTTGGTGCATGAGCAGGGATAGTTGGGTTAGCTTTAAGTTTATTAATTCGAGCTGAGCTCGGCCAACCGGGCTCTCTTTTGGGTGATGATCAGATTTATAATGTGATTGTAACAGCACATGCTTTCGTAATAATCTTTTTCATAGTTATACCTGTAATAATTGGAGGCTTTGGAAATTGACTAATTCCCCTAATAATTGGTGCACCTGATATAGCCTTCCCTCGAATAAACAATATAAGCTTTTGGCTACTACCTCCTTCATTTTTACTTCTACTGGCCTCTGCAGGAGTAGAAGCAGGAGCTGGGACTGGCTGGACAGTTTACCCACCATTA…
	HM180844	--------------------------TTCGACTAATCATAAAGATATCGGCACCCTATATTTAATCTTTGGTGCATGAGCAGGCATAGTTGGGACAGCTTTAAGTCTTCTTATCCGAGCTGAACTCGGGCAACCAGGTTCACTCTTGGGTGATGATCAGATTTATAATGTAATCGTAACAGCCCATGCCTTTGTAATAATTTTCTTTATAGTTATGCCAGTAATAATCGGTGGGTTTGGAAACTGATTAGTACCATTAATGATTGGTGCACCAGATATAGCTTTTCCTCGTATAAATAATATAAGCTTTTGACTACTTCCTCCTTCCTTCCTTCTTCTACTGGCTTCAGCTGGAGTAGAAGCTGGTGCAGGGACTGGATGAACAGTTTACCCCCCATTA…
	EU398675	-----------------------------------------------------CCTATATTTAATCTTTGGTGCATGAGCAGGCATAGTTGGGACAGCTTTAAGCCTTCTAATCCGAGCTGAGCTCGGACAACCGGGTTCACTCTTGGGTGATGATCAGATTTATAATGTAATTGTAACTGCCCACGCCTTTGTAATAATCTTTTTCATGGTTATACCAGTAATAATTGGGGGATTTGGAAACTGACTAGTACCCTTAATGATCGGCGCACCAGATATAGCCTTCCCTCGGATAAATAACATGAGCTTTTGATTACTTCCACCATCCTTTCTTCTCCTACTAGCTTCAGCTGGAGTGGAAGCGGGGGCGGGAACGGGATGAACAGTCTATCCCCCCCTA…
	HQ603883	---------------------------------------------------------------------------------------GTCGGAACTACCCTAAGCCTCCTAATTCGAGCTGAGATAGGTCAGCCGGGTTCACTTTTAGGGGATGATCAGATTTATAATGTAATCGTAACTGCCCATGCTTTCGTAATAATCTTCTTTATAGTTATGCCAGTAATAATTGGCGGATTTGGGAATTGACTAGTACCCCTAATGATTGGAGCACCAGATATAGCCTTCCCTCGAATAAATAACATAAGCTTCTGACTCCTTCCACCCTCCTTTCTCCTCCTATTAGCTTCAGCAGGGGTAGAAGCTGGGGCAGGGACTGGATGAACAGTCTACCCCCCATTA…
	KF489708	-----------------------------------------------------CCTATATTTAATTTTCGGTGCATGAGCAGGCATAGTCGGGACAGCTTTAAGCCTCCTTATTCGAGCTGAACTAGGTCAGCCAGGTTCACTCTTAGGGGACGATCAGATTTATAATGTAATCGTAACTGCCCACGCCTTCGTAATAATTTTTTTTATGGTCATACCAGTAATAATTGGTGGGTTTGGTAACTGACTAGTACCCCTAATGATTGGGGCACCAGACATAGCTTTTCCACGAATAAATAACATAAGCTTTTGACTCCTTCCACCTTCCTTCCTTCTCCTATTAGCCTCAGCAGGGGTAGAAGCTGGAGCAGGAACTGGATGAACAGTCTACCCACCCTTA…
	EU074581	-----------------------------------------------------CCTTTACTTGATTTTTGGTGCATGAGCAGGAATAGTGGGAACTGCTTTAAGTCTCCTTATTCGAGCAGAACTGGGCCAACCTGGTTCACTTTTAGGTGATGATCAAATCTATAATGTGATCGTAACCGCCCATGCTTTAGTAATAATTTTTTTTATAGTTATACCAGTAATAATCGGAGGTTTTGGAAACTGACTGGTGCCCCTAATAATTGGTGCACCAGATATAGCCTTTCCTCGAATAAATAACATAAGTTTTTGACTCCTTCCACCATCATTTCTTTTACTATTAGCTTCTGCAGGGGTTGAAGCCGGAGCTGGCACCGGCTGAACAGTTTACCCCCCCTTA…
	JF493616	-----------------------------------------------------CCTTTACTTAATTTTCGGTGCATGAGCAGGAATGGTGGGGATAGCTTTAAGTTTGCTTATTCGAGCAGAACTTGGCCAACCAGGCTCACTCTTAGGAGATGATCAGATTTATAATGTGATCGTAACAGCCCATGCTTTCGTAATAATTTTTTTTATGGTAATGCCTGTTATAATCGGGGGGTTTGGTAATTGACTTATTCCACTAATAATTGGTGCCCCAGATATAGCCTTCCCTCGAATAAATAATATAAGTTTCTGACTTCTTCCTCCCTCTTTCTTACTTTTACTAGCTTCCGCAGGGGTAGAGGCCGGGGCTGGAACAGGATGAACTGTTTACCCACCGTTA…
	GU805047	-----------------------------------------------------CCTCTACTTGATTTTTGGTGCATGAGCAGGAATAGTGGGAATAGCCCTAAGCTTGTTAATTCGAGCAGAACTCGGTCAGCCCGGTTCACTTTTGGGTGATGATCAGATTTATAATGTAATCGTAACAGCCCATGCCTTCGTAATAATTTTTTTCATGGTTATACCAGTGATAATCGGGGGGTTCGGTAATTGACTTGTTCCATTAATAATTGGCGCACCAGATATGGCCTTCCCTCGAATAAATAACATAAGCTTCTGACTTCTTCCTCCTTCTTTCTTACTTCTCCTAGCCTCCGCAGGGGTTGAAGCTGGGGCTGGAACAGGATGAACCGTTTACCCGCCTTTA…
	KF899712	-----------------------------------------------------CCTCTACTTGATTTTTGGTGCATGAGCAGGAATAGTGGGAATAGCTCTAAGCTTGTTAATTCGAGCGGAGCTCGGACAACCCGGTTCACTTTTGGGAGATGATCAGATTTATAATGTGATCGTAACAGCCCATGCCTTCGTAATAATTTTTTTCATGGTTATGCCTGTAATAATCGGAGGTTTTGGTAATTGACTTGTCCCATTAATGATTGGTGCACCAGACATAGCCTTTCCTCGAATAAATAATATAAGTTTCTGACTTCTTCCACCTTCTTTCTTACTCCTCCTAGCTTCCGCAGGAGTTGAAGCAGGAGCCGGAACAGGATGAACAGTTTATCCACCATTA…
	HQ589295	----------------------TTTTTTGTCTAATCATAAAAGATATCGGCACCCTTTTTTTAATTTTTGGTGCATAAGCAGGTATAGTTGGAACAGCCCTAAGTTTACTAATTCGAGCCGAAATTGGTCAACCTGGGTTTCTTTTAGGAGGTGATCAGATTTATAAAGTGATGGTAACAGCCCACGCTTTTGTAATAATCTTTTTTATGGTTATACCAATTATAATTGGCGGTTTTGGAAATTGAATAGTTTCCTTAATAATAGGTGCACCAGATATAGCCTTCCCACGAATAAATAATATGAGGTTTTGACTCCTTCCACCATCATTCCTTTTTTTTTTAGCTTCCGCTGGGGTAGAAGAAGGAGCAGGTAATGGTTGAACAGTTTATTCTCCATTA…
	KF899421	-------------------------------------------------------------------TTGGTGCATGAGCAGGAATAGTTGGGACAGGCCTAAGTCTTCTTATTCGAGCTGAGCTGGGTCAACCAGGTTCACTTTTAGGAGATGACCAGATTTACAATGTAATTGTTACTGCCCACGCTTTTGTAATAATCTTTTTCATGGTAATACCAGTAATAATTGGCGGATTCGGAAATTGATTAATCCCCTTAATAATTGGTGCGCCTGATATAGCATTTCCTCGGATAAATAATATGAGCTTCTGACTCCTTCCCCCTTCCTTCCTTTTGCTCCTAGCTTCAGCCGGAGTAGAGGCAGGGGCAGGAACCGGCTGAACGGTATACCCGCCCTTG…
	HQ603886	------------------------------------------------------------------------------------------GGGACAACTTTAAGTCTACTAATTCGCGCTGAACTAGGTCGGACTGGATCTCTTTTAGGAGATGATCAGATTTATAATGTGATCGTAACCGCCCATGCATTTGTAATAATCTTTTTTATGGTTATACCAGTAATGATTGGTGGCTTTGGAAATTGACTTGTTCCTTTAATAATTGGTGCACCAGATATAGCATTTCCTCGAATAAATAACATGAGTTTCTGGCTTCTCCCTCCTTCGTACTTACTTCTGCTGGCCTCCGCAGGAGTAGAAGCTGGGGCAGGAACCGGATGAACTGTTTATCCACCTTTA…
	KF899717	-----------------------------------------------------CCTTTACCTAATTTTTGGTGCATGAGCAGGGATAGTTGGGATGGCCCTAAGTTTATTGATCCGTGCTGAGCTAGGTCAGCCTGGGTCACTTTTGGGGGACGATCAGATTTACAATGTGATCGTCACTGCCCATGCCTTTGTAATAATTTTTTTTATGGTTATACCAGTAATAATTGGGGGCTTTGGAAACTGACTTGTTCCTTTAATAATTGGTGCGCCAGACATGGCGTTTCCGCGCATAAATAATATAAGCTTCTGACTCCTTCCCCCCTCGTTTTTATTACTCTTGGCTTCTGCAGGAGTTGAAGCAGGGGCAGGAACCGGATGAACCGTTTATCCCCCATTG…
	JQ353982	------------------------------------------GATATTGGCACCCTTTACCTAATTTTCGGTGCATGAGCAGGAATAGTTGGAATGGGCTTAAGTTTATTAATTCGTGCTGAACTCGGTCAACCTGGGTCTCTTCTAGGAGATGATCAGATTTATAATGTGATCGTCACCGCCCATGCCTTTGTAATAATCTTTTTTATGGTTATACCAGTAATAATTGGTGGCTTTGGAAATTGACTTGTTCCGTTAATAATTGGTGCGCCCGACATAGCATTCCCGCGTATAAATAATATAAGCTTCTGACTCCTTCCCCCCTCTTTCTTACTTCTCTTAGCTTCTGCAGGCGTTGAAGCAGGAGCAGGAACTGGGTGAACTGTTTATCCCCCCTTA…
	GU130672	------------------------------------------------------CTTTACCTAATTTTTGGTGCATGAGCAGGCATAGTCGGAATGGCCTTAAGCCTACTAATTCGAGCAGAATTAGGCCAGCCTGGGTCCCTTTTAGGGGATGACCAGATCTATAATGTAGTCGTAACCGCCCATGCCTTCGTGATAATCTTTTTTATGGTTATACCCGTTATAATTGGTGGTTTTGGAAACTGACTCGTCCCTTTAATAATTGGTGCACCAGACATAGCATTCCCTCGAATAAATAATATAAGTTTTTGACTTCTGCCGCCCTCTTTCTTATTACTCCTGGCTTCTGCAGGAGTAGAAGCAGGGGCCGGAACAGGGTGAACGGTCTACCCGCCTTTA…
	EU398549	-----------------------------------------------------CCTTTACTTAATTTTTGGTGCATGGGCAGGCATAGTCGGAATAGCCTTGAGTTTATTAATCCGGGCAGAATTGGGCCAGCCTGGGTCCCTCTTAGGGGATGACCAGATCTACAATGTAGTCGTAACAGCCCATGCCTTCGTAATAATCTTTTTTATAGTTATGCCGGTAATAATTGGGGGTTTTGGAAACTGGCTCGTCCCTTTAATAATTGGTGCACCAGATATAGCATTTCCACGAATAAATAATATAAGTTTTTGACTTCTTCCGCCCTCTTTCTTACTCCTCCTAGCCTCCGCAGGAGTAGAGGCAGGGGCAGGAACAGGATGAACAGTTTACCCTCCTTTA…
	KF899701	-----------------------------------------------------CCTCTACCTGATTTTTGGTGCATGAGCAGGAATAGTTGGACTAGCCCTCAGCTTACTAATTCGCGCCGAACTAGGTCAGCCTGGGTCCCTTTTAGGTGATGATCAGATTTATAATGTGATCGTAACCGCCCATGCCTTTGTAATAATCTTTTTTATAGTCATACCAGTAATGATTGGGGGCTTTGGCAACTGACTTGTTCCTTTAATAATTGGTGCACCAGACATGGCCTTCCCTCGAATAAATAACATAAGCTTCTGACTTCTCCCCCCCTCTTTCCTACTTCTTCTAGCTTCGGCCGGGGTTGAAGCCGGAGCAGGAACCGGCTGGACTGTTTACCCGCCCCTA…
	MW339367	---------------------------------------------------ACCCTATACTTAATTTTTGGTGCATGAGCAGGCATGGTTGGAATAGCCTTAAGTTTATTAATCCGTGCGGAGCTGGGTCAACCCGGATCACTCTTAGGCGATGACCAGATTTATAATGTAGTCGTAACTGCCCATGCTTTTGTAATAATCTTTTTTATGGTTATACCAGTAATAATTGGCGGCTTTGGAAATTGACTCGTCCCTTTAATAATTGGTGCACCAGACATAGCATTCCCACGAATAAATAATATAAGTTTTTGACTTCTTCCTCCTTCTTTTTTACTTCTCCTGGCTTCCGCGGGGGTAGAGGCAGGGGCTGGAACAGGATGAACAGTTTACCCGCCTTTA…
	HM902608	-----------------------------------------------------CCTTTACTTAATTTTTGGTGCATGAGCAGGAATAGTTGGATTAGCCTTTAAGTTACTAATTCGCGCTGAGCTTGGTCAGCCTGGATCCCTCTTAGGGGATGATCAGATTTACAATGTGGTCGTAACTGCCCATGCCTTTGTAATAATCTTTTTTATGGTAATACCAGTCATAATTGGCGGCTTTGGAAACTGACTTGTTCCTTTAATAATTGGTGCACCAGACATAGCCTTCCCCCGAATAAATAATATAAGCTTTTGACTTCTTCCTCCTTCTTTTTTACTTCTTTTAGCTTCCGCAGGAGTAGAGGCTGGTGCAGGAACGGGATGAACTGTTTATCCCCCATTA…
	JQ354261	------------------------------------------GATATTGGCACCCTCTACATAATTTTTGGTGCATGAGCAGGAATAGTTGGAATAGCTTTAAGTCTATTAATTCGCGCTGAACTGGGTCAGCCTGGGTCTCTTTTAGGGGATGATCAGATTTATAATGTGATCGTAACCGCCCATGCCTTTGTAATAATCTTCTTTATGGTTATACCAGTAATAATTGGCGGCTTTGGAAACTGACTTGTCCCTTTAATAATTGGGGCACCAGACATAGCCTTCCCGCGAATAAATAATATAGGCTTCTGACTTCTTCCCCCCTCTTTCTTACTTCTCTTGGCTTCCGCAGGAGTAGAGGCAGGAGCAGGGACCGGATGAACTGTTTACCCGCCTTTG…
	KU737820	-----------------------------------------------------CCTTTACTTGATTTTTGGTGCATGAGCAGGAATAGTTGGAACAGCTTTAAGTTTACTAATTCGCGCTGAATTAGGTCAGCCTGGGTCCCTTTTAGGAGATGATCAGATTTACAATGTGCTTGTAACCGCCCATGCCTTTGTAATAATCTTTTTTATAGTTATACCAATCATAATTGGTGGCTTTGGAAACTGACTTGTTCCTTTAATAATTGGTGCACCAGACATAGCCTTTCCCCGAATAAATAATATGGGCTTCTGACTCCTCCCCCCTTCTTTCTTACTTCTCTTAGCTTCCGCAGGAGTAGAAGCTGGGGCGGGAACCGGATGAACTGTTTATCCTCCTTTA…
	MK422121	---------------------------------------------------------------------------------------------ACAGCTTTAAGCCTTCTTATTCGAGCTGAACTGGGTCAGCCTGGTTCTCTTTTAGGGGATGATCAGATTTATAATGTGATTGTTACCGCCCATGCTTTTGTAATAATCTTTTTTATGGTTATACCAGTAATAATTGGTGGTTTTGGTAATTGATTGGTGCCTTTAATAATTGGTGCCCCCGATATAGCCTTCCCTCGAGTAAATAATATGAGCTTCTGACTTCTTCCCCCGTCCTTTCTTCTCCTTCTGGCTTCTGCTGGAGTTGAAGCCGGGGCTGGGACCGGCTGAACAGTATATCCGCCTTTA…
	MH311285	-----------------------------------------------------CCTGTACCTAATATTTGGTGCTTGAGCAGGTATAGTTGGGACAGCCCTAAGTCTCGTGATTCGAGCTGAACTAGGTCAACCTGGATCTCTATTAGGAGATGATCAGATTTATAATGTGATATTAAATGCCCACGCTTTTGTAATAATTTTTTTTATAGTTATACCAATTATAATTGGTGGTTTTGGAAATTGACTTGTTCCTTTAATAATTGGTGCCCCAGATATAGCCTTTCCACGAATAAATAATATAAGCTTTTGACTCCTTCCACCATCATTTTTTCTTGTCCTAGGTTCTTCTGGAGTAGAAGCTGGGGCAGGAACTGGTTGAACAGTTTATCCCCCATTA…
	EU148299	-----------------------------------------------------CCTCTACCTTATTTTTGGTGCATGAGCAGGAATAGTTGGAACAGCTCTAAGTCTTCTTATTCGAGCTGAACTAGGTCAGCCTGGTTCTCTTTTAGGAGATGATCAGATTTATAATGTAATCGTAACCGCTCATGCTTTTGTAATAATCTTTTTTATGGTAATACCAGTAATGATTGGTGGCTTTGGAAATTGACTAGTTCCATTAATAATTGGTGCACCAGACATAGCCTTTCCTCGAATAAATAATATAAGCTTCTGACTTCTCCCCCCATCCTTCCTTCTTCTTCTGGCTTCAGCCGGAGTTGAAGCTGGAGCAGGGACCGGCTGAACAGTTTATCCTCCACTA…
	EU398824	-----------------------------------------------------CCTTTATCTGATTTTTGGTGCATGAGCAGGAATAGTTGGAACAGCCCTGAGTCTTTTAATTCGAGCTGAATTAGGGCAACCAGGTTCTCTCTTAGGTGATGATCAGATCTATAATGTAATTGTAACCGCCCATGCTTTTGTAATAATCTTTTTTATGGTTATACCAATTATAATTGGTGGCTTCGGAAACTGACTAGTTCCTCTAATAATTGGAGCCCCAGATATAGCTTTTCCACGAATAAATAATATAAGTTTCTGACTTCTTCCTCCTTCCTTTCTTCTTCTCCTTGCTTCTGCTGGAGTAGAAGCTGGAGCAGGCACTGGTTGAACAGTTTACCCTCCCTTG…
	EF609372	-----------------------------------------------------CCTTTATTTAATTTTTGGTGCATGAGCAGGAATAGTTGGGACAGCTTTAAGTCTTCTAATCCGAGCTGAACTAGGACAACCAGGATCCCTCCTAGGAGATGATCAAATTTATAATGTAATTGTAACCGCCCATGCTTTCGTAATAATCTTCTTTATAGTAATACCAGTCATAATTGGTGGTTTTGGAAACTGGCTAATTCCATTAATAATTGGTGCACCTGATATAGCCTTCCCACGAATAAATAACATAAGCTTCTGACTTCTCCCACCATCATTTCTCCTTCTCCTCGCCTCCGCCGGGGTTGAAGCCGGAGCAGGTACTGGCTGAACAGTTTACCCCCCATTA…
	MN602076	---GTGGCAATTAACCGCTGACTATTTTCTACTAATCACAAAGATATTGGTACCCTCTACTTGATTTTTGGTGCCTGAGCAGGCATAGTTGGAACAGCCCTAAGTCTTCTTATTCGAGCTGAACTCGGACAACCTGGGTCTCTTCTGGGCGATGATCAGATTTATAATGTAATTGTAACTGCCCATGCTTTTGTAATAATCTTTTTTATAGTTATACCAATCATAATTGGTGGTTTCGGAAACTGACTAGTTCCACTAATGATTGGTGCACCAGATATAGCCTTTCCACGAATAAATAATATGAGCTTTTGACTCCTTCCACCTTCATTTATTCTTCTCTTAGCCTCCGCCGGAGTAGAAGCTGGAGCAGGTACTGGTTGAACGGTTTATCCCCCATTA…
	KF899694	--------------------------------------------------CACCCTCTACTTGATTTTTGGTGCCTGGGCAGGCATAGTTGGAACAGCCCTAAGTCTTCTTATCCGAGCTGAACTCGGACAACCTGGATCTCTTCTGGGTGATGATCAGATTTATAATGTAATTGTAACTGCCCATGCTTTTGTAATAATCTTTTTTATAGTTATACCAATCATAATTGGTGGTTTCGGAAACTGACTAGTTCCCCTAATGATTGGTGCACCAGATATAGCCTTTCCACGAATAAATAATATGAGCTTTTGACTCCTTCCACCTTCATTTCTTCTTCTCTTAGCCTCCGCCGGAGTAGAAGCTGGAGCAGGTACTGGTTGAACGGTTTACCCCCCATTA…
	KF899730	----------------------------------------------------CCCTTTACCTAATTTTTGGTGCATGAGCTGGCATAATTGGAACAGCCCTAAGCCTTCTAATTCGAGCCGAACTAGGACAACCAGGATCACTCTTAGGAGATGATCAGATTTATAATGTGATCGTAACTGCCCATGCTTTTGTAATAATCTTTTTTATAGTTATACCAATCATAATCGGCGGTTTCGGAAATTGACTAGTCCCCTTAATAATTGGCTCACCAGACATGGCTTTTCCACGAATAAACAACATAAGCTTTTGACTTCTCCCACCATCATTTCTTCTCCTTCTCGCTTCTGCCGGAGTAGAAGCCGGAGCGGGCACCGGTTGAACAGTTTATCCACCCCTG…
	KC290953	---------------------CGCCAGTCGACTAATCATAAAGATATCGGCACCCTTTACTTGATTTTTGGTGCATGAGCAGGCATAGTTGGGACAGCTCTAAGCCTTCTAATTCGAGCCGAACTTGGGCAGCCAGGTTCACTCTTAGGTGATGATCAGATTTATAATGTGATCGTAACCGCCCATGCTTTTGTAATAATCTTCTTTATGGTTATACCAATCATGATCGGAGGCTTTGGGAATTGACTGGTCCCCTTGATAATTGGTGCTCCAGATATAGCTTTCCCACGTATGAATAACATAAGCTTCTGACTCCTCCCACCATCATTTCTCCTTCTCCTTGCTTCTGCAGGAGTGGAAGCCGGTGCAGGCACCGGCTGAACAGTATATCCACCACTA…
	KP177312	----------------------------------------------------CCTTCTTCCTAATTTTTGGTGCCTGAGCAGGTATAGTTGGAACAGCCCTAAGTCTTTTAATTCGAGCTGAACTCGGGCAACCAGGATCCCTCTTAGGAGATGATCAGATTTACAATGTAATTGTAACCGCCCACGCCTTCGTAATAATCTTTTTTATGGTAATGCCAATCATAATTGGTGGTTTTGGGAATTGACTAGTTCCTTTAATAATTGGTGCACCAGATATAGCTTTCCCACGAATAAATAACATAAGCTTCTGACTTCTTCCACCATCATTTCTTCTTCTCCTAGCTTCTGCTGGAGTAGAAGCTGGAGCAGGCACTGGCTGAACAGTCTATCCTCCATTA…
	KJ146028	------------------------------------------------------CTCTACCTGATTTTTGGTGCATGAGCAGGAATAGTTGGAACAGCTTTAAGCCTTCTAATTCGAGCCGAACTGGGACAGCCAGGATCTCTTTTAGGAGATGACCAGATTTATAATGTGATCGTAACCGCCCATGCTTTTGTAATAATCTTTTTTATGGTTATACCAATCATGATTGGTGGCTTTGGAAATTGACTAGTTCCATTAATAATTGGTGCGCCTGATATAGCCTTCCCACGGATAAATAACATAAGCTTCTGACTTCTTCCACCATCATTCCTTCTTCTCCTAGCTTCTGCCGGAGTAGAAGCTGGAGCAGGCACTGGTTGAACAGTATATCCTCCACTA…
	OQ612633	---GTGGCAATTAATCGTTGACTATTTTCTACCAACCACAAAGATATTGGCACCCTCTATCTGATTTTTGGTGCATGAGCAGGCATAGTTGGAACAGCCCTGAGTCTTCTAATTCGGGCTGAACTGGGACAACCAGGATCACTTTTAGGTGATGATCAGATTTACAATGTGATCGTAACCGCCCATGCTTTCGTAATAATCTTTTTTATGGTAATACCCATCATAATTGGCGGCTTTGGGAATTGGCTGGTTCCATTAATAATTGGTGCACCAGATATGGCTTTCCCACGAATGAATAACATAAGCTTCTGACTTCTTCCACCATCATTTCTTCTCCTCCTCGCTTCAGCCGGAGTAGAAGCTGGAGCAGGTACAGGTTGAACAGTTTACCCTCCACTA…
	ON075076	---GTGGCAATTAATCGTTGACTATTTTCTACCAACCACAAAGATATCGGCACCCTTTACTTAATTTTTGGTGCATGAGCAGGCATAGTTGGAACAGCCCTAAGCCTTCTAATTCGAGCCGAACTGGGACAGCCAGGATCACTTTTAGGTGATGATCAGATTTACAATGTGATCGTGACCGCCCATGCTTTCGTAATAATCTTCTTTATGGTTATACCAATCATGATTGGTGGTTTTGGAAATTGACTGGTCCCCTTAATAATTGGTGCACCAGATATGGCTTTTCCACGAATAAATAACATAAGCTTCTGACTACTTCCACCATCATTTCTTCTCCTCCTCGCTTCTGCAGGAGTTGAAGCGGGAGCGGGTACTGGTTGAACAGTTTACCCACCACTA…
	KP177231	-----------------------------------------------------CCTTT--CCTATTTTTGGTGCATGAGCAGGTATAGTTGGGACAGCCCTAAGTCTCTTAATTCGAGCTGAACTTGGGCAACCAGGATCTCTTCTAGGAGATGACCAGATTTATAATGTAATTGTAACCGCCCACGCTTTCGTAATAATCTTTTTTATAGTTATGCCAATCATAATTGGTGGCTTCGGGAATTGATTAGTTCCTTTAATAATTGGTGCACCAGACATGGCCTTCCCACGAATAAATAACATAAGTTTCTGACTTCTTCCACCATCATTTCTTCTCCTCCTAGCTTCTGCTGGGGTAGAAGCTGGAGCAGGAACTGGTTGAACAGTTTATCCTCCATTA…
	KF590447	------------------------------------------------------CTTTATCTAATTTTTGGTGCCTGAGCAGGTATAGTTGGAACAGCCCTAAGTCTCCTAATTCGAGCTGAACTTGGACAGCCTGGATCTCTTTTAGGAGATGATCAGATTTACAATGTAATTGTAACCGCCCACGCTTTTGTAATAATCTTTTTTATGGTCATGCCAATTATAATTGGTGGCTTCGGAAATTGATTAGTTCCCTTAATAATTGGCGCACCAGACATAGCCTTCCCACGAATAAATAATATAAGCTTCTGACTCCTCCCACCCTCATTTCTCCTTCTCTTGGCTTCCGCTGGAGTAGAAGCCGGAGCAGGTACTGGCTGAACAGTTTATCCTCCACTA…
	KY039229	---GTGGCAATCAATCGTTGACTATTTTCCACTAACCACAAAGACATTGGCACCCTTTACCTAATTTTTGGTGCATGAGCAGGTATAGTTGGAACAGCCCTGAGTCTTCTAATCCGAGCTGAACTCGGACAACCTGGATCACTTTTAGGGGATGATCAGATTTATAATGTAATCGTAACTGCCCACGCTTTTGTAATAATCTTTTTTATAGTTATACCAATTATAATTGGTGGTTTCGGAAATTGACTAGTCCCCTTAATAATTGGAGCACCAGACATAGCCTTTCCACGAATAAATAATATAAGTTTTTGACTTCTTCCACCATCATTCCTTCTTCTCCTTGCTTCTGCTGGAGTAGAAGCCGGAGCAGGTACTGGTTGAACAGTCTACCCTCCACTG…
	KT698049	---GTGGCAATCAATCGTTGACTATTTTCCACTAACCACAAAGACATTGGCACCCTCTACCTAATTTTTGGTGCATGAGCAGGTATAGTTGGAACAGCCCTAAGTCTTCTAATCCGAGCTGAACTCGGACAACCTGGATCACTTTTAGGGGATGATCAGATTTATAATGTAATCGTAACTGCCCACGCTTTTGTAATAATCTTTTTTATAGTTATACCAATTATAATTGGTGGTTTCGGAAATTGACTAGTCCCTTTAATAATTGGAGCACCAGACATAGCCTTTCCACGAATAAATAATATAAGTTTCTGACTACTTCCACCATCATTTCTTCTTCTCCTTGCTTCTGCCGGAGTAGAAGCTGGGGCAGGTACTGGTTGAACAGTCTACCCTCCACTG…
	KP192409	-------------------------------------------------------------------------------------------------CCCTAAGCCTCCTAATTCGAGCTGAACTTGGGCAACCTGGATCTCTTTTAGGAGATGATCAGATTTATAATGTAATTGTAACCGCCCACGCTTTTGTAATAATCTTTTTTATGGTTATACCAATCATAATTGGTGGTTTCGGAAATTGACTAGTTCCTTTAATAATTGGAGCACCAGATATAGCCTTCCCACGAATAAATAACATAAGCTTCTGACTTCTTCCACCATCATTTCTTCTCCTCCTCGCCTCTGCTGGAGTTGAAGCCGGAGCAGGTACTGGTTGAACAGTTTATCCTCCATTA…
	KJ748376	---GTGGCAATTAATCGTTGACTATTCTCTACCAACCACAAAGATATTGGCACCCTTTACCTAATTTTTGGTGCATGAGCAGGTATAGTTGGAACAGCCCTAAGTCTCCTAATTCGAGCTGAACTTGGACAACCTGGATCTCTTTTAGGAGATGATCAGATCTATAATGTAATCGTAACCGCCCACGCTTTTGTAATAATCTTTTTCATGGTTATACCAATTATAATTGGTGGTTTTGGAAATTGACTAGTTCCCTTAATAATTGGTGCACCAGACATAGCCTTCCCACGAATAAATAACATAAGTTTCTGACTTCTTCCACCATCATTTCTTCTTCTCCTTGCCTCTGCTGGAGTAGAAGCTGGAGCAGGTACTGGATGAACAGTCTATCCTCCATTG…
	KF956523	---GTGGCAATTAATCGTTGACTATTTTCTACTAACCACAAAGATATTGGCACCCTTTACCTAATTTTTGGTGCATGAGCAGGTATAGTCGGAACAGCCCTAAGTCTCCTAATTCGAGCTGAACTTGGGCAACCTGGATCACTTTTAGGGGATGATCAGATTTATAATGTAATCGTAACCGCTCACGCTTTTGTAATAATCTTTTTTATAGTTATACCAATTATAATTGGTGGTTTCGGAAATTGACTAGTTCCTCTAATAATTGGTGCACCAGACATAGCCTTTCCACGAATAAATAACATAAGTTTCTGACTTCTTCCACCATCATTTCTTCTCCTTCTCGCCTCTGCTGGAGTAGAAGCTGGGGCAGGTACTGGTTGAACAGTGTATCCTCCATTA…
	JX827259	---GTGGCAATCAATCGTTGACTATTTTCTACCAACCACAAAGATATTGGCACCCTTTACCTAATTTTTGGTGCATGAGCAGGAATAATTGGAACAGCCCTAAGTCTTCTAATTCGAGCTGAACTTGGACAACCAGGATCTCTTTTAGGAGATGATCAGATTTATAATGTAATTGTAACTGCCCACGCTTTCGTAATAATCTTTTTCATAGTTATGCCAATTATAATTGGTGGTTTTGGGAATTGGCTAGTTCCTTTAATAATTGGTGCGCCAGACATGGCCTTTCCACGAATAAATAACATAAGCTTCTGGCTTCTTCCACCATCATTCCTTCTCCTCCTAGCTTCCGCTGGGGTAGAAGCTGGAGCAGGTACTGGCTGAACAGTTTATCCTCCATTA…
	MN869899	-----------------------------------------------------CCTTTATCTAATTTTTGGTGCATGAGCAGGAATAATTGGAACAGCCCTAAGTCTTTTAATTCGAGCTGAACTTGGGCAACCAGGTTCTCTTTTAGGAGATGATCAGATTTATAATGTAATTGTAACTGCCCACGCTTTTGTAATAATCTTTTTTATAGTTATACCAATCATAATTGGTGGCTTTGGAAACTGACTGGTTCCTTTAATAATTGGTGCACCAGACATGGCCTTCCCACGAATAAATAACATAAGCTTCTGGCTCCTTCCACCATCATTCCTTCTACTACTAGCTTCTGCTGGGGTAGAAGCTGGAGCAGGCACCGGCTGAACAGTCTACCCTCCATTA…
	DQ521002	-----------------------------------------------------CCTATACTTAATATTTGGTGCCTGAGCGGGGATGGTGGGCACCGCCCTAAGCCTGCTCATCCGGATAGAGCTCGGCCAGCCGGGCACGCTCTTGGGGGACGATCAAATCTACAATGTAATTGTAACCGCCCATGCTTTCGTAATAATCTTTTTCATAGTTATACCAATCATAATCGGAGGGTTCGGAAACTGACTAGTCCCTCTAATGATCGGCGCCCCTGACATGGCCTTCCCACGAATAAATAATATAAGCTTTTGGCTCTTGCCCCCGGCCCTCTTGCTTCTATTAGCCTCAGCGGGGGTAGAAGCGGGGGCCGGAACAGGCTGAACAGTTTATCCCCCCCTT…
	OQ387259	-----------------------------------------------------CCTCTACTTAATTTTTGGTGCATGAGCAGGGATAGTGGGCACTGCCCTGAGTCTGCTCATCCGAGCAGAGCTCGGCCAACCCGGAACACTCCTTGGGGATGATCAAATCTACAATGTAATCGTCACTGCCCACGCTTTCGTAATGATCTTCTTCATGGTGATACCCATCATAATCGGCGGATTCGGCAACTGACTAGTCCCTTTAATGATTGGCGCCCCCGACATGGCCTTCCCGCGAATAAATAACATAAGCTTTTGACTCCTTCCCCCGTCCCTCTTATTGCTCCTAGCCTCAGCTGGGGTTGAAGCCGGAGCCGGAACTGGCTGGACAGTTTACCCACCTCTA…
	KU366615	------------------------------------------------------CTATATTTAATTTTTGGTGCATGAGCAGGGATAGTTGGCACTGCCCTAAGCCTACTTATCCGAGCAGAGCTCGGTCAGCCTGGGACACTCCTTGGAGATGATCAGATCTATAATGTAATTGTTACTGCCCATGCCTTCGTAATAATCTTCTTCATGGTGATACCCATCATAATTGGTGGTTTCGGCAATTGACTAGTCCCATTAATGATTGGCGCCCCCGACATAGCCTTCCCCCGAATAAATAACATAAGCTTTTGACTCCTTCCACCCTCTCTCTTATTACTCCTAGCCTCAGCTGGAGTAGAAGCCGGGGCTGGAACCGGCTGGACAGTTTACCCGCCCCTG…
	EU398979	-----------------------------------------------------CCTATATTTAATTTTTGGTGCATGAGCAGGGATAGTGGGCACTGCCCTAAGCCTACTCATCCGAGCAGAGCTCGGTCAACCTGGTACACTCCTGGGTGATGATCAAATCTATAATGTAGTTGTTACTGCCCATGCTTTCGTAATAATCTTCTTCATGGTTATACCAATTATAATTGGCGGATTCGGCAACTGACTAGTCCCATTAATGATTGGTGCCCCTGACATAGCCTTTCCACGAATAAATAACATAAGCTTTTGACTCCTTCCGCCCTCCCTCTTACTACTCCTGGCCTCAGCCGGAGTAGAAGCCGGAGCCGGAACCGGCTGAACAGTCTACCCGCCTCTA…
	GU805041	-----------------------------------------------------CCTATATTTAATTTTTGGTGCATGAGCGGGGATAGTGGGTACTGCCCTAAGTCTACTTATCCGAGCAGAGCTCGGTCAACCTGGGACACTTCTTGGTGATGATCAAATCTACAATGTAATCGTCACTGCCCATGCTTTCGTAATAATCTTTTTTATGGTAATACCAATCATGATCGGAGGGTTCGGCAACTGACTAGTCCCATTAATGATCGGCGCCCCTGATATGGCCTTCCCACGAATAAACAACATAAGCTTTTGACTCCTTCCCCCCTCCCTCCTGTTACTTCTAGCCTCGGCTGGGGTCGAGGCTGGGGCCGGAACCGGCTGAACAGTTTACCCACCTTTA…
	HQ956289	-----------------------------------------------------CCTTTATTTAATTTTTGGTGCCTGAGCAGGTATAGTAGGTACAGCCCTAAGCTTACTTATTCGCGCAGAACTTAGTCAACCCGGAACATTTCTGGGGGATGACCAGATTTATAATGTGATTGTAACTGCCCATGCGTTTGTTATAATTTTCTTTATAGTTATACCCGTAATAATTGGGGGATTTGGAAATTGACTAGTGCCATTAATAATTGGTGCCCCAGATATAGCTTTTCCACGAATAAATAATATAAGTTTTTGACTTCTCCCTCCATCCTTTCTACTCCTTTTAGCTTCCGCTGGCGTTGAAGCCGGAGCCGGAACTGGTTGAACAGTCTACCCTCCCCTT…
	KU737855	-----------------------------------------------------CCTATATTTAATTTTTGGTGCCTGAGCAGGAATAGTGGGTACAGCCCTGAGTCTACTTATTCGAACAGAATTAAGTCAACCCGGAACACTTTTAGGAGATGATCAGATTTACAATGTAATTGTTACTGCCCACGCTTTCGTAATAATCTTCTTCATAGTAATACCCGTAATAATTGGTGGATTCGGAAATTGACTAGTACCCTTAATGATCGGTGCTCCAGATATAGCTTTCCCACGAATAAATAATATAAGCTTCTGATTATTACCCCCTTCTTTCTTACTCCTTTTAGCCTCAGCTGGTGTAGAGGCAGGTGCCGGCACCGGTTGAACAGTCTATCCACCACTT…
	FN431673	--------------------------------------------------CACCCTCTACTTAATCTTTGGTGCATGAGCAGGGATAGTAGGTACCGCCCTAAGCTTACTTATCCGAGCAGAATTAAGCCAGCCCGGAACACTCCTTGGGGATGATCAAATTTATAATGTAATTGTTACTGCCCACGCTTTCGTAATAATCTTCTTCATAGTAATACCAATTATAATTGGAGGATTTGGAAATTGATTAGTCCCATTAATAATTGGTGCACCGGATATGGCTTTCCCACGAATAAATAATATAAGCTTCTGACTTTTACCTCCTTCCTTATTACTACTACTTGCTTCAGCTGGAATTGAAGCAGGAGCCGGCACTGGCTGAACAGTTTATCCTCCTCTT…
	ON210850	---GTGACAATTAACCGTTGATTCTTTTCTACAAATCACAAAGATATTGGCACCCTTTACTTGATCTTTGGTGCATGAGCAGGAATAGTAGGTACCGCCCTTAGTCTACTTATCCGAGCAGAATTAAGCCAGCCCGGAACACTCCTTGGGGACGATCAAATTTACAATGTAATCGTCACTGCCCACGCTTTAGTAATAATCTTTTTTATAGTAATACCAATTATGATCGGAGGGTTTGGAAACTGATTAGTCCCCTTAATAATTGGCGCACCAGACATAGCTTTCCCACGAATAAATAATATAAGTTTTTGACTTTTACCTCCTTCCCTACTTTTACTACTCGCCTCAGCCGGAGTTGAAGCAGGGGCCGGCACTGGTTGAACAGTTTACCCTCCTCTT…
	MH166792	---GTGACAATTAACCGTTGATTCTTCTCTACAAATCACAAAGATATTGGCACCCTTTACTTAATCTTCGGTGCATGAGCAGGAATAGTGGGCACCGCCCTAAGTTTACTTATTCGAGCAGAATTAAGCCAGCCTGGTACCCTTCTTGGGGATGATCAAATTTACAATGTAATCGTTACTGCCCACGCTTTGGTGATAATTTTTTTTATGGTAATACCCATCATAATTGGGGGATTTGGGAATTGATTAGTCCCCTTAATAATTGGTGCACCAGATATAGCTTTCCCACGAATAAATAATATAAGTTTCTGACTTTTGCCTCCTTCCTTACTTTTACTACTTGCCTCAGCCGGAGTTGAAGCAGGAGCCGGCACTGGTTGAACGGTTTACCCTCCTCTT…
	KR610532	--------------------------------------------------CACCCTTTACTTAATCTTCGGTGCATGAGCAGGAATAGTAGGCACCGCCCTAAGTTTACTTATCCGAGCAGAATTAAGCCAGCCCGGTACTCTTCTTGGAGATGATCAAATTTACAATGTAATCGTTACTGCCCACGCTTTAGTGATAATCTTTTTTATGGTAATGCCAATCATAATTGGAGGATTTGGAAATTGATTAGTCCCCTTAATAATTGGCGCACCAGATATAGCTTTTCCACGAATAAATAATATAAGTTTCTGACTTTTACCTCCTTCACTACTTTTACTACTTGCCTCAGCCGGAATTGAAGCAGGGGCCGGCACTGGTTGAACGGTTTATCCTCCTCTT…
	GU130675	------------------------------------------------------CTTTATTTAATCTTTGGTGCATGAGCAGGGATAGTGGGCACAGCCCTTAGCCTACTAATTCGAGCCGAATTAAGTCAACCCGGATCCCTTCTTGGTGATGACCAAATCTACAATGTAATCGTAACTGCTCACGCTTTTGTAATAATCTTTTTTATAGTAATACCTGTAATAATTGGTGGGTTTGGAAATTGACTAGTACCTTTAATAATTGGTGCACCTGATATGGCCTTCCCACGAATAAACAACATAAGCTTTTGATTATTACCCCCATCGCTCCTTCTACTCTTAGCTTCTGCCGGCGTAGAAGCAGGAGCTGGAACTGGTTGAACCGTCTACCCGCCCCTC…
	JF834320	------------------------------------------------------------TTCGTTTTTGGTGCATGAGCAGGAATAGTAGGTACAGCCCTTAGTTTACTTATTCGAACAGAATTAAGCCAACCTGGTACACTTTTAGGAGATGACCAAATCTACAATGTTATTGTAACTGCTCACGCTTTCGTGATAATCTTCTTTTTAGTAATGCCTGTAATAATTGGTGGGTTTGGGAATTGGCTAGTGCCTTTAATAATTGGCGCACCGGATATAGCTTTTCCACGAATAAATAATATAAGCTTCTGATTATTACCCCCCTCTCTCCTTTTACTTCTAGCCTCCGCTGGTGTAGAAGCGGGAGCCGGAACCGGATGAACAGTATATCCCCCTCTT…
	OP035292	---GTGGCAATTAACCGTTGATTTTTCTCTACAAATCACAAAGATATCGGCACCCTATACTTGATCTTTGGTGCATGAGCAGGAATAGTAGGTACAGCCCTTAGCCTACTTATTCGGACAGAACTAAGCCAACCTGGAACACTCTTAGGTGATGACCAAATCTACAATGTTATTGTGACTGCTCACGCTTTCGTAATAATCTTTTTCCTAGTAATGCCTGTAATAATCGGTGGGTTTGGAAATTGATTAGTACCTTTAATGATTGGTGCACCAGACATAGCTTTTCCACGGATAAATAATATAAGTTTCTGATTATTACCTCCCTCCCTACTTCTACTCCTAGCCTCTGCTGGTGTAGAGGCGGGAGCCGGAACTGGCTGAACAGTATACCCCCCTCTT…
	KJ888146	--------------------------------TAATCATAAAGATATCGGCACCCTATACTTAATCTTTGGTGCATGAGCAGGAATAGTAGGCACAGCCCTTAGCCTACTTATTCGGGCAGAACTAAGCCAACCTGGAACACTTTTAGGCGACGATCAAATCTACAATGTTATTGTGACCGCTCACGCTTTCGTAATAATCTTTTTTCTAGTAATGCCTGTAATAATTGGCGGATTTGGAAATTGACTAGTACCTTTAATAATTGGTGCACCAGATATAGCTTTCCCACGAATAAATAATATAAGCTTTTGATTATTACCCCCCTCCCTACTTCTACTTCTAGCCTCTGCTGGTGTAGAGGCGGGAGCCGGAACTGGCTGAACAGTATACCCCCCACTT…
	GU130676	------------------------------------------------------CTTTACTTAATCTTTGGTGCATGAGCAGGAATAGTAGGTACAGCCCTTAGCTTGCTTATTCGAGCAGAATTAAGCCAACCTGGCACACTCCTGGGAGACGATCAGATCTACAATGTTATCGTAACTGCTCACGCTTTTGTAATAATTTTTTTTATGGTTATACCTGTAATAATTGGTGGGTTCGGAAACTGATTAGTGCCTTTAATAATTGGTGCACCGGACATAGCTTTCCCACGAATAAATAACATAAGCTTTTGACTGCTACCCCCCTCCCTCCTATTACTTTTGGCCTCTGCTGGAGTTGAAGCCGGAGCCGGAACTGGTTGAACAGTTTATCCCCCCCTC…
	HQ603888	------------------------------------------------------------------------------------ATAGTAGGCACCGCCCTTAGCTTACTTATTCGAGCAGAATTAAGCCAGCCTGGAACACTCCTGGGAGATGATCAAATCTATAATGTTATCGTAACTGCTCACGCTTTTGTAATAATCTTTTTCATAGTTATGCCTGTAATAATCGGTGGATTCGGAAACTGATTAGTACCTTTAATAATTGGTGCACCAGACATAGCTTTTCCACGGATAAATAATATAAGCTTTTGATTGTTGCCCCCATCCCTCCTGCTACTCTTAGCCTCTGCTGGTGTAGAAGCAGGAGCCGGAACCGGCTGAACAGTTTACCCCCCGCTA…
	EU003893	-----------------------------------TCATAAAGATATCGGCACCCTATATTTAATCTTTGGTGCATGAGCAGGAATAGTGGGCACAGCTCTTAGCTTACTTATTCGTACAGAATTAAGCCAACCGGGAACACTTCTGGGGGATGATCAAATCTACAATGTTATTGTGACTGCTCACGCTTTTGTAATAATCTTTTTTATAGTTATGCCTGTGATAATCGGCGGGTTCGGAAACTGATTAGTACCTTTAATGATTGGTGCACCAGATATAGCTTTCCCCCGAATAAATAATATAAGCTTTTGACTATTACCCCCCTCTCTCTTATTACTTTTAGCCTCTGCTGGTGTTGAAGCGGGCGCTGGAACCGGCTGAACGGTTTACCCTCCTCTT…
	GU130702	------------------------------------------------------CTATACTTGATTTTTGGTGCATGAGCAGGAATAGTAGGTACTGCCCTAAGTCTACTTATTCGAGCAGAACTTAGTCAACCTGGAACTCTACTTGGGGATGATCAGATCTATAATGTTATCGTAACTGCCCATGCCTTTGTAATAATCTTTTTTATGGTAATACCTGTAATAATTGGGGGCTTTGGTAATTGACTAGTACCCTTGATAATTGGTGCACCAGACATAGCTTTTCCACGAATAAATAACATGAGTTTCTGATTATTACCCCCTGCACTTCTTCTTCTTCTAGCCTCTGCAGGTGTTGAGGCGGGAGCCGGAACTGGTTGAACAGTTTATCCCCCACTT…
	KJ888145	---------------------------------------AAAGATATCGGCACCCTATACTTAATCTTTGGTGCATGAGCAGGCATAGTAGGCACAGCCTTAAGCTTACTTATTCGAGCAGAACTAGCCCAGCCTGGCTCTCTCATGGGGGATGATCAGATCTACAATGTTATTGTAACCGCCCATGCTTTTGTAATAATCTTTTTTATAGTAATACCAGTAATAATCGGCGGATTTGGAAACTGATTAGTACCTTTAATGATTGGTGCACCTGATATAGCTTTTCCACGGATAAATAACATAAGCTTCTGATTATTACCTCCGGCACTTCTTCTACTCCTAGCCTCTGCTGGTGTTGAAGCAGGAGCCGGAACTGGTTGAACAGTTTATCCCCCACTT…
	HQ148715	-------------------------------------ATAAAGATATCGGCACCCTATACTTAATCTTTGGTGCATGAGCAGGAATAGTGGGCACAGCCTTAAGCTTGCTCATTCGAGCAGAGCTCAGTCAGCCTGGAACTCTCCTGGGGGACGATCAGATCTATAATGTTATTGTAACTGCCCATGCATTTGTAATAATCTTTTTCATAGTTATGCCTGTAATAATCGGCGGGTTTGGAAATTGATTAGTACCTTTAATAATTGGTGCACCGGATATAGCTTTCCCACGAATAAATAATATAAGCTTCTGATTATTACCACCAGCACTACTTCTGCTTTTAGCCTCTGCCGGTGTTGAAGCAGGAGCCGGAACTGGCTGAACAGTTTACCCTCCCCTT…
	KF899426	------------------------------------------------GGCACCCTATACTTAATCTTTGGTGCATGAGCAGGCATAGTAGGCACAGCCTTAAGCTTACTTATTCGAGCAGAGCTAAGCCAACCAGGAACCCTTCTGGGGGATGATCAAATCTACAATGTTATTGTAACCGCCCATGCATTCGTAATAATCTTTTTTATAGTAATGCCAGTAATAATCGGCGGATTTGGGAACTGATTAGTACCTTTAATAATTGGTGCACCAGATATGGCTTTTCCACGAATAAATAACATAAGCTTTTGGCTACTACCGCCCGCCCTCCTTCTACTTTTAGCCTCCGCCGGAGTTGAAGCAGGGGCCGGGACTGGTTGAACAGTTTACCCACCCCTT…
	GU130742	------------------------------------------------------CTATACTTAATCTTTGGTGCATGAGCAGGGATAGTGGGCACAGCCCTGAGCTTACTTATTCGAGCAGAATTAAGTCAACCTGGAACCCTTCTAGGTGATGACCAAATTTACAATGTAATTGTAACTGCCCATGCATTTGTAATAATTTTTTTCATGGTAATACCAGTAATAATTGGTGGATTTGGAAACTGATTAGTACCTTTAATAATTGGTGCACCAGATATGGCCTTCCCACGAATAAATAACATAAGCTTCTGATTATTACCCCCAGCATTACTTCTGCTTCTAGCCTCTGCTGGAGTTGAAGCAGGGGCCGGAACTGGTTGAACAGTCTATCCACCCCTT…
	GU130680	------------------------------------------------------CTCTACTTGATTTTTGGTGCATGAGCAGGAATAGTGGGTACAGCCTTAAGCTTACTTATTCGAGCAGAATTAAGCCAACCAGGAACTCTTCTGGGTGATGACCAAATCTACAATGTAATTGTAACTGCCCATGCATTTGTAATAATCTTTTTCATGGTTATACCAGTAATAATTGGTGGATTCGGAAATTGATTAGTACCTTTAATAATTGGCGCACCCGATATAGCTTTTCCACGAATAAATAATATGAGCTTCTGGTTATTACCACCTGCATTACTTCTACTTCTAGCCTCTGCTGGTGTAGAAGCAGGGGCCGGAACTGGTTGAACAGTTTATCCGCCCCTT…
;
end;
