# Supplementary material for: A novel taxonomic database for eukaryotic mitochondrial cytochrome oxidase subunit I gene (eKOI), with a focus on protists diversity
Source: Database (Oxford). 2025 Sep 24;2025:baaf057. doi: 10.1093/database/baaf057 (PMC12462617; doi:10.1093/database/baaf057)
Supplement: baaf057_Supplemental_File [file baaf057_supplemental_file.zip › 2_alignment_eKOI/ciliophora.nex]

#NEXUS
begin data;
	dimensions ntax=195 nchar=2272;
	format datatype=dna missing=? gap=-;
	matrix
	MH605546	---------------------------------------------------------------------------------------------------------------------------------------------------------------------------------------------------------------------------------------------------------------------------------------------------------------------------------------------------------------------------------------------------------------…
	FJ905124	-----------------------------------------------------------------------------------------------------------------------------------------------------------------------------------------------------------------------------------------------------------------------------------------------------------------------------------------------------------------------------------------TACAATGATTAGATTGGAAATG…
	MH605568	---------------------------------------------------------------------------------------------------------------------------------------------------------------------------------------------------------------------------------------------------------------------------------------------------------------------------------------------------------------------------------------------------------------…
	GQ500579	---------------------------------------------------------------------------------------------------------------------------------------------------------------------------------------------------------------------------------------------------------------------------------------------------------------------------------------------------------------------------------------------------------------…
	GU584095	---------------------------------------------------------------------------------------------------------------------------------------------------------------------------------------------------------------------------------------------------------------------------------------------------------------------------------------------------------------------------------------------------------------…
	GQ500580	---------------------------------------------------------------------------------------------------------------------------------------------------------------------------------------------------------------------------------------------------------------------------------------------------------------------------------------------------------------------------------------------------------------…
	MH605559	---------------------------------------------------------------------------------------------------------------------------------------------------------------------------------------------------------------------------------------------------------------------------------------------------------------------------------------------------------------------------------------------------------------…
	MH605556	---------------------------------------------------------------------------------------------------------------------------------------------------------------------------------------------------------------------------------------------------------------------------------------------------------------------------------------------------------------------------------------------------------------…
	MH605547	---------------------------------------------------------------------------------------------------------------------------------------------------------------------------------------------------------------------------------------------------------------------------------------------------------------------------------------------------------------------------------------------------------------…
	MH605563	---------------------------------------------------------------------------------------------------------------------------------------------------------------------------------------------------------------------------------------------------------------------------------------------------------------------------------------------------------------------------------------------------------------…
	OP851517	---------------------------------------------------------------------------------------------------------------------------------------------------------------------------------------------------------------------------------------------------------------------------------------------------------------------------------------------------------------------------------------------------------------…
	MH605535	---------------------------------------------------------------------------------------------------------------------------------------------------------------------------------------------------------------------------------------------------------------------------------------------------------------------------------------------------------------------------------------------------------------…
	MH605534	---------------------------------------------------------------------------------------------------------------------------------------------------------------------------------------------------------------------------------------------------------------------------------------------------------------------------------------------------------------------------------------------------------------…
	MH605564	---------------------------------------------------------------------------------------------------------------------------------------------------------------------------------------------------------------------------------------------------------------------------------------------------------------------------------------------------------------------------------------------------------------…
	MH605555	---------------------------------------------------------------------------------------------------------------------------------------------------------------------------------------------------------------------------------------------------------------------------------------------------------------------------------------------------------------------------------------------------------------…
	MH605551	---------------------------------------------------------------------------------------------------------------------------------------------------------------------------------------------------------------------------------------------------------------------------------------------------------------------------------------------------------------------------------------------------------------…
	FJ905123	---------------------------------------------------------------------------------------------------------------------------------------------------------------------------------------------------------------------------------------------------------------------------------------------------------------------------------------------------------------------------------------------------------------…
	MH605532	---------------------------------------------------------------------------------------------------------------------------------------------------------------------------------------------------------------------------------------------------------------------------------------------------------------------------------------------------------------------------------------------------------------…
	MH605552	---------------------------------------------------------------------------------------------------------------------------------------------------------------------------------------------------------------------------------------------------------------------------------------------------------------------------------------------------------------------------------------------------------------…
	FJ905121	---------------------------------------------------------------------------------------------------------------------------------------------------------------------------------------------------------------------------------------------------------------------------------------------------------------------------------------------------------------------------------------------------------------…
	FJ905122	---------------------------------------------------------------------------------------------------------------------------------------------------------------------------------------------------------------------------------------------------------------------------------------------------------------------------------------------------------------------------------------------------------------…
	MH605542	---------------------------------------------------------------------------------------------------------------------------------------------------------------------------------------------------------------------------------------------------------------------------------------------------------------------------------------------------------------------------------------------------------------…
	GQ500578	---------------------------------------------------------------------------------------------------------------------------------------------------------------------------------------------------------------------------------------------------------------------------------------------------------------------------------------------------------------------------------------------------------------…
	MG272262	------------------------------------------------------------------------------------------------------------------------------------------------------------------ATTTTAAATGATTTTTATTTTTATTTATTTAATTTCCAAGTAAGTTTAAAAGATTATCAATCTTGAAAATTAAGATTTTTCAAATATTGTAATCAATTAAATGATAGAAGAAAATATATTTTAAAAAAATATGTTTATACTATTAATCATAAAAGAATTGCTTTAAATTATTTTTATTTTAGTATGTGAACAGGTTTATCTGGTGCTGCTTTAGCAACAATGGTTAGATTAGAATTA…
	MH605557	---------------------------------------------------------------------------------------------------------------------------------------------------------------------------------------------------------------------------------------------------------------------------------------------------------------------------------------------------------------------------------------------------------------…
	MG001901	--------------------------------------------------------------------------------------------------------------------------------------------------------------------------------------------------------------------------------------------------------------------------------------------------------------------------------------------------------------------------------------------------TAGATTAGAATTA…
	MT981149	---------------------------------------------------------------------------------------------------------------------------------------------------------------------------------------------------------------------------------------------------------------------------------------------------------------------------------------------------------------------------------------------------------------…
	MH605541	---------------------------------------------------------------------------------------------------------------------------------------------------------------------------------------------------------------------------------------------------------------------------------------------------------------------------------------------------------------------------------------------------------------…
	MT648665	---------------------------------------------------------------------------------------------------------------------------------------------------------------------------------------------------------------------------------------------------------------------------------------------------------------------------------------------------------------------------------------------------------------…
	MH605544	---------------------------------------------------------------------------------------------------------------------------------------------------------------------------------------------------------------------------------------------------------------------------------------------------------------------------------------------------------------------------------------------------------------…
	MH605545	---------------------------------------------------------------------------------------------------------------------------------------------------------------------------------------------------------------------------------------------------------------------------------------------------------------------------------------------------------------------------------------------------------------…
	FJ905126	---------------------------------------------------------------------------------------------------------------------------------------------------------------------------------------------------------------------------------------------------------------------------------------------------------------------------------------------------------------------------------------------------------------…
	MH605558	---------------------------------------------------------------------------------------------------------------------------------------------------------------------------------------------------------------------------------------------------------------------------------------------------------------------------------------------------------------------------------------------------------------…
	FJ905131	---------------------------------------------------------------------------------------------------------------------------------------------------------------------------------------------------------------------------------------------------------------------------------------------------------------------------------------------------------------------------------------------------------------…
	FJ905136	---------------------------------------------------------------------------------------------------------------------------------------------------------------------------------------------------------------------------------------------------------------------------------------------------------------------------------------------------------------------------------------------------------------…
	FJ905128	--------------------------------------------------------------------------------------------------------------------------------------------------------------------------------------------------------------------------------------------------------------------------------------------------------------------------------------------------------------------------------------------TATGATTAGAATGGAATTA…
	FJ905125	-----------------------------------------------------------------------------------------------------------------------------------------------------------------------------------------------------------------------------------------------------------------------------------------------------------------------------------------------------------------------------------------------------AATGGAATTG…
	FJ905127	----------------------------------------------------------------------------------------------------------------------------------------------------------------------------------------------------------------------------------------------------------------------------------------------------------------------------------------------------------------------------------------------TGATCAGAATGGAATTA…
	FJ905130	---------------------------------------------------------------------------------------------------------------------------------------------------------------------------------------------------------------------------------------------------------------------------------------------------------------------------------------------------------------------------------------------------------------…
	MH605540	---------------------------------------------------------------------------------------------------------------------------------------------------------------------------------------------------------------------------------------------------------------------------------------------------------------------------------------------------------------------------------------------------------------…
	OQ290800	---------------------------------------------------------------------------------------------------------------------------------------------------------------------------------------------------------------------------------------------------------------------------------------------------------------------------------------------------------------------------------------------------------------…
	FJ905149	---------------------------------------------------------------------------------------------------------------------------------------------------------------------------------------------------------------------------------------------------------------------------------------------------------------------------------------------------------------------------------------------ATGATTAGACTAGAGATG…
	NC_014262	TTGTTTGGTTACTCTTTTAAATTTAATTTTTTGTTAGACTCCCTCAAAAATTCATCAATAAATTTTAGACAAGTATTAGTATACTCCAAATTTTTTACTAATTTTGTCGCTTTAACCCTTGGTAACTTGAATAAGGAAATTTCATATAGTTTTAAACACTCATGATTGTACTTTGTTCATTTATTAGAGGCACTTCAAAAAACTATGGCTAGCTTATCTGTAAATACTTTGTATGAAATCTCTTTTGAAATCAAAAGGCTTTTTGACAGGTATAGGTATTTTTTTAAAAAACATATTTATACAATCAACCATAAAAGAATAGCTTTGAACTATTTTTATTTTAGTATGTGAACTGGTTTATCAGGAGCTGCATTAGCAACAATGATTAGACTAGAGATG…
	FJ905142	-----------------------------------------------------------------------------------------------------------------------------------------------------------------------------------------------------------------------------------------------------------------------------------------------------------------------------------------------------------------------------------------------GATTAGACTAGAGATG…
	MW183124	---------------------------------------------------------------------------------------------------------------------------------------------------------------------------------------------------------------------------------------------------------------------------------------------------------------------------------------------------------------------------------------------------------------…
	MN687775	---------------------------------------------------------------------------------------------------------------------------------------------------------------------------------------------------------------------------------------------------------------------------------------------------------------------------------------------------------------------------------------------------------------…
	ON886113	---------------------------------------------------------------------------------------------------------------------------------------------------------------------------------------------------------------------------------------------------------------------------------------------------------------------------------------------------------------------------------------------------------------…
	KJ028542	------------------------------------------------------------------------------------------------------------------------------------------------------------------------------------------------------------------------------------------AGAATAAAAAAAACATTAACATATTTTAATGATTTAAGAAGACATATATTAAAAAAATATGTTTATACTATAAACCATAAACGTATAGCTATAAATTACTTATACTTTAGTATGGTTACTGGACTTTCAGGAGCAGCTTTAGCAACTATGATTAGATTAGAGTTA…
	KJ028593	---------------------------------------------------------------------------------------------------------------------------------------------------------------------------------------------------------------------AATTATTTCTATTGTATAAATAGATTAAAAAAAATATTAACATATTTCAATGATTTAAGAAGACATATCTTAAAAAAATATGTTTATACAATAAACCACAAACGTATTGCTATAAACTATTTATACTTTAGTATGGTTACTGGTCTTTCTGGTGCAGCCCTAGCAACTATGATTAGACTTGAGTTA…
	KJ028689	---------------------------------------------------------------------------------------------------------------------------------------------------------------------------------------------------------GTCTCTGTTAATAATTATTTTTATTGTATAAATAGAATTAAAAAAATATTAACATATTTTAATGATTTAAGAAGACATATTTTAAAAAAATATGTTTATACTATAAACCATAAACGAATAGCAATAAATTACCTATATTTTAGTATGGTAACTGGATTATCGGGAGCTGCACTAGCTACTATGATTAGATTGGAGTTA…
	KJ028625	---------------------------------------------------------------------------------------------------------------------------------------------------------------------------------------------------------------------------------------------------------------------------------------------------------------------CATAAACGTATAGCAATCAATTATCTATACTTTAGTATGATTACTGGTTTATCTGGTGCTGCGCTAGCAACTATGATTAGATTAGAATTA…
	KJ028695	------------------------------------------------------------------------------------------------------------------------------------------------------------------------------------------------------------------------TATTTTTATTGTCTAAATAGAATAAAAAAATTTTTAACATATTCTAATGATTTAAGAAGACATATTTTAAAAAAATATGTATATACTATAAATCATAAACGTATAGCAATTAATTATCTATACTTTAGTATGATTACTGGTTTATCTGGTGCTGCGTTAGCAACTATGATTAGATTAGAATTA…
	KJ028531	------------------------------------------------------------------------------------------------------------------------------------------------------------------------------------GAGCAGACTAAAAATTTTAAAGTCTCAGTTAATAATTATTTTTATTGTTTAAATAGAATAAAAAAAATATTAACACATTTAAATGATTTAAGAAGACACATTTTAAAAAAATATGTTTATACTATAAACCATAAACGTATTGCAATAAATTATTTATATTTTAGTATGGTTACAGGATTATCTGGTGCAGCTCTTGCGACTATGATCAGATTAGAGTTA…
	KJ028687	------------------------------------------------------------------------------------------------------------------------------------------------------------------------------------------------AATTTTAAAGTCTCAGTTAATAACTATTTTTATTGTTTAAATAGAATAAAAAAAATATTAACACATTTTAATGATTTAAGAAGACATATATTAAAAAAATATGTATATACTATTAATCATAAACGTATTGCTATAAACTATTTATATTTTAGCATGGTTACTGGTTTATCAGGTGCTTTATTAGCTACTATGATTAGATTAGAACTT…
	KJ028728	------------------------------------------------------------------------------------------------------------------------------------------------------------------------------------------------AATTTTAAAGTCTCAGTTAATAATTATTTTTATTGTTTAAATAGAATAAAAAAAATATTAACACATTTTAATGATTTAAGAAGACATATATTAAAAAAATATGTATATACTATTAATCATAAACGTATTGCTATAAATTATTTATATTTTAGTATGGTTACTGGTTTATCAGGTGCTTTATTAGCTACTATGATTAGATTAGAACTT…
	KJ028592	---------------------------------------------------------------------------------------------------------------------------------------------------------------------------------ATAGAGCAGACTAAAAATTTTAAAGTCTCCGTTAATAATTATTTTTATTGTATTAATCGAATAAAAAAATTTTTAACATATTTTAATGATTTAAGAAGACATATCTTAAAAAAATATGTTTACACTATAAACCACAAACGTATTGCTATCAACTATTTATATTTTAGTATGGTAACTGGTTTATCTGGTGCTGCCTTAGCTACTATGATTAGATTAGAACTA…
	KJ028665	---------------------------------------------------------------------------------------------------------------------------------------------------------------------------------------------------TTTAAAGTCTCAGTTAATAATTATTTTTATTGTATTAATCGAATAAAAAAATTCTTAACATATTTTAATGATTTAAGAAGACATATTTTAAAGAAATATGTTTATACTATAAACCATAAACGTATTGCTATTAATTATTTATATTTTAGTATGGTAACTGGTTTATCAGGTGCTGCCTTAGCAACTATGATTAGATTAGAATTA…
	KJ028708	------------------------------------------------------------------------------------------------------------------------------------------------------------------------------------------------AATTTTAAAGTCTCAGTTAATAATTATTTTTATTGTATTAATAGAATAAAAAAATTCTTAACATATTTTAATGATTTAAGAAGACATATTTTAAAAAAATATGTTTATACTATAAACCATAAACGTATAGCTATTAACTATTTATATTTTAGTATGGTAACTGGTTTATCAGGTGCTGCCTTAGCAACTATGATTAGATTAGAATTA…
	KJ028631	---------------------------------------------------------------------------------------------------------------------------------------------------------------------------------------CAGACTAAAAATTTTAAAGTCTCAGTTAATAATTATTTTTATTGTATAAATAGAATAAAGAAATTTTTAACATATTTTAATGATTTAAGAAGACATATTTTAAAAAAATATGTTTACACAATTAACCATAAACGTATTGCTATAAATTACTTATATTTTAGTATGGTTACTGGTTTATCGGGTGCTGCATTGGCAACTATGATCAGATTAGAGTTA…
	KJ028707	------------------------------------------------------------------------------------------------------------------------------------------------------------------------------------------------AATTTTAAAGTCTCAGTTAATAATTATTTTTATTGTATAAATAGAATAAAAAAGTTCTTAACATATTTTAATGATTTAAGAAGACATATCCTAAAAAAATATGTTTACACAATTAACCATAAACGTATTGCTATAAATTACTTATATTTTAGTATGATTACTGGTTTATCGGGTGCCGCATTAGCAACTATGATTAGATTAGAATTA…
	GU439257	-----------------------------------------------------------------------------------------------------------------------------------------------------------------------------------------------------------------------------------TATAAATAGAATAAAAAAAATATTAACACATTTTAATGATTTAAGAAGACATATTTTAAAAAAATACGTTTATACAATAAATCATAAACGTATTGCTATCAATTATTTATATTTTAGTATGGTTACTGGATTATCAGGTGCTTTATTAGCTACAATGATTAGATTAGAGTTA…
	EF070328	---------------------------------------------------------------------------------------------------------------------------------------------------------------------------------------------------------------------AATTATTTCTATTGTATTAATAGAATAAAAAAAATATTAACACATTTTAATGATTTAAGAAGACATATTTTAAAAAAATATGTATATACAATCAACCATAAAAGAATTGCGATAAATTATTTATATTTTAGTATGGTTACTGGTTTATCTGGAGCTTTATTAGCTACTATGATTAGATTAGAACTA…
	KJ028539	------------------------------------------------------------------------------------------------------------------------------------------------------------------------------------GAGCAGACTAAAAATTTTAAAGTCTCAGTTAATAATTATTTCTATTGTATAAATAGAATAAAAAAAATATTAACACATTTTAATGATTTAAGAAGACATATTTTAAAAAAATATGTATATACAATTAATCATAAAAGAATTGCGATAAATTATTTATATTTTAGTATGGTTACTGGTTTATCTGGAGCTTTATTAGCAACTATGATTAGATTAGAATTA…
	HM014308	---------------------------------------------------------------------------------------------------------------------------------------------------------------------------------------------------------------------------------------------------------------------------------------------------------------------------------------------------------------------------------------------------------------…
	KJ028745	-----------------------------------------------------------------------------------------------------------------------------------------------------------------------------------------------------------ATCTATAAATAATTATTTTTTTTATTTAGATAATTTAAAAAAAACATTAACATATTTAAATGATTTAAGAAAACATATTTTAAAAAAATATGTTTATACAATTAATCATAAACGAATTGCGATTAATTATTTATATTTTAGCATGGTGACTGGTTTATCTGGAGCAGCTTTAGCTACAATGATAAGACTAGAATTA…
	MN991323	---------------------------------------------------------------------------------------------------------------------------------------------------------------------------------------------------------------------AATTATTTTTTTTATTTAGATAATTTAAAAAAAACATTAACATATTTAAATGATTTAAGAAAGCATATTTTAAAAAAATATGTTTATACAATTAATCATAAACGAATTGCGATTAATTATTTATATTTTAGTATGGTGACTGGTTTATCWGGAGCAGCTYTAGCTACWATGATACGACTAGARTTA…
	KJ028639	---------------------------------------------------------------------------------------------------------------------------------------------------------------------------------------------------------------------------------------------------------------------------------------------------------------ATTAATCATAAAAGAATTGCGATTAATTATTTATACTTTAGCATGGTGACTGGTTTATCAGGAGCAGCTTTAGCTACTATGATACGATTAGAGTTA…
	KY218152	------------------------------------------------------------------------------------------------------------------------------------------------------------------------------------------------------------TCTATAAATAATTATTTTTTTTATTTAGATAATTTAAAAAAAACATTAACATATTTAAATGATTTAAGAAAGCATATTTTAAAAAAATATGTTTATACAATTAATCATAAAAGAATTGCGATTAATTATTTATACTTTAGTATGGTGACTGGTTTATCAGGAGCAGCTTTAGCTACTATGATACGATTAGAGTTA…
	MF693881	------------------------------------------------------------------------------------------------------------------------------------------------------------------------------------------------------------------------------------TTAGATAATTTAAAAAAAACATTAACATATTTAAATGATTTAAGAAAGCATATTTTAAAAAAATATGTTTATACAATTAATCATAAAAGAATTGCGATTAATTATTTATACTTTAGTATGGTGACTGGTTTATCAGGAGCAGCTTTAGCTACTATGATACGACTAGAGTTA…
	MN477017	---------------------------------------------------------------------------------------------------------------------------------------------------------------------------------------------------------------------------------------------------------------------------------------------------------------------------------------------------------------------------------------------------------------…
	EF070278	---------------------------------------------------------------------------------------------------------------------------------------------------------------------------------------------------------------------AACTATTTTTATTACTTAAATAGAATAAAAAAACTTTTCACTTATTTTAACGACTTAAGAAAACATATTTTAAAAAAATATGTGTACACAATTAACCATAAAAGAATAGCAATTAATTACTTGTATTTTAGTATGTTAACAGGTCTATCAGGAGCTGCACTAGCAACAATGATAAGACTAGAACTA…
	FJ905114	------------------------------------------------------------------------------------------------------------------------------------------------------------------------------------------------------------------------------------------------------------------------------------------------------------------------------------------------------------------------------------------ACAATGGTTAGATTAGAATTA…
	FJ905115	------------------------------------------------------------------------------------------------------------------------------------------------------------------------------------------------------------------------------------------------------------------------------------------------------------------------------------------------------------------------------------------ACAATGGTTAGGTTAGAATTA…
	KJ028597	------------------------------------------------------------------------------------------------------------------------------------------------------------------------------------------------GGTTTTAAGGTCTCAGTAAATAATTATTTTTATTATTTAGATAAAATAAAAAAATTATTTACATATTTTAACGATTTAAGGAAACATATATTGAAAAAATATGTTTATACCATTAATCATAAAAGAATAGCCATTAACTATTTATATTTCAGTATGGTAACAGGTTTATCGGGTGCTGCTTTAGCAACTATGGTTAGATTAGAATTA…
	EF070327	---------------------------------------------------------------------------------------------------------------------------------------------------------------------------------------------------------------------AATTATTTTTATTATTTAGATAAAATAAAAAAATTATTTACATATTTTAATGATTTAAGGAAACATATATTAAAAAAATATGTTTACACCATTAATCACAAAAGAATAGCAATTAATTACCTATATTTCAGTATGGTAACAGGTTTATCCGGTGCTGCTTTAGCAACTATGGTTAGACTTGAATTA…
	MZ823081	------------------------------------------------------------------------------------------------------------------------------------------------------------------ATGTGAGTTGATTTTATAGAGCAGACTAAAAGCATAAAGGTCTTTGTTAATAATTATTTCTTCTATTTAGATAGAATAAGAAATATTATAACATACTTAAACGATTTAAGAAAACACATATTAAAAAAATATGTATATACTATTAATCATAAACGTATAGCAATAAATTATTTATATTTTAGTATGATTACAGGATTATCTGGAGCAGCGTTAGCTACAATGATACGATTAGAGTTA…
	EF070282	---------------------------------------------------------------------------------------------------------------------------------------------------------------------------------------------------------------------AACTATTTTTATTATTTAGATAGAATAAAAAAATTATTTACATATTTAAATGATTTAAGGAAACATATATTAAAAAAATATGTTTATACAATAAACCATAAAAGAATTGCTATCAATTATTTATATTTTAGCATGATTACTGGTTTATCTGGAGCAGCATTAGCTACAATGATACGATTGGAATTA…
	KJ028645	------------------------------------------------------------------------------------------------------------------------------------------------------------------------------------------------------------------------------------------------------------------------------------------------------------------------AAAAGAATAGCAATAAATTATTTATACTTTAGTATGATAACTGGTTTATCGGGAGCAGCACTAGCGACTATGATAAGAATGGAATTA…
	EF070288	---------------------------------------------------------------------------------------------------------------------------------------------------------------------------------------------------------------------AATTATTTTTATTATTTAGATAAAATAAAAAAGTTATTTACGTATTTAAATGACTTAAGAAAACATATTTTAAAAAAATATATTTATACTATAAACCACAAAAGAATAGCTATCAATTATTTATATTTTAGTATGTTAACTGGTTTATCTGGAGCAGCTCTTGCAACTATGATTAGAATGGAATTA…
	EF070292	---------------------------------------------------------------------------------------------------------------------------------------------------------------------------------------------------------------------AATTATTTTTATTATTTAGATAGAATAAAAAAATTATTTACATATTTAAATGATTTAAGAAAACATATTTTAAAAAAATATGTTTATACAATTAACCATAAAAGAATAGCTATTAATTATCTCTATTTTAGTATGGTTACAGGTTTATCCGGTGCAGCATTAGCTACTATGATAAGAATGGAATTA…
	GU439286	---------------------------------------------------------------------------------------------------------------------------------------------------------------------------------------------------------------------------------------------------------------------------------------------------------------------------------------------------------------------------------------------------------------…
	KY218203	---------------------------------------------------------------------------------------------------------------------------------------------------------------------------------------------------------------------------TTTTATTATTTAGATAGAATAAAAAAATTATTTACATATTTAAATGATTTAAGAAAACATATTCTAAAAAAATATGTTTATACTATTAACCATAAAAGAATTGCTATCAATTACCTTTATTTTAGTATGGTTACTGGTTTATCTGGTGCAGCGTTAGCAACTATGATAAGAATGGAGCTA…
	EF070281	---------------------------------------------------------------------------------------------------------------------------------------------------------------------------------------------------------------------AACTATTTTTATTATTTAGATAGAATAAAAAAATTATTTACATATTTAAATGATTTAAGGAAACATATATTAAAAAAGTATGTTTATACAATTAACCATAAAAGAATAGCTATTAATTATCTTTATTTTAGTATGGTTACTGGTTTATCTGGTGCTGCTTTAGCTACAATGATTAGAATGGAATTA…
	KJ028572	------------------------------------------------------------------------------------------------------------------------------------------------------------------------------------------------------------------------------TATTATTTAGATAGAATAAAAAAATTATTTACATATTTAAATGATTTAAGGAAACATATATTAAAAAAGTATGTTTATACAATTAACCATAAAAGAATAGCTATAAATTATCTTTATTTTAGTATGGTTACAGGTTTATCAGGTGCCGCTCTAGCTACTATGATTAGAATGGAATTA…
	KY290170	------------------------------------------------------------------------------------------------------------------------------------------------------------------ATGTGAGTTGATTTTATAGAGCAGACTAAAAGTTTTAAAGTCTCAATAAATAATTATTTTTATTACTTAAACAGAATAAAAAAATTATTTACATATTTTAACGATTTAAGAAAACATGTCTTAAAAAAATATGTTTATACAATTAATCATAAAAGAATCGCTATTAATTATTTATATTTTAGTATGGTTACAGGTTTATCTGGTGCAGCTTTAGCTACTATGATAAGACTGGAGTTA…
	KR778773	-----------------------------------------------------------------------------------------------------------------------------------------------------------------------------------------------------------------AAATAATTATTTTTATTACTTAAACAGAATAAAAAAATTATTTACATATTTTAACGATTTAAGAAAACATGTTTTAAAAAAATATGTTTATACAATTAACCATAAAAGAATAGCTATTAATTATTTATATTTTAGTATGATTACAGGTTTATCTGGTGCAGCTTTAGCTACTATGATAAGACTAGAGTTA…
	MT375014	------------------------------------------------------------------------------------------------------------------------------------------------------------------ATGTGAGTTGATTTTATAGAGCAGACTAAAAGTTTTAAAGTCTCAATAAATAATTATTTTTATTACTTAAACAGAATAAAAAAATTATTTACATATTTTAACGATTTAAGAAAACATGTTTTAAAAAAATATGTTTATACAATTAACCATAAAAGAATAGCTATTAATTATTTATATTTTAGTATGATTACAGGTTTATCTGGTGCAGCTTTAGCTACTATGATAAGACTAGAGTTA…
	GU439274	------------------------------------------------------------------------------------------------------------------------------------------------------------------------------------------------------------------------------------------------------TTATTTACATATTTCAATGATTTAAGAAAACATATTTTAAAAAAATATGTTTATACTATAAACCATAAAAGAATAGCGATAAACTATTTATATTTTAGTATGATTACAGGATTATCTGGTGCAGCTTTAGCAACTATGATAAGATTAGAATTA…
	KY218193	------------------------------------------------------------------------------------------------------------------------------------------------------------------------------------GAGCAGACTAAAAGTTTTAGAGTCTCAGTAAATAATTACTTTTATTATCTTGATAGGATAAAAAAAATATTTACATATTTAAATGATTTAAGAAAACATATATTAAAGAAGTATGTTTATACTATTAACCATAAAAGAATCGCTATTAACTACCTTTATTTTAGTATGGTAACTGGTTTATCGGGTGCAGCTTTAGCAACTATGATTAGAATGGAGCTA…
	KJ028660	---------------------------------------------------------------------------------------------------------------------------------------------------------------------------------------------------------------------------------------------------------TTTACATATTTAAATGATTTAAGAAAACATATATTAAAGAAGTATGTTTATACTATTAATCATAAAAGAATTGCTATTAACTATCTTTATTTTAGTATGGTAACTGGTTTATCAGGTGCTGCTTTAGCAACTATGATTAGAATGGAACTG…
	EF070319	---------------------------------------------------------------------------------------------------------------------------------------------------------------------------------------------------------------------AATTACTTTTATTATTTAGACAAAATAAAAAAGATATTTACGTATTTTAACGATTTAAGGAAACATATATTAAAGAAGTATGTTTACACTATTAACCATAAAAGAATTGCGATTAATTATTTATATTTTAGTATGGTGACTGGTTTATCAGGTGCTGCTTTAGCAACTATGATAAGAATGGAACTT…
	EF070308	---------------------------------------------------------------------------------------------------------------------------------------------------------------------------------------------------------------------AATTACTTTTACTATCTAGATAGAATAAAAAAGATATTTACTTATTTAAATGATTTAAGAAAACATGTTTTAAAAAAGTATGTTTATACTATTAACCATAAAAGAATTGCCATTAACTATCTTTATTTTAGTATGGTAACAGGTCTGTCAGGTGCTGCATTAGCTACTATGATTAGAATGGAGTTG…
	KJ028580	------------------------------------------------------------------------------------------------------------------------------------------------------------------------------------------------------------------------TACTTTTATTACTTAGATAGAATAAAAAAATTATTTATATACTTAAATGATTTAAGAAAACATATACTAAAAAAATATGTTTATACAATTAATCACAAAAGAATTGCTATTAATTATTTATATTTTAGTATGGTTACTGGATTATCAGGTGCCGCTTTAGCAACAATGATTAGATTAGAATTG…
	KJ028709	---------------------------------------------------------------------------------------------------------------------------------------------------------------------------------ATAGAGCAGACTAAATGTTTAAAGGTCTCAGTGAATAATTACTTTTATTACTTAGAAAGGATAAAAAAATTATTTATATACTTAAATGATTTAAGAAAACATATATTAAAAAAATATGTTTATACAATTAACCATAAAAGAATTGCAATAAACTACCTATATTTTAGTATGGTTACTGGACTTTCAGGTGCTGCATTAGCTACAATGATTAGATTAGAATTA…
	KJ028688	------------------------------------------------------------------------------------------------------------------------------------------------------------------------------------------------------------------AATAATTATTTTTATTACTTAGAAAGAATAAAAAAATTATTTATATACTTAAATGATTTAAGAAAGCATATACTAAAAAAATATGTTTATACAATTAACCATAAAAGAATTGCGATAAATTATTTATATTTTAGTATGGTTACTGGACTTTCAGGTGCAGCCCTAGCTACAATGATTAGATTAGAATTA…
	FJ905116	---------------------------------------------------------------------------------------------------------------------------------------------------------------------------------------------------------------------------------------------------------------------------------------------------------------------------------------------------------------------------------------------------------------…
	FJ905117	-----------------------------------------------------------------------------------------------------------------------------------------------------------------------------------------------------------------------------------------------------------------------------------------------------------------------------------------------------------------------------------------TACAATGATTAGATTAGAATTA…
	KJ028526	------------------------------------------------------------------------------------------------------------------------------------------------------------------------------------GAGCAGACTAAATGTTTAAAGGTCTCAGTAAATAATTACTTTTATTACTTAGAAAGAATAAAAAAATTATTTATATACTTAAATGATTTAAGAAAACATATATTAAAAAAATATGTTTATACAATTAACCATAAAAGAATTGCAATAAATTATTTATATTTTAGTATGGTTACTGGACTTTCAGGTGCAGCTTTAGCTACAATGATTAGATTAGAATTA…
	KJ028581	---------------------------------------------------------------------------------------------------------------------------------------------------------------------------------------------------------------------------TTTTATTACTTAGATAGAATAAAAAAATTATTTATATACTTAAATGATTTAAGAAAACATATATTAAAAAAATATGTTTATACAATTAACCATAAAAGAATTGCTATTAATTATTTATATTTTAGTATGGTTACTGGATTATCCGGAGCTGCATTAGCTACTATGATAAGATTAGAATTA…
	KJ028612	------------------------------------------------------------------------------------------------------------------------------------------------------------------------------------------------------------------------------------------------------------------------------------------------------------------AACCATAAAAGAATTGCAATAAATTATTTATATTTTAGTATGGTTACTGGATTATCTGGAGCTGCATTAGCTACTATGATAAGATTAGAATTA…
	EF070326	---------------------------------------------------------------------------------------------------------------------------------------------------------------------------------------------------------------------AATTATTTTTATTACTTGGATAGAATAAAAAAATTATTTATATACTTAAATGACTTAAGAAAACATATATTAAAAAAATATGTTTATACAATTAACCATAAAAGAATTGCAATCAATTATTTATATTTTAGTATGGTTACTGGATTATCCGGTGCTGCTTTAGCTACAATGATAAGGTTGGAATTA…
	KJ028564	------------------------------------------------------------------------------------------------------------------------------------------------------------------------------------------------------------------------------TATTACTTAGATAGGATAAAAAAATTATTTATATACTTAAATGATTTAAGAAAACATATATTAAAAAAATATGTTTACACAATTAACCATAAAAGAATTGCAATTAATTATTTATATTTTAGTATGGTTACTGGATTATCTGGAGCTGCTCTAGCAACAATGATAAGACTAGAATTA…
	KJ028713	------------------------------------------------------------------------------------------------------------------------------------------------------------------------------------------------TGTTTAAAAGTCTCGGTAAATAATTATTTTTATTACTTAGATAGGATAAAAAAGTTATTTATATACTTAAATGATTTAAGAAAACATATATTAAAAAAATATGTTTATACAATTAACCATAAAAGAATTGCAATTAATTATTTATATTTTAGTATGATTACTGGACTATCTGGGGCTGCCTTAGCAACAATGATAAGATTAGAATTA…
	EF070287	---------------------------------------------------------------------------------------------------------------------------------------------------------------------------------------------------------------------AATTACTTTTATTATTTAAACAAAATAAAAAAGCTATTTACTTATTTAAATGATTTAAGGAAACATGTTTTAAAAAAATATGTTTATACTATTAACCATAAAAGAATTGCTATAAATTACTTATATTTTAGTATGTTAACAGGTTTATCAGGTGCAGCTTTAGCAACTATGATAAGAATGGAACTA…
	LT605002	------------------------------------------------------------------------------------------------------------------------------------------------------------------------------------------------------------------------------TACTATCTTGATAGAATCAAAAAGTTATTTACATATTTAAATGATTTACGTAAACATATTTTAAAAAAATATATATATACTATTAATCATAAGAGAATCGCTATTAATTATTTATATTTTAGTATGTTAACTGGATTATCTGGAGCAGCCTTAGCTACAATGATTAGACTTGAACTA…
	GU439278	------------------------------------------------------------------------------------------------------------------------------------------------------------------------------------------------------------------------TATTTTTACTACCTTGATAGAATTAAAAAGTTATTTACATATTTAAATGATTTGCGTAAACATATTTTAAAAAAATATATATATACTATTAATCATAAAAGAATTGCTATTAATTATTTATATTTCAGTATGATTACAGGCTTATCAGGTGCAGCTTTAGCTACTATGATTAGATTAGAACTA…
	KY319313	---------------------------------------------------------------------------------------------------------------------------------------------------------------------------------------------------------GTCTCAGTAAATAATTATTTTTACTATCTTGATAGAATCAAAAAGTTATTTACATATTTAAATGATTTACGTAAACATATTTTAAAAAAATATGTCTACACCATTAACCATAAAAGAATAGCAATTAACTATTTATATTTTAGTATGTTAACAGGTTTATCAGGTGCTGCATTAGCTACCATGATTAGATTAGAACTA…
	KJ028562	------------------------------------------------------------------------------------------------------------------------------------------------------------------------------------------------------------------------TATTTTTACTATCTTGATAGAATCAAAAAGTTATTTACATATTTAAATGATTTACGTAAACATATCTTAAAAAAATATATATATACAATTAACCATAAAAGGATTGCTATAAACTACTTATATTTTAGTATGGTGACTGGTTTATCTGGTGCTGCTTTAGCTACTATGATTAGATTAGAGTTA…
	KY218159	------------------------------------------------------------------------------------------------------------------------------------------------------------------------------------------------------------------------------------------AGAATCAAAAAGTTATTTACATATTTAAATGATTTACGTAAACATATCTTAAAAAAATATATATATACAATTAACCATAAAAGAATTGCTATAAATTACTTATATTTTAGTATGGTGACTGGTTTATCTGGTGCTGCTTTAGCTACTATGATTAGATTGGAGTTA…
	MW713562	---------------------------------------------------------------------------------------------------------------------------------------------------------------------------------------------------------------------------------------------ATCAAAAAGTTATTTACATATTTAAATGATTTACGTAAACATATATTAAAAAAATATGTATACACAATTAATCATAAAAGAATTGCTATAAATTATTTATACTTTAGTATGGTAACTGGTTTATCAGGTGCTGCACTAGCAACAATGATTCGTTTAGAATTA…
	MW713564	---------------------------------------------------------------------------------------------------------------------------------------------------------------------------------------------------------------------------------------------ATCAAAAAGTTATTTACATATTTAAATGATTTACGTAAACATATATTAAAAAAATATGTATATACAATTAACCATAAAAGAATTGCTATAAACTATTTATATTTTAGTATGGTAACTGGTTTATCAGGTGCTGCATTAGCAACAATGATTCGTTTAGAATTA…
	DQ927303	------------------------------------------------------------------------------------------------------------------------------------------------------------------ATGTGAGTTGATTTTATAGATCAGACCAAAAGTTTTAAGGTCTCAGTAAATAATTATTTTTACTATCTTGATAGAATCAAAAAGTTATTTACATATTTAAATGATTTACGTAAACATATATTAAAAAAATATGTATATACAATTAATCATAAAAGAATTGCTATAAACTATTTATATTTTAGTATGGTAACTGGTTTATCAGGTGCTGCATTAGCAACAATGATTCGTTTAGAGTTA…
	EF070291	---------------------------------------------------------------------------------------------------------------------------------------------------------------------------------------------------------------------AATTATTTTTACTATCTTGATAGAATCAAAAAGTTATTTACATATTTAAATGATTTACGTAAACATATATTAAAAAAATATGTATATACAATTAATCATAAAAGAATTGCTATAAACTATTTATATTTTAGTATGGTAACTGGTTTATCAGGTGCTGCATTAGCAACAATGATTCGTTTAGAGTTA…
	KY319274	------------------------------------------------------------------------------------------------------------------------------------------------------------------------------------------------------------------------TATTTTTACTATCTTGATAGAATCAAAAAGTTATTTACATATTTAAATGATTTACGTAAACATGTTTTAAAAAAATATGTATATACCATTAATCATAAAAGAATTGCAATTAATTACTTATATTTTAGTATGGTAACTGGATTATCTGGAGCAGCATTAGCTACTATGATTAGATTAGAATTA…
	KJ028613	------------------------------------------------------------------------------------------------------------------------------------------------------------------------------------------------------------------------------------------------------------------------GATTTACGTAAACATATTTTAAAAAAATATGTGTATACAATTAACCATAAAAGAATTGCTATCAACTATCTATATTTTAGTATGTTAACTGGTTTATCTGGAGCTGCATTAGCTACTATGATTAGACTTGAATTA…
	KY218354	---------------------------------------------------------------------------------------------------------------------------------------------------------------------------------ATAGATCAGACCAAAAGTTTAAAGGTCTCAGTAAATAATTATTTTTACTATCTTGATAGAATCAAAAAGTTATTTACATATTTAAATGATTTACGTAAACATATTTTAAAAAAATACGTATATACAATTAACCATAAAAGAATTGCTATCAATTATTTATATTTTAGTATGGTAACTGGTTTATCAGGAGCTGCATTAGCTACTATGATTAGACTTGAATTA…
	EF070310	---------------------------------------------------------------------------------------------------------------------------------------------------------------------------------------------------------------------AATTATTTTTACTATCTTGATAGAATCAAAAAGTTATTTACATATTTAAATGATTTACGTAAACATATTTTAAAAAAATACGTATATACAATTAACCATAAAAGAATTGCTATCAACTATTTATATTTTAGTATGGTAACTGGTTTATCAGGAGCTGCATTAGCTACTATGATTAGACTTGAGTTA…
	AF396436	------------------------------------------------------------------------------------------------------------------------------------------------------------------ATGTGAGTTGATTTTATAGATCAGACCAAAAGTTTAAAGGTCTCAGTAAATAATTATTTTTACTATCTTGATAGAATCAAAAAGTTATTTACATATTTAAATGATTTACGTAAACATATTTTAAAAAAATACGTATATACAATTAACCATAAAAGAATTGCTATCAACTATTTATATTTTAGTATGGTAACTGGTTTATCAGGAGCTGCATTAGCTACTATGATTAGACTTGAGTTA…
	KX578718	---------------------------------------------------------------------------------------------------------------------------------------------------------------------------------------------------------------------------------------------------------------------------------------------------------------------------------------------------------------------------------------------------------------…
	KJ028739	---------------------------------------------------------------------------------------------------------------------------------------------------------------------------------------------------------------------------TTTTATTACCTTGATAAAATAAAAAAATTATTTACATATCTGAATGATTTAAGAAAACATATATTAAAAAAATATGTTTACACAATTAACCATAAAAGAATAGCTATAAATTATTTATATTTTAGTATGGTTACAGGTTTATCGGGTGCCGCATTAGCTACTATGATTAGAATGGAATTG…
	KJ028611	------------------------------------------------------------------------------------------------------------------------------------------------------------------------------------------------------------------------------------------------------------------------------------------------------------------AACCATAAAAGAATAGCCATAAATTATTTATATTTTAGTATGATTACAGGTTTATCAGGTGCTGCGCTAGCTACTATGATTAGAATGGAATTA…
	EF070279	---------------------------------------------------------------------------------------------------------------------------------------------------------------------------------------------------------------------AATTATTTTTTTTATTTTAATAGATTAAAAAATATTATTACATATTTTAATGATTTAAGAAAACATGTTTTAAAAAAATATGTTTATACAATAAACCATAAACGTATAGCTATAAATTATTTATATTTTAGTATGGTAACTGGTTTATCTGGTGCGGCTTTAGCTACTATGATAAGATTAGAGTTA…
	EF070270	---------------------------------------------------------------------------------------------------------------------------------------------------------------------------------------------------------------------AATTATTTTTTTTACTTTAATAGAATAAAAAATATTATTACATATTTAAACGATTTAAGAAAACATATCTTAAAAAAATATGTATATACTATAAACCATAAAAGAATCGCTATTAACTACTTGTATTTTAGCATGGTTACTGGTTTATCAGGTGCTGCTTTAGCTACTATGATTAGGTTAGAATTA…
	MZ823082	------------------------------------------------------------------------------------------------------------------------------------------------------------------ATGTGAGTTGATTTTATAGAGCAGACTAAAAGTTTTAAAGTCTCTGTAAATAATTATTTTTTTTATCTAGATAAAATAAAAAAACTATTTACTTATTATAATGATTTAAGAAAGCATATATTAAAAAAATATGTGTATACAATTAACCATAAAAGGATAGCTATTAATTATTTATACTTTAGTATGGTAACTGGTTTATCAGGTGCAGCATTAGCTACTATGATTAGACTTGAATTA…
	KJ028701	------------------------------------------------------------------------------------------------------------------------------------------------------------------------------------------------AGTTTTAAAGTCTCAGTTAATAATTATTTTTATTATTTAGATAGAATAAAAAAATTATTTACATATTTAAATGATTTAAGAAAACATATTTTAAAAAAATACGTGTATACAATAAACCATAAAAGAATAGCTATTAACTATCTTTATTTTAGCATGTTAACTGGTTTATCAGGTGCCGCATTAGCAACAATGATAAGGATGGAATTA…
	EF070320	---------------------------------------------------------------------------------------------------------------------------------------------------------------------------------------------------------------------AACTATTTCTATTATTTCGATAAATTAAGAAAATTATTTACATATTTAAATGATTTAAGAAAACATATATTAAAAAAGTATGTTTATACCATTAATCATAAAAGAATAGCCATTAACTATCTATATTTTAGTATGGTAACAGGTTTATCTGGTGCTGCTTTAGCTACTATGATAAGAATGGAACTG…
	KJ028647	------------------------------------------------------------------------------------------------------------------------------------------------------------------------------------------------------------------------------------------------------------------------------------------------------------------------------------ATTAATTACTTGTACTTTAGTATGGTAACAGGTTTATCTGGTGCAGCCTTAGCCACTATGATAAGATTAGAATTA…
	MW713566	---------------------------------------------------------------------------------------------------------------------------------------------------------------------------------------------------------------------------------------------TTAAAAAAATTATTAACATATTTAAATGATTTGAGAAAGCATATACTAAAAAAATATGTATATACTATTAATCATAAAAGAATAGCAATTAACTATTTATATTTTAGTATGATTACTGGTTTATCAGGAGCTGCTTTAGCTACAATGATTAGATTAGAATTA…
	EF070296	---------------------------------------------------------------------------------------------------------------------------------------------------------------------------------------------------------------------AATTATTTTTTTTATTTAAATAATTTAAAAAAATTATTAACATACTTAAATGATTTAAGAAAACATATACTAAAAAAATATGTATATACTATTAATCATAAAAGAATAGCAATTAATTATTTATATTTTAGTATGGTTACTGGTTTATCAGGAGCTGCCCTAGCTACAATGATTAGACTAGAATTA…
	DQ927304	------------------------------------------------------------------------------------------------------------------------------------------------------------------ATGTGAGTTGATTTTATAGAGCAAACCAAGAGTTTGAAAATTTCATTAAATAATTATTTTTTTTATTTAAATAATTTAAAAAAATTATTAACATACTTAAATGATTTAAGAAAACATATACTAAAAAAATATGTATATACTATTAATCATAAAAGAATAGCAATTAATTATTTATATTTTAGTATGGTTACTGGTTTATCAGGAGCTGCCCTAGCTACAATGATTAGACTAGAATTA…
	KJ028583	------------------------------------------------------------------------------------------------------------------------------------------------------------------------------------------------------------------------TATTTTTATTATTTAGATAGGATAAAAAAATTATTTACATATTTCAATGATTTAAGAAAGCATGTTTTAAAAAAATATGTTTATACTATAAATCATAAAAGAATCGCTATAAATTACTTATATTTTAGTATGATCACAGGTTTATCCGGAGCAGCATTAGCTACTATGATAAGACTTGAATTA…
	KJ028529	------------------------------------------------------------------------------------------------------------------------------------------------------------------------------------------ACTAAAAGCTTTAAAGTCTCAGTAAATAATTATTTTTACTATCTAGATAGAATAAAAAAATTATTTACATATTTAAATGATTTAAGAAAACACGTTTTAAAAAAATATGTTTATACTATAAATCACAAAAGAATAGCTATAAATTATTTATACTTTAGTATGGTAACTGGTTTATCGGGAGCAGCTTTAGCTACAATGATAAGATTAGAATTA…
	KJ028640	---------------------------------------------------------------------------------------------------------------------------------------------------------------------------------------------------------------------------------------------------------------------------------------------------------------------------------------------------------------------------------------GCTACAATGATAAGATTAGAACTA…
	GU439251	---------------------------------------------------------------------------------------------------------------------------------------------------------------------------------------------------------------------AATTATTTTTATTACTTAGATAGAATAAAAAAATTATTTACATATTTTAATGATTTAAGAAAACATATTTTAAAAAAATATATTTATACAATAAACCATAAAAGAATAGCAATTAATTATTTATATTTTAGTATGGTAACTGGATTATCAGGTGCAGCTTTAGCTACAATGATAAGATTAGAGTTA…
	GU439285	---------------------------------------------------------------------------------------------------------------------------------------------------------------------------------------------------------------------------------------------------------------------------------------------------------------------------------------------------------------------------------------------------------------…
	MN991318	---------------------------------------------------------------------------------------------------------------------------------------------------------------------TGAGTTGATTTTATAGAGCAGACTAAAAGTTTTAAAGTCTCTGTAAATAATTATTTTTTTTATTTAGATAGAATTAAAAAATTATTTACTTATTTTAATGATTTAAGAAAACATGTTTTAAAAAAATATGTATATACTATTAACCATAAAAGAATAGCTATTAATTATTTATATTTTAGTATGGTAACAGGTTTATCAGGGGCTGCGTTAGCTACTATGATAAGATTAGAACTG…
	MN991320	---------------------------------------------------------------------------------------------------------------------------------------------------------------------TGAGTTGATTTTATAGAGCAGACTAAAAGTTTTAAAGTCTCTGTAAATAATTATTTTTTTTATTTAGATAGAATTAAAAAATTATTTACTTATTTTAATGATTTAAGAAAACATGTTTTAAAAAAATATGTATATACTATTAATCATAAAAGAATAGCTATTAATTATTTATATTTTAGTATGGTAACAGGTTTATCAGGAGCTGCATTAGCTACTATGATAAGATTAGAATTG…
	KJ028720	------------------------------------------------------------------------------------------------------------------------------------------------------------------------------------------------AGTTTTAAAGTCTCTGTAAATAATTATTTTTATTATTTAGATAAAATAAAAAAATTATTTACGTATTTAAATGATTTAAGAAAACATATATTAAAAAAATACGTATATACTATAAATCATAAAAGAATTGCAATTAATTATTTATATTTTAGTATGGTTACAGGTTTATCTGGTGCTGCCTTAGCAACTATGATTAGAATGGAATTA…
	KY218192	---------------------------------------------------------------------------------------------------------------------------------------------------------------------------------------------------------------------AATTATTTTTATTATCTAGACAAAATAAAAAAGTTATTTACGTATTTAAATGATTTAAGGAAACATATATTAAAAAAATACGTATATACTATAAATCATAAAAGAATTGCAATAAATTATTTATATTTTAGTATGGTTACAGGTTTATCTGGTGCTGCTTTAGCTACTATGATTAGAATGGAATTA…
	EF070271	---------------------------------------------------------------------------------------------------------------------------------------------------------------------------------------------------------------------AATTATTTTTATTATCTAGACAAAATAAAAAAGTTATTTACGTATTTAAATGATTTAAGAAAACATATATTAAAAAAATACGTATATACTATTAACCATAAAAGAATTGCAATTAATTATTTATATTTTAGTATGGTTACAGGTTTATCTGGTGCTGCTTTAGCAACTATGATTAGAATGGAATTA…
	EF070276	---------------------------------------------------------------------------------------------------------------------------------------------------------------------------------------------------------------------AATTATTTTTATTATCTAGACAAAGTAAAAAAGTTATTTACGTATTTAAATGATTTAAGAAAACATATATTAAAAAAATACGTATATACTATTAACCATAAAAGAATTGCGATTAATTATTTATATTTTAGTATGGTTACAGGTTTATCTGGTGCTGCTTTAGCAACTATGATTAGAATGGAATTA…
	GU439213	---------------------------------------------------------------------------------------------------------------------------------------------------------------------------------------------------------------------------------------------------------------------------------------------------------------------------------------------------------------------------------------------------------------…
	EF070283	---------------------------------------------------------------------------------------------------------------------------------------------------------------------------------------------------------------------AATTATTTTTATTATTTAGATAGAATAAAAAAGTTATTTACATATTTAAATGATTTAAGAAAACACATATTAAAAAAATATGTATATACTATAAATCATAAAAGAATAGCTATCAACTATTTATACTTTAGTATGGTAACAGGTTTATCTGGTGCTGCATTAGCAACAATGATAAGAATGGAATTA…
	JX129388	---------------------------------------------------------------------------------------------------------------------------------------------------------------------------------------------------------------------------------------------------------------------------------------------------------------------------------------------------------------------------------------------------------------…
	KY218171	---------------------------------------------------------------------------------------------------------------------------------------------------------------------------------ATAGAACAGACTAAAAGTTTTAAAGTCTCAGTAAATAATTATTTTTATTATTTAGATAAAATAAAAAAATTATTTACATATTTAAATGATTTAAGGAAACATATTTTAAAAAAATATGTATATACTATAAACCATAAAAGAATAGCCATTAATTATTTATATTTTAGTATGATAACCGGTTTATCTGGAGCGGCGTTAGCTACTATGATTAGAATGGAATTA…
	EF070293	---------------------------------------------------------------------------------------------------------------------------------------------------------------------------------------------------------------------AATTATTTTTATTATTTAGATAGAATAAAAAAATTATTTACATATTTAAATGATTTAAGAAAACATATATTAAAAAAATATGTATACACAATAAACCATAAAAGAATAGCTATAAATTATTTATATTTTAGTATGGTTACAGGTTTATCAGGTGCAGCATTAGCTACAATGATAAGAATGGAATTA…
	KY218493	------------------------------------------------------------------------------------------------------------------------------------------------------------------------------------GAACAGACTAAAAGTTTTAAAGTCTCAGTAAATAATTATTTTTATTATTTAGATAGAATAAAAAAATTATTTACATATTTAAATGATTTAAGAAAACATGTATTAAAAAAATATGTATATACGATAAATCATAAAAGAATAGCAATAAATTATTTATATTTTAGTATGGTTACAGGTTTATCAGGTGCAGCATTAGCTACAATGATAAGAATGGAATTA…
	GU439310	---------------------------------------------------------------------------------------------------------------------------------------------------------------------------------------------------------------------------------------------------------------------------------------------------------------------------------------------------------------------------------------------------------------…
	EF070314	---------------------------------------------------------------------------------------------------------------------------------------------------------------------------------------------------------------------AATTATTTTTATTATTTAGATAGAATAAAAAAATTATTTACATATTTAAATGATTTAAGAAAACATGTATTAAAAAAATATGTATATACAATAAATCATAAAAGAATAGCAATAAATTATTTATATTTTAGTATGGTTACAGGTTTATCAGGTGCAGCATTAGCTACAATGATAAGAATGGAATTA…
	GU439309	---------------------------------------------------------------------------------------------------------------------------------------------------------------------------------------------------------------------------------------------------------------------------------------------------------------------------------------------------------------------------------------------------------------…
	OR242436	-----------------------------------------------------------------------------------------------------------------------------------------------------------------------------------------------------------------------------------TTTAGATAGAATAAAAAAATTATTTACATATTTAAACGATTTAAGAAAACATGTATTGAAAAAATACGTATATACAATAAATCATAAAAGAATAGCGATAAATTATTTATATTTTAGTATGGTCACAGGTTTATCAGGTGCAGCATTAGCTACAATGATAAGAATGGAATTA…
	GU439302	---------------------------------------------------------------------------------------------------------------------------------------------------------------------------------------------------------------------AATTATTTTTATTATTTAGATAGAATAAAAAAATTATTTACATATTTAAACGATTTAAGAAAACATATATTGAAAAAATATGTATATACAATAAATCATAAAAGAATAGCAATAAATTATTTATATTTTAGTATGGTTACAGGTTTATCAGGTGCAGCATTAGCTACAATGATAAGAATGGAATTA…
	GU439301	---------------------------------------------------------------------------------------------------------------------------------------------------------------------------------------------------------------------------------------------------------------------------------------------------------------------------------------------------------------------------------------------------------------…
	KY218490	------------------------------------------------------------------------------------------------------------------------------------------------------------------------------------------------AGTTTTAAAGTCTCAGTAAATAATTATTTTTATTATTTAGATAGAATAAAAAAATTATTTACATATTTAAATGATTTAAGAAAACATATATTAAAAAAATATGTATATACAATAAATCATAAAAGAATAGCAATAAATTATTTATATTTTAGTATGGTTACAGGTTTATCAGGTGCAGCATTAGCTACAATGATAAGAATGGAATTA…
	GU439306	---------------------------------------------------------------------------------------------------------------------------------------------------------------------------------------------------------------------AATTATTTTTATTATTTAGATAGAATAAAAAAATTATTTACATATTTAAATGATTTAAGAAAACATATTTTAAAAAAATATATATATACTATAAACCATAAAAGAATAGCCATCAATTATTTATATTTTAGTATGATAACAGGTTTATCAGGTGCAGCACTAGCTACTATGATTAGAATGGAATTA…
	GU439305	---------------------------------------------------------------------------------------------------------------------------------------------------------------------------------------------------------------------AATTATTTTTATTATTTAGATAGAATAAAAAAATTATTTACATATTTAAATGATTTAAGAAAACATATTTTAAAAAAATATGTATATACTATAAACCATAAAAGAATAGCCATCAATTATTTATATTTTAGTATGGTTACAGGTTTATCTGGTGCAGCTTTAGCTACAATGATAAGAATGGAATTA…
	GU439303	---------------------------------------------------------------------------------------------------------------------------------------------------------------------------------------------------------------------------------------------------------------------------------------------------------------------------------------------------------------------------------------------------------------…
	EF070325	---------------------------------------------------------------------------------------------------------------------------------------------------------------------------------------------------------------------AATTATTTTTATTATTTAGATAGAATAAAAAAATTATTTACATATTTAAATGATTTAAGAAAACATATTTTAAAAAAATACGTATATACTATAAACCATAAAAGAATAGCTATCAATTACTTATATTTTAGTATGGTTACAGGTTTATCTGGTGCAGCTTTAGCTACAATGATAAGAATGGAGTTA…
	EF070321	---------------------------------------------------------------------------------------------------------------------------------------------------------------------------------------------------------------------AATTATTTTTATTATTTAGATAGAATAAAAAAATTATTTACATATTTAAATGATTTAAGAAAACATATTTTAAAAAAATATGTATATACTATAAACCATAAAAGAATAGCCATCAATTATTTATATTTTAGTATGGTTACAGGTTTATCTGGTGCAGCTTTAGCTACAATGATAAGAATGGAATTA…
	EF070284	---------------------------------------------------------------------------------------------------------------------------------------------------------------------------------------------------------------------AATTATTTTTATTATTTAGATAGAATAAAAAAATTATTTACATATTTAAATGATTTAAGAAAACATATTTTAAAAAAATATGTATATACTATAAACCATAAAAGAATAGCTATTAATTATTTATATTTTAGTATGGTTACAGGTTTATCAGGTGCAGCTTTAGCTACAATGATAAGAATGGAATTA…
	FJ905111	---------------------------------------------------------------------------------------------------------------------------------------------------------------------------------------------------------------------------------------------------------------------------------------------------------------------------------------------------------------------------------------------------AGAATGGAATTA…
	EF070301	---------------------------------------------------------------------------------------------------------------------------------------------------------------------------------------------------------------------------------------------------------------------------------------------------------------------------------------------------------------------------------------------ATGATTAGAATGGAATTA…
	GU439225	-------------------------------------------------------------------------------------------------------------------------------------------------------------------------------------------------------------------------------------------------------------------------------------------------------------------------------------------------------------------------------------------------------TGGAGTTA…
	GU439227	---------------------------------------------------------------------------------------------------------------------------------------------------------------------------------------------------------------------------------------------------------------------AATGATTTAAGAAAACATATATTAAAGAAGTATGTTTATACTATTAATCATAAAAGAATTGCCATAAACTATTTATATTTTAGTATGGTAACAGGTTTATCTGGAGCCGCTTTAGCAACTATGATTAGAATGGAATTA…
	KY319264	------------------------------------------------------------------------------------------------------------------------------------------------------------------------------------------------------------------AATAATTACTTTTATTATTTAAATAAAATAAAAAAGCTATTTACTTATTTAAATGATTTAAGAAAACATATATTAAAGAAGTATGTTTATACTATTAACCATAAAAGAATCGCAATCAATTACTTATATTTTAGTATGGTAACAGGTTTATCTGGTGCTGCGTTAGCAACTATGATTAGAATGGAACTA…
	KJ028680	---------------------------------------------------------------------------------------------------------------------------------------------------------------------------------------------------------------------AATTACTTTTATTATTTAAATAAAATAAAAAAGCTATTTACTTATTTAAACGATTTAAGAAAACATATATTAAAGAAGTATGTTTATACTATTAACCATAAAAGAATTGCTATAAATTATTTGTACTTTAGTATGGTAACAGGTCTATCAGGTGCTGCACTAGCAACTATGATTAGAATGGAATTA…
	X06133	------------------------------------------------------------------------ATATAAAAATAAACATTATTAATACTGATTTAGTTATGTCAAATATATTTTATTATATAAATATTATATATATTTAATAGTTTTGATAATATGTGAGTTGATTTTATAGAGCAGACTAAAAGTTTTAAAGTCTCGGTAAATAATTACTTTTATTATTTAAATAAAATAAAAAAGCTATTTACTTATTTAAACGATTTAAGAAAACATATATTAAAGAAGTATGTTTATACTATTAACCATAAAAGAATTGCTATAAATTATTTATACTTTAGTATGGTAACAGGTTTATCAGGTGCTGCACTAGCAACTATGATTAGGATGGAATTA…
	NC_000862	------------------------------------------------------------------------------------------------------------------------------------------------------------------ATGTGAGTTGATTTTATAGAGCAGACTAAAAGTTTTAAAGTCTCGGTAAATAATTACTTTTATTATTTAAATAAAATAAAAAAGCTATTTACTTATTTAAACGATTTAAGAAAACATATATTAAAGAAGTATGTTTATACTATTAACCATAAAAGAATTGCTATAAATTATTTATACTTTAGTATGGTAACAGGTTTATCAGGTGCTGCACTAGCAACTATGATTAGGATGGAATTA…
	KJ028681	---------------------------------------------------------------------------------------------------------------------------------------------------------------------------------------------------------------------AATTATTTTTATTATTTAGATAAAATAAAAAAATTATTTATATATTTTAATGATTTAAGAAAACACGTGTTAAAAAAATATGTTTATACTATTAACCATAAAAGAATTGCTATTAACTATTTATATTTTAGTATGATTACCGGTTTATCAGGTGCCGCATTAGCTACTATGATAAGATTAGAATTA…
	KJ028679	---------------------------------------------------------------------------------------------------------------------------------------------------------------------------------------------------------------------AACTATTTTTATTATTTAGATAAAATAAAAAAGTTATTTATATATTTTAATGATTTAAGAAAACATGTATTAAAAAAATATGTTTATACTATTAACCATAAAAGAATCGCTATTAACTATTTATATTTTAGTATGGTTACTGGTTTATCAGGTGCTGCTTTAGCTACTATGATAAGATTAGAATTA…
	KJ028738	------------------------------------------------------------------------------------------------------------------------------------------------------------------------------------GAACAGACTAAAAGTTTTAAAGTCTCAGTAAATAATTATTTTTATTACTTAGATAGAATAAAAAAATTGTTTACATATTTAAATGATTTAAGAAAACATGTTTTAAAAAAATATGTCTATACTATAAACCATAAAAGAATTGCTATAAATTATTTATATTTTAGTATGGTTACTGGTTTATCAGGAGCAGCTTTAGCTACTATGATAAGATTAGAATTG…
	KJ028533	---------------------------------------------------------------------------------------------------------------------------------------------------------------------------------ATAGAACAGACTAAAAGTTTTAAAGTCTCAATAAATAATTATTTTTATTACTTAGATAGAATAAAAAAATTATTTACTTATTTCAATGATTTGAGAAAACATATATTAAAAAAATATGTTTATACAATAAATCATAAAAGAATAGCAATTAATTACTTATATTTTAGCATGATTACAGGATTATCTGGTGCTGCTCTAGCAACAATGATTAGATTAGAATTA…
	GU439291	--------------------------------------------------------------------------------------------------------------------------------------------------------------------------------------------------------------------------------------------------------------------------------------------------------------------------------------------------------------------------------------------------------------G…
	FJ905110	-----------------------------------------------------------------------------------------------------------------------------------------------------------------------------------------------------------------------------------------------------------------------------------------------------------------------------------------------------------------------------------------AACTATGATTAGACTAGAATTA…
	KJ028705	------------------------------------------------------------------------------------------------------------------------------------------------------------------------------TTTATAGAACAGACTAAAAGTTTTAAAGTCTCAGTAAATAATTATTTTTATTATTTAGATAGAATAAAAAAATTATTTACATATTTTAATGATTTAAGAAAACATGTTTTAAAAAAATATGTTTATACTATTAACCATAAAAGAATTGCAATTAATTATTTATATTTTAGTATGGTTACTGGTTTATCAGGTGCTGCCTTAGCTACTATGATTAGATTAGAATTA…
	KJ028602	------------------------------------------------------------------------------------------------------------------------------------------------------------------------------------GAACAGACTAAAAGTTTTAAAGTCTCAATAAATAATTATTTTTATTATTTAGATAAAATAAAAAAATTATTTACTTATTTTAATGATCTAAGAAAACATATATTAAAAAAATATGTTTATACTATTAATCATAAAAGAATAGCTATTAACTACTTATATTTTAGTATGGTTACAGGTTTATCAGGTGCTGCCTTAGCTACAATGATCAGATTAGAATTA…
	EF070297	---------------------------------------------------------------------------------------------------------------------------------------------------------------------------------------------------------------------AATTATTTTTATTATTTAGATAAAATAAAAAAATTATTTACTTATTTTAATGATTTAAGAAAACATATATTAAAAAAATATGTTTATACTATTAATCATAAAAGAATAGCTATCAATTATTTATATTTTAGTATGGTTACAGGTTTATCAGGTGCTGCGTTAGCTACTATGATAAGATTAGAATTA…
	EF070277	---------------------------------------------------------------------------------------------------------------------------------------------------------------------------------------------------------------------AATTATTTTTATTATTTAGATAAAATAAAAAAATTATTTACTTATTTTAATGATTTAAGAAAACATATATTAAAAAAATATGTTTATACTATTAATCATAAAAGAATAGCTATTAATTATTTATATTTTAGTATGGTTACAGGTTTATCTGGTGCTGCATTAGCTACTATGATTAGATTAGAATTA…
	EF070267	---------------------------------------------------------------------------------------------------------------------------------------------------------------------------------------------------------------------AATTATTTTTATTATTTAGATAAAATAAAAAAATTATTTACTTATTTTAATGATTTAAGAAAACATATATTAAAAAAATTTGTTTATACTATTAATCATAAAAGAATAGCTATTAATTATTTATATTTTAGTATGGTTACAGGTTTATCAGGTGCTGCCTTAGCTACAATGATTAGATTAGAATTA…
	EF070285	---------------------------------------------------------------------------------------------------------------------------------------------------------------------------------------------------------------------AATTATTTTTATTATTTAGATAAAATAAAAAAATTATTTACTTATTTTAATGATTTAAGAAAACATATATTAAAAAAATATGTTTATACTATTAATCATAAAAGAATAGCTATCAATTATTTATACTTTAGTATGGTTACAGGTTTATCAGGTGCTGCCCTAGCTACTATGATTAGATTAGAATTA…
	KY217920	------------------------------------------------------------------------------------------------------------------------------------------------------------------------------------GAACAGACTAAAAGTTTTAAAGTCTCAATAAATAATTATTTTTATTATTTAGATAAAATAAAAAAATTATTTACTTATTTTAATGATTTAAGAAAACATATATTAAAAAAATATGTTTATACTATTAATCATAAAAGAATAGCTATCAATTATTTATATTTTAGTATGGTTACAGGTTTATCAGGTGCCGCATTAGCTACCATGATTAGATTAGAATTA…
	KY217945	------------------------------------------------------------------------------------------------------------------------------------------------------------------------------------GAACAGACTAAAAGTTTTAAAGTCTCAATAAATAATTATTTTTATTATTTAGATAAAATAAAAAAATTATTTACTTATTTTAATGATTTAAGAAAACATATATTAAAAAAATATGTTTATACTATTAATCATAAAAGAATAGCTATTAATTATTTATATTTTAGTATGGTTACAGGTTTATCAGGTGCTGCATTAGCTACTATGATTAGATTAGAATTA…
	EF070268	---------------------------------------------------------------------------------------------------------------------------------------------------------------------------------------------------------------------AATTATTTTTATTATTTAGATAAAATAAAAAAATTATTTACTTATTTTAATGATTTAAGAAAACATATATTAAAAAAATATGTTTATACTATTAATCATAAAAGAATAGCTATTAACTATTTATATTTTAGTATGGTTACAGGTTTATCAGGTGCTGCATTAGCTACTATGATTAGATTAGAATTA…
	KY218196	------------------------------------------------------------------------------------------------------------------------------------------------------------------------------------------------AGTTTTAAAGTCTCAATAAATAATTATTTTTATTATTTAGATAAAATAAAAAAATTATTTACTTATTTTAATGATCTAAGAAAACATATATTAAAAAAATATGTTTATACTATTAATCATAAAAGAATAGCTATTAATTATTTATACTTTAGTATGGTTACAGGATTATCAGGTGCTGCCTTAGCTACAATGATTAGATTAGAATTA…
	EF070286	---------------------------------------------------------------------------------------------------------------------------------------------------------------------------------------------------------------------AATTATTTTTATTATTTAGATAAAATAAAAAAATTATTTACTTATTTTAATGATTTAAGAAAACATATATTAAAAAAATATGTTTATACTATTAATCATAAAAGAATAGCTATTAACTATTTATATTTTAGTATGGTTACAGGATTATCAGGTGCTGCTTTAGCTACAATGATTAGACTGGAGTTA…
	KY218019	---------------------------------------------------------------------------------------------------------------------------------------------------------------------------------------------------------------------------------------------------------------------------------------------------------------------------------------AACTATTTATATTTTAGTATGGTTACAGGATTATCAGGTGCTGCTTTAGCTACAATGATTAGACTGGAGTTA…
	EF070294	---------------------------------------------------------------------------------------------------------------------------------------------------------------------------------------------------------------------AATTATTTTTATTATTTAGATAAAATAAAAAAATTATTTACTTATTTTAATGATTTAAGAAAACATATATTAAAAAAATATGTTTATACTATTAATCATAAAAGAATAGCTATTAACTATTTATATTTTAGTATGGTTACAGGATTATCAGGTGCTGCTTTAGCTACAATGATTAGACTAGAGTTA…
	GU439235	---------------------------------------------------------------------------------------------------------------------------------------------------------------------------------------------------------------------------------------------------------------------------------------------------------------------------------------------------------------------------------------------------------------…
	EF070280	---------------------------------------------------------------------------------------------------------------------------------------------------------------------------------------------------------------------AATTATTTTTATTATTTAGATAAAATAAAAAAATTATTTACTTATTTTAATGATTTAAGAAAACATATATTAAAAAAATATGTTTATACTATTAATCATAAAAGAATAGCTATTAACTATTTATATTTTAGTATGGTTACAGGATTATCAGGTGCTGCCTTAGCTACAATGATTAGATTAGAATTA…
	EF070299	---------------------------------------------------------------------------------------------------------------------------------------------------------------------------------------------------------------------AATTATTTTTATTATTTAGATAAAATAAAAAAATTATTTACTTATTTTAATGATTTAAGAAAACATATATTAAAAAAATATGTTTATACTATTAATCATAAAAGAATAGCTATTAACTATTTATATTTTAGTATGGTTACAGGATTATCAGGTGCTGCTTTAGCTACAATGATTAGATTAGAGTTA…
	DQ927305	------------------------------------------------------------------------------------------------------------------------------------------------------------------ATGTGAGTTGATTTTATAGAACAGACTAAAAGTTTTAAAGTCTCAATAAATAATTATTTTTATTATTTAGATAAAATAAAAAAATTATTTACTTATTTTAATGATTTAAGAAAACATATATTAAAAAAATATGTTTATACTATTAATCATAAAAGAATAGCTATTAACTATTTATATTTTAGTATGGTTACAGGATTATCAGGTGCTGCTTTAGCTACAATGATTAGATTAGAGTTA…
	EF070269	---------------------------------------------------------------------------------------------------------------------------------------------------------------------------------------------------------------------AATTATTTTTATTATTTAGATAAAATAAAAAAATTATTTACTTATTTTAACGATTTAAGAAAACATATATTAAAAAAATATGTTTATACTATTAATCATAAAAGAATAGCTATTAACTATCTATATTTTAGTATGGTTACAGGTTTATCAGGAGCAGCATTAGCTACAATGATTAGATTAGAATTA…
	EF070307	---------------------------------------------------------------------------------------------------------------------------------------------------------------------------------------------------------------------AATTATTTTTATTATTTAGATAAGATAAAAAAATTATTTACTTATTTTAACGATCTAAGAAAACATATATTAAAAAAATATGTTTATACTATTAATCATAAAAGAATAGCTATTAACTATTTATATTTTAGTATGGTTACAGGTTTATCAGGTGCAGCATTAGCTACAATGATTAGATTAGAGTTA…
	EF070323	---------------------------------------------------------------------------------------------------------------------------------------------------------------------------------------------------------------------AATTATTTTTATTATTTAGATAAAATAAAAAAATTATTTACTTATTTTAATGATTTAAGAAAACATGTATTAAAAAAATATGTTTATACAATTAATCATAAAAGAATAGCTATCAATTATTTATATTTTAGTATGGTTACAGGTTTATCAGGTGCTGCTCTTGCTACTATGATTAGAATGGAATTA…
	KJ028586	---------------------------------------------------------------------------------------------------------------------------------------------------------------------------------------------------------------------AATTATTTTTATTATTTAGATAAAATAAAAAAATTATTTACATATTTTAACGATTTAAGAAAACATGTATTAAAAAAATATGTTTATACTATTAATCATAAAAGAATTGCTATTAATTATTTATATTTCAGTATGGTTACAGGATTATCAGGTGCAGCTTTAGCTACAATGATTAGAATGGAACTA…
;
end;
