# Supplementary material for: A novel taxonomic database for eukaryotic mitochondrial cytochrome oxidase subunit I gene (eKOI), with a focus on protists diversity
Source: Database (Oxford). 2025 Sep 24;2025:baaf057. doi: 10.1093/database/baaf057 (PMC12462617; doi:10.1093/database/baaf057)
Supplement: baaf057_Supplemental_File [file baaf057_supplemental_file.zip › 2_alignment_eKOI/cnidaria.nex]

#NEXUS
begin data;
	dimensions ntax=531 nchar=1786;
	format datatype=dna missing=? gap=-;
	matrix
	LC494277	----------------------------------------------------------------------------------------------------------------------------------------------------------------------------GAATAGAAATTAGTTTCCCACAAGTTCAATCCTC--AGAACAAACTTACTTCTCATGC----ATAACAGCACATGGTATTCTATTTAT----CTTTCTTGTTAT---TGTTCCTATAGGACAAGGTTACCTAAACTGATGATTTCCTGGACAATGTGGAAAGTGAGATTTCTCACTACCAAGAATAAACA---TAGGTTCCATGATAGGAACAGAAATATCACTTTT…
	LT671462	ATGAATTTACTATCTTTCTTACCTTCACTAGTCTATGCATCTGATGCATTTCCTTCTAAATTGATTTCTTTTTCCAAACAAAATATAATATCAGCAAAACAAGTTGCTATAGGATACTGAAGAATAGCAATGCTATCATCCATAATAGCAACAACTTGTTCAGGTTTCATCAGAATAGAAATTAGTTTCCCACAAGTTCAATCCTC--AGAACAAACTTACTTCTCATGC----ATAACAGCACACGGTATTCTGTTTAT----CTTTCTTGTTAT---TGTCCCTATAGGACAAGGTTACCTAAACTGATGGTTTCCTGGACAATGTGGAAAGTGAGATTTCTCACTACCAAGGATAAACA---TAGGTTCCATGATAGGAACAGAAATATCACTTTT…
	MN068280	-----------------------------------------------------------------------------------------------------------TATTCTATATCTGCTCTTTGGGTTCTTTTGCGGTCTTAGCGGTCTTGCCTTTTCTATTATAATACGCTTTCAG-CTAAGTGCACCG-GGATCGTTGCTC-CCTTCAGGCCAAGTTTACAATTGTGTAGTTACAGCACATGCTTTGATAATGAT-TTTTTTTCTCATAATGCCGGTGTTAATAGG---CGGATATGGAAATTGGTTTATCCCTTTAATGCTTGGCGCACCAGATATGGCCTTTCCTCGTCTTAATAATCTGAGTTTTTGAATCTTGCC---ATTTGCTTACAC…
	MZ292875	---------------------------------------------------------------------------------------------------------------------------TTTGGAATCTTTAGTGCAATTATTGGTAGTGCACTAAGTGCCATTATAAGATGAGAA-ATGTCTTATCCA-GAAGCCGTCATG-GGTAGTAGCCACTTTCATAACGTAGTTATTACAAGCCATGCACTGGTAATGAT-TTTTTTCTTCATCATGCCTACTTTAATAGG---CGGTTTTGGTAACTGATTGATTCCTCTTTATATAGGAGCTCCAGATATGGCCTTTCCAAGACTTAACAACATTAGTTTTTGGTTATTACC---TCCTGCCCTGAT…
	GQ119966	-------------------------------------------------------------------------------------------------------------------------------------------------TTGGGTCGGGTTTAAGTGGGCTGATTCGTTATGAA-ATGCACTCTCCA-GAATTGGTAGTT-GGAAGTACACATTTCCATAACGTTGTTATTACAGCTCATGCTCTTATTATGAT-TTTCTTTTTCGTAATGCCTACTTTAATTGG---TGGATTTGGCAATTGGTTTATCCCTATTTATGTGGGATGTCCAGATATGGCTTTTCCAAGACTGAATAATATCAGTTTTTGAATGTTACC---TCCAGCATTAAT…
	MG934887	------------------------------------------------------------------------------------------------------------------------------------------GGTATACTTAGAACTGCTATAAGTATATTAATTCGTAATGAG-CTTTCTCAAAAT-AGATTTGTTATT-GGTGATGGTCAAATTTATAATGTAGTTGTTACCGCCCATGCATTTTTAATAAT-TTTTTTTTTTGTTATGCCTATTTTGATTAG---GGGATTTGGTAATTGATTATTACCTATAATAATTAGGGCTCCTGATATAGCATTTCCACGTATAAATAATATAAGTTTTTGATTATTGCC---ACCTGCATTAAC…
	MN068275	-----------------------------------------------------------------------------------------------------------CACACTTTATCTCATCTTCGCCGTCTTTTCTGCGATGGTAGGAACCTCGCTTTCAGTTCTTATCCGTTTCGAA-TTATCCTCCCCG-GGCAATCTCTTC-GGTGATGGTCAAATATACAATACTGTGGTAACTTCGCACGCCCTCATTATGAT-CTTCTTTTTTGTTATGCCTGCTATGGTAGG---GGGGTTCGGTAATTGACTAGTTCCTCTAATGATCGGCGCCCCGGACATGTCCTTCCCTCGTTTAAATAACTTTAGTTTTTGACTCTTACC---TGCTGCCCTCCT…
	MG422532	------------------------------------------------------------------------------------------------------------------TATTTTATTTTTGGGGCTTGAGCAGGCTTACTCGGAACATCTATAAGCCTATTAATTCGTGCAGAA-CTAGGACAGCCC-GGAGCCCTTCTA-GGAAGAGACCAGCTCTATAACACTATCGTTACAGCCCACGCGTTCCTAATAAT-CTTTTTCTTGGTTATACCTGTTATAATTGG---CGGATTCGGAAACTGACTAGTCCCCTTAATACTAGGACTTCCAGATATAGCTTTTCCCCGAATAAACAACATAAGTTTCTGACTTCTTCC---CCCCTCACTAAC…
	JN314211	------------------------------------------------------------------------------------------------------------------TATCTGATCACTGGGGTTTGGTCAGGAGTGATAGGGACTAGCCTTAGGGCGCTAATCCGTATTGAG-CTAAGGCGGCCG-GGGCAGTTGATT-AGTAACGGGCACTTGTATAATGTGTTAGTGACTACCCACGCTCTGATGATAAT-TTTTTTTATAGTTATGCCAATTTTAATCGG---GGGGTTTGGAAACTGACTGGTCCCATTAATACTAGGGTCCCCAGATATAGCTTTCCCGCGGCTTAATAACTTAAGATTTTGGCTTTTAGT---ACCTTCTTTGAT…
	JN314207	------------------------------------------------------------------------------------------------------------------TATTTGATTACAGGGGTCTGGTCTGGTTTAGTTGGGACAAGACTAAGAACTTTAATTCGAATTGAGCTTAGCCGCCCTG-GGCAATTTATTA-TAAGA-GAACACTTATACAATGTACTAGTGACTACCCATGCGTTAATAATAAT-TTTTTTTATAGTAATACCAATTTTAATTGG---GGGGTTTGGTAACTGGCTAGTCCCTTTAATACTAGGCTCTCCTGATATGGCTTTCCCTCGGTTAAATAACTTAAGCTATTGACTTTTAGT---CCCATCGTTGGT…
	MG422024	---------------------------------------------------------------------------------------------------------GGAACCCTGTACTTTCTTTTTGGTTTATGGGCCGGCATAGTAGGTAGAGGTTTAAGGGCCTTAATCCGAGTAGAG-CTAAGGCAGCCC-GGAAGTCTGCTG-GGAAATGACCAGCTCTACAATGTTATCGTAACTGCCCATGCCTTTATGATAAT-TTTCTTTATAGTAATACCTGTTATAATTGG---GGGTTTTGGTAATTGACTAATCCCTCTTATGCTTGGGGTACCGGATATAGCTTTCCCTCGACTTAACAACATAAGATTTTGACTCCTTCC---CCCAGCAATCAC…
	JN314202	------------------------------------------------------------------------------------------------------------------TATTTAATTGCAGGGGCTTGATCTGGTATAGTGGGCACAGGATTAAGGCTCATTATTCGTGCAGAA-CTAAGGCGTCCA-GGTCAGTTAATC-GGAGACGATCAAATTTACAACGTAATTGTTACTGCCCATGCTTTTATCATAAT-TTTTTTTATGGTGATGCCCGCTTTAATTGG---GGGGTTTGGAAATTGGTTAGTGCCTATTATATTAGGAGCTCCTGATATAGCCTTTCCTCGGTTAAATAATCTAAGGTTTTGATTATTAAT---ACCATCATTGTT…
	GQ120016	----------------------------------------------------------------------------------------------------------------------------------------------TGGTAGGAACTACACTAAGTATGTTAATACGGTTAGAA-CTATCGGGAGCA-GGAACCATGCTT-GGCGATGATCACCTATACAACGTAATAGTCACTGCTCACGCGTTTGTAATGAT-ATTTTTTATGGTAATGCCTATTTTAATAGG---AGGATTTGGAAATTGGTTCGTCCCTTTATATATTGGGGCCCCAGATATGGCCTTTCCTCGTCTCAATAATCTTTCCTTCTGGCTTTTACC---CCCTGCTTTGAC…
	GQ119993	------------------------------------------------------------------------------------------------------------------------ATATTTGGAACTTCTGCCGGTGTTTTAGGTACTAGTTTAAGTTTTTTAATTCGTTTATCA-TTAAGTAGCCCTGGATTATATTTTT-----CTGGAAATATTTACAATATGATAATTACTCTTCATGGTTTGGTTATGAT-TTTTTTTTTTGTTATGCCTATTCTAATTGG---AGGTTACGGAAATTGATTTATTCCTCTCTATTTAGGTTGCCCTGATATGGCATTTCCTCGTTTAAATAATTTAAGTTTTTGAATTTTACC---TTTTCCATTACT…
	GQ119965	--------------------------------------------------------------------------------------------------------------------------------------------------------------------------TAGATTTGAG-CTATCATCAGCA-GAAAGTGTAATG-GGAAATTCTCACCATTATAATGTAGTAGTAACAGCTCATGCATTAGTTATGAT-TTTCTTTATGCTTATGCCTATTTTAATAGG---AGGTTTTGGAAATTGATTTATTCCCCTTACTGTGGGAGCTACTGACATGGCTTTTCCTCGTCTAAATAACTTGTCCTTTTGATTATTACC---TCCTTCCTTTTT…
	MH407229	-----------------------------------------------------------------------------------------------------------AACTCTTTACTTAATGTTTGGTATATTTTCTGCGATGATTGGGACTGCTCTTTCAGTAATCATAAGAATGGAG-TTGTCTCAAACA-GGAAATATTCTT-GGTGACGATCAGATTTATAATGTTATTGTTACTACTCATGCTTTTATTATGAT-TTTTTTTGTGGTAATGCCCGTTTTTATTGG---TGGTTTTGGTAATTGACTAATTCCCCTATATATAGGGGCTCCTGATATGGCTTTTCCTAGAATGAATAATTTAAGTTTTTGACTTTTACC---TTCATCCTTAAT…
	GQ120082	-----------------------------------------------------------------------------------------------------------ATACTTATACCTGATCTTCGCATCCTTTTCAGCATTTATAGGAACTTCACTATCAGTTTTAATAAGATTTGAA-CTCTCTTCACCA-GGTAATTTATTT-GGAGATGACCAGATTTATAACACCGTCGTCACAGGTCATGCCTTTATAATGAT-ATTTTTCTTCGTTATGCCAGCTATGATTGG---GGGATTTGGTAATTGAATGGTCCCTTTGATGATTGGGGCACCAGATATGGCTTTCCCAAGAATGAATAATTTAAGCTTCTGACTCTTAAT---ACCAGCATTAAT…
	MW125079	-----------------------------------------------------------------------------------------------------------AACTTTATACTTATTTTTTGCTAGTTTTTCTGCTTTTATTGGAACTTCTATGTCAGTAATTATTAGATTAGAA-TTATCAAGTCCA-GGTAGTCTATTA-GGAAGTGATCAAATTTATAATTCTATTGTCACTGGTCATGCTCTTATAATGAT-TTTTTTTTTTGTAATGCCAGCAATGATTGG---AGGTTTTGGAAATTGAATGGTTCCTTTAATGATTGGAGCCCCAGATATGGCTTTCCCAAGAATGAATAACTTAAGTTTTTGATTATTATT---TCCATCTCTATT…
	MN068297	--------------------------------------------------------------------------------TGTCGACGAATCATAAAGGACATTGGGCACCCTTTATTTGATGTTTGGGGCCTTTGGTGGGATGATAGGTACAGCACTAAGTGTTTTAATTAGACTAGAA-CTCTCTAATCCTGGGNAGCATGATA-GGAGATGACCAAATTTATAATGTAATTATAACTGCGCATGCTTTAGTTATGAT-ATTTTTTATGGTTATGCCAGTACTTATTGG---AGGGTTTGGAAACTGGTTCCTTCCTCTTTATATAGGTGCCCCAGATATGGCATTTCCCAGAATGAATAACTTGAGTTTTTGACTTTTACC---TCCAGCATTAAT…
	MN068293	-----------------------------------------------------------------------------------------------------------AACTCTGTATTTGTTATTTGGGTCTTTTACAGCTATGATAGGAACAGCTTTGTCTGTCATAATAAGGATGGAG-CTATCTTATACA-GGGAGCCTTATA-GGAAATGACCAAGTCTATAACGTAATAGTCACTGGACACGCTTTTATTATGAT-ATTTTTTGTAGTAATGCCAGTTCTTATAGG---AGGGTTTGGCAACTGGTTTGTCCCACTTTATATCGGAGCCCCTGATATGGCTTTTCCTAGGATGAATAATCTGAGTTTTTGACTACTGCC---TCCAGCACTGGT…
	MG700376	-----------------------------------------------------------------------------------------------------------TACATTATATCTAATTTTTGGTTCCTTTACTTCAATGATAGGTACAGCTCTATCTGTAATTATAAGATTAGAA-CTTTCTAATAAT-GGGTCTTTAATA-GGAGATGAACAAGTTTTTAATGTTATAGTGACTGGTCACGCATTTATAATGAT-ATTTTTTGTAGTTATGCCAGTTCTAATAGG---GGGATTTGGAAATTGATTTGTCCCACTTTACATAGGAGCTCCAGATATGGCATTCCCTAGAATGAATAACCTAAGTTTTTGATTATTACC---TCCATCCTTATT…
	KY040282	-----------------------------------------------------------------------------------------------------------TACTTTATATTTATTGTTAGCTTCATTTTCTGCAATGGTAGGAACAGCACTATCTGTCCTTATAAGATTTGAA-CTTTCAAGCCCA-GGTAACTTATTG-ATAGATGGTCAAATTTATAATGTTGTTATAACTGGACATGCTTTTATAATGAT-TTTTTTCATGGTTATGCCAGCTTTAATCGG---AGGATTCGGTAATTGAATGGTTCCTGTGATGATAGGAGCCCCTGATATGGCATTTCCTAGGATGAATAATTTAAGTTTTTGACTTCTTCC---ACCAGCCTTAAT…
	GQ120081	----------------------------------------------------------------------------------------------------------------------------------CTTTTTCAGCTATGATTGGTACTGCGTTGTCTGTAATAATAAGATTAGAA-CTTGCTAGTCCT-GGTAATCTTTTA-GTTGATAATCAAATTTATAATGTAATTATCACAGGACATGCATTTATAATGAT-TTTTTTTATGGTAATGCCTTCACTAATTGG---AGGATTTGGAAATTGAATGGTTCCTATAATGATAGGAGCTCCTGACATGGCATTCCCTAGAATGAATAATTTAAGTTTTTGACTTCTACC---ACCTGCATTGAT…
	GQ120074	--------------------------------------------------------------------------------------------------------------------------ATTTGGCGCCTTTGGAGG-ATGGTTGGTACCGCTCTTTCTGTTATAATAAGATTAGAA-CTCTCTAACCCA-GGATCTATGATA-GGAGACGACCAAGTTTACAATGTCGTTGTAACTAGTCATGCACTTACCATGAT-ATTCTTCATGGTAATGCCCATTCTTATAGG---TGGATATGGCAATTGATTTGTCCCCCTTATGGTTGGGGCTCCTGATATGGCTTTCCCTAGAATGAATAATCTTAGTTTCTGACTATTACC---TCCAGCTCTGTT…
	JN314190	---------------------------------------------------------------------------------------------------------GGAAGTTTATATCTTTTATTTGGATCTTTTACGGCTATGATTGGGACTGCATTATCAGTTATAATTAGAATGGAA-CTTTCAAACACA-GGTAGTCTTATC-GGAGACGATCAAATTTATAATGTAGTAGTAACAGCGCATGCATTTATAATGAT-ATTTTTTGTAGTTATGCCTATATTAATAGG---AGGGTTTGGAAATTGATTTGTTCCCTTATATATAGGAGCTCCGGATATGGCGTTTCCTAGAATGAATAATCTTAGTTTTTGATTACTACC---TCCCGCGCTTAT…
	MN068298	-----------------------------------------------------------------------------------------------------------TACATTATATTTAATTTTTGGTAGTTTTGCTGCTATGATTGGCACATCTTTATCTATATTAATAAGATTAGAACTTTTCAAGTTTA-GGTACTTTATTA-ATTTCAGGTCAAATTTATAATGTTATAGTTACTGCTCATGCATTTATCATGAT-TTTTTTTTTAATAATGCCATCTTTAATAGG---AGGATTTGGTAATTGAATGATACCAATTTTAATTGGATCACCTGATATGGCATTTCCAAGAATGAATAATCTTAGTTTTTGATTATTACC---TCCCGCTTTATT…
	GQ120073	---------------------------------------------------------------------------------------------------------------------------------------------------------------------------------------------CCCT-GGTTCTATGATT-GGTGACGACCAAGTTTATAATGTTGTCGTCACGGGTCATGCATTAACTATGAT-CTTTTTTATGGTAATGCCGATTCTTATTGG---TGGTTACGGAAATTGATTTGTACCACTAATGATTGGAGCACCGGACATGGCTTTTCCAAGAATGAATAACCTAAGTTTTTGACTACTTCC---CCCCGCTTTATT…
	OQ134412	------------------------------------------------------------------------------------------------------------------------------------------GCTTTGGTGGGAATAAGTTTATCTCTTATCATAAGAATAGAA-TTAGCTAAACCT-GGTTTAGTAATA-GGAAAAGATCAAATTTATAATGTCGTAGTCACAGCTCATGCTTTTGTGATGAT-TTTTTTTGTTGTGATGCCCGTGTTAATTGG---AGGGTTTGGTAATTGAATGATTCCTATAATGATAGAGGCCCCTGATATGGCTTTTCCCAGGATGAATAATCTAAGTTTTTGGCTTCTGCC---TCCCGCATTTTT…
	KY040296	---------------------------------------------------------------------------------------------CATAAAGATATTGGAACGTTATATTTAATATTTGCCTCTTTTGCAGGTATAATGGGAACAAGTACATCAATACTAATTAGAATTGAT-TTATCTACTCCT-GGATCTCTTTTA----ACATCTCAATCTTATAATGTTTTAATAACAGCTCATGCATTTATAATGAT-TTTTTTTATGGTAATGCCATCTTTAATAGG---AGGTTTTGGAAATTGAATGCTTCCATTAATGATAGGATCGCCAGATATGGCATTTCCTAGATTAAACAATTTAAGTTTTTGATTACTGCC---TACATCTTTAAT…
	KT981913	-------------------------------------------------------------------------------------------------AAGATATTGGTACATTATATTTAATATTTGCTTCATTTGCTGGTACAATCGGTACAAGTACTTCAATATTAATTAGAATAGAT-TTATCTAGCCCA-GGATCTTTATTA----AATTCTCAAATGTATAATACTATAATAACTGCTCATGCATTTATAATGAT-TTTTTTTATGGTTATGCCCTCATTAATAGG---AGGTTTTGGTAATTGGATGTTACCTCTTATGATCGGTGCTCCGGATATGGCTTTTCCTAGATTAAATAATTTAAGTTTTTGATTATTACC---TTCTGCATTATT…
	KF977339	-------------------------------------------------------------------------------------------ATCATAAAGATATTGGAACTTTATATTTAATTTTTGCTTCATTTGCTGGAATAATAGGTACAAGTACATCTATTTTAATAAGAATAGAT-TTATCTAGCCCT-GGTTCTTTAATA----ACATCTCAAACTTATAATGTATTAATTACAACTCATGCATTTATTATGAT-ATTTTTCATGGTTATGCCTTCTTTAATTGG---AGGATTTGGTAATTGAATGTTACCATTAATGATAGGTGCACCTGATATGGCATTTCCTAGATTAAATAATTTAAGTTTTTGATTATTACC---GTCAGCATTAAT…
	OQ134417	------------------------------------------------------------------------------------------------------------------------------------------GGTTTAGTAGGTTTATTTTTATCATTATTAATGAGATCAGAA-TTAAAAAACCCA-GGAACATACATT-GGAAATGATCAAATTTATAATGTAATAGTTACAACACATGCATTTATAATGAT-ATTTTTTATGGTAATGCCAACTTTAATTGG---TGGGTTTGGAAATTGATTAATTCCTTTGTTAATTGGGGCACCAGACATGGCATTCCCAAGAATGAATAATTTAAGTTTTTGATTATTACC---TCCAGCTTTTAT…
	OQ134422	------------------------------------------------------------------------------------------------------------------------------------------GGTTTAGTAGGTTTATTTTTATCTTTAATTATGAGAGCTGAA-TTAAAAACTCCT-GGTAGTTTTATA-GGAAATGATCAAATTTATAATGTAATTGTAACAACTCATGCATTTACAATGAT-ATTTTTTATGGTTATGCCTACTTTAATAGG---TGGTTTTGGTAACTGATTAATTCCTTTATTAATAGGAGCTCCTGATATGGCATTTCCTAGAATGAATAATTTAAGTTTTTGATTATTACC---CCCTTCTTTTTT…
	GQ120075	---------------------------------------------------------------------------------------------------------------------------TTTGGTATATTTACTGCAATGGTAGGAACAGCATTATCTGTTTTAATTAGATTAGAA-TTATCAAGTCCT-GGAGTAATGATT-GGAAATGATCATTTATATAATGTTATTGTTACAAGTCATGCATTTGTAATGAT-TTTTTTCGTTGTTATGCCTATAAGTATAGG---TGGTTATGGTAATTGATTAATACCTATATATATAGGTGCACCTGATATGGCTTTTCCTAGAATGAATAATCTTTCTTTTTGACTTCTTCC---ACCTTCTTTTTT…
	OQ134430	------------------------------------------------------------------------------------------------------------------------------------------GGTTTGATAGGTGCAGGATTATCAATAATTATTAGAACAGAAGTTAGTAA-ACCA-GGAGTAATGTTA-GGAGATGATCAAATTTATAATTCTGTGGTTACTGCTCATGCTTTAATAATGAT-ATTTTTTATGGTAATGCCTATATTAATAGG---AGGATTTGGAAATTGAATGATTCCTATTTTAATAAATGCTCCTGATATGGCATTTCCAAGAATGAATAATTTAAGTTTTTGGCTTTTACC---ACCATCATTTTT…
	KY040284	-----------------------------------------------------------------------------------------------------------AAGTATATACTTACTTTTTGCTATTTTTTCAGGATTTATAGGTATTTCTTTATCTATTATAATAAGATTAGAA-TTATCTATTCCAGGAAATTTTATTA-----ATGCTAATATGTATAATATTATAATTACAGCTCATGCTTTAATTATGAT-TTTTTTTATGGTAATGCCTGCTTTAATAGG---TGGTTATGGTAATTGAATGTTACCTATTTTAATAGGAGCACCTGATATGGCTTTTCCTAGATTAAATAATTTAAGTTTTTGATTATTACC---TACTTCTTTATT…
	KY040293	---------------------------------------------------------------------------------------------------GATATTGGAACACTATATTTAATATTAGCAGCTTTTTCAGGAATGATAGGAACATCAATGTCAGTAATAATAAGATTCGAA-TTATCATCTCCA-GGAACATTATTA----AATGCTCAAGTATATAATATAATAATTACTGCTCATGCTTTTATTATGAT-TTTTTTTATGGTTATGCCATCTTTAATAGG---AGGTTTTGGTAATTGAATGTTACCAATAATGATAGGATCTCCTGATATGGCTTTTCCAAGATTAAATAATTTGAGTTTCTGATTATTACC---AGTATCATTAAT…
	KY040281	----------------------------------------------------------------------------------------CAAATCATAAAGATATTGGAACTTTATATCTAGTTTTAGCTGCATTTTCAGGAATGATAGGTACGGCGATGTCTGTATTAATAAGATTAGAA-CTTTCATCACCG-GGTACACTTATT----AACGGACAGCTATATAATGTAATTGTAACAGCTCACGCGTTTATTATGAT-TTTTTTTATGGTAATGCCTGCATTAATTGG---AGGATTTGGTAATTGATTACTACCAATAATGATAGGATCCCCTGATATGGCATTTCCAAGATTAAATAATTTAAGTTTTTGATTATTACC---AGTATCATTAAC…
	GQ120083	--------------------------------------------------------------------------------------------------------------CTTATATTTGGTTTTAGCTGCATTTTCAGGTATGATTGGTACAGCCATGAGTGTATTAATAAGACTTGAA-CTATCATCTCCA-GGATCTTTAATT----AATGGTCAACTATATAATGTAATTGTAACCGCTCATGCTTTTATTATGAT-ATTTTTTATGGTTATGCCTGCATTAATTGG---TGGATTTGGAAATTGAATGTTACCTTTAATGATAGGTTCACCTGACATGGCTTTTCCTAGATTAAATAATTTAAGTTTTTGATTATTACC---AGTATCTTTAAC…
	MN068278	------------------------------------------------------------------------------------------------------------ACTCTATATTTGATTTTTGGAGGATTTGGGGGTATGATCGGAACTGCTCTATCAGTTATTATAAGATTAGAA-TTATCAAACCCC-GGTTCTATGATA-GGAGATGATCAGGTTTACAATGTTGTGGTAACCGGCCATGCACTTACCATGAT-ATTTTTCATGGTCATGCCTATTTTAATAGG---GGGGTATGGTAATTGGTTTGTACCTTTGATGATAGGTGCTCCGGACATGGCCTTTCCTCGAATGAATAATTTAAGTTTTTGACTTCTACC---TCCGGCTTTGTT…
	OQ134438	------------------------------------------------------------------------------------------------------------------------------------------GGTATGGTTGGAACATCTTTATCTCTTATTATTAGATTAGAA-TTATCTAGACCT-GGCCTGATGTTA-GGTAATGATCAGATTTATAATTCTATTGTAACAGCTCATGCTTTTGTTATGAT-ATTTTTTTTAGTAATGCCTGTATTAATAGG---TGGATTTGGTAATTGAATGGTTCCTTTACTTATAGGGGCACCTGATATGGCATTTCCTAGAATGAATAATTTAAGTTTTTGATTATTACC---TCCAGCTTTTTT…
	OQ134429	------------------------------------------------------------------------------------------------------------------------------------------GGAATAGTGGGAACAGCTTTTTCTGTGATTATTAGGTTAGAA-TTATCTAAACCT-GGAACATTGTTA-GGAAACGGTCAGATTTATAATGTTGTTGTAACAACACATGCTTTAATAATGAT-TTTTTTTATGGTCATGCCAGTCTTAATAGG---AGGTTTTGGTAATTGATTAATTCCTTTATTAGTTGGGGCACCTGATATGGCATATCCAAGAATGAATAATTTAAGTTTTTGACTTTTACC---ACCTGCATTTTT…
	OQ134411	------------------------------------------------------------------------------------------------------------------------------------------GCATTAATAGGAACTGGGTTATCTTTGATAATTAGGTTAGAA-CTTTCAAATGCT-GGGGTTATAATA-GGAGATGATCAAATTTATAATGTGATAGTTACCGCCCATGCATTTGTAATGAT-ATTTTTTGTTATAATGCCCACATTAATTGG---TGGTTTTGGAAATTGAATGATACCCCTATTAATAGGGGCTCCTGATATGGCTTTCCCTAGGATGAATAATTTAAGTTTTTGACTTTTACC---ACCCGCATTAAT…
	OQ134444	------------------------------------------------------------------------------------------------------------------------------------------GCTTTAATAGGAACAGGACTTTCTATTATAATTAGATTAGAA-TTATCAAAGCCC-GGATTAATGATG-GGTAATGATCAAATTTATAATGTTATTGTAACATCTCATGCTTTTGTAATGAT-ATTTTTTGTAGTCATGCCTGTTTTAATAGG---AGGTTATGGTAATTGAATGATTCCTATATTAATAGGAGCCCCGGACATGGCTTTTCCTAGAATGAATAATTTAAGTTTTTGACTTTTACC---TCCAGCTTTTAT…
	OQ134431	------------------------------------------------------------------------------------------------------------------------------------------GCTATGGTAGGAACAGGTTTATCAATTTTAATTAGATTAGAG-TTAGCAAAACCA-GGTTTAACTATA-GGAAATGATCAAATTTTTAATGTAATTGTTACAGCTCATGCTTTTGTAATGAT-TTTTTTTGTAGTTATGCCTATTATGATAGG---TGGGTTTGGTAATTGAATGATTCCAATTATGATTGGGGCCCCAGATATGGCATTCCCAAGAATGAATAATTTAAGTTTTTGACTTTTACC---CCCTGCATTTAT…
	OQ134414	------------------------------------------------------------------------------------------------------------------------------------------GCTTTTGTTGGTACAAGTTTATCTATAATAATAAGATTTGAA-CTATCAAATGCA-GGATCTTTGATA-GGCTATGATCAAATATATAATGTTATAGTAACTGCACATGCTTTAATAATGAT-CTTTTTTGTTGTTATGCCTATATTAATAGG---AGGTTTTGGAAATTGAATGATACCTATATTAATTGGAGCACCAGATATGGCTTTTCCAAGAATGAATAATTTAAGTTTTTGATTATTACC---TCCTTCTTTTTT…
	OQ134404	------------------------------------------------------------------------------------------------------------------------------------------GCTTTTGTAGGAACAAGTCTTTCTGTTTTGATTAGATTAGAG-TTATCTAAACCT-GGAATTATGATG-GGAGATGATCAGATATTCAATGTTATAGTTACAGCTCATGCTTTTGTAATGAT-TTTTTTTATGGTCATGCCAATCTTAATTGG---GGGTTTTGGAAATTGAATGGTTCCTTTGTTAATAGGGGCGCCTGATATGGCTTTTCCTAGAATGAATAATTTAAGTTTTTGATTATTACC---TCCAGCATTTAT…
	OQ134405	--------------------------------------------------------------------------------------------------------------------------------------------TTTTGTAGGAACAAGTTTATCTATAATAATTAGATTAGAA-CTTTCTAGGCCA-GGTTCATTTTTA-GGGGATGATCAAATTTATAATGTTATAATTACAGCTCATGCTTTTGTTATGAT-ATTTTTTATGGTTATGCCAGTTTTAATTGG---AGGTTTTGGAAATTGAATGGTTCCTATATTAATAGGAGCACCAGATATGGCTTTTCCTAGAATGAATAATTTAAGTTTTTGATTATTACC---TCCTGCATTTTT…
	OQ134407	------------------------------------------------------------------------------------------------------------------------------------------GGTTTTGTAGGAACAAGTTTATCAATATTAATTAGACTTGAA-TTATCTAAACCT-GGCACATTTATT-GGAAATGATCAGATTTATAATGTAATTATAACAGCTCATGCATTTGTAATGAT-TTTTTTTATGGTAATGCCAGTATTAATAGG---AGGATTTGGAAATTGAATGGTCCCTATTTTAATAGGAGCACCTGATATGGCATTTCCTAGAATGAATAATTTAAGTTTTTGACTTTTACC---TCCAGCATTTAT…
	GQ120080	----------------------------------------------------------------------------------------------------------------------------------------------TGTTAGGGACTGCTTTATCTGTGTTAATTAGATTGGAA-CTGTCTAACCCT-GGTTCTATGATC-GGGGATGATCAAGTTTACAATGTTATAGTGACGGCCCACGCTCTTATAATGAT-TTTTTTTATGGTTATGCCAGTTTTAATAGG---AGGATTTGGGAATTGATTTTTACCTCTTTTAATAGGTGCACCAGATATGGCATTTCCAAGGATGAATAATTTGAGTTTTTGACTTCTCCC---TCCTGCGTTATT…
	KY040297	----------------------------------------------------------------------------------------------ATAAAGATATTGGAACCTTAAATTTATTATTTGGAGGAATGGGAGGAATGCTTGGGACAGCTCTTTCTGTCTTAATAAGATTAGAA-CTTTCTAATCCA-GGTTCTATGATA-GGAGATGACCAAGTGTATAACGTTATTGTAACTGCTCATGCTCTTATAATGAT-TTTTTTTATGGTTATGCCTGTTTTGATTGG---AGGATTTGGAAATTGATTTTTACCTTTGTTAATTGGTGCCCCTGATATGGCTTTTCCTAGAATGAACAATTTAAGCTTTTGATTACTACC---TCCGGCTTTATT…
	GQ120077	--------------------------------------------------------------------------------------------------------------------------------------------TATGATAGGAACTGCTTTATCAGTTTTAATAAGATTAGAA-TTATCAAATCCA-GGATCAATGATA-GGAGATGATCAAGTTTATAATGTTATTATTACAGCACATGCTTTAATTATGAT-ATTTTTTATGGTAATGCCTATATTAATAGG---TGGCTATGGTAATTGATTTTTACCTTTATTAATAGGAGCGCCTGATATGGCTTTTCCTAGAATGAATAATTTAAGTTTTTGACTTTTACC---TCCATCTTTATT…
	GQ120079	------------------------------------------------------------------------------------------------------------------------TTATTTGGAGGTTTAGGTGGAATGATAGGTACTGCATTATCTGTTTTAATAAGATTAGAA-TTATCAAATCCT-GGATCAATGATA-GGTGATGATCAAGTTTATAACGTAATTATAACCGCTCATGCACTTATAATGAT-TTTTTTTATGGTTATGCCAATTCTTATTGG---AGGATTTGGAAATTGATTTTTACCTTTATATATAGGAGCTCCAGATATGGCTTTTCCTAGAATGAATAATTTAAGTTTTTGATTATTACC---TCCTTCTTTATT…
	JN314227	------------------------------------------------------------------------------------------------------------------TATATAATTTTTGGGATGTGATGTGGTCTAGTTGGGACAGGTTTAAGTCTTTTAATTCGATTTGAA-CTTGGTACTGCT-GGAGCCTTTTTA-GGGGATGATCACTTTTATAATGTTATTGTAACTGCTCATGCCTTTGTAATAAT-TTTTTTTATAGTTATACCTATTATAATTGG---TGGATTTGGTAATTGAATAGTACCTTTACTAATTGGTGCCCCAGATATAAGTTTTCCCCGTATAAATAATATAAGTTTCTGACTTCTTCC---TCCTTCTTTCTT…
	GQ120015	---------------------------------------------------------------------------------------------------------GGTACTTTATATCTTTTATTCGGTTTATTCTCTGGAATGGTAGGAACCGCTCTTAGTATGTTAATCCGATTTGAG-CTCTCTCGTCCT-GGTAGTATGTTA-GGCGATGACCACCTTTATAATGTAATTGTTACTGCTCATGCTTTTATAATGAT-TTTTTTCATGGTAATGCCTATTCTAATAGG---CGGGTTTGGTAATTGGTTTGTGCCTCTTTACTTAGGGGCCCCCGACATGGCTTTTCCTCGTTTAAATAATTTAAGTTTTTGGTTATTACC---TCCCGCTCTATT…
	AY937366	-----------------------------------------------------------------------------------------------------------AACATTATATATTATTTTCGGTTTATTTTCTGGTATGATAGGTACTAGTTTAAGTATGATTATTAGATTGGAG-TTGAGTAGTCCA-GGAACAATGCTT-GGAGATGATCATTTGTATAATGTTATTGTTACTGCCCACGCTTTCGTGATGAT-TTTTTTTCTAATAATGCCTGTACTGATTGG---TGGTTTCGGAAATTGGTTTATACCCTTATTAATTGGAGCTCCTGATATGGCATTTCCAAGATTAAATAATCTAAGTTTTTGATTATTACC---TCCGGCAATCCT…
	OM214492	----------------------------------------------------------------------------------------------------------------------------------------------------------------------------------------------------------------------ACCAACTGTACAACGTTGTCGTCACTGCTCACGCTCTTGTGATGAT-TTTTTTTTTTGTAATGCCAGTAATGGTGGG---TGGTTTTGGAAACTGATTACTACCTTTGATGTTGGGGTGTGTGGACATGGCTTTTCCAAGGTTAAACAACGTAAGTTTTTGATTATTGCC---TCCTTCTTTAAT…
	GQ120089	---------------------------------------------------------------------------------------------------------------TTATACTTCATATTCGGAGCTTTTTCTGCAATGATAGGAACGGCTCTTAGTATGATAATAAGACTAGAA-TTAGCTAAACCA-GGAGCTATGGTC-GGAGATGATCAAATTTATAATGTTGTAGTTACTGCTCATGCCTTAGTAATGAT-ATTCTTTTTTGTTATGCCAATTATGATAGG---CGGATTTGGAAATTGACTGGTTCCTTTAATGATTGGTTCTGTTGATATGGCATTTCCTAGACTTAACAATATAAGTTTTTGATTATTACC---ACCTGCTCTTAT…
	OM214495	----------------------------------------------------------------------------------------------------------------------------------------------------------------------------------------------------------------------ATCAGCTTTATAATGTCGTAGTAACTGCTCATGCTTTATTAATGAT-ATTTTTTTTTGTTATGCCTGTTATGATAGG---AGGATTTGGTAACTGACTATTACCTTTAATGTTAGGTTGTGTAGATATGGCTTTTCCTAGATTAAACAATATAAGTTTTTGATTATTACC---ACCCTCTCTAAT…
	GQ120088	-----------------------------------------------------------------------------------------------------------------------------TGGTGCTTTTAGTGCAATAATAGGTACTAGTTTAAGTTTACTTATTAGATTAGAA-CTTAGTACTCCT-GGGCCTTTAATG-GGTGATGATCAACTTTTTAATGTAATAGTTACAGCACATGCTTTATTAATGAT-ATTTTTCTTTGTAATGCCTGTAATGATAGG---CGGTTTTGGTAATTGATTATTACCCTTAATGATTGGCTCTATTGATATGGCTTTTCCCAGATTAAATAATATAAGTTTTTGGCTTCTACC---ACCTTCTCTATT…
	MH282666	--------------------------------------------------------------------------------CTTGTCGACGAATCATAAGGACATTGGTTCACTTTATTTAATTTTTGGTCTATTTTCTGGTATGATCGGAACAGCATTAAGTGCATTAATAAGATTAGAA-TTAACAAACCCA-GGTCAAATGATT-GGTGATGGACAAATCTATAATGTTATCGTTACAAGTCACGCATTTGTCATGAT-ATTTTTTCTAGTAATGCCCGTACTAATTGG---TGGATTTGGTAATTGATTTGTTCCTTTATACATAGGAGCTCCTGATATGGCCTTTCCTAGACTTAATAATTTAAGTTTTTGATTACTTCC---ACCAGCCCTAAT…
	MH282677	-----------------------------------------------------------------------------------------GAATCACAAGGACATTGGAACTTTGTATTTAATTTTCGGTATGTTTTCAGGAATGATAGGAACAGCATTAAGTATGTTAATAAGATTAGAA-TTAACTAATCCA-GGACAAATGATA-GGTGATGGTCAAATATATAATGTCATAGTAACAAGTCACGCTTTTATAATGAT-ATTTTTTTTAGTTATGCCTGTTTTAATTGG---AGGATTTGGAAACTGATTTGTTCCTTTATATATAGGCGCCCCCGATATGGCTTTTCCAAGACTAAATAATTTAAGTTTTTGATTATTACC---ACCCGCTTTAAT…
	MH282624	----------------------------------------------------------------------------------------------------------------------------------TATTTTCCGGTATGATTGGAACATCCTTAAGTATGTTAATAAGATTAGAG-TTAAACAATCCA-GGACAAATGTTA-GGAGATGGTCAAATATACAACGTAATTGTAACCAGTCATGCTTTCGTTATGAT-TTTCTTTTTGGTTATGCCTGTGTTAATAGG---AGGTTTTGGTAATTGATTTGTACCTTTATACATCGGTGCCCCTGATATGGCTTTTCCTAGATTAAATAACTTGAGCTTTTGATTACTACC---ACCCGCACTAAT…
	MH282602	---------------------------------------------------------------------------------------------------------------------------TTTGGTTTATTTTCTGGTATGATTGGAACATCATTGAGTATGTTAATAAGATTAGAA-TTAAACAACCCA-GGACAAATGTTA-GGGGATGGGCAAATATATAATGTAATTGTCACCAGTCACGCTTTTATTATGAT-TTTTTTTTTAGTAATGCCTGTTTTAATAGG---TGGGTTCGGAAATTGATTCGTACCTCTATATATAGGTGCACCTGATATGGCATTTCCTAGACTTAATAACTTAAGTTTTTGATTATTACC---ACCTGCATTAAT…
	MH282631	------------------------------------------------------------------------------------------------AAGGACATTGGTACTCTTTATTTAATATTTGGTTTATTTTCTGGTATGATAGGTACATCTTTAAGTATGTTAATAAGATTAGAA-TTAAATAATCCA-GGACAAATGTTA-GGAGATGGACAAATGTATAATGTCATTGTTACAAGTCATGCCTTTATAATGAT-TTTTTTTCTAGTTATGCCTGTTTTAATAGG---TGGTTTCGGTAATTGATTCGTCCCCCTTTACATAGGAGCACCAGATATGGCTTTTCCCAGACTTAATAATTTAAGTTTTTGACTTCTTCC---TCCTGCTTTAAT…
	MW278607	-----------------------------------------------------------------------------------------------------------AACCCTATATTTAATTTTTGGTTTATTTTCAGGTATGATCGGAACTTCCTTAAGTATGTTAATAAGATTAGAA-TTAAGTAACCCA-GGACAAATGATA-GGTGACGGTCAAATTTACAATGTTATAGTAACTAGTCACGCATTCATAATGAT-TTTCTTTCTAGTAATGCCTGTTTTAATAGG---AGGTTTTGGAAATTGATTTGTTCCTTTATACATAGGAGCCCCCGATATGGCTTTCCCTAGATTAAATAATTTAAGTTTTTGACTACTACC---CCCAGCATTAAT…
	MH282726	------------------------------------------------------------------------------------------------AAGGACATTGGAACACTATATTTAATATTTGGATTATTTTCAGGTATGGTAGGAACATCTTTAAGTATGTTAATAAGATTAGAA-TTAAACAACCCC-GGACAAATGATA-GGTGACGGTCAAATTTATAACGTAATAGTTACAAGTCACGCTTTTATTATGAT-TTTCTTTTTAGTTATGCCTGTTTTAATAGG---AGGATTTGGTAATTGATTTGTACCTCTATACATAGGAGCACCAGATATGGCTTTTCCTAGATTAAATAATTTAAGTTTTTGGTTACTTCC---TCCCGCCTTAAT…
	OR501924	------------------------------------------------------ATGAATAATTTTATTAAAAGATGAATTTTTTCAACAAATCATAAAGATATAGGCACTTTATATTTAATTTTTGGTTTATTTTCCGGTATGATTGGTACATCCCTAAGTATGTTAATAAGACTTGAA-TTAAACAACCCA-GGACAAATGCTT-GGTGATGGTCAAATGTATAATGTCATAGTTACTAGTCATGCTTTCATAATGAT-CTTTTTTTTAGTTATGCCAGTTTTAATAGG---GGGATTTGGTAATTGATTCGTACCTCTATATATAGGAGCCCCGGATATGGCTTTTCCTAGGTTAAATAATTTAAGTTTTTGGTTATTACC---TCCTGCATTACT…
	MH282653	--------------------------------------------------------------------------------------------------------------------------ATTTAGTTTATTTTCAGCTATGATAGGAACCTCACTGAGTATGTTAATCAGAATTGAA-TTATCAAGTATT-GGGTCTGTAATA-GGGGATGATCACTTATATAATGTAATAGTAACAAGCCACGCATTTATAATGAT-ATTTTTCTTAGTAATGCCAGCTATGATAGG---AGGTTATGGAAACTGATTCGTACCTTTATACATAGGAGCACCAGATATGGCTTTTCCAAGACTTAATAACTTGAGTTTCTGATTACTACC---GCCAGCTTTAAT…
	MH282671	-----------------------------------------------------------------------------------------------------------------------------------TTTCTCTGGAATGATAGGAACAGCACTAAGCATGTTGATTAGATTAGAG-CTATCGAGCACC-GGCCCTATGCTG-GGAGACGATCACTTATATAACGTAGTTGTAACAAGCCATGCCTTCGTTATGAT-TTTCTTCCTAGTTATGCCTGTCCTAATAGG---TGGATTCGGCAACTGATTTGTGCCCCTATATATAGGGGCCCCAGACATGGCCTTCCCAAGACTCAATAACCTAAGCTTCTGATTACTTCC---ACCAGCCCTAAT…
	MH282690	---------------------------------------------------------------------------------------------------GACATTGGAACATTATACCTGATTTTTGGTTTTTTTTCAGGAATGATAGGAACAGCATTAAGTATGTTAATTAGATTAGAA-TTATCAAGCTTA-GGATCAGTAATA-GGAGATGACCATTTATACAATGTTATAGTTACCAGCCATGCCCTTGTTATGAT-ATTCTTTCTAGTCATGCCTGTACTAATAGG---AGGATTCGGAAATTGATTTGTCCCATTATATATAGGTGCACCAGATATGGCATTTCCCAGACTCAATAACCTAAGTTTTTGATTATTACC---ACCAGCTCTAAT…
	MH282687	------------------------------------------------------------------------------------------------------ATTGGAACTTTATATTTAATATTCGGTTTTTTTTCAGGTATGATAGGAACAGCATTAAGTATGCTTATTAGAATAGAA-TTATCAAGTTTA-GGATCAGTAATA-GGAGACGATCATTTATATAATGTAATAGTTACAAGCCACGCATTTATAATGAT-CTTTTTTTTAGTAATGCCAGTATTAATTGG---AGGATTTGGTAATTGATTTGTTCCTTTATATATAGGAGCACCCGACATGGCATTTCCTAGGTTAAACAATTTAAGCTTCTGATTATTACC---TCCAGCTTTATG…
	KF982176	-----------------------------------------------------------------------------------------------------------AACATTATACTTAGTATTCGGACTATTCTCAGGAATGGTAGGAACCGCATTAAGTATGTTAATAAGATTAGAA-TTATCCAGCACG-GGTCCAATGTTG-GGGGATGATCATCTCTACAACGTTGTAGTCACAAGTCACGCATTTGTAATGAT-ATTTTTCTTAGTTATGCCTGTCTTAATAGG---AGGGTATGGAAATTGATTTGTACCTTTATATATAGGAGCCCCTGATATGGCTTTCCCTAGATTAAACAATCTAAGTTTTTGACTCCTTCC---TCCTGCACTAAT…
	MT949548	---------------------------------------------------------------------------------------ACGAATCATAAAGATATTGGAACTTTATACTTAATATTTGGGCTATTTTCAGGAATGGTAGGAACCGCTTTAAGTATGTTAATTAGACTTGAA-TTATCAAGTACA-GGCCCAATGCTA-GGAGACGATCATTTATATAATGTAGTAGTCACCAGCCACGCATTCGTAATGAT-ATTCTTTCTTGTTATGCCCGTACTAATAGG---AGGATACGGAAACTGATTCGTACCTTTATACATAGGAGCTCCTGACATGGCATTTCCAAGACTAAATAATTTAAGTTTTTGACTATTACC---TCCTGCACTTAT…
	OQ323378	-----------------------------------------------------------------------------------------------------------AACCTTATACTTAATATTTGGTCTTTTCTCAGGAATGATAGGAACCGCCTTAAGTATGTTAATTAGATTAGAA-TTATCAAGCACA-GGACCTATGCTA-GGAGACGATCACTTATACAATGTAGTAGTTACTAGCCACGCATTCGTAATGAT-TTTCTTTTTAGTTATGCCTGTACTAATAGG---AGGATATGGAAATTGATTTGTCCCTCTATATATAGGAGCCCCTGATATGGCATTTCCTAGATTAAATAACCTAAGCTTCTGACTTCTACC---TCCTGCACTTAT…
	MT949457	---------------------------------------------------------------------------------------------------------------------------------------------ATGATAGGAACAGCACTAAGCATGTTAATAAGATTAGAA-CTTTCAAGTACG-GGTCCTATGCTA-GGAGACGATCACTTATATAACGTAGTAGTAACAAGCCATGCCTTTGTAATGAT-ATTCTTCCTAGTNATGCCTGTACTTATAGG---AGGATTCGGAAACTGATTTGTGCCTTTATATATAGGGGCCCCTGATATGGCTTTCCCTAGATTAAATAATCTTAGCTTCTGATTACTTCC---TCCCGCTCTAAT…
	KF982158	-----------------------------------------------------------------------------------------------------------AACATTATACTTAATTTTTGGCCTCTTCTCAGGAATGATAGGAACAGCCTTAAGTATGCTAATTCGACTAGAA-TTATCAAGTTCA-GGACCCATGCTA-GGGGATGATCATTTATATAATGTTGTGGTCACAAGTCATGCATTTGTCATGAT-ATTTTTTTTAGTTATGCCTGTTCTTATTGG---AGGATTTGGTAATTGATTTGTCCCCTTATACATAGGAGCCCCTGATATGGCTTTCCCAAGATTAAATAACTTAAGTTTTTGATTACTACC---ACCAGCATTAAC…
	MH282770	---------------------------------------------------------------------------------------------------------------------------------------------ATGATAGGAACAGCACTAAGTATGTTAATAAGACTAGAA-TTATCAAGCACA-GGACCTATGCTA-GGAGATGACCACCTTTACAATGTAGTAGTTACTAGCCATGCATTTATAATGAT-ATTCTTTCTAGTAATGCCAGTATTAATAGG---CGGTTATGGAAACTGATTTGTACCTTTATATATAGGTGCACCTGATATGGCCTTTCCAAGATTAAACAACTTAAGCTTTTGACTGTTACC---TCCTGCCCTAAT…
	MN690410	------------------------------------------------------------------------------------------------AAAGATATTGGAACCTTGTACTTAGTGTTCGGGTTGTTCTCAGGCATGATAGGAACAGCACTAAGTATGTTAATAAGATTAGAA-TTATCAAGTACA-GGGCCTATGTTA-GGAGATGATCATCTCTATAATGTAGTAGTAACTAGCCACGCATTTATAATGAT-ATTCTTCCTTGTCATGCCCGTACTAATAGG---TGGGTATGGAAACTGATTTGTACCTTTATATATAGGAGCCCCTGACATGGCTTTCCCCAGATTAAATAATTTAAGCTTCTGACTACTTCC---CCCTGCCCTAAT…
	MG934939	-----------------------------------------------------------------------------------------------------------AACTTTATACTTAATATTTGGTTTATTCTCAGGAATGATAGGAACCGCATTAAGTATGTTAATTAGACTAGAA-CTATCAAGTTCA-GGACCAATGCTA-GGAGATGATCATTTATATAATGTTGTAGTAACAAGCCATGCACTAATTATGAT-CTTCTTTTTAGTTATGCCAGTTTTAATTGG---GGGGTATGGGAATTGATTTGTACCTCTCTATATCGGAGCCCCAGACATGGCTTTCCCTAGATTAAATAATTTAAGCTTTTGACTCCTACC---ACCTGCACTTAT…
	MG934909	-----------------------------------------------------------------------------------------------------------AACTTTATACTTAATATTCGGACTATTCTCAGGAATGATAGGAACCGCATTAAGTATGTTAATTAGATTAGAG-TTATCAAGCTCA-GGACCAATGTTA-GGGGATGATCATCTATACAATGTTGTCGTAACAAGTCATGCACTAATTATGAT-TTTCTTTCTAGTTATGCCAGTCTTAATTGG---TGGGTATGGTAATTGATTTGTCCCTCTCTATATTGGAGCCCCTGACATGGCCTTCCCTAGATTAAATAATTTAAGTTTCTGACTTCTACC---TCCCGCATTAAT…
	KF982195	-----------------------------------------------------------------------------------------------------TATAGGAACATTATACTTAATCTTCGGCTTATTTTCAGGAATGATAGGAACAGCATTAAGTATGTTAATTAGATTAGAA-TTATCAAGCTCA-GGACCAATGTTA-GGCGATGATCATTTATACAACGTAGTTGTTACTAGTCATGCATTCGTAATGAT-ATTTTTTTTGGTTATGCCAGTATTAATAGG---GGGGTTTGGGAACTGATTCGTTCCTTTATATATAGGAGCTCCAGATATGGCCTTTCCAAGGCTTAACAACTTAAGCTTCTGACTTTTACC---ACCCGCCTTAAT…
	KF982186	-----------------------------------------------------------------------------------------------------CATAGGAACATTATACTTAATTTTTGGTTTATTTTCAGGAATGATAGGAACAGCCTTAAGTATGTTAATTAGATTAGAA-CTATCAAGCACA-GGACCTATGCTA-GGTGACGATCATTTATATAATGTAGTCGTTACAAGCCATGCATTCGTTATGAT-ATTTTTTTTAGTAATGCCTGTATTAATTGG---AGGATTTGGTAACTGATTTGTACCTTTATACATAGGCGCCCCAGACATGGCTTTCCCAAGACTTAATAATTTAAGCTTCTGATTACTGCC---TCCTGCCCTAAT…
	MW277708	-----------------------------------------------------------------------------------------------------------CACATTATACTTAATTTTCGGATTGTTTTCAGGAATGATAGGAACAGCTTTAAGTATGTTAATTAGATTAGAA-TTATCAAGCTCC-GGACCTATGCTT-GGAGATGATCATTTATATAATGTAGTAGTCACTAGCCATGCATTCATAATGAT-TTTTTTTCTTGTTATGCCTGTCTTAATAGG---AGGCTTCGGTAATTGATTTGTACCTCTATATATAGGAGCTCCTGACATGGCTTTTCCAAGACTTAATAATCTAAGTTTCTGATTATTACC---ACCTGCTCTAAT…
	KF982175	-----------------------------------------------------------------------------------------------------TATAGGTACATTATACTTAATTTTTGGTCTATTTTCAGGAATGATAGGAACAGCTTTAAGTATGTTAATTAGATTAGAG-TTATCAAGCTCT-GGACCTATGTTA-GGCGATGACCATCTCTACAATGTAGTAGTAACTAGCCATGCATTTATAATGAT-TTTTTTTCTAGTTATGCCTGTCCTTATAGG---AGGGTTCGGTAATTGATTTGTTCCATTATATATAGGTGCTCCAGACATGGCTTTCCCAAGGTTAAATAATTTAAGTTTTTGATTACTTCC---ACCTGCTTTAAT…
	KF982198	-----------------------------------------------------------------------------------------------------CATAGGAACACTATACTTAATATTTGGACTATTCTCAGGTATGATAGGAACAGCTTTAAGTATGTTAATTAGACTAGAA-TTATCAAGCTCA-GGTTCAATGTTA-GGAGATGATCATCTATACAACGTAGTTGTTACAAGTCATGCATTTATAATGAT-ATTCTTCCTAGTCATGCCCGTCTTAATAGG---AGGTTATGGAAACTGATTCATCCCTCTATATATAGGAGCCCCCGATATGGCATTTCCTAGATTGAATAACTTAAGCTTTTGATTACTACC---TCCGGCACTAAT…
	KF982159	-----------------------------------------------------------------------------------------------------TATAGGAACACTATACTTAATATTTGGACTATTTTCAGGAATGATAGGAACAGCATTGAGTATGTTAATTAGACTCGAA-TTATCAAGTTCA-GGACCTATGCTA-GGAGATGATCATTTATACAATGTCGTAGTAACAAGCCATGCATTTATAATGAT-CTTCTTTTTAGTTATGCCTGTATTAATTGG---GGGGTTCGGAAATTGGTTTATACCTCTATACATAGGAGCACCTGATATGGCCTTCCCAAGACTTAATAATTTAAGTTTTTGATTACTCCC---ACCTGCTTTAAT…
	KF982152	-----------------------------------------------------------------------------------------------------TATAGGAACACTATACTTAATTTTCGGGCTATTTTCAGGAATGATAGGAACAGCATTAAGTATGTTAATAAGATTAGAA-TTATCAAGCTCA-GGACCAATGCTA-GGAGATGATCATTTATACAATGTCGTAGTAACAAGCCATGCACTTGTAATGAT-CTTCTTTTTAGTAATGCCAGTATTAATTGG---GGGGTTTGGTAATTGATTTATACCCTTATATATAGGAGCACCAGATATGGCATTTCCAAGACTTAATAACTTAAGTTTTTGATTACTTCC---ACCTGCTTTAAT…
	KF982156	-----------------------------------------------------------------------------------------------------TATAGGAACTTTATACTTAATATTTGGGCTATTCTCAGGTATGATAGGAACAGCATTAAGTATGTTAATAAGATTAGAA-TTATCAAGCTCA-GGTCCTATGCTA-GGAGACGATCACTTATATAATGTTGTAGTAACGAGCCATGCATTTGTAATGAT-ATTCTTTTTAGTTATGCCAGTTTTAATAGG---CGGATTTGGTAACTGATTTGTGCCGTTATACATAGGGGCACCTGATATGGCATTCCCAAGACTTAATAACCTAAGTTTTTGGCTGCTTCC---CCCTGCTTTAAT…
	KF982184	--------------------------------------------------------------------------------------------------------------------------ATTTGGTCTGTTCTCAGGTATGATAGGAACAGCTTTAAGTATGTTAATTAGATTAGAA-TTATCAAGCTCA-GGTAGTATGTTA-GGGGATGATCACTTATATAATGTAGTCGTTACAAGTCATGCATTTATAATGAT-ATTTTTCCTAGTCATGCCTGTCCTAATAGG---AGGATATGGCAATTGATTTGTTCCTTTGTATATAGGAGCTCCAGACATGGCATTCCCAAGGCTAAATAATTTAAGCTTTTGATTATTACC---ACCTGCATTAAT…
	KF982190	-----------------------------------------------------------------------------------------------------TATAGGAACTTTATACTTAATATTTGGTCTATTCTCAGGAATGATAGGAACAGCATTAAGTATGTTAATAAGATTAGAA-TTATCAAGCTCA-GGACCTATGCTA-GGGGACGATCATCTATATAATGTTGTAGTAACAAGCCACGCATTTGTAATGAT-ATTCTTTTTAGTCATGCCCGTTTTAATAGG---GGGTTTTGGAAATTGATTCGTACCATTATATATAGGAGCACCTGACATGGCATTCCCAAGACTTAATAATTTAAGTTTCTGATTATTACC---ACCAGCATTAAT…
	KF982188	---------------------------------------------------------------------------------------------------------AGGACATTATACTTAATTTTTGGGCTTTTTTCAGGTATGATAGGAACAGCTTTAAGTATGTTAATCAGACTAGAA-TTATCAAGCTCC-GGACCTATGTTA-GGGGATGATCATTTATATAATGTAGTCGTCACAAGCCACGCATTTATAATGAT-ATTTTTCTTAGTTATGCCTGTATTAATTGG---GGGGTTTGGAAATTGATTTATACCCTTATACATTGGAGCTCCAGATATGGCATTCCCAAGACTAAATAATTTAAGTTTTTGGTTACTACC---TCCTGCACTAAT…
	KF982173	-------------------------------------------------------------------------------------------------------------------------TTTTTGGGCTATTCTCAGGAATGATAGGAACAGCTTTAAGTATGTTAATTAGATTAGAA-CTATCCAGCTCA-GGGCCAATGTTA-GGAGATGATCACTTATACAATGTAGTCGTCACAAGCCATGCATTTATAATGAT-ATTTTTCTTAGTAATGCCTGTGCTAATTGG---GGGTTTTGGAAACTGATTCGTACCTTTATATATAGGAGCTCCCGACATGGCATTTCCAAGACTTAATAACTTAAGTTTTTGATTACTACC---TCCTGCATTAAT…
	KF982200	----------------------------------------------------------------------------------------------ATAAAGATATGGGGACATTATACTTAATTTTTGGTTTATTCTCAGGTATGATTGGAACCGCTCTAAGTATGTTAATAAGATTAGAA-TTATCTAGCTCA-GGACCTATGCTA-GGAGATGATCATCTATATAATGTAGTAGTTACAAGCCACGCATTTATAATGAT-ATTTTTCCTAGTTATGCCCGTATTAATCGG---TGGTTTTGGAAATTGATTTGTACCTTTATATATAGGAGCTCCTGATATGGCATTTCCAAGACTTAATAATTTAAGTTTCTGATTATTGCC---ACCTGCATTGAT…
	KF982162	-----------------------------------------------------------------------------------------------------CATAGGAACCTTATACTTAATTTTCGGGTTATTCTCAGGTATGATAGGAACAGCTTTAAGTATGTTAATAAGATTAGAA-TTATCAAGTTTA-GGACCTGTGCTA-GGAGGTGATCATTTATATAACGTAATTGTTACAAGCCATGCATTTATAATGAT-ATTTTTCTTAGTAATGCCTGTACTAATAGG---CGGATTTGGAAATTGATTTGTACCCTTATATATAGGAGCTCCTGATATGGCATTTCCAAGATTAAATAATTTAAGCTTTTGATTATTACC---CCCTGCATTAAT…
	MH282762	-----------------------------------------------------------------------------------------------------------AACATTATACTTAATTTTTGGATTATTTTCAGGTATGATAGGAACAGCTTTAAGTATGTTAATTAGACTAGAA-TTATCTAGTTCA-GGACCCATGTTA-GGAGATGATCATCTATACAATGTAGTCGTCACAAGCCACGCACTTATAATGAT-ATTCTTCCTAGTAATGCCAGTATTAATAGG---AGGATTTGGAAATTGATTTGTACCTTTATACATAGGAGCCCCCGATATGGCATTTCCAAGGTTAAATAATCTAAGCTTTTGATTATTACC---ACCTGCATTAAT…
	KF982192	-----------------------------------------------------------------------------------------------------CATAGGAACACTATACTTAATTTTCGGGCTATTCTCAGGAATGATGGGAACAGCTTTAAGTATGTTAATTAGACTAGAA-TTATCAAGCTCA-GGACCCATGCTA-GGTGATGATCACCTCTACAACGTAGTCGTTACAAGCCATGCATTTGTAATGAT-ATTCTTCTTAGTAATGCCAGTATTAATAGG---AGGATTTGGAAATTGATTTGTACCTCTATACATAGGAGCTCCAGATATGGCATTCCCAAGACTAAATAATCTAAGCTTCTGACTACTTCC---ACCTGCATTAAT…
	OL616225	------------------------------------------------------ATGAATAGACATATTATACGTTGGGTATTTTCTACCAATCATAAGGATATAGGCAGCTTGTACTTGTTATTTGGAGCCTTTTCTGGGATGATGGGGACAGCATTAAGTATGTTGATACGACTAGAG-CTTTCAGCTCCA-GGTAGTATGTTA-GGAGATGATCATCTATACAATGTGATTGTAACGGCACATGCTCTATTAATGAT-TTTCTTTTTGGTAATGCCAGTAATGATTGG---GGGATTCGGGAATTGGTTTGTGCCAATCATGATTGGTGCACCAGACATGGCCTTCCCTAGATTAAATAATATCAGCTTCTGGTTATTACC---GCCTTCTTTAAT…
	MK994517	------------------------------------------------------ATGAACAAATATCTTACACGTTGGCTATTTTCTACTAATCATAAGGATATAGGTACTTTATATTTATTATTTGGTGCTTTTTCTGGAATGGCAGGGACAGCTTCGAGTATGTTAATACGGCTAGAA-CTGTCAGCTCCA-GGTAGTATGATA-GGGGATGATCATTTATATAATGTAATTGTAACATCACATGCTTTATTAATGAT-TTTTTTCCTAGTAATGCCAGTAATGATTGG---AGGATTCGGAAATTGGTTTGTGCCAATTATGATTGGTGCACCCGATATGGCCTTTCCTAGATTAAACAATATTAGTTTCTGGTTATTGCC---GCCTTCTTTAAT…
	KY559407	------------------------------------------------------ATGAACAAATATCTTACACGTTGGCTATTTTCTACTAATCATAAGGATATAGGTACTTTATATTTAATATTTGGTGCTTTTTCTGGGATGGCGGGGACAGCTTCAAGTATGTTAATACGGCTAGAA-CTGTCAGCTCCA-GGTAGTATGTTA-GGAGATGATCATCTATATAATGTGATTGTAACAGCACATGCTTTATTAATGAT-TTTCTTCCTGGTAATGCCAGTAATGATTGG---GGGATTCGGAAATTGGTTTGTGCCAATTATGATTGGTGCGCCTGATATGGCCTTTCCTAGATTAAACAATATCAGTTTCTGGTTATTACC---ACCTGCTCTAAT…
	MN052676	------------------------------------------------------ATGAACAAATATCTTACACGTTGGCTATTTTCTACTAATCATAAGGATATAGGTACTTTATATTTACTATTTGGTGCTTTTTCTGGGATGGCGGGGACAGCTTCAAGTATGTTAATACGGCTAGAA-CTGTCAGCTCCA-GGTAGTATGTTA-GGAGATGATCATCTATATAATGTGATTGTAACAGCACATGCTTTATTAATGAT-TTTCTTCCTGGTAATGCCAGTAATGATTGG---GGGATTCGGAAATTGGTTTGTGCCAATTATGATTGGTGCGCCCGATATGGCCTTTCCTAGATTAAACAATATTAGTTTCTGGTTATTACC---ACCTTCTCTAAT…
	JX023274	------------------------------------------------------ATGAACAAATATCTTACACGTTGGCTATTTTCTACTAATCATAAGGATATAGGTACTTTATATTTACTATTTGGTGCTTTTTCTGGAATGGCAGGGACAGCTTCGAGTATGTTAATACGGCTAGAA-CTGTCCGCTCCA-GGTAGTATGTTA-GGAGATGATCATTTATATAATGTAATTGTAACATCACATGCTTTATTAATGAT-TTTCTTCCTAGTAATGCCAGTAATGATCGG---AGGATTCGGAAATTGGTTTGTGCCAATTATGATTGGTGCGCCTGATATGGCCTTTCCTAGATTAAACAATATTAGTTTCTGGTTATTACC---ACCTTCTCTAAT…
	MT254528	------------------------------------------------------ATGAACAAATATCTTACACGTTGGCTATTTTCTACTAATCATAAGGATATAGGTACTTTATATTTACTATTTGGTGCTTTTTCTGGGATGGCGGGGACAGCTTCGAGTATGTTAATACGGCTAGAA-CTGTCAGCCCCA-GGTAGTATGTTA-GGAGATGATCATCTATATAATGTGGTTGTAACAGCACATGCTTTATTAATGAT-TTTCTTCCTGGTAATGCCAGTAATGATTGG---AGGATTCGGAAATTGGTTTGTGCCAATTATGATTGGTGCGCCCGATATGGCCTTTCCTAGATTAAACAATATTAGTTTCTGGTTATTACC---ACCTTCTCTAAT…
	OL616236	------------------------------------------------------ATGAACAAATATCTTACACGTTGGCTATTTTCTACTAATCATAAGGATATAGGTACTTTATATTTATTATTTGGGGCTTTTTCTGGAATGGCAGGGACAGCTTCGAGTATGTTAATACGGCTAGAA-CTGTCAGCTCCA-GGTAGTATGTTA-GGAGATGATCATTTATATAATGTGATTGTAACATCACATGCTTTATTAATGAT-TTTCTTCCTGGTAATGCCAGTACTAATTGG---GGGATTCGGAAATTGGTTTGTACCAATTATGATTGGTGCACCTGATATGGCCTTTCCTAGATTAAACAATATCAGTTTCTGGTTATTACC---GCCCTCTCTAAT…
	OL616257	------------------------------------------------------ATGAACAAATATCTTACACGTTGGCTATTTTCTACTAATCATAAGGATATAGGCACTTTATATTTACTATTTGGTGCTTTTTCTGGGATGGCGGGGACAGCTTCGAGTATGTTAATACGGCTAGAA-CTGTCAGCTCCA-GGTAGTATGTTA-GGAGATGATCATCTATATAATGTGATTGTAACAGCACATGCTTTATTAATGAT-TTTCTTCCTGGTAATGCCAGTATTGATTGG---AGGATTCGGAAATTGGTTTGTGCCAATTATGATTGGTGCACCGGATATGGCCTTTCCTAGATTAAACAATATTAGTTTCTGGTTATTGCC---ACCTGCTCTAAT…
	OL616240	------------------------------------------------------ATGAACAAATATCTCACACGTTGGCTATTTTCAACTAATCATAAGGATATAGGTACTTTATATTTACTATTTGGAGCTTTTTCTGGTATGGCGGGGACAGCTTCGAGTATGTTAATCCGGTTAGAA-CTGTCAGCTCCG-GGTAGTATGTTA-GGAGATGATCATCTATATAATGTGATTGTAACATCACATGCTTTATTAATGAT-TTTCTTCCTGGTAATGCCAGTAATGATTGG---GGGATTCGGAAATTGGTTTGTGCCAATTATGATTGGTGCACCTGATATGGCTTTTCCTAGATTAAACAATATCAGTTTCTGGTTATTACC---GCCTTCTCTAAT…
	OL616237	------------------------------------------------------ATGAACAAATATCTTACACGTTGGCTATTTTCTACTAATCATAAGGATATAGGTACTTTATATTTACTATTTGGTGCTTTTTCTGGGATGGCCGGGACAGCTTCGAGTATGTTAATACGGCTAGAA-CTGTCAGCTCCA-GGTAGTATGTTA-GGAGATGATCATCTATATAATGTGATTGTAACAGCACATGCTTTATTAATGAT-TTTCTTCCTGGTAATGCCAGTAATGATTGG---GGGATTCGGAAATTGGTTTGTACCAATTATGATTGGTGCACCTGATATGGCCTTTCCTAGATTAAACAATATCAGTTTCTGGTTATTACC---GCCTTCTCTAAT…
	MK919673	------------------------------------------------------ATGAACAAATATCTTACACGTTGGCTCTTTTCTACTAATCATAAGGATATAGGTACTTTATATTTAATATTTGGGGCTTTTTCTGGAATGGCCGGGACAGCTTCGAGTATGTTAATAAGGCTAGAA-CTATCAGCTCCA-GGTAGTATGTTA-GGAGATGATCATTTATATAATGTGATTGTAACAGCACATGCTTTATTAATGAT-TTTCTTCATGGTAATGCCAATCCTGATCGG---AGGATTCGGAAATTGGTTTGTACCAATCATGATCGGCGCACCTGATATGGCCTTTCCTAGATTAAACAATATCAGTTTCTGGTTATTGCC---ACCTTCTCTAAT…
	OL616201	------------------------------------------------------ATGAACAAATATCTTACACGTTGGCTATTTTCTACTAATCATAAGGATATAGGTACTTTATATTTACTATTTGGGGCTTTTTCTGGAATGGCAGGGACAGCTTCGAGTATGTTAATACGACTAGAG-CTATCAGCTCCA-GGTAGTATGTTA-GGAGACGATCATCTATATAATGTGATTGTAACAGCACATGCTTTATTGATGAT-TTTCTTCATGGTAATGCCTATCCTGATTGG---AGGATTCGGAAATTGGTTTGTACCAATCATGATTGGTGCACCTGATATGGCCTTTCCTAGATTAAACAATATCAGTTTCTGGTTATTACC---GCCCTCTCTAAT…
	GQ120101	-----------------------------------------------------------------------------------------------------------------------ATTATTCGGTATTTACTCTGGTGTATTAGGTGCAGGATTTAGTATGATTATAAGGTTAGAA-CTTTCTGGACCG-GGGTCCATGTTA-GGAGACGATCAGTTGTATAATGTAGCTGTTACAGCTCATGGTCTAATAATGAT-ATTTTTTTTCGTAATGCCTGTTTTATTAGG---CGGCTTTGGTAATTGACTTGTTCCATTATACATAGGGGCTCCCGATATGGCCTTTCCAAGATTAAACAACATAAGCTTTTGGTTATTACC---TCCGGCTTTATT…
	HF930531	-----------------------------------------------------------------------------------------------------------AACATTATATTTAATATTTGGAATATTTGCCGGAATTATAGGTGCCGGCTTCAGTATGATTATAAGACTAGAA-CTTTCTGGGCCC-GGCTCCATGTTA-GGAGACGACCAGTTATATAATGTAGCTGTTACAGCTCATGGCTTGATAATGAT-ATTTTTCTTTGTAATGCCCGTATTATTAGG---AGGATTTGGAAATTGGTTAATACCACTTTACATAGGAGCTCCTGATATGGCATTCCCCAGATTAAATAATATTAGTTTTTGATTACTTCC---TCCTGCCTTAAT…
	EU363346	-----------------------------------------------------------------------------------------------------------AACTTTATATTTGATATTTGGAATTTTTGCCGGAATCATTGGTGCCGGTTTCAGTGTGATTATAAGATTAGAA-TTATCTGGTCCT-GGGACCATGTTA-GGAGATGACCAACTATACAATGTAGCTGTTACAGCTCACGGGCTAATAATGAT-ATTCTTCTTTGTAATGCCTGTGTTATTAGG---GGGATTTGGAAATTGATTAATTCCACTATATATAGGAGCCCCCGACATGGCTTTTCCTAGACTCAATAATATTAGCTTCTGATTACTGCC---CCCAGCTCTAAT…
	EU363345	----------------------------------------------------------------------------------------------------------------------------------------CCGGAATTATAGGTGCCGGCTTTAGTATGATAATAAGATTAGAG-CTGTCTGGTCCA-GGATCTATGTTA-GGGGACGATCAATTATATAACGTGGCTGTAACTGCTCACGGATTAATAATGAT-ATTTTTCTTCGTAATGCCTGTGTTACTAGG---AGGGTTCGGGAATTGGTTTATTCCTCTATACATCGGAGCCCCCGATATGGCATTTCCCCGACTCAATAACATTAGCTTTTGATTACTTCC---TCCAGCCTTAAT…
	JN215543	-----------------------------------------------------------------------------------------------------------AACATTATATTTATTATTTGGTATTTTTTCTGGTGTATTAGGCGCAGGTTTCAGCATGATTATTAGATTAGAA-TTATCTGGTCCC-GGATCTATGTTA-GGAGATGACCATCTCTATAATGTAGCTGTTACAGCCCACGGTTTAATAATGAT-ATTTTTCTTCGTAATGCCCGTTCTATTAGG---TGGTTTTGGTAATTGGTTTGTACCGTTATATGTAGGAGCTCCTGATATGGCATTCCCTCGATTAAATAATATAAGTTTCTGATTACTACC---ACCAGCTCTTAT…
	AY319467	-----------------------------------------------------------------------------------------------------------------------------------------TGGTGTATTAGGCGCAGGTTTCAGTATGATAATTAGATTAGAA-CTTTCTGGGCCA-GGATCTATGTTA-GGAGATGACCACTTATATAACGTAACTGTAACAGCCCATGGATTAATAATGAT-TTTCTTTTTTGTTATGCCCGTCTTATTAGG---GGGCTTTGGTAATTGATTCATACCCCTATACGTAGGAGCACCTGACATGGCATTTCCACGCCTTAACAATATAAGCTTTTGATTATTACC---TCCAGCAATTTT…
	GQ120100	-------------------------------------------------------------------------------------------------------------ACTTATATTTAATATATGGAATTTTATCAGGTGTACTAGGAGCGGGATTCAGTATGATAATAAGATTAGAG-TTATCAGGCCCT-GGCTCAATGCTA-GGAGATGATCATTTATATAACGTCACAGTAACTGCTCACGGACTAATAATGAT-TTTCTTCTTTGTAATGCCTGTACTTCTAGG---AGGGTTTGGAAATTGATTTGTGCCTTTATATATAGGAGCACCTGATATGGCATTCCCGAGATTGAACAATATTAGTTTCTGATTATTACC---ACCAGCCTTATT…
	LC198742	-----------------------------------------------------------------------------------------------------------------------------------------------------------------------------------------------------------CTA-GGAGATGACCATTTATATAACGTTACTGTAACTGCTCATGGATTAATTATGAT-TTTTTTCTTTGTAATGCCTGTGCTTTTAGG---TGGGTTTGGTAATTGGTTTGTACCACTTTACATAGGAGCTCCAGATATGGCATTTCCAAGACTAAATAATATTAGCTTTTGATTATTACC---ACCGGCTTTACT…
	MF742133	--------------------------------------------------------------------------------------------------------------ACTATACTTAATTTTTGGTATTCTATCGGGTATTTTAGGAGCAGCTTTTAGTATGATTATAAGATTAGAA-TTATCAGGCCCT-GGTTCAATGTTA-GGGGATGACCACCTATATAATGTAACTGTAACTGCTCACGGATTAATTATGAT-ATTTTTCTTCGTAATGCCAGTATTATTAGG---AGGATTTGGTAATTGGTTCATACCATTATATATAGGAGCACCTGATATGGCATTCCCAAGACTGAATAATATTAGTTTTTGGTTATTACC---ACCAGCATTACT…
	LC198724	-----------------------------------------------------------------------------------------------------------------------------------------------------------------------------------------------------------CTA-GGAGATGATCATTTATATAACGTCACTGTAACTGCCCATGGGCTAATAATGAT-TTTTTTCTTCGTAATGCCTGTTCTTCTAGG---TGGATTTGGTAATTGATTCGTACCTCTTTACATAGGAGCTCCAGACATGGCATTTCCAAGATTAAACAATATTAGTTTTTGGTTACTACC---GCCAGCCTTGCT…
	LC198754	-----------------------------------------------------------------------------------------------------------------------------------------------------------------------------------------------------------TTA-GGAGATGACCATTTATATAATGTTACTGTAACCGCCCATGGGTTAATTATGAT-CTTTTTCTTTGTTATGCCTGTACTTTTAGG---AGGGTTTGGTAATTGATTTGTACCTTTATATATAGGAGCGCCTGACATGGCATTCCCAAGGTTAAACAATATCAGCTTCTGGTTACTACC---ACCAGCTGTATT…
	MF742198	--------------------------------------------------------------------------------------------------------------ACTATATTTAATATTCGGAATACTGTCTGGTGTATTAGGAGCAGCATTCAGTATGATAATTAGACTAGAA-TTATCAGGTCCT-GGTTCCATGTTA-GGAGACGACCACTTATACAATGTTACTGTAACTGCCCACGGGTTAATTATGAT-TTTCTTCTTCGTAATGCCTGTACTATTAGG---AGGGTTTGGAAATTGATTTATACCTTTATATATAGGAGCGCCTGATATGGCATTCCCAAGATTAAATAATATTAGTTTCTGATTATTACC---GCCGGCCATATT…
	HE591457	------------------------------------------------------------------------------------------------------------ACACTTTATTTAATATTCGGGGCTTTCTCCGCTATGGTTGGGACAGCCTTCAGCATGATTATAAGACTAGAA-TTGTCTGGACCA-GGGTCAATGCTT-GGAGATGACCAAATATATAATGTTGTGGTCACGGCTCACGCCCTAATAATGAT-TTTCTTCTTCGTAATGCCTGTACTAATAGG---AGGTTTTGGCAATTGGTTTGTACCATTGTATATCGGAGCCCCAGACATGGCGTTCCCGAGGCTTAACAACATTAGCTTCTGGTTACTTCC---TCCCGCCCTACT…
	KY611268	-----------------------------------------------------------------------------------------------------------------ATATCTAATATTCGGTGCATTTTCTGGAATTCTAGGTACAGGATTCAGTATGATAATAAGACTAGAA-TTATCTGGTCCT-GGATCAATGATA-GGGGATGATCAAATTTATAACACTATTATAACTGCTCATGCCCTAATAATGAT-TTTCTTCTTTGTTATGCCTGTTCTTATAGG---CGGTTTTGGAAACTGATTTGTTCCACTATATATAGGGGCACCTGATATGGCTTTCCCTAGATTAAATAACATAAGCTTTTGATTACTACC---CCCTGCCCTACT…
	GQ120090	----------------------------------------------------------------------------------------------------------------------------------CTTTCTCTGCTATGGTAGGAACTGCTTTTAGTATGATAATTAGGTTGGAG-CTGTCTGGACCT-GGCTCCATGCTC-GGTGATGACCAGCTTTATAACGTCGTGGTCACCGCTCACGCCTTCATAATGAT-TTTCTTTTTCGTAATGCCTGTGTTAATAGG---GGGTTTTGGAAATTGATTTGTACCCTTATATATAGGGGCTCCTGATATGGCCTTCCCAAGACTTAATAACATTAGTTTCTGGTTACTACC---ACCCGCTCTGCT…
	MZ052198	-------------------------------------------------------------------------------------------------------------------ATATTATATTTGGTGCTTTCTCCGCCATGGTAGGAACTGCTTTTAGTATGATAATTAGGTTAGAG-TTGTCTGGGCCT-GGCTCCATGCTT-GGCGATGACCAACTTTATAACGTTGTGGTCACTGCCCACGCTTTCGTAATGAT-TTTCTTCTTTGTAATGCCTGTACTGATAGG---TGGCTTTGGGAACTGATTTGTCCCCTTGTATATAGGTGCTCCCGATATGGCTTTTCCAAGACTTAACAATATTAGTTTCTGGTTACTACC---ACCTGCTCTACT…
	HQ913939	--------------------------------------------------------------------------------------------------------------ACTATACATAATATTCGGTGCTTTCTCTGCTATGGTAGGAACTGCCTTCAGTATGATAATCAGATTAGAA-TTATCTGGACCA-GGCTCAATGCTT-GGTGACGATCAACTCTACAATGTTGTAGTAACTGCTCACGCTTTTGTAATGAT-TTTCTTTTTTGTAATGCCTGTTTTAATAGG---TGGCTTTGGGAACTGGTTTGTACCTCTGTACATAGGCGCTCCTGATATGGCTTTCCCAAGGTTGAATAATATTAGTTTCTGACTACTACC---GCCTGCTCTCTT…
	KY564339	--------------------------------------------------------------------------------------------------------------ACTATATATTATATTCGGTGCCTTCTCTGCTATGGTGGGAACTGCTTTTAGTATGATAATAAGATTAGAG-TTATCTGGGCCT-GGCTCTATGCTT-GGTGACGATCAATTATACAACGTTGTAGTAACTGCCCACGCTTTTGTTATGAT-CTTCTTTTTTGTAATGCCTGTTTTAATAGG---TGGTTTCGGGAATTGGTTTGTACCCCTATACATAGGTGCTCCTGATATGGCCTTCCCAAGGTTAAACAATATCAGTTTCTGGTTATTGCC---ACCTGCTCTTCT…
	KY564330	--------------------------------------------------------------------------------------------------------------ACTATATATTATATTCGGCGCTTTCTCTGCCATGGTGGGAACTGCTTTTAGCATGATAATTAGATTAGAA-TTATCTGGACCT-GGCTCTATGCTT-GGTGATGATCAATTATACAATGTTGTAGTAACTGCCCACGCTTTCGTAATGAT-TTTCTTTTTCGTGATGCCTGTTCTAATAGG---TGGTTTTGGGAATTGGTTTGTACCCCTATACATAGGTGCCCCCGACATGGCCTTTCCGAGACTGAATAATATCAGTTTCTGGCTATTGCC---CCCCGCTCTTCT…
	KY610571	---------------------------------------------------------------------------------------------------------------------------------GCTTTCTCGGCCATGGTTGGCACTGCCTTTAGCATGATTATTAGACTTGAA-CTATCAGGACCA-GGATCAATGTTA-GGTGATGATCAACTTTACAATGTAGTAGTTACTGCACACGCACTGATTATGAT-TTTCTTCTTTGTTATGCCTGTACTAATCGG---GGGATTTGGTAACTGATTTGTCCCCCTATATATAGGGGCTCCAGATATGGCTTTCCCAAGGCTTAATAATATAAGCTTTTGGCTTCTTCC---TCCAGCACTTCT…
	KY611277	--------------------------------------------------------------------------------------------------------------TTTATATTTAATTTTTGGTGCATTCTCTGCTATGGTTGGAACAGCATTCAGCATGATAATAAGATTAGAA-CTATCAGGACCT-GGGTCAATGTTA-GGTGATGATCAAATTTATAATGTTGTAGTTACAGCACATGCATTAATAATGAT-ATTTTTCTTTGTAATGCCAGTCCTTATAGG---AGGATTCGGAAATTGATTTGTCCCTCTATATATAGGAAGCCCTGATATGGCTTTCCCTAGACTTAATAACATAAGCTTTTGACTTCTACC---TCCCGCTTTACT…
	KJ573410	--------------------------------------------------------------------------------------------------------------CTTATATCTTTTATTTGGGGCATTCTCCGCTCTCATAGGAACTGGGTTTAGTATGATAATTAGATTAGAA-CTCTCAGGTCCA-GGAGCTATGTTA-GGAGATGACCAAATTTATAATGTAATTATTACTGCTCACGCTTTACTAATGAT-TTTCTTCTTCGTTATGCCCGTCCTTATTGG---AGGATTTGGTAATTGATTTGTCCCACTTTATATAGGAGCTCCTGATATGGCTTTTCCTAGACTTAATAATATAAGCTTTTGACTTTTACC---TCCTGCTCTTTT…
	KY611266	--------------------------------------------------------------------------------------------------------------TTTATATTTACTATTTGGAGCATTTTCTGCTCTTATAGGAACTGCTTTTAGCATGATTATTAGGTTAGAA-TTATCTAACCCA-GGAGCAATGCTA-GGAGATGATCAAATTTATAACGTTATTATTACTGCTCATGCTTTACTAATGAT-TTTTTTCTTTGTTATGCCTGTATTAATAGG---GGGATTCGGTAATTGATTTGTTCCATTATATATTGGAGCTCCAGATATGGCTTTTCCCAGACTTAATAATATTAGCTTTTGACTTTTACC---CCCAGCTCTCCT…
	JX845351	----------------------------------------------------------------------------------GGTCAACAAATCATAAAGATATTGGAACACTATATCTAATATTCGGTGCTTTCTCAGCAATGATAGGTACCGCCTTTAGTATGATAATCAGATTAGAA-TTATCTGGACCA-GGATCAATGTTA-GGAGATGACCAACTATATAATGTTGTAGTAACTGCCCACGCACTTATTATGAT-CTTTTTCTTTGTAATGCCCGTTCTTATAGG---GGGATTTGGAAACTGATTTGTTCCACTTTACATAGGAGCCCCAGACATGGCATTCCCTAGACTAAATAACATTAGTTTTTGACTACTACC---CCCAGCTCTTCT…
	OM457248	------------------------------------------------------ATGAGTACTTATTTATCAAGATGACTATTTTCAACTAACCATAAGGATATAGGAACACTATATCTAATATTCGGTGCTTTCTCAGCAATGATAGGTACCGCCTTTAGTATGATAATCAGATTAGAA-TTATCTGGACCA-GGATCAATGTTA-GGAGATGACCAACTATATAATGTTGTAGTAACTGCCCACGCACTTATTATGAT-CTTTTTCTTTGTAATGCCCGTTCTTATAGG---GGGATTTGGAAACTGATTTGTTCCACTTTACATAGGAGCCCCAGACATGGCATTCCCTAGACTAAATAACATTAGTTTTTGACTACTACC---CCCAGCTCTTCT…
	KY610569	---------------------------------------------------------------------------------------------------------------------------------------------ATGATGGGAACTGCATTTAGTGTAATAATAAGGTTGGAG-TTATCTGGTCCA-GGATCTATGTTA-GGAGATGACCAGTTATATAATGTCGTAGTAACTGCCCACGCCTTAATTATGAT-ATTTTTCTTTGTAATGCCTGTTTTAATTGG---AGGGTTTGGTAATTGATTAGTGCCTTTATACATAGGAGCACCTGATATGGCTTTCCCTAGATTAAATAATATTAGTTTTTGATTACTTCC---CCCAGCCCTTCT…
	KY611012	--------------------------------------------------------------------------------------------------------------CTTATATTTGATATTTGGTGCTTTTTCAGCGATGATAGGTACCGCATTTAGCATGATTATTAGATTAGAA-TTGTCTGGTCCT-GGATCTATGTTA-GGAGACGATCAGCTTTATAATGTAGTAGTAACAGCTCATGCTTTGATTATGAT-TTTCTTTTTTGTTATGCCCGTGTTAATTGG---AGGATTTGGTAATTGATTTGTGCCTCTGTATATAGGAGCTCCAGATATGGCTTTCCCTAGATTAAATAATATAAGCTTTTGATTACTACC---TCCAGCACTACT…
	HE591458	---------------------------------------------------------------------------------------------------------------TTATATTTGATTTTTGGAGCGTTTTCTGCAATGATTGGTACCGCTTTCAGTATGATAATAAGACTGGAA-CTATCAGGGACG-GGATCTATGTTA-GGAGATGATCAATTATATAATGTTGTGGTCACAGCTCACGCATTGATTATGAT-ATTTTTTTTCGTTATGCCCGTTTTAATCGG---AGGGTTTGGTAACTGATTGGTACCTTTATATATTGGAGCTCCTGATATGGCTTTTCCAAGACTTAATAATATAAGCTTCTGACTATTACC---TCCCGCCTTATT…
	MH087502	-----------------------------------------------------------------------------------------------------------AACATTATATTTGATTTTTGGAGCATTTTCCGCAATGATTGGAACCGCATTTAGTATGATCATAAGACTAGAA-TTATCCGGTACT-GGGTCAATGTTG-GGAGACGATCAATTGTATAATGTTGTAGTCACAGCTCATGCATTGATTATGAT-ATTTTTTTTCGTTATGCCCGTTCTTATAGG---AGGTTTTGGGAACTGACTAGTTCCTCTATATATAGGAGCACCTGATATGGCATTTCCAAGACTTAATAACATAAGTTTTTGATTGTTACC---TCCTGCACTATT…
	HF536559	-----------------------------------------------------------------------------------------------------------AACACTATATTTAATATTTGGAGCCTTTTCCGCTATGATAGGAACTGCTTTCAGTATGATTATAAGATTAGAA-TTATCTGGTCCA-GGATCCATGTTG-GGTGATGATCAACTATATAATGTTGTAGTGACAGCCCACGCATTGATTATGAT-ATTTTTCTTTGTTATGCCAGTGTTGATAGG---AGGTTTTGGAAACTGGTTAGTTCCTTTATATATAGGGGCACCAGACATGGCCTTCCCAAGGTTAAATAATATTAGTTTTTGATTACTTCC---TCCTGCACTACT…
	HF937340	-----------------------------------------------------------------------------------------------------------AACACTATATTTGATATTCGGAGCTTTTTCTGCTATGATCGGAACTGCTTTTAGTATGATTATAAGATTAGAA-TTGTCTGGCCCA-GGGTCAATGTTA-GGCGACGATCAGTTATATAATGTTGTAGTAACAGCCCATGCATTGATTATGAT-ATTTTTCTTCGTTATGCCAGTACTGATAGG---AGGCTTTGGAAATTGATTAGTTCCTTTGTACATAGGAGCACCAGATATGGCTTTCCCAAGATTAAATAATATTAGCTTTTGACTATTACC---ACCCGCACTATT…
	KY611057	--------------------------------------------------------------------------------------------------------------CTTATATTTAATATTTGGTGCCTTTTCCGCTATGATCGGTACTGCATTTAGTATGATTATTCGACTTGAA-TTATCAGGTCCA-GGCTCAATGTTA-GGCGATGACCAACTATATAATGTTGTTGTAACAGCACATGCTTTGATTATGAT-ATTCTTTTTTGTAATGCCTGTACTAATCGG---AGGGTTTGGTAACTGATTTGTCCCTCTTTACATAGGAGCCCCCGACATGGCTTTCCCGAGACTTAATAACATTAGTTTTTGATTGCTGCC---TCCGGCCTTACT…
	HF930522	-----------------------------------------------------------------------------------------------------------AACCTTATATTTAATATTTGGGGCCTTCTCTGCAATGATAGGAACTGCGTTTAGCATGATTATTAGACTTGAA-TTATCAGGGCCC-GGCTCAATGCTA-GGTGATGATCAATTATATAATGTCGTTGTAACAGCACACGCCCTAATTATGAT-ATTTTTCTTTGTAATGCCTGTCTTAATAGG---AGGGTTCGGCAACTGATTTGTTCCACTTTATATTGGAGCTCCTGATATGGCCTTCCCAAGACTTAATAATATTAGTTTTTGATTACTACC---CCCAGCACTACT…
	KY611041	--------------------------------------------------------------------------------------------------------------CTTATATTTAATATTTGGAGCCTTTTCCGCTATGATCGGAACCGCATTTAGTATGATTATTAGACTTGAA-TTGTCTGGTCCT-GGTTCTATGTTA-GGTGACGATCAATTATATAATGTTGTCGTAACAGCCCATGCTTTAATTATGAT-ATTTTTCTTTGTAATGCCTGTTTTAATAGG---GGGATTTGGTAATTGATTTGTTCCACTTTATATAGGAGCTCCCGATATGGCTTTCCCAAGACTTAATAATATAAGTTTTTGATTACTACC---ACCAGCTTTACT…
	AB820010	--------------------------------------------------------------------------------------------------------------TCTTTACTTAATATTCGGGGCTTTTTCTGCAATGATAGGTACAGCTTTCAGTATGATTATAAGACTTGAA-TTATCTGGTCCT-GGTTCTATGTTA-GGAGATGACCAACTTTACAACGTTGTTGTCACTGCTCACGCTTTAATAATGAT-TTTTTTCTTCGTTATGCCTGTATTAATAGG---CGGATTTGGAAACTGACTAGTACCTCTTTATATCGGTGCCCCTGATATGGCATTTCCTAGATTAAATAATATTAGCTTTTGATTATTGCC---ACCAGCTCTTTT…
	EU363344	-----------------------------------------------------------------------------------------------------------AACTCTTTACTTAATATTCGGTGCTTTTTCAGCAATGATAGGTACAGCCTTTAGTATGATTATAAGATTAGAA-CTATCCGGCCCT-GGTTCCATGTTA-GGGGATGACCAACTTTACAATGTTGTTGTCACTGCCCACGCTTTAATAATGAT-TTTTTTCTTTGTTATGCCTGTTTTGATAGG---CGGATTTGGAAATTGGTTGGTACCCCTTTACATTGGTGCCCCCGATATGGCATTTCCTAGATTAAATAATATTAGTTTCTGACTACTACC---CCCAGCACTTCT…
	MZ028020	-----------------------------------------------------------------------------------------------------------AACTTTATACTTAATATTTGGCGCTTTTTCCGCAATGATAGGTACAGCCTTTAGTATGATTATAAGACTTGAA-TTGTCCGGCCCA-GGCTCTATGTTA-GGCGATGACCAACTTTACAATGTGGTAGTCACTGCTCATGCCTTAATAATGAT-TTTTTTCTTTGTTATGCCTGTTTTAATAGG---AGGTTTTGGAAATTGATTTGTACCTTTATATATAGGTGCCCCTGATATGGCCTTCCCTAGATTGAACAATATTAGTTTCTGATTACTACC---CCCAGCACTTTT…
	MF742234	--------------------------------------------------------------------------------------------------------------CTTATATTTAATATTTGGCGCCTTTTCTGCCATGATTGGTACAGCTTTTAGTATGATCATAAGACTCGAA-TTATCTGGTCCA-GGATCTATGTTG-GGAGATGACCAACTTTACAATGTAGTTGTAACCGCTCATGCTTTAATTATGAT-ATTTTTCTTTGTTATGCCTGTTTTAATTGG---GGGATTTGGAAATTGATTTGTTCCCTTATATATTGGTGCTCCAGATATGGCGTTCCCAAGACTTAACAACATTAGTTTTTGATTATTACC---ACCAGCACTATT…
	AY737184	-----------------------------------------------------------------------------------------------------------AACTTTATATTTAATATTCGGTGCCTTTTCCGCAATGATAGGTACAGCCTTTAGTATGATCATAAGACTTGAA-TTATCTGGACCA-GGATCTATGTTA-GGTGATGATCAACTCTACAACGTGGTTGTAACTGCTCACGCCCTGATTATGAT-ATTTTTCTTTGTAATGCCTGTGTTAATAGG---TGGATTTGGAAATTGATTTGTGCCTCTATATATTGGGGCCCCCGATATGGCTTTCCCCAGACTAAACAACATTAGTTTTTGGTTGTTACC---CCCAGCACTATT…
	KY611028	--------------------------------------------------------------------------------------------------------------CCTCTATTTAGTATTTGGGGCATTTTCAGCCATGATAGGAACTTCATTTAGTATGATTATAAGACTTGAA-TTATCAGGTCCA-GGCTCAATGTTA-GGGGATGATCAAATCTACAATGTTGTAGTAACAGCCCATGCTTTAGTAATGAT-ATTCTTCTTTGTAATGCCAGTTTTAATAGG---AGGATTCGGAAATTGATTAATTCCATTATTTATAGGAAGCCCGGATATGGCATTCCCAAGACTAAATAATATAAGTTTTTGACTTTTACC---TCCCGCTCTGCT…
	JX845347	----------------------------------------------------------------------------------GGTCAACAAATCATAAAGATATTGGTACCCTATATCTCATCTTCGGTGCATTTTCTGCTATGATAGGAACTGCTTTCAGTATGATTATTAGATTAGAA-CTATCAGGTCCA-GGAACAATGTTA-GGAGATGACCAACTTTACAATGTTGTAGTCACAGCTCATGCTTTGATAATGAT-TTTCTTTTTCGTTATGCCTGTTTTAATTGG---GGGTTTTGGGAATTGATTAGTTCCCTTATATATAGGAGCCCCCGATATGGCTTTCCCTAGATTGAATAATATTAGTTTTTGACTTTTACC---TCCCGCTTTACT…
	MH087556	-----------------------------------------------------------------------------------------------------------TACTTTATATTTAATTTTTGGAGCTTTCTCAGCAATGATAGGAACGGCTTTTAGTATGATTATTAGATTAGAA-CTTTCCGGTCCA-GGATCAATGTTG-GGGGACGATCAGTTGTATAATGTTGTAGTAACAGCTCACGCTCTGATAATGAT-ATTCTTTTTTGTAATGCCTGTTTTAATAGG---GGGGTTTGGAAATTGGTTTGTTCCTTTATATATAGGAGCCCCTGATATGGCTTTTCCTAGATTGAACAATATAAGTTTTTGATTATTACC---TCCCGCTCTGTT…
	KC811088	--------------------------------------------------------------------------------------------------------------------------------------------------AGGGACAGCTTTTAATATGATTATTAGACTAGAA-TTGACTGGTCCA-GGGTCAATGCTA-GGAGACGACCAACTATACAATGTTGTAGTAACAGCTCATGCTTTAATAATGAT-ATTCTTTTTTGTAATGCCTGTTTTAATAGG---AGGATTCGGGAATTGGTTTGTCCCCTTATACATAGGGGCCCCCGATATGGCTTTTCCTAGATTAAACAATATAAGTTTTTGATTATTACC---TCCTGCTTTATT…
	GQ120092	------------------------------------------------------------------------------------------------------------ACATTATATTTAATATTTGGTGCTTTTTCAGCTATGATTGGAACAGCTTTTAGTATGATAATAAGATTAGAA-TTATCTGGACCA-GGATCAATGCTA-GGAGATGATCAAATATATAATGTTATAGTAACAGCTCATGCTCTTGTTATGAT-ATTTTTCTTTGTGATGCCTGTATTAATTGG---AGGATTCGGAAATTGATTTGTACCCCTATATATCGGTAGCCCTGATATGGCTTTTCCGAGATTAAATAATATTAGTTTTTGGCTTTTACC---TCCTGCTCTCCT…
	AY902921	-----------------------------------------------------------------------------------------------------------AACATTATATTTAATATTTGGTGCTTTTTCAGCCATGATTGGAACAGCTTTCAGTATGATAATAAGATTAGAA-CTTTCAGGCCCG-GGATCAATGCTC-GGGGATGATCAAATATATAATGTTATAGTAACAGCCCATGCTCTTGTTATGAT-ATTTTTCTTCGTGATGCCCGTACTAATAGG---GGGGTTCGGAAATTGATTCGTCCCGCTATATATTGGAAGTCCAGACATGGCTTTCCCTAGATTGAACAACATAAGTTTTTGATTACTACC---CCCTGCCCTATT…
	MF742248	--------------------------------------------------------------------------------------------------------------ATTATATTTAATATTTGGTGCTTTCTCAGCTATGATTGGAACAGCTTTTAGTATGATAATAAGATTGGAG-CTCTCAGGGCCA-GGATCAATGCTT-GGAGATGACCAAATATATAACGTTATAGTAACAGCTCATGCTCTTGTTATGAT-ATTTTTCTTCGTGATGCCTGTATTAATAGG---AGGATTTGGAAACTGATTTGTCCCATTATATATTGGAAGCCCAGATATGGCTTTCCCTAGGCTTAATAATATTAGTTTTTGATTACTCCC---TCCTGCCCTTTT…
	KM361425	----------------------------------------------------------------TTGTAAAACGCGGCCAGTGGTCAACAAATCATAAAGATATTGGAACATTATATTTAATATTTGGCGCTTTTTCAGCAATGATAGGTACAGCTTTTAGTATGATAATAAGATTAGAA-CTTTCAGGTCCA-GGATCTATGCTC-GGAGACGACCAAATATATAATGTAATAGTAACAGCCCATGCTCTTGTTATGAT-ATTCTTTTTTGTAATGCCCGTATTAATTGG---GGGATTTGGAAATTGATTTGTCCCATTATATATAGGAAGTCCTGATATGGCTTTCCCTAGACTTAATAATATTAGTTTTTGATTATTACC---TCCAGCCCTACT…
	KJ026148	--------------------------------------------------------------------------------------------------------------ACTTTATATAATATTCGGTGCTTTTTCTGCAATGGTAGGAACAGCCTTTAGTATGATAATAAGATTAGAA-TTATCGGGTCCA-GGATCTATGCTT-GGAGACGACCAAATTTATAATGTGGTAGTAACTGCCCATGCGTTAATAATGAT-ATTCTTTTTTGTGATGCCTGTTTTAATAGG---AGGTTTTGGAAATTGATTTGTCCCCCTCTATATAGGAAGCCCTGATATGGCTTTCCCAAGATTGAACAATATAAGCTTTTGACTTCTCCC---TCCCGCTCTTCT…
	MF141600	-----------------------------------------------------------------------------------------------------------------------------------------------------AACAGCCTTTAGTATGATAATAAGATTAGAA-TTGTCGGGTCCA-GGGTCTATGCTT-GGAGACGACCAGATTTATAATGTTGTAGTAACCGCCCATGCGTTAGTAATGAT-ATTCTTTTTTGTAATGCCTGTTTTAATAGG---GGGTTTTGGGAACTGATTTGTTCCCCTATATATAGGAAGTCCCGATATGGCTTTTCCAAGATTAAATAACATAAGCTTTTGACTTCTCCC---GCCCGCTCTTCT…
	EU439431	------------------------------------------------------ATGAACGCCTATTTATCAAGATGACTATTTTCAACAAACCATAAAGATATAGGAACTTTATACCTTATATTTGGAGCATTCTCCGCAATGATAGGAACAGCATTTAGTATGATTATAAGACTAGAA-CTATCTGGACCT-GGATCAATGTTA-GGGGATGACCAAATCTACAACGTAGTCGTGACTGCCCACGCTTTAATTATGAT-ATTCTTCTTTGTTATGCCTGTGTTAATAGG---CGGATTCGGAAATTGATTTGTTCCTTTATATATAGGAAGCCCAGATATGGCTTTTCCTAGATTAAACAATATTAGCTTTTGACTTCTACC---CCCTGCCTTACT…
	HQ694730	------------------------------------------------------ATGAACGCCTATTTATCAAGATGACTATTTTCAACAAACCATAAAGATATAGGAACTTTATACCTTATATTTGGAGCATTCTCCGCAATGATAGGAACAGCATTTAGTATGATTATAAGACTAGAA-CTATCTGGACCT-GGATCAATGTTA-GGGGATGACCAAATCTACAACGTAGTCGTGACTGCCCACGCTTTAATTATGAT-ATTCTTCTTTGTTATGCCTGTGTTAATAGG---CGGATTCGGAAATTGATTTGTTCCTTTATATATAGGAAGCCCAGATATGGCTTTTCCTAGATTAAACAATATTAGCTTTTGACTTCTACC---CCCTGCCTTACT…
	KY611265	--------------------------------------------------------------------------------------------------------------TTTATATCTAATATTTGGAGCATTTTCTGCAATGATAGGAACAGCATTTAGTATGATTATTAGATTAGAA-CTATCTGGACCG-GGGTCTATGCTA-GGAGATGACCAAATTTACAACGTAGTTGTAACTGCTCATGCCTTAATAATGAT-TTTCTTTTTTGTTATGCCTGTTTTAATAGG---GGGATTTGGAAACTGATTTGTTCCTTTATATATAGGAAGTCCTGACATGGCTTTTCCTAGATTAAATAATATAAGCTTTTGACTTCTTCC---TCCCGCTCTTCT…
	KY611264	-----------------------------------------------------------------------------------------------------------------------------------------------------AACAGCTTTTAGTATGATTATAAGATTAGAA-TTGTCTGGTCCT-GGTTCAATGTTA-GGTGATGATCAAATATACAATGTGGTTGTAACTGCCCATGCCCTAATAATGAT-ATTCTTTTTTGTAATGCCTGTATTAATTGG---AGGATTCGGAAACTGATTTGTTCCTCTATACATAGGTAGCCCCGATATGGCTTTCCCAAGATTAAACAACATTAGCTTTTGGCTACTTCC---CCCAGCCCTTTT…
	MF141552	-----------------------------------------------------------------------------------------------------------------------------------------------------AACAGCCTTTAGTATGATTATAAGATTAGAA-CTATCTGGCCCT-GGTTCAATGCTA-GGAGATGACCAAATATATAATGTAGTAGTAACTGCCCACGCCCTAATAATGAT-ATTCTTCTTTGTAATGCCTGTATTAATAGG---AGGATTTGGAAATTGATTTGTTCCTTTATATATAGGTAGTCCTGATATGGCCTTTCCAAGATTAAATAATATAAGTTTTTGACTTCTACC---TCCAGCTCTTTT…
	KT959390	-----------------------------------------------------------------------------------------------------------TACTTTATATATAATTTTTGGTGCTTTTTCTGCCATGATTGGTACAGCTTTTAGTATGATTATAAGATTAGAA-TTATCTGGTCCT-GGATCCATGTTA-GGAGATGACCAAATATATAATGTAGTAGTAACTGCTCACGCCCTAATAATGAT-ATTCTTTTTTGTAATGCCTGTATTGATAGG---GGGCTTTGGAAATTGATTTGTCCCCTTATATATAGGCAGTCCTGATATGGCTTTTCCAAGATTAAATAATATAAGCTTTTGACTTTTACC---TCCAGCTCTTTT…
	OR511443	------------------------------------------------------ATGAGCACATATTTATCAAGATGATTATTCTCAACTAACCATAAAGACATAGGTACTTTATATATAATTTTTGGCGCTTTTTCTGCTATGATTGGTACAGCTTTTAGCATGATTATAAGACTGGAA-TTATCTGGCCCA-GGCTCAATGCTA-GGAGACGACCAAATTTATAATGTAGTAGTAACTGCCCACGCTTTAATAATGAT-ATTCTTTTTTGTGATGCCTGTGCTAATAGG---AGGATTCGGAAACTGATTTGTTCCTTTATATATAGGTAGTCCTGATATGGCTTTTCCAAGATTAAATAATATAAGTTTTTGACTTTTACC---ACCAGCTCTTTT…
	JQ353736	--------------------------------------------------------------------------------------------------------------------------------TGCCTTCTCTGCTATGGTGGGTACCGCATTTAGCATGATCATAAGATTAGAA-TTATCGGGACCA-GGTTCTATGATA-GGTGACGATCAAATATATAATGTAATAGTAACGGCTCACGCTTTAGTAATGAT-ATTCTTTTTTGTTATGCCAGTATTAATAGG---TGGATTTGGAAATTGATTGATTCCTTTGTTCATAGGAAGTCCTGATATGGCCTTCCCTAGATTAAACAATATAAGTTTCTGATTACTCCC---TCCTGCTTTATT…
	JX845350	----------------------------------------------------------------------------------GGTCAACAAATCATAAAGATATTGGAACTTTATATATTATTTTTGGTGCATTCTCTGCTATGGTGGGTACCGCCTTTAGTATGATTATTAGATTAGAA-TTATCTGGTCCT-GGCTCCATGTTA-GGAGATGATCAAATCTATAATGTTGTAGTAACAGCTCACGCTCTAGTTATGAT-ATTTTTCTTCGTAATGCCTGTTCTTATAGG---AGGATTTGGTAACTGACTTATACCTTTGATGATAGGAAGTCCTGATATGGCTTTCCCCAGACTTAACAATATTAGCTTCTGGCTTTTACC---ACCTGCTCTCTT…
	MH479112	--------------------------------------------------------------------------------------------------------------TTTATATATTGTTTTTGGTGCATTTTCTGCTATGGTAGGTACTGCTTTTAGCATGATTATTAGATTAGAA-TTATCGGGTCCT-GGTTCTATGCTG-GGAGATGATCAAATATATAATGTAGTTGTTACAGCACATGCTTTAGTGATGAT-ATTTTTCTTCGTCATGCCTGTCCTTATAGG---AGGATTCGGCAATTGACTAATACCTTTGATGATTGGAAGTCCTGATATGGCTTTTCCCAGACTTAATAACATTAGTTTTTGATTATTACC---TCCTGCTTTATT…
	GQ120099	-----------------------------------------------------------------------------------------------------------AACCCTATATATATTATTTGGAGCTTTCTCTGCTATGGTCGGAACCGCTCTTAGTATGATCATAAGACTTGAA-CTCTCAGGTCCA-GGATCTATGCTT-GGAGATGACCAATTGTACAACGTAGTTGTAACTGCCCATGCTTTTGTTATGAT-TTTCTTTTTTGTTATGCCAGTATTAATAGG---AGGTTTTGGAAATTGGTTTGTTCCTTTATACATTGGAGCCCCCGACATGGCCTTCCCTAGGCTTAATAATATTAGTTTTTGATTATTACC---CCCTGCTCTCCT…
	ON496462	-----------------------------------------------------------------------------------------------------------AACTTTATATTTAGTATTCGGGGCTTTCTCTGCTATGGTAGGTACCGCATTTAGTATGATTATTAGATTAGAA-CTCTCAGGGCCC-GGCTCTATGCTA-GGAGATGATCAACTATATAATGTTGTAGTAACTGCTCACGCTCTTATAATGAT-TTTCTTTTTCGTTATGCCTGTTATGATAGG---TGGTTTCGGGAATTGATTAGTCCCCCTTTATATAGGGGCACCTGATATGGCTTTTCCTAGGCTTAATAATGTTAGTTTTTGGTTATTACC---CCCCGCACTCTT…
	MN068291	-----------------------------------------------------------------------------------------------------------AACTCTATATCTAATATTTGGAGCTTTTTCTGCTATGGTAGGAACTGCATTTAGTGTAATAATTAGATTAGAA-TTATCTGGTCCA-GGCTCTATGTTA-GGAGATGATCAGATATACAACGTTGTAGTTACGGCTCATGCTCTTGTAATGAT-ATTCTTTTTCGTAATGCCAGTTTTAATAGG---AGGATTTGGAAATTGAATGGTGCCCCTACTTATAGGAGCACCTGATATGGCATTCCCAAGGCTTAATAATATTAGCTTTTGACTTCTACC---TCCTGCATTATT…
	ON400695	----------------------------------------------------------------------------------------------ATAAAGATATTGGTACTTTATATTTAATATTCGGAGCCTTTTCCGCTATGATAGGAACTGCATTCAGTATGATAATTAGACTAGAA-TTATCTGGTCCA-GGCTCCATGTTA-GGAGATGATCAACTCTATAATGTAGTAGTAACAGCCCATGCCCTTATAATGAT-TTTCTTTTTTGTTATGCCCGTAATGATAGG---GGGTTTTGGAAATTGACTAGTGCCCCTTTATATAGGAGCACCGGATATGGCATTCCCAAGGCTTAATAATGTTAGCTTCTGACTTTTGCC---TCCTGCATTATT…
	HG964641	--------------------------------------------------------------------TCAAGAATGATTATTCTCAACTAACCATAAAGATATAGGAACATTATATCTGATATTCGGTGCTTTCTCTGCTATGGTGGGAACTGCTTTCAGTATGATAATAAGATTAGAA-CTTTCAGGACCT-GGATCCATGTTA-GGGGACGATCAATTATATAATGTCGTAGTTACTGCTCATGCTCTTATAATGAT-CTTCTTTTTCGTAATGCCTGTATTAATAGG---TGGGTTTGGGAATTGATTAGTCCCCCTCTACATTGGGGCTCCAGATATGGCTTTTCCAAGACTTAACAATATAAGTTTTTGATTGTTACC---TCCAGCCTTACT…
	MZ782092	-----------------------------------------------------------------------------------------------------------AACACTATATCTAATATTCGGCGCTTTATCTGCCATGGTAGGAACTGCTTTCAGCATGATCATAAGATTGGAA-CTATCAGGACCT-GGATCTATGTTA-GGAGACGATCAATTGTACAATGTTGTAGTAACTGCCCACGCTTTTATAATGAT-CTTCTTTTTTGTAATGCCTGTCCTAATTGG---TGGGTTTGGAAATTGATTAGTTCCTTTATATATTGGAGCCCCAGACATGGCTTTTCCAAGGCTTAACAATATTAGCTTCTGATTATTGCC---TCCAGCCTTACT…
	MZ052186	--------------------------------------------------------------------------------------------------AGATATTGGAACACTATATTTAATATTCGGTGCTTTCTCTGCTATGGTAGGGACTGCCTTCAGTATGATTATAAGATTGGAA-CTTTCAGGACCT-GGGTCTATGCTA-GGTGACGATCAATTATATAATGTTGTAGTAACTGCCCATGCTTTCATAATGAT-CTTCTTCTTTGTGATGCCTGTTATGATTGG---AGGATTTGGAAATTGACTGGTGCCTTTATATATAGGGGCCCCAGATATGGCCTTCCCAAGACTTAATAACATTAGTTTTTGGTTACTACC---CCCGGCTTTACT…
	MZ052182	-----------------------------------------------------------------------------------------------------------------------------------------TGCGATGGTAGGAACTGCTTTTAGTATGATTATAAGATTGGAG-TTGTCAGGTCCA-GGATCTATGTTA-GGAGATGATCAGTTATATAATGTAGTAGTAACTGCTCATGCTCTTATAATGAT-ATTCTTTTTTGTGATGCCCGTACTGATAGG---GGGGTTTGGAAATTGATTGGTTCCCCTTTATATAGGAGCTCCAGATATGGCCTTCCCAAGACTTAATAATATTAGTTTCTGGTTGTTACC---TCCAGCATTATT…
	MZ052195	-----------------------------------------------------------------------------------------------------------------------------TGGCGCCTTCTCTGCCATGGTAGGAACTGCATTCAGTATGATAATAAGACTAGAA-TTGTCAGGACCT-GGATCAATGCTA-GGAGACGATCAATTATACAACGTCGTGGTAACAGCCCACGCTTTAATAATGAT-ATTTTTCTTCGTAATGCCTGTTTTGATAGG---GGGATTTGGAAACTGGTTAGTTCCTTTATATATTGGGGCTCCAGATATGGCCTTTCCAAGGCTCAACAACATTAGTTTTTGACTTTTACC---ACCCGCTTTACT…
	MZ052194	---------------------------------------------------------------------------------------------------------------TTATATTTAATATTCGGAGCTTTCTCCGCTATGGTAGGAACTGCATTCAGTATGATTATCAGATTGGAA-CTGTCAGGTCCT-GGATCCATGCTA-GGAGATGATCAACTATACAACGTTGTAGTTACCGCTCATGCTCTTATAATGAT-CTTTTTCTTCGTGATGCCCGTTCTAATAGG---AGGTTTTGGAAATTGATTGGTACCCTTGTATATAGGAGCTCCAGATATGGCCTTCCCTAGGCTGAACAATATAAGTTTCTGACTTCTACC---TCCAGCTTTATT…
	EU010386	------------------------------------------------------ATGAACACATATTTATCAAGATGATTATTCTCAACTAACCATAAAGATATAGGAACATTATATCTAATATTCGGTGCTTTCTCTGCTATGGTAGGAACTGCCTTTAGTATGATTATAAGATTGGAA-CTGTCAGGACCT-GGATCTATGCTA-GGAGATGACCAATTATACAATGTTGTAGTAACTGCACATGCTCTAATAATGAT-TTTCTTTTTTGTTATGCCCGTCTTAATAGG---GGGGTTTGGAAATTGACTGGTTCCATTATATATTGGAGCCCCAGATATGGCTTTCCCAAGGCTTAACAATATTAGTTTTTGATTGCTACC---CCCAGCTCTGCT…
	MZ052199	-------------------------------------------------------------------------------------------------------------------------------------------------------------TTAGTATGATTATAAGATTGGAA-CTATCAGGACCC-GGGTCCATGTTA-GGAGACGATCAATTATATAATGTTGTAGTAACTGCGCATGCTTTGATAATGAT-TTTCTTTTTCGTAATGCCTGTCCTTATAGG---AGGGTTTGGAAATTGGTTGGTTCCCTTATATATAGGGGCTCCAGATATGGCTTTTCCAAGGCTTAATAATATTAGTTTCTGATTGTTACC---TCCAGCCCTACT…
	MK527107	------------------------------------------------------ATGAACACATATTTATCAAGATGATTATTCTCAACTAACCACAAAGATATAGGAACACTATATTTAATATTCGGTGCTTTTTCTGCTATGGTAGGAACTGCCTTTAGTATGATTATAAGATTGGAA-CTATCAGGACCC-GGGTCCATGTTA-GGAGACGATCAATTATATAATGTTGTAGTAACTGCGCATGCTTTGATAATGAT-TTTCTTTTTCGTAATGCCCGTCCTTATAGG---AGGGTTTGGAAATTGGTTGGTTCCCTTATACATAGGGGCTCCAGATATGGCTTTTCCAAGGCTTAATAATATTAGTTTCTGATTGTTACC---CCCAGCCCTACT…
	AY903096	-----------------------------------------------------------------------------------------------------------AACACTTTACTTAATATTTGGTGCCTTTTCCGCTATGGTAGGAACCGCATTTAGTATGATTATCAGATTAGAA-TTATCAGGACCT-GGATCCATGTTA-GGAGATGATCAGTTATACAATGTTGTAGTTACTGCCCACGCTTTGATAATGAT-CTTTTTCTTCGTAATGCCTGTTTTGATAGG---AGGGTTTGGAAACTGATTAGTACCTCTTTATATTGGGGCCCCAGATATGGCTTTTCCAAGACTAAATAATATTAGCTTCTGACTTTTACC---ACCGGCTTTATT…
	AY903068	-----------------------------------------------------------------------------------------------------------GACACTATATCTAATATTCGGTGCTTTTTCTGCTATGGTAGGAACCGCTTTTAGTATGATTATAAGATTGGAA-CTATCAGGACCT-GGGTCCATGTTA-GGAGACGATCAATTATATAATGTTGTAGTAACTGCCCACGCTTTCATAATGAT-ATTTTTTTTCGTGATGCCCGTTCTAATAGG---AGGGTTTGGAAACTGACTGGTTCCTTTATATATAGGGGCTCCAGATATGGCTTTTCCGAGACTTAACAATATTAGTTTCTGACTCTTGCC---CCCGGCTTTATT…
	AY903093	-----------------------------------------------------------------------------------------------------------AACACTATACTTAATATTTGGTGCTTTTTCCGCCATGGTGGGAACTGCCTTCAGTATGATTATAAGACTGGAA-CTATCAGGCCCA-GGATCCATGTTG-GGGCACGATCAACTATATAACGTTGTAGTAACCGCTCATGCTCTTATAATGAT-TTTCTTTTTCGTAATGCCCGTTTTGATAGG---GGGATTTGGAAACTGGCTAGTTCCCCTATATATAGGAGCTCCAGATATGGCCTTTCCAAGGCTTAACAATATTAGTTTCTGATTATTACC---TCCAGCTTTATT…
	AY903099	-----------------------------------------------------------------------------------------------------------AACACTATATTTAATTTTCGGGGCCTTTTCTGCTATGGTAGGAACTGCCTTTAGTATGATTATAAGATTAGAG-TTATCAGGACCT-GGATCCATGTTA-GGGGACGATCAACTATACAATGTTGTGGTCACTGCCCATGCCCTTATAATGAT-CTTCTTTTTTGTAATGCCAGTTTTAATAGG---GGGATTTGGAAACTGACTGGTGCCTTTATATATAGGAGCTCCGGATATGGCCTTTCCAAGACTTAACAATATTAGTTTTTGACTTTTACC---TCCAGCTCTGCT…
	KY564358	--------------------------------------------------------------------------------------------------------------ACTATATATAATATTCGGTGCTTTTTCTGCCATGGTGGGAACTGCCTTTAGTATGATTATAAGATTAGAG-TTGTCAGGACCT-GGATCTATGCTA-GGGGACGATCAACTATATAATGTTGTAGTTACTGCTCATGCCCTTATAATGAT-TTTCTTTTTTGTAATGCCCGTTTTGATAGG---GGGATTTGGAAACTGATTAGTACCCTTATACATAGGAGCTCCAGATATGGCATTCCCAAGACTCAATAATATTAGTTTCTGGCTATTACC---CCCGGCCTTATT…
	AY903138	-----------------------------------------------------------------------------------------------------------AACACTATATTTGATATTCGGTGCTTTTTCTGCCATGGTAGGAACTGCCTTTAGTATGATTATAAGATTGGAA-CTATCAGGACCT-GGATCCATGTTG-GGAGACGATCAATTATATAATGTCGTAGTTACTGCCCACGCTCTTATAATGAT-CTTCTTCTTTGTAATGCCCGTTCTAATAGG---AGGATTTGGAAACTGGCTGGTTCCTCTATACATAGGAGCTCCAGACATGGCCTTCCCAAGACTTAATAACATCAGTTTCTGGCTACTACC---TCCAGCTTTATT…
	MF742394	--------------------------------------------------------------------------------------------------------------CCTTTATATTATCTTTGGTGCCTTCTCTGGAATGATAGGTACTGCCCTAAGCATGCTAATTAGATTAGAA-TTATCCGCCCCT-GGCTCTATGTTA-GGAGACGATCAAATCTATAACGTCATTGTTACTGCCCACGCATTGATAATGAT-ATTCTTTTTCGTGATGCCAATTATGATTGG---AGGGTTTGGGAATTGGCTCGTGCCCTTAATGATTGGGGCCGCAGACATGGCTTTCCCTAGATTAAACAACATCAGTTTCTGGTTACTTCC---CCCCTCTCTACT…
	MF742385	--------------------------------------------------------------------------------------------------------------CTTATATATAGTTTTTGGTGCTTTTTCTGGAATGATAGGAACGGCCCTTAGTATGTTAATTAGGCTAGAA-CTATCCACCCCA-GGATCAATGATA-GGAGACGATCAAATATACAATGTTATCGTTACGGCCCACGCCTTAATAATGAT-CTTCTTTTTCGTAATGCCTATTATGATTGG---AGGATTCGGAAATTGGCTGGTCCCCCTAATGATTGGTGCCGCAGATATGGCCTTTCCTAGATTAAACAATATCAGTTTTTGGTTACTACC---CCCCTCTTTACT…
	GQ120044	---------------------------------------------------------------------------------------------------------------------TTTATATTTGGATTTTTATCTGGATTAATAGGAACTTCTTTAAGTATGATTATGAGGTATGAA-TTATCATCTCCT-GGAAACGTATTA-GGAGACCCTCATTTATATAATGTGGTAGTTACAGCTCATGCTTTTGTGATGAT-ATTTTTTATGGTAATGCCAGTGCTAATAGG---AGGTTTTGGAAATTGATTTGTACCTTTATACATAGGTGCACCAGATATGGCTTTTCCAAGATTAAATAATTTAAGTTTCTGATTACTACC---TCCTGCTCTATT…
	MW124850	-----------------------------------------------------------------------------------------------------------TACGTTGTACCTAGTGTTTGGAGCATTTTCTGGAATGGTTGGAACTGCTTTAAGTATGTTAATAAGACTGGAG-CTATCAACTCCT-GGGTCTATGATT-GGAGACGATCAGATTTATAATGTAATAGTTACAGCACATGCTTTTGTTATGAT-TTTCTTTTTTGTAATGCCTGTAATGATTGG---AGGTTTTGGAAATTGGTTGGTGCCTTTAATGATTGGGTCAGTCGATATGGCTTTTCCAAGGTTAAATAACATTAGTTTTTGGTTATTACC---TCCCGCTTTGAT…
	MT603855	---------------------------------------------------------------------------------------------------------------------------TTTGGAGCTTTTTCTGGTATGGTAGGAACTGCTTTAAGTATGTTAATTAGGTTGGAG-CTATCTTCTCCT-GGTTCTATGATA-GGAGATGATCAGATTTATAATGTGGTTGTTACTGCACATGCATTTGTAATGAT-TTTCTTCTTTGTAATGCCTGTAATGATAGG---AGGATTTGGTAACTGGATAGTCCCATTAATGATTGGATCTGTAGATATGGCTTTTCCTAGGTTAAATAATATAAGCTTTTGGTTACTTCC---TCCAGCTTTAAT…
	MW124849	-----------------------------------------------------------------------------------------------------------AACACTCTATTTAGTATTTGGAGCTCTATCAGGTGTGATAGGAACCGCTCTAAGTATGTTAATTAGACTGGAA-TTATCCTCCCCC-GGTTCAATGATT-GGGGACGATCAAATTTATAATGTAATTGTAACAGCACATGCATTTATTATGAT-ATTCTTTTTTGTAATGCCAGTTATGATTGG---AGGTTTTGGAAATTGGTTAGTTCCACTGATGATAGGATCAGTGGATATGGCTTTTCCTAGATTAAATAATATTAGTTTCTGGTTGCTCCC---CCCAGCTTTAAT…
	MW124851	-----------------------------------------------------------------------------------------------------------AACCCTTTATTTAATCTTTGGGGCTTTATCTGGAGTTATAGGAACTGCTTTAAGTATGTTAATTAGACTAGAA-TTATCTTCTCCT-GGTTCAATGATA-GGGGATGATCAAATATACAATGTTGTTGTTACAGCACATGCGTTTATTATGAT-TTTCTTCTTTGTTATGCCAGTAATGATTGG---TGGTTTTGGAAACTGGTTGGTGCCTTTAATGATAGGATCTGTAGATATGGCTTTTCCTAGGTTAAATAACATTAGTTTCTGGTTACTTCC---CCCAGCTTTAAT…
	MW278143	-----------------------------------------------------------------------------------------------------------GACCTTATATTTTATTTTTGGCATAGGGTCTGGTATTTTAGGGGCAGGTTTGAGTTTTTTAATAAGATTAGAA-CTTTCCGCCCCT-GGGTCCATGTTG-GGAGACGATCAACTTTATAATGTTATTGTAACAGCACATGCTTTTATTATGAT-CTTTTTTTTTGTTATGCCTGTTATGATAGG---GGGGTTTGGAAATTGGTTCGTCCCTTTATTAATTGGAGCCCCTGATATGGCCTTCCCACGTTTAAATAACATAAGTTTTTGATTACTGCC---TCCTGCCCTTTT…
	HM425585	-------------------------------------------------------------------------------------------------------------------------TCTTTGGGATGTTTTCAGGGATGGTAGGAACTGCACTAAGCATGCTCATCCGCTTAGAA-CTAGCAGGTCCT-GGTGCCATGTTT-GGAGACGATCACCTCTACAACGTCATTGTCACTGCCCATGCCTTGGTGATGAT-CTTTTTCTTAGTCATGCCCGTGCTTATTGG---GGGATTTGGAAATTGGTTTGTCCCACTCTACATCGGAGCCCCAGACATGGCCTTTCCTCGCCTCAACAACCTTAGTTTTTGACTCCTCCC---CCCCGCCCTATT…
	MN967344	------------------------------------------------------------------------------------------------------------------------GTCTTCGGAATGTTTTCAGGAATGGTAGGAACAGCTCTAAGTATGTTAATTCGACTGGAA-CTTGCAGGTCCA-GGTGCTATGTTT-GGAGACGATCACCTCTACAACGTGATTGTCACAGCTCACGCCCTCGTGATGAT-TTTTTTCTTAGTCATGCCCGTCCTTATTGG---GGGCTTTGGAAACTGATTTATTCCATTGTACATTGGTGCTCCGGACATGGCCTTTCCCCGATTAAATAACCTTAGCTTCTGATTACTCCC---ACCTGCCCTATT…
	MW278602	-----------------------------------------------------------------------------------------------------------CACGTTATACTTAGTATTTGGAATAGGGGCCGGTATGATAGGTACAGCTTTTAGTATGCTAATAAGATTAGAA-TTGTCCGCCCCC-GGAACTATGTTG-GGGGATGACCATCTTTATAATGTAATAGTTACGGCTCACGCTTTTGTTATGAT-CTTCTTCTTAGTTATGCCAGTAATGATTGG---AGGGTTTGGAAACTGGTTGGTGCCCCTCTATATTGGCGCCCCAGATATGGCCTTTCCGCGGCTTAATAATATAAGCTTCTGGCTTCTCCC---TCCAGCACTAAT…
	MG935139	-----------------------------------------------------------------------------------------------------------CACATTATATCTGGTGTTTGGGGTAGGAGCCGGTATGATAGGTACAGCATTTAGTATGTTAATAAGATTGGAG-CTTTCAGCCCCC-GGAACTATGTTA-GGGGACGACCATCTTTATAATGTTATCGTGACAGCACACGCGTTTGTTATGAT-CTTCTTTTTAGTTATGCCAGTAATGATTGG---GGGGTTTGGAAACTGGATGGTGCCGCTATATATTGGCGCACCGGATATGGCTTTCCCGCGTCTTAATAACATTAGTTTCTGGCTGCTTCC---GCCTGCCCTAAT…
	OQ625373	---------------------------------------------------ATGATAAATA---AATTAACTCGTTGGGTTTTTTCTACAAACCACAAGGACATCGGCACCTTGTATTTAGTTTTTGGAGTTGGGGCGGGTTTAATCGGAACTGCTTTTAGTCTGCTCATCCGCCTGGAA-CTTTCTGCCCCA-GGGGCGATGTTG-GGGGACGATCATCTTTATAATGTCATTGTAACAGCACATGCTTTTATTATGAT-TTTTTTTTTAGTTATGCCGGTTATGATTGG---AGGGTTTGGTAATTGGTTGGTGCCACTATATATTGGAGCCCCTGATATGGCTTTCCCTCGACTAAATAATATTAGTTTTTGGTTGTTGCC---GCCCGCATTATT…
	EF526302	---------------------------------------------------ATGCTTTCTGGTTATTGAACTCGATGGGTGTTTTCTACAAATCATAAGGACATTGGTACTTTGTATTTAATCTTCGGAGCAGGAGCTGGTTTAATTGGAACTGCTTTTAGTATGCTTATACGATTGGAG-CTTTCTGCGCCG-GGGGCGATGTTA-GGAGATGATCATCTTTATAATGTAATTGTTACAGCACATGCTTTTATTATGAT-TTTTTTTTTGGTTATGCCGGTCATGATTGG---GGGATTTGGTAATTGATTAGTCCCATTATATATTGGGGCGCCGGATATGGCGTTTCCTCGATTAAACAATATTAGTTTTTGACTTTTGCC---TCCTGCGCTTTT…
	KY887487	---------------------------------------------------ATGCTTTCTAGTTATTGAACTCGATGGGTGTTTTCTACAAATCATAAGGACATTGGTACTTTGTATTTAATCTTCGGAGCAGGAGCTGGTTTAATTGGAACTGCTTTTAGTATGCTTATACGATTGGAG-CTTTCTGCGCCG-GGGGCGATGTTA-GGAGATGATCATCTTTATAATGTAATTGTTACAGCACATGCTTTTATTATGAT-TTTTTTTTTGGTTATGCCGGTCATGATTGG---GGGATTTGGTAATTGATTAGTCCCATTATATATTGGGGCGCCGGATATGGCGTTTCCTCGATTAAACAATATTAGTTTTTGACTTTTGCC---TCCTGCGCTTTT…
	AP008976	---------------------------------------------------ATGAAAAATAATTATTTTATCCGTTGGGTTTTCTCTACAAATCATAAAGACATAGGAACTTTATATTTAGTTTTTGGTGTTGGAGCAGGTCAAATTGGGACTGCTTTTAGTATGCTTATACGATTGGAG-CTTTCTGCGCCA-GGCGCGATGTTA-GGTGATGATCATCTTTATAATGTAATTGTAACAGCACATGCTTTGATTATGAT-TTTTTTTTTAGTAATGCCGGTTATGATTGG---GGGGTTTGGAAACTGGCTAGTGCCATTATATATTGGGGCACCGGATATGGCGTTCCCCCGATTAAATAATATTAGTTTTTGGTTATTACC---ACCTGCTTTGTT…
	MT849376	---------------------------------------------------------------------ATTCGTTGGGTTTTTTCTACAAATCATAAAGATATTGGTACTTTATATTTAGTTTTTGGTGTTGGGGCCGGCCTAATTGGGACTGCTTTTAGTATGCTTATACGACTGGAG-CTTTCTGCGCCA-GGCGCAATGTTA-GGTGATGATCATCTTTATAATGTAATTGTAACAGCACATGCTTTTATTATGAT-TTTTTTTTTGGTTATGCCGGTTATGATTGG---GGGATTTGGTAACTGGTTGGTGCCATTGTATATTGGAGCACCAGACATGGCGTTCCCTCGATTAAACAATATTAGTTTTTGGTTATTACC---GCCGGCTTTGCT…
	MN690374	------------------------------------------------------------------------------------------------------ATCGGGACTTTGTATTTGGCCCTTGGCATAGGGTCAGGAATGATCGGCACAGCGTTAAGCATGTTAATCAGGTTGGAA-TTATCTGCCCCG-GGCACTATGTTG-GGGGATGACCACCTTTATAATGTCATAGTAACAGCTCATGCTTTTATTATGAT-TTTCTTTTTAGTAATGCCTGTTATGATAGG---CGGGTTCGGAAATTGATTAGTGCCCCTATATATCGGTGCTCCCGATATGGCTTTCCCTCGATTAAACAATATTAGTTTTTGATTACTTCC---ACCTGCACTTAT…
	MK959043	---------------------------------------------------ATGAAAAGTTTATACGTAATTCGCTGGGGGTTTTCTACTAACCATAAAGACATTGGTACGTTATATTTAGTATTTGGGATTGGGGCAGGTATGCTCGGCACGGCCTTCAGTATGCTAATAAGATTAGAG-CTCTCGGCTCCG-GGGGCTATGTTA-GGAGACGATCATCTTTATAATGTAATTGTTACGGCACACGCTTTGATTATGAT-TTTTTTTTTGGTTATGCCAGTGATGATAGG---GGGGTTTGGGAATTGGTTGGTTCCATTATATATTGGAGCACCTGATATGGCTTTCCCACGGCTTAATAATATTAGTTTTTGGTTGTTGCC---CCCTGCTTTAAT…
	DQ643837	---------------------------------------------------ATGAAAAGTTTATATTTAATTCGCTGGGCGTTTTCTACTAACCATAAAGACATTGGTACGTTATATTTAGTATTTGGGATTGGGGCAGGTATGCTCGGTACAGCCTTCAGTATGTTAATAAGATTAGAG-CTCTCGGCTCCG-GGGGCTATGTTA-GGAGACGATCATCTTTATAATGTAATTGTTACAGCACACGCTTTTATTATGAT-CTTTTTTTTGGTTATGCCAGTAATGATAGG---GGGATTTGGGAATTGGTTGGTTCCATTATATATTGGGGCGCCTGATATGGCTTTTCCACGGCTTAATAACATTAGTTTTTGGCTGTTACC---CCCTGCTTTAAT…
	MN873595	---------------------------------------ATGCAATTGAACTTAGTAAGTGCATATTTAAGCCGTTGGGTGTTTTCCACTAATCATAAAGATATCGGCACATTATATCTAATATTTGGTGTTGGGGCCGGTATGGTAGGAACAGCTTTCAGTATGTTGATAAGGTTAGAA-CTTTCTGCCCCC-GGAACTATGTTG-GGGGACGACCATCTTTATAATGTAATCGTGACTGCGCATGCCTTTGTTATGAT-CTTTTTCCTGGTGATGCCGGTGATGATAGG---GGGGTTTGGGAATTGGTTGGTGCCGCTATATATCGGTGCACCAGATATGGCCTTCCCGCGACTAAATAACATTAGTTTCTGGCTCTTGCC---CCCCGCCCTAAT…
	MN873601	---------------------------------------ATGCAATTGAATTTAGTAAGTGCATATTTAAGCCGTTGGGTGTTTTCCACTAATCATAAAGATATCGGCACATTATATCTAGTATTTGGTATTGGGGCCGGTATGACAGGAACAGCTTTTAGTATGTTGATAAGGTTAGAA-CTTTCTGCCCCC-GGAACTATGTTG-GGGGACGACCATCTTTATAATGTAATCGTGACTGCGCATGCCTTTATTATGAT-CTTTTTCCTGGTGATGCCGGTGATGATAGG---GGGGTTTGGAAATTGGTTAGTGCCGCTATATATTGGTGCACCAGATATGGCCTTCCCGCGACTAAATAACATTAGTTTCTGGCTCTTGCC---TCCCGCCCTAAT…
	OQ625340	---------------------------------------------------------------------------------------------------------------------------------------------ATGATTGGCACAGGTTTAAGTATGTTAATTAGAATAGAA-CTTTCTGCCCCT-GGAACAATGTTG-GGGAATGACCATCTTTATAATGTAATTGTTACAGCGCATGCTTTTATAATGAT-TTTCTTTTTAGTTATGCCCGTTATGATAGG---AGGATTCGGCAATTGGTTGGTCCCCCTTTATATTGGGGCCCCCGATATGGCTTTTCCTCGATTAAATAACATTAGTTTTTGGTTGCTTCC---CCCTGCACTTCT…
	MN055612	---------------------------------------------------------------------------------------------CATAAAGATATTGGTACGTTATATCTATTATTTGGAATAGGGGCCGGTATGATAGGCACAGCTTTTAGTATGTTAATAAGATTGGAG-CTATCTGCCCCC-GGAACCATGTTG-GGGGACGAGCATCTTTATAATGTAATAGTTACGGCACACGCCTTTATTATGAT-CTTCTTCCTAGTCATGCCAGTGATGATAGG---GGGGTTTGGGAATTGGCTAATACCACTATATATTGGTGCACCAGATATGGCTTTCCCACGACTTAATAATATTAGTTTTTGGTTGCTCCC---GCCTGCACTAAT…
	OQ625341	---------------------------------------------------ATGGTAGATCGGTATTTAGCTCGTTGAGTATTTTCCACAAACCATAAAGATATCGGCACATTATATCTAGTATTTGGAATAGGGTCCGGTATGACAGGTACAGCTTTAAGTATGTTAATTAGATTAGAA-CTATCTGCTCCT-GGCACTATGTTA-GGAGACGATCATCTTTATAATGTAATAGTTACAGCGCATGCCCTTATTATGAT-TTTCTTCTTAGTTATGCCAGTTATGATAGG---AGGGTTTGGTAATTGGTTGGTCCCTCTATACATTGGCGCGCCTGATATGGCCTTTCCACGACTTAATAATATAAGTTTTTGATTGCTACC---ACCTGCCCTAAT…
	OQ625354	---------------------------------------------------ATGGGAAATCAATTTTTAACTCGTTGAGTGTTTTCCACTAATCACAAAGATATCGGCACTTTATATTTAGTGTTTGGAATAGGATCCGGTATGATAGGCACAGCTTTAAGTATGTTAATAAGATTGGAA-CTATCTGCCCCT-GGTACTATGTTG-GGGGACGACCATCTTTATAATGTCATAGTGACGGCACACGCCTTTATTATGAT-TTTTTTCCTAGTAATGCCAGTCATGATAGG---AGGGTTTGGTAATTGGTTGGTGCCCCTATACATTGGTGCCCCCGATATGGCCTTCCCACGACTAAACAATATTAGTTTTTGGTTACTTCC---TCCCGCGCTTAT…
	ON400715	---------------------------------------------------------------------------------------------CATAAAGATATTGGAACATTATATCTAGTATTAGGGATAGGATCTGGTATGATAGGTACAGCTTTAAGTATGTTAATAAGATTAGAA-TTATCGGCCCCC-GGCACTATGTTA-GGGGACGATCATCTTTATAATGTTATAGTAACGGCGCATGCCTTCATTATGAT-TTTCTTTCTAGTAATGCCCGTTATGATAGG---AGGCTTTGGGAATTGATTGGTGCCTTTATATATTGGTGCTCCCGATATGGCCTTTCCTCGATTAAATAACATTAGTTTTTGGTTGCTTCC---CCCTGCACTTAT…
	OQ625364	------------------------------------------------------ATGCAGAAGTTCCTAACTCGTTGAGTGTTTTCTACTAACCACAAGGATATTGGAACATTATACCTAGTATTTGGAATAGGGTCCGGTATGATAGGTACAGCTTTAAGTATGTTGATAAGATTGGAG-TTGTCCGCCCCC-GGAACTATGTTT-GGGGATGATCATCTCTATAATGTACTAGTTACGGCTCACGCCTTTATTATGAT-TTTCTTCCTAGTTATGCCAGTGATGATAGG---AGGGTTTGGTAATTGGTTGGTGCCACTGTATATCGGTGCCCCAGATATGGCCTTCCCGCGACTAAATAACATTAGCTTTTGGCTTCTTCC---CCCCGCGTTAAT…
	OQ625363	---------------------------------------------------ATGGAAAATAAATTTTTAACTCGTTGAGTATTTTCTACTAATCACAAGGATATTGGAACATTATACCTAGTATTTGGAATAGGGTCCGGTATGATAGGTTCAGCTTTAAGTATGCTAATAAGATTGGAG-TTGTCTGCCCCT-GGAACTATGTTG-GGAGACGACCATCTTTATAATGTCATAGTTACGGCCCATGCCTTTGTTATGAT-TTTCTTCTTTGTTATGCCCGTTATGATGGG---AGGGTTTGGTAATTGGTTCCTCCCATTATACATTGGTGCCCCAGATATGGCCTTCCCACGACTAAACAATATCAGTTTTTGGCTTCTTCC---CCCTGCATTGAT…
	MG935009	-----------------------------------------------------------------------------------------------------------AACATTATACCTAATATTTGGAATAGGGTCCGGTATGATAGGCTCAGCCTTAAGCATGTTAATAAGATTGGAG-TTATCAGCCCCT-GGGACTATGTTG-GGGGACGATCATCTTTATAATGTTTTAGTTACGGCCCACGCTTTTATTATGAT-TTTCTTCTTAGTTATGCCTGTAATGATAGG---AGGATTTGGAAATTGGTTAGTGCCATTATATATCGGTGCGCCAGATATGGCCTTCCCACGACTAAATAATATTAGTTTTTGGCTTCTTCC---TCCCTCATTAAT…
	MN107375	------------------------------------------------------------------------------------------------------------------TACCTAGTTTTCGGTTTATTTTCAGGGATGGTAGGTACAGCCTTAAGTGCTTTGATTAGATTGGAG-CTATCGACCCCC-GGATCAGTCTTA-GGTGATGATCATTTGTATAATGTTATAGTGACTGCTCACGCTTTCGTAATGAT-ATTCTTCATGGTTATGCCTATAATGATAGG---AGGTTTTGGTAACTGGTTTATTCCGCTATATGTAGGAGCTCCAGATATGGCTTTCCCAAGATTAAATAACTTAAGTTTTTGATTACTTCC---ACCTGCTTTATT…
	MN068286	--------------------------------------------------------------------------------------------TCATAAAGATATTGGAACACTTTACTTAGTCTTTGGCATTTTTTCAGCTATGATCGGGACCGCTCTCAGTATGTTAATTCGCTTGGAA-TTATCCGGGCCC-GGTGCCATGCTA-GGAGATGATCAAATCTACAATGTCATTGTCACAGCTCATGCTTTCGTCATGAT-CTTTTTTTTAGTCATGCCCGTTATGATGGG---AGGTTTCGGTAACTGGTTTGTGCCTCTGTACATCGGAGCTCCGGATATGGCTTTCCCCAGATTGAATAACCTTAGTTTCTGATTATTACC---TCCCGCTCTCTT…
	MW543029	------------------------------------------------------------------------------------TCAACAAATCACAAAGACATCGGAACTCTTTACTTGGTCTTCGGAATATTTTCGGCCATGATCGGAACCGCCCTTAGCATGCTTATTCGCTTGGAA-CTATCGGGACCG-GGAGCCATGCTA-GGAGACGATCAGATCTACAACGTCATCGTCACTGCTCACGCTTTCGTCATGAT-TTTCTTCTTGGTCATGCCGGTAATGATGGG---TGGATTCGGAAACTGATTCGTCCCTCTTTACATCGGAGCGCCAGACATGGCTTTTCCTCGATTAAATAACCTCAGTTTCTGGCTCCTCCC---TCCTGCCCTCTT…
	MF000493	--------------------------------------------------------------------------------------------------------------------------------------CTCGGCCATGATCGGAACCGCTCTCAGTATGCTCATTCGCTTAGAG-CTCTCTGGACCC-GGAGCCATGTTA-GGAGACGACCAAATCTATAACGTCATCGTCACCGCTCACGCTTTCGTCATGAT-CTTCTTTTTGGTGATGCCCGTGATGATGGG---TGGGTTCGGAAACTGATTCGTCCCTCTATACATAGGAGCCCCGGATATGGCTTTCCCTCGATTAAACAATCTCAGTTTCTGACTTCTTCC---TCCCGCCCTATT…
	FJ423619	---------------------------------------------------------------------------------TGGTCAACAAATCATAAAGATATTGGAACTCTCTATCTAGTCTTCGGTATATTTTCGGCCATGATCGGAACCGCTCTTAGCATGTTGATTCGCTTAGAG-CTTTCTGGACCA-GGAGCTATGTTA-GGAGATGACCAAATTTATAATGTCATCGTCACCGCTCATGCTTTCGTCATGAT-CTTCTTCTTGGTAATGCCTGTGATGATGGG---TGGCTTCGGAAACTGATTCGTCCCTCTATATATAGGAGCTCCAGATATGGCATTTCCTCGATTAAATAACCTCAGTTTTTGGCTTCTTCC---TCCCGCCCTCTT…
	MW277710	-----------------------------------------------------------------------------------------------------------AACTCTATATCTCGTATTTGGTTTATTCTCAGGAATGATAGGAACAGCATTAAGTATGTTAATAAGATTAGAA-TTAGCAGGACCA-GGATCAATGCTA-GGAGATGATCAACTTTACAACGTTATAGTCACAGCTCATGCAATGGTAATGAT-TTTCTTCATGGTGATGCCTATATTAATAGG---AGGTTTTGGAAACTGATTTATTCCTCTATTTATAGGAGCACCTGACATGGCTTTCCCGAGATTAAATAATCTAAGTTTCTGATTATTACC---AACAGCACTACT…
	MZ457217	---------------------------------------TTAGTAAAAAATAAACTGAATTTATTTCTAAATAGATGACTTTTTTCAACTAACCATAAAGATATTGGAACTCTATATCTCGTATTTGGTTTATTCTCAGGAATGATAGGAACAGCATTAAGTATGTTAATAAGATTAGAA-TTAGCAGGACCA-GGATCAATGCTA-GGAGATGATCAACTTTACAACGTTATAGTCACAGCTCATGCAATGGTAATGAT-TTTCTTCATGGTCATGCCTATATTAATAGG---AGGTTTTGGAAACTGATTTATTCCTCTATTTATAGGAGCACCTGACATGGCTTTCCCGAGATTAAATAATCTAAGTTTCTGATTATTGCC---AACAGCACTACT…
	MH282709	----------------------------------------------------------------------------------TGTCGACGAATCACAAGGACATTGGAACACTTTATTTAATATTTGGATTTTTTGCCGGAATGATAGGAACGGCTTTAAGCATGATTATAAGACTAGAA-TTAGCAAATCCT-GGCCCAATGTTA-GGAGACGATCATCTTTATAATGTTATTGTAACAAGTCATGCATTTGTTATGAT-TTTTTTCTTAGTAATGCCTGTTCTTATAGG---AGGGTACGGAAATTGATTCGTACCTCTTTATATAGGAGCACCAGACATGGCCTTCCCCCGACTAAATAACTTAAGTTTTTGGTTGTTACC---CCCAGCTTTATT…
	MN690411	----------------------------------------------------------------------------------------------ATAAAGATATTGGAACCTTATATATATTATTCGGAATGTTTTCAGGAATGGTAGGAACAGCTCTAAGCATGCTAATAAGATTAGAA-CTAGCCGCTCCA-GGAGCTATGTTT-GGAGACGATCACTTATACAACGTTATAGTAACAGCTCATGCTTTTGTTATGAT-ATTCTTTATGGTCATGCCTATTTTAATAGG---AGGGTACGGGAATTGATTCGTACCTTTATATATCGGAGCTCCTGATATGGCCTTCCCTAGACTTAATAACTTAAGTTTTTGGCTATTACC---CCCAGCTTTAAC…
	MH242987	-----------------------------------------------------------------------------------------------------------AACACTATATATACTATTTGGAATGTTCTCTGGTATGGTAGGAACTGCACTAAGTATGTTAATAAGACTAGAA-CTAGCCGCTCCA-GGGGCTATGTTT-GGAAATGATCACTTATATAACGTTATAGTTACAGCACACGCTTTTGTAATGAT-TTTCTTCTTAGTAATGCCAGTCTTAATTGG---GGGTTACGGTAATTGGTTTGTACCATTATATATTGGTGCCCCAGATATGGCCTTTCCTAGGCTAAATAATTTAAGTTTTTGACTTTTACC---TCCAGCTTTAAT…
	MH242986	-----------------------------------------------------------------------------------------------------------AACATTATATTTAATATTCGGGATGTTTTCTGGTATGGTAGGTACAGCATTAAGTATGTTAATAAGATTAGAA-CTAGCTGCTCCT-GGAGCTATGTTC-GGTAATGATCACTTATATAATGTTATAGTAACAGCACACGCTTTTGTAATGAT-ATTTTTCCTAGTAATGCCAGTATTAATAGG---GGGTTATGGAAATTGGTTTGTTCCATTATACATTGGAGCACCTGACATGGCTTTTCCCAGACTAAATAATTTAAGCTTTTGATTACTACC---CCCGGCCCTAAT…
	OK037611	-------------------------------------------------------------------------------------------------------------------------------------TTTCAGCAATGGTTGGAACAGCTTTGAGCATGTTAATTCGTTTGGAA-TTATCAGGACCA-GGTGCTATGTTA-GGAGATGATCAAATCTACAATGTTATTGTAACAGCTCACGCATTTGTGATGAT-CTTTTTTTTAGTGATGCCAGTCATGATGGG---AGGTTTTGGTAATTGATTTGTACCCTTATACATTGGTGCTCCTGATATGGCCTTTCCACGTCTAAACAATTTGAGTTTTTGGCTTTTACC---TCCCGCTCTTTT…
	MG136785	-----------------------------------------------------------------------------------------------------CATCGGAACATTATACATAGTATTTGGAGCTTTCTCAGGTATGGTAGGAACAGCTTTAAGTATGTTGATAAGATTAGAG-CTGACTACCCCG-GGAGCAATGTTT-GGAGACGACCATTTATATAATGTTGTTGTAACAGCTCACGCATTCGTTATGAT-CTTCTTCTTAGTCATGCCTGTTTTAATTGG---TGGCTTCGGTAACTGGTTCATCCCATTATACATAGGAGCCCCTGACATGGCCTTTCCAAGATTAAACAATTTAAGTTTTTGACTACTGCC---CCCAGCCTTGTT…
	GU812438	------------------------------------------------------------------------------------------------------------ACTTTATATTTACTGTTTGGGGTGTTTTCAGGAATGATAGGTACTGGTCTTAGTATGATTATAAGATTAGAA-TTATCAGGACCT-GGTTCAATGATA-GGTGATGATCACATCTATAACGTAGTTGTTACAGCACACGCATTAGTAATGAT-ATTTTTCTTAGTAATGCCAGTATTAATTGG---GGGTTTTGGAAATTGATTAGTTCCATTGTTAATAGGATCTCCTGATATGGCTTTTCCAAGACTAAATAATCTAAGTTTTTGGTTACTCCC---TCCAGCTTTAAT…
	OK576163	-------------------------------------------------------------------------------------CTACAAATCATAAAGACATAGGAACGTTATATTTATGTTTTGGAATTTTAGCAGGAATGATTGGTACTGCTTTTAGTATGTTAATTAGGTTAGAG-TTATCAGGGCCG-GGATCAATGTTG-GGGGATGATCATTTATATAATGTTATTGTAACTGCTCATGCTTTTGTTATGAT-TTTTTTTTTAGTTATGCCTGTGATGATTGG---GGGATTTGGGAATTGGTTAGTGCCATTATATATCGGTGCTCCAGATATGGCTTTTCCTCGATTAAATAATATAAGTTTTTGATTATTACC---TCCGGCTTTAAG…
	JN700984	--------------------------------------------------------------------------------------------------------------------------------------------------------------------------------------------------------------------------------------------------------------------------------------------------------------------------------------------------ATATGGCGTTTCCAAGATTAAACAATATAAGTTTTTGGGTGCTTCC---ACCTTCTTTAAT…
	OP787547	-----------------------------------------------------------------------------------------------------------TACTCTTTACTTTATTTTCGGTATTTTTTCAGCTATGGTAGGAACAGCTCTTAGTATGTTAATTCGCCTTGAA-CTCTCAGGGCCA-GGAGCTATGCTT-GGTGATGATCAAATATACAATGTCATTGTTACTGCTCACGCATTCGTTATGAT-TTTCTTTTTAGTCATGCCTGTTCTTATGGG---GGGATTTGGAAATTGATTTGTTCCTTTATATATTGGAGCCCCAGATATGGCCTTTCCTAGATTAAATAATTTAAGCTTTTGATTATTACC---CCCTGCCTTGTT…
	OR590506	-----------------------------------------------------------------------------------------------------------AACTCTTTACCTTGTCTTTGGAATATTTTCAGCTATGGTCGGGACTGCCTTAAGCATGTTAATTCGCTTAGAA-TTATCTGGCCCC-GGAGCTATGCTT-GGAGATGATCAAATTTATAATGTTATTGTTACTGCACATGCTTTTGTCATGAT-TTTTTTTCTTGTTATGCCTGTATTAATAGG---GGGTTTTGGAAACTGATTCGTACCCCTTTATATAGGAGCCCCAGATATGGCTTTCCCTAGATTAAATAATTTAAGTTTTTGATTATTGCC---TCCTGCCCTCTT…
	GQ120078	-------------------------------------------------------------------------------------------------------------------------TTTTTGGGACTTTCTCAGCTATGGTAGGAACAGCCCTTAGTATGTTAATTCGTTTAGAA-TTATCTGGACCA-GGAGCAATGTTG-GGTGACGATCAAATTTACAACGTAATTGTGACAGCCCATGCTTTTGTAATGAT-TTTTTTCTTAGTCATGCCCGTATTGATAGG---AGGATTTGGTAATTGGTTTGTACCTTTGTACATAGGAGCCCCTGATATGGCTTTTCCTAGATTGAACAACCTAAGCTTTTGGTTATTGCC---TCCAGCTTTATT…
	GQ120001	--------------------------------------------------------------------------------------------------------------------------------------------TATGGTAGGAACCGCTTTAAGTATGTTAATTCGTTTGGAA-TTATCAGGACCA-GGAGCTATGCTA-GGTGATGACCAAATTTATAATGTAATTGTCACCGCTCATGCCTTTGTTATGAT-ATTCTTTTTAGTTATGCCTGTCTTAATAGG---AGGATTTGGAAATTGATTTGTCCCTCTATATATTGGTGCACCAGATATGGCTTTCCCTAGGTTAAATAACCTGAGCTTCTGATTATTACC---ACCAGCTTTATT…
	MG791813	------------------------------------------------------------------------------------------------------ATAGGAACTTTGTACTTAATTTTTGGTACCTTCTCGGCTATGGTCGGAACTGCCTTAAGTATGTTAATTCGTTTAGAA-TTATCAGGACCA-GGAGCAATGTTA-GGAGACGATCAAATCTACAATGTAATCGTTACCGCACATGCTTTTGTCATGAT-TTTCTTTTTAGTTATGCCAGTCTTAATTGG---AGGATTTGGAAATTGGTTTGTGCCTTTATATATTGGAGCCCCCGATATGGCTTTTCCAAGATTAAACAACCTAAGTTTCTGATTATTGCC---TCCTGCTTTATT…
	MN068288	----------------------------------------------------------------------------------------CAAATCATAAAGATATTGGAACTTTATATTTAGTGTTTGGGGCTTTTTCAGCAATGGTTGGAACAGCTCTAAGCATGCTTATTCGTTTAGAA-TTATCTGGCCCA-GGAGCTATGTTA-GGAGATGATCAAATTTATAATGTTATCGTTACCGCTCACGCTTTCGTTATGAT-TTTCTTCTTAGTTATGCCTGTTTTGATGGG---AGGGTTTGGAAATTGATTTGTACCATTATATATAGGTGCACCTGATATGGCTTTTCCAAGATTAAATAATTTAAGTTTTTGATTACTACC---TCCTGCTTTATT…
	HM053543	----------------------------------------------------------------------------------GGTCAACAAATCATAAAGATATTGGAACTTTATATTTAGTATTTGGTATTTTTTCTGCTATGGTAGGGACAGCCTTGAGTATGTTAATTCGTTTAGAA-TTATCGGGACCA-GGCGCTATGTTA-GGAGATGACCAAATATACAATGTAATAGTTACCGCCCACGCTTTCGTAATGAT-TTTCTTTTTAGTTATGCCTGTTTTGATTGG---GGGTTTTGGTAATTGATTTGTGCCTTTATATATAGGAGCCCCAGACATGGCTTTTCCAAGGTTAAATAATCTTAGTTTTTGGTTATTACC---CCCTGCTTTATT…
	OQ589703	-----------------------------------------------------------------------------------------------------------AACTTTATATCTTGTATTCGGAATTTTTTCAGCCATGGTGGGAACAGCCTTAAGCATGTTAATTAGATTAGAA-TTATCAGGACCT-GGAGCAATGTTA-GGTGATGATCAAATATATAATGTTATTGTTACTGCACATGCTTTTGTTATGAT-ATTTTTTTTAGTAATGCCTGTCTTAATTGG---AGGTTTTGGAAACTGATTTGTCCCTTTATATATTGGAGCCCCTGATATGGCTTTCCCAAGATTAAATAATTTAAGTTTTTGATTACTACC---TCCAGCTTTATT…
	MN068295	-----------------------------------------------------------------------------------TCGACGAAATCACAAGGACATTGGAACATTATATTTAGTATTCGGAATTTTCTCAGCTATGGTCGGAACTGCTTTAAGTATGTTAATCAGATTAGAG-TTATCTGGACCT-GGAGCAATGTTA-GGAGATGATCAGATCTATAATGTAATTGTTACTGCTCATGCTTTCGTTATGAT-ATTTTTTTTAGTTATGCCTGTTTTAATTGG---AGGATTCGGGAACTGATTTGTTCCTTTATATATAGGGGCACCAGATATGGCTTTCCCTAGATTAAATAACCTAAGTTTTTGATTACTACC---TCCTGCTTTATT…
	MF135184	-----------------------------------------------------------------------------------------------------------AACTTTATATTTAGTTTTTGGTGTATTTTCTGCCATGGTAGGGACTGCTTTAAGTATGTTAATCCGTTTAGAA-TTATCAGGACCT-GGCGCTATGTTA-GGAGATGATCAAATTTATAATGTAATTGTTACTGCTCACGCATTCGTTATGAT-ATTTTTTTTAGTAATGCCTGTTTTAATTGG---GGGATTTGGAAATTGATTTGTCCCTTTATACATAGGAGCTCCTGATATGGCCTTCCCTAGGTTAAATAATTTAAGCTTTTGGTTGTTACC---GCCTGCCTTATT…
	MN068289	---------------------------------------------------------------------------------------------CATAAAGATATGGGAACCTTATATTTAGTATTTGGGGCATTTTCAGCTATGGTTGGGACGGCATTAAGTATGTTAATCCGCCTAGAA-TTATCTGGCCCC-GGAGCTATGTTA-GGAGACGATCAAATATATAATGTGATCGTAACAGCACACGCTTTTGTAATGAT-TTTTTTTCTAGTTATGCCCGTTTTAATTGG---GGGATTTGGTAATTGATTTGTACCTTTATATATCGGAGCTCCTGATATGGCTTTTCCTAGATTAAATAATTTAAGTTTTTGATTACTTCC---TCCTGCCCTATT…
	MN068285	----------------------------------------------------------------------------------------------ATAAAGATATTGGAACATTGTATTTAGTATTTGGTGTGTTTTCAGCTATGGTTGGGACCGCTTTAAGTATGTTAATTCGCTTAGAA-CTATCAGGACCA-GGAGCTATGTTA-GGAGACGATCAAATTTATAATGTAATCGTAACTGCACATGCTTTCGTTATGAT-ATTTTTTTTAGTAATGCCTGTCCTTATTGG---AGGATTTGGAAATTGATTTGTACCACTTTATATAGGAGCCCCAGATATGGCTTTTCCTAGATTAAATAATCTAAGTTTTTGACTTTTACC---ACCTGCTTTATT…
	GQ119985	--------------------------------------------------------------------------------------------------------------------------------------------------------------------------------------------------------------------------------------------------TCATGCTTTCGTAATGAT-ATTTTTCTTGGTTATGCCCGTACTTATTGG---GGGGTTCGGTAACTGGTTTATACCTCTTTTTATAGGAGCTCCTGATATGGCTTTCCCTAGACTTAATAACTTAAGTTTTTGGTTATTACC---TCCTGCTTTATT…
	AY937369	-----------------------------------------------------------------------------------------------------------AACTTTATATTTAATTTTTGGTTTATTTTCAGGTATGATAGGTACCGCTTTAAGTATGTTAATAAGGTTAGAA-TTAGCTAGCCCC-GGCGCCATGTTC-GGAGATGATCATCTTTATAACGTAGTAGTTACAGCTCATGCTTTCATAATGAT-ATTTTTCTTAGTAATGCCTGTCCTTATTGG---AGGATTTGGTAATTGATTTATACCACTTTTCATAGGTGCACCTGATATGGCATTTCCTAGGCTTAATAACTTAAGTTTTTGGTTATTACC---TCCTGCTTTATT…
	GQ120033	------------------------------------------------------------------------------------------------------------------------------GGTATATATTCGGGTATGGTAGGGACTGCTCTTAGTATGTTAATCAGATTGGAG-TTATCAGGGCCC-GGTACTATGTTT-GGGGACGATCACCTTTATAATGTTATAGTAACTGCTCATGCTTTTGTCATGAT-CTTCTTCCTTGTAATGCCAGTCCTAATCGG---GGGTTTCGGTAACTGATTTGTACCTTTGTTTATAGGTGCTCCGGATATGGCCTTCCCTAGGTTAAACAACCTAAGTTTTTGATTATTGCC---ACCTGCTTTGCT…
	MW603733	------------------------------------------------------------------------------------------------AAAGATATTGGAACCTTATATATAGTATTCGGAATGTTTTCAGGAATGGTAGGAACTGCCCTTAGTATGCTAATCAGACTAGAA-CTAGCAGGTCCG-GGAGCCATGTTC-GGTGATGATCATCTATATAATGTTATAGTCACTGCTCACGCCTTTGTTATGAT-ATTCTTTTTAGTTATGCCAGTATTAATAGG---AGGGTTTGGAAATTGGTTCGTACCTCTTTATATAGGAGCCCCAGATATGGCTTTTCCCAGATTAAACAACTTAAGCTTTTGACTACTTCC---ACCAGCCCTGTT…
	MH282660	------------------------------------------------------------------------------------------------------ATTGGAACTTTATATTTATTATTTGGTTTTTTTTCGGGTATGATAGGAACTGCTCTTAGTATGATTATAAGAATAGAG-CTTTCAAGTTTA-GGTATGATTATT-GGTGATGATCATCTTTATAATGTCATAGTAACTAGTCATGCATTTGTAATGAT-CTTTTTCTTGGTTATGCCAGTTTTAATAGG---AGGTTTTGGAAATTGATTTGTTCCTTTATATATAGGTGCACCAGATATGGCTTTTCCTAGATTAAATAATTTAAGTTTTTGATTATTACC---TCCAGCATTAAT…
	KT981904	------------------------------------------------------------------------------------------------------ATAGGCACTTTGTACTTGATATTTGGTGCTTTTGCAGGCATGGTAGGAACAGCTCTTAGTATGTTAATTAGATTAGAA-TTAGCCGGACCT-GGAGCAATGTTT-GGAGACGATCATCTCTACAATGTCATAGTCACAGCACATGCGTTAGTAATGAT-CTTTTTCTTAGTGATGCCAGTATTAATTGG---GGGTTTTGGTAATTGATTCGTTCCATTATACATAGGTGCTCCCGATATGGCATTCCCAAGGCTAAATAACCTAAGCTTCTGATTACTACC---ACCAGCTCTCTT…
	GQ120022	-----------------------------------------------------------------------------------------------------------------------------------------------------AACTGCTTTAAGTATGATAATTAGACTTGAG-CTTGCAGGACCC-GGAACAATGTTA-GGAGATGATCACATTTACAATGTGGTGGTAACAGCTCATGCCTTTGTAATGAT-TTTTTTCTTGGTTATGCCCGTATTAATAGG---AGGATTTGGTAATTGATTTGTACCTTTATTTATAGGTGCTCCTGATATGGCATTTCCAAGGTTAAATAATTTAAGCTTTTGGTTATTACC---CCCAGCATTGAT…
	LN901200	------------------------------------------ATGGGTCCTACAATAGGCGAATTTATAACTCGTTGAATATTTTCAACTAATCATAAAGATATAGGAACTTTATATTTAATATTTGGATTATTTTCAGCAATGGTAGGAACTGCTTTAAGTATGATTATAAGACTTGAA-CTTGCTGGACCT-GGAACTATGTTA-GGAGATGATCACATTTACAATGTTGTAGTAACAGCTCATGCTTTTGTTATGAT-ATTTTTCTTAGTTATGCCAGTTTTAATTGG---GGGTTTCGGTAATTGGTTTATACCATTATTTATAGGTGCACCTGATATGGCATTTCCTAGGTTGAATAACCTAAGTTTTTGGTTATTACC---CCCAGCTCTTAT…
	KF977305	-------------------------------------------------------------------------------------------ATCATAAAGATATTGGAACATTATATTTAATTTTTGGATTATTTTCTGCAATGGTTGGAACTGCTTTAAGTATGATTATAAGACTTGAG-TTAGCAGGACCT-GGAACAATGTTA-GGAGATGATCATATTTATAACGTCGTAGTAACAGCCCATGCTTTTGTTATGAT-ATTTTTCCTAGTTATGCCAGTCTTAATAGG---GGGTTTTGGTAATTGATTTGTTCCTTTATTTATAGGCGCTCCAGATATGGCTTTTCCTAGATTAAATAATTTAAGTTTTTGATTACTTCC---ACCTGCACTAAT…
	GQ119956	--------------------------------------------------------------------------------------------------------------------------------------------------------------TAGTATGATAATACGTTTAGAA-CTAGCAGGACCT-GGTACCATGCTA-GGAGACGACCACATATATAATGTGGTAGTCACCGCACATGCTTTTGTGATGAT-TTTTTTCTTGGTCATGCCTGTTTTGATTGG---TGGTTTTGGAAATTGGTTCGTACCACTATTTATAGGAGCACCAGATATGGCATTTCCCAGGTTGAATAATCTAAGTTTTTGATTACTACC---TCCAGCTTTGAT…
	GQ119947	---------------------------------------------------------------------------------------------------------GGAACTTTATACTTGATTTTTGGTTTGTTTTCAGCAATGGTAGGTACAGCTTTAAGTATGATAATACGTTTAGAA-CTAGCAGGACCA-GGTACCATGCTT-GGAGATGATCATATTTATAACGTTGTAGTAACTGCACATGCTTTTGTAATGAT-TTTCTTTTTAGTAATGCCCGTATTAATTGG---AGGTTTTGGTAATTGGTTTGTACCATTATTTATAGGTGCACCTGATATGGCATTTCCTAGGTTAAACAATTTAAGTTTTTGGTTATTACC---TCCAGCTTTAAT…
	GQ119943	-------------------------------------------------------------------------------------------------------------CTTTATATTTAATTTTTGGTTTATTTTCAGCTATGGTAGGTACAGCTTTAAGTATGATTATACGTTTAGAG-TTAGCAGGTCCT-GGAACTATGCTT-GGTGATGATCATATTTATAATGTTGTAGTAACAGCACATGCTTTTGTTATGAT-TTTTTTCTTAGTTATGCCAGTATTAATTGG---AGGATTCGGTAATTGGTTTGTTCCATTATTTATAGGAGCACCAGATATGGCATTTCCTAGATTAAATAATTTAAGTTTTTGATTACTACC---TCCAGCTTTAAT…
	GQ119991	------------------------------------------------------------------------------------------------------------------------------------------------------------------------ATTCGTTTAGAA-TTAGCTGGACCT-GGTACTATGCTT-GGAGATGATCATATTTACAATGTTGTTGTAACAGCTCATGCTTTTGTAATGAT-TTTTTTTTTAGTAATGCCAGTATTAATAGG---AGGTTTTGGTAATTGATTTGTTCCTTTATTTATAGGCGCTCCTGATATGGCATTTCCACGTTTAAATAATTTAAGTTTTTGGTTATTACC---CCCTGCTCTAAT…
	GQ120024	-----------------------------------------------------------------------------------------------------------------------------CGGATTGTATGCTGCAATGGTAGGAACAGCTTTAAGTATGATCATTAGATTAGAA-TTAGCTGGACCT-GGAACCATGTTA-GGAGATGATCATATTTATAATGTAGTAGTAACTGCTCATGCTTTTGTAATGAT-ATTTTTTTTAGTTATGCCTGTTTTAATTGG---AGGATTTGGAAATTGATTTGTACCACTATTTATAGGTGCACCTGATATGGCATTTCCTAGATTAAATAATCTTAGTTTTTGACTATTACC---CCCAGCATTAAT…
	KT981903	-----------------------------------------------------------------------------------------------------TATAGGTACTTTATACTTGGTATTTGGTGCTTTCGCAGGGATGGTAGGCACAGCTCTAAGTATGTTAATTAGACTTGAA-TTAGCTGGACCA-GGTGCAATGTTT-GGGGACGATCATTTATACAACGTCATTGTTACTGCCCACGCTCTTGTAATGAT-TTTTTTTCTAGTGATGCCAGTTTTAATAGG---GGGCTTTGGAAATTGATTTGTTCCTTTATACATAGGAGCACCAGATATGGCTTTCCCAAGATTAAATAATCTAAGCTTTTGACTCCTACC---CCCAGCTCTTCT…
	MH242957	-----------------------------------------------------------------------------------------------------------AACATTGTACCTTGTATTTGGAGCCTTCGCTGGTATGGTAGGAACAGCATTAAGTATGTTAATCCGACTTGAA-TTAGCAGCACCA-GGTGCAATGTTT-GGAGATGATCATCTTTATAACGTTATTGTCACCGCTCACGCTTTTGTTATGAT-TTTCTTTTTAGTTATGCCCGTTTTAATTGG---GGGTTTTGGTAATTGATTTATACCGTTATATATTGGAGCACCTGATATGGCCTTTCCAAGATTAAACAATCTTAGTTTCTGGTTATTGCC---TCCGGCCTTATT…
	KC440088	-----------------------------------------------------------------------------------------------------------AACTCTCTATTTAGTATTCGGAGCGTTTTCAGGAATGGTAGGTACAGCTTTAAGTATGTTAATAAGATTAGAA-CTAGCAGGGCCA-GGAGCCATGTTT-GGAGATGATCATTTATACAATGTTATAGTTACAGCCCATGCCCTTATCATGAT-TTTTTTCTTAGTTATGCCTGTTTTGATTGG---AGGTTTCGGTAATTGATTTATTCCTTTATATATTGGAGCACCTGATATGGCATTCCCAAGACTTAATAATTTAAGTTTTTGATTATTACC---TCCCGCGTTGTT…
	MW603734	------------------------------------------------------------------------------------------------AAAGATATTGGTACTTTATATATAGTTTTTGGTATGTTTTCAGGGATGGTGGGAACATCATTAAGTATGTTAATAAGATTAGAG-CTAGCCGGTCCG-GGAGCTATGTTT-GGAGATGATCACTTATACAACGTTATAGTAACAGCACATGCTTTTGTTATGAT-ATTCTTTCTAGTAATGCCAGTATTAATAGG---AGGTTTTGGCAATTGATTCGTTCCATTATATATAGGTGCTCCTGATATGGCCTTTCCTAGATTAAACAACCTGAGTTTTTGATTACTACC---ACCAGCATTACT…
	MN967324	---------------------------------------------------------------------------------------------------------------------------------------------------------GCTCTTAGTATGTTAATAAGACTAGAA-TTAGCAGGTCCG-GGTGCTATGTTT-GGAGACGATCACTTATACAACGTAATAGTAACGGCTCACGCTTTTGTAATGAT-ATTTTTCCTAGTAATGCCTGTTTTAATCGG---AGGTTTTGGAAATTGGTTTGTACCTCTTTACATAGGAGCACCAGATATGGCATTCCCAAGATTAAATAACTTGAGTTTTTGATTATTACC---ACCGGCACTACT…
	MN967326	------------------------------------------------------------------------------------------------------------------------GTATTTGGAATGTTTTCAGGTATGGTAGGTACAGCTTTAAGTATGTTAATAAGACTAGAA-TTAGCTGGGCCG-GGGGCTATGTTT-GGAGATGATCACTTATACAATGTAATAGTAACAGCTCACGCTTTCGTAATGAT-ATTTTTCCTAGTCATGCCTGTATTAATAGG---AGGTTTCGGAAATTGGTTTGTTCCTTTATACATTGGAGCTCCTGATATGGCTTTTCCAAGATTAAATAATTTAAGTTTTTGATTACTACC---CCCAGCTTTATT…
	MN967334	------------------------------------------------------------------------------------------------------------------------GTATTTGGTATGTTCTCAGGAATGGTAGGAACTGCTCTAAGTATGTTAATTAGATTAGAG-CTAGCCGGACCA-GGTGCTATGTTC-GGAGATGATCATTTATATAATGTCATAGTAACGGCTCACGCTTTTGTTATGAT-ATTCTTCCTAGTAATGCCTGTATTAATAGG---GGGTTTTGGAAATTGATTTATCCCTCTTTATATAGGAGCTCCAGATATGGCTTTTCCAAGATTGAATAATCTAAGTTTTTGATTATTACC---TCCAGCATTGTT…
	KT981914	-----------------------------------------------------------------------------------------------------TATAGGAACCTTATATCTTATATTTGGAATGTTTTCAGGAATGATAGGTACATCACTAAGTATGTTGGTAAGACTTGAA-TTAGCTTCTCCT-GGAGCAATGTTT-GGTGATGATCATTTATATAATGTACTAGTTACAGCACATGCTCTTGTAATGAT-ATTCTTTTTAGTAATGCCAGTACTTATGGG---AGGCTATGGAAATTGATTTGTACCATTATACATAGGAGCACCTGATATGGCATTTCCAAGATTAAATAACTTAAGCTTTTGACTATTACC---ACCTGCATTACT…
	HE591456	---------------------------------------------------------------------------------------------------------------------ATTGTTTTTGGAATGTTTTCAGGAATGGTAGGAACAGCTTTAAGTATGTTAATAAGACTTGAA-TTAACAACACCT-GGAGCAATGTTT-GGAGATGATCACTTATACAATGTTATAGTTACAGCACATGCTTTTGTAATGAT-ATTCTTTCTAGTTATGCCAGTATTAATAGG---AGGATTTGGTAATTGATTTGTACCATTATATATTGGAGCTCCTGATATGGCATTTCCAAGACTTAATAATTTAAGTTTTTGACTTTTACC---ACCTGCTTTACT…
	LT606964	-------------------------------------------------------------------------------------------------------------------------------------------------------CAGCTTTAAGTATGCTCATCAGACTAGAA-TTGGCCGCTCCC-GGAGCAATGTTC-GGAGATGATCATCTTTACAATGTTATCGTTACTGCTCACGCTTTTGTAATGAT-ATTTTTCCTAGTTATGCCAGTTCTTATAGG---GGGTTTTGGCAATTGATTTGTCCCTTTATACATAGGAGCTCCAGATATGGCTTTTCCTAGATTAAACAATTTAAGTTTCTGATTATTACC---CCCAGCACTACT…
	KT981906	-----------------------------------------------------------------------------------------------------CATTGGAACTTTATACTTAGTTTTTGGTGCCTTCGCAGGAATGGTAGGTACTGCTTTAAGTATGTTAATTAGATTAGAA-CTAGCAGGTCCA-GGAGCAATGTTC-GGAGATGATCATTTATATAATGTTATTGTCACAGCTCATGCATTTGTAATGAT-ATTCTTTTTAGTTATGCCAGTCTTAATTGG---AGGTTTTGGAAATTGGTTTATTCCTTTGTACATTGGTGCACCGGATATGGCATTTCCAAGATTAAATAACTTAAGTTTTTGACTTCTTCC---CCCAGCTTTATT…
	MG935040	-----------------------------------------------------------------------------------------------------------AACATTATATTTAATTTTTGGTTTATTTTCAGGAATGGTTGGTACAGCATTAAGTATGTTAATTAGATTAGAA-TTAGCTGGACCA-GGCGCTATGTTT-GGAGATGATCATTTATATAATGTTATAGTTACAGCCCACGCTTTAATAATGAT-ATTTTTCTTAGTCATGCCAGTTCTTATAGG---AGGTTATGGTAATTGATTTGTACCTCTCTATATCGGAGCCCCTGATATGGCTTTTCCAAGATTAAATAACCTGAGTTTTTGACTATTACC---TCCAGCCTTACT…
	MF000495	-----------------------------------------------------------------------------------------------------TATAGGAACACTATATTTAGTGTTCGGCGCTTTTGCAGGTATGGTAGGAACTGCTTTAAGTATGTTAATTCGTTTAGAA-TTAGCAGGTCCA-GGAGCAATGTTT-GGTGATGATCATTTATATAATGTAATTGTAACCGCCCATGCATTTGTTATGAT-TTTCTTTCTTGTCATGCCTGTTCTTATAGG---AGGTTTTGGAAATTGATTTATTCCTCTATATATAGGAGCCCCAGATATGGCATTCCCTAGATTAAATAATTTAAGTTTTTGATTATTACC---TCCAGCACTTTT…
	GQ119987	-----------------------------------------------------------------------------------------------------------AACTTTATATTTGGTTTTTGGTTTTTTTTCTGGTATGGTGGGAACTGCTTTGAGTATGTTAATTAGATTAGAA-TTATCTAGTTCA-GGTTCGATGTTT-TGTGATGATCATTTATATAACGTAATTGTTACAGCACATGCTTTTATTATGAT-TTTTTTTTTAGTTATGCCTGTTTTAATTGG---TGGTTTTGGTAATTGATTTATACCTTTATTTATAGGGGCACCAGATATGGCTTTTCCACGACTAAATAATTTAAGTTTTTGATTATTACC---ACCTGCTTTAAT…
	MG811650	-----------------------------------------------------------------------------------------------------TATAGGAACTTTATATATAGTTTTCGGTATGTTTTCTGGGATGGTTGGTACAGCTCTTAGTATGTTAATAAGATTAGAA-CTAGCAGGTCCA-GGAGCAATGTTC-GGAGACGATCACTTATATAACGTTATCGTAACAGCACATGCTTTTGTAATGAT-ATTTTTTTTGGTAATGCCAGTCCTAATTGG---AGGATTTGGAAACTGGTTTGTTCCTTTATATATAGGAGCACCAGATATGGCATTTCCAAGATTAAATAATCTAAGTTTTTGGTTATTACC---ACCAGCATTATT…
	LT607016	---------------------------------------------------------------------------------------------CATAAAGATATTGGGACTTTATATATAGTATTCGGTATGTTTTCTGGGATGGTGGGAACAGCTTTGAGTATGTTAATAAGATTAGAA-CTAGCTGGACCT-GGAGCCATGTTT-GGAGACGATCATTTGTATAATGTTATAGTAACAGCTCATGCTTTTGTAATGAT-ATTTTTCTTAGTAATGCCTGTGCTAATTGG---AGGTTTTGGTAACTGATTTGTTCCTTTATATATAGGAGCACCAGATATGGCATTTCCTAGGTTAAATAATTTGAGCTTTTGATTATTACC---ACCAGCATTACT…
	MG811645	-----------------------------------------------------------------------------------------------------TATTGGAACATTATATTTAGTGTTTGGTGCCTTTGCAGGTATGGTAGGTACTGCTTTAAGTATGTTAATCAGATTAGAA-CTTGCAGGACCA-GGTGCTATGTTT-GGAGATGATCATCTATACAATGTTATTGTTACAGCACATGCATTTGTCATGAT-TTTCTTTTTAGTAATGCCTGTCTTAATTGG---AGGTTTTGGTAACTGATTTATCCCGTTATATATTGGTGCCCCAGATATGGCGTTTCCTAGATTAAACAATCTAAGTTTTTGGTTATTACC---TCCAGCTTTATT…
	KF962188	---------------------------------------------------------------------------------------------CATAAAGATATTGGAACTTTATACATAGTTTTTGGTATGTTTTCCGGAATGGTAGGAACAGCTCTTAGTATGTTAATCAGATTAGAA-TTAGCTGGACCG-GGGGCTATGTTT-GGTGACGATCACTTATATAATGTGATCGTAACAGCTCACGCTTTTGTTATGAT-ATTTTTTCTAGTAATGCCTGTTTTAATTGG---GGGTTTTGGTAATTGATTTGTACCTCTATATATCGGAGCTCCTGATATGGCATTTCCTAGATTAAATAATCTAAGTTTTTGATTGTTACC---TCCTGCATTACT…
	MN967345	------------------------------------------------------------------------------------------------------------------------------------------------GTAGGTACAGCTCTTAGTATGTTAATAAGGTTAGAA-CTAGCAGGCCCA-GGGGCTATGTTT-GGAGATGATCACTTATATAATGTAATCGTAACAGCTCATGCTTTTGTTATGAT-ATTCTTTTTAGTAATGCCCGTATTAATAGG---AGGTTTTGGAAATTGATTTGTTCCATTATATATTGGAGCACCAGATATGGCTTTTCCAAGATTAAATAACTTGAGTTTTTGACTTTTACC---ACCAGCACTATT…
	KT981912	-----------------------------------------------------------------------------------------------------TATAGGTACTTTATATCTTATATTTGGCGCTTTTGCAGGTATGGTTGGTACCGCATTAAGTATGTTAATAAGACTTGAA-TTAGCAGGACCT-GGTGCTATGTTT-GGTGATGATCACCTTTATAATGTAATAGTAACAGCTCACGCTCTTGTTATGAT-TTTTTTTCTAGTTATGCCAGTATTAATTGG---GGGATTTGGTAATTGGTTCGTCCCTTTATACATAGGAGCTCCAGATATGGCATTTCCTAGATTAAATAATTTAAGTTTTTGACTACTTCC---CCCTGCTCTTCT…
	MW124762	-----------------------------------------------------------------------------------------------------------AACCTTATACTTAGTATTTGGTGCTTTTTCAGGAATGGTAGGGACAGCATTGAGTATGTTAATTAGATTAGAA-TTAGCAGGACCT-GGAGCTATGTTT-GGAGATGATCATTTATATAATGTCATAGTAACTGCACATGCATTTGTAATGAT-TTTCTTTTTAGTAATGCCTGTTCTAATAGG---AGGGTTTGGAAATTGATTTGTTCCTTTATATATAGGAGCACCAGATATGGCTTTTCCTAGATTAAATAATTTAAGTTTCTGATTATTACC---ACCAGCATTATT…
	MW603756	---------------------------------------------------------------------------------------------------------------------------------------GCAGGTATGGTAGGTACAGCATTAAGTATGTTAATTAGACTTGAA-TTAGCTGGACCT-GGAGCCATGTTT-GGAGATGATCATTTATATAATGTTATTGTTACAGCTCATGCTCTTGTAATGAT-TTTTTTTTTAGTAATGCCAGTATTAATAGG---AGGATTTGGTAATTGATTTGTTCCTTTATATATAGGAGCACCGGATATGGCATTTCCCAAATTAAATAATTTAAGTTTTTGATTACTTCC---TCCTGCTTTACT…
	OP715756	----------------------------------------------------------------------------------GGTCAACAAATCATAAAGATATTGGAACACTTTATTTAGTATTTGGAGCATTTGCAGGAATGGTTGGAACTGCATTAAGTATGTTAATTCGTCTTGAA-TTAGCAGGTCCC-GGTGCAATGTTT-GGAGACGATCATTTATATAATGTTATTGTAACAGCACATGCTTTTGTAATGAT-TTTTTTTCTTGTTATGCCTGTCTTAATTGG---AGGATTCGGTAATTGATTTATTCCTTTATATATAGGAGCTCCTGATATGGCATTTCCAAGATTAAATAATTTAAGCTTTTGACTTTTACC---TCCTGCTTTATT…
	KT981902	-------------------------------------------------------------------------------------------------AAGATATAGGTACTTTATATTTAGTATTTGGTGCTTTCGCTGGAATGGTTGGTACAGCATTAAGTATGTTAATTAGACTTGAA-TTAGCTGGGCCA-GGAGCTATGTTC-GGTGATGATCATTTATATAATGTTATTGTTACAGCCCATGCCTTTGTAATGAT-TTTCTTTTTAGTCATGCCAGTTTTAATTGG---AGGATTTGGTAATTGATTTATTCCTCTTTATATTGGAGCCCCTGATATGGCTTTTCCTAGATTAAATAATTTAAGTTTTTGGTTATTACC---TCCTGCTTTATT…
	MW277715	-----------------------------------------------------------------------------------------------------------TACTTTATACTTAATTTTTGGAGCTTTTTCAGGGATGGTAGGAACAGCATTAAGTATGCTAATTAGATTAGAA-CTAGCCGGACCC-GGAGCAATGTTT-GGAGATGATCATTTATATAATGTTATAGTTACTGCTCATGCTCTTGTAATGAT-ATTTTTTCTTGTTATGCCTGTATTAATAGG---AGGATTCGGAAATTGATTTGTACCTTTATACATAGGAGCACCTGATATGGCATTTCCTAGATTAAATAACTTAAGCTTCTGATTACTCCC---CCCAGCCTTATT…
	MF000500	-----------------------------------------------------------------------------------------------------TATTGGAACTTTATATCTTGTTTTTGGTGCTTTTGCAGGAATGGTAGGTACCGCTTTAAGTATGTTAATTCGTTTAGAA-TTATCAGGAGCA-GGAGCAATGTTT-GGTGACGATCATTTATATAATGTAATTGTAACAGCTCATGCTTTTGTTATGAT-ATTTTTCTTAGTAATGCCAGTTTTAATTGG---AGGATTTGGTAATTGATTTGTACCTCTTTATATAGGAGCTCCAGACATGGCATTTCCTAGATTAAATAATTTAAGTTTTTGATTATTACC---TCCGGCTTTATT…
	KF962104	---------------------------------------------------------------------------------------------CATAAAGATATTGGAACTTTATATTTAATTTTTGGAGCTTTTTCAGGAATGGTAGGAACAGCATTAAGTATGTTAATTAGATTAGAA-TTATCAGGTCCT-GGAGCTATGTTT-GGAGACGATCATTTATATAATGTAATAGTTACAGCTCATGCTCTTGTAATGAT-ATTTTTCTTAGTTATGCCTGTGTTAATAGG---AGGATTTGGAAATTGATTCGTACCATTATATATAGGTGCACCTGATATGGCATTTCCTAGATTAAATAATTTAAGTTTTTGATTATTACC---TCCTGCTTTATT…
	GQ119949	-----------------------------------------------------------------------------------------------------------TACTTTATATTTGGTTTTTGGTTTATTTTCTGGTATGATTGGTACTGCACTTAGTATGTTAATTAGATTAGAA-TTAACTAATCCT-GGTGCTATGTTT-GGTGATGATCAATTATACAATGTTATAGTAACTGCACATGCTTTTATTATGAT-ATTTTTTATGGTAATGCCTATTTTAATTGG---GGGTTATGGTAATTGATTTGTTCCTTTATATATTGGTGCCCCTGATATGGCTTTTCCAAGATTAAATAATTTAAGTTTTTGATTATTACC---TCCAGCTTTATT…
	KX665172	---------------------------------------------------------------------------------------ACAAATCATAAAGATATTGGTACATTATATATTGTATTCGGAGCATTTTCAGGAATGGTTGGAACAGCCTTAAGTATGTTAATAAGATTGGAA-TTAGCAGGACCT-GGAGCAATGTTC-GGAGATGATCATCTATATAATGTCATAGTCACTGCACATGCTTTCGTAATGAT-TTTCTTTTTGGTTATGCCAGTATTAATAGG---TGGTTTCGGTAATTGGTTTGTTCCATTATATATTGGAGCTCCTGATATGGCATTTCCTAGATTAAATAATCTAAGCTTCTGGTTATTACC---TCCTGCACTTTT…
	MZ457347	---------------------------------------------------------------------------------------------------------------------------TTTGGTGCCTTCTCAGGTATGGTAGGTACTTCTCTGAGTATGTTAATTAGATTAGAA-TTAGCAGGTCCT-GGAACTATGTTC-GGAGATGATCACTTATATAACGTTATAGTTACAGCTCATGCCTTTGTAATGAT-ATTTTTTTTAGTAATGCCAGTATTAATAGG---AGGATTTGGTAACTGATTCGTTCCTTTATATATAGGAGCACCAGATATGGCTTTTCCAAGATTAAACAATCTAAGTTTCTGACTATTACC---CCCAGCACTATT…
	JQ716123	------------------------------------------------------------------------------------------------AAAGATATTGGAACTCTTTATATAGTTTTTGGTGCATTTTCAGGAATGGTTGGAACTGCCCTAAGTATGCTAATAAGGTTAGAA-TTAGCAGCCCCC-GGTACTATGTTC-GGGGATGATCATTTATATAACGTAATAGTAACAGCTCATGCTTTTGTAATGAT-ATTTTTTCTAGTCATGCCAGTTCTAATAGG---AGGATTTGGAAATTGGTTTGTTCCTTTATACATAGGAGCACCTGATATGGCTTTTCCAAGATTAAATAATTTAAGTTTCTGACTATTACC---ACCAGCACTATT…
	GQ120035	----------------------------------------------------------------------------------------------------------------------CAATTTTTGGTCTTTTTTCTGGTATGATAGGTACATCTTTGAGTATGTTAATAAGATTAGAA-TTAGCTAGCCCT-GGTGCAATGTTT-GGTGATGATCATTTATATAATGTTATTGTTACTGCTCATGCATTTATAATGAT-TTTTTTCTTAGTAATGCCTGTTTTAATAGG---AGGATTTGGTAATTGGTTCGTTCCATTATTTATAGGTGCTCCTGATATGGCATTTCCAAGATTAAATAATTTAAGTTTTTGACTTCTTCC---ACCAGCTCTTCT…
	GQ119954	-------------------------------------------------------------------------------------------------------------CTTTATATCTTGTTTTTGGTTTATTTTCAGGTATGATAGGTTCTTCTTTAAGTATGTTAATTAGATTAGAA-TTAGCTAGCCCA-GGAGCTATGTTT-GGTGATGATCATTTATATAATGTTATCGTTACAGCTCATGCTCTTATTATGAT-TTTCTTTATGGTTATGCCAGTTTTAATAGG---AGGATTTGGAAATTGATTTATTCCTTTACTTATAGGTGCTCCTGATATGGCATTTCCTAGATTAAATAATTTAAGCTTTTGATTATTACC---ACCTGCTTTAAT…
	GQ120036	-----------------------------------------------------------------------------------------------------------------------------------------------------------------------------------------CAACACCT-GGAAGTATGTTA-GGAGATGATCATATATATAATGTTATTGTAACAGCACATGCTTTTGTTATGAT-TTTTTTTCTAGTTATGCCTGTATTAATAGG---TGGTTATGGAAACTGATTTGTTCCTTTATATATAGGAGCACCAGATATGGCATTTCCAAGACTAAATAATTTAAGTTTTTGATTATTACC---ACCAGCCTTATT…
	GQ119957	------------------------------------------------------------------------------------------------------------------------------GGTTTATTCTCAGGGATGGTTGGTACAGCTTTAAGTATGTTAACTAGATTAGAA-CTAGCTAGTCCT-GGTGCTATGTTT-GGTGATGATCATTTATATAATGTTATTGTAACAGCACATGCTTTTGTAATGAT-TTTTTTTATGGTAATGCCAATATTAATAGG---AGGTTTTGGAAATTGATTTGTTCCATTATTTATAGGAGCCCCAGATATGGCTTTTCCAAGATTAAATAATTTAAGCTTTTGATTATTACC---ACCAGCTTTAAT…
	GQ120091	-------------------------------------------------------------------------------------------------------------------------------------------------------------------------------------------------------CATGTTT-GGAGATGATCATCTTTACAATGTTATAGTTACAGCTCATGCATTTGTAATGAT-ATTTTTTTTAGTTATGCCTGTATTAATAGG---TGGTTTTGGTAATTGATTTGTACCTTTATTTATAGGAGCACCTGATATGGCTTTTCCTAGATTAAATAATTTAAGTTTTTGACTATTACC---TCCTGCATTATT…
	KU716054	------------------------------------------------------------------------CGTTGAATTTTTTCTACAAATCATAAAGATATCGGAACTTTATATCTAGTTTTCGGTTTATTCTCAGGTATGGTAGGAACAGCTTTAAGTATGCTTATTAGATTAGAA-CTAGCAAGCCCT-GGGGCAATGTTT-GGTGATGATCATTTATACAATGTAATTGTTACAGCCCATGCTCTTGTAATGAT-ATTTTTTTTAGTAATGCCAGTTTTAATTGG---TGGATTTGGAAATTGATTTGTTCCTTTATTTATAGGGGCCCCTGATATGGCTTTTCCAAGATTAAATAATTTAAGCTTTTGGTTATTACC---ACCAGCTTTATT…
	GQ119992	------------------------------------------------------------------------------------------------------------------------------------------GGTATGGTAGGAACTGCTTTAAGTATGCTTATAAGATTAGAA-CTTGCAAGTCCT-GGAGCTATGTTT-GGTGATGATCATTTATATAATGTTATTGTTACAGCACATGCTTTTGTAATGAT-TTTCTTTTTAGTTATGCCAGTTTTAATTGG---TGGGTTTGGAAATTGATTTGTTCCTTTATTTATAGGTGCCCCAGATATGGCTTTTCCAAGACTAAATAACTTAAGTTTTTGATTACTACC---TCCTGCTCTTCT…
	GQ120019	------------------------------------------------------------------------------------------------------------ACTTTATATTTGATTTTTGGTTTGTTTTCAGGGATGATAGGAACAGCTTTAAGTATGCTTATAAGATTAGAA-CTTACTAGTCCT-GGATCTATGTTT-GGTGATGATCACTTATATAATGTAATAGTTACAGCACATGCTTTTATCATGAT-TTTTTTTTTAGTAATGCCAGTATTAATAGG---AGGTTTTGGTAATTGATTTATACCTTTATTTATTGGAGCACCAGATATGGCTTTTCCAAGATTAAATAATCTAAGTTTTTGATTATTACC---TCCAGCTTTATT…
	JQ716120	------------------------------------------------------------------------------------------------AAAGATATTGGAACCCTTTACATCGTATTTGGAGCATTTTCAGGAATGGTAGGTACAGCATTGAGTATGTTAATTAGATTAGAA-CTCGCTGGGCCT-GGTCCAATGTTC-GGAGATGATCACTTGTACAATGTAATCGTTACAGCTCATGCTTTTGTAATGAT-ATTCTTCTTGGTAATGCCTGTCTTGATTGG---AGGGTTCGGTAACTGATTCGTTCCTTTGTATATTGGAGCCCCCGATATGGCTTTCCCAAGGCTTAATAACTTAAGTTTTTGGTTATTACC---ACCTGCACTATT…
	MG811648	-----------------------------------------------------------------------------------------------------TATAGGTACATTGTATTTGATTTTCGGAGCATTCGCAGGTATGGTAGGAACAGCTTTAAGTATGCTTATCAGACTTGAA-TTAGCTGCTCCG-GGGGCAATGTTC-GGAGATGATCATCTCTACAATGTTGTTGTTACCGCTCATGCTTTCGTCATGAT-CTTCTTCTTGGTAATGCCTGTTCTAATTGG---TGGCTTTGGTAATTGGTTTATTCCTCTCTACATTGGAGCCCCAGATATGGCCTTCCCTAGACTAAATAATCTCAGTTTCTGGCTTTTACC---TCCTGCCCTGTT…
	MF000517	-----------------------------------------------------------------------------------------------------TATCGGTACTCTCTACATTGTATTTGGAGCATTTTCAGGAATGGTAGGTACTGCTTTAAGCATGTTAATCAGACTAGAA-TTAGCAGGACCA-GGTGCGATGTTC-GGCGATGATCACCTGTACAACGTAATAGTCACTGCTCATGCTTTCGTAATGAT-TTTCTTCCTAGTAATGCCAGTACTAATTGG---AGGATTCGGCAATTGATTCGTCCCATTATATATCGGCGCCCCCGATATGGCATTTCCAAGACTTAATAACTTAAGCTTCTGACTCTTACC---ACCAGCACTACT…
	MW124763	-----------------------------------------------------------------------------------------------------------AACTTTATATATTGTTTTTGGAATTTTTTCAGGAATGGTAGGAACAGCACTAAGCATGATAATTAGATTAGAA-TTATCAGGACCT-GGTTCACTTTTA-GGAGATGATCATCTTTATAATGTTATTGTAACAGCCCATGCCTTCGTAATGAT-TTTTTTTCTTGTAATGCCAGTCCTAATAGG---AGGATTTGGAAATTGATTTGTGCCTTTATATATTGGAGCACCAGACATGGCTTTTCCTAGATTAAATAATTTAAGTTTTTGACTCCTTCC---CCCAGCTCTAAT…
	KC440116	-----------------------------------------------------------------------------------------------------------TACACTTTATATTGTATTCGGAGCTTTTTCAGGAATGGTAGGAACTGCTTTAAGTATGTTAATCAGATTAGAA-TTAGCTGCTCCT-GGGGCAATGTTT-GGTGATGATCATCTATATAATGTCATAGTCACAGCTCATGCTTTTGTCATGAT-CTTCTTTTTAGTAATGCCTGTTTTAGTAGG---AGGTTTCGGTAACTGGTTTGTACCATTATATATCGGAGCTCCAGATATGGCATTCCCAAGGCTTAATAATTTAAGTTTTTGATTATTACC---ACCCGCCTTATT…
	MW124764	-----------------------------------------------------------------------------------------------------------AACATTATATATTGTATTCGGAGCTTTCTCAGGAATGGTAGGAACAGCATTAAGTATGTTAATTAGACTAGAG-TTAGCTGCTCCT-GGAGCTATGTTT-GGTGATGATCATTTATATAATGTCATCGTCACTGCTCATGCATTTATAATGAT-TTTTTTCTTAGTGATGCCAGTACTTGTAGG---AGGTTTTGGTAACTGATTTGTTCCTTTATATATAGGAGCACCAGATATGGCTTTCCCAAGACTTAATAATTTAAGTTTTTGATTATTACC---TCCAGCTTTATT…
	ON568497	---------------------------------------------------------------------------------------------CATAAAGATATTGGAACATTGTATTTAGTATTCGGAGCATTCTCCGGTATGGTCGGAACTGCTCTAAGCATGTTAATAAGACTAGAA-TTAGCAGCACCA-GGAGCAATGTTT-GGTGATGATCATTTATATAACGTTATCGTAACCGCCCATGCATTTGTAATGAT-ATTTTTTTTAGTAATGCCAGTATTAATAGG---AGGATTTGGTAACTGATTCGTTCCCCTTTACATAGGAGCACCAGATATGGCTTTCCCCAGACTTAATAATTTAAGCTTTTGATTATTACC---ACCAGCACTACT…
	MW124767	-----------------------------------------------------------------------------------------------------------AACACTCTACATTATTTTCGGAGCTTTTTCTGGAATGGTAGGAACAGCATTAAGTATGTTAATTAGATTAGAA-CTAGCAACTCCG-GGCGCAATGTTT-GGGGATGATCACCTTTATAATGTTATAGTAACAGCACATGCTTTCGTAATGAT-TTTTTTCTTAGTAATGCCAGTTTTAGTTGG---AGGGTTCGGGAATTGATTTGTTCCACTATATATAGGAGCCCCCGATATGGCTTTTCCAAGACTTAATAATTTAAGTTTTTGACTTTTACC---TCCTGCTTTATT…
	MG791810	------------------------------------------------------------------------------------------------------ATAGGAACTCTATACATTGTATTTGGAGCTTTTTCAGGAATGGTTGGTACTGCTTTAAGTATGTTAATCAGATTAGAA-TTAGCAACTCCA-GGTGCAATGTTT-GGAGATGATCACTTATATAACGTCATCGTTACAGCTCACGCTTTTGTAATGAT-ATTCTTCTTAGTAATGCCAGTTTTAGTAGG---AGGTTTTGGTAATTGATTTGTACCTTTATATATAGGAGCACCAGATATGGCTTTTCCAAGACTTAATAATTTAAGTTTTTGATTATTACC---ACCTGCATTATT…
	KT981918	-----------------------------------------------------------------------------------------------------TATAGGAACCTTATATTTAATATTTGGTACATTTTCAGGAATGGTTGGTACGGCCCTAAGTATGTTAATAAGACTTGAA-TTAGCTTCTCCA-GGAACAATGTTT-GGAGACGATCATTTATATAACGTTATAGTTACTGCTCATGCACTTATTATGAT-TTTCTTTTTAGTTATGCCAGTATTAATAGG---AGGATTTGGTAATTGATTTATTCCATTATACATAGGGGCACCAGATATGGCTTTTCCTAGACTAAATAATCTAAGTTTTTGATTATTACC---TCCAGCTTTATT…
	MG421375	-----------------------------------------------------------------------------------------------------------AACACTTTATATTGTTTTTGGCGCATTCTCAGGTATGGTAGGTACAGCCTTGAGTATGTTAATAAGACTAGAA-TTGGCTGCACCA-GGTGCTATGTTT-GGAGATGATCATCTTTATAATGTAATAGTTACTGCTCATGCTTTTGTAATGAT-TTTTTTTCTGGTTATGCCAGTTTTAGTAGG---GGGTTTTGGTAATTGATTTGTCCCTTTATATATAGGAGCACCAGATATGGCTTTCCCAAGACTTAATAATCTAAGTTTCTGACTACTACC---TCCAGCATTATT…
	GQ120052	---------------------------------------------------------------------------------------------------------------------------------------------ATGGTAGGTACAGCATTAAGTATGTTAATAAGATTAGAA-CTAGCAGCACCT-GGTGCAATGTTT-GGTGATGATCATTTATATAATGTAATTGTGACTGCACATGCCTTTGTAATGAT-ATTTTTTTTAGTAATGCCAGTATTAATTGG---GGGTTTTGGAAATTGATTTGTACCCTTATACATAGGAGCACCAGACATGGCTTTTCCAAGATTAAATAATTTAAGCTTTTGATTATTACC---ACCAGCACTTTT…
	KF962071	---------------------------------------------------------------------------------------------CATAAAGATATTGGAACCTTATATTTAGTTTTTGGAGCTTTTTCAGGAATGGTCGGTACAGCTTTAAGTATGTTAATTAGACTAGAA-CTTGCAGCACCT-GGAGCTATGTTT-GGAGATGATCATGTTTATAACGTTATTGTAACTGCCCATGCATTTGTAATGAT-TTTCTTTTTAGTAATGCCAGTTTTAATTGG---AGGATTTGGAAACTGATTTGTTCCTTTATATATAGGAGCACCAGATATGGCCTTTCCCAGATTAAATAATTTAAGCTTCTGATTATTACC---TCCTGCTTTATT…
	KT981898	-----------------------------------------------------------------------------------------------------TATTGGAACCTTATACTTAGTTTTTGGAGCTTTCTCAGGAATGGTGGGAACAGCCTTAAGTATGCTAATCAGATTAGAA-CTTGCTGCTCCT-GGAGCAATGTTC-GGTGATGATCATTTATACAATGTCATTGTAACTGCCCATGCATTCGTTATGAT-TTTCTTTTTAGTAATGCCAGTACTTATAGG---AGGGTTTGGGAATTGGTTTGTTCCTTTATACATAGGAGCACCAGATATGGCTTTCCCTAGATTAAATAATTTAAGTTTTTGATTATTACC---TCCAGCTCTGTT…
	KT981907	-----------------------------------------------------------------------------------------------------TATCGGAACCTTATACTTAGTTTTTGGGGCTTTCTCAGGAATGATAGGTACAGCTCTAAGTATGTTAATTAGACTAGAA-CTTGCTGCACCA-GGAGCTATGTTT-GGGGACGATCATTTATATAATGTTATAGTTACTGCACATGCATTTGTAATGAT-TTTCTTTTTAGTAATGCCAGTATTAATCGG---AGGATTTGGAAATTGGTTTGTTCCTCTATACATAGGGGCACCAGATATGGCCTTTCCTAGATTAAATAATTTAAGTTTCTGACTACTACC---TCCAGCTCTTTT…
	KT981916	-----------------------------------------------------------------------------------------------------CATTGGTACTTTATATTTAGTTTTTGGAGCTTTCTCAGGAATGGTTGGTACAGCATTAAGTATGTTAATCAGACTAGAA-TTAGCAGCACCA-GGAGCTATGTTT-GGAGACGATCATTTGTACAATGTTATTGTAACAGCACATGCATTTGTAATGAT-ATTCTTCCTAGTAATGCCAGTTTTAATAGG---AGGCTTTGGTAATTGATTCGTTCCTCTATATATTGGAGCTCCAGATATGGCTTTTCCTAGACTTAATAATTTAAGTTTTTGACTTTTACC---ACCAGCTTTATT…
	MW124766	-----------------------------------------------------------------------------------------------------------AACTTTATACTTGGTATTTGGGGCTTTCTCAGGAATGGTAGGTACTGCTTTAAGTATGTTAATCAGACTAGAA-TTAGCAGCCCCA-GGAGCAATGTTC-GGTGACGATCATTTATATAATGTATTAGTAACTGCACATGCTTTTGTAATGAT-TTTCTTCTTAGTAATGCCAGTTTTAATTGG---AGGTTTCGGTAATTGGTTTGTACCTTTATATATAGGAGCTCCTGATATGGCATTCCCAAGATTAAATAATTTAAGCTTTTGATTATTACC---ACCAGCTTTAAT…
	KC489509	------------------------------------------------------------------------------------------------AAGGACATTGGAACATTATACTTAGTATTTGGAGCATTTTCAGGAATGGTTGGAACTGCTTTAAGTATGTTAATAAGACTAGAA-CTAGCATCTCCA-GGAGCAATGTTT-GGAGACGATCATTTATATAATGTTATAGTAACTGCTCACGCATTTATAATGAT-ATTCTTTTTAGTTATGCCAGTATTAATTGG---AGGTTTCGGTAATTGGTTTGTACCTTTATATATTGGGGCCCCAGACATGGCTTTTCCTAGATTAAATAACTTAAGTTTTTGATTACTTCC---TCCTGCACTATT…
	KX265102	-----------------------------------------------------------------------------------------------------------AACATTATATTTAGTATTTGGGGCATTTTCCGGTATGGTAGGAACAGCTCTAAGTATGTTAATTAGACTTGAA-CTAGCTGCCCCA-GGAGCAATGTTT-GGGGATGACCATTTATATAATGTTATAGTTACAGCCCATGCTTTCGTTATGAT-TTTCTTTTTAGTAATGCCAGTCCTAATTGG---TGGTTTTGGTAATTGATTTGTACCTTTATATATTGGGGCACCAGATATGGCTTTCCCAAGATTAAATAATCTAAGTTTTTGATTACTACC---ACCAGCTTTATT…
	JQ716072	------------------------------------------------------------------------------------------------AAAGATATTGGAACATTATATTTAGTTTTTGGAGCATTTTCTGGTATGGTAGGAACAGCCTTAAGTATGTTAATAAGACTTGAA-TTAGCTGCTCCC-GGAGCAATGTTT-GGAGATGATCAATTATATAATGTTATAGTTACAGCACACGCTTTTGTAATGAT-ATTCTTCTTAGTAATGCCAGTATTAATTGG---AGGGTTTGGTAATTGATTTGTACCACTATATATAGGTGCCCCAGATATGGCTTTTCCAAGATTAAATAATTTGAGTTTTTGATTATTACC---TCCAGCTTTACT…
	MG422787	---------------------------------------------------------------------------------------------------------GGAACTTTATACTTAATTTTCGGATTATTCTCAGGTATGGTAGGAACAGCTCTAAGCATGATTATAAGACTAGAA-TTATCTGGTCCA-GGTTCTCTTTTA-GGGGATGATCATTTATATAATGTTATAGTAACTGCTCATGCTTTTGTAATGAT-TTTTTTTTTAGTAATGCCTGTTCTTATAGG---AGGATTTGGTAATTGATTTGTTCCTCTTTATATAGGAGCCCCAGACATGGCTTTTCCTAGGCTTAATAACTTAAGTTTTTGACTACTTCC---CCCAGCTTTAAT…
	JN109193	-----------------------------------------------------------------------------------------------------TATTGGAACTTTATATATAATTTTTGGCCTATTCTCAGGCATGGTAGGAACCGCTTTAAGTATGATCATTAGGTTGGAA-CTATCTGGCCCT-GGGTCTCTTCTA-GGTGATGATCATTTGTATAATGTAATAGTCACCGCTCATGCTTTTGTAATGAT-TTTCTTTTTAGTTATGCCCGTTCTAATAGG---GGGTTTTGGTAACTGATTTGTTCCTCTTTATATAGGAGCCCCAGATATGGCATTTCCAAGACTTAATAATTTAAGTTTTTGATTACTACC---TCCTGCTTTAAT…
	KF962111	----------------------------------------------------------------------------------------------ATAAAGATATTGGAACTTTATATATTGTTTTTGGTTTATTCTCCGGCATGGTAGGAACCGCTTTAAGTATGATTATTAGACTAGAA-TTATCAGGTCCA-GGATCTCTTCTA-GGAGATGATCATTTGTATAATGTAATAGTCACTGCTCATGCTTTTGTAATGAT-ATTTTTCTTGGTAATGCCTGTTTTAATTGG---AGGATTTGGTAACTGATTTATTCCTTTATATATAGGTGCCCCAGATATGGCATTCCCAAGACTTAATAACCTAAGTTTTTGACTTTTACC---TCCTGCCCTTAT…
	KC440096	-----------------------------------------------------------------------------------------------------------AACTTTATATATTGTTTTTGGTTTATTCTCTGGCATGGTAGGTACAGCTTTAAGTATGATCATTAGACTTGAA-CTTTCTGGTCCT-GGATCTCTACTA-GGAGATGATCATTTATATAATGTTATTGTAACTGCTCATGCTTTTGTAATGAT-TTTCTTTTTAGTCATGCCAGTTCTAATTGG---CGGTTTTGGTAATTGATTTGTTCCTTTATATATAGGGGCACCTGATATGGCCTTCCCTAGATTAAATAACCTAAGTTTTTGACTACTGCC---TCCGGCCTTAAT…
	MH809674	-----------------------------------------------------------------------------------------------------------AACTTTATATATTGTTTTTGGTTTATTTTCTGGAATGGTAGGTACAGCTTTAAGCATGATTATTAGACTTGAA-CTCTCAGGTCCA-GGTTCTTTACTA-GGAGATGACCATCTCTATAATGTTATAGTAACTGCTCATGCTTTTGTAATGAT-TTTTTTCTTAGTTATGCCAGTTTTAATTGG---TGGATTTGGTAATTGATTTGTTCCTTTATATATAGGAGCACCAGATATGGCCTTTCCTAGACTTAATAACTTAAGTTTCTGACTTCTTCC---CCCAGCTCTTAT…
	FJ602531	---------------------------------------------------------------------------------------------------------------------------------------------ATGGTAGGGACTGCTTTAAGTATGTTAATTAGGTTAGAA-TTATCTGGCCCC-GGTTCCTTATTA-GGTGATGATCATTTATATAATGTTGTTGTCACAGCTCATGCATTTGTTATGAT-ATTCTTTGTAGTAATGCCAGTCCTTATAGG---GGGGTTTGGAAATTGATTTGTTCCGTTATACATAGGAGCACCAGATATGGCTTTTCCTAGATTAAATAACCTAAGTTTTTGGTTATTACC---CCCAGCATTAAT…
	JQ353731	--------------------------------------------------------------------------------------------TCATAAAGATATTGGAACTTTATATTTAGTATTCGGAATATTTTCAGGAATGGTAGGAACTGCCTTAAGTATGTTAATTAGACTAGAA-TTATCAGGACCG-GGTTCATTATTA-GGTGATGACCATCTTTATAACGTTATAGTCACAGCTCATGCATTTGTAATGAT-TTTTTTCTTAGTAATGCCTGTATTAATTGG---AGGTTTTGGAAATTGATTTGTCCCTCTTTATATAGGGGCACCAGACATGGCATTCCCAAGGTTAAATAACCTAAGTTTTTGATTACTACC---ACCAGCATTAAT…
	MF000498	-----------------------------------------------------------------------------------------------------TATTGGAACTTTATATTTAATATTTGGACTATTTTCAGGAATGGTAGGTACCGCTTTAAGTATGTTAATCAGGTTAGAA-TTATCTGGACCT-GGTTCTTTACTT-GGGGATGATCATTTATATAATGTTATAGTCACAGCTCATGCATTTGTGATGAT-TTTCTTTTTAGTAATGCCAGTATTAATAGG---AGGTTTTGGAAATTGATTTATACCATTATATATAGGAGCCCCAGATATGGCATTCCCAAGATTAAATAATTTAAGTTTTTGATTATTACC---ACCAGCATTAAT…
	JN109195	-------------------------------------------------------------------------------------------------AAGATATTGGGACTTTATATATAGTTTTTGGGGCTTTTTCCGGAATGATAGGAACTGCTTTAAGTATGTTAATAAGAATAGAA-TTGTCGGGACCA-GGAACAGTAATT-GGAGACGATCACCTTTATAATGTAATAGTTACAGCTCACGCTTTTATAATGAT-ATTTTTTTTAGTAATGCCTGTTTTAATAGG---AGGATATGGTAATTGGTTTGTACCTATTTATATAGGAGCGCCAGATATGGCTTTTCCCAGATTAAATAATTTAAGTTTTTGACTACTTCC---CCCGGCTTTGAT…
	MF000494	-----------------------------------------------------------------------------------------------------TATAGGAACTTTATATATAGTTTTTGGAGCTTTCTCCGGGATGATAGGAACTGCTTTAAGCATGTTAATAAGAATAGAA-CTATCAGGTCCA-GGAACAGTAATA-GAGAATGATCATCTTTATAATGTAATAGTTACAGCTCATGCTTTTGTAATGAT-ATTTTTTTTAGTAATGCCTGTATTGATAGG---AGGATATGGCAATTGATTTGTTCCTATATATATAGGAGCACCAGATATGGCTTTTCCTAGATTAAATAATTTAAGTTTTTGATTGCTTCC---CCCAGCTTTGAT…
	GU722842	------------------------------------------------------------------------------------------------------------ACTTTATATATAATTTTTGGTGCTTTTTCGGGAATGATAGGAACTGCTTTAAGTATGTTAATAAGAATAGAG-CTATCAGGACCA-GGAACAATTATT-GGAGATGACCATCTTTATAATGTTATAATTACAGCTCACGCTTTTATAATGAT-ATTCTTTTTAGTAATGCCAGTTCTTATAGG---GGGGTATGGAAATTGATTTATTCCTATATATATAGGAGCACCAGATATGGCTTTCCCAAGGCTGAATAATTTAAGTTTTTGACTTCTCCC---CCCGGCTTTGAT…
	OR771661	---------------------------------------------------------------------------------------------------------------TTATATATAATTTTTGGCTCTTTTTCTGGAATGATAGGAACTGCTTTAAGTATGCTAATAAGAATAGAA-TTATCAGGACCA-GGAACTATTATT-GGAGATGATCATCTTTATAATGTTATAGTTACAGCTCATGCTTTTATAATGAT-ATTTTTTTTAGTAATGCCAGTTCTTATTGG---AGGATACGGAAATTGATTTGTCCCTATATACATAGGAGCACCAGATATGGCTTTTCCCAGATTAAATAATTTAAGTTTTTGATTGCTTCC---CCCCGCTTTAAT…
	MF135301	--------------------------------------------------------------------------------------------------------TGGAACTTTATATATAGTTTTCGGGGTTTTCTCTGGAATGATAGGAACTGCTTTAAGCATGTTAATTAGAATAGAA-TTATCATCCCCA-GGTCAAGTTATA-GGTGATGATCATTTATATAATGTAATAGTAACTGCTCATGCTTTTATTATGAT-ATTTTTTTTAGTTATGCCAGTATTAATAGG---TGGATTTGGAAATTGATTTGTTCCTATATACATAGGAGCACCAGATATGGCTTTTCCAAGATTAAATAATTTAAGTTTTTGATTATTACC---ACCAGCTCTTAT…
	MF135287	-----------------------------------------------------------------------------------------------------TATAGGAACTTTATATATAGTTTTTGGAGCTTTTTCTGGTATGATAGGTACTGCTTTAAGTATGTTAATTAGAATTGAA-CTTTCTGCACCT-GGAAGAATAATT-GGAGACGATCATTTATATAATGTAATAGTAACTGCTCATGCTTTTGTTATGAT-ATTTTTTTTAGTAATGCCAGTTTTAATAGG---AGGGTATGGTAACTGGTTTGTTCCTATTTATATAGGAGCACCAGACATGGCCTTTCCTAGACTAAATAACTTAAGTTTTTGATTACTTCC---CCCCGCATTAAT…
	EU683624	--------------------------------------------------------------------------------------------------------------------------------CGCATTTTCTGGAATGATAGGAACTGCTTTAAGTATGTTAATTAGAATAGAA-CTATCAGCACCA-GGAAGAGTAATA-GGGGACGATCATTTATATAATGTTATAGTCACAGCTCATGCTTTTGTAATGAT-ATTTTTTTTAGTTATGCCGGTTTTAATAGG---AGGTTATGGGAATTGATTTGTACCTATATATATAGGAGCCCCAGATATGGCTTTTCCTAGATTAAATAATTTGAGTTTTTGATTACTTCC---TCCAGCATTAAT…
	GU812437	---------------------------------------------------------------------------------------------------------------------------------ATTTTTTCTGGAATGATTGGAACTTCATTAAGCATGATTATAAGATTAGAA-TTATCAGGCCCC-GGATCTTTATTA-GGAGATGATCATTTATATAATGTTATAGTTACAGCTCATGCTTTAGTAATGAT-ATTTTTCTTAGTAATGCCAGTTCTAATAGG---AGGATTTGGAAATTGACTAATACCTCTTTACATAGGAGCTCCAGACATGGCTTTTCCTAGACTTAATAATTTAAGTTTTTGACTTTTACC---TCCAGCTTTATT…
	OP900580	----------------------------------------------------------------------------------------------------------------------------------------------------------------------------------------------CCA-GGCTCTTTACTT-GGTGACGATCATTTATATAATGTAATAGTCACTGCTCATGCTTTTGTAATGAT-TTTCTTTTTAGTCATGCCCGTATTAATTGG---GGGGTTCGGAAATTGATTTGTTCCTTTATATATAGGAGCACCCGATATGGCGTTCCCCAGATTAAATAATCTTAGTTTTTGGCTTCTTCC---TCCTGCTCTAAT…
	GQ120055	------------------------------------------------------------------------------------------------------------------------ATCTTTGGTATGTTTTCTGGTATGGTAGGCACTGCTTTAAGTATGTTAATTAGATTAGAA-TTGTCTAGCCCA-GGATCACTTTTA-GGTGACGACCATTTATACAATGTAATAGTTACAGCACATGCTTTTGTAATGAT-TTTTTTTTTAGTTATGCCAGTACTTATCGG---GGGATTTGGAAATTGATTTGTCCCTTTATATATAGGGGCCCCAGATATGGCTTTTCCTAGGTTAAATAACCTAAGTTTTTGATTATTACC---CCCAGCTTTAAT…
	MG811649	-----------------------------------------------------------------------------------------------------TATCGGAACTTTATATATAGTTTTTGGGTTATTTTCAGGTATGATAGGAACAGCTTTAAGTATGATCATTAGATTAGAG-TTATCTGGTCCT-GGATCTTTATTA-GGTGATGATCATTTATATAATGTTATTGTTACTGCTCATGCTTTTATAATGAT-TTTTTTTTTAGTTATGCCAGTATTAATAGG---AGGATTTGGAAATTGATTTGTTCCTCTATATATTGGTGCACCTGATATGGCTTTTCCTAGATTAAATAATCTTAGTTTTTGATTACTTCC---ACCTGCTTTAAT…
	ON391039	-----------------------------------------------------------------------------------------------------------AACTTTATATATAGTTTTTGGGATGTTTTCTGGAATGGTTGGTACAGCATTAAGTATGTTAATAAGATTAGAA-CTTTCTAGTCCA-GGTTCATTATTA-AGTGATGATCATTTATATAATGTAATAGTAACAGCACATGCATTTGTAATGAT-TTTTTTCTTAGTAATGCCTGTATTAATAGG---AGGTTTTGGCAATTGATTTATACCATTATATATAGGAGCCCCAGATATGGCATTTCCTAGATTAAATAATCTTAGCTTTTGATTATTACC---CCCAGCCCTAAT…
	MG934916	-----------------------------------------------------------------------------------------------------------AACTTTATATATTGTTTTTGGTATTTTTTCAGGAATGGTTGGAACAGCTTTAAGCATGTTAATTAGATTAGAA-TTATCTGGCCCA-GGATCATTATTA-GGAGACGATCATTTATATAATGTAATAGTTACAGCTCATGCTTTCGTCATGAT-ATTTTTCTTAGTTATGCCAGTATTAATAGG---AGGGTTCGGTAATTGATTTGTTCCATTATACATAGGTGCACCTGATATGGCTTTTCCTAGATTAAACAATCTTAGTTTTTGATTACTACC---ACCAGCATTAAT…
	MW124768	-----------------------------------------------------------------------------------------------------------AACTTTATATATTGTCTTTAGTGTTTTTTCAGGAATGGTAGGAACTGCTTTAAGTATGTTAATTAGATTAGAA-TTATCTAGTCCA-GGATCTTTATTA-GGAGATGATCATTTATATAATGTAATAGTAACAGCTCATGCATTTGTAATGAT-ATTTTTTTTAGTAATGCCCATATTAATTGG---AGGATTTGGAAATTGATTTGTACCATTATACATTGGAGCCCCAGATATGGCTTTTCCACGACTAAATAATCTTAGTTTTTGACTATTACC---GCCAGCATTAAT…
	KY655791	------------------------------------------------------------------------------------------------------------------------------------------------GTAGGTACAGCTTTAAGTATGCTTATTAGATTAGAG-CTAGCTGGTCCT-GGACCCATGTTT-GGAGATGATCACCTATATAATGTTATAGTAACAGCCCATGCTTTTGTTATGAT-TTTTTTCTTGGTAATGCCAGTATTAATTGG---AGGTTTCGGAAATTGGTTCGTACCATTGTACATAGGAGCCCCTGACATGGCATTTCCTAGATTAAATAATCTTAGTTTTTGGTTATTACC---GCCAGCCCTTCT…
	OQ322912	-----------------------------------------------------------------------------------------------------------AACATTATATATAGTTTTTGGTGCCTTCTCCGGAATGGTTGGAACAGCTTTAAGTATGCTAATTAGATTAGAG-TTAGCTGGCCCA-GGTCCTATGTTT-GGAGACGATCATTTATATAATGTAATTGTCACAGCTCATGCTTTTGTCATGAT-TTTTTTCTTGGTTATGCCAGTCCTAATTGG---AGGTTTCGGAAATTGATTCGTACCTTTATACATAGGAGCACCCGACATGGCTTTCCCTAGACTAAATAATCTTAGTTTCTGGTTATTACC---CCCTGCTTTACT…
	MG136815	-----------------------------------------------------------------------------------------------------TATAGGAACTTTATATATTGTGTTTGGTGCATTTTCAGGGATGGTCGGTACGGCTTTGAGTATGTTGATAAGACTTGAA-CTAGCTACCCCA-GGCGCAATGTTC-GGTGATGATCATCTTTATAATGTAATTGTAACAGCACACGCATTTGTAATGAT-ATTTTTCTTAGTTATGCCAGTATTAATAGG---AGGCTTTGGTAATTGATTCGTACCTTTATACATAGGAGCACCTGATATGGCTTTCCCCAGACTTAATAATTTAAGTTTTTGGCTACTTCC---ACCTGCATTAAT…
	KT981901	-----------------------------------------------------------------------------------------------------CATAGGAACTCTTTACCTAGTTTTTGGGGCATTCTCAGGAATGGTGGGCACAGCTTTGAGTATGCTTATCAGATTAGAA-CTTGCTGCTCCG-GGAGCAATGTTT-GGAGACGATCATTTATATAATGTAGTTGTTACTGCCCATGCCTTTGTTATGAT-TTTCTTTCTAGTTATGCCTGTCCTAATTGG---AGGATTTGGTAATTGGTTTATTCCTCTCTATATCGGTGCCCCCGATATGGCTTTTCCTAGGTTAAATAACCTTAGCTTCTGGCTTTTGCC---TCCTGCTCTATT…
	KY655786	------------------------------------------------------------------------------------------------------------------------------------------------GTAGGAACTGCCTTCAGTATGATTATTAGATTAGAA-TTGTCCGGACCT-GGACCAATGCTC-GGGGACGACCATTTATATAATGTTGTGGTCACAGCTCACGCTCTTGTAATGAT-TTTCTTCTTAGTTATGCCTGTACTAATAGG---AGGATTTGGAAATTGATTTGTGCCATTATATATAGGAGCCCCAGATATGGCATTCCCAAGATTAAACAATATTAGTTTTTGATTACTACC---TCCCGCCCTATT…
	MZ457356	------------------------------------------------------------------------------------------------------------------------------------------GGTATGATAGGTACCGCCCTAAGCATGTTAATTAGACTAGAA-TTAGCCGGACCA-GGACCCATGTTT-GGAGATGATCACTTATATAACGTAATTGTTACAGCTCATGCTTTTGTAATGAT-CTTTTTCTTAGTAATGCCAGTACTAATAGG---AGGATTTGGAAATTGATTTGTCCCATTATACATAGGAGCTCCTGATATGGCATTTCCAAGACTTAATAACTTAAGCTTTTGATTATTACC---ACCAGCATTATT…
	MZ457353	------------------------------------------------------------------------------------------------------------------------------------------GGTATGATAGGTACTGCCTTAAGTATGTTAATTAGACTAGAA-TTAGCCGGGCCA-GGTCCTATGTTT-GGAGACGATCACTTATATAATGTTATCGTCACAGCACATGCTTTCGTAATGAT-CTTCTTCCTAGTAATGCCAGTATTAATAGG---GGGATTTGGAAATTGATTTGTCCCATTATATATAGGAGCTCCTGATATGGCATTCCCAAGGCTTAATAATCTAAGCTTCTGGTTATTACC---ACCAGCCTTGCT…
	MF000510	-----------------------------------------------------------------------------------------------------CATAGGTACTTTATATATCGTATTTGGGGCATTCTCAGGTATGGTAGGTACTGCATTAAGTATGCTAATTAGACTAGAA-TTAGCCGGACCT-GGCGCAATGTTC-GGTGATGATCATTTATATAATGTTATAGTAACCGCACACGCCTTTGTAATGAT-TTTCTTCCTGGTTATGCCAGTTCTTATAGG---AGGTTTCGGTAATTGATTTATCCCACTTTATATAGGCGCTCCCGATATGGCATTTCCAAGACTTAATAATCTTAGCTTTTGACTATTACC---ACCAGCTCTATT…
	KC440079	-----------------------------------------------------------------------------------------------------------TACTTTATACTTGGTCTTTGGTGCATTTTCAGGAATGGTTGGTACTGCTTTGAGTATGCTTATCAGACTTGAA-TTAGCAGCCCCA-GGAGCAATGTTT-GGAGACGATCATTTATATAATGTAGTCGTCACCGCTCACGCTTTTGTTATGAT-ATTTTTCTTAGTAATGCCTGTCTTAATAGG---CGGTTTTGGTAATTGATTTATACCACTTTATATTGGAGCCCCAGATATGGCTTTCCCAAGATTAAATAATCTTAGTTTCTGGTTGCTACC---ACCTGCCCTTCT…
	MZ457399	------------------------------------------------------------------------------------------------------------------------------GGAGCATTTTCAGGAATGGTCGGAACATCTCTAAGTATGTTAATTAGATTAGAA-TTAGCAAGTCCG-GGTACTATGTTT-GGAGACGATCACCTATACAACGTAATTGTCACAGCACATGCCTTTGTTATGAT-ATTCTTTTTAGTAATGCCAGTTTTAATAGG---AGGCTTCGGAAATTGATTCGTACCCTTATATATTGGAGCTCCAGACATGGCTTTCCCAAGATTAAACAACCTAAGCTTCTGATTATTACC---TCCAGCACTACT…
	MZ457361	---------------------------------------------------------------------------------------------------------------------------TTTGGAGCTTTTTCAGGTATGGTAGGAACCTCGTTAAGTATGTTAATTAGATTAGAA-CTAGCCGGACCT-GGTACAATGTTT-GGCGACGATCATTTATATAATGTAATAGTTACTGCACATGCCTTTGTTATGAT-ATTCTTTTTAGTAATGCCTGTATTAATAGG---AGGCTTCGGAAATTGGTTCGTCCCATTATACATTGGAGCCCCAGACATGGCCTTTCCTAGATTAAATAATCTAAGCTTCTGATTACTACC---CCCAGCCTTACT…
	MZ457346	---------------------------------------------------------------------------------------------------------------------------TTCGGAGCATTCTCAGGAATGGTAGGAACATCTTTAAGTATGTTAATCAGATTAGAA-TTAGCTGGACCC-GGTACTATGTTT-GGAGATGATCATTTATATAATGTTATCGTTACTGCTCACGCCTTTGTTATGAT-ATTCTTCTTAGTAATGCCAGTGTTAATAGG---TGGTTTTGGTAATTGATTCGTCCCTTTATATATAGGAGCCCCAGATATGGCCTTTCCTAGGCTAAACAATCTAAGTTTTTGATTATTACC---TCCTGCATTATT…
	MW124769	-----------------------------------------------------------------------------------------------------------TACTTTATATATAGTATTCGGAGCTTTTTCAGGTATGGTAGGAACATCATTAAGTATGTTAATTAGATTAGAA-CTAGCTGGTCCT-GGTACTATGTTT-GGTGATGATCATTTATATAACGTGATTGTCACTGCACATGCCTTTGTTATGAT-ATTCTTTCTAGTAATGCCCGTATTAATAGG---AGGTTTCGGAAATTGATTCATCCCTTTATACATAGGAACACCAGATATGGCTTTTCCTAGATTAAATAATTTAAGTTTTTGATTACTACC---TCCTGCTCTACT…
	KU721814	---------------------------------------------------------------------------------------------------------------TTATATTTAGTTTTTGGTGCCTTTTCAGGAATGGTAGGAACTGCTTTAAGTATGTTAATTAGATTAGAA-TTATCCGGACCC-GGGTCAATGTTA-GGAGATGATCATTTATATAATGTAATAGTTACAGCTCATGCATTTATTATGAT-ATTTTTTTTAGTTATGCCAGTATTAATTGG---AGGTTTTGGAAATTGATTTATTCCTTTATATATAGGAGCCCCTGATATGGCTTTTCCTAGACTTAATAATCTAAGTTTCTGACTTCTTCC---CCCCGCTTTATT…
	MH580282	-----------------------------------------------------------------------------------------------------------AACTTTATATATAGTATTTGGGTTATTCTCAGGTATGGTAGGATTAGCTTTAAGTATGTTGGTTAGACTAGAA-CTAGCTGGACCG-GGTCCCATGTTC-GGTGATGACCATTTATATAATGTAATAGTAACAGCACATGCTTTAGTAATGAT-ATTCTTCTTAGTTATGCCGGTCCTGATCGG---AGGTTTTGGTAATTGATTTGTGCCATTATATATAGGAGCTCCTGATATGGCTTTCCCAAGACTAAATAATCTAAGCTTTTGATTATTACC---ACCAGCTTTAAT…
	MF000489	-----------------------------------------------------------------------------------------------------TATAGGAACATTATATATAGTTTTTGGTGCTTTCTCCGGAATGGTAGGAACAGCTTTAAGTATGTTAATTAGATTGGAA-TTAGCCGGACCC-GGACCCATGTTT-GGAGATGATCATTTATATAATGTTATTGTTACAGCTCATGCTTTCGTCATGAT-ATTCTTCTTAGTAATGCCAGTCCTAATTGG---AGGATTTGGTAATTGATTTATACCATTGTATATTGGAGCTCCCGATATGGCTTTTCCAAGATTGAATAATCTGAGTTTCTGGTTACTGCC---CCCTGCTCTATT…
	JQ716147	------------------------------------------------------------------------------------------------AAAGATATTGGAACATTATACATTGTTTTTGGTGCTTTTTCAGGTATGGTGGGAACTGCTCTAAGTATGTTAATTAGATTAGAG-TTAGCAGGCCCC-GGACCCATGTTT-GGGGATGATCACTTATACAATGTAATAGTAACCGCCCATGCCTTTGTTATGAT-TTTCTTCCTAGTTATGCCAGTACTAATAGG---AGGTTTTGGTAATTGGTTTGTACCCTTATACATAGGAGCACCAGACATGGCATTTCCTAGACTTAATAATTTAAGTTTTTGACTTCTACC---TCCAGCTCTTTT…
	MG136781	-----------------------------------------------------------------------------------------------------CATCGGAACTTTATATATTGTTTTTGGGGCTTTTTCAGGAATGATAGGAACAGCATTAAGTATGCTAATCAGACTTGAA-TTAACTGCACCA-GGAGCAATGTTC-GGCGATGATCATTTATATAATGTGATCGTCACTGCACACGCATTCGTCATGAT-ATTCTTTTTAGTCATGCCAGTATTAATAGG---AGGATTTGGGAATTGATTTATTCCCTTATACATTGGAGCTCCTGATATGGCATTCCCTAGACTTAATAATCTAAGTTTTTGATTATTGCC---GCCAGCTCTATT…
	KF962121	------------------------------------------------------------------------------------------------AAAGATATTGGAACATTGTATATTGTATTTGGTGCTTTTTCAGGTATGGTAGGTACAGCTTTAAGTATGCTAATAAGATTAGAA-CTTGCAGGACCG-GGCCCAATGTTT-GGAGACGATCATCTATATAATGTTATAGTAACAGCTCACGCATTTGTTATGAT-ATTCTTTTTAGTTATGCCAGTTTTAATAGG---AGGTTTTGGTAATTGATTTATACCCCTTTATATAGGGGCTCCTGATATGGCCTTTCCAAGACTTAATAACTTAAGTTTTTGATTACTGCC---TCCAGCACTTTT…
	JQ716156	------------------------------------------------------------------------------------------------AAAGATATTGGAACATTATATATTGTTTTTGGTGCTTTTTCAGGTATGGTAGGGACAGCCCTAAGTATGCTAATTAGATTAGAA-TTAGCCGGACCA-GGACCTATGTTT-GGAGACGATCACCTCTATAATGTTATTGTAACAGCACATGCTTTTGTTATGAT-TTTCTTTTTAGTTATGCCAGTTCTTATAGG---AGGTTTTGGAAATTGATTTATACCTCTATATATAGGAGCTCCTGATATGGCATTCCCAAGATTAAATAATCTTAGTTTTTGATTACTCCC---TCCTGCTCTACT…
	OQ322796	------------------------------------------------------------------------------------------------------------------------------------TTTTCAGGAATGATAGGAACAGCTTTGAGTATGTTAATAAGATTAGAA-TTAGCAGGGCCA-GGCCCAATGTTC-GGTGACGATCATTTATATAACGTAATAGTCACAGCACATGCTCTAGTAATGAT-ATTTTTTCTAGTAATGCCAGTATTAATTGG---TGGTTTCGGAAATTGATTCGTACCATTATATATAGGAGCTCCTGATATGGCATTTCCTAGATTAAATAATTTAAGTTTTTGACTACTTCC---TCCAGCCTTATT…
	KM405546	---------------------------------------------------------------------------------------------------GATATTGGAACACTTTACATTGTATTTGGAGCATTTTCAGGGATGGTTGGAACTGCACTAAGTATGTTGATTAGATTAGAA-TTAGCAGGGCCT-GGTGCCATGTTC-GGGGATGATCATTTATATAACGTTATCGTGACTGCTCATGCTTTTGTAATGAT-ATTCTTTTTAGTTATGCCGGTATTAATAGG---AGGGTTTGGAAACTGATTTATACCTTTATATATAGGTGCACCTGACATGGCTTTCCCAAGACTAAATAATCTTAGCTTTTGACTATTGCC---TCCAGCTTTACT…
	GQ120057	-------------------------------------------------------------------------------------------------------------ATCTATATATAGTATTTGGAGCTTACTCCGGAATGGTAGGAACAGCCCTAAGTATGCTAATAAGATTTGAA-TTAGCAGCCCCT-GGTGCAATGTTT-GGTGATGATCACCTTTATAATGTAATTGTTACAGCACACGCATTTGTAATGAT-ATTTTTCTTAGTAATGCCAGTACTAATAGG---AGGATTTGGTAATTGATTTATCCCTTTATATATAGGAGCCCCAGATATGGCATTTCCTAGACTTAATAATTTAAGTTTTTGATTACTCCC---TCCTGCTTTATT…
	JN109194	--------------------------------------------------------------------------------------------TCATAAAGATATTGGAACATTATATATTGTTTTTGGTCTATTCTCAGGAATGATAGGAACAGCACTAAGTATGTTAATAAGATTGGAA-TTAGCTGGTCCT-GGTCCCATGTTT-GGAGATGATCACTTATACAATGTTATAGTAACTGCACATGCTCTTATAATGAT-TTTCTTTTTAGTAATGCCAGTTTTAATAGG---GGGTTTTGGAAATTGATTTGTTCCTTTATATATAGGAGCACCCGATATGGCTTTTCCAAGATTAAATAACCTAAGTTTTTGATTATTACC---ACCAGCTCTACT…
	MG136789	-----------------------------------------------------------------------------------------------------TATCGGAACTTTGTACATTGTTTTTGGACTTTTTTCAGGAATGGTAGGAACAGCTTTAAGTATGTTAATTAGACTTGAA-CTAGCTGCTCCA-GGGGCAATGTTT-GGGGATGATCATTTATATAATGTAATCGTGACAGCACATGCATTTGTCATGAT-CTTTTTTCTAGTAATGCCTGTATTAATAGG---AGGGTTTGGTAACTGATTTATTCCTTTATATATTGGAGCTCCTGATATGGCATTTCCTAGACTTAATAATTTAAGTTTCTGATTACTTCC---TCCCGCTTTGTT…
	MG136800	-----------------------------------------------------------------------------------------------------TATCGGAACTTTATATATGGTATTCGAGGCTTTCTCAGGAATGGTTGGTACTGCTTTAAGTATGCTAATTAGACTTGAA-CTAGCTGCTCCG-GGCGCAATGTTT-GGGGATGATCACTTATATAATGTAATCGTTACAGCACATGCATTTGTAATGAT-ATTCTTTTTAGTAATGCCAGTTTTAATAGG---AGGTTTTGGTAATTGATTTATACCATTATATATAGGAGCCCCTGATATGGCATTTCCTAGACTTAATAATTTAAGTTTTTGATTGCTTCC---ACCTGCTTTATT…
	MK984596	---------------------------------------------------------------------------------------------------------------------------------------------------------TCTTTAAGTATGTTAATAAGACTTGAA-CTAGCAGCCCCT-GGTGCAATGTTT-GGTGACGATCACTTATATAATGTTATTGTTACAGCACACGCATTTGTAATGAT-ATTTTTCTTAGTAATGCCAGTTTTAATAGG---GGGATTTGGTAATTGGTTTGTTCCACTTTACATAGGAGCCCCAGATATGGCATTTCCTAGACTTAATAATTTAAGTTTTTGATTACTTCC---TCCAGCTTTATT…
	MF000509	-----------------------------------------------------------------------------------------------------TATAGGAACATTATATATAGTATTCGGAGCCTTTTCAGGTATGGTAGGAACTGCATTAAGTATGTTAATAAGATTAGAA-TTAACAGGTCCA-GGCCCAATGTTT-GGTGATGATCATCTATATAATGTTATTGTAACAGCTCATGCTTTTGTAATGAT-TTTCTTTTTAGTTATGCCAGTCTTAATTGG---AGGTTTCGGTAATTGGTTTGTACCATTATACATTGGAGCTCCCGACATGGCATTTCCTAGACTAAATAATCTAAGTTTCTGATTACTACC---TCCTGCTCTTCT…
	KC440010	-----------------------------------------------------------------------------------------------------------AACATTATACATAGTTTTCGGAGCATTTTCTGGAATGGTGGGAACTGCCCTGAGTATGCTAATAAGATTAGAA-TTAGCTGGGCCA-GGGCCCATGTTT-GGAGACGATCACTTATATAATGTCATTGTGACAGCTCATGCATTCGTCATGAT-TTTCTTTTTAGTAATGCCAGTATTAATCGG---GGGTTTTGGTAATTGATTTATACCATTATATATAGGCGCTCCTGATATGGCATTCCCAAGATTAAATAATTTAAGTTTTTGATTACTTCC---GCCTGCTTTGTT…
	GQ120070	-----------------------------------------------------------------------------------------------------------------------TGT-------GCATTTTCGGGTATGGTAGGAACTGCATTAAGTATGTTAATTAGATTAGAA-TTAGCAGGTCCA-GGACCCATGTTT-GGGGATGACCACTTATACAATGTTATTGTTACAGCTCACGCTTTTGTGATGAT-TTTTTTCTTGGTTATGCCAGTATTAATTGG---AGGTTTCGGTAATTGGTTTGTACCCTTATACATCGGAGCTCCTGATATGGCTTTCCCAAGACTAAATAACCTAAGTTTTTGGTTACTACC---ACCAGCTTTATT…
	KC440067	-----------------------------------------------------------------------------------------------------------AACATTATACATTGTATTTGGGGCATTTTCAGGAATGGTTGGTACTGCACTAAGTATGTTAATCAGACTTGAA-TTAGCCGGTCCA-GGACCAATGTTT-GGTGATGATCACCTTTATAATGTTATAGTAACAGCTCACGCATTTGTGATGAT-TTTCTTTTTAGTTATGCCAGTTTTAATTGG---AGGATTCGGTAATTGGTTTATACCTCTTTATATCGGAGCCCCAGATATGGCATTCCCTAGACTTAACAATTTAAGTTTTTGACTATTACC---TCCAGCTTTATT…
	KX384615	---------------------------------------------------------------------------------------------CATAAAGATATTGGAACTCTTTATCTAGTTTTTGGTTTATTTTCAGGAATGGTTGGAACTGCTTTAAGTATGTTAATAAGATTAGAA-CTTTCAGGACCA-GGAACCATGTTC-GGAGATGATCATTTATATAATGTAATAGTTACAGCTCATGCATTTGTAATGAT-ATTTTTTCTAGTAATGCCTGTATTAATAGG---AGGTTTTGGAAATTGGTTTATACCTTTATACATCGGAGCTCCTGATATGGCTTTTCCTAGATTAAATAATTTAAGTTTCTGATTATTACC---CCCAGCATTGTT…
	MG934932	-----------------------------------------------------------------------------------------------------------TACATTATATATTGTTTTTGGGGCTTTTTCAGGAATGGTAGGTACTGCTTTAAGTATGTTAATAAGACTAGAA-TTAGCAGGCCCA-GGTCCAATGTTT-GGAGACGATCATTTATACAATGTTATAGTTACAGCTCATGCTTTCGTTATGAT-ATTTTTTTTAGTTATGCCTGTTTTAATTGG---GGGATTTGGTAACTGATTTGTTCCATTATACATAGGCGCTCCCGATATGGCATTCCCTAGGTTAAATAATCTAAGTTTTTGATTACTTCC---ACCTGCTTTATT…
	JQ353764	---------------------------------------------------------------------------------------------------GATATTGGTACATTATATATTGTATTTGGTGCTTTTTCTGGTATGGTAGGAACTGCTTTAAGTATGTTAATCAGATTAGAA-TTAGCCGGACCC-GGACCTATGTTT-GGGGACGATCACTTATATAATGTCATTGTAACAGCTCATGCTTTTGTCATGAT-TTTCTTTTTAGTTATGCCAGTTTTAATAGG---AGGTTTTGGTAATTGATTTGTTCCATTATATATTGGAGCCCCTGATATGGCATTCCCTAGATTAAATAATCTTAGTTTCTGATTATTACC---ACCTGCTTTATT…
	MF000511	-----------------------------------------------------------------------------------------------------TATAGGAACGTTATATATTGTATTCGGAGCTTTTTCAGGTATGGTAGGTACAGCTTTAAGTATGTTAATCAGACTTGAA-TTAGCAGGTCCA-GGTCCTATGTTT-GGAGATGACCATTTATACAATGTTATTGTTACAGCTCATGCTTTTGTCATGAT-CTTTTTTTTAGTAATGCCAGTTTTAATTGG---AGGTTTTGGTAACTGATTTATACCATTATACATAGGAGCTCCCGATATGGCATTTCCTAGACTTAATAATTTAAGTTTCTGATTATTACC---TCCTGCTTTATT…
	KF962054	-------------------------------------------------------------------------------------------------------------------TTATTGTCTTTGGTGCATTTTCTGGGATGGTAGGTACAGCCTTAAGTATGTTAATCAGATTAGAA-TTAGCTGGTCCT-GGTCCTATGTTT-GGAGATGATCATCTATATAATGTTATTGTTACAGCTCATGCTTTTGTCATGAT-TTTCTTTTTAGTTATGCCAGTCTTAATAGG---AGGTTTTGGAAACTGATTTGTACCTCTATATATAGGAGCTCCTGATATGGCATTTCCAAGATTAAATAATTTAAGTTTTTGATTATTACC---TCCAGCTTTATT…
	MW277730	-----------------------------------------------------------------------------------------------------------AACATTGTATATAGTTTTTGGAGCATTTTCTGGTATGGTAGGAACAGCTTTAAGTATGTTAATCAGATTAGAG-TTAGCTGGACCG-GGACCTATGTTC-GGAGATGATCACTTATATAATGTTATTGTAACAGCACATGCTTTCGTCATGAT-TTTCTTTTTAGTTATGCCAGTTTTAATTGG---GGGGTTTGGTAATTGATTTGTACCACTTTATATAGGAGCCCCAGATATGGCATTTCCTAGATTAAATAACCTAAGTTTTTGATTATTACC---TCCTGCCTTACT…
	MG136812	-----------------------------------------------------------------------------------------------------TATTGGTACTCTATATATTGTCTTTGGAGCTTTTTCTGGAATGGTAGGAACAGCTTTAAGTATGTTAATCAGATTAGAA-TTAGCTGCTCCT-GGGGCAATGTTT-GGAGATGATCATTTATATAATGTAATCGTAACAGCTCATGCATTTGTTATGAT-TTTTTTCTTAGTAATGCCTGTATTAATTGG---GGGTTTCGGTAATTGATTTGTCCCTTTGTATATTGGAGCACCAGATATGGCTTTTCCTAGACTAAATAATTTGAGTTTTTGATTATTACC---TCCTGCTTTATT…
	JX965907	----------------------------------------------------------------------------------------------------------------------------------------CAGGAATGGTTGGAACTGCCTTAAGTATGTTAATAAGACTTGAA-CTGAGTGCTCCA-GGTGCTATGTTT-GGAGATGATCATTTATATAACGTTATTGTAACAGCACATGCATTTGTTATGAT-TTTCTTTCTAGTTATGCCAGTATTAATAGG---AGGGTTCGGTAATTGGTTTGTACCGCTATATATAGGAGCACCGGATATGGCATTTCCTAGACTTAATAATTTAAGTTTTTGATTATTACC---TCCAGCTTTATT…
	MG136788	-----------------------------------------------------------------------------------------------------TATAGGAACTTTATACATTGTATTTGGAGCATTCTCAGGAATGGTAGGAACTGCTTTAAGTATGCTTATAAGACTTGAA-TTAAGTGCACCT-GGTGCAATGTTC-GGAGATGATCACTTATATAATGTAATTGTAACAGCACATGCATTTGTTATGAT-TTTTTTCTTAGTTATGCCAGTATTAATTGG---AGGTTTTGGTAATTGGTTCATACCATTATACATTGGAGCCCCAGATATGGCATTCCCTAGACTTAATAACTTAAGTTTTTGATTATTACC---ACCAGCTTTATT…
	MF000485	-----------------------------------------------------------------------------------------------------CATAGGTACATTATATATAGTATTTGGTGCCTTTTCAGGTATGGTAGGTACCGCTTTAAGTATGTTAATTAGATTGGAG-TTAGCAGGACCA-GGAGCTATGTTT-GGAGACGATCATTTATACAATGTAATCGTTACTGCTCATGCTTTTGTCATGAT-ATTTTTTTTAGTTATGCCCGTATTAATTGG---GGGTTTTGGTAATTGATTTATTCCTTTATACATAGGAGCTCCAGATATGGCATTTCCTAGATTAAATAATTTAAGTTTCTGATTATTACC---TCCTGCATTATT…
	AY789882	-----------------------------------------------------------------------------------------------------------AACATTATATATAGTATTTGGAGCATTCTCAGGAATGGTAGGAACTGCTTTAAGTATGTTAATAAGATTAGAA-CTAGCAGGGCCA-GGCCCTATGTTT-GGTGATGATCATTTATATAATGTAATAGTTACAGCTCATGCTTTTGTAATGAT-ATTCTTTTTAGTAATGCCAGTATTAATAGG---AGGTTTCGGTAATTGGTTTGTACCATTATACATAGGAGCTCCTGATATGGCATTTCCTAGATTAAATAATTTAAGTTTTTGACTATTACC---ACCAGCACTATT…
	LK054491	--------------------------------------------------------------------------------------------TCATAAAGATATTGGTACATTATATATTGTATTCGGAGCATTTTCCGGAATGGTAGGTACAGCTCTAAGTATGTTAATTAGATTAGAA-TTAGCTGGACCT-GGTCCAATGTTT-GGAGATGATCACTTATATAATGTTATCGTGACAGCTCATGCTTTTGTCATGAT-TTTCTTTTTAGTAATGCCAGTGTTAATAGG---AGGGTTTGGAAATTGATTTATACCATTATATATAGGAGCCCCAGATATGGCATTCCCAAGATTAAATAATTTAAGTTTTTGATTACTTCC---TCCAGCATTATT…
	MF000519	-----------------------------------------------------------------------------------------------------TATAGGAACATTATATATAGTATTTGGAGCATTTTCAGGTATGGTAGGTACCGCTTTAAGTATGCTTATTAGATTAGAA-CTTGCTGCTCCA-GGACCAATGTTT-GGAGATGATCATCTATATAATGTTATTGTCACAGCTCATGCTTTTGTTATGAT-ATTCTTTTTAGTTATGCCAGTATTAATTGG---AGGTTTTGGTAATTGGTTTATTCCATTATACATAGGAGCCCCTGATATGGCATTCCCAAGATTAAATAATTTAAGTTTCTGATTATTACC---GCCTGCATTATT…
	GQ120067	-----------------------------------------------------------------------------------------------------------TACATTATATATCGTATTTGGAGCATTTTCAGGTATGGTAGGTACCGCTTTAAGTATGTTAATTAGATTAGAA-TTAGCAGGCCCA-GGAGCAATGTTT-GGTGATGATCATTTATATAATGTCATAGTCACAGCTCATGCTTTTGTAATGAT-ATTTTTCTTAGTTATGCCAGTCCTAATTGG---GGGATTTGGAAATTGATTTATTCCTTTATATATAGGAGCCCCAGATATGGCATTCCCTAGACTAAATAATTTAAGTTTTTGATTACTGCC---TCCAGCATTATT…
	MF000503	-----------------------------------------------------------------------------------------------------TATTGGTACATTATACATTGTATTTGGAGCATTTTCAGGTATGGTAGGTACTGCTTTAAGTATGTTAATTAGATTAGAA-TTAGCAGGTCCA-GGAGCAATGTTT-GGGGACGATCATTTATATAATGTAATCGTCACAGCTCATGCTTTTGTGATGAT-ATTTTTCTTAGTTATGCCAGTTTTAATAGG---AGGTTTCGGTAATTGGTTTATTCCTTTATATATCGGAGCTCCTGATATGGCATTTCCTAGATTAAATAATTTAAGTTTTTGACTATTACC---TCCAGCATTATT…
	OK209571	-----------------------------------------------------------------------------------------------------------TACATTATATATCGTATTCGGAGCATTTTCAGGAATGGTAGGTACAGCTTTAAGTATGTTAATTAGACTAGAG-CTAGCAGGACCA-GGTCCAATGTTT-GGGGATGATCATTTATATAATGTAATTGTTACAGCTCATGCTTTTGTCATGAT-ATTTTTCCTGGTTATGCCAGTACTAATAGG---AGGTTTTGGTAACTGATTTGTTCCTTTATATATTGGAGCTCCAGATATGGCATTTCCTAGATTAAATAATCTAAGTTTTTGATTATTACC---ACCAGCATTATT…
	MF000514	-----------------------------------------------------------------------------------------------------TATTGGAACTCTTTATATTGTATTTGGAGCATTTTCAGGTATGGTAGGGACAGCACTAAGTATGCTAATTAGATTAGAA-CTTGCTGGACCA-GGTCCTATGTTT-GGTGATGACCATTTATATAATGTAATTGTAACAGCACACGCTTTTGTAATGAT-ATTCTTCTTGGTTATGCCAGTTCTAATTGG---AGGTTTCGGAAATTGGTTTGTCCCACTTTATATTGGAGCCCCAGATATGGCTTTTCCGAGACTTAATAATTTAAGTTTCTGGTTACTACC---CCCAGCATTATT…
	KX096591	-----------------------------------------------------------------------------------------------------TATAGGTACTTTGTATATTGTATTTGGTGCTTTCTCTGGTATGGTAGGAACAGCTTTAAGTATGTTAATCAGATTAGAA-CTAGCCTCTCCA-GGTGCTATGTTT-GGAGATGATCATTTATATAATGTTATAGTAACAGCCCACGCTTTTGTTATGAT-ATTCTTTTTAGTTATGCCAGTATTAATAGG---AGGATTTGGAAATTGATTTATCCCTCTTTATATAGGTGCTCCAGATATGGCATTTCCAAGACTTAATAATTTAAGTTTTTGATTATTGCC---ACCAGCTTTACT…
	KF962182	----------------------------------------------------------------------------------------------ATAAAGATATTGGAACTCTATATATTGTTTTCGGAGCTTTTTCAGGAATGGTAGGAACAGCATTAAGTATGCTAATCAGACTAGAA-TTAGCTTCTCCA-GGTGCAATGTTC-GGAGACGATCACCTTTATAACGTTATAGTTACTGCCCATGCCTTCGTTATGAT-ATTCTTTTTAGTTATGCCAGTATTAATTGG---AGGGTTTGGAAACTGATTTATACCTTTATATATAGGTGCCCCAGATATGGCTTTCCCAAGACTTAATAATTTAAGTTTTTGATTATTACC---TCCAGCTTTATT…
	MW399220	------------------------------------------------------ATGAATAACTACTTAACACGTTGAGTATTTTCCACAAATCACAAAGATATAGGAACTCTATATATTGTTTTCGGAGCTTTTTCAGGAATGGTAGGAACAGCATTAAGTATGCTAATCAGACTAGAA-TTAGCTTCTCCA-GGTGCAATGTTC-GGAGACGATCACCTTTATAACGTTATAGTTACTGCCCATGCCTTCGTTATGAT-ATTCTTTTTAGTTATGCCAGTATTAATTGG---AGGGTTTGGAAACTGATTTATACCTTTATATATAGGTGCCCCAGATATGGCTTTCCCAAGACTTAATAATTTAAGTTTTTGATTATTACC---TCCAGCTTTATT…
	KX095952	---------------------------------------------------------------------------TGAGTATTTTCAACTAATCATAAAGATATAGGAACTTTATACATTGTATTTGGGGCATTTTCAGGAATGGTAGGAACAGCTTTAAGTATGTTAATAAGACTTGAA-CTAGCTGGACCA-GGTCCAATGTTT-GGAGACGATCACTTATATAATGTCGTAGTAACAGCTCACGCTTTTGTAATGATATTTTTTTTTAGTAATGCCAATTTTAATTGG---GGGTTTTGGTAATTGATTTGTTCCATTATATATAGGAGCACCTGATATGGCTTTCCCTAGACTAAACAACTTAAGTTTTTGATTATTACC---ACCAGCCTTATT…
	MG934924	-----------------------------------------------------------------------------------------------------------AACTTTATACATTGTATTTGGGGCATTTTCAGGGATGGTAGGAACAGCATTAAGTATGTTAATAAGNCTAGAA-TTAGCTGGACCA-GGTCCTATGTTT-GGAGATGATCATTTATATAATGTCATAGTAACTGCACACGCTCTTATTATGAT-ATTCTTCTTAGTAATGCCAGTTTTAATTGG---AGGATTTGGAAATTGATTTGTCCCATTATATATAGGGGCTCCTGATATGGCTTTTCCTAGATTAAACAATCTAAGTTTTTGATTATTACC---CCCAGCTCTATT…
	MT262562	----------------------------------------------------------------------------------------------------------------TATATATTGTATTTGGAGCATTTTCTGGAATGGTAGGAACAGCCCTAAGTATGTTAATTAGATTAGAA-TTAGCTGGACCA-GGACCTATGTTT-GGAGATGATCATTTATACAATGTAATAGTAACAGCCCATGCACTTATAATGAT-CTTCTTTTTAGTCATGCCTGTGTTAATCGG---AGGATTCGGTAATTGATTTGTTCCACTTTACATTGGAGCTCCAGACATGGCATTTCCTAGACTTAATAATTTAAGTTTTTGACTTTTACC---CCCTGCCTTATT…
	MT262561	--------------------------------------------------------------------------------------------------------------------TATTGTATTCGGAGCATTCTCGGGAATGGTAGGAACAGCTTTAAGTATGTTAATTAGATTAGAA-TTAGCTGGACCA-GGACCTATGTTC-GGAGATGATCATTTATATAATGTTATAGTCACAGCTCATGCACTTATAATGAT-TTTTTTTCTAGTAATGCCAGTACTAATTGG---AGGATTTGGTAATTGATTCGTACCCTTATATATTGGAGCTCCTGATATGGCATTTCCAAGATTAAATAATCTAAGTTTCTGATTATTACC---CCCTGCTTTATT…
	MW277713	-----------------------------------------------------------------------------------------------------------------ATATATTGTATTTGGTGCATTTTCAGGTATGATAGGAACAGCCTTAAGTATGCTAATAAGATTAGAA-TTAGCTGGACCA-GGTCCAATGTTC-GGTGATGATCACTTATACAATGTAATAGTAACTGCACACGCATTAATTATGAT-ATTTTTTCTAGTAATGCCAGTTTTAATAGG---AGGCTTCGGAAATTGATTTGTACCATTGTATATCGGAGCACCTGATATGGCATTCCCTAGACTAAATAATTTAAGTTTTTGACTTTTACC---ACCAGCTCTTCT…
	MG934872	-----------------------------------------------------------------------------------------------------------AACTTTATATATTGTATTTGGAGCTTTTTCAGGTATGATTGGTACAGCATTAAGTATGCTAATAAGATTAGAA-TTAGCAGGACCA-GGACCAATGTTC-GGGGACGACCATTTATATAATGTCATAGTAACAGCACATGCTCTTGTTATGAT-ATTTTTCCTAATTATGCCAGTATTAATAGG---AGGTTTTGGAAATTGATTTGTGCCTTTATACATTGGAGCTCCGGATATGGCATTTCCAAGATTAAATAATTTAAGTTTTTGACTTTTACC---ACCTGCTTTACT…
	GQ120071	---------------------------------------------------------------------------------------------------------------------------TTCGGAGCATTTTCAGGAATGGTGGGTACAGCCCTAAGTATGTTAATTAGATTAGAA-TTAGCAGGACCA-GGCCCCATGTTT-GGAGATGATCACTTATATAACGTCATAGTAACAGCACATGCTTTTGTTATGAT-TTTCTTTTTAGTAATGCCAGTATTAATAGG---AGGCTTCGGTAATTGATTTGTACCTTTATACATAGGAGCCCCAGATATGGCATTTCCAAGACTTAATAATTTAAGTTTTTGATTATTACC---TCCAGCTTTATT…
	MG237874	-----------------------------------------------------------------------------------------------------CATAGGAACATTATACATTGTATTTGGAGCATTTTCAGGAATGGTAGGAACTGCATTGAGTATGTTAATAAGACTAGAA-TTGACAACTCCA-GGGGCCATGTTT-GGTGATGATCACTTATATAATGTAATAGTTACAGCCCATGCTTTTGTAATGAT-TTTCTTTTTAGTAATGCCTGTATTAATAGG---AGGGTTTGGAAATTGGTTTGTTCCTCTTTACATAGGAGCCCCAGATATGGCATTTCCTAGATTAAATAATTTAAGTTTTTGGTTGTTACC---GCCAGCTTTACT…
	JX965906	----------------------------------------------------------------------------------------------------------------------------------------CAGGAATGGTAGGAACAGCCCTAAGTATGTTAATTAGATTAGAA-TTAACAACCCCC-GGAGCAATGTTT-GGAGATGATCACCTATACAATGTAATAGTAACAGCACATGCTTTCGTCATGAT-TTTTTTCTTAGTCATGCCTGTTTTAATAGG---AGGATTCGGAAATTGATTTGTACCTTTATATATAGGAGCCCCAGATATGGCGTTTCCAAGATTAAATAATTTAAGCTTTTGATTATTACC---TCCTGCTTTACT…
	KX096599	-----------------------------------------------------------------------------------------------------TATAGGAACTTTGTATATTGTATTTGGAGCTTTTTCAGGAATGGTAGGAACAGCTTTAAGTATGTTAATAAGATTAGAA-TTAACTTCCCCA-GGAGCCATGTTT-GGGGATGATCATTTATATAATGTAATAGTTACTGCACATGCTTTTGTAATGAT-ATTCTTCCTAGTTATGCCTGTTTTAATAGG---GGGTTTTGGTAATTGATTTATACCATTATACATCGGAGCCCCAGATATGGCATTCCCAAGACTAAATAATCTAAGTTTTTGATTACTACC---ACCTGCTTTAGT…
	KX096592	-----------------------------------------------------------------------------------------------------TATTGGTACATTATATATTGTATTTGGGGCTTTCTCAGGAATGGTAGGAACAGCTCTAAGTATGTTAATTAGATTAGAA-CTAACTTCTCCA-GGAGCTATGTTT-GGAGATGATCACTTGTATAATGTTATAGTCACAGCTCATGCCTTTGTAATGAT-ATTCTTTTTAGTAATGCCTGTATTAATAGG---TGGTTTTGGTAATTGATTTATACCATTATATATAGGAGCACCTGATATGGCTTTCCCCAGATTAAATAATTTAAGTTTTTGATTATTACC---ACCTGCTCTGAT…
	KF962159	-----------------------------------------------------------------------------------------------TAAAGATATTGGAACATTATATATAGTATTTGGAGCATTTTCAGGTATGGTAGGAACAGCATTAAGTATGTTAATAAGATTAGAA-TTAGCTGCTCCT-GGAACCATGTTT-GGGGATGATCATTTATATAATGTAATTGTTACAGCTCATGCTTTTGTTATGAT-TTTCTTTTTAGTAATGCCTATCTTAATAGG---TGGATTTGGTAACTGATTTATACCTTTATATATAGGAGCTCCTGATATGGCATTCCCTAGACTTAATAATTTAAGTTTTTGATTATTACC---ACCAGCTTTATT…
	KX095943	---------------------------------------------------------------------------TGAGTATTTTCAACTAATCATAAAGATATTGGAACCTTATACATAGTATTTGGTGCTTTTTCAGGTATGATAGGTACAGCATTAAGTATGTTAATAAGACTTGAAATTAGCAGGACCA-GGTCCAATGTTTGGGCGACGATCATTTATACAATGTCATAGTAACAGCTCATGCCTTCGTGATGAT-ATTTTTTTTAGTAATGCCAGTATTAATAGG---AGGTTTTGGAAACTGATTTGTTCCACTTTATATAGGGGCTCCTGATATGGCCTTTCCAAGATTAAATAATTTAAGCTTTTGATTATTACC---ACCAGCATTATT…
	MF135583	---------------------------------------------------------------------------TGAGTATTTTCAACTAATCATAAAGATATAGGTACATTATACATTGTATTCGGTGCTTTTTCAGGTATGATTGGTACAGCTTTAAGTATGTTAATTAGA-TTAGAATTAGCAGGACCT-GGACCAATGTTC-GGTGATGATCATTTATATAATGTAATTGTTACCGCTCATGCTTTAGTAATGAT-TTTCTTTTTAGTTATGCCAGTATTAATAGG---AGGTTTTGGTAATTGATTCGTTCCTTTATATATTGGTGCACCAGATATGGCATTTCCTAGATTAAATAATCTAAGTTTTTGATTATTACC---ACCAGCATTATT…
	MW125047	-----------------------------------------------------------------------------------------------------------AACTCTTTATATTGTATTCGGAGCATTTTCAGGAATGGTAGGAACAGCTTTAAGTATGCTAATTAGATTAGAA-CTTGCTGGACCC-GGCCCAATGTTT-GGTGATGATCACTTATATAACGTAATTGTTACCGCCCATGCTTTTGTAATGAT-TTTCTTTTTAGTAATGCCAGTCCTAATAGG---AGGATTTGGAAACTGATTTGTTCCATTATATATTGGTGCCCCTGATATGGCTTTCCCAAGACTTAATAATTTAAGCTTTTGATTATTACC---ACCAGCATTATT…
	MF000507	-----------------------------------------------------------------------------------------------------TATTGGAACTCTTTATATCGTATTCGGAGCATTTGCAGGTATGGTAGGTACAGCATTAAGTATGTTAATAAGATTAGAA-CTTGCTGGCCCA-GGTGCCATGTTT-GGTGATGATCATTTATACAATGTAATAGTAACCGCACACGCTTTTGTAATGAT-TTTCTTTTTAGTTATGCCAGTCTTAATTGG---AGGTTTCGGAAATTGGTTCATACCTTTATATATCGGAGCCCCTGATATGGCATTTCCAAGACTTAATAATCTAAGTTTCTGGTTATTACC---TCCAGCTTTATT…
	MG934860	-----------------------------------------------------------------------------------------------------------AACTTTATATATTGTATTTGGTGCTTTCTCGGGTATGGTAGGCACAGCATTAAGTATGCTAATTAGGTTAGAA-TTAGCAGGACCA-GGGGCTATGTTT-GGTGATGATCATTTATATAATGTTATAGTCACAGCACATGCTTTTGTTATGAT-TTTTTTCTTAGTAATGCCCGTATTAATAGG---GGGTTATGGTAATTGATTTATTCCTTTATACATAGGAGCTCCTGATATGGCTTTTCCTAGACTTAATAATTTAAGTTTTTGACTTTTACC---TCCAGCCTTATT…
	MG422454	-----------------------------------------------------------------------------------------------------------AACTTTATATATTGTATTTGGTGCTTTTTCAGGTATGGTAGGTACAGCATTAAGTATGCTAATCAGACTAGAA-CTTGCAGGACCC-GGAGCTATGTTC-GGAGACGATCACTTATATAATGTAATAGTAACTGCACATGCTTTTGTAATGAT-TTTTTTTCTAGTAATGCCTGTATTAATAGG---AGGATTTGGTAATTGATTTATTCCTTTATACATAGGAGCTCCTGATATGGCTTTTCCTAGGTTAAATAACTTAAGCTTTTGATTGTTACC---CCCGGCTTTACT…
	GQ120053	---------------------------------------------------------------------------------------------------------------ATTTACATAGTATTTGGAGCATTTTCTGGTATGGTAGGTACAGCATTAAGTATGTTAATTAGATTGGAA-CTAGCTGGCCCT-GGGGCTATGTTT-GGAGATGATCACTTATACAATGTAATAGTGACTGCACATGCTTTTGTCATGAT-TTTCTTTTTAGTTATGCCAGTTTTAATAGG---AGGCTTTGGTAATTGGTTCGTTCCACTTTACATCGGAGCCCCCGACATGGCTTTCCCTAGACTTAATAACCTAAGTTTTTGACTACTGCC---ACCAGCCTTATT…
	OQ075779	-----------------------------------------------------------------------------------------------------------AACTCTTTATATTGTATTTGGAGCATTCTCTGGTATGGTAGGTACAGCATTAAGTATGTTAATCAGACTAGAA-CTTGCAGGTCCT-GGACCCATGTTC-GGTGATGATCATCTATACAATGTAATAGTAACTGCACATGCTTTTGTAATGAT-CTTCTTTTTAGTTATGCCAGTCCTAATTGG---GGGATTTGGTAATTGATTTGTACCACTATATATTGGGGCTCCCGATATGGCTTTCCCAAGACTTAATAATCTTAGCTTCTGATTATTACC---TCCAGCCTTATT…
	JN109191	---------------------------------------------------------------------------------------------------------GGAACTCTTTATATAGTATTTGGAGCATTCTCTGGTATGGTTGGTACAGCATTAAGTATGTTAATCAGACTAGAA-CTTGCTGGCCCA-GGTGCCATGTTT-GGAGATGATCATTTATACAATGTCATAGTAACTGCACATGCTTTTGTAATGAT-TTTCTTTTTAGTAATGCCAGTATTAATAGG---AGGATTTGGTAACTGATTTGTACCCCTTTACATTGGAGCTCCTGATATGGCTTTCCCAAGACTTAATAACTTAAGTTTTTGACTATTACC---ACCAGCTTTATT…
	AY937368	-----------------------------------------------------------------------------------------------------------TACTTTATATTTAATTTTTGGTTTTTTTTCGGGGATGATTGGTACAGCTTTAAGTATGTTAATTAGGTTAGAA-CTTGCTAGTCCT-GGTGCTATGTTT-GGTGATGATCATTTATATAATGTTATTGTTACTGCTCATGCTTTTATTATGAT-ATTTTTTTTGGTTATGCCAGTACTTATAGG---AGGTTTTGGTAATTGATTTGTACCTTTATTTATTGGGGCACCAGATATGGCTTTTCCTAGATTAAATAATTTAAGCTTTTGATTATTACC---TCCAGCTTTATT…
	LT593891	-------------------------------------------------------------------------------------------------------------------------TATTNGGNATGTTTTCAGGTATGGTAGGAACAGCTCTCAGCATGTTAATCAGACTAGAA-TTAACAGGGCCA-GGAGCTATGTTT-GGTGATGATCATCTTTACAATGTTATCGTGACAGCACATGCATTTGTAATGAT-ATTCTTTTTAGTCATGCCAGTCCTAATTGG---AGGTTTTGGTAATTGATTCGTTCCCCTTTATATAGGTGCTCCAGACATGGCCTTTCCTAGACTTAATAATCTAAGTTTCTGACTACTACC---TCCTGCCTTATT…
	JN314205	------------------------------------------------------------------------------------------------------------------------------------TTTTCAGGTATGGTAGGAACAGCTCTTAGCATGCTAATTAGACTAGAA-CTAACAAGTCCA-GGAGCTATGTTC-GGTGATGACCATCTCTACAACGTTATTGTTACAGCCCATGCTTTTGTCATGAT-ATTCTTTTTAGTAATGCCAGTTTTAATCGG---AGGTTTTGGTAATTGATTCGTCCCACTTTACATTGGGGCTCCAGATATGGCATTTCCTAGGCTTAATAATCTAAGTTTCTGACTACTCCC---CCCAGCTCTGCT…
	MW603697	------------------------------------------------------------------------------------------------AAAGATATTGGTACCTTGTACATTGTATTTGGCATGTTTTCAGGTATGGTGGGGACAGCCCTTAATATGTTAATAAGATTAGAA-CTAACAGGACCA-GGAGCCATGTTC-GGAGATGATCACCTATATAACGTTATTGTTACAGCACACGCATTTGTCATGAT-ATTTTTCCTAGTCATGCCTGTCCTAATTGG---AGGTTTTGGTAATTGGTTTGTACCCTTGTATATTGGAGCCCCTGATATGGCATTTCCTAGACTTAACAACCTAAGCTTTTGGTTACTGCC---TCCAGCTTTACT…
	MW603707	------------------------------------------------------------------------------------------------AAAGATATTGGAACCTTATACATTGTATTTGGTATGTTTTCAGGTATGGTAGGAACAGCTCTTAGTATGTTAATTAGACTAGAG-TTAACAGGACCA-GGAGCCATGTTT-GGTGACGATCATCTCTATAACGTTATTGTTACAGCACATGCATTCGTCATGAT-ATTCTTCTTAGTCATGCCTGTATTAATAGG---TGGTTTTGGTAATTGGTTTGTGCCCTTATACATTGGTGCTCCTGATATGGCATTTCCCAGACTTAACAATTTAAGCTTTTGATTATTACC---ACCAGCTTTATT…
	MG811647	------------------------------------------------------------------------------------------------------------------------------GGAGCTTTTGCAGGAATGGTAGGTACTTCTATGAGTATGTTAATCAGACTTGAA-TTAGCCGGCCCA-GGTGCTATGTTC-GGAGATGATCATTTGTATAATGTCATAGTGACAGCTCATGCTTTTGTTATGAT-TTTCTTTTTAGTCATGCCAGTATTAATAGG---AGGCTTTGGAAATTGATTTGTTCCTTTATATATAGGAGCACCCGATATGGCATTTCCAAGGTTAAATAACTTAAGTTTTTGGTTATTACC---CCCAGCACTATT…
	MT150265	------------------------------------------------------ATGAATAATTATATAACACGTTGAATTTTTTCAACTAACCATAAAGATATAGGAACTCTATATTTAGTATTCGGAGCTTTTGCAGGGATGGTTGGTACTTCTATGAGTATGTTAATCAGACTTGAA-TTAGCAGGCCCA-GGTGCAATGTTT-GGGGATGATCATTTATATAACGTCATAGTCACAGCACATGCCTTTGTTATGAT-CTTTTTTCTGGTTATGCCAGTTTTAATCGG---TGGTTTTGGTAATTGGTTCATTCCTCTATATATAGGAGCCCCTGATATGGCATTTCCAAGATTAAATAATTTGAGTTTTTGATTATTACC---CCCAGCATTATT…
	KX665179	------------------------------------------------------------------------------------------------AAAGATATTGGAACGCTATATATTGTTTTTGGAGCATTCTCTGGGATGGTAGGCACTGCATTGAGTATGTTAATTAGACTGGAG-TTAGCAGGGCCT-GGAGCGATGTTT-GGAGATGACCATCTTTACAACGTTATCGTTACTGCCCACGCATTTGTTATGAT-ATTTTTTTTAGTCATGCCCGTTTTAATAGG---GGGTTTCGGAAATTGGTTTGTTCCTTTGTATATAGGAGCACCAGATATGGCATTCCCAAGACTTAACAACCTAAGCTTTTGACTTTTACC---CCCTGCCTTATT…
	FJ554626	-----------------------------------------------------------------------------------------------------------GACCTTATATTTGGTATTTGGGGCTTTTTCTGGTATGGTTGGTACTGCTTTGAGTATGCTAATTAGACTTGAA-CTAGCAGCCCCA-GGAGCTATGTTT-GGTGATGACCATCTTTATAATGTGATCGTCACTGCACATGCTTTTGTAATGAT-TTTCTTTCTGGTAATGCCTGTTATGATTGG---GGGATTTGGTAACTGGTTTATACCTTTATATATTGGTGCCCCGGATATGGCTTTCCCTAGACTTAATAATTTAAGTTTCTGGTTATTACC---TCCTGCGCTATT…
	GQ120058	----------------------------------------------------------------------------------------------------------------------------------------------------GAACTGCTTTAAGTATGTTAATTAGATTAGAA-TTAGCTGGCCCA-GGGGCCATGTTT-GGGGATGATCATCTTTATAATGTAATAGTAACAGCACATGCACTTGTAATGAT-TTTTTTTTTAGTTATGCCAGTATTAATAGG---GGGATTTGGAAATTGATTCATACCTTTATATATAGGAGCGCCTGATATGGCTTTTCCAAGATTAAATAATTTAAGTTTTTGACTTCTTCC---TCCTGCACTATT…
	KU905972	------------------------------------------------------------------------------------------------------------ACATTATACCTAGTATTCGGATTTTTTTCTGGAATGGTGGGTACAGCTTTAAGTATGTTAATAAGATTAGAA-TTAGCTGCTCCC-GGGGCTATGTTT-GGAGATGATCATTTATATAATGTCATAGTAACTGCTCATGCTTTTGTTATGAT-TTTTTTCTTAGTAATGCCAGTTCTAATAGG---AGGTTTCGGAAACTGATTTGTCCCACTTTATATAGGGGCCCCAGATATGGCATTTCCAAGACTCAATAACCTAAGTTTTTGATTATTACC---ACCAGCTTTACT…
	OK562209	----------------------------------------------------------------------------------GGTCAACAAATCATAAAGATATTGGAACTTTATACCTTGTTTTTGGTGCTTTCGCAGGTATGGTAGGAACAGCTTTAAGTATGTTAATTCGTTTAGAA-TTAGCAGGACCA-GGAGCAATGTTC-GGGGACGACCATTTATATAATGTTATTGTTACCGCTCATGCCTTTGTTATGAT-TTTCTTTCTAGTAATGCCTGTCCTTATCGG---AGGACTTGGAAACTGGTTCGTTCCTTTGTATATAGGAGCTCCAGACATGGCCTTTCCTAGACTTAATAACCTAAGTTTTTGATTACTTCC---TCCTGCCTTATT…
	JQ716166	------------------------------------------------------------------------------------------------AAAGATATTGGGACATTATATATTGTTTTTGGAGCCTTTTCAGGTATGGTAGGAACAGCCTTAAGTATGTTAATAAGGTTAGAG-TTAGCAGGGCCT-GGTCCTATGTTT-GGAGACGACCATCTTTACAATGTTATAGTAACTGCCCACGCATTCGTCATGAT-TTTTTTCTTAGTGATGCCTGTTTTAATAGG---AGGGTTCGGTAATTGGTTTGTTCCTCTCTACATCGGAGCTCCTGATATGGCTTTTCCAAGACTTAATAATTTAAGCTTCTGGCTACTACC---GCCAGCATTACT…
	OP630906	--------------------------------------------------------------------------------------------------------------------------------------------TATGGTAGGAACTGCATTAAGTATGTTAATTAGACTAGAA-TTAGCTGCACCA-GGGACCATGTTT-GGGGATGACCATTTATACAATGTCATAGTCACTGCCCATGCATTTGTAATGAT-TTTCTTCCTGGTAATGCCAGTATTAATAGG---CGGGTTTGGTAATTGGTTTATACCCCTTTACATAGGAGCCCCAGATATGGCCTTTCCAAGGTTAAATAATCTAAGTTTCTGATTACTACC---CCCTGCACTATT…
	JX965910	----------------------------------------------------------------------------------------------------------------------------------------------TGTTAAGTACTGCATTGAGTATGTTAATTAGATTAGAA-TTGGCAGGTCCA-GGTGCAATGTTC-GGTGACGACCATTTATACAATGTCATAGTAACCGCACATGCTTTTGTAATGAT-TTTCTTCTTAGTTATGCCAGTCCTTATAGG---AGGCTTTGGTAACTGATTTGTTCCTCTTTATATAGGAGCACCAGATATGGCATTCCCAAGACTTAATAACTTGAGCTTCTGACTACTACC---CCCAGCTTTACT…
	KF962169	--------------------------------------------------------------------------------------------TCATAAAGATATTGGTACCTTATATATAGTATTTGGTATTTTTTCAGGAATGATAGGAACTTCCTTAAGTATGTTAATAAGATTAGAA-TTAGCTGGTCCA-GGATCAATGCTA-AATGATAATCATTTATACAATGTTATAGTTTCAGCACATGCATTAATAATGAT-ATTCTTCTTAGTAATGCCAGTAATGTTAGG---AGGATTTGGAAATTGATTTATTCCTTTATACATTGGAGCACCAGATATGGCATTTCCTAGATTAAATAATCTAAGTTTTTGACTATTACC---TCCAGCTCTTTT…
	JN109192	----------------------------------------------------------------------------------------------------------GAACCCTCTATTTAATATTTGGATTATTTTCAGGAATGGTTGGAACTGCTCTAAGTATGTTAATAAGATTAGAA-TTAACCTCTCCT-GGAGCAATGTTT-GGAGATGATCAATTATATAATGTTATAGTTACAGCTCATGCTTTTGTAATGAT-ATTCTTTTTAATAATGCCCGTAATGATAGG---AGGTTTTGGTAACTGACTTATACCTTTATACATAGGAGCTCCTGATATGGCCTTCCCAAGACTAAATAACTTAAGCTTTTGATTATTGCC---TCCAGCCCTAAT…
	MF000516	-----------------------------------------------------------------------------------------------------TATAGGAACACTTTATATAGTTTTTGGTGCTTTTTCTGGTATGGTAGGAACTGCTTTAAGTATGTTAATCAGGTTAGAG-TTAGCAGGTCCA-GGACCTATGTTT-GGCGATGATCATTTATACAATGTCATTGTTACAGCTCACGCTTTCGTTATGAT-ATTCTTTTTAGTTATGCCCGTATTAATAGG---AGGTTTTGGTAATTGATTCATTCCTTTATATATCGGAGCCCCGGATATGGCATTTCCTAGGTTGAATAACCTAAGTTTTTGATTGCTTCC---TCCGGCACTTTT…
	GQ120041	--------------------------------------------------------------------------------------------------------------------------TTTTGGTTTGTTCTCAGGAATGGTGGGTACTGCTCTTAGTATGTTAATAAGATTAGAA-CTTTCTGGACCA-GGAACAATGTTC-GGTGACGATCATCTTTATAATGTTATAGTTACGGCCCACGCGTTCGTAATGAT-ATTCTTCTTAGTTATGCCTGTTTTAATAGG---TGGTTTCGGGAATTGGTTTGTTCCTTTGTTTATAGGAGCACCAGATATGGCTTTCCCTAGGTTAAACAATTTAAGCTTTTGGTTATTACC---ACCTGCACTTTT…
	MW714344	----------------------------------------------------------------------------------GGTCAACAAATCATAAAGATATTGGAACCTTATACTTGGTGTTCGGTGCTTTCGCAGGAATGGTAGGAACCGCATTAAGTATGTTAATTCGTCTAGAA-TTAGCAGGGCCG-GGAGCAATGTTC-GGTGATGATCATTTATACAACGTTATTGTTACTGCTCACGCCTTCGTAATGAT-ATTTTTTTTAGTTATGCCTGTATTAATAGG---TGGATTCGGTAATTGGTTCGTACCATTATACATAGGAGCCCCAGACATGGCATTTCCTAGACTTAATAATTTAAGCTTTTGGTTACTACC---CCCAGCTTTATT…
	MZ580887	-----------------------------------------------------------------------------------------------------------AACTTTATATTTAGTATTTGGTATGTTGTCAGCTATGGTAGGAACAGCCCTAAGTATGTTAATAAGATTAGAA-TTAGCTGCCCCA-GGGGCCATGTTT-GGTGATGATCACTTATACAATGTTATAGTTACAGCACACGCCTTTGTAATGAT-ATTTTTTGTAGTAATGCCAGTTTTAATAGG---AGGATTTGGAAACTGATTTATCCCTTTATATATAGGAGCCCCTGATATGGCATTCCCAAGACTTAACAATTTAAGTTTTTGGCTTTTACC---TCCAGCACTTTT…
	MW603755	------------------------------------------------------------------------------------------------AAAGATATTGGAACACTTTATTTAGTTTTCGGAGCCTTTGCTGGTATGGTCGGTACTGCTTTAAGTATGTTAATTAGATTAGAA-TTAGCGGGTCCA-GGAGCAATGTTC-GGTGATGATCATTTATACAACGTCATAGTAACAGCTCATGCCTTCGTTATGAT-ATTTTTCTTAGTAATGCCAGTTTTGATAGG---AGGATTCGGAAATTGATTTGTACCTTTATATATAGGTGCTCCTGATATGGCCTTTCCAAGATTAAATAATTTAAGTTTTTGGTTGTTACC---ACCAGCATTATT…
	GQ120038	---------------------------------------------------------------------------------------------------------------------------TTTGGTTTATTTTCAGGTATGGTTGGTACTGCTTTAAGTATGTTAATCAGACTAGAA-TTATCTGGACCA-GGGGCTATGTTT-GGTGATGACCATCTTTATAATGTTATAGTTACAGCACATGCATTCGTAATGAT-ATTCTTTTTAGTTATGCCTGTATTGATAGG---TGGTTTTGGTAATTGATTTGTACCTTTATTTATAGGGGCCCCAGATATGGCTTTTCCTAGATTAAATAATTTAAGTTTTTGGTTACTTCC---TCCAGCACTTTT…
	MG791812	------------------------------------------------------------------------------------------------AAAGATATTGGTACATTATATTTAATATTCGGTTTATTTTCAGGTATGATAGGAACTGCTTTAAGTATGTTAATCAGATTAGAA-TTAGCTGGACCC-GGAGCTATGTTT-GGTGATGATCACTTATATAATGTTATTGTAACCGCACATGCCTTAGTAATGAT-ATTTTTTCTAGTAATGCCAGTTCTTATAGG---AGGATTTGGTAATTGATTTGTTCCTCTTTATATTGGGGCACCAGATATGGCTTTTCCAAGATTAAATAATTTAAGTTTTTGACTCTTACC---ACCAGCTCTAAT…
	MG935066	-----------------------------------------------------------------------------------------------------------AACTTTATATTTAATTTTTGGTTTATTCTCAGGAATGATTGGAACAGCTTTAAGTATGCTAATAAGATTAGAA-CTAGCTGGACCC-GGAGCTATGTTT-GGTGACGATCATTTATATAATGTTATTGTAACAGCACATGCTTTTATAATGAT-ATTTTTCTTAGTGATGCCAGTGTTGATAGG---TGGGTTTGGTAATTGATTTATACCTCTTTACATAGGAGCCCCAGATATGGCTTTTCCAAGACTAAATAATTTAAGTTTTTGATTATTACC---CCCTGCACTATT…
	JQ716158	------------------------------------------------------------------------------------------------AAAGATATTGGAACATTATATATAGTATTTGGTGCTTTTTCTGGGATGGTAGGAACAGCATTAAGTATGTTAATTAGATTAGAA-CTAGCTGGGCCA-GGGCCTATGTTT-GGTGATGATCATCTATATAATGTAATAGTTACAGCTCATGCTTTCGTAATGAT-ATTTTTTCTAGTTATGCCAGTCCTTATAGG---CGGATTTGGAAACTGATTCGTTCCTTTATATATTGGAGCTCCAGATATGGCTTTTCCTAGGTTAAATAATTTAAGTTTTTGATTACTTCC---CCCTGCATTACT…
	KT981915	-----------------------------------------------------------------------------------------------------TATAGGAACATTATATTTAATTTTTGGGTTATTTTCAGGTATGGTTGGAACAGCCTTAAGTATGCTAATTAGATTAGAA-TTAGCAGCACCT-GGGGCAATGTTT-GGAGACGATCATTTATATAATGTATTAGTTACAGCTCATGCCTTTGTAATGAT-ATTTTTTTTAGTTATGCCAGTTCTAATTGG---AGGATTTGGTAATTGATTTGCACCCTTATATATAGGAGCACCAGATATGGCATTTCCTAGACTAAATAATTTAAGTTTCTGATTACTTCC---TCCTGCACTATT…
	MW603757	---------------------------------------------------------------------------------------------------------------------------------------------------------GCTCTAAGCATGTTAATTAGGTTAGAA-TTAGCTGGTCCA-GGCGCCATGTTC-GGAGATGATCACTTATATAACGTTATCGTAACAGCACACGCTTTAGTTATGAT-ATTTTTTCTAGTGATGCCTGTTCTTATAGG---GGGATTTGGTAATTGATTCATCCCTCTATATATAGGGGCCCCAGATATGGCCTTTCCAAGACTAAATAATTTAAGCTTCTGATTATTACC---ACCAGCTTTATT…
	GQ120061	--------------------------------------------------------------------------------------------------------------------------------------------------TGGAACTGCTTTAAGTATGTTAATTAGATTAGAA-CTTGTAGGCCCC-GGTGCTATGTTT-GGTGATGATCATTTATATAATGTTATTGTTACAGCTCATGCTTTTGTAATGAT-ATTTTTTCTAGTTATGCCTGTATTAATAGG---GGGTTTTGGTAATTGATTTATACCTTTATATATTGGAGCACCGGATATGGCATTCCCAAGATTAAATAATTTAAGTTTCTGATTACTTCC---ACCCGCTTTATT…
	MG935078	-----------------------------------------------------------------------------------------------------------AACTTTATATATGGTATTTGGTGCTTTTTCTGGGATGATAGGAACAGCATTAAGTATGTTAATTAGATTAGAG-TTGGCTGGGCCT-GGGCCTATGTTT-GGTGACGATCATTTATACAATGTTATAGTAACAGCTCACGCTCTTATTATGAT-ATTTTTTTTAGTAATGCCTGTTTTAATAGG---AGGCTTTGGTAATTGGTTTGTGCCATTATACATTGGAGCTCCAGATATGGCATTTCCTAGATTAAATAACTTAAGCTTTTGACTATTACC---ACCAGCTCTATT…
	MF000502	-----------------------------------------------------------------------------------------------------TATTGGAACATTGTACATTGTATTTGGTGCTTTTTCTGGGATGGTTGGAACTGCTTTAAGTATGTTAATTAGACTAGAA-TTAGCTGGGCCA-GGTCCTATGTTT-GGCGATGATCATTTATACAATGTAATTGTAACAGCCCATGCATTCGTTATGAT-TTTTTTCCTAGTCATGCCTGTACTAATCGG---CGGATTTGGGAATTGATTCGTACCTTTATACATAGGAGCCCCCGATATGGCATTTCCTAGATTAAATAATTTAAGCTTTTGGTTACTACC---CCCTGCATTATT…
	MG934977	-----------------------------------------------------------------------------------------------------------AACTTTATACATTGTATTTGGTGCTTTCTCAGGAATGATAGGAACAGCATTAAGTATGTTAATTAGATTAGAA-TTAGCAGGACCA-GGGCCGATGTTC-GGGGACGATCATTTATATAATGTTATAGTCACTGCACATGCTCTTGTAATGAT-ATTCTTTTTAGTTATGCCAGTTTTAATAGG---AGGTTTTGGTAATTGGTTCGTGCCATTATATATAGGAGCTCCTGATATGGCATTCCCAAGATTAAATAATTTGAGTTTTTGACTATTACC---ACCCGCTTTGCT…
	MG811644	---------------------------------------------------------------------------------------------------------GGTACTCTTTACATTGTTTTCGGATTATTTTCAGGAATGGTTGGAACAGCTTTAAGTATGTTAATTAGATTAGAA-TTAACAGGCCCA-GGAGCTATGTTT-GGAGATGATCATTTATATAACGTTGTTGTAACTGCCCATGCTTTCGTAATGAT-TTTTTTTCTTGTTATGCCAGTATTAATTGG---AGGTTTCGGAAATTGATTTATTCCTCTTTATATAGGAGCACCAGATATGGCTTTTCCTAGATTAAATAACTTAAGTTTTTGACTTCTACC---TCCCGCTTTATT…
	MF945585	----------------------------------------------------------------------------------GGTCAACAAATCATAAAGATATTGGAACATTATATATAGTATTTGGAGCCTTTTCAGGAATGATAGGCACTGCATTGAGTATGTTAATAAGACTAGAG-TTAGCAGGCCCC-GGCCCAATGTTT-GGAGATGATCATTTATACAATGTAATAGTAACGGCACATGCATTTATAATGAT-ATTTTTCTTAGTAATGCCAGTATTAATAGG---AGGTTTCGGTAATTGATTCGTACCCTTATACATAGGAGCTCCAGATATGGCATTTCCAAGACTAAATAATTTAAGCTTTTGATTATTACC---ACCAGCTCTATT…
	KT981900	-----------------------------------------------------------------------------------------------------TATAGGAACTTTGTATATTGTCTTTGGAATGTTTTCCGGAATGGTTGGAACAGCTTTAAGTATGTTAATAAGACTTGAA-TTAACTTCACCA-GGAACAATGTTT-GGAGATGATCATTTATATAACGTTATTGTTACAGCTCATGCTTTTGTCATGAT-TTTTTTTTTAGTTATGCCTGTATTAATAGG---AGGATTCGGAAATTGGTTTATACCTTTATATATAGGTGCTCCTGATATGGCTTTTCCTAGATTAAATAATTTAAGCTTTTGATTATTACC---TCCAGCTTTATT…
	JQ716171	------------------------------------------------------------------------------------------------AAAGATATTGGAACATTATATATAGTTTTTGGAGCTTTTTCAGGTATGGTAGGGACGGCTTTAAGTATGTTAATCAGATTAGAA-TTAGCCGGACCG-GGTCCAATGTTT-GGAGATGATCATTTATATAATGTTATAGTTACAGCACATGCTTTCGTTATGAT-TTTCTTTTTAGTAATGCCAGTCTTAATCGG---AGGTTTTGGTAATTGATTTGTACCTTTATATATAGGAGCCCCTGATATGGCTTTTCCTAGATTAAATAACCTAAGTTTTTGACTTCTACC---TCCGGCCCTTTT…
	MG934927	-----------------------------------------------------------------------------------------------------------AACTTTATATATAGTATTCGGAGCTTTTTCAGGAATGGTAGGAACTGCTCTAAGTATGTTAATTAGATTAGAA-CTGACAGCTCCT-GGGGCTATGTTC-GGAGATGATCATTTATATAATGTTATTGTAACTGCACATGCCTTTGTAATGAT-ATTTTTTTTAGTTATGCCTGTTCTAATAGG---AGGTTTTGGAAATTGATTTATTCCCTTATATATAGGGGCACCTGATATGGCTTTTCCAAGACTAAATAATTTAAGTTTTTGATTATTACC---CCCAGCTTTACT…
	KX665253	---------------------------------------------------------------------------------------------------GATATTGGAACATTATATATTGTATTTGGGGCTTTTTCAGGTATGGTAGGAACAGCCTTAAGTATGTTAATTAGATTAGAA-TTAGCAGGCCCA-GGCCCAATGTTT-GGTGATGATCACCTATATAATGTTATAGTAACAGCTCACGCTTTTGTAATGAT-TTTTTTCTTAGTAATGCCTGTTTTAATTGG---GGGTTTTGGTAATTGATTTGTGCCACTGTACATAGGAGCCCCAGATATGGCATTCCCCAGATTAAATAATCTAAGTTTTTGACTTCTTCC---CCCTGCATTATT…
	JQ716187	------------------------------------------------------------------------------------------------AAAGATATTGGAACATTATATATTGTCTTCGGAGCCTTCTCTGGTATGGTAGGAACTGCTTTAAGTATGTTAATAAGACTAGAA-CTAGCTGGACCA-GGTCCAATGTTT-GGAGATGATCATTTATATAATGTTATAGTAACAGCTCATGCTTTTGTTATGAT-TTTCTTTTTAGTTATGCCCGTATTAATAGG---AGGATTCGGAAATTGGTTCGTCCCTTTATATATAGGAGCTCCTGATATGGCATTCCCTAGATTAAATAATCTAAGTTTTTGATTACTTCC---TCCTGCACTACT…
	MW277716	-----------------------------------------------------------------------------------------------------------AACTTTGTACATAGTATTTGGAGTTTTTTCTGGAATGATTGGAACAGCTTTAAGTATGTTAATCAGATTAGAA-TTAGCAGGACCT-GGTCCCATGTTT-GGTGATGACCATTTATATAATGTTATAGTAACAGCTCACGCTCTTATTATGAT-ATTTTTTTTAGTTATGCCTGTATTAATTGG---AGGTTTTGGTAATTGATTTGTCCCATTATATATAGGAGCACCTGATATGGCATTCCCTAGATTAAATAACCTAAGTTTTTGATTATTGCC---CCCAGCTTTACT…
	LN649258	--------------------------------------------------------------------------------------------TCATAAAGATATTGGAACACTATATATAGTGTTTGGTGCATTTTCAGGTATGGTTGGAACTGCTTTAAGTATGTTAATAAGATTAGAA-CTTGCAGGCCCA-GGACCAATGTTT-GGAGATGATCATTTATATAATGTCATAGTAACAGCTCATGCTTTTGTTATGAT-ATTCTTTTTAGTAATGCCAGTGTTAATTGG---AGGATTCGGTAATTGATTCGTTCCACTTTATATAGGAGCTCCAGATATGGCATTCCCTAGATTAAATAATTTGAGTTTTTGACTTCTTCC---TCCTGCACTACT…
	KF962140	----------------------------------------------------------------------------------------------ATAAAGATATTGGAACTTTATATATTGTATTTGGATTATTTGCAGGAATGGTAGGAACAGCATTAAGCATGTTAATTAGACTTGAA-TTGGCTGCTCCA-GGTGCTATGTTT-GGTGATGATCACTTATACAATGTTTTAGTAACAGCTCATGCTTTTGTAATGAT-ATTTTTTATGGTAATGCCAGTTTTAATTGG---AGGTTTTGGAAATTGATTTGTTCCTTTATATATAGGAGCACCAGATATGGCATTCCCAAGACTTAATAATCTAAGCTTTTGATTATTACC---TCCAGCTTTACT…
	OR379028	-----------------------------------------------------------------------------------------------------------AACTTTATACATAGTTTTTGGATTATTCTCTGGAATGGTTGGTACAGCTTTAAGTATGTTAATAAGATTAGAG-CTTACTTCTCCA-GGAACAATGTTT-GGAGACGATCACTTATACAATGTTATAGTTACAGCCCATGCATTTGTAATGAT-ATTTTTTTTAGTAATGCCTGTATTAATAGG---AGGTTTTGGAAATTGATTTATTCCTCTATACATAGGAGCTCCTGATATGGCTTTTCCTAGATTAAATAATTTAAGTTTTTGATTATTACC---ACCTGCTTTATT…
	KX665247	---------------------------------------------------------------------------------------------------GATATTGGAACATTATATATTGTTTTCGGAGCCTTTTCAGGAATGGTAGGTACAGCATTGAGTATGTTAATCAGATTAGAA-TTAGCAGGACCT-GGTGCCATGTTC-GGGGACGACCATTTATATAATGTAATAGTCACAGCACATGCTTTCGTGATGAT-CTTTTTTTTAGTTATGCCAGTTTTAATAGG---AGGATTTGGTAATTGATTAGTTCCTTTATATATAGGTGCTCCTGATATGGCTTTCCCTAGGCTTAACAACTTAAGTTTTTGGTTACTACC---ACCAGCACTATT…
	KT981899	-----------------------------------------------------------------------------------------------------TATAGGAACATTATATATAGTATTTGGTGCATTTTCTGGAATGGTCGGTACTGCTTTAAGTATGTTAATAAGACTTGAA-TTAGCAGGACCT-GGTCCAATGTTT-GGAGATGATCATTTATATAATGTTATAGTAACAGCTCATGCTTTTGTTATGAT-ATTTTTTCTTGTAATGCCAGTTTTAATAGG---AGGATTTGGAAATTGATTTATTCCATTATATATTGGAGCTCCTGATATGGCTTTTCCTAGACTTAATAATCTAAGTTTTTGACTTTTACC---CCCAGCATTATT…
	JQ353748	-------------------------------------------------------------------------------------------ATCATAAAGATATTGGAACACTATATTTAGTTTTTGGAGCTTTTTCAGGAATGGTAGGAACAGCTTTAAGTATGTTAATAAGATTAGAG-TTAGCAGGACCA-GGAGCTATGTTT-GGTGACGATCATTTATATAATGTAATTGTAACAGCACACGCATTTGTTATGAT-TTTTTTTCTAGTAATGCCAGTTTTAATTGG---AGGATTTGGAAATTGATTAGTTCCTTTATATATAGGAGCTCCTGATATGGCCTTTCCAAGATTAAATAACTTAAGTTTTTGATTATTACC---TCCTGCATTATT…
	MF000486	-----------------------------------------------------------------------------------------------------TATAGGAACTTTATACTTAGTATTTGGTGCTTTTGCAGGAATGGTAGGAACAGCCTTAAGTATGTTAATTAGATTAGAA-TTAGCAGGACCA-GGTGCCATGTTC-GGTGATGATCATTTATATAATGTTATAGTTACTGCTCATGCTTTTGTTATGAT-TTTCTTTTTAGTTATGCCTGTCTTAATAGG---AGGTTTTGGTAATTGGTTTGTTCCATTATATATTGGAGCTCCTGATATGGCTTTCCCAAGATTAAATAACCTAAGTTTTTGATTATTACC---TCCAGCTTTATT…
	KT981908	-----------------------------------------------------------------------------------------------------TATAGGTACCTTATATATAGTATTTGGATTATTTTCAGGTATGGTTGGTACTGCTTTAAGTATGTTAATTAGACTAGAA-TTAACTGGTCCA-GGAGCTATGTTC-GGAGATGATCATTTATACAATGTTATAGTAACAGCTCATGCTTTTGTAATGAT-ATTTTTTTTAGTAATGCCTGTGTTAATAGG---TGGGTTTGGTAACTGATTTGTACCATTATATATTGGAGCACCAGATATGGCATTTCCAAGATTAAATAATTTAAGTTTTTGATTATTACC---TCCTGCTTTATT…
	KX665170	------------------------------------------------------------------------------------------AATCATAAAGATATTGGAACATTATATTTAGTTTTTGGAGCTTTTTCAGGAATGGTTGGAACAGCTTTAAGTATGTTAATTAGACTAGAA-TTAGCAGGACCA-GGGGCTATGTTT-GGTGATGATCATTTATACAATGTCATAGTTACTGCTCATGCGTTTGTTATGAT-TTTTTTCTTGGTAATGCCAGTTTTAATAGG---AGGATTTGGTAACTGATTAGTGCCATTATATATTGGAGCTCCAGATATGGCTTTCCCTAGATTAAATAATTTAAGTTTTTGGTTATTACC---TCCAGCTTTATT…
	GQ120064	---------------------------------------------------------------------------------------------------------------TTATACATAGTGTTTGGAGCATTCTCAGGAATGGTTGGAACAGCATTAAGTATGTTAATTAGATTAGAA-CTAGCAGGCCCA-GGTGCCATGTTT-GGAGACGATCACTTGTATAATGTCATAGTAACTGCACATGCTTTTGTTATGAT-CTTTTTTTTAGTAATGCCCGTATTAATTGG---GGGATTTGGTAATTGATTAGTTCCTTTATATATAGGAGCACCAGATATGGCATTTCCTAGGTTAAATAATCTAAGTTTCTGATTATTACC---ACCAGCATTATT…
	KM603473	------------------------------------------------------------------------------------------------------------ACATTATACATAGTTTTCGGAGCTTTTTCTGGGATGGTAGGTACTGCTTTAAGTATGTTAATAAGATTGGAG-CTTGCAGGTCCA-GGAGCCATGTTT-GGTGATGATCATTTATATAATGTAATTGTAACTGCACATGCTTTCGTAATGAT-TTTCTTTTTAGTAATGCCAGTTTTAATTGG---TGGTTTTGGTAATTGATTAATACCTTTATATATAGGAGCCCCTGATATGGCATTTCCTAGGTTAAATAACCTAAGTTTTTGGTTACTACC---TCCTGCATTATT…
	JN109190	-------------------------------------------------------------------------------------------------AAGATATTGGTACACTATATTTGGTTTTCGGAGCATTCTCAGGTATGATAGGTACTGCTTTAAGTATGTTAATTAGATTAGAA-CTAGCAGGACCT-GGGGCCATGTTT-GGAGATGATCACTTATATAATGTAATTGTAACTGCACATGCTTTTGTAATGAT-TTTTTTCCTGGTAATGCCTGTATTAATTGG---TGGGTTTGGTAATTGATTAGTACCGTTATATATAGGAGCTCCAGATATGGCATTTCCTAGATTAAATAATCTTAGTTTTTGATTATTACC---CCCTGCATTACT…
	MT949545	------------------------------------------------------------------------------AGGGTGTCGACGAATCATAAAGATATTGGTACATTATATATAATATTTGGAGCTTTTTCTGGAATGGTCGGAACAGCTTTAAGTATGTTAATTAGATTAGAA-TTAACCACTCCA-GGTGCAATGTTT-GGAGATGATCACCTATATAATGTAATAGTAACAGCACATGCTTTTGTCATGAT-TTTCTTTTTAGTAATGCCTGTATTGATCGG---AGGGTTTGGTAATTGATTTATCCCACTTTACATAGGAGCTCCCGATATGGCATTTCCTAGATTAAATAATTTAAGTTTTTGATTATTACC---TCCAGCTTTACT…
	KX665196	------------------------------------------------------------------------------------------------AAAGATATTGGAACTCTGTACATAGTGTTTGGAGCCTTTTCAGGAATGGTCGGTACTGCATTAAGTATGTTAATTAGATTAGAG-TTAGCAGGACCC-GGTGCTATGTTT-GGTGATGATCATTTGTATAATGTTATAGTCACTGCACATGCTTTTGTTATGAT-CTTCTTCTTAGTTATGCCGGTTCTAATAGG---AGGTTTCGGTAACTGGTTAGTACCCTTGTATATAGGTGCACCAGATATGGCATTTCCTAGGTTAAATAACTTAAGTTTTTGATTACTACC---TCCTGCATTATT…
	KX665161	------------------------------------------------------------------------------------------------------------ACATTATATTTAGTATTTGGAGCATTTTCAGGTATGGTAGGAACTGCATTAAGTATGTTAATTAGATTAGAA-TTAGCAGGGCCT-GGTGCTATGTTT-GGTGACGATCATTTGTACAATGTTATTGTAACTGCACATGCTTTTGTAATGAT-TTTCTTTTTAGTTATGCCAGTTTTAATAGG---TGGTTTTGGTAATTGATTAGTACCTTTATACATAGGAGCACCAGATATGGCTTTTCCTAGACTAAATAATTTAAGTTTTTGGTTACTACC---CCCTGCATTATT…
	KT981919	----------------------------------------------------------------------------------------------------ATATCGGAACACTTTATATTGTATTTGGAGCATTTTCAGGAATGGTAGGGACTGCATTAAGTATGTTGATTAGATTAGAA-TTAGCAGGTCCA-GGTGCCATGTTT-GGAGATGATCATCTTTATAATGTAATTGTTACCGCACATGCATTTGTAATGAT-ATTTTTCTTAGTTATGCCAGTTCTTATTGG---AGGTTTTGGTAATTGGTTTGTACCTTTATACATAGGAGCCCCAGACATGGCATTTCCAAGATTAAATAACTTAAGCTTTTGATTACTACC---GCCAGCATTATT…
	MW916623	---------------------------------------------------------------------------------------------------------------------------------------------------GGAACTGCATTAAGTATGTTAATTAGATTAGAA-TTAGCAGGACCA-GGAGCTATGTTT-GGTGATGATCATCTTTACAACGTAATTGTTACTGCACATGCATTCGTAATGAT-ATTTTTTCTAGTTATGCCAGTTTTAATAGG---AGGATTTGGTAACTGGTTTGTTCCATTATATATAGGAGCTCCTGATATGGCTTTTCCTAGATTAAATAATTTAAGCTTTTGATTATTGCC---TCCAGCATTATT…
	AY789888	-----------------------------------------------------------------------------------------------------------AACATTATATATTGTATTTGGGGCATTTTCAGGAATGATTGGAACTGCATTAAGTATGTTAATTAGATTAGAA-TTAGCAGGCCCA-GGTGCAATGTTC-GGAGATGACCACCTTTATAATGTAATTGTTACAGCACATGCATTTGTAATGAT-ATTTTTTTTAGTTATGCCCGTTTTAATAGG---AGGGTTCGGAAATTGATTCGTACCTTTATACATAGGAGCTCCGGATATGGCTTTTCCCAGATTAAATAATTTAAGCTTTTGATTATTACC---TCCTGCATTATT…
	MW916653	------------------------------------------------------------------------------------------------------------ACACTTTATATAGTGTTTGGAGCATTTTCAGGAATGGTTGGAACTGCATTAAGTATGTTAATAAGATTAGAA-TTAGCAGGCCCA-GGAGCAATGTTT-GGTGATGATCACCTCTACAATGTAATTGTAACTGCACATGCATTTGTCATGAT-ATTTTTCTTAGTAATGCCAGTATTAATTGG---AGGATTTGGTAATTGATTCGTACCTTTATACATAGGAGCACCCGATATGGCATTTCCAAGATTAAACAATTTAAGTTTTTGATTATTACC---ACCAGCTTTATT…
	KX665239	------------------------------------------------------------------------------------------------------------------------------------TTCTCAGGAATGGTAGGGACTGCATTAAGTATGCTAATTAGATTAGAA-TTAGCAGGCCCA-GGTGCCATGTTT-GGAGATGACCATCTTTACAATGTTATTGTAACTGCACATGCATTTGTTATGAT-ATTTTTTTTAGTAATGCCAGTTTTAATAGG---TGGTTTTGGTAATTGATTTATCCCATTATATATAGGAGCACCTGACATGGCATTTCCWAGGTTAAATAATTTAAGTTTCTGATTACTACC---TCCAGCTTTATT…
	MW916635	------------------------------------------------------------------------------------------------------ATTGGAACATTATATATTGTTTTTGGAGCATTCTCAGGAATGGTAGGAACTGCATTAAGTATGCTAATAAGATTAGAA-TTAGCAGGTCCT-GGAGCTATGTTC-GGAGACGATCATTTATATAATGTAATTGTTACAGCACATGCATTTGTAATGAT-ATTTTTTTTAGTAATGCCCGTTTTAATAGG---AGGTTTTGGTAATTGATTTGTACCGTTATATATAGGCGCACCAGATATGGCATTTCCTAGATTAAATAATTTAAGTTTTTGGTTATTACC---ACCAGCATTATT…
	DQ068056	------------------------------------------------------------------------------------------------AAAGATATTGGAACATTATATATAGTTTTCGGAGCATTCTCAGGAATGGTAGGAACAGCATTAAGTATGCTAATAAGATTAGAA-TTAGCAGGTCCT-GGTGCTATGTTC-GGAGACGATCACTTATATAATGTAATAGTAACTGCACATGCTTTTGTTATGAT-CTTTTTCTTAGTTATGCCAGTATTAATAGG---AGGATTCGGAAATTGACTAGTTCCTTTATATATTGGAGCACCTGATATGGCATTTCCAAGATTAAATAATTTAAGTTTTTGACTTTTACC---ACCAGCATTATT…
	MF000504	-----------------------------------------------------------------------------------------------------TATTGGAACATTATATATTGTTTTCGGTGCATTTTCAGGAATGGTAGGAACAGCATTAAGTATGTTAATTAGATTAGAA-TTAGCAGGACCG-GGTGCTATGTTC-GGAGATGATCACTTATATAATGTAATAGTAACTGCCCATGCTTTTGTTATGAT-TTTCTTCTTAGTAATGCCAGTTTTAATTGG---GGGTTTCGGTAATTGATTAGTACCTTTATATATAGGAGCACCCGATATGGCATTTCCTAGGTTAAATAACCTAAGTTTTTGGTTACTTCC---ACCAGCATTATT…
	KX665195	------------------------------------------------------------------------------------------------AAAGATATTGGAACATTATATATTGTTTTCGGAGCATTTTCAGGTATGGTAGGAACTGCATTGAGTATGTTAATAAGATTAGAA-TTAGCAGGACCA-GGTGCCATGTTT-GGAGATGATCATTTATATAATGTAATAGTAACTGCACATGCTTTTGTTATGAT-TTTCTTTTTAGTAATGCCTGTGTTAATTGG---AGGATTTGGTAATTGGTTAGTTCCTTTATATATTGGGGCACCAGATATGGCATTTCCAAGATTAAATAACTTAAGTTTTTGGTTATTACC---GCCAGCATTATT…
	MW490677	-----------------------------------------------------------------------------------------------------------------------------------------------------------------------AATTAGATTAGAA-TTAACAGGACCA-GGACCTATGTTT-GGAGATGATCATTTATATAATGTAATTGTAACGGCTCATGCTTTCGTTATGAT-TTTCTTTTTAGTAATGCCAGTACTAATAGG---AGGATTCGGAAATTGATTCGTACCATTATATATAGGGGCCCCTGATATGGCATTTCCTAGACTAAATAATTTAAGTTTTTGACTATTACC---TCCCGCTTTACT…
	MH460959	----------------------------------------------------------------------------------GGTCAACAAATCATAAAGATATTGGAACATTATATATCGTATTTGGAGCATTTTCTGGTATGGTCGGTACAGCTTTAAGTATGTTAATTAGACTAGAA-TTAACAGGACCT-GGGCCTATGTTC-GGTGACGACCATTTATATAATGTTATAGTAACAGCTCATGCTTTTGTCATGAT-TTTTTTCTTAGTAATGCCTGTTTTAATAGG---AGGATTTGGAAATTGGTTCGTTCCATTATACATAGGAGCCCCAGATATGGCTTTTCCAAGATTAAATAATTTAAGTTTTTGATTACTTCC---TCCTGCTTTATT…
	OR223862	------------------------------------------------------ATGAGCGGATATATTACACGTTGAGTATTTTCAACCAATCATAAAGATATAGGAACATTATATATAGTGTTCGGAGCATTCTCAGGAATGGTAGGAACAGCTTTAAGTATGCTAATCAGATTAGAG-TTAGCAGGACCA-GGAGCAATGTTT-GGAGACGATCATTTATATAATGTAATTGTAACTGCACATGCTTTTGTCATGAT-TTTCTTCTTAGTAATGCCAGTTTTAATAGG---AGGATTTGGTAACTGACTAGTTCCATTATATATTGGAGCACCTGATATGGCATTTCCAAGATTAAATAATTTAAGTTTTTGATTACTTCC---TCCAGCATTATT…
	KF962150	---------------------------------------------------------------------------------------------CATAAAGATATTGGAACATTATATATTGTTTTTGGAGCATTTTCAGGAATGGTGGGAACTGCCTTAAGTATGTTAATTAGATTAGAA-TTAACTGGTCCT-GGTCCTATGTTT-GGAGATGATCATTTATATAATGTTATTGTAACAGCTCATGCTTTCGTCATGAT-CTTTTTCCTAGTTATGCCAGTATTAATAGG---AGGTTTTGGGAACTGATTCGTTCCTTTATATATAGGAGCCCCTGATATGGCATTCCCTAGATTAAATAATCTAAGTTTTTGATTACTACC---ACCTGCTTTATT…
	JQ353751	------------------------------------------------------------------------------------------AATCATAAAGATATTGGAACATTATACATTGTTTTTGGAGCCTTTTCTGGTATGGTAGGAACTGCTTTAAGTATGTTAATTAGACTAGAA-TTAACTGGCCCA-GGTCCCATGTTT-GGGGATGATCATTTATATAATGTTATTGTCACAGCTCATGCTTTTGTCATGAT-TTTTTTCTTAGTAATGCCTGTTTTAATCGG---AGGTTTTGGTAATTGGTTTGTACCTTTATACATAGGAGCCCCCGATATGGCATTTCCTAGATTAAATAATTTAAGTTTTTGATTATTACC---TCCAGCTTTACT…
	JQ353760	--------------------------------------------------------------------------------------AACAAATCATAAAGATATTGGAACATTATATATTGTATTTGGAGCCTTCTCCGGTATGGTAGGAACAGCATTGAGTATGTTAATTAGACTAGAA-TTAACAGGACCT-GGCCCTATGTTC-GGAGATGACCATTTATACAATGTTATTGTGACTGCTCATGCTTTTGTCATGAT-TTTCTTTTTAGTAATGCCAGTTTTAATAGG---TGGTTTTGGTAATTGATTTGTACCATTATATATAGGAGCCCCTGATATGGCATTCCCAAGACTAAATAATTTAAGTTTTTGATTATTACC---CCCAGCCTTATT…
	MW125048	-----------------------------------------------------------------------------------------------------------AACATTATATATAGTATTCGGAGCTTTTTCCGGTATGGTAGGTACAGCTTTAAGTATGTTAATCAGATTAGAA-TTAGCTGGACCA-GGTCCCATGTTT-GGTGATGATCATTTATATAATGTTATCGTTACAGCCCATGCCTTTGTCATGAT-CTTTTTCTTAGTTATGCCAGTTTTAATAGG---AGGTTTTGGTAATTGATTTGTGCCTTTATATATAGGAGCCCCTGATATGGCATTTCCAAGATTAAATAATTTAAGTTTTTGATTACTGCC---TCCCGCATTATT…
	MF742023	--------------------------------------------------------------------------------------------------------------ATTATATATTGTATTTGGTGCATTCTCCGGAATGGTAGGAACAGCTTTAAGTATGTTAATTAGATTAGAA-TTAGCTGGGCCT-GGTCCAATGTTT-GGTGATGATCATTTATATAATGTTATAGTTACAGCTCATGCTTTCGTCATGAT-ATTTTTTTTAGTAATGCCAGTTTTAATTGG---AGGTTTCGGAAATTGATTTGTTCCATTATATATAGGAGCTCCAGACATGGCATTTCCAAGACTTAATAACTTAAGTTTTTGATTATTACC---ACCAGCTTTATT…
	KX095977	---------------------------------------------------------------------------TGAGTATTTTCAACTAATCATAAAGATATTGGAACTCTATATATAGTGTTTGGAGCCTTTTCAGGTATGGTAGGTACTGCATTAAGTATGTTAATCAGACTAGAA-TTAGCAGGACCA-GGAGCTATGTTT-GGGGATGACCATCTATATAATGTTATAGTTACTGCACATGCTTTTGTCATGAT-CTTCTTTTTAGTAATGCCGGTCCTAATAGG---AGGATTTGGTAATTGATTAGTACCATTATACATAGGAGCACCCGATATGGCATTTCCTAGACTAAATAATTTAAGTTTCTGATTATTACC---ACCTGCATTATT…
	LC576405	--------------------------------------------------------------------------------------------------------------------------------CGCATTTTCCGGCATGGTAGGAACTGCTTTAAGTATGTTAATTAGATTAGAA-TTAGCAGGACCA-GGACCTATGTTC-GGTGATGACCATTTATATAATGTTATAGTTACAGCCCATGCTTTCGTCATGAT-ATTCTTTTTAGTAATGCCAGTTTTAATCGG---AGGGTTTGGTAACTGATTCGTACCATTATATATAGGAGCTCCAGATATGGCATTTCCTAGATTAAATAATTTAAGTTTTTGATTATTACC---TCCAGCTTTATT…
	GQ120103	-------------------------------------------------------------------------------------------------------------------------------------TCTCTGGTATGGTGGGTACAGCTTTTTCCATGTTAATAAGGTTGGAG-CTGTCTGCTCCC-GGTTCCATGCTT-GGAGACGACCAATTATATAACGTTATCGTTACTGCGCACGCCTTTGTGATGAT-ATTCTTCCTTGTTATGCCCGTTATGATAGG---GGGCTTTGGCAATTGGCTTGTTCCCCTCTATATAGGGGCACCTGATATGGCCTTTCCCAGGTTAAACAACATCTCTTTCTGGTTATTACC---CCCAGCCCTATT…
	LC726366	-----------------------------------------------------------------------------------------------------------TACACTTTATTTAATTTTTGGAGCATTTTCTGGTATGGTTGGGACTGCTTTTTCTATGTTAATAAGATTAGAG-CTTTCTGCACCA-GGTTATATGTTA-GGAGATGATCAACTTTATAATGTGATCGTAACAGCTCATGCTTTCGTTATGAT-TTTTTTCTTGGTGATGCCAGTAATGATTGG---GGGCTTTGGAAACTGGTTGGTTCCCCTTTACATAGGGGCCCCTGACATGGCTTTTCCACGTCTTAATAATATTTCTTTTTGGTTGTTGCC---TCCTTCCCTCTT…
	KM200330	----------------------------------------------------------------------------------------------------------------------------------------------TGGTTGGGACTGCCTTTTCAATGTTAATAAGGCTTGAA-CTCTCCGCTCCT-GGGTATATGTTG-GGGGATGACCAACTTTATAATGTTATTGTTACCGCTCATGCTTTTGTAATGAT-ATTTTTTTTGGTAATGCCTGTTATGATAGG---AGGCTTCGGTAATTGGCTAGTCCCTTTGTACATCGGGGCCCCCGATATGGCTTTTCCCCGTTTGAATAATATCTCTTTTTGGCTCCTCCC---CCCTTCTTTGTT…
	MH235846	-----------------------------------------------------------------------------------------------------------AACCCTTTACTTAGTTTTCGGTGCTTTTTCTGGTATGGTGGGGACCGCCTTTTCCATGCTAATTAGATTAGAA-TTATCAGCCCCA-GGATCCATGTTA-GGGGATGATCAATTATATAACGTTATTGTAACAGCTCATGCCTTTGTTATGAT-ATTTTTTCTAGTAATGCCTGTTTTAATCGG---AGGGTTTGGTAATTGAATGGTGCCCCTTTACATTGGAGCCCCTGATATGGCTTTCCCCAGACTTAACAATATTTCTTTCTGGCTTCTTCC---CCCTTCTCTTTT…
	HQ824530	-----------------------------------------------------------------------------------------------------------AA-CCTATACTTAGTTTTTGGTGCTTTTTCTGGTATGGTAGGGACCGCCTTTTCCATGTTAATTAGATTAGAA-TTATCCGCCCCT-GGATCTATGTTG-GGGGATGATCAATTATATAATGTTATTGTAACGGCACATGCCTTTGTTATGAT-ATTTTTCTTAGTAATGCCTGTTTTAATCGG---TGGGTTTGGTAATTGAATGGTACCTCTTTATATTGGAGCCCCTGATATGGCTTTTCCTAGGCTTAACAATATTTCCTTTTGGCTTCTTCC---TCCCTCCCTCTT…
	LC726367	-----------------------------------------------------------------------------------------------------------TACACTGTATTTAGTATTTGGTGCTTTCTCTGGTATGGTAGGCACTTCTTTTTCTATGTTAATAAGGTTGGAG-CTTTCTTCTCCG-GGGGCTATGTTA-GGAGATGATCAATTGTATAATGTAATAGTCACTGCTCATGCTTTTGTAATGAT-ATTTTTCCTTGTTATGCCTGTATTAATTGG---GGGGTTTGGGAATTGGATGGTTCCCCTTTATCTCGGTTCCCCAGATATGGCTTTTCCCAGATTGAACAACATATCTTTTTGGCTTCTTCC---CCCTTCCTTATT…
	JN700970	---------------------------------------------------------------------------------------------------------------------------------------------------------------------------------------------------------------------------------------------------------------------------------------------------------------------------------------TGGTGCTCCCGATATGGCGTTTCCCAGGTTAAATAACATCTCTTTCTGGTTACTACC---CCCCTCTTTGTT…
	LC726365	-----------------------------------------------------------------------------------------------------------TACTTTATATTTAACCTTTGGAGCATTTTCAGGTATGGTTGGTACTGCCTTTTCTATGCTGATTAGACTTGAG-CTTTCTTCTCCT-GGCTCTATGTTA-GGAGATGATCAGCTATATAATGTAATTGTTACAGCCCATGCTTTTGTAATGAT-ATTCTTTCTGGTAATGCCTGTTATGATAGG---GGGGTTTGGTAACTGGCTAGTTCCTCTTTATATAGGGGCCCCTGATATGGCATTCCCCAGACTTAATAATATATCTTTCTGGTTACTTCC---TCCTTCTCTGTT…
	LC726368	-----------------------------------------------------------------------------------------------------------AACCCTTTACTTAGTATTTGGAGCTTTTTCAGGAATGGTGGGAACAGCTTTTTCTATGCTTATTAGATTAGAG-CTTTCAGCTCCT-GGGTCCATGCTT-GGAGACGATCAACTTTATAATGTAATAGTAACAGCTCATGCTTTTGTTATGAT-ATTCTTTTTAGTTATGCCCGTGATGATAGG---GGGGTTTGGAAATTGGCTCGTCCCTCTGTATATAGGAGCCCCTGACATGGCTTTTCCTAGATTAAACAATATTTCCTTTTGGTTACTACC---CCCTTCTCTTTT…
	JN700978	----------------------------------------------------------------------------------------------ATAAAGATATTGGAACACTTTATCTAATATTTGGCGCTTTTTCAGGAATGGTAGGCACTGCTTTTTCTATGCTAATTAGATTAGAA-TTATCTGCCCCA-GGTTCAATGCTA-GGAGATGACCAGCTTTATAATGTCATTGTGACTGCACATGCCTTTGTTATGAT-TTTCTTCCTTGTTATGCCAGTTATGATTGG---CGGTTTTGGTAATTGGTTAGTACCTCTTTACATAGGAGCTCCTGATATGGCCTTTCCTAGATTAAATAACATTTCGTTTTGGCTTCTTCC---TCCTTCTTTGTT…
	JN700964	--------------------------------------------------------------------------------------------------------------------------------------------------------------------------------------------------------------------------------------------------------------------------------------------------------------------------------------------------------CTTTTCCAAGGTTAAATAATATATCCTTTTGGTTATTACC---TCCCTCCCTGTT…
	KT223648	------------------------------------------------------------------------------------------AAACATAAGGACATTGGGACATTGTACCTTACTTTTGGGGCCTTTGCTGGCATGGTAGGTACTGCCTTCTCCATGTTAATTAGGTTAGAG-CTATCCTCACCT-GGGTCTATGTTA-GGGGATGACCAGCTTTATAACGTTATTGTTACTGCCCACGCCTTTGTGATGAT-CTTTTTTTTAGTGATGCCGGTTATGATAGG---AGGTTTTGGTAATTGGCTAGTGCCTTTGTATATTGGTGCCCCTGACATGGCCTTTCCTAGACTAAATAATATATCTTTTTGGTTGCTGCC---ACCCTCTTTATT…
	LC726357	-----------------------------------------------------------------------------------------------------------AACATTGTACCTTACCTTTGGGGCTTTCGCCGGTATGGTGGGTACTGCCTTCTCCATGTTGATTAGGTTAGAG-CTATCATCACCA-GGGTCTATGCTA-GGGGATGACCAATTATATAACGTTATTGTAACTGCCCATGCTTTTGTTATGAT-CTTTTTTTTAGTGATGCCTGTTATGATTGG---GGGGTTTGGTAATTGGTTAGTACCCCTTTATATTGGGGCCCCCGATATGGCTTTTCCAAGACTAAATAATATATCTTTCTGACTATTGCC---TCCCTCTTTATT…
	KM200333	--------------------------------------------------------------------------------------------------------------------------------------CTCTGGTATGGTAGGTACCGCTTTTTCCATGATAATTAGGTTGGAA-TTATCCGCCCCA-GGTTCCATGCTG-GGCGATGATCAACTCTATAATGTAATAGTAACAGCGCATGCCTTTGTTATGAT-ATTTTTCTTAGTAATGCCAGTAATGATTGG---AGGATTTGGGAATTGGTTAGTTCCCCTCTATATTGGAGCTCCGGATATGGCTTTTCCTAGGCTTAACAATATTTCTTTTTGGCTCCTCCC---TCCTTCCCTTTT…
	OM108321	----------------------------------------------------------------------------------------------------------------------------------------------------------------------------------------------------ATCTATGCTG-GGGGATGATCAGCTCTACAATGTAATAGTCACAGCTCATGCCTTCGTCATGAT-ATTTTTCCTAGTGATGCCGGTAATGATAGG---AGGGTTCGGTAATTGGTTAGTTCCTCTCTATATAGGAGCCCCTGACATGGCTTTTCCTAGGCTTAATAATATTTCCTTTTGATTGCTACC---CCCCTCTCTCTT…
	ON400693	------------------------------------------------------------------------------------------------------------------------------------TGGGCTGGGATGATCGGAACCGCCCTTAGTATGTTAATTAGGTTAGAA-TTATCCAGCTCG-GGTTACATGTTA-GGTGATGATCACTTATACAACACAATTGTTACTGCTCACGCATTTATAATGAT-TTTTTTCTTAGTAATGCCTGTTATGATTGG---CGGATTTGGGAATTGGCTGGTCCCCTTGCTAATAGGCGCACCCGATATGGCCTTTCCCAGATTAAATAATATTAGCTTTTGGCTTTTACC---CCCTGCACTGTT…
	OR126091	--------------------------------------------------------------------------------------------------------------------TTTAATTTTAGGTGTTTTTGCAGGCATGATTGGTACCGCCCTTAGTATGTTAATTAGGTTAGAA-TTGTCTACATCC-GGTTCAATGTTA-GGAGATGATCATTTATATAATGTTATAGTTACAGCTCACGCCTTTATTATGAT-TTTTTTCTTAGTTATGCCAGTGATGATAGG---CGGGTACGGTAACTGGCAAGTACCCTTGCTAATAGGGGCTCCAGATATGGCGTTCCCCCGATTAAACAATGTTAGCTTTTGACTTTTACC---CCCAGCACTGTT…
	MG791809	---------------------------------------------------------------------------------------------------------------------------TTTGGAGTCTTGGCCGGGATGGTGGGGACTGCCCTCAGTATGATAATCAGGTTAGAA-CTATCGACCTCT-GGTACAATGCTG-GGGGACGACCATTTATACAACGTAATTGTCACAGCTCATGCGTTTATTATGAT-ATTTTTCTTAGTTATGCCGGTCATGATCGG---CGGGTTTGGAAATTGGTTTGTGCCAATTACTATAGGCGCCCCTGATATGGCTTTTCCCAGATTGAACAAAATTAGCTTTTGACTCCTACC---CCCGGCCCTGTT…
	OQ625339	---------------------------------------------------------ATGATTAAAATAAATAGATGAGTTTATTCAACCAATCACAAAGACATTGGTTCTTTATACTTGATATTTGGTGTTTTGGCCGGAATGATAGGAACGGCCCTTAGTATGTTGATTAGATTGGAA-TTATCCACCCCA-GGCTCAATGTTA-GGAGATGATCATTTATACAATGTTATAGTCACTGCTCACGCTTTTATTATGAT-TTTTTTCTTAGTTATGCCGGTCATGATTGG---AGGGTTTGGAAATTGATTAGTCCCCTTATTAATAGGCGCACCCGATATGGCTTTCCCCAGATTAAATAATATTAGCTTTTGATTATTACC---TCCTGCACTGCT…
	MN582119	---------------------------------------------------------------------------------------------------GATATTGGTACTTTATACTTGATATTTGGTGTCTTGGCAGGAATGATAGGCACAGCACTTAGTATGTTAATTAGGTTAGAA-TTATCCACTTCG-GGCTCAATGTTG-GGAGATGATCATTTATATAATGTTATAGTAACAGCTCACGCTTTTATTATGAT-TTTTTTCTTAGTTATGCCTGTAATGATTGG---CGGGTTTGGGAATTGGCTAGTCCCATTGCTAATAGGCGCACCCGATATGGCTTTTCCCAGATTAAACAATATAAGCTTTTGACTACTACC---CCCTGCCCTATT…
	MG935037	-----------------------------------------------------------------------------------------------------------TTCTTTATATTTGATATTTGGTGGTTTTGCGGGTATGATAGGAACAGCCCTTAGTATGTTGATTAGATTAGAA-TTATCGACCTCA-GGCTCGATGTTA-GGTGATGATCATTTATACAATGTAATTGTAACAGCTCACGCTTTTATTATGAT-ATTTTTCTTAGTGATGCCTGTGATGATTGG---AGGATTCGGGAATTGGTTAGTGCCCTTGTTAATAGGCGCACCCGATATGGCTTTTCCAAGATTAAACAACATTAGTTTTTGACTTTTACC---TCCTGCACTTTT…
	AB859844	-------------------------------------------------------------------------------------------------AAGATATTGGCTCTTTATATTTGGTCTTTGGGGTTTTCGCAGGCATGGTGGGGACAGCCCTTAGTATGTTGATTAGGTTAGAA-CTATCCCCCTCA-GGCTCAATGTTA-GGGGATGATCATTTATATAATGTAATAGTAACAGCTCCCGCTTTTATTATGAT-TTTTTTTTTAGGGATGCCTGTTATGATTGG---TGGGTTCGGGAATTGGCTAGTCCCCTTGCTAATAGGCGCCCCGGATATGGCTTTTCCCAGATTAAACAATATTAGTTTTTGACTCTTGCC---TCCCGCACTGCT…
	MN582118	---------------------------------------------------------------------------------------------------GATATTGGGTCATTATACTTACTATTTGGGGTCTTTGCAGGTATGATAGGGACCGCCCTTAGTATGTTGATTAGATTAGAA-TTATCCACCTCG-GGCTCAATGTTG-GGTGATGATCATTTATACAATGTTATAGTTACTGCTCACGCTTTCATTATGAT-TTTTTTCTTAGTAATGCCGGTTATGATTGG---CGGGTTCGGCAATTGGCTAGTCCCCTTGCTAATAGGCGCTCCAGATATGGCTTTCCCACGACTAAATAACATTAGCTTTTGACTTTTACC---TCCTGCGCTACT…
	KU257490	-----------------------------------------------------------------------------------------------------------------------------TGGTGCGTTTGCGGGCATGGTGGGAACAGCTTTTAGTATGCTAATCCGCCTAGAG-CTGTCTGCACCG-GGTAGTATGTTA-GGCGATGATCAACTTTATAACGTCCTTGTTACCGCCCATGCTTTAATTATGAT-CTTTTTTCTTGTGATGCCTGTGATGATTGG---TGGGTTTGGCAATTGATTGGTGCCTTTATATATTGGGGCCCCGGATATGGCTTTCCCTCGCCTAAATAATATCAGTTTTTGACTTTTGCC---TCCGGCTTTAAT…
	KU257480	--------------------------------------------------------------------------------------------------------------------------GTTCGGGGCTTTCGCCGGTATGGTAGGAACAGCCTTTAGTATGTTGATTCGGTTAGAG-CTTTCCTCTCCC-GGATCCATGTTA-GGGGACGATCAACTCTATAATGTGCTGGTAACAGCCCACGCCTTAATTATGAT-TTTCTTTCTAGTGATGCCCGTTATGATTGG---TGGGTTTGGAAATTGGCTGGTCCCCCTCTATATTGGGGCTCCTGATATGGCCTTTCCCCGCCTTAATAATATTAGTTTTTGGCTCCTTCC---CCCTGCCCTTAT…
	KU257493	-----------------------------------------------------------------------------------------------------------AACCCTTTACTTAGTATTTGGGGCCTTTGCGGGAATGGTGGGAACCGCCTTTAGTATGTTGATTAGACTAGAG-CTCTCCTCTCCA-GGAACTATGCTA-GGAGATGATCAACTTTACAATGTGCTGGTAACGGCACATGCCCTTATTATGAT-ATTCTTTCTCGTTATGCCCGTTATGATCGG---GGGATTTGGAAACTGGCTTGTACCCCTTTACATCGGGGCCCCAGATATGGCCTTTCCCCGACTTAATAATATTAGTTTTTGGCTTCTACC---TCCAGCCCTTAT…
	OK356407	--------------------------------------------------------------------------------------------------------TGGAACTCTTTACTTGGTTTTTGGTGCTTTTTCCGGCATGGTGGGCACAGCCTTTAGTATGTTAATTCGTTTAGAG-CTTTCTTCTCCC-GGCAGTATGTTA-GGAGACGATCAACTCTACAACGTCTTAGTCACCGCCCACGCTCTTATTATGAT-CTTTTTCTTAGTTATGCCTGTCATGATAGG---CGGCTTTGGAAACTGATTGGTCCCTCTCTATATTGGTGCGCCGGACATGGCTTTTCCCCGTTTAAACAACATTAGTTTTTGACTTCTTCC---TCCGGCCCTCAT…
	KU257483	-----------------------------------------------------------------------------------------------------------TACCCTATACTTAGTTTTCGGGGCCTTTTCTGGTATGGTGGGAACCGCTTTTAGTATGTTAATCAGACTAGAG-CTTTCTTCCCCT-GGAAGTATGTTA-GGTGACGACCAACTTTATAATGTATTGGTCACAGCCCATGCTTTTATTATGAT-ATTCTTTTTAGTTATGCCTGTTATGATAGG---AGGGTTTGGTAACTGACTAGTTCCCCTTTACATTGGTGCTCCAGACATGGCTTTCCCACGATTAAATAATATTAGTTTTTGGTTGCTTCC---TCCAGCTTTATT…
	KU257489	-----------------------------------------------------------------------------------------------------------TACTTTATACTTAATTTTTGGGGCTTTCTCTGGTATGGTGGGTACCGCTTTTAGCATGCTAATACGGCTTGAA-TTATCTGCTCCT-GGTACTATGTTA-GGGGATGATCAATTGTACAATGTATTAGTGACTGCTCACGCTCTTATTATGAT-TTTCTTTCTTGTCATGCCAGTCATGATTGG---GGGATTTGGAAATTGACTTGTACCTCTCTACATTGGTGCTCCCGACATGGCATTTCCTCGTTTAAACAATATCAGTTTTTGATTGTTACC---TCCAGCCCTTAT…
	KU257492	-----------------------------------------------------------------------------------------------------------TACATTGTACTTGATCTTTGGTGCCTTCTCGGGGATGGTTGGTACAGCTTTTAGCATGCTAATTCGTCTTGAA-CTATCCGCCCCA-GGTAGTATGTTA-GGGGATGATCAACTCTATAATGTGTTAGTGACTGCCCACGCTTTAATTATGAT-TTTCTTTTTAGTGATGCCAGTCATGATTGG---GGGTTTTGGTAATTGATTGATCCCCCTCTATATTGGGGCTCCTGATATGGCTTTCCCTCGTCTGAATAACATTAGCTTTTGACTTCTACC---CCCTGCCCTTAT…
	MG421932	---------------------------------------------------------------------------------------------------------GGTACCTTATACCTGGTCTTTGGTGCCTTTGCCGGAATGGTAGGAACCGCCTTTAGTATGCTTATCCGTTTAGAA-CTCTCCTGCCCA-GGATCTATGTTG-GGGGACGACCAGCTTTATAACGTTTTAGTAACAGCCCATGCCCTTGTGATGAT-TTTCTTCTTGGTCATGCCCGTTATGATTGG---GGGATTTGGTAATTGATTAGTACCCCTTTATATTGGGGCCCCTGATATGGCCTTTCCTCGATTAAACAATATTAGTTTTTGGTTATTACC---CCCAGCCCTTAT…
	KU257479	-----------------------------------------------------------------------------------------------------------AACACTCTACCTAGTTTTTGGTGCCTTCTCAGGAATGGTTGGTACAGCCTTTAGTATGTTAATTCGCCTTGAG-CTATCAGCCCCA-GGAACCATGTTG-GGAGATGATCAACTCTATAACGTTTTGGTAACAGCCCATGCTTTTGTTATGAT-ATTTTTTCTTGTAATGCCTGTTATGATTGG---AGGTTTTGGGAATTGGTTAGTACCACTTTATATTGGTGCTCCTGACATGGCCTTCCCCCGGCTGAATAATATCAGCTTCTGATTATTACC---CCCTGCCTTAAT…
	HQ938399	-----------------------------------------------------------------------------------------------------------AACCTTGTATTTGGTTTTTGGGGCCTTTGCCGGAATGGTAGGGACTGCCTTTAGTATGTTGATTCGTTTGGAA-CTTTCCTCTCCC-GGTTCTATGCTA-GGAGATGATCAACTTTACAATGTTTTAGTAACAGCCCATGCCTTTGTAATGAT-TTTCTTTTTAGTAATGCCCGTTATGATAGG---AGGGTTTGGAAATTGGTTAGTTCCTCTTTATATAGGAGCACCAGATATGGCTTTCCCTCGTCTTAACAATATAAGTTTTTGATTATTACC---TCCCGCTTTAAT…
	KU257476	-----------------------------------------------------------------------------------------------------------AACTCTTTATCTGGTTTTTGGTGCTTTTTCAGGAATGGTGGGTACAGCTTTTAGTATGCTTATTCGCCTTGAA-CTGTCTGCTCCT-GGTACTATGCTA-GGAGATGATCAACTTTATAATGTATTAGTTACAGCTCATGCTTTTGTTATGAT-TTTCTTTTTAGTTATGCCTGTTATGATAGG---TGGGTTTGGTAATTGATTGGTTCCCCTTTATATTGGGGCCCCTGATATGGCTTTTCCTCGACTTAATAATATTAGTTTCTGATTACTACC---TCCTGCTCTTCT…
	KU257478	-----------------------------------------------------------------------------------------------------------------TTATTTGGTTTTTGGTGCTTTTTCAGGAATGGTGGGTACAGCTTTTAGTATGCTTATTCGTCTTGAA-CTGTCTGCTCCT-GGTACTATGCTA-GGGGACGATCAACTTTATAACGTATTAGTTACAGCTCACGCTTTTGTTATGAT-TTTCTTTTTAGTAATGCCTGTTTTAATAGG---AGGGTTTGGAAACTGACTGGTTCCCCTTTATATTGGAGCTCCCGATATGGCCTTCCCTCGACTTAATAATATTAGTTTTTGACTGCTACC---TCCTGCTCTTAT…
	OK037593	--------------------------------------------------------------------------------------------------------TGGTACTCTCTACCTAGTTTTTGGTGCCTTCTCAGGAATGGTTGGTACAGCTTTTAGTATGTTAATACGCCTTGAA-TTATCTGCCCCA-GGTACTATGTTA-GGGGACGATCAACTTTATAATGTTCTAGTGACAGCCCATGCTTTCGTGATGAT-TTTCTTCCTCGTGATGCCAGTTATGATTGG---TGGGTTTGGTAATTGGTTAGTTCCTCTATATATTGGGGCCCCTGATATGGCTTTCCCCCGCCTTAACAACATTAGTTTCTGACTCTTACC---CCCAGCCCTTAT…
	OK037592	--------------------------------------------------------------------------------------------------------TGGTACCCTTTACCTAGTTTTTGGTGCCTTTTCAGGAATGGTAGGTACAGCTTTCAGTATGCTAATCCGCCTTGAA-TTATCTGCCCCA-GGTACTATGTTG-GGGGATGATCAACTTTATAACGTTTTAGTAACAGCTCATGCTTTTGTTATGAT-TTTCTTTCTTGTTATGCCAGTTATGATTGG---TGGGTTTGGGAATTGGCTAGTCCCCCTTTACATTGGGGCCCCTGACATGGCTTTTCCCCGCTTAAACAATATTAGTTTTTGACTTTTACC---CCCAGCTTTAAT…
	GU201830	-----------------------------------------------------------------------------------------------------------TACACTTTATTTGGTTTTTGGTGCTTTTTCAGGTATGGTAGGCACTGCTTTTAGTATGCTTATCCGTCTTGAA-TTATCTGCCCCC-GGTTCTATGCTA-GGGGATGACCAACTTTACAACGTGCTGGTAACAGCCCATGCTTTTATTATGAT-TTTCTTTTTAGTTATGCCTGTTTTAATTGG---TGGATTTGGTAATTGGTTAGTACCCCTTTATATAGGTGCTCCCGATATGGCTTTTCCTCGACTTAATAACATTAGTTTTTGGCTTTTACC---TCCTGCCCTTAT…
	HQ938398	-----------------------------------------------------------------------------------------------------------AACTCTTTACCTGGTTTTTGGTGCTTTTTCAGGAATGGTGGGTACAGCTTTTAGTATGCTTATCCGTCTTGAA-TTATCTGCTCCC-GGTACTATGCTA-GGAGACGACCAACTCTACAACGTTTTGGTCACAGCTCATGCTTTTGTTATGAT-TTTCTTCTTAGTCATGCCTGTTATGATTGG---CGGGTTTGGAAATTGGTTGGTCCCCCTTTACATTGGTGCCCCTGATATGGCTTTTCCTCGGCTTAACAATATCAGTTTTTGATTGCTGCC---CCCTGCCCTTAT…
	KU257484	-----------------------------------------------------------------------------------------------------------GACCCTGTATTTAATTTTTGGGGCCTTTGCGGGAATGGTAGGTACCGCTTTTAGTATGCTTATTCGATTGGAG-CTTTCATCTCCC-GGCAGTATGTTA-GGCGACGATCAACTCTACAATGTATTAGTGACAGCCCATGCTTTCGTTATGAT-TTTCTTTTTAGTAATGCCCGTCATGATTGG---GGGTTTTGGTAATTGGTTGGTTCCTCTTTATATAGGAGCCCCCGATATGGCCTTCCCTCGATTGAATAATATTAGCTTTTGACTTCTACC---TCCAGCCTTACT…
	HQ938397	-----------------------------------------------------------------------------------------------------------TACTTTATACCTCATTTTTGGTGCCTTTGCTGGAATGGTGGGCACAGCATTTAGTATGCTTATCCGACTTGAA-CTTTCGGCGCCT-GGAAGTATGTTA-GGAGATGACCAACTCTACAATGTGTTAGTCACTGCGCATGCTTTTGTTATGAT-CTTTTTTCTCGTTATGCCTGTTATGATTGG---AGGGTTTGGTAATTGATTGGTTCCCCTGTATATAGGGGCTCCTGATATGGCCTTTCCTCGTCTTAATAACATTAGTTTCTGACTTCTTCC---GCCTGCCCTTAT…
	MN329744	-----------------------------------------------------------------------------------------------------------AACGCTATATCTTATTTTTGGTGCTTTTGCTGGTATGATAGGTACTGCTTTTAGTATGCTTATTCGTTTAGAA-TTATCCGCTCCT-GGAAGCATGTTG-GGGGACGATCAACTCTATAATGTTCTCGTCACTGCTCATGCCTTTGTTATGAT-TTTCTTCTTAGTTATGCCTGTCATGATAGG---AGGATTTGGTAATTGATTAGTTCCTCTCTATATAGGAGCTCCTGATATGGCTTTTCCTCGTTTAAATAACATTAGTTTTTGACTTCTTCC---CCCAGCTCTTAT…
	MG421136	---------------------------------------------------------------------------------------------------------GGAACCTTATACCTTATTTTTGGTGCTTTTGCGGGTATGATAGGCACAGCTTTTAGTATGCTTATAAGGTTAGAG-TTATCAGCTCCA-GGTAGTATGCTA-GGAGATGATCAACTTTATAATGTCTTAGTCACTGCCCATGCCTTTGTTATGAT-TTTCTTTTTAGTCATGCCTGTTATGATAGG---CGGGTTTGGTAATTGGTTAGTTCCTCTCTATATTGGAGCTCCTGATATGGCTTTTCCTCGTTTAAATAATATAAGTTTTTGACTTCTTCC---TCCTGCTCTTAT…
	GQ120102	----------------------------------------------------------------------------------------------------------------------------------------------TGGTAGGCACAGCCTTTAGTATGTTAATCAGGTTGGAA-CTCTCTTCCCCT-GGCTCTATGTTG-GGAGACGATCAACTTTACAATGTTCTTGTTACTGCTCATGCGTTTGTTATGAT-TTTCTTTTTAGTTATGCCAGTTATGATTGG---AGGGTTCGGTAATTGGTTAGTACCTCTATATATTGGAGCTCCTGATATGGCTTTTCCTAGACTTAACAATATTAGCTTTTGATTGTTACC---TCCAGCTCTAAT…
	KU257485	-----------------------------------------------------------------------------------------------------------AACACTATATCTAGTTTTTGGTGCTTTTTCAGGTATGGTCGGAACAGCCTTTAGTATGTTAATACGTTTAGAG-TTATCTTCTCCT-GGTAGTATGTTA-GGGGACGATCAACTTTACAATGTATTGGTTACTGCCCATGCTCTTGTTATGAT-TTTCTTTTTAGTTATGCCTGTTATGATTGG---AGGATTTGGTAATTGGTTAGTACCTCTTTATATTGGGGCACCTGATATGGCTTTCCCTCGACTTAATAATATTAGCTTTTGGTTATTACC---TCCTGCTTTAAT…
;
end;
