# Supplementary material for: A novel taxonomic database for eukaryotic mitochondrial cytochrome oxidase subunit I gene (eKOI), with a focus on protists diversity
Source: Database (Oxford). 2025 Sep 24;2025:baaf057. doi: 10.1093/database/baaf057 (PMC12462617; doi:10.1093/database/baaf057)
Supplement: baaf057_Supplemental_File [file baaf057_supplemental_file.zip › 2_alignment_eKOI/crustacea.nex]

#NEXUS
begin data;
	dimensions ntax=296 nchar=1662;
	format datatype=dna missing=? gap=-;
	matrix
	AB197804	----------------------------------------------------------------------------------------------------------------------------------------TTATATTTAATTTTTTCTCTATGATCAGGATTAATAGGGGCTAGAATAAGATTAATTATTCGAATGGAACTAACCCGTCCAGGCTCATTAATATGTGACAGACATCTGTATAATGTAATAGTGACATCCCATGCTTTTATTATAATTTTTTTTGCCATTATACCAGCACTAATAGGAGGAATAGGAAACTGGATAATTCCCGTTATATTAGGAGCTGCAGACATAGCTTTCCCACGAATAAATAACATAAGATTTTGACTTTT…
	AB197807	---------------------------------------------------------------------------------------------------------------------------------------TTTATATTTAATTTTTTCTTTGTGATCAGGTTTATTGGGGTCTAGTATTAGAGTTATTATTCGTATGGAATTATCTCGCCCAGGTGGACTTATTTGTGATGGTCAAATTTATAATGTCTTAGTTTCTTCCCATGCTTTTATTATAATTTTTTTTATAATTATACCAGCTTTAATAGGTGGTTTAGGTAATTGAATAATTCCAATTATACTAGGTGCACCTGATATAGCTTTTCCCCGTTTGAACAATATAAGATTTTGATTATT…
	AB604158	------------------------------------------------------------------------------------------------------------------------------------TACCTTATATCTAATAGTAGGAATTTGATCTGGCTTAGTAGGTTCAGGTTTGAGACTTTTAATTCGTCTAAATTTGAGTTCCCCGGGGTACCTGTT---AGAGGAACAGTTATACAACGTTATTGTTACTGCTCATGCTTTTATAATAATTTTCTTCATAGTAATACCAATACTTATTGGGGGGTTTGGTAATTGACTTCTTCCTCTTATATTAGGTGCTCCAGATATAGCTTTTCCTCGCCTTAATAATCTAAGGTTTTGACTTCT…
	AB604165	------------------------------------------------------------------------------------------------------------------------------------TACCTTATATTTGATAGTAGGAGTATGGTCGGGGCTGGTTGGATCAGGTTTAAGATTATTAATTCGTTTAAATCTAAGTTCTCCGGGGTATCTATT---AGAAGAACAACTGTATAACGTTATTGTTACTGCTCATGCATTTATTATGATTTTCTTTATAGTTATACCAATGCTTATTGGAGGATTTGGTAATTGACTCCTTCCTCTCATGCTAGGTTCACCTGATATAGCCTTTCCTCGCCTTAACAACTTGAGATTTTGACTCCT…
	FJ527840	-----------------------------------------------------------------------------------------------------------GGTCAACAAATCATAAAGATATTGGAACCCTCTATTTACTTCTAGGATTCTGAAGAGGATTTGTAGGTTTGGCCCTAAGATTCCTCATTCGTCTAGAACTAGGTACCCCCGGTCCAGTCATTGGCCAAAACCATCTATTTAATGTAATCATCACTGCCCACGCATTAATTATAATTTTCTTTATAGTAATACCTATACTTATTGGAGGCTTCGGCAACTGAATACTTCCACTAATACTAGGCTCACCAGACATAGCCTTTCCACGAATAAATAATTTAAGATTCTGATTACT…
	JF332159	-----------------------------------------------------------------------------------------------------------------------------------GAACATTATACATCATACTAGGTTTCTGAAGAGGCTTTATCGGACTAGGATTAAGAATCTTAATCCGAGCAGAACTCGGAACACCAGGTACCATAATTGGAGATGACCAAACCTATAATATCATAGTAACAGCCCACGCTCTAATCATAATCTTCTTCATAGTTATACCCATACTAATCGGAGGATTCGGAAATTGAATAGTCCCCCTTATATTAGGAGCACCAGAYATAGCMTTYCCACGAATAAACAACCTAAGCTTCTGACTTCT…
	JF297647	-----------------------------------------------------------------------------------------------------------------------------------------------------TAGGGTTCTGAAGAGGGTTCGTAGGATTAGGACTTAGTGTCATTATTCGCATAGAACTAGGATCACCGGGGACAGTAATTGGGGAAGACCACACCTATAACGTAATCGTAACAGCACACGCCCTAATTATAATCTTCTTTATAGTAATACCAATACTTATCGGAGGATTCGGAAATTGAATATTACCAATTATATTAGGATCACCAGATATAGCATTTCCACGAATAAACAACCTAAGATTTTGACTTCT…
	KX830883	-------------------------------------------------------------------------------------------------------------------------------------------------------GGGTTCTGAAGAGGGTTCGTAGGATTAGGACTCAGAGTGATTATTCGCATGGAATTAGGATCACCAGGAACAGTAATTGGAGAAGACCACACTTACAACGTAATCGTAACAGCGCACGCCCTAATTATAATTTTCTTCATAGTAATACCAATACTCATCGGAGGATTCGGAAACTGAATACTACCAATTATATTGGGATCACCAGATATAGCATTCCCACGAATAAACAACCTGAGATTCTGACTACT…
	AB197789	--------------------------------------------------------------------------------------------------------------------------TAAGATATTGGACTTTATATTTTATATTTTCATTGTGGGCGGGGGTGATTGGGGGGTTTTTAAGTTTTATTATTCGTATAGAGTTAACCCGTTCTGGTAGTTTATTGGAAAATGGTCAGCTTTATAATGTGTTAGTGACTGCTCATGCTTTTATTATGATTTTTTTTATAATCATGCCTGCTTTAATTGGAGGTTTGGGAAATTGAATTTTACCCTTAACACTGGGGACAGTTGATATATCTTTTCCTCGTTTGAATAATTTAAGATTTTGGTTATT…
	JQ688254	-------------------------------------------------------------------------------------------------------------------------------------------------------------------------------------------------------------------------------TTCTTAGGGAATGACCAGCTTTACAATGTTTTAGTGACTGCGCATGCTTTTGTAATAATTTTTTTTATGGTTATGCCCGTTTTAATTGGGGGATTTGGCAACTGGCTTGTTCCATTAATACTAGGGGCACCCGACATGGCTTTCCCTCGTTTGAACAATTTAAGGTTTTGGTTTCT…
	KY290506	----------------------------------------------------------------------------------------------------------------------------------------------------------------------------GGGGCGGCGATGAGAGTGTTAATTCGTTTGGAGCTTGGGCAGTGTGGAAGATTTTTAGGCAATGATCAATTGTATAATGTTCTAGTGACGGCTCATGCTTTTGTAATGATTTTTTTTATAGTGATACCTGTCTTAATTGGGGGTTTTGGTAACTGGTTAGTGCCTTTGATATTGGGGGCTCCTGATATAGCTTTCCCTCGACTTAACAATTTGAGATTTTGATTTTT…
	JQ688274	-------------------------------------------------------------------------------------------------------------------------------------------------------------------------------------------------------------------------GGTAGGTTCTTGGGCAATGACCAGCTGTACAATGTTTTGGTGACAGCTCATGCATTTGTCATAATTTTTTTTATAGTTATACCAGTTCTAATTGGGGGTTTTGGTAATTGATTGGTTCCGTTAATGTTGGGGGCTCCTGATATGGCTTTTCCGCGACTCAACAATCTTAGGTTTTGATTTTT…
	MT371890	-------------------------------------------------------------------------------------------------------------------------------------------------------------------------------GCCCTATTTAGAGTAATCATTCGTCTAGAGCTTTCCTCACCAGGACCTCTCTTCCCCGAAACTGAGCTTCACGGAATCATAATTACTTCCCACGCTTTAATCATAATCTTCTTCATAATTATACCAGCCATAATCGGAGGATTCGGAAACTGACTTATCCCCATAATACTTGGAACCCCAGATATAGCATTCCCCCGACTTAACAATCTAAGCTTCTGGCTTCT…
	AY602631	-------------------------------------------------------------------------------------------ATAAAAAAGTGATTATGATCTTGCAACCATAAAGATATTGGGACTCTATACCTACTAAGTGGATTTTGATCTGGATTAGTGGGTTTAGCTATAAGAGTCATCATCCGTCTTGAGCTGTCTCAGCCGGGAGCATATTTAGGGGATTCCCAGGTTTATAATGTTATTGTAACTGCTCATGCCTTCATTATAATCTTTTTCATAGTAATACCTGTATTAATTGGGGGGTTTGGAAATTGATTAGTTCCTTTAATACTGGGGGCACCTGACATAGCTTTCCCCCGCTTAAACAATATAAGATTTTGGTTTTT…
	EU288226	-----------------------------------------------------------------------------------------------------------------------------------------------------------------------------------------------------------------CCCAGCCGGGGGCATATTTAGGGGATTCCCAGGTTTATAATGTTATTGTAACCGCCCATGCCTTCATTATAATCTTTTTCATAGTAATACCTGTATTAATTGGAGGATTTGGGAATTGATTAGTTCCTTTAATACTGGGGGCACCTGACATAGCTTTCCCTCGCTTAAACAATATAAGATTCTGGTTTTT…
	EF189664	-------------------------------------------------------------------------------------------------------------------------------------------TATTTTATTTTTGGAGCATGATCTGGGATGGTTGGAACATCTTTAAGTATACTTATTCGTGCCGAACTTGGGCAGCCAGGTTCCCTCTTAGGAGATGAGCAGTTATATAATGTAATTGTTACAGCCCATGCTTTTATTATAATTTTTTTCATAGTAATACCTATTCTAATTGGTGGATTTGGTAATTGGTTAGTCCCTATTATGTTAGGGGCTCCTGATATAGCTTTCCCTCGATTAAACAATTTAAGTTTTTGAATACT…
	KX925417	----------------------------------------------------------------------------------------------------------------------------------------------------------------------------------------------------------------------------TCTTTAATTGGTGACGAACAGGTATATAATGTTATTGTAACAGCTCATGCGTTTGTAATGATTTTTTTCATAGTTATACCTATCTTGATCGGGGGATTCGGTAATTGACTAGTACCCATTATACTAGGGGCCCCCGACATGGCTTTCCCTCGGTTGAATAACTTGAGATTCTGAATGCT…
	KX925418	------------------------------------------------------------------------------------------------------------------------------------------------------------------------------------------------------------------------------ACTGATTGGTGATGAACAGCTATATAATGTTATCGTCACAGCTCATGCCTTTGTGATAATCTTTTTTATGGTTATGCCTATCCTGATTGGTGGATTTGGTAATTGACTAGTGCCTATTATGCTAGGAGCCCCCGATATGGCTTTTCCCCGTTTAAATAATTTAAGATTTTGAATACT…
	MG572073	----------------------------------------------------------------------------------------------------------------------------------------------------------------------------------------------------CGAGCGGAGTTGGGTCA-CCAGGTTCCCTGATTGGCGATGAACAAGTATATAATGTTACCGTTACAGCTCATGCATTTATTATAATTTTTTTCATGGTTATACCATTCTTGATTGGGGGATTTGGTAACTGGCTAGTACCCATTATATTGGGGGCCCCGGATATAGCATTTCCCCGGTTAAATAATTTAAGATTTTGAATACT…
	MG572076	----------------------------------------------------------------------------------------------------------------------------------------------------------------------------------------------------CGAGCGGA-TTAGGTCAACCTGGCTCCCTAATTGGAGATGAACAGGTATATAATGTTATTGTAACAGCTCATGCGTTTATTATAATTTTTTTCATAGTTATGCCTATCCTCATTGGAGGGTTTGGTAACTGATTAGTACCTATTATACTAGGAGCTCCTGATATGGCTTTTCCCCGCTTAAACAATTTAAGATTTTGAATACT…
	MG572069	---------------------------------------------------------------------------------------------------------------------------------------------------------------------------------------------------------------GGGTCAACCCGGCTCCCTAATCGGAGATGAACAGGTTTATAATGTCATTGTGACGGCTCATGCATTTATTATAATCTTTTTCATAGTTATGCCTATTCTAATTGGGGGATTTGGTAACTGACTAGTACCTATTATATTAGGGGCCCCTGATATAGCTTTTCCCCGTCTAAACAACTTGAGATTTTGAATACT…
	MG572055	--------------------------------------------------------------------------------------------------------------------------------------------------------------------------------------------------------------TGGGTCAACCTGGCTCCCTAATTGGAGATGAACAGGTGTACAATGTCATTGTAACAGCCCATGCATTTATTATAATCTTTTTTATAGTTATACCTATTCTGATTGGGGGATTTGGTAACTGACTAGTACCTATTATACTAGGAGCCCCTGATATAGCTTTCCCCCGTCTAAACAACTTGAGATTTTGAATACT…
	HM045341	-------------------------------------------------------------------------------------------------------------------------------------------------------------TGATCTGGTATGGTAGGTACTGCTTTAAGAATGCTAATCCGAGCTGAACTAGGACAATGTGGAAGAGTAATTGGTGATGAGCAGATTTATAATGTTGTAGTAACAGCTCATGCCTTTGTTATGATTTTCTTTATGGTCATACCAATTTTAATTGGGGGGTTTGGGAACTGATTGGTTCCTTTAATGCTCGGGGCTCCTGATATGGCTTTTCCTCGTTTGAATAATTTAAGATTTTGGCTTCT…
	KJ461674	----------------------------------------------------------------------------------------ATATTGCGACGTTGACTTTTTTCAACTAATCATAAGGACATTGGGACTCTCTATTTTATTTTCGGTATTTGGTCAGGAATAGTAGGTACTGCCTTAAGACTTCTAATTCGCGCCGAATTAGGACAATCTGGAAGTCTAATTGGAGATGATCAAATCTACAATGTGATCGTTACGGCTCATGCGTTCGTAATAATTTTCTTCATAGTTATGCCAATCATGATTGGGGGATTTGGAAACTGACTAGTTCCTTTAATATTAGGGGCCCCTGACATGGCTTTCCCTCGACTTAATAATCTTAGATTCTGATTCTT…
	FJ499156	--------------------------------------------------------------------------------------------------------------------------------TTGGGACTTTATATTTAATCTTTGGGGCTTGATCCGGGATGGTCGGTACTGCTTTAAGTCTACTTATTCGTGCCGAATTGGGTCAACCCGGTTCTTTTATTGGTGACGATCAAATTTATAATGTGGTCGTTACTGCTCACGCTTTTGTTATGATTTTTTTTATGGTTATGCCTATTCTTATTGGTGGGTTTGGAAACTGGTTGGTGCCCTTAATGTTAGGGGCCCCTGATATGGCTTTCCCTCGTTTAAATAATATAAGTTTTTGACTTCT…
	FJ499183	--------------------------------------------------------------------------------------------------------------------------------TTGGGACACTGTATTTAATTTTTGGGGCTTGGTCTGGAATAGTGGGGACTGCTCTTAGTTTACTTATTCGTGCTGAGCTGGGGCAGCCCGGATCTTTAATTGGGGACGACCAGATTTATAATGTGGTTGTAACGGCCCATGCTTTCGTTATGATTTTCTTTATAGTTATACCTATTTTGATTGGGGGGTTTGGAAATTGATTGGTTCCTTTGATATTAGGAGCCCCAGATATAGCATTCCCTCGTTTAAATAATATGAGTTTTTGATTGTT…
	KJ461675	----------------------------------------------------------------------------------------CTATTGCGACGTTGATTATTTTCAACCAATCATAAGGACATTGGGACTTTATATTTTGTATTCGGGGTTTGATCAGGTATGGTAGGTACTGCTCTAAGTATACTTATTCGAGCTGAGTTAGGACAATCAGGTAGTTTAATTGGAGATGACCAGATTTATAATGTTATTGTCACTGCGCACGCGTTTGTAATAATTTTTTTTATGGTTATGCCTATTATAATTGGAGGTTTCGGGAACTGGCTAGTACCTTTGATGTTAGGAGCTCCTGATATAGCTTTCCCCCGATTAAATAATTTAAGTTTTTGATTTTT…
	KJ156363	----------------------------------------------------------------------------------------CTATTGCGACGTTGGTTATTTTCAACTAATCATAAGGACATTGGGACTTTATATTTTATGTTTGGTATTTGATCAGGAATGGTTGGTACTGCATTAAGTTTACTTATTCGAGTGGAGTTGGGACAATCAGGAAGTTTAATTGGGGATGATCAGATTTATAATGTTATTGTTACCGCTCATGCATTTGTTATAATTTTTTTTATGGTCATGCCTATTATAATTGGAGGATTTGGAAATTGGTTAGTGCCTTTAATATTAGGGGCCCCAGATATGGCTTTCCCTCGTTTAAATAATCTAAGTTTTTGATTTTT…
	FJ499208	--------------------------------------------------------------------------------------------------------------------------------TTGGGACTCTTTACTTAATTTTTGGTGCTTGATCTGGTATGGTAGGAACAGCCTTAAGCTTGTTAATTCGAGTTGAGTTAGGACAACCTGGCTCTTTTATTGGTGATGACCAGATTTATAATGTGGTAGTTACCGCCCATGCTTTCATCATAATTTTTTTTATGGTTATACCTATCTTGATTGGGGGGTTTGGGAATTGATTGGTCCCTTTAATATTAGGTGCCCCCGACATGGCTTTTCCTCGTTTAAATAATATGAGTTTTTGACTCTT…
	FJ499195	--------------------------------------------------------------------------------------------------------------------------------TTGGGACTCTTTACTTAATTTTTGGTGCTTGGTCTGGAATAGTTGGGACAGCACTAAGTTTGTTAATTCGAGTGGAGCTAGGGCAACCGGGCTCTTTTATTGGGGACGATCAAATTTATAATGTGGTAGTAACTGCTCACGCTTTCATTATAATTTTCTTTATAGTTATGCCTATTTTGATTGGTGGATTTGGAAATTGGCTTGTGCCTTTGATATTAGGTGCTCCCGATATGGCTTTTCCTCGTTTAAATAATATGAGTTTTTGACTTCT…
	FJ499139	--------------------------------------------------------------------------------------------------------------------------------TTGGGACTCTTTACTTAATCTTCGGTGCCTGATCTGGAATAGTTGGGACAGCCTTAAGTTTGTTAATTCGAGTGGAATTGGGACAGCCTGGCTCTTTTATTGGTGATGATCAAATTTATAACGTGGTAGTAACGGCTCATGCTTTTATTATGATTTTTTTCATGGTTATGCCTATCTTGATTGGGGGATTTGGAAACTGACTTGTCCCTTTAATGTTGGGGGCTCCTGATATGGCATTTCCTCGTTTAAATAATATAAGATTTTGACTTCT…
	FJ499187	--------------------------------------------------------------------------------------------------------------------------------TTGGGACATTGTATTTAATCTTTGGTGCATGATCTGGGATAGTAGGTACTGCTTTAAGTTTGTTGATTCGAGCCGAGCTGGGTCAACCGGGTTCGTTAATTGGTGATGATCAAATTTATAATGTTGTCGTTACTGCTCATGCCTTTGTTATAATCTTTTTTATGGTTATGCCAATATTAATTGGGGGTTTCGGTAATTGATTGGTTCCTCTTATGTTGGGGGCCCCTGATATGGCTTTCCCTCGATTAAATAATATAAGTTTTTGGTTACT…
	FJ499124	--------------------------------------------------------------------------------------------------------------------------------TTGGGACATTATATTTAATTTTTGGTGCATGATCTGGTATAGTAGGGACTGCTTTAAGTTTATTAATTCGAGCCGAGTTAGGTCAACCAGGTTCTTTGATTGGTGATGATCAGATTTATAATGTAATCGTTACTGCCCATGCTTTTGTTATGATTTTTTTTATGGTTATGCCAATATTAATTGGGGGCTTTGGTAATTGGTTAGTTCCTCTTATATTAGGGGCACCCGATATGGCTTTCCCTCGGTTAAATAATATAAGCTTTTGATTGCT…
	FJ499207	--------------------------------------------------------------------------------------------------------------------------------TTGGGACACTGTATTTAATTTTTGGTGCCTGATCTGGGATGGTAGGAACAGCTTTAAGATTATTGATTCGAGTCGAATTGGGCCAACCAGGATCTTTTATTGGGGACGATCAGATTTATAACGTTATTGTTACGGCTCATGCTTTTGTAATGATTTTTTTTATGGTTATGCCTATTTTGATTGGAGGGTTTGGAAATTGATTAGTCCCTTTAATATTAGGAGCCCCTGATATGGCGTTCCCTCGGTTAAATAATATGAGATTTTGGCTTTT…
	FJ499179	----------------------------------------------------------------------------------------------------------------------------------GGGACTTTATATCTAATTTTCGGGGCTTGAGCTGGAATAATTGGAACAGCGTTGAGTCTATTAATTCGAGTTGAACTGGGTCAACCTGGCTCCCTTATCGGAGATGACCAAACTTATAACGTAATTGTTACGGCCCACGCTTTTATTATAATCTTTTTCATGGTTATGCCTATTTTGATTGGGGGTTTTGGAAATTGGCTAGTTCCCCTGATATTAGGGGCACCGGATATGGCCTTCCCTCGGCTTAATAATATAAGTTTTTGGCTTTT…
	FJ499172	----------------------------------------------------------------------------------------------------------------------------------GGGACTTTATATTTAATCTTTGGAGCTTGGGCTGGAATAGTAGGAACAGCATTAAGTTTATTAATTCGAGTTGAACTGGGACAACCTGGATCATTTATTGGGGACGACCAAACCTATAATGTAATTGTTACAGCTCACGCTTTTATTATGATCTTTTTCATAGTTATACCTATTTTGATCGGGGGTTTTGGAAACTGACTGGTTCCTTTAATATTAGGAGCTCCAGATATAGCTTTTCCTCGACTTAATAATATAAGTTTTTGATTATT…
	FJ499173	----------------------------------------------------------------------------------------------------------------------------------GGGACTTTATACTTAATCTTTGGTGCATGGGCTGGGATAGTTGGAACTGCTCTAAGACTTCTTATTCGAGTTGAGTTAGGGCAACCTGGCTCATTTATTGGAGATGACCAAATTTATAACGTGGTTGTTACGGCCCACGCTTTTATCATAATTTTTTTTATAGTTATACCAATTTTAATTGGTGGATTTGGAAATTGACTAGCTCCTTTAATATTAGGAGCCCCAGACATGGCTTTCCCTCGACTTAATAATATGAGTTTTTGACTTTT…
	FJ499182	--------------------------------------------------------------------------------------------------------------------------------TTGGGACTTTGTACTTGATTTTTGGAGCGTGGTCTGGGATGGTCGGAACTGCTCTAAGATTATTAATTCGGGTTGAGCTGGGACAGCCTGGCTCATTTATCGGTGATGATCAGATTTATAATGTCATTGTAACAGCTCACGCTTTTATTATGATTTTTTTCATGGTTATGCCAATTTTGATTGGGGGATTTGGAAATTGACTCGTCCCTTTAATATTAGGGGCCCCTGACATGGCTTTCCCTCGTTTGAATAATATGAGTTTTTGATTGCT…
	HQ717764	-------------------------------------------------------------------------------------------------------------------------------------------------------------------------------ACTGCTCTAAGATTATTAATCCGGGTTGAATTGGGGCAGCCGGGCTCATTTATCGGCGATGACCAGATTTATAATGTAATTGTAACAGCTCACGCTTTTATTATGATTTTTTTCATGGTTATGCCCATTTTAATTGGGGGGTTTGGAAATTGACTCGTACCTTTAATGTTAGGGGCGCCAGATATGGCTTTCCCTCGTTTGAATAATATAAGTTTTTGGTTACT…
	FJ499190	--------------------------------------------------------------------------------------------------------------------------------TTGGGACTTTGTATTTAATTTTTGGGGCTTGGGCAGGAATGGTTGGTACTGCTTTAAGTTTATTAATTCGGGTAGAACTTGGTCAACCTGGTTCTTTTATTGGTGATGATCAGATTTATAATGTAATTGTGACGGCTCATGCTTTTATTATAATCTTTTTTATGGTTATGCCTATTTTGATTGGGGGGTTTGGAAACTGATTGGTGCCTTTAATATTAGGAGCTCCCGATATGGCTTTTCCTCGTCTTAATAATATAAGTTTTTGATTGCT…
	HQ717759	-------------------------------------------------------------------------------------------------------------------------------------------------------------------------------ACTGCTTTAAGTATATTAATTCGAGTGGAGTTGGGTCAACCTGGGTCTTTTATTGGTGATGATCAAATTTATAATGTTATTGTAACAGCTCATGCTTTTATTATAATTTTTTTTATGGTTATGCCTATTTTAATTGGAGGGTTTGGAAATTGGCTTGTTCCTTTGATGTTGGGGGCTCCTGATATGGCCTTTCCTCGACTTAATAATATAAGTTTTTGGCTATT…
	HQ717781	-------------------------------------------------------------------------------------------------------------------------------------------------------------------------------ACTGCTTTAAGTATGTTAATTCGAGTGGAGCTAGGCCAACCAGGATCTTTTATTGGTGATGATCAAATCTATAATGTAATTGTAACAGCTCATGCTTTTATTATGATTTTTTTTATGGTAATGCCTATTTTAATTGGAGGATTTGGAAATTGATTAGTTCCTTTAATATTAGGGGCACCTGATATAGCTTTTCCTCGGCTTAATAATATAAGCTTTTGGTTATT…
	HQ717783	-------------------------------------------------------------------------------------------------------------------------------------------------------------------------------ACTGCCTTAAGTATATTAATCCGAGTGGAATTAGGTCAGCCTGGATCTTTCATTGGGGATGATCAAATTTACAATGTAATTGTAACAGCTCACGCTTTTATTATAATTTTTTTCATGGTTATACCTATTTTAATTGGGGGGTTTGGAAATTGATTAGTTCCTTTAATATTAGGGGCCCCTGACATGGCTTTCCCACGACTTAATAATATAAGTTTTTGATTGTT…
	GQ328962	----------------------------------------------------------------------------------------------------------------------------------------------------------------------------------------------------------------------------------------------------------------------------------------ATTTTTTTTATAGTTATACCTATTATAATTGGAGGTTTTGGAAACTGACTTTTACCCTTAATATTAGGAGCTCCCGATATAGCTTTTCCCCGACTTAATAATATAAGATTCTGACTTTT…
	GU381974	------------------------------------------------------------------------------------------------------------------------------------AACCTTATATTTAATCTTTGGAGCATGATCCGCCATAGTGGGGACAGCTTTAAGAGTGCTTATTCGAGCAGAGCTAGGTCAACCAGGAAGTCTAATTGGTGATGACCAAATTTATAATGTTATCGTTACAGCTCACGCTTTTATTATAATTTTCTTCATAGTAATACCTATTATAATTGGAGGTTTTGGAAATTGACTTTTACCTCTTATATTAGGAGCCCCTGACATGGCTTTCCCACGATTGAATAATATGAGATTTTGACTCCT…
	EU621726	-------------------------------------------------------------------------------------------------------------------------------------------------------------------------GTCGGGACTGCATTGAGTGCGGTTATTCGTTCTGAGTTGAGTTCTCCTGGGAGTCTTATCGGAGATGATCAAATTTATAATGTGATTGTAACTGCGCATGCTTTTGTTATAATTTTTTTTATAGTAATACCTATTATGATCGGTGGGTTCGGTAATTGGCTGGTCCCTTTAATGTTAGGCAGACCAGACATAGCGTTTCCTCGAATAAATAACATAAGGTTTTGACTCTT…
	JX446307	----------------------------------------------------------------------------------------ATTATTACTCGTTGACTATTTTCTACAAACCACAAGGATATTGGAACGCTGTATTTTATTTTAGGGGCTTGAGCTAGGGCGATCGGGACTTCTCTTAGTGCTATTATTCGATCAGAGCTCAGAAGACCGGGTAATTTAATCGGGGATGATCAGATTTATAATGTAGTAGTAACCGCTCATGCCTTTGTTATAATTTTTTTTATAGTTATACCCATTATAATCGGAGGGTTTGGGAACTGACTAGTGCCTATTATGTTAGGAAGCCCAGATATAGCTTTTCCTCGAATGAATAATATGAGATTTTGATTGTT…
	JX446367	----------------------------------------------------------------------------------------ATTTTTACTCGTTGGCTATTTTCCACAAATCACAAAGATATCGGGACATTATACTTTATCTTGGGAGCTTGAGCTAGTGCAATCGGAACTTCTCTTAGAGCAATTATTCGGTCAGAACTTAGTAGCCCCGGGAATTTAATCGGAGACGACCAGATCTATAATGTAGTAGTGACTGCTCATGCTTTTGTTATAATTTTTTTTATAGTGATACCAATTATAATTGGGGGGTTTGGTAATTGGCTAGTACCAATTATGCTAGGGAGACCGGATATGGCTTTCCCTCGAATAAATAACATAAGGTTTTGACTTCT…
	JX446319	----------------------------------------------------------------------------------------ATTATTACTCGTTGGCTATTTTCTACAAATCATAAAGACATCGGAACACTGTATTTTGTGCTGGGGGCTTGGGCCAGCGCCGTCGGGACTTCGCTTAGAGCGATTATTCGATCAGAGTTGAGCAGTCCCGGCAATTTAATCGGAGACGACCAGATTTATAATGTAGTGGTAACTGCTCATGCTTTTGTTATAATTTTTTTCATGGTAATGCCCATCATGATCGGGGGTTTCGGCAATTGACTAGTTCCGATTATATTAGGTAGCCCGGACATGGCCTTCCCACGAATAAACAATATGAGGTTTTGGTTACT…
	JX446339	----------------------------------------------------------------------------------------ATTATTACTCGCTGGCTGTTTTCTACAAATCACAAAGATATCGGAACACTATATTTTGTGCTGGGCGCGTGAGCTAGAGCTGTTGGGACTTCTCTTAGAGCAATTATTCGGTCTGAGCTTAGTAGGCCAGGAAACCTAATTGGAGACGATCAAATTTATAATGTGATTGTAACTGCTCACGCCTTTGTTATAATTTTTTTTATGGTGATGCCCATTATAATTGGAGGGTTTGGTAATTGGTTAGTGCCTATTATACTGGGGAGTCCGGACATGGCTTTCCCTCGAATAAACAATATAAGGTTTTGACTGTT…
	JX446355	----------------------------------------------------------------------------------------ATTATTGCGCGTTGGTTGTTTTCTACAAATCATAAAGATATTGGAACCCTATATTTTGTATTAGGGGCCTGGGCGAGCGCGGTTGGGACTTCTCTTAGAGTGGTCATCCGGTCAGAGCTCAGTAGGCCCGGTAATTTAATCGGAGACGATCAAATTTATAATGTGGTCGTAACTGCACACGCTTTTGTTATAATCTTTTTTATGGTTATGCCTATTATGATCGGGGGGTTTGGCAATTGGCTAGTGCCCATTATGCTAGGAAGCCCGGACATGGCCTTTCCTCGGATAAACAACATAAGGTTCTGACTTTT…
	JX446365	----------------------------------------------------------------------------------------ATTATCGCGCGTTGGTTGTTTTCTACAAATCATAAAGATATTGGAACCCTATATTTTGTGCTGGGGGCCTGGGCTAGTGCGGTCGGGACTTCTCTCAGAGTAGTCATCCGGTCGGAGCTCAGCAGGCCCGGAAATTTAATCGGAGACGATCAAATTTATAATGTGGTTGTAACTGCACACGCTTTTGTTATAATCTTTTTTATGGTTATGCCTATTATGATCGGGGGGTTCGGCAATTGGCTCGTACCGATTATACTAGGAAGTCCGGATATGGCCTTTCCTCGAATAAACAACATAAGGTTCTGACTTTT…
	OK562816	----------------------------------------------------------------------------------------ATTATTAAACGATGACTCTTATCCACAAATCACAAAGATATCGGCACCCTTTATTTTATACTGGGCGTATGAGCAGCCTTTTTTGGTACCTCTCTTAGTGTCATTATTCGAACAGAGTTGATAACCCCTGGAAACGTTATCGGGGATGACCAAATTTACAATGTTATTGTAACGGCACACGCTTTTATTATAATTTTTTTTATAGTTATACCTGTTGTCATTGGAGGGTTTGGAAATTGATTAGTCCCTTTAATACTTGGAAGACCAGATATGGCCTTTCCCCGTATAAACAATATAAGATTTTGATTGCT…
	DQ095106	----------------------------------------------------------------------------------------ATTATTAAGCGATGACTCTTATCCACGAACCACAAAGATATTGGGACCCTTTATTTTATACTAGGGGTCTGAGCAGCCTTTTTTGGCACCTCTTTGAGTGTTATTATCCGAACAGAGCTGATAACCCCCGGAAACGTGATCGGAGACGATCAAATTTACAATGTTGTTGTCACGGCGCATGCTTTTATTATAATTTTTTTTATGGTTATACCTGTAGTGATCGGGGGGTTTGGGAATTGATTAGTCCCTCTTATACTTGGAAGACCGGATATGGCTTTTCCTCGTATAAACAACATAAGGTTTTGGCTTCT…
	DQ095134	----------------------------------------------------------------------------------------ATTATTAAACGATGACTCTTGTCCACAAACCATAAAGATATCGGCACCCTTTATTTTATATTGGGTGTATGAGCCGCTTTTTTTGGTACCTCTTTGAGTGTTATTATCCGAACAGAGTTAATAACACCTGGAAACGTGATCGGAGACGATCAAATTTACAATGTTGTTGTCACAGCACATGCTTTTATCATAATTTTTTTTATAGTTATGCCTGTAGTAATCGGAGGGTTTGGAAACTGGCTAGTACCTTTGATACTTGGAAGACCAGATATAGCATTTCCTCGTATAAACAATATAAGGTTTTGGCTTCT…
	DQ094942	----------------------------------------------------------------------------------------ATTATTAAACGATGACTCCTATCCACGAACCACAAAGATATCGGTACCCTTTATTTTATACTAGGGGTATGAGCTGCTTTTTTTGGTACCTCTTTAAGAGTGATTATCCGTACAGAACTTATAACTCCTGGCAATGTTATTGGAGACGACCAAATTTACAATGTAATTGTGACCGCCCACGCTTTTATTATAATTTTTTTTATGGTTATACCTGTAGTGATTGGGGGGTTTGGTAATTGACTTGTCCCCCTTATACTAGGAAGGCCAGATATGGCTTTTCCTCGTATAAACAACATAAGATTTTGACTGCT…
	DQ094900	----------------------------------------------------------------------------------------ATTATTAAACGATGACTCCTATCCACGAACCACAAAGATATTGGTACCCTTTATTTTATATTAGGGGTATGAGCTGCTTTTTTCGGAACCTCTTTAAGAGTAATTATCCGTACAGAACTTATGACTCCTGGTAATGTAATTGGAGACGACCAAATTTATAATGTAATTGTAACCGCCCACGCTTTTATTATAATTTTTTTTATAGTTATACCCGTAGTGATTGGAGGGTTTGGTAATTGACTTGTCCCCCTTATACTAGGAAGGCCAGATATGGCTTTTCCTCGTATAAACAATATAAGATTCTGGTTACT…
	DQ095049	----------------------------------------------------------------------------------------ATTATTAAACGATGACTCCTATCCACAAACCACAAAGATATCGGTACCCTTTATTTTATATTAGGGGTATGAGCAGCTTTTTTTGGAACCTCCTTAAGTGTGATTATCCGAACAGAACTTATGACTCCTGGTAATGTTATTGGTGACGACCAAATCTACAATGTTATTGTAACCGCCCACGCTTTTATTATAATTTTTTTTATAGTAATACCTGTTGTGATTGGAGGATTTGGAAACTGGTTAGTCCCTTTAATATTAGGAAGACCAGATATGGCTTTTCCTCGAATAAATAATATAAGATTTTGATTACT…
	DQ095079	----------------------------------------------------------------------------------------ATTATTAAACGATGACTCCTATCCACAAACCACAAAGATATTGGTACCCTTTATTTTATATTAGGGGTATGAGCGGCTTTTTTTGGAACTTCTTTAAGTGTGATTATCCGAACAGAACTTATAACCCCTGGTAATGTTATTGGTGATGACCAGATCTACAATGTTATTGTAACCGCCCACGCTTTTATTATAATTTTTTTTATAGTAATACCTGTAGTGATTGGGGGGTTTGGAAACTGACTAGTCCCTTTAATACTAGGTAGACCAGATATAGCCTTTCCTCGAATAAATAATATAAGATTTTGGTTATT…
	KC146282	-------------------------------------------------------------------------------------------------------------------------------------------------------------------------------------------------------------------------------------------------------------GTAGTTACTGCTCATGCCTTTATTATAATTTTTTTTATAGTTATGCCTGTTATAATTGGGGGTTTTGGTAATTGATTAGTACCTTTAATATTAGGAAGACCAGACATAGCCTTCCCTCGTATGAATAATATAAGATTCTGATTACT…
	KC146248	-------------------------------------------------------------------------------------------------------------------------------------------------------------------------------------------------------------------------------------------------------------GTAGTTACTGCTCATGCCTTTATTATAATTTTTTTTATAGTTATACCTGTTATAATTGGGGGTTTTGGTAATTGATTAGTACCTTTAATACTAGGAAGACCAGATATGGCCTTTCCTCGTATAAATAATATAAGATTCTGATTACT…
	KC146236	-------------------------------------------------------------------------------------------------------------------------------------------------------------------------------------------------------------------------------------------------------------GTTGTAACGGCCCACGCCTTCATTATGATTTTTTTCATAGTTATGCCTGTCATAATTGGTGGGTTCGGAAACTGATTGGTCCCCTTGATATTGGGGAGTCCCGATATGGCATTCCCCCGAATGAATAATATGAGCTTCTGACTCTT…
	KC146252	-------------------------------------------------------------------------------------------------------------------------------------------------------------------------------------------------------------------------------------------------------------GTCGTGACCGCCCACGCTTTTATTATAATTTTTTTTATAGTAATGCCTGTTATAATCGGGGGTTTTGGGAACTGGTTAGTACCTCTAATATTAGGTAGCCCTGATATGGCCTTCCCTCGCATGAACAATATAAGATTTTGATTACT…
	KC146290	-------------------------------------------------------------------------------------------------------------------------------------------------------------------------------------------------------------------------------------------------------------GTAGTAACAGCACACGCTTTCATCATAATTTTTTTTATGGTTATACCTGTTATAATTGGTGGTTTTGGTAATTGATTAGTACCTCTCATACTAGGAAGGCCGGATATAGCTTTTCCTCGTATAAATAATATAAGATTTTGGTTACT…
	KC146210	-------------------------------------------------------------------------------------------------------------------------------------------------------------------------------------------------------------------------------------------------------------GTAGTGACAGCACACGCTTTTATTATAATTTTTTTTATAGTTATACCTGTTATAATTGGAGGTTTTGGTAATTGGTTGGTGCCTCTTATACTAGGGAGACCCGATATAGCTTTTCCTCGTATAAATAATATGAGTTTTTGATTACT…
	KC146203	-------------------------------------------------------------------------------------------------------------------------------------------------------------------------------------------------------------------------------------------------------------GTGGTAACAGCACACGCCTTCATTATAATTTTTTTTATAGTTATACCCGTTATAATTGGGGGTTTTGGTAATTGGTTAGTGCCTCTTATACTAGGAAGGCCGGATATGGCTTTTCCCCGCATAAATAATATGAGTTTTTGATTATT…
	KC146179	-------------------------------------------------------------------------------------------------------------------------------------------------------------------------------------------------------------------------------------------------------------GTGGTAACAGCACATGCTTTTATTATAATTTTCTTTATAGTAATACCTGTTATAATTGGTGGTTTTGGTAACTGATTAGTCCCTTTAATATTAGGAAGACCAGATATGGCTTTCCCTCGTATAAACAATATAAGTTTTTGGTTATT…
	KC146149	-------------------------------------------------------------------------------------------------------------------------------------------------------------------------------------------------------------------------------------------------------------GTAGTAACAGCACACGCTTTTATTATAATTTTTTTTATGGTAATACCCGTGATAATTGGGGGATTTGGTAATTGGTTGGTACCTTTAATATTAGGAAGACCAGATATAGCATTCCCCCGAATAAATAATATAAGATTTTGATTACT…
	OM828529	-------------------------------------------------------------------------------------------------------------------------------------------------------GGGGCCTGAGCGAGAGTTGTTGGGACTTCTCTTAGAGTTATTATCCGGTCTGAACTAAGCGCGCCCGGCAACTTAATTGGTGACGACCAACTATACAATGTTATAGTGACCGCCCACGCTTTTGTTATAATTTTCTTTATAGTCATACCTATTATAATTGGAGGATTTGGTAACTGACTGGTTCCTTTAATACTAGGTAGACCCGATATGGCGTTTCCACGCATAAACAACATAAGATTCTGGCTTTT…
	OM828555	----------------------------------------------------------------------------------------------------------------------------------------------------------------------------------------------------------------------------------------------------------------------------------------------------------------------------------------------------------------------------------------------------------CTTTT…
	OM828523	----------------------------------------------------------------------------------------------------------------------------------------------------------------------------------------------------------------------------------------------------------------------------------------------------------------------------------------------------------------------------------CGTATAAACAATATAAGGTTTTGACTTTT…
	OM828521	-------------------------------------------------------------------------------------------------------------------------------------------------------GGGGCTTGAGCTAGAGTTGTTGGTACTTCCCTTAGAGTTATCATTCGGTCAGAACTAAGTGCTCCAGGTAACTTAATTGGAGACGACCAGCTTTATAACGTTATAGTCACCGCTCACGCTTTTGTTATAATTTTTTTTATAGTTATACCTATCATAATTGGAGGATTCGGTAACTGACTAGTACCATTAATACTAGGCAGGCCCGACATGGCCTTTCCCCGTATAAATAACATAAGATTTTGATTGCT…
	OM828543	-------------------------------------------------------------------------------------------------------------------------------------------------------------------------------------------------------------------------------------------------------------------------------------------------------------------------------------------------------------------------------------------------------TGACTACT…
	OM828535	-------------------------------------------------------------------------------------------------------------------------------------------------------------------------------------------------------------------------------------------------------------------------------------------------------------------------------------------------------------------------------------------------------TGACTTTT…
	OM828534	-------------------------------------------------------------------------------------------------------------------------------------------------------------------------------------------------------------------------------------------------------------------------------------------------------------------------------------------------------------------------------------------------------TGACTTTT…
	OM828530	-------------------------------------------------------------------------------------------------------------------------------------------------------------------------------------------------------------------------------------------------------------------------------------------------------------------------------------------------------------------------------------------------------TGACTTTT…
	OM828539	-------------------------------------------------------------------------------------------------------------------------------------------------------------------------------------------------------------------------------------------------------------------------------------------------------------------------------------------------------------------------------------------------------TGGCTTCT…
	OM828552	-------------------------------------------------------------------------------------------------------------------------------------------------------------------------------------------------------------------------------------------------------------------------------------------------------------------------------------------------------------------------------------------------------TGACTTTT…
	OM828567	-------------------------------------------------------------------------------------------------------------------------------------------------------GGCGCTTGAGCTAGAGTTGTTGGGACTTCTCTTAGCGTAATTATCCGGTCAGAGCTAAGTGCCCCAGGCAACTTAATCGGAGACGATCAGCTTTATAACGTAATAGTCACTGCCCACGCCTTTGTTATAATTTTTTTTATAGTTATACCCATTATAATTGGAGGGTTTGGTAACTGACTTGTGCCTTTAATACTAGGGAGCCCAGACATAGCTTTTCCCCGTATAAATAATATAAGATTCTGACTTTT…
	OM828506	-------------------------------------------------------------------------------------------------------------------------------------------------------GGGGCTTGAGCTAGAGTTGTTGGTACTTCTCTTAGCGTGATTATTCGGTCAGAACTGAGCGCCCCAGGTAACCTAATTGGGGACGACCAACTTTATAATGTAATAGTTACTGCTCACGCCTTTGTTATAATTTTTTTTATAGTTATACCTGTCATAATTGGCGGGTTTGGCAACTGATTAGTACCCTTAATACTAGGTAGTCCTGACATAGCTTTTCCTCGTATAAACAACATAAGATTCTGGCTTTT…
	OM828562	-------------------------------------------------------------------------------------------------------------------------------------------------------GGTGCATGAGCTAGCGTTGTTGGCACTTCTCTTAGTGTAATTATCCGGTCAGAATTGAGAGCTCCAGGTAACTTAATTGGAGATGACCAACTTTATAATGTAATAGTCACCGCTCACGCTTTTATCATAATTTTTTTCATAGTTATACCTATTATAATTGGAGGCTTTGGCAACTGACTAGTGCCGTTAATATTAGGTAGACCAGATATAGCCTTCCCTCGTATGAATAATATAAGATTCTGGCTTCT…
	OM828502	-------------------------------------------------------------------------------------------------------------------------------------------------------GGTGCATGAGCCAGAGTTGTTGGTACATCTCTTAGTGTGATTATTCGGTCAGAATTGAGAGCCCCAGGTAACTTAATCGGGGATGACCAGCTCTATAATGTGATAGTTACTGCTCATGCCTTTGTCATAATTTTTTTTATAGTCATGCCTATCATAATCGGAGGATTCGGTAATTGACTAGTGCCTTTAATACTGGGTAGACCTGATATGGCTTTCCCTCGTATGAATAACATAAGATTCTGACTTTT…
	OM828510	-------------------------------------------------------------------------------------------------------------------------------------------------------GGCGCCTGAGCTAGAGTTGTTGGCACTTCACTCAGCGTGATTATTCGGTCAGAGCTAAGGGCTCCAGGTAACTTAATCGGGGACGACCAGCTTTATAACGTGATAGTTACTGCTCACGCCTTCGTTATAATTTTTTTTATAGTCATGCCTATTATAATTGGAGGATTTGGCAACTGGTTAGTACCCCTAATACTAGGTAGACCTGATATAGCTTTTCCTCGTATAAACAACATAAGATTCTGACTTTT…
	OM828515	-------------------------------------------------------------------------------------------------------------------------------------------------------GGCGCGTGAGCTAGAGTTGTTGGCACTTCACTCAGCGTGATTATTCGGTCAGAGCTAAGGGCTCCAGGTAACTTAATCGGGGACGACCAGCTTTATAACGTGATAGTTACTGCTCACGCCTTCGTTATAATTTTTTTTATAGTCATGCCTATTATAATTGGAGGATTTGGCAACTGGTTAGTACCCCTAATACTAGGTAGACCTGATATAGCTTTTCCTCGTATAAACAACATAAGATTCTGACTTTT…
	OM828480	-------------------------------------------------------------------------------------------------------------------------------------------------------GGTGCATGAGCTAGAGTTGTTGGTACTTCTCTTAGCGTGATTATTCGGTCAGAATTGAGAGCCCCGGGTAACTTAATCGGGGATGACCAGCTTTATAATGTAATAGTTACTGCTCACGCCTTTGTTATAATTTTTTTTATAGTCATGCCTATCATAATTGGAGGGTTCGGCAACTGACTAGTGCCTTTAATACTGGGTAGACCCGATATGGCTTTCCCTCGTATAAACAACATAAGATTCTGACTTTT…
	OM828294	-------------------------------------------------------------------------------------------------------------------------------------------------------GGGGCATGAGCTAGAGTTGTTGGTACTTCTCTTAGCGTGATTATCCGGTCAGAGCTGAGCACCCCTGGTAACTTAATTGGAGACGACCAACTTTACAACGTAATAGTTACTGCCCACGCTTTTGTTATAATTTTTTTCATGGTCATGCCTATTATAATTGGGGGGTTTGGCAACTGACTAGTGCCTTTGATACTAGGTAGACCTGACATAGCTTTCCCTCGCATAAACAACATGAGATTCTGGCTTTT…
	OM828292	-------------------------------------------------------------------------------------------------------------------------------------------------------GGGGCCTGAGCTAGAGTTGTTGGTACTTCTCTTAGCGTGATTATCCGATCAGAGCTGAGCGCCCCTGGTAACTTAATCGGGGACGACCAACTTTACAACGTAATAGTTACTGCTCACGCTTTTGTTATAATTTTTTTTATGGTTATGCCTATCATAATTGGAGGATTTGGCAACTGACTAGTACCTTTAATGCTGGGTAGGCCTGATATAGCTTTCCCTCGTATAAATAACATGAGATTCTGGCTTTT…
	OM828296	-------------------------------------------------------------------------------------------------------------------------------------------------------GGGGCATGAGCTAGAGTTGTTGGGACTTCTCTTAGCGTGATTATCCGGTCAGAGCTGAGCGCCCCTGGTAACTTAATCGGAGATGACCAACTTTACAACGTAATAGTTACTGCTCACGCCTTTGTTATAATTTTTTTTATGGTCATGCCTATTATAATTGGGGGGTTTGGTAATTGACTAGTGCCTTTAATACTAGGTAGACCTGATATAGCTTTCCCTCGTATAAACAACATAAGATTCTGACTTTT…
	OM828447	-------------------------------------------------------------------------------------------------------------------------------------------------------GGGGCATGAGCTAGAGTTGTTGGTACTTCTCTTAGCGTGATTATCCGGTCAGAGCTGAGCGCCCCTGGTAACTTAATCGGAGATGACCAACTTTACAACGTAATAGTTACTGCTCACGCCTTTGTTATAATTTTTTTTATAGTCATGCCTATCATAATTGGAGGGTTCGGCAACTGACTAGTGCCTTTAATACTAGGTAGACCTGATATAGCTTTCCCTCGTATAAACAACATAAGATTTTGACTTTT…
	OM828317	-------------------------------------------------------------------------------------------------------------------------------------------------------GGGGCATGAGCTAGAGTTGTTGGCACTTCTCTTAGCGTGATTATCCGGTCAGAGCTGAGCGCCCCTGGTAACTTAATCGGAGATGATCAACTTTACAACGTAATAGTTACTGCTCACGCCTTTATTATAATTTTTTTTATAGTTATGCCTATCATAATTGGGGGGTTCGGCAACTGATTAGTGCCTTTAATACTAGGTAGACCTGATATAGCTTTTCCTCGTATAAATAACATGAGATTCTGGCTCTT…
	OM828499	-------------------------------------------------------------------------------------------------------------------------------------------------------GGGGCATGAGCTAGAGTTGTTGGTACTTCTCTTAGCGTGATTATCCGGTCAGAGCTGAGCGCCCCTGGTAACTTAATCGGAGATGACCAACTTTACAACGTAATAGTTACTGCTCACGCCTTTGTTATAATTTTTTTTATAGTCATGCCTATCATAATTGGGGGGTTCGGCAACTGACTAGTGCCTTTAATACTAGGTAGACCTGATATAGCTTTCCCTCGTATAAACAACATGAGATTCTGGCTTTT…
	OM828453	-------------------------------------------------------------------------------------------------------------------------------------------------------GGCGCGTGGGCTAGAGTTGTTGGTACTTCTCTTAGCGTGATTATTCGGTCAGAGCTGAGATCTCCTGGTAGCTTAATCGGAGACGATCAGCTTTATAACGTAATAGTTACTGCTCACGCCTTTGTTATAATTTTTTTTATGGTTATGCCTATTATAATCGGAGGATTCGGTAACTGACTAGTGCCCTTAATACTAGGTAGGCCTGATATAGCTTTCCCCCGTATAAACAACATAAGATTCTGACTTCT…
	OM828476	---------------------------------------------------------------------------------------------------------------------------------------------------------------------------------------------------------------------------------------------------------------------------------------------------------------------------------------------------------------------------------------------------------------…
	OR341225	------------------------------------------------------------------AACGCCTTATTCAGCCACCCCACTACGCAACGATGGTTATTCT-CGACAAACCACAAAGACATTGGAACGTTATATTTTATTTTTGGAGCTTGGGCAGGTAGAGTAGGAACAGCGCTAAGAATGCTAATTCGATTTGAACTTGGGCAGCCAGGGAGCTTGATCGGAAACGATCAAATCTATAATGTAATTGTTACAGCCCACGCCTTCGTTATAATTTTTTTTATAGTAATACCAATTTTAATTGGAGGGTTTGGGAATTGATTAATCCCTCTAATGCTAGGAGCCCCGGATATAGCTTTCCCGCGAATAAACAATATAAGATTTTGGTTATT…
	AB763553	----------------------------------------------------------------------------------------------------------------------------------------CTTTATTTTATCTTTGGAGCTTGGGCCGGGGCTGTAGGGACCGGTTTAAGAATAATTATCCGAACCGAATTAGGGCAGCCGGGTAGATTTATCGGAGATGATCAAATCTACAACGTCGTCGTAACAGCACACGCTTTCGTAATAATTTTCTTTATAGTAATACCAATTATAATTGGGGGCTTTGGAAATTGGCTGCTCCCCCTGATATTAGGGGCTCCAGATATAGCCTTCCCTCGTATAAACAATATAAGCTTTTGACTTCT…
	OR341226	--------------------------------------------------GTTAAATTTACAATTTAATGCTTTTATCAGCCATCCAACTACCCAACGATGACTGTTCT-CCACCAACCACAAAGACATCGGAACATTATATTTTATTTTTGGTGCATGAGCCGGCAGGGTAGGGACCGCCCTTAGAATACTAATCCGCACAGAGCTAGGGCAACCGGGTAGTTTTATTGGTAACGACCAAATTTATAATGTAATTGTCACCGCGCATGCTTTCGTTATAATTTTCTTTCTAGTGATGCCCGTAATAATCGGCGGTTTTGGGAACTGGCTTATCCCCCTAATACTCGGGGCTCCGGATATAGCCTTCCCCCGTATAAATAACATAAGATTCTGGCTCCT…
	OR341270	------------------------GCCTAGCCGGGAGAGAGACTCTATAACTAAATTTACAATTTAACGCTTAAATTCAGCCACCCAGCTACCCAACGATGACTATTTT-CTACCAACCATAAAGACATTGGCACCCTATATTTTATCTTCGGAGCCTGGTCCGGAAGAGTCGGCACCGCCCTCAGTATGCTAATCCGAACAGAGCTTGGACAGCCCGGCAGCTTTATCGGCAACGACCAGATCTACAACGTCATCGTGACAGCCCATGCTTTTGTTATAATTTTTTTCCTAGTTATACCTGTTATAATCGGAGGCTTCGGAAACTGACTTATCCCGCTTATGCTAGGGGCCCCCGATATGGCCTTCCCCCGCATAAATAACATAAGATTTTGACTCCT…
	OR341269	-------ATTTACGCAAATGCCGGGCCTAGCGAGGAGAGAGACTCTATAACTAAATTTACAATTTAACGCTTAAATTCAGCCACCCAGCTACCCTGCGATGATTATTTT-CTACCAACCATAAAGACATCGGCACCCTATATTTTATCTTCGGCGCCTGGTCCGGAAGAGTCGGAACCGCCCTCAGTATACTAATCCGAACAGAGCTTGGACAGCCCGGGAGATTTATCGGTAATGACCAGATCTACAACGTCATCGTCACAGCTCATGCTTTTGTTATAATCTTTTTTCTAGTTATACCCGTCATAATCGGGGGCTTTGGCAACTGACTTATCCCGCTTATATTAGGTGCCCCCGATATGGCTTTCCCACGTATAAACAACATAAGATTCTGACTCCT…
	KX497016	----------------------------------------------------------------------------------------ATTTTTATTCGTTGGTTTTTTTCTACTAATCATAAAGATATTGGGACTCTTTATTTTATGTTAGGTGCTTGGGCTAGGGCTGTGGGGACTTCTTTGAGACTTATTATTCGTTCAGAGTTAAGTGCTCCTGGCTGTTTGATTGGTAATGATCAGGTTTATAACACTATAGTTACTGCTCATGCTTTTGTAATAATTTTTTTTATAGTTATGCCTATTATAATTGGGGGTTTTGGTAATTGGTTAGTACCTTTAATATTAGGTAGGCCTGATATGGCTTTTCCTCGTATAAATAATATGAGTTTTTGGTTGTT…
	OR341234	------------------------CCGCAGTTAGGAGAGAATCTCTATAATTAAATTTACAATTTAACGCTTTTATCGGCCACCTGACTTACGCAACGCTGACTTTTTT-CTACCAACCACAAAGATATTGGAACCCTATATTTTATTTTCGGGGCGTGGGCGGGAAGGGTAGGAACCGCCCTAAGAATGCTGATCCGGACCGAACTGGGGCAACCTGGAAGATTTATTGGAAACGATCAGATTTATAATGTCATTGTAACGGCCCACGCTTTTGTGATAATTTTTTTCTTAGTTATACCCGTTATAATTGGAGGGTTTGGAAATTGACTAATCCCCCTTATGTTAGGAGCGCCTGATATAGCATTCCCCCGTATAAACAACATAAGATTTTGACTATT…
	KF977326	-----------------------------------------------------------------------------------------------------------------------------------------------------------------------------------CTTTAAGAGCATTAATTCGTTTAGAGCTTGCTCAACCAGGATCATTAATTGGGGACGATCAAATTTATAATGTAATTGTTACAGCACATGCATTTATTATAATTTTTTTTATAGTTATGCCTTTTATAATTGGGGGATTTGGAAATTGATTAGTACCTTTAATAATTGGAGCTCCAGATATAGCATTTCCTCGACTTAATAACATAAGGTTTTGACTTCT…
	MT966719	------------------------------------------------------------------------------------------ACGCAACGATGATTTTTCT-CAACAAATCATAAAGACATCGGTACTCTATACTTTGTGTTCGGAGCCTGATCCGGTATAGTAGGCACTTCCCTAAGACTAATTATTCGAGCCGAACTTGGTCAACCAGGAAGATTAATCGGAGACGATCAAATTTATAATGTAATCGTCACAGCCCACGCCTTCGTAATGATTTTCTTCATAGTTATGCCAATCATAATTGGGGGTTTTGGGAATTGATTAGTTCCCCTTATACTTGGAGCCCCTGATATAGCCTTCCCTCGAATAAATAATATAAGATTCTGACTTTT…
	LT626531	---------------------------------------------------------------------------------------------------------------------------------------------------------------------------------------------------------------------------------------------------------------------------------------------------------------------------------------------------------------------------------------------------------------…
	LT626579	---------------------------------------------------------------------------------------------------------------------------------------------------------------------------------------------------------------------------------------------------------------------------------------------------------------------------------------------------------------------------------------------------------------…
	LT626648	---------------------------------------------------------------------------------------------------------------------------------------------------------------------------------------------------------------------------------------------------------------------------------------------------------------------------------------------------------------------------------------------------------------…
	OR341293	----------ATTATTGTATATAAACCCTAACCAGAAGAATTAATCTATAATTAAATTTACAATTTAACGCTTTAATCAGCCACCTAGCTATCCAACGATGATTATTTT-CTACTAACCATAAAGATATCGGTACTCTATATTTTATCTTCGGCGCGTGAGCTGGAAGTGTAGGAACTGCCCTAAGAATACTCATCCGAACTGAATTAGGGCAGCCTGGAAGATTCATCGGTAATGACCAAATTTATAATGTAATTGTTACTGCCCATGCTTTCGTGATAATTTTTTTTCTAGTCATACCTGTAATAATCGGAGGATTCGGTAACTGATTAATCCCGTTAATATTAGGCGCCCCCGATATAGCTTTCCCTCGTATAAATAACATAAGATTCTGATTACT…
	OR341292	----------ATTTATTTCAGATAAACCTAGTCAAGAGAAATTATCTATAATTAAATTTACAATTTAACGCTTTTATCAGCCACCTAACTATTCAACGATGATTATTTT-CTACCAACCATAAGGATATCGGCACTTTATATTTTATCTTTGGAGCTTGAGCTGGAAGTGTGGGTACTGCTTTAAGAATACTTATTCGAACCGAATTAGGCCAACCTGGTAGATTTATCGGCAACGATCAAATCTACAATGTAATTGTAACTGCCCACGCTTTCGTTATAATTTTTTTTCTAGTAATACCTGTAATAATTGGGGGATTTGGTAATTGACTAATTCCTTTAATACTAGGTGCCCCAGATATAGCTTTCCCGCGCATAAATAATATAAGATTTTGACTACT…
	OP830416	---TTGCAATTAACTATCATAAATCTAGCAGGGGGTATACCCATAATTAAATTTACAATTTAACGCTTAAATTTCAGCCACCCAACTTATATGCAACGATGATTATTTT-CTACTAACCATAAAGATATCGGAACTTTATATTTTATTTTTGGGGCTTGGGCAGGGAGTGTAGGCACAGCCTTAAGAATACTAATTCGCACTGAGCTGGGCCAGCCAGGAAGTTTTATTGGAAATGACCAAATTTATAATGTAATCGTTACAGCTCATGCTTTTGTTATAATTTTTTTTTTAGTTATACCTGTGATAATCGGAGGGTTTGGTAATTGACTCATCCCTTTAATATTAGGTGCCCCAGATATAGCTTTTCCTCGAATAAATAATATAAGATTCTGGCTACT…
	OR341279	------------------------------------------------------ATTTACAATCTAACGCTTATAATCAGCCACCCTACTACGCAACGATGATTTTTTT-CTACCAACCATAAAGATATTGGAACTCTATATTTTATTTTCGGGGCTTGAGCGGGGAGTGTAGGGACCGCCCTTAGAATACTTATTCGTACCGAATTAGGGCAACCCGGGAGATTTATTGGTAATGACCAAATTTATAATGTAATTGTCACTGCGCACGCTTTTGTAATAATTTTCTTTTTAGTAATGCCTGTGATAATTGGGGGGTTTGGAAACTGACTAATTCCGCTGATGTTGGGAGCCCCTGACATAGCTTTCCCGCGGATAAACAATATAAGATTTTGACTTCT…
	OP830430	-----------------------------------------------------AATTTACAATCTAACGCTTAATTTCAGCCACCTAACTATGCAACGATGATTATTCT-CTACCAACCATAAAGATATTGGGACATTATATTTTATTTTTGGGGCTTGGGCCGGAAGGGTGGGTACCGCATTAAGTATACTTATTCGCACCGAACTAGGGCAACCTGGAAGATTTATTGGCAATGATCAAATTTACAATGTGATTGTCACCGCCCATGCTTTTGTAATAATTTTCTTTTTAGTTATACCTGTGATAATTGGGGGCTTCGGTAATTGGCTTATCCCTTTAATATTAGGGGCCCCAGATATAGCATTCCCCCGAATAAATAATATAAGATTTTGACTTTT…
	OR341239	------------------------AACCAGTAAGGGGAGATGTCACCATGATTAAATTTACAATCTAACGCCTTTATCGGCCACCTTACTACCCAACGATGATTATTTT-CCACCAACCACAAGGATATTGGTACCTTATATTTTATCTTTGGTGCATGATCTGGCAGAGTTGGCACCGCCTTAAGCATACTTATTCGCACAGAGCTAGGCCAACCCGGTAGTTTTATCGGTAACGATCAGATCTATAATGTAATTGTAACAGCCCACGCTTTCGTTATAATTTTCTTTTTAGTTATACCTGTAATAATTGGAGGGTTTGGCAATTGATTAATTCCTCTAATGCTAGGGGCCCCAGATATAGCGTTCCCGCGTATAAATAATATGAGTTTTTGACTCCT…
	KY769502	-----------------------------------------------------------------------------------------------------------------------------------------------------------------------------------------GTCTTTTAATTCGAGCAGAATTAGGACAACCTGGAAGACTAATTGGAGATGATCAAATCTATAATGTAGTTGTTACAGCTCATGCATTCATTATAATTTTCTTTATAGTTATACCAATTTTGATTGGAGGATTCGGTAATTGATTAGTACCTCTTATATTAGGAGCTCCTGACATAGCCTTTCCCCGCCTTAATAATATAAGATTCTGACTTCT…
	GU205043	-------------------------------------------------------------------------------------------------------------------------------------------------------------------------------------------------------------------------------------------------------------------------------------------------------------------------------------------------------CTAGGAGCACCAGACATGGCATTCCCCCGAATAAATAACATGAGATTCTGACTGTT…
	GU205040	-------------------------------------------------------------------------------------------------------------------------------------------------------------------------------------------------------------------------------------------------------------------------------------------------------------------------------------------------------CTAGGAGCTCCAGACATGGCATTCCCGCGAATAAATAACATAAGATTCTGACTCTT…
	GU205075	-------------------------------------------------------------------------------------------------------------------------------------------------------------------------------------------------------------------------------------------------------------------------------------------------------------------------------------------------------CTAGGAGCCCCAGACATAGCTTTCCCGCGCATAAACAACATAAGATTCTGACTTCT…
	GU205055	-------------------------------------------------------------------------------------------------------------------------------------------------------------------------------------------------------------------------------------------------------------------------------------------------------------------------------------------------------CTAGGGGCACCAGACATAGCCTTTCCACGAATAAACAATATAAGATTTTGGTTATT…
	GU205058	-------------------------------------------------------------------------------------------------------------------------------------------------------------------------------------------------------------------------------------------------------------------------------------------------------------------------------------------------------CTAGGTGCCCCCGATATGGCTTTTCCCCGAATAAACAATATAAGATTTTGACTTCT…
	GU205045	-------------------------------------------------------------------------------------------------------------------------------------------------------------------------------------------------------------------------------------------------------------------------------------------------------------------------------------------------------CTAGGAGCGCCCGACATAGCATTCCCCCGCATAAACAACATGAGATTCTGACTACT…
	GU205072	-------------------------------------------------------------------------------------------------------------------------------------------------------------------------------------------------------------------------------------------------------------------------------------------------------------------------------------------------------CTAGGAGCCCCTGATATGGCTTTTCCACGAATAAACAACATAAGATTCTGACTTCT…
	GU205056	-------------------------------------------------------------------------------------------------------------------------------------------------------------------------------------------------------------------------------------------------------------------------------------------------------------------------------------------------------CTAGGAGCCCCAGATATAGCCTTCCCCCGAATAAATAACATAAGATTCTGGCTACT…
	GU205064	-------------------------------------------------------------------------------------------------------------------------------------------------------------------------------------------------------------------------------------------------------------------------------------------------------------------------------------------------------TTAGGTGCGCCAGACATGGCATTTCCCCGAATAAACAATATGAGATTCTGACTTCT…
	GU205038	-------------------------------------------------------------------------------------------------------------------------------------------------------------------------------------------------------------------------------------------------------------------------------------------------------------------------------------------------------TTAGGAGCCCCAGACATGGCCTTCCCACGAATAAATAACATAAGATTTTGACTATT…
	GU205036	-------------------------------------------------------------------------------------------------------------------------------------------------------------------------------------------------------------------------------------------------------------------------------------------------------------------------------------------------------CTAGGTGCCCCCGACATGGCCTTCCCCCGAATAAACAACATGAGATTCTGACTTTT…
	GU205049	-------------------------------------------------------------------------------------------------------------------------------------------------------------------------------------------------------------------------------------------------------------------------------------------------------------------------------------------------------CTAGGAGCCCCAGACATGGCCTTCCCGCGAATAAATAATATAAGATTCTGGCTCTT…
	GU205053	-------------------------------------------------------------------------------------------------------------------------------------------------------------------------------------------------------------------------------------------------------------------------------------------------------------------------------------------------------CTAGGAGCTCCAGACATGGCCTTCCCCCGAATAAACAATATAAGATTTTGACTTCT…
	GU205051	-------------------------------------------------------------------------------------------------------------------------------------------------------------------------------------------------------------------------------------------------------------------------------------------------------------------------------------------------------TTAGGAGCACCAGATATAGCTTTTCCCCGAATGAATAACATGAGATTCTGACTCTT…
	GU205069	-------------------------------------------------------------------------------------------------------------------------------------------------------------------------------------------------------------------------------------------------------------------------------------------------------------------------------------------------------CTAGGAGCCCCAGATATAGCATTCCCACGAATAAATAATATAAGATTTTGACTTTT…
	GU205070	-------------------------------------------------------------------------------------------------------------------------------------------------------------------------------------------------------------------------------------------------------------------------------------------------------------------------------------------------------TTAGGTGCCCCAGATATAGCATTCCCGCGAATAAATAACATGAGATTCTGACTCCT…
	EU186145	-------------------------------------------------------------------------------------------------------------------------------------------------------------TGAGCAGGCATAGTAGGAACTTCATTGAGACTGGTAATTCGTGCTGAATTAGGTCAACCAGGAAGCCTCATTGGTGACGATCAAATCTACAATGTAGTTGTGACCGCTCACGCTTTTGTAATAATTTTTTTCATAGTTATACCCATTATAATTGGAGGCTTCGGCAACTGACTTGTACCACTTATACTAGGAGCTCCAGATATAGCATTCCCTCGTATAAACAATATAAGATTTTGACTGCT…
	EU186141	-------------------------------------------------------------------------------------------------------------------------------------------------------------TGAGCAGGGATAGTAGGCACTTCCCTAAGCCTAGTAATCCGCGCTGAACTAGGCCAACCCGGAAGTCTTATTGGAGACGACCAAATCTACAACGTAGTTGTTACTGCCCATGCCTTCGTAATAATTTTTTTCATAGTAATACCCATTATAATTGGGGGGTTTGGAAACTGATTAGTACCCCTTATACTGGGTGCCCCAGATATGGCTTTCCCCCGCATAAATAACATAAGATTCTGACTACT…
	EU186135	-------------------------------------------------------------------------------------------------------------------------------------------------------------TGAGCAGGAATAGTAGGCACTTCTCTGAGCCTAGTAATCCGAGCCGAACTAGGTCAACCCGGAAGCCTTATCGGAGACGACCAAATCTACAATGTAGTAGTTACTGCCCACGCCTTCGTAATAATCTTTTTTATAGTAATACCTATTATAATCGGTGGATTTGGAAATTGACTAGTACCCCTTATATTAGGTGCCCCAGATATAGCTTTTCCCCGTATGAACAATATAAGATTCTGGCTCTT…
	EU186131	-------------------------------------------------------------------------------------------------------------------------------------------------------------TGAGCAGGAATAGTAGGCACTTCTCTGAGCCTAGTAATCCGAGCCGAACTAGGTCAACCTGGGAGTCTCATTGGAGACGACCAAATCTACAACGTAGTTGTAACCGCCCATGCCTTCGTAATAATCTTTTTTATAGTGATACCTATTATAATCGGTGGGTTTGGAAATTGATTAGTACCCCTAATATTAGGGGCCCCAGACATAGCTTTTCCCCGTATAAACAATATAAGATTCTGGCTCCT…
	EU186134	-------------------------------------------------------------------------------------------------------------------------------------------------------------TGAGCAGGAATAGTAGGCACTTCTCTGAGCCTAGTAATCCGGGCCGAACTAGGTCAACCTGGAAGTCTTATCGGAGACGACCAAATCTACAACGTAGTTGTTACTGCCCATGCCTTCGTAATAATCTTTTTTATAGTTATACCTATTATAATCGGCGGATTTGGAAATTGACTAGTACCCCTTATATTAGGAGCCCCGGATATAGCTTTCCCCCGCATAAACAATATAAGATTCTGGCTTCT…
	EU186137	-------------------------------------------------------------------------------------------------------------------------------------------------------------TGAGCAGGGATAGTAGGCACTTCTCTAAGCCTTGTAATCCGAGCTGAGCTAGGCCAACCTGGGAGTCTCATTGGAGACGACCAAATCTACAACGTAGTGGTCACCGCCCATGCCTTCGTAATAATCTTTTTCATAGTAATGCCCATTATAATCGGTGGATTTGGAAATTGATTAGTACCCCTTATATTAGGCGCTCCTGATATAGCTTTTCCCCGTATAAACAATATAAGATTCTGGCTTCT…
	EU186139	-------------------------------------------------------------------------------------------------------------------------------------------------------------TGAGCAGGAATAGTAGGCACTTCTCTAAGTCTAGTAATCCGAGCCGAATTAGGTCAACCTGGAAGTCTTATTGGAGACGACCAAATCTACAACGTAGTTGTTACTGCCCATGCCTTCGTAATAATCTTTTTTATAGTGATACCCATTATAATCGGTGGGTTTGGAAATTGATTAGTGCCCCTAATATTAGGGGCCCCCGATATAGCTTTTCCCCGTATAAACAATATAAGATTTTGGCTTCT…
	EU186138	-------------------------------------------------------------------------------------------------------------------------------------------------------------TGAGCAGGAATAGTAGGCACTTCTCTAAGCCTAGTAATCCGGGCCGAGCTAGGTCAACCTGGAAGTCTTATCGGAGACGACCAAATCTACAACGTAGTTGTTACTGCCCATGCCTTCGTAATAATCTTTTTTATAGTGATACCTATTATAATTGGTGGATTTGGAAATTGATTAGTACCCCTTACATTAGGCGCACCTGATATAGCTTTTCCCCGTATAAACAACATAAGATTCTGGCTTCT…
	EU186142	-------------------------------------------------------------------------------------------------------------------------------------------------------------TGAGCAGGAATAGTAGGTACTTCCTTAAGCCTAGTAATCCGAGCAGAACTAGGTCAACCTGGAAGTCTTATTGGAGATGACCAAATCTACAATGTAGTTGTTACTGCTCACGCCTTCGTAATAATTTTTTTTATAGTTATACCCATTATGATTGGCGGTTTCGGAAATTGATTAGTGCCCCTTATACTCGGTGCTCCAGATATAGCGTTCCCCCGTATAAACAATATAAGATTCTGACTTCT…
	EU186143	-------------------------------------------------------------------------------------------------------------------------------------------------------------TGAGCAGGAATAGTAGGCACTTCTCTAAGTCTAGTAATCCGAGCAGAACTAGGTCAACCTGGAAGTCTTATTGGAGATGACCAAATTTACAATGTAGTTGTTACTGCCCACGCCTTCGTAATAATTTTTTTCATGGTTATACCTATTATAATTGGTGGATTTGGAAATTGATTAGTACCTCTTATATTAGGGGCCCCAGATATGGCCTTTCCTCGTATAAACAATATAAGATTTTGACTACT…
	FJ426027	------------------------------------------------------------------------------------------------------------------------------------------------------AGGCGCATGAAGTGGGATAGTAGGTACTGCTCTTAGTCTACTCATTCGAGTAGAACTAGGACAACCTAGAAGATTTATTGGTAATGACCAAATTTATAATGTTGTTGTGACAGCCCACGCTTTTGTTATAATTTTCTTTATAGTTATACCAATTATAATTGGAGGGTTTGGAAACTGACTCCTTCCGTTAATATTGGGGGCCCCAGATATAGCTTTCCCTCGAATAAACAATATAAGATTTTGACTTCT…
	FJ425918	----------------------------------------------------------------------------------------------------------------------------------------TTATATTTTATGCTAGGTGCATGAAGAGGAATAGTAGGGACTGCCCTAAGTCTACTTATTCGAGTAGAATTAGGACAACCTAGAAGATTCATTGGCAATGACCAAATCTATAATGTTGTTGTTACAGCCCATGCTTTTGTTATAATTTTCTTTATAGTTATACCCATTATAATTGGAGGGTTTGGAAATTGACTTCTTCCATTAATGTTAGGAGCTCCAGATATAGCTTTTCCTCGAATAAATAATATAAGATTTTGACTCCT…
	AF395115	------------------------------------------------------------------CTAAACTTCAGCCATTTTATCTCAACGCAACGATGATTATTTT-CTACAAATCATAAAGACATTGGAACCTTATACTTTATCTTCGGAGCCTGAGCTGGGATAGTAGGGACTGCCCTTAGACTTATTATTCGTGCTGAATTAGGTCAACCAGGAAGTCTTATTGGAGATGACCAAATTTATAATGTGGTTGTTACAGCCCACGCTTTCGTTATAATTTTCTTCATGGTAATACCTATTATAATTGGAGGATTTGGAAATTGACTAGTTCCCTTAATATTAGGTGCTCCCGATATAGCTTTCCCCCGAATGAATAATATGAGTTTCTGACTTTT…
	OP830415	ATTTGCAATCTACCGTTAAATAAACCTAGTAAGGAGAAATTAATCCATAATTAAATTTACAATCTAACGCCTATGCTCAGCCACCTAACTACGCAACGATGACTTTTTT-CTACCAACCATAAGGATATTGGCACATTATATTTTATCTTTGGTGCTTGATCAGGAAGAGTTGGCACAGCCCTCAGAATACTAATTCGAACAGAACTTGGGCAGCCCGGAAGATTTATTGGGAACGATCAAATCTACAATGTTATTGTAACCGCTCACGCTTTTGTTATAATCTTTTTCCTTGTTATACCTGTTATAATTGGTGGGTTCGGAAATTGACTAATCCCTCTAATATTAGGAGCTCCAGATATAGCCTTCCCTCGTATAAATAATATAAGATTTTGATTACT…
	OR341223	---------CT-------------CTTAGTATG------CTAATTC----------------------------------------GAACACGCAACGATGATTATTTT-CAACCAACCACAAAGATATTGGTACTTTATATTTTATTTTTGGTGCATGATCAGGCAGGGTAGGAACTGCTCTTAGTATGCTAATTCGAACAGAACTAGGGCAGCCAGGTAGATTTATTGGCAATGACCAAATTTACAATGTAATTGTAACCGCTCATGCTTTTGTTATAATTTTTTTCTTGGTGATACCAGTAATAATTGGAGGGTTTGGAAATTGATTAATTCCTTTAATACTAGGCGCTCCCGATATAGCATTCCCTCGTATAAATAATATAAGATTCTGATTATT…
	AF060776	----------------------------------------------------------------------------------------------------------------------------------------------------------------------------------------------------------------------------------------------------------------------------------------------------------------------GGAGGATTTGGAAATTGATTAGTTCCCTTAATATTAGGAGCCCCCGATATGGCTTTCCCTCGTATAAACAACATAAGATTTTGATTACT…
	KT934549	-----------------------------------------------------------------------------------------------------------------------------------------------------------------------------------------------------------------------------------------------------------------------------------------------------------------------------------------------------------------------------------------------------------TCCT…
	AY612865	-------------------------------------------------------------------------------------------------------------------------------------------TATTTTATATTCGGGGCATGAGCTGGTATAGTTGGCACCTCATTAAGATTACTAATCCGGGCCGAACTAGGTCAACCAGGAAGATTAATTGGTAATGACCAAATCTACAACGTAATTGTAACCGCCCATGCTTTCGTTATAATTTTTTTTATAGTAATGCCTATTTTGATTGGAGGGTTCGGCAATTGGCTAGTCCCCTTAATATTAGGGGCCCCTGATATGGCCTTCCCACGAATAAATAACATAAGATTCTGGTTGTT…
	AY612869	-------------------------------------------------------------------------------------------------------------------------------------------TACTTTATATTTGGTGCATGAGCCGGTATAGTTGGGACTTCTTTAAGTTTATTAATTCGTGCAGAATTTGGCCAACCAGGAAGATTAATTGGAAANGACCAAATCTACAATGTAATTGTAACTGCACATGCTTTTGTAATAATTTTCTTCATAGTTATACCAATTTTAATTGGAGGATTTGGTAATTGGCTAGTCCCATTAATACTAGGGGCCCCTGATATGGCCTTTCCCCGAATAAACAACATAAGATTCTGGCTACT…
	AY612857	-------------------------------------------------------------------------------------------------------------------------------------------TATTTTATATTTGGTGCATGGGCCGGTATAGTTGGGACTTCTCTTAGACTACTAATTCGCGCAGAACTTGGTCAACCAGGAAGATTAATTGGAAACGACCAAATCTATAATGTAATTGTAACTGCGCACGCTTTTGTAATAATTTTCTTCATAGTTATACCAATTTTAATTGGAGGATTTGGTAATTGACTAGTCCCTCTAATACTAGGAGCCCCTGATATGGCCTTTCCTCGAATAAACAACATAAGATTCTGGCTGCT…
	AY612861	-------------------------------------------------------------------------------------------------------------------------------------------TATTTTATATTCGGAGCATGAGCTGGAATAGTAGGTACTTCATTAAGATTATTAATTCGTGCAGAACTAGGACAACCAGGAAGGTTAATTGGCAATGATCAAATTTATAATGTAATCGTAACTGCGCATGCTTTTGTAATAATTTTCTTTATAGTAATACCTATCCTAATTGGAGGCTTTGGAAATTGATTAGTCCCCTTAATATTAGGGGCCCCTGATATAGCCTTTCCCCGAATGAATAATATAAGATTTTGACTACT…
	AY612860	-------------------------------------------------------------------------------------------------------------------------------------------TATTTTATATTCGGAGCATGAGCTGGAATAGTAGGTACTTCATTAAGATTATTAATTCGTGCAGAACTAGGTCAACCAGGAAGGTTAATTGGTAATGATCAAATTTATAATGTAATTGTAACTGCGCATGCTTTTGTAATAATTTTCTTTATAGTAATGCCCATCCTAATTGGAGGCTTTGGAAATTGACTAGTCCCCCTAATACTAGGAGCCCCTGACATGGCCTTTCCCCGAATGAATAATATAAGATTCTGACTACT…
	AY612858	-------------------------------------------------------------------------------------------------------------------------------------------TATTTTATATTTGGAGCTTGAGCTGGTATAGTCGGGACCTCATTAAGTCTACTAATTCGAGCTGAATTAGGCCAACCTGGAAGACTTATTGGAAATGACCAGATTTATAATGTTATTGTCACAGCTCACGCTTTTGTAATAATTTTCTTTATAGTAATACCTATTTTAATTGGAGGATTTGGAAACTGGCTAGTACCCTTAATACTAGGGGCCCCAGACATAGCATTTCCCCGTATAAATAACATAAGATTCTGACTTCT…
	AY612856	--------------------------------------------------------------------------------------------------------------------------------------------ATTTTATATTTGGAGCTTGAGCCGGTATGGTCGGAACCTCATTAAGTCTACTAATTCGAGCTGAATTAGGCCAACCTGGAAGACTTATTGGAAATGACCAGATCTATAATGTTATTGTCACAGCTCACGCTTTTGTAATAATTTTCTTTATAGTAATACCTATTTTAATTGGAGGATTTGGAAACTGACTAGTACCCTTAATACTAGGGGCCCCAGACATAGCATTTCCCCGAATAAATAACATAAGATTCTGACTTCT…
	KF131536	----------------------------------------------------------------------------------------------------------------------------------------------------------------------------------------------------------------------------------------------------TATAACGTGATCGTCACGGCCCACGCCTTCGTTATAATCTTCTTTATAGTAATACCAATCATAATTGGGGGATTCGGAAACTGACTTGTGCCGCTAATGCTAGGGGCCCCAGACATAGCATTTCCCCGAATAAATAACATAAGATTCTGACTTCT…
	KF131535	----------------------------------------------------------------------------------------------------------------------------------------------------------------------------------------------------------------------------------------------------TACAACGTAATCGTTACAGCCCATGCATTTGTTATAATTTTCTTTATAGTAATACCAATCATAATCGGTGGATTCGGAAACTGACTCGTGCCCTTAATGTTGGGAGCCCCCGACATAGCCTTCCCCCGAATAAATAACATAAGGTTTTGGCTCCT…
	OM640762	--ATTTACTAACTATATAAACCCTAGTAAAGAGGAAATCCTATAATTAAATTTACAATTTAACGCCTATTTTCGGCCACTTTACTATTTTACGCAACGATGATTATTTT-CAACTAACCACAAGGACATTGGAACACTTTATTTTATTTTCGGAGCATGATCTGGGAGAGTAGGGACAGCTCTTAGAATACTAATTCGTACAGAGCTAGGGCAACCAGGCAGCTTTATTGGCAATGACCAAATTTATAATGTAATCGTAACAGCGCATGCTTTTGTAATAATTTTCTTTTTAGTAATACCTGTAATAATTGGAGGATTCGGTAATTGGCTAATCCCCCTTATGTTAGGTGCCCCAGATATAGCATTCCCACGAATAAATAACATAAGGTTCTGATTACT…
	AF060775	----------------------------------------------------------------------------------------------------------------------------------------------------------------------------------------------------------------------------------------------------------------------------------------------------------------------GGAGGATTTGGAAATTGATTAGTTCCACTAATACTAGGGGCGCCAGACATAGCATTCCCTCGTATAAACAATATAAGATTTTGGCTTTT…
	AY682072	------------------------------------------------------------------------------------------ATGCAACGATGATTCTTTT-CTACAAATCATAAAGACATTGGTACATTATATTTCATTTTTGGAGCATGATCTGGGATAGTAGGTACATCACTTAGTTTAATCATTCGAGCTGAACTAGGACAACCTGGAACCCTTATTGGAAACGACCAAATTTATAACGTTGTAGTCACAGCTCACGCCTTTGTTATAATTTTCTTCATGGTTATACCTATTATAATTGGAGGATTTGGTAATTGACTAGTTCCCCTTATACTAGGAGCTCCTGATATAGCCTTCCCACGAATAAATAACATAAGATTCTGACTCCT…
	KF131534	------------------------------------------------------------------------------------------------------------------------------------------------------------------------------------------------------------------------------------------------------------------TACAGCTCACGCTTTTGTAATAATCTTCTTTATGGTTATACCTATTATAATTGGAGGATTTGGAAACTGACTAGTTCCACTTATATTAGGAGCACCTGATATAGCTTTCCCCCGAATAAATAACATAAGATTTTGACTCTT…
	KF131522	----------------------------------------------------------------------------------------------------------------------------------------------------------------------------------------------------------------------------------------------------TATAATGTAATTGTTACCGCCCACGCTTTTGTAATAATTTTTTTTATAGTTATACCAATTATAATTGGAGGATTTGGGAACTGACTAGTTCCACTTATACTAGGAGCCCCCGATATGGCTTTTCCTCGTATAAATAATATAAGATTTTGGCTTCT…
	KF131506	----------------------------------------------------------------------------------------------------------------------------------------------------------------------------------------------------------------------------------------------------TATAATGTAATTGTCACTGCCCACGCCTTTGTTATAATCTTCTTTATGGTTATACCAATTATAATCGGAGGATTTGGAAACTGACTAGTTCCACTTATATTAGGAGCCCCCGACATGGCTTTTCCTCGTATAAATAACATAAGATTTTGACTTCT…
	KF131494	----------------------------------------------------------------------------------------------------------------------------------------------------------------------------------------------------------------------------------------------------TATAATGTAATTGTTACTGCTCATGCTTTTGTAATAATTTTTTTTATAGTTATACCAATTATAATTGGAGGATTTGGAAACTGGCTAGTCCCTCTTATATTAGGAGCCCCCGATATAGCTTTTCCTCGTATAAATAACATAAGATTTTGACTTCT…
	KF131481	----------------------------------------------------------------------------------------------------------------------------------------------------------------------------------------------------------------------------------------------------TATAACGTAATCGTTACCGCTCATGCTTTTGTAATAATCTTTTTTATAGTTATACCAATTATAATTGGAGGATTTGGAAACTGACTAGTTCCACTTATATTAGGAGCCCCCGATATAGCTTTTCCTCGAATAAACAACATAAGATTTTGACTTCT…
	KM977677	-------------------------------------------------------------------------------------------ATGCAACGATGATTCTTTTCTACAAATCATAAAGACATTGGTACATTATATTTTATCTTCGGAGCTTGATCAGGAATGGTTGGGACATCATTAAGACTAATTATTCGAGCCGAACTAGGTCAACCAGGTACCCTAATTGGGAATGATCAAATTTATAATGTTGTTGTTACTGCCCATGCATTTGTTATAATTTTCTTTATAGTTATACCAATTATAATTGGAGGATTTGGTAACTGACTTGTACCTTTAATATTAGGAGCTCCTGATATAGCATTTCCTCGTATAAATAATATAAGATTTTGACTTCT…
	KY111195	---------------------------------------------------------------------------------------------------------------------------------------------------------------------------------------------------------------------------------------------------------------------------------------------------------------------------------------------------------------------------------------------------------------…
	KT586040	---------------------------------------------------------------------------------------------------------------------------------------------------------------------------------------------------------------------------------------------------------------------------------------------------------------------------------------------------------------------------------------------------------------…
	KT586039	---------------------------------------------------------------------------------------------------------------------------------------------------------------------------------------------------------------------------------------------------------------------------------------------------------------------------------------------------------------------------------------------------------------…
	HG321389	-----------------------------------------------------------------------------------------------------------------------------------------------------TAGGCACTTGAGCTGGAATAATAGGCACATCACTAAGTTTAATCATTCGAGCTGAACTAAGTCAACCAGGGAGACTTATTGGTAATGACCAAATTTATAACGTAGTAGTAACTGCTCACGCTTTTGTAATAATTTTCTTCATAGTTATACCTATTATAATCGGTGGATTCGGTAATTGATTAATTCCATTAATATTAGGAGCCCCAGATATGGCATTCCCACGAATAAATAATATAAGATTTTGACTTCT…
	KT586038	---------------------------------------------------------------------------------------------------------------------------------------------------------------------------------------------------------------------------------------------------------------------------------------------------------------------------------------------------------------------------------------------------------------…
	KT585826	---------------------------------------------------------------------------------------------------------------------------------------------------------------------------------------------------------------------------------------------------------------------------------------------------------------------------------------------------------------------------------------------------------------…
	KT586013	---------------------------------------------------------------------------------------------------------------------------------------------------------------------------------------------------------------------------------------------------------------------------------------------------------------------------------------------------------------------------------------------------------------…
	KT585948	---------------------------------------------------------------------------------------------------------------------------------------------------------------------------------------------------------------------------------------------------------------------------------------------------------------------------------------------------------------------------------------------------------------…
	KT585839	---------------------------------------------------------------------------------------------------------------------------------------------------------------------------------------------------------------------------------------------------------------------------------------------------------------------------------------------------------------------------------------------------------------…
	KT585813	---------------------------------------------------------------------------------------------------------------------------------------------------------------------------------------------------------------------------------------------------------------------------------------------------------------------------------------------------------------------------------------------------------------…
	KT585892	---------------------------------------------------------------------------------------------------------------------------------------------------------------------------------------------------------------------------------------------------------------------------------------------------------------------------------------------------------------------------------------------------------------…
	KT585869	---------------------------------------------------------------------------------------------------------------------------------------------------------------------------------------------------------------------------------------------------------------------------------------------------------------------------------------------------------------------------------------------------------------…
	KT585901	---------------------------------------------------------------------------------------------------------------------------------------------------------------------------------------------------------------------------------------------------------------------------------------------------------------------------------------------------------------------------------------------------------------…
	KT585854	---------------------------------------------------------------------------------------------------------------------------------------------------------------------------------------------------------------------------------------------------------------------------------------------------------------------------------------------------------------------------------------------------------------…
	KT585806	---------------------------------------------------------------------------------------------------------------------------------------------------------------------------------------------------------------------------------------------------------------------------------------------------------------------------------------------------------------------------------------------------------------…
	KT585798	---------------------------------------------------------------------------------------------------------------------------------------------------------------------------------------------------------------------------------------------------------------------------------------------------------------------------------------------------------------------------------------------------------------…
	KT585882	---------------------------------------------------------------------------------------------------------------------------------------------------------------------------------------------------------------------------------------------------------------------------------------------------------------------------------------------------------------------------------------------------------------…
	KT585796	---------------------------------------------------------------------------------------------------------------------------------------------------------------------------------------------------------------------------------------------------------------------------------------------------------------------------------------------------------------------------------------------------------------…
	KT585939	---------------------------------------------------------------------------------------------------------------------------------------------------------------------------------------------------------------------------------------------------------------------------------------------------------------------------------------------------------------------------------------------------------------…
	KT585804	---------------------------------------------------------------------------------------------------------------------------------------------------------------------------------------------------------------------------------------------------------------------------------------------------------------------------------------------------------------------------------------------------------------…
	KT585792	---------------------------------------------------------------------------------------------------------------------------------------------------------------------------------------------------------------------------------------------------------------------------------------------------------------------------------------------------------------------------------------------------------------…
	KT585795	---------------------------------------------------------------------------------------------------------------------------------------------------------------------------------------------------------------------------------------------------------------------------------------------------------------------------------------------------------------------------------------------------------------…
	AF060769	----------------------------------------------------------------------------------------------------------------------------------------------------------------------------------------------------------------------------------------------------------------------------------------------------------------------GGAGGATTTGGAAATTGATTAGTTCCCTTAATATTAGGAGCCCCTGATATAGCTTTCCCTCGAATAAATAATATAAGATTTTGACTTCT…
	AF060772	----------------------------------------------------------------------------------------------------------------------------------------------------------------------------------------------------------------------------------------------------------------------------------------------------------------------GGAGGATTTGGAAATTGATTAGTTCCCTTAATACTAGGGGCACCTGATATGGCTTTCCCCCGAATAAATAATATAAGATTTTGACTTTT…
	AF060770	----------------------------------------------------------------------------------------------------------------------------------------------------------------------------------------------------------------------------------------------------------------------------------------------------------------------GGAGGATTTGGAAATTGATTAGTTCCTCTTATATTAGGAGCCCCTGATATAGCTTTCCCGCGTATAAACAACATAAGGTTTTGATTATT…
	AF060771	---------------------------------------------------------------------------------------------------------------------------------------------------------------------------------------------------------------------------------------------------------------------------------------------------------------------AGGAGGATTTGGAAATTGATTAGTTCCTCTTATGCTGGGAGCGCCTGACATAGCCTTTCCTCGAATAAATAACATAAGTTTCTGATTATT…
	AF060766	----------------------------------------------------------------------------------------------------------------------------------------------------------------------------------------------------------------------------------------------------------------------------------------------------------------------GGAGGATTTGGAAATTGATTAGTTCCCCTAATGCTAGGAGCACCCGATATAGCTTTCCCTCGTATAAATAATATAAGTTTCTGACTATT…
	AF060768	------------------------------------------------------------------------------------------------------------------------------------------------------------------------------------------------------------------------------------------------------------------------------------------------------------------------------------------AGTTCCTCTTATATTAGGAGCTCCTGATATAGCTTTCCCTCGTATAAACAATATGAGTTTTTGACTCTT…
	AF060773	----------------------------------------------------------------------------------------------------------------------------------------------------------------------------------------------------------------------------------------------------------------------------------------------------------------------GGAGGATTTGGAAATTGATTAGTTCCTCTTATATTAGGAGCTCCTGATATAGCTTTCCCTCGTATAAACAATATGAGTTTTTGACTCTT…
	EF467302	----------------------------------------------------------------------------------------------------------------------------------------------------------GCTTGATCTGGAATAGTCGGAACTTCATTAAGACTTATTATCCGAGCTGAATTAGGACATCCAGGCAGTTTAATTGGTGATGATCAAATTTATAATGTTGTAGTAACCGCTCATGCTTTTGTAATAATTTTCTTCATAGTTATGCCAATTATAATCGGTGGGTTTGGTAATTGACTTGTACCTTTGATGGTAGGAGCCCCAGATATAGCATTTCCTCGAATAAACAACATAAGATTTTGACTACT…
	EF485041	-------------------------------------------------------------------------------------------------------------------------------------------CAACATTTGTTTTGGACTTGAGCTGGGATAGTAGGGACTTCTTTAAGAATAATTATTCGTGTGGAATTAGGGCAGCCGGGCAGTTTAATTGGGGACGATCAAATTTATAATGTAGTAGTTACCGCCCATGCCTTTGTTATAATTTTTTTTATAGTTATACCTATTATAATTGGGGGATTTGGGAATTGATTAGTTCCTTTAATGTTAGGGGCCCCTGACATGGCTTTCCCCCGAATAAATAACATGAGATTTTGATTACT…
	AY701193	----------------------------------------------------------------------------------------TAACGCAACGATGATTTTTTT-CTACAAATCATAAAGATATTGGAACATTATATTTTATTTTTGGCACTTGGGCTGGAATAGTAGGAACTTCATTGAGGATAATTATTCGAGTTGAGTTAGGCCAACCAGGAAGATTAATTGGTGATGACCAAATTTATAATGTAGTTGTTACAGCACATGCTTTTGTAATAATTTTTTTTATAGTTATGCCTATTATAATTGGGGGGTTTGGAAATTGGTTAATTCCTTTAATATTAGGAGCTCCTGATATAGCTTTCCCCCGGATAAATAATATAAGGTTTTGATTACT…
	AF474366	----------------------------------------------------------------------------------------TAACGCAACGATGATTTTTTT-CTACAAATCATAAAGATATTGGAACATTATATTTTATTTTTGGTACTTGAGCTGGGATAGTAGGGACTTCATTAAGAATGATTATTCGGGTAGAATTAGGTCAACCAGGAAGATTAATTGGGGACGACCAAATTTATAATGTGGTAGTTACAGCTCATGCTTTTGTAATGATTTTTTTTATAGTAATACCTATTATAATTGGTGGATTTGGAAATTGATTAATTCCCTTGATGTTAGGAGCTCCTGATATGGCTTTTCCCCGAATGAATAATATAAGATTTTGATTACT…
	HM358010	------------------------------------------------------------------------------------------ACGCAACGATGATTTTTTT-CTACAAATCATAAAGATATTGGAACATTATATTTTGTTTTTGGTACTTGAGCTGGTATAGTAGGGACTTCATTAAGAATAATTATTCGGGTGGAGTTAGGTCAACCTGGTAGATTAATTGGGGATGATCAAATTTATAATGTAGTAGTTACAGCTCATGCTTTTGTAATAATTTTTTTTATGGTTATACCTATTATAATTGGTGGGTTTGGGAATTGATTAATTCCTTTAATATTAGGTGCTCCAGATATAGCTTTCCCTCGAATAAATAATATGAGGTTTTGATTACT…
	AY701195	----------------------------------------------------------------------------------------TAACGCANNGATGATTTTTTT-CTACAAATCATAAGGATATTGGAACATTATATTTTGTTTTTGGTACTTGAGCTGGTATAGTAGGAACTTCATTAAGAATGATTATTCGGGTGGAGTTAGGTCAACCAGGAAGATTAATTGGGGATGATCAGATCTATAATGTGGTAGTTACAGCTCATGCTTTTGTAATAATTTTTTTTATAGTAATACCTATTATAATTGGTGGGTTTGGAAATTGATTAATTCCTTTAATATTAGGTGCTCCAGATATGGCTTTTCCTCGAATAAATAATATAAGGTTTTGATTACT…
	AY701222	-------------------------------------------------------------------------------------------CGCAGCGATGATTTTTTT-GTACAAATCATAAAGATATTGGAGCATTATATTTTATTTTTGGGGCTTGGGCTGGAATAGTAGGGACTTCGTTAAGGATAATTATTCGAGTCGAACTAGGTCAACCTGGTAGTTTGATCGGAGATGATCAAATTTATAATGTGGTAGTTACAGCTCATGCTTTTGTAATAATTTTTTTTATAGTAATGCCTATCATGATTGGTGGGTTTGGTAATTGATTAATTCCTTTAATGTTAGGGGCTCCGGATATAGCTTTTCCTCGTATAAATAATATAAGATTTTGATTACT…
	AY701216	-------------------------------------------------------------------------------------------CGCAACGATGATTTTTTT-CTACAAATCATAAAGATATTGGNACATTATATTTTATTTTTGGGGCTTGAGCTGGAATAGTAGGGACTTCATTAAGAATAATTATTCGAGTTGAATTAGGCCAACCAGGAAGATTGATCGGGGATGACCAAATTTACAATGTGGTCGTTACAGCTCATGCTTTTGTAATAATTTTTTTTATAGTAATACCTATTATAATTGGGGGGTTTGGTAATTGATTAATTCCCTTGATGTTAGGGGCTCCAGATATAGCTTTTCCTCGAATAAATAATATAAGGTTTTGATTACT…
	AY701191	----------------------------------------------------------------------------------------TAACGCAACGATGATTTTTTT-CTACAAATCATAAAGATATTGGAACATTATATTTTATTTTTGGTACTTGAGCTGGTATAGTGGGGACTTCATTAAGGTTGATTATTCGAGTTGAATTAGGTCAGCCAGGTAGGTTAATTGGAGATGATCAAATTTATAATGTAGTAGTAACGGCTCATGCTTTTGTAATAATTTTTTTTATAGTAATACCTATTATAATTGGGGGGTTTGGTAATTGATTAATTCCTTTAATGTTAGGGGCTCCGGATATAGCTTTTCCTCGGATAAATAATATGAGATTTTGATTGCT…
	AY701202	----------------------------------------------------------------------------------------TAACGCAACGATGATTTTTTT-CTACAAATCATAAAGATATTGGAACATTATATTTTATTTTTGGTACTTGAGCTGGGATGGTAGGAACCTCATTAAGAATGATTATTCGAGTTGAGCTGGGTCAGCCAGGGAGATTAATTGGAGACGATCAAATTTATAATGTAGTAGTTACGGCTCATGCTTTTGTAATAATTTTTTTTATAGTAATACCTATTATAATTGGGGGGTTTGGTAATTGATTAATTCCTTTAATGCTAGGGGCTCCTGATATAGCTTTCCCTCGAATAAATAATATAAGATTTTGGTTACT…
	AY701217	----------------------------------------------------------------------------------------TAACGCAACGATGATTTTTTT-CTACAAATCATAAAGATATTGGAACATTATATTTTATTTTTGGCACTTGAGCTGGGATAGTAGGAACTTCATTAAGGATGATTATCCGAGTTGAGCTAGGTCAACCAGGGAGATTAATTGGGGATGATCAAATTTATAACGTAGTTGTTACGGCTCATGCGTTTGTAATAATTTTTTTTATAGTTATACCTATTATAATTGGGGGATTTGGTAATTGGTTAATTCCTTTAATATTAGGGGCTCCTGATATGGCTTTCCCTCGGATAAATAATATGAGATTTTGGTTATT…
	AY701215	----------------------------------------------------------------------------------------TAACGCAACGATGATTTTTTT-CTACAAATCATAAAGATATTGGAACATTATATTTTATTTTTGGCACTTGAGCTGGGATAGTAGGAACTTCATTGAGGATAATTATTCGAGTTGAGTTAGGCCAGCCAGGGAGGTTAATTGGGGATGATCAAATTTATAATGTAGTAGTTACAGCTCATGCTTTTGTAATAATTTTTTTTATAGTGATGCCTATTATGATTGGGGGATTTGGTAACTGATTAATTCCTTTAATATTAGGGGCTCCTGATATGGCTTTTCCTCGAATAAATAATATAAGGTTTTGGTTACT…
	AY701218	-----------------------------------------------------------------------------------------TACGCAACGATGATTTTTTT-CTACAAATCATAAAGATATTGG-ACATTATATTTTATTTTTGGCACTTGAGCTGGGATAGTAGGAACCTCATTAAGGATGATTATTCGAGTTGAGCTAGGTCAACCAGGGAGATTAATTGGAGATGACCAAATTTATAATGTAGTAGTAACGGCTCATGCTTTTGTAATAATTTTTTTTATAGTAATACCTATTATAATTGGAGGGTTTGGAAATTGATTAATTCCTTTGATATTAGGGGCTCCTGATATAGCTTTCCCTCGGATAAATAATATAAGATTTTGGTTGCT…
	AY721593	-----------------------------------------------------------------------------------------AACGCAACGATGATTTTTTTCCTACAAATCATAAAGATATTGGAACATTATATTTTATTTTTGGTACTTGAGCTGGTATAGTGGGAACTTCATTGAGAATGATTATTCGGGTTGAGCTGGGTCAACCCGGGAGTTTAATTGGTGATGATCAAATTTATAATGTAGTAGTTACGGCACATGCTTTTGTAATAATTTTTTTTATAGTAATNCCTATTATGATTGGGGGGTTTGGAAATTGGTTAATTCCTTTGATATTAGGAGCTCCTGATATGGCTTTTCCTCGGATAAATAATATAAGATTTTGGTTGCT…
	AY701224	----------------------------------------------------------------------------------------TAACGCAACGATGATTTTTTT-NTACAAATCATAAAGATATTGGAACATTATATTTTATTTTTGGTACTTGAGCTGGGATAGTAGGAACTTCATTGAGGATAATTATTCGAGTTGAGCTAGGTCAACCAGGGAGATTAATCGGGGACGATCAAATTTATAATGTAGTAGTTACGGCTCATGCTTTTGTAATAATTTTTTTTATAGTGATGCCTATTATGATTGGAGGGTTTGGTAATTGGTTAATTCCTTTAATATTAGGAGCTCCTGATATAGCTTTTCCTCGAATAAATAATATAAGATTTTGGTTGCT…
	AY701220	----------------------------------------------------------------------------------------TAACGCAACGATGATTTTTTT-CTACAAATCATAAAGATATTGGAACCTTATATTTTATTTTTGGGACTTGAGCTGGAATAGTTGGGACTTCGTTAAGATTAATTATTCGAGTTGAACTAGGCCAACCAGGTAGGTTGATCGGAGATGATCAAATTTATAATGTGGTAGTTACGGCTCATGCTTTTGTAATAATTTTTTTTATAGTAATACCTATTATAATTGGGGGGTTTGGAAATTGACTAATTCCTTTAATATTGGGGGCCCCTGATATAGCTTTTCCTCGGATAAATAATATAAGATTTTGGTTGCT…
	AY701236	----------------------------------------------------------------------------------------TAACGCAACGATGATTTTTTT-TTACAAATCATAAAGATATTGGAACATTATATTTCATTTTTGGTGGTTGAGCCGGGATAGTGGGGACTTCATTAAGAATAATTATTCGGGTGGAGCTAGGTCAGCCGGGAAGGCTAATTGGAGATGACCAGATTTATAATGTAGTGGTTACAGCCCATGCTTTTGTAATAATTTTTTTTATAGTAATGCCTATTATGATTGGAGGGTTTGGTAATTGACTGATTCCTTTAATATTAGGGGCTCCTGATATGGCCTTTCCTCGTATAAATAACATAAGGTTCTGATTACT…
	AY701252	----------------------------------------------------------------------------------------TAACGCAACGATGATTTTTTT-CTACAAATCATAAAGATATTGGAACATTATATTTTATTTTTGGTACATGAGCTGGTATAGTGGGGACTTCATTAAGAATAATTATTCGAGTTGAGTTAGGACAGCCAGGTAGACTGATCGGAGATGATCAGATTTATAATGTAGTAGTCACGGCTCATGCTTTCGTAATAATTTTTTTTATAGTGATACCTATTATAATTGGGGGGTTCGGTAATTGGTTGATTCCTTTAATATTAGGGGCTCCTGATATAGCTTTCCCTCGGATGAATAATATAAGGTTTTGATTACT…
	AY701207	----------------------------------------------------------------------------------------TAACGCAACGATGATTTTTTT-CTACAAATCATAAAGATATTGGAACATTATATTTTATTTTTGGTACTTGAGCTGGGATAGTAGGAACTTCATTGAGAATAATTATTCGAGTAGAGTTAGGTCAGCCGGGAAGTTTAATTGGAGACGATCAGATTTATAATGTAGTAGTTACAGCTCATGCTTTTGTAATAATTTTTTTTATAGTAATACCTATTATGATTGGGGGGTTTGGTAATTGGTTAATTCCTTTAATATTAGGGGCTCCTGATATGGCTTTTCCTCGTATAAATAATATAAGGTTTTGATTACT…
	AY701208	----------------------------------------------------------------------------------------TAACGCAACGATGATTTTTTT-CTACAAATCATAAGGATATTGGAACATTATATTTCATTTTTGGTACTTGGGCTGGGATAGTAGGAACTTCATTAAGAATAATTATTCGAGTAGAGTTAGGTCAGCCGGGAAGGTTGATTGGGGATGATCAGATTTATAATGTGGTAGTTACTGCTCATGCTTTTGTAATAATTTTTTTTATAGTAATACCTATTATAATTGGAGGATTTGGTAATTGGTTAATTCCTTTAATATTAGGGGCTCCTGATATGGCTTTTCCTCGTATAAATAATATAAGGTTTTGATTGCT…
	AY701206	----------------------------------------------------------------------------------------TAACGCAACGATGATTTTTTT-CTACAAATCATAAAGATATTGGAACATTATATTTTATTTTTGGTACTTGAGCGGGAATAGTAGGAACTTCATTAAGAATAATTATTCGAGTGGAACTAGGCCAACCGGGGAGGCTGATCGGAGATGATCAGATTTATAATGTGGTAGTTACAGCTCATGCTTTTGTAATAATTTTTTTTATAGTAATGCCTATTATAATTGGGGGATTTGGTAATTGATTAATTCCCTTAATGTTAGGGGCTCCTGATATGGCTTTTCCTCGTATAAATAATATGAGATTTTGATTACT…
	AF474347	----------------------------------------------------------------------------------------TAACGCAACGATGATTTTTTT-CTACAAATCATAAGGATATTGGAACATTATATTTCATTTTTGGCACTTGAGCTGGGATAGTAGGAACTTCATTAAGAATAATTATTCGAGTAGAGTTAGGCCAGCCAGGAAGGTTGATTGGAGATGACCAAATTTATAATGTGGTAGTTACAGCTCATGCTTTTGTAATAATTTTTTTTATGGTAATACCTATTATAATTGGAGGATTTGGTAATTGGTTAATTCCTTTAATGTTAGGAGCACCTGATATGGCTTTTCCTCGTATAAATAATATAAGATTTTGATTGCT…
	AY701243	----------------------------------------------------------------------------------------TAACGCAACGATGATTTTTTT-CTACAAATCATAAAGATATTGGAACATTATATTTCATTTTTGGTATTTGAGCTGGGATAGTAGGAACTTCATTAAGAATAATTATTCGAGTAGAGCTGGGCCAACCTGGTAGATTGATCGGAGATGATCAAATTTATAATGTGGTAGTTACAGCTCATGCTTTTGTAATAATTTTTTTTATAGTAATGCCTATTATAATTGGAGGATTTGGTAATTGGTTAATTCCTTTAATGTTAGGGGCTCCTGATATGGCTTTCCCTCGTATAAATAATATAAGGTTTTGATTACT…
	AY701241	----------------------------------------------------------------------------------------TAACGCAACGATGATTTTTTT-CTACAAATCATAAAGATATTGGAACGTTATATTTCATTTTTGGTACTTGAGCTGGGATAGTAGGGACTTCTTTAAGAATAATTATTCGAGTAGAGTTAGGTCAGCCGGGAAGATTAATTGGAGATGACCAAATTTATAATGTGGTCGTCACAGCTCATGCTTTTGTAATAATTTTTTTTATAGTGATGCCTATTATAATTGGAGGGTTTGGTAATTGGTTAATTCCTTTAATGTTAGGGGCCCCTGATATGGCCTTTCCTCGTATAAATAATATAAGGTTTTGATTACT…
	AF474365	----------------------------------------------------------------------------------------TAACGCAACGATGATTTTTTT-CTACAAATCATAAAGATATTGGAACATTATATTTTATTTTTGGTACTTGAGCTGGGATAGTAGGGACTTCATTAAGAATAATTATCCGGGTGGAGTTAGGCCAGCCAGGAAGATTAATTGGGGATGACCAAATTTATAATGTGGTAGTTACAGCTCATGCTTTTGTAATAATTTTTTTTATAGTAATGCCTATTATAATTGGAGGTTTCGGGAACTGGTTAATTCCTTTAATGTTAGGGGCTCCTGATATGGCTTTTCCTCGTATAAATAATATAAGGTTCTGATTACT…
	AY701234	----------------------------------------------------------------------------------------TAACGCAACGATGATTTTTTT-CTACAAATCATAAAGATATTGGAACATTATATTTCATTTTTGGTATTTGAGCTGGGATGGTGGGGACTTCATTAAGAATAATTATTCGAGTAGAGTTAGGTCAACCGGGAAGATTAATTGGAGATGACCAAATTTATAATGTGGTAGTCACAGCTCATGCTTTTGTAATAATTTTTTTTATAGTAATGCCTATTATAATTGGAGGATTCGGTAATTGGTTAATTCCTTTAATGTTAGGGGCTCCTGACATGGCTTTCCCTCGTATAAATAATATAAGGTTTTGATTACT…
	AY701242	----------------------------------------------------------------------------------------TAACGCAACGATGATTTTTTT-CTACAAATCATAAAGATATTGGAACATTATATTTCATTTTTGGTACTTGAGCTGGGATAGTAGGAACTTCACTAAGAATAATTATTCGAGTAGAGTTAGGTCAACCTGGGAGTCTGATTGGGGATGACCAAATTTATAATGTGGTAGTTACAGCTCATGCTTTTGTAATAATTTTTTTTATAGTAATACCTATTATAATTGGAGGGTTTGGTAATTGGTTAATTCCTTTAATATTAGGGGCTCCTGATATAGCTTTTCCTCGTATAAATAATATAAGGTTTTGACTACT…
	AF474353	----------------------------------------------------------------------------------------TAACGCAACGATGATTTTTTT-CTACAAATCATAAAGATATTGGAACATTATATTTCATTTTTGGTACTTGAGCTGGGATAGTAGGAACTTCATTAAGAATAATTATTCGAGTAGAGTTAGGTCAACCGGGGAGGCTAATTGGAGACGACCAGATTTATAATGTGGTAGTAACAGCTCACGCTTTTGTAATAATTTTTTTTATAGTAATGCCTATTATAATTGGGGGATTTGGTAATTGGTTAATTCCTTTGATATTAGGGGCTCCTGATATGGCTTTTCCTCGTATAAATAATATAAGGTTTTGGTTGCT…
	AY701239	----------------------------------------------------------------------------------------TAACGCAACGATGATTTTTTT-CTACAAATCATAAAGATATTGGAACATTATATTTTATTTTTGGTACTTGAGCTGGGATAGTAGGAACTTCATTAAGAATAATTATTCGAGTAGAGTTAGGGCAGCCAGGGAGACTGATTGGAGACGATCAAATTTATAATGTGGTAGTCACAGCTCATGCTTTTGTAATGATTTTTTTTATAGTAATGCCTATTATAATTGGGGGATTTGGTAATTGGTTGATTCCTTTAATGTTGGGAGCACCTGATATGGCTTTCCCTCGAATAAATAATATAAGGTTTTGGCTGCT…
	AY701228	----------------------------------------------------------------------------------------TAACGCAACGATGATTTTTTT-CTACAAATCATAAAGATATTGGAACATTATATTTTATTTTTGGTACTTGAGCTGGGATAGTAGGAACTTCATTAAGAATAATTATTCGAGTAGAGTTAGGGCAGCCAGGAAGACTAATTGGAGATGACCAAATTTATAATGTTGTAGTCACTGCTCATGCCTTTGTAATGATTTTTTTTATAGTAATGCCTATTATAATTGGTGGATTTGGTAATTGGTTGATTCCTTTAATGTTAGGGGTACCTGACATGGCTTTTCCTCGAATAAATAATATAAGGTTTTGGTTGCT…
	AY701200	----------------------------------------------------------------------------------------TAACGCAACGATGATTTTTTT-CTACAAATCACAAAGATATTGGAACATTATATTTCATTTTTGGTACTTGAGCTGGGATAGTAGGAACTTCATTAAGAATAATTATTCGGGTAGAGTTAGGGCAGCCAGGAAGACTTATTGGAGACGATCAAATTTATAATGTGGTAGTTACAGCTCATGCTTTTGTAATGATTTTTTTTATAGTAATGCCTATTATAATTGGAGGGTTTGGTAATTGGTTGATTCCTTTAATATTAGGGGCACCTGATATGGCTTTTCCTCGTATAAATAATATAAGGTTTTGATTGCT…
	AF474356	----------------------------------------------------------------------------------------TAACGCAACGATGATTTTTTT-CTACAAATCATAAAGATATTGGAACATTATATTTCATTTTCGGTACTTGAGCTGGAATAGTAGGAACTTCATTAAGAATAATTATTCGAGTTGAGTTAGGCCAGCCAGGGAGACTAATTGGAGACGATCAAATTTATAATGTGGTAGTGACAGCTCATGCTTTTGTAATGATTTTTTTTATAGTAATGCCTATTATAATCGGAGGATTTGGTAATTGGTTAATTCCTTTAATGTTAGGGGCTCCTGATATGGCTTTTCCTCGTATAAATAATATAAGGTTTTGATTGCT…
	AY701250	----------------------------------------------------------------------------------------TAACGCAACGATGATTTTTTT-CTACAAATCATAAGGATATTGGAACATTATATTTCATTTTCGGAACTTGAGCTGGGATAGTGGGGACTTCATTAAGGATAATTATTCGAGTTGAGTTAGGCCAGCCAGGGAGGTTAATTGGAGATGATCAAATTTATAATGTAGTAGTTACGGCTCATGCTTTTGTTATAATTTTTTTTATAGTTATGCCTATTATAATTGGGGGATTTGGGAATTGATTAATTCCTTTAATATTAGGGGCCCCTGATATAGCCTTTCCTCGTATAAATAATATAAGGTTTTGATTACT…
	AY701227	----------------------------------------------------------------------------------------TAACGCAACGATGATTTTTTT-NTACAAATCATAAAGATATTGGAACATTATATTTCATTTTTGGGACTTGAGCTGGAATAGTGGGAACTTCATTGAGAATAATTATTCGAGTTGAGTTAGGTCAACCAGGGAGATTGATCGGAGATGACCAAATTTATAATGTAGTAGTCACAGCTCATGCTTTTGTTATAATTTTTTTTATAGTAATGCCTATTATGATTGGAGGATTCGGAAATTGATTAATTCCTTTAATATTAGGGGCTCCTGATATAGCCTTTCCTCGAATAAATAATATAAGATTTTGATTGCT…
	AY701238	----------------------------------------------------------------------------------------TAACGCAACGATGATTTTTTT-CTACAAATCATAAAGATATTGGAACATTATATTTTATTTTTGGAACATGAGCTGGGATAGTGGGAACTTCATTAAGAATAATTATTCGAGTTGAGTTAGGTCAGCCAGGAAGATTGATTGGAGATGATCAAATTTATAATGTAGTAGTTACAGCTCATGCTTTTGTTATGATTTTTTTTATAGTAATGCCTATTATAATTGGAGGATTTGGAAATTGATTAATTCCTTTAATATTGGGAGCCCCTGATATAGCTTTTCCTCGAATAAATAATATAAGGTTTTGATTACT…
	AY701190	----------------------------------------------------------------------------------------TAACGCAACGATGATTTTTTT-CTACAAATCATAAAGATATTGGAACATTATATTTTATTTTTGGTACTTGGGCTGGAATAGTGGGAACTTCGTTAAGGTTGATTATTCGAGTTGAGTTAGGTCAGGTAGGTAGGTTGATTGGAGATGACCAGATTTATAATGTGGTGGTTACAGCACATGCTTTTGTTATAATTTTTTTTATAGTAATACCGATTATGATTGGGGGGTTTGGAAATTGGTTGATTCCTTTAATGCTTGGCGCTCCAGATATAGCTTTTCCTCGAATAAATAATATAAGATTTTGGTTACT…
	AY701201	----------------------------------------------------------------------------------------TAACGC-ACGATGATTTTTTT-CTACAAATCATAAAGATATTGGAACATTATATTTTATTTTTGGTACTTGGGCTGGAATAGTAGGGACTTCATTAAGGTTAATTATTCGAGTTGAATTAGGCCAAGTAGGTAGGTTGATCGGAGACGACCAAATTTATAATGTGGTTGTGACAGCTCATGCTTTTGTAATAATTTTTTTTATGGTAATGCCTATTATAATTGGTGGATTTGGTAATTGGTTAATTCCTTTGATATTGGGAGCTCCTGATATAGCTTTCCCACGGATAAATAATATAAGTTTTTGGTTGCT…
	AY701192	----------------------------------------------------------------------------------------TAACGCAACGATGATTTTTTT-CTACAAATCATAAAGATATTGGAACATTATATTTTATTTTTGGCACTTGGGCTGGGATAGTAGGTACTTCATTGAGGTTAATTATTCGGGTAGAATTAGGCCAAGTAGGTAGATTGATCGGAGATGATCAAATTTATAATGTGGTAGTAACAGCTCATGCTTTTGTAATAATTTTCTTTATGGTAATACCTATTATAATTGGAGGATTTGGTAATTGGTTGATCCCTTTAATATTGGGGGCTCCTGATATAGCTTTCCCACGGATGAATAATATAAGATTTTGGTTACT…
	LN810557	---------------------------------------------------------------------------------------------------------------------------------------------------------------------------------------------------------------------------------------------------------------------------------------------------AGTTATACCCATTATAATTGGAGGATTTGGTAATTGACTAGTTCCATTAATATTAGGAGCCCCTGATATAGCATTTCCTCGTATAAATAATATAAGATTCTGACTTTT…
	AY595662	---------------------------------------------------------------------------------------------------------------------------------------------------------------------------------------------------------------------------------------------------------------------------------------------------------------------------------------------------------------------------------------------------------------…
	MZ870571	---------------------------------------------------------------------------------------------------------------------------------------------------------------------------------------------------------------------------------------------------------------------------------------------------------------------------------------------------------------------------------------------------------------…
	AY595631	---------------------------------------------------------------------------------------------------------------------------------------------------------------------------------------------------------------------------------------------------------------------------------------------------------------------------------------------------------------------------------------------------------------…
	AY595587	---------------------------------------------------------------------------------------------------------------------------------------------------------------------------------------------------------------------------------------------------------------------------------------------------------------------------------------------------------------------------------------------------------------…
	AY050078	------------------------------------------------------------------------------------------------------------------------------------------------------------------------------------------------------------------------------------------------------------------------------------------------------------------------------------------------------------------------------------------TAATATAAGATTTTGATTATT…
	AY595666	---------------------------------------------------------------------------------------------------------------------------------------------------------------------------------------------------------------------------------------------------------------------------------------------------------------------------------------------------------------------------------------------------------------…
	AY595548	------------------------------------------------------------------------------------------------------------------------------------------------------------------------------------------------------------------------------------------------------------------------------------------------------------------------------------------------------------------------------------------TAATATAAGATTTTGATTACT…
	KX906606	---------------------------------------------------------------------------------------------------------------------------------------------------------------------------------------------------------------------------------------------------------------------------------------------------------------------------------------------------------------------------------------------------------------…
	LT626346	---------------------------------------------------------------------------------------------------------------------------------------------------------------------------------------------------------------------------------------------------------------------------------------------------------------------------------------------------------------------------------------------------------------…
	LT626459	---------------------------------------------------------------------------------------------------------------------------------------------------------------------------------------------------------------------------------------------------------------------------------------------------------------------------------------------------------------------------------------------------------------…
	GQ305462	-------------------------------------------------------------------------------------------------------------------------------------------------------------------------------------------------ATTCGAGCTGAGTTAGGACAACCAGGTAGTTTAATTGGAGATGACCAAATTTATAATGTTGTAGTTACAGCACATGCTTTTGTTATAATCTTCTTTATGGTAATACCAATTATGATTGGTGGCTTTGGTAACTGGCTTGTTCCACTAATGCTAGGAGCCCCTGATATGGCATTCCCACGAATAAACAACATAAGATTTTGATTGTT…
	GU183772	-------------------------------------------------------------------------------------------------------------------------------------------------------------TGAGCTGGGATAGTAGGTACTTCATTAAGATTAATTATCCGAGCTGAATTAGGTCATCCAGGTAGGTTGATTGGTGATGATCAAATTTACAATGTTGTAGTTNCTGCTCATGCTTTTGTTATAATTTTCTTTATAGTTATACCAATTATAATTGGAGGATTTGGAAACTGATTAGTTCCTCTTATATTAGGAGCCCCAGATATAGCATTTCCTCGGATAAATAATATAAGATTTTGACTTCT…
	HM045305	----------------------------------------------------------------------------------------------------------------------------------------------------------------------ATATTAGGCACGGGGCTCAGAATACTAATCCGGATAGAACTTGGACAAGCCGGTTCGTTGTTAGGTGATGACCACCTCTACAATGTGATTGTAACTGCGCACGCTTTTGTTATGATTTTTTTCATAGTGATGCCCATTCTAATTGGTGGGTTTGGTAACTGATTAGTCCCGCTAATGTTAGGGTCTCCAGACATGGCTTTCCCCCGACTGAATAACCTCAGATTTTGATTTCT…
	HM045348	--------------------------------------------------------------------------------------------------------------------------------------------------------------------------TTGGAACAGGATTAAGGATATTAATCCGGCTGGAATTACGTCAAAGAGGATCCTTAATTGGGGACGACCAAATTTATAATGTGGTAGTTACTGCCCACGCTTTTATTATAATTTTCTTTATAGTTATACCTGTTTTAATTGGCGGGTTTGGTAACTGGCTGATCCCTCTAATACTAGGCTCTCCTGATATGGCCTTCCCCCGCTTAAACAATTTAAGGTTTTGATTTTT…
	HM045312	----------------------------------------------------------------------------------------------------------------------CATAAAGACATTGGAACACTTTACATGGTAACGGGTGCGTGGGGAGGTTTGGTGGGGACGGGGCTAAGTATTTTAATTCGTCTTGAATTAGGGCAACCAGGGGCGCTAATTGGGGATGATCAGATTTATAATGTTGTTGTTACTGCACATGCGTTCATTATAATTTTTTTCATGGTTATACCAATTTTAATTGGGGGTTTTGGCAACTGGCTAGTCCCTCTTATATTGGGCCCCGCGGATATAGCTTTCCCTCGGCTTAATAATATAAGTTTTTGATTTCT…
	HM045330	---------------------------------------------------------------------------------------------------------------------------------------------------------------------------TGGAACCGGGCTGAGAGTCCTGATCCGGCTTGAGCTTGGACAACCGGGGTCCTTAATTGGGGATGACCAGATTTATAACGTGGTTGTAACAGCACATGCTTTTATCATGATTTTTTTTATGGTTATACCTGTTTTAATTGGAGGGTTTGGAAACTGGCTGGTGCCTTTAATACTGGGTGCGGCAGACATGGCGTTTCCCCGGCTAAACAACATAAGATTTTGATTCTT…
	HM045329	--------------------------------------------------------------------------------------------------------------------------------------------------------------------------TTGGGACTGGGCTAAGGGTTTTAATTCGTTTAGAGTTAGGCCAGCCGGGCTCGCTGATTGGGGATGATCAGATTTATAATGTTGTAGTGACCGCGCATGCATTTATCATAATTTTTTTTATAGTTATGCCAGTACTAATTGGAGGGTTTGGCAATTGGTTGGTACCCTTAATGTTAGGGGCGGCTGACATAGCATTCCCTCGATTAAACAATATAAGGTTTTGATTTTT…
	HM045301	---------------------------------------------------------------------------------------------------------------------------------------------------------AGCGTGATCAGGAATAATTGGAACAGGACTAAGAATAATTATCCGATTAGAGCTAGGCCAATCCGGCAGATTGATTGGAGATGATCAAATATATAACGTAGTGGTAACTGCCCACGCATTTATTATGATTTTTTTTATAGTTATGCCAATTTTAATTGGAGGGTTCGGGAACTGACTCGTCCCCCTTATATTGGGTGCGGCAGACATAGCATTTCCTCGAATAAATAATATAAGATTCTGATTTTT…
	KT075050	---------------------------------------------------------------------------------------------------------------------------------------------------------------------------------------------------------------------TCCGGGATCTCTAATAGGGGACGACCAAATCTACAACGTGGTTGTCACAGCACACGCTTTTATTATAATTTTTTTCATGGTTATACCCATCTTAATTGGGGGTTTCGGAAACTGGCTGGTTCCCTTAATACTAGGGTCCCCAGATATAGCCTTTCCTCGCATAAATAATATAAGATTTTGGTTTTT…
	KT075058	----------------------------------------------------------------------------------------------------------------------------------------------------------------------------------------------------------------------------------------------------------------------GCCCATGCTTTTATTATGATTTTTTTTATGGTTATACCTATTTTAATTGGGGGGTTTGGAAATTGGTTGGTTCCTTTGATATTGGGGTCCCCTGACATAGCTTTTCCTCGGATAAACAATATAAGATTTTGGTTTTT…
	KT075071	---------------------------------------------------------------------------------------------------------------------------------------------------------------------------------------------------------------------------------------------------------------------GGCACATGCCTTTGTAATAATTTTTTTTATAGTGATACCTATTTTAATCGGGGGATTTGGAAATTGATTAGTGCCTTTAATACTCGGGTCCCCTGATATGGCTTTTCCACGAATAAACAACATAAGGTTCTGGTTTTT…
	KT075049	----------------------------------------------------------------------------------------------------------------------------------------------------------GCTTGAGCGGGGATGGTGGGAACAGGGCTGAGAATAATTATTCGACTTGAATTAGGGCAGCCTGGGTCTTTAATGGGAGATGACCAAATTTATAATGTTATTGTTACAGCGCATGCTTTTATTATGATTTTTTTTATAGTAATACCAATTTTAATTGGGGGGTTTGGAAATTGGTTAGTGCCATTAATGCTAGGTTCTCCTGATATGGCGTTTCCTCGAATAAATAATATAAGATTTTGGTTTTT…
	KT075076	----------------------------------------------------------------------------------------------------------------------------------------------------------------------------------------------------------------------------------------------------------------------GCTCATGCTTTTGTAATAATTTTTTTTATAGTAATACCAATTTTAATTGGGGGTTTTGGAAATTGGTTAGTACCTTTAATACTAGGGTCTCCGGACATGGCCTTCCCACGGATAAACAATATAAGCTTTTGATTTTT…
	EU599539	---------------------------------------------------------------------------------------------------------------------------------------------------------------------------------AGGGCTAAGAATTCTTATTCGCCTAGAGCTAGGTCAGCCCGGTCCTTTGATTGGGGACGACCAGATTTATAATGTGGTGGTAACAGCCCATGCTTTTATTATAATTTTTTTTATGGTTATGCCTATCTTAATTGGAGGGTTTGGCAACTGACTAGTTCCTTTAATACTGGGAGCTGCAGATATAGCTTTTCCACGATTAAACAACATAAGATTTTGATTCTT…
	HM045292	-------------------------------------------------------------------------------------------------------------------------------------------------------------------------------ACTGGTTTAAGAATAATTATTCGTCTGGAACTAGGCCAGCCGGGAAGGTTSATTGGTGATGACCAGATTTATAATGTAGTSGTAACAGCTCACGCATTTATTATAATTTTTTTCATAGTGATACCCGTTTTAATTGGTGGGTTTGGTAATTGATTGGTTCCTTTAATGTTGGGAGCTGTTGATATGTCTTTCCCTCGAATAAACAACCTAAGATTTTGATTTTT…
	HM045300	--------------------------------------------------------------------------------------------------------------------------------------------------------------------------TAGGAACTGGCCTAAGAATAATCATTCGACTAGAATTAGGACAAACTGGAAGATTGATTGGAGATGATCAAATCTACAATGTGGTAGTGACTGCCCATGCTTTTATTATAATTTTTTTTATAGTTATGCCTATCTTAATTGGCGGGTTTGGAAATTGATTGGTACCCCTAATACTAGGTGCCGCAGATATAGCCTTCCCTCGAATAAATAATATAAGATTCTGATTTCT…
	EU603271	-----------------------------------------------------------------------------------------------------------------------------------------------------------------------------------------------------------------------------------------------------------------------------------------------------------------------------------------TAGTGCCTTTAATATTGGGGGCGGCAGATATGGCATTCCCCCGTATAAACAATATAAGCTTTTGATTTCT…
	EU599519	--------------------------------------------------------------------------------------------------------------------------------------------------------------------------------CTGGGTTGAGAATAATCATCCGTATGGAGTTAGGTCAAGCTGGGAGTCTTATTGGGGATGACCAAATCTACAATGTAGTGGTTACAGCTCACGCGTTTATTATAATTTTTTTCATAGTTATACCTATTTTGATTGGCGGGTTTGGTAACTGGTTAGTGCCTTTAATGCTAGGGGCTGCGGATATAGCTTTCCCCCGCATGAACAACATAAGGTTCTGGTTTTT…
	HM045336	-------------------------------------------------------------------------------------------------------------------------------------------------------------------------GTTGGCACAGGCTTAAGGATTCTGATCCGCTTAGAACTTGGTCAAGCAGGCTCGCTTATTGGAGATGATCAAATTTATAACGTTGTAGTAACGGCTCACGCCTTTATTATAATTTTCTTTATAGTTATACCTATTTTGATTGGAGGTTTCGGAAATTGACTAGTACCTCTCTTTTTAGGGGCAGCTGACATAGCATTTCCTCGGATAAACAATATAAGCCTTTGATTTTT…
	HM045335	--------------------------------------------------------------------------------------------------------------------------------------------------------------------------TTGGAACTGGGCTCAGAATATTGATTCGTCTAGAATTAGGCCAAGCGGGCTCTTTAATTGGGGATGATCAAATTTATAATGTTGTTGTTACAGCCCATGCATTTATTATGATTTTTTTTATGGTTATACCAATTCTTATCGGAGGGTTTGGGAATTGGCTTGTTCCACTTCTATTAGGAGCAGCTGACATGGCATTCCCCCGAATAAATAACATGAGACTTTGGTTTTT…
	HM045291	------------------------------------------------------------------------------------------------------------------------------------------------------TGGAGCCTGGTCAGGAATGGTAGGTACTGGATTAAGAATGATTATTCGTATGGAATTAGGCCAAGCTGGGAGATTGATTGGGGATGATCAAATTTATAACGTGGTAGTTACGGCGCACGCGTTCATCATAATTTTTTTCATGGTCATGCCTATCTTAATTGGCGGTTTTGGTAATTGATTAGTGCCGTTAATACTAGGAGCAGCGGATATGGCTTTTCCACGTATAAACAACATGAGATTTTGATTCCT…
	HM045302	--------------------------------------------------------------------------------------------------------------------------------------------------------GGTTTTGATCAGGAATGGTGGGAACAGGTTTGAGAATAATTATTCGATTAGAGTTGGGACAATCAGGAAGATTGATTGGAGATGATCAAGTATATAACGTGGTAGTAACTGCACATGCTTTTATTATAATTTTCTTTATGGTGATGCCTATTTTAATTGGCGGATTTGGTAATTGGTTAGCCCCTTTAATACTGGGGGCAGTAGATATAGCATTTCCTCGAATAAACAATTTAAGATTTTGGTTTTT…
	EU599554	--------------------------------------------------------------------------------------------------------------------------------------------------------------------------TTGGAACCGGGTTAAGAATAATTATTCGTGTAGAGTTGGGACAGCCTGGTACTTTAATTGGGGATGGGCAGATTTATAATGTAGTGGTCACAGCACATGCCTTTATTATAATTTTTTTTATAGTAATACCTATTTTAATTGGTGGGTTTGGAAACTGATTAGTGCCTTTAATGCTAGGGGCAGCTGATATGGCTTTCCCTCGTATGAATAACATAAGTTTTTGATTTTT…
	HM045347	------------------------------------------------------------------------------------------------------------------------------------------------------------------CGGCATGGTGGGCACAGGGCTTAGAATTCTTATTCGCCTTGAGCTTGGGCAAGCGGGCTCTCTAATTGGGGACGATCAGATTTACAATGTAGTTGTCACCGCCCACGCCTTTATTATGATTTTTTTTATGGTGATGCCGATTTTAATTGGAGGGTTTGGTAATTGGCTAGTTCCGCTATTTTTAGGGGCTGCTGATATGGCCTTCCCTCGTATAAATAATATAAGGCTCTGATTCTT…
	EU599551	--------------------------------------------------------------------------------------------------------------------------------------------------------------------------------------------GTATCATTCGGACTGAACTTAGATCTTGTGGATCCTGGATTGGGGATGATCAAATTTATAATGTTATTGTTACAGCACACGCTTTTATTATAATTTTCTTTATGGTTATACCTATTTTAATTGGAGGGTTTGGTAACTGACTTGTCCCATTAATGCTTGGATCAGTAGATATAGCTTTTCCTCGAATAAATAATATAAGATTTTGATTTTT…
	EU599509	----------------------------------------------------------------------------------------------------------------------------------------------------------AATTGAGCAGGAATT-TAGGAACGGGGCTAAGAATAATTATTCGGTTAGAACTAGGACAACCAGGGAGATTGATTGGAGATGATCAAATTTATAATGTAGTAGTAACTGCCCATGCTTTTATTATAATTTTTTTCATAGTAATACCTATTTTAATTGGAGGCTTCGGCAATTGATTAGTACCTTTAATATTAGGAGCAGCAGATATAGCGTTTCCTCGAATGAACAATATAAGGTTTTGATTTTT…
	EU856808	----------------------------------------------------------------------------------------------------------------------------------------------------------------------------------GGTTTAAGGATAATTATCCGTATGGAGTTGGGTCAAGCTGGTAGACTAATTGGCGACGACCAAATTTACAATGTGATCGTCACAGCTCACGCTTTTATTATAATTTTTTTCATGGTAATACCTATTCTAATTGGGGGTTTCGGAAATTGGCTAGTACCTCTTATGCTAGGCGCAGCCGATATGGCATTCCCTCGGATGAATAACATAAGGTTTTGATTCCT…
	EU599540	----------------------------------------------------------------------------------------------------------------------------------------------------------------------------GGGACCGGGCTTAGAATGGTTATTCGTCTTGAGCTAGGTCAAGCCGGATCTCTGATTGGGGATGATCAGATTTATAATGTTGTAGTAACTGCTCATGCATTTATTATGATTTTTTTTATAGTTATACCAATTTTAATTGGAGGATTTGGTAATTGGCTCGTGCCTCTCATACTAGGCGCCGCAGACATGGCATTCCCCCGTATAAATAATATAAGATTTTGGTTTTT…
	HM045342	-------------------------------------------------------------------------------------------------------------------------------------------------------------TTGATCGGGATAGTGGGCACAGGGCTAAGAATGATTATTCGGCTAGAGTTAGGGCAGGCCGGCTCTCTAATTGGAGATGATCAGATTTATAATGTAGTGGTGACAGCCCATGCCTTCATCATAATTTTTTTTATAGTAATGCCCATTCTTATTGGAGGGTTTGGCAATTGACTTGTGCCCCTGATGCTGGGGGCCGCAGATATGGCCTTCCCTCGCATAAATAATATAAGGTTTTGATTTTT…
	EU599549	-------------------------------------------------------------------------------------------------------------------------------------------------------------------------------ACAGGTCTCAGAATAATTATCCGCGTTGAGCTAGGTCAAGCAGGCTCTCTTATCGGAGATGATCAAATTTATAATGTTGTAGTAACAGCTCACGCATTTATCATAATTTTCTTCATGGTTATACCTATTCTTATTGGAGGGTTCGGTAACTGGCTCGTACCTCTTATATTAGGGGCGGCAGATATGGCATTTCCTCGTCTCAATAACATAAGATTTTGATTACT…
	EU599538	---------------------------------------------------------------------------------------------------------------------------------------------------------------------GATGGTGGGCACAGGATT-AGTATAATTATTCGTTTGGAGTTGGGCCAGGCGGGTAGATTAATTGGGGACGATCAGATTTATAATGTCGTAGTAACAGCTCACGCTTTTATTATAATTTTTTTCATAGTAATGCCTGTTCTTATTGGAGGATTTGGAAATTGATTGGTGCCTCTAATATTGGGGGCAGCAGATATAGCCTTTCCTCGAATGAACAATATGAGGTTTTGATTCTT…
	HM045307	--------------------------------------------------------------------------------------------------------------------------------------------------------------GGTCTGGCATAGTTGGGACAGGGTTAAGAATGATTATTCGTCTTGAACTAGGACAGGCAGGGTCTCTAATTGGAGATGATCAAATCTATAATGTAATTGTGACAGCACATGCATTTATTATAATTTTTTTCATAGTTATACCTATTTTGATCGGAGGATTTGGAAACTGGCTTGTTCCTTTAATACTTGGGGCCGCTGACATAGCCTTTCCACGAATAAATAACATAAGATTTTGGTTTTT…
	AB098619	------------------------------------------------------------------------------------------------------------------------------------TACCCTATACTTATTAGCTGGGGCTTGGTCAGGTATAATTGGCACTGGGCTGAGGATAATCATTCGATTAGAGTTAGGCCAGGCAGGCTCTCTTATTGGGGATGATCAGATTTATAATGTCGTAGTTACTGCTCATGCATTTATTATAATTTTTTTTATGGTTATACCAATCCTTATTGGGGGGTTTGGTAACTGGTTAGTGCCTTTAATACTAGGAGCTGCCGATATAGCATTTCCACGTATAAATAATATAAGTTTCTGGTTCTT…
	AB098618	-----------------------------------------------------------------------------------------------------------------------------------------------------------------------------------------------------------------------------------------------------------------------------------------------------TAATACCTATTTTAATTGGAGGGTTTGGTAACTGGCTAGTGCCACTAATATTGGGTGCGGCAGACATGGCATTCCCCCGTATAAATAATATAAGGTTCTGATTCTT…
	EU856796	----------------------------------------------------------------------------------------------------------------------------------------------------------------------------------GGTTTGAGGATAATTATTCGTATGGAGTTAGGTCAGGCAGGAAGATTAATTGGAGATGATCAGATCTACAATGTTGTTGTGACGGCACACGCCTTTATTATAATTTTTTTTATGGTTATGCCTATTTTAATTGGAGGATTCGGTAATTGACTAGTACCTCTTATATTGGGGGCAGCTGATATAGCTTTTCCACGTATAAATAATATAAGATTTTGGTTTTT…
	EU599534	------------------------------------------------------------------------------------------------------------------------------------------------------------------TGGGATAGTAGGAACTGGCCTAAGAATAATTATTCGATTAGAGCTAGGTCAGGCAGGCTCATTAATTGGGGATGATCAGATCTATAACGTTATTGTTACTGCACATGCATTTATTATAATTTTTTTTATAGTGATGCCTATTTTAATTGGAGGGTTTGGAAACTGGCTTGTTCCTTTAATATTGGGAGCTGCAGATATGGCATTTCCTCGAATGAATAATATAAGGTTTTGATTTCT…
	EU599548	----------------------------------------------------------------------------------------------------------------------------------------------------------------------------------GGTTTAAGAATAATTATTCGTATAGAATTAGGTCAAGCCGGCAGTTTAATTGGTGATGATCAAATCTATAATGTGGTAGTTACAGCTCACGCATTTATTATGATTTTCTTCATGGTAATGCCTATTTTAATTGGGGGCTTTGGTAATTGATTAGTACCCTTAATGTTAGGAGCAGCTGACATAGCGTTCCCTCGAATAAATAATATAAGATTCTGATTCCT…
	HM045338	-------------------------------------------------------------------------------------------------------------------------------------------------------------------------GTTGGAACAGGATTAAGAATAATTATTCGTATAGAATTAGGACAAGCGGGGAGATTAATTGGTGATGATCAGATTTATAATGTTGTCGTGACTGCCCACGCTTTTATTATGATTTTCTTCATAGTAATACCTATTTTGATTGGTGGATTTGGAAACTGATTAGTTCCTCTAATATTAGGGGCCGCAGATATGGCCTTTCCTCGTATAAATAATATAAGATTTTGGTTTTT…
	EU599529	------------------------------------------------------------------------------------------------------------------------------------------------------------------TGGGATGGTAGGTACAGGCTTAAGAATCCTTATTCGATTGGAGCTTGGGCAAGCAGGATCTTTGATTGGAGATGATCAAATTTATAATGTTGTTGTGACAGCGCACGCTTTTATCATAATTTTTTTTATGGTAATGCCTATTTTAATTGGAGGATTTGGTAATTGGCTGGTCCCTCTAATGCTAGGGGCAGCTGATATAGCATTTCCTCGAATAAATAATATAAGATTTTGGTTTTT…
	EU599500	-----------------------------------------------------------------------------------------------------------------------------------------------------------------------------------------------------------------GGCAAGCAGGTAGATTAATTGGAGACGATCAGATCTATAATGTGGTTGTTACTGCTCACGCGTTTATTATAATTTTTTTTATAGTTATGCCAATTTTGATTGGGGGTTTTGGGAATTGACTTGTCCCTTTAATATTAGGGGCTGCCGATATAGCATTTCCTCGAATAAATAATATAAGTTTTTGACTTTT…
	AB098620	-----------------------------------------------------------------------------------------------------------------------------------------------------------------------------------------------------------------------------------------------------------------------------------------------------TTATACCAATCCTAATTGGTGGGTTCGGTAATTGACTTGTCCCTTTAATACTGGGGGCAGCAGATATGGCGTTTCCTCGTATAAATAACATAAGGTTTTGGTTTTT…
	HM045322	----------------------------------------------------------------------------------------------------------TGGTCCTGTAATCATAAAGATATCGGTACATTATATTTGATAGCAGGGGCTTGATCTGGAATAGTGGGAACAGGTTTAAGGATAATTATTCGAATAGAGTTAGGGCAGGCAGGGGCTTTGATTGGAGATGACCAATTATATAATGTTGTAGTGACGGCACATGCTTTTATTATGATTTTTTTTATAGTAATGCCTATTTTAATTGGAGGGTTCGGTAATTGGTTAGTTCCTTTAATATTGGGTGCTGCAGATATAGCTTTCCCTCGAATAAATAATATAAGATTTTGATTCTT…
	HM045316	-------------------------------------------------------------------------------------------------------------------------AAAGACATCGGTACATTATATTTGATAGCAGGGGCTTGATCTGGTATAGTCGGAACAGGTTTGAGAATAATTATTCGAATAGAGTTGGGGCAAGCAGGTGCTTTGATTGGGGATGACCAGTTATATAATGTTGTAGTAACCGCGCACGCTTTTATTATAATTTTTTTTATAGTTATACCTATTTTAATTGGTGGGTTTGGAAACTGATTAGTGCCGTTAATACTAGGTGCTGCAGATATGGCCTTTCCTCGAATAAATAATATAAGGTTTTGATTCTT…
	EU599524	-----------------------------------------------------------------------------------------------------------------------------------------------------------------------------------------GAATTATTATTCGACTAGAACTTGGGCAAGCTGGGTCCTTAATTGGTGACGATCAGATTTATAATGTAATTGTAACTGCTCACGCATTTATTATAATTTTTTTTATAGTTATACCAATTTTAATTGGAGGTTTTGGCAATTGACTTGTTCCTTTAATATTAGGTGCGTCAGATATAGCTTTCCCCCGTATAAATAATATAAGATTTTGGTTTTT…
	EU856806	----------------------------------------------------------------------------------------------------------------------------------------------------------------------------------GGGCTAAGGATAATTATTCGTCTTGAACTAGGTCAAGCAGGATCTCTAATCGGTGACGATCAAATTTATAATGTAGTCGTAACCGCTCACGCATTTATTATAATTTTTTTTATAGTTATACCTATTTTAATTGGGGGATTTGGTAACTGGCTTGTTCCTTTAATATTGGGGGCTGCTGATATAGCCTTTCCCCGAATAAATAATATAAGATTTTGATTTTT…
	HM045349	----------------------------------------------------------------------------------------------------------------------------------------------------------GCATGGGGTGGTATAGTAGGGACAGGTTTAAGAGTTTTAATTCGATTAGAATTAGGTCAACCTGGAGCTTTAATTGGAGATGATCATATTTATAATGTTGTAGTCACTGCACATGCGTTTGTTATAATTTTTTTTATAGTTATACCAATAATAATTGGTGGATTTGGAAATTGGTTAGTTCCATTAATATTAGGGGCACCTGATATAGCTTTCCCACGATTAAATAACATAAGATTTTGGTTTCT…
	EU856809	----------------------------------------------------------------------------------------------------------------------------------------------------------------------------------GGTTTAAGAATAATTATTCGTCTAGAATTATGACAAGCCGGGTCTTTAATTGGCGACGATCAAATTTATAATGTAGTTGTTACAGCCCACGCTTTTATTATAATTTTTTTTATAGTAATACCTATTTTAATTGGGGGATTTGGTAATTGACTAGTACCACTGATATTAGGGGCCGCAGACATGGCATTCCCTCGAATGAATAATATAAGGTTTTGATTTTT…
	EU599512	--------------------------------------------------------------------------------------------------------------------------------------------------------------------------------CTGGCTTAAGAATAATTATTCGATTAGAATTAGGTCAAGCCGGACATTTAATCGGTGATGACCAAATTTATAACGTAGTTGTAACTGCTCATGCTTTTATTATAATTTTTTTTATAGTTATACCTGTATTAATTGGAGGGTTTGGTAATTGACTTGTACCTTTAATATTAGGGGCGGCGGATATGGCATTTCCTCGTATGAATAATATAAGTTTTTGATTTTT…
	EU856793	----------------------------------------------------------------------------------------------------------------------------------------------------------------------------------GGTTTAAGTATAATTATTCGATTAGAATTAGGCCAAGCTGGCTCTTTAATCGGGGATGATCAGATTTATAATGTAGTAGTTACTGCCCACGCTTTTATTATAATTTTTTTTATAGTTATGCCTATTTTGATTGGGGGATTTGGCAATTGACTAGTTCCACTGATACTGGGGGCAGCGGATATAGCATTTCCCCGAATAAATAATATAAGATTTTGATTTTT…
	EU599546	----------------------------------------------------------------------------------------------------------------------------------------------------------------------------GGCACAGGATTAAGAATGATTATTCGTTTAGAATTGGGGCAATCGGGTTCTTTAATTGGCGACGATCAAATTTATAATGTAGTTGTAACAGCCCATGCGTTTATCATAATTTTTTTTATGGTTATACCTATTTTAATTGGAGGATTTGGAAATTGACTGGTTCCATTAATACTTGGAGCAGCTGATATAGCGTTCCCTCGAATAAATAATATAAGATTTTGATTTTT…
	EU599511	-----------------------------------------------------------------------------------------------------------------------------------------------------------------------------------------GAATAATTATTCGTTTAGAATTAGGGCAGTCTGGTTCTCTTATTGGAGATGATCAAATTTATAATGTTGTTGTCACAGCACATGCATTTATTATAATTTTTTTTATAGTGATGCCAATTTTGATTGGTGGATTCGGTAATTGATTAGTTCCTTTAATATTAGGAGCAGCGGATATAGCATTCCCACGAATAAATAATATAAGATTTTGATTCTT…
	EU599561	------------------------------------------------------------------------------------------------------------------------------------------------------------------------TATTGGAACAGGTTTAAGAATAATTATTCGATTAGAATTAGGACAAGCTGGATCATTAATTGGAGATGATCAGATTTATAATGTAGTAGTGACAGCTCATGCATTTATTATGATTTTTTTTATAGTAATACCAATTTTAATTGGCGGATTTGGTAATTGATTAGTTCCTTTAATATTGGGAGCCGCAGATATGGCATTCCCTCGTATAAATAATATAAGATTCTGATTTTT…
	GU171333	---------------------------------------------------------------------------------------------------------------------TCATAAAGATATTGGTACCTTATATTTATTAGCTGGGGCTTGATCTGGAATAATTGGAACAGGATTAAGAATAATTATTCGATTAGAATTAGGTCAGGCTGGTTCTTTAATTGGCGATGATCAAATTTATAATGTAGTAGTTACAGCTCACGCATTTATTATAATTTTTTTTATAGTTATACCAATTTTAATTGGTGGGTTTGGTAATTGATTAGTTCCTTTAATATTAGGAGCTGCAGATATGGCCTTCCCTCGAATGAATAACATAAGATTTTGATTTTT…
	EU856807	----------------------------------------------------------------------------------------------------------------------------------------------------------------------------------GGATTAAGAATAATTATTCGATTACAATTAGGTCAATCAGGTTCATTAATTGGGGATGATCAAATTTATAATGTAGTAGTCACTGCTCATGCATTTATTATAATTTTTTTTATAGTTATACCAATTTTAATTGGTGGCTTTGGTAATTGATTAGTACCATTAATATTAGGAGCAGCAGATATAGCCTTTCCTCGAATAAATAATATAAGATTTTGATTTTT…
	AB679172	---------------------------------------------------------------------------------------------------------------------------------------------------------------------TATAATTGGTACCGGATTAAGAATAATTATTCGATTAGAATTAGGTCAATCTGGATCATTAATTGGTGACGATCAAATTTATAATGTAGTAGTAACTGCTCATGCTTTTATTATAATTTTTTTTATAGTGATGCCTATTTTAATCGGTGGTTTTGGTAATTGATTAGTTCCTTTAATATTAGGAGCTGCAGATATAGCTTTCCCTCGTATAAATAACATAAGATTTTGATTTTT…
;
end;
