# Supplementary material for: A novel taxonomic database for eukaryotic mitochondrial cytochrome oxidase subunit I gene (eKOI), with a focus on protists diversity
Source: Database (Oxford). 2025 Sep 24;2025:baaf057. doi: 10.1093/database/baaf057 (PMC12462617; doi:10.1093/database/baaf057)
Supplement: baaf057_Supplemental_File [file baaf057_supplemental_file.zip › 2_alignment_eKOI/cryptophyceae.nex]

#NEXUS
begin data;
	dimensions ntax=15 nchar=1629;
	format datatype=dna missing=? gap=-;
	matrix
	MK292549	ATGCGTTTTTTTATAAATAGATGGGTTTATTCCACAAATCACAA------------------AGACATTGGTACGCTGTATCTTATTTTTGCTGCTTTTTCTGGCGTTATTGGTACTGCTTTATCCATATTAATTAGAATGGAGCTATCTGGGCCAGGCATTCAAATACTTGGAGGTAACTATCAATTATACAACGTAATAGTAACAGGCCATGCTTTTATTATGATATTTTTTATGGTTATGCCGGGTCTTATAGGTGGTTATGGTAATTTTATAGTTCCCATTATGCTTGGAGCTCCAGACATGAGTTTTCCACGAATGAATAATGTGAGTTTTTGGCTTTTGCCTCCGGCTCTTATCCTTCTTCTAAGCTCTACTTTAGTAGAGGTTGGTTCTGGTACCGGGTGGACCGTTTATCCACCTCTAAGCGGTATAGAAGGGCATCCGGGTGGGTCTGTTGATTTAGCTATTTTTAGCCTTCACGTTGCGGGTGCTTCTAGTATTTTGGGTGCTGTAAATTTTATTACAACCATTTTAAATATGAGAGCTCCAGGTGTGAACATGCACCGATTACCACTTTTTGTTTGGGCTGTTTTGATAACGGCATTCTTACTATTACTTTCTTTACCGGTATTTGCCGGAGCTATTACAATGTTACTTTGCGATCGAAACTTTAATACAACCTTTTTTGATTCATCAGGCGGTGGAGATCCTGTATTGTATCAGCACCTTTTTTGGTTTTTTGGTCATCCTGAAGTTTACATTTTAATTTTACCAGGTTTTGGTATTGTTTCTCAAATAGTCTCTACATTTTCGCGCAAGCCTATTTTTGGAAGCGTGGGAATGATTTATGCAATGTTGAGCATTGGCTTATTAGGTTTCATTGTTTGGGCGCACCACATGTTTACAGTTGGTATGGATGTAGACACGAGAGCTTATTTTACAGCAGCTACTTTAATTATTGCGGTTCCCACAGGCATTAAAATTTTTTCGTGGGTTGCAACAATGTGGGGTGGTAGTATCCATTTACGCGCTCCAATGGTATGGGCTATTGGTTTTATTTTTTTATTTACCATTGGTGGACTTACTGGGATTATTTTGGCTAATGGTGGCATTGATATTGCAATGCATGATACTTATTTTGTAGTGGCTCATTTTCATTACGTTTTAAGTATGGGCGCAGTATTCGCAGTATTTGCAGCATTTTACTATTGGGTTGGTAAAATGTTTGGTTTTAATTATCCTGAAAATTTGGGTATTATTCATTTTTGGTGTACGTTTGCAGGCGTTAATTTGACATTTTTCCCGCAACATTTTTTAGGTTTTTCTGGTATGCCTAGGCGCATACCGGATTACCCCGACGCTTATGCAGAGTGGAATTATATTTCATCATTAGGTAGTTATATTTCCGTTTTTGCGATGTTAATTTTTTTTGTTTTAGCATATGAAACATTAACTAACATGGACAGGTGTTCTGTAAACCCGTGGGTTTTT---GAAAATAG------TGCTGAAAATAAATTTGCATTGACATTAGAGTGGGTTGTAGGGTCTCCTCCAGGATTTCATACATTTGACGAAGTACCCATGATTAAAGACACGGTTAGTGCTCAAATTAGTAGTTAA
	EU651892	ATGTCAAATTTTTTAAATCGCTGGATTTTTTCGACAAATCATAA------------------AGATATTGGTACATTATATCTAATTTTTGCAATTTTTGCGGGAGTTGTAGGTACTTTTTTATCGGTTTTAATTCGATTGGAATTAGCTGGGCCTGGCGTTCAAATATTAGGGGGTAACCACCAATTATATAACGTAATTATTACAGCTCATGCCTTTGTGATGATTTTTTTTATGGTGATGCCTGCACTAATTGGAGGTTTCGCAAACTGGTTTGTTCCTATTATGATAGGTGCTCCAGATATGGCTTTTCCTCGTTTAAATAACATTTCTTTCTGGTTATTAATACCTGCCTTCGTTTTATTATTAAGTTCATCATTCGTAGAAACTGGTGCGGGTACTGGCTGGACAGTGTACCCACCGTTAAGTAGTATAAGTGGGCACCCTGGTGGATCTGTGGATTTAGCTATATTTAGCCTTCACGTTGCAGGGGCCTCAAGTATTTTAGGTGCTTGTAATTTTATTACAACAATTCTTAATATGCGAGCACCAGGGATGACATTACACCGATTGCCACTTTTTTGCTGGGCAGTATTAATTACTGCGGTTTTATTAGTACTATCACTACCAGTATTTGCAGGGGCGATAACGATGTTGCTTACAGATAGAAATTTTAATACGGCATTTTTTGATGCTAGTCTTGGCGGTGACCCAGTTCTTTATGAACATCTTTTTTGGTTCTTTGGGCATCCTGAAGTTTATATATTAATTTTACCTGGATTTGGTATTATCAGTCACATCGTATCTACTTTTTCAAGAAAACCTGTTTTCGGTGTAATTGGTATGATTTATGCAATGGTTAGTATTGGTGTTCTCGGCTTTATAGTGTGGGCGCACCATATGTACACCGTTGGAATGGACGTAACAACAAGAGCTTATTTCACAGCAACAACAATGGTAATTGCAGTACCTACCGGTATCAAGATTTTCTCGTGGATTGCTACAATGTGGGGGGGTTCAATTCATTTGAAAACACCAATGGTTTTTGCTATTGGTTTCATTTTCTTATTCACAATTGGTGGATTAACAGGAGTGGTTCTTTCAAATGGTGGTTTAGATTTAGCGTTCCATGACAGTTATTACGTTGTGGCACATTTTCACTATGTTCTCTCTATGGGAGCAGTATTCTCAATGTTTGCTGGTTACTATTATTGGATTGGAAAAATGTCAGGATTTAATTATCCAGAAAATCTCGGAATTATTCACTTTTGGTGCACTTTTGTAGGGGTTAATTGTACTTTCTTTCCACAGCACTTTTTAGGTTTAGCAGGGATGCCAAGAAGAATACCAGATTATCCTGATGCATATGCAGGTTGGAATTATATTTCATCTTTTGGTAGTTCAATTTCGGTTTTTGCAATTCTTTTATTTTTTGTTTTGACGTACGAAACATTTACAAATATGGACAAATGTCCGGTAAATCCTTGGTCGTTTGCAACATCAAG------TGCTGATCCAAAATTTGAATTTACGCTTGAATGGGTTGTAGGTTCACCACCATCTTTTCATACTTTTGAGGAATTACCTATTATCAAAGATACTGATAT------AGTAAATGTGTAG
	MG680943	ATGGAA---TTCATTAATCGTTATTTATTTTCCTGTAATCATAA------------------GGATATTGGAATATTATACCTTATTTTTGCGATATTTTCAGGCGTTATTGGAACTACATTATCTGTTTTAATTCGAGCTGAATTATCGGGACCTGGAGTTCAGGTTTTGGGTGGCAATCATCAGTTATATAATGTAATAGTAACTGGTCATGCATTTATAATGATTTTCTTCATGGTAATGCCTGCGTTAATAGGTGGTTACGGAAATTTTTTAGTACCAATTATGATCGGGTCACCAGATATGGCTTTCCCAAGAATGAATAATGTTTCATTTTGGTTATTGCCGCCTGCTTTGCTTTTATTAATAAGTTCGACGTTGACTGAAGGAGGTGCTGGAACAGGTTGGACAGTTTATCCTCCGTTAAGTAGTGTAGAAGGCCACCCGTCAGCTGCAATCGATCTTGGTATTTTTAGTTTGCATGTAGCTGGTGCTTCATCGATTTTAGGCGCTATTAATTTTATAACAACCATCTTTAACATGAGATGCCCTGGAATGACATTTCATCGACTTCCGTTGTTTGTTTGGTCAGTTTTGATAACAGCTTTTTTATTACTTTTATCTCTACCAGTTTTTGCAGGAGCTATTACAATGCTTCTAACAGATCGAAATTTTAACACGACATTTTTCAATCCAGCAGGCGGTGGAGACCCTGTTTTATATCAGCATCTATTTTGGTTTTTTGGGCATCCAGAAGTTTATATCTTGATATTACCCGGATTCGGTATAATTAGTCAAATTGTTTCGACATTTAGTCGTAAACCAATCTTTGGTTTTGTCGGTATGATTTATGCAATGTTAAGTATTGGATTATTAGGGTTTATCGTTTGGGCACATCACATGTACACAGTTGGAATGGATGTCGAAACAAGATCTTACTTTACAGCTGCAACTATG---ATTGCTGTTCCTACAGGAATTAAAATTTTTAGTTGGGTAGCTACTATGTGGGGAGGGTCAATTCATTTTAAAACGCCTATGATTTTTGCTATTGGATTTATTTTTCTTTTTACGATTGGAGGTCTAACAGGAATAGTACTTTCAAACGCGGGACTGGATTTAGCTTTCCATGATACATATTATGTTGTAGCTCACTTCCATTACGTTCTTTCAATGGGTGCTGTTTTTGCAGTATTTGCAGGATACTATTATTGGATTGGTAAAATTTGTGGTTTCCAATATCCAGAAAATTTAGGTGTAGTTCATTTTTGGTGTACTTTTATTGGTGTAAATCTAACTTTTTTCCCTCAACATTTTTTAGGTCTAGCAGGAATGCCGAGACGTATACCCGATTATCCAGATAGTTATGCAGATTGGAATCTATTATCATCTTACGGAAGTTACTTTTCTGTTTTTGCTATATTTATCTTTTTTGTTTTAATATACGAAACTTTAACAAATATGGTAGAGTGTGAAGTTAATCCTTGGAAATTT---GAAGATAA------TAATGAAACTAATTTTGAATATACACTAGAATGGTTAGTAGGTTCTCCGCCCGCGTTTCATACATTTAATGAAGTTCCATTAATAAAAGAAACAGTTGTGGTAAAAATCAA---TTAA
	NC_002572	ATGGCA---TTTATTAATCGATGGTTATTTTCTACTAATCATAA------------------AGATATTGGGGTTTTATATCTTGTTTTTGCAATTTTTTCTGGTGTCGTTGGAACAGCTTTATCTATTTTAATAAGGGCTGAACTTTCTGGTCCAGGTGTTCAGGTTTTAGGTGGGAATCATCAATTATATAATGTGATTGTTACTGGTCACGCCTTTATAATGATTTTCTTTATGGTGATGCCTGCTCTAATTGGTGGCTATGGAAATTTTTTAGTTCCTATAATGATTGGTGCCGTTGATATGGCTTTCCCAAGAATGAATAATGTTAGTTTTTGGTTATTACCTCCAGCCTTATTATTATTAATTAGTTCAACACTAACTGAGGGTGGTGCTGGTACAGGTTGGACTGTTTACCCACCTTTAAGTAGTGTCGAAGGTCACCCAAGTGCTGCTATTGATTTAGGTATTTTTAGTTTACACGTTGCGGGTGCTTCGTCTATCTTAGGCGCTATCAACTTTATTACAACAATATTCAATATGAGATGCCCTGGTATGACGTTCCATAGACTACCTCTTTTTGTTTGGGCTGTTTTGATAACTGCTTTTTTATTACTTCTATCTTTACCTGTTTTCGCAGGTGCTATTACAATGCTTCTTACAGATAGAAACTTTAATACGACGTTTTTTAATCCAGCTGGTGGGGGAGATCCTGTTTTATATCAGCATCTTTTTTGGTTTTTTGGTCATCCTGAAGTTTATATTCTAATTCTTCCTGGTTTTGGTATCATTAGTCAGATTATATCTACTTTCAGCCGTAAACCAGTTTTTGGTTATGTTGGTATGATCTACGCGATGTTGAGTATTGGCTTATTAGGTTTCATAGTTTGGGCTCACCATATGTACACTGTTGGTATGGACGTTGATACGCGTGCTTATTTTACAGCTGCTACAATGATTATAGCAGTTCCAACAGGAATAAAAATTTTTAGTTGGATAGCAACGATGTGGGGCGGTTCGATATACTATAGAACTCCTATGATTTTTGCCGTTGGTTTTATCTTTTTATTCACAATTGGTGGATTAACTGGTATCGTCTTATCAAATGCTGGTTTAGACATAGCGTTCCACGATACTTATTATGTTGTTGCTCACTTCCATTACGTATTATCTATGGGCGCTGTTTTTGCTGTTTTTGCTGGGTATTACTATTGGATTGGGAAGATTACAGGTTTTCAGTACCCAGAAAATTTAGGCGTTATTCATTTCTGGTGTACGTTTGTTGGTGTTAATTTAACCTTTTTCCCTCAACACTTTTTAGGTTTAGCTGGAATGCCAAGAAGAATACCTGATTATCCGGATAGTTATGCTGAGTGGAATATGTTATCATCTTTTGGATCATATTTTTCTGTATTCGCTATTTTTATTTTTTTTGTCTTAATCTATGAAACGTTAACAAACATGGAACAATGTGAGGTTAATCCTTGGAAATTTTCGAACGAAGA------TGTTAAGAATGACTTTGAATACACTTTAGAATGGTTAGTTGGTTCTCCTCCAGCGTTTCATACATTCAATGAAGTTCCATTAATAAAAGAAACAGTTGTTTCAAAAATAAA---TTAA
	MG680944	ATGTCAACTTTTATTAATAGATGGTTTTTTTCAACGAATCATAA------------------AGATATTGGTACTTTATATCTTATTTTCGCAGCGTTTTCAGGTGTTATTGGTACTACTCTTTCTGTTTTGATCAGAATGGAGCTCGCGGGACCAGGTGTTCAAGTTTTAGGTGGTAACAATCAATTGTATAATGTAATTGTTACTGGACACGCATTTATTATGATTTTCTTCATGGTGATGCCCGCTTTGATTGGTGGTTATGGAAATTTTATAGTTCCTATCATGATTGGTGCCCCAGATATGGCTTTCCCTAGAATGAACAATATTTCTTTCTGGTTATTACCACCTGCACTTATCTTACTTTTAAGTTCTACTTTAGTTGAAGTTGGTGCTGGAACAGCTTGGACTGTGTATCCACCGTTAAGTAGTACAATGGCTCACCCTGGTGGTGCCGTTGATTTAGCGATCTTTAGTTTACATGTGTCGGGAGCATCTTCAATTCTCGGGGCTGTTAACTTTATTACTACTATATTTAACATGAGATGTCCAGGAATGACTATGCACCGTGTACCATTATTTGTGTGGTCTGTATTGATTACTGCTTTCTTATTATTATTATCTTTACCTGTTTTAGCAGGTGCGATAACAATGCTTCTTTGTGATCGTAATTTCAATACTACGTTTTTTGACCCTTCAGGGGGTGGTGATCCAGTGTTGTATCAGCATTTGTTCTGGTTCTTCGGTCATCCTGAAGTTTATATATTAATTTTACCTGCGTTCGGGATTGTTAGTCAAATTGTATCTACGTTCTCTAGAAAGCCAGTATTTGGTTATGTAGGTATGATTTATGCTATGCTTAGTATTGGATTATTAGGATTTATCGTGTGGGCGCACCACATGTATACAGTTGGAATGGATGTTGATACTCGAGCCTACTTTACAGCGGCAACACTTATTATTGCCGTACCAACAGGTATTAAGATTTTTAGTTGGATCGCTACAATGTGGGGTGGTTCTATACATTTAAAAACTCCTATGGTTTTCGCTATTGGATTTATTTTCTTATTTACAATTGGTGGTTTAACTGGTATTATCTTATCTAATGCCGGATTGGGTGTTGCTTTTCATGATACGTATTATGTAGTAGCTCATTTTCACTACGTATTATCAATGGGTGCAGTTTTTGGAATGTTCGCAGCGTTTTACTATTGGATTGGTAAAATGACTGGATTCCAGTACCCTGAAAATTTAGGTATTGTTCATTTTTGGACTACTTTTATTGGGGTTAACATTACGTTCTTCCCTCAGCACTTTTTAGGATTAGCAGGAATGCCGAGAAGAATTCCTGACTATCCAGATGCTTACGCAGGTTACAACTTTGTTTCATCATTTGGTAGCTATGTGTCTGTATTTGCAATTTTAATTTTCTTCGTTGTTGTTTATGAAACATTAACGAACTTAGAGACTTGTCCTGTTAACCCTTGGGCATTT---GAAGGAGA------TACTGATTCGAAATATGAGTTAACTTTAGAGTGGGTTGTTGGTTCACCACCTGGTTTCCATACATTTGACGAGTTACCTTTAATCAAGGATACAAGCGTTTCACAAATCAAGTCTTAA
	GQ896379	ATGAATAACTTTTTCAATCGCTGGTTTTTTTCTACAAATCACAA------------------GGATATAGGTGTTCTTTATTTAATCTTTGCTATCTTTTCTGGCATTGTTGGTACAACTCTATCTGTTCTTATTCGCCTAGAATTATCTGGTCCAAATATACAAGTACTTTCTGGCAATCATCAATTATACAATGTAATAGTAACTGGTCATGCTTTTATCATGATCTTTTTCATGGTAATGCCTGCTCTTATTGGAGGATATGGTAATTTTATAGTACCAATTATGATTGGTGCTCCTGATATGGCTTTTCCAAGAATGAATAATGTAAGTTTTTGGTTATTACCTCCTGCACTTATTTTATTACTATCTTCTACGCTAGTTGAAATTGGTGTTGGTACTGGTTGGACTGTATATCCTCCTTTAAGCAGCTTACAAGGTCATCCAGGTGGAGCCGTTGATTTAGGTATTTTTAGTTTACATGTTGCAGGTGCTTCTTCTATCCTAGGTGCTGTTAATTTTATTACTACTATTTTTAACATGAGATGCTCTGGTATGAGTTTACATCGAATTCCTTTGTTCGTTTGGTCTGTACTCATTACTGCGTTTTTGTTATTATTATCTTTGCCTGTGTTTGCTGGTGCTATTACAATGTTACTTTGTGATAGAAATTTTAACACAACTTTTTTTGATCCTTCAGGAGGAGGAGACCCTGTTTTATATCAACATCTTTTTTGGTTTTTCGGTCACCCGGAAGTTTACATTTTGATCTTACCTGGTTTTGGTATTATCAGTCAAATTGTATCCACTTTTTCAAGAAAACCTATTTTTGGTTATATTGGAATGGTTTATGCTATGTTAAGTATTGGTTTATTAGGATTTATTGTATGGGCGCATCATATGTATACTGTTGGTATGGATGTTGATACTCGTGCTTATTTTACAGCTGCCACTATGATTATTGCAGTACCTACAGGCATTAAGATATTTAGTTGGATTGCTACTATGTGGGGAGGTTCAATTTATTTAAAGACTCCGATGCTATTTGCGGTTGGTTTTATTTTTTTGTTTACTATTGGAGGATTAACTGGAATCGTTCTTTCTAATGCTGGTTTAGATATTGCTTTTCATGATACGTATTATGTTGTTGCTCATTTCCATTATGTATTATCAATGGGAGCTGTTTTTGCCGTTTTTGCCGCTTTTTATTATTGGATTGGTAAATTTTCAGGATATCTCTATCCTGAAAACTTAGGTGTTGTACATTTTTGGACGACTTTCGTCGGTGTAAATATTACTTTTTTTCCTCAACATTTTCTAGGAATGTCAGGTATGCCTAGAAGGATTCCTGATTATCCGGATGCTTATACAAGTTGGAATTTTATTTCTTCTGTAGGAAGTTGCATTTCTGTTTTTTCAATTATTCTTTTTTTCTTCTTGATATACGAAACATTGACGAACCTTAATCAATGCCCGGTCAACCCTTGGGCATTT---TCAAATTC------TAGAAACGGAGCGTTTGAGCTTACTTTAGAGTGGGTTGTTGGGTCTCCACCATCATTTCACACGTTTGAAGAAACTCCTATCATTAAGGATACG-------TTAAAACTAAGT--TAA
	LC521315	------------------------------------------------------------------------------------------------------------------------------------------ATGGAGTTAGCGGGTCCAGGTATTCAAATTTTAGGTGGAAACCATCAATTATATAATACAATCGTAACAGGGCATGCTTTTGTTATGATCTTTTTCATGGTTATGCCAGCTTTAATAGGTGGCTACGGGAATTGGTTTGTACCAATTATGATAGGGGCACCCGATATGGCATTTCCTAGAATGAATAATATTTCCTTTTGGTTATTACCACCTGCTTTTATCTTATTATTAAGTTCAACTTTAATTGAAACAGGTGTTGGGACAGGTTGGACAGTTTACCCGCCTCTTAGTAGTATTGAAGGTCACCCAGGTGGTGCTGTCGATTATGGAATTTTTTCATTGCATGTGGCTGGTGCATCCAGTATTCTTGGTGCCATTAATTTTATTACTACTATATTTAATATGCGGGCGCCTGGAATGTCGATGCATCGACTTCCTTTATTTGTGTGGGCTGTTCTCATTACAGCATTTTTATTGTTATTGTCATTACCCGTTTTCGCTGGTGCTATTACAATGTTGTTAACAGATAGAAATTTTAATACAGGCTTTTTTGATGCTGCTTCAGGTGGGGACCCTGTTTTATATCAACATCTGTTTTGGTTTTTTGGACACCCTGAAGTTTATATTTTAATTTTACCTGGTTTTGGAATTATTAGTCATATTGTGTCTACTTTTTCAAGAAAACCTGTCTTTGGTTATATCGGAATGGTATACGCAATGGTCTCGATCGGAATTTTAGGATTCCTAGTTTGGGCGCACCATATGTATACCGTAGGTATGGATGTAGACACGCGAGCTTACTTTACAGCTGTTACTATGGTCATTGCCGTCCCTACAGGTATCAAAATTTTTAGTTGGATTGCAACAATGTGGGGTGGTTCAATTCATTTAAAAACGCCCATGGTTTTCGCAATTGGGTTTATATTCCTCTTTACAATTGGCGGTTTAACTGGTGTAGTTCTTTCGAACGCAGGTTTAGACATTAGTTTTCATGACACTTACTTTGTTGTAGCACATTTTCATTATGTGTTGTCAATGGGCGCTGTTTTTTCTGTTTTTGCAGGTTATTACTATTGGATTGGAAAAATGTCGGGCGTTCAATATCCTGAAAATCTTGGGATTTTACATTTTTGGTGTACATTTTTAGGGGTTAATTTAACTTTTTTTCCACAACATTTCTTAGGTCTCGCTGCTATGCCAAGAAGAATTCCTGATTATCCCGATGCATATGCAGGTTGGAATTATGTTTCATCGTTTGGTAGCTACATTTCTGTATTTGCCATTGTTCTTTTTTTTATTTTGATTTATGAAACTTTAACAAACATGGAAAAATGCTCTTCGAACCCTTGGGCTTTT---ACAACCGA------AGTTGATCCAAAATTTGAATTAACTTTAGAATGGGTTGTTAGCTCACCTCCAGCTTTTCATACATTTGAAGAGTTACCTATTATAAAAGATACGACAATTAGTAAGGTTAATGCCTAA
	MG680941	ATGTTACAATTTCTTAATCGTTGGGTTTTTTCAACAAATCACAAGTGCGGAATCGAACATATAGATATCGGTACGTTATATCTTATTTTTGCTATTTTTGCCGGTGTTGTTGGTACAGCACTTTCAGTTTTTATTAGAATGGAGCTCGCTGGGCCAGGAATCCAAATTTTAGGTGGAAATCATCAGTTGTACAATACAATCGTGACCGGACACGCCTTTGTTATGATCTTCTTTATGGTTATGCCAGCTTTAATTGGAGGCTACGGAAATTGGTTTGTCCCAATAATGATTGGCGCACCGGACATGGCCTTTCCTAGAATGAATAACATCTCGTTTTGGTTATTGCCGCCTGCTTTTATATTATTGTTAAGTTCTACGTTAATTGAAACGGGTGTTGGAACAGGTTGGACAGTTTATCCACCGTTAAGTACTATTGAAGGCCATCCAGGAGCCGCCGTAGATTATGGAATTTTTTCCTTACATGTAGCTGGTGCTTCAAGTATTCTTGGTGCTATCAATTTTATCACGACTATTTTTAATATGCGGGCACCTGGTATGACTATGCATAGACTTCCTTTGTTTGTTTGGGCTGTCTTAATCACGGCTTTTCTGTTGTTGTTGTCATTACCAGTTTTCGCAGGTAGCATTACAATGTTGTTAACAGATAGAAACTTTAATACAGGTTTTTTTGATGCTGCGGCTGGCGGTGATCCCGTTTTGTATCAACATCTGTTTTGGTTTTTTGGCCATCCTGAAGTTTATATTTTAATCTTACCAGGTTTTGGAATTATAAGTCATATAGTTTCTACTTTTTCAAGAAAACCTGTGTTTGGCTACATTGGTATGGTTTACGCCATGGTTTCAATTGGAATATTGGGATTTTTAGTTTGGGCCCACCATATGTATACGGTAGGTATGGACGTCGATACGCGCGCTTATTTTACAGCTGTTACTATGGTAATTGCTGTGCCAACAGGTATCAAAATATTCAGCTGGGTTGCTACCATGTGGGGTGGTTCCATTCATTTAAAAACGCCAATGGTTTTTGCTATTGGTTTTATATTTCTTTTTACGATTGGTGGTTTAACAGGCGTTGTGCTCTCAAATGCAGGTTTAGACATTAGTTTTCATGATACATATTTCGTAGTTGCTCACTTTCATTATGTGTTATCAATGGGGGCTGTTTTCTCTGTTTTTGCTGGTTATTACTATTGGATTGGAAAAATGTCTGGTGTACAATATCCAGAAAATCTTGGAATTTTACACTTTTGGTGCACTTTCTTAGGTGTTAATTTAACGTTTTTCCCACAGCATTTTTTAGGCCTTGCTGCTATGCCAAGAAGAATTCCAGATTATCCAGATGCTTATGCCGGTTGGAATTATGTTTCATCGTTTGGTAGCTACATTTCGGTTTTTGCTATTTTTCTTTTTTTCATATTGATTTATGAAACTCTAACAAACATGGAAAAATGCCCTGTAAATCCATGGGCTTTT---ACAACAGA------CGTTGATCCAAAATTTGAATTAACGTTAGAATGGGTTGTAAGCTCACCACCGGCTTTTCATACATTTGAAGAGTTGCCCATTATAAAAGATACGACTATTAGCAAGGTAAATGCTTAA
	MG680945	ATGTCTGGTTTTATCTCACGATGGTTTTTTTCGACGAATCATAA------------------AGATATTGGAACACTTTATTTAATTTTTGCTGCATTTTCAGGGGTGATTGGGACTACTCTGTCTGTTTTAATCCGAATGGAATTAGCAGGACCAGGAATCCAGGTTTTAGGTGGAAACCACCAATTATATAATGTAATTGTTACAGGCCATGCTTTTATAATGATATTTTTTATGGTTATGCCCGCTTTAATTGGTGGGTATGGTAATTTTATGGTACCTCTTATGATTGGTGCTGCTGATATGGCATTTCCAAGAATGAACAATATTAGTTTTTGGTTGTTACCGCCAGCGCTTATTTTATTATTGAGTTCAACTCTTGTTGAGACTGGGCCAGGTACTGGGTGGACAGTATACCCGCCATTAAGTAGTATTTCAGGTCATCCAGGAGGTGCTGTTGATTTAGGTATATTTAGTCTGCATGTATCAGGGGCTTCAAGTATTCTTGGTGCAGTTAACTTTATTACGACTATTTTTAATATGCGTTGTCCAGGTATGACAATGCATCGTCTGCCTTTATTTGTGTGGGCTGTATTGATTACAGCTTTCTTGTTGTTGTTATCATTACCTGTATTCGCAGGAGCTATTACAATGTTATTAACAGATAGAAATTTTAATACAACCTTTTTTGATGCTGCTGGTGGTGGTGACCCTGTCTTATATCAACATTTATTTTGGTTTTTTGGTCACCCTGAGGTGTACATTTTAATTTTACCTGCTTTTGGTATCATTAGTCAAATTGTATCTACATTTTCTCGAAAACCTATTTTTGGTTATGTTGGGATGACTTATGCTATGTTAAGTATTGGGTTGCTTGGGTTTATTGTATGGGCACATCATATGTATACTGTTGGTATGGATACTGACACTCGTGCTTATTTTACAGCAGCTACAATGATTATTGCTGTCCCTACGGGTATTAAAATATTCAGTTGGATCGCTACGATGTGGGGTGGGTCTATATATCTTAGAACACCAATGGTTTTTGCTATTGGGTTTATCTTCTTATTTACTATTGGGGGATTGACTGGTGTGGTTTTATCAAACGCTGGTCTAGATATTGCAATGCATGATACTTACTATGTTGTTGCTCATTTTCATTACGTGTTATCTATGGGTGCTGTATTTGGTATATTCGCTGGGTATTATTATTGGATTGGTAAAATGTCAGGGTATCAGTACCCTGAGAATTTAGGGTTAATTCATTTTTGGACTACGTTCGTAGGGGTTAACATTACGTTTTTCCCTCAACATTTTCTTGGCTTAGCAGGTATGCCGCGACGAATTCCAGACTATCCTGATGCTTATGCGGGGTGGAATTATGTTTCGTCTTTTGGTAGTTATATATCAGTATTTGCTATTTTAATCTTTTTCGTAGTTATTTATGAAACTTTTACAAATTTAGAGCAATGTCCTGTTAACCCGTGGGCTTTT---GATGGAAC------TAG------TGAGTTTGAACTAACTCTAGAATGGGTCGTTGGGTCCCCTCCAGGATTTCATACTTTCGAAGAGCTTCCTTTAATTAAAGACACTGTTACTTTAAATATTCAGAAATAA
	OQ603491	ATGAGCAGTTTTATCAGTAGGTGGTTTTTTTCTACAAACCACAA------------------AGATATTGGAACTTTATATATAATTTTCGGCATTATTTCCGGTGTTATAGGCACTACACTATCTGTATTTATTCGTATGGAATTGGCTGGTCCCGGAATCCAGATTTTAGGAGGTAATAACCAACTGTATAATGTTATAATAACAGGTCATGCATTCATTATGATTTTCTTCATGGTAATGCCTGTATTACTTGGAGGGTATGGTAATTGGTTTGTACCTATCATGATAGGTGCGCCTGATATGGCTTTTCCTAGAATGAACAATATAAGTTTTTGGCTACTTCCACCAGCTTTAACATTACTTGTAAGTTCAACTCTAGTTGAAACTGGAGTGGGTACTGGATGGACAGTCTACCCTCCTTTGAGTAGCATTTCTGGACATCCAAGCGGTGCAGTAGATTTAGGTATTTTCAGTTTACATATCGCTGGCGCTTCAAGTATTTTAGGCGCTATAAACTTTATTACCACTATTTTTAATATGAGAGGGCCTGGAATGCCTATGCATAGAATGCCTTTGTTTGTTTGGTCCGTTCTTATAACAGCTTTCTTGCTTTTATTATCATTGCCTGTGTTTGCAGGAGCTATTACGATGCTACTTACTGATAGAAATTTTAATACAAGTTTCTTTGAAGCTGCTGGAGGAGGAGATCCTGTTTTGTACCAACATCTTTTTTGGTTCTTTGGCCATCCAGAAGTATACATCTTAATCCTTCCTGCTTTTGGTATCATTAGTCATGTAACTTCAACTTTTTCTCGCAAACCTGTTTTTGGGTTTGTAGGTATGGTTTATGCGATGTTAAGTATAGGTTTATTAGGTTTTATTGTTTGGGCACACCATATGTATACTGTCGGAATGGATATTGACACTAGAGCTTATTTTACTGCAGCTACTATGATCATAGCTGTGCCAACTGGAATAAAAATTTTTAGCTGGATCGCAACTATGTGGGGTGGGTCTATCCATTTAAAAACTCCTATGGTCTTTACCTTAGGTTTTATATGTTTGTTTACTGTAGGAGGGCTTTCTGGTATTGTGCTGTCAAATGGTGCCCTAGATATCGCTTTTCATGATACGTATTATGTAGTTGCTCACTTCCACTATGTGTTGTCTATGGGGGCTGTTTTTGGTATGTTTGCTGGTTTTTACTATTGGATAGGTAAAATGTCTGGTTTTCAGTACCCAGAAAATTTAGGTATTATACATTTTTGGTCTACTTTTGTAGGAGTAAATTTAACCTTCTTCCCACAGCATTTTTTAGGGCTTTCCGGTATGCCTAGAAGAATACCTGATTATCCTGACGCTTACGTTGCGTGGAATTACATTTCTTCGTTTGGTAGCTATGCATCTATATTTAGTATCTTATTATTTTTTGTAGTTATATATGAAACTTTAACAAATATGGATAAATGTCCTGCCAATCCTTGGTCCTTC---GGAACAGA------TCACGAGTCTACATTCGTATATACTTTAGAATGGATGACTGGTTCTCCACCAGCTTTTCATACTTTTAACGAAGTACCTTTAATTAAAGATACAATAACTTCACAAATCAAATCGTAG
	AB009419	---------------------------------------------------------------------GGTACATTATATATACTTTTTGGAATAATATCAGGTATTATAGGTACAACTTTGTCTGTTCTTATAAGGATGGAATTAGCAGGCCCAGGTGTCCAAGTTTTAGGAGGTAATCACCAATTATATAACGTTATTATTACTGGTCATGCTTTTATAATGATATTTTTCATGGTAATGCCAGTATTGATTGGAGGTTACGGTAACTGGTTTATTCCTATTATGATAGGTGCACCTGATATGAGTTTCCCAAGAATGAATAATATAAGCTTTTGGTTACTACCACCATCTTTAATTTTGTTATTAAGCTCTACTCTTGTTGAAGTTGGTGTTGGCACTGGCTGGACAGTATACCCTCCCTTAAGCTCTATCTCTGGTCATCCCGGTGCAGCAGTTGATTTAGGTATTTTCAGTCTTCATATTGCAGGTGCATCTAGTATTTTAGGTTCTATTAATTTTATAACTACTATTTTTAATATGAGAGGTCCTGGAATGACTATGCATAGAATACCTTTGTTTGTTTGGGCTGTTCTTATAACTGCTTTTTTACTTGTGCTGTCACTTCCTGTATTTGCTGGGGCAATCACTATGCTTCTAACCGATCGTAATTTTAATACAAGCTTTTTTGAAGCAGCAGGTGGTGGAGACCCTGTTTTATACCAACATTTGTTTTGGTTTTTTGGTCATCCGGAAGTTTATATCTTGATATTACCTGCTTTCGGAATTATTAGTCATATAACTTCTACTTTTTCTAGAAAACCAGTTTTTGGTTTTATAGGTATGGTATATGCCATGTTGAGTATAGGTCTATTAGGTTTTATTGTTTGGGCACATCATATGTATACTGTCGGTATGGATATTGACACTAGAGCTTACTTTACAGCAGCTACTATGATTATAGCTGTCCCAACTGGAATAAAAATATTTAGTTGGATAGCGACTATGTGGGGAGGCTCTATTTATCTAAAAACCCCAATGGTTTTTGCTTTAGGCTTTATATGCTTGTTTACAATTGGAGGGTTATCTGGTATTATGTTATCGAATGGTGCTTTGGATATAGCCTTT---------------------------------------------------------------------------------------------------------------------------------------------------------------------------------------------------------------------------------------------------------------------------------------------------------------------------------------------------------------------------------------------------------------------------------------------------------------------------------------------------------------------
	MG680942	ATGAATAATTTTATAAATAGATGGCTTTTTTCTACAAATCATAA------------------AGATATAGGTACTCTATATACTATTTTTGGTATTATTTCTGGGGTTATCGGTACTACTTTGTCAGTTCTTATTCGTATGGAGTTAGCTGGCCCGGGTGTTCAAGTTCTTGGTGGCAATCATCAATTATATAATGTTATTGTTACTGGTCATGCTTTTATAATGGTGTTTTTTATGGTTATGCCTGTTCTCATAGGTGGTTATGGTAACTGGTTTGTTCCTATAATGATAGGTGCTCCTGATATGGCCTTCCCACGAATGAACAATATTAGTTTCTGGTTATTGCCTCCATCTCTTGTTCTTTTACTCACTTCTACTTTAGTTGAGATAGGTGTAGGTACTGGTTGGACGGTATACCCTCCTTTAAGTAGTATTTCAGGTCATCCTGGTGGTGCTGTTGATTTAGGTATTTTTAGTTTACATTTAGCTGGTGCTGCTAGTATTTTAGGTGCTATTAATTTTATAACTACTATTTTTAACATGAGAGGTCCTGGTATGACTATGCATAGAATACCTTTATTTGTGTGGTCTGTACTTATAACGGCTTTTTTACTCCTTCTTTCTTTACCTGTATTTGCTGGTGCTATTACTATGCTTTTAACTGATAGGAATTTTAACACTAGTTTTTTTGAAGCTGCTGGTGGAGGTGATCCTGTTCTTTACCAACATTTATTTTGGTTCTTTGGTCATCCTGAAGTATATATACTTATTTTGCCTGCATTTGGTATTATTAGTCATATTACATCTACTTTTTCTCGTAAGCCTGTTTTTGGTTATGTGGGTATGGTTTATGCTATGTTAAGTATAGGCTTATTAGGATTTATTGTTTGGGCACATCATATGTATACTGTAGGTATGGATATAGATACTAGAGCATATTTTACTGCTGCTACTATGATTATAGGTGTACCAACTGGTATAAAAATATTTAGTTGGATTGCTACTATGTGGGGTGGTTCTATCCATTTGAAAACTCCTATGCTCTTTACAATTGGTTTTATTTGTTTATTTACTATTGGCGGTCTATCAGGTATTATGTTGTCAAATGGTGCTTTAGATATAGCTTTTCATGATACATATTATGTGGTAGCTCATTTCCACTACGTTCTTTCTATGGGTGCTGTTTTCGGTATGTTTGCTGGTTTTTATTATTGGATTGGAAAAATGACTGGTTTTCAATATCCTGAAAATTTAGGTGTTATACATTTCTGGTGTACTTTTGCTGGTGTTAATCTTACATTTTTCCCATTACACTTTTTAGGACTTTCTGGAATGCCTAGACGTATTCCTGATTATCCAGATGCATATGCTGGTTGGAATTATATTTCTTCTTTTGGTAGTTATGTTTCGTTATTTGGCGTTCTTTTATTTTTCGTAGTTATTTATGAAACACTTACTAATATGGATAAATGTCCTGTAAACCCTTGGTCTTTT---GATGCTGACGCTTCTTCTGACTCAAAATTTGTATATACTTTAGAATGGGTTGTAGGATCTCCTCCTGCCTTTCATACCTTCCACGAATTACCTTTAATAAAAGATACAGTTTCTCCTCAGATTAAGTTATAA
	ON109238	ATGAATAACTTTATAAATAGATGGATTTTTTCTACTAACCATAA------------------GGATATAGGTACTTTATACACTATTTTTGGGATTATCTCAGGTGTTATTGGTACTACTCTTTCAGTTCTTATCCGTATGGAATTAGCTGGTCCTGGTGTCCAAGTTCTTGGTGGTAATCACCAACTTTATAATGTTATCGTTACAGGTCATGCTCTTGTAATGGTTTTCTTTATGGTGATGCCTGTTCTTATTGGAGGATATGGTAATTGGTTTGTTCCTATAATGATAGGTGCGCCAGACATGGCTTTTCCAAGAATGAATAATATTAGTTTTTGGTTGCTCCCGCCTTCATTAGTTCTTTTACTAACTTCTACATTAGTAGAAATAGGTGTTGGAACTGGCTGGACAGTATACCCGCCTCTAAGTAGTATCTCTGGCCATCCTGGTGGCGCTGTAGATTTAGGCATTTTTAGTCTTCATTTAGCTGGTGCTGCAAGTATTTTAGGTGCTATTAATTTCATAACTACTATCTTTAATATGAGAGGACCTGGTATGACTATGCATAGAATACCTTTATTTGTATGGTCTGTCCTTATTACAGCTTTTTTATTATTACTTTCTTTACCTGTTTTTGCTGGTGCTATTACTATGCTTTTAACTGATAGAAACTTTAACACAAGTTTTTTTGAAGCTGCAGGTGGTGGAGATCCTGTACTCTATCAGCATTTATTTTGGTTCTTTGGCCATCCAGAAGTTTACATACTTATTTTACCTGCTTTTGGTATTATTAGTCATATTACATCTACTTTTTCTCGTAAGCCTGTATTTGGTTACGTAGGTATGGTTTATGCTATGTTAAGTATCGGGTTATTAGGGTTTATAGTTTGGGCTCATCACATGTATACTGTGGGTATGGATATTGATACTAGAGCGTATTTTACAGCGGCTACTATGATAATAGGTGTACCTACTGGTATAAAGATTTTTAGTTGGATTGCTACTATGTGGGGTGGTTCTATACATTTAAAAACGCCTATGTTGTTTACTATTGGTTTTATATGTTTATTTACTATTGGCGGCTTATCGGGTATTATGTTATCTAACGGTGCTCTAGACATAGCTTTCCACGATACATATTATGTAGTAGCTCATTTCCACTATGTTCTTTCTATGGGTGCTGTATTTGGTATGTTTGCTGGTTTTTATTATTGGATTGGGAAAATGACAGGTTTTCAATATCCAGAGAACCTAGGCGTTATACATTTTTGGTGTACTTTTGTCGGTGTTAACTTAACATTCTTTCCACTCCATTTCTTAGGACTTTCTGGTATGCCAAGACGTATTCCAGACTATCCTGACGCTTATGTTGGTTGGAATTACATTTCTTCTTTTGGAAGCTATGTATCGCTATTTGGTGTTTTATTGTTTTTTGTTGTTATTTATGAAACACTTACTAATATGGATAGATGTCCTGTTAATCCTTGGGCTTTC---GATGACAATACATCTTCTGACTCTAAATTTGTATATACTCTAGAATGGGTTGTAGGATCTCCTCCTGCTTTCCACACTTTCCATGAACTCCCTTTAATAAAAGACACAGTTTCTCCTCAAATTAAGCTATAA
	MH844545	ATGAAT---TTTGTTAATAGATGGTTTTTTTCAACGAATCACAA------------------AGATATTGGTACGTTGTATATCATTTTTGGTCTTATTTCTGGTATTATTGGTACTACTTTATCAGTTCTTATTAGAATGGAACTTGCTGGTCCTGGTGTTCAAGTACTAGGCGGTAATCATCAATTATATAATGTAATAATAACAGGTCATGCTTTCATTATGATCTTCTTTATGGTTATGCCTGTATTAATGGGCGGTTATGGTAATTGGTTTGTGCCTATCATGATCGGTGCTCCTGATATGGCGTTTCCTAGAATGAATAATATTAGTTTTTGGTTATTACCTCCAGCTTTAATTTTACTTTTAAGTTCTACTTTAGTTGAAGTAGGTGTAGGTACAGGATGGACTGTTTATCCACCTTTAAGTAGTATCTCTGGACATCCAGGTGGTGCTGTAGATTTAGGTATTTTTAGTTTACACGTGGCAGGTGCTTCTAGTATTTTAGGTTCGATTAATTTTATAACTACTGTTTTTAATATGAGAGGCCCTGGTATGACTATGCATAGAATACCTCTTTTTGTATGGTCTGTTTTAATTACAGCTTTTTTATTATTATTATCTTTACCTGTTTTTGCTGGGGCTATTACTATGCTTTTAACAGATAGAAATTTTAATACAAGTTTCTTTGAAGCCGCTGGTGGAGGTGACCCTGTATTATATCAACATTTATTTTGGTTCTTTGGTCATCCTGAAGTGTATATCTTAATATTACCTGCTTTTGGTATTATTAGTCATGTTACTTCTACTTTTGCGCGTAAACCTGTTTTTGGTTACGTTGGTATGGTTTATGCTATGTTAAGTATAGGTTTATTAGGTTTCATTGTTTGGGCTCATCATATGTATACTGTGGGTATGGATATTGATACAAGAGCTTATTTTACAGCAGCTACTATGATTATTGCCGTACCTACAGGTATCAAAATATTTAGTTGGATTGCTACTATGTGGGGTGGATCTATTCATTTAAAAACACCTATGGTTTTTGCTCTTGGTTTTATTTGTCTTTTCACTGTTGGTGGTTTATCTGGTATTATGTTATCTAATGGTGCTTTAGATATTGCTTTCCATGATACATACTATGTTGTAGCGCATTTCCATTACGTTCTTTCTATGGGCGCAGTATTTGGTATGTTTGCTGGTTTTTATTATTGGATAGGAAAAATGTCAGGATACCAGTATCCTGAAAATTTAGGTCTTGTTCATTTTTGGTGTACTTTTGTTGGTGTTAATTTAACTTTTTTCCCTCAACATTTCTTAGGTCTTTCAGGTATGCCTAGAAGAATACCAGATTATCCTGATGGGTATATTGGTTGGAACTATATCTCTTCTTTAGGTAGTTATGCTTCAGTATTTAGTATTGTTATCTTCTTCATTGTTATTTATGAAACATTAACAAATATGGATAAATGTCCTGTAAATCCTTGGGTTTTT---GAAAATAAAGACGGAAGTGTAGACAATTTTGTATATACATTAGAATGGATTGTTGGTTCTCCTCCATCTTTTCATACATTCCACGAAGTTCCTTTAATTAAAGATACGGTTTCATCACAAATTAAATCTTAA
	HE855366	---------------------------------------------------------------------------------------------------------------------------TCTGTGCTTATTCGTATGGAATTAGCTGGTCCGGGAGTTCAAGTTTTAGGTGGAAATCATCAATTATATAATGTTATAGTTACAGGTCACGCTTTTATAATGATTTTTTTTATGGTTATGCCTGTTCTAATGGGTGGTTATGGTAATTGGTTTGTTCCTATTATGATAGGAGCTCCTGATATGGCTTTTCCTAGAATGAATAATATAAGTTTTTGGTTATTACCACCTTCTTTAATTTTGTTATTGAGTTCTACATTGGTAGAAATAGGTGTTGGTACTGGTTGGACCGTGTATCCTCCGTTAAGTAGTATCTCTGGACATCCTGGAGGCGCAGTTGATTTAGGTATATTTAGTTTGCATGTAGCAGGTGCTTCCAGTATCTTAGGCGCTATTAATTTTATAACAACTATTTTTAATATGAGAGTGCCAGGCATGACAATGCACAGAATACCTCTCTTTGTTTGGGCTGTTTTAATAACTGCTTTTTTACTTCTTTTATCATTACCTGTTTTTGCTGGTGCTATTACTATGTTATTAACTGATAGAAATTTTAATACAAGTTTTTTTGAC------------------------------------------------------------------------------------------------------------------------------------------------------------------------------------------------------------------------------------------------------------------------------------------------------------------------------------------------------------------------------------------------------------------------------------------------------------------------------------------------------------------------------------------------------------------------------------------------------------------------------------------------------------------------------------------------------------------------------------------------------------------------------------------------------------------------------------------------------------------------------------------------------------------------------------------------------------------------

;
end;
