# Supplementary material for: A novel taxonomic database for eukaryotic mitochondrial cytochrome oxidase subunit I gene (eKOI), with a focus on protists diversity
Source: Database (Oxford). 2025 Sep 24;2025:baaf057. doi: 10.1093/database/baaf057 (PMC12462617; doi:10.1093/database/baaf057)
Supplement: baaf057_Supplemental_File [file baaf057_supplemental_file.zip › 2_alignment_eKOI/ctenophora.nex]

#NEXUS
begin data;
	dimensions ntax=147 nchar=1553;
	format datatype=dna missing=? gap=-;
	matrix
	MW735780	---------------------------------------------------------------------------------------------------------------------------------------------------------------------------------------------------------------------------------------------------------------------------------------------------ATCAATAACATGGCTTTTTGGTTATTATTTTTTTCTTTCATTTTCTCCGTGCTAAGCTCTTTCTTTAGTTTCGGCGCAGCTTGAGGATGGACTCTCTATCCTCCATTA…
	MW735779	---------------------------------------------------------------------------------------------------------------------------------------------------------------------------------------------------------------------------------------------------------------------------------------------------ATAAACAATATGGCTTTTTGGTTATTATTTTTTTGATTTTTTATGTCTGTGTTCAGTTCTTTTTTCAGTTTTGGGGCTGCTTGAGGTTGGACTCTTTATCCTCCTTTA…
	MW735764	---------------------------------------------------------------------------------------------------------------------------------------------------------------------------------------------------------------------------------------------------------------------------------------------------ATAAATAATTTTTCTTTTTGATTATTAATGGTTTCTTTTATTTTTATTTTTCTATCTCTTTTTTTTTCTTATGGCATACCTACTGGTTGAACCATATACGCTCCTTTA…
	MW804264	---------------------------------------------------------------------------------------------------------------------------------------------------------------------------------------------------------------------------------------------------------------------------------------------------TTGAATAATCTGAGTTTTTGACTATTATTCTTTTCTTTTTTAGTTAGTGTTCTTAGTAATTTAATAGGTGATGGAGCTTTTTCAGGTTGAACTTTATATCCTCCTCTT…
	MW804252	-----------------------------------------------------------------------------------------------------------------------------------------------------------------------------------------------------------------------------------------------------------------------------------------------------------------TTTTTGATTTTTATTTTTTTCTTCTTTTTTTGGTTTTTTATCAAATTTTGTTTTTTTTGGTTGTGGTGTGGGTTGAACATTGTACCCAGGTTTA…
	MW804251	---------------------------------------------------------------------------------------------------------------------------------------------------------------------------------------------------------------------------------------------------------------------------------------------------ATTAATAATATGTCTTTTTGGTTTTTATTTTTTTCAGGTTTTATGGGATTGATTTCTAGTTTTATAGGTTTCGGAGTTGGTGTTGGTTGGACTCTTTATCCACCTCTT…
	MW804254	---------------------------------------------------------------------------------------------------------------------------------------------------------------------------------------------------------------------------------------------------------------------------------------------------ATTAATAATCTATCTTTTTGATTTTTATTTTTTTCTGCTTTAATGGGTTTTTTTTCTAATTTTTTTGGTTATGGTGTAGGTGTAGGTTGAACTCTATATCCTCCATTA…
	MW804240	---------------------------------------------------------------------------------------------------------------------------------------------------------------------------------------------------------------------------------------------------------------------------------------------------ATAAATAATCTATCTTTTTGATTTTTATTTTTTTCTGCTATTATGAGTTTATTTTCAAATTTTTTTGGTAATGGTGTAGGAGTGGGTTGAACATTATATCCCCCTCTA…
	MW804239	---------------------------------------------------------------------------------------------------------------------------------------------------------------------------------------------------------------------------------------------------------------------------------------------------ATTAATAATTTATCTTTTTGATTTTTATTTTTTTCTGCTTTTATGAGTTTATTTTCAAATTTTTTTGGTACAGGGGTAGGTGTAGGTTGAACTTTATATCCACCTCTT…
	MW804241	---------------------------------------------------------------------------------------------------------------------------------------------------------------------------------------------------------------------------------------------------------------------------------------------------ATTAATAATTTATCTTTTTGGTTTTTATTTTTTTCTGCTTTTATGAGTTTATTTTCTAATTTTTTTGGTACAGGTGTAGGTGTAGGTTGAACTTTGTATCCACCTCTT…
	MW735697	---------------------------------------------------------------------------------------------------------------------------------------------------------------------------------------------------------------------------------------------------------------------------------------------------TTAAATAATCTTTCTTTTTGAGTTTTATTTTTTTCTTTTTGTTTAAGCGCTGTTTCTAATTTTTTATTTTATGGTGTTTCTTGTGGTTGAACTATTTATCCTCCGCTT…
	MW804258	---------------------------------------------------------------------------------------------------------------------------------------------------------------------------------------------------------------------------------------------------------------------------------------------------TTAAATAACTTATCTTTTTGGTTACTTTTCTTCGCCTTAATGCTATCCTTTTGTTCTACTATTTTTGCTAAAGGAGTTTTTAGTGGTTGGACTATGTACCCTCCCCTT…
	MW804257	---------------------------------------------------------------------------------------------------------------------------------------------------------------------------------------------------------------------------------------------------------------------------------------------------TTAAATAACTTATCTTTTTGGTTACTTTTCTTCGCTTTAATGCTATCCTTTTGTTCTACTATTTTTGCTAAAGGAGTTTTTAGTGGTTGGACTATGTACCCCCCTCTT…
	MW735709	---------------------------------------------------------------------------------------------------------------------------------------------------------------------------------------------------------------------------------------------------------------------------------------------------ATAAATAATTTATCATTTTGATTATTGGTAACTGCTTTTTGTTTAGCATTTGTTTCTAATATTATTTATAAAGGAGCAGGTGCAGGATGAACTTTATATCCTCCTTTA…
	MW735695	---------------------------------------------------------------------------------------------------------------------------------------------------------------------------------------------------------------------------------------------------------------------------------------------------ATTAATAATTTATCTTTTTGATTACTTTTTATTTCTTTTTTATTAGGTTTATTTTCTTCTTTAAATTCTTGAGGAATTCATGCCGGATGAACCATTTATCCATCTCTT…
	MW804244	-------------------------------------------------------------------------------------------------------------------------------------------------------------------------------------------------------------------------------------------------------------------------------------------------------------------------------TTGTTGGTTTTTTTTTAGGATTGTGTTCTATTTTTTTTAATACCGGGATTCATAGTGGATGAACTCTTTATCCACCACTT…
	MW804246	---------------------------------------------------------------------------------------------------------------------------------------------------------------------------------------------------------------------------------------------------------------------------------------------------GTTAATAATATGTCTTTTTGATTTTTATTTGCAGCTTTAGTTTTAGGTTTATGTTCTTCTTTTTTTAGTCATGGAGTTCATGGAGGTTGAACTTTATACCCTCCTTTA…
	MW804247	---------------------------------------------------------------------------------------------------------------------------------------------------------------------------------------------------------------------------------------------------------------------------------------------------GTTAACAATATGTCMTTTTGATTATTAGTCTCTGCATTAACTATGGGACTTTGTTCTTCTTTTTTTGGATTTGGAGTTCATGGTGGTTGGACCCTTTATCCACCATTA…
	MW804259	---------------------------------------------------------------------------------------------------------------------------------------------------------------------------------------------------------------------------------------------------------------------------------------------------GTAAATAATTTATCTTTTTGAATTTTATTTTTTGCTTTTTTTTTAGGCCTTTTATCTTCAGTTTTTGGATTTGGAGTTCATGGCGGGTGAACTTTATATCCGCCATTG…
	MW735784	---------------------------------------------------------------------------------------------------------------------------------------------------------------------------------------------------------------------------------------------------------------------------------------------------GTAAATAATATGTCTTTTTGATTATTATTTTCAGCTTTTACTTTAGGTCTTTGTTCTTCAATCTTTGGTTATGGGGTTCATGGTGGTTGGACTTTATATCCTCCATTA…
	MW735787	---------------------------------------------------------------------------------------------------------------------------------------------------------------------------------------------------------------------------------------------------------------------------------------------------GTAAATAATATGTCTTTTTGATTATTATTTTCAGCTTTTACTTTAGGTCTTTGTTCTTCAATTTTTGGTTATGGGGTTCATGGTGGTTGGACTTTATATCCTCCTTTA…
	LN898114	ATTTTTCTAAGTAGTCGTTGATTAACTTCCACTAATCATAAAGATATTGGATCTTTATATTTTTGATTTTCTATTTTTGTAGCTTTCATTGCTTTTAGCTATTCTTTTATTATAAGATTATCCTTAATGTGACCCTACTCATTCTTAGTGGATGGAAACATCTACAATAGCTTTGTTTCTTTACATGCTATTTTTATGATTTTTTTTTTTGTTATGCCTTTCTCAATAGGGGGTCTAGGTAATTGACTTATTCCCCTTTACATTGGAGCTGTAGATATGGCTCTTCCTAGAGTTAACAATTTATCTTTTTGGTTATTGTTTGCAGCTTTTATATTGGGTTTCTTTTCTTCTGTGTTTGCCATGGGTATTCATGCAGGTTGAACCATCTATCCTCCTTTG…
	MZ391814	----------------------------------------------------------------------------------------------------------------------------------------------------------------------------------------------------------------------------------------------------------------------------------------------------TAAATAATTTATCTTTTTGATTATTATTTGCAGCTTTTGTCTTAGGTTTTTTTTCTTCTGTATTTGCTATGGGTATACATGCTGGATGAACTATTTATCCACCTTTA…
	HQ435811	--------------------------------------------------ATCTTTATATTTTTGATTTTCTATTTTTGTGGCTTTTATTGCTTTTAGTTATTCTTTTATTATAAGGTTGTCTTTAATGTGACCTTATTCCTTCTTAGTTGATGGTAACATTTATAACAGTTTTGTTTCTCTTCATGCTATTTTCATGATTTTTTTTTTTGTTATGCCTTTTTCTATAGGAGGTTTAGGTAATTGACTTATTCCTCTCTATATTGGAGCTGTAGACATGGCTCTTCCCAGAGTTAACAATTTATCTTTTTGGTTACTATTTGCAGCTTTTATTTTAGGTTTTTTTTCTTCAGTCTTTGCCATGGGTATTCACGCTGGTTGAACAATTTATCCTCCTTTA…
	LC647153	-----------------------------------------------------------------------------------------------------------------------------------------------------------------------------------------------------GATTTTTTTTTTTGTAATGCCTTTTTCTATTGGAGGTTTAGGTAATTGACTTATTCCTCTTTATATTGGAGCAGTAGATATGGCTCTTCCTAGAGTTAATAATTTATCCTTTTGGTTATTATTTGCAGCTTTTATATTAGGTTTTTTTTCTTCAGTTTTTGCTATGGGTATTCACGCTGGTTGAACTATTTACCCTCCTTTA…
	HQ435815	--------------------------------------------------ATCTTTATATTTTTGATTTTCTATTTTTGTTGCTTTTATTGCTTTTAGTTATTCTTTTATTATTAGATTATCTTTAATGTGGCCTTATTCTTTTTTAGTAGATGGTAATATATATAATAGTTTTGTTTCTTTGCATGCTATTTTTATGATTTTTTTTTTTGTTATGCCATTTTCTATTGGAGGTTTAGGTAATTGATTAATACCCTTATATATAGGGGCTGTAGACATGGCCCTACCTAGGGTGAATAATTTATCTTTTTGGTTGTTATTTGCAGCTTTTATTTTGGGTTTTTTTTCTTCTGTTTTTGCCATGGGTATACACGCTGGTTGAACGATTTACCCACCCTTA…
	LN898113	ATTTTTTTAAATAGTCGTTGATTAACTTCTACTAATCATAAAGACATTGGATCTTTATATTTTTGATTTTCTATTTTTGTGGCTTTTATTGCTTTTAGTTATTCTTTTATAATTAGGTTATCTTTAATGTGGCCTTATTCTTTTTTAATTGATGGTAACATTTATAATAGTTTTGTTTCTCTTCATGCAATTTTTATGATTTTCTTTTTTGTAATGCCTTTTTCTATTGGAGGTTTAGGTAATTGACTAATCCCTTTATATATTGGGGCTGTTGATATGGCTTTGCCTAGAGTTAATAATTTATCTTTTTGATTATTATTCGCAGCTTTTATTCTGGGTTTTTTTTCTTCTGTTTTTGCTATGGGTATTCATACAGGTTGAACAATTTATCCACCTTTA…
	MW804261	---------------------------------------------------------------------------------------------------------------------------------------------------------------------------------------------------------------------------------------------------------------------------------------------------GTAAATAATTTATCTTTTTGGTTATTATTTATTGCAGCTCTGTTGGGGGGTGTTTCCTCATTTTGTGCTATGGGGATTCATGCGGGATGAACACTTTATCCTCCTTTG…
	MW804260	---------------------------------------------------------------------------------------------------------------------------------------------------------------------------------------------------------------------------------------------------------------------------------------------------GTTAATAATTTATCTTTTTGGTTGTTATTTATTGCTGCATTGTTGGGTACTTTGTCTTCATTGTGTGCTATGGGAATTCACGCGGGGTGAACATTATATCCTCCTTTA…
	MW735753	---------------------------------------------------------------------------------------------------------------------------------------------------------------------------------------------------------------------------------------------------------------------------------------------------ATTAATAATATGTCTTTCTGAATGTTAGCTGGATCTGCTTGTTGTGGATTTTTTTCTTCTTTTATAGGTAATGGAATTCATGCTGGTTGAACTATATATCCTCCTCTA…
	MW735800	---------------------------------------------------------------------------------------------------------------------------------------------------------------------------------------------------------------------------------------------------------------------------------------------------GTTAATAATATGTCTTTTTGATTTCTTTTTGTTGCAGGTATTTTAGGTATTTTATCTTCTCTTTGTGCTGCTGGTGTTCATTCTGGTTGAACTATTTATCCTCCTCTA…
	MW804262	---------------------------------------------------------------------------------------------------------------------------------------------------------------------------------------------------------------------------------------------------------------------------------------------------ATAAATAATATGTCTTTTTGATTTTTATTTATAGCAGCTTGTTTAGGTATTATATCTTCTTTTTGTTCTTTAGGTATACATGCTGGTTGAACTTTATATCCTCCTTTA…
	MW735778	---------------------------------------------------------------------------------------------------------------------------------------------------------------------------------------------------------------------------------------------------------------------------------------------------ATTAATAATCTTTCTTTCTGGATGTTAGTGTTTTCTTTCTGCTTGACCGTTATTTCTTCTTCTATTTATTTAGGCGCTAGCTCTGGTTGGACTTTGTACCCACCTTAT…
	MN544300	---ATGGATAAGGCGAGGTGGTTATTTTGAGTCTATCATAAAGATATTGCTTGATTATATTTTTTTTTTTCTATTATTATGGGTTTTATAGGTTTTTTCTATTCGGTCATAATGAGGCTTTCTCTTTCTTGGAGTTACTCTTTTATAACTAATGGGGTGGTATACTTACACTATGTCACTCTTCATGCTGTTTACATGATTTTTTTTTTTGTTATGCCTTTTAGCATAGGTGGCTTATCAAATTTACTTATTCCATTATGTTTTAGCTTAGCAGATATGTGTTTACCCAGAATTAATAATCTTTCTTTCTGGATGTTAGTGTTTTCTTTTTGCTTGACCGTTATTTCTTCTTCTATTTATTTAGGCGCTAGCTCTGGTTGGACTTTGTACCCACCTTAT…
	JF760211	---------ATATGAAGGTGGTTGTTCTGAGTTTATCATAAAGATATCGCTGGTTTATATTTTTTTTTTTCCATCATTATGGGTTTTATCGGTTTTTTTTACTCGTTGATAATGAGGTTATCTCTTTCTTGGAGTTACTCCTTTATTACTAACGGTGTAGTTTATTTACATTTTGTTACCTTACACGCAGTTTACATGATATTTTTTTTTGTTATGCCTTTTAGTATTGGAGGTTTATCAAATTTACTAATTCCTCTTTGTTTTAGCTTAGCAGATATGTGTTTACCCAGAATTAATAACCTTTCTTTTTGGATGTTATTTTTCTCTTTTGGTTTAACTGTAATTTCTTCCTCCGTTTATTTAGGAGCTAGTTCTGGTTGGACGTTATACCCACCTTAC…
	MW080731	---------------------------------------------------------------------------------------------------------------------------------------------------------------------------------------------------------------------------------------------------------------------------------------------------------------------------------------------------------------------------------------------------------------…
	MW735821	---------------------------------------------------------------------------------------------------------------------------------------------------------------------------------------------------------------------------------------------------------------------------------------------------ATTAATAATCTTTCGTTTTGGATGTTAGTTTTTTCTTTCTGTTTAACTGTAATATCTTCTTCTATATACTTGGGTGCAAGCTCTGGTTGGACCCTTTACCCTCCATAT…
	JN392469	------------------------------------------------------------------------------ATGGGTTTCATAGGTTTTTTTTACTCTGTTATAATGAGGCTATCACTTTCTTGGAGTTATTCTTTTATCACCAATGGAGTAGTCTATTTACATTATGTTACTTTACACGCTGTTTATATGATTTTCTTTTTTGTCATGCCTTTTAGTATAGGAGGTCTTTCTAATTTACTTATTCCTTTATGTTTTAGTTTAGCTGATATGTGTTTACCCCGTATTAATAATCTTTCGTTTTGGATGTTAGTTTTTTCTTTCTGTTTAACTGTAATATCTTCTTCTATATACTTGGGTGCAAGCTCTGGTTGGACCCTTTACCCCCCATAT…
	MW735820	---------------------------------------------------------------------------------------------------------------------------------------------------------------------------------------------------------------------------------------------------------------------------------------------------ATTAATAATCTTTCGTTTTGGATGCTAGTTTTTTCTTTCTGTTTAACTGTAATATCTTCTTCTATATACTTGGGTGCAAGCTCTGGTTGGACCCTTTACCCTCCATAT…
	MW735822	---------------------------------------------------------------------------------------------------------------------------------------------------------------------------------------------------------------------------------------------------------------------------------------------------ATTAATAATCTTTCGTTTTGGATGTTAGTTTTTTCTTTCTGTTTAACTGTAATATCTTCTTCTATATACTTGGGTGCAAGCTCTGGTTGGACCCTTTACCCTCCATAT…
	LN898115	---ATTTTTTTTTTTAGATGATTTAATTCAACAAATCATAAAGATATAGGTTCTTTATATTTTTTTTTTGCTATTTTTATGGCTTTTGTAGCTTTTGGTTATTCTGCTTCTATTAGATATTCCTTATTATGACCTGTAGCTTTTATAGATTTTGCTAATATTTATAATAATGCTGTTACTTTACATGCTATTTTTATGATTTTTTTTTTTGTTATGCCATTTAGTATTGGTGGTCTAGGTAATTGATTAATTCCTTTATTTTTAGGGGTTATAGATATGAGTTTGCCTAGAATTAATAATTTATCTTTTTGATTATTATTTTTTTCTTTTATGATATCTTTGTTTCATTTATTTACTTATGATGGTGTTTTCACTGGTTGAACAATTTATCCTCCTCTG…
	MW804238	---------------------------------------------------------------------------------------------------------------------------------------------------------------------------------------------------------------------------------------------------------------------------------------------------TTAAATAATTTTTCATTTTGATTATTATTTTTTTCATTTGTTTTATCTTTATGCGCTTCAATTGCATATTTTGGTCCCAATGCAGGTTGAACTCTTTATCCTCCTCTT…
	MW735710	---------------------------------------------------------------------------------------------------------------------------------------------------------------------------------------------------------------------------------------------------------------------------------------------------TTAAATAATTTTTCATTTTGATTATTATTTTTTTCTTTTTTGCTTTCTTTTTGTGCTTCGATTTTTTGTTTTGGACCTAATGCTGGTTGAACTCTTTATCCTCCTTTA…
	MW735746	---------------------------------------------------------------------------------------------------------------------------------------------------------------------------------------------------------------------------------------------------------------------------------------------------ATTAACAATCTTTCCTTTTGGCTTTTGTTTTTTTCTTTTCTTTTATCCTTATTTTCTTCTTTTTTATTTTACGGTCCATCTTCTGGTTGGACTTTATACCCACCATAT…
	MW804245	---------------------------------------------------------------------------------------------------------------------------------------------------------------------------------------------------------------------------------------------------------------------------------------------------ATTAATAATTTATCTTTTTGATTATTATTTGTTTCTTTTTTATTAACTATTATTTCTTCTATTTTTTCTTTTGGAGCTGCCGCAGGTTGAACATTATATCCTCCTTTA…
	MW804250	---------------------------------------------------------------------------------------------------------------------------------------------------------------------------------------------------------------------------------------------------------------------------------------------------ATTAATAATTTATCTTTTTGATTACTTTTTTTTGGTTGTGTTTTAACTATATTATCTTCTATTTTTTCTTTTGGTGCTGCTTCTGGTTGAACTTTATATCCACCTTTA…
	MW804267	-------------------------------------------------------------------------------------------------------------------------------------------------------------------------------------------------------------------------------------------------------------------------------------------------------------------------------------------------------------------------------------------------------------TA…
	MW804266	---------------------------------------------------------------------------------------------------------------------------------------------------------------------------------------------------------------------------------------------------------------------------------------------------ATAAATAATTTATCTTTTTGATTATTATTTTTTGGTTGTGTTTTAACTATTTTATCTTCTATCTTTGTTTTTGGTGCTTCTTCTGGTTGAACTTTATATCCTCCTTTA…
	MW735762	---------------------------------------------------------------------------------------------------------------------------------------------------------------------------------------------------------------------------------------------------------------------------------------------------ATAAACAACCTTTCTTTTTGAATGTTATTTTTTTCTTTTATACTTTCTATTTTTTCTTCTCTTTTTAGTTTAGGTTCTTCATCTGGTTGGACCCTATATCCCCCATAT…
	MW735763	---------------------------------------------------------------------------------------------------------------------------------------------------------------------------------------------------------------------------------------------------------------------------------------------------ATAAATAACTTATCTTTTTGAATATTGTTTTTTTCTTTTATACTTTCTATCTTTTCTTCTCTTTTTAGTTTAGGTTCTTCATCTGGTTGGACTTTGTATCCACCATAT…
	MW735747	---------------------------------------------------------------------------------------------------------------------------------------------------------------------------------------------------------------------------------------------------------------------------------------------------ATTAATAACATGTCATTTTGGCTTTTGTTTTTTTCATTTATTTTAAGTTTATTCTCTTCTTTTTTTTTTTTTGGACCTTCTTCTGGATGGACTCTCTATCCTCCTTAT…
	MW735748	-------------------------------------------------------------------------------------------------------------------------------------------------------------------------------------------------------------------------------------------------------------------------------------------------------------------------------------CTTTTATTTTGAGTTTGCTTTCTTCTTTTTTTTGTTTTGGTCCATCTTCAGGTTGAACTTTATATCCTCCTTAT…
	MW735792	---------------------------------------------------------------------------------------------------------------------------------------------------------------------------------------------------------------------------------------------------------------------------------------------------GTAAATAATTTATCTTTTTGGTTGTTATTTTTTTCTTTTATTTTATCTATATGTTCTTCTTTTTGTGATTATGGTGCTTTTTCTGGTTGAACTTTATATCCTCCTTTA…
	MW735715	---------------------------------------------------------------------------------------------------------------------------------------------------------------------------------------------------------------------------------------------------------------------------------------------------ATAAATAATCTTTCTTTTTGGTTGTTATTTTTTTCATTTATATTCTCTGTTGTCTCTTCTTTAGTTAGTTTTGGGGCTGCTTCTGGGTGAACTCTATACCCCCCTTAC…
	MW735716	---------------------------------------------------------------------------------------------------------------------------------------------------------------------------------------------------------------------------------------------------------------------------------------------------ATTAATAATCTTTCCTTTTGGTTGTTATTTTTTTCTTTTATATTTTCTGTAGTTTCCTCTATGGTTAGTTTTGGTGCTGCTTCAGGGTGAACCCTATACCCTCCTTAT…
	MW735703	---------------------------------------------------------------------------------------------------------------------------------------------------------------------------------------------------------------------------------------------------------------------------------------------------ATTAATAATTTTTCTTTTTGATTATTGGTTGCTTCTTTTTTTTTGTCTTGTTGTTCTTCTTTTTTTTCTTTTGGTCCTTGTGCAGGTTGAACTTTATATCCCCCTTTT…
	MW735700	---------------------------------------------------------------------------------------------------------------------------------------------------------------------------------------------------------------------------------------------------------------------------------------------------ATTAATAATTTTTCTTTTTGATTATTGGTTGCTTCTTTTTTTTTATCTGTTTGTTCTTCTTTTTTTTCTTTTGGTCCTTCTTCAGGTTGAACTTTGTATCCACCTTTT…
	MW735705	---------------------------------------------------------------------------------------------------------------------------------------------------------------------------------------------------------------------------------------------------------------------------------------------------ATTAATAATTTTTCATTTTGACTTTTAGTTTCTTCTTTTGCTCTATCTGTTTGTGCTTCTTTTTTTTCATTTGGACCTTCTGCTGGTTGGACTTTATATCCTCCTTTT…
	MW735702	---------------------------------------------------------------------------------------------------------------------------------------------------------------------------------------------------------------------------------------------------------------------------------------------------ATTAATAATTTTTCATTTTGGTTATTAGTTGCTTCTTTTATCTTATCTTGTTGTGCTTCTTTTTTTTCTTTTGGTCCTTCTGCAGGTTGGACTCTTTATCCTCCTTTT…
	MW735769	---------------------------------------------------------------------------------------------------------------------------------------------------------------------------------------------------------------------------------------------------------------------------------------------------ATAAATAATTTATCCTTTTGATTGCTATTTTTTTCTTTTATAATTTCACTTTTGTCCTCCTTTTATTATTTTGGACCTTCTAGTGGCTGAACTTTATATCCTCCATAT…
	MW735768	---------------------------------------------------------------------------------------------------------------------------------------------------------------------------------------------------------------------------------------------------------------------------------------------------ATAAATAATTTATCTTTTTGATTACTATTTTTTTCTTTTATAATTTCACTTTTATCCTCTTTTTATTACTTTGGACCTTCTAGTGGTTGAACCTTATATCCTCCATAT…
	MW735765	------------------------------------------------------------------------------------------------------------------------------------------------------------------------------------------------------------------------------------------------------------------------------------------------------AATAATTTATCTTTTTGATTGCTATTTTTTTCTTTTATAATTTCACTTTTATCCTCTTTTTATTACCTTGGACCTTCTAGTGGTTGAACTTTATATCCCCCATAT…
	MW735734	------------------------------------------------------------------------------------------------------------------------------------------------------------------------------------------------------------------------------------------------------------------------------------------------------AATAATTTATCTTTTTGATTATTATTTTTTTCTTTTATTATATCTTTGAATTCTGCTTTTTATTCTTTTGGGCCTTCCAGTGGTTGAACTTTATATCCTCCTTAT…
	OK086283	----------------------------------------------------------------------------------------------------------------------------------------------------------------------------------------------------------------------------------------------------------------------------------------------------------------------------------------------------------------------------GACCTTCCAGTGGTTGAACTTTATATCCTCCTTAT…
	OK086282	----------------------------------------------------------------------------------------------------------------------------------------------------------------------------------------------------------------------------------------------------------------------------------------------------------------------------------------------------------------------------GGCCCTCTAGTGGTTGAACTCTATATCCTCCTTAC…
	MW735732	------------------------------------------------------------------------------------------------------------------------------------------------------------------------------------------------------------------------------------------------------------------------------------------------------AATAATTTATCTTTTTGATTATTATTTTTTTCTTTTATTATATCCTTGAATTCTGCTTTTTATTCTTTTGGGCCTTCTAGTGGTTGAACTCTATATCCTCCTTAT…
	MW735736	------------------------------------------------------------------------------------------------------------------------------------------------------------------------------------------------------------------------------------------------------------------------------------------------------AATAATTTATCTTTTTGATTATTATTTTTTTCTTTTATTATATCTTTGAATTCTGCTTTTTATTCTTTTGGGCCTTCTAGTGGTTGAACTCTATATCCTCCTTAT…
	MW735733	------------------------------------------------------------------------------------------------------------------------------------------------------------------------------------------------------------------------------------------------------------------------------------------------------AATAATTTATCTTTTTGATTATTATTTTTTTCTTTTATTATATCTTTGAATTCTGCTTTTTATTCTTTTGGGCCTTCTAGTGGTTGAACTCTATATCCTCCTTAT…
	MW786783	----------------------------------------------------------------------------------------------------------------------------------------------------------------------------------------------------------------------------------------------------------------------------------------------------------------------------------------------------------------------------GTCCTTCTAGTGGTTGAACTTTGTATCCTCCTTAT…
	MW735741	------------------------------------------------------------------------------------------------------------------------------------------------------------------------------------------------------------------------------------------------------------------------------------------------------AATAACTTATCTTTTTGATTGTTGTTTTTTTCTTTTATTATTTCTTTGAATTCTGCTTTTTATCATTTCGGTCCTTCTAGTGGTTGAACCTTGTATCCTCCTTAT…
	MW786780	----------------------------------------------------------------------------------------------------------------------------------------------------------------------------------------------------------------------------------------------------------------------------------------------------------------------------------------------------------------------------GTCCTTCCAGCGGTTGAACCTTATATCCTCCTTAT…
	MW786785	----------------------------------------------------------------------------------------------------------------------------------------------------------------------------------------------------------------------------------------------------------------------------------------------------------------------------------------------------------------------------GTCCTTCCAGTGGTTGAACCTTGTATCCTCCTTAT…
	MW786784	----------------------------------------------------------------------------------------------------------------------------------------------------------------------------------------------------------------------------------------------------------------------------------------------------------------------------------------------------------------------------GTCCTTCTAGTGGTTGAACTTTGTATCCTCCTTAT…
	MW735742	------------------------------------------------------------------------------------------------------------------------------------------------------------------------------------------------------------------------------------------------------------------------------------------------------AATAATTTATCTTTTTGATTATTGTTTTTTTCTTTTATCATTTCTTTGAATTCTGCTTTTTATCATTTCGGTCCTTCTAGTGGTTGAACTTTGTATCCTCCTTAT…
	MW735745	------------------------------------------------------------------------------------------------------------------------------------------------------------------------------------------------------------------------------------------------------------------------------------------------------AATAATTTATCATTTTGATTATTAATTTCTTCTTTTATTTTATCTTTACTTTCTTCATTTCATTATTATGGTCCTAGTTCAGGATGAACTCTTTACCCTCCTTAT…
	MW735738	------------------------------------------------------------------------------------------------------------------------------------------------------------------------------------------------------------------------------------------------------------------------------------------------------AATAACTTATCTTTTTGATTATTATTTGCTTCATTTATTATTTCTTTGCTTTCGTCCTTTTATTATTATGGGCCTAGTTCCGGATGAACTCTTTATCCTCCTTAT…
	MW786940	----------------------------------------------------------------------------------------------------------------------------------------------------------------------------------------------------------------------------------------------------------------------------------------------------------------------------------------------------------------------------GGCCTAGTTCTGGATGAACTCTTTATCCTCCTTAT…
	MW735757	---------------------------------------------------------------------------------------------------------------------------------------------------------------------------------------------------------------------------------------------------------------------------------------------------ATTAATAATTTATCTTTTTGATTATTATTTTTTTCTTTTATTATATCTTTATTTTCTGCTATATATAGTTATGGACCATCTAGTGGTTGAACATTATATCCTCCTTAT…
	MW735744	-----------------------------------------------------------------------------------------------------------------------------------------------------------------------------------------------------------------------------------------------------------------------------------------------------------------------------AATTAGTTCTTTTATACTTTCTCTTTTATCTTCATTTTATTATTATGGTCCTAGTTCTGGATGAACGTTATACCCCCCTTAT…
	MW786929	----------------------------------------------------------------------------------------------------------------------------------------------------------------------------------------------------------------------------------------------------------------------------------------------------------------------------------------------------------------------------GGCCTAGTTCCGGATGAACGTTATACCCCCCTTAT…
	MW735755	---------------------------------------------------------------------------------------------------------------------------------------------------------------------------------------------------------------------------------------------------------------------------------------------------ATTAATAATTTATCTTTTTGATTGTTATTTTTTTCTTTTATTATATCTTTAATATCTGCTTTTTATAGTTTTGGTCCTTCAAGTGGGTGAACTTTATACCCTCCTTAT…
	MW735756	---------------------------------------------------------------------------------------------------------------------------------------------------------------------------------------------------------------------------------------------------------------------------------------------------ATTAATAATTTATATTTTTGATTGTTATTTTTTTCTTTTATTATATCTTTAATATCTGCTTTTTATAGTTTTGGTCCATCAAGTGGGTGAACTTTATACCCTCCTTAT…
	MW735797	---------------------------------------------------------------------------------------------------------------------------------------------------------------------------------------------------------------------------------------------------------------------------------------------------ATTAATAATTTGTCTTTTTGATTATTATTTTTTTCTTTTATTATTTCTTTACTTTCATCTTTTTACTATTATGGGCCTTCTAGTGGTTGAACTTTATATCCTCCATAT…
	MW735767	---------------------------------------------------------------------------------------------------------------------------------------------------------------------------------------------------------------------------------------------------------------------------------------------------ATTAATAATTTGTCATTTTGATTATTATTTTTTTCTTTTATTTTATCTTTATTTTCTTCTTTCTATTATTTTGGTCCTTCAAGTGGTTGAACTTTATACCCTCCTTAT…
	MW735783	---------------------------------------------------------------------------------------------------------------------------------------------------------------------------------------------------------------------------------------------------------------------------------------------------ATAAATAATTTATCTTTTTGATTATTATTTTTTTCTTTAATAATTTCTTTATTATCTTCTTTTTATTATTATGGTCCTTCTAGTGGTTGAACATTATATCCTCCTTAT…
	MW735830	---------------------------------------------------------------------------------------------------------------------------------------------------------------------------------------------------------------------------------------------------------------------------------------------------ATAAATAATCTATCATTTTGATTGTTATTTTTTTCTTTTATTATTTCATTATTTTCTTCTTTTTATTATTATGGTCCCTCTAGTGGTTGAACTTTGTATCCTCCTTAT…
	MW786941	----------------------------------------------------------------------------------------------------------------------------------------------------------------------------------------------------------------------------------------------------------------------------------------------------------------------------------------------------------------------------GGCCTAGTTCCGGATGAACTTTATATCCTCCTTAT…
	MW735831	---------------------------------------------------------------------------------------------------------------------------------------------------------------------------------------------------------------------------------------------------------------------------------------------------ATTAATAATTTATCTTTTTGATTATTATTTTTCTCTTTTATTATTTCTTTATTCTCTTCTTTTTATTATTATGGCCCTTCTAGTGGTTGAACTTTATATCCTCCCTAT…
	KF435105	---------------------------------------------------------------------------------------------------------------------------------------------------------------------------------------------------------------------------------------------------------------------------------------------------------------------------------------------------------------------------------------------------------------…
	JF760210	------------ATTAGATGATTATTTTCTACTAATCACAAAGATATAGCTTCTCTATATTTTTTTTTTTCTATAATTATGGGTTTTTGTGCTTTTTTCTATTCTTTTGTCATGCGTTTAGCTTTAGTTTGACCTTTTGCTTTTATCGAATCTGGTATTATTTATTTATATTACGTCACTTTACATGCTGTTTACATGATTTTTTTTTTTGTTATGCCTTTTAGTATAGGTGGTTTATCAAATTTATTAATTCCATTATGTTTTCATTTGGCTGATATGTGTTTACCTCGTATTAATAATTTATCTTTCTGACTTTTATTTGCTTCTTTTATTATCTCTCTTTTATCCTCTTTTCACTACTATGGTCCAAGTTCAGGATGAACTTTATACCCTCCTTAT…
	MW735749	---------------------------------------------------------------------------------------------------------------------------------------------------------------------------------------------------------------------------------------------------------------------------------------------------ATTAATAATTTATCTTTTTGATTATTATTTTTTTCTTTTATTATTTCTTTATTTTCTTCTTTTTATTATTATGGTCCCTCAAGTGGTTGAACCTTGTATCCTCCATAT…
	MW735752	---------------------------------------------------------------------------------------------------------------------------------------------------------------------------------------------------------------------------------------------------------------------------------------------------ATTAACAATTTGTCTTTTTGATTGTTATTTTTTTCTTTTATTATTTCTCTGTTTTCTTCTTTTTACTATTATGGTCCTTCAAGTGGTTGAACTTTATATCCTCCTTAT…
	KC706745	--------------------------------------------------------------------------------------------------------------------------------------------------------------------------------------------------------------------------------------------------------------------------------------------------------------------------------------------------------------------------------------------------------------T…
	MW735825	---------------------------------------------------------------------------------------------------------------------------------------------------------------------------------------------------------------------------------------------------------------------------------------------------ATAAATAATTTATCCTTTTGGGTTTTATTTTTTGCTTTTATTATGTCAGTTAGTTCTTCTTTTTTTTATTTTGGTCCTTCTTCTGGATGGACTTTATATCCTCCTTAT…
	MW735826	---------------------------------------------------------------------------------------------------------------------------------------------------------------------------------------------------------------------------------------------------------------------------------------------------ATAAATAATTTATCTTTTTGAGTTTTATTTTTTTCTTTTATAATGTCTGTTTGTTCTTCTTTATTTTATTTTGGACCTTCTTCTGGTTGAACTTTGTATCCTCCTTAT…
	MW735795	---------------------------------------------------------------------------------------------------------------------------------------------------------------------------------------------------------------------------------------------------------------------------------------------------GTAAATAATTTATCTTTTTGAATATTATTTTTTTCTTTAATAATTTCATTATGTTCTGCTTTTTTTTATTTTGGTCCTTCTTCTGGTTGAACCTTATATCCCCCTTAT…
	MW735788	---------------------------------------------------------------------------------------------------------------------------------------------------------------------------------------------------------------------------------------------------------------------------------------------------ATAAATAATTTATCTTTTTGAATATTATTTTTTTCTTTTATTATTTCTCTTGTTTCAGCTTTTTTTTATTTTGGACCTTCTTCTGGTTGAACTTTATATCCTCCTTAT…
	MW735809	---------------------------------------------------------------------------------------------------------------------------------------------------------------------------------------------------------------------------------------------------------------------------------------------------ATTAATAATTTATCTTTTTGATTGTTGTTTTTTTCATTTATAATTTCTGTTATATCTGCTTTTTTTTACTTTGGTCCTTCTTCTGGTTGAACTTTATATCCTCCTTAT…
	MW735810	---------------------------------------------------------------------------------------------------------------------------------------------------------------------------------------------------------------------------------------------------------------------------------------------------ATTAATAATTTATCTTTTTGATTGTTATTTTTTTCATTTATAATTTCTGTTATATCTGCTTTTTTTTACTTTGGTCCTTCTTCTGGTTGAACTTTGTATCCTCCTTAT…
	MW735814	---------------------------------------------------------------------------------------------------------------------------------------------------------------------------------------------------------------------------------------------------------------------------------------------------ATTAATAATTTATCTTTTTGATTGTTGTTTTTTTCATTTATAATTTCTGTTATATCTGCTTTTTTTTATTTTGGTCCTTCTTCTGGTTGAACTTTGTATCCTCCTTAT…
	MW735811	---------------------------------------------------------------------------------------------------------------------------------------------------------------------------------------------------------------------------------------------------------------------------------------------------ATTAATAATTTATCTTTTTGATTGTTGTTTTTCTCATTTATAATTTCTGTTATATCTGCTTTTTTTTACTTTGGTCCTTCTTCTGGTTGAACTTTATATCCTCCTTAT…
	MW735807	----------------------------------------------------------------------------------------------------------------------------------------------------------------------------------------------------------------------------------------------------------------------------------------------------------------------GATTATTATTTTTTTCTTTTATAATTTCTGTTATGTCTGCTTTTTTTTATTTTGGACCTTCTTCTGGTTGAACTTTATATCCTCCTTAT…
	MW735808	---------------------------------------------------------------------------------------------------------------------------------------------------------------------------------------------------------------------------------------------------------------------------------------------------------------------------------------------ATTTCCGTTATGTCTGCTTTTTTTTATTTTGGACCTTCTTCTGGTTGAACTTTATACCCTCCTTAT…
	MW735816	---------------------------------------------------------------------------------------------------------------------------------------------------------------------------------------------------------------------------------------------------------------------------------------------------ATTAACAATTTATCTTTTTGATTGTTGTTTTTTTCTTTTATAATTTCTGTTATGTCTGCTTTTTTTTATTTTGGTCCCTCTTCTGGTTGAACTTTATACCCTCCTTAT…
	MW735817	---------------------------------------------------------------------------------------------------------------------------------------------------------------------------------------------------------------------------------------------------------------------------------------------------ATTAACAATTTATCTTTTTGATTGTTGTTTTTTTCTTTTATAATTTCTGTTATGTCTGCTTTTTTTTATTTTGGTCCCTCTTCTGGTTGAACTTTATACCCTCCTTAT…
	MW735803	---------------------------------------------------------------------------------------------------------------------------------------------------------------------------------------------------------------------------------------------------------------------------------------------------------------------------------------------------------TCTGCCTTTTTTTACTTTGGTCCTTCTTCTGGTTGAACCTTGTACCCTCCTTAT…
	MW735804	---------------------------------------------------------------------------------------------------------------------------------------------------------------------------------------------------------------------------------------------------------------------------------------------------------------------------------------------------------TCTGCTTTTTTTTATTTTGGTCCTTCTTCTGGTTGAACCTTATATCCTCCTTAC…
	MW735805	---------------------------------------------------------------------------------------------------------------------------------------------------------------------------------------------------------------------------------------------------------------------------------------------------------------------------------------------------------TCTGCTTTTTTTTACTTTGGTCCTTCTTCTGGTTGAACCTTATATCCTCCTTAT…
	MW735806	---------------------------------------------------------------------------------------------------------------------------------------------------------------------------------------------------------------------------------------------------------------------------------------------------------------------------------------------------------TCTGCTTTCTTTTACTTTGGTCCTTCTTCTGGTTGAACCTTATATCCTCCTTAT…
	MW735771	---------------------------------------------------------------------------------------------------------------------------------------------------------------------------------------------------------------------------------------------------------------------------------------------------ATTAATAATTTATCTTTTTGATTATTAATTTTCTCTTTTTTTTTTTCTTTAATTTCATCTTTTTTTTCTTTTGGCGCAGCTTCAGGTTGGACTCTTTATCCACCTTTA…
	MW735773	---------------------------------------------------------------------------------------------------------------------------------------------------------------------------------------------------------------------------------------------------------------------------------------------------ATTAATAATTTATCTTTTTGATTATTAATTTTTTCTTTCTTTTTTTCTTTAATTTCATCTTTCTTTTCTTTTGGCGCAGCTTCAGGTTGGACCCTTTATCCACCTTTA…
	MW735770	---------------------------------------------------------------------------------------------------------------------------------------------------------------------------------------------------------------------------------------------------------------------------------------------------ATCAATAATTTATCTTTTTGATTATTAATTTTTTCTTTTTTTTTTTCTTTAATTTCATCTTTCTTTTCTTTTGGCGCAGCTTCAGGTTGGACTCTTTATCCACCTTTA…
	MW735775	---------------------------------------------------------------------------------------------------------------------------------------------------------------------------------------------------------------------------------------------------------------------------------------------------ATTAATAATTTATCTTTTTGATTATTATTTTTTTCTTTTATTTTTTCTCTTATTTCTTCTGTTGTTTCTTTTGGTGCCTCTTCTGGTTGAACTGTTTATCCCCCATTG…
	MW735774	---------------------------------------------------------------------------------------------------------------------------------------------------------------------------------------------------------------------------------------------------------------------------------------------------ATTAATAATTTATCTTTTTGATTATTAATTTTTTCTTTTATATTTTCTCTTATTTCTTCTGTAGTTTCTTTTGGGGCTGCTTCTGGTTGAACTATTTATCCTCCTTTA…
	MW735711	---------------------------------------------------------------------------------------------------------------------------------------------------------------------------------------------------------------------------------------------------------------------------------------------------ATTAATAATTTTTATTTTTGATTAATATTTTTTTCTTTTATTTTAACGATTGCTTCTTCATTTGTAAGTTTTGGAGCTGCCTCAGGTTGGACCCTTTACCCCCCTTAC…
	MW735712	---------------------------------------------------------------------------------------------------------------------------------------------------------------------------------------------------------------------------------------------------------------------------------------------------ATTAATAATTTTTTTTTTTGATTATTATTTTTTTTTTTTATTTTAACCGATTTTCCTTCATTTGTAAATTTGGGAGCTGCCTCAGGTTGGACCCTTTACCCCCCTTAC…
	MH217633	---------------------------------------------------------------------------------------------------------------------------------------------------------------------------------------------------------------------------------------------------------------------------------------------------------------------------------------------------------------------------------------------------------------…
	MW735719	----------------------------------------------------------------------------------------------------------------------------------------------------------------------------------------------------------------------------------------------------------------------------------------------------------------------------------------------------------------------CTCTTGGAGCAGCTTCAGGGTGAACTCTATACCCCCCTTAT…
	MW735721	---------------------------------------------------------------------------------------------------------------------------------------------------------------------------------------------------------------------------------------------------------------------------------------------------ATAAATAATTTATCTTTTTGATTATTATTTTTTTCATTTTTATTTTCTATATTTTCTTCTTTAACATCATTTGGAGCAGCTTCAGGGTGAACTCTATACCCCCCTTAT…
	MW735720	---------------------------------------------------------------------------------------------------------------------------------------------------------------------------------------------------------------------------------------------------------------------------------------------------ATAAATAATTTATCTTTTTGGTTATTATTTTTTTCATTTTTATTTTCTATATTTTCTTCTTTAACATCATTTGGAGCAGCTTCAGGGTGAACTCTATACCCCCCTTAT…
	MH217673	---------------------------------------------------------------------------------------------------------------------------------------------------------------------------------------------------------------------------------------------------------------------------------------------------------------------------------------------------------------------------------------------------------------…
	MH217629	---------------------------------------------------------------------------------------------------------------------------------------------------------------------------------------------------------------------------------------------------------------------------------------------------------------------------------------------------------------------------------------------------------------…
	MH217620	---------------------------------------------------------------------------------------------------------------------------------------------------------------------------------------------------------------------------------------------------------------------------------------------------------------------------------------------------------------------------------------------------------------…
	MH217617	---------------------------------------------------------------------------------------------------------------------------------------------------------------------------------------------------------------------------------------------------------------------------------------------------------------------------------------------------------------------------------------------------------------…
	MH217672	---------------------------------------------------------------------------------------------------------------------------------------------------------------------------------------------------------------------------------------------------------------------------------------------------------------------------------------------------------------------------------------------------------------…
	MH217618	---------------------------------------------------------------------------------------------------------------------------------------------------------------------------------------------------------------------------------------------------------------------------------------------------------------------------------------------------------------------------------------------------------------…
	MH217631	---------------------------------------------------------------------------------------------------------------------------------------------------------------------------------------------------------------------------------------------------------------------------------------------------------------------------------------------------------------------------------------------------------------…
	MH217670	---------------------------------------------------------------------------------------------------------------------------------------------------------------------------------------------------------------------------------------------------------------------------------------------------------------------------------------------------------------------------------------------------------------…
	MH217676	---------------------------------------------------------------------------------------------------------------------------------------------------------------------------------------------------------------------------------------------------------------------------------------------------------------------------------------------------------------------------------------------------------------…
	MH217625	---------------------------------------------------------------------------------------------------------------------------------------------------------------------------------------------------------------------------------------------------------------------------------------------------------------------------------------------------------------------------------------------------------------…
	MW735723	---------------------------------------------------------------------------------------------------------------------------------------------------------------------------------------------------------------------------------------------------------------------------------------------------ATTAATAATCTTTCTTTTTGGTTGTTATTTTTTTCTTTTATTTTCTCTATTCTATCTTCCATGACTTCTTTTGGAGCTGCTTCTGGGTGAACTTTGTACCCACCTTAT…
	MG655624	------ATTTTAGATAAATGATTAGGTTCTGTTTATCATTACAATATTGCTTCTTTATATTTTTTTTTTTCTATTTCTTTAGGGTTTTGTGCCTTTTTTTATTCTTTTATTATAAGATTGTCTTTAGTTTGGCCTTTTGCATTTCTATCTTCAGGCTCTATCTATTTGCATTACGTTACTTTGCATGCAATTTATATGATTTTTTTTTTTGTTATGCCATTTAGTATTGGAGGTTTGTCGAATCTTCTAATCCCATTATGTTTTCATGTTGCTGATATGTGTCTTCCTAGAATTAATAATCTTTCTTTCTGGTTGTTATTTTTTTCTTTTATTTTTTCTATTCTATCTTCCATGACTTCTTTTGGAGCTGCTTCTGGGTGAACTTTGTATCCACCTTAT…
	MW735722	---------------------------------------------------------------------------------------------------------------------------------------------------------------------------------------------------------------------------------------------------------------------------------------------------TTTAATAATCTTTCTTTCTGGTTGTTATTTTTTTCTTTTATTTTCTCTATTCTATCTTCTATGACTTCTTTTGGAGCTGCTTCTGGATGAACTTTGTATCCACCTTAT…
	MW735731	------------------------------------------------------------------------------------------------------------------------------------------------------------------------------------------------------------------------------------------------------------------------------------------------------------CTTTCTTTTTGATTGTTGTTTTTTTCTTTTATTCTTTTCATGTCTTCTTCTTTGATATCTTTTGGAGCTGCTTCTGGTTGGACTCTTTACCCCCCCTAC…
	MH217636	---------------------------------------------------------------------------------------------------------------------------------------------------------------------------------------------------------------------------------------------------------------------------------------------------------------------------------------------------------------------------------------------------------------…
	MW735726	---------------------------------------------------------------------------------------------------------------------------------------------------------------------------------------------------------------------------------------------------------------------------------------------------ATTAATAACCTTTCTTTTTGATTGCTTTTTTTTTCTTTTATATTTTCTATCTTATCCTCTATGGTTTCTTTTGGAGCTGCTTCTGGTTGAACTTTATACCCTCCTTAT…
	MW735728	---------------------------------------------------------------------------------------------------------------------------------------------------------------------------------------------------------------------------------------------------------------------------------------------------ATTAATAACCTTTCTTTTTGATTGCTTTTTTTTTCTTTTATATTTTCCATTTTATCCTCTATGGTTTCTTTCGGAGCTGCTTCTGGTTGAACTTTATACCCTCCCTAT…
	MW735724	---------------------------------------------------------------------------------------------------------------------------------------------------------------------------------------------------------------------------------------------------------------------------------------------------ATTAATAACCTTTCTTTTTGATTGCTTTTTTTTTCTTTTATATTTTCTATCCTATCCTCTATGGTTTCTTTCGGAGCAGCTTCTGGCTGAACTTTATACCCTCCTTAT…
	MW735730	---------------------------------------------------------------------------------------------------------------------------------------------------------------------------------------------------------------------------------------------------------------------------------------------------ATTAACAATCTTTCTTTTTGAATGTTATTTTTTTCTTTTATTTTTTCTATTTTATCCTCTATGATGTCATTTGGAGCAGCTTCTGGATGAACTCTCTACCCTCCTTAT…
	MH217597	---------------------------------------------------------------------------------------------------------------------------------------------------------------------------------------------------------------------------------------------------------------------------------------------------------------------------------------------------------------------------------------------------------------…
	MH217593	---------------------------------------------------------------------------------------------------------------------------------------------------------------------------------------------------------------------------------------------------------------------------------------------------------------------------------------------------------------------------------------------------------------…
	MH217646	---------------------------------------------------------------------------------------------------------------------------------------------------------------------------------------------------------------------------------------------------------------------------------------------------------------------------------------------------------------------------------------------------------------…
	OP802638	---------------------------------------------------------------------------------------------------------------------------------------------------------------------------------------------------------------------------------------------------------------------------------------------------------------------------------------------------------------------------------------------------------------…
	MH217591	---------------------------------------------------------------------------------------------------------------------------------------------------------------------------------------------------------------------------------------------------------------------------------------------------------------------------------------------------------------------------------------------------------------…
	MK361035	------ATTTTAACTAATTGGTTAGGCTCTGTTTACCACTATGATATTTCTTCCTTATATTTTTTTTTTTCCATTAGTATGGGTTTTTGTGCTTTTTTTTATTCTTTTGTTATTAGATTATCTTTAGTTTGGCCTTTTGCTTTTTTATCCACAGGGTCAATCTATTTACATTATGTGACTCTCCACGCTATTTATATGATTTTTTTTTTTGTCATGCCTTTTAGTATAGGGGGTTTATCAAACCTCTTAATTCCTTTATGTTTCCATGTTGCTGACATGTGTCTACCTCGTATTAACAATCTCTCTTTTTGAATGTTATTTTTTTCTTTTATATTTTCTATATTATCTTCTATGATGTCTTTTGGAGCAGCTTCAGGTTGAACTTTGTATCCTCCTTAT…
	MH217613	---------------------------------------------------------------------------------------------------------------------------------------------------------------------------------------------------------------------------------------------------------------------------------------------------------------------------------------------------------------------------------------------------------------…
	MH217610	---------------------------------------------------------------------------------------------------------------------------------------------------------------------------------------------------------------------------------------------------------------------------------------------------------------------------------------------------------------------------------------------------------------…
;
end;
