# Supplementary material for: A novel taxonomic database for eukaryotic mitochondrial cytochrome oxidase subunit I gene (eKOI), with a focus on protists diversity
Source: Database (Oxford). 2025 Sep 24;2025:baaf057. doi: 10.1093/database/baaf057 (PMC12462617; doi:10.1093/database/baaf057)
Supplement: baaf057_Supplemental_File [file baaf057_supplemental_file.zip › 2_alignment_eKOI/cyclostomata.nex]

#NEXUS
begin data;
	dimensions ntax=49 nchar=1557;
	format datatype=dna missing=? gap=-;
	matrix
	KC807342	---------------------------------CACAAAGACATTGGCACCCTTTACCTTATCTTTGGTGCTTGAGCCGGAATAATCGGTACAGCCCTTAGTGTGATTATCCGGACAGAATTGAGTCAACCAGGTGCCTTAATTGACAATGAACAACTCTATAACACAATCATTACAGCACACGCATTCATTATAATTTTCTTTATGGTTATACCAATTATAATCGGAGGATTTGGAAACTGATTAGTCCCACTAATAATTGGCGCCCCAGACATAGCGTTTCCTCGAATGAACAACATAAGCTTTTGACTACTCCCTCCATCACTCTTACTATTACTATCCTCTTCCTTGATCAGCACCGGGGCAGGAACTGGTTGAACAGTTTACCCGCCTCTCTCC…
	KC807346	---------------------------------CACAAAGACATTGGCACCCTTTACCTTATCTTTGGTGCTTGGGCCGGAATAATTGGCACAGCCCTTAGTGTAATTATTCGAACAGAGCTAAGTCAGCCTGGTGCCTTAATCGACAATGAGCAGCTTTATAACACAATTATTACAGCACATGCATTTATTATAATCTTCTTTATAGTTATACCGATCATAATCGGGGGGTTTGGAAACTGATTAGTCCCTTTAATAATTGGGGCACCAGACATAGCCTTCCCTCGAATAAACAACATAAGCTTCTGATTACTTCCTCCATCACTCTTACTCTTACTCTCCTCTTCCCTTATCAGCACCGGGGCAGGAACTGGTTGAACAGTTTACCCGCCTCTCTCT…
	MG584859	-----------------------------------------------------------------------------------------------------------------------------------------CATAATTAACAATGATCAACTTTATAACACAATTATTACAGCCCACGCATTTGTTATAATCTTTTTTATAGTAATACCTGTCATAATTGGAGGCTTCGGAAACTGACTAGTCCCAATAATAATTGGGGCTCCAGATATAGCTTTTCCACGAATAAACAATATAAGTTTCTGACTTTTGCCCCCATCGCTTATACTTTTACTTTCTTCTTCATTAGTAAGTTCCGGGGCTGGAACCGGATGAACAGTTTACCCACCACTCTCT…
	JN027323	--------------------------------------------------CCTCTACCTTATTTTCGGGGCATGAGCCGGAATAATTGGTACAGCTCTCAGTGTAATTATCCGAACAGAATTAAGCCAACCCGGATCTATAATTAATAATGATCAACTTTATAACACGATTATTACAGCCCACGCATTTGTTATAATCTTTTTTATAGTAATACCTGTCATAATTGGGGGTTTTGGAAACTGATTAGTCCCCATAATAATTGGAGCCCCAGATATAGCTTTTCCACGAATAAACAATATAAGTTTCTGACTTTTACCCCCATCACTTATACTTTTACTTTCTTCTTCATTAGTAAGTTCCGGCGCCGGGACTGGATGAACAGTTTACCCACCTCTTTCT…
	MF765973	--------------------------------------------------TCTTTACCTTATTTTTGGAGCATGAGCCGGAATAATTGGAACAGCTCTTAGCGTAATTATTCGAACAGAATTAAGTCAACCAGGATCTATAATCAATAATGACCAACTCTATAATACAATTATTACAGCCCATGCATTCGTTATAATCTTTTTTATAGTAATACCTATCATAATTGGAGGTTTTGGGAACTGATTAGTCCCAATAATAATCGGGGCCCCTGACATAGCATTCCCACGAATAAACAACATAAGCTTCTGACTTTTACCACCATCACTTATACTCTTACTCTCTTCCTCACTAGTAAGCTCTGGGGCAGGAACTGGATGAACAGTTTATCCTCCCCTTTCT…
	EU074500	--------------------------------------------------CCTTTACCTTATTTTCGGGGCATGAGCCGGAATAATTGGTACAGCACTTAGCGTAATTATCCGAACAGAATTGAGCCAACCAGGGCCAATAATTAATAATGATCAACTTTATAACACAATTATTACAGCTCACGCATTCGTTATAATCTTCTTTATAGTAATACCTATCATAATTGGGGGCTTCGGAAACTGACTAGTCCCAATAATAATTGGAGCCCCAGATATAGCATTTCCACGAATAAACAATATAAGCTTCTGGCTTCTTCCCCCATCACTTATACTTTTACTCTCTTCCTCACTAGTGAGTTCCGGGGCAGGAACTGGGTGAACAGTCTATCCGCCTCTCTCC…
	KC807334	---------------------------------CACAAAGACATTGGCACCCTTTACCTTATTTTCGGGGCCTGGGCCGGAATAATTGGCACAGCCCTTAGTGTAATCATTCGAACAGAGTTGAGCCAGCCAGGATCCTTAATCAACAATGACCAACTCTATAATACAATTATCACAGCCCACGCATTTGTAATAATCTTTTTTATAGTAATACCCGTCATAATCGGGGGCTTTGGAAACTGACTAGTCCCAATAATAATTGGTGCTCCTGATATAGCATTTCCCCGAATAAACAATATAAGCTTCTGGCTTTTGCCCCCGTCACTTATACTATTACTCTCCTCCTCGCTAGTAAGCTCTGGAGCAGGAACTGGATGAACAGTTTATCCCCCTCTCTCT…
	Y15182	ATGTATCTTTCCCGATGATTTTTCTCCACCAATCATAAAGACATTGGTACCCTTTACCTTATTTTCGGGGCCTGAGCCGGAATAATTGGCACAGCCCTTAGCGTAATCATCCGAACAGAGTTGAGTCAGCCAGGATCCTTAATCAATAATGACCAACTCTATAATACAATTATCACAGCCCACGCATTTGTAATAATCTTTTTTATAGTAATACCTATCATAATCGGGGGCTTTGGGAACTGACTAGTCCCAATAATAATCGGTGCTCCTGATATAGCATTTCCTCGAATAAACAATATAAGCTTCTGACTTTTGCCCCCATCACTTATACTATTACTCTCCTCCTCACTAGTAAGCTCTGGGGCAGGAACTGGATGAACAGTTTATCCCCCTCTCTCT…
	JF493944	--------------------------------------------------CCTTTACCTTATTTTCGGGGCCTGAGCCGGAATAATTGGCACAGCCCTTAGTGTAATTATCCGAACTGAGTTGAGCCAGCCAGGATCCTTAATCAATAATGACCAACTCTATAATACAATTATCACAGCCCACGCATTTGTAATAATCTTTTTTATAGTAATACCTATCATAATCGGGGGCTTTGGAAACTGATTAGTCCCAATAATAATTGGTGCCCCTGATATAGCATTCCCCCGAATAAACAATATAAGCTTCTGACTTTTACCTCCATCACTTATACTATTACTCTCTTCCTCGCTAGTAAGCTCTGGGGCGGGAACTGGATGAACAGTCTATCCTCCTCTTTCT…
	KC807351	---------------------------------CACAAAGACATTGGCACCCTTTACCTTATTTTTGGAGCCTGAGCCGGAATAATTGGTACAGCTCTTAGTGTAATTATTCGAACAGAGTTAAGCCAGCCAGGATCCTTAATCAATAATGACCAACTCTATAACACAATTATCACAGCCCACGCATTTGTAATAATCTTTTTTATAGTAATACCTGTCATAATCGGAGGTTTTGGAAACTGATTAGTCCCAATAATAATTGGTGCCCCTGATATAGCATTCCCCCGAATAAACAATATAAGCTTCTGACTTCTCCCCCCATCACTTATACTATTACTCTCCTCCTCACTAGTAAGTTCTGGGGCAGGAACTGGATGAACAGTTTATCCTCCCCTCTCT…
	MK950150	ATGTATCTTTCCCGATGATTTTTCTCCACCAATCATAAAGACATTGGTACCCTTTACCTTATTTTCGGAGCCTGAGCCGGAATAATTGGCACAGCTCTTAGTGTGATTATCCGAACAGAATTAAGCCAACCAGGATCCTTAATCAATAATGACCAACTCTATAACACAATTATTACAGCCCACGCATTTGTAATAATCTTTTTTATAGTGATACCTGTCATAATCGGAGGTTTTGGAAACTGATTAGTCCCAATAATAATTGGTGCTCCTGATATGGCATTCCCGCGAATAAACAATATAAGCTTCTGACTTCTACCCCCATCACTTATACTATTACTTTCCTCCTCACTAGTAAGTTCTGGAGCAGGAACTGGATGAACAGTTTATCCCCCTCTCTCT…
	KC807349	---------------------------------CACAAAGACATTGGCACCCTCTACCTTATTTTCGGAGCCTGAGCCGGAATAATTGGTACAGCTCTTAGTGTGATTATCCGAACAGAATTAAGCCAACCAGGATCCTTAATCAATAATGACCAACTCTATAACACAATTATTACAGCCCACGCATTTGTAATAATCTTTTTTATAGTGATACCTGTCATAATCGGAGGTTTTGGAAACTGATTAGTCCCAATAATAATTGGTGCTCCTGATATAGCATTCCCGCGAATAAACAATATAAGCTTCTGACTTCTGCCCCCATCACTTATACTATTACTTTCCTCCTCACTAGTAAGTTCTGGAGCGGGAACTGGATGAACAGTTTATCCCCCTCTCTCT…
	KC807325	---------------------------------CACAAAGACATTGGCACCCTCTATCTTATCTTTGGTGCATGAGCTGGAATAATTGGAACAGGTCTTAGTGTAATTATTCGTACAGAATTAAGCCAACCTGGACCCCTTATTAATAATGATCAACTTTATAATACAGTAATTACAGCTCATGCTTTTATTATAATTTTCTTTATAGTTATACCAGTCATAATTGGGGGATTTGGAAACTGATTAGTTCCTCTAATAATTGGAGCTCCAGATATAGCATTTCCTCGAATAAACAATATAAGCTTCTGACTTTTACCGCCTTCCCTCCTTCTTCTACTTTCTTCCTCTATAGTCGGATCAGGGGCAGGCACAGGATGAACAGTATATCCGCCTCTTTCC…
	JF493945	--------------------------------------------------CCTTTACCTAATTTTTGGTGCATGAGCCGGAATAATCGGAACAGCTTTAAGCGTAATTATCCGAACAGAATTAAGCCAACCAGGCCCTTTAATAAACAATGACCAGCTTTACAATACAATCATCACAGCCCACGCATTCATTATAATTTTCTTCATAGTCATACCTATTATAATTGGAGGTTTCGGAAACTGATTAGTACCACTAATAATTGGTGCTCCAGATATAGCATTTCCACGAATAAACAATATAAGCTTTTGACTACTTCCTCCTTCACTTCTTCTATTACTTTCTTCCTCCATAATTAGCTCCGGTGTAGGAACCGGATGAACTGTTTACCCACCCCTTTCA…
	JX050996	--------------------------------------------------CCTTTACCTAATTTTCGGTGCATGAGCCGGAATAATCGGAACAGCTTTAAGTGTAATTATTCGAACAGAATTAAGCCAGCCAGGACCTTTAATTAACAACGATCAACTTTATAATACAATTATTACAGCCCATGCATTTATCATAATTTTCTTCATAGTTATACCCATCATAATTGGAGGCTTTGGAAACTGATTAGTGCCATTAATAATTGGTGCTCCAGATATAGCATTCCCCCGAATAAACAATATAAGTTTTTGACTACTCCCACCCTCACTCCTTCTTTTACTTTCTTCTTCCATAATTAGTTCTGGGGCAGGAACTGGATGAACTGTTTACCCGCCACTTTCA…
	MF765971	--------------------------------------------------CCTTTACCTAATTTTCGGTGCATGAGCCGGAATAATCGGAACAGCTTTAAGTGTAATTATTCGAACAGAATTAAGCCAGCCAGGACCTTTAATAAACAATGACCAACTTTATAATACAATCATTACAGCCCATGCATTCATTATAATCTTCTTCATAGTTATACCTATTATAATTGGAGGTTTCGGTAACTGACTAGTACCATTAATAATTGGTGCCCCAGATATAGCATTCCCACGAATAAACAATATAAGCTTTTGACTACTTCCCCCCTCACTTCTTCTCTTACTCTCTTCTTCCATAATTAGTTCCGGGGCAGGAACTGGGTGAACTGTTTATCCACCACTTTCA…
	JX050988	--------------------------------------------------CCTCTACCTAATTTTCGGTGCATGAGCCGGAATAATCGGAACAGCTCTAAGTGTAATTATTCGAACAGAATTAAGCCAACCAGGACCTTTAATTAATAATGATCAACTTTATAATACAATTATCACAGCCCATGCATTCATTATAATTTTCTTCATAGTTATACCCATTATAATTGGAGGTTTCGGAAACTGACTAGTACCATTAATAATTGGTGCTCCAGATATAGCATTCCCACGAATAAACAATATAAGTTTCTGACTACTTCCGCCCTCACTCCTTCTCTTACTCTCCTCCTCCATAATTAGTTCTGGTGCAGGAACTGGGTGAACTGTTTACCCACCACTTTCA…
	KC807340	---------------------------------CACAAAGACATTGGCACCCTCTACCTAATTTTTGGTGCATGAGCCGGAATAATCGGAACAGCTCTAAGTGTAATTATTCGAACAGAATTAAGCCAACCAGGACCTTTACTTAATAATGATCAGCTGTATAATACAATTATTACAGCCCATGCATTCATTATAATTTTCTTCATAGTTATACCTATTATAATTGGAGGTTTCGGAAATTGACTAGTACCATTAATAATTGGTGCCCCAGATATAGCATTCCCACGAATAAACAATATAAGCTTCTGACTACTTCCACCCTCACTTCTTCTATTACTTTCCTCTTCTATAGTTAGTTCTGGTGCAGGAACTGGATGGACTGTTTACCCACCCCTTTCA…
	KC807329	---------------------------------CACAAAGACATTGGCACCCTCTACCTAATTTTTGGTGCATGAGCCGGAATAATCGGAACAGCTTTAAGTGTAATTATTCGAACAGAATTAAGCCAACCAGGGCCTTTAATTAACAATGACCAACTTTATAACACAATCATTACAGCCCATGCATTTATTATAATTTTCTTCATAGTTATACCCATTATAATTGGAGGTTTCGGAAACTGATTAGTACCATTAATAATTGGTGCCCCAGATATAGCATTCCCACGAATAAACAATATAAGCTTTTGACTACTTCCACCTTCACTTCTTCTTTTACTCTCCTCTTCTATAATTAGTTCTGGGGCAGGAACTGGATGAACTGTCTATCCCCCACTTTCA…
	JN311819	--------------------------------------------------CCTTTACCTAATTTTTGGTGCATGAGCCGGAATAATCGGAACAGCTTTAAGTGTAATTATTCGAACAGAATTAAGCCAACCAGGCCCTTTAATTAACAACGACCAACTTTATAATACAATCATTACAGCCCATGCATTCATTATAATTTTCTTCATAGTTATACCTATTATAATTGGGGGGTTCGGAAACTGATTAGTACCGCTAATAATTGGTGCTCCAGATATAGCATTTCCACGAATAAACAATATAAGCTTTTGATTACTTCCACCTTCACTCCTTCTTTTACTTTCCTCTTCCATAATTAGTTCTGGGGCAGGAACTGGATGAACTGTTTACCCCCCACTTTCA…
	KC807319	---------------------------------CACAAAGACATTGGCACCCTTTACCTAATTTTTGGTGCATGAGCCGGAATAATCGGAACAGCTTTAAGTGTAATTATTCGAACAGAACTAAGCCAACCAGGACCCTTAATCAACAATGACCAGCTTTATAATACAATCATTACAGCCCATGCATTTATTATAATTTTTTTCATAGTTATACCAATTATGATTGGAGGTTTCGGAAATTGATTAGTCCCACTAATAATTGGTGCGCCAGACATAGCATTTCCACGAATAAATAATATAAGCTTTTGACTTTTACCACCTTCACTCCTTCTCTTACTTTCATCTTCCATAATTAGTTCTGGTGCAGGAACTGGGTGAACTGTCTACCCACCCCTTTCA…
	KC807324	---------------------------------CACAAAGACATTGGCACCCTTTACCTAATTTTTGGTGCATGAGCCGGAATAATCGGAACAGCTTTAAGTGTAATTATTCGAACAGAATTAAGCCAACCAGGACCCCTAATTAATAATGACCAACTTTACAATACAATCATTACAGCCCATGCATTTATTATAATTTTCTTCATAGTTATACCAATTATAATTGGCGGTTTCGGAAATTGATTAGTGCCACTAATAATTGGCGCACCAGATATAGCATTTCCACGAATAAACAATATAAGCTTTTGACTTCTCCCACCTTCACTCCTTCTTTTACTCTCATCCTCCATAATTAGTTCCGGTGCAGGAACTGGGTGAACTGTTTACCCACCCCTTTCA…
	FJ164604	--------------------------------------------------CCTTTATCTAATTTTTGGTGCATGAGCCGGAATAATCGGAACAGCTTTAAGTGTAATTATTCGAACAGAATTAAGCCAACCAGGGCCCTTAATTAACAATGACCAACTTTATAATACAATCATCACAGCCCATGCATTCATTATAATTTTCTTCATAGTTATACCAATTATAATTGGTGGTTTTGGAAACTGACTAGTACCATTAATAATTGGTGCACCAGATATAGCATTCCCACGGATAAACAATATAAGCTTCTGACTTCTTCCCCCTTCACTCCTTCTTCTACTTTCATCTTCCATAATTAGTTCTGGTGCAGGAACTGGGTGAACTGTTTACCCACCCCTTTCA…
	KC807333	---------------------------------CACAAAGACATTGGCACCCTTTACCTAATTTTTGGTGCATGAGCCGGAATAATCGGAACAGCTTTAAGTGTAATTATTCGAACAGAACTAAGCCAACCAGGACCTTTAATTAACAATGACCAACTTTATAATACAATCATTACAGCCCATGCATTCATTATAATTTTCTTTATAGTTATACCAATTATAATTGGTGGTTTCGGAAACTGATTAGTACCATTAATAATTGGTGCACCAGACATAGCATTTCCACGAATAAACAATATAAGCTTCTGACTTCTTCCACCTTCACTCCTTCTTTTACTCTCATCTTCCATAATTAGCTCTGGTGCAGGAACTGGGTGAACTGTTTACCCACCCCTTTCA…
	FJ164598	--------------------------------------------------CCTTTACCTTATTTTTGGTGCCTGAGCCGGATTAATCGGAACAGCTTTAAGTGTAATTATTCGAACAGAACTAAGCCAACCAGGACCCTTAATTAACAATGACCAACTTTATAATACAATCATTACAGCCCATGCATTCATTATAATTTTCTTCATAGTTATACCAATCATAATTGGCGGTTTCGGAAACTGATTAGTTCCATTAATAATTGGTGCACCAGATATAGCATTCCCACGAATAAACAATATAAGCTTTTGACTTCTTCCGCCTTCACTCCTTCTCTTACTTTCATCCTCCATAATTAGTTCCGGTGCAGGAACTGGGTGAACTGTTTACCCGCCCCTTTCA…
	KU320188	---------------------------------CACAAAGACATTGGCACCCTTTACCTAATTTTTGGTGCATGAGCCGGAATAATCGGAACAGCTTTAAGTGTAATTATTCGAACAGAATTAAGCCAACCAGGACCCTTAATTAACAATGACCAACTTTATAATACAATCATTACAGCCCATGCATTCATTATAATTTTCTTTATGGTTATACCAATTATAATTGGTGGTTTCGGAAACTGACTAGTGCCACTAATAATTGGTGCACCAGACATAGCATTTCCACGAATAAACAATATAAGCTTTTGACTTCTTCCGCCTTCACTCCTTCTCTTACTTTCATCTTCCATAATTAGTTCTGGTGCAGGAACTGGATGAACTGTTTACCCACCCCTTTCA…
	JN027251	--------------------------------------------------CCTTTATTTAATTTTTGGGGCCTGAGCAGGAATAATTGGTACAGCACTTAGTATTCTAATTCGAGCAGAATTAAGCCAACCAGGAACACTTCTTGGAGATGATCAAATCTATAATGTAATTGTTACAGCCCATGCTTTTATTATAATTTTTTTTATAGTAATGCCAATTATAATTGGGGGCTTTGGAAATTGATTAGTTCCGCTTATATTGGGTGCACCTGATATAGCTTTCCCGCGAATAAACAATATAAGTTTTTGACTTTTACCCCCCTCTTTATTACTATTACTAGCTTCTTCAGGCATCGAAGCAGGGGTAGGTACAGGATGAACTGTCTATCCCCCCTTAGCA…
	KJ669534	--------------------------------------------------CCTTTATTTAATCTTCGGGGCTTGAGCAGGAATAGTAGGAACAGCATTAAGCATTCTAATCCGAGCAGAACTAAGTCAACCAGGAACGCTCCTAGGTGATGATCAAATCTACAATGTAATTGTTACAGCTCATGCTTTTATTATAATTTTTTTCATGGTAATACCCATCATAATAGGAGGCTTTGGGAATTGATTAACTCCTTTAATACTAGGTGCCCCAGATATAGCATTTCCTCGAATAAATAACATAAGTTTCTGACTTCTCCCTCCTTCCCTCCTTCTTCTCTTAGCATCTTCAGGTGTTGAAGCAGGAGTAGGTACAGGCTGAACAGTCTATCCACCACTAGCA…
	KC353466	GTGACTCTTATTCGTTGATTATTCTCTACTAATCATAAAGACATCGGCACCCTATATCTAATCTTCGGGGCCTGAGCAGGAATAGTGGGAACCGCTTTAAGCATCCTAATTCGAGCAGAATTAAGTCAACCAGGCACTTTACTAGGAGATGACCAAATTTTTAACGTCATCGTAACCGCCCACGCTTTTGTCATAATTTTCTTTATAGTCATACCAATTATAATTGGAGGCTTCGGAAACTGACTAGTGCCATTAATACTTAGTGCCCCTGATATAGCCTTCCCTCGTATAAACAATATAAGTTTTTGACTACTCCCACCTTCATTGCTTTTACTCTTAGCTTCTGCAGGAGTTGAAGCTGGGGCTGGAACAGGATGAACCGTATACCCACCTCTAGCA…
	AB079124	--------------------------------------------------------------------------------------------------------------------------------------------------------------------------------------------------------------------------------------------------------ACCATTAATACTTAGTGCCCCTGATATAGCCTTCCCTCGTATAAACAATATAAGTTTTTGACTACTCCCACCTTCATTGCTTTTACTCTTAGCTTCTGCAGGAGTTGAAGCTGGGGCTGGAACAGGATGAACCGTATACCCGCCTCTAGCA…
	KX389870	-----------------------------------------------------ATATCTAATCTTCGGGGCCTGAGCAGGAATAGTGGGAACCGCTTTAAGTATTCTTATTCGAGCAGAACTAAGTCAACCAGGCACTTTACTAGGAGATGACCAAATTTTTAACGTTATCGTAACCGCCCATGCTTTCGTTATAATTTTCTTTATAGTTATGCCAATTATAATTGGAGGCTTCGGAAACTGACTTGTACCACTCATACTTAGTGCCCCTGATATAGCCTTCCCTCGTATAAACAACATAAGCTTTTGATTACTTCCACCCTCACTACTCCTACTTTTAGCCTCCGCAGGAGTTGAAGCAGGGGCTGGCACAGGATGAACCGTATACCCACCTCTAGCA…
	OL435156	GTGACTCTCATTCGTTGATTATTCTCTACTAATCATAAAGACATCGGCACCCTATATCTAATCTTCGGGGCCTGAGCAGGAATAGTGGGAACCGCTTTAAGTATTCTTATTCGAGCAGAACTAAGTCAACCAGGCACTTTACTAGGAGATGACCAAATTTTTAACGTTATCGTAACCGCCCATGCTTTCGTTATAATTTTCTTTATAGTTATGCCAATTATAATTGGAGGCTTCGGAAACTGACTTGTACCACTCATACTTAGTGCCCCTGATATAGCCTTCCCTCGTATAAACAACATAAGCTTTTGATTACTTCCACCCTCACTACTCCTACTTTTAGCCTCCGCAGGAGTTGAAGCAGGGGCTGGCACAGGATGAACCGTATACCCACCTCTAGCA…
	JN026938	--------------------------------------------------CCTATATCTAATCTTTGGGGCNTGAGCAGGAATAGTGGGAACTGCTTTAAGCATTCTAATTCGGGCAGAATTAAGTCAACCAGGCACTTTACTAGGAGATGACCAAATCTTTAATGTTATCGTAACTGCCCATGCTTTCGTTATAATTTTTTTTATAGTTATACCAGTTATAATCGGAGGCTTCGGAAACTGACTCGTACCAATAATACTTAGCGCCCCAGATATAGCCTTCCCACGTATAAACAATATAAGCTTTTGACTTCTTCCACCCTCACTACTCCTACTTCTAGCTTCCGCAGGAGTAGAAGCAGGAGCTGGAACGGGATGAACCGTGTACCCACCTCTAGCA…
	JN026946	------------------------------------------------------TATTTAATCTTTGGGGCCTGAGCAGGAATAGTGGGAACTGCTTTAAGCATCCTAATTCGGGCAGAATTAAGTCAACCAGGCACTTTACTAGGAGACGACCAAATCTTTAATGTTATCGTAACTGCCCATGCTTTCGTTATAATTTTTTTTATAGTTATACCAGTTATAATTGGAGGCTTCGGAAATTGACTTGTACCAATAATACTTAGCGCCCCAGATATAGCCTTCCCACGTATAAACAACATAAGCTTTTGACTTCTTCCACCCTCACTACTTCTACTTCTAGCTTCTGCAGGAATCGAAGCAGGAGCCGGAACAGGATGAACCGTGTACCCGCCTTTAGCA…
	FJ834326	---------------------------------------------------------------------------------------------------------------------------------------------------------------------------------------------------------------------------------------------------------------------------------------------------------------------------------------------------------------------------------------------------------CTAGCA…
	ON097417	--------------------------------------------------CCTATATTTAATCTTTGGGGCCTGAGCAGGAATAGTGGGAACTGCTTTAAGCATCCTAATTCGGGCAGAATTAAGTCAACCAGGCACTTTACTAGGAGATGATCAAATCTTTAATGTTATCGTAACCGCCCATGCTTTCGTTATAATTTTTTTTATAGTTATACCGATTATAATCGGAGGCTTCGGAAATTGACTTGTACCAATAATACTTAGCGCCCCAGATATAGCCTTCCCACGTATAAACAACATAAGCTTTTGATTACTTCCACCCTCACTACTTCTACTTTTAGCTTCCGCAGGAGTCGAAGCAGGGGCCGGAACGGGATGAACCGTGTATCCACCTCTAGCA…
	KM267718	GTGACTCTCATTCGTTGATTATTCTCTACTAATCATAAAGACATCGGCACCCTATATCTAATTTTTGGGGCCTGAGCAGGAATAGTGGGAACCGCTTTAAGCATCCTAATTCGAGCAGAACTCAGTCAACCGGGCACTTTACTAGGAGATGACCAGATCTTTAATGTTATCGTAACCGCTCATGCTTTCGTTATAATTTTTTTTATAGTCATACCAATTATAATCGGAGGCTTCGGAAACTGACTTGTGCCTATAATACTTAGCGCCCCTGATATAGCCTTCCCACGTATAAATAACATAAGCTTTTGACTGCTCCCACCATCCCTACTCTTACTTTTAGCTTCCGCAGGAGTTGAAGCAGGAGCCGGAACTGGATGAACAGTATACCCGCCTCTAGCA…
	OL693875	GTGACTCTCATTCGTTGATTATTCTCTACTAATCATAAAGACATCGGCACCCTATATCTAATCTTTGGGGCCTGAGCAGGAATAGTGGGAACCGCTTTAAGTATCCTAATTCGAGCAGAACTAAGTCAACCAGGCACTTTACTAGGAGATGACCAAATCTTTAATGTTATCGTAACTGCCCATGCTTTCGTTATAATTTTTTTTATAGTTATACCAATTATAATTGGAGGCTTCGGAAACTGACTTGTACCACTTATACTTAGCGCCCCCGATATAGCCTTCCCACGTATAAACAATATAAGCTTTTGACTGCTTCCGCCATCACTACTCCTACTTTTAGCCTCCTCGGGAGTTGAAGCGGGAGCCGGAACAGGATGAACCGTTTACCCGCCTCTAGCG…
	KX443679	-----------------------------------------------------ATATCTAATCTTTGGGGCCTGAGCAGGAATAGTGGGAACCGCTTTAAGTATCCTAATTCGAGCAGAACTAAGTCAACCAGGCACTTTACTGGGAGATGACCAAATCTTTAATGTTATCGTAACTGCCCATGCTTTCGTTATAATTTTTTTTATAGTTATACCAATTATAATTGGAGGCTTCGGAAACTGACTTGTACCACTTATACTTAGCGCCCCCGATATAGCCTTCCCACGTATAAACAATATAAGCTTTTGACTGCTTCCGCCATCACTACTCCTACTTTTAGCCTCCTCGGGAGTTGAAGCGGGAGCCGGAACAGGATGAACCGTTTACCCGCCTCTAGCA…
	KX145312	--------------------------------------------------CCTATATCTAATTTTCGGGGCCTGAGCAGGAATAGTAGGAACTGCTTTAAGTATTCTAATTCGAGCTGAACTAAGTCAGCCAGGCACTTTATTAGGAGACGACCAAATTTTTAATGTTATCGTAACTGCCCATGCCTTCGTCATAATCTTTTTTATAGTTATACCAATTATAATTGGAGGCTTTGGCAACTGACTTGTACCCCTAATACTTGGTGCTCCTGATATGGCCTTCCCTCGTATAAACAACATAAGTTTTTGACTACTTCCGCCCTCTTTACTTTTACTCTTAGCCTCTGCAGGAGTTGAAGCTGGGGCAGGAACAGGATGAACTGTATATCCTCCCTTAGCC…
	KY056640	GTGACTCACATTCGTTGATTATTCTCTACTAATCATAAAGATATCGGCACCCTTTATTTAATCTTCGGGGCCTGAGCAGGAATAGTAGGAACCGCTTTAAGCATCCTAATTCGAGCAGAATTAAGTCAACCAGGCACTTTACTCGGAGATGACCAAATTTTTAATGTTATCGTAACCGCCCATGCTTTCGTCATAATCTTTTTTATAGTTATACCGATTATAATCGGAGGCTTTGGTAACTGACTTGTACCACTAATACTAAGCGCCCCAGATATGGCCTTCCCCCGTATAAATAACATAAGCTTTTGATTACTGCCACCATCATTACTTTTACTTTTAGCCTCCGCAGGAGTTGAAGCTGGGGCAGGAACAGGATGAACTGTATACCCCCCTTTAGCC…
	EU524087	--------------------------------------------------CCTATATTTAATCTTCGGGGCCTGAGCAGGAATAGTAGGAACCGCTTTAAGCATCCTAATTCGAGCAGAATTAAGTCAACCAGGCACTTTACTCGGAGATGACCAAATTTTTAATGTTATCGTAACCGCCCATGCTTTCGTCATAATCTTTTTTATAGTTATACCGATTATAATCGGAGGCTTTGGTAACTGACTTGTACCACTAATACTAAGCGCCCCAGATATGGCCTTCCCCCGTATAAATAACATAAGCTTTTGATTACTGCCACCATCATTACTTTTACTTTTAGCCTCCGCAGGAGTTGAAGCTGGGGCAGGAACAGGATGAACTGTATACCCCCCTTTAGCC…
	KM267717	GTGACTCACATTCGTTGATTATTCTCTACTAATCATAAAGATATCGGCACCCTATATTTAATTTTTGGGGCCTGAGCAGGAATAGTAGGAACCGCTTTAAGCATCCTAATTCGAGCAGAACTAAGTCAACCAGGCACTTTACTAGGAGACGACCAAATTTTTAATGTTATCGTAACCGCCCATGCTTTCGTCATAATCTTTTTCATAGTTATACCAATCATAATTGGAGGCTTTGGTAACTGACTTGTGCCACTAATACTAAGCGCCCCAGATATGGCCTTCCCACGTATAAACAACATAAGCTTTTGATTACTTCCACCATCATTACTTCTACTTTTAGCCTCCGCAGGAGTTGAAGCTGGGGCAGGAACAGGATGAACTGTATATCCCCCATTAGCC…
	AB198755	-------------------------------------------------------------------------------------------------------------------------------------------------------------------------------------------------------------------------------------------------------------------------------------CCTTCCCTCGTATAAACAACATAAGCTTTTGATTACTTCCACCATCATTACTTCTACTTTTAGCCTCCGCAGGAGTTGAAGCTGGGGCAGGAACAGGATGAACTGTATATCCCCCATTAGCC…
	JN024879	--------------------------------------------------CCTATACCTAATTTTCGGAGCCTGAGCAGGAATAGTAGGAACAGCTTTAAGCATCCTAATTCGAGCAGAATTAAGTCAACCAGGCACTTTACTAGGAGACGACCAAATTTTCAATGTCATCGTAACCGCCCATGCTTTCGTTATAATTTTTTTTATAGTTATACCAATTATAATCGGAGGCTTTGGTAATTGACTTGTACCGCTAATACTTAGTGCCCCTGATATAGCCTTTCCTCGTATAAACAACATAAGCTTTTGATTACTCCCCCCATCACTACTACTACTTTTAGCCTCTGCAGGAGTCGAGGCTGGAGCAGGAACAGGATGAACAGTATATCCTCCACTAGCA…
	JN026601	--------------------------------------------------CTTATACCTAATTTTCGGAGCCTGAGCAGGAATAGTAGGAACAGCTTTAAGCATCCTAATTCGAGCAGAATTAAGTCAACCAGGCACTCTACTAGGAGACGATCAAATTTTTAATGTTATCGTAACTGCCCATGCTTTCGTCATAATTTTTTTCATAGTTATACCAATTATAATTGGAGGCTTTGGTAACTGACTTGTACCATTAATACTTAGTGCCCCTGATATAGCCTTTCCTCGTATAAACAATATAAGCTTCTGATTACTCCCACCCTCACTACTATTACTTTTAGCCTCTGCCGGAGTTGAGGCTGGGGCAGGAACAGGATGAACTGTGTACCCCCCTTTAGCA…
	MT478622	--------------------------------------------------CCTTTATCTTATCTTTGGGGCCTGAGCAGGAATAGTAGGAACCGCACTAAGTATTTTAATCCGAGCAGAACTAAGCCAACCTGGCACATTACTAGGTGACGACCAAATCTACAATGTTATTGTTACAGCCCACGCCTTCGTTATAATTTTCTTTATAGTTATACCCATCATAATTGGAGGTTTTGGTAACTGACTAGTTCCCCTAATAATTGGTGCCCCAGACATGGCATTCCCCCGAATAAACAATATAAGCTTCTGACTTCTGCCTCCCTCTCTTCTACTTCTCCTAGCCTCTTCAGGGGTAGAAGCCGGGGCAGGAACAGGTTGAACAGTGTACCCGCCGTTAGCA…
	KT185629	ATGACCCTCGTTCGTTGATTATTCTCCACTAATCACAAAGACATCGGCACCCTCTATCTTATCTTTGGGGCCTGAGCAGGAATAGTAGGAACCGCACTAAGTATCCTAATTCGAGCAGAACTAAGCCAACCCGGCACGCTATTAGGTGATGACCAAATCTACAATGTCATTGTTACAGCCCATGCTTTTGTTATAATTTTCTTTATAGTTATACCAATCATAATCGGAGGCTTTGGTAATTGATTAATTCCCCTAATACTTGGTGCCCCAGACATGGCATTCCCCCGAATAAATAACATAAGCTTCTGACTTCTACCCCCATCCCTTCTACTTCTTTTAGCCTCTTCAGGGGTCGAAGCCGGAGCAGGTACAGGTTGGACAGTATACCCCCCGCTAGCA…
	KJ669466	--------------------------------------------------CCTCTATCTTATCTTTGGGGCCTGAGCAGGAATAGTAGGAACCGCACTAAGTATCCTAATTCGAGCAGAACTAAGCCAACCCGGCACGCTATTAGGTGATGACCAAATCTACAATGTCATTGTTACAGCCCATGCTTTTGTTATAATTTTCTTTATAGTTATACCAATCATAATCGGAGGCTTTGGTAATTGATTAATTCCCCTAATACTTGGTGCCCCAGACATGGCATTCCCCCGAATAAATAACATAAGCTTCTGACTTCTACCCCCATCCCTTCTACTTCTTTTAGCCTCTTCAGGGGTCGAAGCCGGAGCAGGTACAGGTTGGACAGTATACCCCCCGCTAGCA…
;
end;
