# Supplementary material for: A novel taxonomic database for eukaryotic mitochondrial cytochrome oxidase subunit I gene (eKOI), with a focus on protists diversity
Source: Database (Oxford). 2025 Sep 24;2025:baaf057. doi: 10.1093/database/baaf057 (PMC12462617; doi:10.1093/database/baaf057)
Supplement: baaf057_Supplemental_File [file baaf057_supplemental_file.zip › 2_alignment_eKOI/dinophyceae.nex]

#NEXUS
begin data;
	dimensions ntax=251 nchar=1540;
	format datatype=dna missing=? gap=-;
	matrix
	EF680822	----------------------------------------------------------CACAGTTCTATTCGCATTTCCTCTTTAAACCAATTTCTACGGGCGAATCATAAAAGGCTTGCTTGCTATTATCTTATCTCTGCTATTCTTTTCGGAGTTTCTGCTACACTCTTCTCTCTTCTCTTACGAATAGAATTATATAGCTCTGGAAACAGGATCATTCCTTTCGAAAATCAAAACTTCTACAACTTAAGCATTACTTTACATGGATTACTTATGATATTCTTTCTTGTTATGCCTGGTCTCTATGGAGC----CTTTGGTAATTATTTTCTTCCAGTCTTTCTTGGCAGTCCTGAAGTTGCTTTTCCCAGAGTAAACAGCTTTTCTTTCTTATTAC…
	AB049708	--------------------------------------------------------------------------------------------------------------------------------------------------------------------------------------------------------------------------------------------------------------------------------------------------------------------GTGG----TWTTGGTAACTATTTCTCTGTTATTTTCCAAGGTTCTCCTGAAATTATCTTCCCTCGTATTAACAACTTCTCTATTCTTCTTC…
	EF036578	-------------------------------------------------------------------------------------------------------------------------------------------------------------------------------------------------------------------------------------------------TATAATGTTTCTATTACTCTTCATGGTCTTTTAATGATTTTCTTCCTTGTTATGCCTGCACTATTCGGTGG----TTTTGGTAATTACTTCTCACCTATCTTCCAAGGTTCTCCTGAGATTATCTTCCCACGTATTAATAATTTCTCTATCCTACTTC…
	EF036582	-------------------------------------------------------------------------------------------------------------------------------------------------------------------------------------------------------------------------------------------------------------------------------------------------------------ATCTCTATTCGGTGGTTTCGGTAATTATTTCTCCGTTATTTATCAAGGTTCTAACGAGATTATTTTCCCTCGTATTAATAATTTCTCTATCCTACTAC…
	EF036583	---------------------------------------------------------------------------------------------------------------------------------------------------------------------------------------------------------------------------------------------------------------------------------------------------------------------------------------------------------------------------------------------------------------…
	EF514786	----------------------------------ATCCACTTTAAATAAATAATAATTCCAAACCTTTGGATCACCTTCATAAATATAAAAGAAATAGAAGGTGATCCTAAAGGTTTAGGAATTTATTATTTATTAAGTGGATTTATCTTTGGTATTTTAGGTACTTTTTTATCATTATTTATTAGAATAGAATTATATACATCCTCAAATAGAATTATACCTCCTGAAAACCAGAACTTCTATAACATTTCTATAACTTTACATGGATTAATTATGATCTTCTTCTTAGTTATGCCAGTTTTATTCGGTGG----ATTTGGTAATTATTTCTTACCTATTTTTCAAGGATCTTAAGAAGTTGTATATCCTAGACTAAATAATCTTTCAATATATTTCC…
	JN717138	-------------------------------------------------------------------------------------------------------------------------------------------------------------------------------------------------------------------------------------------------------------------------------------------------------------------GGGGACTACGGTAATAGGTATTATTTCTTACCTATTTTTCAGGATCTTAAAAGTTGTATATCCTA-ATTAAATAATCTTTCAATATATTTCC…
	EF036569	-------------------------------------------------------------------------------------------------------------------------------------------------------------------------------------------------------------------------------------------------------------------------------------------------------------TGGTTTATTTGGTGGATTTGGTAATTACTTCTTACCTATATTTCAAGGATCTCAAGAAGTTGTATTTCCTAGATTAAATAATTTATCAATATATTTTT…
	HE610721	----------------------------------------------------------------TTCCATACCTTACAAATTTACAGCCTTACGAAGAATTGTAATCATAAGCGGATAGGTTTATATTATTTACTTTCGGCATTCTTATCTGGACTTTCCGGGACAATATTTTCAGTATTAATAAGATTAGAGTTATATTCTTCAGGAAATAGGATTATATCACCAGAAAATCAGAACTTCTATAATATTAGTATAACTTTGCATGAATTATTAATGATATTCTTTTTAGTTATGCCTGGATTATTTGGAGG----TTTTGGAAATTATTTTATGCCTATATTCTTAGGAGCGCCTGAAGTAGTATATCCAAGAGTAAATAATATATCTATCTTAATAT…
	JX262522	--------------------------------------------------------------------------------------------------------------------------------------------------------------------------------------------------------------------------------------------------------------------------------------------------------------------------------------------CTACCTATATTTCAAGGATCTCCAGAAGTAGTATATCCCAGATTAAATAATCTTTCAATCTATCTAT…
	EU916929	------------------------------------------------------------------------------------------------------------------------------------------------------------------TACATTAATATCAATATTTATAAGAATAGAATTATATTCATCTTCAAATAGAATTATATCTCCTGAAAACCAGAACTTCTATAATATAAATATAACCTTGCATGGATTCTTAATGATCTTCTTTTTAGTTATGCCTGGATTATTTGGAGG----ATTTGGTAATTATTTTCTACCTATATTTCAAGGATCTTCAGAAGTAGTATATCCTAGACTAAATAATTTCTCAATCTATCTAT…
	GQ501450	---------------------------------------------------------------------------------------------------------------------------------------------------------------------------------------------------------------------------------------------------------------------------------------------------------------------------------------------------------------------------------------------------------------…
	AF487783	----------------------------------------------------------------ACTTTATGTCCAACATTTATATCATCACTAAAAAATTGTAATCATAAACGCTTAGGAATCTATTATTTATTATCATCATTTATATTTGGTATATCTGGTACATTAATTTCAGTCCTTATAAGAATAGAATTATATTCATCAGGAAATAGGATTTTATCTCCAGAAAACCAGAACTTCTATAATGTAAAAATAACATTACATGGGCTTCTTATGATCTTCTATTTAGTAATGCCAGGATTATTTGGTGG----ATTTGGTAATTATTTTGTTGTTATATTTCAAGGATCTCCAGAAGTTGTATATCCTAGAGTTAATAATTTTTCTATCTTAATTC…
	LC027083	----------------------------------------------------------------------------------------------------------------------------------------------------------------------------------------------------------------------ATTATATCTCCTGAAAACCAGAACTTCTATAATATAAGCATAACCCTGCATGGGTTCCTTATGATCTTCTTTTTAGTAATGCCCGGTTTGTTTGGAGG----ATTTGGAAATTATTTTGTACCTATCTTTCAAGGATCTGGAGAAGTGGTATATCATAAAACAAATAATTTTTCATTCTTAATCC…
	GQ501402	---------------------------------------------------------------------------------------------------------------------------------------------------------------------------------------------------------------------------------------------------------------------------------------------------------------------------------------------------------------------------------------------------------------…
	LC027082	--------------------------------------------------------------------------------------------------------------------------------------------------------------------------------------------------------------------GAATTATATCTCCTGAAAACCAGAACTTCTATAATATCTCTGTTACTTTGCATGGGTTTTTAATGATCTTCTTTTTAGTAATGCCTGCTTTGTTTGGTGG----ATTTGGTAATTATTTTGTACCCATCTTTCAAGGATCTGGTGAAGTCGTATTTCCTAGAGTTAATAATTTGTCTATCTTAATAC…
	GQ501626	---------------------------------------------------------------------------------------------------------------------------------------------------------------------------------------------------------------------------------------------------------------------------------------------------------------------------------------------------------------------------------------------------------------…
	GQ501773	---------------------------------------------------------------------------------------------------------------------------------------------------------------------------------------------------------------------------------------------------------------------------------------------------------------------------------------------------------------------------------------------------------------…
	GQ501483	---------------------------------------------------------------------------------------------------------------------------------------------------------------------------------------------------------------------------------------------------------------------------------------------------------------------------------------------------------------------------------------------------------------…
	GQ501609	---------------------------------------------------------------------------------------------------------------------------------------------------------------------------------------------------------------------------------------------------------------------------------------------------------------------------------------------------------------------------------------------------------------…
	LC027068	-------------------------------------------------------------------------------------------------------------------------------------------------------------------TCATTAGTCTCAGTTCTTATAAGAATGGAATTATATTCATCAGGAAATAGGATTATATCACCAGAAAACCAGAACTTCTATAATATAAGCATAACACTGCATGGCCTCCTTATGATCTTCTTTTTAGTAATGCCGGGTTTGTTTGGAGG----GTTTGGGAATTATTTTGTACCTATCTTCCAAGGATCTGGGGAAGTTGTGAATCCTACAACAAATAATCTCTCATTCTTAATTC…
	GQ501485	---------------------------------------------------------------------------------------------------------------------------------------------------------------------------------------------------------------------------------------------------------------------------------------------------------------------------------------------------------------------------------------------------------------…
	GQ501496	---------------------------------------------------------------------------------------------------------------------------------------------------------------------------------------------------------------------------------------------------------------------------------------------------------------------------------------------------------------------------------------------------------------…
	GQ501465	---------------------------------------------------------------------------------------------------------------------------------------------------------------------------------------------------------------------------------------------------------------------------------------------------------------------------------------------------------------------------------------------------------------…
	GQ501479	---------------------------------------------------------------------------------------------------------------------------------------------------------------------------------------------------------------------------------------------------------------------------------------------------------------------------------------------------------------------------------------------------------------…
	GQ501729	---------------------------------------------------------------------------------------------------------------------------------------------------------------------------------------------------------------------------------------------------------------------------------------------------------------------------------------------------------------------------------------------------------------…
	GQ501460	---------------------------------------------------------------------------------------------------------------------------------------------------------------------------------------------------------------------------------------------------------------------------------------------------------------------------------------------------------------------------------------------------------------…
	GQ501804	---------------------------------------------------------------------------------------------------------------------------------------------------------------------------------------------------------------------------------------------------------------------------------------------------------------------------------------------------------------------------------------------------------------…
	GQ501784	---------------------------------------------------------------------------------------------------------------------------------------------------------------------------------------------------------------------------------------------------------------------------------------------------------------------------------------------------------------------------------------------------------------…
	GQ501464	---------------------------------------------------------------------------------------------------------------------------------------------------------------------------------------------------------------------------------------------------------------------------------------------------------------------------------------------------------------------------------------------------------------…
	GQ501517	---------------------------------------------------------------------------------------------------------------------------------------------------------------------------------------------------------------------------------------------------------------------------------------------------------------------------------------------------------------------------------------------------------------…
	GQ501728	---------------------------------------------------------------------------------------------------------------------------------------------------------------------------------------------------------------------------------------------------------------------------------------------------------------------------------------------------------------------------------------------------------------…
	GQ501482	---------------------------------------------------------------------------------------------------------------------------------------------------------------------------------------------------------------------------------------------------------------------------------------------------------------------------------------------------------------------------------------------------------------…
	GQ501425	---------------------------------------------------------------------------------------------------------------------------------------------------------------------------------------------------------------------------------------------------------------------------------------------------------------------------------------------------------------------------------------------------------------…
	GQ501782	---------------------------------------------------------------------------------------------------------------------------------------------------------------------------------------------------------------------------------------------------------------------------------------------------------------------------------------------------------------------------------------------------------------…
	GQ501423	---------------------------------------------------------------------------------------------------------------------------------------------------------------------------------------------------------------------------------------------------------------------------------------------------------------------------------------------------------------------------------------------------------------…
	GQ501725	---------------------------------------------------------------------------------------------------------------------------------------------------------------------------------------------------------------------------------------------------------------------------------------------------------------------------------------------------------------------------------------------------------------…
	OP985324	----------------------------------------------------------------------------------------------------------------------------------------------------------------------------------------------------------------------------------------------------------------------CATGGGTTTCTCATGATCTTCTTTTTAGTAATGCCTGCTTTATTTGGAGG----ATTTGGAAATTATTTTGTTCCTATCTTTCAAGGGTCTCCTGAAGTTGTCTATCCTAGAGTGAATAATTTTTCTATCTTAATTC…
	JN557915	-----------------------------------------------------------------------------------------------------------------------------------------------------------TATCCGGTACATTAATATCAGTCCTTATAAGAATAGAATTATATTCATCAGGAAATAGGATTATATCTCCAGAAAACCAGAACTTCTATAATATAAGTATTACATTGCATGGCTTTCTTATGATCTTCTTTTTAGTAATGCCTGGATTGTTTGGAGG----ATTTGGAAATTATTTTGTACCTATCTTTCAGGGATCTCCAGAAGTAGTATATCCTAGAGTTAATAACTTTTCTATATTAATTC…
	EF036577	---------------------------------------------------------------------------------------------------------------------------------------------------------------------------------------------------------------------------------------------------------------------------------------------------------CGGCTTATTTGGAGG----ATTTGGTAATTATTTTGTACCTATCTTTCAAGGGTCACCAGAAGTGGTATATCCTAGAGTTAATAATTTTTCTATATTAGTTC…
	GQ501239	---------------------------------------------------------------------------------------------------------------------------------------------------------------------------------------------------------------------------------------------------------------------------------------------------------------------------------------------------------------------------------------------------------------…
	GQ501508	---------------------------------------------------------------------------------------------------------------------------------------------------------------------------------------------------------------------------------------------------------------------------------------------------------------------------------------------------------------------------------------------------------------…
	GQ501533	---------------------------------------------------------------------------------------------------------------------------------------------------------------------------------------------------------------------------------------------------------------------------------------------------------------------------------------------------------------------------------------------------------------…
	GQ501390	---------------------------------------------------------------------------------------------------------------------------------------------------------------------------------------------------------------------------------------------------------------------------------------------------------------------------------------------------------------------------------------------------------------…
	JN557907	-----------------------------------------------------------------------------------------------------------------------------------------------------------TCTCCGGTACATTAATATCAGTCCTTATAAGAATAGAATTATATTCTTCAGGAAATAGGATTATATCTCCAGAAAACCAGAACTTCTATAATATAACCATTACATTGCATGGCTTTCTTATGATTTTCTTTTTAGTAATGCCTGGCTTGTTTGGAGG----ATTTGGAAATTATTTTGTACCTATCTTTCAAGGGTCTCAAGAAGTGGTATATCCTAGAGTCAATAATTTTTCTATCTTAATTC…
	EF036594	----------------------------------------------------------------------------------------------------------------------------TATTATTTATTATCTGGATTCATCTTTGGAATCTCCGGTACATTAATATCAGTCCTTATGAGAATAGAATTATATTCTTCAGGAAATAGGATTATATCTCCAGAAAACCAGAACTTCTATAATGTAAGCATTACATTGCATGGCCTTCTTATGATTTTCTTTTTAGTAATGCCTGGCTTGTTTGGAGG----ATTTGGAAATTATTTTGTACCTATCTTTCAAGGGTCTCCAGAAGTGGTATATCCTAGAGTCAATAATTTTTCTATCTTAATTC…
	GQ501397	---------------------------------------------------------------------------------------------------------------------------------------------------------------------------------------------------------------------------------------------------------------------------------------------------------------------------------------------------------------------------------------------------------------…
	MH196401	---------------------------------------------------------------------------------------------------------------------------------------------------------------------------------------------------------------------------------------------------------------------------------------------------------------------------------------------------------------------------------------------------------------…
	HG942426	-----------------------------------------------------------------------------------------------------------------------------------------------------------TCTCCGGTACATTAATATCAGTCCTTATAAGAATAGAATTATATTCTTCAGGAAATAGGATTATATCTCCAGAAAACCAGAACTTCTATAATATAAGCATTACATTGCATGGCTTTCTTATGATTTTCTTTTTAGTAATGCCTGGCTTGTTTGGAGG----ATTTGGAAATTATTTTGTTCCTATCTTTCAAGGGTCTCCAGAAGTGGTATATCCTAGAGTCAATAATTTTTCTATCTTAATTC…
	JX262527	---------------------------------------------------------------------------------------------------------------------------------------------------------------------------------------------------------------------------------------------------------------------------------------------------------------------------------------------------------------------------------------------------------------…
	FJ939569	----------------------------------------------------------------------------------------------------------------------------TATTATTTATTATCAGCATTCATCTTTGGTATCTCCGGTACATTAATCTCAGTCCTTATAAGAATAGAATTATATTCATCAGGAAATAGGATTATATCTCCAGAAAACCAGAACTTCTATAATATAAGCATTACCTTGCATGGCTTTCTTATGATCTTCTTTTTAGTTATGCCTGGATTGTTTGGAGG----ATTTGGAAATTACTTTGTACCTATCTTTCAAGGGTCTCCAGAAGTGGTATATCCTAGAGTCAATAATTTTTCTATCTTAATTC…
	JN717146	-------------------------------------------------------------------------------------------------------------------------------------------------------------------------------------------------------------------GGGG-----------------------------------------------------------------------------------GGCGTGTTTGCAGG----AT---AAGAATATTTTGTACCTATCTTTC-AGGATCTCCAGAAGTGGTATATCCTAGAGTCAATACTTTTTCTATCATAATTC…
	JN557909	-----------------------------------------------------------------------------------------------------------------------------------------------------------TCTCCGGTACATTAATATCAGTCCTTATAAGAATAGAATTATATTCATCAGGAAATAGGATTATATCTCCAGAAAACCAGAACTTCTATAATATAAGCATTACATTGCATGGCTTTCTTATGATCTTCTTTTTAGTAATGCCTGGCTTGTTTGGAGG----ATTTGGAAATTATTTTGTACCTATCTTTCAAGGATCTCCAGAAGTGGTATATCCTAGAGTCAATAATTTTTCTATCATAATTC…
	GQ501437	---------------------------------------------------------------------------------------------------------------------------------------------------------------------------------------------------------------------------------------------------------------------------------------------------------------------------------------------------------------------------------------------------------------…
	FJ939571	---------------------------------------------------------------------------------------------------------------------------------------------------------------------------------------------------------------------------------------------------------------------------------------------------------------------------------------------------------------------------------------------------------------…
	JX001479	----------------------------------------------------------------------------------------------AAAAATTGTAATCATAAAGGCTTAGGAATCTATTATTTATTATCAGCATTCATCTTTGGGATCTCCGGTACATTAATCTCAGTCCTTATAAGAATAGAATTATATTCATCAGGAAATAGGATTATATCTCCAGAAAACCAGAACTTCTATAATGTAAGCATAACCTTGCATGGGCTTCTTATGATCTTCTTTTTAGTAATGCCCGGCTTGTTTGGAGG----ATTTGGAAATTATTTTGTTGTTATCTTTCAAGGGTCTCCAGAAGTGGTATATCCTAGAGTCAATAATTTTTCTATCTTAATTC…
	HM236196	---------------------------------------------------------------------------------------------------------------------------------------------------------------------------------------------------------------------------------------------------------------------------------------------------------------------------------------------------------------------------------------------------------------…
	JX262528	---------------------------------------------------------------------------------------------------------------------------------------------------------------------------------------------------------------------------------------------------------------------------------------------------------------------------------------------------------------------------------------------------------------…
	EU130572	----------------------------------------------------------------------------------------------------------------------------TATTATTTATTATCTGGATTCATCTTTGGAATCTCCGGAACATTAATATCAGTCCTTATAAGAATAGAATTATATTCATCAGGAAATAGGATTATATCTCCAGAAAACCAGAACTTCTATAATATAAGCATTACATTGCATGGCTTTCTTATGATCTTCTTTTTAGTAATGCCTGGCTTGTTTGGTGG----ATTTGGAAATTATTTTGTACCTATCTTTCAAGGGTCTCCAGAAGTGGTATATCCTAGAGTCAATAATTTTTCTATCTTAATTC…
	GQ501325	---------------------------------------------------------------------------------------------------------------------------------------------------------------------------------------------------------------------------------------------------------------------------------------------------------------------------------------------------------------------------------------------------------------…
	GQ501330	---------------------------------------------------------------------------------------------------------------------------------------------------------------------------------------------------------------------------------------------------------------------------------------------------------------------------------------------------------------------------------------------------------------…
	GQ501196	---------------------------------------------------------------------------------------------------------------------------------------------------------------------------------------------------------------------------------------------------------------------------------------------------------------------------------------------------------------------------------------------------------------…
	AF463412	----------------------------------------------------------------------------------------------------------------------------TATTATTTATTATCAGCATTCATCTTTGGGATCTCCGGTACATTAATCTCAGTCCTTATAAGAATAGAATTATATTCATCAGGAAATAGGATTATATCTCCAGAAAACCAGAACTTCTATAATATAAGCATAACCTTGCATGGGTTTCTTATGATCTTCTTTTTAGTAATGCCCGGCTTGTTTGGAGG----ATTTGGAAATTATTTTGTTGTTATCTTTCAAGGGTCTCCAGAAGTGGTATATCCTAGAGTCAATAATTTTTCTATCTTAATTC…
	AF463413	-----------------------------------------------------------------------------CTTTTATATCTTTATTAAAAAATTGTAATCATAAACGCTTAGGAATCTATTATTTATTATCAGCATTCATCTTTGGGATCTCCGGTACATTAGTCTCAGTCCTTATGAGAATAGAATTATATTCATCAGGAAATAGGATTATATCTCCAGAAAACCAGAACTTCTATAATGTAAGCATAACCTTGCATGGGCTTCTTATGATCTTCTTTTTAGTAATGCCCGGCTTGTTTGGAGG----ATTTGGAAATTATTTTGTTGTTATCTTTCAAGGGTCTCCAGAAGTGGTATATCCTAGAGTCAATAATTTTTCTATCTTAATTC…
	LC150745	----------------------------------------------------------------------------------------------------------------------------------------------------------------GGTACATTAATTTCAGTACTTATGAGAATAGAATTATATTCATCAGGAAATAGGATTATATCTCCAGAAAACCAGAACTTCTATAATATAAGCATAACCTTGCATGGGTTTCTTATGATCTTCTTTTTAGTAATGCCTGCTTTGTTTGGAGG----ATTTGGAAATTATTTTGTACCTATCTTTCAAGGGTCTCCAGAAGTGGTATATCCTAGAGTAAATAATTTTTCTATTTTAATTC…
	FJ600077	-----------------------------------------------------------------------------CTTTTATATCTTTATTAAAAAATTGTAATCATAAACGCTTAGGAATCTATTATTTATTATCAGCATTCATCTTTGGGATCTCCGGGACATTAGTCTCAGTCCTTATAAGAATAGAATTATATTCATCAGGAAATAGGATTATATCTCCAGAAAACCAGAACTTCTATAATATAAGCATAACCTTGCATGGGCTTCTTATGATCTTCTTTTTAGTAATGCCCGGCTTGTTTGGAGG----ATTTGGAAATTATTTTGTTGTTATCTTTCAAGGGTCTCCAGAAGTGGTATATCCTAGAGTCAATAATTTTTCTATCTTAATTC…
	OM453927	-------------------------------------------------------------------------------------------------------------AAACGCTTAGGAATCTATTATTTATTATCTGCATTCATCTTTGGAATCTCCGGTACATTAATATCAGTCCTTATAAGAATAGAATTATATTCATCAGGAAATAGGATTATATCTCCAGAAAACCAGAACTTCTATAATATAAGCATTACATTGCATGGCTTTCTTATGATCTTCTTTTTAGTAATGCCTGGCTTGTTTGGAGG----ATTTGGAAATTATTTTGTACCTATCTTTCAAGGGTCTCCAGAAGTGGTATATCCTAGAGTTAATAATTTTTCTATCTTAATTC…
	OM453928	-----------------------------------------------------------------------------------------------------------ATAAACGCTTAGGAATCTATTATTTATTATCTGCATTCATCTTTGGGATCTCCGGTACATTAATATCAGTCCTTATAAGAATAGAATTATATTCATCAGGAAATAGGATTATATCTCCAGAAAACCAGAACTTCTATAATATAAGTATTACATTGCATGGCTTTCTTATGATCTTCTTTTTAGTAATGCCTGGCTTATTTGGTGG----ATTTGGAAATTATTTTGTACCTATCTTTCAAGGGTCTCCAGAAGTGGTATATCCTAGAGTCAATAATTTTTCTATCTTAATTC…
	OM453930	-----------------------------------------------------------------------------------------------------------ATAAACGCTTAGGAATCTATTATTTATTATCAGCATTCATCTTTGGAATCTCCGGTACATTAATCTCAGTCCTTATAAGAATAGAATTATATTCATCAGGAAATAGGATTATATCTCCAGAAAACCAGAACTTCTATAATATAAACATTACTTTGCATGGCTTTCTTATGATCTTCTTTTTAGTAATGCCTGGGTTGTTTGGAGG----ATTTGGAAATTATTTTGTACCTATCTTTCAAGGGTCTCCTGAAGTCGTTTATCCTAGAGTTAATAATTTTTCTATCTTAATTC…
	JX262529	---------------------------------------------------------------------------------------------------------------------------------------------------------------------------------------------------------------------------------------------------------------------------------------------------------------------------------------------------------------------------------------------------------------…
	GQ501744	---------------------------------------------------------------------------------------------------------------------------------------------------------------------------------------------------------------------------------------------------------------------------------------------------------------------------------------------------------------------------------------------------------------…
	GQ501419	---------------------------------------------------------------------------------------------------------------------------------------------------------------------------------------------------------------------------------------------------------------------------------------------------------------------------------------------------------------------------------------------------------------…
	GQ501448	---------------------------------------------------------------------------------------------------------------------------------------------------------------------------------------------------------------------------------------------------------------------------------------------------------------------------------------------------------------------------------------------------------------…
	GQ501981	---------------------------------------------------------------------------------------------------------------------------------------------------------------------------------------------------------------------------------------------------------------------------------------------------------------------------------------------------------------------------------------------------------------…
	GQ501499	---------------------------------------------------------------------------------------------------------------------------------------------------------------------------------------------------------------------------------------------------------------------------------------------------------------------------------------------------------------------------------------------------------------…
	GQ501720	---------------------------------------------------------------------------------------------------------------------------------------------------------------------------------------------------------------------------------------------------------------------------------------------------------------------------------------------------------------------------------------------------------------…
	GQ501895	---------------------------------------------------------------------------------------------------------------------------------------------------------------------------------------------------------------------------------------------------------------------------------------------------------------------------------------------------------------------------------------------------------------…
	GQ501982	---------------------------------------------------------------------------------------------------------------------------------------------------------------------------------------------------------------------------------------------------------------------------------------------------------------------------------------------------------------------------------------------------------------…
	GQ501918	---------------------------------------------------------------------------------------------------------------------------------------------------------------------------------------------------------------------------------------------------------------------------------------------------------------------------------------------------------------------------------------------------------------…
	GQ501901	---------------------------------------------------------------------------------------------------------------------------------------------------------------------------------------------------------------------------------------------------------------------------------------------------------------------------------------------------------------------------------------------------------------…
	GQ501898	---------------------------------------------------------------------------------------------------------------------------------------------------------------------------------------------------------------------------------------------------------------------------------------------------------------------------------------------------------------------------------------------------------------…
	GQ501979	---------------------------------------------------------------------------------------------------------------------------------------------------------------------------------------------------------------------------------------------------------------------------------------------------------------------------------------------------------------------------------------------------------------…
	GQ502005	---------------------------------------------------------------------------------------------------------------------------------------------------------------------------------------------------------------------------------------------------------------------------------------------------------------------------------------------------------------------------------------------------------------…
	GQ501907	---------------------------------------------------------------------------------------------------------------------------------------------------------------------------------------------------------------------------------------------------------------------------------------------------------------------------------------------------------------------------------------------------------------…
	GQ501718	---------------------------------------------------------------------------------------------------------------------------------------------------------------------------------------------------------------------------------------------------------------------------------------------------------------------------------------------------------------------------------------------------------------…
	GQ501863	---------------------------------------------------------------------------------------------------------------------------------------------------------------------------------------------------------------------------------------------------------------------------------------------------------------------------------------------------------------------------------------------------------------…
	GQ502006	---------------------------------------------------------------------------------------------------------------------------------------------------------------------------------------------------------------------------------------------------------------------------------------------------------------------------------------------------------------------------------------------------------------…
	GQ502032	---------------------------------------------------------------------------------------------------------------------------------------------------------------------------------------------------------------------------------------------------------------------------------------------------------------------------------------------------------------------------------------------------------------…
	JX262523	-------------------------------------------------------------------------------------------------------------------------------------------------------------------------------------------------------------------------------------------------------------------TTACATGGGTTTATTATGATCTTCTTTTTAGTAATGCCTGGATTGTTTGGAGG----ATTTGGAAATTACATTGTACCTATCTTTCAAGGGTCTCCAGAAGTGGTATATCCTAGAGTAAATAATTTTTCTATCTTAATTC…
	EF036580	----------------------------------------------------------------------------------------------------------------------------TATTATTTATTATCAGCATTCATCTTTGGGGTCTCTGGTACATTAATTTCAGTCCTTATGAGAATAGAATTATATTCAACAGGAAATAGGATTATATCTCCAGAAAACCAGAACTTCTATAATGTTTCCATAACCTTGCATGGGCTTATTATGATCTTCTTTTTAGTAATGCCTGGATTGTTTGGAGG----ATTTGGAAATTATTTTGCACCTATCTTTCAAGGGTCTCCAGAAGTGGTATATCCTAGAGTAAATAATCTTTCTATCTTAATTC…
	EU126144	----------------------------------------------------------------------------------------------------------------------------TATTATTTATTATCAGCATTCATCTTTGGGATCTCTGGTACATTAATTTCAGTCCTTATGAGAATAGAATTATATTCAACAGGAAATAGGATTATATCTCCAGAAAACCAGAACTTCTATAATATTTCCATAACCTTGCATGGGTTTATTATGATCTTCTTTTTAGTAATGCCTGGATTGTTTGGAGG----ATTTGGAAATTATTTTGTACCTATCTTTCAAGGGTCTCCAGAAGTGGTATATCCTAGAGTAAATAATTTTTCTATCTTAATTC…
	GQ502112	---------------------------------------------------------------------------------------------------------------------------------------------------------------------------------------------------------------------------------------------------------------------------------------------------------------------------------------------------------------------------------------------------------------…
	GQ501820	---------------------------------------------------------------------------------------------------------------------------------------------------------------------------------------------------------------------------------------------------------------------------------------------------------------------------------------------------------------------------------------------------------------…
	GQ501767	---------------------------------------------------------------------------------------------------------------------------------------------------------------------------------------------------------------------------------------------------------------------------------------------------------------------------------------------------------------------------------------------------------------…
	GQ501695	---------------------------------------------------------------------------------------------------------------------------------------------------------------------------------------------------------------------------------------------------------------------------------------------------------------------------------------------------------------------------------------------------------------…
	GQ501531	---------------------------------------------------------------------------------------------------------------------------------------------------------------------------------------------------------------------------------------------------------------------------------------------------------------------------------------------------------------------------------------------------------------…
	GQ501996	---------------------------------------------------------------------------------------------------------------------------------------------------------------------------------------------------------------------------------------------------------------------------------------------------------------------------------------------------------------------------------------------------------------…
	GQ501875	---------------------------------------------------------------------------------------------------------------------------------------------------------------------------------------------------------------------------------------------------------------------------------------------------------------------------------------------------------------------------------------------------------------…
	GQ501632	---------------------------------------------------------------------------------------------------------------------------------------------------------------------------------------------------------------------------------------------------------------------------------------------------------------------------------------------------------------------------------------------------------------…
	GQ502022	---------------------------------------------------------------------------------------------------------------------------------------------------------------------------------------------------------------------------------------------------------------------------------------------------------------------------------------------------------------------------------------------------------------…
	AM773802	CCTTATTTCCTTTTCCTTATCATTAAGTTTGCTATTTTATTTTCTTTGGAATATTAATAAAAGTTCACAGAGAATATTTTTTCTATCACTAGTAAAAAATTGTAATCATAAACGCTTAGGAATCTATTATTTATTATCAGCATTCATCTTTGGGGTCTCTGGTACATTAATTTCAGTCCTTATAAGAATAGAATTATATTCAACAGGAAACAGGATTATATCTCCAGAAAACCAGAACTTCTATAATGTTTCCGTAAGCTTGCATGGGCTTATTATGATTTTCTTTTTAGTAATGCCTGGACTCTTTGGTGG----TTTTGGAAATTATTTTGCACCTATCTTTCAAGGGTCTCCAGAAGTGGTATATCCTAGAGTCAATAATCTTTCTATCTTAATTC…
	GQ501503	---------------------------------------------------------------------------------------------------------------------------------------------------------------------------------------------------------------------------------------------------------------------------------------------------------------------------------------------------------------------------------------------------------------…
	AF463416	----------------------------------------------------------------------------------------------------------------------------TATTATTTATTATCAGCATTCATCTTTGGGATCTCTGGTACATTAATTTCAGTCCTTCTAAGAATAGAATTATATTCAACAGGAAACAGGATTATATCTCCAGAAAACCAGAACTTCTATAATATTTCCATAAGCTTGCATGGGTTTATTATGATTTTCTTTTTAGTAATGCCTGGATTCTTTGGTGG----TTTTGGAAATTATTTTGTACCTATCTTTCAAGGGTCTCCAGAAGTGGTATATCCTAGAGTCAATAATTTTTCTATCTTAATTC…
	GQ501871	---------------------------------------------------------------------------------------------------------------------------------------------------------------------------------------------------------------------------------------------------------------------------------------------------------------------------------------------------------------------------------------------------------------…
	GQ501931	---------------------------------------------------------------------------------------------------------------------------------------------------------------------------------------------------------------------------------------------------------------------------------------------------------------------------------------------------------------------------------------------------------------…
	GQ501398	---------------------------------------------------------------------------------------------------------------------------------------------------------------------------------------------------------------------------------------------------------------------------------------------------------------------------------------------------------------------------------------------------------------…
	HM067012	-------------------------------------------------------------------------------------------------------------------------ATCTATTATTTATTATCAGCATTCATCTTTGGGATCTCTGCTACATTAATTTCAGTCCTTATAAGAATAGAAATATATTCAACAGGAAACAGGATTATATCTCCAGAAAACCAGAACTTCTATAATATTTCCATAACCTTGCATGGGTTGGAAATGATTTTCTTTTTAGTAATGCCTGGATTGTTTGGAGG----GTTTGGAAATTATTTTGTACCTATCTTTCAAGGGTCTCCAGAAGTGGTATATCCTAGAGTCAATAATTTTTCTATCTTAATTC…
	GQ501988	---------------------------------------------------------------------------------------------------------------------------------------------------------------------------------------------------------------------------------------------------------------------------------------------------------------------------------------------------------------------------------------------------------------…
	GQ501858	---------------------------------------------------------------------------------------------------------------------------------------------------------------------------------------------------------------------------------------------------------------------------------------------------------------------------------------------------------------------------------------------------------------…
	GQ502024	---------------------------------------------------------------------------------------------------------------------------------------------------------------------------------------------------------------------------------------------------------------------------------------------------------------------------------------------------------------------------------------------------------------…
	GQ501943	---------------------------------------------------------------------------------------------------------------------------------------------------------------------------------------------------------------------------------------------------------------------------------------------------------------------------------------------------------------------------------------------------------------…
	GQ501865	---------------------------------------------------------------------------------------------------------------------------------------------------------------------------------------------------------------------------------------------------------------------------------------------------------------------------------------------------------------------------------------------------------------…
	GQ501864	---------------------------------------------------------------------------------------------------------------------------------------------------------------------------------------------------------------------------------------------------------------------------------------------------------------------------------------------------------------------------------------------------------------…
	GQ501721	---------------------------------------------------------------------------------------------------------------------------------------------------------------------------------------------------------------------------------------------------------------------------------------------------------------------------------------------------------------------------------------------------------------…
	GQ501868	---------------------------------------------------------------------------------------------------------------------------------------------------------------------------------------------------------------------------------------------------------------------------------------------------------------------------------------------------------------------------------------------------------------…
	GQ501922	---------------------------------------------------------------------------------------------------------------------------------------------------------------------------------------------------------------------------------------------------------------------------------------------------------------------------------------------------------------------------------------------------------------…
	GQ501900	---------------------------------------------------------------------------------------------------------------------------------------------------------------------------------------------------------------------------------------------------------------------------------------------------------------------------------------------------------------------------------------------------------------…
	GQ501924	---------------------------------------------------------------------------------------------------------------------------------------------------------------------------------------------------------------------------------------------------------------------------------------------------------------------------------------------------------------------------------------------------------------…
	GQ501115	---------------------------------------------------------------------------------------------------------------------------------------------------------------------------------------------------------------------------------------------------------------------------------------------------------------------------------------------------------------------------------------------------------------…
	GQ501110	---------------------------------------------------------------------------------------------------------------------------------------------------------------------------------------------------------------------------------------------------------------------------------------------------------------------------------------------------------------------------------------------------------------…
	EF036566	----------------------------------------------------------------------------------------------------------------------------TATTATTTATTATCAGCCTTTATCTTTGGGATCTCCGGTACATTAATCTCAGTCCTTATGAGAATAGAATTATATTCATCAGGAAATAGGATTATATCTCCAGAAAACCAGAACTTCTATAATGTAAGCATAACTTTTCATGGTCTTCTTATGATCTTCTTTTTAGTAATGCCCGGACTCTTTGGAGG----ATTTGGAAATTATTTTGCACCTATCTTTCAAGGGTCTCCAGAAGTGGTATATCCTAGAGTCAATAATTTTTCAATCTTAATTC…
	LC027076	----------------------------------------------------------------------------------------------------------------------------TATTATTTATTATCTGCATTCATCTTTGGGATCTCCGGTACATTAATCTCAGTCCTTATAAGAATAGAATTATATTCATCAGGAAATAGGATTATATCTCCAGAAAACCAGAACTTCTATAATATAAGCATAACCTTGCATGGGTTTCTTATGATCTTCTTTTTAGTAATGCCCGGTTTGTTTGGAGG----ATTTGGAAATTATTTTGTACCTATCTTTCAAGGATCTGGAGAAGTGGTATATCCTAGAGTAAATAATTTTTCATTCTTAATCC…
	LC027072	----------------------------------------------------------------------------------------------------------------------------TATTATTTATTATCTGCATTCATCTTTGGGATCTCCGGTACATTAATCTCAGTCCTTATAAGAATAGAATTATATTCATCAGGAAATAGGATTATATCTCCAGAAAACCAGAACTTCTATAATATAAGCATAACCTTGCATGGGTTTCTAATGATCTTCTTTTTAGTAATGCCCGGTTTGTTTGGAGG----ATTTGGAAATTATTTTGTACCTATCTTTCAAGGATCTGGAGAAGTGGTATATCCTAGAGTAAATAATTTTTCATTCTTAATCC…
	LC027071	----------------------------------------------------------------------------------------------------------------------------TATTATTTATTATCTGCATTCATCTTTGGGATCTCCGGTACATTAATCTCAGTCCTTATAAGAATAGAATTATATTCATCAGGAAATAGGATTATATCTCCAGAAAACCAGAACTTCTATAATATAAGCATAACCTTGCATGGGTTTCTTATGATCTTCTTTTTAGTAATGACCGGTTTGTTTGGAGG----ATTTGGAAATTATTTTGTACCTATCTTTCAAGGATCTGGAGAAGTGGTATATCCTAGAGTAAATAATTTTTCATTCTTAATCC…
	GQ501803	---------------------------------------------------------------------------------------------------------------------------------------------------------------------------------------------------------------------------------------------------------------------------------------------------------------------------------------------------------------------------------------------------------------…
	GQ501835	---------------------------------------------------------------------------------------------------------------------------------------------------------------------------------------------------------------------------------------------------------------------------------------------------------------------------------------------------------------------------------------------------------------…
	GQ501421	---------------------------------------------------------------------------------------------------------------------------------------------------------------------------------------------------------------------------------------------------------------------------------------------------------------------------------------------------------------------------------------------------------------…
	GQ501834	---------------------------------------------------------------------------------------------------------------------------------------------------------------------------------------------------------------------------------------------------------------------------------------------------------------------------------------------------------------------------------------------------------------…
	GQ501810	---------------------------------------------------------------------------------------------------------------------------------------------------------------------------------------------------------------------------------------------------------------------------------------------------------------------------------------------------------------------------------------------------------------…
	EU916903	---------------------------------------------------------------------------------------------------------------------------------------------------------GATATCAGGAACATTAATCTCAGTCCTTATAAGAATAGAATTATATTCATCAGGAAATAGGATTATATCTCCAGAAAACCAGAACTTCTATAATATAAGCATAAGCTTGCATGGCTTTCTTATGATCTTCTTTTTAGTTATGCCTGGATTGTTTGGTGG----ATTTGGAAATTATTTTCTTGTTATCTTTCAAGGGTCTCCTGAAGTGGTATATCCTAGAGTTAATAATTTTTCTATCTTAATTC…
	EU916902	---------------------------------------------------------------------------------------------------------------------------------------------------------GATATCAGGAACATTAATCTCAGTCCTTATAAGAATAGAATTATATTCATCAGGAAATAGGATTATATCTCCAGAAAACCAGAACTTCTATAATATAAGCATAAGCTTGCATGGCTTTCTTATGATCTTCTTTTTAGTTATGCCTGGATTGTTTGGTGG----ATTTGGAAATTATTTTCTTGTTATCTT--------------------------------------------------------…
	GQ501299	---------------------------------------------------------------------------------------------------------------------------------------------------------------------------------------------------------------------------------------------------------------------------------------------------------------------------------------------------------------------------------------------------------------…
	EU916907	---------------------------------------------------------------------------------------------------------------------------------------------------------GATCTCTGGTACATTAATCTCA-TCCTTATCAGAGTAGAATTATATTCATCAGGAAATATGATTAT--CTCCAGAAAACAAAAACTTCTATAATATAATCATAAGCTCGCATGGCTTTCTTATGATCTTATTTTTAGTAATGCCTGGCTTGTGTGGTGG----ATTTGGAAACTATTTTGTTGTTATCGTTCAAGGGTCTCCTGCAGTGGTATATCCTAGAGCCAATGATTTTTCAATCTTAATTC…
	EU196414	---------------------------------------------------------------------------------------------------------------------------------------------------------------------------------------------------------------------------------------------------------------------------------------------------------------------------------------------------------------------------------------------------------------…
	EU196412	---------------------------------------------------------------------------------------------------------------------------------------------------------------------------------------------------------------------------------------------------------------------------------------------------------------------------------------------------------------------------------------------------------------…
	GQ501514	---------------------------------------------------------------------------------------------------------------------------------------------------------------------------------------------------------------------------------------------------------------------------------------------------------------------------------------------------------------------------------------------------------------…
	AF463415	----------------------------------------------------------------------------------------------AAAAATTGTAATCATAAACGCTTAGGAATCTATTATTTATTATCATCATTTATCTTTGGGATCTCCGGTACATTAGTCTCAGTCCTTATGAGAATAGAATTATATTCATCAGGAAATAGGATTATATCTCCAGAAAACCAGAACTTCTATAATGTAAGCATAAGCTTGCATGGCCTTCTTATGATCTTCTTTTTAGTAATGCCTGGCTTGTTTGGTGG----ATTTGGAAATTATCTTCTTGTTATCTTTCAAGGGTCTCCTGAAGTGGTATATCCTAGAGTCAATAATCTTTCTATCTTAATTC…
	AF463414	----------------------------------------------------------------------------------------------------------------------------TATTATTTATTATCATCATTTATCTTTGGGATCTCCGGTACATTAATCTCAGTCCTTATAAGAATAGAATTATATTCATCAGGAAATAGGATTATATCTCCAGAAAACCAGAACTTCTATAATATAAGCATAAGCTTGCATGGCTTTCTTATGATCTTCTTTTTAGTAATGCCTGGCTTGTTTGGTGG----ATTTGGAAATTATTTTCTTGTTATCTTTCAAGGGTCTCCTGAAGTGGTATATCCTAGAGTCAATAATTTTTCTATCTTAATTC…
	GQ501775	---------------------------------------------------------------------------------------------------------------------------------------------------------------------------------------------------------------------------------------------------------------------------------------------------------------------------------------------------------------------------------------------------------------…
	EU916916	---------------------------------------------------------------------------------------------------------------------------------------------------------CATCTCCGGTACATTAATCTCAGTCCTTATAAGAATAGAATTATATTCATCAGGAAATAGGATTATATCTCCAGAAAACCAGAACTTCTATAATATAAGCATAAGCTTGCATGGCTTTCTTATGATCTTCTTTTTAGTAATGCCTGGCTTGTTTGGTGG----ATTTGGAAATTATTTTGTTGTTATCTTTCAAGGGTCACCTGAAGTGGTATATCCTAGAGTCAATAATTTTTCTATCTTAATAC…
	GQ501449	---------------------------------------------------------------------------------------------------------------------------------------------------------------------------------------------------------------------------------------------------------------------------------------------------------------------------------------------------------------------------------------------------------------…
	GQ501547	---------------------------------------------------------------------------------------------------------------------------------------------------------------------------------------------------------------------------------------------------------------------------------------------------------------------------------------------------------------------------------------------------------------…
	GQ501717	---------------------------------------------------------------------------------------------------------------------------------------------------------------------------------------------------------------------------------------------------------------------------------------------------------------------------------------------------------------------------------------------------------------…
	GQ501471	---------------------------------------------------------------------------------------------------------------------------------------------------------------------------------------------------------------------------------------------------------------------------------------------------------------------------------------------------------------------------------------------------------------…
	GQ501797	---------------------------------------------------------------------------------------------------------------------------------------------------------------------------------------------------------------------------------------------------------------------------------------------------------------------------------------------------------------------------------------------------------------…
	GQ501505	---------------------------------------------------------------------------------------------------------------------------------------------------------------------------------------------------------------------------------------------------------------------------------------------------------------------------------------------------------------------------------------------------------------…
	GQ501461	---------------------------------------------------------------------------------------------------------------------------------------------------------------------------------------------------------------------------------------------------------------------------------------------------------------------------------------------------------------------------------------------------------------…
	GQ501236	---------------------------------------------------------------------------------------------------------------------------------------------------------------------------------------------------------------------------------------------------------------------------------------------------------------------------------------------------------------------------------------------------------------…
	GQ501750	---------------------------------------------------------------------------------------------------------------------------------------------------------------------------------------------------------------------------------------------------------------------------------------------------------------------------------------------------------------------------------------------------------------…
	EF036573	----------------------------------------------------------------------------------------------------------------------------TATTATTTATTATCAGCATTCATCTTTGGGATCTCCGGAACATTAGTCTCAGTCCTTATGAGAATAGAATTATATTCATCAGGAAATAGGATTATATCTCCAGAAAACCAGAACTTCTATAATGTAAGCATAACCTTGCATGGCCTTCTTATGATCTTCTTTTTAGTAATGCCTGGCCTGTTTGGAGG----ATTTGGAAATTATTTTCTTGTTATCTTTCAAGGGTCTCCAGAAGTGGTATATCCTAGAGTCAATAATTTTTCTATCTTAATTC…
	JN717140	-----------------------------------------------------------------------------------------------------------------------------------------------------------------------------------------------------------------------------------------------------------------------------------------------------------------GCGGCTGATGCAGATTAGGATTATTTTCTTGTTATCTTTCAAGGGTCTCCAGAAGTGGTATATCCTAGAGTCAATAATTTTTCTATCTTAATTC…
	EU916837	---------------------------------------------------------------------------------------------------------------------------------------------------------GATCTCCGGAACATTAATCTCAGTCCTTATAAGAATAGAATTATATTCATCAGGAAATAGGATTATATCTCCAGAAAACCAGAACTTCTATAATATTAGCATAACCTTTCATGGCTTTCTTATGATCTTCTTTTTAGTAATGCCCGGCTTGTTTGGAGG----ATTTGGAAATTATTTTCTTGTTATCTTTCAAGGGTCTCCAGAAGTGGTATATCCTAGAGTCAATAATTTTTCTATCTTAATTC…
	EF377325	----------------------------------------------------------------------------------------------------------------------------TATTATTTATTATCAGCATTCATCTTTGGGATCTCCGGAACATTAGTCTCAGTCCTTATGAGAATAGAATTATATTCATCAGGAAATAGGATTATATCTCCAGAAAACCAGAACTTCTATAATGTTAGCATAACCTTTCATGGCCTTCTTATGATCTTCTTTTTAGTAATGCCCGGCTTGTTTGGAGG----ATTTGGAAATTATTTTCTTGTTATCTTTCAAGGGTCTCCAGAAGTGGTATATCCTAGAGTCAATAATCTTTCTATCTTAATTC…
	GQ501746	---------------------------------------------------------------------------------------------------------------------------------------------------------------------------------------------------------------------------------------------------------------------------------------------------------------------------------------------------------------------------------------------------------------…
	GQ501554	---------------------------------------------------------------------------------------------------------------------------------------------------------------------------------------------------------------------------------------------------------------------------------------------------------------------------------------------------------------------------------------------------------------…
	GQ501447	---------------------------------------------------------------------------------------------------------------------------------------------------------------------------------------------------------------------------------------------------------------------------------------------------------------------------------------------------------------------------------------------------------------…
	GQ501470	---------------------------------------------------------------------------------------------------------------------------------------------------------------------------------------------------------------------------------------------------------------------------------------------------------------------------------------------------------------------------------------------------------------…
	GQ501831	---------------------------------------------------------------------------------------------------------------------------------------------------------------------------------------------------------------------------------------------------------------------------------------------------------------------------------------------------------------------------------------------------------------…
	GQ502037	---------------------------------------------------------------------------------------------------------------------------------------------------------------------------------------------------------------------------------------------------------------------------------------------------------------------------------------------------------------------------------------------------------------…
	HM236200	---------------------------------------------------------------------------------------------------------------------------------------------------------------------------------------------------------------------------------------------------------------------------------------------------------------------------------------------------------------------------------------------------------------…
	GQ501549	---------------------------------------------------------------------------------------------------------------------------------------------------------------------------------------------------------------------------------------------------------------------------------------------------------------------------------------------------------------------------------------------------------------…
	GQ501770	---------------------------------------------------------------------------------------------------------------------------------------------------------------------------------------------------------------------------------------------------------------------------------------------------------------------------------------------------------------------------------------------------------------…
	GQ501451	---------------------------------------------------------------------------------------------------------------------------------------------------------------------------------------------------------------------------------------------------------------------------------------------------------------------------------------------------------------------------------------------------------------…
	JX262525	---------------------------------------------------------------------------------------------------------------------------------------------------------------------------------------------------------------------------------------------------------------------------------------------------------------------------------------------------------------------------------------------------------------…
	GQ501843	---------------------------------------------------------------------------------------------------------------------------------------------------------------------------------------------------------------------------------------------------------------------------------------------------------------------------------------------------------------------------------------------------------------…
	GQ501840	---------------------------------------------------------------------------------------------------------------------------------------------------------------------------------------------------------------------------------------------------------------------------------------------------------------------------------------------------------------------------------------------------------------…
	JX001535	---------------------------------------------------------------------------------------------------------------------------------------------------------------------------------------------------------------------------------------------------------------------------------------------------------------------------------------ATTTTGTTGTTATCTTTCAAGGGTCTCCAGAAGTGGTATATCCTAGAGTCAATAATTTTTCTATCTTAATTC…
	GQ501714	---------------------------------------------------------------------------------------------------------------------------------------------------------------------------------------------------------------------------------------------------------------------------------------------------------------------------------------------------------------------------------------------------------------…
	GQ501788	---------------------------------------------------------------------------------------------------------------------------------------------------------------------------------------------------------------------------------------------------------------------------------------------------------------------------------------------------------------------------------------------------------------…
	GQ501816	---------------------------------------------------------------------------------------------------------------------------------------------------------------------------------------------------------------------------------------------------------------------------------------------------------------------------------------------------------------------------------------------------------------…
	GQ501453	---------------------------------------------------------------------------------------------------------------------------------------------------------------------------------------------------------------------------------------------------------------------------------------------------------------------------------------------------------------------------------------------------------------…
	GQ501500	---------------------------------------------------------------------------------------------------------------------------------------------------------------------------------------------------------------------------------------------------------------------------------------------------------------------------------------------------------------------------------------------------------------…
	GQ501698	---------------------------------------------------------------------------------------------------------------------------------------------------------------------------------------------------------------------------------------------------------------------------------------------------------------------------------------------------------------------------------------------------------------…
	GQ501502	---------------------------------------------------------------------------------------------------------------------------------------------------------------------------------------------------------------------------------------------------------------------------------------------------------------------------------------------------------------------------------------------------------------…
	GQ501776	---------------------------------------------------------------------------------------------------------------------------------------------------------------------------------------------------------------------------------------------------------------------------------------------------------------------------------------------------------------------------------------------------------------…
	GQ501828	---------------------------------------------------------------------------------------------------------------------------------------------------------------------------------------------------------------------------------------------------------------------------------------------------------------------------------------------------------------------------------------------------------------…
	GQ501795	---------------------------------------------------------------------------------------------------------------------------------------------------------------------------------------------------------------------------------------------------------------------------------------------------------------------------------------------------------------------------------------------------------------…
	GQ501694	---------------------------------------------------------------------------------------------------------------------------------------------------------------------------------------------------------------------------------------------------------------------------------------------------------------------------------------------------------------------------------------------------------------…
	GQ501564	---------------------------------------------------------------------------------------------------------------------------------------------------------------------------------------------------------------------------------------------------------------------------------------------------------------------------------------------------------------------------------------------------------------…
	GQ501630	---------------------------------------------------------------------------------------------------------------------------------------------------------------------------------------------------------------------------------------------------------------------------------------------------------------------------------------------------------------------------------------------------------------…
	GQ501817	---------------------------------------------------------------------------------------------------------------------------------------------------------------------------------------------------------------------------------------------------------------------------------------------------------------------------------------------------------------------------------------------------------------…
	GQ501545	---------------------------------------------------------------------------------------------------------------------------------------------------------------------------------------------------------------------------------------------------------------------------------------------------------------------------------------------------------------------------------------------------------------…
	GQ501724	---------------------------------------------------------------------------------------------------------------------------------------------------------------------------------------------------------------------------------------------------------------------------------------------------------------------------------------------------------------------------------------------------------------…
	GQ501469	---------------------------------------------------------------------------------------------------------------------------------------------------------------------------------------------------------------------------------------------------------------------------------------------------------------------------------------------------------------------------------------------------------------…
	GQ501798	---------------------------------------------------------------------------------------------------------------------------------------------------------------------------------------------------------------------------------------------------------------------------------------------------------------------------------------------------------------------------------------------------------------…
	GQ501424	---------------------------------------------------------------------------------------------------------------------------------------------------------------------------------------------------------------------------------------------------------------------------------------------------------------------------------------------------------------------------------------------------------------…
	GQ501701	---------------------------------------------------------------------------------------------------------------------------------------------------------------------------------------------------------------------------------------------------------------------------------------------------------------------------------------------------------------------------------------------------------------…
	HQ270474	--------------------------------------------------------------------------------------------------------------------------------------------------------------------------------------------------------------------------------------------------------------------------CTGTTCTTATGATCTTCTTTTTAGTAATGCCTGGTCTCTTTGGAGG----ATTTGGAAATTATTTTGTACCTATCTTTCAAGGATCTCCAGAAGTGGTATATCCTAGAGTAAATAATTTTTCTATCTTAATTC…
	GQ501754	---------------------------------------------------------------------------------------------------------------------------------------------------------------------------------------------------------------------------------------------------------------------------------------------------------------------------------------------------------------------------------------------------------------…
	GQ501708	---------------------------------------------------------------------------------------------------------------------------------------------------------------------------------------------------------------------------------------------------------------------------------------------------------------------------------------------------------------------------------------------------------------…
	GQ501456	---------------------------------------------------------------------------------------------------------------------------------------------------------------------------------------------------------------------------------------------------------------------------------------------------------------------------------------------------------------------------------------------------------------…
	GQ501749	---------------------------------------------------------------------------------------------------------------------------------------------------------------------------------------------------------------------------------------------------------------------------------------------------------------------------------------------------------------------------------------------------------------…
	GQ501699	---------------------------------------------------------------------------------------------------------------------------------------------------------------------------------------------------------------------------------------------------------------------------------------------------------------------------------------------------------------------------------------------------------------…
	GQ501422	---------------------------------------------------------------------------------------------------------------------------------------------------------------------------------------------------------------------------------------------------------------------------------------------------------------------------------------------------------------------------------------------------------------…
	GQ501467	---------------------------------------------------------------------------------------------------------------------------------------------------------------------------------------------------------------------------------------------------------------------------------------------------------------------------------------------------------------------------------------------------------------…
	JN717144	----------------------------------------------------------------------------------------------------------------------------------------------------------------------------------------------------------------------------------------------------------------------------------------------------GGGTGCCGTTTGTTGATTGG----AT--------TATTTTGTTGTTATCTTTCA-GGGTCTCCTGAAGTGGTATATCCTAGAGTCAATAATTTTTCTATCTTAATTC…
	GQ501758	---------------------------------------------------------------------------------------------------------------------------------------------------------------------------------------------------------------------------------------------------------------------------------------------------------------------------------------------------------------------------------------------------------------…
	GQ501245	--------------------------------------------------------------------------------------------------------------------------------------------------------------------------------------------------------------------------------------------------------------------------------TTATGATCTTCTTTTTAGTAATGCCTGCAGTGTTTGGAGG----ATTTGGAAATTATTTTGTACCTATCTTTCAAGGGTCTCCAGAAGTGGTATATCCTAGAGTAAATAATTTTTCTATCTTAATTC…
	GQ501774	---------------------------------------------------------------------------------------------------------------------------------------------------------------------------------------------------------------------------------------------------------------------------------------------------------------------------------------------------------------------------------------------------------------…
	GQ501736	---------------------------------------------------------------------------------------------------------------------------------------------------------------------------------------------------------------------------------------------------------------------------------------------------------------------------------------------------------------------------------------------------------------…
	GQ501734	---------------------------------------------------------------------------------------------------------------------------------------------------------------------------------------------------------------------------------------------------------------------------------------------------------------------------------------------------------------------------------------------------------------…
	GQ501829	---------------------------------------------------------------------------------------------------------------------------------------------------------------------------------------------------------------------------------------------------------------------------------------------------------------------------------------------------------------------------------------------------------------…
	GQ501781	---------------------------------------------------------------------------------------------------------------------------------------------------------------------------------------------------------------------------------------------------------------------------------------------------------------------------------------------------------------------------------------------------------------…
	GQ501813	---------------------------------------------------------------------------------------------------------------------------------------------------------------------------------------------------------------------------------------------------------------------------------------------------------------------------------------------------------------------------------------------------------------…
	GQ501802	---------------------------------------------------------------------------------------------------------------------------------------------------------------------------------------------------------------------------------------------------------------------------------------------------------------------------------------------------------------------------------------------------------------…
	GQ501480	---------------------------------------------------------------------------------------------------------------------------------------------------------------------------------------------------------------------------------------------------------------------------------------------------------------------------------------------------------------------------------------------------------------…
	GQ501507	---------------------------------------------------------------------------------------------------------------------------------------------------------------------------------------------------------------------------------------------------------------------------------------------------------------------------------------------------------------------------------------------------------------…
	GQ501839	---------------------------------------------------------------------------------------------------------------------------------------------------------------------------------------------------------------------------------------------------------------------------------------------------------------------------------------------------------------------------------------------------------------…
	JX262526	---------------------------------------------------------------------------------------------------------------------------------------------------------------------------------------------------------------------------------------------------------------------------------------------------------------------------------------------------------------------------------------------------------------…
	EU130565	----------------------------------------------------------------------------------------------------------------------------TATTATTTATTATCAGCATTCATCTTTGGGATCTCCGGTACATTAATCTCAATCCTTATAAGAATAGAATTATATTCATCAGGAAATAGGATTATATCTCCAGAAAACCAGAACTTCTATAATGTAAGCATAACATTGCATGGGCTTCTTATGATCTTCTTTTTAGTAATGCCCGGCTTGTTTGGAGG----ATTTGGAAATTATTTTGTACCTATCTTTCAAGGGTCTCCAGAAGTGGTATATCCTAGAGTCAATAATCTTTCTATCTTAATTC…
	AM931582	----------------------------------------------------------------------------------------------------------------------------------------------------------ATCTCCGGTACATTAATCTCAATCCTTATAAGAATAGAATTATATTCATCAGGAAATAGGATTATATCTCCGAAAAACCGAAACTTCTATAATATAAGCATAACATTGTTTGGGTTTCTTATGATCTTCTTTTTAGTAATGCCCGGCTTGTTTGGAGG----ATTTGGAAATTATTTTGTACCTATCTTTCAGGGGTCTCCGAAAGTGGTATATCCTAAAATCAATAATTTTTCTATCTTAGTTC…
	EU130566	----------------------------------------------------------------------------------------------------------------------------TATTATTTATTATCAGCATTCATCTTTGGGATCTCCGGTACATTAATCTCAATCCTTATAAGAATAGAATTATATTCATCAGGAAATAGGATTATATCTCCAGAAAACCAGAACTTCTATAATATAAGCATAACATTGCATGGGTTTCTTATGATCTTCTTTTTAGTAATGCCCGGCTTGTTTGGAGG----ATTTGGAAATTATTTTGTACCTATCTTTCAAGGGTCTCCAGAAGTGGTATATCCTAGAATCAATAATTTTTCTATCTTAATTC…
	GQ501705	---------------------------------------------------------------------------------------------------------------------------------------------------------------------------------------------------------------------------------------------------------------------------------------------------------------------------------------------------------------------------------------------------------------…
	EU927470	---------------------------------------------------------------------------------------------------------------------------------------------------------GATCTCCGGTACATTAATCTCAATCCTTATAAGAATAGAATTATATTCATCAGGAAATAGGATTATATCTCCAGAAAACCAGAACTTCTATAATATAAGCATAACATTGCATGGGTTTCTTATGATCTTCTTTTTAGTAATGCCCGGCTTGTTTGGAGG----ATTTGGAAATTATTTTGTACCTATCTTTCAAGGGTCTCCAGAAGTGGTATATCCTAGAGTCAATAATTTTTCTATCTTAATTC…
	JX262524	---------------------------------------------------------------------------------------------------------------------------------------------------------------------------------------------------------------------------------------------------------------------------------------------------------------------------------------------------------------------------------------------------------------…
	EU927479	---------------------------------------------------------------------------------------------------------------------------------------------------------GATCTCCGGTACATTAATCTCAATCCTTATAAGAATAGAATTATATTCATCAGGAAATAGGATTATATCTCCAGAAAACCAGAACTTCTATAATATAAGCATAACCTTGCATGGGTTTCTTATGATCTTCTTTTTAGTAATGCCCAGCTTGTTTGGAGG----ATTTGGAAATTATTTTGTACCTATCTTT-AAGGGTCTCCAGAAGTGGTATATCCTAGAGTCAATAATTTTTCAATCTTAATTC…
	GQ479451	-------------------------------------------------------------------------------------------------------------------------------------------------------------------ACATTAATCTCAGTCCTTTTAAGAATAGAATTATATTCATCAGGAAATAGGATTATATCTCCAGAAAACCAGAACTTCTATAATATAAGCATAACCTTGCATGGGTTTCTTATGATCTTCTTTTTAGTAATGCCGAGCTTGTTTGGAGG----ATTTGGAAATTATTTTGTACCTATCTTTCAAGGGTCTCCAGAAGTGGTATATCCTAGAGTCAATAATTTTTCAATCTTAATTC…
	EF036570	----------------------------------------------------------------------------------------------------------------------------TATTATTTATTATCAGCATTCATCTTTGGTATCTCTGGTACATTAGTCTCAGTCCTTTTAAGAATAGAATTATATTCATCAGGAAATAGGATTATATCTCCAGAAAACCAGAACTTCTATAATGTAAGCATAACCTTGCATGGGCTTCTTATGATCTTCTTTTTAGTAATGCCCAGCTTGTTTGGAGG----ATTTGGAAATTATTTTGCACCTATCTTTCAAGGGTCTCCAGAAGTGGTATATCCTAGAGCCAATAATCTTTCAATCTTAATTC…
	GQ501806	---------------------------------------------------------------------------------------------------------------------------------------------------------------------------------------------------------------------------------------------------------------------------------------------------------------------------------------------------------------------------------------------------------------…
	GQ501490	---------------------------------------------------------------------------------------------------------------------------------------------------------------------------------------------------------------------------------------------------------------------------------------------------------------------------------------------------------------------------------------------------------------…
	GQ501521	---------------------------------------------------------------------------------------------------------------------------------------------------------------------------------------------------------------------------------------------------------------------------------------------------------------------------------------------------------------------------------------------------------------…
	GQ501220	-----------------------------------------------------------------------------------------------------------------------------------------------------------------------------------------------------------------------------------------------------------------------------------------------------------------------------------------------------------------------------------------AATAATTTTTCTATCTTAATTC…
	GQ501780	---------------------------------------------------------------------------------------------------------------------------------------------------------------------------------------------------------------------------------------------------------------------------------------------------------------------------------------------------------------------------------------------------------------…
	GQ501844	---------------------------------------------------------------------------------------------------------------------------------------------------------------------------------------------------------------------------------------------------------------------------------------------------------------------------------------------------------------------------------------------------------------…
	EF036590	----------------------------------------------------------------------------------------------------------------------------TATTATTTATTATCTGCATTCATCTTTGGGATCTCCGGTACATTAATCTCAGTCCTTATGAGAATAGAATTATATTCATCAGGAAATAGGATTATATCTCCAGAAAACCAGAACTTCTATAATGTAAGCATAACCTTGCATGGGCTTCTTATGATCTTCTTTTTAGTAATGCCTGGCTTGTTTGGAGG----ATTTGGAAATTATTTTGTACCTATCTTTCAAGGATCTCCAGAAGTGGTATATCCTAGAGTCAATAATTTTTCAATCTTAGTTC…
	FJ489618	----------------------------------------------------------------------------------------------------------------------------------------------------------------------TTAGTCTCAGTCCTTATAAGAGTAGAATTATATTCATCAGGAAATGGGATTATATCTCCGGAAAACCAGAACTTCTATAATATTAGCTTAACCTTGCATGGCTTTCTTATGATCTTCTTTTTAGTAATGCCCGGCTTGTTTGGAGG----ATTTGGAAATTATTTTCTTGTTATCTTTCAAGGGTCTCCTGAAGTCGTATATCCAATAGTCGATAAATTTTCTATCTTAATTC…
	GQ501794	---------------------------------------------------------------------------------------------------------------------------------------------------------------------------------------------------------------------------------------------------------------------------------------------------------------------------------------------------------------------------------------------------------------…
	GQ502107	---------------------------------------------------------------------------------------------------------------------------------------------------------------------------------------------------------------------------------------------------------------------------------------------------------------------------------------------------------------------------------------------------------------…
	GQ502038	---------------------------------------------------------------------------------------------------------------------------------------------------------------------------------------------------------------------------------------------------------------------------------------------------------------------------------------------------------------------------------------------------------------…
	GQ501254	---------------------------------------------------------------------------------------------------------------------------------------------------------------------------------------------------------------------------------------------------------------------------------------------------------------------------------------------------------------------------------------------------------------…
	EF036565	----------------------------------------------------------------------------------------------------------------------------TATTATTTATTATCAGCATTCATCTTTGGGATCTCCGGTACATTAGTCTCAGTCCTTATGAGAATAGAATTATTTTCATCAGGAAATAGGATTATATCTCCAGAAAACCATAACTTCTATAATGTAAGCATAACCTTGCATGGGCTTCTTATGATCTTCTTTTTAGTAATGCCCGGCTTGTTTGGAGG----ATTTGGAAATTATTTTGCACCTATCTTTCAAGGGTCTCCAGAAGTCGTATATCCTAGAGTCAATAATCTTTCTATCTTAATTC…
	GQ501457	---------------------------------------------------------------------------------------------------------------------------------------------------------------------------------------------------------------------------------------------------------------------------------------------------------------------------------------------------------------------------------------------------------------…
	GQ501837	---------------------------------------------------------------------------------------------------------------------------------------------------------------------------------------------------------------------------------------------------------------------------------------------------------------------------------------------------------------------------------------------------------------…
	GQ501535	---------------------------------------------------------------------------------------------------------------------------------------------------------------------------------------------------------------------------------------------------------------------------------------------------------------------------------------------------------------------------------------------------------------…
	GQ501431	---------------------------------------------------------------------------------------------------------------------------------------------------------------------------------------------------------------------------------------------------------------------------------------------------------------------------------------------------------------------------------------------------------------…
	GQ501304	---------------------------------------------------------------------------------------------------------------------------------------------------------------------------------------------------------------------------------------------------------------------------------------------------------------------------------------------------------------------------------------------------------------…
	GQ501439	---------------------------------------------------------------------------------------------------------------------------------------------------------------------------------------------------------------------------------------------------------------------------------------------------------------------------------------------------------------------------------------------------------------…
	FJ939570	----------------------------------------------------------------------------------------------------------------------------------------------------------------------------------------------------------------------------------------------------------------------------------------------------------GGCTTGTTTGGAGG----ATTTGGAAATTATTTTGCACCTATCTTTCAAGGGTCTCCAGAAGTGGTATATCCTAGAGTCAATAATTTTTCAATCTTAGTTC…
	JX065493	----------------------------------------------------------------------------------------------------------------------------------------------------------------------------------CCCTTAAGGAACAAAATATAGTCGTCAGGAAATAGGATTACATCTCCAG-AAACCAGAACTTCTATAATATAAGCATAACCTTGCATGGATTTCTTATGATCTTCTTTTTAGTAATGCCCGGCTTGTTTGGAGG----ATTTGGAAATTATTTTGTACCTATCTTTCAAGGGTCTCCTGAAGTGGTATATCCTAGAGTCAATAATTTTTCAATCTTAATTC…
	AB374235	-------------------------------------------------TACAGATTTTTGAATTCTTTTTCCTTATCTTTTCTATCACATGTAAAAAATTGTAATCATAAACGCTTAGGAATCTATTATTTATTATCAGCATTCATCTTTGGGATCTCCGGTACAATAGTCTCAGTCCTTATGAGAATAGAATTATATTCATCAGGAAATAGGATTATATCTCCAGAAAACCAGAACTTCTATAATGTAAGCATAACCTTGCATGGGTTTCTTATGATCTTCTTTTTAGTAATGCCCGGCTTGTTTGGAGG----ATTTGGAAATTATTTTGCACCTATCTTTCAAGGGTCTCCAGAAGTGGTATATCCTAGAGTCAATGATTTTTCGATCTTAGTTC…
	JX065532	-------------------------------------------------------------------------------------------------------------------------CTTAGGAATTTATTATTTGCATTCATCTGTTGGGATCTCCGGTACATAATCTCAGTCCTTATAAGAATAGAATTATATTCATCAGGAAATAGGATTACATCTCCAGAAAACCAGAACTTCTATAATATAAGCATAACCTTGCATGGATTTCTTATGATCTTCTTTTTAGTAATGCCCGGCTTGTTTGGAGG----ATTTGGAAATTATTTTGTACCTATCTTTCAAGGGTCTCCTGAAGTGGTATATCCTAGAGTCAATAATTTTTCAATCTTAATTC…
	GQ501108	---------------------------------------------------------------------------------------------------------------------------------------------------------------------------------------------------------------------------------------------------------------------------------------------------------------------------------------------------------------------------------------------------------------…
	JX065506	-------------------------------------------------------------------------------------------------------------------------------------------------------------------------------------GGATTATCGATGATTATATTCATCAGGAATAGGATTACATCTCCAGAAAACCAGAACTTCTATAATATAAGCATAACCTTGCATGGATTTCTTATGATCTTCTTTTTAGTAATGCCCGGCTTGTTTGGAGG----ATTTGGAAATTATTTTGTACCTATCTTTCAAGGGTCTCCTGAAGTGGTATATCCTAGAGTCAATAATTTTTCAATCTTAATTC…
	JX065491	----------------------------------------------------------------------------------------------------------------------------------------------------------------------------------CCTTTAATAAAAGAAATATATTCATCAGGAAATAGGATTACATCTCCAGAAAACCAGAACTTCTATAATATAAGCATAACCTTGCATGGATTTCTTATGATCTTCTTTTTAGTAATGCCCGGCTTGTTTGGAGG----ATTTGGAAATTATTTTGTACCTATCTTTCAAGGGTCTCCTGAAGTGGTATATCCTAGAGTCAATAATTTTTCAATCTTAATTC…
	FJ939567	-------------------------------------------------------------------------------------------------------AATCATAAACGCTTAGGAATCTATTATTTATTATCTGCATTCATCTTTGGGATCTCCGGTACATTAATCTCAGTCCTTATAAGAATAGAATTATATTCATCAGGAAATAGGATTATATCTCCAGAAAACCAGAACTTCTATAATATAAGCATAACCTTGCATGGGTTTCTTATGATCTTCTTTTTAGTAATGCCCGGCTTGTTTGGAGG----ATTTGGAAATTATTTTGTACCTATCTTTCAAGGATCTCCAGAAGTGGTATATCCTAGAGTCAATAATTTTTCAATCTTAGTTC…
	JX065531	-------------------------------------------------------------------------------------------------------------------------CAAAATTTTTTTTTATCAGCATTCATCTTTGGGATCTCCGGTACAATAATCTCAGT-CTTATAAGAATAGAATTATATTCATCAGGAAATAGGATTACATCTCCAGAAAACCAGAACTTCTATAATATAAGCATAACCTTGCATGGATTTCTTATGATCTTCTTTTTAGTAATGCCCGGCTTGTTTGGAGG----ATTTGGAAATTATTTTGTACCTATCTTTCAAGGGTCTCCTGAAGTGGTATATCCTAGAGTCAATAATTTTTCAATCTTAATTC…
	JX065507	---------------------------------------------------------------------------------------------------------------------------CCATTTATTTTTATCAGCATTCATCTTTGGGATCTCCGGTACAATAATCTCAGTCCTTATAAGAATA-AATTATATTCATCAGGAAATAGGATTACATCTCCAGAAAACCAGAACTTCTATAATATAAGCATAACCTTGCATGGATTTCTTATGATCTTCTTTTTAATAATGCCCGGCTTGTTTGGAGG----ATTTGGAAATTATTTTGTACCTATCTTTCAAGGGTCTCCTGAAGTGGTATATCCTAGAGTCAATAATTTTTCAATCTTAATTC…
	FJ489614	----------------------------------------------------------------------------------------------------------------------------------------------------------------------------------------------------------------------------------------------------------------------------------------------------------------------GG----ATTTGGAAAGTTATTTCTTGTTATCTCTCAAGGGTCTCCAGAAGTCGTATATCCTAGAGTCAATAATTTTTCTATCTTAATTC…
	JQ247715	---------------------------------------------------------------------------------------------------------------------------------------------------------------------------------------------------------------------------------------------------------------------------------------------------------------------------------------------------------------------------------------------------------------…
	GQ501142	---------------------------------------------------------------------------------------------------------------------------------------------------------------------------------------------------------------------------------------------------------------------------------------------------------------------------------------------------TCTTTCAAGGGTCTCCAGAAGTGGTATATCCTAGAGTCAATAATTTTTCAATCTTAATTC…
	AB374236	-------------------------------------------------CACAGATCTTTGAATTCCTTTTCCTTATCTTTTCTATCACATGTAAAAAATTGTAATCATAAAGGCTTAGGAATCTATTATTTATTATCAGCATTCATCTTTGGGATCTCCGGTACAATAATCTCAGTCCTTATAAGAATAGAATTATATTCATCAGGAAATAGGATTATATCTCCAGAAAACCAGAACTTCTATAATATAAGCATAACCTTGCATGGGTTTCTTATGATCTTCTTTTTAGTAATGCCCGGCTTGTTTGGAGG----ATTTGGAAATTATTTTGTACCTATCTTTCAAGGGTCTCCAGAAGTGGTATATCCTAGAGTCAATAATTTTTCAATCTTAATTC…
;
end;
