# Supplementary material for: A novel taxonomic database for eukaryotic mitochondrial cytochrome oxidase subunit I gene (eKOI), with a focus on protists diversity
Source: Database (Oxford). 2025 Sep 24;2025:baaf057. doi: 10.1093/database/baaf057 (PMC12462617; doi:10.1093/database/baaf057)
Supplement: baaf057_Supplemental_File [file baaf057_supplemental_file.zip › 2_alignment_eKOI/dipnomorpha.nex]

#NEXUS
begin data;
	dimensions ntax=4 nchar=655;
	format datatype=dna missing=? gap=-;
	matrix
	JF510518	-CTCTACATAGTCTTCGGTGCCTGGGCCGGAATGGTCGGGACTGCCCTAAGCCTCCTCATCCGGGCCGAATTGAGTCAGCCCGGAGCCCTGCTTGGGGATGACCAAATCTATAATGTTCTTGTTACCGCCCACGCTTTCGTTATAATCTTTTTTATAGTGATGCCTATCATAATCGGCGGCTTTGGAAACTGACTTATCCCCCTCATAATTGGGGCCCCAGACATAGCCTTCCCGCGAATAAATAACATAAGTTTTTGACTTCTCCCCCCTTCATTCTTACTTCTACTGGCAGGCTCTGGAGTGGAAGCTGGAGCCGGCACCGGTTGGACCGTATATCCCCCCCTTGCTAGTAATCTAGCCCATGCTGGGGCTTCAGTAGACTTAACAATTTTTTCTCTCCACCTAGCTGGAGTTTCCTCAATTCTCGGCTCAATCAATTTTATCACAACAATTATTAATATAAAACCCCCTGCAGCCTCTCAATACCAAACCCCCCTATTTATCTGATCTGTAATAATTACAACAGTTCTTTTGCTTCTTTCCCTTCCAGTTCTTGCTGCCGGCATCACCATACTACTAACAGATCGGAATCTAAACACAACGTTCTTTGACCCAGCGGGCGGAGGAGACCCCATTTTATACCAACATCTT---
	MK074606	CCTCTACATAATTTTCGGTGCCTGGGCCGGAATAGTCGGCACCGCTCTCAGTCTGCTAATTCGGGCAGAGCTGAGCCAACCGGGGGCCTTACTTGGAGATGACCAAATTTATAATGTCCTAGTTACTGCCCACGCCTTCGTTATGATTTTTTTTATGGTTATACCAATCATAATCGGCGGGTTTGGGAATTGACTCATCCCCCTAATAATCGGCGCACCTGATATAGCCTTCCCACGAATAAATAACATGAGCTTCTGACTCTTACCACCCTCATTTTTACTCCTACTCGCCGGCTCCGGGGTGGAGGCTGGTGCGGGGACCGGATGAACAGTCTACCCCCCTCTCGCTAGCAACCTAACCCATTCCGGGGCCTCCGTTGACCTTACAATTTTTTCCCTCCATTTAGCAGGTGTTTCCTCAATTCTGGGCTCAATCAACTTTATCACAACCGTTATTAATATAAAACCGCCAGCAACCTCTCAGTATCAAACACCACTATTTATTTGATCCGTAATAATTACCACTGTTCTTCTGCTTCTTTCTCTCCCAGTCCTAGCTGCTGGCATTACAATACTTCTAACAGACCGAAATCTAAACACAACTTTCTTTGACCCCGCTGGAGGTGGGGACCCAATTTTATACCAACACCTA---
	HM882952	-CTCTATCTTATCTTTGGTGCCTGAGCTGGTATAGTAGGCACCGCCCTAAGCATGCTTATCCGGGCGGAGCTAAGCCAACCAGGCTCTCTTCTAGGAGATGACCAGATCTATAATGTAATCGTCACCGCTCATGCCTTTGCAATAATTTTCTTTATAGTAATACCAATCATAATTGGCGGCTTTGGTAACTGGCTTATCCCCCTAATAATTGGCGCCCCTGATATAGCATTCCCCCGAATAAACAATATGAGCTTCTGACTCTTACCTCCCTCCTTTCTTCTCCTAATTGCCTCCTCTGGGGTAGAGGCTGGAGCAGGCACTGGATGAACAGTGTACCCTCCCCTAGCAGGCAACCTGGCTCATGCAGGCGCATCCGTAGATTTAGCCATCTTTTCCCTACACCTGGCAGGTGCCTCTTCTATTTTAGGGGCTGTTAATTTTATTACCACCATCATTAACATGAAGCCTCCTGCTATCTCCCAATACCAAACCCCCTTGTTTATTTGAGCAGTCTTGGTAACTGCTGTCCTTCTCCTCCTCTCCTTACCTGTCCTGGCCGCAGGCATCACAATGCTCTTAACAGACCGAAACTTAAACACTACATTTTTTGACCCTGCCGGGGGAGGAGACCCCATTCTCTACCAACACCTA---
	KJ669560	CCTGTATATAATCTTTGGTGCATGAGCTGGCATAGTTGGCACAGCCCTGAGCCTGCTAATTCGAGCAGAACTAAGCCAACCAGGCGCTCTACTAGGCGATGACCAAATTTACAACGTCCTCGTTACTGCGCACGCATTCGTAATAATTTTCTTTATAGTAATACCAATTATAATTGGCGGCTTTGGCAACTGGCTCATTCCCCTGATAATCGGGGCCCCTGACATAGCATTTCCACGAATAAACAACATAAGCTTCTGACTTCTGCCTCCATCCTTTCTCCTACTACTGGCATCTTCCGGGGTAGAAGCCGGAGCAGGCACCGGATGGACAGTATACCCTCCACTAGCCGGCAACTTGGCCCACGCTGGGGCATCAGTTGACCTAACCATCTTCTCGCTACACCTGGCAGGTGTGTCATCTATCCTCGGCTCCATCAACTTTATTACGACTATTATTAACATGAAACCACCAGCAATCTCACAATACCAAACACCCCTCTTTATCTGATCCGTGATAATCACTACAATCTTACTATTACTATCTCTCCCTGTACTAGCCGCCGGAATTACTATGCTACTAACCGACCGAAACTTGAACACAACATTCTTTGATCCGGCAGGAGGGGGAGACCCAATCTTGTACCAACACCTATTC

;
end;
