# Supplementary material for: A novel taxonomic database for eukaryotic mitochondrial cytochrome oxidase subunit I gene (eKOI), with a focus on protists diversity
Source: Database (Oxford). 2025 Sep 24;2025:baaf057. doi: 10.1093/database/baaf057 (PMC12462617; doi:10.1093/database/baaf057)
Supplement: baaf057_Supplemental_File [file baaf057_supplemental_file.zip › 2_alignment_eKOI/discoba.nex]

#NEXUS
begin data;
	dimensions ntax=56 nchar=2262;
	format datatype=dna missing=? gap=-;
	matrix
	KC353355	---------------------------------------------------------------------------------------------------------------------------------------------------ATGACTGGACTTACAAGATGGTTATATTCTACAAACCATAAGGATATTGGCGTAATGTATATTGTTACAGGTGCTTTCAGCGGAATCCTTGCAGCCATGATCTCTGTAGTCATGAGAATGGAACTAGGATTACCAGGTAATCAAATCCTGGAAGGGAATCATCAACTATACAATGTTTTAATAACTGCTCACGGTTTATTAATGCTTTTCTGGGTTTTAATGCCTGTTTTAATAGGAGGTTTCGGAAACTTC…
	KC353352	---------------------------------------------------------------------------------------------------------------------------------------------------ATGAACGCTGTTACTCGTTGGTTGTTTTCAACAAACCATAAAGACATCGGGATTCTTTACATTATTTTTGGTGCCGTAATTGGTATCGTAGCGACTGCAATTTCAGTAGTCATGCGTATCGAATTAGCTTTACCTGGAAATCAAATTCTTGGTGGCAATCATCAACTTTATAACGTATTAATTACCGCACATGGTCTTTTAATGATCTTCTTCGTTTTAATGCCCATTCTTATCGGTGGTTTTGGAAATTTT…
	KC353359	------------------------------------------------------------------------------------------------------------------------------------------------ATGAGTTCTTTTATCCAAAGATGGTTTTTCTCAACTAACCATAAAGACATTGGTATTCTTTACCTATTCTTTGGTATATTCGCAGGTGTAGTAGGTACTGTAATGTCTGTAGTAATGCGTATGGAGTTAGGTATGCCAGGTAACCAAATTTTAGCAGGTAATCACCAGCTATTTAATGTATTAATTACTGCACACGGACTTATCATGGTTTTCTTATTCATCATGCCTTTAGCATTAGGTGGTTTTGGTAACTTC…
	KC353354	------------------------------------------------------------------------------------------------------------------------------------------------ATGAACGGATTTGTTACAAGATGGTTATTTTCAACAAATCATAAAGATATTGGGATTCTCTACATATTGTTTGGAACTCTTGCTGGTATTACAGCAACGACCATTTCAATTGTAATGAGAATGGAACTTGCTGCTCCAGGAGATCAGTTACTTGGTGGTAATTATCAACTTTACAATGTTTTAATTACTGCGCATGGATTATTAATGCTTTTCTGGGTTGTAATGCCTATTGTTTTAGGTGGCTTTGGTAATTTC…
	KC353353	---------------------------------------------------------------------------------------------------------------------------------------------ATGGTTAACTCTTTTATTCGCAGATGGTTTTTTTCAACCAATCATAAAGATATCGGTGTACTATATATAATCTTTGGTACTTTAGCAGGTATAGTATCAACTACTGTTTCCGTATTAATGCGTATGGAACTAGCACACCCAGGTAATCAATATCTACAAGGTAATCATCAATTATATAACGTTCTGATAACAGCACACGGCCTATTAATGTTATTCATGGTTGTTATGCCAATTATATTAGGTGGTTTCGGTAACTTC…
	AF007261	---------------------------------------------------------------------------------------------------------------------------------------------ATGGCAAATTCTTTCGTAAAAAGATGGTTTTTTTCAACAAACCATAAAGATATTGGTGCGTTATACATAATGTTTGGTACATTTGCAGGTATTACAGCAACAACAATATCAGTAGTAATGCGTTTAGAGCTTGGTCTTCCTGGAAATCAAATTCTTCAAGGAAATCATCAATTATATAATGTTTTAATAACTGCTCATGGATTACTTATGTTATTCATGGTTGTTATGCCTATCCTTTTAGGAGGTTTTGGTAATTTC…
	KX891215	------------------------------------------------------------------------------------ATGAAAAAATATTATTCAAACGAAGTTCAAATGCCAAATAAAATAAAAGAAGTAACGAGAATATTAAACAGAATGAAAGATTTTATATTCACAACTAATCATAAAGACATAGGTATATTATATTTGATTATAGGAAGTTTTGGAGGAGTAGCCGCAACCTTTATGAGTTTATTAATAAGGTTAGAATTAGTTTCTCCTGGAGACCAAATATTACTTGGAAATTATCAACTTTATAATCAAATTGTCACTGCTCATGGAGTTATAATGTTGTTCTTTGTAATATTACCTATTCTTTTTGGAGGATTTGGTAATTTC…
	KP165388	ATGAATTTTAGTTTTCTTCAATATGAGCCTACATTTACTTGGTGGTTTACTTTTATTTATATCTCAATAGTAGTTTTTCTTTCGATATTTTATATTGTCACCTCTGATACATTAGCTGCAATTAAAATTGCCATTAAAGAATTTTATTTTAAAGTTTTTAAACGTTGGGTGTTTACCACTAATCATAAAAGAATTGGTATTATGTATTTATTATTTGGTTTTTTTAACGGATTTATGGCAGTTTTACTTTCTTTAATTATTAGATTAGAATTAGCTTTTCCGGGTGATCAAATTATTTTTGAAAATTATCAATATTATAATGTAATTGTCACCATGCACGGTGTTCTTATGCTTTTCGTTGTAATTGTTCCTATTTTATTTGGAGGCTTTGGAAATTTT…
	MT843578	---------------------------------------------------------------------------------------------------------------------------------------TTGTACTGTTTCATGGATTGGGTTCAAAATTGGATTTATACTACAAATCATAAAAGAATAGGTATTCTTTATATTTTGTTTGGTGTGATAAATGGCATTATTGCTATTTTTTTATCTATGTTAATGAGAATGGAGTTGGCTTTTCCGGGGAACCAGATTTTATTTGGTGAGTACCAATTTTACAATATGATAACAACTGTACATGGAGTTTTGATGTTATTTGTAGTTGTACTTCCAATTTTGTTTGGAGGCTTTGGAAACTAC…
	OP242803	----------------------------------------------------------------------------------------------------------CCGTCGCTATTAATGTTTTGTAATATAAATTTATAAATAAATATATAGTGATTTTTTTTGTTTTTTTGACAGTTTCTCATAAGATGATTGGTTTGTTATATTTTCTATTAGCTTTAATATTTGGTTTTGTTGGTTATATGTATTCGTTGTTTATTCGTTTGGAATTGTCATTATGTGGTTGTGGTGTTTTGTTTGGAGACTATCAATTTTATAATGTTATAATTACGGCTCATGGGCTAATAATGATTTTTGCATTTGTAATGCCTATTATTTTAGGAGGTTTTGCGAATTAT…
	KX951627	---------------------------------------------------------------------------------------------------------------------------------------------------------------------------------------------------------------------------------------------------------------------------------------------------------------------------------------------------------------------------------------------------------------…
	KX951632	---------------------------------------------------------------------------------------------------------------------------------------------------------------------------------------------------------------------------------------------------------------------------------------------------------------------------------------------------------------------------------------------------------------…
	KX951628	---------------------------------------------------------------------------------------------------------------------------------------------------------------------------------------------------------------------------------------------------------------------------------------------------------------------------------------------------------------------------------------------------------------…
	KJ679272	------------------------------------------------------------------------------------------------------------ATGTTCAATAAAATGAAAGATAGATTAGTAAATTTTTATAATAAGGTAATTAAAGGATGGGTATTTACAACAAATCATAAAAGAATAGGTATATTATATTTAATTTTTGGATTTTTTAATGGTTTTTTTTCAATATTGTTATCAATGCTTATGAGGTTAGAATTAACATTACCAGGGGATCAAATATTATTTGGTGAATATCAATTTTATAATGTAATAACAACAATGCATGGAATATTAATGTTATTTGTAGTAGTAATACCAATACTATTTGGAGGTTTTGGAAATTAT…
	KX951641	---------------------------------------------------------------------------------------------------------------------------------------------------------------------------------------------------------------------------------------------------------------------------------------------------------------------------------------------------------------------------------------------------------------…
	KP729381	---------------------------------------------------------------------------------------------------------------------------------------------------ATGTTTTTTCTATGTCTTGTTTGCTTAAGTGTTTCTCACAAAATGATTGGGATTTGTTATCTTTTAGTTGCCATTTTATGTGGGTTTATTGGGTATATTTACTCCTTATTTATTAGATTAGAACTTTCTCTAATTGGTTGTGGAGTTTTATTTGGTGATTATCAGTTTTATAATGTACTCATTACTTCACATGGATTGATTATGGTTTTTGCTTTTATTATGCCTTTAACTATGGGTGGATTTCCAAACTAT…
	KU145452	---------------------------------------------------------------------------------------------------------------------------------------------------------------------------------------------------------------------------------------------------------------------------------------------------------------------------------------------------------------------------------------------------------------…
	KU145436	---------------------------------------------------------------------------------------------------------------------------------------------------------------------------------------------------------------------------------------------------------------------------------------------------------------------------------------------------------------------------------------------------------------…
	KU145423	---------------------------------------------------------------------------------------------------------------------------------------------------------------------------------------------------------------------------------------------------------------------------------------------------------------------------------------------------------------------------------------------------------------…
	KU145444	---------------------------------------------------------------------------------------------------------------------------------------------------------------------------------------------------------------------------------------------------------------------------------------------------------------------------------------------------------------------------------------------------------------…
	KU145429	---------------------------------------------------------------------------------------------------------------------------------------------------------------------------------------------------------------------------------------------------------------------------------------------------------------------------------------------------------------------------------------------------------------…
	KX951614	---------------------------------------------------------------------------------------------------------------------------------------------------------------------------------------------------------------------------------------------------------------------------------------------------------------------------------------------------------------------------------------------------------------…
	KX951608	---------------------------------------------------------------------------------------------------------------------------------------------------------------------------------------------------------------------------------------------------------------------------------------------------------------------------------------------------------------------------------------------------------------…
	KX951642	---------------------------------------------------------------------------------------------------------------------------------------------------------------------------------------------------------------------------------------------------------------------------------------------------------------------------------------------------------------------------------------------------------------…
	KX951601	---------------------------------------------------------------------------------------------------------------------------------------------------------------------------------------------------------------------------------------------------------------------------------------------------------------------------------------------------------------------------------------------------------------…
	KX951633	---------------------------------------------------------------------------------------------------------------------------------------------------------------------------------------------------------------------------------------------------------------------------------------------------------------------------------------------------------------------------------------------------------------…
	KX951611	---------------------------------------------------------------------------------------------------------------------------------------------------------------------------------------------------------------------------------------------------------------------------------------------------------------------------------------------------------------------------------------------------------------…
	KX951609	---------------------------------------------------------------------------------------------------------------------------------------------------------------------------------------------------------------------------------------------------------------------------------------------------------------------------------------------------------------------------------------------------------------…
	KX951631	---------------------------------------------------------------------------------------------------------------------------------------------------------------------------------------------------------------------------------------------------------------------------------------------------------------------------------------------------------------------------------------------------------------…
	KX580902	------------------------------------------------------------------------------------------------------------------------------------------------ATGTACGACTTTATAAAACGTTGGGTTTTTACAACAAACCATAAAAGAATAGGTATCTTATACTTATTTTTTGGAGTATTTAATGGTTTTCTTGCAGTTCTTCTTTCTATGTTAATGAGATTAGAACTAACATTCCCAGGAGATCAAATTTTATTTGGTGAATATCAATTTTATAATATGATTACTACTGTACACGGAGTATTAATGCTTTTCGTCGTGGTAATGCCTATCCTTTTTGGTGGGTTCGGTAATTAT…
	KU609227	---------------------------------------------------------------------------------------------------------------------------------------------------------------------------------------------------------------------------------------------------------------------------------------------------------------------------------------------------------------------------------------------------------------…
	OP501837	------------------------------------------------------------------------------------------------------------------------------------------------------------------------------------------------------------------------------------------------------------------------------------------------------------------------------------------------------------------------------------------------------------TAT…
	OP501836	------------------------------------------------------------------------------------------------------------------------------------------------------------------------------------------------------------------------------------------------------------------------------------------------------------------------------------------------------------------------------------------------------------TAT…
	OP501842	------------------------------------------------------------------------------------------------------------------------------------------------------------------------------------------------------------------------------------------------------------------------------------------------------------------------------------------------------------------------------------------------------------TAT…
	KU609234	---------------------------------------------------------------------------------------------------------------------------------------------------------------------------------------------------------------------------------------------------------------------------------------------------------------------------------------------------------------------------------------------------------------…
	KU609222	---------------------------------------------------------------------------------------------------------------------------------------------------------------------------------------------------------------------------------------------------------------------------------------------------------------------------------------------------------------------------------------------------------------…
	KU609224	---------------------------------------------------------------------------------------------------------------------------------------------------------------------------------------------------------------------------------------------------------------------------------------------------------------------------------------------------------------------------------------------------------------…
	KU609235	---------------------------------------------------------------------------------------------------------------------------------------------------------------------------------------------------------------------------------------------------------------------------------------------------------------------------------------------------------------------------------------------------------------…
	KU609218	---------------------------------------------------------------------------------------------------------------------------------------------------------------------------------------------------------------------------------------------------------------------------------------------------------------------------------------------------------------------------------------------------------------…
	KU609219	---------------------------------------------------------------------------------------------------------------------------------------------------------------------------------------------------------------------------------------------------------------------------------------------------------------------------------------------------------------------------------------------------------------…
	KU609232	---------------------------------------------------------------------------------------------------------------------------------------------------------------------------------------------------------------------------------------------------------------------------------------------------------------------------------------------------------------------------------------------------------------…
	KU609225	---------------------------------------------------------------------------------------------------------------------------------------------------------------------------------------------------------------------------------------------------------------------------------------------------------------------------------------------------------------------------------------------------------------…
	NC_002573	------------------------------------------------------------------------------------------------------------------------------------------------ATGTTAAACTTTTGTAAAAGTTGGATTTTCACAACAAATCATAAAAGAATTGGTATTTTATATTTATTTTTTGGAGTATTTAATGGATTTTTAGCTGTTTTATTATCTATGTTAATGAGACTAGAATTAGCATTTCCAGGAGACCAAATTTTATTTGGAGAATATCACTTTTATAACATGATTACTACTGTTCACGGAGTATTAATGCTTTTCGTAGTAGTAATGCCAATCTTATTTGGAGGATTTGGTAACTAT…
	OP501835	------------------------------------------------------------------------------------------------------------------------------------------------------------------------------------------------------------------------------------------------------------------------------------------------------------------------------------------------------------------------------------------------------------TAT…
	KX951616	---------------------------------------------------------------------------------------------------------------------------------------------------------------------------------------------------------------------------------------------------------------------------------------------------------------------------------------------------------------------------------------------------------------…
	MF409186	---------------------------------------------------------------------------------------------------------------------------------------------------ATGTTTTGATTGTGTTTAGTATGTTTGAGTGTTTCTCATAAAATGATTGGACTTTGTTATCTTTTAGTAGCAATTCTATGTGGGTTTGTTGGATATGTTTATTCACTATTTATTAGATTAGAATTATCTCTGATCGGGTGTGGTGTTTTATTTGGTGACTATCAATTTTATAATGTTTTAATAACATCGCACGGACTGGTAATGATCTTCGCTTTTATAATGCCTGTAATGATGGGAGGGTTAGTAAATTAT…
	KX951630	---------------------------------------------------------------------------------------------------------------------------------------------------------------------------------------------------------------------------------------------------------------------------------------------------------------------------------------------------------------------------------------------------------------…
	KX951602	---------------------------------------------------------------------------------------------------------------------------------------------------------------------------------------------------------------------------------------------------------------------------------------------------------------------------------------------------------------------------------------------------------------…
	KX951635	---------------------------------------------------------------------------------------------------------------------------------------------------------------------------------------------------------------------------------------------------------------------------------------------------------------------------------------------------------------------------------------------------------------…
	KX951615	---------------------------------------------------------------------------------------------------------------------------------------------------------------------------------------------------------------------------------------------------------------------------------------------------------------------------------------------------------------------------------------------------------------…
	KX951600	---------------------------------------------------------------------------------------------------------------------------------------------------------------------------------------------------------------------------------------------------------------------------------------------------------------------------------------------------------------------------------------------------------------…
	KX951606	---------------------------------------------------------------------------------------------------------------------------------------------------------------------------------------------------------------------------------------------------------------------------------------------------------------------------------------------------------------------------------------------------------------…
	KX951618	---------------------------------------------------------------------------------------------------------------------------------------------------------------------------------------------------------------------------------------------------------------------------------------------------------------------------------------------------------------------------------------------------------------…
	KX951597	---------------------------------------------------------------------------------------------------------------------------------------------------------------------------------------------------------------------------------------------------------------------------------------------------------------------------------------------------------------------------------------------------------------…
	KX951617	---------------------------------------------------------------------------------------------------------------------------------------------------------------------------------------------------------------------------------------------------------------------------------------------------------------------------------------------------------------------------------------------------------------…
	KX951613	---------------------------------------------------------------------------------------------------------------------------------------------------------------------------------------------------------------------------------------------------------------------------------------------------------------------------------------------------------------------------------------------------------------…
;
end;
