# Supplementary material for: A novel taxonomic database for eukaryotic mitochondrial cytochrome oxidase subunit I gene (eKOI), with a focus on protists diversity
Source: Database (Oxford). 2025 Sep 24;2025:baaf057. doi: 10.1093/database/baaf057 (PMC12462617; doi:10.1093/database/baaf057)
Supplement: baaf057_Supplemental_File [file baaf057_supplemental_file.zip › 2_alignment_eKOI/discosea.nex]

#NEXUS
begin data;
	dimensions ntax=126 nchar=1685;
	format datatype=dna missing=? gap=-;
	matrix
	OM994889	---------------------------------------------------------------------------------------------------------------------------------------------------------------------------ATGAAAACGTTAAATCATGATATACAATTAAATGATAATACAAAATGATTTTGGTCAACAAATCATAAAACGATAGGTACGTTGTATCTATTGTTTGGAGCATTTTCCGGAATTTTAGGAACAG-TTTTTTCAGTTCTTATAAGAATAGAACTGGCATTTCCTGGTCCCCAAA-TTCTTGGAACCAATTACCAACTTTATAACGTAATTGTTACTGCCCATGCTTTTT…
	MG924726	------------------------------------------------------------------------------------------------------------------------------------------------------------------------------------------------------------------------------------------------------------------------------------------------------G-TTTTTTCAGTCCTTATACGGATAGAACTAGCATTTCCTGGTCCTCAAA-TTCTTGGAACCAATTACCAATTGTATAATGTAATTGTGACTGCTCATGCTTTTT…
	KT030670	------------------------------------------------------------------------------------------------------------------------------------------------------TTGTTTTTGACCAAATTAGCAATGAAAGCTTTAAATCATAATATACAATTAAATGATAATACAAAATGATTTTGGTCAACAAATCATAAAACAATAGGTACTTTATATCTATTGTTTGGAGCCTTTTCCGGAATTTTAGGAACAG-TTTTTTCAGTCCTTATACGGATAGAACTAGCATTTCCTGGTCCTCAAA-TTCTTGGAACCAATTACCAATTGTATAATGTAATTGTGACTGCTCATGCTTTTT…
	KT030672	------------------------------------------------------------------------------------------------------------------------------------------------------TTGTTTTTGACCAAATCAGCAATGAAAGTTTTAAATCATAATATACAATTAAATGATAATACAAAATGGTTTTGGTCAACAAATCATAAAACAATCGGTACTTTGTATCTATTGTTTGGAGCGTTTTCCGGAATTTTAGGAACAG-TTTTTTCAGTTCTTATAAGAATAGAATTGGCATTTCCTGGCCCCCAAA-TTCTTGGAACCAATTACCAACTTTATAACGTAATTGTCACTGCTCATGCTTTTT…
	KT175739	------------------------------------------------------------------------------------------------------------------------------------------------------TTGTTTTTGACCAAATCAGCAATGAAAGTTTTAAATCATAATACACAATTAAATGATAATACAAAATGGTTTTGGTCAACAAATCATAAAACAATCGGTACTTTGTATCTATTGTTTGGAGCGTTTTCCGGAATTTTAGGAACAG-TTTTTTCAGTTCTTATAAGAATAGAATTGGCATTTCCTGGCCCCCAAA-TTCTTGGAACCAATTACCAACTTTATAACGTAATTGTCACTGCTCATGCTTTTT…
	MG924720	------------------------------------------------------------------------------------------------------------------------------------------------------------------------------------------------------------------------------------------------------------------------------------------------------G-TTTTTTCAGTTCTTATAAGAATAGAATTGGCATTTCCTGGCCCCCAAA-TTCTTGGAACCAATTACCAACTTTATAACGTAATTGTCACTGCTCATGCTTTTT…
	NC_068853	ATGTATAATAATTTATTAAAATATATAGAAAAAATACAATCAAAACAACCAATAATAACAATAGCACATATAGAACCTTATAGAGATGCAGATAAAATATCTTTATTTTCAGGATTAATAAAAGAGATTGTTATATTAATAGGTATACGTTTACCATATTTTGTTTTAAGTTGGATTGTTGTGTTCCCATTTAGAGCATTAAATTGGTTAAAAACAAAAGGATTTTCAACAAATCACAAATATATAGGAATAATGTATTTAATTTTTGCCGTTTTTGCGGGAATTATAGGTACAA-TTTTTTCTGTATTAATTAGAATGGAATTAGCTTATCCAGGAAATCAAA-TATTTAATGGTAATTTCCAATTATATAATGTAATTGTTACTGCACATGGATTAA…
	MK482724	--------------------------------------------------------------------------------------------------------------------------------------------------------------------------------------------------------------------------------------------------------AATTTTATATTTAATCTTTGCTATAATTGCTGGTGTAATAGGTACTA-GTTTCTCTGTAATGATGCGTATGGAATTAGGTTCCCCTGGGGATCAAT-TTTTTAATGGAAATTATCAAGCTTATAATGTTGTTGTTACAGCGCACGGGCTTA…
	LC102282	-----------------------------------------------------------------------------------------------------------------------------------------------------------------------------------------------------------------------------------------------------------------------------------TGCTGGTATTATAGGTACTT-TATTTTCTATATTAATTCGCTTAGAGTTAGCTTATCCAGGTGAACAAGCTTTTTATGGGTAATCATCAATTTTATAATGTTGTGGTTACAGCTCATGCTTTTA…
	MT193518	--------------------------------------------------------------------------------------------------------------------------------------------------------------------------------------------------------------------------------------------------------TACTTTATATTTAATTTTTTCTATTGTTGCTGGTATTATTGGTACAA-CATTTTCAATTTTAATGCGTATGGAATTAAGTAATGTTGGTGATCAAT-TTTTCGAAGGCAACCACCAAGTTTATAATGTTTTAGTTACTGCACATGGTTTTA…
	MT193517	--------------------------------------------------------------------------------------------------------------------------------------------------------------------------------------------------------------------------------------------------------TACTTTATATCTTATTTTTGCAATTGTTGCCGGTATTATAGGTACAA-CATTTTCTGTTTTAATGCGTATGGAGTTAAGTAATATTGGTGATCAAT-TTTTTCAAGGAAACCATCAAGTTTATAATGTTATTGTTACGGCTCATGGATTTA…
	KU659853	--------------------------------------------------------------------------------------------------------------------------------------------------------------------------------------------------------------------------------------------------------AACTTTATATTTAATTTTTTCTACAATAGCTGGTGTTATTGGAACAA-CTTTTTCTGTTTTGTTAAGAATGGAGTTAAGTGCACCAGGTAATCAGT-TTTTTCAAAGTGATTATCAATTATATAATGTTATTGTTACCGCTCATGGTTTTA…
	MT193520	--------------------------------------------------------------------------------------------------------------------------------------------------------------------------------------------------------------------------------------------------------TACTTTATATTTAATTTTTTCTATGATTGCTGGTTTTATCGGTACTA-CTTTTTCTATTATGATGAGAATGGAGTTAAGTGCACCAGGTAATCAAT-TTTTCGGTGGTGATTATCAATTATATAATGTAATTGTAACAGCACACGGATTTA…
	MW544519	--------------------------------------------------------------------------------------------------------------------------------------------------------------------------------------------------------------------------------------------------------TACTCTTTATATTATTTTTTCAATGATAGCTGGGGTGATTGGAACTA-CTTTTTCTGTTATTATGAGAATGGAATTAAGTGCCCCTGGTGATCAAT-TTTTTGGTGGAAATTATCAAGTTTATAATGTGATAGTTACTGCACATGGTTTTA…
	MW544495	--------------------------------------------------------------------------------------------------------------------------------------------------------------------------------------------------------------------------------------------------------TACTTTATATTTAATTTTTTCAATGATAGCTGGTGTTATTGGTACAA-CTTTTTCTATCTTGATGCGTATTGAGTTAAGTGCTCCTGGTAATCAAT-TTTTTAATGGTGATTACCAAATTTATAATGTCGTTATTACAGCACATGGTTTTA…
	MW544490	--------------------------------------------------------------------------------------------------------------------------------------------------------------------------------------------------------------------------------------------------------TACTTTATACTTAATTTTTTCAATGATAGCAGGTGTTATTGGTACAA-CTTTTTCTATTTTAATGAGAATGGAATTAAGCGCCCCAGGAGATCAAT-TTTTTGGTGGTGATTATCAAATATATAACGTTGTTATTACTGCACACGGCTTTA…
	MW544486	--------------------------------------------------------------------------------------------------------------------------------------------------------------------------------------------------------------------------------------------------------AACTCTATATTTAATTTTTTCAATGATTGCTGGTGTAATTGGTACAA-CTTTTTCAATATTAATAAGAATGGAGTTAAGCGCACCTGGTGATCAAT-TTTTTGGGGGTGATTACCAAATTTATAATGTTGTAATTACTGCTCATGGTTTTA…
	KU659823	--------------------------------------------------------------------------------------------------------------------------------------------------------------------------------------------------------------------------------------------------------AACTCTTTATTTAATTTTTTCAATGATCGCTGGTGTGATCGGTACAA-CTTTTTCGATTTTAATGAGAATGGAATTGAGCGCCCCTGGTGATCAAT-TTTTTGGTGGTGATTATCAAATATATAACGTTGTTATTACCGCACATGGTTTTA…
	KU659810	--------------------------------------------------------------------------------------------------------------------------------------------------------------------------------------------------------------------------------------------------------AACTCTTTATTTAATTTTTTCAATGACCGCTGGTGTGATCGGTACAA-CTTTTTCGATTTTAATGAGAATGGAATTGAGTGCCCCTGGTGATCAAT-TCTTTGGTGGTGATTATCAAATATATAATGTTGTTATTACCGCACATGGCTTTA…
	MW544501	--------------------------------------------------------------------------------------------------------------------------------------------------------------------------------------------------------------------------------------------------------TACTTTATATTTAATTTTTTCAATGGTTGCTGGTGTTATTGGTACAA-CTTTTTCAATTTTAATGCGTATGGAATTAAGTGCTCCTGGTGATCAAT-TTTTTAATGGTGATTATCAAATTTATAATGTTGTAATTACAGCTCATGGTTTTA…
	MW544554	--------------------------------------------------------------------------------------------------------------------------------------------------------------------------------------------------------------------------------------------------------TACTTTATATTTAATTTTTTCAATGATTGCTGGTGTTATTGGTACAACTTTTTTCAATTTTAATGCGTATGGAATTAAGTGCTCCTGGAGATCAAT-TTTTTAATGGAGATTATCAAATTTACAATGTTGTAATTACAGCTCATGGCTTTA…
	KU659840	--------------------------------------------------------------------------------------------------------------------------------------------------------------------------------------------------------------------------------------------------------TACTTTATATTTAATTTTTTCAATGATTGCTGGTGTTATTGGTACAA-CTTTTTCAATTTTAATGCGTATGGAATTAAGTGCTCCTGGAGATCAAT-TTTTTAATGGTGATTATCAAATTTACAATGTTGTAATTACAGCTCATGGCTTTA…
	MW544514	--------------------------------------------------------------------------------------------------------------------------------------------------------------------------------------------------------------------------------------------------------TACTTTATATTTAATTTTTTCAATGATTGCTGGTGTTATTGGTACAA-CATTTTCTATATTAATGAGAATGGAATTAAGCGCTCCTGGTAATCAAT-TTTTTAATGGTGATTATCAAGTGTATAATGTTGTTATTACCGCACACGGCTTTA…
	MT193519	--------------------------------------------------------------------------------------------------------------------------------------------------------------------------------------------------------------------------------------------------------TACTTTATATTTAATTTTTTCAATGATTGCTGGTGTTATTGGTACGA-CTTTTTCTATTTTAATGCGAATGGAATTAAGTGCTCCTGGTAATCAGT-TTTTTAATGGTGATTATCAAGTTTATAATGTTGTAATCACTGCACACGGTTTTA…
	KY344797	---------------------------------------------------------------------------------------------------------------------------------------------------------------------------------------------------------------------------------------------------------------------------------------GGTATAGTTGGTTCTT-TATTTTCAGTTTTAATTCGTTTAGAATTAGCGTTTCCTGGTTCACCAT-TTTTTTCAGGTAATTTTCAATTCTATAATGTTATTATAACTGCACATGGTTTAT…
	MK482725	--------------------------------------------------------------------------------------------------------------------------------------------------------------------------------------------------------------------------------------------------------TACCTTATATTTAATTTTTGCTATTATTGCTGGTGTAGTTGGTACTA-CATTATCTGTTTTAATGCGTATGGAGTTATCTGCTGCAGGTGATCAAT-TTTTTGAAGGGAATTATCAAGTTTACAACGTAGTTGTAACTGCGCATGGTTTTA…
	MH535937	---------------------------------------------------------------------------------------------------------------------------------------------------------------------------------------------------------------------------------------------------------------------------------------------------------------------------------------------------------------------------------------------------------------…
	MK518072	------------------------------------------------------------------------------------------------------------------------------ATGAATTTTATAAAAAAAATATATAAAAAAATACAAAAAAATTTAACAATAGAGAATTATAATAAATACGTTACTTTTAGGTTTATTAAATGGTGTTATTCAACCAATCATAAAATTATAGGTTCATTATATATTGTGTTTGCTATGTTTGGTGGTGTTATTGGAACAA-CTTTTTCCGTTTTAATGAGAATTGAATTAAGCGCACCTGGAAATCAAT-TTTTTGATGGTAATTACCAGCATTATAATGTTGTGGTTACCGCGCACGGCTTAA…
	MH535934	---------------------------------------------------------------------------------------------------------------------------------------------------------------------------------------------------------------------------------------------------------------------------------------------------------------------------------------------------------------------------------------------------------------…
	MF140256	---------------------------------------------------------------------------------------------------------------------------------------------------------------------------------------------------------------------------------------------------------TCACTATACTTAGTCTTTGCTATGTTTGGTGGTGTAATCGGAACTA-CTTTTTCTGTTCTAATGCGTATGGAATTAAGTGCTCCAGGTGATCAGT-TTTTTGATGGTAATTATCAATATTATAATGTTGTTGTTACTGCACACGGTTTAA…
	MK990594	---------------------------------------------------------------------------------------------------------------------------------------------------------------------------------------------------------------------------------------------------------------------------------------------------------------------------------------------------------------------------------------------------------------…
	OP429231	------------------------------------------------------------------------------------------------------------------------------------------------------------------------------------------------------------------------------------------------------------------------TTTGCTATGTTTGGTGGTGTAATTGGAACTA-CTTTTTCTGTTTTAATGCGTATGGAATTAAGTGCTCCAGGAGATCAGT-TTTTTGATGGTAGCTACCAACATTATAATGTAGTAGTTACTGCTCATGGTTTAA…
	MK990593	---------------------------------------------------------------------------------------------------------------------------------------------------------------------------------------------------------------------------------------------------------------------------------------------------------------------------------------------------------------------------------------------------------------…
	MN025475	---------------------------------------------------------------------------------------------------------------------------------------------------------------------------------------------------------------------------------------------------------------------------------------------------------------------------------------------------------------------------------------------------------------…
	KX611830	---------------------------------------------------------------------------------------------------------------------------------------------ATGAATATTACTGATTTTTTAAATAATGCTACAAATGGAAATTATAATAAATATGTAACTTTTAGGTTTATAAAATGATGTTATTCTACTAATCATAAAATAATAGGTTCCCTTTATTTAGTTTTTGCTATGTTTGCTGGTGTAATAGGGACAA-CTTTTTCTGTTTTAATGAGGATGGAATTAAGTGCCACTGGTGATCAAT-TTTTTGATGGTAGTTATCAACATTACAATGTTGTTGTAACAGCTCATGGTTTAA…
	MH535944	---------------------------------------------------------------------------------------------------------------------------------------------------------------------------------------------------------------------------------------------------------------------------------------------------------------------------------------------------------------------------------------------------------------…
	MH349033	---------------------------------------------------------------------------------------------------------------------------------------------------------------------------------------------------------------------------------------------------------ACTTTATATTTAATTTTTGCCATAGTTGCAGGAGTTATAGGTACTA-CATTATCCGTTTTAATGCGAATTGAACTAAGTGCCGCTGGTGACCAAT-TTTTTGGTGGAAACTACCAAGTATATAATGTTGTAGTAACCGCACATGGGTTCA…
	JN202434	-------------------------------------------------------------------------------------------------------------------------------------------------------------------------------------------------------------------------------GGTCAACAAATCATAAAGATATTGGAACTTTATATTTAATTTTTTCAGTATTATCAGGTATCGTAGGTACTT-ATTTTTCAGCATTAATAAGAATTGAATTAGCTTATCCTGGTAATGGTA-TTTTTGCAGGTGATTATCAATTATATAATGTTGTAGTTACTGCTCATGCTTTTA…
	MN317567	---------------------------------------------------------------------------------------------------------------------------------------------------------------------------------------------------------------------------------------------------------ACATTATATTTAACTTTTGCTATTATATCAGGTATAATAGGAACTT-TATTTTCAATTTTTATTAGATTGGAATTAGCATACATAGGTAATGGTT-TTTTTGAAGGACTTTATCAAATTTATAATGTTGCTATTACAGCACATGCTTTTA…
	KP862853	---------------------------------------------------------------------------------------------------------------------------------------------------------------------------------------------------------------------------------------------------------ACTTTATATTTAACATTTGCAATTATATCGGGAATAATTGGAACAA-TTTTTTCAATGTTTATTAGAATGGAATTAATGCAACCTGGAAATTCAT-TTTTTGAAGGCTCTTATCAAATATATAATGTGGTTATTACTGCTCATGCTTTTG…
	KP862852	---------------------------------------------------------------------------------------------------------------------------------------------------------------------------------------------------------------------------------------------------------ACATTATACTTAACATTTGCAATTATTTCAGGAATAATTGGAACAA-TTTTTTCAATGTTTATTAGAATGGAATTAATGCAACCTGGGAATTCTT-TTTTTGAAGGATCTTACCAAATATATAATGTAGTTATTACTGCTCACGCATTTG…
	MH349028	---------------------------------------------------------------------------------------------------------------------------------------------------------------------------------------------------------------------------------------------------------GTTTTATATATAATATTTGCACTTTTTGCGGGTATTATTGGTACAT-TCTTTTCTATTATAATACGTATTGAGTTAATGACGACAGGTGATCAAA-TCTTAGGTTCTAATTACCAATTATATAATGTTATTATAACAGCACATGCTTTTA…
	MH349024	---------------------------------------------------------------------------------------------------------------------------------------------------------------------------------------------------------------------------------------------------------ACTTTATACTTAATTTTTTCATTATTTGCTGGTGTTATTGGTACTT-TATTTTCAGTATTGATTCGTATGGAGTTAGCTGCCACAGGGGATCAAA-TTATGAACGGAAATTATCAATTGTATAATGTTATTATTACTGCACATGCATTTA…
	MH349032	---------------------------------------------------------------------------------------------------------------------------------------------------------------------------------------------------------------------------------------------------------------------------GCATTATTTGCAGGAGTAATTGGGACAG-TATTTTCGATTTTTATTAGAATGGAATTGCCTACTACAGGTGACCAAA-TATTTAATGGTAATTATCAATTATATAATGTAGTTATTACGGCACATGCTTTTA…
	MH535945	---------------------------------------------------------------------------------------------------------------------------------------------------------------------------------------------------------------------------------------------------------------------------------------------------------------------------------------------------------------------------------------------------------------…
	MH349031	---------------------------------------------------------------------------------------------------------------------------------------------------------------------------------------------------------------------------------------------------------ACTTTATATATTATTTTTGCATTATTTGCTGGTGTAATCGGTACTG-TATTTTCTGTATTTATAAGAATGGAGTTAGCTACTACAGGTGATCAAA-TTTTTAATGGTAATTATCAATTATATAATGTAGTAATAACGGCACATGCTTTTA…
	MH910097	------------------------------------------------------------------------------------------------------------------------------------------ATGCATCGTCAAGATTTAATTTTAAAAAAATTAAATAAAAAATTTGATTTTAAAAAAACTTTTAATGGTTTAAAAAGATGGTTTTTTTCTACTAATCATAAAGATATAGGAACTTTATATTTATTGTTTGCAGGGTTTGCTGGTATAATAGGAACAA-TATTTTCTGTTTTGATTCGTATCGAATTAGCGGCTCCTGGGAATCAAA-TTTTAAATGGAAATCATCAGTTTTATAATGTTATTATTACTGCTCATGCTTTTA…
	KF895380	---------------------------------------------------------------------------------------------------------------------------------------------------------------------------------------------------------------------------------------------------------ACTTTATATTTATTGTTTGCAGGGTTTGCTGGTATAATAGGAACAA-TATTTTCTGTTTTGATTCGTATCGAATTAGCGGCTCCTGGGAATCAAA-TTTTAAATGGAAATCATCAGTTTTATAATGTTATTATTACTGCTCATGCTTTTA…
	MN095725	---------------------------------------------------------------------------------------------------------------------------------------------------------------------------------------------------------------------------------------------------------ATGTTATATTTTATTTTTGCGGCTTTTTCTGGTATAGTAGGTACAA-TTTTTTCCGTTTTGATAAGGATTGAGTTGAGTACGGGAGGTAATAATA-TTTTACATGGGAATCATCAATTATATAATGTTATTGTAACAGCACATGCTATTA…
	OP791873	---------------------------------------------------------------------------------------------------------------------------------------------------------------------------------------------------------------------------------------------------------ATGCTTTATTTTATTTTTGCTGCTTTT-CAGGAATTATAGGAACAC-TTTTTTCTGTTGTTATTAGAATGGAATTAAGTTCTCCAG-TCATAATA-TTTTAGAAGG-AATAATCAATTATATAATGTTATAGTAACAGCTCATGCTATTT…
	MN095727	---------------------------------------------------------------------------------------------------------------------------------------------------------------------------------------------------------------------------------------------------------ATGCTTTATTTTGTTTTTGCCGCTTTT-CAGGAATCATAGGAACAC-TTTTTTCTGTTGTTATTAGAATGGAATTAAGTTCTCCAG-TCATAATA-TTTTAGAAGG-AATAATCAATTATATAATGTTATAGTAACAGCTCATGCTATTT…
	GQ354148	----------------------------------------------------------------------------------------------------------------------------------------------------------------------------------------------------------------------------------------------------------------------------------------------------------TTTTCTGTAATTATTCGATTAGAATTAAGTTTACCAGGAAATAATA-TTTTGGAGGGAAATCACCAATTATACAATGTTCTTGTTACAGCACATGCGCTTG…
	GQ354136	----------------------------------------------------------------------------------------------------------------------------------------------------------------------------------------------------------------------------------------------------------------------------------------------------------TTTTCTGTAATTATTAGATTAGAATTAAGCTTACCAGGAAATAATC-TTTTGGAAGGAAATCATCAATTATATAATGTTCTTGTAACAGCACATGCTATTA…
	OP791871	---------------------------------------------------------------------------------------------------------------------------------------------------------------------------------------------------------------------------------------------------------ATGTTATATTTTATTTTTGCAGCTTTTGCGGGGATAATTGGAACAT-TATTCTCTGTTATTATTAGATTAGAGTTAAGTCAACCAGGAATTAATC-TTTTGGAGGGAAATCATCAATTATATAATGTCATTGTAACAGCGCATGCCATTA…
	OP820047	---------------------------------------------------------------------------------------------------------------------------------------------------------------------------------------------------------------------------------------------------------------TATTTTATATTTGCTGCTTTTGCAGGAATAATAGGAACTA-TCTTTTCCGTT-TAATTCGTATAGAGTTAAGTTTACCAGGCAATCAAA-TTTTAGAAGGAAATCACCAATTATATAATGTAATTGTAACAGCTCATGCTATTA…
	GQ354159	----------------------------------------------------------------------------------------------------------------------------------------------------------------------------------------------------------------------------------------------------------------------------------------------------------TTTTCTGTTCTTATTAGAATGGAGTTAACATTACCTGGTAATCAAA-TTTTATTAGGTAATCATCAATTTTATAATGTAATTGTAACAGCACATGCTGTTA…
	GQ354199	----------------------------------------------------------------------------------------------------------------------------------------------------------------------------------------------------------------------------------------------------------------------------------------------------------TTTTCTGTTCTTATTAGAATGGAATTAACTTTACCCGGTAATCAAG-TTTTATTAGGTAATAATCAATTTTATAACGTTATTGTAACTGCACATGCAGTTA…
	GQ354142	----------------------------------------------------------------------------------------------------------------------------------------------------------------------------------------------------------------------------------------------------------------------------------------------------------TTTTCTGTTCTTATTAGAATGGAATTAACTTTACCTGGAAATCAAA-TTTTATTAGGTAATAATCAATTTTATAATGTTATTGTTACTGCGCATGCAGTAA…
	GQ354154	----------------------------------------------------------------------------------------------------------------------------------------------------------------------------------------------------------------------------------------------------------------------------------------------------------TTTTCAGTTCTTATTAGAATGGAGTTAACTTTACCTGGTAATCAAG-TTTTATTAGGAAATCATCAATTTTATAATGTTATTGTTACAGCACATGCAGTTA…
	GQ354171	----------------------------------------------------------------------------------------------------------------------------------------------------------------------------------------------------------------------------------------------------------------------------------------------------------TTTTCTGTTCTTATTAGAATGGAGTTAACTTTACCTGGTAATCAAG-TTTTATTAGGTAATCATCAATTTTATAATGTAATTGTAACAGCACATGCGATTA…
	MF496657	------------------------------------------------------------------------------------------------------------------------------------------------------------------ATGTCTAACACTCAAAAACCTAGTTTTAAAAATTTTATTCCATTTTTAATAAGATTTTCTTATTCAACCAATCATAAAGATATTGGAATGTTATATTTAATGTTTGCGGCTTTTGCAGGAATTATTGGAACTT-TATTTTCTGTTCTTATTAGAATGGAGTTAACTTTACCTGGTAATCAAG-TTTTATTAGGTAATCATCAATTTTATAATGTAATTGTAACAGCACATGCAATTA…
	MH535941	---------------------------------------------------------------------------------------------------------------------------------------------------------------------------------------------------------------------------------------------------------------------------------------------------------------------------------------------------------------------------------------------------------------…
	MH535947	-------------------------------------------------------------------------------------------------------------------------------------------------------------------------------------------------------------------------------GGTCAACAAATCATAAAGATATTGGTATGTTATATTTCATTTTTGCCGCCTTTGCAGGAATTGTAGGTACTG-TTTTTTCAGTTTTAATAAGAATTGAATTAAGTTTACCTGGGAACCAAA-TCTTAGAGGGAAATCATCAACTGTATAATGTTATCGTAACGGCACATGCTGTTA…
	MH535942	---------------------------------------------------------------------------------------------------------------------------------------------------------------------------------------------------------------------------------------------------------------------------------------------------------------------------------------------------------------------------------------------------------------…
	KJ781467	---------------------------------------------------------------------------------------------------------------------------------------------------------------------------------------------------------------------------------------------------------GTTTTATATTTATTTTTTGCATTTTTTGCAGGAATAATAGGGACAA-CCTTATCAATAACGATTCGTTTTGAATTAACAGATATAGGATATGTAA-TATTATATGATCATTATCAAATATATAATGTATTAATAACAGCTCATGGTATTA…
	MN389531	---------------------------------------------------------------------------------------------------------------------------------------------------------------------------------------------------------------------------------------------------------ACTTTATATTTAATTTTTTCTTTTTTTGCAGGATTAATAGGTACTT-TTTTATCGGTTTTAATACGTTTAGAATTGAGTGATTTGGGGGCTATAA-TTTTAAATTATAATCATCAAGTATACAATGTAATAATAACAGCACATGCTTTTA…
	MN389540	------------------------------------------------------------------------------------------------------------------------------------------------------------------------------------------------------------------------------------------------GATATTGGTACTTTATATTTAATTTTTGCTTTTTTAGCAGGATTAATAGGTACTT-TTTTATCAGTTTTGATTAGATTAGAATTATCAGATATTGGTGCTATAA-TATTAAATTATAATCACCAAGTATATAATGTTATAATAACAGCTCATGCTTTTG…
	KJ781466	---------------------------------------------------------------------------------------------------------------------------------------------------------------------------------------------------------------------------------------------------------ACTTTATATTTAATTTTTGCATTTTTAGCAGGATTAATAGGTACTT-TTTTATCAGTTTTGATTAGATTAGAATTATCAGATATTGGTGCTATTA-TTTTAAATTATAATCACCAAGTTTATAACGTAATAATAACAGCTCATGCTTTTA…
	KJ569731	------------------------------------------------------------------------------------------------------------------------------------------------------------------------------------------------------------------------------TGGTCAACAAATCATAAAGATATTGGAAGTTTATATTTAATTTTTGCTTTTTTTGCTGGGCTTATAGGAACAA-TGCTTTCAGTACTTATTAGGATAGAATTAAGCGATATAGCATTTGCTA-TTCTTGAAGGGAATCATCAAGTTTTCAATGTAATTATAACAGCTCATGCTTTTG…
	KJ781455	---------------------------------------------------------------------------------------------------------------------------------------------------------------------------------------------------------------------------------------------------------AGTTTATATCTAATTTTTGCTTTCATGAGTGGTCTTATAGGTACAA-TGCTTTCAGTATTTATAAGAATAGAGTTAAGTGATATAGGTGTTGGTG-TCTTAGAAGGTAATCATCAAGTTTTTAATGTCATAATTACTGCGCATGCTTTTC…
	KJ781462	---------------------------------------------------------------------------------------------------------------------------------------------------------------------------------------------------------------------------------------------------------AGTTTATATCTTATTTTTGCTTTCATAGCTGGTCTTATAGGAACCA-TGTTTTCTATAATTATACGCTTAGAATTAAGTGATATAAGCGTTGCTG-TGCTAGAGGGAAATCATCAAGTGTTTAATGTTATTATAACAGCACATGCATTTG…
	KJ781460	---------------------------------------------------------------------------------------------------------------------------------------------------------------------------------------------------------------------------------------------------------AGTTTATATCTTATATTTGCTTTTATTGCTGGCCTTATAGGCACAA-TGTTTTCTATTATTATACGCTTGGAGCTAAGTGATATAGGTATTGCTG-TACTTAGTGGAAATCATCAAGTATTTAATGTTATAATTACAGCACATGCATTTG…
	MN389530	---------------------------------------------------------------------------------------------------------------------------------------------------------------------------------------------------------------------------------------------AAAGATATTGGTAGTTTATATCTTATTTTTGCATTCATTGCTGGCCTTATAGGCACAA-TGTTTTCTGTAATAATTCGTTTAGAATTAAGTGATATAGGTATTGCGG-TACTTAGTGGAAACCATCAGGTATATAATGTAATAATAACAGCACATGCTTTTG…
	KJ569728	---------------------------------------------------------------------------------------------------------------------------------------------------------------------------------------------------------------------------------------------------------GTTTTATATTTAATATTCGCATTAATAGCAGGTCTAATAGGTACAA-TGTTATCTGTACTTATACGTATAGAATTAAGTGATATAGCATTTGCCG-TATTAGAAGGAAATCATCAAGTATATAATGTTATAATAACAGCACATGCTTTTG…
	KJ781452	---------------------------------------------------------------------------------------------------------------------------------------------------------------------------------------------------------------------------------------------------------AGTTTATATTTAATATTTGCATTTATTGCAGGGCTTATAGGAACAA-TGCTTTCGGTTTTAATAAGAATTGAATTAAGTGACATTGCTTTTGCAA-TTCTTGAGGGGAATCATCAAGTCTTTAATGTTATCATAACAGCGCATGCATTTG…
	KJ781428	---------------------------------------------------------------------------------------------------------------------------------------------------------------------------------------------------------------------------------------------------------AGCTTATATTTAATATTTGCGTTTATCGCCGGACTTATAGGAACAA-TGCTTTCTGTGTTAATAAGAATTGAGTTAAGTGATATTGCTTTTGCAA-TATTAGAAGGTAATCACCAAGTATTTAATGTTATAATAACAGCACATGCATTTG…
	KJ569710	---------------------------------------------------------------------------------------------------------------------------------------------------------------------------------------------------------------------------------------------------------AGCTTATATTTAATATTTGCGTTTATCGCCGGACTTATAGGAACAA-TGCTTTCAGTATTAATAAGAATTGAGTTAAGTGATATTGCTTTTGCAA-TATTAGAAGGTAATCACCAAGTATTTAATGTTATAATAACAGCACATGCATTCG…
	KC747719	------------------------------------------------------------------------------------------------------------------------------------------------------------------------------------------------------------------------------------ACAAATCATAAAGATATTGGAAGCTTATATTTAATATTTGCGTTTATCGCCGGACTTATAGGAACAA-TGCTTTCAGTATTAATAAGAATTGAGTTAAGTGATATTGCTTTTGCAA-TATTAGAAGGTAATCACCAAGTATTTAATGTTATAATTACAGCACATGCATTTG…
	MF683609	---------------------------------------------------------------------------------------------------------------------------------------------------------------------------------------------------------------------------------------------------------ACTTTATATATATTTTTTGCAGGTATTGCAGGTATTATAGGAACTT-TGTTATCTGTTTTAATTAGAATAGAATTAGCATCTCCTGGAGATAATA-TTTTATTTGATAATTATCAATTTTATAATGTAATAATAACAGCACATGCTTTTA…
	MF683622	---------------------------------------------------------------------------------------------------------------------------------------------------------------------------------------------------------------------------------------------------------ACTTTATATATATTTTTTGCAGGTATCGCTGGTATTATAGGAACTT-TATTATCTGTTTTAATTAGAATAGAATTAGCATCTCCGGGAGATAATA-TTTTATTTGATAATTATCAATTTTATAATGTTATAATAACAGCACATGCTTTTA…
	MG924673	------------------------------------------------------------------------------------------------------------------------------------------------------------------------------------------------------------------------------------------------------------------------------------------------------A-TTTTTTCTATGATAATTAGGTTAGAGTTAGCGGCCCCAGGTTCCCAAA-TATTAGGAGGTAACAGTCAATTATATAACGTTGTTATAACAGCCCACGCCTTTG…
	MG924670	------------------------------------------------------------------------------------------------------------------------------------------------------------------------------------------------------------------------------------------------------------------------------------------------------A-TTTTTTCTATGGTTATAAGACTTGAGTTGGCTGCTCCTGGATCACAAA-TATTAGGCGGTAATAGTCAGTTATACAATGTCATAATAACTGCTCACGCATTTC…
	MH124198	------------------------------------------------------------------------------------------------------------------------------------------------------------------------------------------------------------------------------------------------------------TTATATTTAATTTTTGGTGGCTTCTCAGGTGTTATCGGAACTG-CTTTATCTTTATATATTCGAATAACCTTGGCTCATCCTGGCTCTCAGT-TTTTAGAATATAATCATCACCTATATAATGTTATTGTTACAGGTCATGCTATAT…
	MH124199	------------------------------------------------------------------------------------------------------------------------------------------------------------------------------------------------------------------------------------------------------------TTATACTTAATATTTGGGGGTATTTCAGGTATAATAGGTACAG-TATTTTCTATGATAATTAGGATAGAGTTAGCTGCACCAGGCTGTCAAA-TATTGGAAGGTAATCGCCACCTATATAACGTTATTGTTACAGGCCATGCTATAG…
	MH124183	------------------------------------------------------------------------------------------------------------------------------------------------------------------------------------------------------------------------------------------------------------TTGTATTTAATTTTTGGTGGTTTCTCGGGAATTATTGGTACTA-TTTTTTCCATGATAATAAGGTTGGAGCTTGCTGCACCCGGTTCTCAAA-TACTTGGTGGTAATAGCCAGTTATATAACGTTATTATTACAGCGCATGCGTTTG…
	MH124189	------------------------------------------------------------------------------------------------------------------------------------------------------------------------------------------------------------------------------------------------------------TTGTATCTAATATTTGGTGGTTTTTCAGGAATAGTTGGAACTA-TATTTTCTATGATTATAAGATTAGAATTAGCAGCGCCCGGTTCTCAAA-TTTTGAACGGTAACAGCCAATTATACAATGTTATAATTACTGCTCACGCATTTG…
	MH124170	------------------------------------------------------------------------------------------------------------------------------------------------------------------------------------------------------------------------------------------------------------TTATACTTAATATTCGGTGGATTTTCAGGTATAGTAGGCACTA-TATTTTCAATGATTATAAGATTAGAGTTAGCCGCGCCAGGTTCACAAA-TTTTAGGTGGTAATAGCCAACTTTATAATGTTATTATTACCGCTCACGCTTTCG…
	MG924667	------------------------------------------------------------------------------------------------------------------------------------------------------------------------------------------------------------------------------------------------------------------------------------------------------A-TATTTTCAATGATTATAAGATTAGAGTTAGCCGCGCCAGGTTCACAAA-TTTTAGGTGGTAATAGCCAACTTTATAATGTTATTATTACCGCTCACGCTTTCG…
	MH124190	------------------------------------------------------------------------------------------------------------------------------------------------------------------------------------------------------------------------------------------------------------TTATATTTAATATTTGGTGGTTTTTCGGGTATACTTGGTACTA-TTTTTTCAATGGTAATAAGATTAGAGTTAGCTGCACCTGGATCACAAA-TTTTAGCAGGTAATAGTCAACTTTACAATGTCATAATTACAGCCCATGCGTTTT…
	MH124193	------------------------------------------------------------------------------------------------------------------------------------------------------------------------------------------------------------------------------------------------------------TTATATTTAATATTTGGAGGTTTTTCCGGTATATTAGGAACTA-TTTTTAGTATGGTAATAAGGTTAGAATTAGCTGCTCCAGGTTCTCAAA-TCTTAGCCGGTAACAGCCAACTTTATAACGTTATTATTACTGCCCATGCTTTTT…
	MG924689	------------------------------------------------------------------------------------------------------------------------------------------------------------------------------------------------------------------------------------------------------------------------------------------------------A-TTTTTTCTATGATTATTAGGTTAGAGTTAGCCGCTCCGGGATCCCAAA-TATTAGGTGGAAATAGCCAACTTTATAACGTTATTATTACTGCTCATGCATTCG…
	MG924710	------------------------------------------------------------------------------------------------------------------------------------------------------------------------------------------------------------------------------------------------------------------------------------------------------A-TTTTTTCTATGATTATTAGGTTAGAGTTAGCTGCTCCAGGATCCCAAA-TATTGGGTGGAAATAGCCAACTTTATAACGTTATTATTACTGCTCACGCATTCG…
	MH124194	------------------------------------------------------------------------------------------------------------------------------------------------------------------------------------------------------------------------------------------------------------TTATATTTAATATTTGGTGGATTTTCAGGTATTATCGGAACTA-TTTTTTCAATGGTTATAAGGCTTGAGTTAGCAGCACCTGGTTCACAGA-TATTAGGTGGTAACAGCCAACTATACAATGTGGTTATAACTGCGCATGCGTTCC…
	MH124203	------------------------------------------------------------------------------------------------------------------------------------------------------------------------------------------------------------------------------------------------------------TTATATTTAATTTTTGGTGGTTTAGCTGGAATTATAGGAACAG-TATTTTCTATTATAATTAGATTAGAATTAGCTGCTCCAGGCTTTCAAA-TATTAAATGGCAATAGTCAACTATATAATGTTATAATAACAGCTCATGCATTTA…
	MH124202	------------------------------------------------------------------------------------------------------------------------------------------------------------------------------------------------------------------------------------------------------------TTATATTTAATTTTTGGTGGTTTAGCTGGAATTATAGGAACAG-TATTTTCTATTATAATTAGATTAGAATTAGCTGCTCCTGGTTTTCAAA-TATTAAATGGTAATAGTCAATTATATAATGTTATAATAACAGCTCATGCATTTA…
	MG924699	------------------------------------------------------------------------------------------------------------------------------------------------------------------------------------------------------------------------------------------------------------------------------------------------------G-TATTTTCAATTATTATAAGATTAGAATTAGCAGCTCCTGGTTTTCAGA-TTTTAAATGGTAATAGTCAATTATATAATGTTATAATAACAGCACATGCTTTTA…
	MH124200	------------------------------------------------------------------------------------------------------------------------------------------------------------------------------------------------------------------------------------------------------------TTATATTTAATATTTGGAGGTTTATCTGGTATTATAGGTACTG-TATTTTCAATTATTATAAGATTAGAATTAGCAGCTCCTGGTTTTCAGA-TTTTAAATGGTAATAGTCAATTATATAATGTTATAATAACAGCACATGCTTTTA…
	MG924718	------------------------------------------------------------------------------------------------------------------------------------------------------------------------------------------------------------------------------------------------------------------------------------------------------G-TATTTTCTATTATTATTAGATTAGAATTAGCCGCACCAGGGTTTCAAA-TTTTAAATGGTAATAGTCAATTATATAATGTTATAATAACAGCACATGCTTTTA…
	MG924719	------------------------------------------------------------------------------------------------------------------------------------------------------------------------------------------------------------------------------------------------------------------------------------------------------G-TTTTTTCTATTATTATTAGATTAGAATTAGCTGCTCCTGGATTTCAAA-TTTTAAACGGTAATAGTCAATTGTATAATGTTATAATCACAGCACATGCTTTTA…
	MG924666	------------------------------------------------------------------------------------------------------------------------------------------------------------------------------------------------------------------------------------------------------------------------------------------------------A-TTTTTTCTATGATTATAAGGTTAGAATTAGCTGCGCCGGGATCTCAGA-TACTGGGTGGTAATAGCCAACTTTATAATGTTATTATTACGGCTCACGCTTTTG…
	MG924677	------------------------------------------------------------------------------------------------------------------------------------------------------------------------------------------------------------------------------------------------------------------------------------------------------A-TTTTCTCTATGATAATAAGACTTGAATTAGCTGCACCAGGATCTCAAA-TATTAGGTGGTAATAGTCAACTTTATAATGTAATTATTACCGCGCATGCTTTTG…
	MH124195	------------------------------------------------------------------------------------------------------------------------------------------------------------------------------------------------------------------------------------------------------------TTATATTTAATATTCGGTGGTTTTTCGGGAATTATAGGAACAA-TTTTTTCTATGATTATAAGGTTAGAATTGGCCGCTCCGGGATCTCAAA-TATTAGGGGGTAACAGCCAATTGTATAATGTTATTATTACCGCACACGCTTTCG…
	MG924707	------------------------------------------------------------------------------------------------------------------------------------------------------------------------------------------------------------------------------------------------------------------------------------------------------A-TTTTTTCTATGATAATAAGGTTAGAATTAGCTGCTCCGGGTTCCCAAA-TATTAGGCGGTAATAGCCAATTATATAATGTAATAATCACTGCTCATGCTTTCG…
	MG924713	------------------------------------------------------------------------------------------------------------------------------------------------------------------------------------------------------------------------------------------------------------------------------------------------------A-TTTTTTCTATGATTATTAGATTAGAGTTAGCGGCTCCAGGATCTCAAA-TATTAGGTGGTAATAGTCAATTATACAATGTTATAATTACTGCTCACGCTTTTG…
	MN240295	------------------------------------------------------------------------------------------------------------------------------------------------------------------------------------------------------------------------------------------------------------TTATATTTAATATTTGGCGGCTTTTCTGGTATTATAGGAACTA-TATTTTCTATGATTATAAGACTAGAATTAGCAGCACCTGGTTCTCAAA-TACTGGGAGGTAACAGCCAACTTTACAATGTTATTATTACAGCACACGCTTTTG…
	MH124171	------------------------------------------------------------------------------------------------------------------------------------------------------------------------------------------------------------------------------------------------------------TTATATTTAATTTTTGGTGGCTTTTCGGGTATTATAGGTACTA-TATTCTCTATGATTATAAGATTAGAATTGGCTGCGCCCGGCTCTCAAA-TATTAGGCGGTAATAGCCAACTTTATAATGTAATTATTACTGCGCATGCTTTTG…
	MG924684	------------------------------------------------------------------------------------------------------------------------------------------------------------------------------------------------------------------------------------------------------------------------------------------------------A-TATTCTCCATGATTATAAGATTAGAGTTAGCTGCACCCGGTTCTCAAA-TATTAGGTGGTAATAGCCAACTTTATAATGTAATTATTACTGCGCATGCTTTCG…
	MG924717	------------------------------------------------------------------------------------------------------------------------------------------------------------------------------------------------------------------------------------------------------------------------------------------------------A-TATTTTCTATGATTATAAGGTTAGAATTAGCGGCGCCGGGTTCTCAAA-TATTAGGCGGTAATAGCCAATTATATAATGTTATTATTACAGCTCACGCTTTCG…
	MG924675	------------------------------------------------------------------------------------------------------------------------------------------------------------------------------------------------------------------------------------------------------------------------------------------------------A-TATTTTCTATGATTATAAGGTTAGAATTAGCGGCACCAGGTTCTCAAA-TATTAGGTGGTAATAGCCAACTGTATAATGTTATTATTACAGCTCACGCTTTCG…
	MH124168	------------------------------------------------------------------------------------------------------------------------------------------------------------------------------------------------------------------------------------------------------------TTATATTTAATATTTGGTGGCTTTTCTGGTATTATAGGAACTA-TATTTTCTATGATTATAAGGTTAGAATTAGCGGCACCGGGTTCTCAAA-TATTAGGAGGTAATAGCCAACTATATAATGTTATTATTACAGCTCATGCTTTTG…
	MG924669	------------------------------------------------------------------------------------------------------------------------------------------------------------------------------------------------------------------------------------------------------------------------------------------------------A-TATTTTCTATGATTATAAGGTTAGAATTAGCTGCTCCGGGTTCTCAAA-TATTGAGTGGTAATAGCCAACTTTACAACGTTATTATTACGGCGCATGCCTTTG…
	ACU12386	---------------------------------------------------------------------------------------------------------------------------------------------------------------------ATGATAAATAGATTATTGAATAATTTGACAAGCTTTTTTACTGATAATCGTTGATTATTTTCTACTAATCACAAAGATATCGGTACGTTATATTTAATATTTGGTGGCTTTTCTGGTATTATAGGTACTA-TATTTTCTATGATTATAAGGTTAGAATTAGCTGCTCCGGGTTCTCAAA-TATTGAGTGGTAATAGCCAACTTTACAACGTTATTATTACGGCGCATGCCTTTG…
	MG924665	------------------------------------------------------------------------------------------------------------------------------------------------------------------------------------------------------------------------------------------------------------------------------------------------------A-TATTTTCTATGATTATAAGGTTAGAGTTAGCTGCCCCTGGTTCACAAA-TATTAGGAGGCAATAGCCAACTTTATAATGTTATTATTACAGCTCACGCTTTTG…
	MG924679	------------------------------------------------------------------------------------------------------------------------------------------------------------------------------------------------------------------------------------------------------------------------------------------------------A-TATTTTCTATGATTATAAGGTTAGAGTTAGCTGCCCCAGGCTCTCAAA-TATTAGGTGGTAATAGCCAACTTTATAACGTAATTATTACAGCTCATGCTTTTG…
	MG924692	------------------------------------------------------------------------------------------------------------------------------------------------------------------------------------------------------------------------------------------------------------------------------------------------------A-TATTTTCTATGATTATAAGGTTAGAGTTAGCTGCCCCCGGCTCACAGA-TATTAGGTGGCAATAGCCAACTTTATAATGTTATTATTACAGCTCATGCTTTTG…
	MN128302	------------------------------------------------------------------------------------------------------------------------------------------------------------------------------------------------------------------------------------------------------------TTATATTTGATATTTGGTGGTTTTTCTGGTATTATAGGCACAA-TATTTTCTATGATTATAAGGTTAGAGCTAGCTGCTCCAGGTTCTCAAA-TACTAGGGGGTAATAGTCAACTTTATAACGTTATTATTACAGCTCACGCTTTTG…
	KP054475	---------------------------------------------------------------------------------------------------------------------------------------------------------------------ATGATAAATAGATTATTAAATAATTTAACAAGCTTTTTTACTGATAATCGTTGATTATTTTCGACTAATCATAAAGATATTGGTACGTTATATTTGATATTTGGTGGTTTTTCTGGTATTATAGGCACAA-TATTTTCTATGATTATAAGGTTAGAGCTAGCTGCTCCAGGTTCTCAAA-TACTAGGGGGTAATAGTCAACTTTATAACGTTATTATTACAGCTCACGCTTTTG…
	MN240292	------------------------------------------------------------------------------------------------------------------------------------------------------------------------------------------------------------------------------------------------------------TTATACTTGATATTTGGTGGATTTTCAGGTATTATAGGTACGA-TATTTTCTATGATTATAAGGTTAGAGCTANCTGCTCCAGGTTCTCAAA-TATTGGGTGGTAATAGTCAACTTTATAACGTTATTATTACAGCTCATGCTTTTG…
	MK105582	----------------------------------------------------------------------------------------------------------------------------------------------------------------------------------------------------------------------------------------------------TTGGTACGTTATACTTAATATTTGGCGGGTTCTCTGGTATTATAGGTACGA-TATTTTCTATGATTATAAGGTTAGAATTAGCTGCTCCTGGTTCTCAAA-TATTGGGTGGTAATAGTCAGCTTTATAACGTTATTATTACAGCACATGCTTTTG…
	MH124169	------------------------------------------------------------------------------------------------------------------------------------------------------------------------------------------------------------------------------------------------------------TTATACTTAATATTTGGTGGGTTCTCTGGTATTATAGGTACAA-TATTTTCTATGATTATAAGGTTAGAATTAGCCGCTCCAGGCTCTCAAA-TACTGGGTGGTAACAGCCAGCTTTATAATGTTATTATTACAGCCCATGCTTTTG…
	MG924712	------------------------------------------------------------------------------------------------------------------------------------------------------------------------------------------------------------------------------------------------------------------------------------------------------A-TATTTTCTATGATTATAAGGTTAGAGTTAGCTGCTCCAGGCTCTCAAA-TATTGGGTGGTAATAGTCAGCTTTATAACGTTATTATTACAGCCCATGCTTTTG…
	MH124173	------------------------------------------------------------------------------------------------------------------------------------------------------------------------------------------------------------------------------------------------------------TTATACTTAATATTTGGTGGGTTCTCTGGTATTATAGGTACAA-TATTTTCCATGATTATAAGGTTAGAATTAGCTGCCCCAGGCTCTCAAA-TATTGGGTGGTAATAGCCAACTTTATAACGTTATTATTACAGCCCATGCTTTTG…
	MH124180	------------------------------------------------------------------------------------------------------------------------------------------------------------------------------------------------------------------------------------------------------------TTATACTTAATATTTGGTGGGTTCTCTGGTATTATAGGTACAA-TATTTTCTATGATTATAAGGTTAGAATTAGCTGCTCCAGGCTCTCAAA-TATTGGGTGGTAATAGCCAGCTTTATAACGTTATTATTACAGCCCATGCTTTTG…
	MN240294	------------------------------------------------------------------------------------------------------------------------------------------------------------------------------------------------------------------------------------------------------------TTATACTTAATATTTGGTGGGTTCTCTGGTATTATAGGTACAA-TATTTTCTATGATTATAAGGTTAGAATTAGCTGCTCCAGGCTCTCAAA-TATTGGGTGGTAATAGCCAGCTTTATAACGTTATTATTACAGCCCATGCTTTTG…
	KT185628	---------------------------------------------------------------------------------------------------------------------------------------------------------------------ATGGTAAATAGATTATTAAATAATTTGACAAGTTTTTTTACTGATAATCGCTGGTTATTTTCAACTAATCACAAAGATATTGGTACGCTATACTTGATATTTGGTGGGTTTTCTGGTATTATAGGTACAA-TATTTTCTATGATTATAAGGTTAGAGTTAGCTGCTCCAGGCTCTCAAA-TATTGGGTGGTAATAGTCAGCTTTATAACGTTATTATTACAGCTCATGCTTTTG…
	MH124172	------------------------------------------------------------------------------------------------------------------------------------------------------------------------------------------------------------------------------------------------------------TTATACTTAATATTTGGCGGGTTCTCTGGTATTATAGGTACAA-TATTTTCTATGATTATAAGGTTAGAGTTAGCTGCTCCAGGTTCTCAAA-TATTGGGCGGTAATAGCCAGCTTTATAACGTTATTATTACGGCTCATGCTTTTG…
;
end;
