# Supplementary material for: A novel taxonomic database for eukaryotic mitochondrial cytochrome oxidase subunit I gene (eKOI), with a focus on protists diversity
Source: Database (Oxford). 2025 Sep 24;2025:baaf057. doi: 10.1093/database/baaf057 (PMC12462617; doi:10.1093/database/baaf057)
Supplement: baaf057_Supplemental_File [file baaf057_supplemental_file.zip › 2_alignment_eKOI/echinodermata.nex]

#NEXUS
begin data;
	dimensions ntax=725 nchar=1579;
	format datatype=dna missing=? gap=-;
	matrix
	MH339444	------------------------------------------------------------------------TACTAGGA-----------------CATCGCTAA-GAGTAGTAATTCGCACAGAGCTTGCTCAGCCCGGCACCTTTCTAGGAAGGGATCAGCTTTACAACTCCGTCGTCACAGCACACGCTTTTATTATAATTTTTTTTCTCGCCATACCG-GTAATAATCGGGGGATTTGGTAATTGGCTTATTCCTTTAATACTAGCAGCTCCCGACATAGCTTTCCCCCGATTAAACAACTTAAGATTTTGACTCCTTCCTCCCTCCCTAACCCTATTATTAGCTTCAGCAAC---AGCCGAAAAAGGAGCAGGAACAGGATGAACAGTATACC…
	KX874403	-----------------------------------------------------------------------------------------------------------------------------------------------------------------------------------------------------------------------------------ATGATNGGAGGGTTTGGTAATTGATTAGTGCCTTTAATGATTGGTGCACCTGATATGGCTTTTCCACGTTTAAATAATCTTAGTTTTTGATTATTACCACCATCTTTTTTTTTAATATTTTGTTCTATTGT---TATAGAAAGAGGTATGGGTACTGGTTGAACTTTGTATC…
	GU669641	---------------------------------------------------AACTTTATATTTTATCTTTGGAATTTGAGCTG-GTA-TAGTAGGAACTTCATTAA-GTTTATTAATTCGAACAGAGTTAGGAAATCCTGGATCTTTAATTGGAGATGATCAAGTTTATAATACTATTGTTACTGCTCATGCTTTTATCATAATTTTTTTTATAGTAATACCA-ATCATAATTGGAGGATTCGGAAATTGATTAATTCCTTTAATACTTGGAGCTCCAGATATAGCTTTCCCCCGTATAAATAATATAAGTTTCTGAATACTCCCCCCCTCTCTTTTAATTTTAATTACAAGAAGTGT---AGTAGAAAATGGAGCAGGTACTGGATGAACAGTTTATC…
	GU669649	---------------------------------------------------AACTTTATATTTTATTTTTGGAATTTGAGCAG-GTA-TAGCTGGTACATCTCTTA-GTCTTATTATTCGAACAGAACTTGGTATCCCAGGGTCTTTAATTGGAGATGATCAAATTTATAATACTATTGTTACAGCTCATGCTTTTATTATAATTTTTTTTATAGTTATACCT-ATTATAATTGGAGGATTTGGTAATTGACTTATCCCTCTTATATTAGGAGCCCCTGATATAGCTTTCCCCCGAATAAATAATATAAGATTTTGACTTCTCCCACCCTCTTTAATTTTACTA---ATTTCAAGTAGTATCGTAGAAAATGGCGCTGGTACAGGATGAACGGTTTATC…
	KU895370	----TCATATTCTGGACGTTGATTATTTTCTACCAACCACAAGGATATCGGAACCCTATATTTATTAGCTGGAAGAAGAGGAG-GTA-TTGCGGGGGCCATCTTTA-GTAATTTTATACGCTATGAATTATCGCACCCTGGTAGTATGATAAGAAGTGATCAAACATATAATGTTATTGTAACTACCCACGCATTTTTAATGATTTTTTTTATGGCAATGCCA-ATAATGATAGGGGGATTCGGAAACTGATTAATCCCTTTAATGATTGGGGCTCCTGATATGGCATTCCCCCGAATGAATAAAATGAGTTTTTGGCTAAGGCCCCCAGCCTTCCAATTATTATTATTTTCTATCTT---CTTTGA---CGGAGCAGGAACAGGATGAACAATTTACC…
	KU895372	----TCCCAAACCGGACGATGATTATTCTCCACCAACCATAAGGATATCGGAACAATATATTTATTTGCCGGAATAAGAGGCG-GCA-TAGCGGGAGCCGCCTTTA-GCAAAATGATCCGGATAGAACTATCCCAACCCGGGTCCTTAATCCAAAATGACCAAACCTACAACGTTATCGTAACTGCCCATGCATTCATTATGATTTTTTTCATGGCTATGCCG-ATAATGATTGGAGGTTTTGGAAATTGACTAATCCCCCTAATGATTGGGGCTCCTGATATGGCATTCCCACGATTAAACAAAATGAGCTTCTGAATGAGAGCCCCAGCATTTCAACTTTTGCTTGCCTCTATTTT---TATAGATAGAGGAGTAGGGACAGGATGAACAATATACC…
	KU895371	----TCATACAACGGACGATGATTATTCTCAACTAACCATAAGGATATTGGAACCTTATACTTATTCGCCGGTATGAGAGGAG-GTA-TTACAGGAGCTGTCTTTA-GAAAAATTCTACGTATAGAATTATCACAACCCGGATCCTTAATTCAAAGAGACCAAACTTACAACATCATTGTAACAATCCACGCATTTATGATGATTTTTTTCATGGCTATGCCC-ATAATGATAGGAGGATTCGGAAAATGATTAATCCCTCTAATGATTGGGGCACCCGACATGGCATTTCCACGGATGAATAAAATGAGCTTTTGACTAAGGCCTCCAGCCTTCCAACTATTAGTATTTTCTTTCTT---CCTTGAC---GGGGCAGGAACCGGATGAACTATATACC…
	KU895374	-------------------------TTTTCTACAAAACACAAGGATATAGGGACTTTATATTTATTAGTAGGGTCTTGGGGGG-GTA-TATTGGGGGCCGCAATGA-GAAATTTAATACGAACCGAGCTATCCCAGCCAGGGTCTTTAATACAAGATGATCAAGTGTATAAAGTAATAGTAACAGCCCACGCTTTTGTAATGATTTTTTTTACCGTAATGCCC-ATTATGATTGGGGGATTCGGGAAATGGTTAATCCCTTTGATGATAGGAGCTCCAGATATGGCATTCCCGCGAATGAATAAAATGAGATTTTGACTATCTCCTCCAGCATTTATTATGATGTTTTCATCTTGATT---CAAAGATAGGGGAGCCGGGACAGGATGGACAATCTACC…
	KU894962	----CAATATATCAGACGATGATTTTTTTCCACTAATCACAAGGACATTGGAACCCTCTATCTCCTCTTTGGTGCATGGGCAG-GCA-CAGTGGGCACTGCAATGA-GAAAAATTATACGGGTTGAGCTCTCACAGCCCGGATCCCTAATCCAAAATGACCAAGTCTACAAAGTAATTGTGACTGCTCATGCCTTTGTCATGATATTCTTTATGGTCATGCCC-GTAATGATCGGGGGCTTTGGAAACTGACTAGTACCCCTCATGATCGGGGCCCCTGACATGGCCTTTCCCCGAATGAACAATATGAGTTTTTGGTTGATTCCGCCCTCTTTTTTATTATTAGTGGCATCATCGGC---CAATGAGAGAGGTGTGGGAACTGGGTGAACAATTTATC…
	AF217373	---------------------------------------------------------------------------------------------------------------------------------------------------------------------------------------------------------------------------------------------------------------------------------------------------------------------------------------------------------------------------------------------------------------…
	OM799137	----------------------------------------------------ACACTTTACTTTATTTTTGGTGCTTGGGCTG-GGA-CGGTTGGGACTGCGATGA-GGAATATAATTCGGGTTGAGCTTTCTCAGCCTGGTTCTCTTATCCAGGATGATCAACTTTATAATGTCATGGTTACAGCACATGCTTTTGTAATGATCTTTTTTATGGTCATGCCT-ATAATGATTGGAGGCTTTGGGAACTGATTGGTCCCATTAATGTTAGGGGCCCCTGATATGGCATTTCCCCGGATGAAAAATATGAGGTTTTGGTTACTTCCCCCCGCTTTCATTTTATTGGTGTTTTCCTCTGC---TAAAGAGAGGGGAGTGGGGACAGGGTGAACCGTTTATC…
	KU895265	-------TATATATCACGCTGGCTATTCTCCACTAATCATAAGGATATTGGAACACTATACCTAATTTTTGGAACATGAGCAG-GCA-CCGTCGGGACAGCCATGA-GAAACATAATACGAGTTGAATTATCCCAACCAGGCTCCCTTATTCAAGATGACCAAACTTACAATGTTATGGTAACTGCTCACGCTTTCATAATGATTTTCTTCATGGTTATGCCT-ATAATGATAGGGGGGTTTGGAAACTGATTACTCCCCTTAATGATTGGGGCGCCTGATATGGCCTTTCCCCGGATGAAAAACATGAGATTCTGGTTAATTCCCCCGTCCTTTCTCTTATTGATAACCTCAGCCGC---CAAAGAAGGTGGAGTAGGGACAGGCTGAACCATTTATC…
	MT103711	----------------------------------------------------ACCTTGTATTTTATATTTGGAGCATGAGCAG-GAA-TTGTTGGGACTGCTATGA-GCAAAATAATTCGAGTTGAGCTTTCTCAGCCTGGTTCTCTTATTCAAAATGATCAGACTTATAAAGTAATGGTTACTGCTCATGCATTAGTTATGATATTTTTTATGATTATGCCA-ATAATGATTGGAGGATTTGGTAATTGACTAATCCCTTTAATGATGGGAAGCCCTGATATGGCTTTTCCGCGAATGAAAAAAATGAGGTTTTGGTTAATTCCTCCCTCATTTCTTYTGCTACTAGCTTCTGCTAG---AAATGAAACTGGGGTAGGTACAGGTTGAACAATTTATC…
	MT103719	----------------------------------------------------ACACTATATTTTATATTTGGAGCATGAGCAG-GGA-TGGTTGGAACTGCAATGA-GAAAAATAATTCGAGTAGAACTCTCACAGCCAGGGTCCCTGATTCAAAATGACCAAACTTATAAAGTTATGGTAACTGCCCACGCATTAGTCATGATCTTTTTTATGATAATGCCA-ATCATGATTGGAGGATTTGGAAATTGACTTATCCCCCTTATGATGGGAAGACCAGACATGGCCTTTCCACGAATGAATAAAATGAGATTTTGGTTAATTCCTCCAGCATTTCTTTTACTTCTTGCCTCTGCTAG---TAACGAAACAGGAGCTGGTACTGGATGAACAATATATC…
	KU895145	----TTATATATAGAACGTTGATTATTTTCTACTAATCATAAGGATATTGGAACCCTTTATTTTATTTTTGGCGCTTGAGCGG-GAA-CGGTTGGTACTGCTATGA-GTAACATTATTCGGGTTGAGTTATCTCAACCGGGGTCTCTTATTCAAGATGATCAGATCTATAAAGTTATGGTGACTGCTCATGCTTTTGTAATGATTTTTTTTATGGTTATGCCC-ATTATGATTGGGGGATTTGGTAAATGGCTGATCCCTCTTATGTTGGGGGCTCCTGATATGGCATTTCCACGAATGAACAATATGAGTTTTTGGTTAATTCCTCCCGCTTTTATATTGTTGTTAACTTCTGCGGC---TAACGAAGGGGGAGTTGGAACAGGGTGAACGGTGTATC…
	LC271194	---------------------------------------------------GACTCTTTACTTGTTGTTTGGTGTTTGGGCTG-GTT-TGGTTGGTGCCGCTTTAA-GAGTGATAATTCGGATGGAGCTTGCTCAAGCAGGGTCTCTTTTGGGGGATGATCAGATTTATAAAGTTGTGGTTACTGCTCATGCTTTTATTATGATCTTTTTTATGGTAATGCCC-GTGATGATTGGTGGGTTTGGTAACTGGTTGGTGCCTCTTATGATAGGTGCTCCGGATATGGCTTTCCCTCGTATGAAAAATATGAGGTTTTGGTTGGTGCCGCCTTCTTTCCTGCTCTTACTGGCTTCTGCGGT---TGTCGAAAGTGGGGTCGGGACTGGTTGAACTGTGTACC…
	OR378919	---------------------------------------------------AACATTGTATTTGCTGTTTGGTGTATGAGCTG-GGC-TGGTCGGTGCCGGTTTAA-GAGTGATTATTCGTATGGAGTTGGCTCAAGCAGGATCTCTGCTTGGGGACGACCAGATTTATAATGTTGTTGTAACTGCTCATGCTTTTATTATGATCTTTTTTATGGTTATGCCG-GTAATGATTGGGGGATTTGGAAACTGGTTGGTTCCTTTAATGATCGGAGCTCCTGATATGGCTTTTCCCCGTATGAAAAAAATGAGGTTCTGGTTGATCCCCCCTTCATTTATTTTATTACTAGCTTCAGCCGT---TGTGGAAGGTGGAATTGGGACTGGTTGGACTGTTTACC…
	MN729840	---------------------------------------------------GACTTTATACTTATTATTTGGATTTTGGGCTG-GCT-TAGTAGGGGCTGGTTTAA-GTGTAATTATTCGGATGGAGTTGGCCCAGTCTGGGTCTCTTCTTGGGGATGATCAAATATATAATGTTGTTGTTACTGCTCATGCTTTTATAATGATCTTTTTTATGGTTATGCCT-GTAATGATTGGAGGGTTTGGGAACTGGTTAGTTCCTTTAATGATTGGGGCCCCTGATATGGCATTTCCTCGAATGAAAAATATGAGGTTTTGGCTTGTTCCCCCTTCTTTTATATTGCTCTTGGCTTCTGCTGT---TGTTGAGAGAGGAGTTGGGACTGGTTGAACTGTTTACC…
	OQ749917	----------------CGTTGGTTCTTTTCCACAAAACATAAGGATATAGGAACTCTATATCTTCTTTTTGGAGTGTGGGCGG-GTT-TAGTAGGTACTGCGCTTA-GGGTGATTATACGGATGGAATTAGCTCAAGGAGGAGCTCTTTTAGGTAAAGACCAGATATATAAAGTGGTTGTGACAGCTCATGCATTTATCATGATCTTTTTTATGGTGATGCCT-GTAATGATTGGTGGGTTTGGAAATTGATTAGTTCCTTTAATGATAGGTGCTCCAGATATGGCTTTCCCACGAATGAAAAATATGAGGTTTTGATTAATTCCTCCTTCTTTTCTTTTATTAATAGCCTCAGCAAT---TGTTGAGAGAGGAGTGGGGACTGGGTGAACAGTTTATC…
	OL877219	-------------------------------------------------------------------------------------------------------------------------------------------------------------------------------------ACTGCCCACGCCCTAGTAATGATATTTTTTATGGTNATGCCT-GTTATGATAGGTGGATTCGGAAATTGATTGGTACCATTAATGTTAGGTGCTCCTGATATGGCTTTTCCTCGTATGAAAAAAATGAGGTTTTGGTTAGTTCCTCCTTCGTTTATTCTACTTCTAGCTTCGGCTGT---TGTGGAGAGAGGAGTGGGTACAGGTTGAACTGTTTATC…
	OQ417191	-----------------------------------ATCATAAAGATATTGGCACTTTGTACTTGCTGTTTGGTGTTTGAGCTG-GGC-TTGTGGGTACTGCTTTAA-GTGTTATAATCCGAATGGAGTTGGGGCAGGCTGGTTCCCTTTTGGGAGATGATCAGATCTATAATGTGGTCGTTACAGCTCATGCCTTTATAATGATTTTTTTCATGGTAATGCCG-GTTATGATTGGAGGTTTTGGTAATTGGTTGGTGCCTCTAATGATTGGTGCACCTGATATGGCTTTTCCTCGAATGAATAATATGAGGTTCTGGTTGGTTCCTCCTTCTTTTTTGTTATTGTTGGCGTCTGCTAT---AGTAGAAAGTGGGGTTGGAACTGGTTGAACCGTGTATC…
	LC637701	---------------------------------------------------GACTTTATATCTTCTTTTTGGAGTTTGAGCTG-GTA-TGGTTGGGGTTGCTTTAA-GGGTAATTATTCGTATGGAGCTTAGACAAGTGGGGTCGTTTTTAGGGGACGATCAAATTTATAACGTTGTTGTTACTGCGCATGCTTTTGTAATGATTTTTTTCATGGTAATGCCT-GTGATGATAGGGGGTTTTGGAAAATGATTAATCCCTTTAATGGTAGGAGCACCTGATATGGCTTTTCCTCGGATGAAAAAAATGAGCTTTTGGTTGGTCCCACCTTCATTTTTTCTTTTAATAGTTTCTGCTGT---TGTTGAGAGGGGTGTGGGGACAGGTTGAACTGTTTATC…
	KX874397	--------------------------------------------------------------------------------------------------------------------------------------------------------------------------------------------------------------------------------ATAATGATWGGAGGGTTTGGGAAATGATTAGTTCCATTAATGATAGGGGCTCCTGATATGGCTTTTCCACGAATGAAAAATATGAGGTTTTGATTGGTTCCTCCTTCTTTTTTACTTCTTTTAGCGTCTGCTGT---GGTTGAGAGTGGGGTTGGTACAGGTTGAACTGTTTATC…
	MN729842	-------------------------TTGTCGACGAATCATAAAGACATTGGTACTCTGTATTTGTTGTTTGGTGTGTGGGCAG-GTC-TCGTTGGTGCCGGTTTGA-GAGTAATAATTCGTATGGAGTTAGCTCAGGCGGGGTCTCTATTGGGTGATGATCAGATCTATAATGTGGTTGTTACTGCTCATGCTTTTATTATGATTTTTTTTATGGTTATGCCT-GTGATGATTGGGGGGTTTGGGAACTGGTTGGTTCCTTTGATGATAGGTGCTCCTGATATGGCTTTTCCTCGTATGAAAAAAATGAGGTTTTGGTTAGTGCCTCCTTCTTTTATTTTGTTGTTGGCCTCGGCTGT---GGTGGAGAGTGGAGTTGGAACTGGTTGGACTGTTTATC…
	HM542252	---------------------------------------------------GACTTTATATTTAATTTTTGGTGTTTGAGCTG-GTC-TTGTGGGAACTTCTTTAA-GTGTAATAATTCGTATGGAGTTAGGGCAGGCTGGGTCTTTATTAGGTGATGATCAGATTTATAATGTTGTTGTTACTGCTCATGCGTTTATAATGATTTTTTTTATGGTAATGCCT-GTTATGATTGGGGGTTTTGGAAATTGGTTAATTCCTTTGATGATAGGGGCTCCTGATATGGCTTTTCCTCGTATGAAAAATATGAGTTTTTGGTTGGTTCCTCCTTCTTTTTTATTATTGTTAGCTTCTTCAAT---AGTGGAGAGTGGAGTGGGAACTGGTTGAACTGTATATC…
	MW278126	---------------------------------------------------GACTTTGTATCTTTTGTTTGGAGTTTGGGCTG-GTC-TTGTTGGTGCTGCTTTAA-GGGTAATTATACGAATGGAATTGAGGCAGGCAGGGTCTTTGTTAGGGGATGATCAGATTTATAATGTTGTTGTAACGGCGCATGCTTTTATAATGATTTTTTTTATGGTTATGCCT-GTAATGATTGGGGGGTTTGGTAATTGGTTGATTCCTTTAATGATTGGCGCTCCGGATATGGCTTTTCCTCGGATGAATAACATGAGTTTTTGGTTGATTCCTCCTTCTTTTTTTCTTTTAATAGCTTCTGCTGT---TGTTGAGAGTGGAGTTGGTACGGGCTGGACTGTTTACC…
	MZ419383	-------------------------TTTTCAACTAATCATAAGGATATTGGTACTCTTTATCTCTTATTTGGGGTTTGAGCGG-GTA-CAATAGGTACGGCAATGA-GGAATATAATCCGGGTTGAATTATCTCAGCCTGGCTCCTTAATTCAGGACGACCAACTTTATAAAGTTGTAGTTACCGCCCATGCCTTCCTTATGATTTTTTTTATGGTAATGCCT-ATAATGATTGGGGGATTTGGGAATTGATTAGTCCCCCTAATGCTTGGGGCGCCAGATATGGCATTTCCTCGCATGAATAAAATGAGATTTTGGCTTTTGCCTCCAGCATTAATTTTGTTGGTAACTTCGGCCGC---CAATGAGACAGGGGTTGGTACAGGCTGAACGATGTATC…
	KP780306	---------------------------------------------------------------------------------------------------------------------------------------------------------------------------------------------------------------------------------------TTGGGGGTTTTGGGAAATGGTTAATACCTTTAATGATAGGGGCCCCGGATATGGCTTTCCCCCGAATGAAAAAAATGAGATTTTGGCTTGTCCCCCCCTCTTTCCTCCTTTTAATTGCCTCGGCAAG---AATAGAAAAAGGGGCGGGAACGGGTTGAACCATCTATC…
	JN545389	----------------------------------------------------ACTTTATACTTAATCTTTGGCACTTGGGCCG-GGA-TCGTTGGGGCCTCTATGA-GTGTGATTATACGAACGGAGCTTGCCCAACCAGGATCTCTGTTACAAGATGACCAAATTTATAATGTTGTCGTAACTGCTCACGCTCTTATAATGATATTCTTTATGGTTATGCCT-ATAATGATAGGAGGTTTCGGCAAATGGTTAATTCCTTTAATGATAGGAGCCCCAGATATGGCTTTCCCACGAATGAACAAAATGAGATTCTGACTTATTCCCCCCTCCTTTCTACTTCTCCTTACCTCCGCTAG---AGTCGAAAAAGGGGCTGGTACAGGATGAACCATCTACC…
	HM196458	------------------------------------------------------------------------------------------------------------------------------------------------------------------------------------------------------------------------------T-ATAATGATTGGAGGTTTTGGCAAATGGCTAATTCCCCTAATGATAGGGGCCCCAGATATGGCTTTCCCCCGAATGAACAAAATGAGATTCTGACTTGTACCCCCCTCATTTATTCTTCTACTTGCCTCGGCAAG---AATAGAAAAAGGGGCAGGAACAGGTTGAACCCTTTATC…
	HM180736	----------------------TTTGTCCAAAAAAAAATAAAAGATATTGGTACTCAGTATATCTTATGTGGTGCTTCGGCTG-GTA-TGATTGGTATTGCTTCAA-GACTAATATTACGTACTGAATTATCTCACCCTGGTTCTTTCTTAGGTGAGGATCAGAT---TAAAGTCGTTGTCACTTCTCATGCTGTTATAATGATATTTTTTATGGTAACGCCC-ATAATGATTGGAGGTTTTGGAAATTGGTTAATTCCCTTAATGATAGGAGCTCCGGATTTGGCCTTTCCTCGAGTAAATAATAGGAGTTTTTGGCTTTTACCTCCTTCTTTTATTCTTTTACTAGCATCTGCTGG---TGTTGAGAGTGGTGCTGGGACTGGTTGAACTAT---TC…
	KU495787	---------------------------------------------------AACATTATATTTTATTTTTGGTGCATGAGCCG-GTA-CTGTAGGAACAGCAATGA-GAAACATTATACGAGTAGAACTGTCTCAGCCTGGTTCCTTGATACAAGATGATCAAATATATAAAGTAATGGTAACCGCACATGCTTTAGTAATGATCTTCTTTATGGTAATGCCT-ATAATGATAGGAGGCTTTGGAAACTGGCTTACTCCCTTAATGTTAGGTGCGCCAGATATGGCGTTTCCTCGAATGAACAATATGAGATTCTGGCTTCTTCCCCCTGCTTTCATTCTTTTAATAACTTCTGCAGC---AAATGAAGGGGGCGTAGGAACAGGTTGAACAATTTATC…
	KU895264	-------TATATATCCCGCTGACTATTTTCAACAAATCACAAGGATATTGGAACTTTATATCTCGTATTTGGGGCCTGAGCTG-GAA-CTGTTGGAACCGCAATGA-GCAAAATAATCCGAGTAGAGCTCTCCCAGCCAGGATCTCTTATCCAAGACGATCAAACTTATAAAGTAATGGTAACCGCCCATGCCTTTATTATGATCTTCTTTATGGTTATGCCA-ATTATGATAGGTGGATTCGGAAACTGGTTAATTCCCTTAATGATTGGCGCTCCTGATATGGCCTTTCCCCGAATGAAAAACTTAAGCTTCTGATTAATTCCCCCCTCCTTTTTACTCTTAACCGCATCAGCCGG---AAATGAAGGGGGAGTTGGAACTGGTTGAACAATATATC…
	KU895133	----CATTTTTTAGGGCGTTGGTTATGATCTACAAATCATAAGGATATTGGGTCTTTGTATCTTATGGCCGGGGTAAGAGGGG-GTT-TGATAGGGGGTGGGATGA-GGGCGATTATTCGTTTGGAGCTTTCTCAGCCTGGTTCTTTAATTCAGGATGACCAGATTTATAATGTTATGGTAACTTCCCATGCTTTGGCTATGATATTTTTTATGGTGATGCCT-GTTATGATAGGGGGATTTGGTAATTGGTTAATCCCCCTTATGATAGGTTCACCAGATATGGTCTTTCCTCGGATGAATAAATTGAGGTTTTGGTTAAGTCCGGCTTCTTTTCAGCTATTTTTTCTTTCTATGGG---AGTGGAGAGGGGGGTGGGGACGGGGTGGACATTATATC…
	EU870012	---------------------------------------------------GACATTGTATTTTCTTGCTGGAATTGGTGGTG-GAA-TGATCGGGGCAGTCATGA-GAAAATTGATGCGGTTGGAGCTTTCTCAGCCTGGGTCTTTAATTCAAGATGACCAGATTTATAATATGATGGTAACTTCTCATGCTTTTCTTATGATTTTTTTTATGGTTATGCCA-ATAATGATCGGGGGATTTGGTAATTGATTAATTCCTTTGATGATCGGTGCACCCGATATGGCATTTCCTCGGCTAAATAAAATGAGATTTTGAATGTCTCCCCCTGGCTTTAATTTATTAATATTTTCTAGTTT---TAAAGGTGGTGGGGCTGGGACTGGTTGAACTTTGTACC…
	KU519559	----------------------------------AATCATAAAGATATTGGAACATTATATTTAATTGCTGGTATATGAGGGG-GAA-TTGTAGGTGCTGCAATGA-GAAAAATTATTCGATTTGAGTTGGCTCAGCCTGGATCTTTTTTGCAAAATGAACAAATATATAAAGTTATGGTTACAGCTCATGCATTTTTAATGATTTTTTTTGTTGTTATGCCA-GTAATGATTGGTGGATTTGGGAATTGATTGATTCCTTTAATGATCGGGGCTCCAGATATGGCTTTTCCACGAATGAAAAATTTAAGATTTTGATTAACTCTTCCTGCATTTACCTTATTAATGGGGTCAGCTTG---AACAGAAACAGGAGTGGGAACTGGTTGAACAATTTATC…
	KU895121	----------------CGTTGGATGTTTTCTACAAATCATAAGGATATCGGAACTTTGTATTTTACTTTTGGTATTGGTGGGG-GAA-TTCTTGGTACTGCAATAA-GAAGGGTTATTCGTACTGAACTTGCACAACCTGGGTCATTAATACAGGATGATCAAATTTATAACGTCATGGTTACATGACATGCTTTTATTATGATTTTTTTCATGGTGATGCCT-ATAATGATAGGGGGATTTGGTAATTGGTTGATTCCTTTAATGATAGGCTCTCCTGATATGATTTTTCCTCGAATGAATAGTTTGAGGTTTTGGGTTACTTTACCTGCTTTTACTCTTTTGTTTTCTTCGGTTTT---TAAAGAGAGAGGGGCTGGAACTGGTTGGACTATATACC…
	KU895130	----CAATATTTAAAACGATGGTTCTTTTCTACCAACCATAAGGATATAGGAACACTATATCTTTTATTCGGAGCTTGAGCTG-GGA-CAGTAGGAACTGCAATGA-GAAATATAATTCGAGTAGAATTATCTCAACCAGGCTCACTTATCCAAGATGACCAAATTTATAAAGTAATGGTCACAGCACACGCCTTAATAATGATCTTCTTTATGGTTATGCCT-ATAATGATAGGAGGGTTTGGAAATTGACTTATCCCCCTAATGTTAGGAGCCCCCGATATGGCATTCCCACGAATGAAAAATATGAGATTTTGACTAATCCCTCCTTCATTCATATTATTAGTAGCCTCAGCAGC---CAAAGAAAGAGGAGTAGGAACAGGTTGAACTATATACC…
	KU895389	----------------CGATGATTATTTTCCACAAATCATAAGGATATCGGTACTTTATACCTTTTATTCGGCGCTTGAGCTG-GGA-CAGTCGGAACAGCAATGA-GTAACATTATTCGAGTAGAACTATCCCAACCCGGGTCACTTATTCAGGATGACCAAATTTATAAAGTAATGGTAACGTCACACGCTTTAATAATGATTTTTTTTATGGTAATGCCA-ATAATGATCGGGGGTTTCGGAAACTGATTAATCCCATTAATGATCGGAGCTCCAGACATGGCCTTCCCACGAATGAAAAAAATGAGGTTCTGACTAATCCCCCCTTCCTTTATTTTATTAGTAGCCTCCGCAGC---AAAAGAAAGGGGAGTCGGGACAGGGTGAACTATTTACC…
	KU895138	----TCTTATATAGAACGATGACTATTTTCCACCAACCACAAGGACATAGGCACCCTATACTTTATTTTTGGAGCTTGAGCAG-GAA-CAGTAGGGACTGCAATGA-GAAAAATTATACGAGTCGAATTATCCCAGCCTGGATCCTTAATCCAAGACGATCAAATATACAACGTCATGGTCACTGCCCACGCCTTCGTAATGATATTTTTTATGGTAATGCCC-ATAATGATTGGGGGATTTGGAAACTGGCTAGTCCCCTTAATGCTCGGGGCACCAGACATGGCTTTTCCCCGAATGAAAAAAATGAGGTTTTGACTTATTCCCCCCGCATTTATACTACTACTAGCTTCCGCAGC---TAATGAGGGCGGAGTTGGAACCGGATGAACAGTTTATC…
	LC271193	---------------------------------------------------GACTTTGTATTTACTATTTGGGGTTTGGGCCG-GGC-TAGTTGGTACAGCTTTGA-GAGTAATTATTCGAATGGAGTTGGCTCAAGCTGGTTCCTTATTAGGCGACGACCAGATTTATAATGTTGTTGTAACAGCCCATGCTTTTATAATGATCTTTTTCATGGTAATGCCA-GTAATGATAGGTGGTTTTGGGAATTGGTTAGTTCCCTTGATGATAGGTGCTCCTGACATGGCTTTCCCTCGTATGAATAATATGAGGTTTTGGTTAGTTCCGCCTTCTTTCCTTCTTCTTTTAGCTTCTTCTGT---GGTTGAGAGGGGAGTGGGAACTGGTTGGACCGTTTATC…
	KU895350	----AACTACCTAAACCGATGATTATTTTCTACTAACCACAAGGACATCGGTACCCTGTATATCCTCTTTGGAGCTTGAGCGG-GAA-CTGTTGGAACCGCTATGA-GTAATATAATCCGAGTGGAGCTGTCTCAGCCAGGATCCTTAATTCAGGATGACCAAGTTTATAACGTTATGGTCACAGCCCACGCCTTCGTTATGATTTTCTTCATGGTCATGCCG-ATTATGATCGGAGGGTTTGGAAATTGGTTAATTCCCCTAATGCTTGGAGCCCCAGATATGGCCTTTCCCCGCATGAAAAAAATGAGCTTTTGACTAATTCCCCCTTCCTTTTTCCTACTAATAGCCTCTGCAGG---AAATGAGAGAGGTGTCGGAACAGGATGGACCGTCTATC…
	HM400466	---------------------------------------------------AACATTGTACCTTGTGGCTGGGTTTTGGGGGG-GTC-TTGCTGGGACTTCTATTA-GTAATGTTATTCGGCTTGAGCTTTCTCAGCCTGGGTCTATTATACAGGATGACCAGATTTATAATGTTCTTGTGACTGCCCACGCTTTTATTATGATTTTTTTTACTGTGATGCCT-ATTATGATTGGAGGTTTTGGTAATTGGTTAGTCCCTTTAATGATAGGGTCTCCTGATATGATTTTTCCTCGGATGAATAATATGAGGTTTTGGTTGAGTCCTCCTTCTCTTATTTTGATGACATTTTCTACTAC---AAGCGGTAGAGGAGTTGGAACTGGGTGGACTATTTACC…
	KU894960	-------TACGTAAGACGTTGATTTTTTTCTACAAACCATAAGGATATTGGTACGCTCTATCTACTTTTTGGCACCTGAGCAG-GTA-CCGTAGGTACCGCCATGA-GTAAAATAATTCGAGTAGAGTTATCCCAACCTGGCTCACTAATACAAAAAGACCAAACTTACAATGTCATAGTTACAGCTCATGCCTTTGTTATGATATTCTTTATGGTAATGCCA-ATAATGATCGGAGGTTTTGGTAACTGGTTGATACCCCTCATGATAGGGGCTCCTGATATGGCCTTTCCTCGTATGAATAAAATGAGATTCTGATTAATACCCCCGTCCTTTTTATTATTAGTCGCCTCGGCTGG---AAATGAAAGGGGAGTTGGCACTGGTTGAACTATCTACC…
	KU895257	----AAATTTATTTCTCGATGACTATTTTCTACTAATCATAAGGACATCGGCACCCTTTACTTAATATTCGGTATGTGAGCTG-GAA-CAATCGGCACTTCAATGA-GAAAAATTATCCGAGTAGAGTTATCCCAACCAGGATCCCTCATTCAAGATGACCAAACTTATAAAGTAATGGTAACAGCCCACGCCTTTATAATGATTTTCTTTATGGTAATGCCA-ATTATGATTGGGGGATTCGGAAAATGACTAATTCCTTTAATGATTGGCGCGCCTGATATGGCCTTCCCTCGAATGAAAAAAATGAGATTCTGACTACTACCACCCTCCATTCTCCTTCTTATAGCCTCAGCCGG---CAAAGAAGGTGGAGTTGGAACAGGATGGACAGTTTACC…
	KU895258	----CAATACCTCTCCCGATGACTATTTTCTACTAAACATAAGGACATTGGCACACTATACTTAATTTTTGGCATGTGAGCCG-GTA-CAGTAGGTACCGCAATGA-GAAAAATTATACGAGTAGAATTATCACAACCCGGTTCCCTTATCCAAGATGACCAAACTTATAAAGTAATGGTAACCGCCCACGCCTTTATTATGATATTTTTCATGGTAATGCCC-ATTATGATAGGAGGATTCGGAAAATGACTAATTCCCCTCATGATAGGGGCCCCAGACATGGCCTTTCCCCGAATGAAAAAAATGAGCTTTTGACTAATTCCCCCCTCATTTCTCTTACTAACAGCATCAGCAGG---AAAAGAAGGAGGAGTAGGAACAGGATGAACCATATATC…
	KU895259	----------ATAAGACGATGACTCTTTTCAACAAACCATAAGGACATAGGAACACTCTACCTAATATTTGGAACCTGAGCAG-GAA-CCGTAGGTACAGCAATGA-GAAAAATAATACGTGTAGAACTCTCCCAACCAGGATCACTTATACAAGACGACCAAACCTACAAAGTAATGGTAACAGCACACGCCTTTATAATGATATTTTTCATGGTAATGCCA-ATCATGATAGGGGGATTCGGAAACTGACTAATTCCCCTTATGATAGGTGCCCCCGACATGGCCTTCCCCCGAATGAAAAATATGAGCTTCTGACTTATCCCCCCTTCATTCCTCTTACTAACAGCCTCCGCCGG---AAAAGAAGGTGGTGTAGGTACAGGTTGAACAATTTACC…
	KU895262	----------------CGATGACTCTTCTCTACAAAACACAAGGATATTGGCACTCTCTACTTAATATTTGGAACCTGAGCAG-GCA-CGGTAGGCACAGCCATGA-GAAAAATAATACGAGTAGAACTTTCCCAACCAGGATCGCTTATCCAAGATGACCAAACTTATAAAGTAATGGTAACTGCCCACGCATTTATAATGATATTCTTTATGGTAATGCCC-ATTATGATAGGAGGCTTTGGCAACTGACTAATTCCCCTCATGATCGGAGCCCCAGACATGGCCTTCCCTCGTATGAAAAACATGAGCTTCTGGTTAATTCCCCCCTCATTTCTTCTTCTCACAGCCTCGGCAGG---TAAAGAAGGCGGAGTAGGCACAGGCTGAACCATATACC…
	KU895250	----AAATACCTAAGACGTTGACTTTTCTCCACAAACCATAAGGATATCGGCACCCTATATCTTATTTTTGGAACATGAGCAG-GAA-CTGTAGGAACTGCAATGA-GAAAAATAATCCGAGTAGAATTATCACAACCCGGGTCCCTAATACAAGACGACCAAACATACAAAGTAATGGTAACCTCCCACGCACTAATAATGATATTTTTTATGGTAATGCCA-ATAATGATTGGAGGTTTCGGAAATTGACTTACACCCCTAATGTTAGGAGCTCCCGACATGGCTTTCCCTCGAATGAAAAAAATGAGATTCTGACTAATCCCTCCTGCATTCCTCTTACTAACAGCCTCAGCCGC---AAATGAAGGAGGAGTCGGAACCGGCTGAACCATTTACC…
	KU895253	----AAATATATAAGCCGCTGATTATTTTCAACAAAACATAAGGACATTGGCACACTCTATCTTCTATTTGGAACTTGAGCTG-GAA-CCGTAGGCACCGCAATGA-GTAAAATTATCCGAGTAGAACTCTCTCAACCAGGCTCCTTAATACAAGATGATCAAACTTATAAAGTCATGGTTACAGCTCATGCTTTTATAATGATTTTCTTTATGGTTATGCCT-ATAATGATAGGAGGATTTGGTAAATGATTAATACCATTAATGTTAGGAGCTCCCGACATGGCCTTTCCTCGTCTAAAAAATATGAGATTTTGATTAATTCCTCCAGCCTTCTTATTATTAACAACTTCTGCAGC---AAATGAAGGGGGAGTAGGAACTGGATGAACCATTTATC…
	KU895252	----AAATATTTAAGCCGGTGACTCTTTTCCACAAATCATAAGGACATCGGGACCCTCTACCTAATTTTTGGAACCTGAGCCG-GAA-CAGTAGGAACTGCAATGA-GTAAAATAATCCGAGTAGAACTATCACAGCCTGGCTCTCTAATTCAAGATGACCAAACCTACAATGTAATGGTTACTGCACACGCCTTCACAATGATCTTTTTCATGGTAATGCCA-ATAATGATTGGAGGCTTCGGAAACTGACTAATTCCCCTCATGCTAGGGGCCCCCGACATGGCCTTTCCCCGAATGAACAAAATGAGATTTTGATTAATCCCCCCCTCATTCTTATTACTAACAACATCTGCAGC---AAAAGAAGGAGGAGTAGGAACCGGTTGAACAATTTACC…
	KU894948	-------TATATTAGACGCTGGTTTTTTTCTACAAACCATAAGGATATTGGTACCCTATACTTATTATTTGGGGCCTGAGCCG-GTA-CTGTGGGCACTGCTATGA-GTAACATCATTCGTGTTGAGCTCTCTCAGCCAGGATCACTATTACAAAAAGATCAGACCTATAATGTAATAGTAACGGCCCATGCCTTTGTAATGATTTTTTTTATGGTCATGCCT-ATTATGATTGGAGGATTTGGTAATTGATTAGTCCCATTAATGATAGGAGCCCCTGACATGGCTTTTCCCCGAATGAATAAAATGAGTTTTTGGTTAATTCCCCCCTCTTTTCTTCTTTTAGTAACCTCCGCGGG---TAAAGAAAGTGGTGTAGGTACTGGTTGAACTATATACC…
	KU895364	-------TACCTAGAACGATGACTTTTTTCTACCAACCACAAGGACATAGGGACCCTCTATTTTATCTTAGGGGCCTGAGCCG-GAA-CAGTTGGCACTGCAATGA-GAAGAATAATTCGAGTTGAGCTATCACAACCAGGATCTCTTATCCAGGATGACCAAATTTATAAAGTCATGGTAACCGCCCACGCATTCATCATGATATTTTTTATGGTAATGCCT-ATAATGATAGGGGGATTTGGGAAATGGCTTGTTCCCTTAATGTTAGGGGCCCCAGACATGGCTTTTCCTCGAATGAACAACATGAGTTTTTGATTGCTCCCCCCAGCATTTATACTTCTAATAGCCTCTGCAGC---AAAAGAAGGGGGTGTTGGAACAGGGTGAACCGTCTACC…
	KU895131	----GCTTTTCTTGTTCGTTGGCTTTTTTCTACTAATCACAAGGATATAGGAACACTATATCT--TCTTGCGGGCTTAGGTGGTGGATTTCTTGGGGCGATACTAA-GTAATATAATGCGTACTGAGCTTTCTTGTCCTGGGTCTGTGGTACAGGATGATCAGTTTTATAAAGTGATTGTAACTTTTCATGCTTTTGTTATGATTTTTTTTACAGTAATGCCA-ATTATGATAGGAGGTTTTGGTAATTGGCTTGTTCCTTTAATGATAGGTTCTCCTGATATGATTTTTCCTCGCCTTAACAAAATGAGGTTTTGGTTAAGCCCTCCAGCTTTCATTTTTATGTGCAAGAGAGCTTA---TCTGGAAAGAGGGCTGGGAACTGGGTGGACACTTTATC…
	AF217380	----ATGCAACTAAGACGATGATTTTTTTCTACTAAACACAAGGATATTGGTACCCTATATTTAATCTTCGGAGCCTGAGCTG-GGA-TGGCAGGAGCCGCCATGA-NTGTAATAATCCGAACAGAACTTGCCCAACCANGATCCCTTCTCCAGGACGACCAAATCTATAAAGTAATCGTCACCGCCCACGCTTTAGTAATGATATTTTTTATGGTTATGCCA-ATTATGATAGGAGGATTTGGTAAATGACTTATCCCCCTAATGATAGGCGCTCCGGATATGGCTTTCCCACGGATGAAAAAAATGAGATTTTGATTAATCCCGCCATCTTTCCTCTTGCTTATTGCTTCTGCTGG---GGTTGAAAGAGGGGCAGACACTGGTTGAACCATTTACC…
	KU895057	----GAAAATCTTAACCGCTGACTATTTTCAACCAACCACAAGGACATTGGCACCCTCTACATCCTGTTCGGAGCCTGAGCAG-GCA-CAGTCGGCACCGCTATGA-GAAAAATAATCCGAGTCGAACTATCCCAACCCGGATCCCTAATACAAGACGATCAGACCTACAACGTCATGGTCACAGCTCACGCTTTTATAATGATATTCTTTATGGTAATGCCT-ATATTAATAGGGGGATTTGGTAACTGGCTCGTACCCCTCATGATCGGGGCCCCAGACATGGCCTTTCCCCGCCTTAATAATCTCAGCTTTTGACTTATCCCCCCCGCCTTTATGTTATTACTTACCTCGGCAGG---TAAAGAAAGAGGAGTTGGGACAGGCTGAACAGTCTACC…
	KX874402	-------------------------------------------------------------------------------------------------------------------------------------------------------------------------------------------------------------------------ATGCCA-GTTATGATAGGTGGTTTTGGGAATTGGTTGGTTCCTTTAATGATAGGAGCTCCCGACATGGCTTTTCCCCGTATGAAAAAAATGAGTTTTTGGCTCGTTCCCCCTTCTTTTTTACTGCTCTTGGCTTCTGCCGT---TGTCGAAAGCGGGGTAGGAACTGGTTGGACTGTGTACC…
	KU895346	-------TATATCAGCCGCTGACTCTTTTCAACAAACCATAAGGATATTGGAACACTCTATCTTATCTTCGGAGCCTGAGCTG-GGA-CAATTGGAACTGCTATGA-GAAAAATAATCCGAGTTGAGCTCTCACAACCAGGTGCACTTATTCAAGACGACCAAATTTATAAAGTACTTGTTACCGCACACGCTTTTATTATGATTTTTTTTATGGTTATGCCA-ATTATGATTGGAGGCTTTGGAAAATGGCTAGTACCTCTTATGATAGGAGCTCCAGACATGGCTTTCCCTCGAATGAATAACATGAGATTTTGGTTAATCCCCCCTGCGTTTCTACTTCTAGTAGCTTCGGCTGC---AAAAGAAAGAGGAGTAGGAACAGGATGAACAGTTTATC…
	KU895153	----GAAAAGATAGAACGATGACTATTTTCAACAAACCACAAGGACATCGGAACACTCTACTTCATATTTGGTGCTTGAGCAG-GGA-CTGTCGGAACCTCAATGA-GAAATATTATTCGTGTTGAACTCTCCCAACCAGGTTCACTTATCCAAGATGATCAAATTTACAACGTTATGGTAACTGCTCACGCTTTTGTTATGATTTTTTTTATGGTTATGCCA-ATTATGATAGGAGGATTTGGTAAATGATTAGTCCCTTTAATGTTAGGCGCCCCCGATATGGCTTTTCCCCGAATGAATAAAATGAGCTTCTGGCTTGTACCTCCAGCCTTTATTTTACTTCTCGCTTCTGCAGC---TAAAGAAAGTGGAGTAGGAACAGGGTGAACTGTTTATC…
	KC626185	--------------------------------------------------------------------------------------A-----------------------------------------------------------------------------------------------------------------------------------------ATCATGATTGGTGGATTCGGGAACTGACTAGTGCCCTTAATGCTAGGAGCACCAGACATGGCTTTCCCCCGAATGAAAAACATGAGCTTTTGACTAGTACCCCCTGCATTTATACTCCTACTCGCCTCGGCAGC---AAAAGAAAGAGGAGCCGGAACGGGTTGAACCGTTTACC…
	MN730144	---------------------------------------------------AACCCTATACTTTATCTTTGGTGCTTGAGCCG-GGA-CAGTAGGAACTTCAATGA-GTAAAATTATACGAGTAGAACTATCCCAACCTGGCTCACTCATACAAGACGACCAAATATACAAAGTCATGGTAACAGCCCACGCATTTGTAATGATTTTTTTCATGGTAATGCCG-ATCATGATCGGAGGATTCGGCAAATGACTGGTTCCACTAATGCTAGGAGCCCCCGACATGGCATTCCCTCGAATGAATAAAATGAGCTTCTGACTTGTACCTCCCGCATTTATCCTCCTGCTCGCCTCTGCCGC---GAAAGAAAGAGGAGCCGGCACAGGATGAACTGTCTACC…
	KU895137	----CAAAAGATAGAACGATGACTGTTCTCAACAAAACACAAGGACATAGGAACTCTCTACTTTATATTTGGCGCTTGAGCTG-GCA-CCGTAGGAACCTCAATGA-GCAAAATTATACGAGTAGAGCTCTCTCAGCCCGGGTCCCTCATACAAGACGACCAAATCTACAAAGTCATGGTAACAGCCCACGCATTCGTGATGATATTCTTCATGGTAATGCCA-ATAATGATTGGGGGTTTCGGTAAATGACTCGTTCCCCTAATGCTCGGTGCACCCGACATGGCTTTCCCCCGAATGAACAAAATGAGATTCTGGCTAGTCCCTCCCGCATTTATTCTCCTACTAGCTTCCGCAGC---AAAAGAAAGAGGTGCCGGTACCGGTTGAACCGTGTATC…
	KU895146	----GACTGAATAGAACGTTGACTATTCTCAACAAACCATAAGGACATAGGTACCCTTTACTTTATCTTCGGCGCATGAGCAG-GCA-CTGTGGGAACCGCCATGA-GTAATATTATTCGAGTAGAACTCTCTCAACCAGGATCCATACTACAAGATGACCAAATTTACAATGTAATGGTCACCGCCCACGCCTTCGTCATGATTTTTTTCATGGTAATGCCG-ATCATGATTGGAGGGTTTGGTAACTGGCTCGTACCCCTAATGCTCGGAGCGCCAGACATGGCCTTCCCTCGAATGAACAAAATGAGCTTCTGGCTGATCCCCCCTGCTTTTATTCTCCTCCTAGCTTCAGCCGC---AAAAGAAGGCGGTGTAGGAACAGGCTGAACTGTTTACC…
	MN730250	---------------------------------------------------AACACTATACTTCATTTTTGGCGCATGAGCCG-GAA-CAGTCGGAACCGCCATGA-GAAACATTATCCGAGTAGAACTTTCCCAACCCGGATCCATCCTACAAGACGACCAAATCTACAAAGTCATGGTAACAGCCCACGCCTTCGTCATGATTTTCTTCATGGTCATGCCA-ATTATGATAGGAGGATTTGGCAACTGACTCGTACCTTTAATGCTTGGAGCCCCCGACATGGCCTTTCCCCGAATGAATAAAATGAGATTCTGGCTAATACCCCCCGCTTTTATATTACTACTTGCCTCAGCCGC---AAAAGAAGGAGGAGTTGGCACAGGATGAACAGTTTACC…
	KU895147	----------ATAGAACGATGACTATTCTCTACAAACCATAAGGACATCGGAACCCTTTACTTTATTTTTGGTGCATGAGCAG-GAA-CTGTCGGAACAGCAATGA-GAAAAATTATTCGAGTAGAACTCTCCCAACCGGGCTCAATCCTACAAGACGACCAAATCTACAATGTAATGGTAACAGCCCACGCCCTTGTAATGATATTTTTTATGGTCATGCCA-ATAATGATTGGAGGATTCGGGAAATGACTAGTGCCCCTAATGCTGGGAGCCCCAGACATGGCTTTCCCCCGAATGAAAAAAATGAGTTTCTGACTAATTCCCCCAGCTTTTATACTACTCTTAGCCTCGGCCGC---AAAAGAAGGAGGTGTAGGGACCGGCTGAACGGTCTACC…
	KU895151	----AAATCGCTAGAACGATGACTATTCTCCACAAACCATAAGGACATCGGAACATTATACTTTATCTTCGGAGCCTGAGCAG-GAA-CAGTTGGGACCGCTATGA-GCAACATCATTCGAGTAGAACTCTCCCAACCTGGATCAATTTTACAAGACGACCAAATCTATAATGTAATGGTCACCGCCCACGCCTTCGTCATGATATTTTTTATGGTCATGCCA-ATAATGATAGGAGGGTTCGGTAACTGACTCGTACCATTAATGTTGGGAGCCCCAGACATGGCATTCCCCCGAATGAAAAAAATGAGATTCTGACTTGTTCCTCCCGCCTTCATACTACTGCTGGCGTCAGCCGC---TAAAGAAGGAGGAGCCGGAACCGGGTGAACAGTTTACC…
	KU895428	----CAAAGATTGGAACGTTGACTTTTTTCTACAAATCACAAGGACATAGGAACACTATACTTTATTTTTGGAGCCTGAGCTG-GAA-CCGTTGGGACAGCAATGA-GTAAAATAATACGAGTCGAGCTTTCGCAACCCGGATCATTAATCCAAGACGACCAGATTTACAAAGTCATGGTAACAGCCCATGCTTTTGTGATGATATTTTTCATGGTAATGCCC-ATAATGATAGGAGGATTTGGAAACTGGCTAGTACCCCTTATGCTCGGAGCACCAGACATGGCCTTTCCTCGCATGAAAAAAATGAGGTTCTGACTAATACCTCCCGCTTTTATACTCTTGCTAGCCTCAGCGGC---CAAAGAAAGAGGGGCAGGAACAGGGTGGACGGTTTACC…
	KU895421	----------------CGTTGACTCTTTTCAACAAAACACAAGGATATAGGAACTTTATATTTTATATTCGGCGCCTGAGCAG-GAA-CAGTAGGAACCGCCATGA-GCAACATAATACGCGTAGAACTATCACAACCAGGCTCGCTTATCCAAGACGACCAAATATACAAAGTTATGGTAACAGCTCATGCGTTTGTAATGATTTTTTTTATGGTAATGCCT-ATTATGATCGGAGGGTTTGGTAACTGGTTAGTCCCCTTAATGTTAGGAGCCCCGGACATGGCTTTCCCACGTATGAAAAAAATGAGCTTTTGACTCGTCCCTCCAGCCTTTATTCTTCTTCTTGCTTCTGCCGC---TAAAGAAAGAGGAGCAGGAACAGGGTGAACAGTGTACC…
	KU895148	----GAGTCTTTAGAACGATGGCTATTTTCAACTAACCATAAGGACATAGGAACCCTTTACTTTATCTTTGGCGCCTGGGCCG-GCA-CAGTCGGAACTGCGATGA-GAAAAATTATACGAGTAGAACTTTCCCAACCCGGCTCCATATTACAAGACGACCAAATTTACAACGTAATGGTAACCGCTCACGCCTTCGTCATGATTTTCTTCATGGTTATGCCG-ATTATGATAGGAGGATTTGGAAACTGACTGGTCCCTTTAATGTTAGGAGCTCCAGATATGGCATTCCCACGTATGAAAAAAATGAGATTCTGACTTGTACCCCCCGCCTTCATTTTACTCTTAGCTTCGGCTGC---CAAAGAAGGGGGAGTAGGAACCGGGTGAACAGTTTACC…
	KU895437	----------------CGTTGACTATTCTCTACTAATCACAAGGACATTGGTACCCTATACTTTATATTTGGTGCCTGGGCAG-GGA-CGGTGGGTACCGCCATGA-GTAAAATAATACGAGTAGAACTCTCACAACCAGGGTCACTAATACAGGACGACCAAATTTATAATGTAATGGTTACAGCGCATGCGTTTGTAATGATTTTTTTTATGGTAATGCCC-ATAATGATCGGGGGATTTGGTAACTGACTAGTTCCCTTAATGCTAGGGGCCCCAGACATGGCTTTCCCACGAATGAATAAAATGAGATTCTGACTTGTGCCACCGGCATTTATACTTCTCCTTGCCTCCGCTGC---TAAAGAAAGAGGCGCAGGGACTGGATGAACAGTCTATC…
	KU895446	----------------CGATGATTATTTTCGACAAAACATAAGGACATAGGCACATTATACTTCATTTTTGGTGCCTGAGCAG-GAA-CAGTAGGAACAGCCATGA-GAAAAATAATTCGGGTAGAGCTTTCTCAACCGGGTTCATTAATTCAAGACGACCAAATATATAACGTAATGGTTACGGCTCACGCATTTGTAATGATTTTTTTTATGGTAATGCCT-ATTATGATTGGTGGATTTGGTAAATGGCTAGTCCCATTAATGCTTGGCGCACCTGACATGGCGTTCCCTCGAATGAACAATATGAGATTTTGACTAGTACCCCCCGCTTTCATATTACTTCTAGCCTCTGCTGC---TAAAGAAAGAGGAGCTGGAACAGGATGAACAGTTTACC…
	KU895434	----------------CGTTGACTCTTCTCCACGAACCACAAGGATATAGGTACTCTTTATTTTATATTTGGCGCTTGAGCAG-GAA-CAGTAGGTACCGCAATGA-GTAATATTATTCGAGTAGAACTTTCTCAGCCAGGCTCTTTAATACAAGACGACCAAATCTATAATGTTATGGTAACTGCCCATGCGTTTATAATGATTTTTTTTATGGTAATGCCA-ATTATGATTGGAGGATTTGGTAACTGACTTGTACCATTGATGCTAGGTGCTCCTGACATGGCATTTCCCCGGATGAAAAATATGAGTTTCTGACTTATACCTCCAGCCTTTATTCTTCTACTAGCATCAGCCGC---CAAAGAAAGTGGAGCAGGGACAGGATGAACTGTATACC…
	EU870001	--------------------------------------------------------------------------CTTGAGCCG-GAA-CAGTAGGCACGGCCATGA-GAAATATAATACGTGTAGAACTCTCCCAGCCGGGCTCTTTAATACAGGACGATCAAATATATAACGTAATGGTTACAGCTCATGCTTTCGTCATGATTTTTTTTATGGTAATGCCC-ATCATGATTGGAGGATTTGGAAACTGACTTGTGCCTTTAATGCTTGGAGCTCCCGATATGGCATTCCCACGAATGAAAAAAATGAGATTTTGACTAATTCCACCAGCTTTCATACTGTTACTAGCCTCAGCCGC---TAAAGAAAGTGGAGCCGGAACCGGGTGAACAGTTTACC…
	KU895448	----------ATTGAACGCTGACTTTTTTCAACAAACCACAAGGACATAGGAACTCTTTATTTTATATTTGGAGCTTGAGCCG-GAA-CAGTCGGGACGGCAATGA-GTAAAATTATTCGAGTAGAGCTGTCACAGCCCGGGTCTTTAATACAAGACGATCAAATTTATAATGTAATGGTTACAGCCCACGCTTTTGTTATGATTTTCTTTATGGTGATGCCC-ATAATGATAGGAGGATTTGGAAACTGGCTTGTCCCCTTAATGTTAGGGGCACCCGACATGGCTTTCCCCCGCATGAATAAAATGAGATTCTGGCTTATTCCCCCCGCGTTTATTTTACTACTTGCTTCCGCAGC---CAACGAAAGAGGAGCCGGAACAGGGTGAACAGTTTATC…
	JX947958	--------------------------------------------------------------------------------------------------------------------TTCGCGTAGAGTTATCTCAACCCGGGTCTCTAATACAAGACGACCAGATCTATAATGTTATGGTAACGGCCCACGCTTTCGTGATGATCTTTTTTATGGTGATGCCT-ATTATGATAGGAGGGTTTGGGAACTGGCTCGTGCCCTTAATGTTAGGAGCTCCCGACATGGCTTTCCCCCGCATGAATAAAATGAGTTTCTGGCTAATTCCCCCTGCATTCATTTTACTGCTTGCTTCCGCAGC---CAATGAGAGTGGAGCAGGGACAGGGTGAACTGTTTACC…
	KU895407	----AAAAGATTAGAACGTTGACTCTTCTCAACTAACCACAAGGACATAGGAACACTATACTTTATATTTGGCGCCTGGGCAG-GAA-CAGTAGGAACCGCTATGA-GAAAAATCATACGAGTCGAACTTTCACAACCAGGATCTCTTATTCAAGATGACCAAATTTATAAAGTAATGGTTACAGCACACGCATTCGTAATGATATTCTTCATGGTAATGCCT-ATAATGATAGGTGGATTTGGTAACTGGTTAACACCTTTAATGCTAGGAGCCCCTGATATGGCTTTCCCCCGTATGAAAAAAATGAGATTCTGACTTATACCTCCAGCTTTTATACTACTCCTTGCCTCTGCAGC---CAAAGAAAGCGGCGCAGGAACAGGGTGAACAGTTTATC…
	KU895427	----AAAAGATTAGAACGTTGACTATTTTCAACAAACCATAAGGACATCGGAACACTTTATTTTATATTTGGTGCTTGGGCCG-GAA-CAGTCGGTACGGCTATGA-GAAAAATAATTCGGGTAGAACTATCGCAGCCAGGTTCACTAATTCAGGATGACCAAATATATAAAGTGATGGTTACTGCACATGCCTTTATAATGATATTTTTCATGGTAATGCCA-ATAATGATTGGAGGGTTTGGTAATTGACTTGTACCCCTTATGCTTGGAGCCCCAGATATGGCCTTCCCACGGATGAAAAAAATGAGATTCTGATTAGTTCCCCCAGCATTTATTTTACTTCTAGCCTCAGCAGC---CAACGAGAGCGGTGCTGGAACAGGATGAACAGTATATC…
	MZ560147	---------------------------------------------------AACTTTATATTTTATATTTGGCGCTTGAGCTG-GAA-CAGTCGGGACAGCAATGA-GTAATATAATTCGGGTAGAACTATCTCAACCAGGATCTTTAATTCAAGATGATCAAATATATAACGTCATGGTTACGGCTCACGCATTTGTTATGATTTTTTTTATGGTAATGCCT-ATTATGATAGGAGGATTCGGAAACTGACTAGTTCCATTGATGCTAGGAGCACCGGACATGGCCTTTCCCCGAATGAAAAAAATGAGATTTTGATTAGTACCCCCAGCTTTTATTCTTCTCCTCGCATCAGCTGC---CAACGAAAGAGGAGCCGGAACAGGGTGAACAGTTTACC…
	OR413790	---------------------------------------------------AACCTTATATTTTATTTTTGGCGCCTGAGCCG-GAA-CAGTCGGCACGGCTATGA-GAAACATTATACGAGTAGAATTATCACAACCCGGATCATTAATACAAGATGATCAAATATATAAAGTAATGGTTACCGCCCATGCATTTATAATGATCTTTTTCATGGTTATGCCT-ATCATGATAGGTGGATTCGGAAAATGGTTAGTCCCTCTTATGCTGGGGGCCCCAGACATGGCTTTTCCTCGAATGAACAAAATGAGTTTTTGACTAATTCCTCCAGCTTTTATTCTTTTACTTGCTTCGGCAGC---CAAAGAAAGAGGAGCAGGAACGGGGTGAACAGTTTATC…
	KU895423	----AAAAGATTAGAACGTTGACTATTTTCAACAAAACACAAGGACATCGGCACTTTATATTTTATATTTGGCGCCTGAGCAG-GAA-CTGTGGGAACAGCTATGA-GTAAAATAATACGAGTAGAACTATCACAACCAGGGTCACTTATACAAGACGACCAAATTTATAAAGTAATGGTAACAGCTCACGCATTTATAATGATTTTTTTTATGGTTATGCCC-ATTATGATAGGAGGATTTGGTAAATGGTTAGTACCCCTTATGTTGGGGGCACCAGATATGGCTTTTCCCCGAATGAAAAAAATGAGATTCTGATTAATCCCTCCCGCATTTATACTACTACTTGCATCAGCTGC---CAAAGAAAGTGGAGCAGGAACAGGGTGAACCGTTTACC…
	KU895438	----------------CGTTGACTATTTTCGACAAACCACAAGGACATAGGCACTTTATATTTCATTTTTGGTGCTTGAGCAG-GAA-CGGTGGGAACCGCTATGA-GAAACATAATTCGGGTTGAATTATCCCAACCAGGGTCCCTCATTCAAGACGATCAAATTTACAAAGTTATGGTTACAGCTCACGCGTTTGTAATGATATTCTTCATGGTAATGCCA-ATAATGATAGGAGGTTTTGGTAATTGACTCGTACCACTCATGTTGGGAGCACCGGACATGGCCTTTCCACGGATGAACAAAATGAGATTCTGATTAGTACCCCCAGCTTTTATTTTATTGCTAGCTTCTGCTGC---TAACGAAAGAGGCGCGGGAACAGGATGAACTGTCTACC…
	KU895436	----------------CGTTGACTATTCTCAACAAAACATAAGGACATAGGTACACTTTACTTTATATTTGGTGCCTGAGCAG-GCA-CAGTTGGAACCGCAATGA-GTAAAATTATCCGAGTGGAGCTTTCACAACCAGGATCCTTGATACAAGACGACCAAATTTATAATGTGATGGTGACAGCACATGCATTTGTAATGATATTCTTTATGGTAATGCCC-ATAATGATTGGGGGTTTTGGCAAATGACTAGTCCCTTTAATGTTAGGGGCTCCAGACATGGCCTTCCCACGGATGAAAAAAACGAGTTTTTGACTTGTTCCTCCTGCATTTATACTTCTCCTTGCCTCAGCTGC---CAAAGAAAGAGGTGCCGGAACAGGGTGAACAGTTTACC…
	KU895417	----AAGAGTCTAGAACGCTGATTATTTTCAACCAACCATAAGGACATAGGAACACTCTACTTTATATTTGGTGCCTGGGCAG-GAA-CCGTTGGTACAGCCATGA-GAAAAATAATTCGAGTGGAGCTGTCTCAGCCAGGGTCACTTATCCAAGACGACCAAATTTATAAAGTCATGGTTACTGCCCACGCATTTATAATGATTTTCTTCATGGTAATGCCA-ATCATGATCGGGGGCTTTGGGAAATGACTAGTCCCATTAATGCTCGGAGCACCTGACATGGCGTTCCCACGCATGAATAAAATGAGATTCTGACTAGTCCCCCCTGCGTTTATTCTTCTACTAGCATCCGCAGC---GAAAGAAAGTGGAGCCGGGACAGGATGAACAGTCTACC…
	KU895439	----AAAAGATTAGAACGTTGATTATTTTCTACAAACCATAAGGACATTGGTACATTATATTTTATATTTGGTGCATGGGCAG-GAA-CAGTCGGCACTGCTATGA-GAAAAATAATTCGAGTAGAATTATCACAGCCAGGTTCACTAATTCAAGACGACCAAATATACAAAGTAATGGTAACCGCCCACGCGTTTGTTATGATATTTTTTATGGTTATGCCA-ATAATGATAGGAGGTTTTGGTAAATGACTAGTGCCACTGATGTTAGGGGCCCCAGATATGGCTTTCCCACGGATGAAAAAAATGAGTTTCTGATTAGTTCCTCCAGCATTTATTCTCTTGCTTGCTTCAGCAGC---AAACGAAAGAGGCGCTGGGACAGGATGAACAGTTTACC…
	KU895432	----------------CGTTGACTTTTTTCTACTAATCACAAGGACATTGGAACTTTATACTTTATATTTGGCGCATGAGCCG-GAA-CAGTTGGTACAGCTATGA-GTAATATAATTCGAGTAGAATTATCACAACCAGGTTCTTTAATTCAAGACGACCAAATTTATAATGTAATGGTAACAGCCCATGCATTTGTAATGATTTTTTTCATGGTAATGCCC-ATAATGATAGGAGGATTTGGAAAATGGCTAGTTCCTTTAATGCTTGGCGCACCCGATATGGCTTTTCCACGAATGAATAAAATGAGCTTTTGATTAGTGCCCCCAGCCTTTATTTTACTATTAGCCTCCGCAGC---AAATGAAAGCGGTGCAGGAACAGGATGAACAGTATACC…
	KU895443	----AAGAGCTTAGAACGGTGACTATTTTCAACAAAACACAAGGATATTGGAACCTTATACTTTATATTTGGCGCTTGAGCTG-GAA-CAGTAGGAACTGCTATGA-GTAACATAATCCGTGTAGAATTATCTCAACCAGGATCTTTAATACAAGACGACCAAATATATAAAGTTATGGTTACAGCCCATGCATTTGTAATGATATTTTTTATGGTAATGCCG-ATTATGATTGGCGGATTTGGTAACTGGCTAGTCCCACTTATGTTAGGAGCGCCTGATATGGCTTTTCCCCGAATGAAAAACATGAGATTTTGATTAGTTCCTCCTGCATTTATTTTACTGCTCGCTTCAGCTGC---AAACGAAAGAGGGGCTGGAACTGGTTGAACAGTTTATC…
	MN730136	---------------------------------------------------AACTTTATATTTTATATTTGGTGCTTGAGCCG-GGA-CAGTAGGAACAGCTATGA-GTAAAATAATACGAGTAGAACTATCTCAACCCGGATCCTTAATACAAGACGACCAAATATATAAAGTGATGGTAACGGCACATGCCTTCGTAATGATATTTTTCATGGTAATGCCA-ATTATGATAGGAGGATTTGGCAACTGACTTGTCCCTTTAATGTTAGGAGCCCCTGACATGGCCTTTCCTCGAATGAATAACATGAGATTCTGACTAGTACCCCCCGCATTTATCCTGTTATTAGCCTCAGCAGC---TAACGAAAGTGGTGCTGGTACAGGATGGACTGTTTATC…
	KU895414	----------------CGTTGACTTTTCTCCACAAAACACAAGGACATAGGAACTTTGTACTTTATCTTTGGCGCCTGAGCTG-GGA-CAGTAGGCACAGCCATGA-GAAATATAATACGAGTTGAGCTATCACAACCTGGATCTTTAATTCAAGATGACCAAATTTACAAAGTTATGGTAACTGCACATGCATTCGTAATGATATTTTTCATGGTAATGCCT-ATAATGATAGGAGGCTTTGGGAACTGGCTAGTACCACTTATGTTAGGCGCACCAGACATGGCTTTCCCACGAATGAAAAAAATGAGATTTTGATTGGTTCCCCCAGCATTCATTCTATTACTTGCATCCGCAGC---TAACGAAAGAGGTGCAGGAACAGGATGAACAGTTTATC…
	KU895409	----AAAAGATTAGAACGTTGACTATTTTCTACAAACCACAAGGACATAGGAACTTTGTATTTCATTTTTGGTGCTTGAGCCG-GAA-CAGTTGGAACTGCAATGA-GTAAAATTATACGAGTTGAGCTATCACAACCTGGGTCCTTAATACAAGATGACCAAATATATAAAGTCATGGTTACAGCCCATGCTTTCGTAATGATATTTTTTATGGTAATGCCT-ATAATGATAGGAGGCTTTGGTAATTGACTTGTCCCCCTTATGCTAGGCGCACCCGATATGGCTTTCCCACGAATGAAAAAAATGAGATTTTGATTAATTCCCCCAGCATTTATCCTTCTCCTAGCCTCAGCAGC---AAAAGAAAGAGGCGCCGGTACAGGATGAACCGTTTATC…
	KU895418	----------------CGTTGACTTTTTTCTACTAATCACAAGGATATAGGCACCTTATATTTTATTTTTGGAGCATGAGCTG-GAA-CAGTAGGGACAGCAATGA-GTAAAATAATACGTGTAGAACTATCCCAACCAGGCTCACTTATTCAAGACGATCAAATATATAAAGTAATGGTAACAGCTCACGCCTTTATCATGATATTTTTTATGGTGATGCCA-ATAATGATTGGGGGGTTTGGGAAATGGTTAGTACCACTTATGCTAGGAGCACCGGATATGGCCTTTCCCCGAATGAATAAAATGAGATTTTGGTTAATTCCTCCCGCATTCATTTTACTACTAGCCTCAGCAGC---CAATGAAAGAGGAGCTGGAACAGGTTGAACAGTCTACC…
	KU895422	----AAAAGATTAGAACGTTGATTATTTTCAACAAACCACAAGGATATTGGAACACTCTACTTCATATTTGGGGCCTGAGCAG-GGA-CAGTTGGAACAGCTATGA-GAAAAATAATTCGAGTAGAGCTATCACAACCAGGATCGCTTATACAAGATGACCAAATATACAACGTTATGGTAACAGCTCATGCATTTGTAATGATTTTCTTTATGGTGATGCCA-ATAATGATCGGAGGGTTTGGTAATTGACTCGTCCCCTTAATGTTAGGAGCTCCAGACATGGCATTTCCACGGATGAAAAAAATGAGCTTTTGACTAGTCCCTCCTGCTTTTATCTTACTCTTAGCATCAGCTGC---TAACGAAAGGGGGGCCGGGACAGGATGAACAGTCTATC…
	KU895440	----------------CGTTGACTCTTCTCCACAAACCACAAGGATATAGGAACATTGTACTTTATTTTCGGAGCATGAGCAG-GGA-CAGTCGGGACCGCTATGA-GTAAAATAATCCGGGTAGAGCTTTCACAGCCAGGATCACTCATACAAGACGACCAAATATATAACGTAATGGTGACAGCCCATGCATTCGTCATGATCTTTTTTATGGTAATGCCC-ATAATGATTGGAGGATTTGGGAAATGACTAGTACCCCTTATGTTAGGAGCTCCCGACATGGCCTTTCCCCGAATGAATAAAATGAGATTTTGGCTAGTACCGCCAGCATTTATCCTCCTACTTGCTTCCGCAGC---TAAAGAGAGAGGGGCCGGGACAGGATGAACAGTGTACC…
	KU895429	----AAAAGATTGGAACGTTGACTTTTCTCTACAAACCATAAGGATATTGGAACTTTATATTTTATCTTTGGGGCCTGAGCCG-GAA-CAGTAGGAACCGCCATGA-GAAATATTATACGAGTTGAATTATCTCAACCAGGATCCCTTATTCAAGACGACCAAATATATAAAGTCATGGTAACCGCCCACGCATTTGTAATGATATTTTTTATGGTCATGCCA-ATTATGATCGGAGGTTTTGGCAACTGATTAGTGCCCTTAATGCTAGGAGCTCCGGACATGGCTTTCCCACGAATGAACAAAATGAGATTCTGGTTAATCCCTCCAGCATTTATTCTTCTGCTAGCATCAGCAGC---CAACGAAAGAGGAGCCGGAACAGGATGGACCGTATACC…
	KU895447	----AAAAAATTAGAACGATGACTATTTTCAACAAATCATAAGGATATAGGAACCTTATATTTTATATTTGGCGCTTGAGCAG-GAA-CCGTAGGGACAGCAATGA-GAAACATAATTCGAGTAGAATTATCACAACCCGGATCACTCATACAAGACGACCAAATCTATAAAGTAATGGTAACCGCCCACGCTTTCGTAATGATATTTTTCATGGTAATGCCT-ATAATGATAGGAGGTTTTGGAAACTGATTAGTACCACTAATGTTAGGAGCCCCGGATATGGCATTCCCACGAATGAAAAAAATGAGATTCTGATTAATCCCCCCAGCATTTATATTATTATTAACCTCAGCAGC---TAACGAAAGAGGAGCAGGAACAGGGTGAACTGTTTACC…
	HM400511	---------------------------------------------------AACTTTATACTTTATTTTTGGAGCCTGAGCAG-GCA-CAGTTGGAACTGCTATGA-GAAAAATAATACGAGTGGAACTTTCCCAACCAGGATCACTAATCCAAGACGATCAAATATACAAAGTAATGGTAACAGCTCACGCATTTGTAATGATTTTTTTTATGGTAATGCCT-ATAATGATCGGAGGATTTGGTAACTGATTAGTTCCTTTAATGCTAGGAGCTCCCGACATGGCATTTCCACGTATGAAAAAAATGAGATTCTGACTAGTACCCCCAGCCTTTATATTACTCTTAGCTTCAGCCGC---GAAAGAAAGAGGAGCAGGAACAGGATGAACAGTTTACC…
	KU895454	-------TATATAAATCGCTGGTTTTTCTCAACTAACCATAAGGATATCGGGACCCTTTATTTATTATTTGGCGCTTGAGCTG-GCA-CTGTTGGTACCGCCATGA-GAAATATTATTCGGGTTGAGTTATCCCAACCTGGGTCATTAATCCAAAATGACCAAACTTACAAAGTTATAGTGACTGCCCATGCCTTCGTGATGATTTTTTTTATGGTAATGCCC-ATTATGATTGGGGGATTTGGAAACTGGCTAGTTCCTCTTATGATAGGAGCCCCGGATATGGCATTTCCTCGTATGAATAAAATGAGCTTTTGGTTAATCCCCCCCTCATTTCTTTTATTAGTAGCCTCGGCAGG---AAAAGAGAGAGGAGTAGGCACAGGGTGAACTGTCTACC…
	KU895353	-------TATATAAACCGATGACTATTTTCCACCAATCACAAGGATATAGGAACCCTATATCTCCTATTTGGAGCCTGGGCAG-GCA-CAATAGGCACTGCCATGA-GCAATATAATACGAATCGAGCTATCCCAGCCCGGCTCTCTTATCCAAGATGACCAAGTCTACAACGTCATGGTTACAGCCCATGCATTTGTTATGATTTTCTTTATGGTTATGCCT-ATAATGATAGGAGGATTTGGGAACTGGTTAATTCCTTTAATGCTAGGTGCCCCTGACATGGCATTTCCTCGTATGAATAAAATGAGATTTTGACTAATACCTCCTTCCTTCCTTCTCCTTTTAGCTTCCGCCGG---AAATGAAAGCGGAGTAGGAACGGGATGAACCGTTTACC…
	KU895349	-------TATATTGGACGTTGGTTATTCTCTACTAATCATAAGGACATTGGCACCCTTTACTTAATTTTCGGAGCTTGAGCTG-GCA-CTGTTGGTACAGCTATGA-GTAAAATTATACGCGTAGAATTATCACAAACAGGCTCATTAATACAAGACGACCAATTATATAATGTTATTGTCACTGCACACGCCTTTGTTATGATCTTCTTTATGGTAATGCCC-ATTATGATAGGAGGATTTGGAAAATGACTTGTTCCCCTTATGATTGGAGCACCAGACATGGCCTTTCCACGAATGAATAATCTAAGATTCTGATTACTGCCCCCCTCCTTTTTCCTTTTAATTACTTCAGCAGC---AAAAGAAAGAGGAGTAGGGACCGGCTGAACCATTTATC…
	KU895067	----GATTACATAAAACGATGATTATTTTCAACAAACCATAAGGATATAGGAACCCTTTACCTAATTTTTGGAGCTTGAGCCG-GAA-CAGTAGGAACAGCCATGA-GTAAAATCATCCGGGTAGAACTTTCACAGCCCGGATCTCTTATACAAAACGACCAACTATATAATGTCATAGTAACTGCTCACGCCTTAATTATGATTTTCTTTATGATAATGCCA-ATTATGATAGGAGGATTCGGAAACTGATTAATTCCCTTAATGATAGGAGCCCCTGACATGGCCTTCCCCCGCATGAAAAACCTAAGATTCTGACTTATTCCCCCATCATTTCTTCTTCTTATAGCCTCAGCCGG---AAAAGAAAGAGGCGTAGGTACAGGCTGAACACTTTATC…
	KU895068	----AATTACATAAGACGATGACTCTTCTCAACCAAACATAAGGACATAGGAACCCTCTACCTAATTTTTGGAGCTTGAGCCG-GAT-CTGTCGGAACAGCCATGA-GTAATATTATACGAGTAGAACTTTCACAACCAGGATCTCTCTTACAAAGAGATCAGCTATATAATGTTATAGTTACAGCTCACGCACTAGTTATGATCTTTTTTATGGTAATGCCA-ATTATGATTGGGGGATTTGGAAAATGATTAGTTCCACTTATGATAGGGGCACCAGACATGGCCTTCCCACGAATGAAAAAACTTAGATTTTGGCTTATTCCCCCGTCATTTCTTCTCCTAATAGCCTCAGCAGG---AAAAGAAAAGGGTGTAGGAACAGGCTGAACTATATATC…
	MT103750	----------------------------------------------------ACTCTATACTTAATTGCTGGCTGTATCGGAG-GAA-TAATTGGTGCATCAATAA-GAAGTATTATTCGTATGGAATTAGCTCAACCAGGTTCTGTAATTAAAGATGACCAAATCTATAAAGTAATGGTCACCGCTCACGCATTTGTAATGATATTTTTTACAGTAATGCCT-GTAATGATTGGAGGATTTGGAAATTGGCTAATTCCCTTAATGATCGGTGCTCCTGATATGGCTTTTCCTCGCCTTAATAAAATGAGCTTCTGATTTTCGCCCCCGGCTTTTACCCTTCTTTTAATTTCAATGAT---AAATGAAAGAGGAGTCGGAACAGGATGAACTATATATC…
	HM543067	---------------------------------------------------TACTCTTTATTTAATTTTTGGGGCATGAGCTG-GTA-TAATTGGAACTGCCATGA-GAGTTATAATCCGAATTGAATTAACCCAACCTGGTTCCCTTCTTCAAGATGACCAAATTTATAACGTTATAGTTACAGCCCATGCTTTAATTATGATTTTCTTTATGGTAATGCCT-ATAATGATTGGAGGGTTTGGAAATTGACTTATACCTTTAATGATTGGAGCTCCTGATATGGCTTTTCCTCGAATGAATAATATGAGATTTTGATTGATACCCCCTTCTTTTATTCTCTTACTTGCTTCTGCAAG---TATAGAAAGGGGAGCAGGTACTGGTTGAACAATATACC…
	OR730458	----------------------------------------------------ACTTTATATTTAATATTTGGAATTTGAGCTG-GTT-TAATTGGGACTGCTATGA-GAATGATTATTCGAATTGAATTAGCTCAACCTGGCTCTCTCTTACAAGATGACCAAATATATAAAGTTATAGTTACTGCTCACGCTTTAATAATGATTTTTTTTATGGTTATGCCA-ATAATGATTGGAGGTTTCGGAAACTGATTAATTCCCTTAATGATTGGGGCTCCTGATATGGCTTTTCCACGAATGAATAAAATGAGTTTTTGATTAATTCCTCCCTCTTTTCTACTATTAATAGCTTCAGCTGC---TATAGAAAGAGGAGCTGGTACAGGTTGAACTATATATC…
	KU895366	----------------CGATGACTCTTTTCCACAAATCACAAGGACATTGGAACTCTCTACTTAATATTTGGAGCCTGAGCTG-GGA-CTATTGGCACAGCTATGA-GAAACATAATTCGAGCCGAGCTATCACAACCTGGCTCCCTAATACAAGATGACCAAATCTACAACGTAATTGTTACAGCCCATGCCTTCCTAATGATATTTTTTATGGTAATGCCT-ATTATGATAGGAGGATTTGGGAATTGGCTAGTCCCCCTTATGCTAGGAGCCCCGGATATGGCATTTCCACGAATGAAAAACATGAGGTTCTGATTAATCCCCCCCGCTTTTATATTACTGATGGCCTCTGCAGC---AAACGAAAGAGGAGTCGGGACGGGCTGAACTATCTACC…
	KU895155	----------ATAGAACGATGGTTATTTTCAACAAACCATAAGGATATTGGCACCCTTTACTTCATATTCGGCGCTTGAGCTG-GCA-CTGTAGGCACCTCTATGA-GAAATATTATTCGAGTTGAACTATCACAGCCCGGGTCTTTAATCCAAGACGATCAAATTTACAACGTAATGGTAACAGCACATGCTTTTGTAATGATCTTTTTTATGGTTATGCCC-ATAATGATAGGAGGATTTGGAAATTGGCTGGTTCCCCTAATGTTGGGAGCCCCAGACATGGCATTCCCCCGAATGAACAAAATGAGCTTTTGGCTCGTTCCTCCAGCATTTATTTTATTACTCGCCTCGGCCGC---TAATGAAAGAGGAGTTGGAACAGGGTGAACTGTTTACC…
	KU894945	----TTATATTTGAATCGATGGCTATTCTCCACTAACCATAAGGATATAGGAACACTATATTTAATCTTTGGAGCTTGAGCGG-GGA-CTGTCGGTACCGCTATGA-GTAAAATCATCCGAGTAGAACTCTCCCAGCCGGGCTCTCTGATACAAAATGATCAAACTTATAAAGTAATTGTTACAGCACATGCATTTGTTATGATATTTTTTATGGTGATGCCT-ATTATGATTGGAGGGTTTGGGAACTGACTAGTACCTTTAATGATTGGAGCGCCAGATATGGCTTTCCCACGTATGAAAAACATGAGATTCTGACTCGTCCCTCCTTCCTTCTTGCTTTTAATTGCTTCGGCTGG---AAAAGAAAGCGGTGTTGGGACAGGATGAACCGTTTATC…
	KU895453	----TTATATATTAGCCGATGATTCTTCTCAACAAACCATAAGGACATAGGAACCTTATACTTAATATTTGGTGCATGGGCCG-GAA-CTGTAGGAACCGCCATGA-GAAAAATTATTCGTGTAGAATTATCACAACCAGGATCTTTAATACAAAAAGACCAAACATATAACGTGATAGTAACATCACATGCTTTTATAATGATCTTCTTTATGGTAATGCCA-ATTATGATTGGTGGATTTGGTAACTGGTTAGTTCCTCTAATGATAGGAGCTCCTGATATGGCCTTCCCCCGAATGAAAAATATGAGATTCTGATTAATTCCTCCTTCATTTTTATTATTAATGGCATCAGCAGG---AAAAGAAAGAGGAGCTGGGACAGGATGAACACTGTACC…
	KU894936	----CAATATATAAGTCGATGACTCTTTTCCACAAAACATAAGGACATAGGTACTCTTTACTTACTCTTTGGAGCCTGAGCTG-GTA-CAGTTGGGACCGCAATGA-GAAAAATTATTCGAGTAGAACTCTCACAGCCCGGCTCATTAATTCAAAAAGACCAAACCTATAAAGTAATTGTTACTGCACACGCTTTTGTAATGATATTTTTTATGGTAATGCCT-ATTATGATTGGAGGGTTTGGTAATTGACTGGTCCCCCTAATGATAGGAGCCCCAGACATGGCTTTTCCTCGAATGAACAACATGAGATTTTGACTAATCCCCCCGTCATTTCTGCTCCTAATGGCTTCTGCAGG---AAATGAAAGAGGTGTAGGGACAGGGTGAACAGTATACC…
	KU894940	----------ATAAGCCGATGACTTTTTTCCACAAACCACAAGGATATTGGCACCTTATACTTAATGTTTGGTGCCTGAGCTG-GAA-CCGTTGGTACTGCTATGA-GAAACATCATTCGGGTAGAACTATCACAACCTGGGTCTCTTATTCAAAAAGACCAAACTTATAAAGTAATAGTTACAGCACATGCCTTTGTAATGATCTTCTTTATGGTGATGCCA-ATAATGATTGGGGGCTTTGGCAAATGACTAGTACCTTTAATGATAGGTGCCCCAGATATGGCTTTTCCTCGAATGAATAAAATGAGGTTTTGGCTAATCCCTCCCGCATTTTTATTACTAATGGCCTCTGCAGG---AAAAGAAAGTGGTGTTGGAACAGGGTGAACTGTATACC…
	KU894991	-------TATATTAGCCGTTGATTTTTTTCTACTAACCACAAGGATATTGGTACTTTATACCTTATATTTGGTGCTTGAGCTG-GAA-CAGTTGGTACCGCTATGA-GAAAAATTATTCGAGTAGAGTTATCTCAACCTGGTTCTTTAATACAAAAAGATCAAACTTATAAAGTTATTGTAACTGCTCATGCATTTATAATGATTTTTTTTATGGTAATGCCT-ATAATGATAGGGGGGTTCGGAAATTGATTAGTTCCTTTAATGATTGGTGCTCCCGACATGGCTTTTCCTCGTATGAAAAAAATGAGGTTTTGATTAGTTCCACCATCGTTTCTTCTTTTAGTTGCATCTGCTGG---AAAAGAAAGAGGAGCTGGAACAGGATGAACAATGTACC…
	KU894964	----CTATACATAAGTCGATGATTTTTTTCAACAAACCACAAGGATATAGGGACTCTATACCTTCTCTTTGGAGCATGAGCTG-GCA-CAGTGGGAACTGCAATGA-GCAATATTATCCGAGTAGAGCTCTCACAACCAGGATCCCTTATCCAAAAAGACCAAACCTATAAAGTAATTGTTACAGCTCACGCTCTTGTAATGATATTCTTTATGGTAATGCCA-ATTATGATCGGAGGATTTGGAAATTGATTAGTTCCACTAATGATTGGTGCTCCCGACATGGCTTTTCCGCGAATGAAAAAAATGAGATTCTGATTACTTCCCCCCTCATTCTTATTACTAATTGCTTCAGCTGG---TAACGAAAGAGGTGTAGGAACAGGATGAACCATTTACC…
	KU894953	----CTTTATATAAGACGATGGTTTTTCTCAACAAATCACAAGGATATAGGAACATTATATTTACTATTTGGAGCTTGAGCGG-GAA-CAGTTGGAACTGCAATGA-GAAAAATTATTCGAGTTGAACTTTCACAACCAGGCTCCCTTATCCAAAAAGATCAAACTTATAAAGTAATAGTGACGGCACATGCTCTCGTTATGATATTTTTTATGGTAATGCCT-ATTATGATAGGGGGATTTGGAAAATGACTAGTCCCACTAATGATAGGAGCCCCTGATATGGCGTTTCCACGAATGAAAAAAATGAGATTTTGATTACTCCCTCCTTCATTTCTCTTATTAGTGGCCTCTGCAGG---AAAAGAAAGAGGAGTAGGAACAGGATGAACAATTTACC…
	KU894972	----CTTTACATTAGACGCTGATTTTTTTCAACAAACCACAAGGATATCGGAACACTCTACCTAATTTTTGGGGCCTGGGCTG-GCA-CCGTAGGAACTGCAATGA-GAAATATTATCCGGGTAGAACTTTCGCAACCGGGGTCACTAATACAAAAAGACCAAACCTATAAAGTAATAGTCACTGCCCATGCCTTCGTAATGATATTTTTTATGGTGATGCCT-ATTATGATAGGGGGATTTGGAAAATGGTTAGTTCCCTTAATGATTGGAGCACCAGATATGGCTTTTCCACGAATGAATAAAATGAGATTTTGACTAATCCCCCCAGCATTTTTACTATTAATAGCTTCTGCAGG---AAAAGAAAGGGGAGTAGGGACAGGATGAACAGTATATC…
	HM900474	----------------------------------------------------ACTCTATACTTAATCTTTGGTGCCTGGGCCG-GAA-CTGTCGGAACTGCTATGA-GAAATATAATCCGAGTTGAGCTATCACAACCCGGATCTCTTATTCAAAAAGATCAAACATATAAAGTTATAGTTACTGCTCACGCTTTCATAATGATTTTTTTTATGGTTATGCCT-ATTATGATAGGGGGGTTTGGTAAATGATTAGTGCCTCTTATGATCGGCGCCCCAGATATGGCCTTTCCCCGAATGAATAAAATGAGATTTTGACTTATTCCCCCTTCATTTCTTCTTTTAGTCGCTTCTGCAGG---AAAAGAAAGAGGAGCTGGGACTGGATGAACGGTCTACC…
	KU894951	-------TATATTAGCCGATGATTTTTTTCAACAAACCATAAGGATATTGGAACACTATATTTAATATTTGGTGCCTGGGCCG-GGA-CAGTGGGAACCGCTATGA-GGAAAATTATACGAGTGGAACTTTCACAGCCTGGCTCATTAATACAGAAAGACCAAACCTATAAAGTAATAGTAACAGCACATGCCTTTGTAATGATATTTTTTATGGTAATGCCA-ATAATGATTGGGGGATTTGGTAAATGATTAGTCCCATTAATGATTGGTGCTCCTGATATGGCTTTTCCTCGAATGAACAAAATGAGATTCTGATTAATCCCCCCTTCATTTCTTCTATTAGTAGCTTCAGCTGG---GAAAGAAAGAGGGGTAGGGACAGGATGAACAGTATACC…
	KU894952	----CTCTACATAAGTCGATGGTTTTTTTCAACTAACCATAAGGACATAGGTACACTTTATTTAATTTTTGGAGCCTGAGCTG-GAA-CCGTAGGAACTGCAATGA-GAAATATTATTCGAGTTGAGCTATCACAGCCAGGATCCCTTATCCAAAAAGATCAAACCTATAAAGTAATTGTTACAGCTCATGCCTTCGTCATGATTTTTTTTATGGTAATGCCA-ATAATGATAGGAGGATTTGGTAAATGATTAGTACCATTAATGATTGGAGCCCCTGACATGGCCTTTCCCCGAATGAATAAAATGAGATTCTGACTAATTCCCCCTTCATTTCTTCTACTAATAGCTTCTGCTGG---AAAAGAAAGAGGAGTAGGAACAGGATGAACAGTGTACC…
	KU894937	-------TATATTAATCGATGATTATTTTCAACAAACCACAAGGATATAGGAACTCTGTACTTAGTTTTTGGGGCCTGGGCAG-GAA-CAGTCGGGACAGCAATGA-GAAATATCATCCGAGTAGAACTTTCACAACCAGGATCTCTTATACAGAAAGACCAAACTTATAAAGTAATAGTAACAGCTCATGCTTTTGTGATGATCTTTTTTATGGTAATGCCA-ATTATGATAGGAGGATTCGGAAAATGATTAGTACCACTAATGATTGGCGCACCAGACATGGCCTTCCCCCGAATGAATAAAATGAGATTCTGACTAATACCCCCCTCATTTTTACTTTTAATAGCCTCAGCAGG---GAACGAAAGAGGTGTAGGAACAGGGTGAACAGTCTACC…
	KU894932	----TTATACACAAGACGATGACTTTTTTCTACAAATCATAAGGATATTGGTACCCTATATTTACTATTTGGTGCTTGAGCTG-GAA-CTGTAGGAACCGCAATGA-GCAAAATAATCCGAGTTGAACTATCACAACCAGGATCCCTAATCCAAAAAGATCAAACCTACAAAGTCATAGTAACTGCCCATGCATTAGTAATGATATTCTTTATGGTAATGCCA-ATAATGATAGGGGGATTCGGAAAATGACTAGTGCCCCTCATGATTGGTGCTCCGGATATGGCCTTTCCCCGAATGAACAACATGAGTTTCTGATTATTACCTCCATCCTTCCTGCTTCTAATTGCCTCAGCAGG---TAAAGAAAGGGGAGTAGGAACAGGATGAACCCTTTACC…
	KU894969	-------TATATAAACCGATGACTCTTCTCAACAAAACATAAGGATATAGGAACACTATACTTATTATTTGGCGCCTGAGCTG-GTA-CTGTCGGAACTGCTATGA-GCAAAATAATCCGAGTAGAACTCTCACAACCAGGATCTCTCATCCAAAAAGACCAAACCTATAAAGTAATAGTCACAGCACACGCCTTCGTAATGATATTTTTTATGGTAATGCCT-ATTATGATTGGAGGTTTTGGAAAATGGTTAGTTCCATTAATGATTGGTGCCCCAGACATGGCCTTTCCACGAATGAATAAAATGAGATTTTGATTAATCCCCCCTTCATTTTTATTACTAATAGCCTCTGCAGG---CAAAGAAAGAGGAGTTGGAACAGGATGAACAGTCTATC…
	MT103857	----------------------------------------------------ACCCTTTACCTTCTCTTTGGTGCTTGAGCTG-GAA-CAGTTGGTACCGCAATGA-GCAATATAATCCGAGTAGAACTCTCACAACCAGGATCTCTTATTCAAAAAGACCAAACCTACAAAGTCATAGTTACAGCTCATGCTTTTGTAATGATATTTTTTATGGTAATGCCA-ATAATGATAGGAGGATTTGGAAAATGACTAGTCCCACTAATGATTGGAGCCCCTGACATGGCCTTTCCACGAATGAAAAAAATGAGATTTTGATTAATCCCTCCTTCTTTTTTTCTTCTTATAGCCTCCGCAGG---TAAAGAAAGAGGTGTAGGTACAGGTTGAACTGTATATC…
	KU894982	----CAATATATTAGCCGATGATTTTTTTCAACAAAACACAAGGATATAGGAACCCTATATTTAATTTTTGGAGCTTGAGCTG-GAA-CAGTGGGTACTGCAATGA-GAAAAATAATTCGAGTAGAACTTTCGCAACCAGGATCTCTAATACAAAAAGACCAAACCTATAAAGTTATAGTCACAGCCCATGCCTTTGTTATGATCTTTTTTATGGTCATGCCC-ATTATGATAGGGGGATTTGGTAAATGATTAGTCCCTCTAATGATTGGAGCCCCAGACATGGCCTTTCCTCGAATGAATAAAATGAGATTTTGACTAATCCCCCCTTCTTTCTTTTTATTAATAGCCTCAGCAGG---GAAAGAAAGAGGAGTAGGGACTGGATGAACAGTATACC…
	MN689973	----------------------------------------------ATCGGTACTTTGTATTTGCTTTTTGGGGTCTGAGCCG-GTC-TAGTGGGAGCTGGATTAA-GGGTTATTATCCGAATGGAGTTGGCTCAAGGGGGTTCTCTTTTAGGTGATGACCAAATATACAACGTTGTTGTTACTGCCCATGCCTTTATAATGATTTTTTTTATGGTTATGCCC-GTTATGATAGGGGGGTTCGGAAATTGGTTAGTCCCTTTAATGTTGGGGGCTCCCGATATGGCTTTTCCTCGAATGAATAAAATGAGATTCTGGTTAGTCCCTCCCTCATTTTTATTATTACTTGCTTCCGCTGT---AGTAGAAAGGGGAGTCGGGACGGGTTGAACGGTTTATC…
	OR145350	------------------------------------------------------------------------------------------------------------------------------------------------------------------------------------------------------------------------------T-GTTATGATAGGTGGTTTCGGAAATTGGTTGGTTCCTTTGATGTTGGGGGCTCCTGACATGGCTTTCCCGCGGATGAATAAAATGAGGTTTTGGTTAGTTCCACCCTCTTTTCTTTTACTATTAGCTTCGGCTGT---AGTGGAAAGAGGTGTTGGTACGGGGTGAACAGTTTACC…
	KU895373	----AACTATACCTACCGATGAATGTTTTCCACTAACCACAAGGATATAGGAACCCTTTATTTATGAGCAGGAGTAACCGGAG-GAC-TAATCGGATCAACTATGA-GAAATATTATACGAACAGAGCTATCACAACCAGGCTCTCTTCTAAAAGATGACCAATTATATAAAACTATAGTAACAGGGCATGCTTTAGTTATGATTTTTTTTATGGTAATGCCT-GTAATGATAGGGGGATTTGGGAAATGATTAATCCCTTTAATGATTGGAGCTCCAGATATGGCATTTCCTCGACTTAATAATATGAGATTCTGGTTAAGGCCCCCTGCTTTTATTTGTTTCTTTAACTCACTAGG---AGTGAGTAGAGGAGCAGGAACAGGATGAACCATCTACC…
	KU895360	-------TATATCAAACGATGACTCTTTTCTACAAAACACAAGGATATTGGAACCTTATATCTAATTTTTGGAGCATGAGCCG-GAA-CTATTGGAGCCGCTATGA-GTAAAATTATTCGAATCGAACTTTCGCAACCCGGATCTCTTATTCAGGATGATCAAACTTATAAAGTTATTGTAACAGCCCATGCTTTCATAATGATATTTTTTATGGTAATGCCA-ATAATGATAGGAGGTTTCGGTAACTGACTAACCCCCTTAATGATAGGAGCACCTGACATGGCATTTCCACGAATGAAAAATTTAAGATTCTGATTAATTCCCCCCTCATTTCTACTCCTTCTAGCCTCAGCTGG---TAACGAAAGAGGGGTTGGTACAGGTTGAACTATTTACC…
	AF217392	----ATGCAACTAAAACGATGACTCTTCTCTACTAACCACAAGGATATTGGCACTCTCTACTTAATATTCGGCGCTTGAGCCG-GAT-TAATCGGCACAGCAATGA-GCGTAATAATACGCACCGAACTCTCCCAACCTGGCTCTCTACTACAAAACGATCAAATTTATAAAGTAATAGTTACTGCCCACGCCCTAATTATGATTTCCTTCATGGTTATGCCT-ATAATGATAGGTGGTTTCGGAAAATGACTTATTCCTCTAATGATTGGCTCACCCGATATGGCTTTTCCACGCATGAACAAAATGAGCTTTTGATTAATTCCACCCTCCTTCTTACTCCTATTAGCCTCTGCCAG---AATAGAAAGTGGCGCAGGGACCGGTTGAACAATCTATC…
	KF142167	----------------------------------------------------------------------------------------------------------------------------------------------------------------------------------------------------------------------------------------------------TAAATGATTAGTTCCTCTAATGATAGGAGCTCCAGACATGGCATTCCCACGAATGAAAAAATTAAGATTTTGATTAATTCCACCATCATTTATACTCCTTTTAGTTTCATCATT---AGTTGAAAAAGGGGTAGGTACAGGATGAACAATTTATC…
	MZ563464	---------------------------------------------------AACATTATATTTATTATTTGGCTTATGAGCTG-GTA-TGGTTGGTACTGCTATGA-GTATAATTATACGAATTGAATTAGCACAACCAGGTTCTATATTAAATAATGAACAAATTTATAACGTAATTGTTACAGCACATGCTTTAATTATGATATTCTTTTTAGTAATGCCA-GTTATGATAGGAGGGTTCGGAAAATGATTGATTCCATTAATGATAGGAGCCCCAGATATGGCATTTCCACGAATGAAAAATTTAAGCTTCTGATTGGTACCCCCCTCTTTTATACTTCTTTTAGCATCAGCTAG---AGTAGAAAGAGGAGTAGGGACAGGATGAACCCTTTACC…
	MZ563474	---------------------------------------------------GACTTTATATTTTTTATTTGGATTATGAGCTG-GGA-TGGTAGGTACAGCCATGA-GAATAATAATACGAATAGAATTAGCACAACCAGGCTCTATTCTAAAAAATGAACAAATTTATAAAGTAATAGTAACCGCTCACGCTTTAATAATGATATTTTTTTTAGTAATGCCA-GTTATGATAGGTGGATTTGGAAAATGATTAATACCTTTAATGATAGGAGCGCCGGATATGGCTTTTCCACGAATGAAAAATTTAAGTTTTTGGTTAATACCCCCATCTTTCATATTATTATTAGCTTCAGCAAG---TGTAGAAAGAGGAGTAGGAACAGGATGAACTTTATATC…
	MZ563466	---------------------------------------------------AACACTTTATTTATTATTTGGTCTATGAGCAG-GAA-TGGTTGGAACAGCTATGA-GTATTATAATTCGTATTGAATTAGCACAACCTGGAGCCTTATTAAATGATGAACAAATTTATAATGTTATAGTTACTGCTCATGCTTTAACTATGATTTTCTTTTTAGTAATGCCT-ATAATGATAGGAGGTTTTGGAAATTGATTAATTCCTTTAATGATAGGAGCACCAGATATGGCTTTTCCTCGAATGAAAAATATGAGTTTTTGATTACTACCTCCTTCTTTTATTTTACTTCTTGCTTCTGCAAG---AGTTGAAAGCGGTGTAGGAACAGGTTGAACTTTATATC…
	KX874381	--------------------------------------------------------------------------------------------------------------------------------------------------------------------------------------------------------------------------------------------------------TGGTTAATACCCTTAATGATAGGAGCCCCAGATATGGCTTTCCCCCGAATGAATAATATGAGATTCTGACTAGTTCCCCCTTCATTTATTTTATTACTTGCTTCAGCAAG---AGTAGAAAGAGGAGTAGGTACAGGATGAACTTTATACC…
	OR082750	----------------------------------------------------------------------------------------------------------------------------------------------------------------------------------------------------------------------------------------------------------------------AATGATAGGAGCTCCAGACATGTCATTTCCACGAATGAATAAAATGAGATTTTGATTAGTACCACCTTCTTTTATGTTATTAATTGCTTCTGCAAG---AATAGAAAGAGGAGCTGGAACTGGATGAACAATATATC…
	MW172553	-------------------------------------------------------------------------------------------------------------------------------------------------------------------------------------------------------------------------ATGCCA-ATAATGATAGGAGGATTTGGTAAATGATTAATACCATTAATGATTGGAGCACCAGATATGGCTTTTCCACGAATGAAAAAAATGAGTTTTTGATTAATACCTCCATCATTTATTTTATTATTAGCATCAGCTAG---TATAGAAAGAGGAGCTGGAACTGGATGAACTATTTATC…
	ON400707	----------------------------------------------ATTGGAACTCTTTATTTATTATTTGGAGCTTGAGCAG-GAA-TGGTTGGAACTGCTATGA-GAGTTATTATTCGAACTGAATTAGCACAACCTGGGTCTTTATTAAAAGATGACCAAATTTATAATGTTGTTGTGACAGCCCATGCCTTAATTATGATTTTTTTTATGGTAATGCCA-ATAATGATTGGAGGATTTGGAAATTGATTAATTCCTTTAATGATAGGAGCGCCAGATATGGCTTTTCCTCGAATGAATAATATGAGCTTTTGATTAATACCTCCTTCTTTTATGCTTTTACTTGCTTCAGCAAG---AATTGAAAGAGGAGCTGGAACAGGTTGAACAATTTATC…
	KU895312	----------TTAGAACGATGATTATTTTCAACTAACCACAAGGATATCGGAACTCTCTACTTTATATTTGGTGCATGAGCAG-GAA-CCGTCGGAACAGCCATGA-GAAAAATTATACGAGTTGAACTTTCTCAGCCAGGGTCACTAATCCAAGACGACCAAATATATAAAGTTATGGTAACAGCACATGCCTTCGTCATGATTTTCTTTATGGTTATGCCA-ATAATGATTGGAGGCTTCGGAAAATGACTTGTACCCTTAATGCTAGGAGCACCAGACATGGCTTTTCCCCGCATGAAAAAAATGAGTTTTTGATTAATTCCCCCAGCTTTTATACTACTTTTGGCTTCAGCCGC---AAAAGAAGGGGGAGTAGGAACTGGATGAACAGTTTACC…
	KU895311	----ACCAACCTAGAGCGTTGATTATTTTCAACAAACCATAAGGATATTGGAACCCTATACTTTATATTTGGTGCTTGGGCCG-GAA-CTGTGGGAACAGCTATGA-GTAATATTATACGAGTTGAGCTCTCACAACCTGGCTCACTAATTCAAGATGACCAAATATATAAAGTCATGGTAACTGCCCACGCCTTTGTAATGATATTTTTTATGGTTATGCCA-ATTATGATAGGAGGATTTGGAAAATGACTTGTCCCACTAATGTTAGGAGCTCCCGACATGGCTTTCCCACGTATGAAAAAAATGAGATTTTGGCTTATACCTCCTGCTTTTATTCTTTTGTTAGCTTCCGCTGC---AAATGAAGGCGGAGTCGGAACTGGATGAACAGTATATC…
	MW278766	---------------------------------------------------AACTTTGTATTTACTTTTTGGTGTTTGAGCAG-GTT-TAGTAGGGGCTGGTCTTA-GAGTAATAATTCGAATGGAATTAGCTCAAGGAGGGTCTTTATTAGGGGATGATCAAATATATAATGTGGTCGTTACGGCCCATGCCTTTATTATGATCTTTTTTATGGTTATGCCT-GTGATGATAGGTGGTTTTGGAAATTGATTGGTACCTTTAATGATAGGGGCCCCAGATATGGCGTTTCCTCGGATGAAAAAAATGAGGTTCTGGTTGGTTCCTCCTTCTTTTCTTCTTTTATTAGCTTCAGCGGT---TGTAGAAAGAGGAGTGGGAACGGGATGAACTGTTTATC…
	LC547978	---------------------------------------------------------------------------------------------------------------------------------------------------------------------------------------------------------------------------------------------GGTTTGGAAAATGACTAGTCCCTTTAATGATAGGAGCACCAGATATGTCTTTTCCACGAATGAAAAACCTTAGATTCTGATTAATTCCTCCATCCTTTATACTTCTTCTATCATCTGCGGG---GGTAGAAAAAGGAGTAGGAACAGGTTGGACTATCTATC…
	OR981610	-------------------------------------------GATATGGGTACCTTATATCTTTTGGCTGGTATTTGAGGTG-GGG-CATTGGGAACAGCTATGA-GAAAAATAATTCGGTTAGAGCTTTCTCAGCCTGGGTCTTTAATTCAGGATGATCAAATTTATAACGTAATGGTAACTTCTCATGCTTTAGTAATGATTTTTTTTATGGTAATGCCT-ACAATGATTGGTGGATTCGGAAATTGATTAATCCCTTTAATGATAGGTTCACCTGATATGGTTTTTCCTCGGATGAATAAAATGAGATTTTGATTGAGCCCTGCTTCTTTTCAGTTATTTTTTCTTTCTCTTGG---GGTGGAGAGTGGTGCGGGCACTGGATGGACTTTATACC…
	MZ198767	------------------ATGATTATTCTCCACAAACCACAAGGACATAGGAACTCTTTACTTCATATTTGGCGCCTGGGCTG-GAA-CAGTCGGTACATCTATGA-GAAATATTATTCGAGTCGAACTCTCTCAGCCCGGCTCCCTCATACAAGACGACCAAATATACAATGTAATGGTAACAGCCCACGCCTTCGTCATGATCTTCTTCATGGTAATGCCC-ATTATGATTGGAGGATTTGGGAACTGACTAACTCCTCTAATGCTAGGCGCCCCTGACATGGCATTTCCTCGCATGAATAAAATGAGCTTTTGACTAATTCCCCCTGCATTTATCCTCCTATTAGCCTCTGCCGC---AAACGAAAGTGGTGCTGGAACAGGGTGAACCGTCTATC…
	JQ740612	-----------------------TTTTTTCGACAAAACATAAGGACATAGGTACTCTATATTTAATCTTTGGTGCCTGAGCAG-GAA-TGGTAGGCACTGCGATGA-GTGTTATAATTCGCACAGAACTAGCTCAGCCCGGGTCCCTCCTCCAAGACGACCAAATATATAAAGTTATAGTTACAGCACACGCTTTGGTCATGATTTTTTTTATGGTAATGCCA-ATTATGATAGGAGGATTTGGGAATTGACTTATTCCTTTAATGATTGGTGCCCCAGACATGGCTTTTCCTCGTATGAATAATATGAGATTCTGACTTGTACCCCCCTCTTTTCTTCTTCTTATTGCCTCTGCTGG---TGTCGAAAGAGGAGCTGGAACCGGTTGGACTATTTACC…
	KC626525	--------------------------------------------------------------------TTGGTGCTTGGTCTG-GTA-TGGTTGGGACTGCTATGA-GGATTATTATTCGTACTGAGCTTTCTCAGCCAGGTACTTTTTTAGGTGATGATCAGATATATAAAGTTGTTGTTACTTCTCATGCGCTTATAATGATATTTTTTATGGTTATGCCT-ATAATGATAGGGGGTTTTGGTAATTGGTTAATACCGTTGATGATTGGTGCTCCTGATCTTGCTTTTCCGCGGGTTAAAAATATGAGTTTTTGGTTGTTGCCTCCATCTTTTGTTTTGCTTTTAGTTTCTGCTGG---TATTGAAAGGGGTGTCGGTACTGGTTGAACAATTTATC…
	GU327839	----------------------------------------------------ACTTTATATTTTTTATTTGGTGCTTGAGCTG-GAA-TGGTAGGTACTGCTTTTA-GTATTATAATTCGGACTGAGTTAGCTCAGCCTGGAACTTTTTTAGGTAGGGATCAGATTTATAAAGTTGTTGTTACTTCTCATGCTTTAATAATGATTTTTTTTATGGTTATGCCA-GTTATGATTGGGGGCTTTGGGAATTGATTAATTCCTTTAATGATAGGTGCTCCAGATTTAGCTTTTCCTCGTGTTAATAAAATGAGATTTTGGCTTTTGCCTCCTTCTTTTTTGCTTTTGTTAGCTTCTGCTGT---AGTAGAGAGTGGGGCAGGAACTGGGTGAACTGTATACC…
	GU327842	----------------------------------AATCATAAGGATATTGGTACTTTGTATTTTTTGTTTGGGGCTTGGGCAG-GTA-TGGTAGGTACTGCTCTCA-GTATAATAATTCGTACTGAGTTGTCTCAGCCAGGTTCTTTTTTAGGGGATGATCAAATTTATAAAGTTATTGTTACTTCTCATGCGTTAATAATGATTTTTTTTATGGTAATGCCT-ATAATGATTGGTGGTTTTGGAAATTGGTTGGTTCCTTTAATGATAGGTACTCCCGATCTTGCTTTTCCTCGGGTTAAAAAAATGAGTTTTTGGCTTTTGCCCCCTTCTTTTTTGTTGTTGCTTGCTTCTACTGG---TGTAGAAAGAGGGGCTGGGACTGGTTGAACTCTTTATC…
	GU327836	---------------------------------AAATCATAAGGATATTGGTACTTTGTATTTTTTGTTTGGTGCTTGGTCTG-GGT-TGGTTGGTACTGCTTTGA-GAATAATAATTCGAACGGAGTTGTCACAACCTGGTTCTTTTTTGGGGGACGATCAAATTTATAAAGTTATTGTTACTTCTCATGCTCTTATTATGATTTTTTTTATGGTAATGCCA-ATAATGATAGGTGGTTTTGGTAATTGGCTTGTTCCTTTAATGATAGGGGCTCCTGATTTAGCGTTTCCTCGTGTTAATAATATGAGTTTTTGGCTTTTACCACCTTCTTTTATTCTTCTTTTAACTTCTGCTTG---TGTTGAGAGTGGTGTTGGTACTGGGTGGACTATTTATC…
	KU895184	----AACTACTTACACCGGTGACTATTCTCTACTAATCATAAGGACATTGGAACCTTATATCTATTATTTGGTGCCTGAGCAG-GGA-CTGTTGGAACTGCTATGA-GAAACATCATACGAGTAGAGCTTTCCCAACCAGGTTCATTAGTACAAGATGATCAACTATATAACGTAATTGTCACTGCACATGCTTTTGTAATGATATTTTTCATGGTAATGCCA-ATAATGATTGGAGGATTTGGGAAATGATTAGTTCCTCTTATGATAGGCGCTCCCGACATGGCTTTTCCCCGAATGAATAAAATGAGATTTTGATTAATCCCTCCCTCTTTTTTCCTCCTCGTAACCTCAGCCGC---CAACGAAAGAGGTGTTGGTACCGGGTGAACAGTATATC…
	MN730271	------------------------------------------------------------------------------------------------------------------------------------------------------------------------------------------------------------------------------T-ATAATGATAGGAGGATTTGGAAATTGACTTGTCCCCTTGATGCTAGGAGCACCCGACATGGCTTTTCCACGAATGAATAAAATGAGTTTTTGGCTTGTTCCCCCCGCATTCATACTCTTATTAGCTTCGGCCGC---GAAAGAAAGTGGCGCAGGGACAGGATGAACAGTTTATC…
	HQ946145	----------------------------------------------------ACTTTATATCTAATGGCCGGAACTTGAGGTG-GTG-CCTTAGGAGCTACCATGA-GTAAAATAATCCGAGTAGAGCTTTCTCAGCCTGGTTCTTTAATTCAGGATGATCAAGTTTACAATTTAATGGTTACTTCACATGCTCTTTTTATGATTTTTTTTACAGTTATGCCA-ATTATGATTGGGGGATTTGGTAATTGATTGGTGCCTCTTATGATAGGTTCTCCCGATATGGTTTTTCCTCGTTTAAATAAATTAAGTTTTTGATTGGGTCCCCCAGCTTTTCAATTATTATTGGTTTCTATGCT---TAAAGAGAGTGGAGTAGGAACAGGTTGAACTTTATACC…
	LC388934	--------------------------------------------------------------------------------------------------------------------------------------------------------------------------------------------------------------------------------------------------------TGGCTCATTCCGTTGATGATTGGAGCTCCAGATATGGCTTTCCCACGCATGAAAAAAATGAGCTTTTGACTTGTTCCACCCTCTTTTATTCTTCTTTTAGCTTCAGCTGG---AGTCGAAAGAGGAGCAGGAACTGGCTGAACTATTTATC…
	KU895357	-------TATATTAGACGATGATTTTATTCCACAAAACATAAGGATATTGGAACACTCTACTTATTATTTGGGACATGGGCTG-GAA-CCATAGGAACAGCAATGA-GAAACATAATTCGGGTAGAATTATCACAACCAGGTTCATTAATACAAGACGATCAATTATATAATGTAATGGTAACAGCCCATGCATTCATAATGATATTTTTTATGGTAATGCCA-ATTATGATTGGAGGGTTTGGAAACTGACTGGTTCCACTTATGATAGGCGCGCCTGATATGGCTTTTCCACGAATGAAAAAAATGAGCTTCTGACTAATTCCCCCATCATTTCTTCTTTTAATTGCATCCGCAGC---AAATGAAAGAGGAGTAGGAACAGGATGAACAGTATACC…
	MG935170	---------------------------------------------------AACCCTCTATTTAATATTCGGAGCATGAGCCG-CCA-TGGCAGGAACCGCCATGA-GAGTTATTATACGAATAGAATTAGCTCAACCAGGATCTCTTTTACAAGATGACCAAATATATAATGTTGTTGTAACAGCCCATGCCCTAGTAATGATATTTTTTATGGTAATGCCG-ATAATGATTGGTGGCTTTGGAAATTGACTTATACCATTAATGATAGGAGCCCCAGATATGGCTTTTCCACGAATGAAAAATATGAGATTCTGACTTATACCCCCTTCTTTTATTCTTCTTTTAGCCTCAGCTGG---AGTAGAAAGTGGAGCTGGTACTGGCTGAACCCTCTACC…
	HM196484	------------------------------------------------------------------------------------------------------------------------------------------------------------------------------------------------------------------------------T-ATAATGATAGGAGGCTTTGGCAAATGATTAATCCCTTTAATGATAGGAGCCCCAGACATGGCCTTCCCACGCATGAAAAAAATGAGCTTCTGATTAATCCCCCCCTCATTTATACTACTCCTAGCATCAGCTGG---TGTAGAAAGAGGGGCAGGAACAGGATGAACAATTTATC…
	KU496280	---------------------------------------------------GACTCTTTATTTGCTTTTTGGTGTTTGAGCAG-GTT-TGGTTGGGACAGCTCTAA-GTGTAATTATACGTATGGAATTAGCCCAGGCTGGTTCTCTTTTAGGGGATGATCAAATTTATAATGTAGTTGTAACAGCCCACGCTTTTATAATGATATTTTTTATGGTAATGCCC-GTGATGATAGGGGGGTTTGGTAAATGATTAGTCCCCTTGATGATTGGAGCTCCTGATATGGCCTTTCCTCGTTTAAAAAATATGAGTTTTTGGTTGGTCCCTCCCTCTTTTCTCTTACTTTTAGCTTCTGCTAT---TGTTGAGAGGGGGGTAGGTACTGGGTGAACGGTTTACC…
	KX458826	---------------------------------------------------AACTCTATATCTTATATTTGGTGCTTGGGCAG-GAA-TGACTGGAACAGCCATGA-GTGTGATAATACGAACCGAACTAGCACAACCTGGCTCTCTTCTTCAAGACGATCAAATCTATAAAGTAATAGTTACAGCCCACGCTTTAGTTATGATCTTTTTTATGGTAATGCCC-ATAATGATAGGAGGATTTGGAAAATGATTAATTCCACTAATGATTGGTGCCCCAGACATGGCCTTCCCTCGAATGAACAACATGAGATTCTGATTAGTTCCTCCATCCTTTTTATTGCTTATAACATCTGCTGG---AGTGGAAAGAGGAGCAGGCACCGGATGAACTATCTATC…
	MW125098	----------------------------------------------------ACCCTATATTTAATATTTGGAGCTTGAGCCG-GAA-TGGTTGGCACAGCCATGA-GAGTTATAATCCGAACAGAACTAGCCCAGCCGGGGTCTCTTCTTCAGGATGATCAAATTTACAAAGTTATTGTTACTGCCCACGCTTTGGTTATGATATTTTTTATGGTGATGCCA-ATAATGATCGGAGGTTTTGGTAACTGACTAATTCCACTGATGATAGGGGCACCCGATATGGCCTTTCCCCGAATGAAAAACATGAGATTTTGACTAGTGCCACCATCTTTTTTACTACTAATTGCTTCCGCCGG---CGTCGAAAGAGGCGCCGGTACCGGATGGACTATCTACC…
	MT103675	----------------------------------------------------ACACTCTATTTAAGAGCAGGATGTATCGGCG-GAG-TAATTGGCGCGTCAATAA-GAAATATCATACGAATGGAATTAGCTCAACCCGGCTCAATTATAAACGACGATCAAATATACAAAGTAATGGTAACCGCACACGCCTTCGTTATGATATTCTTTACTGTAATGCCT-GTAATGATAGGTGGATTTGGTAACTGACTAATACCCTTAATGATTGGTGCACCAGATATGGCATTCCCTCGCTTAAACAATATGAGATTTTGATTCTCACCTCCCGCCTTTACACTTTTATTAATATCTATGAT---AAAAGAAAGAGGAGTAGGAACAGGCTGAACAATCTACC…
	MT103718	----------------------------------------------------ACCCTATACATAATTTTTGGAGCTTGAGCCG-GGA-CAGTCGGGACTGCCATGA-GAAAAATAATCCGGGTTGAACTGTCCCAACCAGGATCCCTCATTCAAGATGACCAAATATATAATGTTATGGTCACAGCCCACGCATTTGTTATGATCTTCTTTATGGTAATGCCA-ATTATGATAGGAGGTTTCGGAAATTGGCTAGTACCACTAATGATCGGAGCCCCCGACATGGCATTTCCCCGAATGAAAAAAATGAGATTTTGGCTTATCCCCCCCGCATTTACACTATTAATTACCTCTGCCGG---TAAAGAAAGTGGAGTTGGTACTGGGTGAACAGTCTACC…
	MW278282	---------------------------------------------------GACTTTATATTTGTTGTTTGGTGTTTGAGCCG-GAT-TGGTTGGAGCTGGTCTTA-GTGTTATAATCCGAATGGAGCTGGCCCAAGGGGGTTCGCTTTTAGGGGATGATCAAATCTATAAAGTAATTGTTACAGCACATGCTTTTATAATGATCTTTTTTATGGTGATGCCT-GTTATGATCGGGGGATTCGGAAATTGGTTGGTTCCCTTGATGATTGGGGCTCCAGATATGGCTTTCCCTCGGATGAAAAAAATGAGGTTCTGGTTGGTTCCTCCTTCCTTCTTGCTATTGTTGGCTTCTGCAGT---TGTTGAGAGGGGTGTAGGGACTGGTTGGACAGTTTATC…
	KX874383	--------------------------------------------------------------------------------------------------------------------------------------------------------------------------------------------------------------------------------------------GGGTTTGGAAACTGACTCATTCCTTTAATGATAGGAGCACCAGACATGGCTTTTCCTCGTATGAATAAAATGAGATTTTGGTTAGTCCCCCCCTCATTTATTTTATTAATTGCCTCAGCTAG---AATAGAAAGAGGGGCTGGAACAGGTTGAACCCTTTATC…
	KX459004	---------------------------------------------------AACCCTTTATTTTATTTTTGGAGCTTGAGCCG-GAA-CCGTTGGAACTTCTATGA-GTAACATAATACGAGTAGAGCTATCCCAACCCGGATCACTAATTCAAGACGATCAAATATATAAAGTCATGGTAACAGCCCACGCTTTCGTAATGATTTTCTTTATGGTTATGCCT-ATTATGATCGGGGGATTTGGAAACTGACTAGTCCCCCTCATGCTGGGAGCACCGGACATGGCCTTCCCCCGGATGAAAAACATGAGATTTTGACTAATCCCCCCCGCATTTATTCTACTTTTGGCCTCAGCAGC---CAACGAAAGTGGAGCCGGAACTGGATGAACTGTCTACC…
	KU895179	----AATTATATTAGACGATGACTCTTCTCCACTAATCATAAGGATATTGGAACCTTATATTTAATCTTCGGAGCCTGAGCTG-GAA-CAATAGGGACTACTATGA-GAAAAATAATTCGAGTTGAATTATCTCAACCCGGCTCTTTAATACAAGATGATCAACTATATAATGTTATAGTCACTGCTCATGCCTTTACAATGATTTTCTTCATGGTTATGCCC-ATAATGATTGGAGGATTTGGAAAATGATTAGTCCCATTAATGATTGGGGCACCAGATATGGCTTTTCCTCGAATGAAAAAAATGAGATTCTGATTATTACCTCCCTCATTTATTCTCTTATTAGCCTCAGCAGG---TAAAGAAAGAGGAGTAGGGACAGGATGAACAGTATACC…
	AF217389	----ATGCAATTAAGACGCTGACTATTTTCTACTAAACACAAGGATATTGGAACTCTTTATTTGATATTTGGTGCTTGGGCTG-GCA-TGATAGGCACTGCAATGA-NAGTAATAATTCGGACCGAACTCGCACAACCAGGGTCTCTTCTACAAGATGACCAAATTTATAAAGTAATAGTTACAGCTCACGCTTTAGTTATGATTTTTTTTATGGTGATGCCA-ATAATGATTGGAGGTTTTGGTAACTGACTCATCCCTCTAATGATTGGGGCTCCAGATATGGCATTCCCTCGGATGAAAAATATGAGATTTTGATTAATACCCCCCTCTTTTCTCCTGCTTCTAGCCTCCGCTGG---CGTCGAGAGTGGGGCTGGAACCGGCTGAACTATATACC…
	KX874390	--------------------------------------------------------------------------------------------------------------------------------------------------------------------------------------------------------------------------------------------GGGTTTGGTAACTGACTGATACCCCTAATGATAGGAGCACCAGATATGGCATTCCCACGAATGAAAAAAATGAGGTTCTGATTAGTCCCCCCCTCATTTATACTTTTACTTAACTCAGCCAG---CATAGAAAAAGGAGCAGGTACAGGATGAACTATATATC…
	EU870042	---------------------------------------------------AACACTATATCTGATATTTGGAGCTTGAGCTG-GCA-TGATAGGCACCGCCATGA-GAGTAATAATTCGAACAGAACTTGCACAACCTGGGTCTCTCTTACAAGACGATCAAATCTACAACGTCATTGTTACCGCTCATGCACTCGTCATGATTTTTTTTATGGTAATGCCA-ATTATGATAGGCGGATTTGGTAATTGACTTATCCCCTTAATGATTGGTGCCCCAGATATGGCTTTCCCTCGAATGAACAAAATGAGCTTTTGATTAATTCCTCCCTCTTTCCTACTTCTTTTAGCCTCCGCGGG---GGTAGAAAGAGGTGCTGGCACAGGATGAACCATTTACC…
	JQ918254	-----------------------------------------------------------------------------------------------------------------------------------------------------------------------------------------------------------------------------------ATGATAGGAGGGTTTGGAAATTGACTAATACCTTTGATGATTGGGGCCCCTGACATGGCCTTCCCACGGATGAACAAAATGAGATTTTGACTAATTCCCCCTTCTTTTCTTCTTCTTCTAGCCTCTGCCGG---AGTAGAAAGAGGGGCAGGAACAGGCTGAACCATTTATC…
	HM542136	----------------------------------------------------------------------------------------------GAACAGCAATGA-GTGTTATAATACGAGCTGAACTTGCCCAACCTGGATCCCTCCTCCAAGACGACCAAATCTACAAAGTAATCGTAACAGCCCACGCTCTAGTTATGATCTTCTTCATGGTAATGCCC-ATAATGATTGGAGGATTTGGTAAATGATTAATCCCTCTCATGATAGGTGCTCCCGACATGGCCTTTCCCCGAATGAAAAAAATGAGATTCTGACTCATCCCCCCTTCCTTCCTTTTACTCATAGCCTCTGCCGG---GGTAGAAAGAGGAGCTGGTACCGGTTGAACCATATACC…
	KU895162	----GAAAAGATTGAACGATGATTATTCTCAACAAACCACAAGGACATAGGAACCTTATATTTAATATTTGGTGCTTGAGCCG-GAA-CTGTTGGAACATCTATGA-GAAAAATAATTCGAGTTGAACTATCACAACCAGGCTCCCTAATACAAGACGACCAAATATATAACGTAATGGTAACAGCTCACGCTTTCGTTATGATATTTTTTATGGTAATGCCT-ATTATGATAGGAGGATTTGGCAAATGGCTTGTTCCACTAATGCTAGGAGCTCCTGATATGGCATTCCCCCGAATGAAAAACATGAGATTCTGACTAATTCCTCCCGCATTTATACTACTACTAGCTTCTGCAGC---AAATGAAAGAGGTGCGGGAACAGGATGAACTGTCTACC…
	KU894944	-------TATGCTAGACGTTGGCTCTTTTCTACAAACCACAAGGATATAGGAACTTTGTATATGATCTTTGGAGCATGGGCTG-GCA-CTGTCGGGACTGCAATGA-GTAAAATTATCCGAGTAGAACTTTCACAACCAGGTTCCTTGATTCAAAAAGACCAAACCTATAAAGTAATTGTTACAGCTCATGCCTTTGTTATGATATTCTTTATGGTGATGCCA-ATAATGATTGGAGGATTTGGAAAATGATTAGTTCCACTTATGATTGGAGCTCCCGATATGGCCTTTCCCCGAATGAACAATATGAGCTTCTGACTAATCCCCCCTTCTTTTTTATTACTCATGGCCTCCGCAGG---CAAAGAAAGAGGAGTTGGGACAGGATGAACAATTTACC…
	HM196640	-------------------------------------------------------------------------------------------------------------------------------------------------------------------------------------------------------------------------------------------AGGGTTTGGAAAATGGTTAATACCTTTAATGATAGGAGCCCCAGACATGGCATTCCCACGAATGAAAAAAATGAGATTCTGACTAATACCCCCTTCCTTTATTCTACTTTTAACCTCGGCTAG---AGTAGAAAACGGAGCAGGCACAGGATGAACACTTTATC…
	MN249422	------------------------------------------------------------------------------------------------------------------------------------------------------------------------------------------------------------ATTTTTTATGGTTATGCCC-ATAATGATAGGTGGATTCGGAAAATGACTTATTCCCTTAATGATAGGTGCCCCAGATATGGCCTTCCCTCGTATGAACAAAATGAGATTTTGACTAATCCCCCCTTCCTTTCTCCTACTACTTGCATCTGCGGG---TGTAGAAAGGGGGGCCGGAACAGGCTGAACTATGTACC…
	KU895306	----AAATATTACCACCGCTGACTCTTCTCTACTAATCACAAGGACATAGGTACTTTATACTTAATTTTTGGAGCTTGAGCAG-GAA-CAGTAGGAACTGCAATGA-GAAAAATTATACGAGTAGAACTATCACAACCAGGTTCCCTCATTCAAGACGATCAAGTTTATAACGTAATGGTCACAGCGCACGCTTTCGTCATGATCTTTTTTATGGTAATGCCA-ATTATGATTGGAGGCTTTGGAAAATGGCTAGTACCACTAATGATTGGAGCCCCAGATATGGCTTTTCCCCGAATGAAAAAAATGAGCTTCTGACTAATTCCCCCCTCTTTTCTACTTTTAGTTACCTCCGCAGG---AAAAGAATATGGAGTAGGAACAGGATGAACTATATATC…
	HQ967307	----------------------------------------------------ACTCTGTATTTAATATTTGGAGCATGAGCAG-GAA-TGGTAGGAACAGCAATGA-GAGTTATAATACGAACAGAACTTGCACAACCAGGCTCTTTACTTAAAGATGACCAAATATATAAAGTTATTGTTACAGCTCATGCATTAGTCATGATATTTTTTATGGTTATGCCC-ATAATGATAGGCGGTTTTGGAAATTGATTAATTCCCTTAATGATAGGTGCTCCAGATATGGCATTTCCCCGAATGAATAAAATGAGATTCTGACTTATTCCACCATCTTTTTTACTTCTAATAGCTTCTGCTGG---GGTTGAAAGAGGAGCAGGAACTGGGTGAACTATTTACC…
	KU894994	-------TATATTAGCCGGTGGTTCTTTTCAACTAAACACAAGGACATAGGAACCCTATACTTAATATTTGGGGCCTGAGCAG-GAA-CTGTGGGCACCGCGATGA-GAAACATTATTCGAGTGGAGCTATCACAGCCGGGGTCTCTAATTCAGAAAGACCAAACTTACAATGTTATAGTTACAGCACATGCCTTTATAATGATTTTTTTTATGGTAATGCCA-ATAATGATAGGAGGATTTGGGAAATGATTAGTTCCATTAATGATAGGGGCTCCTGACATGGCTTTTCCACGCATGAAAAAAATGAGATTTTGATTAATTCCCCCATCCTTTTTACTCCTCGTCGCTTCCGCAGG---TAAAGAAAGAGGAGTAGGAACAGGATGAACGATTTATC…
	KU895442	-------------GAACGCTGACTTTTTTCAACAAAACACAAGGACATAGGTACACTATACTTTATCTTTGGCGCATGAGCCG-GAA-CAGTCGGAACCGCTATGA-GTAAAATTATTCGGGTCGAATTGTCCCAACCAGGCTCACTAATTCAAGATGACCAAATCTACAACGTAATGGTAACTGCCCACGCATTTGTCATGATATTTTTTATGGTAATGCCT-ATAATGATCGGAGGATTTGGTAAATGACTAGTCCCCCTAATGTTAGGCGCCCCAGATATGGCATTTCCCCGAATGAAAAAAATGAGGTTTTGACTTATCCCCCCCGCATTTATACTGTTACTTGCATCAGCTGC---TAATGAGAGTGGCGCAGGAACAGGGTGAACGGTCTACC…
	KF770038	------------------------------------------------------------------------AGCATGAGCTG-GAA-TGGTGGGCACTGCTATGA-GTGTTATAATCCGAACAGAACTAGCCCAGCCGGGATCCTTACTTCAAGATGACCAGATATACAAAGTAATAGTTACAGCCCACGCACTAGTTATGATATTCTTTATGGTAATGCCA-ATAATGATAGGAGGATTCGGAAAATGACTTATCCCCCTTATGATCGGAGCTCCTGACATGGCCTTTCCGCGGATGAACAAAATGAGATTTTGATTAGTACCACCTTCCTTCCTCCTTCTTGTAGCCTCAGCCGG---AGTAGAAAGAGGTGCAGGTACAGGATGGACAATTTATC…
	KC626538	--------------------------------------------------------------------TTGGTGCTTGATCTG-GTA-TGGTGGGTACTGCTTTAA-GTATGATAATTCGTTTTGAACTTTCTCAGCCTGGTTCTTTTTTGGGAAAAGACCAGATTTATAATGTTGTTGTGACTTCTCATGCTCTTATTATGATATTTTTTATGGTGATGCCA-ATAATGATTGGTGGTTTTGGTAATTGGTTAATACCTCTTATGATAGGGGCTCCTGATTTGGCTTTTCCTCGAGTAAATAATATGAGATTTTGGTTGCTTCCTCCTTCTTTTTTACTCTTGTTAGCTTCTGCTTG---TGTTGAAAGGGGGGTAGGTACGGGTTGGACTATATATC…
	JX130024	--------------------------------------------------------------------------------------------------------------------------------------------------------------------------------------------------------------TTTTTATGGTGATGCCA-ATCATGATAGGTGGATTTGGAAACTGACTTATTCCTTTAATGATTGGGGCCCCAGACATGGCCTTCCCCCGAATGAAAAAAATGAGATTCTGACTTATTCCCCCCTCTTTTTTGCTTCTCCTTGCTTCCGCCGG---GGTAGAAAGTGGTGCTGGGACAGGTTGAACAATCTACC…
	DQ380244	----------------------CTATTTTCTACTAACCACAAGGATATTGGAACCCTTTATCTTATATTTGGCGCCTGAGCAG-GCA-TGATTGGCACTGCAATGA-GAGTTATAATACGAACAGAACTAGCACAGCCGGGATCCCTACTACAAGACGACCAGATTTATAACGTCATAGTTACAGCTCACGCCCTAGTGATGATATTTTTTATGGTAATGCCA-ATTATGATAGGCGGGTTCGGAAACTGACTCATCCCACTAATGATTGGGGCACCAGACATGGCCTTCCCCCGAATGAAAAAAATGAGATTTTGACTTATTCCTCCCTCCTTCCTACTCCTCCTCGCTTCTGCTGG---AGTAGAAAGCGGAGCTGGAACAGGTTGAACAATTTATC…
	KU894930	----CTATATTTTAGCCGATGACTTTTTTCAACAAACCACAAGGATATAGGGACTTTATACTTAATCTTTGGTGCCTGAGCAG-GAA-CTGTTGGGACTGCAATGA-GCAATATAATACGAGTAGAATTATCACAGCCTGGGTCCCTTATTCAAAAAGACCAAACTTACAAAGTTATAGTTACAGCACACGCCCTTGTAATGATATTTTTTATGGTAATGCCA-ATTATGATTGGAGGGTTTGGAAAATGATTAGTCCCACTAATGATCGGAGCCCCGGATATGGCATTCCCACGAATGAATAACATGAGATTTTGATTAATCCCCCCCTCATTCTTGCTATTATTAGCCTCTGCAGG---AAAAGAGAGAGGGGTAGGAACAGGGTGAACACTATACC…
	KX874364	-----------------------------------------------------------------------------------------------------------------------------------------------------------------------------------------------------------------------------------------GGAGGDTTTGGTAAATGACTAATACCTCTCATGATAGGAGCACCCGATATGGCCTTCCCCCGCTTAAAAAAAATGAGTTTCTGACTTATACCTCCCGCATTTATATTACTTTTAGCTTCTGCAGG---TGTTGAAAGAGGGGCAGGTACAGGTTGAACAATTTATC…
	KX874365	-----------------------------------------------------------------------------------------------------------------------------------------------------------------------------------------------------------------------------------------GGAGGRTTTGGTAAATGATTAACCCCCCTTATGATAGGAGCACCAGACATGGCTTTCCCTCGAATGAAAAAAATGAGTTTTTGACTTATACCTCCATCATTTATTCTCCTACTAGCCTCTGCAGG---TGTAGAAAGCGGGGCAGGAACAGGATGAACACTATATC…
	AY135011	-----------------------------------------------------CCCTATATTTAATATTTGGAGCTTGAGCTG-GAT-TAACCGGAACCGCCATGA-GTGTAATGATACGAACAGAATTAGCACAACCAGGTTCTCTTCTTAAAGATGATCAAATATATAAAGTAATAGTTACAGCCCACGCTTTAATAATGATATTCTTTATGGTAATGCCA-ATTATGATTGGAGGATTTGGGAATTGACTAATCCCTCTTATGATCGGGGCCCCAGACATGGCTTTCCCACGTATGAACAAAATGAGATTTTGATTAATACCCCCTTCTTTTATATTATTACTAGCTTCCGCTGG---TGTAGAAAGAGGAGCGGGAACAGGATGAACCATATACC…
	KU895376	-------TATATCAAACGATGATTATTTTCTACCAACCACAAGGACATAGGAACTCTATACCTACTATTTGGTGCTTGAGCAG-GAA-CTGTTGGAACAGCCATGA-GAAAAATAATTCGTGTAGAATTATCCCAACCAGGTTCACTAATACAAGATGACCAAGTTTATAATGTTATGGTCACTGCCCATGCCTTCGTAATGATATTTTTTATGGTAATGCCA-ATAATGATCGGTGGATTCGGAAAATGATTAGTACCCCTCATGATAGGAGCTCCTGATATGGCATTCCCACGAATGAACAAAATGAGCTTTTGGCTTATCCCTCCTTCATTTTTATTATTAATAGCCTCAGCAGG---AAAAGAAAGAGGAGTAGGGACAGGGTGAACATTATACC…
	AF217382	----ATGCAACTAAGACGATGACTATTTTCAACTAAACACAAGGATATTGGAACACTATATCTAATATTTGGTGCATGGGCTG-GAA-TGGCCGGAACAGCAATGA-GAGTAATAATACGAACAGAACTTGCACAACCAGGATCNCTCCTCCAAGATGACCAAATATATAAAGTAATTGTAACAGCTCATGCCTTANTGATGATATTTTTTATGGTTATGCCC-ATAATGATTGGAGGGTTCGGAAAATGACTTATTCCTTTAATGATAGGCGCCCCANACATGGCCTTCCCNCGAATGAATAAAATGAGATTTTGATTAATACCTCCTTCCTTTATTCTACTTTTAGCATCCGCTGG---AGTAGAAAGAGGTGCTGGAACAGGGTG-ACCATATACC…
	MK160621	----------------------------------------------------------------------------------------------------------------------------------------------------------------------------------------------------------------------------------------------------AAACTGATTAATCCCTCTTATGATTGGGGCACCAGATATGGCATTTCCCCGAATGAAAAAAATGAGTTTTTGACTAATCCCTCCTTCTTTTTTACTCTTACTAGCCTCAGCCGG---AGTTGAAAGAGGTGCTGGAACTGGATGAACAATTTACC…
	GU670216	---------------------------------------------------TACTCTATATCTAATATTTGGAGCCTGAGCAG-GAA-TGATTGGGACTGCCATGA-GAGTAATAATCCGGACTGAACTTGCTCAGCCTGGATCTTTACTACAAGATGATCAAATCTATAAAGTAATAGTAACAGCCCATGCACTAGTTATGATATTTTTTATGGTAATGCCC-ATAATGATAGGAGGATTCGGAAACTGACTAATACCCCTAATGATTGGGGCACCAGACATGGCATTTCCCCGAATGAAAAAAATGAGATTTTGACTAATCCCCCCATCCTTCTTACTCTTACTAGCCTCCGCCGG---AGTTGAGAGAGGAGCTGGGACTGGCTGAACAATATATC…
	EU869890	---------------------------------------------------AACCCTTTATCTCATATTTGGAGCCTGAGCAG-GGA-TGATTGGAACTGCTATGA-GAGTTATAATACGAACAGAACTTGCCCAACCAGGATCTTTACTCCAAGACGACCAAATCTACAAAGTTGTAGTAACCGCCCACGCTCTTGTTATGATTTTTTTTATGGTAATGCCC-ATCATGATTGGAGGATTTGGAAACTGACTCATTCCTCTAATGATAGGAGCACCAGACATGGCCTTCCCTCGTATGAACAATATGAGATTTTGACTAATCCCCCCTTCATTTCTCCTTTTATTAGCCTCTGCCGG---AGTTGAAAGCGGAGCTGGAACAGGATGAACCATATACC…
	EU869903	---------------------------------------------------AACTCTTTATCTAATATTCGGAGCTTGAGCCG-GAA-TGATAGGCACTGCTATGA-GAGTTATCATTCGGACAGAACTTGCTCAACCAGGATCCCTACTACAAGATGACCAAATCTACAAAGTTGTAGTGACCGCCCATGCACTTGTTATGATCTTTTTTATGGTAATGCCT-ATCATGATAGGCGGATTTGGAAACTGACTTATCCCTCTAATGATAGGAGCACCTGACATGGCCTTCCCCCGCATGAACAACATGAGATTTTGACTAATCCCTCCTTCCTTCCTACTCCTATTAGCTTCTGCCGG---AGTGGAAAGGGGAGCCGGAACAGGATGAACCATATACC…
	KX874395	-----------------------------------------------------------------------------------------------------------------------------------------------------------------------------------------------------------------------------------------GGAGGGTTTGGCAAATGATTAATACCATTAATGATTGGATCACCTGATATGGCATTCCCACGCTTAAAAAACATGAGCTTTTGATTAATCCCTCCCTCCTTTATTTTATTAATTGCTTCAGCAAG---AATAGAAAAAGGAGCAGGAACAGGATGAACCATTTACC…
	OP898246	---------------------------------------------------AACCCTCTATCTCATATTCGGAGCCTGAGCCG-GTA-TGGTGGGAACTGCCATGA-GAGTAATCATACGGACTGAGTTAGCCCAACCTGGCTCTCTACTCCAGGACGACCAAATATACAAAGTAATAGTAACAGCTCACGCCTTGGTGATGATATTTTTTATGGTGATGCCT-ATAATGATTGGAGGGTTCGGCAACTGACTGATCCCCCTTATGATAGGAGCACCAGACATGGCTTTCCCCCGGATGAAAAACATGAGCTTCTGATTAATTCCCCCCTCATTTCTTCTTCTTTTAGCCTCAGCCGG---AGTAGAAAGGGGAGCAGGAACCGGTTGAACTATCTACC…
	HM542999	---------------------------------------------------AACTCTATATTTATTATTTGGAGCCTGAGCAG-GAA-TGGTTGGAACCGCAATGA-GAGTAATAATCCGCACCGAACTTGCACAACCCGGATCTTTACTTCAAGACGATCAAATATACAACGTTATTGTCACAGCACACGCCTTAGTTATGATCTTTTTCATGGTTATGCCA-ATAATGATAGGTGGCTTCGGAAACTGACTTATCCCACTCATGATTGGTGCCCCTGACATGGCTTTTCCCCGAATGAAAAAAATGAGATTTTGATTAATTCCCCCCTCCTTCTTATTACTATTAGCCTCCGCTGG---CATAGAAAGAGGAGCCGGAACCGGATGAACAATCTACC…
	EU869921	---------------------------------------------------CACTCTTTACTTAATATTTGGCGCCTGAGCCG-GAA-TAATAGGAACAGCAATGA-GCGTAATAATACGAACAGAACTTGCTCAACCCGGATCTTTACTACAAAACGACCAAATATATAAAGTTATAGTAACTGCCCATGCCTTAATAATGATTTTTTTTATGGTTATGCCT-ATAATGATAGGAGGATTTGGAAAATGGCTTATTCCGCTTATGATTGGCGCTCCCGATATGGCCTTCCCACGAATGAATAAAATGAGATTTTGACTAATTCCTCCTTCCTTCTTATTATTATTAGCCTCCGCTAG---AGTTGAAAGTGGTGCCGGAACTGGCTGAACCATTTATC…
	ON400704	-----------------------------------ATCATAAAGATATTGGAACACTTTATTTAATATTCGGAGCCTGAGCTG-GAA-TAATAGGTACAGCAATGA-GCGTAATAATACGAACCGAACTTGCCCAACCCGGGTCCCTTCTACAAAATGACCAAATTTATAAAGTAATAGTCACCGCCCATGCCCTTATAATGATATTTTTCATGGTTATGCCT-ATTATGATTGGAGGATTCGGTAAATGACTCATTCCTCTCATGATCGGTGCCCCTGACATGGCTTTCCCACGAATGAATAAAATGAGATTTTGACTAATTCCGCCTTCCTTTTTATTACTTCTCGCATCTGCAAG---CGTCGAAAGAGGTGTAGGAACCGGATGAACTATTTACC…
	HM542932	-------------------------------------------------------------------------GCTTGAGCTG-GTA-TAATTGGAACTGCCATGA-GCGTTATAATACGAACAGAACTTGCCCAACCCGGATCTCTCTTACAAAATGACCAAATATACAAAGTTATTGTAACCGCCCACGCCCTCATTATGATATTTTTTATGGTTATGCCC-ATCATGATAGGCGGGTTTGGTAATTGGTTAATACCATTAATGATCGGAGCTCCCGACATGGCTTTCCCACGTATGAATAAAATGAGATTCTGATTAATCCCCCCTTCTTTTTTATTACTATTAGCCTCCGCAGG---CGTCGAAAGTGGTGCTGGTACCGGATGAACCCTCTACC…
	OR600623	----------------------CTTTTTTCCACAAACCACAAGGACATAGGAACACTCTATTTAATATTTGGCGCCTGAGCTG-GTA-TAATTGGCACAGCAATGA-GTGTAATAATACGAACAGAACTTGCCCAGCCCGGATCTCTTTTACAAAACGATCAAATATATAAAGTTATTGTTACTGCCCATGCTCTTATAATGATATTTTTTATGGTCATGCCC-ATTATGATTGGAGGTTTTGGTAATTGACTGATCCCTTTAATGATCGGAGCCCCGGATATGGCTTTTCCACGAATGAACAAAATGAGTTTTTGATTAATCCCCCCGTCTTTCTTATTACTATTAGCCTCTGCAGG---CGTTGAAAGTGGCGCTGGAACCGGATGAACTATTTACC…
	OR082755	-----------------------------------------------------------------------------------------------------------------------------------------------------------------------------------------------------------------------------------------------------AATTGATTAATTCCTTTAATGATAGGAGCACCAGATATGGCTTTCCCTCGTATGAATAAAATGAGGTTTTGATTAGTTCCCCCTTCCTTCATTTTACTGCTTGCCTCAGCAGG---TATAGAAAGAGGGGCAGGGACTGGATGAACATTATACC…
	HM542958	---------------------------------------------------AACCCTTTATCTATTATTTGGGGCCTGAGCTG-GAA-TGGCTGGAACAGCCATGA-GAGTAATTATTCGAATAGAACTAGCCCAACCTGGGTCCCTCTTAAACGACGACCAAATTTATAACGTTATAGTAACAGCCCACGCCTTAGTAATGATTTTCTTTATGGTAATGCCA-ATTATGATAGGAGGATTTGGAAACTGACTTATTCCTCTCATGATCGGAGCCCCAGACATGGCCTTCCCACGAATGAATAAAATGAGATTTTGACTTATCCCCCCTTCCTTCATGCTTCTCCTTGCCTCAGCTGG---TATAGAAAGAGGCGCAGGAACAGGATGAACAATTTATC…
	AF217387	----ATGCAACTAAGACGATGACTATTCTCTACTAAACACAAGGATATTGGAACTCTATATCTAATATTTGGAGCTTGAGCCG-GAA-TGATAGGCACTGCTATGA-GTGTTATAATACGTACCGAACTTGCTCAACCCGGATCTTTACTTCAAGGTGATCAAATATACAAAGTTATAGTAACTGCCCACGCACTAGTAATGATATTTTTCATGGTAATGCCT-ATAATGATAGGCGGATTTGGAAATTGACTAANCCCTCTCATAATTGGAGCCCCAGACATGGCCTTCCNTCGGATGAAAAACANGAGATTTGGACTAATCCCCCNTTCTTTTTTACTTTTATTAGCTTCTGCCGG---GGTTGAAAGAGGAGCCGGAACTGGCTGAACCATTTACC…
	ON400706	-------------------------------------------------------------------------------------------TTGGAACTGCTATGA-GAGTTATTATACGAACTGAATTAGCTCAGCCCGGCTCTCTTCTCCAGGATGATCAAGTATATAAAGTTATAGTAACTGCACATGCCTTAATTATGATCTTCTTTATGGTTATGCCA-ATAATGATAGGAGGATTTGGTAACTGACTTATTCCCCTTATGATAGGTGCCCCAGATATGGCTTTCCCTCGTATGAATAATATGAGCTTTTGACTTATTCCACCCTCATTTATACTACTTTTAGCTTCCGCTGG---AGTAGAAAGAGGGGCAGGAACAGGATGAACCCTCTACC…
	KX874378	--------------------------------------------------------------------------------------------------------------------------------------------------------------------------------------------------------------------------------------ATAGGAGGGTTTGGAAAATGGCTTTTACCACTCATGATAGGAGCCCCAGATATGGCTTTCCCACGAATGAATAACATGAGATTCTGACTTCTCCCTCCATCCTTTATTCTTCTTTTAGCATCAGCAGG---CTTAGAAAGAGGAGCAGGAACAGGGTGAACTCTTTATC…
	KX874377	-----------------------------------------------------------------------------------------------------------------------------------------------------------------------------------------------------------------------------------------------------------CTTATACCCCTAATGATTGGTGCCCCAGACATGGCCTTCCCACGAATGAACAAAATGAGTTTTTGACTCCTCCCTCCATCCTTTATACTTCTCTTAGCATCAGCAGG---ATTAGAAAGAGGAGCTGGTACAGGATGAACTATCTACC…
	AB116377	----ATGCAACTAAGGCGATGATTTTTTTCAACAAAACACAAGGGCATCGGGACACTATATCTAATATTTGGGGCCTGAGCAG-GAA-TGGTTGGAACAGCCATGA-GAGTAATAATACGAACAGAACTAGCCCAACCAGGCTCACTCCTCCAAGACGACCAAATATACAACGTAATAGTTACAGCTCACGCTTTAGTAATGATATTCTTCATGGTAATGCCA-ATTATGATCGGAGGATTCAGTAACTGACTGATCCCTCTAATGATCGGAGCACCCGATATGGCCTTCCCCCGAATGAACAACATGAGCTTTTGACTAGTACCCCCCTCTTTTCTACTACTCCTAGCATCAGCCGG---AGTAGAAAGAGGCGCTGGAACCGGATGAACCATCTACC…
	EU870023	---------------------------------------------------AACACTTTATCTTATATTCGGAGCCTGAGCCG-GAA-TGGTAGGAACCGCCATGA-GCGTAATTATCCGGACCGAACTTGCTCAACCTGGTTCATTGCTTCAAGATGACCAAATCTACAACGTAATAGTAACAGCTCACGCTTTAGTAATGATCTTTTTTATGGTAATGCCC-ATAATGATAGGCGGATTTGGGAAATGACTTATTCCACTAATGATTGGAGCACCCGACATGGCATTTCCTCGAATGAACAACATGAGATTTTGACTCATTCCCCCTTCTTTCCTTTTACTCTTAGCTTCCTCCGG---AGTTGAAAGGGGGGCTGGAACAGGATGAACTATTTACC…
	JQ918238	---------------------------------------------------------------------------------------------------------A----------------------------------------------------------------------------------------------------------------------GTAATGATTGGAGGATTTGGTAATTGATTAATACCCCTAATGATTGGAGCCCCTGACATGGCCTTCCCCCGAATGAATAAAATGAGCTTTTGACTTATCCCCCCCTCCTTTCTTCTCCTACTTACTTCCGCCGG---AGTTGAAAGTGGTGCCGGAACTGGATGAACAATTTATC…
	JQ918241	---------------------------------------------------------------------------------------------------------A----------------------------------------------------------------------------------------------------------------------ATTATGATAGGCGGATTTGGCAACTGACTAATTCCTCTCATGATTGGAGCCCCAGACATGGCTTTCCCCCGTATGAAAAATATGAGGTTTTGACTTATACCACCTGCTTTTCTTCTTCTTATAGCCTCCGCTGG---GGTTGAAAGAGGTGCTGGTACTGGATGAACTATATATC…
	KU895445	----AAAGCACTAGAACGATGATTATTTTCTACAAACCACAAGGACATAGGGACCCTTTATTTTATATTTGGAGCATGAGCCG-GCA-CAGTCGGAACTGCAATGA-GAAAAATTATACGAGTCGAACTATCTCAACCTGGGTCCCTTATTCAAGACGACCAAATTTATAACGTAATGGTTACAGCACATGCCTTCGTCATGATATTTTTTATGGTAATGCCT-ATAATGATAGGAGGATTTGGAAAATGATTAGTCCCCTTAATGCTAGGAGCTCCTGACATGGCCTTCCCACGGATGAAAAAAATGAGATTTTGATTAATACCCCCAGCTTTCATACTATTGCTAGCGTCAGCAGC---CAAAGAAAGAGGCGCAGGAACAGGATGAACAGTTTACC…
	EU869920	---------------------------------------------------TACTCTTTATTTAATCTTTGGTGCCTGAGCAG-GAA-TGGTCGGTACAGCCATGA-GTGTAATTATACGGGCCGAGTTAGCCCAACCTGGTTCTTTACTAAAAGATGACCAAATTTATAACGTAGTTGTGACTGCACACGCCTTGGTTATGATCTTTTTTATGGTCATGCCC-ATAATGATAGGCGGATTTGGAAATTGGCTAATTCCTCTAATGATTGGCGCTCCCGATATGGCCTTTCCCCGAATGAACAATATGAGATTCTGACTAATTCCCCCCTCTTTTATTCTTCTCCTTGCCTCCGCAGG---AGTAGAAAGAGGGGCTGGAACTGGGTGAACTATTTACC…
	AY275549	----------------------------------------------------ACACTTTATTTAATTTTTGGCGCTTGAGCAG-GAA-TGGTCGGGACAGCCATGA-GAGTAATTATACGAGCCGAGTTGGCTCAACCTGGCTCACTACTAAAAGATGACCAAATATACAAAGTAGTTGTTACTGCCCACGCTTTGGTAATGATTTTTTTTATGGTAATGCCC-ATAATGATTGGAGGATTTGGGAACTGACTAATTCCACTAATGATTGGTGCTCCAGATATGGCTTTCCCTCGAATGAATAACATGAGATTTTGACTAATACCGCCCTCCTTTATACTACTTCTTGCTTCCGCAGG---CGTAGAAAGTGGAGCAGGCACAGGGTGAACTATTTACC…
	AJ639914	-------------------------------------------------------------------------------------------------------------GTTATTATTCGAGCAGAGCTAGCCCAACCAGGCTCTTTACTACAAGACGACCAAATATATAAAGTTATCGTGACAGCTCACGCCCTAGTAATGATATTTTTTATGGTAATGCCA-ATTATGATTGGAGGCTTTGGTAAATGACTAATTCCACTGATGATAGGCGCTCCCGATATGGCATTCCCTCGAATGAACAATATGAGCTTCTGATTAGTTCCTCCTTCCTTTATTCTCCTCCTTGCTTCAGCAGG---AGTAGAAAGAGGAGCTGGAACAGGTTGAACAATTTATC…
	JQ918228	------------------------------------------------------------------------------------------------------------------------------------------------------------------------------------------------------------------------------C-ATTATGATCGGTGGCTTTGGAAACTGACTAATCCCCCTTATGATTGGGGCTCCCGATATGGCCTTCCCGCGAATGAACAAAATGAGCTTTTGACTAATCCCCCCTTCCTTCCTCTTACTAATAGCATCCGCTGG---AGTGGAAAGAGGCGCAGGAACCGGATGAACAATCTATC…
	MK811600	---------------------------------------------------AACCCTCTATTTAATATTTGGTGCTTGAGCAG-GAA-TGGTTGGAACATCAATGA-GAGTTATTATACGAAGAGAACTAGCACAACCAGGTTCCCTACTAAAAGATGACCAAATCTATAAAGTTATAGTAACAGCCCACGCATTAATCATGATCTTCTTCATGGTTATGCCT-ATAATGGTTGGGGGGTTCGGAAATTGGTTAGTACCTCTAATGATAGGAGCCCCCGACATGGCTTTTCCTCGAATGAAAAAAATGAGCTTCTGATTACTCCCTCCTTCATTAATACTTCTTCTAGCCTCAGCTGG---CGTAGAAAGAGGAGCCGGAACAGGATGAACAATATATC…
	MN249437	-------------------------------------------------------------------------------------------------------------------------------------------------------------------------------------------------------------------------ATGCCT-ATAATGATTGGAGGATTTGGAAACTGACTAATTCCCCTAATGATTGGAGCCCCAGATATGGCATTTCCTCGAATGAATAAAATGAGATTTTGATTAATCCCCCCCGCATTTCTACTTCTAATTGCCTCTGCAGG---AGTAGAAAGTGGAGCTGGTACTGGCTGAACAATTTATC…
	KX874361	-----------------------------------------------------------------------------------------------------------------------------------------------------------------------------------------------------------------------------------------------------AATTGGCTCATTCCTCTAATGATAGGAGCTCCTGATATGGCTTTTCCTCGAATGAACAAAATGAGATTTTGATTGATCCCTCCTTCTTTTATTCTCCTTTTAGCCTCCGCAGG---AGTTGAAAGAGGGGCTGGGACAGGATGAACAATATATC…
	KX458989	---------------------------------------------------CACTCTATATTTAATTTTCGGAGCCTGAGCAG-GAA-TGGTTGGTACAGCCATGA-GAGTAATTATCCGAACAGAACTCGCACAACCTGGCTCCCTCCTTCAAGACGACCAAATTTATAAAGTTATTGTTACTGCTCACGCACTCGTAATGATCTTTTTTATGGTGATGCCA-ATTATGATCGGTGGATTTGGGAACTGACTGATACCCCTAATGATTGGAGCACCAGACATGGCCTTTCCTCGAATGAACAATATGAGCTTTTGACTTGTCCCTCCCTCATTTCTTCTTCTTATAGCCTCAGCAGG---AGTAGAAAGAGGGGCAGGAACAGGATGAACTATATACC…
	KX874371	-----------------------------------------------------------------------------------------------------------------------------------------------------------------------------------------------------------------------------------------GGAGGGTTTGGGAACTGGCTGATCCCATTAATGATTGGGGCGCCAGACATGGCCTTCCCTCGAATGAAAAAAATGAGATTCTGATTAATCCCTCCCTCATTTATTCTACTTTTAGCTTCAGCAGG---GGTAGAAAGAGGGGCAGGGACTGGTTGGACAGTGTACC…
	OP312138	-------------------------------------------------------------------------------------------------------------------------------------------------------------------------------------------------------------------------ATGCCT-ATCATGATAGGTGGATTCGGAAACTGACTTATTCCCCTAATGATCGGGGCACCCGACATGGCATTCCCTCGTATGAACAAAATGAGATTTTGACTAGTCCCCCCTTCCTTCCTACTTCTCATAGCCTCCGCAGG---CGTAGAAAGAGGAGCCGGTACAGGATGAACCATCTACC…
	KF142163	----------------------------------------------------------------------------------------------------------------------------------------------------------------------------------------------------------------------------------------------------AAAATGACTAGTTCCCTTAATGATAGGAGCTCCAGATATGGCATTCCCACGAATGAAAAACCTTAGATTCTGACTAATCCCCCCATCATTTATCCTCTTACTTACATCTGCAGG---GATAGAAAGAGGGGTAGGAACAGGATGAACTATTTATC…
	HM542909	-----------------------------------------------------CACTATATCTTATATTTGGCGCCTGAGCCG-GCA-TAATTGGCACCGCAATGA-GAGTAATAATACGAACAGAACTTGCCCAACCCGGATCCCTACTCCAAGATGACCAAATCTATAAAGTTATAGTAACAGCCCACGCACTCGTAATGATTTTCTTCATGGTAATGCCT-ATAATGATTGGAGGATTTGGTAATTGATTAATTCCACTAATGATTGGAGCCCCAGATATGGCTTTCCCCCGTATGAACAAAATGAGATTTTGACTTATCCCACCCTCCTTTCTTCTCCTCCTTGCCTCTGCCGG---CATTGAAAATGGAGCTGGTACAGGATGAACAATTTATC…
	KU894989	----TTATATATTAGCCGTTGATTCTTTTCTACCAACCACAAGGACATTGGGACCTTATATTTAATATTTGGAGCCTGAGCTG-GGA-CCGTCGGTACTGCAATGA-GGAAAATTATTCGTGTGGAGTTATCACAGCCGGGATCTTTAATCCAAAAAGATCAAACATATAAAGTAATAGTTACTGCACACGCTTTTATAATGATATTCTTTATGGTAATGCCT-ATTATGATTGGGGGATTTGGGAAATGACTAGTTCCTCTAATGATTGGAGCACCTGATATGGCCTTTCCTCGTATGAATAAAATGAGTTTCTGATTAATACCCCCCTCATTCTTATTATTGGTTGCTTCTGCAGG---AAAAGAAAGAGGTGTAGGAACCGGTTGAACAGTATATC…
	OP898243	------------------------------------------------------------------------------------------------------------------------------------------------------------------------------------------------------------------------------------------GAGGGTTTGGTAAATGACTAATTCCACTAATGATAGGTGCACCAGACATGGCTTTTCCTCGAATGAAAAAAATGAGCTTTTGACTAGTACCCCCTTCTTTTATTTTACTACTAGCATCAGCCGG---TGTAGAAAGAGGAGCAGGGACAGGATGAACGATTTACC…
	JN545382	---------------------------------------------------AACCTTGTATTTTCTTTTTGGTGCTTGGGCTG-GTA-TGGTTGGTACTGCTTTAA-GGATAATTATTCGTACTGAGCTATCCCAACCTGGTTCTTTTTTAGGGAGTGATCAAATTTATAAAGTAGTTGTGACTTCTCATGCTTTGATAATGATCTTTTTTATGGTTATGCCA-ATAATGATTGGTGGGTTTGGTAATTGGCTTATTCCTTTAATGATTGGTTCTCCTGATCTGGCTTTCCCTCGGGTTAAAAAAATGAGTTTCTGACTTCTTCCCCCTTCTTTCCTTCTTTTACTATCTTCTGCTGG---TGTTGAGAGAGGGGCTGGCACAGGTTGAACTGTCTATC…
	KU895297	----AACTACTTTCACCGATGATTATTTTCGACTAACCACAAGGACATAGGAACCCTTTATCTCTTATTCGGTGCTTGAGCCG-GTA-CTGTAGGAACAGCCATGA-GAAAAATAATACGAGTAGAGCTATCCCAACCAGGATCCCTTATTCAAGATGATCAACTTTATAAAGTAATGGTCACCTCCCACGCTTTCGTAATGATCTTTTTTATGGTAATGCCA-ATTATGATCGGCGGATTTGGTAAATGACTAGTCCCACTAATGATCGGAGCCCCTGATATGGCTTTTCCCCGAATGAATAAAATGAGCTTCTGACTTATCCCTCCCTCATTTCTTCTTTTAGTAACTGCAGCAGG---AAAAGAAACAGGAGTCGGAACAGGATGAACTGTTTACC…
	OP897961	-----------------------------------------------------------------------------------------GGCCGGAACAGCAATGA-GCGTAATTATACGAACAGAACTCGCCCAACCCGGCTCACTACTTGAAGATGACCAAATTTACAAAGTTATAGTGACAGCTCACGCCCTTATTATGATATTTTTTATGGTAATGCCA-ATCATGATCGGAGGATTCGGAAACTGACTCATCCCCCTAATGATTGGTGCCCCAGACATGGCCTTCCCTCGAATGAATAAAATGAGATTCTGACTAATCCCCCCATCTCTACTTCTCCTTTTAGCATCAGCTGG---CGTAGAAAAAGGTGCTGGCACAGGCTGAACAATTTACC…
	KX844560	--------------------------------------------------------------------------------------A-----------------------------------------------------------------------------------------------------------------------------------------ATAATGATAGGAGGATTCGGAAACTGGTTAATACCACTAATGATAGGAGCTCCAGATATGGCCTTCCCACGAATGAACAACATGAGATTCTGACTAGTCCCCCCATCATACATTCTACTTCTAACATCAGCAAG---AAATGAAAGAGGAGTAGGAACAGGATGAACAATCTACC…
	HM542975	---------------------------------------------------AACCCTTTATCTTATCTTTGGAGCCTGAGCCG-GAA-TGGTTGGAACAGCAATGA-GAGTAATAATTCGAACAGAACTAGCCCAACCTGGCTCCTTACTACAAGATGATCAAATATACAAAGTAATAGTAACAGCCCATGCATTGGTTATGATATTTTTTATGGTAATGCCA-ATAATGATAGGTGGCTTTGGGAAATGACTTATTCCTCTAATGATTGGAGCACCAGACATGGCTTTCCCACGAATGAACAAAATGAGATTCTGACTAATTCCTCCCTCCTTCCTCCTCCTAATTGCTTCAGCTGG---AGTTGAAAGCGGAGCCGGGACAGGCTGAACCATATATC…
	HM196568	---------------------------------------------------------------------------------------------------------------------------------------------------------------------------------------------------------------------------------------------------GAAAATGACTAATCCCACTAATGATAGGAGCTCCTGACATGGCCTTCCCACGAATGAAAAAAATGAGCTTCTGATTACTTCCCCCTTCCTTTATACTTCTTCTTTGCTCAGCAGG---AATCGAGAAAGGAGCAGGAACAGGATGAACATTATACC…
	KU895310	----------------CGATGACTATTTTCAACTAACCACAAGGACATAGGCACTCTTTACCTTATATTTGGTGCTTGAGCCG-GAA-CTGTAGGAACTGCCATGA-GTAATATTATCCGAGTAGAATTATCACAACCAGGCTCCCTTATCCAAGACGACCAATTATATAAAGTAATGGTCACAGCCCACGCTTTTGTTATGATCTTTTTTATGGTAATGCCA-ATTATGATTGGGGGATTTGGAAAATGACTTGTTCCATTAATGATCGGAGCCCCTGATATGGCTTTTCCTCGAATGAATAATATGAGCTTTTGACTGATCCCTCCCTCTTTCCTTCTATTAGTCACTTCAGCAGG---GAAAGAAGGAGGAGTAGGAACAGGATGAACTGTTTACC…
	LC528688	------------------------------------------------------------------------------------------------------------------------------------------------------------------------------------------------------------------------------C-ATAATGATAGGAGGATTCGGAAAATGACTAGTTCCTCTTATGATAGGTGCCCCTGATATGGCCTTCCCACGAATGAACAACTTAAGATTTTGACTAATCCCCCCATCTTTTATTCTTCTCCTAGCCTCCGCAGG---AGTTGAAAGAGGGGCAGGAACAGGATGAACTATTTATC…
	KU895185	----AACTACCTTCACCGATGATTATACTCTACCAACCACAAGGACATAGGAACCCTGTACCTCTTATTTGGTGCCTGAGCCG-GTA-CGGTTGGAACCGCAATGA-GTAACATAATCCGCGTTGAACTTTCTCAGCCCGGCTCGCTACTTCAAGATGATCAGCTTTACAAAGTCATAGTTACCGCGCACGCTTTTGTTATGATCTTTTTTATGGTTATGCCT-ATCATGATAGGGGGATTTGGGAATTGACTCATTCCCCTGATGATAGGTGCCCCCGACATGGCATTCCCCCGAATGAAAAATATGAGCTTTTGGTTAATTCCTCCTTCCTTCTTCCTCTTAGTGTGCTCCGCGGC---TAAAGAAAGGGGTGTGGGAACTGGATGAACAATGTACC…
	KX874374	-----------------------------------------------------------------------------------------------------------------------------------------------------------------------------------------------------------------------------------------------------AAATGACTTATTCCCTTAATGATAGGTGCTCCAGATATGGCTTTTCCACGAATGAAAAAAATGAGCTTTTGGCTAGTACCTCCCTCTTTTATATTATTACTTGCCTCGGCAGG---AATTGAAAGAGGGGCTGGCACAGGATGAACAATTTATC…
	KU894993	----TTATATATTAGTCGGTGATTTTTCTCTACAAACCATAAGGATATAGGGACCCTATATTTAATATTCGGTGCTTGAGCCG-GAA-CTGTTGGAACAGCTATGA-GAAACATAATTCGAGTTGAGCTGTCACAGCCAGGATCTCTAATACAAAAAGATCAGACGTATAACGTAATAGTAACAGCACACGCCTTTATAATGATTTTTTTTATGGTGATGCCT-ATAATGATAGGGGGATTTGGTAACTGATTAGTTCCACTTATGATCGGAGCACCAGACATGGCTTTTCCCCGAATGAAAAAAATGAGATTTTGATTAATTCCCCCTTCTTTTTTATTATTAGTAGCTTCTGCAGG---AAAAGAGAGAGGAGTGGGGACAGGATGAACGGTCTATC…
	AB758801	-------------------------------------------GATATAGGAACTCTATATTTAATATTTGGAGCTTGAGCAG-GAA-CCGTAGGAACAGCAATGA-GAAATATAATCCGAGTAGAGTTATCCCAACCAGGATCATTAATTCAAAAAGACCAAACTTATAAAGTAATGGTAACCTCACATGCACTAATAATGATTTTTTTTATGGTTATGCCT-ATAATGATAGGAGGATTTGGCAAATGATTAATACCTTTAATGATAGGAGCACCAGATATGGCATTCCCTCGAATGAACAAAATGAGGTTTTGACTACTTCCCCCCTCATTTTTACTATTAATAGCATCAGCGGG---AAAAGAAAGTGGAGTGGGAACAGGATGAACTTTATACC…
	KU895398	----AATTATATTCATCGATGATTATTTTCTACTAATCACAAGGACATTGGAACATTATACCTAATTTTTGGTACTTGAGGCG-GTA-CTGTAGGAGCTGCAATGA-GAAAAATAATACGAGTAGAATTATCACAGCCTGGTTCTCTTATACAAGACGACCAAGTATATAAAGTAATGGTTACTGCACATGCACTTATAATGATATTTTTTATGGTTATGCCT-ATTCTAATTGGCGGATTCGGTAATTGATTAGTACCACTAATGATAGGAGCACCAGACATGGCATTCCCACGAATGAAAAAAATGAGATTCTGACTAATTCCCCCAGCATTTCTTTTACTAATAGCTTCAGCTGG---TAAAGAAAGTGGCGTAGGTACAGGATGAACTCTATACC…
	KU895416	----------------CGTTGGCTTTTTTCTACTAACCACAAGGATATCGGAACGTTATACTTTATTTTTGGCGCATGGGCTG-GAA-CAGTCGGCACAGCAATGA-GTAATATAATACGAGTCGAACTCTCACAGCCCGGCTCCTTAATTCAGGACGACCAGATCTACAACGTAATGGTCACGGCACACGCATTTGTTATGATATTTTTTATGGTCATGCCT-ATAATGATCGGAGGGTTTGGTAATTGGCTAGTACCCCTCATGCTTGGAGCGCCTGACATGGCGTTCCCCCGAATGAATAAAATGAGCTTCTGGCTTATTCCCCCTGCATTTATTTTACTACTGGCCTCAGCAGC---CAACGAAAGTGGCGCAGGAACTGGATGAACCGTTTACC…
	AY275548	----------------------------------------------------ACACTATATTTGATTTTTGGAGCTTGAGCGG-GCA-TGGTAGGAACTGCCATGA-GCGTAATTATTCGAGCTGAGCTGGCGCAACCAGGCTCTCTACTGAAAGATGACCAGATCTACAAAGTGATTGTTACTGCGCACGCACTAGTTATGATTTTTTTTATGGTGATGCCA-ATAATGATAGGAGGATTTGGAAACTGACTTATCCCACTAATGATCGGAGCACCCGACATGGCTTTCCCCCGAATGAAAAACATGAGATTTTGATTGATTCCCCCCTCTTTTATCTTACTTTTGGCCTCAGCTGG---AGTCGAAAGAGGAGCAGGAACAGGATGAACTATTTATC…
	AF279196	-----------------------------------------------------------------------------------------------AACTGCCATGA-GAGTAATTATACGCGCCGAGCTAGCACAACCAGGATCCCTACTAAAAGATGACCAGATCTATAAAGTAGTTGTTACCGCACACGCACTAGTTATGATATTTTTTATGGTAATGCCT-ATAATGATAGGAGGCTTTGGAAACTGACTAATACCTTTGATGATAGGTGCACCAGACATGGCTTTCCCTCGAATGAATAAAATGAGCTTCTGACTGGTACCCCCCTCTTTTATTCTACTGTTGGCTTCAGCAGG---TGTAGAAAGAGGAGCCGGGACAGGATGAACTATTTATC…
	OP897983	-------------------------------------------------------CTGTATCTAATATTCGGAGCCTGGGCTG-GTA-TGGTGGGAACTGCAATGA-GTGTAATTATTCGAACTGAACTAGCACAACCAGGATCCCTCCTTCAAGATGACCAAATTTATAAAGTAGTCGTAACAGCTCACGCACTAGTCATGATCTTCTTTATGGTAATGCCT-ATTATGATAGGTGGGTTCGGTAATTGACTTATACCATTAATGATAGGAGCCCCAGATATGGCTTTCCCTCGAATGAAAAAAATGAGATTTTGACTCGTTCCTCCTTCATTTCTGCTGCTGGTAGCATCAGCAGG---TGTGGAAAGAGGTGCCGGTACAGGTTGAACAATTTACC…
	MT873511	----ATGCACCTAAGACGATGATTGTTTTCAACTAACCATAAGGATATCGGTACTCTTTATCTAATCTTCGGGGCCTGAGCCG-GAA-TGGTCGGAACCGCCATGA-GAGTGATTATCCGAGCCGAATTAGCTCAACCAGGATCTCTCCTAAAAGATGACCAAATCTATAATGTAGTAGTAACTGCCCACGCCCTAGTAATGATCTTTTTTATGGTCATGCCA-ATAATGATTGGCGGGTTTGGAAACTGGCTAATCCCATTAATGATAGGGGCACCAGATATGGCTTTTCCCCGAATGAACAAAATGAGTTTCTGGCTAGTGCCCCCTTCTTTTATTTTGCTTCTAGCCTCTGCCGG---AGTAGAGAGAGGAGCAGGTACAGGGTGAACCATTTATC…
	OP312146	-------------------------------------------------------------------------------------------------------------------------------------------------------------------------------------------------------------------------ATGCCA-ATTATGATAGGGGGATTCGGAAAATGATTAATTCCCCTAATGATAGGGGCCCCAGATATGGCATTCCCACGGATGAATAAAATGAGATTCTGGCTAGTACCCCCATCTTTTTTACTTCTAGTTGCCTCTGCAGG---GGTTGAAAGAGGAGCCGGAACAGGTTGGACTATATATC…
	MT444499	----ATGCAATTAAGACGATGATTTTTCTCTACCAAACACAAGGACATAGGAACACTCTATCTTATATTCGGAGCATGAGCTG-GAA-TGGTGGGTACCGCCATGA-GAGTGATAATACGAACTGAACTAGCACAACCCGGCTCCCTCCTCCAGGACGACCAAATATACAAAGTAATAGTGACCGCTCACGCTCTAGTAATGATCTTCTTCATGGTAATGCCA-ATAATGATAGGTGGATTCGGCAACTGACTAATCCCTCTTATGATTGGGGCCCCAGATATGGCATTCCCACGAATGAATAAAATGAGATTCTGACTAGTGCCCCCTTCCTTCCTCTTACTAGTTGCTTCCGCAGG---GGTTGAAAGCGGCGCAGGAACCGGATGAACTATATACC…
	KT271559	-------------------------------------------------------------------------------------------------------------------------------------------------------------------------------------------------CTAGTAATGATATTTTTTATGGTCATGCCT-ATAATGATAGGAGGATTCGGAAAATGATTAATTCCACTAATGATTGGAGCCCCCGATATGGCATTCCCTCGAATGAACAAAATGAGATTCTGATTAATTCCCCCATCATTCCTACTCCTTGTAGCATCTGCCGG---AGTAGAAAGAGGAGCCGGGACAGGTTGAACAATATACC…
	KX874369	--------------------------------------------------------------------------------------------------------------------------------------------------------------------------------------------------------------------------------------ATAGGAGGGTTTGGAAAATGATTAATACCATTAATGATAGGATCACCAGATATGGCTTTTCCACGAATGAATAATATGAGATTTTGACTTGTTCCACCCTCCTTTATACTTCTTTTAGCCTCTGCCAG---AATAGAAAAAGGTGCAGGTACAGGATGGACTATTTACC…
	HM196684	-----------------------------------------------------------------------------------------------------------------------------------------------------------------------------------------------------------------------------------------------------AAATGATTAATACCTTTAATGATAGGAGCACCAGATATGGCATTCCCTAGAATGAAAAAAATGAGTTTTTGGCTTGTACCCCCCTCATTTATTTTACTTTTAACCTCTGCAAG---AGTCGAAAAAGGAGCCGGGACAGGTTGAACGCTTTATC…
	KX459109	---------------------------------------------------TACACTTTATCTTATATTTGGTGCTTGAGCTG-GCA-TGATAGGTACTGCCATGA-GAGTAATAATACGAACTGAACTCGCACAACCAGGATCCCTTCTACAAGACGATCAAATTTATAACGTTATTGTAACAGCTCATGCCCTTGTTATGATATTTTTTATGGTAATGCCC-ATCATGATTGGAGGTTTTGGAAACTGATTAATTCCACTAATGATTGGAGCCCCAGATATGGCCTTTCCCCGAATGAATAAAATGAGATTCTGATTAATCCCACCTTCCTTTCTTCTTCTCTTAGCTTCTGCTGG---CGTAGAGAGGGGAGCCGGAACAGGATGAACAATTTACC…
	KU895408	----AAAAGATTAGAACGTTGACTCTTTTCTACTAACCACAAGGATATCGGAACTTTATATTTTATTTTTGGTGCTTGAGCAG-GTA-CAGTTGGCACTGCCATGA-GAAACATTATCCGAGTTGAGCTGTCACAGCCTGGGTCTTTAATACAAGACGACCAAATTTATAAAGTGATGGTAACTGCTCACGCATTTGTAATGATATTTTTTATGGTAATGCCA-ATTATGATCGGGGGTTTTGGCAATTGGCTAGTTCCCCTCATGCTAGGCGCCCCTGACATGGCTTTCCCTCGAATGAATAATATGAGATTCTGACTTGTTCCGCCAGCCTTCATACTACTCTTAGCGTCAGCAGC---CAAAGAAAGGGGCGCGGGGACTGGATGAACAGTCTACC…
	KU895125	-------TATATCGGACGTTGATTATTTTCCACAAATCATAAGGACATTGGAACCTTATATTTATTATTTGGGGCATGAGCCG-GCA-CTGTAGGAACCGCAATGA-GAAAAATAATTCGAGTTGAATTATCACAACCTGGATCTTTAATACAAGATGACCAAGTATATAAAGTTATGGTTACTGCTCATGCCTTTATAATGATATTTTTTATGGTTATGCCA-ATAATGATAGGAGGATTTGGAAAATGACTAGTGCCCCTAATGATAGGAGCCCCAGATATGGCCTTTCCCCGAATGAACAAAATGAGATTTTGATTAATCCCCCCCTCATTTCTATTGCTTGTAGCTTCCGCAGG---AAAAGAAAGTGGGGTAGGAACAGGATGAACTATTTATC…
	OP312137	-------------------------------------------------------------------------------------------------------------------------------------------------------------------------------------------------CTAGTAATGATATTTTTTATGGTTATGCCT-ATCATGATAGGAGGATTTGGGAAATGATTAATCCCTCTTATGATTGGGGCCCCAGACATGGCGTTCCCACGAATGAATAAAATGAGATTTTGACTAGTTCCTCCATCTTTTCTTCTGCTTATTGCTTCTGCCGG---AGTTGAAAGAGGAGCAGGAACAGGATGAACAATATACC…
	KX874394	-----------------------------------------------------------------------------------------------------------------------------------------------------------------------------------------------------------------------------------------------TTTGGAAAATGGTTAATTCCTTTAATGATAGGTGCTCCTGATATGGCTTTTCCTCGGATGAATAAAATGAGTTTTTGACTTATTCCCCCTTCTTTTATACTTTTGATAGCTTCAGCTGG---AATAGAAAAAGGGGCTGGAACTGGTTGAACTATTTATC…
	KX874393	--------------------------------------------------------------------------------------------------------------------------------------------------------------------------------------------------------------------------------ATAATGATAGGAGGGTTTGGAAATTGACTTTTACCTCTTATGATAGGGGCTCCTGATATGGCTTTTCCTCGGATGAAAAAAATGAGATTTTGATTAGTACCTCCTTCTTTTATTTTACTTCTTGCTTCTGCTGG---AGTAGAGAGTGGAGCGGGAACTGGATGAACAATTTATC…
	KU894943	----ATGTACCTAAAACGATGACTCTTCTCAACTAACCACAAGGATATTGGAACTCTATATTTAATATTTGGTGCCTGAGCAG-GCA-CTGTAGGCACTGCTATGA-GAAAAATTATTCGGGTCGAATTATCACAACCAGGCTCTTTAATACAAAATGATCAAACCTATAACGTTATAGTTACAGCTCATGCATTCGTAATGATATTCTTTATGGTAATGCCC-ATAATGATCGGAGGATTTGGAAAATGATTAGTTCCTCTAATGATTGGAGCCCCTGATATGGCATTCCCACGAATGAAAAAAATGAGATTTTGATTAATTCCCCCTTCATTCTTATTATTAATTGCCTCTGCAGG---TAATGAGAGAGGTGTAGGTACAGGGTGAACCGTTTATC…
	AY077743	----------------------------------------------------------------------------------------------------------------------------------------------------------------------------------------------------------------------------------------------------TAATTGACTTATTCCACTTATGATAGGTGCCCCTGATATGGCATTTCCTCGCATGAACAACATGAGATTCTGACTAATTCCACCATCCTTCCTTCTTTTACTAGCCTCTGCTGG---CGTAGAAAGCGGCGCTGGTACAGGCTGAACAATATATC…
	HQ967271	----------------------------------------------------ACTCTCTATTTAATATTTGGAGCATGAGCAG-GAA-TGGTTGGCACAGCCATGA-GAGTAATAATTCGAACAGAACTCGCCCAGCCTGGATCTCTTCTTCAAGATGACCAGATATACAAAGTTATAGTAACAGCTCACGCACTGGTTATGATCTTCTTTATGGTAATGCCA-ATCATGATTGGAGGATTCGGAAACTGACTAATCCCCTTAATGATAGGCGCCCCCGACATGGCATTCCCTCGGATGAACAACATGAGATTTTGACTAATTCCCCCATCCTTCCTACTACTTTTAGCCTCCGCTGG---TGTTGAAAGAGGGGCAGGTACAGGATGAACCCTTTATC…
	AF217386	----ATGCAACTAAGACGATGACTATTTTCTACTAAACACAAGGATATTGGTACTCTATATCTTATATTTGGAGCCTGAGCTG-GTA-TGATAGGAACTGCTATGA-GTGTAATAATTCGCACTGAACTTGCTCAACCCGGATCGTTACTTCAAGATGACCAAATCTATAATGTAATAGTAACTGCCCATGCCCTCGTTATGATATTTTTTATGGTGATGCCA-ATAATGATTGGAGGCTTTGGTAACTGATTAATACCTCTTATGATTGGGGCCCCTGATATGGCATTTCCCCGAATGAATAATATGAGATTCTGACTTATTCCTCCTTCTTTTCTACTCCTTTTAGCTTCTGCCGG---AGTTGAAAGAGGAGCTGGTACAGGATGAACAATTTATC…
	KX874359	-----------------------------------------------------------------------------------------------------------------------------------------------------------------------------------------------------------------------------------------------------AACTGATTAATTCCTCTCATGATTGGAGCACCAGACATGGCTTTCCCACGTATGAACAAAATGAGATTTTGATTAATCCCACCTTCCTTTATTTTGCTTCTAGCCTCTGCTGG---AGTAGAAAGAGGTGCTGGAACAGGATGAACTATTTACC…
	HM543070	---------------------------------------------------TACTCTTTATTTAATATTTGGAGCTTGAGCCG-GTA-TGATAGGCACTGCTATGA-GTGTAATCATCCGCACTGAACTCGCCCAACCTGGATCCCTACTTCAAGATGACCAAATATACAAAGTTATAGTGACCGCTCACGCCCTAGTGATGATATTTTTTATGGTAATGCCC-ATTATGATAGGCGGATTTGGCAAATGACTTGTCCCCCTAATGATTGGTGCACCAGACATGGCCTTTCCTCGTATGAAAAACATGAGATTTTGACTAATCCCCCCTTCTTTCTTACTTCTTTTAGCTTCTGCTGG---AGTTGAAAGAGGTGCTGGAACAGGATGAACAATATATC…
	DQ021906	------------------------------------------------------------------------TTCTTGAGCTG-GCATTGATAGGCACCGCTATGA-GTGTTATAATTCGCACTGAACTTGCTCAACCCGGATCTCTACTACAAGACGACCAAATTTACAAAGTTATAGTTACTGCTCACGCTCTCGTAATGATATTTTTTATGGTTATGCCT-ATAATGATTGGAGGATTTGGTAAATGATTAATCCCTCTAATGATTGGCGCACCAGATATGGCCTTTCCCCGGATGAAAAAAATGAGATTTTGACTAATACCCCCTTCTTTTCTTTTACTTCTAGCTTCTGCCGG---AGTTGAAAGTGGAGCTGGTACTGGATGAACTATCTATC…
	KF142165	---------------------------------------------------------------------------------------------------------A----------------------------------------------------------------------------------------------------------------------ATTATGATAGGAGGATTTGGAAAATGACTAATTCCCCTAATGATAGGAGCCCCAGACATGGCCTTCCCACGAATGAACAACCTAAGATTTTGACTTATCCCTCCTTCATTTATTCTCCTCCTATCATCAGCAGG---CCTAGAAAGAGGAGTAGGAACAGGATGAACAGTCTACC…
	KU895358	----AGTTATATCTCACGGTGACTTTTTTCTACAAATCATAAGGATATAGGAACCTTATATTTAATATTTGGAGCTTGGGCAG-GAA-CCATAGGAGCTGCAATGA-GGAAAATAATCCGGGTTGAGTTATCACAACCCGGCTCCTTAATCCAAGACGACCAAACTTATAAAGTAATGGTAACCGCTCACGCATTTATAATGATATTCTTTATGGTGATGCCT-ATTATGATTGGGGGATTCGGAAATTGGTTAATTCCATTAATGATAGGAGCGCCCGATATGGCCTTTCCTCGAATGAAAAATATGAGATTTTGATTAATTCCTCCATCATTTTTACTTCTTTCAGCCTCGGCCGC---AAAAGAGAGAGGAGTAGGAACTGGATGAACTATTTATC…
	KU894992	-------TATATAAGTCGATGGTTATTTTCAACGAATCATAAGGATATTGGAACTCTTTACCTTATCTTTGGTGCATGAGCAG-GAA-CTGTGGGAACAGCAATGA-GAAATATTATTCGAGTAGAGTTATCACAACCTGGATCTTTAATCCAAAATGATCAAACTTATAAAGTTATAGTTACAGCTCACGCTTTCATAATGATTTTTTTCATGGTGATGCCA-ATAATGATTGGAGGATTTGGTAAATGATTAGTCCCACTAATGATTGGTGCTCCTGATATGGCTTTTCCTCGGATGAATAAAATGAGTTTTTGATTAATTCCTCCTTCTTTCTTACTCCTTGTAGCTTCCGCTGG---AAAAGAGAGTGGAGTTGGAACAGGGTGAACGGTGTACC…
	KU895196	----AAATACCTTCACCGATGACTATTCTCTACTAACCACAAGGACATAGGAACCTTATACCTACTGTTTGGCGCATGAGCTG-GAA-CTGTTGGAACCGCAATGA-GAAACATAATTCGCGTAGAGCTTTCGCAGCCTGGATCACTACTCCAAGACGACCAACTATATAATGTCATCGTCACCGCCCACGCGTTCGTCATGATCTTCTTTATGGTTATGCCT-ATCATGATCGGAGGCTTCGGAAACTGGTTAGTTCCCCTAATGATTGGTGCCCCTGACATGGCCTTCCCACGAATGAAAAAAATGAGCTTTTGACTAGTTCCTCCCTCCTTTTTCTTATTAATTACCTCTGCGGC---TAACGAAAGAGGAGTAGGAACCGGATGGACAGTATACC…
	EU870018	---------------------------------------------------AACCCTATATCTTATATTTGGAGCTTGAGCCG-GAA-TGGCAGGAACAGCCATGA-GTGTAATAATACGAACAGAACTTGCCCAACCAGGATCCCTATTACAAGATGATCAGATATATAAAGTGATAGTTACTGCTCATGCTTTAGTTATGATTTTCTTTATGGTGATGCCA-ATAATGATTGGAGGATTTGGAAACTGACTTATACCCCTAATGATAGGAGCCCCAGATATGGCCTTCCCACGAATGAAAAACATGAGATTCTGACTAGTCCCCCCATCTTTCTTACTGCTTCTAGCTTCTGCCGG---AGTTGAAAGTGGTGCTGGAACAGGTTGAACTATATATC…
	OP898166	---------------------------------------------------CACTCTATATCTAATTTTTGGAGCTTGAGCCG-GGA-TGATAGGAACTGCAATGA-GAGTTATTATCCGAACAGAACTAGCTCAGCCCGGCTCCTTATTACAAGATGACCAAATCTATAAAGTTATAGTAACAGCCCACGCACTAGTTATGATTTTCTTTATGGTAATGCCT-ATTATGATAGGAGGATTTGGAAATTGACTCATTCCCCTAATGATAGGAGCACCAGACATGGCCTTCCCACGAATGAACAACATGAGATTCTGATTAGTTCCCCCATCCTTTCTACTTTTAATAGCTTCCGCTGG---AGTAGAAAGTGGTGCCGGAACCGGATGAACTATATACC…
	MN690255	----------------------------------------AAGGACATCGGTACCCTATATCTAATTTTTGGGGCATGAGCCG-GAA-TGGTAGGAACAGCAATGA-GCGTTATAATTCGAACAGAATTAGCCCAACCAGGATCATTATTACAAGACGACCAAATCTATAAAGTCATAGTTACAGCCCATGCTTTAGTGATGATTTTTTTTATGGTAATGCCA-ATCATGATAGGAGGATTTGGAAATTGACTCATCCCCCTTATGATAGGAGCACCAGACATGGCTTTCCCACGAATGAACAATATGAGATTCTGACTAATACCTCCTTCTTTCCTACTTTTAATAGCTTCCGCCGG---AGTAGAAAAAGGTGCTGGAACAGGGTGAACCATTTACC…
	KF142175	------------------------------------------------------------------------------------------------------------------------------------------------------------------------------------------------------------------------------C-ATAATGATAGGAGGCTTCGGAAAATGACTAACCCCCTTAATGATAGGTGCCCCAGATATGGCCTTCCCACGAATGAAAAAATTAAGATTCTGATTAATACCACCATCCTTTATACTACTATTATCCTCTGCCAA---AGTAGAAAGAGGTGTTGGTACAGGATGAACAATATACC…
	KU895167	----------------CGCTGATTATTTTCCACCAACCATAAGGATATTGGAACACTTTACCTGCTTTTTGGAGCATGAGCCG-GAA-CCGTTGGTACCGCAATGA-GAAAAATCATACGAATGGAACTATCACAACCGGGATCATTAATCCAAGATGACCAAATATATAAAGTAATTGTAACAGCTCACGCTTTTGTTATGATCTTTTTTATGGTAATGCCA-ATCATGATTGGAGGCTTTGGAAAATGGCTTATTCCTTTAATGATAGGTGCACCAGACATGGCCTTTCCACGAATGAATAATCTAAGCTTCTGATTAGTTCCCCCCGCATTTCTTTTACTAGTAACTTCCGCCGC---AAAAGAAAGAGGAGTTGGGACTGGTTGAACTGTATACC…
	KU894990	----CTATATATAAGTCGATGATTTTTCTCAACTAACCATAAGGACATAGGAACCCTTTACTTAATATTTGGAGCCTGAGCTG-GGA-CAGTGGGTACAGCAATGA-GTAATATTATTCGAGTAGAGTTATCACAACCAGGCTCTTTGATACAAAAAGACCAAACCTATAAAGTTATAGTTACAGCACACGCTTTTATAATGATTTTCTTTATGGTAATGCCA-ATAATGATAGGAGGCTTTGGAAAATGATTGGTACCCTTAATGATAGGTGCACCAGACATGGCCTTTCCCCGTATGAAAAAAATGAGATTTTGATTAATTCCACCATCATTTTTACTCCTAGTGGCTTCTGCAGG---AAAAGAGAGAGGAGTTGGGACTGGCTGAACAGTTTATC…
	GU228453	-----------------------------------------------------------------------------------------------------------------------------------------------CCTTATTACAAGATGACCAAATTTACAAAGTTATAGTAACTGCTCATGCCCTTATAATGATTTTTTTTATGGTTATGCCA-ATAATGATAGGAGGATTTGGAAATTGATTAATTCCCTTAATGATTGGAGCACCAGATATGGCCTTTCCACGAATGAAAAAAATGAGCTTCTGGCTTATTCCTCCATCTTTCATTCTTCTTTTAGCCTCTGCTGG---CATAGAAAGAGGAGCAGGAACAGGATGAACAATTTATC…
	HM400488	-----------------------------------------------------------------TCTTTGGAGCCTGAGCTG-GAA-CCGTTGGAACTGCTATGA-GTAACATTATTCGAGTAGAATTATCCCAACCCGGATCTCTGATCCAAAATGATCAAACCTATAACGTTATAGTTACAGCTCACGCCTTTGTTATGATATTTTTTATGGTTATGCCC-ATAATGATTGGAGGATTTGGAAACTGAATAGTTCCATTAATGATTGGAGCTCCTGACATGGCTTTTCCTCGAATGAACAACATGAGATTTTGACTCATTCCTCCTTCATTTTTATTATTAATGGCCTCTGCTGG---AAAAGAAAGTGGAGTTGGTACAGGATGAACAGTGTATC…
	KU894997	----CAATATATAAGACGATGATTATTTTCAACAAAACATAAGGACATAGGTACCCTATACCTACTTTTTGGTGCCTGATCTG-GAA-CCGTTGGAACTGCTATGA-GTAATATAATCCGAGTAGAACTATCCCAACCTGGCTCCCTTATACAAAAAGACCAGACCTATAAAGTTATAGTAACAGCACACGCCCTTGTTATGATATTTTTTATGGTAATGCCT-ATCATGATAGGGGGATTTGGAAAATGACTGGTTCCCCTTATGATTGGTGCTCCTGACATGGCTTTTCCTCGGATGAAAAAAATGAGATTTTGACTCCTTCCCCCTTCATTTCTACTATTATTAGCTTCTGCAGG---AAAAGAAAGAGGAGTTGGTACTGGTTGAACAGTATACC…
	AY370746	---------------------------------------------------------------------------------------------------------------------------------------------------------------------------------------------------------------------------------------------------------------TTCCTTTAATGATTGGAGCCCCCGACATGGCCTTTCCACGAATGAACAATATGAGATTCTGACTTGTACCACCTTCTTTCCTACTCCTATTAGCATCCGCCGG---TGTTGAAAGTGGAGCCGGAACAGGATGAACAATATACC…
	AY370755	---------------------------------------------------------------------------------------------------------------------------------------------------------------------------------------------------------------------------------------------------------GACTAATACCCTTAATGATTGGAGCCCCGGACATGGCCTTTCCACGAATGAACAACATGAGATTTTGACTAGTACCACCTTCATTCCTTCTCCTACTAGCCTCCGCTGG---AGTAGAAAGTGGCGCTGGAACAGGATGAACAATATACC…
	MT375420	--------------------------------------------------------TATATCTTATCTTCGGAGCCTGAGCCG-GAA-TGGCTGGAACCGCAATGA-GAGTAATAATACGAACAGAATTAGCTCAGCCAGGCTCCCTCCTACAAGACGACCAAATATACAAAGTAATTGTCACAGCCCACGCCCTAGTAATGATTTTCTTTATGGTAATGCCT-ATCATGATAGGAGGATTTGGAAACTGACTAATCCCACTAATGATTGGAGCCCCCGACATGGCCTTCCCTCGAATGAACAACATGAGATTCTGACTTATCCCACCTTCCTTCTTACTTCTCCTAGCATCCGCTGG---AGTTGAAAGAGGAGCTGGAACCGGATGAACAATATACC…
	OP897965	------------------------------------------------------------------------------------------------------------------------------------------------------------------------------------------------------------------------------------------GAGGGTTTGGAAACTGACTAATTCCACTGATGATTGGAGCTCCTGATATGGCTTTCCCACGAATGAACAACATGAGATTCTGACTTGTACCCCCTTCTTTTCTTCTTCTTTTAGCCTCCGCTGG---AGTAGAAAGAGGTGCTGGAACAGGATGAACTATATACC…
	HM542976	---------------------------------------------------AACACTTTATCTCATTTTTGGCGTATGAGCAG-GAA-TCATTGGAACAGCCATGA-GCGTTATAATTCGTATTGAATTAGCTCAACCAGGATCTTTACTTCAGGATGACCAAATTTATAATGTTATAGTTACTGCTCATGCCTTAATTATGATATTTTTTATGGTAATGCCC-GTAATGATAGGAGGATTTGGAAATTGATTGATCCCCCTAATGATAGGTGCACCAGACATGGCATTTCCTCGCATGAAAAAAATGAGATTTTGGCTTATTCCCCCCTCCTTTCTTCTTCTTCTTACCTCCGCTAG---CGTAGAAAGAGGTGCTGGAACTGGTTGAACAATCTACC…
	MW990357	------------------------------------------------------------------------------------------------------------------------------------------------------------------------------------------------------------------------------T-ATTATGATAGGAGGATTTGGTAATTGACTAATACCTCTAATGATAGGAGCACCTGATATGGCTTTTCCACGAATGAATAAAATGAGATTCTGATTAGTACCCCCTTCATTTATTCTTCTTCTTGCTTCAGCTGG---TATTGAAAAAGGTGTTGGAACTGGTTGAACTCTTTACC…
	MN249416	------------------------------------------------------------------------------------------------------------------------------------------------------------------------------------------------------------ATTTTTTATGGTTATGCCA-ATTATGATTGGAGGCTTTGGAAACTGATTAATACCATTAATGATAGGGGCCCCAGATATGGCTTTTCCCCGTTTAAACAACATGAGATTTTGACTAATCCCCCCCTCCTTTCTTCTTCTTTTAGCTTCTGCTGG---TGTAGAAAGAGGAGCTGGCACAGGATGAACAATTTATC…
	OR145352	------------------------------------------------------------------------------------------------------------------------------------------------------------------------------------------------------------------------------C-ATAATGATTGGGGGATTTGGAAACTGACTCATCCCACTAATGATAGGAGCCCCTGATATGGCATTTCCACGGATGAACAAAATGAGATTTTGGCTAGTTCCTCCTTCTTTTATTCTTTTACTAGCCTCAGCCGG---AGTCGAAAGAGGTGCTGGAACTGGATGAACAATTTACC…
	KC626574	--------------------------------------------------------------------TTGGGGCTTGAGCGG-GGA-TGGTAGGAACTGCTTTAA-GTATAATAATACGTATGGAGCTTGCTCAACCGGGGTCTTTTTTGGGTAATGATCAGATTTATAATGTTATTGTTACTTCTCATGCTTTAATAATGATCTTTTTTATGGTAATGCCT-GTTATGATAGGAGGATTTGGTAAATGGTTAATTCCTTTAATGATAGGAGCTCCTGATTTAGCTTTTCCCCGAGTAAAAAATATGAGTTTTTGGCTTCTTCCTCCTTCTTTTCTTCTTTTGCTGTCTTCTGCTGG---TGTTGAAAGGGGGGCCGGTACGGGGTGAACTATTTATC…
	MN249411	-------------------------------------------------------------------------------------------------------------------------------------------------------------------------------------------------------------------------ATGCCC-ATAATGATAGGAGGTTTCGGAAATTGATTAATTCCATTAATGATCGGAGCACCGGATATGGCCTTCCCTCGAATGAATAACATGAGATTTTGATTGATTCCCCCTTCATTCCTACTTTTACTAGCCTCCGCCGG---AGTAGAAAGAGGTGCTGGAACTGGGTGAACAATCTATC…
	KU894946	-------TATATAAGCCGATGATTATTTTCAACTAACCACAAGGATATTGGTACTCTATACCTAATTTTTGGAGCTTGGGCAG-GTA-CTGTAGGAACTGCGATGA-GAAATATTATTCGAGTAGAACTATCACAACCTGGTTCTTTAATTCAAAAAGATCAAACTTATAAAGTAATAGTAACTGCTCATGCCTTTGTTATGATTTTTTTTATGGTAATGCCT-ATTATGATTGGAGGTTTTGGTAAATGATTAGTTCCTCTAATGATTGGAGCTCCTGATATGGCTTTTCCACGAATGAAAAACATGAGTTTCTGATTAATTCCCCCATCATTTTTACTACTAGTAGCTTCTGCAGG---TAAAGAAAGGGGGGTAGGAACAGGCTGAACTGTATATC…
	KU895449	-------TATATAAGCCGATGACTATTTTCCACAAACCATAAGGACATTGGTACTCTTTATTTAATTTTTGGGGCATGGGCTG-GGA-CAGTAGGAACAGCCATGA-GTAAAATTATCCGAGTAGAATTATCACAACCCGGATCTCTTATACAAAAAGATCAAACCTATAAAGTAATAGTCACTGCCCACGCTTTTATTATGATATTTTTTATGGTAATGCCA-ATTATGATTGGAGGATTTGGAAAATGATTAGTTCCCTTAATGATAGGAGCTCCCGATATGGCATTTCCTCGGATGAATAAAATGAGATTCTGGCTGATACCACCTTCATTTCTTCTTCTTATAGCTTCAGCAGG---AAAAGAAAGAGGTGCCGGAACTGGATGAACAGTTTACC…
	OP898180	---------------------------------------------------AACCTTATACCTTTTGTTCGGCGCTTGAGCTG-GAA-CTGTTGGGACTGCTATGA-GAAACATAATTCGTGTTGAGCTTTCTCAGCCTGGATCCTTACTCCAAGATGACCAACTTTACAACGTAATAGTCACTGCACATGCCTTTGTTATGATCTTCTTTATGGTTATGCCC-ATAATGATAGGCGGATTCGGCAACTGGCTCGTCCCCCTAATGATAGGTGCTCCCGACATGGCCTTCCCTCGAATGAAAAACATGAGATTCTGGTTAATCCCTCCTTCCTTCTTCCTCCTCGTCTGCTCGGCGGC---TAAAGAAGGGGGCGTAGGAACCGGATGGACAATGTATC…
	EU869901	---------------------------------------------------AACACTTTATTTAATCTTTGGGGCCTGAGCAG-GAA-TGGTAGGAACTGCCATGA-GGGTTATTATTCGTACTGAACTAGCCCAACCAGGATCTCTATTACAAGACGACCAAATTTACAAAGTAATAGTTACTGCCCATGCCTTAGTAATGATCTTTTTTATGGTAATGCCT-ATAATGATAGGGGGATTTGGTAATTGACTAATCCCTCTTATGATAGGTGCTCCAGATATGGCATTCCCTCGAATGAAAAAAATGAGCTTTTGACTAATCCCTCCCTCATTTATTTTGCTTTTAGCTTCTGCAGC---TGTAGAAAGAGGAGCAGGAACTGGATGAACGATTTACC…
	KU895362	----TCTTATATAACACGATGATTTTTTTCAACAAAACATAAGGATATTGGAACACTTTATTTAATATTTGGAGCTTGAGCTG-GAA-CAATTGGTGCGGCTATGA-GTAAAATTATTCGAGTTGAATTATCACAACCAGGCTCACTAATTCAAGATGATCAAACATATAAAGTAATGGTAACAGCTCATGCTTTTATTATGATTTTCTTTATGGTAATGCCT-GTAATGATTGGAGGATTTGGTAAATGATTAGTCCCTCTTATGATAGGAGCACCTGACATGGCTTTTCCTCGAATGAATAAAATGAGATTTTGATTAATTCCACCTTCATTCCTTCTTCTTGTAGCATCAGCTGG---AAAAGAAAGAGGAGTAGGAACAGGGTGAACTATATATC…
	KC763371	-------------------------------------------------------------------------------------------------------------------------------------------------------------------------------------------------------------------------ATGCCA-ATAATGATAGGGGGTTTTGGAAATTGGTTAATCCCTTTAATGATAGGTTCCCCGGATTTGTCTTTTCCTCGTGTAAAAAAAATGAGGTTTTGACTTCTTCCTCCTTCTTTTCTTCTTTTATTAGCTTCTGCTGG---TGTGGAAAGGGGGGTGGGTACTGGTTGAACAATATATC…
	KU895266	----CAATTCTTCAACCGATGACTTTTTTCAACTAACCACAAGGATATAGGTACCTTATATCTTCTCTTTGGTGCTTGAGCCG-GAA-CAGTAGGAACAGCAATGA-GAAAAATAATACGCGTAGAATTATCACAACCAGGATCTCTCATACAAGACGACCAAACTTATAAAGTAATGGTTACAGCACACGCATTTGTTATGATCTTTTTTATGGTAATGCCT-ATAATGATAGGTGGCTTTGGTAAATGATTAGTTCCATTAATGATTGGAGCCCCAGACATGGCCTTCCCACGAATGAACAAAATGAGATTCTGGTTATTACCACCTTCATTTCTTCTCCTAGTAGCCTCAGCAGG---TAAAGAAAGAGGAGTAGGAACAGGCTGAACTGTCTATC…
	AF190504	--------------------------------------------------------------------------------------------------------------------------------------------------------------------------------------------------------------------------------------------------GGAAATTGACTTATCCCTTTAATGATAGGAGCTCCAGATATGGCTTTCCCCCGAATGAAAAACATGAGCTTCTGACTAATCCCCCCTTCTTTTTTATTACTTTTAGCTTCTGCTGG---AGTTGAAAGAGGAGCCGGCACCGGATGAACAATATATC…
	GU327846	-------------------------------------------------GGNACTTTGTATTTTATTTTTGGTGCTTGGGCTG-GTA-TGGTTGGTACTGCTTTAA-GTATAATAATTCGTATGGAGCTTGCTCAGCCTGGGTCTTTTTTAGGTAAAGACCAGATTTATAATGTTGTTGTAACTTCTCATGCTTTAATAATGATTTTTTTTATGGTTATGCCT-ATAATGATTGGGGGTTTTGGGAAATGATTAATTCCTTTAATGATTGGGGCTCCTGATTTAGCTTTTCCACGAGTTAACAAAATGAGTTTTTGGTTGTTACCCCCATCCTTTATTTTATTGTTGGCTTCTACTGG---CGTAGAGAGTGGGGTAGGGACTGGGTGAACTATTTATC…
	AY370757	--------------------------------------------------------------------------------------------------------------------------------------------------------------------------------------------------------------------------------------------------GGAAATTGATTAATTCCACTTATGATTGGTGCCCCTGATATGGCTTTCCCACGTATGAATAAAATGAGATTTTGACTTATTCCCCCTTCTTTCCTCCTTCTTATAGCTTCTGCTGG---TGTTGAAAGAGGCGCCGGGACAGGGTGAACTATATACC…
	KX874367	--------------------------------------------------------------------------------------------------------------------------------------------------------------------------------------------------------------------------------------ATAGGAGGGTTTGGTAATTGGTTAATTCCATTAATGATAGGAGCACCAGACATGGCCTTCCCTCGAATGAATAAAATGAGATTCTGATTAATTCCCCCTTCTTTTGTGCTTCTGCTTACCTCCGCAAG---AATAGAAAATGGGGCTGGTACAGGTTGAACTTTATACC…
	MN683941	---------------------------------------------------AACACTGTATCTMMTTTTCSGGGCTTGAGCCG-GAA-TGGTTGGGACCGCCATGA-GTGTAATTATACGCGCCGAACTAGCACAGCCTGGGTCCCTTCTTAAAGATGACCAAATCTACAAAGTAGTTGTAACTGCACATGCACTTGTTATGATCTTTTTTATGGTAATGCCA-ATAATGATTGGAGGATTTGGAAACTGATTAATTCCTCTTATGATTGGAGCACCAGATATGGCTTTCCCTCGAATGAAAAAAATGAGCTTCTGACTCGTTCCCCCTTCCTTTATCTTGTTATTAGCCTCAGCAGG---AGTAGAAAGTGGAGCAGGAACAGGATGAACGATTTACC…
	AY262939	-----------------------------------------------------------------------------------------GGTAGGAACTGCCATGA-GCGTTATTATTCGAGCTGAACTAGCACAACCTGGCTCATTACTGAAAGACGACCAAATCTACAAAGTGGTCGTTACAGCACACGCACTAGTTATGATCTTTTTTATGGTAATGCCA-ATAATGATCGGAGGATTTGGTAACTGGTTAATCCCTCTGATGATTGGGGCACCAGATATGGCCTTTCCCCGAATGAAAAACATGAGCTTTTGACTAGTTCCTCCTTCTTTCATTTTATTACTAGCCTCGGCAGG---AGTAGAAAGTGGAGCAGGAACAGGCTGAACAATCTATC…
	MN729897	---------------------------------------------------TACCCTATATCTAATATTTGGAGCATGAGCAG-GAA-TGGTCGGAACAGCAATGA-GAGTTATTATTCGAACAGAATTAGCCCAACCAGGATCTTTACTTCAAGATGATCAAGTCTACAACGTAGTTGTAACAGCCCACGCTTTAGTTATGATTTTTTTTATGGTAATGCCA-ATAATGATAGGAGGCTTTGGCAACTGACTTATTCCTTTAATGATTGGTGCTCCTGACATGGCTTTTCCACGAATGAACAACATGAGTTTTTGGTTAGTACCACCTTCTTTTATTTTACTTCTAGCCTCAGCCGG---AGTTGAAAGAGGAGCCGGAACTGGATGAACCATTTACC…
	DQ380240	-------------------------------------------------------------------------------------AA-TGGTCGGTACAGCAATGAGGAGTAATTATCCGAACAGAACTTGCCCAACCAGGCTCCCTTCTTCAAGACGACCAAATATATAACGTCATAGTTACAGCCCACGCTTTAGTTATGATATTTTTTATGGTGATGCCC-ATAATGATTGGAGGCTTCGGGAATTGACTAATCCCCCTTATGATAGGAGCCCCCGATATGGCCTTCCCCCGCATGAACAACATGAGCTTTTGACTGATCCCCCCGTCATTTCTTTTGCTTTTAGCCTCCGCCGG---AGTAGAGAGAGGAGCAGGAACTGGCTGAACAATATACC…
	KX874348	-------------------------------------------------------------------------------------------------------------------------------------------------------------------------------------------------------------------------ATGCCA-ATCATGATAGGAGGATTTGGAAACTGACTTATCCCCCTAATGATAGGAGCACCAGACATGGCTTTCCCACGCATGAAAAAAATGAGATTCTGACTTGTCCCACCATCCTTTATTTTATTATTAGCCTCAGCCAG---CGTAGAAAGAGGTGTTGGCACAGGATGGACAATATACC…
	KU895415	----CAAAGATTAGAACGTTGACTATTTTCTACAAACCACAAGGATATTGGAACTCTATACTTTATATTTGGCGCTTGAGCTG-GAA-CAGTCGGAACTGCTATGA-GAAAAATTATTCGCGTAGAACTGTCACAGCCCGGTTCTTTAATACAAGACGATCAAATATATAATGTAATGGTAACAGCACACGCCTTCGTTATGATTTTTTTTATGGTTATGCCC-ATAATGATCGGCGGATTTGGTAAATGACTTGTTCCACTCATGCTAGGAGCCCCAGACATGGCTTTCCCACGAATGAACAAAATGAGATTTTGACTAATCCCTCCTGCCTTTATTCTCTTACTAGCATCTGCGGC---CAAAGAAAGAGGAGCCGGCACAGGATGAACTGTTTACC…
	KF049981	--------------------------------------------------------------------------------------------------------------------------------------------------------------------------------------------------------------------------------------------GGCTTTGG-GATTGATTAATTCCCCTTATGATCGGAGCCCCTGATATGGCTTTTCCTCGAATGAACAATATGAGTTTTTGATTAATCCCGCCCTCTTTTCTTCTTCTTTTAGCCTCAGCTGG---GGTCGAAAGAGGAGCAGGTACCGGATGAACAATATATC…
	KU895413	----------------CGTTGACTTTTCTCTACTAACCACAAGGACATAGGAACCCTATATTTTATTTTTGGCGCGTGAGCAG-GAA-CAGTAGGCACAGCAATGA-GTAATATTATTCGAGTAGAACTGTCACAGCCAGGGTCTCTAATACAAGACGACCAAATTTACAAAGTAATGGTAACAGCTCACGCTTTCGTAATGATATTTTTTATGGTAATGCCC-ATTATGATTGGGGGATTTGGAAATTGGCTAGTGCCCCTCATGCTAGGAGCACCGGATATGGCCTTCCCACGAATGAAAAAAATGAGATTTTGACTTATTCCCCCAGCATTTATTCTCCTACTAGCCTCAGCAGC---AAAAGAAAGAGGTGCAGGAACAGGATGAACCGTATACC…
	MW125092	---------------------------------------------------AACGTTATACCTTATCTTTGGTGCCTGAGCTG-GTA-CAGTCGGAACAGCAATGA-GTAAAATTATACGAGTGGAATTATCTCAACCCGGGTCCCTAATTCAAAATGATCAAACTTATAAAGTTATAGTGACTGCCCATGCTTTTATAATGATTTTCTTTATGGTAATGCCT-ATAATGATTGGAGGATTTGGGAAATGGTTAGTACCACTAATGATAGGAGCCCCTGATATGGCATTTCCCCGAATGAAAAAAATGAGATTCTGATTAGTCCCCCCCTCTTTTTTACTTTTAGTAGCTTCTGCTGG---AAAAGAGAGAGGAGTTGGAACAGGATGAACTGTATATC…
	KY314757	----------------------CTATTTTCTACTAACCACAAGGACATTGGAACACTATATTTGATCTTTGGAGCCTGAGCAG-GAA-TGGTAGGGACGGCCATGA-GCGTAATTATACGAGCCGAACTAGCTCAACCGGGATCCCTGTTAAAAGATGACCAAATCTATAAAGTGGTCGTTACCGCACATGCCTTGGTAATGATCTTTTTTATGGTGATGCCA-ATAATGATTGGAGGATTTGGTAAATGACTTATTCCATTAATGATTGGTGCCCCAGACATGGCGTTCCCCCGAATGAAAAAAATGAGCTTTTGACTCATCCCACCTTCTTTTATACTTCTTTTGGCCTCTGCCGG---AGTTGAAAGAGGGGCAGGAACAGGGTGGACAATCTACC…
	KX844575	--------------------------------------------------------------------------------------A-----------------------------------------------------------------------------------------------------------------------------------------ATCATGATAGGAGGCTTTGGTAACTGATTAATACCTTTAATGATAGGGGCCCCAGACATGGCATTCCCCCGAATGAAAAAAATGAGATTTTGACTCGTTCCCCCATCATTTATACTCCTACTAACATCAGCAAG---TATAAAAAAAGGAGCAGGTACAGGATGAACTATATACC…
	HM196724	--------------------------------------------------------------------------------------A-----------------------------------------------------------------------------------------------------------------------------------------ATTATGATAGGAGGATTCGGAAACTGACTAATTCCCTTAATGATAGGTGCTCCAGACATGGCATTTCCACGAATGAATAAAATGAGTTTTTGGCTAGTACCTCCTTCGTTTATACTTCTTTTAACCTCAGCTAG---AATAGAAAGAGGAGCCGGAACAGGATGAACATTATACC…
	OQ339142	-------------------------------------------GACATTGGGACACTCTATCTAATTTTCGGAGCCTGAGCTG-GCA-TGGTAGGGACAGCCATGA-GCGTAATTATCCGTGCTGAGCTAGCACAACCTGGTTCCCTACTGAAAGACGACCAAATTTACAAAGTAGTCGTAACAGCGCACGCGCTAGTAATGATTTTCTTCATGGTGATGCCA-ATAATGATTGGAGGATTCGGAAATTGATTGATTCCTCTAATGATCGGAGCACCAGACATGGCCTTTCCTCGGATGAAAAACATGAGCTTCTGGTTAGTTCCTCCTTCTTTTATTCTTCTTCTTGCCTCAGCAGG---AGTAGAGAGCGGAGCAGGGACGGGCTGAACTATCTACC…
	HM542952	---------------------------------------------------AACACTTTATATAATCTTTGGAGCTTGAGCAG-GAA-CTATAGGAGCAGCAATGA-GAAAAATAATACGAGTGGAACTTTCCCAACCAGGCTCACTTATTCAAAATGACCAAACTTATAAAGTAATGGTAACAGCTCACGCATTCATAATGATCTTCTTTATGGTAATGCCT-ATCATGATTGGTGGTTTTGGTAATTGATTAATACCTTTAATGATTGGAGCCCCAGACATGGCATTCCCACGAATGAAAAAAATGAGATTTTGATTAATTCCCCCTTCATTTTTATTACTTTTAGCATCCGCCGG---TAAAGAAAGAGGAGTAGGTACAGGTTGAACAGTATATC…
	HM196504	------------------------------------------------------------------------------------------------------------------------------------------------------------------------------------------------------------------------------T-ATTATGATAGGAGGCTTTGGTAACTGATTAATACCATTAATGATTGGTGCCCCTGATATGGCTTTTCCTCGAATGAATAATATGAGCTTTTGATTAATTCCCCCCTCATTTATTTTACTTTTAGCTTCTGCAAG---AGTTAATAGAGGAGCAGGTACAGGCTGAACAATTTATC…
	JN543503	----------------------------------------------------------------------------------------------------------------------------------------------------------------------------------------------------------------------------------------------------AAAATGACTTATCCCATTAATGATAGGAGCCCCTGATATGGCCTTTCCACGAATGAAAAACATGAGCTTTTGACTTGTTCCTCCTTCCTTTATTCTTCTACTAGCCTCCGCTGG---AGTAGAGAGAGGAGTAGGAACTGGATGGACTATATACC…
	AY077748	----------------------------------------------------------------------------------------------------------------------------------------------------------------------------------------------------------------------------------------------------AAACTGACTAATACCCCTAATGATTGGAGCTCCCGATATGGCTTTTCCCCGGATGAATAACATGAGATTCTGATTAATCCCCCCTTCTTTCCTACTTTTGTTAGCTTCCGCAGG---CGTAGAAAGTGGTGCCGGGACAGGATGAACAATTTACC…
	KU894933	----CTTTATATTAATCGATGATTATTTTCAACTAACCATAAGGACATAGGGACTCTCTATCTATTATTTGGAGCTTGAGCTG-GAA-CTGTAGGAACAGCTATGA-GAAAAATTATTCGGGTAGAGCTATCACAACCAGGTTCTCTTATTCAAAATGACCAAACCTACAAAGTTATAGTTACAGCTCATGCATTCGTGATGATATTTTTTATGGTTATGCCT-ATAATGATTGGAGGATTCGGAAAATGACTAGTCCCTTTAATGATAGGAGCTCCTGATATGGCCTTCCCACGAATGAACAAAATGAGATTTTGACTTATTCCCCCCTCATTTTTATTATTAATCGCCTCAGCAGG---TAAAGAAAGAGGGGTCGGAACAGGTTGGACTCTATATC…
	KF142164	----------------------------------------------------------------------------------------------------------------------------------------------------------------------------------------------------------------------------------------------------AAAATGACTCGTGCCTCTAATGATAGGAGCCCCAGATATGGCATTTCCCCGAATGAAAAACCTTAGATTCTGACTAATCCCCCCCTCATTTATACTACTCCTATCATCAGCAGG---AGTAGAAAGAGGAGTAGGAACAGGATGAACTATATATC…
	KF142180	----------------------------------------------------------------------------------------------------------------------------------------------------------------------------------------------------------------------------------------------------AAAATGATTAGTTCCTTTAATTATAGGTGCTCCTGACATGGCCTTCCCACGAATGAAAAAACTAAGATTTTGACTTATTCCTCCCTCATTTATTTTACTCCTTGCCTCTGCCAG---TATAGAAAACGGCGTAGGAACAGGATGAACCATTTACC…
	AY669355	-----------------------------------------------------------------TATTTGGTGCTTGATCTG-GAA-TGGTTGGTACTGCTTTAA-GAATAATAATTCGTACTGAACTTTCACAACCTGGTTCTTTTTTAGGGGATGATCAAATTTATAATGTAATAGTAACTTCTCATGCTTTAATTATGATATTTTTTATGGTTATGCCA-ATAATGATAGGGGGTTTTGGAAATTGATTAATTCCTTTAATGATTGGAGCACCTGATTTAGCTTTCCCTCGAGTAAATAAAATGAGTTTTTGATTATTACCTCCTTCTTTTATTCTTCTTCTTGTTTCAGCTGG---TGTTGAAAGTGGAGTTGGGACTGGGTGAACAATTTATC…
	KU895059	----GAGTATATTAGTCGATGACTATTCTCTACTAACCACAAGGACATAGGAACTTTATACCTTATCTTTGGAGCTTGAGCAG-GAA-CTATAGGCACAGCAATGA-GAAAAATTATCCGAGTTGAATTATCTCAGCCTGGCTCCCTTATACAAGATGATCAAATTTATAAAGTCATGGTAACAGCCCACGCATTTGTTATGATATTTTTTATGGTAATGCCT-ATAATGATAGGAGGATTCGGGAATTGACTCGTTCCACTTATGATCGGAGCCCCCGATATGGCTTTTCCTCGAATGAATAAAATGAGATTTTGGTTAATACCCCCAGCCTTTATGCTTCTCCTCACCTCTGCAGG---AAAAGAAAGAGGGGTAGGAACAGGATGAACTGTTTACC…
	EU848226	-----------------------------------------------------------------------------------------------------------------------------------------------------------------------------------------------------------------------------------------------TTTGGAAATTGATTAATTCCACTGATGATAGGAGCTCCTGATATGGCTTTCCCTCGAATGAAAAAAATGAGATTTTGGCTTATTCCTCCATCATTTATTCTACTTTTAGCTTCAGCTGG---TGTTGAAAGAGGAGTAGGGACAGGTTGAACAATATACC…
	KU894926	----CTATATATAAAACGATGGCTCTTTTCAACAAATCACAAGGACATTGGCACCCTATACTTACTATTTGGTGCTTGAGCAG-GGA-CTGTAGGAACTGCAATGA-GAAAAATTATTCGAGTAGAATTATCACAACCTGGGTCTTTAATTCAAAAAGATCAAACCTATAAAGTTATAGTAACAGCCCATGCCTTTGTTATGATATTTTTTATGGTAATGCCT-ATTATGATTGGAGGTTTTGGAAAATGATTAGTTCCCCTCATGATTGGGGCCCCAGATATGGCATTTCCACGAATGAAAAAAATGAGTTTTTGGCTAATACCTCCATCATTTTTATTATTAATGGCCTCTGCTGG---TAAAGAAAGAGGAGTTGGAACAGGATGAACACTATACC…
	KU895388	----------ATTAATCGGTGATTATTTTCTACTAATCATAAGGATATAGGTACTTTGTATTTAATTTTTGGAGCTTGAGCTG-GGT-CTGTAGGGACTGCTATGA-GTAAAATAATTCGAGTTGAGCTTTCTCAACCAGGATCTTTAATTCAGGATGATCAAGTGTATAATGTTATGGTTACTTCTCATGCTTTTGTAATGATTTTTTTTATGGTAATGCCT-ATTATGATTGGAGGTTTTGGTAATTGGTTAGTCCCCTTAATGATTGGTTCTCCAGATATGGTGTTTCCTCGTATGAATAAAATGAGGTTTTGATTACTCCCTCCTTCTTTTATTTTATTAATTGCTTCTGCTGG---TAAAGAGAGGGGAGTGGGAACTGGTTGGACTCTTTATC…
	LC710789	---------------------------------------------------------------------------------------------------------A----------------------------------------------------------------------------------------------------------------------ATAATGATAGGAGGATTCGGAAACTGACTAATTCCTCTTATGATTGGTGCTCCAGACATGGCTTTTCCCCGTATGAAAAATATGAGTTTCTGGTTAGTCCCCCCTTCTTTTATATTACTTCTTGCCTCAGCAGG---AGTAGAAAGAGGAGCAGGAACAGGATGAACAATTTATC…
	JN716393	--------------------------------------------------------TTTATTTGATTTTTGGAGCCTGAGCTG-GCA-TGGTAGGTACAGCTATGA-GTGTGATTATCCGTGCCGAATTGGCACAGCCTGGTTCTCTACTAAAAGATGATCAGATATACAAAGTAGTCGTCACCGCACATGCGCTAGTAATGATTTTCTTCATGGTAATGCCA-ATAATGATTGGTGGATTTGGGAATTGACTCATTCCACTGATGATCGGTGCACCAGACATGGCCTTTCCCCGTATGAAAAATATGAGCTTTTGACTTATTCCCCCCTCCTTTATATTACTTTTAGCCTCTGCAGG---AGTAGAGAGGGGAGCAGGGACTGGCTGAACTATTTACC…
	KU895450	----------ATTAGTCGATGATTTTTTTCAACTAACCACAAGGATATAGGAACTCTATATTTGATATTTGGAGCATGAGCAG-GAA-CAGTAGGAACCGCCATGA-GAAAAATTATTCGAGTAGAGTTATCCCAACCAGGCTCTTTAATACAGAATGACCAAACGTATAATGTTATTGTAACTGCCCACGCTTTTATAATGATCTTTTTTATGGTAATGCCA-ATAATGATAGGTGGATTTGGAAAATGATTAGTCCCACTAATGATTGGGGCTCCAGATATGGCTTTTCCTCGGATGAATAAAATGAGGTTTTGATTAATTCCCCCTTCATTTTTACTTCTTGTTGCCTCTGCAGG---TAAAGAAAGAGGAGTAGGTACGGGATGAACGATTTATC…
	KU894934	----CAGTATTTTAGTCGTTGGCTATTCTCAACAAACCATAAGGATATTGGTACATTATATTTATTATTTGGTGCCTGAGCCG-GGA-CTGTCGGGACCGCTATGA-GAAAAATAATTCGAGTAGAACTATCACAACCAGGATCTCTAATTCAAAAAGACCAAACCTATAAAGTTATAGTGACAGCCCATGCTTTTGTTATGATCTTTTTTATGGTCATGCCC-ATCATGATTGGTGGATTTGGAAAATGATTAATCCCTTTAATGATTGGAGCCCCAGACATGGCCTTCCCACGAATGAAAAATATGAGTTTCTGATTAATCCCCCCATCATTCTTGTTATTAATTGCTTCTGCAGG---AAAAGAAAGAGGGGTAGGAACAGGATGAACAGTATACC…
	MK751624	----------------------------------------------ATCGGAACCCTTTATCTAATTTTTGGAGCTTGAGCCG-GGA-TGGTAGGGACTGCTATGA-GAGTAATTATTCGAGCTGAGCTAGCTCAACCTGGCTCCCTTCTGAAAGACGATCAAATTTACAATGTAGTAGTTACTGCCCACGCTCTAGTAATGATCTTCTTTATGGTGATGCCA-ATAATGATTGGTGGATTCGGGAACTGATTGATTCCGCTAATGATAGGAGCACCAGATATGGCTTTTCCACGGATGAACAAAATGAGTTTTTGACTGGTTCCTCCCTCCTTTATTCTTCTTTTAGCTTCCGCTGG---AGTAGAGAGAGGAGCGGGAACAGGATGAACCATTTATC…
	KU895182	-------------------------TTTTCAACAAACCACAAGGACATTGGCACTTTATATCTGTTATTTGGCGCTTGGGCTG-GGA-CTGTAGGGACCGCAATGA-GGAAAATTATCCGGGTTGAACTATCACAACCAGGCTCACTAGTACAAGACGATCAACTATATAATGTAATAGTTACTGCCCACGCTTTCGTAATGATTTTTTTTATGGTAATGCCT-ATAATGATTGGAGGATTTGGGAATTGACTCGTGCCTCTAATGATTGGTGCCCCCGATATGGCTTTTCCCCGAATGAAAAATATGAGCTTTTGACTAATACCTCCTTCCTTTTTCCTTCTTGTAACTTCGGCCGC---CAATGAGAGGGGCGTTGGGACAGGCTGAACAGTGTACC…
	LC528687	------------------------------------------------------------------------------------------------------------------------------------------------------------------------------------------------------------------------------------------------------------TAATCCCTCTTATGATAGGAGCACCTGACATGGCCTTCCCACGTATGAATAAACTAAGATTTTGACTAATTCCACCATCATTTATACTACTCCTAGCCTCAGCAAG---ACTAGAAAGAGGAAGAGGAACAGGATGAACCATATACC…
	OP898111	---------------------------------------------------ATCTCTTTATCTTATATTTGGTGCCTGAGCAG-GAA-TGATAGGAACCGCAATGA-GAGTAATTATACGAACAGAATTAATGCAACCAGGATCCCTCCTCCAAGACGACCAAATCTATAAAGTCATAGTTACAGCACACGCCCTAGTTATGATATTTTTCATGGTAATGCCT-ATAATGATAGGAGGCTTTGGAAAATGATTAATACCTCTAATGATAGGAGCCCCTGACATGGCCTTTCCACGAATGAAAAAAATGAGATTCTGATTGATCCCTCCCTCATTTATTCTCCTATTAGCCTCAGCAAG---CCTAGAAAGAGGAAGAGGAACAGGATGAACAATCTACC…
	OR082747	-------------------------------------------------------------------------------------------------------------------------------------------------------------------------------------------------------------------------------------------AGGGTTTGGTAAATGATTAATACCATTAATGATAGGAGCCCCTGATATGGCTTTTCCACGGATGAAAAAAATGAGTTTCTGACTTATACCCCCCGCATTCCTTCTTCTTCTCGCTTCAGCTGG---AATTGAAAGAGGAGCAGGGACAGGATGAACCATTTACC…
	KU894939	-------TATATAACACGATGATTTTTTTCTACAAAACATAAGGATATTGGAACACTCTATTTAATTTTTGGAGCTTGGGCTG-GGA-CTGTTGGAACAGCAATGA-GGAAAATTATTCGGGTAGAACTTTCTCAACCTGGATCTCTTATCCAAAAAGACCAAACCTATAAAGTAATAGTAACGGCACATGCCCTTGTAATGATATTCTTTATGGTAATGCCA-ATTATGATTGGTGGATTTGGAAACTGGTTAGTTCCTTTAATGATAGGAGCTCCTGATATGGCTTTCCCACGAATGAATAAAATGAGATTTTGATTACTCCCCCCTTCATTTTTATTATTAATAGCCTCAGCTGG---AAAAGAAAGAGGAGTTGGAACAGGGTGAACACTTTACC…
	AY370748	--------------------------------------------------------------------------------------------------------------------------------------------------------------------------------------------------------------------------------------------------GGAAATTGACTAATTCCCCTTATGATCGGAGCCCCCGATATGGCTTTCCCACGAATGAACAACATGAGCTTTTGGCTAATACCCCCTTCTTTCCTCCTTCTTATTGCCTCAGCAGG---GGTAGAAAGAGGTGCTGGAACAGGCTGGACAATATACC…
	KC759831	----------------------------------------------------------------------------------------------------------------------------------------------------------------------------------------------------------------------------CCC-ATAATGATTGGAGGCTTTGGGAACTGGCTTGTCCCACTAATGATTGGTGCTCCCGACATGGCATTCCCTCGTATGAAAAATATGAGCTTCTGGTTAATTCCCCCTTCCTTCTTCCTCCTTGTAACCTCGGCCGC---TAACGAAAGAGGGGTCGGAACAGGATGAACAGTTTACC…
	GU327852	-----------------------------------------------TTGGNNCTTTGTATTTTCTTTTTGGTGCTTGAGCAG-GGA-TGGTTGGTACTGCTTTAA-GAATAATTATCCGTGCAGAATTAGCTCAACCCGGGTCTTTTTTAGGAGATGATCAAATATATAAAGTTATTGTGACCTCTCATGCTTTAGTAATGATTTTTTTTATGGTTATGCCT-GTAATGATAGGAGGATTTGGAAAATGATTAATACCATTAATGATAGGGGCTCCTGATCTAGCTTTCCCCCGTGTTAAAAATATGAGTTTTTGACTTTTACCACCTTCTTTTCTATTATTATTGGCTTCTGCTGG---TGTAGAAAGTGGAGTTGGTACAGGTTGAACTATTTATC…
	AB706356	--------------------------------------------------------------------------------------------------------------------------------------------------------------------------------------------------------------------------------------------------------TGACTTATTCCATTAATGATTGGTGCGCCAGACATGGCTTTCCCACGCATGAAAAAAATGAGTTTCTGACTAATCCCACCCTCTTTCATTCTACTCCTAGCTTCAGCAGG---AGTGGAAAGAGGAGCAGGAACAGGTTGAACCATCTACC…
	KU235496	----------------------------------------------------ACCCTTTATCTTATATTCGGAGCATGAGCAG-GAA-TGGTTGGAACAGCCATGA-GTGTAATTATACGAACAGAATTAGCCCAACCTGGATCCCTTCTCCAAGACGACCAAATATACAAAGTCATAGTCACAGCACACGCATTAGTCATGATATTCTTCATGGTTATGCCC-ATCATGATAGGTGGTTTCGGTAACTGACTTATCCCACTAATGATAGGAGCACCAGACATGGCCTTCCCACGAATGAACAACATGAGATTCTGATTAGTCCCTCCTTCCTTCCTCCTACTCCTAGCCTCCGCTGG---AGTAGAAAAAGGAGCCGGTACCGGTTGAACAATCTACC…
	EU869902	---------------------------------------------------AACCCTTTATCTTATCTTTGGAGCTTGGGCTG-GAA-TGGTAGGGACTGCAATGA-GCGTTATTATACGAGCAGAACTAGCCCAACCCGGCTCTCTTCTTCAAGACGACCAGATCTACAAAGTAGTGGTAACCGCCCACGCTCTGGTTATGATTTTTTTTATGGTTATGCCA-ATAATGATCGGAGGATTCGGGAATTGATTAATTCCCTTAATGATAGGAGCCCCTGATATGGCCTTTCCACGAATGAACAATATGAGCTTTTGACTAATTCCTCCGTCCTTTATTCTTCTGTTAGCTTCTGCCGG---AGTAGAAAGGGGAGCCGGGACAGGATGAACTATTTATC…
	DQ380238	-------------------------------------------------GGAACCCTATATCTTATATTTGGGGCATGAGCCG-GTA-TGGTAGGCACAGCAATGA-GAGTAATCATTCGAACAGAACTTGCCCAACCAGGTTCCCTCCTTCAAGACGACCAGATATATAACGTAATAGTTACAGCCCACGCTCTAGTAATGATTTTCTTTATGGTAATGCCC-ATAATGATTGGAGGCTTTGGAAATTGATTAATACCCCTAATGATAGGGGCCCCTGATATGGCCTTTCCTCGAATGAACAATATGAGTTTTTGGCTGATACCTCCCTCCTTTTTATTACTTTTAGCCTCTGCTGG---CGTAGAAAGGGGCGCAGGTACCGGGTGGACAATCTACC…
	KP165450	------------------------------------------------------------------------------------------------------------------------------------------------------------------------------------------------------------------------------T-ATAATGATAGGAGGCTTCGGAAACTGATTAATCCCCTTAATGATAGGAGCGCCAGATATGGCCTTTCCACGAATGAACAATATGAGATTTTGATTACTCCCCCCCTCATTTATTCTACTACTAGCATCAGCTGG---AGTAGAAAGTGGAGTCGGAACAGGATGAACAATTTATC…
	OP898241	--------------------------------------------------------------------------------------------------------------------------------------------------------------------------------------------------------------------------------------------------------TGACTAACTCCCCTCATGATAGGAGCACCAGACATGGCATTCCCACGAATGAAAAAATTAAGATTCTGACTAGTACCACCATCATTCATCCTCCTCCTAGCCTCAGCCAG---AATAGAAAGAGGAGTAGGAACAGGATGAACTATATACC…
	HQ946130	----------------------------------------------------ACCCTTTACTTAATTTTTGGAGCTTGGGCGG-GCA-CAGTTGGAACTGCCATGA-GAAACATAATTCGAGTAGAATTATCACAACCAGGCTCTCTTATCCAAGACGATCAACTTTATAAAGTAATGGTAACTGCACACGCCTTCGTTATGATCTTCTTCATGGTAATGCCT-ATTATGATAGGAGGATTTGGAAAATGGCTTGTTCCCCTAATGCTAGGTGCACCTGATATGGCTTTCCCTCGAATGAATAAAATGAGATTCTGATTAATTCCTCCTGCCTTCCTTTTATTAATTGCCTCAGCAGG---AAACGAGAGCGGAGTAGGGACAGGCTGAACTGTTTACC…
	JQ740636	-----------------------TTTTTTCAACTAAACATAAGGACATAGGTACACTCTATCTGATCTTCGGAGCCTGAGCAG-GCA-TGGTCGGCACAGCAATGA-GAGTAATAATCCGAACAGAACTGGCCCAACCAGGATCCCTTCTTCAAGACGACCAAATATACAAAGTCATAGTCACAGCCCACGCACTGGTTATGATATTCTTTATGGTAATGCCA-ATCATGATAGGGGGATTCGGAAATTGACTAATACCACTTATGATTGGCGCCCCAGACATGGCCTTCCCACGGATGAATAAAATGAGATTTTGGCTAGTACCCCCATCATTTCTACTTTTAATAGCATCAGCTGG---AGTTGAAAGAGGAGCCGGGACAGGTTGAACAATCTACC…
	HQ946193	----------------------------------------------------ACCCTCTACCTTTTATTTGGAGCTTGAGCAG-GAA-CAGTCGGAACAGCAATGA-GAAAAATTATACGAGTGGAACTATCTCAACCAGGGTCACTTATCCAAGACGACCAAGTCTACAAAGTAATGGTTACGGCACACGCCTTTGTAATGATCTTTTTTATGGTAATGCCC-ATAATGATAGGAGGATTCGGAAACTGATTAGTTCCCTTAATGATAGGAGCTCCAGACATGGCCTTTCCCCGAATGAATAAAATGAGCTTTTGGCTTATCCCACCAGCGTTTTTGCTCTTAATCGCATCCGCTGG---TAAAGAGAGAGGGGTTGGAACCGGTTGAACCGTTTACC…
	HQ577536	---------------------------------------------------AACCCTATATCTAATATTCGGAGCCTGAGCCG-GTA-TGGTGGGAACAGCCATGA-GTGTGATCATCCGAACAGAGTTAGCCCAGCCCGGGTCCCTCCTTCAAGATGACCAAATATACAAAGTAATAGTTACCGCCCACGCCTTAATTATGATATTTTTTATGGTTATGCCA-ATAATGATTGGAGGCTTCGGAAATTGATTAATCCCTTTAATGATTGGAGCACCAGACATGGCCTTCCCTCGAATGAACAATATGAGATTTTGATTGATTCCCCCTTCCTTCCTCCTACTACTAGCATCCGCTGG---CATAGAAAATGGAGCAGGAACCGGTTGAACTCTCTATC…
	MN730390	---------------------------------------------------------------------------------------------------------A----------------------------------------------------------------------------------------------------------------------ATCATGATTGGTGGGTTTGGAAACTGATTAGTCCCCTTAATGATTGGAGCCCCTGATATGGCATTTCCCCGAATGAATAAAATGAGATTTTGGCTTGTACCTCCCTCATTTATGCTCCTTCTCACTTCAGCAGG---TAACGAGAGCGGAGTAGGAACTGGATGAACGGTTTACC…
	KU895117	----AAATATCTAAAACGATGACTATTTTCTACTAAACATAAGGACATAGGAACTCTATACTTTCTATTCGGAACCTGAGCAG-GTA-CTGTAGGAACAGCAATGA-GTAACTTAATACGTATAGAACTATCCCAACCAGGATCACTTATACAAGATGACCAAGTATACAACGTTATGGTAACAGCTCACGCATTCATAATGATATTCTTTATGGTAATGCCT-ATAATGATAGGAGGTTTCGGAAAATGATTAATTCCCTTAATGATAGGTGCTCCAGATATGGCATTTCCACGAATGAAAAAAATGAGCTTTTGACTAATCCCTCCCTCATTTTTACTATTAGTTGCATCAGCAGG---AAAAGAAAGAGGAGTTGGAACAGGTTGAACCGTATACC…
	OQ749920	--------------------------------------------------------------------------------------------------------------------------------------------------------------------------------------------------------------------------------------------------------------------------------------------------------------------------------------------------------------------------AAAGAAAGAGGATTAGGAACTGGATGAACCCTTTACC…
	MH834575	--------------------------------------------------------------------------------------------------------------------------------------------------------------------------------------------------------------------------------------------GGGTTTGGAAACTGATTAATCCCCCTAATGATAGGAGCCCCAGACATGGCCTTCCCTCGGATGAACAACATGAGGTTTTGACTAGTTCCTCCATCCTTTATTCTATTACTGGCCTCAGCCGG---AGTAGAAAGAGGAGTCGGTACTGGCTGGACCATTTACC…
	MZ219354	---------------------------------------------------TACGTTATACTTTATTTTTGGGACTTGGGCTG-GAT-CAGTTGGTACTGCAATGA-GTAATATAATTCGGGTTGAGCTTTCTCAGCCTGGTTCCTTAATTCAGGATGACCAAGTTTATAATGTTATGGTAACATCACATGCTTTAGTTATGATTTTCTTTATGGTAATGCCC-ATAATGATAGGGGGATTTGGTAATTGACTAGTCCCTTTAATGATTGGTTCTCCTGATATGATTTTTCCTCGCATGAATAATATGAGGTTTTGGTTAATTCCACCCTCTTTTATCTTATTAATAACTTCTGCGGG---CAAAGAGAGAGGAGTAGGGACTGGTTGAACACTTTACC…
	GU806378	---------------------------------------------------AACTTTATATCTTATGGCTGGAATTTGGGGTG-GAA-CAGCTGGAACTGGTATGA-GAAAAATTATACGTATGGAATTATCTCAACCTGGGTCATTAATCCAAGATGATCAAATTTATAATGTTATGGTTACATCTCATGCCTTTGTAATGATTTTTTTTATGGTCATGCCA-ACAATGATTGGGGGATTTGGGAATTGATTAGTTCCCTTAATGATAGGATCACCTGATATGATTTTTCCGCGTATGAATAAAATGAGGTTTTGGTTAAGCCCTCCTGCTATTAACCTTTTACTTTCTTCAAGAAT---GCATGAGAGAGGGGTAGGGACTGGGTGGACTCTTTATC…
	HQ946160	----------------------------------------------------ACGCTATATCTAATCTTTGGTGCCTGAGCTG-GGT-CGGTTGGAACAGCTATGA-GTAAAATTATTCGTGTGGAACTTTCTCAGCCTGGGTCTTTAATCCAGGATGATCAAGTTTATAATGTAATGGTTACTTCTCATGCTCTTGTTATGATTTTTTTTATGGTTATGCCT-ATAATGATAGGGGGGTTTGGGAACTGATTAGTTCCCTTAATGATCGGATCTCCTGATATGCTATTTCCTCGGATGAATAAAATGAGGTTTTGATTAGTCCCCCCTTCTTTTATTCTATTAGTCGCATCAGCTGG---TAAAGAGAGAGGGGTCGGGACCGGTTGAACCCTCTACC…
	GU806193	---------------------------------------------------------------------TGGAGCTAGAATAA------------------------GAACAATTATGCGAATAAAACTAGCTAACCCCAGGTCATTAATCCAGGATGATCATGTATATAATGTAGCCGTTACTATGCATGCCTTCATGATGATTTTTTTTATGGTTATGCCA-GTAATGATAGGAGGATTTGGAAAATGATTAATTCCCTTAATGATAGGAGCCCCCGACATGATATTCCCCCGAATGAATAAAATGAGATTTTGACTAAGGCCCCCTGCCTTTACCCTAATGATGACCTCAGCATT---AAGAGAGAGTGGTGTTGGAACTGGATGAACTATTTACC…
	MT103709	----------------------------------------------------ACCTTATATCTTCTGTTTGGAGCTTGAGCAG-GAA-CCGTAGGAACTGCCATGA-GAAAAATTATACGAGTAGAGCTTTCCCAGCCTGGATCTCTCATCCAAGATGACCAACTATATAAAGTAATGGTAACCGCCCACGCCTTAATAATGATATTCTTTATGGTAATGCCA-ATATTAATCGGAGGCTTTGGAAAATGACTAATCCCATTAATGATTGGTGCCCCTGATATGGCCTTTCCTCGAATGAACAAAATGAGTTTCTGACTCCTTCCTCCATCATTCATTCTTCTGTTGTCTTCAGCAGG---TAAAGAAAGAGGAGTTGGCACAGGATGAACCTTATATC…
	HM400483	---------------------------------------------------AACTTTATATTTTATATTTGGCGCATGAGCTG-GAA-CAGTAGGAACCGCTATGA-GTAATATTATACGTGTAGAACTTTCTCAACCAGGTTCACTAATACAAGACGACCAGATTTATAACGTAATGGTAACAGCACACGCTTTCGTAATGATATTTTTCATGGTTATGCCA-ATAATGATAGGAGGCTTCGGTAAATGACTTATCCCCCTTATGTTAGGAGCCCCAGATATGGCTTTTCCACGAATGAATAAAATGAGTTTTTGACTGGTACCTCCTGCCTTTATCCTTCTTTTAGCATCAGCCGC---GAACGAAAGAGGAGCAGGAACAGGATGAACTGTCTACC…
	EU870029	---------------------------------------------------AACCCTTTATCTTATATTCGGAGCGTGAGCAG-GAA-TGGTAGGAACAGCAATGA-GTGTAATCATACGAACAGAATTAGCCCAACCTGGGTCCCTACTGCAAGATGACCAAATCTATAAAGTAATAGTAACCGCCCATGCCTTAGTAATGATATTTTTTATGGTTATGCCA-ATAATGATTGGAGGATTCGGTAAATGATTAATCCCCCTAATGATAGGCGCCCCTGATATGGCATTCCCTCGAATGAACAAAATGAGTTTCTGATTAGTACCTCCATCTTTCCTTTTACTCGTAGCCTCAGCAGG---CGTGGAAAGAGGAGCTGGAACAGGCTGAACTATCTACC…
	HM542950	---------------------------------------------------AACCCTATACTTATTATTTGGAGCTTGAGCAG-GAA-CTGTAGGAACAGCAATGA-GAAAAATTATTCGGGCAGAACTTTCACAGCCAGGATCCTTAATTCAAGACGACCAAGTATATAAAGTAATGGTTACAGCCCACGCATTTATTATGATCTTTTTTATGGTAATGCCA-ATCATGATAGGAGGATTTGGAAATTGATTGGTTCCTTTAATGATAGGAGCTCCCGATATGGCATTCCCTCGTATGAAAAACATGAGATTTTGATTAATTCCTCCAGCATTCATTCTCCTCATCACCTCAGCCGG---AAAAGAAAGAGGAGTAGGTACAGGATGAACAGTATATC…
	HQ946154	------------------------------------------------------------------------------------------------------TTAA-GAAAAATAATTCGAGCAGAATTATCACAACCAGGCTCACTCCTCAAAGATGACCAACTATATAAAGTTTTAGTTACCTCTCATGCCTTTGTAATGATATTTTTTATGGTAATGCCA-ATTATGATTGGAGGATTTGGGAAATGACTAATTCCTCTTATGATTGGAGCCCCGGATATGGCATTCCCACGAATGAAAAAAATGAGATTCTGACTCAGACCCCCCGCCTTTTTAATGAATCTTTTATCTGTAAT---GGTAGAAAGAGGGGCGGGGACTGGGTGAACTATTTATC…
	MH087580	---------------------------------------------------AACTCTTTATCTTATTTTTGGAGCCTGAGCAG-GCA-TGGTAGGAACGGCCATGA-GAGTTATTATTCGAGCTGAACTCGCTCAACCCGGTTCCCTACTCCAAGATGACCAGATTTATAATGTAGTAGTTACTGCCCACGCCCTTGTAATGATTTTTTTCATGGTAATGCCT-ATCATGATTGGAGGCTTCGGTAATTGATTAATCCCCTTAATGATTGGTGCCCCTGATATGGCTTTCCCTCGAATGAACAATATGAGCTTTTGACTAGTTCCTCCCTCTTTTGTTCTACTATTAGCTTCCGCTGG---AGTTGAGAGAGGAGCGGGAACAGGATGAACCATTTATC…
	MT103702	----------------------------------------------------ACTTTGTATTTGTTATTTGGAGCTTGGGCAG-GGA-CTGTGGGGACTGCTATGA-GAAAAATTATTCGGGTTGAATTATCCCAGCCTGGTTCGTTAATACAAGATGATCAGATTTATAAAGTAATGGTAACTGCTCATGCTTTTATAATGATTTTTTTTATGGTAATGCCT-ATTATGATTGGAGGATTTGGAAATTGGTTAACTCCTTTAATGTTGGGGGCCCCTGACATGGCGTTTCCCCGTATGAATAAAATGAGTTTTTGGCTTATCCCTCCCTCCTTTTTTTTATTAATAACATCTGCGGG---AAAAGAAAGAGGAGTTGGGACAGGGTGAACTTTATACC…
	MG601101	---------------------------------------------------AACTCTTTATTTACTTTTTGGAACTTGAGCCG-GAA-CAGTAGGAGCAGCCATGA-GAAAAATTATTCGAATAGAGCTTTCACAGCCTGGGTCCCTCATACAGAAAGATCAAATATACAATGTAATAGTAACCGCTCATGCATTTGTAATGATTTTTTTTATGGTGATGCCA-ATAATGATTGGAGGATTTGGAAATTGACTAATCCCATTAATGATTGGAGCTCCAGATATGGCCTTCCCACGAATGAAAAAAATGAGATTTTGACTTATCCCCCCTTCATTTTTTCTTTTAATGGCCTCAGCAGC---AAAAAAAAAGGGAGTAGGAACGGGTTGAACAATTTACC…
	HQ967973	----------------------------------------------------ACTCTGTATCTTTTAGCTGGAATGACAGGAG-GAA-CAGTAGGAACTGGAATGA-GAAGAATTATTCGTCTAGAGTTATCTCAGCCTGGGTCGTTAATACGGGATGACCAGTTTTATAATGTAATAGTTACATCACATGCTTTTATTATGATTTTTTTTATGGTGATGCCA-ATTATGATTGGGGGGTTTGGGAATTGGTTGGTGCCATTGATGATAGGGTCACCTGATATGATTTTTCCTCGGATGAATAAAATGAGATTTTGGTTAAGTCCCCCTGCTTTTATTCTTATGACGGCTTCAATAGC---TAAAGAGAGTGGGATTGGGACTGGGTGAACTATTTACC…
	MH339385	---------------------------------------------------AACCTTATATTTATTATTCGGAGCATGAGCAG-GAA-CAGTAGGAACTGCAATGA-GCAATATAATACGAATGGAATTATCTCAACCTGGATCCCTCATACAGGATGACCAAATATATAACGTTATAGTAACCGCTCATGCCTTCGTGATGATTTTTTTTATGGTAATGCCT-ATCATGATAGGTGGATTTGGAAACTGGCTAGTCCCTCTTATGATAGGAGCGCCAGACATGGCATTTCCTCGAATGAACAAAATGAGTTTCTGACTAGTACCCCCAGCTTTTCTTTTATTAGTGACATCTGCCGC---TAAAGAAGGAGGAGTCGGAACAGGTTGAACCGTTTACC…
	GU669617	---------------------------------------------------AACATTATACTTTATTTTTGGAATTTGAGCGG-GAA-TAGTAGGAACATCATTAA-GAATTCTAATTCGTATAGAATTGAGAACCCCTGGATCATTGATTGGAGATGATCAAATTTATAACACTATCGTTACAGCTCATGCATTTATTATAATTTTTTTTATAGTTATACCC-ATTATAATTGGAGGGTTTGGTAACTGATTAGTTCCTTTAATATTAGGAGCACCTGACATAGCCTTCCCTCGATTAAATAATATAAGATTCTGATTATTACCTCCATCATTGATTCTACTAATTTCTAGAAGAAT---TGTAGAAAATGGAGCAGGAACAGGATGAACAGTTTATC…
	MW770813	---------------------------------------------------GCTTTTGTACCTTATAGCTGGGACGTCGGGAG-GCT-TTCAGGGAACTGTGTTAA-GGCTATTTATGCGAATGGAGTTGTCTCACCCGGGGTCAGTATTGGGGAATGAACAACTGTATAATGCAATGGTTACTACTCATGCTTTTATTATGATTTTTTTTATGGTGATGCCT-ATAATGATAGGGGGGTTTGGGAATTGGCTGATTCCGTTAATGATTGGGGCTCCTGATATGATATTTCCTCGTATGAATAAAATGAGGTTTTGGATAAGTAATCCGGCTTTTTTTTTTATGGCAGGGTCGTTTTT---CGTAGATGGAGGACTTGGGACTGGGTGAACTCTTTATC…
	MN730145	------------------------------------------------------------------------------------------------------------------------------------------------------------------------------------------------------------------------------T-ATTATGATAGGAGGATTCGGAAACTGATTAGTTCCTCTAATGATAGGAGCCCCCGACATGGCTTTTCCCCGAATGAATAAAATGAGGTTTTGGTTAGTCCCCCCCTCTTTCATGCTTCTCCTTACCTCAGCAGG---TAAAGAAAGAGGAGTGGGCACAGGATGAACTGTCTACC…
	MH338888	---------------------------------------------------AACATTATACTTTATCTTTGGTGCTTGAGCAG-GCA-CCGTAGGCACATCAATGA-GCAAAATCATACGAGTCGAACTTTCACAGCCCGGTTCACTTATCCAGGACGACCAGATCTACAACGTAATGGTAACAGCCCACGCCTTTGTTATGATCTTTTTTATGGTAATGCCA-ATCATGATAGGTGGATTTGGAAAATGACTTGTTCCCCTAATGCTTGGGGCACCCGACATGGCCTTCCCCCGAATGAAAAAAATGAGATTCTGACTAGTCCCCCCCGCATTTATTCTCCTACTCGCATCAGCCGC---AAATGAAAGAGGCGCAGGAACAGGATGGACCGTGTACC…
	MN683978	---------------------------------------------------AACCCTATATTTAGTATTTGGAGCCTGAGCAG-GAA-TGGTAGGAACTGCAATGA-GAGTTATTATTCGGGCAGAACTAGCACAGCCCGGATCCCTACTACAAGACGACCAAATATACAACGTAATAGTTACCGCCCACGCACTGGTAATGATCTTCTTTATGGTAATGCCA-ATAATGATAGGAGGATTTGGAAACTGACTTATACCATTAATGATAGGAGCCCCTGATATGGCATTCCCTCGAATGAATAAAATGAGATTCTGACTAGTACCACCTTCGTTTATACTACTTCTTGCCTCTGCAGG---AGTAGAAAGAGGAGCTGGAACAGGATGAACGATCTACC…
	MN683974	---------------------------------------------------AACACTCTATCTAGTATTTGGGGCCTGAGCAG-GGA-TGGTAGGAACTGCAATGA-GAGTTATCATTCGAGCAGAACTAGCCCAACCAGGCTCCCTTCTGCAAGATGATCAGATTTACAAAGTCATAGTTACCGCTCACGCCCTCGTAATGATCTTTTTCATGGTAATGCCA-ATAATGATCGGAGGATTCGGAAATTGATTAATCCCATTAATGATAGGAGCCCCCGACATGGCTTTCCCGCGGATGAATAAAATGAGGTTTTGACTTGTCCCTCCCTCGTTTATCTTACTTCTGGCCTCTGCGGG---AGTAGAAAGGGGGGCGGGAACAGGCTGGACAATCTATC…
	MH339383	---------------------------------------------------AACACTATACTTGATTTTCGGTGCTTGAGCTG-GAA-CAGTAGGAACTGCAATGA-GTAATATTATTCGAATGGAATTATCACAACCTGGTTCTTTAATACAAGATGACCAAATTTATAAAGTTATAGTAACAGCACATGCCTTTGTTATGATATTTTTTATGGTAATGCCA-ATAATGATCGGAGGATTTGGAAATTGGTTGATTCCTTTAATGATAGGGGCTCCTGACATGGCCTTTCCTCGAATGAATAATCTCAGATTTTGATTAGTACCTCCCGCTTTTCTTTTACTGGTAACTTCCGCCGC---AAAAGAAGGAGGAGTAGGAACAGGATGAACTGTTTATC…
	OR600542	----------------------CTATTTTCTACTAATCATAAGGATATTGGAACTCTATATCTCATATTTGGAGCTTGAGCTG-GTA-TGATAGGAACAGCCATGA-GAGTAATCATTCGAACCGAACTTGCCCAACCTGGATCCCTCCTACAAGACGACCAAATTTACAAAGTTGTAGTTACTGCTCACGCCTTGGTAATGATTTTTTTCATGGTAATGCCT-ATAATGATAGGAGGATTTGGAAATTGACTTATCCCCTTAATGATAGGAGCACCAGACATGGCTTTTCCTCGAATGAAAAAAATGAGATTCTGACTAATACCTCCTTCCTTTTTGCTCCTACTAGCTTCTGCTGG---AGTTGAAAGAGGAGCTGGAACAGGTTGAACTATTTATC…
	ON716008	---------------------------------------------------------------------------------CT-GGA-TGGTAGGAACCGCTATGA-GTGTTATAATCCGAGCAGAACTTGCACAACCTGGGTCCCTACTACAAGACGACCAGATATATAAAGTTATAGTAACCGCCCACGCCCTAGTAATGATCTTTTTTATGGTAATGCCA-ATCATGATAGGGGGATTTGGAAATTGACTAATCCCTCTAATGATCGGCGCCCCAGACATGGCATTTCCTCGAATGAACAAAATGAGCTTCTGACTAGTGCCGCCGTCGTTCATCCTCCTGCTAGCCTCAGCAGG---CGTGGAGAGAGGAGCTGGAACAGGCTGAACAATCTACC…
	MH339380	---------------------------------------------------AACTTTATACTTTATATTTGGCGCATGAGCGG-GTA-CAGTTGGAACAGCAATGA-GTAATATTATCCGTGTCGAGCTGTCACAGCCCGGCTCTCTAATACAAGACGATCAAATTTATAAAGTCATGGTGACAGCACACGCGTTTGTCATGATATTTTTTATGGTAATGCCC-ATAATGATTGGCGGGTTTGGGAAATGACTTGTACCTCTTATGCTAGGAGCCCCCGACATGGCTTTTCCCCGAATGAATAAAATGAGCTTCTGACTTGTGCCCCCAGCATTTATTCTTCTTCTAGCTTCAGCTGC---CAACGAAAGAGGAGCAGGAACAGGATGAACAGTATACC…
	GU227094	--------------------------------------------------------------------------------------A-TGATTGGAACCGCAATGA-GCGTAATTATACGAACTGAACTCGCCCAGCCCGGATCCCTCCTCCAAGATGACCAAATCTACAAAGTTATTGTAACAGCTCACGCTCTTGTCATGATATTTTTTATGGTTATGCCT-ATCATGATTGGTGGATTTGGTAATTGACTTATTCCTCTCATGATTGGGGCACCCGATATGGCTTTTCCCCGAATGAAAAAAATGAGCTTTTGACTTATCCCCCCATCTTTTCTTCTCCTTTTAGCCTCTGCCGG---AGTAGAAAGTGGGGCCGGTACTGGATGAACAATATACC…
	HM400306	---------------------------------------------------CACTCTATATTTAATATTCGGAGCGTGAGCAG-GCA-TGGCCGGTACAGCCATGA-GAGTTATCATTCGAACTGAACTAGCACAACCTGGCTCCCTCCTTCAAGATGACCAAATATATAAAGTTATAGTTACAGCACACGCTTTAGTAATGATCTTCTTTATGGTAATGCCC-ATAATGATAGGCGGATTCGGAAACTGACTAATTCCCCTAATGATAGGTGCCCCAGATATGGCATTCCCTCGAATGAACAATATGAGATTCTGATTAATTCCTCCGTCCTTCCTTTTACTTATAGCTTCAGCTGG---CGTTGAAAGGGGGGCTGGAACTGGGTGAACCATTTACC…
	MG935053	---------------------------------------------------AACCCTCTATCTCCTATTCGGAACCTGAGCAG-GAG-TAGTAGGAACCGCAATGA-GAGTTATTATACGAACAGAACTCGCACAACCAGGATCCCTCCTTAAAGATGACCAAATTTACAAAACTATAGTTACAGCCCACGCATTAGTAATGATATTCTTCATGGTAATGCCT-ATAATGATAGGAGGCTTTGGAAATTGACTAATACCCTTAATGATAGGATCCCCTGACATGGCTTTTCCCCGCATGAATAATATGAGATTCTGACTCATACCCCCATCATTTATTCTCCTCCTAGCATCAGCAGG---CGTAGAAAAAGGTGTCGGAACAGGCTGAACAATATACC…
	MG934966	---------------------------------------------------TACCCTATATTTAATACTAGGGGCCTGAGCAG-GAA-TGGTTGGTACGGCTATGA-GAGTAATTATTCGAATAGAATTAGCCCAACCAGGATCTCTATTACAAGATGACCAAACCTACAAAGTTATAGTTACAGCCCACGCCCTAATAATGATTTTTTTTATGGTTATGCCA-ATAATGATAGGGGGATTTGGTAACTGGCTAATCCCCCTAATGATAGGAGCACCAGATATGGCGTTTCCACGAATGAAAAAAATGAGTTTCTGACTAGTCCCCCCCTCCTTTATTCTCCTACTAGCCTCAGCAGG---AATAGAAAGAGGAGCAGGAACAGGCTGAACAATATATC…
	OP898221	---------------------------------------------------GACACTATATTTTATTTTTGGAGCATGAGCAG-GAA-CAGTAGGTACCGCAATGA-GTAAAATAATCCGGGTAGAGCTATCCCAACCAGGATCACTTATTCAAGATGATCAAATTTACAAAGTAATGGTAACAGCTCACGCTTTCGTGATGATATTTTTTATGGTGATGCCC-ATAATGATAGGAGGATTTGGAAAATGGTTAGTACCCTTAATGCTGGGAGCTCCCGATATGGCATTCCCTCGAATGAATAACATGAGTTTCTGATTAATCCCCCCAGCTTTCATACTACTATTGGCTTCTGCAGC---TAAAGAAAGCGGAGCTGGAACTGGTTGAACAGTTTATC…
	HM542946	---------------------------------------------------AACCCTGTATCTTTTAGCTGGAATATGGGCAG-GGA-CAGTCGGTACTGCGATGA-GAAAAATTATTCGTGTAGAACTGTCTCAGCCAGGATCATTAATACAAGATGACCAAATATATAATGTAATGGTAACCTCTCATGCCTTCACAATGATCTTTTTTACAGTAATGCCT-ATAATGATAGGAGGCTTCGGTAACTGGTTAATCCCCCTAATGATCGGGTCTCCCGATATGATATTTCCCCGAATGAATAAAATGAGATACTGAATAAGCATTCCCTCTTTCATGTTAGTATTTATCTCAATGAT---GAAAGAAAGAGGAGCAGGAACAGGTTGAACTATTTACC…
	OP898172	---------------------------------------------------CACATTATACCTCTTATTCGGCGCCTGAGCCG-GAA-CAGTAGGAACCGCCATGA-GAAATATTATTCGCGTAGAATTATCCCAACCCGGCTCCCTCGTTCAAGACGATCAACTCTATAAAGTAATTGTTACTGCTCACGCTTTTGTTATGATTTTTTTTATGGTAATGCCC-ATAATGATTGGAGGCTTTGGTAATTGACTCGTCCCCCTAATGATTGGTGCACCCGATATGGCCTTTCCCCGAATGAAAAACATGAGCTTCTGGTTAATTCCCCCTTCTTTCTTCCTTCTTGTTACTTCAGCCGC---AAATGAAAGCGGTGTAGGAACTGGTTGAACGGTTTATC…
	OP898110	---------------------------------------------------AACCCTATACTTTATTTTTGGAGCCTGAGCAG-GAA-CTGTCGGAACAGCAATGA-GAAAAATCATACGAGTAGAACTCTCACAACCCGGGTCCTTAATTCAAGATGACCAAATTTATAACGTAATGGTAACAGCCCACGCTTTCGTAATGATCTTTTTTATGGTAATGCCA-ATAATGATAGGAGGATTTGGAAATTGGTTAGTGCCCCTCATGTTGGGCGCTCCGGATATGGCCTTCCCACGGATGAAAAAAATGAGATTTTGGCTAGTTCCCCCCGCATTCATACTTCTATTAGCCTCCGCAGC---CAATGAAAGCGGAGCAGGTACAGGATGAACAGTCTACC…
	KU519557	-------------------------------------CATAAAGATATTGGAACCCTCTATCTTATTTTTGGAGCTTGAGCTG-GTA-CTATAGGAGCAGCAATGA-GCAAAATCATACGGGTAGAATTATCCCAACCAGGATCATTAATTCAAGACGACCAAACCTATAAAGTAATGGTTACAGCCCACGCCTTTATAATGATTTTCTTCATGGTAATGCCT-GTAATGATTGGAGGATTTGGAAAATGATTAGTTCCGTTAATGATTGGAGCACCCGACATGGCTTTTCCCCGAATGAAAAAAATGAGCTTTTGATTAATACCACCAGCATTCCTTCTTCTCCTCGCATCTGCCGG---AAAAGAAAGAGGAGTAGGAACTGGATGAACAATTTACC…
	KY262730	----------------------------------------------------ACATTATATTTTATATTCGGTGCATGAGCAG-GTA-CTGTAGGAACGGCTATGA-GAAAAATAATCCGGGTAGAATTATCCCAACCAGGCTCCTTAATTCAAGATGACCAAATTTATAAAGTAATGGTTACCGCCCATGCCTTTGTAATGATATTTTTTATGGTTATGCCT-ATAATGATAGGTGGTTTTGGTAAATGATTAGTCCCTTTAATGTTAGGAGCGCCGGATATGGCCTTCCCGCGAATGAATAAAATGAGGTTTTGGTTAGTACCCCCAGCATTTATTTTATTACTCGCTTCAGCAGC---TAACGAAAGAGGGGCAGGGACAGGATGAACTGTTTACC…
	KJ620606	---------------------------------------CAAGGATATTGGAACCTTATATTTAATATTTGGAGCTTGAGCTG-GTA-CCGTGGGAACAGCAATGA-GGAAAATTATTCGTGTAGAATTATCTCAGCCTGGATCCCTTATACAAGACGATCAAGTATATAAAGTAATGGTAACAGCCCATGCATTTATTATGATATTTTTTATGGTAATGCCA-ATAATGATAGGGGGATTCGGAAATTGATTAGTTCCTTTAATGATAGGAGCTCCTGATATGGCATTCCCACGAATGAAAAATATGAGCTTTTGACTAATTCCTCCTGCATTCATTCTTCTAATTACCTCAGCGGG---TAAAGAAAGGGGGGTAGGAACAGGTTGAACTGTATACC…
	KJ620592	---------------------------------------CAAGGATATTGGAACACTATATTTTATATTTGGCGCTTGAGCAG-GAA-CAGTAGGGACTGCTATGA-GAAAAATTATACGAGTTGAACTTTCTCAGCCAGGCTCTTTGATACAAGATGATCAAGTGTATAAAGTTATGGTAACGGCCCACGCCTTCGTCATGATATTTTTCATGGTAATGCCC-ATAATGATAGGAGGGTTTGGCAAATGACTTGTCCCACTAATGTTAGGAGCACCTGATATGGCTTTCCCCCGTATGAAAAAAATGAGATTCTGACTGCTACCTCCAGCTTTTATACTTCTTCTAGCTTCAGCTGC---AAACGAAGGAGGAGTAGGCACTGGGTGAACTGTTTATC…
	MN889980	----------------------------------------------------------------TTTTGGGGTGCCTGAGCCG-GAA-CCATAGGAACTGCTATGA-GTAAAATTATCCGAGTAGAACTGTCACAGCCAGGCTCTCTTATCCAAAAAGACCAAACCTATAACGTTATAGTTACTGCTCATGCCTTTGTCATGATTTTCTTCATGGTAATGCCA-ATTATGATTGGAGGTTTTGGTAACTGATTAGTACCCCTTATGATTGGAGCCCCCGACATGGCCTTCCCCCGAATGAAAAAAATGAGCTTTTGACTTCTTCCTCCATCATTCCTGTTACTATTAGCCTCTGCAGG---TAAAGAAAGAGGGGTAGGGACAGGCTGAACAGTTTACC…
	ON400726	--------------------------------------------------------TTTATTTGATTTTTGGAGCTTGAGCAG-GAA-TGGTTGGAACAGCCATGA-GTGTTATTATTCGAGCCGAATTAGCCCAACCTGGCTCCCTCCTTCAAGATGACCAAATCTATAAAGTGATAGTTACTGCCCATGCACTAGTTATGATTTTTTTTATGGTGATGCCT-ATAATGATAGGAGGATTTGGAAACTGACTTATCCCTCTTATGATAGGTGCCCCCGATATGGCCTTCCCCCGCATGAAAAAAATGAGATTCTGACTAATCCCCCCTTCCTTTATTCTCCTATTAGCCTCTGCAGG---AGTAGAAAGGGGAGCAGGAACAGGATGAACCATCTACC…
	MW591941	---------------------------------------------------TACTCTTTATTTAATTTTTGGAGTCTGAGCCG-GAA-TGGTAGGAACTGCTATGA-GTGTAATAATTCGTATAGAACTTGCTCAACCTGGTTCTTTATTACAAGATGACCAAATATATAAAGTAATTGTAACTGCTCATGCCTTAATAATGATTTTCTTTATGGTAATGCCT-GTAATGATTGGAGGATTTGGAAATTGACTTATTCCCTTAATGATAGGAGCCCCTGATATGGCTTTTCCCCGAATGAATAAAATGAGCTTCTGATTAATCCCCCCTTCTTTCTTACTCCTTCTAGCCTCCGCTAG---AGTAGAAAGAGGAGCTGGAACAGGTTGAACTATTTATC…
	MW591942	---------------------------------------------------AACTCTCTATCTAATATTCGGTGCCTGAGCCG-GAA-TGATAGGTACCGCTATGA-GTGTAATTATTCGAATTGAATTAACTCAACCTGGCTCTCTCCTTCAAGACGATCAAATTTATAAAGTTATAGTCACAGCACATGCTTTGATTATGATATTCTTCATGGTGATGCCC-ATAATGATTGGGGGATTCGGAAAATGATTAATACCTTTAATGATAGGTGCACCAGATATGGCTTTCCCACGAATGAATAAAATGAGATTCTGATTAATCCCCCCCTCATTTCTCTTATTATTAGCTTCCGCTAG---TGTTGAAAGAGGTGCTGGAACAGGATGAACTATCTACC…
	ON400720	-----------------------------------ATCATAAAGATATTGGAACTCTTTATTTACTATTAGGAGCCTGAGCAG-GAC-TAGTAGGTACCGCAATGA-GAGTGATAATTCGAGCAGAGTTAGCTCAAACTGGATCTCTTTTAAATGATGACCAAATTTATAATGTTATTGTAACTGCCCATGCCCTAATTATGATTTTCTTTATGGTTATGCCT-ATTATGATAGGAGGTTTTGGTAACTGATTAATTCCTTTAATGATAGGAGCCCCTGATATGGCTTTTCCTCGAATGAACAAAATGAGATTTTGATTAGTACCCCCTTCATTTATTCTTCTTCTTGCTTCAGCAGG---AATTGAAAAAGGAGCAGGAACAGGTTGAACTCTTTATC…
	KC763370	-------------------------------------------------------TTATATTTTCTTTTTGGGGCTTGGGCGG-GAA-TGGGGGGAACGGCTTTAA-GAATTATAATTCGAGCAGAATTGGCCCAACCGGGTTCTTTTTTGGGGGACGACCAAATTTATAAGGTAATTGTAACTTCCCACGCTTTGGTAATGATTTTTTTTATGGTAATGCCT-GTAATGATTGGGGGTTTTGGAAATTGATTAATTCCACTTATGATCGGGGCCCCGGATTTGGCTTTTCCCCGGGTAAAAAAAATGAGTTTTTGGCTTTTACCCCCTTCTTTTTTGTTGTTGTTGGCTTCGGCGGG---GGTGGAAAGGGGGGTGGGAACGGGTTGAACAATTTACC…
	ON400727	----------------------------------------ATGGACATTGGCACCCTTTATTTCCTCTTTGGTATTTGAGCGG-GCA-CCGTAGGCACCTCTATGA-GAAATATAATACGAGTAGAGCTCTCACAACCTGGCTCTCTTATACAAGATGATCAACTTTATAATGTAATTGTAACTGCACACGCCTTTATAATGATATTTTTTATGGTGATGCCT-ATTATGATAGGAGGCTTTGGTAATTGGTTAGTCCCTCTAATGATAGGAGCCCCTGATATGGCTTTTCCCCGTATGAATAATATGAGTTTCTGACTTATTCCGCCCGCCTTTTTTCTATTGTTGGTCTCCGCCGC---TAATGAAAGAGGGGTTGGGACAGGCTGAACTGTTTATC…
	ON400708	-------------------------------------CATAAAGATATTGGAACTCTTTATTTACTTTTCGGAGCATGAGCAG-GAA-TGGTAGGCACTGCTATGA-GCGTAATTATCCGAATGGAACTAGCACAACCAGGTGCTCTTTTAAAAGATGATCAAATTTATAATGTCATTGTAACAGCCCATGCTTTAATAATGATCTTTTTTATGGTAATGCCA-ATAATGATAGGAGGATTTGGAAAATGACTTATTCCTTTAATGATAGGAGCCCCAGACATGGCCTTTCCTCGAATGAATAATATGAGTTTTTGATTACTTCCCCCCTCCTTTATTCTTCTTTTAGCCTCAGCTAG---AATAGAAAAAGGAGCTGGTACAGGTTGAACATTATACC…
	ON400682	-------------------------------------CATAAAGATATTGGTACTCTTTATTTAATTTTCGGAGCTTTAGCTG-GTA-TAGTTGGTACAGCAATGA-GAGTAATTATACGAATAGAACTTGCACAACCAGGGTCTTTACTTAATGATGACCAAATTTATAATGTTATTGTAACTGCTCACGCACTTATAATGATATTTTTCATGGTAATGCCT-ATTATGATAGGTGGTTTTGGAAATTGATTAATACCACTAATGATCGGAGCACCCGATATGGCTTTTCCACGAATGAACAAAATGAGGTTTTGACTTATCCCCCCTTCATTTATTCTTCTTTTAGCCTCTGCTGG---GGTTGAAAGAGGAGCAGGTACAGGATGAACCCTTTACC…
	HM400468	----------------------------------------------------ACACTCTATTTAATATTCGGAGCATGAGCTG-GAA-CAGTAGGAACTGCGATGA-GAAAAATAATCCGGGTTGAGTTATCTCAACCCGGATCCCTTATCCAAGATGACCAAGTCTACAATGTAATGGTAACGGCCCACGCCTTCGTTATGATCTTCTTTATGGTAATGCCT-ATAATGATAGGAGGCTTTGGTAATTGGTTAATCCCCTTAATGATAGGAGCTCCAGACATGGCATTTCCCCGTATGAAAAAAATGAGCTTCTGACTTATTCCCCCCTCCTTTCTACTACTCACGGCCTCAGCAGG---AAAAGAAAGAGGAGTAGGAACAGGATGAACTGTATACC…
	HM400465	---------------------------------------------------AACCCTATATTTATGAGCTGGGGTTACTGGAG-GAC-TCATTGGCTCAACTATGA-GAAATATCATCCGTACAGAATTATCACAACCTGGCTCTCTTCTTAAAGATGACCAACTCTATAATACTATAGTAACTGGACACGCTCTAGTAATGATCTTTTTTATGGTAATGCCC-GTAATGATTGGGGGATTCGGAAACTGATTAACACCCTTAATGATAGGAGCTCCTGATATGGCATTCCCTCGACTCAATAAAATGAGTTTTTGATTAAGACCCCCAGCCTTTATTTGCTTCTTCAATTCTTTAGG---AATTGGAAGAGGAGCAGGAACAGGGTGAACAATCTACC…
	KP980809	------------------------------------------------------------------------------------------------ACAGCCATGA-GTGTGATTATCCGTGCTGAACTAGCACAACCCGGCTCCCTACTAAAAGACGACCAGATTTACAAAGTAGTAGTTACTGCACACGCACTGGTGATGATTTTCTTCATGGTAATGCCA-ATAATGATTGGAGGTTTCGGTAACTGACTTATCCCACTAATGATTGGTGCGCCAGATATGGCTTTCCCCCGCATGAATAAAATGAGCTTTTGGCTAATTCCTCCTTCTTTTATCCTACTTCTTGCTTCAGCAGG---AGTGGAAAGAGGAGCAGGAACAGGTTGAACCATCTATC…
	MN683887	---------------------------------------------------AACTCTTTATTTAATCTTTGGGGCCTGAGCCG-GAA-TGGTGGGAACTGCTATGA-GCGTGATTATTCGAGCCGAACTAGCTCAACCTGGCTCCCTTCTTAAAGATGATCAAATTTACAATGTAGTAGTTACTGCCCACGCTCTAGTGATGATCTTTTTTATGGTGATGCCT-ATAATGATAGGCGGATTTGGGAATTGATTAATTCCCTTAATGATCGGAGCGCCTGACATGGCCTTTCCGCGGATGAACAAAATGAGCTTTTGACTGGTACCACCATCCTTCATCCTACTTTTAGCTTCTGCCGG---AGTTGAAAGAGGGGCAGGAACAGGATGAACTATTTATC…
	KX459089	---------------------------------------------------AACACTATATCTAATATTTGGAGCTTGAGCCG-GTA-TGGTTGGAACAGCTATGA-GCGTAATTATCCGAACAGAACTCGCCCAACCTGGATCTCTCCTACAAGACGACCAAATCTACAAAGTTATAGTCACAGCCCATGCCCTAGTTATGATATTTTTTATGGTGATGCCC-ATTATGATAGGTGGATTTGGAAATTGACTAATCCCACTTATGATCGGAGCCCCAGACATGGCTTTTCCACGAATGAACAATATGAGCTTTTGACTTATTCCCCCTTCTTTCCTCTTGCTTCTGGCATCTGCCGG---GGTAGAAAGAGGTGCAGGAACAGGATGGACAATCTACC…
	KX458868	---------------------------------------------------AACACTATATCTAATTTTTGGAGCTTGAGCTG-GGA-TGGTTGGAACAGCAATGA-GAGTTATAATTCGAACCGAATTAGCCCAACCGGGATCCTTACTTCAAGACGACCAAATCTATAAAGTAATCGTTACAGCCCATGCCTTAGTAATGATTTTTTTTATGGTAATGCCC-ATCATGATTGGGGGATTTGGAAATTGACTTATCCCCTTGATGATAGGAGCCCCTGATATGGCTTTTCCACGAATGAACAACATGAGCTTTTGACTGGTTCCCCCATCTTTTCTTCTCCTTGTAGCCTCGGCTGG---GGTAGAAAGAGGAGCTGGAACAGGGTGAACTATCTATC…
	GU670276	---------------------------------------------------AACATTATACTTTATTTTTGGAACATGAGCAG-GAA-CCGTAGGAACGGCAATGA-GAAAACTTATACGAGTAGAATTATCCCAACCAGGATCTCTTATTCAAGATGATCAAGTATATAAAGTTATGGTAACAGCACATGCATTTATTATGATATTTTTTATGGTTATGCCT-ATAATGATAGGAGGATTTGGAAAATGATTAATACCATTAATGATAGGAGCTCCTGATATGGCCTTCCCTCGAATGAAAAAAATGAGATTCTGACTAATTCCCCCCTCCTTTTTGCTTTTAATAGCATCTGCAGG---TAAAGAAAGAGGAGTAGGAACAGGATGAACTGTCTATC…
	KX459040	---------------------------------------------------AACTCTCTATTTGATTTTTGGTGCGTGAGCAG-GGA-CTGTAGGAACAGCCATGA-GAAAAATTATTCGAGTAGAACTCTCACAACCAGGCTCTCTTATTCAAAAAGACCAAACATATAAAGTAATTGTAACAGCCCATGCTTTTATTATGATCTTTTTTATGGTAATGCCT-ATAATGATAGGTGGGTTTGGTAAATGATTAGTACCCTTAATGATAGGTGCTCCCGATATGGCTTTTCCTCGAATGAACAAAATGAGTTTTTGATTAATTCCCCCTTCTTTTTTACTATTAGTTGCTTCTGCAGG---CAATGAAAGAGGAGTAGGTACAGGGTGAACAGTATATC…
	HM883036	----------------------------------------------------------------------------------------TGATTGGAACTGCTATGA-GTGTTATTATTCGAATAGAACTTGCACAACCTGGCTCTTTACTACAAGATGATCAAATATATAAAGTAATAGTTACTGCCCATGCCTTAATAATGATATTCTTTATGGTTATGCCC-GTTATGATTGGAGGATTCGGAAACTGACTTATACCTCTAATGATCGGTGCACCCGATATGGCTTTCCCTCGCATGAATAAAATGAGTTTCTGACTAATTCCTCCTTCTTTTATTCTTCTAATTGCTTCTGCTGG---TGTAGAAAGGGGTGCTGGTACTGGTTGAACCATATATC…
	MZ560429	---------------------------------------------------TACTTTGTATTTTTTATTTGGTGCTTGGGCTG-GAA-TGGTTGGAACGGCTTTAA-GAATAATTATTCGTGCAGAACTTGCCCAGCCTGGATCTTTTTTAGGGGATGATCAGATTTATAAAGTTATAGTTACATCTCATGCTTTGATTATGATTTTTTTTATGGTAATGCCT-GTTATGATAGGTGGTTTTGGAAATTGGTTGATTCCTTTAATGATTGGGGCTCCAGATTTGGCTTTTCCTCGTGTGAAAAAAATGAGTTTTTGACTTTTGCCTCCTTCTTTTTTGCTTTTGTTGGCTTCTGCTGG---TGTTGAGAGAGGTGTTGGTACTGGTTGAACTATTTACC…
	HQ919172	---------------------------------------------------AACTTTGTATCTTATAGCCGGAGTGAGGGGAG-GAG-CATTTGGAACTTCTATGA-GAAAAATAATACGTATGGAGTTGTCTCAACCTGGCTCATTGATTCAGGATGATCAAATTTATAATGTAATGGTTACATCTCATGCTTTTCTAATGATTTTTTTTATGGTTATGCCA-ATAATGATTGGGGGTTTTGGAAAATGGTTGGTTCCATTAATGATAGGGTCCCCAGATATGATATTTCCTCGAATGAATAAAATGAGTTTTTGGTTATCCCCTCCTGCTTTTATTCTCTTAATTTCTTCATTATA---CACTGATAGGGGGGTAGGAACTGGGTGAACTATTTATC…
	HQ967308	----------------------------------------------------ACTCTATATTTAATTTTTGGAGCCTGAGCAG-GGA-TGGTTGGTACAGCCATGA-GAGTAATAATTCGTACAGAACTCGCCCAACCTGGTTCACTCCTACAAGATGACCAAATCTATAAAGTAATAGTAACTGCTCATGCTTTAGTTATGATCTTTTTTATGGTAATGCCA-ATCATGATTGGTGGATTTGGAAATTGATTAATTCCCCTTATGATAGGTGCACCCGATATGGCATTCCCACGAATGAATAATATGAGATTTTGACTAATTCCCCCTTCCTTTCTTCTCCTTATTGCCTCAGCCGG---AGTTGAAAGAGGTGCAGGAACAGGGTGAACTATTTATC…
	KX458987	---------------------------------------------------TAGTTTGTATCTTGTTTTAGGGGTTTGAGCCG-GGC-TTGTAGGCACTGCCTTGA-GAGTTATAATTCGTTTAGAATTAAGAAAAAGGGGAGCATTGTTGGGGGATGATCAGATTTATAATGTTGTTGTTACTGCCCATGCTTTTATAATGATTTTTTTTATGGTGATGCCT-GTTTTGATAGGGGGTTTTGGAAACTGGTTGATTCCACTAATGATAGGGGCTCCTGATATGGCTTTTCCTCGTATGAATAAAATGAGGTTTTGATTAATCCCTCCTTCTTTTTATCTTTTAATAATGTCTTCTTT---GATTGAAAGAGGGGTAGGAACAGGGTGAACTGTGTACC…
	MW277789	---------------------------------------------------AACCCTATATTTAATCTTTGGAGCCTGAGCAG-GAA-TGGTTGGTACAGCCATGA-GAGTTATAATCCGTACAGAATTAGCTCAACCAGGCTCACTTCTTCAAGACGACCAGGTCTACAAAGTAGTAGTAACTGCACACGCTTTAGTTATGATATTTTTCATGGTAATGCCC-ATAATGATCGGGGGATTCGGAAATTGACTAATCCCCTTAATGATAGGAGCCCCGGACATGGCCTTCCCTCGAATGAACAATATGAGCTTCTGATTAGTCCCCCCATCCTTCATCCTCTTATTAGCCTCAGCTGG---CGTAGAAAGCGGAGCCGGCACTGGCTGGACTATTTATC…
	OP898247	---------------------------------------------------AACCATCTACCTAATATTCGGAGCATGAGCCG-GCC-TAATAGGAACCGCCATGA-GAGTAATAATACGAACAGAACTAGCACGACCAGGATCACTTCTACAAGACGACCAAATATATAAAGTTATAGTCACAGCCCACGCCCTAATAATGATCTTCTTCATGGTAATGCCC-ATAATGATTGGTGGATTCGGAAAATGATTAACCCCACTAATGATAGGTGCTCCAGATATGGCCTTTCCTCGAATGAAAAAACTAAGATTCTGACTAATACCACCATCATTTCTCCTTCTACTAGCCTCCGCAGG---AATAGAAAGAGGAGTAGGAACAGGATGAACAATCTACC…
	OP898224	---------------------------------------------------AACTTTATATTTTATATTTGGCGCTTGGGCCG-GAA-CAGTTGGCACAGCTATGA-GAAATATTATTCGAGTAGAATTATCCCAACCAGGGTCCCTAATCCAAGACGACCAAATATATAAAGTCATGGTAACAGCACACGCATTTGTCATGATATTTTTTATGGTAATGCCC-ATTATGATAGGAGGATTTGGAAATTGGCTCGTACCACTTATGTTGGGAGCACCAGATATGGCATTTCCTCGAATGAAAAAAATGAGCTTCTGATTAGTACCACCAGCTTTTATACTTCTTCTCGCCTCAGCTGC---TAATGAAAGAGGCGCGGGAACCGGATGAACCGTATACC…
	MH338393	---------------------------------------------------TACACTTTATCTAATTTTTGGAGCTTGAGCCG-GAA-TGGTGGGAACTGCCATGA-GTGTAATTATACGAGCTGAACTAGCGCAACCAGGCTCTCTACTAAAAGATGATCAAATCTACAAAGTAGTAGTAACAGCACACGCATTAGTAATGATTTTTTTTATGGTAATGCCA-ATTATGATTGGGGGATTCGGCAACTGATTAATTCCCTTGATGATTGGTGCCCCAGATATGGCTTTCCCTCGAATGAAAAAAATGAGCTTTTGATTAGTTCCTCCCTCTTTTATACTACTTCTCGCTTCAGCGGG---AGTAGAAAGGGGTGCAGGAACAGGCTGAACTATCTACC…
	HM400363	---------------------------------------------------AACACTTTACTTAATTTTTGGAGCCTGAGCAG-GTC-TAATAGGAACAGCTATGA-GAGTTATAATTCGAACAGAATTAGCCCAACCAGGCTCTCTTCTCCAAGATGACCAAATTTATAAAGTTATAGTAACTGCTCACGCTCTAGTAATGATATTCTTTATGGTTATGCCC-ATAATGATAGGGGGCTTTGGAAATTGATTAATCCCCCTCATGATAGGTGCGCCAGATATGGCCTTCCCCCGAATGAAAAAAATGAGATTCTGGCTAGTCCCCCCTTCTTTCATCTTACTTCTAGCCTCAGCAGG---AATTGAAAGAGGAGTAGGAACAGGATGAACAATATACC…
	MG935133	---------------------------------------------------AACTCTCTATCTTATTTTTGGTACATGAGCAG-GCA-TGGCAGGAACAGCAATGA-GAGTAATTATACGAACAGAACTCGCCCAACCAGGATCCCTTCTACAAGACGACCAAATATACAAAGTCGTAGTTACAGCCCACGCCTTAATAATGATCTTTTTTATGGTAATGCCA-ATAATGATAGGAGGATTTGGAAATTGACTAGTACCACTCATGATTGGAGCCCCAGACATGGCCTTCCCCCGAATGAATAATCTTAGATTCTGACTCATCCCTCCCTCATTCATCCTCCTACTAACCTCAGCAGG---TGTTGAAAGCGGTGCAGGAACAGGATGAACAATATATC…
	MG935002	---------------------------------------------------AACTCTATACTTAATATTTGGTACCTGAGCAG-GTA-CAGTCGGCACAGCAATGA-GAAATATTATTCGTGTTGAACTCTCCCAACCCGGGTCGTTAATTCAAGACGACCAACTTTATAATGTTATGGTAACCGCACACGCCTTCGTTATGATCTTTTTTATGGTCATGCCT-ATTATGATAGGAGGATTTGGTAACTGGCTAGTTCCCCTTATGATAGGAGCACCAGACATGGCATTTCCTCGAATGAAAAATATGAGCTTCTGGTTACTCCCCCCCTCCTTTATGTTACTTATTACCTCCGCAGG---TAAAGAAAGAGGAGTAGGTACAGGATGAACCGTTTACC…
	HQ946173	---------------------------------------------------AACCTTATACATTACTGTAGGAA--TAACTGGGGGATTAATCGGAGCCTCCCTGA-GAAAAATAATTCGTACAGAATTGTCCCAACCAGGATCATTAATTCAAGATGAACATTTATATAATGTTATAGTAACATCCCACGCCCTATTTATGATATTTTTCATGGTAATGCCC-ATTATGATTGGGGGATTCGGAAAATGATTAGTCCCATTAATGATAGGAGCCCCAGATATGCTCTTTCCCCGAATGAATAAAATGGCATTTTGATTAGGCCCCCCAGCCTTTTCTTCCCTAATGGCCTCTATTTT---TTTAGGTAGGGGGGCCGGAACTGGGTGGACTATTTACC…
	OP575367	--------------------------------------ATAAAGATATTGGGACCTTATATTTACTATTTGGGGCCTGAGCAG-GGA-CTATTGGAACTGCAATGA-GTAATATTATTCGAGTTGAACTATCACAACCTGGATCTCTTATTCAAGATGACCAAGTTTATAAAGTAATGGTTACTGCTCATGCATTTGTTATGATATTTTTTATGGTGATGCCA-ATCATGATTGGGGGATTTGGAAATTGATTAATTCCCTTAATGATTGGAGCTCCCGATATGGCATTTCCACGAATGAAAAAAATGAGATTTTGACTAATTCCTCCTGCTTTTCTTCTTTTATTAACTTCTGCTGG---AAATGAGAGTGGTGTTGGTACCGGATGAACAGTCTATC…
	ON400714	-----------------------------------ATCATAAAGATATTGGTACACTTTACTTAATTTTTGGGGCCTGAGCTG-GTA-TGGTTGGGACTGCAATGA-GAGTTATTATTCGGACAGAACTGGCCCAACCAGGCTCTCTATTACAAGATGATCAAATTTATAAAGTTATAGTAACAGCTCATGCTTTAATTATGATTTTTTTTATGGTAATGCCT-ATAATGATAGGAGGATTCGGAAAATGATTAATACCCCTAATGATAGGGGCACCAGACATGGCCTTTCCACGAATGAAAAAAATGAGTTTTTGACTAATTCCCCCCTCTTTTATTTTACTACTAGCCTCAGCTGG---GGTAGAAAGAGGGGCTGGTACAGGATGAACTTTATACC…
	KU519563	-------------------------------------CATAAAGATATTGGAACTTTATATTTATTATTTGGTGTATGAGCAG-GAA-CAGTTGGAACAGCTATGA-GAAAAATAATTCGGGTTGAGTTATCACAGCCAGGATCTCTAATCCAAGACGACCAAGTATATAATGTTATGGTTACAGCTCATGCTTTTGTAATGATTTTTTTTATGGTGATGCCT-GTTATGATAGGAGGTTTTGGTAAATGACTTTTACCCTTAATGATAGGAGCTCCTGATATGGCATTTCCTCGAATGAAAAAAATGAGTTTTTGATTAATTCCCCCTTCTTTTTTATTACTTCTAACTTCTGCGGG---AAATGAAAGAGGAGTTGGAACAGGTTGAACCATTTATC…
	KU496483	---------------------------------------------------AACCTTATATCTTTTATTTGGTGCTTGGGCAG-GCA-CAGTCGGAACCGCAATGA-GAAATATAATTCGTGTTGAACTTTCTCAGCCAGGCTCCCTACTCCAAGATGACCAACTCTATAACGTCATTGTTACCGCCCACGCCTTCGTTATGATCTTCTTTATGGTAATGCCT-ATAATGATAGGAGGATTTGGTAATTGACTTGTCCCTCTAATGATAGGCGCCCCTGATATGGCATTTCCTCGTATGAACAACATGAGATTCTGGTTAATTCCCCCTTCTTTTTTCCTCCTAGTATGCTCCGCGGC---TAAAGAGAGTGGAGTAGGAACCGGGTGGACAATGTATC…
	MK531423	---------------------------------------------------------------------------------------------------------------------------------------------------------------------------------------------------------------------------------------------------------------------------------------------------------------------------------------------------------------------------------------------------------------…
	AY012750	---------------------------------------------------------------------------------------------------------------------------------------------------------------------------------------------------------------------------------------------------------------------------------------------------------------------------------------------------------------------------------------------------------------…
	ON197133	---------------------------------------------------------------------------------------------------------------------------------------------------------------------------------------------------------------------------------------------------------------------------------------------------------------------------------------------------------------------------------------------------------------…
	GQ294341	--------------------------------------------------------------TTATATTTGGAGCCTGAGCCG-GAA--TACCGGAACAGCAATGA-GCGTAATTATACGAACAGAACTAGCACAACCAGGTTCCCTTCTCCAAGATGACCAAATATACAAAGTAATAGTAACTGCTCATGCTCTCGTTATGATCTTCTTCATGGTAATGCCA-ATCATGATAGGAGGATTTGGAAATTGACTAATCCCCCTAATGATTGGAGCCCCAGATATGGCTTTTCCTCGAATGAACAACATGAGATTTTGACTAATACCCCCTTCTTTTCTTCTCTTACTTGCCTCCGCAGG---AGTAGAAAGAGGTGCTGGAACAGGATGAACAATTTATC…
	HM400463	--------------------------------------------------------TGTATTTTTTGATGGGTGGGTTATTTG-GTA-CGTGAGGAGCTTTCCTTA-GTATATGAATTCGTATGGAGCTTTCTGTTCCTGGTTCTATGATTCAAAGTGATCAGGTTTATAATGTGATTGTAACTACTCATGCTTTTATAATGATTTTTTTTGCTGTAATGCCT-TTGTTAATAGGGTGTTATGGAAAATGATTTGTGCCTATGATGATAGGTTCACCTGACATGATTTTTCCTCGTATGAATAAAGTAAGTCTTTGGTTGATACCTGCAGCGTTTAGTTTATTGTGTTTTAGGGCCTT---AACGGAGAGTGGGGCGGGTACTGGTTGAACTATTTACC…
	JQ918227	-------------------------------------------------------------------------------------------------C------------------------------------------------------------------------------------------------------------------------------ATAATGATTGGTGGTTTCGGTAAATGATTAATTCCAATGATGTTAGGGGCACCTGATATGGCATTTCCACGCATGAAAAATATGAGTTTTTGATTATTACCCCCTTCCTTCTCCCTACTCGTTGCATCTGCTGC---AACCAACAGCGGACCAGGAACAGGTTGAACTATATACC…
	AF217381	----ATGCAACTAAGACGATGATTTTTCTCTACTAAACACAAGGATATTGGAACTCTTTATCTTATATTTGGAGCATGAGCCG-GAA-TGGTTGGAACAGCAATGA-GCGTAATAATCCGAACAGAACTTGCCCAACCTGGCTCCCTTCTTCAAGATGACCAAATTTACAAAGTAATAGTTACTGCTCACGCACTAGTAATGATATTTTTCATGGTTATGCCC-ATAATGATAGGAGGATTCGGAATATGACTAATTCCACTCATGATAGGTGCCCCAGACATGGCATTCCCTCGAATGAAAAAAATGANCTTTTGACNTATCCTCCCTCCTTTCCTACTACTTATTGCTTCCGCCGA---ATTAAAAGAAGAACCTGGAACCGGATGAACTATTTTNC…
	KU895043	----GAGAAGCTTAACCGATGACTCTTCTCAACCAAACATAAGGATATAGGAACCCTATATCTATTATTCGGCGCATGGGCCG-GAA-CCATAGGAACTGCCATGA-GTAATATTATCCGCGTAGAATTATCACAGCCCGGATCTCTTATACAAGATGACCAAGTTTATAAAGTAATGGTAACTGCACACGCATTCGTAATGATTTTCTTCATGGTTATGCCC-ACCATGATAGGAGGATTCGGAAACTGACTTGTTCCCTTAATGATAGGAGCACCAGACATGGCCTTCCCACGAATGAATAACCTTAGTTTTTGGCTTATACCCCCCTCATTTATTTTACTGCTAACATCAGCTGG---TAAAGAAAGAGGGGTTGGAACCGGATGGACTGTATACC…
	AF217391	----ATGCAATTAAGACGATGACTTTTTTCTACTAAACACAAGGATATTGGAACCCTTTATTTATTATTTGGAGCATGAGCTG-GTA-TGATTGGGACCGCAATGA-GAGTANTAATTCGAACAGAATTAGCTCAACCTGGTTCTCTTTTACAAGACGATCAAATCTATAACGTTATTGTAACAGCTCACGCTCTTATTATGATCTTTTTTATGGTAATGCCT-ATAATGATAGGCGGCTTTGGAAACTGACTTATTCCTCTCATGATTGGTGCCCCAGATATGGCCTTTCCACGAATGAATAACATGAGATTTTGACTTATTCCCCCATCTTTTCTCCTTTTGTTAGCATCTGCTAG---CGTAGAAAGAGGAGCTGGTACAGGATGAACTATATACC…
	OP898165	---------------------------------------------------------------------------------------------------------------------------------------ACCAGGATCTCTTCTCCAAGACGATCAAATATATAAAGTAATAGTAACAGCACACGCCCTAGTTATGATCTTTTTTATGGTAATGCCA-ATTATGATTGGAGGGTTTGGAAACTGGCTTATTCCACTAATGATAGGTGCACCAGATATGGCATTCCCGCGAATGAAAAAAATGAGATTTTGGTTAGTTCCTCCTTCATTCCTATTACTAGTGGCTTCCGCCGG---AGTAGAAAGAGGTGCCGGTACAGGATGAACTATTTACC…
	OP898103	--------------------------------------------------------------------------------------A-TGGTAGGTACTGCAATGA-GTGTAATAATACGAACAGAACTTGCACAGCCTGGATCATTACTCCAAGACGACCAAATTTACAAAGTAATTGTAACAGCACATGCTCTTGTAATGATATTTTTTATGGTAATGCCT-ATAATGATAGGAGGATTTGGAAATTGACTTATACCGCTAATGATAGGCGCCCCAGACATGGCATTTCCACGTATGAAAAAAATGAGATTTTGGTTAGTGCCTCCTTCATTCCTATTACTGGTTGCGTCAGCCGG---TGTGGAGAGAGGGGCTGGTACAGGATGAACTATTTATC…
	KP768175	--------------------------------------------------------------------TTGGAGCCTGAGCTG-GAA-TGGCCGGAACAGCAATGA-GCGTTATCATACGAACAGAACTAGCACAACCAGGGTCACTTCTCCAAGACGACCAAATTTATAAAGTTATAGTGACTGCTCACGCACTGGTTATGATTTTCTTTATGGTAATGCCC-ATCATGATCGGAGGATTCGGTAACTGATTGATCCCACTCATGATCGGAGCCCCAGACATGGCTTTTCCCCGGATGAATAAAATGAGATTTTGATTGGTACCACCTTCTTTTCTTTTACTTCTTGCCTCCGCTGG---GGTAGAAAGCGGAGCAGGTACAGGCTGAACGATTTACC…
	OR600552	----------------------CTTTTCTCCACTAACCACAAGGACATAGGTACCCTTTATCTTATATTCGGCGCTTGAGCTG-GCA-TAATAGGAACAGCAATGA-GTGTAATAATACGAACTGAACTCGCCCAACCAGGCTCTTTATTACAAAACGACCAAATATACAAAGTAATAGTTACTGCTCACGCCTTAATTATGATATTTTTTATGGTTATGCCT-ATAATGATAGGCGGATTCGGAAAATGACTTATCCCCCTCATGATAGGTGCCCCTGATATGGCTTTCCCACGAATGAAAAAAATGAGTTTCTGACTTATACCCCCCTCCTTTCTACTATTACTTGCCTCTGCCAG---AGTTGAAAGAGGTGCTGGAACCGGATGAACAATATACC…
	AF485002	-----------------------------------------------------------------------------------------------------------------------------------------------------------------------------------------------------------------------------------------------------------------------------GGAGCACCCGATATGGTTTTTCCTCGGATGAATAAAATGAGATTTTGGTTAATACCTCCCTCTTTTTTACTTCTTCTGGCTTCTGCCGG---AGTCGAAAGGGGGGCCGGAACAGGTTGAACTATTTACC…
	OP312134	-------------------------------------------------------------------------------------------------------------------------------------------------------------------------------------------------CTAGTAATGATATTTTTTATGGTTATGCCC-ATTATGATAGGGGGTTTCGGCAACTGACTTATCCCCCTTATGATAGGTGCCCCCGATATGGCTTTTCCTCGCATGAATAAAATGAGATTTTGACTTGTCCCACCCTCATTCCTTTTGTTAGTAGCTTCCGCGGG---AGTAGAAAGAGGAGCAGGAACCGGATGAACTATATACC…
	HM405900	---------------------------------------------------AACTCTCTATTTAATGTTTGGAGCTTGAGCTG-GTA-CAGTAGGAACCGCAATGA-GCGTTATTATCCGAACCGAACTCGCTCAACCTGGCTCTCTCCTACAAGACGACCAAATATATAAAGTAATAGTTACAGCTCATGCCCTAGTTATGATATTCTTTATGGTAATGCCC-ATTATGATTGGAGGATTTGGCAACTGACTTATTCCCCTTATGATTGGTGCCCCAGATATGGCTTTCCCACGAATGAAAAACATGAGCTTTTGACTAATACCTCCCTCTTTTCTCCTACTTATTGCTTCAGCTGG---AGTAGAAAGAGGTGCCGGCACCGGATGAACTATCTACC…
	HM542917	---------------------------------------------------TACTCTATATCTAATATTTGGAGCATGGGCTG-GAA-TGGTAGGAACTGCAATGA-GCGTTATCATCCGAACCGAACTAGCACAACCAGGCTCCCTCCTCCAGGACGATCAAATTTATAAAGTAATTGTTACAGCTCATGCCCTAGTAATGATATTTTTTATGGTAATGCCC-ATCATGATAGGAGGATTTGGTAATTGACTTATCCCCCTAATGATTGGTGCCCCAGACATGGCTTTTCCACGAATGAAAAAAATGAGTTTCTGACTAATCCCCCCTTCTTTTCTCTTACTCATCGCCTCAGCTGG---AGTAGAAAGAGGCGCTGGTACCGGTTGAACAATATATC…
	JQ918247	-------------------------------------------------------------------------------------------------C------------------------------------------------------------------------------------------------------------------------------ATTATGATTGGAGGATTTGGAAACTGACTAATTCCCCTCATGATTGGTGCCCCAGACATGGCTTTCCCCCGAATGAACAACATGAGATTTTGACTTATCCCCCCTTCATTTCTCCTTTTAATAGCCTCCGCCGG---AGTAGAAAGTGGAGCCGGGACAGGATGAACCATATACC…
	OL877156	-------------------------------------------------------------------------------------------------------------------------------------------------------------------------------------ACTGCCCACGCCCTAGTAATGATATTTTTTATGGTNATGCCA-ATCATGATAGGAGGCTTTGGGAATTGACTTATTCCCCTTATGATTGGAGCCCCAGATATGGCCTTTCCTCGGATGAATAAAATGAGATTTTGACTGGTTCCACCATCTTTTCTACTACTAGTAGCCTCAGCAGG---TGTTGAAAGAGGGGCTGGAACAGGATGAACAATTTATC…
	HM473915	------------------------------------------------------------TCTTTTATTTGGAGCTTGGGCTG-GAA-TGGTTGGAACAGCCATGA-GAGTTATTATACGAACAGAATTAGCCCAGCCCGGATCCCTGCTACAAGACGACCAAATATACAAAGTAATAGTCACAGCCCACGCCTTAATTATGATATTTTTCATGGTCATGCCA-ATTATGATTGGAGGATTTGGAAACTGACTAATCCCCCTAATGATCGGGGCACCCGATATGGCCTTCCCCCGGATGAATAAAATGAGATTTTGATTGATACCCCCCTCATTCCTACTATTATTGGCGTCCGCCGG---AGTGGAGAGAGGAGCCGGGACTGGCTGAACAATATACC…
	LC427075	------------------------------------------------------------------------------------------------------------------------------------------------------------------------------------------------------------------------------C-ATAATGATAGGTGGGTTCGGGAAATGACTCATCCCCCTTATGATCGGCGCCCCCGATATGGCATTCCCCCGAATGAATAAAATGAGCTTTTGACTAGTCCCCCCATCATTCCTCCTACTTGTGGCATCCGCCGG---CGTAGAAAGAGGCGCCGGAACCGGCTGAACAATATACC…
	MT262521	------------------------------------------------------------------------------------------------------------------------------------------------------------------------------------------------------------------------------C-ATAATGATCGGAGGCTTCGGTAAATGATTAATACCCCTAATGATAGGTGCCCCCGACATGGCATTCCCTCGAATGAATAAAATGAGCTTTTGATTAGTCCCCCCATCATTTCTCCTCCTTGTCGCCTCTGCCGG---CGTAGAAAGAGGAGCCGGAACCGGCTGAACTATCTACC…
	MT444497	----ATGCAACTAACACGATGATTTTTTTCCACCAAACACAAGGACATCGGAACACTATATCTAATATTTGGAGCATGAGCAG-GAA-TGGTGGGCACAGCCATGA-GAGTAATAATACGAACAGAATTAGCCCAACCCGGCTCCCTACTACAAGACGACCAAATATACAAAGTAATAGTAACTGCCCACGCCCTGGTAATGATATTCTTCATGGTAATGCCT-ATAATGATAGGTGGTTTTGGTAAATGACTAATTCCCCTTATGATAGGTGCCCCAGACATGGCATTCCCCCGTATGAACAAAATGAGCTTTTGACTAATTCCTCCATCATTCCTCCTACTTGTAGCTTCCGCCGG---TGTCGAAAGAGGCGCTGGAACCGGATGGACCATCTACC…
	KU895056	----------------CGGTGATTATTCTCCACTAACCACAAGGACATCGGAACTTTGTACCTCATCTTTGGAGCTTGAGCCG-GTA-CCATAGGTACAGCCATGA-GAAAAATTATACGAGCTGAATTATCCCAGCCTGGCTCTTTAATCCAAGACGACCAGATTTATAACGTAATGGTGACGGCTCACGCTTTCGTTATGATTTTCTTTATGGTAATGCCA-ATTATGATTGGGGGGTTTGGGAATTGGCTTGTGCCCCTTATGATAGGGGCTCCCGATATGGCTTTTCCACGAATGAAAAACATGAGATTCTGACTGGTTCCTCCCTCCTTTATGCTCTTACTAACCTCAGCTGG---TAACGAAAGAGGTGTAGGTACAGGGTGAACTGTATACC…
	OP898120	---------------------------------------------------CACTCTATATCTCATATTTGGGGCCTGAGCCG-GAA-TGGTTGGCACAGCAATGA-GAGTAATAATACGAACAGAGCTTGCCCAACCAGGGTCCCTACTCCAAGACGACCAAATATACAAAGTAATAGTCACAGCTCATGCCTTAGTCATGATCTTCTTCATGGTAATGCCC-ATAATGATTGGAGGATTTGGAAACTGACTAATCCCCCTTATGATTGGCTCCCCCGACATGGCCTTCCCGCGGATGAACAAAATGAGCTTTTGATTAGTTCCTCCATCATTCTTACTCCTTTTAGCCTCCGCCGG---GGTAGAAAGAGGAGCCGGTACCGGATGAACCATATATC…
	OR347655	----------------CGATGATTATTTTCTACTAAACATAAGGACATAGGAACTTTATACTTAATTTTTGGGGCTTGAGCAG-GAA-CCATTGGCACAGCCATGA-GAAAAATTATCCGAGTTGAACTTTCCCAGCCCGGATCACTAATTCAAGACGACCAAGTCTATAACGTAATGGTTACAGCCCACGCCTTTGTAATGATATTTTTTATGGTAATGCCC-ATAATGATAGGAGGCTTTGGCAACTGACTAGTACCCTTAATGATAGGAGCCCCCGACATGGCCTTTCCCCGAATGAACAACATGAGATTCTGACTAGTCCCTCCATCTTTTATGCTCCTCTTAACTTCCGCTGG---GAAAGAAAGAGGAGTAGGAACAGGATGAACAGTTTACC…
	KT271487	--------------------------------------------------------------------------------------------------------------------------------------------------------------------------------------------------------------------------TGCCA-ATAATGATAGGAGGCTTCGGAAACTGACTAATACCCCTAATGATAGGATCACCAGATATGGCCTTTCCCCGAATGAAAAAAATGAGATTCTGACTAATCCCCCCATCATTTTTACTATTAATAGCCTCCGCCGG---AGTTGAAAGAGGAGCAGGAACCGGATGAACTATCTACC…
	OP898105	---------------------------------------------------TACACTTTATTTAATCTTTGGGGCGTGAGCCG-GAA-TGGTAGGTACAGCAATGA-GGGTAATAATCCGAACGGAGTTGGCCCAGCCCGGTTCATTATTACAAGATGACCAAATTTACAAAGTTGTAGTAACAGCGCACGCTCTTGTGATGATTTTCTTCATGGTAATGCCT-ATAATGATAGGAGGATTTGGAAACTGACTGATCCCTCTAATGATAGGGGCACCAGATATGGCGTTCCCACGAATGAACAAAATGAGCTTTTGACTTGTCCCTCCTTCATTCCTTCTACTTGTAGCCTCAGCTGG---GGTAGAAAGAGGAGCTGGAACAGGATGAACTATTTACC…
	KU895009	----------------CGCTGACTTTTTTCAACCAACCATAAGGATATAGGTACCCTATATCTTTTATTTGGTGCTTGAGCAG-GAA-CGATAGGAACAGCTATGA-GTAATATTATCCGAGTTGAACTATCACAGCCCGGCTCTTTAATCCAAGATGACCAAGTATACAAAGTAATGGTAACCGCCCACGCCTTTGTAATGATATTTTTTATGGTAATGCCC-ATTATGATAGGCGGATTTGGAAACTGACTAGTTCCTTTAATGATAGGAGCACCTGACATGGCCTTTCCCCGAATGAAAAAAATGAGCTTTTGGCTTATCCCCCCTGCCTTTATGCTTCTTCTTACCTCTGCCGG---AAATGAAAGAGGAGTAGGAACAGGTTGAACTGTTTACC…
	LC771240	----------------------------------------------------ACCCTATATCTAATATTCGGAGCCTGAGCAG-GAA-TGGTCGGGACTGCAATGA-GAGTAATAATACGAACAGAACTCGCCCAACCAGGATCCCTGCTTAAAGACGACCAGATCTACAAAGTAATAGTAACCGCACACGCCTTAGTGATGATATTTTTCATGGTAATGCCA-ATTATGATTGGCGGGTTCGGAAACTGGCTAATTCCCCTTATGATTGGAGCACCAGACATGGCCTTCCCCCGGATGAAAAAAATGAGATTTTGACTTGTACCCCCATCATTCCTTCTACTAATCGCCTCCGCCGG---GGTAGAAAGGGGAGCCGGAACCGGCTGAACCATATACC…
	KU895060	----------------CGGTGGTTGTTTTCTACTAACCACAAGGACATCGGAACTTTATATCTTATCTTTGGGGCATGAGCCG-GCA-CCATAGGTACAGCCATGA-GAAAAATAATACGAGCTGAACTTTCTCAGCCAGGCTCTCTTATTCAGGACGACCAGATTTATAACGTCATGGTAACGGCTCACGCCTTCGTTATGATCTTCTTTATGGTAATGCCT-ATTATGATCGGAGGCTTTGGAAATTGACTTGTCCCCCTGATGATCGGGGCACCCGATATGGCCTTTCCACGAATGAAAAACATGAGGTTTTGGTTGGTACCCCCTTCCTTCATGTTACTTCTCACCTCAGCGGG---TAATGAGAGAGGGGTAGGAACTGGGTGGACTGTTTACC…
	EU869942	---------------------------------------------------AACACTGTATTTAATTTTTGGTGCATGAGCCG-GAA-TGGTAGGAACAGCAATGA-GGGTAATTATTCGAACAGAACTAGCCCAACCAGGATCACTGTTACAAGATGACCAAATCTACAAAGTTGTGGTAACCGCCCATGCCCTAGTAATGATTTTTTTCATGGTAATGCCT-ATAATGATAGGTGGGTTTGGAAATTGGCTTATTCCTTTAATGATAGGAGCACCGGATATGGCATTTCCACGAATGAACAAAATGAGATTTTGACTTATACCTCCTTCCTTCCTTCTACTTGTAGCTTCAGCTGG---AGTAGAAAGGGGAGCTGGGACAGGTTGAACTATTTACC…
	HM473941	---------------------------------------------------AACTCTTTACCTAATATTTGGAGCCTGAGCAG-GTA-TAATTGGTACTGCAATGA-GCGTAATAATCCGAACAGAATTAGCTCAACCAGGCTCTTTATTACAAGATGACCAAATTTATAAAGTAATTGTCACCGCCCATGCTCTTGTAATGATATTTTTCATGGTCATGCCT-ATTATGATAGGAGGATTCGGAAATTGACTTATACCTCTAATGATTGGAGCACCAGATATGGCTTTTCCACGAATGAATAAAATGAGTTTTTGACTTATACCCCCATCTTTTTTGCTTCTCTTAGCTTCCGCTGG---AGTAGAAAGAGGGGCAGGAACAGGATGAACAATATACC…
	MK308035	---------------------------------------------------TACTTTATACCTTATCTTTGGTGCATGAGCTG-GGA-CGGTTGGAACAGCTATGA-GTAAAATTATTCGAGTAGAGCTATCACAACCCGGATCACTAATACAGGACGATCAAGTATACAATGTAATGGTAACTGCTCACGCTTTTGTAATGATATTTTTCATGGTAATGCCA-ATTATGATTGGAGGATTTGGAAACTGATTAGTCCCACTAATGATCGGAGCCCCAGACATGGCTTTTCCTCGAATGAACAAAATGAGCTTCTGACTTATTCCCCCTTCCTTTATGCTTCTTCTCACCTCTGCTGG---AAAAGAAAGAGGAGTAGGAACAGGATGAACAGTATACC…
	LC427076	-----------------T--------------------------------------------------------------------------------------------------------------------------------------------------------------------------------------------------------------ATAATGATAGGAGGATTTGGAAATTGACTTATTCCTCTTATGATTGGGGCCCCCGATATGGCATTCCCACGAATGAACAAAATGAGATTCTGACTCATCCCTCCCTCTTTTCTACTGTTAGTAGCTTCAGCCGG---TGTAGAAAGCGGGGCTGGAACTGGATGAACCATCTATC…
	HM400516	---------------------------------------------------AACTTTATACCTCATCTTTGGTGCATGAGCGG-GGA-CCATAGGTACAGCCATGA-GTAAAATTATCCGAGCTGAATTATCTCAACCAGGCTCTCTTATTCAAGATGATCAGATTTATAATGTGATGGTGACAGCCCATGCCTTTGTAATGATTTTCTTCATGGTGATGCCT-ATAATGATAGGCGGGTTTGGAAATTGACTCGTTCCTCTAATGATCGGGGCACCCGATATGGCCTTCCCACGGATGAAAAACATGAGGTTCTGGCTGGTACCCCCCTCTTTTATGCTTCTTCTTACATCAGCTGG---TAAAGAAAGAGGAGTAGGGACTGGATGAACTGTTTACC…
	HM900471	---------------------------------------------------AACACTATATTTTATTTTTGGCGCTTGAGCTG-GGA-CGGTAGGAACAGCCATGA-GAAACATAATACGTGTAGAACTCTCACAACCAGGTTCATTAATTCAAGATGATCAAATTTATAAAGTAATGGTTACTGCCCATGCATTCGTAATGATCTTTTTTATGGTCATGCCA-ATAATGATAGGAGGTTTTGGTAATTGACTAGTCCCATTAATGCTTGGAGCCCCCGATATGGCATTTCCACGTATGAATAATATGAGCTTCTGATTAATCCCCCCAGCATTTATTCTTTTACTAGCTTCAGCAGC---TAACGAAAGAGGAGCTGGAACCGGCTGAACAGTGTACC…
	OP898084	---------------------------------------------------AACCCTTTACCTAATATTTGGGGCCTGAGCCG-GAA-TGGTTGGAACAGCCATGA-GAGTAATAATACGAACAGAGCTCGCCCAACCTGGCTCACTCTTACAAGACGACCAAGTTTACAACGTAGTCGTCACAGCCCATGCTCTAGTAATGATATTCTTTATGGTTATGCCA-ATCATGATAGGAGGATTCGGAAAATGGCTTATCCCACTAATGATAGGGGCTCCAGACATGGCCTTTCCGCGCATGAAAAACATGAGATTCTGACTAGTACCCCCCTCTTTTATTCTCCTACTCGCCTCTGCAGG---AGTAGAAAGAGGTGTTGGAACAGGATGAACTATCTATC…
	MN690254	-------------------------------------CATAAAGATATTGGAACCCTATATCTAATCTTTGGAGCTTGGGCAG-GAA-TGGTAGGAACTGCCATGA-GTGTAATAATACGCACAGAACTTGCCCAGCCAGGATCTCTTCTACAAGACGATCAAATCTACAAAGTAATAGTAACCGCACACGCTTTAGTAATGATATTCTTTATGGTAATGCCC-ATAATGATAGGTGGATTCGGAAAATGATTGATTCCCCTCATGATAGGCGCACCAGATATGGCGTTCCCCCGAATGAATAATATGAGATTCTGACTAGTACCCCCCTCATTCTTACTACTTGTAGCCTCCGCTGG---GGTAGAAAGAGGAGCCGGAACAGGGTGAACAATTTACC…
	FJ195699	---------------------------------------------------------------------------------------------------------------------------------------------------------------------------------------------------------------------------------------------------------------------------------------------------------------------------------------------------------------------------------------------------------------…
	ON059145	---------------------------------------------------AACACTATATCTAATCTTTGGAGCCTGAGCAG-GAA-TGGTAGGAACAGCTATGA-GAGTAATTATCCGTACAGAGCTTGCCCAGCCTGGTTCTCTCCTTCAAGATGACCAAGTTTATAAAGTTGTAGTTACAGCTCACGCTTTAGTTATGATCTTTTTCATGGTTATGCCA-ATCATGATAGGAGGATTCGGAAACTGACTTATCCCATTAATGATAGGTGCCCCAGACATGGCTTTCCCTCGAATGAAAAATATGAGATTCTGATTAGTTCCCCCATCTTTTATACTATTACTAGCATCAGCTGG---TGTTGAAAGAGGAGCTGGTACTGGATGGACTATTTACC…
	OP898036	--------------------------------------------------------------------TTGGAGCTTGAGCTG-GAA-TGGTAGGAACAGCAATGA-GAGTAATAATACGTACAGAACTAGCACAACCAGGATCCCTTCTACAAGATGATCAAATATACAAAGTGATAGTCACAGCCCACGCCTTAGTAATGATATTCTTCATGGTAATGCCC-ATAATGATTGGAGGATTTGGAAAATGATTAATCCCTTTAATGATAGGGGCACCTGACATGGCCTTCCCACGAATGAATAAAATGAGATTTTGACTCATACCGCCATCATTTTTATTACTATTAGCCTCCACTGG---AGTGGAAAGAGGTGCAGGTACTGGATGAACCATTTACC…
	LC427072	--------------------------------------------------------------------------------------A-----------------------------------------------------------------------------------------------------------------------------------------ATCATGATAGGAGGATTTGGAAACTGATTAATTCCCCTAATGATAGGGGCACCTGATATGGCTTTCCCACGCATGAATAAAATGAGTTTTTGACTTATACCCCCATCATTTTTACTACTCCTAGCTTCCGCAGG---TGTAGAAAGAGGAGCAGGAACCGGATGAACTATCTACC…
	KF176013	-------------------------------------------------------------------------------------------------------------------------------------------------------------------------------------------------------------------ATGGTCATGCCA-ATCATGATAGGAGGATTTGGAAACTGACTCATTCCCCTAATGATTGGAGCACCTGATATGGCCTTCCCTCGTATGAACAAAATGAGCTTCTGACTTATACCCCCTTCCTTCCTCCTCCTCCTAGCTTCCGCAGG---TGTAGAAAGAGGAGCCGGAACCGGATGAACCATCTACC…
	EU870035	---------------------------------------------------AACCCTTTATTTAATATTTGGAGCCTGAGCTG-GAA-TGGTTGGAACCGCAATGA-GTGTAATAATACGGACAGAACTAGCACAACCAGGATCTCTACTCCAAGATGACCAAATCTACAAAGTCGTAGTAACAGCCCACGCATTAGTAATGATCTTCTTCATGGTCATGCCC-ATAATGATTGGAGGCTTCGGAAACTGACTAATACCACTAATGATAGGGGCACCAGACATGGCTTTCCCACGAATGAATAAAATGAGTTTTTGACTTATTCCCCCTTCCTTTCTATTACTCCTAGCCTCAGCTGG---GGTAGAAAGCGGAGCAGGAACAGGCTGAACAATTTACC…
	AF217385	----ATGCAATTAAGACGATGATTTTTTTNTACTAAACACAAGGATATTGGAACCCTTTATCTTATATTCGGAGCCTGAGCCG-GAA-TGGTCGGAACAGCAATGA-GAGTAATAATCCGAACAGAACTAGCACAGCCAGGATCCCTGCTCCAAGATGACCAAATTTATAAAGTTGTTGTAACCGCACACGCCTTAGTAATGATTTTCTTCATGGTAATGCCA-ATAATGATTGGGGGATTCGGAAACTGACTAATTCCACTTATGATCGGAGCTCCGGATATGGCCTTTCCTCGAATGAACAAAATGAGCTTTTGACTTATTCCCCCCTCTTTCCTCCTACTCCTAGCATCCGCGGG---ATTAGAAAGCGGCGCCGGAACCGGCTGAACTATCTACC…
	HM542116	---------------------------------------------------AACCCTCTATCTTATATTTGGAGCTTGAGCCG-GAA-TGGTGGGAACCGCCATGA-GAGTAATAATACGAACAGAACTAGCCCAACCAGGGTCCCTACTACAAGATGACCAAATTTACAAAGTAATAGTAACCGCCCATGCCCTTGTAATGATATTTTTCATGGTTATGCCC-ATAATGATAGGCGGATTCGGAAACTGACTTATACCTCTAATGATCGGATCTCCTGACATGGCATTTCCCCGAATGAACAAAATGAGCTTTTGACTCATCCCCCCCTCTTTCCTCCTACTTCTAGCCTCAGCTGG---GGTTGAAAGCGGAGCAGGTACAGGCTGAACTATCTACC…
	HM542927	---------------------------------------------------TACCCTTTATCTAATATTTGGGGCCTGAGCTG-GAA-TGGTAGGCACAGCAATGA-GAGTAATAATTCGAATAGAACTAGCTCAACCAGGTTCCTTACTACAAGACGATCAAATTTACAAAGTAATCGTAACCGCACACGCTCTAGTTATGATTTTCTTCATGGTAATGCCC-ATAATGATAGGAGGATTTGGGAAATGACTAATTCCTCTTATGATAGGAGCTCCTGATATGGCCTTTCCTCGCATGAAAAAAATGAGATTCTGACTTATTCCCCCATCTTTCTTACTCCTTATTGCTTCTTCCGG---AATAGAAAGAGGTGCTGGTACTGGATGAACTATTTACC…
	OP898040	---------------------------------------------------AACCCTTTATCTTATATTTGGAGCCTGAGCCA-GAC-TCGTAGGAACAGCTATGA-GAGTAATAATCCGAATAGAATTAGCACAACCTGGATCATTACTTCAAGATGACCAAATATATAAAGTTGTCGTAACCGCTCACGCTTTAGTAATGATATTCTTCATGGTAATGCCT-ATTATGATAGGAGGATTTGGAAACTGATTAATTCCACTAATGATTGGAGCGCCCGACATGGCTTTCCCACGAATGAATAAAATGAGTTTTTGACTCATTCCCCCTTCTTTTCTTCTTCTTATAGCCTCCGCCGG---TGTTGAAAGAGGTGCCGGAACCGGTTGAACAATTTACC…
	OP898042	---------------------------------------------------AACTCTATATCTTATATTTGGAGCCTGGGCTA-GAC-TTGCCGGAACCGCCATGA-GAGTAATTATTCGAATAGAATTAGCACAACCTGGATCCCTTCTCCAAGACGACCAAATATACAAAGTTATTGTTACCGCCCATGCCTTAGTAATGATATTTTTCATGGTTATGCCA-ATCATGATAGGCGGATTTGGAAACTGATTAATTCCTCTAATGATTGGGGCACCAGACATGGCTTTTCCCCGGATGAAAAATATGAGTTTCTGACTTGTTCCACCCTCCTTTCTTCTCCTATTAGCATCAGCAGG---TGTAGAAAGAGGAGCAGGTACAGGATGAACCATTTACC…
	LC427074	-------------------------------------------------------------------------------------------------------------------------------------------------------------------------------------------------------------------------------TATAATGATAGGTGGATTTGGAAATTGACTAATTCCTCTTATGATTGGTTCACCAGATATGGCTTTTCCCCGAATGAAAAATATGAGCTTTTGACTTATCCCTCCTTCCTTCCTACTCCTCCTTGCATCTGCTGG---TGTAGAAAGAGGAGCAGGTACCGGATGAACCATTTATC…
	KX874396	-----------------------------------------------------------------------------------------------------------------------------------------------------------------------------------------------------------------------------------------------------AACTGGTTAATACCTTTAATGATAGGTGCCCCAGATATGGCTTTCCCTCGCTTAAACAATATGAGATTCTGATTAATTCCCCCATCCTTTATCCTATTACTAGCCTCTGCAAG---TGTAGAAAATGGTGTTGGAACTGGTTGAACAATTTATC…
	HM196463	------------------------------------------------------------------------------------------------------------------------------------------------------------------------------------------------------------------------------T-ATAATGATAGGAGGATTTGGAAACTGGCTAATCCCCCTAATGATAGGGGCACCAGATATGGCCTTTCCCCGAATGAAAAACATGAGCTTCTGACTAGTCCCTCCTTCTTTCACACTTCTTCTAGCCTCTGCTAG---AGTAGAAAGAGGCGCAGGGACTGGCTGGACAGTCTACC…
	MW591935	---------------------------------------------------AACTCTTTATTTAATTTTTGGAGCCTGAGCCG-GAA-TGGTTGGTACCGCAATGA-GCGTAATTATTCGAACAGAATTAGCCCAACCAGGATCCCTCCTACAAGATGATCAAATTTACAATGTAATTGTTACAGCTCATGCCCTAGTAATGATATTTTTTATGGTAATGCCC-ATTATGATAGGAGGATTTGGGAAATGACTTGTACCCTTAATGATAGGAGCCCCCGATATGGCCTTTCCACGACTTAACAAAATGAGTTTTTGACTAATCCCCCCATCTTTCCTACTTCTTATTGCATCAGCTGG---TGTAGAAAGAGGAGCTGGTACAGGTTGAACAATCTATC…
	HM542276	---------------------------------------------------TACCCTTTACTTAATTTTTGGAGCTTGAGCTG-GAA-TGGTTGGGACAGCTATGA-GTGTAATTATTCGAGCCGAACTTGCCCAACCAGGATCACTACTCCAAGATGACCAAATATATAATGTAATCGTTACAGCCCACGCATTCATTATGATCTTCTTCATGGTAATGCCA-ATCATGATAGGAGGATTTGGAAATTGATTAGTTCCTCTTATGATTGGAGCACCAGACATGGCTTTCCCACGAATGAAAAATATGAGTTTTTGACTAATTCCTCCCTCTTTTATTCTTCTACTAGCCTCTGCAGG---GGTAGAAAGAGGAGTAGGAACAGGTTGAACAGTGTATC…
	KX874386	-------------------------------------------------------------------------------------------------------------------------------------------------------------------------------------------------------------------------ATGCCA-ATCATGATAGGAGGTTTTGGRAACTGACTAATCCCTCTCATGATAGGTGCCCCAGACATGGCTTTCCCTCGTATGAAAAATATGAGATTTTGACTAATTCCCCCTTCTTTTATTTTACTTCTAGCTTCAGCAGG---GGTAGAAAGAGGGGCAGGAACTGGTTGAACAGTCTATC…
	KR527263	------------------------------------------------------------------------------------------------------------------------------------------------------------------------------------------------------------------------------------------------------------------------TGATAGGGGCTCCCGACATGGCCTTCCCTCGAATGAAAAACATGAGATTCTGACTAATACCTCCCTCTTTTATCCTCCTCCTAGCCTCCGCGGG---GGTAGAAAAAGGGGCGGGAACCGGTTGAACCCTCTACC…
	KX874350	--------------------------------------------------------------------------------------------------------------------------------------------------------------------------------------------------------------------------------------ATAGGAGGGTTTGGAAACTGGCTAATCCCACTAATGATAGGAGCCCCAGACATGGCTTTTCCACGAATGAAAAAAATGTCATTTTGACTAGTTCCCCCCTCCTTTGTACTCCTTATAACCTCAGCAAG---TGTAGAAAAAGGGGCTGGGACAGGCTGAACAATCTACC…
	JQ918260	--------------------------------------------------------------------------------------A-----------------------------------------------------------------------------------------------------------------------------------------ATTATGATAGGAGGATTCGGAAATTGACTTGTCCCTCTAATGATAGGAGCCCCTGACATGGCTTTCCCTCGTATGAATAACATGAGATTCTGACTTATCCCCCCTTCATTTCTTCTTCTTATAGCATCAGCTGG---AGTAGAAAGAGGCGCTGGCACAGGATGAACAATCTATC…
	MN729953	----------------------------------------------------------------------------------------------------------------------------------------------------------------------------------------------------------------------------------------------------AAACTGATTAATCCCACTTATGATAGGTGCTCCAGATATGGCCTTCCCTCGGATGAAAAAAATGAGCTTCTGACTAGTTCCCCCATCTTTTATTCTTCTCCTTGCTTCTGCCGG---CGTAGAAAGCGGAGCCGGAACCGGTTGAACAATCTACC…
	HM473813	--------------------------------------------------------------------------CTTGAGCAG-GTA-TGGTAGGTACAGCAATGA-GAGTAATTATTCGAACTGAGCTCGCTCAACCAGGATCTCTTCTACAAGATGACCAAATTTATAAAGTTATAGTAACAGCCCACGCCTTAGTTATGATTTTTTTCATGGTAATGCCA-ATAATGATTGGAGGCTTCGGGAAATGATTAATCCCACTAATGATAGGAGCTCCAGATATGGCTTTTCCCCGAATGAAAAAAATGAGTTTTTGACTAGTCCCTCCATCCTTTATTTTACTATTAGCTTCAGCAGG---AGTAGAAAGAGGGGTAGGAACAGGCTGAACAATTTATC…
	KP165465	--------------------------------------------------------------------------------------A-----------------------------------------------------------------------------------------------------------------------------------------ATAATGATAGGGGGTTTTGGCAAATGATTAATTCCATTAATGATAGGAGCTCCCGATATGGCTTTCCCACGAATGAACAACATGAGATTCTGATTAATACCTCCTTCTTTTATACTCCTCCTAGCCTCTGCTGG---TATTGAAAGAGGGGCTGGAACAGGATGAACAATATATC…
	KP780308	------------------------------------------------------------------------------------------------------------------------------------------------------------------------------------------------------------------------------------TGATTGGAGGCTTTGGAAAATGACTAATCCCCCTAATGATAGGAGCTCCAGACATGGCCTTCCCACGAATGAAAAAAATGAGATTCTGACTAGTTCCCCCTTCTTTCCTCCTATTACTAGCTTCGGCCGG---GGTTGAAAGAGGGGTAGGAACGGGTTGAACAATCTACC…
	JN543506	----------------------------------------------------------------------------------------------------------------------------------------------------------------------------------------------------------------------------------------------------AAATTGACTTATACCACTAATGATAGGGGCTCCAGACATGGCTTTCCCACGAATGAAAAATATGAGTTTTTGATTAGTGCCTCCCTCCTTCATACTACTTTTAGCTTCTGCTGG---AGTAGAAAGAGGTGCAGGAACCGGATGAACGATCTACC…
	JX544958	------------------------------------------------------------------------------------------------------------------------------------------------------------------------------------------------------------------------------T-ATAATGATAGGAGGCTTTGGAAAATGACTTATACCACTAATGATTGGAGCTCCAGACATGGCTTTCCCACGAATGAAAAAAATGAGATTTTGACTAGTACCACCATCCTTTCTACTACTCTTAGCTTCAGCTGG---GGTAGAAAGAGGGGTAGGGACAGGTTGAACAATATATC…
	KT271538	--------------------------------------------------------------------------------------------------------------------------------------------------------------------------------------------------------------------------TGCCA-ATAATGATAGGAGGCTTCGGAAAATGACTTATACCATTAATGATTGGCGCGCCAGATATGGCTTTCCCACGAATGAAAAACATGAGCTTTTGACTAGTACCCCCCTCCTTCATTCTTCTTCTAGCCTCTGCAGG---CGTAGAAAGAGGGGCAGGAACAGGCTGAACAATCTACC…
	AY012748	---------------------------------------------------------------------------------------------------------------------------------------------------------------------------------------------------------------------------------------------------------------------------------------------------------------------------------------------------------------------------------------------------------------…
	LC710781	------------------------------------------------------------------------A-------------------------------------------------------------------------------------------------------------------------------------------------------ATAATGATAGGGGGTTTCGGAAATTGACTAATCCCCCTTATGATTGGTGCACCAGACATGGCTTTCCCTCGTATGAAAAATATGAGGTTCTGGTTGGTTCCCCCCTCCTTTATACTGCTACTAGCTTCTGCAGG---GGTAGAAAGAGGCGCAGGAACTGGGTGAACAATTTACC…
	MH837529	----------------------------------------AAGGACATTGGTACTCTTTATCTTATTTTTGGGGCTTGAGCTG-GAA-TGGTCGGTACGGCTATGA-GCGTAATTATTCGAGCTGAACTCGCCCAACCCGGATCATTACTCCAAGACGACCAAATTTACAACGTAATAGTAACTGCTCATGCCCTAGTAATGATTTTTTTTATGGTAATGCCA-ATAATGATTGGTGGGTTTGGTAACTGATTAATCCCATTGATGATAGGCGCACCGGACATGGCTTTTCCCCGAATGAATAAAATGAGATTCTGACTAGTACCCCCTTCTTTTATTCTACTTCTTGCATCAGCCGG---AGTAGAAAGCGGAGCAGGTACAGGGTGAACAATTTACC…
	HM376082	---------------------------------------------------AACACTCTATCTGATCTTCGGAGCTTGGGCAG-GAA-TGGTAGGAACCGCCATGA-GTGTAATTATTCGGGCAGAACTAGCACAACCAGGCTCTCTACTCCAAGATGACCAAATATACAAAGTTATAGTGACGGCCCATGCCTTAGTAATGATTTTCTTCATGGTAATGCCA-ATAATGATAGGAGGATTCGGAAACTGACTAATTCCTCTGATGATAGGCGCACCAGACATGGCCTTCCCACGAATGAACAAAATGAGCTTCTGACTTGTTCCCCCATCATTTATTCTCCTGCTTGCTTCCGCAGG---GGTAGAAAGTGGAGCTGGAACGGGTTGAACAATTTACC…
	HQ700938	----ATGAAACTAAGACGCTGACTTTTTTCTACTAAACACAAGGACATTGGTACACTTTATTTAATTTTTGGAGCGTGAGCAG-GAA-TGGTTGGAACAGCCATGA-GAGTCATAATCCGAACAGAACTAGCCCAGCCAGGTTCTCTTCTTCAAGACGACCAAGTTTATAAAGTTGTGGTAACAGCCCATGCTTTAGTTATGATATTCTTTATGGTGATGCCA-ATAATGATTGGAGGATTTGGTAAATGGTTAATTCCTCTAATGATAGGTGCTCCAGACATGGCTTTCCCACGAATGAAAAAAATGAGATTTTGACTAATACCTCCCTCCTTCATTCTTCTTCTTGCCTCTGCAGG---AGTTGAAAGAGGGGCCGGAACAGGGTGAACAATTTACC…
	MT736280	------------------------------------------------------------------------------AGCAG-GAA-TGGTTGGAACCGCTATGA-GTGTAATCATACGAGCCGAACTCGCTCAACCCGGATCTTTGCTCCAGGATGACCAAATTTACAACGTAATAGTAACAGCACATGCCTTGGTAATGATTTTTTTTATGGTAATGCCT-ATAATGATAGGAGGGTTTGGAAACTGACTAATCCCTTTAATGATTGGAGCCCCAGATATGGCTTTTCCCCGCATGAATAAAATGAGATTTTGATTAATACCCCCCTCGTTTATTCTACTCCTAGCATCAGCAGG---AGTAGAAAGAGGGGCTGGAACAGGATGAACTATTTATC…
	MF616941	-------------------------------------CACAAGGACATCGGAACACTTTATTTAATTTTTGGGGCCTGAGCAG-GAA-TGGTCGGGACCGCCATGA-GCGTAATCATACGAGCTGAGCTCGCTCAACCAGGTTCTCTACTCCAAGACGACCAAATTTACAATGTAATCGTAACAGCCCACGCCCTAGTAATGATTTTTTTCATGGTAATGCCT-ATAATGATAGGAGGATTTGGAAACTGATTAATTCCTCTAATGATCGGTGCTCCAGACATGGCCTTTCCTCGAATGAATAAAATGAGATTCTGACTAGTGCCTCCCTCATTTATTCTACTCCTAGCGTCAGCAGG---AGTAGAGAGAGGAGCTGGAACAGGCTGAACTATCTACC…
	OP898242	---------------------------------------------------AACTCTTTATCTGATCTTCGGAGCCTGAGCGG-GGA-TGGTAGGAACCGCCATGA-GTGTAATTATTCGAGCAGAACTTGCACAGCCTGGATCATTACTCCAAGACGACCAAATCTACAACGTAGTAGTCACTGCACACGCTCTTGTAATGATCTTTTTCATGGTAATGCCC-ATCATGATTGGTGGATTCGGAAACTGACTAATTCCCTTAATGATCGGTGCCCCAGACATGGCCTTCCCTCGAATGAACAACATGAGATTTTGACTGGTTCCCCCATCATTTATTCTCCTACTAGCTTCAGCAGG---AGTAGAGAGAGGAGCCGGAACTGGATGAACAATTTATC…
	OP897950	---------------------------------------------------AACCCTTTATTTAATCTTTGGTGCCTGAGCAG-GAA-TGGTAGGCACTGCGATGA-GAGTTATTATTCGTACAGAATTAGCCCAACCTGGATCACTATTACAAGACGACCAAGTATATAAAGTAGTAGTAACAGCACACGCTCTAGTAATGATATTCTTTATGGTAATGCCA-ATTATGATAGGAGGGTTTGGAAAATGGCTTATTCCATTAATGATTGGAGCCCCAGACATGGCTTTTCCTCGAATGAAAAAAATGAGATTTTGACTAGTCCCACCATCCTTTATTCTTCTCTTAGCTTCTGCCGG---CGTAGAGAGAGGAGCTGGAACAGGTTGAACGATATACC…
	JN207565	----------------------------------------------------------------------------------------------------------------------------------------------------------------------------------------------------------------------------------------------------AAACTGACTTATACCACTAATGATAGGTGCACCAGACATGGCGTTTCCTCGAATGAAAAAAATGAGATTCTGATTAGTCCCACCCTCCTTCATACTACTATTAGCATCTGCTGG---TGTAGAGAGCGGAGCAGGAACTGGCTGAACTATATACC…
	EU848293	-------------------------------------------------------------------------------------------------------------------------------------------------------------------------------------------------------------------------------------------AGGGTTTGGAAACTGATTAATCCCACTCATGATCGGAGCTCCAGACATGGCCTTCCCACGAATGAAAAACATGAGATTTTGATTAGTACCACCCTCTTTTATCCTTTTACTGGCCTCAGCAGG---CGTAGAAAGAGGTGCAGGTACAGGATGAACCATCTACC…
	JN207599	----------------------------------------------------------------------------------------------------------------------------------------------------------------------------------------------------------------------------------------------------AAAATGGCTTATTCCCCTTATGATAGGAGCACCCGATATGGCCTTTCCTCGGATGAAAAAAATGAGTTTCTGACTAGTCCCACCCTCGTTTATACTACTTTTAGCTTCGGCAGG---AGTAGAAAGAGGCGTAGGAACCGGATGAACCATATACC…
	MW277932	---------------------------------------------------TACGCTTTATTTAATTTTTGGTGCTTGAGCTG-GCA-TGGTAGGCACCGCTATGA-GAGTAATAATACGAACAGAACTAGCCCAGCCCGGTTCTCTTCTGCAAGACGACCAAGTTTATAAAGTAGTCGTAACAGCCCACGCCCTAGTAATGATATTCTTTATGGTAATGCCA-ATCATGATAGGAGGGTTCGGAAACTGATTAATCCCACTCATGATAGGCGCTCCAGACATGGCTTTCCCACGAATGAAAAACATGAGCTTCTGATTAGTCCCCCCATCTTTCATTCTCCTCTTAGCCTCCGCTGG---AGTAGAAAGAGGAGCAGGAACTGGGTGAACAATTTACC…
	MG934913	---------------------------------------------------AACACTCTATTTAGCATTTGGAGCTGGAGCTG-GAA-TGATAGGTACAGCTATGA-GTGTAGCTATTCGGACAGAATTAGCTCAACCAGGAGCTCTTCTTCAAGATGACCAAATATATAAAGTTATAGTTACAGCTCATGCATTAATCATGATTTTTTTTATGGTAATGCCA-ATAATGATAGGAGGCTTTGGTAATTGACTTATACCTCTTATGATAGGAGCACCAGACATGGCATTTCCTCGTATGAACAATATGAGATTCTGACTAGTTCCTCCTTCATTTATCCTGCTATTAGCTTCAGCCGG---AGTAGAAAGAGGAGCAGGTACTGGATGAACAATCTACC…
	OP898095	----------------------------------------------------------------------------------------------------------------------------------------------------------------------------------------------------------------------------------------------------GAACTGATTAATACCTCTCATGATAGGCGCTCCAGACATGGCCTTCCCACGAATGAACAACATGAGATTTTGACTGGTTCCTCCATCCTTCATATTACTTCTAGCCTCTGCTGG---AGTAGAAAGAGGAGTAGGAACAGGATGAACTATCTACC…
	MN729884	---------------------------------------------------AACCCTATATCTAATCTTTGGAGCTTGAGCAG-GTA-TGGTCGGCACAGCTATGA-GTGTTATAATCCGCACCGAATTGGCTCAACCCGGCTCCTTACTACAAGACGACCAGGTATATAAAGTAGTTGTAACTGCCCACGCACTGGTCATGATATTCTTTATGGTAATGCCC-ATAATGATTGGAGGGTTTGGGAACTGATTAATCCCCCTAATGATAGGAGCTCCAGACATGGCCTTCCCTCGAATGAACAACATGAGATTTTGATTAGTCCCACCATCCTTTATTCTCTTATTAGCTTCAGCAGG---AATAGAAAGAGGAGCAGGAACAGGCTGAACCATATATC…
	JN836338	--------------------------------------------------------------------------------------------------------------------------------------------------------------------------------------------------------------------------------ATAATGATAGGAGGGTTTGGCAACTGACTTATACCATTAATGATAGGAGCACCAGACATGGCCCTCCCCCGAATGAACAACATGAGATTTTGACTAGTTCCTCCATCCTTCATTTTACTTTTAGCCTCAGCAGG---AGTAGAAAGTGGAGCCGGAACAGGATGAACCATCTACC…
	OP897975	---------------------------------------------------AACCCTATATCTTATATTCGGAGCTTGAGCAG-GAA-TGGTAGGAACCGCCATGA-GAGTTATCATACGAACCGAGCTTGCACAACCAGGATCCCTGCTTCAGGACGACCAGATATACAAAGTAATAGTAACCGCTCATGCCTTAGTAATGATTTTCTTTATGGTAATGCCA-ATAATGATAGGAGGTTTTGGAAACTGACTTATACCCTTAATGATAGGAGCCCCTGACATGGCATTCCCCCGAATGAACAAAATGAGCTTTTGACTAGTCCCTCCATCTTTCATCTTGCTTCTAGCATCAGCAGG---AGTAGAAAGAGGTGTCGGAACCGGGTGAACAATCTACC…
	EU848295	-------------------------------------------------------------------------------------------------------------------------------------------------------------------------------------------------------------------------------------------GGGGTTTGGAAAATGACTAATCCCTCTAATGATCGGAGCACCASACATGGCTTTTCCTCGAATGAAAAACATGAGGTTCTGATTAGTCCCTCCCTCATTCATTCTACTCCTAGCTTCAGCAGG---AGTAGAAAGAGGTGCCGGAACAGGATGAACTATATATC…
	MW278086	---------------------------------------------------AACCCTATATCTAATTTTCGGAGCATGAGCAG-GAA-TGGTTGGTACAGCCATGA-GAGTAATTATCCGAACCGAACTAGCCCAACCAGGCTCCTTACTACAAGACGATCAAGTCTATAAAGTAGTAGTAACCGCCCACGCTCTGGTAATGATATTTTTTATGGTAATGCCA-ATCATGATAGGAGGATTTGGTAAATGGCTAATCCCCCTAATGATCGGAGCACCAGATATGGCCTTCCCACGCATGAAAAACATGAGATTTTGGCTAGTTCCCCCTTCATTCATCCTTCTCCTAGCTTCAGCAGG---AGTAGAAAGAGGCGCAGGAACAGGATGAACCATATACC…
	MW124780	---------------------------------------------------AACTCTTTATCTAATATTCGGAGCCTGAGCAG-GAA-TGGTAGGTACAGCCATGA-GCGTAATAATACGCACAGAGCTAGCCCAGCCAGGTTCTCTCCTCCAGGACGACCAAGTTTACAAAGTAGTAGTTACGGCCCATGCCCTAGTCATGATATTCTTCATGGTAATGCCA-ATAATGATAGGAGGGTTCGGAAAATGATTAATACCCTTAATGATAGGAGCTCCAGACATGGCCTTTCCCCGAATGAAAAATATGAGATTCTGACTAGTTCCTCCATCTTTTATTCTCCTACTAGCCTCTGCAGG---TGTAGAGAGAGGAGTAGGTACAGGGTGAACCATATACC…
	OQ322745	------------------------------------------------------------------------------------------------------------------------------------------------------------------------------------------------------------------------------C-ATAATGATAGGAGGATTTGGCAACTGACTTATCCCACTAATGATAGGAGCACCCGACATGGCCTTTCCTCGAATGAAAAATATGAGATTCTGACTAATACCCCCTTCATTCATCTTACTTCTAGCTTCCGCAGG---AGTAGAAAAAGGAGTAGGCACTGGATGAACCATTTACC…
	EU870030	---------------------------------------------------TACACTATATTTAATTTTTGGAGCATGAGCCG-GAA-TGGTTGGAACGGCGATGA-GTGTTATTATTCGAACTGAATTAGCTCAACCAGGATCGTTGCTTCAAGACGACCAAGTTTATAACGTAGTAGTTACAGCCCACGCCCTGGTTATGATATTCTTCATGGTGATGCCA-ATAATGATAGGAGGCTTCGGAAAATGGCTGATTCCACTTATGATAGGGGCACCGGATATGGCCTTCCCACGAATGAAAAAAATGAGATTCTGGCTGATTCCCCCATCTTTTATACTTCTTCTAGCTTCTGCTGG---AGTCGAAAGCGGAGCAGGTACCGGATGAACTATATACC…
	OP898063	---------------------------------------------------AACACTTTATCTAATATTTGGAGCCTGGGCAG-GAA-TGGTTGGAACAGCCATGA-GTGTTATTATCCGCACAGAACTAGCCCAGCCAGGTTCCCTACTACAGGACGACCAAATCTACAAAGTAGTTGTAACCGCCCATGCTCTAGTAATGATATTTTTTATGGTAATGCCC-ATAATGATAGGAGGCTTCGGAAACTGACTTATACCCCTAATGATAGGAGCACCAGACATGGCCTTTCCCCGCATGAAAAACATGAGATTTTGGTTAGTCCCACCATCTTTTATTCTCCTTCTCGCCTCAGCAGG---CGTAGAAAGAGGAGCCGGAACAGGCTGAACCATATACC…
	EU848288	-------------------------------------------------------------------------------------------------------------------------------------------------------------------------------------------------------------------------------------------AGGGTTTGGCAAATGGCTCATTCCCCTGATGATAGGAGCCCCAGACATGGCCTTCCCCCGGATGAAAAAAATGAGTTTCTGACTAGTTCCCCCTTCATTCATTCTTCTCTTAGCCTCAGCAGG---CGTAGAAAGAGGAGCAGGTACAGGATGAACCATATACC…
	OP898051	---------------------------------------------------AACCCTCTATCTCATATTCGGAGCATGAGCAG-GCA-TGGTTGGAACAGCCATGA-GAGTTATTATACGCACCGAACTAGCCCAACCAGGTTCCCTCCTACAAGACGACCAAGTATACAAAGTAGTAGTAACCGCCCACGCATTAGTAATGATATTCTTTATGGTAATGCCA-ATAATGATAGGAGGCTTCGGAAAATGATTAATACCACTGATGATAGGAGCCCCAGACATGGCCTTCCCTCGAATGAAAAACATGAGATTCTGATTAGTCCCACCATCCTTCATACTACTACTAGCCTCAGCAGG---AGTAGAAAGAGGGGTAGGAACAGGATGAACCATTTACC…
	KT271540	-------------------------------------------------------------------------------------------------------------------------------------------------------------------------------------------------------------------------ATGCCT-ATAATGATAGGAGGCTTCGGAAACTGATTAATACCTCTAATGATAGGAGCTCCGGATATGGCTTTCCCACGAATGAAAAAAATGAGATTCTGATTAGTGCCTCCTTCATTTATTCTCCTCCTAGCATCCGCTGG---TGTAGAAAGAGGAGCAGGTACAGGATGAACAATTTACC…
	MW278515	---------------------------------------------------AACCCTCTATCTAATTTTTGGCGCCTGAGCCG-GGA-TGGTCGGAACAGCGATGA-GTGTTATTATCCGTACCGAACTAGCCCAACCTGGCTCCCTTCTCCAAGATGACCAAGTCTATAATGTAGTAGTAACCGCCCACGCTCTAGTAATGATATTCTTTATGGTAATGCCT-ATAATGATAGGAGGCTTTGGAAACTGACTTATTCCCCTAATGATCGGAGCCCCAGACATGGCCTTCCCACGAATGAAAAAAATGAGTTTTTGACTGGTTCCTCCTTCTTTCATACTTCTCCTTGCATCCGCCGG---CGTGGAAAGAGGAGTAGGGACTGGCTGAACAATCTACC…
	JQ341145	------------------------------------------------------------------------TGCCTGAGCAG-GCA-TGGTAGGAACAGCAATGA-GAGTTATAATCCGAGCTGAACTAGCTCAACCCGGCTCTTTACTCCAAGATGACCAAATCTATAAAGTTATAGTAACTGCTCACGCTCTCGTAATGATTTTCTTTATGGTAATGCCA-ATTATGATAGGAGGATTCGGAAACTGATTAATCCCTCTAATGATTGGTGCTCCAGATATGGCCTTCCCTCGAATGAAAAAAATGAGTTTCTGGCTGGTCCCACCGTCCTTTATACTTCTTCTAGCCTCAGCAGG---AGTAGAAAGAGGAGCAGGAACTGGGTGAACTATTTACC…
	KX874372	-----------------------------------------------------------------------------------------------------------------------------------------------------------------------------------------------------------------------------------------GGAGGGTTTGGTAATTGATTAATTCCTTTAATGATCGGAGCCCCTGACATGGCTTTCCCACGAATGAATAATATGAGATTCTGATTAATACCCCCATCTTTTATTTTACTACTAGCTTCTGCTAG---TATAGAAAGAGGTGCAGGTACAGGATGAACTATTTATC…
	EU869939	---------------------------------------------------CACCCTTTATTTAATCTTTGGCGCCTGAGCAG-GAA-TGATAGGTACAGCCATGA-GAACAATTATACGAGCTGAACTAGCACAACCAGGTTCCCTACTAAAAGATGACCAAATTTATAAAGTTATTGTAACTGCTCACGCACTAGTAATGATATTCTTTATGGTAATGCCA-ATAATGATAGGAGGATTTGGTAACTGACTAGTACCATTAATGATAGGAGCCCCAGACATGGCCTTTCCACGAATGAAAAATATGAGATTTTGATTGATTCCTCCCTCTTTTATTCTTCTCCTTGCATCAGCAGG---AGTAGAAAGAGGAGCTGGAACAGGATGAACTATTTACC…
	OQ339144	-------------------------------------------GACATTGGAACACTATATCTAATTTTTGGGGCCTGAGCAG-GCA-TGGTCGGAACCGCCATGA-GAGTAATCATACGCGCTGAACTAGCCCAACCAGGCTCCCTACTCCAAGATGACCAAATTTATAAAGTTATAGTTACAGCCCACGCACTAGTAATGATCTTTTTTATGGTAATGCCC-ATCATGATTGGAGGGTTTGGAAATTGACTAATTCCTCTAATGATTGGTGCCCCAGACATGGCTTTCCCACGAATGAATAAAATGAGCTTTTGATTAGTCCCACCTTCATTCATACTGCTACTTGCTTCTGCTGG---AGTAGAGAGAGGAGTAGGAACTGGATGAACAATTTATC…
	KC626169	--------------------------------------------------------------------------------------A-----------------------------------------------------------------------------------------------------------------------------------------ATAATGATTGGAGGGTTCGGTAATTGACTAATCCCCCTAATGATAGGAGCACCAGACATGGCATTCCCACGGATGAAAAACATGAGATTTTGACTAGTACCACCATCATTTATTTTACTTTTAGCCTCAGCAGG---CGTAGAAAGAGGAGCAGGTACCGGATGAACCATCTATC…
	OR157939	----------------------------------------------------ACCCTTTATTTAATATTTGGTGCTTGAGCAG-GAA-TGGTGGGCACAGCTATGA-GTGTTATTATCCGGACAGAACTAGCACAACCAGGCTCCCTCCTTCAAGATGACCAAATTTACAAAGTTATCGTAACCGCCCACGCTCTAGTCATGATTTTTTTCATGGTAATGCCC-ATAATGATAGGAGGATTTGGAAAATGATTAATCCCCCTAATGATTGGCGCACCAGACATGGCATTCCCACGAATGAAAAAAATGAGATTCTGACTTATCCCACCATCATTTATTCTCCTTTTAGCCTCAGCTGG---AGTAGAAAGAGGAGCAGGGACAGGATGAACAATTTACC…
	OR157941	-----------------------------------------------------ACCTTTATTTAATATTTGGTGCCTGAGCAG-GAA-TGGTAGGCACAGCCATGA-GTGTTATTATCCGAACGGAGCTTGCACAACCAGGGTCTCTACTACAAGATGACCAAATCTATAAAGTTATTGTAACTGCCCATGCCTTAGTTATGATCTTTTTTATGGTAATGCCC-ATAATGATAGGTGGGTTCGGAAATTGGTTAATACCTCTAATGATAGGTGCCCCGGACATGGCCTTTCCACGAATGAAAAAAATGAGGTTTTGGCTTATTCCACCGTCATTTATTTTACTTTTAGCCTCTGCAGG---AGTAGAAAGAGGCGCAGGAACAGGGTGAACAATCTACC…
	MH837530	----------------------------------------AAGGACATTGGAACCCTATATCTTATTTTTGGTGCCTGAGCAG-GCA-TGGTGGGAACAGCTATGA-GAGTTATTATTCGAGCTGAACTCGCCCAACCAGGATCACTACTTCAAGACGATCAAATCTACAAAGTAATTGTTACCGCACATGCTCTAGTTATGATATTCTTCATGGTAATGCCA-ATAATGATTGGAGGATTCGGAAAATGACTTATCCCTCTAATGATAGGAGCACCAGACATGGCCTTCCCTCGAATGAATAAAATGAGCTTTTGATTGGTCCCTCCCTCTTTCATTTTACTACTAGCTTCTGCGGG---CGTGGAAAGAGGAGCAGGAACAGGATGAACTATTTATC…
	AF279175	-----------------------------------------------------------------------------------------------GACCGCCATGA-GAGTTATTATACGAGCTGAACTAGCTCAGCCAGGCTCTCTACTAAAAGATGATCAAATTTACAACGTAGTAGTTACTGCGCATGCTCTAGTAATGATTTTTTTCATGGTAATGCCT-ATAATGATAGGAGGATTTGGGAACTGATTAATTCCATTAATGATAGGTGCTCCAGATATGGCTTTCCCTCGAATGAAAAAAATGAGATTTTGATTAATTCCTCCATCTTTTATACTACTTCTTGCCTCTGCCGG---TGTCGAAAGAGGAGCAGGGACAGGCTGAACAATTTATC…
	HM196575	--------------------------------------------------------------------------------------A-----------------------------------------------------------------------------------------------------------------------------------------ATAATGATAGGAGGTTTTGGAAACTGACTTATCCCACTAATGATAGGAGCTCCTGACATGGCCTTCCCACGAATGAAAAAAATGAGATTTTGACTAATCCCCCCCTCATTTATTCTTCTACTTGCCTCAGCAAG---AGTTGAAAGAGGAACAGGAACAGGGTGAACAATATATC…
	HM196481	--------------------------------------------------------------------------------------A-----------------------------------------------------------------------------------------------------------------------------------------ATAATGATTGGAGGTTTTGGAAAATGATTAATACCACTAATGATAGGAGCACCTGATATGGCCTTTCCTCGAATGAACAATATGAGATTCTGACTAGTTCCCCCTTCTTTTATTCTTCTTATTGCATCAGCAGG---AGTAGAAAGAGGTGTTGGAACAGGTTGAACTGTTTATC…
	GU670199	---------------------------------------------------TACACTCTATTTAATTTTCGGCGCTTGAGCAG-GTA-TGGTAGGAACTGCTATGA-GAGTAATAATCCGAACAGAACTAGCACAACCAGGGTCTCTATTACAAGACGACCAAATATACAACGTCATAGTTACCGCTCACGCCTTAGTGATGATATTTTTTATGGTAATGCCA-ATAATGATAGGAGGATTTGGAAATTGACTAATCCCACTAATGATCGGCGCCCCAGATATGGCCTTCCCACGAATGAAAAAAATGAGCTTCTGATTAATCCCCCCCTCATTCATACTACTTTTAGCCTCTGCCGG---TGTAGAAAGAGGAGCAGGTACAGGATGAACTATCTACC…
	OK094487	----------------------------------------------------------TATCTAATATTTGGCGCCTGAGCAG-GAA-TGGTTGGTACAGCTATGA-GAGTTATTATTCGAGCTGAACTAGCTCAACCAGGATCACTTCTCCAAGACGACCAAATCTATAAAGTTATAGTTACAGCACACGCTCTAGTAATGATATTTTTCATGGTAATGCCA-ATAATGATTGGAGGCTTCGGAAACTGACTAATTCCTCTTATGATAGGGGCCCCAGATATGGCTTTCCCACGAATGAAAAAAATGAGTTTCTGACTAGTCCCCCCATCTTTCATTTTATTACTAGCTTCTGCAGG---AGTAGAAAGAGGAGCTGGAACAGGATGAACCATTTACC…
	EU827691	--------------------------------------------------------------------------------------------------------------------------------------------------------------------------------------------------------------------------------ATAATGATAGGAGGGTTTGGAAAATGACTAATTCCACTAATGATAGGAGCACCTGACATGGCTTTCCCACGAATGAACAACATGAGCTTCTGACTAGTACCCCCATCATTTATTTTATTACTAGCATCCGCAGG---AGTGGAAAGAGGTGTAGGAACAGGTTGAACTGTTTACC…
	KX874342	--------------------------------------------------------------------------------------------------------------------------------------------------------------------------------------------------------------------------------------------GGGTTTGGTAAATGATTAGTTCCTCTAATGATAGGAGCACCAGATATGGCCTTTCCCCGAATGAACAACATGAGATTCTGATTAGTTCCACCCTCTTTTATACTACTTCTTGCCTCAGCAGG---AGTAGAAAGAGGAGTTGGAACAGGCTGAACTATATACC…
	MH242999	---------------------------------------------------AACACTGTATTTAGTATTTGGAGCCTGAGCAG-GTA-TGGTAGGGACAGCTATGA-GAGTTATTATACGAGCAGAACTTGCTCAACCAGGATCACTTCTTAAAGACGATCAAATTTATAAAGTTATAGTAACAGCACATGCTCTTGTTATGATATTCTTCATGGTAATGCCA-ATAATGATTGGAGGGTTCGGAAATTGACTTACCCCTCTAATGATAGGAGCACCAGACATGGCTTTTCCACGAATGAAAAACATGAGGTTTTGACTAGTTCCACCATCATTTATTCTTCTACTTGCTTCTGCAGG---AGTCGAAAGAGGAGCCGGGACAGGTTGAACTATTTACC…
	OP898114	------------------------------------------------------------------CTTTGGCGCCTGAGCAG-GTA-TGATCGGAACAGCCATGA-GAGTTATAATTCGAGCCGAACTAGCACAACCAAACTCACTACTAAAAGATGACCAAATTTACAAAGTAATTGTTACTGCACACGCCCTAATAATGATATTCTTTATGGTAATGCCA-ATTATGATTGGAGGATTTGGCAACTGACTAATCCCACTAATGATAGGAGCCCCAGACATGGCCTTCCCACGAATGAAAAAAATGAGATTTTGATTAGTACCTCCATCCTTCATTCTTCTCCTAGCCTCAGCAGG---AGTAGAAAGAGGAGCTGGAACAGGCTGAACCATCTACC…
	JQ341155	------------------------ATTTTCTACCAATCATAAGGACATCGGAACACTTTATCTAATCTTTGGCGCCTGAGCAG-GAA-TGGTTGGGACCGCCATGA-GAGTTATTATTCGAGCAGAACTAGCTCAACCAGGCTCTCTTCTAAAAGATGACCAAATTTACAATGTTGTTGTAACTGCACATGCACTAGTTATGATCTTCTTCATGGTAATGCCT-ATAATGATAGGAGGATTTGGAAACTGACTAATTCCACTAATGATAGGAGCCCCAGATATGGCTTTTCCACGAATGAAAAAAATGAGCTTTTGACTGGTCCCACCATCTTTTATTTTGCTACTTGCATCCGCTGG---AGTAGAAAGAGGTGCCGGAACAGGATGAACTATCTACC…
	EU869926	---------------------------------------------------TACACTCTATTTAATTTTTGGAGCCTGAGCAG-GAA-TGGTTGGAACAGCCATGA-GAGTTATAATTCGAGCAGAACTAGCACAACCTGGCTCTCTCCTACAAGATGACCAAATTTACAATGTAGTCGTAACCGCCCATGCCCTAGTAATGATTTTTTTTATGGTAATGCCA-ATCATGATTGGAGGATTCGGAAATTGATTAATTCCATTAATGATAGGAGCACCAGACATGGCTTTTCCACGAATGAAAAAAATGAGATTCTGACTAATCCCCCCATCTTTCATATTATTACTTGCTTCCGCTGG---AGTAGAAAGAGGAGCAGGAACAGGATGAACCATTTACC…
	AF485004	------------------------------------------------------------------------------------------------------------------------------------------------------------------------------------------------------------------------------------------------------------------------------------------TGGCATTCCCACGGATGAAAAAAATGAGGCTTTGATTAATTCCTCCTTCCTTCTTATTACTTCTAGCCTCCGCCGG---AGTTGAAAGAGGAGCCGGGACTGGGTGAACAATATACC…
	OQ339146	-------------------------------------------GACATTGGAACACTTTATCTAGTATTTGGGGCCTGAGCAG-GAA-TGGCAGGCACTGCCATGA-GAGTTATCATACGAGCAGAGCTGGCCCAGCCAGGGTCTCTGTTACAAGATGACCAAATTTATAAAGTTATTGTAACAGCCCACGCCTTGGTGATGATATTTTTTATGGTGATGCCA-ATAATGATAGGAGGATTCGGAAACTGGCTGATCCCCCTAATGATCGGAGCCCCTGACATGGCTTTCCCACGGATGAAAAAAATGAGATTTTGACTGGTTCCCCCATCATTTATTTTACTTCTAGCTTCAGCTGG---AGTGGAAAGAGGGGCTGGAACAGGATGGACAATTTATC…
	KX458954	---------------------------------------------------AACTCTTTATCTTATTTTTGGGGCCTGAGCAG-GTA-TGGTAGGTACTGCTATGA-GTGTAATTATTCGGGCTGAACTAGCTCAACCTGGTTCTCTTCTACAAGACGATCAGATTTACAAAGTAATTGTAACCGCTCATGCCTTAGTAATGATTTTTTTCATGGTTATGCCT-ATAATGATAGGGGGATTCGGAAAATGGTTAATTCCCTTAATGATTGGGGCTCCCGATATGGCTTTCCCACGGATGAATAAAATGAGTTTTTGACTAGTTCCTCCCTCATTTATCTTACTTTTAGCTTCGGCAGG---AGTTGAAAGAGGTGCAGGTACAGGGTGAACGATTTATC…
	MW278427	---------------------------------------------------AACTCTCTATTTGATTTTTGGGGCCTGAGCTG-GAA-TGGTAGGCACTGCCATGA-GTGTTATTATCCGAGCTGAATTAGCCCAACCCGGCTCCCTTTTAAAAGACGACCAGATATACAAAGTAATTGTAACCGCCCATGCCTTGGTTATGATTTTTTTTATGGTAATGCCT-ATAATGATTGGAGGATTTGGAAACTGATTAATCCCCTTAATGATAGGAGCTCCCGATATGGCTTTTCCGCGTATGAATAAAATGAGTTTTTGACTAGTACCGCCATCATTTATTTTGCTCCTTGCTTCCGCAGG---CGTAGAGAGAGGGGCCGGTACAGGATGAACAATTTACC…
	OQ339145	-------------------------------------------GACATTGGTACCCTTTATCTTATTTTTGGAGCTTGAGCAG-GAA-TGGTAGGCACAGCTATGA-GCGTAATTATACGAGCCGAACTAGCCCAACCAGGCTCCCTTCTTCAAGATGACCAAATTTACAAAGTAATTGTAACAGCCCACGCCCTAGTAATGATCTTTTTTATGGTTATGCCT-ATAATGATAGGAGGGTTTGGTAAATGATTAATCCCCTTAATGATAGGCGCCCCAGATATGGCTTTTCCTCGAATGAATAAAATGAGCTTCTGATTAGTTCCACCATCATTTATCTTACTATTAGCTTCAGCTGG---AGTAGAAAGAGGAGCAGGAACAGGATGAACAATATACC…
	OP898025	---------------------------------------------------AACCCTTTATTTAATTTTTGGGGCTTGAGCAG-GTA-TGGTAGGCACTGCTATGA-GAGTAATTATTCGAGCTGAACTAGCTCAACCAGGCTCTCTTCTACAAGATGACCAAATTTACAAAGTAGTTGTAACAGCCCATGCTTTAGTTATGATTTTTTTTATGGTAATGCCG-ATAATGATAGGAGGCTTTGGGAAATGACTTATCCCCTTAATGATAGGTGCTCCTGATATGGCTTTTCCTCGGATGAATAAAATGAGATTCTGGTTAGTTCCCCCTTCTTTTATTTTGCTACTAGCCTCAGCTAG---GGTAGAAAGAGGGGCCGGTACAGGGTGAACAATATATC…
	AJ639915	-------------------------------------------------------------------------------------------------------------GTTATTATACGAGCAGAGTTAGCCCAACCGGGATCATTGTTACAAGACGATCAAATTTATAAAGTTATAGTCACTGCTCATGCCCTGGTGATGATATTTTTTATGGTGATGCCC-ATAATGATAGGAGGCTTTGGGAATTGATTAATCCCATTGATGATAGGTGCCCCTGATATGGCATTCCCACGGATGAACAAAATGAGTTTTTGATTAGTCCCACCTTCGTTCATCCTACTTTTGGCTTCAGCAGG---AGTAGAAAGAGGAGCAGGGACTGGCTGAACAATCTATC…
	KX592556	--------------------------TTTCTACTAACCACAAGGACATCGGAACACTTTATCTAGTATTTGGTGCCTGAGCAG-GCA-TGGTCGGAACCGCCATGA-GAGTAATTATTCGGGCAGAGTTGGCTCAGCCTGGGTCCTTACTGCAAGATGACCAGATATATAAAGTTATTGTAACAGCCCACGCCCTAGTAATGATATTTTTTATGGTAATGCCA-ATAATGATTGGGGGATTTGGAAACTGATTAATCCCACTAATGATTGGTGCCCCAGACATGGCATTCCCGCGAATGAACAAAATGAGCTTCTGACTAGTTCCCCCATCGTTTATTCTACTCCTCGCTTCCGCAGG---GGTAGAAAGAGGAGCAGGAACAGGGTGGACAATTTACC…
	AJ639916	------------------------------------------------------------------------------------GTA-------------------------ATTATCCGGGCAGAACTAGCCCAACCAGGATCCTTACTACAAGATGACCAAATATACAAAGTTATAGTTACCGCTCACGCCCTGGTAATGATTTTCTTTATGGTAATGCCT-ATCATGATAGGGGGATTTGGAAACTGATTAATCCCTTTAATGATAGGCGCGCCGGACATGGCATTTCCTCGGATGAATAAAATGAGCTTTTGGTTAGTCCCCCCATCATTTATTTTACTTCTAGCTTCGGCGGG---AGTAGAAAGAGGAGCAGGAACCGGTTGAACAATTTACC…
	OQ749916	-------------------------------------CACAAGGATATCGGAACCCTATATTTAGTATTTGGAGCTTGAGCAG-GAA-TGGTGGGAACCGCCATGA-GCGTCATAATTCGAGCCGAACTTGCACAACCCGGATCTCTCCTACAAGATGACCAAATTTATAAAGTTATTGTAACCGCCCATGCACTAGTAATGATCTTCTTTATGGTTATGCCA-ATAATGATCGGCGGATTCGGAAACTGACTCATTCCCCTAATGATAGGTGCCCCAGACATGGCATTTCCTCGAATGAATAAAATGAGTTTTTGACTAATTCCCCCATCATTTATCCTATTACTAGCTTCAGCTGG---AGTAGAAAGAGGAGTAGGTACAGGCTGAACAATTTACC…
	MN868997	--------------------------------------------------------------------------------------A-----------------------------------------------------------------------------------------------------------------------------------------ATCATGATAGGTGGATTCGGAAACTGACTAATTCCATTAATGATAGGAGCACCTGACATGGCATTCCCCCGAATGAATAAAATGAGCTTTTGATTAGTGCCTCCATCTTTTATCTTACTCCTCGCTTCAGCAGG---GGTAGAAAGAGGAGCGGGGACAGGTTGAACAATTTATC…
	AJ639920	-------------------------------------------------------------------------------------------------------------GTTATTATTCGAGCAGAGCTCGCCCAACCAGGATCCCTACTGCAAGATGATCAAATTTACAAAGTTATTGTAACCGCCCATGCCCTGGTAATGATTTTTTTTATGGTAATGCCC-ATAATGATAGGAGGATTCGGGAACTGACTGACCCCCTTAATGATAGGAGCCCCAGACATGGCATTCCCACGGATGAACAAAATGAGATTCTGATTAATTCCTCCCTCATTTATTTTGCTTCTAGCCTCCGCAGG---AGTAGAAAGAGGAGCAGGTACAGGCTGAACAATCTACC…
	MN708564	---------------------------------------------------AACCCTTTATTTAGTATTCGGAGCCTGAGCAG-GCA-TGGTAGGAACTGCTATGA-GTGTTATAATCCGAGCAGAGCTTGCCCAACCCGGATCTCTATTACAAGACGACCAAATTTATAAAGTTATAGTAACAGCACATGCCCTAGTAATGATCTTTTTTATGGTAATGCCA-ATAATGATCGGAGGCTTCGGAAATTGGCTCATTCCCTTGATGATAGGAGCCCCAGATATGGCATTCCCCCGAATGAATAAAATGAGTTTTTGACTAGTTCCTCCTTCATTTATTCTTCTCCTAGCTTCTGCAGG---AGTAGAAAGAGGTGCCGGAACAGGATGAACAATTTACC…
	AJ639918	-------------------------------------------------------------------------------------------------------------------------------CTAGCCCAACCGGGATCTTTACTACAAGACGATCAAATCTATAAAGTTATCGTAACTGCCCACGCCCTAGTAATGATCTTCTTCATGGTGATGCCA-ATAATGATCGGAGGGTTTGGAAACTGACTTATCCCTTTAATGATCGGAGCCCCAGACATGGCATTTCCTCGAATGAAAAAAATGAGCTTTTGATTAGTTCCCCCTTCCTTTATCCTCCTCCTAGCTTCCGCCGG---AGTTGAAAGAGGAGCCGGGACAGGTTGAACAATTTACC…
	MN708680	---------------------------------------------------AACCCTTTATTTAGTATTCGGAGCCTGGGCTG-GAA-TGGTGGGAACTGCCATGA-GCGTTATTATCCGAGCGGAACTCGCGCAACCAGGATCCTTACTACAAGACGACCAAATTTACAAAGTAATTGTAACTGCCCACGCCCTTGTAATGATTTTCTTTATGGTAATGCCG-ATCATGATCGGAGGATTCGGAAACTGATTGATCCCACTAATGATCGGTGCCCCAGACATGGCATTTCCACGAATGAACAAAATGAGATTCTGGTTAGTCCCCCCTTCATTTATCCTTCTGCTAGCCTCGGCAGG---AGTAGAGAGAGGAGCCGGAACAGGATGAACGATCTACC…
	MT103817	----------------------------------------------------ACTTTATATCTTCTTTTTGGGGCCTGAGCAG-GCA-CTGTAGGAACTTCAATGA-GTAAAATAATCCGTGTAGAACTTTCTCAATGTGGTTCTTTAATACAAGATGATCAACTTTATAAAGTAATGGTTACCGCCCACGCTTTTGTAATGATATTTTTTATGGTAATGCCA-GTAATGATTGGAGGCTTTGGAAATTGATTAGTACCACTAATGATAGGAGCCCCTGATATGGCATTCCCTCGAATGAATAAAATGAGTTTCTGGCTAATTCCACCATCATTCCTTCTACTAATGGTATCAGCCGC---CAATGAAAGAGGAGTAGGAACCGGTTGAACTATCTACC…
	KU895351	----AATTATTTAGAACGTTGATTATTTTCCACTAACCACAAGGATATTGGAACCTTATATCTTCTTTTTGGAGCTTGAGCAG-GTA-CTGTAGGTACCTCCATGA-GTAATATTATACGAGTTGAACTTTCACAATGTGGATCTTTAATTCAAGATGACCAACTTTATAAAGTAATGGTCACAGCCCACGCCTTTGTAATGATATTTTTTATGGTTATGCCT-ATTATGATAGGAGGCTTCGGAAACTGATTAGTCCCTCTAATGCTAGGAGCCCCAGACATGGCCTTCCCACGAATGAACAAAATGAGCTTCTGACTAATTCCCCCCTCCTTCCTTCTTCTTCTAGTATCCGCTGC---TAACGAAAGAGGGGTAGGTACTGGATGAACTGTTTATC…
	KU895352	----CAATATACTGATCGTTGAGTTTTTTCTACTAACCACAAGGATATTGGTACCCTTTATCTTCTATTTGGTGCCTGAGCAG-GTA-CTGTAGGAACCTCTATGA-GTAATATTATACGAGTTGAGCTTTCCCAGCCAGGCTCACTTATTCAAGATGACCAACTGTATAACGTAATTGTTACTGCCCACGCATTTGTAATGATCTTCTTTATGGTAATGCCC-ATAATGATAGGAGGATTTGGCAACTGGTTAGTTCCACTTATGATAGGCGCACCAGATATGGCTTTTCCACGAATGAAAAATATGAGTTTTTGATTAATCCCTCCTGCTTTTTTTCTTCTTCTTGTTTCAGCAGG---AAATGAAAGAGGGGTCGGAACAGGGTGAACTGTATATC…
	MT103690	----------------------------------------------------ACTCTTTATCTCCTTTTTGGGGCTTGGGCAG-GTA-CTGTAGGCACTTCAATGA-GGAATATTATACGAGTTGAGCTTTCTCAACCCGGATCTTTAATACAAGATGATCAACTTTATAATGTTATTGTAACAGCTCATGCTTTTGTAATGATCTTTTTTATGGTAATGCCT-ATCATGATAGGAGGATTTGGAAATTGATTAGTTCCACTAATGATTGGAGCTCCAGATATGGCCTTTCCTCGTATGAATAATATGAGCTTTTGACTAATACCTCCTGCTTTTTTCTTACTTCTAGTTAGAGCTGG---AAATGATAGAGGGGTAGGAACTGGATGAACAGTATATC…
	MT103770	----------------------------------------------------ACTCTCTACTTATTATTCGGAGCTTGAGCGG-GTA-CAGTAGGAACTTCTATGA-GTAATATTATCCGAGTAGAACTTTCTCAGCCAGGATCTCTAATCCAAGACGACCAACTTTATAATGTTATTGTTACAGCTCACGCTTTTGTTATGATATTCTTTATGGTAATGCCA-ATTATGATAGGAGGATTTGGTAAATGATTAGTCCCACTAATGATAGGAGCGCCAGACATGGCTTTTCCTCGTATGAACAATATGAGCTTTTGGTTGATACCTCCAGCTTTCTTCTTATTAATGATCTCAGCGGC---TAATGAGAGGGGAGTAGGGACAGGATGAACTGTCTATC…
	KU895256	----------ATTCACCGATGATTATTTTCCACCAAACACAAGGACATCGGAACCCTCTACTTAATTTTTGGCGCCTGAGCAG-GCA-CAGTAGGAACCTCCATGA-GAAAAATAATTCGTGTAGAGCTCTCCCAACCCGGTTCCCTTATTCAAGACGACCAAACCTATAATGTCATGGTAACCGCCCACGCCTTTACAATGATTTTTTTTATGGTAATGCCA-ATAATGATAGGAGGATTTGGGAATTGACTAATCCCCTTAATGATCGGTGCTCCCGATATGGCTTTCCCTCGAATGAATAACCTAAGATTTTGATTAATTCCACCTTCTTTCCTCCTTTTAGTGGCATCCGCCGG---AAACGAAAGAGGAGTAGGAACAGGTTGAACTATCTACC…
	KU895404	----GCATACTTAAGCCGTTGATTATTCTCGACAAACCACAAGGACATTGGTACCTTATACTTTATTTTTGGAGCCTGAGCTG-GCA-CAGTGGGGACCGCAATGA-GCAACATCATACGCGTGGAGCTTTCTCAGCCAGGCTCTTTAATACAAGATGACCAAATTTACAACGTCATGGTAACTGCTCACGCCCTTGTTATGATTTTTTTTATGGTTATGCCA-ATTATGATTGGCGGATTCGGGAACTGATTAGTACCCTTAATGATAGGAGCGCCAGACATGGCTTTTCCCCGTATGAATAATATGAGGTTCTGGTTAATCCCCCCTGCCTTTTTTTTATTAGTAGCTTCAGCGGC---TAATGAAGGAGGCGTAGGCACAGGTTGAACCATTTACC…
	KU894998	-------------------------TTTTCAACTAAACATAAGGATATAGGTACTCTCTACCTTATCTTCGGTGCCTGAGCAG-GAA-CAGTAGGAACCGCTATGA-GCTCTATTATACGAGTAGAGCTTGCTCAACCCGGCTCCGTTTTACAAGATAACCAAATCTACAATGTCATGGTTACCGCACACGCCTTCGTAATGATCTTCTTTATGGTAATGCCT-ATTATGATTGGTGGATTTGGAAACTGACTTGTCCCCTTAATGATCGGAGCTCCTGACATGGCCTTTCCCCGTATGAACAAAATGAGCTTCTGATTAATCCCCCCTTCTTTTATGCTTCTAATGACCTCCGCTGG---GACAGAAAGAGGAGCCGGAACAGGTTGAACTGTTTACC…
	KU895018	----AAAAAGATAAGCCGATGATTTTTTTCTACAAATCATAAGGATATAGGAACTCTTTACTTAATTTTTGGAGCATGAGCAG-GCA-CAGTAGGAACAGCAATGA-GAAAAATAATTCGAGTAGAGCTCTCTCAACCTGGATCCCTCATCCAAGATGATCAAGTTTATAATGTAATGGTAACAGCCCATGCTTTTGTTATGATTTTCTTCATGGTTATGCCT-ATTATGATTGGGGGCTTTGGAAAATGACTTGTCCCCCTTATGATAGGAGCCCCTGATATGGCTTTTCCCCGTATGAAAAAAATGAGATTTTGACTAATCCCTCCCGCTTTTATTTTACTTCTAACTTCTTCAGG---AAAAGAAAGAGGAGTTGGTACTGGATGAACAGTATACC…
	KU895019	----AAAAAGATTAGCCGATGGTTCTTCTCCACAAAACACAAGGATATCGGTACTCTTTATTTAATTTTTGGTGCTTGGGCTG-GAA-CTGTTGGTACAGCAATGA-GAAAAATTATTCGAGTTGAATTATCACAACCCGGCTCCTTAATTCAAGATGATCAAGTGTACAAAGTCATGGTAACTGCCCATGCCTTTGTAATGATCTTTTTTATGGTAATGCCA-ATCATGATTGGTGGATTTGGGAAATGACTAGTACCTTTAATGATTGGAGCCCCTGACATGGCATTCCCCCGAATGAAAAAAATGAGATTTTGATTAATACCACCAGCCTTTATTTTACTTCTTACCTCAGCTGG---TAAAGAAAGTGGAGTAGGAACAGGCTGAACAGTCTACC…
	KU895034	----GACAAGATTAGACGTTGATTGTTTTCAACAAAACACAAGGACATAGGCACATTATATCTATTATTTGGAGCCTGAGCAG-GTA-CCGTAGGTACTGCCATGA-GAAAAATTATCCGGGTTGAGTTATCTCAACCCGGGTCTCTTATCCAAGATGATCAAGTATATAAAGTTATGGTAACAGCTCATGCCTTTGTAATGATATTTTTTATGGTTATGCCC-ATAATGATTGGAGGATTTGGTAAATGACTAGTTCCTTTGATGATAGGTGCTCCCGATATGGCTTTCCCTCGAATGAAAAATCTGAGATTCTGATTGATTCCCCCTTCTTTTCTCCTACTTCTTACCTCATCAGG---TAATGAAAGCGGAGTTGGAACCGGATGAACCGTCTATC…
	KU895022	----------ATTAGCCGATGATTCTTTTCAACTAACCACAAGGATATCGGTACTTTATACCTAATATTTGGAGCTTGAGCTG-GAA-CAGTAGGAACAGCCATGA-GAAAAATAATACGTGTGGAGTTATCACAGCCTGGGTCACTTATACAAGATGACCAAGTTTACAAAGTAATGGTTACAGCTCATGCACTTGTAATGATCTTTTTTATGGTTATGCCA-ATTATGATTGGAGGATTTGGAAAATGATTAGTACCTTTAATGATTGGAGCACCAGATATGGCTTTCCCTCGAATGAAAAAAATGAGATTTTGGTTACTCCCTCCTGCTTTTATCCTTCTTCTTACCTCTGCAGG---TAAAGAAAGAGGGGTTGGAACAGGTTGAACAATTTACC…
	KU895003	----GAAAAGATAAGGCGGTGATTCTTTTCAACCAAACACAAGGATATCGGAACTTTATATTTATTATTTGGAGCTTGAGCTG-GAA-CAGTAGGAACAGCAATGA-GAAATATCATTCGAGTAGAATTATCCCAACCTGGCTCACTTATCCAAGACGATCAAGTCTACAAAGTCATGGTTACAGCTCACGCATTCGTAATGATCTTTTTTATGGTTATGCCC-ATCATGATAGGTGGATTTGGAAACTGACTTGTCCCCTTAATGATAGGAGCACCAGATATGGCTTTTCCCCGTATGAAAAATATGAGATTCTGGCTAATTCCCCCCGCTTTCATACTTCTTCTTACTTCCGCAGG---TAAAGAAAGAGGTGTAGGAACTGGATGAACAGTATACC…
	KU895020	----------------CGGTGGCTATTTTCTACTAACCACAAGGATATCGGTACCTTATATCTTTTATTTGGCGCTTGAGCCG-GAA-CAGTAGGCACAGCCATGA-GAAATATTATCCGTGTTGAATTATCACAACCTGGTTCCTTAATTCAAGATGATCAAGTATATAAAGTAATGGTCACAGCTCACGCATTTGTCATGATTTTCTTTATGGTTATGCCC-ATCATGATAGGAGGATTTGGCAACTGACTAGTTCCTTTAATGATAGGAGCTCCAGATATGGCTTTTCCCCGCATGAAAAAAATGAGCTTCTGACTAATTCCTCCCGCCTTCATGCTTCTTCTCACTTCTGCAGG---TAAAGAAAGTGGTGTTGGAACTGGTTGAACAGTATACC…
	KU895006	----------------CGGTGGTTATTTTCAACCAAACACAAGGATATAGGTACCTTATATCTCTTATTTGGCGCTTGAGCCG-GGA-CTGTAGGAACAGCAATGA-GAAAAATAATACGCGTTGAATTATCCCAACCCGGATCTCTAATACAAGATGATCAAGTTTATAAAGTAATGGTAACAGCCCACGCCTTCGTTATGATATTCTTTATGGTTATGCCT-ATAATGATAGGAGGGTTTGGAAAATGACTAGTACCACTAATGATCGGAGCACCTGACATGGCATTTCCTCGAATGAAAAATCTAAGATTCTGGCTAATCCCTCCTGCCTTCATGCTCCTTTTAACTTCAGCCGG---AAAAGAAAGAGGAGTTGGAACAGGCTGAACTGTATACC…
	KU895032	----GAAAAGATTAATCGTTGACTATTTTCAACTAACCACAAGGATATAGGAACTCTATACTTAATATTTGGTGCATGGGCTG-GAA-CAGTTGGCACAGCTATGA-GAAAAATTATACGTGTTGAACTTTCTCAGCCCGGGTCTTTAATTCAAGACGACCAAGTATATAATGTTATGGTCACTGCTCACGCATTTGTTATGATATTTTTTATGGTGATGCCA-ATAATGATCGGAGGATTTGGTAATTGATTAGTCCCCCTAATGATCGGAGCCCCAGACATGGCATTCCCACGCATGAATAAATTAAGCTTTTGACTTGTTCCCCCCTCCTTCTTCTTATTATTAACCTCCTCAGG---TAACGAAAGAGGTGTGGGAACAGGATGAACAGTATACC…
	KU895037	----------------CGATGGTTATTTTCAACTAATCACAAGGACATCGGAACACTATACTTGATATTTGGTGCTTGAGCAG-GCA-CTGTAGGTACAGCTATGA-GAAAAATTATCCGAGTCGAGCTATCTCAACCCGGGTCCTTAATTCAAGATGATCAAGTTTATAAAGTCATGGTCACAGCCCATGCCTTTGTTATGATATTCTTCATGGTTATGCCG-ATAATGATTGGAGGGTTTGGGAACTGATTAATACCCTTAATGATTGGAGCCCCAGATATGGCTTTCCCACGAATGAATAAATTAAGCTTCTGACTCATTCCCCCGGCCTTTATGCTCCTTTTAACCTCAGCCGG---AAACGAGAGAGGAGTAGGAACCGGATGGACTGTTTACC…
	KU895031	----------------CGATGACTTTTTTCTACTAATCACAAGGATATAGGAACTCTCTACCTAATATTTGGTGCATGAGCAG-GAA-CAGTAGGTACTGCCATGA-GAAAAATTATCCGAGTGGAGCTCTCACAACCCGGATCCCTAATACAAGATGACCAAGTATACAATGTAATGGTTACCGCACACGCATTTGTTATGATATTCTTTATGGTAATGCCC-ATAATGATAGGAGGTTTTGGTAACTGACTGGTCCCATTAATGATAGGAGCCCCTGACATGGCATTTCCTCGAATGAAAAACCTAAGCTTCTGGCTTGTACCTCCCTCATTTCTCCTTTTACTAACTTCCTCTGG---AAACGAAAGTGGGGTAGGAACTGGTTGAACCGTCTATC…
	OR347645	-------TACATCGCGCGATGATTATTTTCTACTAACCACAAGGACATAGGAACCTTATACCTGATTTTTGGGGCATGAGCTG-GTA-CAATTGGCACTGCCATGA-GTAAAATTATACGAGTAGAGCTTTCCCAGCCTGGGTCACTTATTCAAGACGATCAAATTTATAATGTAATGGTTACTGCTCATGCTTTAGTTATGATATTTTTTATGGTAATGCCA-ATTCTGATTGGAGGATTTGGGAATTGACTAGTACCTTTAATGATTGGAGCCCCTGATATGGCTTTCCCTCGCATGAAAAACATGAGCTTCTGATTAATTCCTCCTTCCTTTTTACTGTTACTAACCTCAGCAGG---AAACGAAAGAGGAGTAGGGACAGGGTGAACAGTATATC…
	KU895332	----AATTATATCCAACGATGACTTTTTTCTACAAACCATAAGGATATTGGTACTCTCTATCTAATTTTTGGAGCATGGGCCG-GAA-GAGTAGGAACCGCAATGA-GAAACATTATCCGAGTTGAATTGTCTCAACCAGGATCACTTATTCAAGACGATCAACTTTATAAAGTAATGGTAACTGCCCACGCATTTGTTATGATTTTCTTCATGGTCATGCCC-ATTATGATTGGAGGATTTGGTAAATGATTAGTTCCCCTTATGGTAGGAGCCCCAGATATGGCATTTCCTCGAATGAAAAAAATGAGCTTCTGGTTAATTCCCCCAGCTTTCTTTCTCCTAATAGCTTCAGCTGG---TAAAGAAAGAGGAGTCGGAACAGGATGAACTGTCTATC…
	KU895335	-------TATCTTACACGATGACTCTTCTCCACTAATCACAAGGATATCGGGACTCTCTACTTAATCTTCGGAGCTTGGGCAG-GTA-GAATAGGGACCGCCATGA-GCAAAATTATTCGAGTTGAATTATCCCAACCAGGGTCACTAATCCAAGACGATCAGCTCTATAATGTTATGGTAACAGCCCACGCCTTCGTCATGATCTTTTTTATGGTTATGCCC-ATTCTAATTGGAGGGTTTGGAAACTGGTTAACTCCTTTAATGATAGGGGCTCCAGACATGGCTTTTCCTCGTATGAAAAACTTAAGTTTCTGGTTATTACCCCCCGCATTTCTCCTCCTTATAGCTTCAGCCGG---TAAAGAAAGAGGAGTAGGGACAGGATGAACCGTCTATC…
	KU895028	----GACAAGATCAGGCGATGACTTTTCTCAACTAACCACAAGGATATAGGAACTTTATACTTAATATTTGGCGCATGAGCTG-GAA-CTGTGGGAACAGCCATGA-GAAAAATAATTCGCGTAGAGCTCTCTCAACCCGGTTCTTTAATACAAGATGACCAAGTTTATAATGTAATGGTAACTGCTCACGCATTTGTAATGATATTTTTCATGGTTATGCCA-ATAATGATTGGAGGATTCGGTAAATGACTAGTCCCCCTAATGATTGGCGCTCCCGATATGGCTTTCCCTCGCATGAAAAACTTAAGCTTTTGGCTAATTCCCCCCGCATTTCTTCTTTTGCTAACCTCATCTGG---AAACGAGAGAGGTGTCGGAACAGGATGAACTGTTTACC…
	KU895030	----GACAAGCTAAGCCGCTGACTCTTTTCCACCAACCACAAGGACATTGGAACTCTATACCTAATTTTCGGTGCTTGAGCCG-GAA-CAGTAGGCACAGCCATGA-GAAAAATTATCCGCGTAGAACTCTCTCAGCCAGGATCCCTCATTCAAGATGACCAAGTGTACAACGTTATGGTAACAGCTCACGCCTTTGTAATGATCTTTTTCATGGTAATGCCA-ATTATGATTGGAGGATTCGGAAATTGACTAGTCCCCCTAATGATTGGTGCCCCAGACATGGCTTTCCCACGAATGAATAACCTAAGTTTTTGGCTTGTACCACCCTCTTTCCTATTACTACTAACCTCTTCTGG---TAAAGAAAGAGGAGTCGGGACAGGATGAACTGTATACC…
	KU895033	----------------CGATGGCTCTTTTCAACAAACCATAAGGATATAGGTACACTCTATTTAATATTCGGTGCCTGAGCCG-GCA-CAGTAGGTACAGCAATGA-GAAATATTATTCGTGTAGAACTCTCTCAACCAGGATCACTGATCCAAGATGACCAAGTATACAACGTCATGGTTACAGCCCATGCCTTTGTAATGATCTTTTTTATGGTTATGCCC-ATAATGATTGGAGGGTTTGGTAATTGATTAGTTCCCTTAATGATAGGAGCCCCTGACATGGCTTTCCCCCGAATGAATAAATTAAGCTTTTGGCTTATTCCCCCTGCTTTTTTACTGCTCCTAACTTCTTCTGG---AAACGAAAGAGGGGTAGGGACTGGGTGAACTGTTTACC…
	KU895024	----GAAAAGGTTAACCGCTGATTCTTCTCTACAAATCACAAGGACATCGGTACTCTATACTTAATCTTTGGCGCTTGAGCTG-GAA-CTATAGGTACAGCCATGA-GAAATATTATCCGAGTAGAGCTTTCCCAGCCCGGCTCCTTGATACAAGACGACCAAGTTTATAACGTCATGGTCACTGCTCATGCTTTCGTCATGATCTTTTTTATGGTTATGCCA-ATCATGATAGGAGGATTCGGAAATTGATTAGTCCCCCTTATGATAGGAGCTCCAGATATGGCCTTCCCTCGCATGAAAAAAATGAGCTTCTGATTAATTCCTCCCTCCTTTATGCTTCTGTTAACATCAGCAGG---AAAAGAAAGAGGAGTAGGTACCGGCTGAACCGTCTACC…
	KU895026	-------------------------TTTTCTACAAACCACAAGGATATTGGCACCCTATACTTAATCTTTGGTGCCTGAGCCG-GCA-CCATAGGTACCGCCATGA-GAAAAATTATCCGGGTTGAGCTCTCCCAGCCTGGGTCCCTAATACAAGACGATCAGGTATATAATGTAATGGTCACAGCTCACGCCTTTGTCATGATATTCTTCATGGTAATGCCC-ATTATGATAGGAGGCTTTGGTAACTGACTAGTTCCATTAATGATCGGAGCCCCCGACATGGCCTTCCCTCGAATGAAAAAAATGAGATTCTGATTAATCCCCCCCTCTTTAACGCTCTTACTAACCTCAGCAGG---AAAAGAAAGGGGAGTAGGTACAGGCTGAACAGTTTACC…
	EU869883	---------------------------------------------------AACCTTGTACCTGTTATTCGGTGCATGGGCCG-GCA-CAGTGGGGACCGCCATGA-GGAAAATTATTCGAGTGGAACTGAGACAGCCTGGGTCTCTTATACAAGATGATCAAATTTACAAAGTAATGGTAACCGCTCATGCATTTGTTATGATTTTCTTTATGGTAATGCCA-ATTATGATTGGTGGGTTTGGGAAATGATTGATTCCCCTCATGATAGGAGCCCCAGATATGGCTTTCCCTCGAATGAAAAATCTAAGATTTTGGCTCATCCCTCCCTCCTTCACCCTACTCTTGACCTCCGCCGG---CAAAGAGAGGGGCGTAGGTACAGGATGAACAGTCTATC…
	KU895041	----GAAAAAATCAACCGTTGATTATTCTCTACCAACCACAAGGATATAGGAACTCTATATTTGATATTCGGAGCATGAGCGG-GTA-CAATAGGTACCGCCATGA-GAAAAATTATTCGGGTGGAACTTAGTCAGCCAGGATCCCTCATTCAAGATGACCAAATTTACAAAGTAATGGTAACCGCCCACGCATTTGTCATGATCTTCTTTATGGTAATGCCG-ATCATGATAGGTGGGTTTGGGAATTGGCTAGTGCCTCTAATGATAGGAGCCCCCGACATGGCCTTCCCCCGAATGAATAACCTAAGGTTTTGGTTAATACCCCCCTCTTTCATGCTCCTCTTAACCTCGGCTGG---AAAAGAAAGAGGGGTGGGCACAGGGTGAACCGTCTATC…
	KU895035	----------------CGTTGACTATTCTCTACTAATCATAAGGATATCGGAACTTTATACCTTTTATTTGGTGCATGAGCAG-GCA-CTGTAGGCACTGCTATGA-GAAAAATTATCCGGGTAGAATTATCCCAACCAGGATCTCTTATACAAGACGACCAAGTTTATAAAGTAATGGTAACCGCCCACGCTTTTGTAATGATTTTCTTTATGGTAATGCCA-ATAATGATAGGAGGCTTCGGAAAATGACTAGTTCCACTAATGATCGGAGCCCCTGACATGGCATTCCCACGAATGAAAAATCTTAGATTTTGGCTAATCCCCCCCTCCTTTCTACTTCTTCTTACCTCGTCAGG---TAAAGAGAGAGGTGTCGGAACAGGATGAACTGTTTACC…
	OQ749918	-------------------------------------------GATATTGGCACACTTTATTTACTATTTGGAGCCTGAGCAG-GAA-CAATTGGAACCGCAATGA-GTAAAATCATTCGAGTAGAACTATCACAGCCAGGATCCCTTATACAAGACGACCAAATATATAAAGTAATGGTCACCGCCCATGCCTTTGTAATGATTTTCTTCATGGTAATGCCC-ATCATGATAGGAGGATTCGGAAATTGACTTGTCCCACTAATGATCGGAGCACCCGATATGGCTTTCCCCCGAATGAACAAAATGAGATTCTGACTAATTCCTCCTGCATTTTTACTCCTCATGACATCAGCCGG---AAACGAAAGAGGAGTAGGAACAGGCTGAACCGTCTACC…
	KU895046	----------ATCTCCCGATGACTCTTTTCCACTAATCACAAGGACATTGGAACACTCTACTTAATCTTCGGTGCTTGAGCTG-GCA-CTATAGGAACCGCCATGA-GAAATATAATCCGGGTAGAACTTTCACAACCGGGATCATTGATACAAGATGATCAAATTTACAAAGTTATGGTAACAGCTCACGCCTTTGTCATGATATTTTTTATGGTAATGCCA-ATCATGATCGGAGGCTTTGGAAACTGACTAGTCCCCCTAATGATTGGAGCGCCTGACATGGCGTTCCCCCGAATGAACAAAATGAGATTCTGGCTAATACCGCCCTCATTTATTCTCCTCCTCACTTCCGCAGG---GAAAGAGAGAGGGGTAGGAACGGGGTGAACTGTTTATC…
	LC586826	AAGAGACGCTATCTCCCGGTGATTATTTTCCACTAATCACAAGGACATTGGCACACTATATCTCATTTTTGGGGCCTGAGCCG-GAA-CAGTCGGCACCGCCATGA-GAAAAATTATCCGAGTTGAATTGTCACAACCAGGATCTTTAATACAAGACGACCAAATTTATAAAGTCATGGTAACAGCCCACGCCTTCGTCATGATCTTTTTTATGGTAATGCCA-ATCATGATAGGCGGCTTTGGGAACTGACTCGTTCCCCTAATGATAGGAGCGCCAGACATGGCGTTTCCACGAATGAAAAACATGAGATTTTGGCTAATTCCCCCATCTTTTATACTCCTCCTTACTTCTGCGGG---AAAAGAAAGGGGAGTAGGGACAGGCTGTACTGTTTATC…
	KU895124	----CAATATTTTAGACGATGATTATTTTCAACCAACCACAAGGACATTGGAACACTCTATTTAATATTTGGAGCATGAGCAG-GAA-CAGTTGGTACTGCCATGA-GTAAAATTATACGAGTAGAACTCTCCCAACCAGGGTCACTTATTCAAGACGACCAAGTATATAAAGTAATGGTAACCGCCCACGCTTTTGTAATGATCTTTTTTATGGTTATGCCT-ATTATGATAGGAGGGTTTGGAAAATGACTAGTTCCCCTCATGATTGGAGCACCCGACATGGCATTCCCACGAATGAAAAATATGAGATTCTGGTTAATTCCTCCATCCTTTTTACTTCTAGTAACTTCAGCAGG---TAAAGAAAGAGGAGTTGGGACAGGGTGAACTATTTACC…
	KU895123	----GAATACCTTAGACGATGATTATTCTCAACAAACCACAAGGATATAGGCACACTCTATTTATTATTTGGAGCTTGAGCTG-GAA-CAGTAGGTACTGCTATGA-GTAAAATAATACGAGTAGAACTTTCTCAACCAGGATCACTTATACAAGACGATCAAGTATATAATGTTATGGTAACGGCTCATGCCTTTGTTATGATTTTTTTTATGGTAATGCCA-ATTATGATCGGGGGCTTTGGAAATTGATTAGTCCCGTTAATGATCGGAGCACCTGACATGGCATTTCCACGTATGAACAAAATGAGATTTTGACTAATCCCCCCTTCTTTTTTACTTTTAGTAGCCTCAGCTGG---AAAAGAAAGTGGGGTAGGAACAGGTTGAACAATTTACC…
	MN730293	---------------------------------------------------AACACTCTACCTAATTTTTGGAGCTTGAGCTG-GTA-CCATAGGAACGGCTATGA-GTAATATTATTCGAGCTGAACTTTCCCAGCCAGGATCGCTAATTCAAGACGACCAAATATACAAAGTTATGGTTACGGCACATGCATTTGTAATGATATTTTTCATGGTAATGCCC-ATTATGATAGGTGGATTCGGAAATTGGCTAGTCCCACTGATGATCGGCGCCCCCGACATGGCCTTTCCTCGTATGAAAAACATGAGATTTTGATTAGTACCCCCTTCTTTCATGCTCCTCCTAACTTCCGCAGG---TAATGAAAGAGGAGTAGGAACAGGATGAACAGTATATC…
	KU895040	----GAAAACCTAAACCGATGACTTTTCTCAACAAATCACAAGGACATAGGTACCCTTTATCTAATTTTTGGTGCATGAGCTG-GAA-CAATAGGTACCGCCATGA-GAAAAATTATCCGAGTGGAACTGTCTCAGCCGGGCTCCCTAATTCAAGATGACCAGGTTTATAAAGTAATGGTAACCGCCCATGCTTTTGTAATGATCTTCTTCATGGTAATGCCA-ATAATGATAGGGGGGTTTGGTAAATGGCTAGTCCCTTTAATGATAGGAGCCCCCGACATGGCCTTCCCTCGCATGAAAAATTTAAGTTTTTGACTAGTGCCCCCCTCATTTATGCTTCTTTTAACCTCGGCAGG---TAAAGAGAGAGGGGTCGGAACAGGATGAACAGTTTACC…
	KU895039	----------ATAAACCGATGACTTTTCTCCACAAACCACAAGGACATAGGTACCTTATACCTAATTTTTGGCGCTTGAGCTG-GAA-CCGTAGGTACAGCCATGA-GAAAAATTATCCGCGTGGAGTTATCCCAACCCGGTTCCCTTATTCAAGATGACCAAGTATATAAAGTAATGGTTACTGCACACGCATTCGTAATGATATTTTTTATGGTTATGCCA-ATAATGATTGGAGGATTCGGTAAATGACTAGTTCCCCTAATGATAGGAGCCCCTGACATGGCATTCCCACGAATGAACAATCTTAGATTTTGACTAGTGCCTCCCTCTTTTATGCTCCTCCTTACCTCCGCAGG---TAACGAAAGAGGCGTTGGAACCGGATGAACAGTATACC…
	KU895038	----AGAAGACTAAACCGTTGACTTTTCTCCACAAACCACAAGGATATAGGAACTTTATATTTAATCTTTGGTGCATGAGCTG-GCA-CTATAGGTACCGCCATGA-GAAAAATTATCCGCGTAGAACTTTCCCAGCCCGGATCTCTTATACAAGACGACCAAGTATATAAAGTAATGGTTACTGCCCACGCCTTTGTAATGATATTTTTTATGGTTATGCCA-ATAATGATCGGAGGATTCGGAAAATGACTAGTACCTCTTATGATAGGAGCCCCCGATATGGCCTTTCCCCGAATGAAAAATCTAAGCTTTTGACTGATTCCTCCTTCATTCATGCTCCTATTGACCTCTGCAGG---CAAAGAAAGAGGCGTAGGGACAGGGTGAACAGTATACC…
	KU895045	----------------CGCTGACTCTTCTCAACTAATCACAAGGATATAGGAACACTCTATCTATTATTTGGTGCTTGAGCAG-GTA-CCATTGGAACTGCTATGA-GTAACATAATCCGAGTTGAACTTTCTCAACCTGGATCCCTAATACAAGACGATCAAATCTACAATGTAATGGTTACTGCCCATGCTTTTGTTATGATTTTCTTTATGGTAATGCCA-ATTATGATAGGAGGATTTGGTAATTGATTAATTCCCCTTATGATAGGAGCACCTGACATGGCATTTCCTCGAATGAAAAAAATGAGCTTCTGGCTAATCCCCCCTGCATTTATGCTTCTTCTAACTTCTGCCGG---GAATGAAAGAGGAGTGGGAACAGGATGAACTGTCTATC…
	MH339379	---------------------------------------------------GACTCTATATCTTATCTTCGGAGCTTGAGCAG-GAA-CCATAGGTACAGCTATGA-GAAATATAATCCGTGTGGAACTATCTCAGCCAGGTTCACTTATTCAAGATGACCAGGTTTATAACGTGATGGTCACAGCACATGCCTTCGTTATGATCTTTTTTATGGTTATGCCC-ATAATGATTGGAGGCTTTGGAAAATGATTAATTCCCCTTATGATCGGGGCTCCTGACATGGCCTTTCCCCGAATGAAAAACTTAAGATTCTGACTGGTACCCCCTTCTTTTATGCTACTTCTCACTTCCGCAGG---AAACGAGAGAGGGGTAGGAACAGGATGAACAGTTTATC…
	KU895347	----AATTATATAGGACGTTGGTTATTTTCTACCAACCACAAGGATATCGGAACCTTATATCTCATTTTTGGAGCCTGAGCAG-GAA-CAGTAGGAACAGCTATGA-GTAATATTATACGAGTTGAACTATCTCAACCAGGCTCTCTTATACAAGATGACCAAGTTTATAACGTAATGGTAACCGCCCACGCCTTTGTTATGATCTTCTTCATGGTAATGCCA-ATCATGATTGGAGGATTCGGAAACTGATTAGTACCCTTAATGATCGGAGCTCCCGACATGGCCTTTCCCCGAATGAAAAAAATGAGATTCTGACTAATTCCTCCTGCCTTTCTTCTTCTTGTTACCTCTGCAGG---TAAAGAAAGAGGGGTCGGTACAGGATGAACAGTATATC…
	MN730382	--------------------------------------------------------------------------------------A-----------------------------------------------------------------------------------------------------------------------------------------ATTATGATAGGAGGATTTGGAAACTGGTTAGTCCCCCTGATGATCGGGGCTCCAGATATGGCATTTCCTCGGATGAACAAAATGAGTTTTTGGCTTGTCCCTCCTTCTTTTATGCTTCTTCTTACCTCAGCGGG---TAACGAAAGGGGAGTAGGAACCGGGTGAACTGTATACC…
	MN730228	---------------------------------------------------AACCCTCTACTTAATTTTCGGGGCATGGGCCG-GGA-CTATAGGAACGGCAATGA-GTAAAATTATCCGAGCGGAGCTTTCGCAGCCTGGCTCCCTTATTCAAGATGATCAAATTTACAAAGTAATGGTCACAGCACACGCATTCGTGATGATCTTTTTTATGGTAATGCCT-ATTATGATAGGTGGGTTTGGTAACTGACTGGTCCCCCTAATGATTGGAGCTCCCGACATGGCCTTCCCACGTATGAAAAAAATGAGATTCTGGTTAGTTCCTCCCTCTTTCATGTTACTGCTTACCTCTGCCGG---GAAAGAAAGAGGAGTAGGGACAGGATGAACAGTATATC…
	MN730312	----------------------------------------------------------------------------------------------------------------------------------------------------------------------------------------------------------------------------------AATGATAGGAGGGTTTGGAAATTGACTAGTTCCACTAATGATTGGGGCTCCTGATATGGCCTTCCCTCGGATGAAAAAAATGAGGTTCTGGCTAGTACCTCCCTCTTTCATGTTATTACTCACCTCAGCGGG---TAAAGAAAGAGGAGTAGGAACAGGGTGAACAGTTTACC…
	OR347650	----------ATTTCACGATGGCTCTTCTCAACTAACCACAAGGACATCGGGACTTTATATCTTATTTTTGGTGCATGAGCTG-GCA-CAATAGGTACAGCCATGA-GAAAAATTATACGAGTTGAATTATCACAACCAGGATCTCTTATACAAGACGACCAAATTTATAAAGTTATGGTCACAGCCCACGCCTTCATAATGATATTTTTTATGGTTATGCCT-ATCATGATAGGTGGTTTCGGAAAATGATTGGTGCCCTTAATGATAGGTGCACCCGATATGGCATTTCCACGGATGAATAAAATGAGATTTTGGTTAATTCCCCCCGCATTTATACTCCTACTTACATCTGCAGG---GAAAGAAAGAGGGGTTGGAACCGGATGGACAGTTTACC…
	KU895025	----GAAAAGATTTATCGATGGCTATTCTCAACCAACCACAAGGATATAGGTACCCTATATTTAATCTTTGGAGCATGAGCTG-GAA-CCATAGGCACCGCTATGA-GAAAAATCATTCGGGTAGAGCTATCACAACCTGGATCCCTAATCCAAGACGATCAAGTTTACAACGTCATGGTAACTGCCCACGCCTTCATCATGATATTCTTCATGGTTATGCCC-ATAATGATCGGAGGCTTCGGAAATTGACTAGTTCCCCTAATGATCGGAGCACCTGACATGGCCTTCCCTCGAATGAAAAAAATGTCCTTCTGACTAATTCCCCCTTCCTTTATGCTCCTTCTCACTTCCGCAGG---AAAAGAAAGCGGAGTAGGTACAGGATGAACCGTGTACC…
	OR347644	-------TATATAGCACGATGATTATTTTCTACTAACCACAAGGATATAGGAACTTTATATTTAATTTTTGGTGCATGAGCCG-GGA-CTATAGGTACGGCCATGA-GTAAAATTATACGAGTCGAGTTATCTCAACCAGGATCACTAATACAAGACGATCAAGTTTATAAAGTAATGGTAACTGCTCATGCCTTCGTAATGATATTTTTTATGGTAATGCCC-ATAATGATTGGAGGATTTGGAAATTGACTAGTCCCACTAATGATAGGAGCCCCTGACATGGCATTTCCGCGAATGAATAAAATGAGATTTTGGCTTATACCCCCAGCTTTTATGCTTCTCTTAACCTCAACAGG---AAATGAAAGAGGAGTCGGAACAGGATGAACAGTTTATC…
	MK721550	-------------------------------------------GATATCGGGACCCTTTACCTAATTTTTGGAGCCTGAGCCG-GTA-CCGTCGGCACCGCAATGA-GAAACATTATACGAGTTGAACTTTCCCAACCAGGCTCCCTCATTCAAGATGACCAAGTTTACAATGTAATGGTTACAGCCCACGCCTTTATTATGATTTTCTTTATGGTAATGCCA-ATAATGATTGGAGGATTCGGAAACTGACTTGTCCCCCTCATGATTGGAGCCCCTGACATGGCATTTCCCCGAATGAATAAAATGAGATTCTGATTAATTCCTCCCTCATTTATTCTCCTACTAACATCCGCCGG---TAACGAAAGCGGGGTCGGAACTGGGTGAACTGTCTACC…
	KU895027	-------------------------TTTTCAACTAACCACAAGGACATTGGTACCCTTTATTTAATTTTTGGAGCTTGAGCAG-GTA-CTATAGGTACCGCAATGA-GCAAAATAATTCGAGTTGAACTCTCCCAGCCTGGATCCCTCATTCAAGACGATCAAGTTTATAAAGTAATGGTCACTGCCCATGCCTTCGTAATGATTTTCTTTATGGTTATGCCA-ATTATGATTGGCGGATTTGGAAATTGACTAGTCCCCCTAATGATTGGAGCCCCTGACATGGCTTTTCCCCGTATGAACAAAATGAGATTCTGACTAATTCCCCCTTCATTTATGTTACTTTTAACCTCTGCCGG---AAAAGAAAGAGGAGTAGGAACAGGTTGAACTGTCTACC…
	KU895011	----------------CGATGACTATTCTCCACCAACCACAAGGACATCGGAACTTTATACATCATCTTTGGTGCATGAGCTG-GCA-CAATAGGTACAGCTATGA-GAAAAATTATCCGGGTAGAATTATCACAGCCCGGCTCTCTTATTCAAGATGACCAAGTCTATAAAGTTATGGTCACAGCCCACGCTTTTGTAATGATTTTCTTTATGGTAATGCCA-ATTATGATTGGAGGGTTTGGAAACTGATTAGTTCCTTTAATGATAGGAGCTCCTGACATGGCCTTCCCACGGATGAAAAAAATGAGCTTCTGGTTAGTTCCTCCATCCTTTATGTTATTACTAACTTCAGCAGG---AAACGAAAGAGGAGTAGGTACAGGTTGAACTGTTTACC…
	OR347649	----CACTACTTAGCACGGTGATTATTCTCAACCAACCATAAGGATATAGGAACTTTGTACCTCATCTTCGGAGCATGAGCGG-GCA-CTATAGGTACAGCCATGA-GTAAAATAATCCGAGCTGAGCTCTCACAGCCCGGTTCTCTTATTCAGGATGATCAGATCTATAAAGTTATGGTAACAGCCCACGCTTTTGTTATGATCTTTTTTATGGTTATGCCA-ATAATGATAGGAGGGTTCGGAAATTGACTCGTCCCTCTCATGATTGGGGCACCCGATATGGCTTTCCCACGAATGAAAAACATGAGATTTTGGTTAATTCCACCTTCCTTTATGCTACTTCTTACTTCCGCAGG---CAACGAGAGGGGAGTAGGAACAGGCTGAACTGTCTACC…
	LC091378	--------------------------------------------------------------------TTGGTGCATGAGCGG-GCA-CTATAGGTACAGCCATGA-GTAAAATAATTCGGGCCGAACTATCACAACCAGGATCTCTTATCCAAGACGATCAAATCTACAATGTAATGGTTACAGCCCACGCCTTTGTAATGATTTTCTTTATGGTAATGCCC-ATAATGATAGGAGGCTTTGGAAACTGGCTCGTTCCTCTTATGATAGGGGCTCCTGACATGGCCTTTCCACGAATGAAAAAAATGAGCTTTTGGCTAGTGCCCCCCTCTTTTATGCTTCTACTAACCTCAGCAGG---TAATGAAAGAGGCGTAGGGACAGGCTGAACCGTTTATC…
	KU895055	----AATTATCTAGCACGGTGATTATTTTCCACCAACCACAAGGACATCGGTACTCTATACCTCATCTTTGGGGCATGAGCCG-GTA-CCATTGGTACAGCCATGA-GTAAAATTATCCGAGCTGAACTTTCACAGCCTGGCTCTCTCATTCAAGACGACCAGATTTACAATGTTATGGTAACCGCCCACGCCTTTGTTATGATCTTCTTTATGGTAATGCCT-ATCATGATAGGAGGATTTGGAAAATGACTCGTTCCCCTCATGATTGGGGCACCCGATATGGCCTTCCCACGAATGAAAAACATGAGATTTTGATTAATTCCGCCCTCCTTTATGCTTCTCCTAACCTCAGCTGG---TAATGAAAGGGGTGTAGGGACAGGATGGACTGTCTACC…
	LC091388	--------------------------------------------------------------------TTGGAGCTTGAGCCG-GCA-CCATAGGTACAGCCATGA-GTAAAATTATTCGGGCTGAACTCTCACAACCCGGATCCCTTATTCAAGATGATCAAATCTACAATGTCATGGTGACAGCTCATGCTTTTGTCATGATCTTCTTTATGGTAATGCCA-ATTATGATAGGGGGGTTCGGAAACTGACTTGTACCTCTCATGATAGGAGCCCCTGATATGGCTTTCCCACGAATGAAAAATATGAGATTCTGGCTAGTTCCCCCTTCATTTATGCTCCTTCTGACCTCAGCAGG---AAATGAAAGAGGGGTAGGAACAGGATGAACCGTCTACC…
	KU895007	----GAAAAGATTAACCGATGATTATTCTCAACAAACCACAAGGACATCGGTACTTTATACTTGATCTTCGGGGCATGAGCTG-GCA-CCGTAGGTACAGCCATGA-GAAAAATTATCCGAGTAGAACTATCACAACCCGGATCTTTAATTCAAGATGACCAAGTCTACAACGTAATGGTCACCGCCCACGCATTTGTTATGATTTTTTTCATGGTGATGCCC-ATCATGATAGGCGGTTTCGGAAAATGACTAGTTCCCTTAATGATTGGGGCCCCAGATATGGCATTCCCCCGAATGAAAAAAATGAGATTCTGACTAATCCCCCCCTCATTTACACTACTACTCACATCAGCAGG---TAAAGAAAGCGGAGTAGGAACAGGATGAACAGTCTATC…
	KU895002	----------------CGATGATTATTTTCAACTAATCACAAGGACATCGGAACTCTCTACCTAATCTTCGGGGCCTGAGCCG-GCA-CTGTAGGTACCGCTATGA-GAAATATTATACGAGTAGAGCTCTCCCAACCTGGCTCACTTATTCAAGATGACCAAGTTTATAAAGTTACGGTCACAGCTCACGCCTTTATAATGATCTTCTTTATGGTAATGCCA-ATAATGATCGGAGGCTTTGGAAACTGACTAGTACCTCTCATGATTGGAGCCCCTGACATGGCGTTCCCCCGAATGAACAAAATGAGATTCTGATTAATCCCTCCATCCTTTATCCTTCTTCTCACCTCCGCAGG---GAACGAAAGAGGCGTTGGAACAGGATGAACTGTTTACC…
	KU895042	----GAAAAGATTAACCGTTGATTATTTTCTACTAACCATAAGGATATCGGAACTTTATATTTAATATTTGGAGCATGAGCTG-GTA-CGATAGGTACCGCTATGA-GAAATATTATCCGTGTAGAACTCTCCCAACCTGGTTCCCTAATTCAAGACGACCAAGTTTACAATGTAATGGTCACAGCCCATGCATTTGTCATGATTTTTTTCATGGTAATGCCA-ATTATGATTGGAGGATTTGGCAATTGATTAGTTCCCTTAATGATAGGAGCTCCCGATATGGCATTTCCTCGTATGAAAAATTTAAGATTTTGATTAATTCCACCATCATTTATGTTATTATTAACTTCCGCTGG---AAAAGAAAGTGGGGTGGGTACAGGCTGAACAGTTTACC…
	KU895044	----------------CGATGACTATTTTCAACAAACCACAAGGACATCGGAACCCTTTACTTTATTTTTGGCGCCTGAGCTG-GAA-CCATAGGAACCGCCATGA-GCAACATCATCCGGGTGGAACTATCCCAACCAGGATCCCTAATTCAAGACGACCAAGTATACAACGTAATGGTCACAGCACACGCTTTCGTAATGATCTTTTTTATGGTAATGCCT-ATTATGATAGGAGGATTTGGGAAATGACTAGTTCCCCTAATGATAGGCGCTCCAGACATGGCCTTTCCTCGAATGAATAATATGAGATTCTGACTAATTCCTCCCTCTTTTATGCTTCTAATGACCTCAGCTGG---AAAAGAAAGAGGAGTAGGAACAGGGTGAACCGTTTATC…
	KU895051	----GAAAAGATCAGTCGATGATTCTTCTCTACTAACCACAAGGATATCGGAACTTTATACTTAATCTTCGGAGCCTGAGCAG-GAA-CCATAGGTACAGCTATGA-GAAAAATTATCCGAGTAGAATTATCACAACCTGGATCCCTAATCCAAGACGACCAAATATACAAAGTAATGGTAACAGCTCACGCATTCGTCATGATATTTTTTATGGTTATGCCC-ATAATGATTGGCGGATTTGGAAAATGACTAGTCCCATTAATGATTGGAGCCCCAGACATGGCCTTTCCCCGTATGAATAAAATGAGATTCTGATTAATACCCCCATCATTTATGCTCCTACTTACATCTGCTGG---AAAAGAAAGAGGCGTAGGAACAGGATGAACCGTATACC…
	KU895049	----GAAAAGGTCAGCCGTTGATTCTTTTCCACTAATCATAAGGATATAGGAACTTTATACTTAATCTTTGGAGCCTGAGCAG-GAA-CCATAGGTACAGCTATGA-GAAAAATTATCCGGGTAGAATTATCCCAGCCCGGGTCCTTAATACAAGATGACCAAATTTATAAAGTTATGGTCACAGCTCATGCATTCGTCATGATTTTCTTTATGGTTATGCCC-ATCATGATAGGAGGATTTGGAAAATGATTAGTCCCCTTAATGATAGGAGCACCTGACATGGCCTTCCCCCGAATGAAAAAAATGAGCTTCTGACTTATTCCTCCATCCTTTATGCTCCTATTAACATCTGCCGG---AAAAGAAAGGGGAGTGGGAACCGGATGAACTGTTTACC…
	KX458803	---------------------------------------------------AACACTTTATTTCATATTTGGGGCTTGGGCAG-GAA-CCGTCGGCACCGCTATGA-GTAAAATAATCCGAGTCGAGCTCTCTCAGCCCGGATCACTTATACAAGACGACCAAATTTATAATGTCATGGTTACAGCACACGCTTTCGTCATGATCTTCTTTATGGTAATGCCA-ATCATGATAGGAGGTTTCGGTAAATGACTAGTACCCTTAATGATCGGGGCTCCAGACATGGCCTTTCCTCGAATGAAAAATATGAGATTCTGATTAATACCCCCCTCTTTTATGCTTCTAATAACCTCCGCCGG---AAAAGAAAGAGGAGTCGGCACAGGGTGAACCGTCTACC…
	KU895012	-------TATATAGCACGGTGATTATTTTCAACTAATCACAAGGATATAGGAACTTTATATTTAATTTTTGGAGCATGAGCTG-GAA-CAATAGGTACAGCCATGA-GAAAAATCATTCGAGTTGAATTATCTCAGCCTGGATCACTGATTCAGGATGACCAAGTTTATAACGTAATGGTTACTGCTCATGCCTTCGTCATGATCTTCTTTATGGTTATGCCA-ATTATGATCGGAGGTTTTGGAAAATGACTAGTTCCCTTAATGATTGGAGCTCCAGACATGGCATTTCCCCGAATGAAAAACATGAGATTCTGACTAATCCCTCCTGCCTTTATGCTCTTACTAACATCAGCTGG---TAACGAGAGAGGTGTTGGGACAGGATGAACTGTTTACC…
	OR347651	-------TACATAGCACGATGACTTTTCTCGACAAAACACAAGGATATAGGAACTTTATACCTAGTATTTGGTGCTTGAGCAG-GCA-CAATAGGTACAGCTATGA-GTAAAATTATTCGAGTAGAATTATCTCAACCAGGATCCCTAATCCAAGATGATCAAATATATAAAGTAATGGTAACAGCCCATGCTTTTATAATGATATTTTTCATGGTAATGCCA-ATAATGATAGGAGGATTTGGAAAATGGTTAGTTCCCCTAATGATAGGAGCACCTGATATGGCATTTCCTCGAATGAACAAAATGAGATTTTGATTGATACCCCCTGCATTCACGCTTTTGTTAACCTCCGCGGG---TAACGAGAGAGGTGTCGGCACAGGATGAACAGTATACC…
	KX458807	---------------------------------------------------AACACTATACCTTTTATTTGGTGCCTGAGCAG-GAA-CCATCGGGACGGCTATGA-GAAAAATAATTCGAGTAGAACTATCACAACCAGGCTCTTTAATTCAAGATGACCAAGTTTATAATGTTATGGTTACTGCCCATGCTTTCGTAATGATCTTCTTTATGGTAATGCCT-ATTATGATAGGAGGATTTGGAAATTGACTAGTCCCCCTCATGATAGGAGCACCAGATATGGCATTTCCACGAATGAAAAATATGAGATTCTGACTGATTCCCCCCTCTTTTATGCTTCTTTTAACCTCTGCCGG---GAATGAAAGCGGAGTAGGAACTGGATGAACAGTATACC…
	MN730357	------------------------------------------------------------------------------------------------------------------------------------------------------------------------------------------------------------------------------C-ATAATGATAGGAGGGTTTGGAAATTGATTAGTCCCACTAATGATAGGGGCTCCAGACATGGCCTTTCCACGAATGAAAAACATGAGATTCTGGTTAGTACCCCCATCATTCATGCTTCTTCTTACCTCTGCAGG---TAACGAAAGAGGGGTGGGAACAGGATGAACCGTCTACC…
	MN730209	---------------------------------------------------AACTTTATACTTAATCTTCGGAGCTTGGGCAG-GTA-CAATTGGTACAGCCATGA-GAAAAATTATCCGAGTAGAGCTCTCCCAACCAGGGTCCCTCATTCAGGACGACCAAGTTTACAAAGTAATGGTTACAGCCCATGCATTTGTCATGATCTTCTTCATGGTAATGCCT-ATCATGATAGGAGGGTTCGGGAACTGACTCGTGCCTTTAATGATCGGCGCCCCCGACATGGCATTTCCCCGAATGAACAACATGAGCTTCTGATTAGTGCCCCCTTCTTTTATGCTCCTCCTAACTTCTGCAGG---AAATGAGAGAGGTGTGGGAACTGGGTGAACCGTCTACC…
	OR347652	----GAGTATCTTGCACGCTGACTATTTTCAACAAATCACAAGGACATTGGAACTTTATATTTAATCTTTGGTGCCTGAGCTG-GCA-CCATAGGTACAGCCATGA-GAAAAATAATTCGGGTAGAACTTTCCCAACCCGGATCTCTGATTCAAGACGATCAGGTTTATAATGTGATGGTTACAGCTCATGCTTTTGTAATGATATTTTTTATGGTGATGCCT-ATAATGATTGGAGGATTTGGCAATTGGCTAGTACCCTTAATGATAGGAGCCCCAGACATGGCTTTTCCCCGAATGAAAAAAATGAGATTCTGATTAATTCCTCCCGCCTTCATGCTTCTTTTAACCTCTGCAGG---CAAAGAAAGAGGAGTAGGAACAGGATGGACTGTATACC…
	MW124575	---------------------------------------------------TACTTTATACTTAATATTTGGAGCTTGGGCGG-GTA-CAATTGGTACAGCCATGA-GAAAAATTATTCGAGTGGAATTATCACAACCAGGCTCACTTATTCAAGATGATCAAGTATACAATGTAATGGTAACAGCCCACGCCTTTGTAATGATCTTTTTTATGGTAATGCCA-ATAATGATAGGTGGATTTGGAAACTGATTAGTTCCCCTCATGATCGGAGCCCCCGATATGGCCTTCCCCCGCATGAATAATATGAGATTTTGGCTAGTACCCCCCTCTTTTATGCTTCTACTTACCTCCGCCGG---TAACGAAAGAGGAGTAGGAACAGGGTGAACAGTATACC…
	MG934954	---------------------------------------------------AACTTTATATTTAATTTTTGGAGCATGAGCTG-GAA-CTATTGGTACAGCCATGA-GAAAAATTATTCGAGTAGAACTATCTCAACCTGGTTCTTTAATTCAAGACGATCAGGTCTACAACGTGATGGTAACTGCCCATGCCTTCGTCATGATTTTTTTCATGGTAATGCCT-ATTATGATAGGAGGGTTCGGGAACTGACTAGTGCCTTTAATGATAGGAGCCCCTGACATGGCATTTCCACGAATGAAAAATATGAGATTCTGATTAATACCCCCTTCGTTTATGCTCCTCCTTACCTCTGCAGG---CAATGAAAGAGGGGTAGGAACAGGTTGAACTGTTTACC…
	KU895047	--------ATCTTAGACGATGATTATTCTCCACTAACCACAAGGATATAGGAACTTTATACCTAATCTTTGGTGCCTGAGCAG-GGA-CCATTGGTACAGCCATGA-GAAAAATTATTCGAGTGGAGTTATCACAGCCAGGCTCACTAATCCAAGACGACCAAGTTTACAAAGTTATGGTTACTGCCCACGCATTTGTAATGATCTTTTTTATGGTGATGCCA-ATTATGATTGGAGGATTCGGGAACTGACTAGTACCCCTAATGATAGGAGCACCTGACATGGCCTTTCCTCGAATGAACAATATGAGCTTCTGATTAGTTCCCCCCTCTTTTATGCTACTCCTTACCTCAGCAGG---TAAAGAAAGAGGAGTAGGAACGGGATGGACTGTTTACC…
	MN730211	-------------------------------------------------------------------------------------------------------------------------------------------------------------------------------------ACCGCCCATGCCTTCGTAATGATCTTTTTTATGGTAATGCCT-ATTATGATAGGTGGATTCGGAAACTGATTGGTACCCTTAATGATTGGGGCACCCGATATGGCATTTCCTCGAATGAATAATATGAGATTTTGACTAGTCCCCCCATCCTTCATGTTATTATTAACATCAGCTGG---AAACGAAAGAGGAGTCGGAACAGGATGAACTGTATACC…
	MN730191	--------------------------------------------------------------------------------------A-----------------------------------------------------------------------------------------------------------------------------------------ATCATGATAGGAGGGTTTGGGAAATGACTAATTCCTCTAATGATTGGTGCCCCTGACATGGCATTTCCCCGAATGAAAAAAATGAGATTCTGGTTAGTTCCCCCTTCGTTCATGCTTCTTCTCACATCAGCAGG---TAAAGAAAGAGGAGTAGGAACAGGATGAACAGTTTACC…
	KU895001	-------------AGACGATGATTATTCTCAACCAACCATAAGGACATCGGTACTCTCTACCTTATCTTTGGAGCCTGAGCAG-GAA-CCGTCGGAACAGCAATGA-GAAAAATAATTCGAGTTGAACTCTCACAACCAGGATCCTTAATACAAGACGACCAAATTTATAACGTGATGGTTACCGCCCACGCATTCGTAATGATCTTCTTCATGGTAATGCCC-ATCATGATAGGAGGATTTGGAAACTGATTAGTACCTTTAATGATTGGAGCACCCGACATGGCATTCCCACGAATGAACAAAATGAGCTTCTGACTAGTCCCCCCCGCCTTCATGTTACTAATAACCTCAGCTGG---TAAAGAAAGAGGAGTAGGAACAGGCTGAACAGTATACC…
	MN730302	--------------------------------------------------------------------------------------A-----------------------------------------------------------------------------------------------------------------------------------------ATTATGATAGGAGGATTTGGTAATTGACTAGTCCCTCTAATGATTGGAGCCCCAGACATGGCGTTTCCACGAATGAAAAAAATGAGATTCTGACTAGTTCCTCCCTCATTTATGCTTCTTTTAACTTCAGCAGG---TAAAGAAAGAGGAGTAGGGACAGGATGAACGGTTTACC…
	MN730242	--------------------------------------------------------------------------------------A-----------------------------------------------------------------------------------------------------------------------------------------ATTATGATAGGAGGATTTGGAAACTGGCTTGTCCCTCTAATGATAGGAGCTCCCGACATGGCATTTCCTCGAATGAAAAAAATGAGATTCTGGCTAGTCCCCCCCTCATTCATGCTACTTCTCACGTCAGCAGG---AAATGAAAGTGGGGTAGGGACAGGATGAACAGTGTACC…
	KU895008	----------------CGATGATTATTCTCAACCAACCACAAGGACATAGGTACACTCTACCTTATATTTGGAGCATGAGCTG-GAA-CCGTAGGAACAGCTATGA-GAAAAATTATCCGGGTAGAACTCTCTCAGCCTGGGTCCCTTATTCAAGACGACCAAGTTTATAACGTAATGGTCACCGCTCACGCCTTTGTAATGATTTTCTTCATGGTAATGCCA-ATTATGATAGGTGGTTTTGGTAACTGATTAGTTCCACTAATGATTGGTGCACCAGACATGGCCTTCCCTCGAATGAAAAAAATGAGATTCTGATTAATACCTCCAGCATTTATGCTACTAATGACATCAGCAGG---TAATGAAAGAGGTGTTGGTACTGGATGAACTGTTTATC…
	LC556229	-----------------------------------------------------------------------GAGCATGAGCTG-GAA-CCATAGGTACAGCTATGA-GAAAAATTATTCGAGTAGAACTATCCCAACCAGGTTCCCTCATCCAAGACGACCAAGTTTATAACGTTATGGTAACCGCCCACGCTTTTGTGATGATTTTCTTTATGGTGATGCCA-ATCATGATAGGAGGGTTTGGGAATTGACTAGTACCCCTAATGATTGGTGCTCCTGATATGGCATTCCCTCGAATGAACAAAATGAGCTTCTGATTAGTTCCACCCGCCTTTATGCTTCTTCTAACTTCAGCAGG---AAATGAAAGAGGAGTTGGAACTGGGTGAACCGTTTATC…
	MN730307	---------------------------------------------------AACGCTTTATTTAATTTTTGGAGCCTGAGCAG-GAA-CAATAGGAACCGCTATGA-GCAAAATCATACGAGCTGAGCTATCCCAGCCAGGATCCCTCATTCAAGATGACCAAATCTATAATGTTATGGTAACCGCACACGCATTTGTAATGATTTTCTTCATGGTCATGCCC-ATTATGATAGGGGGATTTGGAAAATGATTAGTCCCACTAATGATTGGAGCTCCCGATATGGCATTCCCACGAATGAAAAATATGAGATTCTGATTGGTGCCCCCTTCATTCATGCTTCTTTTAACCTCAGCAGG---GAAAGAAAGAGGGGTAGGGACAGGGTGAACAGTATACC…
	HM542062	---------------------------------------------------AACTTTATACTTAATCTTTGGCGCATGAGCAG-GTA-CCATTGGTACAGCTATGA-GAAAAATTATTCGAGTAGAATTATCTCAACCAGGATCACTTATACAAGATGACCAAATTTATAATGTAATGGTAACTGCTCACGCATTTGTAATGATCTTTTTTATGGTAATGCCC-ATTATGATAGGAGGTTTCGGGAACTGATTAGTCCCCCTAATGATAGGAGCTCCTGATATGGCATTTCCACGAATGAAAAATATGAGATTCTGGTTAATCCCGCCTTCCTTCATGCTCCTTTTAACTTCTGCTGG---AAATGAAAGAGGAGTAGGAACAGGATGAACTGTTTACC…
	MN730130	---------------------------------------------------AACGCTTTACTTAATATTTGGAGCTTGAGCAG-GCA-CTATTGGTACCGCAATGA-GCAAAATTATACGAGCAGAGCTTTCTCAACCTGGCTCCCTCATCCAAGATGACCAAATTTATAACGTTATGGTAACAGCTCATGCATTTGTAATGATCTTCTTTATGGTTATGCCC-ATTATGATAGGAGGATTCGGAAACTGACTAGTACCGCTAATGATAGGAGCACCTGATATGGCATTCCCACGAATGAATAAAATGAGTTTCTGGTTAATACCCCCCTCATTCATGCTTCTCCTAACCTCCGCAGG---AAAAGAAAGAGGAGTTGGAACAGGCTGAACAGTTTATC…
	MN730330	---------------------------------------------------AACACTCTATCTAATTTTTGGAGCCTGAGCAG-GGA-CTATTGGGACCGCTATGA-GCAAAATCATCCGAGCAGAACTATCTCAGCCAGGATCCCTAATTCAAGACGATCAAATTTACAACGTAATGGTAACTGCACACGCCTTTGTAATGATTTTCTTCATGGTAATGCCC-ATCATGATAGGTGGTTTCGGAAACTGGCTAGTACCCTTAATGATCGGGGCTCCTGACATGGCATTTCCACGAATGAAAAAAATGAGATTCTGATTAGTACCCCCCTCATTCATGCTTCTTTTAACCTCAGCAGG---GAAAGAAAGAGGAGTCGGAACAGGATGAACAGTCTATC…
	KU895010	----AATTACTTATCACGATGATTATTTTCAACTAATCATAAGGACATAGGCACTTTATACTTAATATTTGGAATATGAGCCG-GTA-CCATAGGCACAGCCATGA-GAAATATCATACGAGTAGAGCTCTCCCAACCTGGATCACTAATACAAGATGACCAAATTTACAAAGTAATGGTAACAGCACACGCCTTTATCATGATATTTTTTATGGTAATGCCC-ATTATGATAGGCGGATTTGGAAAATGACTAGTCCCCTTAATGATAGGAGCCCCAGATATGGCTTTCCCACGAATGAACAAAATGAGTTTCTGATTAATCCCACCTTCTTTTATGCTATTGATGACATCAGCAGG---TAAAGAAAGAGGAGTAGGCACAGGCTGAACAGTATACC…
	KU895048	----GAGTATCTTAGTCGATGATTATTTTCTACTAATCACAAGGATATAGGAACTTTATACTTAATCTTCGGAGCTTGAGCAG-GGA-CAATAGGTACAGCCATGA-GAAAAATTATCCGAGTCGAGCTATCTCAACCAGGGTCACTTATTCAAGATGACCAAGTCTACAAAGTAATGGTCACAGCACATGCATTCGTAATGATTTTTTTCATGGTTATGCCC-ATTATGATAGGAGGATTTGGTAATTGACTAGTCCCACTCATGATAGGAGCCCCCGACATGGCTTTCCCTCGAATGAAAAAAATGAGATTTTGACTGGTCCCCCCCTCATTCATGCTTCTCCTTACCTCTGCAGG---TAAAGAAAGCGGAGTAGGAACGGGATGGACTGTTTACC…
	MN730388	-------------------------------------------------------------------TTTGGAGCTTGAGCCG-GAA-CAATAGGTACAGCCATGA-GAAAAATTATCCGGGTAGAACTATCACAACCAGGATCCCTGATACAAGACGACCAAGTCTACAAAGTCATGGTAACAGCCCACGCATTTGTAATGATCTTCTTTATGGTTATGCCT-ATAATGATAGGCGGATTTGGCAATTGACTTGTGCCCTTAATGATAGGAGCCCCAGATATGGCCTTTCCCCGAATGAAAAAAATGAGATTTTGATTAGTCCCCCCTTCATTTATGCTCCTCTTAACCTCCGCAGG---TAAAGAAAGAGGAGTAGGTACAGGGTGAACAGTTTACC…
	KU895065	----CAATATATTAGCCGATGGCTTTTTTCTACAAATCACAAGGATATAGGTACACTATACTTAATTTTTGGGGCCTGAGCAG-GAA-CAGTAGGAGCAGCAATGA-GAAACATTATTCGAGTAGAACTGTCGCAGCCAGGCTCTCTTATTCAAAATGACCAAACATACAAAGTAATAGTTACAGCCCATGCATTTATCATGATATTTTTCATGGTAATGCCA-ATTATGATCGGAGGATTTGGTAATTGGCTAACTCCTTTAATGATAGGAGCCCCTGATATGGCTTTTCCCCGCATGAATAACATGAGATTTTGGTTAATCCCCCCATCATTTCTTTTACTTATAGCTTCCGCAGG---GAAAAATAAAGGGGTAGGAACCGGGTGAACAGTGTACC…
	KU895193	----GTTTACTGTTACCGTTGATTGTTCTCTACCAACCACAAGGATATAGGAACTTTATATCTTATATTCGGTATGTGGGCTG-GCA-CCGTCGGGGCTGCCATGA-GAAACATCATACGAATAGAGCTCTCCCAGCCCGGGTCAATCTTACAAGACGATCAACTTTATAACGTCATAGTTACAGCCCATGCCTTTATAATGATCTTCTTTATGGTTATGCCC-GTCATGATCGGGGGATTTGGTAAATGATTAGTACCACTTATGCTTGGAGCCCCCGACATGGCCTTTCCCCGAATGAAAAAAATGAGATTTTGATTAATTCCCCCCGCCTTTTTCCTTCTAATAACCTCCGCAGC---AAAAGAAAGAGGTGTAGGAACAGGGTGAACAGTTTACC…
	KU895066	-------TATATTAAGCGATGGTTATATTCTACTAATCATAAGGATATAGGAACATTATATTTATTATTCGGAATATGAGCCG-GAA-CTATTGGTTCAGCTATGA-GTAATATTATACGAATAGAACTTTCTCAACCGGGCTCGTTAATCCAAAAAGACCAAATATACAAAGTAGTTGTGACCGCTCATGCCTTAATAATGATTTTTTTTATGGTTATGCCT-ATTATGATTGGAGGATTTGGTAATTGATTACTCCCTCTGATGATAGGAGCCCCCGATATGTCCTTCCCTCGAATGAAAAATCTTAGATTTTGATTAATCCCTCCTTCGTTTTTACTCTTATTAACCTCCGCCGC---CAAAGAAAAGGGAGTAGGAACAGGCTGAACCATATATC…
	KU895241	----ACTTATTTAAGACGCTGATTATTTTCAACTAACCATAAGGACATTGGAACGCTTTACCTTCTTTTTGGGATTTGAGCTG-GCA-CAGTAGGAACCGCTATGA-GGAACATTATACGAGTGGAACTCTCCCAACCAGGGTCCCTTATCCAGGACGACCAAATATATAATGTCCTAGTAACCGCCCATGCATTTGTAATGATATTCTTTATGGTAATGCCT-ATTATGATAGGAGGATTTGGCAAATGGCTAGTCCCTTTAATGATAGGAGCTCCAGACATGGCATTTCCCCGAATGAACAAAATGAGATTTTGATTAATTCCGCCTGCATTTCTGCTATTAACAACCTCTGCCGC---AAACGGCAGAGGGGTAGGAACTGGCTGAACTATTTACC…
	KU895242	----------------CGTTGATTATTTTCAACAAACCACAAGGATATAGGTACCCTATATCTTCTATTTGGAATCTGGGCCG-GAA-CCGTAGGAACCGCAATGA-GAAACATTATACGAGTAGAACTCTCCCAACCAGGATCCTTAATACAAGACGATCAAATCTATAATGTTTTAGTAACCGCCCATGCATTTATAATGATTTTCTTTATGGTCATGCCC-ATTATGATAGGAGGCTTTGGGAACTGATTAGTACCCTTAATGATAGGAGCTCCAGACATGGCATTTCCTCGTATGAAAAAAATGAGATTTTGACTCATCCCTCCTGCGTTCCTACTTCTAACAACCTCTGCAGC---AAAAGGAAGAGGAGTGGGAACTGGCTGAACTGTATACC…
	KU895243	-------TACATAAAACGATGATTATTTTCTACTAAACATAAGGACATAGGAACTTTATACCTTTTATTTGGGATCTGAGCCG-GAA-CAGTTGGAACTGCAATGA-GAAAAATAATTCGAGTTGAATTATCCCAACCAGGCTCACTAATACAAGATGATCAAATTTATAAAGTTCTAGTAACTGCCCACGCATTTGTAATGATTTTCTTTATGGTAATGCCC-ATAATGATAGGAGGCTTTGGTAATTGATTAGTTCCTTTAATGATTGGAGCCCCTGATATGGCATTTCCCCGAATGAAAAACATGAGATTCTGACTTATACCCCCCTCATTTTTATTATTAATGACCTCCGCTGC---AAAAGGGAGAGGGGTAGGAACAGGATGAACCGTATACC…
	KU895348	----AATTATATAGGGCGATGATTATTTTCTACTAACCACAAGGATATTGGAACACTCTATCTTTTATTTGGAGCATGAGCCG-GTA-CAGTGGGAACAGCCATGA-GAAAAATAATTCGAGTAGAACTCTCACAACCGGGATCTCTTATACAAGACGACCAACTTTACAAAGTTATTGTGACGGCCCATGCCTTTATAATGATATTTTTTATGGTGATGCCC-ATCATGATAGGAGGCTTTGGAAAATGATTAGTTCCACTAATGATAGGGGCACCAGACATGGCATTTCCACGAATGAAAAACATGAGATTTTGGCTCCTGCCCCCTTCTTTTCTCCTTTTAGTAACCTCCGCCGC---AAACGAAAGGGGGGTAGGAACTGGGTGAACAGTTTACC…
	KU895181	----AACTACTTCCACCGATGATTTTTTTCAACTAATCACAAGGACATTGGAACCCTTTACCTTTTATTTGGTGCCTGGGCAG-GGA-CCGTAGGAACAGCAATGA-GAAAAATTATCCGTGTTGAGTTATCCCAACCGGGCTCGTTAGTTCAAGACGATCAGTTATACAATGTAATTGTTACTGCCCACGCCTTTGTGATGATATTCTTTATGGTGATGCCC-ATTATGATTGGTGGCTTTGGTAATTGACTTGTTCCTCTAATGATTGGAGCTCCTGATATGGCCTTTCCACGTATGAAAAATATGAGATTCTGGCTTATCCCCCCCTCATTTTTCCTCCTCGTAACTTCGGCCGC---CAATGAAAGAGGAGTAGGAACAGGCTGAACAGTTTACC…
	KU895183	----AACTACTTCCACCGGTGATTTTTTTCAACTAACCACAAGGACATAGGAACTCTATACTTACTATTTGGTGCTTGGGCAG-GAA-CTGTGGGAACTGCAATGA-GAAAAATAATTCGTGTTGAGCTATCACAGCCAGGCTCACTAGTTCAGGATGACCAGCTATATAACGTAATCGTAACCGCTCACGCTTTTGTAATGATCTTTTTCATGGTGATGCCA-ATAATGATTGGAGGTTTTGGTAATTGACTAGTACCCTTAATGATTGGAGCCCCTGACATGGCCTTCCCGCGAATGAAAAACATGAGCTTTTGACTCATTCCACCTTCTTTTTTCCTTTTAGTAACTTCAGCCGC---CAACGAAAGAGGAGTAGGAACAGGTTGAACAGTTTATC…
	AB758774	-------------------------------------------GATATAGGAACCCTGTACTTAATATTTGGAGCTTGGGCCG-GAA-CAGTAGGAACAGCAATGA-GAAATATAATCCGGGTAGAACTATCACAACCTGGATCATTAATTCAAAATGACCAAACTTATAAAGTCATGGTAACAGCTCACGCCTTAATAATGATATTCTTCATGGTAATGCCA-ATTATGATAGGAGGATTCGGAAAATGATTAGTACCGTTAATGATAGGTGCCCCAGACATGGCCTTTCCTCGAATGAATAAAATGAGATTCTGACTCATACCCCCTTCATTTCTTTTACTTTTAGCATCCGCTGG---AAAAGAAAGAGGTGTAGGTACAGGATGAACACTTTACC…
	AB758757	-------------------------------------------GATATAGGAACTCTATATCTAATTTTTGGGGCATGAGCCG-GAA-CTGTAGGAACAGCGATGA-GAAAAATTATCCGAGTTGAACTTTCACAACCAGGATCCCTTATTCAAAAAGACCAAACCTATAAAGTAATGGTTACAGCACATGCCCTTGTAATGATATTCTTTATGGTAATGCCA-ATAATGATTGGAGGATTTGGGAAATGATTAGTACCATTAATGATTGGAGCCCCTGACATGGCATTTCCCCGAATGAATAAAATGAGATTTTGGTTAATTCCCCCATCATTTCTCCTACTAATAGCATCAGCTGG---TAAAGAGAGAGGAGTTGGGACAGGATGAACAATATACC…
	KU895345	----------ATAAACCGATGACTCTTCTCGACTAACCATAAGGATATTGGAACCCTTTACCTAATCTTCGGGGCATGAGCCG-GAA-CCGTAGGTACAGCCATGA-GAAATATAATACGGGTAGAACTTTCACAGCCTGGCTCACTTATACAAGATGACCAACTATATAAAGTAATGGTGACCGCACATGCCTTTGTTATGATCTTCTTTATGGTAATGCCT-ATAATGATAGGAGGATTTGGAAAATGATTAGTACCCCTAATGATAGGAGCCCCAGATATGGCCTTTCCCCGAATGAAAAAAATGAGCTTTTGACTAATTCCACCCTCATTTTTACTCTTAATAGCATCAGCAGG---AAAAGAAAGAGGCGTTGGAACTGGCTGAACTGTTTACC…
	KU895069	----GAATACCTTAGCCGATGACTATTTTCAACTAACCACAAGGATATCGGAACTCTGTACCTTATTTTTGGAGCCTGAGCAG-GAA-CAGTAGGTACAGCCATGA-GAAATATTATACGAGTTGAACTATCACAACCAGGATCTTTAATCCAAGATGATCAACTGTATAAAGTTATGGTAACAGCCCACGCTTTCGTAATGATATTCTTCATGGTCATGCCC-ATAATGATAGGAGGATTTGGAAATTGACTAGTCCCACTAATGATTGGAGCACCAGACATGGCTTTCCCACGGATGAAAAAAATGAGCTTTTGACTTATTCCCCCATCGTTTCTTTTACTTATTGCATCCGCAGG---AAAAGAAAGAGGAGTTGGAACTGGATGAACTGTTTACC…
	AB758770	-------------------------------------------GACATAGGAACACTGTACTTAATATTTGGAGCCTGAGCTG-GCA-CAATTGGAACAGCCATGA-GAAAAATTATCCGAGTGGAGCTTTCTCAACCAGGATCCCTCATCCAAAAAGACCAAACTTACAAAGTAATAGTGACATCTCACGCACTAATTATGATATTCTTTATGGTAATGCCT-ATAATGATAGGTGGATTCGGAAAATGACTAGTCCCATTAATGATAGGAGCCCCTGACATGGCATTCCCCCGAATGAAAAAAATGAGATTTTGATTGATACCCCCCTCATTCCTTCTTTTACTCGCATCCGCTGG---AAAAGAAAGAGGAGTAGGAACCGGATGAACTTTATACC…
	AB758771	-------------------------------------------GATATTGGTACTCTCTATTTAATATTCGGAGCTTGAGCTG-GAA-CAGTAGGAACCGCAATGA-GAAAAATCATACGCGTAGAATTATCACAACCTGGTTCACTTATTCAGAAAGACCAAATCTACAAAGTAATGGTAACATCTCATGCTTTAATAATGATCTTTTTTATGGTAATGCCA-ATCATGATTGGAGGATTCGGAAAATGACTTGTTCCTTTAATGATTGGAGCTCCTGACATGGCATTTCCTCGAATGAATAAAATGAGATTTTGATTAATTCCCCCTTCATTTATTCTTCTTCTCGCATCAGCCGG---TAAAGAAAGAGGAGTTGGAACTGGGTGAACTTTATATC…
	KF175988	-------------------------------------------------------------------------------------------------------------------------------------------------------------------------------------------------------------------------ATGCCC-ATTATGATAGGAGGATTTGGAAATTGACTAGTACCATTAATGATAGGAGCCCCAGACATGGCTTTCCCTCGAATGAAAAACATGAGATTTTGGCTTATTCCTCCTTCATTTCTCCTACTAGTAGCATCCGCAGG---AAATGAAAGAGGAGTAGGAACAGGATGAACTGTTTATC…
	AB758791	-------------------------------------------GACATTGGTACTTTATATTTAATATTTGGAGCCTGAGCTG-GAA-CCATAGGAACTGCAATGA-GGAAAATTATCCGAGTAGAATTATCACAACCCGGATCACTAATACAAAAAGACCAAATATATAAAGTCATGGTAACATCTCACGCCTTAATAATGATCTTCTTTATGGTAATGCCT-ATAATGATAGGAGGATTCGGAAAATGACTTATCCCTTTAATGATTGGAGCACCCGACATGGCATTTCCCCGCATGAAAAACATGAGATTCTGATTAATCCCACCTTCATTCCTCCTCTTACTAGCATCGGCCGG---AAAAGAAAGAGGAGTGGGAACCGGGTGAACCCTTTATC…
	AB758807	-------------------------------------------GACATTGGAACTCTATACCTTATATTTGGAGCTTGAGCTG-GGA-CAGTTGGTACAGCTATGA-GAAAAATAATTCGAGTAGAGCTATCACAACCCGGCTCTCTAATTCAAAAAGACCAAACTTATAAAGTCATGGTCACATCACACGCCTTAATAATGATTTTTTTCATGGTAATGCCC-ATAATGATTGGAGGATTCGGTAAATGATTAGTACCATTAATGATAGGTGCACCAGACATGGCATTTCCCCGAATGAACAAAATGAGATTTTGACTTATTCCCCCTTCATTTCTCCTTCTTTTAGCATCTGCTGG---AAAAGAAAGAGGAGTAGGTACCGGATGAACTTTATATC…
	KU895103	----AGCTACATAAAACGATGATTATTCTCAACTAAACATAAGGACATTGGAACTCTTTACTTAATATTCGGAGCATGAGCAG-GAA-CAGTTGGTACAGCAATGA-GAAAAATTATACGAATAGAATTATCACAACCAGGATCATTAATACAAAAAGACCAAATATATAAAGTAATGGTAACATCACACGCCTTAATTATGATCTTTTTTATGGTAATGCCT-ATAATGATAGGTGGATTTGGAAAATGACTAGTACCTTTAATGATAGGAGCTCCCGACATGGCTTTCCCTCGAATGAAAAAAATGAGATTCTGACTAATACCCCCATCATTTCTTCTTCTTTTAGCATCTGCTGG---AAAAGAAAGTGGAGTAGGAACTGGTTGAACTTTATACC…
	AB758803	-------------------------------------------GACATTGGAACATTATATTTATTATTCGGGGCTTGAGCCG-GAA-CTGTTGGTACAGCAATGA-GAAAAATCATTCGAGTAGAACTCTCACAACCAGGTTCACTAATTCAAAAAGACCAAATTTACAAAGTAATGGTTACATCTCATGCCTTAATTATGATCTTTTTCATGGTAATGCCT-ATAATGATAGGGGGATTTGGAAAATGACTAATTCCTTTAATGATAGGTGCACCAGACATGGCATTCCCCCGAATGAAAAAAATGAGATTTTGACTCATTCCTCCTTCATTTCTTCTACTATTAGCATCAGCTGG---AAAAGAGAGAGGAGTAGGAACCGGATGAACCTTATACC…
	AB758802	-------------------------------------------GACATAGGAACATTATACCTAATATTTGGAGCATGAGCAG-GAA-CTGTTGGAACAACAATGA-GAAAAATTATTCGAGTAGAATTATCACAACCAGGATCTTTAATTCAAAAAGACCAAACTTATAAAGTAATGGTAACCTCACACGCATTAATTATGATATTCTTCATGGTCATGCCT-ATAATGATAGGAGGATTCGGTAAATGACTTACACCCTTAATGATCGCGCCACCAGATATGGCATTTCCACGAATGAATAAAATGAGATTCTGATTAATCCCCCCCTCCTTTTTACTCCTCATAGCATCAGCCGG---AAAAGAAAGTGGAGTAGGAACAGGCTGAACTCTATATC…
	LC272068	-------------------------------------------GACATTGGAACATTATATTTAATATTTGGAGCATGAGCAG-GAA-CTGTAGGAACAGCAATGA-GAAACATTATACGGGTAGAACTTTCCCAACCAGGATCCTTAATACAAAAAGACCAAACTTATAAAGTTATGGTAACATCACATGCCTTAATAATGATATTTTTTATGGTTATGCCA-ATAATGATTGGTGGTTTCGGAAATTGATTAGTACCTTTAATGATTGGAGCACCAGATATGGCATTTCCACGAATGAAAAAAATGAGATTCTGACTAATTCCACCATCATTTCTTCTTTTAATAGCATCAGCCGG---AAAAGAAAGAGGAGTAGGAACAGGATGAACTTTATATC…
	AB758794	-------------------------------------------GATATAGGAACATTATATTTAATATTTGGAGCATGAGCAG-GAA-CAGTAGGAACAGCAATGA-GGAAAATAATTCGAGTAGAACTATCTCAACCAGGCTCCCTTATACAAAAAGACCAAACTTACAAAGTTATGGTAACATCTCACGCCCTTATTATGATATTTTTTATGGTTATGCCT-ATTATGATTGGAGGATTTGGAAAATGATTAATACCTTTAATGATAGGTGCACCTGACATGGCATTTCCCCGAATGAAAAAAATGAGATTCTGACTTATCCCCCCCTCATTTTTACTACTTGTAGCATCAGCTGG---AAAAGAAAGAGGAGTTGGAACAGGATGAACTTTATATC…
	KU895247	----AGATACACAGCCCGCTGACTATTTTCCACAAATCATAAGGACATAGGAACGCTATACATTTTGTTCGGAGCCTGAGCCG-GAA-CGGTCGGAACAGCAATGA-GAAAAATTATACGAGTAGAACTCTCACAACCCGGCTCCCTAATACAAGACGACCAAATATATAAAGTAATGGTTACAGCCCACGCCTTTGTCATGATATTCTTCATGGTAATGCCT-ATAATGATAGGAGGATTCGGAAAATGATTAATACCTTTAATGATAGGGGCACCAGACATGGCATTCCCACGGATGAAAAAAATGAGCTTTTGGCTCATCCCCCCATCATTTCTCCTCTTAATAGCCTCCGCAGG---AAAAGAGGGGGGGGTAGGAACCGGATGAACAGTATACC…
	KU895177	----------------CGATGACTCTTCTCAACAAAACATAAGGACATTGGAACCCTTTATCTAATATTCGGAGCATGGGCAG-GAA-CTATTGGAACTGCTATGA-GAAAAATAATACGAGTTGAATTATCACAGCCTGGTTCTCTTATCCAAGATGACCAAGTCTATAAAGTCATGGTCACAGCCCATGCTTTTGTTATGATATTCTTTATGGTAATGCCA-ATCATGATTGGAGGTTTTGGCAACTGATTAACCCCATTAATGATAGGAGCTCCAGATATGGCTTTTCCTCGAATGAATAAAATGAGCTTCTGATTAATACCTCCCTCATTCCTTCTTTTAATAGCATCTGCAGG---AAAAGAAAGAGGAGTTGGAACAGGCTGAACAGTATACC…
	KU895171	----AACTACCTTTACCGATGATTCTTTTCAACAAAACACAAGGATATTGGAACACTTTACCTTATTTTTGGGGCATGGGCCG-GAA-CTATAGGAACAGCCATGA-GAAATATAATACGAGTAGAGCTTTCACAACCAGGATCACTTATCCAGGATGACCAAGTTTATAACGTAATGGTCACAGCTCACGCCTTTGTAATGATATTTTTCATGGTAATGCCT-ATAATGATAGGAGGATTCGGAAAATGATTAACCCCCTTAATGATAGGAGCCCCCGATATGGCATTCCCCCGAATGAAAAAAATGAGTTTTTGATTAATACCCCCATCTTTTTTTCTGTTAATAGCGTCCGCAGG---AAAAGAAAGAGGAGTAGGAACAGGATGAACAGTATACC…
	HM400475	---------------------------------------------------AACCCTCTACTTAATTTTTGGGGTATGGGCCG-GTA-CCGTAGGAACCGCCATGA-GAAAAATTATACGAGTAGAATTATCCCAACCTGGCTCTTTAATTCAAGACGACCAAGTCTATAAAGTCATGGTAACAGCCCACGCATTCGTCATGATATTCTTCATGGTAATGCCA-ATCATGATTGGAGGATTTGGTAATTGATTAACCCCTTTAATGATAGGTGCCCCAGACATGGCCTTTCCACGTATGAAAAAAATGAGATTCTGACTCATCCCCCCCTCATTTCTCCTCCTAGTCACTTCTGCCGG---CAAAGAGAGAGGGGTAGGAACAGGATGAACAGTATACC…
	KU895175	----AATTATCTGCACCGCTGACTATTTTCAACTAACCACAAGGACATCGGAACCCTCTATCTAATTTTTGGAGCCTGAGCCG-GGA-CCGTAGGAACAGCCATGA-GAAATATTATCCGAACCGAATTATCTCAACCAGGATCTCTCATCCAAGATGACCAAATCTATAACGTAATGGTAACAGCCCACGCATTCGTAATGATCTTTTTTATGGTGATGCCT-ATAATGATAGGGGGATTTGGAAATTGACTAACCCCTTTAATGATAGGCGCTCCCGATATGGCTTTCCCCCGAATGAAAAACATGAGATTTTGACTTATACCCCCATCCTTCCTTCTCTTAGTAGCCTCAGCAGG---AAAAGAAAGAGGAGTTGGAACAGGATGAACTGTCTACC…
	KU895176	-------TACATATACCGATGATTATTTTCAACAAACCACAAGGATATCGGAACCCTCTACTTGATTTTTGGAGCCTGAGCCG-GCA-CTGTAGGAACCGCTATGA-GAAAAATTATCCGGGTTGAACTCTCTCAACCGGGATCTCTTATCCAAGATGACCAAGTATATAAAGTCATGGTCACAGCCCACGCTCTAGTAATGATCTTTTTTATGGTTATGCCC-ATAATGATTGGAGGATTTGGAAAATGATTAACCCCTCTTATGATTGGAGCCCCCGACATGGCATTCCCCCGAATGAAAAATATGAGATTTTGACTTATCCCCCCATCTTTCTTACTTCTTATTGCCTCCGCAGG---GAAAGAGAGAGGAGTCGGAACAGGATGAACTATATACC…
	KU895172	----AAATACTTTTACCGCTGATTATTTTCAACTAAACATAAGGATATCGGTACCCTTTATCTTATATTTGGTGCCTGAGCAG-GCA-CCGTAGGAACTGCCATGA-GAAATATTATCCGAGTTGAACTATCTCAACCCGGCTCTCTCATTCAAGACGATCAAGTATATAAAGTTATGGTTACAGCCCATGCATTCGTAATGATATTTTTTATGGTAATGCCC-ATTATGATAGGAGGATTTGGTAATTGGCTCACTCCCCTCATGATCGGAGCCCCAGATATGGCATTTCCTCGCATGAAAAAAATGAGGTTCTGACTAATCCCCCCCTCCTTTTTACTTCTAATCGCCTCCGCCGG---AAAAGAAAGAGGTGTTGGAACCGGATGAACAGTATATC…
	KU895354	----TCTTNTATTAGCCGTTGACTCTTCTCCACTAAACATAAGGACATAGGAACCCTTTATTTACTTTTTGGGGCCTGAGCCG-GCA-CAGTTGGGACTGCCATGA-GAAATATTATACGAGTTGAACTCTCCCAACCAGGGTCCCTAATACAAGACGACCAACTTTATAACGTAATTGTAACAGCACACGCCTTGATTATGATCTTCTTTATGGTAATGCCT-ATTATGATAGGAGGATTTGGAAACTGATTAGTGCCCTTGATGATAGGAGCCCCTGACATGGCCTTCCCACGAATGAATAAAATGAGCTTCTGGTTAATCCCTCCCTCATTTCTCCTCTTGATTACTTCTGCCGG---AAAAGAAAGAGGGGTCGGAACCGGCTGAACAATTTACC…
	KU895323	----AACTACTTACAACGCTGACTATTTTCCACAAACCACAAGGATATTGGTACATTATATCTTATCTTTGGGGCATGAGCTG-GAA-CCGTAGGAACTGCAATGA-GTAATATAATACGTGTAGAACTTTCCCAACCCGGCTCCCTAATACAAGATGACCAAGTATATAAAGTAATGGTAACAGCCCACGCCTTCGTAATGATCTTCTTCATGGTCATGCCA-ATAATGATAGGAGGATTTGGTAAATGGCTAGTTCCACTAATGCTTGGCGCCCCCGACATGGCCTTCCCTCGCATGAATAAAATGAGCTTCTGATTACTCCCCCCCTCATTTCTTCTACTTATCGCCTCCGCCGG---GAAAGAAAGAGGAGTAGGAACCGGCTGAACAATATATC…
	KU895299	----------------CGATGACTCTTCTCCACAAATCATAAGGACATAGGAACATTATACCTAATATTTGGTGCTTGAGCCG-GAA-CGGTAGGAACCTCAATGA-GTAATATTATCCGAGTAGAACTCTCACAACCAGGGTCCCTAATTCAAGACGACCAAGTTTATAAAGTAATGGTCACAGCCCACGCTTTCGTCATGATCTTCTTTATGGTAATGCCA-ATCATGATTGGTGGCTTTGGTAAATGGCTTGTACCACTAATGATTGGAGCTCCCGATATGGCTTTTCCTCGCATGAACAACATGAGCTTTTGGTTAATCCCTCCTTCTTTCCTACTGCTTGTAACCTCCGCAGG---AAAAGGCTACGGAGTAGGAACTGGATGAACCATCTACC…
	KU895344	----------ATCAGCCGATGATTCTTCTCAACCAACCACAAGGACATCGGGACTCTTTACCTTATCTTTGGAGCCTGAGCAG-GCA-CTGTAGGGACCGCCATGA-GAAAAATAATTCGAGTAGAATTATCACAGCCCGGTTCCCTTATCCAAGACGACCAACTTTATAAAGTTATGGTAACCGCCCATGCTTTTGTTATGATATTCTTTATGGTTATGCCA-ATCATGATCGGTGGATTTGGAAAATGACTTGTCCCACTAATGATTGGAGCCCCAGATATGGCCTTTCCACGTATGAAAAAAATGAGTTTCTGGCTAATCCCCCCTTCTTTCCTATTACTTATAGCCTCTGCTGG---GAAAGAGAGAGGAGTAGGAACAGGATGAACCGTTTACC…
	KU895405	----------------CGTTGGTTATTCTCAACTAAACACAAGGACATTGGAACGCTTTATCTTATCTTCGGAGCTTGAGCAG-GCA-CCGTTGGAACTGCCATGA-GTAAAATTATACGGGTTGAACTTTCACAACCAGGATCACTGATCCAAGACGACCAAATTTACAAAGTAATGGTAACCGCCCACGCTTTCGTAATGATTTTCTTTATGGTTATGCCA-ATAATGATAGGGGGATTTGGAAACTGATTAGTTCCCTTAATGATAGGGGCGCCAGACATGGCCTTTCCACGAATGAATAATATGAGATTTTGGCTTATCCCCCCCGCCTTTTTACTTCTGGTAGCCTCAGCCGG---AAAAGAAGGGGGAGTAGGAACTGGGTGGACTGTATACC…
	KU895406	----------------CGTTGACTATTCTCAACAAATCACAAGGATATCGGAACATTATACCTAATCTTTGGTGCCTGAGCAG-GAA-CAGTCGGAACTGCAATGA-GCAAAATTATACGAGTCGAGCTTTCACAACCAGGGTCCCTTATACAAGACGACCAAATATACAAAGTAATGGTAACTGCCCATGCCTTTGTAATGATTTTCTTCATGGTTATGCCC-ATAATGATAGGGGGATTTGGAAACTGACTAGTTCCCTTAATGATAGGCGCACCAGACATGGCCTTCCCACGAATGAACAAAATGAGCTTCTGACTTATCCCCCCCGCCTTCTTACTTCTGGTTGCATCCGCCGG---AAAAGAAGGAGGAGTAGGAACCGGGTGAACTGTTTACC…
	KU895329	-------TATCTCCAACGATGACTATTCTCAACAAAACATAAGGATATAGGAACCCTATATCTTATATTCGGTGCATGAGCCG-GGA-CAGTAGGGGCAACTATGA-GAAAAATTATACGAATAGAACTCTCACAGCCAGGGTCTCTTATCCAAGACGACCAACTATACAAAGTTATAGTAACAGCCCACGCCTTCGTAATGATCTTTTTCATGGTTATGCCA-ATAATGATAGGAGGGTTCGGAAACTGACTAATCCCCTTAATGTTAGGAGCACCAGACATGGCCTTCCCTCGAATGAAAAAAATGAGATTCTGACTAATCCCTCCCTCCTTTATCCTCCTAATAGCCTCCGCAGG---TAAAGAAAGAGGAGTAGGAACAGGATGAACCATATATC…
	MT103730	----------------------------------------------------ACCCTTTATCTCCTCTTTGGAGCCTGAGCTG-GAA-CAGTAGGAGCCACTATGA-GAAAAATTATACGAGTTGAACTGTCCCAACCAGGATCACTTATACAAGACGACCAAATTTATAAAGTAATGGTTACTGCCCATGCTTTTATAATGATATTCTTTATGGTTATGCCA-ATTATGATTGGGGGATTTGGTAACTGACTAGTACCCCTCATGCTTGGGGCCCCAGATATGGCATTCCCACGAATGAAAAAAATGAGATTCTGACTCATCCCCCCTGCCTTCCTACTGCTCATAGCCTCTGCGGG---TAAAGAGAGAGGGGTAGGGACAGGATGAACTATTTACC…
	KU895186	----AGATACCTACACCGATGACTATTTTCAACCAACCACAAGGATATAGGGACCCTATACCTTCTCTTTGGTGCCTGAGCCG-GTA-CCGTCGGTACCGCCATGA-GAAACATAATCCGAGTCGAGCTTTCCCAACCAGGCTCACTACTCCAAGACGACCAGCTTTATAACGTAATAGTTACCGCTCACGCATTCGTAATGATCTTCTTCATGGTAATGCCC-ATAATGATTGGCGGATTCGGGAAATGATTAGTACCCTTAATGATCGGAGCACCAGACATGGCGTTCCCACGGATGAACAACATGAGGTTCTGGCTCGTACCCCCCTCCTTCTTCCTACTCGTAACTTCAGCAGC---CAACGAGAGCGGTGTTGGTACAGGGTGAACCGTATATC…
	OP898184	---------------------------------------------------CACCTTGTACCTGCTATTTGGCGCCTGAGCTG-GCA-CTGTCGGAACCGCAATGA-GAAAAATTATTCGAGTAGAGCTATCACAACCAGGCTCCCTTCTCCAAGACGACCAACTTTACAACGTAATAGTTACAGCCCACGCATTTGTAATGATCTTTTTCATGGTGATGCCA-ATAATGATTGGCGGGTTCGGAAATTGACTAGTCCCGCTAATGATAGGTGCCCCAGACATGGCTTTCCCCCGGATGAATAACATGAGCTTCTGGCTAGTACCGCCCTCGTTTTTCCTCCTTGTAACATCGGCAGC---CAACGAAAGAGGCGTGGGTACAGGATGAACGGTATATC…
	KU895245	----------------CGTTGATTATTCTCCACAAACCACAAGGATATAGGAACCCTATATCTAGTATTTGGAGCCTGAGCCG-GAA-CAGTTGGGACAGCAATGA-GTAAAATAATTCGGGTTGAGCTTTCCCAGCCCGGATCACTTATACAAGATGATCAAATATATAAAGTAATGGTAACAGCCCACGCTTTCATCATGATCTTCTTCATGGTAATGCCA-ATAATGATAGGAGGATTCGGAAAATGATTAGTGCCTTTAATGTTAGGAGCTCCAGATATGGCCTTTCCCCGTATGAAAAAAATGAGATTTTGGTTAATTCCCCCCTCCTTCCTCCTATTAATCGCCTCCGCAGG---GAAAGAAAGAGGGGTTGGTACAGGATGAACAGTTTACC…
	AB758824	-------------------------------------------GACATAGGCACTCTTTATTTAATTTTCGGAGCTTGGGCTG-GAA-CTGTAGGTACAGCAATGA-GAAAAATTATCCGAGTAGAATTATCACAACCGGGATCTCTTATTCAAAAAGATCAAACATACAAAGTAATGGTTACAGCCCACGCATTCATTATGATTTTCTTCATGGTTATGCCT-ATTATGATAGGAGGATTCGGAAAATGACTTGTCCCTTTAATGATAGGAGCACCAGATATGGCATTTCCCCGAATGAAAAAAATGAGATTTTGATTGATACCCCCTTCCTTCATCCTTCTCCTAGCATCAGCCGG---AAAAGAAAGAGGAGTAGGAACAGGGTGAACTATTTACC…
	KU895363	----------------CGCTGACTTTTTTCCACTAATCACAAGGACATAGGAACCTTATATTTAATATTCGGAGCTTGAGCAG-GGA-CAGTAGGCACTGCCATGA-GTAACATTATACGAGTAGAACTATCACAACCAGGATCCCTAATCCAAGACGACCAAACATACAAAGTAATAGTCACCGCTCATGCCTTCATTATGATATTTTTCATGGTTATGCCT-ATCATGATTGGAGGATTTGGAAAATGATTAGTTCCTTTAATGATAGGAGCTCCTGATATGGCCTTCCCCCGAATGAACAAAATGAGATTCTGACTATTACCCCCCTCATTTCTCCTACTAGTGGCCTCAGCTGG---AAAAGAAAGGGGAGTAGGTACTGGATGAACAGTTTACC…
	KU895391	-------TACATAAGTCGGTGATTATTTTCTACAAAACATAAGGACATTGGAACTCTGTACCTCATATTTGGAGCTTGGGCAG-GAA-CAGTTGGGACAGCAATGA-GTAATATAATACGAGTAGAGCTATCACAACCAGGCTCACTTATTCAAGATGACCAACTTTACAAAGTAATGGTCACAGCTCACGCATTCGTCATGATATTCTTCATGGTAATGCCT-ATAATGATAGGAGGGTTCGGAAACTGACTAGTACCACTCATGATAGGAGCCCCAGATATGGCTTTCCCCCGGATGAATAATATGAGCTTTTGACTAGTGCCTCCAGCATTCTTACTACTGATGGCTTCCGCAGG---AAAAGAGAGAGGAGTTGGTACTGGATGAACTGCCTACC…
	KU895014	----GAAGCCCTAAGACGATGGCTTTTTTCTACAAACCACAAGGACATAGGAACCTTATATTTAATCTTCGGCGCCTGAGCAG-GAA-CCATCGGAACAGCAATGA-GTAATATAATACGAGTAGAACTGTCCCAACCTGGCTCCCTCATACAAGACGACCAAGTCTACAACGTAATGGTAACAGCCCACGCATTCGTTATGATCTTCTTCATGGTAATGCCC-ATCATGATTGGGGGATTTGGGAACTGACTAGTTCCCCTTATGATAGGCGCCCCCGATATGGCATTTCCACGAATGAAAAACATGAGATTCTGACTAATCCCCCCCTCTTTCATGCTTCTACTAACATCTGCCGG---CAAAGAAAGAGGAGTAGGAACCGGCTGAACTGTCTACC…
	AB758769	-------------------------------------------GATATAGGAACCTTATATCTAATTTTTGGAGCCTGAGCCG-GAA-CAGTAGGAACCGCTATGA-GAAAAATTATTCGAGTTGAACTCTCCCAACCCGGCTCTCTTATACAAAAAGACCAAACTTACAAAGTGATGGTTACCGCCCACGCATTTATAATGATTTTCTTTATGGTAATGCCC-ATTATGATAGGAGGATTCGGTAATTGATTAGTCCCCCTAATGATTGGAGCCCCTGATATGGCCTTTCCCCGAATGAACAACATGAGATTTTGACTAATCCCTCCCTCCTTTCTACTTTTAATAGCTTCAGCAGG---TAAAGAAAGAGGAGTTGGAACGGGATGAACCCTCTACC…
	AB758754	-------------------------------------------GACATAGGAACATTATACTTAATTTTTGGAGCTTGGGCTG-GAA-CAGTAGGAACCGCAATGA-GAAAAATTATCCGGGTTGAACTCTCCCAACCCGGCTCCCTTATACAAAAAGACCAAACCTACAACGTAATAGTTACTGCCCACGCCTTCATAATGATATTCTTCATGGTAATGCCA-ATCATGATAGGAGGATTTGGAAACTGACTAGTCCCTTTAATGATAGGAGCCCCTGACATGGCTTTCCCCCGAATGAACAAAATGAGATTCTGGCTTATCCCCCCTTCCTTCCTACTACTAATCGCCTCTGCCGG---CAAAGAAAGAGGAGTCGGAACCGGATGAACTGTTTACC…
	AB758808	-------------------------------------------GACATAGGAACACTATACTTGATTTTCGGAGCATGAGCCG-GCA-CGGTAGGAACAGCGATGA-GAAAAATTATCCGCGTAGAACTATCCCAACCAGGATCTCTCATTCAAAAAGACCAAACCTACAAAGTTATGGTCACCGCTCACGCATTTATAATGATATTCTTCATGGTAATGCCA-ATAATGATAGGAGGGTTCGGAAACTGATTAGTTCCTTTAATGGTAGGAGCCCCAGACATGGCCTTTCCTCGGATGAACAAAATGAGATTCTGATTAATCCCCCCTTCCTTTCTCCTACTCATAGCCTCCGCCGG---CAAAGAGAGAGGAGTGGGAACAGGATGAACCATTTACC…
	KU895213	----CTTTTTATTAATCGCTGACTATTTTCAACCAAACACAAGGACATAGGTACCTTATACTTAATCTTTGGAGCTTGAGCAG-GGA-CAGTGGGAACGGCCATGA-GAAAAATTATCCGAGTGGAACTATCACAACCAGGCTCACTAATCCAAGACGACCAAGTTTATAACGTAATGGTGACAGCACATGCATTCGTAATGATCTTTTTTATGGTGATGCCT-ATTATGATAGGAGGGTTCGGAAAATGACTAATACCACTAATGATAGGAGCCCCAGATATGGCATTCCCCCGAATGAAAAAAATGAGATTTTGATTAATCCCGCCCTCCTTCCTCCTTCTAGTTACATCTGCGGC---AAAAGAAAGCGGAGTAGGGACAGGGTGAACAATATACC…
	KU895403	----AGCTATTTAAGTCGATGATTATTCTCAACAAAACATAAGGACATAGGAACCCTTTACCTTATATTTGGTGCTTGAGCAG-GAA-CTGTCGGAACTGCTATGA-GCAAAATAATACGAGTGGAATTATCCCAACCAGGGTCCCTTATCCAAGATGACCAAGTCTACAAAGTAATGGTCACGGCCCACGCCTTTGTTATGATATTCTTCATGGTTATGCCC-ATTATGATCGGTGGTTTCGGAAAATGGCTAGTACCACTAATGATTGGAGCCCCAGACATGGCATTCCCCCGGATGAACAAAATGAGATTCTGACTTATCCCTCCCTCATTTTTACTACTAATTGCTTCCGCCGG---AAAAGAAAGAGGAGTAGGAACCGGATGAACCGTCTATC…
	KU895000	----CAGTATATCAGCCGATGATTATTTTCAACTAACCATAAGGATATAGGAACCTTATATCTTATCTTTGGTGCATGAGCAG-GAA-CAATAGGAACCGCCATGA-GAAATATCATCCGAGTAGAACTTTCACAACCCGGGTCACTAATTCAAGATGACCAAGTTTATAATGTCATGGTCACGGCTCATGCCTTCGTCATGATCTTTTTTATGGTTATGCCC-ATAATGATAGGAGGATTCGGGAACTGACTAGTTCCTTTAATGATAGGAGCCCCCGACATGGCCTTCCCCCGAATGAAAAACATGAGTTTCTGGCTTGTCCCCCCTTCATTTATGCTCCTTCTAACCTCCGCAGG---AAAAGAAAGGGGTGTCGGGACTGGATGAACTGTCTACC…
	KU894999	----CAATATTTAAGTCGATGATTATTTTCCACCAAACATAAGGATATCGGAACCCTCTACCTAATTTTTGGGGCCTGAGCGG-GCA-CCATAGGTACAGCCATGA-GAAAAATTATACGAGTAGAACTTTCACAACCGGGGTCTCTCATTCAAGACGACCAAGTTTATAACGTAATGGTTACAGCACATGCCTTCGTCATGATCTTTTTTATGGTCATGCCC-ATAATGATCGGAGGATTTGGAAACTGACTAGTGCCTCTAATGATAGGAGCCCCTGACATGGCATTTCCCCGGATGAAAAAAATGAGTTTTTGGCTTGTGCCCCCCTCCTTCATGCTCCTTCTTACATCCGCCGG---AAACGAAAGAGGAGTAGGAACAGGATGAACCGTTTACC…
	HM400536	----------------------------------------------------ACCCTATACCTAATATTTGGGGCCTGAGCCG-GGA-CCATAGGTACAGCAATGA-GTAAAATTATACGAGTAGAATTATCCCAGCCAGGATCACTTATTCAAGACGACCAAGTTTATAAAGTTATGGTCACCGCCCATGCCTTCATTATGATCTTCTTCATGGTAATGCCT-ATATTAATCGGAGGATTCGGAAACTGACTAGTACCCTTAATGATAGGAGCCCCAGACATGGCCTTCCCCCGTATGAAAAATATGAGATTCTGATTAATACCCCCCTCCTTCATGCTCCTCCTCACCTCCGCCGG---AAAAGAAAGAGGAGTAGGAACAGGATGAACCGTATACC…
	KU895308	----AACTACCTTTACCGTTGACTATTTTCTACTAACCATAAGGATATTGGGACATTATACCTCATTTTTGGAGCCTGAGCAG-GGA-CAGTTGGAACTGCTATGA-GAAAAATTATCCGAGTAGAACTATCCCAACCAGGATCCCTTATTCAAGACGACCAAGTCTATAAAGTAATGGTAACAGCCCACGCATTTGTTATGATCTTTTTTATGGTGATGCCA-ATTATGATTGGAGGCTTTGGTAAATGACTAGTACCACTAATGATAGGAGCCCCAGACATGGCCTTCCCCCGCATGAAAAAAATGAGTTTCTGATTAATCCCCCCATCTTTTCTCCTTCTAGTAACCTCAGCAGG---TAAAGAAAAAGGTGTAGGAACAGGATGAACAGTATACC…
	AB758777	-------------------------------------------GATATAGGAACCTTATACCTCATTTTTGGAGCCTGAGCTG-GCA-CAGTAGGAACTGCCATGA-GAAAAATAATCCGTGTAGAATTATCCCAACCAGGGTCCCTCATCCAAAACGACCAAACCTACAAAGTAATGGTAACAGCCCACGCATTTATCATGATATTCTTTATGGTTATGCCC-ATTATGATAGGAGGATTTGGTAAATGACTAGTCCCCTTAATGATAGGAGCGCCAGACATGGCATTCCCTCGAATGAATAACATGAGATTCTGATTAATTCCCCCTTCATTTATACTTCTTATAGCCTCCGCTGG---AAATGAGAGAGGAGTAGGTACTGGTTGAACCGTTTACC…
	AB758776	-------------------------------------------GACATAGGAACTTTATATCTTATATTTGGAGCCTGAGCTG-GAA-CCGTAGGAACCGCAATGA-GCAAAATTATCCGAGTCGAATTATCCCAACCTGGCTCTCTTATACAAAATGACCAAACCTACAAAGTAATGGTTACCGCCCACGCATTTATAATGATCTTCTTCATGGTAATGCCA-ATCATGATAGGAGGCTTTGGTAAATGACTAGTCCCTTTAATGATAGGAGCCCCTGACATGGCATTTCCCCGAATGAAAAACATGAGATTCTGACTAATACCCCCATCATTCTTACTTCTAGTAGCCTCTGCCGG---TAACGAAAGAGGAGTAGGAACCGGATGAACTGTCTACC…
	KU895086	----TCCTATATAAACCGATGACTATTTTCCACCAAACACAAGGACATAGGCACCCTCTACCTAATATTTGGAGCCTGAGCTG-GAA-CAGTAGGAACAGCAATGA-GTAAAATTATCCGAGTAGAACTATCCCAACCAGGATCTCTTATACAAAAAGACCAAACATACAAAGTCATGGTCACAGCCCACGCATTTACCATGATCTTCTTTATGGTAATGCCT-ATAATGATAGGAGGATTCGGAAAATGACTAACCCCACTAATGATAGGAGCCCCCGACATGGCCTTTCCTCGAATGAAAAAAATGAGATTCTGGCTAATCCCCCCTTCTTTTATGCTCTTAATAGCCTCAGCCGG---AAAAGAAAGAGGAGTAGGAACAGGATGAACAATCTACC…
	HM587852	----------------------------------------------------------------------------------------------------------------------------------------------------------------------------------------------------------------------------------------------------------ACTAGTTCCTTTGATGATAGGAGCCCCAGACATGGCATTCCCACGTATGAAAAACATGAGATTCTGATTAATACCTCCATCATTTCTACTCTTAATTGCCTCAGCAGG---AAAAGAAAGAGGAGTAGGAACCGGATGAACTATCTACC…
	AB758762	-------------------------------------------GATATAGGAACACTATACATAATATTTGGAGCTTGAGCAG-GCA-CCGTAGGAACAGCAATGA-GCAAAATTATTCGAGTAGAATTATCCCAACCAGGATCTCTTATCCAAAAAGACCAAACCTACAAAGTCATGGTCACAGCCCACGCATTCATCATGATATTCTTTATGGTAATGCCA-ATTATGATCGGAGGATTCGGAAAATGATTAGTTCCACTAATGATAGGAGCACCAGACATGGCATTCCCCCGAATGAATAACATGAGATTCTGGCTTATTCCCCCCTCCTTTCTCCTTCTAATTGCCTCAGCCGG---AAAAGAAAGAGGGGTAGGAACTGGATGAACTATATACC…
	KU895286	-------TACCTAAGACGATGACTATTCTCCACAAAACACAAGGACATTGGGACCCTATACCTTATCTTCGGAGCTTGGGCCG-GTA-CAGTAGGGACAGCCATGA-GAAACATAATTCGAGTAGAGCTATCCCAACCGGGGTCCTTGATCCAAGACGACCAAGTCTACAAAGTAATGGTAACAGCCCACGCTTTCATTATGATCTTCTTCATGGTTATGCCT-ATTATGATAGGCGGGTTCGGAAACTGATTAGTTCCATTAATGCTTGGAGCGCCTGACATGGCCTTCCCTCGCATGAATAAAATGAGCTTCTGATTAGTTCCCCCCGCCTTTCTACTTCTTGCGGCCTCCGCAGG---AAAAGAAAGTGGGGTTGGGACCGGCTGAACCGTCTACC…
	KU895188	----AATTACCTCCACCGATGACTATTTTCTACTAACCACAAGGACATAGGGACCCTATATCTTATATTTGGTGCCTGAGCCG-GCA-CAGTTGGGACCGCTATGA-GGAACATTATCCGAGTAGAACTCTCTCAACCAGGCTCTCTTCTTCAAGACGACCAACTCTATAAAGTAATAGTTACCGCTCACGCGTTCGTAATGATCTTCTTTATGGTAATGCCT-ATTATGATAGGAGGATTCGGAAAATGACTAGTCCCCTTAATGATTGGTGCTCCAGACATGGCCTTTCCCCGTATGAAAAAAATGAGTTTCTGATTAATTCCTCCTTCATTCTTTCTCTTAGTCACATCCGCCGC---CAAAGAAAGAGGTGTCGGAACAGGGTGAACCGTTTACC…
	KU895199	----AATTACCTTCACCGATGATTATTCTCAACAAACCACAAGGACATAGGAACCCTATATTTATTATTTGGTGCCTGAGCAG-GAA-CCGTTGGCACCGCGATGA-GAAAAATCATTCGAGTAGAACTTTCACAGCCCGGATCACTCCTACAAGACGACCAACTTTACAATGTTATAGTCACCGCCCATGCATTCGTAATGATCTTCTTTATGGTAATGCCC-ATAATGATCGGCGGATTTGGAAAATGATTAGTACCCCTAATGATAGGCGCACCTGACATGGCCTTCCCACGAATGAAAAAAATGAGATTCTGACTTATTCCCCCTTCCTTTTTCCTCTTAGTCACTTCTGCCGC---CAAAGAAAGAGGCGTCGGAACAGGATGAACCGTCTACC…
	MW277997	---------------------------------------------------AACACTTTATCTTCTGTTCGGCGCATGAGCCG-GGA-CGGTCGGCACCGCAATGA-GAAAAATCATACGAGTAGAACTCTCACAACCCGGATCCCTCCTACAGGACGACCAACTCTACAAAGTCATAGTAACCGCCCACGCCTTTGTGATGATCTTCTTTATGGTAATGCCC-ATAATGATAGGCGGCTTCGGAAAATGACTGGTACCCTTAATGATAGGCGCTCCCGATATGGCATTCCCACGAATGAAAAAAATGAGCTTCTGGTTAATCCCTCCCTCGTTCTTCCTCCTAGTAACATCTGCCGC---TAAAGAAAGAGGAGTAGGAACTGGTTGAACTGTCTACC…
	KU895197	----AACTACCTTCACCGCTGACTATTTTCAACAAACCACAAGGATATAGGAACACTTTACCTTTTATTTGGCGCCTGAGCCG-GTA-CCGTCGGAACAGCAATGA-GAAAAATTATCCGCGTTGAGTTATCACAACCTGGATCCCTCCTTCAAGATGACCAACTCTATAACGTAATAGTAACCGCCCACGCCTTTGTCATGATCTTTTTTATGGTAATGCCA-ATCATGATTGGAGGCTTCGGAAAATGATTAGTCCCCCTAATGATAGGAGCACCTGACATGGCCTTCCCCCGAATGAAAAACATGAGATTCTGACTTATCCCCCCTTCTTTTTTCCTCTTAGTAACTTCAGCGGC---TAAAGAAAGAGGAGTTGGAACAGGCTGAACTGTCTACC…
	LC682283	------------------------------------------------------------------------------------------------------------------------------------------------------------------------------------------------------------------------------A-ATCATGATTGGGGGATTCGGGAAATGATTAGTTCCCTTAATGATAGGAGCACCCGACATGGCCTTTCCTCGTATGAAAAAAATGAGATTCTGATTAATTCCCCCTTCATTCTTTCTTCTTGTCACTTCAGCCGC---TAAAGAAAGCGGAGTAGGAACAGGGTGAACTGTCTACC…
	KU895191	----------------CGATGGCTGTTTTCAACCAACCACAAGGACATAGGAACCTTATACCTCTTATTTGGAGCGTGAGCCG-GTA-CTGTCGGAACCGCCATGA-GTAATATAATCCGTGTAGAACTTTCCCAACCAGGGTCCCTCCTCCAGGACGACCAACTATATAAAGTAATAGTAACCGCCCACGCCTTCGTAATGATCTTCTTCATGGTGATGCCA-ATAATGATAGGAGGGTTTGGTAATTGGTTAGTACCTCTCATGATAGGGGCCCCAGACATGGCTTTTCCCCGAATGAAAAAAATGAGCTTCTGATTAGTGCCCCCTTCGTTTTTCCTCCTAGTCACCTCCGCCGC---CAAAGAGAGTGGAGTAGGGACCGGATGAACTGTATACC…
	KU895189	----AACTACCTCCACCGATGACTATTCTCAACTAACCACAAGGACATAGGAACCTTATACCTCCTATTTGGAGCCTGAGCAG-GAA-CAGTCGGAACCGCCATGA-GAAACATAATCCGAGTAGAACTATCCCAACCAGGGTCCCTACTCCAGGATGACCAACTCTACAAAGTAATAGTAACCGCCCACGCCTTTGTAATGATTTTCTTTATGGTAATGCCC-ATTATGATAGGAGGATTCGGTAACTGATTAGTCCCCTTAATGATAGGAGCCCCAGACATGGCCTTCCCACGGATGAAAAAAATGAGATTCTGATTAGTCCCCCCCTCTTTTTTTCTACTAGTAACTTCAGCCGC---CAAAGAAAGAGGAGTAGGAACCGGCTGGACCGTATACC…
	KJ676481	----AACTACTTCCACCGATGACTATTTTCTACAAATCACAAGGACATAGGAACCCTCTACCTTCTATTTGGCGCATGAGCTG-GAA-CAGTAGGAACAGCAATGA-GAAAAATTATCCGAGTAGAACTTTCACAACCAGGCTCCTTACTCCAAGATGACCAACTTTATAAAGTTATAGTAACCGCCCATGCATTCGTAATGATCTTCTTCATGGTAATGCCC-ATCATGATAGGAGGATTCGGAAAATGATTAGTCCCCCTCATGATAGGGGCCCCCGACATGGCCTTTCCTCGAATGAAAAAAATGAGCTTCTGATTAATCCCTCCCTCCTTCTTCCTCCTAGTAACCTCGGCCGC---TAAAGAGAGGGGGGTAGGAACTGGCTGAACAGTATACC…
	KU895178	----AAATACGTCTACCGATGGCTCTTCTCCACTAACCATAAGGACATAGGAACATTATATCTAATATTTGGAGCCTGAGCAG-GCA-CAGTCGGGACAGCAATGA-GAAAAATAATTCGAGTAGAGCTCTCCCAACCAGGGTCCCTAATACAAGACGACCAACTCTATAATGTCATAGTAACAGCCCATGCCTTCGTCATGATCTTCTTCATGGTAATGCCC-ATCATGATCGGAGGCTTTGGTAATTGACTAGTACCCCTAATGATAGGGGCACCAGACATGGCTTTCCCCCGAATGAAAAAAATGAGATTCTGACTAATCCCCCCAGCCTTCCTTCTACTAGTAGCCTCCGCCGG---CAAAGAGGGGGGAGTTGGAACCGGCTGAACTGTCTATC…
	KU895397	-------TACATATACCGATGATTATTTTCTACTAACCACAAGGACATTGGAACATTATACCTTTTATTTGGAGCCTGGGCAG-GAA-CCATCGGTACCGCAATGA-GAAAAATCATACGAGTTGAACTATCCCAACCAGGATCTCTCATACAAGACGACCAACTTTACAAAGTAATAGTAACTGCACACGCATTTGTTATGATCTTCTTTATGGTAATGCCC-ATTATGATAGGAGGATTTGGCAAATGACTAATACCACTAATGATCGGAGCACCAGATATGGCATTCCCACGAATGAATAAAATGAGATTCTGACTAATACCCCCATCATTCCTTCTCCTAATGGCTTCTGCAGG---AAAAGAAAGAGGAGTAGGAACCGGATGAACTATATACC…
	KU895396	-------TATATTTACCGATGATTATTTTCTACTAACCACAAGGACATTGGAACACTATACCTCTTATTCGGAGCCTGAGCAG-GAA-CGGTAGGAACCGCAATGA-GAAAAATAATACGGGTTGAATTATCTCAGCCTGGCTCCTTAATCCAAGACGACCAAGTTTACAAAGTGATAGTTACCGCCCACGCATTCGTCATGATTTTCTTTATGGTTATGCCC-ATAATGATAGGAGGGTTTGGCAACTGACTAGTACCCCTCATGATTGGAGCACCCGACATGGCTTTTCCACGAATGAAAAAAATGAGATTTTGATTAATACCCCCATCATTCCTTCTACTAATGGCCTCTGCCGG---AAAAGAAAGAGGCGTCGGGACAGGATGAACAGTTTACC…
	KU895324	----AGATATATAAAACGTTGACTATTCTCTACTAATCATAAGGATATAGGAACACTCTATCTCCTATTTGGAGCATGAGCAG-GCA-CAGTAGGTACCGCCATGA-GAAAAATAATCCGAGTAGAACTTTCCCAACCAGGATCCTTAATTCAAGACGATCAAGTCTACAAAGTAATGGTAACTGCCCATGCTTTCGTTATGATTTTCTTTATGGTAATGCCA-ATAATGATAGGAGGATTTGGTAAATGACTTATACCTTTAATGTTAGGAGCACCAGATATGGCATTTCCTCGTATGAAAAAAATGAGATTCTGATTAATTCCCCCCTCATTCCTCTTATTAATGGCATCAGCAGG---GAAAGAGAGAGGAGTAGGAACTGGATGAACTATATACC…
	KU895355	-------TATATTAATCGATGATTATTTTCAACTAAACATAAGGACATCGGCACCCTTTACTTAATTTTTGGAGCCTGAGCAG-GGA-CAGTAGGAACCGCAATGA-GAAAAATTATACGGGTTGAACTATCCCAGCCCGGATCTCTAATACAAGATGACCAAGTTTATAATGTAATGGTAACAGCTCACGCCTTTGTAATGATCTTCTTTATGGTTATGCCT-ATTATGATAGGAGGCTTTGGAAAATGATTAGTCCCACTAATGATAGGAGCTCCAGACATGGCCTTTCCCCGAATGAAAAAAATGAGATTTTGACTAATCCCCCCCTCCTTCCTTCTTCTAATGGCTTCAGCGGG---AAAAGAAAGAGGAGTAGGGACTGGCTGAACCGTATACC…
	HM900476	---------------------------------------------------AACACTTTACTTGGTTTTTGGGGCCTGAGCCG-GAT-CAGTAGGAACCGCCATGA-GAAAAATTATACGAGTAGAACTCTCCCAACCTGGCTCCCTCATCCAAGATGACCAAGTCTACAAAGTCATGGTAACTGCCCACGCCTTTATAATGATCTTCTTCATGGTAATGCCC-ATAATGATCGGAGGATTTGGAAACTGATTAATACCTCTTATGATCGGAGCCCCAGACATGGCCTTTCCTCGAATGAAAAAAATGAGCTTCTGATTCATCCCCCCATCTTTTCTTCTTCTAACAGCCTCAGCAGG---CAAAGAAAGAGGAGTAGGAACAGGGTGAACCATCTACC…
	KU895322	----ACCTATCTACAGCGCTGACTATTTTCCACAAACCATAAGGACATCGGCACCTTATATCTTATTTTTGGAACTTGGGCTG-GCA-CAGTAGGTACAGCCATGA-GAAACATCATACGAGTAGAACTCTCCCAACCCGGCTCACTAATCCAAGACGACCAAACATATAAAGTAATGGTAACAGCCCATGCCTTCGTAATGATCTTCTTCATGGTAATGCCA-ATAATGATTGGAGGATTCGGAAAATGATTAATACCTTTAATGATAGGCGCCCCCGACATGGCCTTCCCCCGAATGAAAAAAATGAGCTTCTGATTAATTCCCCCCTCCTTCCTTCTACTAGCCTCCTCCGCCGC---AAAAGAAAGAGGGGTAGGAACAGGATGAACCATCTACC…
	KU895229	----AACTATATACAACGATGATTATTCTCAACAAAACACAAGGACATTGGAACCCTATATATCATTTTCGGGGCATGAGCAG-GAA-CTGTAGGCACCGCCATGA-GAAAAATTATCCGAGTAGAGCTTTCACAACCAGGCTCACTTATCCAAGACGACCAACTCTACAAAGTAATGGTCACCGCCCACGCATTCGTAATGATTTTCTTCATGGTAATGCCT-ATACTAATAGGAGGGTTCGGAAATTGATTAATCCCCCTAATGTTAGGAGCCCCCGACATGGCCTTCCCTCGAATGAAAAAAATGAGCTTCTGACTAATCCCCCCTTCATTCCTCCTACTAATTGCTTCAGCCGG---CAAAGAAAGAGGGGTAGGGACCGGATGAACAGTATACC…
	KU895394	----------------CGATGATTATTTTCAACAAAACACAAGGACATTGGAACCCTATACCTTATATTTGGAGCCTGGGCCG-GGA-CAGTTGGAACTGCCATGA-GAAAAATTATACGAGTAGAGCTTTCTCAACCAGGATCCCTAATCCAAGACGACCAAGTTTATAAAGTCATGGTTACAGCACACGCCTTCGTCATGATCTTTTTTATGGTAATGCCA-ATCATGATTGGAGGATTTGGTAACTGATTAGTACCTTTAATGATAGGAGCGCCAGACATGGCCTTCCCACGAATGAATAAAATGAGATTCTGATTAATTCCCCCAGCCTTTCTACTACTAATGGCATCAGCAGG---AAAAGAAAGAGGAGTTGGGACAGGATGAACCGTTTACC…
	KU895402	----AACTATCTCAGACGATGATTATTTTCAACAAAACACAAGGACATAGGAACTCTGTACCTAATATTTGGAGCCTGAGCAG-GAA-CAGTTGGAACTGCCATGA-GAAAAATTATACGAGTAGAACTCTCTCAGCCTGGCTCACTTATCCAAGACGACCAAGTTTACAAAGTCATAGTTACAGCACACGCCTTTGTAATGATATTCTTCATGGTAATGCCA-ATAATGATCGGAGGATTTGGAAAATGATTAGTGCCGCTAATGATAGGAGCACCAGACATGGCATTTCCCCGAATGAATAAAATGAGATTTTGACTAATCCCCCCTTCATTCTTACTCCTAATGGCTTCAGCAGG---AAAAGAAAGAGGAGTTGGGACAGGATGAACAGCATACC…
	KU895315	----AACTACCTAAAACGGTGACTATTTTCCACCAAACATAAGGACATAGGAACTCTATATTTAATATTTGGAGCATGAGCCG-GAA-CAATCGGAACAGCCATGA-GAAAAATAATCCGAGTAGAGCTCTCCCAACCAGGCTCACTAATCCAAGATGATCAACTTTACAAAGTAATGGTAACAGCCCACGCCTTCATAATGATATTCTTCATGGTAATGCCA-ATAATGATAGGAGGATTTGGAAAATGACTAATCCCCCTAATGTTAGGAGCCCCCGATATGGCCTTCCCCCGAATGAAAAAAATGAGATTCTGACTAATCCCCCCTTCCTTCTTACTTTTAATAGCCTCAGCAGG---CAAAGAAAGAGGTGTAGGGACAGGTTGAACCATCTACC…
	KU895207	----AAATATTTTCACCGCTGATTCTTTTCAACTAACCACAAGGATATTGGAACACTCTACCTAATCTTTGGAGCCTGAGCAG-GAA-CCATAGGAACCGCAATGA-GAAAAATTATACGAGTAGAACTCTCTCAACCAGGCTCTTTAATACAAGACGACCAAGTCTACAAAGTTATGGTAACAGCACACGCATTTGTAATGATCTTTTTTATGGTAATGCCT-ATTATGATAGGAGGTTTTGGTAAATGACTAGTGCCACTAATGATAGGAGCACCAGACATGGCATTCCCCCGTATGAAAAACATGAGATTCTGGCTCATCCCTCCCTCATTTTTACTTCTAGTAACATCTGCAGC---AAAAGAAAGAGGAGTAGGAACAGGATGAACTGTCTATC…
	KU895395	----GCATATCTCAACCGATGACTCTTCTCTACTAACCACAAGGACATCGGAACCCTTTACCTTATATTTGGTGCTTGAGCAG-GAA-CCGTAGGCACTGCAATGA-GAAACATTATCCGAGTAGAACTCTCCCAACCTGGCTCCCTCATACAAGACGACCAACTCTACAATGTAATTGTAACCGCACATGCCTTTGTCATGATATTTTTCATGGTTATGCCC-ATCATGATAGGAGGCTTCGGAAAATGACTAGTACCCCTAATGATTGGTGCCCCAGACATGGCATTCCCCCGAATGAAAAAAATGAGATTTTGACTTATCCCCCCATCTTTCCTTCTACTCGTGGCCTCAGCAGG---AAACGAAAGAGGAGTAGGAACTGGATGAACAGTATACC…
	KU895339	----AAATATTTCAGTCGATGACTCTTCTCAACTAAACACAAGGATATTGGAACTTTATACTTAATTTTCGGAGCCTGAGCAG-GAA-CCGTAGGAACAGCAATGA-GAAAAATAATCCGAGTAGAATTATCTCAACCAGGATCATTAATTCAAGATGATCAAGTATATAAAGTAATGGTTACAGCACACGCCTTTATAATGATATTCTTTATGGTTATGCCA-ATAATGATTGGAGGATTCGGAAACTGACTAGTTCCCTTAATGATAGGAGCCCCTGACATGGCATTCCCGCGAATGAAAAAAATGAGATTCTGACTCATTCCCCCTTCATTTTTTTTACTCATAACCTCTTCCGC---TAAAGAAAGAGGGGTAGGAACAGGATGAACACTCTACC…
	KU895341	----GAATATCTCAAACGATGATTATTCTCCACCAACCACAAGGACATAGGAACACTCTACCTAATTTTCGGAGCCTGAGCAG-GTA-CAGTAGGTACCGCAATGA-GAAAAATAATACGAGTAGAACTCTCACAACCAGGCTCCCTTATTCAAGACGACCAAGTATATAAAGTAATGGTCACAGCACACGCCTTTATCATGATCTTCTTTATGGTTATGCCC-ATAATGATAGGAGGATTTGGAAATTGACTAGTTCCATTAATGATTGGAGCCCCAGATATGGCCTTCCCTCGAATGAAAAAAATGAGATTCTGATTAATCCCCCCTTCATTCTTCCTTCTAATCACATCATCCGC---CAAAGAAAGCGGAGTAGGAACAGGATGAACTGTCTACC…
	KU895210	----AAATACATCCACCGATGATTATTCTCAACAAAACACAAGGACATAGGAACCCTCTACTTAATATTTGGAGCATGAGCAG-GAA-CCGTAGGAACCGCAATGA-GAAAAATTATACGAGTAGAATTATCCCAACCCGGTTCCCTAATCCAAGACGACCAAGTATATAAAGTCATGGTAACAGCACACGCACTAGTCATGATATTTTTTATGGTGATGCCT-ATAATGATAGGAGGATTCGGAAAATGGTTAGTACCTCTTATGATAGGTGCCCCAGATATGGCTTTCCCCCGAATGAAAAAAATGAGATTCTGACTAATTCCCCCCTCATTCCTACTACTAGTAACATCCGCAGC---AAAAGAAAGAGGAGTAGGAACAGGATGAACAATATACC…
	KU895313	----------------CGATGATTGTTCTCCACAAAACACAAGGACATCGGAACCCTCTACCTTATCTTTGGCGCCTGAGCAG-GGA-CAGTCGGAACAGCCATGA-GCAATATTATCCGAGTCGAACTGTCCCAGCCCGGGTCCTTAATACAAGATGACCAAGTTTATAAAGTCATGGTCACAGCCCACGCATTCATTATGATATTCTTCATGGTAATGCCC-ATCATGATAGGAGGATTTGGAAACTGACTAACCCCCCTTATGATCGGCGCACCTGACATGGCCTTTCCCCGAATGAAAAAAATGAGATTTTGACTTATCCCCCCCTCCTTCCTTCTCCTCCTAGCCTCAGCCGG---CAAAGAAAGAGGAGTCGGAACTGGCTGAACCGTCTACC…
	KU895393	-------TACATAAACCGATGATTATTTTCAACCAACCATAAGGACATAGGAACCTTATATTTATTATTCGGAGCATGAGCAG-GAA-CAGTAGGCACCGCAATGA-GAAACATAATACGCGTTGAACTTTCACAACCAGGATCGTTAATCCAAGACGACCAAGTCTACAAAGTAATGGTAACAGCTCATGCATTCGTAATGATTTTCTTTATGGTAATGCCT-ATAATGATAGGAGGATTTGGAAATTGACTCGTACCACTAATGATAGGAGCTCCAGACATGGCATTTCCCCGAATGAAAAAAATGAGATTCTGACTTATCCCCCCCTCCTTCTTACTCCTAATGGCCTCAGCCGG---GAAAGAAAGAGGAGTAGGAACAGGATGAACAGTATACC…
	KU895314	----AGATATCTAAAACGATGACTATTCTCCACCAACCACAAGGATATAGGAACCCTATACCTAATATTTGGAGCCTGAGCAG-GAA-CAGTAGGGACAGCAATGA-GAAAAATAATCCGAGTAGAACTCTCACAACCAGGGTCCCTAATACAAGACGACCAAGTCTACAAAGTTATGGTCACCGCTCACGCCTTTATAATGATTTTCTTCATGGTAATGCCC-ATCATGATTGGAGGCTTCGGCAAATGACTAACGCCACTAATGATCGGAGCACCAGACATGGCTTTCCCCCGAATGAAAAAAATGAGCTTCTGATTAATCCCCCCATCCTTCCTCCTCCTAATAGCCTCAGCCGG---AAAAGAAAGAGGGGTAGGGACAGGCTGAACAGTATACC…
	KU894924	----AACTATCTAAACCGATGATTATTTTCTACAAAACACAAGGATATAGGAACCTTATATCTTATATTTGGTGCCTGATCTG-GCA-CAATAGGAACCGCCATGA-GAAAAATAATCCGAGTAGAACTCTCTCAACCCGGCTCCCTTATACAAGACGACCAAGTCTACAAAGTAATGGTAACAGCCCACGCCCTAGTAATGATATTTTTCATGGTTATGCCT-ATTATGATAGGAGGATTCGGAAACTGACTGGTCCCATTAATGATAGGAGCACCCGACATGGCATTCCCCCGAATGAAAAAAATGAGATTCTGATTACTCCCCCCCTCCTTCCTCCTCTTAATAGCCTCCGCCGG---AAAAGAAAGAGGAGTCGGAACAGGATGAACCATATACC…
	MT160444	----------------------------------------------------ACCCTTTACTTAATTTTCGGAGCATGGGCTG-GAA-CAGTCGGAACTGCTATGA-GAAAAATTATACGAGTCGAACTATCCCAGCCCGGCTCCCTCATCCAAGATGATCAAGTGTACAAAGTAATGGTAACAGCTCATGCCTTTGTAATGATCTTTTTCATGGTAATGCCA-ATCATGATCGGAGGTTTCGGAAATTGGCTAGTCCCTCTAATGATAGGAGCTCCCGATATGGCATTTCCTCGAATGAAAAAAATGAGCTTTTGATTAATCCCCCCCTCTTTCCTATTACTTATGGCCTCTGCCGG---AAAAGAAAGAGGGGTAGGAACCGGTTGAACGGTATATC…
	KU895231	----AACTATCTAGGACGATGATTATTCTCAACTAATCATAAGGACATAGGAACTTTATATTTAATTTTTGGAGCCTGAGCAG-GAA-CGGTAGGGACCGCAATGA-GTAAAATTATTCGAGTAGAACTCTCTCAACCAGGATCTCTAATTCAAGATGATCAACTATATAAAGTTATGGTAACCGCCCACGCTTTCGTCATGATCTTCTTCATGGTCATGCCC-ATTATGATTGGAGGCTTTGGAAAATGATTAGTTCCCTTAATGTTAGGAGCACCAGATATGGCCTTTCCCCGAATGAAAAATATGAGATTCTGACTTGTTCCCCCTTCATTTCTCCTCCTAATAGCCTCCGCCGG---GAAAGAAAGAGGAGTAGGAACAGGATGAACAGTATATC…
	KU895235	----AACTACCTAAGACGATGATTATTCTCAACAAACCACAAGGATATAGGAACCTTATATCTAATCTTTGGAGCCTGAGCAG-GAA-CAGTAGGAACAGCTATGA-GAAAAATTATTCGAGTTGAACTTTCCCAACCAGGATCACTTATTCAAGACGACCAACTCTATAAAGTCATGGTAACCGCACACGCCTTTGTCATGATCTTCTTCATGGTAATGCCT-ATAATGATAGGAGGATTCGGAAACTGGCTAGTCCCTTTAATGCTTGGAGCACCAGACATGGCATTCCCCCGAATGAAAAAAATGAGATTCTGACTAATCCCCCCATCATTTCTTCTTCTAATAGCCTCCGCCGG---AAAAGAAAGGGGAGTAGGAACAGGATGAACTGTATACC…
	KU895236	----AACTACCTACAACGATGACTATTTTCAACAAACCACAAGGACATAGGAACACTATACCTAATTTTTGGAGCATGAGCAG-GAA-CAGTTGGAACCGCCATGA-GAAAAATAATCCGAGTAGAACTCTCCCAGCCAGGATCTCTAATTCAAGACGACCAACTCTACAAAGTAATGGTAACCGCCCACGCCTTCGTAATGATTTTCTTCATGGTAATGCCC-ATAATGATAGGAGGATTTGGAAACTGGCTAACACCCCTAATGCTAGGAGCACCAGACATGGCCTTCCCACGAATGAAAAACATGAGATTCTGATTAATTCCTCCTTCATTCCTTCTTCTAATAGCATCAGCCGG---CAACGAAAGAGGTGTAGGAACGGGATGGACAGTATACC…
	KU895237	----ACCTACCTCCAACGATGGTTATTTTCCACAAACCACAAGGACATAGGCACCCTTTATCTGATCTTCGGAGCATGAGCCG-GCA-CAGTGGGAACCGCCATGA-GAAAAATTATCCGAGTAGAACTTTCACAGCCTGGGTCCTTAATTCAAGACGACCAACTTTACAAAGTAATGGTTACAGCCCACGCCTTCGTCATGATATTTTTCATGGTAATGCCC-ATAATGATAGGGGGATTTGGCAAATGACTAGTACCCTTAATGATAGGAGCCCCCGACATGGCCTTTCCTCGAATGAAAAATATGAGATTCTGACTAATCCCCCCTTCATTCCTCCTCTTAATTGCATCCGCAGG---TAAAGAAAGAGGAGTAGGCACAGGATGAACCGTCTATC…
	KU895295	----GACTACTTAAGACGATGATTATTTTCAACCAACCATAAGGATATAGGAACCCTCTACCTACTTTTTGGGGCTTGAGCCG-GAA-CGGTAGGAACCGCCATGA-GAAACATTATTCGAGTGGAGCTTTCACAACCAGGATCTCTCATCCAAGACGACCAAGTTTATAAAGTAATGGTCACAGCCCACGCATTTGTCATGATCTTTTTTATGGTAATGCCG-ATAATGATTGGAGGCTTCGGAAACTGATTAGTACCTTTAATGCTTGGAGCTCCGGACATGGCCTTCCCCCGAATGAATAACATGAGCTTCTGATTAATTCCCCCTTCCTTCCTCCTACTTATAGCCTCCGCAGG---AAAAGAGAGAGGAGTCGGAACAGGATGAACAGTATACC…
	KU895268	----------------CGATGACTATTCTCTACCAACCACAAGGACATTGGCACCTTATACCTCCTATTCGGTGCCTGAGCTG-GGA-CCGTTGGAACAGCAATGA-GAAATATAATACGAGTAGAACTCTCCCAGCCTGGATCTCTTATCCAAGACGACCAAGTATACAAAGTAATGGTAACCGCCCATGCCTTCGTTATGATCTTCTTCATGGTAATGCCA-ATTATGATAGGAGGATTTGGTAATTGGCTAGTCCCTTTAATGTTGGGCGCACCTGACATGGCCTTCCCCCGAATGAACAAAATGAGATTCTGATTAATCCCCCCAGCATTCCTTTTACTTATAGCATCAGCCGG---GAAAGAAAGAGGAGTTGGGACTGGATGAACCGTCTACC…
	KC760072	----------------------------------------------------------------------------------------------------------------------------------------------------------------------------------------------------------------------------CCC-ATTATGATAGGAGGATTCGGGAAATGACTTGTGCCCTTAATGCTGGGAGCACCAGACATGGCCTTCCCCCGAATGAACAAAATGAGTTTCTGACTAGTCCCCCCCGCCTTTCTACTGCTGATTGCATCCGCAGG---GAAAGAAAGAGGGGTAGGAACGGGATGAACCGTTTACC…
	KU895291	-------TACCTAAGACGATGATTATTTTCTACCAACCACAAGGATATAGGAACCCTATATCTCATCTTCGGGGCCTGAGCCG-GGA-CAGTTGGAACAGCCATGA-GCAAAATAATCCGAGTAGAACTATCTCAACCCGGATCACTTATTCAAGATGACCAAGTCTACAATGTTATGGTAACAGCCCACGCCTTCGTAATGATATTCTTCATGGTCATGCCC-ATTATGATTGGAGGATTTGGAAAATGATTAGTACCCCTAATGCTAGGGGCACCTGACATGGCCTTTCCCCGAATGAATAAAATGAGTTTCTGATTAATTCCCCCTGCCTTTCTTCTCCTTGTTGCATCCGCAGG---AAAAGAAAGAGGAGTAGGTACTGGATGAACTGTTTACC…
	KU895278	----GACTACCTAAGACGATGACTATTTTCTACTAACCACAAGGACATCGGAACCCTTTACCTAATATTCGGAGCCTGAGCCG-GCA-CAGTAGGAACAGCCATGA-GCAAAATTATTCGAGTAGAGCTATCCCAACCCGGCTCCCTAATACAGGATGACCAAGTTTACAAAGTAATGGTAACAGCCCACGCCTTCGTAATGATCTTCTTCATGGTTATGCCC-ATCATGATTGGAGGATTCGGTAACTGACTCGTCCCATTAATGCTAGGAGCCCCAGACATGGCATTCCCCCGAATGAACAAAATGAGCTTTTGATTAGTCCCCCCCGCTTTCCTACTCCTAATGGCATCAGCAGG---AAACGAAAGAGGGGTTGGAACCGGCTGAACTGTTTACC…
	KU895300	----AACTACCTCTACCGCTGACTTTTCTCAACAAAACACAAGGACATCGGAACACTCTACCTCATCTTCGGAGCCTGGGCCG-GAA-CAGTAGGAACCGCCATGA-GCAAAATCATCCGAGTAGAGCTCTCACAGCCAGGGTCCCTAATCCAAGACGACCAAGTCTATAAAGTAATGGTAACCGCACACGCATTCGTAATGATCTTTTTTATGGTGATGCCT-ATCATGATAGGAGGCTTCGGAAACTGATTAGTCCCCCTAATGATAGGAGCACCAGACATGGCCTTCCCCCGAATGAACAAAATGAGCTTCTGATTAATCCCCCCCTCCTTCCTCCTTCTCGTAGCCTCAGCAGG---AAAAGAAAGCGGAGTAGGAACCGGATGAACCGTTTACC…
	KU894925	-------TATATTAAACGATGACTATTTTCCACCAACCACAAGGACATCGGAACACTCTATATTATATTCGGAGCCTGAGCAG-GAA-CAATAGGCACCGCCATGA-GAAAAATTATTCGGGTAGAACTTTCCCAACCCGGATCCCTAATCCAGGACGACCAAATTTATAAAGTAATGGTCACAGCCCACGCCTTCATTATGATTTTTTTCATGGTCATGCCC-ATAATGATTGGAGGATTTGGCAAATGATTAGTCCCACTTATGCTAGGAGCTCCCGACATGGCATTCCCCCGAATGAATAAAATGAGATTCTGACTAATCCCCCCTTCCTTTCTCCTATTAATTGCTTCAGCCGG---AAAAGAAAGAGGAGTCGGGACAGGATGAACCGCCTACC…
	KU895267	----CAATATATCAACCGATGACTATTTTCAACTAAACACAAGGACATAGGGACACTATATATAATTTTTGGAGCCTGAGCAG-GGA-CAGTAGGAACAGCAATGA-GTAACATTATCCGAGTAGAACTATCACAACCAGGATCACTTATTCAAGACGACCAAGTATATAAAGTAATGGTAACTGCCCACGCCTTCGTAATGATCTTCTTTATGGTAATGCCA-ATCATGATAGGAGGATTCGGAAACTGACTAATCCCCTTAATGTTAGGAGCCCCAGACATGGCATTCCCCCGAATGAAAAAAATGAGATTCTGATTAATTCCCCCCTCCTTTCTTTTACTAATCGCCTCAGCCGG---AAAAGAAAGAGGAGTAGGAACCGGATGAACCGTCTACC…
;
end;
