# Supplementary material for: A novel taxonomic database for eukaryotic mitochondrial cytochrome oxidase subunit I gene (eKOI), with a focus on protists diversity
Source: Database (Oxford). 2025 Sep 24;2025:baaf057. doi: 10.1093/database/baaf057 (PMC12462617; doi:10.1093/database/baaf057)
Supplement: baaf057_Supplemental_File [file baaf057_supplemental_file.zip › 2_alignment_eKOI/entoprocta.nex]

#NEXUS
begin data;
	dimensions ntax=12 nchar=1530;
	format datatype=dna missing=? gap=-;
	matrix
	NC_010431	ATGCGATGATTATTTTCAACAAATCATAAAGATATTGGAACTCTTTATTTAATTTTTGGGGTTTGAGCAGGAATAGTTGGAACAGCTTTAAGTGTTATAATTCGTTTAGAATTAGGTCAACCTGGAGCTCTTCTAGGTGATGACCAACTTTATAATGTAATTGTTACTGCTCATGCTTTTGTAATAATTTTTTTTTTAGTAATGCCTGTTATAATTGGGGGTTTTGGTAATTGATTAGTACCTTTAATATTAGGTGCTCCTGATATAGCATTTCCTCGTATAAATAATATAAGTTTCTGGTTATTACCACCTGCTTTAACTCTTCTTTTGAGAAGTTCTTTGGTTGAGATAGGTGCAGGTACAGGTTGGACAGTCTATCCTCCTTTAGCAGGGAATCTAGCTCACTCTGGGGGTTCTGTTGATCTGGCTATTTTTTCTTTACATTTAGCTGGTGTTTCTTCTATTTTAGCATCAATCAACTTTATTACTACTACTATTAATATACGTTGATATGGTTACCAGTTTGAGCATGTTCCTTTATTTGTATGATCAGTTAAACTAACAGCAATTTTATTGCTTTTATCTTTACCTGTTTTAGCTGGTGGTATTACAATACTACTAACTGACCGTAATTTCAATACCTCTTTTTTTGACCCTTGTGGAGGAGGGGATCCAATTTTATATCAACATTTGTTTTGATTTTTTGGTCATCCAGAAGTTTATATTCTAATTCTTCCTGGATTTGGTATTATTTCACATGTAGTTGCTCATTATTCTGTTAAAAAAGAAGTTTTCGGAACTTTAGGTATAATTTATGCAATAATTTCTATTGGTGTTCTTGGTTTTTTAGTTTGAGCTCATCATATATTCACCGTAGGAATGGATGTTGATACTCGTGCTTATTTTACAGCTGCTACTATAGTAATTGCTGTTCCAACAGGTATTAAAATTTTTAGTTGACTTGCCACTATTCATGGTGGTGTAGTAAAGTTTGAGGTACCTATATTATGAGCAATTGGTTTCATTTTTTTATTTACCGTTGGAGGTTTAACAGGTATTATTCTTTCTAATTCTTCATTAGATATTAGTTTACACGATACATATTATGTAGTTGCTCACTTTCATTATGTTCTTTCTATGGGTGCTGTATTTGCTCTATTTGCTGGATTCACACACTGGTATCCTTTAATAACAGGACTAAGTTTAAATCACCGTCTTACTGAGATTCATTTTTTTATTATATTTATTGGGGTGAATTTGACATTTTTTCCACAGCATTTCTTAGGTTTAGCAGGGATACCTCGACGGTATTCTGATTATCCAGATACTTATATTAAATGAAATATAGTTTCCTCTTTAGGAAGGATAATTTCATTTATTACTGTAATTTTGTTTTTATATATAATTTGAGAAAGTTTTATTTCTCAACGTTCTGTTATTGTTTCACCTAGTCTTTCAACAAGAATAGAATGAAGGAATAAACTTCCTAGAGACTTTCACAATGACCAAGAAACTGGTATTTTAATATAA
	JQ614997	-------------GGTCAACAAATCATAAAGATATTGGTACACTATATTTTATTTTTGGTTCTTGGGCTGGTATAGTTGGTACTAGTCTTAGAATTTTAATTCGGCTTGAATTAGGTCAACCCGGAGCTCTTTTGGGGGACGATCAATTATATAATGTGATTGTAACGGCCCATGCCTTTGTGATAATTTTTTTTTTAGTAATACCTGTTTTAATTGGGGGTTTTGGTAATTGATTATTACCTTTGATATTAGGTGCTCCAGACATGGCCTTCCCACGTATAAATAATATGAGTTTCTGGCTATTACCTCCTTCCCTAACTCTACTTCTCAGTAGTTCCTTAGTTGAAATAGGAGCTGGAACTGGATGAACTGTTTACCCACCTTTAGCTGGAAATATTGCACATAGGGGTGGATCCGTTGATTTGGCAATTTTTTCTTTACATCTTGCTGGTATTTCTTCTATTTTAGGTGCTATTAATTTTATTACAACAACAATTAATATACGGTGATATGGATACCAATTTGAGCATGTTCCTCTTTTTGTGTGATCAGTTAAATTAACTGCAATCCTTTTACTTCTATCCCTACCTGTATTAGCTGGGGGTATTACTATGTTATTAACTGACCGTAATTTTAATACATCATTCTTTGACCCTTGTGGAGGAGGTGACCCTATTTTATATCAACACCTCTTTTGATTTTTTGGTCACCCTGAAGTTTA----------------------------------------------------------------------------------------------------------------------------------------------------------------------------------------------------------------------------------------------------------------------------------------------------------------------------------------------------------------------------------------------------------------------------------------------------------------------------------------------------------------------------------------------------------------------------------------------------------------------------------------------------------------------------------------------------------------------------------------------------------------------------------------------------------------------------------------
	GU125764	-----------------------------------------------------TTTTGGTTCTTGGGCTGGTATAGTTGGAACCAGTTTAAGTATTTTAATTCGTCTTGAGTTAGGTCAACCTGGAGCTCTTTTAGGAGATGACCAGTTGTATAATGTAATTGTAACAGCACATGCTTTTGTTATAATTTTTTTCTTAGTAATACCTGTAATAATTGGAGGTTTTGGTAATTGGTTACTGCCTTTAATATTAGGTGCACCCGATATAGCTTTTCCCCGTATAAATAATATAAGTTTTTGGCTTTTACCTCCTTCTTTAACTCTTTTGTTAAGTAGTTCTCTAGTTGAAATAGGAGCAGGAACAGGTTGAACTGTATATCCTCCTTTAGCAGGCAATTTAGCTCATAGAGGGGGTTCAGTTGATCTAGCAATTTTTTCTTTACATCTTGCAGGTGCATCTTCTATTTTAGGTGCCATTAATTTTATTACTACAACTATTAATATACGTTGATATGGATATCAAATAGAACACGTACCCCTTTTTGTGTGATCAGTTAAGTTAACAGCTATTCTGCTTTTATTATCTATACCGGTTCTTGCTGGAGGTATTACTATGTTATTAACAGATCGTAATTTTAATACTTCATTTTTTGACCCTTGTGGTGGAGGTGACCC----------------------------------------------------------------------------------------------------------------------------------------------------------------------------------------------------------------------------------------------------------------------------------------------------------------------------------------------------------------------------------------------------------------------------------------------------------------------------------------------------------------------------------------------------------------------------------------------------------------------------------------------------------------------------------------------------------------------------------------------------------------------------------------------------------------------------------------------------------------------------------------
	LC005494	--------------------------------------AACTTTGTATTTTGTTTTTGGGGCGTGATCAGGGATAGTTGGAACTGCTCTAAGTATCTTAATTCGATTAGAATTGGGACAACCTGGAGCCCTACTTGGTGATGATCAACTTTATAATGTTATTGTTACAGCCCATGCATTTGTAATAATTTTTTTCTTAGTTATACCTGTATTAATTGGCGGGTTTGGGAATTGATTAGTCCCTTTAATATTGGGGGCTCCTGATATGGCCTTTCCTCGTATAAATAATATAAGATTTTGACTCCTTCCCCCTTCATTAACTCTCTTATTAAGAAGAGCACTTGTGGAAATGGGTGCGGGAACTGGGTGAACTGTTTATCCTCCACTCTCAGGAAACATTGCTCATTCTGGAGGATCTGTAGATCTTGCTATTTTTTCTCTTCATTTGGCGGGGGTTTCCTCTATTTTAGGTGCTATTAATTTCATTACTACCACCATTAATATACGATGATATGGGTATCAATTTGAACACGTACCTTTGTTTGTTTGATCGGTTAAATTAACCGCTATTCTTTTACTTTTATCTCTCCCTGTATTAGCTGGGGCTATTACTATACTTCTAACTGATCGAAATTTTAATACATCTTTTTTTGATCCTTGTGGTGGTGGGGACCCTATTTTATATCAACATTTGTTT------------------------------------------------------------------------------------------------------------------------------------------------------------------------------------------------------------------------------------------------------------------------------------------------------------------------------------------------------------------------------------------------------------------------------------------------------------------------------------------------------------------------------------------------------------------------------------------------------------------------------------------------------------------------------------------------------------------------------------------------------------------------------------------------------------------------------------------------------------------
	NC_010432	ACGCGGTGATTATTTTCAACAAATCATAAAGATATTGGTACTTTGTATTTTTTATTTGGTGCTTGAGCTGGAATAGTTGGAACAAGCTTAAGGATTTTAATTCGACTGGAATTAGGTCAACCTGGAGCTTTATTGGGGGATGATCAACTTTATAATGTTATTGTTACAGCACATGCTTTTGTAATGATTTTTTTCCTAGTTATACCTGTTTTGATAGGGGGTTTTGGAAATTGACTTGTTCCTTTAATACTTGGTGCTCCTGACATGGCTTTTCCTCGAATAAATAATATAAGATTTTGACTTTTACCACCTGCCTTAACACTTCTCTTAAGAAGTGCTTTAGTTGAAATAGGTGCTGGAACAGGATGAACTGTTTATCCCCCATTAGCGGGAAATATTGCTCATAGGGGAGGATCAGTAGATTTAGCTATTTTTTCTTTGCACTTAGCTGGTGTTTCCTCAATTTTAGCATCTATTAACTTTATTACTACTACAATTAATATACGATGACATGGGTATCAGTTTGAACACGTTCCACTATTTGTTTGATCTATTAAATTGACAGCTATTTTATTACTACTTTCTCTACCTGTTTTAGCCGGAGGAATTACTATATTACTTACAGATCGAAATTTTAATACCTCATTTTTTGACCCTTGTGGTGGGGGGGACCCTATTTTATATCAACACTTGTTTTGGTTTTTTGGTCACCCTGAAGTGTACATTCTTATTTTACCTGGATTTGGTCTAATTTCTCATCTTACTGCCCACTACTCTGTTAAAAAAGAAGTATTCGGAACCTTAGGTATAATTTATGCAATAGTTTCAATTGGTATTTTAGGATTTTTAGTTTGAGCACATCATATATTTACTGTTGGAATAGATGTAGACACACGGGCTTACTTTACAGCAGCTACTATGGTAATTGCTGTTCCTACCGGAATTAAAGTTTTTAGTTGATTAGCTACAATTCATGGAAGTGTAATTAAATTTGAAACTCCTATATTATGAGTTTTAGGGTTTATTTTTTTATTCACTATTGGTGGTCTAACTGGGGTAGTTCTTGCTAACTCCTCAATTGATATTTGTATACATGATACTTATTATGTAGTCGCACATTTTCACTATGTACTGTCAATGGGAGCTGTATTTGCTTTATTTGCTGGATTTTCTCACTATTATCCTATTTTTACTGGATTAGGATTAAATCCCAATTTATCAAAAGTCCACTTTTATATTATGTTTATTGGAGTAAACCTTACATTTTTCCCTCAACACTTTTTAGGGTTAGCAGGAATGCCTCGGCGTTATTCAGACTACCCTGATGCCTACACAAAATGAAACGTTGTTTCTTCACTGGGGAGTATAATTTCTTTTATTGCTGTATTAGTTTTTTTATATGCAGTCTGAGAGAGTATAGCTTCACAGCGGTCTGTTATAGTGGCACCTGCTTTATCAACTAACAAAGAATGGAGCCACGTTCTACCTTCTGACTTTCACAATGATCCTGAAACTGGGGTAATTATTTAA
	GU125762	--------------------------------------------------------------TTGGTCTGGTATGGTTGGTACAGCATTAAGTATTTTAATTCGATTTGAATTAAGTCAGCCAGGGGCTTTGTTAGGTGATGATCAGCTTTATAATGTAATTGTAACTGCTCATGCTTTTGTTATAATTTTCTTTTTGGTTATACCTATTTTAATTGGGGGATTTGGTAATTGATTAGTCCCCTTAATATTAGGAGCTCCAGATATAGCTTTTCCACGTATAAATAATATAAGATTTTGATTATTACCTCCTGCCTTAAGTCTTCTACTAAGGAGCTCATTAGTAGAAATAGGGGCAGGAACTGGGTGAACTGTCTACCCTCCTTTAGCTAGAAACTTAGCCCATTCTGGAGGATCTGTAGATTTGGCTATTTTTTCTTTACATTTAGCTGGGGTATCTTCTATTTTAAGTGCTATTAATTTTATTACAACTACAATTAATATGCGATGGTACGGCTATCAATTTGAACATATCCCTTTGTTTGTATGGTCTATTAAATTAACTGCTATTTTATTACTATTGTCTCTACCTGTGTTAGCTGGGGCTATTACTATATTATTAACAGATCGAAATTTTAATACTACTTTTTTTGATCCTTGTGGGGGAGGAGATCCG---------------------------------------------------------------------------------------------------------------------------------------------------------------------------------------------------------------------------------------------------------------------------------------------------------------------------------------------------------------------------------------------------------------------------------------------------------------------------------------------------------------------------------------------------------------------------------------------------------------------------------------------------------------------------------------------------------------------------------------------------------------------------------------------------------------------------------------------------------------------------------------
	GU125761	--------------------------------------------------------------TTGAGCTGGGGTTGTAGGAACTGGTCTTAGAATTTTAATTCGTTTAGAATTAGGTCGACCAGGAGCTTTACTAGGTGATGATCAACTATATAATGTTATTGTTACAGCTCATGCATTTGTTATAATTTTTTTTTTGGTTATACCTGTTTTAATTGGAGGTTTTGGTAATTGGTTAGTTCCTTTAATGTTAGGTGCTCCAGATATAGCTTTTCCCCGTATAAACAATATAAGTTTTTGATTACTTCCTCCTGCTTTGACTCTTCTTCTTAGAAGTTCTCTTGTAGAAATAGGAGCTGGTACTGGATGAACAGTATACCCTCCTCTTTCTGGTAATTTGGCCCATTCAGGAGGATCAGTTGATTTAGCTATTTTTTCTTTACATTTGGCAGGGGTGTCATCTATTCTTGGTGYTATTAATTTTATTACTACAATCATTAATATACGTTGGTATGGATTTCAATTTGAACATGTCCCATTATTTGTTTGATCTGTTAAGTTAACTGCTATTCTTCTTCTTTTATCATTACCTGTTTTAGCAGGAGCTATTACTATACTTCTTACGGATCGAAACTTTAATACTTCTTTTTTTGATCCTTGTGGGGGGGGGGATCCTATTCTATCA------------------------------------------------------------------------------------------------------------------------------------------------------------------------------------------------------------------------------------------------------------------------------------------------------------------------------------------------------------------------------------------------------------------------------------------------------------------------------------------------------------------------------------------------------------------------------------------------------------------------------------------------------------------------------------------------------------------------------------------------------------------------------------------------------------------------------------------------------------------------------
	MF435909	------------------------CATAAAGATATTGGTACTTTGTACTTTTTATTTGGAATGTGAGCTGGTATAGTCGGTACAGCTCTAAGCATCCTAATTCGATTAGAGTTAGGGCAGCCTGGAGCTTTGCTTGGTGATGATCAATTATATAATGTAATTGTTACAGCTCATGCATTTGTTATAATTTTTTTCTTGGTAATACCAGTTTTAATTGGTGGGTTTGGTAATTGATTAGTTCCTTTGATACTTGGTGCTCCAGATATGGCTTTCCCTCGAATGAATAACATAAGTTTTTGACTGTTGCCTCCTGCACTTACTCTACTTCTTAGTAGGTCATTAGTAGAAATAGGAGCTGGAACAGGGTGAACAGTTTATCCTCCACTTTCGGGAAATCTAGCTCATTCTGGGGGTTCAGTTGATTTGGCTATTTTTTCTTTACATTTAGCAGGGGTCTCAAGTATTCTTGGTGCTATCAACTTTATTACTACAATTATCAACATGCGTTGGAACGGTTATCAATTTGAGCACCTTCCATTGTTTGTATGGTCAGTTAAATTAACTGCTATTTTACTTCTTCTTTCTCTACCTGTATTAGCAGGTGCTATTACTATATTACTAACAGATCGAAATTTTAACACATCATTTTTTGATCCTTGTGGGGGAGGAGATCCTATTCTCTATCAACATTTATTTTGATTTTTT---------------------------------------------------------------------------------------------------------------------------------------------------------------------------------------------------------------------------------------------------------------------------------------------------------------------------------------------------------------------------------------------------------------------------------------------------------------------------------------------------------------------------------------------------------------------------------------------------------------------------------------------------------------------------------------------------------------------------------------------------------------------------------------------------------------------------------------------------------
	OQ322739	--------------------------------------TACTTTATACTTCTTATTTGGTATCTGATCAGGTATAGTTGGAACTGCTTTAAGTCTTTTAATCCGACTAGAACTAGGCCAACCAGGAGCTCTGCTTGGAGATGACCAACTTTACAATGTTATTGTTACTGCTCATGCTTTCGTAATAATTTTCTTTTTAGTTATACCTATTATAATCGGTGGTTTTGGAAACTGATTAGTACCTTTAATATTAGGTGCTCCAGATATAGCATTCCCACGAATAAACAACATAAGTTTTTGATTGCTTCCACCTTCATTAACTCTTCTTTTGAGTTCTTCACTCGTAGAAATAGGAGCGGGAACAGGATGAACCGTATACCCGCCCCTATCTTCTAACCTTTCACATTCAGGTGGATCTGTAGACTTGGCTATTTTTTCTCTACATCTCGCCGGTATCTCATCAATTCTAGGGGCAATTAATTTTATTACTACAATTATCAACATACGATGACATGGATATCAATTTGAACGTCTACCCTTATTTGTATGATCTGTTAAAATTACAGCTGTTTTACTACTCCTTTCACTACCTGTATTAGCAGGTGCTATTACAATATTACTTACTGATCGAAATTTCAACACATCTTTTTTTGATCCATGTGGAGGAGGTGATCCAATTCTATATCAACACCTCTTT------------------------------------------------------------------------------------------------------------------------------------------------------------------------------------------------------------------------------------------------------------------------------------------------------------------------------------------------------------------------------------------------------------------------------------------------------------------------------------------------------------------------------------------------------------------------------------------------------------------------------------------------------------------------------------------------------------------------------------------------------------------------------------------------------------------------------------------------------------------
	MW277707	--------------------------------------AACTTTATATTTTTTATTTGGTATTTGATCTGGTATGGTAGGTACTGCATTGAGTCTTCTTATTCGATTGGAGCTCGGTCAACCAGGCTCTCTTTTAGGAGATGATCAACTTTATAATGTTGTAGTAACTGCCCATGCCTTTGTTATAATTTTCTTTTTAGTAATGCCTATTATAATTGGTGGTTTTGGAAACTGGTTAGTCCCTTTAATATTAGGGGCTCCAGATATAGCCTTTCCACGAATGAACAATATAAGTTTTTGACTCCTTCCACCTTCTCTAACCCTATTATTAAGCTCTTCTATAGTTGAAATAGGAGCAGGGACAGGTTGAACTGTTTACCCTCCACTATCCTCAAACCTAGCCCACTCTGGGGGTTCTGTTGACTTAGCTATTTTCTCTCTTCATTTAGCAGGTGTATCCTCTATTTTAGGAGCCATTAACTTCATTACAACAATCATTAATATACGTTGACATGGGTATCAATTTGAACGTTTACCTCTTTTTGTTTGGTCTGTCAAAATTACAGCAGTCCTACTATTACTCTCTTTGCCTGTTTTAGCAGGTGCCATTACTATACTTTTAACTGACCGTAACTTTAACACTTCCTTCTTTGACCCATGTGGTGGAGGTGATCCTATTCTATACCAACATTTGTTC------------------------------------------------------------------------------------------------------------------------------------------------------------------------------------------------------------------------------------------------------------------------------------------------------------------------------------------------------------------------------------------------------------------------------------------------------------------------------------------------------------------------------------------------------------------------------------------------------------------------------------------------------------------------------------------------------------------------------------------------------------------------------------------------------------------------------------------------------------------
	FJ196079	---------------------------------------ACCTTATATTTCTTATTTGGTATTTGATCCGGKATGGTAGGKACTGCACTAAGTATTCTCATTCGAATAGAACTTGGGCAACCAGGTTCTCTTCTAGGAGATGATCAACTCTATAATGTTGTTGTAACCGCCCATGCCTTCGTTATAATTTTCTTTCTAGTAATGCCTGTAATAATTGGTGGCTTTGGGAACTGACTAGTTCCCTTAATACTAGGAGCACCAGATATAGCTTTCCCACGAATAAATAACATAAGATTCTGGTTATTACCACCTTCACTAACTCTTCTATTAAGTTCTTCTTTGGTTGAAATAGGAGCAGGTACGGGTTGAACCGTTTACCCACCATTATCGTCAAACTTGGCACACTCTGGAGGTTCAGTTGACTTAGCTATTTTTTCTCTCCATTTAGCAGGTGTATCCTCTATTTTAGGGGCCATTAATTTCATTACTACTATTATTAATATACGTTGACACGGTTACCAATTCGAACGACTCCCTTTATTCGTTTGATCCGTCAAAATTACAGCGGTTTTACTCTTACTTTCCCTACCTGTTCTAGCAGGTGGTATTACTATGCTTCTTACTGACCGAAATTTTAACACTTCTTTCTTTGACCCATGTGGAGGGGGTGATCCTATTCTCTACCAACATCTATTC------------------------------------------------------------------------------------------------------------------------------------------------------------------------------------------------------------------------------------------------------------------------------------------------------------------------------------------------------------------------------------------------------------------------------------------------------------------------------------------------------------------------------------------------------------------------------------------------------------------------------------------------------------------------------------------------------------------------------------------------------------------------------------------------------------------------------------------------------------------
	FJ196081	---------------------------------------ACCTTATATTTTTTATTTGGTATTTGATCCGGTATGGTAGGTACTGCACTAAGTATACTCATCCGTATAGAACTTGGACAACCCGGGTCACTATTAGGGGATGATCAACTATACAATGTTGTTGTAACCGCCCATGCTTTTGTAATAATTTTCTTCTTAGTAATACCTGTAATAATTGGTGGCTTTGGTAATTGATTAGTACCTTTAATATTAGGAGCCCCAGACATAGCTTTCCCACGAATAAATAACATAAGTTTTTGATTATTACCACCTGCTTTAACTCTTCTACTTAGCTCATCACTAGTAGAAATAGGAGCAGGTACTGGGTGAACTGTTTACCCTCCACTATCATCAAACTTAGCCCATTCGGGGGGATCAGTTGACCTAGCTATTTTTTCCTTACATCTAGCAGGTGTCTCCTCTATTTTAGGTGCTATTAATTTTATTACAACTATTATTAACATACGTTGACATGGTTACCAATTTGAACGACTACCTTTATTTGTTTGATCTGTAAAAATTACAGCAGTTTTACTTCTTTTATCTCTTCCTGTTTTAGCAGGTGGAATCACGATATTACTTACTGACCGAAATTTTAATACTTCCTTCTTTGACCCATGTGGGGGAGGAGACCCTATCCTATACCAACACTTATT-------------------------------------------------------------------------------------------------------------------------------------------------------------------------------------------------------------------------------------------------------------------------------------------------------------------------------------------------------------------------------------------------------------------------------------------------------------------------------------------------------------------------------------------------------------------------------------------------------------------------------------------------------------------------------------------------------------------------------------------------------------------------------------------------------------------------------------------------------------------

;
end;
