# Supplementary material for: A novel taxonomic database for eukaryotic mitochondrial cytochrome oxidase subunit I gene (eKOI), with a focus on protists diversity
Source: Database (Oxford). 2025 Sep 24;2025:baaf057. doi: 10.1093/database/baaf057 (PMC12462617; doi:10.1093/database/baaf057)
Supplement: baaf057_Supplemental_File [file baaf057_supplemental_file.zip › 2_alignment_eKOI/evosea.nex]

#NEXUS
begin data;
	dimensions ntax=136 nchar=1604;
	format datatype=dna missing=? gap=-;
	matrix
	JN638033	--------------------------------------------------------------------------------------------------------------------------------------------------------------------------TACACTCTATATTATTTTTGGTGGTATTTCAGGAGTTATTGGTTTAATTTTTTCTATTGTTATTCGAATGGAATTAGCTAGTCCCGGTAATCAAATTTTAGCAGGTAATTTTCAGTTATATAATACTATTATTACAGCGCATGCTTTTATTATGATTTTCTTTATGGTTATGCCTATTTTATTTGGAGGTTTTGGTAATTGGTTTGTTCCATTATTAATTGGTGCAGCT…
	AF239225	------------------------------------------------------------------------------------------------------------------------------------------------------------------------------------------------------------------------------------------------------------------------------------------------------------------------------------------------------------------------------------TTTGTTCCACTTATGTTGGGTGCACCT…
	KM267311	---------------------------------------------------------------------------------------------------------------------------------------------------------------------------------------------------------------------------------------------------------------------------------------------------------------------------------------------------------------------------------------------------------------…
	BK014289	------------------------------------------------------------------------ATGAAAATATTAGAAATATACGATAAACAAATAGGAGAAAAAACAGGAATAATAAATAAATTTTTAAACAAATGGATTTTTACAGTGGATCATAAGACCATCGGGTCTATGTATATCACTTTCAGTATTTTGGCAGGGATAGTAGGAACTTTACTATCGTTAATTATCCGTATGGAGCTATCAACAGGAAACATGTTAGAAGGGGACTCTCAACAATATAACGTGATTGTAACCGCGCATGGATTAATAATGATATTCTTCATGGTTATGCCAGCAATGTTAGGAGGATTCGCAAATTGGTTTCTACCTATAATGGTAGGGGCACCG…
	DQ336395	---------------------------------------------------------ATGAAATTATTAGAAATTTACGATAAGCAATTAGTAGAGCAAGAGGAAGGAGGATTCAGAGCAATCCTAACAAGATATTTAAACAAATGGATTTTTACAGTGGATCATAAACTCATAGGAACTATGTATATCACTTTTAGTATATTCGCTGGAATAATAGGAACCTTATTATCTTTAGTGATTCCAATGGAATTATCAACAGGAAACATGTTAGAGGGAGATTCACAACAATATAATGTGATTGTGACCGCACATGGATTAATAATGATATTCTTCGTGGTTATGCCAGCAATGTTAGGAGGATTTGCGAACTGGTTTTTACCAATTATGGTAGGAGCACCA…
	X95896	---------------------------------------------------------------------------------------------------------------------------------------------------------------------------------------------------------------------------------------------------------------------------------------------------------------------------------------------------------------------------------------------------------------…
	AB000109	------------------------------------------------------------------------ATGAAAATTTTAGAAATATATGATAAACAAATAGCAGAGAAAGAAGGAAACATATTTATATTTATATCCAAGTGGATCATTAGTGTGGATCATAAAAACATAGGAACTATGTACACAAATTTTAGTATATTGGCAGGGATAGTAGGAACTTTACTATCGTTAGTTATCAGAATGGAATTATCAACAGGAAACATGTTAGATGGAGACGGTCAACAATATAACGTAATCGTAACCGCACATGGATTAATAATGATATTCTTCGTGGTTATGCCGGCAATGTTAGGAGGATTTGCAAACTGGTTCATACCAATAATGGTAGGATCACCA…
	EU275727	------------------------------------------------------------------------ATGAAAATTATTGAAATTTACGATAAAACAAGAATTAAAAAGAGTGATGCTTTAAGTGTATTTTTAAATAAATGGGTTTTTACAGTAGATCATAAATTAATAGGATCTTTATATTTAGTTTTTAGTATTTTAGCAGGAATTGTAGGAACATTATTATCATTAATAATTCGTTTAGAATTATCAACAGGTAATATTTTAGATGGTGATATGCAAATGTATAATGTAATTATAACTTCTCACGGTTTAATTATGATTTTCTTTGTGGTCATGCCAGCAATGCTAGGGGGATTTGGTAACTGGTTTGTACCTATTATGGTAGGTGCGCCT…
	AY700145	------------------------------------------------------------------------ATGAAGATTATAGAAATATATGATAGAACAAGAGTAAAAAAAAAAGATTTATTGAGTGTTTTTTTAAATAAATGGATTTTCACAGTAGATCATAAATTAATTGGACAATTATATTTAATTTTTAGTATTTTAGCAGGAATTATTGGAACATTATTATCTTTAATAATTAGATTAGAGTTATCTACAGGAACAATGTTAGATGGTGATAGTCAATTATTTAATGTAATAATAACATCCCATGGATTAATTATGATTTTCTTCATGGTTATGCCTGCAATGTTAGGAGGATTTGGTAATTGGTTTGTACCTATTATGATAGGTGCTCCA…
	EU275726	------------------------------------------------------------------------ATGAAGATAATAGAAATATATGACAAAACAAGAGTTAAGAAAAAAGATTTATTAAGTGTATTTTTAAATAAATGGATTTTTACTGTAGATCATAAGTTAATAGGACAATTATATTTAATTTTTAGTATTTTAGCAGGTATTATTGGAACATTATTATCTTTAATTATTAGATTAGAATTATCTACAGGAAACATGTTAGATGGAGATAGTCAATTATTTAACGTAATAATAACATCCCATGGATTAATTATGATTTTCTTCGTAGTTATGCCTGCAATGTTAGGGGGGTTTGGTAACTGGTTTGTACCTATTATGATAGGTGCTCCA…
	OP616547	---------------------------------------------------------------------------------------------------------------------------------------------------------------------------------------------------------------------------------------------------------------------------------------------------------------------------------------------------------------------------------------------------------------…
	ON931602	--------------------------------------------------------------------------------------------------------------------------------------------------------------------------------------------------------------------------------------------------------------------------------------------------------------------------------------------------------------------------------------------------------TGCACCT…
	ON931601	--------------------------------------------------------------------------------------------------------------------------------------------------------------------------------------------------------------------------------------------------------------------------------------------------------------------------------------------------------------------------------------------------------TGCACCT…
	ON931572	---------------------------------------------------------------------------------------------------------------------------------------------------------------------------------------------------------------------------------------------------------------------------------------------------------------------------------------------------------------------------------------------------------------…
	ON931603	--------------------------------------------------------------------------------------------------------------------------------------------------------------------------------------------------------------------------------------------------------------------------------------------------------------------------------------------------------------------------------------------------------TGCACCT…
	ON931560	---------------------------------------------------------------------------------------------------------------------------------------------------------------------------------------------------------------------------------------------------------------------------------------------------------------------------------------------------------------------------------------------------------------…
	ON931547	--------------------------------------------------------------------------------------------------------------------------------------------------------------------------------------------------------------------------------------------------------------------------------------------------------------------------------------------------------------------------------------------------------TGCACCT…
	ON931590	--------------------------------------------------------------------------------------------------------------------------------------------------------------------------------------------------------------------------------------------------------------------------------------------------------------------------------------------------------------------------------------------------------TGCACCT…
	ON931577	---------------------------------------------------------------------------------------------------------------------------------------------------------------------------------------------------------------------------------------------------------------------------------------------------------------------------------------------------------------------------------------------------------------…
	ON931599	---------------------------------------------------------------------------------------------------------------------------------------------------------------------------------------------------------------------------------------------------------------------------------------------------------------------------------------------------------------------------------------------------------------…
	ON931596	---------------------------------------------------------------------------------------------------------------------------------------------------------------------------------------------------------------------------------------------------------------------------------------------------------------------------------------------------------------------------------------------------------------…
	ON931600	--------------------------------------------------------------------------------------------------------------------------------------------------------------------------------------------------------------------------------------------------------------------------------------------------------------------------------------------------------------------------------------------------------TGCACCT…
	ON931561	--------------------------------------------------------------------------------------------------------------------------------------------------------------------------------------------------------------------------------------------------------------------------------------------------------------------------------------------------------------------------------------------------------TGCACCT…
	ON931544	--------------------------------------------------------------------------------------------------------------------------------------------------------------------------------------------------------------------------------------------------------------------------------------------------------------------------------------------------------------------------------------------------------TGCACCT…
	ON931562	--------------------------------------------------------------------------------------------------------------------------------------------------------------------------------------------------------------------------------------------------------------------------------------------------------------------------------------------------------------------------------------------------------TGCACCT…
	ON931541	--------------------------------------------------------------------------------------------------------------------------------------------------------------------------------------------------------------------------------------------------------------------------------------------------------------------------------------------------------------------------------------------------------TGCACCT…
	ON931546	--------------------------------------------------------------------------------------------------------------------------------------------------------------------------------------------------------------------------------------------------------------------------------------------------------------------------------------------------------------------------------------------------------TGCACCT…
	ON931584	-------------------------------------------------------------------------------------------------------------------------------------------------------------------------------------------------------------------------------------------------------------------------------------------------------------------------------------------------------------------------------------------------------CTGCACCT…
	KJ854447	---------------------------------------------------------------------------------------------------------------------------------------------------------------------------------------------------------------------------------------------------------------------------------------------------------------------------------------------------------------------------------------------------------------…
	ON931598	--------------------------------------------------------------------------------------------------------------------------------------------------------------------------------------------------------------------------------------------------------------------------------------------------------------------------------------------------------------------------------------------------------TGTACCT…
	ON931557	---------------------------------------------------------------------------------------------------------------------------------------------------------------------------------------------------------------------------------------------------------------------------------------------------------------------------------------------------------------------------------------------------------------…
	ON931582	--------------------------------------------------------------------------------------------------------------------------------------------------------------------------------------------------------------------------------------------------------------------------------------------------------------------------------------------------------------------------------------------------------TGCACCT…
	AF239227	------------------------------------------------------------------------------------------------------------------------------------------------------------------------------------------------------------------------------------------------------------------------------------------------------------------------------------------------------------------------------------TTTGTTCCTTTAATGATAGGAGCCCCA…
	OP616553	---------------------------------------------------------------------------------------------------------------------------------------------------------------------------------------------------------------------------------------------------------------------------------------------------------------------------------------------------------------------------------------------------------------…
	KM495077	---------------------------------------------------------------------------------------------------------------------------------------------------------------------------------------------------------------------------------------------------------------------------------------------------------------------------------------------------------------------------------------------------------------…
	KM495078	---------------------------------------------------------------------------------------------------------------------------------------------------------------------------------------------------------------------------------------------------------------------------------------------------------------------------------------------------------------------------------------------------------------…
	KM495063	---------------------------------------------------------------------------------------------------------------------------------------------------------------------------------------------------------------------------------------------------------------------------------------------------------------------------------------------------------------------------------------------------------------…
	KM495067	---------------------------------------------------------------------------------------------------------------------------------------------------------------------------------------------------------------------------------------------------------------------------------------------------------------------------------------------------------------------------------------------------------------…
	KM267313	---------------------------------------------------------------------------------------------------------------------------------------------------------------------------------------------------------------------------------------------------------------------------------------------------------------------------------------------------------------------------------------------------------------…
	KM267310	---------------------------------------------------------------------------------------------------------------------------------------------------------------------------------------------------------------------------------------------------------------------------------------------------------------------------------------------------------------------------------------------------------------…
	OP616647	---------------------------------------------------------------------------------------------------------------------------------------------------------------------------------------------------------------------------------------------------------------------------------------------------------------------------------------------------------------------------------------------------------------…
	OP616645	---------------------------------------------------------------------------------------------------------------------------------------------------------------------------------------------------------------------------------------------------------------------------------------------------------------------------------------------------------------------------------------------------------------…
	OP616646	---------------------------------------------------------------------------------------------------------------------------------------------------------------------------------------------------------------------------------------------------------------------------------------------------------------------------------------------------------------------------------------------------------------…
	OP616540	---------------------------------------------------------------------------------------------------------------------------------------------------------------------------------------------------------------------------------------------------------------------------------------------------------------------------------------------------------------------------------------------------------------…
	OP616562	---------------------------------------------------------------------------------------------------------------------------------------------------------------------------------------------------------------------------------------------------------------------------------------------------------------------------------------------------------------------------------------------------------------…
	OP616542	---------------------------------------------------------------------------------------------------------------------------------------------------------------------------------------------------------------------------------------------------------------------------------------------------------------------------------------------------------------------------------------------------------------…
	OP616543	---------------------------------------------------------------------------------------------------------------------------------------------------------------------------------------------------------------------------------------------------------------------------------------------------------------------------------------------------------------------------------------------------------------…
	MZ234254	---------------------------------------------------------------------------------------------------------------------------------------------------------------------------------------------------------------------------------------------------------------------------------------------------------------------------------------------------------------------------------------------------------GCTCCT…
	OR128564	-------------------------------------------------------------------------------------------------------------------------------GATTTTTATACTTCGCAGAACGTTGGTTATTTTCCACAATCATAAATACATGGTACTTTATATCTTTTATTTAGTATGGTGCAGGATTGTTTGGTTTGCTCTATCCGTTATATGCGTATGGAATTAGCAGCTGTGGGAATTTATTATTAAATGTAATTATCAATTATATAATACATTGTAACAGCTCATGCCTTATTATGATTTTCTTTTTTGTTATGCTGCATTGATAGGAGGTTTTGGTAATTGGTTTGTTCTTTATTGATGGAGCACCT…
	KM267312	---------------------------------------------------------------------------------------------------------------------------------------------------------------------------------------------------------------------------------------------------------------------------------------------------------------------------------------------------------------------------------------------------------------…
	OR253712	---------------------------------------------------------------------------------------------------------------------------------------------------------------------------------------------------------------------------------------------------------------------------------------------------------------------------------------------------------------------------------------------------------------…
	OP616512	------------------------------------------------------------------------------------------------------------------------------------------------------------------------------------------------------------------------------------------------------------------------------------------------------------------------------------------------------------------------------AAATTGGTTTGTTCCTTTACTTATGGAGCTCCA…
	OR253708	---------------------------------------------------------------------------------------------------------------------------------------------------------------------------------------------------------------------------------------------------------------------------------------------------------------------------------------------------------------------------------------------------------GCTCCT…
	OP616555	---------------------------------------------------------------------------------------------------------------------------------------------------------------------------------------------------------------------------------------------------------------------------------------------------------------------------------------------------------------------------------------------------------------…
	OP616557	---------------------------------------------------------------------------------------------------------------------------------------------------------------------------------------------------------------------------------------------------------------------------------------------------------------------------------------------------------------------------------------------------------------…
	OP616637	---------------------------------------------------------------------------------------------------------------------------------------------------------------------------------------------------------------------------------------------------------------------------------------------------------------------------------------------------------------------------------------------------------------…
	OP616623	---------------------------------------------------------------------------------------------------------------------------------------------------------------------------------------------------------------------------------------------------------------------------------------------------------------------------------------------------------------------------------------------------------------…
	OP616544	---------------------------------------------------------------------------------------------------------------------------------------------------------------------------------------------------------------------------------------------------------------------------------------------------------------------------------------------------------------------------------------------------------------…
	OP616630	---------------------------------------------------------------------------------------------------------------------------------------------------------------------------------------------------------------------------------------------------------------------------------------------------------------------------------------------------------------------------------------------------------------…
	OP616632	---------------------------------------------------------------------------------------------------------------------------------------------------------------------------------------------------------------------------------------------------------------------------------------------------------------------------------------------------------------------------------------------------------------…
	OP616582	---------------------------------------------------------------------------------------------------------------------------------------------------------------------------------------------------------------------------------------------------------------------------------------------------------------------------------------------------------------------------------------------------------------…
	OP616581	---------------------------------------------------------------------------------------------------------------------------------------------------------------------------------------------------------------------------------------------------------------------------------------------------------------------------------------------------------------------------------------------------------------…
	OP616597	---------------------------------------------------------------------------------------------------------------------------------------------------------------------------------------------------------------------------------------------------------------------------------------------------------------------------------------------------------------------------------------------------------------…
	OP616602	---------------------------------------------------------------------------------------------------------------------------------------------------------------------------------------------------------------------------------------------------------------------------------------------------------------------------------------------------------------------------------------------------------------…
	OP616600	---------------------------------------------------------------------------------------------------------------------------------------------------------------------------------------------------------------------------------------------------------------------------------------------------------------------------------------------------------------------------------------------------------------…
	AF239221	--------------------------CTCGTCTAAAAGTTTTATAATATAATACATGGGAGTACCTTTTGATCAGAAAACCTATAATATTTTTGGTATTAAATTTGATACCAGAGATCTATATACCTTTTCCGAAAGGTGGTTATTTTCTACTAATCACAAATATATCGGTACTTTATATCTTTTATTTAGTATCGGTGCTGGGTTATTAGGATTATCTTTATCTGTTATTATGCGTATGGAATTAGCCGGTTGTGGTGATTTACTACTTAATTCTAATTACCAACTTTACAATACCATTGTTACCGCACATGCCCTTATAATGATATTCTTTTTTGTTATGCCTGCATTAATTGGTGGCTTTGGTAACTGGTTTGTTCCTTTAATTATCGGTGCTCCA…
	AF239222	ACTAAAAAGTGTTATTTTATAAATTTATGTAAAGTAACTCGTCTAAAAGTTTTATAATATAATACATGGGAGTACCTTTTGATAGAAAACCTATAATATTTTTGGTATTAAATTTGATACAGAGATCTATATACTTTTCCGAAAGGTGGTTATTTTCTACTAATCACAAATATATGGTACTTTATATCTTTTATTTAGTATGGTGCTGGGTTATTAGGATTATCTTTATTGTTATTATGCGTATGGAATTAGCGGTTGTGGTGATTTACTACTTAATTTAATTACCAACTTTACAATACATTGTTACCGCACATGCCTTATAATGATATTCTTTTTTGTTATGCTGCATTAATTGGTGGCTTTGGTAACTGGTTTGTTCCTTTAATTAT-GGTGCTCCA…
	OP616620	---------------------------------------------------------------------------------------------------------------------------------------------------------------------------------------------------------------------------------------------------------------------------------------------------------------------------------------------------------------------------------------------------------------…
	OP616538	---------------------------------------------------------------------------------------------------------------------------------------------------------------------------------------------------------------------------------------------------------------------------------------------------------------------------------------------------------------------------------------------------------------…
	OP616537	---------------------------------------------------------------------------------------------------------------------------------------------------------------------------------------------------------------------------------------------------------------------------------------------------------------------------------------------------------------------------------------------------------------…
	OR253716	---------------------------------------------------------------------------------------------------------------------------------------------------------------------------------------------------------------------------------------------------------------------------------------------------------------------------------------------------------------------------------------------------------------…
	OR253713	---------------------------------------------------------------------------------------------------------------------------------------------------------------------------------------------------------------------------------------------------------------------------------------------------------------------------------------------------------------------------------------------------------------…
	OP616595	---------------------------------------------------------------------------------------------------------------------------------------------------------------------------------------------------------------------------------------------------------------------------------------------------------------------------------------------------------------------------------------------------------------…
	KY123361	-------------------------------------------------------------------------------------------------------------------------------------------------------------------------------------------------------------------------------------------------------------------------------------------------------------------------------------------------------------------------------------------------TTATGGGTGCACCT…
	KY123375	--------------------------------------------------------------------------------------------------------------------------------------------------------------------------------------------------------------------------------------------------------------------------------------------------------------------------------------------------------------------------------------------------------TGCACCT…
	OP616615	---------------------------------------------------------------------------------------------------------------------------------------------------------------------------------------------------------------------------------------------------------------------------------------------------------------------------------------------------------------------------------------------------------------…
	OP616617	---------------------------------------------------------------------------------------------------------------------------------------------------------------------------------------------------------------------------------------------------------------------------------------------------------------------------------------------------------------------------------------------------------------…
	OP616611	---------------------------------------------------------------------------------------------------------------------------------------------------------------------------------------------------------------------------------------------------------------------------------------------------------------------------------------------------------------------------------------------------------------…
	KY123366	-------------------------------------------------------------------------------------------------------------------------------------------------------------------------------------------------------------------------------------------------------------------------------------------------------------------------------------------------------------------------------------------------TTATGGGAGCACCT…
	KY123360	---------------------------------------------------------------------------------------------------------------------------------------------------------------------------------------------------------------------------------------------------------------------------------------------------------------------------------------------------------------------------------------------------------------…
	OP616626	---------------------------------------------------------------------------------------------------------------------------------------------------------------------------------------------------------------------------------------------------------------------------------------------------------------------------------------------------------------------------------------------------------------…
	OP616622	---------------------------------------------------------------------------------------------------------------------------------------------------------------------------------------------------------------------------------------------------------------------------------------------------------------------------------------------------------------------------------------------------------------…
	OP616652	---------------------------------------------------------------------------------------------------------------------------------------------------------------------------------------------------------------------------------------------------------------------------------------------------------------------------------------------------------------------------------------------------------------…
	OP616565	---------------------------------------------------------------------------------------------------------------------------------------------------------------------------------------------------------------------------------------------------------------------------------------------------------------------------------------------------------------------------------------------------------------…
	OP616566	---------------------------------------------------------------------------------------------------------------------------------------------------------------------------------------------------------------------------------------------------------------------------------------------------------------------------------------------------------------------------------------------------------------…
	OP616587	---------------------------------------------------------------------------------------------------------------------------------------------------------------------------------------------------------------------------------------------------------------------------------------------------------------------------------------------------------------------------------------------------------------…
	OP616585	---------------------------------------------------------------------------------------------------------------------------------------------------------------------------------------------------------------------------------------------------------------------------------------------------------------------------------------------------------------------------------------------------------------…
	OP616583	---------------------------------------------------------------------------------------------------------------------------------------------------------------------------------------------------------------------------------------------------------------------------------------------------------------------------------------------------------------------------------------------------------------…
	OP616584	---------------------------------------------------------------------------------------------------------------------------------------------------------------------------------------------------------------------------------------------------------------------------------------------------------------------------------------------------------------------------------------------------------------…
	OP616573	---------------------------------------------------------------------------------------------------------------------------------------------------------------------------------------------------------------------------------------------------------------------------------------------------------------------------------------------------------------------------------------------------------------…
	OP616563	---------------------------------------------------------------------------------------------------------------------------------------------------------------------------------------------------------------------------------------------------------------------------------------------------------------------------------------------------------------------------------------------------------------…
	OP616564	---------------------------------------------------------------------------------------------------------------------------------------------------------------------------------------------------------------------------------------------------------------------------------------------------------------------------------------------------------------------------------------------------------------…
	KP716835	---------------------------------------------------------------------------------------------------------------------------------------------------------------------------------------------------------------------------------------------------------------------------------------------------------------------------------------------------------------------------------------------------------------…
	GU182126	-------------------------------------------------------------------ATGAATACAGTAACTTTGATAAAAAACTTTTCGTCTTTTTGGTATGCAAATGGATGCAGAGATTTTTACACTTTTCGGAAAGATGGCTTTTTTCTACAATCACAAATATATGGTACTTTATATTTATTATTTAGTATGGTGCTGGATTAGTTGGATAGCATTATCTGTTATATGCGTATGGAATTAGCAGTTGTGGTGATTTAATTTTAAATTAAATTATCAATTATATAACACATAGTAACTGCTCATGCCTTATTATGATCTTTTTTTTTGTTATGCTGCTTTAATTGGTGGTTTTGGTAATTGGTTTGTTCTTTATTCGTGGTGCCCCT…
	GU182127	---------------------------------------------------ATGAACTACAGTAACTTTGATCAAAAAACTTTTCGTCTTTTTGGTATGCAAATGGATGCCAGAGATTTTTACACCTTTTCGGAAAGATGGCTTTTTTCTACCAATCACAAATATATCGGTACTTTATATTTATTATTTAGTATCGGTGCTGGATTAGTTGGACTAGCATTATCTGTTATCATGCGTATGGAATTAGCCAGTTGTGGTGATTTAATTTTAAATTCAAATTATCAATTATATAACACCATAGTAACTGCTCATGCCCTTATTATGATCTTTTTTTTTGTTATGCCTGCTTTAATTGGTGGTTTTGGTAATTGGTTTGTTCCTTTATTCGTCGGTGCCCCT…
	AF239223	------------------------------------------------------------------------------------------------------------------------------------------------------------------------------------------------------------------------------------------------------------------------------------------------------------------------------------------------------------------------------------TTCGTTCCATTATTTGTCGGAGCTCCT…
	AF239224	--------------------------------------------------------------------------------------------------------------------------------------------------------------------------------------------------------------------------------------------------------------------------------------------------------------------------------------------------------------------------------------TTCGTTCATTATTTGTGGAGCTCCT…
	OP616577	---------------------------------------------------------------------------------------------------------------------------------------------------------------------------------------------------------------------------------------------------------------------------------------------------------------------------------------------------------------------------------------------------------------…
	OP616579	---------------------------------------------------------------------------------------------------------------------------------------------------------------------------------------------------------------------------------------------------------------------------------------------------------------------------------------------------------------------------------------------------------------…
	OP616578	---------------------------------------------------------------------------------------------------------------------------------------------------------------------------------------------------------------------------------------------------------------------------------------------------------------------------------------------------------------------------------------------------------------…
	OP616574	---------------------------------------------------------------------------------------------------------------------------------------------------------------------------------------------------------------------------------------------------------------------------------------------------------------------------------------------------------------------------------------------------------------…
	OP616576	---------------------------------------------------------------------------------------------------------------------------------------------------------------------------------------------------------------------------------------------------------------------------------------------------------------------------------------------------------------------------------------------------------------…
	KJ854448	---------------------------------------------------------------------------------------------------------------------------------------------------------------------------------------------------------------------------------------------------------------------------------------------------------------------------------------------------------------------------------------------------------GCTCCT…
	OP616570	---------------------------------------------------------------------------------------------------------------------------------------------------------------------------------------------------------------------------------------------------------------------------------------------------------------------------------------------------------------------------------------------------------------…
	OP616567	---------------------------------------------------------------------------------------------------------------------------------------------------------------------------------------------------------------------------------------------------------------------------------------------------------------------------------------------------------------------------------------------------------------…
	OP616654	---------------------------------------------------------------------------------------------------------------------------------------------------------------------------------------------------------------------------------------------------------------------------------------------------------------------------------------------------------------------------------------------------------------…
	KP716834	---------------------------------------------------------------------------------------------------------------------------------------------------------------------------------------------------------------------------------------------------------------------------------------------------------------------------------------------------------------------------------------------------------------…
	OP616521	---------------------------------------------------------------------------------------------------------------------------------------------------------------------------------------------------------------------------------------------------------------------------------------------------------------------------------------------------------------------------------------------------------------…
	KP716833	-----------------------------------------------------------------------------------------------------------------------------------------------------------------------------------------------------------------------------------------------------------------------------------------------------------------------------------------------------------------------------------------------------GTGTCTCCCT…
	KM267309	---------------------------------------------------------------------------------------------------------------------------------------------------------------------------------------------------------------------------------------------------------------------------------------------------------------------------------------------------------------------------------------------------------------…
	OR253710	---------------------------------------------------------------------------------------------------------------------------------------------------------------------------------------------------------------------------------------------------------------------------------------------------------------------------------------------------------------------------------------------------------------…
	OR253709	--------------------------------------------------------------------------------------------------------------------------------------------------------------------------------------------------------------------------------------------------------------------------------------------------------------------------------------------------------------------------------------------------------GCTCCTG…
	KY123359	---------------------------------------------------------------------------------------------------------------------------------------------------------------------------------------------------------------------------------------------------------------------------------------------------------------------------------------------------------------------------------------------------------GCACCT…
	OP616515	---------------------------------------------------------------------------------------------------------------------------------------------------------------------------------------------------------------------------------------------------------------------------------------------------------------------------------------------------------------------------------------------------------------…
	OP616516	---------------------------------------------------------------------------------------------------------------------------------------------------------------------------------------------------------------------------------------------------------------------------------------------------------------------------------------------------------------------------------------------------------------…
	OP616522	---------------------------------------------------------------------------------------------------------------------------------------------------------------------------------------------------------------------------------------------------------------------------------------------------------------------------------------------------------------------------------------------------------------…
	OP616523	---------------------------------------------------------------------------------------------------------------------------------------------------------------------------------------------------------------------------------------------------------------------------------------------------------------------------------------------------------------------------------------------------------------…
	SLMMTCYTOY	---------------------------------------------------ATGAGCTCAATTCCATTTGATCAAAAAACTATTAGATTATTAGGTATGAAAATGGATACCAGAGATTTTTATACCTTCGCAGATCGTTGGTTATTCTCAACCAATCATAAATATATCGGTACTTTATATTTATTATTTAGTATCGGTGCTGGTTTAGCTGGACTAGCCTTATCTGTTATCATGCGTATGGAGTTAGCCAGTTGTGGTGATTTAATTTTAAATTCTAATTATCAACTTTATAATACCATTGTAACTGCTCATGCCCTTATTATGATTTTTTTCTTTGTGATGCCTGCTTTAATTGGTGGGTTTGGAAATTGGTTTGTACCTTTACTTATAGGTGCTCCT…
	OP616519	-----------------------------------------------------------------------------------------------------------------------------------------------------------------------------------------------------------------------------------------------------------------------------------------------------------------------------------------------------------------------------------------------------TGGTGCTCCA…
	OP616520	-----------------------------------------------------------------------------------------------------------------------------------------------------------------------------------------------------------------------------------------------------------------------------------------------------------------------------------------------------------------------------------------------------TGGTGCTCCA…
	OP616588	---------------------------------------------------------------------------------------------------------------------------------------------------------------------------------------------------------------------------------------------------------------------------------------------------------------------------------------------------------------------------------------------------------------…
	OP616591	---------------------------------------------------------------------------------------------------------------------------------------------------------------------------------------------------------------------------------------------------------------------------------------------------------------------------------------------------------------------------------------------------------------…
	OP616589	---------------------------------------------------------------------------------------------------------------------------------------------------------------------------------------------------------------------------------------------------------------------------------------------------------------------------------------------------------------------------------------------------------------…
	OP616590	---------------------------------------------------------------------------------------------------------------------------------------------------------------------------------------------------------------------------------------------------------------------------------------------------------------------------------------------------------------------------------------------------------------…
	OP616551	---------------------------------------------------------------------------------------------------------------------------------------------------------------------------------------------------------------------------------------------------------------------------------------------------------------------------------------------------------------------------------------------------------------…
	OP616548	---------------------------------------------------------------------------------------------------------------------------------------------------------------------------------------------------------------------------------------------------------------------------------------------------------------------------------------------------------------------------------------------------------------…
	OQ320546	---------------------------------------------------------------------------------------------------------------------------------------------------------------------------------------------------------------------------------------------------------------------------------------------------------------------------------------------------------------------------------------------------------------…
	OP616558	---------------------------------------------------------------------------------------------------------------------------------------------------------------------------------------------------------------------------------------------------------------------------------------------------------------------------------------------------------------------------------------------------------------…
	OP616605	---------------------------------------------------------------------------------------------------------------------------------------------------------------------------------------------------------------------------------------------------------------------------------------------------------------------------------------------------------------------------------------------------------------…
	OP616539	---------------------------------------------------------------------------------------------------------------------------------------------------------------------------------------------------------------------------------------------------------------------------------------------------------------------------------------------------------------------------------------------------------------…
	MH717086	---------------------------------------------------------------------------------------------------------------------------------------------------------------------------------------------------------------------------------------------------------------------------------------------------------------------------------------------------------------------------------------------------------------…
	OP616528	---------------------------------------------------------------------------------------------------------------------------------------------------------------------------------------------------------------------------------------------------------------------------------------------------------------------------------------------------------------------------------------------------------------…
	OP616533	---------------------------------------------------------------------------------------------------------------------------------------------------------------------------------------------------------------------------------------------------------------------------------------------------------------------------------------------------------------------------------------------------------------…
	OP616536	---------------------------------------------------------------------------------------------------------------------------------------------------------------------------------------------------------------------------------------------------------------------------------------------------------------------------------------------------------------------------------------------------------------…
	OP616532	-------------------------------------------------------------------------------------------------------------------------------------------------------------------------------------------------------------------------------------------------------------------------------------------------------------------------------------------------------------------------------TAACTGGTTTGTTCATTATTTATGGTGCTCCT…
	OP616525	---------------------------------------------------------------------------------------------------------------------------------------------------------------------------------------------------------------------------------------------------------------------------------------------------------------------------------------------------------------------------------------------------------------…
;
end;
