# Supplementary material for: A novel taxonomic database for eukaryotic mitochondrial cytochrome oxidase subunit I gene (eKOI), with a focus on protists diversity
Source: Database (Oxford). 2025 Sep 24;2025:baaf057. doi: 10.1093/database/baaf057 (PMC12462617; doi:10.1093/database/baaf057)
Supplement: baaf057_Supplemental_File [file baaf057_supplemental_file.zip › 2_alignment_eKOI/gastrotricha.nex]

#NEXUS
begin data;
	dimensions ntax=124 nchar=1553;
	format datatype=dna missing=? gap=-;
	matrix
	LC383935	--------------------------------------------AACTTTATATTTTCTTTTTGGGGGGTGGGGGGGTATTGTTGGTATAGTTTTTAGAACCCAAATTCGTATAGAACTTTTATACCCCGGCTCATTTATAAATGACGACCATTTTTTTAATAGAATTGTGACAGGCCACGGCCTTTTAATAGTTTTTTTTATAATTATGCCAATTTTAATCGGGGGCTTCGGAAATTGGCTAATTCCGCTTCTTATTGGAATTCCCGATCTTTCATACCCACGTTTAAATAACATGAGTTATTGGTTTGTTGCCCCAGCCCTTTGACTAATTTTAGCTTCAATGCTTTTTGGTGGTGGGGCTGGAACAGGGTGAACTGTTTATCCGCCTCTCTCATCT…
	KJ950122	--------------------------------------------AACTTTATACTTTTTATTTGGGATTTGATCTGGATTAGTAGGATTAATCTTAAGAATTTTTATTCGCTTAGAGTTAATGTTTCCTGGGTCTTACTTTATAAATGACCAGTTTTATAATGCTTCTGTAACAGCTCATGGGTTTATTATAGTTTTTTTTATAATTATACCAATTTTAATTGGCGGATTTGGAAATTGACTCATTCCGTTGTTTCTTGGGACTCCAGATATAATTTATCCTCGAACTAATAATATAAGATTCTGATTGGTTGTACCGGCTTTATTGTTGCTTTACCTATCTTTATTTGTTGGAGCAGGAGCAGGGACTGGATGGACTGTTTACCCACCATTAGCAAAT…
	KJ950123	--------------------------------------------TACTTTATATTTTCTATTTGGTATTTGATCTGGGTTAGTAGGACTTACTTTAAGAATTTTTATTCGTTTTGAACTTTTGTTTCCTGGCTCTTATTTCATAAATGACCAGTTTTTTAATGCTTCTGTTACAGCCCATGGCTTAATTATAGTATTTTTCATAATTATGCCAATTCTAATTGGGGGGTTTGGAAATTGATTAATTCCATTATTTCTTGGAACACCAGATATAATTTACCCGCGGACTAATAATATAAGATTTTGACTCGTAGTTCCTGCCCTACTATTGTTATATTTATCTTTATTTGTGGGAATTGGGGCAGGAACTGGATGAACAGTTTATCCACCCCTTTCAAAT…
	MW000070	--------------------------------------------TACATTATATATAATTATAGGAATATGAACAGGTTTAATAGCAGTTGTTATAAGGACTATTATTCGGATTGAATTATCTCATCCCGGAAATTTATTATTGGATAATATAATATATAATACTTTAGTTACTGCTCATGGATTATTAATATTATTTTTTGTAGTTATACCAATTTTGTTGGGGGGATTTGGAAATTGGTTAATTCCAATAATATTAGGTTCACCTGATATAGCTTTTCCCCGAACTAATAATCTAAGATTTTGAATATTTATTGGAGGAGTATTATTACTTGCAGTAACACTTTTTATTGAGAGAGGTGTAGGAACTGGATGAACAATTTACCCTCCCCTTTCTGGG…
	KX531007	---------CGTTGGCTTTACTCTACAAATCATAAAGATATTGGTGTTTTATATATGGTTTTTGGTGCTTGATCTGGTATGGTAGGTGCAGGTCTTAGTATGTTGATTCGTTTGGAGTTGTCACAACCTGGAAGATTTTTGGGGGATGATCAGCTTTATAATGTTGTTGTTACTGCTCATGCTTTTGTCATAATTTTTTTTTTTGTTATACCCTTTTTTATTGGTGGTTTTGGAAATTGGTTACTTCCTTTGATGTTAGGTGCTCCTGATATGGCCTTTCCACGTATGAATAATATAAGATTTTGGCTACTTCCCCCTGCTTTAACTCTTTTAACTTGTTCTTCTCTTATTGAGAGGGGGGTTGGTACTGGATGGACTGTATATCCTCCTTTAGCTAAT…
	JQ798702	--------------------------------------------CATTCTTTACTTTATTTATGGCCTTTGATTCGCTTTCGTCGGAGCTGGTCTGAGAGTTATTATTCGGACTGAACTAAGCGTTGCTGGCAGCTGACTTGGAGACGATCAGGTGTACAACGTAGTTATTACGGCCCATGGTCTTATTATGCTTTTTTATTTCGTGATGCCCTTTTCACTGGGAGGATTTGGCAACAGGATGCTCCCTCTAATGCTGGGGGCCCCTGACATGGCATTCCCTCGATTAAATAACCTAAGATTCTGGCTAATGCCGCCTTCTGGGCTTTTACTTTTGGTCTCTGCTTTAATCGAGTCTGGAGCGGGGACTGGTTGAACTGTCTACCCCCCTCTTTCTAGA…
	JQ798689	--------------------------------------------TATGCTTTATTTCATCTTTGGCCTTTGATCAGCAATGCTGGGCACCGGCCTTAGGCTTCTGATTCGAACAGAGCTAAGCGTTGCCAACAGTTGAATGGGTGACGACCAGCTTTACAATGTGCTGGTAACCGCCCACGGCCTCGTGATGCTTTTCTTTTTCGTGATACCCTTCAGAATTGGTGGCTTCGGAAACACTCTGGTACCGCTTATGATCGGAGCCCCCGACATGGCATTCCCACGACTTAACAATGTAAGATTTTGACTCATGCCCCCAGCCATGATCTTGCTGCTCATTTCTGCTCTGGTGGAATCTGGAGCAGGGACCGGATGGACAGTCTACCCTCCTTTGTCTAGA…
	JQ798715	--------------------------------------------CATACTCTATTTCCTCTTCGGAATGTGGTCTGCAATATTAGGCACGAGCCTAAGACTGCTAATCCGGACAGAACTGAGTGTTGCTAGCAGTTGGATGGGTGACGACCAGCTGTACAACGTAGTAGTAACTGCCCACGGCCTTATCATAATTTTCTTCTTCGTCATACCAATCAGTCTAGGAGGATTTGGGAACACCCTCGTTCCACTAATAATTGGGGCCCCAGACATAGCATTCCCACGCCTTAACAATATAAGTTTCTGACTCATGCCCCCCTCCCTAATTCTGCTACTGATTTCCGCCTTAGTAGAGTCCGGCGCCGGTACCGGGTGAACAGTATACCCCCCTTTAGCCAGA…
	MH211119	----------------------CCACTAACCACAAAGACATCGGGATGCTGTACTTCCTATTTGGCCTGTGATCGGCCATGATCGGCACAGGCCTTAGAATACTGATCCGAATTGAGCTAAGTGCAGCCACCAGTTGAATGGGGGACGACCAGCTTTACAACGTGCTAGTCACAGCCCACGGCTTCGTGATAATTTTCTTTTTCGTGATGCCTTTTATAATTGGAGGGTTTGGAAACACCTTAGTCCCCTTAATAATCGGGGCGCCGGACATAGCCTTCCCTCGGCTCAACAATCTTAGATTCTGGCTTCTGCCACCCGCTCTTACCCTTCTTTTGGTATCTGCATTAGTGGAAGGAGGGGCTGGCACTGGCTGGACGGTCTACCCGCCCCTTGCCGGG…
	JQ798718	--------------------------------------------CATGTTATACTTTGTTTTTGGCCTGTGGTCCGCTATAGTAGGGACTGGTCTTAGACTTTTAATCCGAACAGAACTCAGAGTTGCTAATAGATGAATGGGTGACGATCAGCTGTACAATGTTCTTGTCACAGCCCACGGCTTTATCATGATTTTCTTTTTTGTTATGCCATTCACGATTGGGGGCTTTGGCAACACGTTAGTGCCCTTAATAATCGGAGCGCCAGACATGGCCTTTCCTCGTCTCAACAACATAAGGTTTTGGCTTATGCCGCCATCCCTGGTCCTTCTAGCCGTATCTGCCCTTGTAGAGTCCGGGGCAGGAACCGGATGAACAGTCTACCCGCCTCTCGCAAGT…
	JQ798703	--------------------------------------------TTTACTTTATTTCATTTTTGGTCTGTGGGCAGGTATGCTAGCAGCAGGCTTAAGAGTAATTATTCGTACAGAACTAAGTGTTGCTAGAAGCTGACTAGGGGACGATCAGCTTTACAACGTTGTTGTGACAGCTCACGGGCTTATTATGCTTTTCTTCTTTGCCATGCCAATTGGGATGGGAGCTTTTGGTAACTCCCTTGTTCCTCTGATGATTGGGGCTCCTGATATGGCCTTCCCACGACTTAACAACTTAAGATTTTGGCTTCTGCCACCTTCAATTCTGATGCTTCTTCTTTCAGCATTAATTGAGTCTGGGGCCGGAACTGGGTGAACAGTTTACCCTCCGCTTTCAAGG…
	JQ798719	--------------------------------------------TTTACTTTACTTTATTTTTGGGCTATGGGCCGGGATTTTGGCTGCCGGTCTTAGAGTAGTCATCCGTACCGAGCTGTGCGTTGCAAGAAGCTGGCTTGGAGATGACCAGCTTTACAACGTTGTCACAACAGCCCACGGACTTATTATGCTATTTTTCTTTGCCATGCCGATTGGCATGGGAGCCTTCGGGAACACCTTAGTTCCTCTGATGATCGGAGCCCCTGACATGGCATTCCCGCGACTTAACAACTTAAGATTTTGACTTTTACCACCTTCTTTGCTATTGCTTCTACTATCAGCTCTAATTGAATCTGGTGCTGGGACCGGATGAACTGTGTACCCCCCGCTGTCCAGG…
	JQ798700	--------------------------------------------TTTACTTTACTTTATTTTTGGGCTGTGGGCCGGGATTCTGGCTGCCGGTCTTAGAGTGGTCATCCGTACCGAGCTGTGCGTTGCAAGAAGCTGGTTGGGGGACRACCAGCTTTACAACGTTGTTACAACAGCCCACGGGCTTATCATGCTATTTTTCTTTGCCATGCCGATTGGTATGGGGGCCTTCGGGAACACCCTTGTCCCGCTAATGATCGGTGCTCCGGATATGGCATTCCCACGACTTAACAATCTGAGATTTTGGCTTTTGCCCCCTTCTTTACTGTTACTTTTGCTATCAGCTCTAATCGAGTCAGGGGCTGGGACCGGATGAACCGTGTACCCTCCCCTGTCTAGT…
	JQ798678	--------------------------------------------TATGCTTTACTTTCTTTATGCTGCCTGGGCAGGTCTAGTTGCTGCAGGCCTTAGAGTTCTTATTCGAATTGAGCTAAGAGTTGCATCAAGCTGAATGGGGGATGATCAGCTTTATAACGTAGTTGTTACAGCTCATGGGCTTCTTATGCTTTTCTTTTTCCTTATGCCTTTTTTTATGGGTGGGTTCGGTAACACCCTGGTTCCCCTTATGATTGGAGCGCCTGACATGGCTTTTCCGCGAATGAATAACATGAGATTTTGAATGCTTCCGCCTTCTCTTAGTCTGTTACTAGTATCAGCACTAATTGAAAGAGGGGCAGGTACAGGATGAACCGTGTACCCTCCTCTCTCTACA…
	JQ798721	--------------------------------------------TATTCTTTATTTTATCTTTGCTGCCTGAGCAGGAATGATTGCTACGGGGCTTAGAATTCTTATTCGAATTGAACTTAGAGCTGCCACAGGTTGAATAGGAGACGACCAACTTTACAACGTTATTGTAACAGCTCACGGTCTACTTATGATTTTCTTTTTCCTTATGCCTTTTACCATAGGAGGATTTGGGAACACACTAATCCCTGTTATGATTGGGGCTCCTGATATGGCATTCCCTCGAATGAATAACATGAGTCTGTGACTTCTTCCCCCTGCGTTAACACTTTTACTTGTATCAGCCTTAATTGAGAGAGGAGCAGGTACGGGTTGAACAATTTACCCCCCTCTCTCATCG…
	JQ798690	--------------------------------------------TATTCTTTATTTTATCTTTGCCGCCTGAGCAGGAATGATTGCTACAGGGCTTAGGATTCTTATTCGAATTGAACTGAGAGCCGCTACAGGTTGAATAGGAGACGATCAGCTTTATAACGTAATTGTTACAGCTCACGGTTTACTTATGATTTTTTTCTTCCTTATGCCTTTTACTATAGGAGGGTTTGGAAACACGCTAATTCCAATTATGATTGGGGCTCCTGATATGGCATTCCCTCGAATGAACAACATGAGTCTATGGCTCCTCCCTCCTGCACTTTCACTTCTACTGGTGTCTGCTATAATTGAAAGAGGGGCGGGTACTGGTTGAACAATCTACCCTCCTCTTTCATCA…
	KX159487	--------------------------------------------------------------CGGGCTATGATCTGCTATGGTGGGCACAGCCCTAAGACTTTTGATCCGAGTAGAGTTAAGGGTCGCCGGCGGCTGAATAGGAGATGATCAGCTCTACAACGTTTTGGTTACTGCTCATGCTTTCGTGATAATTTTCTTTTTTGTTATGCCTTTTATAATTGGGGGATTCGGAAATAGCTTGATCCCCATTATAATCGGTTCTCCAGATATGGCGTTTCCGCGTCTAAATAATATAAGATTTTGACTTTTACCGCCATCCTTAACACTTCTTTTGGTTTCTGCCTTAGTTGAAAGGGGGGCTGGAACTGGTTGAACTGTCTACCCCCCTTTAGCCGGA…
	JQ798681	--------------------------------------------CATGCTTTATTTTATCTTCGGCTTGTGATCCGCTATGGTGGGGACAGGCCTAAGACTGCTCATTCGAACAGAACTAAGCGTCGCTAATAGTTGAATGGGGGACGATCAGCTCTATAATGTGCTTGTGACGGCTCACGCCTTTATTATAATCTTCTTCTTTGTAATGCCGTTCTCTGTCGGAGGCTTCGGCAACACGCTTGTGCCGTTAATAATTGGAGCCCCAGACATGGCATTCCCTCGACTTAACAATATGAGATTCTGACTCATGCCGCCCTCTCTTGTCCTGCTGCTAATTTCAGCCTTAGTAGAATCTGGGGCCGGAACGGGCTGAACTGTTTATCCGCCCCTTGCTGGC…
	ON856625	---------------TTTTTTTCCATTAACCACAAAGAGATTGGCATGCTTTACCTCATGTATGGTCTCTGTGCTGCTATGGTAGGTCCGGGCCTTAGATTACTTATTCGAACCGAACTGAGTGTTGCTAGAAGCTGATTAGGAGACGACCAGCGTTACAACGTACTTGTTACAGCCCACGCCTTTGTTATGATTTTCTTCTTTGTGATGCCTTTCACTATTGGTGGCCTAGGTAACACACTTGTGCCTCTAATGATTGGGGCGCCAGATATGGCATTCCCTCGACTTAATAACATGAGATTCTGAATGATGCCCCCTTCTCTAACGCTTCTTTTGGTTTCTGCTCTATTGGAAACTGGAGCAGGGACAGGATGAACTGTTTACCCTCCCCCTACAGGT…
	ON856623	---------------TTTTTTTCCATTAACCAAAAAGAGATCGGCATGCTTTACGTACCTTATGGTCTCTGGACTGCTATGGTAGGTACCGGCCTTAGATTACTTATTCGAACCGAACTGAGTGTTGCTAGAAGCTGATTAGGAGAGACACCGCTTTACAACGTACTTGTTACAGCCCACGGGTTTATTATGATTTTCTTCTTTGTGATGCCTTTCACTATTGGTGGCCTAGGTAACACACTTGTGCCTCTAATGATTGGGGCCCCAGATATGGCATTCCCTCGACTTAATAACATGAGTTTCTGAATGATGCCCCCTTCAATTCTAACGCTTCTTGTTTCTGCTCTAATTGAATCTGGAGCAGGGACAGGATGAACTGTTTACCCTCCCCTAGCAGGT…
	ON856621	---------------TTTTTTTCCATTAACCAAAAAGATATTGGCATGCTTTACCTTATTTACGGTCTCTTGACTGCTATGGTAGGTACCGGCCTTAGATTACTTATTCGAACCGAACTGAGTGTTGCTAGAAGCTGATTAGGAGACGACCAGCTTTACAACGTACTTGTTACAGCCCACGGGTTTATTATGATTTTCTTCTTTGTGATGCCTTTCACTATTGGTGGCCTAGGTAACACACTTGTGCCTCTAATGATTGGGGCCCCAGATATGGCATTCCCTCGACTTAATAACATGAGTTTCTGAATGATGCCCCCTTCTCTAACGCTTCTTTTGGTTTCTGCTCTAATTGAATCTGGAGCAGGGACAGGATGAACTGTTTACCCTCCCCTAGCAGGT…
	MN493711	---------------------------------------------------------ATCTTTGGTCTGTGATCTGCCATGGTGGGCACAGGCCTAAGAATGCTTATTCGAACCGAGCTTAGTGTTGCTAGAAGCTGAATAGGAGACGACCAGCTTTACAACGTGCTAGTGACTGCTCACGCTTTTATTATGATTTTCTTTTTCGTAATGCCCTTTACAATTGGAGGACTAGGTAACACGCTCGTTCCATTAATGATTGGGGCGCCTGATATGGCATTCCCACGACTTAACAACATAAGATTCTGGCTTATGCCCCCTTCTCTTACTCTTCTTCTTGTCTCAGCTCTGATTGAATCTGGGGCGGGAACAGGATGGACTGTCTACCCCCCTCTGGCCGGG…
	MN493712	------------------------------------------------------------------------------------------------AGACTGCTTATTCGAACCGAGCTTAGCGTTGCTAGAAGCTGAATAGGGGACGACCAGCTCTACAACGTACTAGTAACTGCTCACGCTTTTATTATGATTTTCTTTTTCGTAATGCCCTTTACTATTGGAGGACTTGGTAACACGCTCGTTCCACTAATGATCGGAGCACCTGACATGGCGTTTCCACGACTTAACAACATGAGGTTTTGACTTATACCCCCTTCTCTGACCCTTCTTTTAGTCTCAGCTCTAATTGAGTCCGGGGCGGGAACTGGATGAACTGTTTACCCTCCTCTGGCTGGG…
	JQ798733	--------------------------------------------TATGCTTTACTTTATCTTCGGTCTGTGATCCGCCATGGTGGGAACAGGTCTAAGGTTTCTTATTCGAACTGAGCTGAGAATTGCTAACAGCTGAATGGGTGACGACCAGCTGTATAACGTGCTTGTGACAGCCCACGGTTTTATTATGATTTTCTTCTTTGTAATGCCTTTTACAATTGGGGGGTTTGGAAACACACTTCTCCCACTGATGATTGGGGCCCCTGATATGGCTTTTCCTCGACTTAATAACATGAGATTTTGACTTATGCCATTTTCTCTAACGCTTCTACTAGTATCCGCCCTAATTGAATCTGGGGCAGGAACTGGGTGGACTGTTTACCCCCCACTTGCTGGG…
	MF374699	------------------TTTTCCACTAACCACAAAGACATCGGTATGCTTTATTTCATCTTTGGTCTGTGATCTGCTATGGTAGGTACCGGCCTAAGACTACTTATTCGAACCGAACTGAGTGTTGCTAACAGCTGAATGGGCGACGACCAGCTGTATAACGTGCTTGTAACAGCCCACGGCTTTATTATGATTTTCTTTTTCGTAATGCCTTTCACAATTGGGGGATTTGGAAATACACTTGTTCCACTAATGATTGGAGCACCTGACATGGCATTCCCTCGACTTAACAACATGAGATTCTGGCTTATGCCCCCTTCTCTAACGCTCCTTCTGGTTTCTGCTCTAATTGAGTCAGGGGCAGGAACTGGTTGAACTGTTTATCCTCCACTAGCAGGG…
	JQ798726	--------------------------------------------TATGCTTTATTTTATTTTTGCTACCTGATCTGGAATGGTGGCTACAGGTTTAAGAGTTCTAATTCGAATTGAGCTAAGCGTTGCTACAGGCTGAATAGGAGACGATCAGCTTTACAACGTAATTGTTACGGCTCACGCTTTAATTATGTTATTTTTCTTTCTAATGCCTTTCCTTATGGGAGGATTTGGTAATACTCTTGTTCCTCTTATGATTGGAGCTCCAGACATGGCGTTCCCTCGAATGAACAACATGAGATTCTGAATGCTTCCCCCTTCTATGACACTTCTTCTAACATCTGCCCTAATTGAAAGAGGGGCAGGTACAGGATGGACTGTTTACCCTCCGCTATCAGGG…
	JQ798688	--------------------------------------------CATGCTTTATTTTATTTTTGGTATGTGATCTGCTATGGTGGGCACTGCCTTAAGACTTTTAATTCGAATTGAGCTAAGAGTCGCAAATAGCTGAATAGGAGATGACCAGCTTTACAATGTGATTGTAACGGCTCACGCCTTTGTTATGATTTTCTTCTTCGTAATGCCATTTATGATTGGGGGATTTGGTAATACGCTTCTTCCTCTTATGATTGGTGCGCCAGACATGGCGTTTCCTCGGCTTAACAACATGAGATTCTGGCTACTACCACCTGCTATCACTCTACTACTAGTTTCTAGACTAGTTGAAAGAGGGGCGGGTACCGGTTGGACAGTTTACCCACCACTTTCTAGG…
	JQ798729	--------------------------------------------TATGCTTTACTTTATCTTTGGTATGTGATCTGCTATGCTAGGTACTGCCTTAAGACTTTTAATTCGAATTGAGCTAAGAGTCGCAAACAGCTGAATAGGAGACGATCAGCTGTACAATGTAATTGTGACGGCTCACGCTTTTGTTATGATTTTCTTCTTTGTGATGCCATTTATAATTGGAGGATTTGGAAACACACTTATTCCTGTTATGATTGGTTCGCCAGATATGGCATTTCCACGGCTTAATAATATGAGATTCTGGCTTCTGCCCCCTTCTATTACTATGCTTCTAGTCTCTAGACTAGTTGAAAGAGGGGCAGGGACCGGTTGAACGGTATACCCGCCCCTGTCTGGG…
	JQ798728	--------------------------------------------TATGCTTTATTTTATTTTTGGTATGTGATCTGCTATGCTAGGTACTGCCTTAAGACTTCTAATTCGGATTGAATTAAGAGTCGCTAACAGCTGAATAGGAGACGACCAGCTGTACAATGTGATTGTGACGGCTCACGCCTTTGTTATGATTTTCTTCTTTGTTATGCCATTCATGATTGGGGGGTTTGGTAATACCTTACTACCTCTAATGATTGGTGCGCCGGATATGGCATTTCCTCGTCTAAACAACATGAGGTTTTGGCTTCTTCCTCCTGCTATTACAATGCTTCTGGTTTCTAGGCTGGTTGAAAGAGGTGCAGGGACTGGTTGAACTGTATACCCCCCTCTTTCTGGG…
	JQ798695	--------------------------------------------TATGCTTTACTTCATTTTTGGTATGTGGTCTGCTATGGTGGGAACAGCTCTTAGGCTTTTAATTCGAATTGAGCTTAGAGTGGCTTCTTCATGAATAGGGGACGATCAGCTTTACAACGTGATTGTAACAGCCCACGCCTTCGTGATGATTTTCTTTTTTGTAATGCCATTTATGATTGGTGGTTTCGGTAACACTCTTCTTCCTTTGATGATTGGTGCTCCCGATATGGCATTTCCTCGGCTTAATAATATAAGATTCTGGCTTCTACCTCCGGCCCTTACGCTTCTTCTAGTCTCTAGATTAGTTGAAAGAGGGGCAGGGACTGGTTGAACAGTTTACCCTCCTCTTTCAGGA…
	JQ798723	--------------------------------------------CATGCTTTATTTCATTTTTGGGCTGTGAGCTGCTATGGTAGGCACAGCATTAAGAATGCTTATTCGAATTGAACTAAGAGTTGCCAGAAGATGAATGGGCGACGACCAGCTTTATAACGTGCTGGTCACCGCTCATGCTTTTGTAATGATTTTCTTCTTTGTAATGCCTTTCATGATTGGAGGCTTTGGAAACAGCCTTCTCCCTTTGATGATTGGTGCGCCAGATATGGCATTCCCACGTCTAAATAATATAAGATTTTGACTTTTACCTCCTTCTTTAACCCTTCTTCTTGTATCAGCACTTGTTGAAAGGGGGGCTGGGACCGGATGGACAGTTTACCCCCCTCTGGCTGGA…
	MN493708	-----------------------------------------------------------------------------TATGGTTGGTACTGCTCTTAGGCTACTTATTCGAATCGAGCTAAGTGTAGCAAGAAGATGAATGGGAGACGACCAGTTATATAACGTTTTAGTTACTGCTCACGCTTTCGTAATGATTTTCTTTTTTGTAATGCCTTTTATGATTGGGGGTTTTGGTAACAGAATCCTCCCTTTACTTATTGGCGCGCCTGACATGGCCTTTCCTCGTCTAAACAACATGAGGTTCTGGCTGCTTCCGCCATCTTTAACTCTATTACTTGTCTCCGCTCTGGTAGAGAGTGGGGCGGGTACTGGTTGGACTGTCTACCCGCCGCTTTCTGGT…
	JQ798705	--------------------------------------------CATGCTTTATTTTATTTTTGGGCTATGGGCCGCTATGGTTGGAACCGCCCTAAGGTTGCTTATCCGGATTGAGCTAAGTGTAGCAAGAAGTTGGATAGGAGATGACCAGCTATATAACGTTTTAGTTACAGCTCACGCTTTTGTGATGATTTTCTTTTTTGTAATGCCTTTTATGATTGGAGGGTTTGGTAATAGAATCCTTCCTTTACTTATTGGAGCGCCCGATATGGCTTTTCCTCGTCTAAATAACATGAGATTCTGATTGCTTCCACCTTCTCTAACTCTTTTACTTGTATCAGCTTTGGTAGAAAGAGGGGCAGGAACTGGTTGGACTGTTTACCCGCCACTGGCTGGG…
	JQ798679	--------------------------------------------TATGCTTTACTTTATCTTTGGGCTATGGTCTGCTATGTTGGGGACTGCCCTTAGATTTCTTATTCGTGTCGAACTAAGTGTGGCTTCCGGCTGAATGGGAGACGATCAGCTCTACAATGTAATTGTAACTGCTCACGCTTTCGTCATGATTTTCTTTTTTGTTATGCCTTTTATGATTGGAGGGTTTGGTAATACATTAATTCCTGTTATGATTGGTGCTCCAGATATGGCGTTCCCTCGACTAAATAACATGAGTTTCTGATTACTTCCACCTTCACTTACTTTACTTCTTACATCTGCTTTAATCGAAAGAGGAGCAGGAACTGGTTGAACAGTTTATCCTCCTCTTTCTGCA…
	JQ798724	--------------------------------------------TATGCTTTATTTTATCTTCGGGCTTTGGTCTGCCATGCTTGGTACAGGGCTTAGTCTTCTAATTCGAATTGAGCTTAGTGTAGCTACTAGTTGAATGGGGGACGACCAGCTTTATAACGTTTTAGTTACAGCTCACGCTTTTGTAATGATTTTCTTTTTCGTAATGCCGTTCATGATTGGTGGGTTTGGAAACAGGCTACTCCCTTTAATGATTGGGGCACCTGACATGGCTTTTCCTCGTCTTAATAACATGAGATTCTGGCTTATGCCCCCTTCTCTTACGCTCCTTCTGGTGTCTGCCCTAGTTGAAAGAGGGGCAGGAACGGGTTGAACCGTATACCCGCCCCTGTCTGGG…
	MN493717	--------------------------------------------TATGCTTTATTTCATCTTCGGCCTGTGAGCTGCTATGGTAGGGACTGGTCTTAGATTGATTATTCGAACTGAGCTAAGAGTTGCTACTAGCTGAATGGGAGACGATCAGCTGTACAACGTCGTCGTAACAGCACACGCCTTTGTTATGATTTTCTTTTTCGTTATGCCGTTCATGATTGGTGGCCTAGGAAACAGGCTTCTTCCACTTATGGTTGGAGCTCCTGACATGGCATTTCCTCGTCTAAACAATATGAGATTCTGACTCCTTCCACCTTCTCTAACTCTTCTTCTAGTCTCAGCACTAGTAGAAAGAGGGGCGGGGACGGGTTGGACAGTTTACCCTCCACTTGCTGGG…
	OP101648	----------------TTTTTTCCACTAACCACAAAGATATCGGTATGCTTTATTTTCTCTTTGGGATGTTAGCTGCTATGGTAGGGACAGGACTTAGGATTCTTATCCGAGCTGAACTAAGAGTTGCTAGAAGCTGAATGGGTGATGATCAGTTAGCTAACGTAGTAGTTACAGCTCACGCGTACGTTATGATTTTCTTTTTTGTCATGCCTTTTATGATTGGTGGATTCGGTAACAGGTTGCTGCCTTTAATGATTGGAGCCCCTGCTAAGGCATTCCCTCGTCTTAATAATATAAGATTCTGGCATCTACCACCTACTCTAACTCTTCTTCTAGTATCAGCGCTTGCTGAACGATTCGCTGGGACAGGATGAACAGTTTACCCACCTCTTTCCGGA…
	OP673587	---------------------------------AAGGACATTGGTATGCTTTATTTTATTTTTGGTCTATGGGCCGCTATGGTAGGAACTGGGCTTAGGTTACTTATTCGAATTGAGCTAAGAGTTGCCACTAGATGAATGGGCGACGATCAGCTTTACAACGTGTTGGTTACTGCTCACGCTTTCGTTATGATTTTCTTTTTCGTTATGCCTTTTATAATTGGTGGATTTGGTAACAGGCTAATTCCCCTTATGGTAGGGTCGCCTGACATGGCCTTCCCACGACTTAATAACATGAGATTCTGACTTCTACCTCCTTCTCTTACTCTTCTTCTTGTGTCAGCACTAGTAGAAAGAGGGGCAGGAACCGGCTGGACGGTCTACCCCCCTCTAGCGGGA…
	OP673588	---------------------------------AAGGACATTGGTATGCTTTATTTTATTTTTGGTCTATGGGCCGCTATGGTAGGAACTGGGCTTAGGTTACTTATTCGAATTGAGCTAAGAGTTGCCACTAGATGAATGGGCGACGATCAGCTTTACAACGTGTTGGTTACTGCTCACGCCTTTGTGATGATTTTCTTTTTTGTAATGCCTTTTATGATTGGAGGGTTTGGTAACAGCCTTCTTCCTTTAATGGTTGGATCGCCAGATATGGCTTTCCCCCGTTTAAACAACATGAGATTCTGACTTTTACCGCCTTCTTTAACTCTTTTACTAGTATCTGCTCTAGTAGAAAGAGGAGCAGGGACTGGGTGAACTGTTTATCCTCCTCTTGCTGGG…
	ON823184	---------------TTTTTTTCCACTAACCACAAAGATATTGGCATGCTTTATTTACTTTTCGGGCTGTGAGCTGCTATGGTGGGTGCCGGCCTAAGAATGATTATTCGAACTGAGCTAAGGGTAACAACTAGATGACTGGGGGACGATCAGCTTTATAACGTTCTAGTTACGGCCCACGCCTTTGTTATGATTTTCTTTTTTGTTATGCCCTTTATGATTGGAGGATTTGGAAACAGGCTCCTTCCCCTAATGATCGGGGCCCCTGACATGGCCTTCCCTCGGCTTAACAACTTAAGATTCTGGCTTATGCCTCCTTCTCTGACTCTCCTCCTAGTCTCCGCCCTCGTTGAATCCGGGGCAGGGACTGGCTGAACCGTCTATCCTCCGCTGGCCGGA…
	JQ798677	--------------------------------------------TATGCTTTATTTTATCTTCGGCTTGTGATCTGCCATGGTTGGGACAGGCCTTAGACTTCTTATTCGAACCGAGCTAAGGGTTGCCACCAGATGAATGGGAGACGACCAGCTATACAACGTAGTTGTCACGGCTCATGCTTTTATTATGATTTTCTTTTTCGTAATGCCTTTTATGATTGGCGGGTTTGGAAACAGGCTCTTACCATTAATGATTGGGGCCCCAGACATGGCCTTTCCTCGACTTAACAATATGAGATTTTGACTCCTGCCGCCGTCTCTTACGCTATTGCTAGTGTCGGCACTTGTTGAAAGCGGGGCGGGGACTGGTTGGACAGTGTACCCCCCTCTAGCTGGG…
	JQ798701	--------------------------------------------CATGCTTTATTTCATCTTCGGTCTCTGGGCTGCTATGGTAGGAACAGGACTAAGGATGTTAATTCGAGTTGAATTAAGAGTTGCTACAAGATGAATGGGTGACGACCAGCTTTACAATGTGCTGGTCACAGCTCACGCTTTTGTCATGATTTTCTTTTTTGTAATGCCTTTTATAATTGGGGGGTTTGGTAACAGACTTCTTCCTCTTATAATCGGGGCCCCTGACATGGCCTTCCCACGTCTTAATAATATAAGATTTTGGCTTTTACCTCCTTCTCTTACTCTACTACTTGTGTCAGCTCTTGTTGAAAGAGGGGCTGGCACAGGGTGAACTGTCTACCCTCCACTAGCTGGT…
	JQ798698	--------------------------------------------TATACTTTATTTTATCTTCGGTCTGTGATCTGCTATGGTGGGCACTGGCCTTAGACTTCTTATTCGAACCGAACTAAGAGTTGCCTCCAGATGAATGGGGGACGACCAAGTTTACAACGTTATTGTAACAGCTCACGGATTTATTATGATTTTCTTTTTCGTAATGCCATTTATGATTGGCGGATTCGGAAATAGACTTATTCCTTTGATGATTGGGGCCCCCGATATGGCTTTCCCTCGACTTAACAACATGAGATTTTGACTTCTACCTCCTTCTCTTACTTTACTTCTGGTTTCCGCTCTAGTAGAAAGAGGTGCTGGTACTGGATGGACGGTCTACCCCCCGCTGGCTGGA…
	OP596265	----------------------CCACTAACCATAATGACATTGGTATGCTTTACTTTCTCTTCGGTCTGTGATCTGCTATGGTAGGTACCGGCCTTAGACTATTAATTCGAATTGAGCTAAGCGTTGCTACTGGCTGAATAGGAGATGATCAGCTATATAACGTTATTGTCACGGCTCACGCCTTTATTATGATTTTCTTTTTTGTTATGCCTTTTATGGTTGGGGGTTTTGGTAATAGACTTATTCCTTTAATGGTTGGTGCCCCTGATATGGCTTTCCCTCGTTTAAACAACATGAGATTCTGGCTTTTGCCTCCTTCTCTTACTCTACTTCTAGTTTCGGCTTTGGTAGAAAGGGGGGCTGGTACTGGTTGGACTGTTTACCCTCCTTTAGCAGGA…
	JQ798704	--------------------------------------------CATGCTTTACTTCGTCTTTGGTCTATGGTCTGCTATGGTAGGCACAGGCTTAAGATTAATTATTCGAACTGAGCTGAGGGTCACTTCTAGGTGAATGGGCGACGATCAGCTATATAACGTTGTCGTAACAGCTCACGCTTTTATTATGATTTTCTTCTTTGTTATGCCATTTATGATTGGTGGGTTTGGAAACAGGCTTCTACCATTAATGATTGGGTCTCCTGATATGGCATTCCCTCGTCTTAACAACATGAGATTCTGGCTTCTACCACCTTCTCTTACTTTATTACTAGTTTCAGCATTAGTAGAAAGAGGGGCAGGAACTGGTTGAACTGTATACCCACCTCTTTCGGCA…
	JQ798680	--------------------------------------------TATGCTTTACTTTATCTTTGGTCTATGAGCTGCTATGGTGGGTACGGGCCTAAGACTACTTATTCGAATTGAGCTAAGTGTAGCAACTAGATGAATGGGAGATGATCAGCTCTACAACGTTCTAGTTACGGCCCACGCTTTTGTCATGATTTTCTTTTTTGTAATGCCTTTCATGATTGGGGGATTTGGTAACAGACTTATTCCTCTGATGGTCGGCTCCCCCGACATGGCCTTTCCACGACTTAATAATATAAGATTCTGGCTTTTGCCACCTTCTCTCACCCTCCTTCTAGTTTCGGCTCTTGTTGAAAGAGGGGCAGGCACTGGTTGAACGGTTTACCCGCCCCTTGCTGGG…
	OP596264	------------------------ACTAACCAAAAGGACATTGGTATGCTTTACTTTCTCTTTGGCCTTTGATCTGCTATGGTGGGCACTGGCCTGAGACTACTAATTCGAATTGAACTTAGTGTAGCAAGAAGCTGAATGGGAGATGACCAGCTTTATAACGTGATTGTCACGGCTCACGCATTCGTTATGATTTTCTTTTTCGTAATGCCTTTTATGGTGGGAGGGTTTGGAAACAGGCTAATTCCTCTTATGATTGGAGCTCCTGACATGGCATTCCCTCGACTAAATAACATGAGATTCTGACTTCTGCCGCCTTCTCTTACCCTTCTTCTAGTATCGGCTCTAGTTGAAAGTGGTGCAGGAACGGGTTGGACAGTCTACCCCCCTCTTTCAGGC…
	JQ798685	--------------------------------------------CATGCTTTACTTTATTTTCGGGCTATGAGCTGCTATGGTAGGCACAGCCCTTAGACTTTTAATTCGACTTGAACTTAGGGTAGCAAGGAGTTGAATGGGGGACGATCAGCTTTATAACGTGATCGTTACCGCACACGCATTTGTGATGATTTTCTTCTTTGTAATGCCTTTTATGATTGGGGGGTTTGGTAACAGGATTCTTCCTTTAATGGTCGGAGCGCCAGACATGGCTTTCCCTCGACTTAATAACATGAGATTTTGACTACTACCTCCATCTTTAACTCTTCTTTTAGTATCAGCTTTGGTTGAAAGAGGGGCAGGAACTGGATGAACTGTATACCCTCCTCTGTCTGGG…
	MN493704	---------------------------------------------------------------------------------GTAGGTACTGCGCTTAGACTGCTAATTCGGCTTGAGCTTAGAGTTGCTAGAAGTTGAATAGGGGACGATCAGCTTTATAACGTAATTGTGACAGCTCACGCTTTCGTAATGATTTTCTTTTTCGTAATGCCTTTTATGATTGGGGGGTTTGGTAACAGGCTTCTTCCACTTATGGTAGGGGCTCCTGACATGGCCTTTCCTCGACTTAATAACATGAGATTCTGATTACTTCCTCCTTCTTTGACACTTTTGCTAGTTTCAGCTCTAGTTGAAAGAGGGGCAGGAACTGGGTGAACAGTCTACCCTCCTCTTTCTGGG…
	KP713405	--------------------------------------------TATGTTATACTTTATCTTTGGTCTATGAGCAGCCATGGTAGGCACAGCTCTTAGGCTATTAATTCGAATTGAGCTAAGAGTAGCTACAAGGTGAATGGGCGACGACCAGCTTTACAACGTGCTGGTTACAGCTCACGCTTTTGTGATGATTTTCTTTTTCGTTATGCCCTTTATGATTGGTGGGTTCGGTAACAGGCTGCTTCCTTTAATGGTTGGAGCCCCTGATATGGCATTCCCCCGTCTTAACAATATGAGATTCTGACTTCTACCTCCCGCGCTAACACTTCTTCTAGTTTCAGCACTAGTTGAAAGAGGGGCTGGTACAGGTTGGACAGTATACCCTCCTCTGGCGGGT…
	JQ798717	--------------------------------------------TATGCTTTATTTCATCTTTGGGCTGTGAGCTGCTATGGTAGGCACAGCCCTTAGACTTCTTATTCGAACCGAGCTGAGAGTGGCCTCTAGATGAATGGGTGACGATCAGCTATACAACGTGATTGTTACGGCTCACGCGTTTATTATGATTTTCTTTTTCGTAATGCCTTTCATGATTGGAGGGTTTGGAAACAGGCTCCTTCCATTAATGATTGGAGCCCCTGATATGGCTTTTCCTCGACTTAACAATATAAGATTTTGACTTCTCCCGCCATCTTTAACTCTTCTATTGGTATCTGCCTTAGTAGAAAGAGGGGCTGGGACAGGGTGGACAGTATACCCCCCTCTAGCTGGA…
	JQ798691	--------------------------------------------CATGCTTTATTTCTTTTTCGGTATGTGATCTGCTATGGTAGGTACTGCCCTAAGACTTTTAATTCGAATTGAGCTAAGAGTTGCAAATAGCTGAATGGGAGACGATCAGCTTTATAATGTAATTGTTACAGCTCACGCTTTCGTAATGATTTTCTTCTTTGTTATGCCATTCATGGTAGGTGGATTAGGTAACACTCTTCTACCTTTAATGATTGGAGCCCCTGATATGGCTTTTCCTCGACTAAATAATATGAGATTCTGACTTCTTCCTCCTTCTATTACTCTTCTACTAGTTTCAAGACTTGTAGAAAGAGGGGCGGGGACAGGATGAACAGTTTACCCTCCTTTAGCAGGA…
	MW824657	---------------TTTTTTTCCACTAACCACAAAGATATTGGTATGCTTTATTTTATCTTCGGTCTCTGAGCTGCTATGGTGGGGACGGGCCTTAGATTACTTATTCGAATTGAGTTGAGTGTTGCAACTAGATGAATGGGAGATGATCAGCTCTACAACGTTCTAGTTACGGCCCACGCCTTTGTTATGATTTTCTTTTTTGTCATGCCTTTTATGATTGGGGGGTTCGGTAACAGGCTCCTTCCTTTAATGGTTGGATCGCCTGATATGGCTTTCCCTCGACTTAATAACATGAGATTCTGACTTCTACCACCTTCTCTAACTCTCCTTCTAGTGTCAGCACTAGTGGAAAGTGGGGCAGGAACTGGTTGAACAGTCTACCCTCCACTAGCCGGA…
	MN493716	--------------------------------------------TATGCTTTATTTTATCTTCGGTCTATGATCTGCTATGGTAGGTACGGGCCTTAGATTTCTTATTCGAATGGAACTAAGTGTTGCTAACAGATGAATGGGGGACGATCAAATCTACAACGTTCTTGTTACAGCCCACGGGTTCATTATGATTTTCTTTTTTGTTATGCCCTTCATGATTGGTGGGTTTGGTAATACACTAATCCCACTAATGATTGGCTCCCCTGACATGGCCTTTCCTCGTCTTAACAACATGAGATTCTGGCTTCTTCCTCCTTCTCTTACGCTTCTGCTAGTATCTGCATTAGTAGAAAGAGGGGCTGGGACAGGATGAACTGTTTACCCACCTCTGGCTGGA…
	JQ798696	--------------------------------------------TATGCTTTATTTTATCTTTGGTCTATGAGCTGCTATGGTAGGTACAGCTCTAAGACTTCTTATTCGTGTAGAGCTTAGTGTTGCTTCCGGTTGAATGGGAGACGACCAGCTTTACAACGTAATTGTGACTGCTCACGCCTTTGTAATGATTTTCTTCTTTGTTATGCCTTTTATAATTGGAGGATTTGGAAACACACTAATTCCTGTTATGATCGGGTCTCCCGATATGGCGTTCCCTCGTCTAAATAACATGAGTTTTTGGCTTCTACCACCTTCTCTTACGCTACTTCTAGTATCAGCCCTAGTAGAAAGAGGGGCAGGAACTGGTTGAACTGTTTACCCACCGTTGTCTGGG…
	MN493702	--------------------------------------------TATGCTTTATTTTATCTTCGGTCTCTGAGCCGCTATGGTGGGGACGGGCCTTAGATTACTTATTCGAATTGAGCTAAGGGTTGCTTCCAGATGGATGGGGGATGACCAGCTGTATAATGTGTTGGTCACGGCTCACGCTTTCGTTATGATTTTCTTCTTTGTGATGCCTTTCATGATTGGTGGGTTTGGTAATAGCCTTTTACCACTAATGGTTGGAGCGCCTGACATGGCATTCCCTCGACTTAACAATATGAGTTTCTGGCTTCTACCACCTTCGCTAACCCTACTACTAGTATCAGCCTTAGTAGAAAGAGGGGCGGGGACCGGTTGAACAGTCTACCCCCCTCTGTCTGGG…
	JQ798720	--------------------------------------------TATGCTTTATTTTATCTTTGGTCTATGAGCTGCCATGGTAGGTACGGGCCTAAGACTTTTAATTCGACTTGAGCTTAGAGTAGCAAGAAGCTGAATGGGAGATGATCAGCTTTATAATGTTATTGTAACAGCACACGCTTTTGTTATGATTTTCTTTTTCGTAATGCCTTTCATGATTGGTGGGTTTGGTAACAGGATTCTACCTCTTATGATTGGGGCCCCAGACATGGCTTTTCCTCGACTTAATAACATGAGATTCTGATTACTACCTCCATCTCTTACACTACTTCTAGTTTCAGCTCTAGTTGAAAGAGGGGCAGGTACAGGATGGACGGTTTACCCGCCTCTTGCAGGG…
	JQ798699	--------------------------------------------TATGCTTTATTTTATCTTCGGGTTATGATCTGCTATGGTAGGTACAGCCCTTAGAATGCTTATTCGAATCGAGCTTAGAGTCGCTTCTAGTTGAATGGGTGACGATCAGCTATATAACGTAATTGTTACAGCTCACGCCTTCKTTATGATTTTCTTCTTCGTAATGCCATTTATGATTGGAGGGTTTGGAAACARACTTCTTCCTCTAATGATTGGGGCCCCTGATATGGCCTTTCCTCGACTTAACAATATAAGATTCTGACTTCTTCCCCCATCTCTTACGCTACTTCTTGTATCGGCTTTAGTADAAARAGGTGCCGGAACAGGTTGGACTGTATACCCTCCCCTAGCAGGG…
	OP703664	--------------------------------------------CATGCTTTATTTTATCTTTGGGATGTGAGCTGCTATGGTAGGTACAGCCCTTAGACTACTTGTTCGAATTGAGTTAAGAGTTGCTAGAAGATGAATAGGAGATGATCAGCTTTATAACGTTCTAGTGACGGCTCACGCTTTTGTTATGATTTTCTTTTTCGTGATGCCTTTCATGATTGGGGGGTTTGGTAACAGACTTCTCCCACTAATGATTGGAGCCCCTGACATGGCATTCCCGCGATTAAACAACATGAGATTCTGGCTTCTTCCTCCTGCTCTTACTCTACTTCTAGTGTCAGCACTAGTTGAAAGAGGGGCAGGAACTGGATGAACCGTCTACCCTCCTCTAGCTGGG…
	MH425553	--------------GTTTTTTTCCACTAACCACAAGGACATCGGTATGCTTTATTTCATCTTTGGACTGTGATCTGCTATGGTGGGTACAGGACTTAGACTTCTTATTCGAGTTGAGCTAAGAGTTGCTTCCAGCTGAATGGGAGACGACCAGCTTTATAACGTAATTGTTACAGCTCACGCGTTTATTATGATTTTCTTTTTCGTAATGCCTTTCATGATTGGTGGGTTTGGAAACAGGCTTCTTCCTCTGATGATTGGTGCCCCAGATATGGCATTCCCTCGACTTAACAACATGAGATTCTGACTTCTTCCTCCATCTCTTACTCTTCTTCTAGTATCTGCTCTAGTAGAAAGAGGGGCAGGAACTGGATGGACTGTTTATCCACCTTTAGCTGGG…
	MN493705	--------------------------------------------TATACTTTATTTTATCTTTGGTCTCTGAGCCGCCATGGTGGGGACCAGCCTAAGACTTCTTATTCGACTTGAGCTAAGAGTCGCTAGAAGCTGAATGGGAGACGATCAGCTTTATAACGTACTAGTAACAGCTCACGCTTTTGTTATGATTTTCTTTTTTGTAATGCCTTTTATGATTGGTGGGTTCGGAAACAGGTTGCTTCCTTTAATGATCGGAGCTCCTGATATGGCCTTCCCTCGACTAAACAACATGAGATTCTGGCTTCTGCCACCTTCTCTAACTCTTCTACTTGTCTCAGCACTAGTAGAAAGAGGGGCGGGGACCGGTTGAACTGTTTATCCTCCTTTGGCTGGG…
	MN493706	----------------------------------------------------TTTTTATCTTTGGTCTCTGAGCCGCCATGGTGGGGACGAGCCTAAGACTTCTTATTCGACTTGAGCTAAGAGTCGCTAGAAGCTGAATGGGAGACGATCAGCTTTATAACGTTCTAGTAACAGCTCACGCTTTTGTTATGATTTTCTTTTTTGTAATGCCTTTTATGATTGGAGGGTTCGGAAACAGGTTGCTTCCTTTAATGATTGGAGCTCCTGATATGGCCTTCCCTCGACTAAATAACATGAGGTTCTGGCTTCTGCCGCCTTCTCTAACTCTTCTACTTGTCTCAGCACTAGTAGAAAGAGGAGCAGGAACTGGTTGAACTGTTTACCCTCCTTTGGCTGGG…
	MN493707	---------------------------------------------------------------------TGAGCCGCCATGGTGGGGACGAGCCTAAGACTTCTTATTCGACTTGAGCTAAGAGTCGCTAGAAGCTGAATGGGAGACGATCAGCTTTATAACGTTCTAGTAACAGCTCACGCTTTTGTTATGATTTTCTTTTTTGTAATGCCTTTTATGATTGGTGGGTTCGGAAACAGGTTGCTTCCTTTAATGATTGGAGCTCCTGATATGGCCTTCCCTCGACTAAATAATATGAGATTCTGGCTTCTGCCGCCTTCTCTAACTCTTCTACTTGTCTCAGCACTAGTAGAAAGAGGAGCAGGAACCGGTTGGACTGTTTACCCTCCTTTGGCTGGG…
	MN493713	--------------------------------------------TATACTTTACTTCATCTTTGGTCTATGAGCTGCTATGGTAGGGACGGGCCTAAGATTACTAATTCGACTTGAGCTAAGAGTTGCAAGAAGCTGAATGGGAGACGATCAGCTTTACAACGTAATTGTTACAGCTCACGCTTTTGTTATGATTTTCTTCTTTGTTATGCCTTTTATGATTGGAGGGTTTGGTAACAGGCTTCTACCTTTAATGGTAGGATCCCCAGACATGGCCTTCCCTCGACTAAATAACATGAGATTTTGACTTCTACCACCTTCTCTGACTTTGCTTCTAGTTTCTGCTTTAGTAGAAAGAGGGGCTGGGACGGGGTGAACAGTCTACCCCCCTCTTGCCGGC…
	JQ798692	--------------------------------------------TATGCTTTACTTTATCTTCGGTCTCTGATCTGCTATGGTGGGGACGGGCCTAAGACTACTTATTCGAGTTGAGCTAAGAGTTGCTAGAAGCTGAATGGGAGATGACCAGCTTTATAACGTGATTGTTACGGCTCACGCCTTCGTTATGATTTTCTTTTTTGTTATGCCATTCATGATTGGAGGTTTCGGTAATACCCTACTTCCTTTAATGATTGGAGCGCCTGATATGGCATTTCCTCGACTTAACAATATAAGATTTTGATTGCTTCCTCCTGCTCTTACTCTTCTTCTGGTATCGGCTTTAGTTGAAAGCGGGGCTGGAACAGGTTGAACAGTCTACCCCCCTCTGGCTGGG…
	JQ798722	--------------------------------------------TATGCTTTATTTCATCTTTGGTCTGTGAGCTGCTATGGTAGGCACAGCCCTTAGACTACTTATTCGAATTGAGCTAAGTGTTGCCACTAGCTGAATGGGAGACGACCAGCTATATAACGTGATTGTAACTGCTCACGCTTTCGTTATGATTTTCTTTTTTGTGATGCCTTTTATGATTGGTGGGTTTGGAAACAGACTTCTACCACTAATGATCGGTGCCCCTGATATGGCATTCCCTCGACTAAACAACATGAGGTTTTGATTACTTCCTCCTTCTCTTACCCTTCTTCTAGTATCCGCCCTAGTTGAAAGAGGGGCGGGGACTGGTTGAACAGTTTATCCCCCTCTTGCAGGA…
	gastrotricha	ATTTTAATGCGATGGTTTTTTTCTACAAACCACAAAGACATTGGTATGCTTTATATCCTCTTTGGCCTTTGATCTGCTATGGTAGGGACCGGCCTAAGACTACTTATTCGAATTGAGCTAAGTGTAGCAACTAGCTGAATGGGAGACGATCAGCTATATAACGTGATTGTTACCGCTCACGCCTTTGTAATGATTTTCTTCTTTGTAATGCCTTTTATGGTAGGTGGATTTGGAAACAGTCTTCTACCTCTAATGATTGGAGCGCCTGACATGGCTTTTCCTCGTCTAAATAATATGAGATTCTGATTACTACCTCCTTCTCTTACCCTTCTACTTGTTTCAGCATTAGTTGAAAGAGGGGCAGGAACTGGATGGACTGTATACCCTCCTCTATCTGGC…
	MN493698	--------------------------------------------TATGCTTTATATCCTCTTTGGCCTTTGATCTGCTATGGTAGGGACCGGCCTAAGACTACTTATTCGAATTGAGCTAAGTGTAGCAACTAGCTGAATGGGAGATGATCAGCTATATAACGTGATTGTTACAGCTCACGCCTTTGTAATGATTTTCTTCTTTGTAATGCCTTTTATGGTGGGAGGGTTTGGAAACAGCCTTCTACCTTTAATGATTGGAGCGCCAGACATGGCTTTTCCTCGTCTTAACAACATGAGATTCTGACTTCTTCCTCCTTCTCTTACCCTTCTACTTGTTTCAGCTTTAGTTGAAAGAGGGGCAGGAACAGGATGGACTGTCTACCCTCCTCTATCTGGG…
	MF374702	--------------------------AAATCATAAAGATATTGGTATGCTTTATATCCTCTTTGGCCTTTGATCTGCTATGGTAGGGACTGGCCTAAGACTACTTATTCGAATTGAGCTAAGTGTAGCAACTAGCTGAATAGGAGACGATCAGCTATATAACGTGATTGTTACAGCTCACGCCTTTGTAATGATTTTCTTCTTTGTAATGCCTTTTATGGTGGGAGGGTTTGGAAACAGGCTTCTACCTTTAATGATTGGAGCGCCAGACATGGCTTTTCCTCGTCTAAACAACATGAGATTCTGACTTCTTCCTCCTTCTCTTACCCTTCTCCTTGTTTCAGCTTTAGTTGAAAGAGGGGCAGGTACAGGATGGACCGTCTACCCGCCTCTATCTGGA…
	MN493695	--------------------------------------------TATGCTTTACTTTATCTTTGGCCTTTGATCTGCTATGGTAGGGACCGGCCTAAGACTACTTATTCGAATTGAGCTAAGTGTAGCAACTAGCTGAATGGGAGATGATCAGCTATATAACGTGATTGTTACAGCTCACGCCTTTGTAATGATTTTCTTCTTTGTAATGCCTTTTATGGTGGGAGGGTTTGGAAACAGACTCCTACCTTTAATGATTGGAGCGCCAGACATGGCTTTTCCTCGTCTAAACAACATGAGATTTTGACTTCTTCCTCCTTCTCTTACCCTTCTCCTTGTTTCAGCTTTAGTTGAAAGAGGGGCTGGTACTGGATGGACTGTCTATCCTCCTCTGTCTGGG…
	MN493700	---------------------------------------------------------------------------------------ACGGGCCTTAGACTACTTATTCGTGTTGAGCTAAGTGTTGCTTCTAGCTGAATGGGCGACGACCAGCTATACAACGTAATTGTTACGGCTCACGCCTTTATTATGATTTTCTTTTTCGTAATGCCTTTTATGATTGGAGGGTTCGGTAACAGGCTTTTGCCTCTAATGATCGGAGCCCCTGATATGGCATTTCCGCGTCTTAACAACATGAGATTCTGACTTCTTCCCCCTTCCCTTACTCTTCTACTAGTCTCAGCACTAGTAGAAAGAGGGGCAGGAACCGGATGAACTGTCTACCCACCTCTAGCAGGG…
	JQ798683	--------------------------------------------TATGCTTTACTTCATCTTTGGTCTCTGAGCTGCTATGGTGGGGACGGGCCTAAGACTTCTTATTCGTGTTGAGCTAAGTGTCGCCTCTAGTTGAATGGGGGATGACCAGCTATACAACGTGATTGTTACAGCTCACGCTTTTATTATGATTTTCTTCTTTGTAATGCCTTTCATGATTGGAGGATTTGGAAACAGGCTTCTACCATTAATGATTGGGGCCCCAGATATGGCGTTCCCTCGACTTAATAACATGAGATTCTGACTTCTACCACCTTCTCTTACACTTCTACTAGTGTCAGCACTAGTGGAAAGAGGGGCAGGAACAGGTTGAACTGTTTACCCCCCTCTTGCTGGG…
	JQ798687	--------------------------------------------TATGCTTTACTTTATCTTCGGTCTCTGAGCTGCTATGGTGGGGACGGGCCTAAGACTTCTTATTCGTGTTGAGCTAAGTGTCGCCTCTAGTTGAATGGGAGACGACCAGCTATATAACGTAATTGTTACAGCTCACGCTTTTATTATGATTTTCTTTTTCGTAATGCCTTTCATGATTGGAGGATTTGGAAACAGACTTATCCCTCTGATGATTGGGGCTCCAGATATGGCGTTCCCTCGTCTTAACAACATGAGATTCTGACTTTTACCACCTTCTCTTACGCTACTTCTAGTATCAGCATTGGTTGAAAGAGGGGCAGGAACAGGTTGAACTGTTTACCCCCCTCTTGCTGGG…
	MN493701	--------------------------------------------TATGCTTTACTTTATCTTCGGTCTCTGAGCTGCTATGGTGGGGACGGGCCTAAGACTTCTTATTCGTGTTGAGCTAAGTGTTGCCTCTAGTTGAATGGGAGACGACCAGCTATATAACGTAATTGTTACAGCTCACGCTTTTATTATGATTTTCTTTTTCGTAATGCCTTTCATGATTGGAGGATTTGGAAACAGACTTCTACCTCTGATGATTGGAGCTCCAGATATGGCGTTCCCTCGTCTTAACAACATGAGATTCTGACTTTTACCACCTTCTCTTACGTTACTTCTAGTATCAGCATTGGTAGAAAGAGGGGCAGGAACAGGTTGAACTGTCTACCCACCTCTTGCTGGG…
	MN493694	-------------------------------------------------------TTATCTTTGGTCTGTGATCTGCTATGGTAGGGACAGGCTTAAGACTTCTTATTCGAATCGAGCTTAGGGTTGCTTCTAGATGAATGGGTGACGACCAGCTCTATAACGTAATTGTAACAGCTCACGCTTTTATTATGATTTTCTTCTTTGTTATGCCTTTTATGATTGGAGGATTCGGAAACAGACTTCTCCCTCTGATGATCGGTGCGCCCGACATGGCCTTCCCTCGACTTAACAACATGAGATTTTGGCTTCTTCCGCCTTCTCTTACCCTTCTACTCGTTTCAGCTCTTGTGGAAAGCGGAGCTGGTACTGGTTGGACTGTTTACCCGCCTCTTGCTGGA…
	MN493703	--------------------------------------------------------------------GTGATCTGCTATGGTAGGTACTGGCCTAAGACTTCTTATTCGAATTGAGCTTAGTGTAGCAAGTAGCTGAATGGGTGATGACCAGCTATATAACGTAATTGTTACGGCTCACGCCTTCGTTATGATTTTCTTTTTCGTTATGCCTTTTATGGTTGGTGGCTTTGGTAACAGTCTTATTCCTTTAATGATTGGAGCTCCTGACATGGCTTTCCCTCGACTTAACAATATGAGATTCTGACTTCTACCACCAGCACTTACTCTTCTACTAGTTTCAGCACTAGTTGAAAGAGGTGCTGGTACTGGTTGAACTGTTTACCCTCCTCTTGCTGGG…
	JQ798709	--------------------------------------------CATGCTTTATTTCCTCTTTGGTCTATGATCTGCTATGGTAGGTACGGGCCTAAGACTTCTTATTCGAATTGAGCTAAGTGTAGCAAGTAGCTGAATGGGTGACGACCAGCTATATAACGTAATTGTTACGGCTCACGCCTTCGTTATGATTTTCTTCTTTGTTATGCCTTTTATGGTTGGTGGCTTTGGGAACAGTCTGATCCCTCTTATGATTGGGGCTCCTGACATGGCTTTCCCTCGACTTAATAACATGAGATTCTGACTTTTACCTCCTGCTCTTACTCTTCTTCTAGTTTCTGCACTAGTTGAAAGAGGGGCTGGTACTGGTTGAACTGTCTACCCTCCTCTTGCCGGG…
	JQ798706	--------------------------------------------CATGCTTTATTTTATCTTTGGTCTGTGATCTGCTATGGTAGGTACTGGCCTAAGACTTCTTATTCGAATTGAGCTAAGTGTAGCAAGTAGCTGAATAGGTGATGACCAGCTATATAACGTAATTGTTACGGCTCACGCCTTCGTTATGATTTTCTTCTTTGTTATGCCTTTTATGATTGGTGGCTTTGGTAACAGTTTAATTCCCCTTATGATTGGGGCCCCTGATATGGCTTTCCCTCGACTTAATAATATAAGATTTTGGCTATTACCGCCTGCTCTTACTCTTCTTCTAGTCTCTGCATTAGTTGAAAGAGGAGCTGGTACTGGTTGAACTGTCTACCCTCCTCTTTCTGGG…
	MN493689	--------------------------------------------------------------------------------GGTAGGTACTGGCCTAAGATTACTTATTCGAATTGAGCTGAGTGTTGCTACTAGGTGAATGGGTGACGACCAGCTGTACAACGTGATTGTAACGGCTCACGCCTTTGTTATGATTTTCTTTTTCGTTATGCCTTTCATGATTGGAGGGTTTGGTAACAGACTTCTTCCTTTAATGGTCGGATCGCCAGATATGGCATTCCCCCGACTTAACAACATGAGATTCTGACTTCTTCCTCCTTCGCTTACTCTACTTCTAGTGTCAGCACTAGTTGAAAGAGGGGCTGGAACAGGATGAACAGTATACCCACCTCTATCTGGG…
	JQ798710	--------------------------------------------TATACTTTACTTTATCTTCGGTCTATGAGCTGCCATGGTAGGTACGGGCCTAAGATTACTTATTCGAATTGAGCTTAGGGTAGCAACTAGCTGAATAGGAGACGATCAGCTTTATAACGTAATTGTTACAGCCCACGCTTTTGTTATGATTTTTTTCTTTGTGATGCCTTTCATGATTGGAGGGTTTGGAAACACACTTCTTCCTCTAATGATCGGTGCCCCAGATATGGCATTTCCTCGACTTAACAACATGAGATTCTGACTTTTACCTCCTGCTCTTACACTACTTCTAGTGTCGGCACTAGTTGAAAGAGGGGCAGGAACCGGTTGAACTGTCTACCCCCCGCTGGCTGGG…
	JQ798686	--------------------------------------------CATGCTTTACTTTATCTTTGGTCTATGAGCCGCCATGGTGGGTACGGGCCTAAGATTACTTATTCGAATTGAGCTTAGAGTAGCTACTAGCTGAATAGGAGATGATCAGCTTTATAACGTTATTGTCACAGCTCACGCTTTTGTTATGATTTTTTTCTTTGTGATGCCTTTTATGATTGGAGGATTTGGCAACACGCTTCTTCCTCTAATGATTGGTGCTCCAGATATGGCGTTCCCTCGACTTAATAACATGAGATTCTGACTTTTACCGCCTGCTCTTACCCTTCTTCTAGTCTCAGCACTAGTTGAAAGAGGGGCAGGAACTGGTTGAACTGTTTACCCGCCACTAGCAGGG…
	MN493715	--------------------------------------------TATACTTTACTTTCTCCTCGGGATGTGATCTGCTATGGTAGGTACCGCCCTTAGACTTCTTATTCGAATTGAGCTAAGAGTTGCTAGAAGCTGAATGGGCGACGATCAGCTCTACAACGTAGTAGTTACCGCTCACGCGTTTGTGATGATTTTCTTTTTCGTAATGCCTTTTATGATTGGGGGGTTTGGTAACAGGCTACTCCCGCTAATGATCGGTGCTCCTGACATGGCGTTTCCTCGGCTTAACAACATAAGGTTCTGACTTATGCCGCCTTCTCTTACCCTGCTTCTAGTGTCAGCTCTGGTTGAGTCTGGTGCTGGTACTGGGTGGACAGTGTACCCGCCTCTGTCAGGA…
	MF374689	------------------TTTTCCACTAACCACAAAGACATCGGTATGCTTTACTTTCTCTTTGGGATGTGATCTGCTATGGTAGGTACCGCCCTTAGACTTCTTATTCGAATTGAGCTAAGAGTTGCAAGGAGCTGAATGGGTGACGATCAGCTTTACAACGTTGTTGTCACAGCTCACGCCTTTGTAATGATTTTCTTCTTTGTAATGCCTTTTATGATTGGAGGATTTGGTAACAGGCTGCTCCCTTTAATAATTGGAGCGCCTGATATGGCATTCCCTCGGCTTAACAACATGAGATTCTGGCTTATGCCTCCTTCTTTAACCCTGCTTCTTGTGTCTGCCCTAGTTGAATCTGGTGCTGGTACAGGGTGAACTGTTTACCCTCCCCTATCAGGG…
	MN493669	--------------------------------------------TATGCTTTACTTTCTCTTTGGGATGTGATCTGCTATGGTAGGTACCGCCTTAAGACTTCTTATTCGAATTGAGCTAAGAGTTGCTAGAAGCTGAATGGGTGACGATCAGCTATACAACGTTGTTGTTACAGCTCACGCCTTTGTTATGATTTTCTTTTTCGTAATGCCTTTTATGATTGGTGGGTTTGGTAACAGGTTGCTTCCATTAATGATTGGTGCTCCTGATATGGCATTCCCTCGGCTTAACAATATGAGATTCTGGTTAATGCCTCCCTCTCTTACCCTGCTTTTAGTATCAGCTTTAGTTGAATCTGGTGCTGGTACGGGGTGAACAGTTTACCCTCCTCTATCAGGG…
	MN493667	-----------------------------------------------------------------------------------------CGCCCTTAGACTTCTTATTCGAATTGAGCTAAGAGTTGCAAGGAGCTGAATGGGTGACGATCAGCTATACAACGTTGTTGTTACAGCTCACGCCTTTGTAATGATTTTCTTTTTTGTAATGCCTTTTATGATTGGTGGGTTTGGTAACAGGTTGCTTCCTTTAATGATTGGGGCCCCTGATATGGCATTCCCTCGGCTTAATAATATGAGATTCTGGCTAATGCCTCCTTCTCTTACTCTACTTCTTGTATCAGCTTTGGTTGAGTCCGGTGCTGGTACTGGGTGGACTGTCTACCCTCCTCTATCAGGA…
	MN493665	--------------------------------------------TATGCTTTACTTTATCTTTGGGATGTGATCTGCTATGGTAGGTACCGCCCTTAGACTTCTTATTCGAATTGAGCTAAGAGTTGCGAGGAGCTGAATGGGAGACGATCAGCTATATAACGTTGTTGTTACAGCTCACGCTTTTGTAATGATTTTCTTCTTTGTAATGCCTTTTATGATTGGTGGGTTTGGTAACAGGTTGCTTCCTTTAATGATTGGAGCCCCTGATATGGCATTCCCTCGACTTAATAACATGAGATTCTGGCTAATGCCTCCTTCTCTTACCCTACTTCTTGTATCAGCACTGGTTGAGTCTGGTGCTGGTACAGGATGAACGGTTTACCCTCCGCTTTCTGGG…
	MN493666	--------------------------------------------------AAACTTTATCTTTGGGATGTGATCTGCTATGGTAGGTACCGCCCTTAGACTACTTATTCGAATTGAGCTAAGAGTTGCTAGGAGCTGAATGGGGGACGATCAGCTATATAACGTTGTTGTTACAGCTCACGCTTTTGTAATGATTTTCTTCTTTGTAATGCCTTTTATGATTGGTGGATTTGGTAACAGGTTACTTCCTTTAATGATTGGAGCCCCTGATATGGCATTCCCTCGACTTAATAACATGAGATTCTGGCTAATGCCTCCTTCTCTAACCCTACTTCTTGTGTCAGCACTGGTTGAGTCTGGTGCTGGTACGGGATGAACTGTTTACCCACCACTATCTGGG…
	MN493664	-----------------------------------------------------------------------------TATGGTAGGTACCGCCCTTAGACTTCTTATTCGAATTGAGCTAAGAGTTGCAAGAAGCTGAATGGGAGATGATCAGCTTTACAACGTAGTGGTTACCGCTCACGCTTTTGTTATGATTTTCTTTTTCGTAATGCCTTTTATGATTGGTGGGTTTGGTAACAGGCTGCTCCCATTAATGATTGGAGCGCCTGATATGGCATTCCCTCGACTTAATAACATGAGATTCTGGCTAATGCCGCCTTCCCTTACCTTGCTTCTAGTTTCAGCTCTTGTTGAATCTGGTGCAGGTACTGGTTGAACAGTTTACCCGCCACTGGCAGGG…
	JQ798693	--------------------------------------------TATGCTTTACTTTCTCTTTGGGATGTGATCTGCTATGGTAGGTACCGCCCTTAGACTTCTTATTCGAATTGAGCTAAGTGTTGCTAGAAGCTGAATGGGTGACGATCAGCTTTACAACGTAGTTGTTACGGCTCACGCCTTTGTTATGATTTTCTTTTTTGTAATGCCATTTATGATTGGTGGGTTTGGTAACAGACTTCTACCTTTAATGATTGGTGCGCCCGACATGGCGTTCCCTCGACTTAATAACATGAGATTCTGGCTTATGCCTCCTTCTTTAACCCTACTTCTTGTATCTGCTCTTGTTGAGTCAGGTGCTGGTACTGGGTGGACGGTATACCCGCCTCTTTCAGGT…
	MN493652	--------------------------------------------TATGCTTTACTTTCTCTTTGGGATGTGATCTGCTATGGTAGGTACCGCCTTAAGACTTCTTATTCGAATTGAGCTAAGAGTTGCTAGAAGCTGAATGGGTGACGATCAGCTATACAACGTAGTTGTTACAGCTCACGCCTTTGTTATGATTTTCTTTTTCGTAATGCCTTTTATGATTGGTGGGTTTGGTAACAGGCTGCTCCCTTTAATGATTGGAGCCCCTGATATGGCATTCCCTCGACTTAACAACATGAGATTCTGGCTTATGCCACCATCTCTGACTCTACTTCTAGTATCTGCGCTTGTCGAAGCGGGAGCAGGTACTGGGTGGACAGTCTACCCGCCTCTATCTGGA…
	MN493653	-----------------------------------------------------------------------------------------------AAGACTTCTTATTCCAATTGAGCTAAGAGTTGCTAGAAGCTGAATGGGTGACGATCAGCTATACAACGTTGTTGTGACAGCTCACGCCTTTGTTATGATTTTCTTTTTCGTAATGCCTTTTATGATTGGTGGGTTTGGTAACAGGCTTCTTCCGTTAATGATCGGGGCTCCGGATATGGCATTCCCTCGACTTAACAACATGAGATTCTGGCTTATGCCTCCATCTCTAACTCTTCTTCTAGTATCTGCTCTTGTTGAAGCAGGTGCAGGTACTGGATGAACAGTTTACCCTCCTCTATCTGGG…
	MF374696	------------------------ACTAAACACAAAGACATTGGTATGCTTTACTTTATCTTTGGGATGTGATCAGCTATGGTAGGTACCGCCCTTAGACTTCTTATTCGAATTGAGCTAAGAGTTGCTAGAAGCTGAATGGGTGACGATCAGCTTTACAACGTAGTTGTTACAGCTCACGCCTTTGTTATGATTTTCTTTTTCGTGATGCCTTTTATGATTGGTGGGTTTGGTAACAGGCTGCTCCCTTTAATGATTGGAGCTCCTGATATGGCATTCCCTCGTCTTAACAACATGAGATTTTGGCTAATGCCTCCTTCTCTAACTCTTCTTCTAGTATCTGCTCTTGTTGAGGCAGGGGCAGGTACAGGGTGGACAGTTTACCCGCCTCTTTCTGGA…
	MN493660	---------------------------------------------------------------------------GCTATGGTAGGTACCGCCCTTACACTTCTTATTCGAATTGAGCTAAGAGTTGCTAGAAGCTGAATGGGTGACGATCAGTTATACAACGTATTTGTTACAGCTCACGCCTTTGTTATGATTTTCTTTTTCGTAATGCCTTTTATGATTGGTGGATTCGGTAACAAGTTGCTTCCTTTAATGATTGGAGCTCCTGATATGGCATTCCCTCGTCTTAACAACATGAGATTCTGGCTTATGCCTCCTTCTCTAACTCTACTTCTAGTATCCGCTCTTGTTGAGGCAAGGGCAGGTACTGGTTGGACAGTTTACCCGCCTCTTTCCGGG…
	MN493663	----------------------------------------------------------------------------CTATGGTAGGTACCGCCCTTACACTTCTTATTCGAATTGAGCTAAGACTTGCTAGAAGCTGAATGGGTGACGATCAGTTATACAACGTATTTGTTACACCTCACGCCTTTGTTATGATTTTCTTTTTTGTGATGCCTTTTATGATTGATGGATTCGGTAACAAGTTGCTTCCTTTAATGATTGTAGCTCCTGATATGGCATTCCCTCGTCTTAACAACATGATATTCCGGCTTATGCCTCCTTCTCTAACTCTTCTTCTAATATCCGCTCTTGTTGAGGCAGGTGCAGGTACTGGATGAACAGTTTACCCGCCTCTTTCGGGA…
	MF374694	------------------TTTTCCACTAACCACAAAGACATCGGTATGCTTTACTTTCTCTTTGGGATGTGATCTGCTATGGTAGGTACCGCCCTTAGACTTCTTATTCGAATTGAGCTAAGAGTTGCTAGAAGCTGAATGGGTGACGATCAGTTATACAACGTAGTTGTTACAGCTCACGCCTTTGTTATGATTTTCTTTTTTGTGATGCCTTTTATGATTGGTGGATTCGGTAACAGGTTGCTTCCTTTAATGATTGGAGCTCCTGATATGGCATTCCCTCGTCTTAACAACATGAGATTCTGGCTTATGCCTCCTTCTCTAACTCTTCTTCTAGTATCGGCTCTTGTTGAGGCAGGTGCAGGTACCGGATGAACAGTTTACCCACCTCTTTCTGGA…
	MF374698	-----------------------------------------CGGTATGCTTTACTTTCTCTTTGGGATGTGATCTGCTATGGTAGGTACCGCCCTTAGACTTCTTATTCGAATTGAGCTAAGAGTTGCTAGAAGCTGAATGGGTGACGATCAGTTATACAACGTAGTTGTTACAGCTCACGCCTTTGTTATGATTTTCTTTTTCGTAATGCCTTTTATGATTGGTGGATTCGGTAACAGGTTGCTCCCTTTAATGATTGGAGCTCCTGATATGGCATTCCCTCGTCTTAATAACATGAGATTCTGGCTTATGCCTCCTTCTCTAACTCTACTTCTAGTATCCGCTCTTGTTGAGGCAGGGGCAGGTACTGGGTGGACAGTTTACCCGCCTCTTTCTGGG…
	MN493658	----------------------------------------------------------------------------CTATGGTAGGTACCGCCCTTAGACTTCTTATTCGAATTGAGCTAAGAGTTGCTAGAAGCTGAATGGGTGACGATCAGTTATACAACGTAGTTGTTACAGCTCACGCCTTTGTTATGATTTTCTTTTTTGTAATGCCCTTTATGATTGGTGGATTTGGTAACAGGTTGCTTCCTTTAATGATTGGAGCTCCTGATATGGCATTCCCTCGTCTTAACAATATGAGATTCTGGCTTATGCCTCCTTCTCTAACTCTTCTTCTAGTATCGGCTCTTGTTGAAGCAGGGGCAGGTACTGGATGGACAGTTTACCCGCCTCTTTCTGGG…
	MN493688	--------------------------------------------------------------------------------GGTAGGGACAGGCCTTAGATTACTTATTCGAATTGAGCTGAGTGTTGCCACTAGCTGAATGGGCGACGACCAGCTATACAACGTTCTTGTTACGGCTCACGCCTTTATTATGATTTTCTTTTTCGTCATGCCTTTCATGATTGGTGGGTTCGGAAACAGTCTAATTCCTCTAATGGTTGGATCCCCTGATATGGCATTCCCTCGACTAAACAACATGAGGTTCTGGCTACTCCCTCCGTCTCTTACGCTACTGTTGGTATCAGCACTAGTTGAAAGAGGGGCAGGAACAGGATGAACTGTCTACCCGCCTCTTGCAGGG…
	MN493692	----------------------------------------------------------------------------------TGGGGACTGGCTTAAGAATGCTTATTCGAATGGAGCTAAGTGTTGCTACTAGCTGAATGGGTGATGACCAGCTATACAACGTAATTGTAACAGCTCACGGTTTTATTATGATTTTCTTCTTCGTTATGCCTTTTATGATTGGTGGGTTTGGAAACAGACTTATTCCACTAATGATTGGAGCCCCTGATATGGCTTTTCCTCGACTTAACAACATGAGATTCTGGCTATTACCTCCTTCTCTTACACTTCTTCTTGTCTCTGCTCTTGTTGAAAGAGGGGCTGGGACAGGATGAACCGTCTACCCGCCTCTAGCTGGG…
	MN493691	--------------------------------------------TATGCTTTATTTTATCTTCGGTCTATGATCTGCTATGGTAGGTACAGGCTTAAGAATGCTTATTCGAATGGAGCTAAGTGTTGCTACTAGCTGAATGGGTGACGATCAGCTATACAACGTACTTGTGACAGCTCACGGTTTTATTATGATTTTCTTTTTCGTTATGCCTTTTATGATTGGTGGGTTTGGAAACAGACTTATTCCACTAATGATTGGAGCCCCTGACATGGCTTTCCCTCGACTTAATAACATGAGATTCTGGCTACTGCCTCCTTCTCTTACACTTCTTCTTGTATCTGCTCTTGTTGAAAGAGGGGCTGGTACAGGATGAACTGTCTACCCACCTCTAGCTGGG…
	JQ798711	--------------------------------------------CATGCTTTATTTTATCTTCGGTCTCTGATCTGCTATGGTGGGGACGGGCCTAAGACTTCTTATTCGAATTGAGCTAAGTGTTGCTTCTAGTTGGATGGGTGATGACCAGCTATATAACGTAATTGTTACGGCGCACGCTTTTGTTATGATTTTCTTTTTCGTAATGCCTTTTATGATTGGTGGGTTTGGTAACAGGCTTCTTCCTCTGATGATTGGAGCGCCTGACATGGCTTTCCCTCGTCTTAACAACATGAGATTTTGATTACTACCCCCTTCCCTTACTCTACTTTTAGTTTCGGCTTTAGTAGAAAGAGGGGCAGGTACTGGTTGAACTGTCTACCCTCCCCTTTCTGGG…
	MN493686	--------------------------------------------TATGCTTTATTTTATCTTCGGTCTCTGAGCCGCTATGGTGGGGACGGGCCTAAGACTACTTATTCGAATTGAGCTAAGTGTAGCTTCTAGCTGAATAGGAGATGACCAGCTATACAACGTGATTGTTACAGCTCACGCTTTCGTTATGATTTTCTTCTTCGTTATGCCTTTCATGATTGGCGGGTTTGGTAACACGCTTCTACCTTTAATGATTGGGGCCCCTGACATGGCATTTCCTCGACTTAACAATATGAGATTCTGACTTCTTCCTCCTGCATTAACCCTTCTTCTTGTTTCAGCTTTAGTTGAAAGAGGGGCAGGTACAGGTTGGACAGTCTACCCTCCCCTGTCTGGG…
	MN493684	--------------------------------------------TATACTTTACTTTATCTTTGGGCTATGAGCTGCTATGGTAGGTACGGCCCTAAGACTTCTTATTCGAATTGAGCTGAGTGTGGCCTCTAGCTGAATGGGGGACGATCAGTTGTATAACGTGATTGTTACTGCCCACGCTTTTGTAATGATTTTCTTCTTTGTAATGCCTTTTATGATTGGAGGGTTTGGAAACAGCCTTCTTCCTTTAATGATTGGAGCCCCTGATATGGCGTTCCCTCGACTTAATAACATGAGATTTTGACTTCTTCCTCCCTCTCTGACTCTTCTTCTAGTTTCGGCTTTAGTAGAAAGTGGGGCAGGTACAGGTTGAACCGTTTACCCCCCACTTTCTGGG…
	JQ798708	--------------------------------------------TATACTTTACTTTATCTTTGGTCTGTGAGCTGCTATGGTAGGTACGGGCCTAAGACTTCTTATTCGAATTGAGCTAAGTGTGGCCTCCAGCTGAATGGGAGATGATCAGCTGTATAACGTAATTGTTACAGCCCACGCTTTTGTAATGATTTTCTTTTTCGTAATGCCTTTTATGATTGGAGGGTTTGGAAATAGTCTCCTTCCTCTGATGATTGGGGCCCCTGACATGGCATTCCCTCGACTTAATAACATGAGATTCTGACTTCTTCCTCCTTCTCTAACTCTTCTTTTAGTTTCGGCTTTGGTAGAGAGTGGGGCAGGTACAGGTTGAACTGTCTACCCGCCACTATCGGGG…
	MN493685	--------------------------------------------TATGCTTTACTTTATCTTTGGTCTATGAGCTGCTATGGTAGGTACGGGCCTGAGACTTCTTATTCGAATTGAGCTAAGTGTGGCTTCTAGCTGAATGGGAGATGACCAGCTATATAACGTAATTGTTACAGCCCACGCTTTTGTAATGATTTTCTTTTTCGTAATGCCTTTTATGATTGGTGGATTCGGAAATAGGCTTCTTCCTTTAATGATTGGAGCGCCTGATATGGCATTCCCTCGACTTAATAACATGAGATTCTGACTTCTTCCTCCTTCTCTTACTCTTCTTTTAGTTTCGGCTTTAGTAGAGAGTGGGGCAGGTACCGGTTGAACAGTATACCCTCCACTTGCTGGG…
	MN493683	----------------------------------------------------------------------------CTATGGTGGGGACGGGCCTAAGACTACTTATTCGAATTGAGCTAAGTGTAGCTTCTAGCTGAATAGGAGACGACCAGCTATATAACGTAATTGTTACAGCTCACGCTTTTGTTATGATTTTCTTCTTTGTTATGCCTTTCATGATTGGAGGGTTTGGTAACACACTTATTCCTCTAATGATTGGAGCGCCTGATATGGCATTTCCTCGACTTAATAACATGAGATTTTGACTTCTGCCTCCTTCACTAACCCTTCTCCTTGTTTCAGCTTTGGTTGAAAGAGGAGCAGGAACAGGTTGGACGGTTTACCCTCCCCTAGCTGGT…
	MN493682	-----------------------------------------------------------------------------TATGGTAGGGACGGGCCTAAGACTACTTATTCGAATTGAGCTAAGTGTGGCTTCTAGCTGAATAGGAGACGACCAGCTATACAACGTAATTGTTACAGCTCACGCTTTTATTATGATTTTCTTTTTTGTTATGCCTTTCATGATTGGTGGGTTTGGAAACAGGCTTTTACCTCTAATGATCGGGGCTCCTGATATGGCATTCCCTCGACTTAATAACATGAGATTCTGACTTCTTCCTCCTTCGCTTACTCTTCTTCTAGTTTCGGCTTTAATTGAAAGAGGGGCAGGAACAGGTTGAACAGTTTACCCTCCTCTATCTGGG…
	MN493680	--------------------------------------------------------------------GTGAGCTGCTATGGTAGGGACGGGCCTAAGACTACTTATTCGAATTGAGCTAAGTGTGGCTTCTAGCTGAATAGGAGATGACCAGCTATACAACGTAATTGTTACAGCTCACGCTTTTATTATGATTTTCTTTTTCGTTATGCCTTTCATGATTGGTGGGTTCGGAAACAGGCTTCTGCCTTTAATGATCGGGGCTCCTGATATGGCATTCCCTCGACTTAATAACATGAGATTCTGACTTCTTCCTCCTTCACTTACTCTTCTTCTAGTTTCGGCTTTAATTGAAAGAGGGGCAGGAACAGGTTGAACAGTTTACCCTCCTCTATCAGGG…
	MN493679	----------------------------------------------------------------------------CTATGGTAGGTACTGGTCTTAGACTACTTATTCGAATTGAGCTGACAGTTGCCTCTAGATGAATGGGTGACGATCAGCTTTATAACGTTATTGTTACGGCTCACGCCTTTGTGATGATTTTCTTCTTTGTGATGCCTTTCATGATTGGAGGGTTTGGAAACAGACTTCTTCCACTAATGATTGGTGCTCCTGATATGGCTTTTCCTCGTCTTAACAACATGAGATTCTGGCTTCTTCCTCCGTCACTTACCCTTCTGCTTGTTTCTGCTTTAGTAGAAAGAGGGGCTGGTACAGGTTGAACCGTTTACCCACCTCTTTCAGGG…
	MN493678	---------------------------------------------------------------------------------GTAGGTACTGGTCTTAGACTACTTATTCGAATTGAGCTGAGAGTTGCCTCTAGATGAATGGGTGACGATCAGCTATATAACGTTATTGTTACGGCTCACGCCTTTATTATGATTTTCTTTTTCGTAATGCCTTTTATGATTGGAGGGTTCGGAAACAGGCTTCTTCCACTAATGATTGGGGCTCCTGATATGGCTTTCCCTCGACTTAACAACATGAGATTTTGGCTTCTTCCACCTTCGCTTACCCTACTTCTTGTTTCTGCTTTAGTAGAAAGAGGGGCGGGTACTGGTTGGACGGTCTACCCTCCTCTGTCTGGG…
	MN493672	--------------------------------------------TATGCTTTATTTTATCTTTGGTCTCTGAGCCGCTATGGTGGGGACGGGCCTAAGACTACTTATTCGAATTGAGCTAAGTGTAGCTACTAGCTGAATGGGAGATGACCAGCTATACAACGTACTTGTTACGGCTCACGCCTTTATTATGATTTTCTTCTTCGTAATGCCCTTCATGATTGGTGGGTTTGGAAACAGGCTTATTCCACTAATGATTGGATCTCCAGATATGGCATTCCCTCGACTTAATAACATGAGATTTTGGCTTTTACCGCCTTCTCTGACACTACTTTTAGTTTCGGCTTTAGTAGAAAGTGGGGCTGGGACCGGTTGAACTGTCTACCCTCCTCTAGCTGGG…
	KU705230	------------------------------------------GGTATGCTTTATTTTATCTTTGGTCTGTGAGCCGCTATGGTGGGGACGGGCCTTAGACTACTTATTCGAATTGAGCTAAGTGTTGCTACTAGCTGAATGGGAGACGACCAGCTATACAACGTAATTGTTACGGCTCACGCCTTTGTTATGATTTTCTTTTTCGTAATGCCTTTCATGATTGGTGGATTTGGTAACAGGCTGCTTCCTTTAATGATTGGAGCCCCTGATATGGCATTCCCTCGACTTAACAACATGAGGTTTTGGCTACTACCTCCTTCTCTAACTATGCTACTTGTATCTGCTTTAGTTGAAAGAGGAGCAGGAACTGGTTGAACTGTTTACCCCCCGCTATCTGGG…
	JQ798730	--------------------------------------------TATGCTTTATTTTATCTTTGGTCTCTGAGCCGCTATGGTGGGGACGGGCCTAAGACTACTTATTCGAATTGAGCTTAGTGTTGCTACTAGCTGAATGGGAGATGACCAGCTATACAACGTAATTGTTACGGCTCACGCCTTTGTTATGATTTTCTTTTTCGTAATGCCTTTTATGATTGGTGGATTTGGTAATACGCTTCTTCCTCTAATGATTGGAGCGCCTGATATGGCATTTCCTCGGCTTAACAACATGAGATTTTGGCTACTGCCTCCTTCTCTAACTATGCTACTTGTATCTGCTCTAGTTGAAAGAGGGGCAGGGACTGGTTGAACTGTCTACCCTCCGCTATCTGGG…
	MF417812	----------------------------AACACAAAGACATCGGTATGCTTTATTTTATCTTTGGTCTCTGAGCCGCTATGGTGGGGACGGGCCTAAGACTACTTATTCGAATTGAGCTTAGTGTTGCTACTAGCTGAATGGGAGATGACCAGCTATACAACGTAATTGTTACGGCTCACGCCTTTGTTATGATTTTCTTTTTCGTAATGCCTTTTATGATTGGTGGATTTGGTAACAGACTGCTTCCTTTAATGATTGGAGCACCTGATATGGCATTTCCTCGACTTAATAACATGAGATTCTGGCTACTGCCTCCTTCTCTTACTATGCTACTTGTATCTGCTCTAGTTGAAAGAGGGGCAGGAACTGGTTGGACTGTTTACCCTCCGCTGGCTGGG…
	MN493676	--------------------------------------------------------------------GTGAGCTGCTATGGTAGGTACAGCCCTTAGACTTCTTATTCGAATTGAGCTTAGTGTGGCCTCTAGCTGAATGGGTGATGATCAGCTTTATAACGTAATTGTTACGGCTCACGCTTTTGTTATGATTTTCTTTTTTGTTATGCCATTTATGATTGGTGGGTTTGGAAACAGAATTCTACCTCTTATGATTGGTGCCCCTGACATGGCGTTTCCTCGACTTAACAACATGAGGTTTTGATTACTACCCCCTGCTCTTACTCTTCTACTAGTTTCTGCTTTAGTAGAAAGAGGGGCTGGTACTGGTTGGACAGTTTACCCTCCTCTATCTGGG…
	MN493673	--------------------------------------------------------------------GTGAGCTGCTATGGTAGGTACAGCCCTTAGATTACTTATTCGAATTGAGCTTAGTGTAGCAACTAGCTGGATGGGAGATGACCAGCTATATAACGTGATTGTTACGGCTCACGCCTTCGTAATGATTTTCTTTTTCGTAATGCCTTTCATGATTGGTGGGTTCGGTAACAGAATTCTGCCTTTAATGATTGGAGCGCCTGATATGGCATTTCCTCGGCTTAATAACATGAGATTTTGGTTACTACCACCTTCTCTGACTCTTCTACTTGTTTCTGCTTTAGTAGAAAGAGGGGCCGGAACTGGTTGAACTGTTTACCCTCCGCTGTCTGGG…
	MF374695	--------------------------AAATCATAAAGATATTGGCATGCTTTATTTTATCTTTGGGATGTGAGCTGCTATGGTAGGTACAGCCCTTAGATTACTTATTCGAATTGAGCTTAGTGTAGCAACTAGCTGGATGGGAGATGACCAGCTATATAACGTGATTGTTACGGCTCACGCCTTCGTAATGATTTTCTTTTTCGTAATGCCTTTTATGATTGGTGGATTCGGTAACAGAATCCTACCTCTTATGATTGGAGCGCCTGATATGGCATTCCCTCGACTTAATAACATGAGATTTTGATTGCTACCTCCTTCTCTAACCCTTCTATTAGTTTCTGCTTTAGTAGAAAGAGGGGCTGGGACTGGTTGGACTGTCTACCCTCCTCTATCTGGG…
	MN493675	--------------------------------------------------------------------GTGAGCTGCTATGGTAGGTACAGCCCTTAGATTACTTATTCGAATTGAGCTTAGTGTAGCAACTAGCTGGATGGGAGATGACCAGCTATATAACGTGATTGTTACGGCTCACGCCTTCGTAATGATTTTCTTTTTCGTAATGCCTTTCATGATTGGTGGGTTCGGTAATAGAATTCTACCTCTTATGATTGGGGCCCCTGATATGGCATTTCCTCGACTTAATAACATGAGGTTCTGATTACTTCCTCCCTCTCTAACCCTTCTACTTGTTTCTGCTTTAGTAGAAAGAGGGGCTGGGACTGGCTGAACTGTTTACCCGCCTCTGTCTGGG…
	JQ798734	--------------------------------------------TATGCTTTATTTTATCTTCGGTCTGTGAGCTGCTATGGTAGGTACAGCCCTTAGATTACTTATTCGAATTGAGCTAAGAGTAGCAACAAGCTGAATGGGAGATGATCAGCTTTATAATGTAATTGTTACGGCTCACGCCTTTGTTATGATTTTCTTCTTTGTTATGCCTTTTATGATTGGTGGGTTTGGAAACAGACTTCTTCCTTTAATGATCGGGGCCCCTGACATGGCCTTTCCTCGACTTAACAACATGAGATTCTGACTTCTACCTCCTTCTCTTACTCTTCTATTAGTGTCAGCACTTGTAGAAAGAGGGGCAGGGACAGGTTGGACAGTTTACCCTCCTCTGGCTGGG…
	MN493699	--------------------------------------------------------------------GTGATCTGCTATGGTAGGCACAGCCCTTAGATTACTTATTCGAATCGAGCTAAGAGTAGCAACAAGCTGAATGGGAGATGATCAGCTTTATAATGTGATTGTTACGGCTCACGCCTTTGTTATGATTTTCTTCTTTGTTATGCCTTTTATGATTGGTGGGTTTGGAAACAGGCTTCTACCTTTAATGATTGGGGCCCCTGATATGGCATTCCCTCGACTTAACAACATGAGATTCTGACTTTTACCTCCTTCTCTGACCCTTCTACTGGTTTCAGCACTTGTAGAAAGAGGGGCAGGGACAGGTTGGACAGTATACCCCCCTCTGTCTGGG…
	JQ798684	--------------------------------------------TATGCTTTATTTTATCTTCGGGCTATGATCTGCTATGGTAGGTACGGCCCTTAGACTACTTATTCGAATTGAGCTAAGAGTAGCAACAAGCTGAATGGGAGATGATCAGCTTTATAACGTAATTGTTACGGCTCACGCCTTTGTTATGATTTTCTTTTTTGTTATGCCTTTTATGATTGGAGGGTTCGGAAACAGGCTGCTTCCCCTAATGATTGGTGCTCCTGATATGGCCTTTCCTCGACTTAATAACATGAGATTCTGGCTTCTGCCTCCTTCTCTAACTCTTCTACTAGTGTCAGCACTTGTAGAAAGAGGGGCGGGAACTGGTTGAACAGTATACCCTCCTCTGTCAGGG…
	JQ798707	--------------------------------------------CATGCTTTATTTTATCTTCGGTCTATGATCTGCTATGGTAGGTACGGCCCTTAGATTACTTATTCGAATCGAGCTAAGAGTAGCAACAAGCTGAATGGGAGATGATCAGCTTTATAACGTAATTGTTACGGCTCACGCCTTTGTTATGATTTTCTTCTTTGTTATGCCTTTTATGATTGGAGGATTCGGAAACAGACTCCTTCCACTAATGATTGGTGCTCCTGACATGGCTTTCCCTCGACTTAATAACATGAGATTTTGACTTCTACCCCCTTCTCTTACTCTTCTACTAGTGTCAGCACTTGTAGAAAGAGGGGCTGGAACAGGTTGAACAGTATATCCTCCTCTGTCTGGG…
	JQ798736	--------------------------------------------TATGCTTTATTTTATCTTTGGGATGTGAGCTGCTATGGTAGGCACAGCCCTTAGATTCCTAATTCGAATTGAGCTTAGTGTTGCAACTAGCTGAATAGGAGATGATCAGCTTTATAACGTAATTGTGACGGCTCACGCCTTCGTTATGATTTTCTTCTTTGTTATGCCTTTTATGATTGGTGGATTTGGAAACAGTCTACTTCCTTTAATGATTGGGGCTCCTGATATGGCATTCCCCCGATTAAATAACATGAGATTCTGGCTTCTTCCTCCTTCTCTTACTCTTCTTTTAGTGTCAGCACTAGTTGAAAGTGGGGCAGGTACTGGTTGAACTGTTTATCCTCCTCTGTCTGGG…
	MN493687	-------------------------------------------------------TTATCTTTGGGATGTGAGCTGCTATGGTAGGCACAGCCCTTAGATTCCTTATTCGAATTGAGCTTAGTGTTGCAACTAGCTGAATAGGAGATGATCAGCTTTATAACGTAATTGTGACGGCTCACGCCTTCGTTATGATTTTCTTCTTTGTTATGCCTTTTATGATTGGTGGATTTGGAAACAGTCTACTTCCTTTAATGATTGGGGCCCCTGATATGGCATTCCCTCGACTAAACAACATGAGATTCTGGCTTCTTCCTCCGTCTCTTACTCTTCTTTTAGTTTCGGCTTTGGTTGAAAGAGGGGCCGGTACTGGTTGAACCGTCTATCCTCCTTTATCTGGG…
;
end;
