# Supplementary material for: A novel taxonomic database for eukaryotic mitochondrial cytochrome oxidase subunit I gene (eKOI), with a focus on protists diversity
Source: Database (Oxford). 2025 Sep 24;2025:baaf057. doi: 10.1093/database/baaf057 (PMC12462617; doi:10.1093/database/baaf057)
Supplement: baaf057_Supplemental_File [file baaf057_supplemental_file.zip › 2_alignment_eKOI/glaucocystophyceae.nex]

#NEXUS
begin data;
	dimensions ntax=10 nchar=1632;
	format datatype=dna missing=? gap=-;
	matrix
	KJ867411	ATGAAAACAAAAATACAAAAATTTATA---------ACAAGATGGTTATTTTCAACAAATCATAAAGATATTGGTACATTGTATTTAATATTTGGAGCGTTTGCTGGAACAATTGGCTCAATTTTTTCATTATTAATTAGAATGGAATTAGGAGCTCCTGGCCCACAAATATTAGGTAACAATTACCAATTATATAATGTTTTAGTAACAGCACATGGACTTATTATGGTTTTTTTTATGGTAATGCCAATACTTATTGGAGGCTTTGGTAATTGGTTTGTACCTTTACTTATAGGCGCACCTGATATGGCTTTTCCAAGGTTAAATAATATAAGCTTCTGGGTATTACCTTTTTCTTTAATATTACTACTCGCTAGTGCATTTGTTGAATCAGGCGCCGGTACTGGTTGGACAGTTTACCCCCCATTATCAGGTATACAAGGCCACTCTGGGCCATCTGTAGATTTAGCTATTTTTAGTTTACATCTATCAGGAATAGGAAGTATTCTAGGTTCTGTTAATTTTATAACTACAATTTTAAATATGAGAGCTCCTGGCTTAACAATGCATCGTTTACCGTTATTTGTATGGTCAATATTTTTTACAGCGATATTACTTATACTTTCGTTACCTGTGTTAGCAGGTGGGTTGACTATGTTAATAACAGATCGAAATTTCAATACCTCTTTTTTTGATCCTGCTGGAGGTGGTGACCCAATTTTATATCAGCACCTTTTTTGGTTTTTTGGGCACCCTGAAGTGTATATTCTAATACTTCCAGGGTTTGGCATTATAAGTCATATAATATCCACATTATCAAAAAAAAGAGTTTTTGGCTATTTAGGTATGGTTTATGCTATGGCATCTATAGGTGTTTTAGGTTTTATTGTTTGGGCACATCATATGTATACAGTCGGATTAGATGTGGATACCCGTGCATATTTTACTGCCGCTACTATGATTATAGCAGTACCAACAGGTATTAAAATATTTAGTTGGATTGCAACTATGTGGGGGGGCTCTATAAAATTATATACACCAATGCTTTTTGCAATAGGTTTTGTATTTTTATTTACAATAGGCGGTCTAACTGGAATAGTATTATCAAATGCAGGCCTTGATATAGCTTTGCATGACACCTACTATGTTGTAGGACATTTTCATTACGTGTTAGCTATGGGTGCAGTTTTCGCAATATTTGCAGCCTTCTATTACTGGGTAGGTAAAATGACAGGTCTACGCTATCCAGAAAAGTTAGCACAAATCCATTTTTGGACAACTTTTGTCGGTGTCAACACAATTTTTTTCCCTATGCATTTCTTAGGTTTAGCGGGAATGCCTAGAAGAATTCCTGATTACCCAGATGCATTTGCAGGTTGGAATTCAATTGCAACATTTGGATCATATATTACTATTATTAGCTTATTTTTTTTTTTCTTTTTAGTTTATATTACTTTTACTACCAAAGAAAAAGTAAGCAACAATATGTGGG------ATGAAACAAA------TTCTAACCAAAGCCC------TACTCTAGAGTGGTTACTTCCGAGCCCACCTACTTTCCATTCATATTTAGAATTACCAAAATTAAAAATTTCTGAGGAAAACCGTAAATTATAA---
	KF631389	ATGGAC------------GCATTCATT---------CACCGTTGGTTATATTCTACAAATCATAAAGACATTGGTACTCTGTATTTAATTTTTGGGGCGTTCTCAGGTTTATTAGGAACAGCATTCTCTTTTTTAATTCGTTTAGAATTAGCTAATCCAGGAAATCAGGTTTTAGCCGGAAATCATCAATTATATAATGTAATTGTTACCGCACATGCGTTTATAATGGTTTTTTTTATGGTTATGCCAGTTTTAATAGGTGGTTTTGGTAATTGGTTTGTTCCAATTATGATAGGTGCACCCGATATGGCATTCCCGCGTTTAAATAATATCAGCTTCTGGGTATTACCCCCTTCACTTTTATTATTAACTGTTTCAGCGTTAGTGGAAACTGGTGCCGGTACTGGTTGGACAGTTTACCCGCCATTATCAGCTATTCAAGGTCATTCAAGCGCTTCAATTGATTTAGCTATTTTTAGTTTGCATTTATCGGGAGCAGGTAGTATTTTAGGTACAGTAAATTTCATATCTACTATTTTTAATATGAGAGCTTCAGGTTTAAAAATGCATCAACTTCCGTTATTTGTATGGGCAGTCTTAATTACTGCATTTTTACTTTTAATATCATTACCGGTATTTGCAGGATCTTTAACTATGTTACTTACTGATCGAAACTTTAATACAACATTCTACGATCCAGCGGGAGGTGGTGACCCAATTTTATATCAACATTTATTCTGGTTTTTTGGTCATCCTGAGGTGTATATTTTGATTATCCCAGGTTTTGGTATAATTAGCCATGTTATTTCAACTTTTTCAAGTAAACCAGTTTTTGGTTATTTAGGTATGGTTTATGCAATGTTATCAATAGGTATTTTAGGTTTTATTGTTTGGGCACATCATATGTATACTGTTGGTTTAGATGTTGATACTCGTGCTTATTTTACAGCTGCAACTATGATTATCGCAGTTCCAACAGGTATTAAAATTTTTAGTTGGATTGCAACAATGTGGGGTGGATCTATTGTGTTATATACTCCAATGTTATTCGCAGTTGGATTTATTTTATTATTTACTATAGGTGGATTAACTGGTATTGTATTATCAAATTCTGGTCTTGATATTGCTTTCCACGACACTTATTATGTAGTTGGGCATTTTCATTATGTATTATCAATGGGTGCAGTATTTGCAATGTTTGCGGGTTTTTACTATTGGATCGGAAAAATAAGCGGCCTTCAATATCCAGAGTTATTAGGTAAAATCCATTTTTTTTCAACTTTTATTGGTGTTAATATGACTTTTTTCCCAATGCATTTTTTAGGATTAGCGGGAATGCCTCGTCGAATTCCAGATTATCCTGATGCATTTGCAGGTTGGAACGCTATAGCCAGCTATGGTTCTTATATTAGCATGGTTAGCGCATTATTTTTCTTTTATATTGTTTATAAAACTTTAACATCAGGGGAGCCGTGCGAAAGCAATCCGTGGGTTTTTGATGAAAAAAAAGGAAATAAAAAACAAAATCA------TAATATAGAATGGCTTTTAAGCAGTCCTGTTCAAACTCATTTATTTGAAGAATTACCAATTATTCCATTAAAAGTAAAAAAA---------------
	HQ849544	ATGGAC------------GCGTTCATT---------CATCGTTGGTTGTATTCTACAAATCATAAAGACATCGGTACTTTATATTTAGTTTTTGGAGCGTTCTCAGGATTATTAGGAACAGCATTCTCTTTTTTAATTCGTTTGGAATTAGCAAATCCAGGAAATCAAATTTTAGCTGGAAATCATCAATTATATAATGTAATTGTTACCGCTCATGCGTTCATAATGGTCTTTTTTATGGTTATGCCTGTATTAATTGGAGGTTTTGGAAATTGGTTTGTTCCAATTATGATCGGTGCTCCCGATATGGCATTTCCTCGTCTAAATAACATCAGTTTTTGGGTGCTACCTCCATCACTTTTATTACTAACTGTCTCGGCATTAGTTGAAACAGGTGCTGGTACTGGTTGGACGGTATATCCGCCACTGGCTGCAATTCAGGGACATTCAAGTGCATCCGTAGATTTGGCTATATTTAGTCTACATTTATCTGGAGCTGGTAGTATTTTAGGTGCTGTTAATTTTATATCTACTATTTTTAATATGAGAGCATTGGGTTTAAAAATGCATCAACTTCCTTTATTTGTTTGGGCTATATTAATTACAGCGTTTTTATTACTATTATCATTACCTGTATTTGCCGGAGCTTTAACAATGTTGCTTACTGATAGAAATTTTAACACAACTTTCTTTGACCCAGCAGGGGGTGGAGATCCAATATTATATCAACATTTATTTTGGTTTTTTGGTCATCCAGAAGTTTATATTTTAATTATTCCGGGTTTTGGTATAATAAGCCATGTAATTTCTACTTTTTCGAATAAACCAGTTTTTGGTTATTTAGGTATGGTTTACGCTATGTTATCAATTGGTATTTTAGGTTTTATTGTTTGGGCTCATCATATGTATACTGTTGGATTAGATGTTGATACTCGTGCTTATTTTACAGCTGCAACAATGATTATAGCTGTACCTACAGGAATTAAAATTTTTAGTTGGATTGCTACAATGTGGGGTGGTTCAATTGTTTTACATACTCCAATGTTATTTGCAGTAGGTTTTATTTTATTATTTACGATTGGCGGATTGACTGGTATAGTATTATCAAATTCTGGTCTTGACATAGCTTTTCATGATACTTATTATGTTGTTGGACACTTTCATTATGTATTATCTATGGGTGCTGTATTTGCCATGTTCGCAGGTTTCTATTATTGGATAGGTAAAATAAGTGGTTTAAAATACCCTGAATTATTAGGTAAAATTCATTTCTTTTCAACCTTTATTGGTGTAAATATGACATTTTTTCCTATGCATTTTTTAGGGTTAGCCGGAATGCCTCGTAGAATTCCCGATTATCCAGATGCATTTGCTGGTTGGAATGCTGTAGCAAGTTATGGCTCATATATTAGTGTTGTAAGTGCTATATTTTTCTTCTACGTTGTTTATAAAACTTTAACTTCAGGAGAACCATGTGAAAATAACCCATGGGTTTTTGATGAAAAAAAAGGAAACAACAAACAAAGTCA------TAATATTGAATGGGTTTTAAGTAGTCCAGTTCAAACTCATTTATTTGAGGAATTACCTATTATTCCAGTAAAAGTAAAAAAAAAAAAAAATTAA---
	KF631391	ATGGAA------------AATTTCATA---------AATCGTTGGTTATTTTCGACAAATCATAAAGATATTGGAACGTTATACTTAATTTTTGGAGCCTTTGCTGGAATCTTAGGCACATGTTTTTCTTTTATAATTCGTTTAGAATTAGCGCATCCAGGAAATCAAATTTTAGCTGGAAACCATCAATTATATAATGTAATTGTAACCGCTCATGCTTTTATAATGGTGTTTTTTTTAGTAATGCCTGTTTTGATCGGCGGATTTGGTAATTGGTTTGTACCAATAATGATAGGTGCCCCTGATATGGCATTTCCAAGATTAAATAACATAAGTTTTTGGGTGCTACCCCCTTCATTATTATTATTATTAGTATCTGCATTGGTAGAAACTGGAGCTGGTACTGGTTGGACCGTTTACCCTCCATTAGCAGCAATTCAGGGGCATGCAGGTGCTTCTGTAGATTTAGCATGTTTCAGTCTACATTTATCTGGAGCAGGTAGTATTATGGGCGTTATTAATTTTATTTCAACAGTGTTTAATATGCGAGCTTCAGGATTAAAAATGCATCAACTTCCTTTATTTGTTTGGGCTATTTTTATTACAGCATTTTTACTTTTATTTTCTTTACCAGTATTAGCAGGTTCGTTAACAATGCTTATAACTGATCGTAATTTTAATACAACTTTTTATGATCCAGCTGGTGGCGGGGATCCAATTTTATATCAGCATTTATTTTGGTTTTTTGGTCACCCCGAGGTGTATATTTTAATTGTACCTGCATTTGGAATTATTAGTCATATTATCTCTACTTTCTCAAGTAAACCAGTGTTTGGCTATTTAGGTATGGTTTATGCGATGATGTCTATTGGTATATTAGGATTTATAGTGTGGGCGCATCATATGTATACTGTTGGATTAGATGTCGATACTCGAGCATATTTTACAGCAGCAACAATGATAATTGCGGTTCCAACAGGTATTAAAATATTTAGTTGGATTGCTACAATGTGGGGTGGTTCAATTGTGTTACAAACTCCAATGTTATTTGCTGTAGGATTTATAGGTTTATTTACAATAGGTGGTTTAAGTGGTATTGTACTATCTAATTCGGGTCTTGATATTGCAGTCCACGATACATATTACGTTGTTGGCCATTTTCATTATGTTTTATCTATGGGTGCTGTATTTGGGTGTTTTGCTGGATTTTATTATTGGATAGGCAAAATAAGTGGATTGCGTTATCCTGAGTTATTAGGAAAAATTCATTTTTATACTACTTTTATAGGTGTTAATATTACTTTTTTTCCAATGCATTTCTTAGGGTTAGCAGGTATGCCTCGTAGAGTACCAGATTATCCCGATGCATTTTATGCATGGAATGCTGTTTCTAGTTATGGTTCATATATCAGTTTTGTTAGTGCAATATTTTTTTTTTTTGTAGTATACGAAACGTTAACACAAGGGGAGCCTTGTCCAAATAACCCGTGGGCTTTTGATGAAAAAAGAAGTACTCAAAACCAAAGTCA------TAGTTTAGAATGGGTTTTAAGTAGTCCTGTAAAAACACATTTATATGAAGAATTGCCAATTATTCCATTAAAAGTAAAAAAAAATATAAAC------
	MT919637	ATGGAA------------AATTTCATA---------AATCGTTGGTTATTTTCGACAAATCATAAAGATATTGGAACGTTATACTTAATTTTTGGAGCCTTTGCTGGAATCTTAGGCACATGTTTTTCTTTTATAATTCGTTTAGAATTAGCGCATCCAGGAAATCAAATTTTAGCTGGAAACCATCAATTATATAATGTAATTGTAACCGCTCATGCTTTTATAATGGTGTTTTTTTTAGTAATGCCTGTTTTGATCGGCGGATTTGGTAATTGGTTTGTACCAATAATGATAGGTGCCCCTGATATGGCATTTCCAAGATTAAATAACATAAGTTTTTGGGTGCTACCCCCTTCATTATTATTATTATTAGTATCTGCATTGGTAGAAACTGGAGCTGGTACTGGTTGGACCGTTTACCCTCCATTAGCAGCAATTCAGGGGCATGCAGGTGCTTCTGTAGATTTAGCATGTTTCAGTCTACATTTATCTGGAGCAGGTAGTATTATGGGCGTTATTAATTTTATTTCAACAGTGTTTAATATGCGAGCTTCAGGATTAAAAATGCATCAACTTCCTTTATTTGTTTGGGCTATTTTTATTACAGCATTTTTACTTTTATTTTCTTTACCAGTATTAGCAGGTTCGTTAACAATGCTTATAACTGATCGTAATTTTAATACAACTTTTTATGATCCAGCTGGTGGCGGGGATCCAATTTTATATCAGCATTTATTTTGGTTTTTTGGTCACCCCGAGGTGTATATTTTAATTGTACCTGCATTTGGAATTATTAGTCATATTATCTCTACTTTCTCAAGTAAACCAGTGTTTGGCTATTTAGGTATGGTTTATGCGATGATGTCTATTGGTATATTAGGATTTATAGTGTGGGCGCATCATATGTATACTGTTGGATTAGATGTCGATACTCGAGCATATTTTACAGCAGCAACAATGATAATTGCGGTTCCAACAGGTATTAAAATATTTAGTTGGATTGCTACAATGTGGGGTGGTTCAATTGTGTTACAAACTCCAATGTTATTTGCTGTAGGATTTATAGGTTTATTTACAATAGGTGGTTTAAGTGGTATTGTACTATCTAATTCGGGTCTTGATATTGCAGTCCACGATACATATTACGTTGTTGGCCATTTTCATTATGTTTTATCTATGGGTGCTGTATTTGGGTGTTTTGCTGGATTTTATTATTGGATAGGCAAAATAAGTGGATTGCGTTATCCTGAGTTATTAGGAAAAATTCATTTTTATACTACTTTTATAGGTGTTAATATTACTTTTTTTCCAATGCATTTCTTAGGGTTAGCAGGTATGCCTCGTAGAGTACCAGATTATCCCGATGCATTTTATGCATGGAATGCTGTTTCTAGTTATGGTTCATATATCAGTTTTGTTAGTGCAATATTTTTTTTTTTTGTAGTATACGAAACGTTAACACAAGGGGAGCCTTGTCCAAATAACCCGTGGGCTTTTGATGAAAAAAGAAGTACTCAAAACCAAAGTCA------TAGTTTAGAATGGGTTTTAAGTAGTCCTGTAAAAACACATTTATATGAAGAATTGCCAATTATTCCATTAAAAGTAAAAAAAAATATAAACTAA---
	KF631390	ATGGGA------------CATTTCATC---------GATCGTTGGTTGTTTTCAACAAATCATAAAGATATTGGAACTTTATATTTAATATTTGGAGCTTTTGCTGGTCTTTTAGGAACAAGCTTTTCTTTTTTAATTCGTTTAGAATTAGCGCACCCCGGTAATCAAATTTTAGCCGGAAATCATCAATTATATAATGTAATTGTAACCGCCCACGCCTTTGTTATGGTATTCTTTTTAGTAATGCCCGTTCTAATAGGTGGTTTCGGTAATTGGTTTGTGCCAATAATGATAGGGGCCCCCGATATGGCATTTCCGAGATTAAACAATATCAGTTTTTGGGTTCTCCCTCCCTCATTACTTTTATTGTTAGCCTCTGCATTGGTTGAAACAGGAGCAGGTACCGGTTGGACTGTTTATCCGCCGTTATCCGCAATTCAAGGCCATGCGGGTGCTTCAGTAGATTTAGCAATTTTTAGTTTACATTTATCTGGTGCAGGTAGTATTATGGGTGTTATTAATTTTATTTCAACCATTTTAAATATGAGAGCCTCTGGTTTAAAAATGCATCAACTTCCTTTATTCGTTTGGGCTATTTTTATAACAGCGTTTCTACTTTTATTCTCTTTACCAGTATTAGCAGGAGCATTAACAATGCTAATTACTGACCGTAATTTCAATACAACATTTTACGATCCAGCTGGTGGTGGAGATCCTATTCTATATCAACATTTATTTTGGTTTTTTGGTCATCCCGAAGTTTATATATTAATTGTGCCTGCGTTTGGAATCGTTAGCCATGTTATCTCTACATTTTCAAATAAACCAGTTTTCGGCTATTTAGGTATGGTATATGCGATGATGTCTATCGGTATTCTTGGTTTTATAGTTTGGGCTCACCATATGTATACAGTTGGTTTAGACGTGGATACTCGAGCGTATTTTACTGCGGCTACAATGATTATAGCTGTGCCAACAGGTATCAAAATATTTAGTTGGATCGCTACAATGTGGGGTGGGTCAATCGTGTTACAAACTCCAATGTTATTTGCGGTTGGATTTATTGGTTTATTTAGTTTTGGTGGTTTAAGTGGGATCGTGCTGTCAAATTCAGGATTAGATATTGCAGCCCATGACACATATTACGTTGTCGGTCATTTTCATTATGTTTTATCGATGGGTGCTGTGTTCGGGGTTTTTGCAGGTTTTTATTACTGGATTGGTAAAATAAGCGGTTTTCAATATCCTGAGTTATTAGGAAAAATTCATTTTTACACAACTTTTATTGGGGTAAATATAACATTTTTCCCTATGCATTTTTTAGGTTTAGCCGGTATGCCGCGTAGAATTCCTGACTATCCGGATGCGTTCTCTGGATGGAATGCTGTTTCTAGTTACGGTTCGTATATTAGTCTAATCAGCTCATTGTTCTTTTTTTATGTTGTTTATAAAACTTTAACAGCTGGTGAACCATGCCCTAATAATCCTTGGGTATTTGATGAAAAAAAAAGCACTCAAAATCAAAGTCA------CAATATAGAATGGGTTTTAAGCAGTCCTGTAAAAACACATTTATATGAAGAACTACCTATTATTCCATTAAAAGTACAAAAAGATAGTAACAAA---
	MT919636	ATGGGA------------CATTTCATC---------GATCGTTGGTTGTTTTCAACAAATCATAAAGATATTGGAACTTTATATTTAATATTTGGAGCTTTTGCTGGTCTTTTAGGAACAAGCTTTTCTTTTTTAATTCGTTTAGAATTAGCGCACCCCGGTAATCAAATTTTAGCCGGAAATCATCAATTATATAATGTAATTGTAACCGCCCACGCCTTTGTTATGGTATTCTTTTTAGTAATGCCCGTTCTAATAGGTGGTTTCGGTAATTGGTTTGTGCCAATAATGATAGGGGCCCCCGATATGGCATTTCCGAGATTAAACAATATCAGTTTTTGGGTTCTCCCTCCCTCATTACTTTTATTATTAGCCTCTGCATTGGTTGAAACAGGCGCCGGTACCGGTTGGACTGTTTATCCGCCGTTATCCGCAATTCAAGGCCATGCGGGTGCTTCAGTAGATTTAGCAATTTTTAGTTTACATTTATCTGGTGCAGGTAGTATTATGGGTGTTATTAATTTTATTTCAACCATTTTAAATATGAGAGCCTCTGGTTTAAAAATGCATCAACTTCCTTTATTCGTTTGGGCTATTTTTATAACAGCGTTTCTACTTTTATTCTCTTTACCAGTATTAGCAGGAGCATTAACAATGCTAATTACTGACCGTAATTTCAATACAACATTTTACGATCCAGCTGGTGGTGGAGATCCTATTCTATATCAACATTTATTTTGGTTTTTTGGTCATCCCGAAGTTTATATATTAATTGTGCCTGCGTTTGGAATCGTTAGCCATGTTATCTCTACATTTTCAAATAAACCAGTTTTCGGCTATTTAGGTATGGTATATGCGATGATGTCTATCGGTATTCTTGGTTTTATAGTTTGGGCTCACCATATGTATACAGTTGGTTTAGACGTGGATACTCGAGCGTATTTTACTGCGGCTACAATGATTATAGCTGTGCCAACAGGTATCAAAATATTTAGTTGGATCGCTACAATGTGGGGTGGTTCAATTGTGTTACAAACTCCAATGTTATTTGCAGTTGGATTTATTGGTTTATTTAGTTTTGGTGGTTTAAGTGGGATCGTGCTGTCAAATTCAGGATTAGATATTGCAGCCCATGACACATATTACGTTGTCGGTCATTTTCATTATGTTTTATCGATGGGTGCTGTGTTCGGAGTTTTTGCAGGTTTTTACTACTGGATTGGTAAAATAAGCGGTTTTCAATATCCTGAGTTATTAGGAAAAATTCATTTTTACACAACTTTTATTGGGGTAAATATAACATTTTTCCCGATGCATTTTTTAGGTTTAGCCGGTATGCCGCGTAGAATTCCTGACTATCCGGATGCGTTCTCTGGATGGAATGCTGTTTCTAGTTACGGTTCGTATATTAGTCTAATCAGCTCATTGTTCTTTTTTTATGTTGTTTATAAAACTTTAACAGCTGGTGAACCATGCCCTAATAATCCTTGGGTATTTGATGAAAAAAAAAGCACTCAAAATCAAAGTCA------CAATATAGAATGGGTTTTAAGCAGTCCTGTAAAAACACATTTATATGAAGAATTACCTATTATTCCATTAAAAGTAAAAAGAGATAACAATAAATAA
	KJ867410	ATGGAA------------CGTTTTATATTATGGCGTGATCGTTGGTTGTATTCAACCAATCATAAAGATATAGGTACATTATATCTTATTTTCGGTGCATTTTCTGGTATTATAGGTGCAATTTTATCATTATTTATACGTATGGAGTTAAGCCAACCAGGTAATCAAATATTAGGTGGTAATCATCAATTGTATAACGTAATAATAACAGCACATGGTTTATTAATGGTTTTTTTTTTAGTAATGCCCGTATTAATTGGGGGTTTCGGGAATTGGTTTGTTCCATTATTAATTGGAGCTCCTGATATGGCGTTTCCTCGTTTAAATAATATTAGTTTTTGGTTATTACCTCCTTCTTTGTTGTTGTTATTAACCTCAGCTTTTGTTGAAGTTGGAGCAGGAGTTGGTTGGACCGCGTATCCACCGTTATCAAGTCTTCAGGGGCATGCTAGTCCTTCGGTTGATCTAGCTATTTTTAGTTTACATGTGTCTGGTGTAGGTAGTATTTTGGGTGCTATTAATTTTATTACAACCATATTTAATATGCGTACCCCTGGTATGACAATGCATCGTTTACCTTTGTTTGTTTGGTCTGTTTTAATTACTGCTTTTTTATTGTTATTATCATTGCCGGTTTTTGCGGGTGCTTTAACTATGTTAATTACGGATCGTAATTTTAACACAACTTTTTTTGATCCGGCGGGAGGTGGTGATCCTATTTTGTATCAGCATTTGTTTTGGTTTTTTGGTCATCCTGAGGTGTATATCTTAATTTTACCGGCTTTTGGTATTATAAGCCATGTAATTTCAACATTTTCTAGAAAACCGGTGTTTGGCTATTTAGGTATGGTATATGCAATGTTATCAATAGGTTTGCTAGGTTTTATTGTATGGGCTCATCATATGTATACAGTTGGTTTGGATGTTGATACTCGTGCTTATTTTACTGCAGCTACTATGATTATTGCTGTACCTACTGGAATTAAAATTTTTAGTTGGATCGCAACTATGTGGGGTGGATCTATTTATTTTACTACTCCTATGTTGTTTGCTGTTGGATTTGTATTTTTGTTTACAGTTGGAGGTTTAACAGGTATAGTTTTATCCAATTCTGGTATAGATGTTGCTGTGCATGATACTTATTATGTTGTAGCACATTTTCATTATGTTTTATCTATGGGTGCTGTTTTTGGTATTTTTGCTGGTTTTTATTATTGGATTGGTAAAATAACCGGATTGCGTTATCCTGAATTATTAGGTAAAATTCATTTCTGGATTACTTTCATAGGAGTTAATTTAACTTTTTTTCCTATGCATTTTTTAGGATTAGCTGGTATGCCTCGACGTATTCCAGATTATCCAGATGCTTTTGCTGGTTGGAATATAATATCGAGTTATGGTTCTTATGTAAGTATAATAGCTACATTGTTTTTTTTTTATGTAGTTTATAAAACTTTAACAGATAGTGAACATGTAACTGAAAATCAGTGGGCAGTTATTCCAAAT-----------TCATCAAGTTCG-------ACATTGGAATGGACATTAAGTTCCCCTCCAGAGTTTCATACTTTTTCAGAATTACCAAAAATTAAATTTAGCGTATAA------------------
	HQ908425	ATGACA------------AATTTTATACATTGGAGAGATCGTTGGTTGTTTTCAACTAATCACAAAGACATTGGAACTTTATATTTATTTTTTGGTGCATTCGCTGGTATAATAGGCTCAATTTTCTCTGTATTTATACGAATGGAGTTAAGCCAACCGGGAAATCAATTATTAGCGGGTAATCATCAACTTTATAACGTTATTATCACCGCTCATGGATTATTGATGATTTTTTTTATGGTTATGCCAATATTAATTGGTGGATTTGGTAATTGGTTTTTACCAATGTTAATAGGAGCGCCTGATATGGCATTTCCTCGTTTAAATAATTTAAGCTTTTGGTTATTGCCACCTTCGTTATTATTACTATTAAGTTCTGCTTTTGTTGAAGTAGGCGCAGGGACTGGTTGGACTGTATATCCTCCATTGAGTAGTATATATTCTCATTCAGGACCTTCGGTAGATTTAGCTATTTTTAGTTTACATTTATCGGGAGCAGGAAGTTTATTAGGAGCTATAAATTTTATAGCAACCGTGTATAACATGCGCGTTCGCGGAATGGTA---------TTGCCTTTATTCGTATGGTCGGTTCTTATAACAGCAGTTTTATTATTATTATCTTTACCTGTATTGGCTGCAGGTTTAACTATGTTGATAACAGATCGCAATTTTAATACAACATTCTTTGATCCTGCTGGTGGAGGAGATCCAGTTTTATATCAACATTTGTTTTGGTTTTTTGGACATCCTGAAGTTTATATTCTAATTTTACCAGGTTTCGGTATTATTAGTCATGTAGTACAAACTTTTTCTAAAAAAGAAATTTTTGGTTATTTAGGAATGGTATATGCTATGGCGTCAATCGGAATCTTAGGGTTTATTGTTTGGGCGCATCATATGTATACTGTAGGTTTGGATGTTGATACTAGAGCGTATTTTACTGGGGCGACTATGATAATTGCAATACCTACTGGGATAAAAGTGTTTAGTTGGATTGCAACTATGTGGGGTGGATCAATATATCTATTAACACCTATGTTGTTTGCTGTTGGTTTTATATTTTTATTTACTATAGGAGGATTAACAGGAATTGTATTATCTAATTCTGCCCTAGATATTGCTTTTCATGACACTTATTATGTTGTTGCACATTTTCATTATGTATTGTCAATGGGTGCTGTTTTTGCAATTTTCGCAGGTTTTTACTATTGGATTGGTAAAATCACCGGGTTACGTTATCCGGAACTTTTAGGAAAAATTCATTTTTGGATTCTTTTTATTGGTGTAAACACAACTTTTTTTCCGATGCATTTTTTAGGTTTAGCTGGAATGCCTCGAAGAATTCCTGATTATCCTGATGCATATGCAGGATGGAATGCTATTGCAAGCTATGGATCTTACATCAGTATTGTTGGTACATTATTTTTTTTTTATATTGTATATAAAACACTAACTTCAAATGAGAAGTTCTACGGTTGGGACTGGGAACTGAAAGAAAATGGAATACCAGAAAGACAGCGTCAATCTAGAACATTAGAATGGGTTGTTCCTTCACCACCAAAATTTCATACTTTTGCTGAAGTTCCAGTTATAAAATTTACTTCAAGAAAACCTTAA---------
	AB491671	AT---------------------------------------------------TACBAACCATAAGGATATCGGAACATTATATCTTTTTTTTGGTGCTTTTGCTGGAATTATAGGTTCAATTTTTTCTGTGTTTATTAGAATGGAATTAAGTCAGCCAGGAAATCAAATTTTAGCAGGAAATCATCAACTTTATAATGTTATTATAACTGCTCATGGACTATTAATGATTTTTTTTATGGTTATGCCTATTTTAATTGGTGGTTTTGGTAATTGGTTTTTACCTATTTTAATTGGAGCTCCTGATATGGCATTTCCTCGTTTAAATAATTTAAGTTTTTGGTTATTACCCCCATCATTATTATTGTTATTAAGCTCTGCTTTTGTTGAAGTTGGAGCCGGAACAGGATGGACAGTTTATCCACCATTAAGTAGTATATATTCTCATTCAGGCCCATCTGTAGATTTAGCAATATTCAGTTTACATTTATCTGGAGCTGGAAGTTTATTAGGAGCTATTAATTTTATAGCCACGGTTCATAATATGCGAATAAGAGGTATGGAA---------TTACCTTTATTTGTATGGTCTGTATTAATAACTGCAGTATTATTATTATTATCATTACCTGTATTAGCCGCAGGTCTTACTATGTTAATAACAGATCGTAATTTTAATACAACATTTTTTGATCCTGCAGGAGGAGGAGATCCTGTGTTGTATCAACATTTATTTTGGTTTTTTGGTCATCCTGAAGTTTACATTTTAATTTTACCGGGGTTTGGTATAATAAGTCACGTTGTTCAAACATTTTCTAAAAAAGATATTTTTGGATATTTAGGGATGGTTTATGCAATGGCTTCGATTGGAATATTAGGATTTATTGTTTGGGCACATCACATGTATACTGTTGGATTAGATGTAGATACACGTGCATATTTTACTGGTGCAACAATGATAATAGCTATACCTACTGGAATTAAAATATTTAGTTGGATAGCAACTATGTGGGGTGGATCAATTTATTTATTAACACCAATGTTATTTGCAGTTGGATTTATTTTTTTATTTACTATTGGAGGTCTAACAGGAATTGTATTATCTAATTCAGCGTTAGATATAGCATTGCATGATACTTATTATGTTGTTGCTCATTTTCATTATGTATTATCTATGGGAGCTGTTTTTGCAATTTTTTCTGGGTTTTATTATTGGATAGGAAAAATTACTGGATTACGTTATCCAGAGTTATTAGGAAAAATTCATTTTTGGATTTTATTTGTCGGGGTAAATACAACTTTTTTTCCTATGCATTTTTTAGGGTTAGCTGRRATGCCTAGACGAATTCCAGATTATCCAGAT---------------------------------------------------------------------------------------------------------------------------------------------------------------------------------------------------------------------------------------------------------------------------

;
end;
