# Supplementary material for: A novel taxonomic database for eukaryotic mitochondrial cytochrome oxidase subunit I gene (eKOI), with a focus on protists diversity
Source: Database (Oxford). 2025 Sep 24;2025:baaf057. doi: 10.1093/database/baaf057 (PMC12462617; doi:10.1093/database/baaf057)
Supplement: baaf057_Supplemental_File [file baaf057_supplemental_file.zip › 2_alignment_eKOI/Gnathifera.nex]

#NEXUS
begin data;
	dimensions ntax=845 nchar=1620;
	format datatype=dna missing=? gap=-;
	matrix
	KX009818	------------------------------------------------------CTTTGGTGCATTT-------------------GCGGGAGTAGCGGGAACTCTTTTGTCAATGTACATAAGGATAACATTATCTACGCCAGGATCTTTTTTAGATGGAAATTATCATCTTTATAATGTCATAGTAACAGGTCATGCCTTTGTTATGATCTTTTTCATGGTAATGCCGGTATTAATAGGAGGCTTTGGAAACTGGTTCGTTCCCTTGATGATAGGAGCACCTGATATGGCTTTTCCCAGAATGAACAATATAAGTTTTTGGCTATTACCACCTGCACTAATTTTACTTACCTCATCTATGTTAGCAGAGGCTGGTGCAGGAACCGGTTGGACCGTAT…
	GQ368416	--------------------------------------------------AACGTTATATTTTATTT--TTGGG-----GTTTGA-GCGGCTTTTGTAGGCACGGCGTTATCGGCGTTGATCCGCTTGGAGTTGGGGGCAGCGGGGAGTCTACT---AGGGGATGACCATCTATACAACACCGTCGTTACTGCACACGCCTTCGTTATAATTTTTTTTTTTGTGATACCAACGATAATGGGGGGGTTTGGTAACTGGTTAGTTCCATTAATATTGAGCGCCCCCGATATAGCTTTCCCCCGCTTAAATAATCTAAGGTTCTGACTACTACCGCCGGCGTTGTTTATACTTTTGATGTCGAGGCTGGTCGAGAGGGGGGCGGGTACTGGTTGGACCGTCT…
	GQ368425	--------------------------------------------------TACCCTTTATTTTGTGT--TAGGG-----ATTTGG-GCCGCGTTTGTAGGTGCGGCCCTGTCGGCCCTCATTCGGCTGGAGCTTGGGGCGGCCGGTAGACTCCT---CGGGGACGATCATCTTTATAACGTAATTGTCACCGCCCACGCGTTTGTTATAATTTTTTTCTTTGTAATGCCAGTGATAATGGGAGGGTTCGGTAATTGGCTAGTGCCGTTAATACTCTGCGCCCCAGACATAGCTTTTCCTCGCTTAAATAACCTGAGCTTTTGGTTATTACCGCCGGCGTTGTTGCTGCTGTTAATAAGGAGGATAGCAGAAAGGGGGGCGGGAACAGGGTGGACGGTGT…
	KT309115	--------------------------------------CAAAGACATTGGAACAATCTATTTCTGTT--TTGGG-----ATTTGG-AGAGGGTTTGTGGGAGCTGGGTTATCTGCTGTAATTCGATTGGAGTTGGGCATACCAGGGAGATTACT---AGGTGATGACCAATTGTACAATGTCGTGGTAACAGCACACGCTTTTGTTATGATTTTTTTTTTTGTTATACCTGTAATGATTGGTGGATTTGGGAACTGATTAGTCCCACTCATAACCCAAGCACCGGACATGGCGTTCCCACGAATGAACAACATGAGCTTCTGAATACTCCCACCAGCCCTCGCTCTCCTCTTGTCATCAGGTATAGTGGAAAGAGGCTGTGGGACAGGTTGGACGGTAT…
	KT309107	--------------------------------------CAAAGACATTGGAACAATCTATTTCTGCT--TTGGT-----ATCTGA-AGTGGGTTTGTAGGAGCAGGACTGTCAGCCGTAATTCGATTAGAGTTAGGTATGCCCGGGAGACTACT---TGGCGATGATCAGTTATACAACGTTGTTGTAACAGCACACGCCTTTGTTATAATTTTTTTTTTTGTTATACCAGTAATAATTGGGGGATTTGGGAACTGACTAGTCCCACTAATAATCCAAGCACCAGATATAGCATTCCCACGAATAAACAACATAAGATTTTGGATACTCCCACCAGCCCTCTGCCTACTTTTATCATCTGGTATGGTAGAAAGGGGGTGTGGGACAGGGTGAACAGTGT…
	KP843791	------------------------------------------------------TTATACTTTTTGT--TTGGG-----ACTTGA-TCAGGCGTCGTAGGGACTGCTATAAGAGAGATTATCCGATTAGAGTTAGGTCACCCTGGTACTCTAAT---TGGAGATGATCAAATTTATAATATTCTAGTTACAGCACATGCCTTTGTTATAATTTTTTTCTTTGTAATACCAATTATAATCGGCGGGTTTGGAAACTGGTTTGTGCCATTGTTAATTCATGCTCCAGATATGGCGTTTCCTCGCTTAAATAATTTAAGGTTTTGGCTTCTTCCACCGTCCCTAATACTTCTTCTATGCTCTGCCATGGTAGATTCGGGGTCCGGAACGGGGTGGACCGTGT…
	JN258006	---------------------------------------------------ACGTTATACTTCGTTT--TCGGG-----GTATGG-TCGGCCTTCTTAGGTACTGCCTTGTCTGCCCTGATTCGCTTGGAGCTAGGGAGACCGGGGTCGTTACT---CGGGGACGACCAGTTATATAACGTGATTGTCACCGCCCACGCTTTCATCATAATTTTCTTTTTTGTAATGCCGACTATAATAGGAGGCTTTGGGAACTGATTAGTACCCTTGATACTCAACGCACCCGATATGGCTTTTCCCCGAATAAATAATATGAGCTTCTGACTGTTGCCCCCTGCTCTTACTCTCTTATTGATGTCCGGCATAGTAGAGAGTGGTGTAGGAACCGGCTGAACTGTTT…
	GQ368421	---------------------------------------------------------------------TTGGG-----ATTTGG-TCAGCTTTTTTAGGGACCGCTTTAAGGTCAATTATTCGGTTGGAACTGGGTGCTCCCGGTAGTTTATT---AGGCGATGATCAAATCTACAATGTAGTGGTTACAGCACATGCCTTTATTATAATTTTTTTTTTTGTTATACCTACCATAATGGGCGGCTTTGGTAACTGGCTTGTACCTATTATGTTAAATGCTCCAGATATGGCTTTTCCTCGTATAAATAATATAAGTTTCTGATTGTTGCCCCCAGCTTTAACTCTCTTACTAATAAGGGGTCTTGTCGAGACTGGCGCGGGTACGGGATGAACAATAT…
	KP843786	------------------------------------------------------CTATACTTTTTGT--TTGGG-----ATTTGG-TCAGCATTTCTAGGATCTGGTCTGAGAGAGATCATCCGGTTAGAGCTTGGCCATCCTGGCTCGCTAAT---TGGGGATGATCAAATTTATAATGTTATTGTCACTGCCCATGCGTTCATAATAATTTTTTTTTTCGTAATACCCACCATAATTGGGGGATTTGGGAATTGATTAGTTCCACTACTAATCCACGCGCCTGATATGGCTTTCCCCCGAATAAATAATCTAAGGTTTTGACTCCTCCCACCTTCTCTTAGTTTGTTGTTGATGTCATCATTAGTAGAATCGGGTGTGGGCACTGGTTGAACAGTTT…
	GQ368396	--------------------------------------------------CACCCTATATTTTGTGC--TCGGC-----ATCTGG-TCCGCTTTCTTAGGGACCGCGTTGTCCGCCTTAATCCGTCTGGAACTCGGCAACGCGGGGTCTCTCCT---GGGGGACGATCAGCTTTACAACGTTATTGTGACGGCACACGCCTTCATCATGATCTTTTTCTTTGTTATACCCACCATGATGGGAGGCTTTGGCAACTGGTTGGTTCCCCTCATGGTTAACGCGCCAGATATGGCCTTTCCGCGCTTGAACAACATAAGGTTCTGACTCCTGCCCCCAGCCCTCACCCTCTTACTAATGTCTGGGCTGGTCGAGAGGGGGGTCGGCACTGGATGGACCGTCT…
	HQ700936	---------ATGTATCCTTGAATATTTTCTACTAACCACAAAGATATTGGCAGTATTTATTTTCTCT--TCGGT-----ATTTGA-TCTGCTTTTTTAGGTACGGCTTTATCTTCTCTTATTCGCTTAGAGTTAGGTAATTCTGGGTCCCTTCT---TGGTGATGATCAACTTTATAACGTCATCGTCACCGCTCACGCTTTCATCATAATCTTCTTTTTTGTGATGCCTACTATGATGGGGGGCTTCGGCAACTGGTTAATCCCCTTAATGGTGATGGCCCCCGATATGGCCTTTCCTCGCATAAATAATATAAGCTTTTGACTCCTCCCTCCTGCTCTTTCTCTCCTTCTGGCTTCGGGGCTTGTTGAAAGTGGGGTTGGTACCGGTTGAACTGTAT…
	KC784347	----------------------------------------AAGATATCGGTACAATTTATTTCTTAT--TCGGT-----ATTTGA-TCCGCTTTTCTTGGAACCGCTCTTTCCGCCCTTATTCGTCTTGAATTGGGTAACGCGGGCTCCCTTCT---AGGTGATGATCAACTCTATAATGTTATTGTCACCGCTCACGCTTTTATTATGATTTTCTTTTTTGTTATACCAACCATAATAGGGGGCTTCGGTAATTGATTAGTCCCTCTAATAGTTATAGCCCCCGATATGGCTTTCCCACGAATAAATAATATAAGGTTCTGGCTTCTTCCTCCCGCTTTATCTCTCCTTTTAGCATCAGGGTTAGTTGAAAGAGGAGTAGGCACAGGCTGAACAGTGT…
	KF977332	------------------------------------CATAAAGATATTGGTACCATTTATTTCTTAT--TCGGT-----ATTTGA-TCCGCTTTTCTTGGGACTGCGCTTTCCGCCCTTATCCGTCTTGAATTAGGTAACGCAGGTTCCCTTCT---AGGTGATGATCAACTCTATAATGTTATTGTCACCGCTCACGCTTTCATTATAATTTTCTTTTTCGTTATACCAACCATAATAGGTGGCTTCGGTAATTGGTTAGTCCCTCTAATAGTTATAGCCCCCGATATGGCTTTCCCACGAATAAATAATATAAGATTCTGGCTTCTTCCTCCCGCTTTATCTCTCCTTTTAGCGTCAGGTCTAGTTGAAAGAGGTGTAGGCACAGGCTGAACAGTAT…
	MW124484	------------------------------------------------------------TTTTTGT--TTGGT-----ATTTGG-TCAGCGTTTCTTGGAACTGCATTATCAGCTCTTATTCGTTTAGAATTAGGTAACGCCGGTTCTCTTCT---TGGTGACGACCAGCTTTATAATGTTATTGTAACTGCCCATGCATTTATTATAATTTTTTTTTTTGTAATGCCAACTATGATGGGGGGGTTCGGTAACTGGCTTGTTCCACTTATAGTAATAGCCCCAGACATAGCTTTTCCTCGTATAAACAACATAAGGTTTTGACTTTTACCACCTGCTTTATCTCTTTTATTAGCATCAGGCTTGGTTGAAAGAGGAGTGGGGACCGGTTGAACCGTAT…
	MW124488	--------------------------------------------------CACAATCTACTTCCTCT--TTGGA-----ATTTGA-TCCGCTTTCCTAGGAACGGCCTTATCTTCTTTAATTCGACTCGAACTAGGCAATGCCGGCTCCTTACT---GGGGGACGATCAGCTTTATAATGTTATTGTAACAGCCCATGCCTTTATCATAATCTTCTTTTTTGTAATGCCAACAATAATAGGAGGTTTTGGTAATTGACTCGTTCCACTTATGGTTATAGCCCCAGATATAGCTTTTCCTCGTATAAACAACATAAGATTTTGGCTTCTCCCGCCAGCTTTATCTCTTTTATTGGCTTCCGGTCTAGTAGAAAGAGGAGTTGGAACAGGTTGAACCGTCT…
	MW124526	--------------------------------------------------TACAATCTACTTCCTTT--TTGGA-----ATTTGG-TCGGCCTTTTTGGGAACAGCATTATCAGCTTTGATTCGGCTTGAACTGGGTAATGCAGGCTCGCTCTT---AGGAGATGACCAGCTTTACAATGTAATTGTAACTGCTCATGCCTTTATCATAATTTTCTTTTTTGTGATGCCCACGATAATAGGGGGGTTCGGCAACTGACTTGTTCCTCTTATAGTGATAGCACCAGACATAGCTTTTCCTCGTATAAACAACATGAGATTTTGACTTCTTCCTCCTGCCTTATCTCTTTTACTGGCCTCGGGACTAGTAGAGAGTGGGGTTGGGACAGGTTGAACTGTGT…
	MW124481	--------------------------------------------------TACAATCTATTTCCTTT--TTGGA-----ATTTGG-TCAGCCTTTTTAGGAACGGCATTATCTGCTTTGATTCGACTTGAACTGGGTAATGCAGGCTCACTCTT---AGGTGATGACCAACTTTATAATGTGATTGTAACTGCTCATGCCTTTATCATAATTTTCTTTTTTGTGATACCCACAATAATAGGGGGGTTCGGCAACTGACTTGTTCCTCTTATAGTTATAGCCCCAGACATAGCTTTTCCTCGTATAAACAACATAAGATTTTGACTTCTTCCTCCTGCATTATCTCTTTTACTAGCCTCAGGACTAGTAGAGAGTGGTGTTGGGACAGGTTGAACTGTCT…
	KY882127	---------------------------------------------------ACTCTTTACTTTTTAT--TTGGT-----ATCTGA-TCCGCTTTTTTGGGCACGGCCCTGTCCGCCTTAATTCGTTTAGAGTTGGGTAGACCTGGGTCTCTGCT---GGGTGATGATCAACTGTACAATGTTATTGTTACCGCCCATGCTTTTATTATGATTTTCTTTTTTGTGATGCCCACGATGATGGGGGGCTTTGGAAATTGGTTAGTTCCTCTAATGTTAAATGCGCCGGACATAGCTTTCCCTCGGATGAACAACATAAGGTTCTGGCTTCTTCCCCCTGCCCTGTCTATACTGCTTATGTCGGGATTAGTTGAGAGGGGGGTAGGGACTGGTTGAACAGTCT…
	KY882126	--------------------------------------------------GACTCTTTACTTTTTAT--TTGGT-----ATCTGA-TCCGCTTTTTTAGGCACAGCCCTATCCGCCTTAATTCGTTTAGAGTTAGGTAGGCCTGGGTCTCTGCT---GGGTGATGATCAGCTGTACAATGTTATTGTTACCGCCCATGCTTTTATTATGATTTTCTTTTTCGTGATGCCTACTATGATGGGGGGCTTTGGAAATTGATTAGTTCCTCTAATATTAAATGCACCGGACATAGCTTTCCCTCGGATGAACAACATGAGGTTCTGGCTTCTTCCCCCTGCTCTATCTATGCTGCTTATGTCAGGATTAGTTGAGAGGGGAGTGGGGACTGGTTGGACAGTTT…
	GQ368402	--------------------------------------------------AACTTTGTACTTTTGCT--TAGGT-----ATCTGG-TCTGCCTTTTTGGGGACGGCACTCTCTGCGCTTATTCGACTGGAGCTGGGGAACGCCGGATCGCTGCT---GGGAGATGACCAGCTATACAATGTGATTGTAACTGCGCACGCTTTTATTATAATTTTTTTCTTTGTCATGCCAACAATAATGGGGGGATTTGGCAACTGATTAGTGCCTCTTATGGTGAACGCACCTGACATGGCATTCCCTCGAATGAACAACATAAGATTCTGACTTCTGCCCCCGGCTCTAACCCTTTTACTGATGTCCGGAATAGTTGAAAGAGGGGTTGGTACAGGGTGAACAGTAT…
	MW899265	--------------------------------------------------GTCTCTCTATTTTGTCC--TAGGC-----ATCTGG-TCTGCCTTCTTGGGTACCGCTTTATCCGCTCTAATTCGCCTTGAACTGGGCAATGCTGGCTCTCTTCT---AGGCGATGATCAGCTATATAACGTTATTGTAACCGCACATGCTTTTATTATAATTTTTTTCTTTGTTATGCCGACCATAATGGGTGGCTTTGGTAACTGGTTAGTCCCCTTAATAGTGAACGCACCCGATATAGCCTTTCCCCGTCTCAATAACATAAGCTTTTGACTCTTGCCTCCGGCACTCTTGCTTCTTCTTTTGTCAGGGATGGTAGAAAGTGGGGTGGGGACCGGTTGAACGGTCT…
	MW899254	--------------------------------------------------TTCTTTGTATTTCGTTC--TAGGT-----ATTTGA-TCCGCTTTTTTGGGCACTGCTCTTTCTGCCTTGATTCGTCTAGAGCTGGGGAACGCGGGGTCTTTATT---AGGGGATGATCAGCTGTATAATGTTATCGTTACGGCACATGCATTTATCATAATCTTTTTCTTTGTTATGCCGACAATAATGGGTGGTTTTGGTAACTGACTAGTCCCTTTAATGGTTAACGCGCCAGATATAGCTTTTCCTCGTTTAAACAATATAAGTTTCTGGCTCCTGCCTCCGGCTCTTTTGCTTCTCCTTTTGTCAGGAATAGTAGAAAGAGGTGTGGGTACAGGTTGAACAGTTT…
	MW899262	--------------------------------------------------TTCTTTGTATTTCGTTC--TAGGT-----ATTTGA-TCAGCTTTCTTAGGCACTGCTCTTTCTGCACTGATTCGTCTTGAACTAGGGAACGCCGGGTCTTTATT---AGGTGATGATCAGTTGTATAATGTTATCGTTACGGCACACGCTTTTATCATAATCTTTTTCTTTGTTATGCCGACCATAATGGGTGGATTTGGTAACTGACTAGTCCCATTAATAGTTAACGCACCGGACATAGCTTTTCCTCGTTTAAATAATATAAGTTTCTGGCTCCTGCCTCCGGCTCTTTTGCTTCTCCTTTTGTCAGGAATAGTAGAAAGTGGTGTAGGTACCGGTTGAACAGTGT…
	GU257469	--------------------------------------------------GACATTATATTTTTTGT--TCGGG-----GCGTGG-TCCGCATTTCTAGGGACTGCATTAAGAGAGTTAATTCGATTGGAGTTAGGCCACCCGGGGTCGTTGAT---TGGAGACGACCAAATTTACAACGTAGTAGTAACAGCGCATGCGTTTGTTATAATCTTTTTTTTTGTTATACCCACTATAATTGGAGGCTTTGGGAACTGGTTTGTACCCTTAATAATTCATGCCCCAGATATGGCATTTCCTCGGATGAATAATATGAGGTTCTGGCTATTACCTCCATCTTTAAGGTTGCTGCTGTCTTCTTCAATTGTGGAAGCGGGTGCAGGTACAGGCTGGACAGTCT…
	OR206478	------------------------------------------------------TTATATTTTATGT--TAGGT-----GCATGA-TCGGCATTCCTGGGTACAGCCCTAAGAGAACTGATTCGCCTTGAGTTAGGGCACCCTGGGGCCTTGCT---GGGCGATGACCAGATTTATAATGTTGTTGTAACAGCTCATGCTTTTATTATAATTTTTTTTTTTGTTATACCTACAATAATTGGGGGGTTTGGTAACTGGTTTGTTCCTTTAATGTTGCATGCTCCTGATATAGCTGTCCCTCGTATAAATAATATAAGATTTTGGCTATTACCACCCTCTCTCAGACTTTTATTAGGGTCATCTTTAGTTGAGGCTGGAGCTGGAACAGGTTGAACGGTCT…
	GU257484	--------------------------------------------------AACTTTATATTTACTGT--TTGGA-----GGCTGA-TCGGCAATTCTAGGGACTGCACTCAGGGAGATTATTCGGTTGGAGTTAGGTCACCCAGGGTCATTAAT---TGGGGATGACCAAATTTATAATGTGGTTGTAACGGCCCATGCGTTTGTAATAATTTTTTTCTTCGTAATGCCAACAATAATTGGGGGATTTGGCAACTGGTTTATTCCTCTAATAATTCATGCCCCAGATATGGCATTTCCTCGGTTAAATAATATGAGGTTTTGATTATTACCTCCTTCGCTAAGGTTGCTATTATCATCATCATTTGTGGAAGCAGGTGCAGGAACAGGGTGGACTGTCT…
	GU257482	--------------------------------------------------AACATTATATTTTCTAT--TTGGT-----GGCTGA-TCTGCAGTTTTGGGGTCTGCTCTCAGGGAGTTAATTCGGTTAGAGTTAGGCCACCCAGGGTCATTAAT---TGGAGATGACCAAATTTATAATGTGGTTGTTACGGCTCATGCATTTGTAATGATTTTTTTTTTTGTAATACCAACTATAATTGGAGGATTTGGAAACTGGATGGTTCCACTAATAATTCATGCACCAGATATGGCATTTCCTCGGATAAACAATATGAGGTTCTGATTATTACCTCCCTCTCTTAGATTGTTATTATCTTCATCAATTGTAGAAGCAGGTGCAGGGACGGGGTGAACTGTGT…
	GQ368413	--------------------------------------------------GACACTATACTTTATGC--TAGGA-----ATTTGG-AGTGCTTTTTTGGGTACAGCATTGTCTGCGCTCATCCGGCTAGAATTAGGAAATGCGGGTTCACTACT---AGGTGATGACCAACTGTATAACGTTATTGTCACAGCTCATGCTTTTATTATAATTTTTTTTTTTGTTATACCAACAATAATAGGAGGATTTGGAAACTGACTTGTACCTCTTATACTAAATGCTCCTGACATAGCTTTTCCACGAATGAACAATATAAGCTTCTGGTTGTTACCTCCATCCTTAACACTTTTGCTCATATCGGGAATAGTGGAAAGAGGGGTAGGGACTGGATGAACAGTCT…
	KY882129	--------------------------------------------------CACCCTATACTTCGTGC--TAGGG-----ATCTGG-TCAGCTTTCTTGGGGACGGCCCTTTCTGCTCTAATTCGCTTAGAATTGGGGCAGGCGGGTAGCCTATT---GGGTGATGACCAGCTGTATAATGTCATTGTAACAGCACATGCATTCATCATAATTTTCTTTTTTGTTATACCCACTATGATAGGTGGATTTGGGAACTGGTTAGTTCCTCTCATAGTAAACGCCCCGGATATAGCCTTCCCACGGATGAATAACATGAGCTTCTGACTCCTACCTCCGGCGCTTTCCCTTTTGTTACTGTCTGGACTAGTGGAAAGGGGAGTCGGGACTGGGTGGACAGTCT…
	OR186515	--------------------------------------------------AACATTGTATTTTCTTT--TTGGA-----GCATGA-TCGGCTATACTAGGGACAGGATTAAGAGAGCTAATTCGGCTTGAATTAGGAGCGCCTGGGCCTTTTTT---AGGTGATGATCAGGTATATAATGTTGTTGTAACTGCTCATGCTTTTGTTATGATTTTTTTTTTTGTTATACCAACCATAATTGGTGGTTTTGGTAATTGATTTGTACCTTTAATAATTCATTCACCCGATATAGCATTTCCTCGTATAAACAACATAAGATTTTGATTGTTACCCCCTTCTTTATCTTTACTTTTATGTTCTTCTTTAGTAGAATCAGGAGCTGGAACAGGATGGACAGTTT…
	KT309095	--------------------------------------CAAAGACATTGGAACGTTATATTTTATAC--TAGGG-----ATTTGA-TCTGCCTTTCTCGGGACTGCTTTATCTGCTTTGATTCGTTTAGAGTTAGGGGCACCAGGGAGTTTAAT---GGGGGATGATCAACTTTATAACGTAGTGGTGACTGCTCATGCTTTTATTATAATTTTTTTTTTTGTTATACCTACTATAATAGGAGGCTTTGGGAATTGGTTAATTCCTTTAATATTAACTGCTCCTGATATGGCTTTTCCTCGAATGAATAACATAAGATTTTGGTTTTTGCCTCCTGCTTTAATTTTACTTTTAAGTTCCGGAATGGTGGAGTCCGGGGCTGGAACGGGGTGAACGGTGT…
	KT309100	--------------------------------------CAAAGACATTGGAACTCTATATTTTATAT--TAGGA-----ATTTGA-TCTGCTTTTCTTGGGACTGCTTTATCCGCGTTAATTCGTTTAGAATTAGGTTCACCTGGGAGTCTTAT---AGGAGATGATCAACTTTATAACGTAGTGGTGACTGCTCATGCTTTTATTATAATTTTTTTTTTTGTTATACCAACTATAATGGGAGGCTTTGGTAATTGGTTAATCCCGTTAATATTAACGGCCCCTGATATGGCTTTTCCTCGTATAAATAATATAAGGTTTTGGTTTTTACCTCCAGCCCTTTTGTTACTATTAAGTTCAGGGATAGTGGAGTCAGGGGCAGGGACAGGATGAACAGTAT…
	GQ368408	-------------------------------------------------------------------------------------------------------------------------------------AGGTTCACCAGGTAGCCTAAT---AGGGGATGATCAACTTTATAACGTAGTAGTTACTGCTCATGCCTTTATTATAATTTTTTTTTTTGTAATGCCGACTATAATAGGAGGGTTCGGGAATTGATTAGTCCCATTAATGTTAACTGCTCCCGATATAGCTTTCCCTCGTATAAATAATATAAGGTTTTGATTTTTACCCCCTGCTCTGATACTACTTTTAAGATCAGGCATAGTAGAATCAGGAGCTGGCACAGGATGGACTGTAT…
	KT309092	--------------------------------------CAAAGACATTGGAACTCTATACTTTATGT--TAGGT-----ATTTGA-TCTGCTTTTCTTGGCACTGCCTTATCCGCCCTAATTCGTTTAGAATTAGGCTCACCGGGTAGCCTTAT---AGGGGATGATCAACTCTATAACGTAGTAGTGACTGCTCATGCTTTTATTATGATCTTTTTTTTTGTAATACCAACTATAATAGGAGGATTTGGCAATTGATTAATCCCGTTAATGTTGACCGCCCCCGACATAGCGTTTCCTCGAATGAATAATATAAGGTTTTGATTTTTACCTCCTGCTCTCCTATTACTTCTAAGATCAGGCATGGTGGAATCAGGGGCAGGAACAGGGTGAACTGTAT…
	KT309099	--------------------------------------CAAAGACATTGGAACTCTATATTTTATGT--TAGGT-----ATTTGG-TCTGCTTTTCTTGGAACTGCCTTATCCGCCCTAATTCGTTTAGAATTAGGTGCGCCAGGTAGCCTAAT---AGGGGATGATCAACTTTATAATGTGGTGGTAACTGCTCATGCTTTTATCATAATTTTTTTTTTTGTTATACCCACTATAATAGGGGGATTTGGAAATTGATTGATTCCGTTAATATTAACTGCCCCTGATATAGCTTTCCCTCGTATAAATAACATGAGGTTTTGATTCTTACCCCCTGCTCTCATGTTACTTTTAAGGTCGGGTATAGTAGAATCAGGGGCAGGCACAGGATGGACAGTGT…
	KT309090	--------------------------------------CAAAGACATTGGAACATTATACTTTATAT--TTGGT-----ATGTGA-TCGGCTTTCCTCGGAACATCATTATCTGCATTGATCCGGTTAGAACTGGGGTCCCCAGGAAGACTACT---CGGAGACGATCAGTTATATAATGTAATTGTGACGGCTCATGCTTTTATTATAATTTTCTTTTTTGTAATACCTACTATAATAGGTGGTTTCGGTAATTGATTAGTTCCTTTGATAATTATGGCACCGGATATGGCTTTCCCCCGAATGAACAACATGAGGTTCTGACTTCTACCCCCAGCATTAGTATTATTATTAAGGTCTGGAATAGTAGAAGCAGGAGCTGGGACAGGGTGAACAGTAT…
	KC754461	---------------------------------------------------ACTTTATATTTTGTTT--TTGGT-----ATTTGA-TCAGCATTTCTTGGAACATCATTATCTGCATTAATCCGTTTAGAATTGGGTTCTCCAGGTAGATTACT---TGGGGATGACCAATTATATAATGTAATTGTAACCGCTCACGCTTTTATTATAATTTTTTTTTTTGTTATACCTACTATGATAGGAGGCTTTGGAAATTGGTTAGTACCTTTAATAATTATAGCGCCAGATATAGCTTTTCCCCGAATAAATAATATAAGATTTTGATTTTTACCTCCAGCCTTACTATTATTATTAAGATCTGGAATAGTAGAGGCTGGAGCTGGAACAGGGTGGACAGTTT…
	FJ602474	------------------------------------------------------TTGTATTTTATTC--TGGGC-----ATCTGA-GCAGCCTTTATCGGAACGAGCCTATCTAGCATTATTCGGTTGGAACTAGGAGCACCGGGCAGTTTATT---GGGAGATGACCAATTATATAATGTAGTGGTTACAGCTCATGCTTTTGTAATAATTTTTTTTTTCGTTATACCCACTATAATTGGGGGATTTGGGAACTGACTCACACCCCTAATAATTCATGCACCAGATATGGCTTTTCCACGAATAAATAATATAAGATTCTGGTTACTCCCCCCCGCCCTCTGTCTTCTATTAACAAGAGCAATAGTAGAGAGGGGAATAGGAACAGGTTGAACGGTAT…
	GQ368394	--------------------------------------------------AACACTTTATTTTATTT--TAGGT-----GTATGG-GCAGCCTTTATTGGCACTTCATTATCTAGTATCATTCGGTTAGAACTTGGGGCTCCTGGTTCATTATT---AGGAGATGACCAACTTTATAATGTAGTAGTTACAGCTCATGCGTTTGTTATAATCTTTTTCTTTGTAATACCTACTATAATTGGAGGGTTTGGAAACTGACTTACTCCATTAATATTACAAGCACCAGATATAGCCTTCCCTCGAATAAATAATATAAGATTTTGGTTATTACCTCCTGCTTTAATCCTTTTACTCACGTCAGCAATAGTTGAAAGAGGAATAGGAACTGGATGAACAGTCT…
	GQ368387	--------------------------------------------------AACTCTTTATTTTTTAC--TAGGC-----ATTTGA-TCAGCATTTATTGGTACAGGTTTATCAGCATTAATTCGTTTAGAATTAGGAGCACCAGGATCTTTATT---AGGAGATGACCAACTGTATAACGTAATTGTAACTGCTCATGCTTTTATTATAATTTTTTTTTTTGTAATACCAGTGATAATCGGAGGGTTTGGAAATTGATTAGTTCCTTTAATACTAAATTCTCCGGATATGGCATTTCCTCGAATAAATAATATAAGATTCTGATTATTACCTCCTGCTTTAAGATTTTTAACAATTTCAGGATTAGTAGAAAGAGGAGTAGGGACTGGGTGAACAGTTT…
	GQ368391	--------------------------------------------------AACTCTTTATTTTTTAT--TAGGA-----ATTTGG-TCTGCTTTTGTAGGAACGGGTTTATCAGCATTAATTCGATTGGAATTAGGGTGTCCTGGATCTTTATT---AGGAGATGACCAATTATATAATGTAATTGTAACAGCTCATGCTTTTATTATGATTTTCTTTTTTGTTATACCTGTTATAATTGGAGGTTTTGGAAATTGGCTTTGTCCATTAATATTAAATTCTCCGGATATAGCTTTTCCTCGAATAAATAATATAAGATTTTGGATATTACCTCCTGCTTTGGTTTTTTTGCTTACATCAGGGTTTGTTGAGAGTGGGGTAGGAACAGGATGAACTGTAT…
	KC633101	------------------GGCCAGTGGTCAACAAATCATAAAGATATTGGGACCCTCTACTTTTTAT--TAGGG-----GTATGG-TCTGCTTTTGTTGGGACTGGGTTATCAGCATTAATTCGTTTAGAGTTAGGATGTCCAGGTTCTCTATT---AGGGGATGATCAATTGTACAATGTAATTGTAACAGCTCACGCTTTTATTATAATTTTTTTTTTCGTGATGCCAATTATAATTGGAGGATTCGGAAATTGGTTATGCCCACTTATATTAAATTCTCCGGATATAGCATTTCCTCGAATAAATAACATGAGATTTTGAATATTACCTCCTGCTTTAATTTTTTTATTAACTTCAGGGTTTGTTGAGAGAGGAGTGGGAACAGGATGAACTGTTT…
	KC633107	------------AACGACGGCCAGTGGTCAACAAATCATAAAGATATTGGGACCCTATATTTCTTAC--TAGGG-----GTATGG-TCTGCTTTTGTCGGTACTGGTCTATCAGCACTAATTCGTCTTGAGTTAGGATGTCCAGGCTCTTTATT---GGGGGATGATCAGTTATATAACGTAATTGTTACAGCTCATGCTTTTATTATAATTTTTTTCTTTGTCATGCCAATCATAATTGGTGGATTTGGGAATTGATTATGTCCATTAATATTAAATGCTCCAGATATAGCTTTTCCCCGAATAAATAATATAAGATTTTGGATATTACCTCCAGCTTTAATTTTTTTACTAACTTCAGGTTTTGTTGAGAGAGGTGTAGGAACAGGATGAACTGTTT…
	GQ368382	---------------------------------------------------------------------------------------------------------------------------------AGTTAGGATGTCCAGGTTCCTTATT---AGGGGATGATCAGTTATATAACGTAATTGTTACAGCCCATGCTTTCATCATAATTTTTTTCTTTGTCATACCAATTATAATTGGTGGATTTGGAAATTGATTATGCCCATTAATATTAAATTCCCCAGATATAGCGTTTCCCCGCATAAATAATATAAGATTTTGGATATTGCCTCCTGCCTTAATTTTCTTACTAACTTCAGGGTTTGTTGAAAGAGGTGTAGGAACAGGATGAACTGTTT…
	KC633126	---TTTGTAAAAACGGACGGCCAGTGGTCAACAAATCATAAAGATATTGGGACTTTATACTTTTTGT--TAGGG-----GTATGG-TCTGCTTTTGTCGGTACTGGTTTATCAGCACTAATTCGTCTTGAGTTAGGGTGCCCAGGTTCTTTATT---AGGTGATGATCAATTATATAATGTAATTGTTACAGCCCATGCTTTTATTATAATTTTTTTCTTTGTCATGCCAATTATAATTGGTGGATTTGGAAATTGATTATGTCCATTAATATTAAATTCTCCAGATATAGCGTTTCCCCGCATGAATAATATAAGATTCTGAATATTACCTCCTGCTTTAATTTTTTTGCTAACGTCAGGATTTGTTGAAAGAGGAGTAGGAACAGGATGAACTGTTT…
	KY882123	--------------------------------------------------AACACTTTATTTCCTAT--TTGGC-----ATCTGA-TCGGCCTTTTTAGGGACGGCCCTATCCGCCCTAATCCGCTTAGAATTAGGGAGACCGGGGTCTTTACT---AGGAGATGATCAGCTATATAATGTAATTGTGACAGCTCACGCTTTTATTATGATTTTCTTTTTTGTAATGCCCACTATAATAGGGGGTTTTGGGAATTGACTAGTACCCCTCATGCTGAACGCGCCTGATATGGCGTTTCCCCGGATGAATAATATAAGGTTCTGATTACTTCCCCCCGCACTATCCATGTTACTAATATCAGGACTAGTAGAAAGAGGGGTAGGCACTGGGTGAACGGTGT…
	KP136606	-------------------------------------------------------------------------------------------TTTTTTAGGAACGGCCTTATCAGCTTTGATTCGTTTAGAATTAGGGAATGCTGGGTCTTTGTT---GGGAGATGATCAGCTATATAATGTGATTGTAACAGCTCATGCGTTTATCATGATTTTTTTTTTTGTAATACCTACAATAATGGGAGGGTTTGGTAACTGGCTAATTCCACTAATGGTAAACGCTCCTGATATAGCTTTTCCTCGCATAAATAATATAAAATTTTGACTTCTGCCCCCCGCATTAACTCTTCTATTAACGTCTGGGCTTGTTGAAAGAGGTGTGGGAACAGGATGAACTGTAT…
	KP136565	--------------------------------------------------------------------TTTGGT-----ATCTGA-TCTGCCTTTTTGGGTACGGCTTTATCTGCTTTAATCCGTCTAGAGTTAGGAAATGCCGGATCTTTATT---AGGAGATGATCAATTATATAACGTAATTGTTACAGCTCACGCATTTATCATAATTTTTTTTTTTGTAATACCTACTATAATAGGAGGGTTTGGCAACTGGCTAGTTCCACTAATAGTGAACGCTCCTGATATGGCTTTCCCTCGAATAAATAATATAAAATTCTGGTTGCTACCACCTGCCTTAACCCTTCTTTTAACATCTGGACTTGTTGAAAGAGGAGTGGGGACTGGGTGAACAGTAT…
	KY882132	--------------------------------------------------AACTCTTTACTTTTTAT--TTGGC-----ATCTGG-TCGGCTTTTCTTGGGACTGCTTTATCAGCCCTAATCCGACTTGAGCTAGGGGCCCCAGGCTCCCTGCT---GGGCGACGATCAGTTATATAATGTAATCGTAACCGCTCATGCATTCATCATAATCTTTTTTTTTGTGATGCCCACAATAATAGGTGGGTTCGGGAACTGGCTTGTTCCTCTTATAGTGAATGCACCAGACATAGCATTTCCTCGGATAAATAATATAAGGTTTTGGCTACTACCTCCTGCCTTATCCTTGCTATTGATATCGGGTCTTGTTGAAAGAGGTGTGGGGACAGGATGAACTGTTT…
	KF977331	------------------------------------CATAAAGATATTGGTACTATTTATTTCTTAT--TCGGA-----ATTTGA-TCAGCCTTCCTCGGCACTGCTTTGTCCGCTCTAATCCGGCTTGAATTAGGTAATGCTGGATCCCTCTT---AGGCGATGACCAGCTTTACAACGTAATTGTAACAGCCCACGCTTTTATTATAATTTTCTTCTTTGTTATACCAACTATAATGGGCGGCTTTGGCAACTGGTTAGTACCTTTAATAGTAATAGCCCCCGACATAGCATTCCCACGTATAAATAACATGAGATTCTGACTCCTTCCTCCTGCTTTATCACTCCTTTTAGCATCAGGTCTAGTTGAAAGAGGGGTAGGCACAGGTTGGACTGTCT…
	KX009820	-------------------------------------------------------------------ATTTGGG-----ATTTGA-TCGGCATTCTTGGGGACTGCCCTATCAGCTTTAATTCGATTAGAGCTAGGCAATGCGGGATCTTTGTT---AGGTGATGACCAGCTTTATAACGTTATCGTTACCGCTCACGCTTTTATCATGATTTTTTTTTTTGTGATACCAACTATAATGGGGGGATTTGGTAACTGACTGGTTCCTCTCATAGTTATAGCGCCCGACATAGCTTTCCCACGAATAAACAACATAAGGTTCTGACTACTTCCACCCGCCCTATCTCTTCTTCTAGCCTCAGGGCTTGTTGAAAGGGGTGTCGGTACTGGATGGACGGTTT…
	MW278477	--------------------------------------------------TACTATCTATTTTTTAT--TTGGG-----ATTTGA-TCAGCATTCTTAGGGACCGCCTTATCGTCTTTAATTCGATTAGAGCTCGGCAACGCTGGATCTTTGTT---GGGTGATGACCAACTCTATAACGTTATCGTTACGGCCCATGCTTTCATCATAATTTTCTTTTTTGTAATACCGACTATAATGGGGGGATTTGGCAATTGACTGGTTCCTCTCATAGTCATGGCGCCTGACATAGCTTTCCCACGTATAAACAACATAAGGTTCTGACTACTCCCCCCCGCCTTATCTCTTCTTCTAGCCTCAGGACTTATTGAAAGGGGTGTCGGTACCGGGTGAACGGTTT…
	KX009816	-------------------------------------------------------------------ATTTGGG-----ATTTGA-TCAGCGTTCTTGGGGACTGCCTTATCAGCTTTAATTCGATTAGAGCTTGGTAATGCTGGATCTTTGCT---AGGTGATGACCAGCTCTATAACGTTATCGTTACAGCCCATGCTTTCATCATGATTTTCTTTTTTGTAATGCCGACTATAATGGGGGGATTTGGTAACTGACTGGTTCCTCTCATAGTGATGGCGCCTGACATAGCTTTCCCACGTATAAACAACATAAGGTTCTGACTACTTCCCCCTGCCTTATCTCTTCTTCTCGCCTCAGGGCTTGTTGAAAGCGGTGTAGGCACCGGATGGACAGTTT…
	MW278133	--------------------------------------------------TACTATCTATTTTTTAT--TTGGG-----ATCTGA-TCAGCATTCTTGGGTACTGCCTTATCAGCTTTAATTCGATTGGAGCTAGGTAATGCTGGGTCTTTGTT---AGGTGATGATCAACTCTATAACGTTATCGTTACGGCCCATGCTTTCATCATGATTTTCTTTTTTGTAATGCCAACTATAATGGGGGGATTTGGTAACTGACTGGTTCCTCTCATAGTGATGGCGCCTGACATAGCTTTCCCACGTATAAACAACATAAGGTTCTGACTGCTTCCCCCCGCCTTATCTCTTCTTCTAGCCTCAGGGCTTGTCGAAAGGGGTGTCGGTACCGGATGAACGGTTT…
	KY882130	--------------------------------------------------GTCTTTATATTTTGTAT--TTGGA-----GTTTGG-TCCGCCTTCCTTGGGACAGCGCTGTCCGCCCTAATCCGGCTCGAATTAGGAAATGCCGGGTCTCTACT---GGGAGATGACCAGCTATACAATGTAATTGTAACGGCTCACGCTTTCATTATAATTTTCTTTTTTGTAATACCAACTATGATAGGAGGGTTTGGAAACTGGCTAGTACCGCTAATAGTAAATGCCCCAGATATAGCATTCCCTCGTATAAATAACATAAGATTCTGACTACTGCCTCCAGCTCTTTCCCTCCTATTAATATCTGGCATAGTAGAAAGGGGGGTCGGAACTGGCTGAACTGTAT…
	KF977333	------------------------TGGTCAACAAATCATAAAGATATTGGTACACTATATTTTGTAT--TCGGA-----GTTTGG-TCAGCATTCCTAGGAACAGCTCTTTCAGCTTTAATTCGCCTTGAACTAGGAAGGCCAGGTTCTCTTTT---AGGAGACGACCAACTATATAATGTAATTGTTACAGCACACGCATTTATTATGATCTTTTTCTTTGTTATACCTACTATAATAGGTGGGTTTGGGAACTGATTAGTTCCTTTAATATTAAATGCTCCTGATATAGCATTTCCTCGAATAAATAACATAAGATTCTGGTTATTACCTCCAGCCTTAACTCTATTGTTAATGTCTGGTATGGTGGAGAGAGGGGTAGGTACGGGTTGAACAGTAT…
	HQ700935	------ATGATGAGACGATGAATATATTCTACTAATCATAAAGATATTGGGTCATTATATTTTGTGT--TTGGA-----ATTTGA-TCAGCCTTCTTAGGTACAGCGCTTTCCGCTCTAATTCGATTAGAATTGGGAAACCCTGGGTCTCTACT---GGGAGACGATCAACTTTATAACGTAATTGTTACAGCTCACGCTTTTATCATAATTTTTTTTTTTGTTATACCCACAATAATAGGTGGGTTTGGAAACTGATTGGTACCGCTAATAGTTAATGCCCCCGATATGGCATTTCCTCGAATAAATAATATAAGATTTTGACTGTTACCTCCCGCACTAACTCTCTTACTAATATCAGGAATGGTAGAAAGAGGTGTTGGTACAGGATGAACTGTAT…
	MH444742	---------------------------------------AAAGATATTGGAACTTTATATTTTGTTT--TTGGA-----GTTTGG-TCTGCCTTTTTAGGAACAGCGTTATCCGCTTTAATTCGATTAGAACTTGGAAACGCGGGTTCTCTCTT---AGGAGATGATCAACTTTATAATGTTATTGTAACAGCCCATGCTTTTATCATAATTTTTTTTTTTGTAATACCTACTATAATAGGAGGGTTCGGAAACTGGTTGGTACCGTTAATGCTTAACGCTCCTGACATGGCTTTCCCTCGTATAAATAACATAAGGTTTTGACTGCTCCCTCCTGCCCTAACTCTATTATTAATGTCAGGAATAGTTGAAAGAGGAGTTGGAACAGGTTGAACTGTTT…
	EU407234	----------------------------------------AAGATATTGGAACTTTGTATTTTGTAT--TTGGA-----GTATGA-TCTGCCTTTTTGGGTACAGCATTATCAGCTTTAATTCGGTTAGAACTTGGGAATGCGGGTTCTCTCCT---AGGGGACGATCAACTTTATAATGTGATTGTAACAGCTCATGCTTTTATTATAATTTTTTTTTTTGTTATACCTACTATAATAGGAGGGTTTGGAAACTGGTTAGTGCCATTGATGTTAAACGCACCTGATATAGCTTTTCCTCGTATAAATAACATAAGATTTTGGCTACTTCCACCTGCATTAACTCTATTGTTAATGTCAGGAATAGTAGAAAGAGGAGTTGGAACAGGTTGAACTGTTT…
	KF977327	-----------------------------------TCATAAAGATATTGGGACTTTATATTTTGTTT--TTGGG-----GTTTGA-TCTGCCTTTTTGGGTACAGCATTATCAGCTTTAATTCGATTAGAACTTGGTAATGCCGGCTCCCTTCT---AGGGGATGATCAGCTTTACAATGTTATTGTAACAGCTCATGCTTTTATTATAATTTTTTTTTTTGTTATACCTACTATAATGGGAGGATTTGGAAACTGATTAGTACCGTTAATATTAAATGCGCCAGATATGGCTTTCCCTCGTATAAATAACATGAGATTCTGATTGCTTCCGCCTGCATTAACTCTGTTGTTAATGTCAGGGATAGTAGAAAGAGGAGTTGGAACAGGTTGAACTGTTT…
	DQ079971	-------------------------------------------------ATAAATTATTTATTAT----ATGGT-----ATTAGA-TCTGGTTTAATTGCTTCTGGGTTAAGAATATTAGTACGAATAGAGTTAGGTAAACCAGGTAGTTTAAT---TGGTAATGATCATATATATAACGTAGTAGTAACAGCTCATGGATTAATTATGGTTTTTTTTGTAGTTACTCCTGTTTTAATAGGTTCTTTTGGAAATTTTTTTCTTCCTACTTTTTTAAATATGGTTGATATAGCTTTACCTCGTATAAATAATTTAAGGTTTTGGGTAGCTGTTCCAGCTATTTTATTATTAATTAGAAGAAGAATAATAGAAGGGGGAGCCGGAACAGGATGAACAGTAT…
	DQ079970	-------------------------------------------------------------TAATTACTTAAGCTATGGTTTTATAACAGGTTTAGTTGCATCAGGTTTAAGAATAATTATTCGAATAGAATTAGGGGGTCCTGGTAGTTTAAT---TGGTAATGATCATATATATAATGTTGTAGTTACTTCCCATGGTTTAATAATATTGTTTTTTGTAGTTACACCTCTTTTAATAGGCTCTTATGGAAATTTTTTTGTCCCCATTATATTAGGAATAGCAGATATAGCCCTTCCTCGTTTAAATAATTTAAGATTTTGAATAGCTGTACCTGCAATTTTTTTATTAATTAGAAGAAGTATAATAGAAGGAGGTGCAGGAACAGGTTGGACTGTAT…
	DQ079972	-----------------------------------------------ACAAACTACTTGTGATATGG------------ACTCACCACTGGGTTTGTAGCAGCAGGACTAAGTATAATCATCCGTATAGAACTTGGTACAACAGGTTCAATCAT---AATAAATGATCATACTTATAATACAGTAATTACTGCACATGGCCTTTTAATACTTTTTTTTGTTGTCACCCCCGTGTTAATAGGAAGATATGGAAATTTTTTTATCCCACTTATACTAAGAGCTCCCGATATAGCGTTCCCTCGACTTAATAACTTAAGTTTTTGAATAGCTATTCCTGCATTTTTATTACTCTTAAGAAGAAGAATAATAGAAGGAGGAGCAGGAACAGGTTGAACTGTAT…
	KP965860	-----------TTGAATTTTTTACGTTGATTTTTTTCTACTAATCATAAAGATATTGGAATAAATTATTTATGGTATGGTTTGACTACAGGTTTTGTAGCTTCTGGTTTAAGTATGATTATTCGACTAGAATTAGGTACTACTGAATCAGTTTT---AATGAATGATCATACATATAATGTAGTAATTACTGCACATGGTTTATTAATATTATTTTTTGTTGTTACACCTGTTTTAATAGGTAGTTATGGTAATTATTTTGTACCTGTTATATTGGGTTGTCCAGACATAGCTTTTCCTCGAATGAATAATTTAAGATTTTGAATAGCTATTCCTGCATTTTTATTGCTTATTAGAAGATCTATAATAGAAGGTGGAGCTGGAACAGGTTGAACTGTTT…
	KP965861	-----------ATGAATACTATCCGATGAATCCTATCTACTAACCATAAAGATATTGGCATAAATTACCTTTGATACGGCCTAACAACTGGCTTTGTCGCAGCAGGATTAAGGATAATCATTCGAATAGAATTAGGTACCACCCAATCAATCCT---AGGAAATGATCACATGTATAACGTAGTTGTTACTGCCCACGGCCTTTTAATACTATTTTTTGTAGTAACCCCCGTTCTTATAGGAAGGTATGGCAACTACTTCATCCCAACAATATTAAGATCACCAGACATAGCTTTTCCTCGAATAAACAACTTGAGATTTTGAATAGCCATCCCGGCTTTTCTCCTTTTAATTAGAAGAAGAATAATAGAAGGAGGAGCCGGAACAGGATGAACAATCT…
	DQ079966	------------------------------------------------------ATAAACTACCTTTGATACGG-----TTTAACCACGGGATTCGTAGCAGCCGGACTAAGTATAATTATTCGGATCGAACTTGGAACAACAGGCTCAATCCT---GATAAACGACCAAACCTACAATGTAGTAATCACAGCACACGGATTACTCATACTATTCTTTGTAGTCACTCCTGTTTTAATAGGAAGCTATGGAAACTTTTTTATCCCGATCATACTTAGATCACCAGATATGGCTTTCCCACGAATAAACAACTTAAGCTTCTGAATAGCAATCCCCGCGTTTATGCTTCTTATTAGAAGAAGCATGATAGAAGGTGGAGCAGGCACAGGTTGAACTGTTT…
	DQ079965	------------------------------------------------------ATAAACTATCTTTGATACGG-----ACTTACCACTGGATTTGTAGCGGCAGGCTTAAGTATAATTATTCGATTAGAACTAGGAACCACAGGAAGAGTTCT---TATAAATGACCATACATACAATGTCGTAATTACTGCCCATGGACTACTTATATTATTTTTTGTTGTAACACCTGTTTTAATAGGAAGGTATGGAAACTATTTTGTACCAATGATACTTGGAGCTCCAGACATAGCTTTTCCCCGAATAAACAATCTAAGATTCTGAATAGCAATTCCTGCTTTTCTCCTGCTAATCAGTAGTAGAATAATAGAAGGAGGAGCAGGTACAGGATGAACAGTTT…
	OP034015	--------------------------------------------------GACATCATATTTTATTA--TCGGG-----ATTTGA-TCCGGTTTTCTAGGGGCAAGAATTAGTCTGATTATCCGTACTGAGTTAGGGATAGTAGGAAGGTTGAT---TATGGATGACCAGATTTATAATGCTATAGTCACTGCTCATGCGTTTTCAATAATCTTTTCTTCTGCGATGCCTGTGGCGGTAGGAGGGTTTGGGAATCGACTTTTACCTCTCATAATAAATGTAGCGGATATAGCTTCTCCTCGTTTAAATAATCTGAGACTTTGACTGGTGCCAGTAGCGTTGTTGTTTATAGTGATGAGTATACTAGTAGGGTTAGGGGCAGGAACTGGGTGAACCGTTT…
	OP033973	--------------------------------------------------GACTCTATACTTCATTA--TTGGA-----ATTTGA-TCCGGGTTTTTAGGTGCTAGGATAAGACTCATCATTCGTACAGAGTTAGGGATGGTAGGAAGGTTGAT---TATAGATGAGCAAATCTATAATGCTATAGTAACTGCGCATGCTTTTTCGATAATTTCTCTTTTTGTTATGCCTGTGGCTGTGGGGGGATTTGGTAACTGGCTTTTACCTCTGATGCTAAATGTAGCGGATATAGCTTTTCCTCGTTTAAATAATCTAAGGTTTTGGCTAGTGCCAGTTGCATTGTTATTTATAGTAATAAGTATGTTAGTGGGGTTAGGGGCAGGGACTGGATGAACAGTAT…
	OR145151	--------------------------------------------------------------------------------------------TTCTTAGGTGCAAGGATCAGTTTAATTATCCGTACAGAACTCGGAATAGTGGGGAGACTCAT---CATAGATGAACAGATTTATAACTCAATAGTGACAGCTCACGCTTTTTTAATAATTTTCTTCTTCGTAATGCCTGTAGCAGTAGGTGGTTTTGGTAATTGACTATTACCATTAATGATAAACGTAAGTGATATAGCTTTCCCTCGTCTAAATAATTTAAGCTTTTGACTAGTGCCTATTGCATTATTATTTATAACAATAAGTTTGCTAGTAGGCTTAGGAGCAGGTACGGGTTGAACAGTGT…
	OR145179	--------------------------------------------------------------------------------------------TTTTTAGGTGCAAGTATTAGACTTATTATTCGTACAGAACTCGGTATAGTAGGTAGACTTAT---TATAGACGAGCAAATTTATAATTCAATAGTAACAGCTCACGCGTTTTTAATAATTTTCTTTTTCGTAATGCCTGTAGCAGTAGGAGGGTTCGGGAACTGGCTACTCCCTCTAATAATAAACGTTAGAGATATAGCTTTCCCACGTTTAAATAACTTAAGGTTTTGACTAGTGCCTATTGCCTTGTTATTTATAACAATAAGTTTACTAGTAGGTTTAGGAGCAGGTACAGGATGAACAGTCT…
	KM043189	---------------------------------------AAAGATATTGGAACCTCGTATTTCATTA--TTGGT-----GTTTGA-TCAGGATTCCTGGGTGCTAGTATAAGGTTGATCATCCGTACCGAATTAGGTATGGTTGGTAGGATTTT---GTTGGATGAGCAAATTTATAATAGAATGGTAACTGCTCATGCGTTTCTCATAATTTTTTTTTTTGTAATACCTGTGGCGGTAGGGGGTTTTGGTAACTGATTATTACCTCTGATGATAAATGTCATGGATATGGCTTTTCCTCGTTTGAATAATTTGAGTTTCTGGTTGGTTCCTGTGGCCCTTATATTTATGGTTATAAGTTTATTAGTGGGTCTTGGAGCTGGAACGGGTTGGACCGTCT…
	KJ543661	---------------------------------------------------ACTTTGTATTTTGTTT--TGGGT-----ACTTGA-GCTGGTATTTTAGGTGCTAGTCTTAGATTAGTTATTCGCACTGAGTTGGGTGTAATTGGTGGTTTGAT---TTTAGATAAGCATTTGTATAATGCTATGGTTACCGCTCATGCTTTTCTTATGATTTTTTTTTTTATTATCCCTGTGGCTGTTGGTGGATTTGGTAATTGGTTGTTGCCTCTTATGCTAAACTCATTAGACATAGCTTTTCCTCGATTGAATAATTTGAGTTTTTGATTGGTCCCTGTAGCTTTAATTTTTATATTAATAAGTTTATTATTTAGTTTAGGGGCTGGTATTGGTTGGACAGTAT…
	KM043186	---------------------------------------AAAGATATTGGGACATTGTATTTTATTA--TTGGG-----ATTTGA-GCTGGCATTTTAGGTGCTAGTTTGAGTTTAGTTATTCGTACTGAGTTAGGGGTTATTGGTGGGTTGAT---TTTAGATGAGCATTTATATAATGCTATAGTGACTGCTCATGCTTTTTTGATGATTTTCTTTTTTATTATACCTGTAGCTGTAGGGGGTTTTGGAAATTGACTACTTCCATTAATATTGAATTCTTTAGATATGGCTTTTCCTCGTTTAAATAATTTAAGTTTTTGGTTAGTTCCTGTGGCCTTAATATTCATGATTATAAGGTTGTTATTTAGTTTAGGTGCTGGTACTGGTTGAACTGTTT…
	KM043185	--------------------------------------------------AACTTTATATTTTATTT--TAGGT-----ATTTGA-GCTGGCATTTTAGGTGCGAGATTGAGTTTGGTAATTCGTACAGAATTGGGAGTTATTGGAGGTTTGAT---TTTAGATGAACATTTATATAATGCTATGGTTACTGCTCATGCTTTTTTAATGATTTTCTTTTTTATTATACCTGTAGCGGTAGGTGGATTTGGTAATTGATTACTTCCTTTAATGTTAAATTCTTTAGATATAGCTTTTCCTCGTTTGAATAATTTAAGTTTTTGGTTAGTTCCTGTAGCTTTGACTTTTATAATTTTAAGTTTGTTGTTTAGTTTAGGGGCTGGTACTGGATGAACAGTTT…
	KM043197	-------------------------------------------------------------------------------GGATGG-------------------------AGGTTTGTTACTTG--------------------------------------ATGAGCACATTTATAATGCTATGGTCACAGCACATGCTTTTCTAATGATTTTCTTTTTTATTATGCCGGTTGCTGTGGGTGGGTTTGGGAATTGACTTCTACCTTTGATAGTAAACACTTTGGATATGGCGTTTCCTCGTTTAAATAATTTAAGATTTTGGATAGTACCTTTAGCTTTAATATTTATGATTACTAGTCTTATTATGGGGCTTGGACCTGGTACAGGTTGAACTGTCT…
	EF650513	------------------------------------------------------TTATATTTTTTTG--TTGGG-----ATTTGA-TCTGGATTTATGGGGGCAAGAATAAGATTAATTATTCGTACGGAATTAGGTATAGTTGGTGGATTGTT---ATTAGATGAGCATATTTATAATTGCATGGTAACAGCTCATGCTTTTTTAATGATTTTTTTCTTTATTATACCTGTAGCTGTTGGTGGTTTTGGTAATTGATTGTTACCTTTAATAGTTAATACTTTAGATATAGCTTTTCCTCGTTTAAATAATTTAAGATTTTGAATAGTTCCTTTGGCTTTAATATTTATGATTATTAGATTAGTAATAGGTTTAGGTGTGGGGACGGGTTGAACTATTT…
	KM043198	---------------------------------------AAAGATATTGGGACATTGTATTTTTTTG--TTGGT-----ATTTGA-TCTGGTTTTATAGGTGCTAGACTTAGGATGATTGTTCGTACTGAGTTAGGGATAGTTGGTGGATTACT---TTTAGATGAACATATTTATAACTGTATAGTTACGGCTCATGCTTTTTTAATAATTTTTTTTTTCATTATACCAGTTGCTGTGGGTGGGTTTGGTAATTGATTATTGCCTTTAATGGTGAATACTTTAGATATGGCATTTCCTCGTTTAAATAATTTGAGATTTTGAATAGTTCCTTTAGCATTGATATTTATGATTATTAGATTAGTAATAGGTTTAGGAGCTGGAACAGGGTGAACTATTT…
	OP034007	--------------------------------------------------GACATTATATTTCATTA--TTGGG-----ATTTGA-TCTGGTTTCCTAGGGGCGAGAATTAGGTTAATCATTCGTACAGAATTAGGAATGGTGGGAAGGTTGAT---TATAGATGAGCAAATCTATAATGCCATAGTTACTGCTCATGCGTTTTCAATAATTCTTCTTCCTGTGATGCCTGTGGCGGTAGGGGGATTTGGTAATTGACTTTTACCTCTTATAATAAATGTAGCGGACATAGCTTCTCCTCGTTTGAATAATCTGAGATTTTGACTGGTGCCAGTAGCATTGTTATTTACGGTAATGAGAATATTAGTGGGTTTAGGAGCAGGAACTGGGTGGACAGTTT…
	KM043213	---------------------------------------AAAGATATTGGGGTTTTATATTTTATTT--TAGGA-----ATTTGG-TCAGGATTTGTGGGTGCGGGGATAAGATTAATTATTCGTAGAGAGTTAGGAATAGTAGGAAGAATAAT---AATAGATGATCAAATTTATAATTCTATAATTACTGCACATGCATTTCTAATAATTTTTTTCTTTGTAATGCCTGTAGCGGTCGGGGGATTTGGCAATATTTTATTACCTTTAATGATGAATGTAGCTGATATAGCCTTTCCACGATTAAATAATTTGAGGTTTTGATTAGTGCCAGTAGCATTAATGTTTATGTGTATAAGTTTATTAGTAGGAATGGGGAGAGGAACTGGGTGAACTGTAT…
	OR145174	--------------------------------------------------------------------------------------------TTTTTAGGTGCCAGAATCAGATTAATTATTCGCACCGAACTAGGCATAGTCGGAAGAATTAT---TATAGATGAGCAGATTTATAACTCAATAGTTACTGCTCACGCATTTCTAATGATCTTCTTTTTCGTCATACCAGTTGCTGTCGGAGGATTTGGTAATTGAATATTACCACTAATAATAAATGTGCCAGATATAGCTTTTCCTCGTTTAAACAATTTAAGTTTTTGATTGGTACCAGTCGCGTTACTTTTCATGACTCTTAGTCTATTGATTGGATTAGGTCCTGGAACAGGCTGAACAGTCT…
	OR145167	--------------------------------------------------------------------------------------------TTTTTAGGAGCTAGAATTAGACTAATTATCCGCACTGAGCTAGGCATAGTAGGAAGTATTAT---TATAGATGAGCAAATTTATAATTCAATAGTTACCGCACATGCGTTTCTAATAATCTTCTTTTTTGTCATACCTGTTGCTGTCGGAGGATTTGGTAATTGAATATTACCTTTGATAATAAATGTGCCAGATATAGCTTTCCCCCGTTTAAATAATTTAAGCTTCTGATTAGTTCCTGTTGCTTTATTATTTATAACACTTAGATTATTAATCGGACTAGGCCCTGGGACTGGTTGAACAGTTT…
	OR145157	--------------------------------------------------------------------------------------------TTCTTAGGAGCCAGAATTAGATTAATTATTCGCACTGAACTAGGAATAGTAGGAAGTATTAT---TATAGATGAGCAAATTTATAACTCTATAGTTACTGCACATGCGTTCTTGATAATCTTCTTTTTTGTCATGCCTGTTGCCGTTGGAGGATTTGGTAATTGAATACTACCTTTGATGATAAACGTGCCAGACATAGCTTTTCCTCGTTTAAATAATTTAAGTTTTTGATTAGTCCCTGTTGCTTTATTATTTATAACACTTAGATTATTAATTGGGTTAGGGCCTGGGACTGGCTGAACAGTTT…
	OR145175	--------------------------------------------------------------------------------------------TTTTTAGGTGCAAGAATCAGCTTAATTATTCGTACTGAATTAGGGATAGTCGGGAGTCTTAT---TATAGACGAACAAATTTATAATTCAATAGTTACTGCGCACGCTTTTTTAATAATTTTCTTTTTTGTAATACCTGTGGCCGTCGGAGGGTTTGGTAATTGACTCTTGCCATTAATAATAAATGTAATGGATATAGCTTTTCCTCGTTTGAATAATTTAAGGTTTTGACTCGTGCCAGTAGCTTTACTATTTATAACTATAAGGTTATTGGTAGGATTAGGAGCAGGTACTGGGTGAACAGTTT…
	OR145160	--------------------------------------------------------------------------------------------TTTTTAGGTGCAAGAATTAGTTTAATTATCCGTACTGAATTAGGAATAGTAGGGAGTCTTAT---TATAGACGAACAAATCTATAATTCAATAGTTACTGCGCACGCGTTCTTAATAATCTTTTTCTTTGTAATACCTGTGGCTGTCGGAGGGTTTGGTAATTGACTTTTGCCACTAATAATAAATGTAATGGATATAGCTTTCCCTCGTTTGAATAATTTAAGGTTTTGACTTGTGCCAGTAGCTTTACTATTTATAACTATAAGGTTATTGGTAGGATTAGGAGCAGGTACTGGCTGAACAGTTT…
	EF650603	------------------------------------------------------TCGTATTTTATTA--TAGGT-----GTGTGA-GCGGGGTTATTAGGTGCAAGAATGAGGTTGATCATTCGTACTGAGTTGGGGATAATTGGGAGTGTGAT---TATGGATGAGCAAATTTATAACGTGATAATTACCGCACATGCATTTCTGATGATTTTTTTCTTTGTTATGCCTGTGACTATGGGGGGGTTTGGAAATTGGTTATTACCCCTGATAATAAATGCGATGGATATAGCGTTCCCTCGTTTAAATAATTTAAGGTTTTGATTGGCTCCTGTATCTCTACTATTAATAATTTTAAGATTATTGGTGAGGTTGGGGGCGGGTACGGGGTGGACTGTTT…
	OP034003	--------------------------------------------------AACATTGTATTTTATTA--TTGGA-----ATTTGA-TCTGGGTTCTTAGGAGCTAGAATCAGGCTTATTATCCGTACTGAGTTGGGGATGGTAGGGAGTTTAAT---TATAGATGAACAGATTTATAATGCTATGGTTACTGCACATGCTTTTTTGATAATTTCTTCTTTTGTTATGCCGGTGGCAGTGGGGGGATTTGGTAATTGACTTTTACCTTTGATGATAAATGTGGCGGATATAGCCTTTCCTCGTTTAAATAATCTAAGTTTTTGGCTAGTGCCAGTAGCATTGTTATTTATAGTAATGAGGATGTTGGTAGGATTAGGAGCTGGAACAGGGTGAACGGTTT…
	KF582501	--------------------------------------------------TACTTCATATTTTGTTT--TAGGG-----GTTTGG-GCTGGTTTATTAGGGGCGAGAATAAGTTTAATTATTCGTACTGAATCGGGGATGGTTGGAAATGTGAT---TATGGATGAGCAGATTTATAATACTATGGTTACAGCTCATGCTTTTCTAATAATTTTTTTTTTCGTTATGCCTGTAACTATAGGAGGGTTTGGAAATTGATTATTACCTTTAATAATGAATGTAATAGATATAGCTTTTCCTCGTTTGAATAATTTGAGTTTTTGATTAGCTCCTGTGTCATTGTTGTTTATGGCTATGAGAATATTAGTTAGGTTAGGAGCAGGGACAGGGTGAACAGTGT…
	EU499835	--------------------------------------------------GACTCTGTATTTTATCA--TAGGG-----GTGTGA-GCCGGGTTATTAGGGGCTAGTATAAGATTAATTATTCGTACCGAGGTTGGGATAATTGGCAATGTGAT---TATAGATGAGCAGATTTATAACACCATGGTTACAGCTCATGCTTTTCTGATAATTTTTTTTTTTGTAATGCCTGTAACTATAGGGGGGTTTGGGAATTGGTTGTTGCCTTTGATGGTGAATGCAGCGGATATGGCATTTCCGCGTTTAAATAATTTGAGGTTTTGGTTAGCTCCGGTATCTTTGATGTTTATAGCTATGAGAATGTTGGTGAGTCTAGGGGCAGGGACGGGGTGAACAGTGT…
	MH251791	-------------------------------------------------------------------------------------------TTTATTAGGGGCGAGGATGAGTTTAATTATTCGTACAGAGGTAGGGATGATTGGTAATGTAAT---TATAGATGAGCAAATTTATAATACGATAATTACGGCTCATGCTTTTCTAATGATTTTTTTTTTTGTGATGCCTGTAACGATAGGAGGTTTTGGTAATTGATTGCTTCCTTTAATAGTAAATGCTGTTGATATAGCTTTTCCGCGTTTAAATAATTTAAGGTTTTGATTAGCTCCTGTGTCTTTAACGTTTATAGCATTAAGAATATTAGTGAGTTTAGGGGTAGGGACGGGGTGAACTGTTT…
	EU499834	--------------------------------------------------GACGTTGTATTTTGTAA--TAGGA-----GTTTGA-GCTGGTCTATTAGGGGCTAGAATGAGTCTAATCATTCGTACCGAAGTAGGAATAATTGGTAATGTAAT---TATGGATGAGCAGATTTATAATACTATAATTACAGCTCATGCTTTTTTAATAATTTTTTTTTTTGTTATACCGGTGACTATAGGGGGATTTGGGAATTGATTACTTCCTTTAATGGTGAATGCTGTTGATATAGCATTTCCTCGTTTAAATAATCTAAGATTTTGATTGGCTCCTGTGTCTTTGACTTTCATGGCGATAAGAATATTGGTTAGGTTAGGGGCAGGTACGGGTTGGACTGTAT…
	EF650604	------------------------------------------------------TCATATTTTGTAA--TGGGT-----GTGTGA-GCTGGGTTGTTAGGAGCTAGAATAAGGTTGATTATTCGGACTGAAGTAGGGATAGTAGGAAATGTAAT---TATGGATGAGCAGATCTATAATATGATGGTAACTGCTCCTGCGTTTTTAATAATTTTTTTTTTTGTTATACCTGTGACGATGGGGGGTTTTGGAAATTGATTATTACCTTTGATAGTTAATGCTGTGGATATAGCTTTTCCTCGTTTAAATAATTTAAGGTTTTGATTAGCTCCGGTATCGTTGACTTTTATAGCTATAAGAATGTTGGTGAGGTTAGGGGCAGGAACTGGTTGAACTGTAT…
	KF582499	--------------------------------------------------TACTTCATATTTTGTTT--TAGGG-----GTTTGG-GCTGGGTTATTGGGGGCAAGGATAAGATTGATTATTCGTACAGAATTAGGGATGGTTGGTAATGTTAT---TATAGATGAGCAGATTTATAATGCTATAGTGACAGCTCATGCATTTTTAATGATTTTTTTTTTTGTAATACCTGTAACAATAGGGGGTTTTGGTAATTGATTATTACCATTAATGATGAATGTTATGGATATAGCATTTCCTCGTTTGAATAATTTAAGGTTTTGACTAGCTCCAGTATCTTTGATATTTATAGCGATAAGATTATTAGTAAGTTTAGGGGCTGGAACTGGGTGAACTGTGT…
	KF582500	--------------------------------------------------TACTTTATATTTTGTTT--TAGGA-----GTTTGA-GCTGGTTTATTAGGTGCAAGGATAAGATTGATTATTCGTACAGAGCTTGGGATAGTCGGGAATGTTAT---TATAGATGAGCAGATTTATAATACTATAGTGACAGCTCATGCTTTTTTAATAATTTTTTTTTTTGTTATACCAGTAACTATAGGGGGTTTTGGAAATTGATTATTACCTTTAATAATAAATGTTATGGATATAGCATTTCCTCGTTTAAATAATTTAAGATTTTGACTAGCACCTATTTCTTTAATATTTATAGCTATAAGGATGTTAGTGAGTTTAGGGGCTGGGACTGGGTGAACAGTAT…
	KF582486	--------------------------------------------------GACGTTATATTTTGTTA--TAGGG-----GTGTGG-GCTGGATTATTAGGTGCGAGAATGAGGTTAATTATTCGTACGGAAGTAGGGATAATTGGCAATGTAAT---TATAGATGAGCAGATTTATAATACAATAGTAACTGCTCATGCATTTTTAATAATTTTTTTTTTTGTGATGCCGGTAACAATGGGAGGTTTTGGAAATTGGTTGTTGCCTTTGATGGTTAATGCTGTTGATATAGCGTTTCCTCGTTTAAATAATTTGAGGTTTTGATTGGCTCCTGTTTCTTTGACATTTATGGCTATAAGGATATTGGTGAGGTTAGGGGCTGGGACTGGGTGAACGGTTT…
	KY006169	---------------------------------------AAAGATATTGGAACGTCATATTTTGTTT--TGGGG-----GTGTGA-GCTGGAATATTAGGGGCCAGAATGAGATTAATTATTCGTACTGAGTTGGGAATAGTTGGGAATGTAAT---TATAGATGAGCAGATTTATAATACGATGGTTACGGCTCATGCTTTTTTGATGATTTTTTTTTTTGTAATGCCTGTGACAATAGGGGGGTTCGGAAACTGGTTGTTGCCTTTAATAATAAATGTGATAGATATAGCTTTTCCTCGATTAAATAATTTAAGTTTTTGGTTAGCTCCGGTTTCTTTAACGTTTATAGCTATAAGAATATTAGTAAGGTTGGGGGCTGGGACAGGTTGAACAGTCT…
	KF582497	--------------------------------------------------AACTTTGTATTTTGTTT--TAGGA-----GTATGA-GCTGGGTTGTTAGGAGCAAGAATGAGGTTAATTATTCGTACTGAGTTAGGGATAGTTGGGAATGTAAT---TATAGATGAACAAATTTATAATAGGATAGTTACAGCTCATGCTTTTTTGATGATTTTTTTTTTTGTAATGCCTGTTACAATGGGAGGGTTTGGAAATTGGTTGTTACCTTTGATGATAAATGTTATAGATATAGCTTTTCCTCGATTAAATAATTTAAGGTTTTGATTAGCTCCAGTGTCTTTAATATTTATAGCTATAAGATTGTTAGTTAGGTTAGGGGCTGGGACTGGGTGAACTGTGT…
	KF582495	------------------------------------------------------TTGTATTTTATTA--TAGGG-----GTATGG-GCTGGTTTATTGGGGGCTAGAATAAGATTAATTATTCGTACGGAGGTAGGAATGATTGGAAATGTTAT---TATAGATGAGCAAATTTATAATACTATGGTAACGGCGCATGCTTTTTTAATAATTTTTTTTTTTGTTATGCCTGTGACTATGGGTGGTTTTGGAAATTGATTATTGCCTTTAATAGTTAATGCTGTTGATATGGCTTTTCCTCGTTTAAATAATTTGAGGTTTTGATTAGCTCCGGTTTCTTTGATGTTTATAGCTATAAGAATGTTGGTAAGGTTGGGAGCGGGGACAGGGTGGACAGTGT…
	KF582487	--------------------------------------------------GACTTTATATTTTATTA--TAGGA-----GTTTGG-GCTGGTTTATTGGGGGCAAGAATAAGCTTAATTATTCGTACTGAAGTGGGGATAGTTGGTAATGTTAT---TATGGATGAACAAATTTATAATACAATAGTAACTGCTCATGCGTTTTTAATAATTTTTTTCTTTGTTATGCCGGTTACTATAGGAGGGTTTGGAAATTGGTTATTGCCTTTGATAGTTAATGCTGTTGATATAGCGTTTCCTCGTTTAAATAATTTGAGTTTTTGATTGGCTCCTGTTTCTTTGATGTTTATGGCTATAAGAATGTTAGTGAGTTTAGGGGCGGGAACGGGTTGGACAGTTT…
	DQ656810	------------------------------------------------------TTGTATTTTGTTA--TAGGT-----GTGTGA-GCTGGGTTCTTGGGTGCCAGAATAAGGTTAATTATTCGTACTGATCTAGGTATAATGGGGAGTGTTAT---TATAGATGAGCAGATTTATAATACGATGGTGACGGCTCATGCTTTTTTAATGATTTTTTTTTTTGTTATACCTGTGACTATAGGAGGTTTTGGAAATTGATTATTGCCGTTAATAGTCAATGCTGTAGATATAGCTTTTCCTCGTTTGAATAATTTGAGTTTTTGATTAGCTCCGGTTTCTTTGATATTTATAGCTATAAGAATGTTGGTAAGGTTGGGGGCAGGGACTGGTTGAACGGTCT…
	KF582488	--------------------------------------------------GACTTTGTATTTTGTTA--TAGGT-----GTGTGA-GCTGGGTTGTTAGGGGCGAGTATAAGGTTAATTATTCGTACTGAGCTTGGTATAATTGGTAATGTTAT---TATAGATGAACAGATTTATAATACTATAGTGACAGCTCATGCTTTTTTAATGATTTTTTTTTTTGTTATGCCTGTGACTATAGGGGGGTTTGGAAATTGGTTGTTGCCATTGATAGTTAATGCTGTAGATATAGCTTTTCCTCGTTTGAATAATTTAAGTTTTTGATTAGCTCCGGTTTCTTTGATGTTTATGGCTATGAGAATGTTGGTGAGATTGGGGGCAGGGACTGGTTGGACGGTTT…
	LC604148	--------------------------------------------------AACTTTATATTTTGTCT--GTGGT-----ATAAGA-TATGGCTATTTAGGAGCCAGATTGAGATTAATAATTCGTAAAGAATTAGGAATGGTTGGAAGTATTAT---TATTGAAGAACAAATTTATAATTCAATAGTTACTGCTCAAGCGTTTTTAATGATTTTTTTTTTTGTTATACCTGTTGCTGTAGGTGGTTTTGGAAATTGATTATTACCTCTGATAATAAATGTGATAGATATAGCATTTCCACGTTTAAATAATTTAAGGTTTTGATTGGTTCCTGTTGCTTTATTATTTATGTGTTTGAGATTGTTAGTTGGGTTAGGTCCTGGAACTGGTTGAACAGTAT…
	JQ309569	--------------------------------------------------GACTTTATATTTTGTTG--CGGGG-----GTGTGA-TCCGGGTTTTTGGGGGCCAGGATAAGTTTAATTATTCGTACTGAATTAGGGATGGTCGGAAGTATTAT---CATGGATGATCAGATCTATAATTCGATGGTGACGGCTCACGCTTTTTTAATAATTTTTTTTTTTGTTATGCCTGTAGCGATAGGGGGGTTTGGGAATTGATTAATTCCATTAATGTTGAATGTTGCAGATATAGCGTTTCCTCGTTTGAATAATTTAAGATTTTGATTGATACCGGTTTCTTTGTTATTTATGAGGTTAAGATTGCTAGTGGGATTAGGACCGGGGACTGGTTGAACTGTGT…
	OR145261	--------------------------------------------------------------------------------------------TTTCTAGGAGCTAGAATTAGTCTAATTATTCGCACTGAACTAGGAATAGTGGGCAGACTAAT---TTTAGACGAGCAAATCTATAATTCCATAGTGACTGCGCATGCATTTTTAATAATTTTCTTTTTTGTTATACCTGTAGCTGTAGGAGGATTTGGTAATTGATTAATTCCGCTAATAATAAATGTGGCGGATATAGCATTTCCTCGTTTAAATAATTTAAGATTTTGGTTGGTGCCCATTGCGTTATTATTTATAACTATGAGGTTATTAGTTGGGCTAGGAGCAGGCACAGGGTGAACAGTCT…
	DQ656829	------------------------------------------------------TTGCATTTTATTG--TTGGT-----GTTTGA-TCAGGGTTCTTGGGAGCCAGAGTCAGGTTAATTATTCGAACAGAGTTAGGAATGGCGGGAAGAGTTAT---TATAGATGATCAAATTTATAATTCTATGGTAACAGCTCATGCTTTTCTAATAATTTTTTTTTTTGTAATACCAGTAGCGGTAGGGGGATTTGGGAATTGATTATTGCCTTTAATGATAAATGTTATAGATATAGCATTCCCTCGTTTAAACAATTTAAGATTTTGATTAGTGCCTGTGTCTTTAACCTTTATATGTATAAGATTGTTAGTTGGATTAGGCCCAGGAACAGGCTGAACCGTGT…
	KM043207	---------------------------------------AAAGATATTGGTACTTTGCATTTTATTG--TTGGT-----GTTTGA-TCTGGATTTCTGGGGGCTAGAGTTAGTTTAATCATTCGAACAGAGTTGGGGATAGCTGGGAGAGTTAT---TATAGATGATCAAATTTATAATTCTATGGTAACAGCACATGCTTTTCTAATAATTTTTTTCTTTGTGATGCCAGTAGCGGTAGGGGGTTTTGGGAATTGGTTGCTTCCATTAATAATAAATGTTATAGATATAGCGTTCCCTCGTTTAAATAATTTAAGATTTTGATTGGTTCCTGTGTCTTTGGTTTTTATATGTATAAGATTATTAGTTGGGCTAGGCCCAGGGACAGGTTGAACCGTGT…
	KY006190	---------------------------------------AAAGATATTGGAACTTTGTATTTTATTA--TAGGA-----GTTTGG-TCAGGGTTTGTTGGGGCAAGAATGAGTTTAATCATTCGTACTGAGTTGGGGATAGTAGGGAGAATTAT---TATAGATGATCAGATTTATAATTCTATAGTAACTGCTCATGCATTTTTAATGATTTTCTTTTTTGTGATGCCAGTAGCTATGGGTGGATTTGGAAATTGACTTTTACCATTGATAATGAATAGAGCTGATATGGCTTTTCCTCGTTTAAATAATTTAAGTTTTTGATTGATGCCTATTTCTTTGTCTTTCATAAGATTGAGATTATTGGTTGGATTAGGTCCTGGGACTGGATGGACAGTTT…
	KY006192	----------------------------------------------TTGGAACTTTGTATTTTATTG--TAGGG-----GTTTGG-TCTGGTTTTTTAGGTGCGAGAATAAGGTTAATTATTCGTACTGAATTAGGGATTGTAGGTAGAGTGCT---TATAGATGATCAGATTTATAATTCGATGGTGACTGCTCACGCTTTTTTGATAATTTTTTTTTTTGTAATGCCAGTCGCATTGGGGGGTTTTGGTAATTGATTATTGCCTTTGATAATGAATGTAGCGGATATAGCTTTTCCTCGTTTAAATAATCTTAGGTTTTGATTATTGCCTGTTTCTTTGTCTTTTATAGCTTTGAGACTATTAGTTGGGTTAGGTCCTGGTACGGGTTGAACGGTGT…
	DQ656877	------------------------------------------------------TTGTATTTTATTG--TTGGA-----GTTTGA-TCTGGGTTTTTGGGTGCGAGAATAAGATTGATTATTCGTACTGAATTAGGTGTTGTAGGGAGAGTGAT---TATGGATGATCAGATCTATAATTCTATGGTTACTGCTCATGCTTTTTTAATGATTTTTTTTTTTGTTATGCCTGTTGCTTTAGGGGGTTTTGGAAATTGGTTGTTACCTTTGATAATAAATTTGATGGATACGGCTTTTCCTCGTTTAAATAATCTAAGTTTTTGATTAGTGCCGGTATCGTTGTCTTTTATGTCTTTAAGGTTGTTGGTTGGTTTAGGGCCTGGAACTGGATGAACGGTTT…
	MT966698	-------------------------------------------------------------------------------GTTTGA-TCTGGATTTTTAGGTGCGAGAATAAGGTTGATTATTCGTACTGAGTTAGGGATTGTTGGGAGAGTTAT---TATAGATGATCAAATTTATAATTCTATGGTTACTGCTCATGCTTTTTTGATAATTTTTTTTTTTGTTATGCCTGTAGCTTTGGGTGGTTTTGGTAATTGGTTATTGCCTTTAATGATGAATGCTATAAATATAGCATTCCCTCGTTTAAATAATTTAAGGTTTTGGTTGGTTCCGGTTTCTTTGTCTTTTATGGCATTGAAATTATTGGTTGGTTTAGGGCCGGGGACTGGTTGAACAGTTT…
	MT966703	-------------------------------------------------------------------------------GTTTGA-TCTGGGTTTTTAGGTGCGAGAATAAGATTGATTATTCGTACTGAGTTGGGTATTGTAGGGAGAGTAAT---TATGGATGATCAGATTTATAATTCTATGGTTACTGCTCATGCTTTCTTGATAATTTTCTTTTTTGTTATGCCTGTTGCTTTAGGTGGTTTTGGAAATTGACTATTACCTTTGATAATGAATATTATGGATATAGCTTTTCCTCGTTTAAATAATTTGAGTTTTTGATTGTTGCCGGTGTCGTTGTCTTTTATGGCTTTAAGAATGTTAGTCGGGTTAGGTCCTGGGACTGGGTGAACAGTTT…
	MT966711	-------------------------------------------------------------------------------GTTTGG-TCTGGGTTTTTAGGTGCGAGAATAAGATTGATTATTCGTACTGAGTTAGGTATTGTTGGTAGGGTGAT---TATAGATGATCAGATTTATAATTCTATAGTTACTGCTCATGCTTTTTTGATAATTTTTTTTTTTGTTATACCTGTTGCTTTAGGAGGGTTTGGTAATTGATTATTACCTTTAATGATGAATGTAATAAATATGGCTTTTCCTCGTTTAAATAATTTAAGGTTTTGATTAGTGCCGGTGTCTTTGTCTTTTATGTCTTTGAGGCTTTTGGTTGGATTAGGACCTGGGACTGGTTGAACAGTGT…
	MT181013	-----------------------------------------------------------------------------------------------------------------------------------------ATAGTTGGGAGCCTTAT---TATAGATGAGCAAATTTATAATTCTATAGTAACAGCACATGCATTTCTAATAATCTTCTTTTTTGTTATGCCTGTTGCAGTAGGAGGGTTTGGAAATTGGTTGCTACCTTTAATAATAAATGTTAGAGATATAGCTTTTCCTCGATTAAATAATTTGAGTTTTTGACTTGTCCCAATTGCTTTACTATTTATGACTATAAGTCTATTGGTAGGTTTAGGAGCAGGAACCGGTTGAACAGTAT…
	DQ656831	------------------------------------------------------TTATATCTTATTT--TAGGA-----GTATGA-GCTGGGTTTTTAGGTGCCAGAATTAGTTTAATTATTCGCACTGAGTTAGGAATGGTTGGCAGGGTTAT---TATGGATGATCAGATTTATAATTCGATGGTAACGGCTCATGCTTTTTTGATGATTTTTTTTTTTGTGATGCCGGTAGCTATAGGAGGATTTGGTAATTGACTACTCCCTTTGATGATAAATGTTGCTGATATGGCTTTTCCTCGATTGAATAATCTGAGGTTTTGATTAGTCCCTATTTCTTTATTGTTTATGTCTTTGAGTTTATTAGTGGGGTTGGGCCCAGGAACAGGATGAACTGTTT…
	DQ656830	------------------------------------------------------------------------------------------GGTTTTTAGGTGCGAGAATNAGTTTAATTATTCGTACGGAATTGGGAATAGTTGGTAGGGTAAT---TATGGATGATCAGATTTATAATTCAATAGTAACGGCTCATGCTTTTTTGATGATTTTTTTTTTTGTGATACCGGTGGCGATAGGGGGTTTTGGTAATTGGTTACTTCCTTTAATAATAAATGTTGCGGATATGGCTTTTCCTCGATTGAATAATTTGAGGTTTTGATTGGTCCCTATTTCTTTATTGTTTATGTCGTTGAGTTTATTAGTAGGGCTTGGACCAGGCACTGGTTGGACTGTTT…
	KY006185	-----------------------------------------------------------------------------------------GGGTTTTTAGGAGCTAGAATTAGTTTGATTATTCGTACTGAATTAGGTATGGTTGGAAGGGTAAT---TATGGATGATCAAATTTATAATTCTATGGTTACAGCTCATGCTTTTTTAATAATTTTTTTTTTTGTAATGCCTGTGGCAATAGGAGGATTTGGTAATTGATTACTACCTTTGATAATAAATGTGGCGGATATAGCTTTTCCTCGATTGAATAATTTGAGTTTTTGGCTGGTTCCTATTTCTTTGTTATTTATGTCTTTAAGATTATTAGTTGGATTAGGTCCAGGTACAGGTTGGACTGTTT…
	KY006182	------------------------------------------------------TTATATTTTATTT--TGGGT-----GTATGG-GCTGGATTTTTAGGTGCGAGAATTAGGTTAATTATTCGTACTGAGTTAGGGATAGTTGGAAGGGTTAT---TATGGATGATCAAATTTATAATTCTATGGTTACTGCTCATGCTTTTTTAATAATTTTTTTTTTTGTAATACCTGTTGCTATAGGGGGTTTTGGTAATTGATTATTACCGTTGATAATGAATGTAGCGGATATGGCATTTCCTCGATTGAATAATTTGAGATTTTGGCTAGTCCCTATTTCTTTATTGTTTATGTCTTTAAGATTATTGGTTGGTTTAGGTCCTGGAACAGGATGAACTGTTT…
	MZ540086	--------------------------------------------------AACTTTGTATTTTATTG--TAGGA-----GTGTGA-TCTGGGTTTTTGGGTGCTAGGATAAGGTTGATTATTCGTACTGAATTAGGAATGGTCGGAAGGATTAT---TATGGATGATCAGATTTATAATTCGATGGTAACGGCTCATGCTTTCTTAATAATTTTTTTTTTTGTAATGCCAGTTGCTATGGGTGGGTTTGGTAATTGATTATTGCCTTTAATGATAAATGCTATAGACATAGCTTTTCCTCGTTTGAATAATTTAAGGTTTTGATTGTTACCTATTTCATTATTATTTATAAGAATAAGATTGTTAGTAGGGTTGGGGCCTGGGACGGGGTGAACAGTGT…
	JQ309580	--------------------------------------------------AACTTCGTATTTTTTGG--TTGGT-----GTGTGA-TCTGGTTTTTTAGGAGCTAGTGTAAGTTTAATTATTCGTACTGAGTTGGGTATAGTAGGTAGAGTTAT---TATAGATGATCAAATTTATAATTCTATGGTGACAGCTCATGCTTTTTTGATGATTTTTTTTTTTGTTATACCTGTGGCTATGGGGGGTTTTGGTAATTGATTATTGCCTTTAATGATGAATGTGATGGATATGGCTTTTCCTCGATTGAATAATTTGAGTTTTTGGTTAGTGCCAGTTTCTTTATTATTTATATGTATGAGTTTATTGATTGGGTTGGGACCTGGGACTGGGTGGACTGTGT…
	DQ656817	------------------------------------------------------TTATATTTTGTTG--TTGGT-----GTATGA-TCAGGATTTTTAGGTGCAAGAATCAGGTTGATTATTCGTACAGAGTTAGGGATAGTAGGAAGTATTAT---TCTAGATGATCAAATTTATAATTCTATAGTGACTGCGCATGCTTTTCTGATGATTTTTTTTTTTGTAATGCCTGTGTCAATGGGGGGATTTGGGAATTGATTGTTGCCTTTAATAATGAATGTGGCAGATATGGCTTTTCCTCGTTTAAATAATTTAAGGTTTTGATTAGTGCCTATTTCTTTGTTATTTATGTGTATGAGTTTATTAGTTGGTTTAGGTCCCGGGACAGGATGAACGGTAT…
	JQ309338	--------------------------------------------------GACATTATATTTTGTTG--TAGGA-----GTTTGA-TCGGGATTTTTAGGAGCAAGAATAAGATTGATTATTCGTACTGAGTTAGGAATAGTAGGGAGGGTGAT---TATAGATGATCAAATTTATAATGCAATGGTGACTGCACATGCTTTTTTAATGATTTTTTTTTTTGTGATACCTGTAGCAATAGGTGGTTTTGGGAATTGGTTGTTACCGTTGATAATGAATGTTATGGATATAGCTTTTCCTCGTTTGAATAATTTGAGGTTTTGGCTGGTGCCTATTTCTTTGTCATTTATGAGATTAAGGCTTTTGATTGGGTTAGGTCCTGGGACTGGATGAACTGTGT…
	JQ309453	--------------------------------------------------GACTTTATATTTTGTTA--TTGGG-----GTTTGG-GCAGGATTTTTAGGTGCTAGAATTAGTTTAATTATTCGTACTGAGTTAGGGATAGTTGGAAGAATTAT---TATAGATGATCAGATTTATAATTCTATGGTGACAGCGCATGCATTTCTAATAATTTTTTTTTTTGTTATGCCTGTAGCTGTAGGAGGTTTTGGGAATTGGCTATTGCCTTTAATAATAAATGTTATAGATATAGCTTTTCCTCGTTTGAATAATTTAAGATTTTGGCTAGTTCCTATTTCTTTATTATTTATATGTATAAGTTTATTAGTAGGACTAGGGCCTGGGACGGGATGGACTGTGT…
	JQ309215	--------------------------------------------------TACTTTGTATTTTATTA--TTGGG-----GTGTGG-TCAGGGTTTTTGGGAGCTAGGATTAGTTTGATTATTCGTACGGAGTTAGGGATAGTTGGTAGGGTTGT---GATAGATGATCAAATTTATAATTCAATGGTTACTGCACATGCTTTTTTAATAATTTTTTTTTTTGTAATGCCGGTGGCGGTAGGAGGGTTTGGTAATTGGTTACTACCTTTAATGATGAATGTTAGGGATATAGCTTTTCCTCGTTTAAATAATTTGAGATTTTGGTTGGTCCCTGTTTCTTTATTATTTATGTGTATAAGTTTGTTGGTTGGGTTAGGTCCAGGTACGGGTTGAACAGTTT…
	EU076852	------------------------------------------------------TTATATTTTATTC--TTGGG-----ATTTGA-GCAGGGTTTTTAGGTGCTAGAATAAGATTGATTATTCGCACTGAATTAGGAATAGTAGGAAGGATTAT---TATAGATGATCAAATTTATAATTCTATAGTGACGGCTCAGGCTTTTTTAATAATTTTTTTTTTTGTTATACCTGTGTCTATGGGGGGATTTGGTAATTGATTATTACCTTTGATAATAAATGTTATAGATATAGCATTCCCTCGTTTGAATAATTTAAGATTTTGATTGGTGCCGGTTTCTTTATCCTTTATGTGTATAAGGTTATTAGTGGGGTTAGGTCCTGGGACAGGGTGAACTGTGT…
	EU076864	------------------------------------------------------TTATATTTTATTA--TTGGA-----GTTTGG-TCTGGGTTTTTAGGGGCTAGAATAAGGTTAGTAATTCGTACAGAGTTAGGGATAGTAGGTAGAGTAAT---TATAGATGATCAGATTTATAATTCTATAGTAACTGCTCATGCTTTTTTAATAATTTTTTTCTTTATTATACCTGTTGCTATAGGAGGGTTTGGTAATTGGTTGTTGCCTTTGATAATGAATGTAGTGGATATAGCTTTTCCTCGATTGAATAATTTGAGGTTTTGATTAGTTCCAGTTTCTTTGTTGTTTATATGTTTAAGTTTGTTAGTAGGAGTAGGAGCTGGGACAGGGTGAACAGTTT…
	GQ304898	------ATTGTGTTACGATGATTGTTTTCTACGAATCATAAGGATATTGGAACTTTACATTTTGTTA--TTGGA-----GTTTGG-TCAGGGTTTTTGGGAGCTAGAATTAGGTTGATTATTCGTACTGAGTTAGGTATGGTAGGAAGACTTAT---TATAGATGATCAGATTTATAATTCTATAGTAACGGCGCATGCTTTTTTAATAATTTTCTTTTTTGTCATACCAGTAGCTGTAGGGGGGTTTGGTAATTGATTATTGCCTTTGATAATAAATGTGATAGATATGGCTTTTCCTCGTTTAAATAATTTAAGGTTTTGATTAGTACCTGTTTCTTTAGTGTTTATGTGTATAAGATTATTAGTGGGTTTAGGTCCTGGTACAGGTTGAACAGTTT…
	DQ656869	------------------------------------------------------TTGTATTTTATTA--TTGGG-----GTATGG-TCTGGTTTTTTAGGAGCTAGGATAAGGTTGATTATTCGTACTGAGTTAGGGATAGTAGGGAGAATTAT---TATAGATGATCAAATTTATAATTCTTTAGTGACAGCTCATGCTTTTTTGATGATTTTTTTTTTTGTTATGCCGGTGGCATTAGGGGGGTTTGGGAATTGGTTGCTTCCTTTAATAATGAATGTTGCAGATATAGCTTTTCCTCGATTAAATAATTTGAGGTTTTGATTAGTGCCTGTCTCTTTGTTATTTATGTCTTTAAGGTTGTTAGTAGGGTTGGGTCCTGGGACTGGATGGACGGTGT…
	JQ309421	--------------------------------------------------GACTTTATATTTTGTTG--TTGGA-----GTTTGA-TCTGGGTTTTTAGGAGCTAGGGTTAGGTTAATTATTCGTACTGAGTTGGGGATAGTTGGAAGAGTAAT---TATAGATGATCAAATTTATAATTCAATGGTTACTGCACATGCTTTTTTAATAATTTTTTTTTTTGTCATACCTGTTGCTGTAGGGGGTTTTGGTAATTGATTACTTCCTTTAATAATAAATGTAATAGATATGGCATTTCCGCGTTTGAACAATTTAAGATTTTGGCTAGTACCTATTTCATTGTTGTTTATATCTATAAGATTATTGGTTGGTTTAGGACCTGGGACTGGGTGAACGGTTT…
	JQ309259	--------------------------------------------------AACTTTATATTTTATTG--TTGGA-----GTTTGG-TCTGGATTTTTGGGGGCTAGAGTTAGTTTAATTATTCGTACTGAGTTAGGTATAATTGGAAGAGTAAT---TATAGATGATCAAATTTATAATTCTATGGTTACAGCACATGCTTTTTTAATAATTTTTTTTTTTGTTATGCCTGTTGCTGTAGGTGGGTTTGGTAATTGGTTGCTTCCTTTGATGATGAATGTTATGGATATAGCATTTCCTCGTTTAAATAATTTGAGTTTTTGATTAGTTCCTATTTCATTGTTGTTTATATCTATAAGATTATTAGTTGGTTTAGGGCCTGGGACTGGTTGAACAGTTT…
	EU076870	------------------------------------------------------TTGTATTTTATTA--TTGGA-----GTTTGG-TCTGGTTTTTTAGGTGCAAGAATAAGTTTGATTATTCGTACTGAATTAGGTATGGTGGGAAGTGTAAT---TATAGATGAGCAAATTTATAATTCTATGGTTACTGCTCATGCTTTTTTAATAATTTCTTTTTTTATTATACCTGTTGCTATAGGAGGTTTTGGAAATTGATTGTTACCTTTAATAATAAATGTTGCTGATATGGCTTTTCCTCGTTTAAATAATTTGAGTTTTTGGCTTGTGCCAGTTGCTCTTTTATTTATGTGTTTAAGTTTATTAGTTGGTTTAGGGGCTGGTACTGGTTGGACCGTAT…
	KM043212	--------------------------------------------------AACTTTATATTTTATTA--TTGGG-----GTTTGA-TCTGGTTTTTTAGGAGCTAGAATAAGATTAATTATTCGTACGGAGTTAGGAATGGTAGGGAGAATTAT---TATAGATGATCAAATTTATAATTCAATGGTAACTGCTCATGCTTTTTTAATGATTTTCTTTTTTGTTATACCAGTAGCTATGGGTGGGTTTGGAAATTGGTTATTACCGTTGATAATGAATGTAGCAGATATAGCTTTTCCTCGTTTGAATAATTTGAGGTTTTGGTTGGTGCCTGTTTCTTTATTATTTATGTCTTTAAGTTTGTTAGTTGGGTTAGGACCAGGGACAGGGTGAACTGTTT…
	KM043206	--------------------------------------------------AACTTTATATTTTATTA--TTGGA-----GTTTGA-TCAGGTTTTTTAGGTGCGAGAATTAGATTAATTATTCGTACTGAATTAGGAATAGTGGGGAGAATTAT---TTTAGATGATCAAATTTATAATTCAATAGTTACTGCACATGCTTTTTTAATGATTTTTTTTTTTGTTATACCTGTTTCTATGGGGGGGTTTGGGAATTGGTTACTTCCTTTAATGATAAATGTAGCAGATATAGCTTTTCCTCGTTTAAATAATCTAAGGTTTTGGTTAGTGCCTGTGTCTTTATTATTTATATCTATGAGTTTATTAGTTGGATTAGGACCAGGGACTGGATGGACTGTCT…
	OR501552	--------------------------------------------------GACGTTGTATTTTATTA--TTGGA-----GTTTGA-TCTGGTTTTTTAGGGGCTAGTATAAGTTTGATTATTCGTACGGAGTTAGGGATAGTAGGAAGAATTAT---TATAGATGATCAAATTTATAATTCTTTGGTGACAGCTCATGCTTTTTTAATGATTTTCTTTTTTGTTATACCTGTTTCTATAGGGGGTTTTGGAAATTGGTTACTTCCTTTAATGATAAATGTTGCAGATATGGCTTTTCCTCGTTTAAATAATTTGAGGTTTTGGTTAGTACCTGTTTCATTGTTGTTTATATCGTTGAGATTATTAGTTGGTTTGGGGCCTGGGACGGGATGGACTGTTT…
	KM043211	--------------------------------------------------TACTTTGTATTTTATTA--TTGGT-----GTTTGG-TCTGGTTTTTTAGGGGCAAGAATAAGATTGATTATTCGTACAGAGCTAGGGATAGTAGGTAGAATTAT---TATAGATGATCAAATTTATAATTCTATAGTTACTGCTCATGCTTTTTTAATGATTTTTTTTTTTGTTATGCCTGTGGCAATAGGGGGGTTTGGGAATTGATTATTGCCTTTAATGATGAATGTTGCTGATATAGCTTTTCCTCGTTTAAATAATTTGAGATTTTGGTTAGTTCCTGTCTCTTTGTTATTTATATCTTTAAGTTTATTGGTTGGATTAGGTCCTGGAACGGGTTGGACTGTAT…
	EU076828	------------------------------------------------------TTGTATTTTATTA--TTGGT-----GTTTGA-TCTGGGTTTTTAGGAGCTAGTATAAGTTTAATTATTCGTACTGAGTTAGGAATAGTTGGTAGAATTAT---TATAGATGATCAAATTTATAATTCTATGGTTACGGCGCATGCTTTTTTAATGATTTTTTTTTTTGTTATACCTGTTGCTATAGGGGGATTTGGAAATTGATTATTACCTTTAATAATAAATGTTGCTGATATAGCATTTCCTCGTTTAAATAATTTGAGATTTTGGTTAGTGCCGGTTTCTTTGTTGTTTATATCTTTAAGATTGTTAGTAGGTTTAGGTCCGGGGACAGGTTGGACTGTTT…
	EU751112	--------------------------------------------------AACTTTGTATTTTATTA--TTGGA-----GTTTGG-GCAGGGTTTTTAGGGGCAAGGATAAGTTTGATTATTCGAACTGAGTTAGGAATAGTTGGTAGTGTAAT---TATAGATGATCAAATTTATAATTCAATAATTACTGCTCATGCTTTCTTGATAATTTTTTTTTTTGTCATGCCTGTTTCTATAGGAGGGTTTGGAAATTGGTTGCTTCCTTTAATAATAAATGTTGCGGATATAGCTTTTCCTCGTTTAAATAATTTAAGTTTTTGGCTAGTTCCTGTTTCTTTGTTTTTTATAATTTTAAGTTTATTAATTGGATTAGGGTCTGGAACTGGATGAACTGTTT…
	DQ656873	------------------------------------------------------TTATATTTTATTA--TTGGT-----GTTTGA-TCTGGATTTTTGGGAGCTAGAATAAGTTTGATTATTCGTACTGAATTAGGGATGGTAGGAAGAGTTAT---TATGGATGATCAGATTTATAATTCTATAATTACGGCTCATGCTTTTTTAATAATTTTTTTTTTTGTAATGCCTGTATCAATAGGGGGTTTTGGAAATTGATTACTTCCTTTAATAATAAATGTTGCTGATATAGCATTTCCTCGTTTAAATAATTTGAGTTTTTGGTTAGTGCCTGTTTCTTTATTTTTTATAATTTTAAGTTTATTGGTTGGTTTGGGTTCAGGTACTGGATGAACTGTGT…
	EU751121	--------------------------------------------------TACTTTATATTTTATTA--TTGGA-----GTTTGA-TCTGGTTTTTTAGGTGCTAGAATAAGTTTAATTATTCGTACTGAATTAGGAATAGTTGGTAGTGTAAT---TATAGATGATCAGATTTATAATTCTATGATTACAGCTCATGCTTTTTTGATGACTTTTTTTTTTGTTATACCTGTTTCTATAGGCGGTTTTGGTAATTGATTATTACCTTTAATGATAAATGTAGCTGATATAGCTTTTCCTCGTTTAAATAATTTGAGATTTTGGTTAGTTCCTGTTTCTTTGTTATTTATAATTATAAGTTTGTTAGTTGGGTTGGGTTCTGGGACTGGTTGGACTGTTT…
	EU076863	------------------------------------------------------TTATATTTTATTA--TTGGA-----GTTTGA-TCTGGATTTTTAGGTGCTAGAATAAGTTTAATTATTCGTACTGAATTAGGAATAGTAGGTAGTGTAAT---TATGGATGATCAAATTTATAATTCTATAATTACGGCACATGCTTTTTTAATAATTTTTTTTTTTGTCATACCTGTTTCTATAGGTGGATTTGGTAATTGATTATTGCCTTTAATAATAAATGTAGCAGATATAGCTTTTCCTCGTTTAAATAATTTGAGATTTTGGTTAGTTCCTGTTTCTTTGTTATTTATAATTATAAGGTTATTAGTTGGTTTAGGTTCTGGAACTGGATGGACTGTTT…
	EU751071	--------------------------------------------------TACTTTATATTTTATTA--TTGGA-----GTTTGA-TCGGGGTTTTTAGGTGCTAGAATAAGTTTAATTATTCGCACTGAGTTAGGAATAGTAGGTAGTGTAAT---TATGGATGATCAGATTTATAATTCTATGATTACAGCTCATGCGTTTTTGATGATTTTTTTTTTTGTTATACCTGTTTCTATAGGGGGTTTTGGTAATTGGTTGCTACCTTTAATGATAAATGTAGCGGATATAGCTTTTCCTCGTTTAAATAATTTAAGATTTTGATTAGTTCCTGTTTCTTTATTATTTATAATTATGAGATTATTAGTTGGTTTGGGTTCTGGAACTGGTTGAACTGTTT…
	EU076899	------------------------------------------------------CTGTCTTTTGTNA--TTTGG-----GTTNGG-TCTGGTTTTTTAGGTGCTAGTATGAGTTTAATCATTCGTACTGAGTTGGGGATGGTAGGTAGTGTTAT---TATAGATGATCAGATTTATAATTCTATGATTACTGCTCATGCTTTTTTAATAATTTTTTTTTTTGTAATACCTGTTTCTATAGGGGGTTTTGGTAATTGATTATTACCTTTAATGATAAATGTTGCTGATATGGCTTTTCCTCGTCTGAATAATTTGAGGTTTTGGTTAGTACCTGTTTCTTTGTTGTTTATAATTATGAGGTTATTGGTTGGTTTGGGTTCTGGTACTGGTTGAACTGTTT…
	MT647198	------------------------------------------------------------------------------------------------TAGGGGCTAGAATAAGGTTAATTATTCGTACTGAATTAGGTATGGTAGGTAGTGTTAT---TATGGATGATCAAATTTATAATTCTATGATTACTGCTCATGCTTTTTTGATAATTTTTTTTTTTGTTATGCCTGTTTCTATGGGTGGTTTTGGAAATTGGTTATTACCTTTAATAATGAATGTTGCTGATATAGCTTTTCCTCGTTTAAATAATTTGAGTTTTTGGTTGGTACCTGTTTCTTTGTTGTTTATAATTATAAGGCTATTGGTTGGTTTAGGTTCTGGAACTGGTTGAACTGTTT…
	DQ656854	-------------------------------------------------------------------------------------------------------------AAGTTTAATTATTCGGACTGAATTAGGTATAGTTGGTAGGGTAAT---TATAGATGATCAAATTTATAATTCTATAATTACTGCTCATGCTTTTTTAATAATTTTTTTTTTTGTCATGCCTGTATCTATGGGAGGGTTTGGAAATTGGTTATTACCCTTGATAATAAATGTTGCTGATATAGCTTTTCCTCGTTTAAATAATTTGAGTTTTTGGTTAGTACCTGTTTCTTTATTATTTATAATTATAAGGTTATTAGTTGGTTTAGGGTCTGGTACTGGTTGGACTGTAT…
	JQ309509	--------------------------------------------------GACTTTATATTTTGTTA--TTGGT-----GTGTGA-TCAGGGTTTTTAGGCGCTAGAATTAGTTTGATTATTCGTACTGAGTTAGGTATAGTAGGGAGAGTGAT---TATAGACGACCAAATTTATAATTCAATGGTTACAGCTCATGCGTTTTTAATAATTTTCTTTTTTGTTATACCAGTTGCTGTTGGAGGCTTTGGTAATTGGTTACTACCTTTAATAATAAATGTCATGGATATAGCTTTCCCTCGTTTAAATAATTTGAGATTTTGATTGATTCCTGTTTCATTGGTATTTATATGTATAAGATTATTAGTAGGGTTAGGTCCTGGAACAGGATGAACTGTAT…
	JQ309477	--------------------------------------------------AACTTTATATTTTGTTC--TTGGA-----GTTTGA-GCAGGATTTTTAGGTGCGAGAATAAGTTTAATTATTCGTACTGAATTAGGGATGGTAGGTCAGATTAT---TATAGATGATCAGATTTATAATTCTATAGTAACAGCGCATGCTTTTTTAATGATTTTTTTTTTTGTAATACCTGTTGCAATAGGGGGGTTTGGTAATTGACTTTTACCGTTAATAATGAATGTTATAGATATAGCTTTTCCTCGATTAAATAATTTAAGTTTTTGATTAGTTCCTATTTCATTACTTTTTATGAGAATAAGATTGTTAGTTGGGTTAGGGCCTGGGACAGGGTGAACTGTAT…
	JQ309354	--------------------------------------------------AACTTTGTATTTTGTTC--TTGGG-----GTTTGA-GCAGGTTTTTTAGGTGCAAGGATAAGATTAATTATTCGTACTGAATTAGGTATAGTTGGTCAGATTAT---TATAGATGATCAGATTTATAATTCTATGGTGACAGCTCATGCTTTTTTAATAATTTTTTTTTTTGTTATGCCGGTTGCAATAGGGGGATTTGGAAATTGACTTTTACCTTTGATGATAAATGTTATAGATATAGCTTTTCCTCGTTTGAATAATTTAAGGTTTTGATTAGTGCCTATTTCATTGCTTTTTATGAGAATGAGTTTATTGGTGGGTTTAGGTCCAGGTACGGGGTGAACTGTTT…
	MH251771	------------------------------------------------------------------------------------------------------------------------TTCGTACTGAGCTAGGAATAGTAGGTCAGATTAT---TATAGATGATCAGATTTATAATTCTATGGTAACAGCTCATGCTTTTTTGATAATTTTTTTTTTTGTTATGCCGGTTGCTATGGGAGGATTTGGNAATTGACTTTTACCTTTGATAATAAATGTTATAGATATGGCTTTTCCTCGTTTGAATAATTTGAGGTTTTGATTAGTTCCTATTTCATTGCTTTTTATAAGAATAAGATTATTAGTTGGTTTAGGACCGGGGACAGGGTGAACTGTAT…
	JQ309385	--------------------------------------------------AACTTTATATTTTGTTC--TTGGA-----GTTTGA-GCAGGTTTTTTAGGTGCGAGGATAAGATTAATTATTCGTACTGAGTTAGGGATAGTAGGTCAGATTAT---TATAGATGATCAAATTTATAATTCTATGGTAACAGCTCATGCTTTCTTGATAATTTTTTTTTTTGTTATGCCGGTTGCTATAGGAGGATTTGGTAATTGACTTTTACCTTTGATAATAAATGTTATAGATATAGCTTTTCCTCGTTTAAATAATTTGAGTTTTTGATTAGTGCCTATTTCTTTACTTTTTATGAGAATAAGATTATTGGTTGGCTTAGGACCGGGGACAGGGTGAACTGTGT…
	EU076850	------------------------------------------------------TTACATTTTGTTC--TCGGA-----GTTTGG-GCAGGGTTTTTAGGTGCTAGGATTAGATTAATTATGCGTACTGAATTAGGTATAGTAGGTAGACTTAT---TATAGATGATCAGATTTATAATTCTATGGTGACAGCTCATGCTTTTTTAATAATTTTTTTTTTTGTCATGCCTGTAGCAATAGGGGGTTTTGGAAACTGATTATTGCCTTTGATAATGAATGTTATAGATATAGCATTTCCTCGATTAAATAACTTAAGGTTTTGACTAGTGCCTATTTCATTATTATTTATATGTATAAGGTTATTAGTTGGGTTAGGTCCTGGGACTGGATGAACAGTAT…
	JQ309349	--------------------------------------------------AACTTTGTATTTTGTTC--TTGGG-----GTTTGA-GCAGGGTTTTTAGGTGCGAGAATTAGATTAATTATTCGTACTGAGTTAGGGATAGTAGGTAGAATTAT---TATAGATGATCCAATTTATAATTCTATGGTAACAGCCCATGCGTTTTTAATAATTTTTTTTTTTGTTATACCTGTGGCTATAGGAGGATTTGGAAATTGATTATTGCCTTTAATAATGAATGTTATAGATATAGCATTTCCTCGTTTAAATAATTTGAGGTTTTGATTAGTTCCTATTTCATTGTTATTTATGTGTATAAGATTATTAGTTGGATTAGGTCCTGGGACAGGATGAACGGTTT…
	JQ309554	--------------------------------------------------AACTTTACATTTTCTTC--TTGGA-----GTTTGA-GCAGGGTTTTTAGGTGCTAGAATTAGGTTAATTATTCGTACGGAATTAGGTATAGTAGGAAGAATTAT---TATAGATGATCAGATTTATAATTCTATGGTGACAGCTCATGCATTTTTAATAATTTTTTTTTTTGTTATACCTGTGGCTATAGGTGGGTTTGGAAATTGATTATTGCCTTTAATAATGAATGTTATAGATATAGCATTTCCTCGTTTAAATAATTTGAGGTTTTGATTAGTTCCTATTTCGTTATTATTTATGTGTATAAGTTTATTGGTGGGATTAGGTCCTGGGACAGGTTGGACAGTTT…
	OQ589577	--------------------------------------------------GACTTTATATTTTGTTA--TTGGN-----GTATGA-TCAGGATTTTTGGGTGCTAGTATTAGTTTGATTATTCGTACAGAATTAGGAATAGTTGGAAGAATTAT---TTTAGATGATCAAATTTATAACTCTATAGTTACAGCTCATGCTTTTTTAATGATTTTTTTTTTTGTTATGCCTGTCTCAATAGGGGGGTTTGGGAATTGGTTGTTACCTTTAATAATAAATGTAGCAGATATAGCTTTTCCTCGTTTAAATAATTTAAGATTTTGGTTAGTGCCTATTTCTTTGTTGTTTATATCAATAAGTTTATTAGTTGGGCTTGGTCCGGGGACTGGTTGAACTGTTT…
	OQ589563	--------------------------------------------------AACTTTATATTTTGTTA--TTGGT-----GTATGA-TCTGGATTTTTGGGTGCTAGAATTAGTTTGATTATTCGTACAGAATTAGGGATGGTTGGGAGAATTAT---TTTAGACGATCAAATTTATAATTCTATGGTTACAGCTCATGCTTTTTTGATGATTTTTTTTTTTGTTATGCCTGTTTCGATAGGGGGATTTGGTAACTGGTTGTTACCTTTAATAATAAATGTAGCAGATATAGCATTTCCTCGTTTAAATAATTTAAGATTTTGGTTAGTACCTATTTCTTTATTGTTTATGTTAATAAGTTTATTAGTAGGACTTGGTCCAGGGACTGGTTGGACTGTTT…
	JQ309597	--------------------------------------------------GACTTTGTATTTTGTTA--TTGGG-----GTGTGA-TCTGGGTTTTTGGGGGCTAGAATTAGATTGATTATTCGCACTGAGTTAGGGATAGTTGGTAGAGTTAT---TATAGATGATCAGATTTATAATTCTATAGTAACGGCTCATGCTTTTTTAATAATTTTTTTTTTTGTTATACCAGTGGCTGTAGGGGGTTTTGGTAATTGATTATTGCCTTTAATAATGAATGTTATAGATATAGCTTTTCCTCGTTTAAATAATTTGAGATTTTGGTTAGTGCCTATTTCTTTGATATTTATATCCATAAGTTTATTAGTAGGATTAGGTCCTGGGACAGGATGGACGGTGT…
	JQ309244	--------------------------------------------------AACTTTGTATTTTGTTA--TTGGG-----GTATGA-TCTGGTTTTTTAGGAGCTAGAATTAGTTTAATTATTCGTACTGAGTTGGGTATAGTTGGAAGAGTAAT---TATAGATGATCAAATTTATAATTCTATAGTAACAGCTCATGCTTTTTTAATAATTTTTTTTTTTGTTATACCTGTAGCTGTAGGAGGATTTGGTAATTGATTATTACCTTTAATGATGAATGTAATAGATATAGCATTTCCTCGTTTAAATAATTTGAGATTTTGATTAGTGCCTATTTCTTTAATATTTATGTCTATAAGATTATTGGTAGGGTTAGGGCCTGGAACAGGGTGAACTGTAT…
	JQ309589	--------------------------------------------------AACTTTATATTTTGTTA--TTGGG-----GTGTGA-TCTGGTTTTTTAGGAGCTAGAATTAGATTAATTATTCGCACTGAGCTAGGTATGGTTGGAAGAGTTAT---TATAGATGATCAAATTTATAATTCTATAGTAACAGCTCATGCTTTTTTAATAATTTTTTTTTTTGTAATACCTGTGGCTGTAGGAGGGTTTGGTAATTGACTATTACCTTTGATAATAAATGTTATAGATATGGCTTTTCCTCGTTTAAATAATTTGAGATTTTGATTAGTTCCTATTTCTTTAATATTTATATCTATAAGGTTATTGGTAGGTTTAGGTCCCGGAACTGGGTGAACTGTTT…
	EU499851	--------------------------------------------------AACTTTATATTTTATTA--TTGGT-----GTGTGA-TCAGGATTTTTAGGGGCTAGAATTAGTTTAATTATTCGTACAGAACTTGGGATGGTAGGGAGAGTAAT---TATAGATGAGCAGATTTATAATTCAATGGTGACTGCGCATGCATTTTTAATAATTTTTTTTTTTGTAATACCAGTAGCTGTGGGGGGATTTGGTAATTGATTATTACCTTTAATGATGAATGTTATGGATATAGCTTTTCCTCGTTTGAATAATTTGAGATTTTGATTAGTGCCTATTTCATTATTATTTATGTGTTTAAGTTTATTAGTAGGGCTTGGGCCTGGGACAGGGTGAACGGTTT…
	EU076868	------------------------------------------------------TTATATTTTATTA--TTGGT-----GTGTGA-TCAGGGTTTTTAGGAGCTAGGATTAGGTTGATTATTCGTACTGAGTTAGGTATAGTAGGGAGAGTTAT---TATAGATGAGCAGATTTATAATTCAATAGTTACAGCGCATGCTTTTCTAATGATTTTTTTTTTTGTTATACCGGTTGCTGTAGGGGGGTTTGGTAATTGATTACTTCCTTTGATGATGAATGTTATGGATATAGCTTTTCCTCGTTTAAATAATTTGAGATTTTGATTAGTACCAATTTCTTTGTTATTTATGTGTTTAAGTTTATTGGTAGGATTAGGTCCTGGAACTGGTTGAACTGTTT…
	JQ309330	-----------------------------------------------------------TTTTATTA--TTGGT-----GTTTGA-TCAGGATTTCTAGGGGCTAGAATTAGGTTAATTATTCGTACTGAACTTGGGATAGTTGGAAGAGTAAT---TATAGATGAACAAATTTATAATTCTATAGTTACAGCACATGCTTTTTTAATAATTTTTTTTTTTGTTATACCAGTTGCTGTAGGAGGGTTTGGTAATTGATTATTACCTTTGATAATAAATGTTATAGATATAGCATTTCCTCGTTTAAATAATTTGAGGTTTTGATTAGTGCCTATTTCATTATTATTTATATGTTTAAGTTTATTAGTAGGTTTAGGTCCAGGGACAGGATGAACTGTGT…
	JQ309482	--------------------------------------------------AACGTTGTATTTTATTA--TTGGT-----GTATGA-TCAGGGTTTTTAGGAGCTAGAATTAGGTTAATTATTCGTACTGAGCTTGGAATAGTAGGTAGGGTAAT---TATAGATGAGCAAATTTATAATTCTATAGTTACGGCTCATGCTTTTCTTATAATTTTTTTTTTTGTTATGCCAGTTGCTGTAGGAGGATTTGGTAATTGATTATTGCCTTTAATAATAAATGTTATGGATATAGCTTTTCCTCGTTTAAATAATTTGAGATTTTGGTTAGTACCTATTTCATTATTATTTATATGTTTAAGTTTATTAGTGGGTTTAGGTCCTGGTACTGGTTGAACTGTTT…
	MH251761	--------------------------------------------------------------------------------------------------------------------ATTATTCGTACTGAGTTAGGTATGGTTGGGAGAATTAT---TTTAGATGATCAAATTTATAATTCTATGGTTACTGCTCATGCTTTTTTAATAATTTTTTTTTTTGTTATACCTGTTGCTATGGGAGGGTTTGGGAATTGATTATTGCCTTTGATGATAAATGTTATAGATATAGCTTTTCCTCGTTTGAATAATTTAAGGTTTTGATTAGNGCCTGTATCTTTATTGTTTATATGTATAAGATTATTAGTGGGTTTAGGGCCGGGGACTGGTTGAACTGTGT…
	JQ309423	--------------------------------------------------AACTTTATATTTTGTTA--TTGGG-----GTTTGA-TCTGGTTTTTTAGGGGCTAGAATTAGGTTGATTATTCGCACTGAGTTAGGAATGGTTGGAAGGATTAT---TATAGATGATCAAATTTATAATTCTTTAGTTACTGCTCATGCATTTTTAATAATTTTTTTTTTTGTAATGCCTGTGGCAATAGGGGGTTTTGGTAATTGGCTTTTGCCTTTGATAATAAATGTTATAGATATAGCATTTCCTCGTTTAAATAATTTAAGATTTTGGTTAGTGCCTGTTTCTTTATTATTTATGTGTATGAGATTGTTAGTTGGTTTAGGTCCTGGCACTGGTTGGACAGTGT…
	JQ309501	--------------------------------------------------AACTTTATATTTTGTTG--TTGGG-----GTTTGG-TCTGGTTTTTTAGGAGCTAGAATTAGGTTAATTATTCGTACTGAGTTAGGGATAGTGGGGAGGATTAT---TATAGATGATCAAATTTATAATTCTTTAGTTACTGCTCATGCATTTTTAATAATTTTTTTTTTTGTAATGCCTGTGGCTATGGGGGGGTTTGGTAATTGGCTTTTACCTTTAATAATAAATGTTATAGATATAGCATTTCCTCGTTTGAATAATTTGAGATTTTGGTTAGTGCCTGTTTCTTTGTTGTTTATGTGTATAAGGTTATTAGTTGGTTTAGGTCCGGGTACTGGTTGGACAGTTT…
	EU076846	------------------------------------------------------TTATATTTTGTTA--TTGGT-----GTTTGA-TCTGGGTTTTTGGGTGCGAGAATTAGGTTAATTATTCGTACAGAGTTGGGAATAGTAGGTAGAATTAT---TATAGATGATCAAATTTATAATTCTATAGTTACTGCCCATGCATTTTTAATGATTTTTTTTTTTGTTATGCCTGTAGCTGTAGGGGGGTTTGGGAATTGATTGCTTCCTTTAATGATAAATGTTATAGATATGGCATTCCCTCGATTAAATAATTTGAGATTTTGATTAGTGCCTATTTCTTTGTTATTTATATGTATAAGATTATTGGTTGGGCTAGGTCCTGGTACGGGTTGAACAGTGT…
	EU076845	------------------------------------------------------TTGTATTTTGTTA--TTGGT-----GTATGA-TCTGGATTTTTAGGTGCGAGAATTAGATTAATTATTCGTACAGAGTTAGGGATGGTAGGTAGAATTAT---TATAGATGATCAGATTTATAATTCTATAGTTACTGCTCATGCATTTTTAATAATTTTTTTTTTTGTAATGCCTGTAGCTGTAGGGGGGTTTGGGAATTGGCTACTTCCTTTAATGATGAATGTTATAGACATAGCATTTCCTCGTTTGAATAATTTGAGATTTTGATTAGTGCCTATTTCTTTGTTATTTATGTGTATAAGTTTATTGGTTGGATTAGGTCCTGGTACTGGTTGAACAGTTT…
	JQ309574	--------------------------------------------------AACTTCGTATTTTGTTA--TTGGT-----GTTTGA-TCTGGGTTTTTAGGTGCGAGAATTAGATTAATTATTCGTACAGAGTTAGGAATGGTAGGTAGAATTAT---TATAGATGATCAAATTTATAATTCTATAGTTACTGCTCATGCATTTTTAATGATTTTTTTTTTTGTAATGCCTGTGGCTGTGGGGGGGTTTGGAAATTGATTACTTCCTTTAATGATGAATGTTATAGATATAGCATTTCCTCGTTTAAATAATTTGAGATTTTGATTAGTGCCGATTTCTTTGTTATTTATGTGTATAAGTTTATTGGTTGGGTTGGGCCCTGGGACTGGTTGAACAGTTT…
	JQ309340	--------------------------------------------------AACTTTACATTTTGTTA--TTGGT-----GTTTGG-TCGGGGTTTTTAGGTGCTAGAATTAGCCTTATTATTCGCACTGAATTAGGGATAGTGGGAAGAGTTAT---TATGGATGATCAAATTTATAATTCTATAGTTACAGCACATGCTTTTTTAATAATTTTTTTTTTTGTAATACCAGTTGCTGTTGGTGGTTTTGGTAATTGATTATTACCGTTGATAATGAATGTTATAGATATAGCTTTTCCTCGTTTAAATAATTTAAGATTTTGGTTGGTCCCAATTTCATTGGTTTTTATGTGTATAAGGTTATTAGTAGGGTTAGGACCTGGGACAGGTTGAACTGTAT…
	JQ309486	--------------------------------------------------GACTTTATATTTTGTTA--TTGGT-----GTTTGA-TCGGGGTTTTTAGGGGCTAGAATTAGGCTTATTATTCGTACGGAGTTAGGGATAGTAGGAAGAGTAAT---TATAGATGATCAAATTTATAATTCTATAGTTACAGCACATGCGTTTTTAATAATTTTTTTTTTTGTAATACCAGTTGCTGTTGGTGGGTTTGGTAATTGATTATTACCATTAATAATGAATGTTATGGATATAGCTTTTCCTCGTTTAAATAATTTGAGATTTTGATTAGTGCCAATTTCATTAGTTTTTATGTGTATAAGATTATTAGTAGGGTTAGGACCTGGGACAGGTTGAACTGTGT…
	JQ309375	--------------------------------------------------AACTTTACATTTTGTTA--TTGGT-----GTTTGG-TCAGGATTTTTAGGTGCTAGAATAGGCTTAATTATTCGTACCGAGTTAGGGATAGTAGGTAGGGTTAT---TATAGATGATCAAATTTATAATTCTATAGTTACGGCACATGCTTTTTTAATAATTTTTTTTTTTGTAATGCCAGTTGCTGTTGGAGGATTTGGTAATTGATTATTACCTTTAATGATGAATGTTATAGATATAGCTTTTCCACGTTTAAATAATTTAAGATTTTGATTAGTACCTATTTCATTAGTATTTATATGTATAAGATTATTAGTAGGATTAGGGCCTGGGACAGGTTGAACAGTGT…
	JQ309429	--------------------------------------------------AACTTTATATTTTATTA--TTGGT-----GTTTGG-TCAGGATTTTTAGGTGCTAGAATCAGGTTAATTATTCGTACTGAGTTAGGAATAGTAGGCAGGGTTAT---TATAGATGATCAAATTTATAATTCTATAGTTACAGCGCATGCTTTTTTAATAATTTTTTTTTTTGTAATGCCAGTTGCTGTTGGAGGATTTGGTAATTGATTATTACCTTTAATGATGAATGTTATAGATATAGCTTTTCCACGTTTAAATAATTTGAGATTTTGATTAGTACCAATTTCATTGGTATTTATGTGTATAAGATTATTAGTAGGGTTAGGACCTGGGACAGGTTGAACAGTTT…
	JQ309361	--------------------------------------------------TACTTTGTATTTTTTAG--TAGGA-----GTTTGA-TCTGGTTTTTTAGGGGCAAGAATAAGATTAATTATTCGTACTGAGTTGGGAATAGTAGGAAGGATTAT---TATAGATGATCAAATTTATAATTCGATGGTTACAGCTCATGCTTTTTTAATAATTTTTTTTTTTGTTATGCCAGTTGCTATAGGGGGGTTTGGTAATTGATTATTACCGTTAATAATGAATGTTATAGATATAGCTTTCCCTCGTTTAAATAATTTAAGATTTTGATTATTGCCTGTTTCTTTATTATTTATAAGAATGAGGTTGTTAGTAGGCCTAGGTCCTGGAACAGGATGAACTGTCT…
	JQ309332	-----------------------------------------------------------TTTTGTTC--TTGGT-----ATTTGA-GCGGGTTTTTTAGGGGCTAGAATAAGTTTAATTATTCGCACGGAATTAGGTATAGTTGGTAGAATTAT---TATAGATGATCAGATTTATAATTCTATAGTTACTGCTCATGCTTTTTTAATAATTTTTTTTTTTGTTATGCCTGTGTCTATAGGCGGTTTTGGAAATTGATTACTACCTTTAATAATAAATGTTATGGATATAGCTTTTCCACGTTTGAATAATTTGAGGTTTTGATTAGTGCCTATTTCTTTGTTGTTTATAAAAATGAGATTATTAGTAGGGTTAGGACCTGGAACGGGTTGAACTGTTT…
	KM043208	-----------------------------------------------TGGTACTTTGTATTTTGTAA--TTGGT-----GTTTGG-TCTGGGTTTTTAGGAGCAAGGATTAGGCTAATTATTCGTACAGAATTAGGGATGGTTGGTAGTGTTAT---TATAGATGATCAAATTTATAATTCTTTAGTGACGGCGCATGCGTTTTTAATAATTTTTTTTTTTGTTATACCTGTGGCTGTGGGAGGCTTTGGTAATTGATTATTGCCTTTGATAATAAATGTTATGGATATAGCTTTTCCTCGTTTGAATAATTTGAGATTTTGATTAGTTCCTATTTCATTAATTTTTATATGTATAAGGTTGTTAGTTGGTTTAGGGCCTGGGACAGGATGAACTGTGT…
	EU499870	--------------------------------------------------AACTTTACATTTTGTTA--TTGGA-----GTGTGA-TCTGGTTTTTCAGGAGCTAGAATAAGATTAATTATTCGTACTGAATTAGGAATAGTAGGAAGTATTAT---TATGGATGATCAAATTTATAATTCAATGGNAACNGCNCATGCNTTTTTAATAATTTTTTTTTTTGTTATACCAGTAGCTATAGGAGGTTTTGGAAATTGGTTATTACCTTTAATAATAAATGTTATAGATATGGCTTTTCCTCGATTGAATAATTTGAGGTTTTGATTAGTACCTGTTTCTTTATTATTTATAAGAATGAGATTATTGGTAGGATTAGGGCCAGGGACTGGGTGAACCGTGT…
	JQ309484	--------------------------------------------------AACTTTGTATTTTGTTA--TTGGA-----GTTTGG-TCTGGGTTTTTAGGAGCTAGAATAAGATTAATTATTCGTACTGAATTAGGGATAGTAGGAAGTATTAT---TATAGATGATCAAATTTATAATTCGATAGTAACGGCTCATGCTTTTTTAATGATTTTTTTTTTTGTTATACCAGTTGCAATAGGGGGGTTTGGAAATTGATTATTGCCTTTAATAATAAATGTGATAGATATAGCTTTTCCTCGATTAAATAATTTGAGATTTTGATTAGTACCTGTTTCTTTATTGTTTATAAGAATAAGGTTGTTAGTTGGGTTAGGACCTGGAACTGGGTGAACTGTAT…
	EU499873	--------------------------------------------------AACTTTGCATTTTGTTA--TTGGG-----GTTTGG-TCTGGTTTTTTAGGGGCTAGAATAAGATTGATTATTCGTACTGAGTTAGGTATAGTAGGAAGTATTAT---TATGGATGATCAAATTTATAATTCAATGGTAACGGCTCATGCTTTTTTAATAATTTTTTTTTTTGTTATACCAGTTGCAATAGGAGGATTTGGAAATTGGTTATTGCCTTTGATGATAAATGTGATAGATATAGCTTTTCCTCGATTAAATAATTTGAGATTTTGATTAGTGCCTGTTTCTTTATTGTTTATAAGAATAAGATTATTGGTTGGATTAGGGCCTGGAACTGGTTGAACTGTAT…
	JQ309414	--------------------------------------------------GACTTTATATTTTGTTA--TTGGG-----GTGTGG-TCTGGTTTTTTAGGGGCTAGAATAAGATTAATTATTCGTACTGAATTAGGGATAGTAGGAAGTATTAT---TATAGATGATCAAATTTATAATTCAATAGTAACGGCTCATGCTTTTTTAATGATTTTTTTTTTTGTTATACCAGTGGCTATAGGAGGATTTGGAAATTGATTATTACCTTTGATAATAAATGTAATGGATATAGCTTTTCCTCGATTGAATAATTTGAGATTTTGATTAGTACCTGTTTCTTTGTTATTTATAAGAATAAGATTATTGGTTGGGTTGGGTCCAGGAACTGGTTGAACTGTAT…
	JQ309232	--------------------------------------------------AACTTTGCATTTTGTTA--TTGGA-----GTGTGG-TCTGGGTTTTTAGGAGCGAGAATAAGATTAATTATTCGTACTGAGTTAGGGATGGTAGGAAGTATTAT---TATAGATGATCAGATTTATAATTCGATGGTAACGGCTCATGCTTTTTTAATGATTTTTTTTTTTGTTATACCAGTAGCAATGGGAGGATTTGGGAATTGATTGTTGCCTTTGATAATAAATGTAATGGATATAGCTTTTCCTCGATTGAATAATTTGAGATTTTGGTTAGTACCTGTTTCTTTGTTATTTATAAGAATAAGGTTATTAGTTGGGTTAGGGCCAGGAACTGGTTGAACTGTGT…
	MH251824	----------------------------------------------------------------------------------------------------------------ATTAATTATTCGTACTGAGTTGGGGATAGTTGGTAGAATTAT---TATGGATGATCAAATCTATAATTCTATAGTAACCGCTCATGCGTTTTTAATAATTTTTTTTTTTGTTATGCCTGTTGCTATAGGAGGTTTTGGTAATTGATTATTGCCTTTGATGATGAATGTAATAGATATAGCATTCCCTCGTTTAAATAATTTGAGGTTTTGATTGGTACCTGTCTCTTTGTTGTTTATGAGAATGAGACTATTAGTAGGATTAGGGCCAGGGACTGGGTGAACAGTTT…
	JQ309449	--------------------------------------------------AACTTTATATTTTGTTA--TTGGT-----GTTTGA-TCAGGATTTTTGGGAGCTAGAATTAGCCTTATTATTCGTACTGAGTTAGGAATAGTTGGTAGGGTTAT---TATAGATGATCAGATTTATAATTCTATAGTTACAGCACATGCTTTTTTAATGATTTTTTTTTTTGTTATACCTGTGGCTGTTGGAGGTTTTGGGAATTGGTTGCTTCCTTTGATAATAAATGTTATGGATATGGCTTTTCCTCGTTTAAATAATTTAAGGTTTTGGTTAGTTCCTATTTCATTGGTTTTTATATGTATAAGATTATTAGTAGGGTTAGGTCCTGGTACAGGATGAACTGTTT…
	FJ426554	------------------------------------------------------TTATATTTTGTTA--TTGGG-----GTTTGA-TCAGGGTTTCTAGGAGCTAGTATTAGGCTTATTATTCGTACTGAATTAGGGATAGTTGGTAGAGTAAT---TATGGATGATCAGATTTATAATTCGATAGTTACGGCTCATGCTTTTTTAATGATTTTTTTTTTTGTTATGCCTGTGGCTGTAGGAGGTTTTGGGAATTGATTACTTCCTTTGATAATAAATGTTATAGATATAGCTTTTCCTCGTTTAAATAATTTAAGATTTTGATTAGTTCCTATTTCATTAGTTTTTATGTGTATAAGGTTATTAGTAGGGTTGGGGCCTGGGACAGGATGGACTGTTT…
	EU076838	------------------------------------------------------TTATATTTTGTTA--TTGGT-----GTTTGG-TCAGGTTTTTTAGGGGCTAGGATTAGTCTTATTATTCGTACTGAATTAGGAATAGTAGGTAGAGTAAT---TATAGATGATCAGATTTATAATTCAATGGTTACAGCACATGCTTTTTTAATGATTTTTTTTTTTGTTATACCTGTAGCTGTGGGAGGTTTTGGAAATTGGTTACTTCCTTTGATAATAAATGTTATAGATATAGCTTTTCCTCGTTTAAATAATTTAAGATTTTGATTAGTTCCTATTTCATTAGTTTTTATATGTATGAGATTATTGGTAGGGCTAGGTCCTGGTACAGGGTGAACTGTTT…
	EU076839	------------------------------------------------------TTATATTTTGTTG--TTGGT-----GTATGA-TCTGGGTTTTTGGGGGCTAGAATAAGGTTAATTATTCGTACTGAGTTAGGGATGGTTGGAAGAATTGT---TATGGATGATCAAATTTATAATTCTATGGTTACAGCTCATGCGTTTTTAATAATTTTTTTTTTTGTTATGCCAGTGGCTATGGGGGGATTTGGTAATTGATTACTTCCTTTGATAATGAATGTAATGGATATAGCATTTCCTCGTTTAAATAACTTAAGATTTTGGTTAGTGCCTGTTTCTTTATTATTTATAAGAATAAGTTTATTGGTAGGACTTGGGCCTGGGACAGGTTGAACTGTGT…
	EU076853	------------------------------------------------------TTATATTTTGTTA--TTGGT-----GTGTGA-TCCGGGTTTTTGGGAGCTAGGAAAAGGTNAATTATTCGTACGGAATTAGGGATAGTTGGCAGAATTAT---CATAGACGATCAGATTTATAATTCTATGGTGACCGCTCATGCTTTTTTGATAATTTTTTTTTTCGTTATACCTGTGGCTATAGGGGGATTTGGTAATTGATTATTACCTTTAATAATAAATGTAATAGATATAGCTTTTCCTCGTTTGAATAATTTGAGATTTTGATTAGTGCCGGTTTCTTTATTATTTATGAGAATAAGATTGTTAGTTGGTCTTGGCCCAGGAACAGGGTGAACTGTTT…
	KY006181	-------------------------------------------------------------------------------------------TTTTTTAGGAGCTAGAATGAGTTTAATTATTCGTACTGAGTTAGGGATAGTTGGAAGAATTAT---TATAGATGATCAAATTTATAACTCTATGGTTACTGCTCATGCTTTTTTAATGATTTTCTTTTTTGTTATACCTGTTGCTATAGGAGGATTTGGAAATTGATTATTACCTTTGATGATAAATGTAATGGATATAGCTTTCCCTCGTTTGAATAATTTAAGATTTTGATTAGTACCTGTTTCTTTATTATTTATAAGGTTAAGGTTGTTAGTAGGTTTAGGACCCGGCACTGGTTGAACGGTTT…
	DQ656862	------------------------------------------------------TTACATTTTGTTG--TTGGA-----GTGTGA-TCAGGGTTTTTAGGAGCTAGAATAAGATTAATTATTCGTACTGAGTTAGGGATAGTTGGAAGAATTAT---TATAGATGATCAGATTTATAACTCAATGGTTACAGCTCATGCTTTTTTAATAATTTTCTTTTTTGTTATACCTGTGTCTATAGGAGGATTTGGAAATTGATTACTTCCTGTTATATTAAATGTGATAGATATGGCATTTCCTCGTTTAAATAATTTGAGGTTTTGATTAGTGCCTATTTCTTTGTTATTTATGAGAATAAGATTATTAGTAGGGTTGGGACCTGGGACAGGTTGAACTGTTT…
	EU076819	------------------------------------------------------TTATATTTTGTTA--TTGGT-----GTTTGA-TCTGGGTTCTTAGGAGCTAGGATTAGACTTATTATTCGTACTGAGTTGGGGATAGTAGGTAGAGTGAT---TATAGACGATCAGATTTATAACTCTATGGTAACGGCTCATGCTTTTTTAATAATTTTTTTCTTTGTTATACCTGTAGCTGTAGGAGGATTTGGAAATTGATTACTACCTTTAATAATGAATGTGATGGATATAGCTTTTCCTCGTTTAAATAATTTAAGGTTTTGATTAGTGCCTATTTCTTTGGTATTTATGTGTATAAGATTATTAGTTGGGTTAGGGCCTGGGACTGGGTGAACTGTTT…
	DQ089729	--------------------------------------------------AACTTTATATTTTGTTA--TTGGT-----GTTTGA-TCTGGGTTTTTAGGAGCTAGGATTAGACTTATTATTCGTACTGAGTTAGGAATGGTAGGTAGAGTTAT---TATAGATGATCAGATCTATAATTCTATGGTAACGGCTCATGCTTTTTTAATAATTTTCTTTTTTGTTATACCTGTAGCTGTAGGTGGGTTTGGTAATTGATTATTGCCTTTGATAATGAATGTTATAGATATAGCTTTTCCTCGTTTGAACAATTTAAGGTTTTGACTAGTACCTATTTCTTTGGTATTTATGTGTATAAGATTGTTGGTTGGATTAGGGCCAGGGACAGGTTGAACTGTTT…
	JQ309314	--------------------------------------------------AACTTTGTATTTTGTTG--TTGGT-----GTTTGA-TCTGGGTTTTTAGGAGCTAGAATAAGGTTAATTATTCGTACTGAGTTAGGAATAGTTGGAAGAATTAT---TATAGACGATCAAATTTATAATTCTATGGTTACAGCTCATGCTTTTTTGATAATTTTTTTTTTTGTTATACCAGTAGCTATAGGAGGTTTTGGAAATTGATTACTACCTTTAATGATGAATGTTATAGATATAGCATTTCCTCGTTTAAATAATTTGAGTTTTTGATTAGTGCCTGTTTCTTTGTTATTTATGAGAATAAGATTATTGGTAGGGTTAGGGCCGGGGACAGGATGAACGGTTT…
	EU076832	------------------------------------------------------TTGTACTTTGTTG--TTGGT-----GTGTGA-TCTGGGTTTTTGGGGGCTAGAATAAGATTAATTATTCGTACTGAGTTAGGGATAGTTGGTAGAATTAT---TATAGATGATCAGATTTATAATTCGATAGTGACTGCTCATGCTTTTTTAATAATTTTTTTTTTTGTTATGCCAGTGGCTATGGGGGGTTTTGGTAATTGGTTATTGCCTTTAATAATGAATGTCATAGATATGGCATTTCCTCGTTTGAATAATTTAAGATTTTGATTAGTGCCTGTTTCTTTATTATTTATAAGAATAAGATTATTAGTGGGTTTAGGACCTGGGACAGGTTGAACTGTTT…
	JQ309445	--------------------------------------------------AACTTTATATTTTGTTG--TTGGT-----GTGTGA-TCTGGGTTTTTGGGAGCTAGGATAAGTTTAATTATTCGTACTGAGTTAGGAATAGTTGGCAGGATTAT---TATAGATGATCAAATTTATAATTCTATGGTAACAGCTCATGCTTTTTTAATAATTTTTTTTTTTGTTATACCTGTGGCTATAGGGGGATTTGGTAATTGGTTATTGCCTTTAATAATAAATGTAATAGATATAGCATTTCCTCGTTTAAATAATTTAAGGTTTTGATTAGTGCCTGTTTCTTTGTTATTTATAAGAATAAGGTTATTAGTGGGGTTAGGTCCTGGGACAGGTTGAACTGTTT…
	JQ309329	-----------------------------------------------------------TTTTGTTA--TTGGT-----GTATGA-TCTGGTTTTTTAGGAGCTAGAATAAGATTAATTATTCGTACTGAGTTAGGAATAGTTGGAAGAATTAT---TATAGATGATCAGATTTATAATTCTATGGTTACTGCTCATGCGTTTTTAATAATTTTTTTTTTTGTTATGCCTGTTGCTATAGGAGGATTTGGTAATTGATTATTGCCTTTGATAATAAATGTTATAGATATGGCTTTCCCTCGTTTAAATAATTTAAGATTTTGGTTAGTGCCTGTTTCTTTATTATTTATAAAAATAAAATTACTAGTTGGTTTAGGACCAGGAACAGGTTGAACTGTTT…
	DQ656835	------------------------------------------------------TTAGATTTTGTTA--TTGGG-----GTTTGA-TCTGGGTTTTTGGGGGCTAGAATTAGACTAATTATTCGTACTGAGTTAGGAATGGTTGGTAGAATTAT---TATAGATGATCAGATCTATAATTCTATGGTAACTGCTCATGCTTTTTTAATAATTTTCTTTTTTGTTATACCCGTGGCTGTAGGTGGTTTTGGTAATTGATTATTGCCTTTGATAATGAATGTTATAGATATAGCTTTCCCTCGTTTAAATAATTTAAGATTCTGATTGGTGCCTGTTTCTTTGGTATTTATAACAATAAGATTATTGGTTGGGTTGGGGCCAGGGACAGGTTGAACTGTTT…
	JQ309581	--------------------------------------------------AACTTTGTATTTTGTTG--TTGGT-----GTATGA-TCTGGGTTTTTGGGAGCCAGAATAAGATTAATTATTCGTACTGAGTTAGGAATAGTCGGTAGAATTAT---TATAGATGATCAGATTTATAATTCTATGGTTACTGCTCATGCGTTTTTGATAATTTTTTTCTTTGTTATGCCGGTTGCTATGGGAGGTTTTGGTAATTGATTATTGCCTTTGATAATGAATGTGATGGATATAGCATTCCCTCGTTTAAATAATTTAAGATTTTGACTGGTACCTGTTTCTTTGTTATTTATAAGAATAAGATTATTAGTTGGACTGGGTCCGGGGACTGGTTGAACAGTTT…
	DQ656834	------------------------------------------------------TTATATTTTGTTG--TTGGT-----GTATGA-TCTGGGTTTTTGGGGGCTAGAATAAGATTAATTATTCGTACTGAGTTAGGAATAGTTGGTAGAATTAT---TATAGATGATCAGATTTATAATTCTATGGTAACAGCTCATGCGTTTTTAATAATTTTCTTTTTTGTTATACCAGTGGCTATAGGAGGTTTTGGTAATTGGTTATTACCTTTGATAATGAATGTTATAGATATAGCATTTCCTCGTTTGAATAATTTAAGATTTTGATTGGTACCTGTTTCTTTGTTATTTATAAGAATGAGATTATTAGTAGGGTTGGGCCCAGGGACTGGTTGAACTGTTT…
	KM043190	--------------------------------------------------AACTTCATATTTCATTA--TTGGT-----ATTTGA-TCAGGGTTTCTCGGAGCAAGGATTAGTCTTATCATTCGAACAGAATTAGGAATAGCAGGTAGGATCAT---CACAGATGAGCAAATTTATAATGCTATGGTAACAGCTCATGCTTTTTTAATAATTTTTTTTTTTGTTATACCCGTAGCTGTTGGGGGATTTGGAAATTGATTATTACCATTGATAATAAATGTTGCGGATATAGCATTCCCTCGTTTGAATAATTTAAGATTTTGATTAGTGCCTGTAGCTTTATTCTTTATAACTTTAAGATTATTAGTAGGATTGGGACCAGGGACAGGGTGAACCGTGT…
	MG448829	--------------------------------------------------AACATTGTATTTTTTAA--TTGGT-----ATTTGA-TCTGGTTTTGTTGGGGCTAGAATGAGAATTATTATTCGTACTGAATTAGGAATAATTGGTAGGGTTAT---TATAGATGAGCAAATTTATAATAGAATGGTAACAGCTCATGCTTTTCTAATGATTTTCTTCTTTGTTATGCCTGTGGCTGTGGGGGGATTTGGTAATTGATTATTGCCTTTAATGATGAATTCATTGGATATAGCTTTTCCTCGTTTGAATAATTTGAGATTTTGATTAGTTCCTGTTGCTTTGTTGTTTATAGTTTTGAGTTTGTTGGTAAGATTAGGGCCAGGGACTGGATGGACTGTTT…
	JQ309225	--------------------------------------------------AACTTTACATTTTGTAA--TTGGT-----GTTTGG-TCTGGTTTTTTGGGGGCAAGGATAAGATTGATTATCCGTACGGAGCTAGGGATAGTAGGTAGAATTAT---TATAGATGAACAAATCTATAATTCTATAGTAACTGCTCATGCTTTTCTAATAATTTTTTTTTTTGTCATGCCTGTTTCAATAGGGGGTTTTGGAAATTGACTACTTCCTTTAATAATGAATGTAATAGATATAGCTTTTCCTCGTTTAAATAATTTAAGTTTTTGATTAGTGCCTATCTCTTTACTATTTATAAGAATAAGATTATTAGTGGGTTTAGGGGCAGGAACCGGGTGAACTGTGT…
	JQ309152	--------------------------------------------------AACTTTATATTTTATTA--TTGGT-----ATTTGA-TCTGGGTTTTCAGGTGCGAGAATAAGTTTAATCATTCGTACTGAACTAGGAATAATTGGTAGAGTAAT---TATAGATGAGCAAATTTATAACAGAATGGTGACTGCTCATGCTTTTTCAATGATTTTTTTTTTTGTAATGCCTGTAGCTGTAGGGGGTTTTGGTAATTGATTATTGCCTTTGATAATAAATTCTGCTGATATAGCATTTCCACGTTTGAATAATTTAAGTTTTTGGTTAGTGCCTGTGGCATTATCTTTTATAGTTTTGAGATTATTAGTTGGATTGGGTGCGGGGACAGGGTGAACAGTTT…
	KM043177	---------------------------------------AAAGATATTGGAACTTCATATTTTATTA--TCGGA-----ATTTGA-TCAGGGTTTTTAGGAGCTAGAATAAGATTAATCATTCGTACAGAACTAGGAATAGTTGGTAGAATCAT---TATAGATGAGCAAATTTATAATTCAATAGTCACAGCTCATGCTTTTTTAATAATTTTCTTTTTTGTAATACCTGTTGCTGTAGGAGGTTTCGGTAATTGATTATTGCCTTTAATAATAAACGTTATGGATATAGCTTTTCCTCGTTTAAATAATTTAAGATTTTGGTTAGTGCCTGTAGCTTTAACATTTATAACTTTGAGTTTATTAGTTGGTTTAGGTGCAGGAACTGGTTGAACAGTCT…
	KJ543590	---------------------------------------------------ACTTTGTATTTTATTG--TAGGT-----ATTTGA-TCGGGATTTTTAGGTGCTAGTATAAGTTTAATTATTCGTACTGAATTAGGTATAGTTGGTAGTTTGAT---TATAGATGAACAAATTTATAATTCATTGGTGACTGCCCATGCTTTTTTAATGATTTTTTTTTTTGTTATGCCTGTTGCGGTAGGTGGGTTTGGTAATTGATTATTACCCTTGATAATAAATGCTGCTGATATGGCATTTCCTCGTTTAAATAATTTAAGTTTTTGATTAGTTCCAGTTGCATTATCATTTATGGTTTTAAGATTATTAGTTGGTTTAGGAGCTGGGACAGGTTGAACTGTCT…
	EF650571	------------------------------------------------------TTGTATTTTATTG--TAGGG-----ATTTGG-GCGGGTTTATTAGGTGCTAGAATTAGATTGATTATTCGTACTGAATTAGGAATGGTAGGGAGAATAAT---TATAGATGAGCAAATTTATAATTCAATAGTTACGGCTCATGCTTTTTTAATGATTTTTTTTTTTATTATGCCTGTAGCGGTAGGTGGGTTTGGGAATTGGTTGTTGCCTTTGATAATTAATGTGATGGATATAGCTTTTCCTCGTTTAAATAATTTGAGGTTTTGATTAGTGCCAGTTGCTTTATTATTTATAATTATAAGTTTATTATTAGGTTTAGGAGCTGGAACTGGATGAACTGTTT…
	EU751178	--------------------------------------------------TACTTTACATTTCATTA--TTGGA-----ATTTGA-TCAGGTTTTTTAGGGGCTAGGATAAGATTAATTATTCCCCCTGAGCTAGGAATAGTTGGGAGGATCAT---TATAGATGAGCAGATCTATAATTTTATGGTTACTGCCCACGCCTTTTTAAAAATTTTTTTTTTTGTTATACCGGTTGCCGTTGGTGGTTTTGGAAATTGATTATTACCCTTAATAATAAATTCAGCCGATATAGCTTTTCCTCGTTTAAATAATTTAAGATTTTGATTGGTTCCTGTTGCCTTAATATTTATAGTCTTGAGGTTATTAGTAGGGTTAGGTCCCGGTACAGGTTGAACTGGGT…
	EF173194	------------------------------------------------------TTATATTTTATTG--TAGGG-----GTTTGA-TCTGGGTTTTTAGGTGCGAGTATAAGACTGATTATTCGTACCGAATTAGGAATAGTAGGAAGAATCAT---TATAGATGAGCAAATTTATAACTCAATAGTGACAGCTCATGCTTTTTTAATAATCTTTTTTTTTGTAATGCCTGTGGCTGTAGGGGGGTTTGGTAATTGACTTCTACCTTTAATAATAAATGCTATAGATATAGCTTTTCCCCGTTTAAATAATCTTAGGTTTTGATTAGTTCCTGTTGCTTTATTGTTTATAATTATAAGTTTACTAGTTGGTTTAGGCCCAGGTACCGGGTGAACTGTTT…
	KY086068	-----------------------------------------------------------TTTTATTG--TCGGA-----ATTTGG-TCTGGTTTTTTAGGAGCTAGAATTAGGTTAATCATTCGAACAGAATTAGGAATAGTGGGAAGAATTAT---TATAGATGAACAGATTTATAATTCCATGGTTACTGCTCATGCTTTTTTAATAATTTTTTTTTTTGTTATACCTGTGGCTGTAGGGGGGTTTGGAAATTGATTGTTGCCTTTGATAATGAATGTAATGGATATAGCTTTTCCTCGTTTGAATAATTTGAGATTCTGGTTGGTTCCTGTTGCTTTGTTGTTTATAAGTTTGAGTTTGTTGGTGGGTTTAGGTCCGGGGACTGGTTGAACAGTGT…
	KJ543594	---------------------------------------------------ACTTTGTATTTTATTG--TTGGT-----GTGTGA-TCTGGGTTTTTAGGTGCTAGAATTAGTTTAATTATTCGTACTGAGTTAGGGATAGTTGGTAGAATTAT---TATAGATGAGCAAATTTATAATTCTATGGTAACTGCTCATGCTTTTCTAATGATTTTTTTTTTTGTTATGCCTGTAGCTGTTGGAGGTTTTGGTAATTGATTGCTTCCATTAATGATAAATGTTATGGATATAGCGTTTCCTCGTTTAAATAATTTGAGTTTTTGATTAGTTCCAGTTGCTTTGTTATTTATGGTTCTAAGTCTTTTAGTTGGGTTAGGTGCAGGTACAGGTTGAACTGTTT…
	LC604153	--------------------------------------------------AACTTTATATTTTATTA--TTGGT-----GTTTGA-TCTGGTTTATTAGGTGCTGGTATTAGTTTAATTATTCGTACTGAATTAGGAATACTAGGTGGAATTAT---TATAGATGAACAAATTTATAATTCAATAGTTACTGCTCACGCTTTTTTAATGATTTTTTTTTTTGTTATGCCCGTAGCAGTAGGTGGTTTTGGAAATTGACTTTTACCTCTAATGATGAATGTAATCGATATAGCTTTTCCTCGTTTAAATAATTTGAGTTTTTGATTGGTTCCCGTTGCATTATTACTTATAAGATTAAGTTTATTAGTTGGAAAAGGACCTGGTACTGGGTGAACTGTTT…
	KJ543669	---------------------------------------------------ACATTATATTTTATTA--TTGGT-----ATTCGA-TCAGGGTTTTTAGGTGCGAGAATTAGATTAATTATTCGTACTGAGTTAGGGATAGTTGGTAGTGTTAT---TATAGATGAGCAAATTTATAATTCAATAGTAACTGCTCATGCTTTTTTGATAATTTTCTTTTTTATTATACCTGTAGCGGTAGGAGGTTTTGGTAATTGACTCTTACCTCTTATAATAAACGTTATAGATATAGCTTTTCCTCGTCTAAATAATTTGAGTTTTTGATTAGTCCCTGTTGCATTATTATTTATAAGAATAAGTCTGTCGGTAGGGTTAGGTCCTGGGACAGGATGAACTGTCT…
	KJ543664	---------------------------------------------------ACTTTGTATTTTATTA--TTGGG-----ATTTGA-TCTGGGTTTTTGGGTGCGAGAATTAGTTTAATTATTCGCACTGAGTTAGGAATAGTTGGAAGAATTAT---TTTAGACGAACAAATTTATAATTCTATGGTTACTGCTCATGCTTTTTTAATGATTTTCTTTTTTGTTATACCTGTAGCTGTTGGAGGTTTTGGAAATTGATTATTACCTTTAATGATGAATGTAATAGATATGGCATTTCCTCGTTTAAATAATTTAAGTTTTTGGTTGGTTCCTGTTGCTTTATTATTTATATCTATAAGATTATTGGTTGGATTAGGAGCTGGTACAGGTTGAACAGTAT…
	GQ465659	-------------------------------------------------------------TTATTG--TAGG------ATTTGA-TCAGGGTTCTTAGGAGCTAGAATAAGATTAATTATTCGTACTGAATTAGGTATAGTTGGTAGTATTAT---TATAGATGAGCAAATTTATAATTCAATAGTGACAGCTCATGCATTTCTAATAATTTTTTTTTTTGTTATACCCGTAGCTGTAGGGGGTTTCGGAAATTGATTATTGCCTTTAATAATAAATGCTATAGATATAGCATTTCCACGTTTAAATAATTTAAGATTTTGGTTAGTACCAGTAGCTCTGTTATTTATAGTATTAAGTTTATTAGTAGGATTAGGACCAGGAACTGGTTGAACTGTTT…
	EF650515	-------------------------------------------------------------------------------------------ATTTTTAGGTGCTAGGATTAGATTAATTATTCGAACAGAGCTAGGAATAGTAGGAAGAATTAT---TATAGATGAGCAAATTTATAATTCTATAGTTACTGCACATGCATTTTTAATGATTTTTTTTTTTGTTATACCTGTAGCTGTAGGTGGTTTTGGTAATTGATTATTGCCTTTAATAATAAATGTAATAGATATAGCTTTTCCTCGTTTAAATAATTTAAGTTTTTGATCAGCTCCTGTTGCTTTATTATTTATAACTTTAAGTTTGTTAGTAGGTCTCGGAGCAGGTACAGGTTGAACAGTTT…
	OR121246	------------------------------------------------GGTACTTCATATTTTATTA--TTGGA-----ATTTGA-TCTGGATTTTTAGGTGCTAGAATGAGTTTAATTATTCGTACAGAATTAGGTATGGTTGGCAGAATTAT---TATAGATGAGCAAATTTATAATTCTATAGTGACTGCGCATGCTTTTTTAATGATTTTTTTCTTTGTAATACCCGTTGCTGTGGGTGGATTTGGAAATTGATTGTTGCCTTTGATAATAAATTCAGCTGATATAGCTTTTCCTCGTTTAAATAATTTAAGATTTTGATTAGTGCCTGTGGCTTTATTGTTTATAGTATTAAGTTTATTAGTAGGGTTAGGCCCTGGAACTGGTTGAACTGTAT…
	EU751177	--------------------------------------------------AACTTCATATTTTATTA--TTGGA-----ATTTGA-TCTGGTTTTTTAGGTGCAAGAAAAAGTTTAATTATTCGTACGGAGTTAGGAATAGTTGGTAGAATTAT---TATAGATGAGCAAATTTATAATTCAATAGGGACTGCCCACGCTTTTTTGAAAATTTTTTTTTTTGTTATACCTGTTGCCGTAGGTGGATTTGGAAATTGATTATTGCCTTTGATAATAAATTCAGCTGATATAGCTTTTCCTCGTTTAAATAATTTGAGATTTTGATTAGTTCCTGTAGCTTTATTATTTATAGTATTAAGTTTATTAGTAGGGTTAGGCCCTGGAACTGGTTGAACTGTTT…
	KM043191	---------------------------------------AAAGATATTGGGACTTTGTATTTTGTTA--TTGGT-----GTGTGA-TCTGGGTTTTTAGGTGCGAGAATAAGATTAATTATTCGTACTGAGTTAGGAATAGTAGGTAGAATTAT---TATAGATGATCAAATTTATAATTCTATGGTTACGGCTCACGCTTTTTTAATGATTTTTTTCTTTGTAATACCTGTGGCTGTGGGTGGTTTTGGTAATTGATTATTGCCTTTAATGATAAATGCTATGGATATAGCTTTTCCTCGTTTGAATAATTTGAGATTTTGATTAGTTCCTGTGGCTTTGTTATTTATAAGTTTAAGTTTATTGGTTGGTTTAGGGCCTGGGACTGGATGAACAGTTT…
	GQ465641	--------------------------------------------------------------TATTA--TTGGA-----GTCTGG-TCAGGGTTTTTAGGTGCTAGTATTAGATTAATTATTCGTACTGAATTAGGTATGGTTGGTAGAGTTAT---TATAGATGAGCAAATTTATAATTCAATAGTTACTGCTCATGCTTTTTTGATGATTTTTTTTTTTGTTATACCTGTTGCTGTTGGGGGTTTTGGTAATTGGCTTTTACCTTTGATAATAAATGCTATAGATATGGCATTTCCACGTTTGAATAATTTAAGTTTTTGATTAGTGCCGGTGGCATTGTTATTTATAGTTTTGAGTTTATTAGTTGGTCTTGGAGCTGGTACAGGTTGAACTGTTT…
	EF173197	------------------------------------------------------TTATATTTTATTA--TTGGT-----ATTTGA-TCAGGGTTTGTGGGTGCTAGAATAAGACTTATTATTCGTACTGAGTTAGGGATAGTAGGTAGGGTTAT---TATAGACGAGCAAATTTATAATTCAATGGTTACTGCTCATGCTTTTTTAATGATTTTTTTCTTTGTTATACCAGTTGCAGTTGGGGGTTTTGGTAATTGATTGTTGCCTCTAATAATAAATTCTGCCGATATAGCATTTCCTCGATTGAATAATTTGAGATTTTGATTAGTACCAATTGCCTTATTATTCATAACGTTAAGACTATTAGTTGGGTTAGGTTCCGGGACTGGGTGAACAGTTT…
	KJ543666	---------------------------------------------------ACTTTATATTTTGTTG--TTGGT-----ATTTGA-TCTGGTTTTTTAGGTGCTAGAATTAGATTAATTATTCGTACTGAGTTGGGTATGGTTGGCAGTATTAT---TTTGGACGAACAGATTTATAATTCTATAGTTACTGCTCATGCTTTTTTAATAATTTTTTTTTTTGTTATGCCTGTAGCTGTTGGAGGTTTTGGTAATTGGTTATTGCCTTTGATAATGAATGTTATAGATATAGCTTTTCCTCGTTTAAATAATTTGAGTTTTTGATTAGTTCCTATTGCATTGTTATTTATGTCAATAAGTTTGTTAGTTGGTTTAGGTGCTGGAACTGGTTGAACTGTTT…
	EU751244	--------------------------------------------------GACTTTATATTTTATTG--TTGGG-----ATTTGA-TCTGGTTTTTTAGGAGCTAGAATTAGGTTAGTAATTCGAACAGAGTTAGGAATAGTTGGCAGGATTAT---TTTAGATGAACAAATTTATAATTCAATAGTAACTGCTCATGCTTTTTTAATAATTTTTTTCTTTGTTATACCTGTAGCTGTGGGGGGTTTTGGTAATTGATTATTACCTTTAATAATAAATGTTATAGATATAGCATTTCCTCGATTAAATAATTTAAGTTTTTGATTAGTACCGGTTGCTTTGTTATTTATGTGTATAAGTTTATTGGTTGGACTTGGGCCTGGAACTGGGTGAACTGTTT…
	EU751219	--------------------------------------------------AACTTTATATTTTATTG--TTGGA-----ATTTGG-TCTGGTTTTTTAGGAGCTAGGATTAGTTTAGTTATTCGAACGGAGTTAGGAATAGTAGGTAGGATTAT---TTTAGATGAGCAAATTTATAATTCTATGGTAACTGCTCATGCATTTTTAATAATTTTTTTTTTTGTTATACCTGTTGCTGTTGGAGGATTTGGTAATTGGTTACTACCTTTAATAATAAATGTTATGGATATAGCATTTCCTCGATTAAATAATTTAAGTTTTTGGTTAGTTCCGGTTGCTTTATTATTTATGTGTATAAGTTTGTTAGTAGGTTTAGGAGCAGGGACTGGTTGAACGGTTT…
	KJ543634	---------------------------------------------------ACTTTATATTTTGTTG--TAGGT-----GTATGA-TCAGGATTTTTAGGTGCTAGAATTAGTTTAATTATTCGTACTGAATTAGGAATAGTAGGTAGAATTAT---TATGGATGAGCAAATTTATAATTCTATAGTAACTGCTCATGCTTTTTTAATGATCTTTTTTTTTGTTATACCTGTGGCAGTAGGGGGGTTTGGTAATTGATTATTACCTTTAATAATGAATGTCATAGATATAGCGTTTCCTCGATTAAATAATTTGAGGTTTTGATTAGTCCCTGTAGCTTTATTATTTATGAGAATGAGGTTATTAGTTGGGTTAGGACCAGGAACTGGGTGGACCGTTT…
	KJ543570	---------------------------------------------------ACTTTACATTTTATTA--TTGGA-----ATTTGA-TCCGGTTTTTTAGGAGCTAGAATAAGATTAATTATTCGAACAGAATTAGGGATAGTAGGAAGAGTAAT---TATAGACGAGCAAATTTATAATTCTATAGTTACTGCTCATGCTTTTCTTATGATTTTTTTCTTTGTTATACCTGTTGCTGTTGGGGGATTTGGGAATTGATTATTGCCTTTAATAATAAATGTTGCTGATATAGCATTTCCACGTCTTAATAATTTAAGATTTTGGTTAGTGCCTGTAGCTTTACTATTTATAGTATTAAGTTTATTAGTAGGTTTAGGACCTGGAACAGGGTGAACTGTCT…
	MN367012	--------------------------------------------------AACTTTATATTTTATTG--TAGGA-----ATTTGA-TCTGGTTTTTTAGGAGCTAGAATAAGATTAATTATTNGAACAGAACTAGGAATAGTAGGAAGAATTAT---TATAGATGAGCAGATTTATAATTCTTTAGTTACTGCTCATGCTTTTCTTATGATTTTTTTTTTTGTTATGCCTGTTGCTGTTGGTGGGTTTGGTAATTGATTATTACCTTTAATAATAAATGCTGTTGATATAGCATTCCCTCGTTTAAATAATTTAAGATCTTGATTAGTACCAGTTGCTTTATTATTTATAGTATTAAGTTTATTAGTGGGGTTAGGACCAGGCACTGGGTGAACTGTAT…
	EU751243	--------------------------------------------------GACTTTATATTTTATTA--TTGGA-----GTTTGG-TCAGGATTTTTAGGTGCAAGAATTAGTTTGGTTATTCGAACTGAATTAGGGATAGTTGGTAGAATTAT---TCTTGATGAGCAAATTTATAATTCAATAGTTACTGCTCATGCTTTTTTAATAATTTTTTTTTTTGTAATACCTGTGGCTGTTGGTGGTTTTGGAAATTGGTTACTTCCTTTAATAATAAATGTTATGGATATGGCTTTTCCTCGTTTAAATAATTTAAGATTTTGGTTAGTTCCTGTTGCATTATTATTTATAAGAATAAGTTTATTAGTTGGTTTAGGACCAGGAACTGGTTGAACTGTTT…
	EU751246	--------------------------------------------------AACTTTGTATTTTATTA--TTGGA-----GTTTGA-TCAGGATTTTTGGGAGCAAGAATTAGATTAGTAATTCGAACTGAGTTAGGAATGGTTGGTAGTATTAT---TCTTGATGAACAAATTTATAATTCGATAGTTACTGCTCATGCCTTTTTAATAATTTTTTTTTTTGTTATACCAGTAGCTGTTGGTGGTTTTGGAAATTGATTACTTCCTTTAATGATAAATGTTATAGATATAGCTTTTCCTCGTTTAAATAATTTAAGGTTTTGATTGGTGCCTGTTGCTTTATTATTTATAAGAATGAGTTTATTGGTTGGTTTAGGACCTGGGACTGGTTGAACTGTTT…
	GQ465639	-------------------------------------------------------------TTATTA--TTGGT-----GTGTGA-TCTGGATTTTTGGGTGCGAGAATAANTCTAATTATTCGTACTGAGTTAGGTATGGTTGGAAGTATTAT---TATAGATGAACAAATTTACAATTCTATGGTAACAGCTCATGCTTTTTTAATAATTTTCTTTTTTGTTATGCCTGTTGCTGTTGGGGGTTTTGGTAATTGATTATTGCCTTTAATAATAAATGCTATGGATATAGCTTTTCCTCGTTTAAATAATTTAAGATTTTGATTAGTTCCGGTAGCGTTATTATTTATAACTATGAGGTTATTAGTAGGGTTAGGTCCTGGTACTGGTTGAACTGTCT…
	GQ465649	------------------------------------------------------------TTTNTTA--TTGGG-----ATTTGA-TCAGGATTTTTAGGTGCAAGAATAAGATTGATTATTCGTACTGAGTTAGGTATAGTTGGAAGAATTAT---TATAGATGAACAAATTTATAATTCTATGGTCACTGCTCACGCATTTTTAATAATTTTCTTTTTTGTTATGCCTGTTGCTGTTGGGGGTTTTGGAAATTGATTATTGCCTTTAATAATAAACGCTATAGATATAGCGTTTCCTCGTTTAAATAATTTAAGATTTTGGTTAGTTCCTGTAGCTTTGTTTTTTATGGTTTTAAGTTTATTAGTAGGGCTAGGTCCTGGGACAGGGTGAACTGTTT…
	EF650569	------------------------------------------------------TTGTATTTCATTA--TCGGA-----GTATGA-TCCGGTTTTTTAGGTGCGAGAATTAGGTTAATTATTCGTACAGAATTAGGAATAGTTGGGAGGATTAT---TATAGACGATCAGATTTATAATTCTATAGTAACTGCTCATGCATTTTTAATGATTTTTTTTTTTGTCATACCTGTAGCTGTAGGTGGTTTTGGCAATTGATTATTACCTTTAATAATAAATGTTATAGATATAGCTTTTCCTCGTTTAAATAATTTGAGATTTTGATTAGTTCCGGTAGCTTTATTATTTATAAGATTAAGATTATTGGTTGGGTTAGGACCTGGAACTGGTTGAACTGTAT…
	EF650490	------------------------------------------------------TTATATTTTATTA--TTGGA-----GTTTGA-TCTGGATTTTTAGGTGCTAGAATTAGGTTAGTAATTCGTACTGAATTAGGAATAGTAGGTAGGATTAT---TATGGATGAGCAGATCTATAATTCGATAGTAACTGCGCATGCTTTTTTGATAATTTTTTTTTTTGTTATACCTGTAGCAGTGGGAGGTTTTGGAAATTGATTGTTACCTTTAATAGTGAATGTGATGGATATAGCTTTTCCTCGTTTAAATAATTTAAGTTTTTGATTGGTTCCTGTAGCTTTGTTATTTATAACTATAAGTTTATTGGTAGGATTAGGTCCTGGAACTGGTTGGACAGTAT…
	MT647212	---------------------------------------------------------------ATTA--TTGGA-----GTATGG-TCTGGATTTCTTGGTGCTAGAATTAGATTGGTAATTCGTACTGAATTAGGAATAGTAGGAAGTGTAAT---TATAGATGAACAGATCTATAATTCTATAGTTACTGCTCATGCTTTTTTAATAATTTTTTTTTTTGTAATGCCTGTTGCTGTAGGGGGTTTTGGAAATTGGTTATTACCTTTGATAATAAATGTGATAGATATAGCTTTCCCTCGATTAAATAATTTAAGTTTTTGATTGGTTCCTGTAGCTTTATTATTTATAAGAATAAGTTTATTAATTGGTTTAGGTCCTGGTACTGGTTGAACAGTTT…
	EF650546	------------------------------------------------------TTATATTTTATTA--TTGGT-----GTTTGA-TCAGGATTTTTAGGTGCTAGTATTAGTTTAATTATTCGCACGGAATTAGGTATGGTTGGCAGGATTAT---TATAGATGAGCAAATTTATAATTCTATAGTTACTGCACATGCTTTTTTAATGATTTTTTTTTTTGTTATGCCCGTAGCTGTTGGAGGTTTTGGAAATTGACTATTACCTTTAATAATAAATGTGATAGATATAGCTTTTCCTCGTTTAAATAATTTAAGTTTTTGATTAGTCCCTGTGGCTTTATTATTTATGAGATTAAGTTTATTGGTGGGTCTAGGTCCTGGTACTGGATGAACGGTTT…
	KJ543659	---------------------------------------------------ACTTTGTACTTTATTC--TTGGT-----GTTTGA-TCTGGATTTTTAGGAGCTAGAATTAGTTTAGTAATTCGTACTGAATTAGGAATAGTTGGAAGAATTAT---TATAGATGAGCAGATTTATAATTCTATAGTTACAGCTCATGCTTTCTTGATGATTTTCTTTTTTGTAATACCTGTTGCTGTGGGGGGATTTGGAAACTGACTACTTCCTTTAATAATAAATGTTATAGATATGGCTTTTCCTCGTCTAAATAATTTAAGTTTTTGATTAGTTCCTGTTGCTTTGTTATTTATAACTATGAGTTTATTGATTGGCCTTGGCCCTGGAACTGGATGAACTGTTT…
	OR121144	------------------------------------------------GGTACTTTACATTTTATTA--TTGGA-----ATTTGA-TCCGGTTTTTTAGGTGCTAGAATAAGTTTAATTATTCGCACTGAGTTGGGTATGGTAGGTAGGATTAT---TATAGATGAGCAAATTTATAATTCTATAGTTACTGCTCATGCGTTTCTAATGATTTTTTTTTTTGTTATACCTGTTGCTGTTGGTGGTTTTGGAAACTGATTGCTGCCTTTAATAATAAATGCTATAGATATAGCATTTCCTCGTTTAAATAATTTGAGATTTTGATTAGTGCCTGTGGCTTTGTTGTTTATGAGTTTAAGTCTTTTGGTTGGCCTTGGTCCTGGTACTGGTTGGACTGTTT…
	OR121208	------------------------------------------------GGTACTTCGTATTTCATTG--TTGGT-----ATTTGA-TCTGGGTTTTTAGGTGCTAGAATAAGATTAATTATTCGCACAGAATTAGGGATGGTAGGTAGTATTAT---TATAGATGAGCAGATTTATAATTCTATGGTTACCGCACATGCTTTCTTGATAATTTTTTTTTTTGTCATACCTGTAGCTGTAGGTGGTTTCGGAAATTGGTTATTGCCTTTGATAATGAATGCTATAGATATAGCTTTTCCTCGTTTGAATAATTTAAGATTTTGGTTAGTCCCTGTGGCTTTATTATTTATAATGTTAAGTTTATTGGTTGGTCTTGGACCTGGGACAGGATGAACTGTTT…
	EF650568	------------------------------------------------------TTATATTTTATTA--TTGGG-----GTTTGA-TCAGGATTTTTAGGTGCTAGAATTAGTTTAGTAATTCGTACTGAATTAGGGATGGTAGGTAGAATTAT---TATAGATGAACAAATTTATAATTCTATAGTTACTGCACATGCTTTTTTGATAATTTTTTTCTTTGTAATACCTGTAGCTGTAGGAGGATTTGGGAATTGGTTATTGCCTTTAATAGTAAATGTTATAGATATAGCTTTTCCTCGTTTGAATAATTTGAGTTTTTGATTAGTTCCTGTAGCTTTATTATTTATAACAATAAGTTTATTAGTGGGATTAGGGCCAGGTACTGGGTGAACAGTTT…
	EF650520	-----------------------------------------------------------------------------------------GGTTTTTTAGGTGCGAGTATTAGTTTAATTATCCGTACCGAATTAGGAATAGTTGGAAGGATTAT---TATAGATGAACAAATTTATAATTCTATAGTAACAGCTCATGCTTTTTTAATAATTTTTTTTTTTGTTATACCTGTAGCTGTAGGGGGGTTTGGTAATTGATTATTACCTTTAATAATAAATGTAATAGATATAGCTTTTCCTCGATTGAATAATTTAAGATTTTGATTAGTTCCTGTTGCTTTATTGTTTATAAGTTTAAGTTTATTAATTGGATTAGGTCCTGGGACTGGGTGAACAGTTT…
	OK156496	------------------------------------------------------TTGTATTTCATTA--TTGGG-----GTTTGG-TCTGGCTTTTTAGGTGCTAGAATTAGACTAATTATTCGTACTGAATTAGGAATAGTTGGAAGAATTAT---TATAGATGAGCAAATTTATAATTCTATAGTTACAGCTCATGCTTTTTTAATGATTTTTTTTTTTGTTATGCCTGTTGCAGTAGGTGGTTTTGGTAATTGATTATTACCTTTAATAATAAATGTTATAGATATAGCTTTTCCTCGATTAAATAATTTAAGTTTTTGGTTAGTTCCAGTTGCTTTGTTGTTTATAAGTTTAAGTTTATTAATTGGATTAGGGCCTGGGACTGGGTGAACGGTTT…
	EU499788	--------------------------------------------------TACTTTGTATTTTATTA--TTGGT-----GTTTGA-TCTGGCTTTTTGGGTGCTAGAATTAGTTTGGTGATTCGAACTGAGTTAGGTATGGTAGGGAGTATTAT---TATAGATGAGCAAATTTATAATTCTATAGTTACTGCGCATGCTTTTTTGATGATTTTTTTTTTTGTTATACCTGTTGCTGTTGGTGGTTTTGGTAATTGATTACTTCCTTTGATAATGAATGTTATAGATATAGCTTTTCCTCGTTTGAATAATTTGAGATTTTGATTAGTTCCTGTTGCTTTATTATTTATAACTATAAGTTTGTTAATTGGTTTGGGTCCTGGGACAGGATGAACTGTCT…
	KF582480	---------------------------------------------------------------------TTGCA-----ATTTGA-TCCGGTTTTTTGGGTGCAAGAATAAGTTTAATTATTCGTACTGAATTAGGAATGGTAGGAAGAATTAT---TATAGATGATCAAATTTATAATTCAATAGTAACAGCTCATGCGTTTTTAATGATTTTTTTTTTTGTTATACCTGTGGCTGTGGGTGGATTTGGGAATTGGTTGTTGCCTTTAATAATAAATGCTATAGATATAGCATTTCCTCGTTTGAATAATTTAAGATTTTGATTAGTTCCCGTAGCTTTGTTATTTATGTGTATAAGATTATTGGTAGGTTTAGGGCCTGGTACTGGTTGAACAGTTT…
	OR121225	------------------------------------------------GGTACTTTGTATTTTATTA--TTGGT-----ATTTGA-TCTGGTTTTTTAGGTGCTAGGATAAGTTTAATTATTCGCACAGAGTTAGGTATAGTCGGTAGGATTAT---TATAGATGAGCAAATTTATAATTCTATAGTTACGGCACATGCTTTTTTAATAATTTTTTTTTTTGTTATGCCTGTTGCTGTAGGGGGTTTTGGAAATTGATTGTTGCCTTTGATAATGAATGCTATAGATATAGCATTTCCTCGTTTGAATAATTTGAGTTTTTGATTAGTTCCTGTTGCTTTGTTATTTATGTGTTTAAGTTTATTAGTAGGTTTAGGCCCAGGAACGGGTTGAACTGTTT…
	EF173243	------------------------------------------------------TTATATTTTATTA--TTGGA-----ATTTGG-TCAGGTTTTTTAGGTGCGAGAATAAGATTGATTATTCGTACTGAGTTAGGAATAGTAGGTAGGATTAT---TATAGATGAGCAAATTTATAATTCAATGGTGACAGCTCATGCTTTTTTAATGATTTTTTTTTTTGTTATGCCTGTGGCTGTAGGGGGGTTTGGAAATTGATTATTGCCTTTAATAATAAATGCTATGGATATAGCATTTCCTCGTTTGAATAATTTAAGTTTTTGATTAGTGCCTGTTGCTTTATTATTTATGAGTTTAAGGTTGTTGGTAGGTTTAGGTCCTGGGACAGGTTGGACTGTGT…
	OQ589537	--------------------------------------------------TACTTTATATTTTATTA--TTGGG-----ATTTGA-TCGGGATTTTTAGGAGCTAGGATAAGTTTAATTATTCGTACTGAGCTTGGGATAGTAGGAAGGATTAT---TATAGATGAGCAAATTTATAATTCTATGGTAACTGCTCATGCTTTTTTAATAATTTTTTTTTTTGTAATGCCTGTGGCTGTTGGTGGTTTTGGAAATTGATTGTTGCCTTTGATAATAAATGCAATAGATATAGCTTTTCCTCGATTAAATAATTTGAGGTTTTGATTAGTCCCTGTAGCATTATTGTTTATGTGTATGAGTTTATTAGTGGGGTTAGGACCTGGTACTGGTTGGACAGTTT…
	EU499791	--------------------------------------------------GACTTTATATTTTATTA--TTGGT-----GTATGA-TCTGGTTTTTTAGGAGCTAGAATTAGGTTAGTAATTCGTACGGAGTTAGGTATGGTAGGTAGAATTAT---TATAGATGAGCAGATTTATAATTCTATAGTAACTGCTCATGCTTTTTTAATGATTTTCTTTTTTGTTATACCTGTTGCAGTTGGTGGTTTTGGTAATTGGTTATTGCCTTTGATAATAAATGTCATAGATATAGCTTTTCCTCGTTTAAATAATTTAAGTTTTTGGTTAGTTCCTGTAGCTTTATTGTTTATAACTATAAGTTTATTAATTGGATTAGGACCTGGAACAGGTTGAACTGTAT…
	KJ543593	---------------------------------------------------ACTTTATATTTTATTG--TTGGT-----ATTTGA-TCAGGATTTTTAGGTGCTAGTATTAGTTTAATTATTCGCACTGAGTTAGGTATAGTTGGTAGAATTAT---TATAGATGAGCAAATTTATAATTCAATGGTTACTGCTCATGCTTTTTTAATAATTTTTTTTTTTGTAATGCCTGTGGCTGTTGGAGGTTTTGGTAATTGGTTGTTGCCTTTAATAATAAATGTTATAGATATAGCTTTTCCTCGTTTAAATAATTTAAGATTTTGGTTAGTTCCTGTTGCTTTGTTGTTTATGTGTTTAAGGTTATTAGTTGGTCTTGGACCAGGAACTGGTTGAACAGTTT…
	KM043194	-----------------------------------------------------------------------------------GA-TCAGGTTTTTTAGGTGCGAGAATTAGTTTAATTATTCGTACTGAATTAGGTATAGTTGGTAGTGTAAT---TATAGATGAGCAAATTTATAACTCTATAGTTACAGCTCATGCTTTTTTGATGATTTTTTTTTTTGTTATACCTGTTGCTGTAGGGGGATTTGGTAATTGATTGCTTCCTTTAATAATGAATGTTATAGATATAGCTTTTCCTCGTTTAAATAATTTGAGTTTTTGATTAGTTCCTGTAGCATTATTATTTATAAGTTTAAGATTATTAGTAGGATTAGGGCCTGGCACTGGGTGAACAGTTT…
	KJ543603	---------------------------------------------------ACTTTGTATTTTATTA--TTGGA-----ATTTGA-TCTGGGTTTTTAGGAGCGAGTATTAGTTTAATTATTCGTACTGAGTTAGGGATAGTTGGAAGAATTAT---TATAGATGAACAAATTTATAATTCTATAGTAACAGCTCATGCTTTTTTAATAATTTTTTTTTTTGTTATACCTGTCGCTGTAGGAGGGTTTGGAAATTGATTATTACCTCTGATAATAAATGTTATAGATATAGCTTTTCCTCGTTTGAATAATTTGAGATTTTGGCTGGTGCCAGTAGCTTTATTATTTATAATTTTAAGATTATTAATTAGTTTAGGAGCTGGGACTGGTTGAACAGTTT…
	EU751029	--------------------------------------------------TACTTTGTATTTTATTA--TTGGT-----GTGTGA-TCTGGGTTTTTAGGAGCTAGAATAAGTTTAATTATTCGTACAGAATTAGGTATAGTTGGTAGAATAAT---TATAGATGAACAAATTTATAATTCTATAGTTACAGCCCATGCTTTTTTAATGATTTTCTTTTTTGTGATACCTGTAGCGGTTGGGGGTTTTGGTAATTGATTATTACCTTTAATGATGAATGCTATGGATATAGCTTTTCCTCGTTTGAATAATTTAAGTTTTTGATTAGTTCCTGTTGCTTTGTTATTTATGAGATTAAGATTATTAGTTGGTTTAGGACCTGGTACTGGTTGAACTGTGT…
	EF650500	------------------------------------------------------TTATATTTTATTG--TTGGG-----GTTTGA-TCCGGATTTTTAGGTGCGAGAATTAGATTAATTATTCGGACAGAATTAGGAATGGTTGGAAGGATTAT---TATAGATGAACAAATTTATAATTCTATGGTTACTGCTCATGCTTTTTTAATAATTTTTTTTTTTGTTATACCTGTGGCTGTTGGGGGTTTTGGAAATTGATTACTACCTTTGATAATGAATGTTATAGATATAGCTTTTCCTCGTTTGAATAATTTGAGTTTTTGATTAGTGCCNGTAGCTTTATTATTTATAAGTTTGAGATTATTGATTGGTTTAGGACCAGGAACTGGTTGAACTGTTT…
	EF173203	------------------------------------------------------TTATATTTTATTA--TTGGG-----ATTTGA-TCTGGATTTCTGGGGGCCAGAATAAGTTTGATTATTTGTACTGAGTTAGGTATAGTGGGTAGAATTAT---TATAGATGAGCAAATTTATAATTCAATAGTTACTGCTCATGCTTTTTTGATAATTTTTTTTTTTGTCATGCCGGTTGCTGTTGGTGGATTTGGTAATTGATTGTTGCCTTTAATAATAAATGCTATAGATATGGCATTTCCTCGTTTAAATAATTTGAGTTTTTGATTGGTTCCTGTGGCTTTATTATTTATAAGTTTAAGATTATTAGTAGGGTTGGGTCCAGGGACAGGATGAACTGTTT…
	OR145257	--------------------------------------------------------------------------------------------TTTTTAGGTGCTAGGATAAGTTTAATTATTCGTACTGAACTAGGAATAGTTGGTAGAGTTTT---TATAGATGAACAAATTTACAATTCTATAGTGACTGCTCACGCTTTTTTAATAATTTTTTTTTTTGTTATACCAGTTGCTGTTGGTGGTTTTGGTAATTGATTACTACCTTTAATAATGAACTCTGCAGATATAGCATTTCCTCGTTTAAATAATTTAAGATTTTGATTGGTTCCTATTGCTTTGTTATTTATAATATTAAGTTTATTGATTGGTTTAGGGTCTGGAACAGGTTGAACTGTCT…
	GQ465634	---------------------------------------------------------------ATTA--TTGGT-----GTTTGA-TCTGGTTTTGTAGGTGCTAGAATAAGTTTAATTATCCGTACTGAATTAGGAATGGTTGGTAGTGTAAT---TATGGATGAGCAAATTTATAATTCTATAGTTACTGCTCATGCTTTTTTAATAATTTTTTTTTTTGTTATACCTGTTGCAGTTGGAGGGTTTGGTAATTGATTATTACCTTTAATAATAAATTCTGCAGATATAGCATTTCCTCGTTTAAATAATTTAAGATTTTGATTAGTTCCTATTGCTTTGTTATTTATAACATTGAGTCTATTGATTGGTTTAGGGTCAGGTACAGGATGAACCGTAT…
	GQ465635	--------------------------------------------------------------TATTA--TTGGT-----GTTTGA-TCTGGTTTTGTAGGTGCTAGAATAAGTTTAATTATTCGTACTGAGTTAGGAATAGTTGGTAGTGTTAT---TATAGATGAACAAATTTATAATTCTATAGTTACTGCTCATGCTTTTTTAATAATTTTCTTTTTTGTTATACCTGTTGCAGTTGGGGGTTTTGGTAATTGATTATTACCTTTAATAATAAATTCTGCAGATATAGCATTCCCTCGTTTAAATAATTTAAGGTTTTGATTAGTTCCTATTGCTTTATTATTTATAACATTAAGATTATTGATTGGTTTAGGATCAGGAACAGGTTGAACTGTTT…
	EF650486	------------------------------------------------------TTATATTTTGTTG--TAGGT-----GTTTGA-TCTGGCTTTTTAGGAGCAAGAATTAGTTTAATTATTCGTACTGAGTTAGGAATAGTAGGAAGAATTAT---TATAGATGAGCAAATTTATAATTCTATAGTAACTGCTCATGCATTTTTAATAATTTTCTTTTTTGTGATGCCTGTGGCTGTTGGGGGTTTTGGTAATTGATTGTTGCCTTTAATAATAAATGTTATAGATATGGCTTTTCCTCGTTTAAATAATTTAAGGTTTTGGTTAGTACCTGTAGCATTATTATTTATAAGTTTAAGTTTATTAATTGGTTTAGGACCAGGAACTGGTTGAACTGTTT…
	KM043181	---------------------------------------AAAGATATTGGTACTTTGTATTTTATTA--TTGGA-----ATTTGA-TCTGGTTTTTTAGGAGCTAGAATGAGATTAATTATTCGTACAGAATTAGGTATAGTAGGGAGTATTAT---TATAGATGAGCAAATTTATAATTCTATGGTAACTGCTCATGCTTTTTTGATAATTTTTTTTTTTGTTATGCCTGTGGCTGTGGGTGGATTTGGAAATTGATTATTGCCTTTAATAATAAATGCTATAGATATAGCATTTCCTCGTTTGAATAATTTGAGTTTTTGGTTAGTACCTGTGGCTTTATTATTTATAAGATTAAGATTGTTAGTAGGATTAGGGCCTGGAACAGGATGAACAGTGT…
	EF650528	------------------------------------------------------TTATATTTTATTA--TTGGT-----GTTTGA-TCTGGTTTTTTAGGAGCCAGAATTAGTTTGGTAATTCGTACTGAATTAGGAATGGTAGGAAGAATTAT---TATAGATGAGCAAATTTATAATTCTATGGTCACAGCTCATGCTTTTTTAATGATTTTCTTTTTTGTTATACCTGTTGCTGTTGGTGGGTTTGGAAACTGATTATTGCCTTTAATAATGAATGTTATAGATATAGCTTTTCCTCGATTAAATAATTTGAGTTTTTGATTGGTGCCAGTAGCTTTATTATTTATAACTATAAGTTTATTGATTGGGTTAGGGCCTGGCACTGGGTGAACAGTTT…
	EF650539	-----------------------------------------------------------TTTTATTA--TTGGA-----GTGTGA-TCTGGTTTTCTTGGTTCTAGAATTAGTTTGGTAATTCGTACTGAATTAGGAATAGTAGGGAGAATTAT---TATAGATGAACAAATTTATAATTCTATAGTTACTGCTCATGCTTTTCTTATGATTTTTTTTTTTGTTATACCTGTAGCGGTAGGTGGTTTTGGTAATTGATTATTACCTTTAATAATAAATGTTATGGATATAGCTTTTCCACGTTTAAATAATTTAAGTTTTTGATTGGTTCCTGTAGCTTTATTATTTATAACTATAAGTTTATTGGTTGGTTTAGGACCTGGGACCGGATGAACAGTTT…
	EF650538	------------------------------------------------------------TTTATTA--TTGGC-----GTGTGA-TCTGGTTTTCTTGGTGCTAGAATTAGTTTGGTAATTCGTACTGAATTAGGGATAGTAGGAAGAATTAT---TATAGATGAACAAATTTATAATTCTATAGTTACTGCTCATGCTTTTTTAATGATTTTTTTTTTTGTTATACCTGTAGCAGTAGGTGGTTTTGGTAATTGATTATTACCTTTAATAATAAATGTTATGGATATAGCTTTTCCACGTTTGAATAATTTAAGTTTTTGATTGGTTCCTGTAGCTTTATTATTTATAACTATAAGTTTATTGGTTGGTTTAGGGCCTGGGACTGGGTGAACAGTTT…
	KM043182	---------------------------------------------------------TATTTTATTA--TTGGG-----ATTTGA-TCAGGTTTTTTAGGTGCGAGAATAAGTTTGATTATTCGTACGGAATTAGGAATAGTAGGAAGAATTAT---TATAGATGAACAAATTTATAATTCAATGGTTACAGCTCATGCTTTTTTAATAATTTTTTTTTTTGTTATACCAGTGGCTGTTGGTGGTTTTGGAAATTGATTATTGCCTTTAATGATGAATGCTATGGATATAGCATTTCCACGTTTAAATAATTTAAGTTTTTGATTAGTTCCTGTGGCTTTATTATTTATAAGTTTAAGATTATTAGTAGGTTTAGGGCCTGGGACGGGTTGAACTGTTT…
	MN457693	-----------------------------------------------------------------------GGA-----ATCTGA-TCAGGATTTTTAGGTGCTAGAATAAGTTTAATTATTCGTACTGAGTTAGGGATAGTGGGAAGAATTAT---TATAGATGAACAAATTTATAATTCTATAGTTACAGCTCATGCTTTTTTAATAATTTTTTTTTTTGTTATACCAGTTGCTGTTGGTGGTTTTGGGAATTGATTATTGCCTTTAATAATAAATGCTATAGATATAGCTTTTCCTCGTTTAAATAATTTGAGTTTTTGATTAGTTCCAGTGGCTTTATTATTTATAAGATTAAGTTTATTAGTAGGTTTAGGCCCGGGAACTGGCTGAACTGTTT…
	OL889669	------------------------------------------GATATTGGTACTTTATATTTTATTA--TTGGT-----GTTTGA-TCTGGTTTTTTAGGTGCAAGAATAAGTTTAATTATTCGTACTGAGTTAGGAATAGTTGGAAGAATTAT---TATAGATGAACAAATTTATAATTCTATGGTGACTGCTCATGCTTTTTTAATAATTTTCTTTTTTGTTATGCCAGTTGCTGTTGGTGGATTTGGTAATTGATTGTTGCCTTTAATAATAAATGCTATGGATATAGCATTTCCTCGATTAAATAATTTGAGATTTTGATTGGTTCCTGTAGCTTTATTGTTTATAACAATGAGTCTATTAGTAGGTTTAGGTCCGGGTACTGGTTGAACTGTTT…
	EF173217	------------------------------------------------------TTATATTTTATTA--TTGGA-----ATTTGA-TCAGGTTTTTTAGGTGCAAGAATTAGGTTAATTATTCGTACCGAATTAGGAATGGTTGGAAGAATTAT---TATAGATGAGCAAATTTATAATTCTATAGTTACGGCTCATGCTTTTTTAATAATTTTCTTTTTTGTTATACCTGTTGCTGTTGGTGGCTTTGGTAATTGATTATTGCCTTTGATAATGAATGCCATAGATATGGCATTTCCTCGTTTAAATAATTTGAGATTTTGATTAGTCCCTGTGGCTTTGTTGTTTATAATTTTGAGTTTATTGGTTGGACTAGGTCCTGGAACTGGTTGGACAGTTT…
	EU076867	------------------------------------------------------TTATATTTTATTA--TTGGT-----ATTTGA-TCTGGTTTTTTAGGAGCTAGAATAAGATTAATTATTCGTACTGAGTTAGGTATAGTAGGTAGTATCAT---TTTAGATGAGCAAATTTATAATTCTATAGTAACAGCTCATGCTTTTTTAATGATTTTTTTTTTTGTTATACCTGTAGCAGTAGGTGGTTTTGGTAATTGATTATTACCTTTAATGATAAATGTTATAGACATAGCTTTTCCTCGTTTGAATAATTTAAGATTTTGATTAGTACCAGTTGCTCTTTTATTTATAAGAATAAGTTTATTAGTAGGATTAGGGCCTGGAACTGGTTGAACTGTAT…
	OR121146	------------------------------------------------GGTACTTTATATTTTATTA--TTGGA-----ATTTGG-TCTGGTTTTTTAGGTGCTAGAATAAGATTAATTATTCGTACTGAATTAGGAATAGTTGGAAGTATTAT---TATAGATGAGCAAATTTATAATTCTATAGTTACTGCTCATGCTTTTTTAATGATTTTTTTTTTTGTTATACCGGTAGCAGTTGGTGGTTTTGGAAATTGATTATTGCCTTTAATAATGAATGCTATGGACATAGCATTTCCTCGTTTAAATAATTTAAGTTTTTGATTAGTTCCAGTTGCTTTATTGTTTATAAGATTAAGTTTATTAGTGGGATTAGGTCCTGGGACGGGTTGAACTGTTT…
	EU751189	--------------------------------------------------TACTTTATATTTTATTA--TTGGT-----GTTTGG-TCTGGTTTTTTAGGAGCTAGAATTAGACTAATTATTCGTACGGAATTAGGGATGGTGGGTAGAATTAT---TATGGATGAGCAGATTTATAATTCAATAGTAACTGCTCATGCCTTTTTAATAATTTTTTTTTTTGTTATGCCTGTTGCTGTTGGTGGTTTTGGAAATTGATTGTTACCTTTAATAATGAATGTTATGGATATAGCTTTTCCTCGTTTAAATAATTTAAGTTTTTGACTTGTTCCTGTAGCTTTATTATTTATAACATTAAGATTGTTAGTAGGGTTAGGTCCTGGGACTGGTTGAACTGTTT…
	OR121151	------------------------------------------------GGAACTTCATATTTTATTG--TTGGC-----ATTTGA-TCTGGTTTTTTAGGTGCTAGAATAAGTTTGATTATTCGTACTGAGTTAGGGATAGTTGGAAGAATTAT---TATAGATGAGCAAATTTATAATTCTATGGTTACAGCTCATGCTTTTTTAATGATTTTCTTTTTTGTTATACCCGTTGCTGTAGGGGGATTTGGAAATTGATTATTGCCTTTGATGATGAATGCTATGGATATAGCATTTCCTCGTTTGAATAATTTAAGTTTTTGATTAGTTCCTGTTGCTTTGTTATTTATAATTTTAAGTTTATTAGTTGGATTAGGTCCTGGAACTGGGTGAACAGTTT…
	EF173210	------------------------------------------------------TTATATTTTATTA--TTGGT-----ATTTGA-TCTGGTTTTTTAGGAGCCAGAATAAGTTTAATTATTCGTACTGAGTTAGGGATAGTTGGAAGAATTAT---TATAGATGAGCAAATTTATAATTCTATGGTTACTGCTCATGCTTTTTTGATGATTTTTTTTTTTGTTATACCTGTTGCTGTGGGGGGGTTTGGAAATTGATTATTGCCTTTAATAATAAATGCTATGGATATAGCATTTCCTCGTTTAAATAATTTGAGATTTTGATTAGTTCCTGTGGCTTTATTATTTATAAGTTTAAGATTGTTAGTTGGATTAGGACCAGGAACAGGTTGAACAGTTT…
	EF173201	------------------------------------------------------TTATATTTTATTA--TTGGT-----GTTTGA-TCTGGTTTTTTAGGTGCTAGAATAAGTTTGATTATTCGAACTGAGTTAGGAATGGTTGGAAGAATTAT---TATAGATGAGCAAATTTATAATTCAATAGTTACTGCTCATGCTTTTCTTATAATTTTTTTTTTTGTAATGCCTGTGGCTGTTGGTGGTTTTGGAAATTGATTATTGCCTTTAATAATAAATGCTATAGATATAGCTTTTCCTCGTTTAAATAATTTAAGATTTTGATTAGTTCCTGTAGCTTTGTTATTTATAATATTAAGTTTATTAGTAGGATTAGGTCCGGGAACTGGTTGAACAGTTT…
	EF173216	------------------------------------------------------TTGCATTTTATTA--TTGGT-----ATTTGA-TCTGGTTTTTTAGGTGCTAGAATAAGTTTAATTATTCGTACTGAGTTGGGAATGGTTGGAAGTGTCAT---TATAGATGAGCAAATTTACAATTCTATGGTTACTGCTCATGCATTTTTGATAATTTTTTTTTTTGTTATGCCTGTTGCTGTAGGGGGGTTTGGAAATTGATTATTGCCTTTAATAATGAATGCTATAGATATAGCTTTTCCTCGTTTAAATAATTTAAGTTTTTGATTAGTTCCAGTTGCTTTATTATTTATATGTATAAGATTATTAGTGGGTTTAGGCCCAGGAACTGGTTGAACAGTTT…
	EF173184	------------------------------------------------------TTATATTTTATCA--TTGGA-----ATTTGA-TCTGGGTTCTTAGGAGCTAGGATAAGATTAATTATTCGTACTGAGTTAGGTATAGTTGGTAGAATTAT---TATAGATGAACAAATTTATAATTCTATGGTTACTGCGCATGCTTTTTTAATGATTTTCTTTTTTGTTATACCTGTTGCAGTAGGAGGTTTTGGAAATTGATTACTTCCTTTAATGATAAATGCAGTTGATATGGCATTTCCTCGTTTAAATAACTTAAGTTTTTGATTAGTGCCTGTTGCTTTATTATTTATAATTTTAAGATTATTAGTTGGGTTAGGTCCTGGAACTGGTTGAACTGTTT…
	JX183997	------ATTGTGTTACGATGATTGTTTTCTACAAATCATAAAGATATTGGAACTTTATATTTTATTA--TTGGT-----GTTTGA-TCTGGTTTTATTGGAGCCAGATTAAGGTTAATTATTCGTACTGAATTAGGAATAGTAGGTAGAATTAT---TATAGATGAGCAAATTTTTAATTCTGTAGTTACTGCTCATGCTTTTTTAATGATTTTTTTTTTTGTAATGCCTGTAGCTGTAGGAGGTTTTGGTAATTGATTATTACCTTTAATGATAAATGTTATAGATATAGCTTTTCCTCGTTTAAATAATTTAAGATTTTGATTAGTACCTGTGGCTTTATTATTTATAACTTTAAGATTATTAGTAGGTTTAGGGCCAGGAACTGGTTGAACAGTAT…
	OR121230	------------------------------------------------GGTACATTGTATTTTATTA--TTGGT-----ATTTGA-TCTGGTTTTTTAGGTGCGAGAATAAGTTTGATTATTCGTACTGAGTTAGGTATAGTTGGTAGGATTAT---TATAGATGAACAGATTTATAATTCAATGGTTACTGCTCATGCTTTTTTAATAATTTTTTTTTTTGTAATACCTGTGGCTGTAGGGGGATTTGGAAATTGATTATTGCCTTTAATAATGAATGCTATAGATATAGCTTTTCCTCGTTTAAATAATTTAAGATTTTGACTTGTGCCTGTGGCTTTATTGTTTATGGTTTTAAGATTATTGGTAGGTTTAGGTCCAGGGACTGGTTGAACAGTTT…
	OR121105	------------------------------------------------GGTACATTATATTTTATTA--TTGGT-----ATTTGA-TCTGGTTTTTTAGGAGCTAGAATAAGTTTGATTATTCGCACTGAGCTAGGTATAGTTGGCAGGATTAT---TATAGATGAGCAGATTTATAATTCTATAGTTACTGCCCATGCTTTCTTAATAATTTTCTTTTTTGTTATACCGGTTGCTGTTGGAGGTTTTGGAAATTGATTATTACCTTTAATGATAAATGCTATAGATATAGCATTTCCTCGTTTAAATAATTTAAGGTTTTGACTTGTTCCTGTTGCTTTATTATTTATAGTTTTAAGCTTATTAGTTGGTTTAGGTCCTGGTACGGGATGAACAGTTT…
	EF173212	------------------------------------------------------TTGTACTTTATTG--TAGGC-----GTTTGA-TCCGGTTTCTTAGGTGCTAGAATAAGTTTAATTATTCGCACTGAGTTAGGTATAGTTGGNAGAATTAT---TATAGATGAGCAGATTTATAATTCGATAGATACTGCTCATGCATTTTTAATGATTTTCTTTTTTGTTATACCTGTTGCAGTAGGTGGTTTTGGAAATTGGTTACTACCTTTAATAATAAATGCTATAGATATAGCATTCCCTCGTTTAAATAATTTAAGATTCTGGTTAGTTCCTGTAGCATTATTATTTATAGCTTTAAGTTTATTAGTTGGATTAGGTCCTGGTACTGGTTGAACAGTAT…
	JX184001	------ATTGTGTTACGATGATTGTTTTCAACTAATCATAAAGATATTGGGACTTTATATTTTATTA--TCGGA-----ATTTGA-TCTGGTTTTTTAGGTGCAAGAATAAGATTAATTATTCGTACTGAGTTAGGGATAGTAGGAAGAATTAT---TATAGATGAGCAGATTTATAATTCTATGGTTACTGCACATGCTTTTTTGATGATTTTTTTTTTTGTTATGCCGGTTGCTGTGGGTGGTTTTGGAAATTGATTGTTACCTTTGATGATGAATGCAATAGATATAGCATTTCCTCGTTTGAATAATTTGAGATTTTGATTAGTTCCTGTGGCTTTATTATTTATGAGATTAAGTTTATTAGTAGGTTTAGGGCCTGGGACAGGTTGAACAGTTT…
	OR145196	--------------------------------------------------------------------------------------------TTTTTAGGTGCGAGAATTAGTCTAATTATTCGTACTGAATTAGGTATAGTTGGAAGTATTAT---TATAGATGAGCAAATTTATAATTCTATAGTTACTGCACATGCTTTTCTAATAATCTTTTTTTTTGTCATACCTGTTGCTGTGGGTGGTTTTGGGAATTGATTATTGCCTTTAATAATAAATGTTATAGATATAGCTTTTCCTCGTTTAAATAATTTAAGTTTTTGATTAGTTCCTGTTGCCTTATTATTTATAAGTTTAAGATTATTAATTGGTTTGGGTCCTGGTACTGGTTGAACAGTGT…
	OR145184	--------------------------------------------------------------------------------------------TTTTTGGGTGCGAGAATCAGTTTAATTATTCGTACTGAGTTAGGGATAGTCGGAAGAATTAT---TATAGATGAACAAATTTATAATTCTATAGTGACTGCTCATGCTTTTTTAATAATTTTTTTCTTCGTTATACCTGTTGCTGTTGGAGGATTTGGTAATTGATTATTACCTTTAATAATAAATGTTATAGATATAGCTTTTCCTCGTTTAAATAATTTAAGTTTTTGATTGGTTCCTGTTGCTTTATTATTTATAAGTTTAAGTTTATTAATTGGATTAGGTCCAGGTACTGGTTGAACAGTAT…
	GQ465640	-------------------------------------------------------------TTATTG--TGGGT-----GTTTGA-TCTGGGTTTTTAGGTGCGAGAATAAGTTTGATTATTCGTACTGAGTTAGGTATAGTTGGAAGAATTAT---TATAGATGAGCAAATTTATAATTCTATAGTAACTGCTCATGCTTTTTTAATAATTTTCTTTTTTGTTATACCAGTTGCTGTTGGTGGTTTCGGGAATTGATTATTACCTTTAATAATGAATGCTATGGATATAGCATTCCCTCGTTTAAATAATTTAAGATTTTGATTGGTTCCTGTTGCATTATTATTTATAACTTTAAGCTTATTAGTTGGTCTAGGCTCTGGGACTGGGTGAACAGTAT…
	EF173230	------------------------------------------------------TTGTATTTCATTG--TGGGT-----ATTTGA-TCAGGGTTTTTAGGTGCAGCAATAAGATTAATTATTCGTACTGAGTTAGGAATGGTAGGTAGAATTAT---TATGGATGAGCAGATTTATAATTCAATAGTTACTGCTCATGCTTTTTTAATAATCTTTTTTTTTGTTATACCTGTTGCTGTAGGAGGGTTTGGAAATTGATTATTGCCTTTAATAATGAATGCTATAGATATAGCTTTTCCTCGTTTGAATAATTTGAGTTTTTGATTAGTTCCTGTTGCTTTGTTATTTATAATTTTAAGTTTGTTAGTAGGATTGGGTCCTGGTACAGGATGAACTGTTT…
	KJ543601	---------------------------------------------------ACTTTACATTTTATTG--TTGGT-----ATTTGA-TCAGGTTTTTTAGGAGCTAGAATAAGTTTAATTATTCGTACTGAGTTAGGGATAGTGGGTAGTATTAT---TATAGACGAGCAAATTTATAATTCTATAGTTACAGCTCATGCTTTTTTAATAATTTTTTTCTTCGTGATACCTGTAGCTGTTGGTGGTTTTGGTAATTGATTGTTACCATTGATGATAAATTGTATGGATATAGCTTTTCCTCGTTTAAATAATTTAAGATTTTGATTAGTGCCTGTTGCTTTATTTTTTATAGTTTTAAGATTATTAGTTGGTTTAGGACCTGGGACTGGGTGAACAGTTT…
	OR121160	------------------------------------------------GGTACTTCGTATTTTATTG--TTGGA-----ATTTGA-TCTGGTTTTCTAGGTGCTAGAATAAGATTGATTATTCGTACTGAATTAGGAATAGTGGGTAGAATTAT---TATAGACGAGCAGATTTATAATTCTATAGTTACTGCTCATGCTTTTTTAATAATTTTTTTTTTTGTGATGCCTGTGGCTGTAGGTGGGTTTGGGAATTGATTATTGCCTTTAATAATAAACGCTATAGATATAGCATTTCCTCGTCTTAATAATTTAAGATTTTGATTAGTCCCCGTGGCTTTATTATTTATAATGTTAAGTTTGTTGGTGGGATTAGGTCCTGGGACTGGTTGAACAGTGT…
	KM043180	---------------------------------------AAAGATATTGGTCCATCATATTTCATTG--TAGGT-----ATTTGA-TCTGGATTTCTAGGTGCGAGAATAAGATTGATTATTCGTACGGAGTTAGGAATAGTAGGTAGAATTAT---TATAGATGAGCAAATTTATAATTCTATAGTTACTGCTCATGCTTTTTTAATGATTTTTTTTTTTGTCATACCTGTGGCTGTAGGTGGTTTTGGAAATTGATTATTGCCTTTGATAATAAATGCTATAGATATAGCATTTCCTCGTTTGAATAATTTGAGATTTTGATTGGTTCCTGTAGCTTTATTGTTTATAATTTTAAGTTTATTAGTGGGGTTAGGCCCTGGGACTGGTTGAACTGTGT…
	GQ465643	--------------------------------------------------------------TATTA--TTGGT-----ATTTGA-TCAGGTTTTTTAGGTGCAAGAATAAGTTTAATTATTCGTACTGAGTTAGGCATAGTAGGTAGAATTAT---TATAGATGAACAAATTTATAATTCAATGGTTACTGCTCATGCTTTTTTAATGATTTTTTTTTTTGTTATGCCTGTTGCTGTAGGTGGTTTTGGGAATTGATTGTTGCCTTTAATAATGAATGCTATGGATATAGCATTTCCTCGTTTGAATAATTTAAGTTTTTGATTGGTTCCTGTGGCTTTATTATTTATAAGGATGAGTTTATTAGTTGGATTAGGGCCTGGGACAGGTTGAACTGTTT…
	GQ465646	------------------------------------------------------------TTTATTA--TTGGT-----GTTTGA-TCTGGTTTTTTAGGTGCAAGAATAAGTTTAATTATTCGTACTGAATTAGGGATAGTTGGTAGAATTAT---TATAGATGAGCAAATTTATAATTCTATAGTTACTGCGCATGCTTTTTTAATGATTTTTTTTTTTGTTATACCTGTTGCAGTTGGAGGGTTTGGAAATTGATTATTGCCTTTAATAATAAATGCTATAGATATAGCTTTTCCTCGATTGAATAATTTGAGGTTTTGATTAGTCCCAGTTGCTTTGTTATTTATGAGTTTAAGTTTGTTAGTTGGATTAGGTCCAGGCACAGGTTGAACTGTTT…
	KM043183	---------------------------------------AAAGATATTGGTACTTTATATTTTATTA--TTGGA-----ATTTGA-TCTGGGTTTTTAGGTGCTAGAATAAGTTTGATTATTCGTACTGAATTGGGTATAGTCGGTAGAATTAT---TATAGATGAGCAAATTTATAATTCTATAGTTACGGCTCATGCTTTTTTAATGATTTTCTTTTTTGTTATACCTGTAGCTGTAGGAGGTTTTGGAAATTGATTATTGCCTTTAATGATAAATGCTATAGATATAGCTTTTCCTCGTTTAAATAATCTAAGGTTTTGATTATTACCTGTAGCTTTATTATTTATAATTATGAGTTTATTAGTTGGTTTAGGACCTGGGACTGGTTGAACTATTT…
	EU751260	--------------------------------------------------AACTTTATATTTCCTTA--TTGGA-----ATTTGA-TCGGGTTTTTTAGGTGCAAGAATTAGGTTAATTATTCGTACTGAGTTAGGTATAGTAGGTAGAATCAT---TATAGATGAACAAATTTATAATTCTATAGTTACTGCTCATGCTTTTTTAATAATTTTTTTTTTTGTAATACCGGTTGCTGTTGGAGGTTTTGGAAATTGATTATTGCCTTTAATAATAAATGCTATAGATATAGCTTTCCCACGTTTGAATAATTTAAGATTTTGATTAGTTCCGGTTGCTTTATTATTTATAATTTTGAGATTATTAGTAGGGTTAGGTCCGGGTACTGGTTGAACTGTGT…
	OR121328	------------------------------------------------GGTACTTTATATTTTATTG--TTGGT-----ATTTGA-TCTGGTTTTTTAGGTGCTCGTATAAGATTAATTATTCGCACTGAGTTGGGTATAGTTGGCAGGATTAT---TATAGATGAACAAATTTATAATTCAATAGTTACTGCTCATGCTTTTTTAATAATTTTTTTTTTTGTTATACCAGTGGCTGTGGGGGGGTTTGGAAATTGATTATTGCCTTTAATGATGAATGCTATAGATATGGCATTTCCTCGTCTTAATAATTTAAGATTTTGGTTAGTTCCTGTAGCTTTACTATTTATAATGTTGAGTTTATTGGTTGGTTTAGGTCCAGGAACTGGTTGAACAGTGT…
	OR121140	------------------------------------------------GGTACTTTATATTTTATTG--TAGGT-----ATTTGA-TCTGGTTTTTTAGGTGCTAGAATGAGTTTGATTATTCGTACTGAATTAGGGATAGTAGGTAGAATTAT---TATAGATGAGCAAATTTATAATTCTATAGTTACTGCTCATGCTTTTTTAATAATTTTTTTTTTTGTTATACCGGTAGCTGTTGGTGGTTTTGGAAATTGGTTATTGCCTTTAATAATAAATTCTATAGATATAGCTTTTCCTCGATTAAATAATTTGAGATTTTGATTAGTTCCTGTTGCTTTGATATTTATGATTTTAAGTTTGTTAGTTGGTTTAGGTCCTGGAACTGGTTGAACTGTGT…
	OR121124	------------------------------------------------GGTACTTTATATTTTATTG--TTGGT-----ATTTGA-TCGGGGTTTTTAGGTGCAAGAATAAGTTTGATTATTCGTACTGAATTAGGAATAGTAGGTAGAATTAT---TATAGATGAACAAATTTATAATTCTATAGTTACTGCTCATGCTTTTTTAATAATTTTTTTTTTTGTTATACCTGTTGCTGTAGGGGGATTTGGAAATTGATTATTGCCTTTAATAATAAATTCTATAGATATAGCTTTTCCTCGTTTAAATAATTTAAGATTTTGGTTGGTACCTGTAGCTTTAATGTTTATAATTTTAAGTTTATTGGTTGGTTTAGGTCCTGGGACTGGTTGAACAGTTT…
	OR121101	------------------------------------------------GGAACTTTACATTTTATTG--TTGGT-----ATTTGA-TCAGGTTTTTTAGGTGCTAGAATAAGTTTAATTATTCGTACTGAGTTAGGAATAGTTGGTAGAATTAT---TATAGATGAACAAATTTATAATTCTATAGTTACTGCTCATGCTTTTTTAATAATTTTTTTTTTTGTTATACCTGTTGCTGTAGGTGGTTTTGGAAATTGATTATTGCCTTTAATAATAAATTCTATAGATATAGCTTTTCCTCGTTTAAATAATTTAAGTTTTTGATTAGTTCCTGTTGCTTTAATATTTATAATTTTGAGTTTATTAGTTGGTTTAGGTCCTGGTACTGGTTGAACAGTCT…
	EF650487	--------------------------------------------------------------------------------------------------GGTGCGAGTATTAGTTTAATTATTCGCACTGAATTAGGAATGGTTGGAAGAATTAT---TATAGATGAGCAAATTTATAATTCTATAGTTACTGCTCATGCTTTTTTAATAATTTTTTTCTTTGTTATACCTGTTGCTGTGGGTGGTTTTGGAAATTGATTGCTTCCTTTAATAATAAATGTTATAGATATAGCATTTCCTCGTTTGAATAATTTAAGTTTTTGATTAGTACCTGTTGCTTTACTATTTATAAGGTTAAGATTATTAGTAGGATTAGGTCCTGGGACTGGATGAACTGTGT…
	EF650570	------------------------------------------------------TTACATTTTATTG--TTGGT-----GTATGA-TCAGGATTTTTAGGTGCGAGAATTAGTTTAATTATTCGTACTGAATTAGGAATGGTTGGAAGAATTAT---TATAGATGAGCAAATTTATAATTCTATAGTTACTGCTCATGCTTTTTTAATAATTTTTTTTTTTGTAATGCCTGTTGCTGTTGGGGGATTTGGTAATTGATTACTCCCTTTGATAATAAATGTTATAGATATAGCTTTTCCTCGTTTAAATAATTTAAGTTTTTGATTAGTGCCTGTTGCTTTATTGTTTATAAGTTTGAGATTATTAGTAGGGTTAGGGCCTGGTACTGGTTGAACTGTTT…
	EF173224	------------------------------------------------------TTATATTTTATTA--TTGGT-----GTAAGA-TCAGGATTTTTAGGTGCGAGAATTAGATTAATTATTCGTACTGAATTAGGAATGGTGGGTAGAATTAT---TATAGATGAGCAAATTTATAATTCTATAGTTACAGCTCATGCTTTTTTAATGATTTTTTTTTTTGTTATACCTGTTGCTGTAGGTGGTTTTGGTAATTGATTATTACCTTTAATAATAAATGTTATAGATATAGCTTTTCCTCGTTTAAATAATTTAAGTTTTTGATTAGTGCCTGTTGCTTTGTTATTTATAAGTTTGAGATTATTAGTAGGATTAGGTCCTGGGACTGGTTGAACTGTAT…
	MZ677126	----------------------------------------AAGATATTGGAACTTTACATTTTATTA--TTGGT-----GTTTGA-TCTGGTTTTTTAGGTGCTAGAATTAGGTTAATTATTCGTACTGAATTAGGGATAGTAGGTAGAATTAT---CATAGATGAGCAAATTTATAATTCTATAGTTACTGCTCATGCTTTTTTAATAATTTTTTTTTTTGTTATACCAGTAGCAGTTGGTGGTTTTGGAAATTGATTACTTCCATTGATAATAAATGTAATGGATATAGCTTTTCCTCGTTTAAATAATTTAAGATTTTGATTAGTACCGGTGGCTTTATTATTTATGAGATTAAGATTATTAGTAGGTTTAGGTCCTGGGACTGGTTGAACTGTGT…
	OQ445492	---------------------------------------------------ACTTTATATTTTATTA--TTGGT-----GTTTGA-TYTGGTTTTTTGGGTGCGAGTATTAGTTTAATTATTYGTACTGAATTGGGTATAGTWGGAAGTATTTT---TATAGATGAGCAAATTTATAATTCTATAGTTACTGCTCCTGCTTTTTTAATGATTTTTTTTTTTGTTATGCCTGTTGCAGTAGGTGGTTTTGGTAATTGATTATTACCTTTAATAATGAATGTAATAGATATAGCTTTTCCTCGTTTAAATAATTTAAGTTTTTGATTAGTTCCTGTTGCTTTATTATTCATAAGTTTAAGGCTATTAGTTGGTTTAGGACCTGGTACTGGTTGAACTGTTT…
	KM043193	---------------------------------------AAAGATATTGGAACTTTATATTTTATTA--TTGGT-----GTTTGA-TCTGGTTTTTTGGGTGCAAGAATTAGGTTAATTATTCGTACTGAATTAGGAATAGTAGGAAGTATTAT---TATAGATGAGCAAATTTATAATTCTATAGTTACGGCTCATGCTTTTTTAATAATTTTTTTTTTTGTGATGCCTGTGGCTGTTGGTGGGTTTGGTAATTGATTATTACCTTTAATGATAAATGTTATAGATATAGCTTTTCCTCGTTTAAATAATTTAAGATTTTGACTAGTACCTGTTGCTTTATTATTTATAAGATTAAGATTATTAGTGGGCTTAGGTCCTGGTACTGGTTGAACTGTTT…
	KJ543606	---------------------------------------------------ACTTTACATTTTATTA--TTGGT-----GTTTGA-TCTGGTTTTTTAGGTGCAAGGATTAGATTAATTATTCGTACTGAATTAGGAATGGTAGGTAGTTTAAT---TATAGATGAGCAAATTTATAATTCTATAGTTACAGCTCATGCTTTTTTAATGATTTTTTTCTTTGTTATACCTGTAGCTGTAGGTGGTTTTGGTAATTGATTGTTGCCATTGATAATAAATGTTATAGATATAGCTTTTCCTCGTTTGAATAATTTAAGATTTTGATTAGTACCTGTGGCTTTATTATTTATAAGATTAAGTTTATTAGTAGGGTTAGGTCCTGGTACTGGTTGAACAGTGT…
	JX184002	------ATTGTGTTACGATGATTGTTTTCTACAAATCATAAAGATATTGGAACTTTACATTTTATTA--TTGGT-----GTTTGA-TCAGGCTTTTTAGGTGCAAGAATTAGGTTAATTATTCGTACTGAGTTAGGAATAGTAGGTAGAATTAT---TATAGATGAACAGATTTATAATTCTATGGTTACTGCTCATGCTTTTTTAATAATTTTTTTTTTTGTAATACCTGTAGCTGTAGGTGGTTTTGGTAATTGATTATTGCCTTTAATGATAAATGTTATAGATATAGCTTTTCCTCGTTTGAATAATTTGAGTTTTTGATTAGTACCTGTGGCTTTATTATTTATAAGATTGAGGTTGTTAGTTGGATTAGGTCCTGGGACTGGGTGAACTGTTT…
	EF650542	------------------------------------------------------TTATATTTTATTA--TTGGT-----GTTTGA-TCTGGTTTTTTAGGTGCGAGAATTAGATTAATTATTCGTACTGAGTTAGGAATAGTAGGAAGTATTAT---TATAGATGAGCAAATTTATAATTCTATAGTTACTGCACATGCTTTTTTAATGATTTTTTTCTTTGTAATACCTGTAGCTGTAGGTGGTTTTGGTAATTGATTATTGCCTTTAATAATAAATGTTATAGATATAGCTTTTCCTCGTTTAAATAATTTGAGATTTTGATTAGTCCCTGTTGCTTTATTATTTATAAGACTGAGGTTATTAGTAGGTTTAGGTCCTGGTACTGGTTGAACTGTAT…
	OR145154	--------------------------------------------------------------------------------------------TTTTTAGGTGCGAGGATCAGTCTTATTATTCGCACGGAGCTAGGGATAGTTGGTAGTTTAAT---TATAGATGAACAAATTTATAATTCAATAGTTACTGCACATGCTTTTCTTATGATTTTTTTTTTTGTCATGCCTGTTGCTGTAGGTGGTTTTGGTAATTGGTTACTACCTCTAATGATAAATGTAGCGGACATAGCTTTTCCTCGCTTAAATAATTTAAGTTTCTGGTTGGTGCCAGTTGCTTTATTGTTTATAACTATAAGATTGTTGGTTGGTTTAGGAGCAGGAACTGGGTGAACTGTGT…
	OR145274	--------------------------------------------------------------------------------------------TTTTTAGGGGCTAGAATTAGACTAATTATTCGCACTGAATTAGGGATAGTTGGAAGATTAAT---TATGGATGAACAAATCTATAACTCAATAGTAACTGCTCATGCTTTTTTAATAATTTTCTTTTTTGTCATACCTGTAGCAGTTGGAGGCTTTGGAAACTGACTTCTGCCTTTAATAATAAACGTTGCAGATATAGCTTTTCCTCGTCTTAATAATTTAAGTTTTTGACTTGTTCCGATTGCTCTTCTTTTTATAACTATAAGTTTATTAGTAGGACTAGGAGCAGGCACAGGCTGAACCGTTT…
	EF650561	------------------------------------------------------TTATATTTTATTA--TTGGC-----GTTTGA-TCCGGATTTTTAGGAGCTAGAATTAGTTTAGTAATTCGTACTGAATTAGGAATAGTTGGTAGAATTAT---TATAGATGAGCAGATTTATAATTCTATAGTTACTGCTCATGCTTTTTTAATGATTTTTTTTTTTGTTATGCCTGTTGCAGTAGGTGGTTTTGGTAATTGATTACTACCATTAATAATGAATGTCATAGATATAGCTTTTCCTCGTTTAAATAATTTGAGTTTTTGGTTGGTTCCTGTAGCTTTGTTGTTTATAACTATAAGTTTATTAATTGGTCTTGGGCCTGGGACAGGATGAACTGTTT…
	OR145253	--------------------------------------------------------------------------------------------TTTTTAGGTGCAAGAATTAGATTAATTATTCGCACTGAATTAGGAATGGTTGGAAGATTAAT---TATAGATGAGCAAATTTATAATTCTATGGTTACTGCTCATGCTTTTTTAATAATTTTTTTCTTTGTAATGCCTGTTGCTGTAGGGGGGTTTGGAAATTGACTTTTGCCTTTAATAATAAATGTTATAGACATAGCTTTTCCTCGTCTTAATAATTTAAGATTTTGATTAGTGCCTATTGCTTTATTGTTTATGACTATAAGTTTATTAGTTGGTTTAGGAGCGGGGACTGGCTGAACCGTTT…
	OR145281	--------------------------------------------------------------------------------------------TTTTTGGGGGCTAGAATTAGTTTAATTATTCGTACTGAATTAGGAATAGTTGGTAGGCTAAT---TATAGATGAACAAATTTATAATTCTATAGTAACGGCTCATGCTTTTTTAATAATTTTTTTCTTTGTTATACCTGTTGCTGTTGGAGGGTTTGGAAATTGACTTTTGCCTTTAATAATAAATGTTATAGATATAGCTTTTCCTCGTCTTAATAATTTAAGATTTTGACTTGTGCCGATTGCTTTATTGTTTATAACTATAAGTTTATTAGTTGGATTAGGGCCTGGTACTGGGTGAACCGTGT…
	LC604155	--------------------------------------------------TACGTTGTATTTTATTG--TTGGT-----GTTTGA-TCTGGTTTTTTAGGAGCTAGAGTAAGACTAGTAATTNGTACAGAATTAGGTATGGTAGGTAGAGTAAT---TATAGATGAACAAATTTATAATTCTATAGTTACAGCTCACGCTTTTTTGATAATTTTTTTTTTTGTTATGCCTGTAGCAGTTGGGGGTTTTGGTAATTGGTTATTACCTTTAATAATAAATGTTATGGATATAGCATTTCCTCGTTTGAATAATTTAAGTTTTTGATTAGTTCCAGTAGCTTTATTATTTATAAGATTAAGCTTGTTGGTAGGTTTAGGTCCTGGGACAGGATGAACAGTGT…
	DQ089727	--------------------------------------------------TACGTTATATTTTATTA--TTGGT-----GTTTGG-TCTGGTTTTTTAGGTGCGAGAATTAGGTTAATTATTCGTACTGAGTTAGGGATAGTTGGTAGAGTAAT---TATAGATGATCAAATTTATAATTCTTTGATTACGGCTCATGCTTTTTTGATAATTTTTTTTTTTGTTATACCAGTGGCTGTAGGGGGTTTTGGAAATTGAATACTTCCTTTAATAATAAATGTTATGGATATAGCTTTTCCTCGTTTAAATAATTTGAGATTTTGATTAGTTCCTATTGCTTTATTATTTATAACTATAAGTTTACTAGTAGGCTTAGGCGCGGGGACAGGATGAACTGTTT…
	KJ543675	---------------------------------------------------ACTTTGTATTTTATTA--TTGGT-----GTTTGA-TCTGGTTTTTTAGGGGCTAGTATTAGTTTAGTTATTCGTACTGAGTTGGGTATAGTTGGCAGTATTAT---TATAGATGAGCAAATTTATAATTCTATAGTAACTGCTCATGCTTTTCTTATAATTTTTTTTTTTGTAATGCCTGTTGCAGTTGGGGGTTTTGGAAATTGACTTCTTCCATTAATAATAAATGTTATAGATATAGCTTTCCCTCGATTAAATAATTTAAGATTTTGATTAATTCCTGTTGCTTTATTATTTATAACTATAAGATTATTGGTAGGGTTAGGGGCAGGCACCGGATGAACTGTTT…
	EF650512	------------------------------------------------------TTATATTTTATTA--TTGGT-----GTATGA-TCTGGTTTTTTGGGCGCCCTGATTTTTTTATTTCTCCGAACAGAATTAGGAATAGTTGGTAGAGTAAT---TATAGATGAACAAATTTCTAATTCTGTAGTAACGGCTCATGCTTTTTTAATGATTTTTTTTTTTGTGATACCAGTTGCTGTTGGGGGATTTGGAAATTGATTACTTCCTTTAATAATAAATGTAATAGATATAGCTTTTCCTCGTTTAAATAATTTAAGATTTTGATTAGTGCCTATTGCTTTATTATTTATGAGGATAAGTTTATTAGTAGGATTAGGGCCTGGGACTGGTTGAACTGTGT…
	LC604141	--------------------------------------------------------------------------------------CTAGGTTTTTTAGGAGCTAGGATTAGACTACTTATTCGTACTGAAATTGGCATAGTAGGTAGAATTAT---TATAGATGATCAAATTTATAATTCTATAATTACTGCTCATGCGTTTTTAATAATTTTTTTTTTTGTAATACCAGTAGCTGTAGGTGGTTTTGGTAATTGACTATTGCCTTTGATAATAAATGTTATGGATATAGCTTTTCCTCGTTTAAATAATTTGAGTTTTTGATTAGTGCCTGTAGCATTAGTGTTTATAAGTCTAAGTTTATTAATTGGTTTAGGACCTGGAACTGGTTGAACAGTTT…
	KJ543676	----------------------------------------------------------------TTA--TTGGT-----GTTTGA-TCTGGATTTTTAGGAGCTAGGGTTAGTCTTGTAATTCGTACTGAATTAGGTATAGTTGGGAGAGTAAT---TATAGATGAACAAATTTATAATTCAATAGTTACTGCTCATGCTTTTTTAATAATTTTTTTTTTTGTTATGCCAGTTGCTGTGGGGGGATTTGGAAATTGATTATTACCTTTAATAATAAATGCAATAGATATAGCTTTTCCTCGTTTAAATAATTTGAGTTTTTGATTAGTTCCTGTTGCTTTATTATTTATAAGTTTAAGATTATTAGTGGGGTTAGGACCTGGTACTGGATGAACAGTTT…
	EU751157	--------------------------------------------------AACTTTATATTTTATTA--TTGGT-----GTTTGA-TCGGGTTTTTTAGGAGCTAGAAATAGTTTAATTTTTCGTACTGAATTAGGTATAGTAGGAAGTATTAT---TATAGATGAACAAATTTATAATTCTATGGTTNCTGCTCACGCCTTTTTAANGATTTTTTTTTTTGTTATCCCTGTTGCCGTAGGTGGATTTGGAAATTGATTATTCCCTTTAATAATAAATGTAATAGATATAGCTTTTCCTCGTTTAAATAATTTAAGTTTTTGATTGGTGCCGGTTGCTTTATTATTTATAAGTTTAAGATTATTAGTTGGGTTAGGGCCTGGACCAGGATGAACTGTAT…
	EF650566	------------------------------------------------------TTATACTTTATTA--TTGGT-----GTTTGA-TCTGGTTTTTTAGGTGCTAGAATTAGTTTAGTGATTCGTACGGAATTGGGGATAGTGGGAAGAATTAT---TATGGATGAACAAATTTATAATTCTATGGTTACGGCTCATGCTTTTTTAATAATTTTTTTTTTTGTTATACCTGTTGCTGTTGGAGGTTTTGGAAATTGACTTTTGCCTTTGATAATAAATGTTATAGATATGGCTTTTCCTCGTTTAAATAATTTAAGGTTTTGATTAGTGCCTGTTGCTTTGTTGTTTATAACAATAAGTTTATTGGTTGGATTAGGTCCGGGAACTGGATGGACTGTTT…
	EF650527	------------------------------------------------------TTATACTTCNTTA--TTCGA-----GTTTGA-TCAGGGTTTTTGGGTGCAAGAATTAGTTTAGTAATTCGTACCGAATTAGGGATAGTTGGTAGAATTAT---TATAGATGAACAAATTTATAATTCTATAGTTACTGCTCATGCTTTTTTAATGATTTTTTTTTTTGTTATGCCTGTTGCTGTAGGTGGGTTTGGTAATTGACTTTTGCCTTTAATAATAAATGTTATGGATATGGCTTTTCCTCGTTTAAATAATTTGAGTTTTTGACTAGTGCCCGTAGCATTATTATTTATATGTATAAGTTTATTAATTGGTTTGGGTCCTGGAACTGGGTGAACTGTAT…
	KM043196	---------------------------------------AAAGATATTGGTACTTTATATTTTATTA--TTGGT-----GTTTGA-TCCGGTTTTTTAGGTGCGAGTATTAGTTTAATTATTCGTACTGAGTTAGGTATAGTTGGTAGTGTGAT---TATAGATGAGCAAATTTATAATGCTATAGTAACTGCTCATGCATTTTTAATAATTTTCTTTTTTGTTATACCTGTAGCTGTTGGTGGGTTTGGAAATTGACTTCTTCCTTTAATAATAAATGTTATAGATATAGCTTTTCCTCGTTTAAATAATTTAAGTTTTTGATTGGTTCCTGTGGCTTTATTATTTATAACTATAAGATTATTAATTGGTTTAGGTCCTGGTACTGGTTGAACTGTAT…
	GQ465652	------------------------------------------------------------TTTATTA--TTGGN-----ATCTGA-TCGGGGTTTTTAGGTGCAAGTATGAGTTTGATTATTCGTACAGAGTTAGGTATAGTTGGTAGTATTAT---TATGGATGAACAAATTTATAATTTTATGGTTACTGCTCATGCATTTTTAATGATTTTTTTTTTTGTAATGCCGGTAGCTGTTGGAGGGTTTGGAAATTGACTTTTACCTTTAATAATAAATGCAATAGATATAGCATTTCCTCGTTTAAATAATTTAAGATTTTGATTAGTTCCTGTTGCTTTATTATTTATAATTATAAGGTTATTAGTGGGCTTAGGACCGGGAACGGGATGAACAGTTT…
	EU751118	--------------------------------------------------AACTTTATATTTTATTA--TTGGT-----GTATGA-TCTGGTTTTTTGGGAGCTAGAATTAGTTTAATTATTCGTACTGAGGTAGGGATAGTTGGTAGTATTAT---TATAGATGAACAAATCTATAATTCTATGGTTACAGCGCATGCATTTTTAATAATTTTTTTTTTTGTTATACCTGTGGCTGTAGGTGGTTTTGGAAATTGGTTATTACCTTTGATAATAAATGTTATGGATATGGCATTTCCTCGTTTAAATAATTTGAGTTTTTGATTGGTTCCTGTTGCTTTATTGTTTATATGTATAAGTTTACTGGTTGGTTTAGGTCCTGGTACAGGATGAACTGTTT…
	EF650484	-------------------------------------------------------------------------------GTTTGG-TCTGGTTTTTTAGGTGCGAGTATTAGTTTAGTTATTCGTACTGAGCTTGGGATAGTAGGTAGTTTAAT---TATAGATGAGCAAATCTATAATTCTATAGTTACTGCTCATGCTTTTTTGATGATTTTTTTTTTTGTGATGCCTGTTGCTGTTGGTGGTTTTGGTAATTGATTGTTACCTTTAATAATAAATGTTATGGATATAGCTTTTCCTCGTTTGAATAATTTAAGATTTTGATTGGTTCCTGTTGCATTGTTATTTATAACTATGAGTTTATTAATTGGTTTAGGTCCTGGAACTGGATGAACTGTCT…
	EU751105	--------------------------------------------------AACCTTATATTTTATTA--TTGGA-----GTGTGA-TCCGGGTTTTTGGGTGCTAGAATTAGTTTAGTAATTCGTACTGAGCTTGGAATAGTAGGTAGTTTAAT---TATAGATGAACAAATTTATAATTCTATAGTTACTGCTCATGCTTTTTTAATGATTTTTTTTTTTGTTATGCCTGTAGCTGTTGGGGGATTTGGAAATTGATTATTACCTTTAATAATAAATGTTATAGATATAGCTTTTCCTCGTTTGAATAATTTAAGTTTTTGACTAGTTCCTGTGGCTTTATTATTTATGACTATAAGTTTATTAATTGGGCTGGGACCTGGGACTGGGTGAACTGTTT…
	EF650485	-----------------------------------------------------------------------------------------GGTTTTTTAGGAGCTAGAATTAGTTTGATTATTCGTACAGAGTTAGGAATAGTTGGTAGTGTAAT---TATAGATGAACAAATTTACAATTCTATGGTAACAGCTCATGCTTTTTTGATGATTTTTTTTTTTGTTATACCAGTTGCTGTTGGTGGATTTGGAAATTGATTATTACCTTTAATAATAAATGTTATAGATATAGCTTTTCCTCGTTTAAATAATTTAAGGTTTTGATTAGTCCCTATTGCTTTATTATTTATAACTATAAGGTTATTAGTAGGGTTAGGTCCTGGAACAGGATGAACTGTTT…
	EU499789	--------------------------------------------------AACTTTGTATTTTATTA--TTGGA-----GTATGG-TCTGGATTTTTGGGAGCTAGTATTAGTTTAGTAATTCGTACTGAATTGGGAATGGTTGGAAGTATTAT---TATAGATGAGCAAATTTATAATTCTATAGTGACAGCCCATGCATTTTTAATAATTTTTTTTTTTGTTATACCAGTTGCGGTTGGAGGATTTGGAAATTGACTTTTACCTTTGATAATAAATGTAATGGATATAGCATTTCCTCGTTTAAATAATTTAAGTTTTTGATTAGTTCCTGTTGCATTGTTATTTATGTGTATAAGTTTATTAATTGGTTTAGGTCCTGGGACTGGATGAACTGTAT…
	EF650591	------------------------------------------------------TTGTATTTTATTA--TTGGA-----GTTTGA-TCNGGNTTTTTAGGAGCGAGTATTAGNTTAGTGATTCGTACTGAATTAGGGATGGTTGGAAGTTTAAT---TATAGATGAGCAAATTTATAATTCTATGGTAACTGCTCATGCTTTTTTAATAATTTTTTTTTTTGTTATACCTGTTGCTGTAGGTGGATTTGGAAATTGACTTTTGCCTTTAATGATGAATGTTATAGATATAGCTTTTCCTCGTTTGAATAATTTAAGATTTTGATTAGTTCCGGTAGCATTATTATTTATGTGTATAAGATTATTGATTGGATTAGGTCCTGGTACTGGTTGAACTGTAT…
	EU499841	--------------------------------------------------AACTTTGTATTTTATTA--TTGGA-----GTTTGA-TCAGGTTTTTTAGGGGCTAGAATTAGTTTAGTGATTCGTACTGAGTTAGGAATGGTTGGAAGTCTTAT---TATAGATGAGCAAATTTATAATTCTATAGTAACGGCTCATGCATTTTTAATAATTTTTTTTTTTGTTATGCCTGTTGCTGTAGGAGGATTTGGAAATTGACTTTTACCTTTAATAATAAATGTTATAGATATAGCTTTTCCTCGTTTAAACAATTTGAGTTTTTGATTAGTGCCTGTAGCATTATTATTTATGTGCATAAGATTATTAATTGGCTTAGGTCCTGGGACTGGGTGAACTGTAT…
	EF650529	------------------------------------------------------TTGTATTTTATTA--TTGGA-----GTTTGA-TCTGGTTTTTTAGGAGCTAGAATTAGTTTGGTAATTCGTACGGAATTAGGAATGGTTGGAAGTGTAAT---TATAGATGAACAGATTTATAATTCTATAGTTACTGCTCATGCATTTTTAATAATTTTTTTTTTTGTTATGCCGGTTGCTGTTGGTGGGTTTGGAAATTGACTTTTGCCTTTAATAATAAATGTAATGGATATAGCTTTTCCTCGTTTAAATAATTTGAGTTTTTGATTAGTACCTGTTGCATTATTATTTATGTGTATAAGATTATTGATTGGGTTGGGTCCTGGTACTGGTTGAACTGTTT…
	EF650545	------------------------------------------------------TTGTATTTTATTA--TTGGA-----GTTTGA-TCTGGATTTTTGGGAGCTAGAATTAGTTTAGTAATTCGTACTGAATTAGGTATAGTTGGTAGTCTTAT---TATAGATGAGCAAATTTATAATTCTATAGTAACAGCTCATGCATTTTTAATAATTTTTTTTTTTGTTATACCGGTAGCAGTGGGTGGATTTGGAAATTGACTTTTACCTTTAATAATGAATGTAATAGATATAGCTTTTCCTCGTTTGAATAATTTGAGTTTTTGATTAGTTCCTGTAGCATTGTTATTTATATGTATAAGTTTATTGATTGGATTAGGCCCTGGGACTGGATGAACTGTAT…
	FJ426415	------------------------------------------------------TTGTATTTTATTA--TTGGA-----GTTTGA-TCTGGATTTTTGGGAGCTAGAATTAGTTTAGTAATTCGTACTGAATTAGGGATAGTTGGAAGACTTAT---TATAGATGAGCAAATTTATAATTCTATAGTGACAGCTCATGCATTTTTAATAATTTTTTTTTTTGTTATACCGGTTGCTGTAGGGGGTTTTGGAAACTGACTTTTACCTTTAATAATAAATGTAATAGATATAGCATTTCCTCGTTTAAATAATTTAAGTTTTTGGTTAGTGCCTGTAGCATTATTATTTATATGTATAAGGTTATTAATTGGGTTAGGGCCTGGGACTGGATGAACTGTTT…
	EF650536	-----------------------------------------------------------------------------------------GGTTTTTTAGGAGCTAGAATTAGTTTAGTAATTCGTACTGAATTAGGAATAGTTGGTAGTCTTAT---TATGGATGAACAAATTTATAATTCTATGGTTACAGCTCATGCATTTTTAATAATTTTTTTTTTTGTTATGCCAGTAGCTGTTGGTGGATTTGGAAATTGACTTTTACCTTTAATAATAAATGTTATAGATATAGCATTTCCTCGTTTAAATAATTTAAGTTTTTGATTAGTTCCTGTTGCATTATTATTTATATGTATAAGTTTATTAATTGGATTAGGACCTGGTACTGGATGAACTGTTT…
	MW577615	--------------------------------------------------AACTTTATATTTTATTA--TCGGA-----ATTTGG-TCTGGGTTTTCAGGGGCAAGAATAAGATTAATTATTCGTACAGAACTAGGGATAGTGGGGAGTGTTGT---AATAGACGAGCAGATTTATAATAGTATGGTAACAGCTCATGCTTTTTCAATGATTTTCTTTTTTGTTATGCCGGTTGCTGTTGGGGGATTTGGAAATTGATTATTACCATTAATAATAAATGCTGCTGATATGGCTTTCCCTCGTTTAAATAATTTAAGTTTTTGATTAGTTCCTGTGGCTTTGTCTTTTATGGCTTTAAGATTACTAGTTGGGTTAGGTGCTGGGACAGGGTGAACAGTAT…
	KY006177	---------------------------------------------------ACTTTATATATAATTT--TAGGA-----GTTTGA-GCGGGATTTTTAGGGGCAAGGATAAGTTTAATTATTCGTACTGAATTGGGTATAGTAGGTAGGGTGAT---TATAGATGATCAGATTTATAATTCTATAGTTACTGCTCATGCTTTTTTAATGATTTTTTTTTTTGTAATACCTGTAGCATTGGGTGGTTTTGGGAATTGATTATTACCTATAATAATAAATGTTGCAGATATGGCTTTTCCTCGTTTGAATAATTTGAGGTTTTGATTAGTGCCTGTTTCTTTATTATTTATGAGTTTAAGATTATTGGTGGGATTAGGGCCTGGGACTGGTTGAACTGTCT…
	JQ309181	--------------------------------------------------GACTTTATATTTTTTAA--TTGGA-----ATTTGA-TCTGGATTTTTAGGTGCGAGAATAAGATTAATTATTCGTACAGAGTTAGGTATGGTTGGTAGAGTTAT---TATAGATGAGCAAATCTATAATGCTATAGTAACAGCTCATGCTTTTTTAATAATCTTTTTTTTTGTTATACCAGTAGCTGTAGGGGGTTTTGGTAATTGATTGCTTCCTTTAATAATGAATGTAATAGATATAGCTTTTCCTCGTCTAAATAATTTAAGTTTTTGATTAGTTCCTGTAGCTTTATTTTTTATAGTAATAAGTTTATTAGTTGGTCTTGGGGCTGGGACTGGTTGAACAGTCT…
	MW577514	--------------------------------------------------GACTTTATATTTTTTAA--TTGGA-----ATTTGA-TCTGGTTTCTTAGGTGCTAGAATAAGATTGATTATTCGTACTGAACTAGGGATAGTTGGTAGAGTTAT---TATAGATGAGCAAATTTATAATGCTATAGTAACTGCTCATGCTTTTTTAATAATTTTTTTTTTTGTTATACCTGTTGCTGTTGGAGGATTTGGTAATTGACTTCTTCCTTTAATAATAAATGTTATGGATATAGCTTTTCCTCGTTTAAATAATTTAAGATTTTGATTGGTTCCTGTTGCCTTGTTTTTTATAGTAATAAGCTTGTTAGTAGGCCTTGGGGCTGGCACTGGTTGAACAGTGT…
	MW577509	--------------------------------------------------GACTTTATATTTGATTA--TTGGT-----ATTTGA-TCTGGTTTTTTAGGTGCAAGAATAAGGTTAATTATTCGTACAGAGCTAGGTATAGTAGGAAGAGTAAT---TATAGATGAGCAAATTTATAACAGTATAGTTACCGCTCACGCTTTCTTAATAATTTTTTTTTTCGTCATACCTGTTGCAGTAGGAGGATTTGGTAATTGACTTCTTCCTTTAATAATAAACGCAATGGATATAGCATTTCCTCGTTTAAATAACTTAAGATTTTGGTTAGTTCCAGTTGCCTTGTTATTTATAGTGATAAGATTACTAGTTGGATTAGGACCAGGGACTGGTTGAACTGTTT…
	DQ890077	--------------------------------------------------AACATTGTATTTCATTA--TTGGA-----ATTTGA-TCTGGGTTTTTAGGCGCTAGAATTAGGTTAATTATTCGTACCGAATTAGGAATAGTAGGAAGAATCAT---TATAGATGAGCAAATCTATAATGCTATAGTAACGGCTCATGCTTTCTTAATAATTTTTTTTTTCGTAATACCCGTAGCAGTAGGGGGATTTGGGAACTGGTTATTACCTTTAATAATAAATGTTATAGATATAGCTTTTCCTCGTTTAAATAATTTAAGATTTTGATTAGTTCCTGTAGCTTTGTTATTTATAACTTTAAGACTTTTAGTAGGATTAGGAGCAGGAACAGGGTGAACTGTCT…
	JQ309153	--------------------------------------------------AACTTTATATTTTATTA--TTGGA-----ATTTGA-TCTGGGTTTTCGGGAGCTAGAATAAGATTAATTATTCGAACAGAATTAGGAATAATTGGTAGTGTTAT---TATAGATGAGCAAATTTACAATAGAATGGTAACGGCTCATGCTTTTTCAATGATTTTTTTCTTTGTTATACCTGTTGCTGTAGGGGGGTTCGGAAATTGATTATTACCTTTAATAATAAATGCAGCAGATATAGCGTTTCCTCGTTTAAATAATTTGAGATTTTGATTAGTACCTGTAGCTTTGTCTTTTATAGCTTTAAGATTGTTAGTAGGGTTAGGAGCTGGAACAGGTTGGACTGTCT…
	EF650578	------------------------------------------------------TTGTATTTTATTA--TCGGA-----ATTTGA-TCTGGATTTTTAGGTGCTAGAATAAGATTAATCATCCGTACTGAACTTGGGATGGTAGGTAGAATTAT---TATAGATGAACAAATTTATAATGCTATAGTAACTGCTCATGCATTTTTAATAATTTTCTTTTTCGTTATACCTGTAGCTGTAGGGGGCTTTGGTAATTGATTATTACCTCTAATAATAAATGTAGCTGATATAGCCTTTCCTCGCTTAAATAATTTAAGTTTTTGACTTGTGCCTGTAGCTTTATTATTCATAATCATAAGATTATTAGTAGGTCTAGGTGCAGGAACGGGCTGAACAGTTT…
	MW577491	----------------------------------------------------------------------TGGG-----ATTTGA-TCTGGATCTATCATAANAAATATANGAGTAATTATTCGTACCCAATTAGGGATAGTAGGTAGAGTTAT---TATAGATGAGCAGATTTATAATAGAATAGTGACTGCTCATGCTTTTTTAATAATTTTCTTTTTTGTTATACCAGTAGCAGTTGGTGGTTTTGGGAATTGACTTTTACCTTTAATAATAAATGCTATAGATATAGCGTTTCCTCGTTTAAATAATTTGAGGTTTTGGTTAGTACCAGTAGCTTTATTTTTTATAGCTATAAGATTGTTAATTGGTTTAGGGGCAGGTACAGGCTGAACTGTTT…
	MW577584	--------------------------------------------------AACTTTATATTTCATTA--TTGGG-----ATTTGA-TCTGGGTTTTTAGGAGCAAGTATAAGATTAATTATTCGAACAGAGTTAGGAATAGTTGGGAGTGTGAT---TATAGATGAGCAGATTTATAATAGGATAGTCACAGCTCATGCATTTTTAATAATTTTTTTTTTTGTTATACCTGTTGCTGTAGGGGGTTTTGGAAATTGATTGCTTCCTTTGATAATAAATGCAATGGATATGGCTTTTCCTCGTTTAAATAATTTAAGTTTTTGATTAGTTCCTGTTGCTTTATTTTTTATATCTATAAGGTTGTTAATTGGTTTAGGGGCTGGGACGGGTTGAACTGTTT…
	JQ309183	--------------------------------------------------GACTTTATATTTTGTAA--TTGGT-----ATTTGA-TCTGGGTTTTTAGGGGCTAGGATAAGGTTGATTATTCGTACTGAGCTTGGTATAGTAGGTAGAGTAAT---TATAGATGATCAAATTTATAATAGAATAGTAACTGCTCATGCTTTTTTAATAATTTTCTTTTTTGTTATACCTGTGGCAGTAGGGGGGTTTGGGAATTGACTACTGCCTTTAATAATAAATGCTATAGATATAGCATTTCCTCGTTTAAATAATTTAAGTTTTTGGCTAGTGCCAATTGCTTTATTTTTTATGGCTATAAGATTGCTAATTGGTTTAGGGGCTGGAACTGGTTGAACTGTAT…
	JQ309175	------------------------------------------------------TTATACTTTGTAA--TTGGT-----ATTTGA-TCGGGGTTTTTAGGGGCTAGTATGAGTTTAATTATTCGCACTGAACTAGGAATAGTAGGAAGAGTGAT---CATAGATGATCAAATCTATAATAGGATAGTGACTGCTCATGCTTTTTTAATAATTTTTTTTTTTGTAATACCTGTAGCGGTAGGGGGGTTTGGAAATTGGCTTCTTCCTTTAATAATAAATGCTATGGATATAGCATTTCCTCGTTTAAATAATTTAAGGTTTTGATTGGTTCCTATTGCTTTATTTTTTATAGCAATAAGATTATTGATTGGGCTAGGGGCTGGGACAGGTTGAACTGTGT…
	MW577502	--------------------------------------------------GNCTTTATATTTTATTT--TAGGA-----GTATGA-TCTGGTTTTTTAGGTGCAAGAATAAGGTTGATTATTCGTACTGAATTAGGAATAGTCGGAAGAGTTAT---TATAGATGAGCATATTTATAATAGAATAGTGACTGCTCATGCTTTTTTAATAATTTTTTTTTTTGTCATACCTGTTGCTGTAGGGGGATTTGGTAATTGACTCTTACCATTGATAATGAATGCTATAGATATAGCATTTCCTCGTTTAAATAACTTAAGGTTTTGATTAGTACCAGTTGCTTTGTTATTTATAATTATGAGTTTATTGGTGGGTTTAGGAGCTGGGACTGGTTGAACTGTTT…
	MW577485	--------------------------------------------------AACTTTGTATTTTATTA--TTTGA-----TTTTGT-TCTGGTTTTTTGGGAGCAAGAATAAGACTTATTTTTCGTACAGAGCTAGGAATGGTAGGCAGAGTTAT---TATAGATGATCAAATTTATAATAGAATGGTGACTGCTCATGCTTTTTTAATAATTTTTTTTTTTGTAATGCCTGTTGCTGTAGGTGGGTTTGGGAATTGACTTCTCCCTTTAATAATAAATGCTATAGATATAGCATTTCCTCGTTTAAATAATTTAAGGTTTTGATTAGTTCCTGTTGCTTTGTTTTTTATAGCTATAAGATTATTGATTGGTTTAGGGGCTGGGACTGGTTGGACTGTAT…
	MW577505	--------------------------------------------------AACTTTGTATTTTGTAA--TTGGA-----ATTTGA-TCTGGGTTTTTGGGGGCTAGGATAAGATTGATTATTCGAACAGAATTAGGAATAGTAGGGAGTGTTAT---TATAGATGAGCAGATTTATAATAGGATAGTAACTGCTCACGCTTTTTTAATAATTTTTTTCTTCGTTATACCAGTAGCTGTAGGGGGATTCGGGAATTGATTATTACCCTTAATAATAAATGCAATAGATATAGCTTTTCCTCGTTTAAATAATTTGAGGTTTTGATTAGTACCGGTTGCTTTATTTTTTATAGCTATAAGTTTATTGATTGGTTTAGGTGCTGGAACTGGTTGAACTGTTT…
	JQ309180	--------------------------------------------------GACTTTGTATTTTGTAA--TTGGA-----ATTTGA-TCTGGTTTCTTAGGTGCAAGAATAAGATTGATTATTCGCACTGAATTAGGGATAGTAGGTAGTGTTAT---TATAGATGAGCAGATTTATAATAGAATAGTAACTGCTCATGCTTTTTTAATAATTTTTTTTTTTGTAATACCAGTAGCTGTTGGAGGGTTTGGTAATTGATTATTACCTTTAATAATAAATGCTATAGATATAGCATTTCCTCGTTTGAATAACTTAAGGTTTTGATTAGTGCCTGTTGCATTATTTTTTATAGCTATAAGTTTGTTGATTGGGTTAGGGGCTGGCACAGGTTGAACTGTTT…
	JQ309197	----------------------------------------------------------------------TGGT-----ATTTGA-TCTGGGTTTTTGGGTGCAAGAATAAGATTGATTATTCGTACTGAGTTAGGAATAGTAGGGAGTGTAAT---TATAGATGAGCAAATTTATTATAGAATAGTGACTGCTCNTGCTTTTTTAATAATTTTTTTTTTTGTCATACCAGTGGCTGTTGGGGGATTTGGTAATTGACTATTACCTTTAATAATGAATGCTATAGATATAGCATTTCCTCGATTAAATAATTTAAGATTTTGATTAGTACCAGTTGCTTTATTTTTTATAGCTATAAGATTATTGATTGGGTTAGGGGCTGGGACAGGTTGAACTGTTT…
	MW577500	--------------------------------------------------GACTTTATATTTTGTAA--TTGGG-----ATTTGA-TCCGGGTTTTTGGGAGCTAGGATAAGGTTAATTATCCGTACAGAACTAGGCATAGTAGGGAGTGTAAT---TATAGATGAACAAATCTATAATAGGATAGTAACTGCCCATGCTTTTTTAATGATTTTTTTTTTTGTGATACCTGTGGCTGTAGGGGGGTTTGGTAATTGATTACTTCCTTTAATAATAAATGCAATAGATATGGCTTTTCCTCGTTTGAATAATTTAAGTTTTTGATTAGTACCAGTTGCTTTATTTTTTATAGCTATGAGATTGTTGATTGGTTTAGGGGCGGGTACGGGTTGAACTGTTT…
	MW577467	--------------------------------------------------GACTTTATATTTTGTAA--TTGGG-----ATTTGA-TCTGGGTTCTTAGGAGCTAGAATAAGTTTAATTATTCGTACAGAGTTAGGGATAGTAGGCAGGGTTAT---TATAGATGAGCAAATTTATAATAGGATAGTAACTGCTCATGCTTTTTTAATAATTTTCTTTTTTGTAATACCTGTTGCTGTAGGGGGTTTTGGTAATTGATTATTGCCTTTAATAATAAATGCTATGGATATGGCATTTCCTCGTTTAAATAATTTAAGATTTTGATTAGTTCCTGTTGCTTTATTTTTTATAGCTATAAGTTTATTGATTGGTTTGGGTGCTGGTACAGGGTGAACAGTTT…
	MW577506	--------------------------------------------------GACTTTATATTTTGTAA--TTGGG-----ATTTGA-TTTGGTTTTTTAGGGGCTAGAATAAGTTTAATTATTCGTACGGAGCTAGGGATAGTAGGTAGGGTTAT---TATAGATGAGCAAATTTATAATAGAATAGTAACTGCTCATGCTTTTTTAATAATTTTTTTTTTTGTAATGCCGGTTGCTGTGGGGGGGTTTGGTAATTGATTATTGCCCTTGATAATAAATGCTATAGATATAGCTTTTCCTCGTTTAAATAATTTAAGATTTTGATTAGTTCCTGTTGCTTTATTTTTTATAGCTATAAGTCTATTGATTGGTTTGGGTGCTGGTACGGGGTGAACAGTAT…
	KM043201	---------------------------------------AAAGATATTGGAACTTCATATTTTATTA--TTGGA-----ATCTGA-TCCGGTTTTTTAGGAGCTAGAATAAGATTAATCATTCGTACTGAGCTAGGAATAGTAGGTAGAATTAT---CATAGATGAACAAATCTATAACGCAATGGTAACTGCCCATGCTTTCCTAATAATTTTCTTTTTTGTTATGCCTGTTGCCGTTGGTGGCTTTGGTAATTGATTATTGCCTTTAATAATAAATGTTATGGACATAGCTTTCCCTCGATTAAATAATTTAAGGTTTTGATTAGTACCTGTAGCTCTCTTATTTATATCCTTAAGATTATTAGTAGGATTAGGAGCAGGAACTGGATGAACAGTAT…
	KY006175	------------------------------------------------GGAACTTTATATTTTGTTA--TTGGT-----ATTTGA-TCAGGATTTTTAGGGGCTAGGATAAGATTAATTATTCGTACGGAATTAGGGATGGTTGGTAGGGTTAT---TATAGATGAGCAAATTTATAATAGTATAGTTACTGCTCATGCTTTTTTAATAATTTTTTTTTTTGTAATGCCTGTTGCTGTTGGTGGTTTTGGTAATTGGCTTCTTCCTTTAATAATGAATGTAATGGATATAGCTTTTCCTCGTTTAAATAATTTAAGTTTTTGGTTGGTCCCTGTAGCTTTATTATTTATAACAATGAGATTGTTGGTAAGATTAGGACCAGGAACGGGATGAACAGTGT…
	KJ543625	---------------------------------------------------ACTTTATATTTTGTTA--TTGGA-----GTATGA-TCTGGATTTTTGGGTGCAAGAATCAGGTTGATCATCCGTACCGAGTTAGGGATAGTTGGAAGGCTAAT---TATAGACGAGCAAATTTATAATTCAATAGTTACAGCTCACGCTTTTCTTATAATTTTTTTCTTTGTAATGCCTGTTGCTGTAGGGGGCTTTGGAAATTGATTACTACCTTTAATAATAAACGTTATAGATATAGCTTTTCCCCGTCTAAATAATTTAAGGTTTTGACTTGTGCCAATTGCTTTATTATTTATAACTATAAGTCTATTGGTTGGTCTAGGAGCAGGGACTGGTTGAACTGTTT…
	KJ543652	---------------------------------------------------ACTTTATATTTTATTA--TTGGG-----GTGTGA-TCTGGGTTTTTAGGTGCGAGAATTAGTTTAATTATTCGTACTGAATTAGGTATAGTTGGAAGGTTAAT---TATGGACGAGCAAATTTATAATTCAATAGTTACGGCACATGCCTTTCTTATAATTTTTTTTTTTGTAATACCTGTGGCTGTTGGTGGATTTGGAAACTGATTATTACCTTTGATAATAAATGTTATAGATATAGCATTTCCTCGTTTGAATAATTTAAGTTTCTGATTAGTCCCTGTTGCTTTATTATTCATATCAATAAGTATGTTAGTTGGATTAGGTGCTGGAACTGGATGAACAGTAT…
	KJ543623	---------------------------------------------------ACTTTACATTTTATCA--TTGGA-----GTATGA-TCTGGGTTTTTGGGTGCGAGAATTAGATTAATTATTCGTACTGAATTAGGGATAGTTGGAAGATTAAT---TATAGATGAGCAAATTTATAACTCAATAGTGACAGCTCATGCTTTTTTGATAATTTTCTTTTTTGTGATGCCTGTTGCTGTAGGAGGTTTTGGGAATTGATTATTACCTTTGATAATAAACGTTATAGATATAGCATTTCCTCGTTTAAATAATTTAAGTTTTTGACTTGTGCCAATTGCTTTATTATTTATAACTATAAGTCTATTAGTTGGTTTAGGAGCAGGAACTGGTTGAACTGTGT…
	KJ543626	---------------------------------------------------ACTTTGTATTTTATTG--TTGGT-----GTGTGA-TCTGGGTTTTTAGGTGCGAGAATTAGTTTAATTATTCGTACTGAATTAGGTATAGTTGGAAGGTTAAT---TATGGACGAGCAAATTTATAATTCAATAGTTACGGCACATGCCTTTCTTATAATTTTTTTTTTTGTAATGCCTGTTGCTGTAGGAGGTTTTGGAAATTGATTACTTCCTTTGATAATAAATGTTATAGATATAGCATTTCCTCGTTTAAATAATTTAAGTTTTTGATTAGTACCTATTGCTTTATTATTTATAACTATAAGATTATTAGTTGGTTTAGGAGCAGGAACTGGTTGAACTGTTT…
	EF173192	------------------------------------------------------TTATATTTTATCA--TTGGA-----GTATGG-TCTGGATTTTTAGGTGCGAGAATTAGTTTAATTATTCGTACTGAGTTAGGTATAGTTGGAAGGTTAAT---CATGGACGAGCAAATTTATAATTCAATAGTTACAGCGCATGCCTTTCTTATAATTTTCTTTTTTGTAATGCCTGTTGCTGTAGGAGGTTTTGGAAATTGGTTACTTCCTTTGATAATAAATGTTATAGATATAGCATTTCCTCGTTTGAATAATTTAAGTTTTTGACTAGTACCTATTGCTTTATTATTTATGACTATAAGATTGTTAGTTGGTTTGGGGGCAGGAACTGGTTGGACTGTTT…
	JQ309407	--------------------------------------------------GACTTTATACTTTGTTA--TTGGT-----GTTTGG-GCTGGTTTTTTAGGAGCTAGAATAAGTTTAATTATTCGTACTGAATTAGGTATAGTTGGTAGTATTAT---TATGGATGAGCAGATTTATAATTCTATAGTAACTGCTCATGCTTTTCTAATAATTTTTTTTTTTGTAATACCAGTTGCTATAGGAGGATTTGGAAATTGATTATTACCTTTAATAATGAATGTAATAGATATAGCTTTTCCTCGTTTAAATAATTTGAGATTTTGACTTGTACCAATTGCTTTATTATTTATAACGATAAGATTATTAGTAGGTTTGGGTGCAGGTACTGGTTGAACTGTAT…
	KJ543677	---------------------------------------------------ACTTTGTACTTCATCA--TTGGA-----ATTTGG-TCTGGGTTCTTAGGAGCTAGAATCAGATTAATTATCCGTACTGAATTAGGAATAGTTGGTAGTATTAT---TATAGATGAGCAAATTTATAATGCTATAGTTACAGCTCATGCGTTCCTAATAATTTTCTTCTTTGTAATACCAGTAGCTGTAGGGGGATTTGGTAATTGATTACTACCTCTAATAATAAATGTAATAGATATAGCTTTCCCTCGTTTAAATAACTTAAGATTTTGATTAGTTCCTGTCGCATTATTATTCATAACTTTAAGGTTATTAGTAGGGTTAGGAGCAGGTACAGGTTGAACTGTGT…
	DQ890095	--------------------------------------------------TACTTTGTATTTTATTA--TTGGA-----ATTTGA-TCTGGTTTCTTAGGGGCTAGAATTAGTTTAATTATTCGAACAGAGTTAGGAATAGTGGGGAGAATTAT---TATGGATGAACAAATTTATAATGCTATGGTAACAGCACATGCTTTCTTAATAATTTTCTTCTTTGTAATGCCTGTGGCTGTGGGGGGATTTGGAAATTGGTTGTTACCTTTGATAATGAATGTTAGGGATATGGCATTTCCTCGTTTAAATAATTTGAGGTTTTGATTAGTTCCTGTTGCTTTATTATTTATAACCATAAGCTTATTAGTTGGATTAGGGGCAGGTACGGGGTGAACAGTGT…
	KJ543662	--------------------------------------------------------------------------------TTTGA-TCTGGGTTTTTAGGTGCTAGTATTAGTTTAATTATTCGTACTGAGTTGGGAATAGTTGGGAGAGTGAT---TATGGATGAGCAGATTTATAATTGTGTTGTTACGGCTCATGCTTTTCTTATAATTTTTTTTTTTATTATGCCTGTGGCTGTTGGTGGTTTTGGTAATTGATTATTACCATTGATAATGAATGTTATAGATATGGCTTTTCCTCGTTTGAATAATTTAAGTTTTTGGTTAGTTCCTGTAGCTTTATTATTTATAATATTAAGTTTATTGTTAGGTTTAGGTGCTGGAACTGGGTGAACAGTTT…
	MT888225	---------------------------------------------------ACTTTATATTTTTTAA--TTAGG-----GTCTTG-TCAAGGTTTCTAGGTGCGACCTGAAGTTTAATTACTGTTTCTGAGTTAGGGATAGTAGGAAGGGTAAT---TATAGATGAGCAGATTTATAATGCTATAGTAACAGCTCATGCTTTTTTAATAATTTTTTTTTTTGTTATGCCTGTAGCTGTTGGAGGTTTTGGTAATTGGTTATTACCTTTAATAATAAATGTAATAGATATAGCTTTTCCTCGTTTAAATAATTTGAGTTTTTGATTAGTGCCTGTGGCTTTACTTTTTATAGTAATGAGTTTGTTGGTAGGCTTAGGTCCTGGGACGGGTTGAACTGTTT…
	JQ309182	--------------------------------------------------GACTTTATACTTTTTAA--TTGGG-----ATTTGA-TCAGGATTTTTAGGTGCGAGTATAAGTTTAATTATTCGTACTGAGTTAGGGATAGTAGGAAGGGTGAT---TATAGATGAGCAGATTTATAATGCTATAGTGACAGCTCATGCTTTTTTAATGATTTTTTTCTTTGTTATACCTGTAGCTGTCGGAGGTTTTGGTAATTGGTTATTACCTTTAATAATAAATGTAATAGATATAGCTTTTCCTCGTTTAAATAATTTGAGTTTTTGACTAGTGCCTGTGGCTTTACTTTTTATAGTAATGAGTTTATTGGTAGGTTTAGGTCCTGGGACGGGTTGAACTGTTT…
	MW577493	----------------------------------------------------CATTAATTTTTTTTA--TTGGG-----ATTTGA-TCAGGGTTTTTAGGTGCAAGTATGAGTTTAATTATTCGTACTGAATTAGGAATAGTAGGGAGAGTTAT---TATAGATGAGCAAATTTATAATGCTATAGTAACAGCTCATGCTTTTTTAATAATTTTCTTTTTTGTTATACCTGTAGCTGTTGGAGGGTTTGGTAATTGATTATTACCTTTAATAATAAATGTTATAGATATAGCTTTTCCTCGCTTAAATAATTTAAGTTTCTGATTAGTTCCTGTTGCCTTACTTTTTATAGTTATAAGGTTACTAGTTGGCTTAGGTCCAGGGACAGGATGAACTGTTT…
	MW577598	--------------------------------------------------GACTTTATATTTTTTAA--TTGGG-----ATTTGA-TCAGGGTTTTTAGGAGCAAGAATAAGACTTATTATTCGTACTGAATTAGGAATAGTAGGTAGAGTAAT---TATAGATGAGCAGATTTATAATGCGATAGTAACGGCTCATGCTTTTTTGATAATTTTTTTTTTTGTAATGCCTGTGGCTGTAGGGGGGTTTGGTAATTGGTTATTACCTTTAATAATAAATGTTATAGATATAGCTTTTCCTCGTTTGAATAATTTAAGTTTTTGATTGGTTCCTGTAGCTTTGCTTTTTATAGTTATGAGATTATTAGTAGGTTTAGGTCCGGGGACTGGTTGAACTGTTT…
	MW577484	--------------------------------------------------AACTTTGTATTTTATTA--TTGGA-----ATTTGA-TCTGGGTTTTTAGGAGCTAGAATAAGATTAATTATTCGTACAGAACTTGGAATAGTAGGGAGTGTGAT---TATAGATGAGCAAATTTATAATAGAATAGTAACAGCTCATGCCTTTTTAATAATTTTCTTTTTTGTTATACCTGTAGCTGTAGGGGGGTTTGGAAATTGATTACTTCCTTTAATAATAAATGCTATAGATATAGCATTCCCTCGTTTGAATAATTTAAGATTTTGACTTGTACCAGTAGCATTGTTATTTATAGTTATAAGATTATTAGTAGGTTTAGGACCAGGTACAGGTTGAACTGTGT…
	JN660052	------------------------------------------------------TCATATTTTATTG--TAGGT-----ATTTGA-TCTGGGTTTTTAGGAGCTAGGATTAGTTTAATTATTCGTACTGAATTAGGAATAGTAGGGAGATTAAT---TAAGGATGAGCAAATTTATAATGCGATAGTTACGGCTCATGCTTTTTTAATAATTTTTTTTTTTGTCATGCCTGTTGCTGTAGGGGGATTTGGTAATTGACTTTTACCTTTAATGATAAATGTTGCAAATATAGCTTTTCCTCGATTAAATAATTTGAGATTTTGATTAGTTCCAGTTGCTTTATTATTTATAGTAATAAGAATATTGGTTGGTTTAGGTGTAGGTACAGGTTGGACTGTGT…
	EF650597	------------------------------------------------------TCATATTTTATTG--TTGGT-----ATNTGA-TCTGGNTTTTTAGGAGCAAGAATTAGTTTAATTATTCGAACTGAATTAGGAATAGTTGGTAGAATTAT---TATAGATGAACAAATTTATAATGCTATAGTTACTGCTCATGCTTTTCTAATAATTTTTTTCTTTGTTATGCCTGTGGCAGTAGGAGGTTTTGGTAATTGATTGTTACCATTAATAATAAATGTAGCTGATATAGCTTTTCCTCGATTAAATAATTTAAGATTTTGATTAGTGCCTGTAGCTTTATTATTTATAGTAATAAGAATATTAGTTGGTTTAGGAGCAGGAACAGGTTGAACTGTTT…
	DQ890130	--------------------------------------------------AACTTCGTATTTTATTA--TTGGA-----ATTTGA-TCAGGGTTTTTAGGAGCTAGGATTAGGTTAATTATTCGTACTGAGTTAGGTATAGTAGGGAGAATTAT---TATAGATGAACAAATTCATAATGCCATAGTTACGGCTCATGCTTTCTTAATAATTTTTTTTTTTGTAATGCCTGTAGCTGTGGGGGGATTTGGTAATTGGTTGTTGCCTTTAATAATAAATGTTATAGATATAGCTTTTCCTCGATTAAATAATTTAAGATCTTGATTGGTTCCTGTAGCTTTGTTATTTATGACCATAAGGTTGTTAGTGGGTTTGGGTGCAGGAACGGGTTGGACTGTTT…
	KM043203	--------------------------------------------------GACTCTTTATTTTATTA--TCGGA-----ATTTGA-TCTGGATTTTTAGGAGCAAGAATAAGATTAATTATTCGTACTGAATTAGGGATAGTAGGAAGAATTAT---TATGGATGAACAAATTTATAATGCTATAGTGACAGCTCATGCTTTTTTAATAATTTTCTTTTTTGTTATACCTGTTGCTGTAGGAGGGTTTGGTAACTGATTACTTCCTTTAATAATAAATGTTGCAGATATAGCTTTCCCACGTCTAAATAATTTAAGATTTTGATTAGTTCCTGTAGCTTTATTATTCATAATTATAAGTTTATTAGTAGGACTTGGAGCAGGAACTGGTTGAACTGTGT…
	OR145162	--------------------------------------------------------------------------------------------TTTTTAGGAGCGAGGATTAGTTTGATTATTCGAACTGAGTTGGGAATAGTGGGAAGAATTAT---TTTAGATGAACAAATTTATAATTCAATGGTAACAGCTCATGCTTTTTTGATAATCTTTTTTTTTGTTATGCCTGTAGCTGTTGGAGGTTTTGGTAATTGACTTTTGCCTCTAATAATAAATGTTATAGATATAGCTTTTCCTCGTTTGAATAATTTAAGCTTTTGACTAGTCCCGATTGCTTTGTTATTTATAACAATAAGGTTGTTAGTTGGGCTAGGAGCTGGGACAGGATGGACAGTTT…
	OR145207	--------------------------------------------------------------------------------------------TTTTTAGGAGCTAGAATTAGTTTAATTATTCGAACTGAATTAGGGATAGTAGGTAGAATTAT---TTTAGATGAACAAATTTATAATTCGATAGTAACGGCTCATGCTTTTTTAATAATCTTTTTCTTTGTTATACCTGTAGCTGTTGGAGGTTTTGGAAACTGACTTTTGCCTTTAATAATAAACGTTATAGATATAGCTTTTCCTCGTTTAAATAATTTAAGTTTTTGGTTAGTTCCAATTGCTTTATTATTTATAACAATAAGATTATTAGTTGGGTTAGGCGCTGGAACAGGATGAACAGTTT…
	OR145213	--------------------------------------------------------------------------------------------TTTTTAGGTGCAAGTATTAGTCTTATTATTCGTACTGAGTTAGGGATAGTAGGGAGAATTAT---TATAGATGAGCAAATTTATAATGCCATAGTTACGGCGCATGCCTTTTTAATAATTTTTTTTTTTGTAATGCCTGTGGCTGTTGGAGGGTTTGGAAATTGACTTTTGCCTTTAATAATAAATGTTATGGATATAGCTTTTCCTCGTTTAAATAATTTAAAATTTTGATTAATTCCTGTGGCATTATTATTTATAACGATAAAATTGTTAGTAGGTTTAGGAGCGGGCACTGGTTGAACAGTCT…
	EF650563	------------------------------------------------------TTGTACTTTAGTA--TTGGA-----GTTTGA-TCTGGATTTTTAGGTGCGAGAATTAGTTTAATTATTCGTACTGAGCTAGGGATAGTAGGAAGAGTAAT---TATGGATGATCAGATTTATAATTCTATAATTACTGCTCATGCATTTTTAATGATTTTTTTTTTTGTTATACCTGTAGCAGTAGGAGGATTTGGAAATTGATTGTTACCTTTGATAATAAATGTAATAGATATAGCATTTCCTCGTTTGAATAATTTAAGTTTTTGGTTAGTGCCAGTAGCTTTATTGTTTATAACTTTAAGATTATTAGTTGGTTTAGGGCCTGGAACTGGTTGAACAGTTT…
	KJ543660	---------------------------------------------------ACTTTATATTTTATTA--TTGGT-----GTGTGA-TCTGGGTTTTTGGGGGCTAGAATTAGTTTGATTATTCGTACTGAATTAGGTATAGTTGGAAGTATTAT---TATGGATGAGCAAATTTATAATTCTATAGTTACAGCTCATGCTTTTTTAATGATTTTTTTTTTTGTAATGCCTGTTGCTGTGGGGGGTTTTGGTAATTGATTACTTCCTCTAATAATAAATGCTATAGATATAGCTTTTCCTCGTTTAAATAATTTGAGTTTTTGGTTAGTTCCTATTGCATTATTATTTATAACTTTAAGTTTATTAATCGGTCTTGGTCCTGGTACTGGGTGAACAGTAT…
	KJ543632	---------------------------------------------------ACATTGTATCTTATTA--TTGGT-----ATTTGG-TCTGGTTTTTTAGGTGCAAGTATTAGTTCAATTATTCGTACAGAGTTAGGGATGGTAGGTAGAATTAT---TATAGATGAGCAAATTTATAATTCTATGGTAACTGCTCATGCTTTTTTAATAATTTTCTTTTTTGTTATGCCTGTAGCTGTAGGGGGGTTTGGTAATTGGTTGCTACCTTTAATAATAAATGTTATAGATATAGCATTTCCTCGTTTAAATAATTTAAGTTTTTGATTGGTGCCTGTAGCGTTATTATTTATGACTTTAAGTTTATTAGTAGGATTGGGTGCTGGCACAGGTTGGACTGTCT…
	OP034030	--------------------------------------------------GACTTTATATTTNTTAG--TTGGG-----ATTTGA-TCTGGATTTTTAGGTGCTAGAATAAGGTTAATTATTCGTACTGAGCTTGGGATAATTGGAAGAGTAAT---TATAGATGAGCAAATTTATAATTCTATAGTTACTGCTCATGCTTTTTTAATAATTTTTTTTTTTGTTATACCTGTAGCGGTAGGTGGATTTGGTAATTGATTATTACCTTTAATGATGAATGTAATAGATATGGCTTTTCCTCGATTAAATAATTTGAGTTTTTGATTAGTTCCTGTGGCCTTATTGTTTATAGTAATAAGTTTATTAGTTGGTTTGGGCCCAGGGACTGGATGAACTGTTT…
	KJ543633	---------------------------------------------------ACTTTATACTTCATTA--TTGGC-----ATTTGA-TCTGGTTTTTTAGGAGCTAGTATGAGTTTAATTATTCGTACAGAATTAGGTATAGTAGGTAGTATTAT---CATAGATGAGCAAATTTATAATTCTATAGTAACTGCTCATGCTTTTTTAATAATTTTTTTTTTCGTGATGCCGGTAGCTGTTGGCGGATTTGGTAATTGATTGTTGCCTTTAATAATAAATGCTATAGATATAGCATTTCCTCGTTTAAATAACTTAAGTTTTTGATTGGTTCCAGTAGCTTTATTGTTTATGGTTTTGAGATTATTAGTTGGATTAGGACCGGGTACAGGGTGAACAGTTT…
	JQ309391	--------------------------------------------------GACTTTATATTTTATTA--TTGGA-----GTGTGG-TCAGGTTTTTTGGGTGCAAGAATAAGGTTGATTATTCGTACTGAGTTAGGGATAGTTGGGAGTGTAAT---TATAGATGATCAAATTTATAATTCTATAGTAACTGCTCATGCTTTTCTTATAATTTTTTTTTTTGTAATACCTGTTGCTGTAGGGGGATTTGGTAATTGATTATTACCTTTAATAATAAATGTTATAGATATAGCTTTTCCTCGTTTAAATAATTTAAGGTTTTGATTAGTTCCTATTTCTTTATCTTTTATGTGTTTAAGATTATTAGTAGGACTGGGTGCTGGTACAGGATGAACTGTCT…
	JQ309371	--------------------------------------------------GACTTTGTATTTTATTA--TTGGG-----GTATGA-TTTGGGTTTTTAGGTGCAAGAATAAGGTTAATTATTCGTACTGAATTAGGTATAGTAGGTAGTGTTAT---TATAGATGATCAAATTTATAATTCTATAGTAACTGCTCCTGCTTTTTTAATAATTTTTTTTTTTGTAATGCCTGTTGCTGTAGGAGGGTTTGGTAATTGACTTTTACCTTTAATAATAAATGTAATAGATATAGCTTTTCCTCGGTTAAATAATTTGAGGTTTTGATTAGTTCCTATTTCTTTATTATTTATGTGTATAAGATTATTAGTAGGGTTAGGGGCTGGGACTGGTTGGACAGTAT…
	OR145195	--------------------------------------------------------------------------------------------TTTTTAGGTGCTAGAATTAGATTAATTATTCGCACTGAGTTAGGGATAGTTGGAAGAATTAT---TATAGACGAGCAAATTTATAATGTAATAGTGACTGCGCATGCTTTCTTAATAATTTTTTTTTTTGTAATACCAGTAGCGGTGGGGGGATTTGGTAATTGATTACTACCTCTGATAATAAATGTAATAAACATAGCTTTTCCTCGTTTGAATAATTTAAAATTTTGATTGGTGCCTGTTGCTTTATTGTTTATAACTATAAAATTGCTTGTTGGTTTAGGTGCTGGAACAGGTTGAACTGTGT…
	OM142492	---------------------------------------------ATTGGAACTTTATATTTTATTA--TTGGA-----ATTTGA-TCTGGTTTTCTAGGTGCTAGTATAAGTTTAATTATTCGTACTGAATTAGGCATAGTTGGTAGAATTAT---TATAGATGAACAAATTTATAATGCTATAGTGACTGCCCACGCTTTTTTGATAATTTTTTTCTTTGTCATACCTGTAGCTGTAGGTGGTTTTGGTAATTGATTATTACCTTTGATAATGAATGTTATAGATATAGCTTTTCCTCGTTTGAATAATTTAAGATTTTGATTAGTTCCTGTAGCTCTATTATTTATAATTATAAGATTGTTAGTTGGTTTAGGGGCAGGAACAGGTTGAACTGTTT…
	JQ309380	--------------------------------------------------TACTTTATATTTTATTA--TTGGA-----GTTTGA-TCTGGGTTTTTAGGAGCTAGGATAAGATTAATTATTCGTACTGAGTTAGGTATAGTAGGGAGTGTAAT---TATGGATGATCAGATTTATAATTCTATAGTAACAGCTCATGCTTTTTTAATAATTTTTTTTTTTGTTATACCAGTGGCTGTGGGGGGGTTTGGTAATTGACTTTTACCTTTAATAATAAATGTTATGGATATAGCTTTTCCTCGTTTAAATAATTTGAGGTTTTGATTAGTTCCTATTTCTTTATTATTTATATGTATGAGGTTATTAGTAGGTTTGGGTGCAGGCACAGGTTGAACTGTGT…
	JQ309424	--------------------------------------------------TACTTTATATTTTATTA--TTGGA-----GTTTGG-TCTGGGTTTTTAGGAGCAAGTATAAGATTAATTATTCGTACTGAGCTAGGAATAGTAGGAAGTGTGAT---TATAGATGATCAAATTTATAATTCTATAGTTACAGCACATGCTTTTTTAATAATTTTTTTTTTTGTTATGCCTGTCGCTGTTGGGGGATTTGGAAATTGATTATTGCCTTTGATAATAAATGTGATGGATATGGCTTTTCCTCGTTTAAATAATTTGAGTTTTTGGTTAGTTCCTATTTCTTTATTATTTATATGTATAAGTTTATTAGTAGGGTTAGGTGCTGGTACAGGTTGAACTGTTT…
	KJ543641	---------------------------------------------------ACTTTGTATTTTATTA--TTGGA-----ATTTGA-TCAGGGTTTTTAGGTGCGAGTATTAGTTTAATTATTCGTACCGAATTGGGTATAGTAGGTAGTATTAT---TATAGATGAGCAGATTTATAATACTATGGTTACTGCTCATGCTTTTTTAATAATTTTCTTTTTTGTAATGCCTGTTGCTGTAGGGGGTTTTGGAAATTGACTTTTACCTTTGATAATGAATGTTATAGATATAGCTTTTCCTCGTTTGAATAATTTAAGTTTTTGATTAGTTCCTGTTGCCCTATTGTTTATAAGTATAAGAATATTAGTTGGTTTGGGTTCTGGTACTGGTTGAACTGTCT…
	KJ543629	---------------------------------------------------ACTTTATATTTTATTA--TTGGA-----GTTTGG-TCAGGATTTTTAGGCGCTAGAATAAGATTAATTATTCGCACAGAATTAGGGATGGTTGGGAGAATTAT---TATAGATGAGCAAATTTATAATTCTATAGTGACTGCACATGCTTTTTTAATAATTTTCTTTTTTGTTATACCTGTGGCTGTTGGTGGTTTTGGGAATTGGTTGCTACCTTTAATGATAAATGTTATAGATATAGCATTCCCTCGTTTAAATAATTTAAGTTTTTGATTGGTTCCTGTAGCATTATTATTTATAAGTTTAAGTTTATTAGTTGGTTTAGGTGTTGGTACTGGTTGGACTGTTT…
	OR121218	------------------------------------------------GGGACTTTATATTTTATTA--TTGGA-----ATTTGA-TCTGGTTTTCTAGGTGCTAGAATTAGTTTAATTATTCGTACTGAATTAGGTATGGTTGGAAGTATTAT---TATAGATGAACAAATTTATAATACTATGGTAACAGCTCATGCATTTTTAATGATTTTCTTTTTTGTTATACCTGTAGCTGTTGGAGGTTTTGGGAATTGATTACTTCCTTTGATAATAAATGTTATAGATATAGCATTTCCTCGTTTGAATAATTTAAGGTTTTGATTAGTTCCTGTTGCGTTATTATTTATAAGTTTAAGGATGTTAGTTGGTTTAGGAGCTGGAACAGGTTGAACTGTTT…
	EF173256	------------------------------------------------------TTGTATTTCATTA--TTGGT-----ATTTGA-TCTGGGTTTTTAGGTGCAAGAATAAGTTTGATTATTCGTACTGAGTTAGGGATGGTAGGAAGAGTTAT---TATAGATGAGCAAATTTATAACTCTATAGTGACTGCCCATGCTTTTTTAATAATTTTTTTTTTTGTGATACCTGTTGCTGTTGGTGGATTTGGAAATTGGTTGTTGCCTTTGATGATAAATGCCATAGATATGGCATTTCCTCGTTTAAATAATTTGAGTTTTTGATTGGTGCCTGTTGCTTTGTTGTTTATATGTATGAGTTTATTAGTAGGTTTAGGTCCAGGAACAGGTTGAACTGTTT…
	EF650488	--------------------------------------------------------------------------------------------TTTTTGGGTGCGAGAATCAGGTTGATTATTCGTACTGAATTAGGAATAGTTGGAAGAATTAT---TATAGATGAACAAATTTATAATTCAATAGTAACAGCTCATGCTTTTCTTATAATTTTTTTTTTTGTTATACCAGTTGCAGTAGGAGGATTTGGAAATTGATTATTGCCTTTAATAATGAATGTAATGGATATAGCTTTTCCTCGTTTGAATAATTTAAGATTTTGATTAGTTCCTGTAGCTTTATTGTTTATGAGAATAAGAATATTAGTTGGGTTAGGAGCTGGTACAGGGTGAACTGTAT…
	EF650533	-------------------------------------------------------------------------------------------ATTTTTAGGTGCGAGAATTAGGTTAATTATTCGTACTGAATTAGGTATGGTTGGGAGAATTAT---TATAGATGAACAAATTTATAATTCAATAGTAACAGCTCATGCTTTTCTTATAATTTTTTTTTTTGTAATACCAGTTGCTGTAGGAGGGTTTGGAAATTGATTATTACCTTTAATAATAAATGTAATAGATATAGCTTTTCCTCGTTTAAATAATTTGAGATTTTGATTAGTGCCTGTAGCCTTATTATTTATAAGAATAAGAATATTAGTAGGATTAGGGGCTGGTACTGGTTGAACAGAAT…
	KM043204	--------------------------------------------------GACATTATATTTTATTA--TTGGA-----ATTTGA-TCTGGGTTTTTGGGTGCAAGTATTAGTTTAATTATTCGTACTGAATTAGGAATAGTTGGGAGAATCAT---TATAGATGAGCAAATTTATAATGCTATGGTTACAGCTCATGCTTTTTTAATAATTTTTTTTTTTGTTATGCCTGTTGCAGTTGGAGGATTTGGTAATTGATTATTACCATTAATAATGAATGTTATAGATATAGCTTTTCCTCGTTTAAATAATTTAAGATTTTGATTGGTACCTGTTGCTTTATTATTTATAATTATAAGATTAATAGTTGGTTTAGGTGCGGGAACTGGGTGGACTGTGT…
	FJ426425	------------------------------------------------------TTATATTTTATTA--TTGGA-----ATTTGA-TCTGGGTTTNNAGGGGCTAGAATTAGTTTAATTATTCGTACTGAATTAGGGATAGTTGGTAGAATTAT---TATAGATGAACAGATTTATAATTCTATGGTAACAGCTCATGCTTTTTTAATGATTTTTTTTTTTGTTATACCTGTAGCTGTTGGGGGCTTTGGTAATTGATTATTACCTTTAATAATAAATGTTATAGATATAGCATTTCCTCGTTTGAATAATTTAAGATTTTGGTTAGTACCTGTTGCATTATTGTTTATAATTATAAGTTTATTAGTAGGTTTAGGTGCAGGAACTGGGTGAACAGTCT…
	EU751085	--------------------------------------------------TACTTTATATTTTATTA--TTGGA-----GTTTGG-TCTGGCTTTTTGGGTGCGAGTATTAGTTTGATTATTCGTACTGAGTTGGGGATAGTTGGTAGTATTAT---TATAGATGAACAAATTTATAATTCTATGGTAACTGCTCATGCTTTTTTAATAATTTTTTTTTTTGTTATGCCAGTAGCTGTTGGGGGGTTTGGTAATTGATTATTACCTTTGATAATAAATGTAATAGATATGGCTTTTCCTCGTTTAAATAATTTAAGATTTTGATTAGTTCCTGTGGCTTTGTTATTTATGAGCTTAAGTTTGTTAGTAGGTCTAGGTCCTGGTACTGGTTGAACAGTAT…
	KJ543683	---------------------------------------------------ACTTCGTATTTTATCA--TTGGA-----ATTTGA-TCTGGGTTTTTAGGGGCTAGAATAAGATTGATTATTCGTACTGAGCTAGGTATAGTAGGTAGTATCAT---TATAGATGAACAAATTTATAATGCAATAGTAACTGCTCATGCTTTTTTAATAATTTTTTTCTTTGTTATACCTGTAGCAGTAGGAGGTTTTGGTAATTGATTATTACCTTTAATGATAAATGTAATAGATATAGCTTTTCCTCGTTTAAATAATTTAAGATTTTGATTAGTCCCGGTAGCTTTACTATTTATATCCTTAAGATTATTAGTAGGTTTAGGAGCTGGAACTGGTTGAACTGTTT…
	EU499828	--------------------------------------------------AACTTTATATTTTATTA--TTGGA-----ATTTGA-GCTGGATTTTTAGGCGCAAGAATGAGACTAATTATTCGTACTGAATTAGGGATAGTTGGCTCAATTAT---TATAGATGAGCAAATTTATAATAGCATAGTGACTGCTCATGCTTTTTTAATAATTTTTTTTTTTGTTATGCCTGTGGCGGTTGGGGGTTTTGGAAATTGATTACTTCCTTTAATAATAAATGCTATAGACATAGCTTTTCCTCGTTTAAATAATTTAAGATTTTGATTAGTTCCTGTAGCTTTATTATTTATAATTTTAAGGTTATTAGTTGGTTTAGGGGCGGGTACGGGCTGAACCGTGT…
	KM043195	---------------------------------------AAAGATATTGGTACTTTGTATTTTATTA--TTGGA-----GTTTGA-TCTGGTTTTTTAGGTGCTAGAATTAGTTTAGTAATTCGTACTGAATTGGGTATAGTTGGCAGAATTAT---TATAGATGAACAAATCTATAATTCTATAGTAACTGCTCATGCTTTTTTAATAATTTTTTTTTTTGTAATACCTGTTGCTGTAGGTGGTTTTGGAAATTGATTATTACCTTTAATAATGAATGTTATAGATATAGCTTTTCCTCGTTTAAATAATTTGAGATTTTGATTAGTTCCTGTTGCTTTGTTTTTTATAAGAATAAGAATATTGGTTGGTTTAGGGTCAGGAACTGGTTGAACGGTGT…
	EF173179	------------------------------------------------------TTGTATTTTATTA--TTGGA-----ATTTGA-TCNGGGTTTTTAGGTGCAAGTATAAGTTTAATTATTCGTACTGAATTGGGTATGGTTGGAAGAATTAT---TATAGATGAGCAAATTTATAATTCGATGGTGACAGCTCATGCTTTTTTAATAATTTTTTTTTTTGTAATACCGGTTGCTGTAGGTGGTTTTGGTAATTGATTATTACCTTTAATAATGAATGCTATAAATATAGCTTTTCCTCGTTTGAATAATTTAAGATTTTGATTAGTTCCTGTTGCTTTATTTTTTATAATTTTAAGATTATTAGTTGGGTTAGGGCCTGGGACTGGTTGAACTGTTT…
	EU499760	--------------------------------------------------AACTTCATATTTTATTA--TTGGT-----ATTTGA-TCTGGGTTTTTAGGTGCGAGAATAAGATTAATTATTCGTACAGAATTAGGGATAGTTGGGAGAATTAT---TATAGATGAGCAAATTTATAATAGAATGGTAACCGCTCATGCTTTTCTTATGATTTTTTTTTTTGTTATGCCTGTGGCAGTAGGTGGTTTCGGGAATTGGTTGCTTCCTTTAATAATAAATTCTTTAGATATAGCTTTTCCTCGTTTAAATAATTTAAGATTTTGATTAGTTCCTGTAGCTTTATTATTTATAATTATAAGATTATTGGTGGGCTTAGGAGCAGGTACAGGTTGAACTGTAT…
	EF650587	------------------------------------------------------TTGTATTTTGTTA--TTGGT-----GTTTGA-TCAGGTTTTTTAGGAGCTAGAATTAGTTTAATTATTCGTACTGAATTAGGAATAGTTGGGAGTTTAAT---TTTAGACGAGCAAATCTATAATTCTATAGTTACTGCTCATGCTTTTCTGATGATTTTTTTTTTCGTTATACCTGTTGCTGTAGGAGGATTTGGAAATTGACTTTTGCCTTTAATAATAAATGTTATAGATATAGCTTTTCCTCGTTTAAATAACTTGAGATTTTGGTTAGTTCCTATTGCTTTATTGTTTATAACAATAAGGTTATTGGTAGGGCTAGGTCCTGGTACTGGGTGAACTGTCT…
	KJ543619	---------------------------------------------------ACTTTGTATTTTGTTA--TTGGT-----GTTTGA-TCAGGTTTTTTAGGAGCTAGAATTAGTTTAATTATTCGTACTGAACTAGGAATAGTTGGAAGTTTAAT---TTTAGATGAGCAAATTTATAATTCTATAGTTACTGCTCATGCTTTTTTGATGATTTTTTTTTTTGTTATACCCGTTGCTGTAGGAGGATTTGGAAATTGACTTTTGCCCCTAATAATAAATGTTATAGATATAGCTTTTCCTCGTTTAAATAATTTGAGATTTTGATTGGTTCCTGTTGCTTTATTGTTTATGACAATAAGTTTATTAGTAGGGCTAGGTCCCGGTACTGGTTGGACTGTTT…
	KM043199	---------------------------------------AAAGATATTGGTACTTTATATTTTATTT--TAGGT-----GTGTGA-TCTGGTTTTTTGGGTGCTAGAATTAGTTTGGTGATTCGTACCGAATTAGGAATAGTAGGAAGAATTAT---TATGGATGAGCAAATTTATAATTCTATAGTAACTGCTCATGCATTTTTAATAATTTTTTTCTTTGTTATACCTGTAGCTGTAGGAGGTTTTGGTAATTGATTACTACCTTTAATAATAAATGTTATAGATATAGCTTTTCCTCGTTTAAATAATTTAAGATTTTGATTGATTCCTGTAGCTTTATTGTTTATGTGTATAAGTATGTTAGTTGGTTTAGGAGCTGGGACGGGATGGACAGTTT…
	MW266573	-------------------------------------------------------------------------------ATTTGA-TCTGGATTTTTAGGAGCTAGAATTAGTTTAATTATTCGTACTGAATTAGGGATAGTTGGAAGAATTAT---TATGGATGAACAAATTTACAATTCAATGGTTACTGCTCATGCTTTTTTAATAATTTTTTTTTTTGTAATACCTGTTGCTGTAGGGGGCTTTGGAAATTGATTATTACCTTTAATAATAAATGTAATAGATATAGCTTTTCCACGTTTAAATAATTTAAGATTTTGATTAGTTCCTGTTGCTTTATTGTTTATAAGTTTAAGTTTGTTGGTGGGATTAGGGCCTGGTACTGGTTGAACTGTTT…
	EF650631	------------------------------------------------------TCATATTTTATTA--TTGGG-----ATTTGA-TCTGGTTTTTTGGGTGCAAGAATAAGTTTAATTATTCGTACAGAATTAGGAATAGTTGGTAGAATTAT---TATAGATGAACAAATTTATAATAGGATGGTAACTGCTCATGCGTTTCTAATGATTTTTTTCTTTGTTATGCCGGTTGCTGTTGGAGGATTTGGTAATTGATTACTTCCGTTAATAATAAATTCTTTAGATATGGCATTTCCTCGTTTAAATAATTTAAGATTTTGATTAGTACCTGTAGCTTTATTATTTATAATTATAAGATTGTTGGTAGGTTTGGGAGCTGGTACAGGATGAACTGTGT…
	OP644282	------------------------------------------------GGGACTTTATATTTTATTA--TTGGT-----ATTTGA-TCTGGGTTTTTAGGTGCAAGGATAAGTTTAATTATTCGTACTGAGTTAGGGATAGTTGGAAGTGTAAT---TATAGATGAGCAAATTTATAATGCTATGGTAACGGCACCTGCATTTTTAATAATTTTTTTTTTTGTTATACCAGTAGCTGTAGGTGGTTTTGGAAATTGATTATTACCTTTAATAATAAATGTTATAGATATAGCATTTCCGCGTTTAAATAATTTAAGTTTTTGATTAGTTCCTGTAGCTTTATTATTTATAAGAATAAGTTTATTAGTAGGGTTGGGAGCTGGTACTGGTTGAACTGTAT…
	EF650583	------------------------------------------------------TTGTATTTTGTAA--TTGGT-----GTATGA-TCTGGTTTTTTAGGTGCGAGTATTAGTTTAATTATTCGTACTGAATTAGGGATAGTAGGAAGAATTAT---TATAGATGAGCAAATTTATAATTCAATAGTTACTGCTCATGCTTTTCTAATAATTTTTTTTTTTGTTATACCTGTTGCTGTTGGTGGGTTTGGAAATTGATTATTGCCTTTGATAATAAATGTTATAGATATAGCTTTTCCTCGTTTAAATAATTTAAGATTTTGACTAGTTCCAGTAGCATTGTTATTTATGTCTATAAGAATATTGATTGGTCTAGGGGCTGGTACGGGTTGAACAGTCT…
	EF650559	------------------------------------------------------TTGTATTTTATTA--TTGGT-----GTTTGA-TCAGGATTTTTAGGAGCTAGAATAAGATTAATTATTCGTACTGAATTAGGGATGGTAGGAAGAATTAT---TATAGATGATCAGATTTATAATTCTATAGTTACAGCACATGCATTTTTAATGATTTTCTTTTTTGTTATGCCTGTTGCTGTAGGGGGATTTGGAAATTGATTACTACCTTTGATGATAAATGCTATAGATATAGCATTTCCTCGTTTAAATAATTTAAGGTTTTGATTAGTACCAGTTGCTTTATTATTTATAAGTTTAAGATTGTTAGTAGGTTTGGGACCTGGGACAGGGTGAACAGTGT…
	DQ890071	--------------------------------------------------AACTTTATATTTTATTA--TTGGA-----ATTTGA-TCTGGATTTTTGGGTGCAAGAATTAGATTAATTATTCGTACTGAATTAGGAATGGTGGGAAGTATTAT---CATAGATGAGCAAATTTATAACTCTATAGTTACTGCTCATGCTTTTTTAATAATTTTTTTTTTTGTTATACCAGTAGCTGTTGGTGGATTTGGAAATTGATTGTTGCCTTTAATAATAAATGTTATAGATATAGCTTTTCCTCGTTTAAATAATTTGAGATTTTGATTAGTTCCTGTAGCTTTATTATTTATAACTTTAAGATTGTTAGTTGGATTAGGAGCGGGAACTGGTTGAACTGTTT…
	DQ890096	--------------------------------------------------AACTTTATATTTTATTA--TTGGA-----ATTTGA-TCAGGATTTTTAGGTGCGAGTATTAGTTTAATTATTCGTACTGAATTGGGAATAGTAGGCAGGATTAT---TATGGATGAGCAAATTTATAATGCTATAGTTACTGCGCATGCTTTTTTAATAATTTTTTTTTTTGTTATACCAGTAGCTGTTGGAGGGTTTGGGAATTGATTACTACCTTTAATAATAAATGTTATAGATATAGCATTCCCTCGTTTAAATAATTTAAGATTTTGATTGGTTCCTGTAGCTTTATTATTTATAACAATAAGTTTATTAGTAGGTTTAGGAGCAGGTACAGGTTGAACAGTAT…
	OR145256	--------------------------------------------------------------------------------------------TTTTTAGGCGCTAGTATAAGTTTAATTATTCGTACTGAGTTAGGGATAGTAGGAAGTGTAAT---TATGGATGAGCAAATTTATAATGCAATAGTTACTGCTCATGCGTTTTTAATAATCTTTTTTTTTGTTATACCTGTAGCTGTTGGGGGTTTTGGTAATTGATTATTACCTTTAATAATAAATGTTATAGATATAGCTTTTCCTCGTTTAAATAATTTAAGTTTTTGGTTGGTACCTGTTGCTTTATTATTTATAGTAATGAGTTTATTAGTAGGTTTAGGTGCTGGTACTGGTTGAACTGTTT…
	EF173190	------------------------------------------------------TTATATTTTGTNA--TCGGT-----GTATGA-TCTGGATTTTTAGGTGCGAGTATAAGATTGATTATTCGCACTGAATTAGGTATAGTAGGGAGTATTAT---TATAGATGAACAAATTTATAATTCTATAGKTACAGCTCATGCTTTCTTAATGATTTTTTTCTTTGTTATACCGGTGGCTGTTGGTGGTTTTGGGAATTGATTATTGCCTTTAATAATAAATGTTATTGATATAGCATTTCCTCGTTTGAATAATTTAAGATTTTGGTTAGTTCCTGTAGCTTTATTATTTATAAGATTAAGTTTATTAGTAGGTTTAGGGGCTGGAACGGGATGAACTGTAT…
	OP320365	--------------------------------------------------TACTTTACATTTTGTTA--TTGGT-----GTATGA-TCTGGATTTTTAGGTGCGAGTATAAGATTAATTATTCGTACTGAACTAGGAATAGTAGGAAGAATTAT---TATAGATGAACAAATTTATAATTCAATAGTTACAGCTCATGCTTTTTTAATAATTTTTTTTTTTGTTATACCTGTAGCAGTAGGTGGTTTTGGAAATTGATTATTACCTTTAATAATAAATGTTATTGATATAGCATTTCCTCGTTTAAATAATTTGAGATTTTGATTAGTTCCTGTTGCTTTATTGTTTATAAGTTTAAGTCTTTTGGTAGGTTTAGGAGCTGGTACAGGTTGAACTGTTT…
	KJ543620	---------------------------------------------------ACTTTATATTTTGTAA--TTGGT-----GTATGA-TCTGGTTTTTTAGGTGCGAGAATTAGTTTAATTATTCGTACTGAATTAGGTATAGTTGGAAGTTTAAT---TTTAGATGAACAAATTTATAATTCTATAGTTACTGCTCATGCTTTTCTAATAATTTTTTTCTTTGTTATGCCTGTGGCGGTTGGTGGTTTTGGGAATTGACTTTTACCTTTAATAATAAATGTTATAGATATAGCTTTTCCTCGTTTGAATAATTTGAGATTTTGACTTGTTCCTATTGCTTTACTATTTATGACTATAAGTTTATTAGTTGGATTAGGGCCTGGTACTGGTTGAACTGTTT…
	JQ309154	------------------------------------------------------TTATATTTTGTTA--TTGGA-----ATTTGA-TCGGGTTTTTTAGGAGCAAGTATAAGGTTAATTATTCGTACTGAATTAGGAATAGTAGGGAGTGTTAT---TATAGATGAGCAAATTTATAATGCTATAGTTACAGCTCATGCTTTTTTAATAATTTTTTTTTTTGTTATGCCTGTAGCTGTAGGTGGTTTTGGAAATTGATTATTACCATTAATAATGAATGTTATAGATATAGCTTTTCCTCGTTTAAATAATTTAAGATTTTGATTAGTACCTGTGGCTTTATTGTTTATAACTATAAGTTTATTAGTAGGTTTGGGAGCAGGAACAGGGTGAACTGTGT…
	EF650582	------------------------------------------------------TTATATTTTATNA--TTGGA-----ATTNGA-TCTGGTTTTTTAGGTGCTAGAATTAGATTAATTATTCGTACTGAATTAGGAATAGTGGGAAGAATTAT---CATAGATGAGCAAATTTATAATGCTATAGTAACTGCTCATGCTTTTTTAATAATTTTTTTTTTTGTTATGCCTGTAGCTGTTGGTGGTTTTGGTAATTGACTATTGCCTTTAATGATAAATGTAATAGATATAGCTTTTCCTCGTTTAAATAATTTAAGATTTTGATTGGTGCCTGTAGCATTATTATTTATAACAATAAGATTATTAGTAGGTTTAGGTGCAGGAACAGGTTGAACTGTGT…
	GQ465591	------------------------------------------------------TTATATTTTATTA--TTGGA-----ATTTGA-TCTGGATTTTTAGGGGCTAGGATAAGTTTGATTATTCGTACTGAGTTAGGAATAGTTGGTAGAATTAT---TATAGATGAGCAAATTTATAACTCTATAGTAACTGCTCATGCTTTTTTAATAATTTTTTTTTTTGTTATACCTGTAGCAGTAGGTGGTTTTGGTAATTGATTATTACCTTTGATAATGAATGCTATAGATATAGCTTTTCCTCGTTTAAATAATTTAAGATTTTGATTAGTACCTGTTGCTTTATTATTTATATCATTGAGTTTGTTATTAGGATTAGGACCTGGTACAGGTTGAACTGTTT…
	JQ309417	--------------------------------------------------TACTTTATATTTTATTA--TTGGT-----GTTTGA-TCAGGATTTTTAGGAGCGAGTATTAGTTTAATTATTCGTACTGAATTAGGGATAGTAGGGAGTATTAT---TATGGATGAGCAAATTTATAATTCTATGGTTACAGCTCATGCTTTTTTAATAATTTTTTTTTTTGTTATACCTGTAGCTGTAGGGGGTTTTGGTAATTGATTGTTGCCTTTAATAATAAATGTTATAGATATAGCTTTTCCTCGTTTAAATAATTTGAGATTTTGGTTAGTTCCGATTGCTTTATTATTTATGAGTATAAGATTATTAGTAGGTTTAGGAGTAGGTACTGGTTGAACTGTTT…
	EU751195	--------------------------------------------------AACTTTATATTTTATTT--TTGGG-----ATTTGA-TCGGGGTTTTTGGGGNCAAGAATAAGAATAATTATTCGTTCTGAATTAGGAATAGTTGGTAGAATTAT---TATAGATGAGCAAATTTATAATGCTATAGGAACCGCTCACGCTTTTTTAAAAATTTTTTTTTTTGTTATCCCTGTTGCTGTTGGAGGCTTTGGAAATTGATTATTCCCTTTAATAATGAATGTTATAGATATAGCTTTTCCTCGTTTGAATAATTTAAGATTTTGGTTAGTTCCGGTNGCTTTATTATTTATAATTATAAGTTTATTGGTGGGATTAGGAGCTGGAACAGGTTGAACGGTTT…
	EF650552	------------------------------------------------------TTATATTTTATTA--TTGGT-----GTATGG-TCTGGGTTTTTAGGTGCGAGAATTAGTTTAATTATTCGTACAGAATTAGGAATAGTTGGAAGAATTAT---TATAGATGAGCAAATTTATAATTCTATGGTTACAGCTCATGCATTTTTAATGATTTTTTTTTTTGTTATGCCTGTTGCTGTTGGTGGATTTGGAAATTGACTTTTACCTTTAATAATGAATGTTATAGATATAGCTTTTCCTCGTTTAAATAATTTAAGGTTTTGATTAGTGCCTGTGGCTTTATTATTTATGACTTTAAGTTTATTAGTAGGTCTAGGTCCTGGTACTGGTTGAACTGTTT…
	EF650518	------------------------------------------------------TTATATTTTATTA--TTGGT-----ATTTGA-TCTGGGTTTTTGGGTGCAAGAATAAGATTGATCATTCGTACAGAGTTAGGGATAGTTGGGAGAATTAT---TATAGATGAGCAAATTTATAATAGAATAGTTACTGCTCATGCTTTTCTTATAATTTTTTTCTTTGTCATACCTGTTGCAGTAGGAGGATTTGGAAATTGATTACTTCCTTTAATGATAAATTCTTTAGATATAGCATTTCCTCGTTTAAATAATTTAAGATTTTGGTTAGTACCTGTAGCTTTACTATTTATAATTATAAGATTATTAGTAGGTTTAGGAGCTGGAACAGGGTGAACAGTTT…
	JQ309170	--------------------------------------------------GACATTGTATTTTATTA--TTGGA-----ATTTGA-TCTGGGTTTTTGGGTGCAAGAATAAGATTGATTATTCGTACAGAGTTAGGGATAGTTGGGAGAATTAT---TATAGATGAACAAATTTATAATAGGATGGTAACTGCTCATGCTTTTTTAATAATTTTTTTTTTTGTTATGCCTGTGGCGGTAGGAGGATTTGGGAATTGGTTGTTGCCTTTAATAATAAATGCTATAGATATAGCTTTTCCTCGTTTAAATAATTTAAGGTTTTGATTAGTTCCAGTAGCTTTATTATTTATAATTATAAGATTATTGGTTGGTTTAGGTGCAGGTACAGGTTGAACAGTTT…
	EU499762	--------------------------------------------------GACATTGTATTTTATTA--TTGGA-----ATTTGA-TCTGGGTTTTTAGGTGCGAGAATAAGATTAATTATTCGTACAGAATTAGGTATAGTAGGTAGAATTAT---TATAGATGAGCAAATTTATAATAGAATAGTGACTGCTCATGCATTTTTAATAATTTTTTTTTTTGTAATGCCTGTAGCTGTAGGAGGATTTGGTAATTGATTATTGCCTTTAATAATAAATGCTATAGATATAGCGTTTCCTCGTTTAAATAATTTGAGATTTTGGTTAGTTCCTGTAGCTTTATTATTTATAATTATAAGTTTGTTAGTTGGTTTAGGAGCGGGGACAGGTTGAACCGTCT…
	OP169422	--------------------------------------------------GATTTTATACTTTATTA--TTGGA-----ATTTGA-TCTGGGTTTTTAGGTGCAAGAATAAGATTAATTATTCGTACAGAATTAGGGATAGTTGGCAGGATTAT---TATAGATGAACAAATTTATAATAGAATAGTAACAGCTCATGCTTTTTTAATAATTTTTTTTTTTGTAATGCCTGTAGCTGTTGGAGGATTTGGTAATTGATTATTGCCTTTAATAATAAATGCTATAGATATAGCATTTCCTCGTTTAAATAATTTAAGATTTTGATTGGTGCCTGTAGCTTTATTGTTTATAATTATAAGATTATTAGTGGGTTTAGGAGCTGGTACAGGGTGAACTGTTT…
	MF503417	---------------------------------------------------ACTTTACATTTTATTA--TTGGT-----GTATGA-TCTGGGTTTTTGGGTGCGAGTATTAGTTTAATTATTCGTACTGAGCTAGGAATAGTAGGAAGAATTAT---TATGGATGAGCAAATTTATAATTCTATAGTAACAGCTCATGCTTTTTTAATAATTTTCTTTTTTGTTATACCTGTGGCTGTAGGTGGTTTTGGAAATTGATTATTACCTTTAATAATAAATGTTATAGATATAGCTTTTCCTCGTTTGAATAATTTAAGTTTTTGATTAGTGCCTGTAGCTTTATTATTTATAACGTTAAGACTTTTAATTGGTTTAGGACCTGGAACTGGTTGAACTGTTT…
	DQ890085	--------------------------------------------------AACTTTATATTTTATTA--TTGGA-----ATTTGA-TCTGGGTTTTTGGGTGCAAGAATTAGATTAATTATCCGCACAGAGTTAGGGATAGTAGGTAGAATCAT---TATAGATGAGCAAATTTATAATGCTATAGTAACGGCTCCTGCTTTTTTAATAATTTTTTTTTTTGTTATGCCTGTTGCTGTAGGGGGTTTTGGAAATTGATTATTACCTTTAATAATAAATGTTATGGATATAGCTTTTCCTCGTTTAAATAATTTAAGATTTTGATTAGTTCCTGTGGCTTTATTATTTATAACAATGAGTTTGTTAGTAGGTTTAGGTGCAGGTACAGGTTGAACTGTTT…
	OM142495	------------------------------------------------GGGACATTATATTTTATTA--TTGGA-----ATTTGA-TCAGGATTTTTGGGTGCAAGAATTAGGTTAATTATTCGTACGGAGTTAGGAATAGTTGGTAGGATTAT---CATAGATGAGCAAATTTATAATGCTATAGTTACAGCTCATGCATTTTTAATAATTTTTTTTTTTGTTATACCAGTGGCTGTAGGAGGATTTGGAAATTGATTATTACCTTTGATGATAAATGTTATAGATATAGCTTTTCCTCGATTAAATAATTTAAGATTTTGGTTAGTTCCTGTTGCGTTGTTGTTTATAAGAATAAGATTATTAGTTGGTTTAGGTGCAGGTACAGGTTGAACTGTGT…
	EF650564	------------------------------------------------------TTATATTTTATTA--TTGGA-----ATTTGA-TCTGGGTTTTTAGGTGCAAGAATAAGTTTAATTATTCGTACTGAATTAGGAATAGTTGGTAGAATTAT---TATAGATGAGCAGATTTATAATGCTATAGTAACTGCGCATGCATTTTTAATAATTTTTTTTTTTGTAATACCTGTAGCTGTTGGTGGTTTTGGAAATTGATTGTTGCCTTTAATAATGAATGCTATAGATATAGCATTTCCTCGTTTAAATAATTTAAGATTTTGATTAGTGCCTGTAGCTTTATTGTTTATAATTATGAGATTATTAGTTGGGTTAGGACCTGGAACGGGTTGAACAGTGT…
	EF173208	------------------------------------------------------TTATATTTTATTA--TTGGT-----GTGTGG-TCTGGATTTTTGGGTGCTAGAATTAGTTTAATTATTCGCACTGAATTAGGGATAGTGGGTAGAATTAT---TATAGATGAACAAATTTATAATTCCATAGTTACTGCCCATGCTTTTTTAATAATTTTTTTTTTTGTTATGCCTGTTGCAGTAGGGGGTTTTGGTAATTGATTATTACCTTTAATAATGAATGTTATAGATATAGCTTTTCCTCGTTTGAATAATTTGAGTTTTTGATTAGTTCCTGTGGCTTTGTTGTTTATAAGTTTAAGTTTATTGGTTGGATTAGGTCCTGGTACTGGTTGAACAGTAT…
	KJ543647	---------------------------------------------------ACTTTATATTTTGTTG--TTGGT-----GTTTGA-TCTGGTTTTTTAGGAGCAAGAATTAGATTAGTTATTCGTACTGAGTTAGGAATAGTAGGAAGTATTAT---TATAGATGAACAAATTTATAATTCTATAGTAACTGCTCATGCTTTTTTAATAATTTTTTTTTTTGTTATGCCTGTAGCTGTTGGGGGTTTTGGGAATTGATTATTACCTTTAATGATAAATGTTATAGATATAGCATTTCCTCGTTTAAATAATTTGAGATTTTGATTAGTTCCTGTTGCTTTATTGTTTATGTCTATAAGAATATTAGTTGGATTGGGAGCAGGTACAGGGTGAACTGTTT…
	EF173205	------------------------------------------------------TTATATTTTGTTA--TTGGG-----ATTTGA-TCAGGTTTTTTAGGGGCGAGTATTAGTTTAATTATTCGTACTGAATTAGGAATAGTTGGAAGTATTAT---TCTTGATGAACAGATTTATAATTCTATAGTTACTGCTCATGCTTTTTTGATAATTTTCTTTTTTGTTATACCTGTAGCTGTAGGGGGTTTTGGTAATTGATTACTTCCTTTAATAATGAATGTTATAGATATAGCATTTCCTCGATTGAATAATTTGAGTTTTTGACTTGTTCCGGTTGCTTTATTATTTATGAGTTTAAGATTATTAGGAGGTTTAGGTCCTGGTACAGGTTGAACTGTAT…
	EF173252	------------------------------------------------------TTATATTTTATTA--TTGGA-----ATTTGA-TCTGGTTTTTTAGGTGCAAGAATTAGTTTAATTATTCGTACTGAATTAGGGATAGTTGGTAGTATTAT---TCTTGATGAACAAATTTATAATTCTATAGTGACTGCTCATGCTTTTTTAATGATTTTTTTTTTCGTTATGCCTGTGGCTGTAGGTGGTTTTGGTAATTGATTATTACCTTTAATAATAAATGTTATAGATATAGCTTTTCCTCGTTTGAATAATTTAAGGTTTTGATTAGTTCCTGTTGCTTTGTTGTTTATAAGTTTAAGATTATTAGTAGGATTAGGTCCTGGTACTGGTTGAACTGTTT…
	OP033968	--------------------------------------------------AACATTGTATTTTATTA--TTGGA-----ATTTGA-TCAGGATTTTTAGGTGCGAGGATAAGATTAATTATTNGTACTGAATTAGGTATAGTAAGTAGAATTAT---TATAGATGAACAAATTTATAATAGACTTGTAACTGCTCATGCTTTTTTAATAATTTTTTTTTTTGTTATGCCTGTGGCTGTTGGAGGATTTGGAAATTGGTTATTACCTTTAATAATAAATGCGATAGATATAGCATTTCCTCGTTTAAATAATTTAAGATTTTGATTAGTTCCTGTAGCGTTATTATTTATGATTATAAGATTATTAGTAGGATTAGGAGCGGGGACAGGATGAACAGTGT…
	MH251814	------------------------------------------------------------------------------------------------------------------TGATTATTCGTACTGAATTAGGGATAGTAGGTAGAATTAT---TATAGATGAGCAAATTTATAATAGAATAGTAACAGCTCATGCTTTTTTAATAATTTTTTTTTTTGTTATACCTGTTGCTGTTGGAGGATTTGGAAATTGATTATTGCCTTTGATAATAAATGCTATAGATATAGCATTTCCTCGTTTGAATAATTTAAGATTTTGATTAGTGCCTGTAGCTTTATTATTTATGATTATAAGATTATTGGTAGGATTAGGAGCTGGAACAGGGTGAACGGTTT…
	OM142598	--------------------------------------------TATTGGTACTTTATATTTTATTA--TTGGT-----ATTTGA-TCTGGTTTTTTAGGAGCGAGTATTAGTTTGATTATTCGTACTGAATTAGGAATAGTAGGTAGAATTAT---TATAGATGAGCAAATTTATAATTCTATAGTTACAGCTCATGCGTTTTTAATAATTTTTTTTTTTGTTATGCCTGTAGCTGTTGGTGGGTTTGGTAATTGATTATTACCTTTAATAATAAATGTTATGGATATAGCATTTCCTCGTTTAAATAATTTAAGATTTTGACTTGTTCCTGTTGCTTTATTATTTATGAGGTTAAGTTTATTAGTTGGGTTAGGACCTGGAACTGGTTGAACTGTTT…
	KJ543643	---------------------------------------------------ACTTTGTATTTTATTA--TTGGT-----GTTTGA-TCTGGGTTTTTAGGTGCGAGAATTAGATTAGTAATTCGAACAGAACTTGGAATAGTAGGAAGAATTAT---TATAGATGAACAGATTTATAATTCTATAGTTACAGCTCATGCTTTTTTAATAATTTTTTTTTTTGTTATACCTGTTGCTGTAGGAGGGTTTGGTAATTGATTATTACCTTTAATAATAAATGTTATAGATATAGCTTTTCCTCGTTTAAATAATTTAAGATTTTGATTAGTTCCGGTAGCTTTATTATTTATAACTATAAGAATATTAGTTGGGTTAGGTGCTGGAACAGGATGAACTGTAT…
	EF650516	------------------------------------------------------TTATATTTTATTA--TTGGA-----ATTTGA-TCAGGATTTTTAGGAGCAAGAATTAGATTAATTATTCGTACTGAATTAGGTATAGTTAGTAGTATTAT---TATAGATGAACAAATTTATAATTCTATAGTTACAGCTCATGCATTTTTAATAATTTTTTTTTTTGTTATACCTGTAGCTGTAGGGGGTTTTGGTAATTGATTATTACCTTTAATAATAAATGTGATAGATATAGCTTTTCCTCGTTTAAATAATTTAAGATTTTGATTGGTTCCTGTAGCTTTATTATTTATAACTTTAAGATTATTAGTTGGTTTAGGGCCTGGTACAGGTTGAACTGTTT…
	MK330893	----------------------------------------------------------------------GGGT-----ATTTGA-TCAGGATTTTTAGGTGCTAGAATTAGATTAATTATTCGTACTGAGTTAGGTATAGTTGGTAGTATTAT---TATAGATGAGCAAATTTATAATGCTATAGTAACTGCTCATGCATTTTTAATAATTTTTTTTTTTGTTATGCCTGTTGCTGTTGGTGGATTTGGTAATTGATTATTACCATTAATAATGAATGTTATAGATATAGCTTTCCCTCGTTTGAATAATTTAAGATTTTGGTTAGTTCCTGTTGCTTTATTGTTTATAACATTAAGTTTGTTAGTTGGTTTAGGAGCTGGTACTGGTTGAACTGTTT…
	KM043178	---------------------------------------AAAGATATTGGTACTTTATATTTTATTA--TTGGT-----GTTTGA-TCTGGGTTTTTAGGTGCTAGAATAAGATTGATTATTCGTACTGAATTAGGGATAGTAGGAAGAATTAT---TATAGATGAGCAAATTTATAATTCTATAGTAACTGCTCATGCTTTTTTAATAATTTTTTTTTTTGTTATGCCTGTTGCTGTTGGTGGATTTGGAAATTGATTATTACCTTTAATAATAAATGTTATAGATATAGCTTTTCCTCGTTTAAATAATTTAAGATTTTGATTAGTGCCTGTAGCTTTATTATTTATGTGTATAAGATTGTTAGTTGGTTTAGGAGCTGGTACAGGTTGAACTGTTT…
	DQ089730	----------------------------------------------------CTTTGTATTTTTTTTATTTGGT-----TTGTGA-GGGGGTTTAGTTGGAGCTGGAATAAGAGTTTTGATTCGTTTAGAGTTAGGTCAGCCTGGGAGTTTTTT---ATTTGATGATCATTTTTACAATATTTTAGTTACTGTTCATGGTTTGATTATGTTATTTTTTTTAGTTATGCCTATTGCTATGGGTGCATTTGGTAATTGGTTGATTCCTTTATTATTGGGGTGTCCTGATATGGCTTTTCCTCGATTAAATAATATGAGGTTTTGGTTGTTACCTTTTTCATTTGTGTGTTTGTTGTTGGCTTGTGTTGTAGAAGGTGGGGCTGGAACAGGGTGAACTTTGT…
	KP742964	---ATAATTGTGTTGCGATGGTTTTTTTCAACTAATCATAAGGATATTGGAACTTTATATTTTTTGT--TTGGT-----CTTTGG-GGTGGTCTTGTAGGTGCCGGGATAAGAGTTTTGATTCGTTTAGAGTTGGGGCAGCCAGGTAGGTTTTT---ATTTGACGATCATTTTTATAATATTTTAGTTACTGTGCATGGTTTAATTATGTTATTTTTTTTGGTGATGCCAATTGCTATGGGTGCTTTTGGTAATTGGTTGATTCCTCTACTTTTGGGTTGCCCTGATATGGCTTTTCCTCGTTTGAATAATATGAGGTTTTGGTTGATGCCATTTTCTTTTGTTTGTTTATTGTTGGCCTGTGTCGTTGAGGGTGGTGCTGGTACTGGTTGAACTTTGT…
	OP830252	--------------------------------------------------GACTCTCTACTTATTTT--TTGGG-----ATTTGA-TCTGCTTTTGTAGGCTTAGGAATATCTTTAGTTATTCGCACTGAGTTGGGCACGGCAGGCTCTTTTTT---AGGAGACGAACAACTCTATAACAGTATAGTAACTGCTCACGCTTTTATTATGATTTTTTTTATGGTTATACCAATTGCAATTGGAGGCTTTGGAAACTGGCTGCTTCCTATAATATTAGGATGTGTCGATATGGCCTTCCCTCGAATAAATAATTTAAGTTTTTGGCTTCTTATTCCTGCTATTAGATTACTATTATTGTCTAGAGTTGTAGACTCTGGGGTTGGAACGGGGTGAACGGTCT…
	MG255829	-----------------------------------------------------------------------------------------------------------ATAAGCGTCTTAATTCGTGCTGAGTTAGGTGTAATAGGTCCTTACAT---AGGAGATGATCATATTTACAATGTGATCGTCACTGCTCACGCTTTTGTTATAATTTTTTTTATGGTAATACCTATGGCAATAGGTGGGTTCGGCAATTGGCTTTTGCCAATAATACTTGGTACTGCTGATATGGCTTTCCCTCGTATGAACAACTTGTCTTTTTGATTACTGGTTCCTTCTTTTACTCTTCTTTTGCTTTCGGCTTTGGTGGACACTGGAGCTGGAACAGGCTGAACTGTTT…
	MG449715	--------------------------------------------------TACTTTGTACTTTATTT--TTGCA-----ATTTGA-GCTGGCCTCATTGGTCTAGGTATAAGAATTATTATCCGTGCTGAGTTGGGTATTATAGGACCTTATTT---AGGTGATGACCATATTTATAATGTTATTGTAACTGCTCATGCTTTTGTTATGATTTTCTTTATGGTTATACCTATAGCAATAGGTGGCTTTGGTAACTGACTCTTACCCCTTATGCTTGGCTCTGTGGATATAGCCTTCCCTCGTATAAATAATTTGTCTTTCTGGTTATTAGTTCCCTCATTCTCTCTCCTTCTTTTATCTGCTCTTGTAGATACTGGTGCTGGCACGGGTTGAACCGTCT…
	LC215616	--------------------------------------------------CACCTTGTACTTCCTCT--TTGGC-----CTATGA-GCCGGCTTCGTAGGCCTAGGCATGAGGGTTTTAATTCGAGCTGAATTAGGAGCTTTAGGTTCCTTTAT---CGGCGACGAGCATATCTATAATGTGTTAGTTACTGCCCATGCCTTTGTAATGATTTTCTTCATAGTTATACCAATTGCTATTGGAGGATTTGGTAACTGATTGCTTCCTTTAATGTTAGGTTGCCCCGACATAGCTTTCCCACGAATAAATAATTTATCCTTTTGGCTACTAATCCCCTCTTTCTCCCTCCTACTTCTTTCCTCCATTGTTGATTCTGGGGCGGGTACAGGCTGAACAGTCT…
	JN809462	--------------------------------------------------TACGTTGTATTTTATTT--TCGGT-----CTTTGG-GCGGGGATGATTGGTCTTGCTATAAGATTAATTATTCGGGTGGAGCTAGGGGTTGTGGGCCCTTACTT---AGCAGATGAACATGTATACAACGTTTTAGTTACGGCGCATGCTTTCATCATAATTTTTTTTATAGTAATACCAGCGGCTATTGGGGGTTTTGGTAACTGGCTTATCCCCCTAATAATTGGGTGTGTAGACATGGTTTTCCCTCGTATAAATAACTTGTCTTTTTGGCTGCTAGTTCCTTCTTTTACGCTGTTAATCTTGTCTTCATTTCTAGATTCTGGTGCTGGGACGGGTTGAACTGTAT…
	JX216812	--------------------------------------------------TACGTTGTATTTTGTAT--TTGGT-----CTGTGG-GCGGGTATAATCGGTTTAGCTATAAGGCTGCTTATTCGGGTTGAGCTTGGGGTCGTTGGTCCATACTT---GGCTGATGAGCATGTTTATAACGTAATTGTCACAGCCCACGCTTTTATTATGATTTTTTTTATGGTAATGCCCGCTGCTATCGGAGGGTTCGGCAATTGGTTAATCCCCTTGATAGTGGGTTGTGTTGATATGGTCTTCCCTCGTATGAATAACCTCTCTTTTTGGCTGTTGGTTCCCTCCTTTACGCTTCTTATTCTTTCTTCTTTCCTTGACTCCGGGGCTGGGACCGGGTGGACTGTTT…
	JX216811	--------------------------------------------------TACTTTGTATTTTATCT--TTGGT-----TTATGG-GCGGGGATAATTGGGTTAGCAATAAGTTTAATTATCCGTGTTGAGCTAGGTGTAGTTGGGCCATACTT---GGCCGATGAGCACGTTTACAATGTGTTAGTTACTGCTCACGCGTTTATTATAATTTTTTTTATGGTAATGCCCGCAGCTATTGGTGGGTTTGGTAATTGGCTTATCCCCCTCATAGTCGGTTGTGTGGACATAGTATTTCCTCGTATGAACAATTTGTCTTTTTGACTATTAGTTCCGTCTTTCAGCTTACTGATCCTTTCCTCCTTCTTAGATTCAGGGGCAGGAACAGGCTGAACAGTGT…
	JN809467	-------------------------------------------------------TGTATTTTATTT--TTGGT-----TTATGG-GCAGGAATGGTAGGGTTGGCTATAAGTCTTCTTATTCGAGTAGAGCTCGGAGTTGTGGGGCCTTATTT---GTCAGATGAGCATATCTATAATGTTTTGGTGACAGCTCACGCCTTTGTTATGATTTTTTTTATGGTTATACCAGCAGCTATTGGGGGGTTTGGCAATTGGCTAATTCCTTTGATAGTTGGTTGTGTTGATATGGTATTTCCACGCATAAATAACCTGTCGTTCTGGTTGTTAGTTCCATCTTTTACTCTTCTTATTTTGTCATCCTTTTTAGACTCTGGAGCAGGGACAGGGTGGACCGTTT…
	JX216806	--------------------------------------------------AACTCTGTATTTTATTT--TTGGT-----TTATGG-GCAGGAATGATTGGGTTAGCTATAAGTCTTATTATTCGAGTTGAATTGGGGGTTGTGGGACCCTTTTT---GTCGGATGAGCATGTTTATAATGTTTTAGTTACTGCTCATGCTTTTATTATAATTTTTTTCATAGTGATACCCGCAGCTATTGGTGGGTTTGGAAATTGACTGATTCCTTTAATGGTCGGTTGTGTTGATATGGTGTTCCCGCGAATGAACAATTTGTCTTTTTGACTCTTAGTTCCTTCTTTTAGTTTGTTGCTTTTGTCCTCTTTCTTAGATTCTGGAGCGGGTACAGGTTGAACAGTTT…
	MW266567	-----------------------------------------------------TTTTTGGTGGATTT-------------------GCAGGTTTATTAGGGGTAAGATTATCTTTAATTATTCGAACTGAATTAGCTTCTGTAGGGCCTTTTAT---TGGAAATGATCATTTATACAACGTAGTAGTTACTGCGCACGCTTTTATTATAATTTTCTTTGCTATTATACCTATTTCTATAGGGGGATTTGGAAATTGATTGATTCCTTTAATGTTAGGGATTAGAGATATAATTTTTCCCCGAATAAATAACTTATCTTTTTGACTTTTAGTGCCCGCATTATCTTTTATAATTATGTCTGCTATTGTTGATAGAGGGGCAGGGACAGGGTGAACTGTAT…
	MW266568	----------------------------------------------------------------TTT--TTGGA-----AGATTT-GCGGGATTGTTAGGATTAAGATTATCATTAATCATTCGAACTGAACTAGCTTCTGTAGGACCTTTTAT---TGGGAATGACCACTTATATAATGTTGTTGTTACAGCTCATGCATTTATTATAATTTTTTTCGCTATCATACCTATTTCAATGGGAGGATTTGGTAATTGACTAATTCCTTTAATACTAGGAGTCAGGGATATAATCTTTCCTCGAATAAATAATCTTTCTTTCTGACTTTTAGTCCCAGCTTTATCTTTTATAATTTTATCTGCTATTGTAGACAGGGGAGCCGGGACAGGATGAACTGTAT…
	MW266569	-----------------------------------------------------TATATGGGAGATTC-------------------GCAGGAGTATTAGGGCTAAGATTGTCTTTAATTATTCGGACAGAATTAGCTTCTGTAGGGCCTTTTAT---TGGGAATGACCATCTATATAATGTAGTGGTTACAGCTCATGCCTTTATTATGATTTTCTTTGCTATTATACCTATTTCAATGGGAGGATTTGGAAATTGATTAATTCCTTTAATGTTAGGAGTTAGGGATATAATTTTTCCTCGGATAAATAACTTATCTTTTTGACTTTTAGTGCCTGCCTTGTCTTTTATAATCTTATCCGCCATCGTAGATAGAGGAGCTGGAACGGGATGGACAGTAT…
	KY749343	--------------------------------------------------------------------------------------GCCGGTTTTGTTGGTCTTGGTATATCAGTCATTATTCGAGCCGAATTAGGCGTGCTAGGATCTTTTAT---TGGTGATGAGCATATTTATAATGTTATTGTTACTGCCCATGCATTTGTTATAATCTTTTTTATGGTAATGCCTATTGCTATTGGGGGCTTTGGGAATTGACTTATTCCTTTAATAATTGGCTCCGTTGATATGGCTTTTCCTCGTATAAACAATTTATCATTTTGATTACTTATCCCTTCGTTTGGCCTTCTTTTGCTCTCTGCTCTAGTTGATTCAGGAGCGGGTACTGGGTGAACAGTTT…
	KY749448	----------------------------------------------------------------------------------------TGGCTTTATTGGTCTAGCTATAAGTATACTGATTCGTACTGAGTTGGGTGTAACCGGTTCGTTTAT---CGGGGATAGCCACCTTTATAATGTTATTGTCACTGCTCATGCTATCATTATGATCTTCTTTATAGTTATGCCTGTTGCAATCGGTGGTTTTGGTAACTGACTCATTCCTATGATACTAGGCTGTGCAGACATGGCTTTTCCACGCATAAATAACCTATCCTTCTGACTACTCGTCCCTGCCTTTACATTACTTCTACTCTCGTCAATTTTAGACTCTGGTGTAGGCGGTGGCTGAACTCTCT…
	KY749452	---------------------------------------------------------------------------------------CCGGATTTATTGGCTTAGCTATAAGTATATTAATTCGCACAGAGTTGGGGGTTAGAGGTGCTTTTAT---TGGTGATAGTCACCTTTACAATGTTCTGGTAACTGCTCACGCCATTGTGATAATTTTCTTCATAGTCATGCCGGTTGCAATTGGTGGCTTTGGCAACTGATTAATTCCTATGATGCTGGGCTGTGCTGATATGGCTTTCCCACGAATGAATAATCTTTCGTTCTGGTTGCTAGTGCCAGCCTTTAGGCTACTACTCTTATCTTCTATTTTAGACTCCGGTGTAGGCGGCGGGTGGACTCTGT…
	MW266565	----------------------------------------------------------GGTTTATCA-------------------GCAGGCCTTATAGGTTTAAGACTTAGTTTAATTATTCGAGCAGAATTAGCTCAAGTAGGATCTTTTAT---TGGGTCTGATCATTTATATAATGTTGTAGTGACAGCTCACGCTTTTATTATAATTTTCTTTGCTGTAATGCCTGTATCAATAGGAGGATTTGGAAATTGATTAATTCCTTTAATGTTAGGAATCCCTGATATAATCTTTCCCCGAATAAACAATATGTCTTTCTGACTTTTACCTCCCGCTTTAATGTTACTCTTAGCTTCATCTGTAGTTGATAGAGGCGCTGGAACCGGTTGAACTGTTT…
	MZ438133	--------------------------------------------------------------------------------------------------GGATTATCAATGTCACTTCTAATCCGATTAGAATTAGGAGTAGTAGGACCTTTCTT---AGGTGACGAACATCTATATAATGTCCTAGTAACCGCTCACGCTTTTATTATGATCTTTTTTATGGTCATACCTATCTCTATGGGTGGTTTTGGAAATTGATTAATTCCTTTAATGCTAGGAGTCGCAGATATAGCATTTCCTCGGCTTAACAATTTGAGCTTTTGATTACTAGTACCATCTTTTCTATTCTTGTTGCTATCTAGCCTACTAGATTCTGGGGTGGGGACTGGGTGAACGGTTT…
	EU499880	--------------------------------------------------AACTTTGTACTTTATTT--TTGGT-----TTGTGA-GCGGGATTCATCGGTCTTGGGATAAGAGTTTTAATCCGAGCTGAGCTCGGTGTGCTTGGTTCCCTGAT---CGGTGATGAGCATATTTATAATGTTATTGTCACAGCACATGCTTTTGTAATAATTTTTTTTATGGTTATGCCTATTGCTATTGGAGGCTTTGGAAATTGGTTAATTCCATTGATACTTGGTTGTGTCGATATGGCTTTTCCACGTATAAATAACCTGTCGTTTTGGTTACTCATTCCTTCTTTTTCTCTTTTACTCTTGTCTTCTCTTGTCGATTCTGGGGCTGGTACAGGATGAACCGTTT…
	KC618806	--------------------------------------------------AACCTTATACTTTCTTT--TTGGC-----TTGTGA-GCAGGGATAATTGGTTTAAGCTTAAGCTTTATTATTCGCCTAGAATTAGGAACAATTGGCTCCTACCT---AGGGGATGAGCATCTCTACAATGTTGTTGTTACAGCCCATGCATTCATTATGATTTTTTTCATAGTTATGCCTATTTCGATAGGAGGGTTTGGTAATTGGCTTCTTCCACTGCTTCTTGGGACAGCAGATATGGCTTTTCCCCGCCTCAATAATTTATCATTTTGACTCCTAATTCCATCTTTTATGCTATTGCTTTTATCTTCTATTTTAGATGCTGGCGTTGGAACTGGGTGGACCGTCT…
	MZ461545	--------------------------------------------------------------------------------------------------GGTCTCGCTATAAGTCTTTTAATCCGTTTAGAGTTAGGTGTCATTGGCCCTTTCCT---TGGTGATGAACATCTTTACAACGTTCTTGTCACAGCTCATGCTTTTGTAATAATCTTCTTTATGGTCATGCCCATCAGAATAGGAGGTTTTGGTAATTGACTTATTCCTTTAATGTTAGGAGTTGCTGACATGGCTTTCCCCCGACTCAACAATCTTTCATTCTGACTCCTGATCCCTTCTTTCCTTTTCTTATTGTTATCATCTGCTTTAGACTCAGGAGTCGGTACCGGTTGAACAGTTT…
	MZ438137	--------------------------------------------------------------------------------------------------GGTTTATCNATGTCATTATTGATTCGTCTTGAGCTAGGTGTTGTAGGTCCTTTTCT---TGGCGATGAGCACCTCTATAATGTTTTAGTTACCGCTCATGCTTTTATCATGATTTTCTTTATAGTTATGCCAATTTCTATAGGAGGTTTCGGTAATTGACTTATTCCTCTTATGCTTGGAGTCGCAGATATGGCTTTCCCTCGTCTTAATAATTTATCTTTTTGACTTCTAATCCCTTCTTTTATGTTTTTACTTCTTTCTTCTATGTTAGATTCTGGTGTAGGTACTGGTTGAACTGTTT…
	MZ438135	--------------------------------------------------------------------------------------------------GGCCTTTCCATATCACTTCTTATCCGTCTCGAACTTGGTGTAGTTGGACCCTTCCT---CGGCGATGAACATCTCTATAACGTATTAGTCACTGCCCACGCTTTTATCATAATTTTCTTTATAGTTATACCCATTTCTATAGGAGGTTTTGGTAACTGATTAATTCCTCTCATATTAGGCGTTGCAGATATGGCATTCCCTCGTTTAAACAATCTTTCTTTCTGACTACTTATTCCTTCTTTCTTGTTTCTACTTCTTTCATCTATGTTAGATTCTGGTGTAGGTACCGGCTGAACTGTTT…
	MF786993	-----------------------------------------------------------------------------------------------------------ATAAGTGTCATTATTCGTGTGGAGCTAGGTGTTGTAGGCCCCTTTTT---AGGGGATGATCATATTTATAACGTAATTGTAACAGCCCACGCGTTTGTTATAATCTTCTTCATGGTTATACCTATCGCTATTGGAGGTTTCGGTAACTGGTTGATTCCGTTAATACTAGGTTGCGTAGATATGGTTTTTCCTCGTATGAACAATTTGTCGTTCTGGTTACTCATTCCAGCATTAACACTTTTACTTCTCTCTTCTTTAGTTGACTCTGGTGCTGGGACAGGTTGAACAGTAT…
	KT870156	------------------------------------------------GGTACATTATATTTCTTAT--TTGCC-----ATTTGG-GCTGGTTTAGTCGGGCTTGCTATGAGAGTCATTATTCGAGTTGAGTTAGGAGTAGTAGGTCCTTTTCT---GGGAGATGACCATATTTATAATGTTATTGTGACGGCTCATGCTTTTGTTATAATTTTCTTTATGGTCATACCCATGGCCATTGGGGGATTCGGGAATTGGTTGATTCCCATGATATTGGGTTGTGTGGATATAGTTTTTCCCCGTATAAATAACCTTTCCTTTTGACTTTTAGTCCCTTCTTTAACCTTGCTTTTATTGTCCTCTCTAGTTGATTCTGGTGCGGGTACCGGCTGGACTGTTT…
	KT870157	------------------------------------------------GGCACTTTATACTTTCTTT--TTGGT-----CTTTGA-GCCGGACTCGTGGGCCTAGCTATAAGGGTAATTATTCGGGTGGAGTTAGGGGTGCCTGGACCATTCCT---AGGGGATGATCATATTTACAATGTTATTGTTACCGCTCATGCCTTCATCATGATTTTCTTTATAGTTATGCCAATTGCTATCGGAGGATTTGGGAATTGACTAATTCCTTTAATATTGGGATGCGTGGATATAGTGTTTCCTCGTATAAATAATTTATCTTTTTGACTATTAATCCCATCCCTTACACTTCTCTTACTATCTTCAATAGTGGACTCAGGAGCCGGAACTGGCTGAACTGTTT…
	KU720097	---------------------------------------------------------------------ACG--------------GCTGGTTTAGTAGGTTTAGCTATGAGTGTTATTATCCGAGTAGAACTAGGAGTTGTTGGACCATTCTT---GGGTGATGATCATATTTATAATGTAATCGTTACTGCTCATGCTTTTGTAATAATTTTTTTTATGGTTATACCTATTGCCATTGGAGGCTTCGGCAACTGACTAATTCCTTTAATGTTGGGGTGTGTAGATATGGTATTCCCTCGTATGAATAACCTTTCTTTTTGGCTATTAATCCCCTCTTTAACTTTATTACTTTTGTCTTCATTAGTAGATTCTGGGGCAGGAACTGGTTGAACTGTCT…
	MF786994	-----------------------------------------------------------------------------------------------------------ATGAGGGTTCTTATTCGTGTAGAGTTGGGTGTAGTGGGACCTTTCTT---AGGTGATGACCATATTTATAATGTGATTGTAACAGCTCATGCTTTTATTATAATTTTTTTTATAGTTATGCCTGCTGCGATTGGAGGTTTTGGAAATTGACTCATCCCTTTAATGCTAGGTTGTGTAGACATAGTATTCCCTCGTATAAATAATTTATCGTTTTGACTTTTAATCCCCTCCTTGTCTCTGCTACTACTCTCCTCTTTAGTAGACTCAGGGGCAGGTACTGGTTGAACGGTTT…
	MF787010	-----------------------------------------------------------------------------------------------------------ATAAGCGTCTTAATTCGAGTGGAGTTAGGTGTGGTTGGACCTTTTCT---TGGTGATGATCACATTTACAATGTTATTGTAACGGCTCACGCTTTTATTATGATTTTTTTTATGGTTATGCCCGTTGCTATTGGGGGTTTCGGTAACTGGCTTATTCCGTTAATGCTAGGGTGTGTAGATATGGTATTCCCCCGTATGAATAACTTGTCTTTTTGACTTTTGATTCCTTCTCTTTCTCTTCTTCTTCTCTCATCTCTTGTGGACTCGGGGGCTGGGACTGGGTGAACTGTTT…
	MF787009	-----------------------------------------------------------------------------------------------------------ATAAGTGTTTTAATTCGCGTTGAGTTAGGTGTTGTGGGTCCTTTTTT---GGGAGATGATCATATCTATAATGTTATTGTTACGGCACATGCTTTTATTATAATTTTTTTTATGGTTATGCCTGTTGCTATTGGAGGATTCGGTAACTGACTTATTCCGTTAATGTTAGGGTGTGTTGATATGGTTTTCCCTCGTATAAATAATTTATCTTTTTGACTTTTGATTCCTTCTCTGTCACTTCTTCTTTTATCTTCTTTGGTAGATTCAGGAGCTGGGACTGGTTGAACTGTAT…
	MH400073	-----------------------------------------------------------------------------------------------------------ATGAGTGTCATTATTCGAGTAGAGTTAGGTGTAGTGGGTCCTTTCTT---GGGCGATGACCATATTTACAATGTGATTGTAACCGCGCATGCTTTCATCATAATTTTTTTCATGGTAATACCTATGGCTATCGGTGGATTTGGTAATTGATTGATCCCGATAATGTTGGGTTGTGTGGATATAGTATTCCCGCGCATAAACAACCTTTCTTTTTGGCTTCTTATTCCCTCTTTAACCCTTCTTTTGCTTTCTTCTATAGTTGATTCGGGGGCGGGTACTGGTTGAACTGTAT…
	MF787083	-----------------------------------------------------------------------------------------------------------ATGAGTGTCATTATTCGAGTAGAGTTAGGTGTAGTGGGTCCTTTCTT---GGGCGATGACCATATCTACAATGTGATTGTGACAGCCCATGCTTTTGTTATGATTTTCTTTATAGTTATGCCCATGGCTATTGGGGGATTTGGAAATTGGCTGATTCCTATGATATTAGGATGTGTGGATATGGTTTTCCCTCGTATAAATAATTTATCTTTTTGGCTTTTAATCCCATCTTTGACCCTTCTTCTTTTGTCTTCATTGGTGGACTCAGGTGCTGGTACTGGTTGAACTGTGT…
	MF787061	-----------------------------------------------------------------------------------------------------------ATAAGGGTCTTGATCCGGGTTGAGTTGGGGGTTATTGGCCCATTTCT---GGGGGATGACCATATTTATAATGTTATTGTTACGGCTCACGCTTTTATCATAATCTTTTTCATAGTTATGCCCATGGCTATTGGTGGTTTTGGGAATTGGTTGATTCCTATAATGTTAGGGTGTGTGGACATGGTGTTCCCGCGCATGAATAATTTATCTTTTTGGTTGTTGATCCCCTCACTGACTCTACTACTTTTGTCTTCAGTGGTGGATTCGGGTGCTGGCACTGGTTGAACTGTTT…
	MF787063	-----------------------------------------------------------------------------------------------------------ATAAGGGTTCTCATCCGTGTGGAGCTTGGTGTTATTGGGCCATTTTT---GGGGGATGATCATATTTATAATGTTATCGTCACGGCACATGCTTTTATTATGATTTTTTTTATAGTTATGCCGATAGCTATTGGAGGTTTTGGGAATTGGCTGATCCCTATGATGTTGGGGTGTGTGGATATAGTATTCCCTCGCATAAATAATCTATCTTTTTGGTTATTAATTCCTTCTTTAACTTTATTACTTCTTTCTTCTATGGTGGACTCGGGGGCTGGAACTGGATGGACTGTTT…
	MF787059	-----------------------------------------------------------------------------------------------------------ATGAGGGTTCTTATTCGGGTAGAGTTAGGGGTTATCGGGCCATTTTT---GGGTGATGACCACATCTATAATGTTATTGTTACGGCACATGCTTTTATCATAATTTTCTTTATGGTGATGCCTATGGCCATCGGAGGTTTTGGTAACTGATTAATTCCTATGATATTAGGGTGTGTTGATATAGTATTCCCTCGTATAAATAACCTCTCTTTTTGATTACTAATTCCTTCTTTGACTTTATTGCTACTATCTTCTATGGTAGACTCTGGTGCTGGCACTGGTTGGACTGTTT…
	MF787053	-----------------------------------------------------------------------------------------------------------ATAAGGGTTCTTATTCGAGTAGAATTGGGGGTTATTGGTCCATTTTT---GGGTGACGACCACATCTATAATGTTATTGTTACAGCACATGCTTTTATCATGATTTTCTTTATGGTGATGCCTATAGCTATTGGGGGTTTCGGCAATTGGTTAATTCCTATGATGCTGGGTTGTGTAGATATGGTATTCCCTCGTATAAATAATCTCTCTTTTTGGTTATTAATTCCTTCTTTGACTTTATTACTACTGTCCTCTATGGTGGATTCTGGTGCTGGAACTGGTTGGACTGTTT…
	MF787017	-----------------------------------------------------------------------------------------------------------ATAAGGGTTCTTATCCGGGTGGAGTTGGGGGTTATTGGTCCATTTTT---GGGTGACGACCACATCTATAATGTTATTGTTACTGCACATGCTTTTATCATGATTTTCTTCATGGTGATGCCTATGGCTATTGGGGGTTTTGGCAATTGGCTGATTCCTATGATGCTGGGTTGTGTAGACATGGTATTCCCGCGTATAAATAACCTTTCTTTTTGGTTGTTAATTCCTTCTTTGACTTTATTATTACTGTCCTCTATAGTGGATTCTGGTGCTGGTACTGGTTGGACTGTCT…
	MF787072	-----------------------------------------------------------------------------------------------------------ATGAGGGTAATTATTCGAGTGGAGTTGGGTGTAGTGGGGCCTTTTTT---GGGTGATGACCACATCTATAATGTTATTGTTACGGCTCATGCTTTTATTATGATTTTTTTCATGGTTATGCCTATGGCTATTGGAGGTTTTGGTAATTGACTAATCCCCATGATGCTTGGTTGTGTGGACATGGTTTTCCCCCGGATGAATAATCTTTCATTTTGGTTGTTGATCCCTTCTTTAACGCTTTTGTTGCTCTCCTCTATGGTAGATTCGGGGGCTGGTACAGGGTGAACAGTTT…
	MF787068	-----------------------------------------------------------------------------------------------------------ATGAGAGTTATTATTCGTGTGGAGCTGGGTGTGGTCGGACCTTTTTT---AGGGGATGACCACATCTATAATGTCATTGTGACGGCCCATGCTTTTATTATAATTTTCTTTATGGTTATACCAATGGCTATTGGAGGTTTCGGTAACTGACTAATCCCTATGATGTTAGGGTGTGTTGACATAGTTTTCCCTCGGATGAATAACCTATCATTTTGGTTACTTATCCCCTCTTTAACTCTTTTACTACTTTCCTCTATAGTAGATTCAGGGGCTGGGACTGGTTGGACGGTTT…
	MF787067	-----------------------------------------------------------------------------------------------------------ATAAGTGTTATTATTCGGGTAGAATTAGGGGTTGTTGGCCCATTCCT---TGGTGATGACCACATCTATAATGTTATTGTTACTGCTCACGCTTTTATTATGATTTTCTTTATGGTTATGCCAATGGCTATTGGGGGCTTTGGAAATTGGTTGATCCCCATGATGTTGGGCTGTGTTGACATAGTTTTTCCTCGAATGAATAACCTGTCTTTTTGGTTATTAATTCCATCGTTAACTTTGCTGTTGTTATCTTCTTTGGTGGATTCTGGGGCTGGTACTGGGTGGACTGTTT…
	MF787082	-----------------------------------------------------------------------------------------------------------ATGAGAGTTATTATTCGGGTGGAGTTGGGAGTGGTTGGACCATTCCT---TGGCGATGATCATATCTATAACGTAATTGTAACCGCTCATGCCTTCATTATAATTTTCTTTATGGTAATGCCTATGGCTATTGGGGGCTTTGGAAATTGGTTGATCCCCATGATGTTGGGCTGTGTTGACATAGTTTTTCCTCGAATGAATAACCTGTCTTTTTGGTTATTAATTCCATCGTTAACTTTGCTGTTGTTATCTTCTTTGGTGGATTCTGGGGCTGGTACTGGGTGGACTGTTT…
	KT870154	------------------------------------------GATATTGGAACTCTTTACTTTCTAT--TTGCT-----ATTTGA-GCTGGTTTAGTTGGTTTGGCTATGAGGGTAATTATTCGAGTAGAGCTTGGTGTTATTGGCCCTTTTCT---TGGGGATGATCATATTTATAATGTTATTGTTACGGCTCATGCTTTTATTATAATTTTTTTTATGGTGATGCCGATGGCTATTGGAGGGTTTGGTAATTGGTTGATTCCTATGATGCTTGGGTGTGTTGATATAGTTTTCCCCCGAATGAATAACCTTTCTTTTTGGCTGCTCATTCCATCTCTTACTCTTCTTCTCTTGTCTTCTATGGTCGATTCTGGGGCGGGGACTGGGTGGACTGTTT…
	MF787081	-----------------------------------------------------------------------------------------------------------ATGAGTGTTATTATTCGGGTGGAGTTAGGGGTGGTTGGACCTTTTTT---GGGCGATGATCATATTTATAATGTTGTTGTTACAGCTCACGCTTTTATTATGATTTTCTTTATGGTTATGCCTATGGCTATCGGTGGTTTTGGTAACTGGTTAATCCCTTTAATGCTTGGGTGTGTCGATATGGTCTTTCCTCGTATAAATAATCTTTCTTTTTGGTTGCTTATCCCCTCTTTGAGTCTTCTGCTCCTCTCTTCTATGGTGGACTCTGGTGCGGGTACTGGGTGAACTGTTT…
	MF787074	-----------------------------------------------------------------------------------------------------------ATGAGTGTCATTATTCGGGTAGAGCTTGGGGTGGTTGGCCCCTTTTT---AGGAGATGACCATATTTATAATGTTGTAGTCACGGCGCATGCTTTTATTATAATTTTTTTTATGGTAATGCCCATGGCTATTGGTGGCTTTGGTAATTGGTTGATCCCTTTGATGTTGGGGTGTGTTGATATGGTTTTTCCTCGTATGAATAATCTTTCTTTTTGACTCCTTATTCCTTCTTTGACTCTTCTTCTTTTATCCTCTATGGTGGATTCTGGTGCAGGTACTGGATGAACAGTTT…
	JX216594	--------------------------------------------------TACGTTGTATTTTCTAT--TTGGT-----ATTTGG-GCAGGTCTTATTGGTCTAGGTCTATCTCTCCTTATTCGTTTAGAGTTAGGGGTTATTGGCCCATGATT---GGCCGATGAGCATTTGTTTAATGTTATTGTAACAGCGCACGCTTTTGTTATGATTTTCTTTAGTGTTATGCCTATTTCTATGGGTGGGTTTGGTAATTGGTTGATTCCGCTAATGCTAGGTGTGGCGGATATGGCCTTTCCTCGTATAAATAACCTCTCTTTCTGGTTAATGGTGCCTTCTTTTACTCTTCTTTTGTTGTCGGCTTTAATTGATGCTGGGGTAGGTACTGGTTGGACCGTTT…
	JN809438	-----------------------------------------------------------------------------------GG-GCTGGCATTATCGGGCTTGCAATGAGCCTCCTGATTCGGGTTGAGTTGGGGGTTGTTGGTCCTTTTCT---CGGAGACGAGCACATTTATAATGTTATTGTTAGCGCTCATGCTTTCACTATGATTTTTTTTATGGTTATGCCTGCCGCTGTTGGTGGCTTTGGGAACTGGCTTATTCCAATGATGATTGGGTGTGTTGACATGGTCTTTCCACGGATGAACAATTTATCCTTTTGAATGCTAGTTCCTGCTTTTACACTGCTACTCTTGTCTTCATTTTTAGACTCAGGTGCTGGGACTGGTTGGACAGTCT…
	HQ444168	--------------------------------------------------AACTCTTTATTTTGTTT--TTGCT-----CTCTGA-AGAGGGATTATTGGTCTTGCTATGAGTTTATTAATTCGTGTAGAACTCGGAGTGGTTGGTCCCATTAT---TGGGGATGAGCACATCTATAATGTTATTGTTAGTGCCCATGCTTTTGTCATGATTTTTTTTATAGTTATGCCTGCTACAATAGGCGGATTTGGAAATTGACTTATCCCTATGATGGTGGGTTGTGTTGATATAGTGTTCCCTCGTATGAATAACCTTTCTTTTTGGTTACTTGTGCCCGCATTTTCTTTACTTTTACTCTCTTCTTTTTTAGACTCCGGGGCTGGAACTGGTTGAACAGTCT…
	JX404008	---------------------------------------AAAGATATTGGAACTCTCTATTTTGTTT--TTGCT-----CTCTGG-AGGGGTATTATTGGTTTAGCCATGAGTTTAATTATTCGTGTTGAGCTTGGTGTTGTAGGTCCCTTTTT---GGGAGACGAGCATATTTATAATGTCATTGTAAGTGCTCATGCTTTTGTTATGATTTTTTTTATAGTTATACCAGCTGCCATTGGTGGTTTTGGTAATTGATTGATTCCAATAATAATTGGTTGTGTTGATATAGTTTTCCCCCGCATAAATAATCTTTCTTTCTGACTATTGGTCCCTGCCTTTGCTCTTCTTTTATTATCTTCCTTTTTAGATTCTGGTGCTGGTACTGGTTGGACAGTCT…
	HQ444167	--------------------------------------------------AACACTTTATTTTATTT--TTGCT-----CTTTGA-AGGGGTATCATCGGTTTGGCTATAAGCCTTTTAATTCGTGTTGAGCTGGGGGTTGTTGGGCCTTTCAT---TGGTGACGAGCATATCTATAATGTTATTGTTAGAGCTCATGCTTTTATCATAATTTTTTTTATAGTTATGCCTGCAGCTATCGGAGGGTTTGGAAATTGATTGATTCCCATGATAATTGGTTGTGTAGATATAGTCTTTCCCCGAATGAACAATCTTTCTTTTTGACTTCTTGTTCCCTCTTTTGCTCTTTTATTGCTTTCTTCTTTTTTAGATTCTGGAGCCGGCACTGGGTGGACTGTTT…
	JN809399	---------------------------------------------------ACTTTATATTTTATTT--TTGCT-----ATTTGA-AGGGGTATTATTGGTCTTTCTATGAGTTTGTTAATTCGTGTTGAGTTAGGTGTAGTGGGTCCTTTTAT---TGGCGATGAGCATATTTATAATGTCATTGTTAGTGCTCATGCTTTTACTATAATCTTTTTTATGGTTATACCAGCCGCTATTGGTGGTTTTGGTAACTGATTAATCCCCATGATAGTCGGTTGTGTAGATATGGTTTTTCCCCGTTTAAACAACCTTTCTTTTTGGCTTCTTGTTCCATCTTTTGCTCTTCTTCTTCTTTCTTCTTTTTTAGATTCGGGTGCTGGCACTGGTTGAACTGTTT…
	MZ438134	--------------------------------------------------------------------------------------------------GGACTTAGTATAAGTCTTCTTATTCGTTTAGAGTTAGGGATCATCGGCCCCTTTAT---TGGTGATGAGCACCTGTACAATGTTTTAGTCACAGCCCATGCTTTTGTTATAATCTTCTTCATAACCATGCCCATTTCTATAGGAGGTTTCGGTAACTGACTAATCCCTCTCATGCTTGGTGTAGCTGATATGGCCTTCCCACGTATGAACAACCTCTCTTTCTGATTACTTGTTCCCTCCTTCGCTTTCCTCCTCCTCTCTTCCATTATCGATTCTGGTGTAGGAACTGGTTGAACTGTTT…
	LC215620	--------------------------------------------------TACTTTATATTTTTTAT--TTTCT-----ATTTGG-GCTGGTTTTATTGGCTTGGCTATAAGAGTCTTGATTCGAATTGAGTTAGGTACAGTTGGGCCTTTTAT---TGGAGATGGGCATATTTATAATGTTGTTGTTACAGCACATGCATTTATTATGATTTTTTTTATGGTTATGCCTATGGCTATTGGTGGGTTTGGTAATTGATTGCTTCCTTTAATAATCGGGTGTGTTGATATGGTTTTTCCTCGTATAAATAATTTATCTTTCTGGTTGTTGGTCCCTTCTTTTTTTCTTTTGTTGGCTTCTTCTATGGTAGATTCAGGGGCCGGGACGGGGTGAACGGTTT…
	OP829972	--------------------------------------------------TACTTTATATTTTCTAT--TTTCT-----ATTTGA-GCTGGCTTTATTGGTTTAGCAATAAGGATTTTAATTCGAATTGAATTAGGTACGGTGGGTCCTTTTAT---CGGGGATGGACATATTTATAATGTGGTCGTTACTGCTCACGCGTTTATTATAATTTTCTTTATGGTAATACCTATGGCTATTGGTGGGTTTGGTAATTGATTAATTCCTTTAATACTTGGCTGTGTAGACATGGTTTTTCCTCGTATAAATAACTTGTCTTTTTGATTATTAGTTCCTTCTTTTTTCCTTTTATTATCTTCTTCTATAGTTGATTCAGGGGCAGGCACAGGGTGGACTGTGT…
	HQ873045	--------------------------------------------------TACTATATACTTCATTT--TTGGA-----ATTTGA-GCCGGGATGGTCGGGCTTAGAATAAGCTTGTTAATCCGCTTAGAGTTAGGGGTTTTAGGCCCCTTTCT---AGGAGATGAACATCTCTATAATGTCATCGTTACCGCCCACGCCTTTGTAATAATTTTTTTTATAGTTATACCTATTTCTATAGGAGGGTTTGGGAACTGATTAATCCCTTTGATGCTAGGCACCCCCGATATAGCTTTCCCTCGCCTAAACAATCTTTCATTTTGATTGTTGCCTCCAGCTTTTGTTTTCCTTCTTCTGTCGTCCATTCTAGATGCAGGGGTTGGAACTGGGTGGACTGTCT…
	MZ461505	--------------------------------------------------------------------------------------------------GGACTTTCAATGAGACTGCTGATCCGAGTGGAGTTGGGTGTGCTTGGGCCTTTCAT---TAGAGATGAGCACCTCTACAATGTGGTAGTTACGGCTCATGCTTTTGTTATGATTTTTTTCATAGTCATGCCTGCTACTATGGGGGGTTTTGGAAACTGGCTGATCCCCATGATAGTGGGGTGTGTTGACATAGTATTCCCTCGCATRAATAATCTCTCTTTCTGGCTACTAGTACCCTCGTTTGCCCTTCTTGTGCTGTCCTCTTTTCTGGACTCTGGGGCAGGCACTGGGTGGACGGTGT…
	KY749484	----------------------------------------------------------------------------------------TGGCTTTATCGGTTTAGCCATAAGTATAATTATTCGAGTAGAGCTTGCAGTGGTGGGCTCTTTCTT---AGCAGATGACCATATTTATAACGTTATTGTTACTGCTCATGCTTTTATTATGATTTTTTTTATAGTTATGCCTATTGCCATCGGAGGATTCGGTAACTGATTAATCCCTATAATACTAGGGTGTGTGGACATAATTTTCCCTCGTATAAATAATTTGTCTTTTTGACTTCTTATCCCATCATTTGCTCTTCTTTTGCTTTCTTCAGTTTTAGACTCAGGTGCTGGTACTGGTTGAACTGTGT…
	KU720096	-------------------------------------------------------------------------------ATTTGA-GCCGGTTTTATCGGACTAGCTATGAGTATGGTAATTCGAGTTGAGTTGGCTGTAGTAGGCCCATTCTT---AGCTGATGAACACATTTATAATGTTATTGTTACTGCCCATGCTTTCATTATAATCTTTTTTATGGTTATACCCATCGCCATTGGGGGTTTCGGCAACTGACTTATTCCTATGATGTTAGGGTGCGTAGACATAGCTTTCCCCCGAATAAACAATCTCTCTTTTTGGCTTTTAATCCCTTCTTTCGCTCTCTTACTTTTATCTTCCCTAATAGACTCAGGGGCAGGTACAGGATGAACAGTGT…
	JX216600	--------------------------------------------------TACTTTGTATTTTCTTT--TTGGA-----ATTTGA-GCAGGATTTATTGGTCTTGCTATAAGTATAATTATTCGTGTAGAGCTTGCTGTAGTAGGGCCTTTTTT---AGCCGATGAGCACATTTACAATGTGATTGTAACCGCACATGCATTTATTATAATTTTTTTTATGGTTATACCTGTTGCTATTGGTGGCTTTGGTAACTGACTAATTCCTATAATACTAGGCTGTGTTGATATGGCATTCCCTCGTATGAATAACTTATCTTTTTGGCTTTTAGTTCCATCTTTTACTTTGTTGCTTTTATCCTCCATCCTAGACTCAGGAGCAGGTACAGGTTGGACAGTTT…
	LC215596	--------------------------------------------------TACTTTATATTTTTTAT--TTGGT-----ATTTGA-GCTGGCTTTATTGGTCTAGCTATGAGTATGATTATTCGTGTTGAATTAGCTGTAGTCGGTCCCTTTTT---AGCCGATGAGCACATTTATAATGTTATTGTTACTGCTCACGCATTTATTATAATTTTTTTTATAGTTATGCCTGTTGCCATTGGTGGATTTGGTAACTGATTGATTCCTATGATGTTAGGCTGCGTAGACATAGCTTTCCCTCGTATAAATAATCTTTCATTTTGATTGCTTGTACCCTCTTTTACTTTACTACTTCTGTCTTCAATTTTAGATTCTGGTGCGGGTACAGGTTGAACAGTTT…
	KU720098	-----------------------------------------------------------------------GGT-----ATTTGA-GCTGGTTTTATTGGTTTAGCTATGAGAATGATTATTCGAACTGAGTTGGGGGTTGTAGGTGCATTTAT---TGGTGATAGCCATGTTTATAATGTTATTGTTACCGCCCATGCTTTTGTTATAATTTTTTTTATGGTAATGCCTGTTGCAATTGGAGGGTTCGGTAATTGGTTGATTCCAATAATGTTAGGGGTAGCTGATATGGCATTTCCCCGAATGAATAACCTTTCCTTTTGGTTATTAATTCCTTCATTCAGTTTATTATTGTTGTCTTCTATTTTAGATTCTGGTGCTGGTACAGGTTGAACAGTAT…
	LC215600	--------------------------------------------------TTCTTTATATTTTATAT--TTGGT-----ATTTGG-GCTGGGTTTATTGGTTTGGCAATAAGAGTTTTAATTCGTACTGAGTTGGGTGTTGTTGGTAATTTTTT---GGGTGATAGTCATTTATATAATGTTGTTGTAACTGCGCATGCTTTTATTATGATTTTTTTTATGGTAATACCTATGGCTATTGGAGGTTTTGGAAACTGATTAATTCCTATGATGTTAGGTTGTGCTGATATGGCGTTTCCTCGAATGAACAATCTTTCTTTCTGGCTTTTAATTCCTTCTTTCTCTCTTTTACTTTTATCGTCAGTTTTGGATTCTGGTGCTGGAACAGGGTGAACTGTTT…
	MZ438132	--------------------------------------------------------------------------------------------------GGGTTAGCTATGAGGGTTCTCATTCGTACGGAGTTAGGTGTAGTTGGTAATTACCT---TGGGGATAGACATCTTTATAATGTTGTTGTAACAGCTCATGCTTTTATTATGATTTTTTTTATGGTTATGCCTATGGCTATTGGTGGTTTTGGTAATTGATTAATTCCTATGATGCTTGGTTGTGCTGATATAGCTTTTCCTCGTATGAATAATTTGTCATTTTGATTATTAATTCCTTCTTTCTCTTTACTTCTTTTATCTTCAATTCTTGATTCTGGTGCTGGTACAGGTTGAACGGTTT…
	MZ438131	--------------------------------------------------------------------------------------------------GGGTTGGCTATAAGAGTTCTTATTCGTACAGAGTTGGGTGTAGTTGGTAATTTCCT---TGGGGACAGACATCTTTATAATGTTATTGTTACGGCTCATGCTTTTATTATGATTTTTTTTATGGTTATGCCTATGGCTATTGGTGGTTTTGGCAACTGATTGATTCCTATAATGCTTGGTTGTGCTGATATAGCTTTTCCTCGTATGAATAATTTGTCATTTTGGTTATTAATTCCTTCTTTCTCTTTACTTCTTTTATCTTCAATTCTTGATTCTGGTGCTGGTACAGGCTGAACGGTTT…
	MN970216	------------ATGCGTTGATTAACTTCTACTAACCATAAAGATATTGGTACTTTATATTTTATTT--TCGGC-----TTATGA-GCCGGTTTTATTGGGCTTTCCCTATCTTTCCTTATTCGTCTTGAATTAGGTGTAGTGGGTCCTTTTTT---GGGTGACGAGCATTTGTATAATGTTATTGTCACTGCTCATGCTTTTGTTATGATTTTTTTCATGGTAATGCCTATTTCTATGGGTGGCTTTGGAAACTGATTAATTCCTCTTATGTTAGGTGTGGCCGATATGGCTTTCCCTCGTATAAATAATCTTTCCTTTTGATTGCTAGTTCCAGCTTTCTCTTTCCTACTTTTATCTGCTATTATGGATGCTGGTGCAGGTACTGGTTGAACTGTAT…
	KM078762	-----------------------------------------------------------------------------------------------------------------TTTCTCATCCGTCTAGAGTTGGGGGTAGTTGGTTCTTTTTT---AGGTGACGAGCATCTTTATAATGTTATTGTTACTGCTCACGCCTTTGTAATGATTTTCTTCATAGTTATACCTATTTCTATGGGTGGCTTCGGTAACTGACTAATCCCTCTTATGTTAGGAGTTGCTGATATAGCTTTCCCTCGTATAAATAATTTATCGTTTTGGCTTTTGGTTCCTGCATTTGCTTTTTTACTTCTTTCTGCTATTATGGATGCAGGTGCTGGTACTGGTTGAACTGTTT…
	ON898532	--------------------------------------------------------------------------------------------------GGATTAGCCTTGTCTTTACTCATCCGTTTAGAGCTCGGAGTCGTAGGTCCATGATT---AGCTGACGAGCATCTTTATAATGTGATCGTTACAGCCCACGCCTTCGTTATGATTTTCTTTATAGTTATACCTATTTCTATAGGAGGCTTCGGTAACTGACTAATTCCTCTTATACTTGGTGTTGCCGATATGGCTTTCCCTCGTATAAATAATCTATCTTTCTGGTTATTAGTTCCAGCTTTTGCTTTCTTACTTTTATCAGCTCTTCTAGATGCTGGTGCAGGCACTGGTTGAACAGTAT…
	MZ461525	--------------------------------------------------------------------------------------------------GGTCTCTCAATAAGTCTCTTAATTCGTGTCGAGCTAGGTGTGATTGGTCCTTTTAT---TAGTGATGAGCATGTTTATAATGTGCTTGTAACTGCTCATGCTTTTATTATGATTTTTTTTATGGTTATGCCTGCTGCTATCGGTGGTTTTGGAAATTGATTAATTCCCATGATAATTGGTTGTGTAGATATGGTATTTCCCCGAATAAATAATCTCTCCTTTTGGTTGTTAATTCCTTCTTTTGGTCTACTTCTATTGTCTTCATTTCTAGACTCTGGGGCTGGTACGGGTTGGACGGTAT…
	MZ461522	--------------------------------------------------------------------------------------------------GGTCTTTCTATAAGCCTATTAATTCGAGTAGAATTAGGTGTTATTGGTCCTTTTAT---TAGAGATGAGCATATTTATAATGTTCTTGTAACTGCTCATGCTTTTATTATAATTTTTTTTATAGTTATACCTGCTGCTATTGGGGGATTTGGAAATTGACTAATCCCTATAATAATTGGGTGTGTAGATATAGTATTTCCTCGAATAAATAATCTTTCTTTCTGGTTACTAATTCCTTCTTTTGGTTTATTGTTATTATCTTCATTTTTAGACTCTGGGGCTGGAACAGGTTGAACTGTAT…
	KT986305	--------------------------------------------------AACCCTCTATTTNCATT--TCGGT-----GTCTGA-GCCGGTTTTATTGGCTTAGCTCNGTCTTTACTTATCCGTCTTGAATTAGGGACAGTTGGTCCTTGATT---AGCAGATGAGCATCTGTACAACGTTATTGTTACAGCCCACGCNTTCGTTATAATTTTCTTTATAGTTATGCCCATTTCTATAGGAGGATTCGGAAATTGACTTCTTCCTTTAATGTTAGGGGTGGCAGATATGGCTTTCCCCCGTATAAATAATCTTTCCTTTTGATTACTTATCCCTTCATTTACCTTTCTTCTTTTATCCTCCCTTCTAGACGCAGGTGTGGGTACAGGTTGAACAGTAT…
	ON898534	---------------------------------------------------ACTCTTTACTTTATTT--TTGGC-----ATTTGA-GCAGGCTTTATCGGCTTAGCTTTGTCTTTGTTGATTCGTCTAGAATTAGGGGTTGTTGGTCCTTGACT---TTCTGATGAGCATCTTTATAATGTTGTTGTCACGGCTCATGCTTTTGTTATAATTTTTTTTATAGTTATGCCTATCTCAATAGGAGGATTTGGTAATTGACTAATTCCTTTGATGCTTGGGGTTGCAGATATGGCTTTTCCACGTATAAATAATTTATCGTTTTGACTTTTAATCCCTTCATTTACTTTTTTGCTTTTATCTGCTTTGATTGATGCGGGTGTAGGTACTGGCTGAACAGTTT…
	ON898535	---------------------------------------------------GGCTTGTCTCTTTCTT-----------------------------------------------TATTGATTCGTTTAGAATTAGGTACAATTGGGCCTTGAAT---AGCTGATGAGCACTTGTATAATGTTATTGTTACAGCTCACGCTTTTGTTATGATTTTCTTTATGGTCATGCCTATTTCGATGGGTGGTTTTGGTAATTGATTATTGCCATTAATGCTTGGTGTTGCTGATATGGCTTTCCCTCGTATGAATAACCTTTCTTTTTGATTGCTTATTCCTTCTTTTTCTTTCTTGTTACTTTCTTCTTTATTAGATGCTGGTGTAGGCACAGGTTGAACTGTGT…
	ON898529	--------------------------------------------------------------------------------------------------GGTTTGTCTCTCTCTTTATTAATTCGTTTGGAACTAGGTACTATTGGCCCTTGGTT---GTCTGATGAGCATTTGTATAATGTTATTGTTACAGCTCATGCTTTTGTTATAATTTTTTTTATAGTAATGCCTATTTCAATAGGAGGTTTTGGTAATTGGCTTCTTCCACTTATGTTAGGAGTTGCTGATATGGCATTTCCACGCATAAATAATTTGTCATTTTGGTTATTAGTTCCCTCTTTTTCTTTTTTACTTCTTTCTTCTCTTTTAGATGCTGGAGTTGGTACTGGTTGAACAGTTT…
	MF503447	---------------------------------------------------ACCCTTTATTTTATCT--TTGGG-----ATATGA-GCAGGCTTTATTGGGCTTAGCATGAGTCTGCTTATCCGCCTAGAACTAGGGGTTGTAGGCCCCTACCT---TGGCGATGAGCACCTCTACAATGTCCTAGTCACCGCCCACGCTTTTGTTATGATCTTCTTCATGGTTATACCCATCTCCATAGGAGGGTTTGGTAATTGGCTTATCCCCCTCATGTTAGGAGTGGCCGATATAGCTTTCCCCCGAATGAATAACTTGTCTTTTTGACTTCTTATCCCCTCCTTCGCTTTCCTTCTTCTCTCTTCCATCCTAGATGCTGGTGCTGGCACTGGGTGAACCGTTT…
	KT870158	------------------------------------CATAAAGATATTGGGACTTTATATTTTCTGT--TTGGT-----TTATGA-TGTGGTCTGGTTGGGTTAGCAATAAGAGTACTAATTCGTGTAGAATTAGGTGTTATAGGAGCTTTTTT---AGGTGATGACCATATTTATAATGTTATTGTAACGGCTCATGCTTTCATTATAATTTTTTTTATAGTAATGCCTATTGCAATTGGTGGCTTTGGGAATTGATTAATTCCTATAATGTTGGGGTGTGTTGATATGGTTTTTCCTCGAATAAATAATTTGTCTTTTTGGTTATTGGTGCCTTCTATTACATTATTATTGCTCTCTTCTTTAGCTGATTCTGGTGCGGGGACAGGTTGAACAGTTT…
	JX216595	--------------------------------------------------TACTTTATATTTTATTT--TTGGT-----TTGTTT-GCTGGTTTTATTGGTTTGAGAATAAGGCTTCTTATTCGTCTCGAGTTAGGGACAGTTGGCCCTTTTAT---TGGAGACGAGCATTTTTATAATGTTATTGTTACTGCTCATGCTTTTGTAATAATTTTTTTTATGGTTATGCCTATTTCAATAGGTGGGTTTGGAAATTGACTTATTCCCCTAATGTTAGGAGTTGTTGATATGGCTTTCCCACGACTTAATAATCTTTCTTTTTGGCTTTTAATTCCTTCCTTTCTTTTTCTCCTCCTTTCTTCAATTATTGGAGCAGGGGTAGGGACAGGTTGGACAGTTT…
	OP829949	--------------------------------------------------TACTCTCTACTTTATTT--TTGGC-----TTATGG-GCAGGTTTTATTGGACTCAGAATAAGACTCCTTATTCGATTCGAATTGGGTGTTGTTGGTCCTTTTAT---TGGTGATGAACATTTATACAATGTTATTGTTACTGCTCATGCTTTTATTATAATTTTTTTTATAGTTATACCTATTTCTATAGGTGGATTTGGTAACTGACTATTACCTTTGATGTTAGGTTGTCCTGATATAGTTTTCCCGCGCATAAACAATTTATCTTTCTGATTACTTGTACCGTCTTTTAGATTTTTACTCTTATCTTCTATTTTAGACTCTGGTGTTGGGACTGGTTGGACAGTTT…
	JX216816	--------------------------------------------------ATCTCTTTATTTTCTTT--TTGGG-----GTTTGA-GCTGGGATGGTAGGTCTAAGCATAAGATTTTTAATTCGTTTAGAATTAGGGATGGTAGGTCCCTTTAT---TGCAGATGACCACTTGTACAATGTTATTGTTACTGCTCATGCCTTTATTATGATTTTCTTCATGGTTATGCCTATTTCTATAGGAGGCTTTGGAAACTGATTAATCCCTCTTATGTTAGGGGTAGCTGATATGGCTTTTCCTCGTCTTAACAATCTCTCTTTATGACTACTGTTTCCCTCTTTCACTTTTCTTTTGTTATCTTCTATTTTAGACGCAGGAGTTGGTACAGGTTGAACTGTTT…
	KU665898	-----------------------------------------------------------------------------------------------------------ATGTCTTTTTTTATTCGCCTTGAGCTAGGTACAGTAGGCCCCCTTAT---TGGAGACGAGCATCTTTATAATGTTATAGTTACAGCTCATGCTTTTATTATAATTTTTTTCATAGTAATGCCCATCTCAATAGGAGGTTTTGGAAACTGACTTATTCCTCTTATGCTAGGAGTAGCTGATATAGCTTTTCCACGCTTAAATAATTTATCCTTTTGACTTCTACTTCCTTCTTTTAGTTTTTTACTACTGTCCTCAATTATTAGTGCCGGAGTAGGAACAGGCTGAACTGTTT…
	GU232544	---------------------------TCAACAAATCATAAAGATATTGGAACGCTTTATTTTATTT--TCGGA-----ATTTGA-GCCGGCTTAATTGGTCTTAGCATAAGATTCCTTATCCGCCTAGAACTAGGTGTAGTGGGGTCTTATCT---TGGAGATGAGCATTTATATAATGTACTCGTCACAGCTCATGCATTTGTAATGATTTTCTTTATAGTTATGCCAGTCTCTATGGGCGGCTTCGGTAATTGACTCATCCCACTTATGTTAGGGGTAGCTGATATGGCTTTCCCTCGTATGAATAATTTATCTTTCTGGCTTTTAGTCCCTGCATTTATGTTTTTACTTCTGTCTTCCGCTATTGATGCTGGAGCCGGTACAGGGTGGACTGTTT…
	GU232548	---------------------------TCAACAAATCATAAAGATATTGGAATTCTTTATTTTATTT--TCGGG-----ATTTGA-GCAGGCTTGATTGGTCTTAGCATAAGATTCTTAATTCGTTTAGAGTTAGGAGTTGTTGGCTCTTATCT---TGGGGACGAGCATCTGTATAATGTGCTTGTTACTGCCCACGCATTTGTGATGATTTTTTTTATAGTTATGCCAGTTTCTATAGGAGGCTTTGGCAACTGACTTATTCCCCTTATGTTAGGAGTGGCTGATATGGCCTTTCCACGCATGAATAACTTATCCTTTTGGCTTTTAATTCCCGCATTTATGTTTTTACTTTTATCCTCTGCTATTGATGCTGGGGTAGGTACAGGGTGAACTGTCT…
	MK905777	--------------------------------------------------------------------------------------GCAGGCTTTGTCGGCTTAAGAATGAGCCTTTTAATTCGTTTAGAGTTAGGTACTGTAGGTCCTTTTCT---AGGAGACGAGCACCTATATAATGTCGTTGTAACTGCCCATGCTTTCATCATAATCTTTTTCATGGTCATGCCTATCTCTATAGGAGGCTTTGGTAACTGACTTATCCCCCTAATACTGGGAGTAGCAGACATAGCTTTCCCCCGTTTAAACAACCTTTCTTTCTGACTATTAGTGCCTTCCTTCTTATTCCTACTTTTATCCAGAGTTTTAGACGCTGGTGTTGGCACAGGTTGAACCGTGT…
	OM142489	---------------------------------------------------ACATTATATTTTGTAT--TTGGG-----GTATGA-GCAGGATTTATTGGGTTATCTATGTCCTTATTAATTCGAATAGAATTAGGTATTGTTGGTCAATTTAT---TGGAGATGAGCATATTTATAATGTGTTAGTCACTGCGCATGCATTTATTATAATTTTCTTTATAGTTATGCCTATTTCAATAGGAGGTTTTGGTAACTGATTAATCCCATTAATATTAGGTGTTGCTGATATGGCATTCCCACGAATGAATAATTTATCTTTCTGACTTTTAGTCCCTAGATTTTTATTATTACTACTATCTTCTGCTGTTGATTCTGGTGTAGGGACAGGTTGAACAGTTT…
	EF524543	--------------------------------------------------AACTTTATATTTTATTT--TTGGA-----ATCTGA-GCTGGGCTCATTGGTCTTAGGATAAGATTCCTTATTCGTCTCGAGCTAGGGGTCGTCGGCTCTTACCT---AGGTGACGAGCATCTTTATAATGTCCTTGTGACTGCACACGCCTTTGTAATGATTTTCTTCATAGTTATGCCTGTGTCAATGGGAGGATTTGGTAATTGGTTGATTCCTCTGATGCTAGGTGTTGCTGACATGGCTTTCCCCCGTATAAATAATTTATCCTTTTGGCTGTTAGTGCCAGCTTTTATGTTTCTTCTGTTGTCCTCCGCTATTGATGCAGGGGCTGGTACCGGTTGAACAGTGT…
	HQ700937	ATGATAAAATTACTACGTTGATTGACTTCGACAAATCATAAAGATATTGGAACTTTATATTTTATTT--TTGGA-----ATCTGA-GCTGGGCTCATTGGTCTTAGAATAAGATTCCTTATTCGTCTTGAGTTAGGGGTCGTCGGCTCTTACCT---AGGTGACGAGCACCTTTATAATGTCTTAGTGACTGCACACGCCTTTGTGATGATTTTCTTCATAGTTATGCCTGTGTCAATGGGAGGATTTGGTAATTGGCTGATTCCTCTGATGCTAGGCGTTGCTGACATGGCTTTCCCCCGTATAAATAATCTATCCTTTTGGCTGTTAGTGCCAGCCTTTATGTTTCTTCTGCTGTCCTCCGCTATTGATGCAGGGGCCGGTACCGGTTGAACAGTGT…
	AP009408	ATGATAAAATTACTACGTTGATTGACTTCGACAAATCATAAAGATATTGGAACTTTATATTTTATTT--TTGGA-----ATCTGA-GCTGGGCTCATTGGTCTTAGAATAAGATTCCTTATTCGTCTTGAGTTAGGGGTCGTCGGCTCTTACCT---AGGTGACGAGCACCTTTATAATGTCTTAGTGACTGCACACGCCTTTGTGATGATTTTCTTCATAGTTATGCCTGTGTCAATGGGAGGATTTGGTAATTGGCTGATTCCTCTGATGCTAGGCGTTGCTGACATGGCTTTCCCCCGTATAAATAATCTATCCTTTTGGCTGTTAGTGCCAGCCTTTATGTTTCTTCTGCTGTCCTCCGCTATTGATGCAGGGGCCGGTACCGGTTGAACAGTGT…
	AF387257	--------------------------------------------------AACTTTATATTTTATTT--TTGGT-----ATCTGA-GCAGGTCTTATTGGGCTTAGTATAAGATTCCTTATTCGTTTAGAATTAGGGGTAGTTGGCTCTTACCT---AGGGGATGAGCATTTATACAATGTGTTAGTCACAGCTCACGCTTTTGTTATGATTTTCTTCATAGTTATACCAGTCTCCATAGGAGGGTTTGGTAATTGATTAATTCCTCTCATGTTAGGAGTAGCTGATATAGCTTTCCCCCGTATAAATAATTTGTCATTCTGACTTTTAGTTCCAGCTTTCATGTTTCTTCTTCTCTCTTCTGCTATTGACGCAGGTGTTGGAACAGGTTGAACAGTTT…
	MW559987	ATGGTTAAATTACTACGATGATTAACTTCTACAAATCATAAGGATATTGGAACTTTATACTTTATTT--TTGGT-----ATCTGA-GCAGGTCTTATTGGTCTTAGGATAAGATTCCTTATTCGCTTAGAATTAGGAGTAGTTGGTTCTTATCT---AGGGGATGAACATTTATATAATGTGCTAGTCACAGCTCATGCTTTTGTCATGATTTTCTTCATAGTTATACCAGTTTCTATAGGAGGGTTCGGTAACTGACTAATTCCTCTTATGTTGGGAGTAGCTGATATAGCTTTCCCCCGTATAAATAACTTATCATTTTGACTGTTAGTCCCAGCTTTCATGTTTCTTCTTCTTTCTTCTGCTATTGACGCAGGTGTTGGAACAGGTTGAACAGTTT…
	KU299284	--------------------------------------------------------------------------------------GCAGGCCTTATTGGTCTTAGAATAAGATTTCTTATCCGTCTAGAGTTAGGGGTTGTAGGGTCCTACTT---AGGTGATGAGCATCTTTATAATGTTTTGGTAACAGCTCATGCTTTCGTAATGATTTTCTTCATAGTAATACCCGTGTCTATAGGAGGGTTTGGTAATTGGTTAATCCCCCTTATACTAGGTGTAGCAGATATAGCATTCCCACGCATAAATAATTTATCCTTTTGATTACTAGTGCCAGCTTTCATATTCCTTTTACTTTCCTCAGCTATTGACGCAGGCGCTGGTACCGGTTGAACTGTCT…
	FR729669	--------------------------------------------------AACTTTATATTTTATTT--TTGGT-----ATCTGA-GCTGGCCTTATTGGTCTTAGGATAAGGTTTCTTATTCGTCTAGAGTTAGGGGTCGTAGGATCCTACCT---AGGTGATGAACATCTTTACAATGTTCTAGTAACTGCTCACGCTTTCGTAATGATTTTCTTTATAGTAATGCCCGTCTCTATAGGAGGTTTTGGAAATTGATTAATCCCCCTTATACTAGGTGTGGCAGATATAGCTTTCCCCCGCATAAATAATCTATCCTTCTGATTATTAGTACCAGCCTTCATATTCCTTTTACTCTCTTCAGCTATTGATGCAGGTGCTGGTACTGGTTGAACTGTTT…
	AF387246	--------------------------------------------------------------------------------------GCAGGGCTTATTGGCTTGAGTATGAGGTTTATTATCCGATTAGAGCTAGGAGTTGTAGGGTCTTACTT---AGGTGATGAACACCTCTATAATGTCTTAGTCACTGCCCACGCATTTGTTATGATTTTCTTTATAGTTATGCCTGTCTCTATAGGAGGATTTGGTAATTGATTAATTCCCCTTATATTAGGGGTTGCTGACATGGCCTTTCCTCGTATAAATAATCTATCCTTTTGATTATTAGTACCTGCTTTTATGTTTCTTTTACTATCTTCTGCCATTGATGCAGGTGCAGGAACTGGTTGAACTGTTT…
	LC339824	-------------------------GGTCAACAAATCATAAAGATATTGGAACTTTATATTTTATTT--TTGGT-----ATTTGA-GCAGGTCTTATTGGCCTGAGTATGAGATTTATCATCCGATTAGAGTTAGGAGTTGTAGGATCCTATCT---AGGTGATGAGCATCTTTACAATGTTCTAGTTACCGCTCATGCATTTGTTATGATTTTCTTTATAGTTATGCCTGTGTCTATAGGAGGATTCGGTAACTGATTAATTCCTCTTATATTAGGTGTTGCTGATATAGCCTTTCCACGCATAAATAATCTATCCTTTTGACTATTAGTACCTGCTTTTATATTTCTTTTACTGTCATCGGCTATCGATGCAGGTGCAGGAACTGGTTGAACTGTTT…
	MK534738	------------------------------------------GATATTGGAACTTTATATTTTATTT--TTGGT-----ATTTGG-GCAGGCCTTATTGGTCTAAGGATAAGATTCCTTATTCGACTAGAATTAGGAGTTGTAGGATCTTATTT---AGGAGATGAACATCTTTATAATGTCTTAGTTACCGCACATGCATTTGTGATGATTTTCTTCATAGTTATACCCGTATCTATAGGAGGGTTTGGTAATTGATTAATTCCTCTTATGTTAGGAGTTGCTGATATAGCTTTCCCTCGTATAAATAATTTATCCTTTTGATTACTAGTTCCCGCTTTCATATTTCTTTTACTATCGTCAGCTATCGACGCAGGCGCAGGCACTGGGTGAACTGTGT…
	DQ664507	--------------------------------------------------AACTTTATATTTTATTT--TTGGT-----ATCTGA-GCAGGTCTTATTGGCTTAAGAATGAGATTCCTTATCCGACTAGAGTTAGGAGTTGTAGGGTCTTATTT---AGGAGATGAGCATCTTTACAATGTTTTAGTGACTGCTCATGCATTTGTTATGATTTTCTTCATAGTTATGCCCGTATCTATAGGAGGGTTTGGTAATTGGTTAATCCCTCTTATGTTAGGTGTTGCTGATATAGCTTTCCCCCGTATAAATAATTTATCCTTTTGATTATTAGTCCCAGCTTTTATATTTCTTTTATTATCTTCAGCTATTGATGCAGGTGTAGGAACTGGGTGAACTGTCT…
	LC215493	--------------------------------------------------TACTCTCTACTTTATTT--TTGGA-----GTTTGA-GCTGGTTTCATTGGTCTCAGAATAAGATTTTTAATTCGCCTCGAGCTTGGTGTAGTTGGATCTTATCT---TGGTGATGACCATATCTATAATGTTTTAGTGACAGCGCATGCCTTTATCATGATTTTCTTTATAGTAATGCCAATTTCTATAGGGGGCTTTGGCAACTGATTAATTCCTCTAATACTAGGTGTCGCAGACATGGCTTTCCCTCGTATAAATAATCTTTCTTTCTGACTTCTTGTTCCTTCTTTCCTTTTTTTACTCTTATCTTCTATTCTAGATGCCGGTGTTGGTACTGGTTGAACAGTTT…
	JX216689	--------------------------------------------------AACATTATACTTTGTTT--TTGGT-----ATTTGA-GCAGGTTTTATTGGTTTAAGAATGAGTCTTTTAATTCGTTTGGAGTTGGGTGTGGTAGGTTCATATTT---GGGTGATGAACATTTATATAATGTTCTGGTAACAGCGCATGCTTTTATTATAATTTTTTTTATAGTTATGCCTATTTCTATGGGGGGATTTGGTAATTGATTAATTCCTTTAATGTTGGGGGTTGCTGATATAGCATTTCCTCGTATAAATAATTTATCTTTTTGGTTGTTGGTGCCATCTTTTTTATTGTTATTGTTATCTTCTATTTTGGATGCGGGTGTTGGGACTGGTTGAACTGTTT…
	JX216729	--------------------------------------------------CACACTATATTTTCTTT--TTGGT-----CTTTGA-GCAGGGTTTGTTGGCTTAAGTATAAGACTTATCATTCGCCTAGAGCTAGGTGTTGTTGGTCCTTATTT---AGGTGATGAGCATCTCTATAATGTAATTGTGACAGCTCATGCTTTCATTATAATTTTTTTTATGGTTATACCAATTTCTATAGGAGGTTTTGGTAATTGATTAATTCCATTCATATTAGGTGTAGCTGATATAGCTTTTCCTCGTATAAATAATTTGTCTTTTTGATTGTTATTACCTGCTTTTTTGTTTCTTTTATTATCTTCTATTTTAGATGCTGGGGTTGGTACAGGATGAACTGTTT…
	JX239148	--------------------------------------------------AACTCTTTATTTTATTT--TTGGT-----ATTTGA-GCAGGCTTAATCGGCCTTAGAATGAGATTCCTAATTCGTCTAGAGCTAGGTGTCGTAGGGTCTTACAT---TGGAGACGAGCATCTTTACAATGTTCTAGTAACAGCTCATGCTTTTGTTATGATTTTCTTTATAGTAATGCCTGTTTCTATGGGAGGATTTGGTAATTGGTTAATCCCCTTAATGCTAGGTGTTGCAGATATGGCTTTCCCTCGCATGAATAATCTGTCTTTCTGACTTTTAGTTCCTGCCTTCACATTACTTCTTCTTTCCTCGGCAATTGACGCAGGGGCCGGTACAGGGTGAACGGTTT…
	MZ438169	--------------------------------------------------------------------------------------------------GGTTTAAGGATAAGTCTTTTAATTCGTCTTGAGCTAGGTACTGTTGGTCCTTTTTT---AGGAGATGAACATTTATATAATGTTATTGTCACAGCACATGCTTTTATTATGATTTTTTTCATGGTAATGCCTATCTCAATAGGAGGTTTTGGAAACTGATTGATTCCTCTAATGTTGGGAGTAGCTGACATAGCTTTCCCTCGTTTGAATAACTTATCTTTTTGACTTTTAATCCCATCTTTCTTATTTTTATTACTTTCTAGGGTATTAGATGCTGGTGTTGGTACTGGTTGAACAGTGT…
	MZ438198	--------------------------------------------------------------------------------------------------GGTTTGAGAATAAGTTTTATTATTCGTTTGGAGTTAGGTGTAGTTGGTTCTTACCT---TGGTGATGATCATTTATATAATGTTCTTGTCACTGCTCATGCTTTTGTTATGATTTTTTTTATAGTTATGCCAGCTTCTATGGGTGGCTTTGGAAATTGGCTTATTCCTCTTATATTGGGTGTAGCAGACATAGCTTTCCCTCGAATGAACAATCTTTCTTTCTGACTTTTAGTTCCTTCTTTTACTTTTCTTCTTTTATCCTCAATTGTTGATGCGGGTGTTGGAACAGGTTGAACTGTTT…
	MZ438197	--------------------------------------------------------------------------------------------------GGTTTGAGAATGAGGTTTATCATCCGTTTAGAGCTAGGTGTAGTTGGTTCTTATCT---TGGTGATGATCATTTATATAATGTTCTTGTTACTGCTCATGCTTTTGTTATGATTTTTTTTATAGTTATGCCAGCTTCTATAGGGGGTTTTGGTAATTGGCTTATCCCTCTTATGCTAGGTGTAGCAGATATGGCTTTTCCTCGAATGAACAATCTTTCTTTTTGACTTCTAGTTCCTTCTTTCACCTTCCTTCTTCTATCTTCAATTGTGGACGCGGGTGTTGGGACAGGTTGAACTGTTT…
	OQ445411	--------------------------------------------------------------------------------------------------GGTCTTAGTATGAGTCTTCTTATTCGTTTGGAGTTAGGTGTAGTAGGCCCTTACCT---TAATGATGAGCATCTGTATAATGTTATTGTAACTGCTCATGCTTTTATTATGATTTTTTTTATAGTTATGCCTATTTCAATAGGAGGGTTCGGAAATTGGTTAATTCCTCTTATGTTAGGGGTAGCAGACATGGCTTTTCCTCGTATGAATAATTTATCTTTTTGATTACTTCTTCCCGCTTTTTTATTTCTTCTTTTATCTTCGATTGTAGATGCAGGGGTTGGCACAGGTTGGACTGTTT…
	EU499780	--------------------------------------------------AACCTTATACTTCATGT--TTGGT-----ATTTGA-GCTGGTTTAATTGGGTTAAGCATAAGATTCCTTATCCGACTAGAACTGGGTGTAACTGGTTCTTATTT---AGGTGATGAACATCTTTATAATGTTTTAGTCACCGCTCATGCATTTGTTATGATTTTTTTCATAGTTATACCAGTTTCAATAGGTGGTTTTGGTAATTGACTTATTCCTTTAATACTAGGAGTAGCTGATATGGCTTTCCCACGAATGAATAACCTTTCGTTTTGGCTTTTAGTTCCGGCTTTTTTCTTTTTACTCTTATCGTCTGTTTTAGATGCTGGTGTAGGTACTGGTTGAACCGTTT…
	KU720084	-------------------------------------------------------------------------------ATTTGA-GCTGGCTTAATTGGATTGAGAATAAGATTCCTTATTCGATTAGAACTTGGTGTAACAGGTTCTTATTT---AGGTGATGAGCATTTATACAATGTTTTAGTCACTGCTCACGCCTTTGTTATGATTTTTTTTATAGTTATACCAGTCTCAATAGGTGGTTTTGGTAATTGACTTATTCCTTTAATGCTAGGAGTAGCCGATATGGCTTTCCCCCGAATAAATAATCTTTCGTTTTGGCTTTTAGTTCCAGCTTTTTTCTTTTTACTTTTATCATCTGTTTTAGATGCTGGTGTAGGTACTGGTTGAACTGTTT…
	GQ890448	--------------------------------------------------------------------------------------GCTGGGTTTATTGGTTTGAGAATAAGGTTGCTTATTCGTTTGGAGTTGGGTGTTGTTGGTCCCTATTT---AGGTGACGAACATATTTATAATGTTTTGGTAACAGCCCATGCTTTCGTTATGATTTTCTTCATAGTTATGCCTGTTTCTATGGGTGGTTTTGGTAACTGATTAATTCCTCTCATGTTAGGTGTAGTTGATATGGCTTTCCCCCGTATGAATAACTTATCTTTCTGATTACTAATCCCCTCATTTTTATTCCTTCTTTTATCTTCTATTTTGGATGCTGGTGTAGGGACTGGTTGAACCGTTT…
	HQ944330	--------------------------------------------------GACTCTTTATTTTATCT--TTGGT-----ATTTGA-GCTGGTTTTATTGGTCTTAGAATGAGGTTACTTATTCGTTTTGAGCTGGGTGTTGTAGGTCCTTATTT---AGGGGACGAGCACATTTATAATGTGTTAGTGACAGCCCACGCCTTCGTTATGATTTTCTTTATGGTTATGCCTGTCTCTATGGGAGGTTTCGGTAATTGACTTATTCCTCTTATGTTAGGTGTCGCTGATATGGCTTTTCCTCGTATGAACAATTTATCTTTCTGACTTCTAATTCCTTCTTTTCTATTTCTTCTCCTTTCCTCTGTTTTAGACGCTGGGGTCGGCACAGGTTGAACTGTTT…
	AF416995	--------------------------------------------------CACTCTTTACTTCTTAT--TTGCC-----ATGTGA-GCTGGTTTCATTGGTTTAAGTATGAGGTTTATTATTCGTTTAGAGCTTGGTGTTGTTGGTTCTTACCT---TGGTGATGACCATCTTTACAATGTTCTTGTCACAGCACATGCCTTCGTTATGATTTTCTTTATAGTTATGCCAGCTTCTATGGGTGGTTTTGGTAACTGATTGATTCCTTTAATGTTAGGTGTCGCAGATATGGCTTTCCCTCGCATAAATAACTTATCTTTTTGACTTCTTATCCCTTCTTTTACTTTTTTACTTTTATCTTCTATTGTTGACGCAGGAGTAGGTACAGGTTGAACTGTTT…
	KM051937	------------------------------------CATAAAGATATTGGGACCCTTTATTTCCTGT--TCGGT-----ATTTGA-GCTGGTTTAATCGGTTTGAGTATGAGTTTTCTTATCCGCTTAGAGTTAGGAGTTACAGGTTCCTATTT---AGGAGATGAGCACCTTTACAACGTTCTGGTTACAGCTCATGCGTTCGTCATGATTTTTTTCATAGTTATGCCTGTCTCTATAGGCGGTTTTGGTAATTGGTTAATTCCTCTAATATTAGGTGTTGCAGATATGGCTTTCCCCCGCATAAATAATTTATCTTTTTGACTTTTAGTTCCAGCTTTCTTCTTTCTGTTATTGTCGTCAATTTTAGACGCAGGTGTTGGGACAGGTTGGACCGTTT…
	GQ894747	-------------------------CTTCGACAAATCATAAAGATATTGGTACTTTATATTTCATTT--TTGGT-----ATTTGA-GCAGGGCTTATTGGTTTGAGAATGAGCTTTCTTATCCGTTTAGAGCTTGGTGTAGTTGGTTCTTATAT---TGGTGATGAGCATCTTTATAATGTTATTGTTACCGCTCATGCTTTCGTTATAATTTTCTTTATAGTTATACCAGTCTCTATAGGAGGTTTTGGAAATTGGCTTATTCCTTTAATGTTAGGAGTTGCTGATATAGCTTTCCCCCGTATAAATAATCTGTCATTCTGACTACTTGTACCTGCTTTTATGCTTTTATTGTTATCCTCTGCTATTGATGCTGGAGCTGGTACAGGTTGAACAGTTT…
	DQ664508	--------------------------------------------------CACTTTGTACTTTGTGT--TTGGT-----ATTTGA-GCTGGTTTAATTGGCTTAAGTATAAGATTTTTGATTCGTTTAGAATTAGGTGTTATTGGTTCATATAT---TGGTGATGAGCATGTTTATAATGTTTTAGTTACAGCGCATGCCTTTGTTATGATTTTTTTTATGGTTATGCCGGTTTCTATAGGTGGGTTTGGTAATTGATTAATTCCTTTGATGCTTGGGGTAGCTGATATGGCGTTTCCTCGCATAAATAATTTGTCTTTTTGGTTGCTAGTTCCTGCTTTCTTTCTTTTGCTTCTTTCTTCTGTTTTGGATGCAGGTGTTGGTACAGGATGGACTGTTT…
	JX216691	--------------------------------------------------AACTTTATATTTTATTT--TCGGA-----ATTTGG-GCTGGTTTTATTGGTTTGAGAATAAGTCTTCTAATTCGTTTAGAATTAGGGGTAGTAGGTCCTTACCT---AGGTGATGAACATCTTTATAATGTTTTAGTTACTGCACATGCTTTTATTATAATTTTTTTTATAGTAATACCAATTTCTATAGGTGGTTTTGGCAATTGGTTAATTCCTTTAATACTGGGGGTAGCGGATATAGCCTTTCCCCGTATAAATAATTTATCTTTTTGGTTGTTGGTTCCTTCTTTTTTGTTACTTTTATTATCATCTATCTTAGACGCAGGTGTTGGTACAGGTTGAACTGTAT…
	MT908934	--------------------------------------------------------------------------------------------------------AGTATGAGTTTCTTAATTCGATTGGAACTTGGTGTTGTTGGCTCTTATCT---GGGAGATGAGCATTTATATAATGTTCTTGTGACAGCACACGCGTTTGTAATGATTTTTTTTATAGTCATGCCTGTTTCTATGGGTGGTTTCGGTAACT---TGATCCCTTTAATACTAGGTGTAGCTGATATGGCATTCCCTCGCATGAATAATCTTTCCTTTTTGTTAGT---TCCAGCATTCTTTTTACTTCTTTTGTCTTCTGTTTTAGATGCTGGGGTTGGTACAGG---GACAGTTT…
	HQ944322	--------------------------------------------------TACTTTGTATTTTATTT--TTGGT-----ATGTGA-GCAGGTTTTATTGGTTTAAGAATAAGACTTCTTATTCGTCTAGAATTAGGTGTTGTAGGTCCATATTT---AGGAGATGAGCATCTTTATAATGTTTTAGTTACTGCTCATGCCTTTGTAATGATTTTCTTCATGGTTATGCCTGTTTCCATGGGTGGTTTTGGTAATTGATTAATTCCTTTAATGCTTGGAGTGGCCGATATGGCTTTCCCCCGTATGAATAATCTTTCTTTTTGATTGCTTGTTCCATCTTTCCTTTTACTTCTTTGTTCATCTATTTTAGATGCTGGTGTGGGTACTGGTTGAACTGTAT…
	LC215494	--------------------------------------------------TACTTTATATTTTATTT--TTGGT-----ATCTGG-GCTGGGCTTATTGGCTTGAGTATGAGTTTCTTAATTCGTTTAGAGCTAGGCGTTGTTGGGTCTTATCT---AGGCGATGAACATCTCTACAATGTTTTAGTTACTGCCCATGCTTTTGTTATGATTTTTTTTATGGTAATGCCTGTCTCTATGGGTGGTTTCGGGAATTGGCTTATCCCTTTAATGTTAGGGGTTGCTGATATAGCTTTTCCTCGAATGAATAATCTTTCTTTTTGGTTGCTTGTGCCCGCATTTGCTTTTCTTTTATTATCTTCTGTTTTAGACGCTGGAGCAGGGACTGGTTGAACTGTTT…
	KU720086	-------------------------------------------------------------------------------TGTTGA-GCTGGTCTTATTGGCTTGAGCATGAGTTTCTTAATCCGTTTAGAGTTAGGCGTTGTTGGTTCTTATCT---TGGTGATGAGCATCTTTATAATGTTTTAGTCACTGCCCATGCTTTTGTTATGATTTTTTTTATAGTTATACCTGTTTCTATGGGCGGTTTCGGGAATTGACTTATTCCTTTAATGTTAGGGGTCGCTGATATGGCTTTCCCCCGAATGAATAATCTTTCTTTTTGGTTGCTTGTACCCGCATTTGCTTTTCTTTTACTATCCTCTGTTTTAGATGCCGGGGCAGGAACTGGTTGAACTGTTT…
	JX216693	--------------------------------------------------AACTTTATATTTTATTT--TTGGT-----ATATGA-GCAGGATTTATTGGTCTAAGTATAAGAATGTTAATTCGTTTGGAGTTAGGCTTAGTAGGTCCTTATTT---AGGTGATGAACATTTGTATAATGTTTTAGTTACTGCTCATGCTTTTGTAATAATTTTTTTTATAGTTATGCCTGTTTCTATAGGTGGTTTTGGGAATTGATTAGTTCCTTTAATATTAGGAGTTTCTGATATAGCTTTTCCTCGTATAAATAATTTATCCTTTTGATTAATTATTCCTTCTTTTTTATTTTTACTTTTATCTTCTATTCTTGATGCAGGAGCAGGAACAGGTTGAACTGTTT…
	KU720088	----------------------------------------------------------------------------------AGG-GCAGGTTTTATTGGTCTTAGTATAAGATTCCTGATTCGTTTAGAGTTAGGTGTTGTTGGCTCTTATCT---TGGTGATGAGCATCTTTATAATGTTTTAGTGACTGCTCATGCATTTGTAATGATTTTCTTTATAGTTATGCCTGTCTCTATGGGTGGTTTCGGTAATTGATTAATTCCTCTTATGCTAGGTGTGGCTGATATGGCTTTTCCTCGAATGAACAATCTTTCTTTCTGATTGCTTATTCCCTCTTTTATGTTCCTTCTCTTATCTTCTATCCTGGATGCTGGTGTTGGTACTGGTTGAACTGTTT…
	JX216784	--------------------------------------------------CACCCTTTATTTTTTAT--TTTCT-----ATTTGA-GCTGGTTTTATTGGTTTAAGTATGAGTGTTATTATCCGATTAGAGCTTGGTGTTGTTGGTTCTTACCT---GGGTGATGAGCATCTTTACAATGTTTTAGTTACTGCTCATGCTTTTGTTATGATTTTCTTTATAGTGATGCCTGCTTCTATGGGTGGTTTTGGTAATTGATTAATTCCTCTTATGCTTGGTGTAGCTGACATGGCTTTTCCTCGTATGAATAATCTTTCTTTTTGGCTTCTTATCCCTTCTTTTACATTTTTACTTCTTTCTTCTGTGGTTGATGCTGGTGTTGGCACAGGGTGAACAGTTT…
	KU299075	--------------------------------------------------TACTTTATATTTTATTT--TTGGT-----ATTTGA-GCCGGGCTTATTGGGTTGAGAATGAGCTTTCTTATTCGTTTAGAGTTAGGAGCGGTAGGTTCATATAT---TGGAGATGAACATCTTTACAATGTNATTGTTACTGCACACGCTTTTGTAATAATTTTTTTTATAGTTATGCCAGTTTCTATAGGAGGGTTTGGTAATTGATTGATCCCTTTAATGCTAGGGGTAGCAGATATAGCTTTTCCTCGTATGAATAATCTTTCTTTTTGGTTATTAGTTCCTGCTTTTATACTTCTATTACTTTCTTCTGCTATTGATGCTGGTGCTGGTACAGGGTGGACAGTTT…
	MZ438200	--------------------------------------------------------------------------------------------------GGTCTGAGAATGAGATTTCTTATTCGCCTAGAATTAGGTGTTGTTGGTTCCTACCT---TGGTGACGAGCACCTTTATAACGTTCTAGTTACTGCTCATGCTTTTGTTATAATTTTCTTCATAGTTATGCCTGTTTCTATGGGTGGTTTTGGTAATTGATTAATTCCTCTTATGTTAGGGGTGGCAGATATGGCCTTTCCTCGTATAAATAATTTGTCTTTTTGACTAATTGTTCCTTCTTTTATGTTTCTTCTTTTATCTTCTATCCTAGATGCTGGAGTTGGAACAGGTTGAACTGTTT…
	MT908936	--------------------------------------------------------------------------------------------------------AGTATAAGATTATTGATTCGTTTAGAATTAGGTGTGGTTGGTCCTTATTT---GGGTGATGAACATTTGTATAATGTTCTAGTTACAGCTCATGCTTTTATTATAATCTTTTTTATGGTAATGCCTATTTCTATGGGTGGGTTTGGTAATT---TGATTCCTTTGATGCTAGGGGTTGCCGATATGGCTTTCCCTCGTATGAATAATTTATCTTTTCTTTTAGTACCT---TCATTTTTGTTGTTGTTATTATCTTCTATTTTAGATGCGGGAGTGGGGACAGG---AACTGTTT…
	MZ461499	--------------------------------------------------------------------------------------------------GGTTTAAGTATAAGTTTTCTTATTCGTTTAGAGTTAGGAGTTGTTGGCTCTTATCT---TGGGGATGAGCATCTTTATAATGTTTTAGTTACCGCCCATGCTTTTGTAATGATTTTCTTTATAGTTATGCCTGTTTCTATGGGTGGGTTTGGTAACTGATTAATCCCACTTATGCTAGGAGTAGCTGATATGGCTTTCCCTCGTATAAATAATTTATCGTTTTGACTTCTTGTTCCTGCATTTGCTTTTCTTCTTCTTTCTTCCGTGCTTGATGCTGGTGCCGGTACTGGGTGAACTGTAT…
	OL477583	--------------------------------------------------------------------------------------------------------------AGTTTTCTTATCCGTTTAGAGTTAGGTGTTGTAGGTTCTTACAT---TGGTGATGAGCATGTATACAATGTTCTTGTAACAGCTCATGCTTTTGTTATGATTTTTTTTATAGTTATGCCTGTGTCTATAGGTGGCTTTGGTAACTGATTAATTCCTCTAATGTTAGGGGTAGCAGATATGGCATTCCCTCGTATAAATAATCTATCTTTTTGACTTTTAGTGCCTGCTTTTGCTTTTTTACTACTTTCTTCCGTTTTAGATGCTGGTGTAGGGACAGGTTGAACTGTTT…
	DQ089726	--------------------------------------------------GACTCTTTATTTTCTAT--TCGGT-----ATTTGA-GCCGGCTTGGTTGGTTTAAGAATGAGTTTTCTAATTCGTCTAGAGTTAGGGGTTACTGGCTCTTACTT---AGGTGATGAGCACCTTTATAATGTCCTTGTTACAGCTCACGCATTTGTTATGATTTTTTTCATAGTTATACCTGTTTCTATAGGAGGTTTTGGTAATTGACTAATTCCTTTAATGTTAGGTGTAGCGGATATGGCATTCCCTCGAATGAATAATCTATCTTTTTGGCTGTTGGTTCCAGCTTTTTTCTTCTTATTGTTATCTTCAGTATTAGATGCTGGTGTTGGTACAGGTTGGACTGTTT…
	KM051943	------------------------------------CATAAAGATATTGGTACACTATATTTCATTT--TTGGT-----ATTTGA-GCGGGCCTTATTGGGCTTAGAATAAGGTTTTTAATTCGTTTAGAGTTGGGCGTAGTTGGTTCATACTT---AGGTGACGAGCACCTTTATAATGTTCTTGTTACAGCTCACGCATTTGTTATGATTTTTTTCATAGTTATGCCTGTTTCTATAGGAGGTTTTGGTAATTGGCTAATCCCTTTAATATTAGGGGTTGCAGATATGGCGTTTCCCCGTATAAATAATTTATCTTTTTGATTATTAGTTCCTGCTTTTTTATTTTTACTCCTGTCTTCAGCTATTGATGCAGGTGTGGGGACGGGTTGAACTGTTT…
	FJ827019	-------------------------GGTCAACAAATCATAAAGATATTGGTACTCTATATTTTATTT--TCGGT-----ATGTGG-GCTGGTCTTGTTGGTTTGAGTATAAGATTTCTTATTCGTCTTGAGTTAGGAGTCGTTGGTTCTTACTT---AGGTGATGAGCATCTTTATAATGTACTTGTCACCGCTCATGCTTTTGTGATAATTTTTTTCATAGTTATGCCTGTGTCTATGGGTGGTTTTGGTAATTGACTTATTCCTTTAATGTTAGGAGTTGCTGATATGGCTTTCCCTCGAATGAATAATCTTTCTTTTTGGTTATTAGTCCCAGCTTTTACTCTTTTATTGCTATCTTCAGTGCTCGACGCGGGTGTGGGGACAGGTTGAACTGTGT…
	MT875426	GTGGCTAAATTACTTCGTTGACTAACTTCTACAAATCATAAAGATATTGGTACTCTATACTTTATTT--TCGGT-----ATGTGG-GCTGGCCTTGTTGGTTTGAGTATAAGATTTCTTATTCGTCTTGAATTAGGGGTCGTTGGTTCTTATTT---AGGTGATGAGCATCTTTACAATGTACTCGTTACTGCTCATGCCTTTGTGATAATTTTTTTCATAGTTATACCTGTGTCCATGGGTGGTTTTGGTAATTGACTTATCCCTCTAATGTTAGGAGTTGCTGATATAGCTTTCCCTCGAATGAATAATCTTTCTTTCTGACTATTAGTCCCAGCTTTTACTCTTTTATTACTATCTTCAGTGCTCGACGCGGGTGTGGGGACAGGTTGAACTGTGT…
	JX239147	--------------------------------------------------CACTTTGTATTTTATTT--TCGGT-----ATTTGA-GCTGGTTTAATTGGTTTAAGTATAAGATTTCTTATCCGTCTTGAGCTAGGTGTTGTTGGTTCCTATTT---AGGTGATGAACATTTATACAATGTTTTAGTTACAGCTCATGCTTTTGTGATGATTTTCTTTATAGTTATGCCTATTTCTATGGGTGGTTTTGGTAACTGATTAATCCCTCTTATGTTAGGTGTTGCTGATATAGCTTTCCCTCGTATGAATAATCTATCCTTTTGACTTTTAGTCCCTGCTTTCTTTTTCCTCTTACTTTCATCCATCTTAGATGCTGGTGTAGGTACAGGTTGAACTGTTT…
	KU720083	-----------------------------------------------------------------------GGT-----ATTTGA-GCTGGTATGATTGGGCTTAGGATAAGATTTTTAATTCGTTTAGAGTTGGGGGTTGTAGGTTCCTACTT---AGGTGATGAGCATTTATACAATGTTTTAGTGACTGCTCATGCATTTGTAATAATTTTCTTTATAGTTATGCCTGTGTCAATGGGTGGGTTTGGTAATTGGTTAATTCCACTTATGCTAGGTGTTGCAGATATAGCATTCCCTCGAATGAATAATCTCTCTTTTTGACTTTTAGTCCCTGGTTTTTTTTTCTTGCTACTCTCATCTGTTCTTGACGCTGGTGTTGGTACTGGTTGAACCGTTT…
	JX239151	--------------------------------------------------AACCCTTTATTTTATTT--TTGGT-----ATTTGA-GCTGGTCTTATTGGTTTAAGAATGAGATTTTTAATTCGTTTAGAACTTGGTGTTGTTGGCTCTTATAT---TGGAGATGAGCATTTATACAATGTTTTAGTCACAGCTCATGCTTTTGTTATAATTTTTTTTATAGTCATGCCTGTCTCTATAGGTGGGTTTGGCAACTGATTAATCCCTCTTATATTAGGCGTAGCTGATATAGCATTCCCTCGTATAAATAATCTTTCTTTTTGACTTTTAGTACCTGCTTTTATTCTACTTCTTCTTTCATCTGCTATTGATGCTGGTGTGGGAACAGGATGAACTGTTT…
	FR729673	--------------------------------------------------AACCCTTTACTTTATTT--TCGGT-----ATTTGA-GCGGGTCTTATCGGTCTAAGAATAAGATTTTTAATTCGTTTAGAACTTGGTGTTGTTGGTTCTTACAT---TGGAGACGAGCATTTATATAATGTTTTAGTTACTGCCCATGCTTTTGTTATAATTTTCTTCATAGTAATGCCTGTCTCTATAGGTGGATTTGGTAATTGGCTAATTCCCTTAATGTTAGGTGTAGCTGATATAGCATTCCCCCGTATAAATAACTTATCTTTCTGGCTTTTAGTCCCAGCTTTTATTCTCCTTCTTCTTTCTTCTGCTATCGATGCTGGTGCCGGTACAGGATGGACAGTTT…
	FR729684	--------------------------------------------------AACTCTTTATTTTATTT--TTGGT-----ATTTGG-GCTGGTCTTATTGGTCTAAGTATAAGATTTTTAATTCGTTTAGAACTTGGTGTTGTTGGTTCTTACAT---TGGAGATGAGCATTTATATAATGTTTTAGTTACAGCTCATGCTTTTGTTATGATTTTCTTCATAGTAATACCAGTATCTATAGGTGGGTTTGGTAATTGATTAATCCCCCTCATACTAGGTGTAGCTGATATAGCATTCCCCCGTATAAATAACTTGTCTTTTTGGCTTCTAGTGCCTGCCTTTATTTTACTCCTTCTCTCTTCTGCTATCGACGCTGGCGTAGGAACAGGATGGACCGTTT…
	JX293039	--------------------------------------------------AACTCTTTATTTTATTT--TTGGT-----ATTTGA-GCTGGTCTTATTGGTTTAAGTATAAGATTTTTAATTCGTTTAGAACTTGGTGTTGTTGGTTCTTACAT---TGGAGATGAGCATTTATATAATGTTTTAGTTACAGCTCACGCTTTTGTTATGATTTTTTTTATAGTAATACCAGTCTCTATAGGTGGATTTGGTAATTGACTAATTCCCTTGATACTAGGTGTAGCTGATATAGCATTCCCTCGTATAAACAATTTATCTTTCTGGCTTCTAGTTCCTGCTTTTCTTCTTCTCCTTCTCTCTTCCGCTATTGATGCTGGTGTAGGAACAGGATGAACTGTTT…
	FR729691	--------------------------------------------------TACCCTTTATTTCATTT--TTGGT-----ATTTGA-GCTGGTCTTATTGGATTGAGAATAAGATTCCTTATTCGTTTAGAACTAGGAGCTGTAGGTTCTTACAT---TGGTGATGAGCATCTTTACAATGTTTTAGTTACAGCGCATGCTTTCGTTATAATTTTCTTTATAGTTATGCCTGTTTCTATAGGTGGTTTTGGTAACTGACTAATCCCTCTAATACTAGGAGTAGCTGATATAGCTTTCCCTCGTATAAATAATTTATCTTTTTGATTGTTAGTTCCTGCTTTTATACTTTTACTTCTTTCATCAGCTATTGATGCAGGTGTAGGTACAGGTTGAACTGTAT…
	FR729674	--------------------------------------------------AACTTTATATTTTATTT--TCGGT-----ATTTGA-GCTGGTCTTATTGGATTGAGTATAAGATTTTTAATTCGTTTAGAACTTGGTGCTGTTGGTTCTTATAT---TGGTGATGAACACCTTTACAATGTTTTAGTTACAGCTCATGCTTTCGTTATAATTTTCTTTATAGTTATGCCTGTCTCTATAGGTGGATTTGGTAATTGGTTAATTCCTTTAATACTAGGGGTTGCAGATATAGCTTTCCCTCGTATGAATAATTTATCCTTCTGATTGTTGGTCCCTGCTTTTATACTTCTTTTACTATCCTCTGCAATTGATGCTGGGGCAGGTACGGGTTGAACTGTCT…
	KU299390	--------------------------------------------------AACTTTATATTTTATTT--TTGGT-----ATTTGA-GCTGGTCTTATTGGATTGAGTATAAGATTCCTTATTCGTTTAGAGTTAGGTGTTGTTGGTTCTTACAT---TGGAGATGAGCATCTTTATAATGTTCTTGTTACTGCTCACGCTTTTGTGATGATTTTCTTTATGGTGATACCTGTTTCTATAGGTGGTTTCGGTAATTGATTAATTCCTTTAATATTAGGTGTTGCTGATATAGCTTTCCCTCGTATAAATAATTTATCCTTTTGATTGTTAGTTCCTGCTTTTATATTATTATTACTTTCTTCTGCTATTGATGCAGGTGCTGGTACAGGTTGAACTGTTT…
	GQ894742	-------------------------CTTCGACAAATCATAAAGATATTGGTACTTTATATTTTATTT--TCGGT-----ATTTGA-GCTGGTCTTATTGGATTGAGTATAAGATTTTTAATTCGTTTAGAGTTAGGTGTTGTTGGTTCTTACAT---TGGTGATGAGCATTTATATAATGTGCTCGTTACTGCCCACGCTTTTGTTATGATTTTCTTTATGGTTATACCTGTATCAATAGGTGGTTTTGGAAATTGACTAATTCCATTGATATTAGGAGTTGCTGATATAGCATTCCCTCGTATAAATAATTTATCTTTCTGATTACTAGTTCCCGCTTTTTTACTTCTTTTACTGTCCTCTGCTATCGATGCAGGTGCAGGTACAGGTTGAACTGTCT…
	KU720089	----------------------------------------------------------------------------------AGA-GCTGGGTTTATTGGGTTAAGGATAAGATTCTTAATTCGTTTAGAGCTTGGTGTTGTTGGTTCTTATTT---AGGTGATGAGCATCTTTATAACGTTTTGGTTACTGCTCATGCTTTCGTCATGATTTTCTTTATAGTAATGCCTGTTTCTATAGGAGGTTTCGGTAATTGGTTAATTCCTCTTATGTTAGGTGTTGCTGATATAGCTTTCCCACGTATGAATAATCTATCTTTTTGACTTCTAGTCCCATCTTTTATATTCTTATTGTTGTCGTCAATTTTAGACGCTGGAGTAGGTACTGGTTGGACTGTTT…
	KC431011	--------------------------------------------------AACTCTTTATTTTATTT--TTGGA-----ATTTGA-GCAGGCTTAATTGGTCTAAGCATAAGATTCTTAATTCGTCTTGAATTAGGAGTTGTAGGCTCTTATTT---AGGTGATGAGCATCTTTATAATGTTTTAGTAACAGCTCATGCTTTTGTTATAATTTTTTTTATAGTTATGCCTGTTTCTATAGGAGGGTTTGGTAACTGACTTATTCCTTTAATGTTGGGGGTAGCCGATATGGCCTTCCCTCGAATGAATAATTTATCTTTTTGACTTTTAGTGCCTGCTTTTATGTTTCTTTTACTCTCCTCAGCTATTGATGCTGGTGTTGGTACAGGGTGAACAGTCT…
	KU299340	--------------------------------------------------TACTTTATATTTTATTT--TTGGT-----ATTTGA-GCCGGATTGATTGGCTTAAGAATAAGGTTTTTAATTCGTTTAGAGCTAGGTGTTGTTGGTTCTTATTT---AGGTGATGAGCACTTATATAATGTTTTAGTGACGGCTCATGCTTTTGTGATAATTTTTTTTATAGTTATGCCTGTTTCAATGGGTGGTTTTGGTAATTGGCTAATTCCATTAATGCTTGGTGTTGCAGACATGGCATTCCCTCGTATAAATAATCTTTCTTTTTGATTGTTAGTTCCTGCTTTTATATTTTTACTGCTATCTTCAGCCATTGACGCTGGTGTTGGTACTGGTTGAACTGTTT…
	JX216564	--------------------------------------------------TACTTTATATTTTATCT--TTGGT-----ATTTGA-GCTGGTATGATCGGTTTAAGAATGAGTTTTCTAATCCGTTTAGAGTTAGGTGTTGTGGGTTCTTATTT---GGGTGATGAGCATCTCTACAATGTCCTTGTGACAGCTCATGCTTTTGTTATAATTTTCTTTATAGTTATGCCTGTCTCTATAGGTGGTTTTGGAAATTGGCTTATTCCACTTATGTTAGGTGTAGCAGACATGGCTTTTCCACGTATGAATAATTTATCTTTCTGATTGTTATTACCTGCCTTTTTTTTTCTTCTTTTATCTTCTGTTTTAGATGCTGGTGTGGGTACAGGTTGAACTGTTT…
	JX216793	--------------------------------------------------TACTCTTTATTTTCTTT--TCTCT-----ATGTGA-GCTGGTTTTATTGGTTTGAGGATAAGATTTATTATTCGTTTAGAGTTGGGTGTTGTTGGTTCTTATTT---AGGAGATGAACATTTATATAATGTTCTAGTGACTGCTCATGCTTTCGTTATAATTTTCTTTATAGTTATGCCTGCTTCTATGGGTGGCTTTGGTAATTGACTGATTCCTTTAATGCTAGGGGTTGCTGACATAGCTTTTCCTCGTATGAATAATCTTTCTTTTTGACTATTAATTCCTTCATTTACTTTTTTACTTTTATCTTCTATTGTAGATGCTGGTGTTGGTACAGGTTGAACTGTTT…
	DQ664502	--------------------------------------------------TACTCTTTATTTCCTTT--TTTCT-----ATGTGA-GCTGGTTTTATTGGTTTAAGGATAAGGTTCATTATTCGTTTAGAATTGGGTGTTGTTGGTTCCTATTT---GGGAGATGAGCATTTGTATAATGTTTTGGTTACTGCTCATGCTTTCGTTATGATTTTCTTTATAGTTATGCCTGCTTCTATGGGTGGTTTTGGTAATTGGTTAATTCCTTTAATATTGGGAGTTGCTGATATGGCTTTCCCTCGTATGAATAATCTTTCTTTTTGATTATTAATTCCTTCATTCACTTTTTTACTTTTATCGTCTATTGTAGATGCTGGTGTTGGTACAGGTTGAACTGTGT…
	AF387294	--------------------------------------------------------------------------------------GCTGGTATAATTGGTTTAAGCATAAGATTCTTAATTCGTTTAGAGTTAGGTGTTGTTGGTTCCTACTT---AGGTGACGAGCACCTTTATAACGTTCTGGTTACAGCCCACGCTTTTGTAATAATTTTCTTCATAGTAATGCCTGTGTCTATAGGTGGTTTTGGTAATTGACTTATCCCTCTTATATTAGGGGTCGCTGACATAGCTTTCCCCCGAATGAATAACTTGTCTTTCTGACTTTTAGTCCCTGCATTCTTCTTCCTTTTACTCTCCTCTGTACTAGATGCTGGTGCGGGTACAGGATGGACAGTTT…
	MN627114	--------------------------------------------------------------------------------------------------GGTTTAAGGATGAGATTCCTAATTCGTTTAGAGTTAGGTGTTGTCGGTTCCTATTT---GGGAGATGAGCATCTCTATAATGTTTTGGTGACAGCCCATGCTTTTGTCATGATTTTCTTCATAGTGATGCCTGTGTCTATAGGAGGTTTTGGTAATTGGTTAATCCCTCTTATGTTAGGTGTTGCTGATATGGCTTTCCCCCGTATGAATAATTTGTCTTTCTGACTTTTAGTTCCTGCATTTTTTTTTCTTTTGCTCTCCTCTGTTTTAGATGCTGGTGCTGGTACAGGTTGAACTGTTT…
	MH710565	--------------------------------------------------TACTTTATATTTTATTT--TTGGC-----ATTTGA-GCTGGTATAATTGGCTTGAGTATGAGATTCCTAATTCGTTTAGAGCTAGGTGTTGTTGGCTCATATTT---AGGCGATGAGCATCTCTATAATGTTTTAGTTACAGCCCATGCTTTTGTCATGATTTTCTTCATAGTAATGCCTGTGTCTATGGGAGGTTTTGGTAATTGGCTAATCCCTCTTATGTTAGGTGTTGCTGATATGGCCTTCCCCCGTATAAATAATTTGTCTTTCTGACTTTTAGTCCCTGCATTCTTTTTTCTTTTGCTCTCTTCTGTTTTAGATGCTGGTGCTGGTACAGGGTGAACTGTTT…
	LC339827	----------------------------CAACAAATCATAAAGATATTGGTACATTGTATTTTATTT--TTGGT-----ATTTGA-GCTGGTTTAATTGGTTTAAGAATGAGGTTTTTAATTCGTTTAGAGCTTGGAGTTGTGGGTTCTTATTT---AGGCGACGAGCATTTATATAATGTTTTAGTTACCGCCCACGCTTTTGTTATAATTTTCTTCATAGTTATGCCTGTCTCTATAGGAGGGTTCGGTAATTGGTTGATCCCTCTGATGCTAGGAGTTGCTGATATGGCATTTCCTCGTATGAATAATCTTTCTTTTTGACTATTAGTCCCCGCATTTATGTTTTTACTTTTATCTTCCGCTATTGATGCTGGTGTCGGTACAGGTTGAACTGTTT…
	GQ894743	-------------------------CTTCGACAAATCATAAAGATATTGGTACATTATATTTTATTT--TTGGT-----ATTTGA-GCTGGTTTAATTGGTTTAAGTATGAGGTTTTTAATTCGTTTAGAACTTGGTGTTGTAGGTTCTTACTT---AGGTGACGAACATTTATATAATGTTTTAGTTACTGCTCACGCTTTTGTTATAATTTTCTTTATAGTTATGCCTGTCTCTATAGGAGGGTTCGGTAATTGGTTAATCCCTCTAATATTAGGAGTTGCTGATATAGCATTTCCTCGTATGAATAATCTTTCTTTCTGATTGTTAGTTCCTGCATTTATGTTTCTACTTTTATCTTCTGCTATTGATGCTGGCGTTGGTACTGGTTGAACTGTTT…
	FR729689	--------------------------------------------------AACTTTATATTTTATTT--TTGGT-----ATTTGG-GCTGGTTTAATTGGTCTAAGAATGAGTTTCTTAATTCGCTTAGAGCTTGGAGTTGTAGGCTCTTATTT---AGGTGATGAGCATCTCTATAATGTTCTAGTCACAGCTCATGCTTTTGTTATAATTTTCTTTATAGTAATGCCCGTTTCTATAGGAGGGTTCGGTAATTGGTTGATCCCTTTAATACTAGGGGTTGCTGATATAGCTTTCCCTCGTATGAATAATCTTTCTTTTTGATTGTTAGTGCCTGCATTTATATTCTTACTTCTTTCCTCTGCTATTGATGCTGGTGTCGGCACTGGTTGAACTGTCT…
	KU299240	--------------------------------------------------AACTTTATATTTTATCT--TTGGT-----ATTTGG-GCTGGTTTAATTGGTTTAAGAATAAGTTTTTTAATTCGTTTAGAGCTTGGGGTCGTAGGTTCCTACTT---AGGTGACGAACATTTATACAATGTTCTAGTAACTGCTCACGCTTTCGTTATGATTTTCTTTATAGTAATGCCCGTTTCTATAGGAGGGTTCGGTAATTGGTTGATCCCCCTAATGTTAGGAGTTGCCGATATGGCTTTTCCTCGTATAAACAATCTTTCTTTTTGGTTGTTAGTGCCCGCATTTATGTTTTTACTTCTTTCTTCTGCTATCGATGCTGGAGTCGGTACTGGTTGAACTGTTT…
	KX364937 cytochrome c oxidase subunit I CDS	ATGGTAAAATTATTACGTTGACTTACTTCTACTAATCATAAAGATATTGGAACTTTATATTTTATTT--TTGGT-----ATTTGG-GCTGGTTTAATTGGTTTAAGAATGAGTTTTTTAATTCGTTTAGAGCTTGGAGTTGTTGGCTCTTATTT---AGGTGACGAACATTTATATAATGTTCTAGTTACTGCTCACGCTTTCGTTATGATTTTCTTTATAGTAATGCCCGTTTCTATAGGAGGGTTCGGTAATTGGTTGATCCCTCTGATACTAGGAGTTGCTGACATGGCTTTCCCTCGTATAAATAATCTTTCTTTCTGGTTATTAGTGCCAGCATTTATATTCTTGCTTCTTTCTTCCGCTATTGACGCTGGAGTCGGTACTGGTTGAACTGTTT…
	KU299330	--------------------------------------------------AACTTTATATTTTATTT--TTGGT-----ATTTGG-GCTGGTTTAATTGGTTTAAGAATGAGTTTTTTAATTCGTTTAGAGCTTGGAGTTGTTGGCTCTTATTT---AGGTGACGAACATTTATATAATGTTCTAGTTACTGCTCACGCTTTCGTTATGATTTTCTTTATAGTAATGCCCGTTTCTATAGGAGGGTTCGGTAATTGGTTGATCCCTCTGATACTAGGAGTTGCTGACATGGCTTTCCCTCGTATAAATAATCTTTCTTTCTGGTTATTAGTGCCAGCATTTATATTCTTGCTTCTTTCTTCCGCTATTGACGCTGGAGTCGGTACTGGTTGAACTGTTT…
	MZ438216	--------------------------------------------------------------------------------------------------GGCTTNAGGATAAGGTTTCTTATTCGTTTAGAATTAGGTGTTGTTGGTTCCTATCT---AGGTGATGAGCACCTTTACAATGTCATTGTTACTGCTCATGCTTTTGTCATGATTTTTTTTATAGTTATGCCTGTATCAATAGGTGGTTTTGGTAATTGGTTAATCCCCCTAATACTAGGTGTTGCTGATATGGCATTCCCACGAATGAATAATTTGTCTTTCTGGCTTCTAGTTCCCGGTTTTTTTTTCCTTTTATTATCTTCCATTTTGGATGCTGGAGTGGGTACTGGTTGAACTGTTT…
	KC603850	ATGTTAAAATTAATACGTTGGTTAACTTCTACAAATCATAAAGATATTGGAACTCTTTATTTTATTT--TCGGT-----ATTTGA-GCTGGTCTTATTGGTCTTAGTATAAGATTTTTAATTCGCTTAGAGCTTGGTGTTGTTGGTTCTTACAT---TGGTGATGAACATTTATATAATGTTTTAGTTACCGCTCATGCTTTTGTTATAATTTTCTTTATGGTAATACCTGTATCCATAGGAGGTTTCGGTAATTGGTTGATTCCTCTTATATTAGGGGTAGCAGATATGGCTTTCCCTCGAATGAATAATTTGTCTTTCTGATTGTTGGTTCCTGCTTTTATTTTACTTTTATTATCTTCTGCTATTGATGCTGGAGTTGGTACCGGTTGAACTGTGT…
	GQ894740	ATGTTAAAATTAATACGTTGGTTAACTTCTACAAATCATAAAGATATTGGAACTCTTTATTTTATTT--TCGGT-----ATTTGA-GCTGGTCTTATTGGTCTTAGTATAAGATTTTTAATTCGCTTAGAGCTTGGTGTTGTTGGTTCTTACAT---TGGTGATGAACATTTATATAATGTTTTAGTTACCGCTCATGCTTTTGTTATAATTTTCTTTATGGTAATACCTGTATCCATAGGAGGTTTCGGTAATTGGTTGATTCCTCTTATATTAGGGGTAGCAGATATGGCTTTCCCTCGAATGAATAATTTGTCTTTCTGATTGTTGGTTCCTGCTTTTATTTTACTTTTATTATCTTCTGCTATTGATGCTGGAGTTGGTACCGGTTGAACTGTGT…
	KU299333	--------------------------------------------------TACTCTTTATTTTATTT--TTGGT-----ATTTGA-GCTGGTCTTATTGGGCTTAGGATAAGATTTTTAATTCGCTTAGAGCTTGGTGTTGTTGGTTCTTACAT---TGGTGATGAGCATCTATATAATGTTTTAGTTACCGCTCATGCGTTTGTTATAATTTTCTTTATAGTTATGCCTGTCTCTATGGGAGGTTTTGGTAATTGATTGATTCCTCTTATATTGGGTGTAGCAGATATAGCTTTTCCTCGTATGAATAATTTGTCTTTTTGATTATTAGTTCCTGCTTTTATTTTACTTTTACTGTCTTCAGCTATTGATGCTGGTGTTGGTACTGGTTGAACTGTTT…
	GU987062	--------------------------------------------------------------------------------------GCTGGTCTTATTGGTCTTAGGATAAGATTTTTAATTCGTTTAGAGCTTGGTGTTGTCGGTTCTTATAT---TGGTGATGAACATTTATATAATGTTTTAGTTACCGCACATGCGTTTGTTATAATTTTCTTTATAGTAATACCTGTTTCTATAGGAGGTTTTGGTAATTGATTGATTCCTCTTATGTTAGGTGTAGCGGATATAGCTTTTCCTCGTATAAATAATTTATCTTTTTGATTATTGGTTCCTGCTTTTATTTTACTTCTATTATCTTCAGCTATTGATGCTGGTGTTGGTACTGGTTGAACTGTTT…
	MZ768799	ATGACAAATTTACTTCGTTGGCTAACTTCGACTAACCATAAAGATATTGGAACTCTTTATTTTATTT--TTGGT-----ATTTGA-GCAGGCTTAATTGGTTTAAGCATAAGATTCTTAATTCGTTTAGAATTAGGTGTTGTAGGCTCTTATCT---TGGAGACGAGCATCTTTATAATGTTTTAGTTACAGCTCATGCTTTTGTTATAATTTTCTTTATAGTTATACCTGTTTCAATAGGTGGATTTGGTAATTGACTGATCCCCCTTATGTTAGGTGTAGCGGATATAGCTTTTCCTCGTATAAATAATCTATCTTTCTGACTTTTAGTGCCCGCTTTTATGTTTTTACTTCTTTCTTCTGCTATTGATGCTGGAGTAGGTACAGGGTGAACTGTTT…
	KM051929	------------------------TGGTCAACAAATCATAAAGATATTGGGACTTTATATTTTATTT--TTGGT-----ATTTGA-GCTGGTTTAATTGGTTTAAGGATGAGTCTTCTTATTCGTTKAGAATTAGGAATAGTTAGTTCCTATTT---AGGGGATGAGCATTTGTACAATGTATTAGTTACTGCTCATGCATTTGTTATAATTTTTTTTATAGTTATGCCTGTGTCTATAGGTGGTTTTGGTAATTGATTAATTCCTCTTATGCTTGGGGTAGCAGACATAGCTTTCCCTCGAATGAATAATTTATCTTTTTGATTATTATTACCTGCTTTCTTTTTTTTATTATTATCTTCTATTTTAGATGCTGGTGTGGGTACAGGTTGAACTGTAT…
	LC215523	--------------------------------------------------TACTCTTTATTTTATTT--TTGGT-----ATTTGA-GCAGGTTTAATTGGTTTAAGGATAAGATTTTTAATTCGTTTAGAGTTAGGAGTAGTTGGTTCTTATTT---AGGAGATGAACATCTATATAATGTTTTAGTGACAGCTCATGCTTTTGTTATAATTTTTTTTATAGTTATGCCAGTTTCTATAGGAGGTTTTGGTAATTGATTAATTCCACTTATACTTGGAGTTGCTGATATGGCATTCCCTCGTATGAATAATTTATCATTTTGATTACTATTACCAGCTTTTTTCTTTTTATTATTATCTTCTATTTTAGATGCTGGTGTAGGTACAGGTTGAACTGTTT…
	DQ664505	--------------------------------------------------TACTCTTTATTTTGTAT--TTGGA-----ATTTGA-GCTGGTTTTATTGGTTTAAGGATAAGATTTCTAATTCGTTTAGAATTAGGAGTTGTTGGTTCTTATTT---AGGTGATGAACACATTTACAATGTTTTAGTTACTGCTCATGCTTTTGTTATAATTTTTTTTATAGTAATGCCTGTTTCTATAGGAGGTTTTGGTAACTGATTAATTCCTTTAATGTTAGGGGTTGCAGATATAGCATTTCCACGTATGAATAATCTTTCTTTTTGACTTTTAGTACCTGCTTTTTCTTTTTTACTTTTATCTTCTGTTTTAGATGCTGGTGTAGGTACAGGTTGAACTGTAT…
	JX216533	--------------------------------------------------TACTCTTTATTTTGTAT--TTGGG-----ATTTGA-GCTGGTTTTATTGGGTTAAGAATAAGATTCCTTATTCGTTTAGAATTAGGAGTTGTTGGTTCTTATTT---AGGTGATGAGCATATTTATAATGTTTTAGTTACTGCTCATGCTTTTGTTATAATTTTTTTCATAGTTATACCTGTTTCTATGGGTGGTTTCGGAAATTGATTAATTCCTTTAATGTTAGGTGTTGCAGATATAGCATTCCCACGTATAAATAATCTTTCTTTTTGACTTTTAGTTCCTGCTTTTTCTTTTTTACTTTTATCTTCTGTGTTAGATGCTGGGGTAGGTACAGGTTGAACTGTAT…
	MN627071	--------------------------------------------------------------------------------------------------TGCCTAAGAATAAGATTTCTAATTCGTTTAGAATTGGGTGTTGTTGGTTCGTATTT---AGGTGATGAGCATCTGTACAATGTTTTAGTTACAGCTCATGCATTTGTTATAATTTTCTTTATAGTTATGCCGGTCTCTATAGGTGGGTTTGGAAATTGGTTAATCCCTCTTATGCTTGGTGTTGCAGATATGGCTTTCCCTCGAATGAATAATCTTTCATTCTGATTATTAGTGCCTGGATTTTTTTTTCTACTACTTTCTTCTGTTCTAGACGCTGGTGTAGGTACTGGTTGAACAGTCT…
	LC215522	--------------------------------------------------TACTTTATATTTTATTT--TTGGT-----ATTTGG-GCTGGTCTTATTGGACTTAGCATGAGTTTTCTTATTCGTCTTGAGCTTGGTGTGGTCGGTTCTTATTT---GGGAGATGAGCATTTATATAATGTTCTAGTCACTGCGCATGCCTTCGTTATAATTTTTTTCATAGTTATGCCTGTTTCTATGGGTGGTTTCGGTAATTGACTTATTCCTTTAATACTTGGTGTCGCTGATATGGCCTTCCCTCGTATAAATAATCTTTCTTTCTGACTTTTAGTGCCTGCCTTTGTTTTCCTCTTACTTTCTTCTGTTTTAGATGCTGGGGCTGGTACAGGTTGAACTGTTT…
	JX216520	--------------------------------------------------AACCCCTTATTTTATTT--TTGGT-----ATTTGG-GCTGGTTTAATTGGTTTAAGAATGAGATTTTTGATCCGTTTAGAGTTGGGTGTTGTTGGTTCTTATTT---AGGTGATGAACATCTTTATAATGTACTTGTTACAGCCCATGCTTTTGTTATAATTTTCTTTATAGTTATGCCTGTTTCTATAGGAGGTTTTGGTAATTGGTTAATTCCTCTTATGTTAGGTGTAGCAGATATAGCCTTCCCCCGTATGAATAATTTGTCTTTTTGACTTTTAGTCCCAGCTTTTATGCTTTTATTACTTTCATCTGCTATTGATGCAGGTGTTGGAACAGGTTGAACAGTTT…
	KM051940	-------------------------------------ATAAAGATATTGGTACTCTTTATTTTATTT--TTGGA-----ATTTGA-GCTGGTTTAATTGGTTTAAGAATAAGATTTTTAATTCGTTTAGAGTTAGGTGTTGTTGGTTCTTATCT---AGGAGACGAGCACTTATACAATGTCTTAGTTACAGCTCATGCTTTCGTTATAATTTTTTTCATAGTTATACCTGTTTCTATAGGAGGGTTTGGTAATTGGTTAATTCCTCTTATGTTAGGTGTAGCGGATATAGCATTTCCTCGAATGAATAATTTATCTTTCTGACTTCTAGTCCCAGCTTTTATGCTTTTATTACTATCTTCAGCAATTGATGCAGGTGTAGGTACAGGGTGAACAGTTT…
	FJ826935	-------------------------GGTCAACAAATCATAAAGATATTGGAACCCTTTATTTTATCT--TTGGT-----ATTTGA-GCTGGTTTAATTGGTTTAAGAATGAGATTTTTAATTCGTTTAGAGTTGGGTGTAGTTGGTTCTTATTT---AGGAGATAAGCATCTTTACAATGTTTTAGTAACAGCTCATGCCTTCGTAATGATTTTCTTCATAGTTATACCTGTCTCTATAGGAGGTTTTGGTAACTGATTAATTCCTCTTATGTTAGGTGTAGCAGATATAGCATTCCCTCGAATGAATAATTTATCTTTTTGACTTTTAGTTCCAGCTTTTATGTTTTTACTACTTTCTTCAGCAATTGATGCAGGTGTTGGTACAGGTTGAACCGTTT…
	KX822781	ATGACTAACTTACTTCGTTGGCTTACTTCAACTAATCATAAAGATATTGGAACCCTTTATTTTATCT--TTGGT-----ATTTGA-GCTGGTTTAATTGGTTTAAGAATGAGATTTTTAATTCGTTTAGAGTTGGGTGTAGTTGGTTCTTATTT---AGGAGATGAGCATCTTTACAATGTTTTAGTAACAGCTCATGCCTTCGTAATGATTTTCTTCATAGTTATACCTGTCTCTATAGGAGGTTTTGGTAACTGATTAATCCCTCTTATGTTAGGTGTAGCAGATATAGCATTCCCTCGAATGAATAATTTATCTTTTTGACTTTTAGTTCCAGCTTTTATGTTTTTACTACTCTCTTCAGCAATTGATGCAGGTGTTGGTACAGGTTGAACCGTTT…
	MZ438225	--------------------------------------------------------------------------------------------------GGTTTAAGAATGAGATTTTTAATTCGTTTAGAGTTAGGTGTAGTTGGTTCTTATTT---AGGAGATGAGCATCTTTATAATGTTTTGGTAACAGCTCATGCCTTTGTAATAATCTTTTTCATAGTTATGCCTGTCTCTATAGGAGGTTTTGGTAACTGATTAATTCCTCTTATGTTAGGTGTAGCAGATATAGCATTTCCTCGAATGAATAATTTATCCTTTTGACTTTTAGTCCCAGCTTTTATGTTTTTACTTCTTTCTTCAGCAATTGATGCAGGTGTAGGTACAGGTTGAACTGTTT…
	JX463650	ATGACTAACTTACTTCGTTGGCTTACTTCGACTAATCATAAAGATATTGGGACTCTTTATTTTATTT--TTGGT-----ATTTGA-GCTGGTTTAATTGGTTTAAGAATGAGATTTTTAATTCGTTTAGAGTTAGGTGTAGTTGGTTCTTATTT---AGGAGATGAGCATCTTTATAATGTTTTAGTAACAGCTCATGCCTTTGTAATAATTTTCTTTATAGTTATGCCTGTCTCTATAGGAGGTTTTGGTAACTGGTTAATTCCTCTTATGTTAGGAGTAGCAGATATGGCATTTCCTCGAATGAATAATTTATCTTTTTGACTTTTAGTTCCAGCTTTTATGTTTTTACTTCTTTCCTCAGCAATTGATGCAGGTGTTGGCACAGGTTGAACTGTTT…
	MZ706951	ATGACTAACTTACTTCGTTGGCTTACTTCGACTAATCATAAAGATATTGGGACTCTTTATTTTATTT--TTGGT-----ATTTGA-GCTGGTTTAATTGGTTTAAGAATGAGATTTTTAATTCGTTTAGAGTTAGGTGTAGTTGGTTCTTATTT---AGGAGATGAGCATCTTTACAATGTTTTAGTAACAGCTCATGCCTTTGTAATAATTTTCTTTATAGTTATGCCTGTCTCTATAGGAGGTTTTGGTAACTGGTTAATTCCTCTTATGTTAGGAGTAGCAGATATGGCATTTCCTCGAATGAATAATTTATCTTTTTGACTTTTAGTTCCAGCTTTTATGTTTTTACTTCTTTCCTCAGCAATTGATGCAGGTGTTGGCACAGGTTGAACTGTTT…
	MZ438226	--------------------------------------------------------------------------------------------------GGTTTAAGAATAAGATTTTTAATTCGTTTAGAGTTAGGTGTTATTGGTTCCTATTT---AGGAGATGAACATCTTTATAATGTCTTAGTTACCGCCCACGCTTTTGTAATAATTTTCTTTATAGTTATACCTGTTTCTATAGGAGGTTTTGGTAATTGACTAATTCCTTTAATATTAGGTGTAGCAGATATGGCTTTTCCTCGAATGAATAATTTGTCTTTTTGACTTTTAGTCCCAGCTTTTATGTTTTTACTACTTTCTTCAGCTATTGATGCAGGTGTAGGTACAGGATGAACTGTTT…
	JX216515	--------------------------------------------------AACTCTTTATTTTATTT--TTGGT-----ATTTGG-GCTGGTTTAATTGGTTTAAGAATAAGATTTTTAATTCGTTTAGAGTTAGGTGTTGTTGGTTCCTATTT---AGGAGATGAACATCTTTATAATGTCTTAGTCACAGCTCATGCTTTTGTCATGATTTTTTTCATAGTTATGCCTGTCTCTATAGGAGGTTTTGGGAATTGATTAATTCCTTTAATGTTAGGTGTAGCGGATATAGCTTTTCCTCGAATGAATAATTTATCTTTTTGACTTTTAGTCCCAGCTTTTATATTTTTACTTCTTTCCTCAGCAATTGATGCAGGTGTAGGTACAGGATGAACTGTAT…
	HQ444170	--------------------------------------------------TACTTTATATTTTATTT--TTGGT-----ATTTGA-GCTGGTTTAGTCGGTTTAAGAATAAGAGTTTTAATTCGTTTAGAACTTGGTGTTGTTGGCTCTTATAT---TGGCGATGAGCATATCTACAATGTGCTAGTGACTGCTCATGCTTTTGTTATAATTTTTTTTATAGTTATGCCTGTTTCTATGGGAGGATTTGGTAATTGGTTAATTCCTCTAATGCTAGGTGTAGCTGATATAGCTTTTCCTCGTATAAATAATTTATCCTTCTGACTTTTAGTTCCTGCTTTTAGTTTATTATTATTATCCTCTGTTCTTGACGCAGGTGTTGGTACCGGTTGAACTGTTT…
	JX216559	--------------------------------------------------TACTTTGTATTTTATTT--TTGGT-----ATTTGA-GCAGGAATAATTGGTCTAAGAATAAGATTTTTAATTCGTTTAGAGTTAGGTGTTGTTGGTTCTTATTT---AGGTGATGAGCATTTATATAATGTTTTAGTCACGGCTCATGCATTTGTTATGATTTTTTTCATGGTTATGCCTGTATCTATGGGTGGGTTTGGAAATTGGTTAATCCCTCTTATGTTAGGTGTTGCAGATATAGCTTTTCCTCGTATAAATAATCTTTCTTTTTGATTATTGGTTCCAGGGTTCTTTTTTTTACTCCTTTCATCGGTTTTAGATGCTGGTGTAGGGACTGGTTGAACTGTTT…
	MZ438215	--------------------------------------------------------------------------------------------------GGCTTAAGGATAAGATTCCTAATTCGTTTAGAGTTAGGTGTTGTAGGGTCCTATTT---AGGTGATGAGCATTTATACAACGTTTTAGTCACAGCTCATGCATTTGTTATAATTTTCTTCATGGTTATGCCTGTATCTATGGGTGGGTTTGGAAATTGGTTAATTCCGCTTATGTTAGGTGTTGCAGATATGGCTTTTCCTCGTATGAATAATCTTTCTTTCTGATTACTAGTTCCAGGATTTTTTTTCTTACTTCTCTCCTCAGTTTTAGACGCTGGTGTCGGTACTGGTTGAACTGTGT…
	EU499772	--------------------------------------------------TACTTTATATTTTATTT--TTGGT-----ATTTGA-GCCGGAATAATTGGCTTAAGGATAAGATTCCTGATTCGTTTAGAGCTAGGTGTTGTAGGGTCCTACTT---AGGTGATGAGCATTTATATAATGTTTTAGTTACAGCTCATGCATTTGTTATAATTTTCTTTATGGTTATGCCTGTATCTATGGGTGGGTTTGGAAATTGGTTAATTCCGCTTATGCTAGGTGTTGCAGACATGGCTTTTCCTCGTATAAATAATCTTTCTTTTTGACTATTAGTCCCAGGATTTTTTTTCTTACTTCTCTCTTCAGTTTTAGACGCTGGTGTTGGTACGGGTTGAACTGTAT…
	MT908940	--------------------------------------------------------------------------------------------------------AGAATGAGATTTTTAATTCGTTTAGAGTTGGGTGTTGTAGGATCTTATTT---AGGTGACGAGCATTTGTACAATGTTCTTGTTACAGCCCACGCACTTGTAATAATTTTCTTCATAGTTATGCCTGTGTCTATAGGTGGATTTGGGAAT---CTTATCCCTTTAATGTTAGGTGTTGCTGATATAGCATTTCCTCGAATGAATAATTTATCTTTT---CTTTTAGTCCCTGCTTTTTTCTTTTTATTATTATCTTCAATTTTAGATGCAGGTGCAGGTACAGGC---ACTGTTT…
	JX216509	--------------------------------------------------TACTTTATATTTTCTTT--TTGGT-----ATTTGA-GCTGGTTTAATTGGTTTAAGAATGAGATTTCTTATTCGTCTTGAGTTAGGTGTTGTTGGTTCTTATTT---AGGAGATGAGCATCTCTACAATGTTTTAGTTACTGCTCACGCCTTTGTTATGATTTTTTTTATGGTTATGCCCGTTTCTATAGGAGGTTTTGGTAATTGGTTAATCCCTCTTATGTTAGGTGTTGCTGATATAGCTTTTCCTCGTATGAATAATCTTTCCTTCTGACTTTTAGTTCCTGCTTTTATATTTCTTCTTCTATCTTCGGTACTTGATGCTGGTGCTGGTACAGGTTGAACTGTTT…
	JX216573	--------------------------------------------------TACTTTATATTTTATTT--TTGGT-----ATTTGA-GCTGGTATGATTGGCTTAAGAATGAGATTTTTAATTCGTTTAGAGCTTGGTGTTGTAGGCTCTTATTT---AGGTGATGAGCATTTGTATAATGTTCTTGTTACTGCTCATGCATTTGTTATAATTTTCTTTATGGTAATGCCTGTTTCGATAGGTGGTTTTGGGAATTGGTTAATTCCTCTTATACTAGGCGTTGCCGATATGGCTTTCCCTCGAATGAATAATTTATCTTTTTGATTATTGGTTCCTGCTTTTTTCTTTCTTTTATTGTCTTCAGTCTTAGACGCTGGTGTAGGTACTGGTTGAACAGTTT…
	JX216580	--------------------------------------------------TACTTTATATTTTATTT--TTGGT-----ATTTGA-GCTGGCATGATTGGCTTAAGAATGAGGTTTTTAATCCGCTTAGAGTTGGGTGTTGTAGGATCTTATCT---AGGTGATGAGCACCTTTACAATGTCTTAGTTACAGCCCATGCTTTTGTGATGATTTTCTTCATGGTTATGCCTGTCTCTATGGGTGGATTTGGAAATTGGTTAATTCCACTTATGTTAGGTGTTGCCGATATAGCTTTCCCTCGAATGAATAATTTGTCTTTTTGACTATTAGTTCCTGCTTTTTTCTTCCTTTTATTATCTTCAGTTTTAGACGCTGGGGTTGGCACAGGTTGAACAGTTT…
	JX216575	--------------------------------------------------CACTTTATATTTTATTT--TTGGT-----ATTTGA-GCTGGTATGGTCGGCTTAAGGATGAGGTTTTTAATCCGCTTAGAGTTGGGTGTTGTAGGATCTTATTT---AGGTGATGAGCACCTCTACAATGTTTTAGTTACAGCCCATGCCTTTGTGATGATTTTCTTCATGGTTATGCCTGTCTCTATGGGTGGATTTGGAAATTGGTTAATTCCACTTATGTTAGGTGTTGCCGATATGGCTTTCCCTCGAATGAATAATTTGTCTTTTTGACTGCTAGTCCCTGCTTTTTTCTTCCTTTTGTTATCTTCAGTTTTAGACGCTGGGGCTGGTACGGGTTGGACAGTTT…
	KU720085	--------------------------------------------------------------------------------------CCGGGGCAGATTGGTTTAAGGATGAGATTCTTAATTCGTTTAGAATTAGGAGTTGTTGGTTCTTATTT---AGGTGATGAGCATTTGTATAATGTTTTAGTCACTGCCCATGCTTTTGTTATGATTTTCTTTATAGTTATGCCTGTTTCTATAGGTGGATTTGGAAATTGGTTAATTCCACTTATGTTAGGTGTAGCTGATATGGCTTTCCCTCGAATGAATAATCTTTCTTTCTGACTTTTAGTTCCTGCCTTTTTCTTTTTACTCCTTTCTTCTGTGTTAGACGCTGGGGTAGGAACAGGATGAACTGTTT…
	MN627001	--------------------------------------------------------------------------------------------------GGCTTAAGGATGTGATTCTTAATTCGTTTAGAGTTAGGTGTTGTAGGGTCTTATCT---TGGTGATGAGCACCTTTACAATGTTTTAGTTACAGCTCACGCCTTTGTAATGATTTTCTTTATAGTTATGCCTGTCTCTATAGGTGGATTTGGAAATTGGTTAATTCCACTAATGTTAGGTGTTGCTGACATAGCTTTCCCTCGAATGAATAATTTATCTTTTTGACTTTTAGTTCCGGCATTTTTCTTTCTTTTACTTTCTTCGGTTTTAGACGCTGGGGTCGGTACAGGTTGAACTGTCT…
	MZ438219	--------------------------------------------------------------------------------------------------GGTTTAAGAATGAGATTCTTAATTCGTTTAGAGTTAGGTGTTGTTGGTTCTTACTT---AGGTGATGAGCACTTATACAATGTTTTAGTTACTGCTCATGCTTTTGTAATGATTTTCTTTATAGTTATGCCTGTTTCTATAGGTGGTTTTGGAAATTGGTTAATTCCACTTATGTTAGGTGTTGCTGATATGGCTTTCCCTCGTATAAATAATTTGTCTTTTTGACTACTTGTTCCTGCTTTTTTCTTCCTTTTATTATCTTCAGTGTTAGACGCTGGTGTGGGTACAGGTTGAACGGTTT…
	JX216501	--------------------------------------------------TACTCTTTATTTCATTT--TTGGT-----ATTTGA-GCTGGTTTAATTGGCTTAAGAATAAGATTTTTGATTCGTTTAGAGTTGGGTGTTGTTGGTTCTTATTT---GGGTGATGAGCACATTTATAATGTTTTAGTTACCGCCCATGCTTTTGTTATGATTTTTTTTATGGTTATGCCTGTTTCAATAGGTGGTTTTGGTAATTGGTTAATTCCTCTTATACTAGGTGTGGCTGATATGGCCTTTCCTCGTATGAATAATTTATCGTTTTGACTTTTAGTTCCTGGTTTTGTGTTTCTTCTTCTTTCTTCTGTTCTTGATGCTGGTGTAGGTACTGGTTGAACAGTTT…
	MZ413879	------------------------------------------------------------------------------------------------TTGGTTTAAGAATGAGTTTCTTAATTCGTTTAGAGTTAGGTGTTGTTGGTTCTTATTT---GGGTGATGAGCACTTATATAATGTTTTAGTTACTGCTCATGCTTTTGTTATGATTTTCTTTATAGTTATGCCTGTTTCTATGGGTGGTTTTGGTAATTGGCTAATTCCTTTAATACTAGGAGTTGCAGATATGGCTTTCCCTCGTATAAATAATTTATCTTTCTGGTTGTTAGTCCCTGGATTTGTTTTTCTTTTATTGTCTTCTGTACTTGATGCAGGTGTAGGTACAGGTTGAACTGTTT…
	MZ438223	--------------------------------------------------------------------------------------------------GGTTTAAGTATAAGCTTTCTAATTCGTTTAGAATTAGGTGTTGTTGGTTCTTATTT---AGGGGATGAGCATCTTTATAATGTTTTAGTCACCGCTCATGCTTTCGTTATGATTTTTTTTATAGTTATGCCTGTTTCTATGGGTGGTTTTGGTAATTGATTAATTCCTTTAATACTTGGTGTTGCTGATATAGCTTTTCCTCGTATAAATAATCTATCATTTTGATTATTAGTTCCTGCTTTTGTTTTTCTTTTACTTTCTTCTGTTCTTGATGCTGGTGTGGGTACTGGTTGAACTGTTT…
	LC215503	--------------------------------------------------TACTCTTTATTTCATTT--TTGGT-----ATTTGA-GCTGGTTTAATTGGTTTAAGGATGAGATTCTTAATTCGTTTGGAGCTAGGTGTTGTAGGTTCTTATTT---GGGTGATGAGCATCTTTATAATGTTCTAGTTACTGCTCATGCTTTTGTTATAATTTTTTTTATGGTTATGCCTGTTTCTATGGGTGGTTTTGGTAATTGACTTATTCCACTTATATTAGGTGTAGCTGATATGGCTTTTCCGCGTATGAATAATCTCTCTTTTTGACTTTTAGTTCCTGCTTTTGTTTTTCTTCTTCTTTCTTCTGTACTTGATGCCGGTGTTGGAACTGGTTGAACTGTTT…
	JX216506	--------------------------------------------------TACTCTTTATTTTATTT--TTGGT-----ATTTGG-GCTGGTCTTATTGGTTTAAGAATAAGATTCCTAATTCGTTTAGAGTTAGGGGTTGTAGGCTCATATTT---AGGTGACGAGCATCTTTATAATGTTCTTGTTACTGCTCATGCTTTTGTTATGATTTTCTTTATAGTTATGCCTGTATCAATAGGTGGTTTTGGTAATTGGTTGATTCCTTTAATACTAGGTGTGGCTGATATGGCATTCCCTCGAATGAATAATTTATCATTTTGACTATTAGTTCCTGCTTTCGTCTTTCTTCTTTTATCCTCCGTTCTTGATGCTGGGGTAGGTACTGGGTGAACTGTTT…
	HQ944338	--------------------------------------------------TACTCTTTATTTCATTT--TTGGT-----ATTTGA-GCTGGTCTTATTGGTTTAAGAATAAGATTCTTAATTCGTTTAGAATTAGGTGTTGTTGGTTCATATTT---AGGTGATGAGCATCTTTATAATGTTTTAGTTACTGCTCATGCTTTTGTTATAATTTTTTTTATAGTTATGCCTGTCTCTATGGGTGGTTTTGGTAATTGATTAATCCCACTTATGCTTGGTGTTGCTGATATGGCTTTCCCTCGTATGAATAACTTATCGTTTTGATTGTTAGTTCCTGCTTTTGTTTTCCTTCTTTTATCTTCTGTTCTTGATGCTGGTGTTGGTACAGGTTGAACTGTTT…
	KX495815	-------------------------GGTCAACAAATCATAAAGATATTGGTACTCTTTATTTTATTT--TTGGT-----ATCTGG-GCTGGTTTAATTGGTTTAAGTATGAGATTTCTTATCCGATTAGAGCTTGGTGTTGTAGGTTCTTATCT---AGGTGATGAGCATCTTTATAATGTTTTGGTTACTGCTCGTGCTTTTGTTATGATTTTTTTTATGGTTATGCCTGTTTCTATGGGTGGTTTTGGTAATTGGTTGATTCCTCTTATGTTAGGTGTAGCTGATATGGCATTCCCCCGAATGAATAATCTTTCATTTTGACTTTTAGTTCCTGCTTTTACATTTCTACTTCTTTCATCCGTTTTAGACGCTGGTGCTGGTACTGGTTGAACTGTTT…
	DQ664506	--------------------------------------------------AACTCTTTATTTTATCT--TCGGT-----ATTTGA-GCCGGCTTAATCGGGTTAAGAATAAGGTTTTTAATTCGCCTAGAGCTTGGTGTTGTAGGTTCGTATCT---TGGTGACGAACACCTTTACAATGTATTGGTTACTGCTCATGCATTTGTAATGATTTTCTTTATAGTTATGCCTGTTTCTATGGGTGGTTTTGGTAATTGATTAATTCCTTTAATATTAGGTGTTGCAGATATAGCCTTCCCTCGAATGAATAATCTTTCTTTCTGATTGTTAGTTCCAGCTTTTTTCTTTTTACTTTTATCTTCTATTTTAGATGCAGGTGTAGGTACTGGTTGAACAGTCT…
	MT908945	--------------------------------------------------------------------------------------------------------AGCATAAGTTTTTTAATTCGTCTTGAGCTTGGTGTTGTAGGTTCTTATTT---AGGTGATGAGCACTTATACAATGTCTTAGTTACAGCACATGCTTTTGTCATGATTTTCTTCATAGTTATGCCCGTTTCTATAGGTGGTTTTGGTAATT---TAATTCCTCTTATGCTAGGTGTAGCTGATATAGCGTTCCCTCGTATGAATAATCTATCATTT---CTTTTAGTTCCTGCTTTTGTGTTCCTTTTACTTTCTTCTGTTTTAGATGCTGGTGCTGGTACAGGT---ACTGTAT…
	MZ438217	--------------------------------------------------------------------------------------------------GGACTTAGCATGAGTTTTTTAATTCGTCTTGAGCTTGGTGTTGTAGGTTCTTATCT---AGGTGATGAACATTTATATAATGTGTTAGTTACTGCACATGCTTTTGTAATGATTTTCTTCATAGTTATGCCTGTTTCTATGGGTGGTTTTGGTAATTGACTAATTCCTCTTATATTAGGTGTAGCTGATATGGCTTTTCCTCGTATGAATAATTTATCATTTTGGCTTTTAGTTCCTGCTTTTGTTTTTCTTTTACTTTCTTCTGTTTTAGATGCTGGTGTTGGTACTGGTTGAACTGTGT…
	KY749402	---------------------------------------------------------------------------------------CTGGTTTAATTGGCTTAAGAATGAGTTTCTTAATTCGTTTGGAGTTAGGTGTAGTTGGTTCTTATTT---AGGTGATGAGCATTTATATAATGTGTTAGTTACAGCTCATGCTTTTGTTATGATTTTTTTTATAGTAATGCCTATTTCTATAGGTGGTTTTGGTAATTGGTTAATTCCTTTAATATTAGGTGTTGCAGATATGGCATTTCCTCGTATAAATAATTTATCTTTTTGATTGTTACTTCCTGCTTTTTTCTTTCTTCTTTTATCTTCTATTTTAGATGCTGGTGTTGGTACTGGTTGAACTGTTT…
	JX216588	--------------------------------------------------TACTCTTTATTTCATTT--TTGGT-----ATTTGA-GCTGGTTTAATTGGTTTAAGAATAAGCTTTTTAATTCGTTTAGAGTTGGGTGTGGTTGGTTCATACCT---TGGTGATGAGCACCTTTATAATGTTCTTGTTACTGCTCATGCTTTTGTTATGATTTTTTTCATAGTCATGCCTGTTTCTATGGGTGGTTTTGGAAACTGATTGATTCCTCTTATGTTAGGGGTTGCTGATATGGCGTTCCCTCGAATGAACAATTTATCCTTTTGATTGTTAGTTCCTGCTTTCTTCTTCTTACTTCTATCTTCTATTTTAGATGCTGGTGTTGGTACTGGTTGAACAGTCT…
	JX216585	--------------------------------------------------TACCCTTTATTTTATTT--TTGGT-----ATTTGG-GCTGGTTTAATTGGTTTAAGAATAAGGTTTTTAATTCGTTTAGAGTTAGGTGTGGTTGGCTCTTACTT---AGGTGACGAGCATTTATATAATGTTCTAGTTACCGCTCATGCTTTTGTTATGATTTTTTTTATAGTTATGCCTGTTTCGATAGGTGGTTTTGGTAATTGGCTAATTCCTTTGATGTTAGGTGTTGCCGATATGGCTTTTCCTCGTATAAACAATTTATCTTTCTGACTTTTGGTTCCCGCTTTTTTCTTTTTACTTCTATCTTCTATTTTAGATGCAGGTGTTGGTACTGGTTGAACTGTGT…
	JX216526	--------------------------------------------------TACTTTGTATTTTGTGT--TTGGG-----ATCTGA-GCCGGTTTAATTGGTTTAAGAATGAGGTTCTTAATTCGTTTAGAGCTTGGTGTTGTTGGTTCTTATCT---AGGTGATGAGCATCTATATAATGTTCTTGTTACAGCTCATGCTTTTGTGATGATTTTTTTTATAGTTATGCCTGTTTCTATAGGTGGTTTTGGTAATTGGTTGATTCCTTTGATGTTAGGGGTAGCAGATATGGCTTTTCCTCGTATGAATAATCTTTCTTTTTGACTTTTAGTTCCTGCTTTTTTATTCTTACTTTTATCTTCTGTTTTAGATGCTGGTGTGGGTACTGGTTGAACAGTTT…
	MZ438220	--------------------------------------------------------------------------------------------------GGTTTAAGAATAAGATTTTTAATTCGTTTAGAGTTAGGTGTGGTTGGTTCATACCT---TGGTGATGAGCATCTTTATAATGTTTTAGTTACTGCTCATGCTTTTGTGATGATTTTTTTTATAGTTATGCCTGTTTCTATGGGTGGCTTTGGTAATTGGTTAATTCCTTTAATACTAGGTGTAGCAGATATAGCTTTTCCTCGTATAAATAATTTATCTTTTTGACTTTTAGTTCCTGCTTTTTTCTTTTTATTATTATCATCTATTTTAGATGCAGGTGTTGGTACTGGTTGAACAGTTT…
	KJ489418	ATGGTTAAATTACTACGTTGATTAACTTCTACAAATCATAAAGATATTGGTACTCTTTATTTTATTT--TTGGT-----ATTTGG-GCTGGTTTAATTGGTTTAAGAATAAGGTTTTTGATTCGTTTAGAATTAGGTGTGGTTGGTTCATACCT---TGGGGATGAGCATTTGTATAATGTTTTAGTTACAGCTCATGCTTTTGTGATGATTTTCTTTATAGTTATGCCTGTTTCTATGGGTGGTTTTGGTAATTGATTAATTCCTTTAATGTTAGGGGTAGCTGATATGGCTTTTCCTCGAATGAATAATCTTTCATTTTGACTTTTAGTTCCTGCTTTCTTTTTTCTTCTTCTTTCATCTATTTTAGATGCAGGTGTTGGTACTGGTTGAACAGTTT…
	OQ445413	--------------------------------------------------------------------------------------------------GGTCTTAGAATAAGACTTCTTATTCGTTTAGAGTTAGGAGTTGTAGGGCCTTTTTT---AGGTGATGAGCACTTGTATAATGTCTTAGTTACTGCTCACGCTTTTATTATAATCTTTTTTATAGTTATGCCAATCTCAATAGGAGGGTTTGGTAACTGGTTGATCCCTATAATGTTAGGAGTAGCTGATATGGCTTTTCCACGTATAAACAATTTGTCATTTTGATTGCTGGTTCCTTCTTTTACTTTGCTTCTTCTTTCATCAGTTGTAGATGCTGGAGTGGGGACAGGTTGGACTGTTT…
	MT551600	---------------------------------------------------ACTCTCTATTTCATTT--TTGGG-----GTCTGA-GCTGGTTTTATTGGATTAAGGATAAGACTCCTTATTCGTTTAGAGCTAGGGGTGATTGGATCTTTTAT---TGGAGATGAGCATATTTACAATGTTTTAGTTACTGCACATGCATTTATTATAATTTTTTTTATGGTTATACCTATTTCTATAGGAGGCTTTGGTAACTGACTTATTCCCCTAATGCTTGGCGTAGCTGATATAGCTTTCCCTCGTATAAATAACCTATCCTTTTGACTTCTTATTCCTTCTTTTTTATTTTTACTTTTATCCTCAGTAGTGGATTCCGGGGTAGGTACAGGTTGAACAGTCT…
	HM880047	--------------------------------------------------AACTTTGTATTTTATTT--TTGGT-----ATTTGA-GCCGGTTTTATTGGGCTAAGAATAAGACTTCTTATCCGTTTAGAGCTCGGTGTTATTGGTGCTTTTAT---TGGCGACGAGCATATTTATAATGTATTAGTTACTGCTCACGCATTTGTAATAATTTTTTTTATAGTAATACCTATTTCTATAGGGGGGTTTGGAAACTGGCTTATTCCCCTTATGCTTGGGGTTGCTGACATGGCTTTCCCGCGCATAAACAATCTTTCATTTTGGCTCCTTATTCCCTCTTTTACGTTTCTTCTTTTGTCCTCTGTAATTGATTCTGGGGTTGGTACAGGTTGAACTGTTT…
	JX216762	--------------------------------------------------TACCCTTTACTTTATTT--TCGGT-----ATTTGA-GCCGGTTTCATTGGTCTTAGAATAAGACTTCTTATTCGTCTTGAGTTAGGTGTAATCGGAGCATTTAT---TGGTGACGAACACATTTACAATGTTCTAGTTACCGCTCATGCCTTTGTTATAATTTTCTTCATGGTTATGCCTATTTCTATAGGAGGTTTTGGTAATTGACTTATTCCATTGATGCTGGGAGTTGCAGATATGGCGTTCCCACGTATAAATAATCTCTCTTTTTGATTACTTATTCCTTCTTTCATGTTTCTTCTTCTTTCTTCTATTATTGATTCTGGGGTGGGCACAGGATGAACTGTTT…
	JX216761	--------------------------------------------------AACTTTATACTTTATTT--TTGGT-----GTATGG-GCTGGTTTTATTGGTCTTAGTATGAGACTGCTAATTCGTCTTGAGTTAGGTGTAATTGGCCCTTTTAT---TGGTGATGAGCATGTTTATAATGTTCTTGTTACTGCGCATGCTTTTGTTATAATTTTTTTTATAGTTATGCCTATTTCTATAGGTGGATTTGGTAATTGGTTAATTCCACTTATGCTTGGAGTTGCAGATATGGCTTTTCCTCGTATGAATAATTTGTCTTTTTGATTACTTATCCCATCTTTTATGTTTCTTTTATTGTCCTCTATTATTGATTCTGGGGTGGGTACTGGTTGAACTGTTT…
	KU720095	-----------------------------------------------------------------------GGC-----ATATGA-GCTGGTTTTATTGGTTTGAGAATAAGACTTCTTATTCGTCTTGAGCTTGGTGTAATCGGTTCTTTTAT---TGGTGATGAGCATATTTATAATGTTCTTGTCACTGCTCATGCTTTCGTCATGATTTTTTTTATGGTTATGCCTATTTCTATGGGGGGCTTTGGTAATTGGTTGGTTCCTCTTATGCTGGGTGTTGTTGATATGGCTTTTCCACGCATAAATAATCTTTCCTTTTGACTTCTTATTCCTTCTTTTATGTTTTTACTTCTTTCTTCTGTTATTGATTCTGGGGTTGGTACTGGTTGAACTGTTT…
	JX216829	--------------------------------------------------TACTCTTTATTTTATTT--TTGGT-----ATTTGG-GCTGGTTTTATTGGTCTTTCTATAAGTCTTATTATTCGCCTTGAGTTAGGTATTGTAGGTTCCTTCCT---TGGTGATGAGCATTTATACAATGTTCTAGTTACGGCCCACGCTTTTATTATAATTTTTTTTATGGTTATACCTATTTCTATAGGAGGGTTTGGTAATTGGCTTATTCCTATGATACTTGGTGTTGCTGATATGGCATTTCCTCGAATGAATAACCTTTCTTTTTGATTGTTAATCCCTTCTTTTATGTTTCTTTTATTGTCTTCTATCTTAGATTCTGGGGTAGGGACAGGGTGAACGGTTT…
	MZ461544	--------------------------------------------------------------------------------------------------GGTTTATCTATGAGTTTGATTATTCGTCTTGAGTTAGGTATTGTTGGGTCTTTTTT---AGGTGATGAGCATCTTTATAATGTTTTAGTTACTGCCCATGCTTTTATTATGATTTTCTTTATAGTTATGCCCATTTCTATAGGTGGTTTTGGTAACTGATTAATTCCAATAATGCTTGGGGTAGCTGATATAGCATTTCCTCGTATAAATAATCTCTCTTTTTGGTTACTTATTCCTTCTTTTATGTTTCTTTTGCTTTCTTCTATTTTAGACTCCGGTGTTGGGACAGGTTGGACTGTTT…
	MZ438143	--------------------------------------------------------------------------------------------------GGGTTGAGTATATCTTTTCTTATTCGTCTAGAGTTAGGCACTGTAGGTCCTTTCCT---TGGTGACGAGCATCTCTATAATGTTTTAGTTACGGCTCATGCTTTTATTATGATTTTTTTCATGGTGATACCTATTTCCATAGGAGGGTTCGGTAATTGACTAATTCCCTTAATACTAGGAGTTGCCGACATAGCATTCCCCCGCATGAATAATCTTTCTTTTTGATTACTTATTCCCTCATTTCTATTTCTTCTTCTGTCTTCTATCTTAGACTCTGGGGTGGGGACAGGATGAACAGTCT…
	MZ438144	--------------------------------------------------------------------------------------------------GGGTTGAGTATATCTTTTCTTATTCGTCTAGAGTTAGGCACTGTAGGTTCTTTCCT---TGGTGACGAGCATCTATATAATGTCTTAGTTACAGCTCACGCTTTTATCATGATTTTTTTCATGGTGATACCTATTTCCATAGGGGGGTTCGGTAATTGACTAATCCCCTTAATGCTAGGAGTTGCCGATATAGCATTCCCCCGAATAAATAACCTTTCTTTCTGATTACTTATTCCATCATTTCTATTCCTTCTCCTGTCTTCTATCTTAGATTCTGGGGTAGGAACAGGATGAACTGTCT…
	JN936503	--------------------------------------------------AACGCTTTACTTCATTT--TTGGC-----ATATGG-GCCGGTTTTATTGGTTTAAGGATGAGTCTTCTTATTCGCATAGAGTTAGGTGTTGTTGGTGCGTTCTT---AGGTGATGAGCATCTCTATAACGTTATTGTCACAGCTCACGCTTTTATTATAATTTTCTTCATAGTGATACCTATTTCCATGGGTGGTTTTGGTAACTGGCTAATTCCTCTTATGTTAGGCGTAGCTGATATAGCTTTTCCTCGTATGAACAATCTTTCTTTTTGGTTGCTAGTCCCGTCGTTTTTATTCCTCCTATTGTCTAGGATTCTTGATGCAGGGGTAGGAACTGGGTGAACTGTTT…
	KC619028	--------------------------------------------------AACGCTTTACTTTATTT--TTGGC-----ATGTGA-GCTGGTTTTATTGGTTTAAGAATAAGCCTTCTTATTCGTATAGAGTTGGGGGTCGTTGGTGCGTTCTT---AGGGGATGAGCATCTTTATAACGTTATCGTTACAGCCCACGCTTTTATCATAATTTTCTTTATGGTTATGCCTATTTCTATGGGTGGTTTTGGGAATTGACTTATTCCTCTCATACTAGGCGTAGCCGATATAGCTTTTCCTCGTATAAATAATCTTTCCTTTTGGCTGCTAGTTCCATCGTTTTTATTCCTTTTATTGTCTAGAATTCTGGATGCAGGGGTGGGCACTGGGTGAACCGTTT…
	MZ461527	--------------------------------------------------------------------------------------------------GGCCTAAGAATAAGACTTCTAATTCGTATAGAGTTAGGTGTTATTGGTACTTTTCT---AGGTGATGATCATATTTACAATGTTCTCGTAACAGCTCATGCTTTTATTATGATTTTTTTCATGGTTATGCCTATTTCAATAGGAGGTTTTGGTAATTGACTTATTCCTCTTATGCTAGGTGTAGCGGATATGGCTTTCCCTCGTATAAATAATCTTTCTTTCTGGCTATTAGTGCCTTCTTTTCTTCTTTTACTTCTCTCTAGGGTTTTAGATGCAGGTGTAGGAACAGGATGAACCGTTT…
	MZ461532	--------------------------------------------------------------------------------------------------GGCCTTAGAATAAGACTCTTAATTCGTATAGAGTTAGGTGTTGTAGGCACTTTCTT---AGGAGATGAGCACATTTATAATGTTCTTGTCACCGCCCATGCTTTTATCATAATTTTCTTCATAGTTATGCCAATTTCTATGGGAGGCTTTGGAAACTGACTTATTCCTTTAATGTTAGGGGTTGCTGATATAGCTTTCCCCCGCATGAATAATCTCTCTTTTTGACTTCTTGTTCCTTCATTTCTATTTTTATTGCTATCTAGAGTTCTTGACGCTGGTGTAGGTACAGGTTGAACCGTAT…
	MZ438154	--------------------------------------------------------------------------------------------------GGCCTAAGTATAAGGCTCTTAATTCGTATAGAGTTAGGTGTAGTAGGCTCATTCCT---AGGTGACGAGCACATTTATAATGTTCTTGTTACTGCTCACGCTTTTATCATAATTTTCTTTATAGTTATGCCTATTTCTATAGGTGGATTTGGAAACTGGCTTATTCCTCTTATGTTGGGAGTAGCTGACATAGCTTTTCCTCGTATGAATAATCTTTCTTTCTGACTTATTATTCCTTCTTTTCTACTTCTTCTTTTATCAAGAGTCTTAGACGCAGGCGTAGGTACTGGGTGAACTGTTT…
	KC619306	--------------------------------------------------TACTCTTTACTTTATTT--TTGGT-----GTCTGG-GCTGGTTTTATTGGTCTTAGAATAAGTCTTCTAATTCGTTTAGAGTTAGGAGTTGTCGGTGCTTTCTT---AGGTGATGAGCACCTTTATAATGTTATTGTAACAGCTCATGCTTTTATTATGATTTTCTTCATAGTTATGCCTATCTCTATGGGTGGCTTTGGTAATTGACTAATTCCTCTTATGTTAGGGGTCGTTGATATGGCCTTCCCTCGAATGAACAATCTTTCTTTTTGACTATTAGTTCCTTCCTTTACTTTCCTTCTGCTATCTAGAATCCTAGACGCTGGGGTTGGGACCGGTTGAACTGTGT…
	JN936495	--------------------------------------------------TACTCTCTATTTTATTT--TTGGT-----ATTTGA-GCTGGTTTTATTGGGTTAAGAATAAGACTTCTTATCCGTTTAGAGTTAGGTGTAGTAGGAGCCTTTTT---AGGTGACGAGCATCTTTATAATGTAATTGTTACGGCTCACGCTTTTATTATGATTTTCTTTATAGTTATGCCTATTTCAATGGGTGGTTTTGGTAATTGACTTATTCCTCTTATGCTTGGTGTTGTTGATATAGCATTTCCACGTATGAATAATCTTTCATTTTGACTTTTAGTTCCTTCTTTCACTTTTCTTCTCCTTTCCAGAATTCTTGACGCTGGGGTTGGTACAGGTTGAACCGTTT…
	KC619290	--------------------------------------------------TACTCTTTATTTCATTT--TTGGC-----ATTTGA-GCTGGTTTTATTGGTTTAAGAATAAGACTGCTTATTCGCTTAGAGTTGGGTGTAGTAGGAGCCTTTTT---AGGTGACGAGCATCTTTATAATGTAATTGTTACGGCTCACGCCTTTATTATGATTTTCTTTATAGTTATACCTATTTCAATGGGTGGTTTTGGTAATTGGCTTATTCCTCTTATGTTGGGTGTCGCTGATATAGCATTTCCCCGTATGAATAATCTTTCATTTTGACTTTTAGTTCCTTCTTTCACTTTTCTTCTTCTTTCTAGAATTCTTGACGCTGGGGTAGGTACAGGTTGAACGGTCT…
	EU499862	--------------------------------------------------AACTCTTTACTTCATTT--TTGGT-----ATGTGA-GCCGGCTTTATTGGTCTCAGAATAAGACTTCTTATTCGAATGGAGCTCGGTGTAGTAGGAACCTTTCT---AGGTGACGAGCACCTCTACAATGTTTTGGTAACAGCTCATGCTTTTGTTATAATTTTCTTCATGGTGATACCTATTTCAATAGGTGGTTTTGGTAACTGGCTGATTCCACTTATGCTAGGAGTAGCTGACATGGCTTTCCCACGTATAAATAATCTTTCTTTTTGGCTATTAGTGCCTTCTTTTCTTTTTCTCTTGCTTTCTAGGATTCTAGATGCAGGGGTAGGGACAGGGTGAACTGTTT…
	JX216687	--------------------------------------------------TACCTTGTATTTTATTT--TTGGT-----ATTTGA-GCTGGTTTTATTGGTTTAAGTATAAGTTTCTTGATTCGTTTGGAGTTAGGTGTAGTTGGTCCTTTTTT---AGGTGACGAGCATTTGTACAATGTTATTGTTACAGCTCATGCTTTTGTTATAATTTTCTTTATAGTCATGCCTATTTCTATGGGTGGTTTTGGCAACTGATTAATTCCTCTTATGTTGGGTGTAGCTGATATGGCTTTCCCTCGAATGAATAATTTGTCTTTTTGGCTTCTTGTTCCTTCGTTTTTATTCCTATTACTTTCTTCCTTGCTAGATGCTGGTGTTGGTACTGGTTGAACTGTCT…
	JX216682	--------------------------------------------------TACTTTGTATTTTATTT--TTGGT-----ATTTGA-GCTGGTTTTATCGGTTTAAGTATGAGTTTCTTGATTCGTTTGGAGTTAGGTGTAGTTGGTCCTTTTTT---AGGTGATGAGCACCTTTATAATGTTATTGTTACAGCCCACGCTTTTGTTATAATTTTCTTTATAGTTATGCCTATTTCTATAGGGGGTTTTGGCAACTGATTAATTCCTCTTATATTAGGTGTGGCTGACATGGCTTTTCCTCGAATGAATAATTTGTCTTTTTGACTTCTTGTTCCTTCTTTTTTATTTTTATTACTTTCTTCTGTTTTAGATGCTGGTGTCGGTACTGGTTGAACCGTTT…
	JX216701	--------------------------------------------------TACTTTATATTTTATTT--TTGGT-----ATTTGA-GCTGGTTTTATTGGGCTAAGAATGAGTTTGTTAATTCGATTGGAGTTAGGTGTGGTCGGACCTTATTT---AGGTGATGACCATATTTATAATGTTCTTGTCACTGCTCACGCTTTTGTTATGATTTTTTTCATGGTTATGCCCATTTCTATAGGTGGTTTTGGTAATTGATTAATTCCTTTAATGCTAGGGGTTGCTGATATAGCTTTTCCTCGTATGAATAATCTTTCTTTTTGACTTTTGATCCCATCTTTTTTGTTTTTATTACTCTCTAGAATTTTGGACGCTGGTGTAGGCACTGGTTGGACAGTTT…
	JX216698	--------------------------------------------------TACATTGTATTTTATTT--TTGGA-----ATTTGA-GCAGGTTTTATTGGTTTAAGAATGAGTCTTTTGATTCGTTTAGAACTTGGTGTTGTGGGTCCTTATTT---AGGGGACGATCATATTTATAATGTTTTAGTTACGGCGCACGCTTTTGTCATGATTTTTTTTATGGTTATGCCTATCTCTATGGGTGGTTTTGGCAATTGATTGATTCCTCTTATACTAGGGGTTGCTGATATGGCTTTTCCTCGCATGAATAATCTCTCTTTTTGGCTTTTAATTCCTTCTTTTTTATTTCTTTTACTTTCTAGGATTTTGGATGCAGGGGTCGGCACTGGTTGAACAGTTT…
	KC618924	--------------------------------------------------TACGCTCTATTTTATTT--TTGGT-----ATCTGA-GCTGGTTTCATTGGTCTTAGAATAAGGCTTTTAATTCGTATGGAGCTAGGTGTTGTTGGGGCTTTCCT---TGGTGACGAGCATCTCTACAATGTCTTAGTGACTGCCCACGCTTTTGTAATGATTTTCTTCATAACTATGCCTATTTCTATAGGTGGCTTTGGAAACTGACTAATTCCTCTTATGCTAGGTGTAGCTGATATGGCTTTTCCTCGTATGAATAATCTCTCTTTTTGGTTAATAGTTCCTTCTTTTATGTTTCTTCTGTTGTCAAGAATTCTGGATGCTGGTGTAGGTACAGGTTGAACAGTCT…
	KC618897	--------------------------------------------------TACACTCTATTTTATCT--TTGGT-----ATCTGA-GCCGGTTTTATTGGTCTTAGAATGAGACTTCTAATTCGTATGGAGCTAGGTGTTGTCGGGGCTTTCCT---TGGCGACGAGCATCTTTATAACGTTTTAGTTACTGCTCATGCTTTTGTAATGATTTTCTTTATAACAATGCCTATTTCTATAGGTGGTTTTGGGAATTGACTTATTCCTCTTATGCTAGGTGTAGCTGATATGGCTTTCCCTCGTATAAACAATCTTTCTTTCTGGTTAATGGTTCCTTCTTTCATGTTTCTTTTACTGTCAAGAATTCTTGATGCTGGTGTTGGTACGGGCTGAACAGTAT…
	MZ438155	--------------------------------------------------------------------------------------------------GGCCTAAGTATAAGACTTCTTATTCGTATGGAACTCGGGGTTGTAGGTCCTTTCTT---GGGTGACGAACATCTTTACAACGTTCTTGTTACTGCTCATGCTTTTGTTATGATTTTCTTTATAGTAATGCCTATTTCTATGGGTGGCTTTGGAAATTGACTTATTCCTCTTATGTTAGGTGTTGCAGATATGGCTTTTCCACGTATGAACAACCTTTCTTTTTGGCTCCTTGTCCCTTCTTTTATGTTTCTCCTTCTTTCTAGAATTTTAGATGCTGGGGTTGGAACAGGATGAACTGTCT…
	KJ460388	--------------------------------------------------TACACTTTATTTTATTT--TTGGT-----ATTTGA-GCTGGGTTCATTGGTCTTAGTATAAGGCTTTTAATTCGTATGGAACTTGGGGTTGTTGGTGCCTTTTT---AGGGGATGAACATCTTTATAATGTTCTCGTTACGGCTCATGCTTTTGTAATGATTTTCTTTATAACTATGCCTATTTCTATAGGTGGTTTTGGTAATTGATTAATTCCTCTTATGTTGGGGGTTGTTGATATGGCTTTTCCTCGCATGAACAATCTTTCTTTTTGACTTTTAGTTCCTTCTTTTATGTTCCTTCTTCTTTCTAGAATTTTAGATGCTGGGGTTGGTACTGGTTGAACTGTGT…
	MZ438168	--------------------------------------------------------------------------------------------------GGCCTTAGTATAAGACTTCTTATTCGCATAGAGTTAGGTGTTGTTGGTGCTTTTCT---GGGTGATGAGCATCTTTACAATGTTCTGGTGACTGCCCATGCTTTTGTTATAATTTTCTTTATAGTTATGCCTATTTCTATAGGTGGTTTTGGTAATTGATTAATTCCTTTAATACTAGGTGTTGTTGATATGGCTTTTCCTCGCATGAACAATCTTTCTTTTTGATTGCTTGTTCCTTCTTTTATGTTCCTTCTTCTGTCTAGAATTCTAGATGCTGGTGTCGGAACAGGTTGAACAGTTT…
	MZ461526	--------------------------------------------------------------------------------------------------GGCCTTAGTATAAGACTTCTTATTCGTATAGAATTGGGTGTTGTTGGTACTTTTCT---TGGGGATGAACATCTTTATAATGTTCTGGTGACTGCCCATGCTTTTGTTATAATTTTCTTCATAGTTATGCCTATTTCTATAGGTGGTTTTGGTAATTGATTGATCCCTCTAATACTAGGTGTTGTCGATATGGCTTTTCCTCGTATGAACAATCTTTCTTTTTGACTACTTGTTCCTTCTTTTATGTTCCTTCTTTTGTCTAGAATTCTAGATGCTGGTGTCGGAACAGGCTGAACAGTTT…
	JN936500	--------------------------------------------------AACTCTGTATTTTATTT--TTGGT-----ATATGA-GCAGGCTTTATTGGCCTCAGTATAAGACTTTTAATTCGCATAGAATTAGGAGTTGTTGGTACCTTTTT---AGGTGATGAGCATTTATATAATGTTCTTGTCACCGCTCACGCTTTTGTTATAATTTTCTTCATGGTTATGCCTATCTCTATAGGAGGTTTTGGTAATTGACTTATTCCTCTTATGCTTGGAGTCGCAGACATAGCTTTCCCTCGAATGAATAATCTTTCATTCTGACTTCTAATCCCTTCCTTCTTATTTCTACTTCTATCTAGAATTTTAGATGCTGGAGCAGGTACAGGATGAACTGTAT…
	KC618896	--------------------------------------------------AACTTTATATTTTATTT--TCGGT-----ATATGA-GCAGGTTTTATTGGCCTTAGAATGAGACTTCTAATTCGTATAGAATTAGGGGTTGTCGGTACCTTTTT---AGGTGACGAACATCTGTATAATGTTCTCGTCACAGCTCACGCTTTCGTTATGATTTTCTTCATGGTTATGCCTATCTCCATAGGAGGTTTCGGTAACTGACTCATCCCANTCATGCTTGGGGTAGCAGATATAGNCTTTCCTCGAATGAATAATCTTTCATTCTGACTTCTTATTCCTTCCTTCTTATTCCTTCTTCTATCCAGAATCCTTGATGCTGGGGTAGGCACTGGATGAACTGTAT…
	LC215550	--------------------------------------------------AACTTTATATTTTATTT--TCGGT-----ATATGA-GCAGGCTTTATTGGCCTTAGAATGAGACTTTTAATTCGTATAGAATTAGGAGTTGTCGGTACCTTTTT---AGGTGATGAACATTTATACAATGTTCTTGTCACAGCTCACGCTTTCGTAATGATTTTCTTCATGGTTATACCTATTTCTATAGGAGGGTTTGGTAACTGACTTATTCCCCTTATGCTTGGTGTAGCAGACATGGCTTTCCCTCGAATGAATAATCTTTCATTCTGACTTCTTATTCCTTCTTTCTTATTCCTTCTTTTATCCAGAATTCTTGATGCTGGAGTTGGTACTGGATGAACAGTTT…
	KC619084	--------------------------------------------------TACTCTCTATTTTATTT--TCGGT-----ATATGA-GCCGGTTTCATTGGTTTAAGGATAAGATTCCTTATTCGAATGGAATTGGGTGTAGTAGGTACATTCCT---AGGTGACGAGCACCTTTATAACGTTCTTGTTACTGCTCATGCTTTTGTTATGATTTTCTTTATAGTTATGCCTATTTCTATGGGTGGTTTCGGTAACTGACTTATTCCTCTTATACTAGGTGTAGCTGATATGGCTTTCCCTCGTATGAACAACCTTTCGTTTTGACTAATTGTCCCATCTTTCCTGCTACTATTNCTTTCTAGAATTCNAGACGCAGGTGCTGGTACCGGTTGAACAGTAT…
	LC215572	--------------------------------------------------AACTCTTTATTTTATTT--TCGGT-----ATATGA-GCTGGTTTCATTGGCCTTAGGATAAGATTTCTTATTCGCTTGGAACTAGGTGTTGTTGGTGCCTTCTT---AGGTGATGAGCATCTATATAATGTACTAGTAACTGCTCATGCTTTTATTATGATTTTCTTCATGGTTATGCCTATCTCTATGGGTGGTTTTGGTAATTGACTAATTCCTCTTATGCTAGGTGTAGCTGACATGGCTTTCCCTCGAATGAACAATCTTTCTTTCTGGCTTCTGGTCCCCTCTTTCCTTCTCTTACTTCTTTCTAGAATTCTTGACGCAGGTGTAGGAACTGGTTGAACTGTGT…
	MT152621	-------------------------GGTCAACAAATCATAAAGATATTGGTACTCTATATTTCATTT--TTGGT-----ATATGA-GCAGGTTTCATTGGTCTAAGAATAAGACTTCTTATTCGTATGGAGCTTGGTGTCGTAGGTACATTCTT---AGGTGATGAGCATCTCTACAACGTGCTTGTAACAGCTCATGCTTTTGTTATGATTTTCTTTATAGTTATGCCTATTTCTATGGGAGGTTTTGGTAACTGACTTATCCCTCTTATGCTTGGTGTAGCTGATATGGCTTTTCCTCGTATGAATAATCTTTCTTTTTGACTTATTGTCCCTTCTTTCTTATTACTCTTGTTATCCAGAGTTTTAGATGCAGGTGTTGGTACTGGTTGAACTGTGT…
	KY749524	----------------------------------------------------------------------------------------CGGCTTTATTGGTTTAAGAATAAGACTTCTTATTCGTATAGAGCTTGGTGTTGTTGGTACATTCTT---AGGTGACGAACACCTTTATAATGTGCTGGTAACTGCCCATGCCTTTGTTATGATTTTCTTTATGGTTATGCCTATTTCTATAGGGGGTTTTGGTAACTGACTAATCCCTCTTATGTTAGGTGTCGCTGACATGGCATTCCCTCGAATGAATAATCTTTCATTCTGGCTTATTGTTCCTTCTTTTCTCTTACTTTTACTTTCAAGGGTTCTTGATGCAGGTGTAGGTACTGGGTGAACTGTTT…
	LC215565	--------------------------------------------------TACTCTTTACTTTATTT--TTGGT-----ATATGA-GCAGGCTTTATTGGTTTAAGAATAAGACTTCTTATTCGTATAGAGCTTGGTGTTGTTGGTACATTTTT---AGGTGATGAACATCTTTATAATGTGCTTGTAACTGCTCATGCCTTTGTTATGATTTTCTTTATAGTTATGCCTATTTCTATAGGAGGTTTTGGTAACTGACTAATTCCCCTTATACTAGGTGTAGCCGACATGGCATTCCCTCGAATGAATAACCTTTCATTTTGACTAATTGTCCCTTCTTTTCTCTTACTTTTACTATCTAGAGTATTAGATGCAGGTGTAGGTACAGGATGAACTGTTT…
	JN936516	--------------------------------------------------TACTTTGTACTTTATCT--TTGGG-----TTGTGG-GCTGGCTTTATTGGGCTCAGTATAAGGTTTTTAATTCGCTTAGAGTTAGGTGTGGTTGGTTCATTCCT---AGGCGATGAGCATTTGTACAATGTTATTGTTACAGCACACGCTTTTGTTATAATTTTCTTCATAGTAATACCTATCTCTATAGGCGGTTTTGGAAATTGGTTAATCCCCCTTATGCTAGGTGTAGCCGATATAGCATTTCCTCGTATAAATAACCTTTCTTTCTGACTTCTAGTCCCAGCTTTTATGCTACTCCTCCTCTCAAGAATCCTAGACGCAGGGGTAGGCACTGGCTGAACAGTTT…
	KX620033	------------------------------------------------------CGTTTTTATGTACCCTGGAT-----ATTAGG-GCAGGTTTAGTAGGTCTTAGTATAAGACTTTTTATTCGATTGGAATTAGGAGAGTTAGGCCCATTTTT---AGGAGATGAGCATTTGTATAATGTTTTTGTCACTGCTCATGCTTTTATTATAATTTTTTTTATAGTAATACCTATTTCTATAGGAGGGTTTGGTAATTGACTAATTCCTCTAATGTTGGGGGTAGCTGACATAGCTTTTCCTCGTTTAAATAATTTTTCTTTTTGGTTACTTTTACCTTCTTTTCTTTTATTACTTCTTTCAGCAATTTTAGATGCAGGAGCAGGTACTGGTTGAACTGTGT…
	JN936527	--------------------------------------------------AACTCTGTACTTCTTCT--TCGGT-----GTTTGA-GCCGGTTTAGTTGGCTTGAGTCTAAGTTTAATTATTCGTTTAGAATTGGGTGTTGTAGGTCCCTTCTT---AGGCGATGAGCATTTGTACAATGTTATTGTCACTGCTCATGCTTTCATCATAATTTTTTTTATAGTGATACCCATCTCTATAGGAGGGTTTGGCAATTGACTTATTCCCCTTATACTTGGAGTTGCGGATATAGCCTTCCCCCGTTTAAATAACCTTTCTTTCTGACTTCTTATTCCGTCCTTTACCCTTCTTCTTCTAAGAAGCATCTTAGATGCAGGGGTTGGTACCGGTTGAACCGTGT…
	HQ944313	--------------------------------------------------AACTCTTTATTTTATTT--ATGGA-----ATTTGA-ACTGGAATAGTAGGACTATCTATGAGTCTTATTATTCGTTTTGAGTTGGGTATTGTTGGTCCGTTTTT---GGCAGATGATCATCTATATAATGTTATAGTTACAGCTCATGCTTTTGTTATGATTTTTTTTAGAGTTATGCCTATTTCAATGGGTGGGTTTGGTAATTGATTGATTCCTTTAATGTTAGGAGTTGCGGACATGGCCTTTCCACGTATAAACAATTTCTCGTTTTGACTTATAGTGCCTTCTTTCATGTTGTTAATGTTATCAGCCGTTGTTGATGCAGGTGCAGGTACAGGGTGAACAGTGT…
	ON033622	-----------------------------------------------------TTTATACTTTATTT--TTGGT-----ATTTGA-GCAGGCTTTATTGGGCTAAGAATAAGCCTTCTTATTCGCCTAGAGCTAGGAGTCGTTGGCCCGTTTAT---TGGAGATGAGCACATTTACAACGTGATTGTTACTGCTCATGCCTTTATCATGATTTTCTTTATGGTTATGCCCATCTCTATAGGAGGGTTCGGTAATTGATTAATTCCTCTTATGTTAGGGGTCGCTGATATGGCGTTCCCTCGCATAAATAATCTCTCCTTTTGGCTTCTAGTCCCCTCTTTCTCCTTTCTTCTTCTGTCTTCTATTCTAGATTCTGGAGTAGGTACTGGGTGAACAGTTT…
	OP830164	--------------------------------------------------GACTCTTTACTTTCTAT--TCGGA-----ATTTGA-GCAGGTTTCATCGGACTTTCCATGAGACTTTTAATTCGATTTGAACTAGGAGTAGTTGGTCCTTTTCT---AGGTGATGAGCATCTTTATAATGTTTTAGTAACTGCTCATGCTTTTATTATAATTTTTTTCATAGTAATACCCATTTCAATAGGAGGTTTTGGAAATTGATTAATTCCTTTAATATTAGGAGTTGCAGATATAGCTTTCCCACGTTTAAATAACTTGTCTTTTTGGCTTTTAGTTCCTTCTTTTATGTTTCTTCTGCTCTCAAGAGTATTAGACTCAGGAGTAGGTACAGGTTGAACAGTGT…
	ON033621	-----------------------------------------------------CCTTTATTTTATTT--TTGGT-----ATCTGA-GCTGGATTTATTGGATTGAGAATAAGTCTCCTTATCCGACTTGAGCTTGGAGTTGTAGGCCCTTTTAT---TGGAGATGAGCATCTTTACAATGTTATCGTTACTGCTCACGCTTTTATCATAATCTTTTTTATGGTTATGCCTATCTCTATAGGAGGTTTTGGTAACTGGCTTATTCCTCTTATGTTAGGGGTTGCTGACATGGCATTCCCCCGAATGAACAATCTCTCCTTTTGACTTTTAGTCCCCTCTTTTACTTTCCTGCTCCTTTCTTCTGTTTTAGATTCAGGAGTTGGAACAGGCTGAACTGTAT…
	OP830221	--------------------------------------------------AACCCTTTACTTCATTT--TTGGT-----ATCTGA-GCTGGGTTCATCGGGTTAAGAATGAGTCTTCTCATTCGACTTGAACTTGGAGTCGTAGGTCCTTTTAT---TAGAGACGAGCACCTTTATAACGTTATTGTTACCGCTCACGCTTTCATTATAATCTTCTTCATAGTTATGCCCATTTCTATAGGAGGTTTTGGCAATTGACTCATTCCTTTAATACTAGGAGTCGCTGATATGGCATTCCCACGAATGAATAACCTTTCTTTTTGATTGCTAATTCCATCTTTCACTTTTTTGCTTCTCTCTTCCGTTCTAGACTCAGGAGTTGGAACAGGTTGAACTGTTT…
	MG449053	--------------------------------------------------AACCCTTTACTTCATTT--TCGGC-----ATCTGA-GCTGGGTTCATCGGATTGAGAATGAGTCTTCTCATTCGACTTGAACTCGGAGTCGTAGGTCCTTTTAT---TGGAGATGAGCACCTGTATAACGTTATCGTTACCGCTCACGCTTTCATTATAATCTTTTTCATAGTTATGCCCATTTCTATAGGAGGTTTCGGTAATTGACTCATTCCTCTAATACTAGGGGTCGCTGATATGGCATTTCCACGAATGAATAACCTTTCCTTTTGACTGTTAATTCCATCTTTCACTTTTTTGCTTCTTTCTTCCGTTCTAGACTCAGGAGCCGGAACAGGTTGAACCGTCT…
	HQ873041	--------------------------------------------------------------------TTCGGG-----TTATGA-GCTGGTTTTGTAGGTTTAAGAATAAGTTTACTAATCCGCCTAGAATTAGGCGTTGTAGGCCCCTTTTT---AGCTGATGAGCACCTTTATAACGTTATTGTTACAGCTCATGCATTTGTTATAATTTTTTTTATAGTAATACCTATTTCAATGGGGGGCTTTGGAAATTGACTTATTCCTTTAATATTAGGTGTTGGTGATATAGCTTTTCCCCGTCTAAATAACCTTTCTTTTTGACTTCTTATTCCATCATTCCTTTTTTTATTGCTGTCTTCTATTCTAGATTCTGGAGTGGGGACTGGCTGAACTGTTT…
	EU499795	--------------------------------------------------CACTTTATACTTCCTTT--TCGGT-----ATCTGA-GCAGGCTTTATCGGTCTTAGAATAAGGTTTTTAATCCGTTTAGAACTTGGTGTGATTGGCTCTTATAT---CGCAGATGAACATCTTTATAATGTTTTAGTAACTGCCCATGCTTTTGTTATAATCTTTTTTATAGTTATACCAATTTCAATAGGTGGCTTTGGTAATTGGTTAATTCCCTTGCTTCTTGGGGTTGCTGATATGGCTTTTCCTCGTATGAATAACCTTTCCTTTTGACTTCTAGTCCCTTCATTTATGTTTCTCCTCCTCTCATCTATCTTAGATGCTGGTGTCGGAACTGGTTGAACTGTCT…
	HM880054	--------------------------------------------------TACATTATATTTCCTTT--TTGGT-----ATCTGA-GCAGGCTTTATTGGCCTTAGAATAAGTTTCTTAATTCGCTTAGAACTCGGTGTTATCGGTTCTTATAT---CGCAGATGAGCACCTTTACAACGTTCTAGTAACAGCACATGCTTTTGTCATGATTTTCTTTATAGTTATGCCTATCTCTATAGGTGGTTTTGGCAATTGACTAATCCCTTTACTTCTTGGGGTTGCAGATATGGCTTTTCCTCGTATGAATAATCTTTCTTTTTGACTTCTAGTTCCTTCATTTATATTTCTTCTTCTCTCTTCTATTTTAGACGCTGGTGTTGGTACAGGTTGAACCGTTT…
	JX216755	--------------------------------------------------AACTTTATACTTTTTAT--TTGGA-----TTGTGA-GCTGGTTTTATTGGCCTTAGAATAAGAATGCTTATTCGTGTAGAGTTAGGAACTGTAGGACCGTTTTT---AGGTGACGAGCATCTTTATAACGTGTTGGTCACTGCTCATGCTTTTGTTATAATTTTTTTCATGGTTATGCCTATTGCTATGGGTGGTTTTGGAAACTGACTCATCCCAATAATGTTAGGAGTATCTGATATGGCTTTTCCTCGAATGAACAACTTATCTTTTTGACTTCTAGTTCCTTCTTTTCTGTTTCTATTGCTTTCTTCTATTCTAGACGCAGGAGCTGGTACAGGTTGAACGGTTT…
	KX620031	-------------------------------------------------------------------TCTTGGCCCCCTCAGTGA-GCTGGGTTCATTGGCCTAAGGATAAGCCTACTTATTCGTCTAGAGCTTGGTGTTGTCGGTCCCTACCT---TGGAGATGAACATCTCTACAATGTGCTTGTTACAGCTCATGCGTTCGTTATGATTTTCTTTATAGTAATACCCGTATCTATAGGGGGATTTGGTAATTGACTTATTCCTCTTATGTTAGGTGTTGCTGATATGGCCTTCCCTCGCCTTAATAATTTATCTTTTTGGTTACTTGTCCCTTCTTTTCTCTTTCTCCTTCTTTCCTCCATTCTTGATGCGGGAGCTGGTACAGGTTGAACTGTTT…
	HM880049	--------------------------------------------------GTCTCTGTATTTTATTT--TCGGC-----ATCTGA-GCAGGATTTATTGGTTTAAGAATAAGACTCTTAATTCGTCTTGAACTAGGCGTGGTAGGTCCACTACT---AGCCGATGAGCATCTTTACAATGTTATTGTTACAGCACACGCTTTTATTATAATTTTTTTTATAGTTATACCAATTTCTATAGGCGGTTTCGGCAACTGACTTATTCCCCTTATGTTAGGAGTCCCTGACATGGCCTTTCCACGTATAAATAACTTATCTTTCTGGCTTTTAATTCCTTCTTTTACATTTCTTCTCTTATCTTCTATTTTAGACTCAGGAGCAGGTACTGGTTGAACTGTTT…
	MK905772	------------------------------------------------------TTATATTTNNNNT--TTGGT-----ATATGA-GCAGGTTTTATTGGGCTTAGTATAAGGCTTTTAATTCGTATAGAGTTAGGAGTAGTAGGGTCTTTTCT---AGGAGACGAGCACTTGTACAATGTGTTAGTGACAGCTCATGCTTTTATTATAATTTTCTTTATAGTTATGCCTATTTCTATAGGAGGATTTGGTAATTGATTAATTCCTCTTATGCTAGGAGTAGCAGATATAGCTTTCCCCCGCATGAATAATCTCTCATTTTGACTATTAGTTCCATCATTTCTCTTCTTATTGTTGTCTAGAGTATTAGATGCTGGGGTTGGAACAGGCTGAACAGTAT…
	KX714921	-----------------------------------------------------------------------------------------------------------ATGAGTTTTCTTATTCGTTTAGAGCTTGGTATTATTGGCCCCTACAT---TGGTGATGAGCATCTTTATAATGTGATGGTCACTGCCCATGCTTTTGTTATAATTTTTTTCATGGTAATACCTATCTCAATAGGGGGATTTGGAAATTGATTAATTCCTCTAATGCTTGGAGTGGCAGATATAGCGTTCCCTCGTATAAATAACCTTTCCTTCTGATTGCTTATTCCTTCTTTTTCTTTCCTTCTTCTTTCTTCTATTTTAGACGCAGGTGTTGGTACAGGTTGAACAGTTT…
	OP830161	----------------------------------------------------------------TTT--TTGGA-----CTTTGA-GCAGGTTTTATTGGGCTTAGTATGAGTTTACTTATTCGCCTAGAACTAGGTGTTGTTGGTCCTTTTAT---TGGGGATGAACATCTATATAATGTTCTAGTTACAGCTCATGCCTTTGTTATAATTTTCTTTATGACTATGCCTATTTCTATGGGAGGTTTTGGTAATTGACTTATTCCTTTAATGCTAGGTGTCGCTGATATAGCTTTTCCTCGTATAAACAATTTGTCTTTTTGACTTCTTATCCCTTCTTTCACTTTTCTTCTTCTTTCTTCTATTCTTGATTCAGGTGTTGGTACAGGTTGAACTGTTT…
	MK905780	------------------------------------------------------TTGTATTTTCTGT--TTGGT-----ATTTGA-GCAGGTTTTATTGGGCTTAGAATAAGACTTCTAATTCGTTTAGAGCTAGGTGTTGTTGGTCCTTTTTT---AGGAGACGAGCATCTTTATAATGTTATTGTAACCGCACATGCTTTTATTATGATTTTTTTTATAGTTATGCCTATTTCTATGGGGGGATTTGGAAATTGACTTATTCCTCTAATGTTAGGCGTAGCCGATATAGCTTTTCCTCGTCTTAACAATCTTTCTTTCTGACTACTTGTTCCATCTTTTATGTTTCTTTTACTTTCAAGAGTTTTAGATGCAGGTGTAGGTACAGGTTGAACTGTAT…
	HQ444173	--------------------------------------------------GACTCTTTACTTTATCT--TCGGT-----ATCTGA-GCCGGTTTTATTGGCTTAAGAATAAGACTCCTTATTCGTCTAGAGCTTGGTGTTGTTGGTCCTTTCTT---AGGGGACGAGCACCTTTATAATGTTATTGTTACTGCTCATGCTTTTATTATGATTTTCTTTATAGTAATGCCTATCTCGATAGGTGGCTTTGGTAATTGACTAATTCCTCTAATGCTTGGTGTGGCTGATATAGCCTTCCCTCGAATGAATAATCTTTCTTTCTGGTTATTAGTACCTTCTTTCATATTCTTGCTCCTTTCTTCTATTATAGATGCAGGTGTGGGTACAGGTTGAACTGTAT…
	GQ890449	--------------------------------------------------------------------------------------GCAGGGTTTATTGGTCTTAGAATAAGGTTTTTAATTCGTCTAGAGCTTGGAGTAGTTGGACCTTATCT---TGGTGATGAGCATCTTTACAACGTGTTAGTTACAGCTCATGCTTTCATTATGATTTTCTTTATAGTTATGCCAATTTCAATAGGTGGTTTTGGTAACTGACTAATTCCTCTTATGCTTGGTGTAGCCGATATAGCTTTTCCACGAATGAATAACTTATCTTTTTGACTTCTAATTCCTTCTTTTCTTTTTCTGCTTTTATCATCTTTTCTAGATGCAGGTGTAGGAACTGGTTGAACCGTTT…
	HQ944317	--------------------------------------------------TACGTTATATTTTTTAT--TTGGA-----ATGTGA-GCCGGTTTTATTGGATTAAGTATAAGGATAATCATTCGTGTTGAATTAGGAGTCGTTGGACCCTATTT---AGGCGATGAGCATCTCTATAATGTTCTGGTAACTGCGCACGCGCTGGTAATAATTTTTTTTATGGTAATGCCTATTTCCATGGGCGGGTTTGGGAATTGACTAATTCCTTTAATTCTGGGTGTAGCCGATATGGCCTTCCCTCGAATGAATAATTTATCCTTTTGACTTCTTGTGCCTTCTTTTTTATTTTTGCTGCTGTCATCTATTTTTGATGCTGGTGCTGGTTCTGGTTGAACTGTTT…
	JN936542	--------------------------------------------------TACACTATACTTTATTT--TTGGT-----ATGTGG-GCTGGTCTTGTAGGCTTGAGTATAAGACTACTTATTCGTTTAGAGCTTGGGATTATTGGTCCTTTTTN---AGGAGACGAGCATCTTTATAATGTTCTTGTAACAGCCCATGCGTTTGTTATGATTTTCTTTATAGTTATGCCTATCTCTATAGGAGGCTTCGGTAATTGGTTAATTCCGTTAATACTAGGAGTCGCTGATATAGCTTTCCCTCGTATAAACAATTTATCATTCTGATTACTAGTGCCTGCTTTTGTACTCTTACTTCTTAGTAGTATTCTAGACGCCGGGGTTGGTACTGGTTGAACAGTTT…
	JX216745	--------------------------------------------------GACTCTCTATTTCTTAT--TTGGT-----CTTTGG-GCTGGGTTTATTGGGCTCAGAATAAGAATGCTTATTCGTGTTGAGCTTGGTGTAGTTGGCCCTTATCT---TAATGATGAGCATCTTTATAATGTTTTAGTTACTGCCCATGCTTTTGTTATGATTTTTTTTATGGTTATGCCTATTTCCATGGGTGGATTTGGTAACTGGTTAATTCCTTTAATACTTGGGGTGGCTGATATGGCTTTTCCTCGTATAAATAATCTATCTTTTTGGCTTTTGATTCCTTCTTTTATGTTTCTTTTATTGTCTAGAATTTTAGATTCAGGAGTTGGGACTGGTTGAACTGTGT…
	HQ944326	--------------------------------------------------AACATTATATTTTATTT--TCGGT-----ATTTGG-GCTGGTTTTATTGGTTTGGGTATGAGATTATTGATCCGTTTAGAGTTAGGAGTTGTTGGGCCTTACAT---GGCTGATGATCATGTTTATAATGTACTGGTTACTGCTCATGCCTTCGTTATGATTTTCTTTATGGTAATACCTATTTCTATGGGTGGTTTCGGTAATTGACTTATTCCTTTAATGCTGGGTGTAGCTGATATGGCTTTCCCTCGAATGAATAACTTGTCTTTTTGATTACTGGTTCCTTCTTTTTTGCTTCTTTTATTGTCTTCTGTTGTTGATGCTGGGGTAGGTACAGGTTGAACTGTTT…
	JX216610	--------------------------------------------------AACTCTGTACTTTATTT--TTGGT-----ATTTGA-GCCGGATTTATTGGTTTAAGTATAAGCCTTATTATTCGTTTAGAATTAGGAGTTGTTGGTCCCTTTTT---ATCAGATGAGCATTTATATAATGTTCTTGTCACAGCTCATGCTTTTATTATAATTTTTTTTATAGTAATGCCTATTTCTATAGGCGGATTTGGTAATTGATTAATTCCTTTAATATTAGGAGTTGCTGATATAGCTTTTCCTCGTATGAATAATCTTTCTTTTTGGTTGCTTGTTCCTTCTTTTTCTTTATTGCTTCTTTCTTCTTTACTCGATTCAGGTGTTGGTACTGGATGGACAGTGT…
	JX216612	--------------------------------------------------GACTTTGTATTTCGTTT--TTGGT-----ATTTGA-GCTGGTTTTATCGGCTTAAGAATAAGACTTCTTATTCGTTTGGAGCTTGGTGTAGTTGGGCCGTTTTT---ATCTGATGAACATCTTTATAATGTTATCGTAACGGCTCATGCTTTCATCATAATTTTTTTTATGGTAATGCCTATTTCTATAGGTGGTTTTGGTAATTGATTGATTCCTCTTATATTAGGTGTGCCTGATATGGCATTTCCTCGTATAAACAATTTGTCTTTTTGGCTTCTTATTCCTTCTTTTACTTTTCTTCTGTTGTCAGCTGTTCTTGATTCAGGAGTAGGTACCGGTTGAACTGTTT…
	HQ944312	--------------------------------------------------GACTTTATACTTTCTTT--TTGGA-----ATATGA-GCTGGTTTTATTGGTCTGAGAATAAGAATGTTAATTCGCGTCGAGCTTGGTGTTGTTGGTCCTTACCT---TAACGATGAGCATCTCTATAATGTTTTAGTTACTGCTCACGCTTTTGTCATGATTTTTTTTATGGTTATACCTATTTCTATAGGAGGTTTTGGTAATTGACTCATTCCCTTAATGCTTGGAGTTGCTGATATGGCTTTTCCTCGTATAAATAATTTATCTTTTTGACTTCTTGTTCCCTCTTTTTTATTTCTTCTCCTATCTAGAATTTTAGACTCTGGTGTGGGGACTGGTTGAACCGTTT…
	AF499077	--------------------------------------------------------------------------------------GCAGGTTTTATTGGTCTTAGTATAAGCTTAATTATTCGACTTGAGTTAGGTGTTGTAGGTTCCTATAT---TGGTGATGAGCATATTTATAATGTTCTAGTAACTGCTCATGCATTCATTATGATTTTTTTTATAGTTATGCCTATCTCTATAGGTGGTTTTGGGAACTGGCTTATTCCTTTGATGCTTGGTGTTGCAGATATAGCTTTCCCCCGTATAAACAATCTTTCTTTCTGGCTTCTTCTCCCTTCTTTTACTTTTCTTCTTTTATCTTCTGTTCTTGATGCTGGAGTCGGTACAGGATGAACGGTTT…
	MT852953	-----------------------------------------------------------------------------------------------------------------------ATCCGATTAGAACTGGGAGTTGTAGGTTCTTACAT---TGGTGACGAGCATATTTATAATGTACTTGTTACCGCCCATGCATTTATTATAATTTTCTTTATGGTTATACCCATCTCTATAGGAGGATTTGGTAACTGACTTATCCCTCTNATACTCGGTGTTGCTGATATAGCTTTCCCTCGTATAAACAACCTTTCTTTCNGATTGCTCTTCCCTTCTTTTACCTTTCTCCTCCTCTCTTCTGTTCTTGATGCAGGTGTAGGTACCGGTTGAACCGTTT…
	HQ873040	-----------------------------------------------------------------TT--TTGGT-----ATATGA-GCTGGTCTCATTGGGCTCAGTATGAGTCTTTTAATCCGTTTAGAGCTTGGGGTAGTTGGCCCCTACTT---AGGTGATGAGCATTTGTACAACGTTTTAGTGACCGCCCATGCTTTTATTATAATTTTCTTTATGGTGATGCCCGTCTCAATGGGTGGGTTTGGTAATTGGCTAATCCCCCTTATGTTAGGTGTTGCTGATATGGCTTTTCCTCGCATGAATAACCTGTCTTTCTGACTTTTAGTCCCTTCTTTTCTATTTTTGCTTTTATCTTCTATCCTAGACGCTGGTGCTGGTACGGGCTGAACTGTTT…
	JX216696	--------------------------------------------------CACTCTATATTTTCTTT--TTGGT-----ATATGA-GCAGGCTTTATTGGTCTAAGAATAAGAATGCTTATCCGTGTTGAGTTAGGTGTCGTAGGACCTTATCT---TGGAGATGAGCATCTTTATAATGTGTTAGTTACAGCTCATGCTTTTGTTATAATTTTCTTTATAGTAATGCCTATTTCTATAGGTGGTTTTGGTAACTGATTGTTGCCTTTGATGCTGGGAGTAGCAGATATGGCTTTTCCTCGTATAAACAATCTTTCTTTTTGACTTTTAATTCCCTCTTTTCTTTTTCTTCTGCTATCATCAATTTTAGACGCAGGCGTAGGTACTGGTTGAACAGTTT…
	OQ445412	--------------------------------------------------------------------------------------------------GGTTTAAGTATAAGATTTTTAATCCGTTTAGAATTAGCTAATGTTGGTCCCTTTTT---AGGAGATGAGCACCTTTATAATGTTGTTGTTACTGCTCATGCTTTTGTTATAATTTTCTTCATGGTTATACCTATTTCTATGGGAGGTTTTGGTAACTGATTAATTCCTTTAATATTAGGTGTTGCAGATATAGCATTTCCCCGAATAAATAATTTATCTTTCTGATTACTTATCCCATCTTTCTTATTTTTACTTTTAAGAGCTATTTTAGATGCTGGAGTTGGAACTGGCTGAACAGTCT…
	KY749511	---------------------------------------------------------------------------------------CTGGTTTTATTGGTCTCAGAATGAGAATATTAATTCGTGTAGAATTAGGGATTGTTGGTCCTTATTT---AGGAGATGAGCATCTGTATAATGTCTTAGTTACAGCTCATGCATTTGTTATAATTTTTTTTATAGTTATACCTATTTCCATAGGGGGTTTCGGTAATTGACTCATTCCTTTAATGCTTGGTGTTGCTGACATAGCTTTCCCTCGGATAAATAACCTATCTTTTTGACTCCTTGTCCCATCTTTTTTATTTTTACTTTTATCTTCGATTTTAGATGCAGGAGCAGGTACTGGCTGAACTGTTT…
	MZ438158	--------------------------------------------------------------------------------------------------GGTCTCAGTATAAGACTACTAATTCGTTTAGAATTAGGAACTGTCGGACACTTCCT---AGGTGATGAGCACCTTTACAATGTAATTGTAACGGCCCATGCCTTTATTATGATTTTCTTTATGGTTATGCCTATCTCAATAGGGGGTTTTGGTAATTGGCTAATTCCTCTTATGTTAGGTGTAGCAGATATGGCTTTCCCTCGTCTCAATAATCTTTCTTTTTGACTTCTTGTCCCTTCATTCATATTCCTTCTTTTATCTAGAGTTTTAGATGCGGGTGTTGGTACTGGGTGGACAGTAT…
	MZ438159	--------------------------------------------------------------------------------------------------GGTCTTAGGATGAGTCTTCTTATTCGTCTTGAGTTAGGTGTTGTTGGTCCTTTTTT---AGGTGACGAGCATCTCTATAATGTCATTGTTACTGCTCACGCTTTTGTTATGATTTTCTTTATAACAATGCCTATTTCAATGGGTGGCTTTGGTAATTGGTTAATTCCTCTTATGCTTGGAGTAGCTGATATGGCTTTTCCTCGTATGAATAATCTTTCTTTTTGGTTTCTTATTCCTTCATTCTTATTTTTACTGCTTTCTTCTATTCTTGATGCTGGTGTCGGTACAGGTTGAACTGTCT…
	MZ438162	--------------------------------------------------------------------------------------------------GGTCTTAGAATGAGTCTTCTTATTCGTCTTGAATTAGGTGTAGTTGGTTCTTTTTT---AGGGGATGAGCATCTCTATAACGTGATTGTCACTGCTCATGCTTTTGTTATGATTTTCTTTATAACAATGCCTATTTCTATGGGTGGCTTTGGCAATTGGTTAATCCCTCTTATGTTGGGTGTTGCTGATATGGCTTTCCCTCGTATGAATAACCTTTCTTTTTGATTTTTAATTCCTTCTTTTATGTTTCTTTTGCTGTCTTCAATTTTAGACGCTGGTGTTGGCACAGGTTGAACTGTTT…
	JX216723	--------------------------------------------------TACTTTGTATTTTATTT--TTGGT-----CTGTGA-GCTGGATTTGTTGGTTTAAGAATGAGATTATTAATTCGATTAGAGTTAGGTATTGTTGGTCCTTATTT---AGGTGATGAACATCTTTATAATGTTATTGTTACTGCACATGCTTTTATTATGATTTTCTTTATAGTTATGCCTATTTCAATAGGTGGTTTTGGTAATTGACTAATTCCTTTAATGTTGGGTGTTGCTGACATAGCTTTTCCTCGAATGAATAATTTGTCTTTTTGACTTCTTTTACCAGCTTTTTTATTTTTACTTTTATCTTCTATTCTTGATGCAGGTGTAGGGACTGGTTGGACTGTTT…
	KC618808	--------------------------------------------------TTCCTTGTATTTTGTTT--TCGGT-----ATTTGA-GCTGGTTTCATTGGTCTTAGGATAAGATTGTTGATTCGTCTCGAGTTGGGTGTAGTCGGTCCTTTTTT---GGCTGATGAGCACCTCTATAATGTTTTAGTAACAGCTCATGCCTTTATCATGATTTTTTTTGTGGTCATNCCTATCTCTATAGGGGGTTTTGGTAACTGGCTTATTCCTCTTATGTTGGGTGTTGCTGATATGGCTTTCCCCCGCATGAATAATCTTTCTTTTTGGTTATTAGTTCCTTCTTTTTCTTTTCTTCTTCTATCCTCTCTGCTGGACTCTGGGGTAGGGACTGGTTGAACTGTTT…
	MZ438192	--------------------------------------------------------------------------------------------------GGTTTAAGCTTAAGCCTTCTTATTCGCTTAGAGCTAGGTGTTGTAGGTTCTTATAT---TGGTGATGAACATATTTATAACGTTTTAGTAACCGCTCACGCTTTTATTATAATTTTCTTTATGGTAATGCCTATTTCAATAGGAGGTTTTGGTAATTGATTAATTCCTCTTATGTTGGGTGTTGCTGATATGGCTTTTCCTCGTATAAATAACCTTTCTTTTTGATTGTTATTTCCTTCATTCTCTTTTCTTTTACTCTCATCAATTTTGGACGCTGGTGTTGGTACTGGTTGAACAGTTT…
	MZ438189	--------------------------------------------------------------------------------------------------GGTTTAAGCCTAAGACTTCTTATTCGTCTAGAATTGGGTGTTGTAGGCTCTTATAT---TAACGATGAACATATTTATAACGTTTTAGTCACTGCTCATGCTTTCATTATAATTTTTTTCATAGTAATACCTATTTCTATAGGAGGTTTTGGTAACTGACTAATTCCTCTTATGCTAGGTGTTGCTGACATAGCTTTTCCTCGCATAAACAATCTTTCCTTCTGACTCTTATTTCCTTCTTTTAGTTTTCTTTTACTTTCATCAATTCTTGATGCTGGTGTTGGAACTGGATGAACGGTTT…
	HQ944301	--------------------------------------------------TACCCTTTATTTTATTT--TTGGA-----ATGTGG-GCAGGTTTCATTGGTTTAAGGATGAGATTGTTAATTCGTTTGGAGTTAGGTGTTGTCGGGCCTTACTT---GGGAGATGAGCATATTTATAATGTTTTAGTGACCGCTCATGCATTTGTTATGATTTTCTTCATAGTTATGCCTATTTCTATGGGTGGTTTTGGGAATTGATTGATTCCTCTTATGTTAGGGGTCGCAGATATGGCTTTTCCCCGAATGAATAATCTTTCTTTTTGATTATTAATCCCTTCTTTTATATTCTTATTACTTTCTTCAGTTCTTGATGCTGGGGTGGGTACTGGATGAACTGTTT…
	MZ438147	--------------------------------------------------------------------------------------------------GGCTTNAGTATGAGACTCCTTATTCGTCTTGAGTTAGGTATTGTTGGACCATTTAT---TGGTGATGAGCATGTTTACAATGTTTTAGTTACAGCTCATGCTTTCGTTATGATTTTCTTTATGACTATGCCTATTTCTATGGGTGGTTTTGGTAACTGGCTTCTTCCGTTAATGTTAGGGGTAGCTGATATGGCCTTTCCTCGTATAAACAATCTTTCTTTCTGACTTCTTATTCCTTCATTTACTTTTCTTCTTTTATCTTCAATTCTAGACGCTGGGGTTGGTACTGGTTGAACAGTGT…
	MZ438173	--------------------------------------------------------------------------------------------------GGTCNTAGTATGAGTTTGCTTATTCGTCTTGAGTTAGGTGTTGTAGGTCCTTTTTT---GTCAGATGAGCATCTTTATAATGTCCTGGTGACCGCTCATGCTTTTATTATGATTTTTTTTATGGTTATGCCTATTTCTATAGGAGGTTTTGGTAATTGGCTAATTCCTTTAATGCTTGGTGTTGCAGATATGGCTTTCCCTCGTATGAACAACCTTTCTTTTTGGTTACTTATTCCTTCTTTCTCTTTTTTGCTTCTTTCTTCCTTACTAGATTCTGGTGTTGGTACTGGTTGAACGGTTT…
	HQ944343	--------------------------------------------------AACTCTTTATTTTATTT--TTGGT-----ATCTGA-GCTGGTTTTATTGGTCTAAGGATAAGATTTCTAATTCGTTTGGAGTTAGGTGTTGTCGGGGCTTACAT---TGGTGATGAGCATCTTTATAATGTTTTGGTAACTGCTCATGCCTTCGTCATGATTTTCTTTATAGTTATGCCCATTTCGATAGGCGGCTTTGGTAATTGGCTAATTCCATTAATGCTTGGTGTAGCAGATATGGCTTTTCCTCGCATGAATAATCTTTCTTTTTGACTTTTAATCCCTTCATTTATATTTCTATTACTATCTTCTATTTTAGATGCTGGTGTCGGTACTGGCTGAACCGTTT…
	JX216780	--------------------------------------------------AACTTTATATTTTATTT--TTGGC-----ATTTGA-GCCGGATTTATCGGTCTTAGCATGAGATTCCTGATTCGCCTTGAGTTAGGTGTTGTGGGTGCTTACAT---TGGAGATGAGCATCTTTATAATGTTTTAGTTACAGCTCATGCTTTTGTTATAATTTTCTTCATGGTTATGCCTATTTCTATGGGAGGTTTTGGTAATTGACTGATTCCTCTTATACTAGGGGTTGCCGATATGGCTTTCCCCCGCATAAATAATCTTTCTTTCTGACTACTTATCCCTTCTTTTATGTTTTTGCTTCTTTCTTCTATTTTAGACGCTGGGGTTGGGACAGGCTGAACTGTCT…
	JX216776	--------------------------------------------------AACTTTATATTTTATTT--TTGGT-----ATTTGG-GCCGGTTTTATTGGTCTAAGTATGAGATTCTTAATTCGTCTTGAATTAGGTGTCGTCGGTGCTTATAT---TGGTGACGAGCATCTTTACAATGTCCTGGTTACTGCTCATGCTTTTGTTATAATTTTTTTTATGGTTATACCTATTTCTATGGGTGGATTTGGTAATTGATTGATTCCTCTTATGCTTGGGGTTGCTGATATGGCCTTTCCACGTATGAATAACCTTTCTTTTTGATTATTAATTCCTTCTTTTATGTTTCTTCTTCTTTCTTCTATTTTAGACGCTGGAGTGGGTACCGGTTGAACTGTCT…
	JN802513	--------------------------------------------------AACTTTATACTTTTTAT--TTGGT-----ATATGA-GCTGGTTTTATTGGCTTAAGGATAAGACTTCTAATTCGTTTAGAATTAGGTGTAGTAGGTCCATTTCT---AGGTGATGAGCATTTATATAATGTTTTAGTTACTGCTCACGCATTCGTTATAATTTTTTTCATAGTAATACCTATTTCTATAGGAGGTTTTGGTAATTGACTTATTCCCCTTATGATTGGAGTAGCTGACATAGCTTTTCCTCGTATAAACAATCTTTCATTTTGATTACTTATTCCTTCTTTCTTGTTTCTATTACTTTCATCTATTTTAGATGCTGGTGTAGGAACAGGTTGAACTGTAT…
	JX216764	--------------------------------------------------TACCTTATACTTTATTT--TTGGA-----ATTTGA-GCTGGTATGATTGGTCTTAGTATAAGGTTTTTAATCCGTATAGAGTTAGGTGTTGTTGGATCTTATAT---TGGGGATGAACATTTATATAATGTTTTGGTTACAGCTCATGCTTTTGTTATAATTTTTTTTATAGTTATGCCTATTTCTATGGGTGGGTTTGGGAATTGATTAATCCCTTTGATGTTAGGTGTGGCTGATATGGCTTTTCCTCGCATAAACAATCTTTCTTTCTGACTTTTAATTCCTTCTTTTTCTTTCTTGTTGCTGTCTTCTATTTTAGATTCTGGTGTTGGTACCGGGTGAACTGTTT…
	LC215538	--------------------------------------------------AACTCTTTATTTTATTT--TTGGT-----ATGTGA-GCTGGATTTATTGGTCTTAGAATGAGTCTTCTTATCCGATTAGAATTAGGAGTTGTTGGCTCTTACAT---TGGAGACGAACACCTTTACAATGTTCTTGTTACAGCTCACGCTTTTATCATAATCTTTTTCATGGTTATACCTATTTCTATAGGAGGGTTTGGAAACTGACTTATCCCTCTTATACTAGGTGTTGCTGATATAGCTTTCCCTCGTATAAACAATCTTTCTTTCTGACTTCTTTTCCCGTCTTTTACATTTCTTCTACTTTCTTCTATTCTAGATGCAGGTGTTGGTACAGGGTGAACGGTTT…
	MG448636	--------------------------------------------------AACTCTTTACTTTATCT--TTGGA-----ATGTGA-GCAGGTTTCATTGGCCTAAGAATGAGACTTTTAATCCGCTTAGAATTAGGAATCGTTGGCTCTTACAT---TGGAGACGAGCATCTTTATAATGTTCTTGTTACAGCTCATGCTTTTATTATAATCTTTTTCATGGTGATACCTATCTCTATAGGGGGTTTTGGAAACTGACTTATTCCTCTTATGCTAGGTGTTGCAGACATGGCTTTCCCTCGTATAAATAACCTTTCTTTTTGGCTTCTTTTCCCTTCTTTTACTTTTCTTCTACTCTCCTCTATTCTTGATGCGGGAGTTGGCACAGGATGAACGGTTT…
	AF499078	--------------------------------------------------------------------------------------GCGGGTTTCATCGGTCTAAGAATGAGACTTTTGATCCGTTTAGAGCTAGGGGTAGTCGGCTCTTACAT---TGGAGACGAGCATCTTTATAACGTTCTTGTTACAGCCCATGCTTTTATCATAATCTTTTTTATAGTAATACCCATTTCTATAGGAGGTTTTGGAAATTGACTCATTCCTCTTATGCTTGGTGTTGCAGATATGGCTTTCCCTCGTATAAATAATCTTTCTTTTTGACTTCTCTTTCCTTCCTTTACTTTTCTTTTACTCTCTTCTATTTTAGATGCAGGTGTTGGTACTGGATGGACTGTTT…
	OP830220	--------------------------------------------------TACTCTTTACTTTATTT--TCGGT-----ATTTGA-GCTGGTTTTATTGGACTTAGTATAAGACTTTTAATTCGTTTAGAACTCGGTGTTGTAGGTCCATTTTT---ATCTGATGAGCACTTATATAATGTTATTGTAACAGCACACGCTTTTATTATGATTTTCTTCATAGTTATGCCTATTTCTATAGGAGGTTTTGGTAATTGATTAATTCCTCTTATGCTAGGTGTTGCTGACATGGCTTTCCCTCGAATGAATAATTTATCTTTCTGACTTTTAGTTCCATCTTTTACTTTCCTTCTTCTTTCTTCTGTGCTCGATTCTGGAGTCGGTACAGGTTGAACTGTTT…
	MZ438180	--------------------------------------------------------------------------------------------------GGTCTTAGAATAAGATTGCTAATTCGATTAGAGTTAGGTGTTGTTGGTCCTTTCTT---ATCTGATGAGCATCTTTATAATGTTATTGTTACAGCACATGCTTTTATTATGATTTTCTTTATGGTTATGCCTATTTCTATAGGAGGTTTCGGTAACTGACTTATCCCTCTTATGTTAGGTGTTGCTGACATGGCTTTTCCTCGTATAAATAATCTCTCTTTTTGACTGTTGGTTCCTTCTTTTAGGTTTCTTCTCCTTTCTTCTATTCTTGACTCTGGGGTTGGTACTGGTTGAACTGTCT…
	MZ438183	--------------------------------------------------------------------------------------------------GGTCTTAGAATGAGATTATTAATTCGATTAGAGCTAGGTGTTGTTGGTCCTTTCTT---GTCTGATGAGCATCTTTATAATGTTATTGTTACAGCACATGCTTTTATTATGATTTTTTTCATGGTTATGCCTATTTCTATGGGGGGTTTTGGTAACTGGCTTATTCCTCTTATGTTAGGTGTAGCTGATATAGCTTTTCCTCGTATAAATAATCTTTCTTTCTGATTATTGGTTCCTTCTTTTAGGTTTCTTCTTCTTTCCTCTGTCCTTGATTCTGGAGTCGGTACTGGTTGAACTGTTT…
	JX216778	--------------------------------------------------TACTCTTTATTTTATCT--TTGGT-----ATCTGG-GCTGGTTTCATTGGTTTAAGAATAAGATTCCTTATCCGTCTTGAACTAGGTGTTATTGGTTCTTATAT---TGGTGATGAGCATCTTTATAATGTGTTAGTCACAGCTCATGCTTTTGTTATAATTTTCTTTATAGTTATACCTATTTCTATAGGAGGCTTTGGAAATTGATTAATTCCTCTTATGTTAGGTGTAGCAGATATAGCCTTTCCTCGTATAAATAATTTATCTTTCTGATTATTAATTCCTTCTTTCATATTTTTATTACTATCTTCTATTTTAGATGCTGGTGTAGGTACTGGTTGAACAGTTT…
	JX216635	--------------------------------------------------GACTCTTTATTTTATTT--TTGGA-----ATGTGA-GCAGGATTTATTGGCCTTAGCATAAGACTTCTAATTCGTCTCGAGTTAGGTGTTGTTGGTTCTTATAT---TGGAGATGAGCATCTTTACAATGTTCTTGTAACAGCTCATGCTTTTATTATAATCTTCTTTATAGTTATACCTATTTCTATGGGAGGTTTTGGTAACTGATTAATTCCTCTAATGCTAGGTGTAGCTGACATGGCTTTCCCTCGTATAAACAATCTTTCTTTTTGACTTCTCTTTCCTTCTTTTACCTTTTTACTCCTCTCTTCAATTCTTGATGCAGGGGTAGGTACTGGTTGAACAGTTT…
	KU665832	-----------------------------------------------------------------------------------------------------------ATAAGTTTTCTTATTCGTCTTGAGTTAGGAGTTATTGGGTCTTATAT---TGGAGATGAGCATCTTTATAATGTTATAGTCACAGCTCATGCTTTTGTCATGATTTTCTTTATAGTTATGCCTATTTCTATAGGGGGTTTTGGTAATTGACTTATTCCTCTTATGCTAGGTGTTGCTGATATGGCATTTCCTCGCATAAACAACCTCTCTTTCTGACTTTTAGTTCCTTCTTTTACTTTCCTTTTACTTTCTTCTATTTTAGACGCTGGAGTAGGCACAGGATGAACTGTTT…
	OL678378	-----------------------------------------------------------------------------------------------ATTGGTCTTAGAATAAGACTTTTAATCCGTCTTGAGCTAGGAGTTGTAGGTTCTTATAT---TGGAGATGAGCATATTTATAATGTTCTAGTTACAGCACATGCGTTTATTATGATTTTTTTCATAGTTATGCCTATCTCTATGGGAGGTTTTGGTAATTGACTTATTCCTCTTATGTTAGGTGTAGCTGATATGGCTTTTCCCCGTATAAACAATCTATCTTTTTGACTCTTATTTCCTTCTTTTACATTTCTTTTATTGTCTTCTATCCTTGATGCAGGTGTTGGTACGGGTTGAACTGTTT…
	OL678385	-----------------------------------------------------------------------------------------------ATTGGTCTTAGAATAAGGCTTCTTATTCGTCTTGAATTAGGAGTTGTGGGTTCTTACAT---TGGAGATGAGCATATTTACAATGTTTTAGTTACAGCCCATGCTTTTATCATGATTTTCTTTATAGTTATGCCTATTTCTATAGGAGGTTTTGGTAACTGACTTATTCCTCTTATGTTAGGTGTTGCTGATATGGCTTTCCCTCGTATGAACAATTTATCTTTTTGACTTTTATTTCCTTCGTTTACTTTCCTCTTACTATCCTCAATTCTTGATGCTGGTGTTGGTACTGGTTGAACTGTCT…
	JX216639	--------------------------------------------------GACTCTTTATTTCATTT--TTGGT-----ATGTGA-GCAGGATTTATTGGCCTTAGAATAAGACTTCTTATTCGTCTTGAGTTAGGTGTTGTAGGGGCTTATAT---TGGAGATGAGCATATCTATAATGTTTTAGTTACAGCTCATGCTTTTATTATGATTTTCTTTATAGTTATGCCTATTTCTATAGGGGGTTTTGGTAACTGGTTAATTCCTTTAATGTTAGGTGTTGCTGATATGGCTTTTCCTCGTATGAATAATTTATCTTTTTGACTTTTATTCCCCTCTTTTACTTTTCTTTTGTTATCTTCAATTCTTGATGCTGGTGTTGGTACAGGTTGAACTGTTT…
	MZ438199	--------------------------------------------------------------------------------------------------GGTTTAAGAATGAGATTTCTTATTCGTTTAGAGCTTGGTGTTGTAGGGCCTTTTTT---AGGTGACGAGCATATTTATAATGTTCTTGTTACTGCTCACGCTTTTATTATGATTTTCTTTATGGTTATGCCTGTATCAATAGGTGGTTTTGGTAACTGATTAATTCCTTTAATACTAGGAGTTGCAGATATGGCTTTTCCTCGTATAAACAATCTTTCTTTTTGGCTTCTTCTTCCTTCTTTCACTCTTCTTTTGCTATCTTCTGTTTTAGACGCTGGTGTTGGTACTGGTTGAACAGTTT…
	KU665873	-----------------------------------------------------------------------------------------------------------ATAAGTTTTCTTATTCGTTTAGAGTTGGGGGTTATTGGTCCTTATAT---TGGGGACGAGCATTTATACAATGTTATAGTAACGGCTCATGCTTTTGTTATGATCTTTTTTATGGTTATGCCTATTTCTATGGGAGGTTTTGGTAACTGACTTATTCCTCTCATGTTAGGAGTTGCTGATATGGCTTTTCCTCGTATGAATAATCTTTCTTTCTGACTTTTAGTTCCTTCTTTTACTTTTTTACTTCTTTCTTCTATCCTGGATGCTGGGGTAGGTACGGGTTGAACCGTTT…
	KU665875	-----------------------------------------------------------------------------------------------------------ATGAGATTTTTAATCCGATTAGAGCTTGGTGTAATTGGTCCTTATAT---TGGTGATGAGCATTTATACAATGTTATGGTTACTGCTCATGCTTTTGTTATAATTTTTTTTATAGTTATGCCCATTTCCATAGGGGGTTTTGGTAATTGGCTTATTCCTTTAATGCTGGGGGTTGCTGATATGGCTTTTCCTCGCATAAATAATCTTTCTTTTTGACTTCTTATCCCCTCTTTCACCTTTCTACTTCTCTCTTCTATCTTAGATGCTGGTGTTGGTACGGGTTGAACTGTTT…
	KX714917	-----------------------------------------------------------------------------------------------------------ATAAGTTTCCTTATTCGTCTAGAATTAGGCGTTATTGGGCCCTATAT---TGGAGATGAGCACTTGTATAATGTTATAGTTACAGCTCACGCTTTTGTTATAATCTTTTTTATGGTTATGCCAATTTCTATAGGAGGTTTTGGAAACTGATTAATTCCTTTAATATTAGGTGTAGTTGACATGGCATTTCCTCGTATAAATAACCTTTCTTTTTGGTTACTAATTCCTTCGTTTACTTTTTTATTACTTTCTTCTATTCTAGACGCAGGTGTCGGTACTGGCTGAACTGTCT…
	KU665886	-----------------------------------------------------------------------------------------------------------ATAAGTTTCCTGATCCGTTTAGAACTAGGGGTTATTGGCCCCTATAT---TGGCGATGAGCATTTATATAATGTTATGGTAACAGCTCACGCTTTTATTATAATTTTTTTCATAGTTATGCCGATCTCTATAGGAGGTTTTGGTAACTGATTAATCCCATTAATATTAGGTGTGGTTGATATGGCCTTTCCTCGCATAAATAATCTTTCTTTTTGATTATTAATTCCATCTCTTACATTTTTATTACTTTCTTCTATCCTAGACGCAGGTGTAGGTACCGGCTGAACTGTCT…
	KX714919	-----------------------------------------------------------------------------------------------------------ATAAGTTTTCTCATTCGTTTAGAGCTAGGAGTCATCGGTCCCTATAT---TGGCGATGAACACTTATATAATGTTATAGTGACAGCTCATGCTTTTATCATAATCTTTTTTATAGTTATACCTATCTCTATAGGAGGTTTTGGTAATTGATTAATCCCATTAATATTAGGTGTAGTTGATATAGCCTTTCCTCGCATAAATAACCTTTCTTTTTGACTACTAATTCCTTCTCTAACTTTTTTATTACTTTCTTCTATTCTAGACGCAGGTGTAGGTACTGGCTGAACTGTTT…
	KU665880	-----------------------------------------------------------------------------------------------------------ATAAGCTTCCTCATCCGTTTAGAGCTTGGAGTTATTGGTTCTTATAT---TGGTGATGAACATCTATATAATGTTATGGTGACAGCTCACGCTTTTATTATAATCTTTTTTATAGTTATGCCAATCTCTATAGGAGGCTTTGGTAATTGATTAATCCCATTAATATTAGGCGTAGTTGATATGGCCTTTCCTCGCATAAATAACCTTTCCTTTTGGTTACTAATTCCCTCCCTTACTTTTTTATTACTTTCTTCTATTCTAGACGCAGGTGTGGGTACTGGCTGAACTGTTT…
	KU665831	-----------------------------------------------------------------------------------------------------------ATAAGGTTTTTAATTCGTTTAGAGCTTGGTGTAATCGGCCCCTATAT---TGGTGATGAGCACTTATATAATGTTATGGTAACTGCTCATGCTTTTGTTATGATTTTTTTTATAGTTATGCCAATTTCTATGGGGGGCTTCGGTAACTGGTTAATCCCTTTAATGCTAGGGGTTGCTGATATGGCTTTCCCCCGAATGAATAACCTTTCCTTTTGACTTCTTATTCCCTCTTTTACCTTTTTATTATTATCATCTATTCTAGATGCTGGTGTTGGGACAGGATGAACTGTTT…
	KU665844	-----------------------------------------------------------------------------------------------------------ATAAGATTCCTTATTCGTTTAGAGTTAGGGGTTATTGGTCCTTATAT---TGGGGATGAACATTTATATAACGTCATGGTTACTGCCCACGCCTTTGTTATGATTTTTTTTATGGTTATACCTATTTCTATGGGTGGCTTTGGTAATTGACTTATTCCACTAATGTTGGGTGTTGCTGATATGGCTTTCCCACGTATAAATAATCTTTCTTTCTGGCTTCTTATTCCATCTTTCACTTTTTTATTACTTTCTTCAATTCTTGATGCTGGTGTTGGTACGGGTTGAACTGTTT…
	KU665839	-----------------------------------------------------------------------------------------------------------ATAAGATTCCTAATTCGTCTAGAGCTTGGTGTTATTGGCCCTTATAT---TGGGGACGAGCACTTATACAACGTTATGGTAACAGCTCATGCTTTTGTTATAATTTTCTTCATGGTTATGCCTATTTCTATGGGTGGCTTTGGTAACTGGCTTATTCCTTTAATGCTAGGTGTTGCTGATATGGCCTTTCCTCGAATGAATAACCTTTCTTTTTGGCTTCTTATTCCCTCATTTACATTTTTATTATTATCATCTATCTTAGATGCTGGTGTTGGTACTGGTTGAACTGTTT…
	KU665894	-----------------------------------------------------------------------------------------------------------ATGAGATTTTTAATTCGTTTAGAGCTTGGCGTTATTGGGCCTTATAT---CGGAGATGAGCATCTATACAATGTTATAGTTACTGCTCATGCTTTCGTTATAATTTTTTTTATGGTTATGCCTATTTCTATGGGTGGTTTTGGTAACTGACTAATTCCATTGATGTTAGGTGTTGCCGATATGGCCTTTCCTCGAATGAATAATCTTTCTTTTTGACTACTTATTCCCTCTTTTACTTTTTTATTACTTTCTTCTATTCTAGATGCTGGTGTCGGTACTGGTTGAACAGTTT…
	KU665827	-----------------------------------------------------------------------------------------------------------ATAAGATTTTTAATTCGTTTAGAGCTTGGTGTTATTGGTCCCTATAT---TGGAGACGAGCATCTATATAATGTTATGGTTACTGCTCATGCTTTTGTTATGATTTTCTTTATGGTTATGCCTATTTCTATGGGTGGTTTTGGTAACTGGCTTATTCCCTTAATGTTAGGTGTTGCCGATATGGCCTTCCCTCGAATGAATAATCTTTCTTTCTGACTCCTTATCCCTTCTTTTACTTTTTTATTATTATCTTCTATTCTAGATGCTGGTGTTGGTACTGGTTGAACAGTTT…
	KU665878	-----------------------------------------------------------------------------------------------------------ATAAGATTTCTTATTCGTCTAGAGCTTGGAGTTATTGGGCCTTATAT---TGGAGACGAACACCTTTATAACGTTATGGTAACAGCTCATGCTTTTGTTATGATTTTCTTTATAGTTATGCCTATTTCTATAGGTGGTTTTGGTAATTGGCTAATCCCTTTAATGTTGGGTGTTGCCGATATGGCCTTTCCTCGAATGAACAATCTTTCTTTCTGATTACTTATTCCATCTTTTACATTTTTATTACTATCTTCTATTTTAGATGCTGGTGTTGGTACTGGTTGAACAGTCT…
	KX714913	-----------------------------------------------------------------------------------------------------------ATGAGATTTTTAATTCGTTTAGAGCTAGGTGTTATTGGTCCTTATAT---TGGTGATGAGCACCTCTATAATGTCATGGTCACTGCTCATGCTTTTGTCATGATTTTCTTCATGGTTATGCCTATTTCTATGGGTGGCTTCGGTAACTGACTTATTCCTCTTATGTTAGGTGTTGCTGATATGGCTTTTCCCCGTATGAACAATCTTTCTTTCTGACTATTAATTCCTTCCTTTACTTTTTTACTACTTTCTTCTATTCTTGATGCTGGTGTAGGTACCGGCTGAACTGTTT…
	KU665882	-----------------------------------------------------------------------------------------------------------ATGAGATTTTTAATTCGTTTAGAGCTGGGTGTTATTGGCCCTTATAT---TGGTGATGAACACCTTTATAACGTCATGGTAACTGCTCATGCTTTTGTTATGATTTTTTTTATGGTTATGCCTATTTCTATGGGTGGCTTCGGTAACTGACTTATCCCTTTAATGCTAGGTGTTGCTGATATGGCTTTTCCCCGTATGAACAATCTTTCATTCTGACTTCTTATTCCTTCTTTTACTTTTTTATTATTATCTTCTATCCTTGATGCTGGTGTTGGTACTGGTTGAACTGTAT…
	KU665876	-----------------------------------------------------------------------------------------------------------ATGAGATTTTTAATTCGTTTAGAGCTAGGTGTTATTGGTCCTTATAT---TGGTGATGAACACCTTTATAACGTCATGGTAACTGCCCATGCTTTTGTCATGATTTTTTTTATGGTTATGCCTATTTCTATGGGTGGCTTCGGTAACTGACTTATTCCTTTAATGTTAGGTGTTGCTGATATGGCTTTTCCCCGTATGAACAATCTTTCTTTCTGACTTCTTATTCCTTCTTTTACTTTTTTATTACTATCTTCTATTCTTGATGCTGGTGTAGGTACCGGTTGAACTGTCT…
	MT551601	---------------------------------------------------ACCCTTTATTTTATTT--TTGGT-----ATCTGA-GCTGGTTTCGTAGGTCTTAGAATAAGTCTTCTAATTCGTTTAGAATTAGGTGTTGTTGGACCTTTTTT---AGGTGATGAGCATATTTATAATGTTTTAGTTACTGCTCACGCTTTTGTTATAATTTTTTTTATGGTTATGCCTATTTCTATAGGAGGTTTTGGTAATTGATTGATTCCTTTAATACTTGGGGTTGCTGATATGGCTTTTCCTCGTATGAATAATCTTTCTTTTTGGCTATTAATCCCATCTTTTATGCTTCTTTTATTATCATCCATCCTTGATGCAGGTGTCGGAACTGGTTGAACTGTTT…
	KU720093	-------------------------------------------------------------------------------ATTTGA-GCCGGCTTCATTGGTTTAAGAATGTCCCTCTTAATTCGTTTAGAGTTAGGAGTTGTAGGCCCTTTCCT---TGGTGACGAGCACTTATACAATGTTTTAGTTACTGCCCATGCATTTGTCATGATTTTCTTCATGGTTATGCCTATTTCTATGGGTGGTTTTGGTAATTGACTTATTCCTTTAATGCTGGGAGTTGCTGATATGGCGTTCCCTCGTATGAATAATCTTTCTTTCTGACTTTTAATCCCTTCTTTCATGTTTCTTCTACTCTCATCTATTCTAGATGCTGGTGTAGGAACTGGTTGAACTGTTT…
	JX216820	--------------------------------------------------TACTCTTTATTTTATCT--TCGGT-----ATTTGA-GCTGGTTTCATTGGTCTAAGAATATCTCTTCTAATTCGTTTAGAGTTAGGAGTTGTAGGTCCTTTCCT---TGGCGATGAGCACCTTTATAATGTTTTAGTTACGGCTCATGCATTTGTCATGATTTTCTTTATAGTTATGCCTATTTCTATAGGAGGCTTTGGTAACTGACTTATTCCTCTAATGCTAGGAGTTGCTGATATAGCATTCCCTCGTATAAATAATCTTTCCTTTTGACTTTTAATTCCATCTTTTTTATTTCTTTTACTCTCATCTATTTTAGATGCTGGTGTAGGAACTGGTTGAACAGTTT…
	KY749534	----------------------------------------------------------------------------------------AGGGTTTATTGGTTTAAGAATAAGTATAATTATTCGAGTTGAATTAGGAGTCGTTGGTCCTTATCT---GGGAGATGAACATTTGTATAACGTGCTTGTCACAGCCCATGCTTTTGTTATAATTTTCTTTATAGTTATACCTATTTCTATAGGTGGATTTGGTAACTGACTAATTCCTTTGATGTTAGGGGTGGCAGATATGGCTTTCCCCCGAATGAATAATCTTTCTTTCTGGCTTCTTGTACCCTCTTTTCTTTTTTTGCTCCTATCTTCTATTTTAGATGCGGGAGTAGGTACAGGATGGACTGTTT…
	MK905843	--------------------------------------------------------------------------------------------------------AGAATAAGATTACTAATTCGTTTAGAATTAGGTATTATTGGACCTTTTCT---AGGAGATGAGCATTTATATAATGTTATTGTTACTGCTCATGCATTTGTTATAATTTTCTTCATAGTAATGCCTATTTCTATAGGAGGTTTTGGTAATTGATTAATTCCTTTAATGCTTGGTGTTGCTGATATAGCTTTCCCTCGCATAAATAATTTATCATTTTGATTATTAATTCCTGCATTTATAATACTATTATTAAGAAGAATTTTAGACGCTGGTGTTGGAACTGGATGAACTGTTT…
	MZ438204	--------------------------------------------------------------------------------------------------GGTTTAAGAATAAGTTTATTAATTCGTTTAGAATTAGGTATTATTGGACCATTTTT---AGGTGATGAGCATCTTTATAATGTAATTGTAACTGCTCATGCATTTGTTATAATTTTTTTTATAGTAATACCTATTTCAATAGGAGGTTTTGGTAATTGATTGATTCCATTAATATTAGGAGTAGCTGATATAGCTTTTCCTCGTATAAATAATTTATCTTTTTGATTACTAATTCCTGCATTTTTACTGTTATTACTTTCTAGTATTTTAGATGCTGGTGTAGGTACTGGTTGAACAGTTT…
	MT908942	--------------------------------------------------------------------------------------------------------AGAATAAGATTACTAATTCGTTTAGAATTAGGTATTATTGGACCTTTTTT---AGGTGATGAGCATCTTTATAATGTAATTGTAACTGCTCATGCATTTGTTATAATTTTTTTCATAGTTATGCCTATTTCTATAGGAGGTTTTGGTAATT---TAATTCCTTTAATATTAGGAGTAGCTGATATAGCTTTTCCTCGTATAAATAATTTGTCTTTT---CTGTTAATTCCTGCATTTTTATTACTATTACTTTCTAGAATTTTAGATGCTGGTGTTGGTACTGGT---ACAGTAT…
	MK905787	------------------------------------------------------TTATATTTTGTAT--TTGGT-----ATGTGA-GCTGGATTACTAGGTCTAAGATTAAGGCTTCTTATTCGTCTAGAGCTAGGGATCATTGGACCTTTTTT---AGGAGATGAGCATCTTTATAATGTCATTGTTACAGCTCATGCTTTTGTAATAATTTTCTTTATAGTAATGCCTATTTCTATAGGAGGTTTTGGGAATTGATTAATTCCTTTAATGTTAGGTGTAGCTGATATGGCTTTTCCTCGAATGAATAATCTTTCTTTCTGACTTCTTATTCCTGCATTTAGACTTCTTTTATTTAGAAGAATTTTAGATGCTGGTGTAGGTACAGGATGAACTGTTT…
	KY751485	---------------------------------------------------------------------------------------------------------------GTTTCCTTATCCGTTTAGAGTTAGGTATTATTGGTCCTTTTTT---AGGGGACGAACACCTATATAATGTTTTAGTTACTGCCCATGCTTTTGTAATAATTTTTTTTATAGTTATACCAATCTCTATGGGAGGTTTTGGTAACTGACTGATCCCTTTAATATTAGGGGTTGCAGATATAGCTTTCCCTCGTATAAATAATCTTTCTTTCTGACTTTTAATCCCAGCATTTATACTTTTACTACTAAGAAGAATTCTTGACGCCGGTGTAGGAACCGGATGAACTGTCT…
	MK905806	------------------------------------------------------CTTTATTTTATTT--TTGGT-----ATATGA-GCAGGGCTTGCTGGTCTTAGTATAAGACTTTTAATTCGCTTANAGCTAGGTATTATTGGACCTTTTTT---AGGTGATGAGCATTTATATAATGTTATTGTTACAGCTCATGCTTTCGTTATAATTTTTTTTATAGTTATACCTATTTCTATAGGAGGTTTTGGTAATTGGTTAATTCCCTTGATACTAGGTGTTGCTGATATAGCCTTCCCTCGTATAAATAATCTTTCTTTTTGACTTTTACTTCCTGCTTTTTTAATACTTCTCTTAAGTAGAATTTTAGATGCAGGTGCAGGTACAGGATGAACTGTTT…
	MK905794	--------------------------------------------------------------------------------------GCTGGGCTTATTGGTCTAAGAATAAGGTTGTTAATTCGTTTAGAATTAGGAATCATTGGTCCGTTCTT---AGGAGATGAGCATCTATATAACGTAATTGTTACTGCACATGCTTTTGTAATAATTTTCTTTATAGTTATACCTATTTCTATAGGTGGTTTTGGTAATTGACTTATTCCTCTTATGTTAGGGGTAGCTGATATAGCTTTTCCTCGTATAAATAATCTTTCATTTTGACTTCTTATTCCTGCTTTTAGCCTTCTTTTATTAAGAAGAATTCTTGATGCTGGAGTCGGAACAGGGTGAACAGTCT…
	MK905784	--------------------------------------------------------------------------------------------------------------------CTTATTCGTTTAGAGTTAGGTGTTGTTGGTCCTTATTT---AGGGGATGAACATCTATATAATGTTATTGTAACAGCTCATGCTTTTGTGATGATTTTTTTTATAGTTATGCCTATTTCTATAGGAGGTTTTGGTAATTGACTTATTCCTCTTATATTAGGAGTTGCTGATATAGCATTTCCTCGTATAAATAATTTATCATTTTGATTTTTAATTCCAGCATTTATGCTTCTATTATTCAGAAGAATTCTAGATGCAGGTGCTGGTACTGGGTGAACTGTTT…
	MZ438213	--------------------------------------------------------------------------------------------------GGTTTAAGGATAAGATTACTTATTCGTTTAGAATTAGGAATTATTGGACCTTTTTT---AGGTGACGAGCATCTCTACAATGTGATTGTAACCGCTCATGCTTTTGTTATAATTTTCTTTATAGTTATGCCAATTTCTATAGGAGGATTTGGTAATTGACTTATTCCTCTTATGTTAGGGGTCGCTGATATAGCATTCCCTCGACTTAATAATCTATCTTTTTGATTATTAATTCCTGCATTTATGATGTTACTTTTAAGAAGTATTCTCGATGCCGGTGTTGGTACTGGTTGAACAGTCT…
	LC215580	--------------------------------------------------AACTCTTTATTTTGTTT--TTGGT-----ATATGA-GCTGGTCTTGTTGGTCTTAGAATAAGGTTACTTATTCGTTTAGAATTAGGTATTATTGGACCCTTTTT---AGGTGATGAGCATCTCTATAATGTAATTGTAACTGCTCATGCTTTTGTTATGATTTTCTTTATAGTGATGCCTATTTCTATAGGAGGTTTTGGTAATTGATTAATCCCTTTAATGTTAGGAGTTGCTGATATAGCATTTCCTCGTCTTAATAATTTATCATTTTGATTATTAATTCCTGCATTTATACTATTACTTTTAAGAAGTATTCTTGATGCTGGTGTTGGTACTGGATGAACTGTTT…
	JN936561	--------------------------------------------------AACCCTTTATTTTATTT--TTGGT-----ATATGA-GCTGGTCTTGTTGGTCTTAGAATAAGGTTACTTATTCGTTTAGAATTAGGTATTATTGGTCCTTTTTT---AGGTGATGAGCATCTTTACAATGTAATTGTGACTGCTCATGCTTTTGTTATAATTTTTTTTATGGTAATGCCTATTTCTATAGGAGGTTTTGGTAACTGATTAATTCCTTTAATGTTAGGAGTTGCTGATATGGCATTTCCTCGTCTTAACAATTTATCATTTTGACTGTTAATTCCTGCATTTATGTTACTACTTTTAAGAAGAATTCTTGATGCTGGTGTGGGTACTGGATGAACTGTTT…
	AF499090	--------------------------------------------------------------------------------------GCTGGTTTAGTTGGTCTTAGTATAAGGTTGCTAATTCGTCTGGAATTAGGTATTATTGGACCTTTCCT---AGGAGATGAGCATCTTTACAATGTAATTGTTACTGCTCATGCTTTTGTTATAATTTTCTTCATAGTTATACCTATTTCTATAGGAGGATTTGGTAACTGATTAATTCCATTAATGTTAGGGGTTGCCGATATAGCATTCCCTCGATTAAATAACTTATCTTTTTGATTATTAATTCCTGCTTTTATGTTACTGCTATTAAGAAGTATTCTTGATGCTGGAGTCGGTACTGGGTGAACAGTTT…
	MZ438214	--------------------------------------------------------------------------------------------------GGTCTTAGTATAAGACTACTGATTCGTTTAGAATTAGGTATTATTGGACCTTTTTT---AGGTGATGAGCATCTTTATAATGTCATTGTAACTGCTCATGCTTTTGTTATGATTTTCTTTATAGTTATGCCTATTTCTATGGGAGGATTTGGTAACTGACTAATTCCATTAATACTAGGAGTCGCTGATATGGCATTCCCTCGATTAAATAACTTATCTTTTTGATTATTAATTCCTGCATTTATGCTATTACTTCTTAGTAGTATTCTTGATGCTGGAGTTGGTACTGGATGAACAGTTT…
	JN936547	--------------------------------------------------AACTCTTTACTTCGTCT--TTGGT-----ATATGA-GCAGGTTTAGTTGGTCTTAGTATAAGACTACTAATTCGTCTAGAATTAGGTATTATTGGACCTTTTTT---AGGTGATGAGCATCTTTATAATGTCATTGTAACTGCTCATGCTTTTGTAATAATTTTTTTTATAGTTATACCTATTTCTATAGGAGGATTTGGTAATTGATTAATTCCACTAATGTTAGGAGTTGCTGATATAGCATTCCCTCGATTGAATAATTTGTCTTTTTGACTATTAATCCCAGCGTTTATGCTATTACTTTTAAGAAGTATTCTTGATGCTGGAGTTGGTACTGGATGAACAGTTT…
	MK905881	---------------------------------------------------ACCTTGTATTTCATTT--TTGGT-----TTATGA-GCAGGGTTAGTAGGTTTAAGTATAAGACTTCTTATTCGTTTAGAATTAGGTATTATTGGACCATTTTT---AGGTGATGAGCATCTTTACAACGTTATTGTTACAGCTCATGCTTTTGTTATAATTTTCTTTATAGTCATGCCTATTTCGATAGGAGGATTTGGTAATTGACTAATTCCTTTAATGTTAGGAGTTGCTGACATAGCATTCCCGCGAATGAATAATTTATCTTTCTGATTATTGATTCCTGCATTTATGTTGCTATTATTAAGAAGTATTTTAGATGCTGGTGTAGGTACAGGTTGAACTGTTT…
	AF499091	--------------------------------------------------------------------------------------GCTGGTTTAGTTGGGTTGAGAATAAGATTATTAATTCGTTTAGAATTAGGTGTTGTTGGTCCTTTTTT---AGGAGATGAACACTTATATAATGTTATTGTTACAGCTCATGCTTTTGTAATAATTTTTTTTATAGTTATGCCTATTTCTATAGGTGGTTTTGGTAATTGACTAATTCCTTTAATATTAGGGGTAGCTGATATAGCTTTTCCTCGTATAAATAATCTTTCTTTTTGACTTTTAATTCCTGCTTTTAGACTTTTACTTTTATCTAGAATTTTAGATGCTGGTGTAGGTACTGGTTGAACAGTTT…
	MW256486	-----------------------------------------------------TCTATATTTCGTAT--TTGGA-----ATATGA-GCAGGACTAGTTGGTCTTAGAATAAGACTACTAATTCGTTTAGAATTAGGTGTAATTGGTCCTTTTTT---AGGAGATGAGCATTTATACAATGTTATTGTAACAGCTCACGCTTTTGTTATGATTTTCTTCATAGTAATACCTATTTCTATAGGAGGTTTTGGTAACTGACTAATTCCTTTAATGCTAGGGGTAGCTGATATAGCTTTCCCTCGTATAAATAATTTATCATTCTGATTATTAATTCCTGCATTTATAATGCTATTATTAAGAAGAATTTTAGATGCTGGGGTAGGAACAGGTTGAACTGTTT…
	MW256485	-----------------------------------------AGATATCGGAACTCTATATTTTGTAT--TCGGT-----ATATGA-GCTGGACTTGTAGGTCTTAGAATAAGACTACTAATTCGTTTAGAATTAGGTGTTATTGGCCCATTTCT---AGGAGATGAGCATCTTTATAATGTAATTGTAACTGCTCATGCTTTTGTTATAATTTTCTTTATGGTAATACCTATTTCAATAGGAGGATTTGGTAATTGATTAATTCCTTTAATGTTAGGAGTTGCTGACATGGCTTTTCCTCGTATAAATAACTTATCATTTTGATTATTAATTCCTGCATTTATAATATTATTATTAAGAAGAATTCTTGATGCTGGTGTAGGGACAGGATGAACTGTTT…
	ON038419	------------------------------------------------------TTATATTTCGTAT--TTGGA-----ATATGA-GCTGGACTTGTAGGTCTTAGAATAAGACTACTAATTCGTTTAGAGTTAGGAATTATTGGTCCATTTTT---AGGAGATGAGCATTTGTACAATGTAATTGTAACTGCTCATGCCTTTGTTATGATTTTCTTTATAGTAATACCTATTTCTATAGGAGGATTTGGTAATTGATTAATTCCTTTAATGCTTGGAGTAGCAGATATGGCTTTCCCTCGTATGAATAATTTATCATTTTGATTATTAATTCCTGCATTTATGATGCTTTTATTAAGAAGAATTTTAGATGCTGGTGTAGGTACAGGGTGAACTGTTT…
	KY751507	---------------------------------------------------------------------------------------------------------------GCCTTTTAATTCGTTTAGAGTTAGGTATTATTGGACCTTTTTT---AGGAGATGAGCATCTTTATAATGTTTTAGTTACTGCTCATGCTTTTGTAATAATTTTTTTTATAGTAATACCTATTTCTATAGGAGGATTTGGTAATTGACTAATTCCTCTTATACTTGGAGTTGCTGATATAGCTTTCCCACGAATAAATAATTTGTCTTTTTGATTATTAATTCCTGCTTTTATACTTTTATTATTAAGCAGAATTTTAGATGCTGGAGTAGGTACTGGTTGAACTGTTT…
	EU499817	--------------------------------------------------AACACTTTATTTTCTAT--TTGGT-----ATGTGA-ACAGGATTAATTGGTTTAAGTATAAGACTTTTAATTCGTTTAGAATTAGGTATTATTGGACCTTTTTT---AGGCGATGAGCATCTTTACAATGTATTAGTAACTGCTCATGCTTTTGTAATAATTTTTTTTATAGTTATACCTATTTCTATAGGAGGATTTGGTAATTGATTAATTCCTTTAATACTAGGTGTAGCAGATATGGCTTTCCCACGTATAAATAACTTATCTTTTTGACTTTTAATTCCAGCTTTTATACTATTATTATTAAGAAGTATTCTAGACGCTGGAGTAGGTACAGGGTGAACTGTTT…
	EU499820	--------------------------------------------------AACTCTTTATTTTTTAT--TTGGT-----ATATGA-ACAGGATTAATTGGTTTAAGAATAAGATTGCTAATTCGTTTAGAATTAGGTATTATTGGACCTTTTTT---AGGTGATGAGCATCTTTATAATGTATTAGTAACTGCTCATGCTTTTGTTATAATTTTTTTTATAGTTATGCCTATTTCTATAGGAGGATTTGGTAATTGACTAATTCCTCTAATATTAGGTGTAGCAGATATAGCATTTCCTCGAATGAATAATTTATCATTTTGATTATTAATTCCAGCATTTATGCTATTACTCTTAAGAAGAATTTTAGATGCTGGAGTAGGTACAGGATGAACTGTTT…
	JN936570	--------------------------------------------------TACTTTATATTTCGTTT--TTGGT-----TTATGA-GCTGGTTTAGTTGGTTTAAGAATAAGATTATTAATTCGTTTAGAGTTAGGTATTATTGGACCATTTTT---AGGTGATGAGCATTTATATAATGTTATTGTTACTGCTCATGCTTTTGTTATGATTTTTTTTATAGTAATACCTATTTCTATAGGAGGTTTTGGTAATTGATTAATTCCTTTAATATTAGGAGTAGCTGATATGGCTTTTCCTCGTATAAATAATTTATCATTTTGACTATTAATTCCTGCATTTATATTATTATTATTAAGAAGAATTTTAGATGCCGGAGTAGGTACTGGGTGAACTGTTT…
	AF499089	--------------------------------------------------------------------------------------GCAGGTTTAGTTGGTTTAAGTATAAGTTTACTAATTCGTCTAGAATTAGGAATTGTTGGACCCTTTTT---AGGTGATGAACATCTATATAATGTTTTAGTTACAGCACATGCTTTTGTAATAATTTTCTTCATGGTTATGCCTATTTCTATAGGAGGATTTGGTAATTGATTAATTCCTTTAATATTAGGTGTAGCAGATATAGCATTTCCACGTATAAATAATTTATCCTTTTGATTATTAATTCCTGCCTTTTTATTACTTTTATTATCTAGCATCTTAGATGCAGGTGTAGGAACAGGTTGAACTGTTT…
	EU499807	--------------------------------------------------AACTTTATATTTTATTT--TCGGT-----TTATGA-GCTGGCTTAGTAGGTCTAAGTATAAGTTTATTAATTCGTTTAGAATTAGGAATTGTTGGATCTTTTTT---AGGTGATGAGCATTTATATAATGTTTTAGTCACAGCACATGCTTTTGTTATAATTTTTTTTATGGTTATACCAATTTCAATAGGAGGTTTTGGTAATTGATTAATTCCTTTAATGTTAGGTGTAGCAGATATAGCTTTTCCCCGTATAAATAATTTATCTTTTTGATTATTAATTCCTGCCTTCTTATTACTTTTGTTATCTAGTATTTTAGATGCAGGTGTTGGAACCGGTTGAACTGTTT…
	JN936625	--------------------------------------------------TACTTTATATTTCATTT--TTGGT-----TTATGA-GCTGGTTTAGTTGGTTTAAGTATAAGTTTATTAATTCGTTTAGAATTAGGAATTGTTGGACCTTTTTT---AGGTGATGAGCATTTATATAATGTTTTAGTCACAGCCCATGCCTTTGTTATAATTTTTTTTATAGTTATACCTATTTCTATAGGAGGATTTGGTAATTGACTTATTCCTTTAATGTTAGGTGTAGCAGATATAGCTTTCCCTCGTATAAATAATTTATCTTTCTGATTATTAATTCCTGCTTTTCTTTTACTTTTACTATCTAGCATTTTAGATGCAGGTGTTGGAACTGGTTGAACTGTTT…
	JN936619	--------------------------------------------------TACTTTATACTTTATTT--TTGGT-----TTATGA-GCTGGATTAGTTGGATTAAGTATGAGACTTTTAATTCGTTTAGAATTAGGAATTGTAGGACCTTTTTT---AGGTGATGAACACTTATATAATGTTCTAGTTACTGCACATGCTTTTGTTATAATTTTCTTTATAGTTATACCAATTTCAATAGGAGGTTTTGGTAATTGATTAATTCCTTTAATACTAGGAGTAGCTGATATGGCTTTCCCACGTATAAATAATTTATCTTTTTGACTTTTAATCCCTGCTTTTTTATTACTTTTATTATCTAGTATTTTAGATGCTGGAGTAGGTACTGGTTGAACAGTTT…
	KX620034	----------------------------------------------------------------TTTTTTTGGT------TATGA-GCTGGATTAGTTGGCTTAAGTATAAGTTTATTAATTCGTTTAGAATTAGGTGTTGTAGGTCCTTTCTT---AGGTGATGAACATTTATATAATGTTTTAGTTACTGCTCATGCTTTTGTTATAATTTTCTTCATAGTTATACCAATTTCAATGGGTGGGTTTGGTAATTGATTAATTCCTTTAATACTAGGTGTAGCTGATATAGCATTCCCACGTATAAATAATTTATCCTTTTGACTTTTAATCCCTGCTTTCTTATTACTCTTATTATCTAGAATTTTAGATGCTGGAGTAGGAACTGGTTGAACAGTTT…
	KU720090	----------------------------------------------------------------------------------TAGAGCTGGTTTAGTAGGTTTAAGTATAAGTTTACTAATTCGTTTAGAATTAGGTATTGTAGGACCTTTTTT---AGGAGATGAGCATCTTTATAATGTTTTAGTTACTGCTCATGCTTTTGTTATAATTTTTTTTATAGTTATACCAATTTCAATAGGAGGCTTCGGTAATTGATTAATTCCTCTAATACTAGGTGTAGCAGATATAGCTTTCCCTCGTATAAATAATTTATCCTTTTGATTATTAATTCCTGCTTTTTTATTACTTTTATTATCTAGAATTTTAGATGCAGGTGTAGGTACAGGTTGAACTGTTT…
	MK905852	--------------------------------------------------------------------------------------GCTGGTTTAGTTGGTTTAAGTATAAGATTATTAATTCGTTTAGAATTAGGAATTGTAGGACCTTTTTT---AGGTGATGAACATTTATATAATGTTTTAGTTACTGCACATGCTTTTGTTATAATTTTTTTTATAGTTATACCTATCTCTATAGGAGGATTTGGTAATTGATTAATTCCTTTAATATTAGGAGTTGCTGATATAGCTTTTCCTCGTATGAATAATTTATCCTTTTGGTTATTAATTCCTGCTTTCTTATTACTTTTATTATCATCTATTTTAGATGCTGGTGTTGGTACAGGTTGAACTGTTT…
	JX216492	--------------------------------------------------GACTTTATATTTTATTT--TTGGA-----GTATGG-GCTGGCTTTGTAGGGCTTAGAATAAGACTTTTAATTCGTTTTGAATTAGGAGTAGTTGGTTCCTTTTT---AGGTGATGAACATTTGTATAATGTTATTGTTACTGCTCATGCTTTTGTTATAATTTTTTTCATGACTATGCCTATTTCAATAGGAGGTTTTGGTAATTGATTAATTCCTCTAATATTAGGTGTTGCTGATATAGCTTTCCCTCGTATAAATAATTTATCTTTTTGATTTCTTATTCCTTCATTTTTATTTCTTTTATTATCTTCTATTTTAGATGCAGGAGTTGGTACTGGATGAACTGTTT…
	JX216487	--------------------------------------------------TACTTTGTATTTTATTT--TTGGT-----GTATGA-GCTGGTTTTGTAGGTCTTAGTATAAGACTTTTAATTCGATTAGAATTAGGGGTAGTTGGATCTTTTTT---AGGCGATGAGCATTTGTATAATGTTATTGTTACAGCTCATGCTTTTGTAATAATTTTTTTTATAACTATGCCTATTTCAATAGGAGGTTTTGGTAATTGACTTATTCCTTTGATATTAGGTGTTGCTGATATAGCTTTTCCTCGTATGAATAATCTTTCTTTTTGATTTTTAATTCCTTCATTTTTATTTCTTTTATTATCTTCTATTTTAGATGCAGGAGTTGGAACTGGATGAACTGTTT…
	OP830181	--------------------------------------------------TACTTTATATTTTATTT--TCGGT-----GTATGA-GCTGGGTTTGTAGGACTTAGAATAAGACTTTTAATCCGACTAGAATTAGGAGTAGTTGGATCTTTTTT---AGGGGATGAACATTTATATAATGTCATTGTTACAGCTCATGCTTTTGTAATAATTTTTTTTATAACTATGCCTATCTCAATAGGAGGGTTTGGTAACTGGTTAATTCCTTTAATACTAGGTGTTGCTGATATAGCTTTTCCTCGTATAAATAATCTTTCTTTCTGATTTTTAATTCCTTCATTTTTATTTCTTTTATTATCTTCTATTTTAGACGCAGGAGTTGGAACAGGATGGACTGTAT…
	KC618809	--------------------------------------------------TACTCTATATTTTATTT--TTGGT-----ATTTGG-GCTGGTTTCATTGGTTTAAGTATGAGTCTTTTAATTCGTTTGGAGTTAGGTGTTGTTGGACCTTTCTT---ATCTGATGAGCATCTTTATAACGTTATTGTTACTGCTCATGCTTTTATCATAATTTTCTTTATGGTTATGCCTATTTCCATGGGTGGTTTTGGTAATTGGTTAATTCCCCTTATACTAGGCGTAGCTGACATGGCTTTCCCTCGTATAAATAATCTTTCTTTCTGACTTTTAGTCCCTTCCTTTACTTTCCTTCTACTTTCTTCTATTCTTGATTCAGGAGTTGGAACAGGGTGGACTGTCT…
	KC618826	--------------------------------------------------TACTTTGTACTTCATTT--TTGGC-----ATTTGG-GCTGGGTTTATTGGTTTAAGTATGAGTCTCTTGATTCGTCTAGAGCTCGGTGTTGTTGGTCCTTTTCT---GTCTGATGAGCATCTTTATAATGTTATTGTTACTGCTCATGCTTTCATTATGATTTTCTTCATGGTTATGCCTATTTCTATAGGTGGTTTTGGTAATTGACTGATTCCTCTTATGTTAGGTGTAGCTGACATGGCCTTCCCTCGTATGAACAATCTTTCTTTCTGGCTTTTAATTCCTTCTTTTACCTTCCTTCTTCTTTCTTCAATTCTTGATTCAGGGGTTGGAACAGGGTGGACCGTCT…
	JX216633	--------------------------------------------------AACTCTTTACTTTATTT--TTGGA-----ATTTGA-GCTGGTTTTATTGGGCTAAGTATAAGTCTTTTAATTCGTTTAGAGCTTGGTGTTGTAGGTCCATTTTT---ATCAGATGAGCATCTCTATAATGTTATTGTAACTGCTCATGCCTTCATCATAATTTTCTTTATAGTTATGCCTATCTCCATGGGTGGTTTTGGTAATTGGCTTATTCCACTTATGTTAGGGGTTGCTGACATGGCTTTCCCTCGTATAAATAACTTGTCATTCTGACTTCTTATTCCTTCTTTTACATTCCTTCTTCTCTCTTCTATCTTAGATTCAGGAGTTGGAACTGGTTGAACCGTCT…
	KC618854	--------------------------------------------------AACCCTTTATTTTATTT--TTGGA-----ATTTGG-GCTGGCTTTATTGGTCTAAGTATGAGTCTCTTAATTCGTCTAGAGCTCGGTGTTGTAGGTCCATTTTT---ATCAGATGAGCATCTTTATAATGTCATCGTAACCGCTCATGCCTTCATTATGATTTTTTTTATAGTTATGCCTATTTCTATAGGTGGTTTTGGTAATTGGCTTATTCCACTCATGTTAGGGGTTGCTGATATGGCTTTTCCTCGTATAAATAATTTGTCATTCTGACTTCTTATTCCTTCTTTTACATTTCTTCTTCTCTCTTCTATTCTAGATTCAGGGGTTGGAACTGGTTGAACTGTCT…
	KC618822	--------------------------------------------------AACCCTCTATTTTATTT--TTGGA-----ATTTGG-GCTGGTTTTATCGGCCTGAGTATGAGTCTCCTAATCCGTCTAGAGCTTGGTGTTGTAGGCCCATTTTT---ATCAGATGAGCACCTTTATAACGTCATTGTAACTGCTCATGCCTTCATTATAATTTTTTTTATAGTTATGCCTATTTCTATAGGTGGTTTTGGTAATTGACTCATTCCACTTATGTTAGGGGTTGCTGATATGGCTTTCCCTCGTATAAATAATTTGTCATTTTGACTTCTTATTCCTTCTTTTACATTCCTTCTTCTTTCTTCTATTCTAGATTCAGGGGTTGGAACTGGTTGAACTGTTT…
	MZ461508	--------------------------------------------------------------------------------------------------GGTCTAAGTATAAGTCTTTTGATTCGTTTAGAGCTCGGTGTAGTCGGTCCTTTTTT---ATCCGATGAACATCTCTACAATGTTATTGTGACTGCTCATGCTTTTATTATGATTTTCTTTATGGTTATGCCTATTTCTATAGGTGGGTTTGGTAATTGGCTCATTCCTCTTATATTAGGTGTTGCTGATATGGCTTTTCCTCGTATGAATAACTTATCTTTTTGGTTATTAGTTCCTTCTTTTACTTTTCTTCTTTTGTCTTCTATTCTTGACTCTGGAGTGGGAACTGGGTGGACTGTTT…
	KC618807	--------------------------------------------------CACTCTTTACTTCATTT--TTGGA-----ATTTGA-GCTGGTTTTATTGGTCTAAGTATGAGTCTTCTAATTCGCTTAGAACTTGGTGTGGNGGGTCCATTTTT---ATCTGATGAGCACCTTTATAATGTAATTGTTACTGCTCACGCTTTCATTATAATTTTCTTCATGGTTATGCCTATTTCGATAGGTGGGTTTGGTAATTGGCTTATTCCTCTTATACTAGGAGTTGCTGATATAGCTTTCCCTCGCATGAACAACTTATCTTTTTGGCTTCTAATTCCTTCTTTTACTTTTCTTCTCCTGTCTTCTATCCTTGATTCAGGGGTAGGAACTGGTTGAACTGTTT…
	LC215608	--------------------------------------------------TACTCTTTATTTTATTT--TTGGT-----ATTTGA-GCTGGCTTCATTGGATTAAGAATAAGATTTCTAATTCGATTAGAGCTTGGTATTGTTGGTCCCTTCTT---AGGTGACGAGCATATCTATAATGTATTAGTTACAGCCCACGCTTTTATTATAATTTTCTTTATAGTTATGCCTGTCTCTATAGGAGGTTTTGGTAATTGACTTATCCCCCTTATGCTAGGTGTTGCTGATATAGCTTTCCCTCGTATAAATAATCTTTCCTTCTGACTATTAGTTCCTTCTTTTATGTTATTGCTATTATCTTCTATTTTAGATGCTGGTGTAGGTACAGGATGAACTGTTT…
	HQ873047	-----------------------------------------------------------------------------------------GGTTTTATTGGTTTAAGAATGAGAGTTCTTATTCGTTTAGAGCTAGGTGTAGTTGGTAATTACAT---TGGTGATGATCATATCTATAATGTGTTAGTGACTGCTCACGCTTTTGTTATGATTTTCTTCATAGTTATGCCTATTTCTATAGGTGGGTTTGGGAATTGACTAATTCCTCTTATGTTAGGGGTGGCTGATATGGCCTTCCCTCGTATGAATAACCTTTCATTTTGGCTTTTAGTCCCTTCTTTTATGTTTCTTTTGTTATCTAGAATCTTAGATGCTGGTGTGGGTACTGGTTGAACTGTCT…
	JX216740	--------------------------------------------------TACATTATACTTCCTGT--TCGGT-----ATGTGA-GCAGGGTTTATTGGTTTGAGAATAAGGCTTCTTATTCGTTTAGAACTGGGTGTTGTTGGTTCTTACAT---TGGTGATGAGCACCTGTATAACGTTCTTGTTACAGCTCACGCCTTCGTAATGATTTTCTTCATGGTTATGCCTATCTCAATGGGTGGTTTTGGCAACTGATTAATTCCCTTAATGTTAGGTGTTGCTGATATGGCTTTCCCCCGCATAAATAATTTATCCTTTTGATTGCTTATTCCATCATTTATGTTTTTACTTCTCTCATCTATCCTAGATGCAGGTGTTGGTACAGGTTGAACTGTTT…
	MZ438201	--------------------------------------------------------------------------------------------------GGTCTAAGAATGTCTCTTCTTATTCGTTTAGAGCTTGGTGTCGTTGGTCCTTTTTT---AGGTGATGAGCACCTTTATAATGTTCTTGTAACTGCTCATGCTTTTGTTATAATTTTCTTTATAGTTATGCCTATCTCTATAGGAGGTTTTGGTAATTGATTAATCCCTTTAATGCTTGGTGTTGCTGATATGGCTTTCCCTCGTATGAATAATCTTTCTTTCTGGCTTCTTATTCCTTCTTTTCTCTTTCTTCTTCTCTCTTCTATTTTAGACGCTGGTGTTGGTACAGGTTGAACTGTAT…
	HQ944311	--------------------------------------------------TACGCTTTATTTTCTTT--TTGGG-----CTTTGG-GCTGGTTTTATTGGTTTGTCAATAAGATTCTTAATTCGTTTAGAATTAGGGGTTATTGGGCCTTATAT---TGGAGATGAACATCTATACAATGTTATGGTCACTGCTCATGCTTTTGTTATAATTTTTTTCATAGTTATGCCTATTTCTATAGGGGGTTTTGGGAATTGACTTATTCCTTTAATGCTTGGTGTTGCTGATATGGCTTTCCCTCGTATGAATAACCTTTCTTTTTGACTTTTAGTTCCTTCTTTTACTTTTTTATTATTGTCTTCTATTTTGGATGCTGGGGTAGGTACAGGATGAACTGTAT…
	JX216681	--------------------------------------------------AACCCTTTACTTTTTAT--TTGGG-----ATATGA-GCAGGATTCATTGGATTAAGAATAAGACTTTTAATTCGATTAGAGTTGGGAGTTGTTGGCCCTTATTT---AGGAGACGAACATTTATATAATGTTCTAGTTACTGCTCATGCTTTTGTTATAATTTTCTTTATAGTTATACCTATTTCTATAGGAGGGTTTGGAAATTGGTTAATTCCTTTAATGCTAGGGGTTGCTGATATAGCATTTCCTCGTATAAATAATTTGTCCTTTTGACTTCTGATCCCATCTTTTATATTTTTGTTATTGTCTTCTATTTTAGATGCAGGAGTTGGAACTGGTTGAACCGTTT…
	KU720081	-----------------------------------------------------------------------AGT-----ATCAGA-GCTGGTTTTATCGGATTAAGGATAAGACTTCTTATTCGTTTAGAGCTTGGTATTGTAGGCCCTTTTTT---AGGCGATGAGCATATTTATAATGTTTTAGTCACTGCTCATGCATTTATTATGATTTTCTTTATAGTTATACCGGTGTCTATGGGTGGTTTTGGTAATTGATTAATTCCTCTTATGCTAGGTGTGGCTGATATGGCTTTTCCTCGAATGAATAACTTATCTTTTTGGTTGTTAATTCCTTCTTTTATGTTTCTGTTATTATCTTCTATTCTAGATGCGGGAGTTGGTACTGGTTGAACGGTTT…
	MZ461517	--------------------------------------------------------------------------------------------------GGCCTTAGAATGAGTCTTTTAATTCGTCTTGAGTTAGGTGTAGTTGGTCCTTTTTT---ATCTGATGAGCATTTATATAATGTTATTGTTACTGCTCATGCATTTATTATGATTTTTTTTATAGTTATGCCCATCTCTATAGGAGGTTTTGGTAATTGACTTATTCCTTTAATGTTGGGAGTTGCTGACATGGCTTTTCCTCGTATAAATAATTTGTCTTTTTGACTTTTAATTCCTTCGTTTTCTTTTCTTCTTCTATCTTCTCTTTTAGATTCTGGTGTTGGTACTGGTTGAACTGTTT…
	JF714413	--------------------------------------------------TACTCTTTACTTCATTT--TTGGT-----ATGTGA-GCTGGATTTATTGGTCTTAGAATGAGTTTACTTATTCGTCTAGAGCTTGGGGTCGTAGGCCCTTATCT---TGGTGATGAGCATCTCTATAATGTTCTAGTTACAGCACATGCTTTTGTTATAATTTTCTTTATAGTTATGCCTGTGTCTATGGGTGGTTTTGGTAATTGATTAATTCCTCTTATGTTAGGTGTTGCTGACATGGCTTTCCCTCGTATGAATAATTTATCCTTCTGGCTTTTAGTCCCTTCTTTTCTTTTCTTACTTTTATCTTCTATTTTAGACGCAGGGGCTGGTACAGGATGGACTGTTT…
	DQ089728	--------------------------------------------------TACTCTTTATTTTATCT--TCGGT-----ATGTGA-GCTGGGTTTATTGGTCTTAGAATGAGTTTACTTATTCGTTTAGAGCTTGGGGTTGTAGGCCCCTACCT---TGGTGATGAGCATCTTTATAACGTTTTAGTTACGGCTCATGCTTTTGTTATGATTTTCTTTATAGTTATACCTGTGTCTATGGGTGGTTTTGGTAATTGACTAATTCCTCTTATGTTAGGTGTTGCTGATATGGCTTTTCCTCGTATAAATAACTTATCTTTCTGACTTTTAGTCCCTTCTTTTCTTTTCTTACTTCTGTCTTCTATTTTAGATGCGGGAGCAGGTACTGGATGAACTGTTT…
	MZ461498	--------------------------------------------------------------------------------------------------GGTTTAAGCATAAGTCTGCTTATTCGTTTAGAACTAGGTGTCGTTGGTCCTTATTT---AGGTGATGAGCACATTTATAATGTGTTAGTTACTGCTCATGCTTTTATTATGATTTTCTTTATAGTAATACCTATTTCTATAGGTGGTTTTGGTAATTGGTTAATTCCTCTAATATTAGGAGTAGCAGATATGGCATTCCCTCGAATGAATAATCTTTCTTTCTGATTACTAGTCCCATCTTTTATGTTCTTACTTTTATCTTCAATTTTAGACGCTGGAGTAGGTACTGGTTGAACTGTTT…
	HM880042	--------------------------------------------------TACTTTATATTTTATTT--TCGGT-----ATATGA-GCTGGTTTCATTGGCTTAAGTATAAGTCTACTTATTCGTTTAGAATTAGGTGTAGTAGGACCTTACTT---AGGAGATGAGCATATTTACAATGTTTTAGTAACTGCACATGCATTTATTATGATTTTCTTTATAGTTATACCTATTTCTATAGGTGGTTTCGGTAATTGACTTATTCCTTTAATGTTAGGTGTTGCTGACATGGCATTTCCTCGTATGAATAACCTTTCTTTTTGATTATTAGTTCCTTCTTTTATGTTCTTACTACTTTCTTCTATTTTAGATGCTGGTGTAGGAACAGGATGAACAGTTT…
	KR106583	-----------------------TGGTCAAACAAATCATAAAGATATTGGTACTTTATATTTTATTT--TCGGT-----ATATGA-GCTGGTTTTATTGGTCTAAGTATAAGTCTGCTTATTCGTTTAGAGCTAGGTGTTGTAGGACCTTATTT---AGGTGATGAACATATTTACAATGTATTAATCACAGCTCATGCTTTTATTATGATTTTCTTCATAGTTATGCCTATTTCTATGGGTGGTTTTGGTAACTGATTAATTCCTTTAATGTTAGGTGTTGCTGACATGGCTTTCCCTCGAATGAATAATCTTTCTTTTTGATTATTAGTTCCTTCTTTCATGTTCTTACTTCTTTCTTCTATTTTAGATGCAGGTGTTGGTACTGGTTGAACAGTTT…
	MT908941	--------------------------------------------------------------------------------------------------------AGCATAAGTTTACTTATTCGTTTAGAGCTAGGTGTTGTAGGGCCCTATTT---AGGTGATGAGCACATTTATAATGTGTTAGTTACAGCTCATGCCTTTATTATGATTTTCTTTATAGTTATGCCTATTTCTATAGGTGGTTTTGGTAACT---TAATTCCTTTAATATTAGGTGTTGCTGATATAGCATTCCCTCGTATGAATAATCTTTCTTTTTTATTAGT---CCCATCTTTCATGTTTTTACTTCTTTCTTCAATTTTAGATGCTGGTGTAGGAACTGGT---ACAGTCT…
	KX620028	------------------------------------------------------------TGTCCTTCTCGAGT-----ATGAGA-GCTGGTTTTATTGGTCTAAGCATAAGTTTACTTATTCGTTTAGAACTAGGTGTTGTAGGACCCTATTT---AGGTGATGAGCACATTTATAATGTGTTAGTTACAGCTCATGCTTTTATTATAATTTTCTTTATAGTTATGCCTATTTCAATAGGTGGTTTTGGTAATTGATTAATTCCTTTAATGTTAGGAGTTGCTGATATGGCATTCCCTCGTATGAATAATCTTTCTTTCTGACTATTAGTTCCATCTTTTATGTTTTTACTTCTTTCTTCTATTTTAGATGCTGGTGTTGGTACGGGTTGAACCGTTT…
	KX620027	---------------------------------------------------AATTTTTATTT-------TTGGT-----ATATGA-GCTGGTTTTATTGGTCTGAGTATAAGATTACTTATTCGTTTAGAACTAGGTGTCGTAGGGCCTTATTT---AGGTGATGAGCACATTTATAATGTGTTAGTTACTGCTCATGCTTTTATTATGATTTTCTTTATAGTTATACCTATTTCTATGGGTGGTTTTGGTAACTGATTAATTCCTTTGATGCTAGGTGTTGCAGATATGGCATTCCCTCGTATAAATAATCTTTCTTTTTGATTATTAGTTCCATCTTTTATGTTCTTATTGCTATCTTCTATTTTAGATGCTGGAGTAGGAACTGGTTGAACAGTCT…
	JX216493	--------------------------------------------------TACATTGTATTTCATTT--TTGGT-----ATATGA-GCTGGTTTTATTGGTCTAAGTATAAGATTACTTATTCGTTTAGAACTAGGTGTCGTAGGTCCTTATTT---AGGTGATGAGCACATTTATAATGTGTTAGTTACTGCTCATGCTTTTATTATGATTTTCTTTATAGTTATGCCAATTTCAATAGGTGGTTTTGGTAATTGACTTATTCCTTTAATGTTAGGTGTTGCTGATATGGCATTTCCTCGTATAAATAATCTATCATTCTGATTATTAGTTCCTTCTTTTATGTTCCTTCTTTTATCTTCTATCCTTGATGCTGGAGTAGGAACTGGTTGAACAGTTT…
	KU720080	----------------------------------------------------------------------------------AGA-GCTGGCTTCATTGGTTTAAGAATGAGTTTATTAATTCGTCTTGAGCTTGGTGTTGTTGGTCCATTCCT---AGGAGATGAGCATATTTATAATGTTCTTGTCACTGCCCATGCATTTATTATGATTTTCTTTATAGTGATACCTATTTCTATAGGAGGTTTTGGTAATTGACTTATTCCCCTTATATTAGGAGTAGCTGATATAGCTTTCCCTCGTATAAATAACTTGTCCTTCTGACTTCTCGTCCCCTCTTTTATGTTCTTACTCCTTTCTTCTATTTTAGATGCAGGAGTTGGTACTGGTTGAACTGTTT…
	MG448790	--------------------------------------------------TACCCTTTATTTCATCT--TTGGT-----ATATGA-GCTGGTTTCATTGGTTTAAGAATGAGTTTATTAATTCGTCTTGAATTAGGTGTTGTTGGTCCATTCTT---AGGTGATGAGCACATTTATAATGTTCTTGTTACTGCTCATGCTTTTATTATGATTTTCTTTATAGTTATGCCTATCTCTATAGGTGGGTTTGGTAATTGACTTATTCCTCTTATGTTAGGTGTCGCTGATATAGCCTTCCCTCGTATGAATAACTTATCTTTTTGACTTTTAGTTCCCTCTTTTATGTTTTTACTCTTATCCTCTATTTTAGATGCTGGTGTTGGTACCGGTTGAACTGTGT…
	MZ438153	--------------------------------------------------------------------------------------------------GGCCTTAGTATGAGTCTTTTAATTCGCTTAGAGCTTGGTGTGGTAGGTTCTTTTTT---GGGTGACGAACACCTTTATAATGTTTTAGTAACAGCTCACGCTTTTGTTATAATTTTTTTTATAGTTATGCCTATTTCAATAGGTGGTTTTGGTAATTGACTTATCCCTTTAATGTTAGGGGTAGCAGACATAGCTTTCCCTCGTATAAATAATCTTTCTTTTTGACTTTTGGTTCCATCTTTTTTGTTTCTTCTCTTATCTTCTATTTTAGATGCTGGGGTGGGAACAGGTTGAACTGTCT…
	JX216751	--------------------------------------------------GACCCTTTACTTTATTT--TTGGT-----ATATGA-GCAGGGTTTATTGGTTTGAGTATAAGACTTTTGATTCGTTTAGAGTTAGGTGTAGTTGGTTCTTATTT---GGGTGATGAACACCTTTATAATGTTTTAGTTACTGCTCATGCTTTTGTTATGATTTTTTTTATAGTTATGCCTATTTCTATAGGAGGATTTGGTAATTGACTTATTCCTCTTATATTAGGAGTTGCAGATATGGCTTTTCCTCGTATGAACAATCTTTCTTTTTGATTATTAATTCCTTCTTTTTTGTTTCTTTTATTATCTTCTATTTTAGATGCAGGGGTTGGAACTGGCTGAACAGTCT…
	LC215602	--------------------------------------------------AACGTTATATTTTATTT--TTGGT-----ATTTGA-GCAGGATTTATTGGTTTAAGAATAAGATTTCTTATTCGTCTAGAGCTAGGTATTGTAGGTCCTTTTTT---AGGCGATGAGCATATTTATAATGTATTAGTTACAGCCCATGCTTTTATTATAATTTTCTTTATAGTAATGCCTGTTTCTATAGGAGGTTTCGGCAATTGGTTAATTCCTTTAATGTTAGGTGTTGCTGATATAGCTTTCCCACGTATAAATAATTTATCTTTTTGACTTTTAGTTCCTTCTTTTATACTACTTTTATTATCTTCTATTTTAGATGCAGGGGTAGGTACAGGTTGAACTGTTT…
	OM142487	---------------------------------------------------ACTTTATATTTTATTT--TTGGT-----ATATGA-GCTGGATTTATTGGTTTAAGAATGAGTTTATTAATTCGTTTAGAACTAGGAGTTGTAGGCGCTTATCT---AGGAGATGAGCATCTTTATAACGTCTTAGTTACAGCCCATGCTTTTGTTATGATTTTCTTCATGGTTATGCCTATTTCTATAGGAGGTTTTGGTAATTGACTTATTCCTTTAATACTAGGAGTTGCTGATATAGCATTCCCTCGTATGAATAACTTGTCTTTCTGACTTCTTATCCCTTCTTTTCTTTTCTTGTTACTTTCTTCTATTTTAGACGCTGGAGTAGGAACTGGTTGAACTGTCT…
	JX216711	--------------------------------------------------AACCCTGTACTTTCTAT--TTGGT-----ATATGG-GCAGGGTTTATTGGTTTAAGTATAAGACTTTTAATTCGTTTAGAACTTGGTATTGTAGGTCCGTATCT---AGGTGATGAGCATTTATATAATGTTTTAGTTACTGCTCATGCATTTGTAATAATTTTCTTCATAGTGATGCCTATTTCTATAGGGGGTTTTGGTAATTGGTTAATTCCTTTAATACTAGGTGTTGCTGATATAGCTTTTCCTCGTATAAATAATTTATCTTTTTGATTATTAATTCCTTCGTTTTTATTATTACTTTTATCCTCTATTCTTGATGCAGGGGTTGGTACTGGTTGAACAGTTT…
	EU188934	-------------------------------------------------------AGGATTCTATTGG-----------ATATGA-GCTGGATTTATTGGTTTAAGAATAAGACTATTAATTCGTTTGGAACTAGGGGTTGTTGGTCCTTATTT---AGGTGATGAACATTTATATAATGTTTTAGTTACTGCTCATGCTTTTGTAATAATTTTCTTTATAGTTATACCTATTTCTATAGGAGGCTTTGGTAATTGATTAATTCCTTTAATGTTAGGTGTTGCTGACATGGCTTTTCCACGTATAAACAATTTATCTTTTTGATTATTAATTCCTTCTTTCTTATTATTACTTTTATCTTCTATTCTTGATGCAGGTGTTGGTACAGGTTGAACAGTAT…
	HQ944303	--------------------------------------------------AACCCTGTATTTTATTT--TTGGA-----ATTTGA-GCGGGTTTTATTGGTTTAAGTATAAGTTTATTAATTCGATTAGAGTTAGGAGTTGTAGGTCCTTATCT---AGGTGATGAGCATCTTTATAATGTGTTAGTTACGGCTCATGCATTTGTCATAATTTTCTTTATAGTTATGCCTATTTCAATAGGAGGTTTTGGTAATTGGCTTATTCCTTTAATACTTGGTGTTGCTGATATAGCTTTCCCTCGTATAAATAATCTTTCCTTTTGACTTTTAATACCATCCTTCTTATTCTTATTACTTTCTTCTATTTTAGACGCAGGAGTAGGTACTGGTTGAACTGTTT…
	JX216670	--------------------------------------------------TACTCTTTATTTTTTAT--TTGGT-----ATATGA-GCAGGTTTTATTGGTTTAAGAATAAGAATATTAATTCGATTAGAGCTTGGTGTTGTTGGACCTTATTT---AAACGATGAACATCTTTATAACGTACTAGTAACAGCCCATGCTTTTGTAATAATTTTTTTTATAGTTATGCCTATTTCAATAGGAGGGTTTGGAAATTGATTAATTCCTTTGATATTAGGAGTTGCAGATATAGCTTTTCCTCGAATAAATAATTTATCTTTTTGACTTCTTATTCCTTCATTTTTATTTTTACTTTTATCTTCTGTTCTTGATGCTGGAGTTGGAACTGGTTGAACTGTTT…
	LC215613	--------------------------------------------------TACGTTATACTTTTTAT--TTGGT-----ATTTGA-GCTGGTTTTATTGGCCTTAGAATAAGATTTCTTATTCGTCTAGAACTAGGGGTTGTAGGTCCTTTTTT---AGGAGATGAACATTTATACAATGTTTTAGTGACCGCTCATGCTTTTGTTATAATCTTCTTTATAGTTATGCCTATTTCTATAGGAGGATTTGGAAATTGACTAATTCCTTTAATACTCGGAGTTGCTGATATGGCTTTTCCTCGTATAAACAATTTATCCTTCTGACTATTAATTCCTTCTTTTATGTTTTTACTTTTGTCTTCTATTCTTGACGCTGGTGTAGGTACAGGATGAACTGTTT…
	LC215614	--------------------------------------------------AACATTATACTTTTTAT--TTGGT-----ATTTGA-GCTGGTTTTATTGGTCTTAGAATAAGATTTCTTATTCGTTTAGAACTAGGTGTTGTAGGTCCTTTTCT---AGGAGATGAGCATTTATACAATGTTTTAGTTACTGCTCATGCTTTTGTTATAATCTTTTTTATAGTTATACCTATTTCTATAGGAGGGTTTGGAAATTGATTAATTCCTTTAATGCTTGGAGTTGCTGACATGGCTTTTCCTCGTATAAATAATTTATCCTTTTGACTATTAATTCCTTCTTTTATATTTTTACTTCTTTCTTCTATTCTTGATGCTGGTGTTGGTACAGGATGAACTGTTT…
	OP829961	--------------------------------------------------AACTCTTTATTTTATTT--TTGGT-----ATGTGA-GCTGGTTTTATTGGACTCAGAATAAGTTTTTTAATTCGTTTAGAGTTAGGTGTAGTTGGTCCTTTTTT---AGGAGATGAGCATCTTTATAATGTTATTGTCACGGCTCATGCTTTTGTAATAATTTTTTTTATAGTTATGCCGATTTCAATGGGTGGTTTTGGAAATTGATTAATTCCTTTAATGCTTGGGGTTGCTGATATGGCTTTCCCTCGCTTAAATAATCTTTCTTTTTGATTACTTATTCCTTCTTTTCTATTTTTACTTCTTTCTTCTATTTTAGATGCAGGAGTAGGCACTGGTTGAACCGTTT…
	JX216815	--------------------------------------------------GACTCTTTATTTTATTT--TTGGT-----ATATGG-GCTGGTTTTATTGGGCTCAGAATAAGCTTTTTAATTCGTTTAGAATTAGGTGTAGTTGGTCCTTTTTT---AGGAGATGAGCATCTTTATAATGTTATTGTTACGGCTCACGCTTTTGTAATAATTTTTTTCATAGTTATGCCGATCTCAATAGGTGGTTTTGGAAATTGATTAATTCCTTTAATGCTTGGGGTTGCTGATATGGCCTTTCCTCGTTTAAATAATCTTTCTTTTTGATTACTCATTCCTTCATTTTTATTTCTTCTTCTTTCTTCTATTTTAGATGCAGGGGTAGGTACTGGTTGAACCGTTT…
	MZ461533	--------------------------------------------------------------------------------------------------GGTCTTAGAATAAGATTTTTAATTCGTTTAGAGTTAGGTGTTGTTGGTCCATTTTT---GGGAGATGAGCATCTTTATAATGTAATTGTTACAGCTCATGCTTTTGTAATAATTTTCTTTATAGTTATGCCAATTTCTATAGGAGGTTTTGGTAATTGATTAATTCCTTTAATACTTGGAGTAGCTGATATAGCTTTTCCACGAATGAATAATTTATCTTTTTGACTTCTTATTCCTTCTTTCTTATTTTTACTTCTTTCTTCTATTTTAGATGCTGGTGTTGGTACTGGTTGAACAGTTT…
	HQ944333	--------------------------------------------------GACTTTATATTTTATTT--TTGGT-----ATGTGA-GCTGGATTTATTGGATTAAGAATGAGACTTTTAATTCGTTTAGAATTAGGTGTTGTTGGTCCTTATCT---AGGAGATGAACATTTGTATAATGTTTTAGTTACGGCTCATGCTTTTATTATAATTTTTTTTATGGTGATGCCAATTTCTATAGGAGGTTTTGGAAATTGACTAATTCCTTTAATGTTGGGTGTTGCCGATATGGCTTTTCCTCGTATGAATAATTTATCTTTTTGATTATTGATCCCATCTTTTATGTTTTTATTATTGTCTTCTATTTTGGATGCTGGTGTTGGAACTGGTTGAACAGTTT…
	JX216734	--------------------------------------------------AACTCTTTATTTCATTT--TTGGA-----ATTTGA-GCAGGATTTATTGGCTTGAGAATAAGACTTTTAATTCGTTTAGAATTGGGGGTTGTAGGTCCTTATTT---AGGTGATGAACATTTATATAATGTTCTGGTTACAGCTCATGCTTTCGTTATAATTTTCTTTATAGTTATGCCTATTTCAATAGGAGGTTTTGGTAATTGGCTTATTCCTTTAATATTAGGTGTAGCCGACATGGCTTTCCCTCGTATAAACAATTTATCTTTTTGACTTTTAATTCCTTCGTTTTTATTTCTTTTACTTTCTTCTATTTTAGATGCTGGTGTTGGTACAGGTTGGACAGTTT…
	JX216676	--------------------------------------------------AACTTTGTATTTTATTT--TTGGA-----ATGTGA-GCAGGATTTATTGGTTTAAGAATGAGATTGTTAATTCGTTTAGAATTAGGTATTGTAGGTCCTTATTT---AGGTGATGAACATTTGTATAATGTTATTGTTACAGCTCATGCCTTTGTTATAATTTTTTTTATAGTTATACCTATTTCTATAGGAGGATTTGGTAATTGATTAATTCCTTTAATGTTAGGGGTAGCTGATATAGCTTTTCCTCGTATAAATAATCTATCTTTTTGATTATTAATTCCTTCTTTTATATTTCTTTTGCTTTCTTCTATTTTAGATGCCGGTGTTGGTACAGGTTGAACAGTTT…
	MT852959	-------------------------------------------------------------TTTTNN--TTGGT-----ATGTGA-GCAGGTTTTATTGGGTTAAGAATAAGAATAATTATTCGTGTAGAACTTGGTGTGGTTGGACCATACTT---AGGTGATGAGCATTTATATAATGTTCTTGTCACAGCTCATGCTTTTGTCATAATTTTTTTTATGGTTATGCCTATTTCTATGGGTGGATTTGGTAATTGATTGATTCCTTTGATATTAGGGGTAGCTGATATGGCTTTTCCTCGTATGAATAATCTTTCTTTCTGATTGTTAATTCCTTCTTTTTTATTTTTGCTTTTATCTTCTATTTTGGATGCTGGTGTTGGTACTGGTTGAACAGTTT…
	MW487867	---------------------------------------------------ACTTTGTATTTTTTAT--TTGGT-----ATATGA-GCAGGTTTTATTGGATTAAGAATAAGAATAATTATTCGTGTAGAACTAGGTGTGGTTGGGCCATATTT---AGGTGATGAACATTTATATAATGTTCTTGTAACAGCTCATGCTTTTGTTATAATTTTTTTTATGGTTATGCCTATTTCTATGGGTGGATTTGGAAACTGATTGATTCCTTTAATGTTGGGAGTAGCTGATATAGCTTTTCCTCGTATAAATAATCTTTCTTTTTGATTGTTAATTCCTTCTTTTTTATTTTTGCTTCTATCTTCTATTTTAGATGCTGGTGTTGGTACTGGTTGAACAGTTT…
	MZ461528	--------------------------------------------------------------------------------------------------GGTTTAAGTATAAGTTTAATTATTCGTATGGAATTAGGAGTAGTTGGTGCTTTTTT---AGGTGATGAACATCTATATAATGTTTTAGTTACTGCTCATGCTTTTATTATAATTTTTTTTATAGTTATACCTATTTCTATAGGTGGGTTTGGTAATTGGTTGATTCCTTTAATACTTGGGGTCGCAGATATAGCTTTTCCTCGAATGAATAATTTATCTTTTTGACTTTTAGTTCCTTCTTTCGCTTTTTTACTATTATCTAGAATTTTAGATGCAGGGGTTGGAACAGGTTGAACAGTTT…
	MT521623	--------------------------------------------------TACTTTATATTTCATTT--TTGGT-----ATATGG-GCTGGTTTTATTGGGCTTAGAATAAGACTTTTAATTCGTTTAGAATTAGGGGTTGTAGGTCCTTTTTT---AGGTGATGAGCATTTATATAATGTTTTAGTTACTGCTCATGCTTTTGTAATGATTTTTTTTATAGTTATGCCAATTTCTATAGGTGGTTTTGGTAATTGACTTATTCCTCTTATATTAGGTGTTGCTGATATGGCTTTTCCTCGAATGAATAATTTATCTTTTTGACTTTTAGTCCCTTCTTTTATATTTTTATTATTATCTTCAATTTTAGATGCTGGGGTTGGTACTGGTTGAACTGTCT…
	KC618939	--------------------------------------------------TACTTTATATTTTATTT--TTGGT-----ATATGA-GCAGGTTTTATTGGATTAAGAATGAGTTTATTAATTCGTATAGAGTTAGGTGTAGTTGGTGCTTTTTT---AGGTGATGAGCATTTATATAATGTTCTAGTCACAGCTCATGCTTTTGTTATAATTTTTTTTATGGTCATGCCTATTTCTATAGGAGGTTTTGGTAATTGGCTTATTCCTCTTATGCTAGGGGTAGCTGATATAGCTTTTCCACGTATAAATAATTTATCTTTTTGGCTTTTAGTTCCATCTTTTATATTTTTGCTTTTATCTAGAATTTTAGATGCTGGTGTTGGTACTGGATGAACAGTTT…
	OL477585	-----------------------------------------------------------------------------------------------------------ATAAGTTTACTTATCCGTTTAGAACTTGGTGTAGTTGGTCCTTATTT---AGGAGACGAGCATTTGTATAATGTTATTGTAACAGCTCACGCTTTTGTCATAATTTTCTTTATAGTTATACCTATCTCAATAGGAGGTTTTGGTAATTGACTTATTCCTCTAATGCTTGGGGTTGCCGATATAGCTTTTCCTCGTATAAATAATCTTTCATTTTGACTTTTAATTCCTTCTTTTATATTCCTTCTTTTATCTTCTATTTTAGATGCTGGTGTAGGAACAGGTTGAACTGTTT…
	EU188931	---------------------TTGGTCAACAAAATCATAAAGATATTGGAACTTTCATACTTTTTAT--TTGGA-----ATGTGA-GCAGGTTTTATTGGTCTTAGAATAAGTTTACTAATTCGTCTTGAATTAGGTATTGTTGGACCTTACTT---AGGTGATGAGCATCTCTATAACGTTCTTGTCACTGCTCATGCTTTTGTCATGATTTTTTTTATAGTTATGCCTATTTCTATAGGTGGTTTTGGAAACTGGTTGATTCCACTTATGCTTGGTGTTGCAGATATAGCTTTTCCTCGTATAAATAATCTTTCTTTTTGATTGCTTATTCCTTCCTTTTTATTTCTTTTACTTTCTTCAATTTTAGATGCTGGTGTTGGCACAGGTTGAACTGTTT…
	EU188932	---------------------TTGGTCAACCAAAACATAAAGATATTGGAACTTTCATATTTTTTAT--TTGGA-----ATGTGA-GCAGGCTTTATTGGTCTTAGAATAAGGTTACTAATTCGTCTTGAATTAGGTGTTGTTGGACCATATTT---AGGAGATGAACATCTCTATAATGTTCTTGTGACAGCTCATGCTTTTGTTATAATTTTCTTTATGGTTATGCCTATTTCTATAGGTGGATTTGGAAATTGATTAATCCCACTTATGCTTGGTGTTGCTGATATAGCTTTTCCTCGTATAAATAATCTTTCATTTTGATTACTTATTCCTTCGTTTTTATTTCTTTTATTATCTTCAATTTTAGATGCTGGTGTTGGCACAGGTTGAACTGTCT…
	HQ444174	--------------------------------------------------AACTTTATATTTTTTAT--TTGGA-----ATGTGA-GCGGGCTTTATTGGTCTTAGAATAAGACTACTAATTCGTCTTGAATTAGGTGTTGTCGGACCTTATTT---AGGAGATGAACATCTTTATAATGTTCTTGTTACAGCTCATGCTTTTGTTATAATTTTCTTTATAGTTATGCCTATTTCTATAGGTGGTTTTGGAAACTGACTAATCCCACTTATGCTTGGTGTTGCTGATATAGCTTTTCCTCGTATAAATAATCTTTCATTTTGGTTACTTATTCCTTCATTTTTGTTTCTTTTACTTTCTTCAATCTTAGATGCTGGTGTTGGAACTGGTTGAACTGTTT…
	MN983094	-----------------------------------------------------------------------GAC-----ATGTGA-GCTGGTTTTATTGGTTTAAGGATGAGACTTCTTATTCGTTTAGAGCTTGGTGTTGTTGGACCTTACTT---AGGTGATGAACATCTTTATAATGTTCTAGTAACAGCTCATGCTTTTGTGATGATTTTCTTTATAGTTATGCCTATTTCTATAGGTGGTTTTGGTAATTGACTAATTCCTTTAATGCTTGGTGTTGCTGATATAGCCTTTCCACGTATAAATAATTTATCTTTTTGACTTTTAATCCCATCTTTCTTATTTTTATTACTTTCATCTATTTTAGATGCTGGTGTTGGTACAGGTTGAACAGTTT…
	HQ944305	--------------------------------------------------TACTTTATATTTTTTAT--TTGGT-----ATGTGA-GCAGGTTTCATCGGTTTAAGAATGAGACTTCTTATTCGTTTAGAGCTTGGTGTTGTTGGACCTTATCT---AGGTGATGAGCATTTATATAATGTTCTAGTTACAGCACATGCTTTCGTAATGATTTTCTTTATAGTTATGCCTATTTCTATGGGTGGTTTTGGTAACTGACTAATTCCCTTAATGCTTGGTGTTGCTGATATAGCTTTTCCACGTATAAATAATTTATCTTTTTGACTTTTAATTCCATCTTTCTTATTTTTATTACTTTCATCTATTTTAGATGCTGGTGTTGGTACAGGTTGGACAGTTT…
	HQ944302	--------------------------------------------------TACTTTATACTTTTTAT--TCGGT-----ATGTGA-GCTGGTTTTATTGGTTTAAGAATAAGACTCCTTATTCGTTTAGAATTAGGAATTGTAGGCCCTTATTT---AGGTGACGAACACTTATATAATGTTTTAGTTACAGCTCATGCTTTTATTATAATTTTCTTTATAGTTATACCTATTTCTATGGGTGGATTTGGTAATTGGTTAATTCCCCTAATGCTAGGAGTGGCAGATATAGCTTTTCCTCGTATAAATAATCTTTCTTTTTGATTATTAATTCCTTCATTTCTATTTTTATTATTATCTTCTATCTTAGATGCGGGTGTGGGTACTGGTTGAACTGTTT…
	HQ944316	--------------------------------------------------TACTTTATATTTTTTAT--TTGGT-----ATGTGG-GCAGGTTTCATTGGGTTAAGAATAAGATTATTAATTCGTTTGGAATTAGGTGTAGTTGGTCCTTATTT---AGGCGACGAGCATTTATATAATGTTTTAGTTACAGCTCATGCTTTTGTTATAATTTTCTTTATAGTTATGCCTATTTCAATAGGTGGGTTTGGTAACTGACTTATCCCATTAATATTAGGGGTTGCTGATATAGCATTTCCTCGTATAAATAATTTATCTTTCTGACTTCTTGTGCCATCATTTTTATTTCTATTGTTATCATCAATTTTAGATGCTGGTGTTGGTACTGGTTGAACTGTTT…
	HQ944348	--------------------------------------------------TACTTTATATTTTTTAT--TTGGT-----ATGTGA-GCAGGTTTTATTGGGTTAAGAATAAGACTTTTAATTCGTTTAGAATTAGGTGTTGTTGGTCCTTATTT---AGGTGATGAGCACTTATATAATGTTTTAGTAACGGCTCATGCTTTTGTTATAATTTTCTTTATAGTTATGCCTATCTCAATGGGTGGTTTTGGTAATTGACTTATTCCTTTAATGTTAGGGGTTGCTGATATAGCTTTTCCACGTATAAATAATCTTTCCTTTTGACTTCTAGTTCCTTCATTTCTATTTTTACTTTTATCTTCTATTCTGGATGCTGGTGTTGGTACTGGTTGAACTGTAT…
	EU188928	----------------TGGTCTTGGTCAACCAAATCATAAAGATATTGGTACTTTANTACTTTTTAT--TTGGT-----ATGTGG-GCTGGTTTTATTGGTTTAAGAATAAGACTGCTAATTCGTTTAGAGTTAGGTGTTGTTGGTCCTTATTT---AGGTGATGAACACTTATATAACGTTTTAGTAACAGCTCATGCTTTTGTTATAATTTTCTTTATAGTTATGCCTATTTCTATAGGTGGTTTTGGGAATTGACTTATTCCATTAATGCTAGGTGTAGCTGATATAGCTTTCCCTCGTATGAATAATCTTTCTTTTTGATTATTAATTCCTTCTTTTTTATTTTTACTTCTTTCATCTATTTTAGATGCTGGTGTTGGTACTGGTTGAACTGTTT…
	MT908943	--------------------------------------------------------------------------------------------------------AGTATAAGACTATTAATTCGTCTTGAATTAGGTGTTGTTGGACCATATTT---AGGTGATGAACATTTATATAATGTTTTAGTAACCGCTCATGCTTTTGTTATAATTTTCTTTATAGTTATGCCTATTTCTATAGGTGGTTTTGGTAACT---TAATTCCTTTAATGTTAGGTGTTGCTGATATGGCTTTCCCTCGTATAAATAATCTTTCTTTTTTATTAAT---TCCTTCATTTTTATTTTTATTACTTTCTTCTATCTTAGACGCAGGGGTTGGTACTGGT---ACTGTTT…
	JX216652	--------------------------------------------------TACTTTATATTTTTTAT--TTGGT-----ATGTGA-GCAGGGTTTATTGGTTTAAGAATAAGACTACTAATTCGTCTTGAGTTAGGTGTTGTTGGACCATATTT---AGGTGACGAGCATTTATATAATGTTTTAGTAACCGCTCATGCTTTTGTTATAATTTTCTTTATAGTCATGCCTATTTCTATAGGTGGTTTTGGAAATTGGTTAATTCCTCTAATGTTAGGTGTTGCTGATATAGCTTTCCCTCGTATAAATAATCTTTCTTTTTGGTTATTAATCCCCTCATTTTTATTTTTATTACTTTCTTCTATTTTAGATGCAGGGGTTGGAACTGGTTGAACTGTTT…
	DQ089731	--------------------------------------------------TACTTTATACTTTTTAT--TTGGT-----ATGTGA-GCTGGTTTTATTGGCTTAAGAATAAGACTGCTAATTCGTTTAGAGTTAGGTGTTGTTGGCCCATATTT---GGGTGATGAGCACTTATATAATGTTTTAGTTACAGCTCATGCTTTTGTTATAATTTTCTTTATAGTTATGCCTATTTCAATAGGTGGTTTTGGTAATTGACTTATTCCTTTAATACTAGGTGTTGCTGATATGGCTTTTCCTCGTATGAATAATCTCTCTTTTTGATTACTTATTCCTTCGTTTTTATTTCTTTTACTTTCATCTATTTTAGATGCGGGTGTAGGTACAGGGTGAACAGTTT…
	EU188929	-----------------------CTGGTCAACAAATCATAAAGATATTGGTACTTTATACTTTTTATTCTCGGTCACTCGGGTGAGGCTGGTTTTATTGGACTTAGAATAGGACTTCTGATTCGTTTAGAACTAGGTGTTGTTGGCCCTTATTT---GGGTGATGAGCACTTATATAATGTTTTAGTAACAGCCCACGCTTTCGTTATGATTTTTTTTATGGTTATGCCCATTTCTATAGGTGGTTTTGGTAATTGATTAATTCCTTTAATATTAGGAGTTGCGGATATAGCCTTCCCTCGCATAAATAATCTTTCTTTTTGGTTATTAATCCCTTCTTTCTTATTTCTTTTACTTTCTTCCATCTTAGATGCTGGTGTTGGTACAGGGTGGACTGTTT…
	JX216664	--------------------------------------------------TACTTTATACTTTTTAT--TTGGT-----ATGTGA-GCTGGTTTTATTGGACTTAGAATAAGACTTCTAATTCGTTTAGAACTAGGTGTTGTTGGCCCTTATTT---GGGTGATGAGCACTTATATAATGTTTTAGTTACAGCCCACGCTTTCGTCATGATTTTTTTTATAGTTATGCCCATTTCTATGGGTGGTTTTGGTAATTGGTTAATTCCTTTAATGCTAGGGGTTGCAGATATAGCTTTCCCTCGTATAAACAATCTTTCTTTCTGGTTATTAATTCCTTCTTTCTTATTTCTCTTATTGTCTTCTATTTTAGATGCTGGTGTTGGTACAGGGTGAACTGTTT…
;
end;
