# Supplementary material for: A novel taxonomic database for eukaryotic mitochondrial cytochrome oxidase subunit I gene (eKOI), with a focus on protists diversity
Source: Database (Oxford). 2025 Sep 24;2025:baaf057. doi: 10.1093/database/baaf057 (PMC12462617; doi:10.1093/database/baaf057)
Supplement: baaf057_Supplemental_File [file baaf057_supplemental_file.zip › 2_alignment_eKOI/haptista.nex]

#NEXUS
begin data;
	dimensions ntax=33 nchar=2016;
	format datatype=dna missing=? gap=-;
	matrix
	MW044629	ATGACTCCTACGTTTTTCGGTCGTCTTTCTGCTTGGTCAAACCGCTGGCTTTTTTCTACAAATCACAAAGACATTGGTACCCTTTACCTTATCTTTGGTGCTATTTCTGGCCTTATTGGGCTTATATTTTCTATGGCTATCCGTTTAGAGCTTTCTCAACCGGGCAACGCTTTTTTAGATGGTAACTATCAGCTTTATAACGTTCTTGTAACAGCCCACGCTTTTATTATGATTTTCTTTATGGTAATGCCTAGCTTGATCGGTGGGTTTGGGAATTGGATGGTTCCCATTATGATCGGTGCTCCCGATATGGCTTTCCCTCGATTAAACAACATTTCTTTTTGGTTATTACCTCCTGCATTGCTGTTACTTTTCGCTTCTTCTTTAGTTGAAGTTGGTGCTGGTACTGGTTGGACGGTATATCCACCACTTAGTGGAATACAAGCCCACTCTGGTGGTTCAGTAGACCTTGCAATTTTCTCATTACACGTTGCTGGTATATCTTCAATCTTAGGTGCGATTAACTTTATTACAACTATTTTTAATATGCGAGCTCCGGGTATGACTGCTCATCGTTTAGGCTTATTCCCTTGGGCTGTATTAATAACAGCCTTTCTTTTATTACTATCACTTCCAGTACTTGCCGGTGCAATAACTATGTTGCTTGTTGATCGTAATTTCAACACTACATTCTTTGATCCTGCTGGCGGGGGCGATCCCTTACTTTACCAGCACTTGTTCTGGTTTTTCGGTCACCCAGAGGTTTATATATTAATTTTACCTGGTTTTGGGATCGTAAGCCATATTATTTCTCATTTTTCTTCTAAACCCATTTTTGGTACGCTTGGTATGATCTACGCCATGCTTTCTATAGGTTTCTTAGGTTTCATTGTCTGGGCGCACCATATGTATACTGTCGGTTTAGATGTAGACACGCGTGCTTATTTCACAGCGGCCACTATGATTATTGCGGTACCTACAGGAATTAAAATTTTTAGTTGGTTAGCTACCATGTGGGGTGGTTCCATCGAATTTAAAACGCCTATGCTTTTTGCTGTTGGTTTTGTAGTGCTCTTCACTATGGGTGGTTTAACTGGTATTGTCTTATCTAATTCTGGCTTAGACATCGCATTGCACGATACATACTATGTGGTTGCTCATTTCCATTATGTGCTTTCTATGGGTGCCGTGTTTGCTCTTTTTGCTGGTTGGTATTATTGGATTGGTAAAATTACAGGTAACTTGTATCCAGAGGCTTTAGGTCAAATTCATTTCTGGTCTACGTTTATTGGTGTAAATGTTACTTTCTTCCCAATGCATTTCCTAGGTCTGGCCGGTATGCCGCGACGTATTCCAGACTTTCCGGATGCTTACTCTGGTTGGAACGATATTGCTTCCCTTGGTTCTTTCATAACGTTAATTTCAACACTCTTATTCTTTTATTCTATTTACGTAACGCTTAGCTCTGGCCAACGTTGCTCTTCTGCGAGTTGGAAAACAATGCCGAGCACTATTTATTAG---------------------------------------------------------------------------------------------------------------------------------------------------------------------------------------------------------------------------------------------------------------------------------------------------------------------------------------------------------------------------------------------------------------------------------------------------------------------------------------------------------------
	MW044630	ATGACTCCTACGTTTTTCGGTCGTCTTTCTGCTTGGTCAAACCGCTGGCTTTTTTCTACAAATCACAAAGACATTGGTACCCTTTACCTTATCTTTGGTGCTATTTCTGGCCTTATTGGGCTTATATTTTCTATGGCTATCCGTTTAGAGCTTTCTCAACCGGGCAACGCTTTTTTAGATGGTAACTATCAGCTTTATAACGTTCTTGTAACAGCCCACGCTTTTATTATGATTTTCTTTATGGTAATGCCTAGCTTGATCGGTGGGTTTGGGAATTGGATGGTTCCCATTATGATCGGTGCTCCCGATATGGCTTTCCCTCGATTAAACAACATTTCTTTTTGGTTATTACCTCCTGCATTGCTGTTACTTTTCGCTTCTTCTTTAGTTGAAATTGGTGCTGGTACTGGTTGGACGGTATATCCACCACTTAGTGGAATACAAGCCCACTCTGGTGGTTCAGTAGACCTTGCAATTTTCTCATTACACGTTGCTGGTATATCTTCAATCTTAGGTGCGATTAACTTTATTACAACTATTTTTAATATGCGAGCTCCGGGTATGACTGCTCATCGTTTAGGCTTATTCCCTTGGGCTGTATTAATAACAGCCTTTCTTTTATTACTATCACTTCCAGTACTTGCCGGTGCAATAACTATGTTGCTTGTTGATCGTAATTTCAACACTACATTCTTTGATCCTGCTGGCGGGGGCGATCCCTTACTTTACCAGCACTTGTTCTGGTTTTTCGGTCACCCAGAGGTTTATATATTAATTTTACCTGGTTTTGGGATCGTAAGCCATATTATTTCTCATTTTTCTTCTAAACCCATTTTTGGTACGCTTGGTATGATCTACGCCATGCTTTCTATAGGTTTCTTAGGTTTCATTGTCTGGGCGCACCATATGTATACTGTCGGTTTAGATGTAGACACGCGTGCTTATTTCACAGCGGCCACTATGATTATTGCGGTACCTACAGGAATTAAAATTTTTAGTTGGTTAGCTACCATGTGGGGTGGTTCCATCGAATTTAAAACGCCTATGCTTTTTGCTGTTGGTTTTGTAGTGCTCTTCACTATGGGTGGTTTAACTGGTATTGTCTTATCTAATTCTGGCTTAGACATCGCATTGCACGATACATACTATGTGGTTGCTCATTTCCATTATGTGCTTTCTATGGGTGCCGTGTTTGCTCTTTTTGCTGGTTGGTATTATTGGATTGGTAAAATTACAGGTAACTTGTATCCAGAGGCTTTAGGTCAAATTCATTTCTGGTCTACGTTTATTGGTGTAAATGTTACTTTCTTCCCAATGCATTTCCTAGGTCTGGCCGGTATGCCGCGACGTATTCCAGACTTTCCGGATGCTTACTCTGGTTGGAACGATATTGCTTCCCTTGGTTCTTTCATAACGTTAATTTCAACACTCTTATTCTTTTATTCTATTTACGTAACGCTTAGCTCTGGCCAACGTTGCTCTTCTGCGAGTTGGAAAACAATGCCGAGCACTATTTATTAG---------------------------------------------------------------------------------------------------------------------------------------------------------------------------------------------------------------------------------------------------------------------------------------------------------------------------------------------------------------------------------------------------------------------------------------------------------------------------------------------------------------
	AB009420	---------------------------------------------------------------------------GGTACTCTATATCTCATTTTTGGTGCTATTTCCGGTCTTATTGGTCTTATTTTTTCAATGGCTATTCGTCTAGAACTTTCTCAGCCCGGTAATGCCTTTCTGGATGGTAATTATCAATTGTATAATGTCCTTGTAACGGCGCATGCTTTTATTATGATTTTTTTCATGGTAATGCCTAGTCTTATTGGTGGTTTTGGTAACTGGATGGTTCCTATCATGATCGGTGCTCCTGATATGGCTTTTCCTCGTTTAAATAATATTTCATTTTGGCTTTTACCTCCAGCTTTACTCTTACTTTTTTCTTCTTCCTTAGTTGAAGTAGGTGCTGGTACTGGTTGGACAGTTTATCCTCCTCTGAGTGGAATCCAAGCTCATTCTGGCGGTTCCGTAGACCTTGCTATATTTTCGCTTCATATTTCTGGTGTATCATCTATTTTAGGTGCTATTAACTTTATAACTACGATATTTAATATGCGAGCTCCTGGCATGACTGCTCATCGTTTAGGATTATTTCCTTGGGCTGTTCTTATAACAGCATTTTTGTTATTACTTTCCTTACCTGTTCTAGCAGGTGCTATCACTATGCTTCTTGTTGACCGAAACTTCAACACTACTTTTTTTGACCCTGCTGGCGGTGGTGATCCTCTTCTTTACCAACATCTTTTTTGGTTCTTAGGTCATCCTGAGGTTTATATCCTTATTTTACCAGGTTTTGGTATTATTAGCCATATTATTTCTCATTTTTCTTCTAAACCCGTTTTCGGTACTCTAGGTATGATTTACGCAATGCTTTCTATAGGTTTTCTTGGGTTTATTGTCTGGGCCCATCATATGTATACCGTTGGTTTAGACGTTGATACTCGTGCTTATTTTACTGCAGCCACTATGATTATTGCGGTCCCTACAGGTATTAAAATCTTTAGTTGGCTTGCCACTATGTGGGGTGGCTCTATTGAATTCAAAACTCCTATGCTTCTTGCTGTTGGTTTTGTTATTCTTTTTACTATGGGTGGTCTTACTGGTATTGTTCTTTCAAATTCTGGTCTTGATATTGCACTT------------------------------------------------------------------------------------------------------------------------------------------------------------------------------------------------------------------------------------------------------------------------------------------------------------------------------------------------------------------------------------------------------------------------------------------------------------------------------------------------------------------------------------------------------------------------------------------------------------------------------------------------------------------------------------------------------------------------------------------------------------------------------------------------------------------------------------------------------------------------------------------------------------------
	MN564259	ATGACTCCATCTTTTTTTGGTCGTCTTTCTGCTTGGTCAAATCGCTGGCTTTTCTCTACAAACCACAAAGATATAGGAACATTATATCTTATTTTTGGTGCTATTTCTGGTCTTATTGGTCTTATATTCTCTATGGCTATTCGTTTAGAGCTTTCCCAGCCGGGAAATGCTTTTTTAGATGGTAATTACCAACTCTACAATGTTCTTGTAACTGCTCATGCCTTCATTATGATTTTTTTTATGGTAATGCCAAGCCTTATTGGTGGTTTTGGTAATTGGATGGTTCCTATAATGATTGGCGCACCGGACATGGCGTTTCCACGATTAAATAATATTTCGTTTTGGCTTTTGCCTCCGGCTTTACTGTTACTTTTCGCTTCTTCGCTGGTTGAAGTCGGTGCTGGAACCGGCTGGACAGTCTATCCTCCTCTTAGTGGTATACAAGCCCATTCTGGTGGTTCCGTTGATCTTGCAATTTTTTCACTTCACGTCGCGGGTATTTCATCAATTTTAGGCGCTATTAATTTTATAACTACTATTTTCAACATGCGAGCACCTGGTATGACTGCGCACCGTTTAGGTCTTTTTCCATGGGCAGTTTTAATAACAGCTTTCCTATTACTTTTATCTTTACCTGTTCTTGCTGGTGCTATCACAATGCTTCTTGTAGACCGTAACTTTAACACTACATTTTTTGACCCTGCTGGAGGTGGTGATCCTTTATTGTACCAACATCTTTTTTGGTTTTTCGGTCATCCTGAAGTTTATATACTAATATTACCTGGGTTTGGTATTATTAGTCATATAATATCACATTTTTCTTCAAAACCTGTTTTTGGAACTCTTGGTATGATTTACGCAATGCTTTCTATAGGCTTTCTCGGATTTATTGTCTGGGCACATCATATGTATACTGTTGGCTTAGATGTAGATACTCGTGCTTATTTCACTGCAGCTACTATGATCATCGCTGTGCCTACAGGTATTAAGATTTTCAGTTGGCTTGCTACTATGTGGGGTGGTTCTATTGAATTTAAAACACCTATGCTTTTTGCCGTAGGTTTTGTTGTTCTTTTTACTATGGGTGGTCTTACTGGTATTGTACTTTCTAATTCTGGTCTAGATATCGCTCTTCATGATACCTACTATGTTGTAGCTCATTTTCACTATGTTTTATCAATGGGCGCTGTCTTTGCTCTTTTTGCTGGTTGGTACTATTGGATTGGCAAAATTACTGGTAACGCCTATCCTGAGGCTTTAGGACAAATACATTTTTGGTCTACATTCATTGGGGTAAATATTACTTTTTTTCCTATGCATTTTTTAGGCCTTGCCGGTATGCCTCGCCGTATCCCTGATTTTCCTGACGCATACGCCGGTTGGAATGATATTGCTTCTCTTGGATCTTTTATTACGTTGATTTCTACCTTCTTATTTTTTTATTCTATTTATGTAACATTAAGTTCTGGCCACCGAAGTTCTTCCGCTGTTTGGAAAACTATGCCTGTTTCTGTTTACTTATAG------------------------------------------------------------------------------------------------------------------------------------------------------------------------------------------------------------------------------------------------------------------------------------------------------------------------------------------------------------------------------------------------------------------------------------------------------------------------------------------------------------
	AB000117	------------------------------------------------------------------------------------------------------------------------------------------------------------------------------------------------------------------------------------------------------------------------------------------------------------------------------------------------------------------------------------------------------------------------------------------------------------------------------------------------------------------------------------------------------------------------------------------------------------------------------------------------------------------------------------------------------------------------------------------------------------------------------------------------ATATTAATGTTACCAGCTTTCGGTATTATTAGTCATGTTGTTTCTAACTTCTCATCAAAACCAACTGTGGGCAATATTGGTATGATCTATGCTATGATCTCTATAGGTTTCTTAGGATTTATTGTTTGAGCGCATCATATGTATACTGTTGGTCTCGATATCGATACAAGGGCGTATTTTAATGCTGCTACTATGATAATTGCTGTTCCTACAGGCGTTAAAATTTTCAGTTGAATTGCTACAATGTTTGGTGGTGTTATAGTTCTAAACACTCCAAAGTTATTAGCTACTGGTTTCATCGCTCTGTTCTGTGCTGGCGGCCTAACAGGGATTGTTTCATCAAACTCTGGTATTGATATTGCTTTA------------------------------------------------------------------------------------------------------------------------------------------------------------------------------------------------------------------------------------------------------------------------------------------------------------------------------------------------------------------------------------------------------------------------------------------------------------------------------------------------------------------------------------------------------------------------------------------------------------------------------------------------------------------------------------------------------------------------------------------------------------------------------------------------------------------------------------------------------------------------------------------------------------------
	OP221325	------ATGATTCTCTTTCATAATC------TTTGAATTTCTCGTTGACTTTTTTCAACAAATCATAAGAATATTGGTTCTTTATATTTTATTTTTGGTGCCTTTTCTGGCGTACTTGGCTTCGCGATTTCGTTAATAATGCGTTTAGAACTTTCGCAAGCTGGTGATGCTTTTTTAAGCAATAACTTCCAAGTCTATAATGTTCTTGTTACTTCGCACGCAATAGTTATGATTTTCTTTTTTGTAATGCCAACAGCTATTGGTGGTTTCGGAAACTGGTTTGTTCCAATACTAATCGGAGCTTGTGACATGGCTTTTCCTCGACTAAACAATATTAGTTTACTTCTTTTGTTTCCTGCTGTAATTCTCTTATTATCTTCTTCTTTAATCGAAGCCGGTGTTGGTACTGGTTGAACAGTTTATCCTCCATTATCTGGTATACAAGCTCACTCTGGAGGTTCTGTTGACGTTGCAATTTTCTCTTTACACTTAGCTGGTGTTTCTTCTATACTTGGTGCTATAAATTTTATTGTCACAATTTCTAACATGCGAGCTCCTGGAATGTTTGCTCATAGAACGCCACTTTTTGTCTGAGCTGTTTTTATAACTGCCTTCTTACTATTGCTTTCTCTTCCTGTTCTTGGTGGTTGTATTACAATGTTATTATCTGATAGAAATTTTAATACATCTTTTTTTGACGCAGCTGGAGGTGGTGATGTTCTCTTATTTCAACACTTATTTTGGTTCTTTGGCCATCCTGAAGTTTACATATTAATTTTGCCAGCTTTCGGTATTATTAGTCATGTTGTTTCTAACTTCTCATCAAAACCAACTTTTGGCAATATTGGTATGATCTATGCTATGATCTCTATAGGTTTCTTAGGATTTATTGTTTGAGCGCATCATATGTATACTGTTGGTCTCGATATCGATACAAGGGCGTATTTTAATGCTGCTACTATGATAATTGCTGTTCCTACAGGCGTTAAAATTTTCAGTTGAATTGCTACAATGTTTGGTGGTGTTATAGTTCTTAACACTCCAATGTTATTTGCTACTGGTTTTATCGCTCTTTTCTGTGCTGGTGGCCTTACAGGGATTGTTTTATCAAACTCTGGTATTGACATTGCTTTACATGATACTTATTTTGTTGTTGCACATTTTCATTATGTTCTTTCATTAGGTGCTGTTTTCGCAATTTTTTCTGGTTGATATTACTGAATTAGTAAAATTGTTGGTAACAACTACTCAGAAACTTTAGGAAAAATACATTTTTGATCAATGTTCGTTGGAGTTAACATCAGCTTCTTTCCTATGCATTTTCTTGGCCTTGCTGGAATGCCGCGACGAATTCCTGATTTTCCTGATGCTTATTCTCAGTGAAATAGTATAGCGTCCTTCGGTACTTTTATTACCTTAATATCAACATTATTCTTCTCATATATTGTTTTCAATACTTTAAGTTCAAATAATCGTGTCGGCTTTAATGCTTGAAAAGATTCTACAAATTTCAATTTATTATAA------------------------------------------------------------------------------------------------------------------------------------------------------------------------------------------------------------------------------------------------------------------------------------------------------------------------------------------------------------------------------------------------------------------------------------------------------------------------------------------------------------
	AB000213	------------------------------------------------------------------------------------------------------------------------------------------------------------------------------------------------------------------------------------------------------------------------------------------------------------------------------------------------------------------------------------------------------------------------------------------------------------------------------------------------------------------------------------------------------------------------------------------------------------------------------------------------------------------------------------------------------------------------------------------------------------------------------------------------ATATTAATTTTGCCAGCTTTCGGTATTATTAGTCATGTTGTTTCTAACTTCTCATCAAAACCAACTTTTGGCAATATTGGTATGATCTATGCTATGATCTCTATAGGTTTCTTGGGATTTATTGTTTGAGCGCATCATATGTATACTGTTGGACTCGATATCGATACAAGGGCGTATTTTAATGCTGCTACTATGATAATTGCTGTTCCTACAGGCGTTAAAATTTTCAGTTGAATTGCTACAATGTTTGGTGGTGTTATAGTTCTTAACACTCCAATGTTATTTGCTACTGGTTTTATCGCTCTTTTCTGTGCTGGTGGCCTTACAGGGATTGTTTTATCAAACTCTGGTATTGATATTGCTTTA------------------------------------------------------------------------------------------------------------------------------------------------------------------------------------------------------------------------------------------------------------------------------------------------------------------------------------------------------------------------------------------------------------------------------------------------------------------------------------------------------------------------------------------------------------------------------------------------------------------------------------------------------------------------------------------------------------------------------------------------------------------------------------------------------------------------------------------------------------------------------------------------------------------
	KJ201908	------ATGGCTTTTTTCGAAAATC------CTTTCATCGTACGTTGAGTCTTTTCAACAAACCATAAAAATATTGGTACACTTTATTTCATCTTCGGTGCTTTTTCAGGTGTTCTTGGCTTCGTTGTTTCAATGGTGATGCGTTTAGAATTAAGTCAAGCAGGTGATGCGTTTCTTTCCGGTAATTATCAATTGTATAACGTTTTAGTAACATCACACGCTTTTCTTATGATTTTTTTCTTTGTTATGCCAACAGCCATCGGAGGTTTCGGTAATTGATTTGTTCCTATTTTAATTGGTGCTTGCGATATGTCTTTTCCTCGTTTAAATAACATTAGTTTTTGATTATTACCACCTTCGTTAATTTTATTATTATCTTCGTCGTTAGTTGAAGCTGGTGTTGGTTCTGGTTGAACCGTTTACCCTCCATTGTCAGGAATTCAAGCACATTCCGGTGGTTCTGTTGACTGTGCTATTTATTCGCTTCATTTAGCTGGTGTTTCTTCAATTTTAGGAGCAATCAATTTCATCGTTACAATCACGAACATGCGTGCTCCAGGAATGACTGCTAATCGAACTCCTTTGTTCGTTTGAGCTGTTTATATTACAGCATTTTTACTTTTGCTTTCTTTACCCGTGCTTGCTGGTGCAATTACAATGTTACTGACAGACCGTAATTTTAACACCTCTTTTTTTGATCCAAACGGTGGAGGTGATCCTGTTTTGTACCAACACCTGTTCTGATTTTTTGGTCATCCCGAAGTATATATCTTAATTTTACCCGCTTTTGGTATGGTTAGTCATATCGTTTCTAAGTTCTCTTCGAAAGCTGTTTTTGGAAATCTTGGAATGATATACGCAATGTTATCGATTGGATTTTTAGGTTTTATTGTGTGAGCCCATCATATGTTTACCGTTGGTCTTGACGTAGATACACGTGCATATTTCACGAGTGCTACCATGATTATCGCAGTACCAACAGGTATTAAAATTTTTAGTTGAATAGCTACTATGTTTGGTGGTCGTATCGTAATGAACACACCGATGTTATTCGCTAATGGTTTTATTTTCCTTTTTACTTTTGGTGGTTTAACCGGTATTGTATTATCCAATTCTGGTATAGATATTGCTCTTCATGACACTTATTACGTTGTTGCTCACTTCCACTATGTTTTATCAATGGGTGCGGTATTTGCTATTTTTGCTGGTTGATACTATTGAATCGGGAAAATTACTGGAACAAATTACGATGAAACCCTAGGCAAAATTCACTTTTGATCAACGTTCATAGGAGTAAACTTATGTTTTTTTCCTATGCATTTTTTAGGTCTTGCTGGTATGCCACGTCGAATCCCGGATTTTCCAGACGCTTACACTCAATGAAACACTATTGCGACTTTAGGTTCTTTCATCACGATGGCTTCTACGATATTCTTCGCTTACGTTGTTTATTCGACATTCACATCTAATGTTCGTGCTGGTTACAATCCTTGACGTAGCGTTACTAATTTCGAATTTAATAAATAA---------------------------------------------------------------------------------------------------------------------------------------------------------------------------------------------------------------------------------------------------------------------------------------------------------------------------------------------------------------------------------------------------------------------------------------------------------------------------------------------------------
	KJ412302	------------------------------------------------------------------------------ACACTTTATTTCATCTTCGGTGCTTTTTCAGGTGTTCTTGGCTTCGTTGTTTCAATGGTGATGCGTTTAGAATTAAGTCAAGCAGGTGATGCGTTTCTTTCCGGTAATTATCAATTGTATAACGTTTTAGTAACATCACACGCTTTTCTTATGATTTTTTTCTTTGTTATGCCAACAGCCATCGGAGGTTTCGGTAATTGATTTGTTCCTATTTTAATTGGTGCTTGCGATATGTCTTTTCCTCGTTTAAATAACATTAGTTTTTGATTATTACCACCTTCGTTAATTTTATTATTATCTTCGTCGTTAGTTGAAGCTGGTGTTGGTTCTGGTTGAACCGTTTACCCTCCATTGTCAGGAATTCAAGCACATTCCGGTGGTTCTGTTGACTGTGCTATTTATTCGCTTCATTTAGCTGGTGTTTCTTCAATTTTAGGAGCAATCAATTTCATCGTTACAATCACGAACATGCGTGCTCCAGGAATGACTGCTAATCGAACTCCTTTGTTCGTTTGAGCTGTTTATATTACAGCATTTTTACTTTTGCTTTCTTTACCCGTGCTTGCTGGTGCAATTACAATGTTACTGACAGACCGTAATTTTAACACCTCTTTTTTTGATCCAAACGGTGGAGGTGATCCTGTTTTGTACCAACACCTGTTCTGATTTTTTGGTCAC------------------------------------------------------------------------------------------------------------------------------------------------------------------------------------------------------------------------------------------------------------------------------------------------------------------------------------------------------------------------------------------------------------------------------------------------------------------------------------------------------------------------------------------------------------------------------------------------------------------------------------------------------------------------------------------------------------------------------------------------------------------------------------------------------------------------------------------------------------------------------------------------------------------------------------------------------------------------------------------------------------------------------------------------------------------------------------------------------------------------------------------------------------------------------------------------------------------------------------------------------------------------------------------------------------
	MG520332	------ATGGCTTTTTTCGAAAATC------CTTTCATCGTGCGTTGAATCTTTTCAACAAATCATAAAAATATCGGCACGCTTTACTTCATCTTCGGTGCTTTTTCTGGTGTTCTTGGGTTCGTTGTGTCAATGATTATGCGTTTAGAATTAAGTCAAGCGGGTGATGCGTTTCTTTCTGGTAATTATCAATTGTATAACGTTTTAGTAACATCACACGCTTTTCTTATGATTTTTTTCTTTGTGATGCCAACAGCTATCGGTGGTTTTGGTAATTGATTTGTTCCTATTTTAATCGGTGCTTGCGATATGTCTTTTCCTCGTTTAAATAACATTAGTTTTTGATTATTACCACCTTCCTTAATTTTACTATTATCTTCATCGTTAGTTGAAGCAGGTGTAGGTTCTGGTTGAACAGTTTACCCACCATTGTCTGGAATTCAAGCACATTCTGGTGGTTCCGTTGATTGTGCTATTTATTCCCTTCATCTAGCTGGTGTTTCTTCAATTTTAGGAGCAATCAATTTCATCGTTACAATTACTAATATGCGTGCTCCAGGAATGACTGCTAATCGAACTCCCTTGTTCGTTTGAGCTGTTTATATTACAGCTTTTTTACTTTTGCTTTCTTTACCTGTGCTTGCTGGTGCAATCACAATGTTGCTGACAGACCGTAATTTTAACACGTCTTTTTTTGACCCTAACGGTGGTGGTGATCCTGTTTTATACCAACATTTGTTCTGATTTTTTGGTCATCCTGAAGTTTATATCTTAATTTTACCCGCATTTGGTATGGTTAGTCATATTGTTTCTAAGTTCTCTTCGAAAGCTGTTTTCGGAAATCTTGGAATGATCTACGCGATGTTATCAATTGGGTTTTTAGGTTTTATTGTGTGAGCTCATCATATGTTTACCGTTGGTCTTGATGTAGACACACGTGCTTATTTTACGAGTGCTACTATGATTATTGCCGTGCCAACAGGTATTAAAATTTTTAGTTGAATCGCTACTATGTTTGGTGGTCGTATCGTAATGAACACTCCTATGTTATTCGCTAATGGGTTTATTTTCCTTTTTACTTTTGGTGGTTTAACTGGTATTGTATTATCCAATTCCGGTATTGATATTGCTCTTCACGACACTTATTACGTTGTTGCACACTTTCACTACGTTTTATCAATGGGTGCGGTTTTTGCCATTTTTGCCGGTTGATACTATTGAATCGGTAAAATTACTGGAACAAATTACGATGAAACGTTAGGTAAAATTCACTTTTGATCAACTTTCATTGGCGTAAACCTATGTTTTTTTCCTATGCATTTTTTAGGTCTTGCGGGTATGCCACGTCGAATCCCAGACTTTCCGGATGCTTATACTCAATGAAATACTATTGCAACTTTAGGTTCTTTCATTACAATGGCTTCTACGATATTCTTCGCTTACGTTGTTTATTCGACATTCACGTCTAATGTTCGTGCTGGTTACAATCCTTGACGTAGCGTTACTAATTTCGAATTTAATAAATAG---------------------------------------------------------------------------------------------------------------------------------------------------------------------------------------------------------------------------------------------------------------------------------------------------------------------------------------------------------------------------------------------------------------------------------------------------------------------------------------------------------
	KJ412303	----------------------------------------------------------------ATAAAGATATTGGCACGCTTTACTTCATCTTCGGTGCTTTTTCTGGTGTTCTTGGGTTCGTTGTGTCAATGATCATGCGTTTAGAATTAAGTCAAGCGGGTGATGCGTTTCTTTCTGGTAATTATCAATTGTATAACGTTTTAGTAACATCACACGCTTTTCTTATGATTTTTTTCTTTGTGATGCCAACAGCTATCGGTGGTTTTGGTAATTGATTTGTTCCTATTTTAATCGGTGCTTGCGATATGTCTTTTCCTCGTTTAAATAACATTAGTTTTTGATTATTACCACCTTCCTTAATTTTACTATTATCTTCATCGTTAGTTGAAGCTGGTGTAGGTTCTGGTTGAACAGTTTACCCACCATTGTCTGGAATTCAAGCACATTCTGGTGGTTCCGTTGATTGTGCTATTTATTCCCTTCATCTAGCTGGTGTTTCTTCAATTTTAGGAGCAATCAATTTCATCGTTACAATTACTAATATGCGTGCTCCAGGAATGACTGCTAATCGAACTCCCTTGTTCGTTTGAGCTGTTTATATTACAGCTTTTTTACTTTTGCTTTCTTTACCTGTGCTTGCTGGTGCAATCACAATGTTGCTGACAGACCGTAATTTTAACACGTCTTTTTTTGACCCTAACGGTGGTGGTGATCCTG-----------------------------------------------------------------------------------------------------------------------------------------------------------------------------------------------------------------------------------------------------------------------------------------------------------------------------------------------------------------------------------------------------------------------------------------------------------------------------------------------------------------------------------------------------------------------------------------------------------------------------------------------------------------------------------------------------------------------------------------------------------------------------------------------------------------------------------------------------------------------------------------------------------------------------------------------------------------------------------------------------------------------------------------------------------------------------------------------------------------------------------------------------------------------------------------------------------------------------------------------------------------------------------------------------------------------------------------------
	KC888185	---------------------------------------------------------------------------------------------------------------------------------------------------------------------------------------------------------------------------------------------------------------------------------------------------------------------------------------------------------------------------------------------------------------------------------------------------------------------------------------------------------------------------------------------------------------------------------------------------------------------------------------------------------------------------------------------------------------------------------------------------------------------------------------------------------------------GGAATAGTTTCACATGTTGTTTCAACATTCTCATCTAAGCCAGTATTTGGTTCATTAGGGATGATTTTTGCAATGTTGTCAATTGGTTTTTTAGGATTCATAGTGTGAGCTCATCATATGTATACTGTTGGTTTAGATGTAGACACACGTGCTTATTTTACCGCAGCAACAATGGTAATTGCAATACCAACAGGAGTTAAAATTTTTAGTTGAATTGCAACAATGTTTGGAGGTAATATCGTAATGACAACACCAATGTTATTTGCTAATGGTTTTATTGTTTTATTTACATTTGGAGGGTTAACTGGAATTGTATTATCAAATTCA------------------------------------------------------------------------------------------------------------------------------------------------------------------------------------------------------------------------------------------------------------------------------------------------------------------------------------------------------------------------------------------------------------------------------------------------------------------------------------------------------------------------------------------------------------------------------------------------------------------------------------------------------------------------------------------------------------------------------------------------------------------------------------------------------------------------------------------------------------------------------------------------------------------------------------
	AB000119	---------------------------------------------------------------------------GGAACATTATACTTTATCTTTGGAGCCCTTTCAGGAGTATTAGGTTTCATTGTTTCCATGGTAATGCGATTAGAACTATCTCAAGCCGGAGATGCTTTTTTAGGTGGTAATTATCAATTATACAATGTTTTAGTTACAGGCCACGCTTTTTTAATGATTTTCTTTTTCGTTATGCCTACTGCGATAGGTGGGTTTGGTAATGTAATTGTACCACTTATGATAGGTGCTTGCGATATGGCATTTCCACGTTTGAATAATATAAGTTTTTGATTACTACCTCCGGCATTAATTCTTTTAGTGTCTTCTTCAATGGTTGAAGCAGGGGTAGGAACTGGTTGAACAATTTATCCTCCTTTGGCAGGTATTCAAGCCCACTCAGGTGCTTCTGTGGATTTAGCCATATTTAGCCTACACTTAGCAGGTGTTTCATCTATTCTTGGTGCTATAAATTTTATAGTAACTATTCTAAACATGCGAGCACCTGGAATGACAGCTCATCGTACCCCACTTTTTGTCTGAGCTGTTTTCATAACAGCTTTTCTGTTATTATTATCATTACCAGTGCTAGCAGGAGCGATTACAATGTTATTAACAGATCGAAATTTTAATACATCTTTCTTCGATCCAAACGGAGGAGGTGACCCGATATTATACCAACATCTTTTTTGGTTTTTTGGCCATCCAGAAGTTTACATTTTGATTTTACCAGCATTTGGAATAGTTTCACACATTGTTTCGACATTTTCTTCTAAACCAGTTTTTGGATCACTAGGTATGATATTTGCCATGTTATCAATAGGTTTTTTAGGATTTATAGTTTGAGCCCATCATATGTATACGGTTGGATTAGACGTAGACACACGTGCTTATTTTGCCGCCGCAACAATGGTTATCGCAATACCAACTGGAGTTAAAATTTTTAGTTGAATTGCAACTATGTTTGGAGGAAATATTGTAATGACGACACCAATGTTATTTGCAAACGGATTTATTGTTTTATTTACATTTGGTGGATTAACTGGAATTGTACTTTCAAATTCAGGACTAGATATTGCTCTA------------------------------------------------------------------------------------------------------------------------------------------------------------------------------------------------------------------------------------------------------------------------------------------------------------------------------------------------------------------------------------------------------------------------------------------------------------------------------------------------------------------------------------------------------------------------------------------------------------------------------------------------------------------------------------------------------------------------------------------------------------------------------------------------------------------------------------------------------------------------------------------------------------------
	KC888163	---------------------------------------------------------------------------------------------------------------------------------------------------------------------------------------------------------------------------------------------------------------------------------------------------------------------------------------------------------------------------------------------------------------------------------------------------------------------------------------------------------------------------------------------------------------------------------------------------------------------------------------------------------------------------------------------------------------------------------------------------------------------------------------------------------------------GGAATAGTTTCACACATCGTTTCAACATTTTCTTCTAAACCAATCTTTGGATCATTAGGTATGATCTTTGCAATGTTATCAATTGGTTTCTTAGGATTTATAGTTTGAGCCCATCACATGTATACAGTTGGATTAGATGTAGATACACGTGCTTATTTTGCCGCTGCAACAATGGTTATTGCAATACCAACTGGAGTTAAAATTTTTAGTTGAATTGCTACTATGTTTGGGGGAAATATTGCACTGACAACACCAATGTTATTTGCAAACGGATTTATTATTTTATTTACATTTGGAGGGTTAACTGGAATTGTACTTTCAAATTCA------------------------------------------------------------------------------------------------------------------------------------------------------------------------------------------------------------------------------------------------------------------------------------------------------------------------------------------------------------------------------------------------------------------------------------------------------------------------------------------------------------------------------------------------------------------------------------------------------------------------------------------------------------------------------------------------------------------------------------------------------------------------------------------------------------------------------------------------------------------------------------------------------------------------------------
	KC888170	---------------------------------------------------------------------------------------------------------------------------------------------------------------------------------------------------------------------------------------------------------------------------------------------------------------------------------------------------------------------------------------------------------------------------------------------------------------------------------------------------------------------------------------------------------------------------------------------------------------------------------------------------------------------------------------------------------------------------------------------------------------------------------------------------------------------GGAATAGTTTCACACATAGTTTCAACATTTTCTTCTAAACCAGTTTTTGGATCATTAGGTATGATTTTTGCAATGTTATCAATTGGTTTTTTAGGATTTATAGTTTGAGCTCACCATATGTATACGGTTGGACTAGATGTAGATACACGTGCTTATTTTGCCGCTGCAACAATGGTTATTGCAATACCAACTGGAGTTAAAATTTTTAGTTGAATTGCGACTATGTTTGGAGGAAATATTGTAATGACAACACCAATGTTATTTGCAAACGGGTTTATTATTTTATTCACATTTGGAGGATTAACCGGAATTGTGCTTTCAAATTCA------------------------------------------------------------------------------------------------------------------------------------------------------------------------------------------------------------------------------------------------------------------------------------------------------------------------------------------------------------------------------------------------------------------------------------------------------------------------------------------------------------------------------------------------------------------------------------------------------------------------------------------------------------------------------------------------------------------------------------------------------------------------------------------------------------------------------------------------------------------------------------------------------------------------------------
	MT760738	------------------------------------------------------TCGACGAACCATAAAAATATTGGAACTTTATATTTTATTTTTGGTGCTTTTAGTGGTGTTCTAGGTTTTATAGTTTCAATGGCTATGAGATTAGAATTATCCCAAGCAGGAGATGCTTTTTTAGGAGCTAACTATCAACTTTATAACGTTTTAGTTACTTCACATGCATTTTTAATGATTTTTTTCTTTGTAATGCCAACAGCAATAGGAGGCTTTGGTAATTGGTTTGTACCTATTATGATAGGTGCCTGTGACATGGCATTTCCTAGATTAAATAATTTAAGTTTTTGATTATTACCTCCAGCGTTAATTTTATTATTATCTTCGTCGCTTGTAGAAGCAGGGGTTGGTACCGGGTGAACAGTGTATCCCCCTTTGGCTGGTATACAGGCACATTCGGGTGGTTCTGTAGATTTAGCTATTTTTAGTTTACACGTAGCAGGAGTATCTTCAATTCTTGGTGCTGTTAATTTTATTGTAACAATTATGAATATGAGAGCACCTGGTATGACTGCTCATAGAACACCATTATTTGTTTGAGCCGTTTTCATAACTGCTTTTTTACTTTTATTATCTTTACCGGTTTTAGCAGGTGCAATAACTATGCTACTAACTGATAGAAACTTTAATACTGCTTTTTTTGATCCTAGTGGTGGAGGTGACCCTGTGTTATATCAACATTTATTTTGATTTTTTGGTCATCCGGAAGTT---------------------------------------------------------------------------------------------------------------------------------------------------------------------------------------------------------------------------------------------------------------------------------------------------------------------------------------------------------------------------------------------------------------------------------------------------------------------------------------------------------------------------------------------------------------------------------------------------------------------------------------------------------------------------------------------------------------------------------------------------------------------------------------------------------------------------------------------------------------------------------------------------------------------------------------------------------------------------------------------------------------------------------------------------------------------------------------------------------------------------------------------------------------------------------------------------------------------------------------------------------------------------------------------------
	AB000118	------------------------------------------------------------------------------------------------------------------------------------------------------------------------------------------------------------------------------------------------------------------------------------------------------------------------------------------------------------------------------------------------------------------------------------------------------------------------------------------------------------------------------------------------------------------------------------------------------------------------------------------------------------------------------------------------------------------------------------------------------------------------------------------------ATTTTAATTTTCCCAGCTTTCGGAATTGTTTCTCACATAGTTTCAACTTTCTCTTCTAAACCTGTTTTTGGTCAATTAGGTATGATCTTTGCGATGTTATCAATTGGCTTCTTAGGTTTTATTGTATGGCCTCACCATATGTATACTGTAGGTCTTGACGTTGATACTCGTGCTTATTTTACTGCAGCGACTATGATTATTGCTGTTCCAACGGGAATTAAGATTTTTAGCTGAATTGCTACAATGTTTGATGGAAATATCGTGTTTACCACGCCGATGCTTTTTGCGGTAGGATTCATCGTTCTATTTACATTAGGTGGGTTAACAGGTATTGTTTTATCTAACTCCGGTATTGATATTGCACTA------------------------------------------------------------------------------------------------------------------------------------------------------------------------------------------------------------------------------------------------------------------------------------------------------------------------------------------------------------------------------------------------------------------------------------------------------------------------------------------------------------------------------------------------------------------------------------------------------------------------------------------------------------------------------------------------------------------------------------------------------------------------------------------------------------------------------------------------------------------------------------------------------------------
	AB563741	-------------------------------------------------------------------------------------------------------------------------------------------------------------------------------------------------------------------------------------------------------------------------------------------------------------------------------------------------------------------------------------------------------------------------------------------------------------------------------------------------------------------TTTCGTCGATTCTTGGTGCAATTAATTTTATTGTAACAATTATGAACATGCGAGCTCCAGGAATGACTGCTCACCGAACTCCTTTATTTGTATGAGCTGTATTTATTACAGCTTTCTTACTTTTATTGTCTTTACCGGTTTTAGCAGGAGCCATTACAATGCTTTTAACAGATCGTAACTTTAATACGTCATTCTTCGACCCTAATGGTGGAGGTGACCCAGTATTATATCAACACCTTTTTTGGTTTTTTGGCCACCCTGAAGTTTATATTTTAATTTTACCAGCTTTCGGAATTGTTTCTCACATTGTTTCAACTTTCTCTTCTAAACCTGTTTTTGGTCAATTAGGTATGATCTTTGCGATGTTATCAATTGGATTCTTAGGTTTTATTGTATGGTCTCACCATATGTATACTGTAGGTCTTGACGTTGATACTCGTGCTTATTTTACTGCAGCGACTATGATTATTGCTGTTCCAACGGGAATTAAGATTTTTAGCTGAATTGCTACAATGTTTGATGGAAATATCGTGTTTACAACGCCGATGCTTTTTGCGGTAGGATTTATCGTTCTATTTACATTTGGTGGTTTAACAGGTATTGTTTTATCTAACTCTGGTATTGATATTGCACTACATGATACTTACTACGTGGTTGCACACTTCCACTATGTTTTAAGTATGGGTGCTGTATTTGCTATCTTTGCAGCATTTTACTACTGAATTGGAAAGATTACTGGTGTAACTTACCCTGAAATGCTTGGTAAAATTCACTTCTGAAGTACTTTTATTGGTGTAAACTTATGTTTCGGACCAATGCATTTCTTAGGTTTAGCCGGAATGCCTCGTCGTATTCCTGATTTTCCAGATGCTTATACTCAATGAAATGCAATTGCTTCATTTGGTACTTTTGTTACAATTATTGCCTCAATGTTTTTTGTTTACGTAGTTGCTGTTACGTTTACTTCAAACAACCGTGTAGGTTATAACACTTGAGCGAAAGAATCAAACTTTATGCATATTGCAGAAACTGATTACTTAGTAGAGCATTTTAAGAAAAATTAATTTTTAGAAAATAATTTAACTTTTTCGTTATATTTTCTATATAAATTGTTCAGAGCATAGTGTAATTGGTAACACATTAGCTTTGGGAGTTAAAGATTAGAGGTTCAAGCCCTTTTGCTCTGAAAAAATAGAGATTATTTTAAAAATCTATTTATTGTGCGTTGTGAAAAATTTATATTTTCGGTGTATTTACAAATTATTATCTTTGTGATTAGTTTTTTTATTCTTGGGTTATTAGAAATAATTGTTATTAACGAAGAAGTATTACTAACTCTATGTTTTATTTCTTTTATGTTTGTTGTTTTCGCTTCAGCAAACCTAGATGTTTTTAATAGTTTAAATCAAAAATCTAAAGAAGTAAAAATAACGTTTCTTGAATCAATCAATACGTCATTAAGTTCTTCTGTTTCAACTAATGCCTGATTTTTTTCTAATAACTGATCTTCTAAACCC
	AB563751	-------------------------------------------------------------------------------------------------------------------------------------------------------------------------------------------------------------------------------------------------------------------------------------------------------------------------------------------------------------------------------------------------------------------------------------------------------------------------------------------------------------------TTTCGTCGATTCTTGGTGCAATTAATTTTATTGTAACAATTATGAACATGCGAGCTCCAGGAATGACTGCTCACCGAACTCCTTTATTTGTATGAGCTGTATTTATTACAGCTTTCTTACTTTTATTGTCTTTACCGGTTCTAGCAGGAGCTATTACAATGCTTTTAACAGATCGTAACTTTAATACGTCATTCTTCGACCCTAATGGTGGAGGTGACCCAGTATTATATCAACATTTGTTTTGATTTTTTGGTCACCCTGAAGTTTATATTTTAATTTTACCAGCTTTCGGAATTGTTTCTCACATTGTTTCAACTTTCTCTTCTAAACCTGTTTTTGGTCAATTAGGTATGATCTTTGCGATGTTATCAATTGGATTCTTAGGTTTTATTGTATGGTCTCACCATATGTATACTGTAGGTCTTGACGTTGATACTCGTGCTTACTTTACTGCAGCTACTATGATTATTGCTGTTCCAACGGGAATTAAGATTTTTAGTTGAATTGCTACGATGTTTGATGGAAATATCGTATTTACAACGCCGATGCTTTTTGCGGTAGGATTTATCGTTCTATTTACATTTGGTGGTTTAACAGGTATTGTTTTATCTAACTCTGGTATTGATATTGCACTACATGATACTTACTACGTGGTCGCACACTTCCACTATGTTTTAAGTATGGGTGCTGTATTTGCTATCTTTGCAGCATTTTACTACTGAATTGGAAAAATTACTGGTGTAACTTACCCTGAGATGCTTGGTAAAATTCACTTCTGAAGTACTTTTATTGGTGTAAACTTATGTTTTGGACCAATGCATTTCTTAGGTTTAGCTGGAATGCCTCGTCGTATTCCCGATTTTCCAGATGCTTATACTCAATGAAATGCAATTGCTTCATTTGGTACTTTTGTTACAATTATTGCTTCAATGTTTTTTGTTTACGTAGTTGCGGTTACGTTTACTTCAAACAACCGTGTAGGTTATAATACTTGAGCGAAAGAATCAAACTTTATGCATATTGCAGAAACTGATTACTTAGTAGAGCATTTTAAGAAAAGTTAATTTTTAGGAAATAATTTAACTTTCTCGTTATATTTTCTATATAAATTGTTCAGAGCATAGTGTAACTGGTAACACATTAGCTTTGGGAGTTAAAGATTAGAGGTTCAAGCCCTTTTGCTCTGAAAAAATAGAGATTATTTTAAAAATCTATTTATTGTGCGTTGTGAAAAATTTATATTTTCGGTGTATTTACAAATTATTATCTTTGTGATTAGTTTTTTTATTCTTGGTTTACTAGAAATAATTGTTATTAACGAAGAAGTATTACTAACTCTATGTTTTATTTCTTTTATGTTTGTTGTTTTCGCTTCAGCAAACCTAGATGTTTTTAATAGTTTAAATCAAAAATCTAAGGAAGTAAAAATAACATTTCTTGAATCAATCAATGCGTCATTAAGTTCTTCTGTTTCAACTAATGCCTGATTTTTTTCTAATAACTGGTCTTCTAAACCC
	ON867007	ATGATGTCAATTCATTATAATAACG------CTTGAGTGACGCGTTGATTATTTTCAACAAATCACAAAAATATTGGAACTTTATATTTTGTTTTCGGAGCTTTTTCGGGAGTTTTAGGTTTTATTGTTTCAGTAGTTATGCGTCTAGAATTATCGCAAGCGGGTGACGCTTTTTTAGCGGGAAACTATCAACTGTATAATGTATTAGTTACAGCCCACGCGTTCTTAATGATCTTTTTTTTTGTTATGCCAACAGCGATTGGAGGGTTTGGTAACTGATTTGTTCCACTAATGATTGGAGCGTGTGATATGGCTTTTCCACGTTTAAATAACATTAGTTTTTGATTATTACCACCTTCATTAATTCTTCTAGTATCTTCTTCTTTAGTTGAAGCTGGGGTTGGAACTGGATGAACAGTATACCCTCCTCTAGCAGGGATTCAAGCTCATTCAGGAGGTTCTGTTGATTTAGCAATTTTCTCTCTTCATTTAGCCGGAGTTTCGTCGATTCTTGGTGCAATTAATTTTATTGTAACAATTATGAACATGCGAGCTCCAGGAATGACTGCTCACCGAACTCCTTTATTTGTATGAGCTGTATTTATTACAGCTTTCTTACTTTTATTGTCTTTACCGGTTCTAGCAGGAGCTATTACAATGCTTTTAACAGATCGTAACTTTAATACGTCATTCTTCGACCCTAATGGTGGAGGTGACCCAGTATTATATCAACATTTGTTTTGATTTTTTGGTCACCCTGAAGTTTATATTTTAATTTTACCAGCTTTCGGAATTGTTTCTCACATTGTTTCAACTTTCTCTTCTAAACCTGTTTTTGGTCAATTAGGTATGATCTTTGCGATGTTATCAATTGGATTCTTAGGTTTTATTGTATGGTCTCACCATATGTATACTGTAGGTCTTGACGTTGATACTCGTGCTTACTTTACTGCAGCTACTATGATTATTGCTGTTCCAACGGGAATTAAGATTTTTAGTTGAATTGCTACGATGTTTGATGGAAATATCGTATTTACAACGCCGATGCTTTTTGCGGTAGGATTTATCGTTCTATTTACATTTGGTGGTTTAACAGGTATTGTTTTATCTAACTCTGGTATTGATATTGCACTACATGATACTTACTACGTGGTCGCACACTTCCACTATGTTTTAAGTATGGGTGCTGTATTTGCTATCTTTGCAGCATTTTACTACTGAATTGGAAAAATTACTGGTGTAACTTACCCTGAGATGCTTGGTAAAATTCACTTCTGAAGTACTTTTATTGGTGTAAACTTATGTTTTGGACCAATGCATTTCTTAGGTTTAGCTGGAATGCCTCGTCGTATTCCCGATTTTCCAGATGCTTATACTCAATGAAATGCAATTGCTTCATTTGGTACTTTTGTTACAATTATTGCTTCAATGTTTTTTGTTTACGTAGTTGCGGTTACGTTTACTTCAAACAACCGTGTAGGTTATAACACTTGAGCGAAAGAATCAAACTTTATGCATATTGCAGAAACTGATTACTTAGTAGAGCATTTTAAGAAAAATTAA---------------------------------------------------------------------------------------------------------------------------------------------------------------------------------------------------------------------------------------------------------------------------------------------------------------------------------------------------------------------------------------------------------------------------------------------------------------------
	ON867009	ATGATGTCAATTCATTATAATAACG------CTTGAGTGACGCGTTGATTATTTTCAACAAATCACAAAAATATTGGAACTTTATATTTTGTTTTCGGAGCTTTTTCGGGAGTTTTAGGTTTTATTGTTTCAGTAGTTATGCGTCTAGAATTATCGCAAGCGGGTGACGCTTTTTTAGCGGGAAACTATCAATTGTATAATGTATTAGTTACAGCCCACGCGTTCTTAATGATCTTTTTTTTTGTTATGCCAACAGCGATTGGAGGGTTTGGTAACTGATTTGTTCCACTAATGATTGGAGCGTGTGATATGGCTTTTCCACGTTTAAATAACATTAGTTTTTGATTATTACCACCTTCATTAATTCTTCTAGTATCTTCTTCTTTAGTTGAAGCTGGGGTTGGAACTGGATGAACAGTATACCCTCCTCTAGCAGGGATTCAAGCTCATTCAGGAGGTTCTGTTGATTTAGCAATTTTCTCTCTTCATTTAGCCGGAGTTTCGTCGATTCTTGGTGCAATTAATTTTATTGTAACAATTATGAATATGCGAGCTCCAGGAATGACTGCTCACCGAACTCCTTTATTTGTATGAGCTGTATTTATTACAGCTTTCTTACTTTTATTGTCTTTACCGGTTCTAGCAGGAGCTATTACAATGCTTTTAACAGATCGTAACTTTAATACGTCATTCTTCGACCCTAATGGTGGAGGTGACCCAGTATTATATCAACATTTGTTTTGATTTTTTGGTCACCCTGAAGTTTATATTTTAATTTTACCAGCTTTCGGAATTGTTTCTCACATTGTTTCAACTTTCTCTTCTAAACCTGTTTTTGGTCAATTAGGTATGATCTTTGCGATGTTATCAATTGGATTCTTAGGTTTTATTGTATGGTCTCACCATATGTATACTGTAGGTCTTGACGTTGATACTCGTGCTTACTTTACTGCAGCTACTATGATTATTGCTGTTCCAACGGGAATTAAGATTTTTAGTTGAATTGCTACGATGTTTGATGGAAATATCGTATTTACAACGCCGATGCTTTTTGCGGTAGGATTTATCGTTCTATTTACATTTGGTGGTTTAACAGGTATTGTTTTATCTAACTCTGGTATTGATATTGCACTACATGATACTTACTACGTGGTCGCACACTTCCACTATGTTTTAAGTATGGGTGCTGTATTTGCTATCTTTGCAGCATTTTACTACTGAATTGGAAAAATTACTGGTGTAACTTACCCTGAGATGCTTGGTAAAATTCACTTCTGAAGTACTTTTATTGGTGTAAACTTATGTTTTGGACCAATGCATTTCTTAGGTTTAGCTGGAATGCCTCGTCGTATTCCCGATTTTCCAGATGCTTATACTCAATGAAATGCAATTGCTTCATTTGGTACTTTTGTTACAATTATTGCTTCAATGTTTTTTGTTTACGTAGTTGCGGTTACGTTTACTTCAAACAACCGTGTAGGTTATAACACTTGAGCGAAAGAATCAAACTTTATGCATATTGCAGAAACTGATTACTTAGTAGAGCATTTTAAGAAAAATTAA---------------------------------------------------------------------------------------------------------------------------------------------------------------------------------------------------------------------------------------------------------------------------------------------------------------------------------------------------------------------------------------------------------------------------------------------------------------------
	JN022704	ATGATGTCAATTCATTATAATAACG------CTTGAGTGACGCGTTGATTATTTTCAACAAATCACAAAAATATTGGAACTTTATATTTTGTTTTCGGAGCTTTTTCGGGAGTTTTAGGTTTTATTGTTTCAGTAGTTATGCGTCTAGAATTATCGCAAGCGGGTGACGCTTTTTTAGCGGGAAACTATCAATTGTATAATGTATTAGTTACAGCCCACGCGTTCTTAATGATCTTTTTTTTTGTTATGCCAACAGCGATTGGAGGGTTTGGTAACTGATTTGTTCCACTAATGATTGGAGCGTGTGATATGGCTTTTCCACGTTTAAATAACATTAGTTTTTGATTATTACCACCTTCATTAATTCTTCTAGTGTCTTCTTCTTTAGTTGAAGCTGGGGTTGGAACTGGATGAACAGTATACCCTCCTCTAGCAGGGATTCAAGCTCATTCAGGAGGTTCTGTTGATTTAGCAATTTTCTCTCTTCATTTAGCCGGAGTTTCGTCGATTCTTGGTGCAATTAATTTTATTGTAACAATTATGAACATGCGAGCTCCAGGAATGACTGCTCACCGAACTCCTTTATTTGTATGAGCTGTATTTATTACAGCTTTCTTACTTTTATTGTCTTTACCAGTTCTAGCAGGAGCTATTACAATGCTTTTAACAGATCGTAACTTTAATACGTCATTCTTCGACCCTAATGGTGGAGGTGATCCAGTATTGTATCAACACTTGTTTTGATTTTTTGGTCACCCTGAAGTTTATATTTTAATTTTACCAGCTTTCGGAATTGTTTCTCACATTGTTTCAACTTTCTCTTCTAAACCTGTTTTTGGTCAATTAGGTATGATCTTTGCGATGTTATCAATTGGATTCTTGGGTTTTATTGTATGGTCTCACCATATGTATACTGTAGGTCTTGACGTTGATACTCGCGCTTACTTTACTGCAGCTACTATGATTATTGCTGTTCCAACGGGAATTAAGATTTTTAGTTGAATTGCTACAATGTTTGATGGAAATATCGTATTTACAACGCCGATGCTTTTTGCGGTAGGATTTATCGTTCTATTTACATTTGGTGGTTTAACAGGTATTGTTTTATCTAACTCTGGTATTGATATTGCACTACATGATACTTACTACGTGGTTGCACACTTCCACTATGTTTTAAGTATGGGTGCTGTATTTGCTATCTTTGCAGCATTTTACTACTGAATTGGAAAAATTACTGGTGTAACTTACCCTGAAATGCTTGGTAAAATTCACTTCTGAAGTACTTTTATTGGTGTAAACTTATGTTTTGGACCAATGCATTTCTTAGGTTTAGCTGGAATGCCTCGTCGTATTCCTGATTTTCCAGATGCTTATACTCAATGAAATGCAATTGCTTCATTTGGTACTTTTGTTACAATTATTGCTTCAATGTTTTTTGTTTACGTAGTTGCGGTTACGTTTACTTCAAACAACCGTGTAGGTTATAATACTTGAGCGAAAGAATCAAACTTTATGCATATTGCAGAAACTGATTACTTAGTAGAGCATTTTAAGAAAAATTAA---------------------------------------------------------------------------------------------------------------------------------------------------------------------------------------------------------------------------------------------------------------------------------------------------------------------------------------------------------------------------------------------------------------------------------------------------------------------
	AY342361	ATGATGTCAATTCATTATAATAACG------CTTGAGTGACGCGTTGATTATTTTCAACAAATCACAAAAATATTGGAACTTTATATTTTGTTTTCGGAGCTTTTTCGGGAGTTTTAGGTTTTATTGTTTCAGTAGTTATGCGTCTAGAATTATCGCAAGCGGGTGACGCTTTTTTAGCGGGAAACTATCAATTGTATAATGTATTAGTTACAGCCCACGCGTTCTTAATGATCTTTTTTTTTGTTATGCCAACAGCGATTGGAGGGTTTGGTAACTGATTTGTTCCACTAATGATTGGAGCGTGTGATATGGCTTTTCCACGTTTAAATAACATTAGTTTTTGATTATTACCACCTTCATTAATTCTTCTAGTATCTTCTTCTTTAGTTGAAGCTGGGGTTGGAACTGGATGAACAGTATACCCTCCTCTAGCAGGGATTCAAGCTCATTCAGGAGGTTCTGTTGATTTAGCAATTTTCTCTCTTCATTTAGCCGGAGTTTCGTCGATTCTTGGTGCAATTAATTTTATTGTAACAATTATGAATATGCGAGCTCCAGGAATGACTGCTCACCGAACTCCTTTATTTGTATGAGCTGTATTTATTACAGCTTTCTTACTTTTATTGTCTTTACCGGTTCTAGCAGGAGCTATTACAATGCTTTTAACAGATCGTAACTTTAATACGTCATTCTTCGACCCTAATGGTGGAGGTGACCCAGTATTGTATCAACACTTGTTTTGATTTTTTGGTCACCCTGAAGTTTATATTTTAATTTTACCAGCTTTCGGAATTGTTTCTCACATTGTTTCAACTTTCTCTTCTAAACCTGTTTTTGGTCAATTAGGTATGATCTTTGCGATGTTATCAATTGGATTCTTGGGTTTTATTGTATGGTCTCACCATATGTATACTGTAGGTCTTGACGTTGATACTCGTGCTTACTTTACTGCAGCTACTATGATTATTGCTGTTCCAACGGGAATTAAGATTTTTAGTTGAATTGCTACAATGTTTGATGGAAATATCGTATTTACAACGCCGATGCTTTTTGCGGTAGGATTTATCGTTCTATTTACATTTGGTGGTTTAACAGGTATTGTTTTATCTAACTCTGGTATTGATATTGCACTACATGATACTTACTACGTGGTTGCACACTTCCACTATGTTTTAAGTATGGGTGCTGTATTTGCTATCTTTGCAGCATTTTACTACTGAATTGGAAAAATTACTGGTGTAACTTACCCTGAAATGCTTGGTAAAATTCACTTCTGAAGTACTTTTATTGGTGTAAACTTGTGTTTTGGACCAATGCATTTCTTAGGTTTAGCTGGAATGCCTCGTCGTATTCCTGATTTTCCAGATGCTTATACTCAATGAAATGCAATTGCTTCATTTGGTACTTTTGTTACAATTATTGCTTCAATGTTTTTTGTTTACGTAGTTGCGGTTACGTTTACTTCAAACAACCGTGTAGGTTATAATACTTGAGCGAAAGAATCAAACTTTATGCATATTGCAGAAACTGATTACTTAGTAGAGCATTTTAAGAAAAATTAA---------------------------------------------------------------------------------------------------------------------------------------------------------------------------------------------------------------------------------------------------------------------------------------------------------------------------------------------------------------------------------------------------------------------------------------------------------------------
	ON867010	ATGATGTCAATTCATTATAATAACG------CTTGAGTGACGCGTTGATTATTTTCAACAAATCACAAAAATATTGGAACTTTATATTTTGTTTTCGGAGCTTTTTCGGGAGTTTTAGGTTTTATTGTTTCAGTAGTTATGCGTCTAGAATTATCGCAAGCGGGTGACGCTTTTTTAGCGGGAAACTATCAATTGTATAATGTATTAGTTACAGCCCACGCGTTCTTAATGATCTTTTTTTTTGTTATGCCAACAGCGATTGGAGGGTTTGGTAACTGATTTGTTCCACTAATGATTGGAGCGTGTGATATGGCTTTTCCACGTTTAAATAACATTAGTTTTTGATTATTACCACCTTCATTAATTCTTCTAGTATCTTCTTCTTTAGTTGAAGCTGGGGTTGGAACTGGATGAACAGTATACCCTCCTCTAGCAGGGATTCAAGCTCATTCAGGAGGTTCTGTTGATTTAGCAATTTTCTCTCTTCATTTAGCCGGAGTTTCGTCGATTCTTGGTGCAATTAATTTTATTGTAACAATTATGAACATGCGAGCTCCAGGAATGACTGCTCACCGAACTCCTTTATTTGTATGAGCTGTATTTATTACAGCTTTCTTACTTTTATTGTCTTTACCGGTTCTAGCAGGAGCTATTACAATGCTTTTAACAGATCGTAACTTTAATACGTCATTCTTCGACCCTAATGGTGGAGGTGACCCAGTATTGTATCAACACTTGTTTTGATTTTTTGGTCACCCTGAAGTTTATATTTTAATTTTACCAGCTTTCGGAATTGTTTCTCACATTGTTTCAACTTTCTCTTCTAAACCTGTTTTTGGTCAATTAGGTATGATCTTTGCGATGTTATCAATTGGATTCTTGGGTTTTATTGTATGGTCTCACCATATGTATACTGTAGGTCTTGACGTTGATACTCGTGCTTACTTTACTGCAGCTACTATGATTATTGCTGTTCCAACGGGAATTAAGATTTTTAGTTGAATTGCTACAATGTTTGATGGAAATATCGTATTTACAACGCCGATGCTTTTTGCGGTAGGATTTATCGTTCTATTTACATTTGGTGGTTTAACAGGTATTGTTTTATCTAACTCTGGTATTGATATTGCACTACATGATACTTACTACGTGGTTGCACACTTCCACTATGTTTTAAGTATGGGTGCTGTATTTGCTATCTTTGCAGCATTTTACTACTGAATTGGAAAAATTACTGGTGTAACTTACCCTGAAATGCTTGGTAAAATTCACTTCTGAAGTACTTTTATTGGTGTAAACTTATGTTTTGGACCAATGCATTTCTTAGGTTTAGCTGGAATGCCTCGTCGTATTCCTGATTTTCCAGATGCTTATACTCAATGAAATGCAATTGCTTCATTTGGTACTTTTGTTACAATTATTGCTTCAATGTTTTTTGTTTACGTAGTTGCGGTTACGTTTACTTCAAACAACCGTGTAGGTTATAATACTTGAGCGAAAGAATCAAACTTTATGCATATTGCAGAAACTGATTACTTAGTAGAGCATTTTAAGAAAAATTAA---------------------------------------------------------------------------------------------------------------------------------------------------------------------------------------------------------------------------------------------------------------------------------------------------------------------------------------------------------------------------------------------------------------------------------------------------------------------
	ON867008	ATGATGTCAATTCATTATAATAACG------CTTGAGTGACGCGTTGATTATTTTCAACAAATCACAAAAATATTGGAACTTTATATTTTGTTTTCGGAGCTTTTTCGGGAGTTTTAGGTTTTATTGTTTCAGTAGTTATGCGTCTAGAATTATCGCAAGCGGGTGACGCTTTTTTAGCGGGAAACTATCAATTGTATAATGTATTAGTTACAGCCCACGCGTTCTTAATGATCTTTTTTTTTGTTATGCCAACAGCGATTGGAGGGTTTGGTAACTGATTTGTTCCACTAATGATTGGAGCGTGTGATATGGCTTTTCCACGTTTAAATAACATTAGTTTTTGATTATTACCACCTTCATTAATTCTTCTAGTATCTTCTTCTTTAGTTGAAGCTGGGGTTGGAACTGGATGAACAGTATACCCTCCTCTAGCAGGGATTCAAGCTCATTCAGGAGGTTCTGTTGATTTAGCAATTTTCTCTCTTCATTTAGCCGGAGTTTCGTCGATTCTTGGTGCAATTAATTTTATTGTAACAATTATGAATATGCGAGCTCCAGGAATGACTGCTCACCGAACTCCTTTATTTGTATGAGCTGTATTTATTACAGCTTTCTTACTTTTATTGTCTTTACCGGTTCTAGCAGGAGCTATTACAATGCTTTTAACAGATCGTAACTTTAATACGTCATTCTTCGACCCTAATGGTGGAGGTGACCCAGTATTGTATCAACACTTGTTTTGATTTTTTGGTCACCCTGAAGTTTATATTTTAATTTTACCAGCTTTCGGAATTGTTTCTCACATTGTTTCAACTTTCTCTTCTAAACCTGTTTTTGGTCAATTAGGTATGATCTTTGCGATGTTATCAATTGGATTCTTGGGTTTTATTGTATGGTCTCACCATATGTATACTGTAGGTCTTGACGTTGATACTCGTGCTTACTTTACTGCAGCTACTATGATTATTGCTGTTCCAACGGGAATTAAGATTTTTAGTTGAATTGCTACAATGTTTGATGGAAATATCGTATTTACAACGCCGATGCTTTTTGCGGTAGGATTTATCGTTCTATTTACATTTGGTGGTTTAACAGGTATTGTTTTATCTAACTCTGGTATTGATATTGCACTACATGATACTTACTACGTGGTTGCACACTTCCACTATGTTTTAAGTATGGGTGCTGTATTTGCTATCTTTGCAGCATTTTACTACTGAATTGGAAAAATTACTGGTGTAACTTACCCTGAAATGCTTGGTAAAATCCACTTCTGAAGTACTTTTATTGGTGTAAACTTATGTTTTGGACCAATGCATTTCTTAGGTTTAGCTGGAATGCCTCGTCGTATTCCTGATTTTCCAGATGCTTATACTCAATGAAATGCAATTGCTTCATTTGGTACTTTTGTTACAATTATTGCTTCAATGTTTTTTGTTTACGTAGTTGCGGTTACGTTTACTTCAAACAACCGTGTAGGTTATAATACTTGAGCGAAAGAATCAAACTTTATGCATATTGCAGAAACTGATTACTTAGTAGAGCATTTTAAGAAAAGTTAA---------------------------------------------------------------------------------------------------------------------------------------------------------------------------------------------------------------------------------------------------------------------------------------------------------------------------------------------------------------------------------------------------------------------------------------------------------------------
	ON892540	------ATGGCTTTTTTTATAAATT------TATGGGTTAATAGATGGCTTTTTTCTACGAACCATAAAAATATAGGGACTTTATACTTTATTTTTGGTGCTGTTTCGGGTATTTTAGGCTTTGTTGTTTCCATGGTGATGCGATTCGAATTATCTCAGTCAGGAGACGCTTTTTTAGCGGGTAACTATCAGCTTTATAATGTTTTGGTTACAGCCCACGCTTTTTTAATGATATTTTTTTTTGTTATGCCCACAGCAATTGGTGGTTTTGGTAATTGATTCGTTCCTATTATGATCGGAGCCTGCGATATGGCTTTTCCTCGTTTAAATAATATTAGTTTTTGGCTTTTGCCTCCAGCTTTAGTATTGTTACTTACGTCATCCTTGGTTGAAGCTGGTGTTGGTACAGGATGAACTGTGTATCCTCCTTTATCTGGTATTTTAGCTCATTCTGGAGGTTCTGTTGATTTAGCTATTTTTAGTTTACATTTAGCCGGTATTTCCTCCATTTTAGGCGCTGTAAATTTTATTGTAACAATACTAAATATGCGTTGTCCGGGGATGAGTGCGCACAGAACTCCTTTATTTGTATGAGCCGTTTTTATAACAGCTTTTTTATTACTACTTTCTTTACCTGTGTTAGCTGGAGCCATTACAATGCTTTTAACCGATAGAAATTTTAACACATCTTTTTTTGATCCCAACGGCGGTGGCGATCCTGTACTTTATCAACACCTTTTTTGATTTTTCGGGCACCCCGAAGTTTACATTTTAATTTTACCGGCTTTTGGAATCATTTCCCATATAGTTTCTAACTTTAGCTCAAAAGCCGTTTTTGGTAATCTGGGGATGATTTACGCTATGCTTTCAATTGGATTTTTAGGTTTCATTGTTTGAGCGCATCATATGTATACAGTCGGTTTGGATGTTGATACAAGAGCCTACTTTACTAGCGCTACAATGATTATTGCCGTTCCAACTGGAATTAAAATATTTAGTTGAATTGCAACAATGTTTGGTGGCAGTATCGTTTTAAATACTCCAATGTTATTTGCTAATGGATTTATTTTCTTATTCACGTTTGGGGGTTTAACAGGGATTGTTCTCTCAAATTCAGGCATAGATATAGCTCTTCACGATACTTATTATGTTGTGGCGCATTTTCATTATGTTCTTAGTATGGGTGCTGTTTTTGCTATTTTTGCTGGCTGATATTATTGAATTAGTAAAATCTGAGGGATACAATATAATGAAATTTATGGAAAAGTTCATTTTTGAACTACTTTTATTGGTGTAAATATATGTTTTTTTCCAATGCATTTTTTAGGTCTTGCCGGAATGCCGAGACGAATACCGGATTTCCCAGATAGTTATAACTCTTGAAACAACGTTGCAAGTTTAGGTAGTTGTATAACCATGATTTCGAGTGCTTTTTTTGTATACGTTGTTTATGTTACTCTAGTTAGTAACAAAAGAGTATCTTTTAACCCTTGAATTAAAGACTGCAAATTTATTTAA------------------------------------------------------------------------------------------------------------------------------------------------------------------------------------------------------------------------------------------------------------------------------------------------------------------------------------------------------------------------------------------------------------------------------------------------------------------------------------------------------------------
	MT760670	------------------------------------------------------------------------ATTGGGTCTTTGTATTTTGTTTTTGGCGCTATTTCTGGAATTCTTGGTTTTGTGGTCTCAATGGTTATGCGTTTTGAACTGTCACAATCCGGTGATGCCTATTTAGCAGGTAATTATCAACTTTATAACGTTTTAGTTACAGCCCATGCTTTTTTAATGATCTTTTTTTTCGTTATGCCAACGGCTATTGGTGGTTTTGGTAACTGATTTGTTCCTATTATGATTGGGGCCTGTGATATGGCTTTCCCTCGTTTGAATAACATCAGTTTTTGGTTGCTTCCACCTGCTTTAATTTTACTACTTGCTTCTTCTCTCGTTGAAGCTGGTGTTGGTACTGGTTGAACTGTTTACCCCCCTTTATCTGGAATTTTAGCTCATTCTGGGGGCGCTGTTGATTTAGCTATTTTTAGTTTACATTTAGCTGGTATTTCTTCAATTTTGGGCGCTATAAATTTTATTGTAACTATTTTAAATATGCGATGCCCTGGCATGACTGCTCATAGAACTCCTTTGTTTGTTTGAGCTGTTTTTATTACGGCTTTTTTACTTTTACTTTCGCTTCCTGTGTTAGCTGGCTCCATTACCATGTTATTAACAGATAGAAATTTTAATACGTCATTTTTTGATCCAAGTGGTGGGGGTGACCCTGTTCTATACCAACATCTTTTCTGATTCTTTGGTCATCCAGAAGTTTATATACTTATTTTACCAGCTTTTGGTATCGTTTCTCATATAGTATCAAATTTTAGCTCGAAAGCTGTTTTCGGTAATTTGGGTATG------------------------------------------------------------------------------------------------------------------------------------------------------------------------------------------------------------------------------------------------------------------------------------------------------------------------------------------------------------------------------------------------------------------------------------------------------------------------------------------------------------------------------------------------------------------------------------------------------------------------------------------------------------------------------------------------------------------------------------------------------------------------------------------------------------------------------------------------------------------------------------------------------------------------------------------------------------------------------------------------------------------------------------------------------------------------------------------------------------------------------------------------------------------------------------------------------------
	MW435860	------ATGCCTTTTTTTCTTAACT------CCTGGGTTAACAGATGACTTTTTTCGACGAATCATAAAAATATTGGATCTTTATATTTTGTTTTTGGCGCTATTTCTGGAATTCTTGGTTTTGTGGTCTCAATGGTTATGCGTTTTGAACTGTCACAATCCGGTGATGCCTATTTAGCAGGTAATTATCAACTTTATAACGTTTTAGTTACAGCCCATGCTTTTTTAATGATCTTTTTCTTCGTTATGCCTACGGCTATTGGTGGTTTTGGTAACTGATTTGTTCCTATTATGATTGGGGCCTGTGATATGGCTTTCCCTCGTTTGAATAACATCAGTTTTTGGTTGCTTCCACCTGCTTTAATTTTACTACTTGCTTCTTCTCTCGTTGAAGCTGGTGTTGGTACTGGTTGAACTGTTTATCCCCCTTTATCTGGAATTTTAGCTCATTCTGGGGGCGCTGTTGATTTAGCTATTTTTAGTTTACATTTAGCTGGTATTTCTTCAATTTTGGGCGCTATAAATTTTATTGTAACTATTTTAAATATGCGATGCCCTGGGATGACTGCTCATAGAACTCCTTTGTTTGTTTGAGCTGTTTTTATTACGGCTTTTTTACTTTTACTTTCGCTTCCTGTGTTAGCTGGTGCTATTACGATGTTATTAACAGATAGAAATTTTAATACGTCATTTTTTGATCCAAGTGGTGGGGGTGACCCTGTTCTATACCAACATCTTTTCTGATTCTTTGGTCATCCAGAAGTTTATATACTTATTTTACCAGCTTTTGGTATCGTTTCTCATATAGTATCAAATTTTAGCTCGAAAGCTGTTTTTGGTAATTTGGGTATGATTTATGCGATGCTTTCTATTGGTTTTCTTGGGTTTATAGTTTGGGCTCATCATATGTATACTGTTGGTTTAGATGTCGATACAAGAGCTTACTTTACAAGCGCGACTATGATAATAGCTGTTCCTACAGGAATCAAAATTTTTAGTTGGATAGCTACGATGTTTGGGGGTAGTATTGTATTAAATACCCCGATGTTATTCGCTAATGGTTTTATTTTTTTGTTTACTTTCGGTGGTTTAACTGGTATAGTTTTATCAAATTCTGGGATAGACATAGCACTTCATGATACCTATTATGTCGTAGCCCATTTTCACTATGTTTTAAGTATGGGGGCTGTTTTTGCAATTTTTGCAGGTTGATATTACTGAGTTAGTAAAATTTGAGGGCTTAATTACAACGAAATTTTTGGTAAAGTTCATTTTTGAACAACTTTTATAGGCGTAAATTTGTGTTTTTTTCCTATGCATTTTTTGGGTTTGGCTGGTATGCCTCGAAGAGTGCCAGATTTTCCTGATAGTTATAATGCTTGAAATAATATTGCTAGTTTAGGTAGTTGTATAACTATGGTTTCTAGCGCTTTTTTTGTTTACGTGGTTTATAATACTCTAACTGCTAATAGAAGAGTTTCTTTTAATGTTTGGGTTAAAGACTGTAAATTTGTCTAG------------------------------------------------------------------------------------------------------------------------------------------------------------------------------------------------------------------------------------------------------------------------------------------------------------------------------------------------------------------------------------------------------------------------------------------------------------------------------------------------------------------
	MT760739	------------------------------------------------------TCGACGAATCATAAAAATATTGGTTCCTTGTATTTTGTTTTTGGTGCTATCTCTGGAATTCTTGGGTTTGTTGTTTCAATGGTTATGCGTTTTGAACTATCTCAATCTGGCGATGCCTATTTAGCGGGCAATTATCAACTTTATAATGTTTTAGTTACGGCCCACGCCTTTTTAATGATTTTTTTTTTTGTTATGCCTACAGCTATTGGTGGTTTTGGTAATTGGTTTGTTCCAATTATGATTGGTGCTTGTGATATGGCTTTTCCTCGTTTAAATAACATTAGTTTTTGGCTTCTTCCACCTGCCCTAATTTTATTGCTTACTTCTTCGCTTGTTGAAGCTGGTGTTGGAACTGGTTGAACTGTTTATCCTCCTTTATCAGGAATTTTAGCCCATTCTGGGGGTGCTGTTGATTTAGCTATTTTTAGCTTACACCTAGCTGGTATCTCTTCAATTTTAGGCGCTATAAATTTTATTGTAACGATATTAAATATGCGTTGTCCTGGAATGACCGCTCATAGAACACCTTTATTTGTTTGAGCTGTTTTTATTACGGCTTTTCTACTTTTATTATCTCTACCTGTTTTAGCAGGTGCCATCACTATGCTATTAACAGATAGGAATTTTAATACTTCTTTTTTCGATCCCAGCGGTGGAGGTGATCCGGTTTTGTATCAACACCTGTTTTGGTTCTTTGGTCACCCAGAAGTT---------------------------------------------------------------------------------------------------------------------------------------------------------------------------------------------------------------------------------------------------------------------------------------------------------------------------------------------------------------------------------------------------------------------------------------------------------------------------------------------------------------------------------------------------------------------------------------------------------------------------------------------------------------------------------------------------------------------------------------------------------------------------------------------------------------------------------------------------------------------------------------------------------------------------------------------------------------------------------------------------------------------------------------------------------------------------------------------------------------------------------------------------------------------------------------------------------------------------------------------------------------------------------------------------
	AB000120	---------------------------------------------------------------------------GGGTCTTTGTATTTTGTTTTTGGTGCTATATCTGGAATTCTTGGGTTTGTTGTTTCAATGGTGATGCGTTTTGAACTATCTCAGTCCGGTGATGCCTATCTAGCTGGCAATTATCAACTTTATAATGTTTTAGTCACAGCGCACGCTTTTCTAATGATTTTCTTTTTTGTTATGCCTACAGCTATTGGTGGTTTCGGTAATTGGTTTGTTCCAATTATGATTGGTGCTTGTGACATGGCTTTCCCTCGATTGAATAACATTAGTTTTTGGTTGCTTCCGCCTGCTTTAATTTTACTACTTACTTCTTCGCTTGTTGAAGCTGGGGTTGGAACAGGCTGAACTGTTTATCCTCCTTTATCTGGAATTTTAGCTCATTCTGGGGGTGCTGTAGATTTAGCTATTTTTAGCTTACATTTAGCCGGTATTTCTTCAATTTTAGGCGCTATCAATTTTATTGTAACGATATTAAATATGCGTTGTCCTGGAATGACTGCTCACAGAACGCCTTTATTTGTTTGAGCTGTTTTTATCACCGCTTTTTTGCTCTTACTTTCTCTTCCTGTTTTAGCTGGTGCTATTACTATGTTACTAACAGATAGGAATTTTAATACTTCCTTTTTTGATCCCAGCGGTGGCGGTGATCCAGTTTTGTACCAACACTTATTTTGATTCTTTGGGCACCCCGAAGTTTATATATTAATTTTGCCGGCTTTTGGTATTGTTTCTCATATAGTTTCAAATTTTAGCTCAAAGGCTGTTTTCGGTAATTTGGGTATGATTTACGCCATGCTTTCCATTGGTTTTTTAGGTTTCATCGTATGGGCTCACCATATGTATACTGTAGGTTTAGACGTAGATACGAGAGCCTATTTTACGAGCGCTACTATGATAATAGCTGTTCCTACAGGAATCAAAATTTTTAGTTGGATCGCCACAATGTTTGGTGGTAGTATTGTATTAAATACTCCTATGTTATTTGCTAACGGTTTTATCTTTCTGTTTACTTTTGGCGGATTAACTGGTATAGTTTTATCAAACTCTGGTATAGACATAGCATTG------------------------------------------------------------------------------------------------------------------------------------------------------------------------------------------------------------------------------------------------------------------------------------------------------------------------------------------------------------------------------------------------------------------------------------------------------------------------------------------------------------------------------------------------------------------------------------------------------------------------------------------------------------------------------------------------------------------------------------------------------------------------------------------------------------------------------------------------------------------------------------------------------------------
	MT760671	------------------------------------------------------------------------ATTGGATCTTTGTATTTTGTTTTTGGTGCTATTTCTGGAATTCTTGGGTTTGTTGTTTCGATGGTGATGCGTTTTGAACTATCTCAGTCCGGTGACGCTTATTTATCAGGGAACTATCAACTTTATAATGTTTTAGTTACAGCGCACGCTTTTCTAATGATTTTCTTTTTTGTTATGCCGACAGCTATTGGCGGTTTTGGTAATTGGTTTGTTCCAATTATGATCGGAGCGTGCGATATGGCGTTTCCCCGTTTAAATAACATTAGTTTTTGGTTACTTCCGCCTGCTTTAATCTTACTGCTTACTTCATCGCTTGTTGAAGCTGGTGTTGGAACCGGTTGAACCGTTTACCCTCCTTTGTCTGGAATTTTAGCTCATTCTGGGGGTGCTGTCGACTTAGCTATTTTTAGTCTGCATCTAGCTGGTATTTCTTCAATTTTAGGCGCTATAAACTTTATTGTAACGATATTAAATATGCGTTGTCCTGGAATGACCGCTCATAGAACGCCTTTATTTGTTTGAGCTGTTTTTATCACGGCTTTTCTGCTTTTACTTTCTCTTCCTGTTTTAGCTGGTGCTATTACTATGTTACTAACAGATAGGAATTTTAATACTTCCTTTTTCGATCCCAGCGGTGGCGGTGACCCAGTTTTGTACCAACACTTATTTTGGTTCTTTGGGCATCCGGAAGTTTATATACTAATTTTGCCGGCTTTTGGCATCGTTTCTCATATAGTGTCGAATTTTAGCTCAAAGGCTGTTTTCGGTAATTTGGGTATG------------------------------------------------------------------------------------------------------------------------------------------------------------------------------------------------------------------------------------------------------------------------------------------------------------------------------------------------------------------------------------------------------------------------------------------------------------------------------------------------------------------------------------------------------------------------------------------------------------------------------------------------------------------------------------------------------------------------------------------------------------------------------------------------------------------------------------------------------------------------------------------------------------------------------------------------------------------------------------------------------------------------------------------------------------------------------------------------------------------------------------------------------------------------------------------------------------
	MZ382833	------------------------------------------------------TCGACGAATCATAAAAATATTGGGTCTTTGTATTTTGTTTTTGGTGCTATTTCTGGAATTCTTGGGTTTGTTGTTTCGATGGTGATGCGTTTTGAATTATCTCAGTCCGGTGACGCTTATCTATCAGGCAACTATCAACTTTATAATGTTTTAGTTACAGCGCACGCTTTTCTAATGATTTTCTTTTTTGTTATGCCAACAGCTATTGGCGGTTTTGGTAATTGGTTTGTTCCAATTATGATCGGAGCGTGTGATATGGCGTTTCCCCGTTTAAATAACATTAGTTTTTGGTTGCTTCCACCTGCTTTAATCTTACTGCTTACTTCTTCGCTCGTTGAAGCTGGTGTTGGAACCGGTTGAACCGTTTATCCTCCTTTGTCTGGAATTTTAGCTCATTCTGGAGGCGCTGTCGACTTAGCTATTTTTAGTCTGCATCTAGCTGGTATTTCTTCAATTTTAGGCGCTATAAACTTTATTGTAACGATATTAAATATGCGTTGTCCTGGAATGACCGCTCATAGAACGCCTTTGTTTGTTTGAGCTGTTTTTATCACGGCCTTTCTGCTTTTACTCTCTCTTCCTGTTTTAGCTGGTGCTATTACTATGTTACTAACAGATAGGAATTTTAATACTTCCTTTTTCGACCCCAGCGGCGGCGGTGACCCAGTTTTGTACCAACACTTATTTTGGTTCTTTGGGCATCCGGAAGTTTATATACTAATTTTGCCGGCTTTTGGTATTGTTTCTCATATAGTGTCGAATTTTAGCTCAAAGGCTGTTTTCGGTAATTTGGGTATGAT----------------------------------------------------------------------------------------------------------------------------------------------------------------------------------------------------------------------------------------------------------------------------------------------------------------------------------------------------------------------------------------------------------------------------------------------------------------------------------------------------------------------------------------------------------------------------------------------------------------------------------------------------------------------------------------------------------------------------------------------------------------------------------------------------------------------------------------------------------------------------------------------------------------------------------------------------------------------------------------------------------------------------------------------------------------------------------------------------------------------------------------------------------------------------------------------------------
	MT760733	------------------------------------------------------------------------ATTGGGTCTTTGTATTTTGTTTTTGGTGCTATTTCTGGAATTCTTGGGTTTGTTGTTTCGATGGTGATGCGTTTTGAACTATCTCAGTCTGGTGACGCTTATCTATCAGGCAACTATCAACTTTATAATGTTTTAGTTACAGCGCACGCTTTTCTAATGATTTTCTTTTTTGTTATGCCGACAGCTATTGGCGGTTTTGGTAATTGGTTTGTTCCAATTATGATCGGAGCGTGTGACATGGCGTTTCCTCGTTTAAATAACATTAGTTTTTGGTTGCTTCCACCTGCTTTAATCTTACTGCTTACTTCTTCGCTTGTTGAAGCTGGCGTTGGAACCGGTTGAACCGTTTATCCTCCTTTGTCTGGAATTTTAGCTCATTCTGGGGGCGCTGTTGACTTAGCTATTTTTAGTCTGCATCTAGCTGGTATTTCTTCAATTTTAGGCGCTATAAACTTTATTGTAACGATATTAAATATGCGTTGTCCTGGAATGACCGCTCATAGAACGCCTTTATTTGTTTGAGCTGTTTTTATCACGGCTTTTCTGCTTTTACTTTCTCTTCCTGTTTTAGCCGGTGCTATTACTATGTTACTAACAGATAGGAATTTTAATACTTCCTTTTTCGATCCCAGCGGTGGCGGTGACCCAGTTTTGTACCAACACTTATTTTGGTTCTTTGGGCATCCGGAAGTTTATATACTAATTTTGCCGGCTTTTGGCATTGTTTCTCATATAGTGTCGAATTTTAGCTCAAAGGCTGTTTTCGGTAATTTGGGTATG------------------------------------------------------------------------------------------------------------------------------------------------------------------------------------------------------------------------------------------------------------------------------------------------------------------------------------------------------------------------------------------------------------------------------------------------------------------------------------------------------------------------------------------------------------------------------------------------------------------------------------------------------------------------------------------------------------------------------------------------------------------------------------------------------------------------------------------------------------------------------------------------------------------------------------------------------------------------------------------------------------------------------------------------------------------------------------------------------------------------------------------------------------------------------------------------------------

;
end;
