# Supplementary material for: A novel taxonomic database for eukaryotic mitochondrial cytochrome oxidase subunit I gene (eKOI), with a focus on protists diversity
Source: Database (Oxford). 2025 Sep 24;2025:baaf057. doi: 10.1093/database/baaf057 (PMC12462617; doi:10.1093/database/baaf057)
Supplement: baaf057_Supplemental_File [file baaf057_supplemental_file.zip › 2_alignment_eKOI/hemichordata.nex]

#NEXUS
begin data;
	dimensions ntax=29 nchar=1073;
	format datatype=dna missing=? gap=-;
	matrix
	MG423394	GGAACACTTTATTTTATTTTTGGTGCTTGAGCAGGAATGATAGGAACAGGTTTAAGAATACTTATACGAGTTGAGCTTGCTCAGCCTGGTCCTTTATTAGGTGATGACCAGATCTATAATGTAATTGTGACAGCTCATGCGTTTGTTATGATTTTTTTTATGGTAATGCCTATAATGATTGGTGGTTTTGGTAATTGATTACTACCTTTAATGCTTGGTGCACCAGATATGGCATTTCCACGGCTAAATAATATGAGTTTTTGGCTGCTTCCTCCGGCTTTTCTTCTTCTGCTATCTTCTGCGGCGGTGGAAAGTGGTGCTGGAACTGGGTGAACTGTATATCCCCCTTTATCAGGGAATCTTGCACATGGTGGAGGTTCTGTGGATTTAGCTATATTTTCTTTACATTTAGCTGGTATCTCTTCTATTTTGGGGGCTATTAATTTTATGACAACAGTAATTAATATGCGAGCAGCAGGAATAACGTGAAGTCGTCTTCCGTTATTTGTTTGATCAATATTTATAACTGTAATATTACTCTTGCTGTCTCTTCCGGTATTAGCTGGGGGAATAACAATGTTGTTAACAGATCGAAATTTAAATACAACATTTTTTGATCCAGCTGGTGGAGGAGATCCTGTTTTATACCAACATCTATTT-----------------------------------------------------------------------------------------------------------------------------------------------------------------------------------------------------------------------------------------------------------------------------------------------------------------------------------------------------------------------------------------------------------------------------
	OQ322737	--AACTCTTTATTTTATATTTGGGGCATGGGCTGGAATGATAGGAACTGGCTTAAGTCTGTTGATTCGGATTGAACTAGCTCAGCCTGGGCCTTTTTTGGGGGATGATCAGATTTATAATGTTATAGTAACTGCACATGCATTTGTTATGATTTTTTTTATGGTTATGCCTATTATGATAGGGGGGTTTGGAAATTGATTGATTCCTCTTATGTTGGGAGCTCCAGATATGGCATTTCCACGGTTAAACAATATGAGTTTTTGGCTCTTACCTCCAGCATTTTTACTATTACTATCCTCAGCAGCAGTTGAAAGTGGAGCTGGGACAGGTTGGACAGTTTATCCTCCCTTATCAGGAAATTTAGCTCACGGAGGGGGTTCAGTTGATTTAGCTATTTTTTCTTTACATTTAGCGGGGATTTCTTCAATTTTAGGTGCTATTAATTTCATGACTACAGTAATTAATATGCGTGCAGCAGGAATTACGTGAAGTCGTCTTCCTTTATTTGTTTGATCTATTTTTATTACAGTTATTTTACTATTATTATCTTTACCAGTTTTGGCAGGTGGTATAACTATGTTATTGACAGACCGAAATCTAAATACAACATTTTTTGATCCTGCTGGAGGAGGTGATCCAATTTTGTACCAACATCTCTTT-----------------------------------------------------------------------------------------------------------------------------------------------------------------------------------------------------------------------------------------------------------------------------------------------------------------------------------------------------------------------------------------------------------------------------
	OQ323251	--AACTCTTTACTTTATCTTTGGTGCCTGAGCCGGAATGATAGGAACCGGACTAAGTATTTTAATCCGAGCCGAACTCGCTCAACCTGGCCCATTACTAGGAGACGATCAAGTATATAACGTCATAGTAACTGCCCACGCCTTCGTGATGATCTTTTTTATGGTAATGCCCATTCTGATTGGGGGCTTCGGAAACTGACTGATCCCCCTAATGTTAGGTGCCCCGGATATGGCCTTCCCCCGTTTAAATAACATGAGCTTCTGGCTTCTTCCCCCAGCATTTTTACTTCTACTCTCGTCTTCAGGAGTTGAAAGCGGAGCAGGAACTGGATGAACCGTTTACCCACCTTTATCAGGTAACCTTGCACACGCAGGAGGGTCAGTAGACCTTGCGATTTTTTCTCTCCACTTAGCGGGGATCTCTTCTATCCTTGGTGCTATTAACTTCATGACAACTGTCATTAACATGCGAGCCCCAGGAATGCGATTCGACCGACTTCCCTTATTTATTTGATCCGTTTTCATCACTGTAATCCTTCTTCTTCTATCCCTCCCTGTCCTAGCTGGAGCAATCACAATGTTATTGACAGATCGTAACCTAAATACTACATTCTTCGACCCCGCCGGAGGAGGGGATCCTATTTTATATCAACACCTTTTC-----------------------------------------------------------------------------------------------------------------------------------------------------------------------------------------------------------------------------------------------------------------------------------------------------------------------------------------------------------------------------------------------------------------------------
	MK091958	--TACCCTCTACTTTATCTTTGGCGCCTGAGCCGGAATGATAGGAACTGGGCTCAGCATTTTAATACGAGCCGAACTTGCTCAACCCGGCCCATTACTAGGAGACGATCAAGTATATAACGTCATAGTAACAGCCCACGCCTTTGTGATGATCTTTTTTATGGTAATGCCCATTTTAATTGGGGGATTTGGAAATTGACTACTCCCTCTAATGTTAGGAGCCCCAGATATGGCTTTTCCCCGCCTAAACAACATGAGCTTCTGGCTTCTACCACCAGCATTTTTACTTTTACTCTCATCCTCAGGAGTAGAAAGCGGAGCAGGAACAGGGTGAACCGTCTACCCACCACTATCAGGAAACCTCGCACACGCAGGGGGTTCAGTAGACCTGGCAATCTTCTCACTACATCTAGCAGGAATCTCCTCCATCCTAGGCTCAATCAACTTTATGACAACTGTAATTAACATGCGAGCCCCAGGGATACGATTTGATCGACTCCCTCTATTTGTTTGATCTGTCTTCATTACCGTAATCCTCCTTCTTCTATCTCTCCCTGTTCTAGCTGGAGCCATTACGATGTTATTAACGGACCGTAACCTAAACACAACATTTTTCGACCCTGCCGGAGGAGGAGACCCCATCCTTTACCAACACCTTTTT-----------------------------------------------------------------------------------------------------------------------------------------------------------------------------------------------------------------------------------------------------------------------------------------------------------------------------------------------------------------------------------------------------------------------------
	MK091957	--AACCCTTTACTTTATCTTTGGTGCCTGAGCCGGAATGATCGGAACAGGACTAAGCATCTTGATTCGAGCCGAACTTGCCCAACCCGGCCCATTACTAGGAGACGACCAGGTGTATAACGTCATAGTGACTGCTCACGCCTTTGTAATGATCTTTTTTATGGTAATGCCCATTTTAATTGGGGGATTCGGAAACTGACTACTACCCCTAATGCTAGGAGCCCCAGATATGGCCTTCCCTCGCCTAAACAACATGAGCTTTTGACTCTTACCACCAGCATTCCTGCTTTTACTCTCATCATCAGGAGTAGAAAGTGGAGCAGGAACAGGATGAACAGTTTACCCTCCATTGTCCGGTAACCTCGCGCACGCAGGTGGATCAGTGGACTTAGCAATCTTCTCCCTACATCTAGCGGGCATTTCCTCTATTCTTGGTGCCATTAACTTCATGACGACTGTTATTAACATGCGAGCCCCAGGAATTCGATTCGACCGGCTTCCCCTATTTGTTTGATCCGTTTTCATCACTGTAATTCTCCTACTGTTATCTCTCCCTGTTCTGGCTGGAGCAATTACAATGTTATTAACAGACCGTAATCTAAATACTACATTCTTTGACCCTGCCGGAGGAGGAGACCCCATTCTTTACCAACACCTTTTC-----------------------------------------------------------------------------------------------------------------------------------------------------------------------------------------------------------------------------------------------------------------------------------------------------------------------------------------------------------------------------------------------------------------------------
	MK091998	--TACCCTTTACTTTATCTTTGGCGCTTGAGCCGGGATGATAGGAACCGGACTAAGCATTTTAATCCGGGCCGAACTTGCTCAGCCTGGCCCATTACTAGGAGACGATCAAGTATATAACGTCATAGTAACAGCCCACGCTTTCGTAATGATCTTTTTTATGGTAATGCCCATTTTAATCGGGGGATTCGGAAACTGACTACTACCCCTAATGTTAGGAGCCCCAGATATGGCCTTCCCTCGCTTAAACAATATGAGCTTCTGACTCCTACCCCCAGCCTTCCTACTTTTACTCTCGTCCTCAGGAGTGGAAAGTGGGGCAGGAACAGGATGAACCGTTTACCCACCATTGTCAGGTAACCTCGCACACGCAGGGGGATCAGTAGATTTAGCTATCTTTTCTCTGCATCTCGCAGGAATTTCCTCTATTCTAGGTTCCATTAATTTTATGACAACTGTTATTAACATGCGAGCCCCAGGAATACGATTTGATCGACTTCCTCTGTTTGTTTGGTCTGTTTTCATCACTGTGATTCTCCTTCTGCTATCTCTCCCCGTTCTAGCCGGAGCAATTACAATGCTATTAACAGACCGTAACCTAAACACAACATTCTTTGACCCCGCAGGAGGAGGAGATCCCATCCTTTATCAACATCTTTTC-----------------------------------------------------------------------------------------------------------------------------------------------------------------------------------------------------------------------------------------------------------------------------------------------------------------------------------------------------------------------------------------------------------------------------
	OR378972	--TACCCTTTACTTCATCCTAGGTGCCTGGGCAGGCATGATCGGGACGGGGCTAAGAATCCTCATTCGGGCTGAACTAGCTCAACCCGGCCCACTTCTAGGTGATGATCAAATCTACAACGTGATTGTCACGGCCCACGCATTTGTTATGATCTTTTTTATGGTAATGCCAATAATGATAGGCGGATTCGGGAACTGACTTCTTCCACTCATGCTAGGAGCACCAGACATGGCATTTCCTCGACTAAACAATATGAGCTTCTGATTGCTACCCCCGGCATTCTTACTCCTACTCTCCTCCGCTACCGTAGAAAGAGGTGCAGGGACGGGTTGAACCGTCTACCCCCCCCTCGCAAGAAATATGGCCCATGCAGGAGGGTCTGTTGACCTTGCCATCTTCTCCCTCCATCTCGCCGGGATCTCCTCAATCCTAGGTGCCATTAATTTCATGACTACAGTAATTAACATGCGAGCCCCAGGGGTACGATTTGACCGCCTCCCTCTCTTCGTCTGGTCCGTGTTTATTACTGTCATCCTCCTTCTTCTCTCTCTTCCAGTTCTGGCAGGGGCTATTACCATGCTCCTTACTGATCGAAATCTTAACACTTCGTTCTTTGACCCAGCCGGAGGAGGAGACCCAATCCTATACCAACACCTATTTT----------------------------------------------------------------------------------------------------------------------------------------------------------------------------------------------------------------------------------------------------------------------------------------------------------------------------------------------------------------------------------------------------------------------------
	MW278597	--AACCCTTTACTTCATTCTAGGAGCTTGGGCCGGTATGATAGGAACAGGCCTAAGTATTCTTATCCGAGCAGAACTAGCTCAACCCGGACCCCTTTTAGGGGACGACCAAATTTATAACGTTATAGTCACGGCCCACGCTTTCGTCATGATCTTTTTTATGGTCATGCCAATCATGATTGGTGGGTTTGGGAACTGATTACTTCCCCTAATGCTAGGGGCTCCCGACATGGCCTTCCCTCGGTTGAATAACATGAGCTTCTGGCTTCTTCCACCCGCCTTCCTCCTTCTCCTGTCTTCCGCCGGAGTCGAAAGCGGGGCAGGGACAGGTTGGACAGTCTACCCTCCCCTGGCTAGAAACATGGCCCACGCGGGGGGGTCAGTTGACTTGGCCATCTTCTCCCTTCACCTCGCAGGAATCTCGTCAATCCTGGGGTCGATAAACTTTATGACCACAGTGATCAACATGCGTGCACCCGGAATTCGGTTTGACCGGCTTCCCCTTTTCGTTTGGTCCGTTTTCGTCACGGTGATCCTCCTCCTTCTATCCCTCCCAGTGCTCGCAGGGGCCATCACCATGCTTCTCACCGATCGTAACCTTAACACCTCATTTTTTGATCCCGCTGGAGGAGGTGACCCCATCCTTTACCAACATCTTTTC-----------------------------------------------------------------------------------------------------------------------------------------------------------------------------------------------------------------------------------------------------------------------------------------------------------------------------------------------------------------------------------------------------------------------------
	LC018631	-------TCTACTTTATCCTAGGAGCTTGGGCCGGAATGATAGGGACGGGCCTAAGCATCCTCATTCGAGCTGAACTAGCACAGCCTGGGCCCCTTCTAGGAGACGACCAGATTTACAACGTCATCGTCACGGCCCATGCCTTCGTCATGATCTTTTTTATGGTGATGCCAATCATGATTGGTGGGTTTGGTAACTGACTGCTTCCCTTGATGCTCGGGGCCCCCGATATGGCCTTTCCTCGATTGAACAACATGAGCTTCTGGCTACTCCCTCCCGCCTTCCTTCTCCTTCTATCTTCGGCCGGAGTTGAAAGTGGGGCAGGAACGGGTTGAACGGTTTACCCTCCCCTAGCCAGAAACATGGCCCACGCAGGAGGATCAGTTGACCTAGCTATCTTCTCCCTCCACCTCGCAGGTATCTCCTCAATTCTTGGCTCTATAAACTTCATGACTACAGTGATCAACATGCGTGCGCCTGGAATACGATTTGACCGACTACCTCTTTTTGTTTGATCAGTCTTCGTCACAGTAATTCTCCTTCTCCTCTCCCTTCCAGTGCTCGCAGGGGCCATCACCATGCTCCTCACTGATCGTAACCTCAACACCTCATTCTTTGACCCAGCTGGAGGAGGAGACCCTATTCTTTATCAACATCTCTTCTGATTTTTCGGGCACCCCGAGGTCTACATTCTCATTCTCCCAGCCTTTGGGATGATTTCACACGTAATCGCCTATTACTCAGGAAAGAAGGAACCCTTTGGGTACTTAGGTATGGTTTACGCTATGTTGGCAATAGGAATCCTAGGATTCCTTGTCTGAGCTCACCACATGTTCACAGTAGGGATGGACGTGGACACACGGGCTTATTTCACCGCGGCCACTATGGTCATCGCAGTCCCTACAGGAATTAAGATCTTTAGCTGGCTGGCCACCCTGCACGGGTCGGCCCTACAGTGAGAGACACCCCTTCTATGGGCCCTGGGATTCGTCTTCCTATTTACAGTAGGTGGACTAACAGGTATAGTACTGTCCAACTCCTCACTAGATGTAGTTCTTCACGACACCTACTACGT
	MW124508	--AACCCTCTACTTTATTCTCGGGGCCTGAGCTGGTATGATAGGAACTGGGCTAAGAATTCTTATACGAGCCGAATTGGCCCAACCCGGACCACTGTTAGGAGATGACCAAATATATAACGTGATAGTCACAGCCCACGCATTTGTCATGATCTTTTTTATGGTGATGCCAATAATGATAGGTGGATTTGGTAACTGACTCCTCCCTTTAATGCTTGGGGCCCCAGATATGGCGTTCCCCCGGCTCAATAATATGAGCTTCTGATTGCTGCCCCCATCGTTTCTCCTTCTTTTATCTTCGGCCACCGTGGAAAGAGGGGTTGGTACGGGGTGAACAGTCTACCCTCCCCTGGCCAGAAATATGGCACATGCCGGTGGGTCGGTTGACCTAGCCATTTTCTCCCTTCACCTCGCAGGAATCTCCTCAATCCTAGGGGCAATAAACTTTATGACTACAGTCATTAATATGCGAGCCCCTGGTATACGATTCGACCGCCTTCCCTTATTTGTATGGTCTGTTTTCATCACTGTGATCCTCCTTCTTCTATCTCTACCTGTGTTAGCCGGAGCCATCACAATGCTTCTGACGGATCGAAACCTGAACACATCATTTTTCGATCCCGCCGGAGGAGGTGACCCCATTTTATACCAACACCTATTC-----------------------------------------------------------------------------------------------------------------------------------------------------------------------------------------------------------------------------------------------------------------------------------------------------------------------------------------------------------------------------------------------------------------------------
	MW124505	--AACCCTCTACTTTATTCTTGGGGCCTGAGCTGGTATGATAGGAACTGGGCTAAGAATTCTTATACGAGCCGAATTGGCCCAACCCGGACCACTATTAGGAGATGACCAAATATATAACGTTATAGTCACGGCCCACGCATTTGTCATGATCTTTTTTATGGTGATGCCAATAATGATAGGTGGGTTTGGTAACTGACTCCTCCCTTTAATGCTTGGGGCCCCAGATATGGCATTCCCCCGACTCAATAATATGAGCTTCTGATTGCTACCCCCATCGTTCCTCCTTCTTTTATCTTCGGCCACCGTGGAAAGAGGGGTTGGTACAGGGTGAACAGTCTACCCTCCCCTGGCCAGAAATATGGCACATGCCGGTGGGTCAGTTGACCTAGCCATTTTCTCCCTTCACCTCGCAGGAATCTCCTCAATCCTGGGGGCAATAAACTTTATGACCACGGTCATTAATATGCGAGCCCCTGGTATACGATTCGATCGCCTTCCCCTATTTGTATGATCTGTTTTCATCACTGTTATCCTCCTTCTTCTATCTCTCCCTGTGTTAGCCGGAGCCATCACAATGCTTCTGACAGATCGAAACCTAAACACATCATTTTTCGATCCCGCCGGAGGAGGTGACCCCATTTTATACCAACACCTATTC-----------------------------------------------------------------------------------------------------------------------------------------------------------------------------------------------------------------------------------------------------------------------------------------------------------------------------------------------------------------------------------------------------------------------------
	OR379048	--AACCCTCTACTTTATCTTAGGTGCCTGAGCAGGAATGATAGGAACCGGCCTCAGAATCTTAATCCGAGCCGAGCTAGCCCAACCAGGCCCGCTGCTAGGCGACGACCAAATATATAATGTCATAGTTACAGCCCACGCCTTCGTTATGATCTTTTTTATGGTCATGCCAATAATGATAGGCGGATTTGGGAACTGGCTTCTTCCACTAATGCTAGGAGCCCCAGATATGGCATTCCCCCGCTTAAATAATATGAGCTTTTGACTTCTACCTCCCTCGTTTCTCCTACTTCTCTCATCCGCAACCGTAGAAAGAGGTGCTGGGACTGGGTGAACCGTTTACCCACCCCTTGCAAGAAACATGGCACATGCAGGAGGATCTGTAGACCTAGCCATCTTCTCCCTTCATCTGGCAGGAATTTCTTCAATTCTTGGGGCAATAAACTTTATGACAACAGTCATAAACATGCGTGCCCCTGGAGTTCGGTTCGATCGACTTCCTCTCTTTGTATGGTCGGTATTTATCACGGTTATTCTCCTTCTCCTATCCCTTCCTGTGCTTGCCGGAGCCATCACAATGCTCCTCACAGACCGAAATCTTAATACATCATTCTTCGATCCCGCCGGAGGTGGAGACCCAATTTTATACCAACACTTGTTT-----------------------------------------------------------------------------------------------------------------------------------------------------------------------------------------------------------------------------------------------------------------------------------------------------------------------------------------------------------------------------------------------------------------------------
	MW124492	--AACTCTTTACTTTATCCTTGGAGCCTGAGCAGGAATGATAGGAACAGGACTAAGAATTTTAATCCGAGCCGAACTAGCCCAACCCGGCCCACTCCTAGGAGACGACCAAATATATAACGTAATCGTAACGGCCCACGCATTTGTTATGATCTTTTTTATGGTAATGCCAATAATGATAGGCGGATTCGGAAATTGACTCCTCCCACTGATGCTAGGAGCACCAGATATGGCATTCCCTCGTCTCAATAATATGAGCTTTTGACTTCTTCCCCCTTCCTTTCTCCTCCTTCTCTCATCGGCAACCGTAGAAAGAGGAGCAGGCACCGGCTGAACCGTCTACCCACCTCTAGCGAGAAATATGGCTCATGCAGGGGGCTCAGTTGACCTAGCTATCTTTTCACTTCACCTAGCAGGAATCTCTTCCATCCTAGGGTCGATAAATTTCATGACTACAGTAATAAATATGCGTGCCCCAGGTATTCGATTTGACCGGCTCCCACTATTTGTATGATCAGTATTTATTACCGTAATTCTCCTACTTCTATCTCTCCCAGTACTTGCCGGAGCCATCACCATGCTTCTTACAGACCGAAACCTAAATACATCATTCTTCGACCCCGCAGGTGGAGGAGACCCAATTTTGTATCAACACTTATTC-----------------------------------------------------------------------------------------------------------------------------------------------------------------------------------------------------------------------------------------------------------------------------------------------------------------------------------------------------------------------------------------------------------------------------
	MN134682	-AAACCCTTTACTTCCTCCTGGGAGCCTGGGCCGGGATGATCGGAACTGGACTTAGTATCCTTATCCGAGCAGAACTAGCTCAGCCAGGCCCCCTACTAGGAGACGACCAAATTTACAACGTTATAGTTACAGCCCACGCATTCGTCATGATCTTTTTCATGGTAATGCCCATTATGATCGGAGGCTTCGGAAACTGACTACTCCCCCTAATGCTAGGAGCCCCAGATATGGCCTTTCCTCGCCTAAACAACATGAGCTTCTGACTACTCCCCCCCGCCTTCCTACTACTCCTCTCCTCCTCTGGGGTGGAAAGCGGAGTTGGAACAGGATGAACGGTGTACCCCCCACTAGCCGGCAACCTGGCTCACGCGGGTGGATCCGTAGACCTGGCAATCTTCTCCCTTCATCTAGCGGGGATTTCATCGATTCTAGGTGCCATAAACTTCATGACCACAGTAATCAACATGCGGGCCCCAGGCATCCGATTTGACCGTCTTCCCCTATTTGTTTGATCTATCTTCATCACCGTCATCCTACTCCTCTTATCCCTTCCAGTGCTCGCGGGGGCAATCACGATGCTACTAACTGACCGTAACCTCAACACCACCTTCTTCGACCCAGCCGGCGGAGGAGACCCCGTCCTTTACCAGCATCTATTC-----------------------------------------------------------------------------------------------------------------------------------------------------------------------------------------------------------------------------------------------------------------------------------------------------------------------------------------------------------------------------------------------------------------------------
	MW124479	--AACCCTTTACTTTCTACTAGGTGCCTGAGCAGGCATGATCGGGACAGGACTCAGCATCCTCATCCGAGCGGAACTAGCTCAGCCCGGCCCACTTCTGGGAGACGATCAGATCTACAACGTTATAGTAACAGCCCACGCCTTTGTCATGATCTTTTTCATGGTAATGCCCATTATGATCGGAGGCTTCGGGAATTGACTACTCCCTCTAATGCTGGGGGCCCCAGACATGGCTTTCCCTCGCCTAAACAACATGAGCTTCTGACTACTTCCCCCAGCCTTCCTCCTTCTTCTTTCCTCCTCCGGAGTAGAAAGTGGGGTCGGAACAGGGTGAACAGTATACCCCCCGCTAGCCGGGAACCTAGCCCACGCAGGGGGGTCCGTGGACCTAGCGATTTTCTCCCTCCACCTCGCGGGAATCTCATCGATCCTAGGGGCTATAAATTTCATGACCACAGTAATTAACATGCGGGCACCAGGTATTCGATTCGATCGGCTTCCCCTTTTCGTTTGATCGATCTTCATCACCGTAATCCTCCTTCTCCTATCCCTCCCCGTGCTAGCAGGAGCTATCACAATGTTACTCACTGACCGTAACCTCAACACCACCTTTTTCGACCCAGCCGGTGGAGGAGACCCGGTTCTTTACCAGCACCTATTC-----------------------------------------------------------------------------------------------------------------------------------------------------------------------------------------------------------------------------------------------------------------------------------------------------------------------------------------------------------------------------------------------------------------------------
	MK091966	---------------------GGAGCCTGAGCGGGGATGATCGGGACCGGACTCAGCATTCTCATCCGAGCAGAGCTAGCCCAACCCGGTCCCCTCCTGGGAGATGATCAAATTTACAACGTTATAGTAACAGCTCACGCCTTTGTCATGATCTTTTTCATGGTAATGCCCATTATGATTGGAGGCTTTGGGAACTGACTACTCCCTCTAATGCTAGGAGCCCCCGATATGGCTTTCCCCCGTCTAAACAACATGAGTTTCTGGCTGCTCCCCCCAGCCTTCCTTCTCCTCCTCTCCTCCTCCGGGGTAGAAAGCGGAGTAGGAACAGGGTGAACGGTTTACCCCCCACTAGCCGGAAACCTGGCCCACGCCGGGGGATCCGTAGACCTAGCAATCTTCTCCCTCCACCTGGCAGGAATCTCATCAATTCTCGGGGCCATAAACTTCATGACCACAGTGATCAACATGCGGGCACCAGGCATCCGGTTCGACCGACTTCCCCTCTTCGTTTGGTCGATTTTCATCACCGTGATCCTCCTCCTTCTGTCCCTTCCCGTGCTGGCCGGAGCCATCACAATGCTCCTAACCGACCGTAACCTTAACACCACCTTCTTCGACCCAGCCGGCGGGGGAGACCCGGTCCTTTACCA---------------------------------------------------------------------------------------------------------------------------------------------------------------------------------------------------------------------------------------------------------------------------------------------------------------------------------------------------------------------------------------------------------------------------------------
	MK092006	--AACCCTTTACTTCCTACTGGGAGCTTGAGCAGGGATGATCGGAACCGGACTCAGCATTCTCATCCGGGCAGAACTAGCCCAACCAGGCCCTCTTCTGGGAGACGATCAAATCTACAACGTTATAGTGACAGCCCACGCTTTCGTCATGATCTTTTTCATGGTAATGCCCATTATGATCGGAGGCTTCGGGAACTGACTACTCCCTCTAATGCTAGGGGCTCCCGACATGGCCTTCCCCCGCCTGAATAACATGAGCTTCTGGTTGCTTCCCCCAGCCTTCCTCCTCCTCCTTTCCTCTTCCGGAGTGGAGAGTGGGGTCGGGACAGGGTGAACGGTCTACCCCCCACTAGCCGGGAACCTAGCCCACGCCGGAGGGTCCGTGGACCTAGCAATCTTCTCCCTTCACCTCGCAGGAATCTCATCGATTCTCGGGGCCATAAACTTCATGACCACAGTGATCAACATGCGAGCACCGGGGATCCGGTTCGACCGACTTCCTCTTTTCGTTTGATCAATTTTCATAACCGTAATCCTCCTTCTTCTATCCCTTCCCGTACTAGCGGGGGCCATCACGATGCTCCTTACCGACCGTAACCTCAACACCACCTTCTTCGACCCGGCCGGTGGGGGAGACCCAGTTCTTTACCAGCACCTATTC-----------------------------------------------------------------------------------------------------------------------------------------------------------------------------------------------------------------------------------------------------------------------------------------------------------------------------------------------------------------------------------------------------------------------------
	MN134672	----------------------------------GGATGATCGGAACCGGACTCAGCATTCTTATCCGAGCAGAACTAGCCCAACCAGGCCCTCTTCTAGGGGACGATCAAATCTACAACGTTATAGTAACAGCTCACGCCTTCGTCATGATCTTTTTCATGGTAATGCCCATTATGATCGGAGGCTTCGGGAACTGACTACTCCCTCTAATGCTAGGGGCTCCCGATATGGCTTTCCCTCGCCTAAACAACATGAGTTTCTGGTTACTTCCACCAGCCTTCCTTCTTCTCCTTTCCTCCTCCGGAGTAGAGAGTGGAGTCGGTACAGGGTGAACGGTCTACCCCCCACTGGCCGGAAACCTGGCCCACGCCGGGGGATCCGTGGACCTAGCGATCTTCTCCCTACACCTCGCAGGGATCTCATCGATTCTCGGGGCCATATACTTCATGACCACAGTGATCAACATGCGAGCACCAGGTATCCGGTTCGACCGTCTTCCCCTTTTCGTTTGATCAATTTTCATCACTGTAATCCTCCTTCTTCTGTCCCTCCCCGTACTAGCGGGAGCTATCACGATGCTACTCACCGACCGTAACCTCAACACCACCTTCTTCGACCCAGCCGGTGGAGGAGACCCGGTCCTTTACCAGCACCTATTC-----------------------------------------------------------------------------------------------------------------------------------------------------------------------------------------------------------------------------------------------------------------------------------------------------------------------------------------------------------------------------------------------------------------------------
	MK091960	--TACCCTCTACTTCCTACTAGGTGCATGGGCCGGAATGATAGGAACAGGCCTTAGTATTCTTATCCGGGCAGAATTAGCACAACCAGGCCCACTTCTCGGTGATGACCAAATTTACAACGTAGTTGTTACAGCTCACGCATTCGTTATGATCTTTTTTATGGTTATGCCCATTATGATTGGCGGGTTTGGAAACTGACTACTTCCACTCATGCTTGGGGCCCCAGATATGGCATTCCCACGTCTTAATAACATGAGCTTTTGGCTCCTTCCCCCGGCCTTCCTACTCCTTCTATCATCCGCCACTGTCGAAAGAGGTGTAGGAACAGGGTGAACAGTGTATCCCCCACTAGCCAGAAACATGGCCCATGCAGGAGGATCCGTCGACCTGGCCATCTTTTCCCTTCATCTTGCTGGGATTTCATCCATTCTAGGGGCCATCAACTTTATGACCACCGTAATAAATATGCGTGCCCCAGGAATTCGATTTGATCGACTCCCCCTATTTGTTTGATCTATCTTCATTACTGTAATTCTCCTCCTACTCTCACTTCCAGTACTAGCCGGAGCTATTACAATGCTACTAACAGACCGTAATCTAAATACCTCATTTTTCGACCCCGCAGGAGGAGGTGACCCCATTCTATATCAACACCTGTTT-----------------------------------------------------------------------------------------------------------------------------------------------------------------------------------------------------------------------------------------------------------------------------------------------------------------------------------------------------------------------------------------------------------------------------
	MK092030	--AACCCTTTACTTTCTTCTAGGAGCTTGAGCCGGAATGATTGGTACTGGTCTAAGTATTCTCATCCGAGCAGAACTTGCCCAACCAGGCCCCCTTTTAGGTGACGACCAAATCTATAACGTTATAGTTACTGCCCACGCCTTTGTAATGATCTTTTTTATGGTCATGCCAATTATGATAGGCGGATTCGGAAACTGACTTCTTCCTCTAATGCTAGGAGCACCAGACATGGCATTCCCTCGCCTAAACAACATGAGTTTTTGACTACTCCCCCCCTCTTTCCTTCTTCTCCTATCCTCTGCAGGAGTAGAAAGCGGTGCAGGAACTGGATGGACCGTTTACCCCCCTCTCGCCAGAAACATGGCCCATGCAGGAGGCTCCGTCGACCTTGCCATCTTCTCTCTCCACCTCGCAGGGATCTCCTCTATTCTCGGAGCCATCAACTTTATGACTACCGTAATAAACATGCGAGCCCCCGGGGTACGATTCGACCGACTCCCCTTATTCGTTTGATCCGTCTTCATCACTGTCATTCTTCTCCTCCTCTCTCTTCCCGTTTTAGCCGGAGCAATCACTATGCTCTTAACGGATCGAAACCTAAACACCTCATTCTTTGATCCAGCAGGGGGTGGTGACCCCATTCTCTACCAACACCTATTC-----------------------------------------------------------------------------------------------------------------------------------------------------------------------------------------------------------------------------------------------------------------------------------------------------------------------------------------------------------------------------------------------------------------------------
	LC018636	--AACCCTTTATTTCCTTCTAGGAGCCTGGGCCGGAATGATCGGAACCGGCCTCAGTATTCTTATCCGGGCAGAACTTGCTCAACCAGGCCCTCTCCTAGGAGACGATCAAATTTACAACGTTATCGTCACTGCACACGCGTTCGTCATGATCTTTTTCATGGTCATGCCAATTATGATAGGCGGTTTCGGAAACTGACTTCTTCCTCTAATGCTAGGAGCACCAGACATGGCGTTCCCCCGCTTAAACAATATGAGCTTCTGACTCCTTCCCCCTTCCTTCCTTCTTCTCCTATCCTCCGCAGGAGTAGAAAGAGGTGTCGGAACAGGATGAACTGTTTATCCACCCCTCGCTGGGAACATGGCCCACGCAGGAGGCTCTGTTGACCTAGCCATTTTTTCACTACACCTTGCAGGTATCTCCTCTATTCTAGGCGCGATCAACTTCATGACTACCGTCATAAACATGCGAGCCCCAGGGGTCCGATTTGACCGACTCCCACTATTTGTTTGGTCAGTCTTCATCACAGTTATCCTCCTCCTTCTCTCCCTACCAGTCCTAGCCGGAGCAATCACTATGCTTCTGACGGACCGTAATCTAAACACCTCATTCTTTGACCCAGCAGGAGGAGGGGACCCCATTCTATACCAGCACCTCTTCTGATTCTTTGGCCACCCTGAGGTTTACATTCTTATCCTCCCAGCCTTTGGAATGATCTCTCATGTCATAGCCTTCTACTCAGGAAAGAAGGAACCATTCGGCTATCTTGGTATGGTTTATGCAATGATAGCAATAGGAATCCTAGGGTTCCTAGTTTGGGCTCACCATATGTTTACTGTCGGCATGGACGTGGACACTCGCGCTTACTTCACCGCTGCCACCATGGTCATTGCCGTCCCAACTGGGATCAAGATTTTTAGTTGACTGGCCACTCTCCACGGGTCCGCTCTCCAATGAGAAGCCCCTCTTCTTTGAGCTCTAGGGTTTGTTTTCCTATTCACTGTTGGGGGTCTTACGGGGATAGTCCTCTCCAACTCT-----------------------------------
	MK092023	-----------------ACTTGGAGCCTGGGCCGGGATGATCGGTACAGGCCTAAGTATCCTCATCCGGGCAGAACTTGCCCAGCCAGGCCCTCTTCTAGGAGACGACCAAATCTATAACGTTATAGTTACTGCCCACGCTTTTGTTATGATCTTTTTTATGGTCATGCCAATTATGATAGGCGGGTTCGGAAACTGACTTCTTCCCCTAATGCTAGGAGCCCCAGATATGGCATTCCCCCGTCTAAACAACATGAGCTTCTGGCTTCTCCCTCCCGCCTTTCTCCTTCTCTTATCCTCCGCAGGAGTAGAAAGAGGAGTCGGAACCGGATGAACCGTATACCCTCCTCTCGCCGGCAACATGGCCCATGCAGGAGGCTCTGTTGACCTCGCCATTTTCTCCCTCCACCTTGCAGGTATCTCATCTATTCTAGGGGCAATCAACTTCATGACCACAGTAATTAACATGCGGGCACCCGGAGTTCGATTTGACCGACTCCCTCTATTCGTTTGATCTGTTTTCATTACAGTTATTTTGCTTCTTCTTTCCCTTCCTGTCCTAGCCGGGGCTATTACAATGCTTCTGACAGACCGAAACCTAAATACCTCATTCTTCGACCCAGCAGGAGGTGGGGACCCAATTCTTTATCAACACTTATTC-----------------------------------------------------------------------------------------------------------------------------------------------------------------------------------------------------------------------------------------------------------------------------------------------------------------------------------------------------------------------------------------------------------------------------
	MK091984	--AACCCTCTATTTCCTCCTCGGAGCCTGAGCCGGTATGATTGGTACCGGCCTTAGCATCCTCATCCGGGCAGAACTCGCCCAACCAGGCCCTCTTCTAGGAGACGACCAAATCTATAACGTCATAGTCACTGCCCACGCCTTCGTTATGATCTTTTTTATGGTCATGCCAATTATGATAGGCGGATTCGGAAACTGGCTCCTTCCCCTAATGCTAGGAGCTCCAGACATGGCATTCCCCCGCCTAAATAACATGAGCTTTTGGCTTCTCCCTCCCGCCTTCCTCCTTCTTTTATCTTCCGCAGGGGTAGAAAGAGGAGTCGGAACCGGATGAACCGTCTACCCTCCCCTCGCCGGTAATATGGCCCACGCAGGAGGTTCCGTTGACCTGGCTATTTTCTCGCTTCATCTTGCAGGTATCTCCTCTATTCTAGGGGCAATCAACTTTATGACTACGGTAATCAACATGCGAGCACCCGGGGTTCGATTCGACCGACTCCCCCTATTCGTTTGGTCTGTTTTTATCACAGTCATCCTACTCCTCCTTTCCCTCCCCGTCCTAGCCGGAGCAATAACAATGCTCCTAACAGATCGTAATCTTAACACCTCATTCTTCGACCCCGCAGGAGGTGGAGACCCAATTCTTTACCAACACCTATTC-----------------------------------------------------------------------------------------------------------------------------------------------------------------------------------------------------------------------------------------------------------------------------------------------------------------------------------------------------------------------------------------------------------------------------
	MK091994	--AACCCTTTATTTTCTCCTCGGAGCCTGGGCCGGAATGATCGGTACCGGCCTTAGCATCCTCATCCGGGCAGAGCTCGCCCAACCGGGCCCTCTTCTAGGAGACGACCAAATTTATAACGTTATAGTCACTGCCCACGCCTTTGTCATGATCTTTTTCATGGTCATGCCAATTATGATAGGCGGATTCGGAAACTGACTCCTTCCTCTAATGCTAGGAGCCCCAGACATGGCATTCCCCCGCCTGAACAACATGAGCTTCTGACTCCTCCCTCCCGCCTTCCTCCTTCTTTTATCCTCCGCAGGAGTAGAAAGAGGGGTTGGAACTGGATGAACCGTCTACCCTCCCCTTGCCGGCAATATGGCCCATGCAGGAGGTTCCGTTGACCTGGCTATCTTCTCACTCCACCTTGCGGGTATCTCCTCTATTCTGGGGGCAATCAACTTCATGACCACAGTAATCAACATGCGAGCACCCGGAGTCCGATTTGACCGACTCCCTCTGTTCGTTTGATCCGTTTTCATCACAGTTATCCTGCTTCTTCTTTCCCTCCCTGTCCTAGCCGGGGCAATCACAATGCTCCTAACGGACCGCAACCTTAACACCTCATTCTTCGATCCCGCAGGAGGTGGGGATCCAATTCTTTACCAACACCTATTC-----------------------------------------------------------------------------------------------------------------------------------------------------------------------------------------------------------------------------------------------------------------------------------------------------------------------------------------------------------------------------------------------------------------------------
	MK092000	---------TACTTCTTACTAGGAGCCTGAGCCGGAATGATCGGAACAGGTCTTAGAATCCTTATTCGAGCAGAACTCGCCCAACCAGGCCCACTATTAGGCGATGACCAAATTTACAACGTTATCGTTACGGCACATGCGTTCGTCATGATCTTTTTTATGGTAATGCCAATCATGATAGGTGGGTTCGGTAACTGACTCCTCCCACTAATGCTAGGAGCCCCTGATATGGCATTCCCACGCCTTAACAACATGAGCTTTTGACTTCTCCCGCCAGCATTTCTTCTTCTTCTATCCTCAGCCGGAGTAGAAAGAGGTGTTGGAACTGGTTGAACAGTTTACCCTCCCCTAGCTGGCAACATGGCACACGCCGGAGGCTCTGTCGACTTGGCAATCTTCTCCCTCCACCTAGCCGGAATCTCATCTATCCTTGGTGCTATTAACTTCATGACAACCGTTATAAACATGCGAGCACCCGGTGTCCGATTTGACCGACTCCCCCTATTCGTTTGATCAATATTTATCACAGTAATTCTCCTCCTCCTTTCACTTCCAGTTCTTGCCGGAGCAATTACAATGCTACTAACTGACCGAAATCTTAACACCTCATTCTTCGACCCTGCTGGTGGAGGTGACCCAATCCTAT-------------------------------------------------------------------------------------------------------------------------------------------------------------------------------------------------------------------------------------------------------------------------------------------------------------------------------------------------------------------------------------------------------------------------------------------
	OQ322732	--AACCCTTTACTTCTTACTAGGAGCCTGAGCCGGAATGATAGGAACAGGCCTAAGCATTCTTATCCGAGCAGAACTAGCCCAACCAGGCCCACTACTAGGAGACGACCAAATTTATAACGTAATTGTTACTGCCCACGCTTTCGTCATGATCTTTTTTATGGTCATGCCTATTATGATAGGTGGATTTGGTAACTGACTCATTCCACTAATGCTAGGCGCTCCAGACATGGCATTCCCACGTCTCAACAATATGAGCTTCTGACTTCTACCCCCCGCATTTCTCCTTCTTCTTTCTTCCGCTGGTGTAGAAAGAGGAGTAGGAACAGGATGAACAGTTTACCCACCACTTGCCAGCAACATGGCCCATGCAGGTGGATCCGTTGACCTCGCAATTTTCTCTCTACACCTCGCCGGAATTTCTTCGATCCTAGGGGCCATTAACTTTATGACCACTGTTATAAACATGCGAGCACCAGGGGTTCGTTTCGACCGACTCCCCCTATTCATCTGATCAGTCTTCATAACTGTAATTCTCCTTCTCCTCTCACTTCCTGTACTTGCCGGAGCAATCACAATGCTCTTAACAGACCGAAACCTCAACACTTCATTCTTCGACCCCGCCGGAGGTGGAGACCCCATCCTCTACCAACACCTCTTC-----------------------------------------------------------------------------------------------------------------------------------------------------------------------------------------------------------------------------------------------------------------------------------------------------------------------------------------------------------------------------------------------------------------------------
	MZ848511	--AACCTTATATTTTATAMTAGGAGCTTGAGCCAGAATGGTTGGAACCGCATTAAGTATTATTATACGAATAGAACTTGCCCAACCCGGCCCGCTTTTAGGAGATGACCACATATATAACGTTGTTGTAACAGCCCACGCACTTGTCATGATCTTTTTTATGGTCATGCCAATCATGATCGGGGGGTTTGGTAATTGACTTCTTCCTCTTATGTTAGGAGCCCCAGATATGGCATTTCCCCGCCTAAATAATATGAGCTTTTGACTACTTCCCCCCGCATTTTTACTTTTACTAGCATCAGCTGGAGTTGAAAGTGGGGCAGGAACAGGATGAACTATATACCCCCCCCTCTCTAGAAATATGGCCCACCCCGGGGGCTCCGTTGATCTCGCAATTTTTTCTTTACATTTAGCCGGAATTTCCTCAATTCTAGGGTCAATCAATTTTATGACCACAATAATTAATATGCGAGCTCCAGGAGTTCGATTTGACCGAATGCCTTTATTTGTTTGATCTGTATTTATTACAGTGATACTTCTACTCCTATCCCTCCCTGTATTAGCAGGAGCTATAACAATGCTATTAACAGACCGAAATTTAAATACATCATTTTTCGACCCCGCCGGAGGAGGAGACCCCATTCTCTTTCAACATCTATTC-----------------------------------------------------------------------------------------------------------------------------------------------------------------------------------------------------------------------------------------------------------------------------------------------------------------------------------------------------------------------------------------------------------------------------
	MZ848561	--AACCCTTTACTTCATACTTGGTGCCTGAGCAGGCCTAGTAGGAACAGCACTTAGTATTATTATACGAATAGAACTAGCCCAACCGGGACCATTTTTAGGTGATGACCATATTTACAATGTTATTGTTACAGCCCACGCACTGATCATGATATTTTTTATGGTAATGCCTATAATGATTGGGGGATTTGGAAACTGATTACTACCATTGATGCTAGGAGCCCCAGATATGGCATTCCCTCGCTTGAACAATATGAGATTCTGACTTCTGCCCCCCGCACTACTTCTTCTTCTAGCATCTTCTGGTGTAGAAGGTGGAGCAGGAACCGGCTGAACAATCTATCCACCCCTAGCTAGCAATATTGCCCACTCAGGGGGGTCTGTTGACTTAGCCATATTTTCCTTACACTTAGCTGGTATATCTTCCATCCTAGGGGCTATAAACTTCATGACAACCACGATTAATATGCGGGCCCCTGGAGTAAAATTTGATCGACTCCCATTATTCGTCTGATCTGTCTTTATCACTGTAATTTTACTCCTTCTCTCCCTACCTGTTCTTGCAGGAGCTATAACCATGCTACTAACAGATCGAAATTTAAACACATCGTTCTTCGACCCTGCAGGAGGGGGGGACCCAATTCTTTTCCAACATCTCTTC-----------------------------------------------------------------------------------------------------------------------------------------------------------------------------------------------------------------------------------------------------------------------------------------------------------------------------------------------------------------------------------------------------------------------------
	OK187257	--------------------------------TGGACTAGTGGGAACAGCCCTTAGTATTATCATACGAATAGAGCTCGCYCAACCTGGACCATTTTTAGGTGATGATCATATCTATAACGTCATTGTTACAGCCCACGCACTTGTAATGATATTTTTTATGGTAATGCCAATAATGATCGGAGGATTTGGCAATTGACTTCTTCCCCTAATGTTAGGAGCCCCAGACATGGCATTTCCCCGCCTGAATAACATGAGATTCTGGTTACTTCCTCCCGCACTACTACTTCTCCTAGCCTCCGCCGGCATTGAAGGCGGGGCAGGAACAGGCTGAACAATATATCCCCCTTTAGCTAGAAACATCGCCCACTCCGGAGGATCTGTCGATTTAGCCATATTTTCCCTACATTTAGCAGGTATATCCTCTATTCTAGGAGCCATTAACTTTATGACAACCATAATTAATATGCGAGCCCCAGGGATAAAATTTGACCGACTCCCACTGTTTGTTTGATCCATATTTATCACCGTACTACTACTTCTTCTCTCATTACCAGTACTTGCAGGGGCTATAACCATGCTACTTACAGATCGAAACTTAAACACATCATTCTTTGATCCCGCCGGGGGAGGA--------------------------------------------------------------------------------------------------------------------------------------------------------------------------------------------------------------------------------------------------------------------------------------------------------------------------------------------------------------------------------------------------------------------------------------------------------

;
end;
