# Supplementary material for: A novel taxonomic database for eukaryotic mitochondrial cytochrome oxidase subunit I gene (eKOI), with a focus on protists diversity
Source: Database (Oxford). 2025 Sep 24;2025:baaf057. doi: 10.1093/database/baaf057 (PMC12462617; doi:10.1093/database/baaf057)
Supplement: baaf057_Supplemental_File [file baaf057_supplemental_file.zip › 2_alignment_eKOI/hexapoda.nex]

#NEXUS
begin data;
	dimensions ntax=452 nchar=1629;
	format datatype=dna missing=? gap=-;
	matrix
	LN614547	----------------------------------------------ATGAAAACCTGGATATTTTCAACTAACCACAAAGATATTGGATTTCTGTATTT-TTTATTTGGTATTTGAAGGGGCTTAATGGGCGTTTCTCTTAGG-CTTTTGATTCGATTAGAGTTGAGTAATGTGGGGCTTTACCTT-AATGATGGTCAAGTTTATAATGTTCTGGTAACTTCTCATGCATTTATTATAATTTTTTTTATGACTATGCCTCTTGTTATTGGTGGGTTCGGGAACTGGCTGGTTCCTCTTATGGTTGGGGCTCCTGATATGGCGTTTCCTCGAATAAATAATCTTAGATTTTGGCTGTTGGTTCCTTCTTTGTTTTTTATGCTTGTTAGACTTTTGATTGA…
	LR535717	----------------------------------------------ATGAAAGTGTGAACTTTTTCGACTAATCATAAAGATATCGGTGTTTTATATTT-TATCTTTGGTGTCTGGAGTGGTTTAATTGGGACTTCTTTTAGT-ATTATTATTCGTTCTGAACTTATAAATGTAGGACCATTTTTG-GCAAATGACCATTTGTATAATGTTGTAGTTACTTCTCATGCGTTTATTATAATCTTTTTTATAACGATACCTTTAGTTATCGGTGGATTTGGGAATTGATTAATTCCTCTAATAATTGGTGCTCCTGACATAGCTTTTCCTCGTATAAATAATTTAAGGTTTTGACTTCTTGTTCCTTCTCTAATTTTTATATTAATGAGAATAGTTATTAG…
	DQ200301	--------------------------------------------------------------------------------------------------TTGTTGGTAGGAATGTGGAGAGGAGTTTTAGGCTTGATGCTAAGG-GTTTTAATCCGAATAGAGCTGGCCGAGGCAGGCAAGTACGTG-GCAGACAGGCATATTTTCAATGTGTGCGTCACCAGTCATGCTTTCCTGATGATTTTTTTTATGGTCATACCCACAATGATTGGCGGTTTCGGAAATTGATTACTCCCAATAATATTGGGAGCCCCAGATATGGCTTTTCCTCGTTTGAATAACCTGAGATTTTGATTACTTTTTCCTTCTTTGGTTTTTCTTTTGCTAAGTAGAATTTTAGG…
	DQ200297	-------------------------------------------------------------------------------------------------CATTCTTATCGGAATGTGAG-GGGTGTTTTGGGTTTGATTTTAAGG-GTCTTAGTTCGAATGGAGNTANCCGAGGCTGGTAAGTATATT-TTGGATAGACATATTTTTAATGTTTGTGTAACCAGACATGCTTTTTTAATAATTTTTTTTATGGTTATACCCACGATGATTGGGGGTTTTGGTAATTGATTACTTCCGTTGATGTTAGGGGCACCGGATATAGCTTTTCCTCGTCTTAATAACTTAAGCTTTTGGTTGTTAATCCCCTCTCTCAGGTTTCTTCTTTTAAGTAGAGTTCTTGG…
	DQ200302	--------------------------------------------------------------------------------------------------ATTTTAGTAGGTATGTGGAGAGGGGTATTAGGTTTAATACTTAGG-GTGTTAATTCGAATAGAGCTTGCAGAAGCTGGGAAGTATATT-ATGGACGGGCATATTTTTAATGTGTGTGTTACTAGCCATGCATTTCTTATAATTTTTTTTTTTGTAATACCAACAATAATTGGGGGGTTTGGAAATTGACTTCTACCTATGATATTAGGAGCTCCTGATATGGCTTTCCCACGTCTTAATAATTTGAGGTTTTGGTTGTTAATTCCATCACTATTTTTATTGTTGATGAGTAGGGTGTTAGG…
	JQ907031	---------------------------------------------------------------------------------------------------------------------------------------------------------------------------------------------------------------------------------------------------------------------------------TTTTGGAAATTGACTTCTACCAATTATAATTAGAACCCCTGATATAGCATTCCCACGAATAAATAATCTTAGATTCTGACTTTTACCCCCATCACTTACTCTCCTAATACTAAGATCAATAATAGA…
	JQ907041	---------------------------------------------------------------------------------------------------------------------------------------------------------------------------------------------------------------------------------------------------------------------------------TTTCGGAAATTGACTTCTCCCCCTTATGTTAAGAACCCCAGACATAGCTTTTCCACGCATAAATAACTTAAGATTTTGACTCTTACCCCCATCCCTCACCCTTCTAATTTTAAGATCAACATTGGA…
	JQ907057	---------------------------------------------------------------------------------------------------------------------------------------------------------------------------------------------------------------------------------------------AATTT---------------------------------------------------------TAATTAGAACCCCTGATATAGCCTTTCCACGTATAAACAACCTTAGATTTTGACTACTACCACCATCATTAATCTTTCTAATCACAGGCTCAATTACCGA…
	JQ907072	---------------------------------------------------------------------------------------------------------------------------------------------------------------------------------------------------------------------------------------------------------------------------------ATTCGGAAACTGACTTATACCAATCCTTATTAATACCCCAGACATAGCATTCCCTCGAATGAATAATCTTAGATTTTGACTCCTACCACCATCTTTGACCCTTCTAATCATAAGTTCATTCACAGA…
	JQ907062	---------------------------------------------------------------------------------------------------------------------------------------------------------------------------------------------------------------------------------------------------------------------------------TTTTGGAAACTGACTAATCCCCCTTATAATTAATTCTACAGATATAGCATTCCCACGAATAAATAATCTTAGTTTTTGATTTCTTCCTCCCTCTTTATTTCTTCTATTAATGAGATCTTTAACAGA…
	JQ907042	---------------------------------------------------------------------------------------------------------------------------------------------------------------------------------------------------------------------------------------------------------------------------------ATTTGGAAATTGACTTCTCCCCCTAATACTTAGAACCCCTGACATAGCATTTCCACGACTTAACAACCTTAGATTTTGGCTTCTACCTCCATCTTTAATTCTACTTACATTAAGATCTATCGTAAA…
	JQ907055	------------------------------------------------------------------------------------------------------------------------------------------------------------------------------------------------------------------------------------------------------------------------------------------------------AATTATATTAAGCACCCCCGACATAGCCTTTCCTCGTATAAATAACCTTAGATTTTGACTTCTGCCCCCCTCCTTAATCTTCCTTCTCATAGGAAGTATATTAGA…
	KC014542	-------------------------------------------------------------------------------------------------------------------------------------------------------------------------------------------------------------------------------------------------------------------------------------------------------------------------GATATAGCCTTTCCACGAATAAATAACTTAAGATTCTGATTTCTACCCCCTTCTTTAATTCTTTTAATTTTAAGATCTATTATAGA…
	JQ907054	---------------------------------------------------------------------------------------------------------------------------------------------------------------------------------------------------------------------------------------------------------------------------------ATTTGGAAATTGATTAATACCAATAATTATTAACTCACCAGATATAGCCTTCCCCCGAATAAACAACTTGAGATTTTGACTTTTACCCCCATCCCTTACCCTACTTATTCTTAGTTCCTTAATTGA…
	JQ907037	------------------------------------------------------------------------------------------------------------------------------------------------------------------------------------------------------------------------------------------------------------------------------------------------------TATTATAATTAATACCCCCGATATAGCATTCCCACGAATAAATAACTTAAGATTTTGACTATTACCTCCCTCACTTACATTTTTAATAATTAGTTCTTTGGTTAA…
	KC014563	-------------------------------------------------------------------------------------------------------------------------------------------------------------------------------------------------------------------------------------------------------------------------------------------------------------------------GACATAGCATTCCCACGAATAAACAACCTCAGATTCTGACTACTACCCCCCTCTTTAATACTACTAATCATAAGAGCCTTCACCGA…
	JQ907056	---------------------------------------------------------------------------------------------------------------------------------------------------------------------------------------------------------------------------------------------------------------------------------ATTCGGAAACTGACTATTACCCCTCATAATCAGAACTCCCGATATAGCATTCCCACGAATAAATAATTTAAGATTCTGATTATTACCACCATCCCTAATCCTTCTTATCACCAGTTCCATTATAGA…
	MT011512	----------------------------------------------ATGCAACGATGATTATATTCCACTAACCATAAAGATATTGGAACACTTTATTT-TATTTTAGGAGTTTGATCAGGAATCTTAGGAACCTCCATAAGA-TTTTTAATCCGAACTGAGTTAGCCCAACCAGGACCATTTATT-AATGATGATCAATTATTTAATGTAATCGTAACAGCCCATGCATTCCTAATAATTTTTTTCATAGTCATACCCATAATAATTGGAGGATTTGGAAATTGACTTTTACCAATTATACTAAGAACCCCAGATATAGCCTTCCCGCGAATAAACAATTTAAGATTCTGATTACTTCCACCTTCATTAATTCTCCTTATTTTAGGGTCTATTATAGA…
	JQ907090	----------------------------------------------------------------------------------------------------------------------------------------------------------------------------------------------------------------------------------------------------------------------------------------------------------------------------------------------------TTAAGATTTTGATTATTACCACCTTCATTAATTTTACTACTATTAGGTTCAATTATAGA…
	EU157063	------------------------------------------------------------------------------------------------------------------------------------------------------------------------------------------------------------------------------------------------------------------------------------------------------TATTATCCTTAGAACCCCTGATATAGCATTCCCACGAATAAATAACTTAAGATTCTGACTACTCCCACCCTCCCTAATTCTTTTAATATTAGGATCCATTTTAGA…
	JN546580	-------------------------------------------------CGAAAATGATTTTTATCAACTAACCATAAAGATATTGGTACTCTATACTT-TATTCTAGGGATATGATCAGGAATAGTGGGAACTTCCATAAGT-TTAATCATCCGTATAGAATTAGGACAAGTCTGCCCATTCTTG-GGCAATGACCAAATCTATAATGTAATAGTCACAGCCCATGCTTTAATTATAATCTTTTTCATAATTATACCCACTATAATTGGAGGATTCGGAAATTGATTGGTCCCAATAATAATTGGAGCTCCAGACATAGCATTTCCCCGAATGAATAACATAAGATTCTGACTTCTTCCTCCCTCATTAGTACTTCTACTAAGAAGTACTATTATTGG…
	MH579569	-------------------------------------------------------------------------CATAAAGATATTGGCACGCTTTACCT-AATTTTTGGGGTATGGGCAGCTATAGTTGGTACATCATTTAGA-GTTTTAATTCGGTTAGAACTAGGCCAACCAGGATCATTCATT-GGAGATGATCAAATTTACAATGTAATAGTAACAGCACACGCATTTATTATAATTTTTTTTATAGTTATACCAATTATAATCGGTGGATTCGGAAATTGACTTGTTCCACTAATAATTGGGGCACCTGATATGGCATTCCCACGAATAAATAATATAAGATTTTGACTTCTACCTCCATCATTAACTCTTCTACTAACTGGGGGCTTAGTTGA…
	MH579576	-------------------------------------------------------------------------CATAAAGATATTGGAACGATATATTT-TATGTTTGGTGCCTGAGCGGCAATAGTAGGTACCGCCTTTAGA-GTCTTAATCCGATTGGAATTAGGGCAACCAGGCAGCTTTATT-GGAAATGACCAAATCTACAATGTAATAGTTACAGCTCACGCTTTTGTAATAATCTTTTTTATAGTAATGCCCATTATGATTGGCGGGTTTGGTAACTGGCTGGTACCACTAATAATTGGAGCTCCAGATATAGCTTTTCCGCGAATGAACAATATAAGTTTTTGACTCTTACCTCCTTCGTTAACCCTACTACTATGCGGGGGACTAGTAGA…
	MH579581	-------------------------------------------------------------------------CATAAAGATATTGGTACTATATACTT-CATATTTGGTGTTTGGTCCGCTATGGTAGGAACCGCATTTAGT-GTTTTAATTCGATTGGAACTTGGTCAACCGGGGAGATTTATT-GGGAATGATCAAATTTATAATGTAATAGTTACAGCCCATGCATTTGTTATAATTTTTTTTATGGTTATACCAATCATAATTGGGGGATTTGGTAATTGACTTGTTCCATTAATAATTGGAGCTCCTGATATAGCTTTCCCTCGAATAAATAATATAAGATTCTGGCTTCTACCCCCCTCTTTAACCCTTCTTCTGTGTGGGGGATTGGTTGA…
	KC150050	--------------------------------------------------------------------------------------------------------TTCGGTGTCTGATCAGCGATAATTGGAACTGCTTTTAGT-GTTTTAATTCGATTAGAACTAGGACAGCCAGGAAGATTAATT-GGTGATGATCAGATCTATAATGTGTTAGTGACTTCACATGCTTTTATTATGATTTTTTTTATAGTTATGCCCATTATGATTGGGGGATTTGGTAATTGACTCGTTCCGTTAATAATTGGTGCCCCTGATATGGCCTTTCCCCGAATGAATAACATGAGATTCTGACTTCTTCCGCCAGCTTTGACTCTTCTATTAATAGGAGGTATAGTAGA…
	MH579549	-------------------------------------------------------------------------CACAAAGACATGGGAACTATATATCT-AATTTTCGGAGTTTGAGCCGCTATAGTAGGAACTGCATTTAGA-GTCATCATTCGACTAGAACTGGGTCAACCAGGAAACTTTATT-GGAGACGACCAAATCTATAATGTGATAGTTACAGCACATGCTTTTATTATAATTTTCTTTATAGTTATACCTATTATAATTGGGGGGTTTGGTAATTGACTTGTTCCCTTAATAATTGGAGCCCCAGACATAGCTTTTCCTCGAATAAATAATATAAGATTCTGGTTATTACCTCCGTCACTTATATTATTACTCACAGGTGGGTTGGTAGA…
	MH579565	-------------------------------------------------------------------------CATAAAGACATTGGAACTATGTATTT-AATCTTTGGCGCATGAGCTGCCATGGTGGGAACCGCCTTTAGC-GTCCTTATCCGCCTGGAGCTAGGCCAACCCGGTAGATTTATC-GGAGATGACCAAATCTATAATGTATTGGTCACTGCCCATGCTTTTGTTATAATTTTCTTTATAGTTATACCAATCATAATCGGAGGATTTGGAAACTGATTAGTCCCTCTTATAATTGGGGCCCCAGATATAGCGTTCCCACGAATAAATAACATGAGATTTTGACTACTACCGCCTTCATTAACTCTACTATTAACCGGAGGACTAGTAGA…
	KM610132	----------------------------------------------ATTAACCGTTGACTTTTTTCAACTAATCACAAAGATATTGGAACACTATATAT-AATCTTTGGGGCCTGGTCCGCTATAGTAGGAACAGCTTTTAGA-GTACTAATCCGGCTAGAGTTAGGCCAACCCGGTAGATTTATT-GGGGACGACCAAATTTATAACGTAATAGTTACCGCTCATGCCTTTATTATAATTTTTTTCATAGTAATACCTATTATAATCGGGGGGTTCGGTAATTGATTAGTGCCATTAATAATCGGGGCCCCTGATATAGCTTTCCCACGAATAAATAATATAAGCTTTTGACTACTTCCCCCCTCCCTAACCCTTCTTCTTATGGGAGGATTAGTTGA…
	KM610133	----------------------------------------------ATCAACCGATGACTTTATTCAACTAATCATAAAGACATTGGAAGTTTATATTT-AAATTTTGCCGGGTGATCTGCTATAGTCGGAACTGCCTTCAGA-GTTCTTATCCGACTTGAATTAGGACAACCTGGAAGATTTATT-GAAGATGACCAAATTTATAATGTCATAGTTACTGCCCACGCTTTTATCATAATTTTTTTTATAGTAATGCCCATCATAATTGGAGGGTTCGGAAACTGATTAGTACCTTTAATAATTGGATCCCCTGATATAGCATTTCCTCGGATAAATAACATAAGTTTCTGATTACTTCCCCCTTCCCTAACCCTTTTACTTTCAGGAGGGTTAGTAGA…
	MH579467	--------------------------------------------------------------------------------------------------------------------------ATAGTAGGTACTGCATTCAGA-GTTATTATTCGACTAGAGTTAGGGCAACCAGGAAGATTCATT-GGAGACGATCAGATTTATAATGTAATAGTAACAGCCCATGCTTTTATTATAATTTTCTTTATGGTTATGCCCATTATAATCGGTGGATTTGGTAATTGATTAGTTCCTTTAATAATCGGTGCTCCAGATATAGCATTTCCACGAATAAATAATATAAGATTCTGACTACTCCCCCCCTCACTAACCTTACTTTTATTAGGAGGGTTAGTAGA…
	MH579494	--------------------------------------------------------------------------------------------------------------------------ATAGTAGGTACTGCCTTTAGA-ATAATTATCCGATTAGAACTTGGGCAACCAGGAAGATTTATT-GGGGATGATCAAATTTATAATGTCATAGTGACTGCCCACGCTTTTATTATAATCTTTTTTATAGTTATACCCATCATAATTGGAGGATTCGGCAATTGACTAGTCCCTCTTATAATTGGAGCCCCTGATATGGCATTCCCTCGTATAAATAATATAAGATTTTGACTTCTCCCCCCTTCATTAATATTACTACTTTTAGGGGGGCTAGTAGA…
	MH579475	--------------------------------------------------------------------------------------------------------------------------ATAGTAGGCACAGCATTTAGA-ATAATTATTCGTCTAGAACTAGGACAACCAGGCAGATTTATT-GGAGATGACCAAATTTACAACGTTATAGTAACTGCCCATGCATTTATTATGATTTTTTTTATAGTTATACCAATTATAATTGGAGGGTTCGGAAATTGACTAGTACCATTAATAATTGGAGCACCTGATATAGCATTCCCTCGAATAAATAATATAAGATTTTGATTGCTTCCCCCATCATTAATACTTTTATTATTAGGAGGTTTAGTAGA…
	KM610090	----------------------------------------------ATTAATCGTTGACTTTACTCCACTAACCATAAAGACATTGGTACCTTATATTT-AATCTTTGGGGTTTGATCCGCCATAGTTGGGACCGCCTTTAGT-GTTTTAATTCGACTAGAACTAGGTCAACCAGGTAGATTTATT-GGTGATGACCAAATTTACAACGTTATAGTTACTGCTCATGCTTTTGTTATAATTTTTTTTATAGTAATACCTATTATAATTGGAGGCTTCGGTAATTGGCTAGTACCTCTTATGATTGGAGCCCCTGATATAGCTTTTCCACGAATAAATAATATAAGTTTTTGATTGCTTCCCCCTTCTCTAACTTTATTATTAGTAGGTGGATTAGTTGA…
	KM610047	----------------------------------------------ATCAACCGATGACTTTACTCTACAAACCATAAAGATATTGGAACCTTATATTT-AATTTTTGGTGTTTGATCTGCTATGGTAGGAACTGCGTTCAGT-GTTCTAATTCGCTTAGAACTAGGTCAACCAGGAAGATTTATT-GGTGACGATCAAATCTATAATGTTATAGTTACAGCCCACGCATTTATTATAATTTTTTTTATAGTTATACCTATTATAATTGGAGGGTTCGGTAATTGATTAGTACCTCTAATAATTGGAGCTCCAGATATGGCCTTTCCTCGAATAAATAATATAAGTTTTTGATTGCTCCCCCCTTCATTAACTCTTTTATTAGTAGGAGGACTCGTAGA…
	KM610113	----------------------------------------------ATTAGTCGGTGACTTTATTCTACCAACCATAAAGACATCGGAACTTTATACTT-AGTGTTCGGTGTTTGAGCCGCTATAGTGGGAACTGCTTTTAGA-GTTTTAATCCGGTTAGAATTAGGTCAACCAGGAAGATTTATT-GGAGACGACCAAATTTATAATGTAATAGTAACCGCCCATGCCTTTATTATAATTTTTTTCATAGTTATACCTATTATAATTGGTGGATTTGGTAACTGATTAGTACCCCTAATAATTGGTGCCCCTGATATAGCCTTTCCACGAATAAACAATATAAGATTCTGGCTTCTTCCCCCATCTTTAACCCTCCTGTTAACAGGAGGGCTAGTAGA…
	KF936528	---------------------------------------------------------------------------------------AACCTTATACTT-TTTATTTGGATTATGAGCAGGAATTATTGGTTCATCAATAAGA-ATAATTATTCGTATTGAACTAATATCTCCTCAACCCTTTTTT-ATCAATGATCACCTTTTTAATTCAATTATTACTGCTCATGGACTATTAATAATTTTTTTTATAATTATACCTATTATAATAGGAGGATTTGGAAATTGACTTATTCCCCTATCTATAAATTCTCCTGATATAGCATTTCCTCGAATAAATAATTTAAGATTTTGACTCCTTCCACCTGCTTTATTTATTCTATTACTTAGAATACTTACAGG…
	KF936513	---------------------------------------------------------------------------------------GTCTTTATATTT-CCTTTTTGGCATCTGAGCTGGAATTTTAGGCTCTTCATTAAGA-ATAATTATTCGATTTGAATTAATAAATCCATCTACTTTTTTA-TTTAATGACCAAATATTTAATTCAATTATTACAGCTCACGGAATTCTAATAATTTTCTTTATAATTATACCTATTATAATAGGAGGATTTGGAAATTGACTCTTACCATTATTCCTAAGATGCCCCGATATAGCCTTTCCTCGATTAAATAATTTCAGATTTTGATTACTACCCCCTTCTATTTCACTCTTACTCCTAGCAATTCTTTCTAG…
	KP134154	-------------------------------------------------------------------------------------------------------------------------------------------------------------------------------------------------------------------------------------------------------------------------------------------------------TTAATGATTGGTGCTACTGATATAGCATATCCACGTCTTAACAACATGAGTTTTTGGTTGCTTCCACCTTCTCTTTCTCTTTTAATAAGTTCTGCTGTTGTAGG…
	KF737780	----------------------------------------ATTTTACCGTCTAAATGGCTCTTCTCTACAAATCACAAAAACATTGGAACTTTATACTT-CATCCTAGGAAGATGATCAGGCATACTAGGAATATCTCTAAGA-ACCTTAATCCGCCTTGAACTAGGAACCCCGGGACCTCTAATC-AGAAATGACCAAATTTACAATACAATCATCACAGCCCACGCCTTTATCATAATCTTTTTCATAGTAATACCCATTATAATTGGCGGTTTCGGAAATTGATTAATTCCCCTTATGTTAGGGGCTCCTGATATAGCCTTCCCCCGAATAAATAACCTCAGATTTTGATTACTTCCCCCAGCACTAATCCTTCTAATTACTAGAAGAACTATTGA…
	KX673196	----------------------------------------------TTGCAAAAGTGGTTCTTTTCAACAAACCATAAGGATATTGGTACTTTATATTT-TATTTTTGGAGCTTGGTCTGGTATAGTGGGGACTTCTATGAGT-TTATTAATTCGGGCTGAGTTGGGGCAGCCTGGATCTTTAATT-GGTGATGATCAGATTTATAATGTTATTGTTACTGCTCATGCTTTTATTATGATTTTTTTTATAGTTATACCTATCATGATTGGGGGGTTTGGTAATTGGTTAGTGCCTTTAATGTTGAGTGCTCCGGATATAGCTTTTCCTCGAATGAATAATATAAGTTTTTGGTTATTACCTCCTTCTTTAATATTATTACTATCTGGGGGGATAGTAGA…
	MW284834	----------------------------------------------ATGAATAAATGATTATTTTCCACAAATCACAAAGATATTGGAACTATATACTT-CATTTTTGGAATATGGTCAGGATTACTAGGAATAATATTAAGT-ATAATTATTCGAATTGAATTATCTCAACCAGGGCCATTTATT-AATAATGACCAAATATATAATGTAGTTGTTACATCGCACGCCTTTATTATAATTTTTTTTATAGTGATACCTATCATAATTGGTGGGTTTGGAAACTGATTACTACCACTTATAATTGGAGCCCCTGATATAGCATTTCCACGAATAAACAATATAAGATTTTGATTATTACCACCTTCTCTTACACTAYTATTAATAAGATCAATAATTGA…
	MZ504907	----------------------------------------------ATGAATAAATGATTATTTTCGACAAATCATAGGGATATTGGTACATTATATTT-TATGTTTGGTATTTGATCTGGAATTGTAGGTATAATACTTAGA-TTAATTATTCGATTAGAATTAAGTCAACCTGGGTCACTTATA-AATAACGATCAAGCGTATAATACAGTAGTTACATCACATGCATTAATTATAATTTTCTTCATAGTTATACCTATTATAATTGGGGGTTTTGGGAACTGACTTTTACCATTAATAATTGGGGCCCCAGATATGGCTTTCCCACGATTAAATAACATAAGATTTTGACTATTACCCCCATCTTTAATCATACTCCTCCTTAGATCAACTGTTGA…
	OQ612705	----------------------------------------------ATGATTAAATGATTATTTTCCACTAATCATAAGGACATTGGAACTATATATTT-TATATTTGGTATATGATCTGGAATAGTTGGAATAATATTAAGA-ATAATTATTCGAATCGAATTAGGACAACCAGGTTCATTTATT-AACAACGATCAAGTATATAATGTAGTTGTTACTTCACATGCTTTCATTATAATTTTTTTCATAGTTATACCTGTTATAATTGGAGGATTTGGAAATTGACTTCTACCTTTAATAATTGCTGCACCAGACATAGCATTCCCTCGTCTAAATAATATAAGATTTTGACTTCTACCTCCATCTATCACTTTACTTATAATAAGGTCAATAGTAGA…
	JN391184	---------------------------------------------------------------------------------------------------------------------------------------------------------------------------------------------------------------------------------------------------------------------------------------------------------------------------------------------------------------------------------------------------------------…
	OQ434040	----------------------------------------------------ATATGACTCTTAAGAACTAATCATAAAACAATTGGAATTTTATATTT-TATTTTTGGTATTTGGTCCGGGCTTTTAGGTCTTTCCTTAAGA-TTAATTATTCGCCTTGAATTAAGACAATCTTCTCCTCTTTTA-TTTAACGATCAAATTTACAATACTATTGTAACAGCTCATGCATTTATTATAATTTTTTTTATAACGATACCTATTTTAATTGGGGGATTTGGAAACTGACTTGTACCTTTAATAATTGGAGCACCCGACATAGCTTTCCCTCGACTAAATAATTTAAGCTTTTGACTTTTAATTCCTTCTTTATATCTACTAATTATAAGAAGTTTAATTGA…
	GQ415601	---------------------------------------------------------------------------------------------------------------------------------------------------------------------GGACAGCCAGGCTCCTTTATT-GGTGATGACCAAATTTATAATGTAATTGTCACAGCACATGCATTTGTTATAATTTTTTTTATAGTAATACCAGTTATAATTGGAGGATTCGGTAATTGGCTAGTTCCTTTAATAATTGGTGCCCCTGATATAGCTTTCCCCCGAATAAATAATATAAGATTTTGATTATTACCTCCAGCATTAATTTTATTAATAAGCAGAAGATTAGTGGA…
	AY800188	-----------------------------------------------------------------------ATCATAAAGATATTGGAATATTATACTT-CATATTTGCTATATGATCCGGTATAGTGGGATCCTCCCTCAGC-TTAATTATTCGAATTGAATTAAGAATGCCTAATGCATTTATT-AATAATGAACAAATCTACAATTCAATCGTCACTTTACACGCATTTATCATAATTTTTTTTATAGTAATACCATTCATAATTGGGGGATTCGGAAATTGATTAATTCCCCTAATAATTAATTCCCCCGACCTAGCATTCCCCCGAATAAATAATTCTAGGTTCTGGCTTCTCCCCCCCTCCCTATTACTCTTAATCTCCTCAAGTTTCACTAA…
	AY800148	-----------------------------------------------------------------------ATCATAAAGATATTGGTATATTATACTT-TATTTTTGCTATATGGGCTGGAACAATAGGGTCAGCATTAAGA-ATAATTATTCGGCTAGAGTTATCCACCCCTAATGCCCTTATA-AATTCAGAACAAATTTATAATTCTATTGTTACCATACACGCATTTGTAATAATTTTTTTCATAGTAATACCATTTATAATTGGTGGATTTGGGAATTGACTTATACCCCTTATAATTAATGCACCTGATTTATCATTCCCACGAATGAATAATTTAAGATTTTGATTATTACCACCATCATTAATTTTACTAATTTTATCCAGATTAATAAA…
	AY800184	-----------------------------------------------------------------------ATCATAAAGATATTGGATTCCTATACTT-CCTTTTAGCGATATGATCGGGAATAATTGGAAGAGCTCTAAGA-ATAATTGTTCGAATTGAACTATCCACACCCAATGCTTTCATT-AATAATGAACAAATCTATAACTCAATTGTTACTCTTCACGCCTTTTTAATAATCTTCTTTATAGTTATACCTTTCATAATTGGGGGATTTGGAAATTGGTTTATCCCCCTCATAATTAGATCCCCCGATCTCGCTTTCCCACGAATAAATAACATAAGATTTTGACTTCTACCCCCTTCCCTAATTTTATTAATTAGGGCAGGATTCTCAAA…
	AY800173	-----------------------------------------------------------------------ATCATAAAGATATTGGACTTTTGTACTT-CATTTTCGCCATATGAGCAGGGATAGTGGGATCTGCCCTGAGA-ATAATTATTCGAGTAGAACTAGGAACACCTAACGGATTTATT-AACAATGAGCAAATTTTTAATTCAATCGTTACCCTCCATGCCTTCGTAATAATCTTTTTTATAGTTATACCATTTATAATTGGGGGCTTCGGAAATTGATTAATTCCCATTATAATTGGATCCCCAGATTTAGCATTCCCACGTATAAATAACATAAGATTCTGACTTCTCCCCCCCTCTATTATTTTACTTATCCTCTCCAGATTTACAAA…
	AY800172	-----------------------------------------------------------------------ATCATAAAGATATTGGAATCCTTTATTT-CATTTTTGCTATATGATCAGGTATAGTTGGGTCCTCATTAAGA-ATAATTATCCGAATTGAACTTGGAACACCTCAGGGATTCATC-AATAACGAACAAGTATTTAATTCTATCGTAACCATACATGCCTTTGTAATAATTTTTTTTATAGTTATACCATTTATAATCGGAGGTTTTGGAAACTGATTAATTCCAATAATAATTAACTCCCCTGACCTAGCCTTTCCCCGTATAAATAATATAAGATTTTGACTCCTACCACCATCTATTTCCCTTCTTATTATATCAGGATTTTCTAA…
	AY800186	-----------------------------------------------------------------------ATCATAAAGATATTGGTATACTTTATTT-TATTTTAGCAATATGGTCAGGGATAGTTGGTTCTGCACTTAGT-ATAATCATCCGGATTGAACTATCTGTGCCTAACGCCTTCATT-AATAATGAACAAATCTACAATTCAATTGTTACCTTACACGCTTTTATTATAATTTTTTTCATAGTTATACCCTTTATAATTGGGGGATTCGGAAATTGATTAATCCCCCTAATAATCAATTCTCCCGACCTTGCATTCCCCCGAATAAATAATATAAGATTTTGATTACTCCCCCCCTCCCTTACTCTTTTAATTACAGCGGGATTTTCCAA…
	AY800164	-----------------------------------------------------------------------ATCATAAAGATATTGGTATACTTTACTT-CTTTTTTGGACTATGGGCGGGAACAATAGGATCTGCATTAAGA-TTTATTATCCGAATTGAATTAAGATCCCCCAATGATTTTATT-GGAAATGAACAAATTTTTAATTCAGTTGTAACCCTCCATGCTTTTGTAATAATTTTTTTTATGGTTATACCATTAATAATTGGAGGATTTGGAAATTGATTAATTCCCTTAATAATTTGTTCTCCTGATTTAGCTTTCCCTCGATTAAATAACATAAGATTTTGGTTATTACCCCCCTCATTATCTCTCCTAATTATAGCAAATTTTATAAA…
	KC709838	---------------------------------------------------------------------------------------------------------------------------------------------------------------------------------------------------------------------------------------------------------------------------------------------------------------------------------------------------TATTAGATTTTGACTTTTACCTCCTTCTTTAATAATTTTACTTTTAAGAAATTTTTTAAA…
	KX834013	---------------------------------------------------------------------------------------------------------------------------------------------------------------------------------------------------------------------------------------------------------------------------------------------------------------------------------------------------------------------------------------------------------------…
	MF100910	----------------------------------------------------------------------------AAAGATATTGGGATCTTGTATAT-TATTCTAGCTTTATGATCTGGAATACTAGGATCATCAATGAGA-CTTATTATTCGAATAGAATTAAGATCCCCAGGATCATGAATT-AGCAATGATCAAATTTATAATACAATTGTTACTAGTCATGCATTCCTAATAATTTTTTTTATAGTTATACCATTTTTAATTGGAGGATTTGGAAATTGGCTTATTCCTTTAATACTAGGATCACCTGATATAGCATTCCCCCGAATAAATAATATTAGATTTTGATTACTTCCTCCCTCATTATTTATACTTTTATTAAGAAATTTATTTTA…
	AY800153	-----------------------------------------------------------------------ATCATAAAGATATTGGAATATTATACTT-TATATTTGGATTTTGATCAGCAATATTAGGGTCATCCCTAAGA-ATAATTATTCGATTAGAACTTGCAACTCCCTCCCCATTTATT-AATAATGAACAAATTTTTAATTCAATTGTAACCTTACATGCATTTGTAATAATTTTTTTTATAGTTATACCATTCATAATTGGGGGATTTGGAAACTGATTAATTCCTTTAATAATTAACTCACCAGATTTAGCTTTTCCCCGAATAAATAATATAAGATTTTGACTTTTGCCACCCTCAATTTCTCTTTTAATTAAAGCAAGATTTACTAA…
	AY800154	-----------------------------------------------------------------------ATCATAAAGATATTGGTATTCTTTATTT-TATTTTAGGTATATGATCTGGTATACTTGGATCATCTTTTAGA-CTAATTATTCGATTAGAATTATCTTTACCTAATGCAATAATT-AATAATGAACAAATTTATAATTCCATAGTTACTCTTCATGCTTTTATTATAATTTTTTTTATAGTTATACCAATAATAATTGGGGGATTTGGAAATTGATTAATTCCATTAATAATTAATTCTCCTGATTTAGCATTTCCTCGAATAAATAACATAAGATTTTGATTACTTCCTCCTTCTTTATTAATCTTAATTTTTTCAAATTTTATAAA…
	AY800189	-----------------------------------------------------------------------ATCATAAAGATATTGGTATTTTATATTT-TATTTTAGGTACATGATCAGGTATACTAGGGTCCTCTTTCAGA-TTAATTATTCGTATAGAATTATCTATCCCTAATGCTCTATTT-AACAATGAACAAATTTATAATTCTATAGTTACTCTTCATGCCTTTATTATAATTTTTTTCATAGTTATACCTATAATAATTGGGGGGTTTGGAAATTGATTAATCCCTCTTATAATTAATTCTCCTGATTTAGCTTTCCCACGTATAAATAATATAAGATTTTGACTCCTTCCCCCTTCTCTTTTCCTCCTTATTTTATCAAGATTTATAAA…
	OR675057	----------------------------------------------TTGAATAAATGATTATTCTCAACCAATCACAAAGACATCGGAACTTTATATTT-TATGTTTGGTATTGCATCAGGTATAATAGGGATATCAATAAGA-TGAATTATCCGAATAGAACTAGCCAACCCAGGATCACTAATT-GGCGATGATCAAATTTATAACGTAATTGTTACCGCCCACGCATTCCTAATAATTTTTTTTATAGTCATGCCCATCATGATCGGGGGATTCGGTAACTGATTAGTACCATTAATAATCGGTGCTCCAGACATAGCATTCCCGCGAATAAATAACATAAGATTCTGACTCCTACCCCCATCCTTAACATTAATAACTGCCAGAATATTTGTTGG…
	KF936539	---------------------------------------------------------------------------------------AACTTTATACTT-TATTTTTGGAATTTGATGTGGATTTATTGGATCATCACTAAGA-ATTCTAATTCGAACAGAACTAGGGACCCCAAAAAGACTCTTT-ATAAATGATCAGCTTTATAACTCTTTTGTTACAGCTCATGCTTTTATCATAATCTTCTTTATAGTAATACCTATTATAATTGGTGGTTTTGGAAATTGATTAATTCCCTTAATGATTGGAGCCCCTGATATAGCATTTCCCCGAATAAATAATTTAAGATTCTGACTCCTTATTCCCTCAATCTCACTCTTATCATTCAGTCTTCTAGTAGG…
	DQ631970	--------------------------------------------TTTACCGCACATGACTTTATTCTACTAATCATAAAAACATTGGAATCCTTTATTT-TATCTTTGGCATATGATCGGGTATAATTGGAACTTCATTAAGA-ATACTTATTCGAACTGAATTAAGCCACCCCGGATCCTTATTA-GAAAATAGCCAACTATATAATTCTATTGTTACCACACATGCTTTTATTATAATTTTTTTTATAGTAATACCTATTATAATCGGAGGATTTGGAAATTGACTAGTGCCCTTAATATTAGGAGCACCAGATATAGCCTTCCCACGAATAAATAACATAAGTTTTTGACTTTTGCCGCCATCTTTAACCTTTATATTAACTAGTAACATATCTGA…
	OK481913	----------------------------------------ACTCTACCGCAAAAATGATTATATTCAACCAATCATAAAGATATTGGAACACTATACTT-TATCCTCGGATCTTGAGCCGGAATAGTGGGAACATCTTTGAGA-GTACTAATTCGTACAGAACTAGGCCACCCAGGAACTCTAATT-GGAAACGACCAAATTTATAATACCATTGTAACTGCCCATGCCTTTATCATAATTTTCTTCATGGTTATGCCTATTATAATCGGAGGATTTGGAAACTGGTTAGTCCCCCTTATACTTGGAGCCCCCGATATAGCATTCCCCCGTCTCAACAACATAAGATTTTGACTACTCCCCCCATCTCTGACACTTCTTGTAATAAGAAGAATAATTAA…
	KP134141	-------------------------------------------------------------------------------------------------------------------------------------------------------------------------------------------------------------------------------------------------------------------------------------------------------CTAATACTAGGAGCCCCAGATATGGCATTTCCCCGATTAAATAATATAAGATTTTGATTACTTCCTCCTTCCCTAACCCTTCTAATTATAAGAAGAATTGTCGA…
	KP134163	-------------------------------------------------------------------------------------------------------------------------------------------------------------------------------------------------------------------------------------------------------------------------------------------------------CTAATAATCGGAGCCCCTGATATAGCTTTCCCACGACTCAACAATATAAGATTTTGACTTCTCCCCCCATCAATTACTCTCCTTCTATTAAGAAGAATTGTAGA…
	AY131123	------------------------------------------------------------------------------------------------------------------------------------------------------------------------------------------------------------------------------------------------------------------------------------------------------------------------TGATATAGCCTTCCCACGGCTTAATAATATAAGATTCTGGCTCCTTCCACCTTCCCTAGGTCTTCTTCTGATAARAARACTTGTANA…
	AB564645	-------------------------------------------------------------------------------------------------------------------------------------------------------------------------------------------------------------------------------------------------------------------------------------------------------------------------------------------------------------------------------------------------------------GA…
	AY131111	-----------------------------------------------------------TACAATCTACAAATCACAAAGATATTGGGACNCTATACTT-TATTTTTGGTTCCTGAGCAGGAATAGTANGCACCTCCCTTANT-ATACTTATCCGTACAGAACTAGGCAGGCCTGGCTCCCTTATC-GGTAACGAACAAATCTATAACGTAATTGTAACAGCACACGCCTTTATTATAATTTTTTTCATAGTAATGCCAATTATAATTGGTGGATTCGGAAACTGACTCGTACCTTTAATACTAGGARCCCCCGATATAGCTTTTCCTCGATTAAATAATATAAGATTTTGGCTTCTACCCCCCTCATTAACTCTTCTTTTAATAAGAAGACTACCAAA…
	AF037325	-------------------------------------------------------------------------------------------------------------------------------------------------------------------------------------------------------------------------------------------------------------------------------------------------------------------------------------------------------TGATTCTAACTTCTACCCCCATCACTAATATTTCTTATTATAAGAAGAGTAATTGA…
	FJ867811	---------------------------------------------------------------------------------------CACCTTATATTT-CATTTTTGGTGCATGGGCTGGAATAGTTGGAACTTCAATAAGA-ATTTTAATTCGAGCAGAACTCGGAAATCCAGGATCCCTAATT-GGAGATGACCAAATTTACAATACCATTGTAACTGCCCATGCATTTGTAATAATTTTCTTCATAGTAATACCAATTATAATTGGTGGATTCGGAAATTGACTTGTACCCCTTATGTTAGGAGCCCCTGATATAGCATTCCCCCGAATAAACAATATAAGATTCTGATTACTACCCCCGTCGCTTACTCTACTACTTATAAGAAGAATTGTAGA…
	KF737823	----------------------------------------ACTTTACCGAACAAGTGATTATTTTCGACTAACCATAAAGATATTGGTACACTTTATTT-TATTTTTGGGGCTTGAGCCGGCATAGTTGGAACTTCCCTAAGA-GTTTTAATTCGATCCGAATTAGGAAACCCAGGATCTTTAATC-GGTGATGATCAAATTTATAATGTAATTGTAACGGCCCATGCTTTCATTATAATTTTTTTCATAGTAATACCTATTATAATTGGGGGATTCGGAAATTGGCTTGTCCCCCTAATATTAGGGGCCCCAGATATAGCTTTCCCTCGAATAAATAATATAAGATTTTGACTTTTACCTCCTTCCCTTCTTCTGTTAATTATAAGAAGAATTGTAGA…
	MH105073	----------------------------------------------------------------------------------------------------------------ATGAGCAGGCATAGTTGGAACATCTCTAAGA-GTCCTAATTCGTACCGAACTAGGAACACCTGGAAGACTAATC-TCAGATGACCAAATCTTTAACACTATTGTAACAGCCCATGCCTTCATCATAATCTTTTTTATGGTAATACCAATTCTAATTGGAGGTTTTGGAAACTGATTAGTCCCCCTAATACTAGGGGCTCCAGATATAGCATTCCCTCGACTCAACAACATAAGATTTTGGCTTCTTCCACCTAGATTATCCCTTCTATTAATAAGAAGAATTATTGA…
	FJ867816	------------------------------------------------------------------------------------------------------------------------GAATAGTGGGTACCTCCCTTAGA-GTTTTAATTCGAATCGAATTAGGCACCCCTGGATCTTTAATT-GGAAATGATCAAATTTACAATGTAGTTGTAACTGCTCATGCTTTTGTTATAATTTTTTTCATGGTAATACCAGTAATAATCGGCGGATTCGGAAATTGACTAGTACCTCTCATACTAGGAGCCCCTGATATAGCTTTTCCTCGAATAAATAATATAAGATTTTGATTACTTCCTCCAAGAATCACATTCTTACTTATTAGAAGAATCGCAGA…
	KP134143	-------------------------------------------------------------------------------------------------------------------------------------------------------------------------------------------------------------------------------------------------------------------------------------------------------CTGATACTAGGAGCACCAGATATGGCTTTCCCCCGGATAAACAATATAAGATTTTGACTATTACCCCCCTCCATTACCCTCCTTTTAATGAGAAGAATCGTTGA…
	KF597508	-----------------------------------------------------------------------------------------------------------------------------------------------------------------------------------------------------------------------------------------------------------------------------------------------------------------------CTGATATAGCATTCCCACGTTTAAATAATTTAAGATTTTGATTATTACCCCCGTCAATTACACTTCTTTTAATAAGAAGATTATTAGA…
	JQ005114	----------------------------------------ATTTTACCGAATAAGTGGTTATATTCTACAAACCATAAAGATATTGGAACTCTATATTT-TATCTTTGGAGCTTGATCAGGGATAGTAGGTACTTCATTAAGA-TTAATTATCCGAACAGAATTAGGAACCCCTGGAAGCTTAATT-GGAGATGACCAAATTTATAATACTATTGTGACTGCACATGCTTTTATCATAATTTTCTTTATAGTTATACCAATTATAATTGGAGGATTTGGTAATTGATTAGTCCCGTTAATATTAGGGGCCCCGGATATAGCCTTTCCCCGATTAAATAATATAAGATTTTGACTCCTACCCCCCTCTTTAACATTTTTACTCTTAAGAAGAATTATTGA…
	KR817585	------------------------------------------------------------------------------------------------------------------------------TTGGCACTTCTCTCAGT-ATAATTATTCGGGCAGAACTCGGAACCCCTGGAAGGTTAATT-GGAAATGATCAAATCTATAATACCATTGTTACTGCTCACGCCTTCGTAATAATTTTTTTTATAGTAATACCAATTTTAATTGGAGGATTTGGTAACTGATTAATCCCCCTAATACTAGGAGCCCCAGATATAGCATTTCCACGACTTAATAATATAAGATTTTGACTTTTACCCCCATCGCTTACCCTTCTCTTAATAAGAAGAATTACTGA…
	EF406110	-------------------------------------------------------------------------------------------------------------------------------------------------------TTCGAACCGAACTAGGAACCCCAGGAAGATTAATT-GGAGATGACCAAATTTTTAATACAATTGTAACTGCCCATGCCTTCATTATAATTTTTTTTATAGTTATACCAATTTTAATTGGGGGATTTGGTAATTGACTTGTCCCCCTTATATTAGGAGCCCCAGATATAGCATTTCCACGACTTAACAATATAAGATTTTGGTTACTCCCCCCATCACTAACCCTTCTAATCATAAGAAGAATTATTGA…
	KF737809	----------------------------------------ATCCTACCGAATAAATGATTATTTTCCACGAACCACAAAGACATTGGAACACTTTACTT-TATCTTTGGGGCATGAGCAGGAATAGTAGGAACTTCCCTCAGA-GTTCTAATTCGAACAGAACTGGGTAATCCAGGATCCCTAATT-GGTGACGACCAAATCTATAACGTAATCGTAACAGCACACGCTTTTATCATAATTTTTTTCATAGTAATGCCTATTATAATTGGAGGCTTCGGAAATTGATTAGTTCCTCTGATACTAGGAGCCCCCGATATAGCATTTCCTCGAATAAACAATATAAGATTTTGACTTTTACCTCCGTCCCTAACTTTATTGATCATTAGAAGAGTAGTAGA…
	KF737792	----------------------------------------ATATCACCGAATAAATGGTTATTTTCTACAAATCACAAAGACATTGGGACTTTGTACTT-TATTTTTGGAGCCTGGGCAGGAATAGTTGGAACTTCTTTAAGT-ATATTAATTCGATCTGAACTGGGTAACCCGGGTTCCCTAATT-GGTGATGACCAAATTTATAATGTTATTGTTACTGCTCATGCATTCATTATAATTTTTTTCATAGTTATACCAATTATAATTGGAGGATTCGGAAATTGATTAGTTCCTCTAATATTAGGAGCCCCTGATATAGCATTCCCACGAATGAACAATATAAGATTCTGATTACTACCCCCTTCTCTCACATTGCTAATTATAAGAAGAATTGTAGA…
	GU003918	----------------------------------------ATTTTACCGAATAAGTGACTATTTTCAACAAACCATAAAGACATTGGGACTTTGTACTT-TCTTTTTGGTGCGTGAGCTAGAATAGTTGGAACATCTCTTAGA-ATATTAATTCGAACAGAATTAGGTAATCCAGGATCATTAATC-GGAGATGACCAAATTTATAATGTCATTGTCACAGCCCACGCCTTCGTTATAATTTTCTTTATAGTTATGCCAATTATAATTGGTGGATTCGGAAACTGACTAGTCCCCTTAATAATCGGAGCCCCAGATATAGCCTTCCCTCGAATAAATAACTTAAGATTTTGGCTTCTGCCCCCTGCCTTGATCCTCCTAATCTTAAGAAGAATTGTTGA…
	KF737808	----------------------------------------ATTTCACCGAACAAATGATTATTTTCTACTAACCACAAAGATATCGGAACATTATATTT-CATTTTTGGTGCATGAGCAGGAATAGTAGGAACATCCCTAAGA-CTGCTAATTCGATCAGAACTGGGAAATCCAGGCTCCCTAATT-GGAGATGATCAAATTTACAATGTTATTGTTACAGCTCATGCATTTGTCATAATTTTCTTTATAGTAATGCCAGTCATAATTGGAGGATTCGGAAATTGATTAGTACCCCTCATACTGGGAGCCCCTGATATAGCTTTTCCTCGAATAAATAATATGAGATTTTGACTATTACCACCCTCGCTAACTCTTCTAATTATAAGAAGAATTGTAGA…
	KF737800	----------------------------------------ACTTCGCCGAACAAATGATTATTCTCTACAAATCACAAAGATATTGGAACATTATATTT-TATCTTTGGAGCATGAGCAGGAATAGTGGGAACATCTCTAAGG-GTATTAATTCGATCAGAACTAGGAAACCCAGGATCTTTAATT-GGAGATGATCAAATTTATAATGTTATTGTTACAGCCCATGCATTTATTATAATTTTCTTTATGGTAATACCAATCATAATTGGTGGATTCGGTAACTGATTAGTGCCATTAATACTAGGAGCCCCAGATATAGCTTTTCCTCGAATAAACAACATAAGGTTCTGACTTCTACCTCCATCATTGAGACTTTTAATTATAAGAAGAGTGGTAGA…
	DQ346685	---------------------------------------------------------------------------------------------------------------------------------------------------------------------------------------------------------------------------------------------------------------------------------------------------------------------------------------------------------------------------------------------------------------…
	KT957133	-----------------------------------------------------------------------------------------------------------------------------CTAGGAACTTCATTAAGA-CTTCTAATTCGAGTAGAACTAGGTAACCCCGGAACATTAATT-GGAAATGATCAAATTTATAATACAATTGTGACTGCCCACGCATTTATTATAATTTTTTTTATAGTTATACCAATTATAATTGGAGGATTCGGAAACTGGTTAGTACCTCTAATATTAGGAGCCCCTGATATAGCTTTTCCCCGAATAAATAATATAAGATTTTGACTGCTGCCCCCGTCATTAACTTTATTAGTTTTAAGGAGAATTGTTGA…
	MH734231	---------------------------------------------------------------------------------------------------------------------------------------------------------------------------------------------------------------------------------------------------------------------------------------------------CCCCCTAATATTAGGGGCCCCAGATATAGCCTTTCCCCGATTAAACAATATAAGATTTTGATTACTACCCCCATCTTTAACCTTCTTACTTATAAGAAGAATTACAGA…
	AY131114	-----------------------------------------------------------------------------------------------------------------------------------------------------------------------AAATCCTGGATCTTTAATT-GGTGACGATCAAATTTATAATGTAATTGTTACAGCTCATGCTTTTATTATAATTTTTTTTATAGTAATACCTATCATAATTGGAGGTTTCGGAAATTGGTTAGTTCCTTTAATATTAGGGGCTCCTGATATAGCCTTCCCTCGACTTAATAATATAAGATTTTGACTTCTTCCCCCATCACTTTCATTATTATTAATAAGAAGAATTATTGA…
	EF450122	--------------------------------------------------------------------------------------TAACTTTATATTT-CATTTTTGGAACATGGTCCGGAATAGTTGGTACATCTCTTAGT-ATACTAATTCGTACTGAATTAGGAAATCCTGGAAGATTAATC-GGAGATGACCAAATTTATAATACTATTGKGACAGCTCATGCTTTTATTATAATTTTCTTTATAGTAATGCCAATTATAATTGGGGGATTTGGAAATTGATTAGTTCCATTAATACTGGGGGCCCCTGATATAGCTTTTCCACGATTAAATAATATAAGATTTTGGCTCCTACCTCCATCTTTAACTCTTCTTTTAATAAGAAGAATTGTTGA…
	AY131121	------------------------------------------------------------------------------------------------------------------------------------------------------ATTCGAGCTGAATTAGGTAACCCAGGTTCCTTAATT-GGTGATGATCAAATTTATAATGNTATTGTTACAGCTCATGCNTTTATTATAATTTTTTTTATAGTTATACCAATTATAATTGGAGGTTTTGGAAATTGACTTGTACCATTAATACTAGGAGCCCCAGACATAGCATTCCNACGACTTAATAATATAAGATTCTGACTNTTACCTCCTTCTCTTACTTTACTATTAATAAGAAGAATTATTGA…
	KC244272	----------------------------------------------------------------------------------------------------------TTGAACTTGGGCAGGAATAGTAGGAACCTCACTAAGA-ATTTTAATTCGCACAGAATTAGGAAACCCCGGATCATTAATT-GGTGACGATCAAATCTATAATACTATTGTAACAGCACATGCCTTTATTATAATTTTTTTTATAGTTATACCTATAATAATTGGAGGATTCGGAAATTGATTAGTACCACTAATATTGGGGGCCCCCGACATAGCATTTCCACGTCTTAATAATATAAGATTCTGACTATTACCACCCTCTTTAATCCTATTATTAATAAGAAGAATTATAGA…
	KT350639	-------------------------------------------------AATAAGTGAGTGTATTCCACAAACCATAAAAATATCGGTACCTTATATTT-TATCTTTGGGGCTTGATCTGGAATAATTGGAACTTCACTAAGA-ATCATAATTCGAGCAGAACTAGGAAACCCAGGATCTTTAATT-GGGGATGATCAAATCTATAATGTAATTGTAACAGCTCACGCCTTTGTTATAATTTTCTTCATAGTTATACCCATAATAATTGGTGGCTTTGGAAATTGACTAGTGCCCTTAATATTAGGGGCTCCTGACATAGCATTTCCTCGCCTTAATAACATAAGATTTTGACTCTTACCCCCATCCTTAATTTTATTATTAATAAGCAGAGTAATTGA…
	KM359705	----------------------------------------ATTTTACCAAATAAGTGGTTTTACTCGACAAATCACAAAAATATTGGAACACTATATTT-TATTTTTGGGGCATGATCAGGAATAGTCGGTACTTCTCTAAGA-ATATTAATCCGTACAGAATTAGGAAATCCTGGATCTTTAATT-GGTGATGATCAAATTTATAATGTAATTGTTACAGCCCATGCTTTTGTTATAATTTTTTTCATAGTAATGCCAATAATAATCGGGGGATTCGGCAATTGACTAATTCCTTTAATATTAGGTGCACCTGATATAGCATTCCCTCGATTAAATAATATAAGATTCTGACTTCTTCCTCCCTCATTAACTTTACTCTTAACAAGAAGAATTATTGA…
	LC108927	-------------------------------------------------------------------------------------------------------------------------------------------------------------------------------------------------------------------------------------------------------ATAGTTATACCTATAATAATCGGAGGATTTGGAAATTGACTAGTACCACTAATACTAGGAGCCCCCGACATAGCCTTCCCACGACTAAATAATATAAGATTCTGGCTTCTACCCCCCTCTCTAACGCTTCTATTAATAAGAAGAATTGTAGA…
	HQ891454	----------------------------------------------------------------------AACCACAAAGATATTGGTACTTTATACTT-TATTTTCGGAGCATGGTCAGGAATAGTAGGAACATCCCTTAGA-ATTATAATTCGGGCAGAATTAGGTAATCCAGGATCTTTGATT-GGGGACGATCAAATTTATAATGTAATTGTAACAGCTCATGCTTTTATTATAATTTTTTTTATAGTTATACCTATAATAATTGGAGGATTCGGTAATTGACTAGTTCCCCTTATACTAGGAGCCCCTGATATAGCTTTCCCTCGACTTAATAATATAAGATTTTGACTTCTTCCCCCATCATTAACTTTATTACTTATAAGTAGAGTAATTGA…
	MF101510	------------------------------------------------------------------------------------CGGAACTTTATACTT-TATTTTCGGAACTTGATCAGGGATAGTGGGAACATCACTTAGA-ATATTAATTCGGGCAGAATTAGGTAATCCCGGCTCCTTAATT-GGGGATGACCAAATTTATAATGTAATTGTAACAGCCCATGCCTTTATTATAATTTTTTTTATAGTTATACCTATTATAATTGGCGGTTTTGGAAATTGACTTGTCCCTCTAATACTTGGAGCTCCCGATATAGCCTTCCCTCGTCTTAATAATATAAGGTTTTGACTCTTACCCCCTTCTTTATCTCTTCTTATTATAAGAAGAATTGTTGA…
	GQ268938	-------------------------------------------------------------------------------------------------------------------------------------------------------------------------------------------------------------------------------------------------------------------------------------------------------------------------------------------TTAAATAATATAAGATTTTGATTATTACCACCTTCATTAAGATTTCTATTATTAAGTAGAATAATCGA…
	GQ268941	-------------------------------------------------------------------------------------------------------------------------------------------------------------------------------------------------------------------------------------------------------------------------------------------------------------------------------------------TTAAATAATATAAGATTTTGGCTATTACCTCCATCAATTTTATTTTTAATTATAAGAAGAATTATTGA…
	GQ268939	-------------------------------------------------------------------------------------------------------------------------------------------------------------------------------------------------------------------------------------------------------------------------------------------------------------------------------------------TTAAATAACATGAGATTTTGAATTTTACCTCCCTCGATTACTTTTTTAATTACAAGAAGAATAATTGA…
	KP829634	----------------------------------------------------------------------------------------------------------------------------------------------------------------------------------------------------------------------------------------------------------------------------------------------------------------------------------------CGATTAAATAATATAAGATTTTGATTACTTCCTCCTTCTTTATCTCTATTAATTTTAAGAAGAATCGTTGA…
	AB499951	----------------------------------------ATTCTACCGAACAAATGGCTTTTCTCTACTAACCACAAAGATATCGGAACTTTATATTT-TATTTTTGGAGCTTGAGCCGGAATAGCAGGAACTTCACTAAGA-ATTTTAATTCGAGCTGAATTAGGAAGACCAGGATCTTTAATT-GGTAACGATCAAATTTATAATGTAATTGTTACAGCTCATGCATTTATTATAATTTTTTTTATAGTTATACCTATTATAATTGGAGGCTTTGGAAATTGACTTGTCCCCCTCATACTAGGAGCACCTGACATAGCTTTTCCTCGAATAAATAATATAAGATTTTGACTTTTACCTCCATCCCTCTCTCTTCTTTTAATAAGAAGATTAGTAGA…
	GU003937	----------------------------------------ATTTTACCGAATAAGTGGGTATTTTCTACCATTCATGTTCATATTGGGGCACTTGACTT-TATCTTTGGTGAATGATCTGGAATACTTGGGACATCACTAAGA-TTAATAATTCGATCAGAATTAGGAATTCCTGGTTCATTAATT-GGAGATAATCAAATTTACAATGTGATTATAACAGCCCATGCATTTATCATAATTTTTTCTATAGTTATACCTGTTATAATTGGTGGATTTGGAAATTGATTAGTTCCATTAATACTAGGTGCTCCAGATATAGCATTTCCACGAATAAATAATATAAGATTTTGATTACTCCCGCCTTCATTATTACTACTACTAATAAGAAGAATTGTAGA…
	KF737842	----------------------------------------ACTTCACCGAATAAATGATTTTTTTCAACCAATCATAAAGACATTGGAACTCTGTACTT-TATTTTTGGAGCTTGAGCTAGAATAGTTGGAACATCCTTAAGT-TTATTAATTCGTTCAGAATTAGGAACTCCAGGATCATTAATT-GGTGATGATCAAATTTATAATACTATTGTTACTGCCCATGCTTTTGTCATAATTTTTTTTATAGTTATACCTATTATAATTGGAGGATTCGGAAATTGATTAATTCCTTTAATATTAGGTGCCCCTGATATAGCATTTCCTCGTATAAATAATTTAAGATTTTGACTACTTCCCCCTTCTCTCTCCCTCTTAATTATGAGAAGAATTGTAAA…
	MW254834	-------------------------------------------------------------------------------------------TTGTACTT-TATTTTTGGTATTTGGTCAGGAATAATTGGAACCTCCCTCAGA-ATTTTAATTCGGGCAGAATTAGGAAGACCGGGTTCTTTAATT-GGAAATGACCAAATCTATAATGTAATTGTAACTGCTCATGCTTTCATTATAATTTTTTTTATAGTGATGCCAATTATAATTGGAGGATTTGGTAATTGATTAGTACCTTTAATAGTCGGAGCCCCTGATATAGCTTTCCCTCGAATAAATAATATAAGATTTTGATTACTCCCCCCATCATTACTTTTATTATTAATAAGAAGGTTGGTTGA…
	KP134140	-------------------------------------------------------------------------------------------------------------------------------------------------------------------------------------------------------------------------------------------------------------------------------------------------------TTAATATTAGGGGCCCCCGATATAGCATTCCCTCGAATAAACAATATAAGATTTTGATTACTACCCCCCTCATTATCTTTATTGTTAATAAGAAGAATTGTAGA…
	KP134182	-------------------------------------------------------------------------------------------------------------------------------------------------------------------------------------------------------------------------------------------------------------------------------------------------------CTAATACTCGGGGCACCAGACATGGCCTTCCCCCGAATAAATAACATAAGATTTTGACTTTTACCTCCTTCTCTCTCCCTTCTTCTTATAAGAAGAATTGTAGA…
	KP134144	-------------------------------------------------------------------------------------------------------------------------------------------------------------------------------------------------------------------------------------------------------------------------------------------------------TTAATGTTAGGAGCCCCCGATATAGCATTCCCACGAATAAATAATATAAGGTTTTGATTACTTCCACCCTCACTATCACTTCTATTAATAAGAAGAATTGTTGA…
	JX865437	---------------------------------------------------------------------------------------------------------------------------------------------------------------------------------------------------------------------------------------------------------------------------------------------------------------------------------------------------------------------------------------------------------------…
	GU003934	----------------------------------------ATTTTACCGAATAAATGATTATTTTCAACTAACCACAAAGATATTGGTACACTTTACTT-TATTTTTGGGGCATGGGCTAGAATAGTCGGAACTTCATTAAGA-TTATTGATTCGATCTGAACTAGGGAGGCCGGGATCTTTAATT-GGGGACGATCAGATTTATAATGTTATTGTTACTGCTCACGCTTTTGTAATAATTTTTTTTATAGTTATACCAATTATAATTGGAGGCTTCGGAAATTGATTAGTGCCGTTAATACTAGGAGCCCCAGATATGGCTTTCCCTCGAATAAACAATATAAGATTTTGGCTTTTACCCCCATCATTGACTTTACTTATTATAAGAAGAATTGTTGA…
	KC966672	------------------------------------------------------------------------------------------------------------------------------------------------------------------------------------------------------------------------------------------------------------------------------------------------------CTTAATACTAGGCGCCCCCGATATAGCTTTCCCTCGCTTAAATAACATAAGATTTTGATTACTCCCCCCATCAATCTCCCTTCTACTAATAAGAAGAATTGTAGA…
	KC966671	------------------------------------------------------------------------------------------------------------------------------------------------------------------------------------------------------------------------------------------------------------------------------------------------------TTTAATACTAGGGGCTCCTGATATTGCTTTTCCTCGAATAAATAATATAAGATTTTGGTTACTCCCCCCATCATTATCTTTGTTGTTAATAAGAAGAATTGTCGA…
	AM491336	-------------------------------------------TTATCGAATAAATGGTTATTCTCGACTAATCATAAAGATATCGGAACCTTATATTT-TATTTTTGGAGCCTGATCAGGAATAGTAGGAACTTCTTTAAGT-ATACTAATTCGGACAGAATTAGGGAATCCAGGGTCATTAATT-GGAAATGACCAAATTTACAATGTTATTGTAACTGCCCATGCATTTGTAATAATTTTTTTTATAGTAATGCCATTCATAATCGGGGGATTTGGGAATTGACTAGTCCCACTAATACTAGGGGCCCCTGATATAGCATTCCCTCGAATAAATAACATAAGATTTTGGTTATTACCTCCTTCCTTGTCCTTACTTTTAATAAGAAGAATTGTAGA…
	KC966662	------------------------------------------------------------------------------------------------------------------------------------------------------------------------------------------------------------------------------------------------------------------------------------------------------TTTAATATTAGGGGCCCCTGATATAGCATTTCCACGTATAAATAATATAAGATTTTGACTTCTTCCCCCTTCCTTATCCCTTCTTTTAATAAGAAGAATAGTAGA…
	MG679359	---------------------------------------------------------------------------------------TACCTTGTACTT-TATTTTCGGTGCTTGATCTGGAATAGTAGGTACTTCATTAAGA-ATTTTAATTCGAACTGAATTGGGCTCCCCCGGCTCACTAATC-GGTAACGATCAAATTTATAATGTAATTGTAACCGCCCATGCATTTATCATGATTTTTTTTATAGTAATGCCCTTTATAATCGGTGGCTTTGGAAACTGATTAGTGCCATTAATACTAGGTGCTCCTGATATGGCCTTCCCTCGAATAAACAATATGAGATTTTGATTACTCCCCCCATCATTATCTCTACTTCTAATAAGAAGAATTGTTGA…
	MT011524	----------------------------------------------TTGCGACAATGATTATTTTCTACAAATCACAAAGATATCGGTACCTTATACTT-CCTATTCGGCATTTGAGCTAGCATAGTAGGAACAGCTTTAAGA-ATATTAATCCGAACAGAATTAGGAACCCCTGGATTTCTAATC-GGAAATGATCAAATTTATAACGTCATCGTAACAGCTCACGCATTTGTTATAATCTTCTTTATAGTTATACCTATCATAATCGGAGGATTTGGTAATTGATTAGTACCACTAATAATCGGAGCCCCAGATATAGCTTTCCCTCGAATAAACAACATAAGATTTTGATTACTACCTCCATCACTAAATCTCCTTCTAATAAGATCAATAGTAGA…
	KP829594	-------------------------------------------------------------------------------------------------------------------------------------------------------------------------------------------------------------------------------------------------------------------------------------------------------------------------------------------------AATATAAGCTTCTGGCTTCTCCCACCTTCTTTAAGATTATTAATCCTAAGAAGATTGATTGA…
	KF801862	----------------------------------------------------------------------------------------------------------------------------------------------------------------------------------------------------------------------------------------------------------------------------------------------------------------------------------------------AATAATATAAGATTTTGGCTTCTGCCTCCCTCAATTTCTCTCCTTTTAATAAGAAGAATAGTAGA…
	JX845087	-------------------------------------------------------------------------------------------------------------------------------------------------------------------------------------------------------------------------------------------------------------------------------------------------------------------------------------------------AATATGAGATTTTGGCTCCTACCTCCATCGCTTAGATTATTAATTCTTASAAGAGTGATTGA…
	KP829517	----------------------------------------------------------------------------------------------------------------------------------------------------------------------------------------------------------------------------------------------------------------------------------------------------------------------------------------CGACTAAATAATATAAGATTTTGATTACTTCCACCCTCCCTTACTTTTTTAATTCTAAGAAGAATTACTGA…
	LC325501	------------------------------------------------------------------------------------------------------------------------------------------------------------------------------------------------------------------------------------------------------------------------------------------------------TCTAATATTAGGAGCGCCTGATATAGCCTTTCCACGTCTAAATAATATAAGATTTTGATTACTACCCCCTTCAATTATTCTTCTTATTATAGGA---CTTTCAAA…
	JX845103	-------------------------------------------------------------------------------------------------------------------------------------------------------------------------------------------------------------------------------------------------------------------------------------------------------------------------------------------ATAAATAATTTAAGATTTTGGCTCCTCCCGCCTTCTTTAAGACTTCTAATTTCTAGAAGAATTATCGA…
	JX845091	-------------------------------------------------------------------------------------------------------------------------------------------------------------------------------------------------------------------------------------------------------------------------------------------------------------------------------------------------AACTTAAGATTCTGGCTTCTTCCACCATCTCTTACCCTTTTAATTATAAGAAGAATTGTAGA…
	JX845121	----------------------------------------------------------------------------------------------------------------------------------------------------------------------------------------------------------------------------------------------------------------------------------------------------------------------------------------------AACAATTTAAGATTTTGACTTTTACCCCCGTCATTAACTCTTTTAATTACAAGAAGAATTGTTGA…
	JX845115	-------------------------------------------------------------------------------------------------------------------------------------------------------------------------------------------------------------------------------------------------------------------------------------------------------------------------------------------------AATTTAAGATTTTGACTTCTTCCTCCTTCATTAACTTTATTAATTTTAAGAAGGATTACAGA…
	KF936552	---------------------------------------------------------------------------------------TATTCTTTACTT-TATTTTTGGCATCTGAGCAGGAATAATTGGTACTTCCTTAAGA-ATAATTATTCGAACAGAATTAGGAACACCTAGATCATTAATT-AATAATGACCAAATTTACAATTCAATTGTAACTGCTCATGCTTTTATTATAATTTTTTTTATAATTATGCCTATCATAATTGGAGGCTTTGGAAATTGATTAATTCCCTTAATATTAGGAGCCCCCGATATAGCATTCCCACGAATAAATAATATAAGTTTTTGATTACTCCCTCCTTCACTAACTTTATTAATTTCAAGAAACTTAATTAA…
	KF936515	---------------------------------------------------------------------------------------TATATTATATTT-TATTTTTGGTATATGATCAGGAATAGTTGGAACATCTATAAGA-ATAATTATTCGAACAGAATTAGGAACTCCTGGCCCTTTAATC-AATAATGATCAAATCTATAATTCTATTGTTACAGCCCATGCTTTCATTATAATTTTCTTTATAATTATACCCATTATAATTGGGGGATTTGGAAATTGACTAATCCCACTAATACTAGGAGCTCCTGATATAGCTTTTCCCCGAATAAATAATATAAGATTCTGACTTCTCCCACCTTCATTAATTTTATTAATTTCTAGAAGATTAATTAA…
	KP829621	----------------------------------------------------------------------------------------------------------------------------------------------------------------------------------------------------------------------------------------------------------------------------------------------------------------------------------------------------------TTTTGACTTTTACCTCCCTCTTTAACTTTCCTAGTTATAAGAAGAATTGTAGA…
	JX845117	-------------------------------------------------------------------------------------------------------------------------------------------------------------------------------------------------------------------------------------------------------------------------------------------------------------------------------------------TTAAACAATTTAAGATTTTGGTTGCTGCCCCCTTCCATTACATTGTTGATTCTAAGGAGAATTGTTGA…
	KP829586	-------------------------------------------------------------------------------------------------------------------------------------------------------------------------------------------------------------------------------------------------------------------------------------------------------------------------------------------------------------------------------------------------GGAAGAATAGTAGA…
	KF801863	----------------------------------------------------------------------------------------------------------------------------------------------------------------------------------------------------------------------------------------------------------------------------------------------------------------------------------------------AACAACATAAGATTTTGACTTCTACCTCCATCCCTTTCTCTTTTACTAATAAGAAGAATTGTAGA…
	EF424473	----------------------------------------------------------------------------------------------------------------------------------------------------------------------------------------------------------------------------------------------------------------------------GGAGGATTTGGAAATTGATTAGTTCCACTAATATTAGGAGCCCCAGATATGGCTTTTCCACGAATAAACAATATAAGATTCTGGCTTTTACCCCCCTCTTTATCACTTTTGCTAATAAGAAGAATCGTTGA…
	JX845095	-------------------------------------------------------------------------------------------------------------------------------------------------------------------------------------------------------------------------------------------------------------------------------------------------------------------------------------------------------------------------------TTGACTCTTTTAATTATAAGAAGAATTGTGGA…
	MG200081	----------------------------------------ATTTTACTAAATAAGTGATTTTATTCTACTAATCATAAAAATATCGGAACTTTATATTT-TATCTTTGGTGCATGAGCGGGTATATTAGGAACATCTTTTAGA-TTACTAATTCGAGCAGAATTAGGAAGGCCAGGATCATTAATT-GGAAATGACCATATTTTTAATGTAATTGTAACAAGTCATGCTTTCATTATAATTTTCTTTATAGTTATACCAATTATAATTGGAGGTTTCGGCAACTGATTAATTCCTCTTATATTGGGAGCACCTGATATGGCATTCCCCCGAATAAATAATATAAGATTTTGGCTACTGCCCCCCTCATTATCCTTATTATTAATAAGAAGAATAATTGA…
	KP829603	-------------------------------------------------------------------------------------------------------------------------------------------------------------------------------------------------------------------------------------------------------------------------------------------------------------------------------------------------AATATAAGATTTTGATTACTACCCCCAGCTTTAACTCTTCTTATTATAGGAAGATTGGTAGA…
	JX845083	----------------------------------------------------------------------------------------------------------------------------------------------------------------------------------------------------------------------------------------------------------------------------------------------------------------------------------------------------------------TTACTGCCCCCTTCCCTTACATTGTTAATTATAAGAAGAATCGTAGA…
	MG200082	----------------------------------------------CTGAATAAATGACTCTTTAGAACTAATCATAAAAATATTGGAACACTCTATTT-TCTATTTGGAGCTTGAACAGGAATAATAGGAATATCTTTTAGA-ATCTTAATTCGAACTGAACTAAGAAATCCTGGTTCTCTAATT-GGTAATGATCAATTATACAATGTTATTGTTACATCACATGCATTTATTATAATTTTTTTTATAGTTATACCTATTATAATTGGGGGTTTTGGAAATTGATTAATTCCATTAATATTAGGAGCCCCAGATATAGCATTCCCACGGATAAACAATATAAGATTTTGATTACTTCCGCCTTCATTAACTTTACTTCTAAGAAGATCAATAATCGA…
	EU009311	----------------------------------------------------------------------------------------------TATCT-AATCCTAGGATTATGATCAAGTATACTTGGAGCTTCTCTAAGA-TTAATTATTCGAACAGAATTAGGAAATCCTGGATCTTTAATT-GGCAATGATCAAATTTATAATGTAATTGTAACTCTTCATGCATTTATTATAATTTTTTTTGTTGTAATACCAATTATAGTTGGAGGTTTTGGTAATTGACTAATTCCATTAATACTAGGAGTTCCTGATATAGCTTTCCCACGAATAAATAATATAAGATTTTGATTTTTACCCTCATCATTAACTTTTATATTAATAAGAAGATTTATTGA…
	KP134136	-----------------------------------------------------------------------------------------------------------------------------------------------------------------------------------------------------------------------------------------------------------------------------------------------------------------------------------------GATTAAATAATATAAGTTTTTGATTACTACCCCCAGCTTTAACTCTGCTTATCTTCAGAAGAATGGTAGA…
	KP134134	-------------------------------------------------------------------------------------------------------------------------------------------------------------------------------------------------------------------------------------------------------------------------------------------------------TTAATAATTGGGGCTCCTGATATAGCATTCCCACGATTAAATAATATAAGATTTTGGCTCCTTCCGCCCGCTCTTACTCTCTTAATTTTTAGAAGAATAGTAGA…
	EU009290	----------------------------------------------------------------------------------------------TATTT-TATTTTTGGTGCTTGATCAGGAATATTAGGAACTTCTTTAAGA-TTATTAATTCGAGCAGAATTAGGAAGACCTGGATCCTTAATT-GGAAATGATCAAATTTTTAATGTTATTGTAACAGCCCATGCTTTCATTATAATTTTCTTTATAGTAATACCAGTAATAATTGGGGGATTTGGAAATTGATTAGTGCCTCTAATACTTGGTGCCCCTGATATAGCCTTCCCTCGAATAAATAATATAAGATTTTGACTTTTACCTCCCTCTATTACCCTTCTTTTAATAAGAAGAATAGTTGA…
	EU009295	------------------------------------------------------------------------------------------------------------------------GAATACTAGGTACTTCATTAAGA-TTATTAATTCGAACTGAATTAGGAAACCCTGGACCTTTAATT-GGGAATGATCAAATTTATAATGTAATCGTAACAGCTCATGCTTTCGTAATAATCTTCTTTATAGTAATACCAATTATAATTGGGGGATTTGGAAATTGACTAGTTCCATTAATATTAGGAGCTCCTGATATAGCATTTCCACGAATAAATAACATAAGATTTTGACTTTTACCCCCATCAATCAGATTACTACTGACAAGAAGAATAATTGA…
	MG200084	----------------------------------------------CTTAATAAATGACTTTTTTCAACAAATCATAAAGACATTGGAACTTTATATTT-TATCTTCGGAATCTGAGCAGGAATATTAGGAACCTCATTAAGA-TTATTAATTCGAGTTGAATTAGGTAATCCTGGATCATTAATT-GGAAATGATCAAATTTATAATGTAATTGTAACAGCTCATGCATTTATTATAATTTTTTTCATAGTAATACCTATTATAATTGGAGGCTTTGGAAACTGATTAGTCCCTCTAATACTAGGAGCTCCAGACATAGCATTTCCTCGAATAAACAATATAAGATTTTGATTACTTCCGCCTTCATTATCACTTTTACTAATAAGAAGAATTGTAGA…
	KP829547	-------------------------------------------------------------------------------------------------------------------------------------------------------------------------------------------------------------------------------------------------------------------------------------------------------------------------------------------------AATATAAGATTTTGATTTCTTCCTCCTGCTTTAACCTTTCTAATTTTAAGGAGATTAGTAGA…
	KP297967	---------------------------------------------------------------------------------------------------------------------------TTGTAGGAACATCATTAAGA-ATAATTATTCGAATTGAATTAGGAACACCTGGATCATTTATT-GGAAATGATCAAATTTATAATGTTATTGTAACAGCTCATGCATTTATTATAATTTTCTTTATAGTTATACCAATTATAATTGGAGGATTTGGAAACTGGTTAGTTCCTCTTATATTAGGGGCTCCTGATATAGCTTTTCCTCGACTAAATAATATAAGATTCTGACTTCTTCCTCCTTCACTTTCATTTTTAATTCTAAGAAGAATAGTAGA…
	MH979995	-------------------------------------------ATATCGAATAAATGGCTTTTTTCAACTAATCATAAAGATATTGGAATTTTATATTT-TTTATTTGGTTTATGAGCTGGGATAGTAGGAACATCCTTAAGA-ATTTTAATTCGTTTAGAATTAGGAACTCCGAGATCTTTAATT-GGAAATGACCAAATTTATAATGTAATTGTTACAGCCCATGCTTTTATCATAATTTTCTTTATAGTAATACCAATTATAATTGGTGGATTCGGGAACTGATTAGTTCCTTTAATAATTGGAGCTCCTGATATAGCTTTCCCTCGACTTAATAATATAAGATTTTGACTTTTACCTCCTGCTTTAACTTTTTTAATTTTAAGAAGAATAGTAGA…
	GQ302336	----------------------------------------------------------------------------------------------------------------------------------------------------------------------------------------------------------------------------------------------------------------------------------------------------------------------------------------CGAATAAATAACATAAGATTTTGACTCCTACCTCCATCAATCTCACTTTTAATTTTAAGAAGAATTGTAGA…
	JX845120	----------------------------------------------------------------------------------------------------------------------------------------------------------------------------------------------------------------------------------------------------------------------------------------------------------------------------------------------------ATAAGATTTTGATTATTGCCCCCTTCTTTAAGTTTGTTATTGATAAGAAGAATAATTGA…
	KY084067	----------------------------------------------------------------------------------------ACTTTATATTT-TATTTTTGGATTTTGATCAGGAATAGTAGGAACTTCCCTAAGA-CTTTTAATTCGTTTARAACTTGGCAACCCTGGGTCACTAATT-GGGGACGACCAAATCTATAATGTAATTGTAACTGCCCATGCATTTATTATAATTTTTTTTATAGTAATACCTATTATAATTGGAGGATTTGGAAATTGATTAGTTCCTTTAATATTAGGAGCCCCTGATATAGCTTTCCCTCGAATAAATAACATAAGATTTTGATTATTGCCACCCTCACTTACACTTCTTTTATTAAGAAGAATTATTGA…
	GQ302318	----------------------------------------------------------------------------------------------------------------------------------------------------------------------------------------------------------------------------------------------------------------------------------------------------------------------------------------CGAATAAATAATATAAGATTTTGATTACTTCCCCCTTCAATTACATTATTAATTATAAGAAGAATTAGAGA…
	GQ302320	----------------------------------------------------------------------------------------------------------------------------------------------------------------------------------------------------------------------------------------------------------------------------------------------------------------------------------------CGAATAAATAATTTAAGATTTTGACTTCTCCCACCTTCATTAACTTTATTAATTCTAAGAAGAATTAATGA…
	KF936631	---------------------------------------------------------------------------------------TACTTTATATTT-TATTTTTGCTATGTGGTCAGGCTCTCTTGGTACATCTTTAAGT-TTAATTATTCGAATTGAATTAGGATCAGCTGGTCAAGTATTA-GGTAGAGATCAAATTTATAATTCTGTAGTAACTGCTCATGCTTTTGTTATAATTTTTTTTTTTGTAATACCTTTTATAATTGGTGGATTTGGTAATTGGTTAATTCCTATTATATCTGGAATTCCTGATATGGCCTTCCCTCGAATAAATAATATAAGATTTTGGTTACTTCCACCATCTTTATTTTTTATAGTTTTAAGTATATTTATTGG…
	GU596829	---------------------------------------------------------------------------------------TATTCTATACTT-TATTTTTGGAATATGATCAGGTATAATTGGGTCCTCCCTTAGT-ATAATTATTCGTCTAGAACTTAGATCTCCTGGAATATTAATT-GGAAATGATCAAATCTACAATTCTATCGTTACTGCCCACGCATTTGTCATAATTTTCTTTATAGTTATACCATTCATAATTGGTGGGTTTGGAAACTGATTAGTACCCCTAATACTTTCTGCCCCAGATATAGCATACCCTCGAATAAATAATATAAGATTTTGATTGTTACCACCTTCACTATTCCTTTTAATCATAAGAAATATATTTGA…
	GU596822	---------------------------------------------------------------------------------------AATTCTTTATTT-TATATTTGGAATATGATCTGGAATGATAGGATCATCCCTCAGA-ATAATTATTCGTATTGAACTAAGTGTTCCAGGTGCATTAATT-AATAATGATCAAATTTATAATTCAATCGTTACTGCTCATGCATTTATTATAATTTTTTTTATAGTTATACCTTTTATAATTGGAGGATTTGGAAATTGACTTGTACCTCTTATATTAGGAGCTCCCGACATAGCCTACCCTCGAATAAATAATATAAGCTTCTGACTACTCCCACCTTCTCTTACAATATTAATCTTAAGAAATTTTCTTGA…
	KF933079	-----------------------------------------------------------------------------------------------------------------TGATCAGGTACTCTAGGAGCATCAATAAGA-TTAATTATTCGAATAGAACTAAGATCACCTGGTAACTTAATT-AATAATGATCAAATTTATAATTCAATTATTACTGCCCATGCTTTTATTATAATTTTTTTTATAGTTATACCTTTCATAATTGGAGGATTCGGAAATTGAATAATTCCTCTAATACTTGGAATTCCCGACATAGCTTTTCCTCGAATAAATAATATAAGATTCTGATTGCTCCCTCCATCTTTATTCATATTAATTATAAGAAACTTTATTGG…
	GU596831	---------------------------------------------------------------------------------------ATTACTTTATTT-TATTTTTGGACTTTGGGCAGGAATAATTGGATCAGCTTTAAGA-ATAATTATTCGACTAGAATTAGGAACCCCAGGAAAATTAATT-GGTAATGATCAAATCTATAATACCATTGTTACATCCCACGCATTTATTATAATTTTCTTTATAGTTATACCTTTTATAATTGGAGGATTTGGTAATTGATTAATCCCTTTAATAATTACAGCCCCAGATATAGCATTTCCTCGAATAAATAATATAAGATTTTGATTATTACCTCCTTCATTAATTCTCCTTCTAATAAGAAATCTAATTGG…
	GU596821	---------------------------------------------------------------------------------------AATACTTTACTT-TATTTTTGGAATTTGATGTGGATTAATAGGAACATCATTAAGA-ATAATCATTCGTCTTGAACTAGGATCACCTGGTGAACTTATT-GGAAATGACCAAATTTATAATTCTATTGTTACAGCTCATGCTTTTGTCATAATTTTTTTTATAGTTATACCATTTATGATTGGAGGATTTGGAAATTGATTAATTCCTTTAATACTAGGAGCCCCAGATATAGCTTATCCTCGAATAAATAATATAAGATTTTGATTATTACCTCCATCTATTACCCTTCTTATTTTTAGAAATATTTTTGA…
	GU596823	---------------------------------------------------------------------------------------TATACTTTATTT-CATCTTTAGAATTTGATCAGGTCTTATTGGCTCCTCAATAAGA-ATAATTATTCGTATAGAATTAAGATCTCCAGGATCATTAATT-AATAATGATCAAATTTATAATTCTATTGTTACAGCCCACGCTTTTGTTATAATTTTTTTTATAGTTATACCTTTCATAATTGGAGGATTTGGAAATTGATTAATTCCACTAATACTTGGGGCTCCAGATATAGCTTATCCACGAATAAATAATATAAGATTTTGACTCCTCCCACCATCATTAACCTTACTACTTTTAAGTAATATCTTTGA…
	GU596827	---------------------------------------------------------------------------------------CATACTTTATTT-TATCTTCGGTATTTGGGCAGGACTAATTGGTTCCTCCTTAAGT-ATAATTATCCGGATAGAATTAAGATCCCCAGGATCACTAATC-AATAATGACCAAACCTATAATTCTATTGTTACAGCTCACGCCTTTGTAATAATTTTTTTTATAGTTATACCATTTATAATTGGTGGATTTGGTAATTGATTAATCCCTCTTATACTAGGAGCTCCTGATATAGCATACCCTCGAATAAATAATATAAGATTTTGACTACTACCTCCTTCTTTAACATTATTAATTATAAGAAATATTTTTGA…
	GU596826	---------------------------------------------------------------------------------------CATACTATATTT-TATCTTCGGCATTTGATCAGGACTAATCGGAGCATCATTAAGA-ATAATTATTCGAATAGAATTAAGATCACCTGGTGCTCTAATT-AATAATGATCAAATTTATAATTCTATTGTAACTGCACATGCTTTTATTATAATTTTTTTTATAGTTATACCTTTTATAATTGGAGGATTTGGAAATTGATTAGTTCCTCTTATATTAGGAGCTCCTGATATAGCTTATCCTCGAATAAATAATATAAGATTCTGATTACTACCCCCATCATTAACATTACTATTAATAAGAAATATCTTCGA…
	AY800161	-----------------------------------------------------------------------ATCATAAAGATATTGGTATACTATACTT-TATTTTTGCGATTTGATCAGGAATAATTGGAACATCTTTAAGATTTACTAATTCGTTTAGAATTAGGAACACCTTCAACCTTATT--AAAAATGATCAAATTTATAATTCTTTAGTTACAGCTCATGCTTTTGTTATAATTTTTTTTATAGTAATACCATTCTTAATTGGAGGATTTGGAAATTGACTAATTCCATTAATAATTGGAGCCCCAGACATAGCCTTCCCTCGTCTAAATAACCTTAGATTTTGATTATTACCCCCTTCAATTACATTATTAACCTTATCTATAATTATTGA…
	AY800193	-----------------------------------------------------------------------ATCATAAAGATATTGGAACTTTATATTT-TATTTTTGCTATTTGAGCAGGAATAATTGGTTCATCAATAAGA-TTAATTATTCGAATAGAATTAAGATCACCAAGATCATTTTTA-ATGAATGATCAAATTTTTAATTCTTTAGTTACATCTCATGCCTTCCTAATAATTTTTTTTTTAGTAATACCTTTTTTAATTGGAGGATTTGGAAATTGATTAGTTCCATTAATATTAGGATCTCCTGATATAGCATTCCCTCGTCTTAATAATTTAAGATTTTGATTACTACCTCCATCAATTATCTTATTAACTATAAGAAATTTTCTTAA…
	KF936613	---------------------------------------------------------------------------------------AATATTATATTT-TATTTTTGCAATATGAGCTGGAATAATTGGAAGATCAATAAGT-ATAATTATTCGTACTGAATTAGGAACTCCTAATTCATTTATT-AATAATGATCAAATTTATAATTCTATAGTTACAACTCATGCATTTATTATAATTTTTTTCATAGTTATACCTTTTATAATTGGAGGATTTGGAAATTGATTAATTCCATTAATATTAGGGGCCCCAGATATAGCATTTCCACGAATAAATAATATAAGATTCTGATTATTACCCCCTTCAATTTCTATAATATTAATCAGAAATCTTCTTTA…
	AF102836	---------------------------------------------------------------------------------------------------------------------------------------------------------------------------------------------------------------------------------------------------------------------------------------------------------------------------------------ACGAATAAATAACATAAGATTTTGATTATTAACCCCCTCTTTATTTCTATTATTATTAAGAAGAATATTAAT…
	KF936507	---------------------------------------------------------------------------------------TATATTATATTT-TATTTTTGCTATATGATCAGGAATATTAGGTTCATCATTAAGA-TTAATTATCCGAATAGAATTAGGAACAGTAAATCAAGTAATT-GGAAATGATCAAATTTATAATTCATTAGTTACAGCTCATGCTTTTATCATAATTTTTTTTATAGTAATACCTTTTATAATTGGTGGATTTGGAAATTGACTAATTCCATTAATATTAGGAGCTCCAGATATAGCATTCCCACGAATAAATAATATAAGATTTTGATTACTACCACCTTCAATTTTTATATTAATTATAAGAAATATATTTGA…
	JN679600	---------------------------------------------------------------------------------------AATATTATACTT-TYTATTTGCTATATGATCAGGAATAATTGGTACATCTTTAAGA-ATAATTATTCGTATAGAATTAAGAACTCCAGGCATATGAATT-AATAATGATCAAATTTATAATTCAGTAATTACTGCTCATGCATTTATTATAATTTTTTTTATAGTTATACCATTTATAATTGGAGGGTTTGGAAATTGATTAATTCCAATAATAATTGGTGCACCAGATATAGCTTTCCCTCGAATAAACAATATAAGATTTTGATTATTACCCCCATCATTAATAATATTAATATTAAGAATAATAATTTA…
	KP829528	----------------------------------------------------------------------------------------------------------------------------------------------------------------------------------------------------------------------------------------------------------------------------------------------------------------------------------------------------------------------------------ACCTTCTTAGTTTTAAGAAGAATTGTAGA…
	KP829515	-------------------------------------------------------------------------------------------------------------------------------------------------------------------------------------------------------------------------------------------------------------------------------------------------------------------------------------------ATAAATAATATAAGATTCTGGCTTTTACCCCCTTCTTTGAGATTACTTTTAATAAGAAGAATTGTAGA…
	KP829617	----------------------------------------------------------------------------------------------------------------------------------------------------------------------------------------------------------------------------------------------------------------------------------------------------------------------------------------CGGATAAATAATATAAGATTTTGATTATTGCCTCCATCAATTTCATTATTAATTTTAAGTAGAATTGTAGA…
	KP829535	-------------------------------------------------------------------------------------------------------------------------------------------------------------------------------------------------------------------------------------------------------------------------------------------------------------------------------------------------------AGATTCTGACTTTTACCCCCTTCAATTACTTTCCTAATTTTAAGAAGAATAACAGA…
	KP829500	----------------------------------------------------------------------------------------------------------------------------------------------------------------------------------------------------------------------------------------------------------------------------------------------------------------------------------------CGAATAAATAATATAAGATTTTGATTATTACCTCCTTCTTTAACATTATTAATTATAAGAAGAATTGTTGA…
	KP829526	----------------------------------------------------------------------------------------------------------------------------------------------------------------------------------------------------------------------------------------------------------------------------------------------------------------------------------------------------------TTTTGATTATTACCCCCTTCYTTAACTTTTTTAATTTTAAGAAGAATTGTAGA…
	EF032236	-------------------------------------------------------------------------------------------------TT-TATTTTTGGATTATGAGCTGGTATAGTTGGATCTTCTTTAAGT-ATAATTATTCGTATAGAATTAGGTACCCCTGGTCCTCTTATT-GGTAATGATCAAATTTATAATTCTATTGTAACCTCTCATGCATTTGTTATAATTTTTTTTATAGTTATACCAATTCTTATTGGAGGATTTGGTAATTGATTAATTCCTCTTATACTAGGAGCTCCAGATATAGCATTTCCCCGAATAAATAATATAAGTTTCTGACTTCTTCCTCCTGCTCTTATTATCTTATCATCAAGTATATTCACTAG…
	DQ353355	-----------------------------------------------------------------------------------------------------------GCTATCTGATCAGGATTAATCGGGTCATCCTTAAGC-ATAATTATTCGATTAGAATTAAGTACTTGCAACTCTATCATT-AATAATAATCAAATCTATAATACAATTATTACTAATCATGCTTTAATCATAATTTTCTTCATAGTAATACCCTTTATAATTGGAGGTTTTGGAAATTACCTAATTCCTCCCATAATTGCATCTCCAGATATAGCCTATCCTCGAATAAATAACATAAGATTTTGACTTCTCCCTCCATCATTAATACACTTATCTTTAGGTCAATCTATTCN…
	KF936547	---------------------------------------------------------------------------------------TACTCTATATTT-TTTATTAGGAATATGATCTGGCATAATTGGTACTTCCTTTAGT-GTATTAATCCGATTAGAACTAAGAACACCTACTAGATTTTTA-GGAAGAGATCAAACTTATAATACTTTAGTAACCTCTCATGCATTCTTAATGATTTTTTTTATAGTTATACCTATTATAATTGGAGGATTCGGTAATTGATTAGTACCCTTAATAATCTCTGCCCCTGACATAGCCTTCCCTCGAATAAATAATTCAAGATTTTGATTATTGCCCCCCTCTCTTATTTTATTAACTTCAAGAAGATTTATTGA…
	KF936632	---------------------------------------------------------------------------------------TTCCTTATATTT-TATTTTTGGAATTTGATCAGGAATATTAGGATCTGCTTTAAGA-ATAATCATTCGATTAGAAATAGGAACCCCAAATAACTTAATT-GGGAATGACCAAATTTACAACTCAATTGTAACAGCTCACGCTTTTGTAATAATTTTTTTTATAGTTATACCTATTATACTAGGTGGATTTGGAAATTGATTAATCCCTTTAATATTAAGAGCCCCTGATATAGCATTCCCCCGTTTAAATAATATAAGATTTTGGCTTTTACCCCCCTCATTATTATTATTAATTTACAGAAATATTTTTGG…
	KF936657	---------------------------------------------------------------------------------------AACCTTATACTT-CATTTTCGGATTATGGGCAGGAACTTTAGGATCTTCAATAAGA-CTAATTATTCGAATAGAATTAAGAATACCAGGATCAATAATT-GGAAATGAACAAATTTATAACTCAATTGTAACAGCACACGCATTTGTAATAATTTTTTTTATAATTATACCATTAATAATTGGTGGATTTGGAAATTGATTAATTCCAATTATAATTGGAGCCCCAGATATAGCATTTCCACGAATAAATAATATAAGATTTTGACTTCTTCCACCATCCATTATTTTACTAATTTCAAGAATAATAACTGA…
	DQ353287	-----------------------------------------------------------------------------------------------------------GCAATATGATCTGGAATGCTTGGGGCCTCTATAAGA-ATAATTATTCGATTAGAACTAGGAACCTGTAACTCTATTATT-TTAAATGACCAAATTTATAATACTATTATTACTAGGCATGCCTTTATTATAATTTTCTTTATAGTTATACCCTTTATAATTGGGGGATTTGGAAACTTCCTCATCCCTCTAATGCTAGGAGCCCCTGATATGGCATATCCCCGAATAAACAACATAAGATTCTGACTACTCCCCCCATCTATCATACTGCTCACTATAAGAAGATTTGTTAA…
	DQ353370	-----------------------------------------------------------------------------------------------------------TCTTTTTGAGCTGGAATGTTAGGATCTTCCATAAGA-ATAATTATTCGATTAGAATTAGGAACATGTGGATCATTAATT-AATAACGATCAAGTATTTAATTCAATAATTACAAGACATGCCTTTGTTATAATTTTTTTTACTGTAATACCCTTTATAATTGGAGGATTCGGAAATTTTCTTATTCCTTTAATATTAGGTACACCTGATATAGCTTACCCACGAATAAATAATATAAGATTTTGATTACTACCCCCCTCATTAATATTACTAATTATGAGTAATTTTATAAG…
	FJ436826	----------------------------------------------------------------------------------------------------------------------------------ATCTTCCATAAGA-ATGATCATCCGGTTAGAACTAGGGTCATGCGGGGCTCTAATT-AATAATGATCAGGTCTACAACTCCATTATTACCGGACACGCCTTCATTATAATCTTTTTTATAGTTATGCCATTCATAATTGGAGGATTTGGAAATTTTTTAGTACCCTTAATAATTGGATCCCCGGATATAGCATACCCGCGAATAAATAATATGAGATTTTGATTACTCCCTCCATCCATTATATTACTCACCTTAAGAAGATTTATCAA…
	KP271174	-------------------------------------------------------------------------CATAAAGATATTGGAATTCTTTATTT-TATATTCGCTATATGANCAGGAATAATTGGATCATCTATAAGT-ATAATCATTCGATTAGAGCTAGGATCATGTGGATCATTAATT-AATAATGACCAAATTTATAACTCTATTGTTACAGGACACGCTTTTATTATAATCTTCTTTATAGTAATACCATTTATAATTGGTGGATTTGGAAATTTYCTAGTTCCATTAATAATTGGATCACCAGATATAGCTTATCCACGAATAAACAATATAAGATTTTGATTACTCCCACCATCATTAATATTACTTGCTTTAAGAAGATTTATTAA…
	DQ353328	-----------------------------------------------------------------------------------------------------------GCCATCTGAGCAGGTATAATTGGCACTTCTATAAGT-CTAATTATTCGACTAGAATTAGGAATTCCTAATTCTATTATT-AATAATAGTCAAATCTATAATACTATAATTACAAGTCATGCTTTTATTATAATTTTTTTTATAGTTATACCATTCATAATTGGTGGATTTGGTAATTTTTTAGTCCCTCTAATATTAGGTACCCCAGATATAGCTTATCCCCGTCTTAATAATATAAGATTTTGATTATTACCACCATCAATTACATTATTAATTATTAGAAGATTTATTGG…
	DQ353327	-----------------------------------------------------------------------------------------------------------GCTATTTGGGCTGGGATAATTGGAACTTCAATAAGA-ATAATTATTCGATTAGAATTAGGAACATGTGGATCTTTATTA-TTAAACGATCAAATTTTTAATGTAATGGTTACTAGACATGCTTTTATTATAATTTTTTTTATAGTAATACCTTTTATAATTGGGGGATTTGGAAATTTTTTGGTTCCTCTTATATTAGGAGCTCCTGATATAGCATATCCTCGAATAAATAACATAAGATTTTGACTATTGCCTCCTTCTATTTCTTTATTAATTATAAGAAATTTTATTAA…
	DQ353307	-----------------------------------------------------------------------------------------------------------GCAATATGATCAGGAATAGTTGGAACCTCAATAAGA-ATAATTATTCGATTAGAACTTAGAACTACAGATACTCTTCTA-TTTAATAATCAAATCTTTAATTCCCTAGTAACTGCCCATGCTTTTATCATAATTTTTTTTATGGTTATACCCTTTATAATTGGTGGATTCGGAAACTTTTTAGTCCCCCTTATACTAGGAGCTCCAGATATAGCTTATCCACGAATAAATAATATAAGATTTTGACTCCTTCCACCCTCTCTCTTACTTCTTATACTTAGAAATTTCATTAA…
	KU504873	-------------------------------------------------------------------------------------------------TT-TATTTTAGCTATTTGATCTGGGTTAATTGGTTCTTCAATGAGA-TTAATTATTCGTTTAGAATTAGGAACCTGTAATTCATTTATT-AATAATGATCAAATTTATAACTCTATTATCACTAGACATGCCTTTATCATAATTTTCTTTATAGTTATACCATTTATAATTGGAGGATTTGGTAATTACCTAGTCCCTCTTATACTTGGATCACCTGACATAGCATTCCCACGAATAAATAATATAAGATTTTGACTACTACCACCTTCTTTAATCTTACTAATTTCAAGCAGAATAGTATA…
	FJ824454	------------------------------------------------------------------------------------------------------------------------------------------------ATGATTATTCGATTAGAATTGGGATCTTGCAATAGTTTAATT-AATAATGATCAAATTTATAACACTCTAGTTACAAGCCATGCTTTTATTATAATTTTCTTCATGGTAATACCATTCATAATCGGAGGATTTGGTAATTTTCTTGTCCCTCTAATACTAGGAACTCCAGATATAGCATTCCCTCGAATAAATAATATAAGTTTCTGACTTCTACCGCCATCAATTTCTCTTCTGATTTTAAGAAACTTTATCGG…
	DQ353321	-----------------------------------------------------------------------------------------------------------GCTATCTGATCAGGCCTAATTGGTTCATCAATAAGA-ATAATTATTCGTCTTGAACTAGGTTCTTGCGGCTCATTAATT-AATAATGACCAAATTTATAATACTTTAGTTACTAGTCACGCCTTTATTATAATTTTCTTCATAGTTATACCTTTTATAATTGGCGGATTTGGAAATTTTTTAGTCCCTCTGATACTCGGAACTCCTGATATAGCCTACCCCCGAATAAATAATATAAGATTTTGGCTCCTCCCTCCTTCCCTTACCCTTCTCCTCTTAAGAAGATTTATTAA…
	DQ353302	-----------------------------------------------------------------------------------------------------------GCTTTATGATCAGGAATAATCGGATCATCCATAAGA-ATAATTATTCGCCTTGAACTAGGCACTTGTAATACTATATTA-ATTGATAACCAAATCTTTAATATTTTAGTTACAAGACATGCTTTCATTATAATTTTTTTTATAGTTATACCTTTTATAATCGGGGGATTCGGCAATTTTCTAGTACCTTTAATATTAGGAGCCCCAGATATAGCCTACCCTCGAATAAATAACATAAGATTTTGATTACTCCCTCTATCAATTACAATAATACTTATAAGAAACTTTATCAA…
	DQ353384	-----------------------------------------------------------------------------------------------------------GCTTTATGATCAGGAATCCTAGGATCATCAATAAGA-ATAATTATTCGTTTAGAATTAGGGACTTGCGGAACAATAATT-TTTAATGACCAAGTTTTCAATGTTATTGTAACAAGTCATGCTTTTATTATAATTTTTTTTATAGTTATGCCATTTATAATTGGAGGTTTTGGTAACTTTATTGCACCGTTAATAATTGGTGCACCTGACATGGCCTATCCTCGTATAAACAATATAAGATTTTGATTATTACCCCCCTCAATTACTTTAATAATTATAAGGAATTTTATTAA…
	DQ353306	-----------------------------------------------------------------------------------------------------------GCTATTTGATCAGGTCTTATCGGATCTTCAATAAGT-ATGATCATTCGTTTAGAACTAGGATCTTGTAATTCCTTAATT-AATAATGACCAAATTTTTAACTCCTTAGTTACTAGACATGCATTTATCATAATTTTTTTTATAGTAATACCCTTTCTTATTGGAGGATTTGGAAATTTCTTAATTCCTTTAATACTTGGGTCACCAGATATAGCTTACCCACGTATAAATAACCTAAGATTCTGACTCTTGCCCCCTTCCATTACATTACTAATTTCAAGTAACTTTATTTC…
	DQ353304	-----------------------------------------------------------------------------------------------------------GCCATCTGAGCAGGAATACTAGGCTCATCTTTTAGA-ATAATTATTCGACTAGAATTAGGAACCTGTGACTCCTTAATT-CTTAATGATCAAATCTTTAATTCTCTTGTAACAATTCATGCCTTCATTATAATCTTCTTCATAGTTATACCATTCATAATTGGAGGATTTGGAAACTTCCTTATTCCCTTAATACTAGGAGCCCCAGATATAGCTTACCCCCGAATAAATAATATAAGATTTTGACTCCTCCCACCTTCAATTACCCTATTAATCATAAGAAATTTTATTAA…
	MG870229	----------------------------------------------ATGAATAAATGACTTTATTCAACAAATCATAAAGATATTGGTATATTATATTT-TATTTTTGCTATTTGAGCTGGTTTAATTGGATCATCTATAAGA-ATAATTATTCGATTAGAATTAGGAACTTGTGGGTCAATTATT-AATAATGATCAAGTTTTTAACTCTATTATTACAGCTCATGCATTTATTATAATTTTTTTTATAGTCATACCATTTATAATTGGAGGATTTGGAAATTTTTTAGTGCCCCTAATATTAGGATCCCCTGATATAGCTTATCCACGAATAAATAATATAAGATTTTGACTTTTGCCTCCTTCTATTATACTCTTAACTTTAAGAAGATTAATTAG…
	KU504897	----------------------------------------------------------------------------------------ATTTTATATTT-TATTTTTGCAATTTGATCTGGATTAATTGGTTCTTCAATGAGT-ATATTAATTCGATTAGAATTAGGAACATGTAATTCAGTAATA-TTAAATGATCAAATTTACAATTCTTTAATTACTAGACATGCATTTATCATAATTTTTTTTATAGTTATACCTTTTATAATTGGAGGATTTGGAAATTACCTAGTTCCTTTAATACTTGGTTCTCCTGATATAGCATATCCTCGAATAAATAACATGAGATTTTGATTACTTCCCCCTTCATTAACTTTATTATTATTAAGAAGTCTTGTTTA…
	DQ353377	-----------------------------------------------------------------------------------------------------------GCTATATGATCAGGCATAGTAGGATCTTCTATAAGA-ATAATTATTCGATTAGAATTAGGATCATGTAATAGAATCATT-AATAATGATCAACTCTATAATTCTCTCATCACCGGTCATGCTTTTATTATAATTTTTTTTATAGTTATACCTTTTATAATAGGAGGATTTGGTAACTTTCTTGTACCCCTAATACTAGGAGCCCCTGATATGGCTTATCCTCGTATAAATAATATAAGATTTTGACTCCTCCCCCCCTCACTCACCCTTCTCACCCTAAGAAACTTTATTAA…
	FJ824447	------------------------------------------------------------------------------------------------------------------------------------------------ATAATCATTCGTCTTGAACTCGGTTCATGTAATAGCCTAATT-AATAATGAACAGATTTACAATTCCATAGTAACAAGACATGCCTTTATTATAATTTTTTTTATAGTTATACCCTTTATAATTGGGGGGTTTGGAAATTTTCTCGTCCCACTAATACTTGGAACGCCTGATATAGCATTCCCTCGAATAAATAATATAAGATTTTGGCTTCTCCCACCATCAATCTCCTTATTAATTCTAAGAAACTTTATTGG…
	MT632328	---------------------------------------------------------------------TAATCATAAAGACATCGGCATTTTGTATTT-TATTTTAGCTATTTGGTCTGGGATGGTTGGGGCGTCCATAAGT-ATAATTATTCGGCTGGAATTGGGCACATGTGGCAGGCTAATT-AGTAATGATCAGGTTTATAATTCTTTGATTACTAATCATGCTTTTATTATGATTTTTTTTATGGTGATACCCTTTATGATTGGGGGGTTTGGTAATTTTTTGGTCCCACTAATGTTAGGGAGGCCGGATATGGCTTTCCCACGTTTGAATAACATGAGGTTTTGGTTGTTGCCACCGTCCCTGATGCTTTTGATTTTGAGAAATTTTATGTA…
	KC335728	---------------------------------------------------------------------------------------AATCCTTTACTT-CATTTTTGCTATTTGAGCAGGAATAATTGGATCTTCAATAAGA-ATATTAATTCGATTAGAATTAGGATCCTGCGGATCAATTATC-AATAATGATCAAATTTATAACTCAATTGTAACAAGACATGCATTTATTATAATTTTTTTTATAGTAATGCCATTTATAATTGGAGGATTTGGAAATTTTCTTATTCCTTTAATATTAGGCTCACCCGATATAGCATATCCACGAATAAACAACATAAGATTTTGATTGTTACCCCCATCTATTACTCTTTTACTACTAAGAAATTTTATTAA…
	DQ353286	-----------------------------------------------------------------------------------------------------------GCTATATGATCTGGAATAATGGGATCATCTATAAGA-TTTATTATTCGTTTAGAACTAAGAAACTGTAATTCAATTATT-AACAATGATCAAATTTATAACTCCTTAGTAACAAGCCATGCATTTATTATAATTTTTTTTATAGTTATACCCTTTATAATTGGAGGATTTGGAAATTTTCTAATTCCATTAATACTAGGAGCCCCAGATATAGCATATCCCCGAATAAATAATATAAGATTTTGACTTTTACCCCCTTCATTACTTTTATTAATCTTAAGAAATTTTTTCTT…
	DQ353300	-----------------------------------------------------------------------------------------------------------------------------------TCGTCTATAAGT-ATGATTATTCGTCTAGAACTAGGATCCTGTAATTCCCTAATT-AATAATGATCAAATTTACAACTCTTTAGTAACTAGTCACGCATTTATTATAATTTTTTTTATAGTCATACCCTTCATAATTGGAGGATTTGGGAACTTTCTAGTTCCATTAATATTAGGGACCCCAGATATAGCCTACCCTCGAATAAATAATATAAGATTTTGACTCCTCCCACCCTCTATTACACTTCTTATCTTAAGAAGATTCATTGG…
	MT632358	-----------------------------------------------------------------CAACCAATCATAAAGGTATTGGTATTCTCTATTT-AATTTTTGCAATTGGATCAGGCTTACTAGGGTCATCAATAAGG-ATAATTATCCGATTGGAATTAAGATCATGTGGAAGATTAATT-AACAATGATCAAATTTATAACTCCTTAATTACTAACCATGCATTTATTATAATCTTCTTTACAATTATACCATTTATAATTGGCGGATTCGGAAATTTTTTAATTCCCTTAATACTTGGATCTCCTGATATAGCTTACCCACGAATAAATAATATAAGTTTCTGACTTTTACCCCCCTCATTAACTCTTTTAATTCTTAGAAATTTTTTATA…
	EF191427	-----------------------------------------------------------------------------------------------------ATTTCT----------------------------------------------------------------------------------------------------CTCCT-----------------TCTATTA-----------------------------------------------------------------------------------------------------------------------------------------------------AGAAATTTTATTAA…
	DQ353309	-----------------------------------------------------------------------------------------------------------GCTATATGATCTGGAATAATCGGATCTTCAATAAGT-ATAATTATTCGATTAGAACTCGGAACCCCAAGATCTATTATT-TCCAATGATCAAATTTTTAATTCTATTGTAACAGCTCATGCATTTATTATAATTTTTTTCATAGTTATACCTTTCATAATTGGTGGATTCGGAAACTTTTTAATTCCTCTAATACTAGGGACTCCTGATATAGCCTACCCTCGTATAAATAATATAAGATTTTGACTCCTACCCCCATCAATTTTATTTCTAATCTCAAGAAATTTTATCAG…
	DQ353364	-----------------------------------------------------------------------------------------------------------GCTATTTGAGCCGGGATATTAGGATCTTCTATAAGA-ATAATTATTCGATTAGAACTTGGATCTACTAACCCTTTAATT-AATAATGATCAGACCTTTAATTCTCTAGTCACAAGTCATGCTTTTATCATAATTTTTTTCATAGTTATGCCATTTATAATTGGAGGATTTGGAAACTTTTTAGTGCCACTAATACTTGGATCTCCTGACATAGCCTACCCTCGTTTAAATAATATAAGATTTTGACTCCTGCCCCCATCAATTTCTTTATTAATTTTAAGCAATTTTATTAA…
	FJ824414	------------------------------------------------------------------------------------------------------------------------------------------------ATAATTATCCGCTTAGAATTAGGATCATGTAATTCACTAATT-AATAATGATCAAATCTACAACACCCTAGTTACTAGTCATGCCTTTATTATAATTTTCTTTATAGTTATGCCCTTTATAATTGGAGGATTTGGAAATTTTTTAATCCCCTTAATACTAGGTTCCCCTGATATAGCATATCCTCGTATAAACAATATAAGATTCTGACTCCTCCCACCTTCTCTTTCCCTCCTTATTATAAGAAGATTTATTAG…
	DQ353297	-----------------------------------------------------------------------------------------------------------GCAACTTGATCAGGAATACTAGGATCATCAATAAGA-ATGATTATCCGCCTAGAATTAGGATCATGTAATTCATTAATT-TATAATGATCAAATCTTTAACTCTATTGTAACTTCTCACGCCTTTATTATAATTTTCTTCATAGTCATACCTTTTATAATCGGAGGATTTGGAAACTTTTTAATTCCTCTAATACTTGGCGCCCCAGATATAGCTTTCCCACGAATAAACAACATAAGATTCTGACTATTGCCCCCATCAATCACTCTATTACTATTAAGTAATTTTATTAG…
	DQ353322	------------------------------------------------------------------------------------------------------------CTATTTGATCAGGTTTAATCGGATCTTCTATAAGT-ATAATTATTCGAATAGAATTAGGAACATGTAATTCTTTTATT-AACAATAATTTTTTATATAATTCAATTATTACTAATCATGCTTTTATTATAATTTTTTTTATAGTTATACCCTTTATAATTGGAGGTTTTGGAAATTTCCTTATTCCTCTTATATTAGGATCTCCAGATATAGCTTTCCCCCGCTTAAATAATCTTAGATTTTGACTTTTACCACCCTCTATTTTTTTTTTATTGATTAGCAATTTAACTTC…
	GQ255124	-----------------------------------------------------------------------------------------------------------------------------------TCTTCAATAAGA-ATAATTATTCGCTTAGAATTAGGATCTTGTAATTCATTAATT-AATAATGATCAAATTTATAACACTTTAGTAACTAGTCATGCATTTATTATAATTTTTTTTATAGTTATACCTTTCATGATCGGGGGCTTTGGAAATTTTTTAATTCCCTTAATGCTTGGATCTCCTGACATAGCCTATCCTCGTATAAATAATATAAGATTTTGACTGCTTCCTCCATCAATTATATTATTAATATTAAGAAATTTTTTAAG…
	KX016624	-------------------------------------------------------------------------------------------------------------------------------------------------------------------------------------------------------------------------------------------------------------------TTTATAATTGGCGGATTTGGAAATTTTTTAGTCCCACTAATACTAGGAACACCTGATATAGCATACCCACGAATAAATAATATAAGATTTTGACTCCTCCCTCCATCTTTAACTCTTTTATTAATAAGAAGGTTCATTAA…
	FJ824420	---------------------------------------------------------------------------------------------------------------------------------------------------------------------------------------------------------------------------------------------------------------------------------------------------------------------------------------------------------------------------------------------------------------…
	MT632297	-------------------------------------------------------------TATTCAACCCATCATAAAGATATCGGAATTTTATATTT-TCTTTTAGCTATTTGATCAGGTATAATTGGATCAGCAATAAGA-ATAATTATTCGGTTAGAATTAGGATCCTGTAATAATCTTATC-AATAATGATCAAATTTATAATTCCCTAATTACTAGCCATGCCTTTATTATAATTTTTTTTATAGTAATACCCTTTATAATTGGAGGATTTGGAAATTTTTTAATTCCTCTTATACTTGGTTCCCCAGATATAGCTTACCCCCGTATAAATAATATAAGATTTTGACTTCTCCCACCTTCTTTAATTCTTCTTATTATAAGAAATTTTATTTC…
	AY641701	---------------------------------------------------------------------------------------------------------------------------------------------------------------------------------------------------------------------------------------------------------------------------------------------------------------------------------------------------------------------------------------------------------------…
	DQ353388	-----------------------------------------------------------------------------------------------------------TGCATCTGAGCAGGATTAATTGGCTCATCTATAAGA-ATAATTATCCGCCTAGAACTAGGCTCATGCAACTCTATTATT-AACAATGATCAAACCTACAATTCCTTAGTAACTGCCCATGCCTTCATTATAATTTTCTTTATAGTAATACCATTTATAATTGGAGGATTTGGAAATTTTTTAGTACCACTTATACTAGGATCACCAGATATAGCCTACCCTCGAATAAACAACATAAGATTCTGACTATTGCCCCCCTCCATTATATTACTTCTATTAGGAAGATTCATTAA…
	AY227075	----------------------------------------------ATGTATAAATGAATTTTTTCGCGTAATCATAAAGAATTGGGAACTTTGTACTT-TTTATTCGGATTATGGTCTGGGATAATTGGTTCTTCGCTTAGA-ATATTAATTCGGTTAGAACTAAGACAAATTAATTCAATTATT-AATAATAATCAACTATATAATGTAATTGTAACAATTCATGCCTTTATTATAATTTTCTTTATAACAATGCCTATTGTTATTGGTGGATTTGGAAATTGACTAATCCCAATAATAATAGGATGCCCTGATATATCATTCCCACGACTTAATAATATTAGATTTTGATTACTACCCCCCTCATTAATAATAATAATTATAAGATTTTTAATTAA…
	MK766411	-------------------------------------------------ATAAAATGAATTTTCTCAACTAATCATAAAGATATCGGAACTTTATATTT-CTTATTTGGAATTTGAGCAGGAATAATTGGATCTTCCTTAAGA-ATTTTAATTCGATTAGAATTAAGTCAAATTAATTCAATTATT-AATAATAATCAATTATATAATGTAATTGTAACTATTCATGCATTTATCATAATTTTTTTTATAACTATACCAATTGTTATTGGAGGTTTTGGTAATTGATTAATCCCTCTTATAATAGGATGCCCAGATATATCATTCCCACGATTAAATAATATTAGATTCTGATTATTGCCACCCTCATTAATAATAATAATCTGTAGATTTATAATTAA…
	MZ695840	-------------------------------------------------ATAAAATGAATTTTTTCAACTAATCATAAAGATATTGGAACTTTATACTT-TTTATTTGGTATTTGGGCAGGAATAATTGGATCTTCACTAAGA-ATTTTAATTCGTTTAGAATTAAGACAAATTAATTCAATTATT-AATAATAACCAATTATACAATGTTATTGTAACAATTCATGCTTTTATTATAATTTTTTTTATAACTATACCAATTGTAATTGGTGGATTTGGAAATTGATTAATTCCTATAATAATAGGATGTCCCGATATATCATTTCCACGTTTAAATAATATTAGATTTTGATTATTACCTCCTTCATTAATAATAATAATTTGCAGTTTTTTAATTAA…
	LC608652	-------------------------------------------------------------------------------------------------------------------------------------TTCTTTAAGT-TTTATCATTCGAATCGAACTAAGAAATCCCCAATCATTAATT-GGTGATGATCAAATTTTTAATGTAATAGTTACAGCCCATGCATTTATTATAATTTTTTTTATAGTCATACCTATTATAATTGGGGGATTTGGTAATTGATTAGTTCCTCTAATACTCGGTGCTCCTGATATAGCTTTTCCCCGTATAAATAATATAAGTTTTTGACTTTTACCACCATCTTTAACTTTTCTATTAATTAGAAGAATCATTGA…
	MT011510	----------------------------------------------TTGAAGCGATGATTATTTTCGACAAACCATAAAGATATTGGAACACTATATTT-TTTATTAGGAATATGATCTGGAATATTAGGATTATCAATAAGA-ATGCTAATTCGAATAGAATTAGGAATAACAGGGTCTATAATT-GGAAATGATCAAATTTATAATACAATTGTAACAGCACACGCATTTGTAATAATCTTTTTCATAGTTATACCAATTATAATTGGTGGTTTTGGTAATTGGTTGTTACCAATTATAATTGGTTCTCCAGATATAGCTTTCCCACGAATAAATAATATAAGTTTTTGAATATTACCCCCATCATTAACACTAATAATTATTAGCAGAATAGTTGA…
	OQ682531	----------------------------------------------ATGAAACGATGATTATTCTCCACAAATCATAAAGATATCGGAACTCTATATTT-TATTTTAGGGATATGATCAGGAATAATTGGATTATCAATAAGA-ATAATTATTCGATTAGAACTAGGTATACCAGGATCTATTATT-GGAAATGACCAAATTTATAATACTATTGTAACAGCACACGCTTTTATTATAATTTTCTTTATAGTTATACCAATTATAATTGGAGGATTTGGCAATTGATTATTACCACTTATAATTGGAGCACCAGATATAGCATTTCCCCGAATAAACAACATAAGATTTTGATTACTACCACCATCACTAACACTATTAATTATAAGAAGATTAGTAGA…
	KM890995	-------------------------------------------------------------------------------------------------------------------------------------------------------------------------------------------------------------------------------------------------------------------------------------------------------------------------------------------------------------------------CCTTCATTAATTCTCCTTCTATCTAGATCTATAGTTGA…
	KM890924	----------------------------------------------------------------------------------------------------------------------------------------------------------------------------------------------------------------------------------------------------------------------------------------------------------------------------ATAGCTTTTCCTCGAATAAATAATATAAGATTCTGATTACTACCTCCTTCATTAATTCTCTTATTATCAAGATCTATAGTTGA…
	KM890901	-------------------------------------------------------------------------------------------------------------------------------------------------------------------------------------------------------------------------------------------------------------------------------------------------------------------------------------------ATAAATAATATAAGATTTTGATTATTGCCCCCAGCATTATTTCTTCTTCTTTCTGGGTCAATAGTAGA…
	EF032291	----------------------------------------------------------------------------------------ACACTTTATTT-TATTTTTGCCATATGAAGAGGAATAATTGGATCAGCATTAAGA-ATATTAATTCGTATAGAATTAGGAACACCAAGAAAATTAATT-GGAAACGATCAAATTTATAATAGAATTGTTACAGCTCACGCTTTTGTAATAATTTTTTTTATAGTAATACCATTTATAATCGGAGGATTTGGAAATTGATTAGTACCTATGATATTAGGAGCCCCAGATATAGCCTATCCACGAATAAATAATATAAGATTTTGATTATTACCACCATCATTATTTTTATTAATTACAAGAAATACAATTAA…
	KF936505	---------------------------------------------------------------------------------------AACTTTATATTT-TATTTTTGCTATTTGGTCGGGGATGTTAGGGTCATCAATGAGA-CTATTAATTCGTATAGAACTAGGTATGGCTGGGACATTAATT-GGTAATGATCAAATTTATAATTCTATTGTTACTGCTCATGCTTTTGTAATAATTTTTTTTATAGTTATACCTTTCTTAATTGGAGGGTTTGGAAATTGATTAATTCCAATAATATTAGGGTCACCTGATATAGCTTTTCCTCGTATAAATAATATGAGGTTTTGATTATTGATTCCTGCCATGGTTAATTTACTATTAGGAGGTTTCATAAA…
	MG953074	---------------------------------------------------------------------------------------------------------------------------------------------------------CGGGTAGAGCTTGGCATGGCTGGATCATTTATT-GGTGATGATCAGATTTATAATGTGATCGTTACAGCTCATGCTTTCGTTATGATTTTTTTCATAGTCATACCTATTATAATTGGTGGATTTGGTAATTGATTTGTTCCATTGATGATTGGAGCTCCAGACATGGCATTCCCACGAATAAATAACATGAGTTTTTGAATACTTCCACCTTCTCTGACGTTGTTGTTAATAAGAATAATAGTAGA…
	MN241570	--------------------------------------------------------------------------------------------------------TTAGGTATTTGGGCAGGTATGCTTGGAACTGCTTTAAGA-ATATTAATTCGAGTAGAATTGGGAATTTCTGGATCATTTATT-GGTGATGATCAAGTTTATAATGTAGTAGTCACAGCTCATGCCTTTATTATAATCTTTTTTATGGTTATACCAATTATAATTGGTGGATTTGGTAATTGATTAATTCCAATAATAATTGGTGCTCCTGATATAGCATTTCCTCGAATGAATAATATAAGATTCTGACTTCTTCCCCCGTCTTTAACATTACTTTTAGTTAGAAGTTTTGTTGA…
	MT639399	-------------------------------------------------------------------------------GATATTGGTATATTATATCT-ATTATTAGGTGGGTGGTGTGGAACAGTAGGGTTATCTATAAGG-GTTATTATTCGATTAGAGTTATCTATACCAGGAAGATTTTTG-GGAAGAGAGCAATTATACAATAGTATAGTTACAGCTCATGCATTAGTAATAATTTTTTTTATAGTTATACCTTTAATATTAGGGGCTTTCGGAAATTATTTAATTCCTTTAATATTAGGAGCTCCTGATATAGCTTTTCCTCGAATAAATAATATAAGGTTTTGATTATTAATTCCTTCTTTTATTTTATTAATAGCGGGTATATTTTTAAA…
	DQ012659	----------------------------------------------------------------------------------------------------------------------CGGAATAATTGGTTCAAGATTAAGA-ATAATTATCCGAATAGAACTTGGTACCCCTTCTCAATTAATT-AATAATGACCAAATTTATAATACAATTGTTACAGCCCACGCATTCATCATAATTTTTTTTATAGTTATACCAATTATAGTAGGGGGGTTCGGAAATTATATAATTCCCTTAATATTAACAACCCCTGATATAGCCTTCCCTCGACTTAACAATATAAGATACTGACTCCTAATCCCATCATTAATTTTAATAATTACAAGAATATTCATTGA…
	MK681954	----------------------------------------------ATGAATAAATGAATATTTTCAACAAACCATAAAGACATTGGCACACTATACTT-AATATTCGGAATATGGGCCGGAATATTAGGAATATCTATAAGA-TGAATTATCCGAATTGAACTAGGTAATCCCGGGTCCTTTATC-GGCAATGATCAAATCTTCAATGTAATCGTAACAGCCCACGCCTTTATTATAATCTTCTTTATAGTAATACCAATTATAATTGGAGGATTCGGAAATTGATTAGTCCCAATTATAATTGGTAGACCGGATATAGCCTTCCCTCGACTCAATAATATAAGATTTTGAATATTACCTCCATCAATTACACTATTAATTATAAGATCAATAATTGA…
	GQ305453	-------------------------------------------------------------------------------------------------------------------------------------------------------------------------------------------------------------------------------------------------------------------------------------------------------------------------------------------------------------------CTTCCCCCTTCACTTATGCTGCTAATTTGTAGAAACATAATAGA…
	GQ302337	----------------------------------------------------------------------------------------------------------------------------------------------------------------------------------------------------------------------------------------------------------------------------------------------------------------------------------------CGTATAAACAATTTAAGTTTCTGACTCCTTCCTCCTTCTATTACTCTTTTAATTTTTAGAAGAATTATTGA…
	GU596819	------------------------------------------------------------------------------------------CTCATATTT-TATTTTAGGAATTTGATCAAGAATATTAGGATCTTCAATAAGA-TTAATTATTCGAATAGAATTAGGTACAATTGGTTCTGTTTTA-AAAAATGATCAAATTTATAATTCTATTGTAACATCACATGCTTTTATTATAATTTTTTTTTTTATTATACCTGTTATAATTGGAGGATTTGGTAATTGATTAATYCCYCTTATATTAGGTGTTTTARATATATKTTTYCCACGTTTAAATAATCTTAAATTTTGATTTTTACCTCCATCATTAATTTTATTAATTTTTTCAAATTTTATTGG…
	EU546112	-------------------------------------------------------------------------------------------------------------------------------------------------------------------------------------------------------------------------------------------------------------------------------------------------------TTGATACTTGGAGCTCCTGATATAGCTTTTCCTCGAATAAATAACATGAGATTTTGACTTCTCCCCCCGTCATTATCTCTGTTACTTATGAGAAGAATTGTTGA…
	KF936640	---------------------------------------------------------------------------------------ATCACTGTATTT-AATTTTTGGTATTTGATCAGGTATACTAGGATTATCATTCAGA-ATAATTATCCGAACAGAACTAATAACATCAGGAACATTCATT-GAAAATGATCAAATTTATAATACATTTGTAACATCTCACGCATTTTTAATAATTTTTTTTATAGTTATACCCCTAATAATAGGAGGATTTAGAAACTGATTAATTCCTTTAATATTAGGATCTCCTGATATAGCTTTTCCTCGAATAAATAATTTAAGATTTTGACTCCTTCCCCCATCCTTAATTTTACTTCTTATAAGAAATTTAATTGA…
	MN241562	--------------------------------------------------------------------------------------------------------TTTGGTATTTGATCAGGTATAATCGGGACTACTCTGAGA-ATATTAATTCGAATCGAATTAGGGAATCCTGGCTCTTTTATT-GGAGATGATCAAATTTACAATGTTATTGTAACGGCTCACGCTTTCATTATAATTTTCTTTATAGTTATACCAATTATAATTGGTGGTTTTGGGAATTGACTAGTTCCATTAATAATTGGAGCTCCTGATATAGCTTTTCCTCGTATAAACAATATAAGATTTTGGTTGCTTCCTCCATCTATTACTCTTTTAATCATAGGAAGAATGATTGA…
	EF032290	-------------------------------------------------------------------------------------------ATTGATTT-TATTTTTGGAATATGATCGGGTATAATTGGATCAGCATTAAGA-ATTTTAATTCGAATAGAATTAGGCAATCCAGGTTATTTAATT-CACAATGATCAATTATATAATTCTATCATTACATCTCACGCATTTATTATAATTTTTTTTATAGTAATACCTATTATAATTGGTGGATTTGGAAATTGATTAATTCCTTTAATATTAGGAGTCCCAGATATAGCATTTCCTCGAATAAATAATATAAGATTTTGATTATTACCACCATCAATCAATTTTTTAATTATAAGAAATTTTTTAAA…
	EF032287	-------------------------------------------------------------------------------------------------TT-TATCTTTGGGGCCTGATCAGGAATAATCGGAACTTCATTAAGA-TTAATTATTCGTTTAGAACTTGGAAATCCAGGGTTTTTAATT-AATAATGATCAAATTTACAATACAATAGTTACAGCACACGCTTTTATTATAATTTTTTTTTTTGTAATACCTATTATAATTGGAGGATTTGGAAACTGACTCATTCCTTTAATATTAGGAAGTCCAGATATAGCCTTTCCACGTATAAATAATTTAAGATTTTGACTTTTACCACCATCACTTATATTATTAATTGCAAGTAGAATTACTAA…
	KY999028	-----------------------------------------------------------------------------------------------------------------------------------------TTAAGA-ATATTAATTCGTATTGAATTAAGTCATCCAGGAATTTATATT-AATAATGACCAAATTTATAATATAATTGTTACAGCTCATGCTTTTTTAATAATTTTTTTTACAGTCATACCTATTATAATTGGAGGATTTGGTAATTGATTAATCCCATTAATACTAGGTGCACCTGATATATCATTCCCTCGAATAAATAATATAAGATTTTGATTACTACCCCCTTCCCTTTTAATATTAATAAATAGAATAATTATAAA…
	KY999019	----------------------------------------------------------------------------------------------------------------------------AATTGGATCTTCTATAAGA-ATTATTATTCGCATAGAACTAGGTAACCCAGGCATATTTATT-AACAATGATCAAATTTATAACTCAATTATTACCGCCCATGCTTTTATTATAATTTTTTTTATAGTTATACCCATTATAATTGGAGGATTTGGAAATTGATTAACACCTTTAATACTATCCGCCCCAGATATAGCATTCCCACGAATAAATAATATAAGATTTTGATTATTGCCCCCATCATTATTTCTATTAATCAATAGAAGAATTATTAA…
	KF936560	---------------------------------------------------------------------------------------AACTTTATACTT-TTTATTTGGGATTTGATCAGGTATAATAGGTCTATCATTTAGA-ATAATTATTCGAACAGAGCTTAGATCAGTGGGCTCATTAATT-GGCGACGATCAAATCTATAATGTTATAGTTACATCACATGCATTTTTAATGATTTTTTTCATAGTAATGCCAATTATAATTGGAGGATTTGGAAATTGATTAATCCCTTTAATACTAGGAGCCCCTGATATAGCATTCCCTCGACTTAATAATATAAGATTCTGATTACTCCCCCCTTCATTAATTTTATTAACTATCAGAAGATTTACTGA…
	MK681955	----------------------------------------------ATGAAAAAATGATTTTATTCAACAAACCATAAAGACATTGGAACCCTATATTT-AATTTTTGGAATTTGATCAGGAATAATTGGCATATCAATAAGA-TGAATCATTCGAGTAGAATTAGGAAATCCGGGCTCATTCATT-GGAAATGACCAAATCTATAATGTTATTGTTACGGCACATGCATTTGTAATAATTTTCTTTATAGTTATACCAATTATAATTGGGGGTTTTGGGAACTGACTTGTACCAATTATAATTGGAGCTCCTGACATAGCGTTTCCACGAATAAATAACATAAGATTTTGATTATTACCACCATCAATTACATTATTAATTATAAGATCTATAGTAAA…
	KX821856	-----------------------------------------------TGAATAAATGATTATTTTCAACAAATCACAAAGATATTGGAACATTATATTT-TATATTCGGTATATGAGCAGGAATAGTTGGTATAAGTATAAGA-TGAATTATTCGTATTGAATTAGGACAACCCGGATCTTTTATT-GGTGATGACCAAATCTATAATACTATTGTAACAGCCCATGCTTTTATTATAATTTTTTTTATAGTTATACCTATTATAATTGGAGGTTTTGGAAATTGATTAGTCCCACTAATACTTGGAGCCCCTGATATAGCATTTCCACGAATAAATAATATAAGATTTTGATTATTACCCCCATCTATTACATTATTATTGAGAAGAAGAATAATTGA…
	KM890929	-------------------------------------------------------------------------------------------------------------------------------------------------------------------------------------------------------------------------------------------------------------------------------------------------------------------------------------------------AATTTAAGATTCTGATTACTTCCCCCATCATTAACTTTACTAGTAATTAGATCAATAATTGA…
	KF597513	-----------------------------------------------------------------------------------------------------------------------------------------------------------------------------------------------------------------------------------------------------------------------------------------------------------------------CCTATATAGCATTCCCACGAATAAATAATATAAGATTTTGACTCCTTCCTCCTTCACTAATATTTTTAATTTTTAGATCAGTAATAAA…
	KF936529	---------------------------------------------------------------------------------------AACTTTATATTT-TATATTAGGAAGATGAGCTGGAATAATGGGAACTTCTTTAAGA-ATTTTAATTCGAAATGAATTAGGTTCACCAAGATCCTTAATT-AATAATGATCAAATTTATAATTCGATTGTTACAATACATGCTTTTATTATAATTTTTTTTATAGTTATACCTATTATAATTGGTGGTTTTGGAAATTGATTAGTACCTTTAATATTAGGAGCTCCTGATATAGCTTTTCCTCGATTAAACAATTTAAGATTTTGATTAATACCTCCATCTTTAATTTTATTAATTGTTAGAAATTTAACAAA…
	EF032227	----------------------------------------------------------------------------------------ACCATATATAT-AATTATAGGAATTTGATCAGGACTTATTGGAACATCTATAAGA-ATATTAATTCGAATAGAACTTAGAGCCCCAGGATCATTAATT-GGAAATGACCAAATCTATAATGTTATTGTTACAGCCCATGCTTTTGTAATAATTTTTTTTATAGTTATACCTTTAATAATTGGAGGATTTGGAAATTGATTAATTCCTCTAATACTAGGAGCCCCAGATATAGCTTTTCCCCGATTAAATAATTTAAGATTTTGATTACTTCCTCCTTCTTTAATATTTCTAATTTCTAGAAGAATAATAAA…
	MT639406	-------------------------------------------------------------------------------GATATTGGAGTTTTATATTT-TTTATTTGGTATTTGATCAGGTATGGTTGGTTTATCTATAAGA-ATAATTATTCGATTAGAATTAAGAAGTGTTGGTTCTTTATTG-GGTGATGATCAAATTTATAATGTTATAGTTACTGCACATGCTTTTGTAATAATTTTTTTTATAGTTATACCTATTATAATTGGTGGTTTTGGAAATTGATTAATTCCTTTAATGTTAGGGGCACCTGATATGGCTYTTCCACGAATAAATAATATAAGATTTTGATTATTAGTTCCATCATTATTATTGTTAGTGATTAGAGGGTTAGTTAA…
	MG953047	------------------------------------------------------------------------------------------------------------------------------------------------------------ATTGAACTGGGTATTCCAGGATCTTTTATT-GGAAATGATCAAATTTACAATGTTGTTGTAACTGCTCATGCATTTATTATAATTTTTTTTATAGTTATGCCAATTATAATTGGTGGATTTGGAAACTGACTCGTTCCTCTAATAATTGGTGCTCCTGATATGGCTTTTCCTCGTATAAATAATATGAGTTTTTGACTTCTTCCTCCATCATTAACCTTGTTATTAACTGGRGCAATAATTGA…
	KM890903	----------------------------------------------------------------------------------------------------------------------------------------------------------------------------------------------------------------------------------------------------------------------------------------------------------------------------ATAGCCTTTCCTCGAATAAATAATATAAGTTTTTGAATATTACCCCCATCATTAATTTTATTATTATCAAGCTCAATAGTAGA…
	MG953070	----------------------------------------------------------------------------------------------TATTT-TATTTTTGGTATTTGATCGGGAATAATTGGAACGGCAATAAGA-GTTCTTATTCGGGTAGAATTAGGAGTTTCTGGTTCTTTTATT-GGGGATGATCAGATTTACAATGTTATTGTAACAGCTCACGCTTTTATTATAATTTTTTTTATAGTTATACCAATTATAATTGGTGGGTTTGGAAATTGATTGGTGCCTTTAATAATTGGGGCTCCTGATATGGCCTTTCCTCGGATAAATAATATAAGATTTTGATTGCTACCTCCTTCAATTATTCTATTATTGATTGGTAGATTAGTTGA…
	MN241553	--------------------------------------------------------------------------------------------------------TTTGGAATTTGATCCGGTATAGTGGGTACTGCAATAAGT-ATATTAATTCGAATTGAACTAGGTATACCAGGTTCATTTATC-GGAGATGACCAAGTTTACAATGTAATTGTAACAGCTCACGCCTTTGTAATAATTTTTTTCATAGTTATACCTATTATAATAGGAGGATTTGGGAACTGATTAGTACCAATAATAATTGGAGCACCAGACATAGCATTTCCTCGCATAAATAATATGAGATTCTGACTATTACCACCATCATTAACTTTACTATTAGTAAGAAGATTGGTTGA…
	MZ630301	------------------------------------------------------------------------------GAACATTGGGACATTATATTT-CATTTTTGGATTTTGATCAGGTATATTAGGATTATCTTTTAGA-ATATTAATTCGAATAGAATTAAGAATTCCAGGATCTATTATT-AATAATAACCAATTATATAATGTTATTGTAACATCACATGCATTTTTAATAATTTTTTTTATAGTTATACCAATTATAATTGGAGGATTTGGAAATTGATTAATTCCATTAATATTAGGAGCTCCTGATATAGCTTTTCCTCGATTAAATAATATAAGATTTTGATTTTTACCTCCATCATTATTATTATTATTATCAAGAAGATTAGTAAA…
	KT964167	----------------------------------------------ATGAATAAATGATTGTTTTCAACAAATCATAAAAATATTGGCACTTTATATTT-TATTTTAGGATTTTGATCGGGAATATTAGGACTATCAATAAGA-ATAATTATTCGAACAGAATTAGGAACACCAGGATCATTAATT-GGAAATGATCAAATTTATAATACAGTAGTAACTTCTCATGCCTTTTTAATAATTTTTTTTTTAGTAATACCAGTGATAATTGGAGGTTTTGGAAATTGATTAATCCCATTAATATTAAGAGCACCTGATATAGCATTTCCACGAATAAATAACATAAGATTTTGACTTTTACCCCCATCATTAACAATTTTATTATCTAGAAGAATTGTTGA…
	EU546123	-------------------------------------------------------------------------------------------------------------------------------------------------------------------------------------------------------------------------------------------------------------------------------------------------------TTGATGTTAGGGGCTCCTGATATAGCATTTCCTCGGATAAATAATATGAGATTTTGATTACTTCCCCCATCATTATCTCTTTTACTTATAAGAAGAATTGTTGA…
	AY368914	---------------------------------------------------------------------------------------TATATTATATAT-AATTTTTGGTGTTTGATCTGGCATAATTGGGTCTAGATTAAGA-ATAATTATTCGGACAGAACTTGGTACACCATTACAATTAATT-GGTAATGATCAAATTTATAATTCAATTGTTACAACTCATGCATTTATTATAATTTTTTTTATAGTTATACCTATTATAGTTGGGGGATTTGGAAATTATTTAATTCCTCTTATATTAAGGGTTCCTGATATAGCTTTCCCTCGTATAAATAATATAAGATTTTGGCTTTTAATTCCTTCTTTAATATTAATATTATCTAGAATATATGTTGA…
	AY368909	---------------------------------------------------------------------------------------TATACTATACTT-TATATTTGGTATTTGAACTGGAATAATTGGATCAGCATTAAGA-TTAATTATTCGTATAGAATTAAGATCAACATTACAATTAATT-AATAATGATCAAATTTATAATTCAATTGTAACTGCTCATGCATTTATCATAATTTTTTTTATAGTAATACCAATTACAATTGGAGGATTTAGAAATTACCTAATTCCATTAATATTAAGAACTCCTGATATAGCTTTCCCACGACTTAATAATATAAGATTTTGATTATTAATCCCATCTTTAATTTTATTAACATCAAGTATATTTATTGA…
	LC508809	--------------------------------------------------------------TCTCAACTAATCATAAAGATATTGGTACAATATACTT-TATTTTTGGAATTTGATCAGGGATAATTGGTACATCTTTAAGA-ATATTAATTCGTATTGAATTAGGGACTCCAGGATCTTTTATT-GGTGATGATCAAATTTATAATGTTATTGTTACTGCTCATGCATTTATTATAATTTTTTTTATAGTTATACCTATTATAATTGGGGGATTTGGAAATTGACTTGTTCCTTTAATAATTGGAGCACCTGATATAGCTTTTCCTCGAATAAATAATATGAGTTTTTGACTTTTACCTCCTTCTTTGACTTTATTATTAATTGGAAGAATAGTTGA…
	GQ302305	----------------------------------------------------------------------------------------------------------------------------------------------------------------------------------------------------------------------------------------------------------------------------------------------------------------------------------------CGAATAAATAATATAAGATTTTGATTATTACCTTTTTCTTTAACATTATTAATTTTTAGATCTATTATTGA…
	KF936526	---------------------------------------------------------------------------------------AACATTATATTT-TATTTTTGGTATATGATCAGGAATATTAGGAACTTCAATAAGA-ATATTAATTCGAATGGAATTAGGGACTCCAGGATCTTTAATT-GGGGATGACCAAATTTATAATGTTATTGTCACAGCTCATGCATTTTTAATAATTTTTTTTATGGTTATACCGATAATAATTGGAGGATTTGGAAATTGACTTGTCCCATTAATATTGGGGGCCCCTGATATAGCATTTCCTCGAATAAATAATATGAGATTTTGATTATTACCGCCTTCATTAATTTTTTTAATTTCTAGAAGAATTATAAA…
	AB721360	-------------------------------------------------------------------------------------------------------------------------------------------------------------------------------------------------------------------------------------------------------------------------------------------------------------------------GATATAGCTTTCCCTCGTATAAATAATATAAGATTTTGATTATTACCTCCTTCAATTATTTTTTTATTATTAAGAGGTTTATTAAA…
	AY538734	---------------------------------------------------------------------------------------AATATTATATTT-TATATTTGGTATATGATCAGGAATATTAGGATTTTCAATAAGT-TTAATTATTCGTTTAGAATTAGGTATACCAGGAAGTTTAATT-GGTAATGATCAAATTTATAATAGAATTGTAACTTCTCATGCATTTATTATAATTTTTTTTATAGTTATACCAGTAATAATTGGTGGATTTGGAAATTGATTAATTCCTTTAATATTAGGTTCTCCAGATATATCTTTTCCTCGAATAAATAATATAAGTTTTTGATTATTAATTCCTTCTTTGTTATTATTAATTTTAAGTATATTTATTAA…
	MK172874	--------------------------------------------------------------------------------------------------------------------TCTGGCCTAACAGGAACCATAAGAAGA-ATAATTATCCGAATAGAACTTACTCAACCAGGAACAATTATT-AATAACGACCAAATTTATAATGTAATTGTTACATCACATGCATTCATTATAATTTTTTTTATAGTTATACCTATTATAATTGGTGGGTTCGGAAACTGATTAGTACCTATTATAATTGGAGCCCCCGATATAGCATTCCCACGAATAAATAATATAAGATTCTGACTGCTACCCCCATCTATTACTCTATTAATTTCAAGAAGATTAACAGG…
	JN391183	---------------------------------------------------------------------------------------------------------------------------------------------------------------------------------------------------------------------------------------------------------------------------------------------------------------------------------------------------------------------------------------------------------------…
	JN391181	------------------------------------------------------------------------------------------------------------------------------------------------------------------------------------------------------------------------------------------------------------------------------------------------------CTTAATAATTGGTGCACCAGATATAGCCTTCCCACGAATAAATAATATAAGATTCTGACTTTTACCCCCATCTTTAATTTTATTAATTTCAAGATCACTCACTGG…
	KP986418	---------------------------------------------------------------------------------------AACAATATACTT-TATATTTGGAGCATGAGCTGGTATAATAGGRACATCCCTCAGT-ATATTAATCCGTATGGAATTAGGCCAACCAGGRCCTCTCATT-GGAGATGACCAAACATACAATGTAATCGTAACAGCACATGCATTTGTCATAATCTTTTTTATAGTTATACCTATCATAATTGGAGGATTCGGAAATTGGCTGGTACCACTAATATTAGGAGCTCCCGACATAGCATTYCCACGAATAAACAATATAAGATTCTGACTACTACCACCCTCACTAACACTTCTAAYTATAAGAAGYATAGTTGA…
	JQ301449	----------------------------------------------CCGCGAAAATGAATATTTTCTACTAATCATAAGGATATTGGAACTTTATATTT-CATTTTTGGAGCTTGAGCTGGAATAATTGGCACATCTTTAAGT-ATACTTATTCGAGTTGAACTAGGTAATCCAGGACAGTTTATT-GGTGATGATCAAATTTATAATGTTATTGTTACTGCTCATGCATTTATTATAATTTTTTTTATAGTTATACCTATTATAATTGGTGGGTTCGGAAATTGATTAGTTCCTTTAATAATTGGAGCCCCTGATATGGCCTTCCCTCGAATAAATAATATAAGATTTTGACTTCTGCCCCCTTCTCTTCTTCTGCTTCTAACGGGCTCACTAATAGA…
	MT011528	----------------------------------------ATCTTACCGCAAAAATGAGTCTTTTCAACAAATCACAAGGACATCGGAACCTTATATTT-TGTATTCGGGATATGAGCAGGAATGGTAGGTTCGTCCTTAAGT-ATGCTAATCCGCCTAGAGTTGGGCCAACCAGGACATTTAGTA-GAAAATGATCAAATCTTCAATGTAGTGATTACAGCTCATGCATTTGTAATAATTTTTTTCATAGTTATACCAGTTATAATTGGTGGGTTCGGAAATTGATTAGTCCCAATTATAATTGGAGCACCAGATATAGCCTTTCCACGAATAAACAACATAAGATTTTGACTTCTTCCGCCAGCACTAACCCTTTTAATAACATCGAGAGTGATTGA…
	OK265111	-------ATAAATTTACAGTTTATTGCCTCATACTCAGCCATTTTATCGCGACAATGATTATTTTCCACAAATCATAAAGATATTGGAACTCTTTACTT-TATTTTCGGGGCCTGATCCGGCATGATTGGGACTTCTTTAAGC-TTACTTATTCGAGCTGAATTAGGACAACCCGGCTCCCTAATT-GGTGATGATCAAATTTATAATGTTATTGTCACGGCTCATGCTTTTGTTATAATTTTCTTTATAGTTATACCTATTATAATTGGAGGATTTGGAAATTGATTAGTACCTCTTATATTAGGTGCTCCTGATATAGCTTTCCCCCGTATAAACAATATAAGATTTTGGCTCCTTCCTCCGGCTTTAACTCTTCTTTTAGCTAGTAGTATAGTTGA…
	MW381297	----------------------------------------ATCTCACCGCGACAATGATTATTTTCAACAAACCATAAGGATATTGGTACCCTTTATTT-TATCTTTGGGGCTTGATCAGGGATAGTAGGTACTTCTCTGAGC-CTCCTAATTCGAGCTGAACTTGGACAGCCAGGGTCTCTTATT-GGGGATGACCAAATTTATAATGTTATTGTAACAGCACACGCCTTTATTATAATTTTCTTCATAGTAATGCCTATTATAATTGGAGGATTTGGGAATTGACTCGTTCCTCTTATGTTAGGAGCTCCTGATATGGCTTTCCCTCGAATAAACAACATGAGATTTTGATTACTCCCTCCTGCGCTAACACTTTTATTGGCTAGTAGTATAGTAGA…
	MT112895	----------------------------------------------CCGCGACAATGACTTTTTTCAACAAACCATAAGGATATTGGAACTTTATACTT-CATTTTTGGAGCTTGATCAGGAATAGTTGGAACATCTCTAAGA-CTTTTAATTCGAGCAGAACTTGGACAACCCGGCTCTTTAATT-GGAGACGATCAAATTTATAATGTAATTGTTACAGCCCATGCTTTTATTATAATTTTTTTCATAGTTATACCTATCATAATTGGAGGATTTGGTAATTGACTAGTTCCTTTAATATTAGGAGCTCCTGATATGGCTTTCCCCCGAATAAATAATATAAGTTTTTGATTACTTCCCCCAGCTCTTACCCTCTTACTCGCTAGCAGTATAGTTGA…
	MK642306	-------------------------------------------------CGACAATGATTATTCTCAACAAACCATAAGGATATTGGTACTTTATACTT-TATCTTCGGGGCATGATCAGGAATAGTAGGAACATCTCTGAGC-TTACTAATCCGGGCTGAATTAGGTCAACCAGGATCCTTAATT-GGTGATGATCAAATTTATAATGTTATTGTAACAGCCCACGCGTTCATTATGATTTTCTTTATGGTTATGCCCATTATGATTGGTGGATTTGGTAATTGATTGGTCCCACTAATACTAGGGGCACCAGATATAGCCTTCCCACGAATAAACAATATAAGTTTCTGACTCTTACCGCCGGCCCTAACACTACTACTGGCTAGAAGCATAGTAGA…
	FJ802765	------------------------------------------------------------------------------------------------------------------------------------------------------------------------------GGATCTCTCTTA-GGGGACGACCAAATTTACAATGTTGTTGTAACCGCACATGCCTTTATCATAATCTTCTTTATAGTCATACCTATTATAATTGGTGGTTTTGGAAATTGACTAATTCCCCTGATGTTGGGTGCCCCAGATATAGCTTTTCCTCGAATAAATAATATGAGATTTTGACTTCTACCCCCGTCTCTCCTTCTTTTGTTGGTTAGAGGGACTGTGGA…
	FJ802800	--------------------------------------------------------------------------------------------------------------------------------------------AGA-ATTTTAATTCGAACTGAACTTGGACATCCAGGTTCAATAATT-AGAGACGACCAAATTTATAATGTTATTGTAACAGCCCACGCATTCATTATAATTTTTTTCATAGTTATACCAATTATAATTGGAGGATTTGGAAATTGATTAATTCCTTTAATAATAGGAGCCCCTGATATAGCTTTCCCACGAATAAACAATATAAGTTTTTGACTTCTACCTCCATCAATCATACTTTTATTATTAGGAAGATTAGTAGA…
	FJ802770	-------------------------------------------------------------------------------------------------------------------------------------------------------------------------------------TTATT-GGTGATGATCAAATTTATAATGTTATTGTTACAGCCCATGCTTTCATCATAATTTTCTTCATAGTTATGCCTATTATGATTGGTGGATTTGGAAATTGATTAATTCCTCTAATACTAGGCTCTCCCGATATAGCATTTCCACGTATAAATAATATAAGTTTTTGACTTCTTCCTCCTGCAATTACTTTTCTATTAATTGGAAGAATAGTTGA…
	FJ802858	---------------------------------------------------------------------------------------------------------------------------------------------------------------------------------------------AGATGATCAAATTTATAACGTTATTGTTACAGCTCATGCTTTCGTAATAATCTTCTTTATGGTTATACCAATTATAATTGGAGGTTTTGGTAATTGGCTGGTCCCTCTTATACTAGGTGCCCCAGATATAGCTTTTCCTCGAATAAATAATATAAGATTTTGATTACTACCACCATCTATTATTCTATTACTTATTAGTAGAATAGTAGA…
	FJ802892	--------------------------------------------------------------------------------------------------------------------------------------------------------------------------------------------------------------ATGNCATTGTTACAGCCCACGCTTWTGKTAWAATTKTTTKAWTGGTNATWNNTATCATAATTGGTGGCTTTGGAAATTGATTANNACCTTTAATACTTGGAGCACCTGATATAGCTTTTCCTCGAATAAATAATATAAGCTTTTGACTTTTACCTCCCTCTCTTCTTCTATTACTAATAGGAAGATTAGTTGA…
	FJ802776	--------------------------------------------------------------------------------------------------------------------------------------------AGT-ATATTAATCCGAACTGAATTAGGTCAATCTGGATCTTTAATT-GGAGATGATCAAATTTATAATGTAATTGTTACAGCCCATGCCTTCATTATAATTTTCTTCATAGTTATACCAATCATAATTGGAGGTTTTGGAAATTGATTAATCCCCTTAATATTAGGAGCTCCCGACATAGCTTTCCCCCGAATAAATAACATAAGATTTTGACTTCTTCCCCCATCAATTATGTTTCTCATTATTAGCAGATTTACTGA…
	FJ802907	--------------------------------------------------------------------------------------------------------------------------------------------AGA-ATTTTAATTCGAACTGAATTAGGTCAACCTGGTTCTCTTATT-GGAGATGACCAAACTTATAATGTTATTGTTACGGCTCACGCTTTCATCATAATTTTCTTTATAGTTATACCAATCATGATTGGTGGCTTTGGAAACTGATTAGTCCCTTTAATATTAGGAGCCCCTGATATAGCCTTTCCTCGAATAAATAACATAAGTTTTTGACTACTCCCCCCATCTCTTATACTCTTATTAATTAGTAGTATAGTAGA…
	FJ802802	--------------------------------------------------------------------------------------------------------------------------------------------AGA-ATTTTAATTCGAACAGAACTAGGATTTCCAGGATCTTTAATT-GGGGATGACCAAATCTATAATATCATTGTAACAGCTCACGCCTTCATTATAATTTTTTTTATAGTTATACCCATTATAATTGGAGGCTTTGGTAATTGATTAATTCCACTTATATTAAGAGCCCCAGATATAGCATTTCCTCGAATAAATAACATAAGATTCTGACTTCTCCCCCCATCAATTACCCTTCTTATTGTTGGAGGTTTAACTGA…
	MZ573776	----------------------------------------------TTGCAACGGTGATTATTTTCAACCAACCATAAAGACATCGGAACATTATACTT-TATTTTTGGTGCATGAGCAGGAATACTAGGGACATCTTTAAGA-ATCTTAATTCGAACTGAATTAGGTCAACCTGGATCTTTAATT-GGAGATGATCAAATTTACAATGTAATTGTAACTGCACATGCTTTTATCATAATTTTCTTTATAGTAATACCCATTATAATTGGAGGGTTTGGTAATTGATTAGTACCTTTAATATTAGGAGCACCAGACATAGCATTTCCTCGAATAAATAATATAAGTTTTTGACTTTTACCTCCTTCAATTATTTTATTAATTATCAGAAGAACTGTTGA…
	OK542389	----------------------------------------------TTGCAACGATGGTTATTCTCAACTAATCATAAAGACATTGGTACATTATACTT-CATTTTTGGTGCATGAGCAGGAATATTAGGGACATCATTAAGA-ATTCTAATTCGAACTGAATTAGGACAACCCGGTTCCCTTATT-GGTGATGATCAAATTTATAATGTTATCGTAACCGCTCATGCTTTCATTATAATTTTCTTCATAGTAATACCAATTATAATTGGTGGATTTGGAAATTGACTTGTACCACTTATATTAGGAGCCCCAGATATAGCTTTTCCCCGAATAAATAACATAAGATTTTGACTTTTACCACCATCAATTTTATTATTATTAATTAGAAGAATAGTAGA…
	MT011513	----------------------------------------------------CGATGATTATTCTCAACAAATCATAAAGATATTGGAACATTATATTT-TATCTTTGGTGCTTGAGCTGGAATATTAGGAACATCATTAAGT-ATTTTAATTCGAACAGAATTAGGTCAACCAGGTTCATTAATT-GGAGATGATCAAATCTACAATGTTATTGTTACTGCTCATGCCTTCATTATAATTTTTTTTATAGTTATACCAATCATGATTGGAGGATTTGGTAATTGATTAGTTCCTTTAATACTTGGAGCACCTGATATAGCATTTCCTCGAATAAATAATATAAGATTTTGATTACTTCCTCCTTCAATTTTATTATTACTAATTAGTAGAACAGTTGA…
	MT011514	----------------------------------------------ATCACAAAATGATTATTCTCAACTAATCACAAGGACATTGGAACACTGTATTT-TATCTTCGGAGCATGAGCAGGGTTAGTAGGTACAGCATTAAGA-ATAATTATCCGAATAGAATTAAGAACACCGGGGCAACTAATC-CATGATGATCAAATCTATAATGTAGTAGTAACAGCTCACGCTTTTATTATAATTTTTTTTATAGTTATACCAATTATAATTGGAGGGTTTGGAAACTGATTAGTTCCTTTAATAATTGGAGCACCAGATATAGCATTCCCACGAATAAATAATATAAGATTCTGACTTTTACCCCCATCACTAATACTCTTAATTTCAAGTAGAATTGTAGA…
	JX548557	----------------------------------------------------------------------AATCACAAAGACATTGGAACTTTATACTT-CATCTTCGGAGCCTGATCAGGCATAGTAGGGACTTCTTTAAGA-CTTCTTATTCGGGCTGAACTAGGCCAGCCAGGTTCATTAATT-GGAGATGATCAAATTTATAATGTTATCGTAACAGCCCACGCTTTTGTAATAATTTTCTTCATGGTTATACCAATTATAATTGGAGGATTCGGGAATTGATTAGTACCTTTAATATTAGGAGCTCCAGATATAGCTTTCCCCCGAATGAACAATATAAGCTTCTGATTATTACCTCCCTCTTTAACGCTACTGCTAGCAAGCAGCTTAGTTGA…
	MT011537	----------------------------------------ATCTCACCGCAAAGGTGAATTCTATCAACTAATCATAAAGACATTGGAACTCTATACTT-CATCCTCGGAACATGAGCAGGTATAGTAGGAACATCATTAAGA-ATTTTAATTCGAATTGAACTTGGTCAACCAAGTAAATTTATT-AGTGATGATCAAGTATACAATGTAGTAATTACATCCCATGCATTCATTATAATTTTCTTCATAGTTATACCAATCATAATTGGAGGATTTGGAAACTGATTAGTACCATTAATAATTGGAGCCCCAGATATAGCATTCCCACGAATAAACAACATAAGTTTTTGACTTCTACCACCTTCACTAACATTACTAATCTCATCTAGAATTATTGA…
	EU366086	-------------------------------------------------------------------------------------------------------------------------------------------------------------------------------------------------------------------------------------------------------------------------------------------------------------------------------------CCACGAATAAATAATATAAGATTCTGACTTTTACCTCCATCTATTAATCTTTTAATCGCGTCAAGTTTAATTGA…
	KY747520	----------------------------------------ATCTCACCGCAAAAATGATTATTTTCAACAAACCATAAGGATATTGGAACTTTATATTT-TATATTTGGAGCATGAGCAGGAATAGTAGGAACATCAATAAGT-ATAATTATTCGTGTAGAACTTGGGCAACCAGGATCTCTAATT-GGAGATGATCAAATTTATAATGTTATCATTACAGCCCACGCATTTGTTATAATTTTCTTTATAGTTATACCTATTATAATTGGAGGATTTGGAAATTGACTTGTACCACTAATAATTGGAGCACCAGATATAGCATTTCCACGAATAAATAACATAAGATTCTGGTTATTACCACCATCACTAACCCTTTTAATTACATCATCAATAATGGA…
	OQ282992	----------------------------------------ATCTTACCGCAAAAATGATTATTCTCAACAAACCATAAGGACATTGGTACTCTATATTT-TATATTTGGAGCATGAGCTGGAATAGTAGGAACATCAATAAGA-ATACTTATTCGAGCTGAACTAGGACAGCCTGGATCTCTAATT-GGAGACGATCAAATTTATAATGTTATTATTACAGCCCATGCATTTGTAATAATTTTCTTTATAGTAATACCTATTATAATTGGTGGATTTGGTAATTGACTTGTACCACTAATAATTGGAGCACCAGATATAGCATTCCCTCGAATAAATAATATAAGATTCTGACTCCTCCCACCATCATTAACTCTCCTTCTTACTTCTTCCATAGTAGA…
	KM243964	-----------------------------------TCACCATCTTACCGCAAAAATGATTATTCTCAACAAACCATAAGGATATTGGTACTTTATACTT-CTTATTTGGAGCATGAGCAGGAATAGTAGGAACATCAATAAGA-ATACTTATTCGTGCTGAACTTGGTCAACCAGGATCTCTAATT-GGAGATGACCAAATCTATAATGTTATTATTACAGCCCACGCATTTGTAATAATTTTTTTTATAGTAATACCTATTATAATTGGTGGATTTGGTAATTGACTTGTACCATTAATAATTGGTGCACCAGATATAGCATTCCCACGAATAAATAATATAAGATTTTGATTATTACCACCTTCATTAACCCTTCTTCTTACATCTTCTATAGTAGA…
	MN083194	----------------------------------------------TCGATTAAGTGGCTATTTTCAACGAATCATAAAGATATTGGAACTCTGTACTT-TTTATTTGGAGCATGGTCAGGGATAGTAGGAACTTCGATGAGA-ATGTTAATCCGAGCAGAACTTGGTCAACCAGGGAATTTAATT-AATGATGAACAAATCTATAATGTAATCATTACATCTCATGCATTTATCATAATTTTCTTCATAGTAATACCAATTATAATTGGAGGATTTGGAAACTGATTAGTACCTTTAATAATTGGGGCTCCAGATATAGCCTTTCCTCGAATAAATAACATAAGATTCTGATTACTTCCGCCTTCATTAACCCTATTAATTAGATCCTCAATAGTAAG…
	KU146933	---------------------------------------------------------------------------------------------------------------------------------------------------------------------------------------------------------------------------------------------------------------------------------------------------------------------------------------------------------------------------------------------------------------…
	FJ802748	--------------------------------------------------------------------------------------------------------------------------------------------AGT-ATATTAATTCGCACCGAATTAANNCAACCTGGATCCTTAATT-GGAGATGACCAAATCTATAATGTAATTGTTACAGCTCATGCTTTTGTCATAATCTTTTTCATAGTAATACCAATTCTTATCGGAGGATTCGGGAATTGATTAGTTCCTTTAATATTAGGAGCTCCAGATATAGCATTCCCTCGTATAAACAACATAAGATTTTGATTATTACCACCATCATTATCACTTCTTCTACAAAGTAGAATAGTTGA…
	EU253835	---------------------------------------------------------------------------------------AACATTATACTT-CATCTTCGGAGCATGAGCTGGAATAGTGGGAACATCAATAAGA-ATATTGATCCGTGCAGAACTAGGTCAACCTGGYTCCCTAATT-GGAGATGATCAAATCTAYAATGTTATTGTAACAGCCCATGCCTTCGTAATGATTTTTTTTATAGTTATACCCATTATAATTGGGGGTTTCGGAAATTGATTAGTACCTTTAATACTAGGAGCTCCAGATATAGCTTTCCCACGRATGAATAACATAAGATTTTGACTTTTACCTCCTTCATTATCCTTATTACTAGCGAGAAGCATAGTTGA…
	OQ559113	-------------------------------------------ATAATTAAACGATGATTATTCTCAACAAACCACAAAGATATTGGAACATTATACTT-CATCTTCGGGGCATGATCCGGAATATTAGGAACATCATTAAGA-ATACTAATCCGAGCAGAACTTGGTCAACCGGGATCCCTAATT-GGAGACGACCAAATTTACAACGTAATTGTAACCGCACATGCATTCATCATAATTTTTTTCATAGTTATACCAATTTTAATTGGGGGTTTTGGAAACTGATTAGTACCACTTATACTCGGGGCCCCCGATATGGCATTTCCACGAATAAATAACATAAGATTTTGACTACTCCCACCCTCACTTACACTCCTCCTAACCAGAAGTATAGTAGA…
	MK618724	-------------------------------------------ATTGTAAACCGATGATTATTCTCAACCAATCATAAAGACATTGGAACTTTATATTT-CATCTTCGGAGCATGATCAGGAATAGTTGGAACATCACTAAGA-CTACTAATTCGAACCGAACTAGGTCAACCAGGCTCCTTAATT-GGAGATGATCAAATTTATAATGTAATCGTAACAGCTCATGCATTCGTAATAATCTTCTTCATAGTAATACCAATTATAATTGGAGGGTTTGGAAACTGATTAGTACCTTTAATACTTGGAGCCCCAGATATAGCGTTCCCACGGATAAACAACATAAGATTTTGATTGTTACCACCCTCCTTAACACTGCTGTTAACTAGCAGTATAGTAGA…
	MT011509	----------------------------------ATTCTACTAACTTTGCAACGATGAATATTTTCAACAAATCATAAAGATATTGGAACATTATATTT-TATTTTCGGTGCCTGATCAGGTATGGTAGGAACATCATTAAGA-ATATTAATTCGTGCTGAGCTCGGGCAACCAGGTTCACTAATT-GGAGATGATCAAATTTATAATGTAATCGTTACTGCCCATGCTTTCATTATAATTTTCTTTATAGTTATACCAATCATAATTGGAGGATTTGGTAATTGATTAGTACCACTAATATTAGGAGCCCCAGATATAGCCTTTCCACGAATAAATAATATAAGATTCTGATTATTACCACCTTCATTAACTTTATTACTAGCTAGTAGTATAGTAGA…
	MT011501	-------------------------------------------ATCATCACCCGATGGTTCTTCTCAACCAACCACAAGGACATTGGAACACTATATTT-CCTATTTGGTGCATGGTCCGGAATAGTGGGGACCTCCCTTAGA-ATACTTATTCGAACAGAACTAGGGCAGCCCGGGTCTCTAATC-GGAGATGACCAAATCTACAACGTCATCGTAACCGCACACGCTTTCGTGATAATCTTCTTCATGGTAATACCAATCATAATTGGTGGGTTTGGAAATTGATTGGTACCCTTAATACTGGGAGCCCCAGACATAGCATTCCCACGAATAAACAACATAAGATTCTGACTACTACCCCCATCCCTGACACTACTACTTGCAAGCAGCATGGTAGA…
	KY224595	-------------------------------------------ATTTTCACCCGATGATTTTTCTCAACTAATCACAAAGATATTGGAACTTTATACTT-CGTATTTGGGGCTTGATCAGGAATAGTAGGAACTTCCCTAAGA-ATGCTTATCCGTACAGAATTAGGACAACCGGGTTCTTTAATC-GGAGATGATCAAATCTACAACGTCATTGTCACGGCCCATGCCTTCGTCATAATTTTCTTCATAGTCATACCAATTATAATTGGTGGATTTGGAAACTGGTTAGTACCATTAATACTAGGTGCACCTGATATAGCATTCCCACGAATAAACAACATAAGTTTTTGATTACTACCACCCTCACTAACCCTTCTACTAACTAGTAGAACAGTAGA…
	MT011533	----------------------------------------ATTCCATCGCGACGGTGATTATTTTCAACAAATCATAAGGATATTGGAACCTTATATTT-TCTATTCGGTGCATGATCAGGAATGGTAGGTACCTCCTTAAGT-ATACTAATTCGAGCTGAATTAGGCCAACCAGGTGCATTAATT-GGGGACGATCAAATTTACAACGTTATTGTTACAGCCCATGCATTTGTAATGATTTTTTTCATAGTTATACCTATTATAATTGGTGGATTCGGAAACTGACTGGTACCCCTAATATTAGGAGCACCTGACATAGCATTCCCACGGATAAATAACATAAGATTCTGATTGCTCCCACCTTCTCTCACTCTTTTATTAACTAGCAGAATAGTAGA…
	ON032739	----------------------------------------------ACGCAAAAATGATTATTTTCAACTAACCATAAAGATATTGGCACACTCTATTT-CCTGTTCGGTATTTGAGCAGGCTTAGTAGGAACAAGTCTAAGA-TTATTAATTCGCGCAGAACTAGGTCAACCTGGATCATTAATT-GGTGACGACCAAATTTATAACGTAATCGTAACAGCTCATGCATTTATTATAATTTTTTTCATGGTTATACCAATTGTTATTGGAGGATTTGGTAACTGATTAGTTCCTTTAATACTTGCAGCTCCTGATATAGCGTTCCCACGAATAAATAATATAAGATTCTGATTGTTACCACCTTCATTAACCCTTCTCCTAGCATCATCAGTTGTCGA…
	EU676759	----------------------------------------------------------------------------------------------------------------------------------------------------------------------------------------------------------------------------------------------------------------------------------------------------------------------------------------CGAATAAATAATATAAGATTCTGATTGTTACCCCCATCATTAACCCTTCTCCTCGCCAGAAGCTTAGTCGA…
	FJ481427	----------------------------------------------------------------------------------------------------------------------------------------------------------------------------------------------------------------------------------------------------------------------------------------------------------------------------------TTCCCTCGTATAAATAATATGAGATTCTGATTACTTCCTCCTTCATTAACTCTTCTTCTGACTAGAAGAATAGTCGA…
	MT011507	-------------------------------------------ATAACGCAACAATGACTATTCTCAACTAATCACAAGGATATTGGAACATTATACTT-TATTTTCGGCGCATGAGCTGGAATAGTAGGAACCTCCTTAAGC-ATACTAATCCGTGCAGAGCTAGGCCAACCCGGGTATTTGATT-GGAGACGACCAAATTTACAATGTTATTGTCACAGCCCACGCTTTTGTAATGATCTTCTTTATAGTTATACCCATTATAATTGGGGGTTTCGGTAATTGACTCGTACCATTGATACTAGGGGCTCCAGATATAGCCTTCCCTCGCATAAATAACATAAGCTTCTGACTACTCCCACCCTCTTTAACCCTCCTTCTAGCTTCAAGTCTAGTAGA…
	MW208376	TCAGCCATTTTATCTTCTACCATTCAAAGTCGCAATAGAATATATAATGCGACAATGACTTTTCTCAACAAACCACAAAGACATTGGTACTTTATATTT-AATATTCGGAGCATGAGCAGGAATAGTAGGAACAGCACTAAGT-ATACTTATTCGCGTTGAATTGGGACAGCCAGGATCACTCATT-GGTGACGACCAAATCTATAATGTAATTGTAACAGCACATGCCTTTGTAATAATTTTCTTCATGGTCATACCAATCATAATTGGTGGATTTGGAAATTGACTAGTACCATTAATGTTGGGAGCACCAGACATGGCCTTCCCACGGCTTAATAATATAAGATTTTGGCTGCTTCCACCCTCACTAACACTTTTACTAGCAAGAAGCCTAGTAGA…
	MF150044	----------------------------------------------ATGAGACAATGATTGTTTTCAACAAACCATAAAGATATTGGCACATTATACTT-ACTATTCGGGGCATGGGCCGGAATAGTAGGAACCGCTTTAAGA-ATATTAATCCGAGTAGAACTCGGTCAACCTGGCTCGCTAATT-GGAGATGATCAAATTTATAATGTAGTAGTAACAGCCCACGCATTTGTTATGATTTTTTTCATAGTAATACCAATTATAATTGGAGGATTTGGTAACTGATTAGTACCCCTGATATTAGGGGCTCCTGATATGGCTTTCCCACGACTAAACAACATAAGATTTTGATTGCTACCACCAGCTCTAACCCTATTATTAACAAGTAGTTTAGTAGA…
	KF257110	------------------------------------------------------------------------------------------------------------------------------------------------------------------------------------------------------AATCTATAATGTAGTAGTTACAGCCCATGCATTTGTAATAATCTTTTTTATAGTAATACCAATTATAATTGGAGGGTTTGGTAATTGATTAGTACCATTAATATTAGGAGCACCAGATATGGCTTTCCCCCGATTAAGTAACATAAGATTTTGACTTCTACCTCCTGCGCTAACTATTCTAATAGCAAGAAGTTTAGTAGA…
	MW208391	------------------------------------------------------------------TACAAACCACAAAGATATTGGAACCCTATATTT-GATGTTTGGAGCATGAGCAGGAATAGTAGGGACTGCTTTAAGA-ATATTAATTCGAGTTGAACTAGGGCAACCTGGATCTCTAATT-GGAGATGACCAAATTTATAATGTAGTAGTAACCGCACACGCTTTTGTCATAATTTTTTTTATAGTAATGCCTATCATAATTGGTGGATTTGGAAATTGATTGGTGCCATTAATATTAGGAGCACCAGATATAGCTTTCCCCCGATTAAATAATATAAGATTTTGACTTTTACCTCCCTCGTTAACTTTACTTTTAGCAAGAAGTTTAGTAGA…
	KF257059	------------------------------------------------------------------------------------------------------------------------------------------------------------------------------------------------------AATCTTTAATGTAATTGTTACAGCTCATGCTTTTGTAATAATTTTCTTTATAGTTATGCCCATTATAATTGGGGGATTCGGGAATTGACTGGTACCTCTAATACTCGGAGCCCCCGACATGGCATTCCCACGATTAAATAATATAAGATTTTGACTCCTTCCTCCTTCATTAACTTTATTGCTTTCTAGCAGCTTAGTTGA…
	KF257057	------------------------------------------------------------------------------------------------------------------------------------------------------------------------------------------------------AATTTATAATGTTATTGTAACTGCTCATGCTTTTGTAATAATCTTCTTTATAGTAATACCTATTATAATTGGAGGATTTGGAAATTGATTAGTTCCTCTAATATTAGGAGCACCTGATATGGCTTTCCCTCGACTTAATAACATAAGATTCTGATTACTCCCTCCATCTTTAACACTCTTATTAGCCAGAAGATTAGTAGA…
	KF257080	------------------------------------------------------------------------------------------------------------------------------------------------------------------------------------------------------AATTTATAATGTTATTGTAACTGCACACGCATTTGTAATAATTTTTTTTATAGTAATACCTATTATAATTGGTGGTTTCGGTAATTGATTAGTACCTCTAATATTAGGAGCCCCAGATATAGCATTCCCACGTATAAACAATATAAGATTTTGATTGCTTCCTCCTTCATTAACATTATTACTAGCCAGAAGTATAGTAGA…
	FM213091	----------------------------------------------------------------------------------------------------------------------------------------------------------------------------------------------------------------------------------------------------------------------------------------------------------ATATTAGGAGCCCCTGATATGGCTTTCCCCCGAATAAATAACATAAGATTCTGATTACTGCCCCCATCCCTTACTTTACTATTAGCCAGAAGTATAGTTGA…
	MT011502	----------------------------------------ATTCTACCGCAACAATGATTATTCTCAACTAACCATAAAGATATTGGAACATTATATTT-TATTTTCGGAGCATGAGCCGGAATAGTAGGAACCTCTTTAAGA-ATACTTATTCGAACAGAATTAGGCCAACCTGGTTATTTAATT-GGAGATGATCAAATTTATAATGTAATTGTGACAGCCCACGCATTTATTATAATTTTTTTCATAGTTATACCAATTATAATTGGTGGATTCGGGAACTGATTAGTTCCACTAATACTAGGAGCACCTGATATAGCCTTTCCACGAATAAATAATATAAGATTCTGACTTCTTCCACCTTCCCTAACCCTCCTTCTCACAAGAAGCTTAGTCGA…
	EU676764	----------------------------------------------------------------------------------------------------------------------------------------------------------------------------------------------------------------------------------------------------------------------------------------------------------------------------------------CGAATAAATAACATAAGTTTTTGATTACTACCCCCATCTCTATCCCTCCTCCTAACTAGAAGACTGGTGGA…
	MT416227	-------------------------------------------------------------------------------------------------------------------------------------------------------------------------------------------------------------------------------------------------------------------------------------------------------------------------------------------------------------------------------------------------------------GA…
	MT416228	-------------------------------------------------------------------------------------------------------------------------------------------------------------------------------------------------------------------------------------------------------------------------------------------------------------------------------------------------------------------------------------------------------------GA…
	OR511998	---------------------------------------------------------------------------------------------------------------------------------------------------------------------------------------------------------------------------------------------------------------------------------------------------------------------------------------------------------------------------------------------------------------…
	EU939191	-----------------------------------------------------------------------------------------------------------------------------------------------------------------------------------------------------------------------------------------------------------------------------------------------------------------------------TAGCTTTTCCTCGAATAAACAATATAAGATTTTGATTACTTCCCCCATCATTAACTCTTCTTCTAGCCAGAAGCATAGCTGA…
	JQ301448	----------------------------------------ATCTTATCGCAACGATGATTATTCTCTACAAATCACAAAGACATTGGCACATTATATTT-TATCTTCGGAGCCTGAGCAGGTATAGTAGGAACTTCTTTAAGA-ATTTTAATTCGTACAGAATTAGGACAACCTGGATCACTAATT-GGTGATGACCAAATTTATAATGTAATCGTAACAGCACATGCATTTATTATAATTTTCTTTATAGTTATACCAATTATAATCGGAGGATTTGGTAACTGATTAGTCCCTTTAATATTAGGAGCACCTGATATAGCCTTTCCACGTATAAATAATATAAGATTCTGATTACTTCCTCCCTCTTTAATACTTCTATTATCAAGAAGAATAGTCGA…
	MT011504	----------------------------------------ATTTTATCGCAACGATGATTATTCTCAACAAATCATAAAGATATTGGAACCCTATATTT-CATTTTCGGAGCATGGGCAGGTATAGTCGGTACTTCACTAAGA-ATTCTTATTCGTACCGAACTTGGACAACCAGGATATCTAATT-GGAGATGACCAAACGTATAATGTTATCGTAACAGCACACGCTTTCGTTATAATTTTCTTTATAGTAATACCTATCATAATTGGTGGATTCGGAAATTGATTAGTGCCCCTAATATTAGGGGCTCCTGACATAGCCTTCCCACGAATAAATAACATAAGATTTTGATTATTACCCCCTTCCTTAACACTCCTTCTAGCTAGAAGACTAGTTGA…
	MK656322	----------------------------------------------TCGCAACGATGATTATTCTCTACTAATCACAAGGATATTGGAACCCTATATTT-CATTTTTGGAGCATGATCTGGGATAGTAGGAACTTCATTAAGA-ATTCTAATCCGAACAGAACTAGGCCAACCAGGATTCCTAATT-GGAGATGATCAAACCTATAATGTTATCGTAACAGCTCACGCCTTTATTATAATTTTCTTCATAGTTATACCCATCATAATTGGTGGATTCGGAAATTGATTAGTTCCTCTGATATTAGGAGCACCTGATATAGCCTTTCCACGAATAAATAATATAAGATTTTGATTACTACCACCATCCCTAACCCTATTATTAACAAGAAGAATAGTTGA…
	MT011532	----------------------------------------ATTCTATCGCGACAATGATTATTTTCAACAAACCATAAAGATATTGGAACACTCTACTT-TATCTTTGGGGCATGAGCTGGAATAGTAGGAACATCATTAAGT-CTATTAATTCGTGCTGAATTAGGTCAACCTGGATTTTTAATT-GGTGATGATCAAATCTATAACGTTATTGTTACAGCACATGCCTTTGTAATAATCTTTTTTATAGTGATGCCTATCATAATTGGAGGGTTTGGGAACTGGCTAGTTCCCTTAATGTTAGGAGCACCTGATATAGCCTTCCCTCGAATAAACAATATAAGATTTTGATTACTTCCTCCTTCCCTAACCCTTTTACTGGCAAGCAGCCTAGTTGA…
	EU939183	--------------------------------------------------------------------------------------------------------------------------------------------------------------------------------------------------------------------------------------------------------------------------------------------------------------------------------CTTTCCCACGAATAAATAACATAAGATTTTGATTATTACCACCATCTTTGACTTTACTTTTAGCTAGAAGCATAGTTGA…
	KF737814	----------------------------------------ATTTTACCGAACAAATGATTATTTTCTACCAATCATAAAGATATTGGTACCTTATATTT-TTTATTTGGTGCTTGAGCAGCTATGGCAGGAACTTCTTTAAGG-CTATTAATTCGTTCTGAACTCGGAAGACCAGGCTCTTTAATT-GGCGATGATCAAATTTACAATGTAATTGTAACAGCTCATGCCTTTGTTATAATTTTCTTTATAGTCATACCTATTATAATCGGAGGATTTGGCAACTGATTAGTACCATTAATATTAGGAGCTCCTGATATAGCTTTCCCTCGAATAAACAACATAAGATTTTGACTATTACCTCCCTCTTTAAGCCTTCTTCTTATAAGAAGAATTGTTGA…
	MT011525	----------------------------------------ATCTTACCGCAACGATGATTATTCTCCACAAATCATAAGGATATTGGAACATTATACTT-TATTTTAGGAGCCTGATCAGGAATGGTAGGAACGTCCCTTAGA-CTTTTAATTCGTACGGAATTAGGACAACCTGGATCTTTAATT-GGTGATGATCAAATTTATAATGTAATTGTTACAGCTCATGCTTTTGTAATAATTTTCTTTATAGTAATACCAATTATAATTGGTGGATTTGGAAATTGATTAGTACCCCTAATATTGGGTGCCCCTGATATAGCATTTCCACGAATAAATAACATAAGATTCTGATTATTACCTCCATCATTAACCCTTTTACTAGCCAGAAGTTTAGTTGA…
	KY084082	----------------------------------------------------------------------------------------ACACTATATTT-TTTATTTGGGCTTTGATCAGGAATAATTGGAACCTCACTTAGA-ATGCTAATTCGAGTAGAATTAGGAACCCCTGGATCCTTAATT-GGAGATGATCAAATTTATAATGTAATTGTAACTGCCCATGCCTTTATTATAATTTTCTTCATAGTAATACCCACACTAATCGGTGGATTTGGAAACTGGTTAGTGCCCCTTATACTAGGGGCCCCAGATATGGCTTTCCCCCGAATAAATAATATAAGATTCTGGCTATTGCCCCCTTCACTTATTTTACTTTTAATAAGAAGAGTAGTAGA…
	KY084022	----------------------------------------------------------------------------------------ACATTATATTT-TATTTTCGGAATTTGATCTGGTATAGTCGGAACTTCCCTTAGA-CTTTTAATTCGTATAGAATTAGGGAACCCCGGATCCTTAATT-GGGGACGATCAAATCTATAATGTAATTGTAACTGCTCATGCTTTTATTATAATTTTTTTTATAATTATGCCAACTATAATTGGAGGATTTGGAAATTGATTAATTCCGCTAATATTAGGAGCCCCTGATATAGCATTCCCCCGAATAAACAATATAAGATTTTGATTATTACCCCCATCATTAACATTACTTTTAATAAGAAGAATTGTAGA…
	AY261710	----------------------------------------------------------------------------------------------------------------------------------------------------------------------------------------------------------------------------------------------------------------------------------------------------------------------------------------------------------------TTATTACCTCCGTCCCTAACACTATTACTTATAAGCAGAATAGTGGA…
	KJ548542	-------------------------------------------------------------------------------------------------------------------------------------------------------------------------------------------------------------------------------------------------------------------------------------------------------------------------GACATAGCTTTCCCCCGAATAAACAATATAAGATTTTGACTTCTCCCCCCCTCCTTAACTCTTTTATTAATAAGAAGAATAGTCGA…
	DQ813668	------------------------------------------------------------------------------------------------------------------------------------------------------------------------------------------------------------------------------------------------------------------------------------------------------CCTTATATCTGGAGCTCCAGATATGGCATTTCCTCGAATAAATAACATAAGTTTTTGACTTCTTCCGCCTTCATTAACACTCCTATTAATAAGAAGAATAGTTGA…
	KJ548527	-------------------------------------------------------------------------------------------------------------------------------------------------------------------------------------------------------------------------------------------------------------------------------------------------------------------------GATATGGCATTTCCTCGAATAAATAATATAAGATTCTGAATACTGCCCCCTTCTTTAACCCTATTATTAATAAGAAGTATAGTAGA…
	KF801895	----------------------------------------------------------------------------------------------------------------------------------------------------------------------------------------------------------------------------------------------------------------------------------------------------------------------------------------------AATAATATAAGTTTTTGACTTTTACCACCTTCACTAACCCTTTTACTAATAAGAAGAATAGTAGA…
	EU676746	----------------------------------------------------------------------------------------------------------------------------------------------------------------------------------------------------------------------------------------------------------------------------------------------------------------------------------------CGAATAAACAATATAAGTTTTTGGCTTCTTCCCCCTTCTTTAACCCTCTTGTTGGCAAGTAGTCTAGTAGA…
	JF895543	-----------------------------------------------------------------------------------------------------------------------GGAATAGTAGGTACTTCCCTAAGC-TTACTAATTCGAGCCGAATTAGGCCAACCTGGCTACCTAATT-GGAGATGATCAAATTTACAATGTTATTGTCACTGCCCATGCATTTGTTATAATTTTTTTCATAGTAATACCCATCATAATTGGGGGCTTTGGAAATTGACTCGTCCCTTTAATACTGGGGGCCCCTGATATAGCTTTCCCCCGAATAAATAATATAAGCTTTTGACTTTTACCCCCCTCTTTAACCCTATTGTTGGCCAGTAGCCTTGTCGA…
	KY378331	---------------------------------------------------------ATTATTTTCTACAAATCACAAAGATATTGGAACCTTATATTT-TATTTTTGGAGCCTGAGCCGGGATGATTGGGACTTCCCTTAGA-ATACTAGTTCGCGAAGAATTGGGACACCCCGGGTCCTTAATT-GGAGATGATCAAATTTATAATGTAATTGTGACGGCACATGCATTTGTAATAATTTTTTTTATAGTTATACCTATGATAATCGGAGGCTTTGGTAATTGATTAATTCCCTTAATATTAGGAGCCCCCGATATAGCTTTCCCCCGTATAAATAACATAAGATTTTGACTTTTGCCACCCTCATTAACTCTTCTTCTACTCAGAAGAATAGTGGG…
	KP216109	--------------------------------------------------------------------------------------------------------------ATTTGAGCAGGTATATTAGGTACATCTTTAAGT-GTACTAATTCGTATAGAATTAGGAAGAACTAATTCAATCTTT-GGAAATGATCAAATTTATAATTCTATTGTTACAGCTCATGCTTTTATTATAATTTTTTTTATAGTCATACCAATTATAATTGGAGGATTCGGAAATTGATTAGTTCCTCTAATATTGGGAGCCCCTGATATAGCCTTCCCTCGTTTAAATAATATAAGATTCTGACTTTTACCTCCATCCCTACTTTTATTAATTTCTAGAAGAATTACTGA…
	MZ695769	----------------------------------------------CCGCAACAATGGCTATTTTCTACTAATCATAAAGATATCGGAACTTTATACTT-TATTTTCGGTGCATGAGCCGGAATAGTAGGAACATCTTTAAGA-ATCCTAATTCGTGCAGAATTGGGCCACCCAGGTGCCCTAATT-GGGAATGATCAAATTTATAATGTAATTGTAACTGCCCATGCATTTGTAATAATTTTTTTTATAGTTATACCTATTATAATTGGTGGATTTGGAAATTGACTTGTCCCTTTGATATTAGGGGCCCCCGATATAGCCTTCCCTCGTATAAACAATATAAGATTTTGGATATTACCCCCATCTCTTTCTTTACTATTAGTGAGAAGCTTAGTAGA…
	DQ631985	---------------------------------------------ACCGCAACAATGGCTATTTTCAACTAACCATAAGGATATTGGAACTTTATACTT-CATTTTTGGAGCATGAGCAGGTATAGTAGGAACAGCTCTCAGA-ATACTAGTACGAATAGAATTAGGTCATCCTGGAGCACTAATT-GGTGATGATCAAATCTATAATGTAATTGTTACAGCTCATGCATTTGTCATAATTTTCTTCATAGTAATACCCATTATAATTGGAGGATTCGGAAATTGATTAGTTCCTTTAATATTAGGAGCACCAGATATAGCATTTCCCCGAATAAATAATATAAGATTCTGAATACTACCCCCTTCCCTAACTCTATTACTAGTCAGTAGAATAGTCGA…
	MN121757	-------------------------------------------------CGACAATGGTTGTTCTCAACCAATCACAAGGACATTGGCACTTTGTATTT-TATTTTCGGGGCTTGAGCTGGAATAGTAGGTACCTCTCTTAGA-CTTTTAATTCGAGCCGAATTAGGACAACCAGGATCTTTAATT-GGAGATGATCAAATTTATAACGTAATTGTAACTGCACATGCTTTCGTTATAATTTTCTTCATAGTAATGCCCATTATAATTGGAGGGTTTGGAAATTGATTAGTACCTTTAATATTAGGAGCCCCCGATATGGCCTTCCCACGAATAAATAACATAAGTTTTTGACTTCTACCCCCGTCTTTAACCCTACTTTTAGCAAGCAGCCTAGTCGA…
	AJ458331	-------------------------------------------------CGAAAATGACTATACTCAACAAATCATAAAGATATTGGAACCTTGTATTT-TATTTTTGGAATTTGAGCAGGAATAGTAGGAACATCTTTAAGA-CTATTAATTCGAGCTGAATTAGGAAATCCAGGATCATTAATT-GGAGATGATCAAATTTATAACACTATTGTAACAGCACATGCTTTCATTATAATTTTTTTTATAGTGATGCCAATTATAATCGGAGGATTTGGTAATTGATTAGTGCCTTTAATGTTAGGAGCACCCGATATAGCTTTCCCCCGAATAAATAACATAAGATTTTGAATACTACCACCATCTTTAACTTTATTAATTTCAAGAAGAATTGTAGA…
	MK551365	---------------------------------------------------------------------------------------AACTTTATATTT-TATTTTTGGAATTTGAGCAGGAATAGTAGGAACATCATTAAGT-CTTATTATTCGAACAGAATTAGGTAACCCAAGTTTTTTAATT-GGAGATGACCAAATTTACAATACAATTGTTACAGCTCATGCTTTTATTATAATTTTTTTTATAGTTATACCTATTATAATTGGAGGATTTGGCAATTGATTAATTCCTCTAATACTTGGAGCCCCTGATATAGCTTTCCCCCGTATAAATAATATAAGTTTTTGGCTTCTTCCCCCTTCTTTAATACTTCTAATTTCAAGAAGTATTGTTGA…
	EU676761	----------------------------------------------------------------------------------------------------------------------------------------------------------------------------------------------------------------------------------------------------------------------------------------------------------------------------------------CGAATAAATAATATAAGATTTTGACTTCTCCCGCCTTCCTTAACCCTATTATTAGCGAGTAGTCTGGTCGA…
	KX816503	---------------------------------------------------------------------------------------------------------------------------------------------------------------------------------------------------------------------------------------------------------------------------------------AAATTGATTAGTTCCTCTAATACTGGGAGCCCCAGATATAGCTTTCCCTCGAATAAATAATATAAGTTTTTGACTTCTTCCTCCATCATTAACCCTTCTTCTTTCAGGGGGTATAGTAGA…
	AB731452	-----------------------------------------------------------------------------------------------------------------------------------------------------------------------------------------------------------------------------------------------------------------------------------------------------------------------------TGGCTTTCCCC--GAAAAATAACATAAGTTTTTGACTTTTACCCCCTTCTCTTACTCTTCTTCTTTCTAGCTCAATCGTAGA…
	AB731456	-----------------------------------------------------------------------------------------------------------------------------------------------------------------------------------------------------------------------------------------------------------------------------------------------------------------------------TAGCATTTCCC--GAAAAATAATATAAGTTTTTGACTTCTCCCTCCTTCATTAACATTACTTCTTTCTAGATCTATTGTAGA…
	FJ481436	----------------------------------------------------------------------------------------------------------------------------------------------------------------------------------------------------------------------------------------------------------------------------------------------------------------------------------TTCCCACGAATAAATAATATAAGTTTTTGGCTACTTCCCCCTGCTCTTACTCTCCTGCTCTCTAGAAGCATAGTCGA…
	EU676752	----------------------------------------------------------------------------------------------------------------------------------------------------------------------------------------------------------------------------------------------------------------------------------------------------------------------------------------CGAATAAATAATATAAGATTCTGATTACTTCCCCCCGCTTTAACTCTACTACTCTCAAGTAGTATAGTCGA…
	FJ481428	------------------------------------------------------------------------------------------------------------------------------------------------------AT--------------------------------------------------------------------------------------------------------------------------------------------------------------------------------------AATAATATAAGATTTTGATTATTGCCTCCAGCATTAACCCTTTTACTTTCAAGAAGCATAGTAGA…
	GQ229519	----------------------------------------------TCGCGACAATGATTATTTTCTACAAATCATAAAGATATTGGAACTTTATATTT-TATTTTTGGAGCTTGAGCTGGAATAGTTGGAACATCTTTAAGA-ATTTTAATTCGAGCTGAATTAGGACATCCTGGAGCATTAATT-GGAGATGATCAAATTTATAATGTAATTGTAACTGCACATGCTTTTATTATAATTTTTTTTATGGTTATACCTATTATAATTGGTGGATTTGGAAATTGATTAGTGCCTTTAATATTAGGTGCTCCTGATATAGCATTCCCACGAATAAATAATATAAGATTTTGACTACTACCTCCTGCTCTTTCTTTACTATTAGTAAGTAGAATAGTTGA…
	MW642273	----------------------------------------ATTTTACCGCGAAAATGATTATTCTCTACAAATCATAAAGATATTGGAACATTATACTT-TCTTTTTGGAACTTGAGCCGGAATAGTAGGTACATCTTTAAGT-CTTTTAATTCGAGCTGAATTAGGTCAACCTGGTTCATTAATT-GGTGATAATCAAATTTATAATGTAATTGTTACTGCACATGCTTTTGTTATAATTTTCTTCATAGTAATACCTATTATAATTGGTGGATTTGGTAATTGATTAGTTCCTTTAATATTAGGTGCCCCAGATATAGCTTTTCCACGAATAAATAATATAAGTTTTTGACTTTTACCCCCTTCATTAACCCTTCTTTTAGCAAGATCTTTTGTAGA…
	MW965198	----------------------------------------ATTTTACCGCGAAAATGATTATTCTCTACAAATCACAAAGACATTGGAACTTTATACTT-TCTTTTTGGAACATGATCCGGTATAGTCGGAACTTCTCTTAGT-TTACTTATTCGAGCTGAATTGGGACAACCTGGCTCTCTTATT-GGTGACGATCAAATTTATAATGTTATTGTAACAGCTCATGCTTTCGTTATAATTTTCTTTATAGTAATACCTATCATAATTGGAGGTTTTGGAAACTGACTAGTTCCTTTAATATTAGGAGCCCCCGATATGGCTTTTCCACGAATAAATAATATAAGATTTTGATTACTACCCCCTTCATTAACACTACTTTTAGCTAGCTCTTTTGTCGA…
	JQ301466	----------------------------------------ATTCTACCGCAACAATGACTTTTCTCAACAAATCATAAGGACATCGGAACTCTATATTT-CATTTTCGGAGCTTGAGCAGGAATAGTGGGTACATCACTCAGA-TTATTAATTCGAGCTGAACTTGGTCAGCCAGGATATTTAATT-GGTGATGACCAAATTTACAACGTAATTGTTACTGCACACGCATTCGTCATAATTTTCTTTATAGTAATACCTATTATAATTGGGGGATTCGGAAACTGATTAGTGCCCCTAATATTAGGAGCACCTGATATAGCTTTCCCTCGTATGAATAACATAAGATTTTGATTACTACCACCCTCATTAACCCTACTTCTAAGAAGTAGTTTAGTGGA…
	MT011536	----------------------------------------ATCCTACCGAATAAATGACTTTTCTCTACCAACCACAAGGACATTGGAACTTTATATTT-TATTTTTGGTGCATGAGCAAGTATAGTAGGAACATCTCTTAGT-CTACTAATTCGAGCCGAGCTTGGACAGCCAGGTTATTTAATT-GGGGATGATCAAATCTATAATGTAATTGTTACTGCCCATGCTTTCGTAATAATTTTCTTCATAGTAATACCCATTATAATTGGAGGTTTCGGAAATTGGCTTGTCCCATTAATATTAGGGGCCCCAGATATAGCCTTTCCTCGAATAAATAATATAAGATTCTGACTTTTACCTCCTTCCTTAATACTTCTTCTCGCAAGAAGCCTTGTTGA…
	KY458226	-------------------------------------------------CAACAATGACTTTTTTCAACTAATCATAAGGATATTGGAACTTTATATTT-CATTTTTGGTGCATGAGCAGGAATAGTAGGAACCTCTTTAAGC-ATACTAGTTCGCGCTGAATTAGGACAACCTGGTTATTTAATT-GGAGATGATCAGATTTATAATGTTATTGTAACAGCCCACGCTTTTGTAATAATTTTCTTCATGGTTATACCAATTATAATTGGAGGATTTGGAAATTGATTAGTACCCTTAATATTAGGTGCTCCAGATATAGCTTTTCCCCGGATAAATAATATAAGATTTTGACTACTCCCACCTTCTTTATCACTACTCTTAGCTAGTAGTATAGTAGA…
	MT011534	----------------------------------------ATTCTACCGCAACAATGACTATTCTCAACTAATCATAAGGACATTGGAACATTATATTT-TATCTTCGGTGCATGAGCAGGAATAGTAGGAACATCTCTAAGT-ATACTTATTCGTGCTGAATTAGGTCAACCTGGTTATTTAATT-GGAGATGACCAAATTTATAATGTAATCGTTACAGCCCACGCTTTTGTAATAATTTTTTTTATAGTAATACCAATCATAATTGGAGGATTCGGAAACTGATTAGTACCTCTGATACTCGGCGCCCCAGATATAGCCTTTCCACGAATAAACAACATAAGATTTTGACTCCTACCACCATCATTAACATTACTATTGGCCAGCAGTATAGTCGA…
	MT011540	----------------------------------------ATTCTACCGCAACAATGATTATTCTCTACAAATCATAAGGATATTGGAACACTCTATTT-TATTTTTGGTGCTTGAGCGGGAATAGTAGGAACTTCTTTAAGT-CTATTAATCCGTGCAGAATTAGGTCAACCTGGATATCTCATT-GGAGATGATCAAATCTATAATGTCATTGTTACAGCCCATGCATTTGTTATAATTTTTTTTATAGTAATGCCTATTATAATTGGTGGATTCGGAAATTGATTAGTTCCTTTAATACTTGGTGCCCCTGATATAGCATTTCCTCGAATAAATAATATAAGATTTTGACTACTCCCTCCCTCACTAACCTTGCTATTATCAAGCAGTTTAGTTGA…
	KX057716	----------------------------------------------CCGCAACAATGACTTTTCTCAACCAATCATAAGGATATTGGAACATTATATTT-CATTTTTGGTGCTTGGGCTGGTATAGTAGGTACTTCTCTTAGA-TTATTAATTCGAGCTGAATTAGGTCAACCAGGTTACCTAATT-GGAGATGATCAAATTTATAATGTAATTGTAACTGCTCATGCATTTGTAATAATCTTCTTTATAGTAATACCTATTATAATTGGAGGATTTGGTAATTGATTAGTTCCTTTAATACTTGGAGCACCAGATATAGCTTTCCCTCGAATAAACAACATAAGATTTTGATTACTACCTCCTTCACTTACTCTATTACTCAGAAGTAGTTTAGTGGA…
	KR051830	-------------------------------------------------------------------------------------------------------------------------------------------------------------------------------------------------------------------------------------------------------------------------------------------------------------------------------------------------------------------------------------------CTTAGAAGTAGTCTAGTGGA…
	KP639729	---------------------------------------------------------------------------------------------------------------------------------------------------------------------------------------------------------------------------------------------------------------------------------------------------------------------------------------------------------------------------------------------------TAGACTAGTAGA…
	KP829622	----------------------------------------------------------------------------------------------------------------------------------------------------------------------------------------------------------------------------------------------------------------------------------------------------------------------------------------CGAATAAACAATATAAGCTTTTGATTATTACCTCCTTCCCTAACCCTATTAGTAATCAGAAGGCTAGTAGA…
	LT986734	-----------------------------------------------TGAACAAATGATTGTATTCTACTAATCACAAAGATATCGGAACCCTATATTT-TATATTAGGTATGTGATCAGGTATAATTGGTATATCAATAAGA-TGAATTATCCGAATTGAACTGGGACAGCCAGGATCATTTATT-GGAAATGACCAAATTTATAATGTTATTGTTACAGCCCACGCATTTATTATAATTTTCTTCATGGTTATACCAATTATAATCGGAGGTTTTGGTAACTGACTAGTCCCCTTAATAATTGGAGCACCAGATATGGCTTTCCCACGAATAAATAATATAAGATTTTGACTTTTACCTCCATCTTTAACACTTTTATTAACTAGCAGTCTAGTAGA…
	EF641155	------------------------------------------------------------------------------------------TTTATATTTCCCTATTCGGAATATGGGCAGGAATAATAGGAACTGCCATAAGA-TGAATTATCCGTATTGAATTAAGCCAACCAGGCTCCTTTATC-GGAGATGACCAAATCTACAATGTGGTTGTAACAGCTCATGCCTTCGTCATAATTTTCTTTATAGTTATGCCCATTATAATCGGGGGGTTTGGTAACTGATTAGTACCCTTAATAATCGGAGCACCTGACATAGCATTCCCTCGAATAAACAATATAAGATTTTGATTACTGCCTCCATCATTAACACTACTTTTAATTAGAAGATTAGCTGA…
	EF641175	----------------------------------------------------------------------------------------ACTTTATACTT-CATAATAGGCATATGAGCTGGAATAATAGGAACTTCAATAAGA-ATAATTATCCGAATTGAATTAAGCCAACCAGGGACATTTATTAGGAGATGATCAAATTTATAACACCATGGTAACAGCTCATGCTTTTATTATAATTTTCTTTATAGTTATACCTATTATAATTGGAGGATTTGGAAATTGATTAGTACCTTTAATAATTGGAGCCCCAGACATAGCATTCCCTCGAATAAATAACATAAGATTTTGACTCCTACCCCCATCACTTACTCTTTTATCAATAAGAAGAATTACTGA…
	KF112038	----------------------------------------------TTGAATAAATGAATATATTCTACTAATCATAAAGATATTGGAACTCTATACTT-TATCTTCGGAATATGATCTGGAATAGTAGGATCAGCTATAAGA-TTAATTATCCGTATCGAATTAGGACAGCCTGGAAGATTTATT-GGTAATGATCAAATTTATAATGTAATTGTAACAGCACATGCATTTGTAATAATTTTCTTTATAGTAATACCAATCATAATTGGAGGATTCGGTAATTGATTAGTCCCTTTAATAATTGGAGCACCTGATATAGCCTTCCCACGATTAAATAATATAAGATTCTGATTATTACCCCCTTCATTAACTTTATTATTAATAAGAAGAATAGCAGA…
	OQ312216	----------------------------------------------TTGAATAAATGATTTTACTCAACTAATCATAAAGATATTGGGACATTATATTT-TATATTTGGAATATGAGCAGGAATAATTGGAAGAGCTATGAGA-TGAATCATTCGCATTGAATTAGGACAACCAGGATCATTTATC-ATAAATGATCAAATTTATAATGTTATAGTAACAGCCCACGCATTCATTATAATTTTTTTCATAGTCATACCCATCATAATTGGAGGTTTTGGAAATTGACTAATCCCCTTGATAATTGGAGCACCTGATATAGCATTCCCTCGAATAAACAATATAAGATTCTGACTATTACCACCATCAATTACTTTATTAATTCTAAGAAGAATAGCTGA…
	FJ917700	---------------------------------------------------------------------------------------------------------------------------------------------------------------------GGCCAACCAGGATCATTTATC-GGAGATGATCAAATTTATAATGTAATCGTCACTGCTCATGCATTTATTATAATTTTTTTTATAGTTATACCTATTATAATTGGAGGATTTGGTAATTGATTGGTGCCTTTAATAATTGGGGCTCCAGATATAGCATTCCCCCGAATAAATAATATAAGTTTTTGATTACTCCCCCCATCTTTAACACTTTTATTATCAAGTAGTTTTGTAAA…
	FJ917679	---------------------------------------------------------------------------------------------------------------------------------------------------------------------GGACAACCCGGATCATTTATT-GGAGACGATCAAATTTACAATGTTGTAGTTACAGCACACGCATTCATTATAATTTTCTTTATAGTTATACCAGTTATAATTGGAGGATTTGGAAATTGATTAGTACCATTAATAATTGGAGCTCCAGATATAGCATTCCCTCGAATAAATAACATAAGATTTTGATTACTACCTCCTTCAATTACATTACTAATAATAAGAAGTATAGTAGA…
	AF449136	------------------------------------------------------------------------------------------------------------------------------------------------TGAATNATNCGNATCGANTTAGGNCAACCNGGNTCNTTTATT-GGTGATGATCAAATTTACAATGTAATCGTNNCAGCACACGCTTTTGTCATAATTTTCTTCATAGTTATACCAATTATAATTGGAGGATTCGGAAATTGATTAGTACCCTTAATAATTGGTGCCCCTGACATAGCCTTCCCACGAATAAATAACATAAGTTTCTGATTNCTCCCCCCATCCCTTACTCTATTACTGGCCTCAAGCCTCGTTGA…
	OP446104	----------------------------------------------ATGAATAAATGACTCTTCTCGACAAACCACAGGGATATTGGGACTCTTTATTT-CCTGTTCGGAGCCTGAGCCGGCATAGTAGGAACATCATTAAGA-TGATTAATTCGAATTGAACTCGGACAACCCGGATCCTTTATT-GGAGACGATCAAACATATAACGTAGTAGTCACTGCACATGCATTCGTGATGATTTTCTTTATAGTAATGCCAATTATAATTGGAGGGTTTGGTAATTGACTAGTACCTCTAATAATTGGAGCACCTGATATAGCATTCCCCCGAATAAATAATATAAGATTCTGACTCCTACCACCAAGATTAACCCTTTTACTAGTTAGTAGCATTGTAGA…
	MT556647	----------------------------------------------ATGAATAAATGACTTTTCTCAACAAACCACAAGGATATCGGAACTCTGTATTT-TCTACTCGGATCCTGGGCTGGAATAATAGGAACATCCCTTAGA-TGAATTATTCGAATTGAGTTAGGACAACCTGGATCATTTATC-GGAGATGATCAAATTTATAATGTAATCGTAACAGCCCATGCTTTTATCATAATTTTCTTTATAGTTATACCCATCATAATTGGAGGCTTTGGAAACTGACTTGTACCTTTAATAATTGGTGCCCCAGATATAGCATTCCCTCGAATAAATAATATAAGATTTTGACTTCTGCCTCCTGCTCTTACCCTTTTATTAGTAAGAAGACTCGTAGA…
	AF021179	----------------------------------------------------------------------------------------------------------------------------------------TCTAAGA-TGATTAATTCGAATTGAATTGGGACAACCTGGATCTTTTATT-GGAGATGATCAAATTTATAATGTTGTAGTTACAGCCCATGCTTTTATTATAATTTTCTTCATAGTTATGCCCATTATAATTGGAGGTTTCGGAAATTGATTAGTACCTTTAATAATTGGAGCACCAGACATAGCATTCCCTCGAATAAATAATATAAGATTTTGACTTTTACCCCCAGCTTTAACCTTACTATTAATAAGAAGCCTCGTAGA…
	AM287097	-------------------------------------------------------------------------------------------------------------------------------------------------------------------------------------------------------------------------------------------------------------------------------------------------------------------------------------CCTCGAATAAACAATATGAGATTCTGATTATTACCTCCTTCATTATCCCTCCTAATTATAAGAAGGATGGTAGA…
	HM002625	----------------------------------------------------------------------------------------------------------------------------------------------------------------------------------------------------------------------------------------------------------------------------------------------------------------------------------------------------------------------------TCTCTATCCCTTCTTCTCATAAGAAGAATTGTAGA…
	HM002618	--------------------------------------------------------------------------------------------------------------------------------------------------------------------------------------------------------------------------------------------------------------------------------------------------------------------------------------------------------------------------------TATCACTTCTTCTAGCCAGAAGAATTATTGA…
	KF737781	----------------------------------------ATTTTACCGAAAAAATGATTATTTTCGACCAACCACAAAGATATTGGAACATTATACTT-CATTCTTGGGGCTTGAGCAAGAATAGTAGGAACAGCCTTAAGA-ATGCTAATCCGTTCAGAATTGGGAAACCCGGGCTCACTGATT-GGTGATGATCAAATTTATAATGTAATTGTCACCGCCCATGCATTCATTATAATTTTCTTTATAGTTATACCAGTTATAATTGGCGGATTTGGAAATTGGTTAGTTCCCTTAATACTCGGAGCACCAGATATAGCATTCCCTCGAATAAACAACATAAGATTTTGATTGCTTCCGCCATCGCTCACTCTTCTTCTAATAAGCAGAATCGTTGA…
	KX241487	------------------------------------------------------------------------------------------------------------------------------------------------------------------------------------------------------------------------------------------------------------------------------------------------------TTTGATACTCGGAGCCCCTGATATAGCATTTCCTCGAATGAATAACATAAGATTTTGGTTGCTTCCCCCTTCCTTAGCCTTACTGTTGATAAGAAGAATTGTAGA…
	KM364328	-------------------------------------------------------------------------CATAAAGATATTGGAACTCTTTATTT-TATTTTCGGAGCCTGATCAGGTATAGTTGGAACAGCATTAAGA-TTATTAATTCGTACAGAATTAGGATCACCAGGAACATTAATT-GGAAATGACCAAATTTATAATGTTATTGTAACAGCTCATGCTTTTATCATAATTTTTTTCATAGTTATACCTGTCATAATAGGTGGGTTTGGGAATTGATTAGTACCTCTAATATTAGGAGCCCCTGATATAGCTTTCCCTCGAATAAATAATATAAGATTTTGATTACTTCCCCCTTCATTAAGATTTCTACTAACAAGGAGTTTAGTTGA…
	JX478104	---------------------------------------------------------------------------------------------------------------------------------------------------------------------------------------------------------------------------------------------------------------------------------ATTTGGAAATTGATTAGTTCCTCTAATATTAGGAGCACCAGATATAGCATTCCCACGAATAAATAATCTAAGATTTTGATTATTACCACCATCTTTAACATTACTTTTAATAAGAAGATTAGTAGA…
	KF128921	----------------------------------------------------------------------------------------------------------------------------------------------------------------------------------------------------------------------------------------------------------------------------------------------------------------------------------------------------------------------------TCTTTAACTTTACTACTTATAAGAAGACTAGTAGA…
	KF128917	----------------------------------------------------------------------------------------------------------------------------------------------------------------------------------------------------------------------------------------------------------------------------------------------------------------------------------------------------------------------------TCATTAACTTTATTATTAATAACATCAATAGCCGA…
	KF801992	----------------------------------------------------------------------------------------------------------------------------------------------------------------------------------------------------------------------------------------------------------------------------------------------------------------------------------------------AACAATATAAGATTCTGATTATTACCCCCATCTCTAACTTTCCTATTAATAAGAAGAATGGTAGA…
	AM287088	---------------------------------------------------------------------------------------------------------------------------------------------------------------------------------------------------------------------------------------------------------------------------------------------------------------------------------------CCGAATAAATAACATAAGATTTTGATTATTGCCCCCCTCTCTTACTCTACTATTAATAAGAAGAATAGTAGA…
	KM364379	------------------------------------------------------------------------------------TGGAACACTCTATTT-CATTTTCGGAGCATGATCCGGAATAGTTGGAACTGCCCTTAGA-CTCCTAATCCGGGCAGAACTTGGCACCCCCGGAACTCTTATT-GGAGATGACCAAATTTATAATGTAATCGTCACAGCACACGCATTCATTATAATTTTTTTTATAGTTATACCCATTATAATAGGAGGATTCGGAAACTGACTAGTGCCTTTAATATTAGGAGCCCCTGACATAGCCTTCCCCCGAATAAATAACATAAGATTCTGATTACTCCCCCCATCCCTCACCCTACTGTTAATTGGAAGTATAGTAGA…
	KM364310	-----------------------------------------------------------------------------AAGATATTGGAACACTTTACTT-TATCTTNGGTGCTTGGTCCGGAATAGTAGGAACCGCGTTAAGA-CTTTTGATTCGAGCCGAACTAGGTAATCCTGGTGCCTTAATC-GGAAACGATCAAATCTATAACGTAATTGTTACTGCTCATGCCTTTATCATAATTTTCTTTATGGTTATGCCTATTATAATAGGTGGCTTTGGAAATTGGCTAGTGCCCTTGATATTGGGGGCCCCTGATATAGCATTTCCTCGAATAAACAACATAAGATTTTGACTACTCCCCCCTTCTTTAACCCTGTTACTAATAAGAAGAATAGTAGA…
	KF128920	----------------------------------------------------------------------------------------------------------------------------------------------------------------------------------------------------------------------------------------------------------------------------------------------------------------------------------------------------------------------------TCACTAACTCTCCTATTAGCTAGAAGAATAGTAGA…
	KM364307	-------------------------------------------------------------------------CATAAAGATATTGGAACTCTCTATTT-TATTTTTGGGGCTTGATCCGGTATAGTGGGTACAGCCTTAAGA-TTGCTAATTCGTGCTGAATTAGGAAACCCTGGAGCCCTAATT-GGTAATGACCAAATCTACAATGTGATTGTGACAGCTCACGCTTTTGTAATAATTTTTTTTATAGTAATACCTATTATAATAGGAGGTTTTGGGAATTGGTTAGTTCCCTTGATACTAGGGGCCCCAGATATGGCATTCCCTCGAATAAACAATATAAGATTCTGGTTACTCCCCCCATCATTAACTCTACTTTTAATAAGAAGATTAGTAGA…
	KM364321	-------------------------------------------------------------------------CATAAAGATATTGGAACGCTATACTT-CATTTTTGGGGCATGATCAGGTATAGTAGGAACAGCATTAAGG-CTTTTAATTCGAGCAGAGCTTGGAAACCCAGGAACACTAATC-GGAAACGATCAAATTTATAATGTAATTGTAACTGCCCACGCTTTCATTATAATTTTTTTCATAGTAATGCCCATCATAATAGGAGGATTTGGAAATTGACTAGTGCCACTAATATTAGGAGCCCCCGACATAGCTTTCCCTCGAATAAATAACATAAGATTTTGGTTGCTACCCCCATCCCTAAGACTCCTCTTAATAAGAAGACTGGTAGA…
	OM177036	-----------------------------------------------------------------------------------------------------------------------GGTATAGTAGGAACCGCGCTTAGT-TTATTAATTCGGGCTGAATTAGGAAACCCAGGAGCTTTAATT-GGGAACGATCAAATCTATAACGTTATTGTAACCGCACACGCTTTTATTATAATTTTTTTTATAGTTATACCTATTATAATAGGGGGATTTGGTAATTGGTTGGTTCCTTTAATATTAGGTGCCCCAGATATAGCCTTCCCTCGAATAAATAATATAAGATTTTGATTATTACCTCCATCACTAACTCTTCTTCTTATAAGAAGAATAGTAGA…
	AM287096	-------------------------------------------------------------------------------------------------------------------------------------------------------------------------------------------------------------------------------------------------------------------------------------------------------------------------------------CCTCGGATAAACAATATGAGATTCTGGCTACTCCCGCCTTCCCTGAGACTTCTATTAATAAGAAGAATCGTTGA…
	KM364365	-------------------------------------------------------------------------CATAAAGATATTGGGACCTTGTACTT-CATTTTCGGGACCTGGTCAGGGATAGTAGGAACAGCACTCAGG-CTGTTAATTCGAGCCGAATTAGGAAACCCCGGAGCACTTATT-GGAGACGATCAAATCTACAATGTAACTGTAACCGCACATGCATTTGTAATAATTTTTTTCATAATAATGCCTGTTATAATAGGGGGATTTGGTAGTTGATTGGTGCCTCTAATACTTGGCGCCCCCGATATAGCATTCCCACGAATAAACAACATAAGATTTTGACTCCTTCCACCATCCCTCTGCCTTCTACTCATAAGAAGGGTGGCTGA…
	KF801964	----------------------------------------------------------------------------------------------------------------------------------------------------------------------------------------------------------------------------------------------------------------------------------------------------------------------------------------------AACAATATAAGATTTTGGTTCCTCCCTCCTTCCCTCACCCTCCTTCTTATAAGAAGCTTAGTAGA…
	KF801866	----------------------------------------------------------------------------------------------------------------------------------------------------------------------------------------------------------------------------------------------------------------------------------------------------------------------------------------------AACAACATAAGATTTTGGCTTCTCCCCCCTTCTCTAATTCTTCTCCTAATGAGAAGAATGGTAGA…
	KM364393	-------------------------------------------------------------------------CATAAAGATATTGGAACCCTATATTT-CATTTTTGGGGCATGATCCGGCATAGTAGGAACGGCTTTAAGG-CTTCTCATTCGATCAGAGTTAGGTAACCCAGGATCCCTAATT-GGAGATGATCAAATCTACAACGTAATCGTTACTGCCCATGCATTTATCATAATTTTCTTCATAGTAATACCCATAATAATAGGAGGGTTTGGAAATTGACTAGTTCCCCTCATAATCGGAGCACCTGATATAGCTTTTCCTCGAATAAACAACATAAGATTCTGGCTTCTACCCCCTTCTTTAACACTTCTCCTTACAAGAAGAATTGTTGA…
	KF597510	-----------------------------------------------------------------------------------------------------------------------------------------------------------------------------------------------------------------------------------------------------------------------------------------------------------------------------------TTCCCCGAATAAACAACATAAGATTTTGATTACTCCCTCCCTCTCTAACCCTGCTTCTCATGAGAAGAATTGTTGA…
	KC966683	------------------------------------------------------------------------------------------------------------------------------------------------------------------------------------------------------------------------------------------------------------------------------------------------------CCTAATACTAGGAGCCCCAGATATGGCATTTCCCCGAATAAACAACATAAGATTTTGGCTTCTCCCACCATCATTAACCCTTCTCCTAATAAGAAGAACCGTAGA…
	KF835703	-------------------------------------------------AATAAATGATTATTTTCAACTAACCACAAAGACATTGGAACACTTTACTT-TATTTTTGGTGCATGAGCAGGAATAGTGGGAACATCTCTAAGT-TTATTAATTCGAACAGAATTAGGAAACCCCGGATCCCTAATT-GGAGACGATCAAATCTATAACGTTATTGTAACCGCCCACGCATTTATTATAATTTTCTTTATAGTTATACCTATTATAATCGGGGGATTTGGAAATTGATTAGTCCCCCTAATATTAGGTGCACCCGATATAGCATTTCCACGTATAAATAATATAAGATTCTGGCTCTTACCCCCATCATTAACACTATTATTAATAAGAAGAATCGTAGA…
	KJ003352	----------------------------------------------------------------------AATCATAAAGATATTGGAACACTTTATTT-CATTTTCGGAGCATGATCAGGAATAGTAGGTACTTCATTAAGA-CTCCTAATTCGAGCAGAACTAGGAAATCCTGGCTCCTTAATT-GGAGATGACCAAATTTATAATGTTATTGTTACTGCCCACGCATTCATCATAATTTTCTTCATAGTAATACCAATCGTAATTGGAGGATTCGGAAACTGATTAGTCCCTTTAATACTAGGAGCCCCTGATATAGCATTTCCACGAATAAACAACATAAGATTCTGACTACTTCCCCCATCCCTTTCACTTCTTCTCATAAGAAGAATTGTTGA…
	KP134123	-------------------------------------------------------------------------------------------------------------------------------------------------------------------------------------------------------------------------------------------------------------------------------------------------------TTAATACTGGGAGCCCCAGATATAGCCTTCCCTCGAATAAATAATATGAGATTTTGACTTCTACCCCCATCCCTAACACTTTTACTAATAAGAAGAATCGTAGA…
	AM287087	-------------------------------------------------------------------------------------------------------------------------------------------------------------------------------------------------------------------------------------------------------------------------------------------------------------------------------------CCTCGAATGAATAATATAAGATTCTGATTGCTTCCTCCTTCACTAACTTTACTCCTCTTAAGAAGAATAGTAGA…
	KC966658	------------------------------------------------------------------------------------------------------------------------------------------------------------------------------------------------------------------------------------------------------------------------------------------------------CTTAATACTAGGGGCCCCTGATATAGCCTTCCCACGGATGAATAATATAAGATTTTGACTACTACCCCCATCCCTATCATTATTGATTATAAGAAGTGTGGTAGA…
	KM364394	-------------------------------------------------------------------------------------------------------------------------------------------------------------------------------------------------------------------------------------------------------------------------------------------------------------------------GATATGGCCTTCCCCCGAATAAACAATATAAGGTTTTGACTTTTACCCCCGTCATTAACCTTACTGTTGATAAGAAGGGTCGTAGA…
	KF801997	---------------------------------------------------------------------------------------------------------------------------------------------------------------------------------------------------------------------------------------------------------------------------------------------------------------------------------------------------------------------------------------------------------------…
	KF737789	----------------------------------------ACTTCACCGAATAAATGATTATTCTCGACTAACCATAAAGACATCGGAACATTATACTT-CGTATTCGGAGCATGGGCAGGAATAGTAGGAACCTCCCTGAGA-GTGTTAATTCGAACAGAGCTAGGAAACCCTGGATCTCTTATT-GGAGATGATCAAATTTACAATGTAATTGTAACCGCCCATGCCTTCATCATAATTTTCTTCATAGTTATACCTATCATAATTGGTGGATTCGGCAATTGACTTGTCCCCCTTATATTAGGAGCCCCTGACATAGCGTTTCCTCGGATAAACAATATAAGATTCTGGTTACTTCCCCCTTCGCTTACTCTTCTCGTAATAAGAAGAATTGTTGA…
	KF737787	----------------------------------------ACTTTACCGAACAAATGATTATTTTCCACAAACCACAAAGACATCGGAACATTATATTT-AATTTTTGGAGCTTGATCAGGAATAGTAGGAACCTCAATAAGA-GTTCTAATTCGATCAGAATTAGGAAATCCTGGATCACTTATT-GGGGATGACCAAATCTACAATGTAATTGTTACCGCCCATGCTTTCATTATAATTTTTTTTATAGTTATGCCCGTCATAATTGGAGGATTCGGAAATTGGTTAGTTCCGCTTATATTAGGAGCCCCCGATATAGCCTTTCCTCGAATAAACAACATAAGATTTTGGCTTTTACCCCCCTCATTAACCCTTCTTGTAATAAGAAGAATTGTAGA…
	KF737788	----------------------------------------ACTTCACCGAACAAATGATTATTTTCTACCAATCACAAAGACATTGGAACCCTATATTT-CATCTTTGGAGCATGAGCAGGTATAGTTGGAACCTCAATAAGA-GTTCTTATTCGATCCGAACTAGGAAACCCTGGTTCACTAATC-GGAGACGATCAAATTTATAATGTAATCGTAACAGCCCATGCATTCATTATAATTTTCTTTATAGTTATACCTATCATAATCGGTGGATTTGGTAATTGACTAGTACCATTAATACTAGGAGCCCCTGATATAGCCTTCCCTCGAATAAATAATATAAGATTCTGACTACTACCCCCGTCGCTAACATTATTACTTATAAGAAGAATTGTAGA…
	KY934135	----------------------------------------------------------------------------AAAGATATTGGAACTTTATACTT-TATTTTTGGAGCATGATCTGGGATAGTTGGAACGTCTTTAAGA-CTATTAATCCGAGCTGAACTAGGAAACCCCGGTAGATTAATC-GGAAACGATCAAATTTATAACGTCGTTGTTACAGCCCATGCTTTTATTATAATTTTTTTTATAGTTATACCAATTATAATTGGGGGCTTTGGTAATTGACTAGTCCCCTTAATACTAGGAGCCCCAGATATGGCATTCCCCCGAATGAATAACATAAGATTCTGATTACTACCCCCTTCTTTAACTCTCCTATTAATAAGGAGAATAGTAGA…
	KP829647	----------------------------------------------------------------------------------------------------------------------------------------------------------------------------------------------------------------------------------------------------------------------------------------------------------------------------------------------------------------TTACTACCTCCTTCCCTTACTCTCCTTCTAATAAGAAGAATAGTAGA…
	KF737791	----------------------------------------ATTTCACCGAATAAGTGATTATTTTCAACTAATCATAAAGATATTGGAACGCTTTACTT-TATTTTTGGAGCATGATCAGGAATAGTAGGAACATCTTTAAGA-ATGCTAATTCGATCCGAACTAGGAAACCCCGGCTCACTAATT-GGAGACGATCAAATTTATAATGTTATTGTAACAGCCCATGCATTCATTATAATTTTTTTTATAGTAATACCAATTATAATCGGAGGATTCGGAAATTGATTAGTTCCTCTAATATTGGGAGCTCCAGATATAGCATTTCCCCGAATAAACAATATAAGATTTTGACTTTTACCTCCTTCTCTAACATTTTTAATTATAAGAAGAATTGTAGA…
	KF737795	----------------------------------------ATTTTACCGAAAAAATGATTATTTTCCACCAACCATAAGGATATCGGTACCTTATATTT-CATCTTTGGTGCTTGATCAGGAATAGTTGGAACTTCCCTAAGA-ATACTAATTCGATCTGAATTAGGAAGCCCAGGATCTCTAATT-GGTGACGACCAAATTTATAACGTAATCGTAACTGCCCATGCATTTATTATAATTTTCTTCATAGTAATACCAATTATAATCGGGGGATTCGGAAATTGAATAGTTCCCCTAATATTAGGAGCACCTGATATGGCCTTCCCTCGAATAAATAATATAAGATTTTGATTACTCCCTCCATCTTTAACCCTTCTAATTATAAGAAGAATCGTAGA…
	KF737793	----------------------------------------ACTTTACCGAACAAATGATTATTTTCCACAAACCACAAAGATATTGGAACTTTATATTT-TATCTTTGGTGCTTGAGCAGGAATAGTCGGAACATCGTTAAGA-ATACTCATTCGATCAGAGCTAGGAAATCCCGGCTCACTAATT-GGTGATGATCAAATTTATAATGTTATTGTAACCGCCCATGCATTCATTATAATTTTTTTCATAGTAATACCAATTATAATTGGAGGATTCGGAAACTGACTCGTTCCATTAATACTAGGCGCCCCGGATATAGCCTTTCCTCGAATAAATAATATAAGATTTTGATTGTTACCCCCTTCATTAATACTTTTAATTATAAGGAGAATTGTAGA…
	AM287098	-------------------------------------------------------------------------------------------------------------------------------------------------------------------------------------------------------------------------------------------------------------------------------------------------------------------------------------CCACGAATAAACAACATAAGATTTTGACTACTACCACCCTCTCTATCCCTTCTATTGATAAGAAGAATAGTAGA…
	KF801957	---------------------------------------------------------------------------------------------------------------------------------------------------------------------------------------------------------------------------------------------------------------------------------------------------------------------------------------------------------------------------------------------------------------…
	KF737794	----------------------------------------ATATTACCGAACAAATGATTATTTTCTACCAACCACAAAGATATCGGTACCCTATACTT-TGTATTCGGAGCCTGAGCAGGAATAGTAGGAACATCGTTAAGA-ATACTTATCCGATCAGAACTTGGAAATCCAGGTTCATTAATT-GGTGATGATCAAATTTATAATGTTATTGTAACCGCCCATGCATTCATTATAATTTTCTTCATAGTTATACCAGTTATAATCGGAGGATTCGGAAACTGATTAGTACCCCTCATACTAGGAGCCCCTGACATAGCATTCCCCCGAATAAATAATATAAGATTCTGACTTCTACCCCCTTCACTAACTCTCTTAATTATAAGGAGAATTGTAGA…
	JX626089	------------------------------------------------------------------------------------------------------------------------------------------------------------------------------------------------------------------------------------------------------------------------------------------------------ACTAATACTCGGTGCACCTGACATAGCTTTTCCTCGAATAAACAACATAAGGTTTTGACTTCTCCCTCCGTCATTAACTTTACTGCTTATGAGAAGAATAGCTGA…
	KM364336	---------------------------------------------------------------------------------------------------------------------------------------------------------------------------------------------------------------------------------------------------------------------------------------------------------------------------------------------------------------------------------------------------------------…
	KF801854	----------------------------------------------------------------------------------------------------------------------------------------------------------------------------------------------------------------------------------------------------------------------------------------------------------------------------------------------AACAACATAAGATTCTGACTGTTGCCTCCTTCTCTAACCTTACTGCTAATAAGAAGCCTAGTTGA…
	JX626072	------------------------------------------------------------------------------------------------------------------------------------------------------------------------------------------------------------------------------------------------------------------------------------------------------TCTGATACTAGGAGCTCCTGATATAGCCTTTCCTCGAATAAATAACATGAGATTTTGATTACTCCCCCCATCATTATCCCTGTTATTGATAAGAAGAATGGTTGA…
	KM376645	------------------------------------------------------------------------------------------------------------------------------------------------------------------------------------------------------------------------------------------------------------------------------------------------------TCTTATACTAGGAGCCCCAGATATAGCATTTCCACGAATAAATAATATAAGATTTTGACTTTTACCTCCATCTTTAACTCTTTTACTTATAAGAAGAATAGTAGA…
	KM364354	-----------------------------------------------------------------------------------------------------------------------------------------------------------------------------------------------------------------------------------------------------------------------------------------------------------------------------------------------------------------------------------------------------------TTGA…
	KM364406	------------------------------------------------------------------------------------------------------------------------------------------------------------------------------------------------------------------------------------------------------TATAGTTATACCTATTATAATAGGAGGATTCGGAAATTGACTAGTACCCCTCATACTAGGAGCTCCTGATATAGCCTTTCCTCGACTAAACAATATAAGATTTTGATTACTACCACCGTCATTAATATTATTGTTATCCAGAAGAATTATTGA…
	KF801966	----------------------------------------------------------------------------------------------------------------------------------------------------------------------------------------------------------------------------------------------------------------------------------------------------------------------------------------------AATAACATAAGATTTTGACTACTACCCCCCTCTCTGACCCTTCTACTAATGAGAAGAATAGTAGA…
	GQ920842	---------------------------------------------------------------------------------------------------------------------------------------------------------------------------------------------------------------------------------------------------------------------------------------------------------------------------------------------------------------------------------------------------------------…
	DQ459377	---------------------------------------------------------------------------------------------------------------------------------------------------------------------------------------------------------------------------------------------------------------------------------------------------------------------------------------TCGAATAAATAATATAAGATTCTGACTATTACCCCCCTCTCTTTTATTTTTAATTATAAGATCTATTGTTGA…
	ON306346	----------------------------------------------CCGAATAAATGACTATTCTCAACCAATCACAAAGATATCGGAACTTTATATTT-TATTTTTGGGGCTTGAGCTGGAGTTGTAGGAATATCTTTAAGA-ATCTTAATTCGAATAGAACTAAGAACCCCTGGATCTTTATTA-GGAGACGACCAAATATACAATGTAATTGTAACAGCCCATGCATTCATTATAATTTTCTTTATAGTTATACCTATTGTTATTGGGGGATTCGGAAATTGACTTGTACCGTTAATACTCGGAGCCCCAGATATAGCCTTCCCTCGTATAAATAACATAAGATTCTGACTTTTACCCCCTTCATTAACTCTTTTACTGGTAAGAAGAATAGTTGA…
	KF737815	----------------------------------------ATTTTACCGAATAAATGATTATTTTCTACTAATCATAAAGATATTGGAACTTTATATTT-TATTTTTGGATCATGAGCGGCTATATTAGGTTCTTCTTTGAGA-ATTTTAATTCGTTCTGAGTTAGGGAATCCTGGAACTTTAATT-GGTGATGATCAAATCTATAATGTAATTGTTACAGCCCACGCTTTTGTAATAATTTTCTTTATAGTTATACCAATTATAATCGGAGGCTTTGGGAATTGATTAGTACCTTTAATACTAGGTGCCCCAGATATAGCTTTCCCCCGAATAAATAATATAAGATTTTGACTTTTGCCCCCCTCCCTAACCTTTTTAGTTATAAGAAGAATTGTTGA…
	MN603695	---------------------------------------------------------------------------------------------------------------------------------------------------------------------GGAAACTCTGTAATATTAATT-AGTAACAATCAAATTTATAATGTAATCGTAACAGCTCATGCTTTCATCTTTATTTTCTTCATAGTTATACCAATCATAATTGGGGGATTTGGAAATTGATTAGTCCCATTAATAATCGGAGCCCCTGATATAGCATTCCCACGATTAAATAACATAAGAATTTGACTTTTCCCACCTTCCCTTTTTCTTCCTCTAATAAGAAGAGTTGTAGA…
	ON306359	----------------------------------------------CCGAATAAATGGCTATATTCCACTAATCACAAAGACATTGGAACCCTTTACTT-TGTTTTCGGTGCATGAGCCGGAATAGTAGGAATATCTCTGAGA-ATATTGATCCGAGTAGAGCTAAGCACCCCAGGCACTCTCCTT-GGTGATGACCAGATGTATAATGTAATCGTTACCTCCCATGCTTTCATCATAATTTTTTTCATGGTTATGCCAATTGTTATTGGCGGATTTGGAAACTGGCTAGTACCCCTGATACTAGGAGCCCCTGATATAGCTTTCCCTCGGCTAAACAACATAAGGTTTTGATTACTACCCCCATCATTATCCTTACTGCTAATCTCAAGGATAGTAGA…
	KM364402	-------------------------------------------------------------------------CATAAAGATATTGGAACTCTCTATTT-CATTTTTGGAGCCTGATCAGGCATAGTTGGAACAGCTCTAAGA-CTTTTAATCCGAGCTGAGCTAGGAAACCCAGGATCCCTAATT-GGAGATGACCAAATCTATAACGTTATTGTAACAGCCCATGCCTTTATCATAATCTTCTTTATAGTGATACCTATTATAATAGGAGGATTTGGAAATTGGCTAGTCCCCCTGATGCTTGGGGCCCCTGATATAGCTTTCCCGCGAATAAATAACATGAGATTTTGGCTCTTACCCCCCTCCCTGACTCTCTTATTAATAAGAAGAATTGTAGA…
	ON685616	------------------------------------------------------------------CACTAACCATAAAGATATTGGAACTTTATACTT-CATTTTCGGTGCTTGATCAGGAATAGTAGGAACAGCCCTAAGC-CTTCTAATCCGAGCCGAACTTGGAAATCCAGGTGCATTAATT-GGTAATGACCAAATTTATAATGTTATTGTGACTGCACACGCCTTCGTGATAATTTTCTTCATAGTTATACCTGTTATAATAGGTGGATTTGGAAACTGATTAGTCCCCCTTATATTAGGAGCCCCGGATATAGCATTCCCCCGAATAAACAATATAAGATTCTGACTCCTCCCCCCTTCTTTAACACTACTTTTAATAAGAAGAATTGTTGA…
	MH924553	----------------------------------------ATTTTACCGAACAAATGATTATTTTCAACAAACCATAAGGATATTGGAACACTTTATTT-TATTTTTGGCGCATGAGCTGGAATAGTAGGAACATCTCTAAGA-ATACTAATTCGAACAGAATTAGGAATACCAGGATCTCTTATT-GGAGATGATCAAATTTTTAATGTTATTGTAACAGCCCATGCATTTGTAATAATTTTCTTTATAGTAATACCAATTATAATTGGAGGATTTGGAAACTGATTAGTTCCATTAATACTTGGAGCACCAGATATAGCATTCCCTCGAATAAATAATATAAGATTCTGATTATTACCACCTTCACTTTCATTATTACTAATAAGAAGAATAGTTGA…
	KM364381	-------------------------------------------------------------------------CATAAAGATATTGGAACTTTATACTT-CATTTTTGGAGTTTGATCAGGAATAGTTGGAACTGCTCTAAGA-TTATTAATCCGAGCTGAACTCGGAAGCTCAGGATCCTTAATC-GGAAATGATCAAATTTATAACGTTATCGTAACTGCCCACGCATTTGTAATAATTTTCTTTATAGTTATACCTATTATAATAGGAGGCTTCGGAAATTGATTAGTTCCACTAATACTCGGAGCTCCAGATATAGCTTTCCCTCGTATAAACAACATAAGATTCTGATTGCTACCACCGTCATTAACCTTACTTTTAATAAGAAGAGCTGTAGA…
	KM364344	-------------------------------------------------------------------------CATAAAGATATTGGTACATTATATTT-CATCTTTGGTGCATGATCAGGGATAGTAGGAACAGGGCTGAGA-CTTTTAATCCGAGCCGAACTTGGTAACCCAGGGGCATTGATC-GGAGATGATCAAATCTATAACGTAATCGTAACCGCTCATGCATTCGTTATAATTTTCTTCATGGTAATACCAATTATAATAGGAGGATTTGGGAACTGATTAGTACCATTAATATTAGGGGCCCCAGACATAGCATTCCCCCGAATAAATAACATAAGATTCTGATTACTCCCACCTTCACTAACCTTGCTTTTAATAAGAAGAATAGTTGA…
	KM364411	-------------------------------------------------------------------------CATAAAGATATTGGAACATTATATTT-CATTTTTGGAGCCTGAGCAGGTATAGTAGGCACGGCCCTAAGC-CTCCTAATTCGGGCAGAATTGGGTAACCCAGGATCATTAATT-GGAAACGACCAAATTTATAACGTTATTGTCACGGCCCATGCATTTGTAATAATTTTCTTTATAGTAATACCTATTATAATAGGAGGTTTCGGAAATTGACTCGTTCCTTTAATACTCGGAGCCCCTGATATAGCCTTCCCACGAATAAATAACATAAGATTTTGACTTTTACCACCCTCTTTAACCCTTCTTTTAATAAGAAGAATAGTTGA…
	KM364384	----------------------------------------------------------------------------------------------------------------------------------------------------------------------------------------------------------------------------------------------------------------------------------------------------------------------CGTGATATAGCATTCCCACGAATAAACAACATAAGATTTTGACTGCTACCACCATCCTTAACCTTACTCTTAATAAGAAGAGTAGTAGA…
	KM364348	-------------------------------------------------------------------------CATAAAGATATTGGTACACTCTATTT-TATCTTTGGTGCCTGATCAGGCATAGTAGGAACAGCTTTGAGA-CTGCTAGTCCGAGCAGAATTAGGCAGACCAGGAACATTAATT-GGAAATGATCAAATTTACAACGTAATTGTAACAGCCCATGCCTTTATTATAATTTTCTTTATAGTAATACCCATTATAATGGGTGGATTTGGAAACTGACTAGTCCCCTTAATATTAGGAGCCCCAGATATGGCATTTCCTCGAATAAATAATATAAGATTCTGACTACTCCCACCATCACTCACTCTTCTCTTAATAAGAAGAATAGTAGA…
	JX626082	------------------------------------------------------------------------------------------------------------------------------------------------------------------------------------------------------------------------------------------------------------------------------------------------------CTTAATACTTGGAGCCCCCGATATAGCCTTTCCTCGAATAAACAACATAAGATTTTGATTACTCCCTCCTTCATTAACTCTTCTTTTATCCAGAAGTTTAGTAGA…
	AY651001	---------------------------------------------------------------------------------------------------------------------------------------------------GTGATTCTTATATAAT--AGGAACCCGGGAGCTTTAATC-GGGAATGATCAAATTTATAATACAATTGTTACAGCTCATGCTTTTGTTATAATTTTTTTTATAGTTATACCAATCATAATCGGAGGATTTGGAAATTGACTAGTTCCCCTAATATTGGGGGCCCCTGATATAGCATTCCCTCGAATAAATAATATAAGATTTTGACTTTTACCACCCTCACTTCTACTTTTAGTTATAAAAAAAATTGTAGA…
	KF801868	----------------------------------------------------------------------------------------------------------------------------------------------------------------------------------------------------------------------------------------------------------------------------------------------------------------------------------------------AACAATATAAGATTCTGGCTTTTACCCCCCTCTTTAAGACTCCTTCTTATAAGAAGGCTTGTAGA…
	KM364392	-------------------------------------------------------------------------CATAAAGATATTGGTACACTTTACTT-CATTTTTGGAGCATGATCAGGCATGGTCGGAACAGCCCTTAGA-CTACTTATTCGAGCTGAGTTAGGAAACCCTGGCGCACTAATT-GGAGACGACCAAATCTATAACGTTATTGTAACAGCCCATGCATTTGTAATAATTTTCTTTATAGTTATACCCATTATAATAGGAGGATTCGGAAATTGGTTAGTCCCATTAATACTTGGAGCCCCAGACATAGCATTCCCCCGAATAAACAACATAAGATTCTGGCTTCTTCCACCCTCTCTCACACTTTTATTAGCCTCAAGAATTGTGGA…
	KF801852	----------------------------------------------------------------------------------------------------------------------------------------------------------------------------------------------------------------------------------------------------------------------------------------------------------------------------------------------AATAATATAAGATTTTGATTATTACCGCCATCCCTAACTTTACTATTAATAAGAAGAATAGTAGA…
	JX626122	------------------------------------------------------------------------------------------------------------------------------------------------------------------------------------------------------------------------------------------------------------------------------------------------------CCTCATACTAGGTGCTCCAGATATAGCATTTCCTCGAATAAATAACATAAGATTTTGATTATTACCCCCATCTCTAACTCTCTTACTATTTAGAAGAATAGTTGA…
	KF801846	----------------------------------------------------------------------------------------------------------------------------------------------------------------------------------------------------------------------------------------------------------------------------------------------------------------------------------------------AACAACATAAGATTTTGACTACTCCCTCCTTCCTTAACCCTTCTTTTAAGAAGAAGCCTTGTAGA…
	KF801845	----------------------------------------------------------------------------------------------------------------------------------------------------------------------------------------------------------------------------------------------------------------------------------------------------------------------------------------------AATAACATAAGATTTTGACTTTTACCCCCATCGCTCACTTTCTTACTAATAAGAAGACTTATCGA…
	MH979994	----------------------------------------ATTTTATCGAATAAATGACTTTTTTCTACAAACCATAAGGATATTGGTACTTTGTATTT-TCTATTTGGAGCTTGATCTGGAATAGTGGGAATATCTTTAAGA-ATTTTAATTCGATCTGAATTAAATACAACAAGAACATTAATT-GGTAATGATCAAATTTATAATGTTATTGTTACTGCCCATGCATTCATCATAATTTTCTTTATAGTTATACCAATTTTAATTGGAGGATTTGGAAACTGACTAGTTCCACTGATATTGGGAGCCCCTGATATGGCCTTTCCTCGAATAAATAATATAAGATTTTGATTATTGCCACCCTCATTGACATTATTATTAATAAGAAGAATAGTGGA…
	KF801855	----------------------------------------------------------------------------------------------------------------------------------------------------------------------------------------------------------------------------------------------------------------------------------------------------------------------------------------------AATAATATAAGATTTTGACTTTTACCACCATCATTAACTCTCTTACTAATAAGAAGTATAGTTGA…
	AF499758	-------------------------------------------------------------------------------------------------------------------------------------------------------------------------------------------------------------------------------------------------------------------------------------------------------------------------------------------ATAAATAATATAAGATTTTGACTATTACCCCCTTCTATTACTTTTTTATTAATAAGAAGAATAGTAGA…
	KY026208	------------------------------------------------------------------------------------------------------------------------------------------------------------------------AATCCAGGATCCCTAATT-GGTGATGACCAAATTTATAATGTTATTGTAACTGCCCACGCATTCATTATAATTTTCTTCATAGTAATACCAATTATAATTGGGGGATTTGGAAACTGATTAATTCCATTAATACTTGGAGCCCCTGATATAGCATTCCCACGAATAAATAATATAAGATTCTGGCTCCTACCTCCTTCCTTAACATTCCTCTTAATAAGAAGAATAATTGA…
	DQ295295	---------------------------------------------------------------------------------------AACTCTCTATTT-TATATTTGGAAGCTGAGCTGGAATAGTTGGAACTTCCTTAAGA-ATTCTAATTCGCGCTGAATTAGGTAACCCAGGCACTTTAATC-GGTGATGATCAAATTTATAATGTAATTGTAACTGCACACGCATTTGTAATAATTTTCTTTATAGTTATACCTATTCTAATTGGAGGATTTGGAAACTGACTAGTACCCCTCATACTAGGAGCCCCAGATATAGCCTTTCCACGAATAAATAACATAAGATTCTGATTATTACCCCCATCATTAACACTACTCTTAAGAAGAAGATTAGTAGA…
	KX686320	-------------------------------------------------------------------------------------------------------------------------------------------------------------------------------------------------------------------------------------------------------------------------------------------------------------------------------------------------------------------------CCCTCCTTGACCCTTCTTTTAATAAGAAGCCTTGTAGA…
	KF801967	----------------------------------------------------------------------------------------------------------------------------------------------------------------------------------------------------------------------------------------------------------------------------------------------------------------------------------------------AATAATATAAGATTTTGATTACTCCCACCCTCGCTAACTCTTCTTTTAATGAGAAGAATAGTAGA…
	AM423156	----------------------------------TCAGCCACTTTTACGCAAAAATGATTATTTTCAACAAACCACAAAGACATTGGAACCCTTTACTT-CTTATTCGGAAGATGAGCCGGAATAGTAGGAACATCCCTCAGA-CTACTAATTCGAGCCGAATTTGGCACCCCTGGGTCACTTATC-GGAGATGACCAAATCTATAATGTAATTGTGACTGCTCATGCATTTATTATAATTTTCTTCATGGTAATACCAATTATAATTGGAGGATTCGGAAACTGATTAGTACCTTTAATACTTGGAGCCCCTGAAATAGCATTCCCCCGAATAAATAATATAAGATTCTGGCTCTTACCCCCCTCATTAACACTACTATTAATAAGAAGCCTTGTAGA…
	MT324555	------------------------------------------------------------------------------------------------------------------GAGCAGGAATAGTCGGCACATCTCTTAGC-CTCCTAATTCGAGCCGAACTCGGTGCCCCTGGATCCTTAATT-GGAGACGATCAAATCTACAATGTTATTGTTACAGCTCATGCTTTTGTAATAATTTTTTTTATAGTAATACCCATCATAATTGGAGGATTCGGCAATTGATTAGTACCCCTAATGCTTGGAGCCCCTGATATAGCCTTCCCTCGCATAAATAACATGAGATTTTGGCTATTACCCCCCTCTCTCAGATTATTATTAATAAGCAGCTTAGTAGA…
	MN699111	------------------------------------------------------------ATTTTCAACAAATCACAAGGATATCGGAACACTCTATTT-TCTATTTGGCAGCTGAGCTGGAATAGTCGGAACATCTTTAAGA-TTACTAATTCGAGCAGAACTAGGAAACCCCGGAACATTAATC-GGAGATGATCAAATCTATAATGTAATTGTTACAGCCCACGCTTTTGTTATAATTTTCTTCATAGTTATACCTATTATAATTGGAGGATTCGGTAACTGACTCGTACCCTTAATACTTGGGGCCCCTGATATAGCATTTCCTCGAATAAACAACATAAGATTCTGATTACTCCCCCCATCACTAAGCCTTCTTCTCATAAGAAGACTTGTCGA…
	KF801982	---------------------------------------------------------------------------------------------------------------------------------------------------------------------------------------------------------------------------------------------------------------------------------------------------------------------------------------------------------------------------------------------------------------…
	KF801842	----------------------------------------------------------------------------------------------------------------------------------------------------------------------------------------------------------------------------------------------------------------------------------------------------------------------------------------------AATAATATAAGATTCTGACTTCTACCTCCTTCTTTAACCCTTCTTTTAACAAGAAGAATAGTAGA…
	KF801878	----------------------------------------------------------------------------------------------------------------------------------------------------------------------------------------------------------------------------------------------------------------------------------------------------------------------------------------------AATAATATAAGATTTTGGCTACTCCCTCCCTCTTTAACTCTACTATTAATAAGAAGAGTAATCGA…
;
end;
