# Supplementary material for: A novel taxonomic database for eukaryotic mitochondrial cytochrome oxidase subunit I gene (eKOI), with a focus on protists diversity
Source: Database (Oxford). 2025 Sep 24;2025:baaf057. doi: 10.1093/database/baaf057 (PMC12462617; doi:10.1093/database/baaf057)
Supplement: baaf057_Supplemental_File [file baaf057_supplemental_file.zip › 2_alignment_eKOI/mammalia.nex]

#NEXUS
begin data;
	dimensions ntax=198 nchar=1608;
	format datatype=dna missing=? gap=-;
	matrix
	JN034120	ATGTTCGCCGACCGTTGACTATTCTCTACAAACCACAAAGACATTGGAACACTATACCTATTATTCGGCGCATGAGCTGGAGTCCTAGGCACAGCTCTAAGCCTCCTTATTCGAGCCGAGCTGGGCCAGCCAGGCAACCTTCTAGGTAACGACCACATCTACAACGTTATCGTCACAGCCCATGCATTTGTAATAATCTTCTTCATAGTAATACCCATCATAATCGGAGGCTTTGGAAACTGACTAGTTCCCCTAATAATCGGTGCCCCCGATATGGCGTTTCCCCGCATAAACAACATAAGCTTCTGACTCTTACCTCCCTCTCTCCTACTCCTGCTCGCATCTGCTATAGTGGAGGCCGGAGCAGGAACAGGTTGAACAGTCTACCCTCCCTTAGCA…
	KJ690298	ATGCTTATCGATCGTTGACTCTTTTCAACAAACCATAAAGACATCGGAACCCTGTATTTACTATTTGGTGCATGAGCTGGAGTCATAGGCACTGCCCTGAGCCTCCTCATTCGAGCTGAACTAGGCCAACCCGGCAGCCTACTAGGCAACGACCACATCTACAACGTCATTGTAACGGCCCATGCATTCGTTATAATTTTCTTTACAGTTATACCCATTATAATTGGAGGGTTCGGGAACTGACTAGTGCCCCTAATAATCGGCGCTCCTGACATAGCATTTCCCCGTCTAAACAATATAAGCTTCTGACTCCTCCCCCCTTCTTTCCTGCTACTAATAGCATCAGCCGTAGTAGAGGCTGGTGCCGGGACAGGCTGAACAGTATATCCCCCTCTAGCA…
	KJ690293	ATGCTCATCAACCGTTGACTCTTTTCAACAAACCATAAAGACATTGGAACCCTATATTTACTATTTGGTGCATGAGCTGGGGTCATAGGTACAGCCCTAAGCCTTCTCATTCGAGCTGAACTAGGTCAACCTGGCAATCTACTAGGTAACGACCATATCTACAACGTTATTGTAACAGCCCATGCATTCATCATAATTTTCTTTATAGTCATACCTATTATAATTGGAGGCTTCGGGAACTGACTAGTGCCCTTAATAATCGGCGCACCCGACATAGCATTTCCCCGTCTAAATAATATAAGCTTCTGACTCCTCCCCCCTTCTTTCCTACTACTAATAGCGTCAGCCGTAGTAGAAGCTGGCGCCGGAACAGGTTGAACAGTATACCCCCCTTTAGCA…
	MK410404	ATGTTCATTAACCGTTGACTTTACTCAACAAATCATAAAGATATTGGTACACTATATTTACTATTTGGTGCCTGAGCCGGTATGGTTGGTACCGCACTTAGTCTTCTTATTCGTGCTGAGCTGGGCCAGCCCGGCGCCTTACTAGGAGATGATCAGATCTATAATGTTGTTGTTACCGCCCATGCATTTGTTATAATCTTCTTTATAGTTATACCAATTATGATCGGTGGCTTTGGTAACTGATTGGTGCCTCTGATAATTGGTGCCCCAGATATAGCCTTTCCACGTATAAATAATATAAGCTTTTGACTATTACCCCCCTCATTCTTACTTCTTTTAGCTTCTTCAATAGTGGAAGCAGGTGCAGGGACTGGCTGAACCGTATATCCTCCACTAGCT…
	MK410381	ATGTTCGTCAACCGTTGACTCTATTCAACAAATCACAAAGATATCGGTACATTATATCTACTTTTCGGTGCCTGAGCTGGTATAGTAGGAACGGCACTTAGCCTTCTCATTCGTGCTGAACTTGGACAACCCGGTGCCCTATTAGGAGATGATCAAATTTATAACGTTATTGTCACAGCTCATGCCTTTGTTATAATTTTCTTTATAGTAATACCCATCATGATTGGCGGTTTCGGTAACTGACTGATTCCACTAATAATTGGCGCTCCAGATATAGCCTTCCCACGTATAAATAACATAAGTTTCTGACTTCTCCCACCCTCATTTCTTCTTCTCCTAGCTTCCTCTATAGTGGAAGCAGGTGCGGGAACTGGCTGAACTGTTTACCCTCCATTAGCC…
	EF156865	ATGTTCATTAATCGTTGATTATTTTCAACAAACCATAAAGATATTGGAACACTCTACCTCATATTCGGAGCTTGAGCCGGAATAGTAGGCACAGGGCTGAGTATTCTAATTCGAGCTGAGCTCGGCCAACCCGGAGCTCTATTAGGGGATGACCAAATTTACAATGTGGTTGTAACCGCTCATGCATTTGTCATAATTTTTTTTATAGTAATACCCATTATAATTGGGGGATTTGGAAACTGACTAGTACCTCTAATAATCGGGGCCCCTGATATAGCATTCCCACGAATAAACAACATGAGCTTTTGACTACTCCCCCCTTCTTTCCTTCTTCTTTTAGCATCATCTATAGTAGAAGCTGGGGCTGGGACCGGGTGAACAGTCTATCCTCCCCTTGCC…
	EF156866	ATGTTCATCAATCGTTGACTCTTCTCAACCAACCACAAAGACATTGGTACACTTTACCTAATATTCGGAGCTTGGGCCGGCATGGTGGGAACTGGGCTTAGCATTCTTATCCGGGCTGAGCTTGGGCAGCCCGGAGCCTTATTAGGGGATGATCAAATTTACAATGTAGTTGTTACCGCTCATGCATTTGTTATAATTTTCTTTATGGTTATGCCAATTATGATTGGGGGTTTTGGGAACTGATTAGTGCCCCTAATAATCGGGGCCCCTGACATAGCTTTTCCTCGAATAAATAATATGAGCTTCTGACTTCTCCCCCCATCCTTCCTGCTCTTACTGGCATCATCAATAGTAGAGGCTGGGGCCGGAACAGGCTGAACAGTATACCCCCCGCTAGCA…
	EF156864	ATGTTCGTCAATCGTTGACTTTTCTCAACCAACCACAAAGACATTGGTACACTTTACCTGATATTCGGAGCCTGAGCTGGCATGGTAGGAACTGGGCTCAGCATTCTCATCCGTGCTGAACTAGGGCAGCCCGGGGCCTTATTAGGGGATGATCAAATTTACAATGTAGTTGTGACCGCTCATGCTTTTGTTATAATTTTCTTTATGGTTATACCAATTATGATTGGAGGTTTTGGGAATTGATTGGTGCCTCTAATGATCGGGGCCCCTGACATAGCCTTTCCTCGAATAAATAACATGAGCTTCTGACTTCTCCCCCCGTCCTTCCTACTCCTGCTGGCATCATCAATAGTAGAAGCTGGGGCCGGAACAGGCTGAACAGTATATCCACCACTGGCC…
	MK410361	ATGTTCGTAAATCGTTGACTATACTCAACAAATCACAAGGATATTGGCACCCTTTATCTTCTATTTGGTGCATGAGCCGGAATAGTAGGAACCGCACTAAGTCTCCTAATTCGTGCTGAATTAGGGCAACCTGGAGCACTGCTTGGAGATGATCAAATTTATAATGTAGTAGTTACGGCCCACGCGTTCGTAATAATTTTCTTTATAGTAATGCCTATTATAATTGGTGGCTTTGGTAATTGACTTGTACCCCTGATAATTGGTGCTCCTGATATAGCCTTTCCCCGAATGAACAACATAAGCTTCTGACTCCTTCCCCCCTCCTTCTTACTCTTACTTACCTCATCATTAGTAGAGGCAGGTGCAGGAACTGGTTGAACCGTATATCCTCCGCTAGCC…
	MK410357	ATGTTCATTACCCGTTGACTATTTTCTACAAACCACAAAGACATTGGCACCCTATACATAGTATTTGGTGCCTGAGCTGGCATGACAGGTACCGCCCTAAGCATTTTAATCCGCGCTGAGCTCGGACAACCGGGCGCCTTACTAGGTGATGATCAAATTTATAATGTAATTGTCACTGCCCACGCTTTCGTCATAATTTTCTTTATAGTTATGCCTATTATGATAGGAGGATTTGGCAACTGGCTTGTCCCCCTAATAATTGGAGCCCCTGATATAGCTTTCCCACGAATAAACAACATAAGCTTCTGGCTACTACCCCCCTCATTCCTACTATTACTAGCCTCATCAACAGTTGAAGCCGGGGCCGGAACAGGCTGAACCGTATACCCACCCCTAGCC…
	MK410358	ATGTTCATAACCCGTTGACTTTTCTCTACTAACCACAAAGACATCGGAACACTCTATATAGTGTTTGGAGCTTGGGCAGGTATAGTAGGAACAGCACTAAGTATCTTAATTCGCGCTGAGTTAGGACAACCAGGAGCCCTACTTGGTGATGACCAAATTTATAATGTAATTGTCACTGCTCATGCTTTCGTCATAATTTTCTTTATAGTTATACCAATCATGCTTGGAGGATTTGGAAACTGATTAATTCCCTTAATAATTGGTGCCCCTGACATAGCATTTCCACGAATAAACAATATAAGCTTTTGACTCCTTCCACCCTCATTCTTACTACTATTAGCTTCATCAACAGTTGAAGCTGGGGCAGGAACAGGCTGAACTGTTTATCCCCCACTTGCA…
	MK410360	ATGTTCGTAACCCGTTGACTATTCTCCACTAACCACAAAGATATCGGTACATTATATATAATTTTTGGTGCTTGAGCCGGAATAGCTGGTACAGCTCTAAGCATTCTAATTCGCGCCGAACTTGGCCAACCAGGGGCATTACTAGGCGACGACCAAATTTATAATGTAATCGTAACTGCCCATGCATTCGTTATAATTTTCTTTATAGTTATACCTATCATATTAGGAGGCTTTGGAAATTGACTGATTCCATTAATAATTGGAGCTCCTGATATAGCATTCCCACGAATAAATAATATAAGCTTCTGACTTCTCCCTCCATCATTCCTCCTACTTATAGCCTCATCAACAGTTGAAGCAGGTGCCGGAACAGGATGAACTGTCTATCCTCCATTAGCT…
	MK430030	ATGTTCGTAACCCGTTGATTATTTTCTACCAACCACAAAGACATCGGAACTTTATATATAGTATTTGGGGCCTGAGCCGGAATAGTAGGGACAGCCCTGAGTATTTTAATTCGTGCTGAATTAGGTCAACCAGGCGCCCTACTAGGTGATGATCAGATCTATAACGTTATTGTAACTGCCCACGCATTCGTTATAATTTTCTTTATAGTAATACCAATCATGCTCGGAGGATTTGGAAACTGGCTTATCCCTTTAATGATTGGCGCACCAGATATGGCATTCCCACGAATAAATAATATAAGCTTCTGACTACTCCCACCATCATTTCTCCTACTACTAGCCTCATCTACCGTTGAAGCAGGAGCAGGTACTGGCTGAACTGTCTATCCCCCATTGGCC…
	MK410362	ATGTTCGTAACCCGTTGATTATTTTCTACCAACCACAAAGACATCGGAACTCTGTATATAGTATTCGGAGCTTGAGCCGGGATAGTAGGAACAGCCCTAAGCATTCTAATTCGTGCTGAATTAGGCCAACCAGGTGCTCTACTAGGCGATGACCAAATCTATAACGTTATTGTAACTGCCCACGCATTCGTTATAATTTTCTTTATAGTTATACCAATTATGCTAGGGGGGTTTGGAAACTGACTAATTCCTTTAATAATTGGTGCACCAGATATAGCATTCCCACGAATAAACAATATAAGCTTCTGACTACTTCCCCCATCTTTTCTCTTATTATTAGCCTCATCAACCGTCGAAGCAGGGGCAGGGACTGGTTGAACTGTCTACCCCCCACTAGCC…
	MK410421	ATGTTCGTAACCCGTTGATTATTTTCTACCAACCACAAAGACATCGGAACCTTATATATAGTATTCGGCGCTTGAGCCGGAATAGTAGGGACAGCCCTAAGCATTTTAATTCGCGCTGAATTAGGTCAACCAGGCGCTCTACTAGGCGACGATCAGATTTATAACGTCATTGTAACCGCCCACGCATTCGTTATAATTTTCTTTATGGTTATACCAATTATTCTTGGAGGGTTTGGAAACTGACTCATTCCTTTAATGATTGGTGCACCAGATATGGCATTCCCACGAATAAATAATATAAGCTTCTGACTACTCCCCCCATCATTCCTCCTATTACTTGCCTCATCAACCGTAGAAGCAGGGGCAGGAACTGGCTGAACTGTTTACCCCCCACTAGCC…
	MK410359	ATGTTCGTAACCCGTTGATTATTTTCTACCAACCACAAAGACATCGGAACTTTATATATAGTATTCGGGGCTTGAGCCGGAATAGTAGGAACAGCCCTGAGCATCCTAATTCGTGCCGAATTAGGCCAACCAGGTGCTCTACTAGGTGATGACCAAATTTATAACGTTATTGTAACCGCCCACGCATTCGTTATAATCTTCTTTATGGTTATGCCCATCATGCTTGGAGGGTTCGGAAACTGACTCATCCCTTTAATGATTGGTGCACCAGATATAGCATTCCCACGAATAAATAATATAAGCTTCTGACTTCTTCCCCCATCATTCCTCCTATTACTTGCCTCATCAACCGTAGAAGCGGGAGCAGGAACTGGTTGAACTGTTTATCCCCCACTAGCC…
	EF156859	ATGTTCATTAATCGTTGACTCTTCTCAACAAATCATAAAGATATTGGAACACTTTACTTAATCTTTGGAGCATGAGCCGGAATAGTAGGAACTGGACTCAGTATTCTAATCCGTGCTGAACTTGGCCAGCCAGGAGCACTTTTAGGTGATGACCAAATCTATAATGTAGTAGTAACAGCACATGCTTTTGTTATAATTTTCTTTATAGTTATACCAATTATAATCGGTGGGTTTGGTAACTGATTAGTGCCATTAATAATTGGAGCCCCCGATATAGCCTTCCCACGAATAAATAATATAAGCTTCTGACTTTTACCACCCTCATTCCTTCTTCTCCTAGCTTCCTCTATAGTAGAAGCAGGAGCTGGAACAGGTTGAACAGTTTATCCTCCTTTAGCT…
	EF156856	ATGTTCATTAACCGCTGACTCTTTTCAACTAATCATAAAGACATTGGAACTTTGTACTTAATCTTCGGTGCATGAGCCGGGATAGTGGGAACAGGATTAAGCATTTTAATCCGAGCTGAATTAGGTCAACCAGGAGCCCTACTGGGTGATGACCAGATTTATAATGTAGTAGTTACAGCCCATGCATTTGTTATAATCTTTTTTATAGTTATGCCTATTATAATCGGAGGATTTGGGAACTGATTAGTACCATTAATAATTGGGGCTCCAGACATAGCATTCCCTCGAATAAACAATATGAGTTTCTGACTGCTTCCCCCCTCATTTCTTCTTCTACTTGCTTCATCAATAGTAGAAGCTGGAGCAGGAACAGGATGAACTGTTTACCCACCTCTAGCT…
	EF156860	ATGTTCATTAATCGTTGACTATTTTCAACAAATCATAAAGATATTGGAACTCTTTACCTAATTTTCGGTGCATGGGCAGGGATAGTGGGAACTGGACTTAGCATCCTTATTCGAGCTGAACTAGGTCAACCAGGGGCTCTTTTAGGGGATGACCAAATCTATAACGTAGTAGTTACTGCTCACGCCTTTGTTATAATTTTCTTCATAGTAATACCCATTATAATTGGGGGGTTTGGAAACTGATTAGTACCATTAATAATTGGAGCCCCTGATATAGCGTTTCCTCGTATGAATAATATAAGCTTTTGACTTCTTCCCCCCTCATTTCTTCTTCTTCTAGCCTCTTCAATAGTAGAGGCAGGTGCAGGAACAGGATGAACTGTTTACCCACCTTTAGCT…
	EF156857	ATGTTCATTAATCGTTGATTGTTCTCAACAAATCATAAAGACATTGGAACCTTATACCTAATTTTTGGTGCATGAGCTGGGATAGTAGGCACAGGACTAAGTATTTTAATCCGAGCAGAACTAGGCCAACCTGGTGCACTTTTGGGCGATGACCAGATTTATAATGTAGTAGTCACTGCCCATGCTTTTGTAATAATTTTCTTCATGGTTATACCTATTATAATTGGGGGTTTTGGTAACTGATTAATCCCTTTAATAATTGGAGCACCCGATATAGCATTTCCTCGAATAAATAACATAAGCTTCTGACTTCTCCCTCCTTCATTCCTTCTCCTTTTAGCTTCCTCAATAATCGAAGCAGGTGCTGGAACCGGTTGAACAGTTTATCCACCTTTAGCT…
	EF156862	ATGTTCATTAATCGTTGATTATTTTCAACAAACCACAAAGACATCGGTACCTTATATTTGATTTTTGGTGCATGAGCCGGAATGGTAGGAACTGGCCTTAGCATTTTAATCCGAGCTGAGCTTGGACAACCAGGTGCATTATTGGGGGATGATCAAATCTATAACGTAGTAGTTACAGCCCATGCTTTCGTAATAATCTTCTTTATAGTTATGCCAATTATAATTGGTGGATTTGGAAACTGGTTAGTTCCTTTAATAATTGGGGCACCAGATATAGCATTCCCTCGAATAAATAATATAAGTTTCTGACTTCTCCCACCTTCTTTCCTTCTTCTCCTAGCTTCTTCAATAATTGAGGCAGGAGCCGGAACTGGTTGAACTGTTTACCCCCCATTAGCT…
	AY331093	ATGTTCATAAATCGTTGACTCTTCTCAACAAACCATAAAGACATTGGAACTCTATACTTAATTTTTGGTGCATGAGCTGGAATAGTAGGAACAGGTCTTAGCATTCTAATCCGAGCAGAGCTGGGCCAACCTGGTGCACTTCTAGGAGATGATCAAATTTATAATGTAGTAGTTACAGCCCATGCTTTCGTCATAATTTTCTTCATAGTAATGCCTATTATGATTGGGGGTTTCGGAAATTGACTAGTTCCTTTAATAATTGGAGCTCCAGATATGGCATTCCCTCGAATAAACAATATGAGCTTCTGGCTCCTTCCACCCTCTTTCCTTCTCCTTCTGGCTTCTTCTATAGTTGAAGCAGGAGCTGGAACTGGCTGAACAGTATACCCCCCATTAGCT…
	EF156861	ATGTTCGTTAATCGTTGACTTTTCTCAACAAATCATAAAGATATTGGAACTCTATACTTAATTTTTGGTGCATGAGCTGGAATAGTAGGAACAGGTCTTAGTATTCTAATCCGAGCAGAACTGGGACAACCTGGCGCACTTTTAGGGGATGATCAGATCTATAATGTCGTAGTTACAGCCCATGCTTTTGTTATAATTTTCTTTATAGTAATACCTATTATAATTGGAGGATTCGGAAATTGACTAGTTCCTTTAATAATTGGAGCTCCAGATATAGCATTCCCTCGAATAAATAACATGAGCTTCTGGCTCCTCCCACCATCTTTCCTTCTTCTTCTAGCTTCTTCTATAGTTGAAGCAGGAGCTGGAACTGGCTGAACAGTATACCCTCCATTAGCT…
	KY024839	------------------------------------------------ACTTTATATATACTATTTGGTGCCTGAGCTGGCATAGTGGGCACAGCACTCAGTCTTCTCATCCGAGCAGAACTTGGTCAACCTGGGACCCTCCTAGGAGACGATCAAATCTATAATGTAATCGTTACAGCCCACGCTTTCGTGATAATTTTCTTCATAGTAATACCTATTATGATTGGGGGTTTCGGTAACTGACTTGTTCCCCTAATGATCGGCGCCCCTGACATGGCCTTCCCCCGGATAAACAATATAAGTTTTTGACTCCTACCCCCCTCATTTCTTCTCCTCTTAGCCTCTTCCATGGTCGAAGCCGGCGTAGGGACTGGCTGGACAGTCTACCCACCCTTAGCA…
	KY024837	ATGTTCATCAACCGATGGTTATTCTCCACAAACCACAAAGACATCGGCACCCTATATATATTATTCGGTGCTTGAGCAGGCATAGTGGGCACTGCACTTAGCCTCCTAATCCGAGCAGAACTCGGCCAACCCGGGGCCCTTCTAGGGGACGACCAGATTTACAATGTGGTCGTCACAGCCCACGCCTTCGTAATAATCTTCTTCATGGTGATGCCTATTATAATCGGAGGGTTCGGTAACTGACTCGTCCCCCTGATGATTGGCGCCCCTGATATAGCCTTCCCCCGAATAAACAACATAAGCTTCTGACTTCTCCCGCCCTCATTTCTACTCCTCCTGGCCTCCTCTATAGTGGAGGCTGGTGTAGGAACCGGCTGAACAGTATATCCCCCCTTAGCG…
	KY024823	ATGTTCATTAACCGATGACTATTCTCCACAAATCACAAAGACATTGGCACCCTATATATACTATTCGGTGCTTGAGCAGGTATAGTGGGCACCGCACTTAGCCTCCTCATCCGAGCGGAACTAGGCCAACCTGGAGCCCTCCTAGGAGACGATCAGATCTATAATGTGGTCGTCACGGCCCACGCCTTCGTGATAATTTTCTTCATGGTCATGCCTATTATGATTGGCGGATTCGGCAATTGACTCGTCCCCCTAATAATTGGCGCCCCCGATATAGCATTCCCCCGGATGAACAACATGAGCTTCTGACTCCTACCCCCCTCATTCCTTCTTCTCTTAGCCTCCTCCATAGTCGAAGCAGGCGTGGGAACTGGCTGAACAGTCTATCCTCCCTTAGCG…
	KY024818	ATGTTCATCAACCGATGATTATTCTCCACAAATCATAAAGACATTGGCACCTTATATATACTATTCGGTGCTTGAGCAGGCATAGTAGGCACCGCACTTAGCCTCCTCATTCGAGCTGAGCTCGGCCAACCTGGAGCCCTCCTAGGGGACGATCAGATCTATAATGTAATCGTCACGGCCCACGCCTTCGTAATAATTTTCTTTATAGTAATACCTATCATAATTGGCGGATTTGGCAATTGACTTGTTCCCCTGATAATTGGCGCTCCCGACATAGCCTTTCCACGAATGAACAACATAAGTTTCTGACTTCTGCCCCCCTCATTCCTACTTCTCCTAGCCTCCTCTATAGTTGAAGCCGGTGTAGGAACTGGCTGAACAGTCTACCCTCCCCTAGCA…
	KY024874	ATGTTCGTCAATCGCTGATTATTTTCTACCAACCACAAAGACATCGGCACCCTCTACATACTGTTTGGTGCTTGAGCTGGTATAGTGGGCACCGCACTCAGCCTCCTTATTCGGGCTGAACTTGGTCAACCTGGGGCTCTTCTAGGCGATGATCAAATTTATAACGTAATTGTTACCGCCCACGCCTTTGTAATAATCTTCTTCATAGTGATGCCAATCATAATCGGGGGCTTCGGCAACTGACTAGTCCCCCTGATAATTGGCGCTCCTGATATAGCCTTTCCCCGAATAAATAACATAAGCTTTTGACTCCTACCACCCTCATTCCTACTCCTCCTAGCATCCTCTATAGTTGAAGCAGGCGTGGGAACTGGTTGAACAGTATACCCTCCCTTAGCC…
	KY024866	ATGTTCATCAACCGCTGACTATTTTCTACAAATCACAAAGACATTGGCACCTTATACATATTATTTGGGGCATGGGCTGGAATAGTAGGCACTGCGCTCAGCCTTCTTATTCGAGCTGAGCTCGGTCAACCTGGAGCCCTCTTGGGAGATGACCAGATCTACAATGTAATTGTCACAGCCCACGCTTTCGTAATAATTTTCTTCATAGTCATGCCAATTATGATTGGAGGCTTCGGAAACTGACTAGTCCCTTTAATAATTGGCGCCCCCGACATGGCTTTCCCCCGAATAAACAACATAAGCTTCTGATTACTACCCCCTTCTTTCCTACTCCTACTAGCCTCCTCTATGGTTGAGGCCGGTGTAGGAACCGGTTGAACAGTCTACCCCCCTCTAGCA…
	KY024851	ATGTTCGTTAACCGCTGATTATTCTCTACTAACCACAAAGACATCGGCACCCTCTACATGCTATTTGGTGCTTGAGCTGGAATAGTGGGCACCGCACTCAGTCTCCTTATTCGAGCTGAACTCGGCCAACCTGGAGCTCTTCTAGGCGATGACCAAATTTACAACGTAATTGTTACAGCCCACGCCTTTGTAATAATCTTCTTCATAGTAATGCCAATCATGATCGGAGGATTTGGCAACTGACTAGTCCCCTTGATAATTGGCGCTCCTGATATAGCCTTCCCCCGAATAAATAACATAAGCTTTTGACTCCTACCACCCTCATTCCTACTCCTCCTGGCATCCTCTATAGTTGAAGCAGGTGTGGGAACTGGTTGAACAGTATATCCTCCTCTAGCC…
	KY024809	ATGTTCGTCAATCGCTGACTATTCTCTACAAACCACAAAGACATTGGCACCTTATATATGCTATTCGGTGCCTGAGCCGGAATGGTAGGCACTGCACTCAGCCTTCTTATTCGAGCTGAACTTGGTCAACCTGGAGCCCTCCTGGGGGATGACCAAATCTACAATGTAATTGTCACAGCTCACGCTTTCGTAATAATTTTCTTCATAGTCATGCCAATTATAATTGGAGGCTTCGGAAACTGACTGGTCCCTTTAATAATTGGCGCCCCCGACATGGCTTTTCCCCGAATAAACAACATAAGCTTTTGACTTCTGCCTCCCTCTTTTCTGCTTCTACTAGCCTCCTCTATAGTTGAAGCAGGCGTAGGAACTGGTTGAACAGTCTACCCTCCCCTAGCA…
	KY024832	ATGTTCATCAACCGTTGATTGTTCTCCACAAATCACAAAGACATCGGCACCCTATACATACTATTCGGCGCTTGGGCTGGGATAGTAGGTACAGCACTCAGCCTCCTCATCCGAGCCGAACTTGGACAGCCAGGGGCTCTACTAGGAGACGACCAAATTTACAACGTAATCGTCACAGCTCACGCTTTTGTTATAATTTTCTTCATGGTAATACCAATTATAATTGGAGGTTTCGGTAATTGATTAGTACCACTAATAATTGGTGCCCCCGACATAGCTTTCCCCCGAATGAATAATATAAGTTTCTGACTCCTACCACCCTCCTTCCTACTCCTACTAGCATCCTCTATAGTCGAAGCAGGGGTAGGAACCGGTTGAACAGTGTACCCCCCTCTAGCC…
	KY024826	ATGTTCATCAACCGTTGATTATTCTCCACAAATCACAAAGACATCGGTACCCTATATCTATTATTTGGCGCTTGAGCTGGGATAGTAGGTACTGCACTCAGCCTTCTCATCCGAGCCGAGCTTGGTCAACCTGGGGCCCTCCTAGGAGACGACCAGATTTATAATGTAATCGTCACAGCTCACGCTTTTGTTATAATTTTCTTCATAGTAATACCTATTATAATCGGTGGGTTTGGTAATTGACTAGTACCATTGATAATTGGCGCCCCAGACATAGCCTTCCCCCGAATAAACAACATAAGCTTCTGACTCCTACCCCCCTCATTCCTACTTCTGCTAGCATCATCAATAGTCGAAGCGGGAGTAGGGACCGGTTGAACTGTATACCCCCCTCTAGCC…
	KY024790	-------------------------------------------------CCCTATACATATTATTCGGTGCTTGAGCTGGGATAGTAGGCACTGCACTCAGTCTTCTCATCCGAGCCGAACTTGGTCGACCTGGAGCTCTCCTAGGAGATGACCAAATTTATAATGTAATTGTCACAGCCCATGCTTTTGTTATAATTTTCTTCATAGTAATACCAATCATAATCGGAGGGTTCGGAAATTGACTAGTGCCCCTAATGATTGGTGCCCCTGATATAGCCTTCCCCCGAATAAATAACATAAGCTTCTGACTTCTACCTCCCTCATTTTTACTTCTATTAGCATCATCAATAGTCGAAGCAGGAGTAGGGACCGGTTGAACAGTATACCCCCCTCTAGCC…
	MK410364	ATGTTCGTAAACCGTTGATTATTCTCAACTAACCACAAAGATATCGGCACCCTTTATCTATTATTTGGTGCCTGGGCTGGGATGGTAGGCACTGCTCTCAGCTTATTAATCCGAGCTGAGCTCGGCCAACCTGGTGCTCTTCTAGGTGACGACCAAATCTATAACGTAATTGTCACTGCCCATGCTTTTGTAATAATCTTTTTCATGGTAATGCCAATTATGATTGGAGGTTTTGGCAACTGACTAGTGCCTCTAATGATTGGCGCCCCTGACATGGCATTCCCTCGAATAAACAATATAAGCTTCTGGCTGCTTCCACCATCCTTTCTACTGCTACTTGCCTCCTCAATAGTTGAGGCCGGGGCCGGCACTGGTTGGACTGTATATCCTCCTTTAGCT…
	MK410363	ATGTTCATCAATCGATGATTATTTTCAACTAACCACAAAGATATTGGCACCTTATACCTTCTATTTGGTGCTTGAGCTGGCATGGTGGGCACTGCACTAAGCCTACTAATTCGCGCCGAACTGGGTCAACCAGGGGCCCTGTTGGGGGATGATCAGATTTATAACGTAATCGTTACCGCCCATGCTTTTGTAATAATTTTCTTTATAGTAATGCCTATTATGATTGGAGGCTTTGGAAACTGACTAGTACCACTAATGATTGGAGCCCCTGATATAGCTTTTCCTCGAATAAATAACATAAGCTTCTGACTACTCCCTCCTTCCTTTCTGCTACTCTTGGCCTCATCTGCAGTAGAAGCTGGGGCGGGTACCGGCTGAACAGTCTATCCCCCTTTAGCA…
	MN160082	ATGTTCATTAACCGATGATTCTTTTCAACTAATCATAAAGATATTGGCACCCTATATCTTTTATTTGGTGCTTGAGCTGGTATAGTGGGCACCGCACTAAGCCTGCTAATTCGTGCTGAATTAGGTCAGCCAGGAGCCCTATTGGGTGATGATCAGATTTATAACGTGATTGTTACTGCCCATGCTTTCGTAATAATCTTCTTTATAGTAATGCCTATCATGATTGGGGGATTTGGAAATTGACTAGTACCACTAATAATTGGAGCTCCCGATATAGCCTTTCCTCGAATAAATAACATAAGCTTCTGACTGCTTCCCCCTTCTTTCCTATTACTCCTGGCCTCATCTGCAGTAGAATCTGGAGCAGGTACTGGATGAACGGTCTATCCCCCATTAGCA…
	OL753212	ATGTTCATTAACCGTTGATTATTCTCAACTAATCACAAAGATATTGGAACTCTATACCTCCTATTCGGTGCCTGAGCTGGGATAGTAGGAACTGCTCTTAGCTTGTTAATTCGAGCAGAGTTGGGACAACCAGGAGCCTTACTAGGGGATGACCAAATCTATAATGTAGTAGTAACAGCACACGCCTTTGTTATAATCTTCTTTATAGTTATACCTATTATAATTGGTGGATTTGGGAATTGATTAGTCCCACTTATAATTGGGGCTCCCGATATAGCATTTCCTCGGATAAATAATATGAGCTTTTGACTCCTACCACCCTCATTCCTCCTACTTTTAGCATCATCTATAGTAGAAGCAGGTGCTGGAACTGGATGAACTGTATATCCGCCGCTAGCC…
	DQ533935	ATGTTCACAACCCGATGATTGTTTTCTACAAATCACAAGGACATTGGCACCCTTTACCTCCTGTTCGGGGCTTGGGCTGGAATAGTGGGCACTGCTCTCAGCCTACTAATTCGTGCTGAACTGGGTCAACCAGGTACTCTGTTGGGGGATGATCAAATTTATAATGTGATTGTAACTGCCCACGCTTTCGTAATAATCTTCTTCATAGTTATGCCTATTATGATTGGAGGATTTGGAAACTGGCTAGTACCTCTTATGATTGGGGCACCTGACATAGCCTTTCCGCGAATAAATAATATAAGCTTCTGACTCTTGCCACCATCATTTCTACTATTGCTGGCATCCTCAATAGTAGAAGCAGGTGCGGGAACTGGATGAACTGTGTATCCACCTCTGGCT…
	DQ533937	ATGTTCATAAACCGATGATTATTCTCTACCAACCACAAGGATATTGGTACCCTTTACCTCCTATTCGGGGCCTGGGCCGGAATGGTAGGTACCGCTCTCAGCCTGCTAATCCGTGCCGAACTAGGACAGCCAGGTACTTTGCTTGGAGATGACCAAATTTATAACGTAATCGTAACCGCTCATGCATTCGTAATGATCTTCTTTATAGTAATGCCAATCATAATCGGAGGGTTTGGAAACTGACTAGTGCCTCTTATAATTGGCGCACCAGACATGGCATTCCCGCGAATAAACAACATAAGCTTCTGACTCCTGCCTCCATCATTCCTTTTACTTCTAGCTTCCTCAATAGTGGAAGCAGGAGCGGGAACTGGATGGACCGTGTATCCACCCCTAGCA…
	DQ533934	ATGTTCGTAGACCGATGACTATTCTCCACAAACCACAAGGACATTGGCACCCTTTACCTCTTATTCGGAGCTTGAGCTGGGATAGCAGGGACTGCTCTTAGTCTACTAATTCGTGCTGAACTAGGACAACCAGGCACTTTACTGGGTGATGATCAGATTTACAATGTAATTGTAACCGCCCATGCATTTGTAATAATCTTCTTCATAGTAATACCAATTATGATTGGTGGCTTCGGGAACTGATTAGTGCCTCTTATAATTGGCGCACCTGACATAGCATTCCCACGAATAAACAATATAAGCTTCTGACTCCTGCCTCCATCATTCCTCTTACTGCTAGCCTCTTCAATAGTGGAAGCAGGAGCAGGAACAGGATGAACTGTGTATCCCCCATTAGCA…
	GU167277	ATGTTCATAAACCGATGATTATTTTCCACAAACCATAAAGATATTGGTACCCTCTACTTATTATTTGGTGCATGAGCCGGAATAGTAGGAACTGCCCTCAGCCTTTTAATCCGCGCAGAACTAGGGCAACCTGGCGCTTTACTAGGAGATGATCAGATTTATAATGTGATTGTTACTGCCCATGCATTCGTAATAATCTTTTTTATAGTAATGCCCATCATAATCGGAGGCTTCGGAAACTGATTAGTGCCCTTAATAATTGGCGCTCCTGACATAGCATTCCCCCGAATAAATAATATGAGCTTCTGACTTCTACCCCCATCTTTCCTATTACTACTCGCTTCCTCCATAGTAGAAGCAGGTGCAGGAACAGGATGGACCGTATATCCTCCCTTAGCC…
	GU167274	ATGTTCATAGATCGATGGTTATTTTCCACAAATCATAAGGATATCGGCACTCTTTATTTGCTGTTTGGCGCATGAGCTGGAATAGCAGGCACCGCCCTTAGTCTCTTAATCCGCGCAGAACTAGGACAACCTGGCGCCCTACTAGGAGACGACCAAATTTACAACGTAATTGTCACCGCCCATGCATTTGTAATAATTTTCTTCATAGTAATGCCTATCATAATTGGCGGCTTTGGGAACTGACTAGTGCCCTTAATAATTGGAGCTCCTGATATAGCATTCCCCCGAATAAATAATATAAGTTTCTGACTTTTACCGCCATCCTTTCTACTACTACTGGCCTCCTCTATAGTAGAAGCAGGTGCCGGGACCGGGTGAACCGTTTATCCTCCCCTAGCT…
	DQ533936	ATGTTCATACATCGATGACTATTCTCCACAAATCATAAGGACATTGGCACTCTCTATCTTTTGTTCGGTGCCTGAGCTGGAATAGTAGGAACTGCCCTCAGCCTACTAATCCGTGCCGAACTGGGCCAACCAGGTACTTTATTAGGGGACGATCAGATCTACAATGTAATTGTTACTGCCCACGCATTCGTAATAATCTTCTTTATAGTGATGCCAATTATAATTGGGGGCTTCGGTAACTGGCTGGTCCCACTAATAATCGGTGCACCCGATATGGCGTTCCCACGAATAAATAATATAAGCTTCTGACTTTTGCCCCCATCTTTCCTTCTACTCCTAGCTTCCTCAATAGTAGAAGCAGGCGCAGGCACCGGATGAACCGTCTACCCTCCTCTAGCA…
	DQ533939	ATGTTCATTAATCGATGATTATTTTCCACTAATCACAAAGACATCGGCACCCTTTACCTCTTATTTGGTGCATGAGCCGGAATAGTAGGTACTGCCCTCAGTCTACTAATCCGCGCTGAACTTGGCCAACCTGGCGCTCTATTAGGAGACGACCAGGTTTATAACGTGATCGTGACTGCTCACGCATTTGTAATAATTTTCTTCATAGTGATACCTATCATGCTTGGGGGCTTTGGGAACTGACTTATTCCCTTAATAATTGGCGCACCTGATATAGCATTCCCACGAATAAATAACATAAGCTTCTGACTTCTTCCACCCTCTTTTCTTCTCCTACTGGCCTCCTCTATGGTAGAAGCGGGTGCAGGAACTGGGTGAACTGTATACCCCCCTCTAGCA…
	GU167278	ATGTTCATAAATCGATGATTATTTTCCACAAACCATAAAGATATTGGTACCCTTTACCTTCTATTTGGTGCATGAGCTGGGATAGTAGGTACTGCTCTTAGTCTACTAATTCGTGCTGAATTAGGTCAACCCGGCACTTTATTGGGAGACGATCAGATCTACAATGTAGTCGTGACAGCCCATGCCTTCGTAATAATCTTCTTTATAGTTATACCCATCATAATTGGAGGCTTTGGAAACTGATTAGTCCCCCTAATAATTGGCGCACCCGACATAGCTTTCCCCCGAATAAATAATATAAGTTTCTGACTCCTGCCTCCCTCCTTTCTTCTTCTCTTAGCCTCCTCCATAGTAGAAGCAGGTGCAGGAACAGGATGGACTGTATACCCTCCTCTAGCA…
	DQ533938	ATGTTCATAAATCGATGATTATTCTCCACAAATCACAAAGACATCGGCACCCTTTACCTTTTATTCGGTGCATGAGCCGGAATGGTAGGCACCGCTCTCAGCCTATTAATCCGTGCTGAATTAGGTCAACCTGGCGCTCTATTAGGGGATGACCAGATTTATAATGTTATCGTCACCGCCCACGCATTCGTGATAATTTTCTTTATAGTAATACCAATCATGATCGGTGGGTTTGGAAACTGACTAGTACCCCTAATAATTGGTGCGCCTGACATAGCATTTCCACGAATAAACAATATAAGCTTTTGACTCCTACCCCCCTCCTTTCTACTTCTTCTAGCCTCATCTATGGTAGAAGCGGGTGCAGGAACAGGATGAACCGTATACCCCCCTTTAGCA…
	KX156584	---------------------------------------GATATTGGTACTTTATACTTACTATTTGGAGCATGAGCCGGCATAGTAGGCACTGCCTTGAGCCTCCTCATCCGAGCCGAACTAGGTCAGCCCGGTACTTTACTAGGCGACGATCAAATTTATAACGTCGTCGTAACCGCCCATGCTTTCGTAATAATCTTCTTCATAGTCATGCCCATTATAATTGGGGGCTTTGGAAACTGACTAGTGCCATTAATAATTGGTGCTCCGGACATGGCATTCCCCCGAATAAATAACATGAGCTTCTGACTTCTTCCTCCATCTTTTCTTCTACTATTAGCATCTTCTATGGTAGAAGCTGGTGCAGGAACGGGGTGGACCGTTTACCCCCCACTGGCT…
	MK410368	ATGTTCATAAACCGTTGACTTTTCTCAACCAACCACAAAGATATCGGCACTCTGTACCTTCTGTTTGGCGCTTGAGCTGGAATAGTTGGCACCGCCCTCAGTCTACTAATTCGAGCAGAACTTGGCCAACCAGGTGCACTATTAGGAGATGACCAAATTTACAATGTCATCGTAACAGCCCACGCATTTGTAATAATTTTCTTCATGGTGATGCCCATTATAATCGGAGGCTTTGGAAATTGACTGATCCCTCTGATAATTGGTGCCCCAGACATAGCCTTTCCCCGAATAAACAATATGAGTTTCTGACTTCTCCCTCCCTCATTCCTACTCCTGTTAGCCTCCTCAACAGTAGAAGCCGGCGCCGGAACCGGATGGACAGTTTACCCTCCTCTAGCC…
	MK410355	ATGTTCATAACTCGCTGACTCTTTTCCACTAATCATAAAGATATTGGAACATTATATATAGTTTTTGGTGCCTGAGCTGGCATAGTTGGTACCGCCCTAAGCATTTTAATCCGAGCTGAGCTCGGTCAGCCAGGGGCTTTACTTGGTGATGATCAAATTTATAATGTCATCGTCACAGCCCATGCGTTTGTTATAATTTTCTTTATAGTAATACCAATTATAATAGGTGGCTTCGGTAATTGATTAATTCCCTTAATAATTGGGGCTCCTGATATAGCTTTTCCTCGAATAAATAATATAAGCTTTTGACTCCTTCCACCTTCTTTTCTTCTATTATTAGCCTCTTCCACTGTCGAAGCTGGAGCAGGAACAGGTTGAACTGTATATCCTCCTTTAGCC…
	MK410356	ATGTTCATAACTCGCTGACTTTTCTCTACTAACCACAAAGACATTGGCACATTATATATAGTTTTCGGTGCTTGAGCTGGTATAGCCGGTACAGCCTTAAGCATTTTGATCCGAGCTGAACTTGGCCAACCAGGCGCTTTACTTGGTGATGACCAAATTTATAATGTTATCGTAACTGCTCATGCGTTTATTATAATTTTCTTCATAGTGATACCAGTTATAATAGGCGGCTTTGGTAATTGACTAATTCCATTAATAATTGGTGCCCCCGATATGGCTTTCCCTCGAATAAATAATATAAGCTTCTGACTCCTTCCCCCCTCTTTCCTATTATTATTAGCTTCCTCCACTGTTGAAGCCGGAGCCGGAACAGGCTGAACTGTCTACCCCCCTTTAGCC…
	MK410374	ATGTTCATTACCCGTTGACTCTTTTCCACAAATCACAAGGATATCGGGACATTATATATAGTTTTTGGTGCCTGAGCTGGTATAGTTGGAACAGCCTTAAGCATTTTAATCCGTGCTGAACTTGGCCAACCTGGCGCTTTACTTGGAGATGATCAAATCTATAATGTTATCGTAACTGCCCATGCTTTTATTATAATCTTCTTTATAGTAATACCAATTATGATAGGCGGATTTGGTAATTGATTAGTTCCATTAATAATTGGTGCCCCTGATATAGCATTTCCTCGTATAAATAATATAAGCTTTTGACTCCTTCCACCTTCTTTTTTATTATTATTAGCCTCTTCAACAGTTGAAGCTGGGGCAGGAACAGGTTGAACTGTGTATCCCCCTCTTGCT…
	MK410384	ATGTTCATTAACCGTTGACTCTTTTCTACTAACCATAAAGACATCGGCACATTATATATGGTTTTTGGGGCCTGAGCTGGCATAGTAGGCACAGCTCTGAGCATTTTAATCCGAGCTGAACTTGGACAACCTGGCGCTTTACTTGGTGATGACCAAATTTATAATGTTATTGTAACCGCACATGCCTTTGTTATAATTTTCTTTATAGTTATGCCTATCATAATAGGTGGCTTTGGTAATTGACTAATCCCATTAATAATTGGTGCCCCTGATATAGCTTTCCCTCGAATAAATAATATAAGCTTTTGGCTTCTTCCACCTTCTTTCTTATTATTATTAGCTTCTTCAACAGTTGAAGCTGGAGCAGGGACAGGCTGAACCGTTTATCCTCCTCTGGCC…
	JQ042183	ATGTTCATTAACCGTTGATTATTTTCAACCAATCACAAAGACATTGGCACCTTATACTTACTATTCGGTGCCTGAGCAGGAATAGTAGGGACCGCCTTAAGCTTACTCATTCGTGCAGAACTCGGTCAACCTGGGACCTTAATCGGAGATGATCAGATCTATAATGTTATTGTCACTGCCCACGCCTTTGTAATAATTTTCTTTATGGTAATACCAATTATAATTGGAGGCTTCGGCAACTGGTTGGTACCACTAATAATTGGTGCGCCTGACATGGCATTTCCCCGAATAAATAATATGAGTTTCTGACTGCTACCCCCATCCTTCCTTCTGCTGTTAGCATCTTCAACAGTAGAGGCGGGAGCGGGAACCGGATGGACTGTGTACCCACCATTAGCC…
	JQ042187	ATGTTCATTAACCGTTGACTATTTTCAACCAACCATAAAGATATTGGCACACTTTATTTACTATTTGGTGCTTGAGCAGGAATAGTAGGGACTGCCTTAAGTCTACTTATTCGAGCAGAGCTCGGTCAACCTGGAACCTTAATTGGTGATGACCAGATCTATAACGTCATTGTTACTGCCCATGCCTTCGTAATAATTTTTTTCATAGTAATGCCTATCATAATCGGAGGCTTCGGCAACTGACTGGTGCCATTAATAATTGGTGCACCAGATATAGCATTCCCACGAATGAATAATATAAGCTTCTGACTTCTGCCACCATCTTTCCTCCTTTTATTAGCCTCCTCAACTGTAGAGGCAGGAGCTGGGACAGGATGAACTGTATATCCGCCATTAGCT…
	JQ042185	ATGTTCATTAACCGTTGATTATTTTCAACCAACCATAAAGATATTGGCACACTTTACTTACTATTTGGCGCTTGAGCAGGAATAGTAGGGACTGCCCTAAGCTTACTTATTCGAGCAGAACTTGGTCAACCAGGAACCTTAATTGGTGACGATCAGATTTATAATGTAATTGTAACTGCTCATGCCTTTGTAATGATTTTCTTCATGGTCATGCCTATTATAATTGGAGGATTTGGCAACTGATTAGTGCCACTAATAATTGGAGCTCCAGATATAGCGTTCCCACGAATGAATAATATAAGCTTCTGACTTCTACCACCATCTTTCCTCCTTTTATTAGCTTCCTCAACCGTAGAAGCAGGAGCAGGGACAGGATGAACTGTATATCCGCCATTAGCC…
	JQ042184	ATGTTCATTAACCGTTGATTATTTTCAACTAATCACAAAGACATTGGCACGCTATACCTACTATTTGGTGCTTGAGCAGGGATAGTAGGAACCGCCCTAAGCTTGCTTATTCGCGCAGAGCTTGGCCAACCTGGTACCTTAATTGGGGACGATCAGATTTATAATGTTATCGTCACTGCCCACGCCTTTGTAATAATTTTCTTTATAGTGATGCCCATTATAATTGGAGGCTTTGGTAACTGACTAGTGCCCCTAATAATTGGTGCACCCGACATAGCATTTCCCCGAATGAACAATATAAGCTTCTGACTACTACCCCCATCTTTCCTCCTTCTATTAGCATCCTCAACTGTAGAAGCGGGAGCCGGAACAGGATGAACTGTATATCCGCCATTAGCT…
	JQ042166	ATGTTCATTAACCGTTGATTATTTTCAACTAACCATAAAGATATCGGCACACTATACCTACTATTTGGTGCTTGAGCAGGAATAGTAGGAACTGCTCTAAGCCTACTTATTCGAGCAGAGCTCGGCCAACCAGGAACCTTGATTGGAGACGATCAGATCTATAACGTTATTGTTACTGCCCATGCCTTTGTAATAATTTTCTTTATAGTAATACCCATTATAATTGGAGGCTTCGGCAACTGATTAGTACCCCTAATAATTGGTGCCCCTGATATAGCATTCCCACGGATAAATAATATAAGCTTCTGATTATTACCACCATCTTTTCTCCTACTATTAGCATCCTCAACCGTAGAAGCAGGCGCAGGAACTGGGTGAACTGTATATCCCCCACTAGCT…
	JQ042178	ATGTTCATTAACCGTTGATTATTTTCAACTAACCACAAAGATATTGGCACACTATACCTACTATTCGGTGCTTGAGCGGGGATGGTAGGGACTGCTTTAAGCCTGCTTATTCGAGCAGAGCTTGGCCAACCCGGAACCTTAATTGGAGATGATCAAATCTACAACGTTATTGTTACTGCTCACGCCTTTGTAATAATTTTCTTTATAGTAATGCCTATTATAATTGGAGGCTTTGGCAACTGATTAGTACCGCTAATAATTGGTGCCCCCGACATAGCATTCCCACGAATAAATAATATAAGCTTCTGACTTTTACCTCCATCTTTCCTTCTCCTGTTAGCCTCTTCAACCGTAGAGGCAGGAGCAGGGACAGGATGAACTGTGTATCCACCATTAGCT…
	JQ042181	ATGTTCATTAACCGTTGATTATTTTCAACTAACCATAAAGATATCGGCACACTATACCTACTATTTGGTGCTTGAGCAGGAATAGTAGGAACTGCTTTAAGCCTACTTATTCGAGCAGAACTTGGCCAACCCGGAACCTTAATTGGAGATGATCAAATCTATAATGTTATCGTTACTGCACACGCCTTCGTAATAATTTTCTTCATAGTAATACCCATTATAATTGGAGGCTTCGGCAATTGACTAGTACCATTGATAATTGGCGCCCCAGATATAGCATTCCCACGAATAAATAATATAAGCTTCTGACTTCTGCCTCCATCTTTCCTCCTTCTATTAGCATCTTCAACCGTAGAAGCAGGAGCAGGAACAGGATGAACCGTATACCCTCCATTGGCT…
	JQ042165	ATGTTCATTAACCGTTGATTATTTTCAACTAACCACAAAGATATTGGCACATTATACCTTCTATTTGGAGCTTGAGCAGGAATAGTAGGGACTGCCTTAAGCCTACTTATTCGAGCAGAGCTCGGCCAACCCGGAACCTTGATTGGGGATGACCAAATCTATAATGTAATTGTTACGGCTCACGCCTTTGTAATAATTTTCTTTATAGTAATACCCATTATAATTGGAGGCTTCGGCAACTGATTAGTACCATTAATGATTGGTGCCCCTGATATAGCATTCCCGCGAATGAATAATATAAGCTTCTGACTTCTGCCTCCATCTTTTCTCCTTCTATTAGCATCCTCAACCGTAGAAGCAGGAGCAGGAACAGGATGAACCGTGTACCCTCCATTAGCT…
	MK410354	ATGTTCGTTAATCGTTGATTATTTTCAACTAATCACAAAGATATCGGTACATTATACATGTTATTCGGAGCCTGGGCAGGTATAGTAGGCACAGCCCTAAGCCTACTAATTCGTGCCGAACTCGGGCAACCCGGAGCCCTTATGGGCGATGACCAGATTTACAACGTCGTTGTAACCGCACATGCATTTGTAATAATTTTCTTTATAGTTATACCCATTTTACTAGGCGGCTTTGGCAATTGACTTGTTCCACTTATAATTGGTGCCCCAGACATAGCATTTCCACGTATGAACAACATAAGCTTCTGACTCCTTCCCCCATCATTTCTATTATTACTAGCATCATCTACAGTTGAAGCCGGAGCAGGAACAGGTTGAACTGTATATCCACCTTTAGCC…
	MK410422	ATGTTCATTAATCGTTGATTATTCTCAACTAATCATAAAGATATCGGTACATTATATATACTATTCGGAGCCTGAGCAGGCATAGTAGGTACCGCCCTAAGTTTACTAATTCGTGCCGAACTAGGGCAACCCGGAGCCCTTCTGGGTGATGACCAAATCTATAATGTTATTGTAACTGCACATGCATTTGTAATAATCTTCTTCATAGTTATGCCTATTTTACTAGGCGGCTTCGGCAACTGACTCGTTCCACTCATAATTGGTGCCCCAGACATAGCATTCCCACGTATAAACAACATAAGCTTTTGACTTCTTCCACCATCATTCCTATTATTATTAGCATCATCTACAGTTGAAGCCGGAGCAGGAACAGGCTGAACTGTATATCCACCTCTAGCT…
	OL753210	ATGTTCATAAATCGTTGACTGTTCTCTACCAACCACAAAGATATTGGCACCCTGTATCTTCTATTTGGAGCCTGAGCTGGTATGGTAGGAACTGCCCTTAGTCTTTTAATTCGGGCCGAACTTGGCCAGCCAGGCTCTTTGTTCGGGGATGACCAAATCTATAATGTGATCGTTACCGCCCATGCATTTGTAATAATTTTCTTCATGGTTATGCCAATCATAATTGGCGGGTTTGGAAACTGACTAGTGCCACTAATAATTGGGGCACCTGATATAGCATTCCCTCGAATAAACAACATGAGCTTCTGACTCCTCCCTCCATCCTTCCTACTTCTCCTGGCATCATCAATAGTTGAAGCAGGAGCAGGAACGGGATGGACTGTATATCCTCCCCTAGCC…
	KC894743	--------------------------------TCACAAAGATATTGGCACTCTTTACCTCTTATTTGGTGCCTGAGCCGGAATAGTAGGGACTGCTCTAAGCCTGTTAATCCGAGCAGAACTTGGTCAACCTGGCACTTTATTAGGGGATGATCAAATTTACAATGTTATTGTTACCGCCCATGCATTTGTAATAATCTTCTTTATAGTTATGCCCATCATAATTGGGGGTTTCGGAAATTGACTAGTACCATTAATAATTGGAGCACCTGATATAGCATTTCCACGAATAAACAATATAAGCTTCTGACTTCTTCCTCCGTCATTTCTACTCTTACTTGCATCTTCAATAGTGGAAGCCGGTGCTGGAACTGGATGGACTGTCTATCCTCCTCTAGCC…
	KF815395	ATGTTAATTAATCGTTGATTATTTTCTACAAATCATAAGGATATTGGAACCCTTTATCTTATCTTTGGTGCTTGAGCTGGCATAGTAGGCACAGCCCTAAGCATCCTTATTCGGGCTGAACTAGGACAACCTGGCGCTCTAATAGGAGATGATCAAATTTATAATGTAGTAGTAACCGCTCATGCATTTGTTATAATCTTCTTTATAGTTATGCCTATAATAATTGGGGGCTTTGGTAATTGACTAGTCCCACTAATAATTGGTGCCCCAGATATAGCATTTCCGCGAATAAACAATATAAGCTTCTGACTTCTCCCCCCCTCTTTCCTTCTCCTGCTCGCATCATCTATAGTTGAAGCAGGAGCAGGAACAGGATGAACTGTTTACCCCCCGTTAGCA…
	KT372091	ATGTTCGTAAATCGTTGACTATACTCAACAAACCACAAAGACATCGGCACCCTGTACCTACTATTTGGTGCCTGAGCAGGAATGGTGGGCACTGCCTTGAGCCTACTAATTCGCGCTGAACTAGGTCAGCCCGGAACTCTACTTGGCGATGATCAAATCTATAATGTAATTGTTACAGCTCATGCCTTTGTAATAATCTTCTTTATAGTAATACCTATTATGATTGGGGGTTTTGGCAACTGACTCGTACCACTAATAATTGGAGCTCCCGATATGGCCTTTCCACGTATAAACAACATAAGTTTCTGACTACTTCCACCATCCTTCCTATTACAACTGGCATCCTCAATAGTAGAGGCCGGAGCGGGTACTGGATGAACTGTATACCCACCTTTAGCT…
	EF490457	ATGTTCATCAACCGCTGATTATTTTCAACCAACCACAAAGATATCGGCACCCTTTACCTTCTATTTGGTGCCTGAGCTGGTATAGTAGGAACCGCCTTAAGCCTACTAATTCGCGCCGAACTAGGCCAACCCGGAACTCTACTCGGAGATGACCAAATCTACAACGTAATTGTAACCGCACATGCATTTGTAATAATTTTCTTTATAGTAATGCCTATTATAATCGGTGGATTCGGCAACTGACTAGTTCCTCTGATAATTGGAGCCCCTGATATAGCATTTCCTCGGATAAATAACATAAGCTTTTGACTTCTTCCCCCATCTTTCCTGTTACTCCTAGCATCCTCTATGGTTGAGGCCGGAGCAGGAACAGGTTGAACCGTATACCCTCCTCTAGCA…
	KT372099	ATGTTCGTTAACCGCTGATTGTTTTCAACTAATCATAAAGATATCGGTACCCTATACCTCCTATTTGGTGCCTGAGCTGGTATAGTAGGAACTGCTTTAAGCCTACTAATCCGTGCCGAATTAGGTCAACCTGGAACTTTACTCGGAGATGATCAAATTTATAATGTAGTCGTAACTGCACATGCATTCGTAATAATCTTCTTTATAGTAATACCCATTATAATTGGAGGATTCGGTAATTGACTAGTTCCTCTAATAATTGGTGCCCCCGATATAGCATTTCCCCGAATAAACAATATAAGCTTCTGACTCCTCCCTCCCTCTTTTCTGTTGCTTCTAGCATCTTCTATAGTTGAAGCAGGAGCAGGAACAGGCTGAACCGTCTACCCTCCTCTAGCA…
	KT372100	ATGTTCGTTAACCGCTGATTGTTTTCAACTAATCATAAAGATATTGGTACCCTGTATCTCCTATTTGGTGCCTGAGCTGGCATAGTAGGAACCGCCTTAAGCTTATTAATTCGTGCTGAATTAGGCCAACCCGGAACTTTACTCGGAGATGATCAGATTTATAATGTAGTCGTAACTGCACATGCATTCGTAATAATTTTCTTTATAGTAATACCTATTATAATCGGAGGATTTGGCAATTGACTAGTCCCCCTAATAATTGGCGCTCCCGACATAGCATTCCCCCGAATAAACAACATGAGCTTCTGACTTCTCCCTCCCTCTTTTCTATTGCTCCTAGCATCTTCTATAGTTGAAGCAGGAGCAGGGACAGGCTGAACTGTATACCCTCCTCTAGCG…
	KT372097	ATGTTCATTAACCGCTGATTATTCTCAACTAACCATAAGGATATTGGCACCCTATATCTATTATTCGGTGCCTGAGCTGGGATAGTAGGAACAGCCCTAAGCTTATTAATTCGTGCTGAACTAGGCCAACCTGGAACCCTGCTCGGAGATGACCAAATCTATAATGTTATCGTAACTGCACATGCCTTCGTAATAATTTTCTTTATAGTAATACCAATTATAATTGGAGGATTTGGTAACTGACTTGTTCCTTTAATAATTGGCGCCCCTGATATGGCATTTCCTCGTATAAATAACATAAGCTTTTGACTCCTCCCTCCCTCTTTCCTGCTGCTTCTAGCATCATCTATAGTTGAAGCCGGAGCAGGAACAGGTTGAACTGTATATCCCCCTCTAGCA…
	KT372094	ATGTTCATTAATCGCTGATTATTCTCAACCAACCATAAAGATATTGGCACCCTGTATCTACTATTTGGTGCCTGAGCCGGAATAGTAGGAACAGCCTTAAGTCTGCTAATTCGTGCTGAATTAGGTCAACCTGGAACCCTACTTGGAGATGACCAAATTTACAACGTCGTCGTAACTGCACATGCCTTTGTAATAATTTTCTTTATAGTAATGCCTATTATAATTGGAGGGTTTGGTAACTGACTTGTCCCTTTAATAATTGGCGCCCCCGATATAGCATTTCCTCGAATAAATAATATAAGCTTCTGACTCCTCCCACCTTCCTTTTTACTGCTTCTAGCATCATCTATAGTCGAAGCCGGAGCGGGAACAGGTTGAACTGTGTACCCTCCCCTAGCA…
	KT372093	ATGTTCATTAACCGCTGATTATTTTCAACCAACCATAAAGACATCGGCACCCTGTACCTACTATTCGGTGCCTGAGCAGGCATAGTAGGGACAGCCCTAAGCCTATTAATTCGTGCTGAACTGGGTCAACCAGGAACCCTACTTGGAGATGATCAAATTTATAACGTAATTGTAACCGCACATGCATTCGTAATAATCTTCTTTATAGTAATACCCATTATAATTGGAGGATTCGGTAATTGACTGGTTCCTTTAATAATTGGTGCTCCAGACATAGCATTCCCTCGAATAAATAACATAAGCTTTTGGCTTCTCCCACCCTCTTTCCTTCTACTTCTAGCATCATCTATAGTTGAAGCTGGCGCAGGAACAGGCTGAACTGTATATCCCCCTCTAGCT…
	KT372090	ATGTTCATTAACCGCTGATTATTTTCAACCAACCATAAAGATATCGGTACCCTATACCTATTATTTGGTGCCTGAGCAGGCATAGTAGGAACAGCCTTAAGCCTACTGATTCGTGCCGAACTGGGCCAACCTGGTACTCTGCTTGGAGATGACCAAATTTATAATGTTATCGTAACCGCACATGCATTCGTAATAATTTTCTTTATAGTTATGCCAATTATAATTGGAGGATTTGGTAATTGGCTAGTCCCCCTAATAATTGGTGCCCCAGACATAGCATTTCCTCGAATAAACAATATAAGCTTTTGACTCCTCCCTCCTTCTTTCTTACTACTTCTAGCATCATCTATAGTTGAAGCTGGCGCAGGAACAGGCTGAACCGTATATCCCCCTCTAGCT…
	KT372095	ATGTTCATTAACCGCTGATTATTTTCAACCAACCATAAAGATATTGGTACCCTGTACTTATTATTTGGTGCTTGAGCAGGCATAGTAGGTACAGCCCTAAGCTTATTAATTCGTGCTGAACTGGGTCAACCTGGTACCCTACTTGGAGATGACCAAATTTATAATGTAATCGTAACCGCACATGCATTCGTAATAATTTTCTTCATAGTTATGCCAATTATAATTGGAGGATTTGGCAATTGACTGGTTCCCCTAATAATCGGTGCCCCAGACATGGCATTCCCCCGAATAAACAATATAAGCTTTTGACTCCTTCCCCCCTCTTTCTTACTGCTTCTAGCATCATCCATAGTTGAAGCTGGCGCAGGAACAGGCTGAACTGTATATCCCCCTCTAGCT…
	MK410365	ATGTTCGTAAATCGTTGACTTTTCTCAACCAACCACAAAGACATTGGTACTTTATACCTTCTATTCGGTGCCTGAGCAGGAATAGTAGGCACTGCCCTGAGCCTATTGATCCGAGCAGAACTAGGCCAACCAGGAACTTTACTGGGTGACGATCAAATCTATAATGTAATCGTCACAGCCCACGCATTCGTGATAATTTTCTTTATGGTAATACCAATCATGATTGGAGGCTTTGGAAATTGACTTATCCCACTGATAATCGGAGCCCCAGACATAGCATTTCCTCGAATAAATAACATAAGCTTCTGACTCCTACCCCCGTCCTTTCTTTTACTACTAGCCTCCTCAACAGTGGAAGCTGGGGCTGGGACCGGTTGAACAGTCTATCCGCCTCTAGCA…
	AB752532	---TTCATTAATCGTTGACTTTTCTCAACCAATCATAAAGACATTGGCACCCTATATTTAATCTTCGGTGCTTGAGCAGGAATAGTAGGGACAGCCCTAAGTATTTTAATCCGGGCCGAATTAGGTCAACCTGGAACCCTTTTAGGCGATGATCAAATTTATAATGTAGTAGTGACTGCCCATGCTTTCGTCATAATTTTCTTTATAGTTATACCAATAATAATTGGAGGCTTTGGGAACTGATTAGTTCCACTGATAATTGGAGCTCCAGACATAGCATTTCCCCGAATAAATAATATAAGCTTCTGACTCCTGCCACCCTCATTCCTCTTACTCCTTGCCTCATCAATAGTAGAAGCTGGGGCAGGAACAGGATGAACCGTTTATCCCCCACTAGCC…
	AB752535	---TTCATAAATCGTTGATTTTTCTCAACTAACCACAAAGACATTGGCACCCTATACTTAATCTTCGGTGCTTGAGCAGGAATAGTGGGGACAGCCCTAAGTATCTTAATTCGAGCCGAATTAGGACAACCGGGAGCCCTCCTAGGCGACGATCAAATTTATAATGTAGTAGTTACTGCCCATGCTTTCGTCATAATTTTCTTTATAGTTATACCAATGATAATCGGAGGCTTTGGAAACTGACTAGTTCCACTTATAATTGGAGCCCCAGACATAGCATTTCCCCGAATAAATAATATAAGCTTCTGACTTCTACCGCCCTCATTCCTCTTACTTCTGGCCTCATCAATAGTAGAAGCTGGAGCAGGAACAGGGTGAACCGTCTACCCTCCGCTAGCC…
	MK410426	ATGTTCATCAATCGTTGACTCTTTTCAACTAACCACAAAGACATCGGCACCCTGTACCTACTATTCGGTGCTTGAGCGGGAATAGTAGGAACCGCCCTAAGCCTCCTAATCCGAGCCGAGCTGGGCCAACCAGGTGCACTCTTAGGAGATGACCAAATCTACAACGTAATCGTCACTGCCCATGCATTCGTAATAATCTTCTTCATAGTTATACCAATTATAATTGGAGGATTTGGTAACTGACTAATCCCCCTGATAATTGGTGCACCCGATATGGCATTCCCGCGAATAAACAACATAAGCTTCTGACTCCTACCCCCCTCATTTCTACTTCTTTTAGCCTCATCCATAGTGGAAGCCGGAGCTGGGACCGGCTGAACCGTGTATCCCCCTCTAGCG…
	MK410367	ATGTTCATCAACCGTTGACTCTTCTCAACTAACCACAAAGACATCGGCACCCTATACCTCCTATTCGGCGCTTGAGCGGGAATAGTGGGAACCGCCCTAAGCCTTCTAATCCGAGCCGAACTAGGCCAACCAGGTGCGCTTTTAGGGGACGACCAGATCTATAATGTAATTGTCACTGCCCACGCATTTGTAATAATCTTCTTCATAGTCATACCAATTATAATCGGCGGTTTTGGTAACTGATTAATCCCACTGATAATCGGCGCACCCGATATGGCATTCCCACGAATAAACAACATAAGCTTTTGACTTCTACCCCCCTCATTTCTACTCCTACTGGCCTCATCAATAGTGGAAGCCGGAGCCGGCACCGGCTGAACCGTGTACCCCCCTCTAGCG…
	MK410375	ATGTTCATCAACCGTTGACTCTTCTCAACTAACCACAAAGACATCGGCACCCTGTATCTCCTGTTCGGTGCTTGAGCGGGGATGGTAGGGACCGCCCTAAGCCTTCTAATCCGAGCCGAACTGGGCCAACCAGGTGCGCTCCTGGGAGACGACCAAATCTACAATGTAATCGTCACCGCCCACGCATTTGTAATAATCTTCTTCATAGTCATGCCTATTATAATTGGTGGTTTTGGCAACTGATTAATCCCACTGATAATTGGTGCTCCCGACATGGCATTCCCACGAATAAATAACATAAGCTTCTGACTCCTCCCTCCCTCATTTTTACTTCTTCTAGCCTCCTCAATAGTAGAGGCCGGAGCCGGAACTGGCTGAACCGTGTACCCCCCTCTAGCG…
	LR994466	ATGTTCATTAACCGCTGACTATTCTCAACAAATCACAAAGACATTGGCACCCTCTACTTACTATTTGGTGCCTGAGCAGGAATGGTAGGTACCGCCCTTAGCCTGCTAATTCGAGCCGAATTAGGCCAACCCGGCGCCCTCCTGGGGGACGATCAAATCTACAACGTAATTGTCACCGCCCATGCATTCGTAATAATTTTCTTTATAGTAATACCAATCATGATTGGGGGCTTTGGTAACTGACTGGTCCCTCTAATAATTGGCGCACCAGACATGGCATTCCCACGTATAAACAACATAAGCTTCTGACTCCTACCCCCCTCCTTCCTTCTTCTACTGGCCTCTTCCATGGTTGAAGCTGGTGCCGGGACCGGTTGAACCGTCTACCCCCCTCTAGCA…
	MK410385	ATGTTCATTAACCGCTGACTCTTTTCAACAAACCACAAAGACATCGGCACCCTCTATCTACTATTTGGTGCCTGAGCAGGAATAGTAGGCACCGCCCTAAGCCTACTCATTCGAGCTGAATTAGGCCAACCCGGCGCCCTCCTAGGAGACGACCAAATCTACAACGTGATCGTCACTGCCCACGCATTCGTGATAATTTTCTTTATGGTAATACCAATCATGATTGGGGGATTTGGTAACTGACTGGTCCCCCTAATAATTGGTGCACCAGATATAGCATTCCCACGTATAAATAATATGAGTTTCTGACTTCTACCCCCCTCCTTCTTACTCCTGCTAGCCTCCTCTATAGTCGAAGCAGGCGCCGGAACTGGCTGAACCGTCTACCCCCCTTTAGCA…
	MK410393	ATGTTCATTAACCGCTGACTCTTCTCAACAAATCACAAAGACATCGGCACCCTTTATTTACTATTTGGTGCCTGAGCAGGAATAGTAGGCACCGCTCTGAGCCTGCTCATTCGAGCTGAATTAGGCCAGCCCGGTGCCCTTTTAGGGGATGATCAAATCTATAACGTAATCGTCACCGCCCATGCATTCGTAATAATCTTCTTTATGGTAATGCCAATCATGATTGGGGGTTTTGGTAATTGATTAGTTCCCCTAATAATTGGTGCACCAGACATAGCATTCCCACGTATAAACAACATGAGCTTCTGGCTCTTACCTCCCTCATTCTTACTCCTACTGGCCTCTTCTATAGTTGAAGCAGGCGCCGGAACTGGCTGAACCGTTTACCCCCCTCTAGCA…
	LC406437	ATGTTCATCAACCGTTGACTCTTCTCGACTAACCACAAAGACATTGGAACCCTGTACTTACTATTTGGCGCCTGAGCAGGAATAGTTGGCACTGCTCTCAGCCTTCTAATCCGAGCTGAACTAGGCCAACCAGGAGCCCTCCTTGGAGATGACCAAATCTACAACGTGATTGTCACCGCCCATGCATTCGTAATAATCTTCTTTATAGTAATACCAATTATAATCGGGGGCTTCGGCAACTGACTAGTCCCCCTGATAATTGGTGCGCCGGACATGGCATTCCCGCGAATAAACAACATAAGCTTCTGACTCCTACCGCCCTCATTCCTGCTCCTATTGGCATCATCAATAGTTGAGGCCGGAGCCGGAACAGGGTGAACCGTCTACCCCCCTTTAGCG…
	LC406430	ATGTTCATTAACCGCTGACTCTTCTCAACCAACCACAAAGACATCGGAACCCTGTACCTACTATTTGGTGCCTGAGCAGGGATAGTCGGCACCGCCCTTAGCCTTCTAATTCGAGCTGAACTAGGTCAACCAGGAGCCCTTCTGGGAGACGACCAGATCTACAACGTGATTGTCACCGCCCATGCATTCGTAATAATCTTCTTCATAGTGATGCCAATTATAATCGGAGGCTTCGGCAACTGATTAGTCCCCCTGATAATTGGTGCACCAGACATGGCATTCCCACGAATAAATAACATAAGCTTTTGACTCCTACCACCCTCATTTCTACTTCTACTAGCATCATCAATAGTCGAAGCTGGAGCCGGAACAGGATGGACCGTCTACCCACCTCTGGCG…
	KR608178	ATGTTCATAAACCGTTGACTATTCTCAACAAACCACAAAGACATTGGCACTCTATACCTTCTATTTGGTGCCTGAGCAGGAATAGTAGGGACCGCCCTGAGTCTTTTAATCCGAGCTGAACTAGGACAGCCAGGAGCTCTTCTAGGAGATGACCAAATTTATAATGTAATCGTCACAGCTCATGCCTTCGTAATAATTTTCTTTATAGTAATACCTATCATGATTGGAGGCTTCGGAAACTGATTAGTGCCCTTAATAATTGGCGCCCCTGATATAGCTTTCCCCCGTATAAATAATATAAGCTTTTGACTCCTTCCCCCATCATTCTTACTCTTATTAGCTTCATCAATAGTCGAAGCTGGGGCTGGAACCGGTTGAACAGTCTATCCTCCCTTAGCC…
	MK410371	ATGTTCATAAACCGTTGATTATTCTCAACAAACCACAAAGATATCGGCACTTTATACCTTCTATTTGGTGCCTGAGCAGGGATAGTAGGAACCGCCTTAAGTCTTCTCATTCGAGCCGAACTAGGTCAGCCAGGGGCTCTCTTAGGAGATGACCAGATCTATAACGTAATTGTTACAGCCCATGCTTTCGTAATAATTTTCTTCATAGTAATACCAATTATAATTGGAGGTTTCGGAAACTGACTAGTTCCACTAATAATTGGTGCCCCAGACATAGCCTTTCCACGAATAAACAACATAAGCTTTTGACTCCTTCCTCCCTCTTTCCTACTTCTACTAGCATCCTCTATAGTTGAAGCCGGGGCTGGGACCGGATGAACCGTTTATCCTCCTTTAGCC…
	KR608179	ATGTTCATAAACCGTTGACTATTTTCAACAAACCATAAAGACATTGGCACCTTATATCTCCTATTTGGTGCTTGAGCGGGAATAGTTGGAACCGCTTTAAGTCTTCTCATCCGAGCCGAATTAGGACAACCAGGAGCTCTTTTAGGGGATGATCAAATCTATAATGTAATCGTAACTGCTCATGCCTTCGTAATAATTTTCTTTATAGTAATGCCCATTATAATTGGGGGCTTTGGAAACTGACTAGTCCCATTAATAATTGGTGCCCCTGATATAGCCTTCCCACGAATAAATAATATAAGCTTCTGACTTCTACCTCCGTCATTCCTACTTCTTCTGGCTTCCTCCATAGTTGAAGCTGGAGCAGGAACAGGCTGAACAGTTTATCCCCCTCTAGCC…
	KR608145	ATGTTCATAAACCGTTGATTATTCTCAACAAACCATAAAGACATTGGCACTTTATACCTTCTATTCGGCGCTTGAGCAGGAATAGTAGGAACCGCTCTAAGTCTTCTCATCCGAGCTGAATTAGGTCAGCCAGGAGCTCTTCTAGGAGATGACCAAATCTATAATGTAGTCGTCACCGCCCATGCTTTTGTAATAATTTTCTTCATAGTAATACCTATTATAATCGGAGGCTTTGGAAATTGATTAGTACCCTTGATAATTGGTGCCCCAGACATAGCATTTCCACGAATAAACAATATGAGCTTCTGACTCCTTCCCCCATCATTCTTACTTCTTCTAGCCTCTTCCATAGTTGAAGCCGGAGCTGGAACAGGTTGAACAGTTTATCCTCCTCTGGCT…
	KR608146	ATGTTCATAAACCGTTGATTATTCTCAACAAACCATAAAGACATCGGCACTTTATACCTTCTATTCGGCGCTTGAGCAGGAATAGTAGGAACCGCCCTAAGTCTTCTCATTCGAGCTGAGTTAGGTCAGCCCGGAGCTCTTCTAGGAGATGACCAAATTTACAACGTAATTGTCACCGCCCATGCTTTTGTAATAATCTTCTTTATAGTAATGCCCATCATAATTGGAGGCTTTGGAAACTGGTTGGTACCCTTAATAATTGGTGCCCCAGACATAGCATTTCCACGAATAAACAATATAAGCTTTTGACTCTTACCCCCCTCATTTCTACTCCTCCTAGCCTCCTCCATAGTTGAAGCCGGAGCTGGAACAGGTTGAACCGTGTACCCTCCTTTAGCT…
	KR608154	ATGTTCATAAACCGTTGATTATTCTCAACAAACCATAAAGATATTGGCACTTTATACCTTCTATTCGGTGCTTGAGCAGGAATAGTAGGGACCGCCCTAAGTCTTCTTATCCGGGCTGAGTTAGGTCAGCCAGGAGCTCTTCTAGGAGACGACCAAATCTACAACGTAGTTGTCACCGCCCATGCTTTTGTAATAATTTTCTTTATAGTAATACCCATTATAATTGGAGGCTTTGGAAATTGATTAGTACCCTTAATAATTGGTGCCCCAGATATAGCATTTCCACGAATAAACAATATGAGCTTTTGACTTCTTCCCCCCTCATTCCTACTTCTCCTCGCCTCCTCAATAGTTGAAGCCGGAGCTGGTACAGGTTGAACAGTCTATCCCCCTTTAGCT…
	KR608122	ATGTTCATAAACCGTTGACTATTCTCAACAAACCATAAAGACATTGGCACTCTATACCTCCTGTTCGGTGCTTGAGCAGGAATAGTAGGAACTGCCCTGAGTCTTCTCATCCGAGCTGAATTAGGTCAGCCAGGAGCTCTTCTAGGAGATGATCAAATTTATAACGTAATTGTCACCGCCCATGCTTTTGTAATAATTTTCTTCATAGTAATACCCATTATAATTGGAGGCTTTGGAAACTGACTGGTACCCTTAATAATTGGTGCCCCAGACATGGCTTTCCCACGAATAAACAATATGAGCTTTTGACTCCTTCCCCCCTCATTCCTACTTCTCCTAGCTTCCTCTATAGTTGAAGCTGGAGCTGGAACAGGTTGAACAGTTTATCCCCCTCTGGCT…
	MN019568	ATGTNNNTTAATCGATGACTATTTTCAACAAACCACAAAGACATCGGAACTTTATACCTCATCTTTGGTGCTTGAGCTGGAATAATTGGAACTGCCCTCAGTATCATCATTCGAGCCGAACTAGGTCAGCCAGGAGCCCTCCTAGGGGATGACCAGATCTACAACGTCGTAGTTACTGCTCACGCATTTGTTATAATTTTCTTTATAGTTATGCCAATAATAATTGGTGGGTTCGGCAACTGACTAGTACCTTTAATAATCGGAGCCCCAGACATAGCATTCCCACGAATAAACAATATAAGCTTCTGACTTCTACCCCCATCATTTCTTTTACTCCTAGCATCATCTATAGTAGAAGCTGGTGCAGGTACAGGATGAACAGTCTACCCCCCTCTAGCA…
	KF815394	ATGTTAATTAACCGATGATTATTTTCTACCAATCACAAAGATATCGGTACCCTGTACCTTATCTTCGGTGCCTGAGCGGGCATAGTAGGAACAGCCCTGAGTATCCTCATCCGAGCTGAGCTTGGACAACCGGGCGCCCTAATAGGAGACGACCAGATTTACAACGTAGTTGTCACCGCCCATGCATTTGTCATAATTTTCTTCATAGTTATACCTATAATAATCGGAGGCTTCGGAAACTGATTAGTCCCCCTAATAATCGGAGCCCCAGATATAGCATTTCCACGAATAAACAATATAAGCTTTTGACTACTGCCTCCGTCTTTCCTCCTTCTTCTAGCATCATCTATAGTTGAAGCAGGAGCCGGAACAGGCTGAACTGTATACCCCCCACTAGCT…
	KX778363	-----------------------------------------------AACCCTTTATATAATTTTTGGAGCCTGAGCAGGAATAGTAGGAACCGCTTTAAGCATGCTAATCCGAGCAGAACTCGGCCAACCTGGCGCATTATTAGGTGATGACCAAATTTATAATGTTATTGTCACTGCCCATGCCTTTGTTATAATCTTTTTTATAGTAATACCTATAATAATTGGCGGCTTTGGAAACTGACTTGTACCTCTAATAATTGGTGCACCCGATATAGCATTTCCCCGAATAAATAATATAAGTTTTTGACTCCTCCCACCATCATTCCTTCTACTCCTAGCATCATCAATAGTAGAAGCTGGCGCTGGCACAGGCTGAACTGTATATCCACCATTAGCA…
	KX778354	-----------CCGTTGACTCTTCTCAACCAACCACAAAGACATCGGAACTCTATATCTAATCTTCGGTGCTTGAGCAGGTATAGTAGGAACCGCCCTAAGCATGCTAATTCGAGCAGAACTTGGCCAACCCGGTGCATTACTAGGAGATGATCAAATCTATAATGTAATCGTTACTGCCCATGCTTTCGTCATAATCTTTTTCATAGTTATACCTATAATAATTGGAGGCTTTGGAAACTGACTTGTACCCTTAATAATTGGTGCACCTGACATAGCATTTCCCCGAATAAATAATATGAGCTTTTGACTTCTTCCACCCTCATTCCTCTTACTTCTGGCATCATCAATAGTAGAAGCTGGTGCTGGCACAGGCTGAACCGTATACCCACCTTTAGCA…
	KX778362	-----------------------------TAACCACAAAGACATCGGAACCTTATACATGATCTTTGGTGCTTGAGCAGGCATAGTAGGAACCGCCTTAAGCATATTAATTCGAGCAGAACTTGGCCAACCCGGTGCATTACTAGGAGACGACCAAATCTATAACGTCGTCGTTACTGCTCACGCTTTCGTTATAATCTTTTTCATAGTAATACCTATAATAATTGGAGGATTTGGAAACTGACTTGTGCCCTTAATAATTGGTGCACCTGACATAGCATTTCCCCGAATAAACAACATGAGCTTTTGACTCCTTCCACCTTCATTTCTACTACTCCTAGCATCATCAATAGTAGAAGCCGGTGCTGGCACAGGCTGAACTGTATATCCACCCTTAGCA…
	KX778345	------ATCAACCGTTGACTTTTCTCAACTAACCACAAAGACATTGGCACACTTTATATAATTTTCGGTGCTTGGGCAGGTATAGTAGGAACCGCCCTAAGCATACTAATCCGCGCAGAGCTAGGTCAACCCGGCGCACTACTAGGGGACGACCAGATTTACAACGTTATTGTTACTGCTCACGCTTTTGTTATAATTTTCTTTATAGTTATGCCAATAATAATTGGAGGATTCGGAAACTGACTTGTGCCACTAATAATCGGAGCACCTGACATAGCATTTCCTCGGATAAATAATATGAGCTTTTGACTCCTCCCACCTTCATTCCTGTTACTACTAGCTTCTTCAATAGTAGAAGCAGGCGCCGGAACTGGCTGAACCGTATATCCCCCGCTAGCA…
	KX778337	------------------CTATTTTCAACCAACCACAAAGACATTGGTACACTTTATATAGTTTTTGGCGCTTGAGCAGGCATAGTAGGAACTGCCCTGAGTATATTAATTCGAGCAGAACTAGGTCAACCTGGTGCACTACTAGGGGACGATCAGATCTACAATGTTATTGTCACTGCCCACGCCTTCGTTATAATCTTCTTCATAGTTATGCCTATGATAATTGGAGGATTTGGGAACTGACTTGTTCCACTAATAATTGGAGCACCCGATATAGCATTCCCTCGAATAAATAACATAAGCTTCTGACTTCTCCCACCCTCATTTCTACTACTACTAGCATCCTCAATAGTAGAAGCAGGCGCTGGAACAGGCTGAACCGTATACCCCCCACTAGCG…
	MW758341	--------------------------------------------------------------------------------------------------------------CCGAACAGAACTTGGGCAACCAGGAGCCCTTCTGGGCGACGACCAAATTTATAATGTAGTCGTAACAGCCCATGCATTCATTATAATCTTCTTTATAGTTATACCAATAATAATTGGAGGGTTTGGAAACTGACTTGTCCCCTTAATAATTGGAGCCCCTGACATAGCTTTTCCACGATTAAACAACATAAGCTTTTGACTCCTACCTCCCTCATTTCTTCTATTATTAGCCTCCTCTATAGTTGAAGCCGGAGCAGGGACAGGTTGAACTGTTTATCCCCCCTTAGCA…
	MW758260	--------------------------------------------------------------------------------------------------------------CCGAACAGAACTTGGGCAACCAGGAGCTCTTCTTGGTGATGACCAAATTTATAATGTAGTCGTAACAGCTCACGCATTTATTATAATCTTCTTTATAGTTATACCAATAATAATTGGGGGGTTTGGAAACTGACTTGTCCCCCTAATAATTGGAGCCCCGGATATAGCTTTCCCACGACTAAATAATATAAGCTTCTGACTACTACCCCCTTCATTCCTTCTATTATTAGCTTCTTCTATAGTTGAAGCCGGAGCAGGAACAGGTTGAACTGTATACCCCCCACTAGCA…
	MW758351	--------------------------------------------------------------------------------------------------------------CCGAACGGAACTTGGGCAACCAGGAGCTCTTCTTGGCGATGACCAAATCTATAATGTAGTAGTAACAGCTCACGCATTCATCATAATCTTTTTTATAGTTATACCAATAATAATCGGAGGATTTGGAAACTGACTTGTCCCCTTAATAATTGGAGCACCAGACATAGCTTTCCCACGATTAAATAATATAAGCTTCTGACTCCTACCCCCCTCATTTCTTCTATTACTAGCCTCCTCCATAGTTGAAGCTGGAGCAGGAACAGGTTGAACTGTTTATCCTCCACTAGCA…
	AB752825	---TTCATTAACTGTTGATTATTTTCAACAAACCATAAAGATATTGGAACCCTATACCTAATTTTTGGGGCTTGAGCTGGTATAGTAGGGACAGCTTTAAGCATCCTAATCCGAACAGAATTAGGCCAACCAGGCGCCCTATTAGGAGATGACCAAATTTATAATGTAATCGTAACTGCTCATGCTTTTGTTATAATTTTCTTTATAGTAATACCCATAATAATTGGAGGCTTTGGAAACTGATTAGTTCCCTTAATAATTGGGGCCCCCGATATAGCATTCCCACGGATAAATAATATAAGCTTCTGACTTTTACCACCCTCATTTTTACTACTACTCGCATCTTCAATAGTAGAAGCTGGGGCTGGTACAGGCTGAACAGTTTATCCACCTTTAGCT…
	KY968231	ATGTTCATTAATCGCTGACTATTCTCTACCAATCACAAAGACATCGGGACCTTGTATCTCCTATTTGGGGCCTGAGCAGGAATAGTAGGGACAGCCCTTAGCATCCTAATCCGAGCGGAACTTGGGCAACCAGGCGCCCTATTAGGTGACGACCAAATCTATAATGTAGTAGTTACAGCTCACGCATTTGTCATAATTTTCTTCATAGTGATGCCAATGATAATCGGCGGGTTCGGTAACTGATTAGTCCCACTAATAATTGGAGCCCCTGATATGGCATTCCCACGAATAAATAATATGAGCTTCTGACTCCTACCCCCATCATTCCTTCTCCTCCTAGCATCATCCATAGTAGAAGCGGGGGCTGGAACAGGATGAACTGTTTATCCCCCATTAGCC…
	KY968233	ATGTTCATTAATCGCTGACTATTCTCTACCAATCATAAAGACATCGGGACCTTATATCTCCTATTTGGGGCCTGAGCAGGAATAGTAGGGACAGCCCTAAGCATCCTAATTCGAGCGGAGCTTGGTCAACCAGGCGCTCTATTAGGTGATGACCAAATTTACAATGTAGTCGTCACAGCCCACGCATTTGTCATAATTTTCTTCATAGTTATACCAATAATAATCGGCGGGTTCGGCAATTGACTAGTCCCATTAATAATTGGGGCCCCTGATATAGCGTTCCCACGAATAAACAATATAAGCTTCTGACTTCTACCCCCATCATTCCTTCTACTGTTAGCCTCATCTATAGTAGAAGCAGGGGCCGGAACAGGATGAACCGTTTACCCACCACTAGCC…
	KU577349	ATGTTCATTAACCGCTGACTATTCTCTACCAATCATAAGGACATCGGGACCCTATACCTCCTATTTGGGGCCTGAGCAGGAATAGTAGGGACAGCCCTTAGCATCCTAATTCGAGCAGAACTTGGACAACCAGGCGCTCTATTAGGCGATGACCAAATTTATAATGTAGTCGTCACAGCCCACGCATTCGTCATGATTTTCTTCATGGTCATGCCAATGATAATTGGCGGGTTCGGTAACTGACTAGTACCACTAATAATTGGAGCCCCTGATATAGCATTTCCGCGAATAAACAATATAAGCTTCTGACTTCTACCCCCATCATTCCTCCTACTACTGGCATCATCTATAGTGGAAGCTGGGGCTGGAACAGGATGAACCGTTTATCCACCACTAGCC…
	HM165313	---TTCATTAATCGCTGATTATTCTCTACCAATCATAAAGACATTGGAACCTTATATCTCCTATTTGGGGCCTGAGCAGGTATAGTAGGGACAGCCCTTAGCATCCTAATTCGAGCAGAACTTGGACAACCAGGTGCCCTATTAGGTGACGACCAAATCTACAACGTAATCGTTACAGCCCACGCATTTGTCATAATTTTCTTCATAGTAATGCCAATAATAATTGGAGGGTTCGGCAACTGACTAGTCCCATTAATAATTGGAGCCCCAGACATAGCCTTCCCACGAATGAATAACATAAGCTTTTGACTCTTACCCCCATCATTTCTTCTTCTCTTAGCATCATCTATGGTAGAAGCAGGGGCTGGAACAGGGTGAACTGTCTACCCACCACTAGCT…
	HM165280	---TTCATTAATCGCTGACTATTCTCTACCAATCATAAAGACATCGGGACCTTATATCTCCTATTTGGGGCCTGAGCAGGGATAGTAGGAACAGCCCTTAGCATCCTAATTCGAGCAGAACTTGGACAACCAGGTGCACTATTAGGTGACGACCAAATTTACAATGTAATTGTTACAGCCCACGCATTTGTCATAATTTTCTTCATAGTAATGCCAATAATAATTGGTGGGTTCGGCAACTGATTAGTCCCATTAATAATTGGAGCCCCTGACATAGCATTCCCACGAATAAACAACATAAGCTTCTGACTCCTGCCCCCATCATTTCTTCTACTTCTAGCATCATCCATAGTAGAAGCAGGAGCTGGAACAGGATGAACTGTTTACCCGCCACTGGCC…
	HM165290	---TTCATTAATCGCTGATTATTCTCTACCAATCACAAAGACATCGGTACCCTTTACCTCCTATTTGGGGCCTGAGCAGGAATAGTGGGGACAGCCCTGAGCATCCTAATTCGAGCAGAACTTGGACAACCAGGAGCCCTATTGGGTGATGACCAGATTTACAATGTAGTTGTCACAGCTCACGCATTTGTTATAATCTTCTTTATAGTTATACCAATAATAATTGGCGGGTTTGGTAATTGACTCGTTCCCTTAATAATCGGGGCCCCTGATATAGCATTCCCACGAATAAATAACATAAGCTTCTGATTGCTACCCCCATCATTCCTCCTACTTCTAGCATCATCCATAGTAGAAGCAGGTGCTGGAACAGGGTGAACTGTTTACCCGCCACTAGCC…
	KY997204	---TTCATTAACCGCTGATTATTCTCTACCAACCACAAAGACATCGGGACCTTATATCTCCTATTTGGAGCCTGAGCAGGAATAGTAGGGACAGCCCTTAGCATCCTAATTCGAGCAGAGCTTGGACAGCCAGGCGCCTTATTAGGTGACGACCAAATTTATAATGTAATTGTTACAGCCCATGCCTTCGTTATAATCTTCTTCATGGTAATGCCAATGATAATTGGCGGGTTTGGCAACTGACTAGTCCCTCTGATAATCGGAGCCCCTGACATGGCATTTCCACGAATAAATAATATGAGCTTCTGACTCCTACCCCCATCATTTCTTCTACTCCTAGCATCATCCATAGTAGAAGCGGGGGCTGGAACAGGATGAACTGTTTACCCACCACTAGCC…
	HM165276	---TTCATTAATCGCTGATTATTCTCTACCAATCACAAAGACATCGGGACCTTATATTTACTATTTGGGGCCTGAGCAGGAATAGTAGGGACAGCCCTTAGCATCCTAATTCGAGCAGAACTTGGACAACCAGGCGCCCTATTAGGCGACGACCAAATTTATAATGTAATTGTTACAGCCCACGCCTTTGTCATAATTTTCTTCATAGTAATACCAATAATAATCGGTGGGTTTGGTAACTGACTAGTCCCTCTTATAATTGGAGCTCCTGACATAGCGTTCCCACGAATAAATAACATAAGCTTCTGACTTCTACCCCCGTCATTCCTTCTACTCCTAGCATCATCCATAGTAGAAGCAGGGGCTGGAACAGGATGGACTGTATACCCACCACTAGCC…
	HM165282	---TTCATTAATCGCTGATTATTCTCTACCAATCACAAAGACATCGGGACCTTATATCTCCTATTTGGGGCCTGAGCAGGAATAGTAGGAACAGCCCTCAGCATCCTAATTCGAGCAGAACTTGGACAACCAGGCGCCCTATTAGGTGACGACCAAATTTATAACGTAATTGTCACAGCCCACGCATTTGTTATAATCTTTTTCATAGTTATACCAATGATAATTGGTGGGTTTGGCAATTGACTTGTTCCTCTAATAATCGGAGCCCCTGATATGGCATTCCCACGAATAAATAATATAAGCTTCTGACTGCTGCCCCCATCATTCCTTCTCCTTCTAGCATCATCCATAGTAGAAGCTGGAGCCGGGACAGGATGGACTGTCTACCCGCCACTAGCC…
	HM165353	---TTCATTAACCGCTGACTATTCTCTACCAATNANAAAGACATCGGAACCCTATATCTCTTATTTGGGGCCTGAGCAGGAATAGTGGGAACAGCCCTTAGCATCCTAATTCGAGCAGAACTTGGACAACCAGGAGCCCTATTAGGTGACGATCAAATTTATAACGTAATTGTCACAGCCCACGCATTTGTTATAATCTTTTTCATGGTCATGCCAATAATAATTGGCGGGTTTGGCAATTGACTAGTTCCTTTAATAATTGGAGCCCCCGATATAGCATTCCCACGAATAAATAATATAAGCTTCTGACTATTACCCCCATCATTCCTTTTACTTCTGGCATCATCCATAGTAGAAGCGGGAGCTGGGACAGGATGGACTGTTTACCCACCACTGGCC…
	HM165288	---TTCATTAACCGCTGATTATTCTCTACCAACCACAAAGACATCGGAACCCTATATCTCTTATTTGGGGCCTGAGCAGGAATAGTAGGGACAGCCCTTAGTATCCTAATTCGAGCAGAACTTGGGCAACCAGGAGCCCTGTTAGGTGATGACCAAATTTATAATGTGGTTGTCACAGCTCACGCATTTGTTATAATCTTTTTCATAGTCATGCCAATAATAATCGGTGGGTTTGGCAATTGACTGGTTCCTCTAATAATTGGGGCCCCCGATATGGCATTCCCACGAATAAACAATATAAGCTTCTGGCTACTACCTCCATCATTCCTTCTCCTTCTAGCATCATCCATAGTAGAGGCGGGGGCTGGAACAGGGTGAACTGTCTATCCACCACTAGCT…
	KY997221	---TTCATTAACCGCTGATTATTCTCTACCAACCACAAAGACATCGGGACCCTGTATCTTTTATTTGGTGCCTGAGCAGGAATAGTAGGAACAGCCCTTAGCATCCTGATTCGAGCAGAGCTCGGACAACCAGGAGCCCTATTAGGTGATGACCAAATTTACAATGTAATTGTCACAGCCCATGCATTCGTTATAATCTTTTTTATAGTTATACCAATGATAATTGGTGGGTTTGGCAACTGACTAGTTCCCCTAATAATCGGGGCCCCCGACATGGCATTTCCACGAATAAACAACATAAGCTTCTGACTACTACCCCCATCATTCCTTCTACTTCTAGCATCATCTATAGTAGAAGCAGGAGCTGGAACAGGATGAACTGTTTACCCACCACTAGCC…
	KP190331	ATGTTCGTCAACCGCTGATTATTCTCTACTAATCATAAAGACATCGGGACTTTATACCTCCTATTCGGTGCTTGAGCAGGGATAGTAGGGACAGCCCTTAGTATCCTAATTCGAGCTGAACTTGGCCAACCAGGCGCCTTACTAGGCGATGATCAAATCTATAATGTTGTTGTAACAGCTCACGCATTCGTAATAATCTTTTTCATAGTCATACCAATAATAATCGGCGGGTTCGGCAATTGACTTGTCCCGCTTATAATTGGGGCGCCAGATATAGCATTCCCACGAATAAATAATATAAGTTTCTGACTGTTACCACCATCATTCCTTCTTTTACTAGCATCATCAATAGTAGAGGCCGGGGCTGGAACAGGGTGAACTGTATACCCCCCATTAGCC…
	KP190335	ATGTTCATTAACCGCTGATTATTCTCTACCAATCATAAAGACATCGGGACTCTGTATTTATTATTTGGGGCCTGAGCAGGAATAGTAGGGACAGCCCTTAGCATCCTGATCCGCGCAGAGCTTGGCCAGCCAGGTGCTCTACTAGGCGATGATCAAATCTACAACGTAATTGTCACAGCACACGCATTCGTAATAATTTTCTTCATAGTTATACCTATAATAATCGGAGGCTTCGGTAACTGACTTGTACCACTTATAATTGGAGCACCAGACATAGCATTCCCCCGAATAAACAATATAAGCTTCTGACTTCTACCCCCATCATTCCTTCTCCTCCTAGCGTCATCAATAGTAGAAGCTGGAGCAGGGACAGGCTGAACAGTTTATCCGCCACTAGCT…
	KP190313	ATGTTCATTAACCGCTGATTGTTCTCTACTAATCACAAAGACATTGGAACCCTTTATCTTCTGTTTGGTGCCTGAGCAGGGATGGTGGGAACAGCCCTTAGCATCCTAATCCGAGCAGAACTTGGTCAACCAGGCGCCTTATTGGGAGATGATCAAATTTACAACGTGGTTGTCACGGCCCACGCATTCGTAATAATTTTCTTTATAGTTATACCAATAATGATTGGGGGCTTCGGAAATTGACTTGTCCCCCTTATAATCGGAGCACCAGACATAGCATTCCCCCGAATGAATAACATGAGTTTCTGACTCCTACCACCATCATTTCTTCTCTTACTAGCATCATCAATGGTAGAAGCTGGGGCAGGAACAGGATGAACCGTGTATCCCCCATTAGCA…
	KP190321	ATGTTCATTAATCGCTGATTATTCTCTACAAATCACAAAGACATCGGGACCCTTTATCTCCTGTTTGGGGCTTGAGCAGGAATAGTGGGAACAGCCCTTAGCATCCTAATTCGAGCAGAACTGGGTCAACCAGGTGCCTTATTAGGCGACGACCAGATTTATAATGTAGTCGTTACAGCCCATGCATTCGTAATAATTTTCTTCATGGTAATACCAATAATGATTGGCGGCTTCGGCAACTGACTTGTTCCACTTATAATTGGAGCACCAGATATGGCCTTCCCGCGAATAAACAACATAAGCTTCTGACTCTTACCCCCATCATTTCTTCTATTACTAGCATCATCAATAGTAGAAGCCGGAGCAGGGACAGGCTGGACTGTTTACCCCCCATTAGCT…
	KP190304	ATGTTCATCAACCGCTGATTATTTTCTACCAATCATAAAGACATTGGCACCCTATACCTATTATTTGGGGCCTGAGCAGGGATAGTGGGGACAGCCCTTAGCATCCTAATTCGGGCAGAACTAGGACAACCAGGCGCTCTATTGGGTGACGATCAGATCTATAACGTAGTTGTCACAGCCCATGCGTTCGTAATAATCTTTTTCATAGTCATACCAATAATAATCGGTGGCTTCGGTAATTGACTGGTACCCCTTATGATTGGAGCACCCGATATAGCGTTCCCGCGAATAAATAATATAAGTTTTTGACTCCTACCCCCATCATTTCTTCTCTTACTAGCATCGTCAATAGTAGAAGCGGGAGCGGGAACAGGCTGAACTGTATACCCACCATTAGCC…
	KP190316	ATGTTCATTAACCGTTGATTATTCTCTACTAACCACAAAGACATCGGCACCCTGTACCTACTGTTTGGGGCCTGAGCAGGAATAGTAGGGACAGCCCTTAGCATCCTAATCCGAGCAGAACTTGGCCAACCAGGCGCCCTATTAGGAGACGACCAGATCTACAACGTAGTTGTTACAGCCCATGCATTCGTAATAATTTTTTTTATGGTCATACCAATGATAATCGGCGGGTTCGGTAATTGACTTGTGCCACTCATAATTGGGGCACCCGACATGGCATTCCCACGAATAAATAATATAAGCTTCTGACTCTTACCACCATCATTTCTTCTCTTATTGGCATCATCAATAGTAGAAGCAGGAGCTGGAACAGGCTGAACTGTCTACCCCCCATTAGCC…
	KP190318	ATGTTCATCAACCGCTGATTATTCTCTACTAACCATAAAGACATCGGAACCCTATACCTACTGTTTGGGGCCTGAGCGGGGATAGTAGGAACAGCTCTTAGTATCCTAATTCGGGCAGAACTTGGCCAACCAGGTGCCTTATTAGGCGACGACCAAATCTATAACGTAGTCGTCACAGCCCATGCATTCGTAATAATTTTTTTCATGGTTATGCCAATAATAATCGGCGGCTTCGGTAACTGACTCGTACCGCTCATAATCGGAGCACCCGACATGGCATTCCCACGAATAAATAATATAAGCTTCTGACTCTTACCACCATCATTCCTTCTCCTACTAGCATCATCAATAGTAGAAGCAGGAGCTGGAACAGGCTGAACTGTATATCCTCCGCTAGCC…
	KP190298	ATGTTCATTAACCGCTGATTATTCTCTACTAACCATAAAGACATTGGAACCCTGTACCTACTATTTGGGGCCTGAGCAGGGATGGTAGGAACAGCCCTTAGCATCCTAATTCGAGCAGAACTTGGCCAACCAGGCGCCTTATTGGGCGATGACCAAATCTACAACGTAGTTGTCACGGCCCACGCATTCGTAATAATTTTTTTCATGGTCATGCCAATGATAATCGGTGGCTTCGGCAACTGACTTGTACCGCTCATAATTGGAGCGCCCGATATGGCGTTCCCACGAATAAATAACATAAGTTTTTGACTCCTACCACCCTCCTTTCTCCTCTTATTAGCATCATCAATAGTAGAAGCGGGGGCAGGGACAGGATGAACTGTATACCCACCACTAGCC…
	KP190308	ATGTTCATTAACCGCTGATTATTTTCTACCAACCACAAAGACATCGGGACCCTTTATTTACTCTTTGGGGCCTGAGCGGGAATAGTAGGAACAGCCCTTAGCATCCTAATTCGGGCAGAACTTGGCCAACCAGGTGCCCTATTAGGTGATGACCAAATCTATAACGTTATCGTTACAGCCCACGCATTTGTTATAATTTTCTTCATGGTTATACCAATAATAATTGGAGGCTTCGGCAACTGGCTTGTCCCACTAATAATCGGAGCACCAGACATGGCATTCCCACGAATGAATAACATAAGTTTCTGACTTCTGCCACCATCATTTCTCCTGTTACTAGCATCATCAATAGTAGAAGCCGGAGCAGGGACAGGCTGAACTGTCTATCCACCACTAGCC…
	KP190322	ATGTTCATTAATCGCTGATTATTTTCTACCAACCACAAAGACATCGGAACCCTATACCTACTGTTTGGGGCTTGAGCAGGGATAGTAGGAACTGCCCTCAGCATCCTAATTCGAGCAGAGCTAGGCCAGCCAGGCGCCCTGTTAGGCGATGATCAAATTTACAACGTAATCGTAACAGCCCATGCATTCGTAATAATTTTCTTCATAGTTATACCAATAATGATCGGTGGCTTCGGAAACTGGCTTGTCCCACTTATAATTGGGGCACCAGATATAGCATTCCCCCGAATAAACAACATAAGTTTCTGACTTCTACCCCCATCATTTCTGCTATTATTAGCATCATCAATAGTAGAAGCCGGGGCGGGAACAGGTTGAACCGTTTATCCACCATTAGCT…
	KP190328	ATGTTCATTAACCGCTGATTATTCTCCACCAATCACAAAGACATCGGAACCCTTTATTTACTATTTGGTGCCTGAGCAGGAATAGTAGGAACAGCCCTTAGCATCCTAATTCGAGCGGAACTTGGTCAACCGGGAGCCCTACTGGGTGACGACCAGATCTATAATGTAATCGTCACAGCCCACGCATTCGTAATAATCTTTTTCATAGTCATACCAATAATAATTGGTGGCTTCGGAAACTGACTTGTACCCCTTATAATTGGGGCACCAGACATAGCCTTCCCACGAATAAACAATATAAGCTTCTGACTTCTACCCCCATCATTTCTCCTCTTACTGGCATCCTCAATAGTAGAAGCCGGAGCGGGAACAGGATGAACTGTTTACCCCCCACTAGCC…
	KP190327	ATGTTCATTAACCGCTGATTATTCTCTACCAATCATAAAGATATCGGAACTCTTTACTTACTGTTTGGGGCATGAGCAGGAATAGTAGGAACAGCTCTAAGCATCCTAATTCGAGCTGAACTAGGCCAGCCAGGAGCCTTACTTGGGGATGACCAGATCTATAACGTAATTGTCACAGCCCACGCATTCGTAATAATTTTCTTCATAGTTATACCAATAATAATCGGTGGATTCGGCAATTGACTTGTACCCCTCATAATTGGAGCACCAGACATAGCCTTTCCACGAATAAACAATATAAGTTTCTGGCTTCTGCCTCCATCATTTCTACTTCTACTAGCATCCTCAATAGTAGAAGCCGGAGCCGGAACAGGGTGAACCGTTTATCCCCCATTAGCC…
	KP190276	ATGTTCATTAACCGTTGATTATTCTCCACCAATCACAAAGACATCGGGACTTTGTACCTGTTATTCGGGGCCTGAGCGGGGATAGTAGGAACGGCTCTCAGCATCCTAATTCGAGCAGAACTTGGTCAACCTGGTACACTACTAGGCGACGACCAAATCTATAATGTAATTGTTACAGCCCACGCATTTGTAATAATCTTCTTCATGGTTATACCAATGATAATCGGTGGCTTCGGTAACTGACTTGTCCCACTTATAATCGGAGCACCAGATATGGCATTTCCCCGAATGAACAACATAAGCTTCTGACTTTTACCCCCATCATTTCTTCTCCTACTGGCATCATCAATAGTAGAAGCCGGAGCGGGGACAGGCTGAACCGTATATCCCCCTTTAGCC…
	KP190290	ATGTTCATTAACCGCTGACTATTCTCTACCAATCATAAAGACATCGGTACCTTATACCTACTATTTGGGGCGTGAGCAGGAATAGTAGGAACAGCCCTCAGCATCTTAATTCGTGCAGAACTTGGCCAACCAGGAACACTACTGGGAGATGATCAAATTTACAATGTAATTGTTACAGCCCATGCATTTGTAATAATTTTCTTCATAGTCATACCAATAATAATTGGCGGCTTCGGTAACTGACTTGTCCCTCTTATAATCGGGGCACCAGACATAGCATTTCCCCGAATGAATAACATAAGTTTCTGACTTTTACCCCCATCATTTCTTCTTCTACTGGCATCATCAATGGTAGAGGCTGGGGCGGGGACGGGATGAACTGTATACCCCCCGTTAGCA…
	KP190266	ATGTTCATTAACCGCTGACTATTCTCTACCAATCATAAAGACATCGGGACCCTGTATCTATTATTTGGGGCCTGAGCAGGGATAGTAGGAACAGCCCTTAGCATCCTAATTCGAGCAGAACTTGGCCAACCAGGCGCACTGTTAGGCGACGATCAAATCTACAACGTAATTGTCACAGCTCACGCATTCGTAATAATCTTTTTCATGGTCATACCAATGATAATCGGTGGCTTCGGCAACTGACTCGTCCCACTCATAATTGGAGCACCAGACATAGCATTCCCCCGAATAAACAACATAAGCTTCTGACTTTTACCTCCATCATTTCTTCTCTTACTGGCATCATCAATGGTAGAAGCCGGGGCAGGAACTGGCTGAACTGTATACCCCCCATTAGCC…
	MH558114	ATGTTCATTAACCGCTGATTATTCTCTACCAATCACAAAGACATCGGGACATTATACCTATTATTTGGGGCCTGAGCAGGGATAGTAGGGACAGCCCTTAGCATCCTGATTCGAGCAGAGCTTGGACAACCAGGCGCACTATTAGGCGACGACCAAATTTACAACGTAATTGTCACAGCCCACGCATTCGTAATAATCTTCTTCATGGTCATACCAATGATAATTGGTGGCTTTGGTAACTGACTTGTCCCACTTATAATCGGAGCCCCAGACATAGCATTCCCCCGAATAAATAATATAAGTTTCTGACTTCTACCTCCATCATTTCTTCTTTTACTGGCATCATCAATGGTAGAAGCCGGGGCGGGGACAGGCTGAACTGTATACCCCCCATTAGCA…
	KP190286	ATGTTCATTAACCGCTGATTATTCTCTACAAACCATAAAGACATCGGGACCCTGTATCTGCTATTTGGGGCCTGAGCAGGGATAGTAGGGACAGCCCTTAGCATCCTAATTCGAGCAGAGCTTGGTCAACCAGGTGCACTACTGGGGGACGACCAGATCTACAACGTAGTTGTCACAGCCCACGCATTCGTTATAATCTTCTTCATAGTAATACCAATGATAATTGGTGGGTTCGGCAACTGACTTGTCCCACTTATAATCGGAGCGCCAGACATAGCGTTTCCCCGAATGAACAACATAAGCTTCTGACTTTTGCCACCATCATTTCTTCTCTTACTAGCATCCTCAATAGTAGAGGCCGGAGCAGGGACAGGCTGAACTGTGTACCCCCCACTAGCC…
	KP190281	ATGTTCATCAACCGCTGATTATTCTCTACCAATCACAAAGATATCGGGACATTATACCTATTATTTGGTGCCTGGGCAGGAATAGTAGGAACAGCCCTTAGCATCCTTATTCGAGCAGAACTTGGTCAACCAGGTGCACTATTAGGCGATGACCAAATCTATAACGTAATTGTCACAGCCCACGCATTCGTAATAATCTTTTTCATGGTTATACCAATGATAATTGGTGGCTTTGGCAATTGACTAGTCCCACTTATAATCGGAGCACCAGATATAGCATTCCCCCGAATAAACAACATAAGCTTCTGACTCTTACCCCCATCATTCCTTCTCTTGCTGGCATCATCAATAGTAGAAGCCGGAGCAGGAACAGGCTGAACTGTATACCCCCCATTAGCC…
	KP190293	ATGTTCATTAACCGCTGACTATTCTCTACCAATCACAAAGACATCGGGACCCTATATCTACTATTCGGGGCCTGAGCAGGAATAGTAGGGACAGCCCTTAGCATCCTAATTCGAGCAGAACTTGGCCAACCAGGCGCACTATTGGGTGATGATCAAATCTATAACGTAATTGTCACAGCCCACGCATTCGTAATAATTTTTTTCATGGTCATACCAATAATAATTGGAGGCTTCGGCAACTGACTTGTCCCACTTATAATCGGGGCGCCAGATATAGCATTTCCCCGAATGAACAACATAAGTTTCTGACTTTTACCCCCATCATTTCTTCTCTTACTCGCATCATCAATAGTAGAGGCCGGAGCAGGAACAGGTTGAACTGTATACCCACCATTAGCT…
	KP190262	ATGTTCATTAATCGCTGATTGTTTTCCACTAATCATAAAGACATCGGAACCTTGTATTTACTATTTGGAGCCTGAGCAGGAATAGTAGGGACAGCCCTAAGCATCCTAATTCGAGCAGAACTCGGTCAGCCAGGTGCACTATTAGGAGATGACCAAATCTATAACGTAATTGTCACTGCCCACGCATTCGTAATAATCTTCTTCATGGTCATACCAATGATAATTGGCGGTTTCGGCAATTGACTTGTCCCGCTAATAATTGGGGCGCCAGACATGGCATTTCCCCGAATGAATAACATAAGCTTCTGGCTCCTACCCCCATCATTTCTTCTCTTACTTGCATCATCAATAGTAGAAGCCGGAGCGGGAACAGGCTGAACTGTATACCCACCATTAGCT…
	KP190273	ATGTTCATTAACCGCTGATTATTCTCTACCAATCACAAAGACATCGGGACCCTATATTTATTATTCGGGGCCTGAGCGGGAATAGTAGGGACAGCCCTTAGCATTCTAATTCGAGCAGAACTCGGTCAACCAGGCGCACTATTAGGTGACGACCAAATCTACAACGTAATTGTCACAGCCCACGCATTCGTAATAATCTTCTTCATGGTTATACCAATAATAATTGGCGGCTTTGGCAATTGACTTGTCCCACTTATAATCGGAGCACCAGATATAGCATTCCCCCGAATGAACAACATAAGTTTCTGACTCCTACCCCCATCATTTCTCCTCTTACTTGCATCATCAATAGTAGAAGCCGGAGCGGGGACAGGTTGAACTGTCTATCCGCCATTAGCC…
	AB752503	---TTCATTAACCGTTGATTTTTCTCAACTAACCATAAAGATATTGGAACCCTATACTTAATTTTCGGTGCCTGAGCAGGTATAGTAGGTACCGCTTTAAGCATCCTAATTCGAGCTGAACTTGGACAACCAGGAGCTCTTCTAGGAGATGATCAAATTTATAATGTTATCGTCACAGCCCATGCTTTTGTTATAATCTTTTTTATAGTTATACCTATAATAATTGGAGGATTTGGAAATTGACTAGTTCCCCTTATAATTGGAGCTCCAGATATAGCATTTCCACGAATAAATAACATAAGCTTTTGACTTCTTCCACCTTCATTTTTACTTCTCCTAGCTTCATCTATAGTAGAAGCAGGAGCAGGAACGGGATGAACTGTTTATCCACCACTAGCA…
	AB752786	---TTCGTAAACCGTTGACTCTTTTCAACTAACCACAAAGATATCGGAACCCTCTATCTATTATTTGGTGCCTGAGCAGGAATAGTAGGAACAGCCTTAAGTATTCTCATTCGAGCTGAACTAGGACAACCAGGAGCACTCCTAGGCGATGACCAAATTTATAATGTCATTGTTACAGCCCATGCATTCGTAATAATTTTCTTTATAGTTATGCCTATGATAATCGGAGGCTTCGGAAACTGGCTTGTGCCGCTAATGATTGGAGCCCCTGATATAGCATTCCCACGAATAAACAACATAAGCTTTTGATTACTTCCCCCATCATTTTTACTCCTTTTAGCATCATCTATGGTAGAAGCCGGAGCCGGAACAGGATGAACAGTATACCCACCCTTAGCC…
	MZ356220	ATGTTCGTAAATCGTTGACTCTTTTCAACTAATCACAAAGATATTGGAACCCTCTACTTACTATTTGGTGCCTGAGCAGGAATAGTAGGAACAGCCCTAAGCATTTTAATTCGGGCAGAACTAGGACAGCCAGGAGCCCTTTTAGGTGATGACCAAATCTATAATGTAATCGTCACCGCCCATGCATTTGTAATAATTTTCTTTATAGTAATGCCTATAATGATTGGTGGCTTCGGAAACTGACTTGTCCCTCTAATAATTGGAGCCCCTGATATAGCATTCCCACGAATAAACAACATAAGTTTTTGACTCCTTCCACCATCATTTCTTCTTCTACTAGCATCCTCTATAGTAGAAGCCGGAGCGGGGACAGGATGGACAGTGTACCCACCTTTAGCT…
	KP995197	ATGTTCGTAAACCGTTGACTCTTTTCAACTAACCATAAAGATATCGGAACCCTTTACTTACTATTTGGTGCCTGAGCAGGAATAGTAGGAACAGCCCTAAGCATTTTAATTCGAGCAGAACTAGGACAACCAGGTACCCTTCTAGGAGACGACCAAATTTACAATGTTATCGTTACGGCTCATGCATTTGTAATAATTTTCTTTATAGTAATACCAATAATAATCGGCGGCTTCGGAAACTGACTTGTTCCTCTAATAATTGGAGCCCCTGACATAGCATTCCCACGAATAAATAACATAAGCTTTTGACTTCTCCCTCCCTCATTTCTTCTCCTTCTGGCATCCTCTATAGTAGAAGCCGGAGCAGGAACAGGATGAACAGTATACCCACCTTTAGCA…
	AB752566	---TTCGTAAATCGTTGACTATTTTCAACCAACCACAAAGATATCGGTACCCTATATCTACTATTTGGCGCATGAGCAGGAATAGTAGGTACAGCACTAAGCATTCTAATTCGAGCTGAACTAGGTCAACCAGGTGCACTCCTAGGCGATGACCAAATTTATAATGTTATTGTTACTGCCCACGCATTCGTCATAATTTTCTTTATAGTAATACCAATAATAATTGGAGGCTTTGGAAACTGACTCGTACCATTAATAATCGGAGCCCCTGATATAGCATTCCCACGAATAAACAATATGAGCTTTTGACTTCTTCCACCATCATTCCTCCTATTACTAGCATCTTCTATAGTAGAAGCAGGTGCAGGAACCGGCTGAACAGTCTACCCACCATTAGCC…
	AB752776	---TTCGTAAATCGTTGACTATTCTCAACCAACCATAAAGATATTGGTACCCTATATCTACTATTCGGCGCTTGAGCTGGAATAGTGGGAACAGCACTAAGCATCCTAATTCGAGCTGAACTAGGACAGCCAGGGGCTCTTTTAGGAGATGATCAAATCTATAATGTCGTTGTTACAGCACATGCATTTGTCATAATCTTCTTCATAGTTATACCAATAATAATTGGAGGATTTGGTAACTGACTTGTTCCATTAATAATTGGAGCTCCCGATATAGCATTCCCACGAATAAATAACATAAGCTTCTGACTTCTTCCCCCATCATTCCTTCTTCTCCTAGCATCCTCAATAGTAGAGGCAGGCGCAGGTACAGGATGAACAGTATACCCACCACTAGCC…
	AB752777	---TTCGTAAATCGTTGATTATTCTCAACCAACCATAAAGATATCGGTACCCTATACCTATTATTTGGTGCCTGAGCAGGAATAGTAGGAACAGCATTAAGTATTTTAATTCGAACTGAATTAGGACAACCAGGCTCTCTACTAGGAGACGACCAAATCTACAATGTTATCGTTACAGCCCATGCATTTGTCATAATTTTCTTCATAGTAATACCCATAATAATTGGTGGATTTGGAAACTGACTTGTACCACTAATAATTGGAGCCCCTGATATAGCATTTCCACGAATAAATAACATAAGCTTTTGACTTCTACCCCCTTCATTCCTCCTTCTCCTAGCATCATCAATAGATGAAGCAGGAGCAGGAACAGGATGAACAGTATACCCACCTTTAGCC…
	AB752538	---TTCATTAACCGTTGACTATTCTCAACTAACCATAAAGACATTGGTACCCTATACTTACTATTTGGTGCTTGAGCAGGAATAGTAGGCACAGCACTTAGTATACTAATTCGAGCAGAGTTAGGTCAGCCAGGTGCACTACTAGGGGATGACCAGATTTATAATGTTATTGTCACTGCCCACGCATTTATTATGATTTTCTTTATAGTAATACCTATGATACTCGGAGGCTTTGGGAACTGACTTGTACCTCTAATAATTGGAGCCCCTGATATAGCATTCCCACGAATAAATAATATAAGCTTCTGACTTCTCCCTCCATCCTTCTTTCTTCTTATAGCATCATCTATAGTAGAAGCAGGAGCAGGAACAGGATGAACAGTATATCCTCCCTTAGCC…
	MK410423	ATGTTCGTAAACCGTTGACTATTTTCAACTAATCATAAAGACATTGGCACCCTATATCTACTATTCGGAGCTTGAGCTGGAATAGTAGGAACAGCACTGAGTATTCTAATTCGAGCTGAACTAGGACAACCAGGCGCACTCCTAGGGGATGACCAAATCTACAATGTTATTGTCACCGCTCATGCATTCGTTATAATTTTCTTTATAGTAATACCAATAATAATTGGAGGCTTCGGAAATTGACTTGTACCCTTAATAATTGGAGCCCCTGATATAGCCTTCCCACGAATAAATAATATAAGCTTCTGACTTCTTCCACCATCATTTCTTCTCCTACTAGCATCTTCTATAGTCGAAGCAGGAGCAGGTACTGGATGAACAGTTTATCCACCCCTAGCT…
	MK410366	ATGTTCATCAATCGTTGACTTTTCTCAACTAATCATAAAGACATTGGAACCTTGTACCTCCTATTCGGAGCCTGAGCTGGAATAGTAGGAACCGCACTAAGCATTCTTATTCGAGCTGAACTAGGTCAACCTGGTGCCCTTCTAGGTGATGATCAAATTTATAATGTCATTGTCACTGCTCACGCATTTGTTATAATCTTTTTTATAGTAATACCTATAATAATCGGAGGCTTTGGAAACTGACTTGTGCCCTTAATAATTGGAGCCCCCGACATAGCATTCCCACGAATAAATAATATAAGCTTCTGACTACTCCCACCATCATTTCTACTCCTATTAGCATCATCTATAGTTGAAGCAGGAGCAGGCACAGGATGGACAGTATATCCACCCCTAGCA…
	HQ020507	ATGTTCATTAATCGTTGACTATTCTCAACTAACCATAAAGACATTGGCACTTTATATCTCCTATTTGGAGCCTGAGCCGGAATAGTAGGAACCGCCCTTAGCATCCTCATCCGAGCTGAACTAGGTCAACCTGGAGCACTTCTAGGGGATGACCAAATTTACAATGTAATTGTAACTGCCCACGCATTTGTTATAATTTTCTTTATAGTAATACCAATAATAATTGGAGGCTTTGGAAACTGACTTGTACCACTAATAATCGGAGCCCCAGATATAGCATTCCCACGAATAAATAACATAAGCTTCTGACTTCTCCCACCCTCATTCTTACTTTTATTAGCATCATCTATGGTTGAAGCAGGAGCAGGAACAGGATGAACAGTATATCCACCATTAGCC…
	EF156863	ATGTTCATTAACCGCTGATTATTTTCTACAAATCACAAAGACATTGGGACCCTGTACCTTATATTCGGAGCGTGAGCTGGTATAGTTGGCACAGGATTAAGTATTATTATTCGAGCAGAACTTGGCCAACCTGGGACTCTCCTAGGGGATGACCAGATTTACAATGTAGTAGTAACCGCCCATGCTTTCGTAATAATTTTCTTTATAGTTATACCAATTATAATTGGTGGGTTCGGAAACTGGTTAGTACCCTTAATAATTGGGGCTCCTGATATGGCATTTCCACGTCTTAACAACATAAGCTTCTGACTTCTCCCCCCATCTTTTCTCCTTCTTTTAGCCTCCTCTATAGTAGAAGCTGGTGCTGGCACAGGTTGAACTGTTTATCCTCCCTTAGCA…
	EF156867	ATGTTCCTTAATCGTTGACTTTACTCAACTAATCACAAAGACATTGGCACTCTATACCTTCTATTTGGGGCATGAGCAGGGATAGTGGGAACAGGATTAAGTATTTTAATTCGTGCTGAGCTTGGACAACCAGGAGCTTTACTAGGAGATGACCAAATTTACAACGTAATTGTAACTGCCCATGCATTCGTTATAATCTTCTTTATGGTAATACCTATTATAATTGGAGGATTTGGAAATTGATTAGTACCCCTAATAATTGGAGCCCCTGATATAGCATTTCCACGCATGAATAACATAAGCTTCTGACTTCTCCCCCCATCTTTCCTTCTACTATTAGCCTCATCCATAGTAGAAGCAGGTGCAGGAACTGGATGAACAGTCTACCCACCCTTAGCT…
	EF156855	ATGTTCGTAAATCGCTGACTATTCTCAACAAACCATAAAGATATCGGTACCCTATACATAATCTTTGGTGCTTGAGCTGGTATAGTAGGTACTGGACTCAGTATTCTCATCCGAGCTGAACTAGGCCAACCTGGGTCATTATTAGGAGATGACCAGATCTATAACGTAATTGTCACCGCACATGCTTTTGTAATAATTTTCTTTATGGTGATGCCTATCATAATTGGAGGATTCGGAAACTGACTAGTCCCATTAATGATTGGAGCACCCGACATAGCATTCCCCCGAATAAATAATATAAGCTTCTGACTTCTACCCCCATCTTTTCTTCTTCTTTTAGCCTCTTCTATAGTTGAAGCTGGGGCAGGAACAGGTTGAACTGTCTACCCTCCTTTAGCT…
	EF156852	ATGTTCGTCAACCGCTGACTCTTCTCTACTAACCACAAAGATATCGGCACTCTATATATAATTTTTGGTGCTTGAGCTGGAATAGTAGGAACTGGACTTAGCATCTTAATCCGAGCCGAGCTAGGTCAACCTGGTTCTTTATTAGGAGATGACCAAATCTATAATGTAATTGTAACCGCACATGCTTTTGTTATAATCTTTTTCATAGTGATACCAATCATAATTGGGGGCTTCGGAAACTGACTAGTACCACTGATAATTGGAGCCCCTGATATAGCATTCCCACGAATAAATAATATAAGCTTTTGGCTTCTACCACCCTCTTTTCTTCTACTACTAGCTTCTTCAATAGTTGAAGCAGGGGCAGGAACAGGTTGGACCGTATACCCACCCCTCGCC…
	EF156850	ATGTTCATTAACCGCTGACTCTTCTCTACTAACCACAAGGATATCGGTACTTTATACATAATCTTTGGTGCTTGAGCAGGCATAGTGGGGACTGGTTTAAGCATCCTAATCCGAGCTGAATTAGGTCAACCTGGCTCCCTATTAGGAGATGATCAGATTTATAATGTAATTGTAACCGCACATGCTTTTGTAATAATCTTTTTTATAGTTATACCTATCATAATTGGGGGGTTTGGGAACTGATTAGTACCTTTAATAATTGGCGCTCCTGATATAGCATTCCCTCGAATAAACAATATGAGCTTTTGACTTCTCCCTCCCTCTTTCCTCCTCCTTTTAGCCTCTTCAATAGTTGAAGCAGGTGCTGGAACCGGGTGGACTGTATATCCTCCCCTTGCT…
	EF156853	ATGTTCATTAACCGCTGACTCTTCTCTACTAACCATAAAGACATCGGCACCTTATACATAATCTTTGGGGCTTGAGCAGGAATAGTAGGAACTGGTCTTAGCATCTTAATCCGGGCTGAGTTAGGTCAACCCGGATCCCTATTAGGAGATGACCAAATTTATAACGTAATTGTAACCGCACACGCCTTTGTTATAATCTTTTTTATAGTAATACCTATCATAATTGGAGGGTTTGGGAACTGATTAGTACCCTTAATAATTGGGGCCCCCGACATAGCATTCCCACGAATAAACAACATAAGCTTCTGGCTCTTACCCCCCTCTTTCCTTCTCCTTCTAGCTTCCTCAATAGTTGAAGCAGGTGCAGGAACAGGTTGAACTGTATACCCGCCTCTTGCA…
	EF156854	ATGTTCATTAACCGATGACTCTTTTCTACTAACCACAAAGACATTGGCACCCTATACATAATCTTTGGTGCTTGAGCAGGTATAGTAGGAACTGGCCTTAGCATCTTAATTCGAGCTGAATTAGGTCAACCTGGCTCCCTATTAGGAGATGATCAAATTTATAATGTGATTGTAACCGCACACGCCTTTGTTATAATCTTCTTCATAGTTATACCTATCATAATTGGAGGGTTTGGAAACTGACTTGTACCCCTGATAATTGGAGCCCCTGATATAGCATTCCCACGAATAAACAATATAAGCTTTTGACTTTTACCACCTTCATTCCTTCTACTGCTAGCTTCCTCAATAGTTGAAGCAGGAGCAGGCACAGGATGAACAGTGTACCCGCCTCTTGCA…
	EU107507	ATGTTCATTAATCGCTGACTCTTCTCTACCAACCACAAGGACATTGGCACCCTGTACATAATCTTTGGTGCTTGAGCAGGTATAGTAGGAACTGGCCTTAGCATCCTAATTCGAGCTGAATTAGGTCAGCCTGGTTCCCTATTAGGAGATGATCAAATCTATAACGTAATTGTAACCGCACACGCTTTTGTTATAATCTTTTTCATAGTAATGCCTATTATAATTGGAGGATTTGGGAATTGACTAGTACCCTTAATAATCGGGGCCCCTGATATAGCATTCCCACGAATAAATAACATAAGCTTTTGACTTTTACCCCCTTCATTCCTACTACTTCTAGCCTCCTCTATAGTTGAAGCAGGAGCAGGCACAGGATGAACTGTGTATCCCCCTCTTGCA…
	EF156851	ATGTTCATCAATCGCTGACTCTTCTCAACCAACCATAAAGATATTGGCACTTTGTACATAATCTTTGGTGCTTGAGCAGGAATAGTAGGAACTGGCCTAAGCATCTTAATCCGAGCTGAACTAGGCCAGCCTGGATCTCTATTAGGAGATGACCAAATTTACAACGTAATTGTAACCGCACATGCTTTTGTAATAATTTTCTTTATAGTTATGCCTATTATGATTGGAGGATTTGGTAATTGACTAGTTCCTTTAATAATTGGAGCCCCTGATATAGCATTTCCCCGAATAAACAATATAAGTTTCTGACTCCTTCCCCCTTCTTTTCTTCTACTTCTAGCTTCTTCAATAGTTGAAGCAGGAGCAGGAACAGGCTGAACTGTCTATCCCCCCCTTGCC…
	EF156849	ATGTTCATCAACCGCTGACTCTTCTCAACTAATCATAAGGATATCGGTACCTTGTATATAATTTTTGGTGCTTGAGCAGGCATAGTAGGAACGGGCCTTAGTATCCTAATCCGAGCTGAACTAGGCCAGCCCGGATCCCTATTAGGAGATGATCAGATCTACAACGTAATTGTAACCGCACATGCTTTTGTAATAATCTTTTTTATAGTAATACCTATTATAATTGGGGGGTTTGGAAACTGGCTAGTGCCTTTAATAATTGGGGCTCCTGATATAGCATTCCCACGAATGAATAATATAAGCTTCTGACTTCTTCCACCCTCTTTTCTTCTTCTCCTAGCCTCATCAATGGTTGAGGCAGGTGCAGGAACGGGTTGAACTGTTTACCCTCCCCTTGCA…
	EF156848	ATGTTCGTAAACCGCTGACTCTTCTCGACTAATCACAAAGATATCGGCACATTATACATAATCTTTGGTGCTTGAGCAGGTATAGTAGGAACTGGCCTCAGTATTCTGATTCGAGCTGAATTAGGCCAACCCGGATCCCTATTAGGAGATGATCAGATCTATAACGTAATTGTAACCGCACATGCTTTTGTAATAATCTTCTTCATAGTCATACCTATTATAATTGGTGGTTTCGGGAACTGGTTAGTTCCCTTAATAATTGGGGCACCTGACATGGCATTTCCACGGATAAATAATATAAGTTTTTGACTTCTTCCACCCTCTTTTCTTCTTCTTCTAGCTTCCTCAATAGTAGAAGCAGGAGCAGGAACAGGTTGAACTGTATACCCACCCCTCGCC…
	HG763831	---------------------------------------------------------CTCTTATTTGGAGCCTGAGCTGGAATGGTAGGAACGGCCCTTAGTCTGTTGATCCGAGCAGAATTGGGCCAACCTGGAACTTTACTTGGAGATGATCAAATCTATAATGTTATTGTTACCGCACATGCCTTTGTAATAATTTTTTTCATAGTTATGCCTATTATGATTGGAGGCTTCGGGAACTGACTAGTCCCTCTAATGATTGGAGCCCCTGATATGGCTTTTCCACGGATAAACAATATAAGCTTTTGACTTCTCCCACCATCTTTCCTTCTCTTATTAGCCTCATCTATAGTAGAAGCTGGTGCAGGAACTGGTTGAACTGTATATCCACCACTGGCT…
	AY331092	ATGTTCATAAACCGCTGACTATTTTCCACTAATCATAAGGATATTGGAACTCTGTATATAATTTTTGGCGCTTGGGCTGGAATAGTAGGAACCGGTCTAAGTATTTTAATTCGAGCTGAGCTTGGTCAACCTGGAACATTACTGGGTGATGATCAAATTTATAATGTCATTGTTACAGCCCATGCTTTTGTTATAATTTTCTTCATAGTAATACCGATCTTAATTGGTGGATTTGGTAACTGATTAGTGCCTTTAATAATCGGGGCTCCTGATATGGCATTTCCACGAATAAATAATATAAGTTTTTGATTACTTCCCCCTTCTTTCTTACTACTTTTAGCTTCCTCTATAGTAGAAGCAGGGGCCGGTACCGGTTGAACAGTTTATCCCCCACTAGCC…
	AY506565	ATGTTCGTAAATCGCTGATTATTCTCCACTAATCATAAGGATATTGGAACCCTGTACATAATTTTTGGTGCTTGAGCGGGAATAGTAGGGACAGGTCTAAGCATCTTAATTCGAGCCGAACTGGGTCAGCCTGGAACATTATTAGGAGATGATCAAATTTATAATGTTATTGTTACAGCCCACGCTTTTGTTATAATTTTCTTTATAGTAATGCCTATTTTAATTGGTGGATTTGGTAACTGATTAGTGCCTCTAATAATTGGAGCACCTGATATAGCATTTCCTCGTATAAATAATATAAGCTTCTGACTCCTCCCCCCTTCTTTCTTATTACTCCTAGCCTCCTCTATAGTTGAAGCAGGAGCTGGAACTGGTTGAACTGTATACCCACCATTAGCT…
	AY331091	ATGTTCGTAAATCGCTGATTATTCTCCACTAATCATAAAGATATTGGAACCTTATACATGATTTTTGGTGCTTGAGCTGGAATAGTAGGAACAGGCTTAAGCATTTTAATTCGAGCTGAATTGGGTCAACCAGGAACATTATTAGGAGATGATCAAATCTACAACGTTATTGTCACAGCCCACGCTTTTGTTATAATTTTCTTCATAGTTATACCTATTTTAATTGGTGGATTTGGTAATTGATTAGTACCTTTAATAATTGGAGCACCTGATATAGCATTTCCGCGTATAAATAATATAAGCTTTTGACTACTACCACCTTCTTTTCTACTGCTTCTAGCTTCATCAATAGTGGAGGCAGGGGCTGGAACTGGTTGAACTGTATATCCCCCATTAGCC…
	AY331090	ATGTTCATTAATCGTTGATTATTCTCCACCAACCATAAGGACATCGGAACCTTGTATATGATCTTCGGTGCTTGAGCTGGTATAGTAGGAACAGGCCTAAGTATCTTAATTCGAGCAGAACTTGGTCAGCCCGGGACATTATTGGGAGATGATCAGATCTATAATGTTATTGTTACAGCCCATGCCTTTGTTATGATTTTCTTTATAGTAATACCAATTATGATTGGAGGCTTTGGTAACTGATTAGTACCGCTAATAATTGGAGCCCCTGATATAGCGTTCCCTCGTATGAATAATATAAGTTTTTGGCTGCTACCACCCTCCTTTTTACTATTACTAGCCTCATCTATGGTAGAAGCAGGGGCTGGTACCGGGTGAACAGTATATCCCCCTTTAGCT…
	JX520535	ATGTTCATCAACCGCTGATTGTTCTCAACTAACCACAAAGACATCGGAACTTTATACATAATCTTCGGCGCCTGAGCTGGGATGGTGGGAACAGGCCTAAGTATCTTGATCCGAGCAGAGCTTGGACAACCTGGAACTTTACTAGGAGATGATCAAATCTATAATGTTGTCGTTACAGCCCATGCCTTTGTTATAATTTTTTTTATGGTAATACCTATTATAATTGGCGGGTTTGGTAATTGATTAGTACCCCTAATAATTGGAGCACCTGATATAGCATTCCCACGTATAAACAATATAAGCTTCTGATTACTACCACCCTCCTTCTTACTCCTACTAGCCTCATCTATGGTAGAAGCAGGAGCTGGAACCGGCTGAACAGTGTATCCACCATTAGCT…
	JX520513	ATGTTCATTAACCGCTGATTATTCTCCACTAACCATAAAGACATCGGGACTCTGTATATAATCTTTGGTGCTTGGGCTGGGATAGTAGGAACAGGCCTAAGTATCTTAATTCGAGCAGAACTCGGACAGCCAGGGACTTTACTTGGAGATGATCAAATTTACAATGTCATTGTTACAGCCCATGCTTTTGTTATAATTTTCTTTATGGTAATACCTATTATAATTGGGGGTTTTGGTAATTGATTAGTACCCCTAATAATTGGAGCACCTGATATAGCATTCCCCCGTATGAATAATATAAGTTTCTGACTTCTTCCTCCTTCCTTCCTACTCCTATTAGCCTCGTCTATAGTAGAGGCAGGAGCTGGGACAGGTTGAACAGTATACCCACCACTAGCC…
	JX520517	ATGTTCGTTAATCGCTGATTATTCTCCACTAACCATAAAGACATCGGGACTTTATATATAATCTTCGGTGCTTGAGCTGGTATAGTAGGAACAGGCCTAAGTATGTTAATTCGAGCAGAACTTGGACAGCCAGGAACTTTACTTGGAGATGATCAAATTTACAATGTCATTGTTACAGCCCATGCTTTTGTTATAATTTTCTTTATGGTGATACCTATTATAATTGGAGGATTTGGTAATTGATTGGTACCACTAATAATTGGAGCCCCTGATATAGCATTCCCCCGTATAAATAACATAAGTTTCTGACTACTTCCTCCTTCTTTCTTACTATTACTAGCCTCATCTATAGTGGAGGCAGGTGCTGGAACCGGCTGAACAGTATATCCACCATTAGCT…
	JX520514	ATGTTCGTTAATCGCTGATTATTCTCCACTAACCATAAAGACATCGGAACTCTATACATGATCTTCGGTGCTTGAGCTGGAATAGTAGGAACAGGCCTGAGTATCTTGATTCGAGCAGAACTTGGACAGCCAGGAACTCTACTTGGAGATGATCAAATTTACAACGTCATTGTTACAGCCCATGCTTTTGTTATAATTTTCTTTATAGTGATACCTATTATAATTGGAGGATTTGGTAATTGATTAGTCCCCCTAATAATTGGAGCACCTGATATAGCATTTCCCCGTATAAATAATATAAGCTTCTGACTACTTCCTCCTTCCTTCCTCCTTCTACTGGCCTCATCTATAGTAGAATCAGGCGCTGGAACCGGCTGAACAGTATACCCACCTCTAGCT…
	JX520518	ATGTTCGTTAATCGCTGATTATTCTCCACTAACCATAAAGACATCGGGACTTTGTATATAATCTTCGGTGCCTGAGCTGGAATAGTAGGAACAGGACTAAGTATCTTAATTCGAGCAGAACTTGGACAGCCAGGAACTTTACTTGGAGACGATCAAATTTATAATGTCATTGTTACAGCCCATGCATTTGTTATAATTTTCTTTATAGTAATACCTATTATAATTGGAGGTTTTGGTAATTGATTAGTACCCCTAATAATTGGGGCACCTGATATAGCATTTCCCCGTATAAATAACATAAGTTTTTGATTACTTCCTCCTTCATTCTTACTTCTACTAGCCTCCTCTATAGTAGAGGCAGGTGCTGGAACTGGCTGAACAGTATACCCACCACTAGCT…
	AY331088	ATGTTCATCAATCGTTGATTATTCTCCACTAACCATAAAGACATCGGAACATTGTACATAATCTTCGGTGCCTGAGCTGGTATAGTAGGTACAGGCCTAAGCATCCTAATTCGAGCGGAGCTTGGACAACCTGGAACATTACTCGGAGATGATCAAATTTACAATGTTGTTGTTACAGCCCACGCTTTTGTCATAATTTTCTTCATGGTAATACCTATTATAATTGGGGGCTTTGGTAATTGATTGGTACCTCTAATGATTGGAGCACCTGATATAGCATTTCCACGAATAAATAATATAAGCTTCTGATTACTTCCACCTTCCTTCTTACTCCTATTAGCTTCATCTATAGTAGAAGCAGGAGCTGGAACAGGCTGAACAGTATATCCCCCATTAGCT…
	KP126098	--------------------ATTCTCCACTAACCACAAAGACATTGGGACATTGTATATGATCTTCGGTGCCTGAGCTGGCATAGTAGGAACAGGTCTAAGCATCCTGATTCGAGCAGAACTTGGACAGCCAGGAACGTTACTTGGAGATGATCAAATTTACAATGTTATTGTTACCGCCCATGCTTTTGTCATAATCTTCTTCATAGTAATACCTATTATAATTGGGGGTTTTGGTAATTGATTAGTACCCCTAATAATTGGAGCACCTGACATAGCATTCCCACGAATAAATAATATAAGCTTCTGATTACTTCCACCCTCCTTCCTACTTTTATTAGCTTCATCTATGGTAGAGGCAGGAGCTGGAACAGGCTGAACAGTATATCCTCCATTAGCC…
	AY331089	ATGTTCGTTAACCGCTGATTATTCTCCACTAACCATAAAGACATCGGAACTTTATATATAATCTTTGGTGCCTGAGCTGGAATAGTAGGAACCGGACTAAGTATCTTAATTCGAGCAGAGCTTGGGCAGCCGGGAACTTTACTTGGAGATGATCAAATTTACAATGTTGTTGTTACTGCCCATGCCTTTGTCATAATTTTCTTTATAGTTATGCCTATTATAATTGGAGGATTTGGTAATTGATTAGTACCTCTAATGATTGGGGCACCTGATATAGCATTCCCACGTATAAATAATATAAGCTTCTGATTACTTCCACCCTCTTTCCTACTTCTATTAGCCTCATCTATAGTAGAAGCAGGGGCTGGAACCGGCTGAACAGTCTACCCTCCACTAGCC…
	JX520521	ATGTTCGTCAATCGTTGATTATTCTCCACTAACCATAAAGACATCGGAACTTTATATATAATCTTTGGTGCTTGAGCTGGTATAGTAGGCACTGGCCTAAGTATCTTAATTCGAGCAGAACTCGGACAGCCAGGAACTTTACTCGGAGATGATCAAATTTACAATGTTGTTGTTACAGCCCATGCTTTTGTTATAATCTTTTTTATAGTCATACCAATTATAATCGGGGGGTTCGGTAATTGATTAGTTCCTCTAATGATTGGAGCACCTGATATAGCATTCCCACGTATAAATAACATAAGCTTCTGGCTACTTCCACCCTCATTCCTGCTTTTACTAGCTTCATCTATAGTAGAGGCGGGTGCTGGGACCGGCTGAACAGTGTATCCTCCATTAGCT…
	JX520537	ATGTTCGTTAATCGTTGATTATTCTCCACCAATCATAAAGACATCGGAACTTTATACATAATCTTCGGCGCTTGAGCTGGTATAGTAGGAACTGGTTTGAGTATCTTAATTCGAGCAGAGCTCGGACAGCCAGGAACATTACTAGGAGATGATCAAATTTACAATGTTGTTGTTACAGCCCATGCTTTTGTTATAATTTTCTTTATAGTTATGCCTATTATAATCGGAGGATTTGGCAATTGATTAGTACCCTTAATGATTGGAGCGCCTGATATAGCATTCCCACGTATAAATAATATAAGCTTCTGGTTGCTTCCACCCTCCTTCCTACTTCTACTAGCTTCATCTATAGTAGAGGCAGGGGCTGGGACTGGTTGAACAGTATATCCTCCGTTAGCT…
	AY331086	ATGTTCATTAATCGTTGGTTGTTTTCTACTAACCATAAAGATATCGGAACTCTTTATATAATTTTTGGTGCTTGAGCCGGAATAGTAGGTACCGGATTAAGTATTTTAATTCGAGCAGAGCTCGGCCAACCAGGCTCCCTACTAGGTGACGATCAAATTTACAATGTAGTAGTCACAGCCCATGCTTTCGTTATAATTTTCTTCATGGTCATACCTATTATAATCGGTGGATTTGGTAATTGACTAGTCCCACTAATAATTGGAGCCCCCGATATAGCATTTCCTCGTATAAATAATATGAGTTTTTGACTACTCCCCCCTTCCTTTCTCTTACTACTTGCCTCCTCTATAGTCGAAGCAGGAGCCGGTACAGGTTGAACAGTATATCCCCCACTAGCT…
	AY331085	ATGTTCATTAATCGCTGGTTATTTTCTACTAACCATAAAGATATTGGGACTCTTTATATAATTTTTGGTGCTTGAGCCGGAATAGTAGGTACTGGGCTAAGTATTTTAATTCGAGCGGAGCTTGGTCAGCCAGGTTCTCTACTAGGTGATGATCAGATTTACAATGTAGTAGTCACAGCCCATGCCTTTGTTATAATTTTCTTCATAGTTATACCTATCATGATTGGCGGGTTTGGTAACTGATTAGTTCCTCTGATAATCGGAGCCCCTGACATAGCATTTCCTCGCATAAATAACATAAGCTTCTGGCTACTTCCCCCCTCCTTTCTTCTATTACTTGCCTCTTCTATAGTTGAAGCAGGAGCCGGGACCGGTTGAACAGTATACCCCCCATTAGCT…
	AY331082	ATGTTCGTTAATCGTTGGTTATTTTCTACCAATCATAAAGATATCGGGACTCTTTATATAATCTTTGGTGCCTGAGCCGGAATAGTAGGGACAGGTTTAAGTATTTTAATCCGAGCAGAGCTAGGTCAACCCGGATCCTTATTAGGTGACGACCAAATTTATAATGTTGTAGTCACAGCTCACGCTTTCGTAATAATTTTCTTTATAGTCATACCTATTATGATTGGGGGCTTCGGTAATTGATTAGTCCCATTAATAATTGGAGCACCCGACATAGCATTCCCTCGCATGAACAATATGAGCTTTTGATTATTACCACCCTCTTTCCTACTACTACTCGCCTCTTCTATAGTAGAAGCAGGAGCTGGAACAGGGTGAACAGTATACCCTCCACTAGCT…
	AY331087	ATGTTCATTAACCGTTGGTTATTCTCTACCAATCATAAGGATATTGGGACCCTATACATAATTTTCGGTGCTTGGGCTGGAATAGTAGGTACAGGATTAAGTATTCTAATCCGGGCAGAGCTAGGTCAACCCGGTTCTTTACTAGGTGATGACCAAATCTACAATGTTGTAGTTACAGCTCACGCTTTCGTCATAATCTTCTTTATAGTTATACCCATTATAATTGGTGGATTTGGCAATTGATTAGTACCACTAATAATTGGAGCACCAGATATAGCATTCCCTCGTATGAATAACATAAGCTTCTGACTGCTCCCACCCTCCTTTCTACTATTACTTGCTTCCTCTACAGTAGAAGCAGGAGCTGGAACTGGCTGAACTGTATACCCTCCATTAGCC…
	AY506564	ATGTTCATTAATCGTTGGCTGTTTTCTACTAACCATAAAGATATTGGAACCCTCTATATAATCTTCGGCGCTTGAGCTGGAATAGTGGGAACAGGATTAAGTATTTTAATCCGAGCTGAACTAGGTCAACCAGGATCCCTACTAGGAGACGACCAAATCTACAACGTTGTAGTTACAGCCCATGCCTTCGTCATAATTTTCTTTATAGTTATACCCATTATAATCGGTGGATTTGGTAATTGATTAGTACCATTAATAATTGGAGCACCAGACATAGCATTCCCTCGTATAAATAATATAAGCTTCTGACTTCTTCCACCATCATTTCTTCTTCTACTTGCATCATCTATAGTAGAAGCGGGAGCAGGAACAGGTTGGACTGTATACCCTCCACTAGCT…
	AY331073	ATGTTCATTAATCGTTGGCTGTTTTCTACCAACCATAAAGATATTGGGACCCTTTATATAATCTTCGGAGCCTGAGCTGGAATAGTAGGAACAGGACTAAGCATTTTAATCCGAGCTGAGCTAGGTCAACCAGGATCCCTACTAGGTGATGATCAAATCTACAATGTAGTAGTAACAGCTCATGCCTTTGTCATAATTTTCTTTATGGTTATACCCATTATAATTGGTGGGTTTGGTAATTGATTAGTACCACTAATAATTGGAGCACCGGACATGGCATTCCCTCGCATAAATAACATAAGCTTCTGACTCCTTCCACCATCTTTTCTTCTTTTACTTTCTTCCTCTATAGTAGAAGCAGGAGCAGGAACAGGTTGAACAGTATACCCTCCGCTAGCT…
	AY331078	ATGTTCATTAATCGTTGGCTATTTTCTACTAACCACAAAGATATTGGGACACTTTATATAATCTTCGGAGCCTGAGCTGGAATAGTGGGAACAGGATTAAGTATTTTAATCCGAGCTGAACTAGGTCAACCAGGATCCCTACTAGGCGACGACCAGATCTATAACGTTGTAGTTACAGCTCACGCTTTCGTTATGATCTTCTTTATAGTAATGCCTATTATAATCGGAGGATTTGGTAACTGATTAGTCCCACTAATAATTGGAGCACCAGATATAGCATTCCCTCGCATAAATAACATAAGCTTCTGACTTCTCCCACCATCTTTTCTTCTTCTACTTGCCTCATCCATGGTAGAAGCAGGAGCCGGAACTGGTTGGACAGTATACCCACCACTAGCT…
	AY331077	ATGTTCATTAATCGTTGGCTGTTTTCAACCAACCATAAAGATATTGGAACCCTTTATATAATCTTCGGCGCTTGAGCTGGAATAGTTGGAACAGGATTAAGTATCTTAATCCGAGCAGAACTAGGTCAACCAGGCTCCCTGTTAGGTGATGACCAAATCTACAACGTTGTAGTCACAGCTCACGCTTTCGTCATAATTTTCTTTATAGTAATACCTATTATAATCGGTGGATTCGGTAACTGATTAGTACCACTAATAATCGGAGCACCAGATATAGCATTCCCCCGCATAAATAACATAAGCTTCTGACTCCTACCGCCATCATTTCTCCTTTTACTCGCCTCATCTATAGTAGAGGCAGGAGCCGGAACAGGATGAACAGTATACCCACCACTAGCT…
	AY331084	ATGTTCATTAATCGTTGGTTATTTTCTACCAATCATAAAGACATTGGAACCCTTTATATGATCTTCGGTGCTTGGGCTGGTATAGTAGGTACCGGATTAAGTATCTTAATTCGAGCAGAACTAGGTCAACCTGGGTCTCTACTGGGTGATGACCAAATCTACAATGTCGTAGTCACAGCTCATGCATTCGTCATAATCTTCTTTATAGTGATACCCATCATAATTGGTGGTTTCGGTAACTGATTAGTACCTTTAATAATTGGGGCACCCGATATGGCATTCCCTCGCATGAATAATATAAGCTTTTGACTCCTACCACCATCTTTCCTTCTATTACTTGCCTCCTCTATAGTGGAAGCAGGAGCCGGAACCGGTTGAACAGTGTATCCCCCACTAGCC…
	AY331081	ATGTTCATTAACCGTTGGTTATTTTCTACCAATCATAAAGATATTGGAACTCTTTATATAATTTTCGGTGCCTGAGCTGGAATGGTAGGCACAGGATTAAGTATTTTAATCCGAGCAGAATTAGGTCAACCAGGATCCCTATTAGGTGACGATCAAATCTATAATGTTGTAGTCACGGCCCATGCCTTCGTTATAATTTTTTTTATAGTGATACCTATTATAATTGGTGGATTCGGTAACTGATTAGTACCATTAATAATTGGAGCACCAGACATAGCATTTCCTCGAATAAATAACATAAGTTTTTGATTATTACCACCTTCTTTCTTTCTACTACTAGCTTCATCTATAGTAGAAGCAGGAGCTGGTACAGGTTGAACAGTTTATCCCCCATTAGCT…
	AY331079	ATGTTCGTCAATCGTTGATTGTTTTCTACTAATCACAAGGATATTGGAACTCTCTACATAATTTTCGGTGCTTGGGCTGGAATAGTTGGCACAGGATTAAGCATTTTAATCCGAGCAGAACTAGGTCAACCAGGGTCCTTGTTAGGCGACGATCAAATTTATAATGTTGTAGTCACAGCTCATGCCTTTGTGATAATCTTTTTTATAGTAATACCCATTATAATTGGAGGATTCGGTAACTGATTAGTACCATTAATAATTGGAGCACCAGATATAGCATTCCCTCGAATAAATAACATAAGCTTTTGATTGTTACCACCTTCCTTCCTTTTACTACTAGCTTCATCTATAGTGGAAGCAGGAGCTGGCACAGGTTGAACAGTCTACCCACCATTAGCT…
	EF156837	ATGTTCGTTAACCGCTGACTATTCTCTACTAACCACAAAGACATCGGCACCCTGTACATAATCTTCGGTGCTTGGGCTGGGATGGTGGGAACAGGCCTAAGCATCCTAATTCGAGCAGAATTGGGTCAACCTGGCTCCCTATTAGGAGATGACCAAATCTACAATGTAGTTGTTACTGCCCACGCATTTGTAATAATTTTCTTTATAGTAATGCCCATCATAATTGGTGGCTTCGGAAACTGACTGGTCCCTCTGATAATTGGTGCGCCGGATATAGCATTCCCACGAATAAACAACATAAGCTTCTGGCTGCTACCCCCTTCTTTCCTCCTCCTCCTAGCATCATCCATGGTTGAATCAGGGGCTGGAACCGGGTGAACCGTCTACCCCCCTTTAGCG…
	EF156845	ATGTTCATCAACCGTTGACTATTCTCAACTAATCATAAAGACATCGGAACCCTCTATATAATCTTTGGTGCTTGAGCCGGAATAGTAGGAACAGGACTAAGCATCCTAATTCGAGCAGAACTAGGCCAACCTGGCTCCCTATTAGGAGATGACCAAATCTACAATGTAATTGTCACTGCCCACGCATTCGTAATAATTTTCTTTATAGTAATACCTATTATGATCGGCGGGTTCGGAAACTGACTAGTCCCCCTAATAATTGGTGCACCCGACATAGCCTTCCCACGAATAAATAACATAAGCTTCTGACTCTTACCACCTTCCTTCCTCCTCCTGCTAGCATCCTCCATAGTTGAATCTGGAGCCGGAACAGGATGAACTGTGTACCCACCTCTAGCA…
	EF156841	ATGTTCATCAATCGTTGATTATTCTCAACTAATCACAAAGACATCGGAACCCTTTACATAATCTTCGGTGCTTGAGCCGGAATAGTAGGTACAGGACTAAGCATTCTAATTCGAGCGGAACTGGGTCAGCCTGGCTCCCTATTAGGAGATGACCAAATCTACAATGTAATTGTTACTGCCCACGCATTTGTAATAATTTTCTTTATAGTAATACCCATCATAATTGGTGGATTCGGAAACTGACTAGTCCCTCTAATAATCGGCGCACCCGACATAGCCTTTCCACGAATAAATAACATAAGCTTCTGACTCTTACCACCTTCCTTCCTCCTCCTACTAGCATCTTCCATAATCGAATCCGGAGCCGGAACAGGATGAACTGTTTACCCACCCCTAGCA…
	EF156844	ATGTTCGTAAACCGTTGACTATTCTCAACAAATCACAAAGATATCGGAACCCTTTACATAATTTTTGGCGCCTGAGCTGGAATAGTAGGAACAGGACTAAGCATTCTAATTCGAGCAGAACTTGGTCAACCCGGCTCACTATTAGGAGACGATCAAATTTATAATGTAATTGTAACTGCCCATGCATTCGTGATAATTTTTTTTATAGTTATACCTATTATAATCGGTGGATTCGGAAATTGATTAATTCCACTAATAATTGGCGCTCCTGACATAGCCTTTCCACGAATAAACAATATAAGCTTCTGACTTTTACCACCTTCCTTTCTTCTACTTCTTGCATCCTCTATAGTTGAATCCGGAGCAGGAACAGGATGAACTGTATACCCTCCATTAGCC…
	EU107497	ATGTTCGTAAACCGTTGATTATTCTCAACAAATCATAAAGATATCGGTACCCTTTACATGATCTTTGGCGCCTGAGCTGGCATAGTAGGAACAGGATTAAGCATTCTCATCCGAGCAGAACTTGGTCAACCTGGCTCACTATTAGGAGACGACCAAATTTATAATGTAATTGTGACTGCCCATGCATTCGTAATAATCTTTTTTATAGTAATACCTATTATAATTGGCGGATTTGGAAACTGACTAATTCCACTAATAATTGGAGCACCCGACATAGCCTTTCCACGAATAAACAACATAAGCTTCTGACTTTTACCACCTTCCTTCCTTTTACTTCTTGCATCCTCTATAGTTGAATCCGGAGCAGGAACAGGATGAACTGTRTATCCCCCATTAGCC…
	EF156835	ATGTTCGTAAACCGTTGACTATTCTCAACAAACCATAAAGATATCGGGACCCTCTATATAATTTTTGGTGCTTGAGCCGGAATAGTGGGAACAGGCCTAAGCATCCTTATCCGAGCAGAACTTGGACAGCCTGGCTCATTATTAGGAGATGATCAAATTTATAATGTGATTGTCACTGCCCACGCATTTGTTATAATCTTCTTTATAGTAATGCCTATTCTGATTGGAGGATTTGGGAACTGATTAGTACCACTAATAATTGGTGCACCTGATATAGCTTTCCCGCGAATAAATAATATAAGCTTCTGACTCTTACCACCTTCTTTCCTTCTGCTATTAGCATCATCTATAGTCGAATCAGGAGCAGGAACAGGATGAACTGTCTATCCACCATTAGCA…
	EF156842	ATGTTCGTAAACCGTTGATTATTCTCAACAAATCATAAAGACATCGGAACCCTCTATATAATTTTTGGTGCTTGAGCCGGAATAGTAGGAACAGGCCTAAGCATTCTTATCCGAGCAGAGCTGGGTCAACCTGGCTCATTATTAGGAGATGACCAAATTTACAATGTAATTGTCACTGCCCATGCATTCGTAATAATCTTCTTCATAGTTATACCAATTCTAATTGGTGGATTTGGGAACTGATTAGTCCCACTAATAATCGGCGCACCAGATATAGCTTTCCCACGAATAAACAACATAAGCTTTTGATTACTTCCACCTTCCTTTCTTCTCCTTCTAGCATCATCAATAATTGAATCAGGAGCCGGAACAGGATGAACTGTCTACCCTCCTCTGGCA…
	EF156836	ATGTTCGTTAATCGTTGACTATTCTCCACAAATCATAAAGACATCGGAACCCTATACATAATTTTTGGTGCCTGAGCCGGAATAGTAGGAACAGGCCTAAGTATTCTTATCCGAGCAGAGCTAGGCCAACCTGGCTCACTATTAGGAGACGATCAGATTTATAATGTAATTGTCACTGCCCATGCCTTCGTAATAATCTTTTTTATAGTAATACCAATTCTAATTGGAGGATTTGGAAACTGACTAGTTCCCCTAATAATTGGTGCACCCGATATAGCCTTTCCGCGAATAAATAATATGAGCTTTTGACTTCTACCACCATCTTTCCTTCTTCTTTTAGCATCATCAATAATTGAATCAGGAGCTGGAACAGGATGAACAGTCTACCCTCCACTAGCA…
	EF156840	ATGTTCGTGAACCGTTGATTATTTTCAACAAACCATAAAGACATTGGGACCCTTTACATAATCTTTGGTGCCTGAGCCGGAATAGTAGGAACAGGCCTAAGTATTCTCATCCGAGCAGAATTAGGTCAACCTGGCTCATTATTAGGAGACGACCAAATTTACAATGTAATTGTTACTGCCCACGCATTTGTAATAATCTTCTTCATAGTTATACCAATTCTAATCGGAGGCTTTGGAAACTGACTAGTGCCACTTATAATTGGAGCACCTGACATAGCTTTCCCACGAATAAACAACATGAGCTTTTGACTATTGCCCCCTTCCTTTCTTCTACTATTAGCATCATCCATAGTTGAATCAGGAGCCGGGACAGGATGAACTGTTTATCCCCCACTAGCA…
	EF156838	ATGTTCGTTAATCGTTGACTATTTTCAACAAATCATAAAGATATCGGGACCCTTTATATAATTTTTGGTGCTTGAGCCGGAATAGTGGGAACAGGCCTAAGTATCCTCATTCGAGCGGAACTTGGTCAGCCAGGCTCATTATTAGGAGACGACCAGATTTATAATGTAATTGTTACTGCCCACGCATTTGTAATAATTTTCTTTATAGTGATGCCTATTCTAATTGGCGGCTTTGGAAACTGACTAGTTCCACTAATAATTGGTGCACCTGATATAGCTTTCCCACGAATAAATAACATGAGCTTTTGACTCCTACCACCCTCTTTTCTTCTACTATTAGCATCATCCATAGTTGAATCAGGAGCCGGAACTGGATGAACTGTTTACCCTCCATTAGCA…
	EF156834	ATGTTCGTAAACCGTTGACTATTCTCAACAAACCACAAAGATATCGGGACCCTTTACATAATTTTCGGTGCTTGAGCCGGAATAGTAGGAACAGGCCTAAGCATTCTTATTCGAGCAGAACTAGGTCAACCCGGCTCATTATTAGGAGACGACCAAATTTATAATGTAATTGTTACTGCCCACGCATTCGTAATAATTTTCTTCATGGTAATACCCATTCTAATCGGTGGATTCGGGAACTGATTAGTTCCACTAATAATTGGCGCGCCTGATATAGCTTTTCCACGAATAAATAACATGAGCTTTTGACTATTACCCCCATCCTTCCTACTTCTTCTAGCATCATCCATAATTGAATCAGGAGCTGGAACAGGATGAACTGTCTACCCTCCGCTAGCA…
	EF156847	ATGTTCGTAAACCGTTGATTATTTTCAACAAATCACAAAGACATTGGAACTCTATACATAATTTTCGGTGCCTGGGCTGGTATAGTAGGAACTGGATTAAGTATCCTAATCCGAGCCGAACTAGGCCAACCAGGCGCATTATTAGGAGACGATCAAATCTACAATGTAATTGTCACTGCTCATGCCTTTGTAATAATTTTCTTCATAGTTATACCCATTCTCATTGGGGGCTTCGGAAATTGACTAGTCCCACTAATAATTGGAGCCCCTGACATAGCCTTTCCTCGAATAAATAATATGAGTTTCTGACTCTTACCTCCTTCTTTTCTCCTTCTTCTAGCATCCTCCATAGTCGAAGCCGGAGCAGGGACAGGCTGAACAGTGTACCCTCCACTAGCA…
	EF156846	ATGTTCATTAATCGTTGATTATTCTCAACAAACCATAAAGACATTGGAACGCTCTATATGATCTTTGGTGCCTGAGCAGGTATAGTAGGCACAGGACTAAGCATTCTAATCCGAGCCGAACTAGGCCAGCCAGGAGCATTATTAGGAGATGACCAGATCTATAATGTGATTGTCACTGCTCATGCTTTCGTTATAATCTTTTTCATGGTAATACCTATTCTTATCGGAGGCTTCGGAAACTGACTTGTTCCTTTAATAATTGGAGCACCCGATATAGCCTTTCCACGAATAAACAATATAAGTTTTTGACTTCTTCCCCCCTCTTTTCTTCTTCTCCTGGCATCCTCTATAGTTGAAGCCGGAGCAGGAACAGGCTGAACAGTGTACCCCCCATTAGCA…
;
end;
