# Supplementary material for: A novel taxonomic database for eukaryotic mitochondrial cytochrome oxidase subunit I gene (eKOI), with a focus on protists diversity
Source: Database (Oxford). 2025 Sep 24;2025:baaf057. doi: 10.1093/database/baaf057 (PMC12462617; doi:10.1093/database/baaf057)
Supplement: baaf057_Supplemental_File [file baaf057_supplemental_file.zip › 2_alignment_eKOI/mesozoa.nex]

#NEXUS
begin data;
	dimensions ntax=8 nchar=2104;
	format datatype=dna missing=? gap=-;
	matrix
	KF208359	---------------------------------------------------------------------------------------------------------------------------------------------------------------------------------------------------------------------------------------------------ATGACCAAATTAAAGAGTGTTTGATTGTCTACTAACGATAGCT------------------------------------------------------ATCGGCGTGTGAATAGTAGATGA---------GTA---CCATCCACCAATCATGTAGATGTTGCATTCATGTACTTAGGTTTTGGTGTATTTGCAGGTGTCTTTGGTTCTTCAATGTCATTGTTGTTTCGTCTTCAATTAAGGTATCCTGTATTACTAACTAGGGATTTGTATAATTCGTTTGTGACTTTACATGGATTAGTCATGGTATTTCATTTTGCTATACCTGTTGCTATTGGCTTCTTTTCTAATTTGTTGATTCCTTATCATTGTAATATTCCTGATTTGTTGTTTCCTCGATTGAATGCATTGTCTTTTTGATTGCTACCATTGTCTTTTGTTATATTGACATCATCGATAGCTTCTGCAGGGTGAACTTTGTATCCTCCATTGTCTACTATGTCTTCTGGTATTGAATATACTGTATTTGCGTTACATATTGCAGGTGTATCGTCCATAGTCAGCTCGTGCAATTTCTTGGTCTCTATTTGATCTACTCGTAGTTCTACGTGGTATTCTCTATCGTTGTTTATATGAGCATCTCTTGGTGTTAGATTTCTATTGGTTATATCAGTTCCAGTACTTGCTGTTGGTATTACATTTATTGTATTGGATTTGCATCTGAGGACTTCGTTCTATGATAGTTCTATGGGAGGAGATCCTTTATTGTATCAGCACCTGTTCTGGTTCTTTGGACATCCTGAGGTATATGTAGTAATTCTTCCTGTGTTTGGCTTGTTTACTTGTTCTATCCAATGGAGTGCTTTACATCGTATTCCTGGAGAGTATTCGTTAGTTGGGGCTACAGGATCTATTGTTGCTGTTGGCTCTGTTGTTTGAGCACACCATATGTATACAGCAGGTATTGATATTGACACTCGTGCTTATTTTACTGCTGCTACTATGATTATTGCTGTTCCTACAGGTATCAAGGTATTTACTTGATTGAGTGCTCTGTTATTGATACGTCGTAATACGTTTAATGTACAAAGTATGTTACAATGTTCGTTCTTGTTTTCATTTGCTATTGGAGGCACTTCAGGTATTATCTTGTCGAATGCAGCTGTGGATCACTATATGCACGATACGTATTATGTAGTAGCTCATTTTCATATTGTGATAGCCTTATCTTTGACATACGGTGTAATTGTAGGTTATCAATACACTTGTAGTTATGTTAGTTATGTTTCTTCTAATATAGTGTCTGGATGAAGTATAGTATTCATTGCGGCTTCTTTTAGGGTATTTGCATTACAGCATTATCAGGGATATATAGGAATGCCTCGTCGGTATTTTGTGCATATGGATACATCGTCGCATGTGCTGTCTACAGTATTGTTGGTTATTGCATTATTTGGCGTTATAATGTTTATTTTAGAGAATGTAGGTAATGTAGTGTCTATGCGCAATAGTGAGTTAGTAAT-----------------------------------CGTTGTATAGGGATATTATGAGTA--TAGA------------------------------------------------------------------------------------------------------------------------------------------AAGGAAAAT-----------ATTCTTGTGTTCTCATACTGTAATGGATTT----------------------------------------------------------------------------------------
	KF208355	---------------------------------------------------------------------------------------------------------------------------------------------------------------------------------------------------------------------------------------------------ATATTTATGTGTAGATATTTGTCATTAATATTTGGTAGTAATATGCTTAATATTTACCCCAACACTTTTATAGAGGGTCAAGACACTTCTAAGGTAGTTGACACTTCTAAGGTTAGATTATTCCATAGCGTT---CTGTCCGTAAATCATATTGATGTTTCTTTATATTATTTATTAGTCGGAGTCTTCTCAGCAGTGTTAGGATCTTCAATATCTATGTTGTTCCGATTACAGCTAAGTTATCCTGTCTTACTGACTTCAGATCTTTATAACTCTATAGTGACTATGCATGGTTTAGTTATAGTATTCTTTGCAGCTATGCCTACAGCTATTGGGTTCTTTGCAAACTTATTAATCCCATACCATTGCAATTTACCTGATTTAGTATTCCCCCGAATAAATGCCCTTTCCTTCTGATTACTACCAATATCCTTAATATTATTACTAATGTCCATAGCTTGCTCTGGCTGAACATTGTACCCACCATTAAGTACTAACTCAGACAACATTGAGTATAGAGTATTCGCCTTACATTTAGCAGGAGTGTCATCTCTTGTTAGGTCTTGTAATTTTATAGTTACTATATTATCTACACGTTCTTTAACATGATATTCTTTATCTTTATTCTGTTGATCTATTCTTCTTGTATCTTTCTTGTTAGTAATATCCTTGCCAGTATTAGCGGTAGGTATCACATTAATCTTAACAGACAAACATCTAAGAACTAGCTTTTATGATGCTTCTATAGGAGGCGATCCACTACTTTACCAGCACTTGTTTTGATTCTTCGGACATCCGGAGGTTTATGTAGTTATCTTGCCAGTATTTGGACTATTCTCATGCTCTATTCAGCTATCTTCACTACACCGTATCCCAGGTGAGTTATCTTTAATCATTGCAATAGTTTCCATTGCTCTTATCGGTAGAGTTGTATGGGCCCATCACATATATACTTCAGGATTGGATATCGATACACGGTCTTATTTTACAGCAGCTACGATGATTATCGCTGTACCAACGGGAATTAAAGTATTTACTTGATTGAGTTCTCTCTTAATAATGAAACGCATGAATAGCCGTGTCATGAGCTTTCTACAAGTCTCTTTCATTTTAGCATTCTCTATTGGTGGAACTTCTGGAATCATTCTGTCTAATGCAGCAGTAGATCATTACATACATGATACTTATTATGTTGTAGCTCACTTCCATCTAGTAATAGCTCTATCGTTGATCTATGGTATCTTTGTTGGCTTATATTATTCAGCAAGATATGTTTCCCTTGCTTGATCAGTACCTATCTCAGGGTATTGCACTATATTTGTGTTAGCGTCTATATCAGTATTCTCTCTGATACACTATCAAGGTTATGCAGCGATACCTCGTCGATACTTTATACACGGAGATACTTCTTCGCATGCTCTAGTGACACTATGCTTATTGACAGCCATTATTTCATTCCTAATAATGCTGATGGAGAATGTTTACTCTGCTATTATAATACG------------------------------------------------------GCCATATACTCATGTTAAGTCTAATTAGG-----------------------------------------------------------------------------------------------------------------------------------------------------------------ACTGTGAGTATCTATTGTT------------------------------------------------------------------------------------------------
	KF208351	---------------------------------------------------------------------------------------------------------------------------------------------------------------------------------------------------------------------------------ATAATGTATGATGTGGTTATGACAGTTAATGGTTCTTACTCATTGTCTTATGTTAGGCGGGGGTGAGGAATC------------------------------GTATCTTATGTACGGCTACCTACTAGGGTAATACGCTATATTGGTGTTATGATGTCAGTTAACCATATTGACGTTGCAATACTTTACTTGATAGTTGGTGTGTTTTCAGCAGTGTTGGGTTCTTCTATATCTTTCCTATTCCGTTTGCAGTTAAGCTTTCCAGTGTTATTAACATCAGACTTGTATAACTCAATAGTTACTATGCATGGTTTAATTATAGTCTTCTTTGCAGCCATACCTACAGGAATCGGCTTCTTTGCAAATCTATTAATTCCTTATCATTGTAACCTTCCTGATTTACTATTCCCTCGGATAAATGCTCTCTCCCTGTGATTATTACCCTTATCCCTTCTTTTATTACTCCTCTCTATAGCTTGTGCTGGGTGAACTCTATATCCTCCTCTAAGAACAATCTCACCGAACATTGAGTACAGAGTTTTCTCCTTACATTTGGCAGGTATTTCTTCCCTGATTAGATCTTGTAATTTCTTAGTAACGATATTATCTACACGAACTTTATCTTGGTATTCTTTAACGTTGTTTTGTTGGTCTATTCTATTGGTATCATTCTTATTAGTCATATCTCTACCTGTATTAGCTGTGGGCATTACCATAATTCTTACTGATAAACACCTCAGAACTTGTTTTTATGATGCGTCTTTAGGGGGTGATCCTCTACTATATCAACATCTCTTCTGATTCTTTGGCCATCCCGAAGTTTATGTGGTCATTTTACCTGTATTTGGTCTCTTCTCTTCCTCTATTCAACTTTCTTCTCTTCATCGTATTCCCGGTGAGCTCTCTCTAGTAATTGCAATACTTTCCATCGCTCTAATCGGCAGAGTTGTTTGGGCTCATCACATGTTTACGTCTGGGTTAGATATTGACACACGGTCTTATTTTACTGCAGCAACAATAATCATTGCTGTTCCTACAGGTATTAAGGTCTTTACTTGATTGGGATCTCTTCTACTGATAAAACGAATCTCTTCCCGCACACTATCTATGTTACAGTCTTCTTTCCTTATTGCTTTCTCTGTTGGAGGTACATCGGGTATTATCTTATCTAATGCATCTGTAGATCATTACATACATGACACCTATTATGTAGTGGCTCACTTCCATCTAGTTATAGCGCTATCTCTTATTTATGGTATCTTTGTTGGTTTATATTATGTAGCCTCTTACCTGTCTTTATCATGATCTGCTCCAATTACAGGGTCTTGTACTGCTTTTATTATTTCTTCCCTATCAGTCTTTTCAATTATACATTATCAGGGTTATTCTGCGATACCTCGTCGTTATTTTATACACATAGACTCTTCTTCCCATGTTCTTATCACGCTATGTCTTCTAGTCGCATTGTCTTCCTTTCTCATAATACTTTTGGAGAACACTTTCACAGCTATGATATTACGTGGATACGTACCAACAAGACAACTTATTCATAAAGACAACTTACGATCCTAAGCCTTTAACTTACATGCAGAACATA--TAAGTCATATCG---------------------------ACTTCTCCATTAAGCTATTCTGTGC---------GATAATCTCTTTATGAG----GCTCCGCCTTTATCATGATCACATCCTCTTCTTTAAGTACTCCTTTCAAAGGAAGAACTGTTTTTATAAAAATAAATATGTCATTATAAAAACACTATAATGAAAGGAGTATCTTATGCTGCGCAGCAACTCCTTCCCTGGCGACATTCTTCTTTTAGAGAATATATCGTAGGAATTCTCTAATAT
	KF208321	ATGTCATTCCGCAAGTGCTATTATAAACACGAATATAGAATACTTACACACACACGCGCACAGACATTGGTGCAGATACTTTACAAGTGCAGATCTTCCTGCATACACAAGCTATTGCGCCCACACACAATATGTCACACACGAAGTGCTATTATAAACACAGTGATTGTTACTCCTCTTGCATACAGTCCCATGTACAAAGATACTCACACACGAAGTGCATATACAATGTTCGATGTGATTCTTACTGTGAATGGATCCTACTCATTATCTTATGTTAGTAGAAAGGGTGGCATT------------------------------GCTTCTTGTGTGCGTCTACCTACTAGGGTAATACGTTATATTGGTGTTATATTATCCGTAAACCATATTGATGTAGCCATGTTATACTTGATGGTTGGTGTGTTCTCAGCAGTATTAGGGTCTTCTATGTCTTTCTTATTCCGCCTGCAGCTAAGCTTTCCCGTGTTATTGACGTCAGATCTATATAATTCCATGGTTACTATGCATGGTTTAGTTATAGTCTTCTTTGCGGCTATACCAACAGCTATTGGATTCTTTGCTAATCTGTTAATTCCTTACCACTGTAATCTTCCTGATTTACTATTCCCCCGTATGAATGCTCTTTCCCTGTGATTGTTGCCCTTATCCCTATTCTTATTATTGTTATCTATAGCAGGTGCTGGGTGAACTCTATATCCTCCCTTGAGAACTCTTTCCCCTAATATTGAGTACAGAGTATTCTCCTTACATCTGGCAGGTGTTTCTTCTCTAATTAGGTCTTGTAATTTTATAGTAACTATACTGTCTACTCGTACCTTATCTTGGTATTCTTTGACACTATTCTGCTGGTCTATTATTCTTGTCTCTTTTCTATTAGTCATATCTTTACCTGTATTAGCTGTGGGTATTACAATGATTCTCACAGATAAACATCTTAGGACATGCTTCTATGATGCGTCTTTAGGTGGGGATCCTCTCCTCTATCAACATCTCTTCTGATTCTTTGGGCATCCTGAGGTCTATGTAGTTATTTTACCTGTGTTTGGCCTCTTCTCCTCCTCAATTCAATTATCTTCCCTGCATCGTATTCCCGGTGAATTGTCTTTAGTTATTGCTATACTTTCCATTGCTTTGATTGGTAGTGTTGTTTGAGCTCATCATATGTTTACATCTGGTCTAGATATTGATACGCGGTCATATTTTACTGCAGCAACAATAATCATTGCAGTTCCTACAGGTATTAAGGTCTTTACGTGGTTAGGCTCCCTTCTCCTAATGAAGCGAATATCTTCCCGCACATTATCCTTATTACAGACCTCTTTCCTTGTTGCTTTCTCTATTGGAGGAACCTCTGGTATTATCTTGTCTAATGCGTCAGTAGATCATTATATGCATGATACTTATTATGTTGTGGCTCACTTCCATTTAGTGATAGCCCTATCTCTTATTTATGGTATCTTTGTTGGTTTATATTATGTAGCTTCTTACTTAGCTGTGTCATGATCAGCTCCTATTACAGGGTATTGTACAGCCTTTATCCTCTCTTCATTGTCTGTCTTCTCTTTTATGCATTATCAAGGTTATTCTGCTATGCCCCGTCGCTACTTTATACATAGAGACTCTTCCTCTCATGTTCTTATCACACTCTGTTTGCTTGTTGCCTTATCGTCATTCCTGATAATATTGTTAGATAACTTATTAACGGCTATGAGTATGCGTGGCTATGTACGTACTTTA------------------------------CAAACTCTTGATCTAAATACCAAATCTAATTAACT------------------------------------------------GTGGAGTAATTAAGTAAAAGAATAATATTGGTATGCT--------------------------------------------------------------------------TCCTATATACTTGTAGTGTATTAACTATACTGCGCACAAAGTCCAT----------------------------------------------------------------------
	MG839520	------------------------------------------------------------------------------------------------------------------------------------------------------------------------------------------------------------------------------------------------------------ATGAAATCCTTCACAATCGCTTG----GATGGATAGTAACACATCTAGGCTAAAAGTTCTTCAATCATTACCT---------------ATAAACCTCCCAAAAACC--------------TTT---TCATCAGTTAACCACATCGACGTTGCTTTTCTCTATTTATTGTTAGGACTTTTCTCAGCAGTTTTAGGATCATCAATGTCGTTACTCTTTCGATTGCAATTAACGTATCCAGTCTTGTTAACGTCAGACCTTTACAACTCAATGGTGACAATACACGGCTTAATTATGGTGTTCTTTGCAGCAATACCAACAGCAATCGGCTTCTTCGCAAACATGCTAATTCCATTTCACTGTAACATACCAGACTTGTTGTTTCCACGAATCAATGCGCTTTCTTTTTGGTTGTTGCCTTTGTCTTTAACAATGTTGCTTTTCTCACTAGCATGCGCAGGATGGACAATGTATCCGCCTTTAAGTAGGAATTCTGCAAACATCGAGTACACGATCTTTTCATTGCATTTAGCGGGTGTTTCTTCATTAGTTAGTTCGTGTAATTTCATGGTAACCATGATATCAACACGAGCTCTCTCATGATACTCTTTGTCACTGTTTTGCTGATCAATCTTCTTGGTGTCTTTTTTACTAGTTCTTTCTTTACCAGTTTTAGCGGTGGGAATTACCTTAATTCTTACGGACAAACACTTACAGACATGTTTCTATGATGCGACAATGGGAGGCGATCCTGTGTTGTATCAACACCTCTTTTGGTTCTTTGGACATCCAGAGGTTTACGTAGTTATCTTACCGGTCTTTGGTCTCTTTTCGTCGTCAGTGCAGAGAACATCACTACATCGCATTCCTGGAGAGCTTTCATTGGTTATTGCCATAGGTTCAATCGCTTTAATCGGAAGCGTTGTTTGAGCACACCACATGTACACAGCAGGTTTAGACATCGACACACGTTCTTATTTCACAGCAGCAACCATGATTATTGCAGTCCCAACGGGTATTAAGGTATTCACGTGGTTAAGCGCCCTTCTTTTAGAGAAACGAGCAACATCCAACAGGATGACACTCCTGCAAACAGCTTTCATTCTCACCTTTGCAGTTGGTGGAACTTCAGGTATTGTCTTATCTAATGCAGCCATCGATCACTACTTACACGACACTTACTACGTAGTTGCACACTTTCACATTGTGATGGCTTTGTCCCTTATTTACGGCATCTTCGTAGGTTTGTATTACACAGCAACATATGCACTGTACGTTAATTCTGCATCCATCACCGGATGGTGCACCCTATTCGTTGTTTCATCTTTTAGTCTGTTTTTGCTACAACACTACCAAGGATACACTGCTATACCACGACGGTACTTCTTGCATGCAGATGCTTCATCGCATGCACTAGTAACCCTCTGTCTGTTAGTGGCTATAGCTTCTTTCCTAAGAATACTAGTCGAACACACCTATTCAGCTTTAAACATGCG---------GCCGTTGAT-------------------------------------------------------------TAAAC--------------------------------------------------------------------------------------------------------------------------------------------------------------------------GGTAA----------------------------------------------------------------------------------------------------
	AB011832	----------------------------------------------------------------------------------------------------------------------------------------------------------------------------------------------------------------------------------------------------------------------------------------------------------------------------------------------------ATAGACGTA-----------------------ATC---ATAAGGGTTAATCATATCGATGTTTCTCTGTTGTATTTCTCTTTAGGTATTTTCTCTGCTCTTTTAGGTATATCTTTTAGTCTTCTCTTTCGATTACAATTAGCCTTTCCTTCTATCTTGACTTCTGACGTGTACAATGCTTTTGTGACGCTACATGGTTTAGTTATGGTTTTCTTTGCAGCAATACCAACAGCAATCGGTTTCTTCGCGAACTTGTTGATTCCTTATCATTGCAATCTTCCTGATCTTTTATTCCCACGAATGAATGCTTTGTCGTTCTGGCTCATGCCTTTTTCTTTATCCTTGCTATTGTTTTCAATAGCAAGTGCTGGTTGAACCTTTTATCCTCCTTTGTCCTCTTTATCCCCTTCTGTTGAATTCTCGGTGTTTTCTTTGCATCTTGCAGGCATCGCGTCCTTGATCAGGTCTTGCAACTTCTTAGTGACGATACTGGCAACACGTACCTCCTTGTGGTATTCTTTATCTCTCTTCTGCTGATCAATCGTATTGGTTAGTCTTCTTCTGGTGCTCTCTCTTCCTGTTCTTGCTGTCGGCATCACGCTAATCTTGACGGACAAGCACCTTGGTACCTGTTTTTACGATGCAACAATGGGTGGTGATCCTCTCCTTTATCAGCATTTGTTCTGATTCTTCGGCCATCCTGAGGTCTATGTTGTCATCTTGCCTGTTTTTGGTCTCTTTTCGTCATCAATTCAGCTCTCATCTCTTCATCGTATTCCTGGTGAGCTTTCATTGGTTTTAGCAATGGCATCGATCGCCCTTATCGGCTCTGTCGTCTGAGCACATCATATGTACACTGCGGGTCTGGATATCGATACTCGTTCGTATTTCACGGCTGCAACAATGATCATCGCTGTTCCTACTGGAATTAAGATCTTCACATGGTTGTCTTCCCTTCTTACAATGAAGCGTATAACGTTGAATTCACTCACCTTCCTTCAGGTCTCTTTTATCGTATCTTTTGCGATTGGCGGTACTTCAGGCATCATTCTGTCGAACGCATCCGTTGATCATTATCTGCACGACACGTACTATGTCGTTGCTCACTTCCACATCGTGGTAGCGTTATCTCTCGTTTACGGGATCCTTGTCGGCCTTTACTACCTTTCTTCATACCTGTCTCTCCCTTTCTCATTACCTCTCTCTGGCTACGCATCCCTCTTTGTTTTCTCGTCTTTCTCAGTGTTTGCATTGCAACACTTTCAGGGTTATTCTGCAATACCACGGCGATACTTCATGCATTCTGATACATCGTCACATGCGTTAATCTCACTTCTTCTCCTGATTACTGTGGCAAGTTTCATTGGTCTAATCATCGAACTGTCGTTCGCAATGGCGAGTCTTCGCTTCACACTAACGTCAATGAACAACGGCCGATCACGATTCT-----AGTTTCACTCTAACTGTGCGCATTTCATTTA--TGAAAAAGACTT--------CAATTGTTACTTACATGCTTTTGTAAGTATCAAGTGTTTTTCATAGATGAAATGATATTTCAGCGATGAGGAGATTCCTTACGTAGTTTAATCAAGGGAAGAATGAGCAATGAAACAATAACATGTAAAGC----------AAATAAGGTAAGA-ACTCGTGGAATAAGCATAAATAGAATCGATACGAATTTGGTAGGAATAAGTCTTAATAGGAGAAGCGATAGCAAAGGAATAAATGTAAAATGA------------
	LC575089	----------------------------------------------------------------------------------------------------------------------------------------------------------------------------------------------------------------------------------------------------------------------------------------------------------------------------------------------------ATAAGTGTACGAAGGTTA--------------CTT---CTGTCGGTCAATCATGTTGACGTGGCTCTGTTGTACTTGCTGTTAGGCATCTTTTCAGGTGTACTTGGCTCTTCCATGTCGTTGTTGTTTCGATTGCAGCTATCATTTCCTGTGATCTTAACTTCTGATGTGTACAATTCGATGGTTACTCTTCATGGCCTTATCATGGTGTTCTTTGCTGCCATGCCTACTGCTATTGGCTTCTTTGCTAATTTGCTAATTCCTTATCATTGTAATGTTCCTGATCTCTTATTTCCTCGAATTAATGCTCTCTCTTTCTGATTGTTGCCCTGTTCGTTAGCTCTTTTGCTATTCTCAATGGCAAATGCTGGCTGAACATTCTATCCACCATTAAGTTCGTTGTCTCCTACAGTTGAGTATACGGTATTCTCGTTACATCTTGCGGGGGTGTCTTCATTAGTCTCATCATGTAACTTCTTGGTGACGATAATGGCAACTCGATCATCTTTATGGTACTCGATTTCTTTATTCTGTTGATCTATTGTCCTAGTTTCGATCCTTTTAGTGCTTTCGCTACCGGTGTTGGCAGTCGGAATTACATTTATCCTAACGGATAAGCATCTTAGAACTTGTTTCTACGATGCGGCAATGGGAGGCGACCCCACACTTTACCAACATCTCTTCTGATTCTTTGGACATCCTGAAGTTTATGTGGTCATTCTTCCTGTATTTGGTCTATTTTCATCTTCAATTCAGCAGTCTTCTCTACATCGTATTCCTGGTGAGCTTTCTTTGGTGGTGGCAATGGCATCAATTGCTCTTATTGGAAGAGTAGTTTGAGCACACCACATGTACACGGCAGGCTTAGATCTCGATACTCGATCTTATTTCACGGCAGCAACAATGATTATTGCAGTCCCTACAGGAATTAAGATCTTCACATGGCTTAGATCCCTTCTCACAATGAAGCGAATAACCAATCACAGTCTAATATTCTTACAGATTGCATTTATCGTTTCTTTCTCTATTGGTGGAACTTCTGGTATTATTCTGTCGAATGCAGCTGTCGATCATTATCTGCATGATACTTACTATGTGGTTGCTCACTTCCACATTGTAATGGCTCTGTCACTCGTATACGGCATCCTTGTTGGGTTGTACTATGCTTCTTCATACTTGTCAATTTCACTTTCTATTCCTATGAGTGGTCACACTTCTTTATTCGTATTCTCATCATTCCTAGTATTCGCACTTCAACATTATCAAGGGTATTCAGCTATGCCACGTCGTTATTTCATACATTCGGAAACGTCATCACACACAGTTATTACACTGTGCCTGTTAGTGGCTTTAATCAGATTCCTTGCTCTACTAATAGAGCTGATCTACTTGCTGGTAAGAATACG-ACAACCTTACCGATAACAACACAAGACTAATTGTGATACATACAGGACTAGAAGCTAA---TATATATTTCACCCC--AAAATGACACTTAAAGATTATGATAGGGGGGAAATATATATTTTACAAGAGAGATAAAATGCAGAATGTGACGGATAATATAGCGATGAG-----------CGTGAATAAGATAAGAGTAGGCAAGATAAGCATAAATGGCATAAGAGAGCGTAATGTAAGAGGTAATGTAAGA-GGTAATGTACAGGGTTTAAGTTGAAGTG------------------CATATCCTGACGGG---------------GTAATAAATGTGATGAGGAGG---------
	LC571908	----------------------------------------------------------------------------------------------------------------------------------------------------------------------------------------------------------------------------------------------------------------------------------------------------------------------------------------------------ATAAGTGTACGAAGGTTA--------------CTG---CTGTCGGTTAATCATGTTGACGTGGCTCTGTTGTACTTGCTGTTAGGCATCTTTTCAGGTGTACTTGGCTCTTCCATGTCGTTGTTGTTTCGATTGCAGCTATCATTTCCTGTGATCTTAACTTCTGATGTGTACAATTCGATGGTTACTCTTCATGGCCTTATCATGGTATTCTTTGCTGCTATGCCTACTGCTATTGGCTTCTTTGCTAATTTGCTAATTCCTTATCATTGTAATGTTCCTGATCTCTTATTTCCTCGAATTAATGCTCTTTCTTTCTGATTGTTGCCATGTTCGTTAGCTCTTTTGCTATTCTCAATGGCAAATGCTGGCTGAACATTCTATCCACCACTAAGTTCATTGTCTCCTACAGTTGAGTATACGGTATTCTCGTTACATCTTGCAGGGGTATCTTCATTAATCTCATCATGTAACTTCTTGGTGACGATAATGGCAACTCGATCATCTTTATGATACTCGATTTCTTTATTTTGTTGATCTATTGTTCTAGTTTCGATTCTTTTAGTGCTTTCGCTACCGGTGTTGGCAGTCGGAATTACATTTATCCTAACGGATAAGCATCTTAGAACTTGTTTCTACGATGCGGCAATGGGAGGCGACCCCACACTTTACCAACATCTCTTCTGATTCTTTGGGCATCCTGAAGTTTATGTGGTCATTCTTCCTGTATTTGGTCTATTTTCATCTTCAATTCAGCAGTCTTCTCTACATCGTATTCCTGGTGAGCTTTCTTTGGTGGTGGCAATGGCATCAATCGCTCTTATTGGAAGAGTAGTTTGAGCACACCACATGTACACAGCAGGTTTAGATCTCGATACTCGATCTTATTTCACGGCAGCAACAATAATTATTGCAGTCCCTACAGGAATTAAGATCTTCACATGGGTTAGATCCCTTCTCACAATGAAGCGAATAACCAATCACAGTCTAATATTCTTACAGATTGCATTTATCGTTTCTTTCTCTATTGGTGGAACTTCTGGTATCATTCTGTCGAATGCAGCTGTCGATCATTATCTGCATGATACTTACTATGTGGTTGCTCATTTCCACATTGTGATGGCTCTGTCTCTCGTATACGGCATCCTTGTTGGGTTGTACTATGCTTCTTCATATTTGTCAATTTCACTTTCTATTCCTATGACTGGTCACACTTCTTTATTCGTATTCTCATCTTTCCTAGTATTCGCACTTCAACACTATCAAGGGTATTCAGCTATGCCACGTCGTTATTTCATACATTCGGAAACGTCATCGCACACAGTTATTACACTCTGTCTGTTAGTGGCTTTAATCAGATTCCTTGCTCTACTAATAGAACTGATCTACTTGCTGGTAAGAATACG-ACAACCTTACCGATAACAACACAAGACTAATTATGACACACTCAGGACTAGAAGCTAA---TATATATTTCACCCC--TAAATAACACTT-AGGACTATGATAGGGGGGAAACAACTATTTTACAAGAGAGGTAAAATGCAGAATGTGACGGATAATATAGCGATGAG-----------CGTGGATAAGATAAGAGTAGGCAAGATAAGCATAAATGGCATAAGAGAGC------------GTAATATAAGA-GGTAATGTACAGGGTATAAGTG------------------------CATGTCCTGACGGG---------------GTAATAAATGTGATGAGGAGG---------

;
end;
