# Supplementary material for: A novel taxonomic database for eukaryotic mitochondrial cytochrome oxidase subunit I gene (eKOI), with a focus on protists diversity
Source: Database (Oxford). 2025 Sep 24;2025:baaf057. doi: 10.1093/database/baaf057 (PMC12462617; doi:10.1093/database/baaf057)
Supplement: baaf057_Supplemental_File [file baaf057_supplemental_file.zip › 2_alignment_eKOI/mollusca.nex]

#NEXUS
begin data;
	dimensions ntax=937 nchar=1829;
	format datatype=dna missing=? gap=-;
	matrix
	AF120658	---------------------------------------ATTGGGACACTTTATT--TATGGTTTGCCTTGATTATG-----TTTTTCTCAGGTGGTGTTATGGCGTTAGTGATTCGTGCAGAATTATTTCAACCCGGATT----ACAGATTGTT------------GAACCAGAATTTTTTAACCAAATGAGTACAATGCATGGGTTAATCATGATTTTTGGTGCAGTGATGCCAGCATTTAC---AGGATTTGCCAATTGGCAAGTGCCAATGATGATAGGTGCATCGGATATGGCATTTGCGCGTTTAAATTTGTGGTCATTTTGGTTACTACCGATTGCG-GC-TATATTATTAAT---GGGTTCATTTTTTGCTCCAGGC---GGTGCAACAGC…
	AF120671	---------------------------------------ATTGGTACGCTCTATG--TGTGGTTTGCAATGATTATG-----TTCTTTATCGGTGGTTTTATGGCACTGATTATCCGTGCGGAATTATTCCAGCCAGGAAT--GCAGA--TCGTT------------GACCCCTTGTTTTTTAATTCAATGACCACCATGCACGCGATTGTTATGATTTTTGGTGTGGTTATGCCTGCGTTTGTTGGG---CTTGCTAACTGGATGATACCGATGATGATCGGTGCACCGGATATGGCATTGCCTCGTATGAATAACTGGAGTTTCTGGATAATGCCATTTGCA-TT-TGCAATGATGCT---TGGTACGTTGTTTA-C--AGAATCTGGTGGCCCTGC…
	MH339366	--------------------------------------------CACCATGTATC--TGGTGTTTGC---CCTGATC-ATG-TTTTTTATTGGTGGCGCCATGGCCATGGTCATTCGTGCGGAGTTGTTTCAGCCGGGCCT----ACAGTATGTC------------AATCCGCATTTTTTTAATTCCATGACCACAGTACATGCCCTGGTCATGATCTTTGGCGCCGTGATGCCGGCC---GGTGTCGGTCTTGCAAACTGGATGATCCCAATGATGATTGGGGCACCGGATATGGCCTTGCCACGCATGAACAACATGAGTTTCTGGATCTTGCCCTTTGCC-TT-TACCCTGCTACT---GGCAACCTTGTTCA-T--GGAGGGCGGGGCACCTGC…
	MN690593	------------------------------------GACATCGGTACCATGTACT--TGATTTTTTCTTTGATAATG-----TTCTTTGTTGGTGGAGCAATGGCACTGGTTATCCGTGCTGAACTGTTTCAACCGGGGTT----GCAGTTTGTT------------CAGCCACAGTTTTACAATGCGATGACAACAGTGCATGCTTTGGTCATGATTTTTGGTGCGCTTATGCCGGCAGGGGTCGGG---CTGGCTAACTGGATGATCCCAATTATGATAGGTGCTCCAGACATGGCAATGCCACGTATGAACAACATGAGTTTCTGGATTCTTCCTTTTGCA-TT-CACCCTGCTTTT---GGCGACTTTTTTTA-T--GCAGGGCGGTGCACCAGC…
	MN608245	-------------------------------------------------------------------------------------------------------AGGCTAATCATCCGCCTAGAACTAAGTCGTCCCGGCCT--------ATGACT------AGGC--TCAGGGCAAGTCAAAAACTCAGTACTGACAAGCCACGCCATTCTAATGATTTTCTTCTTCGTAATGCCAACTCTCATCGGAGGATTCGGCAACTGATTAATTCCTTTGTTTATAGCAATCCCGGACATAGCTTTCGCCCGTCTAAACGCTTTCAGTTTCTGACTAATACCGGTATCC-CT-AACCTTAACCGT---TCTTCCCCTCTTCG-T--AGAA---AGAGGCACTGG…
	KF850687	------------------------------------------------------------TGTTAGGTC-TTTGATC--TG-C-ATTAGCAGGATGAAGGTTTAGGCTTATTATCCGACTAGAATTAAGCCGTCCAGGGCT--------TTGATT------GGGC--TCAGGTCAAGTATAAAATTCCGTTTTGACTAGTCACGCTATTTTGATAATTTTCTTTTTCGTTATGCCTACTTTAATCGGGGGATTTGGGAATTGATTAATTCCTTTATTTATGGCTATCCCAGATATGGCATTTGCCCGGTTAAATGCTTTTAGATTTTGACTTATGCCGGTGGCA-CT-ATCTTTAACTGT---TCTTCCCTTGTTTG-T--AGAA---GGAGGAACTGG…
	KC429104	--------------------------------------------AACTCTATATT--TGCTATTGGGC--TTTGGTC--TG-C-TCTAGCAGGGTGAAGCTTCAGGGTAATTATTCGGCTAGAATTAAGTCGACCAGGTCT--------CTGGTT------AGGA--TCTGGACAAATTTATAATTCTGTAGTCACTAGGCATGCTATTTTGATAATTTTTTTCTTTGTTATGCCAACTCTTATTGGAGGGTTTGGAAATTGGTTAATCCCATTGTTTATGGCAATTCCAGATATGGCTTTTGCTCGTTTGAATGCTTTTAGGTTTTGGTTAATGCCTGTTGCG-TT-ATCCTTGACTGT---ATTTCCTCTTTTCG-T--TGAG---GGAGGGACTGG…
	FJ977751	------------------------------------------------ATATACT--TGTTTCTTGGTT-TTTTCGG--CG-G-CATTATGGGTACTACCCTCAGCCTGATAATTCGAATTCACCTGGTGCATAGAGGCAC--A---CATTTCCT------CATT--ACGGGTAGGCTGTACAACATGGTTGTGACGTCTCACGCCTTTTTGATGATTTTCTTTATGGTCATACCGGTGTTGATTGGGGGTTTCGGTAACTGGTTAGTTCCCCTGATAATCCCTGCTCCGGATTTGGCTTTGCCTCGTTTGAATAACCTTAGATTTTGGCTTCTTCCCCATGCC-CT-GATTTTACTTAT---TGTCTCTACTATGA-C--TGAT---AGGGGTCCGGG…
	AB284840	-------------------------------------------------------------------------------------------GGAACTGCTTTCAGCTTACTAATTCGTCTCCACCTTTCATATGCAGGCAC-----AAATCTTTT------AGTA--GCGGGGTCACTGTATAACGCAGTCATCACGGCACACGCTTTTCTTATAATTTTCTTTATAGTAATACCGGTCTTAATCGGCGGATTTGGTAATTGGATAGTTCCACTTATGCTGGCTTGTCCTGATCTAGGGCTCGCACGCCTAAATAACCTTAGTTTCTGGTTCATGCCCCACTCT-CT-TACCTTCCTTCT---GGCATCAACCTTAA-C--CGAC---TCAGCTGCGGG…
	AB287010	--------------------------------------------TACAATATACT--TTATAATGGGCT-TCTGGGG--GG-G-CACTATAGGAACCACCTTTAGCCTTCTGATCCGGGTGCACCTTTCTCATAGGGGCAC-----TGGCTTGCT------GGTG--GCCGGCTCCCTGTATAACGCTGTAATTACTGCTCATGCCTTCTTAATAATCTTCTTCATAGTTATGCCGGTGCTAATTGGCGGCTTTGGTAACTGGATGGTACCCCTTATACTAGCGTGCCCTGATTTAGGGCTAGCACGAATAAACAACCTGAGATTCTGATTTATTCCGCACTCA-CT-AACTTTTCTTCT---AGCGTCTACTGTTA-C--TGAC---TCAGCGGTAGG…
	AB238499	--------------------------------------------TACAATATACT--TTTTGATGGGGT-TCTGGGG--GG-G-GACCATGGGGACCTGCCTTAGCCTATTAATCCGGATCCACCTGTCCTACAGAGGAAC-GGGGCTTCTTGTT------------GCAGGGTCCCTTTACAACGCCGTCATCACAGCTCATGCTTTCCTCATAATTTTTTTTATGGTGATACCTGTTCTGATTGGAGGGTTTGGTAATTGAATGGTCCCCCTAATACTTGCTTGCCCCGACTTAGGCTTAGCCCGCATAAACAACCTTAGCTTCTGATTTATCCCTCATTCA-CT-CACTTTTCTTCT---GGCTTCAACTATAA-C--TGAC---TCAGCAGCGGG…
	AB287037	--------------------------------------------TACAATATACT--TTATGATAGGGT-TTTGGGG--AG-G-AACTATGGGGACTTCTTTTAGTTTATTAATTCGGCTACATCTTTCCCACACCGGCAG--G---GGCCTTCT------TGTT--GCTGGTGCCCTATATAATGCAGTGGTTACTGCTCACGCATTTCTTATAATTTTTTTTATGGTTATGCCTGTTCTTATCGGAGGGTTTGGGAATTGAATAGTCCCTCTAATACTTGTTTGTCCTGATTTAGGGCTTGCCCGCTTAAACAACCTAAGTTTCTGATTTATGCCACATAGA-CT-GATTTTTCTTCT---TTCTTCTACTGTAA-C--AGAT---TCTGCAGCAGG…
	AB238501	--------------------------------------------ACCCATATATA--TAATTATAGGAT-TTTGAGG--AG-G-ATTAGTTGGCACCTGTTTAAGCCTTATAATTCGTCTCCACCTTTCCCGAGCTGGAAC-----AGGACTCCT------AGTC--TCCGGCTCCCTCTATAACGCAGTTATTACTGCTCACGCTTTTATAATAATTTTCTTTATAGTTATACCAGTCTTGATTGGCGGATTTGGTAACTGACTAGTTCCTCTTATGCTTGCTGCGCCCGATTTAGGTCTAGCTCGAATAAACAATTTAAGTTTTTGATTCTTACCTCACTCA-CT-TATACTACTGTT---AGCATCTACTATAA-C--AGAT---TCAGCAGTGGG…
	AB287098	--------------------------------------------CACGATATACC--TTATCCTTGGTT-TTTGGGG--TG-G-GATTGTTGGTACTAGCTTTAGTTTAATCATCCGTCTACATCTATCCCGAGCCGGGAC-----AGGCCTTCT------TGTG--TCTGGTGCTCTTTATAATGCCGTGGTAACAGCCCATGCTTTCTTAATAATCTTCTTTATAGTAATACCCGTATTGATTGGAGGGTTTGGTAACTGACTGGTGCCTCTTATGTTAGCCGCGCCTGATTTAGGCTTAGCTCGAATGAATAACTTAAGGTTCTGATTTATACCCCATTCC-TT-AGTTTTTCTACT---TTGCTCTGCTTTAA-C--TGAC---TCTGCGGTAGG…
	AB238503	--------------------------------------------CACTATGTATT--TGATCATAGGGT-TCTGGGG--AG-G-AATTGTTGGAACCAGCTTCAGATTAATAATTCGATTGCATCTAACGGTCGCAGGAAC-----AGGGTTACTCATAACAGGA--------AGGCTTTATAACGCTGTTGTCACAGCTCACGCTTTTCTCATAATCTTCTTCATAGTAATGCCGGTACTAATTGGAGGATTTGGTAACTGACTAGTACCTATAATACTAGCCATTCCAGACCTGGGCCTACCTCGAATAAATAACTTAAGCTTCTGGTTCATACCTCAGTCT-CT-ATTTTTCCTTCT---TGCGTCAACCTTGA-C--AGAC---TCCGCAGTCGG…
	AB287086	--------------------------------------------CACCATATACC--TAATTCTTGGAT-TTTGAGG--GG-G-GCTCGTAGGAACAAGCTTCAGCCTTATAATTCGGATACACCTAACTAGCGCCGGCAC-----TGGTCTCCT------AATC--TCAGGCTCTCTTTACAACGCAGTTGTAACTGCACACGCCTTTCTCATAATTTTTTTCATAGTAATACCAGTCCTCATTGGGGGGTTCGGTAATTGGCTCCTCCCACTAATGTTAGCTATCCCAGACCTAGGACTACCCCGGATAAACAACTTAAGATTCTGATTCATGCCCCACTCC-CT-TATTTTTCTTCT---AGCTTCCACCTTAA-C--CGAC---TCCGCAGTTGG…
	AB238500	--------------------------------------------CACTCTCTACT--TACTCCTAGGGT-TTTGAGG--CG-G-AATTCTCGGCACCAGGTTTAGGCTAATCATTCGGCTACACCTGAGTCGAGCCGGTAC-----CGGGCTTCT------AATT--ACAGGCACCCTTTACAACGCAATTGTTACCGCCCATGCTTTCCTAATAATTTTTTTCATAGTAATACCAGTACTAATTGGTGGTTTCGGTAACTGGCTTGTCCCCTTAATATTAGCCGCCCCAGACCTAGGGCTAGCCCGAATGAATAACCTGAGGTTTTGGCTTATACCCCATTCC-CT-GACGTTTCTCTT---AATATCAGCAATAA-C--AGAT---TCAGCTGTCGG…
	AB238495	--------------------------------------------AACAATATACC--TAATTCTAGGGT-TTTGGGG--CG-G-ATTAGTTGGAACTAGGCTAAGCCTAATAATTCGCCTACACCTAACCCGCGCAGGCGC-----AGGGCTGCT------AGTC--TCAGGGTACCTATACAACGCAGTTGTAACTGCCCACGCCTTCATGATAATTTTCTTCATAGTTATGCCCGTGCTAATTGGCGGATTTGGAAATTGAATGGTCCCCCTCATACTAGCAGCGCCTGATCTAGGACTAGCCCGAATAAACAACCTTAGGTTTTGGTTCATACCCCACTCG-TT-ACTTTTTCTTTT---GGCTGCATCCTTGA-C--AGAC---GGTGGAGTGGG…
	AB238524	--------------------------------------------CACCATATATC--TTATCTTGGGGT-TCTGGGG--CG-G-GTTAGCAGGGACTTTCTTTAGCCTGCTCATCCGGACTCACCTGATACAAGCGGGGAG-----AGGTTTCCT------AATC--TCGGGGTCGTTATACAACGCCATCGTGACCGCCCACGCATTTCTTATGATCTTCTTCATAGTTATACCCGTCCTGATCGGGGGGTTCGGGAACTGGCTAGTACCCTTAATATTGCCCTGCCCTGACTTAGGCCTGGCCCGAATAAACAACCTTAGATTCTGGCTGATGCCTCACTCC-CT-AATTTTCCTTAT---TGTGTCTACCTGCA-C--CGAC---ACTGCCGCCGG…
	AB284887	------------------------------------------GGAACAATATATT--TAATCTTAGGGT-TTTGGGG--CG-G-AGTTGTTGGGACGAGCTTTAGTTTAATGATCCGGTTGCACTTGGCTCGTAGGGGGAC-----TGGGCTGTT------AGTC--TCTGGGTCATTGTATAATGCTGTTGTAACCGCTCACGCCTTTCTCATGATTTTTTTTATAGTTATGCCGGTTTTGATTGGGGGCTTCGGTAATTGATTAGTCCCCTTGATGTTAGCGGCCCCAGATCTGGGGCTGGCCCGGATGAATAATCTGAGTTTTTGGTTTATACCTCATTCT-TT-GGTGTTCTTATT---GGCCTCTGCATTAA-C--AGAT---TCCGCGGTTGG…
	AB238475	--------------------------------------------GTCAATGTATT--TAATTTTAGGAT-GATGAGG--GG-G-GTCAGCCGGAATGTCACTCAGCCTGATAATTCGTATCCATCTTATGCAGACTGGAAC-----TGGGTTTTT------AATT--TCAGGTTCCCTGTATAACTCCGTTGTCACGGCTCACGCATTCCTAATAATTTTTTTTATAGTGATGCCAGTCCTAATCGGAGGTTTTGGAAACTGACTAGTCCCTTTAATGCTTCCGGCCCCAGACCTGGGGTTACCTCGACTAAATAACCTTAGATTCTGGTTCCTTCCCCACTCT-TT-AGTGTTTCTTCT---AGTAGCAACCTTAA-C--TGAC---TCAGGGGTAGG…
	AB238502	--------------------------------------------AACAATGTACT--TGATTCTTGGGT-TTTGAGG--AG-G-GTTAGTAGGAACTAGGTTTAGTTTAATAATTCGCTTACATTTGACACGGGCCGGCAC--T---GGGCTTTT------GGTG--TCGGGCTACCTATATAATGCTGTTGTGACAGCCCACGCCTTTATAATGATTTTCTTTATGGTTATGCCTGTGCTGATCGGGGGGTTCGGTAATTGGCTGGTACCTTTGATGTTAGCTGCTCCTGATTTGGGTTTGGCCCGTATAAATAATCTTAGTTTTTGGTTTATGCCTCATTCA-TT-ATTATTTCTTTT---CATAGCGTCCCTTA-C--AGAC---GGAGGGGTGGG…
	AB238481	--------------------------------------------TACCATATACT--TTCTCTTAGGCT-TCTGAGG--GG-G-TATGGCAGGGACTACCCTCAGCCTGATAATCCGAATTCACCTAATCCACAGAGGAAC-----CGGGTTTTT------AATG--AGGGGAACCCTCTACAATGCTGTGATTACGGCCCATGCCTTTTTAATGATTTTTTTCATGGTAATGCCCGTACTAATCGGGGGGTTCGGCAATTGGCTTGTCCCTCTAATAGTTCCAGCCCCGGACCTGGGATTAGCCCGAATAAACAACGTAAGTTTCTGGCTTATACCTCACTCC-CT-GGTTTTTCTCTT---GGTTTCTACCTTAA-C--CGAC---ACCGCAGTGGG…
	AB238536	--------------------------------------------CTCCATATATA--TAATTCTGGGGT-TTTGAGG--TG-G-AATTGTCGGAACAACCCTAAGGCTAATAATTCGTATCCACCTAATACACACGGGCAC--A---GGCCTATT------AGTA--TCGGGGTCTCTTTATAATGCAGTAGTAACTGCCCATGCCTTTATAATAATTTTCTTCATGGTTATACCTGTTTTAATTGGCGGGTTTGGGAATTGAATGGTCCCTCTTATATTGCCTGCTCCTGACTTAGGTTTACCCCGAATAAATAATATGAGGTTCTGGTTTCTGCCCCACTCC-CT-TGTGTTTTTATT---GGTATCGAGATTGA-C--TGAT---ACGGCTGTGGG…
	AB238468	--------------------------------------------CACAATATACT--TCATAGTTGGTT-TTTGAGG--GG-G-TATTGCCGGTACCACTTTAAGACTTCTTATCCGAACACACTTAATACACTCAGGAAC-----AGGGTTTTT------AATT--ATAGGGACATTATACAATGCTGTAGTTACAGCCCACGCTTTCTTAATAATTTTCTTCATAGTTATACCAGTGTTAATTGGGGGATTTGGAAACTGGCTAGTCCCATTAATAATCCCATGTCCAGACTTAGGCTTACCCCGAATAAACAACTTAAGGTTTTGGTTGATCCCCCATTCC-TT-AGTATTTTTGCT---AGTCTCTACGCTAA-C--GGAC---ACTGCGGTAGG…
	HM180726	-------------------------------ATAAAGATATTGGTACCATGTACT--TGCTTTTGGGGT-TTTGGGG--GG-G-TTTGGCCGGCACCTTTTTCAGGTTGTTAATTCGGACTCATTTAATGCGAGCTGGGAC-----TGGGTTTTT------GATT--ACTGGGTCCTTGTATAATGCTGTGGTAACAGCCCATGCTTTCTTAATAATTTTTTTTATGGTTATACCTGTTTTGATTGGGGGTTTTGGTAACTGGTTGGTTCCTTTAATATTGCCGTGTCCTGACCTAGGCTTAGCTCGGATGAATAATCTTAGGTTCTGGTTAATACCCCATTCT-TT-GGTTTTTTTGGT---TGTGTCGACTTGCA-C--AGAT---AGGGCAGCCGG…
	AB238523	--------------------------------------------GACGATATATT--TCCTTTTAGGCT-TCTGAGG--AG-G-AATAGCCGGGACTTTTTTCAGCTTATTGATTCGAATTAATTTAATGTCGCCAGGGAG--CGGGTTCCTTAT------TAGG-----GGGTCATTGTATAATGCGGTGATTACGGCTCATGCTTTTCTGATGATTTTTTTTATGGTTATGCCGGTATTGATCGGGGGGTTTGGGAATTGGTTGGTTCCTTTGATGCTGCCATGCCCGGATTTGGGTTTGGCCCGAATAAATAATTTAAGGTTTTGGTTAATACCCCATTCG-TT-AGTTTTTTTAGT---TGTGTCCACATTAA-C--AGAC---ACAGCATCAGG…
	AB238527	--------------------------------------------AACGATATATT--TGATTTTGGGGT-TTTGAGG--GG-G-GTTAGCTGGGACCTTTTTTAGGCTGTTAATTCGAACTCATCTGATGCGGTCAGGGAC-----AGAGTTTTT------GGTTTCGGGGA--GGCTGTATAATGCGGTGGTGACTGCTCATGCCTTTTTAATGATTTTCTTTATAGTGATGCCAGTGTTGATTGGCGGATTTGGAAATTGGCTGGTCCCGTTAATGTTACCTTGTCCTGATTTAGGTCTGGCTCGCATAAATAATCTGAGGTTTTGGTTGATACCCCATTCT-CT-TGTTTTCTTAAT---TGTGTCTGCTTGTA-C--TGAT---TCTGCGGCTGG…
	AB238515	--------------------------------------------TACAATATACT--TGATTTTAGGGT-TTTGGGG--AG-G-ATTAGCCGGTACGTTCTTCAGATTATTAATTCGGATTCACTTGATGCGGTCAGGTAC-----AGAATTTTT------AATC--AGGGGATCCTTGTACAATGCGGTAATCACCGCGCATGCTTTTCTTATGATTTTTTTCATGGTGATGCCGGTGCTTATTGGGGGGTTTGGGAATTGGTTAGTGCCTTTAATAATACCCTGCCCAGATTTGGGTTTGGCTCGGATAAATAATTTAAGGTTTTGATTGATGCCTCATTCT-CT-AATCTTCCTGAT---TGTATCTACATTAA-C--AGAC---ACGGCAGTTGG…
	AB238518	--------------------------------------------AACTATGTATC--TGATTTTAGGCT-TCTGAGG--GG-G-CTTAGCAGGGACTTTTTTCAGGTTGTTAATTCGTATTCACCTTATGCGGTCGGGGAC-----GGAGTTTTT------AATT--ACTGGGTCACTGTATAATGCTGTAATTACAGCACATGCTTTCCTTATAATTTTCTTTATGGTGATGCCTGTGCTTATTGGGGGGTTCGGAAATTGGTTGGTTCCCCTAATATTGCCTTGTCCGGACTTAGGATTAGCTCGAATAAATAATCTAAGTTTCTGGCTTATGCCTCACTCT-TT-GATTTTTTTGAT---TGTGTCGACATTAA-C--GGAT---ACGGCTGCGGG…
	HM180776	--------------------------------TAAAGATATTGGGACCATATACC--TGATCCTAGGGT-TTTGGGG--GG-G-CCTGGCTGGCACTTTTTTTAGTCTGTTAATCCGGATCCATTTAATACGCTCTGGAAC--GGGGGTTTTGAT-----------CACCGGGTCACTTTATAATGCCGTGATTACGGCTCACGCTTTTTTAATGATTTTTTTTATGGTTATGCCGGTGCTAATTGGGGGGTTTGGGAACTGGCTGGTCCCTTTAATGATGCCGTGCCCAGATTTAGGCTTAGCGCGAATGAACAACTTGAGGTTTTGGCTGATGCCTCACTCG-CT-CATTTTCTTGGT---TGTGTCAACGTTAA-C--AGAT---ACCGCGGTGGG…
	AB238517	--------------------------------------------CACTATATATA--TGATTCTAGGTT-TCCGAGG--GG-G-GTTAGCGGGAACCTTTTTTAGTTTACTGATTCGTACCCACTTGATGCGGTCGGGTAC-----GGGTTTATT------GATT--TCTGGGTCCTTGTACAATGCCGTTGTTACGGCTCACGCTTTTTTGATAATTTTTTTTATGGTTATGCCGGTTCTTATTGGGGGGTTCGGAAATTGGCTAGTTCCTTTGATACTTCCGTGCCCCGATCTCGGTTTGGCTCGGATGAATAACTTAAGGTTTTGGCTGATGCCTCACTCT-TT-GGTTTTTCTTGT---TGTGTCCGCTTGTA-C--GGAT---ACAGCTGCAGG…
	AB238465	--------------------------------------------AACAATATACC--TAATGTTAGGTT-TCTGAGG--TG-G-GGTAGCAGGAACTACGTTAAGTTTATTGATTCGAATTCATCTAATACACAGGGGCAG-----AGGGCTTTT------AATT--AGAGGAACTTTGTATAACGCTGTTGTTACAGCTCATGCTTTCCTTATGATTTTTTTTATGGTGATACCAATCCTCATTGGTGGGTTTGGTAACTGGTTAGTGCCTTTGATGCTCCCTGCACCAGACTTAGGACTACCTCGTTTAAACAATTTAAGCTTCTGGTTAGTTCCTCATTCG-TT-AGTGTTTTTGCT---TGTTTCTACTCTAA-C--TGAT---ACGGCAGCTGG…
	KU316596	------------------------------------------GGGTCCTTATATA--TGATGTTGGGGT-TTCTAGG--CG-G-GGTTTCAGGGGCCACATTAAGATTATTTATTCGGCTACATCTGATACATTCCAGG--------AAGCTGTT------GATC--ACGGGAAACTTATATAATGCCGTGGTCACAGCTCACGCTTTTATAATAATCTTTTTTATGGTAATACCAGTATTAATTGGTGGGTTCGGTAACTGATTAGTCCCCTTAATGATTCCCGCCCCTGATTTGGGGCTACCTCGTCTCAATAATCTCAGGTTTTGGTTTGTCCCTCACTCT-TT-AATATTTCTCAT---TGTTTCCACTATAA-C--AGAC---TCTGCTGTTGG…
	HM180727	--------------------------CAAACATAAAGATATTGGCTCTATATATT--TATCTTTAGGTTTTCTTGCC-----GGAGTTTCAGGAGCTACTTTAAGCCTATTTATCCGACTTCATTTAATACATTCAAGCAA--------GCTGTT------GATC--ACTGGGAGGCTCTACAATGCTGTAGTAACAGCCCACGCTATGCTTATGATTTTTTTCATAGTCATACCTGTATTAATTGGGGGGTTTGGTAATTGGTTGGTTCCTCTTATGCTCCCAGCACCGGACTTAGGATTGCCTCGCTTAAATAATTTAAGTTTTTGATTTATTCCCCATTCA-TT-ACTTTTTCTGGT---GGTCTCAACCTTGA-C--AGAT---TCTGCAGTGGG…
	KC844152	------------------------------CATAAAGATATTGGTTCTATATATT--TAATGCTAGGGT-TCTTAGG--GG-G-TATTTCGGGGGCAATATTGAGGTTACTCATTCGTTTACATTTAATGCACTCAAGA--------GGGCTATT------GATA--ACTGGGAGATTGTATAACGCGGTGGTTACTGCGCATGCTTTTCTGATAATTTTCTTTATGGTGATGCCTGTGTTAATTGGGGGGTTTGGGAATTGGCTGGTGCCATTAATATTGCCTGCCCCGGATTTGGGGCTTCCTCGAATAAATAACCTGAGGTTTTGGTTTGTTCCTCACTCA-CT-CTGTTTTTTATT---TGTGTCAATGTTAA-C--AGAT---TCTGCAGTTGG…
	AB238489	--------------------------------------------GTCCATATATT--TAATATTAGGGT-TTTGAGG--GG-G-AGTAAGAGGAGCAACTCTTAGATTATTTATTCGATTACATTTAATGCATTCTAGGGG--------TTTATT------AATT--ACGGGAAATTTATATAATGCTGTAGTGACAGCACATGCTATTTTGATAATTTTTTTCATAGTAATACCTGTATTAATTGGGGGGTTCGGGAATTGATTAGTCCCACTAATGTTGCCAGCCCCAGATTTAGGTTTGCCGCGAATAAATAATCTAAGGTTTTGGTTTATCCCCCATTCT-TT-GGCGTTCTTGTT---TGTGTCAACTTTAA-C--AGAT---TCTGCTGTGGG…
	AB238493	--------------------------------------------ATCTATATACT--TGATATTGGGAT-TTTGAGG--AG-G-ATTTGCAGGAGCGATACTAAGGTTATTAATTCGAATACATTTAATGCATTCTAGAGG--------GTTGCT------GATT--ACAGGGAACCTATATAACGCGGTAGTAACCGCGCATGCTTTTTTAATAATTTTTTTTATGGTAATACCCGTGTTGATTGGTGGGTTTGGTAACTGAATAGTGCCCCTGATATTACCGGCCCCTGATTTAGGGTTACCCCGAATAAATAATCTAAGATTTTGGTTAGTTCCTCATTCG-TT-AGTATTTTTACT---TGTTTCTACTATAA-C--AGAT---TCTGCGGTTGG…
	MT814212	------------------------------------GACATCGGGACCATATATT--TGTGTCTTGGGT-TTTGGGG--GG-G-AATGGCAGGCACTACTCTAAGATTACTAATTCGTATTCATTTAATGCACAGAGGGAG-----AGGATTCCT------GGTG--ACTGGCACCTTGTACAATGCAGTAGTGACAGCCCATGCGTTCTTGATGATTTTTTTTATGGTAATGCCTGTTTTAATTGGGGGTTTTGGTAATTGGTTAGTTCCCATGTTAATTCCTGCTCCTGATTTAGGATTAGCTCGTATAAATAATTTAAGTTTTTGACTACTACCACATTCC-CT-GGTGTTTTTACT---TGTTTCTACCTTAA-C--AGAT---AGAGCAGTAGG…
	OQ681978	-----------------------------------------------------------------------TTGAGG--TG-G-GGTCGCCGGAACTACCTTAAGCCTACTTATTCGCATTCACCTGATACACACAGGGAC-----CGGTTTTCT------AGTC--ACGGGAACTCTCTACAACGCCGTTGTAACGGCCCACGCATTTCTTATAATCTTTTTTATAGTTATACCTGTTCTCATTGGAGGGTTCGGAAATTGATTGATCCCCCTAATGATCCCAGCCCCAGACCTGGGGCTGGCCCGAATGAATAATCTCAGCTTCTGGCTCTTACCTCATTCG-TT-GGTTTTTTTACT---TGTTTCCACCCTCA-C--TGAC---ACCGCAGTCGG…
	KF643428	--------------------------------------------CACTATATACT--TACTTCTCGGGT-TTTGAGG--GG-G-GATAGCAGGAACCACATTAAGCCTCCTAATTCGAATTCACTTAATACATACGGGAAC----G-GGCCTCCT------AGTA--ACAGGCACTTTGTATAATGCTGTTGTAACTGCCCATGCTTTTCTAATAATTTTTTTTATAGTTATACCTGTCCTAATTGGGGGCTTTGGCAATTGGTTAGTGCCCCTACTGATTCCAGCACCCGATCTGGGCCTAGCACGTATAAATAACCTAAGATTCTGACTCTTACCACACTCC-CT-TGTATTTCTTCT---TGTATCTACACTGA-C--AGAC---ACCGCGGTAGG…
	LC137953	--------------------------------------------AACAATATACC--TGATATTGGGAT-TCTGAGG--GG-G-TATAGCAGGAACCACGTTAAGTTTACTGATTCGCATTCATTTAATACACACTGGCAC------GGGATTCT------TGGTCTCAGGGACA-CTTTATAACGCCGTGGTCACAGCCCACGCATTTCTCATAATCTTTTTTATGGTAATGCCAATTCTAATCGGTGGCTTCGGTAACTGGCTTGTGCCTCTGATAATCCCTGCGCCGGACTTAGGCCTCCCCCGTATGAATAACTTAAGATTTTGGTTACTCCCTCACTCC-CT-TCTTTTTCTCTT---AGTTTCTACCTTGA-C--CGAC---ACTGCCGTGGG…
	MT678963	----------------------------------------TCGGCACAATATACT--TAATATTGGGCT-TTTGGGG--AG-G-TATAGCAGGGACTACCTTAAGTCTTTTAATTCGTATTCACTTAATACACACCGGCAC------AGGATTCT------TAGTCTCAGGAACA-TTATATAATGCCGTGGTAACGGCACACGCATTTCTAATAATCTTTTTCATAGTTATACCAGTCCTAATTGGGGGCTTTGGTAATTGGCTAGTCCCCTTAATAATTCCGGCCCCAGACTTGGGCCTCCCTCGCATAAACAATCTAAGATTCTGGCTTCTTCCTCACTCT-CT-AATGTTTCTTCT---TGTTTCTACCTTAA-C--TGAC---ACAGCAGTGGG…
	AB238480	--------------------------------------------CACAATATATT--TAATATTAGGGT-TTTGAGG--CG-G-GTTGGCGGGAACTACGTTGAGACTGCTAATTCGGATTCACCTAATGCATAGCGGGAC-----TGGGTTTTT------GGTG--TCTGGGGCTCTTTATAATGCGGTTGTAACTGCACATGCTTTTTTGATGATTTTTTTTATAGTTATGCCTGTGCTTATTGGAGGGTTTGGGAATTGGCTGGTTCCTTTGATGATTCCTGCCCCTGATTTGGGTCTTGCTCGTATAAATAACGTTAGGTTTTGGTTTATACCCCATTCT-TT-GGTTTTTCTTTT---GGTTTCAACAATGA-C--AGAC---ACTGCTGTGGG…
	AB238462	--------------------------------------------CACTATATATT--TTATATTGGGCT-TTTGAGG--GG-G-GATGGTGGGGACTAGGCTTAGGCTGATAATTCGGGTGCATTTAATGCACAGGGGAAC-----GGGGTTTCT------TATA--AGGGGGAGGTTGTATAATGCTGTAGTGACAGCTCACGCCTTTTTAATGATTTTTTTTATGGTTATGCCTGTTTTAATTGGGGGGTTTGGGAACTGGTTGCTCCCTTTAATGCTTCCTGCGCCTGACCTGGGGCTGGCTCGGATGAATAATGTGAGGTTCTGGCTGATGCCCCACTCT-TT-GGTGTTTTTACT---TGTGTCCACGCTGA-C--GGAT---ACTGCTGCCGG…
	AB238466	--------------------------------------------GACAATATATT--TAATGTTAGGGT-TTTGAGG--CG-G-AATTGCCGGGACCACTTTGAGACTTTTAATTCGAGTTCATTTAATACACTCTGGGAG-----TGGGCTACT------GGTT--AGAGGTACGCTGTATAACGCAGTTGTTACGGCCCATGCTTTTTTAATAATTTTCTTTATGGTAATGCCGGTCTTAATTGGAGGGTTCGGGAATTGGTTAGTGCCATTAATGCTCCCGGCTCCTGATTTAGGTTTGCCCCGGATAAACAACTTAAGGTTTTGGTTAGTTCCTCATTCG-TT-GGTATTTTTATT---AGTTTCCACGTTAA-C--CGAT---ACTGCAGTGGG…
	JX130193	------------------------------------GATATTGGCACAATATACC--TCATCCTAGGAT-TTTGAGG--AG-G-AATTGCGGGAACAACACTAAGTTTGTTAATTCGAATTCATTTAATACACACAGGCAC--A---GGCTTCTT------AGTC--ACCGGCACTCTCTATAATGCCGTAATCACGGCTCATGCCTTTTTAATGATTTTTTTTATGGTTATACCTGTACTGATTGGGGGTTTTGGGAATTGGTTAGTTCCTCTAATAATTCCGGCCCCAGACCTGGGGTTACCCCGAATAAACAATCTTAGGTTTTGGTTTCTGCCTCATTCC-CT-TGTATTTTTATT---GGTCTCTACTCTAA-C--AGAC---ACTGCTGTGGG…
	OQ134164	-----------------------------------------------------------------GGTT-TTTGGGG--GG-G-GATTGCAGGAACTACTCTAAGGCTATTAATTCGGGTTCATTTAATACATACGGGGAG-----TGGTTTTTT------AATG--ACGGGGACTTTGTATAATGCTGTAGTAACAGCTCATGCTTTCTTAATAATTTTTTTTATAGTAATGCCTGTATTAATTGGTGGGTTTGGTAATTGATTAGTTCCATTAATATTACCTTCACCAGATTTAGGTTTACCTCGGATGAATAACTTAAGGTTTTGGTTAGTTCCCCACTCA-TT-AATTTTTTTATT---GGTTTCAACTTTGA-C--AGAC---TCCGCAGTAGG…
	AB238538	--------------------------------------------CACAATATATT--TAATTTTAGGTT-TTTGAGG--AG-G-GGTCGCTGGGACAACTTTAAGTTTGTTAATTCGAATTCATTTAATACATTCAGGTAC-----AGGTTTTCT------TGTG--ACAGGTACACTTTATAATGCGGTGGTTACCGCTCATGCTTTTTTAATAATTTTTTTTATGGTTATACCAGTGATAATTGGGGGGTTTGGGAATTGATTAGTTCCACTAATAATTCCAACACCAGATCTTGGTCTTCCTCGAATAAATAATTTAAGGTTTTGGTTTTTACCTCATTCA-TT-AGTGTTTTTATT---AGTTTCTACTTTAA-C--AGAT---ACCGCTGTAGG…
	AB238473	--------------------------------------------GACGATGTATT--TTTTGCTTGGGT-TTTGGGG--TG-G-AATAGCAGGGACGACTTTAAGTCTTTTAATTCGTATTCACTTGACTCATAGGGCTAC-----TGGTTTCTT------GGTG--AGGGGAAGGCTGTATAATGCTGTGGTGACAGCCCATGCTTTTTTGATAATTTTTTTTATGGTGATGCCTGTTCTGATTGGGGGATTTGGTAATTGGTTGGTTCCTCTGATGATTCCTTCTCCAGATCTTGGATTGGCTCGAATGAACAATGTAAGGTTTTGGTTTATACCTCATTCA-TT-AGTTTTTTTGTT---AATTTCCACTTTGA-C--GGAT---ACTGCTGTGGG…
	MW125301	--------------------------------------------CACCCTTTACC--TGCTGATAGGTA-TCTGGTG--TG-G-TCTTTTCGGCTTTTCCCTATCAGTAATCATGCGACTAAATATAAGGAACCT--------------ATTCCT------A-----AACTACCATTACTATAATGTGATTGTCACTGCCCACGCTCTGGTGATGATCTTCTTCTTTATCATGCCTGTACTTATTGGGGGGTTCGGAAACTGAATGATTCCCATGATACTTCAGGTGCCTGATATGATCTTCCCTCGTCTGAATAACCTGAGTTTCTGGTTCCTCCCATGTTCC-TT-CAGCCTCCTTCT---TATAAGATGCCTGG-T--GGGT---GAAGGGGTAGG…
	MW125328	--------------------------------------------TACTCTATATT--TACTTATAGGTA-TTTGATG--TG-G-CTTATTTGGGTTTTCTTTATCTGTGATTATACGATTAAACATAAGAAATGTA-------------TTTTTA------------AATTATCACTACTATAATGTAATTGTGACAGCCCATGCACTTGTTATAATTTTTTTTTTTATTATACCTGTGCTTATTGGGGGGTTTGGGAATTGAATGATTCCTTTAATGTTACAGGTGCCTGATATAATTTTTCCTCGACTAAATAATCTAAGATTTTGGTTTTTACCTTGTTCT-TT-TTCTTTACTTCT---TATGAGGTGTTTAG-T--AGGA---GAGGGAGTAGG…
	KC754467	---------------------------------------------ACCTTGTATC--TACTTTTTGCCG-TCCTTAT--AG-G-ATTGGTAGGATTTTGTTACTCACTATTAATTCGTATTAACTGTATTTCTCCT-------------TTCTTA------------AGTGGTCAATTGTACAATGTAATTGTAACTAACCATGCACTGGTAATAATTTTCTTCTTTATTATACCTTTGGTGATTGGGGGATTTGGTAATTGAATACTACCACTATACTTAAATACACAAGATATAATTTTCCCACGTTTAAATAACCTAAGATTTTGGTTACTTCCTAACTCC-TT-CATACTACTTAT---CTTATCCTCTCTAA-T--GTCT---ATAGGACCAGG…
	KC754468	---------------------------------------------ACTTTATACT--TAATTTTTGCTATTCTTATG-----GGTTTAGTAGGATTTATTTATTCCTTACTTATTCGATTAAATT-----------GCGTA--TCTATATTTCTA------------AGCGGTCAATTTTATAACGTCTTAGTCACAAACCATGCATTAATTATAATTTTCTTCTTTATTATACCATTAGTAATTGGGGGATTTGGGAATTGAATAATCCCTCTTTACCTGAATATCAGGGATATGATTTTTCCACGTATAAACAATTTTAGGTTTTGATTACTACCAAATTCT-TT-TATATTATTGAT---ATTAAGTTCACTAA-T--GAGG---ATAGGTGCAGG…
	MN263851	------------------TGGTCAACAAATCATAAAGATATTGGCACCTTGTACC--TTCTTTTAGGGT-TCTGATG--TT-C-CCTTAGGGGCGTGGCTTTTAGCTTGATGATTCGTCTTCAGCTGTCACGCCCGGGT--------CAATGGCT------GGGG--GATGCCCAGGTTTATAATGTAATTGTGACAAGGCATGCCCTTATTATAATTTTCTTTTTCGTTATACCGGTTCTTATCGGGGGATTCGGGAATTGACTACTTCCTTTAATGAGAGGTGCCCCCGATATAGGATTTCCCCGGTTAAATGCCTTTAGGTACTGGACTATGCCGGGGGCT-TT-TTTTCTATTAGC---CAGATCCATGTGGA-C--CGGA---GAAGGTACCGG…
	AM494900	---------------------------------------------ACCTTATACT--TTTTGTTAGGGT-TTTGATC--TT-C-CTTGAGAGGAATTAGGTTTAGGTTAATTATTCGTATTCAGCTGTCTCGACCGGGT--------GAGTGACT---------A--AATCCACAGTTGTATAATGTAGTAGTGACTAGTCATGCTCTTTTAATAATTTTTTTCTTTGTAATGCCTGTTATAATTGGTGGGTTTGGAAATTGGCTTATTCCTTTGTTGTTGGGGGCGCCTGATATAGCTTTCCCTCGTTTAAATAACTTTAGGTTTTGGCTCTTACCTTTAGCT-TT-GTATATAGTTCT---GTCGTCTATGCGAG-T--GGAC---GGGGGTAGGGG…
	MZ559771	--------------------------------------------GACGCTATATT--TTTTGTTAGGGT-TTTGATC--TT-C-TTTGAGGGGTATTTGTTTTAGGTTGGTTATTCGGATCCAGCTGTCTCGTCCGGGA--------CACTGGTT------GGGG--GATTCGCACACCTACAATGTAGTGGTAACAAGTCATGCTTTGATAATAATCTTCTTTTTTGTTATGCCAGTTTTAATTGGGGGATTTGGTAATTGGTTAGTCCCTTTGATATTGGGGTGCCCAGATATGGCTTTCCCTCGTTTAAACAATCTTAGGTTTTGGCTGCTGGTTCCTGCT-GT-TTACCTGGTTTT---GTCTTCTATGAAGG-T--AAGA---GGAGGAAGTGG…
	KX713451	--------------------------------------------------------------TTAGGGT-TTTGGTC--GT-C-TCTTAGGGGCATTTGTTTTAGGTTAGTTATTCGGATGCAGCTATCTCGGCCCGGT--------CAGTGGCT------GGGG--GATTCACAGCTATATAATGTGGTGGTGACAAGGCATGCCTTGTTGATGATTTTTTTCTTTGTTATGCCGGTATTGATTGGGGGGTTTGGGAACTGGCTTATTCCGTTAATAATTGGTAGTCCGGATATGGCTTTTCCTCGGTTAAACAATTTGAGGTTCTGGCTTTTGGTTCCTGCT-CT-CTTTCTGGTTTT---GTCTTCTATGCGGG-T--TGGC---GGTGGTAGGGG…
	MZ560057	--------------------------------------------AACATTGTATT--TTTTGTTGGGGT-TTTGGTC--GT-C-CCTAAGAGGTATTTGCTTTAGAATGGTGATTCGGATTCAGCTGGCTCGTCCGGGC--------CAGTGGCT------GGGG--GATTCACAGACTTATAATGTTATTGTGACTAGCCATGCCCTGATGATGATTTTCTTCTTTGTTATGCCGGTTTTAATTGGTGGCTTTGGAAATTGACTCATTCCTTTGATGTTAGGGTGCCCGGATATGGCTTTCCCCCGGCTTAACAACCTGAGGTTTTGGTTGCTTGTCCCGGCT-GT-CTACTTGGTGTT---GTCTTCCATGAAGG-T--TGGA---GGGGGTAGGGG…
	KU496287	--------------------------------------------GATGTTATATT--TTTTGTTGGGTT-TTTGGTC--TT-C-TTTAAGGGGTATCTGTTTTAGAATGGTGATTCGGATTCAGCTGTCTCGTCCTGGGCA--------GTGATT------GGGA--GATTCTCAGGTTTATAATGTGGTGGTGACTAGCCATGCTTTGCTAATGATTTTTTTCTTTGTGATGCCGGTGTTGATTGGGGGGTTTGGAAACTGGTTAATTCCCTTGATATTGGGGTGTCCGGATATGGCATTTCCTCGTCTTAATAACCTAAGATTCTGGTTGTTGGTGCCTGCT-CT-TTTTCTTGTTCT---GTCTTCCATGAAAG-T--GGGG---GGAGGAAGGGG…
	AB076913	-----------------------------------------------------------------------------------------------------------------------------------------------------------------------------------------------------------------------------------------------------------------------CTACTTCCATTGATTTTGAGCGCACCTGACATAGCATTTCCTCGGTTGAATAATTTGAGATTTTGAATGTTGCCTCCTGCT-CT-TTTTTTAACTTT---GTGCTCTATAAAAG-T--TGGG---GGCGGAAGGGG…
	MH012207	--------------------------------------------AACATTGTATT--TTTTAGTGGGGT-TTTGGTGTTCG----CTTAGGGGCATTAGGTATAGCTTGATCATTCGGATCCAACTGTCCCGTCCTGGGCA--------GTGGGT------AGGA--GATGCCCAAGCCTACAATGTAGCTGTAACTAGCCATGCTCTTATCATGATCTTCTTCTTTGTAATACCGGTGTTAATTGGGGGATTCGGAAATTGGTTTATTCCTCTCATGACAGGTTGTCCTGACATGGTCTTTCCTCGTCTAAACAACTTTAGGTTCTGGCTCTTGCCTCCAGCC-TG-TTTCATGGCTAT---CGGGTCTATGGCAG-T--AAAG---GAAGGGACAGG…
	MZ559434	--------------------------------------------TACGCTGTACT--TCTTAGTGGGGT-TTTGATC---G-GCTCTTAGAGGGGTGTTTTATAGGTTGGTCATTCGAATTCAGCTTTCTCGTCCGAGGGA--------CTGGAT------TGGT--GATGCCCATGCGTATAATGTAGCGGTTACTAGGCATGCCCTGATTATAATTTTTTTCTTTGTGATGCCTGTATTAATTGGGGGTTTTGGAAATTGGTTTATTCCTATTCTTATTTCTTCTCCTGATATAATTTTTCCTCGGCTAAACAATTTTAGGTTTTGGTTGCTTCCTCCTGCT-GT-AGGTTTAGCTAT---AGGGTCAATAAGGG-T--GGGC---CAGGGGACTGG…
	AF120650	---------------------------------------ATTGGAAGAATGTATT--TTTTGGTCGGGT-TTTGGTC--TT-C-TCTAAGAGGAGTGTCATACAGGCTAATTATTCGGATTCAGTTGTCCCGGCCAGGG--------CAGTGGGT------AGGG--GACGCTCATGCGTATAACGTGGCTGTAACTAGACATGCCCTTATTATGATCTTCTTCTTTGTCATGCCTGTTTTAATTGGGGGGTTTGGGAACTGGTTTATCCCTCTTTTTATTGGGTCACCAGACATGATTTTCCCTCGATTGAATAATTTCAGTTTCTGGCTATTGCCTCCGGCT-TG-TTTCATAGCGAT---TGGGTCTATGGGAG-T--GGGG---AGAGGAACAGG…
	AB033688	-----------------------------------------------------------------------------------------------------------------------------------------------------------------------------------------------------------------------------------------------------------------------TTTATTCCTTTATTGATTTCTTCTCCTGACATGATTTTTCCTCGTTTAAATAATTTTAGCTTTTGGTTGCTTCCCCCGGCG-GC-TTTTATGGCTAT---TGGTTCTATGGGTG-T--TGGA---AGGGGTACAGG…
	ON716091	------------------------------------------------------------------------------------------AGGGGTATGCTATAGGCTAATTATTCGAATTCAGCTTTCTCGGCCAGGA--------CAGTGGGT------GGGA--GATGCTCATGCTTATAATGTAGCAGTTACTAGGCATGCTTTGATTATGATTTTCTTTTTTGTAATACCTGTCCTTATTGGGGGGTTCGGTAATTGGTTTTTGCCTTTGTTTATTGGGTCTCCTGACATGATTTTTCCTCGCCTTAATAACTTTAGATTTTGATTACTTCCGCCAGCA-TG-TTTTATAGCTAT---TGGATCAATAGGTG-T--GGGA---AGAGGAACTGG…
	AM706518	---------------------------------------ATTGGCACGATGTATT--ACCTGTTCGGTA-TATGGGC--CG-G-CATGGGTGGGGTCACTATTAGGTGGATGATACGCCTACATTTGGCCCGGCCTCACGC--------TAAATT------AGTG--TCAGACCAGATATACAATAGCCTGGTCACTACTCACGCTCTGATTATGATTTTTTTCATGGTCATGCCGGTTTTAATAGGGGGATTTGGGAACTGACTGGTCCCATTAATACTAGCGGCACCTGATATGCTGTATCCCCGATTAAATGCCTTGAGATTTTGGCTTGTGCCATACGCT-TG-ACTTTTATTGAT---CTCGTCTCTGGCAG-T--GGGT---AAGGGGGCCGG…
	KF644002	--------------------------------------------CACGATGTATT--ACCTGTTCGGTA-TGTGGGC--CG-G-AATAGGGGGGGTCACTATGAGTTGGATGATGCGTTTACATTTATCTCGACCTCATAG-----GGGCTTACT-----------GTCTGAAGAGTTATATAATAGCCTTGTTACTACGCATGCCCTTATTATAATTTTTTTTATGGTTATACCTGTTTTGATTGGGGGATTTGGGAACTGACTTGTTCCGTTAATATTGGCGGCTCCGGATATATTGTACCCTCGTTTAAATGCTCTAAGGTTTTGGCTAGTTCCATATGCT-TG-GCTTTTATTAAT---AGGCTCATTGGCTG-T--TGAA---AAGGGGGCAGG…
	KC984726	---------------------------------------------ACAATATATT--TTATTGTTGGTC-TTTGAGC--TG-G-TATAAACGGTGCAAGCTTAAGGTTTCAAATTCGTATAAATTTACGTATTCCTGGGAG--------TTTATT------AATA--AGTCCTAGAATATATAATGTTGTTGTCACAGCACATGCACTTATTATAATTTTTTTCATAGTCATACCTGTCATGATAGGGGGATTCGGTAACTGGCTCGTACCGTTGATGATGGGTATCCCCGATATAATTTACCCTCGATTAAACGCACTCAGATTTTGGTTAGTGCCTTTTGCT-TT-GCTATTACTCTG---GTTTTCTGTATTTG-T--AGAA---AACGGTGTGGG…
	KC984728	---------------------------------------------TCTTTGTATT--TTATTTTAGGTT-TGTGGGC--GG-G-TTTGATAGGTACGAGATTCAGCCTAGTTATCCGGCTTAATTTGCGCGTGCCTGGGTG--CCAGATTTTGTC--------------CTCTAACACCTATAACGTTGTTGTTACTGCACACGCGCTGATCATAATTTTTTTTATGGTGATACCAACAATAATAGGTGGGTTTGGTAATTGGTTAATCCCCCTCATATTAGGTGTGCCAGACATAATTTATCCTCGGCTTAACAACTTGAGATTTTGGCTTGTTCCATTTGCT-AT-TACCATGCTTAT---GGGTTCAGTGTTAA-T--AGAT---GCGGGCGCAGG…
	LC144818	------------------------------------------------------------------------TGGTC--AG-G-TTTGGTCGGCACATCTCTTAGAATTGTAATTCGGATAAATTTACGTGTTCCTGGTTC--------TGTTCT------TATT--TCTTCTCAAACATATAACGTTGTTGTCACTGCTCATGGGTTGATTATAATTTTTTTTATAGTTATACCCACTTTAATTGGTGGGTTCGGGAATTGATTGATCCCTTTAATGCTTGGGGTAACTGACATAATCTACCCTCGACTAAATAATTTAAGTTTTTGGTTAGCGCCTTTTGCA-TT-GCTTTTATTGGT---GCTTTCAATGATTT-T--AGAT---TCCGGTGCAGG…
	KC984732	---------------------------------------------ACGTTGTATT--TTATATTGGGGA-TATGATC--TG-G-TTTAGTTGGTACTTCACTAAGAATGGTTATCCGAATAAATTTACGTGTGCCTGGGAG-----GCAGATGTT------AAGG-----GATCATACATACAATGTAGTGGTGACTGCGCACGGGTTAATTATAATTTTTTTTATGGTTATACCTATTTTAATTGGTGGTTTTGGGAATTGGCTGATTCCGATGATGATGGGGGTTCCTGATATAATTTACCCGCGATTAAATAACATGAGATTTTGATTAGTTCCGTTTGCA-CT-GTGGTTGTTAAT---CAGGTCTATAGCGT-T--GGAT---ACAGGTGCTGG…
	LC144816	---------------------------------------------ACACTTTATT--TTATTATTGGTT-TATGGTC--TG-G-TTTAGTTGGGACCTCTTTGAGGTTAGTTATTCGTATAAATTTACGGGTTCCTGGAAG--------ACAGAT------GTTG--AGTAATCACACATATAATGTGGTTGTTACAGCACACGGTCTTATTATAATTTTTTTTATGGTTATACCTGTAATGATTGGGGGGTTTGGGAATTGACTGGTTCCGTTGATATTAGGGGTCCCAGACATAGGGTACCCCCGGTTAAATAATTTAAGGTTCTGATTGGTTCCGTTTGCG-TT-GTTGTTGTTGTT---TTGTTCAATGGCAC-T--TGAT---ACGGGGGCGGG…
	KJ571165	---------------------------------AAAGATATTGGAACATTATATT--TTATAACTGGAA-TATGGTC--TG-G-TTTAGTAGGGACTTCGTTAAGATTGGCAATTCGCATACATCTTCGTATACCTGGAAG----------ACAG------ATTATAAGAAGGCACACTTATAATGTGGTAGTTACAGCACATGGATTAATTATAATTTTTTTTATAGTGATACCCATTTTAATTGGTGGTTTTGGTAATTGGTTGGTGCCGTTGATGTTAAATTCTACAGATATGTTGTATCCTCGTTTAAATAATTTAAGGTTTTGATTAGTACCTTTTGCT-TT-GTTAATGTTAAT---TTGTTCTATGGCGA-T--GGAC---ACAGGTGCGGG…
	HM386465	--------------------------------------------TACTCTTTATT--TTATTTTAGGTT-TGTGAAG--AG-G-TATTGCTGGCGCTACTCTAAGTTTAATTATACGATTAAACTTACGTAATCCAGGGTT----CCCAATTTTG------------AGAGAACATTTATATAATGTTGTTGTAACTGCACATGCATTAATTATAATTTTTTTTATAGTTATACCAGTGATAATCGGAGGTTTTGGAAACTGATTGGTTCCGTTAATGTTAGGTTCTCATGATATAATTTATTCTCGCATCAATAATTTAAGGTTCTGGTTAATCCCTTACTCT-TT-ACTATGTTTGTT---TGGTTCTATAGCGG-T--TGAA---ACAGGGTCTGG…
	GQ166587	--------------------------------------------CACCTTATACT--TTATTTTAGGTA-TTTGGGC--CG-G-ATTGATAGGAGCGTCTTTAAGTTTATTAATTCGTTTGAATTTACGCATGCCTTGTAG--------AATAAT------GATA--GATTCACATACATATAATGTGGTTGTTACTGCTCATGGGTTAATTATGATCTTTTTTATGGTTATGCCTGTTATGATAGGGGGCTTTGGGAATTGGCTTATTCCGCTAATGCTTGGTGTCCCTGATATGGGGTATCCTCGAGTAAATAATTTAAGATTTTGATTAGTACCTTTTGCA-TT-ATCTTGCTTAAT---CTTGTCTATATTAG-T--AGAA---AAGGGCGCCGG…
	AF120642	--------------------------------------------------ATACT--TTATTATTGGAT-TATGAGC--AG-G-AATAATAGGAACCACTTTAAGGTTGATAATCCGTTTGAATTTACGGGTTCCTGGAAG-----AAAGTTATT-----------CGATCCGCATATATATAATGTGATTGTTACGGCACACGCATTAATTATGATTTTTTTTATGGTTATGCCCGTAATATTAGGGGGTTTTGGAAATTGACTCGTCCCTTTAATATTAGGTGTGCCTGATATGTGTTATGCACGTCTAAACAATTTAAGGTTTTGGTTGGTTCCTTATGCT-TT-ATTATGTTTATT---AATATCAGTGATGT-T--TGAT---AAAGGGGCAGG…
	MG421293	--------------------------------------------AACGCTTTATT--TTATTGTTGGAA-TTTGGGC--AG-G-TTTAGCGGGAATATCGTTGAGTTTGGCTATTCGTATAAATTTACGGGTGCCTGGAAG----ACAGTTATTT------------GACTCTCATTTGTATAATGTAATTGTGACTGCGCATGGGTTGATTATAATTTTTTTTATGGTGATGCCAGTAATAATAGGGGGTTTTGGAAATTGATTGGTTCCCTTGATGTTAGGGGTTCCCGATATGTGTTATCCGCGATTGAATAATTTGAGGTTTTGGTTAGTGCCTTTTGCT-TT-ATTGTGTTTAAT---TTTTTCTATGGTTG-T--TGAA---AAGGGTGCTGG…
	KC984733	---------------------------------------------ACGATATATT--TCTTATTAGGTC-TTTGGGC--TG-G-TTTAATGGGGACGTCATTAAGTTTGATTATCCGAACTAATTTACGTGTACCTAAAAA-----TCACATTTT------AAGG-----GATCATCTATATAATGTGGTGGTAACTGCACACGGATTAACTATAATTTTTTTTATAGTAATACCTGTTATAATTGGGGGGTTTGGTAATTGGTTAGTGCCGCTAATGTTGGCTGTGCCAGATATAATTTATCCTCGGTTGAACAATTTAAGTTTTTGGTTAGTCCCATTTGCG-TT-ACTTTGTTTAAT---TCTTTCAATATTAG-T--GGAA---ATAGGGGCGGG…
	KC984740	---------------------------------------------ACTTTATATT--TTTTACTGGGGA-TTTGGGC--AG-G-TTTAATAGGAAGTTCTTTAAGATTGATTATTCGAATAAATTTACGTGTCCCGGGGAG----------TAAT------ATGGTTGGTGAGCACTTACATAATGTGGTTGTTACTGCGCACGGTTTAATTATAATTTTTTTTATAGTTATGCCAATCATGATTGGAGGGTTCGGAAATTGGTTAGTGCCACTTATATTAGGATCTCCTGATATATTATATCCTCGTTTGAATAATATGAGATTTTGGCTTGTCCCATTTGGC-TT-GCTATGTTTATT---ACTATCGTTGTTGG-T--ARAA---AATGGGGCAGG…
	AF120643	---------------------------------------ATTGGGACGATATACT--TTTTGCTTGGGA-TTTGAGC--AG-G-CTTAATTGGTACGTCTTTAAGGTTTGTTATTCGTATAAATTTACGTGTTCCAGGTAG-----ACAGATTTT------AAGG-----GAACAAATATATAATGTGGTAGTCACAGCGCACGGACTAATAATGATTTTTTTTATGGTAATGCCGCTTATGATTGGAGGTTTTGGTAATTGGCTAGTTCCGTTAATGCAGGGGTCTCCAGACATGTTATACCCGCGGTTAAATAATTTAAGGTTTTGATTAATTCCCTATGCT-TT-AATATTGTTGGT---AATGGCTATAATGG-T--TGAG---GGGGGTGCGGG…
	KC984734	------------------------------------------------------------TCTTTGGGC----------GG-G-TTTATTTGGGACATCTTTGAGGCTTGCAATTCGTATAAATTTGCGTGTCCCAGGGAG-----TCAGATTTT------AAGG-----GATCATACTTATAATGTGGTGGTTACAGCACACGGGTTAGTGATAATTTTTTTTATAGTTATGCCTATTGTCATTGGGGGTTTTGGTAACTGATTAGTGCCGTTAATGCAGGGTATCCCCGATATAATTTATCCTCGACTAAATAATCTTAGGTTTTGATTGGTTCCCTATGCG-TT-TTTGATGCTAAT---GATGTCTGTAATGG-T--TGAA---GGTGGTGCTGG…
	AB076936	-----------------------------------------------------------------------------------------------------------------------------------------------------------------------------------------------------------------------------------------------------------------------TTTGTTCCGATTATAGTTGGGGCACCTGATATGATGTTTCCGCGTCTAAACGGTTTTTCGTATTGGGCTCTTTTGGGTCCC-CT-TTATATGGTGTT---AATGTCTGGGTTTG-T--TGAG---GGCGGTTCCGG…
	AF253484	----------------------------------------------------------------AGGAT-TTTGAGC---G-C-GCTAGTAGGGANTGNGNTAAGGTTTCNTATCCGACTAAANTTGNTTCANCCAGGGG-------GCATCTAN------AGGGATTTACCACAGCTCTATAATGTAANTGTAACTACTCATGCGTTAGTAATAATCNTTTTTNTCGTGATGCCAACGCTGATGGGGGNCTTTGGGAATTGGTTGATTCCNCTGATGGTGGGGGCGTCTGATATGGGCTTTCCCCGGCTGAATAACCTAAGTTACTGGTTACTACCAGGCCCG-TT-GATTAGAATCCT---CGTATCAGGTCTTG-T--TGAA---GGGGGCGTAGG…
	AF253483	----------------------------------------------------------------AGGAT-TTTGAGC--GG-C-ATTGGTTGGGACTG-GCTAAGGTTTCACATCCGACTGAACTTGGCTCAACCGGGAG-------GAATCTAT------AGAGATATGCCTCAGCTTTACAACGTAATTGTAACGACCCACGCACTGGTGATGAATTTTTTTTTCGTAATGCCAACTTTAATGGGGGGATTCGGGAATTGATTGATTCCGCTAATGGTGGGGGCGTCTGATATAGGTTTTCCCCGTTTAAATAACTTGAGCTACTGATTATTACCCGGCCCT-TT-AATTAGGGTGGT---GATGTCTGGGTTAA-T--TGAA---GGTGGTGTTGG…
	MN608202	----------------------------------------------------------------------------------------------ACCTCCCTAAGCTTCCATATTCGGTTAAATTTAGCACAGCCAGGCG-------GTATCTAC------AGAAACATGCCTCAGTTGTACAATGTGATTGTTACTACCCATGCTTTGGTGATAATTTTCTTTTTTGTTATGCCGACACTAATGGGTGGGTTCGGAAACTGGCTTATTCCGTTGATAGTGGGGGCATCGGATATAGGATTTCCGCGGCTTAATAACTTAAGGTATTGGTTACTTCCGGGTCCC-TT-GGTTAGCATTCT---TATGTCTGGGGCAG-T--AGAG---GGCGGAGTAGG…
	AY654988	---------------------------------------------AACTTTGTAT--TTGTTACTGGTT-TTTGAGC--GG-C-TTTGATTGGAACTGCTTTAAGGTTTCATATTCGCTTAAACTTAGCCCAGCCGGGTG-------GAATTTAT------AGAGACATACCCCAGCTCTATAACGTGTTGGTTACGACCCATGCTTTAGTAATAATTTTTTTTTTTGTAATGCCAACGTTAATGGGAGGCTTTGGTAATTGATTGATCCCATTGATAGTGGGCGCAAGGGATATGGGTTTTCCTCGTCTTAATAATTTAAGCTACTGACTTCTTCCTGGTCCT-TT-AATTAGGATTGT---GTTGTCTGGATTAG-T--GGAA---GGAGGGGTGGG…
	HQ258842	-------------------------------------------------------------------------------------------------------------------------------------------------------------------------------------------------------------------------------------------------------------------------------------------------------------TCCTCGTGTTAATAATATGAGTTATTGGGTGTTGCCGGGCCCT-TT-GTTTATAATTTT---GGTTTCTGGTCTTA-T--TGAG---GGTGGGGCTGG…
	HQ258840	-------------------------------------------------------------------------------------------------------------------------------------------------------------------------------------------------------------------------------------------------------------------------------------------------------------TCCTCGTGTCAATAATATGAGATATTGGCTATTGCCTGGGCCT-TT-GTTTATGTTGTT---GTTTTCGGGGTTGG-T--TGAA---GGGGGGGCTGG…
	MN608199	-------------------------------------------------------------------------------------------------------------CACATCCGATTGAATTTGGCGCGTCCGGGTG-------GTGTATAT------AGGGATATACCCCAGGTATATAACGTAGTTATTACCAGGCATGCGTTAATTATGATTTTCTTTTTCGTCATGCCGGTCGTGATTGGGGGATTTGGAAATTGGCTGGTGCCCCTGATGATCGGGTGTGGTGACCTCATTCTCCCCCGCGTTAATAACATAAGGTATTGGTTATTAATAGGCCCA-TT-GATTATGGTGCT---GACGTCGGGTTTTG-T--GGAG---GGCGGTTCAGG…
	JN133731	-----------------------------------------------------------------GGAT-TTTGGTC--GG-C-CTTGGTGGGAACGGGTTTTAGGTTTCATATCCGCCTGAATTTGGCTCGTCCTGGGG-------GGGTTTAT------AGGGATATACCTCAGTTATATAATGTTATTGTAACTACTCATGCTTTGGTAATAATTTTCTTCTTTGTAATGCCAATTACCATGGGAGGGTTTGGTAATTGGTTAATTCCGTTGATAATCGGTGCGGGCGATTTGTCTCTCCCGCGGGTGAATAATATAAGGTATTGGCTTTTGTTAGGTCCG-TT-GGTTATAGTAGT---GGTGTCTGGGTTGG-T--TGAA---GGGGGTGCAGG…
	HQ258822	-------------------------------------------------------------------------------------------------------------------------------------------------------------------------------------------------------------------------------------------------------------------------------------------------------------TGCTCGTTTAAATAACCTTAGATATTGATTATTGCCTGGCCCT-AT-AGTAATGGTTAT---CTTGTCTGGGTTGG-T--AGAG---GGAGGTGTAGG…
	KC429090	--------------------------------------------AACTTTATATT--TACTGACAGGTT-TTTGGTC--GG-C-TTTAGTGGGGACTGGGTTCAGACTTCATATCCGTGTCAACCTGGCGCAGCCAGGTG-------GTATTTAT------AGTGACGTGCCCCAGCTATACAATAGAATTGTGACAAGTCATGCTATTGTAATAATCTTTTTCTTTGTTATGCCCACTCTGATGGGTGGGTTTGGAAACTGGTTAGTCCCTCTTATGGTAGGTTCCCCGGACATGGCTTTTCCGCGGCTTAATAATCTTAGGTATTGATTGCTACCGGGGCCC-TT-AGTAAGAGTGAT---CCTTTCAGGACTGG-T--AGAA---GGAGGGGTAGG…
	AB076935	-----------------------------------------------------------------------------------------------------------------------------------------------------------------------------------------------------------------------------------------------------------------------TTGATTCCTCTGATAATTGGATCCCCTGATATAGCTTTTCCTCGGTTGAATAATTTAAGGTATTGATTGTTGCCTGGGCCT-TT-AATTAGGGTAAT---CTTGTCTGGGTTGG-T--GGAG---GGGGGCGTAGG…
	HQ258870	-------------------------------------------------------------------------------TG------------------------------------------------------------------------------------------------------------------------------------------------------------------------------------------------------------------------------CTCGTGTTAATAATATAAGATATTGGTTTTTGCCTGGGCCA-TT-GCTGATAGTATT---GTGGTCTGGGTTGG-T--AGAA---GGGGGCGCAGG…
	KC429092	--------------------------------------------------ATATC--TGTTAACGGGGT-TTTGATC--AG-C-TCTGGTGGGGACTGCTTTGAGGGTTCATATCCGGTTGAACCTAGCTCAACCCGGGGG-------AATTTAT------AGAGACAATCCACAGTTATATAACGCTATTGTAACTAGTCACGCGCTGATAATAATCTTTTTTTTTGTTATGCCGACCCTGATGGGGGGGTTTGGTAACTGATTGGTCCCCCTAATGTTGGGGGTTTCCGATTTAATTTTTGCGCGAGTGAATAACATAAGTTATTGATTGTTACCCGGTCCT-TT-GGTCATACTCAT---TAGGTCATTAGGGA-T--TGAG---GGTGGTGCGGG…
	AF253477	-----------------------------------------------------------------GGGT-TTTGGTC--AG-C-GTTAGTGGGAACTGGTTTGAGAATTCATATTCGGTTGAACTTGGCGCAGCCAGGTGG-------GGTTTAT------AGGGATAATCCTCAGTTGTATAATGTTATTGTAACTACTCATGCGTTGATAATAATTTTCTTTTTTGTTATGCCAACTTTAATAGGTGGGTTTGGTAATTGATTGGTGCCATTAATGCTTGGCATTCCTGATCTTATTTTTGCTCGGGTTAATAATATGAGTTATTGGTTATTGCCTGGTCCT-TT-AGTGATGCTTAT---TAGTTCAGCAGGAA-T--TGAA---GGGGGGGCTGG…
	AB076930	-----------------------------------------------------------------------------------------------------------------------------------------------------------------------------------------------------------------------------------------------------------------------TTGATTCCATTGATACTAGGAACCCAGGATATGGCTCACCCCCGGCTGAATAATATAAGTTATTGGGTACTTCCAGGTCCT-TT-GATTATATTATT---AATATCTGGAATAA-T--TGAG---GGCGGTGCTGG…
	JN133733	-------------------------------------------------------------------------------------TTGTTTGGGATTTCTCTTAGTTTTCATATTCGGTTGAATTTAGCTCAGCCGGGTGG-------GGTTTAT------AGGGAGTTTCCTCAGATGTATAATATAATTGTAACTAGGCATGCCTTGATTATAATTTTCTTTTTTGTTATGCCCGTGTTGATGGGGGGGTTTGGGAATTGGTTAATTCCTCTAATGACTTCGTGTGGCGATATGGCCCACCCTCGTCTTAATGCGTTTAGATTTTGGGTTGTACCCTTTGCT-CT-GTTTATGATTAT---TATTTCTGGGATAA-T--TGAA---GGAGGTGCCGG…
	MF958980	-------------------------------------------GAACTTTGTATT--TGTTAACTGGGT-TCTGATC--TG-C-TCTGGTTGGGACGGGCTTTAGTTTCCATATCCGTTTGAATTTAGCTCAGCCTGGGGG-------GCTGTAT------AGAGATCTCCCACAGTTATATAATGTGATTGTTACAAGCCATGCTTTAGTTATGATTTTCTTTTTTGTCATGCCAACGCTTATTGGGGGATTTGGAAATTGGCTTATTCCTTTAATGTTGGGAAGGCAGGATATAGCTTACGCCCGGGTGAATAATATAAGTTATTGATTACTTCCGGGGTCA-AT-GATTCTTGTTTT---AATATCTGGGTTTA-T--AGAA---GGAGGCGCAGG…
	MH087495	--------------------------------------------AACGCTTTATT--TGTTGACTGGAT-TTTGGGC--GG-C-TTTAGTCGGAACTGGATTTAGGTTTCATATTCGGTTGAATCTGGCTCAGCCTGGTGG-------GATTTAT------AGGGATATGCCGCAGCTGTATAATGTGATTGTTACAAGGCATGCGTTGGTGATAATTTTCTTTTTTGTTATGCCAACGGTTATTGGGGGGTTTGGAAATTGGTTAATTCCGCTTATGTTGGGTACTAAGGATATAATTTTTCCTCGGGTGAACAATATGAGGTATTGGCTTTTACCGGGGCCA-AT-GGTATTAGTTTT---GGTATCTGGAATGG-T--GGCA---GATGGTGCGGG…
	AB084107	----------------------------------------------------------------------------------------GTTGGTACTTCTTTTAGTATTCAAATACGATTAAATTTAGCTCAGCCTGGTGG------AGTGTTTA------GAGATTGACCA-CAAATTTATAATGTTTTGGTCACTAGCCATGCTTTAGTAATAATTTTTTTTTTTGTAATGCCAACTATAATGGGTGGATTTGGAAATTGATTAATTCCTTTAATATTAAGAAGAGGGGATATAATTCATCCACGAGTAAATAATATAAGTTTTTGACTTCTCCCCGGTCCT-TT-AATTATGGTTTT---AGTTTCTGGATTAG-T--AGAG---GGTGGTGCTGG…
	KX713486	---------------------------------------------CCTATATATT--TTTTTACTGGGT-TTTGATC--TG-C-TTTAATTGGAACTTCTTTTAGATTTCAAATTCGATTAGGACTATCTCAACCTAATGG------AATATATA------GAGATTGACCA-CAGCTTTATAATGTAGTAGTTACTAGACATGCTTTAAGAATAATTTTTTTTTTTGTTATGCCGGTAATAATAGGGGGGTTTGGAAACTGGTTAATTCCTTTAATGTTAAATTGTTTGGATATAGCACATCCTCGACTAAACAATATAAGGTATTGATTATTACCTGGGCCA-TT-AATTATATTATT---AAGGTCGAGGTTGA-T--TGAG---GGAGGGGCTGG…
	AB254194	-----------------------------------------------------------------------------------------------------------------------------------------------------------------------------------------------------------------------------------------------ATAATTGGCGGATTCGGGAATTGGTTAGTTCCGTTGTTAGTAGGGTGTGGTGATATRAGGCATCCTCGATTAAATAATTTTAGATATTGGGTTTTACCAGGTGCT-TT-ATTTATAGTAAT---TATGTCTGCTCTTA-T--TGAG---GGTGGGGTAGG…
	KP253046	----------------------------------------------------------------CGGGATTTTGGTC--AG-C-ATTGATAGGGATTTGTTTAAGGTTTCATATTCGTGTTAATTTAGCGCAGCCGGCAGG-------TCTTTAT------GTAGAAGTTAGTCAGCTGTATAATGTGATTATTACTAGGCATGCATTTATTATGATTTTTTTTTTCGTTATACCAGTAATAAGGGGGGGGTTGGGTAATTGACTGATTCCAATTATAGTTGGGGGGGGGGATATAAAACACCCACGTTTAAATAATTTTAGTTACTGACCCATTCCGGGGGCT-TT-ATTCATAGTTTT---CAGGTCAGCATTGA-T--TGAG---GGGGGGGCCGG…
	AF345641	-----------------------------------------------------------------GGGT-TTTGGTC--AG-C-ATTAATGGGAATTAGATTAAGGTTTCATATTCGTTTGAATTTGGCTCAGCCAGGGGG-------GATTTAT------AGGGAGCTTCCGCAAATATATAATGTGGTTGTTACGAGACATGCATTGATAATAATTTTCTTTTTTGTTATGCCGGTAATAATAGGGGGTTTTGGAAATTGGTTGATTCCTTTAATGGTTGGTTGTAGAGATATAAGTCACCCTCGTCTGAATGGGTTTAGTTTTTGAGTTTTGCCAGGTGCG-CT-TTTTATGGTGCT---CATGTCTGCTTTGA-T--TGAA---GGAGGTGCTGG…
	MH012223	--------------------------------------------GACTATATACT--TGTTGACTGGGT-TTTGGTC--AG-C-ATTGGTCGGCATTTCGCTTAGGTTTCATATTCGTTTGAATCTGGCGCAGCCAGGTGG-------TATTTAC------AGTGAATTGCCACAGATGTATAATGTTGTGGTGACGAGTCATGCATTAATGATGATTTTTTTTTTTGTTATGCCAGTGATGATGGGCGGGTTCGGGAATTGATTAATCCCAATAATAGTTGGTTGCGGTGATATGAGTCACCCTCGTCTTAATGCTTTTAGTTATTGAGTGCTGCCTGCTGCC-TT-GTTTATGGTGGT---GGTATCTGCCTTAG-T--AGAG---GGAGGCGCTGG…
	GQ166571	---------------------------------------------------------------------------------------GGTAGGGATTTCTTTGAGGTTTCATATTCGATTGAATTTGGCTCAGCCAGGCGG-------GATTTAT------AGTGAGTTACCACAAATATACAATGTTGTTGTTACCAGTCATGCTTTAATAATGATTTTCTTTTTTGTTATGCCAGTAATAATGGGTGGGTTTGGAAACTGATTAATTCCGTTGATGGTTGGTTGTGGGGATATGAGGCATCCCCGGTTAAACGCTTTCAGTTATTGGGTGTTGCCCGGCGCT-TT-ATTTTTGGTTGT---TATGTCTGCTTTGG-T--TGAG---GGTGGTGCTGG…
	AF120645	---------------------------------------ATTGGCACTATGTATC--TAATGACTGGGT-TTTGGTC--AG-C-TTTGGTTGGCACAGGATTCAGTTTTCATATTCGTTTGAATTTAGCCCAGCCCGGGG-------GGATTTAT------AGGGATATACCTCAGTTGTACAATGCTATTATTACTAGTCACGCGCTTACGATGATTTTTTTTTTTGTAATGCCTACTATAATAGGTGGCTTTGGAAATTGGTTGATTCCATTAATACTAGGTTGTCCTGATATAATATTTCCCCGTTTAAACAATATGAGATATTGGTTTTTACCTGGACCT-AT-AATTATATTGTT---GGCTTCTGGGTTAG-T--AGAG---GGTGGTGCTGG…
	AB050899	-----------------------------------------------------------------------------------------------------------------------------------------------------------------------------------------------------------------------------------------------------------------------TTACTTCCTTTAATAATTGGAGCTCCAGATATGTTGTTTCCTCGTCTTAATAATTTAAGATATTGACTTTTATTGGGTCCG-TT-GGTGATGTTAAT---GGTGTCTGGCATGG-T--TGAG---GGTGGAGCCGG…
	MZ560468	--------------------------------------------TACTCTGTACT--TATTAATGGGGT-TTTGGGC---G-GCCTTAGTTGGGACAGGATTTAGGTTTCATATTCGGCTGAATTTGGCTCAACCTGGTGG-------AATTTAT------AGGGATATGTCACAGCTCTATAATGTAATTGTTACTTCACATGCTTTAACAATAATTTTTTTTTTTGTGATGCCGACTATGATAGGGGGATTTGGAAATTGATTGTTGCCGTTGATAATTGGGGCCCCGGATATAATATTTCCTCGATTAAATAATCTGAGTTATTGGCTGTTGCCGGGTCCG-CT-GGTTATATTGAT---AGTGTCTAGACAAG-T--GGAA---GGGGGTGCCGG…
	MF157513	------------------------------CATAAAGATATTGGTACTATGTACC--TGCTTACGGGGT-TTTGGGC--TG-C-CTTAGTCGGAACCGGGTTTAGGTTTCATATTCGACTTAATCTGGCTCAGCCCTCTGG-------AATCTAT------AGAAATAGTCCTCAGCTGTATAATGTTATCGTAACTACCCATGCGTTAATGATGATTTTTTTCTTTGTGATGCCGGTAATAATGGGGGGGTTTGGTAACTGGCTTATTCCGTTAATGCTAGGTTGTTCGGATATGGTATTTTCTCGTTTAAATAATATAAGGTTTTGGTTGTTGCCAGGGCCC-AT-GTTTATGTTATT---AGTTTCTGGGTTGG-T--GGAG---GGGGGTGCTGG…
	MF157524	------------------------------------------GGTACGTTGTATT--TGTTGACTGGAT-TTTGATC--GG-C-TTTGGTTGGAACTTCTTTTAGGTTTCAGATTCGGCTTAACCTGGCTCAACCTGGAG-------GAATTTAT------AGGGACTGACCTCAGGTTTATAATGTTATTGTAACTAGACATGCCTTAACAATAATTTTTTTTTTCGTTATGCCTACAATATTAGGAGGGTTCGGTAATTGGTTGATTCCGTTAATGTTGGGGGCATCTGACATGATTCATCCTCGATTGAATAATATGAGATATTGATTGGTACCTGGGCCG-CT-GATTATATTGTT---AATATCTGGGCTGA-T--TGAA---GGTGGAGCCGG…
	AF253489	-----------------------------------------------------------------GGGT-TTTGATC--TG-C-CTTAATGGGAACTGGATTAAGGTTTCATATCCGTTTGAATCTGGCTCAGCCTGGGGG-------AATTTAT------AGAGATATGCCTCAATTGTACAATGTGATTGTCACCTCTCATGCCTTAATGATAATTTTTTTCTTTGTAATGCCGGTGATAATAGGCGGATTTGGAAATTGATTGATTCCACTAATAATTGGATGTACTGATATAGTTTTTCCGCGATTGAATAATTTGAGCTATTGGGTTCTTCCTGGGCCA-TT-GTTTATGCTGTT---GGTTTCTGCGTTGA-T--TGAG---GGGGGTGCTGG…
	MZ560433	-----------------------------------------------ACTTTATT--TGCTAACTGGGT-TTTGGTC---G-GCTTTGGTTGGTACGGGGTTAAGGTTTCATATTCGCCTTAACCTGGCTCAGCCTGGTGG-------GGTTTAT------AGGGATATGCCGCAATTATACAATGTAATTGTTACCTCCCATGCTTTAATGATGATTTTTTTTTTCGTCATGCCGGTTATAATGGGGGGGTTTGGGAATTGATTGATTCCTTTAATAATTGGGTCCACAGATATGGCCTTCCCTCGTCTTAATAATTTGAGGTATTGGATTTTACCGGGCCCT-CT-GATTATATTACT---GGGCTCTGTGTTAG-T--CGAG---GGGGGGGCCGG…
	MW277861	--------------------------------------------TACCTTGTATC--TTTTGACAGGGT-TTTGGTC--TG-C-ATTAGTTGGGACTGGATTGAGATTTAATATTCGTTTAAATTTAGCACAGCCTGGTGG-------GATTTAT------AGTGACATGCCTCAGTTGTATAATGTCATTGTTACTTCTCATGCTTTAATAATGATTTTCTTTTTTGTAATGCCGGTAATAATGGGTGGATTTGGAAATTGGCTTATTCCTCTTATAATTGGATGTCCTGACATAGCCTTTCCCCGATTAAATAATTTCAGGTTTTGGGTGTTACCGGGCCCT-TT-ATTAATGTTATT---AATGTCGTCGCTTA-T--TGAA---GGAGGTGCTGG…
	HQ258875	-------------------------------------------------------------------------------------------------------------------------------------------------------------------------------------------------------------------------------------------------------------------------------------------------------------TCCTCGGGTAAATAATATAAGTTTTTGGTTGTTGCCTGGGCCC-TT-ATTTATGTTAAT---TGTTTCTGGGTTTA-T--TGAA---GGCGGGGCCGG…
	OL877309	----------------------------------AAGATATTGGGACTTTATATT--TTATTTTTTCTA-TTTGGGC--GG-G-TCTTATAGGAACTGCATTTAGTGTGATTATTCGAATGGAATTAGCTATGCCTGGAAA--------AATATT------GGAT--GATGGGCAATTGTATAATCTAATTGTTACTGCTCATGGTTTGGTAATAATTTTCTTTTTAGTTATACCAATAATAATTGGGGGATTTGGAAATTGATTGGTTCCCCTTATACTGGTTATACCTGATATAGCGTTTCCCCGGCTGAACAATATAAGTTATTGGGTTTTGCCCGGGCCT-TT-GTTGTTAGTTTT---AGTTTCTGGGTTGA-T--TGAG---GGTGGTGCAGG…
	JF496765	----------------------------------------------------------------------------------------------------------------------------------------------------------------------------------------------------------------------------------------------------------------------GCTTATTCCTTTGATGTTAGGGAGGTCGGATATGATTTTTCCACGGTTAAATAACATGAGATATTGATTGTTGTTAGGTCCT-TT-ATTTATGTTGTT---GATTTCTGGGACTA-T--TGAG---GGGGGTGCAGG…
	KP976039	--------------------------------------------AACGCTGTATT--TGATGACCGGGT-TTTGGTC--TG-C-TTTAGTGGGTACGGGTTTTAGTTTTCATATTCGTTTAAATTTGGCGCAGCCTGGGGG-------TATTTAT------AGGGATCTACCACAGCTGTATAATGTTATTATTACCACCCACGCTTTAATAATAATTTTTTTTTTTGTAATGCCTACGATGATAGGGGGGTTTGGTAATTGGTTAATTCCATTAATATTAGGCTGTCCAGATATAATTTTTCCACGGCTTAATAACATAAGGTTTTGGCTAATTCCGGGTCCC-AT-GTTTATGCTGTT---AGTTTCTGGTTTGA-T--TGAG---GGCGGAGCCGG…
	KX785175	------------------------------------GATATTGGGACTTTATATT--TATTGACTGGTT-TTTGGTC--TG-C-TTTAGTGGGTACTGGGTTTAGGTTTCATATTCGTTTGAACTTAGCTCAACCAGGTGG-------AATTTAT------AGAGATAGTCCTCAGCTATATAATGTAATTGTTACTACTCATGCTCTAATAATAATTTTCTTTTTTGTAATGCCAACTATGATGGGGGGGTTTGGTAATTGGTTAATTCCACTAATGTTAGGTTGTCCTGATATGGCGTTTCCTCGTCTTAATAATATGAGGTATTGATTGTTGCCTGGTCCT-TT-GTTTATGTTGTT---AGTTTCTGGTCTTG-T--TGAA---GGTGGAGCTGG…
	AF120646	---------------------------------------ATTGGTACTTTATATT--TGTTGACTGGAT-TTTGGTC---G-GCTTTGGTTGGTACTGGGTTTAGGCTTCATATTCGTTTAAACTTAGCGCAGCCGGGTGG-------CATTTAT------AGGGAGATACCTCAACTTTATAATGTAATTGTGACAACTCATGCTTTAATAATAATTTTTTTTTTTGTTATGCCTACCATAATGGGAGGATTTGGCAATTGGCTAATCCCTTTAATGATTGGTGCTTCTGATTTAATTTTTCCGCGTGTGAATAATATGAGTTATTGATTGTTACCCGGCCCT-TT-GCTTATGTTAAT---TTTTTCTGGGCTTG-T--TGAG---GGGGGGGCTGG…
	MN138390	--------------------------------------------TACTTTATATT--TATTGACTGGAT-TCTGATC--TG-C-TTTGGTTGGTACTGGATTTAGTTTTCATATTCGTTTAAATTTAGCTCAGCCTGGAGG-------TATTTAT------AGGGACATGCCTCAGATGTATAATGTAATTGTTACAACTCATGCTTTGGTAATAATTTTTTTCTTTGTTATGCCTACTATGATAGGAGGATTTGGAAATTGACTTATCCCATTGATGGTGGGATGTCCGGATATGTGCTTTCCTCGTGCTAATAATATGAGGTATTGACTTGTTCCGGGGCCT-TT-GATTATATTGAT---TATTTCTGGAACAG-T--TGAA---GGGGGTGCTGG…
	MH339178	-----------------------------------------------TTTGTATT--TATTGACCGGGT-TTTGGTC--TG-C-TCTTGTTGGGACTAGTTTAAGGTTCCACATCCGCTTAAACCTGGCGCAGCCGGGTGG-------GGTGTAT------AGGGATATACCCCAAATGTATAATGTAATTGTTACTACTCATGCCCTCATGATGATTTTTTTCTTTGTGATGCCAACAATGATGGGGGGGTTCGGAAACTGGTTAATCCCTCTTATAATTGGTTGTACCGATATGGTGTTTCCACGGCTCAACAATCTTAGTTATTGGGTGCTCCCCGGACCT-TT-GTTTATGCTTCT---AATTTCTAGTTTGA-T--TGAA---GGTGGCGCAGG…
	MN608216	-------------------------------------------------------------------------------------------GGGACGGGTTTTAGATTTCATATTCGCTTAAACTTGGCTCAGCCTGGGGG-------GATTTAT------AGGGATATACCTCAACTATACAATGTGATCGTCACAACTCATGCGTTGATGATAATTTTCTTTTTTGTTATACCGACAATGATAGGGGGTTTCGGGAATTGATTAATTCCGCTCATGATTGGATGTCCAGACATGGCTTTTCCTCGGCTTAACAACATGAGGTTTTGACTTCTTCCTGGGCCT-TT-GTTTTTGTTGTT---AGTGTCGGGGTTAA-T--TGAG---GGAGGTGCTGG…
	AB076932	-----------------------------------------------------------------------------------------------------------------------------------------------------------------------------------------------------------------------------------------------------------------------CTTATTCCTTTGATGCTTGGGTGTACGGATATAGCTTTTCCGCGACTGAATAATTTGAGGTTTTGGGTATTGCCTGGTCCT-TT-GTTTATGCTACT---TGTTTCTGCTTTGA-T--TGAG---GGTGGTGCGGG…
	AB050892	-----------------------------------------------------------------------------------------------------------------------------------------------------------------------------------------------------------------------------------------------------------------------TTAATTCCTTTGATGATTGGGTGTGCTGATATGATTTTTCCTCGGTTGAATAATATGAGGTTTTGGTTGTTGCCTGGGCCG-CT-GTTTATGTTATT---GGTTTCTGGGTTAA-T--TGAG---GGAGGTGCTGG…
	AB076917	-----------------------------------------------------------------------------------------------------------------------------------------------------------------------------------------------------------------------------------------------------------------------CTTGTGCCTTTAATACTAAAGGTTCCTGACATGCAATTTCCGCGGGTTAATGCATTTAGGTTTTGGGCTTTGATTCCGGCT-CT-TTACTTTATTAC---CGTTTCTTCATGAA-T--TGAG---AATGGCGTAGG…
	AB076916	-----------------------------------------------------------------------------------------------------------------------------------------------------------------------------------------------------------------------------------------------------------------------CTGGTGCCCCTAATGCTTAAGGTTCCTGACATGCAGTTTCCCCGGGTTAATGCGATAAGGTTTTGGGTTTTGATTCCAGCAGTT-TACTGTATTTGC----TTGTCCTCAGTGC-T--TGAG---AACGGTGTTGG…
	AB076939	-----------------------------------------------------------------------------------------------------------------------------------------------------------------------------------------------------------------------------------------------------------------------CTGGTACCTCTTATACTGAAGGCGCCGGATATACATTTCCCGCGGATTAATTCAATAAGGTTTTGATTTTTGATCCCCGCGGTC-TATTTCATTGGT----GTTTCATCCCTGG-T--AGAG---GGGGGTGTGGG…
	KP455010	--------------------------------------------CAGATACTACA--TAGTATTTGGAT-TCTGAGC--CG-T-ATTGGCAGGTACCAGATTTAGTTCGCTTATTCGATGAAGTTTATTTAATCCTGGGGC-----TAAGTTCCT------AGACCCGGT-----TTGTTATAATGCTGTGGTTACTAGCCATGCATTAGTTATAATTTTCTTCTTTGTAATGCCAGTAATAATCGGGGGGTTCGGTAATTGACTCGCACCCCTGATGATTCAGGTTTCCGATATACAATTTCCACGTGTAAATGCATTTAGATTTTGAGTTCTTCCAATTTCC-TT-GTACTTTCTAGC---TGTTTCGGGATTTG-T--GGAG---AGAGGGGTTGG…
	KF370537	---------------TGGTGGTCAACAAATCATAAAGATATTGGTAGCTTATACA--TAGTTTTTGGTT-TTTGGGC--TG-T-TTTGGCCGGAACTAGGCTTAGATCTTTAATTCGTTGAAGATTGTTTAACCCTGGAGC-----TAAATTTCT------A-----GATCCTGTATGTTACAATGCCGTAGTTACAATGCATGCCTTAGTGATGATTTTCTTTTTTGTAATACCTGTTATAATTGGTGGGTTTGGTAATTGACTAGTGCCGTTAATGCTCCAAGTGCCTGATATGCAGTTTCCTCGAATGAATGCTTTCAGGTTCTGGGTATTACCGGTATCC-TT-ATACTTTATAGT---AGTTTCTGCATTTG-T--TGAG---AATGGTGTTGG…
	MN817976	------------------TGGTCAACAAATCATAAAGATATTGGTAGATTTTACA--TAATTTTTGGGT-TTTGAGC--AG-T-TTTAGCTGGGACCAGTTTCAGGTCTCTTATTCGCTGAAGTCTTTATACTCCCGGCGC--TAAGTTTTTA--------------GAGCCTGTTGTTTATAACGCTGTGGTTACTAGTCATGCGTTAGTTATAATTTTCTTCTTCGTTATGCCAGTAATGATTGGAGGATTTGGGAATTGGCTCATTCCTCTTATGCTCGAAGTGGCAGATATGCAGTTTCCTCGGCTAAATGCCTTTAGATTTTGAGTGCTACCGGGGTCG-TT-ATTGCTCATGTT---AATGTCTAACATAT-C--TGAA---AGAGGAGTGGG…
	AB076908	-----------------------------------------------------------------------------------------------------------------------------------------------------------------------------------------------------------------------------------------------------------------------TTAGTTCCGCTAATGCTTCAAGTCCCTGACATGCAATTTCCTCGTATAAATGCTTTTAGATTTTGAGTATTGCCTGTTTCT-CT-TTATTTTATAGT---GGTTTCTGCCTTTG-T--TGAA---AATGGGGTAGG…
	AB033687	-----------------------------------------------------------------------------------------------------------------------------------------------------------------------------------------------------------------------------------------------------------------------CTTATCCCTTTGATGCTTCTAGTAGCAGACATGCAATTTCCTCGATTAAATGCATTTAGATTTTGAGTTTTGCCAGGGTCT-CT-TTATCTTATGCT---TATGTCTAACATTG-T--AGAA---AACGGAGTTGG…
	AB076910	-----------------------------------------------------------------------------------------------------------------------------------------------------------------------------------------------------------------------------------------------------------------------CTAGTCCCGTTGATACTAGAAGTGCCTGACATGCAGTTTCCTCGGGTCAATGCTTTTAGGTTTTGAGTTTTACCCGCATCT-CT-TTATTTTATAGG---AATTTCGGGGTTTG-T--AGAA---AATGGGGTTGG…
	AB238541	--------------------------------------------TACATTATACT--TAATTTTTGGGT-TCTGGTG--TA-G-ATTAGTGGGTACTAGGTTGAGTATGCTGATTCGTACAGAGTTGTGTTCTCCTGGGGG--TTT-G--GTAAT------TGGG--GATGGGCAGGTGTACAATACGGTTGTTACTGCTCATGCTTTTGTTATGATTTTTTTTGTTGTTATACCCCTGATAATCGGAGGATTTGGAAACTGGCTAGTTCCGCTAATGTTGGGGGTGCCTGACATAGTGTTTGCACGGGTAAATAATATAAGGTTTTGGCTTCTTCCTGGTGCG-GT-AGTGCTTCTTGT---AGCTGCTACATTGA-T--AGAG---TCTGGGGCAGG…
	KR084395	----------------------------------------------------ATT--TTTTATTCGGGC-TTATATC--TG-G-TTTTACCGGGTTGTTATTAAGTTTGACAATACGGATACATCTTAAGGTGCCGTGGGGATACATAATCGAGT-------------CTGGGTCTATGTATAACACTATTATTACTGCACATGGATTAATTATAGTGTTTTTTTTCTTAATACCATTTTTAATTGGGGGATTTGGTAATTGGCTTATCCCCCTTATAGTTGGTTGTCCTGACATAGTATTTCCACGGTTCAACAATCTGAGATTTTGGTTACTTCCCTACTCT-TA-TAGGCTTTTAGT---CATAAGCCTGTTTGTTCGGGGG---GGGGGAATTGA…
	MN119637	--------------------------------TAAGGATATTGGTACTTTGTACT--TTATTTTTGGTT-TTAGTTC--TG-G-TTTGACCGGTGTTGGTTTAAGGATGCTTATTCGTTTTAATCTGAAGAGTTGTAGCGG-CGATTTGTTTGCT------------TCTGGTTCTACATATAATGCGGTTATTTCTGCTCATGGTCTAATTATGATTTTTTTTTTTATTATGCCTTTTATAATTGGTGGTTTTGGTAATTGGTTAATTCCTTTGATGGTGGGTTGTCCTGATATAATTTTCCCTCGTTTTAATAACTTAAGATTTTGGCTTTTGCCTTATTCT-TA-TTGTTTGTTGGT---TTCTAGTTTGTTTT-T--AAAGGGTGGTGGTGTTGA…
	MN690573	---------------------------------AAAGATATTGGTACTCTTTATT--TTACTTTTGCTT-TTATGGC--CG-G-GGTGTTGGGGGTTAATTTGAGGCTCTTGATGCGTCTTCATTTGAGTAAGTGTTCTGGT-GCTCTTATCACC------------ACGGGTACGGGCTATAATGCTATTATTACAGCTCATGCTTTGGTAATAATTTTTTTTTTCCTGATGCCTTTTATGATTGGTGGTTTTGGGAATTGGTTGATTCCTTTGATGGTAGCGTGTCCGGATATGGCTTTTCCTCGTTTTAATAATTTAAGCTTTTGGTTGTTGCCGGGTGCT-TT-TTTTTTGCTTTT---GATTGGTGTTACTG-T--AAA------TCCTGCAGA…
	AB076952	-----------------------------------------------------------------------------------------------------------------------------------------------------------------------------------------------------------------------------------------------------------------------ATGCTTCCATTGCTTTTAGGTGACCCAGATATAATGTTTCCTCGTGTTAATAATTTCTCTTTCTGGGTGATACCCGGTTCTCTT-TACATGGTTATT---ATGGCTCTTCATAG----GGCT---GAGAGTTGAGG…
	OQ053027	--------------------------------------------TACTATATATT--TTATTTTTGGGT-TATGATC--TG-C-TTTAGTTGGTTTAATGTTTTCTTGGATTATTCGAATTGAACTTTCTCGGCCTGGGAT------A--TGACT------AGGG--AGGGGTCAATTTTATAACATAATTGTTTCTCTTCATGCTATTATAATGATTTTCTTTTTTCTAATGCCAGTTTTGGCGGGTGGTTTTGGGAATTGGTTAATTCCTTTATTTTTAGGCGTTCCTGATATGGCATTTCCGCGTGTAAATAATTTTTCATTTTGGGTTATACCTACAAGT-CT-GTATATGGTAGT---AAGTTCATGTTTAA-T--AGGG---GACAGTTGGGG…
	KC429103	--------------------------------------------GACTATGTATA--TTATAATGGGGT-TTTGATC--GG-C-CATATTTGGGATTATGCTAAGGTGAATTATTCGTATTGAGCTTTCTCGGCCAGGACT------A--TGGTT------GGGT--AGTGGTCAGTTTTATAATATAGTGATCACATTACATGCAATTATAATGATTTTTTTTTTTATTATGCCAGTAATAATTGGTGGTTTTGGGAACTGGTTTTTACCTTTGTTGCTAGGAGCCCCAGACATGATGTTTCCTCGTCTTAATAATTTGAGGTTTTGAATTATGCCCCCGTCT-TT-GTATATGGTGGT---GAGTTCTTCTTTAA-T--GGGT---GACAGTTGAGG…
	AB033682	-----------------------------------------------------------------------------------------------------------------------------------------------------------------------------------------------------------------------------------------------------------------------TTATTGCCTCTATTTCTAGGTGTCCCAGACATAATGTTCCCACGGGTAAATAATTTTTCTTTCTGAATTATACCAACAGGG-CT-TTATTTAGTGTT---AGGTTCTTGTTTGA-T--AGGG---GATAGGTGGGG…
	OQ053060	--------------------------------------------AACTATATATA--TTTTTNTAGGTC-TTTGGTC--TG-C-TTTAGCTGGTTTGATGTTTTCTTGGATTATCCGGATTGAGTTATCTCGTCCGGGTAT--------GTGGTT------GGGT--AGCGGTCAGTATTATAACATGGTGGTAACCCTTCATGCCATTATAATGATTTTTTTTTTTGTAATGCCTGTTTTGATCGGGGGGTTTGGGAACTGGCTGTTGCCCCTATTTTTGGGGGCTCCGGATATAATATTTCCCCGGGTAAATAATTTTTCGTTTTGGGTAATGCCGACGGCT-TT-ATACATAGTGCT---AGGGTCTTGTTTGA-T--GGGG---GACAGGTGGGG…
	AB084106	-----------------------------------------------------------------------------------------------------------------------------------------------------------------------------------------------------------------------------------------------------------------------TTATTGCCGCTATTTTTAGGGGCTCCTGACATGATGTTCCCTCGGGTTAATAATTTTTCTTTTTGGGTTATGCCGGGGGGT-CT-TTATATGGTAGT---GGGTTCTAGTATAA-T--GGGG---GAGAGGTGGGG…
	KX713454	---------------------------------------------TCAATATACC--TCTTAGTGGGGT-TTTGATC--CG-C-TCTGGGAGGCCTTATACTAAGATGGATTATTCGAATAGAATTGAGACGTCCGAGGAT------A--TGGCT------CGGG--AGAGCTCAGCTATATAATAATATTGTTACTTTGCATGCTCTAATGATAATTTTCTTCTTTGTAATGCCAGTATTAATTGGGGGGTTTGGTAATTGGCTGTTGCCTCTAATACTAGTGTCTCCTGATATGATGTTCCCGCGAGTTAATAATTTTAGGTTTTGGGTTTTACCCCCAGCT-GT-TTATATAGTTGT---AGCTTCAGCTTTTA-T--TGAT---GAGGGGATAGG…
	AB076911	-----------------------------------------------------------------------------------------------------------------------------------------------------------------------------------------------------------------------------------------------------------------------TTCTTGCCCCTAATACTGGGGGCAATTGACATAAGGTTTCCCCGTGTGAATGCATTTAGTTTTTATGTGTTGCCATTTGCT-CT-TTATCAAGTAGT---TATATCACTTTTCA-T--TGAT---TGGGGTAGAGG…
	MH012205	--------------------------------------------GATGATATATA--TTTTGGTTGGGG-TATGGAG--AG-C-GTTGGGGGGGTTGATGTTAAGGTGAATGATTCGGATCGAGCTTAGTCGTCCGGGTAT------G--TGGCT------TGGA--AGGTATCAGCTATATAATATAGTGGTAACTATGCATGCCATTTTAATAATTTTTTTCTTTGTCATGCCTGTGTTGATTGGCGGGTTTGGGAACTGGATGCTCCCTTTGATGTTGGGGTGCCCTGATATGAGATTCCCCCGTCTTAACAATTTTAGGTTTTGGCTTCTCCCTGCGGCA-CT-CTATATGGTGGC---TGTGTCAGGGTTTA-T--TGAG---GATGGGAGGGG…
	AB033686	-----------------------------------------------------------------------------------------------------------------------------------------------------------------------------------------------------------------------------------------------------------------------TTGTTGCCATTAATGTTGGGAACTCCGGATATAAGTTTTCCGCGGTTAAATAATTTTAGGTTTTGGTTACTTCCTCCGGCT-CTGTATATAGTTGCT----GTTTCGGGGTTTA-T--TGAA---GAGGGAAGTGG…
	MK185005	-------------------GGTCAACAAATCATAAAGATATTGGGATAATGTATA--TCCTTGTGGGTA-TTTGGAG--AG-C-GCTTGGTGGCCTTATGTTAAGATGGATAATTCGAATTGAGTTAAGACGACCGGGGAT------G--TGGTT------AGGA--AGGCCTCAGCTTTACAACATAGTTGTAACAATGCATGCTATTTTGATGATCTTTTTCTTTGTTATGCCTGTTTTAATTGGTGGTTTTGGGAATTGGTTTATTCCTTTAATGTTGGGAACCCCTGATATGATGTTTCCTCGTTTAAATAATTTTAGGTTTTGACTTCTTCCGGCGGCA-TT-GTATATGGTTGC---TGTGTCTGGATTCA-T--TGAG---GACGGAAGGGG…
	KR084493	--------------------------------------------GGTTATATATC--TTTTGTTGGGAA-TATGGTC--CG-G-TTTTGGGGGTCTTAGTTTAAGGTGAATAATGTGCTTAGAGNTAAGACGTCCGGGGAT------G--TGGCT------TCCT--AGTTCTGAGGTTTATAATAGAATTGTTACTTTACATGCTATTATGATAATTTTTTTCTTTGTTATGCCTGTTTTAATTGGGGGATTTGGTAATTGGTTGTTGCCTTTGTTGTTGGGGGCTTTGGATATAAGTTTTCCTCGATTAAACACTTTTAGCTTTTGGGTTCTGCCCCCTGCC-TT-ATATCTTGTTAT---TCTTTCTTGTTGCA-T--TGAT---TTTGGAAGGGG…
	AB033665	-----------------------------------------------------------------------------------------------------------------------------------------------------------------------------------------------------------------------------------------------------------------------TTGTTGCCTTTGTTACTGGGGGGCCTCGATATAAGGTTTCAGCGGGTGAATGCCCTTAGATTCTGGCTTGTTCCTTTCGCC-CT-TTATATGGTGGT---GGTGTCCCCTTTTA-T--GGAG---CAGGGGAGCGG…
	AB033675	-----------------------------------------------------------------------------------------------------------------------------------------------------------------------------------------------------------------------------------------------------------------------CTTCTTCCTCTTCTACTAGGGGGTATCGATATAAGATACCCTCGTGTTAACACTTTTAGGTTTTGGTTAGTCCCTGCGGCT-TT-ATATATGGTTGT---GTTTTCTCCATTTA-T--CGAG---AGTGGAAGTGG…
	JF496767	----------------------------------------------------------------------------------------------------------------------------------------------------------------------------------------------------------------------------------------------------------------------GCTGCTCCCCTTAATGTTAGGGGGCATTGATTTCAGAGTTCCCCGGGTAAATACCTTTAGATTTTGGCTGGTTCCTTTCGCT-CT-TTACATGGTGGT---TGTGTCCCCTTTTA-T--TGAG---AACGGGAGGGG…
	EU523666	---------------------------------------------ACTATATACA--TAATAATTGGTA-TGTGGTC--CG-G-TTTAGGGGGTTTTTCGCTTAGCTGGATAATACGGTTGGAGTTGAGGCGTCCGGGGAT------G--TGGCT------CCCT--AGAACTGATATATACAACTGGATTGTCACCCTTCATGCTATTATGATGATTTTCTTCTTTGTGATGCCCGTTCTCATTGGTGGGTTTGGGAACTGGCTTCTTCCCCTGATGCTTGGGGGAATTGATATAAGATTTCCTCGGGTAAATACTTTTAGGTTTTGGGTAGTTCCCGCAGCC-TT-GTACATGGTGGT---TCTGTCTCCTTTTA-T--TGAG---AATGGGAGAGG…
	AB033679	-----------------------------------------------------------------------------------------------------------------------------------------------------------------------------------------------------------------------------------------------------------------------CTATTACCAATAATGCTAGGTTCAATTGATATGAGGTTCCCTCGATTGAATACTTTTAGGTTTTGGGTGCTTCCGCCTGCT-CT-GTATTTAGTTAT---TGTTTCGTGTTTTA-T--TGAT---TATGGAAGGGG…
	JF496774	----------------------------------------------------------------------------------------------------------------------------------------------------------------------------------------------------------------------------------------------------------------------------------------------------------------------------TTTTAGGTTTTGGTTAGTGCCGCCTGCT-TT-ATACATGGTGGT---GTCTTCTTCTTTCA-T--GAAT---GAGTTGAGGGG…
	AB033671	-----------------------------------------------------------------------------------------------------------------------------------------------------------------------------------------------------------------------------------------------------------------------TTATTACCTTTGTTGTTAGGGGGAATTGATATGAGTTTTCCTCGGGTGAATACTTTAAGGTTTTGGGTTGTTCCTGTTGCT-TT-ATATATAGTGGT---GGTGTCGCCTTTTA-T--TGAG---CAGGGGAGGGG…
	KC429120	--------------------------------------------AACCCTTTACT--TACTTGTAGGAT-TCTGGTC--TG-G-TCTAGTAGGAGCAGGCCTAAGAGTTCTAATTCGATTGGAACTCGGACGTCCAGGAGA----AAATCTTATG------------GACAGGCAGACATATAATACAATTGTTACGGTTCACGGATTTGTAATAATTTTCTTCTTAGTAATGCCTATGTTAATCGGGGGGTTCGGTAACTGGTTAGTTCCCTTAATACTGGCCGCTCCTGATATGGCTTTCCCACGGCTGAACAATCTAAGGTTCTGACTGCTTCCAGGGTCA-AT-AGCAATAATGAT---GATCTCAATGATAA-C--AACT---CAAGGTCCGGG…
	MT920144	--------------------------------------------TACTTTGTACT--TAATTATAGGGT-TTTGGGC--TG-G-TTTGGTAGGGACTAGGTTAAGAGTTTTGATTCGGATTGAGCTGGGTCGTCCTGGGGA--------GAATTT------AATA--AGAGCTCAAACTTATAATGCCATTGTGACCGTTCATGGGTTTGTGATAATTTTTTTCTTGGTTATGCCTATATTAATTGGAGGTTTTGGAAACTGGCTAGTGCCTTTGATAATTGCTGCTCCTGATATAGCTTTTCCTCGTTTAAATAATTTAAGGTTCTGGCTTTTGCCGGGGTCT-AT-GAGGTTAATGTT---GTTGTCCCTGTTGG-G--TGCT---CAGGGGCCTGG…
	MH242832	--------------------------------------------GGTTCTTTATT--TGGTTATGGCCA-TGTGAGC--CG-G-TATGGTGGGAACAGGTTTAAGTGTTCTTATTCGGATTGAGTTGGGGCGTCCTGGGGA----AAATATTATG------------AGAGCTCAGACTTATAATATGGTTGTGACAGTGCATGGGTTTGTTATAATCTTTTTTTTAGTAATGCCAATACTAATTGGGGGTTTTGGTAATTGGTTAATTCCGATAATGATTGCAGTCCCAGATATGGCATTTCCTCGTTTAAATAACTTAAGGTTTTGGTTACTTCCTTGATCT-TT-AATGTTAATGTT---AGGATCAATATTGG-T--AGGG---GAGGGTCCTGG…
	OQ749923	---------------------------------------------------------------------------------------------------------------------------------------------------------------------------------TTTACAATGTTATAGTAACTGCTCATGCCCTTGTAATAATTTTTTTTTTAGTAATACCGGGAATAATAGGTGGATTTGGAAATTGATTAGTGCCTTTAATATTAAAAGCTCCAGATATGGTTTTTGGACGATTAAATGCGTTAAGGTTTTGATTATTACCTTGTTCA-TT-CTTTTATTTAGC---TGTGTCTATACATG-T--AGAT---TATGGTGTAGG…
	AM706504	---------------------------------------ATTGGTACGATGTATT--TTATTTTTGCTC-TTTTTTC--TG-G-TTTGGTTGGGACTGCAATGAGAGTAATTATTCGACTAGAGTTGGGGCGTCCTGGGAC--AGT-T--TGGGGTTATGGGGCG--GATCAGACTTATTATAACGTGGTAGTGACTTCTCATGCGTTTATCATAATTTTTTTTTTAGTAATACCTGCTATAATGGGGGGGTTTGGTAATTGGTTAGTGCCTCTTATACTGAAGGCCCCAGATATGGCTTTTGGTCGGTTAAATGCATTAAGACTTTGGTTATTACCTTTTTCT-TT-AAGGTATTTATT---ATGAACTAGTTTTG-T--TGAT---TTAGGGGTGGG…
	MH242892	---------------------------------------AACAAT-----GTATT--TCTTGGTGGGGG-TTTATTC--CG-G-TTTTATAGGTACCTCGTTTAGGTTGGCAATTCGGCTGGAGTTGGGGTATCCCGGAAG------G--TTTCT------TGGA--GACGCGCAGGTATATAATATGGCAGTAACATCTCACGCATTGTTAATAATTTTTTTTATGGTGATACCACTGATACTGGGGGGGTTTGGGAATTGGCTTCTACCTCTTGTTTTTGGGGTACCAGATTTAATTTTTGCTCGAATAAACAACCTCAGGCTTTGGTTGGTTTTTCCGGCG-CT-TATCTTATTACT---AAGAGGGTCTAGGA-T--AGAA---GGCGGAACTAG…
	GQ166588	---------------------------------------ATTGGTACCTGGTATT--TTTTAATAGGGC-TGTATTC--TG-G-TATGATGGGGGTTTCTTTTAGTTTGGCCATTCGGTTAGAGTTAGGGCATCCTGGGAA------G--TTTTT------AGGT--GACCCCCATGTTTACAATGTAGCGGTGACATCCCATGCTTTATTGATAATTTTTTTTATGGTTATGCCTTTAATGCTGGGTGGTTTTGGTAATTGGTTGATTCCAATGGTTGCAGGGTTAGTGGATTTGGCGTTTGCGCGGCTCAATAATTTAAGTGTTTGGCTGGTTGTCCCTGCA-TT-AGGGTTGTTTGT---TAGTGGTTCTAGAG-T--TGAG---GGGGGCACTGG…
	AF120654	---------------------------------------ATTGGTACCCTGTATA--TACTTAGCGGTC-TTTACGC--GG-G-TATAATAGGGACGTCTTTTAGGCTGGTCATCCGATTGGAATTAGGTCACCCGGGCAA------G--TTGCT------AGGT--GACCCGCAAATCTATAACGTGGCTGTAACAGCTCACGCGTTCCTAATAATCTTTTTTATGGTTATGCCTTTAATGTTGGGGGGGTTCGGCAATTGGTTAATTCCCCTTATCCTCGCGCTGCCCGACTTAGCCTTCCCTCGTCTTAACAATTTAAGGTTCTGGCTGGTCCCCCCCGCC-CT-CTGTTTGTTACT---TGCAGGGGCGATAG-C--CGAG---GGGGGCACCGG…
	AB076923	-----------------------------------------------------------------------------------------------------------------------------------------------------------------------------------------------------------------------------------------------------------------------CTGGTGCCGATAGTGCTAGGAGCTCCTGACATAGCTTTCCCCCGGTTAAATAATCTTAGATTTTGATTATTACCGCCGGCT-AT-AGCACTGTTAAT---AAGTGGTGCTATAG-T--AGAA---GGAGGTGCTGG…
	MH242856	--------------------------------------------GACGCTGTACA--TGATTTTCGGCA-TTTATGC--CG-G-GATGGTGGGTACATCTTTTAGATTTATTATTCGTCTGGAACTTGGGCGCCCGGGGAC--------GTTTTT------GGGC--GACCCTCAAATTTATAATATGGTGGTTACAACACACGCCTTTGTAATGATTTTTTTCATGGTTATGCCCTTGATGCTTGGCGGGTTTGGTAATTGGTTAATCCCACTTGTGCTGGCTCTTCCGGACCTAGCGTTTCCGCGCCTTAACAATTTAAGGTTTTGGCTTGTCCCCCCCGCC-TT-TTGTTTATTGTT---ATGTGGGGCTATGG-C--TGGTACTGGGAGGGCGGG…
	AB084108	-----------------------------------------------------------------------------------------------------------------------------------------------------------------------------------------------------------------------------------------------------------------------TTAATTCCACTTGTTCTTGCTTTACCAGATCTTGCATTTCCACGATTAAATAATTTAAGATTTTGATTAGTTCCACCTGCA-TT-TTTTCTTTTATT---ATGTGGGGCTATGG-C--TGGG---ACAGGTAGGGC…
	KC992314	---------------------------------------------ACTCTCTACC--TGATTTTGGGTC-TTTGATG--TG-G-ACTTACAGGGTCTGGTTTGAGCTGAGTGATTCGGCTGCAACTAGGAACGAAAGGTC-----------TATG------AGTC--TCCCCTGAGGTCTACAACTCGGTTGTGACTTTGCATGCCTTTGTTATGATTTTCTTTCTTGTCATGCCAATCTTGATTGGCACCTTCGGTAACTGAATGGTTCCCCTACTTCTAGGGGCTCCTGACATAAGATTCCCACGTATAAATAACTTGAGGTTTTGACTCTTGCCTCCTGCC-TA-TTGCTTACTGTT---GTTAGGAGGGCTTG-T--AGGA---GTGGGAGCCGG…
	HM162700	---------------------------------------------ACACTCTATT--TAATTTTAGGGC-TCTGATG--TG-G-TCTGAGAGGGTCTGGATTAAGGTGAATTATTCGACTTCAACTTGGAACTAAAGGCC-----------TCTG------GGTC--TCTCCCGAAGTTTATAATTCTGTAGTCACTCTCCATGCTTTTGTAATAATTTTTTTTCTGGTTATACCAATCTTGATTGGAACTTTTGGTAACTGGATGGTTCCCCTCCTGTTAGGGGCTCCTGACATGAGCTTTCCTCGTATGAATAATCTTAGGTTCTGACTTCTTCCTCCTGCC-TA-TTGTCTCCTAAT---TTTAGGGGGCCTAG-T--AGGG---GTTGGGGCAGG…
	HM162699	---------------------------------------------ACTTTGTATT--TAGTGCTGGGAC-TTTGATG--TG-G-GCTCTCAGGTTCTGGACTAAGATGGATCATTCGACTTCAATTAGGTACAAAAGGA-----------TTATG------AGTT--AGTCCAGAAATTTATAATTCTGTAGTAACCTTACATGCCTTTGTAATAATTTTTTTCTTAGTTATACCAATTTTAATTGGAACTTACGGGAACTGAATAGTGCCTTTATTACTAGGAGCCCCTGATATAAGGTTCCCTCGAATAAACAATTTGAGGTTCTGATTATTGCCGCCAGCT-TA-TTGTTTATTGAT---TTTAGGTGGTATTG-T--AGGA---GTAGGGGCTGG…
	HM162701	--------------------------------------------AACACTCTATT--TAGGTTTAGGTT-TATGGTG--TG-G-CTTGACAGGTTCTGGATTAAGATGAATTATCCGATTACAACTCGGTACTAAAGGAA-----------TTTG------AGTA--ACTCCAGAAGTGTATAATAGTGTAGTAACTTTACATGCATTTGTAATAATTTTCTTTCTTGTAATACCTATCTTAATTGGAACTTTTGGTAATTGAATAGTTCCTCTTTTACTAGGAGCTCCTGATATAAGGTTTCCCCGTATAAATAATTTAAGTTTTTGGTTGCTCCCACCAGCT-TT-TACACTTTTAAT---TCTAGGAGGGCTAG-T--AGGA---GTAGGAGCTGG…
	HQ168455	--------------------------------------------GACTCTATATC--TATGTTTAGCGC-TTTGGTG--TG-G-CCTTTTCGGAAGAGGTTTATCTATAATTCTACGTATGGAGTTAGGTACTACGGGGG-----------TTCT------ATTA--GATAGAGAGCTTTATAACCTATTAGTTACCTCTCATGCCTTTGTTATAATCTTTTTTTTTGTAATGCCCTTGTTAATTGGGGGTTTCGGAAACTGGTTTTTGCCCCTGCTCTTAGGGGCTCCTGATATATCTTTTCCCCGTATAAATAACCTAAGCTTCTGATTACTACCTCCTTCT-TT-TTTGCTTCTTTT---AAGAAGTATAATAT-T--AGGG---GCAGGGGTTGG…
	MN690211	---------------------------------------ATCGGTACTTTATATT--TATTATTTAGTT-TTTGGGC--CG-G-TTTATTTGGGACTGCTCTAAGTTTATTGATTCGATTAGAATTAGGAACAAGAGGTGT--------TCTCTT------AGGA--GATCCCCATCTCTATAATGTTATTGTAACTTCTCATGCCTTTGTTATAATTTTCTTTTTAGTGATACCAGCTATAATTGGTGGTTTCGGGAATTGGCTATTGCCTCTTTTATTAAAAGGTCCGGATATAAGTTTCCCACGATTGAATAATCTGAGCTTTTGGTTACTAGTTCCTAGG-TT-TTTTTTCCTGGT---ATTATCTACCCTAT-T--TGAA---GGAGGGGCTGG…
	KF000712	--------------------------------------------TACTTTGTATT--TACTGTTTAGAT-TTTGAGC--AG-G-GCTGTTCGGAACAGCCCTAAGTTTTTTAATCCGTTTAGAGCTGGGGACAAGAGGAAC--------TCTTTT------AGGA--GATCCTCATCTTTACAATGTTATTGTAACTTCTCATGCTTTTGTAATAATTTTTTTTTTGGTGATACCGGCTATAATTGGTGGGTTCGGGAACTGATTGTTACCGCTGTTATTGGGTGCTCCTGACATAAGATTTCCTCGGCTTAATAACCTAAGATTTTGGTTGTTAGTTCCTTCA-TT-TATTTTTCTTAT---GTTATCCGCTGTTC-T--TGAA---AGAGGTGCAGG…
	KF000706	--------------------------------------------AACTTTATATC--TTCTGTTTAGGT-TTTGGGC--TG-G-ATTATTTGGTACTGCTCTAAGTTTACTAATTCGATTAGAACTAGGAACGGCAGGAGT--------AATATT------AGGT--GATCCTCATCTATATAATGTAATTGTAACCTCTCATGCTTTTGTAATAATTTTTTTCTTAGTAATGCCAGCTATAATTGGGGGATTCGGTAACTGGTTAGTGCCGATCTTACTGGGGGCACCTGATATAAGGTTCCCACGGCTTAATAACCTTAGGTTCTGGCTGTTAGTTCCCTCT-TT-TTTCTTTTTATT---GCTTTCGGTACTCA-T--GGAG---AATGGAGCCGG…
	LC383971	-------------------------------------------------------GCAGATATTTAGAT-TCTGAGC--TG-G-TTTATTTGGAACCGCTTTAAGGCTGTTAATTCGGTTAGAGCTAGGGACTGCCGGTGT--------CATATT------AGGT--GACCCTCATTTATATAATGTTATTGTTACATCTCACGCTTTTGTGATAATTTTCTTTTTGGTAATGCCGGCTATAATTGGTGGCTTCGGTAACTGACTTGTTCCAATTCTTTTAGGAGCCCCTGATATAAGATTTCCACGACTAAATAATCTTAGATTTTGGTTATTAGTTCCTTCT-TT-TTTTTTCTTGCT---GCTTTCAGTGTTAT-T--TGAA---AACGGGGCAGG…
	KF000725	--------------------------------------------AACCCTTTATT--TACTTTTTAGTT-TTGGGGC--AG-G-ACTTTTCGGGACAGCCTTAAGATTACTAATTCGGATAGAATTAGGTACAGCCGGTAT--------GTACTT------AGGT--GATAGTCATTTGTATAATGTGATTGTTACGGCACATGCCTTTGTTATGATTTTCTTTCTAGTGATGCCAGCAATAATTGGTGGATTTGGAAATTGGTTAGTACCTCTGTTACTTGGTGCTCCTGACATAAGTTTCCCTCGATTGAATAATTTAAGTTTCTGACTTTTAGTCCCATCA-TT-CGTTTTTCTACT---GGCTTCGATGTTAG-T--AGAA---ATGGGTGCAGG…
	HQ386679	--------------------------------------------AACATTATACC--TTATTTTTAGTT-TTTGAGC--TG-G-TCTATTTGGTACGGCATTAAGGTTGTTAGTCCGGATAGAATTAGGTACAGCTGGAGC---------TTATT-----TAGGG--GATAGACATCTATATAATGTTATTGTTACAGCACATGCATTTGTGATGATTTTTTTTCTAGTAATGCCTGCTATGATTGGGGGGTTTGGTAACTGACTGATTCCTTTGCTTTTAGGGGGTCCCGATATAAGTTTTCCTCGGCTCAATAATCTAAGATTTTGGCTACTAGTACCGTCA-TT-TCTATTTTTAAT---GGCTTCTATGATAG-T--AGAG---ATAGGAGCTGG…
	KF000805	--------------------------------------------AACTTTATATT--TGCTGTTTGCTT-TTTTAGC--GG-G-GCTTGTCGGTACATCACTTAGCTTGCTTATTCGGTTAGAATTAGGTACAGCGGGTGT------A--TATCT------AGGA--GATCCACACTTATATAATGTTATTGTAACTTCTCATGCGTTTGTTATGATTTTTTTCTTAGTGATGCCTGCAATAATCGGCGGGTTTGGAAACTGGGTGTTGCCGTTGCTTTTAAACGCTCCGGATATAAGGTTTCCACGACTAAATAATCTTAGATTTTGATTGCTTATACCTGCA-TT-TGTGTTTTTAAT---GGTTTCTATAATAG-T--AGAA---CTTGGAGCCGG…
	KF000701	--------------------------------------------AACTTTATATT--TAATATTCGCAT-TCTTGGC--AG-G-GATAATTGGTACAGCCTTGAGTCTGCTTATCCGGTTTGAACTAGGTACTGCAGGTAC------A--AGCTT------AATA--GATGGACACTTGTACAATGTCATTGTTACTGCCCATGCCTTTGTTATGATTTTTTTTCTGGTCATGCCGGCCATGATCGGCGGGTTCGGGAACTGGGTCCTGCCTTTACTGATTAACGCACCAGATATGAGGTTTCCCCGACTAAACAATCTCAGATTTTGATTACTAGTGCCAGCA-TT-TGTTTTTTTAAT---GGTCTCCATGATGA-C--TGAA---ATAGGCGCCGG…
	KF000691	--------------------------------------------AACTTTATATA--TATTTTTTGCCA-TTTTTGC--CG-G-ACTAATTGGATCAGCCTTAAGTCTGTTGATTCGGTTTGAATTAGGTACAGCAGGAAC------A--TACTT------GATT--GATGGTCATTTATATAATGTAATCGTCACTGCTCATGCATTTGTTATGATTTTCTTTTTAGTGATACCAGCTATGATTGGAGGATTTGGAAATTGAATTTTACCTTTACTAATCAATGCACCTGATATAAGGTTTCCTCGATTAAATAATCTTAGATTTTGACTGTTAGTTCCTGCA-TT-TGTGTTTTTGTT---AGTTTCTATAATAG-T--TGAA---ATAGGGGCAGG…
	KF000713	--------------------------------------------AACTTTATATC--TTATTTTTGCAT-TTTTAGC--GG-G-CTTGATTGGGACTGCCTTAAGATTATTAATTCGATGTGAATTAGGAACAGGAGGTTC------A--TTTAT------ACTA--GATGGTCATTTATATAATGTTATTGTAACAGCTCATGCATTTGTAATAATCTTCTTTTTAGTGATACCTGCAATGATTGGTGGTTTTGGAAATTGACTATTACCTTTACTATTAAATGCACCAGATATAAGATTCCCTTGACTAAATAATCTTAGCTTTTGATTATTAGTTCCGGCC-TT-TTTTTTCTTAGT---AATCTCTATAATAG-T--AGAA---ATGGGTGCAGG…
	KF000741	--------------------------------------------AACTTTATACC--TTATTTTTGCAT-TTTTTTC--GG-G-ATTAGTAGGATCAGGTTTAAGGTTTTTAATTCGTATAGAATTAGGTACAGCAGGAAC--------TTGTCT------AATA--GACGGACATTTATACAATGTAATTGTAACAGCTCATGCCTTTGTTATAATTTTCTTTCTCGTTATACCTGCTATAATTGGAGGATTTGGAAATTGATTGTTACCTTTATTTTTAAACGCACCTGATATAAGATTTCCTCGACTAAACAATCTTAGTTTTTGATTACTTATTCCTGCA-TT-TATATTGCTAAT---AATTTCAATAATAG-T--TGAA---ATGGGAGCCGG…
	JN687507	-----------------------------------AGATATTGGGACCATATACA--TACTATTTAGGT-GCTGGGC--CG-C-AATGGTAGGTACTGCTTTAAGTGTATTAATTCGTATGCAGTTAGGCACCCCTTCTTC------C--ATACT------AGGT--AATGAGCATTTATACAACGTTATTGTAACGGCTCATGCATTAGTTATAATCTTTTTTGTTGTAATACCATTCATGATTGGGGGTCTTGGAAACTGAATAGTTCCTTTGCTAATTGGAGCACCGGACATGAGTTTTCCCCGATTGAATAATTTAAGGTTTTGACTTTTAGTGCCATCT-TT-TACTTTACTCTT---AAGATCTATACTGA-T--TGAA---GGAGGAGTGGG…
	JN687503	-----------------------------------AGATATTGGTACAATATACA--TGTTATTTAGTT-GCTGAGC--TG-C-AATGGTGGGAACAGCTTTAAGAGTAATAATTCGAATACAATTAGGTAGGCCATCATC--------AATATT------AAGA--AATGAGCATTTATATAATGTCATTGTAACTGCTCACGCATTAGTGATAATCTTTTTTGTGGTAATACCTTTCATAATTGGGGGACTTGGTAACTGGATGGTGCCCTTATTGATTGGAGCTCCTGATATGAGATTTCCTCGATTAAATAATTTAAGGTTTTGGTTATTAGTGCCGTCA-TT-TACATTATTAAT---AAGCTCGTTGTTGA-T--TGAA---GGTGGTGCTGG…
	JN687497	-----------------------------------AGATATTGGCACAATATATA--TGTTATTCAGGT-GCTGAGC--TG-C-TATAGTAGGGACAGCTCTTAGGGTAATGATTCGAATACAATTAGGTACCCCAGCAAC--------TATAAT------TGGC--AATGAGCACTTATATAACGTAGTAGTAACGGCGCATGCTCTAGTTATGATTTTTTTTGTAGTTATACCATTTATAATTGGTGGATTAGGCAACTGGATAGTGCCGTTACTGATTGGTGCTCCGGATATAAGGTTTCCTCGACTTAATAACTTAAGATTTTGGCTATTAGTGCCTTCA-TT-CACGCTTCTATT---AAGGTCTCTATTAG-T--TGAG---GGAGGCGCTGG…
	MN690488	-------------------------------ATAAAGATATTGGGACAATATATA--TACTGTTTAGAT-GTTGAGC--CG-C-TATAGTAGGAACTGCTTTAAGGGTTCTGATTCGAATCCAGCTCGGGACTCCAAGTTC--------TATGCT------AGGT--AATGAGCACCTATATAATGTAATTGTAACAGCACATGCTTTAGTTATAATCTTTTTTGTCGTAATGCCCTTTATAATTGGAGGTCTTGGTAACTGGATAGTTCCTCTACTTATTGGGGCCCCAGATATAAGATTTCCCCGTTTAAATAATTTAAGTTTTTGATTATTAGTTCCTTCA-TT-TACTTTATTATT---AAGGTCCTTAATGA-T--TGAA---GGAGGAGCTGG…
	FJ876934	-------------------------------------------------------------------------------ACGGCGCTAGTTGGTTCGGGATTAAGATTAATTATTCGAATACAATTAGGTTCATCA-------------ATAATT------------GGATCTCAGTTATATAACGTTGTTGTAACTAGACATGCTTTTGTAATAATTTTCTTTTTTGTAATACCAGTAATAGTCGGTGGATTTGGAAACTGGTTGATTCCTATGTTTGTGGGGTGTGTAGATATGGCCTTCCCACGAATAAATAACTTAAGATTTTGACTACTACCACCATCA-TT-AATCCTTCTTGT---ATCAAGTTCATTGA-G--AGAA---GGAGGTGTGGG…
	FJ876932	--------------------------------------------CACTTTGTATC--TAATTTTTGGTC-TTTGAAC--TG-C-TTTAGTAGGATCAGGCTTAAGCCTAATTATTCGAATACAGCTAGGGTCAA-----------------GAAT------GGTT--GGTTCACAGCTCTACAATGTAGTTGTTACAAGTCATGCTTTCGTGATAATCTTTTTTTTTGTTATACCCGTTACATTTGGGGGATTCGGGAATTGGTTAATCCCTCTATTTGTAGGTTGTGCAGATATAGCATTTCCACGAATAAATAATCTTAGGTTTTGATTATTACCTCCTTCA-TT-AATTCTTTTAGT---ATCCAGATCCATAA-C--TGAG---GGTGGTGTAGG…
	KC774090	---------------------------------------------ACATTGTATT--TACTTTTTGGGC-TGTGAAC--TG-C-TCTAGTGGGGAGGGGTCTTAGATTAATTATTCGTATACAATTAGGGAGAA-----------------GAAT------ACTA--GGTTCTCAACTATATAACGTTGTTGTTACTAGTCATGCTTTTGTTATAATTTTCTTTTTCGTCATACCTGTGACATTTGGGGGTTTTGGAAACTGATTAATCCCATTATTTGTAGGATGTGCAGATATAGCATTCCCTCGAATAAATAACCTTAGTTTCTGATTCTTACCTCCGTCC-CT-GTTATTATTGGT---CTCTAGGTCTTTAG-T--CGAG---GGAGGTGTTGG…
	MW124971	--------------------------------------------AACATTATATT--TGTTGTTCGGGT-TGTGAGC--AG-G-TATATTAGGCACGGTTTTATCACTTATTATACGTGTAGAGCTAAGTAGAGGTGGGGG--AGTGTATTTATC--------------AGGTCAAATTTATAATGTAATTGTAACAGCACATGCGTTAGTAATAATTTTCTTTTTTGTAATACCTGTGATAGTAGGGGGATTTGGCAATTGAATAATTCCACTCCTTATTGGAGCTCCAGATATGGCTTTCCCCCGATTAAATAATGTGAGCTTTTGATTATTACCACCTTCT-TT-CATCTTATTAAT---TATAAGAAGAATGG-T--TGAA---TCAGGGGTAGG…
	MW124974	--------------------------------------------ATCTTTATATT--TAATTTTTGGCT-TGTGGGC--GG-G-ATTAATGGGCACTGCATTGTCTATATTGATACGATTGGAGCTTAGAAGAGGAAGATC--CGTTTATTTATC--------------AGGTCAATTGTACAATGTTGTAGTAACAGCCCATGCGTTAGTGATAATTTTTTTCTTTGTAATGCCTGTTATAGTAGGTGGTTTTGGGAATTGAATAATTCCTATTCTTATTGGTACTCCAGACATAGCATTCCCTCGGTTAAATAACTTGAGTTTTTGACTGTTACCACCGGCT-TT-TATTTTATTGCT---AATGAGTAGTTTAG-T--AGAA---AGAGGGGTAGG…
	FJ876947	----------------------------------------------------------------------TAGAGCT-------GGTTGTTGGTTCCGCTTTTTCAATGCTAATTCGCTTTGAACTAAGATCTCCGGGCCA--------GCTTTT------AGGT--GGAAGGCATTTATATAATGTATTAGTTACTTCTCATGCTTTAGTGATAATTTTCTTTTTTGTAATACCAGTGATAATTGGTGGATTTGGAAATTGATTATTACCAATATTAATTGGATCTCCTGATCTTGCTTTTCCACGATTAAATAATTTATCATTCTGATTATTACCAGCTGCT-TT-ATCCCTTTTATT---AGTTTCTTCTCTAG-T--TGAA---GGAGGGGTAGG…
	MF974823	--------------------------------------------GACGCTCTACA--TCATCTTTGGTA-TGTGGTG--TG-G-ATTAGTTGGAACGGGTCTTTCCTTATTGATTCGATTTGAGTTAAGAAACCCTGGTA-----------CATT------CACC--AACGGGCAAAAATATAATGTGTGAGTAACGAGGCATGCCTTTGTTATAATTTTCTTTATGGTAATACCTTTAATATTAGGGGGGTTTGGTAATTGGATATTGCCGTTATTAATTGGGGCGCCAGATATAGCATTTCCGCGATTAAATAATCTTTCGTTTTGACTACTTCCACCATCA-TT-TATTTTATTATT---GAGGAGTTCTTTAG-T--AGGT---ATAGGGGTAGG…
	OR378928	--------------------------------------------AACTATATATA--TTATCTTTGGTA-TATGGAG--AG-C-TTTGGTGGGGACAGCAATATCGGTGATTATTCGACTTGAGTTGGGTACTCCAGGGTC------T--TGACT------CTCG--AATGGTCACTTGTATAATGTAATTGTGACGTCCCACGCCTTTGTAATAATTTTTTTCTTTGTAATGCCAATCCTTATTGGGGGATTTGGCAATTGAATGTTACCTATACTAGTGGGGGCACCTGACATAGCCTTTCCTCGAATAAATAATTTTAGATTCTGATTACTTCCGCCCGCT-TG-TGTTCTACTATA---TATAAGAAGACTTA-T--TGAA---GGTGGAGTTGG…
	LC631486	--------------------------------------------AATACTTTACT--TAGTATTTGGTA-TATGGGC--AG-G-TATAGTTGGAGCAGGTTTAAGAGCTCTTATCCGGATCCAACTAGGATGACCAGGAGA--------CCTTTT------TGGT--AATGGGTCTTTATTTAATAGTATTGTTACAGCTCATGCTTTTGTTATAATTTTTTTTATAGTAATACCTTTAATAATTGGAGGTTTTGGGAATATTTTAATCCCTTTAATAATTGGAGCACCAGATATAGCATTCCCACGTTTAAATAATTTGAGGTTTTGGTTTTTACCTCCATCT-CT-CTTTTTATTAAT---TAGTTCAAGATTTG-T--AGAA---TCTGGGGCTGG…
	MW124959	--------------------------------------------TACCTTATATC--TTCTATTTGGCT-TATGAAG--AG-C-CTTAATTGGGTCCGCTTTTTCTGTTTTAATTCGAATGGAACTGGGGAGAACCAGAAT------T--GTCCT------TGGA--TCACCTCATCTATACAATGTTCTGGTAACTGCTCATGCCTTTGTAATAATTTTTTTCTTTGTTATACCAGTATTAATTGGTGGATTTGGAAACTGAATGCTTCCTATGCTAGTGGGAGCGCAAGACATAGCTTTCCCTCGGCTTAATAATATGAGGTTTTGGTTCCTTCCTCCTGCG-AT-GATTTTACTTCT---AGTTTCTTCATTAG-T--AGAA---GGTGGTGTTGG…
	KC754462	-----------------------------------------------------------TTGTTTGGGC-TATGA----AGAGCCTTAGTAGGCTCAGCCTTTTCCGTATTAATTCGAATGGAATTAGGGTCCACTAATAT--------TATTTT------AGGG--TCTCCTCACTTATATAACGTACTAGTAACAGCTCATGCTTTTGTTATAATTTTCTTCTTTGTTATACCAGTTTTAATTGGGGGATTTGGTAACTGAATACTTCCATTGCTTGTCGGAGCTGCTGACATGGCTTTCCCACGTCTTAATAACATAAGATTCTGATTTCTCCCTCCTGCA-AT-AGTCTTACTATT---AGTTTCTTCTCTTG-T--AGAA---GGCGGGGTTGG…
	JQ699624	--------------------------------------------TATTCTTTATA--TAATCTTCGGAT-TGGGCGC--TG-G-TTTACAGGGGGCCGGATTAAGGTTCTTGATCCGTTTGGAGCTTGGACACGCGGGCTC------C--TTCCT------AGGC--GATAACCACATATATAACGTGATTGTTACCGCCCATGCATTCGTCATAATTTTTTTTACTGTCATACCTTTAATAATTGGAGGGTTTGGAAACTATTTCGTGCCCCTTCTCATTGGCGCTCCGGACATGAGTTTTCCACGTATAAATAATATAAGGTTTTGGTTGTTACCGCCTGCT-TA-TCTTCTGTTGAT---GCTTTCTACTATCG-T--CGAG---TGTGGAGCGGG…
	MT920154	--------------------------------------------AACTTTATATT--TTATTTTCGGTA-TCTGGTG--TG-G-GTTAGTGGGGACTGGCCTATCACTTTTAATTCGCCTAGAGCTAGGCGTTACGGGGG-----------TGTT------GGGG--GATGAGCATTTCTATAACGTTGTTGTGACCGCTCACGCCTTCGTCATGATTTTTTTCATGGTTATGCCGCTCATGATTGGGGGCTTTGGGAACTGAATGGTGCCCCTATTGATTGGGGCCCCAGACATAAGGTTTCCGCGACTGAATAACATAAGGTTCTGGCTGCTGCCGCCTTCT-TT-TACGCTCCTCAT---GTGTTCTGCCCTGG-T--GGAA---GGGGGAGCAGG…
	MZ848484	--------------------------------------------AACTTTATATA--TTATTTTTGGGA-TATTTAA--TG-C-CATAATAGGAAGATCTTTTTCTATTCTTATTCGAATAGAGCTGGCTGTTCCTGGAAG------A--TGAAT------TAAT--AATTCAAACCTTTACAACGTACTTGTAACTTCCCATGCCCTTATTATAATTTTTTTTTTTGTTATGCCAATTTTAATTGGTGGATTTGGAAACTGAATACTTCCTATGTTGATTGGGGCCCCCGACATAGCTTTCCCACGACTTAATAATTTAAGGTTTTGGCTTTTACCGCCAGCT-TT-ACTTTTACTTCT---TATAAGAAGTTTGG-T--TGAA---GGAGGGGTTGG…
	MW124985	--------------------------------------------AACTCTTTATA--TTTTATTTGGAC-TATGGAT--GG-C-CATGGTAGGTAGAGCTTTTTCTGTTCTTATTCGAATAGAATTAGCGACTCCCGGACT------A--TGAAT------GGGA--GATGCCCACCTTTATAACGTTATTGTAACGGCCCATGCATTTGTAATAATTTTCTTTTTTGTTATACCAGTTCTTATTGGTGGATTTGGTAACTGGATGTTACCTCTACTAATCGGAGCTCCAGACATAGCATTCCCTCGTATAAATAATATAAGGTTTTGGCTTTTGCCTCCTGCA-GC-TTCTCTGCTTGT---TTTAAGAAGACTAG-T--TGAA---GGGGGAGTGGG…
	MH482545	--------------------------------------------AACTTTGTATA--TTATTTTTGGTA-TATGAAT--GG-C-TATAGTAGGTAGAGCTTTCTCGGTCCTAATCCGAATAGAGCTTTCCACACCTGGAAT------A--TGAAT------AGGA--AATGCCCACTTATACAACGTTATTGTTACAGCTCATGCTTTTGTGATGATTTTCTTTTTTGTAATGCCAGTATTAATTGGTGGCTTCGGTAATTGAATACTTCCATTACTTATTGGGGCCCCCGATATGGCTTTCCCCCGTATAAATAATATAAGGTTTTGACTGCTACCTCCTGCA-GC-AACTTTATTAAT---TCTTAGATCGTTAA-T--CGAA---GGGGGGGTTGG…
	FJ876949	--------------------------------------------TACTTTATATA--TTATTTTTGGTA-TATGAAG--AG-C-TTTTGTAGGAAGAGCTTTTTCAGTTTTAATTCGTATAGAATTATCTACTGTAGGTGG------A--TGAAT------AGGT--AATTCTCACCTTTATAATGTAATTGTTACAGCTCATGCTTTTGTAATAATTTTTTTTTTTGTTATACCAATTTTAATTGGAGGATTTGGTAATTGAATATTACCTTTGCTTATTGGAGCTCCTGATATGGCTTTTCCACGAATAAATAATCTTAGTTTTTGATTATTACCTCCCGCT-GC-TTTATTTTTAAT---TATAAGAAGGATAG-T--AGAG---GGTGGAGTTGG…
	FJ876945	--------------------------------------------GACTCTATATA--TTTTATTTGGAC-TTTGAAG--AG-C-AATAATAGGAAGAGCTTTTTCTGTACTAATTCGACTTGAACTAGCTACACCAGGAAT------A--TGACT------TGGA--AATGCTCATCTTTATAATGTTTTAGTTACAGCTCATGCTTTTGTTATAATTTTTTTCTTTGTTATACCTGTTTTAATTGGAGGATTCGGAAATTGAATACTTCCAATGTTAGTTGGGGCTCCGGATATGGCTTTTCCTCGAATAAATAATATGAGATTTTGGCTTCTTCCTCCTGCT-GC-AACACTTTTAAT---TATTTCTTCTTTAA-T--TGAA---GGAGGAGTTGG…
	JQ410900	--------------------------------------------TACGCTATACA--TTATCTTTGGGG-TTTGATG--CG-G-CTTGGTCGGTGCGGGGTTGTCTTTGTTGATTCGGGTGGAGTTAGGGACTTCTGGGG-----------TGTT------AACC--GACCCACACTTCTACAATGTGGTAGTGACTGCCCATGCTTTCGTCATGATTTTTTTTATGGTTATACCCGTCTTGATCGGGGGTTTCGGTAATTGAATGATCCCGCTCCTGATTGGGGCACCTGATATGGCCTTTCCCCGGTTAAATAATTTAAGGTTTTGGCTGCTTCCTCCTGCG-TT-TATTTTACTTAT---AAGCTCGGTTTTAG-T--AGAA---GGCGGTGCGGG…
	MT999945	--------------------------------------------AACGCTTTATA--TAGTCTTAGGAC-TGTGAGG--CG-G-AATTCTAGGAACTGCTTTAAGTTTAATTATTCGAATAGAGTTAGGAACTGCAGGACC--------TTTGTT------AGGT--GACGATCATTTATACAATGTTATTGTAACCGCTCATGCTTTTGTTATAATTTTCTTCCTGGTAATGCCTGTCATAATTGGGGGATTTGGGAACTGGATGCTCCCACTTCTGATTGGGGCTCCTGATATAAGATTCCCCCGAATAAATAATATAAGATTTTGACTATTGCCACCAGCT-TT-AACTCTTCTTCT---TTCCTCCACATTGG-T--GGAG---GGGGGAGCAGG…
	MT999944	--------------------------------------------AACGCTATATA--TAATTTTAGGGC-TGTGAGG--CG-G-AATTTTAGGGACCGCTTTAAGGCTGATCATTCGAATAGAACTAGGGACAGCTGGCCC--------TCTTTT------AGGG--GATGACCACCTGTATAACGTAATTGTTACTGCCCATGCTTTCGTCATAATTTTTTTCTTGGTTATGCCAGTTATAATTGGTGGGTTCGGCAATTGAATACTACCATTATTATTAGGGGCACCCGATATGAGGTTCCCCCGGATAAACAATATAAGATTCTGGCTTCTTCCCCCGGCT-CT-AACTCTTCTACT---CTCTTCAACTTTGG-T--TGAA---GGAGGGGCTGG…
	JX183560	--------------------------------------------AACCTTATATT--TAATTTTCGGAG-TTTGATG--TG-G-AATGGTAGGGACAGGGCTGTCCTTACTTATTCGATATGAACTAAGGATGCCAGGAAC--------TCTTTT------AATG--GACGGACATTTATATAATGTCATTGTTACTGCTCATGCTTTTGTTATAATTTTCTTTCTAGTAATACCTGTGCTTATTGGTGGGTTTGGAAACTGGATGTTGCCTTTACTTATTGGGGCTCCAGATATATCCTTCCCTCGAATAAATAATCTTTCTTTCTGACTTTTACCTCCCTCG-TT-CATTTTTCTTCT---CTCTAGATCAATGA-C--TGAG---TCGGGTGTTGG…
	MF974841	--------------------------------------------TACAATATATA--TAATTTTTGGCG-TATGATG--TG-G-AATAGTGGGAACAGGTTTGTCCTTGCTTATTCGATATGAATTAAGAATACCAGGCAC--------ATTATT------AATG--GATGGGCATTTGTATAACGTAATTGTAACTGCTCATGCTTTTGTAATAATCTTTTTTTTAGTTATACCAATCCTAATTGGGGGATTCGGAAACTGAATACTTCCTCTTCTAATTGGGGCCCCTGACATATCCTTTCCCCGAATAAATAATTTATCATTCTGATTACTTCCTCCCTCA-TT-TATATTTTTACT---TGCAAGATCAATAA-C--TGAG---TCGGGTGTAGG…
	FJ876951	--------------------------------------------TACTATATATT--TAGTATTCGGTT-TATGAGC--TG-C-TATAGTAGGTAGCTCTTTGTCTCTTATTATTCGGTATAACCTTTCCGTACCTCAAGG--------TTTCCT------CTCA--AGGGGTCATCTTTACAATGTTGTTGTTACAGCACACGCATTTACTATAATTTTTTTCTTTGTTATGCCAATCATGATTGGTGGATTTGGAAATTGAATAGTTCCTATTTTAATTGGATCCCCAGATATGGCCTTCCCGCGAATAAATAATTTGAGGTTTTGACTTCTCCCACCAGCT-TT-CTCGCTACTATT---ATTAAGATCAATAA-T--TGAA---GGAGGGGCCGG…
	MG652423	--------------------------------------------AACTTTATACT--TTTTATTTGGTG-CGTGAAG--GG-G-CCTAGTAGGTATGGGTTTGAGTTTGTTAATTCGAAATGAGTTGGGCACATTAGGATC--------CGTGTT------GAGA-----CCACATCTTTATAATGTGGTAGTAACCGCTCACGCCTTTGTGATAATCTTCTTTTTTGTGATACCTGTAATAATCGGGGGCTTTGGAAATTGGATAGTGCCATTACTGATCGGGGCCCCAGATATAGCTTTCCCTCGGATAAATAATCTCAGGTTTTGATTATTACCCCCTTCT-TT-TGCTCTTCTACT---TTCTAGAAGTTTGG-T--GGAG---AGGGGCGCCGG…
	MW125341	--------------------------------------------TACATTATACT--TAATTTTCGGGT-TATGGAG--AG-C-CTTAGTCGGCAGAGGTTTATCATTTCTTATTCGGGCAGAACTTAGTCGGCCTGGTAA------T--TGGCT------TATA--GAGGGGCAGATATATAATGTAGTTGTTACTTCCCACGCCTTTGTTATAATTTTCTTTTTTGTAATACCAGTTTTAATTGGAGGGTTTGGTAATTGAATAGTGCCAATATTACTAGGGGCACCTGATATGGCTTTTGCTCGTCTTAATAATTTTTCATTCTGATTATTACCACCAGCA-TT-CAGGTTTTTATT---AGCTAGAGCTGTTA-C--TGAA---GCTGGGGTGGG…
	JQ410899	--------------------------------------------AACCTTATACA--TGTTGTTTGGAA-TTTGGTG--CG-G-ATTAGTTGGGACAGCTTTGTCACTGCTGATTCGGATTGAGCTCGGCGTGACTTCTGT-------GTTTTCA------------GATAGTCACTTTTACAATGTTATTGTTACTGCGCATGCTTTCACTATAATTTTTTTTATGGTTATGCCAATTATAATTGGCGGGTTCGGCAATTGAATGGTCCCCTTGCTTCTCGGTGCCCCTGATATGAGATTCCCTCGAATAAACAATCTAAGATTTTGATTACTACCTCCATCT-TT-TCTACTTCTCCT---GTGTAGAAGTATAG-T--AGAA---GGAGGCGCAGG…
	MH429598	---------------------------------------------------------------------------TG--TT-G-GATAGTGAGGAAGGGATTATTTTTAATTACTCTGTTAGAATTAAGCACGAGCGGTT-----------TTTT------AGCC--GAAGATTTTTTTTATGGTGTTGTTGCTACAGCACATGCATTTGTAATATTTTTTTTTATAGTGAGACCTATAATAGGTGGTGGATTTGGGAATTGAATAGTACCCTTATTACTTGGTGGACCTATTGTAAGATTTCCTCCCATAAATAATAAGAGTTTTTTACCCCTCCCACCCCCC-TT-TATTTTTTTGAT---TAGAAGTAGAATAA-T--TGAG---GGGGGGGGGGG…
	MH429541	---------------------------------------------------------------------------TG--TG-G-AATAGTGGGGACTATAGCATCTATCCAATTAAGGTTAGAATTAGGTACCATGAGTA-----------GTTT------AACA--GATGATCATTTTTATAATGTTGTTGTTACAGTACATGCATTTGTAATAATTTTTTTTATAGTGATACCTATTATAATTGGTGGATTTGGTAATTGAATAGTACCCTTATTAATTGGTGCACCTGATATAAGATTTCCTCGTATAAATAATATGAGTTTTTGACTTCTTCCTCCTTCA-TT-TATTTTTTTGAT---TAGTAGTAGATTAA-T--TGAG---GGGGGTGCTGG…
	MH243015	--------------------------------------------GACATTATACA--TTTTGTTTGGGG-CCTGGTG--CG-G-CTTAGTCGGCACCGGTTTAAGTTTACTCATCCGTTACGAGCTAGGAACCGCTGGGGT-------GGTTATA------------GATGAGCACATATACAACGTAATTGTGACAGCTCATGCTTTTGTTATAATTTTCTTTCTGGTTATGCCCCTTATGATCGGGGGGTTTGGTAACTGGATGGTTCCTTTGTTAATCGGGGCCCCCGATATAAGGTTCCCCCGGATAAATAATATAAGGTTTTGGCTGCTTCCCCCCTCT-TT-CATTTTGTTGTT---GTCATCTATGTTGA-T--AGAA---GGCGGTGCGGG…
	JQ699614	--------------------------------------------TACTTTATACT--TACTATTCGGTA-TGTGGTG--TG-G-GATGGTTGGGACCGGATTAAGGTTGTTAATCCGGTTCGAGCTTGGAACCACAGGATC--------TTTTTT------TGGA--GACGACCATTTATATAACGTAATTGTCACGGCGCATGCTTTTGTGATGATTTTTTTTGTGGTAATACCCCTTCTGATTGGGGGCTTTGGAAACTGAATGGTTCCCCTTCTGATTGGGGCTCCTGACATGAGATTCCCACGTATAAATAATATAAGGTTCTGATTATTACCCCCAGCC-TT-CGGTCTAATAAT---GTCATCCGCCTTAG-T--GGAG---GGGGGAGCCGG…
	KP182981	---------------------------------------------ACATTGTACT--TAATTTTTGGTA-TTTGGTG--CG-G-GTTAGTCGGGGCTGGACTTAGCATTCTCATTCGTCTAGAACTTGGGACAACAACTG-----------TTCT------GTTA--GACGAACACTTTTATAATGTAGTTGTAACCGCTCATGCTTTTGTAATAATTTTTTTTATAGTTATGCCGATCATAATCGGCGGTTTTGGAAATTGAATAGTCCCTCTTTTAATTGGGGCACCAGATATAAGATTTCCTCGAATAAATAATATAAGCTTTTGATTGCTCCCTCCTTCT-TT-CACATTACTGTT---GTGTAGGTCAATAG-T--AGAG---GGGGGAGTTGG…
	KC118692	--------------------------------------------AACTATATACA--TGCTTTTCGGTA-TTTGGTG--CG-G-GATGGTAGGAACGGCCCTTTCTATTATTATTCGACTCGAACTAGGGACTGTGGGGG-----------TGCT------GAGA--ACTGGTCAATTTTTTAACGTAATTATTACGGCCCACGCCTTTGTGATAATTTTCTACATGGTGATGCCTATCCTCGTTGGGGGTTTTGGTAATTGAATAGTTCCTTTACTTTTGGGGGCCCCTGACATGAGGTTTCCTCGCTTGAATAATTTAAGATTTTGGCTGTTGCCTCCTGCT-TT-TATTTTACTTAT---ATGCAGGAGGTTTA-T--TGAG---AGTGGTGTGGG…
	KJ452616	----------------------------------------------------------------------------------G--------GGTGCAGGTCTATCCCTATTAATCCGCTTTGAGCTGGGTATAGTGGGAGA-------ATTTCTT------------GATGGGCAGCTATATGACGTCTTAATCACAGCCCACGCCTTTGTTATAATCTTTTTTATAGTTATACCTATTATAATTGGTGGTTTTGGAAACTGAATAGTTCCGCTTTTGATTGGAGCCCCCGATATAAGCTTCCCTCGATTAAACAATATAAGCTTCTGGCTGCTTCCCCCTTCT-TT-TCTCCTTTTAAC---GTCTAGATCCCTTA-T--TGAG---GGGGGAGTGGG…
	KJ452613	------------------------------------------------------------------------------------------GGGAGCTGGTCTTTCTTTACTGATTCGATTTGAATTAGGTACCGTAGGAG-----------AGTT------TTTA--GATGGCCAACTATATGATGTATTGGTGACCGCTCATGCTTTTGTAATAATTTTTTTTATAGTTATACCTATTATAATTGGTGGTTTTGGGAATTGGATAGTACCTTTATTAATTGGGGCACCAGATATAAGCTTCCCACGTCTAAACAATATAAGATTTTGATTACTTCCCCCCTCT-TT-TCTTCTTTTAAT---GTCAAGCTCTTTAA-T--TGAA---GGTGGGGTAGG…
	MH339336	--------------------------------------------TACATTATATT--TTATATTAGGGA-TTTGAGC--GG-G-GGTTATTGGTTTATCTATAAGAGCTTTAATTCGATTAGAACTTATAGCACCTGGTAG--------TTTTAT------AGGA--AACGACCAAATTTATAATGTTATAGTAACTGCTCATGCTTTTATTATAATTTTTTTTATAGTAATACCTGTAATAATTGGTGGTTTCGGTAATTGGTTAGTCCCGTTAATATTAGGGAGACCAGATATAGCATTCCCTCGAATGAACAATATAAGATTTTGATTATTACCCCCTTCA-CT-TACTTTTTTATT---GTTATCTAGAATAA-T--AGAA---ATGGGTGTAGG…
	OM892133	--------------------------------------------AACCCTGTATA--TGCTACTTGGGG-TCTGATG--TG-G-CCTGGTGGGCACGGGGCTGTCTCTTTTAATTCGTCTAGAATTAGGAACTACACAAG-----------TTTT------AATA--GATGAACATTTTTATAATGTAATTGTCACCGCCCACGCGTTTGTCATAATTTTTTTTATAGTAATACCTTTAATAATTGGGGGGTTGGGGAATTGGATAATCCCGTTGCTCATCGGGGCTCCCGATATAAGTTTCCCCCGTATAAATAATTTAAGGTTCTGGCTGTTACCCCCCGCC-TT-TACTCTACTTCT---AAGCTCTAGCATGG-T--GGAG---GGGGGGGTGGG…
	MT252626	--------------------------------------------------------------TTTGGTG-TTTGATG--TG-G-AATGGTTGGGACTGGGCTCTCCTTGTTAATTCGACTGGAGCTTGGGACTGCCGGCG-----------TCTT------AAGA--GACGATCATTTTTTCAACGTGGTAGTTACTGCTCATGCCTTCGTGATAATCTTTTTCATAGTGATACCTATTATGATTGGGGGTTTCGGGAATTGGATGGTACCTATATTGATTGGTGCACCAGATATAAGCTTTCCCCGGATGAACAATATAAGATTTTGGTTGTTGCCTCCATCC-TT-TTTGCTACTGAT---TAGCAGCAGTTTAG-T--GGAA---GGGGGGGCTGG…
	JN038141	--------------------------------------------AACTCTTTATC--TTTTATTCGGGG-TTTGGTG--TG-G-AATAGTCGGGACAGGTTTATCTTTACTAATTCGGTTAGAGCTCGGCACAACGGGAG-----------TATT------AATA--GATGAGCAGTTTTATAATGTTATTGTGACTGCTCATGCATTTGTGATGATTTTTTTTATGGTGATACCTATTATAATTGGGGGATTTGGGAATTGAATATTGCCATTAATAATAGGGGCCCCCGATATGAGGTTTCCCCGTATAAATAATATAAGATTTTGACTTTTACCGCCATCC-TT-TGTATTGTTAAT---TGTAAGGAGGCTGG-T--AGAG---GGCGGAGCAGG…
	MH521050	--------------------------------------------TACACTATATA--TAATTTTTGGGG-TGTGGTG--TG-G-TATAGTTGGTTCCGGGTTATCTCTTTTGATTCGCATAGAACTAGGGACTTCCGGTG-----------TTTT------GAGG--GACGGCCACTTTTTCAACGTGATTGTTACTGCGCATGCGTTTGTAATAATTTTCTTTATAGTAATACCGATTATAATTGGGGGGTTCGGAAATTGGATGGTCCCCTTATTAATTGGCGCCCCGGATATAAGGTTTCCGCGGATAAACAATATAAGATTCTGGCTGCTGCCCCCCTCA-TT-TCTGCTCTTAAT---TTCAAGGAGTCTAG-T--TGAG---GGAGGTGCCGG…
	MN510604	--------------------------------------------GACTTTATACA--TACTATTTGGGG-TATGGTG--CG-G-GATAGTTGGAACTGGGTTATCGCTACTGATTCGTTTGGAATTAGGGACTTCTGGAA-----------TTCT------TAGG--GATAGCCATTTCTTTAATGTTATTGTGACAGCACATGCGTTTGTGATAATTTTTTTTATAGTCATACCTATTATGATTGGCGGGTTTGGGAATTGGATAGTACCTTTACTCATTGGTGCACCTGATATAAGATTCCCACGTATAAACAATATAAGATTTTGACTTCTTCCTCCTTCT-TT-TATCCTACTAAT---CAGCAGTAGATTAG-T--AGAG---GGAGGCGCTGG…
	KT602806	--------------------------------------------------------------------G-TATGGTG--CG-G-GATGGTTGGCACTGGCTTATCATTACTTATTCGTTTAGAGTTAGGTATAACTGGGG-----------TTTT------AATG--GATGAGCATTTTTTTAACGTTATTGTCACAGCTCATGCTTTTGTTATAATCTTCTTTATAGTTATACCTATWATGATYGGTGGTTTTGGTAATTGGATAGTACCTTTAATAATTGGTGCCCCAGACATAAGGTTTCCTCRAATAAATAATATGAGATTTTGATTATTACCTCCTTCA-TT-TATCCTTTTAAT---TGTTAGAAGACTAG-T--TGAA---GGCGGAGCTGG…
	KT602757	-----------------------------------------------------------------GGTG-TTTGATG--CG-G-GATAGTTGGTGTAGGGTTGTCTTTGTTAATTCGGTTGGAACTTGGAACAACAGGTG-----------TTTT------AATA--GATGAACATTTTTTTAATGTTATTGTTACTGCACACGCTTTTGTAATAATTTTTTTTATGGTAATACCTATTATAATTGGCGGCTTTGGAAATTGAATACTTCCTCTTTTAATTGGTGCTCCGGATATAAGGTTTCCTCGGATAAATAATATAAGTTTTTGGTTGTTGCCCCCATCT-TT-TACTTTGTTGAT---TGTTAGTAGTATAG-T--TGAA---GGGGGAGCTGG…
	EU639516	------------------------------------------GGGACGTTATACA--TAGTATTTGGTA-TTTGGTG--TG-G-AATAGTTGGGACAGGGCTATCCTTATTAATTCGCTTAGAATTAGGCACTGCGGGTG-----------TAAT------AAGG--GATGAGCATTTTTTTAATGTTGTAGTAACCGCACATGCTTTCGTTATGATTTTTTTTATGGTGATACCTATTATAATTGGAGGGTTTGGTAATTGAATAGTACCCCTACTGATCGGGGCTCCCGATATAAGTTTTCCTCGTATAAATAACATAAGCTTTTGGTTGCTTCCCCCCTCT-TT-TGTGCTACTAAT---TAGCAGTAGGCTGG-T--AGAA---GGAGGTGCTGG…
	KP085341	--------------------------------------------GACCTTATATA--TAATTTTCGGCG-TGTGGTG--CG-G-GATGGTAGGGACAGGGTTATCATTACTAATTCGTCTAGAACTAGGCACTTCTGGGAC-------GTTTATA------------GATGATCATTTTTATAATGTCATTGTAACAGCGCACGCTTTTGTTATAATTTTTTTCATAGTAATACCTATTATGATTGGGGGTTTTGGGAATTGGATAGTTCCTTTATTAGTAGGTGCTCCGGATATAAGCTTCCCTCGAATGAATAATTTAAGATTCTGGTTATTACCTCCTTCT-TT-CCTTTTATTAAT---TTCTAGGAGATTAG-T--AGAA---GGGGGTGTTGG…
	MT984243	----------------------------------------------------------------TGGTG-TGTGGTG--CG-G-AACAGTAGGGACCGGGCTTTCGCTATTAATCCGCTTTGAATTAGGGACGTCAGGGG-----------TTTT------AACG--GATGATCATTTCTTTAACGTAATTGTTACAGCTCATGCGTTTGTTATAATTTTTTTTATGGTAATGCCTATTATAATTGGTGGATTCGGGAATTGAATAGTCCCACTTTTAATTGGTGCACCAGATATAAGATTCCCACGAATAAATAATATAAGGTTCTGATTACTTCCCCCCTCA-TT-TGTGCTGCTAAT---TTGTAGAAGGTTAG-T--CGAG---GGGGGGGCAGG…
	MW810783	-------------------------------ATAAAGATATTGGTACATTATATA--TAATTTTTGGGG-TTTGGTG--CG-G-AATAGTAGGGACTGGCCTCAGGTTGTTAATTCGATTGGAACTCGGCAGTTCCGGTG-----------TGGT------AATG--GAGGAGCATTTTTATAATGTTATTGTGACGGCCCATGCATTCGTTATAATCTTTTTCATAGTGATACCCATTATAATCGGGGGCTTTGGCAACTGGATAGTGCCCTTATTAATTGGAGCCCCTGATATGAGTTTCCCGCGTATAAATAATATAAGTTTCTGACTACTCCCCCCTTCC-TT-CTTACTCCTGAT---TAGAAGGAGTTTAG-T--TGAG---GGGGGGGCGGG…
	MN022742	------------------------------------------GGAACTTTATATA--TGTTGTTTGGCG-TTTGATG--TG-G-AATAGTTGGCACTGGGTTGAGGCTACTGATTCGGATAGAATTGGGGAGTTCTGGGGT-------TGTTATT------------GAGGAACATTTTTTTAATGTTGTCGTCACAGCTCATGCCTTTGTGATAATTTTTTTCATGGTAATACCAATTATAATTGGAGGCTTTGGTAACTGGATGGTACCCCTTTTAATTGGAGCACCGGATATAAGTTTCCCGCGTATAAATAATATAAGTTTTTGATTACTACCTCCATCT-TT-TCTCCTTCTTAT---TAGAAGAAGTTTAG-T--CGAG---GGGGGAGCAGG…
	KY706532	---------------------------------------------ACTTTATATA--TAATTTTTGGTG-TTTGGTG--TG-G-AATGGTGGGCACAGGGTTGTCACTTTTGATCCGCTACGAATTAGGCACCTCCGGGG-----------TAAT------AACG--GACGATCACTTTTATAACGTGGTAGTTACGGCCCACGCATTTGTTATAATTTTTTTTATAGTTATGCCAATCATAATTGGGGGGTTCGGAAATTGAATAGTACCCCTATTAATTGGGGCACCGGATATGAGTTTTCCACGTATAAATAATATAAGTTTTTGGTTACTTCCTCCATCA-TT-TTTATTACTTCT---AAGCAGCAGCTTAG-T--TGAA---GGGGGGGCCGG…
	OL753703	--------------------------------------------AACATTATATA--TACTATTTGGTG-TATGGTG--TG-G-TATAGTTGGCACAGGTCTTTCATTGTTAATCCGCCTTGAATTGGGCACGTCTGGGGT----------TCTT------AGG---GATAGACATTTTTTTAACGTCATCGTAACTGCTCACGCGTTCGTTATAATTTTTTTTATGGTGATACCTATTATGATTGGTGGATTTGGGAATTGAATGGTGCCATTACTTATTGGTGCACCAGACATAAGGTTCCCGCGAATGAACAATATGAGTTTTTGGTTATTACCTCCATCT-TT-TATTCTACTAAT---TAGTAGTAGTCTTG-T--TGAA---GGTGGAGCAGG…
	KT968998	---------------------------------AAAGATATTGGGACTTTATACA--TATTATTTGGCG-TTTGATG--CG-G-TATGGTGGGTACCGGTTTGTCTTTACTTATCCGTTTTGAGTTAGGTACTTCTGGCG-----------TTTT------AACA--GATGATCATTTTTATAACGTTGTGGTTACAGCTCACGCTTTTGTCATAATTTTCTTTATAGTTATACCTATTATGATTGGGGGCTTTGGTAACTGAATAGTCCCACTGTTAATTGGGGCTCCTGACATGAGTTTCCCCCGCATGAATAATATAAGGTTTTGACTATTACCCCCATCA-TT-TCTTCTATTGAT---TAGAAGCAGTTTGG-T--CGAA---GGCGGTGCTGG…
	FJ627078	----------------------------------------------AATTATATA--TGCTATTTGGTG-TGTGGTG--TG-G-TATGGTAGGCACCGGATTATCTTTATTAATTCGTTTTGAGTTGGGTACTTCAGGGG-----------TGTT------AACA--GATGATCATTTTTACAATGTGATTGTCACTGCACATGCTTTTGTTATAATTTTTTTTATGGTGATACCAATTATGATTGGTGGATTTGGCAATTGGATAGTGCCACTATTGATTGGAGCTCCTGACATAAGATTTCCCCGAATAAATAATATAAGGTTCTGATTACTCCCTCCTTCG-TT-TTTGTTACTAAT---TAGGAGGAGCTTGG-T--AGAA---GGCGGGGCTGG…
	KY849996	--------------------------------------------------------------------------------G-G-TATAGTGGGTACTGGCTTATCCTTATTAATTCGCTTTGAATTAGGGACGTCAGGTG-----------TCTT------AACA--GACGACCATTTTTATAATGTAATTGTTACGGCTCATGCGTTTGTAATAATTTTCTTTATAGTAATGCCTATTATAATTGGTGGATTTGGAAATTGAATAGTCCCCTTACTTATTGGGGCCCCAGATATAAGTTTCCCTCGGATAAATAATATAAGGTTTTGGCTGTTGCCTCCCTCA-TT-CCTCTTATTAAT---CAGAAGCAGTTTGG-T--AGAG---GGTGGTGCCGG…
	KY850209	--------------------------------------------------------------------------------G-G-AATAGTGGGTACGGGTTTATCCCTTCTCATTCGTTTTGAACTTGGAACATCTGGCG-----------TTTT------GACA--GATGATCATTTTTATAATGTAATTGTTACGGCACATGCGTTTGTAATAATTTTTTTTATAGTTATACCCATTATAATTGGTGGGTTTGGCAACTGAATAGTTCCCCTGTTGATTGGTGCCCCGGATATGAGGTTTCCTCGTATAAATAATATGAGATTTTGACTTTTACCTCCCTCG-TT-TCTATTATTAAT---TAGTAGGAGGTTAG-T--AGAA---GGTGGAGCGGG…
	MN792595	--------------------------------------------TACTTTATACA--TGATCTTCGGGG-TTTGATG--CG-G-CATGGTAGGTACAGGCCTATCTCTCTTAATCCGATTAGAACTAGGTACTACGGGAG-----------TCCT------GATA--GATGATCAGTTTTTTAATGTAATTGTCACTGCCCACGCTTTTGTTATAATCTTCTTTATAGTAATACCAATCATGATCGGTGGATTTGGTAACTGAATAGTTCCTTTACTAATTGGAGCTCCTGATATGAGGTTTCCACGTATGAATAATATAAGGTTTTGACTACTCCCGCCGGCT-TT-CGTACTATTAAT---TACCTCTAGCATAG-T--AGAG---GGGGGGGCGGG…
	MT739282	-------------------GGTCAACAAATCATAAAGACATCGGTACGTTATATA--TGTTATTTGGCG-TTTGGTG--TG-G-AATAGTAGGTACAGGCCTCTCCCTCCTAATCCGGCTGGAGCTAGGGACCTCCGGGG-----------TTTT------AACA--GACGACCATTTCTTTAATGTAGTAGTTACTGCTCATGCATTTGTTATAATTTTTTTTATAGTCATACCAATCATGATCGGGGGGTTTGGTAACTGAATAGTACCTTTATTAATCGGGGCCCCAGACATAAGCTTCCCTCGAATAAACAATATAAGATTTTGGCTACTACCCCCATCC-TT-TATTCTTCTTAT---CTGTAGCAGTATAG-T--TGAG---GGGGGTGCGGG…
	MT252629	-----------------------------------------------TTTATATA--TATTGTTTGGGG-TTTGGTG--TG-G-TATAGTGGGGTCAGGTCTTTCTTTGTTAATTCGAATAGAATTAGGTACGGTAGGTG-----------TATT------AAGT--GACCCACATTTTTTTAATGTTATTGTGACAGCTCACGCGTTCGTTATAATTTTTTTTATAGTTATACCTATCATAATTGGGGGGTTTGGGAATTGAATAGTTCCGCTTTTAATTGGTGCACCTGATATAAGGTTCCCTCGTCTGAATAATATAAGATTTTGATTACTGCCTCCGGCA-TT-TGTTTTATTAGT---AAGAAGTAGTTTGG-T--TGAA---GGTGGGGCGGG…
	MW443880	--------------------------------------------AACTCTATACA--TACTTTTCGGAA-TTTGGTG--CG-G-GTTTGTTGGTAGTGGCTTATCTCTCCTAATTCGTTTAGAGCTAGGGACGGCAGGGGT-------GCTTACC------------GACGATCATTTTTATAATGTAATTGTTACGGCTCACGCGTTTGTAATAATTTTTTTTATGGTTATACCAATTATGATTGGTGGCTTTGGTAATTGAATGGTTCCACTCTTAGTAGGCGCACCCGACATAAGCTTCCCTCGGATAAACAATCTAAGCTTTTGGCTCCTGCCGCCGTCA-TT-TCTACTATTGAT---TAGCAGCAGTTTAG-T--AGAG---GGGGGGGCCGG…
	KU297286	---------------------------------AAAGATATTGGGACTTTATATA--TACTTTTTGGTA-TTTGATG--CG-G-ATTTGTTGGTAGTGGCTTATCTTTGTTAATTCGCTTGGAGCTAGGAACAGCAGGAG-----------TTTT------AACG--GACGATCACTTTTATAACGTAATCGTAACGGCCCACGCATTTGTTATAATTTTTTTTATGGTCATGCCAATTATAATTGGCGGCTTTGGCAATTGAATAGTCCCGCTGCTTGTGGGCGCGCCTGATATGAGTTTTCCTCGAATGAACAATCTTAGCTTTTGACTATTACCTCCTTCT-TT-CCTACTATTAAT---TAGCAGAAGACTCG-T--GGAA---GGTGGTGCTGG…
	KX463467	---------------------------------------------------TATA--TAATCTTTGGGG-TTTGGTG--TG-G-TATGGTAGGAACTGGGCTTTCACTATTAATTCGTTTGGAATTAGGGACACTAGGGG-----------TGAT------ATGT--GATGATCATTTTTATAATGTGGTGGTCACGGCCCATGCTTTTGTTATAATCTTTTTTATGGTTATACCTATTATAATTGGAGGATTCGGTAACTGAATGGTTCCTTTCCTACTTGGTGCACCTGATATAAGTTTCCCTCGAATGAATAATATAAGATTTTGGCTTTTGCCCCCGGCC-TT-TGTATTACTTAT---TTCATCAAGGTTAA-T--GGAG---GGAGGGGCAGG…
	MG422592	--------------------------------------------GACTTTGTACT--TATTGTTCGGTA-TTTGATG--TG-G-AATAGTAGGGACGGGGTTGTCTCTTCTCATTCGGTTGGAGTTAGGGACTGCTGGGG-----------TATT------GAGT--GACAACCATTTTTTTAATGTGATTGTTACAGCCCATGCATTCGTAATAATTTTCTTTATAGTGATACCTATTATAATTGGCGGTTTTGGTAATTGAATAGTACCCTTACTTATTGGGGCTCCAGATATAAGATTTCCTCGTATAAATAATATAAGTTTTTGGTTACTTCCTCCTTCC-TT-CCTGCTGCTTAT---TAGTAGGAGCCTTG-T--GGAG---GGTGGGGCGGG…
	MW379400	--------------------------------------------TACGTTGTATA--TGCTTTTCGGTG-TTTGGTG--CG-G-GCTTGTTGGAACAGGTTTGTCATTATTAATTCGCTTGGAGTTAGGGAGATCGGGGG-----------TATT------AAGA--GATGAGCATTTTTTTAATGTGATTGTCACGGCCCACGCATTTGTTATAATTTTTTTCATAGTAATACCAATTATAATTGGGGGTTTTGGTAACTGAATGGTGCCATTACTTATTGGTGCCCCAGATATAAGTTTCCCGCGAATAAATAACATAAGTTTTTGGTTACTTCCTCCTTCA-TT-TATTTTACTTAT---CAGGAGAAGTCTTG-T--TGAA---GGTGGGGCCGG…
	JN700783	--------------------------------------------TACACTGTATA--TACTTTTTGGCA-TCTGGTG--CG-G-GATAGTTGGAACTGGTCTCTCATTAATGATCCGACTCGAACTAAGTACTACAGGGG-----------TATT------AACC--GATGGCCATTTTTATAATGTAATTGTGACTTCTCACGCGTTTGTCATAATCTTTTTTATGGTAATACCTATTATAATTGGGGGGTTTGGTAATTGGATAGTCCCACTTTTACTGGGAGCGCCAGATATAAGCTTCCCCCGGCTGAATAATATAAGTTTTTGGTTGTTGCCTCCTTCT-TT-TTTACTTTTAAT---CGCTAGAAGTTTAT-C--TGAA---GGAGGGGCAGG…
	EF128222	---------------------------------------------ACCCTCTATA--TAATTTTTGGTG-TTTGAAG--CG-G-CATCGTAGGGACAGGCTTATCTTTGCTAATTCGTTTAGAACTAGGAACTACCAATAC-----------ATT------AACA--GATGATCATTTCTTTAATGTAGTGGTAACAGCTCATGCTTTTATTATAATTTTTTTAATAGTTATGCCCCTAATAATTGGGGGGTTTGGGAACTGGATAGTACCTTTATTAATTGGGGCTCCAGATATAAGATTTCCACGAATAAATAACATAAGTTTCTGATTGCTTCCCCCCTCT-CT-AACGCTCCTGGT---TTGTAGGAGCATAG-T--AGAA---GGGGGTGCAGG…
	AB979765	-----------------------------------AGATATTGGTACATTATATA--TGGTATTTGGGG-TATGATG--CG-G-CCTCGTTGGGACGGGGCTCTCTCTTTTAATTCGTTTGGAGCTGGGAAGTTCCGGTA-----------TCTT------AAGG--GACGAGCATTTTTTTAATGTAATTGTAACAGCCCATGCTTTCGTTATGATTTTTTTTATAGTAATACCGATTATAATCGGGGGATTTGGTAACTGAATGGTTCCACTATTAATTGGGGCTCCGGACATAAGTTTTCCCCGTATAAATAATATAAGTTTTTGGCTTTTGCCCCCATCC-TT-CATTTTATTGAT---TTGTAGGAGCCTGG-T--CGAA---GGAGGGGCGGG…
	KC614755	--------------------------------------------TACTTTATATA--TGTTGTTTGGTG-TCTGGTG--TG-G-TATGGTAGGATCCGGTTTATCTTTACTAATTCGTTTAGAACTAGGCACAACGGGAA-----------TTGT------GTCG--GACAGACATTTTTTTAACGTGATTGTTACTGCTCATGCTTTTGTTATAATCTTTTTTATGGTAATGCCTATTATAATTGGTGGCTTTGGTAATTGAATGGTTCCCTTGTTGATTGGGGCACCTGACATAAGGTTTCCGCGTATAAATAACATGAGCTTTTGGTTATTGCCACCTTCT-TT-CTTATTGCTTAT---AAGCAGCAGTTTAG-C--TGAA---GGTGGAGCCGG…
	KR705056	--------------------------------------------TACTTTATATA--TGTTATTTGGTG-TTTGGTG--TG-G-CATGGTTGGTACTGGCTTGTCATTGTTGATCCGTTTGGAATTAGGGACTGCCGGAG-----------TTTT------AACA--GACGATCATTTTTATAATGTTATTGTTACTGCGCATGCGTTCGTTATGATTTTTTTTATGGTTATACCTATTATAATTGGTGGTTTCGGTAATTGGATAGTTCCCTTGCTAATTGGGGCTCCTGACATAAGGTTCCCGCGAATAAATAATATGAGCTTTTGGCTCCTCCCCCCGTCC-TT-TTTATTACTAAT---TAGTAGTAGCCTTG-T--GGAA---GGAGGCGCAGG…
	KC703110	--------------------------------------------CACTTTATATT--TGCTTTTTGGTG-TTTGGTG--CG-G-TATAGTTGGAACGGGCTTATCTCTATTAATTCGCTTAGAGTTAGGAACAATTGGAG-----------TCGT------AAGC--GATAGCCATTTTTATAATGTAATTGTAACAGCCCATGCTTTCGTTATGATTTTTTTCATGGTGATACCAATTATAATTGGTGGCTTTGGCAATTGGATGGTACCATTGCTAATCGGCGCGCCTGATATGAGATTTCCGCGTATAAATAATATGAGTTTTTGACTGTTACCACCTGCT-TT-TGTTTTATTAAT---TAGCAGAAGCTTGG-T--TGAA---GGTGGCGTTGG…
	OP028835	--------------------------------------------TACACTTTACC--TCCTTTTTGGGA-TTTGATG--TG-G-TATGGTAGGTACAGGTCTTTCTTTAATAATCCGAATTGAATTAGGTACTTCTGGTGT-------TTTTTTT------------GAAGAACATTTCTATAACGTAATTGTGACAGCCCACGCTTTTGTTATAATTTTTTTTATAGTTATACCGGTGATAATTGGGGGGTTTGGAAATTGAATAGTACCCTTACTAATTGGGGCACCTGATATGAGATTCCCTCGTATAAATAACTTAAGGTTCTGACTATTACCCCCCTCT-TT-TTTTCTTCTTAT---TTCATCAAGAATAG-T--GGAA---GGAGGTGCTGG…
	KP085347	--------------------------------------------CTCGCTGTACA--TGCTTTTCGGTG-TATGGTG--TG-G-TATAGTTGGAACTGGCTTATCCCTATTGATCCGACTAGAGCTAAGTACAGTAGGCGT-------GTTGTCT------------GATGGACATTTTTATAACGTGATTGTGACAGCTCATGCATTTGTGATAATTTTTTTTATGGTAATACCGATCATAATTGGAGGATTTGGCAATTGGATAGTACCTTTATTAATTGGCGCTCCTGATATGAGTTTTCCCCGGATAAATAATATAAGTTTTTGGTTATTGCCACCTGCG-TT-CGTATTACTTAT---CTGTAGTAGTTTAT-C--AGAA---GGGGGGGTGGG…
	MN433261	------------------------------CATAAAGATATTGGCACATTATATT--TACTATTTGGTG-TATGATG--TG-G-AATAGTTGGCACAGGCTTATCTTTGCTTATTCGACTGGAACTTGGAACAGTTGGTGT-------TGTATCT------------GATAGTCATTTTTTTAACGTTGTTGTGACTGCTCATGCATTTGTTATAATTTTTTTTATAGTTATACCCATTATAATCGGGGGCTTTGGTAATTGAATAGTACCACTTTTGATTGGTGCTCCCGATATAAGCTTTCCCCGAATAAATAACATAAGCTTTTGACTTTTACCGCCAGCC-TT-CATTTTATTAAT---TAGTAGTAGATTAG-T--TGAA---GGCGGGGCCGG…
	JQ362657	--------------------------------------------TACTCTCTATT--TGCTATTCGGTG-TTTGGTG--CG-G-AATAGTGGGAACAGGTTTATCATTACTAATCCGCTTAGAGCTAGGAACAGTTGGGGT-------GGTCACT------------GATAATCATTTCTTTAATGTTATTGTAACAGCTCACGCGTTCGTAATAATTTTTTTTATAGTTATGCCCATTATAATTGGTGGTTTTGGTAACTGAATAGTCCCTTTATTAATTGGCGCACCTGATATAAGATTCCCCCGTATAAACAACATAAGGTTTTGACTTTTACCTCCTGCA-TT-TATCTTGTTAAT---TAGGAGTAGGTTAG-T--TGAA---GGGGGTGTAGG…
	JX156789	--------------------------------------------CACACTTTACA--TAGTTTTTGGTG-TTTGGTG--TG-G-CATAGTTGGTACTGGCTTGTCTCTCCTCATCCGTCTGGAGCTGAGCCACTCAGGGGT-------TTTATCT------------GACGACCATTTTTTTAATGTTGTTGTTACCGCTCACGCGTTCGTTATAATTTTTTTTATAGTTATACCTATCATAATTGGCGGCTTTGGAAATTGAATAGTACCCCTTCTTATTGGTGCCCCAGATATAAGGTTTCCCCGTATAAATAATATAAGCTTCTGACTGCTCCCCCCCTCA-TT-TGTGTTGTTGAT---TAGTAGTAGCCTAG-T--GGAA---GGGGGTGCGGG…
	JN700753	--------------------------------------------TACGCTATACA--TGCTTTTCGGGG-TGTGATG--CG-G-AATGGTGGGAACTGGCTTGTCGTTGCTGATCCGTCTTGAATTGGGGACGGTAGGTGT-------TGTATCT------------GATGGCCATTTTTATAACGTTATTGTTACTGCTCATGCGTTCGTTATAATTTTCTTTATGGTGATACCTATCATAATTGGGGGTTTCGGGAATTGGATAGTACCATTGTTAATTGGTGCTCCTGATATAAGTTTCCCCCGGATAAATAATATAAGTTTTTGATTATTACCACCATCA-TT-TATTCTCTTGAT---TTGTAGTAGATTAT-C--TGAA---GGAGGAGCAGG…
	MK779461	----------------TGGTCAACCAAAATCATAAAGATATTGGCACCTTATACA--TAATTTTTGGGG-TATGGTG--TG-G-CATAGTTGGAACAGGGCTGTCCCTGTTAATTCGGTTAGAGCTGGGTACAGGCGGAG-----------TGTT------AACA--GATGACCATCTCTTTAATGTGATTGTAACTGCTCACGCCTTTATTATAATTTTTTTTATAGTAATGCCAATTATAATTGGGGGGTTTGGCAACTGAATGGTTCCCCTATTAATTGGAGCACCGGATATAAGCTTTCCGCGGATAAATAACTTAAGTTTTTGGCTGCTGCCCCCCGCC-TT-TATTTTCTTAAT---TCTCAGGAGAATAA-T--TGAG---GGCGGGGCCGG…
	MK779466	---------------------------------AAAGATATTGGTACTTTGTATT--TAATTTTTGGAG-TTTGATG--CG-G-TATGGTTGGGACCGGGCTATCCTTGTTAATTCGTTTAGAGCTAGGTACTGCTGGTG-----------TTTT------AATA--GATGATCACTTTTTTAATGTAATTGTTACTGCTCATGCTTTTGTTATAATTTTTTTTATGGTAATGCCAATCATAATTGGTGGATTTGGTAATTGAATGGTGCCGCTACTAATTGGTGCACCTGACATAAGCTTCCCACGAATAAATAACTTAAGTTTTTGATTGTTACCTCCTTCA-TT-TATTTTCCTAAT---TCTTAGTAGTTTAA-T--TGAG---GGGGGCGCCGG…
	GU302270	--------------------------------------------CACATTATATA--TACTTTTCGGGG-TGTGATG--TG-G-AATGGTTGGGACTGGTTTATCGTTGTTAATTCGACTTGAATTAGGTACTGTGGGTGT-------AATATCT------------GACGGACATTTTTATAATGTCGTGGTGACAGCTCATGCATTTGTGATGATTTTTTTTATAGTTATGCCCATTATAATTGGGGGGTTTGGTAATTGAATGGTGCCATTATTGATCGGCGCCCCCGATATGAGTTTTCCTCGAATGAACAATATGAGTTTTTGGTTGTTACCTCCCTCT-TT-CCTTTTACTTAT---TTGCAGAAGGTTAT-C--TGAG---GGGGGTGCGGG…
	GU302257	--------------------------------------------GACATTGTATA--TACTTTTTGGTG-TGTGGTG--TG-G-TATAGTGGGAACTGGCCTCTCACTATTAATTCGCCTGGAATTGGGCACGGTGGGCG-----------TGCT------GACC--GATGGTCATTTTTATAATGTGATTGTGACGGCACATGCATTTGTGATAATTTTTTTTATGGTTATACCTATCATAATTGGAGGATTCGGTAACTGAATAGTACCTTTACTTATTGGGGCCCCGGACATAAGATTTCCACGAATAAATAATATAAGGTTTTGATTATTGCCTCCTTCT-TT-CTTACTGTTAAT---TTGTAGTAGTTTGT-C--TGAA---GGGGGTGCAGG…
	GU302252	--------------------------------------------TACTTTATATA--TACTCTTTGGCG-TATGGTG--CG-G-TATAGTGGGGACTGGCTTGTCGCTCCTAATTCGATTGGAGTTAGGTACTACTGGTG-----------TACT------ATCA--GATGGTCATTTTTACAATGTAATTGTGACCGCTCACGCGTTTGTGATAATTTTCTTCATGGTTATACCGATCATGATTGGCGGGTTCGGTAATTGAATAGTTCCATTATTAATTGGTTCACCTGATATAAGTTTCCCGCGAATAAATAACATGAGTTTCTGATTGTTGCCACCTTCT-TT-TCTTTTATTAAT---TTGTAGAAGTTTAT-C--TGAA---GGGGGGGCGGG…
	FJ262238	-------------------------------------------------------------------------------------------------GGGCTTTCTTTATTAATTCGGCTAGAACTCGGAACTTCGGGGG-----------TTTT------AATG--GATGATCATTTTTTTAACGTTATTGTAACTGCCCATGCATTTGTAATAATTTTTTTTATAGTTATACCCTTAATAATCGGGGGGTTTGGGAATTGGATGGTTCCGTTATTGATTGGGGCTCCTGATATAAGATTTCCCCGGATAAATAATATAAGGTTTTGACTTTTGCCGCCGGCT-TT-TATTTTTTTAAT---CTCTTCTAGGATAA-T--TGAA---GGCGGGGCTGG…
	KF596902	--------------------------------------------TACGTTATATA--TAATTTTTGGGG-TGTGATG--TG-G-CATAGTGGGTACTGGTTTATCTTTACTAATTCGTTACGAGTTAGGGCATGCAGGCG-----------TTTT------AACC--GATGACCATTTCTTTAATGTGGTCGTTACTGCCCACGCATTCGTAATAATTTTTTTTATGGTTATGCCCATTATAATTGGTGGGTTTGGTAATTGGATAGTGCCTTTATTAATTGGGGCGCCAGATATAAGTTTCCCCCGAATGAATAATATAAGTTTTTGACTTCTTCCGCCTTCT-TT-TCTACTATTAAT---TAGTAGTAGCTTAG-T--TGAG---GGCGGTGCTGG…
	AB916772	-------------------------------ATAAAGATATTGGGACTTTATATA--TGCTTTTTGGGG-TTTGGTG--CG-G-TATGGTAGGTTCTGGTCTCTCTCTTTTAATTCGTTTTGAATTAGGTACATCTGGGA-----------TCTT------TAGA--GATAACCATTTTTATAATGTAATTGTTACTGCCCATGCTTTTGTAATAATCTTTTTTATAGTTATACCAATTATAATTGGTGGATTTGGCAATTGAATAGTGCCTTTATTAATTGGGGCGCCAGATATAAGATTCCCTCGTATGAATAACATAAGCTTTTGGTTACTCCCGCCATCA-TT-CACGTTATTAAT---TTCTAGAAGCCTAG-T--TGAG---GGTGGTGCTGG…
	KJ574368	--------------------------------------------TACTTTATATA--TAATTTTTGGGG-CATGGTG--TG-G-AGTAGTAGGGACTGGACTTTCTCTCCTTATTCGATTGGAGCTTGGAACAACAGGAG-----------TTTT------AAGG--GATGATCATTTTTTTAATGTAATCGTAACTGCCCATGCATTCGTGATAATTTTTTTTATGGTGATACCAATTATAATTGGTGGATTTGGGAATTGGATAGTACCGTTGTTGATTGGAGCTCCAGATATAAGTTTTCCTCGAATAAATAATATAAGGTTTTGGTTACTTCCTCCTTCC-TT-TATTTTGTTAAT---TTCCAGAAGGTTGG-T--TGAG---GGGGGGGCTGG…
	JQ712572	----------------------------------A----------ACTCTTTATA--TAATTTTTGGAA-TTTGAAG--AG-G-ATTAATTGGGACAGCTCTATCAATATTAATTCGATTAGAGTTAGGAACAAGAGGTT-----------CTTT------AACT--GATGATCATTTTTTTAATGTAATTGTAACAGCTCATGCATTTATTATAATTTTTTTTATAGTTATACCACTAATAATTGGTGGATTTGGAAATTGAATGGTTCCTTTACTAATTGGGGCACCAGATATAAGTTTTCCTCGCATGAATAATATAAGATTTTGGCTTTTACCTCCTTCT-CT-TACTTTATTAAT---TTGCAGGAGAATAG-T--AGAA---GGTGGAGCAGG…
	EF204838	----------------------------------AAAGATATGGCACATTATATA--TACTTTTTGGCG-TATGATG--TG-G-ACTTGTTGGAACAGGTTTATCTCTCCTAATTCGACTTGAATTAGGAACTGCAGGCG-----------TTTT------AACA--GACGAGCATTTTTTCAATGTAATTGTAACTGCTCATGCATTTGTTATAATTTTTTTTATAGTAATACCAATTATAATTGGGGGATTTGGAAATTGAATGGTACCTTTATTAATTGGAGCTCCCGATATAAGTTTTCCGCGTATAAATAATATAAGTTTTTGACTTTTACCTCCGTCT-TT-TATTTTATTAAT---TAGTAGAAGGTTGG-T--GGAA---GGTGGTGCAGG…
	KP085384	--------------------------------------------GACGCTTTACA--TACTTCTTGGGG-TATGATG--CG-G-AATGGTAGGCACCGGTCTATCACTTTTAATTCGGTTAGAGCTCGGATCTGCTGGTGT-------TGTGTCT------------GATCCTCATTTTTTTAATGTGATTGTAACTGCTCATGCCTTTGTTATAATTTTCTTTATAGTTATACCTATTATAATTGGCGGGTTTGGTAATTGGATAGTCCCCTTGCTAATTGGTGCACCTGACATAAGGTTTCCTCGCATAAATAATATAAGGTTTTGATTGCTCCCGCCTGCG-TT-TTTGTTGCTAAT---TAGTAGAAGGTTAG-C--AGAG---GGTGGAGCAGG…
	AB597308	-----------------------------------------------------------CTTTTTGGCG-TATGATG--TG-G-TATGGTCGGCTCAGGTTTATCACTTTTAATCCGGCTTGAGCTTGGCACTTCAGGTGT----------TCTT------AGG---GATGATCATTTTTTTAACGTTATTGTCACAGCACATGCATTCGTTATGATTTTTTTTATAGTAATGCCAATCATAATTGGTGGTTTTGGTAATTGAATAGTGCCGTTGCTGATTGGTGCTCCTGATATAAGATTTCCACGAATAAATAACATAAGTTTTTGACTGCTCCCACCATCG-TT-TGTTTTTCTAAT---TAGCAGTAGATTGA-T--TGAA---GGGGGAGCTGG…
	JQ239991	--------------------CTCAACGAATCATAAAGATATTGGAACTTTGTATA--TATTGTTAGGTG-TTTGGTG--TG-G-TATGGTTGGTACTGGGCTCTCTTTGCTAATTCGTCTTGAGCTTGGTACTTCTGGTG-----------TTTT------AACT--GATGAACATTTTTATAATGTCATTGTAACGGCACATGCTTTTGTAATAATTTTTTTCATAGTCATACCAATTATAATTGGTGGTTTTGGTAACTGAATAGTACCACTATTAATTGGGGCACCAGATATAAGTTTTCCTCGAATAAACAATATAAGATTTTGATTATTACCTCCAGCG-TT-TTTACTTTTAAT---TAGTAGTAGTCTCG-T--TGAG---GGTGGGGCTGG…
	EF398144	------------------------------------------------------------------------------------------------------------------------------------------------------------------------------------------------------------------------------------------------------------------ACTGGATGGTACCTTTATTAATTGGTGCCCCGGATATAAGATTTCCCCGAATAAATAATATAAGGTTTTGGCTTTTACCTCCGTCA-TT-TTTATTGCTTAT---TAGCAGGAGCTTGG-T--TGAA---GGGGGAGCAGG…
	DQ822125	----------------------------------------------------ATG------------------------TG-G-AATAGTAGGGAGAGGTCTTTCTTTGCTTATTCGTCTTGAGTTAGGTACTTCAGGTGT-------TTTGACT------------GACGATCATTTCTACAACGTTATTGTCACAGCTCATGCGTTTGTGATGATTTTTTTTATGGTTATACCAATTATGATTGGTGGCTTTGGTAATTGAATAGTGCCTTTACTAATTGGGGCACCTGATATAAGATTTCCTCGTATAAATAATATAAGTTTTTGGCTATTGCCTCCTGCT-TT-TTTGCTACTGAT---TAGTAGAAGTTTAG-T--TGAA---GGCGGAGCCGG…
	EF440257	----------------------------------------------------ATG------------------------TG-G-AATGGTAGGTAGTGGATTATCTTTATTAATTCGTCTTGAATTAGGTACATCTGGTG-----------TACT------AACT--GACGACCATTTTTATAACGTTATTGTTACTGCTCATGCATTTGTCATAATTTTTTTTATGGTGATGCCAATCATAATTGGTGGATTTGGTAACTGAATAGTACCTTTGTTAATTGGTGCACCCGACATAAGCTTCCCACGTATAAATAATATAAGTTTTTGACTATTACCTCCTGCC-TT-CTTACTACTAAT---TAGAAGAAGATTAG-T--TGAA---GGAGGTGCTGG…
	KY512649	-----------------------------T---------------ACCCTATACA--TAATTTTTGGGG-TCTGGTG--TG-G-GATAGTGGGCACCGGTCTATCCTTGCTGATCCGACTTGAATTAGGGACCACAGGAG-----------TTCT------AGTA--GATGATCACTTTTACAATGTAGTAGTGACAGCACACGCATTTGTAATAATTTTTTTTATGGTTATACCAATTATAATTGGAGGATTTGGTAATTGGATGATTCCCCTTTTAATTGGGGCTCCAGATATAAGCTTCCCGCGTATAAATAATATGAGGTTTTGACTACTACCACCTGCC-TT-TATTTTATTAAT---TTCATCTAGACTAG-T--GGAA---GGTGGTGCTGG…
	KY370768	-----------------------------TCATAAAGATATTGGAACCTTATACT--TGGTATTTGGGG-TTTGGTG--TG-G-TATAGTTGGCACGGGGCTGTCACTATTAATTCGGTTTGAATTGGGAACTTCTGGTG-----------TATT------ACTA--GATGATCACTTTTTCAATGTTATCGTTACCGCTCATGCATTTGTAATAATTTTTTTTTTGGTTATACCTGTAATAATTGGTGGTTTTGGTAATTGAATGGTACCACTACTAATCGGAGCGCCTGATATAAGATTCCCACGTATAAATAATATAAGATTCTGGTTGCTTCCGCCTGCT-TT-TATCTTTCTTAT---TGTGAGTAGAATAA-T--GGAA---GGCGGGGCCGG…
	KY370763	-----------------------------TCATAAAGATATTGGGACTCTATATC--TTATTTTTGGGG-TATGGTG--TG-G-TATAGTTGGTACCGGTATATCCCTACTTATTCGTCTTGAGTTAGGTACAGCTGGAG-----------TCTT------ACTA--GATGATCACTTTTATAATGTAATTGTTACAGCACATGCATTTGTTATAATTTTTTTCTTGGTAATACCTGTTATAATTGGGGGGTTTGGTAACTGAATAGTTCCCCTTCTTATTGGGGCTCCAGATATAAGTTTTCCTCGTATAAACAATTTAAGATTTTGATTACTACCACCATCT-TT-TATTTTACTTGT---CATTAGAAGCATGG-T--GGAA---GGTGGTGCTGG…
	OL505896	------------------------------------------------------------------------------------------------------TAGAGTACTTATTCGCCTGGAACTCGGAACCAGGGGGG-----------TTTT------GATT--GATGATCATTTCTATAATGTTATTGTTACATCCCATGCCTTTGTTATAATTTTTTTTATAGTCATACCAGTAATAATTGGGGGCTTTGGTAACTGAATAGTTCCTTTAATGCTTGGAGCTCCGGATATAAGATTTCCTCGGTTAAATAATATAAGATTTTGGCTTTTACCTCCTGCC-TT-TCTCCTTCTTAT---TTCAAGTAGCTTGC-T--AGAA---GGTGGTGTAGG…
	ON261028	--------------------------------------------GACTTTATATA--TAATTTTTGGGG-TGTGGTG--CG-G-CATGGTGGGTACAGGGCTTTCACTATTAATTCGCCTAGAGCTAGGCACTACCGGAGT-------TCTTACC------------GACGCCCACTTTTATAATGTAGTTGTTACCGCCCATGCTTTTGTTATAATTTTTTTTATGGTAATACCCATTATAATTGGTGGATTCGGGAACTGGATAGTACCCTTATTGATTGGTGCCCCTGATATAAGTTTTCCCCGTATAAATAATATAAGGTTTTGGCTTTTACCACCTGCT-TT-TCTTTTTCTTAT---TAGATCAAGATTAG-T--GGAA---AGGGGTGTGGG…
	KP117238	---------------------------------------------ACCTTATATA--TAATTTTTGGGA-TGTGGTG--TG-G-ATTAGTGGGAACAGCAATAAGATGATATATTCGGATTGAGTTAGGTAGGACGGGCAC-------------T------TGATCGGACCCTAATATTTATAATGTTATAATTACAGCTCATGCGTTTGTAATAATTTTTTTTATAGTTATACCCCTGATAATTGGCGGGTTTGGCAATTGGATGGTTCCTTTACTAATTGGCGCTCCTGATATAGCATTTCCACGACTAAATAATCTAAGATTTTGACTATTACCTCCCGCA-TT-TATTCTTTTAAT---AGGCTCCGCATTAG-T--GGAG---GGCGGAGTAGG…
	MF982638	--------------------------------------------GACTTTATATT--TAATTTTTGGTA-TTTGGAG--CG-G-ATTATTAGGTTCCGGGCTATCCTTAATTATTCGAATAGAATTAGGGACTACAGGCA-----------TCTT------AACG--GATGATCAGTTTTTCAATGTGGTGGTAACAGCCCATGCTTTTGTCATAATTTTTTTTATGGTTATACCATTAATAATTGGGGGCTTTGGGAATTGAATGGTCCCGTTACTTTTGGGTGCTCCCGACATAAGATTCCCACGAATGAATAATATAAGGTTTTGGTTATTGCCTCCCTCT-TT-ATTGTTATTGAT---TTGCTCTAGAATAG-T--GGAA---GGAGGGGCAGG…
	MG423550	--------------------------------------------AACGTTATACT--TAATCTTTGGTG-TGTGAAG--AG-G-CTTATTAGGGTCAGGTCTATCCTTATTAATTCGACTAGAACTAGGTACTACGGGAG-----------TTCT------CACA--GATGACCAATTTTTCAATGTCATTGTGACGGCGCATGCTTTTGTTATAATTTTTTTTATAGTTATACCTCTTATAATTGGAGGGTTTGGTAATTGAATAGTACCGCTCTTGATTGGCGCCCCTGATATAAGTTTTCCCCGAATAAATAACATAAGCTTTTGATTACTCCCTCCTTCA-CT-ACTATTATTAGT---GGTGTCCAGGATAG-T--TGAA---GGTGGGGCGGG…
	KM612010	--------------------------------------------CACTTTGTATT--TGATTTTTGGAA-TCTGAAG--AG-G-TTTGGTAGGCACCGGAATAAGGCTGCTAATTCGCCTAGAATTAGGCACCACTGGAG-----------TCTT------AACT--GATGATCAATTCTTTAATGTACTTATTACCGCCCATGCCTTTGTGATAATTTTTTTCATAGTTATGCCCTTAATAATTGGAGGATTTGGCAACTGAATGGTTCCTCTCCTAATTGGGGCTCCAGATATGAGTTTTCCACGTATAAATAATATGAGCTTTTGATTATTACCCCCTTCC-CT-ACTATTATTGAT---TTCCTCCAGCATAG-T--GGAA---GGTGGGGCTGG…
	KJ842890	-------------------------------------------GGACTTTATATT--TAATTTTCGGGA-TTTGAAG--GG-G-CCTGGTTGGCACAGGCCTATCCCTTTTAGTTCGATTAGAGTTAGGGACCACTGGAAT-------TTTAATT------------GACGATCAATTTTTTAATGTGGTTATCACTGCGCACGCTTTTGTGATAATTTTTTTTATAGTTATACCCTTGATAATTGGAGGTTTTGGAAATTGAATAGTACCTTTACTTATCGGAGCGCCAGATATGAGATTTCCTCGCTTAAACAATATAAGATTCTGATTACTACCCCCATCT-TT-ACTTTTACTTAT---TTGTTCTAGCATAG-T--GGAG---GGAGGTGCAGG…
	KJ842848	-------------------------------------------GGACCTTATATT--TGATTTTTGGAA-TTTGAAG--AG-G-ACTTATTGGAACAGGTATATCCCTTCTTATTCGTCTTGAGTTAGGTACCACAGGAA-----------TTCT------TACA--GATGATCAATTTTATAATGTTATTATTACTGCACATGCTTTTGTAATAATTTTCTTTATAGTTATACCTCTCATAATTGGTGGCTTTGGTAATTGGATAGTACCATTACTTATTGGAGCTCCAGATATGAGATTTCCACGAATAAACAATATAAGTTTCTGGTTGCTGCCACCTTCT-TT-ACTTCTTCTTAT---TTGTTCAAGTATAG-T--AGAA---GGAGGAGCTGG…
	JQ911855	--------------------------------------------CACCTTATATT--TAATTTTTGGAG-TATGATG--TG-A-GATAATTGGTACAGGCTTATCGCTCATTATCCGTATTGAGTTAGGCACTTCCGGAG-----------TATT------AACC--GACGAGCATTTTTTTAATGTGATTGTAACAGCCCATGCGTTTATTATAATTTTCTTCATGGTGATGCCGGTTATAATCGGCGGCTTTGGTAACTGGATAGTTCCTTTGCTTGTTGGGGCTCCAGATATAAGTTTCCCCCGAATAAATAACATAAGCTTTTGACTTCTTCCTCCCGCG-CT-GGTACTGCTTAT---TACGAGTAGAATAG-T--GGAG---GGTGGTGCCGG…
	OL505891	------------------------------------------------------------------------------------------------------GTCTTTGTTAATTCGTTTAGAATTAGGGACAAGAGGAG-----------TTTT------ACTT--GATGATCATTTTTTTAATGTCATTGTAACAGCTCACGCTTTTGTAATAATTTTTTTTATGGTTATACCTGTGATAATTGGAGGTTTTGGAAATTGAATATTACCTTTGCTACTAGGTGCTCCAGATATGAGATTTCCACGATTAAATAATATAAGTTTTTGGCTTTTGCCTCCTGCT-TT-TGTTCTTTTAAT---TGGGAGAAGATTAG-T--AGAA---GGCGGTGTTGG…
	OL505864	------------------------------------------------------------------------------------------------------TTCTTTATTAATTCGATTAGAGTTAGGGACTAGAGGAG-----------TTTT------ACTT--GATGACCATCTTTTTAATGTTATTGTTACAGCGCATGCTTTCGTAATAATTTTTTTCATGGTGATGCCAGTTATAATTGGTGGATTTGGTAATTGAATATTACCCTTATTACTGGGTGCTCCAGATATAAGCTTCCCACGACTAAACAATATAAGTTTTTGATTACTCCCTCCCGCT-TT-TATTCTTTTGAT---TAGAAGTAGAATAG-T--AGAA---GGTGGGGTTGG…
	MT812934	----------------------------------------------------------------------TCTGATG--TG-G-TATAGTCGGGACAGGTCTTTCTTTATTAATTCGACTAGAATTAGGAACAGTAGGGG-----------TCTT------AACA--GATGACCACCTGTACAACGTCATAGTTACTGCACATGCTTTTGTTATAATCTTTTTCATGGTTATACCTATTATAATTGGAGGTTTCGGGAACTGAATGGTCCCGCTGCTTATTGGCGCGCCAGATATAAGGTTCCCACGAATAAATAACATAAGATTTTGACTTCTACCTCCTTCT-TT-TTTTCTCCTTAT---TAGTTCAAGGATGG-T--TGAG---GGTGGGGCCGG…
	MW378822	--------------------------------------------TACNTTATATT--TAATTTTTGGGA-TTTGATG--CG-G-TTTAGTAGGGACTGGACTTTCTTTACTAATTCGCTTAGAGTTGGGGACCTCAGGTG-----------TTCT------TATA--GATGACCATTTCTTTAACGTTATTGTCACTGCCCATGCGTTTGTTATGATTTTCTTTATAGTAATACCAGTAATAATTGGGGGATTTGGTAACTGAATACTTCCCCTTTTATTGGGGGCTCCTGACATAAGTTTTCCACGTTTAAATAATTTAAGTTTCTGACTGCTTCCACCCTCT-TT-TCTTTTATTAAT---TTCATCCAGAATAG-T--TGAG---GGAGGGGCCGG…
	KU556346	--------------------------------------------TACATTATATA--TATTGTTTGGTG-TTTGGTG--TG-G-TATGGTAGGGACTGGTTTATCACTGCTTATCCGCTTTGAATTGGGAACATCAGGGG-----------TATT------AAGT--GATGATCATTTTTATAATGTGATTGTGACTGCTCACGCATTTGTTATAATTTTTTTTATGGTTATGCCTATTATAATTGGTGGATTTGGTAACTGGAAGGTGCCTTTAATGAATAGGGCTCCCGATAAAAAGTTCCCGTGAATAAACAAAATAAATTTTTGATTACCTCCCCCCTCT-TT-TTTTCTTTTAAT---TAGCAGGAGATTAG-T--AGAG---GGCGGAGCAGG…
	MT812842	----------------------------------------------------------------------TTTGATG--CG-G-GATGGTAGGAACTGGTTTATCCCTTTTAATCCGACTGGAATTGGGGACAACAGGGG-----------TCTT------AACA--GACGATCACCTTTATAATGTAATAGTAACCGCCCACGCATTTGTTATAATCTTCTTCATAGTTATACCTATTATAATTGGAGGATTTGGCAATTGAATAGTTCCTTTATTAATTGGTGCTCCTGATATAAGTTTCCCACGAATAAACAATATAAGTTTCTGATTACTTCCTCCATCT-TT-TATACTTTTAAT---TAGCTCAAGAATAG-T--TGAA---GGTGGGGCAGG…
	MT812898	----------------------------------------------------------------------TTTGGTG--TG-G-GATGGTTGGAACTGGCCTCTCTTTCCTAATTCGGCTGGAGTTGGGGAGAACTGGGG-----------TCTT------AACA--GATGATCATTTCTTCAATGTTGTAATTACAGCCCATGCTTTTGTGATAATCTTTTTTATAGTTATGCCAATTATAATCGGGGGTTTCGGAAATTGAATAGTCCCCCTTCTTATTGGGGCTCCTGATATAAGGTTCCCTCGAATAAACAACATAAGCTTCTGACTACTCCCCCCATCT-TT-TTTCCTTCTTAT---CAGATCTAGCATGG-T--TGAG---GGGGGGGCTGG…
	MT812881	----------------------------------------------------------------------TTTGATG--TG-G-CATAGTGGGGACCGGTCTGTCTTTCCTAATTCGGCTGGAGCTGGGGAGGACAGGGG-----------TCTT------GACC--GACGATCATTTTTTTAATGTTGTTGTCACTGCCCACGCTTTTGTTATAATTTTTTTTATAGTCATACCGATTATAATTGGGGGCTTTGGCAACTGAATAGTGCCACTTCTTATTGGGGCCCCTGACATAAGTTTCCCCCGAATAAATAATATAAGTTTCTGACTTCTCCCACCATCA-TT-TTTTCTACTAAT---CAGATCTAGGATGG-T--GGAA---GGGGGGGCGGG…
	KC614751	--------------------------------------------CACACTTTATA--TATTGTTGGGTA-TTTGGTG--CG-G-CATGGTAGGTAGGGGTCTATCATTACTAATTCGTTTAGAGTTAAGGAGTGTAGGAG-----------TATT------GACG--GATAGACATTTTTTTAATGTCATTGTTACGGCCCATGCATTTGTTATAATCTTTTTTATGGTAATACCTATTATGATTGGGGGGTTCGGAAATTGAATGGTTCCACTTTTAATTGGGGCACCTGACATAAGATTTCCGCGAATAAACAATATAAGTTTTTGGTTGTTACCTCCATCT-TT-TTTATTGCTTTT---GAGTAGCAGCTTAG-C--CGAA---GGTGGGGCCGG…
	MF415344	------------------------------------------------------------------------------------------GGGCACAGGTCTATCTTTATTGATCCGACTAGAGCTAGGAACGACCTCTA-----------CTTT------AACT--GATGATCATTTCTTTAATGTTATCGTGACAGCGCACGCTTTTGTAATAATTTTTTTCATAGTAATACCCATTATAATTGGGGGTTTTGGTAATTGAATAACTCCCCTTTTAATCGGGGCTCCTGATATAAGCTTTCCTCGTATAAATAACATGAGCTTTTGATTGTTACCCCCTTCC-TT-TACACTTCTTAT---CTTGTCAAGAATAG-T--GGAG---GGGGGTGCAGG…
	FJ262240	------------------------------------------------------------TTTTTGGGG-TTTGATG--TG-G-GCTGGTGGGGACCGGTCTCTCCCTTTTAATTCGGATAGAATTGGGCACAGCAGGGG-----------TATT------AACT--GACGATCATTTTTTTAATGTTATTGTTACAGCTCATGCTTTTGTTATAATTTTTTTTATAGTAATACCTATTATAATTGGGGGGTTTGGGAATTGGATAGTTCCATTATTAATTGGGGCCCCCGATATAAGGTTCCCTCGAATAAATAATATAAGATTTTGGCTTTTGCCTCCTTCT-TT-TATTTTACTTAT---TTCTTCTTCTATGG-T--TGAG---GGTGGGGCGGG…
	MW758945	-----------------------------------------------------------------GGGA-TCTGATG--CG-G-CATGGTCGGAACAGGCCTCAGGTTACTGATTCGGATCGAGTTAGGAACGGCCGGAAC-----------ACT------AACA--GACGACCATTTTTATAATGTTATCGTTACAGCCCACGCCTTCGTTATAATTTTTTTCATGGTGATACCCATTATAATTGGAGGCTTCGGAAATTGGATAGTTCCTCTTCTGATTGGGGCGCCCGACATAAGTTTCCCGCGAATAAATAACATGAGTTTTTGACTCCTCCCACCTTCG-TT-TCTCCTACTTAT---TAGCTCCAGTTTAA-C--GGAG---GGCGGAGCCGG…
	MF415349	------------------------------------------------------------------------------------------TGGAACAGGTTTGTCATTACTGATCCGTCTGGAGTTAGGAACAGCCGGTG-----------TACT------AGTT--GATGATCACTTTTTTAATGTGGTCGTCACAGCCCACGCTTTTGTTATAATCTTTTTTATAGTTATACCAATTATAATTGGTGGGTTTGGTAATTGAATAGTACCACTTTTAATTGGTGCTCCTGATATGAGTTTTCCCCGTATAAACAACATAAGCTTCTGGCTCCTTCCACCATCA-TT-TATTTTCTTGAT---CACGTCAAGGTTAA-T--AGAA---GGCGGAGCTGG…
	JF514619	---------------------------------------------ACTTTGTATA--TACTTTTTGGGG-TATGATG--TG-G-GATAGTGGGAACTGGCCTTTCACTATTAATCCGTCTTGAGTTAGGGACCGTTGGTG-----------TTCT------AATA--GACGACCATTTTTATAATGTGATTGTCACAGCTCATGCTTTCGTTATAATTTTCTTCATGGTTATACCCCTGATGATTGGGGGTTTTGGAAACTGGATGGTACCTTTATTGTTAGGAGCTCCCGATATAAGATTCCCTCGAATAAACAACATAAGATTTTGATTACTACCGCCAGCC-TT-TATTTTATTAAT---TGTATCTAGTATAG-T--AGAA---GGTGGTGCCGG…
	MG963448	------------------------------------------------------------------------TGGTG--TG-G-GATAGTTGGTACCGGACTCTCTCTTTTAATTCGGTTAGAGCTAGGGACTAGGGGAG-----------TACT------GATA--GATGAACATTTTTACAATGTTATCGTTACAGCTCATGCATTTGTAATGATTTTTTTTATGGTCATGCCTCTAATGATTGGAGGGTTTGGTAATTGGATGGTTCCTTTACTGTTAGGGGCCCCCGATATAAGATTTCCTCGAATAAATAATATGAGATTCTGATTACTTCCACCGGCA-TT-TATTTTATTAAT---CGTATCTAGGATAG-T--AGAG---GGAGGTGCTGG…
	MW758942	-----------------------------------------------------------------GGTA-TTTGATG--TG-G-GATAGTTGGTACAGGTCTCTCGCTTCTGATTCGGCTAGAACTAGGTACCAGCGGCG-----------TATT------GACG--GATAGTCATTTTTATAATGTCATCGTAACAGCCCATGCGTTTGTAATAATTTTTTTTATGGTTATGCCAATTATAATTGGCGGATTCGGTAATTGAATGGTACCACTTCTGATTGGTGCCCCTGATATAAGTTTCCCTCGGATAAATAACATAAGTTTTTGACTTTTACCTCCATCA-TT-CCTTTTACTAAT---TAGTTCAAGAATAA-C--TGAG---GGTGGCGCCGG…
	KC118708	--------------------------------------------CACTTTATACA--TATTATTTGGTG-TTTGGTG--TG-G-GATGGTGGGTACAGGACTATCACTTCTAATTCGGCTAGAGCTAGGTATAGCCGGTG-----------TATT------GAGG--GACGGTCATTTTTTTAACGTTATTGTTACAGCCCATGCGTTTGTTATGATTTTTTTTATGGTTATGCCAATCATAATTGGAGGGTTTGGTAACTGGATAGTGCCTATTCTATTAGGTGCCCCAGATATAAGATTCCCTCGAATAAACAATATAAGTTTTTGGTTACTACCTCCTTCT-TT-TATGTTACTAAT---TTGTAGTAGGTTAG-T--TGAG---GGGGGGGCTGG…
	KC118694	--------------------------------------------GACCATATATA--TATTATTCGGTG-TTTGATG--CG-G-GATGGTGGGAACAGGCTTATCATTGCTCATCCGGTTAGAGTTGGGAACGGCGGGTGT----------TCTT------AGG---GACGGGCACTTTTATAATGTCATTGTGACGGCACATGCCTTCGTAATAATTTTTTTTACAGTGATACCCATTATAATTGGTGGGTTTGGTAATTGAATAGTACCCCTATTATTGGGGGCCCCCGATATGAGGTTCCCTCGCATAAATAACATGAGTTTTTGATTACTGCCCCCTTCT-TT-TGTACTATTAAT---TTGTAGTAGATTAG-T--TGAA---GGCGGTGCAGG…
	KC118676	--------------------------------------------AACTTTATACA--TATTATTTGGTG-TGTGGTG--TG-G-GATAGTAGGTACAGGTTTATCCTTACTTATTCGTTTTGAACTCGGAACTGCTGGCG-----------TGCT------AAGT--GACGGTCATTTTTTTAATGTAATTGTTACGGCTCATGCATTCGTAATAATTTTTTTTATAGTAATACCAATTATAATTGGTGGGTTTGGTAATTGAATAGTCCCCTTGCTGCTCGGGGCTCCTGATATGAGCTTCCCACGAATAAATAACATAAGTTTTTGATTATTACCACCTTCT-TT-CCTTTTGCTTTT---ATGTAGGAGCCTCG-T--CGAA---GGGGGTGCAGG…
	KC118718	--------------------------------------------AACTTTATATA--TGTTATTTGGTA-TTTGGTG--TG-G-TATAGTAGGAACAGGTTTATCATTACTTATTCGTTTAGAATTAGGGACGGCGGGTA-----------TTCT------AAGG--GATGGGCATTTCTATAATGTTATTGTGACCGCTCATGCGTTCGTAATAATTTTCTTTATGGTGATGCCAATTATAATTGGGGGATTCGGCAACTGAATAGTTCCCTTATTATTGGGGGCGCCTGACATAAGATTTCCACGAATAAACAATATAAGCTTTTGATTACTACCTCCTTCT-TT-TCTTTTATTAAT---TTGCAGTAGTTTAG-T--TGAA---GGGGGTGCGGG…
	MN022728	------------------------------------------GGTACTTTATATT--TGGTTTTTGGAT-TTTGAGC--CG-G-AATAGTGGGGACAGGGTTATCATTATTAATTCGGTTTGAACTTGGAACGGCAGG-----------CTTATT------AATA--GATGACCATCTCTTTAATGTAATTGTAACTGCACATGCATTTGTTATAATTTTTTTTATAGTAATACCACTAATAATTGGTGGGTTTGGTAATTGAATGCTTCCTTTAATAATTGGAGCCCCTGATATAAGGTTTCCCCGGATAAATAATATAAGGTTCTGGCTTCTTCCGCCAGCT-TT-TATATTTTTAAT---TTGCTCGAGAATGG-T--TGAG---GGGGGGGCTGG…
	ON261030	--------------------------------------------AACTCTTTATC--TTATTTTTGGTG-TTTGATG--TG-G-AATAGTAGGAACAGGTTTATCTTTATTGATTCGCTTAGAGCTAGGTACTTCCGGAG-----------TCTT------AATA--GATGAGCATTTTTTTAATGTCATTGTTACTGCGCATGCATTTGTAATAATTTTTTTTATAGTTATGCCAGTTCTAATCGGCGGATTTGGGAATTGGATAGTTCCTCTTTTGGTCGGGGCGCCGGATATAAGATTTCCCCGAATAAATAATATAAGCTTTTGGTTACTGCCGCCAGCC-TT-TACTCTTCTCAT---CAGGAGAAGAATGG-T--TGAA---GGTGGTGCTGG…
	EU395302	------------------------------------------------------------------GTG-TATGATG--TG-G-GATAGTCGGAACTGGCCTTTCTTTACTAATTCGTCTAGAGCTGGGGACTTCCGGGG-----------TTTT------AACC--GATAACCATTTTTATAATGTAGTGGTGACCGCTCATGCTTTTGTCATAATTTTTTTTATGGTTATACCAGTTATAATCGGAGGGTTTGGGAACTGAATAGTCCCCATTTTGGTTGGGGCCCCTGATATGAGTTTCCCGCGGATAAACAATATAAGATTTTGGTTACTTCCCCCCGCC-TT-CATTCTTCTTAT---TAGTTCCAGCTTAG-T--AGAG---GGAGGTGTGGG…
	OP361032	--------------------------------------------------------------------------------G-G-AATAGTAGGAACTGGGCTTTCTTTACTAATCCGCTTAGAGTTAAGAACTTGCGGGG-----------TTTT------TATA--GATGAGCAGCTTTACAATGTTATTGTTACAGCGCACGCTTTTGTTATAATTTTCTTTATAGTTATACCCTTAATAATTGGTGGATTTGGGAACTGAATAGTACCATTACTTATTGGGGCACCTGATATAAGGTTCCCTCGAATAAATAATATAAGGTTCTGACTCCTCCCACCTGCT-TT-TATTTTATTAAT---TGTTTCTAGAATAG-T--AGAA---GGGGGAGCAGG…
	MN708326	---------------------TCAACAAATCATAAAGATATTGGTACCTTATACA--TAATTTATGGTG-TATGAAG--TG-G-GATAGTTAGCACAGGCTTGTCACTCTTAATTCGGTTAGAGCTTGGAACAGTGGGAAC-----------CTT------AACT--GATGATCACTTTTTCAACGTGGTTGTAACTGCGCATGCTTTTGTCATAATTTTTTTTATGGTTATACCAATTATAATTGGCGGATTTGGAAACTGGATGGTCCCAATACTTATTGGTGCTCCTGATATAAGATTTCCACGAATAAATAATATAAGGTTTTGACTTTTACCACCTTCA-TT-TACTTTGTTAAT---CTGTTCAAGTATAG-T--GGAA---GGAGGGGCTGG…
	KP117231	---------------------------------------------ACTTTATATA--TGCTGTTTGGCG-TGTGGTG--TG-G-AATGGTAGGAACAGGATTATCATTATTAATTCGCCTAGAGCTAGGGACAACTGGTGT--------GCTTTT-----------GGATGACCACTTTTATAATGTTGTGGTGACAGCTCATGCATTTGTCATGATTTTTTTTATGGTTATACCCCTGATAATTGGAGGGTTTGGGAACTGAATAGTCCCGTTACTTATTGGGGCTCCAGACATGTCTTTCCCGCGAATAAATAATATAAGCTTTTGATTACTCCCACCAGCT-TT-TATTTTATTAAT---TGTTTCCAGGATGG-T--TGAG---GGAGGAGCCGG…
	OM102954	--------------------------------------------TACATTGTACA--TGATTTTCGGGG-TTTGATG--TG-G-GCTGGTTGGGACTGGGTTGTCTTTATTAATCCGTTTAGAATTAGGGACAGCTGGAG-----------TCTT------AACA--GATGACCACTTTTTTAATGTAGTCGTCACTGCTCACGCTTTTGTTATAATTTTTTTTATAGTTATACCTATTATAATTGGAGGGTTTGGTAATTGGATGGTCCCATTATTAATTGGGGCCCCAGATATAAGCTTCCCTCGAATAAATAATATAAGGTTCTGACTCCTCCCTCCTTCT-TT-TGTCTTACTAAT---TCTTTCAAGAATAG-T--TGAA---GGGGGAGCAGG…
	MW758944	-----------------------------------------------------------------GGTA-TTTGATG--TG-G-TATAGTTGGGACTGGACTTTCTCTTTTGATTCGGTTAGAGTTAGGTACATCAGGTAC-----------TTT------AACG--GATGACCATTTTTACAATGTTATCGTAACAGCTCATGCATTTGTGATGATTTTTTTTATAGTGATGCCTATTATAATCGGTGGTTTTGGAAATTGAATAGTGCCGCTTTTAATCGGAGCTCCGGACATAAGTTTTCCCCGAATAAATAATATAAGATTTTGGCTTTTACCGCCTTCT-TT-CCTACTACTTAT---TAGTTCTAGTTTAA-C--GGAA---GGGGGAGCAGG…
	KC568830	--------------------------------------------GACATTATATA--TAATTTTCGGAG-TTTGGTG--TG-G-GATAGTAGGAACTGGTTTATCTCTTTTAATTCGCCTAGAGCTTGGGACATCTGGAA-----------TTTT------AAGT--GATGATCATTTTTTTAATGTGATCGTTACAGCCCATGCCTTCGTTATAATTTTTTTTATAGTTATACCCATTATAATCGGAGGGTTTGGTAACTGGATGGTGCCTTTATTAATCGGGGCACCCGATATGAGATTTCCGCGGATAAATAACATAAGATTCTGGCTATTACCCCCTTCA-TT-TGTTCTTTTGAT---TAGGTCTAGAATAG-T--CGAA---GGGGGAGCAGG…
	KM188737	--------------------------------------------TACTTTATATA--TAATTTTTGGGG-TGTGATG--TG-G-CATGGTGGGAACCGGGCTTTCTCTGCTTATTCGGCTAGAGCTAGGGACTTCCGGAG-----------TTCT------TGGA--GATGACCACTTTTTTAATGTAATTGTAACAGCCCATGCGTTTGTAATAATTTTTTTCATAGTTATGCCCATCATAATCGGGGGGTTCGGTAACTGAATAGTGCCTTTATTAATTGGAGCCCCAGATATAAGTTTTCCTCGTATAAATAACTTAAGATTTTGGCTTCTTCCTCCTTCC-TT-TGTTTTTCTTAT---TAGATCTAGGATAA-T--TGAG---GGGGGGGCCGG…
	MN022749	------------------------------------------GGTACTTTGTATA--TTTTGTTTGGTG-TTTGATG--TG-G-TCTTGTAGGTTTAGGATTATCTTTACTTATTCGTATAGAGTTAGGATATGCTGGAGT--------TTTTTT------A-----GACGATCACTTATTTAATGTGGTTGTAACAGCACATGCTTTTGTTATAATTTTTTTTATAGTTATACCAATTATAATTGGCGGATTTGGTAATTGAATAGTTCCGTTGTTAATTGGAGCTCCCGATATAAGTTTTCCTCGTTTAAATAACATAAGCTTTTGACTTTTACCGCCTTCG-TT-TATTTTACTTCT---TTCTTCTTGTTTAG-T--TGAG---GGAGGAGCTGG…
	JX911288	----------------------------------AAGATATTGGAACCTTATATT--TGATTTTTGGAA-TTTGGTG--TG-G-TATAGTTGGCACCGGACTCTCATTATTAATTCGAATAGAACTCGGCACGAGAGGTG-----------TATT------ATGT--GATGAGCATTTTTATAATGTTATTGTTACAGCTCACGCATTTGTAATAATTTTCTTTATAGTTATACCTATTATGATTGGTGGTTTTGGAAATTGAATAGTACCTTTATTGATTGGGGCCCCTGACATAAGCTTTCCACGATTAAATAACATAAGATTTTGACTTCTTCCGCCCGCC-TT-TGTATTACTTAT---TAGGTCATCGCTTG-T--TGAA---GGGGGAGCCGG…
	MH171674	--------------------------------------------TACCTTATATA--TGCTTTTTGGTG-TTTGGTG--TG-G-TATAGTAGGGACTGGGTTATCCTTATTAATTCGCCTAGAATTAGGCACTACAGGAAT--------TCTCTT------A-----GAAGAACATTTTTTTAATGTAATTGTTACAGCCCATGCCTTTGTAATGATTTTTTTTATAGTAATGCCTATTATAATTGGTGGCTTTGGTAATTGAATAGTACCACTTTTAATTGGGGCACCTGATATGAGTTTCCCCCGCATAAACAACATGAGATTTTGGTTACTTCCACCGGCT-TT-TATTCTATTAAT---TAGGAGCAGAATGG-T--GGAA---GGGGGAGCTGG…
	KU219888	--------------------------------------------AACTTTATACA--TAATTTTTGGTA-TTTGATG--CG-G-AATAGTAGGAACAGGACTATCTTTATTAATTCGGATTGAATTAGGTACTACTGGTG-----------TACT------AATA--GATGACCACTTTTATAATGTAATTGTGACTGCTCATGCATTCGTTATAATTTTCTTTATAGTTATGCCTGTGATAATTGGAGGATTTGGAAACTGAATAGTTCCTCTACTGCTTGGTGCTCCTGATATAAGATTTCCTCGTATGAATAATATAAGCTTTTGACTACTGCCTCCTGCG-TT-TTTACTGCTAAT---CTCTAGAAGAATAG-T--AGAA---GGTGGTGCTGG…
	KU219894	--------------------------------------------TACTTTATATT--TAATTTTTGGAA-TTTGATG--CG-G-GATGGTTGGTACTGGTTTATCGTTATTAATTCGACTAGAGTTAGGTACTACTGGAGT--------GTTACT-----------GGACGATCATTTTTATAATGTGATTGTTACTGCACATGCTTTTGTAATAATTTTCTTTATAGTAATGCCAGTAATAATTGGTGGTTTTGGAAATTGAATAGTTCCATTGCTTTTGGGGGCGCCTGATATAAGCTTTCCTCGTATAAATAATATAAGTTTTTGACTTTTACCTCCTGCG-TT-TCTACTACTAAT---AAGTAGGAGAATAG-T--TGAA---GGTGGAGTTGG…
	MG421282	--------------------------------------------AACCTTATATA--TAATTTTTGGAG-TTTGATG--TG-G-TTTTATTGGGAGGGGGTTATCTTGATTAATCCGGATAGAATTAGGAACTAGAGGGG-----------TATT------AACA--GATGGTCACTTTTTTAATGTAGTAGTAACAGCCCATGCTTTTGTAATAATTTTTTTTATAGTCATACCTATTATAATTGGTGGGTTTGGTAATTGGATAGTTCCTTTATTAATTGGAGCACCAGACATGAGGTTTCCTCGAATAAATAACATAAGATTTTGATTGTTACCTCCATCA-TT-TGTTTTATTAAT---TAGCAGTAGTTTAG-T--TGAA---GGAGGTGCTGG…
	MH171669	--------------------------------------------TACACTTTATA--TAATTTTTGGAA-TATGGTG--TG-G-AATAGTTGGAACCGGACTGTCTTTATTAATCCGATTAGAGCTAGGCACAAGGGGGG-----------TATT------AATA--GATGACCACTTTTTTAATGTAATTGTAACAGCCCACGCTTTTGTAATAATTTTTTTTATGGTTATACCAATTATAATTGGAGGATTTGGTAATTGGATAGTGCCCCTATTAATTGGGGCGCCTGATATAAGATTTCCTCGAATAAATAACATAAGATTTTGACTGCTTCCCCCTGCT-TT-TATCTTACTTAT---TAGGAGAAGTATAG-T--TGAA---GGGGGTGCTGG…
	MF415354	------------------------------------------------------------------------------------------TGGGACTGGTTTATCTTTACTAATTCGTCTTGAGTTAGGAACTAGGGGAG-----------TGTT------AACC--GATGATCATTTTTTTAATGTTGTAGTAACTGCTCATGCATTTGTAATAATTTTTTTTATAGTTATACCAATTATAATTGGAGGTTTTGGGAATTGGATAGTCCCCTTATTAATTGGTGCTCCTGATATAAGATTCCCTCGTATAAATAATATAAGTTTTTGATTACTTCCGCCATCT-TT-TGTTTTTCTAAT---TGTTTCAAGGATAA-T--AGAG---GGGGGAGCCGG…
	EU395303	------------------------------------------------------------------GTG-TTTGGTG--TG-G-ACTAGTTGGAACTGGATTATCCTTATTAATTCGGTTAGAGTTAGGAACTACGGGGG-----------TTTT------GACC--GATGATCATTTTTATAATGTAGTAGTAACGGCACACGCTTTTGTTATAATTTTTTTCATAGTTATGCCTATTATAATCGGAGGTTTTGGTAACTGAATAGTGCCTATTTTAATCGGGGCTCCAGATATAAGTTTCCCCCGAATAAATAATATGAGCTTCTGATTATTACCCCCCTCT-TT-TCTTTTATTAAT---TAGATCAAGATTAG-T--CGAG---GGAGGAGTTGG…
	MW517928	-------------------------------------------------------------------------------------------------GGTTTGTCTTTATTAATTCGGTTAGAGCTAGGTACTTCGGGGG-----------TTCT------AACC--GATAACCATTTCTATAATGTGGTAGTAACAGCTCATGCTTTTGTTATAATTTTTTTTATAGTAATACCCATTATAATCGGGGGATTTGGTAATTGGATAGTGCCAATTTTAATTGGGGCCCCCGATATAAGGTTTCCTCGGATAAATAATATAAGTTTTTGGTTACTCCCGCCTTCT-TT-TACTTTACTTAT---TAGATCAAGTATAG-T--TGAG---GGAGGCGCGGG…
	MT984237	----------------------------------------------------GTT---------------TGTGGTG--TG-G-TATAGTGGGGACAGGTTTATCTCTACTAATTCGTTTGGAGCTAGGTACGGTGGGAGT-------ATTAACT------------GACGCTCATTTTTTTAACGTTATTGTTACTGCTCATGCTTTTGTTATAATCTTTTTTATAGTTATGCCCGTAATAATTGGTGGTTTCGGTAATTGAATAGTACCCCTACTTATTGGGGCGCCTGATATGAGATTCCCGCGCATAAATAATATAAGCTTTTGGCTGCTACCCCCTGCT-TT-TACTTTATTAAT---TGTAAGAAGTATGG-T--GGAA---GGGGGGGCAGG…
	EU395307	------------------------------------------------------------------GTA-TTTGATG--TG-G-AATAGTGGGGACAGGACTATCATTAATAATCCGGTTAGAGTTAGGTACATCTGGGG-----------TTCT------AACT--GAAGACCATTTTTATAATGTAGTTGTCACCGCTCATGCTTTCGTTATAATTTTTTTTATAGTAATGCCCATTATAATTGGAGGCTTTGGTAACTGAATGGTCCCTATTTTAATTGGAGCGCCTGATATAAGTTTCCCTCGAATAAATAATATAAGGTTTTGGCTACTGCCCCCATCA-TT-TGTATTATTGAT---TAGGTCTAGAATAG-T--TGAA---GGAGGGGCCGG…
	MT812768	----------------------------------------------------------------------TTTGGTG--TG-G-GATAGTAGGAACTGGCTTATCCTTACTGATTCGATTAGAATTAGGTACAACAGGAGT-------GTTGACT------------GATGATCATTTATATAATGTTATAGTTACAGCTCATGCTTTTGTAATGATTTTTTTTATAGTGATACCAATTATAATTGGTGGATTTGGAAACTGAATAGTTCCATTATTAATTGGTGCACCCGATATAAGTTTTCCACGAATAAATAATATAAGGTTTTGGTTACTTCCACCTTCT-TT-CTTTCTTTTAAT---TAGGTCTAGGATAG-T--AGAA---GGAGGTGCTGG…
	KU307590	--------------------------------------------AACTTTATATA--TGCTGTTTGGTA-TTTGATG--CG-G-GATAGTTGGGACAGGTTTATCATTATTAATTCGGTTGGAACTTGGAACATGTGGAAC-----------ACT------AACA--GATGATCACTTTTACAATGTAATTGTAACTGCACACGCGTTTGTAATAATTTTTTTTATAGTGATGCCAGTTATAATTGGTGGTTTTGGTAATTGAATGGTTCCACTATTAATTGGTGCTCCAGATATAAGATTTCCTCGAATAAATAATATAAGGTTTTGACTATTACCCCCAGCA-TT-TACTCTTTTAAT---TGTGTCAAGCATGG-T--AGAG---GGCGGTGCCGG…
	KU307539	--------------------------------------------GACATTATATA--TGCTATTTGGAA-TTTGGTG--TG-G-CATAGTGGGAACCGGGTTATCACTTTTAATTCGATTAGAGTTAGGCACAAGCGGTAC-----------ATT------AACC--GATGATCATTTTTATAATGTAATTGTTACAGCACATGCATTTGTTATAATTTTTTTTATAGTTATACCAGTAATAATTGGAGGTTTTGGAAACTGAATAGTTCCTTTATTAATCGGGGCTCCCGATATAAGATTTCCTCGATTAAATAATATAAGTTTTTGGCTACTTCCACCGGCT-TT-TATCCTACTAAT---TGTATCTAGTATGG-T--GGAA---GGTGGGGCTGG…
	KU307528	--------------------------------------------AACATTGTACA--TATTATTTGGGG-TTTGATG--TG-G-GATAGTGGGGACAGGATTATCACTTTTAATTCGCTTAGAGTTAGGGACAGTAGGTAC-----------TCT------GTCT--GATAATCATTTTTATAATGTTATTGTTACTGCCCACGCATTTGTTATGATTTTCTTTATAGTTATACCTATTATAATTGGGGGGTTCGGAAATTGGATAGTACCCTTATTAATTGGTGCCCCAGACATAAGATTTCCGCGCCTTAACAATATAAGTTTTTGATTACTTCCGCCAGCA-TT-CACTTTATTAAT---TGTCTCAAGAATAG-T--CGAA---GGTGGGGTCGG…
	JX987983	--------------------------------------------AACTCTTTACA--TAATTTTTGGAG-TATGATG--CG-G-GTTAGTCGGTACTGGCCTGTCTCTACTTATTCGATTAGAATTAGGAACAGCTGGGG-----------TTTT------AACA--GATGATCATTTTTTTAACGTGGTAGTTACCGCGCATGCTTTCGTAATAATCTTTTTTATAGTTATACCCATCATAATTGGAGGATTTGGTAATTGAATAGTACCTCTACTGATCGGAGCTCCAGATATAAGCTTTCCCCGTATAAATAACATAAGATTTTGACTTCTCCCACCTTCT-TT-TGTATTATTAAT---TATATCAAGAATAG-T--AGAA---GGAGGGGCTGG…
	EU395304	------------------------------------------------------------------GAG-TTTGATG--TG-G-GTTAGTTGGGACTGGGCTCTCTTTATTAATTCGGTTAGAGTTAGGGACAACTGGAG-----------TTTT------AACA--GATAATCATTTTTATAACGTTGTAGTTACGGCCCACGCTTTTGTGATAATTTTTTTTATAGTAATACCAATTTTAATTGGGGGGTTTGGTAATTGGATAGTTCCAATTTTAATTGGTGCGCCTGACATAAGATTCCCACGACTAAATAATATAAGATTTTGGCTTTTACCCCCTTCT-TT-TATATTATTAAT---TAGGTCGAGTTTAG-T--GGAA---GGCGGAGTGGG…
	MK210198	--------------------------------------------AACTTTATACC--TTTTTTTTGGTA-TATGATG--TG-G-TCTTGTTGGGACAGGGTTATCTTTACTAATTCGAATGGAATTAGGTAAAGTAGGCT-----------TAAT------ATTA--GACCCTCACTTATATAATGTTATTGTGACAGCTCATGCTTTTGTAATGATTTTTTTTTTTGTTATGCCTGTTATAATTGGAGGTTTTGGAAACTGATTAATTCCTCTTTTAATTGGGGCACCTGATATAGCGTTCCCTCGTATAAATAATCTTAGTTTTTGGCTTTTGCCACCTGCT-TT-TATTTTACTAAT---TAGATCAAGCTTAG-T--TGAA---GGTGGAGCAGG…
	MN433677	--------------------------------------------TACACTTTATC--TAATTTTTGGGA-TATGATG--TG-G-AATAGTGGGATCTGGGCTAAGATTGCTAATTCGCTTTGAACTAGGAACCGCCTCAGC--------TTTTCT------AGGT--GACGACCACTTTTATAATGTGATCGTGACTGCACATGCCTTTGTAATAATTTTCTTTATGGTAATGCCTTTGATGATCGGGGGGTTCGGAAACTGGTTTGTGCCCTTACTCATTGGGGCTCCAGATATAAGCTTTCCTCGAATGAATAATATAAGTTTTTGACTTCTGCCTCCTTCC-TT-TCTCCTCTTGAT---GATCTCCAGAATGG-T--AGAA---GGAGGGGCGGG…
	MT999882	--------------------------------------------TACTTTATACT--TAATTTTCGGGA-TATGATG--CG-G-TCTGGTAGGAAGTGGACTGAGTTTATTAATTCGCTTTGAGCTCGGGACTGTGACTGC--------TTTTCT------TGGT--GACGAACACTTTTATAATGTAATCGTCACTGCTCACGCCTTTGTTATGATTTTCTTTATAGTAATGCCCATTATAATTGGCGGGTTTGGGAACTGAATAGTTCCGCTATTAATTGGTGCCCCTGATATATCTTTCCCTCGGATAAATAATATATCGTTCTGGTTGCTCCCTCCTTCT-TT-TATTTTACTTTT---AGTGTCTAGTATAA-T--TGAA---GGAGGGGCAGG…
	OQ322890	--------------------------------------------TACACTTTATA--TAATTTTCGGAA-TGTGATG--TG-G-GCTCGTAGGAACCGGGTTAAGGCTTTTAATTCGGTTTGAGCTAGGCACTTCCTCAGC--------TTTTCT------AGGT--GATGATCATTTTTATAATGTTATCGTTACAGCTCATGCTTTTGTTATAATTTTTTTTATAGTTATACCCCTGATAATCGGGGGTTTCGGGAACTGAATAGTTCCATTATTGATTGGGGCTCCTGATATGAGCTTCCCTCGGATAAATAATATAAGTTTCTGACTTCTCCCCCCTTCC-TT-TATCCTTCTATT---AATTTCTAGATTAA-T--TGAA---GGAGGAGCAGG…
	KR733277	--------------------------------------------TACATTGTACA--TAATTTTTGGGA-TGTGATG--TG-G-TCTGGTAGGAACTGGGTTAAGGTTATTAATTCGGTTTGAGCTAGGCACAGCGTCCGC--------TTTCCT------TGGA--GATGACCATTTTTATAATGTTATCGTTACGGCTCACGCTTTCGTGATGATTTTTTTTATAGTGATGCCTCTAATAATTGGAGGTTTTGGGAATTGAATAGTCCCACTTCTTATTGGGGCCCCAGACATAAGATTCCCTCGGATGAATAATATAAGTTTTTGATTACTTCCTCCTTCG-TT-TACTCTACTTCT---CGTGTCTTCTATGG-T--TGAA---GGTGGTGCCGG…
	KF992180	------------------------------------------------TTGTATA--TAATTTTTNGTA-TGTGGTG--CG-G-ACTGGTTGGTACTGGCTTAAGTCTACTAATTNGATTTGAGCTGGGGACCGCCTCTGC------T--TTCTT------GGGT--GACGACCATTTTTATAATGTTATTGTTACCGCGCATGCCTTCGTGATAATTTTTTTTATGGTGATACCTTTAATGATTGGGGGATTTGGTAACTGAATAGTTCCTTTATTAATTGGGGCTCCGGACATAAGTTTTCCCCGAATAAATAATATAAGATTCTGGTTACTTCCGCCGTCA-TT-CATTCTACTTCT---GGTTTCTAGGATGG-T--AGAA---GGAGGGGTAGG…
	DQ986541	-----------------------AACAAATCATAAAGATATTGGAACTCTATATA--TAATCTTTGGAA-TGTGATG--TG-G-ACTAGTTGGAACCGGGTTAAGACTTTTAATTCGATTCGAGCTGGGAACCGCTTCGGC--------CTTCTT------GGGA--GATGATCATTTTTATAACGTCATTGTTACTGCTCATGCATTTGTAATGATTTTTTTTATGGTAATGCCTCTAATGATTGGGGGGTTTGGGAACTGGATAGTCCCTTTATTAATCGGGGCTCCTGATATAAGGTTTCCTCGAATAAATAATATAAGTTTCTGACTTCTTCCTCCCTCT-TT-TATTTTATTACT---TGTATCAAGGATGA-T--TGAG---GGAGGAGCCGG…
	MH294591	----------------------------------AAGATATTGGAACTTTATATA--TGATCTTCGGGA-TATGATG--TG-G-CCTAGTAGGAACCGGGTTAAGTTTACTAATCCGTTTCGAATTAGGGACCGCAGGACC--------TTTCTT------AGGT--GATGATCATTTCTATAATGTTATTGTTACAGCTCACGCCTTTGTTATAATTTTCTTTATAGTTATACCTTTAATAATTGGTGGATTTGGGAATTGAATGGTGCCATTGCTTATTGGGGCACCAGATATAAGCTTTCCACGAATAAACAACATAAGTTTCTGGTTATTGCCACCTTCT-TT-TATCCTTTTAAT---TGTATCTAGAATAG-T--TGAA---GGAGGAGTCGG…
	KF992193	------------------------------------------------TTGTATA--TAATTTTTGGGA-TGTGATG--TG-G-CCTGGTTGGAACTGGACTTAGTTTATTAATTCGTTTTGAACTAGGAACAGCCTCAGC--------CTTCTT------AGGA--GATGATCATTTTTATAATGTCATTGTTACGGCCCATGCCTTCGTCATAATTTTTTTTATAGTTATACCCCTAATAATCGGGGGGTTCGGGAACTGGATAGTTCCCCTTCTAATTGGGGCCCCCGATATAAGTTTTCCTCGTATAAATAACATGAGATTCTGACTTCTTCCTCCTTCT-TT-TATTCTTCTCTT---AGTGTCTAGTATAG-T--AGAA---GGAGGAGTGGG…
	MH933102	------------------------------------------------TTATATA--TAATTTTCGGTA-TATGATG--TG-G-ACTAGTAGGAACAGGATTAAGCCTCTTAATTCGGTTCGAGCTAGGGACTGCTTCAGC--------ATTTTT------AGGT--GATGATCATTTTTATAATGTAATTGTTACTGCTCATGCTTTTGTGATAATTTTTTTTATAGTAATGCCTCTTATAATTGGAGGTTTTGGGAACTGGATAGTGCCTTTACTAATTGGGGCTCCTGACATAAGGTTCCCCCGTATGAATAATATGAGTTTTTGGTTATTACCTCCTTCT-TT-CATTCTCCTTCT---AGTATCTAGAATAG-T--TGAA---GGGGGAGTGGG…
	MK852558	--------------------------------------------------------------------------------G-G-TCTTTTAGGAACAGGGTTAAGTTTGTTAATTCGTTTTGAATTAGGAACTGCCGGACC------T--TTTCT------CGGA--GATGACCATTTTTATAATGTAATCGTAACGGCTCATGCCTTGGTAATAATTTTTTTTTTAGTTATACCTTTCATAATTGGGGGATTTGGTAACAGAATAGTCCCCTTATTAATGGGAGCTCCCCATATAAGCTTCCCCCGAATAAATAAAATAAGTTTTTGGTTACTTCCCCCCTCT-TT-TATTTTATTATT---ATGTTCGACCTTGA-T--AGAA---GGGGGGGCCGG…
	MZ996729	--------------------------------------------------------------------------------G-G-TTTATTAGGAACGGGATTAAGACTACTAATTCGTTTTGAATTTGGGGCAGCTGGGGC------T--KTTTT------AGGC--GATGATCATTTTTATAATGTTATTGCGACAGCTCACGCTTTTGTGATAATTTTTTTTTTAGTAATACCTCTAATAACTGGGGGATTCGGGAATTGAATAGTTCCTCTTTTGATTGGGGCTCCAAATATTAGATTTCCACGAATAAATTGGATTAGATTCTGGTTATGGCCACCATCA-TT-TATTTTATTATT---ATGCTCATATTTGA-T--AGGG---GGAGGAGCTGG…
	LC331792	--------------------------------------------AACTTTATATA--TTATTTTTGGGA-TGTGGTG--TG-G-TCTTTTGGGTACCGGGTTGAGTTTATTAATTCGCTATGAGTTGGGGACGGCTGGTGC--------TTTGTT------GGGG--GATGATCATTTTTATAATGTAATTGTAACCGCCCATGCATTTGTTATGATTTTTTTTATGGTGATGCCGCTTATAATTGGGGGTTTTGGAAACTGAATGCTCCCACTTTTAATTGGCGCTCCTGATATAAGGTTTCCTCGCATAAACAATATGAGGTTTTGGTTATTGCCGCCTTCT-TT-TACACTGCTTTT---AACGTCTTCTTTGA-T--AGAG---GGGGGGGCTGG…
	HQ616749	----------------------------------AAGATATTGGGACCCTTTACG--TTCTATTGGGGA-TGTGATG--TG-G-GTTGGCGGGTACCGGTTTAAGTTTATTAATCCGGTTTGAGCTAGGAACCGCAGGTGC--------TCTCCT------AGGG--GACGATCACTTATATAATGTTATTGTGACAGCTCACGCTTTCGTTATAATTTTTTTTATGGTTATGCCTCTAATAATTGGGGGTTTCGGGAACTGGATAGTTCCCCTTCTAATCGGTGCCCCAGATATAAGGTTTCCTCGAATAAATAATATAAGGTTTTGGTTACTCCCACCTTCT-TT-TATTTTACTTAT---AACATCTACAATGA-T--AGAG---GGTGGGGCTGG…
	MW278447	--------------------------------------------AACTCTTTATG--TGATCTTTGGTA-TATGATG--TG-G-CCTCCTTGGTACAGGGTTAAGTCTATTAATTCGATTTGAGTTAGGAACAGCTGGTGC--------TTTTCT------AGGA--GATGACCATTTCTATAATGTAATTGTGACTGCTCATGCTTTCGTAATAATTTTTTTCATGGTTATGCCCCTTATAATTGGAGGATTTGGAAACTGAATGGTACCACTACTAATTGGTGCTCCAGACATAAGTTTTCCACGAATAAATAACATGAGATTCTGGCTCCTGCCACCGTCT-TT-CATCTTGCTTTT---ATGTTCTACTTTAA-T--AGAA---GGAGGTGCAGG…
	ON179428	--------------------------------------------TACATTATACA--TTATTTTTGGGA-TATGATG--TG-G-TTTGCTAGGAACTGGGTTAAGCCTTCTCATCCGTTTTGAATTAGGGACGGCAGGTGC--------TTTTTT------GGGT--GATGACCATTTTTACAATGTAATTGTAACTGCACATGCTTTTGTAATGATTTTTTTTATAGTTATACCTTTAATAATTGGGGGGTTTGGGAATTGAATGGTGCCTCTTTTAATTGGTGCCCCAGACATGAGATTTCCTCGAATAAATAATATAAGATTTTGGCTGCTTCCACCGTCA-TT-TATCCTCCTTTT---GTGCTCAACATTAA-T--AGAA---GGAGGGGCCGG…
	EU982725	--------------------------------------------AACATTATATA--TCATTTTTGGAA-TGTGATG--TG-G-TTTGTTAGGAACTGGGCTTAGATTACTAATTCGTTTTGAATTAGGAACTGCCGGGGC--------TTTTTT------AGGA--GATGATCATTTTTATAATGTTATTGTAACTGCTCACGCTTTTGTAATGATTTTTTTTATGGTAATGCCTTTAATAATTGGGGGATTTGGTAATTGAATAGTACCATTGCTTATTGGGGCTCCAGATATAAGTTTCCCTCGGATAAATAATATGAGGTTTTGGTTACTACCACCTTCT-TT-TATCCTTCTGCT---ATGCTCTACTCTTA-T--GGAA---GGGGGAGCTGG…
	MN690298	------------------------------------GACATCGGATCATTATATT--TTTTCTTTGGAA-TGTGATG--TG-G-TTTGGTAGGAACTGGACTAAGATTATTGATCCGGTTCGAATTAGGGACGGCAGGTGC--------ATTTTT------AGGT--GATGATCATTTTTATAATGTTATTGTAACTGCTCATGCATTTGTTATAATTTTTTTTATAGTTATACCAGTAACTATAGGAGGATTTGGGAATTGATTTATTCCTTTATTAATTGGGGCTCCTGATATAAGGTTCCCTCGAATAAATAATATAAGATTCTGATTTTTACCCCCTTCT-TT-CATTTTGCTTTT---ATGTTCTACTTTAA-T--GGAA---GGTGGGGCTGG…
	EU982752	--------------------------------------------GACCTTATACA--TACTTCTAGGTA-TATGGTG--TG-G-ATTAGTAGGTACTGGATTAAGATTATTAATTCGGTTTGAACTTGGAGTTGCTGGTGC--------TTTTTT------AGGT--GATGATCATTTTTATAATGTGATTGTTACGGCACATGCTTTTGTAATAATTTTTTTTATAGTAATGCCATTAATAATTGGTGGCTTTGGTAATTGAATGGTTCCTTTACTTATTGGAGCTCCTGATATAAGTTTTCCTCGTATAAATAACATGAGTTTCTGGTTATTACCACCCTCA-TT-TATTTTGCTGTT---GTGTTCAACATTAA-T--AGAA---GGTGGGGCAGG…
	MN248641	--------------------------------------------------------------------------------G-G-TCTTTTAGGTACAGGGTTAAGATTACTGATTCGTTTTGAGTTTGGAGCCGCCGGTGC------A--TTTCT------TGGG--GACGATCATTTTTATAACGTTATTGTTACGGCTCATGCTTTTGTTATAATTTTTTTTCTGGTAATACCATTGATAATTGGGGGATTTGGAAATTGAATAGTTCCCCTTTTGATTGGGGCCCCTGACATAAGATTCCCGCGAATGAATAACATAAGGTTTTGGTTATTACCTCCTTCA-TT-TATCTTATTACT---GTGTTCAACTTTAA-T--AGAA---GGAGGAGCCGG…
	MN548838	--------------------------------------------AACACTATATA--TTATTTTTGGTA-TATGATG--TG-G-ACTACTTGGAACTGGGCTTAGACTCCTAATTCGGTTTGAACTAGGAACTGCAGGAGC--------CTTTTT------AGGT--GACGATCACTTTTATAATGTAATTGTTACTGCCCATGCTTTCGTAATAATTTTTTTCATAGTAATACCCTTGATAATTGGGGGATTTGGAAACTGAATGGTTCCTTTATTAATTGGTGCCCCTGACATAAGCTTTCCCCGAATAAATAATATAAGTTTTTGATTGTTACCACCATCA-TT-TATCTTATTATT---ATGTTCAACATTGA-T--AGAA---GGAGGAGCTGG…
	MW815564	------------------------------CATAAAGATATTGGAACATTATACA--TTATTTTTGGAA-TATGATG--TG-G-ACTTCTAGGAACTGGTCTTAGCCTACTTATTCGATTTGAATTAGGGACAGCGGGAGC--------ATTTCT------TGGA--GACGACCATTTTTATAACGTAATTGTTACTGCTCATGCATTTGTAATAATTTTTTTTATAGTTATGCCTCTCATAATTGGAGGTTTCGGGAATTGGATAGTTCCCTTACTTATTGGTGCACCTGATATAAGGTTCCCTCGAATAAACAATATAAGATTTTGGTTGCTACCTCCTTCT-TT-TATCCTGCTACT---ATGCTCAACCTTGA-T--AGAA---GGAGGAGCAGG…
	MH242876	--------------------------------------------AACCCTATACA--TCATTTTTGGTA-TGTGGTG--TG-G-TCTTCTAGGTACTGGTTTAAGTTTACTTATTCGTTTTGAGTTAGGGACAGCTGGGGC--------CTTTCT------AGGG--GATGACCACTTTTATAATGTAATTGTTACAGCTCACGCTTTTGTCATAATTTTTTTTATAGTAATGCCTTTAATAATTGGGGGTTTTGGGAACTGAATAGTTCCCTTGTTAATCGGTGCGGCCGATATAAGTTTTCCTCGGATAAACAATATAAGGTTTTGGTTATTACCTCCCTCT-TT-TGTATTGCTTCT---TTGTTCTACTTTAA-T--AGAG---GGGGGAGCTGG…
	JQ997050	--------------------------------------------GACTCTATATG--TTCTTTTAGGAA-TATGATG--TG-G-GTTAGTAGGTACAGGGCTTAGATTACTAATTCGTTTTGAATTAGGGACAGCCGGTGC--------TTTACT------AGGG--GATGATCACCTTTATAATGTGATTGTAACTGCTCACGCTTTCGTAATAATTTTTTTTATAGTAATGCCTTTAATGATTGGAGGCTTTGGTAACTGGATAGTTCCTTTACTTATCGGGGCCCCAGATATGAGATTTCCTCGAATAAATAACATAAGATTTTGATTGCTACCGCCTTCA-TT-TATTCTTTTAAT---GTCTTCTACACTAA-T--GGAG---GGAGGTGCTGG…
	HM162711	--------------------------------------------AACTCTTTATG--TTCTTCTAGGAA-TGTGGTG--TG-G-TCTTGTAGGGACGGGTCTCAGTTTATTGATTCGCTTCGAGTTGGGAACCGCAGGTGC--------CCTGCT------CGGG--GACGACCACTTGTATAACGTGATTGTCACAGCTCATGCTTTTGTGATGATTTTTTTCATGGTGATGCCTCTAATAATTGGGGGATTTGGGAATTGAATAGTTCCTTTACTGATTGGGGCTCCTGATATAAGGTTTCCACGGATAAACAATATAAGATTTTGGTTATTACCTCCCTCC-TT-TATTTTACTAAT---GTCAAGTACTTTAA-T--GGAA---GGTGGAGCCGG…
	OQ207011	--------------------------------------------AACCTTATATG--TCCTTCTTGGGA-TATGATG--TG-G-ATTGATTGGAACTGGATTAAGTCTACTAATCCGATTTGAGTTAGGTACAGCAGGGGC--------ATTTTT------AGGT--GATGATCATTTATATAATGTAATTGTCACATCTCACGCTTTTGTGATGATTTTTTTCATAGTTATACCTCTAATAATTGGTGGATTTGGTAATTGGATAGTCCCCTTACTTATTGGTGCCCCTGATATGAGATTCCCTCGTATAAATAATATGAGATTCTGGCTTCTGCCCCCCTCA-TT-TATTCTACTACT---GTCATCAACACTTG-T--AGAA---GGTGGTGCTGG…
	JN687478	-----------------------------------AGATATTGGTACCCTTTATG--TTTTACTGGGTA-TGTGATG--TG-G-TCTAGCTGGAACTGGTCTGAGTCTTCTTATTCGTTTCGAGCTGGGTACGGCAGGAGC--------GTTATT------AGGG--GATGATCATCTTTATAATGTGATTGTTACTGCCCACGCTTTTGTTATAATTTTCTTTATAGTTATACCCCTGATGATTGGAGGTTTTGGAAATTGAATAGTGCCTCTTTTAATTGGGGCTCCCGATATGAGATTTCCGCGAATGAATAATATAAGATTTTGATTGTTACCCCCTTCT-TT-TATTCTTCTAAT---ATCGTCTACCTTGA-T--AGAA---GGTGGAGCTGG…
	HQ010486	--------------------------------------------TACTTTATATA--TGTTACTAGGAA-TATGATG--CG-G-GCTTGCAGGAACAGGTTTAAGTTTACTTATTCGATTCGAATTAGGAACTGCAGGTGC--------ATTACT------TGGT--GACGATCACTTATATAATGTAATTGTTACAGCTCATGCTTTTGTAATAATTTTTTTCATGGTTATGCCACTAATAATTGGAGGTTTCGGAAACTGATTCGTTCCACTTTTAATTGGGGCTCCTGATATAAGATTCCCACGGATAAATAATATAAGTTTCTGACTCCTTCCTCCTTCT-TT-TATGCTCTTAAT---ATGCTCTACACTTA-T--AGAA---GGCGGGGCTGG…
	MW403486	---TTGGTGCGATGATTGTTTTCAACAAATCATAAAGATATTGGAACTTTGTATT--TATTATTAGGAA-TTTGATG--TG-G-TTTAGTAGGTACTGGGTTAAGACTTCTAATTCGATTTGAATTAGGTACAGCTGGAGC--------TTTATT------AGGT--GACGACCACTTATATAATGTTACTGTGACAGCTCATGCTTTTGTTATAATTTTTTTTCTAGTAATGCCTGTAATAATTGGGGGGTTTGGAAACTGGATGGTGCCACTATTAATTGGAGCTCCAGATATAAGCTTTCCTCGAATAAACAACATAAGATTCTGACTTTTACCTCCATCT-TT-TTTACTTTTAAT---CTCAAGAACTTTAA-T--AGAA---GGAGGAGCGGG…
	KJ522459	-----------------------------------AGATATTGGTACTTTATATA--TACTTTTAGGAA-TATGGTG--CG-G-TTTAGTAGGAACTGGGTTAAGGTTATTAATTCGGTTTGAGCTAGGTACCGCAGGGGC--------TCTTTT------AGGA--GATGACCACTTATATAATGTTATTGTCACTGCGCACGCTTTTGTAATAATTTTTTTCATGGTGATGCCTTTAATGATTGGGGGTTTCGGTAACTGAATGGTCCCCTTACTTATTGGAGCTCCTGATATAAGATTCCCGCGAATGAATAATATGAGATTTTGGTTACTACCTCCATCT-TT-TATCTTATTAAT---GTCCTCAACTTTGA-T--GGAA---GGTGGGGCAGG…
	MK587915	--------------------------------------------AACTCTTTATC--TTTTATTAGGTA-TTTGATG--TG-G-TCTTGTTGGTACAGGACTTAGTTTATTAATTCGGTTTGAGTTAGGGACAGCGGGAGC--------TCTCTT------AGGT--GATGACCATCTTTATAATGTTACAGTTACAGCTCATGCTTTTGTAATAATTTTTTTTATGGTAATGCCGGTAATGATCGGGGGATTTGGGAATTGAATGGTTCCCCTTTTGATTGGGGCTCCTGATATAAGGTTTCCTCGAATAAATAATATAAGATTTTGACTTTTACCCCCTTCT-TT-TTTACTATTAAT---TTCTAGGACTTTAA-T--GGAG---GGAGGAGCTGG…
	JX220473	--------------------------------------------AACTTTATATG--TTCTACTTGGAA-TGTGATG--CG-G-TTTAGCTGGAACTGGTTTAAGACTATTAATTCGATTCGAGCTGGGAACTGCGGGAGC--------GCTTCT------GGGT--GATGACCATTTATATAATGTAATTGTTACAGCTCATGCATTCGTAATAATTTTTTTTATAGTAATACCACTAATGATTGGTGGATTCGGTAATTGAATAGTTCCTCTTCTAATTGGGGCACCTGACATAAGATTTCCTCGTATAAATAATATAAGGTTCTGGTTGTTACCTCCTTCA-TT-TATTTTACTAAT---GTCTTCAACATTAA-T--AGAG---GGAGGAGCTGG…
	MW444235	--------------------------------------------AACTTTATATG--TCCTTTTAGGGA-TATGATG--TG-G-TTTAGTTGGGACTGGGCTCAGGTTGTTAATTCGGTTTGAGTTAGGTACTGCAGGAGC--------TCTGTT------GGGA--GACGATCACCTATATAACGTGATTGTGACTGCTCATGCTTTTGTTATAATTTTTTTTATGGTGATGCCCCTAATAATTGGGGGTTTCGGGAATTGAATGGTTCCTCTTTTAATTGGGGCCCCGGATATGAGATTTCCTCGAATAAATAATATAAGTTTTTGGTTGTTACCCCCATCC-TT-TATCCTATTAAT---GTCTTCAACTTTAA-T--AGAG---GGAGGGGCTGG…
	OQ371292	--------------------------------------------GACCTTATATA--TGATTTTTGGTA-TGTGATG--TG-G-TCTAGTTGGGACGGGCTTAAGCCTGTTAATTCGGTTCGAGTTGGGAACAGCTGGTGC--------CTTACT------TGGA--GATGACCACTTTTATAACGTTATTGTAACAGCTCATGCATTTGTTATAATTTTTTTCATGGTAATACCTCTAATGATTGGTGGTTTCGGGAACTGAATAGTTCCTCTTTTAATTGGAGCTCCGGATATGAGATTTCCTCGAATAAATAATATAAGATTCTGGCTACTTCCTCCGAGC-CT-AATTCTTTTACT---GAGTTCTTCTCTTA-T--AGAA---GGCGGTGCAGG…
	DQ974648	------------------------ACAAATCATAAAGATATTGGTACACTATACA--TTGTTTTTGGGA-TGTGGTG--TG-G-TCTTGTAGGAACAGGACTAAGACTTCTAATTCGCTTCGAATTAGGGACTGCAGGTGC--------TTTACT------TGGT--GATGATCATTTCTATAATGTTATCGTTACTGCTCACGCTTTTGTGATAATTTTTTTTATAGTAATACCTTTAATAATTGGTGGTTTTGGAAATTGAATAGTACCTCTTCTCATTGGTGCTCCTGATATAAGGTTTCCGCGTATAAATAACATAAGATTTTGGCTTCTTCCGCCATCA-CT-AATTTTACTATT---GAGTTCGTCATTAA-T--AGAA---GGGGGAGCAGG…
	OQ322887	--------------------------------------------AACCCTATACA--TAATTTTTGGTA-TGTGATG--TG-G-GTTAGTAGGTACAGGATTAAGTCTCTTAATCCGTTTTGAATTAGGAACTGCAGGTGC--------TTTACT------AGGA--GATGATCATTTCTATAATGTGATTGTAACAGCCCATGCTTTCGTAATAATTTTTTTTATGGTTATACCATTAATGATTGGTGGATTTGGAAATTGAATAGTTCCCTTACTTATTGGGGCTCCCGATATAAGTTTTCCCCGTATAAATAATATAAGCTTCTGATTATTACCCCCTTCT-CT-TATTCTTCTATT---AAGGTCATCTTTAA-T--AGAA---GGTGGTGCAGG…
	KR084577	--------------------------------------------GACCTTATACA--TGTTATTTGGTA-TGTGATG--TG-G-CCTTCTTGGTACAGGCTTATCTCTTCTAATTCGATTTGAGTTAGGAACAGCTGGTGC--------CCTTTT------AGGG--GATGACCACTTTTATAATGTTATTGTGACAGCTCATGCGTTCATTATGATTTTTTTTATAGTTATACCTTTAATAATTGGAGGATTCGGAAATTGAATGGTTCCCCTGCTTATCGGGGCTCCTGATATAAGCTTTCCTCGAATAAATAATATAAGATTTTGGCTTCTTCCGCCTTCT-CT-TATCTTGTTACT---ATGTTCTTCCCTAA-T--GGAA---GGAGGGGCAGG…
	OQ371293	--------------------------------------------AACACTATATA--TAGTGTTCGGAA-TGTGATG--TG-G-ACTTGTTGGTACAGGTCTAAGTCTACTAATTCGATTTGAATTAGGAACAGCGGGTGC--------TCTTTT------AGGC--GATGATCATTTCTATAATGTAATTGTCACAGCTCACGCTTTTGTTATAATTTTTTTCATAGTAATACCTCTTATAATTGGTGGTTTCGGGAACTGAATAGTGCCGTTATTAATTGGGGCACCAGACATGAGATTTCCTCGAATAAACAATATAAGTTTTTGACTATTACCTCCTTCT-CT-AATCCTCCTTCT---TAGCTCAGCGTTAA-T--AGAA---GGTGGAGCTGG…
	MW125299	--------------------------------------------AACTTTATATT--TAATTTTCGGTA-TGTGAAG--AG-G-TTTAGTTGGAACAGCTTTATCTTTACTTATTCGGTATGAGCTAGGTACACCTGGCCA--------AGTAAT------AGGA--GACGGGCATTTATACAATGTAATTGTTACGGCCCATGCCTTTGTAATAATTTTTTTCTTAGTTATGCCTGTGATAATTGGTGGTTTTGGTAATTGAATGCTGCCTTTATTAATTGGTGCGGCTGATATATCTTTTCCTCGTCTTAACAATCTTTCATTTTGATTAATTCCTCCTGCT-TT-TTCTCTTTTACT---AGGAAGGTCAATAG-T--AGAA---GGAGGGGCCGG…
	OM667356	----------------------------------------------------------------------------------------------------TTTAGGATTCTCATACGTCTTGAGTTGGGGACAACTAGGG-----------TCTT------AACT--ACAGAACACTACTATAATGTTATAGTTACTGCCCATGCCTTCATCATAATTTTTTTTATAGTTATACCCATGATAATTGGAGGATTCGGAAACTGAATGGTACCTCTCCTTATTGGGGCTCCCGATATAAGTTTTCCGCGTTTAAACAATTTTAGATTCTGATTGTTACCTCCCGCT-TT-GCTTTTATTGAT---TAGAAGTAGCATGA-T--CGAA---GGTGGAGCTGG…
	AY357654	------------------------------------------------------A--TGATTTTTGGTG-TTTGGTC--TG-G-TTTAGTGGGAACTAGCCTATCTATACTTATTCGATTGGAATTAGGTACAGCTGGTG-----------TATT------TATA--TGCAGTAACCTTTATAATGTTATTGTGACAGCCCATGCATTTATTATGATTTTTTTTACAGTTATACCGTTAATGATTGGAGGGTTTGGTAATTGAATAGTACCTTTACTAATTGGAGCCCCCGATATAAGTTTTCCACGCCTAAATAATGTAAGTTTTTGATTACTACCGCCCGCT-TT-GTCTTTATTAAT---CTGCTCAATAATAG-T--TGAA---GGAGGAGCTGG…
	MN967080	----------------------------------------------CGTTATATA--TGATTTTTGGTG-TTTGATG--TG-G-AATAGTAGGGACCGGTCTTTCATTACTAATTCGGCTAGAGTTGGGTA---CGGGTTC--------AGTATT------ACTA--GATGATCACTTCTTTAACGTAATCGTCACAGCGCATGCATTTGTAATAATTTTTTTCATAGTAATACCTTTAATAATTGGGGGCTTTGGAAATTGAATGGTCCCCCTTCTTATTGGGGCACCCGATATGAGTTTCCCACGAATAAATAATATGAGATTTTGACTTCTTCCCCCATCC-TT-CATACTATTGCT---TATCTCAAGCATGA-T--CGAA---GGGGGTGCTGG…
	JQ410898	--------------------------------------------AACTCTATATC--TTGTTTTTGGAG-TCTGGTG--CG-G-TTTAGTGGGTACAGGGCTTTCTCTTCTTATCCGGTTTGAGCTAGGCACGTCCTCCG-----------TCTT------CATA--GACGAGCACTTTTATAATGTTATTGTAACGGCCCATGCATTTGTTATAATTTTTTTTATGGTCATGCCACTAATAATTGGCGGTTTTGGTAATTGAATGGTTCCCCTGTTAATTGGGGCCCCCGACATAAGGTTTCCTCGAATAAATAACATAAGGTTTTGGTTGCTTCCCCCTAGG-TT-TGTTCTTTTGTT---AAGCTCAAGATTAG-T--TGAG---GGGGGCGCGGG…
	MZ831968	--------------------------------------------TACCTTATATA--TAATCTTTGGTG-TATGATG--TG-G-TTTAGTGGGGACAGGACTTTCCCTTTTGATTCGATTTGAGTTAGGAACTGCTGGAAA--------CCTCTT-----------GGACGATCATTTTTATAATGTCATTGTTACCGCTCACGCTTTTGTTATGATTTTCTTCATGGTCATGCCCCTCATAATTGGGGGATTCGGGAACTGGATGGTTCCGCTGTTAATCGGGGCACCTGACATAAGGTTTCCGCGGATAAACAACATAAGTTTTTGGTTGTTGCCCCCATCT-TT-TATTCTGTTAAT---TTGCTCTAGAATGG-T--TGAG---GGGGGAGCAGG…
	FJ693351	----------------------------------------------------------------------------G--CG-G-CCTGATTGGAACTGGGCTTAGACTACTGATTCGATACGAATTAGGAACTGCCGGCA-----------ACCT------GTTA--GATGACCACTTTTATAATGTAATTGTAACTGCCCATGCGTTTGTTATAATTTTTTTTATAGTTATACCTCTTATGATCGGGGGGTTCGGTAATTGAATAGTACCGTTGTTAATTGGTGCACCCGATATAAGTTTTCCTCGGATGAATAATATAAGTTTTTGGCTGCTGCCACCCTCA-TT-TACCTTATTAGT---CGTGAGAATGATGG-T--GGAA---GGCGGTGCCGG…
	KF141838	---------------------------------------------ACGCTGTACA--TAATTTTCGGAG-TTTGATG--TG-G-CTTGGTGGGTACGGGACTATCTCTCCTAATTCGATTCGAATTGGGGACAGCTGGAAA--------CCTACT-----------TGACGATCACTTTTATAATGTGATTGTAACAGCACACGCCTTCGTGATGATTTTCTTCATGGTAATACCCCTTATAATTGGGGGGTTTGGTAATTGGATAGTCCCATTACTAATTGGTGCTCCTGACATAAGGTTTCCGCGGATAAATAACATAAGTTTTTGACTTCTCCCACCATCT-TT-TGTTCTACTTAT---TTGTTCAAGAATGG-T--TGAA---GGCGGTGCCGG…
	MN389192	--------------------------------------------TACCCTGTATA--TGGTGTTCGGAG-TTTGATG--TG-G-GTTAGTGGGAACAGGCCTCTCACTACTTATTCGATTCGAGCTAGGTACAGCTGGGAA--------TCTTTT-----------AGACGACCACTTTTATAACGTCATCGTTACTGCTCATGCCTTTGTAATGATTTTCTTTATGGTTATGCCTCTTATGATTGGGGGATTTGGGAACTGAATGGTACCCTTGTTAATTGGGGCCCCCGATATGAGATTCCCCCGCATAAACAACATGAGGTTTTGACTTCTTCCCCCCTCA-TT-CATCTTACTAAT---CTGCTCTAGCATGG-T--TGAA---GGGGGGGCGGG…
	MW277824	--------------------------------------------GACCTTGTATA--TGATTTTTGGAG-TATGGTG--TG-G-CCTAATTGGAACTGGGCTTTCCTTACTTATTCGGTATGAGCTGGGCACAGCTGGAAA--------CCTATT-----------GGATGACCACTTTTATAACGTAATTGTCACAGCGCATGCATTTGTAATAATTTTCTTTATGGTTATGCCTTTGATAATTGGAGGATTTGGGAATTGAATAGTACCGTTGCTAATTGGGGCTCCCGATATAAGTTTTCCTCGAATAAATAATATAAGATTCTGATTACTTCCGCCTTCA-TT-TACTTTGCTTGT---GGTGAGTATAATGG-T--TGAG---GGGGGTGCTGG…
	MH087504	--------------------------------------------AACCTTATATA--TAATTTTTGGGG-TGTGGTG--CG-G-CCTGATTGGGACTGGCTTGTCTCTGCTTATTCGGTATGAGCTAGGGACAGCAGGGAA--------TCTCTT-----------AGACGACCATTTTTATAATGTAATCGTAACGGCGCATGCCTTTGTTATGATTTTTTTCATGGTTATGCCCCTAATAATTGGGGGGTTTGGAAATTGAATGGTGCCGTTACTAATTGGTGCTCCTGACATAAGTTTTCCGCGGATAAATAATATGAGTTTTTGACTCTTACCACCCTCG-TT-CACACTGCTAGT---GGTGAGCATGATAG-T--TGAA---GGTGGTGCAGG…
	DQ093530	---------------------------------------------ACTCTATACA--TAGTATTCGGTG-TTTGATG--TG-G-TCTAGTGGGAACGGGTCTCTCACTTTTAATTCGATTTGAGTTGGGGACTGCTGGTAA--------CCTCTT-----------AGATGACCATTTTTACAATGTAATCGTAACAGCACACGCTTTTGTAATAATTTTCTTTATAGTAATGCCCTTAATAATTGGTGGATTCGGGAACTGAATGGTACCGCTACTAATTGGGGCTCCGGACATAAGTTTTCCACGTATAAACAATATAAGGTTTTGATTACTTCCACCATCT-TT-TATTCTGCTAAT---TGTATCGAGCATGG-T--AGAA---GGTGGGGCAGG…
	MZ073295	---------------------------------------------ACCTTATATA--TGATCTTTGGTA-TCTGATG--TG-G-GCTAGTTGGTACGGGTCTTTCCCTGCTCATTCGTTTTGAGCTAGGCACCGTAGGTGT--------CTTACT-----------AGACAACCACTTTTATAATGTAATTGTGACAGCCCATGCCTTTGTCATGATTTTCTTCATGGTTATACCACTTATAATTGGAGGGTTCGGAAATTGAATAGTCCCTTTACTTATTGGGGCGCCTGACATAAGATTTCCTCGAATAAATAATATAAGTTTCTGACTTTTACCACCCTCT-TT-TGTTCTTCTTAT---CGTCTCTAGTATAG-T--TGAA---GGAGGTGCAGG…
	MZ073304	---------------------------------------------ACTTTATATA--TAATTTTTGGTA-TCTGGTG--TG-G-GCTAGTAGGAACAGGACTATCGCTATTAATTCGGTTTGAGCTTGGGACTGTTGGTGT--------TTTACT-----------GGACAATCACTTTTACAATGTGATTGTGACTGCTCATGCCTTTGTTATAATTTTTTTCATAGTAATGCCACTGATAATTGGTGGTTTTGGGAACTGAATGGTACCCCTATTAATTGGGGCCCCTGATATAAGTTTCCCACGTATGAATAATATGAGCTTTTGACTCCTTCCTCCGTCA-TT-TATTTTACTTAT---TGTGTCGAGCATGG-T--TGAG---GGTGGTGCTGG…
	MZ073328	---------------------------------------------ACTTTGTATA--TAATTTTTGGGA-TTTGATG--CG-G-TCTTGTAGGGACCGGCCTTTCACTTCTAATTCGCTTTGAGCTGGGAACAGCCGGAGT--------TTTATT-----------AGATAACCATTTCTACAATGTGATTGTAACCGCTCATGCGTTTGTGATGATCTTTTTTATGGTAATGCCCCTAATAATTGGCGGGTTTGGTAACTGAATAGTTCCGTTACTAATTGGAGCCCCTGATATAAGGTTTCCTCGTATAAACAACATAAGTTTTTGGCTTTTACCTCCTTCG-TT-TACTCTTTTAAT---TGTGTCCAGAATAG-T--AGAG---GGGGGTGCGGG…
	MZ073302	---------------------------------------------ACTCTTTATA--TAATTTTTGGGA-TTTGATG--TG-G-ACTAGTAGGGACAGGATTGTCACTATTAATTCGATTCGAGCTTGGTACTGCTGGTGT--------GTTGCT-----------AGATAACCACTTCTATAATGTTATTGTTACTGCCCATGCTTTTGTAATGATTTTTTTTATAGTAATGCCTTTAATAATTGGGGGGTTTGGGAACTGGATGGTCCCTTTGCTTATTGGGGCACCTGATATAAGATTTCCCCGGATAAATAATATAAGGTTCTGGCTTCTTCCTCCTTCT-TT-TATCCTTCTAAT---TGTCTCAAGTATGG-T--TGAA---GGGGGTGCTGG…
	AY651198	--------------------------------------------AACACTATATT--TAATTTTTGG-G-TATGGTG--TGGG-TTTAGTTGGGACAGGTTTAAGCTTATTAATTCGATTAAAGTTAGGAACTACACTGG-----------TATT------ATTG--GACGAGCACTTTTACAATGTAATTGTAACAGCTCATGCATTTGTGATGATTTTTTTTATAGTTATACCTATAATAATTGGTGGGTTTGGTAATTGAATAGTACCTATACTAATTGGTGCTCCAGATATAAGTTTTCCTCGGATAAATAATATGAGATTTTGATTATTACCTCCATCT-TT-TATTCTATTATT---ATGTAGATCAATAG-T--TGAG---GGGGGTGTTGG…
	AB914678	--------------------------------------------AACATTATATA--TAGTGTTCGGTG-TTTGATG--TG-G-ACTGGTTGGTACTGGTCTTTCCTTATTAATTCGGTTTGAACTTGGAACAGTGGGTAT-------TTTTACC------------GATGAACATTTTTATAATGTAGTAGTTACTATACATGCATTTGTCATGATTTTTTTTATGGTGATACCTCTTATAATTGGTGGATTTGGGAACTGAATAGTGCCAATATTAATTGGAGCTCCTGATATAAGTTTTCCTCGAATGAACAACTTGAGATTTTGGTTACTCCCTCCTTCT-TT-CATTTTAATAAC---TTGCTCTAGTATAG-T--TGAA---GCTGGAGCTGG…
	KM188894	--------------------------------------------AACATTATATA--TATTATTTGGGG-TGTGATG--TG-G-AATAGTTGGGACAGGCTTATCTCTTTTAATTCGATTGGAACTTGGTACTTCCGGGGT--------TCTCTC-----------GGATGATCACTTTTTTAATGTGATTGTGACTGCTCACGCTTTTGTAATAATCTTTTTCATGGTAATACCTCTTATAATTGGGGGTTTTGGTAATTGAATAGTCCCTCTGTTAATCGGTGCTCCTGATATAAGTTTTCCCCGACTAAATAACTTAAGATTCTGGTTACTGCCCCCCTCC-TT-CCTTCTACTAAT---CTGCTCTAGCATGG-T--AGAA---GGGGGAGCAGG…
	JF795810	-------------------------------------CTATTGGAACCTTATACC--TTATCTTTGGAA-TATGAAG--TG-G-AATTATTGGTACTGGAATGTCAATAATTATTCGTTTCGAACNAGGATTTTCAGGTGT--------CCTCAT-----------NGATGCTCATTTTTATAATGTAATCGTAACAGCTCATGCTTTTGTTATAATTTTTTTTATAGTAATACCCATTATAACNGGCGGATTTGGCAATTGAATGCTTCCATTGCTAATTGGTGCTCCTGATATAAGATTCCCTCGATTAAATAACCTTAGATTTTGACTCTTACCCCCTGCC-NT-TATCCTCCTTTT---AGTATCATCTATAG-T--TGAA---GGAGGAGCAGG…
	OR842863	--------------------------------------------TACATTGTACC--TCATTTTTGGGG-TTTGATG--CG-G-TATAGTGGGTACAGGCTTGTCCCTGCTTATCCGATTCGAACTCTCAACTCCTGGTAC--------TTTACT------AGGA--GACGGTCACCTATATAACGTGATCGTAACCGCTCATGCTTTTGTAATGATCTTTTTCTTGGTGATACCTGTAATAATCGGAGGTTTTGGTAACTGAATACTGCCTCTTCTTATTGGGGCCCCCGATATGTCTTTTCCCCGTATGAATAACCTTTCATTTTGATTGCTTCCCCCGTCT-TT-CGTGTTCCTATT---ATGTAGGGCGTTGA-C--TGAG---TCTGGGGTAGG…
	MK210174	--------------------------------------------AACTTTATATT--TACTTTTTGGAA-TATGGTG--TG-G-ATTTGTGGGATCTGGGCTTAGTTTAATTATTCGAGCTGAGTTAGGTCAAACTGGGG-----------AATG------TATA--GACCCTCATTTTTATAATGTAGTTGTTACTGCACATGCTTTTGTAATAATTTTTTTTTTTGTAATACCTGTTATAATTGGGGGTTTTGGAAACTGAATAATTCCAATTCTAATTGGGGCTCCTGATATAGCTTTTCCTCGATTAAATAATTTAAGATTCTGATTATTGCCTCCCTCA-TT-TTGTATATTAAT---TAGTTCTGCTTTAG-T--AGAA---GGAGGAGCAGG…
	EF204842	-----------------------------------------------------TT--GCTTTTTAGGTA-TTTGATG--CG-G-GATAGTAGGTACAGGTTTGTCACTATTAATTCGATTAGAGTTAGGTACGTTAGGTG-----------TGTG------ATCG--GATGCACATTTATATAATGTGATTGTAACTGCCCATGCATTCGTCATAATTTTTTTTATGGTTATACCTGTACTAATTGGGGGTTTTGGTAATTGGATAGTCCCCTTATTAATTGGGGCTCCTGATATAAGTTTTCCGCGAATAAACAATATAAGTTTTTGGCTTTTACCACCTGCT-TT-CCTTTTGTTGTT---GTGTAAAAGTATAG-T--AGAA---GGAGGTGCTGG…
	KM086426	--------------------------------------------TACTTTATATA--TGATTTTTGGTA-TGTGGTG--CG-G-CCTAGTCGGTAGCGGCTTAAGTTTAATAATTCGATTCGAGCTAGGTACTTCCGGGGC--------CTTCTT------GGGA--GATGACCACTTTTACAATGTTATTGTCACGGCTCACGCCTTTGTCATAATTTTTTTCATAGTAATGCCCCTTATGATTGGAGGGTTTGGAAATTGGATGGTGCCGCTGCTAATTGGTGCACCTGATATAAGATTCCCCCGTATAAACAACATAAGTTTCTGGCTTCTTCCGCCATCA-TT-CATTTTACTGTT---ATGCTCTAGTATGG-T--AGAG---GGCGGGGCAGG…
	MZ476252	--------------------------------------------AACTTTATATT--TAATTTTTGGTG-TTTGATG--TG-G-GCTAGTAGGGACCGGGCTTAGTTTGTTGATTCGGTTTGAGNTAGGCACTGCTTCTGC--------ATTTNT------TGGT--GATGACCATTTCTATAATGTCATTGTGACGGCTCACGCCTTTGTAATAATTTTTTTTATAGTTATACCTCTAATAATTGGGGGGTTTGGTAATTGGATAGTCCCATTGTTAATTGGGGCCCCCGATATGTCTTTCCCTCGGATAAACAATATGAGGTTTTGGCTACTTCCTCCTTCG-TT-CTTACTTTTATT---AATTTCARGTATAG-T--CGAG---GGGGGCGCAGG…
	MG935106	--------------------------------------------CACCTTATACA--TACTTCTTGGTA-TTTGGTG--TG-G-TTTGGTGGGTACAGGTCTTAGCTTACTAATTCGATTTGAGTTGGGGACAGCAGGGGC--------TTTGTT------AGGG--GATGATCATTTATACAATGTAATTGTAACTGCTCATGCTTTTGTAATAATTTTCTTTTTGGTAATACCAATCATGATTGGGGGATTTGGAAACTGGATAGTGCCTTTATTAATTGGCGCTCCGGATATAAGGTTTCCACGAATGAATAATATAAGGTTTTGGTTGTTACCTCCTTCT-TT-CATTTTGCTGTT---GTGTTCAACTCTGA-T--AGAA---GGAGGAGCGGG…
	KX134710	--------------------------------------------TACTTTATATA--TGATCTTTGGAG-TGTGGTG--CG-G-CCTGGTAGGTACTGGGCTTTCTCTTTTAATTCGATTGGAATTGGGAAATGTTGGTGT--------ACTTTT------A-----GATGATCATTTTTATAATGTTATTGTAACGGCTCATGCTTTTGTTATGATCTTTTTTATGGTTATACCATTAATAATTGGTGGTTTTGGCAACTGGATAGTTCCATTATTAATCGGGGCACCAGATATAAGCTTTCCGCGGATAAATAACATAAGATTTTGATTACTTCCGCCTTCG-TT-TTTATTGCTTAT---TAGTTCAAGAATGA-T--TGAA---GGGGGAGCCGG…
	MK608357	--------------------------------------------------------ATAATCTTTGGAG-TTTGATG--TG-G-TTTAGTAGGATCAACCATATCATTCCTAATTCGATTAGAGTTAGGTACAACTGGAGT--------ATTACT-----------TCATAATCATACTTATAATGTTTTAGTTACAGCTCATGCTTTTGTAATAATTTTTTTTATAGTTATACCGTTAATAATTGGAGGTTTTGGTAATTGAATAGTGCCCTTACTAATTGGGGCTCCTGACATAAGATTTCCTCGAATAAATAATATAAGGTTCTGATTACTTCCCCCTTCC-TT-TGTTCTTCTAAT---TTCCTCAAGTATAG-T--GGAG---GGAGGAGCCGG…
	MN512698	--------------------------------------------CACATTGTACA--TACTTTTTGGTG-TATGGTG--TG-G-GATGGTTGGAACCGGATTATCTTTACTTATCCGTTTGGAGCTTGGATCCAGGGGAG-----------TATT------AACG--GATAATCATTTTTTTAACGTTATCGTAACAGCTCATGCCTTTGTCATAATTTTTTTTATGGTTATGCCAATTATAATTGGGGGATTCGGAAATTGAATAGTACCCTTACTAATTGGTGCGCCAGATATAAGTTTTCCCCGGATAAATAACATGAGTTTCTGGTTATTACCTCCTTCG-TT-TATTTTACTTAT---TTCAAGAAGGTTAG-T--CGAG---GGGGGAGCCGG…
	MK210185	-----------------------------------------------------------GTTTTTGGGG-CCTGATG--TG-G-TTTAATTGGGACAGGGTTAAGCTTATTAATTCGAAATGAACTTGGAACCTTAGGGTG------T--ATTTT---------G--GAACCTCACTTATATAATGTTATTGTAACAGCTCATGCATTTGTTATAATTTTTTTTTTCGTTATACCGATTCTAATTGGAGGGTTTGGGAATTGAATAGTACCAATTTTAATTGGTGCCCCTGATATAGCTTTCCCTCGTATAAATAATATAAGATTCTGGTTATTACCTCCTTCT-TT-TTTATTATTAAT---TATTAGATCTATAG-T--TGAG---AGTGGAGTAGG…
	MK308054	--------------------------------------------GACTTTATATA--TAATTTTTGGAT-TGTGATG--TG-G-TCTAGTAGGTACTGGACTATCTCTTATTATTCGTTACGAGTTAGGTACTACAGGGGT-------ATTTACA------------GATGAACATTTTTATAACTCTGTTGTAACGGCTCATGCGTTTGTAATAATTTTCTTTATAGTAATACCAATCATAATTGGTGGGTTTGGAAATTGAATAGTACCTTTAATAATTGGTGCACCGGATATGAGATTCCCCCGGATAAATAATATAAGATTCTGACTATTACCTCCGGCA-TT-TATTTTATTAAT---TTGCTCTTCTCTAA-T--AGAG---GGAGGTGTCGG…
	KF643814	--------------------------------------------TACTTTATATA--TAATTTTTGGAA-TTTGATG--TG-G-CCTAGTGGGCACTGGGCTCTCTTTAATTATTCGATATGAGCTTGGAACAACCGGACT-------GTTTACT------------GACGAACACTTTTATAATTCTGTTATTACGGCGCATGCGTTCGTTATAATTTTTTTTATAGTTATGCCCATTATAATTGGTGGTTTTGGTAACTGAATAGTACCCCTTCTAATTGGTGCTCCTGATATAAGCTTTCCCCGAATAAACAACATAAGGTTCTGGTTACTTCCCCCTGCA-TT-CATTCTTTTGAT---TTGTTCTTCCTTAA-T--AGAA---GGAGGAGTTGG…
	MT823258	--------------------------------------------TATGTTATATA--TAATTTTTGGTG-TATGGTG--TG-G-ATTAGTAGGAACTGGTTTATCCTTGATTATTCGTTATGAACTAGGGACTTCTGGAAT-------TTTGACT------------GATGAGCACTTTTACAATAGAGTTATTACAGCTCATGCCTTTGTAATAATTTTTTTCTTCGTTATACCTATCATAATTGGGGGGTTCGGAAATTGAATAGTACCTTTAATAATTGGGGCTCCCGACATAAGATTTCCCCGAATAAACAATATAAGGTTTTGATTATTACCCCCTGCT-TT-TACTTTGCTAAT---CTGTTCCTCACTTA-T--AGAA---GGTGGAGTTGG…
	MT823256	------------------------------CATAAAGATATTGGTACTTTATATA--TAATTTTTGGTA-CTTGATG--TG-G-TCTAGTAGGTACAGGTCTTTCCTTAATTATTCGTTACGAGCTTGGAACACCAGGTG-----------TTTT------TACA--GACGAGCACTTCTACAATAGAATAGTGACTGCTCATGCTTTTGTTATAATTTTTTTTATAGTTATACCAATTATGATTGGAGGATTTGGTAATTGAATAGTTCCCCTAATAATCGGTGCACCTGACATAAGATTCCCACGAATAAATAACATGAGATTTTGACTTTTACCTCCTGCT-TT-TATTTTATTGAT---TTGTTCTTCTCTTA-T--AGAA---GGTGGGGTGGG…
	JQ410922	--------------------------------------------AACTTTGTACA--TGGTTTTTGGAG-TTTGGGC--TG-G-TCTTGTGGGGACCGGCTTGTCTTTATTAATTCGATTTGAGTTAGGGACGGCAAGAGT--------TTTTAT-----------GGATGAACACTTTTATAATGTGATTGTGACGGCTCATGCTTTTGTTATAATTTTCTTTATGGTTATACCCTTGATGATTGGAGGGTTTGGGAATTGAATAGTCCCTCTGTTAATTGGGGCCCCAGACATAAGGTTTCCACGTATAAACAATATAAGTTTCTGACTACTACCTCCTTCG-TT-CTTGCTTCTTCT---TTGTTCTGCAATGG-T--TGAA---GGAGGAGCTGG…
	MT999973	-------------------------------------------------------------------------GATG--TG-G-GCTGGTAGGTACGGGGCTGTCTCTTCTTATTCGTTTTGAATTAGGTACTGCAGGAG-----------TACT------GATG--GACGAGCATTTCTATAATGTTATTGTTACTGCACACGCGTTTGTCATGATTTTTTTCATAGTGATGCCACTAATGATTGGAGGTTTTGGGAATTGAATGGTGCCCTTGTTGATTGGGGCCCCCGATATAAGCTTTCCTCGAATGAACAACATAAGCTTTTGGTTATTACCGCCTTCA-TT-TATTTTACTGCT---AGTGTCTAGAATGG-T--AGAA---GGGGGGGCAGG…
	MH781058	--------------------------------------------AACTTTATATA--TAATTCTTGGAA-TTTGGTG--TG-G-ACTGGTTGGGACTGGTTTAAGTTTATTAATTCGGTTTGAGCTTGGGACAGCTGGGGC--------TTTATT------AGGC--GACGATCACTTATACAATGTGGTTGTTACGGCTCATGCCTTTGTAATAATTTTTTTTTTAGTAATACCTATTATGATTGGAGGGTTTGGGAACTGAATGGTTCCTTTGTTAATTGGGGCACCTGACATAAGGTTTCCTCGTATAAATAACATGAGGTTTTGGTTGCTTCCTCCTTCT-TT-TATACTTCTAAT---GTGCTCAACATTGA-T--GGAG---GGTGGTGCTGG…
	MW260004	--------------------------------------------TACGTTATATT--TAATCTTTGGTG-TTTGATG--TG-G-TATAGTGGGTACTGGTCTTTCCCTTCTTATTCGCCTTGAGTTAGGTACTTCTGGTGT--------TTTTTT------A-----GATGAACATTTCTTTAACGTTGTGGTCACGGCACATGCATTTGTGATAATTTTTTTTATAGTTATGCCCGTTATAATTGGCGGATTCGGCAATTGAATAGTTCCTCTTTTATTAGGTGCCCCCGATATAAGTTTTCCACGAATAAATAATATAAGTTTCTGGCTTTTACCTCCTTCT-TT-TATCCTCCTTAT---CTCTTCGAGCATAG-T--TGAA---GGAGGGGCCGG…
	MG958760	---------------------------------AAAGATATTGGAACCTTATATA--TAATTCTAGGAT-TTTGATG--AG-G-GGCAGTAGGAACTGGCTTATCATTATTAATTCGATTTGAGTTAGGGACTGCCGGGGT-------ATTTTTT------------GATGAACATTTCTATAATGTTATTGTGACTGCGCATGCATTTGTAATAATTTTTTTTATAGTGATGCCCTTAATAATTGGGGGTTTTGGGAATTGAATAGTGCCCTTACTCATCGGGGCCCCAGACATAAGTTTTCCTCGTATAAATAACATAAGTTTTTGACTGTTGCCCCCGTCA-GC-TGTTTTATTAAT---AGTGTCAACTTTTG-T--TGAG---GGAGGTGCTGG…
	KR084553	--------------------------------------------AACTCTATATA--TTATTCTTGCAA-TGTGGTG--CG-G-CCTCGTGGGAACGGGGCTGAGACTACTAATTCGGTTTGAATTAGGGACGGCATCTGC--------TTTCTT------AGGG--GATGACCACTTCTACAATGTGATCGTCACCGCCCACGCTTTTGTCATGATTTTTTTTATAGTAATACCCATAATAATTGGGGGATTTGGGAATTGAATAGTGCCCCTACTCATCGGAGCGCCTGACATAAGTTTTCCTCGAATAAATAATATGAGTTTTTGATTACTACCTCCTTCG-TT-CATCCTCCTACT---AGTGTCAAGTATAA-T--TGAA---GGAGGCGCTGG…
	MN510509	--------------------------------------------TACTTTATATT--TACTATTTGGGA-TATGATG--TG-G-GATAGTAGGTATAGGTTTATCATTATTAATCCGTTTAGAGTTAGGTACGAGAGGCG-----------TTTT------AGTA--GATGGTCATTTTTTTAATGTGATCGTTACTGCTCATGCATTTGTCATAATTTTTTTTACTGTTATGCCAATCATAATTGGGGGTTTTGGGAATTGAATAGTGCCATTACTTTTAGGTGCACCTGATATAAGTTTCCCACGAATAAATAATATGAGTTTTTGGTTATTACCACCTGCT-TT-TATTTTGTTAAT---TTCAAGTAGCTTCG-T--TGAG---GGGGGTGTTGG…
	OR646667	------------------------------------------------------------------------------------------------------ATCTCTGCTTATTCGTTTAGAGTTAGGGACAACTGGCGT--------TTTATT-----------GGATGATCATTTTTTTAATGTAATTGTGACGGCCCACGCTTTTGTTATGATTTTTTTTATGGTAATACCTGTTATAATTGGAGGATTTGGTAATTGAATATTGCCGTTATTGTTAGGGGCTCCCGACATAAGGTTCCCCCGTTTGAATAATATAAGGTTTTGATTATTACCTCCCTCA-TT-TTTTTTATTAAT---TAGGTCAAGGATAG-T--TGAG---GGGGGAGCAGG…
	MN389190	--------------------------------------------------------------------A-TTTGATG--TG-G-CCTAGTGGGTACCGGGCTTTCTCTATTAATTCGTTTTGAGTTGGGAACAGCCGGGG-----------TCTT------AACT--GACGAGCATTTTTATAATGTCGTTGTAACAGCTCACGCGTTCGTAATAATTTTTTTTATGGTGATACCATTAATGATTGGGGGATTCGGAAATTGAATAGTTCCTTTACTTATTGGGGCTCCAGATATAAGATTCCCCCGAATGAACAATATAAGGTTTTGGTTGCTTCCGCCCTCC-TT-CATTCTACTACT---TTGCTCAGCAATGA-T--AGAA---GGAGGAGCTGG…
	MG190380	--------------------------------------------GACTCTATATT--TAATTTTTGGGA-TTTGAAG--GG-G-CTTGGTAGGGACCGGCTTGTCCTTGTTAATCCGACTTGAGCTCGGTACTACCGGGG-----------TTTT------AACT--GATGATCAATTTTTTAACGTTATCGTTACTGCTCACGCTTTTGTAATAATTTTTTTTATGGTTATACCCTTAATGATCGGGGGCTTTGGAAATTGAATAGTGCCACTATTATTAGGGGCTCCGGACATAAGGTTCCCTCGAATGAATAATATAAGTTTCTGACTTCTCCCCCCTTCT-CT-ACTTTTACTTAT---TGTATCAAGTATGG-T--GGAA---GGTGGGGCCGG…
	MK210194	--------------------------------------------AACTTTATATT--TAATTTTTGGTG-TTTGATG--TG-G-TTTAGTCGGTACAGGCTTAAGATTATTAATTCGATTTGAACTTGGTACTACAGGGGA------G--TACTT---------A--GACCCTCATTTTTACAATGTAATTGTTACTGCTCATGCTTTTGTTATGATTTTTTTTTTTGTTATACCAGTATTAATTGGTGGTTTTGGTAATTGAATAGTACCTTTACTTATTGGAGCCCCTGATATAAGATTCCCTCGGATAAATAATATAAGGTTTTGATTGCTGCCTCCTTCG-TT-TATTTTATTAAT---TAGAAGATCAATAG-T--TGAA---GGGGGAGCAGG…
	JN038148	--------------------------------------------TACCTTGTATT--TATTATTCGGAG-TCTGATG--TG-G-AATAGTGGGGACAGGTTTATCCCTCCTTATTCGCTTGGAATTAGGGGTTACAGGTG-----------TCCT------AATA--GATGAGCAATTTTACAATGTAATTGTCACTGCTCATGCCTTTGTTATAATTTTTTTTATAGTAATGCCCATTATGATTGGAGGTTTTGGAAACTGGATAGTTCCCTTAATAATTGGGGCACCTGATATGAGGTTTCCCCGTATAAATAACATGAGATTTTGATTATTACCCCCATCA-TT-TGTTTTACTTAT---TGTAAGAAGGTTAG-T--TGAA---GGTGGGGCCGG…
	OL352244	-----------------------------------------------------------CTTTTTGGCG-TTTGATG--TG-G-AATAGTTGGCACTGGTTTGTCTTTGCTAATTCGTTTAGAGCTTGGAACTTCTGGTAC-------CTTTAGT------------GACGACCACTTCTATAATGTAATTGTAACCGCGCATGCATTCGTGATAATTTTTTTCATAGTGATACCTATTATAATTGGGGGCTTTGGAAATTGAATGGTGCCGCTATTGATTGGTGCCCCTGACATAAGCTTTCCACGAATGAACAATCTCAGGTTCTGATTATTGCCTCCTTCC-TT-TATTCTACTAAT---TAGAAGAAGACTAG-T--GGAG---GGAGGTGTTGG…
	MW000031	--------------------------------------------AACTTTATACA--TAATTTTTGGTG-TCTGATG--TG-G-ACTAGTTGGAACTGGACTCTCGTTACTTATTCGATTTGAATTAGGGACTGCTTCTG-----------TTTT------AATA--GATGAACATTTTTATAATGTAATTGTAACTGCCCATGCGTTTGTTATAATTTTTTTTATGGTTATACCTCTAATAATTGGAGGGTTTGGAAATTGGATAGTTCCTTTGTTAATTGGAGCTGTTGATATAAGGTTTCCTCGAATGAACAATATAAGTTTTTGACTACTTCCTCCATCA-TT-TATCTTTTTATT---ATCTTCCTCTATAG-T--TGAA---GGAGGTGCTGG…
	JQ228468	---------------------------------AAAGATATTGGAACATTATACA--TACTTTTGGGGG-TATGGTG--TG-G-TCTAGTTGGGACTGGGCTTTCATTATTAATTCGGTTTGAACTAGGGACTACTGGAGT-------CCTTACT------------GACGAGCATTTCTATAATGTTGTGGTAACAGCCCACGCTTTTGTTATAATTTTTTTTATAGTTATACCTATTATGATCGGGGGGTTCGGAAATTGGATGGTCCCCCTATTAATTGGGGCACCCGATATAAGATTTCCTCGAATAAACAATATAAGTTTTTGGTTACTGCCTCCGTCT-TT-TACTTTACTTTT---GTGTTCGGCTTTAA-T--AGAG---GGAGGGGCTGG…
	KJ452610	------------------------------------------------------------------------------------------TGGGACAGGTTTATCTTTGCTAATTCGTTTAGAATTAGGCACTTCGGGTGT--------TCTTTT-----------AGATGACCACCTATTTGATGTTATTGTTACAGCTCATGCTTTTGTCATAATCTTTTTTATGGTTATACCCATTATAATTGGAGGATTTGGAAATTGAATGGTTCCCCTATTGATTGGTGCACCGGATATAAGATTTCCTCGTTTAAACAATATAAGTTTTTGATTATTACCCCCCTCA-TT-TTTATTTTTGAT---TTCTTCGAGTCTCG-T--AGAG---GGTGGGGCAGG…
	KJ452716	------------------------------------------------------------------------------------------TGGAACAGGCTTAAAGTTCTTAATTCGGTTAGAATTAGGAACGTCGGGGGT--------ACTGTT-----------AGATGACCATCTTTTTGATGTGATTGTAACGGCACATGCTTTTGTTATAATTTTTGGTATAGTAGTACCTATAATAATCGGAGGATTTGGCAATTGAATAGTACCTCTTTTGATCGGGGCCCCTGATATAAGGTTCCCGCGCATGAACAATATAAGCTTTTGATTACTGCCCCCTTCT-TT-TGTTTTCCTAAC---TTCCTCTAGCTTAG-T--GGAG---GGGGGAGCAGG…
	KJ452662	------------------------------------------------------------------------------------------AGGTACAGGCTTAAGCCTTTTAATTCGTCTGGAATTAGGCACAACGGGGGT--------ACTTTT-----------GGATGATCACTTGTACGACGTTATTGTGACAGCCCATGCATTTGTAATAATTTTTTTTATGGTGATACCAGTAATAATTGGTGGGTTTGGCAACTGGATAGTCCCTCTTTTAATTGGAGCACCAGACATAAGCTTTCCACGGATAAACAATATAAGATTTTGACTATTGCCTCCTTCT-TT-TGTGTTCCTTAC---TTCCTCAAGTTTAG-T--AGAA---GGCGGAGCAGG…
	KJ452758	------------------------------------------------------------------------------------------AGGCACTGGCCTAAGTGTCTTAATTCGGTTGGAATTAGGGACAACCGGAGT--------GCTCCT-----------TGATGACCATCTATATGATGTTATGGTCACTGCTCATGCGTTTGTAATAATTTTTTTTATGGTTATGCCGGTTATAATTGGGGGGTTTGGCAATTGGATAGTACCCCTTCTCATTGGGGCACCAGATATAAGTTTTCCTCGTATAAACAATATAAGGTTTTGGTTACTACCCCCTTCT-TT-TGTATTTTTAAT---TTCTTCTAGTTTAG-T--AGAA---GGAGGCGCTGG…
	JF795802	------------------------------------GATATTGGTACTTTATATT--TACTATTTGGGA-TATGATG--TG-G-TATAGTAGGTACTGGCCTTTCACTTTTAATTCGATTTGAATTAGGGTATCCTGGAAC-------ACTTACA------------GATGACCATTTTTATAATGTAATTGTTACTGCTCATGCATTTGTAATAATTTTTTTTATAGTTATACCAGTTATAATTGGCGGATTTGGTAATTGAATGCTACCTTTAATAATCGGTGCACCAGATATAAGTTTTCCTCGTTTAAATAACTTGAGATTTTGACTTTTACCTCCTTCA-TT-TATTTTACTGAT---AGTATCATCAATAG-T--AGAA---GGGGGTGCAGG…
	KY512670	--------------------------------------------TACTTTGTATT--TATTGTTTGGTG-TATGATG--CG-G-AATAGTTGGTACGGGACTTTCTTTACTCATTCGACTAGAACTAGGTACTTCCGGCAC-----------CTT------AATG--GATGACCATTTTTTCAATGTTATTGTAACTGCCCATGCTTTTGTTATAATTTTTTTTATAGTTATACCCATTATAATTGGGGGGTTTGGTAACTGATTAGTTCCTTTACTAATCGGAGCTCCTGATATAAGCTTCCCGCGTTTAAATAATATGAGTTTTTGATTATTACCTCCCTCT-TT-TATTTTATTAAT---TAGTTCCAGGATGG-T--AGAA---GGGGGGGCCGG…
	MF983575	-------------------------------------------GTAGATTATATA--TAATTTTTGGGG-TGTGATG--TG-G-TCTTGTGGGGACTGGTTTATCGTTACTAATTCGGTTAGAATTGGGAACTGCTGGTG-----------TATT------AATT--GATGATCATTTTTTTAATGTTATTGTTACAGCTCATGCATTTGTAATAATTTTTTTTATGGTTATGCCATTAATGATTGGTGGATTTGGTAATTGAATGGTGCCGTTATTAATTGGTGCTCCTGATATAAGGTTTCCACGTATAAATAATATGAGGTTTTGATTATTACCGCCTTCT-TT-TATTTTATTAGT---AGTGTCTTCTGTGG-T--AGAG---GGTGGGGCTGG…
	MK308016	--------------------------------------------AACACTTTATA--TAATTTTTGGTG-TCTGATG--TG-G-ATTAGTGGGGACTGGGTTGTCTCTTTTAATTCGATATGAATTAGGAACTACTGGAGT-------ATTTAGT------------GATGAACACTTTTATAATGTAGTAGTTACTGCACATGCTTTCGTAATAATTTTTTTTATAGTTATACCTTTAATAATTGGGGGGTTTGGGAACTGGATGGTTCCTCTTTTAATTGGAGCTCCTGATATAAGATTTCCTCGAATAAATAATATAAGATTTTGATTGCTACCTCCTTCA-TT-TATCTTTTTGTT---AAGCTCAGCGTTAG-T--AGAG---GGTGGAGCAGG…
	MK308315	--------------------------------------------AACACTCTATA--TAATGTTCGGTG-TGTGATG--TG-G-GTTAGTCGGAACAGGGTTATCTTTACTTATTCGCTATGAATTAGGGACTACCGGTG-----------TTTT------TAGG--GATGAGCATTTTTACAATGTTGTAGTAACGGCTCATGCTTTTGTAATAATTTTTTTTATGGTTATACCACTAATAATTGGTGGGTTTGGTAACTGGATAGTGCCTTTATTAATTGGAGCTCCAGATATAAGTTTTCCTCGAATAAATAATATAAGATTTTGGTTACTTCCACCATCT-TT-TATTTTTTTATT---GTCCTCAGCCCTTG-T--CGAA---GGAGGTGCGGG…
	MH242846	--------------------------------------------AACTCTGTATA--TAATTTTTGGTA-TGTGATG--TG-G-CTTAGTCGGTACGGGGTTGAGTTTATTAATTCGATTCCAGTTAAGGGCGGGATCAGC--------TTGAAT------CGGC--AATGACCACCTTTACAATGTGATTGTAACGGCTCATGCTTTTGTAATAATTTTTTTCATGGTAATACCTCTAATGATTGGTGGATTTGGGAATTGAATGGTACCTCTTTTGATCGGAGCTCCAGACATAAGCTTTCCCCGTATAAACAATATAAGGTTCTGATTACTACCCCCATCT-TT-TAGTTTACTCTT---AGTATCTAGCATAG-T--TGAA---GGTGGAGCAGG…
	KY581339	--------------------------------------------TACGTTGTACA--TAGTGTTCGGTA-TGTGATG--TG-G-CCTCGTAGGAAGTGGTTTAAGTTTATTAATCCGATTTGAATTAGGGACCTCTGGGGC--------CTTCCT------GGGA--GATGATCACTTTTACAATGTGATCGTAACAGCTCATGCATTTGTCATGATCTTCTTCATAGTAATGCCCCTAATGATTGGGGGTTTTGGGAACTGGATAGTTCCCCTACTAATTGGGGCTCCGGACATAAGGTTTCCTCGAATAAATAACATAAGTTTCTGACTACTACCTCCCTCT-TT-TATTCTGCTGCT---ATGTTCTAGACTTG-T--CGAA---GGCGGCGCCGG…
	KY581383	--------------------------------------------GACTTTATATA--TAGTATTTGGTA-TGTGGTG--TG-G-TCTTGTCGGGACAGGCCTAAGGTTGCTAATTCGTTTTGAGCTAGGGACTTCTGGTGC--------CTTTCT------TGGG--GATGACCATTTTTATAATGTTATTGTTACAGCCCATGCATTTGTTATAATTTTCTTCATAGTAATGCCTTTAATAATTGGAGGTTTTGGGAACTGAATAGTTCCTTTATTAATTGGGGCCCCTGATATGAGCTTCCCCCGTATAAACAATATAAGATTCTGATTACTACCTCCTTCT-TT-TATTTTGTTGTT---ATGCTCTAGCTTAG-T--GGAA---GGGGGCGCTGG…
	HM187621	--------------------------------------------AACTTTATATG--TAATTTTTGGAA-TATGATG--CG-G-GTTAGTTGGTACTGGATTAAGTTTACTAATTCGATTTGAGCTAGGTACATCTGGTGC--------ATTTTT------AGGT--GACGATCACTTTTACAATGTTATTGTGACAGCTCATGCTTTTGTAATAATTTTCTTTATAGTAATACCTTTAATAATTGGAGGATTCGGTAACTGGATGGTTCCCATCCTTATTGGGGCTCCAGATATAAGATTCCCTCGTATGAATAATATAAGGTTTTGATTATTACCCCCTTCT-TT-TATTTTTCTTCT---GTGTTCAAGTCTCG-T--TGAA---GGAGGTGCTGG…
	GQ996667	---------------------------------------------ACACTATATA--TAGTATTTGGTA-TATGATG--TG-G-TCTAGTGGGTACTGGTTTAAGTCTACTAATTCGTTTTGAGTTAGGAACTTCTGGTGC--------TTTTTT------AGGA--GACGATCACTTCTATAATGTGATTGTTACTGCACATGCTTTTGTAATGATTTTTTTCATAGTTATGCCTCTCATAATTGGAGGGTTTGGAAACTGAATAGTACCTATTTTAATTGGTGCTCCCGATATAAGCTTCCCACGAATAAATAATATGAGGTTTTGACTGTTACCACCCTCT-TT-TGTACTTCTTCT---GTGCTCAAGTCTCG-T--TGAG---GGAGGTGCTGG…
	KM086393	--------------------------------------------AACTTTATATA--TAGTATTTGGAA-TGTGATG--TG-G-TCTAGTTGGTACAGGGCTAAGCTTGTTAATTCGGTTTGAGTTAGGAACTTCAGGTGC--------CTTTCT------AGGT--GATGATCACTTTTATAATGTAATTGTCACTGCTCATGCGTTTGTGATAATTTTTTTTATGGTTATGCCCCTAATAATTGGGGGGTTTGGTAATTGAATAGTGCCTATTTTAATTGGGGCTCCAGACATAAGTTTTCCTCGTATAAATAACATAAGGTTCTGACTTTTACCACCCTCT-TT-CATCCTACTTTT---ATGTTCAAGCATGG-T--AGAA---GGAGGGGCGGG…
	DQ974683	-------------------GGGCCACCAATCATAAAGATATTGGTACCTTGTATA--TGGTGTTTGGAA-TGTGATG--TG-G-CCTTGTTGGTACAGGGCTAAGTCTATTGATTCGATTTGAGTTAGGGACTTCTGGGGC--------TTTCCT------AGGG--GACGATCATTTTTATAATGTAATTGTTACGGCTCATGCTTTTGTTATAATTTTTTTCATAGTTATACCTTTAATAATTGGAGGGTTTGGAAATTGAATGGTTCCTTTGTTAATTGGAGCTCCTGACATAAGTTTTCCTCGAATAAATAATATAAGTTTTTGATTACTTCCACCTTCT-TT-TATTTTACTATT---GTGTTCTAGCTTGG-T--TGAA---GGCGGGGCTGG…
	FJ876914	--------------------------------------------------------------------------------------TGGTAGGTACTGGGTTATCTCTTTTAATTCGATTTGAGTTAAGAGTTCCAGGAAC--------ATTATT------AGGT--GACGGTCATTTATTTAATGTAATTGTAACAGCTCATGCTTTTGTTATAATTTTTTTTTTAGTAATACCAGTATTAATTGGTGGATTTGGTAATTGAATATTACCTTTATTAATTGGGGCTCCAGATATGTCATTTCCTCGAATAAATAACTTATCATTTTGGTTACTTCCTCCTTCG-TT-TGTCTTTCTATT---ATGTAGGGCTTTAA-C--AGAG---TCTGGAGTAGG…
	MN792624	--------------------------------------------AACTTTATACA--TATTATTTGGGG-TGTGATG--TG-G-TATAGTAGGTACTGGTCTATCCTTACTAATTCGATTAGAACTAGGGACTTCTGGGG-----------TTCT------TATA--GATGAACACTTTTTTAATGTAATTGTGACTGCTCATGCTTTCGTAATAATTTTCTTCATAGTTATACCTTTAATAATTGGGGGATTTGGTAATTGAATAGTTCCCTTACTAATTGGAGCTCCTGATATAAGATTCCCTCGAATAAACAATTTGAGATTCTGATTATTACCTCCAGCA-TT-TATCTTATTAAT---TTCTTCATCCATGA-T--TGAA---GGGGGAGCGGG…
	KF992206	------------------------------------------------CTCTATA--TAATTTTCGGTA-TATGATG--CG-G-GTTGGTAGGAAGCGGATTAAGAATTTTAATTCGTTTTGAATTAGGGACTATTGGTCC--------TTTCTT------AGGG--GACGATCATTTTTATAATGTGATTGTTACTGCTCATGCTTTCGTAATAATTTTTTTTATAGTAATACCACTGATGATCGGTGGTTTTGGTAATTGAATGGTCCCACTATTAATTGGAGCACCTGATATAAGATTTCCTCGAATAAATAATATAAGATTTTGATTACTACCTCCATCT-TT-CACTTTATTAAT---CGTATCTAGTTTAG-T--GGAG---GGGGGAGCTGG…
	JN825186	---------------------------------------------ACGCTGTATA--TAATTTTCGGGA-TATGATG--TG-G-TCTCGTCGGGACCGGATTAAGGTTGTTAATCCGGTTTGAACTTGGGACTGCTTCTGC--------TTTCCT------TGGA--GACGACCACTTTTATAACGTAATTGTTACTGCGCACGCATTTGTAATAATTTTTTTTATGGTAATACCCTTAATAATTGGGGGATTTGGAAACTGGATAGTTCCTCTTTTAATTGGGGCTCCCGATATAAGATTCCCTCGAATGAACAATATAAGGTTTTGACTTCTACCCCCATCT-TT-CAGTTTACTTCT---TGTATCTAGTATAG-T--GGAA---GGAGGAGCCGG…
	MN792580	----------------------------------------------------ATA--TAATTTTTGGGG-TCTGGTG--TG-G-TTTAATTGGGACTGGGTTATCTTTATTAATTCGATTTGAACTTGGGGCAACCCAAAC--------CTTACT-----------TGATGACCATATATTTAATGTAATTGTTACAGCACATGCTTTCATTATAATTTTTTTTATAGTAATACCACTGATAATTGGTGGATTTGGGAATTGGATAGTACCACTTTTAATTGGAGCACCAGATATAAGGTTCCCACGGATAAACAATATAAGGTTTTGGTTGTTACCACCTGCT-TT-TATTTTATTGTT---GGTCTCAAGACTAA-T--TGAA---GGAGGGGCAGG…
	JQ228476	---------------------------------AAAGATATTGGAACTTTATATA--TAGTTTTCGGTG-TATGGTG--TG-G-ATTAGTGGGGACAGGCTTGTCTTTACTTATTCGTTTTGAACTAGGAACGGCAGGAG-----------TATT------AATG--GATGAGCATTTTTATAATGTGATTGTTACTGCTCACGCCTTCGTGATGATTTTTTTCATAGTAATACCTTTAATAATTGGGGGTTTTGGTAATTGAATGGTGCCACTATTAATCGGGGCTCCTGACATGAGTTTTCCCCGGATAAATAATATGAGTTTTTGACTTCTTCCTCCGTCT-TT-TATTTTATTGTT---ATGTTCAAGTATAA-T--AGAA---GGAGGGGCAGG…
	LC641717	--------------------------------------------GACGTTATATA--TAATTTTTGGGG-TTTGGTG--TG-G-CTTAGTTGGAACTGGGCTGTCACTTCTTATTCGGTTTGAATTAGGAACCGCTGGCAA------C--TTGCT---------A--GATGATCATTTTTATAATGTTATTGTGACTGCGCACGCTTTTGTGATAATTTTTTTTATGGTAATACCCTTAATGATCGGGGGGTTCGGAAATTGAATAATTCCTTTGCTTATTGGAGCTCCGGACATAAGCTTTCCGCGGATAAATAACATGAGTTTCTGGCTTTTACCCCCTTCT-TT-TGTTCTACTAAT---TTGTTCTAGAATGG-T--AGAA---GGTGGGGCTGG…
	MG970864	--------------------------------------------GACTTTATATA--TGATCTTTGGAG-TTTGATG--CG-G-GTTAGTAGGAACGGGTCTCTCTTTGTTAATTCGATTTGAGCTTGGAACAACCGGCGT--------CATACT-----------TAGAGACCATTTTTATAATGTTATTGTGACAGCTCACGCATTTGTGATAATTTTTTTTATAGTTATACCTTTAATAATCGGGGGCTTTGGAAATTGAATAGTGCCCTTATTAATTGGGGCACCGGATATAAGTTTTCCTCGAATAAATAATATAAGGTTCTGGCTTCTGCCTCCCTCT-TT-TATCTTATTAAT---CATTTCAAGAATGG-T--TGAA---GGAGGAGCTGG…
	JQ625530	-------------------------------------------------------------------------------------TTGGTTGGAACAGGGTTGTCTCTTTTAATTCGTTTTGAGTTAGGGACAGCTGGTGT--------GTTGCT-----------AGACGATCATTTTTACAATGTTATTGTGACTGCTCATGCATTTGTGATGATTTTTTTTATAGTGATGCCTTTAATAATTGGTGGTTTTGGCAATTGAATAGTGCCCCTATTAATTGGAGCTCCGGATATAAGTTTCCCTCGAATGAATAATATAAGCTTCTGGTTGCTACCTCCTTCT-TT-TATTCTTTTAAT---TGTATCAAGATTAG-T--GGAA---GGAGGGGCAGG…
	JF819761	--------------------------------------------AACTCTATATA--TAATTTTTGGAG-TTTGATG--TG-G-TTTAGTGGGAACTGGGTTGTCTCTTTTGATTCGGTTTGAGCTCGGGACAGCTTCTGT--------TCTTAT-----------AGATGAACACTTTTATAATGTTGTAGTGACTGCACATGCTTTTGTTATGATTTTCTTTATGGTGATGCCTCTAATGATTGGGGGGTTTGGGAATTGAATGGTCCCTTTGCTAATTGGTGCCCCGGATATGAGGTTTCCTCGGATAAATAATATAAGCTTTTGGTTATTGCCGCCGTCT-TT-TATTTTATTACT---TTGTTCTAGTATAG-T--AGAA---GGGGGAGCTGG…
	MW758878	-----------------------------------------------------------------GGGA-TTTGATG--CG-G-GATAGTTGGTACAGGCCTCTCGTTACTAATTCGATTAGAGCTAGGAACATCTGGAAC-------TCTTACT------------GATGATCATTTTTTTAACGTTGTGGTTACGGCTCATGCATTCGTCATAATTTTTTTTATAGTTATGCCCGTGATAATTGGAGGATTTGGCAACTGAATAGTTCCGCTATTAATTGGCGCCCCAGATATGAGTTTCCCGCGGATAAATAATATAAGTTTTTGGCTTCTTCCACCTTCT-TT-TACATTATTGAT---TTGTTCCAGCTTAG-T--TGAA---GGCGGTGCTGG…
	MW000020	---------------------------------------------AACATATATA--TAATTTTCGGGA-TATGGTG--CG-G-GCTAGTCGGGACCGGATTGAGTTTACTAATCCGTTTTGAGCTAGGAACAGCATCCGC--------TTTCCT------TGGG--GATGATCATTTTTATAATGTTATTGTTACAGCTCATGCTTTTGTAATAATTTTTTTCATGGTTATGCCACTCATGATTGGTGGGTTCGGTAATTGAATAGTACCTCTATTAATTGGTGCTCCTGATATAAGCTTCCCTCGTATAAATAATATGAGTTTCTGGCTCTTACCCCCATCT-TT-TACTTTGCTTCT---AGTATCTAGGATGG-T--CGAA---GGTGGGGCCGG…
	MN389203	----------------------------------------------------------------------TCTGGGC---------TTGTAGGAACTGGTCTTTCATTGCTGATTCGGTTTGAATTAGGAACGATTGGAGT--------CTTGCT-----------TGATGAACATCTTTATAATGTTATTGTAACAGCCCACGCTTTTGTAATAATTTTTTTTATGGTTATACCTTTGATAATTGGTGGTTTTGGTAATTGAATAGTTCCTCTACTTATTGGGGCACCTGACATAAGATTTCCTCGAATAAATAATATAAGGTTTTGATTGTTACCGCCAGCT-TT-TATTTTTTTAAT---ATCCTCAGCTATAG-T--TGAA---TGAGGGGCTGG…
	LC658435	------------------------------------------GGTACTTTATATA--TAATTTTTGGTG-TTTGATG--TG-G-CTTAGTAGGAACCGGGTTATCTTTGCTAATTCGTTTAGAATTAGGGACTTCTTTAG-----------TGCT------TATC--GATGAACATTTTTATAATGTGATTGTAACAGCTCATGCTTTTGTAATGATTTTTTTTATAGTAATGCCTATAATAATTGGTGGATTTGGGAATTGAATAGTTCCCTTATTAATTGGTGCACCTGATATAAGTTTTCCTCGAATAAATAATATAAGGTTTTGATTGTTACCTCCGTCT-TT-TATTTTATTACT---TTGCTCCAGAATGG-T--AGAA---GGAGGAGTAGG…
	MH190007	-------------------------------------------GTACTCTTTATA--TAATCTTCGGTG-TATGATG--CG-G-GTTAGTTGGTACAGGACTATCCTTACTTATCCGTTTAGAGCTAGGTACATCATTAG-----------TACT------TATT--GATGAGCATTTTTATAATGTTATTGTAACTGCACATGCCTTTGTTATGATTTTTTTTATAGTTATACCAATAATAATTGGAGGTTTTGGTAACTGAATAGTACCCTTACTTATTGGTGCTCCTGATATAAGTTTTCCTCGAATAAACAATATAAGATTTTGATTGCTTCCACCATCT-TT-TATCCTTCTCTT---ATGCTCAAGTATAG-T--TGAA---GGCGGGGTTGG…
	DQ974663	------------------------ACAAATCATAAAGATATTGGAACTTTATACT--TGATTTTTGGGA-TGTGGTG--TG-G-ACTAGTCGGAACTGGTCTTAGTCTCCTAATTCGATTTGAATTAGGGACCGCATCAGC--------ATTTTT------AGGT--GATGATCATTTTTATAATGTGATCGTAACTGCTCATGCGTTTGTTATAATTTTTTTTATAGTAATGCCCCTAATAATTGGAGGGTTTGGAAATTGAATAGTGCCTCTTTTAATCGGAGCCCCTGATATAAGGTTTCCTCGGATGAATAATATGAGGTTTTGATTACTTCCTCCTTCA-TT-TTTACTCTTATT---AATTTCTAGTATAG-T--AGAA---GGAGGGGCTGG…
	MW758876	-----------------------------------------------------------------GGTG-TGTGATG--CG-G-GATAGTTGGAACTGGCCTATCCCTTATAATTCGACTCGAGTTAGGAACTTCAGGGAC-------ACTTACC------------GATGATCATTTTTATAATGTTATTGTTACTGCTCATGCGTTTGTAATAATTTTTTTTATGGTCATACCTATTATAATTGGTGGGTTTGGTAATTGAATAGTACCTTTATTAATTGGGGCACCTGATATAAGTTTTCCACGTATGAATAATATAAGTTTTTGATTATTGCCACCCGCG-TT-TATTTTATTAAT---TAGTTCAAGGCTTG-T--TGAG---GGGGGTGCAGG…
	MW278704	--------------------------------------------TACTTTATATA--TAATTTTCGGTG-TTTGGTG--TG-G-ATTAGTAGGGACTGGACTTTCCCTCTTGATTCGATTCGAGTTAGGAACCGCAGGCGT--------TCTACT-----------TGATGATCACTTTTATAATGTTATTGTAACGGCTCATGCATTTGTAATAATTTTTTTTATAGTGATACCATTAATAATTGGAGGATTCGGAAATTGAATAGTTCCTTTATTAATTGGGGCACCTGACATAAGCTTTCCACGGATGAATAATATGAGATTTTGACTTTTACCTCCTTCA-TT-TATTTTACTAAT---TGTTTCAAGCCTAG-T--AGAA---GGTGGGGCTGG…
	JN825185	---------------------------------------------ACCTTATACA--TAATTTTCGGGA-TATGATG--TG-G-TTTGGTCGGTACTGGGCTAAGACTTCTAATTCGATTTGAACTTGGAACAGCATCGGC--------CTTTTT------GGGG--GATGACCATTTCTATAATGTAATTGTAACGGCCCATGCGTTTGTTATAATTTTCTTTATGGTTATACCACTAATAATTGGAGGATTTGGAAACTGAATAGTTCCTTTATTAATTGGAGCCCCAGATATAAGCTTTCCACGAATAAATAATATAAGTTTTTGGCTTTTACCCCCATCA-TT-TAGCTTGTTATT---AGTATCAAGAATAG-T--AGAA---GGAGGGGCAGG…
	MT628571	-----------------------------------------------------------------------------------------------------------------------------------------------------------------------------------------------------------------ATTATAATTTTTTTTATAGTAATACCTATAATGATTGGTGGATTTGGAAATTGAATAGTACCTTTATTAATTGGTGCTCCTGATATAAGATTTCCACGAATAAATAATATATCATTTTGATTATTACCTCCGTCA-TT-TATTTTATTATT---AGTATCTAGAATAG-T--TGAA---GGAGGAGCAGG…
	MF036536	--------------------------------------TATTGGTACTTTATATA--TAATCTTTGGGA-TGTGATG--TG-G-TCTAGTTGGTACAGGATTAAGATTACTAATTCGGTTCGAGCTAGGAACGGCTTCTGC--------TTTTTT------AGGA--GACGACCACTTCTACAATGTAATTGTAACAGCTCATGCTTTTGTTATAATTTTTTTTATAGTTATACCTTTAATAATTGGTGGTTTCGGAAATTGAATGGTGCCTTTATTAATTGGGGCACCTGATATGAGTTTTCCCCGAATAAATAATATGAGGTTCTGACTTCTACCACCTTCA-TT-TACATTGCTCTT---AGTATCTAGGATAG-T--AGAA---GGGGGTGCTGG…
	KJ411906	--------------------------------------------AACACTATATA--TAATTTTTGGAA-TGTGGTG--CG-G-TCTTGTAGGGACAGGACTAAGGTTATTAATTCGTTTTGAGTTAGGGACAGCTTCTGC--------CTTTCT------AGGA--GACGACCATTTCTATAACGTTATCGTAACTGCTCACGCTTTTGTGATAATCTTTTTTATAGTTATACCTCTGATAATTGGAGGGTTCGGGAATTGAATGGTACCCCTTTTAATTGGAGCTCCTGATATAAGTTTCCCCCGAATAAATAACATAAGTTTTTGACTTTTACCTCCTTCT-TT-TACGTTACTTCT---TGTTTCTAGGATGG-T--AGAA---GGAGGAGCTGG…
	AY296843	--------------------------------------------------------------------------------------------------------------------------------------------------------------------------------------------------------------------------TTCTTCTTGG------------------------------------------------GGCTGGAGGCGCCAGA---------------------------------------------------------------------------------------------------GGGTTAGG…
	KX713508	---------------------------------------------AGCCTTTATT--TCCATGTAGGAC-TTTGATC--TG-C-CATTGCAGGGAGTGCATTGAGTTTTATTATCCGGTTAGAGTTACGTAAACCTGGGGT------A--ATGCT------AAGA--AGTGGTCAGCATTATAATACAATCGTGACAGCGCATGCCTTGATTATAATCTTTTTTTTTGTTATACCAGTTATAATAGGTGGGTTTGGAAATTGGTTAATGCCGATTCTATTGGGAAGAGCAGATATACTGTATGCCCGTATGAATAATTTTAGATTCTGGGTTTTGCCGTGGGCG-AT-AGATTTGTTAAT---CATGTCTCTATACA-C--AGAT---GGTGGTAGGGG…
	AF120647	---------------------------------------ATTGGAACTCTTTATT--TTATTTTTGGGA-TTTGGTG--TG-C-CATAATAGGGAGGAGTTTTAGTTTTATTATCCGCATAGAGTTGAGGAGTCCGGGTTT------G--TTATTGGAAGAGAGA--GGGGGTCACCTCTACAACACTATTGTAACTGCGCATGCTCTTATCATGATTTTTTTTTTCGTGATGCCTGTGCTGATAGGGGGGTTTGGCAACTGGTTAGTTCCTTTAAGCCTGGGGGTAACTGACATACAATTTCCGCGGCTTAATAATTTTAGGTTTTGGACGTTGCCGGTAGCC-TT-GGAGTTGCTCTT---AATGTCTTTTTTGA-G--AGGC---GGAGGTGTAGG…
	AB076925	-----------------------------------------------------------------------------------------------------------------------------------------------------------------------------------------------------------------------------------------------------------------------TTAATTCCATTGAGGTTGGGGGTGACGGATATGCAGTTTCCTCGGTTGAACAATTTCAGGTTTTGAACATTACCGGTTGCG-TT-AGACTTAGTCGC---TATGTCTTTCCTCA-G--GGAC---GGGGGGGCGGG…
	MN690579	------------------------------------GACATCGGAACGTTGTATT--TTATTTTTGGAA-TTTGGTG--TG-C-TATGATGGGAAGGGGGTTTAGATTCATTATTCGAATGGAGCTAAGAAGTCCCGGGAT------G--TTGTTGGATGAGAGG--GGTGGTCATTTGTATAATACCATTGTGACGGCTCATGCTTTGATTATGATTTTCTTTTTTGTTATGCCAGTACTGATGGGGGGGTTTGGTAATTGATTAATTCCGTTAAGGTTGGGGGCAACAGACATACAGTTTCCTCGACTTAATAACTTTAGGTTTTGAACTTTGCCGGCGGCA-TT-GGACTTGGTGGC---TATGTCTTTTCTGA-G--GGAG---GGGGGGGCTGG…
	KT317607	--------------------------------------------TACTCTTTATT--TTATCTTTGGGT-TATGGTG--TG-C-CATAATTGGGACTAGGTTTAGATTTATTATTCGTATGGAACTTCGTCGTCCGGGTAT--------GACTTT------GGGC--GATGGTCAGTTGTATAATACGATGGTAACTTCGCATGCACTAGTGATAATTTTTTTCTTTGTGATGCCGGTTTTGATTGGGGGTTTTGGTAACTGGCTGGTCCCACTGATGCTGGGGTCCCCGGATATACAGTTTCCGCGTTTAAATAATTTTAGCTTTTGAATTCTGCCATGAGCG-TT-AGAGTTGGTGGG---GATAAGAGCTTTGT-G--TGAA---GGAGGATCAGG…
	KU341965	-----------------------------------------------------------------------------------------------------------------------------------------------------------------------------------------------------------------------------------------------------------------------TTGGTTCCCCTGATGTTAGGTTCACCGGATATGCAGTTTCCACGTTTGAATAATTTTAGTTTTTGGGTGCTTCCGTGGGCT-TT-GGAGCTCGTTGT---GATAAGAAGATTGT-G--TGAA---GGTGGGTCTGG…
	KU341971	-----------------------------------------------------------------------------------------------------------------------------------------------------------------------------------------------------------------------------------------------------------------------CTTATTCCTTTGATGCTGGGGAGTCCAGACATGATCTTTCCTCGTCTGAATAATTTTAGGTTTTGGACTTTGCCTTGGTCC-TT-GCAGTTTATAGC---AATCAGGATTTTGA-C--GGAC---GGAGGTACTGG…
	KU341954	-----------------------------------------------------------------------------------------------------------------------------------------------------------------------------------------------------------------------------------------------------------------------TTGATTCCTCTTCTGTTGGGTGGTCCGGATATGCACTTTCCTCGGCTGAATAATTTTAGGTTTTGGGTTCTTCCCTGGGCT-TT-AGACTTGGCGGT---ATTGTCAGTTTTTA-C--GGAG---GGGGGGTCTGG…
	AB261166	--------------------------------------------GACACTCTATT--TGATCTTTGGCA-TGTGGTG--TG-C-TATGGTAGGAACAGCCCTAAGTCTCATTATTCGGATAGAGCTTCGACGACCGCCGAT------G--ACTTTGG------GG--GACGGTCAACTCTATAATACTGTGGTAACTGCACATGCCCTGGTTATAATTTTTTTCTTTGTAATGCCTGTAATGATGGGGGGGTTTGGGAATTGGTTAATTCCCCTGTTGTTGGGGGGACCCGATATACATTTCCCTCGCTTAAATAACTTTAGGTTTTGGACACTGCCTTGGGCG-TT-GGATTTAGCAGT---GGTCTCAGTTTTCA-C--GGAG---AGGGGCTCTGG…
	MH339186	--------------------------------------------TACTCTTTACC--TAATTTTTGGGT-TGTGGTG--TG-C-AATAGTGGGGACAGCTCTTAGGTTTATTATTCGTATGGAACTACGACGGCCAGGG--------ATAACTCT------AGGA--GATGGCCAACTCTATAACACCGTCGTCACTGCGCATGCCCTCATTATGATTTTTTTTTTTGTTATACCGGTGATGATGGGGGGGTTTGGAAATTGGTTAATCCCACTCTTATTGGGGGGTCCAGACATACATTTCCCGCGACTTAATAACTTTAGGTTTTGAAGATTACCTTGAGCC-TT-AGATTTGGCAGT---CACATCTGTCTTTA-C--GGAG---AGAGGCTCCGG…
	AB076926	-----------------------------------------------------------------------------------------------------------------------------------------------------------------------------------------------------------------------------------------------------------------------CTCGTCCCTATGATGCTGGGGATTCCGGACATGCAGTTTCCTCGTGTGAACAACTTTAGGTTTTGGGTTTTGCCCTGAGCG-TT-GGAGATAGTGGG---AATGAGGGTTGTAA-C--GGAC---CATGGGAGCGG…
	AB076918	-----------------------------------------------------------------------------------------------------------------------------------------------------------------------------------------------------------------------------------------------------------------------TTAGTTCCTCTTATGTTGGGTATTCCAGATATACAGTTTCCTCGAGTGAACAATTTCAGCTTCTGGGTTTTGCCCTGGGCG-CT-GGATTTATTGGC---AATGTCGGTTATTA-C--TGAA---GGGGGAACAGG…
	AB076950	-----------------------------------------------------------------------------------------------------------------------------------------------------------------------------------------------------------------------------------------------------------------------CTGGTCCCCCTAATGCTGGGCGCCCCTGACATGCAGTTCCCTCGGGTGAATAATTTTAGCTTTTGGGTATTGCCTTGGGCG-TT-AGATTTGTTGGT---TGTTTCGATTTTAA-C--AGAA---GGGGGTACGGG…
	AB191286	---------------------------------------------ACCCTGTATT--TTATTTTTGGCA-TTTGAGC--GG-G-CCTGCTGGGCACCAGCCTGAGCCTGATTATTCGTACCGAACTGGGCCAGCCGGGCAG--------CCTGCT------GAAC--GATGATCAGCTGTATAACGTGGTGGTGACCGCGCATGGCTTTATTATTATTTTTTTTCTGGTGATTCCGATTATTATTGGCGGCTTTGGCAACTGACTGGTGCCGCTGATTCTGGGCGCGCCGGATATTGCGTTTCCGCGTATGAACAACATTCGTTTTTGACTGCTGCCGCCGAGC-CT-GACCCTGCTGCT---GGCGAGCAGCGCGG-T--GGAA---CGTGGCGCGGG…
	FJ876936	--------------------------------------------AACATTATACC--TCCTTTTTGGCC-TTTGAAC--TG-C-CATAGTCGGTTCTGGTCTTAGGTTTTTAATTCGTATGGCCTTAGGGGCTCCAAACGG--------GCTCTT------CTTA--GATGGCCATCTCTATAATGTAATTGTAACTGCTCATGCTTTTGTAATAATTTTTTTCATGGTCATACCAGTCATAATTGGTGGTTTTGGGAATTGAATAGTTCCTTTACTATTAGGATGTCCTGATATGGCTTTCCCTCGTATAAATAATCTTTCCTTTTGGCTTTTACCTCCCTCC-CT-TATACTTCTCCT---TTCTAGGGGGTTAG-T--AGAT---GGTGGTGCTGG…
	MW125416	--------------------------------------------GACCCTATACC--TGGTATTTGGTC-TTTGAAC--TG-C-AATAATTGGCTCTGGCCTCAGTTTTCTAATTCGGATGGCCCTTGGAGCTCCAAATGG--------AATGTT------CATG--GACGGACACCTGTACAACGTACTAGTGACTGCTCATGCTTTTATCATAATTTTTTTTATGGTAATACCCATTATAATCGGGGGCTTTGGGAACTGAATAATTCCTCTCCTTCTAGGTTGCCCTGACATAGCTTTCCCTCGAATGAACAACCTTTCTTTTTGGCTCTTACCGCCGTCT-TT-AACTCTTCTACT---AAGCAGGTCTCTGG-T--AGGT---AGCGGTGTTGG…
	FJ876940	---------------------------------------------ACACTTTACC--TAGTGTTTGGGC-TTTGAAC--TG-C-TATAATTGGTTCAGGCTTAAGTTTCTTGATTCGCATGGCCTTAGGGGCCCCGAATGG--------AATGTT------TATG--GATGGGCACCTATATAATGTTTTAGTAACAGCTCATGCTTTTATTATAATTTTTTTTATGGTTATACCTATTATGATTGGGGGATTTGGTAACTGGATAATTCCATTACTTTTAGGATGTCCTGATATGGCTTTTCCTCGAATAAATAATTTATCTTTCTGGCTGCTGCCGCCTTCT-TT-AACTTTGTTACT---TAGAAGGTCTTTAG-T--AGGT---AGAGGAGTAGG…
	MZ960320	--------------------------------------------AACACTCTACC--TTATCTTTGGTC-TATGAAC--GG-C-CATGGTTGGCAGAGGGTTAAGGTTTCTGATCCGAATGGCCCTAGGAGCCCCGAACGG--------CCTCTT------TTTT--GACGGGCACCTCTACAACGTATTAGTTACGGCTCACGCTTTTGTTATAATTTTTTTCATGGTAATGCCCATTATGATCGGGGGTTTCGGAAACTGAATGATCCCTCTTCTCCTCGGCTGTCCGGACATAGCTTTTCCTCGGATGAATAATCTTTCATTTTGACTACTGCCCCCCTCG-CT-AATCCTCCTCCT---TAGGAGAAGCCTCG-T--CGGA---ACCGGCGTTGG…
	MN503721	--------------------------------------------GACACTGTATC--TCATTTTTGGGT-TGTGGGC--GG-C-CATGGTAGGGTCTGGCCTCAGTTTTTTAATTCGAATGGCGCTAGGAGCACCAAACGG--------GCTCTT------CATA--GACGGTCACCTTTACAACGTAATCGTTACGGCTCACGCTTTTGTGATGATTTTTTTTATGGTCATGCCGGTGATGATTGGGGGTTTCGGTAACTGAATGATCCCCCTTCTTTTGGGTTGCCCTGATATGGCGTTCCCTCGTATAAATAACCTTTCCTTTTGGCTATTGCCGCCCTCT-CT-AGCCTTGCTGCT---TAGTAGGGGCTTAG-T--GGGG------GGAGTCGG…
	AB917444	---------------CCAGGGTCAACAAATCATAAAGATATTGGAACAATATATT--TAATTTTAAGAT-TATGAAG--CG-G-ATTAGTAGGTTCAGCTTTAAGATTTATTATGCGTTTACAATTAGGCCAACCCGGGAA--------TTTAAT------AGGA--GATGGTCATTTGTACAATGTAATTGTTACTTCTCACGCTTTTATTATAATTTTTTTTGTGGTAATGCCGGCTCTAATTGGAGGGTTTGGAAATTGGATAATTCCTCTTTTATTAGGAAAGGAAGATATAGCCTTTCCTCGGTTAAATAATCTAAGTTTTTGACTTTTACCGTTTGCT-AT-ATTTTGTTTATT---ATCAAGAATGTTTA-T--TGAT---TCGGGAGTTGG…
	AB917447	-----------------------------TCATAAAGATATTGGTACAATATATC--TAATCTTGAGAC-TGTGGAG--TG-G-CCTTGTTGGTTCTGCATTAAGTTTTATTATACGTCTCCAACTAGGTCAGCCAGGTAA--------CCTAAT------AGGA--GATGGTCATATTTATAATGTAATTGTAACGTCCCATGCTTTTATTATGATTTTCTTTGTTGTGATACCAGCAATAATTGGGGGTTTTGGAAATTGAATAATTCCGTTACTTTTAGGAAAGGAAGATATGGCGTTTCCCCGTTTAAACAACCTTAGCTTTTGACTATTGCCTTTTGCT-TT-AATTTGTTTAAC---TTCGAGAATAATAA-T--TGAT---TCAGGGGTAGG…
	KF644344	--------------------------------------------TATAATGTATA--TTGTTATTGGGT-TTATGTC--CT-C-TTTGCTTGGGACTGGATTAAGGTTACTGGTTCGTTTAGAACTAGGGCAACCTGGGAT------T--TTTTT------AGGG--GATGAGCAGCTTTATAACGGGATTGTCACAATCCATGCTTTTGTTATGATTTTTTTTATAGTAATACCATTAATAATAGGGGGTTTTGGGAACTATTTGGTTCCTATGATGTTGGCAGGGCCGGATATAAGTTTTCCTCGGTTGAATAATATGAGATTATGGTTGCTACCGGCTTCT-AT-AATAATAATGTT---TATTGCATTTAGCA-T--CGAG---AGAGGAGTGGG…
	MF157508	---------------------------------AAAGATATTGGTATAATGTATA--TTATTATTGGGA-TGTGATC--TT-C-TTTAATAGGGACTTCTTTGAGGTCAATTATTCGAATAGAATTAAGTCAGCCCGGAAC--------TTTTCT------GGGC--GATGATCAGCTATATAATAGTGTTGTTACTGTACATGCTTTTGTTATAATTTTTTTTATGGTAATGCCTTTAATGATTGGGGGCTTCGGAAATTATTTAGTTCCTCTTATATTAGCTGGCCCGGATATAAGATTCCCGCGCCTAAACAATATAAGATTGTGATTATTGCCTGCTTCT-AT-AGTTATAATAGT---TATTTCTTCGTGGG-T--TGAG---GGAGGGACAGG…
	KM612017	--------------------------------------------TATAATATATA--TTGTTATTGGTA-TGTGGTC--TT-C-TTTAATGGGGACATCCCTAAGAACTTTAATTCGCTTAGAGTTGAGACAACCGGGCAC------A--TTTTT------GGGG--GACGATCAGCTTTATAATAGAGTTGTGACTATACATGCTTTTGTTATAATTTTTTTTATGGTTATACCATTAATAATTGGGGGATTTGGGAATTTTCTTGTGCCTTTGATATTAGCAGGTCCGGATATGAGGTTTCCTCGTTTAAATAATATAAGTTTGTGGTTACTTCCAGCTTCT-AT-GACCATGATAAT---TATCTCTTCTTGGA-T--TGAA---GGGGGTACAGG…
	KJ481930	--------------------------------------------AACTTTGTACC--TTTTACTAGGTC-TGTGGGC--TG-G-GATGGTAGGAACTGGTTTTAGGGTTGTAATTCGAACCGAGTTGTGTCGTCCAGGCGC-----AGGATTTTT------GGGG--GATGGGCAGCTTTATAACAGAATTGTTACTGCTCACGCTTTCATTATAATTTTTTTCTTTGTTATGCCAATGATAATTGGCGGATTTGGTAATTGGTTAATTCCTTTGATGATGGGGGTCCCTGACATGGCTTTCCCCCGTTTGAATAATTTGAGGTTTTGACTTCTTCCGTCCTCT-CT-GTATTGTTTGTT---TCTTTCAGCGTTTG-T--AGAG---GGGGGCGCCGG…
	KJ366414	-----------------------------TCATAAAGATATTGGGACGTTGTATT--CAATGTTCGGAT-TATGGGC--AG-G-AATGGTGGGGACTGGGTTTAGGGTCATTATTCGAACCGAGTTATGTCGACCTGGAGC-----GGGGTTTTT------GGGG--GACGGGCAGCTGTACAATAGAGTTGTGACGGCTCATGCCTTTATCATAATTTTCTTTTTTGTAATACCAATAATGATCGGAGGTTTTGGGAATTGGTTGCTTCCTTTAATGATGGGTGTGCCGGATATGGCATTTCCTCGACTTAACAACCTTAGATTTTGGTTGCTGCCTTCCTCT-TT-ATACTGTTTGTT---CCTTTCGGCATTCG-T--TGAA---GGAGGTGCTGG…
	AB076914	-----------------------------------------------------------------------------------------------------------------------------------------------------------------------------------------------------------------------------------------------------------------------TTAATTCCTATAATGATGGGGGTTCCTGATATGGCATTCCCACGTTTAAACAATTTGAGATTTTGGCTTCTTCCTTCTTCT-TT-GTATTGTTTGTT---TTTATCGGCCTTTG-T--AGAA---GGGGGTGCTGG…
	MK308081	--------------------------------------------GACGTTGTATT--TTATGTTTGGGA-TTTGAGC--TG-G-CCTTCTAGGAAGTGGTCTAAGCTTACTGATTCGTATAGAACTAAGAACTCCAAGTTC------T--TTTTT------AGGA--AATAACCAACTCTATAATGTAATTATTTCAAGTCATGCACTTATTATAATTTTTTTTAGGGTGATACCTGTGCTTATTGGTGGTTTCGGTAATTGATTACTACCCTTGTATCTGGGATGTCCTGATTTGAGTTTTCCTCGGATGAATAATTTAAGTTTTTGGTTATTACCACCGTCA-TT-AATTCTACTGCT---TCTCTCAGCTTTGA-T--TTCT---GATGGAGTTGG…
	MH339372	--------------------------------------------TACACTCTATT--TCATTTTAGGAA-CCTGGGG--GG-G-CCTTCTTGGCACCTCAATAAGAATTATTATTCGCGCTGAACTAAGACAACCAGGATC--------ATTCCT------TAAC--GGCGATCAACTCTATAACACCGTAGTAACAGCACACGCATTCCTAATAATCTTCTTTCTAGTCATGCCCATCTTTATCGGGGGATTTGGCAATTGACTCCTCCCCCTAATATTAGGCGCCCCCGATATAGCCTTTCCTCGCCTAAATAATATAAGATTCTGATTACTCCCCCCAGCT-CT-AATCATGCTAAT---CTCATCCGCTATAG-T--AGGA---GATGGCGCTGG…
	AB771492	--------------------------------------------CACCCTATACT--TCATCTTAGGAG-TATGAGG--AG-G-TCTACTAGGCACCTCCATAAGCCTAATAATTCGTGCTGAACTAGGGCAACCTGGCTC--------CCTGTT------AGGT--AACGATCAAATCTACAATACAGTAGTAACGGCTCACGCCTTTTTAATAATTTTCTTCCTAGTCATGCCTATTTTTATTGGAGGATTTGGCAACTGATTAGTTCCCCTAATACTCTCAGCCCCCGACATGGCGTTTCCTCGTATAAATAACATAAGATTCTGACTTCTTCCCCCTGCC-CT-CCTTCTACTAGT---CTCCTCTTCAATGA-T--TGAG---TCTGGAGTAGG…
	MH339300	--------------------------------------------CACTTTATATT--TAATATTTGGTA-TATGATC--TG-G-TTTAGTAGGAACGGCGTTTAGGTTTCTAATACGTTCTGAATTAGCGCAGCCAGGTAG------A--ATCCT------GAAA--GATCCCCATCTTTATAATTGTATTATTACGGCCCACGGATTAATAATGATTTTTTTTTTCGTGATGCCAGTGTTAATTGGGGGATTTGGGAATTGGCTAATACCATTATATTTGACTAGTCCTGATATGGCTTTTCCTCGATTAAAAAAAATGAGATTTTGGCTTCTCCCCCCATCT-TT-TTTCTTATTACT---AGGTTCTTTTGTAG-T--AGAA---CAGGGAGTGGG…
	LC598186	-----------------------------------------------AATGTATT--TTATTTTTGG---TTTCTTCAGGG-G-GCTTCTCGGGTTAGGTTTGAGAATGCTTATCCGTCTTGAGCTAACGCAGCCAGGTTC------A--TTCCT------TAGT--TCTGATCATCTTTACAATACTATTGTTACTGCTCACGCGTTTGTAATAATCTTTTTTTTCGTAATGCCAACAATGATTGGAGGTTTCGGAAACTGATTAGTACCTCTTATACTAGGAGTTCCTGATATAGCTTTCCCCCGGATAAATAATCTTAGTTTCTGGCTTCTTCCGTTTTCT-TT-ATCCCTTCTCAT---CCTTTTTATAG----T--TGAT---CTTGGAGTAGG…
	LC598185	-----------------------------------------------AATATATT--TTATTTTTGGTTTTTTTAGT-----GGATTACTGGGTTTAGGTCTTAGGATGTTGATTCGTATAGAGTTAGCACAGCCAGGTTC--------ACTAAT------TGGG--TCAGACCACCTTTACAATACAATTGTCACAGCACATGCTTTTGTTATAATCTTCTTTTTCGTAATACCAACTATAATTGGTGGATTTGGGAATTGATTAGTACCGATAATGTTAGGGCTTCCTGATATAGCTTATCCACGCTTAAATAATTTAAGATTTTGATTATTACCTTTCTCT-TT-AACCCTTCTCCT---TCTATCTATGGTTGAT---------CTTGGAGTAGG…
	LC600527	--------------------------------------------TACAATATATT--TTATTTTTGGATTCTTTAGA-----GGTTTAATTGGATTGGGTTTATCTCTTTTAATTCGTATAGAGCTTACTCAACCTGGAGC--------ACTTTT------AGGT--TCTGATCATTTATATAATTCTATTGTTACCGCTCATGCTTTTGTAATAATTTTCTTTTTTGTAATACCAACATTAATTGGAGGTTTTGGTAATTGGTTAGTGCCCTTAATAATGAATGTAACTGATATAGCATTTCCACGTATAAACAATTTAAGATTTTGACTTTTACCATTTTCT-TT-ATCTTTACTCTT---ACTTTCAATGGTTGAT---------TTAGGTGTAGG…
	AB930474	-----------------------------------------------GTTATATT--TTATTTTTGCTA-TCTGATC--TG-G-GATGGTGGGTACTGCAATGTCTATCATTATCCGGATTGAGCTGGGTCAGCCTGGGGT--------TTTTTT------AGGT--GATGATCATCTTTATAATGTGATCTTGACAGCTCACGCTTTCGTAATGATTTTTTTTTTAGTAATGCCTATGATAATTGGTGGCTTTGGGAACTGATTGTTGCCATTGATGTTAGGTTGTGTGGATATAGCTTTTCCTCGGTTAAATAATTTATCATTTTGACTTCTTCCGCCAAGT-TT-GTTTTGTTTACT---ACTTTCTAGTTTGA-C--AGAA---GGTGGTGTAGG…
	DQ917614	-----------------------------------------------------------------GGTG-TGTGAGC--TG-G-CCTGATTGGTATAGGGTTGAGGTTACTAATTCGAATAGAGTTGGGTCGACCAGGAAG--------GCTATT------GGGG--GACGACCATTTGTATAATGTTATTGTAACTGCTCATGCGTTTCTTATAATTTTTTTCATGGTTATGCCTCTAATGATTGGTGGTTTCGGAAACTGGATGCTTCCTCTCATGTTAACTAGGCCTGATATAATCTTTCCTCGTTTAAATAATTTGAGGTTGTGGTTGCTGTTCCCTTCT-CT-TTACTTACTTTT---ATCTTCTTCTTGGG-T--TGAG---AGAGGTGTTGG…
	JF301750	--------------------------------------------AACTATATACA--TTTTGTTTGGGG-TATGGTC--AG-G-TCTTATTGGAGTGGGTTTGAGGTTGTTAATTCGGATAGAGTTGGGTCGTCCTGGTAG--------GATACT------CGGT--GATGATCATTTGTATAATGTTATTGTTACCTCTCATGCATTCTTGATGATTTTTTTTATGGTAATGCCTCTTATGCTAGGTGGGTTTGGAAATTGGATGATTCCTCTTATATTAGGCAGGCCTGACATAATTTTTCCTCGGCTCAATAATTTTAGTTTGTGGTTATTATTTCCTTCT-CT-TTATCTTCTTTT---ATCATCTGCTTGAG-T--AGAG---AGAGGAGTGGG…
	OM892067	--------------------------------------------CACTCTTTATT--TTTTATTTGGTC-TTTGATC--TG-G-TATGGTCGGTACTGCTCTTTCTTTAATTATTCGTCTTGAGTTAGCTAAGCCTGGTCT------T--TTTTT------GGGT--AATGGTCAGTTGTATAATTCTGTTATTACTGCTCATGCTATTCTGATAATTTTTTTTATAGTTATGCCAACCATGATTGGTGGGTTTGGTAATTGGATGTTACCGCTTATATTAGGTGCTCCTGATATAAGATTTCCTCGTCTTAATAATTTAAGTTTTTGATTATTGCCTACTGCC-AT-ATTTTTGATTTT---GGATTCTTGTTTTG-T--TGAT---ATGGGTAGTGG…
	KF808164	-----------------------------------------------------------GTTTNNGGGC-TTTGATC--TG-G-AATTATGGGTACTTCAATAAGACTGGTAATTCGTGCAGAATTAGCTCAGCCAGGCTC--------ATTACT------AGGT--AATGACCATTTATATAATGTTATTGTTACAGCTCATGCAATTGTTATAATTTTCTTTTTTGTTATACCCATGATGATTGGGGGATTTGGGAATTGATTACTTCCTATAATAATTGCTGCACCAGATATAGCTTTTCCTCGATTAAATAATCTAAGGTTTTGATTAATACCACCTGCT-AT-ATTTCTCTTACT---ATCTTCCGCCCNNN-T--TCAG---TCTGGGGTCGG…
	MT999891	--------------------------------------------GACTCTGTACC--TCGTTTTCGGGA-TATGGTC--GG-G-CTTGCTCGGAACGGCACTTAGGCTGCTCATTCGGGCGGAACTGGCGCAACCGGGCTC--------CTTCCT------AGGT--GGGGACCACCTATACAACGTGATCGTGACAGCCCATGCTTTTATCATGATCTTCTTTTTTGTTATGCCTATAATGATCGGGGGCTTTGGAAACTGACTCCTGCCTATCATGCTAGGGGCTCCGGACATGGCGTTCCCTCGACTTAACAACATAAGGTTCTGGCTGCTGCCGCCGGCC-CT-TCTCCTTCTGAT---TTGCTCTGCATTGGAC---------AGTGGGGTGGG…
	LC598189	-----------------------------------------------TTTATATT--TACTTTTTGGTG-TTTGAGC--CG-G-ACTATTAGGGACTGCACTAAGCATATTAATTCGTTTTGAGCTAGCGCAACCTGGGGC--------TTTTTT------AGGT--GACAGTCATTTATATAATGTAATTGTTACCGCGCACGCTTTTATTATGATTTTCTTTTTTGTCATGCCCATAATGATCGGTGGGTTTGGTAACTGGATGCTTCCCCTAATACTAGGTGCTCCGGATATAGCTTTTCCACGTTTGAATAACTTAAGCTTTTGGTTATTACCTCCAGCG-TT-TTTCTTGTTGTT---AAGCTCTAGCCTAACA---------GGCGGAGTGGG…
	AB930473	-----------------------------------------------TCTATACT--TGCTATTTGGGG-TGTGATC--AG-G-TATTCTGGGGACTTCCTTAAGAATGCTGATCCGTGCAGAGCTAGCCCAACCGGGGGC--------CCTTTT------AGGG--GATGACCACTTGTATAACGTAATCGTCACTGCCCATGCTTTCATTATAATCTTTTTTTTCGTTATGCCCATGATAATCGGAGGTTTTGGGAACTGATTAGTCCCATTGATAATCGGGGCTCCAGACATGGCTTTCCCTCGGCTTAATAATATAAGTTTTTGACTTTTACCTCCTGCT-CT-GTTACTCTTACT---TTCTTCAACATTAGAC---------ACCGGGGTAGG…
	MG652388	--------------------------------------------AACATTGTATT--TATTATTTGGGA-TGTGGTC--TG-G-GGTCTTAGGGACTGCCTTAAGTCTTTTAATTCGAGCTGAATTAGCTCAACCTGGAGC--------TTTATT------GGGC--GGTGACCATCTTTACAACGTGATTGTAACGGCCCATGCTTTTATTATAATTTTCTTTTTTGTAATGCCTATAATAATCGGAGGATTTGGAAATTGACTACTTCCCCTCATGCTCGGGGCCCCTGACATGGCCTTTCCTCGCTTGAATAATATGAGGTTTTGACTTCTTCCTCCCGCT-CT-TTTGCTTTTAAC---ATCTTCTGCTTTAGAC---------AGCGGTGTTGG…
	LC598188	-----------------------------------------------TTTGTATA--TATTATTTGGGA-TATGATC--AG-G-GGTAATAGGAACTAGTCTTAGAATAATTATTCGGGCTGAACTAGCTCAGCCCGGAGC--------ATTGCT------CGGA--AGATCTCACTTATATAATGTTGTTGTAACTGCACACGCATTTGTAATAATCTTCTTCTTTGTTATGCCTATAATAATTGGTGGCTTTGGAAATTGGTTAGTACCTTTAATAATTGGAGCTCCTGATATAGCCTTTCCTCGTCTTAATAATATGAGATTCTGGCTTTTACCCCCATCC-TT-AATTCTTCTTCT---TTCTTCTACCTTAGAT---------AGAGGTGTAGG…
	KC439764	---------------------------------------ATTGGGACTTTATATC--TCCTTTTTGGTA-TTTGGTC--TG-G-GATCTTAGGGACCTCGCTTAGCATACTAATCCGAGCAGAGCTAGCCCAGCCGGGGGC--------TTTGTT------AGGC--AACGACCACTTATACAATGTAATTGTTACGGCTCATGCCTTCATTATAATCTTTTTCTTTGTTATGCCAATGATGATCGGGGGGTTTGGCAACTGGCTAGTACCCCTAATGATTGGTGCCCCAGATATGGCTTTTCCACGCCTTAATAACATGAGATTCTGGCTGTTACCTCCTTCC-TT-GCTATTGTTGCT---TGCTTCTACCCTTGAC---------ACAGGTGTAGG…
	KC439763	---------------------------------------ATTGGAACTTTATATC--TAATTTTTGGTG-TTTGATC--AG-G-TATTATAGGGACTACTCTTAGAATGGTTATTCGTGCTGAACTCGCGCAACCAGGAGC--------TCTCTT------AGGA--AATGATCACCTATATAATGTTATTGTTACAGCTCATGCTTTTATTATAATCTTTTTCTTTGTTATGCCTATAATAATTGGTGGTTTTGGTAACTGGCTTGTTCCTCTTATAATTGGGGCTCCAGATATAGCTTTTCCCCGTCTCAATAACATAAGTTTTTGATTACTTCCCCCAGCA-TT-ATTACTATTACT---ATCTTCTATACTAAAT---------ACCGGGGTGGG…
	KC439750	---------------------------------------ATTGGGACTTTATACT--TAATTTTTGGGG-TTTGAGC--GG-G-AATTCTTGGTACCTCCTTAAGAATGCTAATTCGGGCTGAGCTAGCTCAGCCCGGGGC--------CCTTCT------AGGA--GATGATCATCTCTACAATGTTATTGTCACAGCTCATGCTTTCATCATGATTTTCTTTTTTGTAATGCCCATGATAATCGGGGGCTTTGGGAATTGGCTGGTCCCCCTAATGATTGGAGCTCCAGACATGGCTTTTCCCCGCCTTAACAACATGAGGTTTTGGCTTCTTCCGCCTGCT-TT-GCTACTCCTTCT---TTCCTCAACGTTAGAT---------ACCGGTGTAGG…
	KC439778	---------------------------------------ATTGGAACTTTATATT--TAATTTTTGGTG-TATGAGC--AG-G-AATTTTAGGTACAAGCCTTAGAATGTTAATTCGAGCAGAATTAGCACAACCTGGAGC--------TTTATT------AGGA--GACGACCACTTATACAATGTAATTGTTACTGCTCATGCTTTTATTATAATTTTCTTTTTTGTTATGCCAATAATAATTGGTGGGTTTGGAAATTGATTAGTCCCTCTTATGATTGGGGCCCCAGATATAGCTTTTCCTCGATTAAATAATATGAGATTTTGACTTCTTCCACCTGCC-CT-TTTACTTCTTCT---TTCTTCAACTTTAGAT---------ACTGGTGTAGG…
	KC439767	---------------------------------------ATTGGTACTTTATACC--TTATTTTTGGGG-TGTGATC--CG-G-AATTTTAGGGACATCTTTAAGAATGCTTATTCGAGCAGAGCTAGCTCAGCCAGGTGC--------TTTGTT------AGGT--GATGATCACTTGTATAACGTGATTGTAACAGCTCACGCTTTTATTATAATTTTTTTCTTTGTCATGCCAATAATAATTGGTGGTTTTGGTAACTGACTAGTGCCATTAATGATTGGAGCTCCAGACATGGCGTTTCCTCGTTTAAACAACATAAGTTTTTGACTATTACCCCCAGCT-CT-ATTATTATTGTT---ATCTTCAACGTTAGAC---------ACTGGTGTAGG…
	AB930481	-----------------------------------------------ACTATATA--TCCTTTTTGGGA-TGTGATC--TG-G-ACTACTAGGGACTGCCCTGAGGCTATTAATCCGGGCTGAGCTAGCTCAGCCCGGATC--------ATTTTT------AGGT--GGGGATCACCTTTATAACGTTATTGTGACAGCGCACGCTTTCATTATGATTTTTTTCTTTGTTATGCCTATAATGATCGGGGGTTTTGGGAACTGAATGTTACCCCTGATGCTTGGAGCACCCGACATGGCTTTTCCCCGATTGAATAATATAAGGTTCTGGTTGCTGCCACCTGCT-CT-TTTGTTACTTAC---TTGCTCTACTCTTGAT---------AGGGGAGTAGG…
	KC439805	---------------------------------------ATTGGAACTTTATATA--TTCTGTTTGGAA-TATGATC--TG-G-ATTACTTGGAACGGCTCTTAGTTTGCTTATTCGTGCTGAATTAGCTCAACCTGGTTC--------TTTTCT------AGGT--GGTGATCATTTATATAATGTTATTGTAACTGCACATGCTTTTATTATAATTTTCTTTTTTGTTATGCCTATAATGATTGGGGGTTTTGGTAACTGAATGTTACCTTTAATATTAGGAGCCCCTGATATGGCTTTTCCCCGCCTAAATAATATAAGATTTTGACTACTACCGCCCGCC-TT-ATTACTGCTCAC---ATGTTCGACACTAGAT---------AGTGGGGTTGG…
	KC439790	---------------------------------------ATTGGAACCTTATATT--TGCTTTTTGGCA-TATGGGC--GG-G-TATTTTAGGCACCTCCCTTAGCCTTCTTATTCGTGCCGAGTTAGGGCAACCCGGTTC--------TCTTTT------AGGT--AACGACCATTTGTATAACGTTATCGTAACAGCGCATGCTTTTGTTATAATCTTCTTTTTTGTCATGCCTATGATAATTGGAGGGTTTGGTAATTGGTTAGTCCCGTTAATATTAGGGGCTCCAGATATGGCTTTTCCTCGGCTAAATAATATAAGTTTTTGGCTGTTGCCACCTTCT-TT-ACTTCTTTTAAC---GGCATCGGCTTTTAGT---------ACTGGGGTCGG…
	HG973056	---------------------------------------ATTGGAACTTTATATT--TACTTTTTGGTA-TATGATC--TG-G-TATTCTTGGTACTTCTTTAAGATTATTAATTCGAGCTGAGTTAGGTCAGCCTGGGTC------T--TTGCT------CGGT--AATGATCATCTATATAATGTTATTGTAACAGCTCATGCTTTTGTTATAATTTTCTTTTTTGTAATACCTATAATAATTGGTGGGTTTGGTAATTGGCTTTTACCTCTAATACTAGGGGCCCCAGATATAGCATTCCCACGTTTGAATAATATAAGCTTTTGGCTGCTTCCTCCGTCA-TT-GTTATTACTTAC---ATCTTCTGCAT----T--CAGA---ACTGGGGTTGG…
	KC439806	---------------------------------------ATTGGAACTCTTTACT--TACTATTGGGTC-TTTGGTC--TG-C-CCTTCTTGGAACATCGCTAAGAATGGTGATTCGCTTAGAACTTAGTCAACCTGGGAG--------ATTCTT------AGGT--GCAGATCACCTCTACAACGTTATTGTTACAGCTCACGCTTTTATTATAATTTTCTTTTTTGTAATGCCTATAATGATTGGAGGCTTTGGAAACTGGTTAGTGCCAATAATGTTGGGAGCCCCAGACATGGCTTTCCCTCGGTTAAATAATATAAGGTTTTGGTTATTACCCCCTTCA-TT-GTTCTTACTTAC---AACCTCTATGTTAGAC---------TCTGGGGTTGG…
	KC439785	---------------------------------------ATTGGGACTTTATATC--TTCTTCTTGGGC-TGTGATC--AG-C-CCTTTTGGGCACGGCTTTGAGCTTGATCATTCGAGCAGAGCTTGGTCAGCCTGGGGC--------CTTAAT------TGGA--AACGACCATTTATATAATGTGATCGTTACGGCCCACGCTTTTATTATGATTTTCTTTTTCGTGATGCCAATAGCAATTGGGGGTTTCGGTAATTGGTTGGTACCACTAATGTTAGGGGCTCCTGATATGGCATTCCCTCGGTTAAATAATATGAGGTTTTGGTTACTTCCGCCGTCT-TT-ATTTTTATTAAC---AGCTTCTATAT----T--GGAG---TCTGGGGTCGG…
	KC439782	---------------------------------------ATTGGTACTTTATATT--TATTATTTGGAC-TTTGATC--AG-C-CCTACTTGGGACTGCTCTAAGTCTTATTATTCGTGCAGAACTAGGACAACCGGGTGC--------CCTGTT------GGGA--AATGATCACCTTTATAATGTTATTGTCACAGCTCATGCATTTATTATGATTTTCTTTTTTGTAATGCCAATGGCAATTGGTGGGTTTGGTAATTGATTGGTTCCTCTTATGTTGGGGGCTCCAGACATGGCTTTTCCACGATTAAACAATATGAGATTTTGACTTTTACCACCTTCT-CT-ATTTCTTTTGAC---CTCTTCCATGC----T--CGAG---TCAGGGGTGGG…
	MN977189	--------------------------------------------ATCATTGTATT--TCATACTTAGTA-TTTTATC--AA-G-TTATGTAGGCACCTCGTTAAGATTAATAAATGGAAAAGAGCGGTGTAAACTTGGAGC--------CATTAT------AACA--GATGGTCAATCTTCTAATGTTGTAGCAACTGCCCACGGTTCAAGGATAAATTATGGTATAGTTAGACGTTTTATAAGCCTGGGGTGTGGTAATTGGCTGGTCCCTTTCATATTAGGTGCGCGAGCTATAGCTGGTCCTCGAATAAATAATATAAGTTTGTGGTTATTACCTCCCTCA-CG-AGCCCTTTTACT---ATCCTCGACCGCAG-T--TGAA---AGCCGGGCCGG…
	KF808177	---------------------------------------------AAAAAAAATA--TTTT-TGCGCNN-TTTGGGC--TG-G-TTTGGTTGGTACTTCTTTTAGTTTATTAATTCGTGCTGAGCTTGGTCAGCCGGGTTT------G--TTGCT------AGGG--GATGCTCAACTTTATAATGTAATTGTTACGGCCCATGCTTTTGTTATAATTTTTTTTTTGGTTATGCCAATGATAATCGGGGGCTTTGGAAATTGGCTAATTCCACTGATGTTGGTAGGTCCTGACATAGCTTTTCCTCGTCTTAATAATTTAAGGTTTTGGCTTTTACCCCCCGCC-TT-GGCTTTGCTTGT---AAGGTCTACTTTTG-T--GGAG---AGGGGGGCGGG…
	KC429116	--------------------------------------------TACAATTTATA--TTTTGTTTGGGT-TGTGGTC--TG-G-TTTGATAGGTACTTCTTTGAGTTTGTTAATTCGGGCTGAATTGGGGCAACCTGGTTT--------ATTGTT------GGGG--GATCCTCAGCTTTATAATGTAATTGTTACTGCACATGCTTTTATTATGATCTTTTTTTTAGTTATGCCTATAATGATTGGGGGGTTCGGTAATTGGTTAATTCCTCTTATGTTGTTGGGCCCTGATATGGCTTTTCCGCGTTTGAATAATTTGAGGTTTTGGTTGTTGCCACCTGCG-TT-GGCTTTGTTAAT---TACTTCGTCTTTGG-T--GGAG---AAGGGGGCAGG…
	ON257283	----------------------------------------TTGGTTCCTTATACT--TATTCCTAGGCA-TATGAGC--CG-G-GTTAGTGGGAACTGCTTTCTCTATACTTATTCGCCTTGAATTAGGTCAACCGGGACA--------ACTTCT------TTTA--AATGATCAACTTTACAATGTAATTGTAACTGCCCATGCTCTTATTATAATTTTCTTCCTAGTAATACCAGTTTTTATCGGGGGATTCGGAAATTGATTAACCCCTTTAATATTAATAGCCCCCGATATAGCTTTCCCACGGATAAATAATCTATCCTTCTGACTCCTTCCTCCTTCA-TT-AATTTTCCTTAT---TAGATCATCCCTAA-T--TGAA---TCCGGGGTTGG…
	KC429089	--------------------------------------------TACGCTTTATA--TTCTGTTTGCAA-CTTGGGC--AG-G-AATATTAGGTACCGGCCTAAGAATGCTTATTCGATTTGAGCTTGGGCAACCGGGACC--------TGTTTT------AGGG--AGAGAACAGTTTTATAATGTAATTGTGACAGCTCATGCGTTCGTTATAATCTTTTTTCTGGTGATACCTATAATGATAGGCGGATTTGGGAATTGATTAGTCCCATTGATGTTGGGGTCACCGGACATGGCGTTCCCCCGTCTAAATAACTTAAGGTTTTGATTGATACCAGCCTCT-TT-AAGATTGTTATT---AATTTCTTCTTTTG-T--AGGT---GAAGGGGTTGG…
	KP136702	--------------------------------------------------------------------------------G-G-AATAGTCGGGACGGGGTTGAGAATAATTATTCGTATAGAGCTAGGTCAAGCAGGAAG------A--TTAAT------CGGG--GATGATCAAATTTATAACGTCGTAGTAACCGCGCATGCCTTTATTATGATTTTCTTCATGGTTATACCTATTTTGATTGGCGGTTTCGGTAACTGATTAGTACCTCTTATACTAGGTGCGGCTGACATGGCTTTCCCTCGAATAAATAATATAAGATTTTGATTTTTAGTGCCCGCC-TT-GATTATATTACT---ATCAAGATCTCTAG-T--AGAG---AGGGGTGCAGG…
	AM706509	---------------------------------------ATTGGAACTCTTTATC--TGTTGGTTGGTA-TCTGGAG--GG-G-TGTTGTTGGGAGGGGTTTAAGTATGTTAATTCGTTTAGAGCTAGGTCAGCCTGGGGT--------ATTAAT------TGGG--GATGACCACATTTATAATGTTATTGTCACTGCCCACGCTTTTATTATAATTTTTTTTATGGTTATACCTATTTTGATTGGAGGATTTGGAAATTGATTAGTGCCTCTTATATTGGGGGCTCCTGACATGTCTTTTCCTCGGTTAAATAATATAAGATTTTGGTTTCTTGTCCCCGCA-CT-TGTATTACTTTT---AGTCAGTAGCTTGG-T--GGAG---TCTGGGGCAGG…
	AY260832	---------------------------AATCATAAAGATATTGGGACTCTTTACT--TTCTATTTGGTA-TATGGGC--AG-G-AATAATTGGGACTATATTGTCTGTAATAATTCGACTTCAATTAGCTAAACCTGGAGG--------GTTTCT------TCAG--AATGATCAGTTATATAATGTAGTAGTTACTAGGCATGCCTTTATTATGATTTTTTTTATAGTTATGCCTATTTTTATTGGGGGGTTTGGTAACTGGATGGTTCCTCTTATACTTGGTGTTCCGGATATGGCTTTTCCACGTTTAAATAATTTATCATTTTGGATACTCCCCCCTTCT-CT-ATTATTTCTTTT---ATCTGGAATAATAA-T--CGAA---AGAGGGGCTGG…
	KF643425	--------------------------------------------GACATTATACT--TTTTATTCGGCT-TATGGGC--CG-G-AATAGTAGGAAGAGGGTTAAGGGCCCTGATTCGTATTGAATTAAACCAACCCGGCAG------G--CTAAT------AGGA--AATGACCAACTATATAATGTAGTTGTAACTGCCCACGCTTTCGTAATAATTTTTTTTATAGTAATACCTGTTATAATTGGAGGGTTTGGTAACTGACTCGTTCCACTATTACTAGGAGCACCTGACATAGCTTTTCCTCGACTAAACAATATAAGATTCTGACTTCTTCCTCCAGCA-CT-TATTCTCCTCCT---TTCTTCTTCCATAG-T--AGAA---AGTGGGGCCGG…
	MF157518	------------------------------CATAAAGATATTGGTACTCTATATT--TTGCATTTGGAA-TATGAGC--TG-G-AATAATCGGAACCTCTTTAAGAGTTATTATTCGTTTAGAATTAGGCCGTTCAGGACA------A--TTTAT------TGGA--AATGATCAACTATACAATGTAGTTGTTACATCTCATGCTTTACTTATAATTTTTTTTATAGTAATACCGATTTTTATTGGAGGATTCGGTAATTGACTTACTCCGCTTATATTAGGAGTTCCAGACATAGCCTTTCCTCGTCTAAATAATCTTTCTTTTTGATTTTTACCCCCGTCT-TT-AGTACTATTTCT---TTCTTCAGCATATG-T--TGAA---AGAGGTGCTGG…
	AY260828	--------------------------------------------------ATATT--TTTTATTGGGAG--GTGAAG--AG-G-GATGGTAGGAACTGCCATATCTGTGATAATCCGAATAGAGTTGGGTCAACCCGGGGC------A--GATCT------AGGG--AACGACCATTTATATAACGTCATTGTAACGGCTCATGCGTTTATCATAATTTTTTTTATAGTGATACCTATTTTTATTGGGGGCTTTGGTAATTGGTTAACACCTTTGATATTGGGGGTTCCGGATATAGCGTTTCCTCGGTTAAATAACTTATCTTTTTGGCTATTACCGCCTGCA-TT-AACATTTTTATT---GTCGTCAGCATTAA-T--TGAA---AGGGGGGTAGG…
	AY260829	---------------------------AATCATAAAGATATTGGAACTCTTTATT--TAATTTTTGGTG-CTTGGGC--TG-G-CATAGTTGGTTCAGTCATATCTGTTTTAATTCGTCTGGAATTGGGTCAACCTGGTCA------A--ATACT------GGGA--GATGACCAACTTTATAACGTTATTGTTACTGCACATGCATTTGTTATAATTTTTTTTATAGTCATGCCTGTTTTTATTGGGGGGTTTGGAAATTGGTTAGTGCCTCTAATATTGGGTGTACCCGACATAGCATTCCCTCGCCTGAATAACTTATCTTTTTGGCTATTGCCCCCTTCT-TT-ATTATTCCTTCT---ATCTTCTTCTTTAA-T--TGAA---AGCGGCGTAGG…
	ON257282	----------------------------------------TTGGAACTTTGTATT--TTATTTTGGGTG-CTTGATC--TG-G-AATGGTTGGTACTGCTATGTCAGTGCTGATTCGTTTAGAGTTAGGCCAACCAGGGCA------G--TTATT------GGGT--GACGACCATTTATATAATGTAGTTGTGACAGCCCATGCTTTTGTTATAATTTTTTTTATAGTTATACCTATTTTTATTGGTGGATTTGGTAATTGACTTACTCCTTTGATACTAGGAGTGCCTGATATAGCTTTTCCGCGTTTAAATAATCTATCATTTTGACTTTTACCCCCTTCT-TT-GTTGTTTCTTCT---CTCTTCTGCTTTAA-T--TGAA---AGTGGGGTGGG…
	HQ941736	-------------------------------------------------TTTATA--TTTTGCTTGGGT-TTTGATC--AG-G-TCTAGTGGGAACTAGATTAAGAATCCTGATTCGTGTAGAATTAGGTCGGCCAGGGAG------G--TTTTT------GGGT--AATGACCATTTATACAACGTAATTGTTACTGCACATGCATTGGTAATGATTTTTTTTATGGTTATACCTTTGATAATTGGCGGGTTTGGAAATTGGCTGTTGCCGTTAATGATGGGGAGGATTGATATAATTTTTCCTCGGTTGAATAACATAAGGTTTTGGCTTTTACCTTGTGCT-TT-ATTTTTGTTGCT---TTCTTCTTCTTATG-T--AGAA---GGGGGAGCAGG…
	MW831010	-------------------------------------------------------------------------GGGC--GG-G-CATAGCCGGCACAGCACTTAGCCTTCTAATNCGCGCAGAACTAGGACAGCCCGGAAC--------TCTCTT------AGGA--GACGANCAAATTTACAATGTAATCGTCACAGCCCATGCTTTCGTCATAATCTTCTTTATAGTTATACCCATCATGATCGGTGGCTTCGGAAACTGACTAGTCCCNCTTATAATCGGTGCCCCAGACATAGCATTCCCCCGCATAAATAACATAAGCTTCTGACTCCTCCCTCCCTCC-TT-CCTTCTCCTACT---AGCCTCATCTACCG-T--AGAA---GCTGGGGCCGG…
	OM892092	--------------------------------------------CACCCTATATC--TAGTATTTGGTG-CATGAGC--TG-G-AATAGTAGGAACGGCCTTAAGCCTGCTCATCCGAGCTGAACTGAACCAACCAGGCGC--------CCTTCT------TGGG--GACGACCAGATCTACAATGTAATTGTTACGGCACATGCCTTCGTAATAATTTTCTTTATAGTAATACCAATTATGATTGGAGGTTTTGGAAACTGACTTATCCCATTAATGATTGGAGCCCCTGACATAGCATTTCCCCGAATAAATAACATAAGCTTTTGACTCCTACCTCCCTCT-TT-CCTCCTGCTCCT---GGCCTCTTCCGGAG-T--TGAA---GCCGGTGCCGG…
	AB930480	-----------------------------------------------TTTATATT--TATTATTTGGGA-TGTGAGC--CG-G-TATGCTAGGAACAGCCTTGAGTATGATTATTCGTATCGAGCTGGGGCAACCCGGAAG--------TGTTCT------AGGG--GATGATCATCTCTATAATGTTATCGTGACAGCACATGCTTTCGTTATAATTTTCTTCATAGTTATACCTATGGCTATTGGTGGGTTCGGTAATTGACTGGTACCATTGATGTTAGGAGTGCCTGATATGGCTTATCCTCGATTAAATAACCTTAGATTCTGACTGCTTCCTCCGTCA-TT-ATGTTTCTTATT---AACCTCTATGTTGG-T--AGAA---GGTGGTGTCGG…
	AM049358	--------------------------------------------TACTTTATATT--TGATTTTTGGTA-TTTGATC--AG-G-GCTTGTGGGTACTGCTTTAAGTTTACTTATTCGAGCTGAATTAGGCCAGCCGGGGTC------T--TTGAT------TGGA--AGTGATCAGATCTATAATACTATTGTAACTGCTCACGCTTTTGTTATAATTTTTTTCTTAGTAATGCCTTTGATGATTGGGGGTTTTGGTAACTGAATAGTGCCGTTGATGTTGGGGGCTCCGGACATGGCATTCCCTCGTTTAAATAATATGAGTTTTTGGTTATTACCTCCCTCA-TT-ATTGTTATTGTT---GGCTTCTGCGGGCG-C--AGGG---GAAGGAGTGGG…
	AY377726	---------------------------------------------ACTCTATATC--TTCTTCTAGGAC---TAATCTCAG-G-ATTAGTAGGAGCAAGTCTAAGAATAATAATCCGAATCGAGCTTGGACAACCAGGGAC-----AAGATTTAT------AGGA--AATGATCAGCTCTACAATGTAATCGTGACAGCTCACGCTTTTGTGATAATTTTTTTCATAGTAATACCTATAATAATAGGAGGATTTGGAAACTGACTCCTACCCCTTATATTAGGTGTGCCAGATATGGCCTTCCCCCGAATAAATAATATAAGCTTCTGACTTCTCCCTCCCTCC-TT-AATTCTTCTTCT---TAGATCAGCTGGAG-T--AGGT---AGAGGTGCCGG…
	OQ749925	------ATGCGATGATTTTTTTCTACAAATCACAAAGATATTGGCACCCTCTACT--TACTTTTAGGTA-TATGATC--CG-G-ATTAATTGGGGCAGGCCTTAGAATAATAATTCGTATTGAACTCGGACAACCAGGAAC-----AAGCTTCAT------AGGG--AATGACCAACTTTTTAACGTTATTGTTACCGCCCATGCCTTTATTATAATTTTCTTTATAGTAATACCTATAATAATAGGAGGATTTGGAAACTGACTACTCCCTCTTATATTAGGCGTCCCCGATATAGCTTTCCCTCGAATAAACAACATAAGCTTTTGGCTTTTACCTCCTTCT-TT-GCTTCTACTCCT---TAGCTCTGCAGGTG-T--AGAA---AGAGGAGCCGG…
	GQ160742	---------------------------------------------ACTCTGTATT--TTATTTTTGGAA-TGTGGTC--TG-G-GATGGTTGGAACCGGGCTCAGATTGTTAATTCGAGCCGAGTTAGCTCATCCCGGGTC--------TTTGAT------TGGG--AGAGGTCAGGTTTATAATGTTATTGTAACTGCTCACGCTTTTATCATGATTTTCTTTTTGGTGATACCAATAATGATTGGAGGGTTTGGGAATTGGCTCGTTCCATTGATGTTAGGGTGTCCTGATATGGCTTATCCTCGTCTTAACAATATGAGATTCTGGTTGTTGGTTCCTTCT-TT-GTCTCTGCTAGT---GGGGTCATCTTTTG-T--GGGT---TCTGGGGTAGG…
	AB365252	--------------------------------------------AACTCTATATA--TGGTCTTCGGCA-TATGAGC--AG-G-ACTCCTGGGAACAGGCCTTAGTATATTAATTCGGGCAGAGCTGACAATCCCCGGCCC--------ACTTCT------AGGC--GATGACCAGCTCTACAACGTAATTGTAACAGCCCATGCCTTCGTAATAATTTTCTTTCTCGTTATACCCGTAATAATCGGAGGGTTTGGGAACTGACTAATCCCTCTTTTAATTAAAGCCCCCGACATGGCATTTCCCCGGGTAAATAATTTTAGTTTCTGGCTACTACCCCCATCT-CT-AGCCCTTCTCTT---GTGCTCATCTTTAG-T--TGAG---AGAGGTGCCGG…
	AB238504	--------------------------------------------TACTTTATATT--TTATTTTTGGTA-TGTGATC--AG-G-TCTTTTGGGGACAGGATTAAGTTTACTTATTCGGGCGGAGTTGGCTCATCCCGGGTC--------TTTGAT------TGGT--AATAGACAAATTTATAATGTGATTGTTACTGCCCACGCTTTCGTTATAATTTTTTTTTTGGTTATGCCAATAATAATTGGTGGTTTTGGTAATTGGTTGGTTCCTTTGATATTAGGAGCTCCAGATATGGCTTTTCCTCGTCTTAATAATATGAGGTTTTGACTTTTGGTTCCTTCA-CT-CTTTTTATTAAT---TAGATCTTCATTTG-T--CGGG---GCTGGTGTTGG…
	MH338608	--------------------------------------------TACGCTTTATC--TACTTTTAGGGA-TCTGATC--TG-G-GCTTCTTGGTACTAGTTTAAGTCTTCTAATTCGGGTTGAGTTGGGTCAGCCTGGTTC--------TCTTTT------GGGT--GATGATCATTTATACAATGTGGTCGTTACGGCTCATGCATTTATTATGATTTTTTTCCTTGTTATACCTATGATGATTGGGGGTTTTGGTAATTGGTTGGTTCCACTTATGTTGGGGATTCCGGATATAATTTTTCCTCGGCTTAACAACATAAGGTTCTGATTGCTCCCTCCTTCC-TT-AGGACTATTGTT---ACTAGCTGTTGCTG-T--GGAA---AATGGTCCAGG…
	MG372123	--------------------------------------------AAGACTATATA--TTCTATTTAGGG-TATGATG--TG-G-TTTTGTAGGTATATCTTTAAGGCTATTAATTCGTATTGAATTAGGACAACCGGGAAG--------ATTGTT------AGGA--GATGATCAACTATACAACGTAATTGTAACATCTCATGCTTTTATTATAATCTTTTTTTTAGTTATACCTTTAATAATTGGTGGATTTGGTAATTGACTGATTCCTTTAATATTAAAATCTATTGATATGTTATTCCCACGACTGAATAACTTAAGATTTTGATTATTACCACCAGCA-TT-AATTTTATTATT---AGCTTCTAGAATAG-T--GGAA---AGAGGGGTAGG…
	MK533011	-----------------------------------------------------TT--TAATTTTTGGTA-TTTGATC--TG-G-GTTTGTTGGTACCGCACTAAGACTTCTAATTCGTGCTGAACTAGGTCAACCCGGGTC--------TTTATT------AGGT--AATGACCACCTTTTCAATGTAATTGTAACTGCTCATGCTTTTATTATAATTTTTTTCCTTGTTATGCCCCTAATAATTGGCGGTTTTGGTAACTGGTTAGTACCTTTAATACTTGGGGCCCCTGATATAGCTTTTCCACGATTAAATAATATAAGTTTTTGGCTGCTTCCCCCTGCT-CT-ATTTTTACTACT---AAGTTCAGCTATTA-T--AGAA---AATGGTGCTGG…
	OK635343	--------------------------------------------TACTTTGTATT--TAATTTTTGGTA-TTTGGTC--TG-G-GTTTGTCGGTACTGCGTTAAGGCTTTTGATTCGTGCTGAATTAGGGCAGCCAGGTTC--------TCTGTT------GGGT--AATGACCATCTTTTTAATGTAATTGTTACGGCTCATGCGTTTATTATAATTTTTTTTCTTGTTATACCGTTAATAATTGGTGGGTTTGGAAATTGATTGGTTCCGTTGATGTTAGGTGCCCCGGATATAGCTTTTCCTCGGTTAAATAATATAAGGTTTTGGTTGCTCCCTCCTGCG-TT-GTTTTTATTGTT---AAGTTCTGCTATTA-T--GGAG---AATGGTGCTGG…
	HM852948	---------------------------------------------------------------------------------------------------------------------------------------------------------------------------------TATATAATGTAATTGTAACGGCTCATGCTTTTATANTAATTAATTTNCTAGTTATACCTATAATAATGGGCGGTTTTGGTAATTGGCTTATTCCTCTTATGATTGGGGCTCCTGACATGGCTTTTCCTCGATTAAATAATTTAAGTTTTTGATTATTGGTGCCGGCA-TT-GTTTCTATTATT---AAGTTCTTCTTTAG-T--GGAG---AGTGGTGTTGG…
	GQ360033	------TTGCGGTGATTGTGTTCTACGAATCATAAGGATATTGGGACTTTATATT--TACTGTTGGCTT-TGTGGTC--TG-G-TTTGGTTGGTTTAGCTTTGAGTCTTTTGATTCGAGCAGAGTTGGGTCAACCAGGGAG--------ATTGCT------GGGG--GATGATCAGTTGTACAATGTGATTGTAACAGCTCATGCCTTTATAATAATTTTTTTCTTGGTAATGCCTATAATAATTGGGGGTTTTGGTAATTGGCTTATTCCCCTGATGATTGGGGCTCCTGATATGGCTTTTCCACGTCTTAATAATTTAAGGTTTTGGTTGCTTGTACCGGCT-CT-TTTTTTGTTGTT---AAGGTCTTCTCTGG-T--TGAG---AGGGGTGTTGG…
	KX713444	---------------------------------------------ACTTTATATA--TGTNGTTGGCTA-TGTGATC--TG-G-GTTTGTTGGGTTAGCTTTAAGGCTGCTAATTCGGGTGGAGTTAGGGCAACCTGGGAG--------GTTTCT------TGGG--GATGACCAGTTATATAATGTAATTGTGACTGCGCATGCTTTTATGATGATTTTCTTTTTGGTGATACCAATGATGATTGGTGGGTTTGGGAATTGGTTGATCCCATTAATGATTGGGGCTCCCGATATGGCGTTTCCTCGGTTAAATAATTTGAGGTTTTGGTTATTAGTGCCAGCT-CT-TTACCTACTTTT---GGGCTCTTCCTTGG-T--AGAG---AGTGGGGTGGG…
	DQ241803	----------------------------------------------------------------------TGTGGTC--TG-G-GCTTGTAGGGTTGTCTTTGAGGTTGTTAGTTCGGGTTGAGTTGGGTCAGCCTGGGAG--------GCTTTT------AGGG--GATGATCATCTTTATAATGTAGTTGTGACTGCTCATGCTCTTATGATGGTGTTTTTCTTGGTGATGCCTATGATAATTGGGGGTTTTGGTAATTGGTTAATTCCTCTAATAATTGGGGCTCCTGATATGGCTTTTCCACGTTTAAATAATTTGAGATTTTGGTTATTAGTTCCAGCT-TT-GTATTTACTTTT---AGGGTCTTCGTTGG-T--TGAA---AGAGGAGTTGG…
	MN322435	--------------------------------------------GACTTTATATA--TTCTATTTGGTA-TTTGATC--GG-G-GTTAGTAGGCACAGCCTTAAGCCTGTTAATCCGAGCAGAACTCGGCCAACCTGGAAG--------ACTTCT------CGGA--GACGACCAACTATATAATGTTATCGTAACCGCCCATGCTTTCGTTATAATTTTTTTTATAGTAATACCTATAATAATTGGGGGATTTGGAAATTGACTAGTTCCTTTAATATTAAATGCGCCAGACATAGCATTCCCACGTCTCAATAATATAAGATTCTGACTACTGCCGCCTGCT-CT-TACACTTCTATT---GCTTTCCGCCTCAG-C--GGAA---CAAGGCGCAGG…
	MK851200	---------------------------------------------ACTTTATATC--TGGTTTTTGGTA-TATGGTC--AG-G-TATAATTGGGATTTCTTTAAGTATTTTGATTCGTACTGAGTTGGCACGTCCTGGGTC--------ATTTTT------AGGT--AATGATCAGTTATATAATAGAATTGTTACTGCTCATGCTTTTATTATAATTTTTTTTATAGTAATACCTGCAATGATTGGTGGTTTTGGTAATTGAATAGTACCTTTGATGTTGAAGGTGCCTGATATGGCTTTTCCTCGTTTAAATAATATGAKTTTTTGGTTATTACCTCCTTCT-TT-GTTTTTATTGGT---GAGTTCCTTTTTAG-T--GGAT---GAGGGTGTTGG…
	MT254076	---------------------------------------------ACTTTATATA--TTATTTTTGGGA-TTTGATC--TG-G-TCTAATCGGAACTTCCCTAAGTCTTATTATCCGAGCTGAATTAGGCCAGCCTGGAGC--------ATTATT------AGGA--GATGACCAACTATACAATGTTGTGGTTACAGCCCATGCTTTTGTCATAATTTTTTTCCTAGTAATGCCTTTGATGATTGGTGGATTTGGAAACTGACTAGTCCCTCTTATATTGGGTGCTCCTGATATAGCTTTCCCTCGCTTAAATAATATAAGTTTCTGACTGCTACCTCCCGCA-CT-TTTTTTGTTGAT---TAGCTCTGCAGCAG-T--AGAA---AGAGGAGTGGG…
	OR435275	------------------------------------GATATTGGAACTTTATATA--TTGTTTTTGGTA-TTTGGTC--GG-G-ACTAGTGGGTACTTCATTAAGTCTAATTATTCGAGCAGAATTAGGTCAGCCTGGTTC--------ATTGTT------AGGA--AACGATCAGCTATATAATGTTATTGTTACAGCACATGCTTTTGTTATAATTTTTTTTTTGGTAATACCACTAATAATTGGTGGGTTTGGTAATTGATTGGTTCCCTTAATATTGGGGGCACCTGATATAGCTTTCCCCCGGCTGAATAATATAAGGTTTTGGCTTCTTCCTCCTGCT-CT-TTTTTTGCTGGT---TAGTTCTGCGGCTG-T--AGAA---AGAGGAGTTGG…
	KC429105	--------------------------------------------GACATTGTATT--TGGTTTTAGCTT-TATGGTC--TG-G-ACTTATTGGGTTGGCTTTAAGTTTGTTAATTCGTGCTGAGTTAGGGCAGCCAGGAAG--------TTTGTT------AGGT--GATGATCAGTTATACAATGTAATTGTAACTGCTCATGCTTTTATGATGATTTTTTTTTTGGTGATGCCCATGATGATTGGGGGTTTTGGGAATTGATTGTTGCCTTTGATGTTGGGGGCTCCGGATATGGCTTTTCCTCGGTTAAATAATATAAGGTTTTGGCTATTAGTTCCTGCA-TT-GTTTTTATTACT---AAGATCTTCTTTGG-T--TGAA---AGAGGTGTAGG…
	MW278816	--------------------------------------------CACTTTATATC--TCCTTTTTGGTT-TTTGGTC--TG-G-CTTTGTCGGGACAGCGCTAAGAATACTAATTCGAGCAGAACTGGGACAACCTGGCAG--------GTTGTT------AGGG--AGTGATCAGTTATATAATGTTATTGTAACTGCTCATGCATTTGTTATAATTTTTTTTTTAGTGATGCCAATGATAATTGGAGGATTTGGGAACTGGTTAATTCCGCTAATATTAGGAGGTCCAGACATAGCATTCCCTCGATTAAATAATATAAGGTTTTGATTATTACCGCCATCT-TT-ATTCTTATTACT---GTGCTCCTCTGCTG-T--CGAA---AGGGGAGTGGG…
	AB201510	--------------GTTTGGTCAACAAAATCATAAAGATATTGGAACATTATATA--TTATTTTAGGTG-TATGGGC--AG-G-TTTAGTAGGGACCGGACTCAGTATATTAATTCGAGCCGAACTTGGCCAACCAGGCGC--------TCTCTT------AGGC--GATGATCAACTTTACAATGTTATTGTTACAGCTCACGCTTTCGTTATGATTTTCTTTTTAGTTATACCTATAATAATTGGAGGATTTGGTAACTGATTAGTACCCCTTATACTTGGGGCTCCTGATATAGCTTTTCCCCGACTAAATAATATAAGATTTTGATTACTTCCCCCTTCC-TT-ATTCCTTCTCCT---AGCCAGAAGAGCTG-T--TGAA---GGAGGAGTAGG…
	LC075683	TCAGGAAACAGCTATGACCGGTCAACAAATCATAAAGATATTGGAACTTTATATA--TTATTTTAGGGA-TGTGATC--TG-G-TTTAGTCGGAACAGGTTTAAGTATACTGATTCGAGCGGAATTAGGTCAACCTGGGTC--------TCTTTT------AGGG--GACGACCAGCTATACAATGTAATTGTAACAGCCCATGCTTTCGTTATAATCTTTTTCCTAGTAATACCCATGATAATTGGTGGATTCGGAAACTGGCTGGTCCCACTTATACTGGGAGCCCCAGACATAGCTTTCCCACGACTAAATAACATAAGCTTTTGACTTCTCCCACCTTCC-CT-TTTCCTTCTATT---AGCTAGAAGTATAG-T--TGAA---GGTGGAGTCGG…
	AB238581	--------------------------------------------GACTCTGTACA--TCATTTTAGGTG-TTTGATC--AG-G-TTTAGTAGGAACCGGTCTGAGAATGTTAATCCGAGCTGAATTAGGTCAGCCTGGGTC--------TCTTTT------AGGT--GATGATCAACTATATAATGTTATTGTTACAGCTCATGCTTTTATTATGATTTTTTTCTTAGTGATACCTATAATAATCGGTGGATTTGGTAATTGGTTGGTTCCTCTAATATTGGGAGCACCAGACATAGCTTTTCCGCGTCTTAATAATATAAGATTCTGATTATTACCTCCTTCT-TT-ATTTTTACTCTT---AGCAAGAAGTATGG-T--AGAA---GGAGGGGTCGG…
	MK291010	--------------------------------------------AACTTTGTATG--TTGTTTTAGGGG-TTTGATC--GG-G-CTTATTGGGCACGGGTCTGAGAATGCTTATTCGGGTTGAGTTAGGACAACCGGGATC--------TCTCTT------AGGG--GACGATCAGTTGTATAATGTGATTGTTACTGCTCATGCGTTTGTTATAATTTTTTTTTTGGTAATACCAATGATGATTGGGGGGTTCGGTAATTGGCTGGTGCCTTTAATGCTTGGGGCTCCTGATATGGCTTTTCCTCGTCTTAATAATATAAGTTTTTGGCTACTTCCTCCTTCT-TT-GGTGCTTTTATT---GATGTCTGCTGCTG-T--GGAG---AGGGGAGTAGG…
	MK291064	--------------------------------------------AACTCTGTATC--TTGTGCTAGGGG-TTTGGGG--GG-G-GGTTTTGGGCACTGGATTGAGTTTGTTGATTCGGGCTGAGTTGGGGCGTCCTGGTGC--------GCTTTT------GGGG--GACGATCAGCTGTATAATGTAGTTGTGACTGCCCATGCATTTGTGATAATTTTTTTTTTGGTAATACCAATAATGATTGGGGGTTTTGGGAATTGGCTGGTTCCGTTGATATTAGGTGCTCCAGATATGGCGTTTCCTCGGTTAAATAATATAAGATTTTGATTGTTGCCTCCGTCT-TT-AGGGTTGTTATT---GGTATCAGCTGCTG-T--GGAG---AGAGGTGCTGG…
	OP491195	------------------------------------------GGAACATTATATA--TTTTATTCGCAA-TATGATC--GG-G-GCTAGTTGGAACTGCTCTTAGTCTTCTAATTCGTGCAGAGCTAGGCCAGCCCGGGAG--------CCTATT------AGGG--GACGATCAACTTTACAACGTTATTGTAACTGCCCATGCCTTCATTATAATTTTTTTTTTAGTCATACCTATAATAATTGGTGGTTTTGGAAATTGGCTTATCCCGCTAATGTTGGGGGCCCCGGATATAGCCTTTCCCCGGTTAAATAATATAAGATTCTGGCTTCTCCCGCCCTCT-CT-TATCCTGTTACT---GTCCTCAGCAGCCG-T--AGAG---AGCGGTGTAGG…
	MT920137	--------------------------------------------TACGTTGTATA--TGCTTTTTGGGT-TTTGAGC--TG-G-TTTTGTTGGTACTGGGTTGAGAATGTTAATTCGTATTGAACTAGGTCAACCAGGGGC------G--TTTTT------AGGG--AGGGATCAATTATATAATGTTATTGTGACTGCTCATGCATTTGTGATGATTTTTTTTTTAGTTATGCCAATGATGATTGGAGGATTTGGGAATTGGTTAATTCCTTTAATGTTGGGGGGTCCAGATATGGCGTTTCCTCGTCTGAATAATATGAGATTTTGGTTATTGGTGCCGTCT-TT-GTTCCTTTTACT---ATGTTCTTCTGCTG-T--TGAG---AGGGGTGTGGG…
	KF644122	--------------------------------------------GACGCTGTATA--TTTTATTGGGGG-TGTGATC--GG-G-ACTTGCTGGAACTGGGCTCAGGATACTAATTCGGGCAGAGCTTGGGCAGCCCGGGTC--------TTTGCT------GGGA--GATGATCAGCTCTATAATGTAATTGTTACTGCGCATGCTTTTGTTATAATTTTTTTTCTAGTTATGCCGATAATAATTGGTGGGTTTGGTAACTGGTTGGTTCCTCTTATATTAGGGGCTCCGGATATGGCTTTCCCTCGTTTAAATAATATAAGGTTTTGATTACTTCCTCCTTCA-TT-GCTTTTGTTGTT---AGGTTCTTCAGTTG-T--TGAG---AGGGGTGTAGG…
	AY296819	-------------------------------------------------------------------------------------------------------AGTATGTTAATTCGTGCTGAGTTAGGTCAGCCGGGTGC--------ATTGTT------GGGA--GATGATCAATTGTATAATGTGATTGTGACGGCGCATGCGTTTGTAATGATTTTTTTTTTAGTGATGCCGATGATAATTGGGGGTTTTGGAAATTGATTGGTTCCTTTGATGTTAGGGGCTCCGGATATAGCATTTCCTCGTCTTAATAATATGAGATTTTGGTTACTACCGCCGTCA-TT-GATGTTACTATT---GATGTCTGCAGCTG-T--AGAG---AGGGGGGCTGG…
	MF685975	--------------------------------------------TACTTTATACA--TTATCTTAGGGA-TCTGATC--TG-G-GTTAGTAGGAACTGGTTTAAGTATATTAATTCGAGTAGAATTAGGTCAACCAGGAAC--------TTTACT------TGGC--GATGATCAACTATATAACGTTATTGTTACAGCTCACGCATTTGTAATAATTTTTTTTCTAGTAATACCTATAATAATTGGTGGTTTTGGAAATTGGTTGATTCCTTTAATATTAGGAGTTCCCGATATAGCTTTTCCTCGCCTAAACAATATAAGATTTTGATTATTACCACCATCT-CT-ATTTTTATTATT---AAGCTCAGCTGCAG-T--AGAA---GTTGGAGTTGG…
	GU290163	--------------------------------------------AACTTTATATA--TTCTATTTGGGA-TATGATC--GG-G-TTTAGTTGGAACTGCTCTTAGTTTGCTTATTCGGGCTGAGCTAGCTCAGCCCGGTAC--------TTTATT------AGGA--AACGATCAATTGTATAATGTTATTGTGACTGCCCATGCTTTTGTAATAATTTTTTTTCTAGTAATACCTATGATAATTGGGGGGTTTGGTAATTGGCTTGTTCCTCTAATATTAGGAGCTGTAGATATAGCTTTCCCTCGATTAAATAATATAAGATTTTGACTTCTTCCTCCTGCT-TT-ATTGTTATTATT---ATCTTCAGCTTGCG-T--TGAG---AGAGGTGCAGG…
	FR717494	---------------------------AATCATAAAGATAATGACACGGTATATA--TAGTTGTTTGGG-TGTGATC--TG-G-GTTGGTTGGTACCGGGCTTAGCTTATTAATTCGGGCTGAGCTTGGTCAACCTGGGGC--------ATTGTT------AGGC--GATGATCAGCTTTATAATGTTATTGTTACAGCGCATGCTTTTGTAATGATTTTTTTCTTGGTAATACCTATAATAATTGGTGGGTTTGGTAATTGGCTGGTTCCTTTAATATTAGGTGCTGTGGATATGGCTTTTCCTCGATTAAATAATATGAGATTTTGGTTACTCCCACCGGCC-TT-GTTGCTCTTGTT---GTCTTCCGGAGCTG-T--AGAA---AGGGGTGTAGG…
	OP491280	------------------------------------------GGAACACTATATA--TCTTGTTTGGCA-TATGATC--TG-G-ACTAGTTGGGACGGCCTTAAGCCTTTTGATCCGTGCAGAACTAGGACAACCTGGTAC--------TCTTTT------AGGA--GATGACCAGCTGTATAACGTTATTGTTACTGCTCATGCATTTGTCATAATTTTCTTTCTAGTTATACCTATGATAATTGGCGGATTTGGGAACTGATTAATCCCCCTAATGCTGGGGGCCCCAGACATGGCTTTTCCACGCTTAAATAATATAAGATTTTGACTTCTACCCCCCTCA-CT-TTTTTTACTACT---GTCATCGGCAGCTG-T--CGAA---ACAGGTGCCGG…
	MK047762	-----------------------------------------------------------------GGTG-TGTGATC--AG-G-ACTTGTTGGAACAGCTCTTAAGTTATTAATTCTAGCCGAATTAGGTCAGCCGGGTGC--------ACTATT------AGGA--GATGATCAGCTACATAATGTTATTGTAACAGCTCATGCTTTTGTCATAATTTTCTTTTGGGTAATACCTATAATAATTGGGGGGCTTGGGAATTGATTAGTTCCTTTAATGTTAGGGGCTCCTGACATAGCTTTTCCTCGGTTAAATAATATAAGATTTTGATTAGTACCTCCTGCT-TT-AATACTATTATT---ATCTTATGCTGCAA-T--AAAA---AGGGGAGTAGG…
	MW278833	--------------------------------------------AACTTTATACA--TTATTTTTGGTG-TCTGGTC--GG-G-GCTAGTAGGTACAGCCTTAAGTTTATTGATTCGAGCTGAGCTTGGGCAACCGGGTGC--------TTTATT------AGGA--GATGATCAGTTGTATAATGTCATTGTTACAGCTCATGCTTTTGTTATAATTTTCTTTTTAGTAATACCGATAATGATTGGAGGTTTTGGGAACTGACTAGTTCCTCTGATGTTAGGTGCCCCCGATATGGCTTTTCCTCGTCTGAATAACATAAGTTTTTGGTTATTACCTCCTGCT-TT-ACTATTGTTATT---ATCCTCTGCTGCTG-T--GGAG---AGAGGCGTGGG…
	KF535509	-------------------GGTCAACAAATCATAAAGATATTGGAACTTTATATA--TTTTGTTTGGTG-TATGATC--AG-G-ATTAGTTGGTACTGGACTTAGTATTTTAATTCGAATTGAACTTGGTCAACCTGGTAC------T--TTATT------AGGT--AATGATCATTTATATAATGTAATTGTGACTGCTCATGCATTTGTTATAATTTTTTTCTTGGTTATACCTATAATAATTGGTGGGTTTGGTAATTGATTAATTCCTTTAATATTAGGTGCTCCTGATATAGCTTTTCCACGTTTAAAAAATATAATTTTTTGATTATTACCCCCAATT-TT-ATTACTTCTTTT---ATCTTCGGCTGCTG-T--AAAA---AGTGGGGTTGG…
	MH338887	--------------------------------------------AACTCTTTATA--TTATATTTGGAA-TTTGGTC--AG-G-GTTAGCAGGCACTGCTTTAAGGTTGTTAATTCGTGCTGAATTAGGGCAGCCCGGAAG--------TTTAAT------AGGA--GATGACCAGCTATATAATGTAATTGTAACTGCGCATGCGTTTGTAATAATTTTTTTTCTAGTTATACCGATAATAATTGGAGGATTTGGGAATTGAATAGTTCCTCTTATGCTCGGGGCCCCAGATATAGCATTTCCTCGACTTAATAATATAAGATTTTGATTATTACCTCCTGCT-TT-AGCTTTATTATT---AGCATCTAGTGCTG-T--TGAA---AGAGGGGTCGG…
	MT107256	-----------------------------------------CGGTACTTTATATA--TTATCTTGGGTA-TATGGTC--CG-G-TCTAATTGGAACTGGCTTAAGGATATTAATTCGTATTGAGCTTGGACAGCCCGGTTC--------TTTTCT------TGGG--GATGATCAGTTGTATAACGTAATTGTAACGGCCCACGCTTTTATTATGATTTTTTTTTTGGTTATGCCTATAATAATTGGTGGGTTTGGTAATTGATTGGTTCCTTTGATGTTAGGGGCTCCTGATATGGCTTTTCCTCGTCTAAATAATTTAAGGTTTTGGCTTTTGCCGCCTTCT-TT-ATTTTTGCTTTT---ATGTAGTAGAATGG-T--TGAG---GGTGGGGTTGG…
	MN322442	--------------------------------------------TACACTCTATA--TTTTATTTGGGA-TTTGGGC--TG-G-CTTAGTGGGGACGGCTCTAAGATTATTGATTCGTGCTGAGTTAGGGCAGCCTGGTGC--------ATTGCT------AGGA--GACGATCAACTATACAATGTAATTGTAACTGCTCATGCGTTTGTTATAATTTTTTTCCTAGTTATGCCAATAATAATTGGGGGGTTTGGAAATTGGTTAGTTCCTCTAATATTAGGTGCACCTGATATAGCTTTTCCCCGGCTAAATAATATAAGTTTTTGGTTGCTTCCACCGGCG-TT-ATTACTATTGCT---TTCATCTGCTGGGG-T--AGAG---AGGGGTGTGGG…
	KC250712	--------------------------------------------AACTTTGTATA--TTTTATTTGGAA-TGTGATC--AG-G-CCTTGTTGGTACTGGTCTAAGTCTTTTAATTCGTGCTGAGTTAGGTCAGCCAGGAAC--------GTTATT------AGGG--GATGATCAACTTTATAACGTAATTGTTACGGCTCACGCTTTTATTATAATTTTCTTTCTAGTTATACCTATGATAATTGGAGGGTTTGGTAACTGACTGGTTCCTTTAATACTTGGTTCACCAGATATAATTTTTCCCCGACTTAATAATATAAGATTTTGGCTACTTCCTCCAGCT-TT-ATTACTATTATT---ATCATCTTCAACTG-T--TGAA---AGTGGGGCTGG…
	JQ964728	------------------------------CATAAAGATATTGGTACTTTATATA--TCTTATTTGGGA-TGTGGGC--TG-G-TTTAGTTGGTACAGCATTAAGTCTTTTAATTCGTGTTGAATTGGGGCAACCTGGTAG--------TTTATT------AGGT--GATGACCAACTATATAATGTTATTGTTACTGCTCATGCTTTTGTTATAATTTTTTTTTTAGTTATACCTATAATAATTGGTGGTTTCGGTAACTGATTAGTTCCTTTAATACTTGGTGCTCCTGATATAGCATTTCCTCGATTAAATAATATGAGTTTTTGGTTGCTACCTCCTGCA-TT-ATTTTTATTATT---GTCTTCTGCTGTTA-T--TGAG---AGGGGGGTTGG…
	FJ515966	---------------------------------------------ACATTGTATA--TTATTTTGGGGG-TTTGATC--TG-G-GCTAGCTGGGACAGGGTTAAGTATATTGATTCGGGCTGAGCTTGGTCAGCCAGGTTC--------TTTGTT------GGGG--GACGATCAGTTATATAATGTTATTGTAACTGCTCATGCTTTTGTTATGATTTTTTTTTTGGTTATACCAATAATGATTGGGGGATTTGGGAATTGGTTGGTTCCATTAATGTTAGGGGCTCCTGATATAGCTTTTCCTCGGTTGAATAATATAAGTTTTTGGTTGTTGCCTCCCTCT-TT-ATTTCTTCTTCT---TAGTTCTTCTGCTG-T--TGAG---AGAGGAGTGGG…
	OQ749929	---------------------TCTACTAATCATAAGGATATTGGAACTTTATATC--TTTTATTGGGTG-TTTGGTC--TG-G-GTTGGCAGGTACAGGTTTAAGTATGTTAATTCGAGGTGAATTAGGGCAGCCGGGAGC--------TTTATT------AGGT--GATGATCAATTATATAATGTGATTGTAACGGCTCATGCTTTTGTGATAATTTTTTTTTTAGTTATACCAATAATAATTGGGGGATTTGGTAATTGGTTAGTTCCCCTCATATTAGGAGCTCCTGATATGGCTTTTCCTCGTCTTAATAATATAAGATTTTGGTTATTACCCCCTTCT-TT-ATTACTTTTGCT---AAGGTCTTCGGCAG-T--TGAA---AGGGGGGCTGG…
	AY456572	------------------------------------------------------------------GGA-TATGAGC--CG-G-GTTAGTAGGTACCGCATTAAGTCTTTTAATCCGGGCCGAATTAGGGCAACCTGGCGC--------ACTGTT------AGGA--GACGATCAGCTTTATAATGTGATCGTGACCGCACATGCTTTTGTTATAATTTTTTTTCTTGTGATACCGATAATAATCGGGGGATTCGGAAATTGACTTGTTCCTTTGATGCTAGGTGCCCCGGACATAGCCTTCCCGCGGCTTAATAATATGAGGTTCTGGCTGTTGCCTCCTGCA-TT-GTTATTACTTTT---ATCCTCAGCGGCCG-T--AGAA---GCAGGGGTGGG…
	AY456546	------------------------------------------------------------------------------------------CGGTACCGCTTTGAGTCTTTTAATTCGAGCCGAACTTGGTCAACCCGGTGC--------CCTTTT------AGGG--GATGACCAGCTCTATAATGTTATTGTAACAGCGCATGCTTTTGTTATAATTTTTTTTCTGGTCATACCTATGATAATTGGTGGGTTTGGAAATTGACTAGTCCCACTTATATTAGGAGCCCCCGATATAGCCTTTCCACGTCTTAACAATATAAGTTTCTGGTTGTTGCCCCCTGCC-CT-GTTACTATTACT---ATCATCAGCAGCTG-T--TGAG---AGAGGGGTTGG…
	KF643336	----------------------------------------------------------CATTTTTGGTA-TATGATC--CG-G-GCTAGTGGGGACAGCCCTGAGCTTGCTAATTCGTGCCGAACTAGGACAGCCGGGTTC--------CCTGTT------GGGG--GACGATCAACTGTACAATGTCATTGTTACAGCGCATGCCTTTGTCATGATTTTTTTCTTGGTAATACCCATAATGATTGGGGGTTTTGGTAATTGATTAGTGCCTCTAATACTTGGAGCCGTTGATATGGCATTCCCCCGACTAAACAACATAAGATTCTGGTTGTTACCTCCTGCC-CT-TTTCTTACTTTT---AGCTTCCGCGTGTG-T--GGAG---TCCGGGGCGGG…
	KF643882	---------------------------------------------------------TTATATTTGGGA-TGTGGTC--TG-G-GCTGGTTGGTACCGCATTAAGTTTGCTAATCCGGGCAGAGTTAGGGCAACCAGGCTC--------TTTATT------GGGG--GACGACCAGCTTTACAATGTAATCGTTACAGCTCATGCTTTTGTGATGATTTTTTTTCTTGTTATGCCCATAATAATTGGGGGTTTTGGAAATTGGTTGGTGCCCCTCATGTTAGGGGCCGTGGATATAGCCTTTCCTCGGCTAAACAACATAAGCTTTTGATTATTGCCCCCTGCT-CT-GTTCCTCCTCTT---AGCTTCCGCTTGCG-T--GGAA---AGTGGTGCAGG…
	MK584519	--------------------------------------------------------------TTCGGTG-CTTNATC--NG-G-AATGGTNGGAACTTCTTTAAGCCTTTTAATTCGAGCTGAATTAGGCCAACCAGGATC--------CTTAAT------TGGT--GACGATCAAATCTATAATGTGATCGTCACAGCCCATGCTTTTGTCATAATTTTCTTCATAGTTATACCTATCATAATTGGAGGGTTTGGAAATTGACTTGTACCTTTAATATTAGGAGCCCCTGATATAGCATTCCCTCGAATAAATAATATAAGTTTTTGATTGTTGCCCCCTTCT-TT-AACTTTATTATT---GGCGAGTAGCTTAG-T--TGAA---AATGGTGCTGG…
	KU285770	--------------------------------------------TACATTATATT--TTTTATTTGGAG-CTTGAGC--TG-G-TATAGTAGGTACTTCACTCAGACTTATTATCCGAGCAGAACTAGGCCAACCAGGAAC--------ATTAAT------TGGA--AACGATCAAATTTATAACGTAGTAGTTACAGCTCACGCTTTTGTTATAATTTTCTTTATAGTTATGCCTATTATAATTGGAGGATTTGGTAATTGACTTGTCCCCCTAATATTAGGAGCTCCGGATATAGCTTTTCCACGTATAAACAATATAAGATTCTGACTTTTACCTCCCTCT-CT-TACCCTCCTTCT---AATAAGAGGCATGG-T--TGAA---AGTGGGGTTGG…
	MH339187	--------------------------------------------GACTTTGTATT--TTATTTTTGGAG-CATGGGC--TG-G-AATGGTTGGTACATCACTGAGATTAGTCATCCGGGCTGAACTTGGTCAACCAGGGAG--------ATTAAT------TGGC--GACGACCAAATCTATAACGTAGTAGTGACTGCACACGCGTTTGTTATAATTTTTTTTATGGTTATACCTATTATGATTGGGGGATTTGGAAATTGACTAGTCCCTTTAATATTAGGGGCACCTGATATGGCGTTCCCGCGTATGAATAATATGAGATTCTGGTTACTTCCACCTTCA-TT-GACATTATTATT---AATAAGAGGTATGG-T--TGAA---AGAGGAGTAGG…
	MH339210	--------------------------------------------GACTTTATATT--TTATCTTTGGAG-CCTGAGC--TG-G-AATAGTAGGAACCTCATTAAGGTTGATTATTCGAGCAGAACTAGGGCAGCCTGGAAG--------TTTAAT------TGGG--GATGACCAGATTTATAACGTAATTGTTACGGCGCATGCCTTTGTTATAATTTTCTTTATAGTTATACCTATTATAATTGGAGGGTTTGGAAATTGATTAGTTCCTCTTATATTAGGGGCTCCTGATATAGCCTTCCCTCGGATAAACAACATGAGATTTTGATTACTACCCCCATCT-TT-AACTCTTTTATT---GACAAGGGGAATAG-T--AGAG---AGAGGAGTAGG…
	MG421892	--------------------------------------------AACTCTTTACA--TAGTATTTGGTT-TATTTTC--TG-G-TATGGTTGGAACAGCTTTAAGTATGTTAATAAGACTTGAATTAACTGGTCCAGGAGC--------CATGTT------TGGG--GATGATCATTTATATAATGTTTTAGTTACCGCTCATGCTTTTGTAATGATTTTTTTTCTTGTTATGCCAGTTCTTATTGGAGGATTTGGGAATTGATTTATTCCCTTATATATAGGAGCCCCTGATATGGCTTTTCCAAGACTTAATAATTTAAGTTTTTGACTTCTACCTCCTGCA-TT-ATTATTATTACT---AGGATCTTCTTTAA-T--AGAA---CAAGGAGCAGG…
	MW278337	--------------------------------------------AACCCTTTACA--TTATTTTTGGAG-CATGAGC--GG-G-CCTCCTTGGCACTGCCCTCAGTGCTGTAATCCGCACAGAGCTTGGACAGCCCGGGAC--------TGTACT------GGCA--AACGACCAAGTCTATAATGTTATTGTAACTGCTCACGCATTCCTCATAATTTTCTTTATAGTGATGCCCCTAATGATTGGGGGGTTCGGTAATTGACTCGTACCCTTAATGCTAGGAGCCCCCGACATGGCTTTCCCACGCCTCAACAACATGAGATTTTGACTCCTCCCCCCCTCC-CT-AGCCCTACTCGT---TTTTTCTTCTGTCG-T--AGAG---AGCGGCGCAGG…
	OQ720929	--------------------------------------------TACATTATATA--TGCTTTTTGGAA-TGTGATC--CG-G-CTTTATCGGGACAGCTCTTAGTTTATTGATTCGAGCCGAACTGGGACAACCAGGGTC--------TCTTAT------TGGA--AATGACCAACTCTATAATGTCATCGTGACAGCCCATGCTTTTGTGATAATCTTTTTCCTCGTTATACCTATAATAATCGGGGGATTTGGAAACTGGCTAGTGCCTCTAATACTCGGAGCTATTGATATAGCGTTTCCTCGCCTTAACAACATAAGGTTTTGGCTCCTGCCGCCCGCC-TT-ACTGCTTTTACT---GTCCTCTGCCACTG-T--TGAA---AGAGGTGTTGG…
	OQ720927	--------------------------------------------TACGTTGTATA--TTCTATTCGGCA-TATGGTC--GG-G-ATTAGTGGGGACTGCCCTCAGGATGCTAATTCGTGCAGAACTTGCCCAGCCTGGATC--------CTTGCT------AGGA--AATGACCAATTATACAATGTAATTGTAACAGCACATGCATTTGTAATAATTTTTTTTTTAGTAATACCAATAATAATTGGAGGGTTTGGGAACTGGTTGGTACCTATAATGCTGGGTGCACCGGATATGGCATTTCCACGCTTAAATAACATAAGTTTCTGACTACTCCCTCCGGCT-TT-GGTGTTGCTTCT---TGCTTCCGCCTGTG-T--GGAA---AGGGGGGTAGG…
	OQ720928	--------------------------------------------CACATTATATA--TCCTCTTTGGGA-TGTGATC--CG-G-ATTGGTGGGAACAGCATTAAGCTTGTTAATTCGAGCAGAACTGGCCCAACCAGGTTC--------TCTACT------AGGG--AATGATCAATTATACAATGTGATTGTTACAGCACACGCATTTGTAATAATTTTTTTTTTAGTTATACCAATAATGATCGGTGGATTCGGAAATTGGCTAGTACCTATAATATTGGGAGCACCAGACATGGCTTTTCCTCGGTTAAATAATTTAAGTTTCTGGTTACTACCGCCCGCC-TT-ACTGCTTCTTTT---AGCTTCTTCCTGCA-T--TGAA---AGGGGGGTGGG…
	FN651936	------------------------------------------GGAACCTTATATA--TTCTGTTTGGTA-TGTGGTC--TG-G-CTTAGTGGGTACAGGGTTAAGCCTCCTGATTCGGGCTGAGCTTGGCCAGCCTGGTGC--------ATTGTT------AGGC--GATGACCAGCTATACAATGTAATTGTTACGGCTCACGCGTTTATTATAATTTTTTTCTTGGTTATACCCATCATGATCGGGGGGTTCGGTAATTGGTTGGTGCCCCTAATATTAGGGGCCCCCGACATGGCATTTCCCCGGCTAAATAATATAAGTTTCTGGCTATTGCCACCAGCT-CT-TTTACTTCTACT---CTCCTCGGGTGCTG-T--GGAG---AGGGGGGTAGG…
	AY296830	-------------------------------------------------------------------------------------------------------AGTCTACTTATTCGGGCAGAACTGGGGCAGCCCGGGGC--------ACTTCT------TGGG--GATGACCAGTTGTATAATGTGATTGTCACAGCTCACGCCTTTGTTATAATCTTTTTCTTAGTTATGCCAATAATAATTGGTGGCTTTGGAAACTGGCTTGTTCCACTAATACTGGGAGCACCTGACATAGCATTTCCTCGGNTAAATAATATAAGTTTTTGATTATTGCCCCCAGCT-CT-CTTATTGCTTCT---ATCCTCTGCTGCTG-T--TGAG---AGCGGAGTTGG…
	KX496667	--------------------------------------------TACTTTATATA--TTTTATTTGGTA-TATGAGC--AG-G-TTTAATTGGTACAGGATTAAGTTTATTAATTCGAGCAGAATTAGGCCAGCCAGGAAG--------ATTAAT------TGGA--AATGATCAATTATATAATGTAATTGTTACTGCACATGCATTTGTGATAATTTTTTTCTTAGTTATGCCAATAATAATTGGGGGATTTGGAAATTGATTAGTACCTTTGATGTTGGGAGCACCCGATATGGCTTTTCCACGGTTAAATAACTTGAGATTTTGGTTACTACCTCCGTCT-TT-ATTGTTATTATT---AATTTCTGCTATAG-T--GGAG---AGTGGTGTAGG…
	MN322414	--------------------------------------------CACCCTTTATA--TCCTCTTTGGTA-TATGATC--AG-G-TCTTGTTGGTACTGCCCTCAGACTCCTCATCCGAGCAGAACTTGGACAACCTGGAGC--------CCTCCT------CGGT--GACGACCAACTCTATAATGTTATTGTAACAGCCCATGCATTTGTAATAATTTTTTTCCTTGTCATACCTATAATAATTGGGGGATTTGGCAACTGATTAGTACCACTAATATTGGGAGCACCAGATATAGCCTTTCCACGCCTTAATAACATAAGATTTTGACTCTTACCCCCAGCA-CT-ACTCCTCCTTTT---ATCTAGTGGAATAA-T--TGAA---TCTGGGGTAGG…
	MN322477	--------------------------------------------CACTTTGTATA--TCCTGTTCGCCA-TGTGATC--CG-G-CCTTGTTGGCACTGCCCTAAGCCTGCTAATCCGCGCAGAGCTAGGTCAGCCGGGAGC--------ACTTCT------CGGT--GATGACCAACTCTATAATGTTATTGTCACAGCCCATGCATTTGTTATAATCTTTTTTTTAGTAATACCTATAATAATTGGGGGTTTTGGTAATTGACTAGTTCCCTTAATACTAGGGGCCCCCGATATAGCCTTCCCTCGCCTTAACAATATAAGCTTCTGACTGCTTCCCCCTGCC-TT-AATCCTGTTACT---CTCCAGAGGTATAG-T--TGAG---TCTGGGGCCGG…
	MN322446	--------------------------------------------CACCTTATACA--TTTTATTTGGGG-TATGATC--GG-G-GCTAGTGGGTACTGCCCTGAGGTTACTTATCCGAGCAGAATTAGGCCAACCCGGGGC--------CCTACT------CGGT--GATGACCAGCTCTATAATGTTGTAGTTACCGCCCATGCTTTTGTTATAATTTTCTTCCTAGTTATACCTATAATGATTGGGGGTTTTGGTAATTGACTCGTACCCCTTATACTAGGAGCACCCGATATGGCCTTTCCCCGACTAAACAACATAAGATTTTGATTATTACCCCCTGCT-CT-TCTCCTTTTACT---CTCCAGAGGCATAG-T--CGAG---TCTGGGGCAGG…
	MH338701	--------------------------------------------GACTTTATATG--TCCTATTCGGAA-TGTGAAG--TG-G-ATTAAGCGGAACCGCTCTTAGTCTACTGATCCGAGCTGAACTAGGGCAGCCTGGTTC--------TCTTTT------ATCA--GATGACCATTTATATAATGTCATCGTAACTGCTCATGCATTTGTTATGATTTTCTTCTTGGTAATGCCAATGATGATTGGGGGGTTCGGAAACTGGTTAGTTCCTCTTATGTTAGGTGCTCCAGATATAGCTTTCCCTCGTTTAAATAATATAAGTTTCTGGTTATTACCTCCTGCT-TT-GGTTCTTTTGCT---GTCTTCAGCAGCAG-T--AGAA---AGCGGAGTAGG…
	AY923935	-----------------------------------------------------------------------GTGGGC--CG-G-GCTGGCAGGAACTGCACTAAGAATGCTTATTCGTACAGAATTAGCTCACCCCGGTTC--------TGTTCT------TGGT--AATGATCAACTATATAATGTTATTGTTACGGCTCATGCCTTTGTCATAATTTTTTTTTTAGTAATGCCAATAATAATTGGAGGATTTGGAAATTGATTAATTCCTCTGATAATTGGTGCTCCTGATATGGCATTTCCTCGATTAAATAACATAAGTCTTTGATTTTTAGGTCCACCG-TT-AATATTACTTTT---AGGGTCTGCTAGTG-T--AGAA---ANAGGAGCCGG…
	MW278409	--------------------------------------------AACCTTGTATA--TTCTTTTTGGAC-TGTGGTC--GG-G-TCTGGTGGGGACTGGTTTGAGGTTGTTAATTCGGGTTGAATTGGGTCAGCCCGGTTC--------AGTACT------AGGC--AATGAACAGCTCTATAATGTTATTGTTACTGCTCATGCGTTTATCATAATTTTCTTTTTAGTGATACCAATAATAATTGGTGGTTTTGGAAATTGGTTAGTGCCCTTGATATTAGGAGCGGTGGATATAGCGTTTCCACGCTTAAATAATCTCAGGTTCTGACTCTTGCCTCCAGCA-TT-ACTCTTATTATT---GTCCTCCACCGCCG-T--AGGT---CAGGGGGTAGG…
	KC250649	--------------------------------------------AACTTTATACA--TCCTTTTTGGTA-TTTGGTC--CG-G-TCTGGCTGGAACCGGACTAAGATTATTAATCCGTGCGGAGCTAGGTCAACCTGGGTC--------TCTTTT------AGGG--GACGATCAATTATATAACGTCATTGTGACGGCTCATGCTTTTGTAATAATCTTTTTTCTTGTTATGCCAATAATGATTGGAGGTTTTGGAAACTGATTAATTCCCCTGATACTAGGTGCACCGGATATAATCTTCCCACGCCTGAATAACATAAGATTTTGGTTGCTTCCTCCTGCC-CT-TCTGCTATTGCT---CTCTTCGGCTGCCG-T--AGAA---AGCGGAGTAGG…
	KP259477	-------------------------------------ATATTGGTACTTTATACA--TTCTATTTGGTA-TATGGTC--AG-G-CTTGGTGGGAACTGCTCTTAGCTTACTGATCCGAGCTGAGCTAGGTCAACCTGGGGC------T--CTTTT------AGGA--GATGATCAGCTCTATAACGTGATTGTAACCGCCCATGCGTTTGTTATGATTTTCTTTTTAGTTATACCTATAATAATTGGGGGGTTCGGAAATTGATTAGTTCCTTTAATGTTGGGGGCTCCAGATATAGCTTTTCCCCGACTTAACAATATAAGCTTCTGGCTCTTGCCGCCTGCT-CT-ATTCTTACTGCT---ATCTTCTGCTGCCG-T--TGAA---GGCGGAGTCGG…
	KP259451	-------------------------------------ATATTGGTACCTTGTACA--TTTTATTTGGTA-TTTGGTC--AG-G-CTTGGTTGGGACGGCTCTCAGGTTGTTGATTCGAGCCGAACTAGGTCAGCCTGGAGC------A--CTTCT------AGGC--GATGACCAGCTGTACAACGTTATTGTAACTGCACATGCTTTTGTCATAATCTTCTTCCTAGTTATACCCATAATGATTGGAGGGTTTGGAAATTGATTAGTGCCCCTGATACTGGGGGCTCCTGACATAGCCTTTCCTCGACTCAATAATATAAGGTTTTGATTGCTGCCCCCTGCT-TT-GCTTCTCTTATT---GTCCTCTGCTGCTG-T--TGAA---AGTGGAGCCGG…
	OR616073	--------------------------------------------AACCTCGTATA--TTTTGTCTGGTA-TGTGGTC--TG-G-CTTAGTTGGAACGGCCCTTAGATTGCTAATTCGGGCCGAACTAGGTCAGCCTGGCGC--------ACTTCT------AGGA--GACGACCAGCTATATAATGTTATCGTTACTGCTCATGCATTTGTTATAATCTTTTTCCTGGTTATGCCTATGATAATTGGGGGATTCGGAAACTGGTTAGTTCCTTTGATGTTAGGAGCTCCAGATATGGCTTTTCCTCGCCTTAATAATATAAGGTTTTGACTTCTACCTCCGGCT-TT-AGTTCTTTTGTT---GTCGTCAGCTGCTG-T--AGAG---AGTGGTGCTGG…
	KF808159	-----------------------------------------------------------------------GTGGTC--AG-G-TCTNTTAGGANCTTCAATAAGGCTTTTAATTCGGGCAGAATTAGGGCAGCCAGGTTC--------ACTATT------GGGG--AGCGATCAGCTCTATAATACTATTGTTACTGCACATGCGTTTTTAATAATTTTTTTCTTAGTAATGCCTGTGTTTATTGGTGGGTTTGGTAATTGGTTACTGCCATTAATATTAGGTGCTCCGGATATGGCTTTTCCTCGGTTAAATAATATAAGGTTTTGGCTTTTACCTCCGGCA-TT-AACCTTATTGGT---GTCTTCTGCAGCAG-T--TGAA---AAAGGTGTTGG…
	AB365214	--------------------------------------------TACACTTTATA--TTGTGTTCGGAG-TTTGATC--AG-G-ATTGGTAGGAACTGGGCTAAGAATAATGATCCGGGCTGAGCTAGCCCAGCCCGGGTC--------GTTATT------AGGT--GATGACCAACTTTACAACGTTATCGTGACTGCTCATGCTTTTGTTATGATTTTTTTTCTAGTTATGCCTATAATAATTGGCGGGTTTGGTAATTGATTGATCCCCTTAATACTAGGGGCTCCTGATATGGCTTTCCCTCGATTAAATAATATAAGGTTTTGGCTATTACCTCCCTCT-TT-AACACTATTATT---AATATCCGCTGCTG-T--AGAG---GGAGGTGCAGG…
	EU015683	--------------------------------------------AACCCTATATA--TTTTATTCGGTA-TGTGGTC--CG-G-TTTGGTCGGAACTGCTCTTAGCCTACTAATCCGTGCCGAACTTGGTCAGCCTGGGGC--------CTTACT------AGGC--GATGACCAGCTCTATAACGTTATCGTCACGGCCCACGCTTTCGTAATAATCTTTTTCCTAGTTATGCCAATAATAATTGGAGGCTTCGGAAATTGACTCGTCCCTTTAATACTAGGAGCACCAGACATGGTGTTTCCCCGACTAAATAATATAAGCTTCTGGCTCTTACCTCCAGCA-TT-ACTATTACTTCT---ATCCTCAGCAGCCG-T--AGAA---AGAGGAGTTGG…
	LC215293	--------------------------------------------TACTTTGTATA--TTATGTTTGCTG-TATGGGC--CG-G-GTTGATTGGAACTGGTCTTAGTTTGTTAATTCGGGCAGAGCTTGGTCAGCCTGGTGC--------TTTGCT------GGGT--GATGATCAGCTTTATAATGTGATCGTAACTGCTCATGGTCTCATTATAATTTTTTTCTTGGTGATGCCTATGATGATGGGTGGGTTTGGAAATTGATTAGTTCCTTTAATGTTAGGTGCTCCTGATATGGCTTTCCCTCGTTTAAATAATATGGGCTTTTGATTACTTCCTCCGGCT-TT-AACTTTGTTGTT---AGCTTCTTCAGCGG-T--TGAA---AGTGGTTCTGG…
	EF631994	-----------------------------------------------------------------GGTG-TATGATC--TG-G-GTTAGTCGGGACTGCTTTAAGACTTCTAATTCGGGCTGAGCTTGGGCAGCCAGGGGC--------TCTTTT------AGGG--GACGATCAGCTTTACAATGTAATTGTTACTGCTCATGCATTTGTAATAATTTTCTTCTTGGTTATGCCTATGATGATTGGGGGATTCGGTAATTGATTAGTTCCTTTGATGCTGGGAGCTCCTGACATGGCTTTTCCTCGATTGAATAATATGAGTTTTTGACTCTTACCCCCCTCA-TT-AACTTTGCTACT---TGCCTCTTCTGCCG-T--TGAA---AGTGGTGTAGG…
	AB365243	--------------------------------------------------------------------G-TATGAGC--AG-G-GTTGGTTGGGACAGGCCTTAGTTTGTTAATTCGAGCTGAGCTTGGACAACCAGGTGC------T--CTTTT------AGGG--GATGACCAGTTGTACAACGTAATCGTTACTGCCCACGCAATGGTTATGATTTTTTTCCTGGTTATGCCTATGATGATTGGTGGGTTTGGTAACTGACTAGTGCCATTAATGCTTGGTGCCCCTGACATGGCTTTTCCTCGACTTAATAACATAAGTTTCTGACTTCTCCCCCCAGCA-CT-TGCTTGTCTTTT---AGCCTCTTCTGCAG-T--AGAG---AGGGGGGCTGG…
	HM753350	--------------------------------------------GACCCTGTATA--TCTTATTAGGGT-TTTGAGC--TG-G-GATGGTGGGTACAGGTTTAAGGTTGTTGATCCGGGCTGAATTGGGGCAGCCTGGCGC--------TTTGCT------TGGG--GATGATCAGTTGTATAATGTGATTGTAACAGCACATGCTTTTGTTATAATTTTTTTCATGGTTATACCTATGATGATTGGCGGGTTTGGTAATTGAATGGTTCCGTTAATGCTGGGGGCTCCAGACATAGCTTTCCCTCGGTTGAATAACATGAGTTTCTGGTTGTTACCACCTTCA-TT-ACTTTTACTCTT---GGCATCAGCTGCGG-T--TGAG---GGGGGTGTTGG…
	KX233238	--------------------------------------------AACTCTCTATA--TTCTATTTGGCA-TATGATC--CG-G-CTTGGTTGGAACAGGATTAAGACTTCTAATCCGAGCTGAGCTAGGACAACCTGGAAC--------TCTCCT------AGGA--AATGACCAATTATATAACGTCATCGTCACGGCTCACGCCTTCATTATAATTTTTTTTCTAGTTATACCAATAATAATCGGAGGATTTGGCAATTGACTTATTCCATTAATATTAGGAGCACCAGATATAATCTTTCCACGCCTAAATAACATAAGATTTTGACTGCTCCCTCCAGCC-CT-ATTCCTGCTCCT---ATCCTCTGCTGCCG-T--AGAA---AGAGGAGCAGG…
	OQ749922	-----------------------------------------------------------------------------------------------------------------------------------------------------------------------------------------------------------------------------------GTAATACCTATAATAATGGGGGGGTTTGGTAATTGACTGGTTCCTTTGATGTTAGGGGCTCCTGATATAGCTTTTCCTCGTATAAATAATATAAGTTTTTGGTTATTACCTGCATCT-AT-AATTCTTTTATT---GAGGTCTGCAGCTA-T--CGAA---AGAGGAGCTGG…
	JQ950256	--------------------------------------------TACATTATACA--TTATTCTTGGCA-TTTGAGC--TG-G-CTTAATTGGTACAGCACTAAGCCTATTAATTCGAGCAGAACTTGGACAACCAGGAAC--------TCTGTT------AGGA--AACGACCAACTTTATAATGTAATTGTTACAGCACATGCATTTGTAATAATTTTTTTCCTTGTTATACCAATAATAATTGGCGGGTTTGGAAACTGGCTAATCCCACTAATATTAGGAGCCCCTGATATAGCCTTTCCACGATTAAATAATATAAGATTTTGGTTATTACCTCCAGCA-CT-TCTGTTACTTCT---TATATCCGCGGCAG-T--AGAA---AGAGGCGTAGG…
	KU496443	--------------------------------------------GACTTTATATA--TTTTATTTGGGA-TTTGGTC--TG-G-GTTGCTGGGAACTGGGCTGAGGGTATTGATTCGGATGGAGCTGGCTCAACCGGGATC------T--TTTAT------GGGG--GATGATCAGATCTATAATGTGATTGTAACTGCACATGCGTTTGTTATAATTTTTTTCCTTGTGATGCCAATGATGATTGGGGGGTTTGGGAATTGACTGGTGCCTTTGATGCTGGGTGCCCCGGATATGGCGTTTCCTCGATTAAATAATATGAGGTTTTGGTTGTTACCGCCGTCT-TT-GGGGTTGTTGTT---GTTGTCGGCCTTTG-T--TGAA---AGTGGGGCTGG…
	MK291073	--------------------------------------------TACTTTGTATA--TTCTTCTTGGGG-TGTGGGC--TG-G-TTTGTTGGGTACCGGCTTAAGTATGTTGATTCGGGTGGAGTTGGCTCAGCCGGGGTC------T--TATAT------GGGT--GATGATCAGATTTATAATGTTGTTGTGACGGCTCATGCTTTTGTTATAATTTTTTTTCTTGTAATGCCTATGATAATTGGTGGTTTTGGGAATTGGTTGGTGCCCCTTATGCTGGGTGCTCCTGATATGGCTTTTCCTCGATTAAATAACATGAGTTTTTGGCTTTTGCCTCCTTCC-TT-GGGCTTATTGCT---TCTGTCCGGGTTTG-T--GGAG---AGGGGTGCTGG…
	JF905652	---------------------------------------------AGATTATATA--TTATATTTGGTA-TATGATC--GG-G-GCTAGTTGGAACTGCTTTAAGTTTACTAATTCGTGCAGAATTAGGGCAGCCAGGCTC--------ATACAT------GGGC--AGTGATCAGTTATATAACGTAATTGTTACTGCTCACGCGTTTATTATAATTTTTTTTTTAGTTATACCAATAATGATTGGCGGCTTTGGGAACTGATTAGTGCCGTTAATAATTGGGGCTCCTGATATGGCTTTCCCACGCCTAAATAATATAAGTTTTTGGTTGTTAGTTCCAGCC-TT-ATTTTTGCTTCT---TTCATCAGCTGCTG-T--TGAG---AGAGGGGTGGG…
	KR087313	--------------------------------------------GACGTTATATA--TATTATTGCGGA-TATGATC--TG-G-CCTAGTAGGGACCGCTTTAAGGCTTCTTATTCGAGGTGAGATAGGTCAACCCGGGGC--------ATTGCT------CGGA--GAAGATCAGTTGTATAATGTAATTGTAACCGCGCCGGGGTTTGCTATAATTTTTTTCCTAGTAATACCAATAATGATTGGCGGATTTGGGAACTGATTAGTACCTTTAATATTAGGGGCTCCAGATATGGCGTTTCCTCGCCTAAATAATATAAGTTTCTGACTTCTGCCTCCTGCG-CC-GCTTTTACAACT---ATCTTCATCTKCGG-T--AGAA---AGGGGCGTGGG…
	MW277886	--------------------------------------------TACACTTTATA--TTCTATTTGGTA-TGTGATC--TG-G-TTTAGTTGGGACTGCTCTAAGCCTCTTAATTCGTGCTGAATTAGGGCTACCCGGTGC--------CCTCCT------GTTT--GACGATCAGCTATACAATGTAATTGTAACAGCCCATGCATTCGTGATGATTTTTTTCTTGGTAATACCTATAATAATTGGTGGGTTTGGTAACTGACTCATTCCTTTGATGTTAGGAGCGCCAGATATAGCATTTCCACGGATGAATAATATAAGCTTTTGATTACTTCCTCCAGCA-CT-TATTTTGTTGTT---GTCATCTGCAGCTG-T--TGAA---AGGGGAGCTGG…
	EU495077	--------------------------------------------GACCTTGTATA--TTCTTTTTGGTA-TATGATC--AG-G-CTTACTTGGTACCGCTTTAAGGCTATTAATTCGGGCCGAGTTGGGGCAACCAGGGTC--------TTTGCT------TGGT--AATGATCAACTATACAATGTAATTGTTACGGCTCATGCTTTTATCATAATTTTTTTTCTCGTAATACCTATGATAATTGGGGGTTTTGGTAATTGGTTGGTGCCTTTGATACTAGGGGCCGTAGATATAGCTTTCCCTCGGTTAAATAACATGAGTTTCTGGCTTCTGCCTCCGGCT-TT-GCTATTATTATT---GACATCAGCGGCAG-T--AGAA---AGTGGTGCTGG…
	KJ872509	-------------------------------------------GGACGTTGTATA--TTTTATTCGGGA-TATGATC--TG-G-GCTAGTTGGTACTGGGCTAAGTTTGTTAATTCGGGCTGAATTGGGCCAACCTGGGGC--------TTTGTT------AGGG--GATGACCAGTTGTACAATGTAATTGTCACTGCTCATGCATTTGTAATAATTTTTTTTATAGTTATACCAATAATAATCGGTGGATTTGGCAATTGGTTAGTCCCACTTATGTTAGGGGCACCAGATATGGCCTTTCCGCGATTAAATAATATAAGATTTTGGCTACTGCCACCTTCT-TT-ATTTTTGTTGTT---ATCTTCTTCTGCAG-T--AGAG---GGCGGAGCGGG…
	FJ449540	--------------------------------------------AAGTCTTTATT--TAATTTTTGGGA-TTTGATG--TG-G-GCTGGTTGGAACTGGGTTGAGAGTATTAATTCGAACAGAATTAGGGCAACCCGGGAG--------ATTTAT------AGGA--GATGATCATTTGTATAATGTTGTAGTAACTGCGCATGCATTTATTATAATTTTCTTTTTGGTTATGCCTATAATAATTGGGGGATTTGGGAATTGATTGGTACCTTTAATGTTAGGTGCTCCGGATATGGCTTTTCCTCGGTTAAATAACATGAGATTTTGGTTGCTTCCCCCTTCT-TT-AATTTTATTATT---ATCTTCTGCTGCTG-T--AGAG---TATGGGGTTGG…
	OQ682132	-----------------------------------------------TTTGTACC--TTATGTTAGGGG-TTTGAGC--AG-G-GTTGCTTGGGACTGGTTTGAGACTACTAATTCGGGCCGAGTTAGGGCAGCCAGGCGC--------TTTCTT------GGGG--GATGACCAGCTTTACAATGTCGTTGTAACGGCGCATGCCTTCGTGATGATTTTTTTTCTTGTGATGCCGATGATGATTGGAGGGTTTGGTAACTGGCTAGTTCCTCTAATGTTGGGGGCTCCGGATATGGCATTTCCTCGGTTAAATAATATGAGGTTTTGGTTGCTACCCCCTTCC-CT-GAGGCTGCTATT---GATGTCAGCTGCGG-T--TGAA---AGAGGAAGGGG…
	LC646250	-----------------------------------------------AATATATA--TCCTTTTTAGAA-TATGATC--AG-G-TCTAGTAGGGACTGCCTTAAGACTTTTAATTCGGGCTGAGCTAGCACAACCAGGTGC--------TTTATT------AGGT--GACGATCAGCTATATAATGTGATTGTGACAGCTCATGCATTTGTAATAATTTTTTTTCTTGTTATACCTATAATAATTGGTGGGTTTGGTAACTGGCTAGTTCCCTTAATACTTGGAGCTCCGGATATAGCCTTTCCCCGGTTAAATAACATAAGTTTTTGGTTATTGCCACCTTCG-TT-ATTACTTCTTTT---GTCTTCAGCCGGAG-T--CGAA---AGCGGAGCAGG…
	MH338281	--------------------------------------------GACGTTATATT--TAATTCTCGGAA-TTTGGTC--TG-G-TTTAGTTGGGACTGGGTTAAGTCTGCTTATTCGAGTGGAGTTGGGGCAACCTGGCTC--------TTTTAT------TGGG--AATGACCAGATTTATAATGTAATCGTAACTGCACATGCATTTATTATAATTTTCTTTTTAGTAATGCCCGTTATAATTGGCGGGTTTGGTAATTGACTTGTTCCATTAATATTAGGGGCACCAGATATGGCTTTTCCTCGGCTTAATAATATAAGTTTTTGGTTTCTCCCTCCTTCT-CT-GACGTTGTTGTT---AATGTCTGCAGCTA-T--GGAA---AGGGGTGTAGG…
	KC250870	---------------------------------------------ACTTTATATA--TTTTATTAGGTA-TATGATC--AG-G-GATAGTAGGTACTGCATTAAGGCTATTGATTCGAGCTGAATTAGGCCAACCAGGTAC--------CTTGCT------AGGT--AACGATCAGCTGTATAATGTAATTGTTACTGCTCACGCATTTATTATAATTTTTTTTATGGTGATACCAATAATAATTGGTGGATTTGGAAACTGGTTAGTACCTTTAATACTAGGGGCACCAGACATAGCCTTCCCTCGATTAAATAACATAAGTTTTTGGCTACTAATTCCTTCT-TT-ATTTTTACTTTT---ATCTTCTGCAGCTG-T--AGAA---AGGGGAGTTGG…
	FN651935	------------------------------------------GGAACCTTGTACA--TCCTGTTTGGCA-TATGATC--TG-G-CCTTGTAGGAACAGGTTTAAGCCTATTAATTCGGGCGGAATTAGGTCAGCCAGGAAG--------ATTACT------AGGT--AATGATCAACTATATAATGTTATTGTCACCGCTCACGCTTTTGTTATGATCTTCTTTCTAGTTATACCTATCATAATTGGCGGTTTCGGGAACTGGTTGGTCCCCCTTATGCTGGGTGCTCCTGACATGGCTTTTCCTCGGCTAAACAACATGAGTTTTTGACTGCTCCCCCCTGCT-TT-ATTGCTGTTACT---TTCTTCTGGTATTG-T--AGAA---AGAGGGGTAGG…
	MW278196	--------------------------------------------TACATTGTATT--TGGTTTTTGCTT-TTTGGTC--TG-G-TCTTGTAGGTACTGGACTTAGATTGTTGATTCGAGCTGAGCTGGGACAAGCAGGGTC--------GTTGTT------AGGA--AATGATCAGTTATATAATGTGATTGTTACGGCTCATGCGTTTGTTATAATTTTTTTCTTGGTAATGCCAATAATGATTGGAGGATTTGGTAATTGATTATTGCCGTTGATGTTGGGTGCTCCTGATATGGCTTTTCCTCGTTTAAATAATATGAGGTTTTGATTATTACCGCCTGCA-TT-ATTATTATTATT---GGCTTCAGCTGCAG-T--TGAA---GGAGGTGTTGG…
	MN119710	--------------------------------------------AACTCTTTATA--TTCTATTTGGTA-TATGATC--CG-G-ACTCGTAGGTACAGCCTTAAGTTTACTTATTCGAGCAGAACTAGGGCAACCCGGAGC--------CTTGCT------AGGA--GACGACCAACTTTATAATGTTATTGTTACAGCCCATGCATTCGTAATAATCTTTTTCCTAGTTATACCTATAATAATTGGGGGGTTTGGTAACTGGTTAGTTCCCTTAATATTAGGGGCCCCAGATATAGCCTTCCCGCGACTTAACAATATGAGTTTCTGGCTTCTCCCTCCTGCT-TT-ACTTCTTTTACT---CTCATCAGCTGCAG-T--TGAA---AGAGGAGTTGG…
	KF369193	--------------------------------------------CACGTTATATA--TTTTATTTGGTA-TGTGATC--GG-G-CCTGATTGGAACAGCCTTGAGATTGCTCATTCGGGCTGAATTGGGACAGCCCGGTAG--------CCTGTT------AGGA--GATGATCAGCTATATAATGTTATTGTAACGGCTCATGCTTTTGTTATAATTTTCTTTCTAGTGATACCAATGATGATTGGTGGTTTTGGTAACTGATTGGTACCGTTAATGCTGGGGGCTGTGGATATAGCATTCCCCCGTTTGAATAATCTAAGGTTTTGATTATTACCGCCTTCT-TT-ACTATTGTTGCT---TTCTTCAGCAAGTG-T--AGAG---AGTGGTGTGGG…
	GU290148	--------------------------------------------TACTTTGTATA--TTTTGTTTGGCA-TGTGGTC--GG-G-ATTAGTAGGAACTGCACTTAGACTTCTAATTCGGGCTGAACTTGGGCAGCCTGGTGC--------GCTGTT------AGGT--GATGATCAGCTGTATAATGTTATTGTTACTGCACATGCTTTTGTAATGATTTTTTTTCTTGTTATGCCTATAATGATTGGCGGATTTGGAAATTGACTGGTTCCCTTAATGCTTGGTGCTGTTGACATGGCCTTTCCGCGCTTAAACAATATAAGGTTTTGATTACTTCCTCCTGCA-CT-GCTTTTACTTCT---TTCTTCTGCAAGAG-T--AGAA---AGAGGGGTGGG…
	OR185512	----------------------------------------------------------TTTATTTGGGA-TGTGGTC--TG-G-GCTAGTAGGAACTGCATTGAGTTTATTAATTCGAGCAGAATTAGGACAACCTGGATC--------GCTGTT------GGGA--GATGATCAATTATATAATGTAATCGTTACTGCTCATGCTTTTATTATAATTTTTTTTTTAGTTATACCTATAATGATTGGAGGGTTTGGAAACTGGCTGGTTCCTTTAATATTGGGAGCTGTAGATATAGCGTTTCCCCGGCTTAATAATATAAGGTTTTGATTGCTACCCCCAGCG-CT-ATTATTATTACT---ATCTTCCGCTGCTG-T--TGAA---AGCGGTGCCGG…
	OQ720925	--------------------------------------------AACTTTGTATA--TTCTATTTGGTA-TGTGGTC--GG-G-GCTAGTAGGTACAGCCTTGAGGTTACTGATTCGGGGTGAATTAGGGCAACCGGGTTC--------TTTGTT------AGGA--GATGATCAATTATATAATGTGATTGTAACTGCTCATGCGTTTGTTATAATTTTTTTTTTAGTTATGCCCATAATAATCGGGGGATTTGGAAATTGATTGGTTCCGCTTATGTTAGGAGCTGTTGATATGGCATTTCCACGTTTAAATAATATGAGTTTTTGACTTTTACCTCCCGCT-CT-GCTTTTACTTTT---AGCTTCTGCTGCTG-T--TGAA---AGAGGGGTTGG…
	MW277839	--------------------------------------------TACTTTATATA--TGATTTTAGCAA-TATGATC--TG-G-TCTGGTGGGGACAGGGTTGAGCTTATTAATCCGCGCGGAGTTAGGCCAGCCAGGAAC--------TCTTTT------AGGT--GATGATCAGCTATATAATGTAATTGTTACAGCACATGCCTTTGTAATAATCTTTTTTCTTGTAATGCCTATGTTAATTGGTGGTTTCGGTAACTGGCTGGTTCCACTAATATTAGGGGCCGTGGATATGGCGTTTCCTCGATTAAATAATATAAGATTTTGATTGCTTCCTCCAGCT-CT-ATTATTACTGCT---TTCATCTGCTTGTG-T--GGAA---GGAGGGGTGGG…
	MH581311	--------------------------------------------GACTTTATATA--TTTTATTTGGAA-AATGGGC--AG-G-ACTAGTAGGGACTGCCTTGAGTTTATTAATTCTAGCCGAATTAGGTCAGCCCGGGGC--------TTTATT------ATGT--GACGATCAATTATATAATGTAATTGTAACYGCACATGCTTTTGTGATAATTTTTTTCCTAGTTATGCCGATAAAGATTGGRGGTTTTGGAAATTGATTAGTACCCTTGATATTAGGTGCTCCAGATATGGCATTCCCTTGACTAAATAACATAAGATTTTGGTTGTTGCCCCCTGCC-CT-ACTTTTATTGCT---CTCTTCAGCTGCTG-T--GGAA---AGAGGAGTCGG…
	GQ160762	---------------------------------------------ACGCTATATT--TAATCTTTGGAA-TTTGGTC--TG-G-CCTAATTGGCACAGCCTTAAGATTATTAATTCGCGCTGAATTAGGGCAACCTGGTAC--------CTTGTT------AGGT--GACGACCAACTTTATAATGTAATTGTAACCTCACATGCATTCATTATAATTTTTTTTATGGTAATACCATTAATAATTGGGGGGTTTGGTAATTGATTAGTTCCACTAATGCTGGGCGCTCCCGACCTAGTTTTTCCACGATTAAATAATATAAGTTTTTGATTTTTACCACCCTCT-TT-ATGTCTATTACT---AGTATCTGCTGCTT-T--AGAA---AGAGGAACTGG…
	KF643341	--------------------------------------------GACTTTATATA--TTTTATTTGGAA-TGTGGTC--CG-G-GTTAGTTGGTACAGCCTTAAGACTCTTAATTCGTGCCGAACTCGGACAGCCCGGAGC--------TCTTCT------TGGG--GATGACCAGTTGTATAATGTCATTGTCACGGCACACGCTTTTGTTATAATTTTTTTCCTTGTTATGCCCATAATAATTGGAGGATTCGGAAACTGGCTGGTTCCGCTCATGTTGGGGGCCCCAGATATGGCCTTCCCTCGCCTAAACAACATAAGATTTTGGCTCTTACCCCCAGCC-CT-TCTTCTTTTATT---ATCCTCAGCAGCCG-T--AGAA---GCAGGAGCCGG…
	MN322428	--------------------------------------------AACCCTCTACA--TTATTCTTGGTT-TATGATC--AG-G-TTTAGCAGGAACATCTATAAGTCTCCTAATTCGAGCCGAACTAGGACAACCAGGAAC--------ACTTTT------AGGA--GATGATCAATTTTATAACGTTATCGTGACAGCCCACGCTTTCGTAATAATCTTTTTCCTAGTTATACCAATAATAATTGGTGGATTTGGTAATTGACTAGTCCCCCTAATATTAAGAGCTCCCGACATAGCATTCCCACGCTTAAATAACATAAGCTTTTGACTACTCCCACCTGCC-TT-ACTTCTATTACT---ATCTTCTGCAGCCA-C--AGAA---AGAGGTGTTGG…
	MW278173	--------------------------------------------AACCTTATATA--TTCTTTTTGGAA-TATGGTC--TG-G-TCTAGTTGGAACAGCATTAAGTTTACTTATTCGAGCGGAATTAGGTCAGCCAGGAAC--------TCTTTT------AGGG--GATGATCAGCTTTATAATGTTATTGTTACAGCACATGCTTTTGTAATAATCTTTTTTCTAGTAATACCTATAATAATTGGTGGATTTGGTAATTGATTAGTCCCACTAATATTAGGTGCTGTTGACATAGCATTTCCACGGTTAAATAATATAAGGTTTTGGCTTCTACCCCCAGCC-CT-CTGTTTACTTTT---ATCGTCCGCAACTG-T--AGAA---GGGGGAGTAGG…
	AM049336	--------------------------------------------TACATTATATC--TTATTTTTGGGA-TTTGATC--GG-G-TTTTGTTGGGACTGCGTTAAGTTTGCTAATTCGTGCTGAGTTGGCGCAGCCTGGTGC--------ATTGTT------GGGG--AGAGATCAGTTATATAACGTAATTGTAACTGCCCATGCGTTTATTATAATTTTTTTCCTTGTAATGCCTTTAATAATTGGGGGGTTTGGGAATTGGCTAATCCCTTTAATGCTAGGAGCGCCTGACATGGCGTTTCCTCGGTTAAATAATATAAGATTTTGGCTACTTCCCCCTTCC-TT-AAGGTTGTTGCT---GTCCTCTGCTGCTG-T--AGAG---AATGGGGTTGG…
	AB365245	--------------------------------------------TACTTTATATC--TTATTTTTGGGA-TTTGGTC--TG-G-GTTTGTTGGGACTGCTTTAAGTTTACTGATTCGGGCTGAGCTTGGGCAGCCGGGCGC--------ATTATT------GGGG--AGTGATCAGCTATATAACGTTATTGTTACGGCCCACGCGTTTGTTATAATTTTTTTCTTGGTTATGCCTCTTATAATCGGTGGATTTGGAAATTGATTAATTCCTTTAATACTCGGGGCTCCTGACATGGCTTTTCCTCGTTTGAATAATATGAGTTTCTGGCTGTTACCTCCGGCC-TT-ATGTTTGTTGCT---GTCTTCTTCGGCTG-T--GGAG---AGTGGAGTTGG…
	DQ133383	--------------------------------------------TACTCTTTATA--TTCTATTTGGTT-TCTGATC--TG-G-ATTAGTAGGAACCGGTCTAAGGCTTCTAATTCGTGCGGAACTAGGGCAACCAGGTAC--------ATTACT------CGGG--GATGATCAATTATATAATGTAATTGTTACAGCTCATGCTTTCGTTATAATTTTTTTCTTAGTTATACCAATAATAATTGGCGGATTCGGAAATTGATTAATCCCATTAATATTAGGAGCACCAGATATAGCATTCCCTCGACTAAACAACATAAGGTTTTGATTATTACCTCCAGCA-CT-TCTTCTTTTGCT---TTCTTCTGCTGCAG-T--AGAA---AATGGGGCTGG…
	MK291063	--------------------------------------------AACTTTATATA--TTGTGTTTGGGG-TGTGGTC--TG-G-GTTGTTGGGGACTGGGTTAAGGCTTCTAATTCGGGCTGAGCTGGGACAGCCAGGGGC--------TTTGTT------GGGG--GACGACCAGTTGTATAACGTGATTGTGACTGCTCATGCTTTCGTTATAATTTTTTTCTTAGTGATGCCTATGATGATTGGGGGGTTTGGAAATTGACTAGTTCCGTTGATGCTAGGGGCCCCTGATATGGCGTTCCCGCGGCTGAATAATATGAGGTTCTGGTTGCTACCACCATCT-TT-AGTGTTACTGCT---TATATCTGGTATAG-T--TGAG---AGGGGGGTAGG…
	MW277669	--------------------------------------------GACCTTATATA--TTTTGTTAGGGG-TATGGGC--AG-G-GTTGGCTGGCACTGGATTAAGTCTATTAATTCGAGCCGAATTAGGCCAGCCTGGGGC--------TCTTTT------AGGG--GATGATCAGTTATACAATGTAATTGTGACTGCTCATGCTTTTGTTATAATCTTTTTTTTAGTAATGCCTATGATGATTGGGGGTTTTGGCAATTGGTTAGTTCCGTTGATGTTAGGTGCGCCAGATATGGCTTTTCCTCGATTGAATAACATGAGGTTCTGGTTATTACCCCCTTCT-TT-GGTTTTGCTGTT---AATGTCTGCTGCGG-T--TGAA---AGGGGTGTGGG…
	OQ345907	---------------------------------------------------------------------------TC--GG-G-GTTAGTTGGGACAGGTTTAAGTCTTTTAATTCGTACAGAACTTGGGCAGTCTGGAGC------T--CTTTT------AGGG--GATGACCAACTCTATAATGTCATTGTGACTGCCCACGCTTTCGTTATGATTTTCTTTTTAGTGATGCCTATAATAATTGGGGGGTTTGGGAATTGATTGGTGCCCTTAATGTTAGGTGCACCTGATATGGCATTTCCTCGATTGAATAATATAAGTTTTTGGCTACTTCCACCTTCT-TT-ATTTCTTTTACT---TTCTTCAGCTGCGG-T--AGAA---GGGGGGGCGGG…
	KU986303	------------------------------------------------TTGTATA--TTCTATTTGGGA-TGTGATC--TG-G-TTTAGTTGGTACGGCTCTAAGCTTATTAATTCGAGCTGAACTAGGTCAGCCAGGGGC--------CCTCTT------AGGT--GATGATCAGCTATATAATGTAATTGTAACAGCTCATGCCTTTATTATAATCTTTTTTCTGGTAATACCAATAATAATTGGAGGATTTGGAAACTGACTTGTACCACTTATATTAGGTGCTCCTGACATAGCATTTCCGCGATTAAATAACATAAGATTTTGATTGCTTCCGCCTTCT-TT-AATTTTGCTTCT---CTCATCCGCAGCTG-T--GGAG---AGGGGCGCCGG…
	MW077028	-------------------------------------------------------------------------------AG-G-ATTAGTTGGGACAGCCTTAAGCCTACTTATTCGTGCAGAGTTGGGACAGCCCGGGGC--------TTTGCT------TGGG--GATGATCAGCTTTATAACGTAATTGTCACAGCCCATGCCTTTGTTATAATTTTTTTTCTAGTTATGCCAATGATAATTGGAGGATTTGGGAATTGATTAGTTCCTCTCATGTTNGGANCTCCCGACATGGCTTTCCCCCGCCTAAATAATATAAGTTTTTGACTGTCACCACCAGCC-CT-ACTTTTACTCCT---TTCTTCAGCTACCG-T--CGAA---AGAGGTGTTGG…
	HE584504	--------------------------------------------TACGTTATACA--TCTTGTTTGGGA-TGTGATC--GG-G-GCTGGTCGGTACAGCCTTAAGTCTTCTGATCCGAGCTGAACTGGGACAACCCGGAGC--------ACTCTT------GGGG--GATGATCAGCTATATAATGTCATTGTAACGGCTCATGCTTTTGTAATAATTTTCTTCTTAGTAATGCCTATGATAATCGGAGGCTTTGGAAATTGGTTAGTGCCTCTAATATTAGGCGCTCCAGACATGGCTTTCCCTCGGTTAAATAATATAAGATTCTGGTTACTTCCTCCTGCC-CT-TCTTCTCTTATT---GTCTTCGGCAGCTG-T--AGAA---AGCGGAGTGGG…
	MW278412	--------------------------------------------TACGTTATATA--TTTTGTTTGGTA-TATGATC--TG-G-TTTAGTAGGCACCGCCCTTAGGTTGCTAATTCGAGCTGAGCTTGGGCAACCGGGGTC--------GTTATT------AGGG--GATGATCAGCTTTACAACGTTATTGTAACGGCACATGCTTTCATTATAATTTTCTTTTTAGTAATGCCGATGATGATTGGGGGGTTTGGGAACTGGTTAGTACCTCTTATGCTTGGTGCCGTGGATATGGCTTTTCCGCGGCTAAATAATATAAGTTTTTGGTTGCTCCCACCAGCA-TT-ATTGCTTCTTTT---ATCTTCTGCAGCAG-T--TGAA---AGAGGGGCTGG…
	MW124497	--------------------------------------------AACTCTGTATA--TTCTATTTGGAA-TGTGATC--TG-G-TTTAGTAGGTACGGCCCTCAGTTTATTGATCCGTGCCGAGTTAGGGCAGCCTGGGGC--------TCTCCT------TGGC--GACGACCAGCTTTACAATGTTATCGTGACGGCACACGCCTTCGTGATGATTTTCTTCCTTGTTATACCTATAATGATCGGGGGATTCGGGAACTGACTTGTTCCATTAATGTTAGGAGCTCCTGATATAGCCTTTCCTCGACTAAACAATATAAGTTTTTGACTTCTTCCCCCGGCT-CT-TCTTCTCCTACT---TTCTTCAGCTGCCG-T--AGAG---AGTGGGGTGGG…
	OP964141	--------------------------------------------AACTTTATATA--TTTTATTTGGAA-TATGATC--TG-G-TCTGGTGGGTACAGCCCTAAGCCTTCTAATTCGTGCTGAGCTTGGGCAACCTGGGGC--------GCTTTT------AGGT--GATGATCAGCTTTATAATGTTATTGTCACTGCCCATGCTTTCGTTATGATTTTCTTCCTTGTTATGCCTATGATGATCGGTGGTTTCGGGAATTGACTGGTTCCCTTAATACTAGGTGCTCCTGATATGGCTTTCCCTCGTCTTAACAACATAAGTTTCTGACTTCTACCCCCAGCT-CT-TCTTCTTTTGCT---CTCCTCAGCGGCTG-T--AGAA---AGCGGGGTTGG…
	OR497034	-----------------------------AACAAAAGATATCGGTACGTTGTATT--TAATTTTTGGAA-TTTGGTC--GG-G-GCTAGTTGGGACAGCTTTAAGTTTATTAATTCGTGCCGAGTTAGGTCAACCCGGAGC--------TTTACT------AGGG--GACGATCAACTCTATAATGTTATTGTAACTGCACATGCATTTGTTATAATTTTTTTCCTTGTTATGCCATTGATGATTGGCGGATTTGGAAACTGGCTGGTTCCGCTAATAATTGGTGCTCCTGATATAGCTTTTCCACGACTTAATAACATAAGTTTCTGGCTTCTTCCTCCTTCG-TT-GCTGTTACTTTT---AATATCTGCAGCTG-T--AGAA---AGAGGAGCGGG…
	KJ574089	---------------------------------------------ACTTTGTATA--TTTTATTTGGTA-TTTGGTC--TG-G-GCTAGTAGGAACAGCTTTGAGTTTGTTAATTCGTGCTGAATTGGGCCAGCCCGGCGC--------TTTGTT------AGGG--GACGATCAGCTGTATAATGTAATTGTTACTGCTCACGCTTTTGTTATAATTTTTTTTTTGGTTATACCTATGATAATTGGGGGTTTTGGAAATTGGTTGGTCCCGTTAATGTTAGGGGCGCCTGATATAGCTTTTCCTCGTTTAAATAACATAAGTTTTTGGTTACTTCCCCCCGCC-CT-GTGCCTTTTGTT---AGCTTCGGGGGCAG-T--GGAG---AGAGGAGTTGG…
	HM180827	-----------------TGGGTCAACCAAACATAAAGATATTGGTACATTATATA--TTTTATTTGGAA-TATGATC--AG-G-CTTAGTAGGTACTGCTTTAAGCCTCCTTATTCGAGCTGAATTAGGACAACCTGGGGC------T--TTATT------AGGT--GACGATCAGTTATACAATGTTATTGTTACAGCACATGCTTTTGTAATAATTTTTTTCTTGGTTATGCCCATGATAATCGGTGGGTTTGGTAATTGATTAGTTCCTTTAATATTAGGAGCTCCCGATATGGCTTTTCCTCGTTTAAATAATATAAGTTTTTGATTATTACCTCCTGCA-CT-TTTATTGCTTCT---TTCTTCAGCTGCAG-T--GGAG---AGGGGGGTAGG…
	MH644639	------------------------------------------GGAACTTTATATA--TCTTATTTGGAG-TTTGGGC--TG-G-CCTTGTTGGTACTGCCCTGAGACTATTAATTCGAGCTGAGCTTGGTCAGCCAGGAAG--------TTTATT------GGGA--GACGATCAACTTTATAATGTTATTGTAACTGCACATGCTTTTGTAATAATTTTTTTTTTTGTTATGCCTATGATGATTGGGGGATTTGGCAATTGGTTGGTTCCTTTAATACTGGGGGCTCCAGATATGGCCTTTCCACGATTAAATAATATAAGTTTTTGGTTACTCCCCCCCTCT-CT-TTGTCTTTTACT---AGTTTCGGCGATCG-T--TGAA---AGTGGGGCTGG…
	MG720880	--------------------------------------------AACCTTATATA--TTTTATTCGGAG-TGTGAGC--TG-G-TTTAGTTGGTACTGCTCTTAGGTTGCTTATTCGGGCTGAGCTTGGTCAACCTGGAAC--------TCTTTT------AGGT--GATGATCAGTTATATAATGTTATTGTGACTGCTCATGCTTTCGTAATGATTTTCTTTTTTGTTATGCCGATAATGATTGGTGGATTTGGAAATTGATTGGTTCCGTTAATGTTAGGGGCTCCTGATATAGCTTTTCCACGATTAAATAATATAAGTTTTTGGCTTCTTCCTCCTTCT-CT-TAGCTTACTGTT---AATTTCAGCAGCTG-T--TGAA---GGTGGAGCTGG…
	MG964033	---------------------CAACCAAATCATAAAGATATTGGCACTTTATACA--TTCTATTTGGCA-TATGATC--CG-G-CCTAGTTGGAACAGCTTTAAGCTTGCTAATTCGAGCAGAATTAGGGCAACCAGGCGC--------TCTCCT------AGGG--GACGACCAGCTATACAACGTAATTGTAACTGCCCACGCTTTCGTCATAATTTTTTTCCTCGTGATACCAATAATAATTGGAGGTTTCGGCAATTGGCTTGTACCTTTAATACTTGGGGCACCAGACATGGCATTCCCCCGACTAAATAATATAAGATTTTGACTTTTGCCCCCTGCC-TT-ATTACTACTACT---ATCCTCAGCTGCAG-T--AGAA---AGAGGAGTTGG…
	EU015649	--------------------------------------------TACATTATATA--TTTTATTTGGTA-TATGATC--TG-G-GCTAGTAGGAACAGCATTAAGACTACTTATCCGTGCAGAATTAGGACAACCAGGAGC--------CCTTTT------AGGA--GACGATCAACTATACAACGTTATTGTAACAGCTCACGCCTTTGTTATAATTTTCTTCCTAGTAATACCAATAATAATCGGCGGATTCGGCAATTGATTAGTGCCGCTGATATTAGGTGCTCCAGATATAGCCTTCCCTCGGCTTAATAATATAAGCTTTTGATTACTACCGCCTGCT-TT-ACTACTACTTCT---ATCTTCAGCCGCCG-T--AGAA---AGAGGTGCTGG…
	KC250705	--------------------------------------------AACTTTATACA--TTTTATTTGGCA-TATGATC--AG-G-GCTCGTCGGAACCGGATTAAGTCTTCTTATTCGTGCAGAACTTGGGCAGCCGGGTGC--------ACTTCT------AGGA--GACGACCAACTATATAATGTTATTGTTACAGCTCACGCTTTCGTAATAATCTTTTTTTTAGTTATACCTATAATAATTGGAGGCTTTGGTAACTGATTAGTCCCTTTAATACTTGGGGCCCCAGATATAGTATTCCCACGACTAAATAACATAAGTTTCTGATTACTTCCACCAGCT-TT-GTTATTATTACT---ATCCTCAGCAGCTG-T--AGAG---AGGGGAGTTGG…
	AB930467	-----------------------------------------------CTTATATA--TTCTATTCGGAA-TTTGAGC--TG-G-TCTAGTGGGAACAGCGCTAAGACTTCTGATTCGGGCAGAATTAGGGCAACCAGGTTC--------TTTACT------TGGA--GACGATCAGTTATATAATGTAATTGTAACTGCCCATGCTTTTGTTATGATTTTTTTTCTAGTTATACCCATAATGATTGGAGGCTTTGGAAACTGACTGGTACCTTTAATATTAGGGGCACCGGACATGGCGTTTCCTCGGTTAAATAACATAAGCTTCTGACTCTTACCCCCTGCT-TT-AATTTTATTATT---ATCTTCGGGGGCTG-T--GGAA---GGAGGGGCTGG…
	MH339326	--------------------------------------------GACCTTATATA--TTTTATTTGGTA-TGTGATC--TG-G-CCTAGTCGGAACAGCACTTAGATTGTTAATTCGGGCTGAATTAGGACAGCCCGGGTC--------GTTACT------GGGT--GATGATCAGCTTTATAATGTAATTGTGACTGCTCATGCATTTGTTATGATTTTTTTTCTTGTGATACCTATGATAATTGGTGGATTTGGTAACTGGCTAGTACCGCTGATGTTAGGTGCTCCTGATATAGTATACCCTCGATTAAATAACATAAGATTTTGATTACTACCTCCCGCA-CT-TTTACTATTACT---ATCCTCAGCTGCCG-T--TGAG---GGTGGTGTCGG…
	EU215819	----------------------------------------------------------------------------------GGCCTAGTTGGAACGGGACTAAGCTTACTAATTCGGGCTGAACTTGGTCAGCCTGGAGC--------TTTATT------AGGT--GATGACCAGCTTTATAACGTTATTGTAACGGCCCATGCCTTTGTAATAATCTTTTTTTTGGTAATACCTATTATGATTGGAGGTTTTGGAAACTGATTAGTACCATTAATATTAGGAGCTCCTGATATAGCATTTCCACGCCTAAATAATATAAGTTTTTGACTGTTACCTCCTGCA-TT-ATTGCTTCTCTT---ATCTTCAGGTGCTG-T--GGAG---AGAGGGGTGGG…
	ON668352	--------------------------------------------TACCTTGTATA--TTTTGTTTGGCA-TATGGTC--TG-G-CCTAGTAGGAACGGGCTTAAGTTTACTGATTCGAGCTGAGCTAGGGCAGCCTGGGAC--------CTTACT------AGGG--GATGACCAGCTTTACAACGTAATTGTTACGGCACATGCTTTTGTTATAATTTTTTTCTTAGTAATACCTATTATGATTGGGGGATTTGGAAATTGATTAGTGCCCCTTATGTTAGGTGCACCTGATATAGCCTTTCCTCGACTTAATAATATAAGTTTTTGACTACTTCCGCCCGCA-TT-ATTACTGTTACT---TTCCTCTGCTGCTG-T--AGAG---GGGGGAGTAGG…
	MG917096	--------------------------------------------TACTCTTTATA--TCTTGTTTGGTA-TGTGATC--TG-G-GCTCGTAGGAACGGGCCTAAGTTTACTAATTCGGGCTGAGCTAGGCCAACCTGGCGC--------CTTACT------TGGT--GATGACCAGCTTTATAACGTGATTGTGACTGCCCACGCCTTCGTTATAATCTTTTTTTTGGTTATGCCTATTATAATTGGTGGGTTCGGGAATTGATTAGTCCCTCTTATGTTAGGAGCACCCGATATGGCTTTTCCTCGGCTAAACAACATGAGTTTCTGATTATTACCTCCCGCC-CT-ACTACTATTACT---CTCTTCGGGTGCCG-T--AGAA---GGTGGGGTAGG…
	AF120626	---------------------------------------ATTGGAAGAATGTATA--TTATTTTGGGCA-TTTGATC--TG-G-TTTAGTAGGTACTGCTCTAAGGCTTTTAATCCGGGCAGAATTAGGTCAACCAGGAGC--------TTTATT------AGGA--GACGATCAGTTATATAATGTTATTGTTACTGCTCATGCATTTGTAATAATCTTTTTCTTAGTAATACCTATAATAATTGGCGGGTTTGGTAATTGATTAGTTCCTTTGATATTAAGGGCACCAGACATGGCATTCCCTCGACTCAACAACATAAGATTCTGACTTTTACCGCCTTCA-TT-AGGGCTATTACT---AGGGTCAGCAGCAG-T--AGAG---AGAGGAGTAGG…
	FN651941	------------------------------------------GGAACTCTATATA--TCTTGTTCGGTA-TATGATC--GG-G-GCTTATTGGGACTGGCTTAAGTCTTTTAATTCGAGCTGAACTAGGCCAGCCAGGTGC--------CTTACT------TGGT--GATGATCAACTGTATAATGTTATTGTCACAGCTCACGCGTTTGTGATAATTTTTTTCCTGGTAATACCAATTATAATTGGTGGATTTGGGAATTGATTAATCCCATTAATATTAGGTGCTCCTGATATAGCATTCCCACGACTAAACAATATGAGGTTTTGATTGTTACCCCCCGCT-TT-ATTACTCTTGCT---TTCTTCAGGTGCCG-T--AGAA---AGGGGATTAGG…
	AM049334	--------------------------------------------GACTCTATATA--TTGTATTGGGGG-TGTGGTC--GG-G-CCTGGTGGGTACAGGGCTAAGGCTGTTGATTCGAGCGGAGTTGGGGCAGCCGGGGGC--------TTTATT------AGGA--GACGACCAACTATATAATGTCATTGTTACGGCACATGCCTTTGTGATAATTTTCTTCTTGGTGATGCCAATGATGATCGGTGGGTTTGGTAACTGGCTAGTTCCTTTAATGCTAGGGGCCCCGGACATAGCTTTTCCTCGGTTGAATAATATAAGGTTTTGGTTGTTGCCCCCCTCT-CT-CCTGCTTTTGCT---GATGTCGGCTGCAG-T--GGAA---AGGGGAGCTGG…
	HQ834120	----------------------------------AAGATATTGGGACATTGTATC--TTATTCTAGGAA-TTTGATC--TG-G-TTTGGTTGGAACTGCTTTGAGACTTTTAATTCGGGCTGAGTTAGGGCAACCTGGTGC--------ATTGTT------AGGT--GATGATCAACTTTATAATGTAATTGTTACTGCTCATGCTTTTGTTATAATTTTCTTTCTAGTTATACCTCTTATAATTGGAGGGTTTGGGAATTGATTAATTCCTCTTATATTAGGGGCTCCTGATATGGCTTTTCCTCGACTTAATAACATAAGATTCTGATTATTACCTCCTTCT-CT-GACATTATTATT---AACTTCAGCTGCAG-T--TGAA---AGAGGAGTAGG…
	OQ749933	------ATGCGTTGAATTTTTTCTACAAATCATAAGGATATTGGAACTTTATATA--TTATTTTTGGTA-TTTGATC--AG-G-ATTGGTTGGAACTGCCCTTAGATTGTTGATTCGTGCAGAGCTTGGACAGCCAGGGGC--------CCTATT------AGGA--GATGACCAGCTTTACAACGTAATTGTCACTGCTCATGCTTTTGTGATAATTTTTTTTTTAGTAATGCCGATAATGATCGGCGGGTTTGGGAATTGGTTAATCCCTTTAATACTTGGGGCACCAGATATAGCTTTTCCTCGATTAAATAATATAAGATTTTGATTGTTACCACCTTCG-CT-AACTTTATTATT---AACCTCCGGGGCTG-T--TGAA---AGCGGAGTAGG…
	AJ622946	--------------------------------------------------------ATTTTATTTGGTA-TATGATC--TG-G-GCTTGTTGGTACTGCCTTAAGTCTACTTATTCGGGCTGAATTAGGTCAACCTGGCGC--------TCTCCT------GGGA--GATGACCAGCTGTACAACGTTATCGTTACAGCCCACGCCTTTGTAATAATTTTCTTTCTTGTTATGCCTATAATAATTGGTGGGTTTGGAAATTGACTTGTCCCCTTAATATTAGGAGCACCCGATATAGCATTCCCTCGCTTAAATAACATAAGCTTTTGATTACTCCCCCCCGCC-TT-GTTGTTGTTACT---ATCTTCTGCTGCGG-T--AGAA---AGTGGTGCAGG…
	ON430599	-----------------------------------------------------------------GGAA-TATCATC--AG-G-ATTAGTAGGAACTGCTTTAAGATTGCTTATTCGAGCTGAATTAGGACAGCCTGGGGC--------TCTACT------AGGT--GATGATCAACTATACAATGTAATTGTAACAGCACATGCTTTTGTTATAATTTTTTTTCTGGTAATACCAATAATAATTGGTGGGTTTGGAAACTCACTAGTTCCATTGATGTTAGGTGCTCCAGACATAGCTTTCCCTCGCTTAAATAACATGAGTTTTTCACTTCTACCCCCTGCC-TT-ATTACTGTTACT---TTCTTCAGCCGCAG-T--AGAG---AGGGGGGTGGG…
	MK016414	---------------------------------------------ACTTTATATA--TTTTATTCGGGA-TTTGATC--TG-G-TCTAGTTGGTACCGCGTTAAGGCTCTTAATTCGAGCTGAACTGGGGCAACCCGGGGC--------TTTGCT------AGGG--GATGACCAACTTTATAACGTAATTGTAACAGCACACGCTTTCGTAATAATTTTTTTCTTAGTTATGCCAATAATAATTGGAGGCTTCGGAAATTGGCTCGTCCCTTTAATGCTAGGGGCCCCTGATATAGCTTTTCCTCGGTTAAATAATATAAGATTTTGGCTGCTGCCACCTGCG-TT-ATGCTTATTATT---AGCTTCTGCAGCTG-T--CGAA---AGGGGTGCCGG…
	FJ876844	--------------------------------------------AACTTTATACA--TCCTGTTTGGGA-TGTGATC--CG-G-TTTAGTTGGTACAGCTCTTAGACTTTTAATTCGTGCCGAATTAGGTCAGCCCGGAGC--------TCTGTT------AGGT--GATGATCAGTTATATAACGTTATTGTAACTGCTCATGCTTTTGTTATAATTTTTTTCTTAGTGATACCTATAATGATTGGAGGGTTTGGTAATTGGTTAGTTCCTTTAATGTTGGGGGCACCCGATATAGCTTTCCCTCGCCTTAATAATATAAGCTTCTGATTGCTCCCGCCAGCC-CT-TCTTCTCCTCTT---ATCATCAGCAGCAG-T--AGAA---AGAGGGGTAGG…
	KY570906	--------------------------------------------TACATTATATA--TTATATTCGGGG-TTTGGTC--CG-G-TTTAGTGGGTAGAGCTCTAAGTCTTCTTATTCGGGCGGAGCTGGGACAGCCTGGTTT--------TTTATT------AGGT--GACGATCAGTTATATAATGTTATTGTTACAGCCCATGCTTTTGTAATAATCTTTTTTCTAGTTATACCTATAATGATTGGTGGATTTGGAAATTGGTTAGTCCCTTTAATAATTGGTGCCCCAGACATAGCATTTCCACGACTAAACAATATAAGTTTTTGGCTTTTACCTCCTTCT-CT-TTTATTGCTTTT---AGCATCTGCTGGTG-T--AGAA---AGAGGTGTGGG…
	MT556041	---------------------------------------------ACATTGTATA--TTCTGTTCGGTA-TATGGGC--CG-G-TCTAGTAGGAACGGCTCTTAGATTACTAATTCGAGCTGAATTAGGACAACCGGGTGC--------TTTATT------GGGT--GATGATCAATTATATAATGTAATTGTGACAGCCCATGCTTTTGTTATAATTTTCTTTCTAGTTATGCCTATGATGATTGGTGGGTTCGGGAACTGACTAGTCCCATTGATGCTAGGAGCCCCAGACATGGCTTTTCCGCGATTAAATAATATAAGGTTCTGACTTTTGCCCCCTGCT-CT-TTTATTACTTCT---GTCTTCAGCCGCTG-T--TGAA---AGCGGAGTGGG…
	FN650160	----------------------------------AAGATATTGGAACTTTATATA--TTTTATTTGGTA-TGTGATC--GG-G-TTTAGTAGGTACAGCATTGAGTTTACTTATTCGTGCCGAACTAGGTCAACCTGGTGC--------CCTACT------AGGG--GATGATCAGCTTTATAATGTAATTGTAACAGCTCATGCTTTCATTATAATTTTTTTTCTGGTAATACCAATAATAATTGGAGGGTTTGGTAATTGACTTGTTCCTTTAATGCTAGGAGCTCCTGATATAGCCTTTCCACGTTTGAATAACATAAGTTTCTGATTATTACCTCCTGCC-CT-TCTATTGCTTTT---ATCTTCAGCTGCTG-T--AGAA---AGTGGTGTAGG…
	FM999160	-----------------------------------------------------------------GGAA-TGTGATC--GG-G-ACTAGTGGGAACTGCACTCAGACTTCTAATTCGAGCAGAACTCGGGCAACCCGGAGC--------ACTCCT------AGGT--GACGATCAACTCTACAACGTTATCGTCACAGCTCATGCTTTCGTAATAATCTTTTTTTTAGTTATGCCAATAATAATTGGCGGATTTGGGAATTGGCTAGTCCCCCTAATGTTAGGAGCTCCTGATATAGCTTTTCCACGATTAAATAATATAAGCTTTTGACTACTACCCCCAGCC-TT-GCTACTTCTTTT---ATCATCAGCTGCAG-T--AGAA---AGAGGTGCCGG…
	MK216524	--------------------------------------------AACTTTATATA--TTCTATTTAGTA-TATGATC--AG-G-TCTTGTAGGAACAGCTCTTAGTTTACTTATTCGAGCTGAATTGGGACAACCAGGAGC--------CTTACT------AGGA--GATGATCAGCTTTATAACGTTATTGTAACGGCACATGCTTTTGTGATGATTTTTTTTCTAGTTATACCCATAATAATTGGGGGATTTGGAAATTGACTAGTTCCTCTTATACTAGGAGCTCCTGATATAGCTTTTCCTCGATTAAACAATATAAGCTTTTGATTGCTTCCACCAGCA-CT-CTTATTATTGCT---ATCTTCAGCGGCAG-T--AGAA---AGAGGAGCTGG…
	MH204527	------ATGCGATGGCTATTTTCTACAAACCATAAAGATATTGGGACATTATATA--TTTTATTTGGAA-TATGATC--CG-G-ATTAGTCGGAACTGCCCTAAGGTTATTAATTCGTGCAGAATTAGGACAACCAGGGGC--------TTTGCT------AGGA--GACGATCAGCTATATAATGTGATTGTAACGGCGCATGCTTTTGTTATAATTTTTTTCTTAGTAATACCTATAATGATTGGGGGTTTTGGAAACTGGCTGGTGCCTTTAATGTTAGGGGCTCCAGATATGGTATTCCCACGCTTAAATAATATAAGTTTTTGACTTCTTCCTCCTGCG-CT-TTTGCTTCTGCT---ATCATCGGCTGCAG-T--GGAA---AGTGGTGTGGG…
	KT820563	--------------------------------------------CACACTTTATA--TCTTATTTGGAA-TATGATC--CG-G-ATTAGTCGGAACCGCTTTGAGTCTTTTGATTCGTGCAGAATTGGGGCAACCAGGAGC--------TTTGCT------GGGA--GATGATCAGCTATACAATGTAATTGTTACGGCCCACGCTTTTGTCATAATTTTTTTTTTAGTCATGCCCATAATAATTGGGGGATTTGGTAATTGATTGATTCCTCTAATAATTGGAGCACCAGATATAGCTTTTCCGCGCTTAAATAATATGAGTTTTTGACTCTTACCTCCAGCA-TT-ATTACTTTTGCT---TTCTTCTGCCGCCG-T--TGAA---AGAGGCGCAGG…
	EU592061	--------------------------------------------GACATTATATA--TTTTATTTGGAA-TGTGAGC--CG-G-GCTGGTTGGAACCGGTTTAAGCCTCCTGATTCGTGCTGAATTAGGGCAGCCGGGAGC--------CCTGCT------AGGG--GATGACCAATTATATAACGTTATTGTAACAGCTCATGCTTTCGTTATAATTTTTTTCCTTGTTATACCCATAATAATTGGGGGATTTGGTAACTGACTGGTCCCCTTGATACTGGGAGCTCCTGACATGGTATTCCCTCGACTAAATAATATAAGTTTCTGACTTTTGCCTCCTGCT-TT-ACTATTACTACT---GTCATCAGCTGCAG-T--TGAA---AGTGGTGCAGG…
	KJ653226	-------------------------------------------GAACATTGTATA--TTTTATTTGGAA-TGTGATC--GG-G-CCTAGTCGGTACTGCTTTGAGCCTTCTTATCCGAGC---ATTGGGCCAACCGGGAGC--------CTTACT-----------TGGAGATCAACTTT---ATGTAATTGTAACAGCACATGCTTTTGTTATAATTTTCTTTTTAGTAATACCTATAATGATTGGGGGTTTTGGAAACTGACTGGTTCCATTAATATTAGGAGCTCCAGATATAGCTTTTCCTCGGCTAAATA---TAAGGTTTTGACTTTTGCCTCCTGCT-TT-GTTATTGTTACT---TTCATCGGCTGCAG-T-----A---AGAGGGGTAGG…
	HM753356	--------------------------------------------CACTTTATATA--TTTTGCTTGGAA-TATGGTC--TG-G-AATAGTTGGGACGGCGTTGAGGTTATTAATTCGGGCTGAACTTGGGCAGCCTGGATC--------CTTGCT------TGGA--GATGATCAGCTTTATAATGTAATTGTAACTGCTCATGCTTTTGTTATAATTTTTTTTTTGGTTATACCAATAATAATTGGTGGGTTTGGGAATTGAATAGTGCCGTTGATACTTGGTGCCCCTGATATGGCTTTCCCTCGTTTAAATAATATAAGTTTTTGGTTGTTGCCACCTTCT-TT-GACTTTATTGTT---GTCTTCTGCGGCTG-T--AGAG---AGTGGTGCTGG…
	MW564563	------------CGCCAGTGGTCAACAAATCATAAAGATATTGGTACCCTCTATA--TTTTATTTGGTA-TGTGATC--AG-G-TCTAGTGGGAACGGCTTTAAGATTGCTTATCCGCGCTGAGCTAGGCCAGCCTGGGGC--------TTTGCT------TGGG--GATGATCAGCTCTATAATGTTATTGTGACGGCCCATGCTTTTGTGATGATTTTTTTTTTAGTTATGCCCATAATAATTGGTGGATTTGGTAATTGACTGGTGCCGCTAATATTAGGGGCTCCTGACATGGCTTTCCCTCGTTTAAATAATATAAGATTTTGGTTACTACCTCCATCT-CT-ATTACTTTTATT---ATCATCTGCCGCTG-T--AGAA---AGAGGGGCTGG…
	EF200730	-----------------TGGTCCAACAAATCATAAAGATATTGGGACGTTATATA--TTATTTTTGGTA-TTTGGTC--TG-G-TTTGGTGGGTACGGCGTTGAGATTATTAATTCGAGCTGAGCTTGGACAACCAGGGGC--------CTTGCT------TGGT--GATGATCAGCTGTATAATGTAATTGTGACGGCACATGCATTTGTTATAATTTTTTTTTTGGTAATGCCTATAATGATTGGTGGATTTGGAAATTGGCTTGTTCCTTTAATATTGGGGGCTCCGGATATAGTTTTTCCGCGGCTTAATAATATAAGGTTTTGGCTGCTGCCTCCTTCA-TT-GACGCTTTTATT---GGCGTCTGCAGCGG-T--GGAG---AGTGGTGTTGG…
	KX233305	--------------------------------------------GACGTTATATA--TTTTGTTTGGTA-TGTGATC--AG-G-TTTGGTTGGGATGGCACTAAGGTTGCTTATTCGGGCTGAGTTGGGCCAACCTGGGGC--------TTTGTT------AGGT--GATGATCAACTTTATAATGTGATTGTTACAGCTCATGCTTTTGTGATGATTTTCTTTTTGGTTATGCCCATGATGATTGGGGGGTTTGGTAATTGGTTAGTTCCTTTGATGTTAGGGGCTCCAGATATAGCTTTTCCACGGCTGAATAACATGAGGTTTTGATTGTTACCTCCTTCT-TT-GTTGCTTTTATT---GTCTTCTGCTGCTG-T--GGAG---AGTGGTGTGGG…
	KC020189	---------------------------------------------ACCTTGTACT--TCATCTTCGGTA-TTTGATC--AG-G-ATTACTTGGTACATCATTAAGCTTAATAATTCGTACCGAATTAGGTAAACCAGGATC--------ATTATT------AAAT--GATGATCAATTATATAACGTAGTAGTTACCGCTCATGGATTCGTTATAATCTTTTTTTTAGTCATACCTATTATAATTGGAGGATTTGGAAACTGGCTAGTCCCACTCATATTAGGGGCTCCAGATATAGCATTCCC-CGAATTAATAATATGAAATCTGGACTATTTTCTGCTCCC-CT-TACTCTACTATA---AGCTTCCTCACCCGTT--AGAG---TCAGGTGCGGG…
	AB365219	--------------------------------------------AACCCTCTACA--TTATTTTCGGCA-CATGGGC--CG-G-ACTCTTGGGCACAGCACTTAGAACAGTGATTCGGGCAGAGTTAGGCCAACCCGGAAC--------TGTCTT------AGGT--AACGATCAAGTGTATAATGTAATTGTTACCGCCCATGCATTTCTTATAATTTTCTTTTTAGTTATACCCCTTATAATCGGAGGATTCGGAAACTGGCTAGTTCCTCTGATATTAGGAGCTCCTGATATGGCCTTTCCACGCTTAAACAATATAAGTTTTTGGTTATTACCCCCCTCT-TT-ATTCCTTCTTCT---TTCCTCTTCTGCAA-T--CGAG---AGTGGAGCAGG…
	KF246694	----------------------------------------------------------------------------------------GTGGGTACTGCTTTAAGTCTTCTTATTCCAGCTGAATTAAGACAACCTGGAGC--------TCTGCT------AAGA--AACCACCAATTATATAAAGGGATTGTAACAGCCCATGCTTTTGTAATAATTTTTTTCTTGGTTATACCAATGATAATTGGTGGTTTTGGGAATTGATTGGTCCCTTTAATATTAGGGGCTCCCAATATAGCGTTTCCACCTTTAAATAATATAAGTTTTTGACTGCTTCCTCCTGCC-TT-ATTGCTTCTTCT---TTCTTCAACTGCTG-T--AAAA---AAAAGGGTTGG…
	KF246690	----------------------------------------------------------------------------------------ATGGGAACTGCTTTAAGTCTTTTGATCCCAGCCCAACTAGGGCAACCGGGGGC--------TTTACT------AAGA--AACCATCAAGTATATTACGTTATTGGAACCGCTCACGCTTTTGTAATAATTTTTTTTCTAGTTATACCAATGATAATTGGTGGCTTCCGGAATTGACTAATTCCTCTGATGTTAGGAACTCCCGATATGGCTTTCCCACCGCTAAATAATATAAATTTTTGATTGGTGCCTCCTGCT-CT-CCTGTTACTTTT---ATCTTCAACAACTG-T--TGAA---AAAAGGGTGGG…
	KY806824	-------------------------------------ATATTGGAACACTATATA--TTTTATTTGGTA-TATGATC--AG-G-GCTGATTGGAAGCGGACTAAGACTAATTATTCGTATCCAATTAGGAATCCCTGGAGA------C--TTAAT------AGGA--GACGGGCAACTTTATAATGTCATTGTTACTGCTCATGCTTTTATTATAATTTTTTTTATAGTTATGCCATTAATAATTGGAGGTTTCGGTAATTGATTAGTTCCTTTAATACTAGGAGCTCCTGATATAGCTTTTCCTCGATTAAATAGTTTAAGTTTTTGGCTTCTTCCCCCATCG-TT-ATTACTTCTATT---GAGATCAGCCTTTG-T--AGAA---AGGGGAGCCGG…
	KY806825	--------------------------------------------GACTTTATATA--TCCTCTTTGGGA-TGTGGTC--TG-G-GCTTATCGGTAGGGGGCTAAGGTTAATTATTCGTATTCAGTTAGGGATGCCGGGAGA------C--CTTAT------AAAT--GACGGGCAGCTATATAATGTTATTGTTACAGCCCATGCTTTTATTATAATTTTTTTTATGGTCATACCGTTAATAATTGGGGGGTTCGGGAATTGGTTGGTGCCCTTAATATTGGGGGCCCCTGATATGGCATTTCCTCGGCTAAATAATTTAAGGTTTTGGCTTTTACCACCTTCT-CT-ATTACTTTTATT---AAGTTCAGCATTTG-T--TGAG---AGGGGGGCTGG…
	KJ157490	-------------------------------------------------------------------------------------CTGTTAGGAACCGGACTTTCATTACTTATTCGATTAGAATTAGGGACAACTTCTGT------T--CTTAT---------A--GATGAACATTTTTTCAATACACTAGTAACAGCACATGCATTCCTAATAATTTTCTTCTTAGTAATGCCTGTATTTATTGGAGGATTCGGAAACTTCTTAGTACCACTAATACTAGGAGCACCAGATATGGCATTCCCACGAATAAATAACCTAAGATTCTGACTACTACCACCATCA-TT-AATTCTCCTAGT---ATCATCTGCAGCCG-T--AGAA---AAAGGAGCAGG…
	EU530110	---------------------------------------------ACACTTTATC--TAATTTTAGGAG-TATGATC--CG-G-GATCATTGGAACAGCTTTAAGGTTAGCAATCCGTGCTGAATTAAGTCAAACAGGCCC--------TTTACT------CGCA--GATGATCATTTTTACAATGTGATTGTAACAGCACACGCCTTCATTATAATTTTTTTTATAGTAATGCCTATAATAATTGGTGGTTTCGGGAACTGAATAATTCCATTAATACTAGGAGCCCCTGATATAGCTTTTCCTCGTATAAATAACATGAGTTTCTGACTACTCCCTCCGGCA-TT-AACTCTACTACT---TATATCAGCTGCTG-T--AGAA---ACTGGGGTAGG…
	MW277873	--------------------------------------------TACCATATACA--TTATCCTTGGTA-TTTGATC--TG-G-GCTCCTGGGCACCGGCCTAAGAATATTAATCCGAACCGAGCTAGGGCAGCCTGGGCC--------ATTTCT------CGGC--GATGACCAACTTTACAATGTAATCGTGACTGCACACGCCTTCGTGATAATCTTCTTCCTAGTGATGCCTATAATAATCGGGGGATTCGGAAACTGGTTAATTCCATTAATGCTAGGAGCTCCCGATATATCTTTTCCACGACTAAATAATATAAGATTCTGGTTACTTCCGCCATCA-CT-AATCCTCCTGCT---CAGGTCATCGCTAG-T--AGAG---AGGGGTGCTGG…
	LC167814	----------------------------------------------------------------------------C--TG-G-TCTCCTTGGTACGGGCTTAAGCATATTAATTCGTACAGAGCTTGGACAACCGGGACC------G--TTTTT------AGGA--GACGATCAGCTCTACAACGTAATTGTGACCGCACATGCCTTCGTGATAATTTTCTTTCTAGTTATACCTATAATAATCGGAGGATTTGGTAACTGACTAATTCCCCTAATATTGGGGGCCCCAGACATGTCATTTCCGCGACTAAACAATATAAGATTCTGACTACTTCCCCCATCA-CT-AGCACTTTTACT---GTGCTCATCATTAG-T--AGAA---AGAGGGGCTGG…
	AB365228	--------------------------------------------CACCATATATA--TTATTTTAGGCG-TCTGATC--AG-G-GCTCCTAGGAACCGGACTAAGAATATTAATCCGAGCCGAACTAGGTCAACCCGGGCC--------TCTTCT------AGGG--GACGATCAACTATATAATGTAATTGTCACCGCCCACGCATTCATTATAATCTTCTTCTTAGTTATACCAATAATAATCGGTGGATTTGGAAATTGATTAATTCCATTAATACTGGGAGCACCTGATATAGCTTTCCCACGATTAAATAATATAAGATTCTGACTTCTTCCCCCATCA-CT-AGCTCTCCTACT---TATATCAGCTTTAG-T--AGAA---AGAGGAGCCGG…
	AB365231	--------------------------------------------AACGTTATACA--TTATTTTTGGCA-TTTGATC--GG-G-CCTATTAGGTACTGGACTTAGAATGTTAATTCGAGCTGAGCTAGGACAACCCGGACC--------TCTCCT------AGGA--GACGACCAACTTTACAATGTAATTGTAACAGCTCATGCTTTTATTATAATTTTCTTTTTAGTTATACCAATAATAATTGGTGGTTTTGGGAATTGACTAATTCCATTAATATTAGGGGCCCCAGACATAGCTTTCCCCCGACTAAATAATTTAAGATTTTGGCTACTTCCGCCATCA-TT-AGCCCTCCTATT---GAGCTCATCTCTAG-T--AGAA---AGAGGAGCGGG…
	AB365221	--------------------------------------------TACTTTATACT--TGATCTTTGGCA-TCTGATC--CG-G-ACTTGTTGGAACTGGCTTAAGACTTTTAATCCGAGTAATTCTTGCTCAACCGGGGGC--------CCCCTTCCTCGGAGGA--GACGACCAACTATACAATGTAATTGTTACAGCTCACGCATTTGTAATAATTTTTTTCTTAGTTATACCACTAATAATTGGCGGATTTGGGAACTGATTAATTCCTCTAATATTAGGTGCACCAGATATAGCTTTTCCTCGTCTAAATAATATAAGATTCTGATTACTTCCACCTTCA-CT-AACACTACTGTT---AACCTCAGCAATAA-T--TGAT---GGGGGGGTCGG…
	LC415045	--------------------------------------------------------------------------------G-G-CTTAGTAGGAACTGCATTAAGTATCTTAATTCGAGCAGAACTAGGCCAACCTGGAGC------T--TTACT------TGGA--GATGACCAACTTTATAATGTAATTGTAACTGCCCATGCTTTTGTTATAATTTTTTTCTTAGTTATACCACTAATAATTGGTGGATTTGGTAATTGACTTATTCCATTAATGCTTGGGGCCCCAGATATAGCTTTCCCCCGACTTAATAATATAAGATTTTGACTCTTACCTCCTTCT-CT-AATTTTACTTTT---AGCATCTTCTGCAG-T--AGAA---AGAGGAGTTGG…
	AB365216	--------------------------------------------CACCCTCTACC--TGATTTTCGGTA-TCTGATC--CG-G-GCTTGTGGGGACGGCCTTAAGAATTCTAATTCGTGCAGAACTCGGTCAACCCGGCGC--------CCTTTT------AGGG--GACGACCAACTTTACAACGTGATCGTCACAGCTCACGCGTTCGTCATAATTTTCTTCCTAGTTATGCCTTTAATAATTGGAGGATTTGGAAACTGACTAGTCCCCCTAATACTAGGCGCACCTGACATAGCATTCCCACGACTCAACAACATAAGCTTTTGGTTACTTCCCCCCTCC-TT-AACCCTTCTTCT---CACCTCAGCAGCCA-T--CGAG---AGGGGGGCTGG…
	EU306505	---------------------------------------------------------------------ATTTGATC--AG-G-ACTTGTAGG-ACAGCACTAAGAATCTTAATTCGAGCCGAGCTCGGACAACCAGGTGC--------TCTTCT------AGGA--GACGACCAACTCTATAACGTAATCGTGACTGCTCATGCATTCGTAATAATCTTTTTCCTAGTAATGCCACTAATAATCGGAGGATTTGGGAACTGACTAGTCCCTCTAATACTAGGAGCCCCTGATATAGCTTTCCCTCGGCTTAATAATATAAGTTTTTGGCTTCTTCCACCTTCA-CT-CAGTCTCCTTCT---TACATCTGCAGCTG-T--AGAA---AGTGGTGCAGG…
	HE800613	--------------------------------------------GACCCTTTACT--TAGTTTTCGGAA-TTTGAGC--AG-G-TCTAGTTGGAACTGCCCTCAGTTTACTAATTCGAGCTGAGCTCGGACAACCGGGGGC--------TTTGTT------GGGG--GACGATCAACTTTATAACGTGATTGTCACCGCCCATGCTTTTGTCATGATTTTCTTTTTAGTAATACCTCTAATAATTGGGGGATTTGGTAACTGACTAATCCCACTAATACTAGGTGCCCCAGATATGGCTTTTCCACGTCTGAATAATATAAGTTTCTGACTTCTTCCGCCATCT-CT-AATTTTACTGTT---AACTTCAGCAGCAG-T--AGAA---AGCGGAGCTGG…
	KY200866	------------------------ACAAACCACAAGGACATTGGCACACTCTATT--TAATTTTCGGTA-TCTGGGC--CG-G-CTTAGTAGGAACCGGACTTAGTCTACTTATTCGCGCAGAACTAAGTCAACCCGGTAC--------TCTACT------TGGA--GACGATCAACTATATAACGTAGTTGTTACTGCCCATGCATTTATTATAATTTTCTTTTTAGTTATGCCACTAATGATTGGTGGATTCGGAAACTGGTTAGTACCTTTAATATTGGGTGCCCCTGATATAGCTTTCCCTCGTATGAACAACATGAGATTCTGACTTCTCCCACCATCA-TT-AACACTTCTACT---AACCTCGGCCGCGG-T--AGAA---AGGGGAGTAGG…
	KP259484	-------------------------------------ATATTGGAACTCTATATA--TCCTTCTTGGCG-TATGATC--TG-G-CCTGGTAGGAACGGCACTTAGCTTGCTAATTCGAGCAGAACTAGGTCAACCAGGTGC--------TTTACT------AGGT--GACGACCAACTTTATAACGTCATTGTAACCGCTCACGCCTTCGTTATAATCTTTTTTTTAGTAATACCAATAATAATTGGCGGTTTTGGTAATTGGTTAGTACCTTTAATATTAGGGGCACCAGACATAGCATTTCCCCGACTCAATAATATAAGCTTTTGATTACTACCGCCAGCC-CT-CCTTCTTATACT---TTCTTCGGCTGCCG-T--AGAA---AGCGGGGTTGG…
	MN690247	---------------------------------------ATCGGAACCTTATATA--TATTACTTGGTG-TTTGATC--AG-G-GCTTGTAGGAACAGCATTAAGCCTATTAATTCGAGCTGAACTGGGTCAACCCGGGGC--------ACTCCT------AGGA--GACGATCAGCTTTACAACGTGATTGTAACAGCACATGCTTTTATTATAATTTTTTTTTTAGTTATACCAATAATAATCGGAGGATTCGGTAACTGATTAGTTCCATTGATATTGGGAGCCCCAGATATAGCATTTCCACGATTAAATAATATAAGGTTTTGACTTTTACCACCAGCC-TT-ACTTCTTCTACT---GTCTTCGGCTACAG-T--TGAA---AGCGGAGTCGG…
	FM212785	--------------------------------------------TACTTTATATT--TAATCTTCGGAA-TTTGATC--AG-G-ATTAGTCGGAACAGCACTAAGTATGTTAATCCGAGCTGAATTAGGACAGCCCGGAAC--------CCTACT------CGGT--GACGATCAACTATACAACGTAATTGTTACTGCCCACGCATTTGTTATAATTTTCTTTTTAGTAATACCGTTAATAATTGGAGGGTTTGGAAACTGGTTAGTGCCTTTAATACTAGGTGCACCAGATATAGCCTTTCCACGACTAAACAACATAAGGTTCTGACTCCTCCCCCCTTCC-CT-TTTCTTACTCCT---GAGCTCGGCCGCGG-T--AGAA---AGGGGGGCCGG…
	AM049330	--------------------------------------------GACTCTTTACA--TTCTTCTAGGAA-TCTGATC--TG-G-GCTAGTCGGTACAGCTTTAAGCTTATTAATTCGAGCTGAATTGGGCCAACCAGGAGC--------CTTATT------AGGG--GACGACCAACTTTATAATGTTGTTGTTACTGCCCATGCTTTTGTAATAATTTTCTTTCTAGTAATGCCAATAATAATCGGGGGATTTGGAAATTGGCTAGTACCCCTTATGCTTGGGGCCCCTGACATAGCTTTTCCTCGACTAAATAATATAAGATTTTGATTACTACCGCCCTCA-TT-AAGCTTACTTCT---AGCATCTGCTGCGG-T--AGAG---AGGGGGGTCGG…
	JN165237	----------------------------------------------------------------------------------------------------------------------------------------------------------------------------------------------------------------------------------------------------------------------ATTTGTTCCTATAATACTAGGGGCTCCAGACATAGCATTCCCACGAATAAATAATATGAGATTCTGACTTTTACCTCCTGCC-TT-AACTCTTCTATT---GGGGTCAGCTGCTG-T--AGAA---AGGGGGGCTGG…
	JF748784	------ATGCGATGGACCTATTCTACAAACCACAAAGACATCGGAACATTATATC--TAATTTTTGGTA-TCTGATC--CG-G-CTTAGTCGGAACTGCACTCAGTCTCTTAATTCGAGCCGAACTTGGCCAACCAGGGGC--------ACTTTT------AGGG--GACGACCAACTCTATAACGTAATCGTAACAGCCCACGCTTTCGTAATAATTTTCTTCCTAGTTATGCCACTAATAATTGGAGGATTTGGAAACTGATTAGTCCCCCTAATACTGGGAGCACCGGACATGGCTTTCCCCCGACTAAATAACATAAGATTCTGACTCCTCCCACCATCC-TT-AACTCTGCTCTT---AACATCAGGCGCAG-T--AGAG---AGAGGAGCAGG…
	AB365255	--------------------------------------------CACACTTTACT--TAATTTTTGGTA-TCTGGTC--AG-G-TTTAGTTGGTACGGCTCTTAGCTTACTAATCCGTGCTGAACTCGGCCAACCTGGTGC--------TTTACT------AGGA--GACGATCAGCTATACAATGTAATCGTAACTGCCCATGCATTTGTTATAATTTTTTTCCTTGTCATACCCTTAATAATCGGAGGATTCGGCAATTGACTTGTACCTTTAATACTAGGGGCTCCTGACATAGCATTCCCACGACTTAACAATATAAGTTTTTGACTTCTCCCCCCTGCT-TT-AATCCTACTATT---AAGCTCTGCTGCCG-T--AGAA---AGAGGTGCCGG…
	AB505277	---------------------------------------------ACATTATATT--TAATTTTTGGTA-TTTGATC--CG-G-TTTAGTCGGAACCGCTTTAAGTCTTTTAATTCGAGCTGAGTTGGGCCAACCAGGTCC--------CCTGCT------AGGT--GATGATCAACTTTACAATGTAATTGTAACAGCACACGCCTTCGTTATAATTTTTTTCCTTGTTATACCTCTAATAATTGGTGGTTTTGGTAATTGATTAGTTCCTCTAATACTTAGAGCCCCAGACATAGCATTTCCCCGATTAAATAATATAAGATTTTGACTTCTCCCCCCATCC-TT-AGTTCTTCTTTT---AGCCTCCTCAGCAG-T--AGAA---AGAGGAGTCGG…
	KX277594	---------------------------------------------------------------------------TC--TG-G-CTTAGTCGGTACAGCCCTAAGCCTTTTAATCCGCGCAGAGCTTGGTCAACCAGGAGC------C--TTATT------GGGA--GACGATCAGCTCTACAACGTAATCGTCACTGCTCACGCTTTCGTAATAATCTTTTTTTTAGTAATGCCCCTTATAATTGGAGGATTTGGTAACTGACTCATCCCCNTAATANTAGGAGCACCCGATATGGCTTTTCCGCGACTAAATAACATAAGATTCTGGCTTCTTCCCCCATCC-CT-CACTTTATTGTT---AGCCTCCTCTGCAG-T--AGAG---AGGGGAGTTGG…
	EU530138	---------------------------------------------ACTTTATACC--TAATTTTTGGGA-TCTGATC--AG-G-CTTAGTTGGAACGGCCCTCAGACTTCTTATCCGGGCAGAACTTGGGCAACCAGGAGC--------TTTACT------TGGA--GATGACCAACTATATAATGTTATTGTCACAGCTCATGCTTTCGTTATAATTTTTTTCCTTGTTATACCTCTAATGATTGGAGGGTTTGGTAACTGATTAATTCCTCTTATGCTAGGGGCCCCAGATATAGCATTTCCTCGGCTTAATAATATAAGATTCTGACTCCTTCCCCCTTCC-CT-CACCTTACTCTT---AGCTTCTTCTGCTG-T--AGAG---AGAGGAGCGGG…
	KY200867	------ATGCGATGGCTTTTTTCAACAAACCATAAAGATATTGGTACCCTTTATC--TAATTTTCGGAA-TTTGATC--CG-G-TTTAGTAGGAACTGCACTTAGACTACTTATTCGAGCAGAATTAGGTCAACCAGGTGC--------CCTTCT------AGGG--GACGATCAACTTTACAATGTTATTGTCACTGCACATGCATTCGTAATAATTTTCTTTTTAGTAATACCACTAATAATTGGAGGGTTCGGGAATTGATTAATTCCACTGATACTTGGGGCCCCTGACATAGCATTCCCTCGATTGAATAATATGAGCTTCTGACTACTTCCTCCCTCT-CT-TACCCTCCTCCT---AGCATCTTCAGCCG-T--AGAA---AGAGGAGTTGG…
	MW278345	--------------------------------------------AACACTTTATT--TAATTTTTGGGA-TTTGATC--TG-G-TTTGGTGGGTACTGCCCTAAGACTCCTAATTCGAGCCGAGCTCGGGCAGCCGGGGGC--------CCTCCT------AGGG--GATGACCAACTTTATAATGTAATTGTTACCGCTCACGCATTTGTTATAATTTTTTTCTTAGTCATACCACTTATAATTGGTGGATTTGGAAATTGACTAATTCCCCTAATGCTTGGGGCGCCCGACATGGCTTTTCCCCGCCTCAACAACATGAGGTTTTGGCTCCTTCCTCCGTCT-CT-TACCCTTTTATT---AGCTTCTTCAGCTG-T--AGAG---AGGGGCGTCGG…
	HF586325	--------------------------------------------TACTCTTTATT--TAATTCTTGGTA-TCTGATC--AG-G-ACTAATTGGCACCGCCCTTAGTTTATTAATCCGAGCCGAATTAGGTCAACCCGGTGC--------TCTTTT------AGGA--GACGACCAATTATACAATGTAATTGTTACTGCACACGCTTTCGTTATAATTTTCTTTTTAGTTATACCCTTAATAATTGGAGGATTCGGAAATTGACTAGTCCCTCTTATACTAGGAGCTCCTGATATAGCATTTCCTCGACTAAATAATATGAGATTTTGACTTTTACCACCATCA-TT-AACCCTTCTTCT---ATCTTCAGCTGCCA-T--CGAA---AGTGGTGTAGG…
	AB365227	--------------------------------------------TACGCTATACC--TTATTTTCGGTA-TTTGATC--TG-G-GCTAGTCGGAACAGCTCTCAGTTTACTTATTCGGGCTGAACTGGGGCAACCAGGAGC--------CCTTTT------AGGT--GATGATCAGCTTTATAACGTAATTGTTACTGCTCATGCTTTTGTGATAATTTTTTTCCTAGTAATACCCCTAATAATCGGGGGATTTGGTAATTGATTAATCCCATTAATACTCGGGGCGCCTGACATGGCATTTCCTCGATTAAACAACATAAGTTTTTGACTTCTCCCCCCATCA-CT-AACCCTTCTTTT---AGCATCTTCTGCAG-T--AGAG---AGGGGTGCCGG…
	EF541179	--------------------------------------------TACCCTTTACT--TAATTTTCGGAA-TCTGATC--GG-G-CCTCGTGGGAACCGCTCTCAGCTTATTAATTCGTGCTGAATTAGGACAGCCAGGAGC--------TCTTCT------CGGG--GATGACCAACTATATAATGTAATCGTAACAGCTCATGCTTTTGTAATAATCTTTTTTTTAGTTATGCCCCTAATAATTGGGGGGTTTGGAAACTGACTAATTCCTTTAATACTAGGGGCACCTGATATAGCTTTCCCCCGACTCAACAACATAAGTTTTTGATTACTCCCTCCTTCT-CT-AACATTATTACT---TGCCTCTTCAGCCG-T--AGAG---AGAGGGGTCGG…
	KR084831	--------------------------------------------TACCCTATACT--TAGTTTTTGGTA-TCTGATC--TG-G-GCTCGTAGGAACCGCCCTGAGTTTACTGATTCGTGCTGAATTAGGGCAACCAGGGGC--------TCTTCT------CGGT--GATGATCAACTATATAATGTAATTGTTACAGCCCATGCTTTTGTTATAATTTTTTTCTTAGTAATACCCTTGATAATTGGAGGATTTGGTAACTGATTAATCCCCTTAATATTAGGAGCACCTGACATAGCATTCCCCCGTCTTAATAACATAAGATTTTGGCTTCTTCCACCATCT-CT-AACCCTTCTACT---AGCTTCTTCGGCGG-T--AGAA---AGAGGAGTAGG…
	MT889194	---------------------------------------------ACTTTATACT--TAATTTTTGGAA-TTTGATC--AG-G-CTTAGTAGGAACTGCTCTTAGTCTTTTAATTCGTGCCGAATTAGGACAACCAGGAGC--------CCTTTT------AGGA--GACGATCAACTTTACAACGTTATTGTTACTGCTCACGCTTTTGTAATAATTTTTTTCTTAGTCATACCTTTGATAATTGGAGGATTTGGAAATTGACTTATTCCTCTTATGTTGGGAGCACCTGATATAGCATTCCCACGGCTAAACAATATAAGATTTTGACTCTTGCCTCCTTCT-CT-TACTCTCTTGCT---AGCTTCTTCAGCTG-T--AGAA---AGAGGTGTTGG…
	LC783917	------------------------------------------------------------------CCA-TCTGATC--AG-G-GTTACTAGGAACAGCTTTGAGTCTTCTAATTCGTGCCGAGCTTGGACAGCCTGGTGC------G--TTTTT------AGGG--GATGACCAGCTCTATAACGTCATTGTAACTGCACATGCCTTTGTTATGATTTTTTTCCTTGTTATACCAATGATAATTGGGGGCTTTGGGAACTGATTGGTGCCTTTAATAATTGGAGCACCTGATATGGCCTTTCCCCGGTTAAATAATATAAGCTTCTGATTATTACCCCCGGCT-CT-AATTTTGCTCCT---TTCTTCCGCTGCCG-T--TGAA---TCGGGTGTTGG…
	LC144814	------------------------------------------------------------------------TGATC--TG-G-GTTTGTTGGAACTGCTTTAAGTTTACTTATTCGGACTGAGCTAGGCCGGCCAGGGCC--------TTTGCT------GGGT--GATGACCAGCTATATAATGTAATTGTTACAGCTCATGCGTTTATTATGATTTTTTTTCTTGTAATGCCGATAATGATTGGCGGGTTTGGGAATTGATTAGTTCCGTTGATACTGAAAGCACCAGACATAATTTTTCCTCGTTTGAATAATATGAGTTTTTGATTATTGCCGCCTTCT-CT-CCTTTTGTTGCT---AAGTTCGGCTGCTG-T--TGAG---TCTGGGGTTGG…
	AM706491	---------------------------------------ATTGGTACTATATACC--TTTTATTTGGTG-TTTGATC--CG-G-ACTTGTCGGAACTTCACTAAGATTACTAATCCGAGCAGAATTGGGCCAACCCGGGAG--------ACTACT------GGGG--GACGATCAACTATATAACGTAATCGTTACAGCACATGCCTTTATTATAATTTTTTTTATAGTAATGCCAATAATAATTGGCGGGTTTGGAAACTGGCTAATCCCTCTATTACTTGGAGCCCCAGACATAGCATTCCCACGGCTTAACAATATAAGCTTCTGGTTACTACCACCATCC-CT-AATCTTATTACT---CTCATCTGCAGCGG-T--AGAA---AGAGGAGTGGG…
	KC984746	---------------------------------------------ACAATATACA--TCCTATTCGCAA-TTTGATC--AG-G-GCTTGTAGGGACATCCTTGAGTCTTCTAATCCGGGCTGAACTCGGGCAGCCCGGGTC--------GCTATT------AGGG--GATGACCAACTATATAACGTAATTGTCACGGCACACGCCTTTATTATAATCTTTTTTATGGTTATACCCATAATAATTGGGGGGTTTGGTAACTGACTTATTCCATTAATACTCGGCGGGCCAGATATGGCTTTCCCACGACTAAATAACATAAGATTTTGGCTACTGCCCCCATCA-TT-AATTCTACTACT---ATCCTCCGCAGCCG-T--AGAA---AGAGGAGCAGG…
	LC144804	---------------------------------------------ACTTTATATC--TACTATTCGGAA-TCTGATC--AG-G-TCTTGTAGGAACATCCTTGAGTCTTTTAATTCGAGCAGAACTAGGACAACCAGGCAG--------CCTTTT------AGGA--GACGACCAACTATATAACGTAATTGTTACTGCTCATGCATTTATCATAATTTTTTTTATAGTAATACCAATAATAATCGGAGGATTTGGAAATTGATTGATTCCACTTATATTAGGAGCTCCCGATATGGCTTTTCCCCGAATAAATAATATAAGTTTTTGACTATTACCCCCATCT-CT-AATTCTACTACT---ATCCTCAGCAGCCG-T--CGAA---AGGGGCATTGG…
	AF120641	---------------------------------------ATTGGAACAATATATC--TATTATTTGGTG-TCTGAGC--AG-G-ATTAGTAGGAACTTCGTTAAGATTTTTGATTCGAGCAGAATTAGGACAACCTGGAAC--------ATTACT------AGGA--GATGACCAACTTTATAATGTTATTGTTACAGCCCATGCATTTATTATAATTTTTTTTATAGTAATGCCTATAATAATTGGAGGCTTTGGAAATTGACTAGTTCCATTAATATTAGGTGCCCCAGATATGGCATTCCCACGAATAAATAATATGAGATTCTGACTATTGCCCCCATCA-CT-CCTATTACTATT---AACATCCGCCTTAG-T--AGAA---AGAGGGGCCGG…
	KC984742	---------------------------------------------ACTATATATC--TTTTATTTGGAA-TTTGGTC--TG-G-GCTAGTGGGCACGGCTTTAAGGTTTCTTATTCGTGCTGAATTAGGACAACCGGGGAG------T--CTTTT------AGGT--GATGATCAATTATATAATGTAATTGTAACTGCTCATGCATTTATTATAATTTTTTTTATGGTAATACCAATAATAATCGGAGGATTTGGAAATTGATTAATTCCGCTAATATTAGGGGCCGTTGATATGGCATTTCCGCGCATAAATAATATAAGATTTTGATTATTGCCACCTTCG-TT-GATTATATTATT---AACTTCAGCGTTGG-T--AGAA---AATGGGGCAGG…
	AB930487	-----------------------------------------------TTTATATT--TTCTATTTAGAA-TTTGAGC--TG-G-ATTTTTAGGAACTGCTTTGAGGTTTTTAATTCGACTAGAATTAGGACAGCCAGGAGT--------TTTATT------A-----GACCCTCAAATATATAATACTATTGTTACAGCTCATGCTTTTGTAATAATTTTCTTTGTAGTTATACCTATAATAATTGGAGGATTTGGGAATTGATTGGTTCCTTTAATATTATGTGCCTCGGATATGGCCTTCCCTCGTTTAAATAACATAAGATTCTGGCTTATTCCTCCTGCT-TT-AATTATATTGCT---AAGTTCTGCTGCAG-T--TGAG---GTGGGAGCCGG…
	AF120631	---------------------------------------ATTGGCACACTTTACC--TAATCTTTGGAC-TATGAGC--AG-G-ACTCACGGGGACAGCTCTAAGCCTCCTAATTCGAGCAGAGTTAGCCCAACCAGGATC--------ACTCCT------CGGC--AATGATCAACTATACAATGTTATCGTCACAGCACATGCATTCATTATAATTTTCTTCCTGGTCATGCCCATAATAATTGGAGGATTTGGTAACTGAATAGTCCCTTTAATACTAGGAGCCCCAGACATAGCTTTCCCCCGACTCAACAATATAAGTTTCTGACTTTTACCCCCATCC-CT-TCTTCTCCTCCT---TATATCAGCCGCTG-T--AGAA---AGAGGAGCAGG…
	OL800982	---------------------------------------------ACCCTCTATA--TAATCCTAGGAA-TGTGAGC--CG-C-ACTCTTAGGGACAGCTATAAGAATATTAATTCGGATTGAGTTAGGTCAACCTGGACC--------TTTAAT------CGCA--GATGACCAACTATTTAATGTGGTAGTTACTGCTCATGCCTTTGTTATAATTTTTTTTTTCGTAATACCAATAAGAATCGGCGGATTTGGTAATTGACTTGTCCCTTTAATACTAGGAGCACCTGATATGGCCTTCCCACGATTAAATAATATAAGGTTTTGGCTTCTTCCCCCCTCC-TT-AATCCTTCTCCT---AACATCAGCAGCTG-T--AGAA---AGGGGGGTCGG…
	DQ209264	------------------TGGTCAACAAATCATAAAGATATTGGAACACTTTATA--TAATTTTAGGGA-TATGGGC--AG-C-CTTGCTTGGAACTGCGATAAGTATACTAATTCGTATTGAATTAGGACAACCTGGCCC--------ATTAAT------TGCA--GACGACCAACTTTTTAATGTTATTGTAACCGCTCATGCATTCGTAATAATTTTTTTTTTCGTTATAYCTATAAGAATTGGAGGATTCGGAAACTGATTAGTACCCTTAATATTARGAGCTCCTGATATAGCATTCCCACGTCTTARTAATATAAGTTTTTGGCTTCTTCCCCCTTCT-CT-CATCCTTCTTCT---CACTTCTGCTGCAG-T--AGAA---AGTGGTGTTGG…
	AB543244	-------------------------------------------------------------TTTCGGTA-TATGATC--TG-G-TCTTTTAGGAACAGGATTCAGTCTTTTAATTCGTACAGAATTAGGACAGCCTGGAAG--------TTTCCT------TGGT--GACGACCAGCTTTATAACGTTATTGTAACCGCTCACGGAATTATTATGCTTTTCTTCTTTGTTATGCCTATAATGATGGGTGGATTCGGAAATTGACTTGTTCCTCTAATGCTTGGGGCTCCAGACATGGCTTTCCCACGTTTAAATAACATAAGTTTCTGACTTCTTCCTCCTTCA-AT-AACTCTTCTTCT---AGCTTCTGCCGCAG-T--TGAA---AGTGGAGTAGG…
	AB365258	--------------------------------------------AACTTTATATA--TTGTTTTAGGGA-TATGAGG--AG-C-TTTACTAGGAACTGGACTGAGAATATTAATTCGTGCTGAACTAGGGCAACCTGGAAG--------TCTTTT------AGGG--GACGACCAACTTTATAATGTGATTGTAACAGCTCATGCTTTTATTATAATTTTTTTTTTTGTTATACCTATAATGATTGGGGGATTTGGAAACTGACTGGTTCCGTTGATACTCGGGGCTCCAGACATAGCTTTCCCTCGACTTAATAATATAAGATTCTGGCTTCTCCCGCCTTCT-TT-AACACTTCTACT---CTCATCTGCAGCTG-T--AGAA---AGAGGAGTCGG…
	GQ160764	---------------------------------------------ACCTTATATA--TTTTGTTAGGTA-TATGATC--TG-C-TCTTCTAGGGACGGGTTTAAGTATATTAATTCGTATGGAATTAGGGCAGCCTGGAAG--------TCTCTT------AGGA--GATGATCAATTATATAATGTCATTGTTACTGCTCATGCATTTATTATAATTTTCTTTTTTGTCATACCAATGATGATCGGAGGATTTGGAAATTGATTAGTTCCTTTGATATTAGGAGCACCAGATATGGCTTTTCCTCGTCTAAATAATATAAGTTTTTGGTTGCTACCACCATCT-TT-GACTTTGCTTTT---ATCATCAGCAGCTG-T--AGAA---AGAGGGGTAGG…
	OK635548	--------------------------------------------AACTTTATATA--TACTTTTTTCTA-TTTGAAC--TG-C-CTTATTAGGGACAGGAATAAGTGTTATTATTCGTGTAGAGTTAGGGCAACCAGGAAG--------TTTTTT------AGGG--GATGATCAGTTATATAATGTAATTGTAACAGCCCATGCTTTTGTTATACTTTTCTTCTTTGTGATACCTATAATAATAGGAGGGTTTGGAAATTATTTAGTTCCTTTGATACTAGGAGCTCCAGATATAGCATTCCCACGTTTAAATAATATAAGTTTTTGATTGCTTCCTCCTTCA-CT-AAGTCTTCTTCT---TGCCTCGGCAGCAG-T--CGAA---AGGGGAATGGG…
	AB191284	---------------------------------------------ACTCTATACT--TTATTTTTGGTA-TTTGAGC--AG-G-ATTAGTTGGTACTTCATTAAGTCTAATAATTCGAACCGAATTAGGTAAACCTGGTTC--------GTTATT------AAAT--GATGACCAATTATATAATGTTGTAGTTACTGCACACGGTTTTATTATAATTTTCTTTATAGTAATACCTATCATGATTGGGGGTTTTGGTAACTGGCTTGTTCCTCTTATATTAGGAGCACCGGATTTGGCATTCCCGCGAATAA--TATATAAGAATTCTGATGGTACCTCCATCC-TC-ACACCTCCTTTT----ACATCTTCACCAG----TGAA---AAAGGAGCAGG…
	OQ755137	--------------------------------------------CACTCTTTACT--TTATTTTTGGTA-TCTGATC--TG-G-ATTATTGGGTACTTCACTAAGACTGATGATTCGCACTGAATTGGGTCAGCCCGGCTC--------TTTGCT------AAAT--GATGACCAACTTTATAATGTAGTAGTTACTGCACATGGATTTATTATAATTTTCTTTATAGTTATACCTATCATAATTGGAGGTTTCGGTAATTGACTTGTACCTCTTATACTAGGAGCTCCTGACATAGCTTTCCCCCGAATAAACAATATGAGATTTTGACTACTTCCTCCTTCT-TT-AACCTTATTACT---TGCTTCCTCTGCTG-T--AGAG---AGAGGAGCAGG…
	MH605102	-------------------------------------------------AAAGTA--TGGTGTCGCGGAATGTAATCATAA-A-ATTATTAGGTACTTCCTTAAGTTTAATAATTCGAAGAGAATTAGGTAAACCGGGAAC--------ACTATT------AAAT--GATGATCAATTATATAATGTTATAGTTACAGCCCACGGATTTATTATAATTTTTTTTTTAGTAATACCTATTATAATTGGGGGTTTTGGTAATTGATTAGTACCATTAATATTAGGCGCTCCTGATATAGCTTTTCCTCGAATAAATAATATAAGTTTTTGATTATTACCTCCTTCC-CT-TACACTTCTTTT---ATCTTCTTCTGCAG-T--TGAA---AGAGGTGCAGG…
	GU145064	--------------------------------------------TACCCTCTATT--TTATCTTCGGTA-TTTGATC--GG-G-TTTATTAGGAACATCCCTGAGATTAATAATCCGTACTGAATTAGGACAACCCGGATC------T--ATTTT------AAAT--GATGATCAATTATATAATGTAGTTGTTACTGCTCATGCTTTTATTATAATTTTTTTTCTTGTTATACCTATTATAATTGGTGGGTTTGGTAATTGATTAGTACCTTTAATATTAGGTGCTCCAGATATAGCTTTTCCTCGAATAAATAATATAAGTTTTTGGTTACTTCCTCCCTCA-CT-TACTTTACTTTT---AGCTTCTTCTGCTG-T--TGAA---AGAGGGGCTGG…
	ON873626	---------------------------------------------ACACTCTATA--TTCTTCTAGGAA-TATGATC--TG-C-CCTTCTTGGGACAGCTTTAAGCCTTCTAATTCGAGTAGAACTTGGACAACCCGGAAC--------ATTTCT------AGGA--GATGACCAACTATATAATGTTATTGTTACCGCTCACGCATTTGTTATAATTTTTTTTTTTGTTATACCAATAATAATTGGAGGATTTGGAAATTGACTAATTCCTTTAATACTAGGAGCCCCTGATATAGCATTCCCACGTCTTAATAATATAAGATTTTGACTTCTTCCTCCATCC-TT-AACTTTACTTCT---TTCCTCAGCAGCCG-T--AGAA---GGTGGAGTCGG…
	OL801197	---------------------------------------------ACACTTTATA--TTTTATTAGGGA-TATGGTC--AG-C-TCTCTTAGGGACAGCCCTAAGCCTCTTAATTCGTGTAGAACTAGGGCAACCAGGAAC--------ACTCTT------AGGT--GATGACCAGCTATATAATGTAATTGTTACAGCTCATGCTTTTGTAATAATTTTCTTTTTTGTTATGCCAATAATAATTGGGGGGTTTGGAAATTGACTTATTCCTTTAATATTAGGTGCCCCAGATATAGCGTTTCCACGTTTAAATAACATAAGGTTTTGACTTTTACCTCCATCT-TT-AACCCTTCTCTT---ATCCTCAGCCGCAG-T--AGAG---GGAGGAGTAGG…
	KF489451	------------------------TCAACAAATCAAGATATTGGCACACTATACT--TCATTTTTGGAATTTTGATC--AG-GACTTTGTACCTCCTG---------TTTTAATTCGAACAGAAC---GACAACCAGGATC----------CCTC------------CATGATCAACTAT---ATGTAATTGTTACAGCTCACGCATTTGTTATAATTTTTTTTCTTGTTATACCAGTT---ATTGGAGGATTTGGAAACT---TAGTTCCTTTAATACTAGGAGCACCAGATATAGCATTCCCACGAATAAATAACATAAGCTTCTGACTCTTACCTCCTTCT-CT-CACTCTTCTCCT---TTCATCTGCAGCTG-T--TGAA---AGAGGTGTAGG…
	KF032038	------ATGCGATGACTATTTTCCACAAATCATAAAGATATTGGAACATTATATT--TTATCTTTGGAA-TTTGAGC--AG-G-CTTAGTAGGTACTTCATTAAGATTGATAATTCGAACAGAACTAGGGAAACCTGGATC--------ACTATT------AAAT--GACGACCAACTATATAACGTAGTAGTTACTGCTCATGGTTTTATTATAATTTTTTTTATAGTTATACCTATTATAATTGGGGGTTTTGGAAATTGATTAGTTCCCTTAATACTAGGTGCCCCAGATATAGCTTTCCCACGTATAAATAATATAAGATTTTGACTACTCCCACCATCA-CT-AACATTATTATT---AGCCTCCTCCGCAG-T--TGAA---AGAGGGGCAGG…
	AM049332	--------------------------------------------GACTCTTTATA--TTATTTTTGGGC-TCTGAGC--TG-G-ACTCGTGGGGACTGCTTTGAGTCTTCTTATCCGAGCTGAATTGGGACAACCGGGTGC------T--TTGTT------AGGT--AATGATCAGCTATATAATGTTATTGTCACAGCACATGCATTTGTTATAATTTTTTTTCTAGTTATACCCATAATAATTGGGGGGTTCGGTAACTGGATGGTTCCCTTAATATTAGGGGCACCTGATATAGCTTTTCCGCGTTTGAATAACTTGAGGTTCTGGTTGTTGCCGCCTTCT-TT-GGCGCTTTTGCT---TTTGTCTGCTGCAG-T--TGAA---AGAGGGGCGGG…
	KM020756	-------------------GGTCAACAAATCATAAAGACATTGGGACTCTTTACT--TTTTATTCGGAA-TTTGGTC--CG-G-TTTAGTCGGAACATCTCTTAGTTTATTAATTCGAACAGAATTAAGACAACCTGGAAC--------TCTTTT------AGGA--GATGACCAATTATATAATGTAATTGTTACAGCTCACGCCTTTGTTATGATTTTCTTCCTAGTAATACCAATCATGATTGGAGGCTTTGGTAATTGACTCTTGCCCCTTATGTTAGGAGCACCAGATATAGCCTTCCCTCGACTAAACAACATAAGATTCTGACTTCTACCCCCATCC-TT-AATGTTACTACT---CTCTTCCGCCGCAG-T--CGAA---AGAGGAGCAGG…
	AY296842	-------------------------------------------------------------------------------------------------------AGTCTTCTAATTCGGATTGAATTAGGGACCCCCGGTAC--------TTTTCT------AGGA--GATGACCAACTTTACAATGTAATTGTAACCGCCCATGCTTTCTTAATAATTTTCTTTTTTGTGATGCCTATAATAATAGGGGGCTTCGGAAATTGACTAGTCCCCTTAATGTTGGGGGCCCCTGACATGGCCTTTCCACGACTGAATAATATAAGGTTCTGGCTCTTACCACCTTCT-TT-ACTGCTTCTTTT---AAGCTCCGCCGCTG-T--TGAA---AGAGGGGCCGG…
	OQ720930	--------------------------------------------AACCTTATATA--TTTTGTTCGGGA-TATGATC--AG-G-TCTCGTGGGTACTGCCCTGAGTCTTTTAATTCGAGCGGAGCTTGGACAACCGGGCTC--------CCTACT------AGGT--GACGATCAGTTATATAATGTAATTGTCACGGCTCATGCCTTTGTTATGATTTTTTTTTTGGTTATACCTATAATAATTGGTGGTTTTGGTAACTGACTGGTTCCCTTAATGCTAGGGGCTGTTGATATGGCCTTTCCCCGCCTAAATAACATAAGCTTTTGGTTACTGCCTCCTGCT-CT-TCTGTTATTATT---GTCCTCTGCCAGTG-T--AGAA---AGAGGTGCCGG…
	MT186486	----------------------------------------------------------ATTATTTGCTG-TATGAGG--AG-G-ACTTTTGGGTACAGGAATAAGTTTACTTATTCGAATTGAATTAGGTACACCTGGAAC--------TTTTTT------AGGG--GACGATCAATTATACAATGTAATTGTTACAGCTCATGCTTTTTTAATAATTTTTTTTTTTGTGATACCCATAATAATAGGAGGTTTTGGAAATTGATTAATTCCGTTAATACTTGGGGCTCCTGACATAGCTTTTCCTCGTTTAAATAATATAAGATTTTGATTATTACCCCCATCA-TT-ATTATTATTAGT---TAGTTCTGCAGCTG-T--CGAA---GCTGGAGTAGG…
	AB084110	-----------------------------------------------------------------------------------------------------------------------------------------------------------------------------------------------------------------------------------------------------------------------CTAATCCCTTTAATATTAGGATCGCCAGACATAGCCTTTCCTCGAATAAATAATATGAGTTTTTGATTACTTCCCCCATCT-AT-ATTATTTCTCTT---AATTTCAGGATTAA-T--GGAA---AGAGGTGCTGG…
	AY260816	---------------------------AATCATAAAGATATTGGGACTTTATATT--TTATTATTGGTA-TTTGATC--AG-G-AATAGTTGGTACTGCTTTAAGACTATTAATTCGAACTGAATTAGGGCAACCTGGGAG--------CCTTTT------AGGA--GATGATCAACTTTATAATGTAATTGTTACTGCTCATGCTTTTATTATAATTTTTTTTTTAGTAATACCTTTAATAATTGGGGGGTTTGGGAATTGACTAATTCCATTAATATTAGCTTCACCTGATATAGCTTTTCCTCGTATGAATAATCTAAGATTTTGACTTCTTCCTCCTTCT-TT-ATTTCTTTTATT---AGTTTCTACTATCA-T--AGAG---AGGGGAGCTGG…
	MK016383	---------------------------------------------ACCTTATACA--TCTTGTTTGGTT-TTTGGTC--GG-G-CTTAGTTGGTACTGCCTTAAGACTTTTAATTCGCGCAGAGCTCGGGCAGCCCGGAGC--------TTTACT------GGGG--GATGACCAATTATATAATGTTATTGTGACAGCGCATGCTTTTGTGATAATTTTTTTTTTAGTAATACCAATAATAATTGGAGGATTTGGTAATTGGCTAGTCCCGCTGATGCTAGGGGCTCCTGATATGGCCTTTCCTCGTTTAAACAATATAAGATTTTGACTTTTACCTCCCTCT-TT-ATGCTTGCTTTT---AAGGTCTGCCGCAG-T--TGAA---AGTGGTGTGGG…
	MW396751	-----------------------------------------------------------------------------------------------CTGCTTTAAGATTGTTAATCCGTGCTGAATTAGGACAGCCCGGAGC--------CTTACT------AGGG--GACGATCAGCTTTATAATGTTATTGTAACTGCCCATGCTTTTGTAATAATTTTTTTCTTAGTAATACCTATAATAATTGGAGGATTTGGAAATTGATTAGTCCCTCTTATATTAGGAGCACCAGACATGGCTTTTCCACGACTAAATAACATAAGATTCTGATTGCTTCCCCCCGCA-CT-CTGCCTTCTTCT---AGGATCGGCTGCAG-T--AGAA---AGAGGAGTTGG…
	KJ872767	------------------------------CATAAAGATATTGGAACCCTTTATT--TAATTTTTGGTG-TATGATC--AG-G-ATTAGTTGGAACTGCCCTTAGATTATTAATTCGATTTGAATTAAGTCATCCAGGATC--------ATTCAT------TGGA--GATGAACAAATTTATAATGTAATTATTACAGCTCATGCTTTTGTAATAATTTTTTTTTTAGTAATACCAATAATAATTGGAGGATTTGGGAATTGATTAGTCCCTATAATGTTAGGAGCCCCTGATATGGCATTTCCTCGAATAAATAATATAAGATTCTGGCTTCTCCCACCAGCT-TT-ATCTCTCTTATT---AAGTTCTGCTGCTG-T--AGAA---AGAGGAGTGGG…
	EF201035	----------------------------------------------CCTTATATC--TATTATTAGGAA-TTTGATC--AG-G-AATAATTGGTACAGCCTTAAGTCTTTTAATTCGAATTGAATTAGGACAACCAGGACC-------A-TTTTT------AGGA--GATGAACAACTTTATAACGTTATTGTCACAGCACACGCTTTCGTAATAATTTTTTTCCTCGTTATACCTATAATAATTGGGGGATTTGGAAACTGACTTGTCCCATTAATACTAGGAGCCCCAGACATAGCTTTTCCTCGTATAAATAATATAAGTTTTTGATTACTTCCTCCTGCA-CT-TTGCCTTCTTTT---AGGGTCTGCTGCAG-T--TGAA---AGAGGAGTAGG…
	AB706351	-------------------GGTCAACAAATCATAAAGATATTGGAACTTTATATA--TTTTATTTGGAA-TCTGGTC--GG-G-CTTAGTTGGCACTGCCCTTAGCCTCTTAATTCGAGCTGAATTGGGCCAACCAGGAGC--------ACTATT------AGGA--GACGACCAGTTATATAACGTTATTGTTACAGCACATGCTTTCGTAATAATTTTCTTCCTGGTTATACCCATAATAATTGGCGGATTTGGAAACTGATTGGTTCCTCTAATACTAGGAGCTCCTGACATGGCTTTTCCCCGACTTAACAACATGAGATTTTGACTCCTTCCCCCTGCT-TT-ATGCCTACTTTT---AGGTTCTGCTGCTG-T--AGAA---AGAGGTGTGGG…
	KR084758	--------------------------------------------GACCTTGTACA--TCGTCTTTGGTG-TGTGGTC--AG-G-CCTAGTGGGTACGGCTTTAAGTTTATTGATTCGGGCTGAATTAGGTCAGCCTGGGTC--------GTTATT------AGGG--GATGATCAGTTATATAATGTAATTGTTACAGCCCATGCATTTGTAATAATTTTCTTTTTGGTCATACCCCTAATAATTGGAGGCTTTGGGAATTGATTGGTGCCACTAATGCTGGGGGCACCTGACATAGCCTATCCTCGTTTAAATAATATAAGGTTTTGGTTATTACCCCCAGCC-TT-ATTACTTTTGTT---ATCGTCCGCGGCCG-T--TGAA---GGGGGCGCAGG…
	LC682278	--------------------------------------------TACTTTGTATA--TTGTTTTTGCTG-TTTGGTC--TG-G-CTTGGTTGGCACAGCATTAAGCCTTCTTATTCGTGCTGAACTAGGGCAGCCAGGCGC--------TTGGAT------AGGG--GATGATCAGCTATATAATGTAATTGTAACCGCGCACGCCTTCGTTATAATTTTTTTTCTGGTTATGCCTATAATAATTGGTGGCTTCGGAAACTGGTTGGTTCCTTTAATACTAGGAGCACCCGATATAGCTTTTCCCCGTATAAATAACATAAGCTTTTGACTTCTACCTCCTGCT-TT-ATTTTTATTGTT---ACTCTCAGCCGCAA-C--AGAA---TCGGGTGTTGG…
	LC580401	--------------------------------------------AACCCTTTATA--TTATTTTTGCTG-TCTGAGC--TG-G-TTTAGTGGGAACTGGACTCAGTCTTTTAATTCGAGCTGAACTAGGACAACCTGGGGC--------TCTTTT------AGGG--GATGACCAATTATATAATGTTATTGTTACTGCTCATGCTTTTGTTATAATTTTTTTTCTTGTAATACCCATAATAATTGGGGGCTTTGGTAATTGATTAGTTCCATTAATACTTGGAGCACCTGATATAGCATTTCCTCGACTTAATAACATAAGATTTTGATTATTACCTCCTGCT-TT-GTTACTATTATT---ATTTTCGGCTGCTG-T--AGAG---TCTGGAGCAGG…
	MN224306	--------------------------------------------TACCTTATATA--TTCTTTTTTCTA-TTTGATC--TG-G-CTTAGTTGGCACTGGATTAAGATTATTAATTCGTGCAGAACTTGGACAGCCTGGCAT--------TTTATT------AGGT--AATGATCAACTTTATAATGTAATTGTCACAGCCCATGCTTTTGTAATGATTTTTTTTCTTGTTATACCTATAATGATTGGGGGGTTTGGGAATTGGCTGGTACCTTTAATATTAGGAGCACCAGACATAGCTTTTCCACGTTTAAATAATATAAGGTTTTGACTACTTCCTCCGGCT-TT-ATTATTATTACT---TTCTTCAGGTCTTA-T--TGAA---GCTGGAGCAGG…
	MW277976	--------------------------------------------TACTTTGTATA--TTATTTTTGCTG-TATGATC--TG-G-GTTAGTGGGAACTGCTCTCAGATTATTAATCCGGGCCGAATTAGGTCAACCCGGTGC--------TCTATT------AGGG--GATGATCAGCTTTATAATGTTATTGTGACTGCACATGCTTTCGTAATAATTTTTTTTCTTGTTATACCAATAATAATTGGTGGGTTTGGTAATTGACTAGTACCTTTAATGTTAGGGGCACCTGATATAGCCTTTCCTCGGTTAAATAATATAAGTTTTTGACTTCTTCCCCCTGCT-TT-ATTATTGCTTTT---ATCCTCTGGAGCAG-T--TGAG---GCAGGAGTTGG…
	MG934915	--------------------------------------------CACTCTATACA--TTGTTTTTGCTG-TTTGGTC--TG-G-CTTGGTAGGTACTGCCTTAAGCCTATTAATTCGGGCAGAATTAGGCCAGCCTGGTCC------T--TTTAT------AGGA--GATGATCACCTATATAATGTCATTGTAACTGCCCACGCCTTCGTTATAATTTTTTTCCTTGTAATACCTATAATAATTGGGGGGTTTGGGAATTGATTAGTTCCCTTAATAATTGGAGCTCCTGACATAGCTTTTCCACGTTTAAATAATATGAGTTTCTGGCTATTGCCCCCTGCT-CT-TCTTTTATTGCT---GTCTTCTGCTGCCG-T--AGAA---TCTGGGGCTGG…
	FJ386284	--------------------------------------------AACTTTATACA--TTGTATTTGCTG-TTTGATC--AG-G-CTTAGTAGGTACTGCTCTAAGTTTGCTAATTCGTGCAGAATTAGGTCAACCAGGGGC--------TCTGCT------AGGA--GATGACCAGCTTTATAACGTTATTGTAACTGCTCATGCTTTTGTAATAATTTTTTTCCTAGTTATACCAATAATAATTGGTGGTTTTGGAAACTGACTTGTTCCCCTGATACTAGGAGCCCCAGATATAGCTTTCCCTCGTCTAAATAATATAAGCTTCTGGTTACTGCCTCCTGCC-CT-AATTTTATTACT---ATCCTCTGCTGCTG-T--AGAA---TCGGGAGCTGG…
	AF120636	---------------------------------------ATTGGGACATTATATA--TTATTTTTGCAG-TTTGGTC--TG-G-GCTAGTGGGGACCGCCTTAAGTCTTTTAATCCGGGCAGAACTAGGGCAACCTGGGGC--------CCTTTT------AGGA--GATGATCAATTATATAATGTAATTGTGACAGCCCATGCCTTTGTAATAATTTTTTTTTTAGTTATACCTATAATAATCGGGGGGTTCGGAAACTGACTTGTTCCTCTAATACTAAGAGCTCCTGATATAGCTTTCCCCCGGCTAAATAACATAAGCTTTTGGTTATTGCCGCCGGCT-CT-TTTACTTTTGTT---ATCCTCTGCCGCAG-T--TGAA---TCAGGGGTCGG…
	MG934894	--------------------------------------------AACCTTATATA--TTATTTTTGCAG-TCTGATC--TG-G-TCTTGTCGGAACAGCTTTAAGTTTATTAATTCGGGCTGAATTGGGGCAACCAGGAGC--------TTTGCT------GGGA--GATGACCAGTTATACAACGTAATTGTGACTGCCCATGCTTTCGTTATAATTTTTTTCCTTGTTATACCAATAATAATTGGTGGCTTTGGTAACTGGCTTGTTCCCCTAATATTAGGGGCCCCAGACATGGCTTTCCCTCGGCTAAACAATATAAGTTTCTGGCTTTTACCTCCTGCA-TT-ACTTTTATTACT---TTCTTCGGGGGCTG-T--TGAA---GCTGGGGTGGG…
	JN107987	----------------------------------------------CTTTATATA--TTATATTTGGTA-TATGATC--AG-G-TTTAGTGGGGACTGCTTTAAGGTTGTTAATTCGGGCTGAATTAGGGCAACCTGGAGC--------GTTGCT------AGGT--GATGATCAGTTGTATAATGTGATTGTAACTGCTCACGCGTTCGTTATAATTTTTTTTCTTGTAATGCCTATAATGATTGGTGGGTTTGGGAACTGGTTGGTGCCCTTAATACTAGGAGCTCCGGACATAGCATATCCTCGGCTTAATAATATAAGTTTCTGATTGTTACCTCCAGCT-TT-ACTATTACTATT---ATGTTCTGCGGCTG-T--TGAG---AGAGGTGCGGG…
	KX713473	---------------------------------------------ACTTCCTATT--TTTTCTTTTCAT-TTTGGTC--TG-G-TTTAGGGGGGACTATAAATAGGCTTTTGATGCGTATTGAGCTTAGAAAGCCTGGGG-----------TATT------TATA--GGTGAACAGCTCTATAATGTAGTTGTAACTTCCCATGCTCTTATAATGATTTTTTTCTTGGTTATACCTATGATGGTTGGGGGGTTCGGAAATTGATTAATTCCTCTGATATTGAAGTTAATGGATATAATTTATGCCCGAATAAATTGTTTAAGGTATTGGCTTCTACCAGGGGGC-TT-ATTCTTGTTATT---TTCCAGGGCTTTAG-C--CGAG---AATGGGCCTGG…
	MH012224	--------------------------------------------AACTACGTATT--TTTTTCTTTCTT-TCTGGGC--AG-G-GTTGGGGGGGACTATGAACAGCATTCTCATGCGAATCGAGTTAAGTAAACCAGGTGT--------CTTTAT------GGGG-----GAACAACTCTATAATGTAGTAGTTACTTCTCATGCCCTCATGATGATTTTCTTTCTGGTCATACCGATAATGGTTGGGGGCTTCGGGAATTGGCTTATCCCTTTAATGCTGAAACTTATGGATATGCTGTACGCACGAATAAACTGCTTGAGATTTTGGTTAGTTCCAGGGGGG-TT-GTTTCTTCTTTT---TGGAAGGTCCTTAG-C--TGAG---AATGGCTCAGG…
	AF120670	---------------------------------------ATTGGGACGTTCTAC---TTTTTTCTGTCCATTTGGGC--AG-G-ATTAGGGGGTACGATAAATAGAATGTTAATACGAATCGAGTTAAGAAAGCCCGGAGT--------GTTTAT------GGGA-----GAACATTTATACAACGTTGTGGTAACCTCACACGCTCTAATAATAATCTTTTTTTTGGTTATACCTATAATAGTAGGTGGGTTTGGGAATTGGCTGATCCCATTAATATTGAAGTTTATAGACATGCTGTATGCACGTCTAAATTCTTTGAGCTTTTGGTTAGTACCAGGAGGG-TT-GTTTCTTCTTTT---TGGAAGTTCATTAG-C--GGAG---GATGGGAGGGG…
	KJ453888	---------------------------------AAAGATATTGGTACCCTGTACT--TAACTTTTGGG-TTATGGAG--TA-C-TCTAGTGGGTGTAAGGTACAGAGTAATAATTCGACTTCATTTGATGCACCCTGGAAA-----CTCGTTTTT------AAAA--GTGGATGGTCTTTATAACGTTATTATTACTATACATGCCCTTGTAATGATCTTCTTTGGTGTTATACCCTTATTAATTGGGGCTTTTGGAAACTGGTTGATCCCGCTATTTTTGGGTGCTATAGACTTGGTATTCCCGCGTGTGAATAACTTTAGGTTCTGAATCTTACCTGGCGCA-CT-TTACTTACTTCT---TTTGTCCGGTTATA-T--CGAG---AAGGGGGTGGG…
	MW277846	--------------------------------------------AACCTTGTATT--TAACATTTGGA-GTGTGGAG--AG-G-ATTGATTGGAGTTGGTTATAGAATATTGATCCGACTTCATTTAATACACGCAGGCAA-----TTCATTAAT------TCCT--CCGGACAGGCTATATAATGTGGTAGTTACCTCTCATGCACTGGTAATAATTTTTTTTGCTGTTATACCTCTGCTAATCGGCGCTTTCGGCAACTGGTTGATCCCTCTTTTTTTAGGGGCAATAGATTTAGCATTTCCACGAGTTAATAATTTCAGATTTTGAGTATTACCGAGGGCC-CT-CTACTTGCTCTT---GTTATCAGGGTATG-T--AGAA---GAAGGCGTTGG…
	AB076941	-----------------------------------------------------------------------------------------------------------------------------------------------------------------------------------------------------------------------------------------------------------------------ATAGTACCTTTATTTTTAAGTGCTATAGACTTAGTATTTCCTCGTATTAATAATTTTAGGTTTTGAATTTTACCTAGTGCT-TT-ATATTTGTTGTT---GCTTTCTGCTTATG-T--TGAG---GATGGTGTCGG…
	AY621934	---------------------------------------------ACTCTTTATT--TAACGTTTGGGT-TGTGAAG--AG-G-TCTAGTTGGGCTGAGTTATAGGATACTTATTCGTTTGCATTTAATGCATCCTGGTAA-----TTATCTTTT------ACGT--TCTGAAAGGCTGTACAACGTAGTAGTTACCACTCACGCACTTATCATAATTTTCTTTGCGGTAATGCCGCTTCTTATTGGTGCTTTTGGTAATTGGCTTATTCCTCTGTTTTTAGGAGCAATAGATTTAGCGTTTCCGCGGATCAATAACTTTAGCTTTTGAATCTTACCAAGTGCT-TT-ATATTTATTGCT---GCTATCAGGTTACA-T--TGAA---GAAGGGGTGGG…
	MW548967	----------------------------------AAGATATTGGAACACTTTATT--TAGTTTTTGGCA-TTTGAAG--AG-G-TTTGGCAGGGGTTGGCTATAGTATATTGATTCGTTTGCATTTAATGCATCCCGGAAA--------TTTTTTGCTTAAATCA-----GATAGTTTATATAATGTAATTGTGACTACTCATGCGTTAGTTATGATTTTTTTTGCGGTAATACCTTTGCTTATTGGTGCTTTTGGCAATTGATTAATTCCTTTAATAATTGGTGCAATAGATCTTGCTTTTCCGCGTGTTAATAATTTCAGTTTTTGGATTTTACCTAGTGCT-TT-TTATCTATTGCT---ATTATCAGGTTATG-T--AGAA---GAAGGGGTGGG…
	JF496771	-------------------------------------------------------------------------------------------------------------------------------------------------------------------------------------------------------------------------------------------------------------------------------------------------GGACCTAGTGTTTCCACGGGTGAATAATTTTAGGTTCTGAATTTTACCTAGTGCG-CT-ATACCTTCTTCT---TTTGTCCGGTCATG-T--AGAA---GAAGGTGTGGG…
	AY825127	---------------------------------------------ACACTTTACT--TAACTTTTGGTC-TATGGTC--TG-C-TATGGTGGGTGTTGGTTATAGAATGCTTATTCGTATTAATCTTATACATCCTGGTAA-----CTTCCTGTT------AAAA--ACTGATGGCTTTTATAACGTAGTTGTGACTACCCATGCGCTTGTAATAATTTTTTTTGCCGTTATGCCACTTCTTATTGGAGCCTTTGGTAATTGATTAATCCCTCTGTTTCTAGGGGCGATGGACCTTGTTTTCCCACGCGTAAATAATTTTAGATTCTGGATCTTGCCTAGAGCA-TT-GTATTTATTACT---TCTGTCTGGTTACG-T--AGAA---GAAGGGGTGGG…
	MG431257	--------------------------------------------AACTCTTTATC--TCTATAGGGGA-GTGTGAGG--GG-G-TTTATTTGGGGCTAGGTTAAGGCTTATAATTCGAATGCAATTGGGGCACCCGGGTGC-----ATTATTCTT------AAAA--AGAGACTGGTTTTACAACGTAGTAGTGACTAGTCATGCATTGGTAATAATTTTTTTTGCTGTTATACCCATTCTAATTGGGGCTTTTGGGAATTGGCTAATCCCCTTATTAATTGGTGGAAAGGATATAATTTATCCTCGTATAAATAACCTAAGTTATTGGCTTGCTCCTAATGCC-CT-TTATTTGCTCAT---GCTGTCATTTAGAA-C--AGAT---AAAGGCGTGGG…
	MT920140	--------------------------------------------CACACTTTATC--TATATAGAGGG-GTGTGAGG--AG-G-TCTGTTTGGTGCTAGCATGAGCTTGATAATTCGGATACAATTGGGGCATCCTGGGGC-----TGTTTTTAT------AAAA--AGAGAGTGGTTTTATAATGTAGTGGTTACAACTCATGCACTAGTAATAATTTTTTTTGCTGTTATACCAATTTTAATTGGTGCTTATGGTAACTGGCTAATCCCCATGTTAGTTGGTGGGAAAGATATAATTTATCCACGAATAAATAATTTGAGGTATTGGCTGGCTCCAAATGCT-TT-GTACTTATTAAT---ATTATCCTTTAGGA-C--TGAT---AAGGGAGTTGG…
	AB076943	-----------------------------------------------------------------------------------------------------------------------------------------------------------------------------------------------------------------------------------------------------------------------CTGATTCCTCTATTAGTAGGTGGTAAAGATATAATTTATCCACGGATAAATAATTTGAGTTATTGGTTATCTCCTAACGCG-CT-ATATTTACTTAT---ATTATCTTTTAGAA-C--GGAT---AAAGGGGTAGG…
	MF320274	--------------------------------------------TACTTTGTATT--TGTATAGGGGT-GTATGAGG--GG-G-TTTGTTTGGGGCTAGCCTTAGGCTAATAATTCGAATGCAACTAGGGCATCCTGGTGC-----GGTTTTTTT------AAAA--AGGGACTGGTTTTATAACGTGGTTGTGACTACTCATGCGCTGATGATAATTTTTTTCGCGGTGATGCCTATTTTAATTGGTGCTTTTGGAAATTGGCTGATTCCTTTATTGGTGGGGGGTAAGGATATAATTTATCCGCGAATAAATAATTTAAGTTATTGATTGTCCCCTAATGCC-TT-GTATTTATTGAT---GCTTTCTTTTAGCA-C--CGAT---AAGGGAGTAGG…
	AB076922	-----------------------------------------------------------------------------------------------------------------------------------------------------CTTATT-------------------------------------------CCTATGTGTTTG--------------------------------------GGGTGTAGAGATT---------------------------------TGATGTTTCCTCGTTTGAATAATATAAGTTTTTGGATGGTACCTAATGCTCTT-TATGTTATGGCG---TGTTCTATGTTTAG----TGAA---AAAGGCGTGGG…
	AB076921	-----------------------------------------------------------------------------------------------------------------------------------------------------------------------------------------------------------------------------------------------------------------------TTGATTCCTTTGTGTCTTGGTGCGGCTGATCTTATTTTTCCTCGTCTTAATAACTTAAGGTATTGGCTTGTGCCTAATGCA-TT-ATATTTGATAAC---TTGTTCCATGTTTA-C--TGAA---AAGGGTGCTGG…
	MT920149	--------------------------------------------AACCCTTTATC--TTTTTACCGGTT-TTTGAGC--AG-C-AATAATGGGCTTAGGTTTTAGCTTATTAATTCGGTTAAATTTGTCTCACCCTGGTAA----TCGTTTTATT------AAGT---GTGAGGGGCTTTATAATGTTATTGTTACAAGTCATGCTTTAACAATAATTTTTTTTGCTGTTATACCTATCCTTATTGGAGGTTTTGGGAATTGAATTATTCCTTTATGTATTGGTGGAACAGATATGCTTTTTCCACGTATTAATAATCTTAGTTATTGATTATACCCTAATGCT-TT-TTATTTGTTTTT---ACACTCTCTTTCTA-C--AGAA---AAAGGAGTGGG…
	MT920147	--------------------------------------------GACGTTGTACC--TGATGACCGGAT-TCTGAGC--AG-G-TATAGTTGGATTGGGTTTCAGCTTGTTGATTCGAATTAATCTATCCCACCCGGGTA-------ACCTGTTT------ATCAAAAATGAGTACTTTTACAATGTGGTGGTGACAAGGCATGCCCTAGTTATAATTTTTTTTGCTGTAATGCCAATTCTTATTGGGGCCTTTGGTAACTGACTGATTCCGATGTGTATTGGGGGTTCTGATTTAGTTTTTCCACGTTTAAATAACTTAAGTTACTGGTTATACCCTAATGCA-TT-CTATCTTTTTAT---ACACTCTATTAGGA-C--CGAC---AAAGGCGCCGG…
	KF643274	--------------------------------------------AACTCTATATT--TGCTTTCTGGTA-TGTGGGC--AG-G-TATGATGGGTTTAAGCTTTAGGCTTTTAATCCGACTTCATCTTTCTCACCCTGGTAA-----TGTGTTGAT------TAAG--AATGAGTATTTTTATAATGTGGTGGTTACAACCCACGCTCTTTTGATGATTTTTTTTGCAGTCATACCAGGATTAATTGGGGGTTTTGGGAACTGATTAATTCCTTTGTGTATTGGAGGATGTGATTTAGTTTTTCCTCGTTTAAATAACTTAAGGTACTGGTTATCTCCAAATGCT-TT-ATATTTACTTAT---CCATTCTGTTATAA-C--AGAG---AATGGGGCGGG…
	MG736069	-------------------------------ATAAAGATATTGGTACTTTGTATT--TAATTTCGGGTC-TTTGGTC--AG-G-TTTAATAGGAAGAAGTTTAAGCTTAATTATTCGTATTCAATTATCCCATCCTGGTGG-----TAGATTTTT------AAAA--AATGAAAATTTATACAACGTGGTAGTTACAACACATGCATTAGTAATAATTTTTTTTGCTGTGATGCCTCTACTAATTGGGGCTTTTGGTAATTGATTGTTGCCTTTATGTATTGGGGGTTGTGATTTAATTTTTCCTCGCTTAAATAATTTAAGATTTTGATTAGCTCCTAACGCC-TT-ATACTTATTGGT---TTTGTCTTTTATGA-C--AGAA---AAGGGGTCAGG…
	MT103131	-----------------------------------------------------TT--TAATCTCTGGTT-TATGAGC--TG-G-TTTAATAGGTACTAGCTTAAGCCTAATTATTCGAATACAGTTATCTCATCCAGGAGG-----AAAATTTTT------AAAA--AATGAGTATATATATAATGTAATTGTTACTACTCATGCATTGGTGATGATTTTTTTTGCTGTTATACCCTTATTAATTGGGGCATTTGGAAACTGACTTCTTCCTCTTTGTATTGGAGGATGTGACTTAATTTTCCCACGTTTAAACAATCTTAGTTTTTGGTTAGCGCCGAATGCT-TT-ATATCTTCTTAT---AATGTCTTTTATAA-C--TGAA---AAGGGGGCAGG…
	AB076942	-------------------------------------------------------------------------------------------------------------------------------------------------------------------------------------------------------------------------------------------------------------------CTGA----TTCCTTTGTGTATTGGAGGAGGTGACTTAGTGTTCCCTCGTCTAAATAATCTGAGGTATTGGTTAGCTCCTAATGCT-TT-GTATTTATTAAT---GATTTCTGTTTTTA-C--TGAA---AAAGGGGCCGG…
	OP682766	--------------------------------------------GACGTTGTACC--TTGTTGTTGGGC-TCTGGTC---G-GCAATTTGAGGGGTGGAGCTTAGGTTAACCATTCGTTTAGAGCTGTATCGGCCTGGTAT--------GCTGTT------GGGT--GATGGGCATCTGTACAATGCGATTGTGACTAGGCATGGGATTGTAATGATTTTTTTTATAGCAATGCCGGTGTTATTAGGAGGCTTTGGTAATTGGCTGGTTCCTCTAATGATTGGAGCTCCTGATATGGTGTTTGCCCGTCTGAATAATATAAGGTTTTGATTGTTACCGTGTGCT-CT-TCTTCTGTTTAT---TGAGGCAACGTGGG-T--GGAG---CAGGGTCCGGG…
	OP682770	--------------------------------------------TACTTTGTATC--TTGTATTAGGGA-TATGAGC--TG-C-TGCTGTCGGTGTTTATTTTAGACTTAATATTCGATTAGAGTTGTTTCGTCCTGGGTT--------AGTGCT------TGGA--GATGGTCAGTTGTACAATACCTTGGTTACTAGTCACGCGGTAGTAATAATTTTTTTTATGGCTATGCCTGTATCTATGGGTGGGTTTGGGAACTGGTTGATTCCATTGATGGTTGGGGCTATTGATATGGTTTTTCCTCGACTCAACAATATGAGGTTTTGATTTTTACCTGGTGCG-AT-GTTTCTTTTTTT---TGAGGCGAGTACTG-T--TGAA---AAAGGTCCTGG…
	OP682776	--------------------------------------------GACATTATACT--TGGTTGTTGGTA-TGTGGTG--TG-G-TATCGTTGGTGTTGAGCTTAGAATAAATGTTCGACTTGAGTTGTTTCGTCCTGGTTT--------GGTGCT------TGGA--GATGCTCATCTTTATAATTCTATAGTTACGAGTCACGCAGTAGTGATAATTTTTTTTATGGCTATACCAGTTTCGATGGGTGGGTTCGGAAATTGGTTAGTTCCTTTAATGATTGGAAGTATTGACATAGTGTTCCCTCGTCTTAATAATATGAGGTTTTGATTTTTGCCGGGTGCC-TT-ATTTTTGTTTCT---TCAAGCAACTCAGA-T--TGAA---AAAGGTCCTGG…
	OP682764	--------------------------------------------GACTTTATATA--TACTGGTTGGT-ATTTGGGG--GA-G-TACTAGGGGGGTGAGGTATAGGAGTCATATTCGGGTGGAGTTGTTTCGTCCTGGTGA--------GGTCTT------GGGG--GATGGTCATTTGTATAATAGGGTTGTGACTAGCCATGGTATTATAATGATTTTTTTTATAGCTATACCTCTTTCTATAGGGGGGTTTGGGAATTGGTTGACGCCATTGATAATCGGGTCGGTTGATATAATTTTTCCTCGTCTTAATAATATGAGGTTTTGGTTTATTCCTAATGCG-TT-GTATTTGTTTCA---TAAATCTACTGTAA-T--TGAG---AAGGGGTGTGG…
	OP682778	--------------------------------------------TACGCTTTATT--TTTTTACAGGGC-TTTGGTC--TA-G-GATTTCGGGGGGTAGGTTTAGGTTGCATATTCGTTTGGAGTTGTATCGACCAGGAAT--------AGTGTT------GGGG--GATGGCCAATTTTATAATGCCGTGGTTACGAGGCATGGGGTGGTTATGATTTTTTTTATGGCTATGCCTATCTCTATGGGAGGGTTTGGGAATTGGTTGTTTCCTTTAATGTTAGGGGTGAATGATATAGTCTTTGCGCGGTTGAATAATTTAAGGTTTTGGCTTATACCGTGTGCC-AT-GTATCTGTTTTT---TCAATCGACTTATA-T--TGAG---AAGGGTCCGGG…
	AB076946	-----------------------------------------------------------------------------------------------------------------------------------------------------------------------------------------------------------------------------------------------------------------------CTTTTGCCACTTATGCTTGGGTCACGTGATATAATTTTTCCACGTGCAAACAATTTGAGATTTTGGATAGTGCCGCAGGCA-TT-TTTGTTTTTATA---TCTTTCTATTTACA-A--TGAA---AAAGGTATGGG…
	GQ480318	--------------------------------------------AACCCTTTATA--TTCTTTCTGGAG-TTTGGGC--AG-G-GATAATGGGGGTTGCTTTGAGTTACATTATTCGGTTGGAGTTGGCACGACCAGGGGT-----GATTTTTTT------AGGT--AATTCCCAACTTTATAATAGATTTGTTACTCTTCATGGTATTGTTATAATTTTTTTTCTGATTATACCTGTAATAATAGGGGGGTTGGGAAATTGATTGATTCCTTTAATAGTAGGTGGTTTGGATATAACCTTTCCACGTGTTAATAATTTTAGTTATTGATTTTTGCCTGGTGCT-AT-GCTTATAGTGAT---TGGTTCTATGCAAG-T--AGAA---GGGGGGAGAGG…
	KX713456	---------------------------------------------ACATTATATA--TCTTTTTTGGCC-TGTGATC--AG-C-TTTTGTAGGCGTGGGGTTCAGCCTTATTATTCGTATTAGTCTTATATCTCCTGGTGG--AAGGAAAATGAT------GGGT--AACGGTCAGGTTTATAACGTAATTGTGACGTCTCATGCTCTTACTATGATTTTTTTTATACTTATACCTGTAATTATTGGTGGATTCGGTAACTGATTGGTGCCTTTAATGTTAGGGTCAATTGACATAATTTTTGCACGGCTAAATAATATAAGTTTTTGGATTGTACCTTGTGCA-TT-TATTGGGCTTTT---GTTTTCTTCTTATG-T--CGAG---GGGGGCACAGG…
	OP682761	--------------------------------------------CACTTTGTACT--TAATGTTAGGGT-TTTGGTC--TG-C-TTTGGTTGGGACAAGTTTTAGGCTACTTATTCGACTTCAGTTGGCTAAACCAGTTGG-------ATTTCTT------------GATGATCACTTTTATAATGTAGTTGTAACTACTCATGGTCTTATCATGATTTTTTTTGTGGTTATGCCTCTTATGATGGGGGGGTTTGGAAATTGGCTAGTGCCTATGATGATTGGGGCTAATGACATGATTTTTCCACGTTTGAATAATATGAGGTTCTGGTTTCTGCCGTTTGCT-CT-GTTTTTGTTGTT---AGTGTCAACAAATG-T--GGAG---GGTGGTGCTGG…
	AF120644	---------------------------------------ATTGGTACTCTTTATT--NACTGGTGGGG-TTTTGGGC--GG-G-ATTAGTTGGGATAAGTCTAAGTTTAATTATTCGGCTTCAATTAGGCCGTCCTGGGGG--------GTTTCT------TCAT--AGTGATCACTTATATAACGTAATTGTGACTTCTCATGGGCTGATTATGATTTTTTTTATAGTGATGCCTTTGATGGTCGGTGCCTTTGGGAATTGGCTTATTCCTATAATGATTGGGTCTAGGGATATAATTTTTCCACGGGTAAATAATCTTAGATTTTGGTTAATTCCTTGTGCG-CT-CTATTTATTACT---GTTCTCTCTTTTTG-T--TGAG---GGGGGAGCTGG…
	AB076945	-----------------------------------------------------------------------------------------------------------------------------------------------------------------------------------------------------------------------------------------------------------------------TTGATTCCACTAATAATTGGTTCTATTGATTTAGTTTTTCCCCGGCTTAATAATATAAGGTTTTGATTTGTTCCTGGTGCT-TT-TTTTTTATTGGT---GATAGGTGGCCATA-T--TGAA---GGGGGTACGGG…
	KX452400	-----------------------------------------------------------------------TTGGTC--GG-G-AATGCTTGGAACAAGGCTCAGGATAGTAATTCGAATTGAGCTGGGGCGTCCAGGTAA--------AGTGTT------TGGG--GATGATGCGTTGTATAACGTAGTGGTTACAGCTCATGGGATTGTTATAATTTTTTTTATAGTAATACCTCTGATAGTAGGAGGGTTTGGGAATTGACTTATTCCTTTGATGTTAGGGCACGAAGACATGATTTTTCCACGGCTTAATAACATAAGGTTTTGAATTTTAGGGTGTTCT-TT-GTTTCTTTTGTT---AGGGTGTGTAATGG-C--CGGGAGTAGTGGTCCAGG…
	OQ002351	--------------------------------------------TACTTTGTACT--TTATGGTAGGAA-TGTGAAGATTGTG----GGTAGGGTTGACTTTTAGACTAGGGATTCGTATTGAATTGGCCCGGCCCGGATC--------CCTTTT------TGGG--AATGAACAGCTTTACAATTCAATTGTAACTGCTCATGGGTTAATTATGATTTTTTTTGTTGTAATGCCTTTAATGATGGGGGGCTTTGGAAACTGGTTGGTACCATTGATAATTGGGGCTATTGATATGGTGTTTGCTCGTTTAAACAACATAAGGTATTGGTTTATTCCAACAGCT-TT-GAGTTTGCTAAT---TATGTCCCTTTTTA-T--TGAG---GGGGGGACTGG…
	AB076944	-----------------------------------------------------------------------------------------------------------------------------------------------------------------------------------------------------------------------------------------------------------------------TTGGTGCCGTTAATACTTGGAGCTATTGATATGGTTTTCCCTCGTTTGAATAATATGAGTTATTGGTTTATTCCTGCTGCT-CT-TGTATTAATGTT---GATGTCTTTATATA-T--TGAG---GGTGGAAGTGG…
	MT299943	-------------------------------------------GCTCTCTTTATT--TGTTGACTGGAT-TTTGAGC--TG-G-GTTGTCTGGAACTGGATTAAGTGTTTTAATTCGTTTAGAGTTGGCACGGCCTGGTAG--------GTTTTT------GGGC--GATGATCAGTTATATAATTCATTAGTAACTTCTCACGGATTAGTAATAATTTTTTTTATGGTTATACCAATTTTAGTTGGTGGTTTTGGAAATTGGTTGATTCCGCTAATAATAGGGGCAGTAGACTTAATTTTTCCACGATTGAATAATATAAGGTATTGGTTTCTTTTTTTTTCT-TT-AGGGCTTTTTTT---ATTATCTATACATG-T--AGAG---GGTGGGGTAGG…
	KR084640	--------------------------------------------TACTTTGTATC--TTATTTTAGGTT-TATGAGG--AG-G-TTTAGTGGGGCTTAGGTTGAGATTTATTATTCGAATAGAAATAGGTCGTCCAGGTAG--------TGTATT------AGGT--TGTGACCAGCTTTATAACGTAGTTGTAACTGCTCACGGTTTAATTATAATTTTTTTTATAATTATACCCTTAATAGTAGGGGCTTTTGGAAATTGGCTGCTTCCCTTAATATTGGGTTCAATTGACATAGTTTTCCCTCGTTTAAATAATTTGAGCTTTTGGTTTCTTCCTTTTGCT-TT-GGCTATATTATT---AAAGTCAACAAGAA-T--TGAA---GGAGGAGCTGG…
	KC509681	--------------------------------------------AACGTTGTACA--TCTTACTAGGAA-TGTGGTC--CG-C-TATAGTAGGAATTAGGTTAAGGATAGTCATTCGCATTGAATTAGGGCACCCTGGCAG--------ATTTTT------GGGG--GATGATCAGTTATATAACACTATTGTTACCGCCCATGCATTAATTATGATTTTTTTTATAGTTATGCCTTTAATAGTGGGGGGTTTTGGGAATTGACTTTTGCCCCTTATGATAGGCTCGATGGATATGATTTTTCCTCGATTAAATAATTTGAGGTTTTGATTTATACCGGCTTCT-TT-ATATATATTAGT---GAGCTCTATGTTTA-T--TGAG---AATGGTAGGGG…
	OL877249	--------------------GTCAACAAATCATAAAGATATTGGTACATTGTATG--TGTTGTTGGGAA-TGTGGTC---G-GCTATAGTAGGTATTAGCCTTAGGATGATTATCCGAATTGAGTTAGGGCGTCCTGGA--------AGGTTTTT------AGGG--GACGATCAACTTTATAATACCATTGTTACTGCTCATGCGTTAATTATAATTTTTTTTATGGTTATGCCTTTAATAGTGGGTGGGTTTGGAAATTGATTGTTGCCCCTTATAATGGGCTCTTTAGATATAGTATTTCCTCGGTTAAACAATCTTAGTTTTTGGTTTATGCCTGCATCT-TT-ATATATGTTACT---AAGATCGGTTTTTA-T--TGAA---AATGGAAGAGG…
	GQ480317	--------------------------------------------AACGTTGTATA--TTCTTTTAGGT-ATGTGGTC--GG-C-TATAGTTGGGATTAGTTTAAGAATGTTGATTCGTATTGAATTAGGTTGTCCTGGGAG--------GTTTCT------AGGG--GATGAGCAGCTCTACAATGTAATTGTTACTGTTCATGCATTAGTTATAATTTTTTTTATGGTCATACCCCTGATGATAGGTGGTTTTGGTAATTGGTTAATTCCTTTAATAATGGGGTCTGTAGACATGATTTTTCCTCGTTTGAATAATTTAAGGTTCTGGTTTGTTCCTTCTTCT-AT-ATTTCTTTTGTT---AATATCAATGTTTG-T--AGAA---AGCGGTCCTGG…
	GU806130	---------------------------------------ATTGGGAGACTCTATA--TTATTTTAGGGG-TGTGGTC--AG-G-GATAGTGGGGATTGGTTTGAGTATGTTAATCCGAATTGAGCTAGGTCGACCTGGAAG--------ATTTTT------GGGT--GACGATCAGTTGTACAATGTTATTGTTACAGCTCATGCCCTAGTTATAATCTTTTTCATGGTGATGCCTCTTATAGTAGGTGGATTTGGGAATTGGCTTCTTCCATTGATGATGGGATCCGTAGATATAATCTTTCCTCGTCTTAATAATTTGAGGTTTTGATTTCTTCCATCATCT-TT-ATTTATATTGCT---CAGTTCTACCTTTA-T--TGAA---AGTGGTTCTGG…
	AB076940	-----------------------------------------------------------------------------------------------------------------------------------------------------------------------------------------------------------------------------------------------------------------------TTGCTTCCTCTAATGATAGGGTCAGTAGATATGATTTTTCCTCGTCTTAACAACTTAAGATTCTGGTTCTTACCCTCTTCT-CT-TTTTATGTTGCT---AAGTTCTACGTTTA-T--TGAA---AGAGGGTCTGG…
	KU597626	------GTGCGTTGGTTGTGTTCTACAAATCATAAAGACATTGGAACTTTATATA--TTTTATTAGGTT-TGTGGTC--TG-G-AATAATTGGAACAAGCTTAAGGATACTTATTCGTATTGAATTAGCACGTCCTGGAAG--------GTTTTT------GGGG--GATGATCAGCTTTATAATGTTATTGTAACTGCTCATGCTTTAGTTATGATTTTTTTTATAGTTATACCATTAATAGTAGGAGGCTTCGGAAATTGGTTGCTGCCTTTAATAATAGGTTCAATTGACATAATCTTCCCTCGTCTAAATAATTTAAGGTTTTGGTTCTTACCTGCATCT-TT-ATTTACTCTACT---ATTATCTACATTTA-T--TGAG---AGTGGGGCCGG…
	OM856027	------------------------------------------------------------------------------------------------------------------------------------------------------------------------------------------TAATTATAACTTCTCATGGTATTTTAATAATTTTTTTTATAGTAATGCCTTTAATAATTGGGTTTTTCGGAAATTGAATGGTTCCAATTTTGATTAATGCGCCTGATCTGTGTTTTGGTCGTGTGAATAGTTTCAGGTTTTGGCTTATACCTTGGGCT-TT-AGTTTTGGTTCT---AATGTCTAATTGCG-T--AGAG---GATGGTGTTGG…
	JF496762	-------------------------------------------------------------------------------------------------------------------------------------------------------------------------------------------------------------------------------------------------------------------------------------------------------AGTGTTTGCACGTTTAAATAATCTAAGGTTTTGATTATTGCCTGCATCT-AC-TATTTTGCTTTT---AATGTCTAATGAGG-T--TGAG---GAAGGGGTCGG…
	AB076947	-----------------------------------------------------------------------------------------------------------------------------------------------------------------------------------------------------------------------------------------------------------------------CTAGTGCCTCTAATACTTGTAATTCCCGATATATTTTTTCCTCGTATGAATAATATGAGGTATTGGTTTGTTCCGAATGCT-TT-GATTTTACTCCT---TACATCTGGTTTTG-T--GGAG---AGTGGTGTAGG…
	EU733115	---------------------------------------------------TATT--TTCTATTAGCAT-TTTGAGC--GG-G-GCTAGCGGGAACGTCTTTCAGGGTTGCAATTCGCTCTGAGTTGTTGGAGCCAGGTAC----ATGGCTTCAT------------AATAATAGGCTCTACAATGTTATTATTACATCCCACGCCTTACTTATAATTTTTTTTATAGTTATACCCGTAACTATAGGTGGTTTCGGGAATTGATTGGTTCCTCTGATGCTGGGGGTGCCAGATATGCACTTTCCTCGCTTGAATAATATGAGGTTTTGGTTTGTTCCTGGTGCT-TT-ATTTTTGTTAAT---TTTTTCTGGGTTTG-T--AGAA---GGGGGGGTTGG…
	EU733147	--------------------------------------------TATTCTATATT--TTTTGTTTTCTT-TTTGGGC--TG-G-ACTTTCGGGGACATCGTTCAGTGTAATAATTCGAACTGAACTTGCCCATACTACTTC--------GTGGTT------AAAT--AATTTTAATTTATATAATGTTATTGTTACAACCCATGCTCTGGTAATGATTTTTTTTTTGGTGATGCCAGTGATATTAGGTGGTTTTGGTAATTGATTGGTACCCCTAATGTTAATAATTCCTGACATGCATTTTCCTCGATTAAATAACATAAGGTTTTGGTTTGTTCCGGGTGCG-AT-AATTCTTTTATC---TTCGTCAATTTTTA-T--TGAG---AGGGGTGTGGG…
	EU733117	--------------------------------------------TATTTTTTGTA--TTTATTTTGAGC----------TG-G-TTTATCTGGGACTTCATTTAGAATTATGATTCGAACTGAGCTCAGACAAACATCTTC---TTGGC-TTTGT------------AATCATAATCTTTATAATGTGGTTGTTACTACTCATGCTTTAGTAATAATTTTTTTTTTAGTAATACCTGTCATATTAGGTGGGTTTGGAAACTGGTTAGTTCCTTTAATGTTGGGAATTCCTGATATACATTTTCCCCGGTTGAATAATATAAGTTTTTGATTTGTTCCAGGTGCA-AT-ATTTCTCTTATC---AAGCTCTCTTTTTG-T--AGAA---AGAGGAGTGGG…
	KR084711	-------------------------------------------AACTCTC-TACT--TTTACCTTGCT-TTATGGGC--AG-G-GTTGAGGGGCACATCTTTTAGGATGATGATTCGCATCGAGCTATCTCGACCATCC--------TCTTGGCT------CCAT--AACCATAGGGTGTATAATATAATTATCACAAGCCATGCTCTAATTATGATTTTTTTTATAGTAATACCAGTTATAATGGGGGGGTTTGGCAATTGGCTAGTGCCTTTAATATTGATGGTGTCTGATATACATTTCCCACGGTTAAACAATATGAGGTATTGATTAGTTCCAAATGCC-TT-GTGGTTGTTGGC---TTACTCGGGGTTTG-T--AGAA---AGGGGGGTGGG…
	EU733110	-------------------------------------------GCCGCTTGTAC---TTTTTTTTGGCTTTTTGGGC--TG-G-CCTAAGAGGCACTTCTTTTAGGATAATAATCCGAACTGAGTTATCTCGACCTTCTTC----ATGGCTTCAT------------AATCATAGTGTATACAATATGATTATTACTAGGCATGCTCTTATCATAATTTTCTTTATGGTCATGCCGGTTATGATGGGGGGGTTTGGTAACTGGTTAGTTCCTTTAATGTTAATGGTCCCCGATATGCATTTTCCTCGGCTTAACAACATGAGGTACTGGCTGGTGCCTAATGCC-TT-AGGGTTGTTGGG---TTACTCTGGTTTTG-T--AGAG---AGAGGAGTGGG…
	EU733118	---------------------------------------------CCTCCTTATT--TTTTATTAGCTC-TCTGAAG--GG-G-GTTAAGAGGGACCTCTTTTAGAGTAATAATTCGAACAGAGCTGGCCCGCCCCTCAAG----TTGACTTCAC------------AATAATTATTTATACAATGTGATCGTGACCTCACATGCATTAGTTATAATCTTTTTTATAGTTATGCCAGTAATAATAGGTGGCTTCGGAAACTGGTTAGTCCCCTTAATACTGTATATCCCGGATATACAGTTCCCACGGTTAAATAATATGAGATTTTGATTTGTACCAAACGCC-CT-CATCCTTCTAGC---TTTCTCAGGGTTTG-T--AGAG---AGGGGGGTGGG…
	AB076920	-----------------------------------------------------------------------------------------------------------------------------------------------------------------------------------------------------------------------------------------------------------------------CTTGTACCTTTAATAATAGTAATACCAGATATACACTTCCCTCGTTTAAACAATCTAAGGTTTTGGTTTGTGCCAAATGCA-TT-TTTTTTGCTCGG---AGTGTCTGGGTTTG-T--AGAA---GGAGGTGTAGG…
	JQ319608	-----------------------------TCATAAAGATATTGGGACTTTATACT--TTTATCTAGCC-TTTTGGGC--GG-G-TTTAAGAGGGACCTCTTTTAGAATTATAGTGCGGACTGAGCTTTCCCGCCCTTCT--------TCATGATT------GCAT--AATCATGGGCTATATAATCTTATCATCACAAGGCATGCTTTAATTATAATTTTCTTTATAGTGATGCCGGTTATGATAGGAGGGTTTGGTAACTGGTTGGTACCTTTAATACTAATAGTCCCTGACATACATTTTCCCCGTTTAAATAATATAAGATTTTGGTTCGTTCCAAATGCT-CT-TATTTTACTAGC---GTTTTCCGGCTTTG-T--GGAA---GGGGGGGTAGG…
	EU733111	-----------------------------T----------------CTTTATATT--TTTACTTGGCT-TTTTGAGC--TG-G-GCTAAGTGGGACCTCTTTTAGAATTATAGTCCGTACAGAGTTATCGCGCCCTTCC--------TCTTGACT------TCAT--AATCATGGGTTATATAATCTAATTATTACTAGACATGCTCTAATTATAATTTTTTTCATAGTAATGCCAGTAATAATGGGTGGATTTGGCAATTGGCTTGTTCCTTTGATGCTGATGGTTCCGGATATACACTTTCCACGTCTTAACAATATAAGTTTTTGGTTTGTGCCCAATGCT-TT-AATTTTATTAGC---TTTTTCCGGGTTTG-T--TGAA---GGAGGTGTTGG…
	EU733114	---------------------------------------------ACCTTGTATT--TTTTGTTGGCTT-TTTGGGC--CG-G-GTTAAGGGGAACTTCTTTTAGGGTTATAATTCGTACGGAATTGGCGCGCCCTTCAAG--------TTGGAT------GCAT--AATAATAACTTATATAATGTTATTGTTACTTCACACGCATTGATTATGATTTTTTTCATGGTGATGCCTGTCATGATGGGTGGGTTTGGTAATTGGTTGGTGCCACTCATGTTAGTTGTGCCAGATATACATTTTCCTCGGCTTAATAATATGAGGTTCTGGTTTGTGCCGAATGCC-AT-GAGGCTTTTGGC---TCTTTCTGGCTTTG-T--AGAG---GGTGGGGTTGG…
	EU733142	-------------------------------------------TATG-TTATACT--TTTTATTANTCGTTTTGGGC--TG-G-TTTAAGAGGTACATCTTTTAGGGTTATAATTCGTACGGAGTTGGCGCGTCCTTCTTC--------TTGACT------ACAC--AATCATAATCTGTACAATGTGATTGTTACTTCGCATGCCCTTATTATGATTTTTTTTATAGTGATACCTGTTATAATGGGCGGTTTTGGCAATTGATTGGTGCCTTTGATGTTGTCTGTGCCTGACATACAATTTCCTCGGCTAAACAACATGAGGTTTTGGTTTGTCCCAAACGCA-CT-CATGTTGTTAGC---TATATCAGGTTTTG-T--GGAA---GGTGGTGTGGG…
	EU733141	-------------------------------------------GATGCTCGTACT--TTTTCTTGGCC-TTTTGGGC--AG-G-TTTAAGAGGAACTTCTTTTAGGGTTATAATTCGTACTGAATTAGCACGCCCATCATC--------TTGATT------ACAT--AATCATAATTTATATAATGTTATTGTAACCTCTCATGCTTTAATTATAATTTTCTTTATAGTTATGCCAGTTATAATGGGGGGGTTTGGTAATTGGTTAGTGCCCTTAATATTATCTATTCCAGATATGCAATTCCCCCGGCTGAATAATATGAGGTTTTGGTTTGTTCCCAATGCC-CT-TATACTTCTAGC---TATGTCTGGTTTTG-T--GGAG---GGAGGAGTAGG…
	EU733132	-------------------------------------------CCGTGCTTTATT--TTCTATTAGCAT-TTTGAGC--TG-G-GTTGAGAGGAACCTCATTTAGAATTATAATTCGTACTGAGTTGGCTCGGCCTTCAAG--------TTGGCT------GCAC--AATAATCAGCTTTACAACGTAATTGTGACTTCACATGCGCTTATTATAATTTTTTTTTTGGTGATGCCTGTGATGATAGGAGGTTTTGGTAATTGATTAGTTCCGTTAATGTTGGCGGTTCCTGATATGCAGTTTCCCCGATTGAACAATATGAGTTTCTGATTTGTTCCCAATGCT-AT-GGCTTTGTTGGC---TATGTCAGGTTTCG-T--TGAG---AGGGGTGTTGG…
	EU733122	------------------------------------------------------------------------------------------------------------------------AGAGTTAGCTCGACCCTCC--------AGGTGGCT------TCAT--AATAATCAGTTATATAATGTAGTTGTTACATCTCATGCGCTAATCATAATTTTTTTTTTAGTTATGCCAGTTATAATAGGGGGGTTTGGAAACTGATTGGTTCCTCTGATGTTAAGAGTACCAGATATACAGTTTCCCCGCCTGAACAATATAAGTTTTTGGTTTGTTCCAAATGCT-AT-AGCTCTCTTAGC---TTTCTCGGGCTTTG-T--AGAG---GGGGGGGTAGG…
	EU733124	-----------------------------------------------CTTGTACT--TTTTGTTGGCT-TATAGGGC--AG-G-CTTAAGAGGTACTTCGATTATCAGTATACTTCGGACTGAATTAGCGCGGCCCTCTAG--------TTGGCT------GCAT--AACAATCAGTTATATAATGTGGTAGTAACATCCCATGCTTTAATTATAATCTTCTTCTTAGTGATGCCGGTTATGATGGGGGGTTTTGGGAACTGATTAGTTCCGCTGATGTTGGCGGTTCCCGACATGCAGTTCCCCCGGTTGAATAATATAAGGTTTTGGTTTGTGCCCAACGCA-AT-AGGGCTACTAGC---CATGTCAGGTTTTG-T--AGAG---AGTGGGGTTGG…
	EU733130	-------------------------------------------GGTTTCTGTATT--TTCTGTTGGCC-TTTTGGGC--TG-G-GTTAAGAGGAACTTCTTTTAGGATTATGATTCGTACAGAATTGGCTCGTCCTTCTAG--------GTGGTT------GCAC--AACAACCAGCTTTATAATGTGATTGTAACCTCTCATGCTTTGATTATGATTTTTTTCTTGGTAATACCTGTAATGATGGGTGGATTTGGCAACTGGTTGGTTCCGCTGATGCTTGCGGTTCCTGATATACAGTTTCCTCGTTTAAATAATATGAGATTTTGATTTGTGCCAAATGCA-AT-GGCGCTCTTAGC---TATGTCAGGTTTTG-T--GGAG---AGAGGTGTGGG…
	EU733137	--------------------------------------CTTTGANTCCATTTACA--TTTTACTGGCTT-TTTGAGC--AG-G-GTTAAGGGGGACCTCTTTTAGGATTATAATCCGAACGGAGTTGGCGCGCCC----------------TTCTAGTTGGTTGCATAATAACCAGTTATATAACGTTATCGTAACTTCTCATGCGTTAATTATAATTTTTTTTTTGGTTATACCTGTTATAATAGGGGGGTTTGGCAACTGGTTAGTCCCTCTGATGTTGGCTATTCCCGACATGCAATTTCCTCGACTCAATAATATGAGATTCTGATTTGTCCCTAATGCA-AT-AGTTTTACTTGC---CATGTCTGGGTTTG-T--AAAG---AGAGGTGTGGG…
	KF709369	--------------------------------------------GACTTTATATT--TATTGCTTGG---TTTTATTTCTG-G-TCTGGTTGGTTTTATTTTTTCTTTATTAATTCGGTTTCAGTTGTTATTTCC--------------TTTTAT------TAGA--GATTATAATACTTATAATGCTTTAATTACAGCGCATGCTCTTATTATGATTTTTTTTATATTAATGCCGGTATTGATTGGGGGTTTTGGAAACTGGATGTTGCCTTTATTAATTGGGTCTTCAGATCTTGTGTTTCCTCGTTTAAATAGTTTAAGTTTTTGGCTTTTATTATCTGCT-AG-TTTTGTGTATTT---AAGTGCGGGGTTTG-C--AGGT---GAGTTTGTTGG…
	KF709368	--------------------------------------------TACAATATATT--TAACTTTTGGATTTTTTGCA-----GGAGTTTTAGGATTTTTTTTATCTTTTCTAATTCGTTGTAATTTATTAAGTCCA-------------TTTTTA------------GATGGACATACTTATAATAGTATTATTACATCTCATGCATTAATTATGATTTTTTTTTCTGTGATGCCTATTTTAATTGGTGGGTTTGGTAATTGAATGTTACCTTTATTAGTAGGAGCCCCAGATATGGTGTTTCCTCGTCTAAACAGATTGAGTTTATGAATATTAGTTGCTAGT-TT-TTGTCTATATAG---CAGGTCTTTTCTTG-T--TCAA---GGTCCTGTTGG…
	KU728094	------TTGCGTTGAGTTTTTTCCACTAATCATAAGGATATTGGTAGTCTGTATT--TGATTTCTTCTC-TGTGGTG--AG-G-TTTGGTAGGGGTTTCTTTGAGGTTAATTATTCGGTTGAGGTTAGGGCAGCCTGGTGG--------GTTATT------GGGT--AACGATCAGATTTATAATTGTGTGGTGACTTCCCACGCCTTTATTATAATTTTTTTTATGGTCATGCCAGGGATAATAGGGGGTTTTGGTAACTGGATGGTTCCGCTTATAATTGGTTCACCAGATATAGCTTTTCCTCGTTTGAATAACTTAAGCTTTTGGTTGTTGATAAGCTCT-GG-CTTGTTAATCGT---GGTAAGTATATTTG-T--GGAG---AGTGGGTGCGG…
	EU548055	-------------------------------ATAAAGATATTGGGACAATATATA--TGATATCAGCTT-TATGGTG--AG-G-ATTAGTTGGTTTGTCTTTAAGGGTTATTATTCGGGTTGAATTGGGTCGACCTGATGG--------GATTTT------ATGC--AATGAGCAGCTTTACTATTCTATTATTACGGCTCACGCTTTTGTGATAATTTTTTTTGCTGTTATGCCGGCTATAATGGGGGGTTTTGGGAATTGACTTGTACCTATTATGTTAGGATGTCCTGATATAGCGTTTCCCCGATTAAATAATGTGAGATTCTGGTTATTATTAGGTTCT-GG-ATTTTTGTTAGG---GTGATCTATGTTTT-T--AGAT---AGTGGTTGTGG…
	DQ206794	----------------------------------------------------------------------TGTGATG--GG-G-GTTGGTTGGACTATCTCTAAGGATTGTTATTCGGGTTGAGTTAGGTCGTCCTGGTGG--------TTTGAT------GCAT--AATGATCAGCTGTATTATTCAGTAGTTACTGCTCATGCTTTTGTGATAATTTTTTTTGTTGTGATGCCTGCTATAATGGGGGGTATGGGTAATTGGCTTGTGCCTATTATGCTTGGGTGTCCTGATATGGCTTTTCCTCGTTTAAATAATGTGAGGTTTTGGTTGTTATTAGGTGCT-GG-GTTTTTGCTTGG---TTGGTCAATATTTG-T--AGAG---GGTGGGTGTGG…
	KX713466	---------------------------------------------ACTATTTATT--TTATTTTTTCTT-TGTGAGG--AG-G-TTTGGTAGGGACAGGCTTCAGTATTATTATTCGGATGGAATTAGCTACGCCAGGGTC--------TCTTTT------GAAA--GATGGGCATCTGTACAACGTAGTTGTAACAGCCCATGCTTTAGTGATAATTTTTTTTCTAGTTATGCCTATAATAATGGGGGGGTTTGGGAACTGGTTAATGCCTCTCATACTAGCAAAACCGGACATGGCTTTTGCGCGTATAAACAACCTAAGGTTTTGATTGTTACCAATTTCT-TT-ATTGCTTTTGAT---TGGCTCAGCTTTGG-T--AGAA---AAAGGCCCAGG…
	DQ184839	--------------------------------------------AAGTTTATACT--TTGTTTTTACTT-TTTGAGC--AG-C-CTTGGTCGGAACTGGTTTTAGAGTACTGATTCGAATGGAGCTTTCTAAGGCGGGCTC--------AGTTTT------GTTA--GATAGACATTTATATAATATAGTGGTAACAGCTCATGGTCTAGTAATGATTTTTTTTTTTGTAATACCGATAGCTATGGGAGCTTTCGGAAATTGAATTATTCCTTTAATAATACTAACTCCTGACATGGCTTTCCCACGACTAAATAATCTAAGGTTTTGGTTACTTTTCGTTTCC-AT-AATAATAATAAT---AATATCATGATTTG-T--AGGG---GAAGGTGCAGG…
	MK308194	--------------------------------------------TACATTATATT--TTTTTCTCGCTA-TTTGATC--GG-G-AATAGTGGGGACTGCTTTTAGGGTATTAATTCGACTTGAACTAAGGAGCCCAGGCCG--------GTTTTT------ACGA--GACCCGCACCTATATAATGTTATTGTTACATCCCATGCCCTGGTTATAATTTTTTTTTTAGTAATACCTATGATACTAGGGGGGTTTGGGAATTGGCTTATCCCGTTAATAATATGTAATCCGGACATGGCTTTTGCTCGTTTAAATAATTTAAGGTTTTGGCTTTTACCTGCTTCT-AT-ATCTTTATTTAT---TTTTAGGAATTTAG-T--TGAT---TCTGGCTTTGG…
	KC429152	--------------------------------------------TACCCTGTATT--TTATTTTATCAA-TTTGGTC--CG-G-GTTAATCGGTACCGCTTTCAGGGTGATTATTCGCCTGGAGCTCAGAACCCCAGGGAG--------TTTTTT------GCGG--GATTTTCACCTGTACAACGTAATTGTTACGTCCCATGCGCTGGTGATAATCTTCTTCCTGGTTATGCCAATAATGATGGGGGGGTTCGGGAACTGGTTGGTTCCCCTAATAATCTGTAATCCCGACATGGCTTTTGCCCGTCTTAACAACCTCAGTTTTTGACTTCTCCCCATTTCG-AT-AATACTGTTTCT---ATTTAGAAACCTGG-T--GGAT---TCTGGTTTCGG…
	KJ125426	------------------TTGTCGACGAATCATAAGGACATTGGTACTTTATATT--TTATTTTTTCCA-TTTGGTC--GG-G-GTTAATTGGGACTGCTTTTAGGGTAATTATTCGACTAGAATTAAGAACTCCTGGT--------AGCTTTTT------GCGG--GATTTTCATTTGTATAATGTTATTGTAACTTCCCATGCATTAGTTATAATTTTTTTTTTAGTTATACCTATGATAATAGGGGGATTTGGTAATTGATTAGTTCCTTTAATGACTTGTAATCCGGATATAGCTTTTGCGCGTCTTAACAATTTGAGGTTTTGGTTGCTACCTATCTCC-AT-GGTGTTATTTTT---ATTTAGTAATTTGG-T--TGAT---TCAGGGTTTGG…
	HG005371	---------------------------AAACATAAAGATATTGGTTCTCTTTACT--TTTCTCTAGCC-TTTTGGGC--GG-G-CTTAGTGGGCACTAGGTTTAGATTACTTATTCGCTTGGAATTAATAAGCCCTGGG--------AGGTTTTT------AAAC--GATAATCAACTTTACAATGTTATTGTTACCTTACATGGATTAATTATAATTTTTTTTATGGTCATACCTGTTAGAATGGGGGGGTTTGGGAATTTTCTAGTCCCACTGATATTGGGTTTACCAGATATGGGGTTTCCTCGGATAAATAATTTAAGATTTTGGATTTTACCTTTTTCT-TT-TAGGTTACTTTT---ATGATCTAATTTTA-G--GGGC---ACAGGAAGTGG…
	OM292864	---------------------------------------------------------------------------GC--TG-G-GGTGATAGGGACGGGCTTTAGGGTGGTTATGCGTACTGAGATTGGAATGAATGGG--------GGTCTTTT------GCGA--GATCCTCATCTTTACAATGTTATGATTACTACGCATGGGTTAGTTATGATTTTTTTTTTAGTTATGCCCATAATGTTGGGGGGTTTTGGGAATTGGCTAATTCCCCTTATGTTGGGGGCTCCGGATATGGCTTTTGCTCGTATAAATAATTTAAGATTGTGGTTGTTGCCCAGGGCC-AT-AGGTTTGTTATT---AAGTTCAACTTTGA-C--TGAG---AGAGGAACTGG…
	AF120669	---------------------------------------ATTGGTACTTTGTATT--TTGTTTTTTCTA-TTTGGGC--AG-G-GTTAGTAGGAGTTGGTTTTAGAAACCTCATTCGTTTACAACTAATATGCCCTAATAA-----GTGGTTTTT------AGGT--GACCCACATCTCTATAACGTGATTGTTACTACTCATGGTTTAATTATGATTTTTTTTTTAGTCATGCCCATAAGATTGGGGGGCTTTGGGAATTGGCTTGTTCCATTAATATTAGTTGCGCCTGATATGCCGTTTGCGCGTATAAATAATCTTAGTTTTTGGTTCTTACCTGCATCG-CT-TAGGTTACTGTT---TTTCTCTTTATTTA-G--GGGT---GGTGGCTTTGG…
	JQ267794	--------------------------------------------TTCCTTGTATT--TTATTTTTTCCT-TGTGGGC--GG-G-GTTAGTTGGAACTGGGTTTAGGGTTTTAATTCGTTTGGAACTTTCTGCGCCGCACAG--------AATGTT------GAAT--GATGCGCAGCTGTATAATTTAATTGTTACTAGTCACGGGTTGATTATGATTTTTTTTCTGGTGATGCCTATAACAATGGGGGGCTTTGGAAATTGGCTGGTACCATTGATATTAGTTAGTCCAGACATAGCTTTTCCCCGCATAAATAATGTAAGATTTTGAGTTCTTCCTACGTCA-TT-GAGATTGTTGTT---TTGCTCCGCATTTA-G--GGAC---GGTGGTTTTGG…
	MH012222	--------------------------------------------CACCTTATATT--TTATGTTTTCTT-TATGGGC--CG-G-CTTGGTGGGAACTGGGTTTAGCGTTCTTATTCGTTTGGAGCTGTCAGCCCCTCAAAG--------GCTGCT------TAAT--GATCCCCAGCTTTATAATATGATTGTGACAAGGCATGGCTTAATTATAATCTTCTTTTTAGTGATGCCAATAACAATGGGGGGGTTTGGAAACTGGTTGGTGCCTTTGATACTACAAATGCCGGACATGGCGTTTGCACGAATAAATAATGTGAGGTTTTGAGTGTTGCCGGCTTCT-AT-AGGATTATTATT---TTTTTCTGTGATAA-C--TGAT---GGTGGCTTTGG…
	AB740137	---------------------------------------------------------------------------GC--TG-G-GTTAGTGGGGACTGGTTTTAGAGTGCTGATTCGGTTGGAGCTTGCGGCCCCGGGTA--------GAATGCT------TGGT--GATCCTCAGTTATATAATATGATTGTTACTTCTCATGGTTTAATTATGATTTTTTTTCTTGTTATGCCTATTATGATGGGGGGGTTTGGAAATTGGCTGGTTCCTCTTATGTTAGGCGTTCCGGACATAGCTTTCCCCCGTATGAACAATATTAGTTTTTGATTAATCCCAGTTGCT-TT-TGGTTTAATAAT---TTGTTCTATACTTA-G--TGAT---GCGGGATTTGG…
	OM292865	---------------------------------------------------------------------------GC--CG-G-TTTGGCTGGGACTGGTTTTAGTGTTTTAATCCGTATGGAACTTTGTGTTCCCTTTA--------GTATTTTTCTTTCTGAT--GATTTTCAATTGTATAATGTTGTGGTCACCAGGCATGGTTTAATTATGATTTTCTTTCTTGTAATACCTATAATGATAGGTGGGTTTGGTAATTGATTGGTACCTCTTATACTAAAGGTTCCTGATATGGCTTTTTCCCGTATAAATAATATAAGGTTTTGAATTCTTCCTATGTCT-AT-TTTTTTGTTATT---TAGTTCTATTAACA-G--TGAA---GGAGGGTTTGG…
	MH644191	-------------------------------------------------------------------------------------------GGAAACTTTCTGTGCCT-TTAAGTGTTCTTGAA-------------------------------------------GATTTTCAGTTATATAATGTAATTGTAACTGCTCACGGTTTAATTATGATTTTTTTCTTAGTAATGCCTATAATAATGGGAGGTTTTGGTAACTGGTTAGTCCCTATAATATTAATTGTCCCTGATATAGCTTTCCCTCGGATAAATAATATTAGTTTTTGAGTACTACCTGCCTCT-TT-ATTTTTATTAAT---TTGTTCTCTTTTTA-A--TGAA---GGGGGGTTTGG…
	EF414493	----------------------CAACAAATCATAAAGATATTGGTTCTTTATATT--TTATTCTTTCTC-TGTGNGC--TG-G-CCTTGTGGGCACGGGTTTTAGTGTTCTTATTCGTTTAGAGCTAAGGGCACCTGGAAG--------CGTCCT------TGGT--GATTTTCAATTATATAATTTAATTGTCACCACTCATGGGCTTGTTATAATTTTTTTTCTAGTAATACCTATAATAATGGGGGGATTCGGAAATTGATTGGTACCAATAATACTGAGTCTTCCTGATATAGGTTTTCCTCGTCTTAATAATGTTAGTTTTTGGGTTTTACCTGTCTCT-AT-AGGACTTCTATT---TTGTTCAGCTTTTA-G--GGAA---GGAGGATTCGG…
	OL877013	--------------------GTCAACAAATCATAAAGATATTGGGTCTTTGTACT--TTGTTTTTTCTC-TGTGGGC--AG-G-TTTAGTAGGGACTGGTCTTAGTGTTCTAATTCGTTTGGAGTTATCAATACCTTTAAG--------GTTGTT------AAAA--GATTTTCAACTTTACAATTTAATTGTGACTAGGCATGGTCTGATTATAATTTTTTTTTTGGTTATACCTATAATAATAGGTGGATTTGGGAATTGGCTGGTGCCTCTTATGCTAATTGTTCCCGATATAGCTTTTCCCCGAATGAATAATATTAGTTTTTGGGTGTTACCAAGATCT-AT-GTTTTTACTATT---TTGTTCAATATTTA-G--GGAA---GGGGGTTTTGG…
	OL877079	--------------------GTCAACAAATCATAAAGATATTGGTACTTTGTATT--TTATTTTTTCTT-TTTGAGC--AG-G-TTTGGTAGGAACAGGTTTTAGGGTTATTATTCGTCTTGAGTTGTCAAGACCTATGAG--------ATTCTT------AAAA--GATTTTCAACTTTATAATGTGGTTGTTACAACACATGGTTTAGTTATGATTTTTTTTCTGGTTATGCCAATGATAATAGGGGGTTTCGGTAATTGATTAGTTCCTTTGATGTTAGCTGTTCCAGATATGGCGTTTGCTCGTATAAATAATTTAAGATTTTGAGTTCTTCCTTCTTCT-TT-TACATTAATGGG---CTTTTCTCTTTTTA-G--TGAA---GGTGGTTTTGG…
	HM124610	---------------------------------AAGGATATTGGAACTTTATACT--TTGTTTTTACTA-TTTGGGC--TG-G-CCTTATTGGTACTATTTTAAGGGTAATTATCCGGACTGAGTTAGGGTTCCCTGGTGG----------TATT------CTGCTTGATAATCATCTGTATAATGTTATTGTAACTGCTCACGGTTTAATTATAATTTTCTTTTTTGTAATGCCTATGTTAATAGGAGGCTTTGCTAATTGATTAGTTCCTTTAATGCTTGTAATACCAGATATAGCTTTTCCACGATTGAATGCTTTAAGTTTTTGGTTATTACCTGGTTCT-AT-GATTTTTTTAGT---AGTGTCCGCTTTTA-C--TGGA---GATGGCGCTGG…
	OM509651	----------------------------------------------------------------------------------------ATAGGGACTGGGTTTAGGCTTATTATTCGTACGGAATTAGGTGTTCCCGGGAC--------TTTACT------GAAT--GACAACCATTTGTATAATGTTGTTGTAACTTCTCACGGGTTGGTTATGATTTTTTTCTTTGTAATACCTATGTTAGTAGGGGGGTTCGGTAATTGGTTGGTTCCATTGATGTTGACTATACCGGATATGGCTTTCCCTCGTCTTAATAACTTGAGGTTTTGGTTGTTACCTATTTCT-AT-AACGTTTTTGGT---GTTGTCGAGGTTGC-T--GGGA---GACGGAGCCGG…
	HM124609	---------------------------------AAGGATATTGGTACTCTATATT--TTATTTTTACTA-TTTGGGC--AG-G-TTTATTGGGGACCAGGTTTAGGGTTATTATTCGAACGGAGTTGGGGTTACCTGGAAC--------TTTTCT------TAAT--GATAATCATTTATATAATGTAATTGTTACTGCTCATGGTTTGGTTATGATTTTTTTTTTTGTTATGCCCATGTTGGTTGGGGGGTTTGGAAATTGATTGGTACCTTTGATGTTGCTTGTTCCAGATATGGCTTTTCCTCGGTTGAATAATCTAAGTTTTTGATTGTTGCCGGGGTCT-AT-GTTATTGTTGTT---GTTGTCAGGTTTCA-T--TGGG---GATGGGGCTGG…
	DQ184809	--------------------------------------------AAGCCTGTACT--TTACTTTCACTT-TTTGAGC--TA-G-GTTAGTAGGAACTGGGTTTAGGTTTATTATTCGAACAGAGCTAGCTATTCCCGGAAG--------AATCTT------AAAT--GATACCCACCTCTACAACGTAGTCGTCACTGCCCATGGTCTGATAATGATTTTTTTTTTCGTGATGCCAATATTAATAGGTGGTTTTGGAAACTGATTGGTCCCCCTAATATTGGTGAGCCCTGATATGGCTTTCCCCCGACTAAATAATATAAGGTTTTGAATGTTAGGTTCCTCC-AT-GCTGTTGTTGTT---TATGTCTAACTACA-C--TGGA---GGAGGGGCTGG…
	DQ184843	--------------------------------------------GAGGTTATATT--TTTTATTTACTT-TTTGAGC--TA-G-TTTAACGGGGACTGGGTTTAGGGTTATTATCCGTACGGAGTTGTCTTTGCCTGGCAC--------TATTTT------GGGG--GATCAGCATTTGTACAACGTAATTGTCACGGCTCACGGATTAGTTATAATTTTTTTTTTTGTAATACCCATATTGATGGGAGGTTTTGGAAATTGATTGGTGCCCTTAATATTGGTGAGGCCTGATATGTCTTTTCCTCGTTTAAATAATATGAGGTTTTGGCTTTTAGTTTCTTCTGCT-----TGTTTAATGTATATATCTTGATACG-T--GGGT---GGGGGGGCAGG…
	MN608460	------------------------------------------------------------------------TGAAG--GG-C-ATTGATGGGAACTGGGTTCAGTGTTATTATTCGATTAGAGTTGTGCTACCCTGGC--------AAACTGTT------GGTA--GATGGGCAGTTGTACAACAGGATTGTAACTGCTCATGGGTTTGTTATAATTTTCTTTGTTGTCATACCTATAATGATTGGTGGGTTTGGTAATTGACTAGTTCCTCTGATAATCGCTGCCCCTGATATGGCATTCGCACGCTTAAATAATTTTAGGTTTTGGATATTGATAATATCT-AT-GTTAATATTACT---TAGGTCTCTGTATG-T--TGAC---CGTGGGTGTGG…
	MN608471	-------------------------------------------------------------------------------------TTAATAGGGACCGGATTTAGAGTAATTATTCGTACGGAGTTGTCATCTCCGACT--------AAGTTTTT------ACCA--GATGGTCAAATATATAATATGGTTGTAACTGCTCATGGGTTTACTATGATTTTTTTTGTGGTAATGCCTATAATGATTGGGGGGTTTGGGAATTGAATGGTTCCTTTAATAATCGCCGCGCCTGATATGGCTTTTGCGCGGTTAAATAATTTTAGCTTTTGAATGCTTATAATATCC-AT-GGTATTGTTGCT---TACGTCTACGTATG-T--GGAG---CGTGGTTGTGG…
	AF120656	---------------------------------------ATTGGGATTTTATACT--TTATTTTTTCAA-TTTGGAG--GG-G-GCTAGTGGGTACGGGTCTTAGTATTATTATTCGTACGGAGCTTTGTTTTCCGGGGCA--------ATTTTT------GTTG--GATGGACAGTTGTATAATACAGTGGTTACTGCACATGGGTTTATTATGATTTTTTTCTTGGTGATGCCCATAATAATCGGGGGATTTGGGAACTGGTTGGTGCCGCTAATGATTGCTGGACCTGACATGGCTTTTGCACGATTGAATAATTTTAGTTTTTGAATATTGGTAAGGTCT-AT-ATTAATGTTATT---TGGGTCTTTTTACG-T--AGAG---CGGGGTTGTGG…
	MN608477	----------------------------------------------------------CCTTTTTGGAG----------CG-G-GCTAATGGGTACTGGTTTTAGGGTAATTATTCGTATAGAGCTTTGTTATCCGGGTAA--------CTTTTT------GGTA--GACGGCCAGTTGTATAACGCTGTAGTTACGGCCCATGGGTTTGTTATAATTTTTTTTTTGGTAATGCCAATAATGATTGGGGGGTTCGGTAATTGGTTGGTGCCCCTGATGTTGGCTATTCCTGACATAGCATTTCCTCGGCTGAATAATTTTAGTCTTTGAATGTTGGTGAGGTCC-AT-AATGTTGTTGCT---AGGTTCGTTGTATG-T--GGAG---CGGGGGTGTGG…
	MH012206	--------------------------------------------TACCTTGTATT--TTATTTTTTCTA-TTTGGAG--GG-G-GTTAATGGGGACGGGTTTTAGTGTGATTATTCGTTTAGAACTTTGTTATCCGGGAAA--------GCTTTT------GGCA--AATGGGCAGCTATATAACACTGTGGTTACAGCTCATGGGTTTATTATAATTTTTTTTTTGGTAATACCAATGATGATTGGTGGATTTGGGAATTGGTTAGTGCCTTTAATGTTGGCTGTTCCCGATATGGCGTTTGCACGTTTAAATAACTTTAGGTTCTGAATACTAACGACATCC-AT-GTGTTTGTTGTT---GAGCTCTCTATATG-T--GGAG---CGGGGGTGTGG…
	KP977575	--------------------------------------------GGTTATTTATT--TTTTAACCGCTA-TTTGGTC--AG-G-TATAGTTGGAACTTCATTTAGGCTATTAATTCGAATTGAATTAGGACGTCCAGGGAG--------CTTTTT------AGGA--AATTCCCATCTATATAACGTAATCGTTACCACACATGCTTTAATTATAATTTTTTTCTTAGTAATACCAATTATGGTTGGGGGTTTTGGTAATTGGTTATTTCCTGCTATGTTAATAGCAGTGGATATAGCTTTTGCACGGCTTAATAATCTTAGGTTTTGGTTAATTCCTATAGCC-TT-GTTTTTATTATT---AAGCTCAGGCTATA-T--TGGT---TCAGGGCCTGG…
	DQ184821	--------------------------------------------TACTTTATATT--TTCTTTTTTCTA-TTTGGTC--GG-G-TATAATGGGAACTGCGTTTAGAGTAATTATTCGTAATGAGCTGGCTATACCTGGTGG--------GATGAT------TGAA--GATGGTCATATTTATAATATTGTTGTTACTAGACATGGATTAGTTATAATCTTCTTTATAATGATACCAATGTTAATTGGTGGATTTGGTAATTGGTTAGTTCCTCTTATGTTAGCTATACCGGATATGGCTTTTCCTCGGATGAATAACCTAAGATTTTGATTGTTGCCTGTTTCT-AT-GGTGTTATTTTT---AAGATCTCTATATG-T--AGAT---GGTGGAGGGGG…
	GU806134	---------------------------------------ATTGGTACTTTATACT--TTATATTTTCTT-TTTGATC--AG-G-TCTAATGGGTACTGGTTTTAGAATAATTATTCGACTAGAGCTGAGTTGCCCAGGGGA-------------TCAGAAAAAACTCGATCCTCAAATTTATAACATGGTCGTTACCGCTCACGCCCTTGTTATAATTTTCTTCCTAGTCATGCCGATGACCATAGGGGGCTTTGGTAATTGACTAGTACCTTTAATAGTAAAGGCACCGGATATGGCTTTTGCCCGGATAAATAATGCCAGTTTTTGGCTGCTTCCCTCTTCT-AT-GTTGCTAATGAC---TGCTTCTACCTATG-T--TGAA---GGGGGAAGGGG…
	JQ267792	--------------------------------------------GACTTTGTATT-----TTCTTAGGTCCATTTTTGCTG-G-GTTAATAGGGACTGCTTTAAGGGTAATTATTCGTTTAGAGCTTTCCGGACCTGGCTC--------TTTTTT------AGGA--GACTACCATTTATATAACGTTATTGTTACTGCACATGCATTAGTAATAATTTTTTTCTTGGTTATGCCAATAATGTTAGGAGGCTTTGGAAATTGATTAATTCCTTTGATGTTAGGGACCCCAGATATGGCGTTTCCACGTATAAATAATATGAGGTATTGGTTGCTTCCGTATTCC-AT-GCTCCTTTTATT---ATTTTCGGCTGTTG-C--AGAC---TCCGGTTGTGG…
	OL877037	--------------------GTCAACAAATCATAAAGATATTGGTACTTTATATT--TTGTTTTTTCA-TTGTGGGC--TG-G-GCTAATAGGCACTGCTTTTAGTGTTATCATTCGAATAGAGTTAGGTA---CTAGAAA-----AGGATTATT------GAAT--GATGGTCAGTTGTATAATATGATTGTGACTTCTCATGGTTTGGTTATGATCTTTTTCTTGGTAATGCCGATGATAATAGGTGGTTTTGGTAATTGGTTGCTTCCTTTAATGTTAGGGGCTCCTGATATGTGTTTTGCTCGGTTGAATAATTTAAGGTTTTGACTATTACCTGCCTCT-AT-TTGTTTGTTGAT---TGTTTCTTCTGTGG-C--AGAG---ATGGGGGCTGG…
	KC157916	--------------------------------------------TACTTTGTATT--TCATGCTTGCTA-TTTGGTC--TG-G-TCTTTTAGGTACTGGATTAAGGGTTCTCATGCGTCTAGAATTATCTGTTCCTGAGAG--------AGTGAT------GGGT--AACAGGCACCTGTACAACGTGCTTGTCACTTCTCATGGGTTGGTAATGATTTTCTTCTTTGTTATACCTATGATGATAGGTGGGTTTGGTAACTGACTCTTCCCTCTGATGCTAGGTGCTGGGGATATGGCTTTTCCTCGAATGAATGCTCTGAGGTTTTGACTTATGCCTAGGTCA-AT-AATTCTTTTACT---TATGTCTGCTTTCG-T--TGAG---GAGGGTTTCGG…
	KC157941	--------------------------------------------TACTTTGTATT--TTTTATTTGCTA-TGTGGGC--GG-G-TCTAATGGGGACTGGTTTTAGGGTGTTAATGCGCACTGAGCTATCGATTCCTGAGAG--------TGTGTT------GGGT--AACAGTCATCTTTATAATGTCTTAGTCACTTCCCATGGTTTAGTGATGATTTTTTTCTTTGTTATACCAATAATGATGGGGGGTTTTGGAAACTGGTTATTTCCCCTTCTTCTTGGTATTGGGGATATAGCCTTCCCTCGAATAAACGGGTTAAGTTTTTGACTTATTCCAAGGTCT-AT-AAGTTTATTACT---TCTATCCACTTTTG-T--GGAG---GAGGGCTTTGG…
	MZ031299	-------------------------------------------------------------------------------------------------------------------CGATTAGAGTTATCTATCCCTGAGAG--------AGTTTT------AGGT--AATAGTCATTTGTATAATGTTTTGGTGACTTCTCACGGTTTAGTTATGTTGTTTTTTTTTGTTATACCAATAATGATGGGTGGTTTCGGGAATTGGTTATTTCCATTAATGTTAGGGGTTGGGGATATGGCTTTTCCTCGAATAAATGGTCTAAGGTTTTGGTTGATTCCTAGGTCT-AT-GACGTTGCTCTT---TATTTCTGCTTTTG-T--TGAA---GAAGGGTTTGG…
	OQ749935	------------------------------------------ATTACTATATATT--TAGTATTTAGGA-TGTGGGC--GG-G-GATAGTTGGGGGGGGTCTTAGTGTTTTAATTCGAATTGAGTTGGGTCAGCCAGGGGC--------TATTTT------AGGC--GACGATCATTTATATAATGTCCTTGTTACGGCGCACGCATTTGTTATAATTTTTTTTTTAGTTATACCTATAATAATGGGGGGTTTTGGTAACTGGTTAGTTCCTTTAATACTGGGTGTGCCAGATATAGCTTTTCCACGTTTAAATAATATAAGATTTTGGATACTTCCTCCCGCT-TT-ATTTTTATTACT---ATTTGCTTGTTTTC-T--TGAA---GGAGGGGCGGG…
	KJ568515	------ATGCGATGATTTTTTTCTACAAACCATAAAGATATCGGCACTTTATATT--TATTATTTAGGA-TTTGGTC--AG-G-TATAGTAGGGGCCGGCCTAAGTGTTTTAATTCGGCTCGAACTAGGTCAGCCGGGGGC--------CATTTT------TGGG--GATGACCACTTATACAATGTAATTGTAACTGCCCATGCTTTTGTAATAATTTTTTTTNTGGTAATGCCAATAATAATGGGGGGATTTGGTAATTGACTTATTCCACTTATACTAAATAGCCCTGACATAGCTTTTCCGCGTTTAAATAATATAAGTTTTTGATTTCTGCCTCCATCT-TT-ATTACTTTTACT---GACATCTTCATTGG-T--AGAG---AGAGGGGCTGG…
	AY377724	---------------------------------------------ACTTTATATT--TATTGTTTAGAA-TTTGAAG--AG-G-ATTAGTGGGTTCCTCATTAAGTATAATTATACGAATTGAATTAGGGCAGCCTGGTAC--------AATTCT------TGGT--GATGATCATTTATATAATGTGATTGTTACAGCTCATGCTTTTGTTATAATTTTTTTTATAGTAATGCCTATAATAATAGGTGGATTTGGTAACTGGTTATTGCCATTAATATTGAATGTTCCTGATATAGCTTTTCCTCGATTAAATAATATAAGGTTTTGATTACTTCCTCCTGCT-CT-ATTATTATTATT---ATCTTCTACTATGG-T--GGAA---GATGGAGCAGG…
	KJ568514	------ATGCGCTGGTTTTGTTCTACAAATCATAAGGATATTGGGACGTTGTATT--TATTGTTTAGTT-TGTGGGC--TG-G-GATGGTCGGTGCTGGTTTGAGTATGCTTATCCGAATTGAGCTTGGGCAGCCTGGGGG--------GATTTT------TGGT--GATGATCATTTGTATAATGTTATTGTTACTGCTCATGCTTTTGTTATAATTTTTTTTTTAGTCATACCTATAATAATAGGGGGTTTTGGGAACTGATTAGTGCCGTTAATAATCGGTGCAGTTGATATGGCTTTTCCTCGTTTAAATAACATAAGATTTTGGTTTTTGCCACCTTCG-TT-GTTGCTTTTGTT---AATGTCTTCTATGG-T--TGAG---AGGGGGGCTGG…
	OQ600550	----------------------------ACCATAAAGATATTGGAACTTTATATT--TATTATTTAGTA-TATGGTC--TG-G-GATAGTTGGGGCTGCTTTAAGGGTATTAATTCGAATTGAGTTAGGGCAACCTGGTAG--------TATTTT------TGGT--GATGATCATTTATATAATGTAATTGTAACTGCCCATGCTTTTGTAATAATTTTTTTTTTAGTTATACCAATAATAATAGGCGGATTTGGTAATTGACTTATCCCTTTAATATTAGGTGCTCCTGATATGGCTTTTCCTCGTCTTAATAATATAAGATTTTGAATTTTACCACCTGCT-TT-GTTTCTTCTTTT---AACTTCTGGTTTAA-T--AGAA---GGAGGGGCAGG…
	OQ600547	------GTGCGTTGATTTTTTTCTACTAATCATAAGGATATTGGGACTTTATATT--TACTATTTAGAA-TTTGGGG--GG-G-TATAGTTGGTGCCGGTTTAAGTATACTAATTCGTCTTGAGTTAGGTCAACCCGGCTC--------TATTCT------CGGT--GATGATCATCTTTATAATGTAATTGTTACTGCTCATGCTTTTGTTATAATTTTTTTTTTAGTCATACCCATAATAATAGGCGGTTTTGGGAACTGATTAATTCCGCTTATATTAAATAGCCCGGATATGGCCTTTCCTCGTTTAAATAATATAAGATTTTGATTATTGCCCCCAGCT-TT-ATTTTTATTGTT---AGGTTCTTCTTTAG-T--TGAA---AGCGGGGCTGG…
	OQ600548	------GTGCGTTGGTTTTTTTCTACTAATCACAAAGATATTGGGACTCTATATA--TAGTATTTAGAA-TGTGAAG--GG-G-GATAGTTGGTGCTAGACTTAGTTTAATTATTCGTTTAGAGTTAGGTCAACCTGGGGC--------TTTATT------AGGT--GATGATCATCTTTATAATGTAATTGTTACTGCTCATGCTTTTGTTATAATTTTTTTTATGGTTATGCCCATAATAATGGGAGGTTTTGGAAATTGGTTAGTTCCTTTAATACTTAATGTGCCTGATATGGCTTTTCCTCGTCTTAATAATATAAGTTTTTGGCTTCTTCCTCCTTCT-TT-GTTGTTATTGTT---ATCCTCAGCTTTGG-T--TGAG---GGTGGAGCTGG…
	MN531231	--------------------------------------------GACTTTATATT--TATTGTTTAGGT-TGTGGGC--TG-G-AATAGTGGGAGCTGGGCTAAGAATGCTGATTCGTGTTGAATTGGGGCAAGCTGGTGG--------AATTTT------TGGG--GATGATCATTTATATAATGTGATTGTGACTGCCCATGCATTTGTGATAATTTTCTTTTTAGTTATGCCAATAATAATAGGTGGTTTTGGCAATTGATTGTTACCGTTGATATTAGGTGCAGTTGATATAGCATTCCCGCGTTTAAACAATATGAGTTTTTGGCTTCTTCCGCCATCT-CT-TTTATTACTTTT---ATCATCTGCCATAG-T--AGAG---AGCGGGGCTGG…
	MN531287	--------------------------------------------GACGTTATACT--TGGTGTTTAGGG-TGTGGGC--GG-G-CTCAGTTGGTGCCGGTTTAAGGATGCTAATTCGTATTGAGTTAGGACAGTCGGGCGG--------TATTTT------TGGT--GATGATCATTTATATAATGTAATTGTTACTGCACATGCGTTTGTAATAATTTTTTTTTTGGTTATACCAATAATGATGGGTGGATTTGGTAATTGGTTGATTCCTTTAATATTGGGGGCGGCAGACATAGCTTTTCCCCGTCTTAATAATATAAGATTTTGGTTTTTACCTCCTTCA-TT-ACTTTTATTGTT---GCTATCTATATTAA-T--TGAA---AGGGGTGCAGG…
	KF360154	---------------------------------------------------------------------------------------------------------------------------------------------------------------------------------------------------------------------------------------------------------------------------------------------------------CTTTTCCTCGTTTGAATAATTTAAGGTTTTGGTTACTTCCTTGTGCC-TT-ATTCTTTCTCCT---GTGATCTGGCTTCG-T--AGGT---AGAGGTATTGG…
	MN119650	----------------------------------AGGACATTGGTACATTATATA--TGATTTTGGCGT-TTTGATC--TG-G-ATTAGTTGGAACTAGGTTGAGGCTATTGATTCGTTTGGAGTTGGCTCGGCCTGGTGG--------TTTTAT------GGGG--GATGAACATTTATATAATGTTATTGTTACTGCTCATGCTTTTGTTATGATTTTTTTTTTGGTTATGCCAATAATGGTTGGTGGGTTTGGTAATTGATTATTACCTTTAATGTTAACTTCTCCTGATATGTCTTTTCCTCGAATAAATAATTTGAGGTTTTGGTTGCTTCCTTTTGCG-TT-GTTTTTTTTGTT---ATGGTCTGGGTTTG-T--TGGG---AGGGGTATTGG…
	FJ629376	----------------------------------AAGATATTGGAACCCTTTATT--TTATTTTCGGAG-TTTGAGC--GG-G-TTTAGTTGGGAGTTCTCTTAGAGTTTTAATTCGAGTTGAACTTTCACGTCCTGGAAG--------TTTTTT------GGGT--GATGATCATTTGTATAATGTTGTTGTTACAGCGCATGCTTTTGTGATAATTTTTTTTTTAGTAATGCCTATGATAGTTGGGGGATTTGGAAATTGGTTGGTTCCACTTATGCTTGTTTGTCCTGACATAGCTTTTCCTCGAATAAATAACATAAGGTTTTGATTACTACCACCTGCT-TT-ATCCCTTTTATT---GGGTTCTTCTTTTG-T--TGAA---GGGGGGGTTGG…
	KJ183014	------------------TGGTCAACAAATCATAAAGATATTGGTACTCTTTATT--TTATTTTTGGTA-TTTGATC--GG-G-ATTAGTCGGGACATCTTTAAGGGTATTAATTCGATTAGAGTTGTCGCGTCCCGGGGC--------GTTTTT------AGGG--GATGATCACTTGTATAATGTTATTGTTACTGCCCATGCCTTTGTTATAATTTTTTTTTTAGTTATACCAATAACAGTGGGCGGATTTGGGAATTGAATAGTTCCTTTGATATTAACTTCACCGGACATAGCTTTCCCACGAATGAACAATATGAGATTCTGACTTCTCCCCCCGGCT-CT-CTTCCTCCTATT---AAGATCCGCTTTTG-T--AGAA---AGGGGGGTGGG…
	MH012237	--------------------------------------------AGTCTTATATT--TTATCTTTGCTA-TTTGAGC--TG-G-TATAGTTGGTACAGCTTTTAGAATATTAATTCGAATAGAGTTAGCACGTCCTGGGGC--------ATTTTT------AGGA--GATGATCATCTCTATAATGTAATTGTGACTGCGCATGCCTTTGTTATAATTTTTTTTCTGGTGATACCTATAATAGTGGGTGGTTTTGGGAATTTTTTAGTTCCTTTGATACTTTCTGCTCCTGATATGGCATTCCCTCGAATAAATAACATGAGGTTTTGGCTTTTACCTATGGCA-GT-TTTGTTACTTTT---AAGGTCAGCTTTTG-T--CGAG---AGAGGTGTTGG…
	AB474950	-----------------------------------------------------------------------------------------------------------------------------------------------------------------------------------------------------------------------------------------------------------------------TTGGTGCCGTTAATACTAACTTCTCCAGATATGGCTTTTCCTCGTATGAATAACATAAGGTTTTGATTACTACCACCTGCT-TT-ATTTCTTTTGTT---GAGTTCAGCTTTTG-T--GGAA---AGAGGGGTGGG…
	AB714877	--------------------------------------------TACTTTATATT--TTATTTTTGGGG-TTTGGTC--GG-G-AATGGTTGGGACATCACTCAGGGTGTTAATTCGTTTAGAATTGTCTCGGCCTGGGGC--------TTTTTT------AGGT--GATGACCATCTTTATAATGTTATTGTCACTGCCCATGCATTTGTGATAATCTTTTTTTTAGTAATGCCTATAATAATGGGCGGGTTTGGGAATTGACTTATTCCTTTAATGTTAACTTCTCCTGATATGGCTTTTCCTCGAATGAACAATATGAGGTTTTGACTTTTACCCCCTGCT-TT-GTTTTTGTTAGT---TAGTTCTGCTTTTG-T--GGAG---AGGGGGGTTGG…
	AB714899	--------------------------------------------TACTTTATACT--TCTTATTTGGCA-TTTGGTC--CG-G-TTTGGTTGGAACTTCTTTTAGAGTTCTAATTCGGCTGGAGCTATCTCGCCCTGGGGC--------TTTTTT------AGGA--GACGATCATTTATATAATGTCATTGTCACCGCCCACGCATTTGTAATAATTTTTTTTCTCGTTATACCTATAATGGTGGGTGGCTTTGGAAATTGGTTGGTTCCACTTATATTAACTTCTTCTGATATGGCTTTTCCTCGTATAAATAACCTCAGGTTTTGGTTGTTACCTCCTTCT-TT-ATTTCTCCTTCT---AAGTTCTGCCTTCG-T--TGAG---AGAGGGGTGGG…
	LC375988	-------------------------------ATAAAGATATTGGGACTTTATATT--TTTTGTTTGGTA-TTTGGTC--TG-G-GTTAGTTGGAACTTCTTTTAGGGTTTTAATTCGTTTAGAGTTGTCTCGTCCGGGGGC--------TTTTCT------AGGG--GATGATCATCTTTATAATGTAATTGTTACAGCCCATGCGTTTGTGATAATTTTTTTCTTAGTAATACCTATGATGGTAGGGGGGTTTGGTAATTGGCTAGTCCCCTTAATATTAACCTCTCCAGATATAGCATTCCCGCGTATAAATAATATAAGGTTTTGGCTTCTCCCTCCTGCC-CT-TTTCCTCTTATT---AAGATCCGCTTTTG-T--GGAA---AGAGGGGTTGG…
	MN690526	-----------------------------------GGACATCGGTACGTTGTATT--TTTTGTTTGGAA-TTTGATC--AG-G-TCTTGTGGGGACATCGTTCAGGGTCTTAATTCGTTTGGAGCTGTCTCGGCCGGGGGC--------ATTTCT------AGGG--GATGACCACCTATATAACGTAATTGTTACGGCCCATGCGTTTGTGATAATTTTTTTCTTAGTCATGCCGATGATAGTAGGTGGGTTTGGAAATTGACTTGTACCCTTAATGCTGACGGCCCCTGACATGGCGTTTCCGCGAATGAACAATATAAGGTTTTGGCTGCTTCCTCCCGCG-TT-GTCGCTTCTTTT---GGCGTCTGCTTTTG-T--AGAG---AGGGGGGCTGG…
	AB714872	--------------------------------------------TACACTATATT--TTTTATTTGGAA-TTTGATC--GG-G-GCTAGTTGGTACCTCATTTAGAGTTTTGATTCGATTGGAGTTATCTCGACCAGGGGC--------ATTTTT------AGGG--GATGATCATTTGTATAATGTTATCGTAACCGCACACGCTTTTGTTATAATTTTCTTTTTGGTTATACCTATAATAGTTGGTGGATTTGGTAATTGGCTTGTGCCTTTAATACTAACTTCTCCTGACATAGCATTTCCTCGAATGAATAACATAAGATTTTGGTTGCTTCCCCCTGCT-TT-GTCATTGTTATT---AGCATCAGCTTTTG-T--TGAG---AGAGGCGCAGG…
	MN064617	--------------------------------------------TACTTTATATT--TTTTATTTGGAA-TTTGATC--TG-G-ATTGGTAGGAACTTCTTTTAGGGTTTTAATTCGTTTAGAGCTTTCTCGTCCTGGTGC--------TTTTTT------AGGA--GATGATCATTTATATAATGTTATTGTAACAGCTCACGCTTTTGTAATAATTTTTTTTTTGGTTATGCCAATAATAGTGGGGGGATTTGGAAATTGATTAGTACCTTTAATACTAACATCCCCTGATATAGCTTTTCCTCGAATAAATAATATAAGTTTTTGGCTTTTGCCCCCTGCT-TT-ATTTTTACTATT---AAGGTCAGCTTTTG-T--TGAA---AGGGGAGTTGG…
	OM292853	----------------------------------------------------------------------TCTGGTC---------TGATAGGGACCGGTTTCAGAGTTATTATTCGTATAGAGTTATCTATACCGGGTAA--------ACTCTT------ATTA--GATGGGCATATCTATAATATGGTTGTTACTGCGCATGGATTGGTAATGATTTTCTTTTTAGTAATACCAATGATGTTGGGAGGTTTTGGTAATTGGTTGGTACCGTTAATGTTGGTTGTTCCCGATATAGCTCTCCCTCGACTAAATAATGCTAGGTTTTGACTTGTTCCTGTGGCT-AT-ATGTTTGCTTTT---AGGGTCTATGTATG-T--GGAT---ACTGGAGCTGG…
	HM124603	---------------------------------AAAGATATTGGTACATTATATC--TTTTGTTTTCTT-TTTGAGC--TG-G-GTTAGTGGGAACCGGATTTAGATATTTAATTCGATTAGAGCTGTCTATACCTGGGAA--------ACTTTT------GATG--AACGGTCACGTTTACAATATGTGTGTTACTGCTCATGGTTTGGTGATAATTTTCTTTTTAGTAATGCCAATAATATTAGGAGGATTTGGCAATTGACTAGTTCCATTAATATTAGTTATCCCTGATATAGCATTTCCTCGCCTAAATAATCTTAGGTTTTGATTGTTACCTGTATCT-AT-GGCTCTTCTTTT---AGGCTCAATATATG-T--TGAT---GCCGGGGCTGG…
	KY872702	---------------------------AATCATAAAGATATTGGTACCTTATATT--TTTTGTTTTCTA-TTTGGGC--AG-G-TTTAATGGGTACTGGTTTTAGTGTTATTATTCGTACGGAGTTAAGAATGCCTGGTAA--------ATTTTT------ATTG--GATGGACATTTATACAACATGGTTGTGACTGCCCATGGTTTAGTGATGATTTTTTTTCTTGTAATACCTATAATATTAGGTGGGTTTGGGAATTGGTTGGTTCCATTGATGTTAGCAGCTCCAGATATAGTATTTCCTCGGTTGAATAATGCTAGTTTTTGGTTTTTGCCGGTGTCT-GT-ATCATTACTGTT---GGGTTCTATGTATG-T--AGAG---CATGGAGTTGG…
	OQ053061	--------------------------------------------TACGCTATATT--TTATTTTTTCTA-TTTGAGC--TG-G-GTTAATGGGTACTGGTTTTAGTTTGATTATTCGGTTGGTATTATCTATGCCAGGAAA--------CATCTT------GGGG--GATGGGCAACTATATAATTTGGTTGTAACTGCCCATGGGCTAGTAATAATTTTTTTTTTGGTGATACCAATAATGTTGGGGGGGTTTGGAAATTGGTTGGTCCCGCTAATGTTGACTATGCCGGATATGTCTTTTGCCCGAATAAATAATTTAAGTTTTTGGTTTTTGACTGTCTCT-CT-TTTGCTTTTATT---GAGGTCTACCTATG-T--GGAC---GGGGGAGCAGG…
	KX713458	---------------------------------------------ACACTATATT--TTGTATTTTCTT-TTTGAGC--CG-G-GTTAATAGGAACTGGGTTCAGGGTAATTATTCGCATAGAGTTAGCTATACCCGGTTC--------TCTTTT------AAGG-----GAACAGCTATATAATGTGGTTGTTACTGCCCATGCGTTAGTAATAATTTTTTTTTTGGTTATACCAATGATGATAGGAGGGTTTGGAAACTGGCTCGTTCCTCTTATGCTAGCAGCACCTGATATAGCTTTACCACGGTTGAACAATTTGAGGTTCTGGCTTCTTCCAATATCA-AT-TATAATGCTTTT---TGCTTCGGCTTATG-T--AGAT---GAAGGGGCTGG…
	KX713453	---------------------------------------------ACGTTGTATT--TTTTGTTTTCTT-TTTGGGC--TG-G-TTTAATAGGTACTGGTTTTAGGGTAATTATTCGTATGGAGTTGGCAATGCCTGGTTC--------TTTATT------A-----GGCGAGCAAATTTATAATGTTGTTGTAACGGCCCATGCTTTGGTGATGATTTTTTTCTTAGTAATGCCTATGATGATGGGGGGGTTTGGGAATTGACTTGTTCCTTTAATGCTTGTTGCTCCTGATATGGCCCTTCCTCGGATGAACAATTTAAGTTTTTGGTTACTTCCAATGGCT-AT-AATGTTGCTGGT---GGCTTCTAGGTATG-T--TGAA---GAGGGGGCTGG…
	KX713463	---------------------------------------------ACTTTGTATT--TTATCTTTTCTA-TTTGGTC--TG-G-TTTGATAGGAACGGCTTTTAGAGTAATTATTCGTATGGAATTGGCTATTCCTGGTGT--------TGTTCT------GGAT--AATAACCAGTTGTATAACGTTATTGTAACTTCTCATGCGTTAGTAATAATTTTTTTCTTGGTTATGCCTATGATAATAGGGGGGTTCGGTAATTGGTTGGTTCCTTTAATGTTGGGTGCGCCTGATATGGCTTTTGCACGTTTAAATAATATAAGTTTTTGGCTATTACCTGTGGCT-AT-GTGTTTATTATT---AGCTTCTTCTTTTG-T--GGAG---GCGGGTGTTGG…
	MT712476	------------------------------------------------------------------------------------------------------------------------------------------------------------------------------------------------------------------------------TTTTAGTAATGCCTATAATAATAGGGGGTTTTGGTAATTGGTTGGTTCCTTTAATATTAGGGGTTCCTGATATGGCTTTTCCTCGTATGAATAATTTAAGGTTTTGGTTGTTGCCTATGTCT-AT-AATGTTATTATT---AAGTTCTGCTTATG-C--TCAA---ACTGGTGCGGG…
	KX351312	----------------------------------AAGATATTGGTACTTTGTATT--TTATTTTTTCTA-TTTGGGC--TG-G-TTTGATGGGAACTGCTTTTAGAGTTATTGTTCGAATGGAGTTGGCATTACCTGGATC--------TTTATT------AAAG--GATGCACAGCTTTATAATGTTTTGGTTACGGCACATGCCTTGGTAATGATTTTCTTTTTGGTGATGCCTATAATGATGGGTGGATTTGGTAATTGATTGGTGCCTTTAATGCTGGTGGTTCCTGATATGGCTTTTCCTCGTTTGAATAATTTGAGATTTTGGTTGTTGCCTGTTGCG-TT-GTTGTTGTTGTT---AGGTTCTGCTTATG-T--AGAG---AGAGGTGTGGG…
	MN608339	----------------------------------------------------------------------------------------------ACCGGGTTTAGGATTATTATTCGTATAGAATTATCTATGCCCGGG--------CAGTCGTT------TTTA--CAGCCGGATATTTATAATTTAGTTGTGACGGCTCATGCCCTAGTTATGATTTTTTTTTTGGTTATGCCTATAATGATAGGGGGATTTGGTAATTGGCTTGTCCCTTTGATGATTAAGGCGCCTGATATGAGGTATCCACGCCTTAACAATATTAGATTTTGGCTGTTACCTGTTTCT-AT-GCTTCTTTTATT---TGGTTCTGCTTACG-T--AAGT---AGAGGGGCTGG…
	GU806108	------------------------------------------GGGACCCTTTATT--TTGTTTTTGCTT-ATTGAGC--TG-G-GTTAATAGGAACCGGGTTCAGGATAATCATTCGTATGGAGTTGGCTATACCTGGAAC-----TGGCCTCTT------A-----GATGGGCAGCTTTATAATTTAGTAGTGACTGCGCATGCTTTAGTAATAATTTTCTTCTTGGTAATGCCAATAATATTAGGAGGCTTTGGTAATTGGTTAATTCCTTTAATATTGAAAATTCCTGATATAAGTCTTCCTCGAATAAATAATATTAGATTTTGGCTATTACCAGTTTCT-AT-ACTTCTTTTGAT---TTGTTCCTCTTATG-T--AGAA---AGAGGAGCAGG…
	DQ399397	-------------------GGTCAACAAATCATAAAGATATTGGAACTCTTTATT--TTGTTTTTTCTT-ATTGAGC--TG-G-TTTAGTTGGGACTGCTTTTAGTTCTATTATTCGTTTAGAATTGGCTGTTCCTGGTGA----AAGATTGCTT------------GATGGTCAGCTCTATAATTTGGTTGTAACAGCACATGCTTTAGTTATAATTTTTTTTTTAGTAATACCTATAATGATGGGAGGTTTTGGAAACTGGTTAGTTCCTTTAATACTAAAAGTTCCTGATATGAGTTTTCCTCGTATAAACAATATTAGTTTTTGACTTCTTCCTGTGTCT-AT-GTTACTGTTATT---CGCTTCAGCTTATG-T--TGAA---AGAGGGGCAGG…
	JF301798	--------------------------------------------GACTTTGTATT--TCGTGTTTTCAT-ATTGGGC--TG-G-TTTACTAGGAACAGGGTTTAGTATAATCATTCGAATAGAGTTAACTTCTCCAGGAGA--------AAATTT------AATG--GAAGCTCAAGTTTACAATGTAGTTGTTACTGCTCACGCTTTAGTAATAATTTTTTTTTTAGTTATACCAATAAGAATGGGTGGATTTGGTAATTGGTTAGTGCCTTTAATGTTAAAGGTCCCTGATATAAGATTTCCTCGAATAAATAATATTAGATTTTGGTTTTTACCAATTTCT-AT-TTTATTACTGAT---TGCATCTACTTATG-C--AGAA---AGAGGTTCAGG…
	GU806104	------------------------------------------GGTACGTTGTATT--TTGTTTTTTCTT-ATTGGGC--TG-G-TTTGATAGGAACTGGTTTTAGGGTAATTATTCGAATGGAGTTAGCTATGCCTGGGGA--GGGGATGTTA--------------GATGGGCAGCTTTATAATTTGGTTGTAACAGCCCATGCGTTGGTTATAATTTTCTTCTTGGTCATGCCTATAATGATAGGAGGTTTTGGTAATTGACTAGTGCCTTTAATGTTGAAAGTGCCTGACATAAGGTTTCCACGGATAAATAATATTAGTTTCTGACTTTTACCAGCTTCT-AT-TATGCTTTTATT---AGCTTCGGCATATG-T--TGAG---AGGGGAGCAGG…
	OP578411	----------------------------------------TTGGTACGTGGTATT--TTGTGTTTTCTT-ATTGAGC--AG-G-GTTAGTAGGAACTGGGTTTAGTTTAATTATTCGAATAGAATTAGCTATACCGGGGGA-----AGGAATGCT-----------AGACGGGCAACTATATAATTTAGTTGTTACTGCTCATGCATTAGTTATGATTTTCTTTTTAGTTATGCCTATGATGATAGGGGGCTTTGGGAATTGGTTAGTGCCTTTAATGTTAAAAGTTCCAGATATAAATTTTCCTCGAATGAATAATATTAGGTTTTGGCTTCTTCCGGTTTCC-AT-GCTTTTATTATT---AGCTTCTGCTTACG-T--TGAG---AGAGGTGCGGG…
	KJ650517	----------------------------------------------------------------------------------------------------------------------------------------------------------------------------------------------------------------------------------------------------------------------------------------------------------------------------------------------------------------------------------------------------AGAGGTGCAGG…
	JN133762	--------------------------------------------TACTTTATATT--TTATTTTTTCTA-TTTGGGC--CG-G-ACTAATAGGTACTGGTTTTAGAGTAATTATTCGAATAGAGTTGTCAATACCTGGTAA--------ATTACT------GGTT--GATGGACAGCTATATAATTTAGTAGTTACCGCCCACGGGTTAGTGATAATTTTCTTTTTAGTTATACCTATGATAATTGGGGGTTTTGGCAACTGGTTAGTTCCGTTAATGCTTGTTGTTCCGGATATGGCGTTTGCTCGAATAAATAATTTAAGCTTTTGATTATTACCGGTGTCA-AT-ATTTCTATTGCT---AAGCTCTACTTATG-T--AGAC---GGTGGAGCTGG…
	HM124607	---------------------------------AAGGATATTGGTATTCTATATT--TTATTTTTGCTA-TTTGGTC--TG-G-ATTGATAGGCACAGGTTTTAGGGTTGTTATTCGAATGGAGTTGGCTATGCCAGGGAA--------ATTATT------AAGA--GATGGAAGCTTGTATAATTTAATTGTTACTGCTCATGGTTTAGTTATAATTTTTTTCTTAGTAATACCAATAATAATTGGAGGGTTTGGTAATTGGCTGGTTCCATTGATATTAACTATACCTGATATGGCTTTTCCGCGACTTAACAATTTAAGGTTTTGATTGTTACCGGTTTCA-AT-GCTTTTATTTTT---AGGTTCTGCTTACG-T--AGAC---GGTGGCGCAGG…
	DQ184831	---------------------------------------------------------CATTTTTTCAA--TTTGGTC--AG-G-CTTGATAGGCACCGCTTTTAGGGTGATTATCCGAGCGGAGTTGTCTATACCTGGAAA--------ATTGTT------GGAG--GATGCTCAGTTGTATAACCTTATTGTAACCGCTCATGGGTTGGTTATAATTTTCTTTCTAGTTATGCCAATGATGATTGGAGGGTTCGGTAACTGGCTGGTTCCTTTAATATTAACTATGCCGGATATATCTTTTCCTCGAATAAATAATTTAAGGTTTTGGTTACTTCCTGTCTCT-AT-GATGTTACTATT---AAGTTCTACTTATG-T--GGAT---GGGGGAGCCGG…
	OM292836	---------------------------------------------------------------------------GC--AG-G-TTTAATGGGAACTGCTTTCAGTGTGATTATTCGAATAGAGCTGGCTATACCTGGT--------AAGATGTT------AGAT--GATGGCCAGCTGTACAATTTGATTGTTACAGCGCATGGCCTTGTAATAATTTTCTTCTTAGTAATGCCAATGATAATCGGAGGGTTCGGAAATTGATTAGTGCCATTAATGTTAACTATGCCTGATATAGCTTTTCCTCGTATAAACAATCTTAGGTTTTGACTACTTCCGGTGTCA-AT-AATACTGTTACT---AAGTTCCGCTTACG-T--AGAC---GGAGGTGCCGG…
	HM124614	--------------------------------------------------------------TTTGCTA-TTTGGTC--CG-G-ATTAATGGGGACTGGTTTTAGGGTTATTATTCGAATAGAGTTGGCTATACCTGGTAA--------GTTGTT------AGAT--GATGGTCAATTGTATAATTTAGTTGTTACCGCTCATGGATTGGTAATAATTTTTTTTTTAGTTATACCTATGATGATTGGGGGCTTTGGTAATTGGTTGGTGCCGTTGATGCTAACTATGCCAGATATAGCTTATCCTCGGTTGAATAATTTAAGGTTTTGATTGTTGCCAGTATCT-AT-AATATTGTTGTT---GGGGTCTAGTTATG-T--GGAT---GGTGGAGCAGG…
	AB076948	-----------------------------------------------------------------------------------------------------------------------------------------------------------------------------------------------------------------------------------------------------------------------TTGATTCCATTAATGCTTAAGATTCCTGATATAGCTTTCCCTCGAATAAATAATTTAAGGTTTTGGTTGTTACCGGCGTCT-AT-GCTTTTATTATT---AGGATCTGCCTATG-T--AGAT---GGGGGGGCTGG…
	JN807362	-------------------GGTCAACAAATCATAAAGATATTGGTACATTATATT--TCATTTTTTCAA-TTTGGGC--TG-G-TCTTATGGGGACTGCTTTTAGTGTCATTATTCGTATAGAGTTGGCTATGCCGGGGAA--------AATGTT------AGAT--GATGGTCAGCTTTACAATTTAGTTGTAACTGCTCATGGATTAGTTATGATTTTTTTCTTAGTAATACCAATAATAATCGGTGGGTTTGGTAATTGGTTGATTCCATTAATATTAAAAATACCTGATATAGCATTTCCTCGAATAAATAATTTAAGTTTTTGGTTACTTCCTGTATCA-AT-ATTATTATTATT---AGGGTCTGCATATG-T--GGAT---GGTGGGGCTGG…
	KP253002	--------------------------------------------TACTTTATACT--TTATTTTTGCTA-TTTGATC--TG-G-TTTAATAGGCACTGGTTTTAGGATTATTATTCGTATAGAGTTAGCTATACCAGGTAA--------AATGTT------GGAT--GATGGTCAATTATACAATTTAATTGTTACTGCTCACGGTTTAGTTATAATTTTTTTTTTAGTTATACCTATAATGATTGGTGGGTTTGGTAATTGATTGGTTCCTTTAATATTAGGAATGCCTGATATAGCTTTCCCTCGGTTAAATAATATAAGATTTTGGCTTTTACCTATTTCT-AT-AGCAATATTATT---GGGGTCTAGATATG-T--AGAT---GGGGGAGCTGG…
	HM180550	---------------------------------AAAGATATTGGGACCTTATATT--TTATTTTTTCTA-TTTGAGC--AG-G-GTTAATAGGTACTGCTTTTAGTATTATTATTCGAATGGAGTTAGCTATACCAGGAAA--------AATGTT------AGAT--GACGGTCAACTTTATAATGTAATTGTTACTGCCCATGGATTGGTTATGATTTTTTTTTTAGTAATGCCTATAATAATAGGTGGTTTTGGAAATTGGCTTGTTCCTTTAATGCTTACAATACCAGATATAGCTTTTCCTCGTATAAATAATTTAAGATTTTGATTATTACCTGTTTCC-AT-ATTACTTTTACT---GGGTTCTGCATATG-T--TGAT---GGTGGGGCTGG…
	LC650035	----------------------------------------------------------------------------------------------ACTAGGTTTAGTTTTATTATTCGTTGAGAGCTTATATTTCCTGGGAC--------AGCTTT------GAAT--GACACACACCTATACAATGTGTTGGTTAGTGCTCATGGGCTGGTTATGATTTTTTTTTTAGTTATGCCCATAAGACTGGGAGGGTTCGGAAATTGAATTGTTCCTTTAATGTTGGCTGCCCCAGATATAGCATTTCCTCGTGTAAATAATTTAGCTTTTTGGTTGTTACCTGTTTCT-AT-GGCTTTGTTACT---TGGTTCAATGTATG-T--CGAT---GGTGGGTCTGG…
	JF496775	----------------------------------------------------------------------------------------------------------------------------------------------------------------------------------------------------------------------------------------------------------------------AATTGTTCCTTTAATGTTGACTGCACCTGATATGGCTTTTGCCCGTCTAAATAACTTTGCTTTTTGATTATTACTCGTATCC-AT-GTTATTGTTCCT---TGGCTCTGGTTACG-T--AGAT---GGGGGAGCCGG…
	LC102089	--------------------------------------------GACTCTTTATT--TTTTTTTTTCTA-TTTGAGC--AG-G-GCTAATGGGGACTGCTTTTAGTATTATTATTCGTTTTGAATTAGCTATACCAGGGGG-----TAGTGTTCT------AGGG--GATAGTCATTTATACCAGGTGGTGGTGACTGCTCACGGGTTATTGATGATTTTTTTCTTAGTGATGCCAATAATAATTGGGGGGTTTGGTAACTGATTAGTACCTTTAATGTTACAAATTCCTGACATAGCATTTCCGCGGATGAATAATTTAAGGTTTTGATTAATACCTAGGTCT-AT-TTTAATATTGCT---TGGCTCTGCTTATG-T--GGAA---AGTGGGGCGGG…
	DQ184849	--------------------------------------------TACTTGGTACT--TGTTGTTCTCTT-TTTGATC--CG-G-TTTAATGGGTACGGCTTTCAGTGTGATTATTCGTATGGAATTGGCTCATCCGGGGAC--------TATTTT------AGAT--GATGCTCATTTGTATAATTTTGTCGTTACTTCTCATGGTTTAGTGATAATTTTTTTCTTAGTAATACCAATAACTTTAGGTGGTTTTGGTAATTGATTAGTCCCTTTAATATTAGGCGCTCCTGACATAAGATATCCTCGTCTGAATAACCTAAGTTTCTGGTTGTTACCCGTTTCT-AT-AATATTATTCTT---AGGTTCTGGATACG-T--AGAC---GGGGGAGCTGG…
	DQ184848	--------------------------------------------GACTCTGTATT--TATTGTTTTCTT-TTTGGTC--TG-G-TCTTATGGGGACAGCCTTTAGAGTTATTATTCGTATAGAGTTGGCTATACCCGGTTC--------TTTATT------GGAT--GATGCTCAGATTTACAATTTTGTTGTTACTTCGCATGGTTTAGTAATGATTTTTTTTTTAGTAATGCCTATAACTTTGGGTGGTTTTGGTAATTGGCTGGTTCCTTTAATGTTAGTTGCGTTTGACATGGGTTTTCCACGGGTTAATAATTTAAGTTTTTGATTGCTCCCCGTATCT-AT-GGCTTTGTTCCT---TGGTTCAGGGTATG-T--TGAT---GCTGGGTCGGG…
	MT920174	--------------------------------------------AACTCTTTATC--TTTTGTTTTCTT-TTTGATC--TG-G-TTTAATAGGGACAGCTTTTAGGGTAATTATTCGTATAGAGTTAGCTATACCTGGGAC--------TCTCCT------AGAT--GATGCTCAGTTATACAACTTTGTAGTTACTTCTCATGGATTAGTTATAATCTTTTTTTTAGTGATGCCTATAACGTTAGGAGGGTTTGGTAATTGATTAGTTCCCCTAATGTTGACTTCTCCTGATATAGGCTTTGCTCGAGTGAATAATTTAAGATTTTGGTTATTACCCATTTCA-AT-ACTTTTATTTTT---AGGGTCAGGGTATG-T--TGAT---GCTGGAGCGGG…
	OM292827	---------------------------------------------------------------------------TC--GG-G-GTTGATAGGAACAGCTTTTAGGGTTATTATTCGAATAGAATTGGCTATGCCCGGAAC--------TATTCT------AGAT--GATGCTCAGTTATATAATTTTGTTGTAACCTCTCATGGATTGGTAATAATTTTTTTTTTAGTAATGCCTATAACGCTAGGTGGGTTTGGGAATTGGTTAGTTCCTTTAATACTAACTGCTCCTGATATAGGATTTGCTCGGGTAAATAATTTAAGATTTTGGTTGCTTCCAGTTTCG-AT-AACTCTTTTTTT---GGGGTCAGGGTATA-T--CGAT---GCTGGTTCAGG…
	MW367103	----------------------------------------------------------------------------------G--------CGTACTGCTTTCAGTGTAATTATTCGTATAGAGCTTTCTATACCAGGCAC--------TATTCT------TGAT--GATACTCACTTATATAATTTAATTGTTACTTCTCATGGGTTAGTAATGATTTTTTTTTTAGTAATACCTATAACAATAGGTGGTTTTGGAAATTGATTGGTGCCTTTAATATTGACTGCGCCGGATATGGCTTTTCCTCGAGTAAATAATTTGAGGTTTTGGTTGTTACCTGTTTCT-TT-AAGGTTGTTTTT---AGCTTCCGCTTATG-T--AGAT---GCTGGAGCTGG…
	DQ184816	--------------------------------------------AACTCTTTATT--TGTTGTTTTCGT-TCTGGTC--CG-G-GTTGGTAGGGACTAGTTTTAGTATTCTTATTCGTTTGGAGCTTTCGTTTCCCGGAAG--------TTTATT------AAAT--GATACTCACTTATATAACTTAATTGTAACTGCTCATGGTTTGGTGATGATTTTCTTTTTGGTTATGCCTATAACGTTGGGGGGTTTTGGGAACTGGATTGTTCCTCTTATATTAGTGGGGCCAGACATGTCTTTTCCTCGTGTTAATAATCTAAGTTTTTGGCTTTTGCCCGTTTCT-AT-GGCTTTATTTTT---CGGTTCTTCTTATG-T--TGAT---GGGGGTGTGGG…
	KY872703	---------------------------AATCATAAAGATATTGGAACTTTATACC--TTTTATTCTCTT-TTTGGTC--TG-G-TTTAATGGGTACGGGGTTTAGTCTTATTATTCGGATAGAGCTTTCTTTTCCTGGTAG--------TTTGTT------GCAG--GATGCTCATCTGTACAATTTAATTGTTACTTCTCATGGTTTAGTTATAATTTTTTTTCTAGTAATGCCTATAACTTTGGGTGGTTTTGGTAATTGGCTTGTTCCATTAATGTTGCTTGCTCCGGATATGTCTTTTCCTCGGATGAATAACCTAAGTTTTTGATTGTTGCCGGTATCT-AT-GGCGTTATTTTT---AGGTTCTTCGTACG-T--GGAT---GGTGGTGTAGG…
	HM124588	---------------------------------AAGGATATTGGTACTTTGTATT--TAATTTTTGCTT-TTTGGTC--AG-G-CTTGATGGGTACGTCTTTTAGTATTATTATTCGAATGGAGTTATCTATGCCTGGAAC--------TATTTT------GGAT--GATGCTCAGTTATATAATTTTATTGTAACTTCCCATGGGTTGGTTATGATTTTTTTTTTAGTGATACCTATAATAATTGGTGGATTTGGGAATTGGTTGGTTCCTTTGATGTTAACTCTTCCGGACATGGCATATCCACGTGTTAATAATTTAAGGTTTTGATTATTACCTGTTTCT-AT-GATATTGTTTTT---GGGATCTGCTTATG-T--AGAT---TGTGGGTCTGG…
	KX713450	---------------------------------------------ACTTTATATC--TTTTTTTTGCTT-TTTGAGC--AG-G-GCTTATGGGAACTGCTTTTAGTGTAATTATTCGAATGGAATTATCTAAGCCTGGTAC--------TGTTTT------AGAT--GATCCTCATCTTTATAATTTGATTGTTACTTCGCATGGACTTGTTATAATTTTTTTTTTGGTAATACCAATAATATTAGGAGGATTCGGCAATTGATTGGTTCCTTTAATACTTACGGCTCCAGATATGGCTTTTCCTCGTTTAAATAACTTAAGGTTTTGATTATTGCCTATTTCT-TT-AATATTATTTTT---AGGGTCTGCATATG-T--AGAT---GCGGGAGCAGG…
	DQ184810	--------------------------------------------GACTCTTTATT--TGGTGTTTGCTT-TTTGATC--TG-G-TTTGATAGGTACTAGTTTTAGTATCTTAATTCGTATAGAGTTATCTATACCTGGGAC--------TATCCT------TGAT--GATGCCCACCTATATAATTTAATTGTGACTTCTCATGGTTTAGTTATAATTTTTTTCTTGGTAATACCCATAATGATTGGGGGCTTTGGGAATTGGTTAGTTCCTTTAATATTAGTTGCTCCAGATATAGCTTATCCTCGTGTTAATAATTTAAGTTTTTGGTTGGTTTTAGTTTCT-AT-AATGTTATTTTT---GGGGTCTGCTTATG-T--TGAT---GCTGGGGCTGG…
	MH235866	--------------------------------------------TACTTTATATC--TTCTTTTTGCTT-TCTGGTC--TG-G-TTTAGTGGGAACCGGGTTCAGGGTTATTATTCGAATAGAGTTGGCTATGCCAGGAAC--------TATTTT------GGAT--GATGCTCATTTATATAATTTAATAGTAACGTCACATGGGTTAGTAATGATTTTCTTTTTAGTTATGCCAATAATAATTGGAGGGTTTGGTAATTGGTTAGTACCTTTAATGTTAACTGCTCCAGATATGTCATTTCCTCGTGTGAACAATTTGAGTTTTTGGTTGTTAACAGTTTCT-TT-AATGTTATTTTT---AGGTTCTTCTTATG-T--AGAT---GCGGGGGCTGG…
	AB076924	-----------------------------------------------------------------------------------------------------------------------------------------------------------------------------------------------------------------------------------------------------------------------CTGGTTCCTTTAATGTTAACAGCTCCTGACATAGCTTTTCCTCGTTTGAATAATTTAAGTTTCTGATTATTAACTAGTTCT-TT-GTTGCTTTTATT---AGGTTCTACTTATG-T--GGAA---GCTGGTTCTGG…
	DQ184818	--------------------------------------------GACTCTATATA--TCATGTTTGCTT-TTTGGTC--TG-G-TCTGATGGGAACGGCTTTTAGTGTAATTATTCGTATAGAATTGGCACAGCCTGGCAC--------TATCTT------AGAT--GACGCTCATTTATATAATTTGATTGTTACTTCTCATGGTTTAGTGATAATTTTTTTTTTGGTGATGCCAATGATAATTGGTGGATTTGGGAATTGGTTAGTTCCTTTAATGTTGACCTCTCCTGATATAGGGTTTCCTCGTGTTAATAATTTTAGACTTTGAATATTAGTGGTTTCT-AT-AATGTTATTTAT---AGGGTCTGCTTTTG-T--TGAT---TCTGGGAGGGG…
	JN898931	---------------------AGTACTAATCATAAAGATATTGGTACTTTATATT--TTGTTTTTGCCT-TTTGAGC--TG-G-CCTTATAGGCACGGCTTTTAGAGTTATTATTCGAATAGAGTTAGCTCAACCTGGTAC--------TATTTT------GGAT--GATGCTCATTTATATAACTTAATTGTTACTTCTCATGGGTTGGTTATAATTTTTTTTTTAGTGATACCTATAATAATAGGGGGTTTTGGTAATTGGTTGGTGCCTTTAATGTTGACTGCTCCGGATATGGCTTTCCCGCGTGTAAACAATTTAAGTTTTTGATTATTAGGTGTTTCT-AT-TTTATTTTTCAT---GGGTTCTGCTTATG-T--GGAT---GCTGGGGCTGG…
;
end;
