# Supplementary material for: A novel taxonomic database for eukaryotic mitochondrial cytochrome oxidase subunit I gene (eKOI), with a focus on protists diversity
Source: Database (Oxford). 2025 Sep 24;2025:baaf057. doi: 10.1093/database/baaf057 (PMC12462617; doi:10.1093/database/baaf057)
Supplement: baaf057_Supplemental_File [file baaf057_supplemental_file.zip › 2_alignment_eKOI/myriapoda.nex]

#NEXUS
begin data;
	dimensions ntax=508 nchar=1569;
	format datatype=dna missing=? gap=-;
	matrix
	MF744248	--------------------------------------------------CACCCTGTACTTTATTTTTGGTATTTGAGCCGGCATAACTGGTACAGCTATAAGAATTATTATTCGAAGCGAATTGGGCTTACCCGGCAGCATGATTAATAATGACCAAATCTACAATACCACAGTAACTTCCCACGCACTAATTATAATTTTCTTCATGGTAATGCCTGTAATGATGGGAGGATTCGGGAACTGATTAGTCCCCCTAATATTAGGCGCTCCGGACATAGCCTTCCCCCGTTTAAATAATATAAGTTTCTGACTAATTCCTCCAGCATTCTTTTTACTCCTCTCTTCAACCCTAGTGGACCGTGGCGTAGGCACTGGCTGAACAGCCTACCCCCCTCTC…
	MF747063	--------------------------------------------------CACACTATATTTTATGTTTGGCATTTGAGCTGGAATAGCAGGAACAGCCCTAAGAATTATTATTCGAAGCGAATTAGGAGTTCCAGGCACCATAATTAATAATGACCAAATTTACAACACCATTGTCACATCTCATGCCTTAGTAATAATTTTCTTCATAGTAATACCAGTAATAATAGGAGGGTTCGGTAATTGATTAATTCCCCTAATACTTGGAGCACCTGACATAGCTTTTCCCCGATTAAACAACATAAGATTCTGATTAATTCCTCCAGCATTCTTTTTATTAATCTCTTCAAGCTTAGTAAATAGTGGGGTAGGTACAGGCTGAACAGCATATCCTCCCCTT…
	KJ408478	----------------------------------------AAGATATTGGCACCCTATATTTTGTATTCGGCATCTGAGCTGGTATAGTGGGAACAGCCATAAGAATCATCATTCGTAATGAGCTAGGAGCACCAGGCAGCACAATTAATAATGACCAAATTTACAACACTATTGTAACTTCTCACGCCTTAGTAATAATTTTCTTTATGGTTATACCCGTAATAATAGGCGGCTTTGGTAATTGATTAGTTCCGTTAATACTTGGTGCCCCCGACATAGCATTTCCTCGACTGAACAACATAAGATTTTGGTTAATTCCCCCAGCGTTCTTTTTATTAATCTCCTCAACTCTAATAGATCGAGGAGTAGGTACTGGTTGAACAGCATATCCGCCACTA…
	JX962725	------------------------------------------------------------------TTCGGGGCTTGAGCAGCAATAGCAGGCACCGCCCTAAGAGTCCTAATCCGAATAGAACTCGGCTTCCCCGGTAGCTTAATTGGCGATGACCAGCTATACAATGTTGTCGTCACTGCTCACGCATTTATCATAATTTTTTTCATGGTGATACCAGTCATAATTGGAGGTTTTGGTAATTGGTTAGTCCCCTTAATGCTCGGGGCCCCAGACATAGCATTCCCACGATTAAACAATCTCAGATTCTGATTGCTCCCACCTGCTTATTTATTACTCTTAATTTCTTCACTCATAGAAAAAGGTGTGGGTACTGGATGAACCGTATACCCCCCTCTT…
	KP421710	-----------------------------------------------------TATATATTTTGTATTAGGAATCTGATCCTCCACATTAGGAACTGCATTAAGCTTAATTATTCGAGCTGAATTAGGTCAACCAGGCAGATTAATTTCTGATGATCAAATCTTTAACGTAATTGTTACTGCCCACGCTTTCATTATAATTTTTTTTATAGTAATACCTATTATAATAGGAGGATTTGGAAATTGATTAGTCCCGATAATATTAGGAGCCCCAGATATAGCTTTCCCACGAATAAATAACATAAGATTCTGACTCCTCCCTCCTTCACTCATACTTCTTTTATCTTCTGCCCTTGTAGAAAATGGCGTAGGCACAGGTTGAACTGTATATCCCCCTCTT…
	KP421789	-----------------------------------------------------CATATATTTTGTTCTGGGAGTTTGAGCTTCAGCCCTCGGGACAGCTCTAAGCCTAATTATCCGAGCAGAGCTAGGCCAACCCGGAAGCTTAATCTCTGATGACCAAATTTTTAACGTAATCGTTACTGCACACGCTTTTATTATAATTTTCTTTATAGTCATACCTATCATAATAGGGGGGTTTGGCAACTGATTAGTTCCTATAATGCTGGGCGCCCCCGACATAGCATTTCCACGAATAAATAATATAAGTTTCTGATTGTTACCCCCCTCCCTAACACTTCTACTTATATCCTCACTAGTAGATATGGGTGCCGGCACAGGATGAACAGTTTACCCCCCCTTA…
	KP696390	--------------------------------------------------GACAATATATTTTATTCTAGGAATTTGAGCATCCACCCTCGGAACAGCCTTGAGACTAATCATTCGAGCTGAACTAGGACAACCCGGTAGCCTAATTTCCGACGATCAAATTTTTAACGTAATCGTGACAGCCCATGCATTTATTATAATTTTCTTCATAGTTATACCTATCATGATAGGAGGTTTCGGTAACTGACTAGTCCCTATAATATTAGGTGCTCCTGACATAGCCTTTCCACGCATAAATAACATAAGCTTCTGACTTCTGCCTCCATCCCTCACCCTCCTACTTACATCTTCTCTAATTGAAAGAGGGGCAGGAACTGGATGAACCGTTTATCCCCCCTTA…
	JN974332	---------------------------------------AAAGATATTGGAATCTTATATTTTATTTTTGGATTTTGAGCTGCAATAGTTGGGTCTTCTTATAGATTTATTATTCGGCTAGAGCTTAGAGCTATTGGCGGACTTTTAAAAGACGATCAAATTTTTAATTCAATTGTTACTTCCCATGCTTTAGTTATAATTTTTTTTATAGTAATGCCTACTATGATTGGGGGGTTCGGGAATTGATTAATCCCTATTATAATAAATTCTCAAGACATATCCTTTCCGCGGTTAAATAATTTAAGTTTTTGGTTATTACCCCCTTCAATTTTATTTTTATTATTTTCTAATTTAATTGGGGGAGGTTCTGGAACAGGATGGACAGTTTATCCTCCTCTA…
	JN974351	---------------------------------------AAAGATATTGGAATTTTATATTTTCTTTTTGGTTTTATTGCTGCAATAATAGGGTCTTCCTATAGATTTGTAATTCGGATGGAATTAAGAACAGTGGGCGGTTTATTGAAAGATGATCAAATTTTTAATGCAATTGTGACTTCGCATGCTTTAGTTATGATTTTCTTTATAGTTATGCCTACTATAATTGGAGGATTTGGTAATTGATTAATTCCTATTATGATGAATTCTCAAGATATATCTTTTCCTCGGATGAATAATTTAAGCTTTTGGTTTCTTCCGCCTTCTCTTTTATTTTTATTGTTTTCTAATTTAGTAGGGGCAGGTTCTGGGACTGGTTGGACAATATATCCTCCGTTA…
	KP421071	--------------------------------------------------AACACTATATTTAATTTTTGGCTTATGGGCTGGGTTGATTGGAACTGGTTTGAGCTTTATCGTTCGACTAGAGTTGGGGTGTAGCGGCGGTTTAATTGGGGATGATCAGATTTATAACGCGGTTGTCACCGCTCATGCGTTTGTAATAATTTTTTTTATAGTTATACCTACAATAATTGGGGGCTTTGGTAATTGGCTTGTTCCATTAATAATTGGGGCGCCTGACATGGCATTCCCACGAATAAATAACTTAAGATTTTGACTTCTTCCACCCTCGTTAACTTTACTACTTATTTCATTTGTCGTAGAGGGGGGAGTTGGAACAGGTTGAACAGTATATCCCCCGCTG…
	JN974375	---------------------------------------AAAGATATTGGAACTTTATACTTTATTTTTGGCTTATGGTCAAGATTTGTAGGGGTGTCCTTTAGTTATTTAATTCGACTTGAGTTGATATGCCCAGGGGCTTTAATTGGTGATGATCAAATTTTTAATGTTGTAGTTACGATACATGCTTTTATCATAATTTTTTTTATAGTAATGCCTACTATAATTGGGGGGTTTGGAAATTGATTAATTCCATTAATAATAGGAGTTCCTGATATAGCCTTTCCTCGATTAAATAATATAAGATTTTGACTATTAATTCCTTCTATACTATTATTACTAATGTCTTCACTATTAGGAGGGGGGGCGGGTACAGGGTGAACAATATACCCTCCTTTA…
	JN974371	---------------------------------------AAAGATATTGGAACTTTATATTTAATTTTTGGGGTTTGATCAGCAGTATTAGGGTCTGCTCTTAGTTATATTATTCGTGTAGAATTAAGATTTTCTGGGGCAATTATTGGGGATGATCAGATTTATAATACTATTGTTACTGCTCATGCTTTTGTAATAATTTTTTTTATAGTAATGCCTGTTATAATTGGGGGATTTGGGAATTGGCTCTTGCCTTTGATGTTATCAAGCCCAGACATGGCTTTCCCTCGAATAAATAATTTGAGATTTTGGTTTTTACCCCCATCTTTAATTTTTTTGCTTATATCTTCTTTAGCTGGGCTAGGAAGAGGAACAGGATGAACTATTTATCCCCCCTTA…
	JN974354	---------------------------------------AAAGATATTGGAACCTTATATATAGTCTTTGGGTTCTGATCTGCTTTTTTAGGCACTTCTTTTAGAATAATTATTCGAATTGAACTAAGAGCTCCCGGAACCCTAATTGGTAGAGATCAAATCTATAATGTGATTGTTACCTCTCATGCCTTTGTTATAATTTTCTTTATAGTTATACCAGTAATAATTGGAGGATTTGGAAACTGATTAGTCCCTTTAATAATTAATGCCCCTGATATGGCTTTCCCTCGAATAAATAATATAAGTTTTTGACTCCTTCCCCCCTCCTTAACATTTCTTTTAATCTCTTCATTAATTGGGGAGGGGTCAGGGACAGGATGAACTATCTACCCCCCTCTT…
	JN974379	---------------------------------------AAAGATATTGGAACTTTATATTTAATTTTTGGTCTCTGATCTGCGATACTAGGCTCAGCATTTAGTTTTATTATCCGAATTGAGTTAAGCTCTCCTGGGACAATTATTGGAAATGATCAAATTTACAATGTAATTGTTACTGCTCATGCATTTGTAATGATTTTTTTTATAGTAATACCAATTATAATTGGGGGATTCGGAAACTGACTAATCCCTATAATAATTGGATCCCCTGATATGGCTTTCCCCCGAATAAATAATATAAGTTTTTGGTTACTACCCCCCTCATTGACTTTCCTATTAGCTTCCTCTATTATTGATATGGGAAGAGGAACAGGTTGAACAATCTACCCACCTTTA…
	JN974338	---------------------------------------AAAGATATTGGCACTTTATACTTAATTTTCGGTTTATGATCAGCTATATTAGGTTCCTCTTTTAGATTTATTATTCGAGTTGAACTTAGAACACCTGGGACTTTAATTGGGGATGACCAAATTTATAATGTAATTGTTACTGCCCATGCTTTTATTATAATTTTTTTTATAGTTATACCTATTATAATTGGAGGATTTGGAAATTGGTTAATCCCAATTATACTAAATGCCCCAGATATAGCTTTTCCTCGAATGAATAATATAAGATTTTGACTTCTTCCCCCCTCTTTATCTCTTCTTCTATTATCTTCTTTTATTGGATCTGGTAGAGGAACAGGATGAACAATTTATCCCCCTTTA…
	JN974359	---------------------------------------AAAGATATTGGCACTCTATATTTTATCCTGGGTATCTGATCCGCAATAATAGGCTCATCTTTCAGTATAATTATTCGATTGGAGCTAAGAAATCCCGGTATAGTAATTGGGGATGATCAAATTTATAATGTTATTGTAACAGCCCACGCCCTAATTATAATTTTTTTTATAGTAATACCGATTATAATCGGAGGGTTCGGGAATTGATTAATCCCTTTAATATTAAGAGCCCCAGACATAGCCTTCCCTCGACTCAACAATATAAGATTTTGACTACTCCCCCCTTCCATAATTCTTCTAGTATTATCTTCCCTAATAGGGGAAGGAAGAGGGACTGGATGAACAATTTACCCTCCTCTA…
	JN974363	---------------------------------------AAAGATATTGGCACATTATATTTTCTTCTAGGGTTATGATCCGCAATAATAGGATCAGCCTTTAGCATAATTATCCGTATAGAACTAAGAACTCCGGGGGCCCTTATTGGAGATGACCAAATTTATAATGTTATTGTTACTGCCCACGCTTTAATTATAATTTTTTTTATAGTTATACCAATCATAATTGGAGGGTTTGGAAATTGATTAGTCCCTTTAATAATTGGGGCCCCAGATATAGCCTTCCCCCGAATAAACAATATAAGTTTTTGGCTTCTTCCCCCCTCCATAGTACTATTAATTCTATCCTCTCTAATCGGGGAAGGAAGAGGAACGGGATGAACCATCTACCCCCCCCTC…
	JN974362	---------------------------------------AAAGATATTGGAACTTTATATTTCATTTTAGGATTATGATCTGCTATACTAGGCTCAGCCTTTAGAATAATTATCCGATTAGAGCTCAGAAATCCTGGAGCTTTAATTGGAGATGATCAAATTTATAATGTTATTGTAACTGCTCACGCTCTAATTATAATTTTCTTTATAGTAATACCTATTATAATTGGGGGATTTGGAAATTGATTAATTCCTTTAATAATTGGGTCCCCAGATATAGCTTTTCCTCGAATAAATAATATAAGATTTTGACTATTACCTCCTTCTATAATTTTATTAATTCTTTCCTCATTAATAGGAGAAGGAAGAGGGACAGGATGAACAATCTACCCCCCATTA…
	MF743121	--------------------------------------------------AACTATATACTTTATTTTTGGTGCTTGATCCGCTATAGTAGGAACAGCTATAAGCATAATTATCCGTACAGAACTTAGTACCACATCTAACTTAATTGGTGATGATCAAATTTATAATGTNATAGTAACAGCCCATGCCTTCGTAATAATTTTCTTCATAGTTATACCTGTTATAATAGGAGGATTCGGAAATTTTTTAGTCCCTATAATAATCGGAGCCCCAGATATAGCTTTCCCACGAATAAATAATATAAGATTTTGATTACTTCCCCCCTCTCTAATAATATTAACCACNTCCGCAGCAGTAGAGTCAGGAGCCGGAACAGGGTGAACCGTCTACCCCCCTCTT…
	MF747293	--------------------------------------------------AACCATATATTTTATTTTAGGAGCATGATCTGCAATAGTAGGAACAGCCATAAGTATAATTATCCGAACAGAACTTAGTACTACTTCTAACTTAATTGGAGATGACCAAATTTACAATGTCATAGTAACAGCTCACGCATTTGTAATAATTTTTTTCATAGTAATACCTGTAATAATAGGAGGATTCGGCAACTTCCTAGTACCAATAATAATTGGAGCCCCAGATATAGCATTTCCACGAATAAACAATATAAGATTCTGGTTACTCCCTCCATCCTTAATAATATTGACAACCTCCGCCGCAGTTGAATCTGGAGCAGGTACAGGATGAACTGTATACCCTCCCCTT…
	KM611645	--------------------------------------------------GACCTTATACTTAATCTTTGGCGCGTGGGCTGCCATGGTGGGGACGGCCCTCAGTGTGCTGATTCGCATGGAGCTCTCTTCCCCGGGGAGCCTGATCGGGGACGATCAAGTCTACAATGTCATCGTTACAGCGCATGCGTTTGTGATGATCTTTTTTATGGTTATGCCCATTATAATTGGGGGCTTTGGTAATTGGCTCATTCCCCTTATATTAGGGGCTCCGGATATGGCCTTTCCTCGGTTAAATAATATAAGCTTTTGGCTTCTACCTCCCGCCCTCTTTCTCCTTGTAATATCCTCTGCGGTGGAAAGGGGGGCTGGGACAGGTTGAACGGTATATCCTCCATTG…
	KJ713246	---------------------------------------AAAGATATTGGAACAATATATTNAATNTTAGGTGCTTGTGCCGCATTTTCTGGGACTGCATTGAGAATANTAATTCGAACAGAACTAGGACAGCCAGGAGGAATAATTAACGACAGCCAAATCTACAATGTAATCGTTACTGCCCATGCATTTGTTATAATCTTCTTCATRGTAATACCAATTATAATTGGGGGTTTTGGTAATTGATTGGTTCCTTTGATACTAGGAGCCCCAGACATAGCTTTTCCTCGTCTTAATAATCTTAGCTTCTGACTACTTCCNCCTGCACTNATTCTTCTCATTTCATCTGCCATTGTTGAAGATGGCCCAGGNACAGGCTGAACAGTATATCCTCCCCTA…
	KJ713249	---------------------------------------AAAGATATTGGGACAATATATTTAATCTTAGGTGCTTGCGCTGCATTTTCTGGTACTGCACTTAGAATACTAATTCGAACTGAACTGGGTCAACCCGGAGGTATAATTAACGACAGTCAAATTTACAACGTAATTGTTACTGCACATGCCTTCATTATAATTTTTTTTATAGTAATGCCTATCATAATTGGTGGCTTTGGTAATTGATTAGTACCATTAATACTAGGAGCCCCAGACATGGCCTTTCCACGCCTCAATAACCTTAGTTTTTGACTTCTCCCGCCTGCTCTTATCCTCCTAATCTCATCAGCCGTTGTTGAAGATGGCCCAGGAACAGGCTGAACTGTATACCCTCCCCTT…
	KJ713247	---------------------------------------AAAGATATTGGAACTATATATTTAATCCTCGGCGCATGCGCCGCATTTTCAGGAACTGCATTAAGCATATTAATTCGAACCGAACTAGGACAGCCTGGAGGATTAATCAACGATAGTCAAATTTATAATGTAATTGTTACAGCCCACGCTTTTGTAATAATCTTCTTTATGGTAATACCTATCATAATCGGAGGATTTGGCAATTGATTAGTACCACTAATACTAGGAGCCCCAGATATAGCCTTTCCACGACTTAATAACCTTAGCTTCTGGCTTTTACCTCCAGCTCTTATTCTTCTAATCTCTTCCGCTATTGTAGAAGATGGGCCAGGAACGGGGTGAACCGTTTACCCACCACTA…
	KJ713261	---------------------------------------AAAGATATTGGAACTATATATTTAATTTTAGGAGCCTGCGCAGCCTTCTCAGGAACTGCATTAAGTATACTAATCCGTACTGAACTTGGTCAACCNGGAGGAATAATTAACGACAGCCAAATTTATAATGTTATTGTTACAGCTCATGCNTTTGTTATGATTTTTTTTATAGTTATACCAATCATAATTGGAGGCTTTGGCAACTGATTAGTACCTCTAATACTAGGTGCCCCAGACATAGCATTTCCTCGCCTTAATAACCTCAGTTTTTGACTACTACCCCCTGCTCTTATCCTCCTNGTCTCATCCGCTATTGTAGAAGATGGNCCAGGAACAGGTTGAACAGTTTATCCCCCCCTA…
	KJ713244	---------------------------------------AAAGATATTGGAACTATATATCTAATCCTAGGAGCCTGTGCAGCCTTCTCAGGAACTGCATTAAGTATATTAATTCGTACCGAACTTGGTCAGCCAGGGGGAATAATTAACGATAGTCAAATTTATAATGTTATTGTTACAGCTCACGCATTTGTTATAATTTTCTTCATAGTTATACCCATTATAATTGGAGGCTTCGGTAACTGATTAGTCCCTTTAATACTAGGAGCCCCAGATATAGCTTTTCCGCGTCTAAACAACCTAAGATTTTGGCTATTACCTCCCGCCCTTATTTTACTCATTTCATCTGCTATCGTAGAAGATGGCCCAGGAACAGGATGGACGGTCTATCCCCCACTA…
	KJ713248	---------------------------------------AAAGATATTGGAACTATATATTTAATCTTAGGAGCCTGCGCAGCTTTCTCCGGAACTGCACTAAGCATACTAATCCGTACCGAACTCGGCCAACCCGGAGGAATAATTAACGATAGTCAAATTTATAATGTTATTGTTACAGCTCACGCCTTTGTTATAATTTTCTTCATAGTTATACCTATTATAATTGGAGGCTTTGGTAATTGACTAGTACCCTTAATATTAGGGGCCCCTGATATAGCATTTCCTCGTCTTAATAATCTTAGTTTTTGATTATTACCTCCTGCTTTTATTCTATTAATTTCATCAGCTATTGTAGAAGATGGCCCCGGGACAGGTTGAACAGTCTATCCTCCCTTA…
	MK330983	---------------------------------------AAAGATATTGGAACCATATATTTAATGATAGGTGNNTGAGCTGCATTAGCAGGAACCGCCCTAAGTCTTTTAATTCGAACAGAATTAGGTCAACCAGGAGGACTTATTGAAGATAATCAAATCTTTAATGTTATTGTTACTGCCCACGCTTTCATTATAATTTTTTTCATAGTGATACCTATCATAATTGGAGGATTTGGAAACTGACTAGTCCCTCTCATACTAGGAGCCCCAGATATAGCCTTCCCACGACTAAATAACTTAAGCTTTTGACTCCCCCCTCCCGCTTTTCTTTTATTAATTACCTCTGCAACCGAAAAAGATGGTGCAGGGACGGGATGAACAGTACACCCCCCTCTA…
	MK330979	---------------------------------------AAAGATATTGGAAGTATATATTTATTCCTAGGTGCTTGAGCAGCTCTAGCAGGAACTGCCTTAAGTCTTCTAATTCGAACCGAGCTAGGACAACCAGGTGGATTCATTGAAGATAGCCAAATATTCAATGTTATTGTGACTGCCCATGCATTTATCATAATTTTTTTTATAGTAATACCAATAATAATTGGCGGCTTCGGAAATTGATTAGTACCTTTAATACTAGGTGCCCCTGATATAGCCTTTCCGCGGTTAAACAACTTAAGCTTCTGACTTCTACCACCTGCGTTCCTTTTACTTATTAGCTCAGCAACCGTAGAAAATGGTGCAGGTACGGGATGAACCGTATATCCTCCATTA…
	JN885184	---------------------------------------AAAGATATNGGATCTATATATTTAATGATAGGAGCCTGATCTGCCATAGCAGGAACAGANGTAAGCATYYTAATTCGCACTGAACTTGGTCAACCAGGGGGCCTAATTGAAGACAATCAAATTTTTAACGTAATTGTAACGGCTCATGCTTTCATCATAATTTTCTTTATAGTTATACCTATTATAATTGGTGGCTTCGGAAATTGACTAGTACCCTTAATATTAGGAGCCCCAGACATAGCATTCCCCCGTCTAAACAACCTAAGATTTTGACTCCTCCCCCCCGCCTTTCTTTTACTCGTTAGCTCAGCAMCCGTAGAAAATGGAGCCGGCACCGGATGAACAGTATATCCCCCTTTA…
	MF983696	--------------------------------------------------AACCATATATTTAATTTTAGGGGCCTGAGCTGCTCTAGCAGGAACAGCCCTGAGTCTTCTAATTCGGACAGAACTTGGCCAACCAGGAGGATTAATTGAAGACAATCAAATTTTTAATGTGATCGTCACAGCTCACGCCTTTATTATAATCTTTTTCATGGTTATACCAATTATAATTGGAGGCTTTGGAAACTGATTAGTTCCTCTAATACTTGGAGCCCCAGACATAGCCTTCCCACGCCTAAATAACCTAAGTTTTTGACTACTCCCTCCAGCCTTCTTTTTACTAATTAGTTCCTCAACCATAGAAAATGGTGCAGGAACTGGTTGAACAGTCTATCCGCCTTTA…
	MF983589	--------------------------------------------------AACTATATACTTAATCCTAGGAGCATGAGCTGCTCTAGCAGGAACAGCCTTAAGCCTTTTAATCCGAACAGAACTTGGCCAACCAGGTGGACTAATTGAAGATAATCAAATCTTTAATGTTATTGTCACTGCTCACGCCTTTATTATGATTTTCTTCATAGTAATGCCAATTATAATTGGAGGTTTTGGAAACTGGTTAGTCCCTCTAATACTAGGGGCCCCAGATATAGCCTTTCCACGATTGAATAACCTCAGTTTCTGACTTTTACCTCCAGCCTTCTTTTTACTTATTAGTTCTTCGACCATAGAAAATGGAGCAGGTACCGGATGAACCGTTTATCCTCCCCTA…
	MK330977	---------------------------------------AAAGATATCGGAACTATATACTTAATTTTAGGGGCTTGAGCTGCACTAGTAGGCACAGCTCTTAGCTTACTAATCCGAACAGAACTAGGCCAACCAGGAGGCTTAATTGAAGACAATCAAATTTTTAATGTAATCGTCACTGCTCACGCTTTCATCATAATTTTCTTTATAGTAATACCAATCATAATTGGAGGATTTGGCAATTGACTAGTCCCCCTTCTCTTAGGTGCCCCAGATATAGCCTTTCCACGCCTTAACAATCTTAGATTCTGACTCTTACCCCCAGCTTTCTTTCTACTAATTAGATCTTCAACCATAGAAAATGGAGCTGGAACGGGATGAACTGTGTACCCACCATTA…
	JX486068	---------------------------------------AAAGATATTGGGACTATATATTTAATTCTAGGTGCTTGAGCCGCATTGGCTGGTACAGCTCTCAGCCTATTAATCCGTACAGAGCTAGGCCAACCAGGGGGTCTAATTGAAGACAATCAAATTTTTAACGTAATCGTTACTGCTCACGCTTTCATCATAATTTTCTTTATAGTTATACCAATCATAATTGGAGGCTTTGGAAATTGACTAGTCCCTCTCCTCTTAGGCGCCCCAGATATAGCTTTTCCACGACTCAATAACCTTAGCTTTTGGCTCTTACCTCCAGCTTTCTTTTTACTAATTAGATCCTCAGCCATAGAAAATGGAGCCGGCACGGGCTGAACAGTTTACCCCCCATTA…
	MK330971	---------------------------------------AAAGATATCGGAACTATATATTTAATCCTAGGGGCTTGGGCCGCACTTGCAGGAACAGCTCTCAGCCTACTAATTCGCACAGAACTAGGCCAACCAGGAGGCTTAATTGAAGACAATCAAATTTTTAATGTAATCGTGACTGCCCATGCTTTCATCATAATCTTCTTTATAGTTATACCAATTATAATTGGCGGATTTGGAAATTGATTAACCCCACTACTTCTAGGAGCCCCAGATATAGCTTTTCCCCGTCTAAATAACTTAAGTTTCTGACTTTTACCACCTGCTTTCTTTTTACTAATTAGATCTTCAACCATAGAAAATGGAGCTGGAACTGGCTGAACTGTCTACCCTCCACTA…
	MK330974	---------------------------------------AAAGATATTGGAACTATATACTTAATTTTAGGTGCTTGAGCTGCCCTTGCAGGAACGGCCCTAAGACTTCTTATTCGCACTGAACTTGGACAACCTGGAGGTTTGATTGAAGATAATCAAATTTTTAATGTTATCATTACTGCTCACGCTTTTATTATAATTTTCTTTATAGTCATACCTATTATAATTGGGGGATTTGGAAATTGATTAGTTCCTCTAATACTAGGAGCCCCCGATATAGCATTCCCCCGTTTAAATAACTTAAGTTTTTGACTTCTCCCCCCTGCCTTTCTTTTATTAGTTAGATCTGCAACCGTAGAAAATGGTGCAGGGACTGGTTGAACTGTATACCCTCCTTTA…
	MK330984	---------------------------------------AAAGATATTGGAACCATATATTTAATTTTTGGGGCTTGATCTGCCCTAGCAGGAACTGCCTTAAGCTTTTTATTTCGAACTGAGTTAGGCCAACCCGGAGGACTTATTGAAGATAATCAAATTTTTAATGTTATTATTACTGCCCACGCTTTCATTATGATTTTCTTCATAGTAATACCTATTATAATTGGAGGCTTTGGAAACTGATTAGTTCCCTTAATACTAGGAGCCCCAGATATAGCTTTCCCACGATTAAATAATTTAAGATTCTGACTCCTTCCCCCTGCCTTTCTTTTATTAGTTAGTTCAGCAACCGTAGAAAATGGAGCTGGGACGGGCTGAACTGTATACCCTCCCCTC…
	MK330976	---------------------------------------AAAGATATTGGAACTATATANTTAATTTTAGGAGCTTGAGCCGCTCTAGCTGGTACTGCCTTTAGCCTCCTGATTCGAACAGAACTTGGTCAACCAGGAGGTCTCATTGAAGATAACCAAATCTTTAATGTCATCGTAACTGCTCACGCTTTCATCATAATTTTTTTCATAGTTATACCCATTATAATTGGAGGATTTGGAAATTGATTAGTCCCACTCATATTAGGTGCCCCAGATATAGCTTTCCCTCGTCTAAATAACCTAAGCTTTTGACTCCTACCCCCAGCTTTCCTTTTATTAATTAGATCTGCAACCGTAGAAAACGGGGCAGGAACAGGCTGAACCGTCTATCCTCCCCTC…
	MT657327	------------------------------------------------GGAACAATATATTTAATTCTAGGGGCCTGAGCCGCCCTAGCAGGCACTGCTCTAAGTCTACTTATCCGTACTGAGTTAGGCCAACCCGGAGGACTAATCGAAGATAATCAAATCTTTAATGTAATCATTACTGCCCACGCTTTCATTATAATTTTCTTCATAGTTATACCTATTATAATTGGAGGGTTTGGAAATTGATTAGTACCCTTAATGCTTGGTGCCCCTGATATAGCCTTTCCTCGACTAAATAACTTAAGCTTCTGACTTCTCCCCCCATCCTTTCTTTTATTAGTTAGTTCAGCAACCGTAGAAAACGGAGCAGGAACAGGCTGAACCGTCTACCCTCCCTTA…
	MK330980	---------------------------------------AAAGATATTGGAACTATATATTTAATTCTAGGAGCCTGAGCAGCTTTAGCAGGAACTGCCTTAAGCCTTTTAATTCGAACCGAACTTGGTCAACCTGGTGGTCTAATTGAAGATAACCAAATCTTTAATGTTATCATCACTGCACATGCATTTATTATAATTTTTTTTATAGTTATACCTATTATAATTGGAGGTTTCGGAAATTGACTCGTCCCGCTAATATTAGGAGCTCCAGATATAGCTTTCCCACGTCTTAATAACTTAAGATTCTGATTACTTCCTCCTGCATTCCTTTTATTAATTAGCTCCGCAACCGTAGAAAATGGTGCAGGAACCGGCTGAACAGTTTATCCTCCTCTT…
	MK330975	---------------------------------------AAAGATATTGGAACAATATATTTAATTTTAGGAGCCTGAGCAGCATTAGCAGGAACTGCACTAAGACTACTAATTCGAACTGAGTTAGGTCAACCCGGAGGTCTAATTGAAGACAATCAAATCTTTAATGTTATCATTACTGCCCACGCTTTCATCATAATTTTTTTTATAGTTATACCTATTATAATTGGGGGATTTGGTAACTGACTTGTTCCCTTAATACTTGGAGCCCCCGACATAGCTTTCCCCCGCCTTAACAACCTAAGATTTTGACTACTCCCACCTGCTTTCCTTTTATTAGTTAGCTCAGCAACCGTAGAAAACGGGGCAGGAACCGGCTGAACTGTGTATCCCCCTCTT…
	MK330973	---------------------------------------AAAGATATCGGAACTATATATTTAATTCTAGGTGCTTGAGCAGCTCTAGCTGGAACTGCACTTAGACTTTTAATTCGAACTGAGCTTGGGCAACCTGGAGGACTTATTGAAGACAACCAAATTTTTAATGTAATTGTAACTGCTCACGCCTTCATTATAATTTTCTTCATAGTTATACCAATCATAATTGGGGGCTTAGGAAACTGACTAGTCCCTTTAATGCTAGGCGCTCCAGATATGGCATTTCCCCGTTTAAATAATTTAAGTTTTTGATTACTCCCTCCTGCGTTTCTTTTACTCTTAAGCTCTGCAACCGTAGAAAATGGGGCAGGAACAGGCTGAACAGTCTATCCTCCCCTA…
	MK330982	---------------------------------------------------------------------------TGAGCTGCTCTAGCAGGAACGCCCTTAAGTCTTCTTATTCGAACTGAATTAGGTCAGCCAGGAGGATTAATTGAAGACAACCAAATTTTTAATGTTATTGTAACCGCTCACGCTTTTATTATAATTTTCTTTATGGTTATACCCATCATAATTGGAGGATTTGGAAATTGATTAGTTCCTTTAATATTAGGTGCTCCAGATATAGCCTTCCCTCGTTTAAATAATTTAAGCTTTTGACTATTACCCCCTGCCTTTCTTTTACTCATTAGCTCTGCAACCGTAGAAAATGGAGCAGGTACTGGATGAACAGTATATCCCCCCTTA…
	KP421522	--------------------------------------------------AACCCTATACTTAATCTTCGGGTCGTGAGCAGCCATAGTAGGGACTGCTCTCAGAACCCTGATCCGGCTCGAACTTGGTAAACCAGGAAGCCTAATTGGAGACGACCAGGTCTATAACGTAATTGTCACTGCTCATGCTTTTGTAATAATTTTTTTCATAGTAATACCAATCATAATTGGTGGGTTCGGAAATTGGCTTGTGCCTATAATACTGGGGGCCCCAGATATAGCCTTTCCACGAATAAATAATATAAGATTTTGACTCCTTCCACCTTCATTTTTACTCCTTCTTTCATCTTCAATAGTAGATCAAGGAGTGGGGACGGGGTGAACGGTGTACCCCCCTCTT…
	MG316589	--------------------------------------------------AAGCTTATATTTGATTTTTGGTGTTTGGGCTGGGATGGCAGGCTCTGCGTTGAGAGTTATTATTCGTATGGAGTTGGGGTGTAGAGGGGGTTTAATTGGTGACGATCAGCTCTATAATGTGATTGTAACTGCCCATGCTTTTGTTATGATTTTTTTTATGGTTATGCCCATAATAATTGGGGGGTTTGGGAATTGATTAGTGCCCATTATAATTGGTGCACCGGATATGGCTTTTCCGCGAATAAATAATTTGAGATTTTGGCTTCTTCCTCCTTCTTTTGTTTTGCTTCTTTGTTCTGGGTTAGTTGAGAGTGGGGTGGGTACCGGGTGAACTGTTTATCCTCCCCTG…
	MF744154	--------------------------------------------------AACTTTGTATTTGATTTTTGGTGTGTGAGCTGGGATAGCTGGCTCTGCGCTGAGAGTTATTATTCGTATAGAATTGGGCTGTAGAGGGGGTTTAATTGGTGATGATCAGCTTTATAATGTAATTGTAACTGCGCATGCTTTTGTCATGATTTTTTTTATGGTAATACCAATAATAATCGGGGGGTTTGGGAACTGGTTGGTTCCGATTATGATTGGGGCACCAGATATGGCTTTTCCCCGGATAAATAATTTAAGTTTTTGGCTTCTTCCCCCGTCTTTTATTTTGCTTCTTTGTTCTGGGCTGGTGGAAAGAGGGGTGGGGACTGGGTGAACTGTTTACCCTCCTTTA…
	MH737736	---------------------------------AAACATAAAGACATCGGGACTATATATCTGCTTTTTGGGGCTTGGGCGGGATTAGTTGGTACTGGGCTTAGTTTATTGATTCGGGTTGAATTAGGGAGTGTAGGGAGTTTAATTGGGGATGATCAGATCTATAACACTGTGGTAACCGCTCATGCTTTTGTGATAATTTTTTTTATAGTTATGCCAATTATGATTGGGGGGTTTGGTAATTGGCTTGTTCCTATAATGATTGGTGCTCCTGATATAGCTTTTCCTCGGATAAATAATATAAGTTTTTGATTATTACCTCCTTCTTTTATTTTGTTGTTGACTTCTTCTCTAGTAGGGCAGGGAGCAGGTACTGGGTGGACTGTGTATCCTCCTTTA…
	MH737734	---------------------------------AATCATAAAGATATTGGGACTTTATATTTACTATTTGGAGCATGATGTGGATTGGTTGGAACTGGTTTGAGATTGTTAATTCGAATTGAGTTGGGAAGAGTAGGTAGATTAATTGGGGATGATCAAATTTATAATACTATTGTTACTGCTCATGCTTTTGTTATAATTTTTTTTATGGTAATACCTATTATAATTGGGGGATTTGGTAATTGATTAGTACCTTTAATAATTGGAGCTCCTGATATGGCTTTTCCTCGTATAAATAATATAAGTTTTTGATTACTTCCTCCATCATTTATTTTATTACTTAGTTCTTCATTAGTTGGGCAAGGTGTCGGGACAGGTTGAACGGTATATCCACCATTG…
	MG279507	------------------------------------------------------------------------------GCTGGTTTAGTTGGTACTGGATTTAGTTTATTGATTCGTATTGAGTTGGGGACAGTTGGTAATTTAATTGGGGATGATCAGATTTATAATACTATTGTGACGGCTCATGCTTTTGTAATGATTTTTTTTATGGTAATACCTATTATGATTGGGGGGTTTGGTAATTGGTTAGTACCTTTAATAATTGGGGCCCCTGATATGGCATTTCCTCGGATAAATAATATGAGTTTTTGATTATTACCCCCATCTTTTATTTTATTGTTATCTTCTTCATTAGTTGGTCAGGGGGTTGGTACTGGTTGAACTGTGTATCCGCCTTTA…
	MH737737	--------------------------------AAATCATAAAGACATCGGAACTATGTATTTGCTGTTTGGTGCTTGGGCTGGTTTGGTCGGTACTGGGCTTAGATTGTTAATTCGTATTGAGCTTGGTAGTGTGGGGAGTTTGATTGGGGACGATCAGATTTATAATACTGTGGTGACTGCTCATGCATTTGTGATGATTTTTTTTATGGTGATGCCTATTATAATTGGGGGTTTTGGTAATTGATTAGTACCTCTTATAATTGGTGCTCCTGATATGGCTTTTCCTCGTATGAATAATATGAGTTTTTGGTTATTACCACCTTCTTTTGTTTTATTATTGTCTTCTTCTCTGGTGGGTCAAGGTGTTGGTACTGGTTGGACGGTTTATCCTCCTTTA…
	MN621890	------------------------------------------------------------------------------GCTGGATTAGTTGGAACTGGGTTGAGATTATTAATTCGTATTGAATTGGGGAGAGTGGGAAGTTTAATTGGAGATGATCAGATTTATAATACTGTAGTAACTGCACATGCGTTTGTTATAATTTTTTTTATAGTTATGCCAATTATAATTGGTGGATTTGGTAATTGATTAGTACCTTTAATGATTGGTGCACCTGATATAGCATTTCCTCGAATAAATAATATAAGTTTTTGACTTTTACCACCAGCATTTTTATTATTGTTATCTTCCTCTTTAGTAGGTGTTGGAGCAGGAACTGGATGAACAGTTTATCCTCCTTTA…
	MN621892	------------------------------------------------------------------------------GCTGGGTTGGTTGGAACAGGGTTAAGTTTATTAATTCGTATTGAGTTGGGTAGAGTTGGGAGATTAATTGGGGATGATCAGATTTATAATACTGTGGTTACGGCTCATGCATTTGTTATGATTTTTTTTATAGTAATGCCAATTATGATTGGGGGATTCGGAAATTGGTTAGTTCCTTTAATAATTGGTGCCCCTGATATAGCATTTCCTCGAATGAATAATATAAGTTTTTGGTTACTTCCACCTGCTTTTATTCTTTTATTATCTTCTTCTTTAGTTGCACAAGGAGCTGGGACTGGATGAACTGTTTATCCTCCTTTA…
	MF750956	--------------------------------------------------GACTATTTATTTGTTATTTGGTGCTTGAGCTGGTTTAGTTGGAACAGCATTGAGACTATTAATTCGAATTGAATTAGGAAGAGTTGGAAGATTAATTGGAGATGATCAGATTTATAATACTGTAGTTACTGCCCATGCATTTGTGATAATTTTTTTTATGGTGATACCTATTATGATTGGAGGATTTGGTAATTGATTGGTTCCTTTAATGTTAGGTGCTCCTGATATGGCATTTCCACGGATGAATAATATAAGATTTTGATTACTTCCTCCAGCGTTTTTATTATTATTAAGTTCTTCTTTTGTTGGACAAGGAGTTGGTACGGGTTGAACAGTGTATCCTCCTTTA…
	HQ966141	--------------------------------------------------AACTATTTATTTATTATTTGGTGCTTGAGCAGGATTAATTGGGACTGCATTGAGAATATTGATTCGAATTGAGTTGGGAAGAGTTGGTAGATTAATTGGGGATGATCAAATTTATAATACAGTTGTTACAGCACATGCATTTGTTATAATTTTTTTTATAGTAATACCTATTATAATTGGGGGATTTGGGAATTGATTAGTTCCTTTAATGTTAGGAGCCCCAGATATAGCTTTTCCTCGGATGAATAATATAAGATTTTGATTATTACCACCTGCATTTATGTTTTTATTAGGTTCTTCTATGGTAGGTCAGGGTGTAGGAACTGGATGAACTGTTTATCCTCCTTTA…
	MH737735	-------------------------------------ATAAAGACATCGGAACTATGTATTTATTTTTTGGTGCTTGAGCAGGGTTGGTTGGAACTGGGTTAAGTTTATTGATTCGAATTGAATTAGGAAGTGTTGGGAGTTTAATTGGTGATGATCAAATTTATAATACTATTGTGACGGCGCATGCATTTGTTATAATTTTTTTTATGGTTATGCCTATTATAATTGGGGGATTTGGAAATTGGTTAGTTCCTTTAATATTGGGTGCTCCTGATATAGCATTTCCGCGTATAAATAATATGAGTTTTTGATTACTTCCCCCTTCTTTTATTTTATTATTATCATCTTCTTTAGTAGGACAAGGAGTAGGGACTGGATGAACTGTTTATCCTCCGTTG…
	MG204535	--------------------------------AAATCATAAAGACATCGGAACTATATATTTGTTATTTGGTGCATGAGCTGGTTTAGTGGGTACTGGGCTAAGTGTTTTAATTCGTGTTGAATTGGGTAATGTTGGAAGTTTAATTGGTGATGATCAGATTTATAATACTATTGTTACGGCACATGCGTTTGTTATAATTTTTTTTATAGTGATGCCTATTATGATTGGTGGATTTGGTAATTGGTTAGTTCCTTTAATATTAGGGGCTCCTGATATAGCTTTTCCTCGTATAAATAATATGAGTTTTTGGTTGTTACCTCCTTCATTTGTATTGTTGTTATCTTCTTCATTGGTCGGTCAAGGGGTTGGTACCGGTTGAACTGTTTATCCTCCCTTG…
	MH737733	-------------------------GGTCAACAAATCATAAAGATATTGGGACTATGTATTTAATTTTTGGAGCTTGAGCGGGATTAGTTGGTACTGGATTAAGTTTATTAATTCGTATTGAGTTGGGAAATGTTGGAAGTTTAATTGGCGATGATCAAATCTATAATACGATTGTTACGGCTCATGCTTTTGTGATGATTTTTTTTATAGTAATACCTATTATAATTGGTGGATTTGGGAATTGATTAGTGCCTTTAATGTTGGGAGCTCCTGATATGGCATTTCCTCGGATAAATAATATGAGTTTTTGGTTATTGCCACCATCTTTAATGTTGTTATTATCTTCTTCTATGGTTGGTCAAGGTGTGGGTACTGGATGAACTGTTTATCCTCCATTG…
	MN699731	------------------------------------------------------------------------------GCTGGGATTGTTGGATCTGCTTTGAGAAGAATGATTCGCCTGGAGTTGGGGCACTCTGGTAGTTTAATTGGGGATGATCAGATTTATAATGTGATTGTAACGGCCCATGCTTTTGTGATAATTTTTTTTATGGTTATGCCTATTATAATTGGTGGGTTTGGTAATTGACTGGTGCCCATTATAATTGGGGCTCCAGACATGGCTTTTCCTCGAATGAACAATTTGAGTTTTTGGTTGTTGCCGCCCTCTTTTTTTTTGTTATTGGCTTCTTTTTTAGTTGAGAGGGGTGTTGGGACGGGTTGGACTGTTTACCCCCCTTTA…
	KP421114	--------------------------------------------------AACTTTATATTTGATTTTGGGTTCTTGGGCTGGGATAAGAGGTCTTGCTATGAGAGTTTTAATTCGACTAGAATTGGGTGTACTTGGCGGGTTTATTGGTGATGATCAGGTTTATAATGTAATTGTTACTGCACATGCTTTTGTTATAATTTTTTTTATGGTTATACCAATGATAATTGGAGGATTTGGAAATTGGTTAGTACCGATAATAATTGGTGCTCCTGATATGGCTTTTCCTCGAATAAATAATTTGAGTTTTTGACTGCTACCACCATCTTTAATCTTATTATTGGGGTCTTCTTTAGTAGAGGGCGGTGTTGGAACCGGGTGGACAGTTTATCCTCCGCTA…
	KP421695	-----------------------------------------------------TTTGTATTTAATTTTAGGTTCTTGGGCTGGTGTTAGAGGTTTAGCTATGAGAGTTTTAATTCGGCTTGAACTAGGGGTATTAGGTGGTTTTATTGGTGATGATCAAATTTATAATGTAATTGTAACTGCGCATGCTTTTGTTATAATTTTTTTTATAGTTATGCCGATGATAATTGGGGGGTTTGGGAATTGGTTGGTCCCTATGATGATTGGGGCACCAGATATGGCTTTTCCGCGGATGAATAATTTAAGTTTTTGGTTGTTGCCACCTTCTTTGATTTTATTGTTAGGTTCTTCTATAGTAGAGGGAGGTGTTGGAACTGGGTGAACTGTGTATCCGCCTTTG…
	KP421103	--------------------------------------------------GACATTATATATAATTTTTGGGGTTTGAGCAGGAATAGTGGGTGTGGCCTTAAGAGCTCTAATTCGTGTGGAGTTGGGTTGTCCTGGCAGATTAATTGGGGATGATCAAATTTATAATGTAGTGGTAACAGCTCACGCATTTATTATGATTTTTTTTATGGTTATGCCTATTATAATTGGCGGCTTTGGTAATTGGTTAATTCCACTAATAATTGGGGCTCCCGATATGGCTTTTCCTCGTATGAATAATTTAAGTTTTTGACTTCTTCCACCATCATTTTTACTATTATTAGCGTCGGCATTGGTCGAAAGTGGTGTGGGAACAGGGTGGACTGTGTATCCGCCGCTA…
	MF983662	----------------------------------------------------------------------------------------TAGGGTCTTCTTTGAGAGTAATTATTCGGGTCGAATTGGGAACTTCTGGAAGAATTATTGGTGATGATCAGATTTATAATGTAATTGTAACTGCGCATGCTTTTATTATGATTTTTTTTATAGTAATGCCTATAATAATTGGAGGTTTTGGGAATTGATTAGTACCTATTATAATTGGATCTCCAGATATAGCTTTTCCTCGAATGAATAATTTGAGTTTTTGACTTCTTCCTTCTTCTTTTTTGTTATTGTTGGCGTCTTCAGTTGTTGAGGGGGGAGTAGGAACTGGTTGGACTGTTTACCCTCCATTG…
	MN699778	------------------------------------------------------------------------------GCCGGTGTAGTTGGGTCAGCCTTAAGAGCGCTGATTCGCCTAGAGCTTGGGCAAACAGGAAGATTGATTGGAGATGATCAGATTTATAATGTAATTGTAACTGCTCATGCTTTTGTTATGATTTTTTTTATAGTGATGCCTATTATAATTGGAGGGTTTGGTAATTGGTTAGTTCCTATTATGATTGGGGCCCCAGATATGGCTTTTCCTCGAATAAATAATTTAAGATTTTGATTATTACCACCATCTTTTTTTTTGTTATTGGGTTCAAGAATGGTAGAGGGGGGAGTAGGGACCGGGTGGACGGTTTATCCCCCTTTG…
	JQ350462	--------------------------------------------------GACGTTATATTTAATTTTAGGGGCTTGGGCTGGTTTAAGAGGTTCAGCTATAAGAGGTTTTATTCGATTGGAGTTAGGGGTTCCTGGTAGATTTATAGGTGATGATCATATTTTTAATGTGGTGGTTACCGCTCATGCATTTGTTATAATTTTTTTTATGGTTATGCCTATTATAATTGGGGGATTTGGAAACTGATTGGTTCCCATTATAATTGGTGCTCCAGATATGGCTTTTCCTCGGATAAATAATTTGAGTTTTTGATTGCTTCCACCTTCTTTAATATTGTTGTTGGTGTCATCATTAGTAGAGATTGGGGTAGGGACAGGTTGAACAGTGTATCCACCATTA…
	HQ966173	--------------------------------------------------GACTTTATATTTGATTTTAGGGGCGTGGGCTGGTTTGAGCGGCTCTGCTATAAGAGGTTTTATTCGTTTGGAGTTGGGTGTTCCTGGAAGTTTCATAGGGGATGATCATATTTTTAATGTAGTTGTTACTGCTCATGCTTTTGTTATAATTTTTTTTATGGTTATACCAATTATAATTGGTGGTTTTGGAAATTGATTAGTTCCTATTATAATTGGTGCCCCAGATATAGCTTTTCCCCGGTTAAATAATTTGAGTTTTTGGTTACTTCCACCTTCTTTACTATTATTGCTAGCTTCATCTATAGTGGAAATTGGTGTGGGAACTGGATGAACAGTCTATCCCCCACTA…
	MG318727	--------------------------------------------------GACATTATATTTAATTTTAGGAACTTGAGCTGGTGTTAGAGGTTCTGCTATAAGAGGATTAATTCGGTTAGAGTTAGGAATTCCTGGTAGTTTAATTGGTGATGATCATATTTATAATGTTATTGTTACTGCTCATGCTTTTGTTATAATTTTTTTTATGGTTATGCCAATTATAATTGGTGGATTTGGTAATTGATTGGTTCCTATTATGATTGGGGCTCCTGATATGGCTTTTCCTCGAATGAATAATTTAAGTTTTTGATTGCTTCCTCCTTCTTTGTTATTATTAATAGGTTCTTCTTTGGTTGAAATTGGTGTTGGAACTGGTTGAACTGTTTATCCTCCTTTA…
	HQ966182	--------------------------------------------------AACTTTATATTTAATCTTAGGGGCCTGGGCTGGTTTAAGAGGCTCTGCTATAAGCGGGTTTATTCGATTAGAGTTAAGTGTTCCAGGTAGATTTATGGGGGACGATCATATTTTTAATGTGGTTGTTACTGCTCATGCTTTTGTTATAATTTTTTTTATGGTGATACCAATTATAATCGGTGGGTTTGGTAATTGATTAGTTCCCATTATAATTGGTGCTCCAGATATAGCTTTTCCTCGGATGAATAATTTAAGTTTTTGATTACTTCCTCCATCTTTGTTGCTTTTATTGATATCTTCTGTGGTTGAAATTGGTGTTGGGACAGGGTGAACAGTTTATCCTCCCTTA…
	HQ966171	--------------------------------------------------AACTTTATATTTGATTTTAGGGGCTTGAGCTGGATTAAGAGGTTCAGCTATAAGAGGTTTTGTGCGATTAGAGTTAAGTTCTCCTGGGAGATTTATTGGAGACGATCATATTTTTAATGTAATTGTTACTGCTCATGCTTTTGTAATAATTTTTTTTATGGTAATGCCTATTATAATTGGGGGTTTCGGGAATTGATTAGTTCCTATTATAATTGGGGCTCCTGATATGGCTTTTCCTCGGATGAATAATTTAAGTTTTTGATTACTTCCTCCATCTTTAATATTATTATTATTATCGTCTTTAGTTGAGATTGGGGTGGGAACAGGATGGACTGTTTATCCTCCACTA…
	MN699716	------------------------------------------------------------------------------GCTGGGGTTGTGGGCTCAGCATTAAGAGGTTTAATTCGTCTTGAACTAGGTCATTCTGGAAGTTTTATCGGTGATGATCAGATTTATAATGTTATTGTAACAGCTCATGCTTTTGTGATAATTTTTTTTATGGTTATGCCAATAATAATTGGTGGATTTGGAAATTGATTGGTGCCTATTATAATTGGTGCCCCTGATATGGCCTTTCCTCGAATGAATAATTTGAGATTCTGACTTTTACCCCCTTCATTTTTTTTATTGTTGGTATCTTCTATAGTTGAGAGGGGGGTTGGGACTGGTTGAACTGTTTATCCTCCTTTA…
	MF983663	--------------------------------------------------TACTTTATATTTGATTTTTGGTGTTTGAGCAGGAATTTTAGGGTCAGCTTTAAGAGGGATTATTCGGGTAGAGTTAGGTTACTCTGGGAGTTTGATTGGTGATGATCAGATTTATAATGTTATTGTTACTGCTCATGCTTTTATTATAATTTTTTTTATGGTTATGCCTTTAATAATCGGTGGGTTTGGGAATTGGTTGGTTCCCATTATGATTGGGGCTCCGGATATGGCTTTTCCTCGAATAAATAATTTGAGTTTTTGGTTACTTCCCCCTTCTTTTTTACTATTATTAGCTTCTTCAGCTGTTGAGGGAGGAGTAGGAACCGGATGAACGGTTTATCCTCCATTA…
	MF983667	--------------------------------------------------GACTTTATATTTGATTTTTGGGGCCTGAGCGGGGGTTGTTGGTTCTGCTTTAAGAAGATTGATTCGTCTTGAGTTGGGACATTCTGGTAGATTTATTGGTGATGATCAGATTTATAATGTTATTGTGACTGCTCATGCTTTTGTAATGATTTTTTTTATAGTAATGCCAATGATGATTGGTGGATTTGGAAATTGACTTGTTCCTTTGATAATTGGGGCTCCTGATATAGCTTTTCCTCGGATAAATAATTTGAGTTTTTGGTTATTGCCGCCTTCTTTTTTTTTGTTGCTTGTCTCTTCTTTAGTTGAACGTGGGGTTGGAACTGGTTGGACTGTTTATCCTCCTTTG…
	OL694597	--------------------------------------------------GACTTTATATTTGATTTTTGGGGCCTGGGCAGGCATTATTGGGTCTGCTTTAAGAGGTATGATTCGGGTTGAGTTGGGCTACTCGGGAAGATTAATTGGTGATGATCAGATTTATAATGTTATTGTTACGGCTCATGCTTTTGTAATGATTTTTTTTATAGTTATGCCTATTATAATCGGGGGGTTTGGAAATTGGTTAGTGCCTATTATGATTGGGGCACCTGATATGGCTTTTCCTCGAATAAATAATTTAAGTTTTTGATTGTTGCCCCCTTCTTTTTTTTTGTTATTAGCTTCTTCAGTGGTTGAGGGGGGGGTGGGGACAGGGTGGACAGTATATCCTCCTTTG…
	MF804561	--------------------------------------------------AACTTTATATTTAATTTTTGGGGCTTGGGCTGGAATTATTGGATCCGCGTTAAGAGGAATAATTCGTGTTGAACTGGGTTATTCTGGAAGATTAATTGGAGATGATCAGATTTATAATGTAATTGTGACTGCTCACGCATTTGTTATGATTTTTTTTATAGTTATGCCTATCATGATTGGGGGTTTCGGGAATTGATTGGTTCCCATTATAATTGGTGCTCCCGACATGGCTTTTCCTCGGATGAATAATTTGAGATTTTGATTATTACCACCTTCTTTTTTTTTATTATTGGCTTCTTCGGTAGTAGAGGGGGGGGTAGGTACAGGTTGGACAGTTTATCCTCCTTTG…
	MN699745	------------------------------------------------------------------------------GCTGGAATTGTTGGTTCTGCTTTGAGAAGAATAATTCGGCTAGAGTTAGGACATTCTGGTAGACTAATTGGTGATGATCAGATTTATAATGTAATTGTTACTGCACATGCTTTTGTTATGATTTTTTTTATAGTTATGCCAATCATAATTGGTGGATTTGGCAATTGATTAGTTCCTATTATGATTGGAGCACCTGATATGGCCTTTCCACGTATAAATAATTTAAGTTTCTGATTACTACCCCCTTCTTTTTTTTTATTGCTAGCATCTTCTTTGGTAGAAAAGGGTGTTGGCACAGGTTGAACTGTGTATCCTCCTCTA…
	KM611617	--------------------------------------------------GACAATATATTTGGTTTTTGGTGCTTGAGCAGGCGTTGTTGGTTCAGCTTTGAGAAGTATGATTCGTCTTGAATTGGGTCATTCTGGAAGTTTAATTGGTGATGATCAGATTTATAATGTAATTGTAACAGCTCATGCTTTTGTTATAATTTTTTTTATAGTAATGCCTATTATAATTGGGGGTTTTGGTAATTGACTAGTTCCAATTATGATTGGGGCACCTGATATGGCTTTTCCTCGAATGAATAATTTGAGATTTTGGTTATTACCACCTTCTTTTTTCTTATTGTTGGCTTCTTCTTTAGTTGAAAGGGGTGTTGGAACTGGTTGGACAGTATATCCCCCACTA…
	KU745240	---------------------------------------------------ACTTTGTATTTAATTTTTGGTGCTTGGGCTGGGATTATTGGATCTGCTTTAAGTGGTATGATTCGAATAGAGTTAGGACATTCGGGTAGTGTGATTGGAGATGATCAGATTTATAATGTGATTGTAACTGCGCATGCTTTTGTTATAATTTTTTTTATGGTAATACCAATTATAATCGGGGGGTTTGGTAATTGACTTGTTCCTTTAATGATTGGGGCTCCAGACATGGCTTTTCCTCGTATAAATAATTTAAGTTTTTGGCTTCTTCCTCCTTCTTTTTTTTTATTATTAGCTTCTTCAGTTGTAGAGGGGGGGGTAGGAACGGGGTGGACAGTTTATCCCCCGCTG…
	KJ364120	--------------------------------------------------AACTTTATATTTAATTTTTGGTGCTTGGGCTGGAATTATTGGGTCTGCTTTAAGAGGAATGATTCGAGTTGAGTTAGGGCACTCAGGTAGAGTAATCGGTGACGATCAGATTTATAATGTTATTGTAACTGCCCATGCTTTTGTTATAATCTTTTTTATAGTAATGCCAATTATAATTGGGGGTTTCGGGAATTGGCTTGTACCTATTATAATCGGAGCGCCGGATATAGCTTTTCCTCGAATAAATAATTTAAGTTTTTGATTATTGCCACCCTCTTTTTTTTTATTATTAGCTTCTTCGGTTGTGGAGGGGGGGGTAGGAACTGGTTGGACAGTTTATCCTCCTTTA…
	HQ966184	--------------------------------------------------TACTTTGTATTTGATTTTTGGTGCTTGAGCTGGAATTATTGGTTCTGCGTTAAGTGGAATGATTCGAATGGAATTGGGGCACTCCGGTAGATTAATTGGGGATGATCAGATTTATAATGTCATTGTTACTGCTCATGCTTTTGTTATAATTTTTTTTATGGTAATGCCTATTATAATTGGTGGATTTGGTAATTGATTAGTTCCAATTATGATTGGGGCTCCTGATATGGCTTTTCCACGTATGAATAATTTAAGATTTTGATTACTGCCTCCTTCTTTTTTTTTACTTTTGGCTTCATCTGTTGTTGAAGGTGGTGTGGGGACAGGGTGGACAGTATATCCGCCCCTA…
	MN699764	------------------------------------------------------------------------------GCTGGGATTGTTGGATTTGCTCTTAGAAGAATAATTCGGTTAGAGTTAGGGCACTCTGGTAGATTAATTGGTGACGATCAGATTTATAATGTAATTGTGACAGCTCATGCTTTTGTTATGATTTTTTTTATGGTAATGCCTATTATAATTGGTGGATTTGGAAATTGATTGGTTCCTATTATAATTGGGGCTCCTGATATGGCTTTTCCTCGAATAAATAATTTGAGTTTTTGGTTACTACCACCTTCTTTTTTTTTGCTTTTGGCTTCTTCCTTAGTTGAAAGGGGAGTTGGGACTGGTTGAACAGTGTATCCTCCGTTG…
	MN699759	------------------------------------------------------------------------------GCTGGGATTGTGGGCTCTGCTTTGAGAAGAATAATTCGTCTTGAGTTAGGACATTCGGGTAGATTAATTGGGGATGATCAGATTTATAATGTGATTGTGACAGCACATGCTTTTGTAATAATTTTTTTTATAGTTATGCCTATTATAATTGGGGGTTTTGGTAATTGGTTGGTTCCCGTTATGATTGGGGCTCCCGATATAGCATTTCCTCGAATGAATAATCTTAGTTTTTGATTACTGCCTCCGTCTTTTTTTTTATTGTTGGCGTCTTCTGTAGTAGAAAGGGGTGTGGGAACTGGGTGGACTGTTTATCCTCCATTA…
	KM611557	--------------------------------------------------GACTTTATATTTAATTTTTGGGGCTTGAGCTGGGATTATTGGTTCTGCCTTAAGAGGAATGATTCGAATGGAGTTGGGACATTCTGGTAGCTTAATTGGTGACGATCAGATTTATAATGTAATTGTAACGGCGCATGCTTTTGTAATAATTTTTTTTATGGTTATGCCTATTATAATTGGGGGATTTGGAAATTGATTGGTTCCTATTATAATTGGTGCTCCTGACATAGCTTTCCCGCGTATAAATAATTTAAGATTTTGACTATTACCCCCTTCTTTTTTTTTATTATTGGCTTCTTCGGTTGTTGAGTCTGGGGTGGGGACTGGATGGACGGTGTATCCCCCTTTA…
	MW072789	-----------------------------------------------------------------------------------------------TGCTCTAAGAAGTTTGATTCGGATTGAGCTAGGACACTCTGGGAGATTTATTGGAGATGATCAGATTTATAATGTGATTGTAACAGCTCATGCTTTTGTTATAATTTTTTTTATGGTTATGCCTATTATAATTGGTGGATTTGGTAATTGGCTGGTTCCTATTATGATTGGGGCTCCCGACATGGCATTTCCTCGAATGAATAATTTAAGTTTTTGATTGCTTCCTCCATCATTTTTTTTGCTAATGGCTTCTTCTTTGGTTGAGAGTGGAGTAGGGACAGGTTGAACTGTATATCCTCCTTTA…
	MN699723	------------------------------------------------------------------------------GCGGGTATTGTGGGATCTGCTTTGAGAAGTATGATTCGCTTGGAGCTGGGTCATTCTGGGAGATTAATTGGTGATGATCAGATTTATAATGTTATTGTTACTGCTCATGCTTTTGTTATGATTTTTTTTATGGTGATGCCTATTATGATTGGGGGTTTTGGTAATTGATTGGTGCCCATTATAATTGGAGCACCAGATATGGCATTTCCTCGAATGAATAATCTTAGATTTTGGTTGTTGCCCCCATCTTTTTTTTTGTTGTTGTCCTCTTCTTTGGTCGAAAGGGGTGTGGGTACCGGGTGAACAGTTTATCCTCCTTTG…
	JN637368	--------------------------------------------------GACTTTATATTTAATCTTTGGGGCTTGAGCTGGAATTATTGGGTCTGCTTTGAGTGGGATGATTCGTATAGAATTAGGACACTCTGGGAGTGTAATTGGTGATGATCAGATTTATAATGTAATTGTTACTGCTCACGCTTTTGTTATAATTTTTTTTATGGTAATACCTATTATAATTGGGGGGTTTGGAAACTGGCTTGTACCAATTATGATTGGGGCTCCAGATATGGCTTTTCCTCGAATGAATAATTTGAGTTTTTGACTTCTACCTCCATCTTTTTTTTTATTATTAGCTTCTTCTGTGGTGGAAGGCGGGGTTGGGACAGGATGAACGGTTTATCCTCCATTA…
	MN433297	------------------------------------------GATATTGGTACTTTATATTTGATTTTTGGTGCTTGGGCTGGTATTATTGGATCTGCTTTGAGAGGGATGATTCGAATAGAATTAGGGCATTCTGGGAGTGTAATTGGTGATGATCAGATTTATAATGTTATTGTTACTGCGCATGCTTTTGTGATAATTTTTTTTATGGTGATGCCAATTATGATTGGGGGGTTTGGGAATTGATTGGTTCCTCTTATGATTGGGGCTCCTGATATGGCGTTCCCTCGGATGAATAATTTGAGTTTTTGATTGTTACCCCCTTCTTTTTTTTTATTATTAGCTTCTTCTGTTGTTGAGAGTGGGGTGGGTACAGGATGAACTGTTTATCCTCCTTTA…
	KM611680	--------------------------------------------------TACTATGTATTTAGTTTTTGGGGCCTGGGCTGGTATTGTCGGTTCTGCTTTAAGAAGAATGATTCGCTTGGAGTTAGGGCATTCTGGTAGCTTGATTGGGGATGATCAGATTTATAATGTTATTGTAACGGCTCATGCTTTTGTAATGATTTTTTTTATGGTTATGCCTATTATGATTGGGGGTTTTGGAAATTGGTTAGTGCCTATTATGATTGGGGCTCCTGATATGGCTTTTCCTCGTATAAATAATTTGAGATTTTGATTGCTACCCCCTTCTTTTTTTTTATTGTTGGCTTCTTCTTTGGTTGAGAAGGGGGTGGGAACTGGTTGAACTGTTTATCCGCCTTTA…
	KF676520	--------------------------------------------------TACTATGTATTTGTGTTTTGGGGTTTGAGCTTCTATGGTTGGTACGGGGCTTAGTTTGTTAATTCGGTTGGAGTTGAGACAGCCTGGAAGATTAATTGGGGATGATCATATTTATAATGTTATTGTTACTGCACATGCTTTTGTTATGATTTTTTTTATGGTTATGCCAATTATGATTGGGGGTTTCGGTAATTGATTGGTTCCTCTTATGTTGGGTGCTCCTGATATGGCGTTCCCACGTATGAATAATTTGAGATTTTGGTTGCTTCCTCCATCTTTGATGATGTTGATGGGGTCGTCTATTGTTGAGAGAGGGGCGGGGACTGGTTGGACTGTTTACCCTCCTTTG…
	HE615327	--------------------------------------------------AACTTTATATTTTATTCTTGGTACATGATCTGGAATAGTCGGAACCTCATTAAGAATATTAATTCGAACAGAATTAGGGACTCCCGGAATACTAATCGGAAACAATCAAATTTATAATTCTATAGTAACAGCTCACGCTTTCATTATAATTTTTTTTATAGTAATACCAATTATAATTGGTGGTTTTGGTAATTGACTTATTCCATTAATACTAGGAGCCCCAGATATAGCCTTCCCACGCCTTAATAATATAAGATTTTGATTATTACCACCATCCCTTACTCTTCTTATAACAAGAAGAATTATTAGAAATGGAGCAGGAACAGGTTGAACAGTTTATCCCCCTTTG…
	MF923842	--------------------------------------------------AACTTTATATTTTATTTTCGGTATTTGGGCTGGTATAGTAGGAACTTCATTAAGATTATTAATTCGAGCTGAATTAGGAACCCCCAATTCATTAATTGGAGATGATCAAATTTATAACACTATTGTAACAGCACACGCCTTCATTATAATTTTCTTCATAGTTATACCAATTATAATTGGAGGATTTGGTAATTGATTAATTCCTTTAATATTAGGAGCCCCCGATATAGCTTTCCCCCGATTAAATAATATAAGATTTTGATTATTACCCCCATCACTAACCCTTTTAATTTCAAGAAGAATTGTCGAAAATGGAGCAGGAACAGGATGAACAGTTTACCCCCCACTT…
	OL874960	--------------------------------------------------AACAATATATTTCGTGCTAGGAATCTGGTCCTCCATAATTGGTACAGGACTAAGAATTCTAATCCGACTAGAATTAGGCCAACCAAGAAGCCTAATCGGAGTTGATCAAGTATATAATGTTATYGTAACAGCCCATGCATTCATTATAATCTTTTTTATAGTAATACCAATCATAATCGGGGGATTTGGAAATTGACTGGTCCCCCTAATATTAGGGGCCCCAGACATAGCCTTTCCCCGACTAAATAACATGAGATTATGACTTCTACCCCCATCATTAACACTACTACTCTGCTCTGCTGCCGTAGAAAGAGGGGCTGGAACAGGATGAACAGTATACCCACCACTA…
	HM065036	--------------------------------------------------TACCATATACTTTATCTTTGGGATCTGAGCTTCCATAGTAGGAACTGCCCTAAGCCTTCTAATTCGGCTTGAACTAAGACAGCCTGGAAGACTAATCGGAGATGATCAAATCTACAACGTAATCGTAACAGCTCATGCCTTCGTAATAATTTTCTTTATAGTTATGCCTATCATAATTGGAGGATTTGGTAACTGACTAGTTCCTTTAATACTAGGAGCACCTGACATAGCTTTCCCCCGACTGAATAACATAAGTTTCTGGCTCCTCCCTCCTTCCTTATCCCTACTCCTTTGCTCAGCAGCAGTAGAAAGAGGGGCAGGGACCGGTTGAACAGTTTACCCCCCTCTA…
	HQ941581	--------------------------------------------------TACAATATACTTTATCTTCGGAATTTGAGCCTCAATAGTAGGAACTGCTCTTAGTCTACTAATTCGACTTGAATTAAGACAACCAGGTAGTCTGATTGGAGACGATCAAATTTATAATGTAATCGTCACAGCTCATGCTTTTGTAATAATTTTTTTTATAGTAATACCTATCATAATCGGAGGATTTGGTAATTGATTAGTACCCCTTATACTAGGAGCACCCGATATAGCTTTTCCACGACTAAATAATATAAGTTTTTGGCTTCTCCCACCTTCCCTATCTCTACTTCTATGCTCAGCAGCTGTAGAGAGAGGAGCAGGGACAGGCTGGACAGTTTACCCTCCTCTT…
	HM065042	--------------------------------------------------AACCATATACTTCATTTTCGGAATTTGAGCCTCAATAGTAGGAACATCTCTTAGTCTCCTAATTCGGCTAGAATTAAGTCAACCAAGTAGCTTAATCGGAGATGACCAAATCTACAACGTAATTGTTACAGCTCATGCTTTTGTTATAATTTTCTTCATAGTAATACCTATCATAATCGGAGGATTCGGTAACTGACTGGTGCCTCTAATATTAGGAGCACCAGATATAGCTTTCCCACGGCTAAATAATATAAGTTTTTGATTATTACCTCCCTCTCTATCATTACTCCTATGTTCAGCAGCAGTAGAAAGAGGGGCAGGGACAGGGTGAACAATTTACCCACCTCTA…
	MF752367	--------------------------------------------------TACTATATATTTCATTTTAGGAATCTGATCAGCTATAATCGGAACCGCTCTTAGACTACTAATTCGATTAGAATTAAGCCAGCCTGGGAGATTAATTGGAGATGACCAAATTTATAACGTAATTGTAACAGCGCACGCCTTTATTATAATTTTTTTCATAGTAATACCCATCATAATCGGAGGATTTGGTAATTGGCTTATCCCTTTAATACTTGGGGCTCCTGATATAGCATTTCCCCGATTAAACAATATAAGATTCTGATTATTACCTCCATCTCTTACATTATTATTATGTTCCGCCGCAGTAGAAAGTGGGGCTGGGACAGGTTGAACAGTATACCCCCCACTT…
	MF744976	--------------------------------------------------AACTATATACTTTATTTTTGGAATTTGAGCCTCAATAATTGGGACAGCCCTAAGCCTCCTAATTCGCCTAGAACTTAGCCAGCCTGGAAGATTAATTGGGGATGATCAAACATATAACGTTATCGTTACCGCCCACGCCTTTATTATAATCTTTTTCATGGTTATGCCAATCATGATCGGGGGATTTGGGAATTGGCTAATCCCCCTAATATTAGGGGCCCCCGACATAGCATTTCCCCGTTTAAATAACATAAGATTTTGACTATTGCCCCCCTCCCTAACTTTATTATTGTGCTCCGCCATAGTAGAAAGAGGTGCTGGGACTGGGTGAACAGTATATCCCCCCCTT…
	MF749665	--------------------------------------------------CACTATATACTTTATTTTTGGCATCTGGGCAGCAATAATTTGAACCGCCTTAAGCCTTTTAATCCGCCTAGAACTAAGACAGCCCGGAAGATTAATTGGAGACGACCAAATTTATAATGTAGTAGTAACCGCTCATGCATTTATCATAATTTTCTTTATAGTAATGCCCATCATAATTGGGGGCTTCGGGAATTGGTTAATTCCTTTAATATTAGGCGCCCCCGACATGGCTTTCCCTCGCTTAAATAACATAAGCTTTTGACTCCTCCCCCCCTCTATTACTCTATTATTATGTTCCGCAGCTGTAGAGAGAGGAGCAGGAACAGGATGAACCGTTTACCCGCCCTTA…
	JQ350446	--------------------------------------------------GACTATATATTTTGTGCTAGGCATTTGGTCGGCAATAATTGGAACAGCTCTTAGTTTATTAATTCGTCTAGAACTAAGCTCGCCAGGCAGATTAATTGGAGATGACCAAACATATAATGTCATTGTAACGGCCCATGCATTCATTATAATTTTTTTTATAGTAATACCTATCATAATTGGGGGATTTGGTAATTGACTTGTACCTTTAATATTAGGAGCACCAGATATAGCTTTCCCCCGCTTAAATAATATAAGATTTTGGCTTCTACCCCCATCTCTAACTCTATTATTATGCTCAGCAGCAGTTGAAAGAGGGGCAGGAACCGGGTGGACCGTGTATCCCCCTCTC…
	KM611487	--------------------------------------------------AACTATATACTTTGTATTTGGGATCTGATCATCTATGATTGGAACTGCCCTCAGATTATTAATCCGATTAGAATTAAGTCAGCCAGGAAGATTAATTGGGGATGATCAAACATATAATGTAATCGTAACAGCTCATGCTTTTATTATAATTTTCTTTATAGTTATACCTATTATAATCGGAGGATTTGGAAACTGATTAATTCCGCTAATATTAGGTGCCCCTGATATAGCTTTCCCTCGGCTAAATAACATGAGTTTTTGACTATTACCCCCGTCGTTAACCCTCCTTTTATGCTCGGCTGCCGTAGAAAGAGGCGCAGGAACAGGTTGAACAGTATACCCCCCCTTA…
	KM611706	--------------------------------------------------CACTATATACTTTATCTTTGGAATCTGAGCCTCAATGATTGGGACAGCCCTAAGATTATTAATCCGCCTTGAGCTAAGACAGCCTGGAAGATTAATTGGAGATGACCAAACATACAACGTAATTGTAACCGCACATGCCTTCATCATAATCTTCTTTATAGTAATGCCCATCATAATTGGAGGATTCGGAAATTGACTAATCCCCTTAATACTAGGAGCCCCAGACATAGCATTTCCCCGCCTTAATAATATAAGTTTTTGGCTTCTCCCCCCCTCCCTCACCTTACTATTATGCTCCGCCGCAGTAGAAAGAGGTGCAGGCACAGGATGAACAGTATATCCCCCCCTA…
	KM611578	--------------------------------------------------CACCATATACTTTATCCTAGGAATTTGATCATCTATAATTGGTACCGCCCTCAGATTACTTATTCGTCTAGAACTAAGCCAACCAGGAAGATTAATTGGAGATGACCAAACATATAATGTAATTGTTACTGCACATGCATTTATTATAATCTTCTTCATGGTAATACCCATTATAATTGGAGGATTCGGAAACTGATTAATCCCCTTAATACTTGGTGCACCTGATATGGCATTCCCCCGTCTAAATAATATAAGATTTTGACTTCTCCCGCCTTCCTTAACCCTACTATTATGCTCCGCCGCAGTAGAAAGAGGGGCAGGAACTGGATGGACTGTTTACCCACCATTA…
	KM611532	--------------------------------------------------AACTATATATTTTGTATTTGGGATCTGATCATCAATAATTGGAACAGCCCTTAGCCTATTAATCCGCCTAGAATTAAGACAACCTGGAAGACTAATTGGAGATGACCAGACCTATAATGTCATTGTAACTGCCCACGCCTTCATCATAATCTTCTTTATGGTAATGCCAATCATAATTGGAGGCTTTGGTAATTGATTAATTCCTCTAATATTAGGTGCACCAGATATAGCATTCCCCCGACTTAATAATATAAGATTCTGACTTCTACCGCCCTCTTTAACCCTCTTATTATGCTCAGCAGCTGTAGAAAGAGGTGCAGGAACAGGGTGAACTGTTTATCCTCCTCTA…
	KM611483	--------------------------------------------------CACTATATATTTTATTTTAGGAATTTGATCCTCAATAATTGGAACTGCTCTAAGACTACTAATCCGCCTAGAACTTAGACAACCGGGAAGACTAATTGGAGACGACCAAACATATAACGTAATTGTAACCGCCCATGCATTCATCATAATCTTCTTTATAGTAATACCTATTATAATCGGAGGATTTGGAAATTGATTAATCCCCCTAATATTAGGGGCTCCTGATATGGCCTTCCCACGACTAAATAATATAAGATTCTGATTACTTCCTCCCTCACTCACCCTGCTATTATGCTCTGCTGCAGTAGAAAGTGGAGCAGGAACAGGCTGAACAGTATACCCTCCTTTA…
	KM611494	--------------------------------------------------CACTATATACTTCATTTTAGGAATTTGATCCTCAATAATTGGAACTGCCCTCAGATTATTAATTCGACTAGAATTAAGACAACCGGGAAGATTAATTGGAGATGACCAAACATATAACGTTATTGTAACCGCCCACGCGTTCATCATAATTTTTTTTATAGTAATACCAATCATAATTGGAGGATTCGGAAATTGATTAATCCCTCTAATACTAGGAGCACCTGATATAGCTTTCCCCCGATTAAATAACATGAGATTCTGACTCCTTCCCCCCTCTCTTACCCTCCTCTTATGCTCTGCTGCCGTAGAAAGAGGAGCAGGGACAGGATGAACAGTTTACCCTCCTCTA…
	MG319283	--------------------------------------------------AACCATATACTTTGTATTAGGAATCTGATCCTCTATAATCGGAACCGCTCTAAGTCTACTAATTCGACTAGAGCTAAGACAACCAGGAAGATTAATTGGAGATGACCAAACTTATAATGTAATTGTGACTGCCCATGCTTTCATCATAATTTTTTTCATAGTAATACCAATCATGATTGGTGGATTCGGAAACTGACTTATCCCCCTCATATTAGGTGCTCCAGATATAGCTTTCCCCCGATTAAATAACATAAGCTTCTGACTTCTTCCTCCATCACTAACCCTTTTACTATGCTCAGCCGCTGTAGAAAGAGGAGCAGGAACAGGATGAACAGTTTATCCCCCCTTA…
	KX458590	--------------------------------------------------TACAATATATTTTGTATTAGGAATTTGGTCTGCTATAATCGGAACTGCCCTTAGTCTCTTAATCCGGTTAGAATTAAGTCAGCCCGGAAGATTAATTGGTGATGATCAAACTTATAATGTTATTGTTACAGCACACGCCTTTATTATAATTTTCTTTATAGTAATACCTATCATAATTGGAGGGTTTGGTAACTGACTTGTTCCACTCATATTAGGAGCTCCTGACATAGCCTTCCCCCGATTAAACAATATAAGATTTTGGTTACTTCCCCCTTCTTTAACCCTACTTCTATGCTCTGCTGCCGTAGAAAGTGGGGCCGGTACAGGATGAACTGTTTACCCGCCTTTA…
	KX458691	--------------------------------------------------TACAATATATTTTGTTCTAGGAATTTGATCCGCGATAATTGGGACGGCCCTCAGCCTATTAATTCGCCTAGAGTTAAGTCAACCTGGAAGACTAATTGGAGACGATCAAACATATAATGTAATTGTAACAGCACATGCCTTTATTATAATTTTTTTTATAGTTATGCCAATCATAATTGGAGGATTTGGTAATTGACTCGTTCCCCTTATATTAGGAGCACCAGATATGGCTTTTCCTCGATTAAACAATATAAGATTTTGACTTCTTCCTCCTTCCCTTACCTTACTACTATGCTCCGCTGCTGTAGAAAGAGGAGCAGGAACAGGATGAACTGTTTATCCCCCTCTT…
	KX458758	------------------------------ACTAATCATAAAGATATCGGAACTATATATTTTATCTTCGGAACATGATCCGCTATAGTTGGAACCTCCCTGAGACTTTTAATTCGCCTAGAATTAAGTCAGCCTGGAAGACTAATTGGAGATGATCAAATCTACAATGTAATTGTAACTGCCCACGCCTTCGTAATAATCTTCTTCATAGTAATACCAATTATAATCGGAGGATTTGGTAACTGATTATTACCATTAATATTAGGGGCCCCTGACATGGCTTTTCCCCGATTAAACAATATAAGATTTTGGCTTCTCCCCCCCTCTCTTACTCTACTACTATGCTCAGCTGCAGTAGAAAGAGGTGCAGGAACAGGATGAACAGTTTATCCACCCCTC…
	KX458582	--------------------------------------------------AACAATATATTTTGTCCTAGGAATTTGATCTGCCATAATTGGTACTGCTCTAAGACTTCTTATTCGCCTAGAACTTAGTCAACCAGGAAGATTGATTGGAGATGACCAAACCTATAACGTAATCGTTACAGCCCATGCTTTTATTATAATTTTTTTTATAGTTATACCAATCATAATCGGAGGATTTGGAAACTGATTAGTTCCCCTAATATTAGGGGCCCCTGACATAGCATTCCCCCGACTTAATAATATAAGTTTCTGACTTCTCCCTCCTTCTCTAACATTATTACTTTGCTCAGCCGCTGTTGAAAGAGGCGCTGGAACAGGCTGAACAGTATACCCTCCTTTA…
	KM611598	--------------------------------------------------AACCCAATACTTTGTACTAGGAATTTGATCTTCAATAATTGGAACAGCACTTAGACTATTAATTCGACTAGAACTAAGACAGCCAGGAAGTCTAATTGGGGATGATCAAATCTATAATGTTATTGTAACAGCACATGCATTTATTATAATCTTTTTTATAGTGATACCAATTATAATTGGGGGGTTTGGAAATTGGTTAATTCCCCTAATATTAGGGGCACCAGATATAGCATTTCCTCGTCTAAACAACATAAGATTCTGATTACTACCCCCATCACTAACACTTCTCCTATGTTCAGCAGCGGTAGAAAGCGGAGCAGGAACAGGCTGAACAGTATATCCCCCCCTT…
	KM611616	--------------------------------------------------AACAATATATTTCGTCTTTGGTGTATGAGCCTCTATAGTAGGGACTGCCCTAAGACTCCTAATTCGCCTCGAGCTCAGACAACCAGGAAGATTAATTGGAGATGATCAAACATATAATGTAATCGTCACCGCTCACGCATTTGTAATAATTTTCTTTATAGTAATACCAATCATAATTGGAGGATTTGGAAACTGATTAGTTCCTTTAATACTAGGAGCACCAGATATAGCCTTTCCGCGACTCAATAATATAAGATTTTGACTTTTACCTCCATCATTAACCTTCCTTCTATGCTCTGCAGCCGTTGAAAGAGGAGCAGGAACAGGCTGAACAGTCTACCCCCCCTTA…
	JQ350447	--------------------------------------------------AACAATATACTTCGTTCTAGGAATTTGGTCAGCCATAGTTGGAACTGCTCTAAGACTCTTAATTCGTTTAGAACTTAGTCAGCCTGGAAGACTGATTGGAGATGATCAAACCTACAACGTCATTGTAACCGCTCATGCCTTTATTATAATTTTTTTCATAGTAATACCAATTATAATTGGAGGATTCGGAAATTGGTTAATCCCCCTTATACTTGGTGCACCAGATATGGCTTTTCCTCGATTAAATAATATAAGATTTTGGCTTCTCCCTCCTTCATTAACACTTCTATTGTGCTCTGCGGCCGTAGAAAGAGGAGCCGGCACAGGATGAACTGTATACCCCCCATTG…
	MG321196	--------------------------------------------------AACCTTATATTTTATCTTTGGTATCTGATCCGCAATAATCGGTACCGCATTAAGATTATTAATTCGTCTTGAATTAAGACAACCTGGAAGATTAATTGGAGATGATCAAACATATAACGTAATTGTAACTGCCCACGCATTTGTAATAATTTTTTTTATAGTTATGCCCATTATAATTGGAGGATTTGGAAACTGACTAATTCCATTAATGTTAGGGGCTCCTGACATAGCATTTCCCCGACTAAACAATATAAGCTTCTGACTTTTGCCCCCCTCCCTATCTTTCTTATTATGCTCTGCTGCTATTGAAAGAGGTGCAGGAACTGGTTGAACAGTATACCCCCCCTTA…
	OL874964	------------------------------------------------------------------TTAGGGATTTGATCAGCAATAATTGGTACAGGACTCAGCCTCCTTATTCGCCTTGAACTTAGCCAACCAGGAAGATTAATTGGAGATGACCAAGTGTATAATGTTATTGTCACAGCCCACGCATTCATTATAATTTTCTTTATAGTAATACCAATTATAATTGGTGGATTCGGAAATTGACTGGTGCCCCTTATACTTGGTGCTCCAGATATGGCCTTCCCCCGAATAAATAATATAAGATTTTGGTTACTCCCCCCCTCTCTAACCCTACTTCTTTGCTCTGCTGCAGTAGAGAGAGGAGCAGGAACGGGCTGAACTGTATACCCCCCCTTA…
	KX458616	--------------------------------------------------AACTATATATTTTGTTTTAGGCATTTGATCGGCTATAATTGGCACAGGACTTAGTCTTCTTATCCGGCTTGAACTTAGTCAACCAGGAAGATTAATTGGAGACGACCAAATTTATAATGTAATTGTTACAGCCCACGCCTTCATCATGATTTTTTTTATAGTAATACCAATCATAATTGGTGGCTTCGGCAATTGATTGGTGCCCTTAATATTGGGAGCACCAGATATAGCTTTCCCCCGAATAAATAATATAAGATTTTGGCTTCTTCCTCCATCTTTAACTTTACTTCTTTGCTCTGCTGCAGTAGAGAGTGGAGCTGGGACAGGATGAACTGTATACCCCCCCCTT…
	KX458619	-----------------------------------TCATAAAGATATCGGAACTATATACTTCATCTTAGGAATTTGATCAGCCATAATTGGAACAGGCTTAAGACTATTAATTCGTTTAGAACTTAGTCAACCAGGAAGATTAATTGGTGACGACCAGGTTTATAATGTCATTGTAACTGCCCATGCTTTTATTATAATCTTTTTTATGGTTATACCGATTATAATTGGAGGGTTTGGAAATTGATTAGTTCCCTTAATAGTAGGGGCTCCTGATATAGCCTTCCCCCGGATAAATAACATAAGATTCTGACTTCTTCCTCCCTCACTTACCCTACTTTTATGTTCTGCCGCAGTAGAAAGTGGAGCTGGTACCGGATGAACTGTCTATCCCCCTCTA…
	JQ350449	--------------------------------------------------TACTATATACTTTGTATTTGGAATTTGAGCTTCCATAATCGGAACCGCATTAAGTCTCCTGATTCGACTAGAACTTAGCCAACCAGGGAGATTAATTGGAGACGATCAAATTTATAATGTAATTGTCACAGCTCACGCATTTATTATAATCTTCTTCATAGTAATACCAATTATAATTGGAGGATTTGGAAATTGATTAATCCCCTTAATACTGGGGGCTCCTGACATGGCTTTTCCCCGATTAAATAATATAAGTTTTTGGCTTCTTCCTCCCTCTCTTACACTTCTTCTTTGTTCTGCGGCTGTTGAAAGAGGAGCTGGAACAGGATGAACAGTCTACCCCCCACTT…
	KX458716	--------------------------------------------------AACTATATACTTTGTATTTGGTATTTGAGCTTCTATAATTGGAACTGCCTTAAGTCTTTTAATTCGATTAGAATTAAGTCAACCAGGAAGATTAATTGGAGATGATCAAATTTATAATGTTATTGTAACAGCACATGCCTTTATTATAATTTTCTTTATGGTGATACCAATTATGATTGGGGGGTTTGGAAATTGATTAATCCCACTTATATTAGGAGCCCCTGATATAGCTTTCCCCCGACTAAATAATATAAGATTTTGACTTCTCCCACCTTCTCTTACTCTACTACTATGTTCTGCCGCAGTCGAAAGAGGAGCTGGTACAGGATGAACTGTTTATCCTCCTCTT…
	KX458660	--------------------------------------------------AACTATATATTTTGTATTAGGAATTTGGTCAGCAATAATTGGTACGGGTCTTAGCCTCTTAATTCGTTTAGAATTAAGTCAACCAGGAAGACTGATTGGGGATGATCAAGTTTATAATGTAATTGTTACAGCTCACGCTTTTATTATAATTTTTTTTATAGTAATACCCATTATAATTGGTGGATTTGGAAACTGACTTGTGCCCCTTATGTTAGGCGCTCCTGATATAGCTTTTCCTCGAATAAATAATATAAGATTTTGGCTTCTACCCCCTTCATTAACTCTCCTTTTATGTTCTGCTGCCGTTGAAAGAGGAGCAGGAACAGGATGAACCGTATATCCTCCTCTT…
	MN448230	--------------------------------------------------AACCATATACTTCATCCTAGGAATTTGATCTTCCATAATTGGCACCGCCTTAAGACTTCTAATTCGACTTGAACTAAGCCAACCAGGAAGATTAATTGGAGATGACCAAACATATAACGTAATCGTTACTGCCCATGCCTTTATTATAATCTTCTTTATAGTTATGCCCATCATAATTGGGGGCTTCGGAAACTGATTAATCCCCTTAATATTAGGGGCCCCTGACATGGCCTTCCCACGGCTAAATAATATAAGCTTTTGGCTCCTTCCCCCCTCACTAACCCTCCTTCTTTGTTCTGCCGCTGTAGAAAGAGGTGCAGGAACAGGATGAACAGTGTACCCCCCCTTA…
	KX458709	-------------------------------------ATAAAGATATCGGCACTATATACTTTATCTTAGGAATTTGGTCAGCAATAATTGGAACAGGAATAAGTCTATTAATCCGATTAGAGCTGAGAATACCAGGTAGATTAATTGGAGATGATCAAACATATAATGTTATTGTAACAGCACACGCATTTATCATAATCTTTTTCATAGTAATACCAATTATAATTGGGGGATTTGGTAATCGACTGGTACCCTTAATATTAGGCGCGCCAGACATGGCCTTCCCACGACTTAATAATATAAGATTTTGACTATTGCCCCCCTCTCTCACCTTGCTATTATGTTCAGCGGCAGTAGAAAGTGGTGCTGGTACAGGATGAACAGTATATCCCCCCCTA…
	HM453308	--------------------------------------------------CACTATATACTTTATCTTCGGAATCTGAGCATCAATGATCGGAACTGCTCTTAGCCTCCTAATTCGCTTAGAATTAAGACAACCCGGAAGATTAATTGGAGATGATCAAATTTATAATGTAGTAGTAACAGCCCATGCTTTCGTTATAATTTTCTTCATAGTTATACCAATCATAATTGGTGGATTTGGAAATTGACTAGTACCATTAATATTAGGCGCCCCTGATATAGCTTTCCCCCGCCTTAATAATATAAGATTCTGATTGCTCCCCCCTTCCTTATCATTACTCCTCTGTTCCGCCGCTGTAGAAAGTGGAGCAGGTACAGGATGAACAGTTTATCCTCCCTTA…
	HM888148	--------------------------------------------------AACTATATATTTTGTTTTAGGGATTTGATCTGCTATAATCGGAACAGGCCTTAGTCTTCATATCCGATTAGAGTTAAGCCAACCTGGGAGATTAATTGGAGACGATCAAATTTACAATGTAATTGTTACAGCCCACACATTTATCATAATCTTCTTCATAGTAATACCTATTATAATTGGTGGATTTGGAAACTGACTTGTTCCATTAATATTAGGAGCACCTGATATAGCATTTCCACGAATAAACAATATAAGATTTTGATTACTTCCTCCATCTTTAACCCTTCTTCTTTGTTCAGCTGCAGTAGAAAACGGAGCAGGAACTGGTTGAACCGTATATCCTCCTCTA…
	KX458732	--------------------------------------------------AACTATATATTTTGTTTTAGGAATTTGATCCGCTATAATTGGTACTGGTCTTAGAATTTTAATCCGATTAGAATTAAGCCAACCAGGCAGTTTAATTGGTGATGACCAAATCTATAATGTTATTGTTACAGCTCATGCTTTTATTATAATTTTTTTTATAGTAATACCTATTATAATTGGTGGATTCGGAAACTGATTAGTCCCCCTTATGCTAGGAGCCCCCGACATAGCATTCCCTCGTATAAATAATATAAGTTTTTGACTTTTACCGCCATCCTTAACCCTTCTCCTATGTTCTGCAGCAGTAGAAAGAGGGGCCGGTACCGGATGGACAGTATACCCGCCCCTA…
	MF123704	---------------------------------------------------ACAATATATTTTGTATTCGGAATCTGAGCCTCAATAATTGGAACAGCCCTAAGTCTATTAATCCGACTAGAACTTAGCCAACCAGGAAGTCTCATTGGAGACGACCAAATTTATAATGTAATTGTAACAGCACATGCTTTCATTATAATTTTTTTTATAGTAATACCCATTATAATTGGAGGGTTTGGAAATTGATTAATTCCTTTAATACTAGGAGCTCCTGATATAGCTTTTCCTCGGTTAAATAACATAAGATTTTGACTACTTCCGCCCTCACTAACCCTTCTTCTTTGTTCTGCTGCAGTTGAAAGAGGGGCAGGAACAGGATGAACCGTATACCCTCCCCTC…
	MF752137	--------------------------------------------------AACTATATACTTCATTCTTGGGATCTGATCAGCTATAATTGGAACTGCCCTTAGTCTTCTAATTCGATTAGAGCTTAGTCAACCAGGAAGCTTAATTGGCGATGATCAAATTTATAACGTTATTGTTACTGCTCATGCCTTCATTATAATTTTTTTTATAGTAATACCCATCATAATTGGAGGATTTGGCAACTGACTTATCCCTCTTATACTTGGGGCGCCAGACATGGCTTTTCCACGCTTAAATAACATAAGATTTTGACTCTTACCCCCATCATTAACCCTTCTATTATGCTCCGCCGCAGTAGAAAGAGGGGCAGGAACAGGATGAACTGTGTACCCCCCTCTT…
	KX458595	--------------------------------------------------CACTATATACTTTGTCCTAGGAATCTGATCATCTATAATTGGAACAGCCTTAAGACTACTAATCCGATTAGAATTAAGACAGCCAGGGAGATTAATTGGAGATGACCAAATTTATAATGTAATTGTGACAGCCCACGCTTTCATTATAATTTTTTTTATAGTAATACCTATTATAATTGGGGGCTTCGGAAATTGATTAATCCCCTTAATATTAGGGGCTCCAGACATGGCCTTTCCTCGACTTAACAATATAAGATTTTGACTTCTCCCTCCATCTTTAACTTTACTTCTATGTTCAGCTGCAGTAGAAAGAGGTGCAGGTACAGGATGAACTGTATACCCCCCATTA…
	KX458786	-----------------------------------TCATAAAGATATCGGAACTATATATTTTGTACTAGGAATTTGGTCAGCAATAATTGGTACTGGCCTTAGTCTTCTTATTAGACTGGAATTAAGCCAGCCGGGGAGATTAATTGGAGATGACCAAATTTATAATGTTATTGTTACCGCTCATGCCTTTATTATAATTTTTTTTATAGTTATACCAATTATAATTGGGGGCTTCGGAAATTGACTTGTTCCACTAATACTAGGGGCACCAGACATAGCCTTTCCCCGAATAAATAACATAAGATTTTGACTCCTCCCCCCTTCCCTAACTCTTTTACTTTGTTCAGCAGCAGTAGAAAGAGGGGCAGGAACAGGATGAACCGTCTATCCTCCCCTA…
	KM611592	--------------------------------------------------AACCATATATTTTATTTTAGGAATTTGAGCCTCCATAATTGGTACCGCCCTTAGACTACTTATTCGTTTAGAACTAAGCCAACCAGGGAGCCTCATTGGAGATGACCAAATTTACAATGTAATTGTAACAGCCCACGCGTTTGTAATAATTTTCTTCATAGTTATACCCATCATAATTGGGGGATTTGGAAACTGATTGGTGCCTTTAATGCTTGGAGCACCAGATATAGCATTCCCCCGACTGAATAATATAAGCTTTTGACTCCTCCCCCCCTCATTAACATTATTATTATGTTCAGCAGCTGTCGAAAGAGGAGCTGGTACAGGTTGAACAGTATACCCTCCCCTG…
	KX458635	--------------------------------------------------AACTATATACTTTATCTTCGGAATCTGATCCTCAATAATTGGTACCGCCCTCAGCCTCTTAATTCGACTGGAACTAAGCCAACCAGGAAGCCTAATTGGAGATGACCAAATTTATAATGTAATTGTAACAGCCCATGCATTTGTAATAATCTTCTTTATAGTTATACCAATTATAATTGGAGGATTTGGTAATTGACTCATTCCACTGATACTAGGAGCACCAGACATAGCATTTCCTCGATTAAACAACATAAGATTTTGACTTTTACCCCCCTCACTAACATTATTATTATGTAGTGCAGCAGTAGAAAGAGGAGCAGGTACAGGATGGACAGTTTATCCCCCTCTA…
	HM453305	--------------------------------------------------TACTATATATTTTATCTTTGGAATCTGAGCCTCAATAATCGGAACTGCCCTAAGACTTCTAATCCGCCTTGAACTAAGACAACCAGGAAGATTAATCGGAGACGATCAAATTTATAATGTAATTGTAACCGCCCATGCATTTGTAATAATTTTCTTTATAGTAATACCAATTATAATTGGAGGCTTTGGAAATTGACTCATTCCATTAATACTAGGAGCACCCGATATAGCCTTCCCACGATTAAATAATATAAGATTTTGATTATTACCCCCATCATTAACTCTCCTTCTATGTAGAGCAGCAGTAGAAAGAGGAGCAGGAACAGGATGAACCGTTTACCCCCCACTC…
	JN306667	--------------------------------------------------CACTATATATTTTATTTTAGGAGTTTGATCAGCAATGATTGGAACAGGGCTTAGACTTCTAATTCGCCTTGAACTTAGACAACCAGGAAGCCTAATTGGAGATGACCAAATTTATAATGTAATTGTAACAGCACATGCATTTATTATAATTTTTTTTATAGTAATACCAATTATAATTGGAGGATTCGGTAACTGACTGGTGCCGCTGATACTCGGCGCACCAGACATAGCCTTCCCCCGACTAAACAATATAAGATTCTGATTATTACCCCCCTCTCTTACCCTACTTTTATGCTCCGCCGCTGTTGAAAGAGGAGCTGGAACAGGATGAACAGTATACCCCCCCTTA…
	JN306639	--------------------------------------------------CACTATATACTTTATCTTAGGAATTTGATCAGCAATAATTGGAACAGGACTAAGAATTTTAATTCGATTAGAATTAAGTCAACCAGGAAGACTAATTGGAGATGACCAAGTCTATAATGTTATTGTTACCGCACACGCTTTTATTATAATCTTCTTCATAGTAATACCAATCATAATTGGAGGGTTCGGAAACTGATTAGTACCATTAATACTAGGGGCTCCAGACATGGCTTTTCCCCGATTAAACAATATAAGATTTTGACTTCTTCCTCCTTCATTAACCCTACTTCTCTGTTCAGCGGCTGTTGAAAGAGGGGCAGGAACAGGATGAACAGTTTACCCCCCTCTC…
	KX458775	-----------------------------------TCATAAAGATATCGGAACTATATATTTTATTTTAGGAATTTGGTCAGCAATAATCGGAACAGGACTTAGACTATTAATTCGATTAGAACTAAGCCAACCAGGAAGATTAATTGGAGATGACCAAATTTATAATGTTGTAGTAACTGCCCATGCATTTATTATAATCTTTTTTATGGTCATACCCATCATAATTGGAGGTTTCGGAAATTGATTAGTACCATTAATATTAGGGGCCCCAGACATGGCCTTTCCCCGACTTAATAATATAAGATTTTGGCTCCTTCCCCCCTCCTTAACTTTACTGCTTTGTTCAGCCGCAGTAGAAAGAGGTGCAGGAACAGGATGAACTGTATATCCTCCTCTA…
	KX458657	--------------------------------------------------GACTATATATTTTATCCTAGGAATCTGATCTGCAATAATCGGTACAGGACTAAGCCTATTAATTCGATTAGAATTAAGCCAACCAGGAAGATTAATTGGAGACGACCAAATCTATAATGTTGTAGTTACTGCCCACGCATTTATTATAATCTTTTTTATAGTTATACCAATTATAATTGGGGGATTTGGAAATTGATTAGTTCCACTAATACTAGGCGCACCAGATATAGCCTTTCCCCGGTTAAATAATATAAGATTTTGACTTCTGCCCCCCTCATTAACTTTACTATTATGCTCTGCTGCAGTAGAGAGAGGGGCAGGAACGGGATGAACTGTATACCCCCCCCTA…
	HM065043	--------------------------------------------------AACTATATACTTCATCTTTGGAATTTGAGCCTCTATAGTAGGAACTGCTCTTAGTCTTCTAATTCGCTTAGAATTAAGCCAACCTGGGAGATTAATTGGAGACGACCAAATCTATAACGTAATCGTTACTGCCCATGCTTTCGTCATAATCTTCTTTATAGTAATACCAATCATAATTGGAGGGTTTGGAAACTGGCTAGTACCCTTAATACTAGGGGCTCCGGACATAGCCTTCCCCCGATTAAATAACATAAGCTTCTGACTCCTCCCCCCCTCCCTATCATTATTATTATGCTCAGCTGCAGTAGAAAGAGGAGCAGGAACAGGATGAACTGTATATCCCCCCTTA…
	MT994099	--------------------------------------------------TACTATATACTTTATTTTTGGAATTTGAGCATCAATAGTTGGAACAGCATTAAGTCTTCTAATCCGGTTAGAATTAAGCCAGCCAGGAAGACTAATTGGTGACGATCAAATTTACAATGTAATCGTGACAGCTCATGCTTTCGTTATAATCTTCTTTATAGTTATACCAATTATAATTGGAGGATTTGGAAATTGGCTTGTACCTTTAATATTAGGTGCCCCTGATATAGCCTTCCCCCGTCTTAATAACATAAGATTTTGACTATTACCTCCTTCTCTTTCTTTACTGTTATGCTCAGCCGCAGTGGAAAGAGGAGCCGGAACAGGATGAACTGTTTACCCCCCCCTT…
	HM065035	--------------------------------------------------AACTATATACTTTATTTTCGGAATTTGAGCATCAATAGTTGGTACTGCTCTAAGTCTTCTGATCCGCTTAGAATTAAGCCAACCTGGAAGATTAATTGGAGATGACCAAATCTATAACGTAATTGTTACAGCCCATGCTTTCGTAATAATTTTTTTTATAGTAATACCAATTATAATTGGAGGATTTGGAAACTGATTAGTTCCCTTAATGCTAGGAGCCCCTGACATAGCCTTCCCCCGGTTAAATAATATAAGATTTTGGCTTCTCCCCCCCTCTCTATCCTTATTATTATGCTCAGCTGCCGTAGAAAGAGGAGCAGGGACCGGATGAACTGTTTACCCTCCCTTA…
	KM611744	--------------------------------------------------AACTATATACTTCATCTTTGGCATTTGGGCATCCATAATTGGTACAGCTTTAAGCCTTTTAATTCGACTAGAACTAAGCCAACCCGGAAGACTAATTGGAGACGATCAAACATATAATGTGATTGTAACCGCACATGCCTTTATTATAATCTTTTTTATAGTAATACCTATTATAATTGGGGGCTTTGGAAATTGACTAATTCCCCTCATATTAGGGGCCCCAGACATGGCCTTCCCTCGACTTAATAATATGAGATTTTGGCTCTTACCCCCCTCCCTCACCTTACTACTATGTTCTGCCGCAGTAGAAAGAGGTGCAGGAACAGGCTGAACTGTTTATCCTCCTCTC…
	HM453307	--------------------------------------------------CACTATATATTTCATTTTTGGCATCTGATCAGCTATAATTGGAACAGCATTAAGACTACTTATCCGTCTTGAATTAAGACAGCCAGGAAGATTAATTGGAGATGATCAAATTTACAATGTAGTAGTAACCGCTCACGCTTTTGTCATAATTTTCTTTATAGTAATACCTATTATAATTGGAGGATTTGGAAATTGACTAATCCCCCTTATACTAGGGGCTCCAGACATAGCATTCCCCCGATTAAATAATATAAGATTCTGGCTTCTTCCCCCCTCCCTTACTCTACTCCTATCATCAGCAGCCGTAGAAAGAGGAGCAGGAACAGGATGAACCGTATATCCTCCCCTT…
	JN306661	--------------------------------------------------CACTATATATTTTGTATTAGGAATTTGATCCGCAATGATCGGAACTGGGCTTAGACTATTAATTCGTCTAGAGTTAAGACAGCCAGGAAGACTAATTGGAGATGACCAAGTATATAACGTTATTGTAACCGCGCATGCATTTATTATAATTTTTTTTATAGTTATACCAATCATAATTGGCGGGTTCGGAAATTGATTAGTGCCATTAATACTAGGGGCACCAGATATAGCCTTTCCCCGACTTAATAATATAAGATTCTGATTACTTCCTCCTTCTCTTACCTTATTATTATGCTCAGCTGCAGTAGAAAGAGGGGCTGGCACAGGTTGAACAGTATACCCACCCTTA…
	KX458645	--------------------------------------------------AACTATATACTTTATTTTAGGAATTTGGTCAGCAATAATTGGAACAGGACTTAGCCTTCTCATTCGCCTAGAATTAAGCCAGCCAGGAAGATTAATTGGAGATGACCAAATCTACAATGTTATTGTAACCGCACATGCATTTATTATAATCTTTTTTATAGTAATGCCAATTATAATTGGAGGATTTGGAAACTGACTAGTCCCCTTAATATTAGGGGCACCAGATATAGCCTTCCCCCGACTTAACAACATAAGATTTTGATTATTGCCTCCCTCTCTAACCTTACTATTATGCTCTGCTGCAGTAGAAAGAGGGGCAGGAACAGGATGAACCGTTTACCCTCCCCTA…
	KX458636	--------------------------------------------------AACTATATATTTTGTCTTAGGTACCTGATCCGCAATAATTGGTACTGGATTAAGACTTTTAATTCGTTTAGAATTAAGACAACCTGGAAGATTAATTGGAGATGACCAAGTTTATAATGTTATTGTAACAGCACATGCCTTTATTATAATTTTTTTTATAGTTATGCCTATTATAATTGGGGGGTTTGGAAATTGATTGGTCCCTTTAATATTAGGTGCACCAGATATAGCATTCCCACGTATAAACAACATAAGTTTTTGGTTATTACCCCCTTCACTCACTCTACTCCTATGCTCTGCCGCAGTAGAAAGAGGTGCTGGAACAGGATGAACAGTTTATCCCCCCTTA…
	MT994116	--------------------------------------------------AACAATATACTTTATTTTAGGAATCTGATCTGCAATAATTGGAACAGGCTTAAGACTACTAATTCGACTTGAATTAAGCCAACCAGGAAGATTAATTGGAGATGATCAAATCTATAATGTTATCGTTACAGCCCATGCCTTCATTATAATCTTCTTTATAGTTATACCTATTATAATTGGAGGATTTGGAAACTGACTTGTACCATTAATATTAGGAGCACCAGATATAGCATTTCCACGAATAAATAACATAAGATTTTGATTATTACCCCCTTCACTTACCCTCCTTCTATGCTCCGCTGCCGTTGAGAGAGGGGCTGGAACAGGYTGAACCGTTTATCCCCCCTTA…
	KX458649	----------------------------------------------------CAATATACTTTATTTTAGGAATTTGGTCAGCTATAATTGGAACAGGACTTAGTTTATTAATCCGGTTAGAACTTAGCCAACCAGGAAGATTAATTGGAGATGACCAAATTTATAATGTCATCGTAACAGCTCATGCTTTCATTATAATCTTTTTTATAGTAATACCAATTATAATCGGAGGATTTGGAAATTGATTAGTACCTTTAATATTAGGAGCTCCTGATATAGCGTTCCCACGCATAAATAATATAAGATTTTGGTTATTACCCCCTTCTCTTACACTTCTTCTTTGTTCAGCCGCTGTAGAAAGCGGGGCTGGGACAGGTTGAACAGTTTATCCTCCCTTA…
	OL874958	--------------------------------------------------AACTATATACTTTATTTTAGGGATCTGATCTGCCATAATTGGTACAGGACTAAGAATTCTTATCCGACTAGAATTAAGACAACCAGGAAGATTAATTGGAGATGACCAGATCTATAATGTAATTGTAACAGCCCATGCATTCATCATAATTTTTTTTATAGTAATACCAATTATAATTGGAGGATTTGGTAACTGGCTCGTACCTTTAATATTAGGAGCACCAGATATAGCTTTTCCACGTCTAAATAACATAAGATTTTGACTTCTTCCACCATCATTAACCTTATTATTATCTTCAGCAGCAGTAGAAAGAGGAGCTGGAACAGGATGAACTGTGTATCCCCCATTA…
	JN306645	--------------------------------------------------AACAATATACTTCATTCTCGGAATCTGATCGGCCATGATTGGGACCGGGCTAAGAATTTTAATCCGGCTAGAATTAAGCCAACCAGGGAGACTTATTGGAGATGACCAAATTTATAATGTAATCGTAACAGCTCACGCATTCATTATAATCTTCTTTATAGTAATACCTATTATAATTGGAGGATTCGGTAATTGATTGGTGCCCTTAATACTAGGAGCACCAGACATAGCTTTCCCACGATTAAACAATATAAGATTTTGACTATTACCGCCCTCACTAACGTTACTTCTATCCTCAGCTGCCGTAGAAAGAGGGGCAGGAACAGGATGAACAGTCTACCCCCCCTTG…
	JN306646	--------------------------------------------------AACTATATACTTTATTCTAGGAATTTGATCAGCTATGATTGGTACAGGACTAAGAATTCTTATTCGGTTAGAACTTAGCCAACCGGGAAGACTAATTGGAGATGACCAAATTTATAACGTAATTGTAACAGCCCATGCATTTATTATAATTTTTTTCATAGTAATACCCATCATAATTGGAGGATTTGGTAATTGATTAGTACCATTAATATTAGGTGCACCAGATATAGCTTTTCCACGATTAAACAATATAAGATTTTGATTACTCCCGCCTTCTCTAACATTATTATTATCCTCAGCCGCCGTAGAAAGAGGAGCCGGTACAGGATGAACTGTATATCCTCCCCTG…
	MH045610	---------------------------------------------------------------------GGAATTTGATCATCAATAATCGGGACTGCCCTTAGATTATTAATCCGCCTAGAACTTAGCCAGCCCGGAAGCCTGATTGGGGATGATCAGATTTATAATGTTATTGTGACGGCCCACGCCTTTGTGATAATTTTTTTTATAGTTATGCCTATCATAATTGGAGGATTTGGAAACTGACTTATTCCCCTAATACTAGGGGCCCCAGATATAGCATTCCCCCGCCTAAACAATATAAGATTTTGATTACTGCCCCCATCATTAACCCTACTACTATGTTCTGCAGCAGTAGAAAGAGGTGCCGGAACAGGTTGAACTGTTTACCCTCCCCTC…
	HM888149	--------------------------------------------------AACTATATATTTTGTCTTAGGAATTTGGTCTTCTATAATTGGAACCGCTCTAAGTCTTCTTATTCGACTTGAACTTAGTCAACCTGGGAGTTTAATTGGAGATGATCAAATTTATAATGTAATTGTTACTGCCCACGCTTTCATTATAATTTTCTTCATAGTAATGCCAATCATAATTGGAGGATTTGGAAACTGACTAATTCCACTTATATTAGGAGCACCTGATATAGCTTTTCCTCGACTTAATAATCTAAGATTTTGACTATTACCGCCATCACTAACACTCCTTTTAGGTTCCGCAGCAGTGGAAAGAGGTGCTGGAACAGGATGAACAGTTTATCCTCCGTTG…
	KF715049	--------------------------------------------------AACCATATACTTTATCTTAGGAATCTGAGCCTCTATAGTAGGGACAGCTCTTAGTTTACTTATTCGTCTAGAATTAAGACAACCAGGAAGATTAATTGGAGATGACCAAATCTATAATGTGGTAGTAACAGCTCACGCATTTGTTATAATTTTTTTTATAGTAATACCAATTATAATTGGAGGCTTTGGAAATTGACTAGTACCTTTAATATTAGGAGCACCTGACATAGCTTTCCCACGATTAAATAATATAAGTTTTTGACTACTACCTCCCTCATTAACCTTACTTTTATCCTCAGCAGCAGTAGAAAGAGGTGCAGGAACTGGCTGAACAGTTTATCCACCTTTA…
	JQ350448	--------------------------------------------------AACTATATATTTTGTATTTGGAATTTGATCCTCAATAATTGGTACAGCCTTAAGACTGTTAATTCGACTTGAATTGAGACAGCCCGGGAGTTTAATTGGGGATGATCAGATTTATAATGTAATTGTTACGGCTCATGCCTTTATTATAATTTTCTTCATGGTAATGCCAATTATAATTGGAGGATTTGGTAATTGATTAATTCCACTTATACTGGGGGCCCCAGACATAGCATTTCCTCGTTTAAATAACATAAGATTTTGACTTCTACCCCCCTCACTAACCCTACTTTTAAGTTCAGCTGCAGTAGAAAGAGGGGCTGGTACAGGATGAACAGTATACCCCCCTTTG…
	KX458592	-----------------------------------TCATAAAGATATCGGTACTATATATTTCATTTTAGGTATTTGATCAGCTATAATTGGTACTGCTCTTAGTTTATTAATTCGACTTGAACTAAGACAACCAGGAAGCCTAATTGGAGATGATCAAATTTATAATGTTATTGTAACAGCTCATGCCAATATTATAATTTTCTTTATAGTTATACCAATTATAATTGGAGGATTTGGTAATTGATTAATTCCTTTAATATTAGGTGCCCCAGATATAGCTTTTCCACGACTTAATAACATAAGTTTTTGGTTATTACCCCCATCATTAACACTCTTACTGAGTTCTGCAGCTGTAGAAAGAGGAGCCGGTACAGGATGAACAGTATATCCACCCCTA…
	KT706926	--------------------------------------------------TACTATATATTTTGTATTTGGAATTTGGGCATCTATAATTGGAACTGCCCTTAGACTTCTAATCCGTCTTGAATTAAGACAACCAGGAAGATTAATTGGAGATGATCAAATTTATAATGTAATTGTTACAGCTCATGCATTTATTATAATTTTTTTTATAGTAATGCCAATCATAATTGGAGGATTTGGAAATTGATTAATCCCACTTATATTAGGAGCCCCTGACATAGCCTTTCCCCGCCTTAATAATATAAGATTCTGACTTCTTCCTCCATCATTAACACTACTATTATGTTCTGCTGCAGTAGAAAGAGGAGCAGGAACAGGATGAACAGTATATCCGCCCCTT…
	MT994141	--------------------------------------------------TACTATATATTTTGTGTTTGGAATTTGATCATCTATAATTGGAACTGCTCTTAGTCTTCTAATTCGTTTAGAATTAAGACAGCCAGGAAGATTAATTGGAGATGATCAAATTTATAATGTTATTGTTACAGCACATGCATTTATTATAATCTTTTTTATAGTGATACCAATTATAATTGGTGGATTTGGAAATTGATTAATTCCATTAATATTAGGTGCCCCAGACATAGCCTTTCCCCGCCTGAATAACATAAGATTTTGGTTGCTACCACCTTCACTTACATTACTTCTTAGATCAGCAGCAGTAGAAAGAGGTGCAGGAACAGGTTGAACAGTTTATCCACCCCTG…
	MT994105	--------------------------------------------------AACAATATATTTTGTATTAGGAATCTGATCAGCAATAATCGGTACCGGTCTTAGAATTCTTATTCGATTGGAATTAAGACAACCTGGAAGATTAATTGGAGATGACCAAATTTATAATGTAATTGTAACTGCACATGCTTTTATTATAATTTTTTTTATAGTTATACCCATTATAATTGGAGGATTTGGAAATTGATTGGTGCCACTAATATTAGGTGCTCCAGATATGGCATTTCCTCGAATAAATAATATAAGATTTTGATTACTCCCTCCATCTTTAACCCTACTTTTATGCTCTGCAGCAGTAGAAAGAGGAGCAGGAACCGGATGAACAGTATATCCTCCACTG…
	AB610781	--------------------------------------------------AATTATATACTTATTATTAGGAATTTGATCATCAATAATTGGTAGTGCCCTAAGAGTCCTTATTCAATTAGAATTAAGTCAACCAGGAAGATTAATTGGAGATGATCAAATTTACAATGTAATTGTTACTGCCCATGCTTTTGTCATAATTTTTTTTATAGTAATACCAATCATAATTGGAGGATTTGGAAATTGATTAATTCCTTTAATACTTGGAGCACCGGAGATAGCATTCCCACGATTAAATAATATAAGATTCTGATTACTTCCTCCATCCCTTACTCTTCTATTATGTTCAGCAGCCGTTGAGAGAGGAGCAGGAACGGGATGAACAGTATATCCTCCTCTT…
	MH045607	---------------------------------------------------------------------GGAATTTGATCATCCATAATTGGGACATCACTTAGTCTATTAATTCGATTAGAACTTAGACAGCCAGGAAGACTGATTGGAGACGACCAAATTTATAACGTAATTGTAACCGCACATGCATTTGTTATAATCTTTTTTATAGTAATACCTATCATAATTGGAGGATTTGGAAATTGATTAATCCCATTAATATTAGGGGCCCCTGATATAGCATTTCCACGATTAAATAATATAAGATTTTGACTTTTACCCCCATCATTAACCTTATTATTATGTTCAGCAGCAGTAGAAAGAGGGGCAGGAACAGGTTGAACTGTTTACCCCCCTCTT…
	MH045602	---------------------------------------------------------------------GGAATTTGATCTTCTATAATTGGCACATCTCTTAGACTGTTAATCCGGTTAGAATTAAGTCAACCTGGTAGCTTAATTGGAGATGATCAAATTTATAACGTGATTGTGACTGCACACGCATTTGTAATAATTTTCTTTATAGTAATACCAATCATAATTGGGGGATTTGGAAATTGATTAATCCCCCTAATATTAGGGGCCCCAGACATAGCATTTCCACGTCTAAATAATATAAGATTTTGATTATTACCCCCATCACTAACCCTCCTTTTATGCTCTGCAGCCGTAGAAAGAGGAGCAGGGACAGGATGAACTGTTTACCCCCCACTT…
	KX458640	--------------------------------------------------TACTATATATTTTATCTTAGGAATTTGATCAGCAATAATTGGAACAGGATTAAGCTTACTAATTCGGCTAGAATTAAGACAACCAGGTAGATTAATCGGGGATGACCAAATTTACAATGTAATTGTTACAGCCCACGCATTTATTATAATTTTCTTTATAGTTATACCAATCATAATTGGGGGATTTGGAAATTGATTGGTGCCCTTAATACTAGGGGCACCAGACATAGCCTTCCCACGACTAAACAACATAAGATTCTGACTACTTCCCCCATCATTAACTCTTCTATTATGCTCCGCAGCAGTAGAGAGAGGAGCAGGTACAGGATGAACTGTTTATCCTCCTTTA…
	HM453306	--------------------------------------------------TACTATATACTTTGTATTCGGAATTTGATCATCAATAATTGGAACAGCCCTAAGCTTATTAATTCGATTAGAATTAAGACAGCCGGGAAGATTAATTGGTGATGATCAAACTTATAACGTAATTGTAACAGCACACGCTTTTGTAATAATTTTCTTCATAGTAATACCCATCATAATTGGAGGATTTGGAAACTGATTAGTGCCCTTAATACTAGGAGCCCCAGACATAGCATTTCCTCGTCTTAATAATATAAGCTTTTGGTTACTACCACCCTCACTAACACTTCTGCTATGTTCAGCTGCCGTAGAAAGAGGAGCTGGAACAGGATGAACAGTGTATCCGCCCCTT…
	AB610782	--------------------------------------------------TACTATATATTTTGTATTTGGAATTTGATCATCTATAATTGGCACAGCCTTAAGATTATTAATTCGATTAGAATTAAGCCAGCCAGGAAGATTAATTGGAGACGATCAAATTTATAATGTAATTGTAACTGCCCATGCATTTGTAATAATTTTTTTTATAGTAATACCTATTATAATTGGGGGATTTGGAAATTGGTTGATTCCATTAATATTAGGGGCCCCAGACATAGCATTTCCCCGACTAAATAACATAAGATTTTGACTATTACCCCCATCACTTACATTACTATTATGTTCAGCAGCTGTAGAAAGAGGGGCAGGGACAGGTTGAACCGTATACCCCCCCCTT…
	AB672743	------------------------------------------------------ATATATTTTGTATTAGGAATTTGATCATCAATAATTGGAACAGCACTAAGATTATTAATTCGTCTAGAATTAAGCCAACCAGGAAGCTTAATTGGAGATGATCAAATCTATAATGTAATTGTTACAGCCCATGCATTTATTATAATTTTCTTTATAGTTATACCCATCATAATTGGAGGATTTGGAAACTGATTAGTTCCCTTAATACTAGGAGCACCAGACATAGCATTCTCCCGATTAAATAATATAAGATTTTGATTACTACCCCCATCCCTTACATTACTATTATGTTCAGCATCTGTAGAAAGCGGGGCAGGAACAGGATGAACAGTATACCCTCCCCTA…
	JN306644	--------------------------------------------------TACTATATATTTTATTTTTGGAATTTGATCAGCAATGATTGGAACAGCCTTAAGTCTTCTAATTCGACTTGAATTAAGCCAGCCAGGTAGTTTAATTGGTGACGACCAAATTTATAACGTTATTGTAACTGCTCATGCCTTTATTATAATTTTCTTTATAGTTATGCCGATCATAATTGGAGGATTCGGAAACTGGCTAATTCCACTAATATTAGGGGCACCAGATATGGCCTTTCCACGACTTAATAATATAAGATTTTGATTATTACCCCCATCTTTAACATTACTATTAAGTTCAGCTGCTGTTGAAAGAGGGGCAGGTACTGGATGAACCGTATACCCCCCTCTT…
	KX458748	------------------------------------------------GGCACAATATACTTCGTATTTGGGATTTGATCATCAATAGTAGGAACTGCCCTAAGTTTACTAATTCGATTAGAACTAAGACAACCGGGTAGTTTAATTGGCGATGATCAAATTTATAATGTAATTGTTACAGCTCACGCCTTTATTATAATTTTCTTTATAGTAATACCAATCATAATTGGGGGATTTGGGAACTGATTAATTCCATTAATATTAGGAGCACCAGACATAGCCTTCCCCCGACTTAATAATATAAGATTTTGATTATTACCACCATCAATCACCCTTCTACTTAGATCTGCCGCTGTAGAAAGAGGAGCAGGGACAGGATGAACAGTTTACCCGCCTCTA…
	KF715038	---------------------------------------------------ACCATATACTTTGTTCTTGGAATCTGATCCTCTATAGTAGGAACTTCCTTAAGATTATTAATTCGTCTTGAATTAAGACAACCTGGAAGATTAATTGGAGATGATCAAATTTATAACGTAATTGTTACAGCTCATGCCTTTGTTATAATTTTCTTTATAGTAATACCAATTATAATTGGGGGATTTGGAAACTGATTAGTACCATTGATATTAGGTGCTCCAGATATAGCATTTCCTCGATTAAATAATATGAGATTTTGATTACTCCCTCCATCTTTATCATTACTTCTTTGTTCCGCTGCAGTAGAAAGTGGAGCAGGAACAGGATGAACAGTATATCCCCCACTC…
	KX458788	--------------------------------------------------CACTATATACTTTGTATTTGGAATTTGATCTTCAATAATTGGAACAGCCCTAAGATTATTAATTCGTTTAGAACTTAGACAACCAGGAAGACTAATTGGAGACGATCAAATTTATAATGTAGTAGTAACCGCCCACGCATTCGTAATAATTTTCTTTATAGTAATACCGATTATAATTGGAGGATTTGGAAATTGACTAATTCCTCTTATATTGGGAGCTCCAGACATAGCATTCCCTCGATTAAACAATATAAGATTTTGATTATTACCCCCATCACTAACCTTATTATTAAGATCTGCCGCAGTAGAAAGAGGAGCGGGAACAGGATGAACTGTTTATCCTCCCCTA…
	KX458693	------------------------------------------------GGAACTATGTATTTCGTTTTTGGAATCTGATCATCAATAATTGGAACAGCACTTAGATTACTAATTCGATTAGAACTAAGTCAACCAGGAAGATTAATTGGAGACGATCAAATTTATAATGTAATCGTAACAGCACATGCTTTCATTATAATTTTTTTTATAGTAATACCAATCATAATTGGAGGATTTGGAAACTGATTAATTCCCCTTATATTAGGAGCCCCAGATATAGCATTTCCACGACTAAACAATATAAGATTTTGATTATTACCCCCATCAATCACACTACTATTAAGCTCTGCCGCAGTAGAAAGAGGAGCAGGAACTGGTTGAACTGTTTATCCCCCTCTA…
	KF715040	--------------------------------------------------AACAATATACTTCATCTTCGGAATCTGAGCATCAATAGTAGGTACCGCTTTAAGTCTTTTAATTCGATTAGAACTAAGACAGCCAGGTAGTCTTATTGGAGATGATCAAATTTATAATGTAATTGTTACAGCACACGCATTTGTTATAATTTTTTTTATAGTAATACCCATTATAATTGGAGGATTCGGAAACTGATTAGTTCCTTTAATATTAGGAGCACCTGATATAGCATTTCCCCGATTAAATAACATAAGTTTTTGACTTCTCCCTCCGTCTTTATCATTACTTTTATGTTCCGCAGCCGTAGAAAGAGGTGCAGGAACAGGATGAACAGTATATCCCCCTCTT…
	JN306656	--------------------------------------------------TACCATATACTTCGTATTCGGAATTTGATCATCTATAATTGGCACAGCACTAAGACTATTAATTCGTTTAGAATTAAGCCAACCAGGGAGTTTAATTAGAGATGACCAAACTTATAACGTAATTGTTACAGCACATGCATTTATTATAATCTTCTTTATAGTAATACCAATTATGATCGGGGGATTTGGGAATTGATTAATCCCTCTAATGTTAGGAGCTCCAGACATAGCATTCCCACGATTAAATAATATAAGATTTTGGCTATTACCCCCATCATTAACATTATTATTAAGTTCTGCTGCAGTAGAGAGAGGAGCAGGTACTGGATGAACTGTTTATCCCCCCCTC…
	JN306642	--------------------------------------------------AACCATATACTTTGTATTCGGAATTTGAGCATCTATAATTGGCACAGCACTTAGACTATTGATTCGATTAGAATTAAGACAACCAGGAAGATTAATCGGAGATGATCAAATTTATAACGTAATTGTTACAGCTCACGCATTCATTATAATTTTTTTCATAGTTATACCAATTATAATTGGAGGATTTGGTAATTGACTTATTCCTTTAATACTAGGGGCCCCAGACATAGCATTTCCACGATTAAATAATATAAGATTCTGACTTCTTCCACCGTCGCTAACTCTTCTATTAAGCTCAGCAGCAGTAGAAAGAGGGGCGGGCACAGGATGAACAGTTTACCCTCCACTT…
	MT994100	----------------------------------------AAGATATTGGAACAATATACTTTATCTTCGGGATCTGAGCCTCTATAGTAGGAACAGCCCTAAGTCTACTAATTCGGTTAGAATTAAGCCAACCAGGAAGATTAATTGGAGATGATCAAATCTATAATGTAATTGTTACAGCACATGCTTTCGTTATAATTTTCTTTATAGTTATACCAATTATAATTGGAGGATTTGGAAATTGATTAGTACCCTTAATATTAGGGGCACCAGATATAGCATTTCCACGATTAAATAATATAAGCTTCTGATTATTGCCTCCCTCATTATCACTACTTTTATGTTCTGCTGCAGTAGAAAGAGGGGCTGGTACAGGATGAACTGTTTATCCTCCCCTT…
	LN811338	-----------------------------------------------------CATGTACTTAATCTTCGGAACCTGAGCAGCAATAGCCGGAACTGCCCTAAGCCTAATTGTCCGACTGGAGTTAAGTCAGCCCGGCTCCCTCATCGGGGACGACCAAATCTATAATGTAATTGTCACAGCACATGCCTTTGTAATAATTTTTTTCATAGTGATACCAATCATAATAGGCGGATTCGGGAATTGAATGCTCCCCCTCATACTAGGTGCCCCAGACATAGCTTTCCCCCGGATAAATAATCTTAGTTTCTGGCTCTTACCACCTTCTCTTACCCTCTTAATGATGTCCATGGCTGTGGAAAGAGGAGCTGGCACCGGTTGAACTGTTTACCCCCCTCTA…
	LN811340	------------------------------------------------------ATATATTTAATTTTCGGCACATGGGCGGCCATAGCCGGAACAGCCTTAAGCCTCATTGTACGATTAGAGCTTAGCCAGCCTGGAACTCTAATTGGGGATGACCAAATCTATAATGTTATTGTAACAGCCCACGCCTTCGTAATAATTTTCTTTATAGTTATACCTATTATAATAGGAGGATTTGGAAACTGAATACTCCCTTTAATATTAGGGGCCCCTGACATAGCATTTCCCCGCATAAACAACTTAAGCTTCTGACTTCTGCCCCCCTCCTTAACCTTGCTAATAATATCAATGGCTGTAGAAAGAGGAGCAGGAACAGGCTGAACAGTATATCCCCCATTA…
	MT994079	--------------------------------------------------AACCATGTATCTAATTTTTGGCGCTTGAGCAGCTATAGCTGGAACAGCTTTAAGAATTATTGTGCGACTAGAGCTCAGCCAACCCGGGGCCCTAATTGGGGATGACCAAATTTATAACGTAATTGTAACAGCCCATGCCTTTGTAATGATTTTCTTCATAGTAATACCAGTAATAATAGGAGGATTCGGAAATTGAATACTCCCCCTTATGTTAGGCGCCCCAGACATGGCCTTCCCCCGAATAAACAATCTCAGCTTCTGACTCCTCCCCCCCTCTTTAACCCTTCTCACAACATCAATAATAGTTGAAAGAGGTGCGGGCACCGGCTGAACCGTATACCCCCCGTTA…
	MH746219	------------------------------------------------------------------------------------------------------------------------------------CCCGGAGCCCTAATTGGAGACGACCAAATCTATAACGTTATCGTTACTGCCCATGCATTTGTCATAATTTTCTTCATAGTAATACCTGTCATAATAGGAGGCTTTGGAAACTGGATGCTCCCGCTCATGTTAGGTGCCCCTGATATGGCCTTCCCACGAATAAATAATCTTAGCTTTTGACTTCTACCCCCCTCCTTAACCCTCTTAACCACCTCCATAATAGTTGAAAGCGGGGCTGGAACTGGTTGAACAGTCTACCCCCCGCTC…
	JN306671	--------------------------------------------------AACCATATATCTAATCTTTTGAGCCTGGGCCGCCATAGCTGGCACAGCCTTAAGAATTATTGTCCGGCTAGAGCTCAGCCAACCCGGAGCCCTAATTGGAGATGACCAAATCTATAATGTTATCGTTACCGCTCATGCCTTCGTAATAATTTTCTTTATAGTAATACCCGTAATAATAGGGGGATTTGGAAACTGAATACTCCCCCTTATACTAGGTGCCCCTGATATAGCCTTTCCCCGAATAAATAATCTTAGATTTTGACTCCTTCCCCCGTCCCTCACCCTCCTTTCTACATCAATGATAGTAGAAAGTGGAGCAGGAACTGGATGAACCGTATACCCCCCCCTT…
	KF569298	-----------------------------------------------------CATATATCTTATTTTTGGCACATGATCTGCCATAGCAGGAACAGCACTAAGACTTATTATTCGCCTTGAATTAAGCCAACCAGGATCTCTAATCGGAGATGACCAAATTTATAACGTCATCGTCACTGCCCACGCTTTTGTCATGATTTTCTTCATAGTAATACCGATCATAATAGGAGGGTTTGGAAATTGAATACTACCTCTTATGCTAGGCGCCCCAGATATAGCCTTCCCACGAATAAACAACCTAAGCTTCTGGTTACTTCCCCCGTCCCTCACTCTACTAATAGCCTCCATAGCTGTTGAAAGTGGGGCAGGGACTGGCTGAACCGTATACCCCCCTCTA…
	MG299089	--------------------------------------------------AACTATATATCTAATCTTTGGCATCTGATCAGCCATAGCAGGAACAGCACTTAGCTTAATCGTACGCCTAGAACTAAGACAACCAGGATCTCTGATTGGAGATGACCAAATCTACAACGTAATTGTAACTGCACACGCATTTGTAATAATTTTCTTTATAGTTATACCTATCATAATAGGAGGGTTTGGCAACTGACTACTACCCCTAATACTAGGCGCTCCAGATATAGCATTCCCCCGAATAAACAACCTTAGTTTCTGACTTCTTCCCCCCTCACTAACCCTACTAATAGCCTCAATAGCAGTAGAAAGCGGAGCAGGAACAGGCTGAACAGTATATCCCCCTCTT…
	KF569291	-------------------------------------------------GAACTATATACCTCATCTTCGGCACCTGGGCCGCAATGGCAGGGACCGCACTTAGCCTTATTGTGCGCCTAGAGCTTAGCCAGCCCGGCACACTAATCGAAGACGACCAAATCTACAATGTAATTGTAACTGCCCACGCATTTGTTATAATTTTCTTCATAGTAATACCCATCATAATAGGAGGCTTTGGCAATTGAATGCTCCCTCTAATACTAGGCGCACCAGACATGGCATTCCCCCGAATAAATAACCTAAGCTTTTGGCTGCTCCCCCCATCCCTTACCCTTCTTATGGCATCAATAGCAGTAGAAAGCGGAGCAGGAACAGGATGAACCGTATACCCCCCTCTA…
	KP421316	---------------------------------------------------------------------GGAGCTTGAGCCGCAATAGCCGGCACTGCTCTCAGCCTCATTATTCGCCTAGAGCTCAGCCAACCCGGATCCCTAATCGGAGATGACCAAATTTACAATGTCATTGTTACAGCCCATGCATTCGTAATGATTTTCTTTATAGTTATACCTATCATAATGGGGGGGTTCGGAAACTGAATATTACCTCTAATATTAGGGGCACCAGATATAGCCTTTCCACGGATAAATAACCTAAGATTCTGGCTTCTGCCCCCATCTCTTACCCTTTTAATGGCATCAATAGCAGTAGAAAGCGGAGCTGGTACTGGATGAACCGTATACCCCCCCCTA…
	MG311375	--------------------------------------------------AACTATATATCTGATTTTTGGCGTCTGAGCCGCAATAGCAGGAACGGCCCTAAGCCTAATTGTACGGTTTGAGCTAAGACAACCAGGAACCCTAATTGGAGACGACCAAATCTATAATGTCATTGTAACCGCACACGCATTCGTAATAATCTTCTTTTTTGTTATACCTGTTATAATAGGGGGGTTTGGTAATTGAATACTGCCCTTGATACTAGGTGCCCCAGACATAGCATTCCCACGAATAAACAACTTAAGCTTTTGGCTCCTACCCCCTTCACTCTCTTTATTAACCGCCTCAATAGCAGTAGAAAGAGGGGCAGGAACCGGATGAACAGTATACCCCCCTTTA…
	KM611499	--------------------------------------------------AACCATATATCTAATTTTTGGCACCTGAGCCGCTATAGCAGGCACTGCCTTAAGCCTTATTGTCCGATTAGAACTAAGACAACCCGGAACCTTAATTGGAGACGACCAAATCTATAACGTTATTGTTACAGCCCACGCTTTCGTTATAATCTTTTTCATAGTAATACCGATCATAATAGGAGGATTCGGAAACTGAATACTCCCACTAATACTTGGAGCCCCAGATATGGCCTTCCCACGAATAAATAATTTAAGCTTCTGACTTCTACCACCCTCTTTAACCCTTCTCATAGCCTCAATAGCAGTAGAAAGAGGAGCAGGCACCGGATGAACTGTATACCCCCCCTTA…
	LN811336	------------------------------------------------------ATATATTTAATTTTCGGAACTTGAGCAGCTATAGCAGGCACAGCCCTAAGCCTAATCGTCCGGCTAGAGCTTAGCCAGCCTGGTAGCTTAATTGGAGACGACCAAATCTATAACGTAATTGTTACCGCCCACGCTTTCGTAATAATCTTCTTCATAGTGATACCTATTATAATAGGGGGCTTTGGCAATTGAATACTGCCCCTTATATTAGGCGCCCCTGACATAGCCTTCCCCCGAATAAACAATCTCAGCTTCTGACTCCTACCACCCTCTCTCACCCTTCTGATAATATCCATAGCTGTAGAAAGTGGAGCCGGCACCGGGTGAACAGTATACCCCCCCCTA…
	LT630330	-------------------------------------------------------------------------------CCGC-ATAGCAGGAACTGCCCTAAGACTCATTATTCGAATAGAGCTAAGTCAACCGGGGTCCTTAATCGGAGACGACCAAACCTATAATGTAGTAGTAACAGCCCATGCCTTTGTAATAATTTTCTTTATAGTAATACCTATTATAATAGGGGGCTTCGGAAACTGGATACTCCCCCTAATACTTGGTGCCCCTGATATAGCTTTTCCCCGAATAAACAACTTAAGATTTTGACTTCTTCCACCATCCCTCTCCCTCCTTATAGCATCTATAGCAGTAGAAAGAGGAGCAGGAACAGGATGAACTGTTTATCCCCCACTT…
	FJ785784	-------------------------------------------------------------------------------------TAGCAGGTACCGCCCTAAGACTTATTGTACGAATAGAATTAAGACAACCAGGAACCCTAATTGGCGATGACCAAATCTATAACGTTATCGTTACAGCCCACGCATTTGTCATAATTTTCTTTATAGTAATACCTATCATAATGGGGGGATTTGGCAACTGAATATTACCCCTCATACTAGGCGCCCCAGACATAGCATTCCCTCGAATAAACAACCTAAGATTCTGACTTCTACCCCCATCCCTCACACTACTAATAATATCCATAGCAGTAGAAAGTGGCGCCGGAACAGGTTGAACTGTATACCCCCCTTTA…
	JN306683	--------------------------------------------------AACAATATATTTAATTTTTGGAGTATGAGCAGCAATAGCAGGAACCGCTCTAAGCCTTATTGTCCGCCTAGAACTGAGACAGCCCGGCACCCTAATCGGAGACGATCAAATCTACAATGTAATCGTAACTGCCCATGCCTTTGTAATAATCTTCTTTATAGTAATGCCTATTATAATAGGGGGGTTTGGTAACTGAATGCTTCCCTTAATATTAGGCGCCCCCGACATAGCTTTCCCTCGAATAAACAACCTAAGCTTTTGACTCCTTCCCCCCTCTTTATCCCTATTAATAACAGGAATAGCTGTAGAAAGAGGAGCAGGAACCGGATGAACAGTATACCCCCCCCTT…
	KM611563	--------------------------------------------------AACAATATACCTAATTTTCGGAACCTGAGCAGCCATAGCAGGCACAGCCCTCAGACTAATCGTACGCATAGAACTAAGCCAACCAGGAACCTTAATTGGGGACGACCAAATCTATAATGTGGTAGTAACCGCCCACGCCTTTGTAATAATTTTCTTTATAGTAATGCCAATTATAATAGGAGGATTTGGAAATTGAATACTACCTCTAATATTAGGAGCCCCCGACATAGCCTTTCCCCGAATAAATAACTTAAGATTTTGACTGCTGCCCCCCTCCCTAACACTACTAATAGCCTCAATAGCAGTTGAAAGAGGAGCAGGAACAGGCTGAACTGTCTACCCCCCTCTT…
	KP173664	------------ATTCGATGATTGCTATCAACCAACCATAAAGACATCGGAACAATATACTTAATTTTCGGGACCTGAGCAGCAATAGCAGGAACAGCACTTAGACTAATTGTACGAATAGAGTTAAGACAACCAGGATCACTTATTGGTGACGACCAGATTTATAATGTAGTAGTAACCGCACATGCTTTCGTAATAATCTTTTTTATAGTAATACCCATTATAATAGGCGGATTTGGAAATTGAATATTACCCCTAATACTAGGGGCCCCAGATATAGCATTTCCGCGAATAAACAACCTAAGATTCTGATTACTCCCCCCCTCATTATCACTACTAATAGCATCGATAGCAGTAGAGAGAGGAGCAGGGACAGGATGAACAGTTTATCCCCCTCTT…
	MF744999	--------------------------------------------------AACCATATATCTCATTTTCGGAACCTGAGCAGCCATAGCAGGCACCGCCCTAAGCCTGATTGTCCGAATAGAGCTCAGCCAGCCCGGCACCCTAATCGGGGATGACCAAATTTATAATGTTATCGTAACCGCCCACGCTTTTGTTATAATTTTTTTTATAGTTATGCCCATCATAATGGGAGGCTTCGGCAACTGAATACTTCCCCTAATGTTAGGCGCCCCAGACATGGCTTTCCCCCGAATAAACAACCTAAGCTTCTGACTTCTTCCCCCCTCTCTCTCCCTCCTAATAACCTCAATAGCCGTTGAAAGAGGGTCAGGGACAGGATGAACAGTTTACCCCCCGTTA…
	LT630329	--------------------------------------------------------------------------------------------------------------------------------------------------------------------TAACGTTATAGTTACAGCACACGCCTTTATTATAATCTTCTTTATGGTAATACCAATTATAATAGGGGGATTTGGAAACTGAATGCTCCCTCTAATACTAGGAGCCCCAGATATAGCCTTCCCCCGAATAAATAACTTAAGATTCTGGCTTCTTCCTCCCTCACTATCATTATTAATAGCCTCAATAGCAGTAGAAAGAGGAGCCGGTACTGGATGAACCGTGTACCCGCCCCTA…
	LT630326	---------------------------------------------------------------------------TGAGCTGCAATGGCCGGAACCGCTTTAAGCCTAATTGTACGAATAGAACTAAGCCAACCAGGCACCCTAATCGGCGACGACCAAATTTATAATGTAGTAGTAACTGCACACGCCTTCGTAATAATCTTCTTTATGGTAATACCAATTATAATGGGGGGGTTTGGAAATTGAATACTCCCCCTAATATTAGGGGCTCCAGATATAGCCTTCCCGCGAATAAATAACCTAAGCTTTTGGCTCCTACCTCCCTCCTTAACCCTGCTAATATCCTCAATAGCAGTAGAAAGAGGAGCAGGCACAGGATGAACAGTATACCCCCCCCTT…
	LT630324	--------------------------------------------------AACAATATACCTAATCTTCGGAACTTGAGCCGCAATAGCAGGAACTGCTCTAAGCCTAATCATTCGGATAGAACTAAGACAACCAGGAACCTTAATTGGAGACGACCAAATTTACAACGTAGTAGTAACAGCGCACGCCTTCGTAATAATTTTCTTTATAGTAATGCCTATTATAATGGGGGGGTTTGGTAACTGAATACTACCCCTAATACTAGGGGCCCCAGACATAGCATTCCCCCGAATAAACAATCTAAGATTCTGATTACTCCCCCCCTCCCTTACACTACTAATAGCATCAATAGCCGTAGAAAGAGGAGCAGGAACAGGATGAACTGTATACCCCCCCCTA…
	LT630334	---------------------------------------------------------------------------TGAGCCGC-ATAGCAGGAACCGCACTAAGCCTAATCATTCGAATAGAATTAAGTCAACCCGGATCCCTTATTGGAGACGACCAAATCTATAATGTGGTAGTAACAGCCCACGCCTTTGTAATAATTTTCTTTATGGTTATACCCATCATAATAGGAGGATTTGGAAACTGAATGCTTCCCTTAATATTAGGAGCCCCAGACATAGCTTTCCCCCGAATAAATAATTTAAGATTCTGATTATTACCCCCAAGCCTAACCTTATTAATAGCATCCATAGCAGTAGAAAGAGGAGCAGGGACAGGATGAACAGTATACCCCCCCCTA…
	KF569299	--------------------------------------------------------------------------------------------------CCTCAGCCTTATTGTACGCCTCGAACTAAGACAACCAGGAGCCCTAATTGGAGACGACCAAGTATACAACGTTATTGTTACAGCCCACGCCTTCGTAATAATTTTCTTCATAGTAATACCAGTTATAATGGGGGGATTCGGAAACTGGATATTACCCCTTATACTAGGGGCCCCTGACATAGCCTTTCCTCGAATAAATAACCTAAGATTTTGACTCCTCCCCCCATCATTAACCCTACTAACAGCCTCAATAGCCGTAGAAAGCGGAGCCGGAACCGGTTGAACCGTTTACCCCCCTCTC…
	LT630331	------------------------------------------GATATTGGAACAATATATCTAATCTTTGGCGCATGAGCAGCAATAGCAGGAACAGCCCTAAGTCTAATCATCCGAATAGAACTAAGACAACCAGGATCACTCATCGGAGATGACCAAATTTACAACGTAATAGTCACAGCCCACGCCTTTATCATAATCTTCTTTATAGTTATACCAATCATAATAGGGGGATTCGGTAATTGAATACTCCCCCTAATGTTGGGAGCCCCCGACATAGCATTCCCACGAATAAATAATCTAAGCTTTTGACTTTTACCACCCTCCCTATCTCTACTAATAGCATCAATAGCCGTAGAAAGAGGGGCAGGAACAGGCTGAACAGTCTACCCACCCCTA…
	LT630327	------------------------------------------------------------------------------------------------GCCTTAAGACTCATTGTACGAATAGAGCTAAGACAGCCCGGCACCCTAATTGGAGACGATCAAATCTATAATGTTGTAGTAACAGCCCACGCCTTTGTAATAATCTTCTTTATAGTTATGCCCATTATAATAGGAGGATTCGGAAACTGAATATTACCATTAATGCTCGGGGCCCCAGATATAGCCTTCCCCCGAATAAATAACCTGAGCTTCTGATTATTACCCCCCTCTTTGTCTCTACTTATAGCCTCAATAGCAGTAGAAAGAGGGGCAGGAACAGGATGAACCGTCTACCCCCCCCTA…
	KM611516	--------------------------------------------------AACAATATACCTAATCTTCGGAACATGAGCAGCTATAGCAGGAACAGCCTTAAGACTTATTGTGCGAATAGAGCTAAGACAACCAGGCAGCCTAATTGGAGATGACCAAATTTACAACGTAGTAGTGACAGCCCATGCCTTCGTAATAATCTTTTTCATAGTGATGCCTATCATAATAGGAGGATTCGGAAATTGAATACTGCCCCTAATACTTGGGGCCCCAGACATAGCCTTCCCACGAATAAATAACTTAAGCTTTTGGCTCCTGCCCCCTTCCTTATCCCTGCTTATAGCATCAATAGCAGTAGAAAGAGGAGCAGGAACAGGCTGAACCGTCTACCCCCCCTTA…
	MG310498	--------------------------------------------------AACCATATATCTAATTTTTGGGACCTGAGCCGCAATAGCAGGAACCGCCCTTAGCCTTATTGTCCGAATAGAGCTTAGTCAACCAGGAACTCTAATTGGAGACGACCAAATCTATAACGTAATTGTAACTGCCCACGCCTTCGTCATAATTTTCTTCATAGTAATACCTATCATAATAGGAGGATTCGGAAACTGAATACTTCCCCTCATACTAGGAGCTCCAGACATAGCGTTCCCCCGAATAAATAATCTAAGCTTCTGACTTCTTCCCCCGTCCCTATCACTTCTAATAGCATCAATAGCCGTAGAAAGCGGAGCCGGAACCGGATGAACCGTTTACCCGCCACTA…
	LT630325	-------------------------------------------------------------------------------------TAGCAGGAACCGCCTTAAGCTTAATTATTCGGATGGAGCTAAGACAACCAGGCACCCTAATCGGGGATGACCAAATTTATAATGTAATAGTGACCGCCCATGCCTTTATCATAATTTTCTTCATAGTGATACCAATTATAATAGGAGGATTTGGAAACTGAATGCTTCCCCTCATACTCGGAGCCCCAGACATAGCATTCCCCCGAATAAACAATTTAAGCTTCTGACTACTCCCCCCCTCACTGTCCTTACTAATAGCCTCAATAGCAGTAGAAAGAGGAGCAGGAACTGGATGAACAGTGTACCCCCCTCTA…
	JN306676	--------------------------------------------------AACAATATATCTAATCTTCGGGGTCTGAGCAGCAATAGCTGGCACAGCCCTCAGCCTAATCGTTCGCCTAGAGCTCAGACAACCCGGAACTCTCATTGGAGACGACCAAATCTATAATGTAATTGTAACAGCCCACGCCTTTGTCATAATCTTCTTCATAGTTATGCCTATTATGATAGGCGGCTTTGGAAACTGAATACTCCCCTTAATACTAGGAGCCCCCGATATAGCATTCCCCCGAATAAACAACTTAAGATTCTGACTCCTTCCCCCGTCTCTCACCCTTCTTATAATATCCATAGCCGTAGAGAGTGGGGCCGGAACAGGCTGAACTGTCTACCCTCCCCTA…
	KF569290	-------------------------------------------------GAACAATATATTTAATCTTTGGCACTTGAGCAGCAATAGCTGGAACAGCCCTAAGACTAATTGTACGATTAGAGCTAAGACAACCAGGAACCCTTATCGGAGACGACCAAACCTATAATGTTATTGTCACAGCCCACGCATTCGTAATAATCTTTTTTATAGTAATACCTATCATAATAGGGGGATTCGGAAATTGAATATTACCCCTAATACTTGGTGCACCTGACATAGCCTTCCCGCGAATAAACAACCTAAGATTTTGACTTCTTCCTCCATCCTTAACCCTTCTAATAATATCAATAGCCGTAGAAAGTGGGGCTGGAACAGGCTGAACAGTCTACCCCCCCTTA…
	KF569300	---------------------------------------------------------------------------TGAGCTGCCATAGCAGGCACCGCTCTAAGCCTCATTGTCCGGTTAGAATTAAGCCAACCAGGAGCTCTAATTGGAGACGACCAAATTTATAATGTTATTGTGACAGCCCACGCTTTTGTAATAATTTTCTTCATGGTAATACCCATCATAATAGGGGGATTCGGAAATTGAATATTACCTTTAATACTAGGAGCCCCCGATATAGCATTCCCCCGAATAAATAATTTAAGTTTTTGATTACTTCCACCATCTCTAACACTATTAATAATATCCATAGCCGTGGAAAGCGGAGCTGGAACAGGTTGGACTGTATACCCCCCTCTA…
	KF569293	-------------------------------------------------------------------------------------------------------------------------------------------CACTAGTCGGAGACGACCAAATCTATAACACAATCGTAACAGCACACGCATTCGTAATAATCTTTTTCATAGTTATACCAATCATAATAGGAGGATTTGGAAACTGAATACTGCCACTAATACTAGGAGCACCAGACATGGCCTTCCCACGAATAAACAACATAAGATTCTGGCTACTACCCCCCTCCCTAACCCTTCTAATAAGATCAATAGCAGTAGAGGGGGGGGCTGGAACAGGATGAACTGTATACCCCCCCCTG…
	JQ350443	--------------------------------------------------AACCATGTACCTTATTTTTGGTGTGTGGGCCGCCATAGCGGGAACCGCCCTCAGCCTAATCGTTCGGTTAGAACTCAGCCAACCTGGAACTTTAATTGGAGACGACCAAATTTACAATGTTATCGTCACTGCCCACGCCTTCGTAATAATTTTTTTTATAGTAATACCCATCATAATGGGGGGATTCGGAAACTGAATACTCCCCCTAATATTAGGGGCCCCAGACATAGCCTTCCCCCGAATAAATAACCTAAGTTTCTGGCTACTTCCCCCCTCACTCACCCTACTAATGGCCTCAATAGCAGTAGAAAGAGGGGCGGGCACGGGCTGAACCGTATACCCCCCCCTA…
	MT994102	--------------------------------------------------AACTATATACCTTATTTTTGGGGTATGAGCCGCCATAGCCGGAACTGCCCTTAGCCTAATTGTTCGACTAGAACTTAGTCAGCCCGGAACCCTGATTGGGGATGACCAAATCTACAATGTAATTGTCACTGCCCACGCCTTCGTAATAATCTTTTTCATGGTGATACCAATTATAATAGGGGGGTTCGGAAACTGAATACTCCCACTAATATTAGGAGCCCCAGATATAGCTTTTCCCCGAATAAACAACCTAAGATTTTGACTCTTACCTCCCTCACTTACCCTACTAATGGCCTCAATGGCAGTAGAAAGAGGAGCCGGAACAGGATGAACAGTTTACCCCCCCTTA…
	KM999126	--------------------------------------------------AACAATATATTTAATCTTCGGCACATGAGCAGCCATAGCAGGAACAGCCCTAAGATTAATTGTTCGCCTAGAACTAAGACAACCAGGAACTCTCATTGGAGACGACCAAATCTATAATGTAATCGTAACCGCACACGCCTTCGTAATAATTTTTTTCATAGTTATACCCATCATAATGGGSGGATTTGGAAACTGAATACTTCCTCTTATACTAGGCGCCCCCGACATAGCCTTCCCGCGAATAAACAACTTAAGCTTCTGGCTGCTCCCTCCCTCCCTCACCCTCCTCATAACCTCTATAGCAGTAGAAAGCGGGGCAGGAACAGGATGAACCGTATACCCCCCCCTA…
	KP698104	--------------------------------------------------AACCATATATCTAATTTTCGGAACTTGAGCGGCTATAGCAGGCACAGCCTTAAGTTTAATTGTGCGGCTTGAATTAAGACAACCAGGCACTTTAATTGGGGATGACCAAATTTATAATGTCATTGTAACTGCTCATGCCTTCGTAATAATTTTCTTTATAGTAATACCTATTATAATAGGGGGATTTGGAAATTGAATACTACCCCTGATACTAGGGGCCCCAGATATAGCATTCCCTCGAATAAATAACCTAAGATTTTGACTACTACCGCCCTCCCTTACACTTCTAATAATATCTATGGCCGTAGAAAGAGGAGCTGGAACAGGGTGAACCGTTTACCCCCCTTTA…
	KM999121	--------------------------------------------------AACCATATATTTAATTTTCGGAACATGATCTGCTATAGCAGGGACAGCCCTAAGCCTAATTGTTCGACTAGAACTTAGTCAACCAGGGACCTTAATTGGAGACGACCAAATTTATAATGTTATTGTGACTGCTCACGCTTTTGTGATAATTTTTTTCATGGTGATACCTATTATAATAGGGGGGTTCGGTAACTGAATACTCCCTCTAATACTAGGAGCCCCAGATATAGCATTTCCCCGAATAAACAACTTAAGATTTTGACTTCTTCCTCCTTCCCTCACACTTTTAATAATATCCATAGCAGTAGAAAGAGGGGCTGGAACAGGATGAACCGTGTATCCCCCTCTA…
	LN811345	-----------------------------------------------------CATGTATTTAATTTTCGGGACATGAGCCGCCATAGCGGGCACAGCCCTAAGATTAATTGTTCGACTTGAACTCAGCCAACCAGGCACCTTAATCGGAGACGACCAAATTTATAATGTTATTGTAACTGCCCACGCTTTTGTAATAATTTTTTTCATAGTAATACCCATCATAATAGGAGGATTTGGAAACTGAATACTCCCCCTAATACTGGGTGCTCCAGACATAGCATTTCCCCGAATAAACAATTTAAGATTCTGGCTCCTCCCCCCCTCTCTGACCCTCTTAATAATATCAATAGCCGTAGAAAGCGGGGCTGGAACAGGATGAACCGTTTACCCCCCTCTT…
	LN811343	----------------------------------------------------CCATATATTTAATTTTTGGGACTTGAGCTGCTATAGCGGGCACAGCCTTAAGCCTAATTGTTCGACTTGAACTCAGCCAACCAGGCACCCTAATTGGAGACGATCAAATTTACAATGTTATTGTCACCGCCCACGCTTTTGTAATAATTTTTTTCATGGTCATGCCCATTATAATAGGAGGATTTGGAAATTGAATGCTACCCTTAATATTAGGAGCCCCAGACATAGCATTCCCCCGAATAAACAACTTAAGATTTTGACTATTACCTCCCTCTCTCACCCTTTTAATAATATCAATAGCTGTTGAGAGAGGAGCAGGGACAGGATGAACCGTTTACCCCCCTCTA…
	MG372113	---------------------------------------------ATTGGGACAATATATTTTATCTTAGGAATCTGAAGTGCCATATTAGGAACATCTCTAAGCTTACTAATTCGAATAGAATTATCCCAACCAGGAAGAATAATTGGTGATGATCAAATTTACAATGTCATTGTTACAGCCCACGCATTTATCATAATTTTTTTTATAGTTATACCAATTATAATTGGAGGATTTGGTAATTGATTAATACCCCTTCTATTAGGTTGCCCAGACATAGCCTTTCCACGATTAAATAATATAAGTTTTTGACTTTTACCTCCAGCTTTACTACTTTTAATCAGATCTTCTATTGTTGAATCAGGAGCTGGTACTGGATGAACAGTTTATCCACCCTTA…
	KP421361	--------------------------------------------------AACCATATACTTGATATTCGGGGCATGAGCTTCTATAGTGGGGGCAGCACTAAGACTTCTTATTCGATTAGGATTAAGACAACCAGGAAGTCTAATTGGAGACGACCAAATCTACAATGTTATCGTAACCGCTCACGCCTTTGTTATAATCTTCTTTATAGCAATACCAATCATAATTGGGGGATTCTGAAACTGACTAGTACCCCTAATGCTAGGAGCCCCAGATACAGCTTTCCCTCGGTTAAATAACATACGATTTTGACTATTCCCACCATCGTTCACTCTTCTCCTTGCATCGGCCGCAGTAGAAAGAGGAGCCGGCACCGGCTGAACTGTATACCCCCCATTA…
	KP421646	-----------------------------------------------------TATATACTTAATATTCGGAGCATGGGCTTCTATGGTGGGAACAGCATTAAGACTTCTTATCCGACTGGAACTAAGACAACCAGGAAGTTTAATTGGAGATGACCAAATCTATAATGTTATCGTAACCGCTCATGCCTTTGTTATAATCTTCTTTATAGTGATACCAATTATAATCGGAGGATTCGGAAATTGGCTGGTACCTCTAATGTTAGGGGCCCCAGATATAGCCTTCCCTCGGCTAAACAACATAAGATTTTGATTGCTCCCCCCATCATTCACCCTTCTTCTAGCATCAGCCGCAGTGGAAAGAGGAGCCGGAACCGGCTGAACTGTATATCCCCCCTTA…
	KF569305	--------------------------------------------------------------------------CTGAGCCGCAATAGCTGGTACTGCCCTAAGATTATTGATCCGATTAGAGCTAAGACAGCCCGGAACCCTAATCGGGGATGACCAAACTTATAATGTAGTAGTAACAGCTCACGCCTTCGTAATAATCTTTTTCATAGTAATACCTATTATAATAGGAGGATTCGGCAACTGACTTCTGCCTCTCATGCTCGGAGCCCCAGATATAGCGTTCCCCCGCCTAAACAACATAAGATTTTGACTCCTCCCCCCATCTCTAACGCTCCTCCTCGCCTCTACTGCAGTCGAAAGTGGAGCGGGGACCGGCTGAACCGTATATCCCCCCCTC…
	AB672742	------------------------------------------------------ATATATTTAATTTTTGGAGCCTGAGCCTCTATGGTAGGTACTGCCCTAAGCCTACTCATCCGTCTGGAACTTAGCCAGCCAGGCAGTCTAATCGGGGATGACCAAATCTACAACGTTATCGTTACTGCCCACGCCTTCGTAATAATTTTCTTCATAGTTATACCTATTATAATCGGAGGATTTGGAAATTGGTTAGTCCCACTAATACTTGGAGCCCCAGACATGGCTTTCCCTCGCCTAAACAACATAAGCTTCTGACTCCTTCCCCCATCATTCATACTTTTACTTGGATCTGCCGCAGTTGAAAGAGGGGCCGGTACGGGCTGAACAGTCTACCCCCCCCTT…
	KC155628	---------------CGATGACTATTTTCAACTAATCACAAAGACATTGGAACTATATATTTAATTTTTGGTGCCTGAGCCTCCATAGTAGGTACCGCCCTCAGCCTTTTGATTCGCCTAGAACTAAGACAGCCAGGAAGACTAATTGGGGACGACCAAATTTATAATGTGATCGTAACAGCACACGCCTTCGTAATAATTTTCTTTATAGTAATACCAATCATAATTGGGGGATTTGGAAACTGACTGGTACCCCTAATATTAGGAGCTCCAGACATAGCTTTCCCCCGACTGAATAACATAAGATTTTGACTTCTTCCCCCCTCATTCATGCTTCTTTTAGGATCTGCGGCAGTAGAAAGAGGGGCAGGAACAGGGTGGACAGTCTACCCCCCCTTG…
	KM611568	--------------------------------------------------GACAATATACTTAATTTTTGGAGCTTGAGCTTCAATAGTAGGGACTGCATTAAGTCTTCTTATTCGATTAGAACTAAGACAGCCAGGTAGTTTAATTGGAGATGACCAAATTTATAATGTTATTGTAACAGCACACGCATTTGTTATAATTTTTTTTATGGTTATACCAATTATAATTGGAGGATTTGGAAACTGATTAGTACCTCTTATACTAGGAGCCCCGGATATAGCCTTCCCTCGTCTTAATAATATAAGATTTTGATTACTACCCCCATCGTTTATACTTTTATTAGCTTCTGCAGCAGTTGAAAATGGTGCTGGAACTGGCTGAACTGTATACCCTCCTTTG…
	MF614146	-------------------------------------ATAAAGATATTGGGACTATATATTTAATTTTTGGGGCATGAGCATCCATGGTGGGGACTGCCTTAAGACTATTAATCCGATTAGAACTTAGACAGCCAGGAAGCTTAATTGGGGACGACCAAATTTATAATGTTATTGTCACAGCTCATGCCTTTGTTATAATTTTCTTTATAGTAATACCTATCATAATTGGGGGGTTTGGAAATTGATTAGTCCCTTTAATACTTGGAGCCCCCGATATAGCATTCCCTCGATTAAATAATATAAGTTTTTGACTGCTACCCCCCTCATTCATATTACTTCTAGGCTCAGCTGCTGTAGAAAACGGAGCTGGTACAGGATGAACAGTATATCCTCCTCTA…
	KP421862	--------------------------------------------------TACTATATATTTAATTTTCGGAGCTTGAGCCTCTATAGTAGGAACAGCTCTTAGACTCCTTATCCGATTAGAATTAAGACAACCAGGAAGATTAATTGGAGATGACCAAATTTATAATGTAATTGTTACAGCTCACGCATTTGTTATAATTTTCTTTATAGTAATACCCATTATAATTGGTGGGTTTGGAAATTGGTTAGTCCCTTTAATACTTGGAGCCCCAGATATAGCTTTCCCACGACTTAATAATATAAGATTTTGACTACTTCCCCCATCGTTTACATTATTATTAGCATCCGCTGCAGTGGAAAATGGTGCTGGAACAGGATGAACAGTTTACCCACCTTTA…
	KM611540	--------------------------------------------------AACTATATATTTAATTTTTGGAGCATGAGCCTCTATAGTTGGGACTGCTCTAAGCCTTCTTATTCGCCTAGAGCTTAGCCAGCCCGGAAGCTTAATTGGAGATGACCAAGTTTATAATGTTATTGTTACTGCCCATGCTTTCGTAATAATCTTCTTTATAGTTATACCTATTATAATTGGAGGATTTGGTAATTGATTAGTCCCTCTTATACTAGGAGCACCTGATATGGCATTCCCTCGACTTAATAATATAAGATTTTGACTACTTCCACCCTCATTCATATTACTATTAGGTTCAGCATCAGTAGAAAATGGGGCAGGGACAGGGTGAACAGTATACCCCCCTCTT…
	KF569288	------------------------------------------------------------------------------------------------------------------------------------------------------------CAAACTTACAACGTTATTGTAACTGCCCATGCATTTGTTATAATTTTCTTCATAGTAATGCCTATTATAATGGGGGGCTTCGGAAACTGATTAGTGCCCCTTATATTAGGCGCCCCAGACATAGCGTTCCCCCGTCTTAATAATATAAGCTTTTGACTCTTACCCCCCTCTCTTATGTTACTCCTAGCATCTGCAGCAGTAGAAAGCGGGGCAGGAACGGGATGAACTGTCTACCCGCCCCTG…
	KP421151	--------------------------------------------------CACCATATACCTTATTTTTGGAGCATGGGCCTCTATAGCAGGAACTGCCCTCAGATTAATTATTCGCCTAGAGCTAAGCCAGCCAGGCAGCCTAATCGGAGACGACCAAACCTACAACGTCGTAGTTACAGCTCACGCTTTTGTAATAATTTTTTTTATAGTAATACCAATCATAATAGGCGGGTTTGGTAACTGACTCCTCCCCTTAATGTTAGGGGCCCCAGACATAGCCTTCCCCCGCCTTAACAATATAAGATTCTGATTACTTCCTCCCTCCCTAACCCTCTTACTGGCCTCAGCGGCAGTAGAAAGAGGAGCAGGAACCGGATGAACCGTATACCCCCCCCTT…
	HM453316	--------------------------------------------------AACCATATATTTAATCTTTGGGGCATGATCAGCTATAGTAGGAACCGCCTTAAGATTATTAATTCGCCTCGAACTTAGTCAACCAGGAAGATTAATTGGAGATGACCAAACATATAATGTAGTTGTGACTGCACATGCCTTTGTCATAATTTTCTTTATAGTAATACCAATTATAATAGGAGGGTTTGGAAACTGACTAGTCCCCCTAATACTAGGAGCCCCAGACATAGCCTTCCCGCGGCTTAATAATATAAGATTTTGACTTTTACCCCCTTCATTAATATTATTACTTGCTTCTGCTATAGTAGAAAGAGGGGCCGGAACTGGTTGAACCGTATACCCCCCTTTA…
	MF983594	--------------------------------------------------AACCATATACCTTATATTTGGAGCCTGAGCTGCTATAATAGGGACCGCCCTAAGACTTTTGATTCGACTAGAGCTAAGACAGCCAGGAAGACTAATCGGAGATGACCAAACATATAATGTTGTTGTAACTGCACACGCATTTGTAATAATTTTTTTTATAGTAATACCAATTATAATGGGGGGGTTCGGAAACTGATTAGTACCTCTAATGCTCGGGGCCCCTGATATGGCTTTCCCGCGATTAAATAACATAAGATTTTGACTTCTTCCACCCTCATTAACCCTTCTATTGGCCTCCGCAGCTGTAGAAAGAGGAGCAGGAACAGGATGAACTGTATACCCTCCCTTA…
	AB610500	--------------------------------------------------AACCATATACCTCATTTTCGGCGCATGAGCGGCCATATTAGGAACAGCCCTAAGACTTCTTATTCGACTTGAATTAAGACAGCCTGGTAGCCTAATTGGAGATGACCAAACCTATAATGTAGTAGTTACTGCCCACGCCTTTGTCATAATTTTTTTCATGGTTATACCAATCATAATAGGAGGATTTGGAAATTGACTCCTACCACTAATACTTGGAGCACCAGACATGGCCTTTCCACGACTAAACAATATAAGATTTTGATTACTCCCACCATCTTTAACACTTCTCCTTGCATCAGCAGCCGTAGAAAGAGGAGCCGGAACAGGATGAACCGTCTACCCTCCTCTT…
	HM453315	--------------------------------------------------AACTATATACCTAATTTTCGGGGCTTGAGCCTCAATAGTAGGAACAGCGCTAAGCTTACTTATCCGCCTAGAATTAAGCCAACCAGGAAGCTTAATTGGAGACGATCAAACATACAACGTCATCGTAACTGCACACGCATTCGTAATAATCTTCTTTATGGTGATACCAATCATAATAGGAGGATTCGGCAACTGGCTAGTCCCCTTAATATTAGGAGCCCCAGATATAGCCTTCCCCCGACTTAACAACATAAGATTTTGGCTTCTTCCCCCCTCCCTAATACTACTCCTAGCCTCTGCCATAGTAGAGAGAGGAGCAGGAACAGGATGAACAGTTTACCCCCCATTA…
	KF569297	------------------------------------------------------------------------------------------------------------------------GAACTTAGACAACCAGGATCCTTAATTGGAGACGATCAAATTTATAATGTTATCGTTACCGCCCACGCATTTGTTATAATTTTTTTTATAGTTATACCCATTATAATAGGAGGCTTCGGCAACTGAATATTACCCCTTATATTAGGTGCCCCTGACATAGCCTTCCCACGATTAAATAATATAAGATTTTGATTATTACCACCATCTCTTACTCTTCTCATAGCTTCCATAGCAGTAGAAAGAGGAGCAGGAACTGGATGAACAGTTTACCCCCCTCTG…
	AB608780	--------------------------------------------------AACACTATACTTAATTTTCGGAGCCTGAGCATCCATAGTAGGAACAGCATTAAGACTTCTTATCCGATTAGAGCTTAGACAACCAGGAACCTTAATCGGAGATGACCAAACATATAATGTAATTGTAACAGCTCATGCATTTGTAATAATCTTCTTCATAGTAATACCAATTATAATAGGAGGATTCGGAAATTGATTAGTACCCTTAATATTAGGCGCCCCTGACATAGCCTTCCCCCGACTAAACAACATAAGATTCTGACTACTTCCACCATCTCTAATACTTCTTTTAGCATCTGCAATAGTAGAAAGAGGAGCAGGAACAGGATGAACCGTTTACCCTCCTTTA…
	AB610776	--------------------------------------------------AACCATATACCTCATTTTTGGAGCCTGAGCCGCTATAGCAGGAACAGCCTTAAGTCTACTAATCCGCCTAGAACTAAGCCAACCAGGGAGATTAATTGGGGACGACCAAACATACAACGTAATTGTTACTGCTCATGCATTCGTAATAATTTTTTTCATAGTTATGCCCATTATAATAGGAGGATTTGGTAATTGACTACTCCCCCTAATACTAGGAGCCCCAGACATAGCTTTCCCCCGCTTGAACAATATAAGATTCTGACTACTCCCCCCCTCCCTTACCCTACTATTAGCATCAGCAGCAGTAGAAAGAGGAGCAGGAACAGGATGGACAGTATACCCCCCTCTG…
	AB610479	--------------------------------------------------AACTATATACCTCATTTTTGGAGCCTGAGGCGCCATAATAGGAACAGCCTTAAGATTACTTATTCGGTTAGAATTAAGACAACCAGGAAGCTTAATTGGAGATGACCAAACATATAATGTAATAGTAACTGCCCATGCCTTTGTAATAATTTTTTTTATAGTAATACCAATTATAATAGGAGGATTTGGAAATTGACTAGTTCCCCTTATATTAGGAGCCCCTGACATAGCCTTCCCACGATTAAATAACATAAGATTCTGATTATTACCACCATCCCTTACACTACTACTAGCATCTGCAGCAGTAGAAAGAGGAGCAGGAACAGGATGAACAGTTTATCCCCCTTTA…
	AB610775	--------------------------------------------------AACCATATACCTCATTTTTGGGGCCTGAGCAGCCATACTAGGGACAGCCCTAAGACTCATTATCCGATTAGAACTTAGACAACCAGGAAGATTAATTGGAGATGACCAAACATATAACGTGGTAGTAACTGCTCACGCTTTCGTCATAATTTTCTTCATAGTAATACCAATTATAATAGGGGGATTTGGAAACTGACTTCTACCCCTAATATTAGGAGCCCCTGACATAGCTTTCCCCCGGCTAAACAACATAAGATTCTGACTACTACCCCCCTCCCTTACCTTACTTCTTGCCTCTGCAGCAGTAGAAAGTGGAGCAGGAACAGGATGAACAGTATACCCCCCTCTT…
	KF569306	-------------------------------------------------GGACCATATATTTAATTTTCGGAGCATGAGCTTCAATAGTCGGCACCGCTCTAAGACTTATTATCCGTTTAGAACTTAGCCAGCCTGGGAGCCTAATTGGAGATGATCAAACTTATAATGTCGTAGTTACTGCTCATGCATTTGTCATAATTTTTTTTATAGTAATGCCCATTATAATAGGAGGATTCGGTAATTGACTTCTCCCGTTAATACTCGGAGCCCCAGACATAGCATTCCCTCGACTTAATAACATAAGCTTTTGGCTTCTTCCTCCTTCTCTTACTCTCCTTCTCGCTTCCGCCGCAGTAGAGAGCGGAGCAGGGACCGGATGAACCGTTTACCCCCCCCTT…
	MT994137	--------------------------------------------------AACCATATATTTAATTTTCGGTGCTTGATCCTCCATAGTCGGTACTGCCTTAAGACTAATTATTCGTCTTGAACTTAGCCAGCCAGGAAGCTTAATTGGAGATGATCAAACATACAATGTTGTAGTTACTGCACATGCATTTGTAATAATTTTCTTTATAGTAATACCCATTATAATAGGAGGATTTGGTAATTGACTTCTCCCCCTAATACTAGGGGCCCCTGATATGGCGTTCCCCCGCCTTAATAACATAAGATTCTGGCTACTCCCCCCCTCGCTGACGCTTCTCCTTGCCTCCGCCGCAGTAGAGAGAGGGGCCGGAACAGGATGAACCGTTTACCCCCCCCTC…
	JN306674	--------------------------------------------------AACCATATATTTAATTTTCGGGGCATGAGCCTCAATAGCCGGGACAGCCCTCAGCCTTATTATCCGACTAGAACTGAGCCAGCCAGGGAGTCTCATTGGAGACGACCAGACCTATAATGTCATCGTTACTGCCCACGCCTTTGTAATAATTTTCTTTATAGTAATGCCCATTATAATAGGAGGGTTTGGAAATTGACTCCTCCCCCTAATGCTCGGGGCCCCAGACATGGCCTTCCCTCGTCTTAATAACATAAGTTTTTGACTGCTCCCCCCCTCACTTACCCTCCTTCTCGCCTCCGCTGCAGTAGAAAGCGGGGCAGGCACGGGCTGAACCGTCTACCCTCCTCTC…
	JQ350469	--------------------------------------------------AACCATATATTTAATTTTCGGGGCATGGGCCTCAATAGTAGGAACTGCCCTCAGTTTAATTATTCGATTAGAGCTAAGCCAACCGGGGAGACTAATCGGAGACGATCAAACATATAACGTTATTGTTACCGCACACGCTTTTGTAATAATTTTTTTTATGGTTATACCAATCATAATAGGAGGATTTGGTAATTGGCTCCTCCCACTAATACTAGGGGCCCCAGACATGGCCTTTCCCCGCCTAAATAACATAAGATTTTGACTTCTCCCGCCCTCACTAACACTCCTTCTTGCATCTGCTGCAGTAGAAAGAGGGGCGGGGACGGGCTGAACCGTATATCCTCCTCTT…
	KX053264	--------------------------------------------------AACCATATACCTCATTTTTGGGGCCTGATCTGCTATATTAGGCACAGCCCTAAGCCTCCTCATTCGCCTGGAACTCAGACAAGCCGGAAGACTAATTGGAGACGATCAAACCTATAACGTAATCGTAACAGCTCACGCGTTCGTAATAATCTTCTTTATAGTAATACCCATCATAATAGGAGGATTTGGCAACTGACTTCTACCTCTAATACTAGGAGCACCCGACATAGCATTTCCACGACTAAACAACATAAGCTTCTGGCTTCTACCCCCCTCCCTGACCCTTCTACTCGCCTCAGCGGCAGTAGAGAGCGGAGCAGGAACAGGATGAACAGTGTACCCCCCCCTA…
	HM453317	--------------------------------------------------AACTATATACTTAATCTTTGGAGCATGATCTGCTATAGCAGGAACAGCCCTTAGACTCCTAATCCGACTCGAGCTCAGACAACCAGGAAGCCTAATTGGAGACGATCAAATCTATAACGTCATTGTAACTGCCCACGCATTCGTTATAATCTTCTTCATAGTAATACCCCTTATAATAGGAGGCTTTGGCAATTGACTTGTCCCTCTTATACTAGGAGCTCCTGACATGGCCTTCCCTCGCCTAAACAATATAAGCTTTTGACTCCTGCCTCCCTCCCTTATACTTCTTTTAGCCTCTGCTGCAGTAGAAAACGGAGCAGGAACAGGATGAACCGTATATCCCCCCCTC…
	KF569301	-----------------------------------------------------------------------------------------CGGCACAGCCTTAAGTCTCCTCATTCGTCTCGAACTCAGCCAACCAGGCAGCCTTATTGGAGACGACCAAATCTATAACGTTATTGTTACAGCCCACGCTTTTGTAATAATTTTCTTTATAGTTATGCCCTTAATAATAGGAGGCTTTGGTAATTGACTAGTCCCCNTTATACTGGGAGCTCCAGATATAGCATTTCCCCGCCTTAACAACATAAGCTTCTGACTTCTTCCCCCCTCATTAATACTCCTCCTCGCCTCAGCTGCAGTAGAAAACGGAGCAGGAACAGGATGAACTGTATACCCCCCTCTA…
	KF569302	-------------------------------------------------GAACCATATACCTCATCTTAGGAGCCTGATCAGCTATAGCTGGCACAGCCCTTAGCCTCTTAATTCGTCTTGAACTAAGCCAACCAGGAAGCCTTATTGGAGACGACCAAATCTATAATGTAATTGTAACTGCACACGCTTTCGTCATAATTTTCTTTATAGTTATGCCCATCATAATAGGAGGGTTCGGCAACTGATTAGTACCGCTAATACTTGGAGCCCCGGACATAGCATTCCCCCGACTCAACAACATAAGATTTTGACTTCTCCCCCCCTCCCTCATACTCCTCCTTGCCTCCGCTGCAGTGGAAAATGGAGCAGGGACAGGATGAACAGTATACCCCCCACTA…
	JF273306	--------------------------------------------------CACTATATATTTAATATTTGGGGCATGGTCAGCCATGCTTGGAACAGCACTTAGCTTAGTAATTCGCCTAGAACTAAGCCAACCAGGAACTTTAATTGGTGATGATCAACTTTACAACACAATAGTTACAGCTCATGCTTTTATTATAATTTTCTTTATAGTAATACCAATTATAATTGGTGGATTTGGCAACTGATTAGTACCCTTAATAATAGGCGCACCTGACATAGCCTTTCCTCGATTAAATAACATAAGATTTTGACTTCTTCCCCCTTCATTAACACTTCTGTTAGGCTCAAGCCTTGTAGAAAGAGGAGCAGGTACAGGATGAACGGTCTATCCTCCTTTA…
	KF676504	--------------------------------------------------AACTATATATTTAATATTCGGAGCTTGATCAGCAATACTAGGAACCGCTCTCAGACTACTAATCCGTCTAGAACTAAGACAACCTGGAACTCTTATTGGAGATGATCAATTATATAATGTAGTTGTAACAGCTCATGCTTTCATTATAATTTTCTTTATAGTTATACCCATCATAATTGGAGGATTTGGAAATTGACTAGTACCTCTCATAATGGGAGCCCCTGATATGGCATTCCCTCGCCTAAACAATATAAGATTTTGGTTACTCCCCCCTTCTCTAACTCTTCTTCTAGGCTCTAGTTTAGTGGAAAGAGGCGCAGGAACCGGGTGAACTGTTTATCCCCCTCTC…
	JF273305	--------------------------------------------------TACTATATATTTAGTATTCGGAGCATGATCAGCAATGCTAGGAACAGCACTTAGTCTGTTAATCCGACTAGAGCTTAGTCAACCAGGAACTCTTATTGGAGATGACCAACTTTATAACGTAGTCGTAACAGCTCACGCCTTCGTCATAATTTTCTTTATAGTAATACCAATCATAATCGGAGGATTCGGAAATTGACTAGTTCCCCTAATGATAGGCGCACCTGATATAGCATTTCCCCGCCTAAACAACATAAGATTTTGATTACTACCCCCGTCTCTTATACTACTTTTAGGATCTAGAATAATTGAAAATGGTGCGGGAACAGGATGAACAGTTTACCCCCCTCTG…
	MT994086	-------------------------------------------ATATTGGAACAATATACTTAATTTTTGGAGCTTGAGCAGCCATATTAGGAACATCTTTAAGCTTACTAATCCGAMTAGAATTAAGCCAACCAGGAACTTTAATTGGAGATGACCAATTATATAATGTTGTAGTAACAGCCCATGCTTTCGTTATAATTTTCTTTATAGTTATACCTATTATAATTGGCGGCTTTGGAAACTGGTTAGTACCTTTAATAATAGGTGCCCCAGACATAGCTTTTCCACGATTAAATAATATAAGCTTCTGACTATTACCACCTTCTTTAAGATTGCTATTAGGATCTAGCTTGTTAGAAAGTGGAGCAGGAACAGGATGAACAGTTTATCCACCTCTA…
	JN266283	--------------------------------------------------TACCATATATTTAATATTAGGAGCTTGAGCAGCTATATTAGGAACTGCACTAAGCCTTCTCATCCGTTTAGAATTAAGCCAGCCAGGAACTTTAATTGGAGATGATCAGCTATATAATGTAGTAGTTACAGCTCATGCTTTTGTTATAATTTTCTTTATAGTTATACCCATCATGATTGGGGGCTTTGGAAATTGACTAGTACCCCTAATAATGGGAGCCCCTGATATAGCCTTCCCTCGCCTAAATAACATAAGATTTTGGTTATTACCCCCTTCACTCACTCTTCTTCTAGGCTCAAGAGTGCTAGAAAGCGGTGCTGGAACCGGATGAACTGTCTATCCCCCGTTA…
	KF676503	--------------------------------------------------AACAATATATTTAATATTTGGAGCATGAGCGTCTATACTAGGAACTGCTTTAAGACTTCTTATTCGTTTAGAACTTAGCCAACCAGGAACATTAATTGGGGATGACCAATTATATAATGTAGTAGTTACTGCTCATGCCTTTGTAATAATTTTTTTTATGGTAATACCGATTATAATTGGAGGATTTGGAAATTGATTAGTACCATTAATAATAGGAGCACCCGATATAGCTTTCCCTCGCTTAAATAATATAAGATTTTGACTTCTTCCCCCTTCATTAACTCTTCTTTTAGGATCAAGACTTCTAGAAAGTGGTGCAGGAACAGGATGAACAGTATATCCTCCTTTA…
	KU497144	--------------------------------------------------AACTATATACTTAATATTTGGTGCTTGAGCAGCCATACTTGGTACAGCTCTAAGTCTCCTAATCCGGTTAGAATTAAGCCAACCGGGTACCCTAATTGGAGACGATCAACTTTACAACGTAGTTGTCACAGCCCATGCATTCGTAATAATTTTTTTTATAGTTATACCCATCATAATTGGAGGATTTGGAAACTGATTAGTACCCTTAATAATAGGAGCTCCAGATATAGCTTTTCCACGTCTCAATAATATAAGATTCTGACTTCTCCCTCCATCCTTAATGCTTCTTCTNGGNTCAAGACTGGTGGAAAGAGGAGCAGGAACAGGATGAACAGTTTACCCTCCNCTA…
	KU497153	--------------------------------------------------AACTATATATTTAATATTTGGTGCNTGAGCTGCAATACTAGGAACAGCTCTCAGCCTTTTAATCCGTCTCGAACTAAGCCAACCTGGAACTTTAATTGGAGATGATCAACTATACAACGTAGTAGTTACAGCCCATGCCTTTATTATAATTTTTTTTATAGTAATACCTATTATAATCGGAGGCTTCGGAAACTGACTTGTACCCTTAATAATAGGAGCCCCAGATATAGCTTTCCCGCGCCTAAATAATATAAGATTTTGACTTCTCCCTCCTTCCTTAATACTCTTATTAGGCTCAAGTTTAGTAGAAAGAGGAGCAGGAACAGGATGAACAGTATACCCCCCACTA…
	KF676501	----------------------------------------------------CTATATATCTTATCCTCGGAGCCTGAGCAGCTATACTAGGTACAGCTTTAAGTTTGCTTATTCGACTAGAACTCAGTCAGCCAGGTACTTTAATTGGAGATGACCAACTTTATAATGTAGTTGTAACAGCCCATGCCTTCATTATAATTTTTTTTATAGTAATGCCTATTATAATCGGAGGATTTGGTAATTGATTAGTACCTCTAATAGTAGGAGCCCCAGATATAGCTTTCCCCCGTCTTAATAACATAAGATTCTGACTCCTTCCGCCTTCCCTCACTCTTCTCCTAGGTTCTGGTTTAGTAGAAAGAGGGGCAGGAACTGGATGAACTGTCTATCCCCCTCTT…
	MN551633	--------------------------------------------------AACTATATATTTAATTTTTGGAGCTTGATCAGCCATATTAGGAACAGCTTTAAGTCTCATTATTCGGTTRGAATTAAGCCAACCAGGAACCCTAATTGGAGACGATCAATTATACAAYATAGTAGTGACTGCCCACGCCTTCATTATAATCTTTTTCATAGTAATACCAATTATAATTGGAGGCTTCGGAAATTGATTAGTTCCTTTAATAATAGGAGCACCTGATATAGCCTTTCCTCGGCTTAACAACATAAGTTTTTGACTTCTTCCYCCTTCTCTAACTCTTCTTTTAGCCTCCAGCCTAGTAGAAATAGGAGCAGGAACAGGYTGAACAGTTTATCCTCCYTTA…
	JF273265	--------------------------------------------------GACTATGTATTTAATATTTGGTGCTTGATCAGCCATACTAGGAACAGCTTTAAGCTTATTAATCCGACTTGAACTTAGCCAACCAGGAGTACTTATTGGAGATGACCAGCTATATAATATAGTAGTAACAGCACATGCCTTTATCATAATTTTTTTTATAGTAATACCTATTATAATTGGAGGATTTGGTAACTGATTAGTACCATTAATAATAGGAGCACCTGATATAGCATTTCCCCGACTTAACAATATAAGCTTTTGACTCCTTCCTCCATCTCTTACACTCCTTCTAGGATCAGGCCTAGTAGAAAGAGGTGCTGGAACCGGATGAACAGTCTATCCACCACTA…
	JF273262	--------------------------------------------------AACTATATATTTAGTGTTTGGCGCTTGATCAGCCATACTAGGGACAGCGCTTAGTCTTTTAATCCGACTTGAACTTAGCCAGCCAGGAGTACTTATTGGTGATGACCAACTTTATAATATAGTAGTAACAGCACATGCTTTTATCATGATCTTCTTCATAGTTATACCAATTATAATTGGTGGATTTGGAAATTGACTAGTCCCTCTTATAATAGGAGCACCTGATATAGCATTCCCCCGACTAAATAACATAAGTTTTTGACTGCTCCCTCCCTCTCTTACTTTTCTTCTAGGCTCTGGCCTAGTAGAAAGAGGTGCCGGTACCGGTTGAACTGTATACCCTCCCTTA…
	JF273274	--------------------------------------------------AACTATATACTTGATATTTGGCGCCTGATCAGCTATACTAGGAACAGCTCTTAGCCTCCTAATTCGGCTTGAACTTAGCCAACCAGGGGTCCTCATTGGAGACGACCAGCTTTACAATATAGTAGTAACAGCTCATGCTTTCGTCATAATTTTCTTCATAGTAATACCAATTATAATTGGAGGGTTTGGTAACTGACTAGTCCCCTTAATGATAGGGGCTCCCGATATAGCCTTTCCACGACTAAATAATATAAGATTTTGACTCCTCCCTCCCTCCCTTACCCTCCTTCTTGGATCCGGCCTAGTAGAAAGAGGCGCCGGTACTGGCTGAACTGTCTACCCTCCCCTA…
	JF273286	--------------------------------------------------TACTATGTATTTAATGTTCGGTGCTTGATCAGCAATACTTGGCACTGCATTAAGCCTTCTAATTCGACTCGAACTAAGCCAGCCAGGTGTGCTTATTGGTGATGATCAACTATATAATATAGTAGTTACTGCCCATGCTTTTATTATAATTTTCTTTATAGTAATACCAATTATAATTGGTGGATTCGGGAACTGACTGGTACCCCTAATAATAGGTGCTCCAGATATAGCATTCCCTCGTCTAAATAATATAAGATTCTGACTTCTACCCCCTTCCCTCGCACTACTGTTAGGCTCAGGCTTAGTCGAAAGAGGAGCGGGTACAGGCTGAACAGTATACCCGCCACTA…
	JF273278	--------------------------------------------------TACTATATATTTAATATTTGGTGCTTGATCAGCAATACTTGGTACCTCCTTAAGTCTCTTAATTCGACTCGAACTTAGCCAACCAGGAATACTCATTGGAGATGACCAGCTTTATAATATAGTAGTCACTGCTCATGCTTTCATCATAATTTTCTTTATAGTAATGCCAATTATAATTGGTGGATTCGGAAATTGACTAGTTCCCCTTATAATAGGTGCACCAGATATAGCTTTTCCCCGTCTAAACAACATAAGATTTTGACTTCTTCCCCCCTCTCTTACATTACTTTTAGGTTCAGGCTTAGTTGAAAGAGGAGCTGGAACAGGATGAACAGTTTATCCCCCTCTG…
	KF676505	--------------------------------------------------AACTATATACTTAATACTAGGAGCATGATCGGCCATACTAGGTACAGCCTTAAGATTATTAATTCGGTTAGAATTAAGACAACCCGGAACCCTAATTGGAGATGATCAACTATATAATGTAGTAGTTACAGCCCATGCATTCGTAATAATCTTTTTTATGGTTATACCAATCATAATTGGAGGATTTGGTAATTGGTTAGTGCCTCTTATACTAGGAGCTCCAGATATAGCATTCCCTCGAATAAACAATATAAGATTCTGGCTCCTTCCCCCCTCGCTAACCCTACTACTAGGATCAGCTCTAGTTGAAAATGGAGCAGGAACAGGATGAACGGTATACCCCCCCCTA…
	AB610780	--------------------------------------------------AACTATATACTTAATTCTAGGAGCTTGATCAGCAATATTAGGAACAGCACTAAGACTATTAATTCGCTTAGAATTAAGCCAACCTGGCACTTTAATTGGAGATGACCAGCTATATAACGTAGTTGTTACAGCTCATGCCTTTATTATAATCTTTTTTATAGTCATACCAATCATAATTGGAGGATTTGGAAACTGATTAGTACCTCTAATACTAGGTGCCCCAGATATAGCCTTTCCCCGGATAAACAACATAAGATTTTGGCTATTACCACCATCTCTAACACTACTATTAGGGTCCTCAATAATTGAAAGAGGAGCAGGAACGGGCTGGACAGTCTACCCTCCTCTT…
	AB610779	--------------------------------------------------AACTATATATTTAATGCTAGGAGCCTGGTCAGCCATGCTAGGAACCGCCCTAAGCTTACTAATCCGGCTAGAACTAAGACAACCAGGAACCTTAATTGGAGACGACCAATTGTATAATGTAGTAGTGACTGCTCACGCATTCATCATAATTTTCTTTATAGTAATGCCTATTATAATTGGGGGATTCGGAAACTGGCTAGTGCCCTTAATACTAGGTGCCCCAGACATAGCATTTCCTCGAATGAACAATATAAGATTCTGATTACTCCCCCCATCCCTGACCCTTCTCCTAGGCTCCGCTCTAGTAGAGAGAGGGGCAGGAACCGGATGAACAGTTTACCCACCCCTA…
	JF273299	--------------------------------------------------AACAATATATTTAATATTAGGAGCTTGATCAGCTATATTAGGAACGGCTCTTAGCTTACTAATTCGACTAGAATTAAGACAACCAGGAACTCTAATTGGAGACGATCAATTATATAATGTAGTAGTAACAGCACATGCTTTCATTATAATTTTCTTCATAGTAATACCAATCATAATTGGAGGATTCGGAAATTGATTAGTACCAATAATATTAGGAGCACCAGATATAGCCTTTCCACGAATAAACAATATAAGATTTTGATTATTACCCCCCTCATTAACATTATTGTTAGGATCAGCTTTAGTAGAAAGAGGAGCAGGAACAGGATGAACAGTATATCCTCCACTA…
	KR705685	---------------------------------------------------ACTATATATTTAATATT-AGAGCCTGATCAGCAATACTAGGAACTGCACTAAGTCTACTAATCCGGCTAGAACTAAGCCAACCAGGCACTCTTATTGGAGATGACCAGCTATACAATGTAGTCGTAACAGCTCATGCATTTATTATAATCTTCTTTATAGTTATACCAATTATAATTGGGGGATTCGGAAACTGACTTGTACCCTTAATATTAGGCGCTCCCGACATAGCTTTTCCCCGAATAAACAATATAAGATTTTGACTTCTCCCGCCATCACTAGCCCTTCTTTTAGGCTCTTCCATAGTAGAAAGAGGGGCTGGAACTGGCTGAACAGTATACCCCCCCTTA…
	AB675008	------------------------------------------------------ATATATTTAATACTAGGAGCCTGATCAGCAATACTAGGCACAGCTCTCAGTCTGCTAATCCGTCTAGAACTAAGCCAACCAGGAACTTTAATTGGGGATGACCAACTATACAATGTAGTAGTTACAGCCCATGCTTTTATCATAATTTTTTTTATAGTAATACCAATCATAATTGGAGGATTCGGAAATTGATTAGTCCCCCTAATATTAGGAGCCCCAGACATAGCATTCCCTCGGATAAATAATATAAGATTCTGACTGCTACCCCCATCCCTAACGTTACTTTTAGGCTCTTCGATAGTAGAGAGAGGAGCTGGAACAGGTTGAACAGTTTATCCTCCTCTT…
	AB610778	--------------------------------------------------AACCATATATTTAATACTAGGTGCCTGATCCGCTATACTAGGCACCGCTCTAAGCCTCTTAATCCGCTTAGAATTAAGTCAACCAGGAACCTTAATTGGAGATGACCAATTATACAACGTAGTAGTCACAGCTCACGCCTTCATTATAATCTTTTTCATAGTAATACCAATCATAATCGGAGGATTCGGAAATTGACTTGTCCCATTAATATTAGGCGCCCCAGATATAGCATTCCCTCGTATAAACAACATAAGCTTTTGACTTCTCCCCCCATCCCTAATACTCCTTTTAGGATCAGCTATAGTAGAAAGAGGAGCAGGAACTGGATGAACAGTATACCCCCCTCTA…
	AB610777	--------------------------------------------------AACTATATATTTAATACTAGGAGCCTGATCAGCCATACTAGGTACCGCTCTAAGACTATTAATCCGGTTAGAATTAAGACAACCAGGAACCTTAATTGGAGACGACCAATTATATAATGTAGTAGTCACAGCCCATGCTTTTATTATAATTTTTTTTATAGTAATACCAATTATAATTGGAGGATTCGGAAATTGATTAGTGCCCCTTATATTAGGAGCCCCTGACATAGCCTTCCCCCGAATAAATAACATAAGATTTTGACTCCTACCCCCATCCCTCATACTCCTGCTAGGATCTGCCATAGTAGAAAGAGGGGCTGGAACAGGATGAACAGTTTATCCACCCCTA…
	JQ074184	------------------------------------------GATATTGGAACTTTATATTTAATATTTGGGGTTTGGGCGGCTATAATTGGAACGGCAATAAGAGTGATTATTCGAACTGAGTTGGGGTTTCCTGGTAGATTAATTGGTGATGACCAAATTTATAATGTAATTGTTACTAGTCATGCTTTTGTTATGATTTTTTTTATAGTGATGCCTATTATAATTGGGGGTTTTGGAAATTGGTTGGTTCCTTTAATATTGGGGGCTCCAGATATGGCATTTCCTCGGTTAAATAATCTGAGTTTTTGGTTATTGCCTCCTTCTTTTGTTTTGTTGATAGGTTCTTCTCTAGTTGAGAGAGGGGCGGGAACTGGGTGAACTGTCTATCCTCCGTTG…
	HM888107	--------------------------------------------------AACTTTATATTTAATATTTGGGGTGTGAGCTGCCATAGTGGGCACTGCGATAAGAATAATTATTCGAACTGAGTTGGGATTTCCCGGGAGTTTAATTGGAGACGATCAAATTTATAATGTTATTGTGACAAGACATGCTTTTGTAATGATTTTTTTTATGGTTATGCCTATCATGATTGGAGGTTTTGGAAATTGGCTAGTTCCGTTAATGTTAGGGGCGCCGGACATGGCTTTTCCTCGGTTAAATAATTTAAGTTTTTGATTGCTTCCGCCCTCTTTTATTTTATTACTTAGTTCTTCCTTGGTTGAAAGCGGGACAGGAACGGGGTGAACTGTTTACCCTCCTTTA…
	MT522013	------------------------------------------------GGGACTTTATATTTAATATTTGGTATTTGAGCCGCTATGGTTGGAACGGCGATAAGAATAATTATTCGAACGGAGTTAGGGTTTCCTGGGAGTTTAATTGGGGATGATCAGATTTATAATGTAATTGTCACTAGACATGCTTTTGTAATAATTTTTTTTATGGTAATACCTATTATAATTGGGGGGTTTGGGAATTGATTAGTACCTTTGATATTGGGAGCTCCGGACATGGCTTTTCCTCGGTTGAATAATTTAAGTTTTTGATTATTGCCCCCTTCTTTTATTTTATTAATTAGCTCATCGTTAGTTGAAAGTGGGACCGGAACGGGGTGAACTGTGTATCCTCCTTTA…
	HM888089	--------------------------------------------------AACTTTATATTTAATTTTTGGAGTATGGGCCGCTATGGTCGGTACGGCTATAAGAGTAATTATTCGAACTGAATTAGGATTTCCGGGAAGATTAATTGGGGACGACCAAATTTATAATGTAATTGTTACTAGACACGCTTTTGTTATAATTTTTTTTATGGTAATGCCTATTATAATTGGCGGATTTGGAAATTGATTAGTTCCCTTAATATTAGGAGCTCCAGACATAGCTTTTCCTCGATTAAATAATCTAAGTTTTTGACTATTACCCCCTTCTTTTACTTTATTGTTGAGATCTTCTTTAGTGGAGAGAGGCACAGGGACGGGATGAACGGTCTATCCTCCTTTA…
	JQ074182	------------------------------------------GATATTGGATCTTTGTATTTAATATTTGGCGTTTGAGCGGCTATAGTAGGTACAGCCATAAGAGTAATTATTCGAACGGAATTAGGATTTCCTGGTAGTTTAATTGGAGACGATCAAATTTATAATGTAATTGTTACTAGTCATGCTTTTGTAATAATTTTTTTTATGGTTATGCCAATTATAATTGGAGGATTTGGAAATTGATTGATTCCACTAATACTGGGAGCACCAGACATAGCATTTCCACGATTAAATAATTTAAGTTTTTGATTGTTGCCCCCATCATTTATTTTATTAATGAGATCTTCTTTAGTTGAAAGAGGAGCTGGCACTGGTTGAACTGTTTATCCTCCTTTA…
	JQ074185	------------------------------------------GATATTGGGACTTTATATTTGATATTTGGGGCTTGGGCAGCTATAGTAGGAACTGCCATAAGAATAATTATTCGTACTGAGTTGGGGTTTCCTGGGAGTTTAATTGGGGACGACCAGATTTACAATGTTATTGTTACTAGTCATGCTTTTGTTATAATTTTTTTTATAGTTATGCCTATTATAATTGGCGGGTTTGGAAATTGATTGGTTCCTTTAATATTAGGGGCCCCCGATATGGCTTTTCCGCGATTAAATAATTTGAGATTTTGGTTGTTGCCTCCGTCATTTATTTTATTAATTGCATCTTCTTTAGTTGAGAGTGGAACGGGAACAGGATGAACTGTTTATCCGCCCCTA…
	HM888098	--------------------------------------------------TACATTGTATTTAATATTTGGTGTATGAGCTGCCATAGTAGGAACTGCGATGAGTATAATCATTCGTACTGAATTAGGGTTTCCTGGGAGTTTAATTGGGGATGACCAGATTTATAATGTTATTGTCACAAGCCACGCATTTGTAATAATTTTTTTTATAGTGATACCTATTATAATTGGTGGATTTGGTAATTGATTGGTGCCTTTGATATTAGGGGCTCCAGACATAGCTTTTCCGCGGTTAAATAATTTAAGTTTTTGACTGCTTCCTCCATCATTTATTTTGTTGATTAGTTCGTCGTTGGTTGAAAGTGGTACGGGGACTGGGTGAACTGTCTATCCGCCATTG…
	JQ074180	------------------------------------------GATATTGGGACTTTATATTTAATGTTTGGCGTATGGGCGGCTATAGTAGGAACTGCTATAAGTATAATTATTCGAACTGAACTTGGGTTTCCTGGAAGATTGATTGGAGATGATCAGATTTATAACGTAATTGTCACTAGTCATGCTTTTGTAATAATTTTTTTTATAGTTATGCCCATTATAATTGGGGGGTTTGGAAATTGACTAGTCCCTTTAATATTAGGGGCACCAGATATAGCCTTTCCTCGATTAAATAATTTAAGTTTTTGATTATTGCCTCCGTCTTTTATTTTGTTAATTAGATCTTCTTTAGTGGAAAGAGGAACAGGGACAGGATGAACTGTGTACCCGCCTTTA…
	HM888102	--------------------------------------------------TACATTATACTTAATATTCGGTGTGTGAGCAGCCATGGTGGGGACTGCTATAAGTATAATTATTCGTACTGAACTAGGATTTCCCGGGAGTTTAATTGGAGATGACCAGATTTATAATGTTATTGTTACAAGTCACGCATTTGTAATAATTTTTTTTATAGTAATACCAATTATGATTGGAGGATTTGGAAATTGATTAGTGCCATTGATGCTAGGGGCACCAGACATGGCTTTTCCTCGACTAAATAATTTAAGTTTCTGATTACTCCCCCCTTCATTTATCTTATTAATTAGTTCGTCTTTGGTAGAGAGTGGAACAGGGACAGGGTGAACAGTGTATCCTCCTTTG…
	KR997496	---------------------------------------------------------------------GGTGTATGAGCGGCGATAGTGGGGACAGCAATAAGTATAATTATTCGGACTGAGTTAGGCTTTCCTGGGAGTTTAATTGGGGATGACCAGATTTATAATGTCATTGTTACTAGTCATGCGTTTGTAATGATTTTTTTTATAGTTATGCCTATTATGATTGGGGGGTTTGGAAACTGATTAGTGCCCTTAATGTTAGGAGCACCAGATATGGCTTTTCCACGATTAAATAATTTAAGATTCTGGCTGCTTCCTCCTTCATTTATTTTGTTAATTAGTTCCTCATTGGTTGAAAGTGGGACAGGGACAGGATGAACTGTTTATCCTCCATTA…
	KT188951	---------------------------------------------------ACACTATATTTAATGTTTGGCGTATGAGCTGCTATAGTAGGGACTGCAATAAGAATAATTATTCGTACTGAATTGGGCTTTCCTGGAAGTTTAATTGGAGATGATCAAATTTATAATGTCATTGTTACAAGTCATGCATTTGTAATGATTTTTTTTATGGTAATGCCCATTATAATTGGGGGCTTTGGTAATTGATTAGTTCCATTAATGTTAGGGGCACCAGATATGGCTTTTCCTCGACTAAATAATTTAAGTTTTTGACTCCTTCCCCCTTCATTTATTTTATTAATTAGATCGTCATTAGTTGAAAGTGGAACGGGAACAGGGTGAACTGTGTATCCACCTTTA…
	HM888087	--------------------------------------------------GACATTATATTTGATATTTGGTGTGTGAGCTGCAATAGTGGGTACTGCAATGAGAATGATTATTCGGACAGAATTAGGATTTCCCGGTAGATTAATTGGAGATGACCAAATTTATAATATAATTGTTACTAGTCATGCTTTTGTTATAATTTTTTTTATAGTAATACCTATTATAATTGGTGGTTTTGGTAATTGATTAGTTCCTCTTATATTAGGAGCACCAGATATAGCTTTTCCCCGATTAAATAATTTAAGTTTTTGATTACTCCCACCTTCTTTTATTTTATTAATTAGTTCATCTTTAGTTGAAAGAGGGACAGGAACAGGTTGAACTGTTTATCCTCCTTTG…
	HM888091	--------------------------------------------------GACGTTATATTTAATATTTGGTGTGTGAGCTGCTATAGTAGGAACTGCTATAAGTATAATTATTCGTACAGAGTTGGGGTTTCCTGGGAGTTTAATTGGGGATGACCAAATTTATAATGTTATTGTTACTAGACATGCCTTTGTAATAATTTTTTTTATAGTGATGCCTATTATAATCGGAGGATTTGGAAATTGGTTGGTGCCGTTAATATTAGGGGCTCCTGATATGGCTTTTCCTCGATTAAATAATTTAAGTTTTTGACTATTACCCCCTTCATTTATTTTATTAATTAGTTCGTCATTAGTTGAGAGCGGAACAGGAACAGGATGAACTGTTTATCCTCCTTTA…
	KF676534	--------------------------------------------------AACCATATATTTAATTTTTGGTATTTGAGCCTCCATAATAGGTACAGCTTTAAGTCTTCTAATTCGWCTAGAGTTAAGACAACCCGGTAGTTTAATCGGAGACGATCAAACCTATAATGTTGTAGTTACCGCCCACGCTTTCGTCATAATTTTTTTTATGGTGATACCTATTATAATCGGAGGRTTCGGTAATTGATTAGTACCCCTCATGCTAGGAGCACCTGATATAGCTTTCCCCCGTATGAATAATTTAAGTTTTTGRCTTCTCCCGCCTTCATTATTATTACTTCTGTCTTCAGCAACTATTGATAACGGAGCAGGAACAGGATGAACAGTCTACCCTCCCTTA…
	EU024613	----------------------------------------------------CTATATACCTAATCTTCGGAGCCTGAGCTGCCATAGCTGGAACAGGTCTAAGATTACTAATCCGCCTAGAATTAGGACAGCCAGGTAGACTAATAGGAGATGACCAAACATATAACGTAGTAGTAACAGCCCACGCTTTCGTAATAATTTTCTTTATAGTAATACCCATCATAATTGGAGGATTCGGAAACTGATTAGTTCCTCTAATACTAGGAGCTCCTGATATAGCATTCCCTCGACTAAACAATATAAGATTCTGGTTACTACCTCCATCAATTTCATTACTTTTGTCCTCAGCAGCAGTAGAAAACGGAGCAGGAACAGGATGAACAGTGTACCCCCCCCTA…
	EU024612	----------------------------------------------------CAATATATTTAATCTTTGGAGTTTGAGCTGCCATAGTTGGAACTGCCCTAAGACTTTTAATTCGCTTAGAATTAGGTCACCCAGGAAGACTCCTAGGAGACGACCAAACATATAATGTAGTAGTAACAGCACACGCTTTCGTAATAATCTTTTTTATAGTAATACCTATTATAATCGGAGGATTCGGCAATTGGTTAGTACCTCTAATGCTAGGTGCTCCCGATATAGCATTCCCTCGACTAAATAATATAAGATTTTGACTCCTCCCCCCTTCCTTATCCTTACTTCTATCTTCCGCAGCAGTGGAAAATGGAGCAGGAACAGGGTGAACTGTCTACCCCCCCTTA…
	EU024611	----------------------------------------------------CTATATACTTAATTTTTGGAGTCTGAGCCGCAATAGTCGGAACTGGCCTCAGACTTCTTATCCGTCTAGAATTAGGCCAACCAGGCAGATTAATAGGAGATGACCAAACATATAATGTAGTAGTAACAGCCCACGCTTTCGTGATAATTTTCTTTATAGTAATACCCATTATAATTGGAGGATTCGGAAATTGACTAGTACCTCTTATACTTGGAGCCCCAGACATAGCATTCCCTCGACTAAACAATATAAGTTTCTGACTACTCCCCCCTTCCCTCTCTCTACTTTTATCCTCCGCAGCAGTAGAAAACGGGGCAGGAACAGGATGAACAGTATACCCCCCCTTA…
	FJ550335	----------------------------------------------------CTATATACTTAATCTTCGGAGCCTGAGCAGCCATAGCCGGGACAGCCCTTAGCCTCCTCATCCGCCTAGAATTAGGTCAGCCTGGCAGCCTCATAGGGGATGACCAGACATACAATGTCGTTGTCACAGCTCACGCCTTCGTGATAATTTTCTTTATAGTGATGCCTATCATAATCGGAGGGTTCGGGAATTGGTTAGTTCCCTTAATACTTGGCGCCCCCGACATAGCTTTCCCCCGCCTAAATAATATAAGATTCTGACTTTTACCCCCTTCCCTATCGCTTCTGCTATCATCAGCAGCAGTAGAAAACGGGGCAGGAACCGGATGAACAGTATACCCTCCTCTT…
	EU024619	----------------------------------------------------CAATATACCTAATTTTCGGAGCCTGAGCAGCTATAGCCGGTACCGCCCTAAGATTACTTATCCGCCTAGAATTAGGTCAACCAGGTAGACTAATAGGAGATGACCAGACATATAATGTTGTTGTAACAGCCCATGCTTTTGTAATAATCTTCTTTATAGTCATACCTATTATAATTGGAGGATTCGGTAATTGATTAGTCCCCCTTATACTAGGAGCCCCAGATATGGCCTTCCCACGTCTAAATAACATAAGATTTTGATTACTACCCCCCTCCCTGTCTCTTCTAATATCCTCAGCAGCAGTAGAAAATGGAGCAGGGACTGGATGAACTGTCTATCCACCTCTT…
	KP099492	--------------------------------------------------AACTATGTATCTTATCTTTGGGGCTTGGGCTTCAATAGCAGGAACCGCCCTCAGATTAATTATTCGTTTGGAACTTAGACAACCAGGAACTCTAATTGGTGATGATCAAACATATAACGTCATCGTAACCGCTCATGCCTTCGTCATAATTTTTTTCATAGTTATACCAATCATAATCGGTGGATTTGGTAATTGGTTAGTTCCATTAATACTAGGAGCCCCCGATATAGCATTTCCACGACTTAATAATATAAGATTTTGGCTTCTCCCCCCATCTCTTATGCTCCTATTGGGTTCAGCTATAGTCGAAAGAGGAGCAGGAACAGGATGAACTGTATACCCACCCTTA…
	KP099494	--------------------------------------------------AACTATATACCTTATCTTNGGTGCATGAGCCTCAATAGCAGGAACAGCCCTTAGACTAATCATCCGACTTGAATTAAGCCAACCAGGAACTCTTATTGGTGATGATCAAACATATAACGTCATTGTTACTGCCCATGCTTTTGTTATAATTTTCTTCATAGTTATACCAATTATAATTGGGGGATTCGGTAACTGACTAGTCCCCCTAATATTAGGAGCCCCAGATATGGCCTTTCCACGACTTAACAACATAAGATTTTGACTTCTCCCTCCTTCCTTAATACTTCTGCTGGGATCCGCTATAGTTGAAAGAGGGGCAGGAACTGGGTGAACAGTCTATCCCCCCTTA…
	JN306686	--------------------------------------------------AACCATATATCTAATTTTTGGAGCTTGATCGGCCATAGCTGGGACCGCCTTAAGACTAATTATTCGAATAGAATTGGGACAACCAGGGTCGCTCATCGGAGATGATCAAATTTATAACGTTATTGTTACAGCTCATGCTTTTGTAATAATCTTCTTTATAGTAATACCAATCATAATAGGAGGTTTTGGGAATTGAATACTTCCTTTAATACTGGGGGCCCCTGATATGGCTTTTCCTCGACTGAATAATATAAGATTTTGACTTCTACCACCTTCCTTAACCCTTCTTATGGCTTCAATAGCTATTGAAAGAGGAGCAGGAACAGGTTGAACTGTATACCCGCCCCTA…
	MG313570	--------------------------------------------------AACCATATATTTAATTTTTGGGGCGTGATCAGCAATGGCTGGAACAGCACTTAGTTTAATTGTCCGATTGGAACTAAGACAACCAGGATCTTTAATTGGTGATGATCAAATTTATAATGTTATTGTTACAGCCCATGCTTTCGTAATAATTTTCTTTATAGTTATACCAATTATAATAGGAGGTTTTGGAAATTGAATACTACCACTAATATTAGGAGCTCCTGATATAGCTTTTCCACGACTAAACAATATAAGATTTTGATTATTACCCCCCTCTTTAACCCTTTTAATAGCCTCTATGGCCGTGGAAAGAGGTGCTGGAACAGGATGAACTGTATATCCTCCTCTA…
	KM611529	-------------------------------------------------------------------------------------TGCTTGGAACTGCCCTTAGTCTTATTATTCGAGCAGAATTAGGACAACCTGGTTCTCTTATTGGGGATGACCAAATTTATAATGTTATTGTTACTGCTCATGCCTTTATTATAATCTTTTTTATGGTTATACCAGTAATAATAGGAGGCTTTGGAAATTGGTTAGTTCCAATTATACTAGGAGCTCCCGATATAGCTTTTCCACGAATAAATAATATAAGATTTTGGCTATTACCACCTTCCTTGTCTCTTCTTCTAGCCTCCGCAACAGTAGAGAGAGGGGCGGGAACAGGATGAACAGTATATCCACCTTTA…
	AB614399	------------------------------------------------------ATATACTTAATTTTTGGTGCATGAGCGTCAATAGCAGGTGCCGCGTTTAGTTTAATAATCCGATTAGAATTAAGACAACCGGGTAGACTAATTGGAGATGACCAAACATACAATGTAATTGTAACAGCCCATGCTTTTGTCATAATTTTTTTTATAGTTATACCTATTATAATTGGAGGCTTTGGAAATTGATTAGTACCTTTAATATTAGGCGCACCAGACATAGCATTTCCACGAATAAACAATTTAAGATTTTGGTTATTTCCTCCCTCCTTAATACTTCTTCTATCCTCAGCAATACTAGAAAGAGGAGCAAGCACTGGGTGAACCGTATACCCTCCATTA…
	KF676530	--------------------------------------------------TACAATATATCTCATNATAGGAATTTGAGCCTCCATAATTGGTACAGCTCTAAGATTAATTATTCGACTAGAATTAAGTCAACCAGGCAATTTAATTGGGGATGATCAAACATATAATACAGTAGTAACAGCCCATGCTTTCATCATAATTTTTTTCATAGTTATACCAATCATAATTGGAGGATTTGGAAATTGATTAGTACCTCTAATATTAGGAGCACCTGATATAGCCTTCCCACGAATAAATAATTTAAGTTTTTGGTTATTACCCCCATCCCTAATACTTCTATTATCCTCTGCAGCTATTGATGCAGGAGCAGGAACAGGATGAACAGTTTACCCCCCTCTT…
	HM453313	----------------------------------------------------------------------------GAGCAGCAATAGTAGGAACTGCCTTAAGACTTTTAATTCGATTAGAATTAAGACTTCCTGGAAGATTAATTGGTGATGACCAAACTTATAACACAATTGTTACAACACATGCATTTATTATAATTTTCTTTATAGTAATACCAATAATAATTGGTGGATTTGGTAATTGATTAGTACCATTAATATTAGGAGCACCAGATATAGCATTTCCCCGATTAAATAATATAAGATTTTGGTTACTACCACCTTCTATAATATTATTATTAAGAGCAGCAGCAATTGATAATGGAGCAGGAACTGGATGAACAGTCTATCCACCTTTA…
	LN890292	------------------------TGGTCAACAAATCATAAAGATATTGGAACTATATATTTAATTTTAGGAGCATGATCCTCAATAATTGGGATAGCATTTAGATTATTAATTCGATTAGAACTTAGCCAACCAGGAAGATTAATTGGAGATGATCAACTTTACAATACAGTTGTAACTGCACATGCTTTCGTCATAAATTTTTTTATAGTAATACCAATTATAATTGGAGGATTTGGAAATTGATTAGTACCATTAATACTTGGAGCTCCAGATATAGCATTTCCCCGATTAAATAATATAAGTTTTTGATTATTACCTCCTTCATTAATACTTCTATTAAGAGCAGCGATAATTGATAATGGAGCAGGTACTGGATGAACAGTATATCCTCCATTA…
	LC741577	-----------------------------------------------------TATATATTNAATTTTNGGAACNTGATCCTCTATAGTAGGAACAGCTTTAAGTTTAATTATTCGCCTAGAACTTAGTCAACCAGGAACCTTAATTGGGGATGATCAGACCTACAATACAGTAGTTACTGCTCATGCTTTCGTAATAATCTTCTTCATAGTCATACCTATTATAATTGGAGGATTCGGAAATTGATTAGTCCCTTTAATATTAGGAGCACCTGATATAGCATTTCCCCGATTAAATAACATAAGATTCTGATTATTACCACCCTCACTTATACTCTTATTAGGCTCAGCATTAGTAGAAAGAGGAGCAGGAACTGGATGAACAGTCTACCCTCCCTTA…
	MN642577	---------TTACCGCGATGATTTTTTTCAACTAACCATAAAGATATCGGAACTATATACTTAATTTTTGGAGCCTGAGCATCAATGGCAGGTACTGCCCTTAGTTTAATTATTCGACTAGAACTTAGTCAACCTGGAACTTTAATTGGTGATGACCAAACATATAATACAATCGTAACAGCACATGCATTTGTAATAATTTTTTTTATAGTCATACCAATTATAATTGGAGGATTCGGTAATTGATTAACTCCTTTAATACTAGGAGCTCCTGATATGGCATTCCCTCGCCTTAATAATATAAGATTTTGGTTACTCCCTCCCTCATTAATACTCTTATTAGGTTCTGCTATAGTAGAAAGAGGAGCCGGAACAGGATGAACAGTGTACCCTCCTTTA…
	LC700507	--------------------------------------------------AACTATATATTTAATTTTTGGTGCTTGAGCTTCAATAGCAGGTACAGCACTTAGTTTAATTATTCGTTTAGAACTTAGTCAACCTGGAACTTTAATTGGAGATGATCAAACTTATAATACAATTGTAACTGCACACGCATTTGTAATAATTTTTTTTATAGTAATGCCAATCATAATTGGAGGTTTCGGAAATTGACTAACTCCCTTAATATTAGGAGCTCCTGATATAGCTTTCCCTCGTCTAAATAATATAAGATTTTGATTACTTCCCCCATCATTAATGCTTTTACTAGGATCTGCTATAGTAGAAAGAGGAGCAGGAACAGGATGAACAGTTTACCCTCCCCTA…
	KR705650	---------------------------------------------------ACAATATATTTAATTTTCGGAGCATGATCATCAATAGTAGGCACAGCCCTAAGACTTCTAATCCGACTAGAATTAAGACAACCAGGAACACTAATTGGAGACGACCAAACATATAATGTACTAGTCACAGCCCACGCATTCGTAATAATCTTTTTTATAGTTATACCCATCATAATTGGAGGCTTTGGAAATTGACTAGTACCCTTAATACTAGGAGCTCCAGACATAGCATTCCCACGCATAAATAATTTAAGATTCTGACTACTTCCCCCCTCGTTATCTCTACTCTTAGCATCAGCAGCTCTAGAAAGAGGAGCAGGTACAGGATGAACAGTTTATCCTCCATTA…
	KR705645	---------------------------------------------------ACTATATACTTAATTTTCGGTGCATGAGCATCAATAATAGGTACCGCATTAAGATTATTAATCCGATTAGAATTAAGACAACCAGGCAGATTAATTGGAGATGACCAAACTTATAATGTAGTTGTAACAGCCCATGCTTTTGTGATAATCTTCTTCATAGTAATACCAATCATAATCGGAGGATTTGGTAACTGACTAGTACCATTAATACTAGGCGCACCTGATATGGCATTCCCCCGAATAAATAACCTAAGATTTTGATTATTACCGCCTTCTTTAACTCTATTATTAGCCTCAGCAATATTAGAAAGAGGCGCAGGTACAGGTTGGACAGTCTATCCACCCTTA…
	KR705642	---------------------------------------------------ACTATATACCTAATTTTTGGGGCATGAGCATCAATAGCTGGCACAGGACTTAGTCTACTAATCCGTCTAGAATTAAGTCAACCAGGAAGACTAATTGGAGATGACCAGACATATAATGTAGTAGTGACAGCCCACGCTTTTGTGATAATCTTCTTTATAGTGATACCCATCATAATTGGTGGATTTGGAAACTGATTAGTACCTCTAATATTAGGAGCACCAGATATGGCCTTCCCCCGAATAAACAACTTAAGATTTTGACTACTACCACCCTCTTTAACACTTCTTCTAGCATCAGCAATACTAGAGAGTGGAGCAGGTACCGGATGAACCGTTTATCCTCCATTA…
	KR705644	---------------------------------------------------ACCATATATTTAGTCTTTGGAGCATGAGCATCAATAGCAGGAACAGCATTAAGACTACTAATCCGGTTAGAATTAAGACAACCTGGAAGATTAATCGGAGATGACCAAACATATAACGTAGTAGTGACAGCTCACGCCTTCGTAATAATCTTCTTTATAGTTATACCAATCATAATCGGAGGATTCGGTAATTGGTTAGTGCCCTTAATACTTGGTGCACCAGATATAGCTTTCCCTCGAATAAATAACTTAAGATTTTGACTACTACCACCCTCTCTAACACTACTCCTAACATCAGCAATGCTAGAAAGAGGAGCGGGTACAGGATGAACTGTTTATCCCCCATTA…
	KR705646	---------------------------------------------------ACTATGTATTTAATATTCGGAGCATGAGCATCAATAGCAGGCACCGCACTAAGATTATTAATCCGTTTAGAGTTAAGACAACCAGGAAGATTAATCGGAGACGACCAAACATATAATGTAGTAGTAACAGCTCACGCTTTTGTGATAATCTTCTTCATAGTAATACCAATTATAATCGGAGGATTTGGCAATTGACTAGTACCACTAATATTGGGTGCACCAGACATAGCTTTTCCCCGAATGAACAATTTAAGCTTTTGGCTCCTACCACCCTCTTTAACACTACTCATGACATCAGCAATAATAGAAAACGGAGCAGGCACAGGATGAACAGTGTACCCCCCCTTA…
	KF676538	--------------------------------------------------CACTATATATTTAATTTTTGGAGCTTGAGCATCTATAGCTGGTACTGCTTTAAGACTTATTATCCGACTAGAATTAAGCCAACCAGGAAGATTAATTGGGGATGATCAAACATATAATGTAGTCGTAACTGCACATGCATTTATTATAATCTTTTTTATAGTTATACCAATCATAATCGGAGGATTTGGTAATTGATTAGTACCATTAATACTAGGAGCACCAGACATAGCATTCCCCCGAATAAATAACCTAAGATTCTGACTTCTCCCGCCATCTTTAATATTACTACTAGCATCAGCAGCAGTAGAAAGAGGAGCAGGAACAGGCTGAACAGTATACCCCCCATTA…
	KR705665	---------------------------------------------------ACTATATACTTAATTTTTGGCGCTTGATCTGCTATAGTCGGAACAGCTTTAAGATTAATTATCCGTCTAGAACTAAGACAACCTGGAAGACTTATTGGAGATGATCAAACTTATAATACTGTTGTTACTGCACATGCCTTCATCATAATCTTTTTTATAGTTATACCAATCATAATTGGAGGATTTGGAAACTGACTTGTCCCTTTAATATTAGGCGCACCAGATATAGCTTTTCCTCGTATAAATAATTTAAGTTTCTGACTTCTTCCCCCTTCATTAACCCTACTATTATCTTCTGCAATAGTAGAAAATGGAGCTGGAACTGGATGAACAGTTTACCCTCCTTTA…
	KR705660	---------------------------------------------------ACAATATACTTAATTTTTGGAGCCTGATCAGCTATAGTAGGGACAGCTTTAAGATTAATTATTCGTTTAGAATTAAGTCAACCAGGAAGATTAATTGGAGATGATCAAACTTATAACACAATCGTTACCGCACATGCTTTCATTATAATTTTCTTTATAGTAATGCCCATTATAATTGGAGGATTTGGAAATTGACTTGTCCCTTTAATACTAGGTGCCCCTGATATAGCTTTCCCCCGAATAAATAATCTAAGATTCTGATTATTACCTCCATCATTAAGATTACTTTTATCATCTGCAATAGTAGAAAATGGAGCTGGAACAGGATGAACAGTCTACCCCCCTTTA…
	KJ812088	---------------------------------------------------------------------GGAGCTTGAGCTGCCATAGCTGGTACCGCCCTAAGTCTCATCATCCGACTTGAACTTAGCCAACCAGGTAGCCTTATTGGAGATGATCAAACTTATAACGTAGTCGTAACAGCACACGCTTTCGTCATAATCTTCTTCATAGTTATACCAATTATAATCGGAGGATTTGGTAATTGATTAGTCCCTTTAATATTAGGAGCACCAGATATAGCATTCCCACGCATAAATAACCTAAGATTTTGATTATTACCTCCATCATTAATACTATTAATATCCTCAGCCCTTGTTGAAAGCGGAGCAGGTACTGGATGAACAGTATACCCCCCATTA…
	KR705636	---------------------------------------------------ACTATATACTTAATATTTGGTGCATGAGCAGCAATAACAGGAACAGCACTCAGTTTAATTATCCGCCTAGAATTAAGACAACCAGGAAGATTAATTGGAGATGACCAAACATATAACGTAGTAGTAACAGCACACGCTTTTATCATAATCTTCTTCATAGTAATACCAATTATAATTGGTGGATTCGGAAATTGACTAGTACCCCTAATACTCGGAGCACCAGACATAGCATTTCCACGAATAAACAACCTTAGCTTTTGACTACTACCCCCGTCAATTACACTATTATTAGCATCAACACTAATAGAAAACGGAGCAGGTACCGGCTGAACAGTATACCCCCCCTTA…
	KY888683	-----------------------TTGGTCAACAAATCATAAAGATATTGGTACTATATATTTAATTTTTGGGATTTGATCTGCCATAGTAGGGACTGCCTTAAGATTAATTATTCGTTTAGAATTAAGACAACCTGGAAGTCTTATTGGAGACGATCAAACTTATAATGTCGTAGTCACAGCTCATGCCTTTATTATGATCTTTTTTATGGTTATACCTATTATAATTGGGGGCTTTGGAAATTGATTGGTTCCACTAATACTAGGTGCCCCTGATATAGCTTTTCCCCGCATAAATAACTTAAGTTTTTGATTACTTCCTCCCTCTTTAACTTTACTACTTGCCTCAGCATTAGTAGAAAATGGAGCAGGTACAGGATGAACCATTTACCCTCCATTA…
	KF676541	--------------------------------------------------AACTATATATCTAATTTTTGGAACTTGATCAGCCATAATTGGAACAGCTCTAAGATTAATTATTCGTTTAGAACTAAGCCAACCAGGAAGATTTATTGGAGATGACCAAACCTATAATGTTGTAGTTACAGCTCATGCTTTTATCATAATCTTTTTTATAGTTATACCCATTATAATTGGAGGCTTTGGTAATTGATTAATTCCTTTAATATTAGGTGCCCCTGATATAGCTTTTCCTCGAATAAATAATCTTAGTTTTTGATTACTTCCTCCTTCTCTAGCTTTATTACTTGCCTCTGCTATAGTAGAAAGAGGAGCAGGTACAGGATGAACAGTTTATCCCCCTTTA…
	KF676523	----------------------------------------------------------------------GTGCCTGAGCATCTATAGCAGGCACAGCCTTAAGATTAATTATCCGATTAGAACTAAGACANCCAGGCAGATTAATTGGAGATGACCAAACTTATAATGTAATTGTAACTGCCCACGCATTTATTATAATTTTCTTTATAGTAATACCAATTATAATTGGTGGATTCGGCAACTGATTAGTACCATTAATATTAGGAGCTCCTGACATAGCATTCCCACGAATAAACAATTTAAGATTTTGGCTTCTACCACCATCATTAACATTACTAATAGCCTCAGCAATAGTAGAAAGAGGAGCAGGAACGGGTTGAACAGTTTATCCACCACTA…
	KY888682	--------------------------------------TAAAGATATTGGAACTATATACCTAATTTTTGGAGCATGAGCTTCCATAGCTGGGACAGCACTAAGATTAATCATCCGTTTAGAATTAAGACAACCAGGAAGATTAATTGGAGATGACCAAACTTACAACGTTATCGTTACAGCACATGCATTCATCATAATCTTCTTTATAGTTATACCCATTATAATTGGAGGATTTGGTAATTGACTTGTTCCACTTATACTAGGTGCACCAGACATAGCTTTCCCACGAATAAATAATTTAAGCTTCTGATTATTACCTCCATCTCTATCACTACTAATATCCTCAGCTTTAGTAGAAAGTGGAGCCGGTACAGGATGAACAGTATATCCTCCTTTA…
	AB614517	------------------------------------------------------ATATACTTAATATTCGGCGCATGAGCATCAATAGTGGGAACAGCCCTAAGACTAATCATCCGCCTAGAGCTCAGACAACCAGGAAATTTAATTGGTGATGACCAAACATATAATGTAATCGTAACAGCACACGCATTTATCATGATTTTTTTCATAGTAATACCAATTATAATTGGGGGATTCGGAAATTGATTAGTCCCATTAATATTGGGTGCCCCAGACATAGCATTCCCACGAATAAATAATTTAAGTTTTTGGCTACTACCACCATCTATTATATTACTTTTAGCATCAGCATCGGTTGAAAGAGGAGCAGGCACAGGATGAACAGTTTATCCCCCCTTA…
	KF676522	--------------------------------------------------------------------------------AGCCATAATTGGTACTGCATTAAGCTTAATTATCCGATTAGAACTAAGACAACCAGGAAGATTAATTGGTGATGATCAAACTTATAATGTTGTAGTTACAGCCCATGCATTTGTAATAATTTTCTTCATAGTTATACCCATTATAATCGGAGGATTTGGTAATTGATTAACTCCTCTTATATTAGGGGCACCTGATATAGCTTTCCCTCGATTAAATAATCTAAGATTTTGATTATTACCTCCATCTTTAATATTATTATTATCATCTGCCTTGGTAGAAAGTGGAGCAGGTACCGGATGGACTGTTTATCCACCATTA…
	KX525647	----------------------------------------------------------------------------GATCATCAATAGCAGGAACAGCTCTAAGCCTCATTATCCGATTAGAATTAAGTCAACCAGGAAGATTAATTGGAGATGACCAAACATATAACGTAATTGTAACAGCACATGCATTTATTATAATCTTCTTTATAGTAATACCAATCATAATTGGTGGCTTTGGTAACTGACTGGTACCCCTAATACTAGGCGCACCTGATATAGCCTTCCCTCGAATAAATAACTTAAGATTTTGATTATTGCCACCATCCCTTATATTACTTTTATCCTCTGCACTAGTAGAAAACGGGGCGGGAACCGGGTGAACAGTATATCCACCCCTT…
	HM453310	--------------------------------------------------AACTATATATTTAATTTTTGGTGCATGATCATCAATAGTAGGAACAGCATTAAGACTAATCATCCGCCTTGAATTAAGACAACCTGGAAGACTAATTGGAGATGATCAAACTTATAATGTAATCGTTACAGCACACGCATTCATTATAATCTTCTTTATAGTAATACCTATTATAATTGGAGGCTTTGGAAACTGATTAGTCCCATTAATATTAGGAGCACCAGACATAGCCTTCCCTCGAATAAATAACCTAAGATTTTGACTTCTACCCCCGTCAATCATGTTACTCCTATCCTCTGCATTAGTAGAAAGTGGAGCAGGAACAGGTTGAACTGTATATCCTCCTTTA…
	LC504085	--------------------------------------------------AACTATATATTTAATCTTCGGAGCATGATCATCAATAGTAGGAACAGCATTAAGATTAATTATTCGCCTAGAACTGAGCCAACCAGGAAGATTAATTGGAGATGACCAAACATACAATGTAATCGTTACAGCACACGCATTTATTATGATCTTCTTCATGGTAATACCTATTATAATTGGAGGATTCGGAAACTGACTAGTTCCATTAATATTAGGAGCACCAGATATAGCATTTCCACGAATAAACAACCTAAGATTCTGATTACTCCCCCCATCTATCTTAATACTTTTATCATCAGCAATAGTAGAAAACGGCGCAGGAACAGGATGAACAGTATATCCTCCTTTA…
	KX525619	----------------------------------------------------------------------------GATCATCAATAGTTGGAACAGCCTTAAGACTAATTATCCGACTAGAACTAAGACAACCAGGAAGATTAATTGGAGATGACCAAACATATAACGTAATTGTTACAGCACACGCATTCGTTATAATCTTTTTCATAGTAATACCTATTATAATTGGAGGATTCGGCAACTGATTAGTACCTTTAATACTAGGTGCACCAGACATAGCTTTCCCTCGCATAAACAACCTTAGATTTTGACTATTACCACCATCATTAATACTATTATTATCCTCTGCACTTGTAGAAAGTGGAGCAGGAACAGGATGAACCGTATACCCTCCACTA…
	KR705674	---------------------------------------------------ACTATATACTTAATCTTCGGAGCCTGAGCATCTATAGCAGGGACAGCACTAAGACTAATTATCCGACTAGAATTAAGACAACCAGGAAGACTAATTGGAAATGACCAAACCTATAATGTAATTGTAACAGCACACGCATTCATTATAATTTTTTTTATAGTAATACCCATCATAATCGGAGGATTCGGTAACTGGCTAGTCCCATTAATATTAGGAGCACCAGACATAGCATTTCCTCGTATAAATAACCTAAGATTCTGACTATTACCCCCATCTCTAATACTACTTCTATCATCAGCATTAGTAGAAAACGGAGCAGGAACAGGATGAACTGTTTATCCCCCACTA…
	KR705679	---------------------------------------------------ACAATATACTTAATATTTGGAGCCTGAGCATCAATAGTCGGAACAGCATTAAGATTGATTATTCGCCTAGAATTAAGACAACCAGGAAGATTAATTGGTGATGATCAAACCTACAACGTAATTGTCACAGCACATGCATTCATCATAATCTTCTTCATAGTAATACCAATTATAATTGGAGGATTTGGCAACTGATTAGTACCCTTAATATTAGGAGCACCGGATATAGCATTCCCACGAATAAACAACTTAAGTTTCTGATTATTACCACCATCCTTAATACTCCTCCTATCATCAGCAATAGTAGAAAACGGAGCAGGAACAGGATGAACTGTTTACCCTCCCCTA…
	KR705634	---------------------------------------------------ACAATATACTTAATATTCGGAGCCTGATCATCAATAGCAGGAACAGCACTAAGACTAATCATCCGATTAGAATTAAGACAACCAGGAAGATTAATCGGAGATGATCAAACATATAATGTAATCGTAACAGCACATGCATTCATCATAATCTTCTTCATAGTAATACCAATTATAATCGGGGGATTCGGAAATTGATTAGTACCTTTAATATTAGGAGCACCTGATATAGCATTCCCCCGCATAAACAATCTTAGTTTCTGATTACTACCCCCATCACTCATACTATTACTATCATCAGCATTAGTAGAAAACGGAGCAGGAACAGGATGAACAGTTTATCCACCTCTA…
	KF676527	--------------------------------------------------TACTATATATTTTATTTTTGGTGCATGATCATCAATAATCGGAACGGCATTAAGATTAATTATTCGATTAGAACTTAGTCAACCNGGAAGTTTAATTGGAGATGACCAAACTTATAATGTTATAGTAACTGCTCATGCATTTATTATAATTTTTTTTATAGTAATACCCATTATAATTGGAGGATTTGGAAATTGGTTAGTACCTTTAATATTAGGAGCACCAGATATAGCATTTCCACGTATAAATAATTTAAGTTTTTGATTATTACCTCCATCAATCATACTTTTATTAACATCAGCATTAGTAGAAAATGGAGCAGGAACAGGATGAACAGTTTATCCACCATTA…
	KR705628	---------------------------------------------------CTTATATATTTAATATTTGGTGCTTGAGCATCAATAACAGGAACAGCTTTAAGATTAATTATTCGATTAGAATTAAGACAACCAGGAAGTTTAATCGGAGACGATCAAACTTATAACGTAATCGTAACTGCACATGCATTTATTATAATTTTCTTTATAGTTATACCTATCATAATTGGTGGATTTGGAAACTGATTAATCCCATTAATATTAGGAGCACCAGATATAGCTTTCCCACGAATAAATAACTTAAGATTTTGACTTCTACCACCATCAATTATATTATTATTGTCATCAGCATTGGTAGAAAACGGGGCAGGAACTGGTTGAACAGTATACCCACCTCTT…
	KR705633	---------------------------------------------------ACTATATATTTAATATTTGGTGCATGAGCATCAATAGTGGGAACAGCTTTAAGATTAATTATTCGCTTAGAATTAAGACAACCCGGAAGTTTAATTGGGGATGATCAAACCTATAACGTAATTGTTACTGCTCATGCATTTATTATAATTTTCTTCATAGTTATACCAATTATAATTGGAGGCTTCGGTAACTGACTAGTACCATTAATATTAGGAGCACCAGATATAGCATTTCCACGAATAAATAATTTGAGATTTTGATTATTACCACCATCAATTATATTATTATTATCATCAGCATTAGTGGAGAGAGGAGCAGGAACAGGATGAACAGTATACCCACCACTA…
	HM453309	--------------------------------------------------CACTATATATTTAATTTTTGGCATCTGAGCCTCGATATCAGGCACAGCCTTAAGTCTGCTAATTCGACTAGAACTAAGACAACCAGGCAGCCTAATTGGGGATGACCAAACATATAATGTTTTAGTAACAGCACACGCCTTCATTATAATTTTCTTTATAGTAATACCAATCATAATAGGAGGATTCGGCAATTGATTAATCCCTCTAATACTTGGAGCACCAGATATAGCCTTTCCTCGTATAAATAATCTTAGCTTCTGACTTCTCCCGCCATCATTAATACTACTACTAACCTCAGCTGCAGTAGACAATGGAGCTGGAACAGGTTGAACTGTATATCCCCCTCTA…
	KF676537	--------------------------------------------------AACCATATATTTGATTTTCGGCATCTGAGCCTCAATAGTTGGGACAGCTCTAAGTCTTTTAATTCGACTAGAATTAAGTCAACCCGGAAGATTAATCGGTGATGATCAAACTTATAATGTCGTAGTTACAGCTCATGCCTTCATTATAATTTTTTTTATAGTTATACCTATTATAATTGGAGGGTTTGGTAATTGACTAGTCCCTCTAATGCTAGGAGCACCAGATATAGCCTTTCCACGAATAAATAACCTCAGTTTCTGGTTATTGCCCCCATCATTAATATTATTATTAGCCGCAACAACTATTGATAATGGAGCAGGTACAGGATGAACAGTTTACCCCCCTTTA…
	KF676518	-------------------------------------------------------------------------CCTGAGCTTCCATAATTGGTACAGGATTAAGCTTATTAATTCGACTAGAACTAAGACAACCAGGAAGTCTAATTGGGGATGACCAAACCTATAACGTAGTAGTTACAGCACACGCATTCGTAATAATCTTCTTCATAGTAATACCCATTATAATAGGAGGATTTGGTAACTGACTATTACCACTAATATTAGGAGCCCCAGATATAGCCTTCCCTCGTATAAACAACCTAAGATTTTGGCTTTTACCTCCCTCCCTTATACTACTATTGGGCTCAGCAGCAGTAGAAGCAGGCTCTGGAACAGGATGAACAGTTTACCCTCCCTTA…
	MF167816	---------------------------------------AAAGATATTGGTACTATATATTTGATATTCGGTGCTTGAGCGTCCATAGTAGGGACAGGATTAAGATTACTAATTCGTCTTGAACTAAGCCAACCAGGAAGCCTTATCGGGGATGACCAAACCTACAACGTTGTAGTCACAGCACATGCATTCATTATAATTTTCTTCATAGTAATGCCAATTATGATAGGAGGATTTGGGAACTGGTTGCTTCCATTAATGCTAGGAGCACCAGACATAGCATTCCCCCGAATAAATAATTTAAGATTCTGGCTCCTTCCCCCCTCCTTAATACTTTTGCTAAGATCAGCAGCAGTAGAAGCTGGGGCTGGAACAGGCTGAACAGTTTACCCGCCTCTA…
	HM453311	--------------------------------------------------AACTATATATCTTATCTTCGGTGCATGAGCTTCCATAGTAGGTACTGGATTAAGTTTATTGATTCGTCTCGAATTAAGCCAACCGGGAAGCTTGATTGGGGATGATCAAACATATAATGTAGTTGTGACAGCCCATGCTTTTGTCATAATTTTCTTCATGGTAATACCCATTATAATAGGAGGGTTTGGTAATTGATTACTCCCCCTAATACTAGGAGCACCAGATATAGCATTCCCACGAATAAACAATTTAAGTTTTTGGCTGCTACCCCCCTCATTAACACTATTATTATCCTCAGCCGCCGTAGAAGCCGGAGCTGGTACAGGATGGACTGTTTACCCACCTCTA…
	KF676509	--------------------------------------------------GACTATATACTTAATTTTTGGGGCATGGGCATCAATAGTAGGCACAGGTTTAAGACTACTAATCCGCCTAGAGTTAAGACAACCAGGAAGATTAATTGGGGATGACCAAACCTATAAYGTAGTTGTGACCGCTCACGCTTTTGTTATAATCTTCTTTATAGTTATACCAATCATAATAGGAGGGTTTGGAAATTGGCTTCTCCCTTTAATGCTAGGAGCTCCAGATATAGCCTTCCCTCGCATAAATAATCTAAGTTTTTGACTTCTTCCTCCTTCTTTGATRCTACTTTTAAGCTCAGCTGCTGTAGAGGCAGGGGCAGGAACAGGNTGAACTGTNTACCCYCCTCTA…
	HM453312	--------------------------------------------------AACTATATATTTAATTTTTGGGGCCTGAGCTTCCATAGTAGGAACAGGCCTAAGTTTATTAATCCGCTTAGAATTAAGACAACCAGGAAGACTAATTGGAGATGATCAAACATATAATGTAGTTGTAACAGCACATGCTTTTGTAATAATCTTCTTTATAGTAATACCAATTATAATAGGGGGGTTTGGAAATTGGCTTTTACCCCTAATATTAGGAGCCCCAGATATAGCTTTCCCTCGCATAAATAACTTAAGATTCTGGCTATTGCCCCCTTCTTTGATATTATTATTAAGATCAGCCGCTGTAGAAGCCGGAGCAGGGACAGGATGAACAGTTTACCCCCCATTA…
	MF167800	---------------------------------------AAAGATATTGGAACCATATATTTAATTTTTGGGGCATGAGCATCTATAGTAGGAACCGGTCTAAGTCTTTTAATTCGCCTTGAATTAAGCCAACCAGGAAGTTTAATCGGAGATGACCAAACATATAATGTTGTTGTTACTGCACATGCTTTTGTAATAATTTTCTTCATAGTTATACCTATTATAATAGGAGGATTTGGAAATTGACTTTTACCATTAATACTAGGAGCACCTGATATAGCATTCCCCCGGATAAATAACTTAAGTTTTTGACTTCTCCCCCCATCTCTCATACTTCTATTGAGCTCAGCAGCTGTAGAAGCTGGAGCAGGAACAGGATGAACTGTGTACCCTCCCCTA…
	MN861168	------------------------------------------------------------TTAATCTTTGGGGCTTGGGCATCAATAGTAGGAACTGGATTAAGTCTATTAATCCGCCTTGAGTTAAGTCAGCCAGGAAGATTAATCGGAGATGACCAAACTTATAATGTTGTTGTTACAGCCCATGCTTTTGTAATAATTTTCTTTATGGTTATGCCAATTATGATAGGAGGGTTTGGAAACTGACTTTTACCATTAATACTAGGGGCTCCAGATATAGCCTTTCCACGGATAAATAATTTAAGCTTTTGGTTGCTCCCTCCTTCTCTAATATTATTGCTAAGCTCAGCCGCCGTAGAGGCAGGTGCAGGTACAGGATGAACTGTCTACCCTCCTTTA…
	MN861164	------------------------------------------------------------TTGATTTTTGGGGCTTGAGCATCAATAGTCGGGACAGGATTAAGCTTATTAATTCGTCTTGAATTAAGCCAACCAGGAAGATTAATTGGAGACGATCAAACTTATAATGTTGTTGTTACAGCCCATGCTTTTGTAATAATTTTCTTTATGGTTATACCTATTATAATAGGAGGATTTGGGAATTGACTTTTACCATTAATACTGGGAGCCCCAGATATAGCCTTTCCTCGGATAAATAATTTAAGTTTCTGGTTACTCCCCCCTTCCTTAATATTATTACTAAGCTCAGCCGCTGTAGAAGCAGGAGCAGGAACTGGATGAACCGTTTACCCTCCTTTA…
	MN861169	------------------------------------------------------------TTAGTGTTTGGAGCCTGAGCCTCAATAGCAGGTACAGGTTTGAGCCTACTTATTCGACTAGAATTAAGCCAACCAGGAAGACTAATTGGTGACGACCAAACATATAATGTAGTTGTTACAGCTCATGCTTTCATTATAATTTTTTTTATAGTTATGCCTATCATAATAGGCGGATTCGGTAACTGGTTACTACCACTAATATTGGGAGCTCCTGACATAGCTTTTCCTCGTATAAATAATTTAAGATTTTGACTGCTTCCTCCTTCCTTAACTCTTCTTCTAAGATCTGCAGCTGTAGAAGCAGGAGCAGGAACAGGGTGAACAGTGTACCCACCCTTA…
	MF167804	---------------------------------------AAAGATATTGGAACATTATATTTAATTTTCGGAGCTTGAGCATCAATAGTAGGGACAGGCCTAAGCTTGTTGATCCGATTAGAATTAAGACAGCCAGGAAGCCTAATTGGAGATGATCAAACATATAATGTTGTAGTTACAGCCCATGCCTTTGTAATAATTTTCTTCATAGTTATACCGATCATAATAGGAGGATTTGGTAATTGATTACTACCGTTAATATTAGGAGCTCCTGATATAGCATTTCCACGAATAAATAACTTAAGATTCTGACTTCTACCCCCCTCCCTTATACTACTCTTAAGCTCAGCTGCCATTGAAGCCGGAGCAGGGACAGGCTGAACAGTTTATCCACCATTA…
	KF676529	--------------------------------------------------------------------------------ATCTATAGTAGGGACTGGATTGAGATTATTAATTCGGTTAGAGCTTAGACAACCTGGTAGTTTAATTGGGGATGACCAAACTTATAATGTTGTTGTTACTGCTCATGCCTTTGTTATGATTTTTTTTATAGTAATGCCTATTATAATTGGAGGATTTGGTAATTGATTACTGCCTTTAATATTAGGAGCTCCAGATATAGCGTTTCCTCGAATAAACAATCTTAGATTTTGATTGTTACCTCCTTCATTGATATTATTATTATCTTCAGCATTAGTAGAAAGTGGAGCGGGAACAGGATGGACTGTTTATCCTCCTCTT…
	OP034440	----------------------------------------------------------------------------------------------CTGGACTTAGACTTCTTATTCGATTGGAATTGAGTCAAGCTGGTAATCTAATTGGAGATGATCAAACTTATAATGTAATTGTTACCGCCCATGCTTTTGTAATAATTTTCTTTATAGTAATACCAATTATAATTGGGGGTTTTGGAAATTGATTAGTACCTTTAATATTAGGTGCACCTGATATAGCATTTCCTCGTATAAATAATTTAAGATTTTGACTACTTCCACCTTCTTTAATACTATTATTAGCTTCTGCTTTAGTAGAAAGAGGAGCTGGTACGGGTTGAACAGTTTATCCACCATTA…
	KF676521	--------------------------------------------------GACAATGTATTTAATTTTTGGGGCGTGGTCTTCTATGATTGGCACTGGTTTAAGTTTATTGATTCGCTTAGAACTAAGCCAACCAGGAAGATTAATTGGAGATGATCAGACATATAATGTAATTGTCACAGCTCATGCTTTTATTATAATTTTTTTTATGGTTATGCCTATTATAATGGGTGGTTTCGGAAATTGGTTAGTTCCATTAATATTAGGGGCTCCTGATATAGCTTTCCCTCGTATGAATAATTTAAGTTTTTGGCTTCTTCCTCCTTCTTTGATATTATTATTATCTTCTGGGCTGGTTGAAAGCGGAGCTGGGACTGGTTGAACAGTTTATCCTCCTTTG…
	KF676525	--------------------------------------------------AACAATATACTTAATTTTTGGAGCTTGAGCTTCTATAGTAGGTACAGGTCTTAGTTTATTGATTCGATTAGAATTAAGACAACCTGGAAGATTAATTGGTGATGATCAAACTTACAATGTAATTGTAACCGCTCATGCTTTTGTAATGATTTTTTTTATAGTAATGCCTATTATAATTGGAGGATTTGGTAATTGATTAGTTCCTTTAATATTAGGTGCTCCTGATATAGCTTTTCCTCGTATGAATAATTTGAGTTTCTGGTTACTTCCTCCTTCCTTAATATTATTATTATCATCAGCTTTGGTTGAAAGCGGAGCAGGAACAGGATGAACAGTATACCCTCCATTA…
	MF167808	---------------------------------------AAAGATATTGGAACTATATATTTAATTTTCGGCGCCTGAGCCTCTATAGTAGGAACAGGACTAAGCCTTTTAATTCGACTAGAATTAAGTCAACCAGGAAGACTAATTGGAGATGACCAAACATATAATGTCGTAGTAACCGCTCATGCCTTTGTTATAATCTTCTTCATAGTAATGCCAATTATAATAGGAGGATTCGGTAATTGACTTCTCCCATTAATACTAGGTGCACCAGACATAGCATTCCCCCGAATAAACAATTTAAGATTTTGGCTTCTCCCCCCATCATTAATACTATTATTAAGATCTGCTGCCGTGGAAGCAGGGGCAGGTACAGGTTGAACAGTGTACCCACCCTTA…
	KF676516	--------------------------------------------------AACAATATATTTAATATTTGGTGCATGAGCATCCATAGTAGGTACAGGATTGAGTCTGTTAATCCGACTTGAACTAAGACAACCAGGGAGCCTAATTGGAGACGACCAAACTTACAATGTAGTAGTAACAGCCCACGCATTTATCATAATTTTCTTCATAGTTATACCAATTATAATAGGAGGATTTGGCAATTGGTTACTCCCTTTAATACTAGGAGCACCGGATATAGCATTCCCTCGAATAAATAATTTAAGATTCTGACTCCTACCTCCCTCCCTAATACTTTTATTAAGTTCAGCAGCCGTAGAAGCTGGAGCCGGTACAGGATGAACTGTTTATCCCCCTCTA…
	MK208137	--------------------------------------------------TACAATATACTTAGTATTTGGTGCTTGAGCCTCAATGGTAGGGACAGGATTAAGACTTTTAATCCGACTTGAATTAAGACAACCAGGAAGATTAATTGGAGATGATCAAACATATAACGTAGTAGTTACTGCGCATGCCTTTGTAATAATCTTCTTTATAGTGATGCCTATCATAATAGGAGGGTTTGGAAATTGACTTCTCCCCCTAATATTAGGAGCCCCAGATATAGCATTCCCACGAATAAATAATTTAAGTTTTTGACTACTCCCTCCTTCTTTAATATTACTTTTAGGCTCAGCCGCTGTTGAAGCTGGAGCTGGAACCGGTTGGACAGTCTATCCCCCCTTA…
	KF676539	--------------------------------------------------AACCATATATTTTATCCTAGGAATTTGAGCTTCTATAGTAGGAACAGCACTAAGACTACTAATTCGATTAGAATTAAGACAACCAGGTAGATTAATTGGAGACGATCAAACATATAATGTAATCGTAACAGCACATGCTTTTATTATAATTTTCTTCATGGTAATACCAATCATAATCGGAGGATTTGGAAATTGATTAGTGCCCATAATATTAGGAGCACCAGATATAGCATTTCCACGAATAAATAACTTAAGCTTCTGACTACTACCACCATCATTAATAATATTATTAGCTGCAACACTAATTGATAATGGAGCTGGCACAGGATGAACAGTATATCCACCTTTA…
	KF676531	-----------------------------------------------------------------------------------CATAATCGGAACAGCTTTAAGTTTACTAATCCGTTTAGAATTAAGACAACCAGGAAGCTTAATTGGAGATGACCAAACTTATAATGTGGTAGTCACAGCTCATGCTTTTATCATAATTTTTTTTATAGTAATACCTATTATAATCGGAGGATTTGGAAATTGATTAGTTCCATTAATATTAGGAGCTCCAGATATAGCTTTTCCACGAATAAACAACCTTAGTTTTTGATTATTACCTCCTTCCTTAATACTATTATTAGCTGCAACAACAATCGATAATGGTGCAGGTACAGGATGAACCGTTTACCCTCCCCTT…
	KF676533	--------------------------------------------------AACTATATATTTAATTTTTGGTATTTGGGCATCAATAGTAGGAACTGCTCTTAGTCTTTTAATCCGTTTAGAGTTAAGCCAACCCGGAAGCCTCATTGGAGATGATCAAACTTACAATGTAGTTGTTACAGCGCATGCTTTTATTATAATCTTTTTTATAGTAATACCAATTATAATTGGAGGCTTTGGTAACTGATTAGTACCTTTAATATTAGGAGCTCCTGATATAGCCTTTCCCCGAATAAATAATTTAAGATTTTGATTATTACCTCCCTCTTTAATACTTTTACTATCTGCCTCAACTATCGATAATGGAGCAGGTACAGGATGAACTGTTTATCCCCCACTA…
	AB672684	------------------------------------------------------ATATATTTAATTTTTGGAGCCTGAGCATCAATAGTAGGGACAGGGTTAAGACTTTTAATTCGCTTAGAATTAAGACAACCAGGTAGTCTAATCGGAGACGACCAAACCTATAATGTGGTAGTTACAGCTCATGCTTTTGTAATAATCTTTTTCATAGTTATACCAATCATAATAGGAGGATTCGGTAACTGGTTATTACCTCTTATACTAGGAGCACCAGATATAGCCTTCCCCCGTATAAATAATCTTAGATTTTGACTTCTACCACCTTCACTAATGCTTCTTCTAAGCTCAGCTGCAGTAGAAGCGGGAGCAGGAACTGGTTGAACAGTTTATCCTCCCTTA…
	KM492931	-----------------------------------------------------------------TTTTGGTGCCTGATCCTCTATAGTAGGGACAGGACTAAGCCTTTTAATCCGATTAGAATTAAGCCAACCAGGAAGTTTAATCGGAGATGATCAAACCTATAACGTAGTAGTTACAGCTCACGCATTTATTATAATCTTCTTTATAGTAATACCCATTATAATAGGTGGATTTGGTAATTGATTAGTGCCTATAATATTAGGAGCACCTGATATAGCATTTCCTCGAATAAATAACCTAAGTTTTTGACTTCTTCCCCCTTCATTAATATTACTTTTAAGCTCTGCAGCCGTAGAAGCAGGAGCAGGAACAGGATGGACAGTTTACCCCCCATTA…
	KF676532	---------------------------------------------------------------------------------TCAATAGTAGGAACAGCATTAAGATTATTGATTCGTTTAGAACTAAGTCAGCCTGGTAGTTTAATTGGAGATGATCAAACTTATAATGTTGTAGTAACTGCACATGCTTTTGTTATAATTTTTTTTATAGTTATACCAATTATAATAGGAGGATTTGGTAATTGACTAGTCCCACTTATATTAGGAGCTCCAGATATAGCTTTTCCTCGAATAAATAATTTAAGTTTTTGACTTTTACCTCCTTCATTAATATTATTACTATCATCAGCAGCTATAGATAGTGGAGCTGGAACAGGATGAACTGTTTATCCTCCATTA…
	MN861152	------------------------------------------------------------TTAATCTTTGGAGCTTGAGCATCTATAGTAGGTACAGGTCTAAGACTTTTAATTCGTCTTGAGCTTAGTCAACCAGGTAGATTAATTGGGGATGATCAAACATATAACGTCGTAGTTACAGCACACGCTTTCGTGATAATCTTCTTTATAGTGATACCTATCATAATAGGAGGGTTTGGAAACTGATTATTACCTCTAATGCTAGGCGCTCCAGATATAGCCTTCCCCCGTATAAATAATCTTAGATTCTGACTTTTACCCCCTTCACTCATATTACTTTTAAGTTCTGCTGCAGTAGAAGCAGGAGCAGGTACAGGATGAACAGTGTATCCTCCATTA…
	MF167830	---------------------------------------AAAGATATTGGAACTATATATTTAATCTTTGGAGCCTGAGCCTCTATAGTAGGTACAGGATTAAGACTTCTAATTCGTCTAGAATTAAGACAACCAGGAACCTTAATTGGAGATGACCAAACATATAATGTAATTGTTACAGCCCATGCTTTTGTAATAATTTTCTTCATAGTAATACCCATTATAATAGGAGGATTTGGTAATTGACTATTACCTTTAATATTAGGGGCACCAGATATAGCCTTCCCTCGAATAAATAACCTAAGTTTTTGATTATTACCACCATCAATAATGCTACTCCTCAGCTCTGCCGCAGTAGAAGCAGGAGCAGGTACTGGTTGAACCGTCTATCCCCCATTA…
	KF676514	--------------------------------------------------AACTATATATTTAGCCTTTGGTGCCTGAGCTTCAATAGTAGGTACAGGTTTAAGACTATTAATTCGTCTTGAATTAAGCCAACCAGGAAGATTAATTGGAGATGATCAGACATATAATGTAGTAGTAACTGCACATGCCTTTATTATAATTTTTTTCATAGTAATACCTATTATAATAGGAGGTTTCGGTAATTGATTAGTCCCTTTAATACTAGGAGCACCAGATATAGCATTTCCACGAATAAATAATCTAAGATTTTGATTACTACCACCCTCATTAATGCTTTTATTAGGCTCAGCCGCAGTAGAAGCAGGAGCAGGTACTGGTTGAACAGTATATCCTCCATTA…
	MF167803	---------------------------------------AAAGATATTGGAACTTTATATTTAATATTTGGAGCATGAGCATCAATAGTCGGGACAGGCTTAAG-CTTCTAATCCGATTAGAATTAAGCCAACCAGGAAGATTGATTGGAGATGACCAAACATATAATGTTGTAGTCACAGCACACGCATTTGTCATAATTTTCTTCATAGTGATACCAATTATGATAGGAGGATTCGGAAATTGGTTACTTCCTCTTATGTTAGGCGCTCCTGATATAGCTTTTCCACGTATAAACAATTTAAGATTTTGGTTATTACCTCCCTCATTAATACTACTCTTAGGATCTGCTGCAATTGAAGCAGGAGCAGGAACTGGTTGAACTGTTTATCCCCCTTTA…
	MN861135	------------------------------------------------------------TTAATTTTTGGTGCTTGAGCCTCTATAGTTGGAACAGGACTAAGACTTTTGATCCGCTTAGAATTAAGACAACCAGGAAGCTTAATTGGTGATGATCAAACTTATAATGTTGTAGTTACAGCTCATGCTTTTATTATAATTTTCTTTATAGTAATACCTATTATAATAGGAGGTTTTGGCAACTGGCTACTCCCATTAATATTAGGAGCTCCAGATATAGCCTTCCCCCGTATAAATAATCTCAGATTCTGATTATTACCCCCTTCATTAATACTACTTTTAAGATCAGCAGCAGTTGAAGCAGGAGCTGGCACAGGCTGAACGGTTTACCCTCCTTTA…
	KP204114	--------------------------------------------------------------------------------------AGTAGGTACAGGACTCAGACTATTAATCCGTCTAGAGTTAAGTCAACCAGGTAGATTAATTGGAGATGATCAAACCTATAATGTAGTAGTTACAGCTCACGCATTTGTAATAATTTTTTTCATAGTTATACCTATCATAATAGGGGGATTCGGAAACTGATTACTTCCATTAATATTAGGAGCACCAGACATAGCATTCCCTCGAATAAATAACCTAAGATTCTGATTATTACCCCCTTCATTTATACTATTACTAAGCTCAGCAGCAGTAGAAGCAGGAGCAGGTACTGGTTGAACAGTGTATCCACCCCTA…
	MN861145	------------------------------------------------------------TTAATATTCGGAGCATGAGCGTCAATAGTTGGAACAGGTCTAAGTTTACTAATCCGTTTGGAATTAAGTCAACCAGGAAGTCTCATTGGTGATGATCAAACCTATAATGTTGTAGTTACAGCACACGCTTTTATTATAATTTTCTTTATAGTTATACCCATTATAATAGGAGGATTCGGAAACTGACTACTACCCTTAATATTAGGAGCCCCAGACATAGCATTCCCACGAATAAATAACCTAAGATTTTGATTACTACCACCATCATTAATACTATTACTAAGCTCAGCCGCAGTAGAAGCAGGAGCAGGTACTGGATGAACAGTATATCCACCTCTA…
	AB672676	------------------------------------------------------ATATATTTAATATTTGGAGCTTGAGCTTCAATAGTTGGTACAGGCTTGAGACTTCTTATTCGGCTAGAATTAAGACAACCTGGAAGATTAATTGGAGATGATCAAACATACAATGTGGTAGTAACAGCTCACGCATTTATTATAATTTTCTTTATAGTTATGCCTATTATAATAGGAGGTTTTGGGAATTGACTGTTACCTCTTATATTAGGCGCTCCTGATATAGCCTTTCCGCGAATAAATAATCTAAGTTTTTGGTTACTTCCTCCATCCTTAATATTACTACTAAGTTCAGCAGCTGTTGAGGCTGGAGCAGGGACGGGTTGAACAGTCTATCCTCCTTTA…
	KF676513	--------------------------------------------------AACTATATACTTAATATTTGGAGCATGAGCCTCTATAGCAGGCACAGGATTAAGACTTTTAATTCGATTAGAACTAAGACAACCAGGAAGACTAATTGGAGATGACCAAACATATAACGTAGTTGTTACAGCACACGCCTTTATCATAATTTTCTTCATAGTTATACCTATTATAATAGGAGGATTTGGTAATTGGCTACTACCCTTAATATTAGGAGCCCCAGACATAGCTTTTCCACGAATAAACAACTTAAGATTTTGGCTTCTACCTCCCTCTTTAATACTCCTTCTGAGATCAGCCGCTGTTGAAGCTGGTGCAGGGACAGGATGAACAGTATATCCTCCACTA…
	MF167805	---------------------------------------AAAGATATTGGAACTATGTATTTAATTTTTGGCGCATGAGCATCAATAGTAGGGACAGGATTAAGCTTACTTATCCGCTTAGAATTAAGACAACCAGGAAGATTAATTGGAGATGATCAAACATATAACGTAGTAGTTACAGCTCACGCATTTGTAATAATTTTCTTTATAGTAATACCTATTATAATAGGAGGATTTGGTAATTGACTTCTACCTCTTATATTAGGAGCTCCTGATATAGCTTTTCCACGAATAAACAATTTAAGATTTTGGCTTCTCCCGCCCTCATTGATGCTTCTTTTAAGCTCCGCCGCTATTGAAGCTGGAGCAGGAACAGGATGAACTGTATACCCGCCTTTA…
	KF676510	-------------------------------------------------------------------TTGGGGCATGAGCTTCCATAGTAGGAACAGGATTAAGATTATTAATTCGATTAGAATTGAGACAACCAGGTAGTCTCATTGGTGATGATCAAACTTATAATGTAGTAGTAACAGCACACGCTTTCATCATAATTTTTTTTATAGTAATACCCATTATAATAGGAGGATTCGGGAATTGGCTACTACCCTTAATATTAGGAGCACCAGATATAGCTTTCCCACGAATAAATAATTTAAGTTTCTGGCTACTACCACCATCACTAATATTATTACTTAGCTCAGCTGCAGTAGAAGCAGGAGCGGGTACAGGATGAACTGTGTATCCCCCTTTA…
	MF167817	---------------------------------------AAAGATATTGGTACTATATATTTAATTTTTGGAGCTTGAGCTTCAATAGTAGGAACCGGATTAAGACTTTTAATTCGTTTAGAATTAAGCCAACCAGGTAGATTAATCGGGGATGACCAAACATATAATGTAGTAGTAACTGCTCATGCATTTATTATAATTTTCTTCATAGTTATGCCAATTATAATAGGAGGATTTGGTAATTGATTATTACCTTTAATATTAGGAGCTCCAGATATAGCATTTCCACGAATAAATAACCTCAGTTTTTGATTGTTACCCCCCTCTTTAATATTACTATTAAGATCAGCAGCTATTGAAGCAGGGGCCGGAACAGGATGAACAGTGTACCCACCATTA…
	MN861139	------------------------------------------------------------TTAATTTTTGGTGCTTGATCTTCAATAGTAGGAACAGGCCTAAGTTTATTAATCCGTCTTGAATTAAGACAACCAGGTAGATTAATTGGAGATGATCAAACTTATAATGTGGTTGTAACAGCTCACGCATTTATTATAATTTTTTTTATAGTTATACCAATTATGATAGGCGGATTTGGCAACTGATTATTACCTTTAATAATGGGAGCTCCAGATATAGCTTTTCCACGAATAAATAATTTAAGATTTTGGCTATTACCTCCATCATTAACACTATTACTAGGATCTGCTGCTGTAGAAGCAGGAGCAGGCACAGGATGAACTGTTTACCCTCCTTTA…
	KF676511	--------------------------------------------------AACTATATATTTAATATTTGGAGCATGAGCCTCAATAGTAGGGACAGGATTAAGATTATTAATTCGTTTAGAATTAAGCCAACCAGGAAGATTAATTGGAGATGATCAAACTTATAATGTAGTAGTCACAGCCCACGCTTTTATCATAATTTTCTTTATAGTTATACCTATTATAATAGGAGGTTTCGGAAATTGACTCTTACCTCTCATACTAGGAGCCCCAGATATAGCCTTTCCACGAATAAATAACCTAAGATTTTGACTCCTTCCTCCTTCTTTAATACTACTTTTAAGCTCTGCCGCTGTTGAAGCAGGAGCAGGAACAGGATGAACTGTGTACCCTCCTCTA…
	MN861141	------------------------------------------------------------TTAATATTTGGAGCCTGAGCATCTATAGTAGGTACCGGATTAAGATTACTAATTCGGTTAGAATTAAGACAACCAGGAAGATTAATCGGAGACGATCAAACATATAATACTGTAGTAACTGCTCACGCATTTATCATAATTTTTTTCATAGTAATACCTATTATAATAGGAGGATTTGGTAATTGACTATTACCATTAATATTAGGAGCTCCAGATATAGCATTCCCACGAATAAACAATTTAAGATTTTGACTTTTACCACCATCCTTAATACTACTATTAAGCTCAGCAGCTGTAGAAGCAGGCGCAGGAACAGGATGAACAGTATATCCTCCTCTA…
	MF167810	---------------------------------------AAAGATATTGGAACTATATATTTAATCTTTGGAGCTTGAGCCTCTATAGTAGGTACAGGATTAAGTCTATTAATTCGTTTAGAATTAAGACAGCCTGGTAGACTAATTGGAGATGACCAAACATATAATGTAGTTGTAACAGCTCACGCATTCGTTATAATCTTTTTTATAGTAATACCAATTATGATAGGAGGATTTGGGAATTGATTATTACCACTAATATTAGGAGCCCCAGATATAGCTTTTCCACGAATAAATAATTTAAGATTCTGATTACTTCCTCCATCATTAATACTTCTACTAAGTTCAGCTGCTGTTGAAGCAGGTGCTGGTACAGGGTGAACTGTTTATCCTCCATTA…
	MN861142	------------------------------------------------------------TTAATATTCGGAGCTTGAGCTTCTATAGTAGGGACAGGATTAAGACTATTAATTCGATTAGAATTAAGACAACCAGGAAGATTAATTGGTGATGATCAAACATATAACACGGTAGTGACAGCTCATGCATTCATTATAATTTTTTTTATAGTAATACCAATTATAATAGGTGGATTTGGTAATTGGTTACTTCCATTAATATTAGGAGCTCCAGACATAGCATTTCCCCGAATAAACAACTTAAGATTTTGACTTTTACCTCCCTCGTTAATATTATTACTAAGTTCAGCAGCTGTAGAAGCAGGAGCAGGGACAGGTTGAACTGTGTATCCTCCTTTA…
	MF167778	---------------------------------------AAAGATATTGGGACTATATATTTAATATTTGGAGCTTGAGCCTCCATAGTAGGGACAGGATTAAGACTTTTAATTCGATTAGAACTCAGTCAACCAGGAAGCTTAATTGGCGATGATCAAACGTATAATGTGGTTGTTACAGCACACGCTTTTATTATAATTTTTTTTATAGTAATACCTATTATAATAGGAGGATTTGGAAATTGATTATTACCTTTAATGCTAGGAGCACCAGATATAGCATTTCCACGAATAAATAATTTAAGTTTTTGATTATTACCTCCCTCATTAATACTATTATTAAGCTCAGCAGCCGTTGAAGCAGGGGCAGGTACTGGTTGAACAGTATATCCTCCATTA…
	MF167826	---------------------------------------AAGAATATTGGAACTATAAATTTAATTTTTGGGGCGTGATCTTCAATAGTAGGAACAAGATTAAGATTGTTAATTCGCCTAGAAATAAGCCAACCAGGAAGAATTATTGGAGACGATCAAACATATAACGTAGTAGTCACTGCTCACGCTTTCATTATAATTTTCTTTATAGTAATACCTATCATAATAGGAGGATTTGGTAATTGATTAATACCATTAATACTTGGTGCTCCAGATATAGCTTTTCCACGAATAAATAATTTAAGATTTTGATTATTACCCCCATCGCTTATATTACTTTTAAGATCAGCAGCTGTAGAAGCTGGGGCAGGTACTGGATGAACAGTATATCCTCCCTTA…
	MF167807	---------------------------------------AAAGATATTGGAACTATATACTTAATATTTGGAGCATGAGCATCTATAGTAGGTACAGGGCTAAGACTATTAATTCGGCTAGAACTTAGTCAACCAGGAAGACTAATTGGTGATGATCAGACATATAATGTAGTTGTAACAGCCCACGCTTTTATTATAATTTTCTTTATGGTAATACCTATTATAATAGGAGGATTTGGTAATTGGTTATTACCTTTAATATTAGGGGCTCCAGACATAGCTTTTCCACGAATAAATAATTTAAGATTTTGGCTTCTACCGCCATCATTAATACTACTTCTTAGATCAGCAGCAGTAGAATCTGGAGCAGGAACAGGATGAACAGTTTATCCACCATTA…
	MF167796	---------------------------------------AAAGATATTGGTACAATATACTTAATTTTTGGTGCTTGAGCATCTATAGTAGGGACAGGACTTAGTCTCCTAATTCGATTAGAACTTAGACAACCAGGAAGATTAATTGGAGATGACCAAACCTACAATGTTGTAGTTACAGCACATGCCTTTGTCATAATTTTCTTCATAGTTATACCTATTATAATAGGCGGATTTGGCAATTGATTATTACCTCTTATATTAGGAGCACCAGATATAGCCTTTCCACGTATAAATAACCTTAGATTCTGACTCCTACCTCCCTCATTAATATTATTGTTAAGATCTGCTGCAGTCGAAGCAGGAGCAGGTACAGGTTGAACTGTATATCCTCCCCTG…
	AB672688	------------------------------------------------------ATATATTTAATTTTTGGGGCATGAGCATCTATAGTAGGCACAGGCTTAAGACTTTTGATTCGCTTAGAACTAAGCCAACCAGGAAGCTTAATTGGTGATGACCAAACTTACAATGTGGTAGTTACGGCACATGCTTTTGTGATAATTTTCTTTATAGTTATACCAATTATAATAGGAGGCTTTGGCAATTGGTTACTACCTTTAATATTAGGAGCACCAGACATGGCTTTCCCTCGTATAAATAATTTAAGATTTTGATTACTACCTCCCTCATTAATACTTCTTTTAAGATCTGCTGCAGTTGAAGTAGGGGCAGGAACTGGATGAACAGTATATCCTCCTCTA…
	KF676517	--------------------------------------------------AACTATATATTTAATATTTGGAGCATGAGCTTCAATAGTAGGTACAGGATTAAGTCTTCTAATTCGATTAGAACTAAGACAACCTGGCAGATTAATTGGAGATGATCAAACATATAATGTAGTAGTAACAGCCCACGCTTTTGTAATAATCTTCTTCATAGTAATACCAATTATAATAGGAGGATTTGGAAATTGACTACTTCCATTAATATTAGGAGCACCAGATATAGCATTCCCACGAATAAATAACTTAAGTTTTTGATTATTACCTCCTTCATTAATACTTCTTTTAGGATCAGCAGCAGTTGAAGCTGGTGCAGGTACAGGTTGAACAGTATACCCACCTTTA…
	MF167840	---------------------------------------AAAGATATTGGTACAATATATTTAATTTTTGGAGCATGAGCTTCTATAGTGGGTACAGGATTAAGTCTCCTAATTCGATTAGAACTCAGACAGCCTGGAAGATTAATCGGAGATGATCAAACATATAATGTAGTTGTGACAGCTCATGCTTTTATTATAATTTTCTTTATAGTAATACCCATTATAATAGGAGGATTTGGCAACTGGCTTCTTCCCTTAATACTAGGAGCTCCTGATATAGCCTTCCCACGAATAAATAATTTAAGATTCTGGTTACTGCCCCCTTCTCTAATATTATTATTAAGATCAGCAGCAGTTGAAGCCGGATCTGGTACAGGATGAACTGTTTATCCCCCTTTA…
	MF167782	---------------------------------------AAAGATATTGGAACTATATATTTAATATTCGGAGCATGAGCCTCAATAGTAGGAACAGGATTAAGATTATTAATTCGATTAGAATTAAGTCAACCAGGAAGACTAATTGGTGACGATCAAACATATAATGTAGTAGTCACAGCACATGCTTTTGTTATAATCTTCTTCATAGTAATACCAATTATAATAGGAGGATTCGGAAACTGATTATTACCTCTAATGCTAGGAGCTCCTGATATAGCCTTTCCTCGTATAAATAACTTAAGATTTTGGTTATTACCTCCTTCATTAATACTTTTATTAAGATCAGCAGCAGTAGAAGCTGGGGCAGGTACTGGATGAACTGTATACCCCCCTTTA…
	MN861158	------------------------------------------------------------TTAATATTCGGAGCATGGGCATCTATAGCAGGTACTGGGTTAAGTCTCTTAATTCGGTTAGAACTAAGTCAACCAGGAAGATTAATTGGAGATGACCAAACTTATAATGTAGTAGTTACAGCACACGCTTTTATTATAATTTTTTTTATAGTAATACCTATTATAATAGGAGGATTCGGTAATTGATTATTACCTCTTATACTAGGAGCCCCAGATATAGCTTTTCCTCGAATAAACAATTTAAGATTTTGGCTTCTTCCGCCCTCATTAATACTATTGTTAAGTTCAGCTGCTGTGGAAGCAGGAGCAGGAACTGGTTGAACAGTTTATCCTCCTTTA…
	MF167783	---------------------------------------AAAGATATTGGTACTATATATTTAATATTTGGAGCATGATCATCAATAGTAGGGACAGGATTAAGATTATTAATTCGATTAGAATTAAGCCAACCAGGAAGATTAATTGGAGATGATCAAACATATAATGTAGTTGTGACAGCTCATGCATTTGTAATAATTTTCTTCATAGTAATACCTATTATAATAGGAGGATTTGGTAACTGATTATTACCATTAATATTAGGAGCCCCAGATATAGCATTCCCTCGAATAAATAATCTAAGATTTTGATTATTACCTCCTTCATTAATATTACTTCTAAGTTCAGCTGCTGTAGAAGCAGGAGCAGGAACAGGTTGAACAGTTTATCCCCCTTTA…
	HQ591450	------------------------------------------------------------------------------------------------------------------------------------------------------------CAAATTTATAACGTTATTGTTACAGCCCACGCATTCGTAATAATTTTCTTTATAGTAATACCAATCATAATTGGAGGATTTGGAAATTGATTAGTACCTCTAATAATCGGTGCTCCAGACATAGCATTCCCACGAATAAATAACATAAGTTTCTGATTATTGCCCCCATCACTAATACTACTATTAAGTTCATCAATAGTGGAAAGAGGAGCAGGAACAGGATGAACAGYTTATCCTCCCCTT…
	KF218799	----------------------------------------------------CAATATATCTAATCCTAGGAGCTTGAGCAGCTATAGTAGGAACATCCTTAAGTTTACTTATCCGTCTTGAACTAGGTCAACCTGAAAGTTTAATTGGAGATGACCAAATTTACAACGTAATCGTTACAGCTCATGCTTTCGTCATAATTTTCTTTATAGTTATGCCAATTATAATCGGGGGATTTGGAAATTGATTAGTGCCCCTAATAATTGGAGCCCCAGACATAGCTTTCCCACGAATAAACAATATAAGATTTTGACTTTTACCCCCTTCTTTAATACTCCTACTTGGCTCCTCATTAGTAGAAAGAGGAGCAGGAACTGGATGAACTGTTTACCCACCGCTA…
	KF218800	----------------------------------------------------CAATATATTTAATTCTTGGAGCCTGAGCAGCTATGGTAGGTACTTCACTTAGTCTGCTAATCCGACTTGAACTAGGACAACCTGAAAGCCTAATTGGAGATGATCAGATTTATAATGTAATTGTCACAGCACACGCTTTCGTTATAATTTTCTTTATAGTTATACCTATTATAATTGGAGGTTTCGGAAACTGATTAGTACCATTAATAATTGGAGCTCCAGATATAGCCTTCCCACGAATAAATAATATAAGATTTTGACTTCTCCCCCCTTCTTTAATACTTCTTCTGGGATCTTCGTTAGTTGAGAGAGGAGCAGGAACTGGTTGAACTGTCTATCCCCCACTA…
	KF218789	----------------------------------------------------CAATATATTTAATTTTAGGAGCTTGAGCTGCTATAGTTGGAACAGCTTTAAGTCTTCTTATTCGCTTAGAATTAGGTCAACCAGAAAGACTAATTGGTGATGATCAAATTTACAATGTAATTGTTACAGCTCATGCTTTTGTAATAATTTTCTTTATAGTTATACCAATTATAATTGGGGGATTTGGTAATTGATTAGTACCCCTTATAATTGGAGCACCTGATATAGCTTTCCCTCGAATAAATAATATAAGATTTTGATTATTACCCCCATCTCTTATACTTTTATTATCTTCTGCTATAGTTGAAAGAGGAGCAGGAACAGGATGAACAGTCTACCCTCCTCTT…
	MG299082	--------------------------------------------------------------------------TTGAGCCGCTATAGTAGGAACCGCTCTAAGCCTCCTTATCCGTCTAGAACTTGGTCAACCTGAAAGTCTAATTGGAGATGATCAAATTTATAATGTTATTGTAACAGCTCACGCCTTTGTAATAATTTTCTTTATAGTTATACCTATCATAATCGGAGGATTCGGAAACTGATTAGTCCCTCTAATAATCGGAGCCCCAGATATAGCTTTCCCACGAATAAATAACATAAGTTTCTGACTTCTCCCCCCATCACTTATACTCCTGTTAGGATCCTCAATAGTAGAAAGTGGAGCTGGAACTGGTTGAACAGTTTATCCTCCCCTT…
	KF218792	----------------------------------------------------CTATATATTTAGTATTTGGAGCATGAGCAGCTATAGTAGGGACAGCTCTTAGTCTTCTTATTCGGCTTGAGCTTGGACAACCTGAAAGTTTAATTGGAGATGATCAAATTTATAACGTAATTGTAACAGCCCATGCATTTGTAATAATTTTTTTCATAGTCATGCCTATTATAATTGGTGGATTCGGTAATTGGTTAGTTCCTTTAATAATTGGAGCCCCAGATATAGCTTTCCCACGAATAAATAATATAAGATTTTGACTTCTTCCCCCATCATTGATACTACTTTTAAGATCATCAATAGTTGAAAGAGGAGCCGGAACAGGCTGAACAGTTTATCCTCCTTTA…
	KF218790	----------------------------------------------------CTATATACTTAATCTTCGGAGCTTGAGCAGCGATAGTTGGGACAGCCCTTAGTCTCCTTATTCGTCTTGAATTAGGACAACCTGAAAGTCTTATTGGAGATGACCAAATTTATAATGTTATTGTAACAGCCCATGCCTTTGTTATAATTTTCTTCATAGTAATACCTATTATAATTGGTGGATTTGGAAATTGATTAGTACCTTTAATAATCGGAGCACCAGATATAGCTTTCCCACGAATAAATAATATAAGATTTTGACTTTTACCCCCCTCTCTTATACTTCTCCTAAGTTCCTCAATAGTAGAAAGAGGAGCTGGAACTGGATGAACAGTATACCCCCCTTTA…
	KF218795	----------------------------------------------------CTATATATTTAATTTTCGGAGCATGAGCAGCAATAGTAGGAACCGCTCTTAGTCTTCTTATTCGTCTTGAATTAGGTCAACCAGAAAGCCTAATTGGAGATGATCAAATTTATAACGTTATTGTTACAGCTCACGCCTTTGTAATAATTTTTTTTATAGTTATACCTATCATAATTGGAGGATTTGGAAACTGACTAGTTCCCCTTATAATTGGAGCACCAGATATAGCTTTCCCTCGAATAAATAATATAAGATTTTGACTTCTTCCTCCTTCTCTAACTCTACTTCTTGCTTCATCCCTAGTAGAAAGTGGAGCAGGAACTGGATGAACAGTTTATCCCCCTTTA…
	MF983675	--------------------------------------------------AACTATATATTTAATTTTCGGAGCTTGAGCTGCTATAGTAGGAACAGCTCTTAGCTTACTAATTCGATTAGAACTGGGACAACCAGAAAGTTTAATTGGAGATGACCAAATTTATAACGTAATTGTCACCGCCCATGCTTTCGTTATAATTTTCTTCATAGTAATACCTATTATAATTGGAGGATTCGGGAATTGGCTAGTTCCATTAATAATTGGGGCTCCTGATATAGCATTCCCACGAATAAATAATATAAGATTTTGACTCCTACCCCCCTCCCTTATACTTCTCTTAGGATCTTCTTTAGTAGAAAGAGGGGCTGGGACAGGATGAACAGTTTATCCTCCCCTA…
	AB672745	------------------------------------------------------ATATACTTAATTTTTGGAGCATGAGCAGCCATAGTAGGAACTGCTTTAAGTCTTCTTATTCGTCTAGAACTAGGACAACCCGAAAGTTTAATTGGTGATGACCAAATTTATAAAGTCATTGTTACAGCCCATGCCTTCGTAATAATTTTCTTTATGGTTATACCTATTATAATTGGAGGATTCGGTAATTGATTAGTGCCCTTAATAATTGGGGCACCTGATATGGCATTCCCACGAATAAATAATATAAGCTTCTGGCTTTTACCCCCTTCTCTAATACTTCTTCTGGGTTCTTCTATAGTAGAAAGAGGAGCAGGAACAGGATGAACAGTTTACCCCCCACTA…
	KP099498	--------------------------------------------------AACTATATATCTAATTTTTGGGGCTTGGTCCTCAATAGTAGGAACAGCCTTAAGCCTTATCATCCGCCTTGAACTTAGTCAACCTGGAACCTTAATCGGNGATGACCAAACTTATAATGTCATTGTAACAGCACATGCCTTCGTCATAATCTTTTTCATAGTAATACCTATTATAATTGGGGGCTTTGGCAATTGATTAGTTCCCTTAATATTAGGGGCCCCAGATATAGCCTTCCCTCGATTAAATAATATAAGATTCTGACTTCTTCCCCCCTCCCTCACCCTTCTTCTAAGCTCTGCTGCTGTAGAGGCAGGAGCTGGNACAGGATGAACCGTGTACCCCCCCTTA…
	HM453314	--------------------------------------------------AACTATATATTTAATTTTTGGAGCTTGAGCCTCTATAGTAGGAACTGCCCTAAGTCTTATTATTCGCCTAGAGCTCAGTCAACCAGGGACCCTTATTGGGGATGATCAAACCTATAATGTAATTGTTACGGCCCATGCCTTCGTAATAATCTTCTTCATAGTTATACCCATTATAATTGGGGGGTTTGGAAACTGATTAGTTCCCTTAATACTAGGAGCACCAGATATAGCCTTTCCTCGCCTAAATAACATAAGATTCTGGCTTCTCCCACCTTCCTTAACTTTATTACTTAGATCCGCAGCCGTTGAAGCTGGAGCAGGAACTGGTTGAACAGTTTATCCCCCTTTA…
	KP099502	--------------------------------------------------TACTATGTATTTAATTTTTGGAGCATGGGCCTCGATAGCAGGAACTGCCTTAAGCCTTATTATTCGATTAGAACTAAGCCAACCAGGAACACTTATTGGAGATGACCAAACTTATAACGTAGTAGTTACAGCTCATGCATTTGTTATAATTTTTTTTATAGTTATACCAATTATAATCGGGGGGTTTGGGAATTGGCTAGTCCCTTTAATATTAGGAGCTCCTGACATAGCATTCCCTCGATTAAATAACATAAGATTTTGGCTCTTACCCCCTTCTCTTACCCTTCTTTTAGGTTCTGCTATAGTTGAGAATGGAGCAGGGACAGGATGAACAGTCTATCCCCCCCTA…
	KF676507	--------------------------------------------------AACTATATATTTAATCTTTGGAGCCTGAGCATCTATAGTTGGAACCGCTCTAAGCCTTATTATCCGTCTTGAATTAAGACAACCAGGAACTCTAATTGGTGATGATCAAACCTACAACGTTATTGTCACAGCCCACGCTTTCGTTATAATTTTCTTTATAGTTATACCAATTATAATCGGAGGATTTGGAAACTGATTAGTACCTCTAATACTAGGAGCCCCAGACATAGCATTCCCTCGCTTAAATAATATAAGTTTTTGGTTATTACCTCCCTCTTTAACTCTCCTTTTAGCGTCAGCATCAGTTGAAAGAGGAGCAGGGACAGGTTGAACAGTCTATCCTCCCCTT…
	KP099490	--------------------------------------------------TACTATATATCTAATCTTTGGAGCTTGAGCTTCCATGGTAGGCACTGCCCTCAGACTTATTATCCGCCTAGAGCTTAGTCAACCCGGTACTCTAATTGGGGATGACCAAACATACAACGTAATTGTGACAGCCCACGCTTTTGTTATAATTTTTTTTATAGTTATACCCATCATAATTGGAGGATTTGGTAATTGATTAGTTCCCCTCATGCTAGGAGCCCCTGACATAGCCTTCCCCCGCCTTAATAATATAAGTTTTTGGCTTCTCCCTCCTTCCCTTATACTCCTCCTAGGATCAGCTTCAATCGAAGCCGGAGCAGGAACAGGATGGACAGTTTATCCCCCTTTA…
	KP099488	--------------------------------------------------TACCATATATTTAATTTTTGGAGCTTGAGCTTCTATAGTAGGCACTGCCCTCAGACTTATTATTCGTTTAGAGCTTAGCCAACCAGGAACTCTAATTGGAGATGATCAAACTTACAACGTGATTGTCACAGCCCATGCTTTCGTCATAATTTTTTTTATAGTAATACCTATTATAATTGGAGGATTTGGTAACTGGCTAGTTCCTCTTATATTAGGAGCCCCAGATATAGCCTTCCCCCGTCTAAATAATATAAGCTTTTGACTTCTACCCCCTTCTCTTATATTACTCTTGGGCTCTGCCTCAGTAGAAGCAGGAGCAGGAACAGGATGAACAGTGTACCCTCCTCTA…
	KP099499	--------------------------------------------------TACTATATATTTAATCTTTGGAGTATGAGCCTCAATAGTTGGAACTGCTTTAAGTTTAATTATTCGACTTGAACTTAGACAACCAGGAACACTTATTGGGGATGATCAAACCTATAATGTAGTAGTAACGGCTCATGCATTTATTATAATTTTTTTTATAGTTATACCTATTATAATTGGAGGATTTGGTAATTGATTGGTTCCTTTAATACTTGGTGCTCCTGATATAGCATTCCCCCGATTAAATAATATAAGCTTTTGACTTTTACCTCCATCATTAATGCTTCTTCTTGGATCAGCTATGGTAGAAAGAGGTGCCGGAACTGGATGAACAGTATATCCTCCCTTA…
	KF676506	--------------------------------------------------AACTATATACTTAATTTTTGGAGCTTGAGCATCAATAGTGGGTACAGCTTTAAGTCTAATTATTCGTTTAGAATTAAGTCAACCAGGAACTCTTATTGGTGATGACCAAACTTATAATGTTATTGTTACAGCACATGCTTTTGTTATAATTTTTTTTATAGTAATACCTATTATAATTGGAGGATTTGGTAATTGATTAGTACCTTTAATATTAGGTGCCCCAGATATAGCTTTCCCACGGTTAAATAATATAAGATTTTGACTTTTACCTCCATCACTCACTTTACTACTAAGATCTGCTTCAGTAGAAGCAGGAGCCGGAACTGGATGAACAGTATACCCTCCCCTA…
	KP099477	--------------------------------------------------TACTATATATCTAATCTTTGGAGCATGAGCTTCCATAGCAGGAACTGCACTTAGACTTATTATTCGATTAGAATTAAGACAACCAGGAACCCTCATTGGAGATGATCAAACTTATAACGTAATTGTTACAGCTCATGCTTTTGTAATAATTTTCTTCATAGTAATACCAATTATAATTGGTGGTTTTGGAAACTGACTAGTACCCTTAATACTAGGAGCACCTGATATAGCTTTCCCACGTTTAAACAACATAAGTTTTTGATTACTACCTCCATCTCTTATACTCTTATTAGGCTCTGCTCTAGTAGAAAATGGAGCAGGAACTGGTTGAACTGTTTATCCTCCATTA…
	KP099486	--------------------------------------------------AACTATATACTTAATACTTGGAGCTTGAGCTTCCATAGCAGGAACCGCTTTAAGACTAATTATCCGACTAGAACTTAGTCAGCCGGGGACTTTAATTGGAGACGATCAAACATATAATGTCATTGTTACCGCTCACGCATTTGTCATAATCTTCTTCATGGTCATGCCAATCATGATTGGGGGGTTCGGAAACTGACTAGTGCCCCTCATACTAGGTGCCCCTGACATGGCATTCCCACGTTTAAATAACATAAGATTCTGACTCCTCCCTCCTTCCTTGATACTCTTACTAAGCTCAGCTATAGTAGAAAGAGGAGCAGGAACAGGCTGAACTGTCTATCCTCCTCTC…
	KP099466	--------------------------------------------------GACTATATACCTAATGCTAGGAGCATGAGCTTCCATAGCAGGAACTGCCCTAAGACTTATTATCCGATTAGAGCTCAGACAACCAGGAACTTTAATTGGGGATGATCAGACCTATAATGTTATTGTGACGGCTCACGCATTTGTTATAATCTTCTTCATGGTTATACCAATTATGATTGGAGGGTTTGGTAATTGATTAGTCCCTCTAATATTAGGTGCCCCTGATATGGCTTTCCCCCGTTTAAATAATATAAGCTTCTGACTTCTACCACCTTCTCTTATACTTCTTTTAGGCTCTGCTATAGTAGAAAGAGGGGCAGGAACCGGCTGAACTGTTTACCCCCCTCTT…
	KP099462	--------------------------------------------------AACTATATATTTAATATTAGGAGCATGGGCCTCTATGGCAGGAACTGCCTTAAGACTTATTATTCGATTAGAACTTAGACAACCAGGAACTTTAATTGGAGATGACCAAACATATAATGTCATCGTAACTGCACATGCATTTGTTATAATCTTCTTCATAGTTATGCCAATTATAATTGGAGGATTTGGAAATTGACTAGTACCTTTAATATTGGGTGCCCCTGATATAGCATTTCCACGTTTAAATAATATAAGCTTCTGACTTCTCCCCCCCTCCCTCATACTTTTATTAGGCTCTGCTATAGTAGAAAGAGGAGCAGGAACGGGTTGAACTGTCTATCCNCCTCTT…
	KP099473	--------------------------------------------------AACTATATACCTCATATTTGGAGCCTGAGCCTCAATAGCAGGTACTGCCTTAAGACTAATTATTCGACTTGAACTTAGCCAACCAGGAACCCTCATTGGGGACGATCAAACATATAACGTTATTGTTACAGCACATGCCTTTGTAATAATCTTTTTTATAGTTATACCAATTATAATTGGAGGATTTGGTAATTGATTAGTTCCTTTAATATTAGGAGCCCCTGATATAGCTTTCCCTCGATTAAATAATATAAGTTTTTGACTTCTCCCCCCTTCTTTAATACTTCTTTTAGGTTCTGCTATAGTAGAAAGAGGAGCAGGAACTGGTTGAACAGTTTACCCTCCTCTT…
	KP099463	--------------------------------------------------AACTATATACTTAATACTAGGAGCATGAGCTTCTATAGCAGGAACTGCCTTAAGTCTCATTATTCGTCTTGAACTTAGACAACCAAGAACTTTAATTGGAGATGACCAAACCTACAACGTCATCGTAACAGCTCACGCTTTTGTCATAATTTTCTTTATAGTCATACCCATTATAATTGGAGGATTTGGAAATTGACTTGTCCCTTTAATATTAGGAGCCCCTGATATAGCTTTCCCACGTCTAAATAATATAAGTTTTTGACTTCTTCCCCCATCCTTAATACTCCTACTAGGCTCTGCTATAGTTGAAAGAGGAGCAGGTACAGGTTGAACTGTCTACCCTCCTCTT…
	KP099467	--------------------------------------------------AACTATATACTTAATACTGGGAGCATGAGCTTCTATGGCAGGAACAGCTTTAAGACTAATTATTCGATTAGAACTTAGACAACCAGGAACTTTAATTGGAGACGACCAAACATACAATGTCATCGTCACTGCTCACGCATTTGTTATAATTTTTTTCATAGTTATGCCAATCATAATTGGGGGATTCGGTAACTGATTAGTTCCTCTAATATTAGGAGCCCCTGATATAGCTTTCCCACGATTAAATAACATAAGCTTCTGATTACTCCCTCCTTCTCTTATACTCCTTCTCGGATCCGCCATGGTAGAAAGAGGAGCGGGAACCGGTTGAACTGTCTACCCTCCTCTT…
	KP099483	--------------------------------------------------AACTATATATTTAATATTTGGAGCCTGAGCTTCCATAGCAGGGACTGCCCTAAGATTAATTATTCGTCTAGAGCTTAGTCAGCCAGGAACTCTAATTGGAGACGATCAAACATATAATGTTATCGTAACCGCTCACGCATTTGTTATAATTTTCTTCATGGTAATACCCATCATAATTGGGGGGTTCGGTAATTGATTAGTCCCTCTAATACTAGGCGCCCCTGACATAGCTTTCCCACGCCTAAATAACATAAGCTTCTGACTACTCCCCCCTTCTCTAATACTCCTACTAGGGTCTGCTATAGTAGAAAGAGGAGCAGGAACAGGTTGGACCGTCTACCCTCCCCTT…
	KP099501	--------------------------------------------------TACTATGTATTTAATTTTTGGCGCTTGAGCCTCTATAGTAGGAACTGCTCTTAGCCTTATTATTCGTTTAGAACTTAGTCAACCAGGAACTCTGATTGGTGATGACCAAACATATAACGTCATCGTTACTGCCCATGCTTTCGTAATAATTTTTTTTATAGTAATACCAATCATAATTGGTGGTTTCGGAAATTGATTAGTTCCTCTTATATTAGGAGCCCCTGATATAGCTTTTCCACGAATAAACAATATAAGATTCTGGCTTCTTCCTCCTTCCCTTATACTTCTTCTAGGTTCAGCAATAGTAGAAGGAGGAGCTGGCACTGGATGGACAGTATACCCTCCCTTA…
	KP099493	--------------------------------------------------AACTATATATTTAGTCTTTGGGGCATGGGCATCTATAGCAGGTACTGCATTAAGACTTATTATCCGACTAGAATTAAGTCAACCAGGAACTTTAATTGGGGATGACCAAACATACAATGTAGTGGTGACAGCCCACGCCTTCGTAATAATTTTTTTTATAGTAATACCAATTATAATCGGAGGATTTGGTAATTGATTAGTACCCTTAATGCTGGGAGCACCTGATATGGCTTTCCCACGCCTTAACAACATAAGTTTCTGGCTTCTTCCACCCTCTATTATACTACTTTTAGGCTCCGCCCTAGTAGAAAGAGGAGCAGGAACTGGATGAACAGTATACCCTCCCCTA…
	KP099497	--------------------------------------------------TACTATATATTTAGTATTCGGGGCATGAGCCTCAATAGCAGGCACTGCATTAAGACTTATTATTCGTCTTGAACTTAGTCAACCAGGAACTCTAATTGGAGATGATCAGACATACAATGTAGTAGTTACAGCTCACGCCTTTGTAATGATTTTCTTCATAGTTATACCAATTATAATTGGAGGATTCGGAAACTGACTAGTTCCCCTTATACTAGGAGCCCCCGATATAGCTTTTCCACGACTAAATAACATAAGATTCTGGCTTCTTCCACCATCTATTATACTCCTTTTAGGTTCAGCCTTAGTAGAAAGAGGAGCAGGAACTGGATGAACAGTGTACCCACCATTG…
	MH282831	---------------------------------------------------------------------------------GCATTATTAGGAACAGCCCTAAGAATTTTAATTCGTTTAGAACTTGGATTTCCAGGAAGTCTAATTAAAGATGATCAAATCTATAATACCATTGTAACTGCTCATGCTTTTATTATAATTTTCTTTATAGTGATACCAATTATAATTGGTGGTTTTGGAAACTGATTAATTCCCTTAATAATTGGAGCTCCAGATATAGCATTTCCTCGAATAAATAACTTAAGATTTTGGCTTCTTCCTCCATCCCTCTTTCTTCTATTATCATCATCAATTATTAATAGAGGAGTAGGAACAGGATGAACAATTTATCCACCATTA…
	AB608779	--------------------------------------------------AACCATGTACTTAATCTTCGGTGCTTGAGCCGCGATGGTAGGAACCGCTCTCAGAATACTGATTCGTCTAGAACTGGGTCAACCAGGAAGTCTAATTGGAGATGACCAAATCTACAACGTAATTGTCACAGCCCACGCCTTTGTAATAATCTTCTTTATAGTTATACCAATCATAATCGGAGGCTTCGGCAATTGACTAGTACCTCTTATATTAGGAGCCCCTGACATGGCCTTCCCCCGACTTAATAACATAAGCTTTTGACTGCTCCCCCCTGCCCTATTTCTCCTGGTAGGATCCTCCGCTGTAGAAAGTGGTGCCGGAACAGGATGAACAGTCTACCCCCCCCTG…
	MK391563	---------------------------------------------ATTGGCACCATATATTTAATTTTAGGCGCTTGAGCTGCCATAATTGGAACTTCTCTAAGTATACTTATTCGCTTAGAACTAGGCCAACCGGGCAGATTAATTGGCGATGACCAAATTTATAATGTTCTAGTAACAGCCCATGCCTTTGTCATAATTTTCTTTATAACAATGCCAATTATAATCGGAGGATTTGGTAACTGATTAATCCCCCTGATACTAGGAGCCCCAGATATAGCTTTTCCACGAATAAATAACATAAGCTTTTGACTTCTTCCCCCCTCCTTATTTCTTTTAATTTCTTCCTCAATAGTAGAAAGAGGGGCAGGAACTGGATGAACTGTATACCCGCCCCTC…
	MF804803	--------------------------------------------------TACATTATATTTAATCTTTGGCACATGAGCAGCTATAATTGGGACTGCGCTAAGAATACTTATTCGTTTAGAGCTAGGTCACCCAGGGGCTTTAATTGGAGACGACCAAATCTACAATGTAATTGTTACAGCTCATGCCTTTGTAATAATCTTTTTTATAGTAATACCCATCATAATCGGAGGTTTTGGTAATTGATTAGTCCCCTTAATGCTAGGAGCTCCTGACATAGCTTTTCCACGATTAAATAACCTAAGTTTCTGACTTTTACCCCCTGCCTTTTTCCTTTTAATCTCATCTTCATTAGTTGATAAGGGAGCCGGAACAGGGTGAACAGTATACCCCCCACTT…
	KC689853	-------------------------------------------------------------------------------------------GTACCTCACTAAGTATCCTAATTCGTATAGAATTAGGTCAACCTGGAAGTTTAATTGGTGATGACCAAATCTATAATGTCATTGTTACAGCCCATGCCTTTGTAATAATTTTTTTCATAGTAATACCAATTATAATTGGAGGCTTTGGTAATTGACTTGTACCTTTAATACTAGGGGCACCAGATATAGCTTTTCCCCGCTTAAATAACATAAGTTTCTGGCTCCTCCCCCCATCTCTCTTTTTACTTTTATCGTCTTCCGCCGTAGAAAAAGGTGTAGGCACCGGCTGAACCGTCTACCCCCCATTA…
	AY055727	------------ACGCGATGACTCTTCTCCACTAACCACAAAGACATTGGAACAATGTACTTAATCTTTGGCGCATGAGCCGCTATAGTAGGAACTGCCTTAAGAATACTAATTCGTCTAGAACTAGGCCAACCAGGTAGACTCATTGGAGATGACCAAATCTACAACGTAATTGTTACTGCACACGCTTTCGTCATAATCTTCTTCATAGTAATACCAATTATAATTGGCGGATTCGGAAACTGACTAGTCCCTCTCATACTAGGAGCCCCAGATATAGCTTTTCCCCGCCTAAATAACATAAGCTTCTGGCTTCTTCCCCCAGCATTCTTTCTCTTAATTGCATCTTCTGCAGTTGAAAAAGGGGCAGGCACAGGTTGGACTGTATATCCCCCTCTA…
	LC727547	--------------------------------------------------AACAATATACTTAATTTTCGGCGCTTGAGCCGCTATAGTAGGAACTGCTTTAAGAATGCTAATTCGGCTAGAATTAGGACAACCAGGCAGCCTTATTGGAGACGATCAAATTTATAATGTAATCGTTACCGCCCATGCCTTCGTAATAATCTTCTTTATAGTAATACCAGTTATAATTGGAGGATTCGGAAACTGACTAGTACCTCTCATACTAGGCGCTCCAGACATGGCTTTTCCCCGCCTAAATAATATAAGCTTCTGGCTCCTCCCCCCAGCATTCTTTCTTCTAATTGCATCCTCTGCAGTTGAAAAGGGAGCAGGAACGGGTTGAACTGTATATCCTCCTTTA…
	MK330970	---------------------------------------AAAGATATTTTAACAATATATTTAATTTTCGGAGCTTGGGCCGCTATAGTAGGAACTGCCCTCAGAGTACTCATTCGCCTTGAGCTTGGTCAGCCTGGCAGCCTAATTGGGGACGATCAAATTTATAATGTTATTGTTACTGCCCATGCTTTCGTAATAATCTTCTTTATAGTAATACCTGTTATAATTGGGGGCTTTGGAAACTGGCTCGTTCCCTTGATGCTAGGGGCCCCAGACATAGCCTTCCCTCGCTTAAATAATATAAGTTTCTGACTACTGCCACCGGCATTTTTCCTCCTCATCTCTTCCTCATTAGTAGATAAAGGTGCCGGAACAGGATGAACAGTATATCCCCCTTTA…
	HQ891241	------------------------------------------------------ATATATTTAATTTTTGGTGCTTGAGCTGCGATAGTAGGAACTGCTCTTAGAGTTCTCATTCGTCTTGAGCTTGGCCAGCCAGGTAGCTTAATTGGAGATGATCAAATCTACAATGTAATCGTTACAGCTCATGCCTTTGTAATAATTTTCTTTATAGTAATACCGGTTATAATTGGAGGATTTGGGAACTGACTTGTCCCTTTAATACTGGGAGCTCCAGATATAGCCTTCCCACGTCTAAACAATATAAGCTTTTGGCTTCTTCCTCCTGCATTCTTCCTTTTAATCTCTTCCTCACTAGTTGACAAGGGAGCTGGTACTGGATGAACAGTATATCCCCCTCTA…
	KC519467	------------------------------------------------GGAACCATATATTTAATCCTTGGTGCCTGGGCAGCCATAATCGGAACCTCTCTAAGTCTACTAATCCGTATAGAACTAGGCCAACCGGGTAGCCTAATTGGAGATGACCAAATCTACAATGTAATTGTTACCGCCCACGCTTTCGTAATAATTTTCTTTATAGTTATACCCATTATAATTGGTGGCTTTGGAAATTGACTAGTACCGCTAATACTAGGTGCCCCTGATATAGCATTTCCACGAATAAACAACATGAGATTCTGATTACTTCCACCATCCTTATTACTACTCCTATCATCATCAACAGTAGAAAAAGGTGCAGGTACTGGTTGAACAGTATATCCACCTTTA…
	KC519472	------------------------------------------------GGAACTATATACTTAATCTTCGGCGCTTGAGCAGCATTAGTAGGCTCCTCTCTAAGTATTCTAATCCGTTTAGAGCTTAGACAACCAGGAAGATTAATCGGAGATGACCAAATTTATAATGTTATTGTCACAGCTCACGCATTTGTTATAATTTTTTTCATAGTTATACCAATTATAATTGGGGGATTCGGAAACTGACTTGTCCCCTTAATACTAGGAGCTCCAGACATAGCATTCCCACGAATAAATAATATAAGATTCTGATTACTACCCCCTGCATTATTCCTACTGCTAGCCTCCTCTGCTGTAGAAAAGGGGGCAGGTACTGGATGAACTGTATATCCACCCTTA…
	KC519473	------------------------------------------------GGAACTATATATTTAATTTTTGGTGCCTGAGCAGCCTTAGTGGGTTCATCCTTAAGCATTCTAATTCGACTAGAACTTAGACAACCAGGAAGACTAATTGGAGATGATCAAATTTATAACGTAATTGTAACAGCTCACGCATTTGTAATAATTTTCTTCATAGTTATACCAATTATAATTGGAGGTTTTGGAAATTGACTTGTTCCCCTAATACTAGGAGCCCCAGATATGGCATTCCCACGAATAAATAATATGAGCTTCTGATTATTACCACCTGCATTATTCCTACTATTAGCTTCTTCCGCTGTAGAAAAAGGAGCCGGCACAGGTTGAACTGTTTACCCTCCACTA…
	KC519476	------------------------------------------------GGAACTATATATTTAATTCTTGGGGCCTGAGCTGCGCTAGTAGGCTCCGCACTAAGCATTTTAATCCGCCTTGAACTTAGCCAACCAGGAAGCTTAATTGGTGATGACCAAATTTATAATGTAATTGTAACAGCCCACGCTTTCGTAATAATTTTCTTTATAGTAATACCAATTATAATTGGTGGCTTCGGCAATTGACTAGTCCCTTTAATACTAGGAGCCCCAGACATGGCCTTCCCCCGAATAAATAACATAAGATTCTGACTCCTTCCCCCAGCCCTATTTCTTCTCCTGGCCTCATCAGCTGTAGAAAAAGGTGCCGGTACAGGATGAACCGTATACCCGCCACTG…
	KC519468	------------------------------------------------GGAACTATATATTTAATTTTTGGCGCTTGAGCAGCTCTTGTTGGCTCTTCCCTAAGAATTTTAATTCGCCTAGAACTAAGACAACCAGGTAGTTTAATTGGAGATGACCAAATCTATAATGTTATTGTTACAGCTCACGCATTCGTCATAATTTTTTTCATAGTTATACCAATTATAATTGGAGGATTTGGAAATTGATTAGTTCCATTAATGCTGGGGGCACCTGATATAGCATTCCCACGCATAAACAATATAAGATTTTGATTACTTCCTCCAGCTTTATTTTTACTATTAGCTTCTTCAGCCGTAGAAAAAGGAGCTGGTACAGGCTGAACCGTTTATCCACCTTTA…
	KC519470	------------------------------------------------GGAACTATATATTTAATTTTTGGAGCTTGAGCAGCTCTAGTAGGCTCTTCCTTAAGAATTCTAATTCGATTAGAACTTAGTCAACCTGGTAGTTTAATTGGAGATGATCAAATCTATAATGTTATTGTTACAGCCCATGCATTTGTTATAATCTTTTTTATAGTTATACCTATTATAATCGGAGGATTCGGAAATTGACTTGTTCCTTTAATATTAGGAGCACCAGATATAGCATTCCCTCGAATAAATAATATAAGTTTCTGACTCCTACCTCCAGCATTATTCTTATTATTAGCATCTTCTGCTGTAGAAAAGGGGGCTGGAACAGGGTGAACTGTTTACCCTCCTCTT…
	MN887639	-------------------------------------ATAAAGATATTGGAACTATATATTTAATTTTTGGTGCTTGAGCAGCATTAGTTGGATCCTCTTTAAGTATATTAATCCGCTTAGAATTAAGCCAACCTGGCAGCTTAATTGGAGACGATCAAATTTATAATGTAATCGTAACAGCCCACGCTTTTGTAATAATTTTCTTTATAGTAATACCAATTATAATTGGTGGTTTCGGAAATTGACTAGTCCCCCTTATATTAGGTGCCCCAGATATAGCCTTCCCTCGAATAAATAATATAAGCTTTTGATTGCTCCCCCCTGCCTTATTCCTATTACTAGCCTCTTCAGCCGTAGAAAAAGGAGCTGGTACAGGTTGAACCGTTTACCCTCCTTTA…
	KC519474	------------------------------------------------GGAACTATATACTTAATCCTTGGTGCCTGAGCAGCCTTAGTAGGATCTTCCCTAAGAATCTTAATCCGACTTGAGCTCAGTCAACCTGGCAGTTTAATTGGAGATGACCAAATCTATAATGTAATTGTAACAGCTCATGCATTTGTAATAATTTTCTTTATAGTTATACCAATTATAATTGGAGGCTTTGGAAACTGACTAATCCCACTAATATTAGGCGCTCCAGATATAGCATTTCCACGAATAAATAACATAAGCTTCTGACTCCTCCCTCCCGCATTATTTCTATTATTAGCATCCTCCGCCGTAGAAAAAGGTGCAGGAACTGGCTGAACTGTATACCCACCTCTC…
	KC519514	------------------------------------------------GGAACTATATATTTAATTTTTGGTGCGTGAGCGGCTTTATTGGGTTCCTCATTAAGAATTCTAATTCGACTTGAACTCAGCCAACCAGGAAGCTTAATTGGAGATGACCAAATTTATAATGTAATTGTAACAGCCCACGCATTTGTAATAATCCTCCTTATAGTAATGCCGATTATAATCGGAGGCTTTGGAAACTGACTAGTTCCCTTAATATTAGGGGCCCCTGATATAGCTTTCCCCCGAATAAATAACATAAGATTTTGATTACTTCCCCCAGCCCTATTTTTACTCCTGGCCTCATCGGCTGTAGAAAAGGGGGCCGGAACTGGTTGAACAGTATACCCTCCTTTG…
	KC519477	------------------------------------------------GGAACTATATATTTAGTTTTTGGAGCTTGAGCAGTCTTAGTGGGCTCTTCATTAAGCATTTTAATTCGACTTGAACTCAGCCAACCAGGAAGTTTAATTGGAGACGATCAAATTTATAATGTAATTGTAACAGCCCATGCATTTGTAATAATTTTCTTTATAGTAATACCAATTATAATTGGGGGCTTTGGAAACTGACTAGTCCCTTTAATATTAGGGGCCCCCGACATGGCCTTTCCACGAATAAACAATATAAGATTTTGACTACTACCCCGAGCACTATTCCTACTTATAGCCTCCTCTGCCGTAGAAAAAGGAGCCGGAACTGGTTGAACTGTGTATCCCCCTTTA…
	KC519518	------------------------------------------------GGAACTATATATTTAGTTTTTGGAGCCTGAGCAGCTTTAGTGGGATCATCATTAAGCATTTTAATCCGACTTGAACTTAGCCAACCTGGAAGTTTAATTGGAGATGACCAAATTTACAATGTTATTGTAACAGCTCATGCATTTGTAATAATTTTCTTCATAGTAATACCAATTATAATTGGAGGATTTGGTAACTGACTAGTTCCATTAATGTTAGGTGCCCCTGATATAGCATTTCCACGAATAAACAACATAAGATTCTGATTATTACCCCCCGCACTATTCTTACTCCTAGCCTCTTCTGCCGTAGAAAAGGGGGCTGGAACTGGTTGAACAGTTTATCCCCCTCTA…
	KC519539	------------------------------------------------GGAACCATATATTTAATTCTTGGTGCCTGAGCAGCCTTAGTGGGCTCAGCACTAAGTATCTTAATTCGTCTTGAACTTAGCCAACCAGGAAGCCTAATTGGAGATGATCAAATTTATAATGTAATCGTAACAGCACACGCCTTTGTAATAATTTTCTTCATAGTAATGCCAATCATAATTGGTGGTTTTGGAAACTGATTAGTCCCATTAATATTAGGAGCCCCAGATATAGCATTTCCCCGAATAAATAATATGAGATTCTGATTATTACCTCCAGCCTTATTTCTACTTCTAGCTTCCTCAGCTGTAGAAAAAGGAGCCGGAACTGGATGAACTGTATATCCTCCTTTA…
	KC519479	------------------------------------------------GGAACTATATATTTAATCTTTGGCGCCTGAGCAGCCCTAGTAGGATCGTCCCTAAGCATTCTAATTCGTCTTGAATTAAGCCAACCAGGAAGTTTAATCGGAGATGATCAAATCTACAACGTAATTGTAACAGCCCACGCATTCGTAATAATCTTTTTCATAGTAATGCCAATTATAATTGGAGGATTTGGGAATTGATTAGTTCCCTTAATATTAGGCGCCCCTGATATAGCATTTCCTCGAATAAATAATATAAGATTCTGACTACTACCCCCAGCACTATTTCTATTATTAGCCTCCTCCGCTGTAGAAAAAGGTGCTGGAACTGGTTGAACAGTCTACCCTCCTTTA…
	KC519489	------------------------------------------------GGAACTATATACTTAATTTTTGGCGCTTGAGCAGCTTTAGTAGGCTCCTCACTAAGTATCTTAATCCGACTTGAGCTTAGCCAGCCAGGAAGACTAATCGGAGATGACCAAATTTACAATGTAATTGTAACAGCACACGCATTCGTAATAATTTTCTTTATAGTAATACCAATTATAATTGGAGGCTTTGGAAATTGATTAGTACCCTTAATACTAGGTGCTCCTGACATAGCTTTTCCTCGAATAAATAACATAAGATTTTGATTATTGCCGCCCGCATTATTTTTACTTTTAGCCTCTTCCGCCGTAGAAAAAGGAGCTGGTACAGGTTGAACAGTCTACCCTCCTTTA…
	KC519504	------------------------------------------------GGAACTATATACTTAATTTTCGGTGCCTGAGCAGCTTTAGTGGGCTCCTCACTAAGCATCCTAATTCGTCTTGAACTTAGCCAACCCGGAAGTTTAATTGGAGATGATCAAATCTATAACGTAATTGTAACAGCCCACGCATTTGTAATAATTTTTTTTATAGTAATACCAATTATAATTGGAGGATTTGGAAACTGACTAGTCCCTTTAATATTAGGTGCTCCTGACATAGCATTTCCCCGAATAAATAATATAAGATTTTGATTATTACCCCCTGCATTATTTTTACTTTTAGCTTCTTCCGCTGTAGAAAAAGGGGCCGGAACCGGCTGAACAGTCTATCCTCCTTTA…
	MT394517	ATAAAGCCTTTTACGCGATGATTATTCTCTACTAACCATAAGGACATTGGAACTATATATTTAATTTTTGGAGCTTGAGCAGCAATGCTTGGGACCTCACTAAGAATATTAATTCGCTTAGAGCTTAGACAACCCGGAAGCCTAATCGGAGACGATCAAATCTATAATGTTATCGTTACTGCACACGCTTTTATTATAATTTTCTTTATAGTTATGCCCATCATAATTGGAGGTTTTGGTAACTGACTTGTCCCTTTAATGTTGGGGGCACCAGATATGGCCTTCCCCCGAATAAATAATTTAAGCTTTTGACTTTTACCCCCTGCCTTATTTTTACTATTAGCCTCCTCGGCTGTAGAGAAAGGAGCTGGGACAGGGTGAACTGTCTACCCTCCTTTA…
	MT394514	ATAAAGCCCTTTACGCGATGACTGTTCTCCACAAACCATAAAGACATTGGTACTATATACTTAATTTTTGGCGCCTGAGCAGCAATGCTGGGGACATCACTAAGAATATTAATCCGCCTAGAGCTCAGCCAGCCTGGAAGCCTAATTGGAGATGATCAAATCTATAACGTTATTGTCACCGCCCATGCTTTTATTATAATTTTTTTTATAGTAATACCTATTATAATCGGGGGATTCGGAAACTGACTTGTCCCCTTAATATTAGGGGCCCCAGACATGGCTTTCCCTCGAATAAATAATTTAAGCTTTTGACTTTTACCCCCTGCACTATTTTTATTACTAGCCTCATCAGCTGTAGAAAAAGGAGCAGGAACAGGATGAACAGTATACCCCCCATTA…
	MT394504	ATAAAGCCATTTACGCGATGATTGTTCTCCACAAACCACAAAGATATTGGTACTATATACTTAATTTTAGGGGCTTGAGCAGCAATGCTTGGAACATCATTAAGAATATTAATTCGCCTAGAACTTAGCCAGCCAGGAAATTTAATTGGAGATGATCAAATCTATAATGTCATTGTCACAGCCCACGCTTTTATTATAATCTTTTTTATAGTAATGCCAATTATAATTGGAGGATTTGGCAATTGACTTGTACCCTTAATACTAGGAGCCCCAGACATAGCTTTTCCTCGAATAAATAATTTAAGTTTTTGGTTATTACCCCCCGCATTATTTTTATTACTAGCTTCATCCACTGTAGAAAAAGGAGCAGGAACAGGTTGAACGGTCTACCCCCCATTA…
	MT394503	---------------CGATGATTATTCTCCACAAACCACAAAGATATTGGTACTATATATTTAATTTTTGGGGCTTGAGCAGCAATGCTAGGAACATCATTAAGAATGTTAATTCGACTAGAACTTAGCCAACCAGGAAGTTTAATTGGAGACGATCAAATTTATAATGTTATTGTTACAGCCCATGCTTTTATTATAATCTTTTTTATAGTAATGCCAATTATAATTGGTGGATTTGGTAATTGACTTGTACCCTTAATATTAGGAGCCCCAGATATGGCTTTCCCTCGAATAAACAACTTAAGCTTTTGATTATTACCCCCCGCATTATTTTTATTACTAGCTTCATCCGCTGTAGAAAAAGGAGCAGGAACAGGCTGAACTGTCTACCCCCCATTG…
	MT394506	ATAAAACCCAGTACGCGATGATTATTTTCAACAAATCACAAAGACATTGGAACCATATATTTAATTTTTGGTGCTTGAGCAGCCATAATTGGAACTTCTTTAAGTATACTAATTCGATTAGAATTAAGTCAACCAGGAAGCTTAATTGGAGATGATCAAATTTATAATGTTATCGTTACAGCCCACGCATTCATCATAATTTTCTTTATAGTTATGCCTATTATAATTGGAGGGTTTGGTAACTGACTAGTCCCATTAATACTAGGAGCACCAGACATAGCTTTTCCACGAATAAATAATATAAGTTTCTGATTACTCCCACCATCACTATTTTTATTATTAGCTTCTTCTGCTGTAGAAAAAGGGGCCGGTACAGGATGAACAGTATACCCTCCTCTA…
	OP034449	--------------------------------------------------TACCATGTATTTAATTTTTGGTGCTTGAGCAGCAATAATCGGAACTTCTTTGAGTATATTAATTCGCCTAGAACTTTCCCAACCAGGAAGACTTATTGGTGATGATCAAATCTATAATGTTATTGTTACAGCACACGCATTTATTATAATTTTTTTTATAGTAATACCAATTATAATTGGAGGTTTTGGTAACTGACTAGTTCCATTAATACTAGGAGCCCCAGATATAGCTTTTCCACGAATAAATAATATAAGTTTTTGACTTCTACCACCAGCACTATTTTTATTATTAGCATCTTCCGCCGTAGAAAAAGGAGCAGGTACAGGATGAACAGTTTATCCTCCTCTT…
	HM888129	--------------------------------------------------GACATTATATTTAATTTTTGGTGCTTGAGCCGCAATAATTGGTACTGCCTTAAGATTATTAATTCGTATAGAATTGGGCCAACCAGGAAGCCTAATTGGAGATGACCAAATCTATAACGTAATCGTCACCGCCCACGCATTTGTAATAATTTTCTTCATAGTTATACCACTAATGATTGGGGGATTTGGCAACTGATTAGTCCCACTAATACTTGGGGCCCCAGACATAGCTTTCCCACGAATAAATAATATAAGATTTTGACTCCTCCCCCCATCGTTCTTTTTATTACTCACATCCTCTATGGTGGACAAAGGGGTTGGTACAGGGTGGACAGTCTACCCTCCTTTA…
	HQ891244	------------------------------------------------------ATATACTTGATTTTTGGAGCTTGAGCCGCAATAATCGGAACAGCTCTTAGTATACTAATTCGGCTAGAACTAGGACAACCAGGAAGACTAATTGGGGATGACCAGATTTATAATGTAATTGTAACAGCTCATGCTTTTGTAATAATTTTTTTCATAGTAATACCTATTATAATTGGTGGCTTTGGAAACTGACTAGTCCCTTTAATGTTAGGAGCTCCCGACATAGCTTTCCCTCGTATAAATAATATAAGATTCTGATTATTACCACCTGCATTTTTTCTACTGATTTCTTCCTCTCTTGTAGATAAAGGCGCTGGTACAGGATGGACAGTGTACCCCCCTTTA…
	MK044270	----------------------------------------AAGATATTGGAACCATGTACTTAATTTTTGGAGCTTGAGCGGCAATAATTGGGACTGCTTTAAGAATACTTATTCGCCTAGAATTAGGTCAAACTGGTAGACTAATTGGAGATGACCAAATTTACAACGTTATTGTAACAGCCCATGCTTTTATTATAATTTTCTTTATAGTAATACCTATTATAATTGGTGGATTTGGAAATTGACTAGTTCCTTTAATACTAGGAGCACCCGATATAGCATTTCCACGAATAAATAATATAAGATTTTGATTACTTCCTCCAGCACTATTCCTTCTTATTTCATCTTCCTTAGTTGATAAAGGAGCAGGAACAGGATGAACAGTATATCCTCCTCTA…
	HM888145	--------------------------------------------------CACTTTATACCTTATTTTCGGCTCCTGAGCCGCCATGCTCGGCACAGGACTCAGTCTGCTAATCCGTATAGAGCTCGGTCAACCAGGAAGATTAATTGGAGATGACCAAATCTATAATGTAATTGTAACAGCTCATGCCTTTGTAATAATTTTTTTTATGGTAATACCCCTAATGATTGGTGGCTTTGGTAATTGATTAGTGCCTTTAATACTAGGAGCCCCAGACATAGCTTTTCCCCGTATAAATAATATAAGCTTCTGGCTCCTCCCTCCATCATTTTTCCTTTTATTAACATCTTCTCTAGTAGAAAAAGGGGTCGGCACGGGATGAACCGTCTATCCCCCTTTA…
	HQ966094	--------------------------------------------------CACTTTATATCTTATTTTTGGCTCCTGAGCAGCAATAGTGGGAACTGGACTGAGCCTTTTAATTCGTATAGAATTAGGTCAGCCGGGAAGCTTAATTGGAGATGACCAAATTTATAATGTAATTGTAACAGCACATGCCTTTGTTATAATCTTTTTTATAGTCATACCGCTAATAATTGGGGGTTTTGGTAATTGATTAATCCCCCTAATATTAGGGGCCCCAGACATAGCATTCCCACGAATAAACAACATAAGATTTTGGTTGCTCCCACCTTCTTTTTTTCTTTTATTAACATCTTCTTTAGTTGAAAAAGGCGTCGGAACGGGGTGAACAGTCTATCCTCCTCTA…
	KM611492	---------------------------------------------------ACTATATATTTAATTTTCGGATCCTGGGCCGCCATATTAGGAACTGCCTTAAGCCTTCTTATTCGAATAGAATTAGGACAAGCAGGAAGCCTAATCGGAGACGACCAAATCTATAATGTAATTGTCACAGCTCATGCATTTGTAATAATTTTTTTCATAGTTATACCTTTAATAATCGGAGGCTTTGGAAACTGATTAGTACCTTTAATACTAGGAGCCCCAGATATAGCCTTCCCCCGAATAAATAATATAAGCTTTTGATTACTTCCTCCTTCTTTTTTTCTTCTTATTACTTCTTCCTTAGTAGAAAAAGGTGTAGGAACAGGGTGAACTGTTTATCCTCCTTTA…
	HQ891225	------------------------------------------------------ATATACTTAGTCTTTGGGGCTTGAGCTGCAATAATTGGAACAGCCTTAAGAATATTAATTCGATTAGAATTAGGGCAGCCAGGTAGCTTAATTGGAGATGATCAAATTTATAATGTTATTGTTACAGCTCACGCTTTTGTAATAATTTTTTTTATAGTTATACCCATTATAATTGGTGGTTTTGGAAATTGGCTAGTTCCTTTAATATTAGGAGCTCCAGATATAGCCTTCCCTCGAATAAATAACATAAGATTTTGGTTACTTCCTCCTGCATTTTTCCTATTAATCTCTTCATCTCTTGTAGATAAAGGTGCTGGAACTGGATGAACAGTATATCCCCCTTTA…
	HQ891218	------------------------------------------------------ATATATTTAATCTTTGAAGCATGAGCTGCAATAATTGGGACAGATTTATGTATACTAATTCGGTTAGAATTAGGTCAACCTGAGAGTCTAATTGGAGATGATCAAATTTATAATGTAATTGCAACAGCTCATGCTTTTTTTATAATTTTTTTTATAGTCATACCTATTACAATTAGAGGCTTTGGAAATTGATTAGTTCCTTTAATATTAGGTGCTCCTGATATAGCTTTCCCTCGAATAAACAATATAAAATTTTGATTATTACCCCCAGCTTTTTTCTTACTTATTTCTTCCTCACTTGTAGATAAAGGGGCTGGAACAGGATGAACACTTTATCCTCCTTTA…
	HQ891219	------------------------------------------------------ATATATTTAATCTTTGGAGCCTGAGCTGCAATAATTGGAACTGCTCTAAGTATATTAATTCGACTAGAATTAGGCCAACCAGGTAGTTTAATTGGAGATGACCAAATCTATAATGTTATTGTAACAGCTCATGCTTTTGTTATAATTTTTTTCATAGTTATACCAATTATAATTGGAGGATTTGGAAATTGATTAGTACCTTTAATATTAGGTGCTCCTGATATAGCATTCCCTCGAATAAATAATATAAGCTTTTGACTACTTCCCCCTGCATTCTTTTTACTAATTTCCTCTTCACTAGTAGATAAAGGAGCCGGGACAGGATGAACTGTTTATCCTCCTTTA…
	HQ966089	--------------------------------------------------TACTTTATATCTTATTTTTGGGTCATGAGCTGCTATAGTAGGCACGGGCCTGAGCTTATTAATTCGAATAGAACTTGGACAACCCGGCAGCCTAATTGGAGATGACCAAATTTATAACGTTATTGTTACTGCTCACGCTTTTGTAATAATCTTTTTTATAGTTATACCTTTAATGATCGGTGGTTTTGGAAATTGACTAGTTCCTTTAATATTAGGGGCCCCCGACATAGCATTCCCGCGAATAAACAATATAAGTTTCTGACTCCTTCCACCTTCGTTTTTCCTTCTCCTAACGTCCTCTTTAGTAGAAAGGGGTGTGGGAACAGGGTGAACAGTCTACCCACCCTTA…
	MN436741	--------------------------------------------------AACTATATATTTAATTCTTGGTGCCTGAGCTGCAATAATTGGAACAGCATTAAGAATATTAATTCGAGTAGAACTAGGTCAACCAGGTAGATTAATCGGAGATGATCAAATTTATAATGTTATTGTTACAGCTCATGCTTTTGTTATAATCTTCTTTATAGTTATACCTATTATAATTGGAGGTTTCGGAAATTGACTTGTACCCTTAATACTAGGAGCCCCAGATATAGCTTTCCCTCGAATAAATAACATAAGTTTTTGATTGCTTCCCCCAGCTTTTTTTTTATTAATTTCTTCTTCTATTGTAGAAAAAGGCGTAGGAACCGGATGAACTGTTTATCCCCCACTA…
	KM611786	------------------------------------------------------------------------------------ATACTAGGGACAGCCTTAAGCCTTTTAATTCGAATAGAGTTAGGCCAACCTGGAAGACTGATTGGGGACGATCAAATTTACAATGTAATTGTAACAGCCCACGCATTTGTAATGATTTTTTTTATAGTAATACCCTTAATAATTGGCGGATTTGGAAATTGATTAGTCCCTTTAATACTTGGAGCTCCTGACATAGCTTTTCCTCGAATAAATAATATAAGATTTTGACTTCTACCTCCTTCTTTTTTTTTACTTTTAACATCTTCTCTAGTTGACAAAGGAGTAGGAACAGGTTGAACTGTTTACCCCCCTCTC…
	KM611508	--------------------------------------------------CACTCTATATTTAATTTTTGGCGCATGGGCAGCAATATTAGGAACAGGTTTAAGTTTACTTATTCGAATAGAATTAGGCCAACCAGGAAGCTTAATTGGCGATGACCAAATTTATAATGTAATTGTTACAGCACATGCATTTGTTATAATTTTTTTCATGGTGATACCTTTAATAATCGGGGGGTTTGGTAACTGATTAGTGCCATTAATATTGGGGGCTCCTGACATAGCTTTCCCACGAATAAATAATATAAGTTTTTGACTCCTCCCCCCCTCTTTCTTTCTATTATTAGCTTCTTCATTAGTAGAAAAGGGGGTAGGAACAGGGTGAACAGTATACCCTCCCCTA…
	KU496947	--------------------------------------------------TACTATATATTTAATTTTTGGCGCTTGAGCCGCTCTTCTAGGAACAGGCCTTAGTCTTTTAATTCGTATAGAGTTAGGGCAGCCAGGGAGATTAATTGGAGATGACCAAATTTATAATGTAATTGTTACTGCTCATGCTTTTGTTATAATTTTTTTTATAGTAATACCTTTAATAATTGGAGGCTTTGGAAACTGGCTAGTTCCTTTAATATTGGGAGCCCCAGACATAGCTTTCCCCCGTATAAATAATATAAGCTTTTGGTTACTGCCTCCTTCATTTTTTCTTTTACTTACATCCTCTCTAGTAGAAAAGGGGGTTGGTACAGGCTGAACAGTTTATCCTCCCCTT…
	HQ966112	--------------------------------------------------TACTCTATACTTAATTTTTGGTGCCTGAGCTGCCCTCCTGGGAACCGGTCTAAGACTATTAATCCGGATAGAACTGGGGCAACCAGGAAGATTAATTGGAGATGATCAAATTTATAATGTGATTGTCACGGCCCATGCCTTTGTAATAATTTTTTTTATAGTAATACCATTAATAATTGGAGGGTTTGGTAACTGGTTAGTCCCTCTAATACTAGGAGCCCCAGATATAGCCTTCCCTCGCATAAATAATATAAGATTTTGATTACTTCCCCCCTCTTTTTTCTTACTTTTAGCATCCTCATTAGTAGAAAAGGGGGTGGGGACAGGTTGGACTGTATATCCTCCTCTT…
	HM888140	--------------------------------------------------AACTATATATTTAATTTTTGGAGCCTGAGCGGCTATACTAGGGACTGCTCTAAGACTCCTAATCCGAATAGAATTAGGTCAACCTGGGAGCCTAATTGGAGATGATCAAATTTATAATGTTATTGTAACTGCCCACGCTTTTGTTATAATTTTTTTTATAGTTATACCCTTAATAATTGGAGGCTTTGGAAATTGATTAGTCCCTTTAATACTAGGAGCACCAGATATAGCTTTCCCCCGAATAAATAATATAAGATTTTGGCTCCTGCCTCCCTCTTTTTTTCTTCTTCTGGCATCCTCTCTTGTAGAAAAGGGAGTAGGTACAGGATGAACAGTCTACCCTCCTTTA…
	HQ966197	--------------------------------------------------TACTTTGTACCTTATTTTTGGCTCTTGAGCCGCAATATTAGGAACAGGCTTAAGTCTCTTAATTCGTATAGAACTTGGCCAACCAGGAAGACTAATTGGTGATGACCAAATTTATAATGTAATTGTAACCGCCCACGCTTTTGTAATAATTTTTTTTATGGTTATACCCTTAATAATTGGTGGTTTTGGTAATTGATTAGTACCTCTAATATTAGGGGCACCAGATATGGCTTTCCCTCGAATAAATAATATAAGATTTTGGTTGCTTCCTCCTTCTTTTTTTCTTCTTCTTACATCATCTTTAGTAGAAAAAGGTGTAGGAACAGGGTGAACAGTATACCCTCCTCTA…
	KM611664	--------------------------------------------------GACAATGTATTTAGTATTTGGGGCTTGAGCCGCTATATTAGGAACAGCCTTAAGATTATTAATCCGTATAGAATTAGGCCAACCAGGAAGATTAATTGGGGATGATCAAATTTATAATGTAATTGTTACAGCCCATGCTTTTATTATAATTTTCTTTATAGTAATACCTATTATAATTGGGGGATTTGGGAACTGACTGGTTCCCTTAATACTTGGGGCCCCNGATATAGCTTTTCCTCGAATAAATAATATAAGTTTTTGACTTTTACCCCCTTCCTTATTTTTATTACTTGCATCTTCATTAGTAGAAAAGGGGGTAGGAACAGGGTGAACAGTATATCCTCCCTTG…
	MG315246	--------------------------------------------------AACTTTATACTTAATCTTTGGTGCTTGGGCAGCCATACTTGGGACTGCTCTCAGTCTTTTAATTCGAATAGAATTAGGTCAAGCTGGAAGCCTAATTGGAGATGACCAAATCTATAATGTAATTGTAACAGCTCACGCCTTTGTAATAATCTTTTTTATAGTAATACCTCTAATAATTGGTGGTTTTGGGAATTGACTCGTGCCTTTAATATTAGGAGCCCCTGATATAGCTTTCCCTCGAATAAATAACATAAGTTTTTGGCTTCTGCCTCCTTCTTTTTTCCTTCTAATCACATCTTCTTTAGTAGAAAAAGGAGTAGGGACAGGGTGAACAGTTTACCCTCCTTTA…
	MG699450	--------------------------------------------------TACTATATATTTAATTTTTGGATCATGAGCTGCTATACTAGGAACAGGGCTTAGCCTTTTAATTCGAATAGAATTAGGTCAACCAGGAAGATTAATTGGGGATGATCAAATTTATAATGTAATTGTTACAGCCCACGCTTTTGTTATAATTTTTTTTATAGTAATACCATTAATAATTGGGGGGTTTGGAAATTGATTAGTCCCATTAATATTAGGTGCCCCTGATATAGCATTCCCTCGAATGAACAATATAAGATTTTGATTACTACCACCCTCATTTTTTCTATTATTAGCCTCTTCTATAGTAGATAAAGGTGTAGGAACAGGGTGAACAGTATACCCACCTTTA…
	KX853109	---------------------------------------------------ACTTTATATTTAATTTTTGGCACTTGGGCAGCTATACTAGGAACCGCATTAAGTCTACTAATTCGAATAGAATTAGGTCAACCAGGAAGTTTAATTGGTGATGACCAAATCTATAATGTTATTGTAACAGCTCATGCCTTCGTAATAATCTTCTTTATAGTAATACCTTTAATAATTGGAGGATTCGGAAACTGATTAGTTCCTTTAATACTTGGAGCCCCTGATATAGCATTCCCCCGAATAAATAACATAAGTTTTTGATTATTACCACCATCTTTTTTCTTATTATTAACCTCCTCCTTAGTAGAAAAAGGAGTAGGAACTGGATGAACCGTTTACCCCCCACTG…
	KX853104	---------------------------------------------------ACTTTATATCTAATTTTTGGATCTTGAGCTGCAATACTCGGTACCGCCTTAAGTCTATTAATTCGGATAGAACTAGGTCAACCCGGTAGTCTAATTGGAGATGACCAAATTTATAATGTTATTGTTACTGCTCATGCTTTTGTTATAATTTTTTTTATAGTCATACCCTTAATAATTGGAGGATTTGGTAACTGACTTGTACCCCTAATGTTAGGTGCACCTGATATAGCCTTCCCACGTATAAATAATATAAGTTTTTGACTCTTACCCCCATCTTTTTTCTTACTTTTAGCTTCTTCTCTAGTAGAAAAAGGAGTAGGGACAGGTTGAACTGTTTATCCCCCCCTA…
	HM888136	--------------------------------------------------TACTATATATTTAATTTTTGGTGCATGAGCCGCTATACTAGGAACAGCGTTAAGACTTTTAATTCGAATAGAACTAGGTCAACCAGGTAGTCTAATTGGTGATGATCAAATTTATAATGTAATTGTTACTGCCCATGCCTTTGTAATAATTTTCTTCATAGTAATACCTTTAATAATTGGAGGATTTGGAAATTGATTAGTTCCTTTAATATTAGGAGCACCTGATATAGCTTTTCCCCGTATAAATAACATAAGCTTTTGACTTCTTCCTCCATCATTCTTTCTTTTACTTGCTTCCTCAATAGTAGAAAAAGGAGTTGGGACTGGTTGAACAGTTTATCCTCCTTTA…
	KX853110	---------------------------------------------------ACCTTATATTTAATTTTTGGAGCTTGAGCCGCTATACTCGGGACTGCCTTAAGTCTTCTAATTCGAATAGAACTTGGCCAACCTGGAAGCCTAATTGGTGATGACCAAATTTATAATGTTATTGTAACAGCCCACGCCTTCGTAATAATTTTTTTTATAGTTATACCCTTAATAATTGGGGGTTTTGGAAACTGATTAGTTCCTCTAATACTAGGGGCCCCTGATATAGCTTTCCCTCGTATAAATAATATAAGATTTTGACTTTTACCCCCCTCTTTCTTTCTATTATTAGCCTCTTCCCTAGTAGAAAAAGGAGTAGGAACAGGATGAACTGTTTACCCCCCTCTA…
	HM888138	--------------------------------------------------AACACTTTATTTAATCTTTGGGTCTTGAGCGGCTATATTAGGGACCGCCCTAAGCCTTCTAATCCGTATAGAACTTGGTCAACCAGGAAGACTAATTGGAGATGATCAAATTTATAATGTAATTGTAACAGCCCACGCTTTTGTAATAATTTTTTTTATAGTAATACCTCTAATAATTGGAGGTTTTGGTAACTGACTTGTCCCTCTTATATTAGGAGCTCCTGATATGGCTTTTCCTCGTATAAATAATATAAGATTTTGGCTTCTTCCCCCTTCTTTTTTTCTTTTACTAGCTTCTTCTTTAGTAGAAAAGGGGGTAGGGACAGGTTGAACTGTCTATCCTCCTTTA…
	KX853105	---------------------------------------------------ACCCTTTATTTAATTTTTGGTGCTTGAGCTGCTATATTAGGAACAGCTTTAAGTCTTCTTATTCGAATAGAATTAGGACAACCTGGAAGTTTAATTGGAGATGACCAAATTTATAATGTAATTGTAACAGCCCACGCTTTTGTAATAATTTTTTTTATAGTAATACCTTTAATAATTGGAGGATTTGGTAACTGATTAATTCCTTTAATATTAGGAGCCCCTGATATAGCTTTTCCTCGTATAAATAATATAAGATTTTGACTTTTACCTCCTTCTTTCTTCTTATTATTAGCCTCTTCTTTAGTAGAAAAAGGGGTAGGAACTGGTTGAACTGTATATCCCCCATTA…
	HQ966108	--------------------------------------------------AACTCTATATTTAATTTTTGGTGCTTGAGCCGCTCTTTTAGGAACAGGATTAAGATTATTAATTCGAATAGAATTAGGTCAACCCGGTAGCTTAATTGGAGATGACCAAATTTATAACGTAATTGTAACAGCCCACGCTTTTGTAATAATTTTTTTTATAGTAATACCTTTAATAATTGGAGGGTTTGGAAATTGGTTAGTTCCTTTAATGTTAGGCGCTCCTGATATAGCCTTCCCCCGAATAAATAATATAAGATTTTGATTACTTCCACCCTCTTTTTTCTTGCTTCTAGCCTCCTCCTTAGTAGAAAAAGGAGTAGGGACAGGATGAACAGTATACCCTCCTTTA…
	HM888130	--------------------------------------------------TACTATATATTTAATTTTTGGCGCTTGAGCCGCCTTATTAGGAACAGGATTAAGTCTATTAATTCGTATAGAATTAGGACAACCCGGAAGTCTAATTGGTGATGACCAAATTTATAATGTTATTGTAACAGCCCACGCTTTTGTGATAATTTTTTTTATAGTAATACCTTTAATAATTGGTGGATTTGGAAATTGATTAGTCCCCTTAATATTAGGTGCCCCTGACATAGCCTTCCCCCGAATAAATAATATAAGTTTTTGATTACTTCCCCCTTCTTTTTTTCTCCTTCTAACTTCCTCAATAGTCGAAAAGGGGGTTGGAACAGGTTGAACCGTATATCCCCCATTA…
	JQ350440	--------------------------------------------------AACTTTATACTTAATTTTTGGTGCTTGAGCTGCTCTTCTAGGAACTGGCTTAAGTTTATTAATTCGTATAGAATTAGGACAACCTGGAAGCCTAATTGGGGATGATCAAATTTATAATGTTATTGTAACAGCTCATGCTTTTGTAATAATTTTTTTTATAGTAATACCATTAATAATCGGGGGTTTTGGAAATTGATTAGTGCCTTTAATATTAGGAGCCCCAGACATAGCTTTCCCACGGATAAACAATATAAGTTTTTGACTTCTTCCTCCTTCGTTTTTCCTTTTGTTAACCTCTTCTTTAGTAGAAAAAGGAGTTGGTACTGGGTGAACTGTATACCCGCCTCTT…
	HQ966098	--------------------------------------------------AACCTTATATTTAATTTTTGGTGCATGAGCTGCACTTTTAGGTACAGGATTAAGATTACTAATTCGAATAGAATTAGGACAACCAGGAAGTTTAATTGGAGATGATCAAATCTATAATGTAATCGTAACTGCTCATGCTTTCGTTATAATTTTTTTTATAGTTATACCCTTAATAATTGGAGGATTTGGGAATTGATTAGTTCCCTTAATATTAGGAGCCCCAGATATAGCTTTCCCACGAATAAATAACATAAGATTTTGATTACTTCCCCCATCTTTTTTTCTTCTTTTAACTTCCTCTTTAGTAGAAAAAGGAGTTGGAACAGGATGAACTGTCTACCCCCCTTTA…
	HM888123	--------------------------------------------------CACGATATATTTAGTTTTTGGTTGTTGAGCTGCTATATTAGGAACAGGGTTAAGCTTATTAATTCGGATGGAACTAGGACAGGCGGGGAGATTAATTGGAGATGATCAGATTTATAATGTTATTGTTACTGCTCATGCTTTTGTTATAATTTTTTTTATAGTTATACCTTTAATAATTGGAGGATTTGGAAATTGATTAGTACCTTTAATATTAGGGGCTCCGGATATAGCTTTTCCTCGAATAAATAATATAAGATTTTGATTACTTCCTCCTTCGTTTTTTTTGTTATTGGTGTCTTCATTGGTTGAAAAGGGTGTGGGAACTGGTTGAACTGTTTATCCTCCTTTA…
	HM888113	--------------------------------------------------AACTATATATTTAATTTTTGGAGCTTGAGCTGCCATATTAGGAACAGCATTAAGATTATTAATCCGTATAGAATTAGGCCAACCAGGAAGTCTTATTGGAGATGACCAAATTTATAATGTAATTGTTACTGCTCATGCTTTTGTTATAATTTTTTTCATAGTAATACCTTTAATGATTGGAGGTTTTGGTAATTGATTAGTCCCCCTAATACTAGGAGCCCCAGATATAGCATTTCCTCGAATAAATAATATAAGATTTTGATTACTACCCCCTTCTTTTTTTTTATTAATTGCTTCATCTTTAGTAGAAAAAGGGGTAGGAACAGGATGAACTGTTTATCCCCCTTTA…
	KM611525	--------------------------------------------------AACTATATACTTAATTTTTGGAGCTTGAGCTGCTATACTAGGAACTGCTCTTAGTCTTTTAATCCGAATAGAACTAGGTCAAGCAGGAAGCCTAATTGGTGATGACCAAATTTATAATGTAATTGTGACTGCCCACGCTTTTGTAATAATTTTTTTCATAGTGATACCTTTAATAATTGGAGGCTTTGGTAATTGATTAGTTCCATTAATATTAGGAGCCCCAGATATAGCATTCCCTCGAATAAATAACATAAGATTTTGACTCCTCCCCCCCTCTTTTTTTCTTCTATTAACTTCTTCATTAGTAGAAAAAGGAGTGGGGACCGGTTGAACTGTTTATCCCCCTTTA…
	KM611627	--------------------------------------------------TACCCTTTATCTTATTTTTGGAGCTTGAGCAGCCATAGTAGGTACTGCCTTAAGTGTCCTAATTCGAATAGAACTAGGTCAACCAGGAAGACTAATTGGAGATGACCAAATCTATAATGTAATCGTTACTGCCCATGCATTTGTAATAATTTTCTTTATGGTCATACCTGTAATGATCGGAGGGTTTGGGAACTGGCTAGTGCCCTTAATACTCGCAGCCCCCGATATAGCTTTCCCCCGCCTAAATAATATAAGCTTCTGGCTTCTCCCTCCCGCCCTATTTCTTTTACTCATATCCTCAGCTGTAGAAAAGGGTGCTGGAACCGGTTGAACCGTTTATCCTCCATTA…
	DQ344025	------ATAATGCAACGTTGACTATTTTCAACAAATCATAAAGATATTGGCACCCTTTATTTGATTTTTGGGGCTTGAGCGGCCATAGTTGGTACCTCTTTAAGCATACTTATTCGAATGGAGCTAGGGCATCCTGGCAGCTTGATCGGAGACGATCAAATTTATAATGTAATTGTTACAGCACACGCTTTTGTTATAATTTTTTTCATGGTCATGCCGATCATAATTGGCGGATTTGGGAATTGGCTGGTTCCTCTAATGCTTGGTGCTCCAGATATAGCCTTTCCTCGGTTAAACAATATGAGCTTTTGGCTGCTACCCCCAGCTTTTTTCTTGTTGCTTGCCTCTTCTGCCGTTGAAAGGGGAGCGGGAACAGGATGAACAGTGTATCCGCCTTTG…
	LC654438	--------------------------------------------------TACTCTTTACTTGATTTTTGGAGCTTGAGCTGCTATAGTAGGAACATCTTTAAGAATACTTATTCGAATAGAGCTAGGCCATCCTGGGAGCTTGATCGGAGATGACCAGATTTATAACGTAATCGTAACGGCGCATGCCTTTGTTATAATCTTCTTTATAGTTATACCTATTATAATTGGGGGTTTTGGTAATTGGTTAGTTCCTTTAATGCTAGGGGCTCCAGATATGGCTTTTCCTCGTTTGAACAATATGAGCTTTTGACTCTTACCCCCTGCTTTTTTCTTGCTGCTAGCCTCTTCTGCAGTAGAGAGGGGTGCAGGCACAGGTTGAACGGTTTATCCTCCTTTG…
	JN619374	--------------------------------------------------CACACTTTATTTAATCTTAGGGGCCTGGGCAGCTATAACCGGCACAGCTCTAAGAATACTAATTCGATTAGAGCTCTCTTACCCGGGCAGCTTGATTGGGGACGATCAAATTTATAATGTAATCGTCACAGCCCACGCTTTTGTAATAATCTTTTTCATAGTGATACCGATCATAATTGGGGGTTTTGGTAATTGATTAGTTCCTCTAATGCTAGGGGCCCCAGACATGGCCTTCCCCCGACTTAATAATATAAGCTTTTGGCTCCTCCCCCCTTCTCTATTCTTACTGTTAATATCTTCTGCCGTTGAAAAAGGGGCCGGAACAGGCTGAACGGTCTATCCCCCTTTA…
	JN273770	--------------------------------------------------AACACTGTATTTAATCCTGGGTGCCTGGGCCGCTATGGCTGGTACTTCATTAAGCATACTCATTCGTATAGAATTATCTTACCCTGGAAGCCTTATCGGAGATGATCAAATTTATAATGTCATCGTTACCGCTCATGCATTCGTAATAATCTTCTTCATAGTAATGCCAATTATAATTGGAGGATTCGGAAATTGACTTGTTCCTTTAATGTTGGGTGCGCCAGACATGGCTTTTCCCCGCTTAAATAATATAAGTTTCTGGCTTTTACCTCCGTCACTTTTTCTATTGCTTATGTCGTCAGCAGTGGAGAAGGGTGCTGGTACTGGTTGAACCGTCTATCCTCCCCTT…
	JN619383	--------------------------------------------------CACCTTGTACTTAATTTTTGGTGCTTGAGCTGCAATAGTCGGAACCGCCCTAAGACTGCTAATTCGAATAGAACTATCTTACCCTGGCAGCTTAATTGGAGATGACCAAATTTACAATGTAATTGTTACTGCTCATGCTTTTGTAATAATTTTCTTCATGGTCATGCCCATCATAATTGGAGGCTTTGGGAACTGGCTTGTACCCTTAATGCTCGGTGCCCCTGACATAGCTTTCCCTCGGTTAAATAATATAAGTTTTTGACTACTTCCCCCTGCTTTCTTCTTATTACTAATATCTTCAGCAGTAGAAAGGGGTGCTGGGACGGGGTGGACTGTTTACCCCCCTCTA…
	KT705583	--------------------------------------------------AACACTATATTTAATCTTTGGCGCTTGAGCAGCCATAGTAGGAACTTCCCTAAGATTACTAATTCGTATAGAATTAGGCTTTCCAGGAAGTCTTATTGGGGATGACCAGATTTATAATGTTATCGTTACTGCTCATGCATTTGTAATAATCTTTTTCATAGTAATACCTATTATAATTGGAGGATTTGGCAATTGGTTAATCCCCTTAATACTTGGAGCCCCGGATATAGCTTTTCCGCGATTAAATAACATAAGATTCTGGTTGCTCCCTCCTGCCTTTTTTATACTTCTAGGTTCGTCTGCTGTAGAAAAAGGTGCAGGAACAGGCTGAACTGTTTATCCTCCTTTA…
	HQ966167	--------------------------------------------------AACATTATATTTAATTTTTGGCGCTTGAGCTGCTATGGTGGGAACTGCCTTAAGATTATTAATCCGAATAGAATTGTCACACCCAGGAAGACTTATTGGAGACGACCAGATTTATAATGTTATTGTTACTGCACACGCTTTTGTAATAATTTTCTTCATGGTAATACCTATTATAATTGGAGGCTTTGGAAATTGATTAGTGCCATTGATACTGGGTGCCCCAGATATGGCTTTCCCACGACTTAATAACATAAGATTTTGGTTGCTCCCTCCCGCCTTTTTCCTACTCTTAATATCTTCTGCTGTAGAAAAGGGCGCAGGAACAGGCTGAACTGTTTATCCCCCTTTA…
	HQ966169	--------------------------------------------------CACCCTATATTTAATTTTTGGTGCCTGGGCCGCTATAGTAGGGACAGCTCTAAGCCTACTCATTCGAATAGAATTATCATACCCAGGAAGACTAATCGGAGATGACCAAATTTATAATGTGATTGTAACAGCTCACGCTTTTGTTATAATTTTCTTTATAGTTATGCCCATTATAATTGGGGGGTTTGGAAACTGATTAATCCCCCTAATACTTGGAGCTCCAGACATGGCATTTCCTCGTTTAAATAATATGAGTTTTTGACTCCTTCCTCCCGCTTTCTTTTTATTATTAATGTCCTCAGCTGTGGAAAAGGGGGCAGGAACAGGTTGAACAGTCTATCCCCCTTTA…
	HQ966168	--------------------------------------------------AACACTTTATTTAGTTTTTGGCGCTTGGGCTGCTATAGTTGGTACTGCTCTTAGAATACTTATTCGATTAGAATTATCCTACCCAGGAAGACTAATTGGAGACGATCAAATCTATAATGTAATTGTAACAGCACATGCTTTTGTTATAATTTTTTTTATGGTAATACCTATTATAATTGGGGGGTTTGGAAACTGACTTGTTCCATTAATACTTGGTGCCCCTGATATAGCTTTCCCCCGATTAAATAATATAAGTTTTTGATTACTCCCACCTGCATTTTTTCTTCTACTATTATCCTCTGCTGTTGAAAAGGGAGCTGGAACTGGTTGAACGGTTTACCCCCCCTTA…
	JN619385	--------------------------------------------------GACAATATATTTAATTTTAGGCGCCTGAGCAGCAATGGCTGGAACAAGCCTAAGCATGCTAATTCGTCTGGAGCTTTCTTTCCCTGGCAGCTTAATTGGAGATGATCAAATTTACAATGTAATTGTAACTGCTCATGCTTTCGTAATAATTTTCTTCATAGTAATGCCTATTATAATTGGTGGTTTTGGGAACTGACTTGTACCTCTGATATTAGGGGCTCCAGACATAGCTTTCCCCCGAATAAACAATATAAGCTTTTGGCTTTTGCCTCCTTCGCTCTTCTTACTTTTAATGTCTTCTGCCGTAGAAAAAGGAGCTGGAACTGGTTGAACTGTTTATCCTCCCTTA…
	KM611526	--------------------------------------------------AACTCTTTACTTAATTTTTGGCGCTTGGGCAGCAATGGTTGGAACAGCCCTCAGCCTCCTAATTCGAATAGAGCTAGGCTTCCCGGGAAGTCTAATTGGAGATGATCAAATCTATAACGTTATTGTTACGGCCCATGCTTTTGTCATAATTTTCTTTATAGTAATACCCATTATAATTGGGGGCTTTGGTAACTGGCTCATCCCCTTGATATTGGGAGCCCCGGATATAGCCTTTCCTCGTATAAATAATATAAGATTTTGACTACTCCCCCCTGCTTTTTTCATACTATTGGCATCTTCTGCTGTAGAAAAGGGAGCGGGCACAGGTTGAACAGTTTACCCCCCTCTT…
	HQ966130	--------------------------------------------------AACCCTATACTTAATTTTAGGTGCTTGAGCTGCCATAGCGGGTACATCTTTAAGAATATTAATTCGGATGGAGTTGTCGTACCCGGGTAGCCTCATTGGAGATGACCAAATCTATAATGTTATCGTCACTGCCCACGCTTTTGTGATAATCTTCTTTATGGTTATACCAATCATAATTGGGGGATTTGGTAACTGATTAGTGCCCTTAATACTCGGGGCGCCAGATATAGCCTTCCCGCGCTTAAATAATATAAGCTTCTGACTTCTCCCTCCATCTCTGTTTTTACTGCTTATATCCTCAGCAGTTGAAAGGGGAGCTGGCACTGGCTGAACGGTCTACCCCCCACTT…
	HQ966151	--------------------------------------------------CACCCTCTATTTAATTTTTGGTGCTTGGGCTGCCATGGCCGGCACAGCTCTAAGTATGTTGATTCGTATAGAGTTGTCCTACCCCGGCAGTCTAATCGGAGACGATCAAATCTATAATGTCATTGTAACCGCCCATGCATTTGTAATGATTTTCTTTATAGTAATGCCTATTATAATTGGCGGTTTTGGTAATTGATTAGTTCCTTTAATATTAGGAGCACCCGATATAGCCTTCCCCCGCCTCAACAACATAAGTTTTTGGCTTTTACCTCCTTCCTTGTTTCTTTTGCTTATGTCCTCTGCGGTTGAAAGGGGTGCCGGAACTGGCTGAACGGTATATCCGCCTCTT…
	MF983567	--------------------------------------------------AACAATATATTTGATTTTAGGCGCTTGAGCAGCAATAATTGGTTCATCTCTTAGAATATTAATTCGTATAGAATTAGGGTTTCCGGGAAGATTAATTGGAGACGATCAAATTTATAATGTGATTGTTACTGCACATGCATTTGTAATAATTTTTTTTATAGTAATACCAATTATAATTGGAGGATTTGGAAATTGATTAGTTCCATTAATATTAGGAGCACCAGATATAGCTTTTCCTCGATTAAATAATATAAGATTTTGACTTCTTCCTCCAGCATTTTTTTTACTACTAAGATCATCAATAATTGAAAAAGGTGTTGGAACAGGATGAACTGTTTACCCACCATTA…
	JN273773	--------------------------------------------------AACAATATACTTAATCTTCGGCGCTTGAGCTGCCATAATTGGAACCTCTTTAAGTATATTAATTCGAATAGAGCTCTCAATTCCAGGAAGATTAATTGGAGACGATCAAATCTATAACGTAATTGTTACTGCACACGCATTTGTAATAATTTTCTTTATAGTTATGCCTATCATAATTGGGGGCTTTGGTAATTGATTAATCCCTTTAATATTAGGAGCCCCAGACATAGCCTTTCCTCGATTAAATAACATAAGCTTCTGGTTGCTCCCTCCCTCTCTCTTCCTTCTTCTTATATCTTCTGCCGTAGAAAAAGGTGCTGGTACAGGATGAACAGTCTATCCCCCTCTT…
	HQ966158	--------------------------------------------------AACTCTGTATTTAATTTTTGGTGCTTGGGCCGCCATAGCTGGTACTACTTTAAGTGTTTTAATTCGAATAGAACTATCCTACCCAGGTAGACTTATCGGAGACGATCAAATCTATAATGTTATCGTAACGGCTCATGCATTCGTAATAATCTTTTTCATAGTTATACCAATTATAATCGGGGGTTTTGGTAATTGGCTTATCCCTTTAATATTAGGATCTCCTGATATAGCCTTCCCTCGCCTAAACAATATAAGTTTCTGGTTGCTCCCTCCCTCATTGTTTATACTTCTTATATCCTCTGCTGTCGAAAGGGGTGCAGGAACAGGTTGAACCGTCTATCCTCCTCTT…
	HQ966146	--------------------------------------------------AACCCTTTATTTAATTTTTGGTGCATGGGCGGCCATAGTGGGAACCTCTTTAAGAATATTAATTCGAATAGAGCTCTCTTATCCTGGCAGCTTAATCGGAGATGATCAGATCTATAATGTTATTGTAACAGCTCACGCGTTTGTAATAATCTTTTTTATGGTTATACCTATTATAATTGGAGGATTTGGAAACTGATTAGTACCTTTAATATTAGGTGCCCCAGATATAGCTTTCCCTCGTTTAAATAATATAAGCTTTTGATTATTGCCCCCTTCTCTGTTCCTTTTATTAATCTCCTCAGCAGTCGAAAAAGGAGCAGGAACAGGATGGACTGTTTATCCTCCTTTA…
	JQ350455	--------------------------------------------------AACCTTATACTTACTTTTTGGGGCTTGAGCTGCAATAGCAGGGACAGCACTAAGTATACTAATCCGATTAGAGCTTTCATACCCCGGAAGCTTAATTGGGGATGATCAAATTTATAATGTTATTGTTACAGCACACGCTTTTGTTATAATCTTTTTCATGGTAATACCTATCATAATTGGAGGCTTCGGAAATTGACTAGTCCCATTAATACTAGGGGCACCAGATATGGCCTTTCCTCGACTAAATAACATAAGTTTTTGACTGTTACCCCCATCACTATTTCTTCTTCTAATATCTTCCGCAGTTGAAAAGGGGGCAGGAACCGGCTGAACAGTCTATCCCCCTCTA…
	HQ966131	--------------------------------------------------TACCTTATACTTGATTTTAGGTGCTTGAGCTGCTATGGCAGGAACAGCACTAAGCATATTGATTCGTATAGAATTATCGTATCCTGGAAGACTAATTGGAGATGACCAAATTTATAATGTTATTGTAACTGCCCATGCATTCGTAATAATTTTCTTTATAGTAATACCTATTATAATCGGAGGCTTTGGTAATTGATTAGTACCCCTAATACTAGGCGCACCAGACATAGCCTTCCCGCGCCTTAACAATATAAGTTTTTGACTGCTTCCGCCTTCACTTTTCCTCCTTCTTATATCCTCAGCTGTTGAAAAGGGGGCGGGCACAGGCTGAACTGTTTATCCGCCTCTT…
	HQ966147	--------------------------------------------------TACCCTATATTTAATTTTTGGGGCGTGAGCTGCTATGGCAGGAACAACCCTAAGTATATTAATTCGTATAGAATTATCTTTTCCAGGAAGTCTAATTGGAGATGATCAAATTTATAATGTTATTGTAACCGCTCATGCCTTTGTAATAATTTTCTTTATAGTTATACCAATTATAATTGGAGGCTTTGGTAATTGACTAGTTCCATTAATGTTAGGTGCCCCAGATATAGCTTTTCCTCGCCTAAACAACATAAGTTTCTGACTCCTTCCACCGTCATTATTTTTATTATTAATGTCTTCAGCTGTTGAGAGGGGAGCCGGCACAGGATGAACTGTTTACCCTCCTCTC…
	JQ350454	--------------------------------------------------AACTATATATTTAATCTTCGGAGCCTGGGCCGCAATAGCTGGTACAGCTTTAAGCATACTAATTCGACTCGAACTATCTTACCCTGGAAGTTTAATTGGAGATGATCAAATTTATAACGTAATTGTAACAGCTCATGCTTTTGTCATAATTTTTTTTATAGTTATACCAATTATAATTGGAGGTTTTGGAAACTGACTAGTGCCCCTAATACTAGGCGCCCCAGACATAGCTTTTCCCCGACTAAATAACATAAGTTTTTGATTACTACCTCCTTCATTATTCTTACTTTTAATATCCTCTGCAGTTGAAAAAGGTGCAGGAACTGGCTGAACCGTTTACCCACCTTTA…
	JN619382	--------------------------------------------------AACCCTATATTTAATTTTTGGTGCYTGGGCTGCCATGGCTGGAACAGCCCTAAGTATATTAATTCGATTAGAGCTTTCTTACCCGGGGAGTTTAATCGGCGACGACCAAATCTATAATGTAATTGTAACTGCCCACGCCTTTGTAATAATTTTTTTTATAGTAATACCAATTATAATTGGAGGCTTTGGAAATTGATTAATTCCTTTAATACTAGGTGCCCCCGATATAGCTTTCCCCCGTCTTAATAATATAAGATTTTGATTGCTGCCCCCGTCCCTCTTTCTTCTTTTAATGTCTTCGGCTGTAGAAAAGGGGGCGGGTACAGGATGAACAGTATATCCCCCCCTC…
	HQ966145	--------------------------------------------------AACCCTATATTTAATTTTTGGGGCCTGAGCAGCTATAGCTGGAACAGCCTTAAGAATATTAATTCGCCTAGAGCTATCCTACCCTGGTAGTTTAATCGGAGATGACCAAATCTATAATGTTATTGTAACCGCCCATGCTTTTGTAATAATTTTCTTTATAGTCATACCAATTATAATTGGGGGATTTGGAAACTGACTAATTCCACTAATACTAGGTGCCCCCGATATGGCATTCCCTCGTCTTAATAATATAAGATTCTGACTCCTGCCTCCTTCGCTTTTTCTTCTTTTAATATCCTCAGCTGTAGAAAAAGGAGCAGGAACAGGATGAACTGTATACCCGCCTCTA…
	JN273775	--------------------------------------------------CACCTTATATTTAATTTTAGGAGCCTGGGCTGCAATGGTAGGGACTTCTTTAAGCATACTAATCCGAATAGAACTCTCTTACCCCGGAAGATTAATCGGAGATGACCAAATCTATAATGTTATCGTAACTGCTCATGCTTTTGTAATAATCTTTTTTATAGTTATACCTATTATAATTGGAGGGTTTGGAAACTGGCTTGTTCCTTTAATGTTAGGGGCTCCTGATATGGCTTTCCCTCGACTTAATAATATAAGCTTTTGACTTTTACCCCCTTCTTTATTTCTTTTATTAATATCCTCTGCGGTTGAAAAAGGAGCAGGAACAGGATGAACAGTCTATCCCCCTTTA…
	HQ966133	--------------------------------------------------AACCCTGTATTTAATTTTAGGTGCCTGAGCTGCTATAGCCGGAACATCCTTAAGCGTGCTGATTCGAACGGAGCTATCATACCCTGGAAGCCTTATTGGAGATGATCAAATTTATAATGTTATTGTAACTGCTCATGCCTTTGTTATAATCTTTTTCATAGTAATACCTATCATAATTGGGGGCTTTGGTAATTGATTAATTCCTTTAATATTGGGGGCTCCAGATATAGCATTCCCTCGTCTAAACAATATGAGCTTTTGACTTCTTCCTCCTTCTTTATTTCTTCTCCTTATGTCCTCCGCAGTTGAAAGGGGAGCCGGTACCGGCTGAACTGTTTACCCTCCTCTT…
	MH279736	---------------------------------------AAAGATATTGGAACAATATACTTAATTTTCGGGGCTTGAGCCGCAATAGTTGGTACCTCTTTAAGCATATTAATCCGAATAGAACTCTCAATCCCAGGAAGCTTAATTGGGGACGATCAAATTTATAATGTAATTGTTACTGCGCATGCTTTTGTAATAATTTTCTTTATAGTAATACCTATTATAATTGGGGGTTTTGGAAACTGATTAGTGCCTTTAATGTTAGGAGCTCCTGATATAGCCTTCCCACGACTCAACAATATAAGTTTTTGATTACTGCCCCCCTCTTTATTTCTTCTTTTAATGTCTTCAGCTGTTGAAAAGGGGGCCGGGACAGGATGAACCGTTTATCCTCCCCTA…
	JQ350459	--------------------------------------------------AACAATATATTTAATCTTTGGTGCTTGGGCTGCAATGGTTGGTACCTCCTTAAGTATACTAATTCGGATAGAATTATCAATTCCAGGAAGCTTAATTGGAGATGATCAAATTTATAACGTAATTGTTACAGCACATGCTTTTGTAATAATTTTCTTTATAGTTATACCAATTATAATTGGAGGTTTTGGAAACTGATTGGTGCCTTTAATACTAGGTGCGCCGGATATAGCCTTTCCACGTCTAAATAATATAAGTTTTTGACTTCTTCCTCCATCTTTATTTCTTCTTTTAATATCCTCAGCAGTTGAAAAAGGAGCAGGCACAGGCTGAACAGTTTATCCACCCCTT…
	KX096886	------------ATGCGATGATTATTTTCGACTAATCATAAAGATATTGGTACTTTATATCTTATTTTTGGTACTTGAGCAGCAATAGCTGGAACTGCACTAAGAATATTAATTCGTTTAGAATTATCTTCCCCAGGAAGTTTAATTGGAGATGATCAAATCTATAATGTAATTGTAACCGCTCACGCATTTGTTATAATTTTCTTTATAGTAATACCAATTATAATTGGAGGCTTTGGAAATTGATTAATTCCTTTAATATTAGGTGCCCCTGATATAGCCTTTCCACGACTTAATAATATAAGATTTTGATTACTCCCACCCTCACTTTTATTATTAATAATATCTTCAGCCGTTGAAAAAGGTGCTGGCACGGGATGAACAGTTTATCCCCCTTTA…
	JN619380	--------------------------------------------------TACAATATATTTAATCTTTGGCGGTTGAGCCGCAATAGCCGGGACAAGATTAAGTATGCTCATTCGAATAGAACTGTCCTACCCAGGAAGATTAATTGGAGATGACCAAATTTATAATGTTATTGTCACTGCCCATGCTTTTGTTATAATTTTCTTCATGGTAATACCAATTATAATTGGAGGCTTTGGTAACTGATTAGTCCCTTTAATGTTAGGGGCTCCTGATATAGCCTTCCCCCGAATAAATAATATAAGCTTTTGACTTCTGCCCCCTTCTTTATTTCTATTATTAATGTCCTCTGCCGTTGAGAAGGGGGCTGGTACGGGTTGAACTGTCTATCCTCCTCTA…
	KM611559	--------------------------------------------------AACCTTATATTTAATTTTTGGCGCCTGGGCGGCCATAGTAGGAACGGCCCTAAGATTACTAATCCGAATGGAACTAGGCTACCCTGGGAGCTTAATTGGAGATGATCAAATTTATAACGTTATTGTCACAGCCCACGCTTTTGTGATAATCTTTTTTATAGTTATACCAATTATAATTGGCGGCTTTGGGAATTGACTCATCCCTTTAATGTTAGGTGCCCCTGATATAGCTTTCCCTCGAATAAATAATATAAGCTTTTGACTTCTCCCCCCAGCGTTCTTTATATTACTAGGTTCCTCTGCCGTAGAAAAAGGGGCAGGGACAGGTTGGACTGTATACCCGCCTCTA…
	KP976556	--------------------------------------------------AACTTTATATTTAATTTTCGGTGCTTGGGCTGCAATAGTAGGAATAGCCTTAAGCCTCCTCATTCGAATAGAACTAGGTTTCCCCGGAAGTTTAATTGGAGATGACCAAATTTATAATGTAATTGTAACAGCCCATGCATTTGTAATAATCTTTTTTATAGTAATGCCTATTATAATTGGAGGGTTTGGAAATTGATTAATTCCTCTAATATTAGGGGCCCCTGATATAGCTTTCCCCCGTATAAACAATATAAGCTTTTGATTGCTTCCTCCTGCATTCTTTATACTACTAAGTTCCTCTGCTGTAGAAAAAGGAGCAGGAACGGGTTGAACAGTATATCCTCCCCTT…
	KP976470	--------------------------------------------------AACCTTATATTTAATTTTTGGTGCTTGAGCTGCTATAGTAGGGACCGCTCTTAGTCTCCTTATTCGGATAGAATTAGGTTATCCTGGAAGCCTTATCGGGGATGACCAAATTTATAATGTAATTGTCACAGCACATGCTTTTGTGATAATCTTTTTTATGGTTATGCCTATTATAATTGGAGGGTTCGGTAATTGATTAATTCCTCTTATATTAGGAGCCCCAGATATAGCTTTCCCTCGTATAAACAACATAAGTTTTTGGCTTCTTCCACCTGCATTCTTTATACTTTTGAGCTCTTCAGCTGTAGAAAAAGGAGCTGGCACAGGTTGAACTGTTTATCCCCCTCTT…
	HQ966123	--------------------------------------------------AACCTTATATTTAATTTTTGGTGCTTGAGCAGCAATGGCTGGGACTTCATTAAGTATATTAATTCGCATAGAACTATCTTACCCTGGAAGATTAATTGGGGATGATCAAATTTACAATGTAATTGTTACTGCACATGCATTTGTAATAATTTTCTTTATAGTGATACCGATTATAATTGGAGGCTTTGGTAATTGGCTAGTTCCATTAATACTGGGAGCCCCAGACATAGCTTTCCCCCGACTTAACAATATAAGATTTTGGCTTCTTCCCCCTTCTTTATTTTTACTACTAATGTCTTCTGCAGTAGAAAAGGGTGCTGGAACAGGATGAACTGTTTACCCTCCTCTT…
	JN273769	--------------------------------------------------CACTTTATATTTAATCTTTGGTGCTTGGGCTGCAATAGCAGGTACAACCTTGAGTATGTTAATTCGTATAGAGTTATCACACCCTGGTAGCCTAATTGGAGACGATCAAATTTACAATGTTATTGTGACTGCACACGCCTTTGTAATAATTTTCTTTATGGTTATACCTATTATAATTGGTGGCTTCGGTAATTGGTTAGTACCTTTAATGTTAGGTGCTCCTGATATAGCTTTCCCTCGTTTAAACAATATAAGCTTTTGATTGCTACCTCCGTCCCTATTTCTTTTACTAATATCCTCTGCTGTTGAAAAAGGAGCCGGCACCGGTTGAACCGTTTATCCTCCGCTT…
	MF745696	--------------------------------------------------TACTCTATATTTAATTTTTGGTGCTTGAGCTGCCATAGCAGGAACAGCTTTAAGACTCCTTATTCGTATAGAATTAGGCTTTCCTGGTAGATTAATTGGGGATGACCAAATTTATAATGTTATTGTTACAGCTCATGCCTTTGTAATAATCTTTTTTATAGTAATACCAATTATAATTGGAGGCTTTGGTAATTGACTAATTCCTTTAATATTAGGAGCTCCTGATATAGCTTTCCCACGCTTAAATAATATAAGTTTTTGATTACTACCTCCTGCTTTTTTCATACTCCTTAGGTCCTCTGCAGTAGAAAAAGGAGCTGGGACAGGTTGAACAGTATATCCTCCTCTT…
	KM611486	--------------------------------------------------TACTTTATATTTAATTTTTGGTGCCTGAGCCGCCATAGCAGGAACTGCTTTAAGAATACTAATCCGGATGGAACTAGGATACCCTGGGAGCTTAATCGGAGATGATCAAATTTATAACGTAATTGTAACAGCACATGCCTTTGTTATAATCTTTTTTATAGTAATACCTATTATAATCGGGGGTTTTGGAAATTGATTAATCCCTTTAATGCTGGGAGCCCCAGATATAGCCTTTCCCCGCTTAAATAATATAAGTTTTTGATTATTACCTCCTGCGTTTTTTATATTACTAAGATCTTCCGCAGTAGAAAAAGGAGCCGGAACTGGTTGAACAGTCTATCCCCCTCTT…
	HQ966165	--------------------------------------------------AACTTTATATTTAATTTTTGGTGCTTGAGCAGCTATAGTAGGCACGGCTTTAAGTGTTCTTATTCGAATAGAATTAGCTTATCCCGGAAGTTTAATTGGAGATGATCAAATTTATAATGTAATTGTTACAGCACATGCTTTTGTAATAATTTTCTTTATAGTAATACCTCTTATAATTGGGGGATTTGGTAATTGGCTAGTTCCTTTAATATTAGGAGCCCCTGATATAGCTTTTCCTCGATTAAATAACATAAGTTTTTGACTTTTACCTCCTGCATTATTTTTATTACTTGCTTCTTCAGCAGTGGAAAAAGGAGCTGGAACAGGATGAACTGTATACCCTCCTTTA…
	HM888151	--------------------------------------------------TACCCTTTATTTAATCTTTGGCGCTTGAGCTGCTATAGCAGGAACAACTTTAAGTATACTAATTCGTATAGAATTATCATACCCTGGTAGTTTAATTGGGGATGATCAAATTTATAATGTAATTGTAACTGCCCATGCATTTGTAATAATTTTCTTTATAGTTATACCCATCATAATTGGTGGATTTGGTAATTGATTAGTGCCCTTAATATTAGGAGCTCCCGATATGGCCTTCCCCCGTTTAAATAATATAAGTTTTTGACTTCTACCTCCGTCTCTTTTTCTCTTACTTATATCCTCCGCTGTTGAAAAAGGTGCAGGAACTGGTTGAACCGTTTATCCCCCTTTA…
	JN273772	--------------------------------------------------GACCCTTTATTTAATTTTTGGTGCTTGAGCAGCAATAGCAGGAACAACCCTAAGCATATTAATTCGTATAGAGTTATCATATCCCGGCAGTTTAATTGGAGATGACCAAATTTATAATGTTATCGTAACAGCTCATGCATTTGTGATAATTTTCTTTATGGTGATACCAATCATAATTGGAGGATTTGGTAATTGATTAATCCCTTTAATGTTAGGGGCCCCAGACATAGCTTTCCCCCGCCTAAATAATATAAGTTTTTGATTACTCCCTCCTTCACTATTTCTTTTACTTATATCCTCCGCCGTTGAAAAAGGCGCTGGGACCAGCTGAACTGTTTACCCGCCCCTT…
	HQ966126	--------------------------------------------------GACACTATACTTAATTTTCGGAGCTTGAGCTGCAATAGCAGGAACTTCCCTTAGAATACTTATTCGGATAGAATTATCTTATCCGGGAAGTTTAATTGGAGATGATCAAATTTATAATGTTATTGTAACAGCTCATGCCTTTGTTATAATCTTTTTTATAGTAATACCTATTATAATTGGAGGATTTGGAAATTGGTTAGTACCTTTAATATTAGGGGCCCCTGATATAGCTTTCCCTCGACTCAATAATATAAGTTTTTGATTACTGCCTCCTTCTTTATTTCTTTTGTTAATATCCTCTGCAGTTGAAAAGGGAGCTGGTACAGGATGAACGGTGTATCCTCCGTTA…
	HQ966129	--------------------------------------------------TACACTATATTTAATTTTCGGGGCTTGAGCGGCAATAGTGGGAACATCTCTAAGTATACTTATTCGAATGGAATTATCTTATCCTGGAAGTTTAATCGGAGATGATCAAATTTATAATGTAATTGTAACTGCCCATGCATTTGTTATAATTTTCTTTATAGTAATGCCAATTATAATCGGGGGGTTTGGCAACTGATTAGTACCTTTAATATTGGGGGCACCAGATATAGCTTTCCCCCGCCTCAACAATATAAGTTTTTGACTTCTTCCCCCGTCTTTATTTCTTCTTTTAATATCCTCTGCAGTAGAGAGGGGGGCCGGAACGGGTTGAACCGTCTACCCACCTTTA…
	HQ966124	--------------------------------------------------AACCCTCTATTTAATTTTTGGTGCCTGAGCAGCAATAGCGGGAACATCTTTAAGTATATTAATCCGAATGGAATTATCTTATCCTGGAAGTTTAATTGGAGATGATCAAATTTATAATGTAATTGTTACTGCCCATGCATTTGTAATAATTTTCTTTATAGTAATACCCATTATAATTGGGGGCTTTGGTAATTGATTAATTCCTTTAATACTAGGTGCACCAGATATAGCTTTCCCCCGGCTTAATAATATAAGTTTTTGACTTTTACCCCCATCATTATTTTTACTTTTAATATCTTCTGCAGTAGAAAAGGGTGCAGGAACAGGATGAACAGTTTATCCTCCCCTA…
	JN273763	--------------------------------------------------AACTTTATATTTAATTTTTGGCGCTTGAGCTGCAATAGCAGGGACATCTTTAAGAATGCTTATTCGAATAGAATTATCTTATCCTGGAAGTTTAATTGGAGATGATCAAATTTATAATGTTATTGTAACTGCTCATGCATTTGTTATAATTTTCTTTATAGTTATACCTATTATAATTGGAGGTTTTGGCAATTGATTAGTTCCTTTAATATTAGGAGCTCCAGATATAGCATTCCCTCGACTTAATAATATAAGTTTTTGATTACTCCCCCCTTCCCTCTTTTTACTTTTAATATCTTCAGCAGTAGAAAGGGGTGCAGGGACGGGCTGAACAGTTTATCCTCCTTTA…
	JN273767	--------------------------------------------------AACCTTATATTTAATTTTTGGTGCTTGAGCCGCAATAGCAGGAACTACTTTAAGTATACTTATCCGAATAGAGCTATCATATCCTGGAAGTCTAATTGGAGATGATCAAATTTATAATGTTATTGTTACTGCTCATGCATTTGTGATAATTTTCTTTATAGTAATACCTATTATAATTGGTGGTTTTGGTAATTGATTAATTCCTCTTATACTAGGTGCACCTGATATAGCTTTTCCTCGGCTCAATAATATAAGATTTTGACTTCTACCCCCTTCTTTATTTCTTTTATTAATATCTTCCGCTGTTGAAAAGGGTGCAGGTACAGGTTGAACAGTTTATCCTCCACTT…
;
end;
