# Supplementary material for: A novel taxonomic database for eukaryotic mitochondrial cytochrome oxidase subunit I gene (eKOI), with a focus on protists diversity
Source: Database (Oxford). 2025 Sep 24;2025:baaf057. doi: 10.1093/database/baaf057 (PMC12462617; doi:10.1093/database/baaf057)
Supplement: baaf057_Supplemental_File [file baaf057_supplemental_file.zip › 2_alignment_eKOI/nematoda.nex]

#NEXUS
begin data;
	dimensions ntax=636 nchar=1773;
	format datatype=dna missing=? gap=-;
	matrix
	MZ408106	---------------------------------------------------------------------------------------------------------------------------------------------------------------------------------------------------------------------------------------------------------------------------------------------------------------------------------------------------------------------------------------------------------------…
	ON899940	---------------------------------------------------------------------------------------GATATTGGGTCCATATATTTTTTTTCGAGAATATGAAGAGCTAGAATAGGA-----ACGTCCATAAGGATAATTATTCGGCTAAGACTATCTGATCTTTCAGTGAACTGAACTGCAAGTAATTCTTAT---TTTTTATTTTATAATTCAACAGTAACTGCCCATGCAC-TACTTATAATTTTCTTTATAGTTATACCTGCTTTAATTGGAGGG--TTTGGTAATTGAATATTG-CCGATTCTTATGATTTG-----TCCTGA-TTTAATTTTTCCACGATTGAATAGATTTTCTTTCTGAATTCTTCCCTTT…
	KJ124494	-----------------------------------------------------------------------------------------------TGTTCTATATTTTTGTTTTGGTTTCTATAGGGGGGTCCTTGGT-----ATATCTTTGAGCATAATAATCCGCATAGCTTTGTGGAAACCTGGTAAAATTATAAGG------------------GGACATATATATAATGTAGTGGTCACTACACATGCTC-TTACAATAATTTTTTTTATGGTTATACCTACTCTTATAGGGGGT--TTTGGTAATTATCTCCTC-CCTC-TTATACTAGGCAT----TGTAGA-TCTTATTTACCCTCGCTTGAATATATTGAGGTGGT-GGCTCTTACCAAC…
	KM357411	------------------------------------------------------ATGATAAAATGACTCTATTCAGGGAATCACAAAAAAATCGGAACACTATACATCCTATTTGGCGTAATTGGAGGAATGCTAGGA-----ATTTCCCTATCCGTCTTAATTCGGATAATCCTATCCTCCCCATGAACATTTAATGTTAATGGACTAGTT------TCAGAATATTATAATGTAATCGTCACCGCTCACGCAC-TTGCCATAATCTTCTTCATAGTGATACCCATACTATTAAGAGGG--TTTGGGAACTGACTAATC-CCCA-TCATAGCAGGAGC----TACTGA-TATATCATTTCCACGATTAAACAATCTAGGATTCT-GATTATTACCACC…
	MW709568	-----------------------------------------------------------------------------------------------TACAATATATATTTTATTTGGAATTTGAGGAGGTATGCTAGGT-----TTATCTTTGTCTATATTAATTCGAACTATTTTATTATCTCCTTGAAGATTCAATACAGATGGATTAGTA------TCCGAATACTATAATACTATTGTTTCTGCCCATGCAA-TTGCTATGATTTTTTTTATAGTAATGCCTATTTTATTAGGAGGA--TTCGGAAATTGAATACTA-CCTG-TAATAATAGGTGC----CCCAGA-CATATCTTTCCCCCGAATTAATAATTTAGGATTTT-GACTGTTACCTCC…
	MH665361	-----------------------------------------------------------------------------------------------TACAATATATATTTTATTCGGAATTTGAGGTGGAATATTAGGC-----TTATCTCTTTCTATACTAATTCGAACTGTTTTGTTATCTCCTTGAAGATTTAATACTGATGGACTTATATCT------GAATATTATAATACGATTGTTTCTGCTCATGCTA-TTGCTATGATTTTTTTTATAGTTATACCTATTTTGTTAGGTGGA--TTCGGAAATTGAATATTA-CCTT-TGATAATAGGTGC----ACCTGA-TATGTCTTTTCCTCGGATTAATAATTTGGGATTTT-GATTACTTCCTCC…
	OP363931	---------------------------------------------------------------------------------------------------------------TTTGGAATTTGAGGAGGAATATTAGGA-----TTATCATTATCTATACTAATTCGAATTATTTTATTATCACCTTGATCATTTAATATAAATGGCTTGGTTAAT------GAATTTTATAATACTATTGTTTCTGCTCACGCTA-TTGCGATAATTTTTTTCATAGTTATACCAATTCTTTTAGGGGGA--TTTGGAAATTGAATATTG-CCTT-TAATAATATCTGC----CCCAGA-TATGTCATTTCCACGATTAAATAGATTAGGATTTT-GATTATTACCACC…
	MH390706	----------------------------------------------------------AAAAATGGCTATATACAGGTAACCACAAAAAAATTGGAACTATATATATATTATTTGGTATTTGGAGTGGTATACTAGGC-----CTATCCTTGTCAATTATTATTCGACTAACTCTTATGTCTCCATGAAGCTTTAACACCTCTCTTCTA---------AGGGAGTTTTATAATACAGTTGTCTCTGCACATGCTA-TTGCTATAATTTTTTTTATAGTAATACCTATCTTCATAGGCGGG--TTTGGTAATTGATTGCTG-CCTA-TTATAATAGGCGC----TCAAGA-TATGTCTTTCCCACGATTAAATAATTTAGGCTTTT-GACTCTTACCTCC…
	ON646012	------------------------------------------------------ATGAAAAAATGACTATACACAGGAAACCACAAGAAAATTGGTACTATGTACATACTATTTGGAGTCTGAAGAGGTATAATAGGT-----CTCTCTCTCTCAATGATTATTCGTTTTACTTTAATATCACCATGAAGCTTTGAAACATCT---CTGCTA------AGAGAATACTACAATACAGTAGTTTCTGCTCATGCAG-TAGCTATAATTTTCTTTATAGTTATACCTATTTTTATAGGAGGA--TTTGGAAACTGACTACTA-CCTT-TAATAGTAGGAGC----TCAAGA-CATGTCTTTCCCCCGTTTAAACAACTTGGGATTCT-GACTCCTTCCGCC…
	MH390703	----------------------------------------------------------AAAAATGGCTATATACAGGTAATCACAAGAAGATTGGTACGATGTACATACTATTTGGAGTCTGAAGAGGTATAATAGGT-----CTGTCCCTTTCAATAATTATTCGATTTACCTTGATATCGCCATGAAGCTTTGAAACGTCT---CTTCTG------AGGGAATATTATAATACAGTAGTCTCTGCTCACGCAG-TAGCTATAATTTTCTTTATAGTTATACCTATTTTTATAGGAGGA--TTTGGAAACTGATTGTTA-CCTT-TAATAGTAGGGGC----TCAAGA-TATATCCTTTCCTCGTCTAAATAATCTAGGGTTTT-GACTTCTTCCGCC…
	KU575057	-----------------------------------------------------------------------------------------------------------------------------------------------TTGTCTTTATCACTAATTATTCGACTAACACTTATTTCCCCTTGAGGATTTAACACTTC---------GCTTGTCGGAGAATACTATAATACTGTAGTATCTGCCCATGCAG-TAGCGATGATTTTTTTCATAGTAATGCCAATTTTTATAGGAGGA--TTTGGAAATTGACTTCTT-CCTA-CCATAGTAGGCGC----TGATGA-TATATCATTTCCTCGGTTAAATAATTTAGGGTTTT-GACTACTGCCACC…
	JQ996232	------------------------------------------------------ATGATAAAATGATTATATACTGCTAATCACAAAAAAATTGGTACCATATACATACTTTTTGGTTTATGAAGAGGCATAATAGGA-----TTATCCTTGTCTATAATTATCCGTATTTCACTCTTTTCTCCTTGAAGGTTTGATACTTCT---TTACTC------AGGGAGTATTATAACACCGTCGTTTCTGCACATGCTG-TTGCTATAATTTTTTTTATAGTTATACCTATCTTCATAGGAGGA--TTTGGAAATTGGCTACTC-CCAA-TCATAGTAGGTGC----CCAAGA-CATGTCTTTTCCTCGGCTGAATAATTTTGGATTTT-GATTGCTACCTCC…
	MG837070	----------------------------------------------------------------------------------------------------------------------------------------------------------------------------------------------------------------------------------------------------------------------------------------------------------------------------------------------------------------------------------------------------TTACTACCCCC…
	ON054612	---------------------------------------------------------ATAGCATGATTAACCAGATGTAATCATAAAGAAATCGGTTTTCTTTACCTAGTTTTAGCTTTTTTTATAGGAATCTTAGGA-----TCGGCTTTGAGTTTAATAATGCGTTGGACTTTAGCTACTTCAAGTATAACTTGGTGAAGTCTCTCTTCCAATTTCTCCTCGTTTTATAATAGTGTCGTCACGCTACACGCTT-TCTTAATAATTTTCTTTATAGTGATACCAATTCTAATTGGGGGG--TTTGGGAACATTTTGTTA-CCCT-TGCTCTTAGGAGC----TCAAGA-TATGTGTTTTCCTCGATTAAATAACTTGAGGTTTTGGCTTTTGCCTTTT…
	MW262759	-------------------------------------------------------------------------------------------------------------------CTTTTTCTATAGGAATTATAGGC-----GCGTCGTTTAGGGTTTTAGTACGATGAAGACTAATTATTCCTGCGGGTACTTGATGAGAGACAACTTCAAATTTTTCTTCTTATTATAACAGTGTAGTGACTTTGCATGCCT-TTTTGATAATTTTTTTTATAGTTATGCCGGTTCTTATTGGGGGA--TTTGGTAATTTGTTACTC-CCGT-TGTTATTAGGTGC----ACAAGA-CATGTGTTTTCCGCGATTAAATAATTTAAGGTTCT-GATTACTACCGTT…
	KY011946	---------------------------------------------------------------------------------------------------------------------------------------------------------------------------------------------------------------------------------------------------------------------ATAATTTTTTTTATGGTAATACCAATTTTAATTGGAGGA--TTTGGTAATATTTTATTG-CCGC-TGATACTAGGAGC----CCAAGA-TATGTGTTTTCCTCGTTTAAATAATTTTAGATTTT-GGCTTTTACCGAT…
	KU746820	---------------------------------------------------------ATATTATGATTAACTAGGTGTAACCATAAGGAAATCGGTATATTATATTTGCTACAAGCGTTAGCTTTGGGTGTACTTGGG-----GCTTCTACTAGGGTTTTAATACGTTGGACTCTATTATTACCATTATCAAGATGATGAAGACAAACAGCAAACTTTAGTAATTTTTATAATTCTGTAGTGACGTTGCATGCGT-TTTTAATAATTTTTTTTATAGTGATACCAATTTTAATTGGGGGA--TTTGGTAATATTTTATTA-CCTT-TAATATTAGGAGC----ACAAGA-TATATGTTTTCCGCGTTTAAATAATTTTAGATTCT-GACTTCTTCCGGT…
	OP208282	------------------------------------------------------------------------------------------------------------------GGTGTGTGAGCAGGGTTTGTTGGG-----TTGGGGTTATCAGTTATTATTCGGTACGTGTTGGCATCACC---ATGGTCTATAGGGTGAAGGCCTTTTATT---AGGCAGTATTATAATGCTATTATTTCCGCGCATGGCA-TTATTATAATCTTTTATATAATGATGCCTATTATAATAGGTGGG--ATGGGTAATATTATAGTG-CCTG-TTATGTTGGGGCT----TCCTGA-TATAGCTTTTCCACGTCTTAATAATTTGGGGTTTT-GGTTATTGCCTCC…
	LN879495	------------------------------------------------------------------------------------------------------------------------------GGACTCTTAGGA-----ACATCATTAAGAATGTTTATTCGTCTAAGTTTATCAAGAACTTTTGTTAATTGAACATTAAGTAGAAGATAT---TTTTCTTTTTATAACTCTGTTGTAACTATGCACGCAA-TTTTGATAATTTTTTTTATAGTTATACCATCATTAATTGGAGGT--TTTGGAAATTGAATAGTA-CCTT-TATTTTTATATAG----AAGTGA-TTTAATTTTCCCTCGATTAAATAGGTTTTCTTTTT-GATTAATGCCATT…
	MT304870	-------------------------------------------------------------------------------------------------------------------------------------------------------------------------------------------------------------------------------------------------------------------------------------------------------------------------GATACTA-CCTT-TGATCTTGGGGGC----TTGTGA-TATGTCTTTGCCTCGACTTAATTCTTTTAGATTTT-GGTTGCTTTTACC…
	MT080997	------------------------------------------------------------------------------------------------------------------------------------------------------------------------------------------------------------------------------------------------------------------------------------------------------------G-TTTGGTAATTGGATACTT-CCCT-TAATGCTGGGTGC----TCCAGA-TATGTCCTTACCTCGTTTAAATGCTATGAGGTTTT-GGCTTCTTTTTCC…
	MG321198	-------------------------------------------------------------------------------------------------------------------------------------------------------------------------------------------------------------------------------------------------------------------------------------------------------------------------GATACTT-CCTC-TTATGCTAGGAGC----ACCAGA-TATGTCTTTACCTCGAATTAATGCCATAAGATTTT-GGTTATTGATTCC…
	MW086880	---------------------------------------------------------------------------------------------------------------------------------------------------------------------------------------------------------------------------------------------------------------------------------------------------------------------------------------------------------CTGA-TATATCCTTACCCCGAGTTAATGCTCTTAGCTTCT-GATTGCTTGTTCC…
	KF612018	-----------------------------------------------------------------------------------------------------------------------------------------------------------------------------------------------------------------------------------------------------------------------------------------------------------------------------------------------------------------GTCGCTCCCCCGTCTAAACTCTATGAGCTTTT-GGCTTTTGACCCC…
	HQ219212	--------------------------------------------------------------------------------------------------------------------------------------------------------------------------------------------------------------------------------------------------------------------------------------------------------------------------------------------------C----ACCCGA-CATGTCCCTCCCTCGTCTAAACGCTATGAGCTTCT-GGCTCCTGCTTCC…
	KX421380	--------------------------------------------------------------------------------------------------------------------------------------------------------------------------------------------------------------------------------------------------------------------------------------------------------------------------------------------------C----ACCTGA-CATGTCCCTCCCCCGTCTAAATTCTATGAGCTTTT-GGCTCTTACTGCC…
	HQ219213	--------------------------------------------------------------------------------------------------------------------------------------------------------------------------------------------------------------------------------------------------------------------------------------------------------------------------------------------------C----ACCTGA-TATGTCCCTCCCCCGTCTAAACGCTATAAGGTTCT-GGCTCCTCCTTCC…
	MW086877	-------------------------------------------------------------------------------------------------------------------------------------------------------------------------------------------------------------------------------------------------------------------------------------------------------------------------GTTGTTA-CCTC-TAATAGTAGGGGC----TCCGGA-TATGTCTTTGCCTCGTTTAAATGCTCTTAGCTTTT-GGCTTCTTGTGCC…
	MG321205	-------------------------------------------------------------------------------------------------------------------------------------------------------------------------------------------------------------------------------------------------------------------------------------------------------------------------GTTGTTG-CCTC-TTATGCTCGGTTC----TCCTGA-TATGTCCTTACCCCGTTTAAACTCTATTAGTCTGT-GGCTTCTTGTTCC…
	KY264161	-----------------------------------------------------------------------------------------------ATCTTTCTATTTTATTCTAAGATTGTGGAGTGTGGTATTAGGT-----TCTAGATTAAGTTTTATTATTCGACTAAGATTACTTCCTCA---AGTTTCTTGAGGACTTAGCAATGTTTAT---TTTTTATTTTATAACTCTATAGTTACTAATCATGCGT-TTGTTATAATTTTTTTTATAGTCATACCATCTTTAATTGGGGGA--TTTGGAAATTGAATATTA-CCTA-TTTTAATTATGGC----AACAGA-TTTGGCGTATCCTCGATTAAATAGCCTATCCTTTT-GAATTATGCCCTT…
	LR746324	---------------------------------------------------------ATTCGCTGAATTTACTCCACAAATCATAAAGACATCGGGGCCCTGTATCTGCTGTTTGGCGCCTGGGGGGGTATGCTTGGG-----GCTGCCTTTTCCGTCCTCATCCGGGTGGAGCTGGGAGCCCCCGGAGCCCTTC---------------TTGGCGAGGACCAGGGGTACAATGTCATAGTTACTGCGCACGCTT-TTTTAATAATTTTTTTCATGGTGATGCCCGTGCTTATCGGGGGG--TTTGGCAATTGGCTCCT--CCCCATAATGCTGGGAGC----TCCCGA-CATGTCCTTCCCTCGACTCAATAACTTCTCTTTCT-GGCTTCTCCCCCC…
	LR746323	------------------------------------------------------ATTTTTCGTTGATTGTGTTCCACAAATCATAAAGATATCGGAAGGATGTACCTTTTATTCGGGGCATGGGGGGGCATGCTGGGT-----GCTTCTTTTTCTGCCCTTATCCGGGTAGAGCTGGGGGCCCCGGGGGCCCTCT---------------TTGGAAACGACCAGGGCTATAATGTCGTAGTGACCGCGCATGCTT-TTTTAATAATTTTTTTTATAGTAATGCCAGTCTTAATCGGGGGG--TTTGGAAACTGGCTGCTC-CCCC-TTATGCTGAGGGC----CCCGGA-TATGTCCTTCCCCCGCCTTAATAATCTGTCTTTTT-GGCTGTTGCCCCC…
	LT795769	------------------------------------------------------------------------------------------------------------------------------GGTTTAGTAGGA-----TCTGGTATTAGTGTTATTATTCGACTTGAAT---------------GATGGTGTGTAGGTTATATTCTAGCCAATGATCAGGTGTATAATGTGGTTGTTACAGCTCATGCAT-TGATTATGATCTTTATACTCGTAATACCTATTGCATTAGGCTCC--TTAGGTAATTGAATGATT-CCTG-TTATAGCTAGTTG----TGTAGA-CATGGCCTTACCTCGAATAAATAACCTCAGATTTT-GATTACTACCTCC…
	MK877462	----------------------------------------------------------------------------------------------------------------------------------------------------------------------------------------------------------------------------------------------------------------------------------------------------------------------------------CTTAAGATGTGAGGGAC------------------------------------------------------------…
	LR746322	---------------------------------------------------------------------TTGTTAACCAGCCACAAGGAGATCGGCACCTTGTACTTGTTGTTTGGGTTGATGGGGGGGTTGGTGGGG-----GGAAGGTTTTCTTCTCTGATCCGTTTGGAGTTAAGGAGGTTGGGGCAGCTTT---------------TGGGAAGGGACCAGCTTTATAATGTTATCGTTACCGCCCACGCTT-TTTTGATGATTTTTTTTATGGTGATGCCCGTTTTGATTGGAGGG--TTTGGGAATTGGCTCCTT-CCGT-TGATGACCGGGGC----CCCCGA-TATGTCTTTCCCCCGCATGAACAACCTGTCTTTCT-GGCTTCTCCCTCC…
	HM627499	------------------------------------------------------------------------------------------------TCTCTTTATTATTTTTTAGGTATTTGGTCTGGAGTATTCGGT-----GCGAGACTCTCTTTTATTATTCGATTGGAACTAGGAGTACCCGGTTCTTTAT---------------TGGGTAATGATCAATTATATAATGCGATTGTTACTGCACATGCAA-TTTTCATGATCTTCTTCTTTGTTATGCCAGTGGCGATTGGAGGG--TTTGGTAATTGGATGTTG-CCTT-TGATGCTTTCTTC----TTTTGA-TATAATGTTTCCCCGGTTGAATAATCTAAGGTTCT-GGGTTCTTCCCCC…
	HM627498	------------------------------------------------------------------------------------------------------------------------------------------GGG--GCTAGTCTTTCTTTTTTAATCCGACTTGAGTTGGGTGTTTCCGGGAGTCTTT---------------TAGGTAATGATCAACTTTATAATGCTATTGTCACTGCTCATGCTA-TTTTTATGATTTTTTTCTTTGTGATACCTGTTGCCATCGGGGGG--TTTGGTAATTGAATATTG-CCAT-TAATGTTGTCCTC----ATTTGA-CATAATGTTTCCTCGTCTAAATAATTTAAGTTTTT-GGATGTTGCCGCC…
	OP051093	----------------------------------------------------------------------------------------------------------------------------------------------------------------------------------------------------------------------------------------------------------------------------------ATGTGATGCCAACTTTAATGGGAGGA--TATGGAAATTATTTTGTA-CCTT-TAATACTAGGAGC----TCCAGA-TCTTATCTACCCCCGTCTTAATTTATTAAGTTTAT-GATTATTACCGGC…
	MN711381	---------------------------------------------------------------------------------------------------------------------------------------------------------------------------------------------------------------------------------------------------------------------------------------------------------------------------------------------------------------------------------------------------------------…
	MN711382	---------------------------------------------------------------------------------------------------------------------------------------------------------------------------------------------------------------------------------------------------------------------------------------------------------------------------------------------------------------------------------------------------------------…
	ON322563	---------------------------------------------------------------------------------------------------------------------------------------------------------------------------------------------------------------------------------------------------------------------------------------------------------------------------------------------------------------------------------------------------------------…
	MN711379	---------------------------------------------------------------------------------------------------------------------------------------------------------------------------------------------------------------------------------------------------------------------------------------------------------------------------------------------------------------------------------------------------------------…
	MF770965	---------------------------------------------------------------------------------------------------------------------------------------------------------------------------------------------------------------------------------------------------------------------------------------------------------------------------------------------------------------------------------------------------------------…
	MN711373	---------------------------------------------------------------------------------------------------------------------------------------------------------------------------------------------------------------------------------------------------------------------------------------------------------------------------------------------------------------------------------------------------------------…
	MF770889	---------------------------------------------------------------------------------------------------------------------------------------------------------------------------------------------------------------------------------------------------------------------------------------------------------------------------------------------------------------------------------------------------------------…
	MN711364	---------------------------------------------------------------------------------------------------------------------------------------------------------------------------------------------------------------------------------------------------------------------------------------------------------------------------------------------------------------------------------------------------------------…
	MF770960	---------------------------------------------------------------------------------------------------------------------------------------------------------------------------------------------------------------------------------------------------------------------------------------------------------------------------------------------------------------------------------------------------------------…
	MW411820	---------------------------------------------------------------------------------------------------------------------------------------------------------------------------------------------------------------------------------------------------------------------------------------------------------------------------------------------------------------------------------------------------------------…
	MZ496460	---------------------------------------------------------------------------------------------------------------------------------------------------------------------------------------------------------------------------------------------------------------------------------------------------------------------------------------------------------------------------------CATAATTTAGGTGT----------------…
	MW411839	---------------------------------------------------------------------------------------------------------------------------------------------------------------------------------------------------------------------------------------------------------------------------------------------------------------------------------------------------------------------------------------------------------------…
	MN710982	---------------------------------------------------------------------------------------------------------------------------------------------------------------------------------------------------------------------------------------------------------------------------------------------------------------------------------------------------------------------------------------------------------------…
	MF770904	---------------------------------------------------------------------------------------------------------------------------------------------------------------------------------------------------------------------------------------------------------------------------------------------------------------------------------------------------------------------------------------------------------------…
	MN711383	---------------------------------------------------------------------------------------------------------------------------------------------------------------------------------------------------------------------------------------------------------------------------------------------------------------------------------CCTA--------------------------------------------------------------------------…
	MH496163	---------------------------------------------------------------------------------------------------------------------------------------------------------------------------------------------------------------------------------------------------------------------------------------------------------------------------------------------------------------------------------------------------------------…
	MT328867	---------------------------------------------------------------------------------------------------------------------------------------------------------------------------------------------------------------------------------------------------------------------------------------------------------------------------------------------------------------------------------------------------------------…
	MN867795	---------------------------------------------------------------------------------------------------------------------------------------------------------------------------------------------------------------------------------------------------------------------------------------------------------------------------------------------------------------------------------------------TTCT--------------…
	MN791125	---------------------------------------------------------------------------------------------------------------------------------------------------------------------------------------------------------------------------------------------------------------------------------------------------------------------------------------------------------------------------------------------------------------…
	MN710978	---------------------------------------------------------------------------------------------------------------------------------------------------------------------------------------------------------------------------------------------------------------------------------------------------------------------------------------------------------------------------------------------------------------…
	KJ788069	---------------------------------------------------------------------------------------------------------------------------------------------------------------------------------------------------------------------------------------------------------------------------------------------------------------------------------------------------------------------------------------------------------------…
	KU236622	---------------------------------------------------------------------------------------------------------------------------------------------------------------------------------------------------------------------------------------------------------------------------------------------------------------------------------------------------------------------------------------------------------------…
	MN305026	---------------------------------------------------------------------------------------------------------------------------------------------------------------------------------------------------------------------------------------------------------------------------------------------------------------------------------------------------------------------------------------------------------------…
	MN710977	---------------------------------------------------------------------------------------------------------------------------------------------------------------------------------------------------------------------------------------------------------------------------------------------------------------------------------------------------------------------------------------------------------------…
	OR167992	---------------------------------------------------------------------------------------------------------------------------------------------------------------------------------------------------------------------------------------------------------------------------------------------------------------------------------------------------------------------------------------------------------------…
	KJ787823	---------------------------------------------------------------------------------------------------------------------------------------------------------------------------------------------------------------------------------------------------------------------------------------------------------------------------------------------------------------------------------------------------------------…
	OP431944	---------------------------------------------------------------------------------------------------------------------------------------------------------------------------------------------------------------------------------------------------------------------------------------------------------------------------------------------------------------------------------------------------------------…
	KJ788061	---------------------------------------------------------------------------------------------------------------------------------------------------------------------------------------------------------------------------------------------------------------------------------------------------------------------------------------------------------------------------------------------------------------…
	KY574834	---------------------------------------------------------------------------------------------------------------------------------------------------------------------------------------------------------------------------------------------------------------------------------------------------------------------------------------------------------------------------------------------------------------…
	KJ787873	-------------------------------------------------------------------------------------------------------------------------------------------------------------------------------------------------------------------------------------------------------------------------------------------------------------------------------------------------------CCTT----------------------------------------------------…
	OP726467	---------------------------------------------------------------------------------------------------------------------------------------------------------------------------------------------------------------------------------------------------------------------------------------------------------------------------------------------------------------------------------------------------------------…
	KY574814	---------------------------------------------------------------------------------------------------------------------------------------------------------------------------------------------------------------------------------------------------------------------------------------------------------------------------------------------------------------------------------------------------------------…
	MF770969	---------------------------------------------------------------------------------------------------------------------------------------------------------------------------------------------------------------------------------------------------------------------------------------------------------------------------------------------------------------------------------------------------------------…
	KU236541	---------------------------------------------------------------------------------------------------------------------------------------------------------------------------------------------------------------------------------------------------------------------------------------------------------------------------------------------------------------------------------------------------------------…
	MF683242	---------------------------------------------------------------------------------------------------------------------------------------------------------------------------------------------------------------------------------------------------------------------------------------------------------------------------------------------------------------------------------------------------------------…
	KU236486	---------------------------------------------------------------------------------------------------------------------------------------------------------------------------------------------------------------------------------------------------------------------------------------------------------------------------------------------------------------------------------------------------------------…
	KU236496	---------------------------------------------------------------------------------------------------------------------------------------------------------------------------------------------------------------------------------------------------------------------------------------------------------------------------------------------------------------------------------------------------------------…
	KM577166	--------------------------------------------------------------------------------------------------------------------------------------------------------------------------------------------------------------------------------------------------------------------------------------------------------------------------------------------------------TCGGA-T------------------------------------------------…
	MN711264	---------------------------------------------------------------------------------------------------------------------------------------------------------------------------------------------------------------------------------------------------------------------------------------------------------------------------------------------------------------------------------------------------------------…
	ON322561	---------------------------------------------------------------------------------------------------------------------------------------------------------------------------------------------------------------------------------------------------------------------------------------------------------------------------------------------------------------------------------------------------------------…
	MG019882	---------------------------------------------------------------------------------------------------------------------------------------------------------------------------------------------------------------------------------------------------------------------------------------------------------------------------------------------------------------------------------------------------------------…
	MN710992	---------------------------------------------------------------------------------------------------------------------------------------------------------------------------------------------------------------------------------------------------------------------------------------------------------------------------------------------------------------------------------------------------------------…
	OP913385	---------------------------------------------------------------------------------------------------------------------------------------------------------------------------------------------------------------------------------------------------------------------------------------------------------------------------------------------------------------------------------------------------------------…
	MN710680	---------------------------------------------------------------------------------------------------------------------------------------------------------------------------------------------------------------------------------------------------------------------------------------------------------------------------------------------------------------------------------------------------------------…
	KM577164	---------------------------------------------------------------------------------------------------------------------------------------------------------------------------------------------------------------------------------------------------------------------------------------------------------------------------------------------------------------------------------------------------------------…
	MT541893	---------------------------------------------------------------------------------------------------------------------------------------------------------------------------------------------------------------------------------------------------------------------------------------------------------------------------------------------------------------------------------------------------------------…
	MN710988	---------------------------------------------------------------------------------------------------------------------------------------------------------------------------------------------------------------------------------------------------------------------------------------------------------------------------------------------------------------------------------------------------------------…
	MG019868	---------------------------------------------------------------------------------------------------------------------------------------------------------------------------------------------------------------------------------------------------------------------------------------------------------------------------------------------------------------------------------------------------------------…
	KJ787917	---------------------------------------------------------------------------------------------------------------------------------------------------------------------------------------------------------------------------------------------------------------------------------------------------------------------------------------------------------------------------------------------------------------…
	KY574840	---------------------------------------------------------------------------------------------------------------------------------------------------------------------------------------------------------------------------------------------------------------------------------------------------------------------------------------------------------------------------------------------------------------…
	KU236638	---------------------------------------------------------------------------------------------------------------------------------------------------------------------------------------------------------------------------------------------------------------------------------------------------------------------------------CCTC--------------------------------------------------------------------------…
	MH478583	---------------------------------------------------------------------------------------------------------------------------------------------------------------------------------------------------------------------------------------------------------------------------------------------------------------------------------------------------------------------------------------------------------------…
	KU236637	---------------------------------------------------------------------------------------------------------------------------------------------------------------------------------------------------------------------------------------------------------------------------------------------------------------------------------------------------------------------------------------------------------------…
	MF683241	---------------------------------------------------------------------------------------------------------------------------------------------------------------------------------------------------------------------------------------------------------------------------------------------------------------------------------------------------------------------------------------------------------------…
	KU236642	---------------------------------------------------------------------------------------------------------------------------------------------------------------------------------------------------------------------------------------------------------------------------------------------------------------------------------------------------------------------------------------------------------------…
	MF683240	---------------------------------------------------------------------------------------------------------------------------------------------------------------------------------------------------------------------------------------------------------------------------------------------------------------------------------------------------------------------------------------------------------------…
	ON899944	---------------------------------------------------------------------------------------------------------------------------------------------------------------------------------------------------------------------------------------------------------------------------------------------------------------------------------------------------------------------------------------------------------------…
	MF770946	---------------------------------------------------------------------------------------------------------------------------------------------------------------------------------------------------------------------------------------------------------------------------------------------------------------------------------------------------------------------------------------------------------------…
	MF770932	---------------------------------------------------------------------------------------------------------------------------------------------------------------------------------------------------------------------------------------------------------------------------------------------------------------------------------------------------------------------------------------------------------------…
	KU236639	---------------------------------------------------------------------------------------------------------------------------------------------------------------------------------------------------------------------------------------------------------------------------------------------------------------------------------------------------------------------------------------------------------------…
	KX290549	---------------------------------------------------------------------------------------------------------------------------------------------------------------------------------------------------------------------------------------------------------------------------------------------------------------------------------------------------------------------------------------------------------------…
	KU236632	---------------------------------------------------------------------------------------------------------------------------------------------------------------------------------------------------------------------------------------------------------------------------------------------------------------------------------------------------------------------------------------------------------------…
	KJ787930	---------------------------------------------------------------------------------------------------------------------------------------------------------------------------------------------------------------------------------------------------------------------------------------------------------------------------------------------------------------------------------------------------------------…
	MF770894	---------------------------------------------------------------------------------------------------------------------------------------------------------------------------------------------------------------------------------------------------------------------------------------------------------------------------------------------------------------------------------------------------------------…
	MF770934	---------------------------------------------------------------------------------------------------------------------------------------------------------------------------------------------------------------------------------------------------------------------------------------------------------------------------------------------------------------------------------------------------------------…
	MG019849	---------------------------------------------------------------------------------------------------------------------------------------------------------------------------------------------------------------------------------------------------------------------------------------------------------------------------------------------------------------------------------------------------------------…
	MG019842	---------------------------------------------------------------------------------------------------------------------------------------------------------------------------------------------------------------------------------------------------------------------------------------------------------------------------------------------------------------------------------------------------------------…
	MG019869	---------------------------------------------------------------------------------------------------------------------------------------------------------------------------------------------------------------------------------------------------------------------------------------------------------------------------------------------------------------------------------------------------------------…
	KU236634	---------------------------------------------------------------------------------------------------------------------------------------------------------------------------------------------------------------------------------------------------------------------------------------------------------------------------------------------------------------------------------------------------------------…
	KY574818	---------------------------------------------------------------------------------------------------------------------------------------------------------------------------------------------------------------------------------------------------------------------------------------------------------------------------------CCTT--------------------------------------------------------------------------…
	MN711027	---------------------------------------------------------------------------------------------------------------------------------------------------------------------------------------------------------------------------------------------------------------------------------------------------------------------------------------------------------------------------------------------------------------…
	MF770893	---------------------------------------------------------------------------------------------------------------------------------------------------------------------------------------------------------------------------------------------------------------------------------------------------------------------------------------------------------------------------------------------------------------…
	KY574837	---------------------------------------------------------------------------------------------------------------------------------------------------------------------------------------------------------------------------------------------------------------------------------------------------------------------------------------------------------------------------------------------------------------…
	MN711168	---------------------------------------------------------------------------------------------------------------------------------------------------------------------------------------------------------------------------------------------------------------------------------------------------------------------------------------------------------------------------------------------------------------…
	KY574833	---------------------------------------------------------------------------------------------------------------------------------------------------------------------------------------------------------------------------------------------------------------------------------------------------------------------------------------------------------------------------------------------------------------…
	KJ788009	---------------------------------------------------------------------------------------------------------------------------------------------------------------------------------------------------------------------------------------------------------------------------------------------------------------------------------------------------------------------------------------------------------------…
	KJ788066	---------------------------------------------------------------------------------------------------------------------------------------------------------------------------------------------------------------------------------------------------------------------------------------------------------------------------------------------------------------------------------------------------------------…
	MG019889	---------------------------------------------------------------------------------------------------------------------------------------------------------------------------------------------------------------------------------------------------------------------------------------------------------------------------------------------------------------------------------------------------------------…
	MG019893	---------------------------------------------------------------------------------------------------------------------------------------------------------------------------------------------------------------------------------------------------------------------------------------------------------------------------------------------------------------------------------------------------------------…
	MG019831	---------------------------------------------------------------------------------------------------------------------------------------------------------------------------------------------------------------------------------------------------------------------------------------------------------------------------------------------------------------------------------------------------------------…
	MG019856	---------------------------------------------------------------------------------------------------------------------------------------------------------------------------------------------------------------------------------------------------------------------------------------------------------------------------------------------------------------------------------------------------------------…
	MF770923	---------------------------------------------------------------------------------------------------------------------------------------------------------------------------------------------------------------------------------------------------------------------------------------------------------------------------------------------------------------------------------------------------------------…
	MN711009	---------------------------------------------------------------------------------------------------------------------------------------------------------------------------------------------------------------------------------------------------------------------------------------------------------------------------------------------------------------------------------------------------------------…
	MG019836	---------------------------------------------------------------------------------------------------------------------------------------------------------------------------------------------------------------------------------------------------------------------------------------------------------------------------------------------------------------------------------------------------------------…
	MG019832	---------------------------------------------------------------------------------------------------------------------------------------------------------------------------------------------------------------------------------------------------------------------------------------------------------------------------------------------------------------------------------------------------------------…
	OR167986	---------------------------------------------------------------------------------------------------------------------------------------------------------------------------------------------------------------------------------------------------------------------------------------------------------------------------------------------------------------------------------------------------------------…
	MN710898	---------------------------------------------------------------------------------------------------------------------------------------------------------------------------------------------------------------------------------------------------------------------------------------------------------------------------------------------------------------------------------------------------------------…
	MN710876	---------------------------------------------------------------------------------------------------------------------------------------------------------------------------------------------------------------------------------------------------------------------------------------------------------------------------------------------------------------------------------------------------------------…
	MF770973	---------------------------------------------------------------------------------------------------------------------------------------------------------------------------------------------------------------------------------------------------------------------------------------------------------------------------------CCTT--------------------------------------------------------------------------…
	MN711163	---------------------------------------------------------------------------------------------------------------------------------------------------------------------------------------------------------------------------------------------------------------------------------------------------------------------------------CCTC--------------------------------------------------------------------------…
	KJ787839	---------------------------------------------------------------------------------------------------------------------------------------------------------------------------------------------------------------------------------------------------------------------------------------------------------------------------------------------------------------------------------------------------------------…
	KU236635	---------------------------------------------------------------------------------------------------------------------------------------------------------------------------------------------------------------------------------------------------------------------------------------------------------------------------------------------------------------------------------------------------------------…
	KY574829	---------------------------------------------------------------------------------------------------------------------------------------------------------------------------------------------------------------------------------------------------------------------------------------------------------------------------------------------------------------------------------------------------------------…
	MN734379	---------------------------------------------------------------------------------------------------------------------------------------------------------------------------------------------------------------------------------------------------------------------------------------------------------------------------------------------------------------------------------------------------------------…
	OR168958	---------------------------------------------------------------------------------------------------------------------------------------------------------------------------------------------------------------------------------------------------------------------------------------------------------------------------------------------------------------------------------------------------------------…
	MK878299	---------------------------------------------------------------------------------------------------------------------------------------------------------------------------------------------------------------------------------------------------------------------------------------------------------------------------------------------------------------------------------------------------------------…
	MK878313	-------------------------------------------------------------------------------------------------------------------------------------------------------------------------------------------------------------------------------------------------------------------------------------------------------------------------TATTTAC-CCAA-TGGAGCTAAAAAC----TATGGA-TTTGATGCTCCCACGTGTTAATAATTTTAGCTATT-GGGTGCTTCCCTG…
	MK878308	---------------------------------------------------------------------------------------------------------------------------------------------------------------------------------------------------------------------------------------------------------------------------------------------------------------------------------------------------------------------------------------------------------------…
	MK877470	---------------------------------------------------------------------------------------------------------------------------------------------------------------------------------------------------------------------------------------------------------------------------------------------------------------------------------------------------------------------------------------------------------------…
	MK877466	---------------------------------------------------------------------------------------------------------------------------------------------------------------------------------------------------------------------------------------------------------------CTGACTATAATTTTTTTTATGGTGATGCCAGCTTTAATTGGAGGG--TTCGGGAATTATGTTTTCCCAATGGAACTTCGGGTGC------AGGA-TCTTATGCTTCCCCGGGTTAACAATTTTAGTTATTGAGTCCTTCCGTGG…
	MK878348	---------------------------------------------------------------------------------------------------------------------------------------------------------------------------------------------------------------------------------------------------------------------------------------------------------------------------------------------------------------------------------------------------------------…
	MK877458	---------------------------------------------------------------------------------------------------------------------------------------------------------------------------------------------------------------------------------------------------------------TTAACTATGATTTTTTTTATGGTTATGCCTGCTTTAATTGGTGGG--TTTGGTAATTATGTTTAT-CCTA-TAGAGCTTAAAAC----TCTCGA-TCTTTTATTAGGTCGAGTTAATAATTTATCTTATT-GGGTTTTACCTTG…
	MK877999	---------------------------------------------------------------------------------------------------------------------------------------------------------------------------------------------------------------------------------------------------------------TTAACTATGATTTTTTTTATGGTTATACCTGCTTTAATTGGTGGT--TTTGGTAATTATGTATAT-CCTA-TAGAGTTAAAAAC----GATAGA-TTTAATACTTCCTCGTGTTAATAATTTTAGTTATT-GAGTTCTTCCTTG…
	MK878342	---------------------------------------------------------------------------------------------------------------------------------------------------------------------------------------------------------------------------------------------------------------------------------------------------------------------------------------------------------------------------------------------------------------…
	OL687387	---------------------------------------------------------------------------------------------------------------------------------------------------------------------------------------------------------------------------------------------------------------------------------------------------------------------------------------------------------------------------------------------------------------…
	MK878327	-------------------------------------------------------------------------------------------------------------------------------------------------------------------------------------------------------------------------------------------------------------------------------------------------------------------------TGTTTAT-CCTA-TGGAGCTAAAGAC----TATGGA-TTTAATGTTACCTCGTATTAATAATTTTAGTTATT-GAGTACTTCCTTG…
	MK877995	---------------------------------------------------------------------------------------------------------------------------------------------------------------------------------------------------------------------------------------------------------------TTAGTAATAATTTTTTTTATGGTAATACCAGGCCTTATTGGTGGT--TTTGGAAATTTTTTAATT-CCTT-TAATAATTGGTAG----GGGGGA-TTTATTTTTCCCACGTGTAAATTTTTTTTCCTATT-GGGTTTTACCTTC…
	OK489863	---------------------------------------------------------------------------------------------------------------------------------------------------------------------------------------------------------------------------------------------------------------TTGGTTATAATTTTTTTTATAGTAATGCCAACCTTAGTAGGTGGT--TTTGGGAATTTTTTGTTA-CCAATTAATAATGTTAT-----TCCTGA-TATAAGATATCCTCGGATTAATAATATAAGGTTTT-GATTTTTACCAGG…
	OK489860	---------------------------------------------------------------------------------------------------------------------------------------------------------------------------------------------------------------------------------------------------------------TTAATTATAATTTTTTTTATAGTAATACCTACTTTAGTGGGGGGT--TTTGGTAATTTTTTATTA-CCTA-TTAATAATTTGAT----TCCTGA-TATAAGTTATCCTCGAGTGAATAATATAAGTTTTT-GATTTCTTCCGTC…
	MG663121	---------------------------------------------------------------------------------------------------------------------------------------------------------------------------------------------------------------------------------------------------------------------------------------------------------------------------------------------------------------------------------------------------------------…
	MK878301	---------------------------------------------------------------------------------------------------------------------------------------------------------------------------------------------------------------------------------------------------------------------------------------------------------------------------------------------------------------------------------------------------------------…
	MG663103	---------------------------------------------------------------------------------------------------------------------------------------------------------------------------------------------------------------------------------------------------------------------------------------------------------------------------------------------------------------------------------------------------------------…
	MG663105	---------------------------------------------------------------------------------------------------------------------------------------------------------------------------------------------------------------------------------------------------------------------------------------------------------------------------------CCT---------------------------------------------------------------------------…
	MF187678	----------------------------------------------------------------------------------------------------------------------------------------------------------------------------------------------------------------------------------------------------------------------------------------------------------------------------GATT-CCTC-TTTTAATTTTTAC----GGGGGA-TTTAATTTAACCTCGAGTTAATTCTTTTTCTTATW-GGATTATTCCATT…
	OK236012	---------------------------------------------------------------------------------------ATTATTAGGAGTTCTTATTTTTTATTTTCTTTCTGAAGTGGTTTAGTAGGT-----TTAAGATTTAGTTTAATTATTCGTTTGAGATTAAGGCAACCAGGAGTTTTTT---------------TAGGTTCAGGACAGTTATATAATAGTATTATTACTAGTCATGCTT-TAATTATAATTTTTTTTATAGTAATACCTTCTTTAATTGGGGCT--TTTGGTAATTTTTTAGTT-CCTT-TATTTATTTTTTC----TTCTGA-TTTAAATCTTCCTCGAGTTAATTCTCTTAGATTTT-GGATTTTRCCTTT…
	MK093159	--------------------------------------------------------------------------------------------------------------------------------------------------------------------------------------------------------------------------------------------------------------------------------------------AGCTTTGATTGGAGGT--TTTGGTAATTTTTTTGTG-CCTT-TGTTTATTTTTTC----TAGAGA-CTTGGCTTTTCCTCGGGTGAATTCTTTTAGTTTTT-GATTATTACCGGT…
	MK093060	--------------------------------------------------------------------------------------------------------------------------------------------------------------------------------------------------------------------------------------------------------------------------------------------AGCTTTAATTGGTTTT--TTTGGTAATTTTTTGATT-CCTA-TTTTTATTTTTTC----AAGTGA-TTTAGCTTTTCCTCGAGTTAATTCTTTAAGTTTTT-GGTTGTTACCTTT…
	MK093058	--------------------------------------------------------------------------------------------------------------------------------------------------------------------------------------------------------------------------------------------------------------------------------------------CTCTCTTATCGGAGCT--TTTGGTAATTTTTTAATCCCCTT-TTTTATTTTTTC-----TTCAGA-TCTTTCTTTTCCTCGAATTAATTCGTTAAGATTTT-GGCTATTACCTTC…
	MK093059	--------------------------------------------------------------------------------------------------------------------------------------------------------------------------------------------------------------------------------------------------------------------------------------------AGCTCTTATTGGTGCT--TTTGGTAATTTTTTTATC-CCCT-TTTTTATTTTTTC----TTCTGA-TCTTTCTTTTCCTCGAATTAATTCTTTAAGATTTT-GATTGTTACCGGT…
	HM462017	------------------------------------------------------GTTTATTCTTTTTTTAGAACCGTTAATCATAAAGAGATTAGAATTTTATATCTTTTTTTTTCGTTTTGGTCTGGTCTTTTAGGT-----TCAAGTTTTTCATTTTTGATTCGTTTAGAATTAATAAATCCTTTCATTTTTTTTTCTAGT---------------GGTCAGTTATATAATTCTTTTATTACTAGTCATGCAT-TAATTATAATTTTTTTTTTAGTTATACCTGCTTTAATTGGTGCT--TTTGGTAATTTTTTGGTT-CCAT-TTTTTATTTTTGC----TTCTGA-TTTATCCTTTCCTCGAATTAATTCTTTGAGTTTTT-GATTATTACCAAT…
	MK093061	--------------------------------------------------------------------------------------------------------------------------------------------------------------------------------------------------------------------------------------------------------------------------------------------CTCTTTAATTGGTGCT--TTTGGTAATTTTTTAATT-CCTT-TTTTTATTTTTTC----TTCGGA-TTTGTCTTTTCCTCGAATTAATTCTTTAAGTTTTT-GATTATTGCCTTG…
	MK093155	--------------------------------------------------------------------------------------------------------------------------------------------------------------------------------------------------------------------------------------------------------------------------------------------CTCTTTAATTGGTTCA--TTTGGTAATTTTCTTGTT-CCTT-TTTTTATTTTTGC----CTCTGA-TTTGTCCTTTCCTCGTATTAATTCCTTAAGATTTT-GGTTATTACCAAT…
	MK093167	--------------------------------------------------------------------------------------------------------------------------------------------------------------------------------------------------------------------------------------------------------------------------------------------TTCTTTAATTGGTTCT--TTTGGTAATTTTTTGGTC-CCTT-TTTTTATTTTTTC----TTCGGA-TTTATCTTTTCCCCGAATTAATTCTTTAAGTTTTT-GATTATTGCCTAC…
	HM462016	-------------------------------------------------------------------------------------------------------------------------------------------------------------------------------------------------------------------------------------------------------------------------------------------------------------------TAATTTTTTAGTA-CCTT-TTTTTATTTTTTC----TTCTGA-TTTAGCCTTTCCTCGTATCAATTCTCTTAGTTTTT-GATTATTACCTTT…
	MK878270	---------------------------------------------------------------------------------------------------------------------------------------------------------------------------------------------------------------------------------------------------------------TTGGTTATAATTTTTTTTATAGTAATACCAGGGTTAATTGGGGGT--TTTGGAAATTATTTTTAC-CCTT-TATTAATTAGTAC----TTTTGA-TTTAATATTACCTCGTTTAAATGTTTTTACTTATT-GGGTTTTACCTTG…
	MK877495	---------------------------------------------------------------------------------------------------------------------------------------------------------------------------------------------------------------------------------------------------------------CTAGTTATAATTTTTTTTATAGTAATACCTGGATTAATTGGGGGT--TACGGAAATTATTTGTTC-CCTT-TATTAATTAAAGC----AATGGA-TTTGATTTTTCCTCGTGTTAATGCTTTTTCTTTTT-GGGTTTTGCCATG…
	ON764300	---------------------------------------------------------------------------------------------------------------------------------------------------------------------------------------------------------------------------------------------------------------------------------------------------------------------------------------------------------------------------------------------------------------…
	MH128463	---------------------------------------------------------------------------------------------------------------------------------------------------------------------------------------------------------------------------------------------------------------------------------------------------------------------------------------------------------------------------------------------------------------…
	MH128533	---------------------------------------------------------------------------------------------------------------------------------------------------------------------------------------------------------------------------------------------------------------------------------------------------------------------------------------------------------------------------------------------------------------…
	MH128531	---------------------------------------------------------------------------------------------------------------------------------------------------------------------------------------------------------------------------------------------------------------------------------------------------------------------------------------------------------------------------------------------------------------…
	MH128466	---------------------------------------------------------------------------------------------------------------------------------------------------------------------------------------------------------------------------------------------------------------------------------------------------------------------------------------------------------------------------------------------------------------…
	MH128581	---------------------------------------------------------------------------------------------------------------------------------------------------------------------------------------------------------------------------------------------------------------------------------------------------------------------------------------------------------------------------------------------------------------…
	MH128483	---------------------------------------------------------------------------------------------------------------------------------------------------------------------------------------------------------------------------------------------------------------------------------------------------------------------------------------------------------------------------------------------------------------…
	KJ476151	------------------------------------------------------------TTAGTCACAAAAAGTGTGACGCATAAAAATATTGGTTTTATTTATTTATTTTTTTCCTTTTGGAGTGGTTTAATAGGT-----TTGTCATTATCAATATTACTACGAATAGATTTAATAAAATCTGGAATGGTTA---------------TTGGTGATGGACAATTATATAATGTTATTTTAACTTCACATGCTT-TAGTAATGATTTTTTTTATAGTTATACCTGGTTTAATTGGTGGT--TTTGGAAATTTTTTTTTT-CCAA-TTTTAATTAATTG----TATTGA-TTTGTTTTTACCACGAGTAAATAATATATCTTATT-GATTTTTACCTGG…
	MW246172	---------------------------------------------------------------------------------------------------------------------------------------------------------------------------------------------------------------------------------------------------------------------------------------------------------------------------------------------------------------------------------------------------------------…
	MH128539	---------------------------------------------------------------------------------------------------------------------------------------------------------------------------------------------------------------------------------------------------------------------------------------------------------------------------------------------------------------------------------------------------------------…
	MH128543	---------------------------------------------------------------------------------------------------------------------------------------------------------------------------------------------------------------------------------------------------------------------------------------------------------------------------------------------------------------------------------------------------------------…
	MH128471	---------------------------------------------------------------------------------------------------------------------------------------------------------------------------------------------------------------------------------------------------------------------------------------------------------------------------------------------------------------------------------------------------------------…
	MZ519707	---------------------------------------------------------------------------------------------------------------------------------------------------------------------------------------------------------------------------------------------------------------------------------------------------------------------------------------------------------------------------------------------------------------…
	KC015013	-----------------------------------------------------------------------------------------------GACCCTTTATTTTTATTCTGGAACATGAGCGGGGCTTTCTGGT-----ATAAGGATGTCTAGTGCAGTTCGTGTTCATTTAGGGGTTAA---AAAAATTA---TTGGTAGA------------GATCAAATTTATAATGTTTTGGTGACGGCCCATGCTA-TTTTTATAATTTTTTTTATAGTGATACCGATTGGTATTAGAGGT--TTTGGGAATTGAATGTTG-CCTG-TTTTTCTTTCTGT----TAAGGA-CATGTCTTTGCCTCGGGCTAATAATCTTAGGTATT-GATTTTTACCTGT…
	OP086098	----------------------------------------------------------------------------CTAATCATAAAGATATTGGTATATATTATTTGATTCTGGGTTATTGAGCAGGTTTGAGGGGG-----GCTTCTTTATCTATAATTATTCGTGTTGAGCTTTCTCGTCCAGGGGGGGTTTTATTATCTGGTTAT---------GGGCAGATTTATAATACTGTGTTAACTATGCATGGTA-TTTTAATGGTTTTTTTAACTGTTATGCCTGTTTTGATTGGAGGG--TTTGGTAATTGAATATAT-CCTT-TGATGTCGGGTGC----TCCTGA-GATAGCTTTTCCTCGGGGTAATGCTTCTTCTTTTT-GATTTACTTTTTC…
	MT231294	-----------------------------------------------------------------------------------------------------------------GGGTTATTGATCAGGGTTGGGTTGGGAGCTTCGGTTTTATCGATGTTTATTCGTTTGGAATTGTCTCGTTCGGGTGGAACTTTGTTAGTAGGAAGA---------GGTCAGGTTTATAACGTTATTTTGACTATGCATGGAG-TTTTAATAATTTTTTTTATAGTTATACCTATTTTAATTGGGGGG--TTTGGTAATTTGGTTTTG-CCTT-TGATGTTATCTGC----TCCGGA-GATGGCTTTCCCTCGTTTAAATGCTTTATCTTTTT-GGTTTACTTTAGT…
	OQ852731	------------GTGGATTTACATTGTAGAATGTCTTTTTATAAGAATTTTTATATGCAGAAGTATGGGTTGAGTGTTAATCATAAGTTGATTGGAACTTATTATATATTATTAGGTTATTGAGCCGGTTTAGGTGGG-----TCTGTTTTATCCTTATTTATTCGTTTAGAGCTATCCCGGTC---TGGCGGAA---CTTTATTGAGGGGAAGG---GGTCAGACATATAACGCTATTTTAACTATGCATGGCG-TGTTAATAATTTTTTTTATGGTTATGCCCGTGTTAATCGGGGGG--TTTGGAAATTGGGTTTTA-CCTT-TGATACTTACGGC----TCCCGA-GATAGCTTTTCCTCGGTTGAATGCTTTATCTTTTT-GATTTACTTTGGT…
	MZ391893	-------------------------------------------------------------------------------------------------------------------GCTACTGAGCTGGTTTGGGGGGT-----TCTGTGTTGTCTTTATTTATTCGTTTAGAGTTGTCTCGGTC---TGGGGGAA---CTTTGTTGGTTGGAAGA---GGCCAGGTTTATAACGCTGTTTTGACTATGCATGGAA-TTTTGATGATTTTTTTTATGGTTATGCCTGTGTTAATTGGGGGT--TTTGGTAACTGGGTGTTG-CCTT-TGATGTTGGTGGC----TCCTGA-AATGGCTTTTCCTCGTTTGAATGCTTTGTCTTTTT-GATTTACTTTAGT…
	KC130693	-----------------------------------------------------------------------------------------------CAGGTATTACATACTTTTGGGGTATTGAGCAGGTTTAGGTGGG-----TCTGTATTTTCTTTGTTAATGCGTATAGAGTTATCTCGTTC---TGGAGGGG---TATTGTTGACTGGTAGA---GGTCAAGTTTATAATTCTGTGTTGACTATACATGGGA-TTTTAATGATTTTTTTTATAGTTATACCGGTTTTGATTGGGGGT--TTTGGCAACTGGGTGTTG-CCTT-TAATGTTATCAGC----CCCGGA-AATAGCTTTTCCTCGTTTAAATGCTTTGTCTTTTT-GGTTTACTTTAGT…
	KP728088	----------------------------------------------------------------------------------------------------------------------------------------------------------------------------------------------------------------------------------------------------------------------------------------------------------------------TTGGGTTTTG-CCTT-TGATGTTGACTGC----TCCGGA-GATAGCTTTTCCTCGTTTAAATGCATTGTCTTTTT-GATTTACTTTAGT…
	MH752202	---------------------------------------------------------------------------ACAAATCATAAAGATATTGGTACTTATTATATGTTATTAGGTTATTGGGCCGGTTTGGGAGGT-----TCTGTGTTATCATTGTTTATTCGTTTGGAGTTATCTCGTTCAGGGGGTACTTTATTGGTGGGTAGA---------GGCCAAGTTTATAACGCCATTTTAACTATGCATGGGG-TTTTAATAATTTTTTTTATGGTTATGCCGGTTTTGATTGGAGGT--TTTGGTAATTGAGTTTTA-CCCT-TAATGTTGACTGC----TCCTGA-GATGGCTTTTCCTCGGTTAAATGCTTTATCTTTTT-GATTTACTTTAGT…
	MH782844	------------------------------------------------------------------------AGTTCTAATCATAAAGATATTGGAACATATTATATATTGTTAGGTTATTGAGCAGGTTTAGGGGGA-----TCTGTTTTGTCTTTGTTTATTCGTTTAGAATTGTCTCGTTC---AGGGGGGA---CTTTGTTGGTCGGTAGT---GGCCAAGTTTATAATGCTATTTTAACTATGCATGGGG-TTTTGATGATTTTTTTTATGGTTATGCCGATTTTAATTGGAGGG--TTTGGCAATTGGGTATTG-CCTT-TGATATTGATTGC----TCCTGA-AATAGCTTTTCCTCGGTTAAATGCCTTATCTTTTT-GGTTTACTTTAGT…
	MG808042	----------------------------------------------------------------------------TAAATCATAAGGATATCGGTACTTATTATATGTTGTTAGGGTATTGAGCAGGTCTAGGTGGG-----TCTGTTTTATCTTTATTTATTCGGTTAGAGTTATCTCGATC---GGGTGGAA---CTTTGTTAGTAGGGAGA---GGTCAGGTTTATAATGCTATTTTGACTATACATGGAA-TTTTAATAATTTTTTTTATAGTTATGCCAGTTTTGATTGGGGGG--TTCGGCAATTGAATGTTG-CCTT-TAATGTTAACAGC----CCCAGA-AATAGCTTTTCCTCGGTTAAATGCTTTATCTTTTT-GGTTTACGTTAGT…
	KP981418	------------------------------------------------------------------------AGTTCTAATCATAAAGATATTGGGACGTATTATATGTTGTTGGGTTATTGAGCAGGTTTGGGCGGA-----TCTGTTTTGTCTTTGTTTATTCGTTTGGAACTTTCTCGTTC---TGGGGGTA---CTTTATTAGTAGGAAGA---GGGCAGGTTTATAACGCTATTTTGACTATACACGGAG-TGTTAATAATTTTTTTTATAGTTATGCCTGTTTTGATCGGGGGT--TTTGGGAATTGGGTGTTA-CCTT-TAATGTTAACTGC----CCCGGA-AATAGCTTTTCCTCGGTTAAATGCTTTATCTTTTT-GGTTTACTTTGGT…
	KC130690	-----------------------------------------------------------------------------------------------AACATATTATATTTTGTTAGGATATTGGGCAGGTTTGGGAGGT-----TCTGTTTTGTCTTTATTTATTCGTTTGGAGTTATCCCGTTC---AGGAGGTA---CTTTATTTGTCGGTAGG---GGTCAGATTTATAACGCGGTATTAACTATGCATGGGG-TGTTGATGATTTTTTTTATAGTTATGCCTGTGTTAATCGGAGGT--TTTGGCAATTGGGTTTTG-CCTT-TAATGTTGATGGC----TCCTGA-AATAGCTTTTCCTCGTTTAAATGCTTTATCTTTTT-GGTTTACTTTAGT…
	LC589726	----------------------------------------------------------------------------------------------------------------------------------------------------------------------------------------------------------------------------------------------------------------------------------------------------------------------GTGATTGCTG------GAATATTGGTTAAGCTTCCTTGAGTATAGCTTTTCCTCGTGTTAATGCTTTGTCTTTTT-GGCTTACTTTTGT…
	MG976687	------------------------------------------------------------------------AGATCTAATCATAAAGATATTGGTTCTAGTTATATTATTTTAGGATATTGAGCTGGGCTAGGCGGA-----GCTGTATTTTCTATGATTATACGTTTGGAGTTGTCTTGCCC---GGGGGGAT---TTTTGTTAAATGGCTCT---GGACAGTTATATAATTCTATTCTGACTATACATGGTA-TTTTGATGATTTTTTTTGTTGTTATACCTATTTTAATTGGGGGG--TTTGGTAATTGGATATTG-CCTG-TGATGATTGGTTC----TCCTGA-AATGGCTTTTCCTCGTATTAATGCTTTATCTTTTT-GATTAACTTTGTC…
	KU761590	----------------------------------------------------------------------------------------------------------------------------------------------------------------------------------------------------------------------------------------------------------------------------------------------------------------TGGTAATTGAATGTTA-CCTG-TTATGATTGGGTC----TCCTGA-GATAGCTTTTCCTCGTATTAATGCTTTATCTTTTT-GGTTAACTTTAGT…
	OQ078757	-----------------------------------------------------------------------------------------------TACAAATTATATTGTGTTAGGTTATTGGGCTGGATTAGGAGGG-----TCTGTTTTTTCTGTGTTTATGCGTATTGAGCTTTCTTGTCC---TGGTGGTT---TGTTATTAAGTGGCTCT---GGTCAGGTGTATAATTCTATCTTGACTATGCATGGGA-TTTTGATAATTTTTTTTATGGTGATACCTATTTTAATCGGGGGT--TTTGGTAATTGGATGTTA-CCGG-TTATGTTAGGGGC----GCCGGA-GATAGCATTTCCTCGGGTTAATGCTTTATCTTTTT-GGTTTACTTTTTT…
	MG805658	----------------------------------------------------------------------AGAGATCTAATCATAAAGATATTGGTTCTTATTATATTTTGTTGGGTTATTGAGCTGGTTTGGGGGGT-----TCCGTTCTATCTTTGATTATACGGTTAGAGTTATCTGTTCCCGGGGGTTTTTTGTTTTCTGGTTCT---------GGTCAAATTTATAATTCGGTGTTGACTTTACATGGGA-TTTTGATAGTTTTTTTTGTTGTTATGCCTATTTTAATTGGAGGC--TTTGGTAACTGGATGTTA-CCAA-TTATATTAGGGGC----TCCGGA-GATGGCTTTTCCACGTGTTAATGCTTTATCTTTTT-GGTTTACTTTGGT…
	MW169043	-----------------------------------------------------------------------------------------------TTCTTATTATATTATATTAGGTTATTGAGCTGGTTTGGGTGGT-----TCAGTGTTGTCTTTGATTATACGTATGGAGCTATGTGTACC---TGGTGGTT---TTTTGTTATCAGGTATG---GGTCAGGTTTATAATTCTGTTTTGACTTTGCATGGTA-TTTTAATAGTTTTTTTTGTTGTTATGCCTATTTTAATTGGTGGT--TTTGGTAATTGAATGTTG-CCTG-TTATAATTGGGGC----ACCTGA-AATGGCGTTTCCTCGTGTTAATGCTTTATCTTTTT-GGTTTACTTTTGT…
	MW055239	----------------------------------------------------------------------------------------------------------------------------------------------------------------------------------------------------------------------------------------------------------------------------------------------------------------------TTGAATGTTA-CCTG-TTATATTGGGAGC----TCCTGA-GATGGCTTTTCCTCGTTTAAATGCTTTGTCTTTTT-GGTTGACTTTTGT…
	ON024363	----------------------------------------------------------------------------------------------------------------------------------------------------------------------------------------------------------------------------------------------------------------------------------------------------------------TGGTAACTGGATGTTG-CCAG-TTATGTTGGGAGC----GCCTGA-GATAGCCTTTCCTCGTCTTAATGCTTTATCTTTTT-GATTAACTTTTGT…
	MT511659	--------------------------------------------------------------------------------------------------------------------------------------------------------------------------------------------------------------------------------------------------------------------------------------------------ATTGGGGGGG--TTTGGTAATTGAATGTTG-CCTG-TTATGGTGGGTGC----TCCGGA-GATAGCTTTTCCTCGTCTTAATTCTTTGTCTTTTT-GACTTACTTTTAT…
	AB852551	-----------------------------------------------------------------------------------------------------------------------------------------------------------------------------------------------------------------------------------------------------------------------------------------------------------------GGTAATTGAATATTA-CCTG-TTATATTAGGAGC----CCCTGA-AATAGCTTTTCCACGTCTTAATGCTTTGTCTTTTT-GGCTTACTTTTGT…
	KY908318	---------------------ATTTTTTGTGGTATGTTATTTATAAATGTTATAAAAGAGAGTATTTTTAAAACTGTTAATCATAAGACTATTGGTACTTATTATATTGTTCTAGGTTATTGAGCTGGTTTAGGTGGG-----TCTGTTTTGTCTATAATTATGCGTTTGGAGTTAAGTAGCCCAGGGGGTTATTTATTTTTTGGTAGT---------GGTCAGGTTTATAATTCTGTTATTACTATACATGGTG-TTTTAATGATTTTCTTTATGGTTATACCTATTTTGATTGGGGGT--TTTGGTAATTGGATATTA-CCTG-TTATGCTGGGGGC----TCCTGA-GATGGCGTTTCCTCGTCTTAATGCTTTATCTTTTT-GATTAACTTTTGT…
	LC790039	-------------------------------------------------------------------------------------------------------------------------------------------------------------------------------------------GGGGTTATTTATTTTTTGG--------TAGCGGTCAGGTTTATAATTCTGTTATTACTATACATGGTG-TTTTAATGATTTTCTTTATGGTTATACCTATTTTGATTGGGGGT--TTTGGTAATTGGATATTA-CCTG-TTATGTTGGGGGC----TCCTGA-GATGGCGTTTCCTCGTCTTAATGCTTTGTCCTTTT-GATTAACTTTTGT…
	OP431140	-------------------------------------------------------------------------------------------------------------------------------------GTGGT-----TCTGTTTTGTCTTTAGTTATACGTTTAGAATTGTCTGTACC---TGGAGGTT---TTTTATTGGTTGGTATA---GGACAAATTTATAATTCTGTGTTGACTTTACATGGTA-TTTTAATAATTTTTTTTGTGGTTATGCCTATTTTAATTGGTGGG--TTTGGTAATTGAATGTTG-CCCA-TTATGTTAGGAGC----TTCTGA-GATAGCTTTTCCTCGTGTTAATGCTTTGTCTTTTT-GATTAACTTTAAT…
	AM749292	---------------------------------------------------------------------------------------------------------------------------------------------------------------------------------------------------------------------------------------------------------------------------------------------------------------------------------CCTG-TTATCTTGGGGGC----TCCTGA-GATGGCTTTTCCTCGGGTTAATGCTTTGTCTTTTT-GGATTACGTTAGT…
	AM749296	------------------------------------------------------------------------------------------------------------------------------------------------------------------------------------------------------------------------------------------------------------------------------------------------------------------------------TG-CCTG-TTATGTTAGGTGC----TCCTGA-GATAGCTTTTCCTCGTGTTAATGCTTTGTCTTTTT-GGGTAACTTTAGT…
	KP760204	-------------------------------------------------------------------------------------------------------------------------------------------------------------------------------------------------------------------------------------------------------------------------------------------------------------------------------------------------------------------CTTTTCCTCGGCTAAATGCATTATCTTTTT-GATTGACTTTTTC…
	MW143322	--------------------------------------------------------------------------------------------------------TATTATTTTGGGTTATTGGGCTGGTTTAGGAGCT-----ACTGTGTTGTCTATAATTATTCGGTTGGAGTTAGGTAAGCCTGGGGGTTATTTGTTTTTTGGATCT---------GGTCAGGTTTATAATACGGTTATTACTATACATGGGA-TTTTGATGGTTTTTTTCATGGTTATGCCTATTTTGATTGGTGGA--TTTGGTAATTGGATATTA-CCTA-TTATGTTGGGGGC----TCCTGA-GATGGCTTTTCCTCGGGTTAATGCTCTTTCTTTTT-GGTTTACTTTTTC…
	KP760205	-------------------------------------------------------------------------------------------------------------------------------------------------------------------------------------------------------------------------------------------------------------------------------------------------------------------------------------------------------------------CTTTTCCTCGTCTTAATGCTTTGTCTTTTT-GAATTACTTTTGT…
	LC331036	-------------------------------------------------------------------------------------------------------------------------------------------------------------------------------------------------------------------------------------------------------------------------------------------------------------------------------------------------------------------------CTCGTGCTAATGCTTTATCTTTTT-GGCTTACTTTTTT…
	LC278393	---------------------------------------------------------------------------------------------------------------------------------------------------------------------------------------------------------------------------------------------------------------------------------------------------------------------------------CCTG-TTATGTTGGGGGC----TCCTGA-AATAGCTTTTCCTCGTATTAATGCTTTGTCTTTTT-GATTTACTTTTTC…
	MH782850	------------------------------------------------------------------------AGATCTAATCATAAAGATATTGGCACTAGTTATATTATTTTGGGTTATTGAGCAGGATTAGGGGGA-----GCTGTTTTCTCTTTGATTATTCGTTTGGAGCTTTCTAGCCC---TGGGGGGT---TTCTTTTGAGTGGTTCT---GGGCAGATTTATAATTCTGTTTTGACTATGCATGGTA-TTTTGATGCTTTTTTTTATGGTGATGCCTATTTTGATTGGGGGT--TTTGGTAATTGGATGTTG-CCTA-TTATATTGGGGGC----TCCGGA-GATGGCCTTTCCTCGAATTAATGCTCTATCTTTTT-GATTTACTTTGAC…
	KP728084	----------------------------------------------------------------------------------------------------------------------------------------------------------------------------------------------------------------------------------------------------------------------------------------------------------------------TTGGATATTA-CCTG-TTATATTAGGTGC----TCCAGA-AATAGCTTTTCCTCGTATTAATGCTTTATCTTTTT-GATTTACTTTTGT…
	AJ544879	-----------------------------------------------------------------------------------------------------------------------------------------------------------------------------------------------------------------------------------------------------------------------------------------------------------------------------TTG-CCTT-GGACGTCGGTTGCGGCACCCGGA-GATAGCGTTTCCTCGTTTAAATGCTTTGTCTTTTT-GATTTACTTTTTC…
	AJ544869	-----------------------------------------------------------------------------------------------------------------------------------------------------------------------------------------------------------------------------------------------------------------------------------------------------------------------TGATATTCG-CCTA-TTATGTTGGGTTC----TCCTGA-GATGGCTTTTCCTCGATTGAATGCATTATCTTTTT-GGTTTACTTTTGT…
	JQ888272	---------------------------------------------------------------------------------------------------------------------------------------------------------------------------------------------------------------------------------------------------------------------------------------------------------------------------------------------------------CTGA--ATAGCTTTTCCTCGTGTTAATGCCTTATCTTTTT-GATTTACTTTTGT…
	OK360722	----------------------------------------------------------------------------------------------------------------------------------------------------------------------------------------------------------------------------------------------------------------------------------------------------------------------TTGGATGTTA-CCTG-TTATATTAGGAGC----TCCTGA-AATAGCTTTTCCTCGTGTTAATGCTTTATCTTTTT-GATTTACTTTTGT…
	MF471845	----------------------------------------------------------------------------------------------------------------------------------------------------------------------------------------------------------------------------------------------------------------------------------------------------------------------TTGAATATTG-CCTT-TGATGTTAGCTTC----TCCTGA-AATGGCTTTTCCTCGTTTGAATGCTTTGTCTTTTT-GATTAACTTTTGT…
	JQ888273	------------------------------------------------------------------------------------------------------------------------------------------------------------------------------------------------------------------------------------------------------------------------------------------------------------------------------------------------TTC----GCCTG--AATGGCTTTTCCTCGAGTTAATGCTTTATCTTTTT-GGTTTACTTTCAC…
	MW934617	----------------------------------------------------------------------------------------------------------------------------------------------------------------------------------------------------------------------------------------------------------------------------------------------------------------------TTGAATGTTG-CCTC-TTATATTAGGTTC----TCCTGA-AATAGCTTTTCCTCGTATTAATGCTATGTCTTTTT-GATTTACTTTGGT…
	LC107817	---------------------------------------------------------------------------------------------------------------------------------------------------------------------------------------------------------------------------------------------------------------------------------------------------------GGG--TTTGGTAATTGAATGTTG-CCTG-TTATGTTGGGTGC----TCCTGA-AATGGCTTTTCCCCGTGTTAACGCCTTATCTTTTT-GAATTACTTTTGT…
	ON678056	----------------------------------------------------------------------------------------------------------------------------------------------------------------------------------------------------------------------------------------------------------------------------------------------------------------------TTGAATGTTA-CCTG-TTATGTTAGGGGC----TCCTGA-GATAGCTTTTCCTCGTGTAAATGCATTGTCTTTTT-GGGTTACTTTTGT…
	OQ633017	---------------ATGAATATTTTTTGTGGAATGACTTTTGGTAATTTTTTAGGTCAAAGGATTTATAATACTGTTAATCATAAGACTATTGGTACTTTTTATATTATCTTGGGATATTGAGCTGGTCTAGGTGGT-----TCTGTGTTATCTATAATTATACGTTTGGAGTTGTCTAGTCCTGGTGGATATTTACTATCTGGTAGA---------GGTCAGGTTTATAACTCTGTTTTGACTATGCATGGGG-TTTTAATAATTTTTTTTATGGTTATACCTATTTTGATTGGTGGT--TTTGGCAATTGGATACTT-CCTG-TAATATTGGGTGC----TCCTGA-GATGGCTTTTCCTCGTGTTAATGCTTTATCTTTTT-GGGTTACTTTTTC…
	OR288092	---------------ATGAATGTTTTTTGTGGAATGACTTTTGGTAATTTTTTAAAGCAAAGTATTTACAATACTGTTAATCATAAAGCTATTGGTACTTTTTATATTGTTTTGGGCTATTGAGCTGGGCTTGGTGGT-----TCTGCTTTGTCTATGATTATTCGATTGGAGTTGTCTAGTCCAGGTGGGTATTTGTTTTTTGGGAGT---------GGTCAGGTTTATAACTCTGTTTTGACTATACATGGAG-TTTTGATAATTTTTTTTATAGTTATGCCTATTTTGATTGGTGGA--TTTGGAAATTGGATATTA-CCTG-TGATATTAGGTGC----TCCTGA-GATGGCTTTTCCTCGTGTTAATGCTTTATCTTTTT-GGATTACTTTTTC…
	OQ261687	----------------------------------------------------------------------------------------------------------------------------------------------------------------------------------------------------------------------------------------------------------------------------------------------------------------TGGTAATTGAATGCTT-CCTT-TAATATTAGGTGC----CCCTGA-GATAGCTTTTCCTCGTGTTAATGCTTTGTCTTTTT-GAATTACTTTTTC…
	HF583266	----------------------------------------------------------------------------------------------------------------------------------------------------------------------------------------------------------------------------------------------------------------------------------------------------------------------TTGAATGTTA-CCGG-TAATGCTTGGGTC----CCCCGA-GATAGCTTTCCCTCGTGTTAATGCTTTGTCTTTTT-GGATTACTTTTGT…
	GU138699	---------------------ATTTTTTGTGGAATGACGTATCGTAATGTTATAAGTCAGAGTATTATTAATACTGTTAATCATAAGACTATTGGTACTTTTTATATTATTTTGGGGTATTGAGCTGGTCTTGGTGGT-----TCATTGTTATCAATAATTATTCGTTTGGAATTATCTAGCCCTGGTGGTTATT---------TGTTTTATAATAGTGGTCAGGTTTATAATTCTGTTTTGACTATACATGGTG-TTTTGATAATTTTTTTTATGGTTATACCTATTTTGATTGGTGGT--TTTGGTAATTGGATGTTG-CCTT-TGATATTAGGTGC----TCCTGA-GATGGCTTTTCCTCGTGTTAATGCTTTGTCTTTTT-GATTTACTTTTGT…
	KP760206	-------------------------------------------------------------------------------------------------------------------------------------------------------------------------------------------------------------------------------------------------------------------------------------------------------------------------------------------------------------------CATTTCCTCGTTTAAATGCTTTGTCTTTTT-GGTTTACTTTTGT…
	KC130675	-----------------------------------------------------------------------------------------------TAGTTATTATATTATTTTGGGTTATTGAGCGGGGCTAGGTGGC-----TCTGTGTTATCTATACTTATTCGTTTGGAGTTGTCAAGTCC---TGGAGGGT---ATTTGTTTTTTGATTCT---GGGCAAGTGTATAATTCTGTTATTACTATGCACGGTA-TTTTAATAATTTTTTTTATGGTTATGCCTATTTTGATTGGGGGT--TTTGGTAATTGAATATTG-CCAA-TTATGTTAGGGGC----ACCTGA-GATAGCTTTTCCTCGGGTTAATGCTTTATCTTTTT-GGTTTACTTTGGT…
	OR264563	---------------------------------------------------------------------------TCTAATCATAAAGATATTGGTACTTATTATATTATTTTAGGTTATTGGGCCGGTTTAGGGGGC-----TCTATTTTGTCTATGGTTATTCGTTTGGAGTTGTCTAGCCC---TGGGGGTT---ATTTGTTTTTTGATTCT---GGTCAAGTTTATAATTCTGTTATTACTATGCATGGTA-TTTTAATGATTTTTTTTATGGTTATACCAATTTTGATTGGTGGG--TTTGGTAATTGGATGTTG-CCTA-TTATACTGGGGGC----TCCAGA-AATGGCTTTTCCTCGAGTTAATGCTTTATCTTTTT-GGTTTACTTTGGT…
	KP760199	-------------------------------------------------------------------------------------------------------------------------------------------------------------------------------------------------------------------------------------------------------------------------------------------------------------------------------------------------------------------CTTTTCCTCGTGTTAATGCTTTGTCTTTTT-GGTTAACTTTAGT…
	AJ544870	------------------------------------------------------------------------------------------------------------------------------------------------------------------------------------------------------------------------------------------------------------------------------------------------------------------------TGATGTTG-CCGGTTTATGCTAGGTTC----CCCTGA-GATGGCTTTTCCTCGGTTGAATGCTTTGTCTTTTT-GGATTACTTTTGT…
	OR030078	----------------------------------------------------------------------------------------------------------------------------------------------------------------------------------------------------------------------------------------------------------------------------------------------------------------------TTGGATGTTG-CCAG-TCATATTAGGTGC----GCCTGA-GATAGCTTTTCCTCGTTTGAATGCTTTGTCTTTTT-GGATTACTTTTGT…
	AJ544871	----------------------------------------------------------------------------------------------------------------------------------------------------------------------------------------------------------------------------------------------------------------------------------------------------------------------TTGGATGTTG-CCTG--TATGTTAGGTTC----TCCTGA-GATGGCGTTTCCTCGAGTTAATGCTTTGTCTTTTT-GATTTACTTTGGT…
	KP728057	----------------------------------------------------------------------------------------------------------------------------------------------------------------------------------------------------------------------------------------------------------------------------------------------------------------------TTGGATGTTG-CCAA-TTATGTTGGGTTC----TCCTGA-GATAGCTTTTCCTCGTATGAATGCTTTGTCTTTTT-GGATTACTTTTTT…
	FJ471581	--------------------------------------------------------------------------------------------------------------------------------------------------------------------------------------------------------------------------------------------------------------------------------------------------GATTGGTGGT--TTTGGTAATTGAATGTTG-CCAA-TTATGTTAGGTGC----TCCTGA-GATGGCTTTTCCTCGGGTGAATGCTTTATCTTTTT-GGTTTACTTTGGT…
	JF461457	----------------------------------------------------------------------------------------------------------------------------------------------------------------------------------------------------------------------------------------------------------------------------------------------------------------------TTGGATGTTA-CCTG-TGATATTGGGTGC----TCCAGA-GATAGCTTTTCCTCGTGTTAATGCTTTGTCTTTTT-GGTTTACTTTTGT…
	AJ544868	-------------------------------------------------------------------------------------------------------------------------------------------------------------------------------------------------------------------------------------------------------------------------------------------------------------------------------G-CCTA-TTATATTGGGGTC----TCCTGA-GATAGCTTTTCCTCGGTTGAATGCTTTGTCTTTTT-GGCTTACTTTTGT…
	KR364884	------------------------------------------------------------------------------------------------------------------------------------------------------------------------------------------------------------------------------------------------------------------------------------------------------------------------------------------------------------G-AATGGCTTTTCCTCGTATTAATGCTTTATCTTTTT-GGTTTACTTTTGT…
	MW774895	------------------------------------------------------------------------------------------------------------------------------------------------------------------------------------------------------------------------------------------------------------------------------------------------TTGATTGGTGGT--TTTGGTAATTGGATATTG-CCTA-TTATATTAGCAGC----TCCTGA-GATGGCTTTTCCTCGAGTTAATGCTTTGTCTTATT-GATTTACTTTTGT…
	KJ605487	-------------------------------------------------------------------------------------------------------------------------------------------------------------------------------------------------------------------------------------------------------------------------------------------------TGATTGGTGGT--TTTGGTAATTGAATATTG-CCTG-TTATGTTGGGAGC----TCCTGA-GATAGCTTTTCCTCGTGTTAATGCTTTGTCTTTTT-GGTTTACTTTTGT…
	KP728038	-----------------------------------------------------------------------------------------------------------------------------------------------------------------------------------------------------------------------------------------------------------------------------------------------------------------------------------------------------------------GGCTTTTCCTCGTGTTAATGCTCTGTCTTTTT-GGTTTACTTTTGT…
	OP796364	-------------------------------------------------------------------------------------------------------------------------------------------------------------------------------------------------------------------------------------------------------------------------------------------------TGATTGGTGGT--TTTGGTAATTGAATGTTA-CCCA-TTATGCTTGGTTC----TCCTGA-GATGGCTTTTCCTCGTGTTAATGCTTTGTCTTTTT-GGTTTACTTTTGC…
	LC318284	---------------------------------------------------------------------------------------------------------------------------------------------------------------------------------------------------------------------------------------CGTTGCATCTTACTATGCATGGTG-TTTTAATGATTTTTTTTTTGGTTATGCCTATTTTGATTGGCGGT--TTTGGTAATTGGATATTA-CCTT-TGATATTGGGGGC----TCCTGA-GATGGCTTTTCCTCGTGTGAATGCTTTGTCTTTTT-GATTTACTTTTGT…
	KP760210	-------------------------------------------------------------------------------------------------------------------------------------------------------------------------------------------------------------------------------------------------------------------------------------------------------------------------------------------------------------------CTTTGCCTCGTATTAATGCTTTGTCTTTTT-GGGTTACTTTGTC…
	KP760189	-------------------------------------------------------------------------------------------------------------------------------------------------------------------------------------------------------------------------------------------------------------------------------------------------------------------------------------------------------------------CTTTTCCTCGTGTTAATGCTTTATCTTTTT-GATTAACTTTTGT…
	MW199182	----------------------------------------------------------------------------------------------------------------------------------------------------------------------------------------------------------------------------------------------------------------------------------------------------------------------TTGGATATTG-CCTG-TTATGATTGGTTC----TCCTGA-GATAGCTTTTCCTCGTGTTAATGCTCTTTCTTTTT-GGTTGACTTTTAT…
	MK250726	-------------------------------------------------------------------------------------------------------------------------------------------------------------------------------------------------------------------------------------------------------------------------------------------------TGATTGGTGGT--TTTGGTAATTGGATATTG-CCTG-TTATGCTTGGTGC----TCCAGA-AATAGCTTTTCCTCGGGTTAATGCCTTGTCTTTTT-GATTTACTTTTGT…
	JN367461	---------------------ATTTTTTGTGGTATGACTTTTGGAAATGTATTAAAGCAAAGTATTATTAGTACTGTTAACCATAAAACTATTGGTACTTATTACATTGCTTTAGGGTATTGAGCTGGATTAGGTGGT-----TCTGTTTTGTCTATGATTATTCGTCTTGAGTTGTCTAGTCCTGGTGGTTATTTGTTTTTTGGTAGT---------GGTCAAGTTTATAATTCTGTTTTGACTATGCATGGTG-TCTTGATAATTTTTTTTATGGTGATGCCTATTTTGATTGGTGGT--TTTGGTAATTGAATATTA-CCTG-TTATGCTAGGTGC----ACCAGA-GATAGCTTTTCCTCGGGTTAACGCTTTGTCTTTTT-GGTTTACTTTTGT…
	ON995618	-------------------------------------------------------------------------------------------------------------------------------------------------------------------------------------------------------------------------------------------------------------------------------------------------TGATTGGTGGT--TTTGGTAATTGAATGTTA-CCTA-TAACGTTATCTGC----CCCGGA-AATGGCTTTTCCTCGTGTTAATGCTTTATCTTTTT-GATTAACATTATC…
	MZ958984	----------------------------------------------------------------------------------------------------------------------------------------------------------------------------------------------------------------------------------------------------------------------------------------------------------------------CTGAATATTA-CCTA-TAATATTGGGGGC----CCCTGA-AATGGCTTTTCCTCGTGTTAATGCTTTATCTTTTT-GAATTACTTTATT…
	KJ995862	-------------------------------------------------------------------------------------------------------------------------------------------------------------------------------------------------------------------------------------------------------------------------------------------------------------------------AATGTTG-CCTA-TAATGTTAGGGGC----TCCTGA-GATAGCTTTTCCTCGTGTTAATGCTTTGTCTTTTT-GAATTACTTTTTT…
	OP800442	----------------------------------------------------------------------------------------------------------------------------------------------------------------------------------------------------------------------------------------------------------------------------------------------------------------------TTGGATATTG-CCTA-TAATGTTAGGGGC----TCCAGA-AATAGCTTTTCCTCGTGTTAATGCTTTATCATTTT-GGTTAACTTTATT…
	OP800447	----------------------------------------------------------------------------------------------------------------------------------------------------------------------------------------------------------------------------------------------------------------------------------------------------------------------TTGAATGTTG-CCTA-TGATATTAGGGGC----ACCTGA-AATAGCTTTCCCTCGGGTTAATGCTTTGTCTTTTT-GGTTGACTTTATT…
	MK341620	---------------------------------------------------------------------------------------------------------------------------------------------------------------------------------------------------------------------------------------------------------------------------------------------------------------------------------------------------------------ATAGCGTTTCCTCGTGTTAATGCTTTATCTTTTT-GGTTGACTTTTTT…
	MH778493	--------------------------------------------------------------------------------------------------------------------------------------------------------------------------------------------------------------------------------------------------------------------------------------------------------------TTTGGTAATTGAATGTTA-CCTA-TAATATTAGGGGC----TCCAGA-GATAGCTTTTCCTCGTGTGAATGCTTTATCTTTTT-GGTTAACTTTTTT…
	LR746320	------------------------------------------------------TTGGGTGGTTGGGTTGCTTTGACCTCTCACAAGGAGATCGGGACTCTTTATCTTTTATTTGGTTTCTGGGGGGGTCTTTTGGGG-----GGGTCTTTTTCTTCTTTGATTCGATTGGAATTAACGAGGGG---GGGGCAGG---TTTTAGGG------AAC---GACCAGGTTTATAATTCTATTGTGACCGCTCATGCGT-TTTTGATGATTTTTTTTATGGTAATGCCTTCGCTTATTGGGGGG--TTTGGTAATTGGTTTTTG-CCTA-GCATATTAGGAGC----CCCAGA-TATGGCTTTCCCTCGAATGAACAATCTTTCTTTTT-GGTTGCTTCCTCC…
	KC014983	-----------------------------------------------------------------------------------------------TACTCTTTATCTTGTTTTTGGAGGATGGGCTGGACTTGTTGGG-----GCTGGACTTTCTTCTCTTATTCGTCTTGAATTAAGACATCCTGGAGGAATTTTAATAAAT---------------GATCAATTGTATAACAGGATTATCACTGCTCATGCTC-TTATTATAATCTTTTTCATAGTTATACCTGTCTTAATTGGGGGA--TTTGGTAATTGATTGTTA-CCAA-TTATAGTGTCAGC----ACCAGA-TATGGCCTTCCCTCGAACAAACAATCTTAGTTTCT-GATTACTCCCACC…
	KJ124479	------------------------------------------------------------------------------------------------TCATTATATTTAATTCTGGGATTTTGGAGGGGTTTAGTGGGA-----GCGAGAATATCTTTAATTATCCGGTTAGAAGTGGGGACCGC---TGGTAGAT---TTCTTGGA------AAT---GATCACTTATATAACGTTATATTTTCGGCTCACGCTA-TCTTTATAATTTTTTTTTTTGTCATACCTGTATCAATAGGAGGA--TTCGGAAATTGATTATTA-CCTT-TAATACTAGGAAG----TCAAGA-CATAAGTTTCCCCCGCCTGAATAATTTCAGTTATT-GACTGTTACCACC…
	MT001447	------------------------------------------------------------------------------------------------------------------------------------TATAGG-----GACATCTTTTCTTTTATTATTCGATTAGAATTAAGTAGAGG---AGGTAGAA---TT-TTAAA-----TAGA---GGACAATTATATAATAGTATTATTACATCTCATGCTT-TAATTATAATTTTTTTTATAGTTATACCCGCTTTAATTGGTGGT--TTTGGAAATATTATATTA-CCTT-TAATACTCCAAGC----TCCTGA-TATAAGTTATCCTCGTTTAAATAATGTGAGATATT-GATTTTTACCAGG…
	LR746337	------------------------------------------------------ATTTTTCAGTGAACTTCTAGAACTAACCATAAAGAAATTGGTTCTCTTTATATTTTGATTGGAATTTTTGGGGGTTTTGTGGGG-----GTAAGTCTTTCAAGATTAGTGCGGTTGGAGCTTTCTACGGT---AACTCAGT---TA-GTAGG-----AAGA---GATCAAACTTATAATAGTTTGGTTACAGCGCATGCTT-TTTTAATAATTTTTTTTATAGTTATGCCTGTACTTATTGGAGGA--TTTGGGAATTGGTTTTTG-CCAA-TAATGTTGAGAGC----TCCTGA-TATATCTTTTCCTCGGATAAATAATTTTTCTTTTT-GACTTCTTCCTCC…
	OQ625300	----------------------------------------------------------------------------------ATAAAGATATTGGTAGTTTATATTTTGTTGTAGGAGTGTGGTCTGGGTTTGTAGGA-----TCTAGCTTGTCTTTTTTAATTCGTTTAGAATTATTAAAGCC---TGGTGTTT---TA-TTGGG-----GAGG---GGCCAACTGTATAATTCTATCATCACCGCTCATGCAG-TGATAATAATTTTTTTTATAGTGATGCCTGTTATGATTGGAGGG--TTTGGTAATTGGTTTGTG-CCTT-TGTTGGTTGGGGC----TCCTGA-TATAAGTTTCCCTCGTTTAAATAACTTTAGGTTTT-GGTTGTTAAGCTG…
	OP113818	------------------------------------------------------------------------------------AAAGATATTGGTACTTTTTATTTTTTGGTAGGTATTTGGTCTGGTTTTGTTGGT-----TCCAGCTTGTCTTTGTTAATCCGGCTGGAGTTATTAAAGCC---GGGGGTTT---TA-TTTGG-----GAGC---GGTCAACTGTATAATTCTATTATCACATCACACGCAG-TAATAATGATTTTTTTTATAGTTATACCAATTATAATTGGGGGG--TTTGGAAATTGGATAATT-CCTG-TTTTTATTGGTGC----TCCTGA-TATAAGGTTTCCTCGTCTTAATAATTTTAGTTTGT-GATTATTAGTCGG…
	ON935601	-----------------------------------------------------------------------------------------------TACTTTTTATTTTGTAGTAGGTGTGTGGTCTGGGTTTGTTGGC-----TCTAGATTGTCTTTATTAATTCGTCTAGAATTATTAAAACC---TGGGGTTT---TA-TTAGG-----TAGT---GGGCAGCTATATAATTCTATTATTACTGCACATGCAG-TTATGATGATTTTTTTTATGGTGATACCTATTATAATTGGTGGG--TTTGGAAATTGAATAATT-CCTC-TTTTTATCGGTGC----TCCTGA-TATAAGTTTTCCTCGTCTTAATAATTTTAGTTTGT-GGTTATTAGTAAG…
	MN523682	------------------------------------------------------------------------------------AAAGATATTGGTACTATGTATTTGTTATTTGCTTTTTGATGTGGTTTGATTGGA-----AGTGGTTTATCTTTTTTAATTCGTTTAGAATTATTTATACC---TGGTTTTT---TT-TTGGG-----TAGT---GGTCAACTTTATAATGCGGTTATTACTTCTCATGCTA-TTATAATGATTTTTTTTATGGTTATGCCTGGTTTAATTGGAGGT--TTTGGAAATTGAATAGTT-CCTC-TTATATTAGGTTC----TCCTGA-TATAAGCTTTCCTCGTTTAAATAGTTTTAGTTTTT-GACTTTTGTGTGG…
	MN523681	---------------------------------------------------------------------------------CATAAAGATATTGGGACAATATATTTATTGTTTGCTTTTTGGTGTGGTTTAATTGGT-----AGGGGGTTGTCCTTTTTGATTCGTTTGGAGTTATTTATGCC---TGGTTTTT---TT-TTAGG-----TAGA---GGGCAGTTGTATAATGCTGTTATTACGTCTCATGCTA-TTATGATGATTTTTTTTATGGTAATACCTGGTTTGATCGGTGGT--TTTGGTAATTGGATGGTA-CCTT-TAATATTAGGTTC----TCCTGA-TATGAGGTTTCCTCGTTTAAATAGTTTTAGTTTTT-GGTTATTGTGTAG…
	MN523683	-------------------------------------------------------------------------------------AAGATATTGGAACTATATATTTATTATTTGCTTTTTGGTGTGGCTTAATTGGA-----AGAGGCCTGTCTTTTTTAATTCGTTTAGAGTTATTCATGCC---TGGATTTT---TT-TTAGG-----TAGT---GGGCAGTTGTATAATGCTGTTATTACTTCTCATGCTA-TTATAATAATTTTTTTTATGGTTATACCTGGTCTTATTGGGGGT--TTTGGAAATTGAATGGTG-CCCT-TAATGTTGGGCTC----TCCTGA-TATAAGGTTTCCGCGTCTTAATAGATTTAGTTTTT-GGTTGTTGTGTAG…
	MT579478	-----------------------------------------------------------------------------------------------------------------------------------------------AGTGGGTTATCTTTTTTGATTCGTTTAGAATTGCTAAGACC---TGGTTTTT---TT-TTGGG-----CAGT---GGTCAGCTATATAATGCTATTATTACTTCTCATGCTA-TTATAATAATTTTTTTTATAGTTATACCAGGCTTGATTGGAGGA--TTTGGTAATTGAATGGTT-CCTT-TAATATTAGGGTC----TCCAGA-TATGAGATTTCCTCGTTTAAATAGTTTTAGTTTTT-GGTTATTATGTAG…
	MG948461	------------------------------------------------------------------------------------AAAGATATTGGTTCTATATATTTTATATTTGCTTTTTGGTGTGGTTTAATTGGT-----AGTGGTTTATCTTTTTTGATTCGTTTAGAGTTGTTTATGCC---CGGTTTTT---TT-TTAGG-----CAGT---GGTCAGCTTTATAATGCTGTTATTACTTCTCATGCTA-TCATAATAATTTTTTTTATGGTTATGCCGGGCCTTATTGGGGGG--TTTGGTAATTGGATGGTG-CCTT-TGATATTAGGGTC----ACCTGA-TATAAGGTTCCCTCGTTTAAATAGTTTTAGTTTTT-GGTTATTGTGTAG…
	MN104841	---------------------------------------------------------------------------------------GATATTGGTAGTATATATTTAATATTTGCTTTTTGGTGTGGTTTGATTGGT-----AGTGGTTTATCCTTTTTAATTCGTTTGGAGTTATTTATGCC---TGGTTTTC---TT-TTGGG-----AAGG---GGGCAGCTCTATAATGCTGTGATTACTTCTCATGCTA-TTATAATGATTTTTTTTATGGTTATGCCTGGCCTCATCGGTGGT--TTTGGTAATTGGATGGTG-CCTT-TAATATTGGGCTC----TCCCGA-TATGAGGTTTCCTCGTTTAAATAGTTTTAGTTTTT-GGTTATTGTGTAG…
	MW487877	-----------------------------------------------------------------------------------------------------------------------------------------------AGTGGTTTGTCTTTTTTAATTCGTTTGGAGTTATTTAGTCC---TGGTTTTT---TT-TTGGG-----CAGG---GGTCAGCTTTATAATGCGGTTATTACTTCTCATGCTA-TTATAATGATTTTTTTTATGGTTATGCCTGGTTTAATTGGAGGT--TTTGGTAATTGAATAGTT-CCTC-TTATGTTGGGCTC----TCCTGA-TATGAGGTTTCCTCGTTTAAATAGTTTTAGTTTTT-GGTTGCTTTGTAG…
	MG422324	-----------------------------------------------------------------------------------------------TACTTTGTATTTATTGTTTTCTCTTTGAGCTGGTTTGTTGGGG-----GGTTCTTTTTCTATATTGATCCGGTTAGAGTTGGCTACGCC---TGGGAGGT---TT-CTTGG-----TAAT---GCTCAACTTTATAATAGTATCTTGACTGCTCATGCTT-TTATTATAATTTTTTTCATGGTTATGCCTGGTTTAGTGGGGGGT--TTTGGTAATTGAATGTTG-CCTT-TAATGTTGTGTGC----TCCTGA-TATGAGTTATCCACGTTTAAATAATTTAAGGTTTT-GGCTTTTACCTTC…
	HM627505	------------------------------------------------------------------------------------------------ACTTTTTATTTACTTTTTTCTCTTTGATCAGGTCTTATGGGT-----GGATCTTTTTCTGTATTACTTCGTTTTGAACTTGCTACTCCTGGTAGGTTTT---------------ATAATAATGCGCAATTGTATAATAGAATTCTTACAGCTCATGCCT-TTATTATAATCTTTTTTATAGTAATACCGGGTTTGGTAGGTGGT--TTTGGTAATTGAATACTG-CCTT-TAATGCTTTGTGC----TCCTGA-TATGAGTTATCCTCGTCTTAATAATCTTAGATTTT-GATTATTACCTTC…
	KJ124397	------------------------------------------------------------------------------------------------ACTTTCTATTTACTTTTTTCTCTATGATCAGGCTTAATAGGA-----GGCTCTTTTTCAGTCTTACTGCGTCTCGAACTTGCGACTCC---TGGAAGAT---TC-TATAA-----CAAT---GCTCAACTTTATAATAGAATTTTGACAGCTCATGCCT-TTATTATAATTTTTTTTATAGTGATACCAGGCTTAGTAGGAGGT--TTTGGTAATTGAATACTA-CCCT-TAATGCTATGTGC----TCCTGA-TATAAGTTACCCTCGTTTAAATAATCTGAGTTTCT-GGTTATTACCTTC…
	KJ124189	------------------------------------------------------------------------------------------------ACTTTTTATTTACTTTTTTCTCTTTGATCTGGTTTAATAGGT-----GGTTCTTTCTCTGTGTTGTTACGTTTTGAGCTTGCTACTCC---TGGGAGGT---TT-TATAA-----TAAT---GCTCAATTATATAATAGAATTTTGACTGCTCATGCTT-TCATTATAATCTTTTTTATGGTAATACCAGGTTTAGTTGGAGGT--TTTGGTAATTGGATGTTG-CCTT-TAATACTTTGTGC----TCCGGA-TATAAGTTATCCTCGTTTGAATAATTTAAGATTTT-GATTATTACCCTC…
	KX017523	------------------------------------------ATTTCTAACTTTTTTACTCGTTGATTTATGTCTTGTAATCATAAAGATATTGGGACTTTTTATTTACTTTTTTCTCTTTGATCTGGTTTAATAGGT-----GGTTCCTTTTCAGTATTGTTACGTTTTGAGCTTGCTACTCC---TGGTAGAT---TT-TATAA-----TAAT---GCTCAGCTTTATAATAGGATTCTTACTGCACATGCTT-TTATTATGATTTTTTTTATGGTTATGCCTGGTTTAGTTGGTGGT--TTTGGTAATTGGATGTTA-CCTT-TAATACTTTGTGC----TCCAGA-TATAAGTTATCCTCGTCTTAATAATTTGAGATTTT-GGTTGCTTCCTTC…
	AB971165	-------------------------------------------------------------------------------------------------------------------------------------------------------------------------------------------------------------------------------------------------------------------------------------------------------------------------AATACTT-CCTA-TAATATTGGGGAG----TCCAGA-TATAAGTTTTCCTCGTTTGAATAATCTTAGATTCT-GATTATTACCGGG…
	AB971168	-------------------------------------------------------------------------------------------------------------------------------------------------------------------------------------------------------------------------------------------------------------------------------------------------------------------------GATGTTG-CCTA-TAATATTAGGGAG----TCCAGA-TATAAGGTTTCCACGTCTTAATAATTTGAGCTTTT-GGTTATTGCCGGG…
	OR781449	------------------------------------------------------------------------------------AAAGATATTGGAACAATGTATATGATTTTTGGGTTGTGGTCTGGTTTTATCGGG-----GCATCTCTGTCTTTACTAATTCGGGCAGAGTTATGTAAACC---TGGTTTTT---TG-TTAGG-----GAGT---GGTCAGTTATATAATGCTGTAATTACTTCTCATGCTT-TTTTAATAATTTTTTTTATGGTAATACCAACTTTGATTGGTGGT--TTTGGTAATTGAATAATT-CCTT-TGATATTGGGGGC----TGCTGA-TATAAGTTTCCCTCGTTTAAATAATGTTAGATATT-GACTAATGCCAAC…
	KM111526	---------------------------------------ATTAATGTTAGTTGACGTAGAGTTTGATTAGAAAGAACTAATCATAAAGATATTGGAACTATGTATATAATTTTTGGTTTGTGATCTGGTTTTGTTGGT-----GCAAGTTTATCTGTTTTAATTCGTTTAGAATTGTGTAAACC---TGGTTTTT---TA-TTTGG-----TAGT---GGTCAGTTATACAATGCTGTTATTACTTCTCATGCTT-TTTTAATAATTTTTTTTATGGTTATACCTAGGTTAATTGGAGGT--TTTGGAAATTGGATGGTT-CCTT-TAATGTTAGGGGC----TGCGGA-TATGAGGTTTCCTCGTTTAAACAATATTAGTTATT-GATTAATGCCTAC…
	OQ918270	---------------------------------------------------------------------------------------------------------------------------------------GGT-----TCTAGCTTGTCTGTTATTATTCGTTTAGAATTAGATAATCC---TGGGTTTT---TT-ATTGA-----TAAT---GGTCAAATTTACAATAGGGTTCTTACTGCTCAAGCTT-TGTTGATAATTTTTTTTATGGTTATGCCCAGTAAGATTGGTGGT--TTCGGTAATTGGATGTTG-CCCT-TGATGTTAAGTTG----CCCCGA-TATGAGTTTTCCTCCTTTGAATAATCTTAATTTTT-GGCTATCACCTAC…
	OQ625303	----------------------------------------------------------------------------------ATAAAGATATTGGTAGTTTGTATTTGATTGTAGGTTTATGAATGGGATTGGTTGGA-----TCTAGCCTTTCTTTGTTGATTCGTTTGGAATTATCTAAACC---TGGTTTGTTGATATCAAGG------------GGACAATTATATAACTCTATCATTACTTCACATGCTG-TGGTAATGATTTTTTTTATAGTTATGCCTGTAATAATTGGTGGT--TTTGGAAATTGAATAGTT-CCTT-TATTAATTGGATC----TCCTGA-TATAAGTTTTCCTCGTTTAAATAATTTAAGTTTTT-GACTATTGTGTTG…
	KM403373	----------------------------------------------------------------------GGTCAACAAATCATAAAGATATTGGTAGTTTGTATTTTTTATTTGGAGTTTGGTCTGGTTTGTTGGGT-----ACTTCTTTTTCTTTTATTATTCGTTTTGAATTATCTTCCCC---TGGGGTTT---TT-TTGGA-----TAGG---GGACAATTATATAATAGGGTTATTACTTCTCATGCTT-TATTGATGATTTTTTTTATGGTTATGCCTGTTATGATTGGTGGG--TTTGGTAATTGACTTTTG-CCTC-TTATATTAGGTTG----TCCTGA-TATGAGTTTTCCTCGCTTGAATAATTTAAGTTTTT-GGTTGTTACCTGT…
	LC631550	-----------------------------------------------------------------------------------------------------------------------------------------------------------------------------------------------------------------------------------------------------------------------------------------------------------------------TGAATGTTG-CCTT-TACTTTTGGGGGC----TACTGA-TATAAGCTTACCTCGTTTAAATGCTATAAGTTTTT-GGTTATTACCTTT…
	LC631551	-----------------------------------------------------------------------------------------------------------------------------------------------------------------------------------------------------------------------------------------------------------------------------------------------------------------------TGAATGTTG-CCTA-TATTATTGGGAGC----TACAGA-TATAAGTTTGCCACGTTTAAATGCTATAAGTTTTT-GGCTATTGCCTTT…
	LC631549	-----------------------------------------------------------------------------------------------------------------------------------------------------------------------------------------------------------------------------------------------------------------------------------------------------------------------TGAATATTA-CCTT-TGTTGTTAGGTGC----CTTGGA-TATAAGTATACCTCGTTTGAATAGTATAAGTTTTT-GATTGTTGCCTTT…
	MN256457	--------------------------------------------------------------------------------------------------------------------TTTATGGTCTGGGATGGTAGGA-----AGTATATTATCTTTTTTAATTCGTTTTGAGCTTTCTATACC---AGGCCTTT---TG-TTAGG-----TGAT---GGGCAATTATATAATTGTATTATTACGTCTCATGCAA-TTGTTATAATTTTTTTTATAGTAATACCTACTATAATTGGGGGT--TTTGGTAATTGAGTTTGA-CCTT-TAATGTTAGGGGC----TCCTGA-TATAAGTTTTCCTCGTTTAAATAATTTAAGATTTT-GGTTATTGCCTGT…
	KF889346	--------------------------------------------------------------------------------------AGATATTGGTATGTTATATTTTTTTTTTGGTTTGTGGTCGGGTATGGTAGGT-----AGTATGTTATCTTTTTTAATTCGTTTTGAGCTTTCTATGCC---GGGTTTGT---TG-TTGGG-----GGAT---GGTCAATTGTATAATTGTATTATTACTTCTCATGCTA-TTGTGATAATTTTTTTTATAGTGATGCCTACTATAATTGGGGGT--TTTGGTAATTGAGTTTTG-CCGG-TCTTATTAGGGGC----TCCTGA-TATGAGTTTTCCTCGTTTAAATAATTTGAGATTTT-GGTTATTGCCTGT…
	KX014784	------------------------------------------------------------------------------------------------------------------------------------------------------------------------------------------------------------------------------------------------------------------------------------------------------GGTGGT--TTTGGTAATTGAATACTG-CCTA-TAATAATTGGAGC----TCCAGA-TATAAGTTTTCCTCGTTTAAATAATTTAAGATATT-GAATATTACCTGC…
	KC130699	-----------------------------------------------------------------------------------------------GACACTATATTTTTTATTTGGTATTTGGGCCGGCATAGTGGGA-----AGTGGCTTATCGTTGATTATTCGTCTGGAGTTAGCTAAACC---GGGTCAAT---TA-TTAGG-----GGAC---GGGCAGCTATATAATTCTATTATTACAGCACACGGGA-TTTTGATAATTTTTTTTATGGTTATACCAACAATAATCGGGGGT--TTTGGTAATTGAATGTTG-CCTA-TGTTATTAGGGGC----CCCAGA-TATAAGATTTCCGCGGTTGAATAATTTAAGGTTTT-GATTGTTGCCTAC…
	OP765585	---------------------------------------------------------------------------------------------------------------------TTATGATCTGGTATAGTGGGT-----TCTGCTTTGTCTTTTTTAATTCGTTTGGAGTTGTCTAAGCC---TGGTTTTT---TT-TTAAG-----GGAT---GGTCAGATTTATAATACTGTTATTACGGCGCATGCAA-TTTTGATAATTTTTTTTATGGTTATACCTGCTATAATTGGTGGT--TTTGGTAATTGGATATTA-CCGT-TAATGTTAGGTTC----TCCTGA-TATAAGTTTTCCTCGTTTAAATAATTTAAGATTTT-GGCTTTTGCCAGT…
	LC052766	------------------------------------------------------------------------------------------------------------------------------------------------------------------------------------------------------------------------------------------------------------------------------------------------------------------------------------------------------------------AGTTTTCCACGTTTAAATAATTTAAGTTTTT-GATTACTGCCGGG…
	LC052756	------------------------------------------------------------------------------------------------------------------------------------------------------------------------------------------------------------------------------------------------------------------------------------------------------------------------------------------------------------------AGGTTTCCTCGTTTAAATAATTTAAGTTTTT-GGTTGTTGCCGGG…
	FC819696	---------------------------------------------------------------------------------------------GCTGTTTTATATCTTATTTTTGGTGCTTTTTCGGGGGTAGTTGGG-----ACTGCTATATCTATAATTATTCGAATTGAATTGTCTAAGCC---TGGTTTTT---TT-TTGGG-----GGAT---AGTCAAATTTATAACACTATTTTAACTGCTCATGCTG-TTGCTATAATTTTTTTTATGGTAATGCCTACTATGATCGGTGGT--TTTGGAAATATGATAATT-CCTT-TGATATTAGGGGC----TCCTGA-TATGAGATTTCCTCGTTTGAATAATGTTAGTTTTT-GATTACTTCCTTC…
	LC052771	------------------------------------------------------------------------------------------------------------------------------------------------------------------------------------------------------------------------------------------------------------------------------------------------------------------------------------------------------------------AGTTTTCCTCGTTTGAATAATTTGAGGTTTT-GGTTATTGCCAGT…
	OQ625307	----------------------------------------------------------------------------------ATAAAGATATTGGGAGACTTTATTTTTTATTTGGTCTTTGATCGGGGTTGGTAGGT-----AGAGGCCTATCTTTTTTTATCCGGCTTGAATTAGCTAAACC---TGGTTTAT---TG-TTAGG-----AGAT---GGGCAGCTTTATAATTCTATTATTACTGCTCATGCTA-TTATAATAATTTTTTTTATAGTTATGCCTACGATGATTGGGGGT--TTTGGAAATTGGATAGTA-CCTT-TATTGCTGGGTGC----CCCAGA-TATAAGATTTCCGCGGTTAAATAATTTAAGATTTT-GGCTACTTCCTGT…
	LC632156	-----------------------------------------------------------------------------------------------AACTTTATATTTTATTTTTGCATTATGATCTGGTATGGTAGGT-----ACATCTTTGTCAGTAATTATTCGTGCAGAGTTGTTTAATCC---AGGTTCTC---TT-ATTGG-----TTCT---TCTCAAACTTATAATTCTATTATTACGGCTCATGCTT-TTGTAATAATTTTTTTTATAGTTATACCGGCTATAATTGGTGGT--TTTGGTAATTGGATGCTG-CCTT-TAATGTTAGGTTC----TCCAGA-TATGTGTTTTCCTCGGTTAAATAATCTTAGTTTTT-GGTTGTTGCCAAC…
	OQ625295	-----------------------------------------------------------------------------------TAAAGATATTGGAAGTTTATATTTTCTTTTTGGTCTTTGGTCGGGGTTGGTTGGA-----AGAGGTTTATCTTTTTTTATTCGTTTGGAATTGGCTAAGCC---TGGTGTAT---TG-TTAGG-----TGAT---GGTCAACTTTATAATTCTATTATTACAGCTCATGCTA-TTATGATAATTTTTTTTATGGTCATACCTACAATGATTGGGGGT--TTTGGTAATTGAATAGTT-CCTC-TATTATTGGGGGC----TCCGGA-TATAAGGTTCCCTCGGTTGAATAATCTTAGTTTTT-GACTGTTACCAGT…
	OL676927	------------------------------------------------------------------------AGATCTAATCATAAAGATATTGGTACTTTGTATTTTTTGTTTGGGATTTGGGCTGGTATAGTTGGT-----AGGTCTTTATCTTTAATTATTCGTCTAGAATTGGCCAAGCC---TGGGATTT---TA-TTAGG-----AGAC---GGGCAGCTATATAATACTATTATTACTGCTCATGGTA-TGTTAATAATTTTTTTTATGGTTATGCCTACTATAATTGGGGGT--TTTGGTAATTGGATATTG-CCTT-TATTATTGGGAGC----GCCGGA-TATAAGCTTTCCTCGTTTGAATAATCTAAGGTTTT-GATTGTTACCTAC…
	KC470135	------------------------------------------------------------------------------------------------------------------------------------------------------------------------------------------------------------------------------------------------------------------------------------------------------GGTGGT--TTTGGTAATTGGATGTTG-CCTT-TATTGTTAGGGGC----CCCCGA-TATGAGTTTTCCTCGTCTTAATAATTTAAGATTCT-GATTGTTGCCTAC…
	KP308308	------------------------------------------------------------------------AGTTCTAATCATAAGGATATTGGGACTTTGTATTTTTTGTTTGGTATTTGATCTGGTATAGTAGGA-----AGGTCATTATCATTAATTATTCGTCTTGAGTTGGCTAAGCCGGGGGTGTTGT---------------TGGCTGATGGTCAACTTTATAATTCTATTATTACTGCTCATGCTA-TTATAATGATTTTTTTTATGGTTATGCCTACTATGATTGGGGGG--TTTGGAAATTGAATGTTG-CCTT-TATTATTAGGGGC----TCCGGA-TATGAGATTCCCTCGTTTAAATAATTTAAGGTTTT-GATTGTTACCTAC…
	MF663231	---------------------------------------------------------------------------------------------------------------TTTGGTTTGTGGTCTGGTATGGTGGGC-----ACTAGTCTCTCTCTTATTATTCGTCTTGAACTTGCTAAGCC---TGGTCTTT---TA-CTTGG-----CAAT---GGCCAACTTTATAATGCTGTTATTACCTCCCATGCCA-TTCTTATGATTTTTTTTATGGTGATGCCCACTATAATTGGTGGA--TTTGGTAACTGGATGTTA-CCTC-TTATGTTGGGGGC----CCCGGA-TATGAGTTTCCCTCGTTTAAATAATGTAAGTTTTT-GATTACTTCCCAC…
	ON514619	-------------------------------------------------------------------------------ATCATAAAGATATTGGTACTTTGTATTTCCTATTTGGTCTTTGGTCAGGTATGGTTGGT-----ACTAGTCTTTCTTTAATTATTCGTCTTGAACTAGCTAAGCC---TGGTTTGT---TA-CTCGG-----TAAT---GGCCAGCTTTATAACGCGGTTATTACTTCTCATGCTA-TTCTTATAATTTTTTTTATAGTAATGCCTACAATAATTGGAGGT--TTTGGTAACTGAATGTTA-CCTC-TAATGTTGGGGGC----GCCAGA-CATGAGTTTTCCTCGTCTTAATAACCTAAGTTTTT-GACTACTTCCTAC…
	FJ172979	-----------------------------------------------------------------------------------------------CACTCTTTACTTTTTATTTGGTCTTTGATCAGGAATGGTGGGC-----ACTAGCCTTTCTTTAATTATCCGTTTAGAATTAGCTAAGCC---TGGGCTTC---TT-TTAGG-----TAAT---GGTCAGCTATATAATGCTGTTATTACCTCTCATGCCA-TTTTGATAATTTTTTTCATGGTTATGCCCACCATGATTGGTGGT--TTTGGTAATTGGATATTG-CCTC-TTATATTGGGGGC----CCCAGA-CATAAGTTTTCCTCGTTTGAATAATTTAAGGTTTT-GGCTTTTACCTAC…
	MF663243	----------------------------------------------------------------------------------------------------------------TTGGTCTTTGGTCTGGTATAGTTGGT-----ACTAGTCTATCTCTTATTATTCGTTTAGAACTAGCAAAACC---GGGTCTTT---TA-TTGGG-----GAAT---GGTCAGCTTTACAATGCTGTAATTACTTCCCATGCTA-TTCTTATAATTTTTTTTATGGTTATACCTACTATAATTGGGGGG--TTTGGTAATTGAATATTA-CCCC-TTATGCTGGGAGC----CCCTGA-TATAAGTTTCCCCCGTCTTAATAATCTTAGATTTT-GGTTGTTACCCAC…
	MF663236	--------------------------------------------------------------------------------------------------------------TTTTGGTTTGTGGTCTGGTATGGTTGGC-----ACTAGCCTTTCTCTTATTATTCGTTTAGAATTGGCCAAGCC---CGGTTTGT---TA-CTGGG-----TAAT---GGTCAGCTGTATAACGCGGTGATTACCTCTCATGCTA-TTCTGATGATTTTTTTTATGGTTATGCCCACTATAATTGGTGGT--TTTGGTAACTGAATATTG-CCAC-TTATATTGGGTGC----GCCCGA-TATAAGCTTCCCTCGTCTAAATAACCTTAGCTTTT-GGTTGTTGCCCAC…
	LC185784	--------------------------------------------------------------------------------------------------------TTTTTTATTTGGTATTTGAGCAGGTATAGTCGGT-----AGAGGTTTGTCTTTAATTGTCCGTTTAGAATTAGCTAAGCC---GGGTCAGT---TA-TTAGC-----TGAT---GGTCAACTTTATAATTCTATTATTACAGCTCATGCTA-TTTTGATAATTTTTTTTATAGTTATGCCTACAATAATTGGGGGC--TTTGGAAATTGAATATTA-CCTT-TATTGCTAGGGGC----CCCTGA-TATAAGTTTTCCTCGTTTAAATAATTTAAGATTTT-GACTTTTACCAAC…
	KC130665	-----------------------------------------------------------------------------------------------TACTTTATATTTTCTTTTTGGTTTATGGTCAGGCATAGTTGGT-----ACTGGCTTGTCTTTAATTATCCGTTTAGAATTAGCTAAACC---AGGGGTTT---TT-CTGGG-----TGAT---GGTCAACTCTATAATTCTGTTATTACGGCTCATGCTA-TTCTAATGATTTTTTTTATAGTAATACCAACTATAATTGGGGGG--TTTGGTAATTGAATACTG-CCTT-TAATACTGGGGGC----TCCTGA-TATGAGTTTTCCTCGTTTGAATAATTTGAGTTTTT-GGTTATTGCCTAC…
	LC201928	------------------------------------------------------------------------------------------------------------------------------------------------------------------------------------------------------------------------------------------------------------------------------------------------------------------------------------------------------------------------------TTAAATAATTTAAGGTTTT-GACTTCTTCCTAC…
	LC201937	------------------------------------------------------------------------------------------------------------------------------------------------------------------------------------------------------------------------------------------------------------------------------------------------------------------------------------------------------------------------------TTAAATAATTTAAGATTTT-GGTTACTTCCTAC…
	MW545828	---------------------------------------------------------------------GGTCAACAAAATCATAAAGATATTGGTACTTTGTATTTTTTTTTTGGTTTGTGATCTGGTATGGTGGGG-----ACTGCCCTTTCTTTATTAATTCGTTTGGAGCTTTCTAAGCC---GGGCTTTT---TT-TTAGG-----TGAT---GGGCAGCTTTATAATTCCATCATCACTTCTCATGCTA-TTATGATGATTTTTTTTATGGTTATACCTACTATGATTGGCGGT--TTTGGCAACTGGATATTA-CCTT-TGATATTAGGATC----TCCGGA-TATGAGCTTTCCTCGTTTGAATAATTTGAGTTTTT-GGCTTTTGCCTAC…
	KJ561672	---------------------------------------------------------------------------------------------------------------------------------------GGT-----ACGGCCCTATCTTTGGTTATCCGTTTGGAGTTGGCGAAACC---TGGAATTT---TT-TTGGG-----GAAT---GGGCAGCTTTATAATTCTGTTATTACCGCTCATGCTA-TTTTAATGATTTTCTTTATGGTGATGCCGACTATAATTGGGGGT--TTTGGCAACTGAATATTA-CCTT-TAATATTGGGGGC----CCCTGA-TATAAGGTTTCCTCGTCTTAATAATTTGATTTTTT-GGTTGTCACCTAC…
	MT006076	-------------------------------------------------------------------------------------------------------------------------------------------------------------------------------------------------------------------------------------------------------------------------------------------------------------------------ATTATTG-CCTC-TTATGCTGGGGGC----TCCGGA-TATGAGTTTTCCTCGTTTAAATAATCTTAGATTTT-GGTTGCTCCCCAC…
	EU419757	-----------------------------------------------------------------------------------------------------------------------------------------------------------------------------------------------------------------------------------------------------------------------------------------TCCTACTATGATTGGTGGT--TTTGGTAATTGACTTTTA-CCTT-TAATAATTGGTGC----TCCTGA-TATAAGTTTTCCTCGATTAAATAATTTGAGTTTTT-GGTTGCTACCTGT…
	LC185761	-----------------------------------------------------------------------------------------------------ATATTTTTTGTTTGGAATTTGATCTGGTATAGTTGGT-----AGGTCTTTATCTCTAATTATCCGTTTAGAGTTGGCCAAGCC---TGGTTTAT---TA-TTAGT-----AGAT---GGCCAGCTTTATAATTCTATTATTACTGCCCATGCTA-TTTTAATAATTTTTTTTATGGTTATGCCAACTATAATTGGAGGT--TTTGGAAATTGAATATTA-CCAC-TTTTATTGGGTGC----TCCGGA-TATGAGTTTCCCGCGTTTAAATAATTTAAGATTTT-GATTATTGCCCAC…
	FJ907321	-----------------------------------------------------------------------------------------------TACGTTGTATTTTTTATTTGGTTTATGGTCCGGTATGGTGGGT-----ACAAGTCTATCTCTTATTATCCGTTTAGAGTTGGCTAAACC---TGGTCTTT---TG-TTGGG-----TAAT---GGTCAACTTTACAACGCCGTTATTACTTCTCATGCTA-TTTTGATAATCTTTTTTATGGTTATACCGACTATGATTGGTGGG--TTTGGGAATTGGATGTTA-CCTT-TGATGCTTGGTGC----TCCGGA-TATGAGCTTTCCCCGTTTAAATAACTTGAGTTTTT-GGTTGTTGCCTAC…
	FJ907318	-----------------------------------------------------------------------------------------------TACACTTTATTTCTTGTTTGGACTTTGGTCTGGTATAGTCGGT-----ACGAGACTTTCTCTTATTATTCGTTTAGAGTTGGCAAAGCC---TGGTCTTT---TA-TTAGG-----TAAT---GGACAACTTTATAATGCTGTTATTACTTCCCATGCTA-TTTTAATAATTTTTTTTATGGTTATACCTACTATAATTGGTGGG--TTTGGTAACTGAATGTTA-CCTC-TTATACTTGGTGC----TCCTGA-TATAAGCTTTCCTCGTCTTAATAATCTTAGGTTTT-GATTACTACCTAC…
	LC185738	--------------------------------------------------------------------------------------------------TTTATATTTTTTATTTGGTGTCTGGTCTGGTATAGTAGGG-----AGGTCTTTATCTTTAATTATTCGTTTGGAGTTGGCTAAACC---GGGTTTAT---TG-TTAAT-----TGAT---GGACAGTTATATAATTCTATTATTACTGCTCATGCTA-TTTTAATAATTTTTTTTATGGTTATGCCTACTATAATTGGTGGT--TTTGGTAATTGAATATTA-CCTC-TACTTTTGGGGGC----ACCTGA-TATAAGGTTTCCTCGTTTGAATAATTTGAGATTTT-GATTATTACCTAC…
	LC208760	-----------------------------------------------------------------------------------------------------------------------------------------------------------------------------------------------------------------------------------------------------------------------------------------------------------------------TGACTATTA-CCTT-TAATAATTGGTGC----TCCTGA-TATAAGTTTTCCTCGTTTGAATAATTTGAGTTTTT-GGTTACTTCCTGT…
	MF663234	-----------------------------------------------------------------------------------------------------------------TGGGCTGTGGTCTGGTATAGTTGGT-----ACGAGTCTTTCTTTAATTATTCGTCTTGAATTAGCTAAGCC---CGGTCTTT---TA-CTTGG-----TAAC---GGGCAGTTGTATAACGCCGTTATTACTTCTCATGCTA-TTCTGATAATTTTTTTTATGGTTATGCCCACTATAATTGGTGGC--TTTGGAAATTGAATGTTG-CCTC-TTATATTGGGTGC----CCCTGA-CATAAGGTTTCCACGTCTTAATAATTTAAGGTTTT-GGTTGTTGCCCAC…
	EU741046	-----------------------------------------------------------------------------------------------TACATTGTATTTTTTATTTGGTCTGTGATCAGGTATAGTTGGT-----ACCAGTTTATCTTTAATTATTCGTTTGGAATTGGCTAAACC---TGGTCTTT---TG-TTAGG-----GAAC---GGGCAGTTATACAATGCTGTTATTACTTCCCATGCTA-TTTTGATGATTTTCTTTATAGTTATGCCTACAATAATTGGGGGG--TTTGGTAATTGAATATTG-CCCT-TAATATTAGGGGC----GCCAGA-TATGAGTTTTCCTCGTCTGAATAATTTAAGTTTTT-GGTTATTGCCTAC…
	MW556593	------------------------------------------------------------------------TCAACAAATCATAAAGATATTGGTACTTTGTATTTTTTGTTTGGGTTGTGATCAGGAATAATTGGT-----ACAGGTTTGTCTGTTCTTATTCGTTTGGAGTTAGCTAAGCC---TGGTTTGT---TT-TTGGG-----TGAT---GGTCAGCTTTATAATTCTATTATTACAGCACATGCTA-TTTTGATGATTTTTTTTATGGTGATGCCCACAATGATTGGGGGT--TTTGGTAATTGATTGTTA-CCTT-TGATGTTGGGGGC----TCCAGA-TATGAGCTTTCCTCGTTTGAATAATTTGAGATTTT-GGTTATTGCCTAC…
	OQ625299	------------------------------------------------------------------------------------AAAGATATTGGTAGTCTTTATTTTTTATTTGGTTTGTGATCGGGTTTAGTCGGA-----AGAGGATTATCTTTTTTTATTCGTTTGGAGTTAGCTAAACC---AGGTATAC---TA-TTGGG-----GGAT---GGGCAACTCTATAATTTAATTATTACGGCGCATGCGA-TTATAATAATTTTTTTCATAGTTATACCTACTATGATTGGTGGC--TTTGGTAATTGAATAGTA-CCTT-TGTTGTTAGGAGC----ACCAGA-TATAAGGTTTCCTCGTTTAAATAATTTAAGATTTT-GGTTATTACCAGT…
	JN572121	-------------------------------------------------------------------------------AACATAAAGATATTGGGACTTTATATTTTATTTTTGGTTTATGATCAGGTATGGTCGGT-----ACAAGTTTATCTTTAATCATTCGTCTTGAGTTAGCTAAGCC---TGGTTTGT---TT-TTAGG-----TAAT---GGTCAGCTTTATAATTCTATTATTACAGCTCATGCTA-TTCTTATGATTTTTTTTATAGTTATGCCTAGTATAATTGGTGGT--TTTGGTAATTGGTTGCTT-CCTT-TAATGTTAGGGGC----TCCTGA-TATAAGTTTTCCTCGTTTGAATAATCTTAGTTTTT-GGTTATTACCAAC…
	MK754182	-------------------------------------------------------------------------------------------------------------------------------------------------------------------------------------------------------------------------------------------------------------------------------------------------------------------------GTTGCTT-CCTT-TGATATTAGGGGC----CCCTGA-TATAAGTTTTCCTCGTTTGAATAATTTGAGGTTTT-GATTACTTCCTGC…
	MW959701	----------------------------------------------------------------------------------------------GGACTTTGTATTTTTTTTTTGGTTTGTGGTCAGGTATGTTGGGT-----ACGGCTTTGTCTTTATTGATTCGTTTAGAGTTGTCTAAGCC---GGGAATGT---TA-TTATG-----CAAT---GGTCAATTGTATAATACAGTTATTACGGCTCATGCGA-TTTTGATAATTTTTTTTATAGTGATACCTACTTTAATTGGTGGA--TTTGGGAATTGGATGTTA-CCTT-TGATGTTGGGGGC----TCCGGA-TATGAGGTTTCCTCGTTTGAATAATTTAAGTTTTT-GGTTGTTGCCGAC…
	FN397788	-----------------------------------------------------------------------------------------------------------TATTTTTGGTCTTTGATCTGGTATAATTGGT-----ACTAGCTTGTCAATAATTATTCGTTTTGAATTGGCTAAGCC---TGGTTATT---TT-TTAGG-----TAAT---GGTCAACTTTATAATTCTATTATCACTGCTCATGCTT-TGTTAATAATCTTTTTTATAGTTATGCCTACTATGATTGGTGGT--TTTGGTAATTGAATGCTG-CCTT-TAATATTGGGGTC----TCCTGA-TATAAGTTTTCCTCGTTTGAACAATTTAAGTTTTT-GATTATTGCCTAC…
	FJ907320	-----------------------------------------------------------------------------------------------TACGCTTTATTTTTTATTTGGTTTGTGGTCTGGTATAGTGGGT-----ACCAGATTATCCCTTATTATTCGTTTGGAATTAGCTAAGCC---GGGTCTTT---TG-TTGGG-----GAAC---GGCCAGCTTTATAATGCTGTTATTACTTCTCATGCTA-TTTTAATAATTTTTTTTATGGTTATGCCTACGATAATTGGGGGT--TTTGGTAATTGGATGTTG-CCTT-TGATGTTAGGCGC----CCCGGA-TATGAGTTTTCCTCGTTTAAACAATTTGAGTTTTT-GGCTTTTACCTGT…
	FJ172981	-----------------------------------------------------------------------------------------------CACACTTTATTTTTTATTTGGTCTTTGGTCAGGTATAGTGGGT-----ACTAGTTTATCATTAATTATTCGTCTTGAATTGGCTAAGCC---TGGTCTTT---TA-TTAGG-----TAAT---GGTCAGCTTTATAATGCTGTTATTACATCTCATGCTA-TTTTAATAATTTTTTTTATGGTTATGCCTACAATAATTGGTGGT--TTTGGTAATTGGATGTTG-CCTT-TAATATTAGGTGC----TCCCGA-TATAAGGTTTCCCCGTTTAAATAATTTGAGTTTTT-GGCTGTTGCCCAC…
	MF663251	-----------------------------------------------------------------------------------------------------------------TGGTCTTTGATCTGGTATGGTAGGT-----ACCGCTCTTTCTTTGATTATTCGTTTAGAATTGGCTAAACC---TGGTTTGT---TC-TTAGG-----TAAT---GGTCAACTCTATAATTCGGTAATTACCGCTCATGCTA-TTTTGATAATTTTTTTTATAGTTATACCTACCATAATTGGTGGT--TTTGGTAACTGAATGTTG-CCTT-TGATGTTGGGGGC----TCCGGA-TATAAGTTTTCCTCGTCTTAATAATTTAAGCTTCT-GGTTATTGCCTAC…
	KJ786251	----------------------------------------------------------------------------------------------------------------------------------------------------------CTTTATTATTCGTCTGGAATTGGCGAAACC---GGGTCTTT---TT-TTAGG-----AAAT---GGTCAACTTTATAATTCTGTTATTACGGCCCATGCTA-TTTTAATGATTTTTTTTATGGTAATGCCTACTATGATTGGTGGT--TTTGGTAATTGAATGTTA-CCTT-TAATGTTGGGGGC----CCCTGA-TATAAGGTTTCCTCGTCTTAATAATTTAAGGTTTT-GATTGTTACCTAC…
	MF663210	---------------------------------------------------------------------------------------------------------------------TTGTGATCTGGTATGGTTGGT-----ACAGCCTTGTCTCTTATTATCCGCTTGGAATTAGCTAAGCC---GGGTCTTT---TT-TTAGG-----TAAT---GGTCAGTTGTATAATTCTGTTATTACAGCTCATGCTA-TTTTGATAATCTTTTTTATAGTTATACCTACTATAATTGGGGGT--TTTGGTAATTGAATATTA-CCTT-TAATGTTGGGTGC----TCCTGA-TATAAGGTTTCCTCGTTTAAATAATTTAAGTTTTT-GGTTATTACCTAC…
	HQ268722	---------------------------------------------------------------------------ACAAATCATAAGGATATTGGTACTCTTTATTTTTTGTTTGGTCTTTGATCTGGGATGGTGGGT-----ACAGCTCTTTCTCTGATTATTCGTTTGGAGTTGGCTAAACC---TGGTCTTT---TT-TTGGG-----TAAC---GGGCAGCTGTATAATTCTGTTATTACAGCTCATGCGA-TTCTGATGATTTTTTTTATGGTAATGCCCACTATGATTGGTGGT--TTTGGTAATTGAATGTTA-CCTT-TAATGTTGGGTGC----CCCTGA-TATGAGGTTCCCTCGTCTTAATAATCTGAGTTTTT-GGTTGTTGCCTAC…
	MN526249	---------------------------------------------------------------------TGGTCAACAAATCATAAAGATATTGGCACTTTATATTTTTTGTTTGGTTTGTGGTCAGGTATAGTGGGT-----ACTGGTTTATCTGTTATTATTCGTCTTGAATTGGCTAAGCC---TGGTTTAT---TA-CTAGG-----TAAT---GGTCAGTTATATAACTCTGTTATTACAGCTCATGCTA-TTTTAATGATTTTTTTTATGGTTATACCTACTATGATCGGTGGT--TTTGGAAATTGGATGCTT-CCTT-TAATGTTGGGGGC----TCCTGA-TATAAGTTTTCCTCGTTTAAATAATTTGAGATTTT-GATTATTACCTTC…
	MF663208	------------------------------------------------------------------------------------------------------------TTGTTTGGTTTGTGATCTGGTATGGTGGGT-----ACTGCTCTTTCTTTAATTATTCGTTTAGAATTGGCTAAGCC---CGGCTTGT---TT-TTAGG-----TAAT---GGACAGTTGTATAATTCTGTTATTACAGCTCATGCCA-TTCTTATGATCTTCTTTATGGTAATACCTACAATAATTGGTGGT--TTTGGTAACTGATTATTA-CCTC-TTATGTTGGGTGC----TCCTGA-TATAAGTTTTCCGCGTTTGAATAATTTAAGATTTT-GATTGTTGCCTAC…
	MF663237	---------------------------------------------------------------------------------------------------------------TTTGGTCTTTGATCTGGTATGGTGGGG-----ACTAGTTTATCTTTAATCATTCGTCTTGAGTTGGCCAAACC---TGGTCTTC---TT-CTCGG-----CAAT---GGTCAGTTGTATAATGCTGCCATTACCTCTCATGCCA-TTCTTATAATCTTTTTTATGGTTATGCCCACTATAATTGGGGGC--TTTGGCAACTGGATGCTG-CCTC-TTATGTTGGGGGC----GCCCGA-CATAAGTTTTCCTCGTCTAAACAACCTTAGTTTCT-GGTTGTTGCCGAC…
	DQ489705	--------------------------------------------------------------------------------------------------------------ATTTGGTCTTTGATCTGGTATGGTCGGC-----ACTGCTCTTTCTTTAATTATCCGCCTTGAGTGGCTAAAGCC---GGGTCTTT---TT-TGGGG-----TAAT---GGGCAGTTGTATAATTCTGTTATTACTGCTCATGCTA-TTTTGATAATTTTTTTTATGGTTATGCCAACTATGATTGGGGGT--TTTGGCAACTGGATATTG-CCTC-TTATGTTGGGTGC----TCCTGA-TATAAGATTTCCTCGTCTTAATAATTTAAGTTTTT-GGTTGTTACCTAC…
	AB576758	---------------------------------------------------------------------------------------------------------------------------------------------------------------------------------------------------------------------------------------------------------------------------------------------------------------------------------------------------------------------------------------------------------------…
	FE926870	---------------------------------------------------------------------------------------------------------------------------------------------------------------------------------------------------------------------------------------------------------------------------------------------------------------------------------GTACAAAAAAGTTGGGGCGGCCGCACAA-C----------TTTGTACAAGAAAGTTGGGTTTTT--------------…
	KT613888	---------------------------------------------------------------------------------------------------------------------------------ATGGTTGGT-----AGTTCTTTATCTTTAATTATTCGTTTAGAGTTAGCTAAGCC---TGGTTTGTTGTTGTCTGAT------------GGGCAGTTGTATAATTCTATTATTACTGCTCATGCTA-TTTTGATGATTTTTTTTATAGTGATGCCCACTATAATTGGGGGT--TTTGGTAATTGAATGTTA-CCTT-TGCTGTTAGGTGC----TCCTGA-TATAAGGTTTCCGCGTTTGAATAATTTGAGTTTTT-GGTTATTACCTAC…
	MF663228	-----------------------------------------------------------------------------------------------------------------------GTGGTCTGGTATGGTTGGT-----ACTAGTTTATCACTTATTATTCGTCTTGAACTGGCTAAGCC---GGGTCTCT---TG-TTGGG-----CAAT---GGTCAGTTATATAATGCTGTTATTACTTCTCATGCTA-TTCTTATAATTTTTTTTATAGTAATGCCTACTATGATTGGTGGT--TTTGGTAACTGGATGTTA-CCTT-TAATGCTTGGGGC----TCCTGA-TATGAGTTTCCCTCGTTTAAATAACCTTAGTTTTT-GGTTATTACCAAC…
	FJ172980	-----------------------------------------------------------------------------------------------TACATTGTATTTTTTGTTTGGTTTGTGATCTGGTATGGTTGGT-----ACTAGCTTATCTTTGATTATTCGTTTGGAATTAGCTAAACC---TGGTCTTT---TG-TTGGG-----TAAT---GGTCAATTGTATAATGCTGTAATTACTTCTCATGCCA-TTCTTATAATTTTTTTTATGGTTATACCTACTATGATTGGTGGT--TTTGGTAATTGAATGTTA-CCTT-TGATACTTGGTGC----TCCTGA-TATGAGTTTTCCTCGTTTGAATAATCTTAGATTTT-GATTGTTGCCCAC…
	MZ310709	------------------------TTGAAGAATTTTTACAAATATCAGAGTGGTCTATCTGTGTGGTTGGAGAGGTCTAATCATAAAGATATTGGTACTTTATATTTTTTGTTTGGTTTGTGGTCTGGTATGGTAGGT-----ACTAGTCTATCTTTGGTGATTCGTCTTGAGTTGGCTAAACCTGGTCTTTTTT---------------TGGGCAATGGCCAACTGTATAATTCTGTTATTACGGCTCATGCTA-TTTTAATAATTTTTTTTATGGTAATGCCTACTATAATCGGGGGG--TTTGGTAATTGAATGTTA-CCTT-TGATGTTGGGGGC----TCCTGA-TATGAGTTTTCCTCGTTTAAATAATTTGAGTTTTT-GGTTGTTGCCTAC…
	KM891741	-----------------------------------------------------------------------------------------------------------------------GTGGTCTGGTATGGTTGGT-----ACTAGTTTGTCGTTGATTATTCGTCTTGAATTAGCTAAACC---TGGTTTGT---TT-TTGGG-----AAAT---GGTCAACTTTATAATTCTGTAATTACTGCTCATGCTA-TTTTAATAATTTTTTTTATGGTTATACCAACTATAATTGGTGGT--TTTGGAAATTGGATGTTA-CCTT-TGATATTGGGGGC----ACCTGA-TATGAGGTTTCCTCGTCTTAATAATTTGAGGTTTT-GGCTTTTACCTAC…
	HQ268728	---------------------------------------------------------------------------ACAAATCATAAGGATATCGGTACTCTTTATTTTTTGTTTGGTCTTTGATCTGGCATGGTTGGG-----ACTGCTTTATCTCTTATTATCCGTTTAGAGTTGGCTAAGCC---TGGTTTTT---TT-TTAGG-----TAGT---GGTCAATTATATAACTCTGTTATTACCGCTCATGCTA-TTTTGATGATTTTTTTTATGGTTATGCCTACCATGATTGGTGGT--TTTGGTAATTGAATGTTG-CCTT-TGATGTTGGGAGC----CCCTGA-TATGAGTTTCCCTCGTCTTAATAATTTAAGGTTTT-GGCTTCTGCCTAC…
	JF711058	------------------------------------------------------------------------------------------------------------------------------------------------------------------------------------------------------------------------------------------------------------------------------TTTATGGTTATACCTACTATGATTGGTGGT--TTTGGGAATTGAATGTTA-CCTC-TCATGTTGGGTGC----TCCTGA-TATGAGTTTTCCTCGTCTTAATAATTTAAGATTTT-GGTTGTTGCCTAC…
	EU730761	------------------------TTGAAAAATTTTTATAAGTATCAGGGGGGCCTGTCTATTTGGTTAGAAAGTTCTAATCATAAGGATATTGGGACCTTGTATTTTCTTTTTGGTTTGTGGTCTGGTATGGTTGGT-----ACTGGTTTGTCTTTGATTGTTCGTCTTGAGTTGGCTAAGCCGGGACTTTTTT---------------TGGGTAACGGGCAGTTGTATAATTCTGTTATTACGGCTCATGCTA-TTTTGATGATTTTTTTTATGGTTATGCCTACTATGATTGGTGGT--TTTGGTAATTGGATATTA-CCTT-TGATGTTGGGGGC----TCCTGA-TATGAGGTTTCCTCGTTTGAATAATTTGAGGTTTT-GGTTGTTGCCTAC…
	OP009371	-----------------------------------------------------------------------------------------------TACTCTTTATTTTCTTTTTGGTTTTTGGTCTGGTCTTTTGGGT-----ACCAGTTTGTCTATGATTATTCGTTTGGAGCTTTTTAAGCC---TGGGATTT---TT-TTTGG-----TAAT---GGTCAGTTATATAATTCTGTTATTACAGCTCATGCTA-TTTTAATAATTTTTTTTATGGTTATGCCTGTAATGATTGGTGGT--TTTGGTAACTGAATGTTG-CCTT-TAATGTTGGGGGC----TCCTGA-TATGAGTTTTCCTCGTTTAAATAATTTGAGTTTTT-GGTTGTTGCCTGT…
	FE905677	---------------------------------------------------------------------------------------------------------------------------------------------------------------------------------------------------------------------------------------------------------------------------------------------------------------------------------------------------------------------------------------------------------------…
	MF678786	------------------------TTGTCTGTTTTGGGTAAGTATCAAGGTGGTCTATCTGTTTGGTTGGAGAGTTCTAATCATAAGGATATTGGGACTTTATATTTTTTATTTGGTTTGTGGTCTGGTATGGTTGGT-----ACGAGTTTGTCTTTGGTGATTCGTTTGGAGTTGGCTAAGCC---TGGTCTTTTGTTGGGGAGT------------GGTCAATTATATAATTCTATTATTACTGCTCATGCTA-TTTTGATAATTTTTTTTATGGTTATGCCTACTATAATTGGTGGT--TTTGGTAATTGAATGTTA-CCTT-TGATGTTGGGGGC----TCCGGA-TATGAGTTTTCCTCGTTTGAATAATTTGAGTTTTT-GGTTGTTGCCAAC…
	KJ587806	------------------------TTGGTTGGATTTTATAAGTATCAGGGTGGATTGTCTACATGGTTGGAGAGGTCAAATCATAAGGATATTGGTACCTTGTATTTTTTGTTTGGTTTGTGGTCTGGTATGGTTGGT-----ACCGGGTTGTCTTTGGTGATTCGTTTGGAATTGGCTAAGCC---TGGTCTTTTTTTGGGTAGG------------GGGCAGTTGTACAATTCTGTTATTACTGCTCATGCTA-TTATGATGATTTTTTTTATGGTTATGCCTACTATGATTGGTGGT--TTTGGTAATTGGATGTTG-CCTT-TGATGTTGGGGGC----TCCTGA-TATGAGGTTTCCTCGTTTGAATAATTTGAGTTTTT-GATTGTTACCTGC…
	MN329693	------------------------TTGGGTAAGTTTTATAAATATCAAGGTGGGCTTTCTGTTTGGTTGGAAAGTTCGAATCATAAGGATATTGGTACTTTGTATTTTTTGTTTGGTTTGTGGTCTGGTATGGTTGGT-----ACTAGTTTGTCTTTGGTGATTCGTTTGGAGTTGGCTAAACC---TGGTCTTTTTTTGGGTAAT------------GGTCAGTTATATAATTCTATTATTACTGCTCATGCTA-TTTTGATGATTTTTTTTATGGTTATGCCTACTATGATTGGTGGT--TTTGGTAATTGGATGTTA-CCTT-TGATGTTGGGGGC----TCCTGA-TATGAGTTTTCCTCGTTTAAATAATTTAAGTTTTT-GGTTGTTGCCTAC…
	LC228775	------------------------TTTGATGA--------------------GGTTTTCTTT------------------ACATAAGGATATTGGGACTTTATATTTTTTTTTTGGTTTATGGGCTGGTATGGTTGGT-----ACTGGCTTGTCTTTAATTATTCGTTTGGAGTTGGCTAAGCC---TGGTTTGTTGTTGGGTAGT------------GGTCAGTTGTATAATTCTGTGATTACTGCTCATGCTA-TTTTAATGATTTTTTTTATGGTTATACCTACTATGATTGGTGGT--TTTGGTAATTGGATGTTG-CCTT-TGATATTAGGTGC----TCCTGA-TATGAGTTTTCCTCGTTTAAATAATTTGAGTTTTT-GGTTGTTGCCTAC…
	AB699225	-----------------------------------------------------------------------------------------------------------------------------------------------------------------------------------------------------------------------------------------------------------------------------------------------------------------GGTAATTGAATGGTT-TCTT-TGATGTTAGGGGC----ACCTGA-TATGAGATTTCCTCGATTAAATAATTTAAGGTTTTGGATTGTTTCCGAC…
	AY589466	---------------------------------------------------------------------------------------------------------------------------------------------------------------------------------------------------------------------------------------------------------------------------------------------------------------------------GGTTG-----------------------TCCGGA-TATGAGTTTCCCCCGTTTGAATAATTTAAGTTTTT-GGTTGTTGCCTGT…
	LC147029	-------------------------------------------------------------------------------------------------------------------------------------------------------------------------------------------------------------------------------------------------------------------------------------------------------------------------GCTGTTG-CCTT-TAATGTTAGGTTG----CCCAGA-CATGAGTTTTCCTCGTCTGAATAATTTAAGTTTTT-GGTTGTTACCTAC…
	LC147030	---------------------------------------------------------------------------------------------------------------------------------------------------------------------------------------------------------------------------------------------------------------------------------------CCTCCTACTATGATTGGTGGT--TTTGGTAATTGAATACTT-CCTT-TGATGTTAGGTTG----TCCTGA-TATAAGGTTCCCACGTCTAAATAATTTAAGGTTTT-GGTTGTTACCCAC…
	EU545474	-----------------------------------------------------------------------------------------------------------------------------------------------------------------------------------------------------------------------------------------------------------------------------------------TCCTACTATGATTGGTGGT--TTTGGTAATTGAATACTA-CCTC-TTATGTTAGGTTG----TCCTGA-TATAAGGTTTCCTCGTTTAAATAACTTAAGTTTTT-GGCTATTGCCAAC…
	LC625874	-------------------------------------------------------------------------------------------------------------------------------------------------------------------------------------------------------------------------------------------------------------------------------------------------------------------------GTTATTA-CCTT-TAATACTTGGTTG----TCCTGA-TATAAGGTTTCCTCGTCTTAATAATCTTAGTTTTT-GACTTTTACCTAC…
	AY589427	---------------------------------------------------------------------------------------------------------------------------------------------------------------------------------------------------------------------------------------------------------------------------------------------------------------------------GGTTG-----------------------GCCTGA-TATGAGTTTTCCTCGTTTAAATAATTTGAGTTTTT-GGTTGTTACCCAC…
	AY589404	----------------------------------------------------------------------------------------------------------------------------------------------------------------------------------------------------------------------------------------------------------------------------------------------------------------------------------------------GGTGT----CCCTGA-TATAAGTTTTCCGCGTCTTAATAATTTAAGTTTTT-GGCTTTTGCCTAC…
	AY508046	------------------------------------------------------------------------------------------------------------------------------------------------------------------------------------------------------------------------------------------------------------------------------------------------------GGTGGT--TTTGGTAATTGATTATTA-CCTT-TAATATTAGGGGC----TCCAGA-TATAAGATTCCCACGTTTAAATAATTTAAGGTTTT-GATTACTTCCTGT…
	MT998288	---------------------------------------------------------------------------------------------------------------------------------ATGGTAGGG-----ACTGGTTTATCTTTATTAATTCGTTTAGAATTGGCGAAGCC---TGGATTTT---TA-TTGTG-----TGAT---GGTCAGCTTTATAATGTTGTTTTGACTTCTCATGCTA-TTGTTATAATTTTTTTTATGGTGATGCCAACTATAATTGGTGGT--TTTGGTAATTGGATGTTA-CCTT-TGATGTTAGGGGC----TCCCGA-TATGAGGTTTCCTCGGTTGAATAATCTTAGTTTTT-GATTGTTACCTGT…
	KX231806	------------------------------------TTTTTAAGGTTAAAGAAGTTGTCTTTTTGATTTGAGAGTACTAATCATAAGGATATTGGGACTTTGTATTTTGTTTTTGGACTTTGGTCTGGTATGGTGGGA-----ACTGGGCTGTCTTTATTAATTCGTCTGGAGTTGGCTAAGCC---TGGGTTTT---TG-TTGTG-----CGAT---GGTCAGCTTTATAATGTTATTTTAACTTCGCATGCTA-TTGTTATAATTTTTTTTATAGTGATGCCTACTATGATTGGTGGT--TTTGGGAATTGGATATTG-CCTT-TGATATTGGGAGC----TCCTGA-TATGAGATTTCCTCGGTTGAATAATTTGAGTTTTT-GGTTGTTGCCGGC…
	JF317263	------------------------------------------------------------------------------------------------------------------------------------------------------------------------------------------------------------------------------------------------------------------------------------------CCTACTATGATTGGTGGT--TTTGGTAATTGGATACTT-CCAT-TAATATTAGGGGC----ACCAGA-TATAAGTTTTCCTCGGTTAAATAATTTGAGTTTTT-GGTTGTTGCCTTC…
	MT026002	------------------------------------------------------------------------------------------------------------------------------GGTTTGATAGGT-----TCTAGTCTTTCTTTTGTTATTCGTTTTGAACTTTCTAAACCTGGTTTTTTTT---------------TGGATAATGGTCAGATTTATAATAGTTTTATTACTTCTCATGCTA-TTTTGATGATTTTTTTTATGGTTATACCTGTAATGATTGGTGGT--TTTGGTAATTGATTATTA-CCTT-TGATGTTGGGTTG----TCCAGA-TATAAGATTTCCTCGTTTGAATAATTTGAGATTTT-GATTTTTGCCTTG…
	ON145994	---------------------------------------------------------------------------------CATAAAGATATTGGAACTTTATATTTTATTTTCGGTCTTTGATCTGGAATGGTTGGA-----ACTAGTCTTTCCATAATTATTCGTTTTGAGTTGGCTAAACC---AGGTTATT---TT-TTAGG-----TAAT---GGTCAGCTTTATAATTCTGTTATTACAGCTCATGCTT-TATTAATAATTTTTTTTATAGTTATGCCAACTATAATTGGTGGA--TTTGGAAACTGGATGGTT-CCAT-TAATATTGGGGTC----CCCCGA-TATAAGTTTTCCACGTTTAAATAATTTGAGTTTTT-GGCTTCTTCCTAC…
	DQ915801	---------------------------------------------------------------------------------------------------------------------------------------------------------------------------------------------------------------------------------------------------------------------------------------------------------------------------GGTTG-----------------------TCCTGA-TATGAGTTTTCCTCGTTTGAATAATTTAAGTTTTT-GAATTTTGCCTAC…
	LC414973	-------------------------------------------------------------------------------------------------------------------------------------------------------------------------------------------------------------------------------------------------------------------------------------------------------------------------AATATTA-CCTA-TCATATTAGGTAG----TCCGGA-TATAAGTTTTCCTCGTCTTAATAATTTGAGTTTTT-GATTACTGCCTGT…
	AB918708	-------------------------------------------------------------------------------------------------------------------------------------------------------------------------------------------------------------------------------------------------------------------------------------------------------------------------GATGCTC-CCTC-TGATATTAGGGTC----ACCAGA-TATAAGGTTTCCTCGATTGAATAATTTGAGGTTCT-GACTTTTACCAGC…
	MN893782	----------------------------------------------------------------------------------------------------------------------------------------------------------------------------------------------------------------------------------------------TCTCACTGCCCATGCGT-TTTTAATAATTTTTTTCATGGTTATACCTACTATAATTGGTGGG--TTTGGTAACTGAATAATT-CCTT-TAATGTTGGGTGC----ACCGGA-TATAAGTTTTCCACGTTTAAATAATTTAAGATTTT-GATTGTTACCCAC…
	MH069656	------------------------------------------------------------------------------------------------------------------------------------------------------------------------------------------------------------------------------------------------------------------------------------------------------------------------------------------------------------------------CCTCGTTTAAATAATTTGAGATTTT-GGTTACTACCTAC…
	AB218830	-------------------------------------------------------------------------------------------------------------------------------------------------------------------------------------------------------------------------------------------------------------------------------------------------------------------------ATTACTT-CCTT-TGATATTGGGGGC----ACCTGA-TATGAGGTTTCCACGTTTAAATAATTTAAGGTTTT-GACTTCTACCAGC…
	OQ381101	---------------------------------------------------------------------------------------------------------------------------------------------------------------------------------------------------------------------------------------------------------------------------------------------------------------------------------------------------------------------------------------------------------------…
	KC951996	------------------------------------------------------------------------------------------------------------------------------------------------------------------------------------------------------------------------------------------------------------------------------------------CCTACTATGATTGGTGGT--TTTGGTAATTGATTGGTA-CCTC-TAATATTAGGGTC----ACCTGA-TATGAGTTTCCCTCGTTTAAATAATTTAAGTTTTT-GGTTATTGCCTGC…
	HQ407407	------------------------------------------------------------------------------------------------------------------------------------------------------------------------------------------------------------------------------------------------------------------------------------------CCTACTATGATTGGTGGT--TTTGGTAATTGGTTGTTA-CCTT-TGATATTAGGAGC----TCCTGA-TATGAGGTTTCCCCGTTTAAATAATTTAAGGTTTT-GATTATTGCCAGC…
	LC311456	----------------------------------------------------------------------------------------------------------------------------------------------------------------TATTTTTTAAGAAAT-------------------------------------------GGGCAATTATATAATAGTATAATTACTGCGCATGCTT-TATTAATGATTTTTTTTATAGTTATACCTTCTATAGTTGGAGGT--TTTGGTAATTGAATAGTA-CCTT-TGATATTAGGTGC----TCCTGA-TATAAGGTTTCCGCGTTTAAATAATTTAAGATTTT-GGTTATTACCTAC…
	MT983844	------------------------------GTTCTTTTGTTTAATTATAATTGGTATAGTGTTTGATTTGAAAGAACTAATCATAAGGATATTGGTTCTTTATATTTGATTTTTGGTTTTTGATCTGGTATAGTTGGT-----GCTGGTTTATCTATTTTGATTCGTGCTGAATTATGTAAACC---TGGTTTTT---TT-TTGGG-----TAGT---GGTCAGTTATATAATGCTGTTATTACTTCTCATGCTA-TTATAATGATTTTTTTTATAGTTATACCTAGTTTAATTGGTGGT--TTTGGTAATTGGATGGTT-CCTT-TGATATTGGGTGC----TCCTGA-TATGAGGTTTCCTCGTTTGAATAATGTTAGTTATT-GGTTGATGCCTGT…
	AY508058	------------------------------------------------------------------------------------------------------------------------------------------------------------------------------------------------------------------------------------------------------------------------------------------------------GGTGGT--TTTGGTAATTGAATACTT-CCTC-TTATACTTGGTGC----TCCGGA-TATAAGATTTCCACGTTTGAATAATTTGAGTTTTT-GGCTTCTCCCTAC…
	KX356887	------------------------------------------------------------------------------------------------------------------------------------------------------------------------------------------------------------------------------------------------------------------------------------------CCTACTATGGTTGGTGGT--TTTGGTAATTGACTTTTA-CCTT-TAATATTAGGTTG----CCCAGA-TATAAGTTTTCCTCGTTTAAATAACTTGAGTTTTT-GGTTATTACCTGT…
	AB368528	----------------------------------------------------------------------------------------------------------------------------------------------------------------------------------------------------------------------------------------------------------------------------------------------------------------------TTGGTTACTT-CCTT-TAATACTGGGTTC----ACCTGA-TATAAGTTTTCCTCGTTTGAATAATTTGAGATTTT-GGCTTTTACCTAC…
	HQ540528	------------------------------------------------------------------------------------------------------------------------------------------------------------------------------------------------------------------------------------------------------------------------------------------------------GGTGGT--TTTGGTAATTGACTTTTA-CCTT-TGATACTAGGCTC----TCCTGA-TATAAGTTTTCCACGTTTAAATAATTTAAGTTTTT-GACTACTACCTGT…
	MF669519	-------------------------------------------------------------------------------------------------------------------------------------------------------------------------------------------------------------------------------------------------------------------------------------------------------------------------ATTATTA-CCTT-TGATGTTAGGTTC----TCCTGA-TATAAGTTTCCCTCGTTTGAATAATTTAAGATTTT-GGTTGTTGCCTGT…
	LC425144	-------------------------------------------------------------------------------------------------------------------------------------------------------------------------------------------------------------------------------------------------------------------------------------------------------------------------GTTGTTACCCTT-TAATATTAGGTTC----TCCTGA-TATAAGATTTCCACGTTTAAATAATTTAAGATTTT-GATTATTACCTAC…
	KX580745	-----------------------------------------------------------------------------------------------------------------------------------------------------------------------------------------------------------------------------------------------------------------------------------------------------------------GGTAATTGATTATTA-CCTC-TTATATTAGGTTC----TCCTGA-TATAAGTTTTCCTCGTTTGAATAATTTGAGATTTT-GGTTACTTCCTGT…
	AY508072	------------------------------------------------------------------------------------------------------------------------------------------------------------------------------------------------------------------------------------------------------------------------------------------------------GGTGGT--TTTGGTAATTGGCTTTTA-CCTT-TAATATTGGGATC----TCCAGA-TATAAGGTTTCCACGTTTAAATAATTTGAGTTTTT-GATTGTTACCTGT…
	MH853827	-----------------------------------------------------------------------------------------------------------------------------------------------------------------------------------------------------------------------------------------------------------------------AATCCTTACT--------------TAGGGATGGTGGT--TTTGGTAATTGATTATTA-CCTT-TAATATTAGGTTC----TCCGGA-TATGAGATTTCCACGTTTGAATAATTTAAGTTTTT-GATTGTTGCCTGT…
	LC633358	-----------------------------------------------------------------------------------------------------------------------------------------------------------------------------------------------------------------------------------------------------------------------------------------------------------------------TGATTGGTT-CCTC-TAATATTGGGGGC----TCCGGA-CATAAGATTTCCCCGTCTTAACAACTTAAGATTTT-GGTTATTACCAAC…
	MW771524	--------------------------------------------------------------------------------------------------------------------------------------------------------------------------------------------------------------------------------------------------------------------------------------------------------------TTTGGTAATTGAATAGTT-CCTC-TTATATTAGGTGC----TCCTGA-TATAAGTTTTCCTCGTCTAAATAATGTTAGTTTTT-GATTACTTCCTTC…
	LC536433	------------------------------------------------------------------------------------------------------------------------------------------------------------------------------------------------------------------------------------------------------------------------------------------------------------------------------------------------------------------------CCTCGTTTAAATAATATTAGCTTCT-GGCTTTTGCCTGC…
	AY508047	------------------------------------------------------------------------------------------------------------------------------------------------------------------------------------------------------------------------------------------------------------------------------------------------------GGTGGT--TTTGGTAATTGAATATTA-CCTT-TAATATTAGGTTC----TCCTGA-TATAAGATTTCCTCGTTTAAATAATTTAAGGTTTT-GACTTCTTCCTGC…
	OM328108	------------------------------------------------------------------------TCAACAAATCATAAAGATATTGGAACGTTATATTTTTTTTTTGGTTTGTGGTCAGGTATGGTTGGT-----ACAGGCTTGTCTTTGTTAATTCGTTTAGAATTGTCTAAGCC---TGGCTTAT---TA-TTGGC-----TAAT---GGTCAGTTATATAATTCAATTATCACTGCACATGCCT-TTTTAATAATTTTTTTTATAGTTATACCTTCTATAATTGGGGGT--TTTGGTAATTGAATGTTA-CCTT-TAATGTTGGGGGC----CCCGGA-TATAAGTTTTCCTCGATTAAATAATTTAAGTTTTT-GGTTATTACCAAC…
	OQ281742	--------------------------------------------------------------------------------------------------------------------------------------------------------------------------------------------------------------------------------------------------------------------------------------------------------------TTTGGTAATTGAATATTA-CCTT-TAATATTAGGCTC----TCCTGA-CATAAGATTTCCCCGTTTAAATAATTTGAGATTTT-GATTGTTACCCAC…
	MF595083	--------------------------------------------------------------------------------------------------------------------------------------------------------------AATTTTCGTTTAGAGTTATCAAAACC---TGGTTTTT---TA-TTGGA-----GAGC---GGGCAGCTTTATAATAGTATTATTACTGCTCACGCTT-TACTAATAATTTTTTTTATGGTTATACCTAGGATAGTGGGAGGC--TTCGGAAATTGATTGCTT-CCTT-TAATATTAGGCTC----TCCTGA-TATAAGTTTTCCTCGTTTGAATAATTTGAGGTTTT-GACTTCTTCCTGT…
	OQ200447	---------------------------------------------------------------------------------------GATATTGGGACTTTATATTTTATTTTTGGTTTGTGATCAGGTATGGTGGGC-----ACAAGTTTGTCTTTGTTAATTCGTTTGGAGTTATCTAAGCC---AGGTTTTT---TA-TTGGG-----CAGA---GGCCAGCTGTATAATTCTGTAATTACCGCTCATGCTT-TTTTGATGATTTTTTTTATGGTTATGCCTACTATGATTGGTGGT--TTTGGTAATTGAATATTG-CCTT-TGATGCTAGGGGC----CCCCGA-CATAAGTTTTCCTCGTTTAAATAATTTAAGTTTTT-GATTATTGCCCAC…
	KJ579484	---GGGTGCCCAAAAAATCACCAATATCTTTATGATTTGTTGACCACGGTTCTGAAGTTTAACCTTCCGTGGTCAACAAATCATAAAGATATTGGCACTTTATACTTTTTGTTTGGTTTGTGATCGGGGATATTGGGT-----ACTGGTTTATCTTTAATTATTCGTTTAGAGTTGTCTAAACC---TGGGATGT---TA-TTGTC-----TAAC---GGTCAATTGTATAATACTATTATTACGGCTCATGCTA-TTTTAATAATTTTTTTTATGGTAATGCCTAGAATAATTGGAGGT--TTTGGAAATTGAATGTTG-CCTT-TGATACTGGGGGC----TCCGGA-TATAAGTTTTCCTCGTCTGAATAATTTAAGTTTTT-GATTGTTGCCTAC…
	OQ200460	---------------------------------------------------------------------------------------GATATTGGGACTTTGTATTTTCTTTTTGGTTTATGATCAGGGATGATTGGT-----ACAGGTTTGTCTTTGTTGATTCGTCTAGAGTTGTCTAAACC---AGGTGTTT---TA-TTAGG-----TAGG---GGGCAGTTGTATAATTCTGTTATTACTGCTCATGCTT-TTTTAATAATTTTTTTTATGGTTATACCTACTATGATTGGTGGG--TTTGGTAATTGAATGTTG-CCTC-TGATGCTGGGGGC----CCCCGA-TATGAGATTTCCTCGTTTAAATAATTTGAGTTTTT-GGTTGTTGCCAAC…
	ON965049	------------------------------------------------------------------------------------------------------------------------TGATCTGGGATGTTGGGG-----ACAGGTTTGTCTTTGATTATTCGGTTAGAGTTGTCGAAACC---AGGAATGT---TA-TTGTC-----TAAT---GGTCAGTTGTATAATACTATTATTACTGCTCATGCGA-TTTTAATGATTTTTTTTATGGTGATACCGAGAATGATTGGTGGA--TTTGGAAATTGGATGTTG-CCTT-TGATGTTAGGGGC----GCCCGA-TATAAGTTTTCCTCGTTTGAATAATTTAAGTTTTT-GGTTATTGCCAAC…
	KY779735	------------------------ATTTATATATATAAGAAATATCAAAGTGGTTTGTCGATTTGGTTAGAGAGTTCTAATCATAAGGATATTGGTACTCTTTATTTTTTGTTTGGATTGTGGTCGGGTATGTTAGGT-----ACTGCTTTATCTTTGATTGTTCGTTTGGAGTTGTCTAAGCC---TGGGATGTTGTTATCTAAT------------GGGCAGTTGTATAATTCAGTTATTACGGCTCATGCTT-TTTTGATGATTTTTTTTATGGTGATACCTAGTATGATTGGTGGT--TTTGGTAATTGAATGTTG-CCTT-TGATGTTGGGGGC----TCCGGA-TATGAGTTTTCCTCGTTTGAATAACTTGAGTTTTT-GATTGTTGCCAAC…
	LT591891	-----------------------------------------------------------------------------------------------GACTCTTTATTTTTTGTTTGGTTTGTGATCTGGTATGGTGGGT-----ACTGCTTTGTCTTTATTGATTCGTTTAGAGCTTTCTAAGCC---CGGTGTTTTGTTGGGTAGT------------GGTCAGTTGTATAATTCTATTATTACTGCCCATGCAT-TTTTGATGATTTTTTTTATGGTAATGCCTAGAATGATTGGTGGT--TTTGGTAATTGGATGTTG-CCTT-TAATGTTGGGTGC----TCCAGA-TATGAGTTTTCCTCGTTTGAATAATTTGAGTTTTT-GGTTATTACCTAC…
	LC414974	-------------------------------------------------------------------------------------------------------------------------------------------------------------------------------------------------------------------------------------------------------------------------------------------------------------------------AATATTG-CCAA-TTATAATTGGTAG----TCCTGA-TATAAGTTTTCCACGTTTAAATAACTTGAGTTTTT-GGTTGTTGCCTGT…
	KX356875	------------------------------------------------------------------------------------------------------------------------------------------------------------------------------------------------------------------------------------------------------------------------------------------------------GGTGGT--TTTGGTAATTGAATATTA-CCTT-TAATGGTAGGCTC----TCCAGA-TATAAGCTTTCCTCGTTTAAATAATTTAAGTTTTT-GATTGCTTCCTGT…
	MH247928	-----------------------------------------------------------------------------------------------GACGTTGTATTTTTTGTTTGGTTTATGATCAGGTATAGTTGGT-----ACAGGGTTATCTTTAATTATTCGTTTGGAACTAGCTAAACC---GGGGTTAT---TG-TTAGG-----TAAC---GGTCAATTATATAATTCAATTATTACGGCACATGCTA-TTTTAATGATTTTTTTTATGGTTATACCAAGAATAATTGGTGGT--TTTGGTAATTGAATAGTA-CCTT-TAATGTTGGGTGC----ACCCGA-TATAAGGTTTCCTCGTTTAAATAATTTAAGTTTTT-GATTATTGCCTAC…
	MH247963	-----------------------------------------------------------------------------------------------GACATTGTATTTTTTGTTTGGTTTATGATCAGGAATAGTGGGA-----ACAGCTTTGTCTTTAATTATTCGTTTAGAGTTGGCTAAACC---GGGGTTAT---TG-TTGGG-----TAAC---GGGCAGTTGTATAATTCTATTATTACTGCACATGCAA-TTTTAATAATTTTTTTTATGGTTATGCCTAGAATAATTGGTGGT--TTTGGCAATTGGATAGTA-CCTT-TAATGTTGGGTGC----TCCTGA-TATAAGATTTCCACGTTTAAATAATTTAAGATTTT-GGTTGTTGCCTAC…
	EU753193	-------------------------------------------------------------------------------------------------------------------------------------------------------------------------------------------------------------------------------------------------------------------------------------------------TGATTGGTGGT--TTTGGTAATTGAATAGTG-CCTT-TAATGTTGGGGGC----ACCGGA-TATAAGTTTTCCTCGTTTGAATAATTTAAGTTTTT-GGTTGTTGCCAAC…
	HM744778	-----------------------------------------------------------------------------------------------GACGTTGTATTTTTTGTTTGGTTTGTGATCTGGGATAATTGGT-----ACAGCTTTGTCGTTAATTATTCGTTTGGAGTTAGCAAAGCC---GGGAATTT---TG-TTAGG-----TAAT---GGGCAATTGTATAATTCTATTATTACGGCACATGCAA-TTTTAATAATTTTTTTTATGGTAATACCTAGTATAATCGGTGGT--TTTGGTAATTGAATATTG-CCGT-TAATGTTGGGTGC----GCCGGA-TATAAGTTTTCCTCGTTTGAATAATTTAAGATTTT-GATTGTTGCCTAC…
	OR429455	---------------------------------------------------------------------------------GATAAAGATATTGGAACTTTATATTTTTTGTTTGGTTTGTGATCAGGTATAGTTGGT-----ACAAGGTTATCGTTAATTATTCGTTTAGAGTTAGCAAAGCC---AGGAATTT---TA-TTGGG-----TAAT---GGACAATTGTATAATTCTATTATTACAGCTCATGCTA-TTTTAATAATTTTTTTTATAGTAATACCAAGAATAATTGGTGGT--TTTGGAAATTGGATGTTG-CCAT-TAATATTGGGGGC----ACCCGA-TATAAGTTTTCCTCGTCTTAATAATTTGAGATTTT-GATTATTGCCCAC…
	FJ172978	-----------------------------------------------------------------------------------------------TACTCTTTATTTTTTGTTTGGTTTGTGATCAGGTATGGTTGGT-----ACTGGTTTATCTTTGATTATTCGTTTGGAGTTGGCTAAACC---CGGGTTAT---TG-TTGGG-----TGAT---GGTCAATTATATAATTCTATTATTACAGCTCATGCTA-TTTTAATAATTTTTTTTATAGTAATACCTACTATAATTGGGGGT--TTTGGTAATTGAATACTT-CCTT-TAATATTGGGAGC----TCCTGA-TATAAGTTTTCCTCGTTTAAATAATTTAAGTTTTT-GATTATTACCTAC…
	OM422669	------------------------------------------------------------------------------------------------------------------------------------------------------------------------------------------------------------------------------------------------------------------------------------------CCTACTATGATTGGTGGT--TTTGGTAATTGGCTTTTA-CCTT-TGATGTTGGGTTG----TCCAGA-TATGAGTTTTCCTCGTTTAAATAATTTAAGTTTTT-GATTATTACCTGT…
	FJ009627	-------------------------------------------------------------------------------------------------------------------------------------------------------------------------------------GCC---TGGGTTCT---TTGATTGG-----TGAT---GGTCAACTTTATAATTCTATTTTGACTGCTCATGCTATTTTTGATAATTTTTTTTATGGTTATGCCAAGTATAATTGGTGGT--TTTGGTAATTGAATAGTT-CCTG-TTATGCTTGGTGC----TCCTGA-TATGAGTTTTCCTCGTTTAAATAATATTAGTTTTT-GGTTGTTGCCAAC…
	OL890689	---------------------TTGTTTGATAAAAGTAATAAGTATTATAGTGGTATTTCTTATTGGTTTGAGTCTTCTAATCATAAAGATATTGGTACTTTATATTTGATTTTTGGTATTTGGTGTGGTATGGTTGGT-----TCTGCTTTGTCTATATTGATTCGTATGGAGTTAAGTAAACC---TGGGTTTT---TT-ATTGG-----TGAT---GGTCAGTTGTATAATTCTATTTTAACTGCTCATGCTA-TTTTGATGATTTTTTTCATGGTTATGCCTGCGATAATTGGTGGA--TTTGGTAATTGAATAGTT-CCTT-TAATGTTAGGTGC----TCCTGA-TATGAGTTTTCCTCGCTTGAATAATATTAGTTTTT-GATTATTACCTAG…
	MH049728	---------------------------------------------------------------------------------------------------------------------------------------------------------------------------------------------------------------------------------------------------------------------------------------------------------------------------------CCTT-TGATGTTAGGTGC----TCCTGA-TATGAGTTTTCCTCGTTTGAATAATATTAGTTTTT-GATTATTGCCAAG…
	MF668050	---------------------------------------------------------------------------------CATAAAGATATTGGTACTTTATATTTTATCTTTGGCTTGTGGTCCGGTATAGTAGGT-----ACTAGTCTATCTATAATTATTCGTTTAGAGTTAGCAAAGCC---CGGATTGT---TA-ATAGG-----AAAT---GGGCAGTTATATAATTCTATTATTACTGCACATGCAT-TCCTGATAATTTTTTTTATAGTAATACCAACTATAATTGGGGGG--TTTGGTAACTGAATATTA-CCCC-TTATATTAGGTGC----ACCAGA-TATAAGTTTTCCTCGTTTAAATAACTTAAGTTTTT-GATTATTACCAAC…
	KJ531156	---------------------------------------------------------------------------------------------------------------------------------------------------------------------------------------------------------------------------------------------------------------------------------------------------------GGT--TTTGGTAATTGAATGTTA-CCTT-TAATACTGGGGGC----TCCGGA-TATGAGTTTTCCACGTTTAAATAATTTAAGATTTT-GGTTGTTACCCAC…
	MT338558	-----------------------------------------------------------------------------------------------------------------------------------------------------------------------TTAGAATTATCAAAACC---GGGTGTTT---TA-TTGTG-----AGAT---GGGCAGTTATATAATACTATTATTACTGCTCATGCGT-TTTTGATAATTTTTTTTATGGTTATACCTAGTATAATTGGTGGT--TTTGGAAATTGAATATTA-CCTT-TAATATTAGGTGC----CCCNGA-TATAAGTTTTCCTCGTTTAAATAATTTAAGTTTTT-GGTTGTTACCAAC…
	GU367869	------------------------------------------------------------------------------------------------------------------------------------------------------------------------------------------------------------------------------------------------------------------------------------------CCTACTATGATTGGTGGT--TTTGGTAATTGACTTCTA-CCTC-TTATATTAGGGTC----TCCTGA-TATAAGTTTTCCTCGTTTGAATAACTTGAGTTTTT-GACTCTTACCAGT…
	KX356849	------------------------------------------------------------------------------------------------------------------------------------------------------------------------------------------------------------------------------------------------------------------------------------------CCTACTATGGATGGTGGT--TTTGGTAATTGACTCTTA-CCCT-TGATATTAGGTTC----TCCTGA-TATGAGGTTTCCTCGTTTAAATAATTTGAGGTTTT-GATTATTGCCTGT…
	JN122013	------------------------------------------------------------------------------------------------------------------------------------------------------------------------------------------------------------------------------------------------------------------------------------------------------------------------------------------ATTGGGTTG----TCCTGA-TATAAGTTTTCCACGTTTGAATAATTTGAGTTTTT-GGCTTCCTCCTTT…
	KT372244	-----------------------------------------------------------------------------------------------TACTCTTTATTTCCTGTTTGGTTTATGATCAGGTATAGTAGGT-----TCTAGATTGTCTTTTATTATTCGTTTGGAATTGTCTAAGCC---TGGTTTGT---TG-TTAGT-----TAAT---GGTCAGTTGTATAATTCAATTATTACTGCTCATGCCT-TTTTAATAATTTTTTTTATGGTTATGCCTTCTATAATTGGTGGT--TTCGGAAATTGATTATTG-CCTT-TGATATTGGGTAG----CCCTGA-TATAAGTTTTCCTCGTTTAAATAATTTGAGTTTTT-GATTATTGCCTGT…
	OQ200449	---------------------------------------------------------------------------------------GATATTGGAACTTTGTATTTTCTTTTTGGTTTGTGGTCTGGTATGGCGGGA-----ACTGCTTTATCTTTGTTAATTCGTTTAGAGTTGTCTAAACC---CGGAGCTT---TG-TTAAG-----TAGG---GGTCAGCTGTATAATTCTGTTATTACTGCTCATGCTT-TTTTAATAATTTTTTTTATGGTGATGCCGACAATGATTGGGGGG--TTTGGTAATTGAATGTTG-CCGT-TAATATTGGGGGC----TCCCGA-TATAAGTTTTCCCCGTTTAAATAATTTAAGGTTTT-GATTGTTACCTAC…
	MT520708	------------------------------------------------------------------------------------------------AGTCTTTATTTTATTTTTGGTTTGTGGTCTGGTTTTTTGGGT-----ACTTGTTTGTCGGTTATTATTCGTGTTGAATTGTCTAAGCC---TGGTTTTT---TT-TTGGA-----TAAT---GGTCAGCTTTACAATAGTATTATTACTTCTCATGCTC-TTTTGATGATTTTTTTTATGGTTATACCTGTGATGATTGGTGGT--TTTGGTAATTGGATGTTA-CCTT-TAATGTTGGGTTG----TCCTGA-TATAAGTTTTCCTCGTTTGAATAATTTGAGTTTTT-GGTTACTTCCTAC…
	MT712701	------------------------------------------------------------------------------------------------------------------------------------------------------------------------------------------------------------------------------------------------------------------------------------------CCTACTATGGATGGTGGT--TTTGGTAATTGGATGTTG-CCTA-TTATGTTAGGTTG----TCCGGA-TATGAGTTTTCCTCGTTTGAATAATTTGAGTTTTT-GATTGTTGCCTGT…
	AB849953	-------------------------------------------------------------------------------------------------------------------------------------------------------------------------------------------------------------------------------------------------------------------------------------------------------------------------GTTATTA-CCTT-TAATATTGGGTTG----TCCTGA-TATAAGTTTTCCTCGTTTAAATAATTTAAGTTTCT-GATTATTACCTGT…
	LC208766	-----------------------------------------------------------------------------------------------------------------------------------------------------------------------------------------------------------------------------------------------------------------------------------------------------------------------TGAATAGTA-CCTT-TAATATTAGGTGC----TCGTGA-TATAAGTTTTCCTCGTTTAAATAATTTAAGATTTT-GACTTCTTCCTGT…
	AB526295	----------------------------------------------------------------------------------------------------------------------------------------------------------------------------------------------------------------------------------------------------------------------------------------------------------------------------------------------------------------TAAGATTCCCTCGTTTAAATAATATTAGTTTTT-GACTTTTACCTGT…
	MW042958	---------------------------------------------------------------------------------------------GGTACACTTTACTTTTTATTTGGTTTATGGTCTGGTATAATCGGT-----ACTAGCTTGTCTTTAATTATTCGTTTAGAGTTAGCAAAACC---GGGTTTAT---TG-TTAAA-----TAAT---GGTCAGTTATATAATTCAATTATTACAGCCCACGCTA-TTTTAATAATTTTTTTTATAGTAATACCCACAATAATTGGGGGT--TTTGGTAATTGAATATTA-CCTT-TGATATTAGGTGC----TCCCGA-TATAAGGTTTCCTCGTTTAAATAATTTAAGGTTTT-GGTTATTACCCAC…
	AB368531	----------------------------------------------------------------------------------------------------------------------------------------------------------------------------------------------------------------------------------------------------------------------------------------------------------------------TTGAATACTT-CCTA-TTATAATTGGGTC----TCCTGA-TATAAGATTTCCACGTCTAAATAATTTAAGATTTT-GGTTATTACCCGT…
	MT154508	-----------------------------------------------------------------------------------------------------------------------------------------------------------------------------------------------------------------------------------------------------------------------------------------------------------------------------GTT-CCTT-TAATGTTGGGGGC----TCCTGA-TATAAGTTTTCCGCGTTTGAATAATTTGAGTTTTT-GATTGTTGCCAAC…
	MW843794	-----------------------------------------------------------------------------------------------------------------------------------------------------------------------------------------------------------------------------------------------------------------------------------------------------------------------------TTG-CCTT-TGATGTTGGGTGC----ACCTGA-TATAAGTTTTCCTCGTTTGAATAATTTAAGGTTTT-GGTTGTTACCTAC…
	OM135618	------------------------------------------------------------------------------------AAAGATATTGGTACTCTTTATTTGATTTTTGGTTTATTTTCTGGTATGATTGGT-----TCTAGTTTATCAATGATTATTCGTTTTGAGTTAAGTAAGCC---TGGTTTTT---TT-TTAGG-----TGAT---GGTCAGTTGTATAATTCTATTTTAACTGCTCATGCTA-TTTTGATGATTTTTTTTATGGTTATGCCTAGAATGATTGGTGGT--TTTGGTAATTGAATAATT-CCTT-TAATGCTTGGTTC----TCCTGA-TATAAGCTTTCCTCGTTTGAATAATTTAAGTTTTT-GGTTACTTGTAAC…
	OR075100	------------------------------------------------------------------------------------------------------------------------------------------------------------------------------------------------------------------------------------------------------------------------------------------CCTACTATGATTGGTGGT--TTTGGTAATTGATTGTTA-CCTC-TTATACTTGGCTC----TCCTGA-TATAAGTTTTCCTCGGTTAAATAATCTTAGTTTTT-GACTTCTTCCTGT…
	MT116990	---------------------------------------------------------------------GAAAGTTCTAATCATAAGGATATTGGCACGTTGTATTTTCTTTTTGGTTTGTGATCTGGTATAGTGGGA-----ACTGGGTTGTCGTTGATTATTCGTTTAGAGTTAGCCAAGCC---TGGTGTGC---TG-TTAAA-----TAAC---GGTCAATTATATAATAGTATTATTACTGCTCATGCTA-TTTTAATAATTTTTTTTATAGTTATGCCTAGTATAATTGGTGGG--TTTGGTAATTGAATGTTG-CCGT-TGATATTGGGTGC----CCCCGA-TATAAGTTTTCCACGTTTAAATAATTTAAGTTTTT-GATTGTTACCTAC…
	LC606097	-----------------------------------------------------------------------------------------------------------------------------------------------------------------------------------------------------------------------------------------------------------------------------------------------------------------------------------------------------------------GAGTTTTCCTCGTTTTAATAATTTAAGTTTTT-GGTAGTACCCAAC…
	MF668041	---------------------------------------------------------------------------ACCAATCATAAAGATATTGGCACATTGTATTTTCTTTTTGGGTTGTGGTCAGGTATAATTGGT-----ACTAGTTTATCTTTGATTATTCGTTTGGAGTTATCTAAACC---AGGGTTGT---TG-TTGGG-----CAAT---GGGCAGTTATATAATTCTATTATTACTGCACATGCTA-TTTTGATAATTTTTTTTATGGTAATGCCATCTATAATTGGTGGT--TTTGGTAATTGGATGTTG-CCGT-TGATGTTGGGCGC----TCCAGA-TATGAGTTTTCCACGTTTGAATAATTTAAGTTTTT-GGTTGTTGCCTAC…
	EF011094	---------------------------------------------------------------------------------------------------------------------------------------------------------------------------------------------------------------------------------------------------------------------------------------------------------------------------GGTTG-----------------------TCCTGA-TATAAGTGGTCCTCGTTTAAATAATTTGAGTTTTT-GACTTTTGACCAA…
	CB015354	----------------------------------------------------------------------------------------------GGACTTTGTATTTTTTGTTTGGTTTGTGATCAAGAATAGTGGGT-----ACTAGATTGTCTTTAATTATTCGTTTAGAGTTGGCAAAACC---CGGAATTT---TG-TTGAA-----TAAT---GGTCAATTGTATAATTCAATTATTACGGCTCACGCAA-TTTTGATGATTTTTTTTATAGTAATGCCTACTATAATTGGTGGG--TTTGGTAATTGAATGTTG-CCTT-TGATATTGGGGGC----ACCTGA-TATAAGTTTTCCTCGTTTAAATAATTTAAGATTTT-GATTGTTACCTAC…
	MK597917	---------------------------------------------------------------------------------------------------------------------------------------------------------------------------------------------------------------------------------------------------------------------------------------------------------------------------------------------------------------ATAAGTTTTCCACGTTTGAATAATCTGAGTTTTT-GGTTGTTACCTGT…
	KT262935	------------------------ATTAATATATATAAAAAGTATCAAGGCGGTTTGTCTGTTTGGTTGGAAAGATCTAATCATAAAGATATTGGGACATTATATTTTTTATTTGGGTTATGATCAGGTATGGTCGGA-----ACTAGATTATCATTAATTATTCGTTTGGAGTTGGCAAAGCC---AGGTTTAT---TA-CTTGG-----GAAT---GGTCAATTGTATAATTCTATTATTACGGCTCATGCAA-TTTTAATAATTTTTTTTATAGTTATACCTAGTATAATCGGTGGG--TTTGGTAATTGAATAGTA-CCGT-TGATGTTGGGGGC----GCCGGA-TATAAGGTTCCCACGTTTAAATAATTTAAGTTTTT-GGTTATTACCAAC…
	ON063477	---------------------------------------------------------------------------------------------------------------------------------------------------------------------------------------------------------------------------------------------------------------------------------------------------------------------------TGCTT-CCTC-TTATGCTTGGTTG----TCCTGA-TATAAGTTTTCCTCGTTTGAATAATTTGAGTTTTT-GACTTTTGCCTAC…
	MW042956	---------------------------------------------------------------------------------------------GGTACTTTATATTTTTTGTTTGGTTTGTGATCAGGAATAATCGGT-----ACTAGTTTATCTTTAATTATTCGTTTAGAATTGGCCAAGCC---TGGTTTAT---TG-TTGGG-----TAAT---GGTCAGTTGTATAATTCTATTATTACAGCGCATGCAA-TTTTAATAATTTTTTTTATGGTTATGCCTACAATAATTGGTGGT--TTTGGTAATTGAATATTG-CCTT-TAATATTAGGTGC----ACCGGA-TATAAGATTTCCCCGTCTTAATAATTTAAGATTTT-GATTATTGCCCAC…
	KY272634	-----------------------------------------------------------------------------------------------------------------------------------------T-----TCTTGTCTTTCTGTTATTATTCGTTTGGAGCTTTCTAAACC---TGGTTTAT---TC-ATTGG-----TAAT---GGTCAATTGTATAATAGTATTATTACTTCTCATGCTT-TACTTATAATTTTTTTTATGGTTATACCTAGTATGGTGGGGGGG--TTTGGAAACTGGATAGTT-CCTT-TAATACTTGGCAG----TCCTGA-TATAAGTTTTCCTCGTTTAAATAATTTGAGTTTTT-GATTATTACCTAC…
	KP641613	-----------------------------------------------------------------------------------------------AACTTTGTATTTTTTGTTTGGTCTTTGATCAGGTATGTTAGGG-----ACTTCATTGTCTTTAATGATTCGTTTAGAGTTATCTAAGCC---AGGTTTAT---TA-TTATG-----TAGA---GGTCAGTTATATAATTCTATTATTACGGCTCATGCTA-TTTTAATGATTTTTTCCATGGTTATACCTACTATAATTGGTGGT--TTTGGGAATTGAATGTTA-CCTT-TAATATTGGGGGC----ACCGGA-TATAAGGTTTCCTCGTTTAAATAATTTAAGTTTTT-GGTTATTGCCTAC…
	GU190758	------------------------------------------------------------------------------------------------------------------------------------------------------------------------------------------------------------------------------------------------------------------------------------------CCTACTATGATTGGTGGT--TTTGGTAATTGAATGGTT-CCTT-TAATGTTGGGTTC----TCCTGA-TATGAGTTTTCCTCGTTTGAATAATTTAAGTTTTT-GGTTATTACCCGT…
	OL582567	------------------------ATTAATTTATATAAAAAATATCAAGGAGGTTTAGCGACATGATTAGAAAGTTCTAATCATAAGGATATTGGTACTTTGTATTTTTTGTTTGGGCTGTGATCAGGTATGATTGGT-----ACTAGATTATCATTAATTATTCGTTTAGAATTGGCAAAACC---TGGTTTGT---TG-TTGGG-----TAAT---GGACAACTTTATAATTCGATTATTACGGCGCATGCTA-TTTTAATGATTTTTTTTATGGTTATGCCTACAATAATTGGTGGT--TTTGGTAATTGGATGGTA-CCTT-TAATGCTGGGTGC----ACCAGA-TATAAGTTTTCCGCGTTTGAATAATTTAAGTTTTT-GATTGTTGCCCAC…
	LN912989	-----------------------------------------------------------------------------------------------------------CTCGAGAAGCTTGTCGACGAATTCAG--------------------------------------------------------------------------------------------------------------------------------------------------ATTCCTACTATGATTGGTGGT--TTTGGTAATTGAATATTA-CCTT-TAATATTGGGGGC----TCCTGA-TATAAGTTTTCCACGTTTAAATAATTTAAGTTTTT-GATTGCTTCCAAC…
	OR887539	---------------------------------------------------------------------------------CATAAAGATATTGGTACTTTATTTTTTATTTTTGGTTTGTGGTCAGGTATAGTGGGG-----ACAAGTTTTTCTTTAATTATTCGTTTGGAGTTAGCAAAGCC---TGGGTTGT---TA-TTTGG-----CAAT---GGTCAGTTGTATAACTCAATTATTACAGCTCATGCTA-TTTTAATAATTTTTTTTATAGTTATACCTAGGATGATTGGGGGT--TTTGGTAATTGAATGTTG-CCTC-TTATGTTAGGGGC----CCCAGA-TATAAGTTTTCCTCGTTTAAATAATTTAAGTTTCT-GGTTGTTACCTAC…
	KT581635	------------------------------------------------------------------------------------------------ACCTTATATTTTTTGTTTGGTCTTTGGTCTGGAATGGTTGGT-----GCGGGTCTTTCTTTAATCATTCGTGTAGAGTTGTCAAAACC---TGGTTTGT---TG-TTGGG-----TAAT---GGTCAGTTATATAATTCTATTATTACTGCACATGCTT-TTTTAATAATTTTTTTTATGGTGATACCTACTATGATTGGAGGT--TTTGGAAATTGATTATTA-CCTT-TGATGTTAGGTAG----ACCTGA-TATAAGTTTTCCTCGTTTAAATAATTTAAGTTTTT-GGTTGTTACCTGT…
	MH460768	-----------------------------------------------------------------------------------------------TACGTTGTATTTTTTGTTTGGTTTGTGATCGGGTATGGTTGGA-----ACTAGTTTATCTTTAATTATTCGTTTGGAGTTGGCTAAACC---AGGGCTGT---TA-TTGGG-----AAAT---GGTCAGCTATATAATTCGATTATTACGGCGCATGCTA-TTTTAATAATTTTTTTTATAGTTATACCCACAATAATTGGTGGT--TTTGGTAATTGAATGGTT-CCTT-TAATATTGGGGGC----ACCGGA-TATAAGTTTTCCTCGTTTAAATAATTTAAGTTTTT-GATTATTGCCTAC…
	MT409395	------------------------ATTAATATATATAAAAAATATCAGGGAGGTTTGTCAGTTTGATTAGAAAGTTCTAACCATAAAGATATTGGTACATTATATTTTTTGTTTGGTTTGTGATCAGGTATGGTGGGA-----ACAAGATTGTCTTTAATTATTCGTTTAGAGTTAGCTAAGCC---GGGATTGT---TA-TTAGG-----TAAT---GGACAGCTATATAATTCAATTATTACGGCTCATGCAA-TTTTAATAATTTTTTTTATGGTTATGCCCAGAATAATTGGTGGT--TTTGGTAATTGAATGGTT-CCTT-TGATGTTAGGGGC----TCCGGA-TATAAGTTTTCCTCGTTTAAATAATTTAAGTTTTT-GATTATTGCCAAC…
	AB246085	---------------------------------------------------------------------------------------------------------------------------------------------------------------------------------------------------------------------------------------------------------------------------------------------------------------------------------------------------------------------------CGTCTTACTAATTTAAGTCTTT-GGTTATTACCAAC…
	AB252222	-------------------------------------------------------------------------------------------------------------------------------------------------------------------------------------------------------------------------------------------------------------------------------------------------------------------------ATTACTT-CCTT-TAATGTTAGGTGC----TCCTGA-TATAAGATTTCCTCGTTTAAATAATTTAAGTTTTT-GATTATTACCTGT…
	LC063862	---------------------------------------------------------------------------------------------------------------------------------------------------------------------------------------------------------------------------------------------------------------------------------------------------------------------------------------------------------------------------------AATAATTTAAGTTTTT-GATTATTACCTAC…
	CB037125	CGGCCATTTACGNNGCCGGGATTTTATATTATATATAAAAAATATCAAGGTGGATTATCAGTGTGGTTAGAAAGATCTAATCATAAAGATATTGGTACTCTTTACTTTTTGTTTGGTTTGTGATCGGGTATAGTTGGT-----ACTAGATTGTCATTAATTATTCGTTTGGAGTTGGCCAAACC---TGGAATTT---TG-TTGGG-----CAAC---GGTCAATTGTATAATTCAATTATCACTGCTCATGCTA-TTTTAATAATTTTTTTTATAGTTATACCAAGAATAATTGGGGGT--TTTGGTAATTGAATGTTA-CCTT-TAATGTTGGGTGC----TCCCGA-TATAAGTTTTCCTCGTTTAAATAACTTAAGTTTTT-GATTGTTACCAAC…
	KX185154	------------------------ATTAATATATATAAAAAATATCAAGGAGGGTTGTCAGTATGATTGGAGAGATCTAATCATAAGGATATTGGTACTCTTTATTTTTTGTTTGGTTTGTGGTCAGGAATAGTAGGT-----ACTAGTTTATCGTTAATTATTCGTTTGGAATTAGCAAAACC---AGGATTAT---TA-TTGGG-----GAAC---GGTCAGTTATATAATTCTATTATTACTGCTCATGCTA-TTTTAATAATTTTTTTTATAGTAATACCAAGGATAATTGGTGGT--TTTGGTAATTGAATGTTA-CCAC-TAATGTTAGGTGC----ACCTGA-TATAAGATTTCCTCGTTTGAATAATTTAAGATTTT-GGTTATTACCAAC…
	JX979197	------------------------------------------------------------------------------------------------------------------------------------------------------------------------------------------------------------------------------------------------------------------------------------------CCTACTATGATTGGTGGT--TTTGGTAATTGAATATTG-CCTT-TAATATTAGGTAG----TCCTGA-TATAAGTTTTCCACGTTTAAATAATTTAAGTTTTT-GATTGTTACCTGT…
	MT116994	---------------------------------------------------------------------GAAAGTTCTAATCATAAGGATATTGGTACATTGTATTTTTTGTTTGGTTTGTGATCAGGTATAGTGGGC-----ACTGCTTTGTCTTTAATTATTCGTCTAGAGTTGGCAAAGCC---TGGTATTT---TG-TTAGG-----TAAT---GGTCAATTATATAATACTATTATTACAGCCCATGCTA-TTTTAATAATTTTTTTTATAGTAATACCAAGAATAATTGGTGGG--TTTGGTAATTGAATATTG-CCTT-TAATGTTAGGTGC----TCCCGA-TATAAGTTTTCCTCGTCTTAATAATTTAAGATTTT-GGTTATTACCTAC…
	MN238680	-----------------------------------------------------------------------------------------------------------------------------------------------------------------------------------------------------------------------------------------------------------------------------------------------------------------GGTAATTGAATGTTA-CCAT-TAATATTGGGAGC----ACCGGA-TATAAGTTTTCCTCGTTTGAATAATTTAAGTTTTT-GGTTGTTACCTAC…
	AB245052	--------------------------------------------------------------------------------------------------------------------------------------------------------------------------------------------------------------------------------------------------------------------------------------------------------------------AACTGAATATTG-CCTT-TAATGTTGGGGGC----ACCCGA-TATAAGTTTTCCTCGTTTAAATAACTTGAGTTTTT-GATTGTTACCTAC…
	KF361319	------------------------------ATATATAAGAAATATCAAGGAGGTTTAGCTACGTGGTTGGAAAGTTCTAATCACAAGGATATTGGTACGTTGTATTTTTTGTTTGGTTTGTGATCTGGTATGGTAGGT-----ACAGGTTTGTCTTTAATTATTCGTTTAGAATTGGCAAAACC---TGGTTTGT---TG-TTGGG-----TAAT---GGTCAGTTGTATAATTCTGTTATTACTGCGCATGCTA-TTTTAATAATTTTTTTTATGGTAATGCCTACAATAATTGGTGGT--TTTGGTAATTGAATGGTT-CCGT-TAATATTGGGGGC----TCCGGA-TATAAGTTTTCCTCGTTTGAATAATTTAAGTTTTT-GGTTATTACCTAC…
	MW517831	---------------------------------------------------------------------------------------------------------------------------------ATAGTGGGT-----ACGAGTTTATCATTAATTATTCGTTTGGAATTGGCTAAGCC---CGGTTTGT---TG-TTGGG-----TAAT---GGACAATTATATAATTCAATTATTACTGCGCATGCTA-TTTTAATAATTTTTTTTATGGTAATACCTACGATAATTGGTGGT--TTTGGTAATTGAATAGTT-CCTC-TAATATTGGGTGC----TCCAGA-TATGAGTTTTCCACGTTTAAATAATTTAAGGTTTT-GGTTATTACCTAC…
	KF573749	------------------------ATAAATATATATAAAAAATATCAAGGTGGTTTATCAGTTTGGTTAGAGAGTTCTAATCATAAGGATATTGGTACATTATACTTTTTGTTTGGTTTGTGATCTGGTATAATTGGT-----ACTAGTTTGTCTTTAATTATTCGTTTGGAGTTATCTAAGCC---GGGTTTGT---TA-TTGGG-----TAAT---GGACAGTTGTATAATTCTATTATTACTGCTCATGCTT-TTTTAATAATTTTTTTTATGGTTATGCCAAGTATAATTGGTGGT--TTTGGTAATTGAATGTTA-CCAT-TGATGCTAGGTGC----TCCCGA-TATAAGTTTTCCTCGTTTAAATAATTTAAGTTTTT-GATTATTGCCCAC…
	MK295856	------------------ATTTTGAGTAATATATATAAAAAGTATCAAGGTGGTTTGTCGGTTTGATTAGAAAGTTCTAATCATAAAGATATTGGGACGCTTTATTTTTTGTTTGGTTTGTGATCTGGTATAATTGGT-----ACAAGTTTATCATTGATTATTCGTTTGGAGTTGGCTAAACC---TGGGTTGT---TA-TTAAG-----AAAT---GGACAATTGTATAATAGGATTATTACGGCTCACGCTA-TTTTAATAATTTTTTTTATAGTAATACCAAGAATAATTGGTGGT--TTTGGTAATTGAATGTTA-CCTC-TTATGTTGGGAGC----TCCTGA-TATAAGGTTTCCTCGTTTAAATAATTTAAGATTCT-GGTTATTACCAAC…
	GQ888713	------------------ATTTTA---AATATATATAAAAAGTATCAAGGTGGTTTGTCTGTTTGGTTAGAAAGTTCTAATCATAAAGATATTGGGACATTATATTTTTTGTTTGGTTTGTGATCTGGTATAATTGGT-----ACAAGATTGTCTTTAATTATTCGTTTGGAGTTGGCTAAACC---TGGTTTAT---TG-TTAAG-----AAAT---GGACAGTTGTATAATAGTATTATTACAGCCCATGCAA-TTTTAATAATTTTTTTTATGGTAATGCCTAGTATAATTGGTGGT--TTTGGTAATTGAATGTTG-CCTT-TAATATTAGGGGC----TCCTGA-TATAAGATTTCCTCGTTTAAATAATTTAAGGTTTT-GATTATTACCTAC…
	LC088310	--------------------------------------------------------------------------------------------------------------------------------------------------------------------TGGTTTGTGTTGGGTAAC------------------------------------GGTCAGTTGTATAATTCTATTATTACAGCACATGCTA-TTTTAATGATTTTTTTTATGGTTATACCTAGTATAATTTGTGGT--TTTGGTAATTGAATGTTG-CCTT-TAATGTTGGGGGC----TCCTGA-TATGAGTTTTCCTCGTTTAAATAATTTAAGTTTTT-GATTATTACCAAC…
	MH247986	-----------------------------------------------------------------------------------------------GACATTATATTTCTTGTTTGGTTTGTGATCAGGTATGGTTGGG-----ACCAGTTTGTCATTAATTATTCGTTTGGAGTTAGCTAAGCC---TGGATTAT---TG-TTGGG-----CAAT---GGTCAATTGTATAACTCTATTATTACTGCTCATGCAA-TTTTAATAATTTTTTTTATAGTTATACCCAGTATAATTGGTGGG--TTCGGTAATTGAATGGTG-CCGT-TAATGTTAGGTGC----TCCAGA-TATAAGATTTCCTCGTTTGAATAATTTAAGGTTTT-GGTTATTACCAAC…
	KX356900	------------------------------------------------------------------------------------------------------------------------------------------------------------------------------------------------------------------------------------------------------------------------------------------------------GGTGGT--TTTGGTAATTGGTTATTG-CCTT-TAATGTTGGGATC----TCCTGA-TATAAGATTTCCTCGTTTTAATAATCTAAGGTTTT-GGTTGCTTCTTGT…
	AB067761	-------------------------------------------------------------------------------------------------------------------------------------------------------------------------------------------------------------------------------------------------------------------------------------------------------------------------AATGCTT-CCTT-TGATATTGGGTTC----TCCGGA-TATAAGTTTTCCTCGCCTTAATAATTTGAGGTCT--GGTTGCTGCCTGT…
	MT520724	------------------------------------------------------------------------------------------------AGTCTTTATTTTTTGTTTGGTTTTTGGTCAGGTTTGTTAGGT-----TCAAGACTTTCAATTATTATTCGTTTTGAATTGTCTAAACC---TGGTTTTT---TTTT-AGA-----TAGT---GGGCAACTGTATAATTCTGTTATTACATCTCATGCTT-TGTTAATGATTTTTTTTATAGTTATACCTGTGATGATCGGAGGT--TTTGGTAATTGGCTCTTA-CCTT-TGATGTTAGGTTG----TCCGGA-TATGAGTTTTCCCCGTTTAAATAATTTGAGTTTTT-GATTATTACCCAC…
	FN397772	-------------------------------------------------------------------------------------------------------------------------------GTATAATTGGT-----ACCAGACTTTCAATAATTATCCGTTTTGAATTGGCTAAGCC---CGGTTATT---TTTT-AGG-----GAAC---GGTCAGTTATACAACTCAGTTATTACAGCGCATGCTT-TGTTAATAATTTTTTTTATGGTTATACCAACAATAATTGGGGGC--TTCGGTAACTGAATACTC-CCTC-TTATACTTGGTTC----TCCTGA-TATAAGTTTTCCACGTTTAAATAATCTGAGGTTTT-GACTCCTTCCTAC…
	LC459360	-------------------------------------------------------------------------------------------------------------------------------------------------------------------------------------------------------------------------------------------------------------------------------------------------------------------------------------------------------------------------------------ATATTAGATTTT-GATTATTGCCTAG…
	LC369498	-------------------------------------------------------------------------------------------------------------------------------------------------------------------------------------------------------------------------------------------------------------------------------------------------------------------------GTTGCTT-CCTT-TAATATTGGGGGC----GCCGGA-TATAAGGTTTCCTCGTTTAAATAATCTTAGGTTTT-GGTTGTTGCCTGT…
	AY508037	------------------------------------------------------------------------------------------------------------------------------------------------------------------------------------------------------------------------------------------------------------------------------------------------------GGTGGT--TTTGGTAATTGGCTTTTA-CCTC-TTATATTAGGATC----TCCTGA-TATAAGTTTTCCGCGTCTTAATAATTTAAGTTTTT-GGCTTCTACCAGT…
	FJ907319	-----------------------------------------------------------------------------------------------TACTCTTTATTTTTTATTTGGTTTGTGGTCTGGTATAGTAGGT-----ACTAGTCTTTCTCTTATTATTCGTCTTGAGTTAGCTAAGCC---TGGTCTTT---TGTT-AGG-----CAAT---GGTCAACTTTATAACGCTGTTATTACTTCTCATGCTA-TTTTAATAATTTTTTTTATGGTTATGCCTACAATGATTGGTGGT--TTTGGTAACTGGATGTTA-CCTC-TTATATTGGGGGC----GCCCGA-TATAAGTTTTCCTCGTCTTAATAACTTAAGATTTT-GACTTTTACCAAC…
	AY508048	------------------------------------------------------------------------------------------------------------------------------------------------------------------------------------------------------------------------------------------------------------------------------------------------------GGTGGT--TTTGGTAATTGATTACTT-CCAT-TGATATTAGGGGC----CCCCGA-TATAAGATTTCCACGGCTTAATAATTTAAGGTTTT-GACTTTTACCTAC…
	LC632082	-----------------------------------------------------------------------------------------------TACATTGTATTTTCTGTTTGCTCTTTGATCAGGTATAGTAGGT-----ACTTCTCTTTCTATAATTATTCGTTTTGAATTATTTTCACC---AGGTTCTT---TGTT-AGC-----TTCT---TCTCAGATATATAATGCGACTATTACTGCTCATGCTT-TTGTTATAATTTTTTTTATAGTTATACCTGCAATAATTGGTGGT--TTTGGTAATTGAATGTTA-CCTT-TAATACTAGGTTC----ACCTGA-TATGTGTTTTCCTCGTTTAAATAATCTAAGATTTT-GACTTTTACCCAC…
	KX356839	------------------------------------------------------------------------------------------------------------------------------------------------------------------------------------------------------------------------------------------------------------------------------------------TTTACTATGATTGGTGGT--TTTGGTAATTGGTTAGTA-CCTT-TGATGTTGGGGTC----TCCTGA-TATAAGTTTTCCTCGTTTGAATAATTTAAGGTTTT-GGCTTCTTCCTGT…
	KX356859	-----------------------------------------------------------------------------------------------------------------------------------------------------------------------------------------------------------------------------------------------------------------------------------------------------------TGTTTTGGTAATTGGTTGTTG-CCTC-TTATGTTGGGTTC----TCCTGA-TATGAGCTTTCCTCGTTTAAACAATCTTAGTTTTT-GATTGTTACCTGT…
	MT459935	-------------------------------------------------------------------------------------------------------------------------------------------------------------------------------------------------------------------------------------------------------------------------------------------------------------------------GATACTC-CCTC-TTATGCTTGGCTC----TCCAGA-TATAAGTTTTCCTCGTTTGAATAATTTAAGCTTTT-GGCTTCTTCCTGT…
	KX356840	------------------------------------------------------------------------------------------------------------------------------------------------------------------------------------------------------------------------------------------------------------------------------------------CCTACTATGATTGGTGGT--TTTGGTAATTGGATGCTT-CCTC-TTATATTGGGCTC----CCCGGA-CATAAGTTTTCCTCGTTTAAATAATCTTAGATTTT-GGTTGCTTCCTGT…
	MN018230	------------------------------------------------------------------------------------------------------------------------------------------------------------------------------------------------------------------------------------------------------------------------------------------CCTACTATGATTGGTGGT--TTTGGTAATTGAATACTT-CCTC-TTATATTAGGAGC----TCCTGA-TATGAGGTTTCCTCGTTTAAATAATTTAAGATTCT-GACTTCTTCCTGT…
	FE941960	---------------------------------------------------------------------------------------------------------------------------------------------------------------------------------------------------------------------------------------------------------------------------------------------------------------------------------------------------------------------------------------------------------------…
	MT808401	------------------------------------------------------------------------------------------------------------------------------------------------------------------------------------------------------------------------------------------------------------------------------------------CCTACTATGATTGGTGGT--TTTGGTAATTGGTTATTG-CCGT-TAATGCTGGGTTC----TCCGGA-TATGAGCTTTCCTCGTCTGAATAATCTTAGGTTTT-GGCTTCTCCCTGT…
	KX356885	------------------------------------------------------------------------------------------------------------------------------------------------------------------------------------------------------------------------------------------------------------------------------------------CCTACTATGGATGGTGGT--TTTGGTAATTGACTTCTT-CCGT-TAATGCTGGGTTC----TCCTGA-CATGAGGTTTCCCCGTCTTAATAATCTTAGGTTTT-GGTTGTTGCCTGT…
	AY753533	------------------------------------------------------------------------------------------------------------------------------------------------------------------------------------------------------------------------------------------------------------------------------------------------------GGTGGT--TTTGGTAATTGGTACCTT-CCCT-TAATATTAGGTTC----TCCTGA-TATAAGTTTTCCACGTTTGAATAATTTGAGGTTTT-GATTATTACCTAC…
	FN397766	--------------------------------------------------------------------------------------------------------------------------------GAATATTGGT-----ACTAGATTATCTATAATTATTCGTTTTGAATTAGCAAAGCC---TGGTTATT---TTTTGGGG-----GAAT---GGTCAGCTTTATAATTCTGTTATTACAGCTCATGCTT-TATTGATGATTTTTTTTATGGTTATACCAACTATGATTGGAGGA--TTTGGAAACTGAATACTT-CCTT-TAATATTGGGGTC----TCCTGA-TATAAGATTTCCTCGTTTGAATAATTTAAGATTTT-GGTTACTTCCAAC…
	LC606132	-----------------------------------------------------------------------------------------------------------------------------------------------------------------------------------------------------------------------------------------------------------------------------------------------------------------------TGAATAGTT-CCTC-TTATATTGGGGGC----ACCCGA-TATAAGGTTTCCACGTTTAAACAATTTAAGACTTT-GATTGTTACCAAC…
	MN396888	-------------------------------------------------------------------------------------------------------------------------------------------------------------------------------------------------------------------------------------------------------------------------------------------------------------------------AATATTG-CCGT-TAATGTTAGGTTC----TCCTGA-CATAAGGTTCCCTCGGCTAAATAATTTGAGTTTTT-GATTGTTGCCAGT…
	KX356899	------------------------------------------------------------------------------------------------------------------------------------------------------------------------------------------------------------------------------------------------------------------------------------------CCTACTATGGTTGGTGGT--TTTGGTAATTGAATGCTT-CCTT-TAATATTAGGCTC----TCCTGA-TATGAGGTTTCCTCGTCTTAATAATTTGAGTTTTT-GGTTATTGCCTGT…
	MF669524	-------------------------------------------------------------------------------------------------------------------------------------------------------------------------------------------------------------------------------------------------------------------------------------------------------------------------AATGCTT-CCTT-TGATATTGGGTTC----TCCGGA-CATAAGTTTTCCTCGCCTTAATAATTTGAGGTTCT-GGTTGCTGCCTGT…
	KX356878	------------------------------------------------------------------------------------------------------------------------------------------------------------------------------------------------------------------------------------------------------------------------------------------------------TGTGGT--TTTGGTAATTGAATACTT-CCTT-TAATGTTGGGTTC----TCCAGA-CATAAGTTTTCCGCGCCTAAATAATTTGAGTTTTT-GATTGTTGCCTGT…
	KX356858	--------------------------------------------------------------------------------------------------------------------------------------------------------------------------------------------------------------------------------------------------------------------------------------------------------------TTTGGTAATTGGATGCTT-CCCT-TAATGTTGGGTTC----TCCTGA-TATAAGTTTTCCACGTTTGAATAATCTTAGTTTTT-GACTTTTACCTGT…
	KX356884	---------------------------------------------------------------------------------------------------------------------------------------------------------------------------------------------------------------------------------------------------------------------------------------------------------GGT--TTTGGTAATTGACTACTT-CCTT-TAATGTTGGGGGC----GCCCGA-TATAAGTTTTCCTCGTTTGAATAATTTAAGTTTTT-GATTGTTGCCTGT…
	GU367859	------------------------------------------------------------------------------------------------------------------------------------------------------------------------------------------------------------------------------------------------------------------------------------------CCTACTATGATTGGTGGT--TTTGGTAATTGAATACTT-CCTT-TAATACTAGGGGC----TCCTGA-TATAAGCTTTCCTCGTTTAAATAATTTAAGTTTTT-GACTTTTGCCTGC…
	MK981895	---------------------------------------------------------------------------------------------------------------------------------------------------------------------------------------------------------------------------------------------------------------------------------------------------------------------------------------------------------------ATGAGGTTTCCTCGTCTTAATAATTTAAGTTTTT-GGTTGCTTCCTGT…
	KX356897	------------------------------------------------------------------------------------------------------------------------------------------------------------------------------------------------------------------------------------------------------------------------------------------------------GGTGGT--TTTGGTAATTGGTTGCTT-CCTA-TAATGTTGGGTGC----TCCAGA-TATAAGCTTTCCTCGTCTTAATAATTTAAGTTTTT-GGTTGTTACCTGT…
	LC425142	-------------------------------------------------------------------------------------------------------------------------------------------------------------------------------------------------------------------------------------------------------------------------------------------------------------------------ACTAGTT-CCTT-TAATATTAGGATC----TCCAGA-TATGAGTTTTCCTCGTTTAAATAATTTAAGATTTT-GGTTACTTCCTGT…
	LC599544	-----------------------------------------------------------------------------------------------------------------------------------------------------------------------------------------------------------------------------------------------------------------------------------------------------------------------TGATTATTA-CCTT-TAATATTAGGAAG----TCCTGA-TATAAGTTTTCCTCGTTTAAATAATTTAAGTTATT-GATTATTGCCTGT…
	OP256159	--------------------------------------------------------------------------------------------------------------TTTTGGTTTGTGATCCGGAATAGTGGGT-----AGGGCCTTATCATTATTAATTCGTTTAGAGTTAGCAAAGCC---TGGGTTTT---TGTT-AGG-----TGAT---GGTCAGCTATATAATACTATTTTGACTTCTCATGCAA-TTTTAATAATTTTTTTTATGGTTATGCCTACTATAATTGGAGGT--TTTGGTAATTGAATATTA-CCTT-TAATGTTAGGGGC----TCCTGA-TATGAGTTTTCCTCGTTTAAATAATTTGAGTTTTT-GGTTATTACCTGT…
	OL757829	----------------------------------------------------------------------------------------------------------------------------------------------------------------------------------------------------------------------------------------------------------------------------------------------ACATGATTGGTGGT--TTTGGTAATGGGCTTTTG-CCTT-TGATGTTGGGTTC----TCCTGA-TATGAGTTTTCCACGTCTTAATAATTTGAGTTTTT-GGTTGCTTCCGGT…
	LC606101	-------------------------------------------------------------------------------------------------------------------------------------------------------------------------------------------------------------------------------------------------------------------------------------------------------------------------AATATTA-CCTG-TAATATTAGGATC----TCCTGA-TATAAGTTTTCCTCGTCTTAATAATTTGAGGTTTT-GACTTCTTCCTGT…
	KJ638399	-----------------------------------------------------------------------------------------------------------------------------------------------------------------------------------------------------------------------------------------------------------------------------------------------------TGGTGGT--TTTGGTAATTGAATGTTA-CCTA-TTATATTAGGTTC----TCCTGA-TATAAGGTTTCCTCGTCTTAATAACTTAAGATTTT-GGCTTCTTCCTGT…
	KJ638393	-----------------------------------------------------------------------------------------------------------------------------------------------------------------------------------------------------------------------------------------------------------------------------------------------------------------------------------------------------------GA-TATGAGTTTTCCTCGTTTAAATAATTTGAGGTTTT-GACTTCTTCCTGT…
	MT459932	-------------------------------------------------------------------------------------------------------------------------------------------------------------------------------------------------------------------------------------------------------------------------------------------------------------------------ATTATTG-CCTC-TTATATTGGGTGC----TCCTGA-TATAAGTTTTCCTCGTTTAAATAATTTAAGTTTTT-GGTTGTTACCTGT…
	LC208763	-----------------------------------------------------------------------------------------------------------------------------------------------------------------------------------------------------------------------------------------------------------------------------------------------------------------------TGAATATTG-CCAA-TTATACTTGGTTC----CCCCGA-TATGAGTTTTCCTCGTTTAAATAATTTAAGTTTTT-GATTGTTGCCTGT…
	LC606090	-------------------------------------------------------------------------------------------------------------------------------------------------------------------------------------------------------------------------------------------------------------------------------------------------------------------------GATGTTG-CCTT-TAATGCTTGGTTC----TCCTGA-TATGAGTTTTCCGCGTTTAAACAATCTTAGTTTTT-GGCTTTTGCCTGT…
	LC606103	-------------------------------------------------------------------------------------------------------------------------------------------------------------------------------------------------------------------------------------------------------------------------------------------------------------------------GATGGTT-CCAT-TGATGATTGGTGC----GCCTGA-TATAAGTTTTCCTCGTCTTAATAATTTGAGGTTTT-GGCTTTTACCTGT…
	KJ638396	-----------------------------------------------------------------------------------------------------------------------------------------------------------------------------------------------------------------------------------------------------------------------------------------------------TGGTGGT--TTTGGTAATTGAATGGTT-CCTC-TTATATTAGGTAG----TCCTGA-TATGAGGTTTCCTCGTTTGAATAATTTGAGTTTTT-GATTACTTCCTGT…
	KJ638395	-----------------------------------------------------------------------------------------------------------------------------------------------------------------------------------------------------------------------------------------------------------------------------------------------------TGGTGGT--TTTGGTAATTGAATATTA-CCTA-TTATGTTAGGTTC----TCCTGA-TATAAGTTTTCCTCGTTTAAATAATTTGAGGTTTT-GACTTCTTCCTGT…
	KX356902	------------------------------------------------------------------------------------------------------------------------------------------------------------------------------------------------------------------------------------------------------------------------------------------CCTACTATGATTGGTGGT--TTTGGTAATTGGTTATTA-CCTT-TAATGTTAGGTTC----TCCAGA-TATAAGGTTTCCTCGTTTAAATAATTTAAGTTTCT-GGTTACTTCCTGT…
	OQ407730	----------------------------------------------------------------------------------ATAAAGATATTGGTACACTTTATTTTATTTTTGGTCTTTGGTCAGGTATAGTTGGT-----ACTAGTCTTTCTTTAATTATTCGTCTTGAGCTTGCTAAGCC---AGGTTTAT---TTCT-AGG-----CAAT---GGGCAGCTTTATAACTCAATTATTACTGCTCATGCGA-TTTTAATAATTTTTTTTATAGTTATACCAAGTATAATTGGTGGG--TTTGGTAATTGACTTTTA-CCTC-TTATGTTGGGGGC----ACCTGA-TATGAGTTTTCCTCGTTTAAATAATTTAAGTTTTT-GGTTGTTGCCAAC…
	GU367864	------------------------------------------------------------------------------------------------------------------------------------------------------------------------------------------------------------------------------------------------------------------------------------------CCTACTATGATTGGTGGT--TTTGGTAATTGGTTATTA-CCTT-TGATACTTGGGTC----TCCGGA-TATAAGTTTTCCTCGTTTGAATAATTTAAGTTTTT-GGTTACTTCCTGT…
	JN377725	------------------------------------------------------------------------------------------------------------------------------------------------------------------------------------------------------------------------------------------------------------------------------------------CCTACTATGATTGGTGGT--TTTGGTAATTGATTAGTC-CCTT-TAATATTGGGGTC----TCCTGA-TCTAAGTTTTCCTCGTTTAAATAATTTGAGGTTTT-GACTTTTACCTGT…
	KX356872	------------------------------------------------------------------------------------------------------------------------------------------------------------------------------------------------------------------------------------------------------------------------------------------------------------------------------------------------------------------AGTTTTCCTCGTCTTAATAATTTGAGGTTTT-GACTTTTACCTGT…
	FJ520226	------------------------------------------------------------------------------------------------------------------------------------------------------------------------------------------------------------------------------------------------------------------------------------------CCTACTATGATTGGTGGT--TTTGGTAATTGGTTATTG-CCTT-TAATATTAGGTTC----TCCTGA-TATAAGTTTTCCTCGTCTAAATAATTTAAGATTTT-GACTTTTACCAGT…
	MZ295283	------------------------------------------------------------------------------AATCATAAAGATATTGGAACTTTGTATTTTATTTTTGGTTTTTGATCTGGTATAGTGGGA-----ACAAGGTTGTCTTTAATTATTCGTTTAGAGTTAGCTGGTCC---AGGATTTT---TTAT-AGG-----AAAT---GGTCAGTTATATAATTCAATTATTACTGCTCATGCTA-TTTTAATAATTTTTTTTATAGTTATGCCAACAATAATTGGTGGT--TTTGGTAATTGAATATTA-CCTT-TAATACTAGGTGC----TCCAGA-TATAAGATTTCCACGTTTAAATAATTTAAGTTTTT-GATTGTTGCCTAC…
	AB067763	-------------------------------------------------------------------------------------------------------------------------------------------------------------------------------------------------------------------------------------------------------------------------------------------------------------------------AATAGTA-CCTT-TAATATTAGGTGC----TCCAGA-TATAAGTTTTCCTCGTTTAAATAACCTTAGTTTTT-GGTTACTACCTAC…
	JN683829	---------------------------------------------------------------------------------------GATATCGGTACTCTTTATTTTATTTTTGGTTTGTGATCTGGCATAGTCGGG-----ACAAGCCTTTCTTTAATTATTCGTCTTGAACTCGCTAAACC---TGGTCTAT---TCCT-AGG-----TAAC---GGTCAACTCTATAATTCTGTTATTACTGCTCATGCTA-TTCTTATAATTTTTTTTATAGTTATACCTACTATAATTGGAGGT--TTTGGTAACTGACTTCTT-CCTT-TAATACTTGGTGC----TCCAGA-TATGAGTTTTCCTCGTCTTAATAATTTGAGTTTCT-GATTACTTCCTAC…
	MT808402	------------------------------------------------------------------------------------------------------------------------------------------------------------------------------------------------------------------------------------------------------------------------------------------CCTACTATGATTGGTGGT--TTTGGTAATTGGTTGGTT-CCTT-TAATGTTGGGTTC----ACCCGA-TATGAGTTTTCCGCGTTTAAATAATTTGAGGTTTT-GGCTTCTTCCTGT…
	LC671259	------------------------------------------------------------------------------------------------------------------------------------------------------------------------------------------------------------------------------------------------------------------------------------------------------------------------------------------------------------------------------TTAAATAATATAAGTTTTT-GGTTATTACCAAC…
	LC671269	------------------------------------------------------------------------------------------------------------------------------------------------------------------------------------------------------------------------------------------------------------------------------------------------------------------------------------------------------------------------------TTAAATAATATAAGTTTTT-GATTATTACCTAC…
	MK820652	------------------------------------------------------------------------AGWTCTAATCATAAAGATATTGGTATGTTATATTTTATTTTTGGTTTGTGATCAGGAATAGTGGGG-----ACTAGTTTGTCTTTAATTATTCGTTTGGAGTTAGCTGGTCC---TGGTTTTT---TTAT-GGG-----TAAC---GGTCAGTTGTATAATTCTGTTATTACAGCTCATGCTA-TTTTGATAATTTTTTTTATGGTTATGCCTACTATAATTGGAGGT--TTTGGTAATTGAATATTG-CCTT-TAATGTTAGGTGC----TCCTGA-TATGAGTTTTCCCCGTTTAAATAATATAAGTTTTT-GATTGTTGCCTAC…
	LC606143	-------------------------------------------------------------------------------------------------------------------------------------------------------------------------------------------------------------------------------------------------------------------------------------------------------------------------AATGTTA-CCTC-TTATATTAGGTTC----ACCTGA-TATAAGGTTTCCACGACTTAATAATTTAAGATTTT-GACTTTTACCAGT…
	FN397763	-----------------------------------------------------------------------------------------------------------TATTTTTGGTTTGTGATCTGGTATGGTTGGT-----ACTAGTTTATCTTTGATTATTCGTTTAGAATTGGCTAAACC---GGGTTTTT---TCTTNGGG-----TAAT---GGTCAATTGTACAACTCAGTAATTACTGCTCATGCAA-TTTTAATAATTTTTTTTATGGTTATGCCTAGAATAATTGGTGGT--TTCGGAAATTGAATGTTA-CCAT-TAATGTTAGGTGC----TCCTGA-TATAAGTTTTCCACGTTTAAACAATTTAAGGTTCT-GATTATTACCAAC…
	MK754170	-------------------------------------------------------------------------------------------------------------------------------------------------------------------------------------------------------------------------------------------------------------------------------------------------------------------------GTTATTA-CCAC-TTATACTTGGTGC----TCCAGA-TATAAGTTTTCCTCGTCTTAATAATCTCAGTTTTT-GGTTATTACCTAC…
	LM608090	------------------------------------------------------------------------------------------------------------------------------------------------------------------------------------------------------------------------------------------------------------------------------------------CCTACTATGATTGGTGGT--TTTGGTAATTGATTACTT-CCTT-TAATACTTGGTGC----TCCGGA-TATAAGATTTCCTCGTTTAAATAATTTAAGTTTTT-GGTTATTACCCAC…
	KX356890	------------------------------------------------------------------------------------------------------------------------------------------------------------------------------------------------------------------------------------------------------------------------------------------CCTACTATGGTTGGTGGT--TTTGGTAATTGACTTTTA-CCAT-TAATATTAGGTTC----GCCTGA-TATAAGTTTTCCTCGTTTGAATAATCTTAGTTTTT-GATTGTTGCCTGT…
	MW287378	----------------------------------------------------------------------GGTCAACAAATCATAAAGATATTGGAACTTTATATTTTATTTTTGGTCTTTGATCTGGTATAGTTGGT-----ACTAGCCTTTCTTTAATTATTCGTTTGGAATTGGCTCAACC---TGGTTTAT---TACT-CGG-----TAAT---GGACAATTATATAATTCTGTTATTACTGCTCATGCTA-TTCTTATAATTTTTTTTATAGTTATACCTAGAATAATTGGTGGT--TTTGGTAATTGAATATTA-CCTT-TAATATTAGGTGC----ACCCGA-TATAAGTTTTCCGCGTTTGAATAATTTAAGTTTTT-GATTATTACCTAC…
	KJ531142	---------------------------------------------------------------------------------------------------------------------------------------------------------------------------------------------------------------------------------------------------------------------------------------------------------GGT--TTTGGTAATTGAATGTTA-CCTT-TAATGTTGGGCGC----ACCTGA-TATAAGTTTCCCTCGTCTCAATAATCTAAGTTTTT-GATTGTTACCTAC…
	LR594685	-----------------------------------------------------------------------------------------------------------------------------------------------------------------------------------------------------------------------------------------------------------------------------------------TCCTACTATGATTGGTGG---TTTGGTAATTGAATGTTA-CCTT-TAATATTGGGGGC----TCCAGA-TATGAGATTTCCACGTTTAAATAATTTAAGATTTT-GATTATTACCAAC…
	KJ531153	------------------------------------------------------------------------------------------------------------------------------------------------------------------------------------------------------------------------------------------------------------------------------------------------------GGT-----TTTGGTAATTGAATACTA-CCAT-TAATATTAGGTGC----ACCTGA-TATAAGTTTCCCTCGTTTAAATAATTTAAGATTTT-GATTGTTACCAAC…
	AB478637	-------------------------------------------------------------------------------------------------------------------------------------------------------------------------------------------------------------------------------------------------------------------------------------------------------------------------AATATTA-CCTT-TAATATTAGGTGC----CCCCGA-CATAAGGTTTCCTCGTCTTAACAATTTGAGTTTTT-GATTATTACCAAC…
	GU367861	------------------------------------------------------------------------------------------------------------------------------------------------------------------------------------------------------------------------------------------------------------------------------------------CCTACTATGATTGGTGGT--TTTGGTAATTGGTTGTTA-CCAC-TAATACTCGGTTC----TCCTGA-TATAAGTTTTCCTCGTTTAAACAATTTAAGTTTTT-GGTTATTACCTGT…
	MT357894	---------------------------------------------------------------------------------------GATATCGGTACTTTGTATTTTATCTTTGGTCTTTGATCAGGAATAGTTGGT-----ACTAGGTTATCTTTAATTATTCGTTTAGAATTAGCTAAACC---TGGTCTGT---TCTT-AGG-----TAAT---GGACAGTTATATAATTCTATTATTACTGCTCATGCTA-TTTTGATGATTTTCTTTATGGTTATACCTAGAATGATTGGGGGA--TTTGGTAATTGAATGTTA-CCAT-TGATACTAGGAGC----ACCTGA-TATAAGGTTTCCACGTTTGAATAATTTAAGTTTTT-GATTGTTACCTAC…
	MK754186	-------------------------------------------------------------------------------------------------------------------------------------------------------------------------------------------------------------------------------------------------------------------------------------------------------------------------AATGTTA-CCTT-TAATATTGGGAGC----TCCTGA-TATGAGTTTTCCTCGTTTAAATAACTTGAGTTTCT-GATTATTACCTAC…
	MK754184	-------------------------------------------------------------------------------------------------------------------------------------------------------------------------------------------------------------------------------------------------------------------------------------------------------------------------ATTGGTA-CCTC-TAATATTGGGGGC----ACCTGA-TATGAGTTTTCCGCGTCTTAATAATTTAAGATTTT-GATTGTTGCCTAC…
	MH104864	------------------ATTAATGTTAATTTTGGTAAAAAATATCAAGGTGGTTTGTCTGTTTGGTTAGAAAGTTCTAATCATAAAGATATCGGCACTTTATATTTTCTTTTTGGTTTGTGGTCTGGTATAGTAGGT-----ACTAGTTTATCTTTAATTATTCGTTTAGAATTGGCTAAACC---TGGTGTTT---TTTT-AGG-----TAAT---GGGCAGTTGTATAATTCTATTATTACAGCCCATGCTA-TTTTAATGATTTTTTTTATGGTGATACCTAGAATAATTGGGGGT--TTTGGTAATTGGTTAGTT-CCTT-TGATGTTAGGAGC----TCCTGA-TATGAGCTTCCCCCGTCTTAATAATTTAAGTTTTT-GGTTATTACCCAC…
	EX914069	----------------------------------GTACAAAAAA---------------------GTTGGAAAGTTCTAATCATAAAGATATCGGCACTTTATATTTTCTTTTTGGTTTGTGATCTGGTATAGTAGGT-----ACTAGTTTATCTTTAATTATTCGTTTAGAATTGGCTAAACC---TGGTGTTT---TTTT-AGG-----TAAT---GGGCAGTTGTATAATTCTATTATTACAGCCCATGCTA-TTTTAATGATTTTTTTTATGGTGATACCTAAAATAATTGGGGGT--TTTGGTAATTGGTTAGTT-CCTT-TGATGTTAGGAGC----TCCTGA-TATGACCTTCCCTCGTCTTAATAATTTAAGTTTTT-GGTTATTACCCAC…
	MT459934	-------------------------------------------------------------------------------------------------------------------------------------------------------------------------------------------------------------------------------------------------------------------------------------------------------------------------GATGCTA-CCTC-TTATACTGGGTTC----TCCAGA-TATAAGTTTTCCCCGTCTTAATAATCTTAGTTTTT-GATTATTACCTGT…
	KJ608267	----------------------------------------------------------------------------------------------------------------TTGGTTTGTGATCAGGTATGTTGGGG-----ACTAGAATATCTTTAATTATTCGTCTTGAGTTAGCTAAGCC---TGGTTTTT---TTTT-AAA-----TAAT---GGTCAATTGTATAATTCTATTATTACGGCTCATGCTT-TGTTAATAATTTTTTTTATGGTTATACCAAGTATAATCGGTGGT--TTTGGTAATTGAATGTTA-CCTC-TTATATTAGGAGC----TCCTGA-TATGAGTTTTCCCCGTTTGAATAATTTAAGTTTTT-GGTTATTACCAAC…
	JX163956	------------------------------------------------------------------------------------------------------------------------------------------------------------------------------------------------------------------------------------------------------------------------------------------------------GGTGGT--TTTGGTAATTGAATATTA-CCTC-TTATGTTAGGTGC----TCCAGA-TATGAGTTTCCCTCGTTTGAATAATTTAAGATTTT-GGTTATTACCCAC…
	MT006074	-------------------------------------------------------------------------------------------------------------------------------------------------------------------------------------------------------------------------------------------------------------------------------------------------------------------------ATTATTA-CCTT-TGATGCTTGGTGC----TCCAGA-TATGAGTTTTCCTCGTTTAAATAATTTAAGTTTTT-GATTATTACCTAC…
	AB852583	-------------------------------------------------------------------------------------------------------------------------------------------------------------------------------------------------------------------------------------------------------------------------------------------------------------------------GTTAGTA-CCTT-TAATATTGGGGGC----TCCTGA-TATAAGATTCCCTCGTTTGAATAATTTAAGTTTTT-GGTTACTCCCTAC…
	AB067762	-------------------------------------------------------------------------------------------------------------------------------------------------------------------------------------------------------------------------------------------------------------------------------------------------------------------------ATTATTA-CCTC-TTATATTAGGTTC----ACCTGA-TATAAGTTTTCCTCGTTTAAATAATTTAAGTTTTT-GATTATTGCCAGT…
	KJ531147	---------------------------------------------------------------------------------------------------------------------------------------------------------------------------------------------------------------------------------------------------------------------------------------------------------GGT--TTTGGTAATTGAATATTA-CCAT-TAATATTAGGTGC----TCCAGA-TATAAGATTTCCTCGTCTTAATAATTTAAGATTTT-GATTGTTACCAAC…
	MK754212	-------------------------------------------------------------------------------------------------------------------------------------------------------------------------------------------------------------------------------------------------------------------------------------------------------------------------ATTAGTG-CCTT-TAATATTAGGTGC----TCCAGA-CATAAGTTTTCCTCGTTTAAATAATTTAAGATTTT-GACTATTACCCAC…
	KM555041	------------------------------------------------------------------------------------------------------------------------------------------------------------------------------------------------------------------------------------------------------------------------------------------------------GGTGGT--TTTGGTAATTGATTAGTT-CCTC-TTATGTTGGGTGC----CCCTGA-TATAAGATTTCCACGTTTAAATAATTTAAGTTTTT-GATTATTACCTAC…
	KR709159	------------------------ATTAATCTTTATAAAAAATATCAAGGTGGTTTAGCTGTCTGATTGGAAAGTTCTAATCATAAAGACATTGGAACTCTATATTTTATTTTTGGTCTTTGATCTGGTATAGTTGGT-----ACTAGATTTTCTTTATTAATTCGTTTAGAATTAGCCAAGCC---AGGTTTTT---TTCT-AAG-----TAAT---GGTCAGTTGTATAATTCTGTTATTACTGCTCATGCAA-TTTTAATAATTTTTTTTATGGTAATACCTACTATAATTGGTGGT--TTTGGTAATTGATTATTA-CCTT-TAATATTAGGTGC----TCCTGA-TATAAGATTTCCACGTTTAAACAATTTAAGTTTTT-GATTATTACCTAC…
	KY552902	------------------------ATTAATTTATATAAAAAATATCAAGGAGGTTTAGCTACATGATTAGAAAGATCTAATCATAAAGATATTGGAACTTTATATTTTATTTTTGGTTTGTGATCAGGAATAGTTGGT-----ACAAGATTTTCTTTATTAATTCGTTTGGAATTAGCAAAACC---AGGTTTCT---TCTT-AAG-----AAAT---GGTCAGCTTTATAACTCTATTATTACAGCACATGCTA-TTTTAATAATTTTTTTTATAGTAATACCTACTATAATTGGTGGT--TTTGGTAATTGAATGTTA-CCAC-TTATGTTAGGTGC----ACCTGA-TATAAGATTTCCACGTTTAAATAATTTGAGTTTTT-GACTTTTACCTAC…
	MF167645	---------------------------------------------------------------------------------------------------------------------------------------------------------------------------------------------------------------------------------------------------------------------------------------------------ATTGGTGGT--TTTGGTAATTGATTATTA-CCAC-TTATGTTAGGAGC----ACCTGA-TATAAGATTTCCACGTTTAAATAATTTAAGATTTT-GGTTATTACCTAC…
	KM886112	--------------------------------------------------------------------TTGGTCAACCAATCATAAAAATATTGGTGTTTTGTATTTTATTTTAGGGTTGTGGAGAGGTATTTTAGGG-----GCTAGTTTTTCTTTTATTATTCGTTTGGAGCTGGGTTCTCC---TGGGATGT---TATTAGGT------AGT---GGTCAGTTATATAATGTTATTTTAACTACTCATGCTA-TTGTAATGATTTTTTTTATAGTTATGCCTGTAATGGTGGGGGGT--TTTGGTAATTATTTAGTT-CCTT-TAATACTTGGGGC----TCCTGA-TATAAGTTTTCCACGTTTGAATAATTTGAGTTTTT-GGTTATTACCTTC…
	KM886108	------------------------------------------------------------------------TCAACAAATCAAAAAGATATTGGGATTTTGTATTTTTTTCCC-CCCTAAATAGGGGTATTTTAGGT-----ATAGGGTTTTCTGTTGTTATTCGGTTAGAGTTAGGTTCTCCCGGGATGCTTT---------------TGGGTAGGGGTCATTTATATAATGTTGTGCTAACTGCTCATGCTA-TTATTATAATTTTTTTTATGGTGATGCCTATTATAGTAGGAGGT--TTTGGCAATTATATGGTA-CCGC-TAATATTAGGGGC----ACCTGA-TATAAGGTTTCCCCGTTTGAATAATCTAAGATTTT-GACTTTTACCTGC…
	KM886114	-------------------------------------------------------------------------------------------------------------------GTTTTTGGAGAGGGTTGGTTGGT-----ACGAGTTTGTCTGTTATTATTCGTTTGGAGTTGGGTTCTCCGGGTATATTAT---------------TAGGTAGTGGTCAGTTATATAATGTTGTGTTGACTACTCATGCTA-TTGTGATGATTTTTTTCATGGTTATGCCTGTTATAGTTGGGGGT--TTTGGGAATTATTTGGTT-CCGT-TGATGTTGGGTGC----CCCCGA-TATGAGGTTTCCTCGTTTGAATAATTTGAGTTTTT-GATTGTTGCCTTC…
	LC038087	---------------------------------------------------------------------------------------------------------------------------------------------------------------------------------------------------------------------------------------------------------------------------------------------------------------------------------------------------------------------------------------------------------------…
	KM886111	---------------------------------------------------------------------------CCCAATCATAAAGATATTGGTATAATGTATATTATTTTAGGTATTTGAAGAGGATTTATTGGT-----ACAGGTTTATCTTTTTTAATACGTTTAGAATTAGGTAAACCAGGTATTCTAT------------GAAGTCAATCTAGTCATCTTTATAATGTTGTGTTAACTAGACATGGTT-TAATTATGATTTTTTTTATGGTTATACCTATTATGATAGGAGGC--TTTGGTAATTGAATGGTT-CCTG-TAATGTTAGGTTC----ACCTGA-TATAAGTTTTCCTCGTTTAAATAATTTGAGATTTT-GATTATTATTTTT…
	KM886110	---------------------------------------------------------------------GGTCAACAAAATCATAAAGATATTGGAGTTTTATATTTTGTTTTTGGTTTGTGAAGAGGTTTAGTGGGG-----GCGAGGATATCTTTTATGATTCGTTTGGAGTTAGCTAAACCTGGTTTATTGTGGGGGTCTGGGGAT---------TTTCATTTGTATAATGTTATTTTTACTAGTCATGCTT-TATTAATGATTTTTTATATGGTTATACCTATTATGATAGGGGGG--TTTGGTAATTGAATAGTC-CCTG-TTATGTTGGGTGC----TCCTGA-TATGAGTTTTCCTCGTCTAAATAATTTAAGGTTTT-GACTTTTATTTAG…
	KM886113	---------------------------------------------------------------------------CAAAATCATAAAGATATTGGTATTTTATATTTTTTTTTAGGTGTTTGGAGTGGTATTGTTGGG-----GCAAGTTTATCCTTTTTAATTCGTTTGGAGTTGGCTAAACC---TGGTCTTT---TATGGGGTTCAAGTGAT---TTTCATTTGTATAATGTTATTTTTACTAGACATGCTT-TAATAATAATTTTTTTTATGGTTATACCTATTATAATAGGGGGG--TTTGGTAATTTTATAGTT-CCTA-TTTTGGTGGGTGC----TCCGGA-TATAAGGTTTCCTCGTTTAAATAATTTTAGGTTTT-GAATTTTATTTAG…
	MG573545	--------------------------------------------------------------------------------------AGATATTGGAATTATATATATAGTAGTTGGTTTTTGATCTGGTATGGTGGGG-----GGTTCTTTATCTTTTTTGATACGTTTGGAGTTAGGGAAACC---CGGGATTTTATGGGGG--G----AGTCC---GGTCAGATTTATAATGTGGTTTTGACGTTGCATGCTA-TAATAATAATTTTTTTTATGGTGATACCAATTATAATGGGCGGT--TTTGGTAACTATATGGTT-CCTC-TAATGTTAAAGGC----TGTGGA-TATAAGGTTCCCGCGTTTGAATAGTTTAAGGTTTT-GATTGTTGGTGGG…
	KF029347	-----------------------------------------------------------------------------------------------TATGATGTATATACTGGTTGGTTTTTGATCGGGTATGGTTGGT-----AGTTCTTTATCTTTTTTAATGCGTTTGGAGCTGGGTAAACCTGGGCTGTTGT--------GGG----CAGAGTCTGGTCAAATTTATAATGTGGTTTTGACTATGCATGCTA-TGATGATAATTTTTTTTATGGTTATACCTATTTTGATGGGGGGT--TTTGGTAATTTTATAGTT-CCTT-TGATATTAAAGTG----TGTTGA-TATAAGTTTTCCTCGTTTGAATAGGCTTAGTTTTT-GAATATTGTTTAG…
	MG573536	--------------------------------------------------------------------------------------AGATATTGGCTTAATGTATATAATTGTAGGGTTTTGATCAGGAATAGTGGGC-----GGGTCTTTGTCATTTCTGATTCGTTTAGAGTTGGGTAAGCCTGGAATTTTGT--------GAG----GTGAATCTGGGCAGATTTATAATGTCGTTTTGACTATACATGCTA-TGATAATGATTTTTTTTATAGTAATGCCTATTATAATGGGGGGT--TTTGGTAATTATATGGTA-CCTT-TAATGTTGAAAGT----TGTTGA-TATAAGGTTTCCTCGTTTGAATAGTTTGAGATTGT-GGCTTTTAGTGGG…
	JF829264	------------------------------------------------------------------------------------------------------------------GGATTTTGATCTGGAATAGTCGGA-----GGGTCATTGTCGTTTTTGATTCGTTTAGAGTTAGGTAAGCCTGGAATTTTGT--------GGG----GGGAATCTGGGCAAATTTATAATGTTGTTTTAACTATGCATGCTA-TGATAATAATTTTTTTTATGGTAATGCCAATTATGATGGGGGGG--TTTGGTAATTATATAGTA-CCTT-TGATGCTGAAGGT----TGTTGA-TATGAGCTTTCCTCGTTTAAATAGGTTAAGGTTGT-GACTTTTAGTGGG…
	MG573549	--------------------------------------------------------------------------------------AGATATTGGTTTGATATATATATTAGTGGGATTTTGATCTGGGATGGTGGGA-----GGTTCTCTGTCTTTTTTGATTCGTTTGGAGTTGGGAAAACCTGGAGTTTTGT--------GGG----GAGAGTCAGGTCAGATTTATAATGTGGTTTTGACTATGCATGCTA-TGATAATAATTTTTTTTATAGTTATGCCTATTATAATGGGCGGG--TTTGGTAATTATATGGTT-CCTT-TGATGTTGAAGGT----AGTTGA-TATGAGGTTTCCTCGCTTGAATAGGCTGAGGTTGT-GACTTTTGGTGGG…
	KC130717	-----------------------------------------------------------------------------------------------TATAATATATATAGCTGTGGGGTTTTGATCTGGTATGGTCGGG-----GGTTCTTTATCTTTTTTGATGCGTTTAGAACTCGGTAAGCCTGGTGTTTTAT--------GGG----GGGAGACTGGTCAGATTTATAATGTGGTGTTGACTTTGCATGCTA-TAATAATAATTTTTTTTATGGTTATACCTATTATAATGGGTGGT--TTTGGTAACTATATGGTA-CCTT-TAATATTAAAGGC----TACAGA-TATGAGGCTTCCTCGTTTGAATGCTTTGAGTCTAT-GGCTGTTAGCCGG…
	KC130734	-----------------------------------------------------------------------------------------------TATAATGTATATAGTGGTAGGTTTTTGGTCTGGGATAGTTGGG-----GGTTCATTATCTTTTTTGATACGGTTGGAGCTTGGTAAGCCCGGGGTTTTAT--------GAG----GAGAATCTGGTCAGATTTATAATGTGGTTTTGACTTTGCATGCTA-TAATGATGATTTTTTTTATGGTTATACCTATTATAATAGGAGGG--TTTGGTAATTATATGGTT-CCTT-TGATATTGAAGGC----TACGGA-TATGAGTCTTCCTCGTTTGAATGCTTTAAGGTTGT-GATTGTTGGCCGG…
	MG573544	--------------------------------------------------------------------------------------AGATATTGGTATAATGTATTTGTTGGTGGGTTTTTGGTCAGGTATGCTAGGG-----GGTTCATTGTCTTTTTTAATTCGTCTAGAACTTGGTAAACCGGGTGTTTTGT--------GGG----GAGAGGCTGGTCAGATTTATAATGTAGTGTTGACTTTGCATGCTA-TAATAATAATTTTTTTTATGGTTATGCCTATTATAATAGGAGGG--TTTGGAAATTATATGGTT-CCTT-TGATGTTGAAGGC----TCCTGA-TATAAGTTTTCCTCGATTGAATAGATTAAGTCTTT-GATTGCTTGTTGG…
	MG573533	--------------------------------------------------------------------------------------AGATATTGGTATAATATATTTAGTTGTGGGATTTTGGTCTGGGATGGTGGGA-----GGTTCTTTGTCATTTTTAATACGTCTGGAGTTAAGGAAACCGGGAGTTTTGT--------GGG----GGGAATCCGGGCAGATATATAATGTTGTGTTAACATTGCATGCTA-TGATAATAATTTTTTTTATAGTAATGCCTATTATAATGGGGGGC--TTTGGTAATTATATGGTT-CCTC-TGATGGTGAAGGC----TCCAGA-TATAAGTTTTCCTCGTTTAAATAGTTTGAGATTGT-GGTTATTAGTGGG…
	JN619359	---------------------------------------------------------------------------------CATAAAGATATTGGGTTGATATATATGTTGGTAGGGTTTTGATCTGGAATAGTGGGG-----GGCTCTTTATCGTTTTTGATGCGATTAGAGTTGAGAAAGCCAGGAGTTTTGT--------GGG----GTGAGTCTGGGCAAGTATATAACGTAGTTTTAACTTTACATGCCA-TGATGATAATTTTTTTTATGGTGATACCTATTATAATGGGGGGT--TTTGGGAATTATATGGTG-CCTT-TGATGTTAAAGGC----TCCTGA-TATGAGTTTTCCTCGTTTAAATAGTTTGAGATTGT-GGTTATTGGTGGG…
	MG573532	--------------------------------------------------------------------------------------AGATATTGGTATAATGTACTTGATGGTGGGGTTTTGGTCAGGTATAGTGGGG-----GGGTCTTTATCTTTTTTAATGCGTTTAGAGTTGGGTAAACCAGGTGTTTTGT--------GAG----GGGAAGCCGGTCAGGTTTATAATGTGGTTTTGACTCTGCATGCTA-TAATAATGATTTTTTTTATAGTGATGCCTATTATGATGGGGGGC--TTTGGAAATTATATGGTA-CCTT-TAATACTTAAGGC----TCCTGA-TATAAGTTTTCCTCGTCTTAATAGTTTAAGGTTGT-GATTGTTGGTAGG…
	MG573547	--------------------------------------------------------------------------------------AGATATTGGTATAATATATTTAATGGTGGGGTTTTGGTCTGGTATAGTGGGG-----GGTTCGTTGTCTTTTTTGATGCGGTTGGAGTTGGGTAAGCCGGGTATTTTGT--------GGG----GTGAGGCTGGACAGGTTTATAATGTTGTTTTAACTTTGCATGCTA-TAATAATAATTTTTTTTATGGTGATACCTATTATAATGGGGGGT--TTTGGTAATTATATGGTA-CCGT-TGATACTTAAGGC----ACCTGA-TATGAGTTTTCCTCGTCTTAATAGATTGAGGTTAT-GATTATTGGTGGG…
	KJ778113	-----------------------------------------------------------------------------------------------TATAATATATTTGCTAGTCGGGTTTTGGTCTGGCATAGTGGGG-----GGTTCCCTGTCTTTCCTGATTCGTTTAGAATTAGGAAAGCCGGGGGTCTTGT--------GGA----GCGAGTCAGGACATATTTATAATGTTATTTTAACAATACATGCCA-TGATAATAATTTTTTTTATGGTTATACCTATCATAATAGGTGGG--TTTGGTAACTATATAGTA-CCTC-TGATATTAAAGGC----TACTGA-TATAAGATTTCCTCGTTTAAACAGGCTGAGGCTGT-GGTTGTTGGTGGG…
	JF829266	------------------------------------------------------------------------------------------------------------------GGATTTTGATCAGGTATGCTTGGG-----GGTTCTTTATCATTTTTAATTCGTTTAGAATTAGGTAAGCCTGGTGTTTTGT--------GGG----GGGAGGCCGGGCAGATTTATAATGTGGTACTAACTCTACATGCTA-TAATAATAATTTTTTTTATAGTTATACCTATTATAATAGGTGGG--TTTGGAAATTATATGGTT-CCTT-TAATGTTAAAAGC----TCCTGA-TATAAGTTTTCCTCGTTTGAATAGTCTTAGACTTT-GATTACTTGTTGG…
	KJ778111	-----------------------------------------------------------------------------------------------TATAATGTACTTGTTGGTTGGTTTTTGGTCAGGTATGGTAGGC-----GGGTCTTTATCTTTTTTAATTCGTTTAGAGTTAGGTAAACCTGGGGTTTTAT--------GGG----GGGAGGCTGGTCAGATTTATAATGTTGTTTTAACGTTGCATGCTA-TAATGATGATTTTTTTTATAGTTATACCTATTATAATAGGAGGT--TTTGGTAATTATATGGTA-CCTT-TGATATTGAAGGC----TCCAGA-TATAAGATTTCCTCGTTTAAATAGCCTAAGTTTGT-GGTTATTGGTGGG…
	OR864670	-----------------------------------------------------------------------------------------------TATGATGTATTTGTTGGTCGGATTTTGGTCAGGTATGGTAGGG-----GGTTCTTTGTCTTTCTTGATTCGTTTGGAGTTAGGTAAGCCTGGTGTTTTGT--------GGA----GGGAGTCTGGGCATATTTATAACGTTGTTTTAACTATGCATGCTA-TAATGATAATTTTTTTTATAGTTATGCCGATTATGATGGGGGGG--TTTGGTAATTATATGGTG-CCCT-TGTTGCTAAAGGC----GACTGA-TATAAGGTTTCCTCGTTTGAACAGGTTGAGATTGT-GGTTGTTAGTAGG…
	JF829294	------------------------------------------------------------------------------------------------------------------GGGTTTTGGTCGGGCATGGTGGGG-----GGTTCTTTATCTTTTTTGATTCGTTTGGAGCTCGGTAAGCCTGGGGTTTTAT--------GGA----GGGAGTCGGGGCATATCTACAATGTTGTTTTAACTATGCATGCTA-TAATAATGATTTTTTTTATAGTAATGCCGATTATAATGGGCGGG--TTTGGTAACTATATGGTA-CCTT-TAATGTTAAAGGC----TACTGA-TATAAGATTTCCTCGTTTGAATAGGCTAAGGTTGT-GGTTGTTGGTGGG…
	JF829269	------------------------------------------------------------------------------------------------------------------GGGTTTTGGTCGGGTATGGTAGGG-----GGTTCTTTATCTTTTTTAATTCGTTTGGAGTTAGGTAAACCTGGGATTTTAT--------GGA----GGGAGTCTGGTCATATTTATAATGTTGTTTTGACAATACATGCTA-TAATAATAATTTTTTTTATGGTTATGCCAATTATGATGGGGGGT--TTTGGTAATTATATGGTA-CCTT-TGATATTAAAGGC----TACTGA-TATGAGGTTTCCTCGTCTAAATAGGCTTAGATTGT-GGTTGTTAGTGGG…
	KJ778109	-----------------------------------------------------------------------------------------------TATGATATATTTGTTAGTAGGGTTTTGGTCTGGTATAGTGGGC-----GGTTCTTTATCTTTTTTGATTCGTTTAGAGTTAGGTAAGCCCGGTATCTTGT--------GAA----GAGAGTCGGGTCATATTTATAATGTTGTTTTGACTATGCATGCTA-TGATGATAATTTTTTTTATGGTTATGCCTATTATGATGGGGGGG--TTTGGTAATTATATGGTG-CCTT-TGATGTTAAAGGC----TACTGA-TATGAGATTTCCTCGTTTGAATAGGTTGAGTTTAT-GGTTGTTGGTGGG…
	KP338607	------------------------------------------------------------------------------------------------------------------------------------------------------------------------AGAAGTTGGGTAAACCTGGTGTGCTTT------------GGGGTGAGTCAGGTCATTTATATAATGTTATTTTAACAATGCATGCTA-TAATAATAATTTTTTTTATGGTTATGCCTATTTTGATTGGTGGT--TTCGGTAATTATGTTTTA-CCAT-TAATATTGAAAAC----GGTAGA-TATAAGTTTTCCGCGTTTAAATGCTTTAAGTTTTT-GATTGTTGTTTTT…
	KF029169	-----------------------------------------------------------------------------------------------ATTGATATATATTTTGTTGGGATTGTGATCGGGTTTTGTTGGG-----TCTTCTTTTTCCTTTTTAATGCGTTTGGAGCTGGGTGCCCCGGGGGTGCTGTGAGGTGAAGGG------------GGTCAGTTGTACAACGTTGTTTTGACTATACATGCTA-TGATAATGATTTTTTTTATGGTTATACCTATTATAATGGGTGGT--TTTGGTAATTTTATTGTA-CCTT-TAATACTTAAAGT----TTGTGA-TATGAGTTTTCCTCGTTTGAACGGTTTTAGTTTTT-GGTTGTTGTTAAT…
	KF029241	-----------------------------------------------------------------------------------------------GTTTATATATATGTTGTTGGGTGTTTGATCTGGTTTTGTTGGT-----TCTTCTTTATCTTTTTTAATGCGTTTGGAGTTAGGTGCACCTGGGGTGTTGTGGGGTGAGAGT------------GGTCAACTTTATAATGTTGTGTTGACTATGCATGCTA-TAATAATAATTTTTTTCATGGTGATACCTATTATAATAGGTGGT--TTTGGTAATTATATTGTT-CCTT-TAATATTAAAATC----ACCTGA-TATAAGTTTTCCTCGTTTAAATAGTTTAAGATTTT-GGTTTTTATTTGT…
	JF829262	------------------------------------------------------------------------------------------------------------------GGTTTTTGGTCTGGGTTAGTGGGG-----TTGTCTTTTTCTTTTTTGATGCGTTTGGAGTTGGCAAAACCAGGGGTTTTGTGGGGTGAGAGA------------GGTCAATTATATAATGTGGTTTTAACCATGCATGCTA-TGATAATGATTTTTTTTATAGTTATGCCTGTTATGATGGGGGGT--TTTGGTAATTTTATTTTG-CCTT-TAATGTTGAAGGC----GGCTGA-TATGAGTTTTCCGCGTTTGAATAGTTTAAGTTTTT-GAATGCTTTTTTT…
	KC130689	-----------------------------------------------------------------------------------------------TATTTTATATATTTTGATGGGTGTTTGGTCTGGTATTGTTGGT-----TCTTCATTATCTTTTTTAATCCGGTTGGAGCTTGGGAAGCCTGGTATTTTAT------------GGGGAGAGGCTGGACATTTATATAATGTTGTTCTTACTTTACATGCTA-TGGTAATAATTTTTTTTATGGTTATGCCTATTATATTTGGTGGT--TTTGGTAATTTTATTGTA-CCTT-TGATGTTGAAGTC----TCCTGA-TATGAGTTTTCCTCGTGTTAATAATTTAAGGTTGT-GGTTGCTAGTTTT…
	MG573553	--------------------------------------------------------------------------------------AGATATTGGGATGATGTATTTTTTGGTTGGTCTATGGTCAGGGTTAGTAGGG-----AGGTCTTTGTCTTTTTTGATACGTTTGGAGTTAGGTAAACCGGGGATTTTGT------------GAAGTGAAGCTGGGCAATTGTATAATGTTGTTTTGACTATACATGCTA-TGATAATGATTTTTTTTATGGTTATACCTATTATGATGGGGGGT--TTTGGAAATTTTTTAGTT-CCTC-TTATATTAAAATC----TCCTGA-TATAAGTTTTCCTCGTCTTAATAATTTGAGTTTGT-GGTTGTTAGTGAG…
	KY969132	------------------------------------------------------------------------------------------------------------------------------------------------AGTCTTTGTCTTTTTTGATTCGTTTGGAGTTGGGTAAGCCAGGGGTTCTTTGGGCTGAGAGT------------GGACAATTGTATAATTTAGTTTTAACTATACATGCTA-TAATAATGATTTTTTTTATGGTGATGCCTGTTATAATGGGAGGT--TTTGGTAATTTTGTTGTG-CCTT-TAATATTAAAGGC----ACCGGA-TATAAGTTTTCCTCGTGTTAATAGTTTAAGAATGT-GAATGTTAGTATC…
	AB971673	--------------------------------------------------------------------------------------------------------------------------------------------------------------------------------------------------------------------------------------------------------------------------------------------------------------------------------------------------------------------------------------------TTGTT--------------…
	MH011033	------------------------------------------------------------------------------------------------------------------------------------------------------------------------------------------------------------------------------------------------------------------------------------------------------------------AGGAAAGGTTAGTT-CCTT-TAATGTTGAAGGC----TCCTGA-TATGAGTTTTCCTCGTTTGAATAGGTTGAGTTTGT-GATTGTTGGTTTC…
	LC038092	---------------------------------------------------------------------------------------------------------------------------------------------------------------------------------------------------------------------------------------------------------------------------------------------------------------------------------------------------------------------------------------------------------------…
	GQ332427	---------------------------------------ATATTTATTAGAAAGTTGTTGTTTTGATTGGAGAGTAGAAATCATAAAGATATTGGGGTTATATATTTTTTAATTGGTGTTTGATCTGGTATGGTTGGT-----AGGTCTTTATCTTTTTTGATTCGTATAGAGTTAGGAAAGCCTGGAATTTTAT------------GAAGAGAATCTGGACAATTGTATAATGTGATTTTAACTATACATGCTA-TAATGATAATTTTTTTTATAGTTATGCCAATTATAATAGGTGGT--TTTGGAAATTTTATAGTT-CCTT-TGATACTTAAAGC----TCCTGA-TATAAGGTTTCCTCGTTTGAATAGATTAGGATTTT-GATTATTGATTTG…
	MT611933	---------------------------------------------------------TTGTTTTGATTAGAAAGTAGAAATCATAAAGATATTGGAATTATATATTTTTTAATTGGTATTTGATCTGGTATGGTTGGT-----AGATCTTTTTCTTTTTTGATTCGTATAGAATTAGGAAAGCCTGGAATTTTAT------------GAAGAGAATCTGGACAGTTGTATAATGTAATTTTAACTATACATGCTA-TGATAATAATTTTTTTTATGGTTATACCGATTATAATGGGGGGT--TTTGGAAATTTTATGGTT-CCTT-TAATGCTTAAAGC----TCCTGA-TATGAGATTTCCACGTTTAAATAGATTAGGATTTT-GATTATTAATTTG…
	MH212135	------------------------------------------------------------------------------------------------------------------------------GGTTTTGTTGGT-----AGTTCTTTTTCTTTTTTGATTCGTTTGGAATTGGGTAAGTG---TGGTATTT---TATGGGGA---GAATCT---GGTCAGTTGTATAATGTTGTGTTGACTATACATGCTA-TAATAATAATTTTTTTTATGGTGATACCTATTATGATAGGTGGG--TTTGGTAATTTTATGGTT-CCTA-TGATGTTAAAAGC----TCCTGA-TATAAGTTTTCCTCGTTTAAATAGTTTAAGTTTAT-GGTTGTTGTTTTT…
	AB626857	---------------------------------------------------------------------------------------------------------------------------------------------------------------------------------------------------------------------------------------------------------------------------------------------------------------------------------------------------------------------------------------------------------------…
	AB282586	--------------------------------------------------------------------------------------------------------------------------------------------------------------------------------------------------------------------------GGTCAGTTGTATAATGTTATTTTAACGATGCATGCTA-TAATAATAATTTTTTTTATGGTGATGCCTGTTATGATGGGAGGT--TTTGGTAATTTTATGATT-CCTA-TGATGTTGAAGTC----TCCTGA-TATGAGTTTTCCTCGTTTGAATAGTTTGAGGTTAT-GATTGTTGGTTTT…
	KU285479	----------------------------------------------------------------------------------------------------------------------------------------------------------------GATTCGTTTGGAGTTGGGTAAGCC---TGGTTTGT---TGTGGGGT---GAGTCT---GGTCAGTTGTATAATGTTATTTTGACTATACATGCTA-TAATAATGATTTTTTTTATGGTTATGCCTATTATAATGGGTGGT--TTTGGTAATTATATGGTT-CCTA-TGATGTTGAAGGC----TCCTGA-TATGAGTTTTCCTCGTTTGAATAATTTGAGTTTTT-GGTTGTTGGTTTC…
	KP266368	----------------------------------------------------------------------------------------------------------------------------------------------------------------GATTCGTTTGGAGTTGGGGAAGCCTGGGATTTTGTGAGGCGAGGGG------------GGTCAGATTTATAATGTTGTTTTGACTATGCATGCTA-TGATGATGATTTTTTTTATGGTTATGCCGGTTATGATGGGGGGT--TTTGGTAATTATATGGTT-CCTA-TAATGCTTAAGGC----TCCTGA-TATGAGTTTTCCTCGTTTGAATAATTTAAGTTTTT-GGTTTCTATTTTT…
	OR506585	--------------------------------------------------------------------------------------------------------------------------------------------------------------------------------------------------------------------------------------------------------------------------------------------------------------------------------------------------------------------------------GAATAATTTGAGGTTAT-GGTTGTTAGTTTC…
	KJ925005	------------------------------------------------------------------------TCAACAAATCATAAAGATATTGGCACCCTCTATTTAGTATTTGGTGCCTGAGCAGGTATAGTAGGG-----ACAGCCATAAGCCTACTAATTCGGGCCGAACTCTGCCAACC---TGGTTCTC---TCCTAGGG------GAC---GACCAAATCTACAACGTTATCGTTACAGCCCATGCCT-TCATTATAATCTTCTTTATAGTGATACCAATCATGATTGGGGGC--TTTGGAAACTGATTAGTA-CCAC-TAATACTTGGGGC----CCCAGA-CATAGCCTTCCCTCGAATAAACAACATAAGCTTTT-GACTCCTACCCCC…
	KC014976	-----------------------------------------------------------------------------------------------TTCTTTGTATCTTTTTTTTGGGATATGGTCTGGAATAATTGGA-----GCTGGGATAAGAATTTTAATTCGATTGGAGTTGGGGCAAGT---TGGCCAGT---ACATTGGA------TCG---GATCAAATTTATAATGTTCTTGTTACGGCGCATGCCT-TTTTGATAATTTTTTTTATGGTAATGCCTATTTTAATCGGCGGG--TTTGGTAATTGATTACTT-CCAA-TTATACTTGGGTG----TGTGGA-TATAGCTTTCCCACGAATAAATAATTTGTCATTTT-GGTTGTTACCACC…
	KC014975	-----------------------------------------------------------------------------------------------TTCTTTGTATCTTTTTTTTGGCATGTGAGCCGGTATGATCGGG-----GCTGGCATGAGTATTTTAATCCGTTTGGAATTGGGGCAAGT---TGGTCAAT---ATATTGGT------TCG---GACCAAATTTATAATGTGCTAGTAACGGCTCATGCTT-TCTTGATAATTTTTTTTATGGTCATACCTATTTTAATTGGTGGT--TTTGGAAATTGGTTGCTT-CCGA-TTATGCTTGGGTG----TGTGGA-CATGGCTTTCCCACGGATAAATAATTTGTCTTTTT-GACTTTTACCTCC…
	LR746312	------------------------------------------------------------ATATGATTTTTTTCAACTAATCACAAAACAATCGGCTCTCTTTATTTGTTGTTCGGGAGGTTCGGGGGCCTTTTAGGC-----GCTGCGTTTTCAGGGCTTATTCGTCTTGAGCTTGGT---------------TTTGTTGGCCAAACTTTAGGGGATGATCAAATTTACAACACTATTATCACAGCTCATGCAT-TCCTTATAATTTTTTTTATGATCATACCTGTTTTAATTGGTGGG--TTCGGAAATTGATTTCTC-CCAT-TAATAAGTGGGGC----TCCTGA-TATGTCTTTTCCTCGAATAAACAACCTCTCTTTTT-GATTTTTACCGCC…
	AY508039	------------------------------------------------------------------------------------------------------------------------------------------------------------------------------------------------------------------------------------------------------------------------------------------------------GGTGGT--TTTGGTAATTGATTTGTT-CCTA-TTCTTATTGGTGC----ACCAGA-TATGGCTTTTCCACGTTTAAATAACCTAAGTTTTT-GACTGTTACCCCC…
	KY011951	------------------------------------------------------------------------------------------------------------------------------------------------------------------------------------------------------------------------------------------------------------------CTTATAATTTTTTTTATGGTAATACCGGCTTTAATTGGTGGT--TTTGGTAATTGATTTGTT-CCTT-TACTGGTCGGTGC----ACCCGA-TATGTCTTTCCCTCGTTTAAATAATCTTAGTTTTT-GATTACTACCTGT…
	HM627503	------------------------------------------------------------------------------------------------ACAATATATATTATTTTAGGGGGTTGAGGGGGTTTAATTGGT-----ACTAGATTATCAAGTTTGGTTCGTTTAGAATTAAGAACAAC---TGGTTCTT---TTTTTTTA------AGA---GATCATTTATATAATGTTGTTGTAACTGCTCATGCTA-TTTTTATAATTTTTTTTATAGTTATACCTATTTCTATTGGGGGT--TTTGGAAATTGGTTTTTG-CCTA-TTATGTTAGGTGT----TAAAGA-TATAAGATTTCCTCGATTAAATAATTTTAGTTTTT-GGTTAATAATTCC…
	MG423123	-----------------------------------------------------------------------------------------------GACTTTATACATTTTACTAGGAAGGTGAGGTGGTCTTATTGGA-----ACCAGATTATCCAGCTTGATTCGTATAGAACTTTTATCAAG---AGGAACTT---TTTTTTTA------AGA---GGTCATATATATAATGTTGTTGTAACAGCACATGCTA-TATTTATAATTTTTTTTATAGTTATACCTATCGCTATTGGGGGT--TTTGGAAATTGATTTTTA-CCTG-TTATAATAAGAGT----TATAGA-TATAAGATTTCCTCGTATAAATAATTTAAGTTTCT-GATTATTACCTCC…
	KC014990	-----------------------------------------------------------------------------------------------TACTTTATATATTATTGCTGGTGCTTGAGGGGGACTTGTAGGG-----AGAAGTTTGTCTATATTAATTCGTGTTGAATTGAGGGTTGG---AGGTTCTT---TTTTTGCA------GGA---GATCATATTTATAATGTTATTGTAACGGCTCATGCTA-TGTTTATAATTTTCTTTATGGTAATACCTATTGCCATTGGAGGT--TTTGGTAATTGGTTTTTA-CCTA-TTATACTAGGAGT----TATGGA-TATAAGGTTTCCTCGTTTAAACAATTTTAGTTTTT-GATTATTGGTTCC…
	LC625771	--------------------------------------------------------------------------------------------------------------------------------------------------------------------------------------------------------------------------------------------------------------------------------------------------------------------------TTTTTA-CCTA-TTATGCTAGGTGT----AATAGA-TATGAGGTTTCCTCGTTTAAATAATTTTAGATACT-GGTTGTTAGTCCC…
	HM627500	------------------------------------------------------------------------------------------------TCCTTATATATTTTAACTGGTGCTTGAGGGGGATTAATTGGA-----ACTAGGTTATCAAGCTTAATCCGAATAGAATTAACTTCAAG---AGGCTCTTATTTTGTTGGG------------GATCACATATATAATGTAATTGTTACAGCACATGCAA-TATTTATGATTTTTTTTATAGTAATACCAGTAGCTATTGGTGGT--TTTGGTAATTGATTTTTA-CCTA-TTATAATAAGAGT----TATAGA-TATGAGTTTTCCACGATTAAATAATTTAAGGTTTT-GATTATTAGTTCC…
	MG422572	---------------------------------------------------------------------------------------------------TTATATATTTTAATAGGAGGTTGAGGGGGTTTAGTTGGA-----ACAAGTTTATCAAGTTTAATTCGTATAGAATTATCTTCAAG---AGGATCAT---TCTTTGTA------GGA---GACCACATATACAATGTTATTGTGACTGCTCATGCAA-TATTTATAATTTTTTTTATAGTTATACCTGTAGCTATTGGAGGT--TTTGGAAATTGGTTTTTA-CCTA-TTATAATAAGGGT----AATAGA-CATAAGTTTCCCTCGTTTGAACAATTTAAGGTTTT-GATTACTGGTTCC…
	MH630591	-----------------------------------------------------------------------------------------------GACTTTATATTTATTGTTTGGGGCTTGAGCGGCGATAGTGGGT-----ACTGCAATAAGAGTACTGATTCGAATTGAATTAGGGCAACC---TGGTAGAT---TTTTAGGG------AAC---GATCAGTTATATAATGTTATGGTTACTGCTCATGCTT-TTGTTATAATTTTTTTTATGGTTATACCTATTTTGATTGGGGGA--TTTGGAAATTGGTTGGTT-CCTT-TAATGTTAGGGGC----ACCTGA-TATAGCTTTTCCTCGTATGAATAATTTGAGATTTT-GATTGCTTCCTCC…
	HM627512	-----------------------------------------------------------------------------------------------TTT-TTATATTTATTTTCAGGAGTATTAGGAGGATTATTAGGA-----GCTAGATTTTCTTTAATAATTCGAATAGAATTAGGTACTGT---AGGACAAT---TTATTGGT------AAT---GAACAATTTTATAACACGGCTGTAACAGCCCATGCTT-TTTTAATAATTTTTTTTATAGTAATACCTATTTTAATTGGGGGT--TTTGGAAATTTTTTGTTA-CCTA-TTATACTTGGTAG----TCCAGA-TATAGCTTTTCCTCGAATAAATAATTTAAGTTTTT-GATTATTGCCTAT…
	KC014992	-----------------------------------------------------------------------------------------------TTTATTATATTTATTAGCAGGAGTTTTAGGAGGATTATTTGGA-----GCAAGATTTTCTTTATTAATTCGTATAGAATTAGGGACTGT---AAGACAAT---TTATTAAT------AAT---GAGCAATTTTATAATATAATTGTAACAGCACATGCTT-TTTTAATAATTTTTTTTATAGTAATACCTATTTTAATTGGAGGA--TTTGGTAATTTTTTATTA-CCTA-TTATATTAGGCAG----TCCTGA-TATAGCATTTCCTCGAATAAATAATCTTAGCTTTT-GATTATTACCTAT…
	HM627501	------------------------------------------------------------------------------------------------ACCTTATATTTTATCTTAGGAGCTTGAGCTAGAGTTCTAGGG-----ACTGCTATAAGAATAATTATTCGCTCCGAATTAAGAGCCCC---TGGTAATC---TAATTGGT------GAC---GACCAAATTTATAATGTAATAGTAACTGCTCATGCAT-TTGTAATAATTTTTTTCATAGTGATACCTATTATAATTGGGGGA--TTCGGAAATTGACTAGTA-CCAT-TAATATTAGGAAG----TCCTGA-TATAGCTTTCCCTCGCATAAACAACATAAGGTTTT-GGTTGCTACCCCC…
	LC746861	---------------------------------------------------------------------------------------------------------------------------------------------------------------------------------------------------------------------------------------------------------------------------------------------------------------------------------------------------------------------------------------------------------------…
	LC221393	---------------------------------------------------------------------------------------------------------------------------------------------------------------------------------------------------------------------------------------------------------------------------------------------------ATTGGAGGG--TTTGGTAATTGATTTATT-CCTT-TAATAATTGGTTC----TCCTGA-TATAGCTTTTCCTCGATTAAATAATTTAAGATTTT-GATTATTACCTCC…
	KC014965	-----------------------------------------------------------------------------------------------TTCTTTATATTTAATATTTGGTATTTGAAGAGGATTTTTAGGA-----ATAATTTTAAGTTTTTTTATTCGATTAGAATTAAGGACTCCTACAAGATTTT---------------TAAATAATGATCAGTTATATAATGCAATTGTTACAAATCATGCAT-TTATTATAATTTTTTTTACTGTAATACCTATTTTGATTGGAGGA--TTTGGAAATTGATTTTTA-CCTT-TGATAATTTGTGC----TCCTGA-TATAGCATTTCCTCGATTAAATAATTTAAGTTTTT-GACTTCTTCCACC…
	EF398149	---------------------------------------------------------------------------------------------------------------------------------------------------------------------------------------------------------------------------------------------------------------------------------------------------------------------ATTGAATAGTG-CCTT-TATTAATTGGTGC----TCCCGA-TATAAGGTTTCCTCGAATAAATAATATAAGGTTTT-GACTTTTACCTCC…
	KC015001	-----------------------------------------------------------------------------------------------AGTTGCTTATATTTTTTTTGGTGTAATAGGAGGTTTGTTAGGA-----AGAGCTTGTTCAGGAATTATTCGATTAGAATTAAGAAATCCTGGTCAATTTT---------------TAAGAGATGATCAAATTTATAATTCTATTGTTACTTTGCATGCTT-TTTTAATAATTTTTTTTATAGTTATGCCAATTTTAATTAGAGGT--TTTGGAAATTGATTTTTA-CCAA-TTATAGTAGGTAG----TCCAGA-TATATCATTTCCTCGTATAAATAATTTAAGTTTTT-GATTAATTCCTCC…
	HM627502	------------------------------------------------------------------------------------------------TTACTTTATATTATTTTTGGTGTTTCAGGTGGAATGGCAGGG-----GGGGCTTGTTCTGGAATTATTCGTATAGAATTAGGAAGTCC---AGGTCAAC---TTATTGGA------GAT---GACCAAATTTATAATAGAATTGTTACATTACATGCAT-TTTTAATAATTTTTTTTATAGTTATACCTATTTTAATTGGGGGT--TTTGGTAATTGATTTTTA-CCTA-TTATAGTTTTTAG----GCCAGA-TATGTCTTTTCCTCGTATAAATAATTTAAGTTTAT-GATTAGTTTTACC…
	HM627504	------------------------------------------------------------------------------------------------TTATTATATTTAATTTTTGGAGTAAGAGGAGGAATAGCAGGA-----GGAGCATGTTCTGGTATTATTCGAATAGAATTAGGAAGTCC---GGGGCAAT---TAATTGGT------GAT---GACCAAATTTATAATAGAATTGTTACTTTACACGCTT-TTTTAATAATTTTCTTTATAGTTATACCAATTTTAATCGGTGGT--TTCGGAAATTGATTTCTT-CCAA-TTATAGTTTTTAG----ACCTGA-TATATCTTTTCCTCGCTTAAATAATTTTTCTTTAT-GATTAGTTTTACC…
	MG422178	-----------------------------------------------------------------------------------------------TTTATTATATATTTTTTTTGGGATTTCAGGTGGAATAGCAGGG-----GGTGCTTGTTCAGGAATTATTCGAATAGAATTGGGTAGTCCAGGCCATTTAA---------------TTAATGATGATCAAATTTATAATTCTATTGTTACTTTACATGCCT-TTTTAATAATTTTTTTTATGGTTATACCAATTTTAATTGGTGGA--TTTGGAAATTATTTTCTT-CCAA-TTATAATTTTTAG----GCCTGA-CATATCATTTCCCCGATTAAATAATTACAGACTTT-GATTAGTTTTACC…
	KC014978	-----------------------------------------------------------------------------------------------AACATTATATTTAATTTTTGGAGCCTTGGGCGGATTGTCCTGG-----GCATCATTTTCTGTTTTAATTTGAATTGAACTAGATTCTGT---AGGTCAAG---TAATTGGG------GAC---GATCAACTTTATAATGTTATTGTTACAGCTCATGCAT-TTCTTATAATTTTTTTTATGGTGATGCCAATTTTAATTGGGGGT--TTTGGTAATTGGTTGCTT-CCTA-TTATATTAGGTGC----GCCGGA-TATGTCATTTCCACGAATAAATAATTTATCTTTTT-GACTATTACCAAG…
	MT635043	------------------------------------------------------------------------------------------------------------------------------------TTKGGG-----GCGGCCTTTAGTGGTTTAATTCGTTTAGAACTAGGAAGAAC---AGGACAAA---TTATTGGC------AAT---GATCAGCTGTATAATGTTATTGTCACGGCACACGCGT-TTTTAATAATTTTTTTCATAGTTATGCCTATTCTTATTGGTGGG--TTTGGGAATTGGTTCTTA-CCTA-TCATGTTGGCAGC----TCCAGA-TATAGCTTTTCCGCGAATAAATAATTTAAGATTTT-GATTGCTTCCGCC…
	KC014966	------------------------------------------------------CTC-----------------------------------------ATTATACTTAATTTTTGGGGCTGTTGGCGGGTTTCTGGGC-----GCCGCATTTTCCGGTCTGATTCGGCTCGAATTGGGTACTAT---CACACAAC---TAGTTGGT------GAT---GACCAAATATATAATGTTGTTGTTACGGCGCATGCTT-TTCTTATAATCTTTTTTATAGTTATGCCTGTGTTAATTGGGGGT--TTCGGAAACTGGTTTCTT-CCTC-TCATATTAGGGGC----ACCCGA-CATGTCTTTTCCTCGGATAAACAACCTGTCTTTCT-GGCTTCTACCTCC…
	LR746327	------------------------------------------------------ATTATACGATGAATTTTTTCGACGAATCATAAGGATATTGGAACAATATATTTAATTTTTGGTATTTTTGGGGGCTTATTAGGA-----GCTGCTTTTTCTTTTCTTATTCGTTTAGAATTAGGAAAACC---AGGACAAA---TTTTTGGA------GAT---GATCAAATTTATAATGTAATTGTAACAGCGCATGCTT-TTTTAATAATTTTTTTTATAGTTATGCCAATTTTGATTGGAGGC--TTTGGGAATTGGATAATT-CCTT-TAATAGTGGGTTC----GCCTGA-TATATCTTTTCCACGAATAAATAATTTGTCTTTTT-GACTTCTTCCCCC…
	LR746325	------------------------------------------------------ATACATCGATGAATTTATTCGACGAATCATAAAGATATTGGGGCAATATATTTATTTTTTGGTGGTATTGGTGGTTTTCTAGGG-----GCAGCATTTTCTTTTTTAATTCGTTTAGAATTAGGAACACC---AGGTCAAG---TTTTTGGG------GAC---GATCAAATTTATAATGTAATTGTTACTGCTCACGCTT-TTTTAATAATTTTTTTTATAGTTATACCTATTTTAATCGGTGGT--TTTGGTAATTGAATAATT-CCTT-TAATAATTGGGTC----TCCAGA-TATGTCTTTTCCTCGTATAAATAATTTGTCTTTTT-GATTTTTACCCCC…
	LR746329	------------------------------------------------------ATATTTCGATGAATATATTCAACAAACCATAAAGATATCGGTTCTATATATCTTTTGTTTGGTGCGAGCGGAGGTTTTTTAGGA-----GCTTCTTTTTCTTTTTTAATTCGTTTAGAATTGGGCTCTCC---AGGTCAAA---TTTTTGGA------GAC---GACCAAGTTTATAATATAATTGTTACAGCTCACGCTT-TTTTAATAATTTTTTTTATAGTTATGCCTATTTTAATCGGCGGG--TTTGGAAATTGGGTAATT-CCTT-TAATAATTGGTTC----TCCAGA-TATATCTTTTCCTCGGATAAACAATTTATCTTTTT-GGTTTTTACCCCC…
	LR746332	------------------------------------------------------ATTTTTCGATGAATTTATTCAACCAACCATAAGGATATTGGGACGATATACCTTTTATTTGGAGCTATTGGGGGATTTTTAGGT-----GCCTCTTTTTCTTTTTTAATTCGTTTGGAGTTGGGAACACC---GGGGCAAA---TTTTTGGT------GAT---GATCAAATTTATAATATAATTGTTACAGCTCATGCTT-TTTTAATAATTTTTTTTATAGTCATACCAATTTTAATTGGGGGT--TTTGGAAATTGAATAATT-CCTT-TAATAATTGGTTG----TCCAGA-TATATCTTTTCCTCGAATAAATAACTTATCTTTTT-GATTTTTGCCTCC…
	KC015007	------------------------------------------------------GTC-----------------------------------------TCTTTACTTATTGTTTGGTGCTTTTAGGGGTTTTTTGGGG-----GCTGCTTTTTCAGCGCTTATTCGTTTAGAGTTAGGTACAAC---AACACAAC---TAATTGGT------GAT---GACCAAATATATAATGTGATTGTAACCGCTCACGCCT-TTTTAATGATTTTTTTTATAGTTATGCCTATTTTAATTGGCGGT--TTTGGAAATTGATTTTTG-CCTA-TCATGCTTGGAGC----TCCAGA-CATGTCTTTTCCTCGAATAAATAATCTTTCTTTTT-GACTTCTCCCCCC…
	KC014962	------------------------------------------------------CTC-----------------------------------------TCTTTATTTACTTTTTGGTGCTTTTGGCGGATTTTTAGGA-----GCCTCTTTCTCTGGCCTCATTCGTTTAGAATTAGGTACAAC---AGGGCAAG---TAATTGGA------AAT---GATCAAATTTATAATGTGTTTGTCACTGCCCATGCTT-TTCTTATGATTTTTTTTATAGTCATGCCTATTTTAATTGGAGGT--TTTAGAAATTGATTTTTA-CCAA-TTATAAGAGGAGC----TCCTGA-TATATCTTTTCCACGAATAAACAACCTCTCTTTTT-GACTACTTCCTCC…
	KC014963	------------------------------------------------------ATC-----------------------------------------TTTATATCTTTTTTTTGGAGCTTTTGGTGGTTTTTTAGGA-----GCTTCTTTTTCTTTTTTAATTCGGTTAGAATTAGGAAGATT---AGGACAAG---TTGTAGGA------GAT---GATCAGATTTATAATGTGTGTGTTACTGCACACGCTT-TTTTAATAATTTTTTTTATAGTTATACCAGTGTTGATTGGTGGT--TTTGGAAATTGGTTTTTG-CCTT-TAATGATAGGGGC----ACCTGA-TATAGCTTTTCCTCGAATAAACAACTTATCTTTTT-GATTATTACCTGT…
	LR746334	------------------------------------------------------ATCAAACGATGATTTTTTTCAACAAATCATAAAGATATCGGAAGATTATATTTATTTTTTGGTGTGTGAGGTGGGTGTTTAGGT-----GCTGCTTTTTCAGTATTAATCCGCTTAGAATTAGGACTACC---TAATCAAT---TATTTGGT------AAT---GACCAAATATATAATATAATAGTTACTACTCATGCTT-TTTTGATAATTTTCTTTATAGTAATACCTGTTTTAATTGGTGGT--TTTGGGAATTGGTTTTTA-CCTT-TAATATTAAGAGC----TCCTGA-TATATCTTTTCCGCGAATAAATAATTTTTCTTTTT-GATTATTACCCCC…
	LT578012	---------------------------------------------------------------------------------------------------------------------------------TTTTTAGGA-----GCTGCTTTTTCTGCTTTAATTCGATTAGAATTAGGTACAAC---AGGACAAG---TTATTGGT------AGA---GATCAAATTTATAATGTTATTGTAACTGCACATGCTT-TTCTTATAATTTTTTTTATAGTTATACCTATTTTAATTGGAGGT--TTTGGTAATTGATTTTTA-CCTC-TTATATTAAGAGC----TCCTGA-TATATCTTTTCCACGAATAAATAATTTATCTTTTT-GATTATTACCTCC…
	KC014985	------------------------------------------------------GTC-----------------------------------------TTTATACTTAATTTTTGGAGCTGTCGGTGGTTTTATTGGG-----GCCTCTTTTTCTGGGCTTATTCGTCTTGAATTAGGAACTAC---TAGACAAA---TTATTGGT------GAT---GACCAGATTTATAATGTTATTGTAACAGCCCATGCTT-TTTTAATAATTTTTTTTATAGTTATACCAATTTTAATTGGGGGT--TTTGGTAACTGGTTTTTA-CCTA-TTATAACAGGAGC----CCCCGA-TATATCTTTTCCTCGAATAAATAATCTATCTTTTT-GATTACTACCCCC…
	KC014987	------------------------------------------------------TTC-----------------------------------------TTTGTATTTAATTTTTGGTGCAATTGGTGGTTTTATTGGT-----GCTTCTTTTTCTGGTTTAATTCGTTTAGAATTAGGAACTAC---AAGTCAAA---TTATTGGA------GAT---GACCAAATTTATAATGTTATTGTTACAGCTCATGCGT-TTTTAATAATTTTTTTTATGGTTATGCCAATTTTAATTGGTGGT--TTTGGAAATTGATTTTTA-CCAA-TTATGTCTGGTGC----TCCAGA-TATATCTTTTCCCCGAATAAATAATTTATCTTTTT-GATTACTTCCTCC…
	KC014989	-----------------------------------------------------------------------------------------------AAGGTTGTATCTATGTTTTGGAACAATCAGTGGAATGGTGGGT-----GCTAGATTGTCTAGATTAATTCGATTAGAATTAGGTACAGG---TGGACAAT---TACTAGGT------AAT---GATCAACTATATAATTCTATTGTTACAGCCCACGCAT-TTTTAATAATTTTTTTTATAGTTATACCAATTTTAATTGGTGGA--TTTGGTAATTGAATACTT-CCAA-TTATATTGGGTGC----ACCAGA-TATGGCATTCCCACGTATAAATAATTTAAGATTTT-GACTTTTACCTCC…
	MK611966	------------------------------------------------------------------------------------------------------------------GGTGCATGTTCAGGTA-----------------------------TTATTCGAATTGAATTAAGAACACC---AGGACAAA---TAATTGGA------GAT---GATCAAATTTATAATACTATTGTTACTGCTCATGCTT-TATTAATAATTTTTTTTATAGTTATACCAGTTCTTATTGGAGGG--TTTGGAAATTGAATATTA-CCAT-TAATAGTAAACTC----TCCAGA-TATAGCTTATCCACGAATAAATAATTTTAGATTTT-GACTTTTACCTCC…
	EF457734	------------------------------------------------------------------------------------------------------------------------TGAGCAGGAATAATTGGA-----ACTTCTTTAAGTTTAATAATTCGTACAGAATTAGGTAACCC---TGGGTCAC---TAATTGGA------GAT---GATCAAATTTATAATACTATTGTTACAGCTCATGCTT-TTATTATAATTTTTTTTATAGTTATACCAATTATAATTGGAGGA--TTTGGTAATTGATTAATT-CCAT-TAATATTAGGAGC----CCCTGA-TATAGCTTTCCCACGTATAAATAATATAAGATTTT-GATTATTACCCCC…
	HM627506	------------------------------------------------------------------------------------------------ATTTTATATTTGTTATTTGGAGCTTGAGCCGGCATGATTGGG-----GCTGGAATAAGTATGTTAATTCGCCTAGAATTAGGTCAACC---AGGTGCGT---TTGTGGGG------GAT---GATCAAATTTATAATGTTATTGTAACAGCACATGCAT-TTTTAATAATTTTTTTTATGGTAATACCTGTTATAATTGGGGGG--TTTGGAAACTGATTATTA-CCGC-TAATATTAGGGGC----GCCAGA-TATGGCTTTTCCTCGAATAAATAATTTGTCTTTTT-GACTTTTACCGCC…
	KC014959	-----------------------------------------------------------------------------------------------AACTTTATATTTATTGTTTGGTGCTTGAGCTGGAATAGTTGGT-----TCTGCTATAAGGATATTAATTCGGTTAGAGTTAGGTCAAAG---AGGCCAAT---TTATTGGT------AAT---GATCAAATTTATAACGTGATTGTTACAGCTCATGCTT-TTTTAATAATTTTCTTTATAGTGATACCCATTATAATTGGCGGA--TTCGGTAATTGATTATTA-CCAA-TTATAATTGGAGC----TCCTGA-TATAGCTTTTCCCCGGATAAATAATTTAAGATTTT-GATTATTACCTCC…
	HM627509	------------------------------------------------------------------------------------------------ACTTTATATCTTTTATTTGGTATATGAAGAGGAATAGTAGGT-----TTGGGAATAAGAATTATTATTCGTATAGAATTAGGAAAAAC---AGGAATTT---TTTTAGGA------AAT---GATCAAATTTATAATGTTATTGTTACTGCTCATGCAT-TTCTTATAATTTTTTTTATAGTTATACCAACTATAATTGGAGGT--TTTGGAAATTGATTAATT-CCTA-TTATAATTGGAGC----TCCTGA-TATAGCTTTCCCGCGGTTAAATAACTTAAGATTTT-GATTACTTCCTCC…
	KP254593	-----------------------------------------------------------------------------------------------TACATTATATTTTTTATTTGGAATATGAAGTGGAATAGTTGGT-----TTAGGGATAAGAATTATTATTCGTCTTGAATTAGGAAAAAC---AGGAGTAT---TTCTTGGA------AAT---GATCAAATTTATAATGTTGTTGTAACGGCGCATGCTT-TCTTGATAATTTTTTTTATAGTAATACCTTCTATAATTGGGGGA--TTTGGAAATTGATTAATT-CCAA-TTATAATTGGTGC----TCCAGA-TATAGCTTTTCCTCGTTTAAATAATTTAAGATTTT-GATTATTACCACC…
;
end;
