# Supplementary material for: A novel taxonomic database for eukaryotic mitochondrial cytochrome oxidase subunit I gene (eKOI), with a focus on protists diversity
Source: Database (Oxford). 2025 Sep 24;2025:baaf057. doi: 10.1093/database/baaf057 (PMC12462617; doi:10.1093/database/baaf057)
Supplement: baaf057_Supplemental_File [file baaf057_supplemental_file.zip › 2_alignment_eKOI/nematomorpha.nex]

#NEXUS
begin data;
	dimensions ntax=43 nchar=1542;
	format datatype=dna missing=? gap=-;
	matrix
	JX244253	---------------------------------------------------------------------------------------GGGACTAGTCTAAGAACTATTATTCGGACTGAGCTTTCTCACGGGTCTTCAATAATCAACTCGGGTTCTACTTATAATATAATTATTACGTCTCATGCACTAGTCATAATTTTTTTTGCTGTAATACCCATTTTGGTGGGAGGGTTTGGGAATTGATTAATCCCTATTATAGTACTTTCGCCTGATATAGCCTTCCCACGAATAAACAATCTTTCTTTTTGGCTACTACCACCGAGCTTAACACTCTTACTTACCAGAAGCATGGTAGAGTCGGGTTGTGCAACAGGATGAACCCTTTATCCCCCTCTATCTTCCTTATTGGGGCACCCCTCACCTTCTGCAGATCTCGCCATCTTTTCACTTCATCTCGCGGGGGTAAGATCACTACTCGGGGCTATTAACTTTATTACTACTATTTCAACCATACGCCCAACAGGCTTTTCAATTGAAAAAGCCTCACTGTTCGTATGGGCTTCATACATTACGGCTTTCCTTCTTCTTCTAAGCCTGCCCGTACTTGCAGGAGCTCTTACAATATTAATTATGGACCGAAATTTTAACACTTCATTTTTTGACCCGGTGGGGGGTGGGGACCCTATTTTATTTCAACACCTTTTT---------------------------------------------------------------------------------------------------------------------------------------------------------------------------------------------------------------------------------------------------------------------------------------------------------------------------------------------------------------------------------------------------------------------------------------------------------------------------------------------------------------------------------------------------------------------------------------------------------------------------------------------------------------------------------------------------------------------------------------------------------------------------------------------------------------------------------------------------------------------
	MH349466	-----------------------------------------------TATACTATATTTTGTATTTGGTTTTTGGTCCGCCTTTGTAGGGACTAGTTTAAGAACTCTTATTCGGAACGAACTTTCACATGGGTCCTCTACTATTAATTCGGGGTCTACTTATAATATAATCATCACCTCACACGCCCTTGTCATAATCTTTTTCGCGGTAATACCTATTTTGGTAGGGGGGTTTGGGAACTGACTTATCCCTATTATAATTATATCCCCAGATATAGCATTCCCTCGAATGAACAATTTATCATTTTGACTTCTACCGCCTAGCATGATCCTTTTAATAACTAGAAGAGTAGTCGAGTCAGGGTGCGCCACTGGGTGAACACTATACCCTCCTTTATCCTCTTTATTGGGACACCCTTCACCTTCAACGGATCTTGCCATCTTTTCACTTCATGTTGCAGGTGTCAGCTCCCTTCTAGGAGCTATTAATTTCATTACAACAATTTGCACTATACGACCAACAGGGCTTAAAATCGAAAAGACTTCTCTATTTGTATGGTCTTCATTAATCACAGCCTTTTTACTTCTTCTAAGTCTACCTGTCTTGGCGGGTGCATTGACAATATTGATTATAGATCGAAATTTTAATACCTCTTTCTTTGACCCTGTGGGGGGCG--------------------------------------------------------------------------------------------------------------------------------------------------------------------------------------------------------------------------------------------------------------------------------------------------------------------------------------------------------------------------------------------------------------------------------------------------------------------------------------------------------------------------------------------------------------------------------------------------------------------------------------------------------------------------------------------------------------------------------------------------------------------------------------------------------------------------------------------------------------------------------------------------
	KY172812	-----------------------------------------------AATACTTTATTTTATCCTAGGATTCTGATCAGCTTTTTTAGGGACAGCTTTAAGAATGATTATTCGTGTTGAGCTGTCCCATTCTGGCTCATTAATTAAGTCAGGGTCTACGTATAATACTATTATTACATCTCATGCACTAGTTATAATTTTTTTTGCAATTATACCCATCCTAGTAGGTGGTTTTGGAAACTGGTTAATTCCTGTTATACTATCTTCTCCCGATATAGCTTTTCCTCGAATAAACAATATATCCTTTTGACTTTTACCCCCCAGCTTACTCATTCTTCTTACTAGAAACCTTACTGAGTCTGGCTGTGCAACAGGTTGAACTATTTACCCTCCACTTTCAGCTCTTATAGGGCATCCTAGTCCATCTACGGATATAGCTATTTTAGCCCTTCATATTGCTGGAGTGAGCTCCCTACTGGGTGCAATAAATTTTATCACTACTATTATCTCCTTACGTCCTCAAGGGATCTCAATAGAAAAATTATCTCTTTTTTTATGAGCCTCCCTCATTACTGCTTTTTTACTGCTTTTGAGCCTGCCTGTACTAGCAGGGGCTTTAACTATACTTATTTTGGACCGAAACATTAGAACTTCTTATTTCGATCCAATCGGGGGTGGG------------------------------------------------------------------------------------------------------------------------------------------------------------------------------------------------------------------------------------------------------------------------------------------------------------------------------------------------------------------------------------------------------------------------------------------------------------------------------------------------------------------------------------------------------------------------------------------------------------------------------------------------------------------------------------------------------------------------------------------------------------------------------------------------------------------------------------------------------------------------------------------------
	KY172811	-----------------------------------------------AATACTTTATTTTATCTTAGGATTCTGATCAGCTTTTTTAGGAACAGCTTTAAGAATGATTATTCGTGTCGAGCTGTCCCATTCTGGCTCATTAATTAAGTCAGGATCTACGTATAATACTATTATTACATCTCATGCACTAGTTATAATTTTTTTTGCAATTATACCCATTTTAGTAGGTGGTTTTGGAAACTGGTTAATTCCTGTTATATTATCTTCTCCCGATATAGCTTTTCCTCGAATAAACAATATATCCTTTTGACTTTTACCCCCCAGCTTGATCATTCTTCTTACTAGAAACCTTACTGAATCTGGCTGTGCAACAGGTTGAACTATTTATCCCCCGCTTTCAGCTCTTATAGGACATCCTAGTCCATCTACGGACATAGCTATTTTAGCCCTTCATATTGCTGGTGTAAGCTCCCTACTGGGGGCCATAAATTTTATTACTACTATTATCTCCTTACGTCCTCAAGGGGTCTCAATAGAAAAATTATCTCTTTTTTTATGAGCCTCCCTCATTACTGCTTTTTTACTGCTTTTGAGTCTGCCTGTATTAGCAGGGGCTTTAACTATACTTATTTTAGATCGAAATATTAGAACTTCTTATTTCGATCCAATCGGGGGTGGG------------------------------------------------------------------------------------------------------------------------------------------------------------------------------------------------------------------------------------------------------------------------------------------------------------------------------------------------------------------------------------------------------------------------------------------------------------------------------------------------------------------------------------------------------------------------------------------------------------------------------------------------------------------------------------------------------------------------------------------------------------------------------------------------------------------------------------------------------------------------------------------------
	KY172746	-----------------------------------------------AATACTTTATTTTTTATTTGGATTTTGATCTGCCTTTTTGGGTACCTCTTTAAGAACCCTTATTCGGACAGAGCTTTCACACGGGTCTTCACTACTTAATTCAGGCTCTACTTATAATATAATTATTACAGCTCATGCTCTTATTATAATTTTTTTTGCTGTTATACCTATTTTGGTGGGGGGGTTTGGCAATTGATTGATTCCAATTATAGTGTCTTCGCCAGATATAGCATTCCCCCGTATAAATAATTTATCTTTTTGGCTTTTGCCCCCCAGTCTTATTTTTCTTTTAACTAGAAGCATGGTTGAGTCAGGATGTGCAACAGGATGAACTCTTTATCCTCCTTTATCTTCAATTCTAGGGCACCCTTCACCTTCAACAGATCTTGCAATTCTTTCTCTTCATTTAGCTGGGGTTAGTTCCTTATTAGGCTCTATTAATTTTATTACAACTATTTTTGTTATACGGCCAAGGGGAATGCCTATTGAAAAAGCCTCTCTTTTTGTTTGATCGTCCCTTATCACTGCATTTTTATTACTTTTAAGACTTCCAGTATTGGCGGGAGCTTTAACCATATTAATCTTAGATCGAAACCTCAATACATCCTTTTTTGACCC-------------------------------------------------------------------------------------------------------------------------------------------------------------------------------------------------------------------------------------------------------------------------------------------------------------------------------------------------------------------------------------------------------------------------------------------------------------------------------------------------------------------------------------------------------------------------------------------------------------------------------------------------------------------------------------------------------------------------------------------------------------------------------------------------------------------------------------------------------------------------------------------------------------
	MG257764	---------ATGCGATGACTTATATCAACAAATCATAAAGATATTGGAATACTTTATTTTTTATTTGGGTTTTGATCTGCATTCTTAGGAACTTCTTTAAGAATACTAATTCGTATTGAATTATCTCATAGAGGATCTATTTTGAATTCAGGTTCAACTTATAACATAATTATTACCTCTCACGCCTTAATTATAATTTTTTTTGCTGTGATACCTATCTTAGTAGGGGGTTTTGGAAATTGATTAATCCCTATTATAATTTCAAGACCAGATATAGCTTTTCCACGAATAAATAATTTATCTTTTTGAATCTTACCACCTAGTTTATTAATATTATTATCCAGAAGTTTAGTAGAGTCAGGATGTGCTACAGGTTGAACCTTGTACCCTCCTTTATCATCATTTTTAGGACACCCATCCCCTTCAACAGATATAGCAATTTTATCTTTACACTTAGCAGGGGTGAGATCATTATTAGGTGCTATTAACTTTATTTCAACTATTATAAGTATACGCCCTACAGGAATAGCAATTGAAAAAACATCTTTATTTATTTGGTCATCACTTGTAACAGCATTTTTATTATTATTAAGATTACCTGTACTTGCAGGAGCATTAACAATATTAATTATAGATCGTAATATTAACTCTTCTTTTTTTGATCCCATCGGAGGGGGAGATCCTATTTTATTTCAACATTTATTTTGATTTTTTGGTCATCCTGAAGTTTATATTTTAATTTTACCTGGTTTTGGAATTATTTCACATGTTTTAACAGACAACGCATTTAAAAAATTTACTTTTGGTCATTTAAGAATAATTTATGCTATAGCAAGAATTGGAGGGTTAGGTTTTATTGTATGAGCCCATCATATGTTTACGGTGGGGTTAGATGTTGATACACGAGCCTTTTTTACTTCAGCTACTATAGTTATTGCCATTCCTACCGGGATTAAAATTTTTAGATGGCTAGCAACAATATCAGGCTCTATAAAAACAATTCCTTTATCACAATTTTGAGCTTTAGGATTTTTATTTTTATTTACTATTGGAGGTTTAACAGGAGTTATTTTAAGATCTTCTTCACTAGATATTACCCTTCACGATACCTATTATGTGGTAGCTCATTTTCATTACGTTTTATCAATAGGAGCCGTTTTCTCAATTTTTGCAGGGGTGACTCATTTTTTACCTCTAATTTTAGGATTAAATTTAAGATATAAAATTGCAATCCCTCAATTTTTTTTAACATTTTTAGGGGTTAATCTAACATTTTTCCCCCACCATTTTTTAGGATTGATAGGAATACCTCGCCGTTACACAGACTACCCGGATGAGTTTACATTATGAAATTCATGCTCATCTTTAGGAAGAACACTATCATCTTTTTCTTTAACTATATTTTTATGAATTTTATGAGAAAGTTTATTAATAAAACGAAAAACTATAAACTCTATCTTTGACACAAATAAATCAGAATTTATTTGGGGTTATCCTCCAGCATCCCATACGTCTCTTGAAACTGTTACTTTAATAGTATAA
	KY172745	-----------------------------------------------TATATTATATTTTTTATTTGGTTTTTGATCTGCTTTTTTAGGAACTTCTTTAAGAATAATCATTCGAACAGAGTTATCTCATAGCTTTTCTTTAATTAACTCCGGTTCCACTTATAACACAATTATTACAGCTCACGCTTTAGTTATAATTTTTTTTGCTGTTATGCCCCTTTTAGTCGGTGGGTTTGGTAACTGATTAATCCCTATTATAATCTCAAGACCAGATATAGCTTTTCCGCGAATAAACAATTTATCATTTTGAATCTTACCGCCTAGACTATTTCTTTTATTATCTAGCAGTTTAACTGAATCCGGTTGTGCTACTGGTTGAACCCTATACCCACCACTATCTGCTTTTTTAGGACATCCGTCTCCTTCCACAGACCTTGCAATTTTATCCCTTCATTTGGCTGGGGTGAGATCCCTATTAGGCTCTATTAATTTTATTACAACTATTATTATTATACGCCCGAAGGGCATACCTATTGAAAAAGCTTCTCTTTTTATTTGATCTTCTTTCATTACAGCTTTGCTTTTGCTATTAAGACTACCTGTTTTAGCCGGAGCTTTAACTATACTTATTTTAGATCGAAATGTTAATACTTCATTTTTTGACCCTATTGGGGGT---------------------------------------------------------------------------------------------------------------------------------------------------------------------------------------------------------------------------------------------------------------------------------------------------------------------------------------------------------------------------------------------------------------------------------------------------------------------------------------------------------------------------------------------------------------------------------------------------------------------------------------------------------------------------------------------------------------------------------------------------------------------------------------------------------------------------------------------------------------------------------------------------
	KU509484	-------------------------------------------------------------------------GATCAGCCTTTCTAGGCACCTCAATAAGAATAATTATCCGAACCGAACTATCACATAGATATTCATTATTATCGTCAGGTTCAACATATAATACTATTATTACAGCTCATGCCTTAATTATAATTTTCTTTGCTGTAATACCCATCTTGGTGGGGGGATTTGGGAATTGATTAATTCCAATAATAATAATAGCACCAGACATAGCTTTTCCACGGATGAACAACTTATCTTTTTGAATTCTTCCTCCTAGTTTATTTTTTCTACTATCTAGAAGAATGGTTGAATCTGGTTGTGCTACCGGTTGAACATTATACCCCCCTTTATCATCAATCTTAGGGCATCCGTCGCCTTCCACTGATATAGCAATTCTATCGTTACACATAGCTGGAATTAGATCGTTGTTAGGTTCCATTAACTTTATCACTACTATTATAACAATGCGACCAAAGGGTTTACCAATTGAAAAAACATCATTGTTTATTTGAGCTTCATTAATTACTGCTATTTTATTATTAATTAGATTACCTGTTTTAGCTGGTGCTTTAACTATACTAATCATAGACCGAAATATTAATACCTCTTTTTTTGATCCTATTGGCGGAGGTGACCCTATTTTATTTCAACATCTTTTTTGATTTTTTGGTCA-------------------------------------------------------------------------------------------------------------------------------------------------------------------------------------------------------------------------------------------------------------------------------------------------------------------------------------------------------------------------------------------------------------------------------------------------------------------------------------------------------------------------------------------------------------------------------------------------------------------------------------------------------------------------------------------------------------------------------------------------------------------------------------------------------------------------------------------------------
	AB647244	----------------------------------------------------TATATTTTATTTTTGGTTTTTGATCTGCTTTTTTAGGGACCTCTCTAAGAATAATTATTCGAACCGAATTATCCCATGGGGGATCACTTCTGAGATCTGGTTCCACATACAACACTGTAATCACAGCTCACGCCCTAGTTATAATTTTTTTTGCTGTTATACCTATTCTAGTAGGGGGCTTTGGTAATTGGTTAATTCCCATAATAGTTTCAGCTCCAGATATAGCTTTTCCTCGAATAAATAATCTATCTTTTTGAATCCTACCGCCAAGCTTATTTCTTCTACTCTCAAGTAGACTTACTGAATCGGGGTGTGCCACAGGGTGAACCTTGTATCCTCCTTTATCTTCTTTTTTAGGTCATCCCTCCCCTTCTACAGATCTTGCGATTTTATCACTTCACCTAGCTGGTGTAAGCTCTTTACTAGGGTCAATTAATTTTATTACTACTATTATAGTTATACGCCCTAAAGGAATAGCTATTGAAAAAACTTCTTTATTTATTTGATCTTCATTGATTACTGCTTTTCTTTTATTGACTAGACTACCTGTATTAGCGGGCGCCTTAACAATACTCATCATAGATCGCAATATTAATACATCCTTTTTTGATCCGGTAGGTGGGGGTGACCCTATTTTATTTCAACATTTATT----------------------------------------------------------------------------------------------------------------------------------------------------------------------------------------------------------------------------------------------------------------------------------------------------------------------------------------------------------------------------------------------------------------------------------------------------------------------------------------------------------------------------------------------------------------------------------------------------------------------------------------------------------------------------------------------------------------------------------------------------------------------------------------------------------------------------------------------------------------------
	KU721072	-----------------------------------------------TATACTATATTTTATTTTTGGTTTTTGGTCTGCTTTTTTAGGTACATCACTAAGCATAATTATTCGTACTGAATTATCTCATAGAGGATCTATCCTAAACTCGGGCTCTACATATAACACAGTGATTACAGCTCATGCTTTAGTCATAATTTTTTTTGCTGTTATACCTATTTTGGTAGGGGGGTTCGGAAATTGATTAATTCCTATTATAATTTCATCCCCTGATATAGCTTTTCCACGGATAAATAATTTATCTTTTTGAATTCTACCTCCTAGCTTATTTCTTTTACTGTCTAGAAGTTTAACTGAATCGGGGTGTGCTACAGGTTGAACACTTTACCCCCCTTTATCGTCATTTTTGGGTCACCCCTCACCTTCTACCGATTTAGCTATTTTATCTCTCCATCTTGCGGGTGTTAGTTCATTATTAGGGTCTATTAATTTTATTACGACCATTATGGTAATACGGCCAAAGGGGAWGGCGATTGAAAAAGCATCTCTTTTTATTTGATCGTCATTAATTACAGCTTTTCTTTTACTCACCAGTCTACCAGTTTTAGCCGGTGCACTAACTATACTTATTTTAGATCGAAATATTAACACATCATTTTTTGATCCTATCGGAGGAGGAGACCCTATTCTTTTCCAACACCTATTT---------------------------------------------------------------------------------------------------------------------------------------------------------------------------------------------------------------------------------------------------------------------------------------------------------------------------------------------------------------------------------------------------------------------------------------------------------------------------------------------------------------------------------------------------------------------------------------------------------------------------------------------------------------------------------------------------------------------------------------------------------------------------------------------------------------------------------------------------------------------
	KF381359	-----------------------------------------------CATACTTTATTTTATTTTTGGATTTTGATCTGCTTTTTTAGGGACATCAATAAGCATAATTATTCGAACAGAACTATCTCATAGCTTTACTTTAATTAACTCGGGTTCTACTTATAACACTGTTATTACAGCTCATGCATTAATTATAATTTTTTTTGCTGTAATACCTATTTTGGTGGGGGGCTTTGGAAACTGATTAATTCCTCTTATGGTGGCTACCCCTGATATAGCATTCCCACGAATAAATAATTTATCATTTTGAATTTTACCTCCAAGTTTATTTTTTCTTCTATCTAGTAGATTAACTGAGTCAGGTTGTGCCACTGGATGAACTTTATACCCACCCTTATCTTCTATTCTAGGGCATCCTTCCCCTTCCACAGACATAGCAATTTTATCATTACATATAGCTGGAGTTAGCTCTCTTTTAGGTTCAATTAATTTTATTACAACAATTATAACTATACGTCCAAAAGGACTAGCTATTGAAAAAACCTCTTTATTTATTTGAGCTTCATTAATTACAGCTATTCTTTTATTAATTAGTTTGCCTGTTTTAGCTGGAGCCCTCACTATATTAATTATAGATCGCAATATTAATACATCATTTTTTGATCCTATTGGAGGAGGAGATCCTATTCTTTTCCAACATTTATTT---------------------------------------------------------------------------------------------------------------------------------------------------------------------------------------------------------------------------------------------------------------------------------------------------------------------------------------------------------------------------------------------------------------------------------------------------------------------------------------------------------------------------------------------------------------------------------------------------------------------------------------------------------------------------------------------------------------------------------------------------------------------------------------------------------------------------------------------------------------------
	JN881995	-----------------------------------------------TATACTTTATTTTATTTTCGGATTTTGGTCAGCTTTTTTAGGGACTTCATTAAGAATAATTATTCGTACAGAACTCTCCCATAGAGGGTCTATTTTAATGTCGGGTTCATCATATAATACAGTAATTACAGCACATGCTTTAGTTATAATTTTTTTTGCTGTTATGCCTATTTTGGTGGGGGGTTTTGGTAATTGGCTAATTCCTATAATAGTATCAGCCCCAGACATGGCTTTTCCACGTATAAATAATTTATCTTTTTGAATTTTACCGCCAAGTTTATTTCTTCTTTTAACTAGAAGATTAACTGAATCCGGATGTGCGACAGGATGAACTTTATACCCGCCTTTATCGTCTTTTTTAGGTCATCCTTCCCCTTCTACAGACTTAGCTATTTTATCTCTTCATTTAGCAGGGGTAAGATCCCTTTTAGGTGCTATTAATTTTATTACTACTATTATAGTGATACGACCGAAAGGTTTAGCTATCGAAAAAACATCTCTTTTTATTTGAGCCTCACTAATTACAGCTATTTTACTACTAATTAGTTTACCGGTTTTAGCGGGAGCTCTAACAATATTAATTTTAGATCGAAACATTAATACTTCATTTTTTGACCCTATCGGAGGGGGAGATCCAATCTTATTTCAACACTTATTT---------------------------------------------------------------------------------------------------------------------------------------------------------------------------------------------------------------------------------------------------------------------------------------------------------------------------------------------------------------------------------------------------------------------------------------------------------------------------------------------------------------------------------------------------------------------------------------------------------------------------------------------------------------------------------------------------------------------------------------------------------------------------------------------------------------------------------------------------------------------
	MG654047	-----------------------------------------------AATAATATATTTTATTTTCGGGTTTTGATCTGCCTTTTTAGGGACTGCCCTAAGCATGATTATCCGTACAGAGCTTAGCCACTCATTTACTTTACTCAACTCAGGATCCTTCTACAACTCAGTCATTACGTCTCACGCCCTTGTAATAATTTTTTTTGCTATCATACCTATTTTGGTGGGGGGTTTTGGTAATTGATTAATCCCTATAATGCTTAATTCACCTGATATAGCCTTCCCCCGAATAAACAACCTTTCATTCTGATTATTACCCCCTAGTCTAATTTTACTGCTTTCAAGCACTATAGTAGAATCCGGATGTGCTACTGGTTGAACTATTTACCCCCCCCTGTCCAACTTACTAGGGCATCCCTCCCCAGCTACTGATATAGCTATTTTATCCCTACATATTGCTGGAGTAAGATCCCTGTTAGGCTCAATAAATTTCATTACTACCATTATTACTTTACGACCTTCAGGGGTTAAAATAGAGAAGCTTTCTTTATTTTTGTGATCCTCATTGATTACAGCCTTCCTTCTTTTACTCAGCCTCCCGGTCCTCGCTGGGGCGTTAACAATACTAATCCTAGATCGAAATATTAATTCATCTTTCTTTGACCCTGTCGGGGGAGGAGATCCTGTGCTTTTTCAGCACCTCTTC---------------------------------------------------------------------------------------------------------------------------------------------------------------------------------------------------------------------------------------------------------------------------------------------------------------------------------------------------------------------------------------------------------------------------------------------------------------------------------------------------------------------------------------------------------------------------------------------------------------------------------------------------------------------------------------------------------------------------------------------------------------------------------------------------------------------------------------------------------------------
	AY428843	------------------------------------------------ATTTTGTATTTTATTTTTGGTTTTTGATCAGCCTTTTTAGGCACATCCTTAAGAATAATCATTCGAACAGAGTTAAGACATTCCCCTTCCCTTCTTAACTCTGGGTCTTTTTACAACTCTGTCATTACCTCCCATGCTTTAGTTATAATCTTTTTTACTATTATACCAATTCTTGTGGGAGGCTTTGGGAATTGATTAATCCCTATAATATTAAACTCTCCTGACATAGCTTTTCCCCGGATAAATAATTTATCCTTTTGACTTCTACCCCCTAGAATAATTCTCCTTTTATCAAGCACTCTGATTGAATCGGGGTGTGCTACAGGGTGAACCATCTATCCTCCTTTATCCAACCTTCTAGGGCACCCCTCTCCAGCCACAGACATAGCAATCCTATCTCTGCATATCGCAGGGATTAGCTCTTTATTAGGATCAACAAACTTTATCACTACTATTGTCTCTTTACGACCTAAAGGTTTAAAGATAGAAAAACTGTCTTTATTTATTTGATCTTCCCTCATCACAGCCTTTTTACTATTACTGAGTCTACCAGTACTTGCCGGTGCTTTAACTATGCTTCTTCTAGACCGAAACATTAACTCCTCTTTTTTCGATCCTGTTGGAGGGGGAGATCCTATTTTATTTCAACATTTATTT---------------------------------------------------------------------------------------------------------------------------------------------------------------------------------------------------------------------------------------------------------------------------------------------------------------------------------------------------------------------------------------------------------------------------------------------------------------------------------------------------------------------------------------------------------------------------------------------------------------------------------------------------------------------------------------------------------------------------------------------------------------------------------------------------------------------------------------------------------------------
	MG654059	-----------------------------------------------TATTTTATATTTTATTTTTGGATTCTGATCTGCCTTTTTAGGTACGTCGTTAAGAATAATCATTCGAACAGAATTAAGACACTCCCCGTCTCTTCTTAATTCTGGATCATTTTACAACTCTGTTATCACATCTCATGCTTTAGTGATAATTTTTTTTACTATTATACCAATCCTAGTAGGGGGTTTCGGAAACTGGTTAATTCCTATAATATTAAACTCCCCTGACATAGCTTTTCCTCGTATAAATAACTTATCCTTTTGATTGCTACCTCCTAGTATTATCCTTCTTCTATCAAGAAACTTTGTTGAGTCAGGCTGTGCAACAGGATGAACCATCTACCCACCTCTGTCTAATCTTTTAGGGCATCCTTCACCATCTACAGATATAGCTATTTTATCATTACATATCGCAGGCGTAAGCTCTCTATTAGGTGCTATAAATTTTATCACGACTATTATTTCTTTACGTCCTAAGGGTTTAAATATAGAAAAATTACCTCTTTTTATTTGATCTTCCCTTATCACAGCTTTCCTGCTCCTATTAAGTTTACCTGTACTTGCAGGTGCTTTAACAATACTCCTTCTGGATCGAAACATTAACTCCTCTTTTTTTGACCCCGTTGGAGGAGGAGACCCCATTTTATTTCAACACTTATTT---------------------------------------------------------------------------------------------------------------------------------------------------------------------------------------------------------------------------------------------------------------------------------------------------------------------------------------------------------------------------------------------------------------------------------------------------------------------------------------------------------------------------------------------------------------------------------------------------------------------------------------------------------------------------------------------------------------------------------------------------------------------------------------------------------------------------------------------------------------------
	KU721073	-----------------------------------------------TATAATATATTTTATTTTTGGTTTTTGAGCAGCTTTTTTGGGGACCGCTTTGAGTATAATTATCCGAACAGAGCTTAGTCATTCTCCCTCTTTATTAAATTCAGGATCTTTTTACAATTCTGTAATCACATCTCATGCCTTAATTATAATTTTTTTTGCTATTATACCTATTTTGGTAGGGGGATTTGGTAATTGGCTAATTCCTATAATATTAAACTCCCCAGACATAGCTTTCCCCCGTATAAATAACTTATCATTTTGACTTCTTCCTCCTAGTATAATTTTACTTCTATCAAGAACTTTGGTAGAATCAGGTTGTGCTACAGGGTGAACCATTTATCCCCCTCTTTCAAACCTATTAGGTCACCCATCCCCTGCAACGGATATAGCTATCCTCTCTCTTCATATTGCAGGTGTAAGATCACTTTTAGGGTCTATTAATTTTATTACTACTATTATCACACTTCGTCCTTCAGGTGTTAGAATAGAAAAACTTTCATTATTCCTTTGATCCTCATTAATTACAGCTTTCCTTCTTCTTTTAAGACTACCTGTTCTAGCAGGGGCTTTAACTATATTGATTTTAGATCGAAATATTAATTCTTCTTTTTTTGACCCTGTAGGAGGGGGTGACCCTGTTCTTTTCCAGCATCTCTTT---------------------------------------------------------------------------------------------------------------------------------------------------------------------------------------------------------------------------------------------------------------------------------------------------------------------------------------------------------------------------------------------------------------------------------------------------------------------------------------------------------------------------------------------------------------------------------------------------------------------------------------------------------------------------------------------------------------------------------------------------------------------------------------------------------------------------------------------------------------------
	MG654058	-----------------------------------------------AATTTTATATTTTATTTTCGGGTTTTGATCTGCTTTTTTAGGTACTTCTTTAAGAATGATTATCCGTACAGAATTAAGACACTCCTTTTCTTTACTAAACTCTGGCTCCTTTTACAACTCTGTTATTACTTCTCATGCTCTTGTTATAATCTTTTTTGCTATTATGCCCATTTTGGTTGGGGGTTTTGGAAACTGGTTAATCCCTATAATACTAAACTCCCCTGATATAGCTTTCCCTCGAATAAACAATTTATCTTTTTGACTGTTACCCCCCAGTATGTTGTTGCTTTTATCTAGAACTTTAGTGGAATCTGGATGTGCAACAGGGTGAACCATTTACCCTCCTCTGTCAAACTTACTAGGACATCCGTCACCTGCTACAGATATAGCTATTTTATCACTTCACATCGCAGGGGTTAGCTCTCTTCTGGGTGCTATAAATTTTATTACCACTATTATCACCCTGCGACCTTCCGGGGTTAAACTAGAAAAACTTTCTCTCTTTATTTGATCTTCTCTAATTACTGCTTTTTTACTTCTGCTTAGTTTACCTGTGTTAGCAGGGGCTTTAACTATATTAATTTTAGACCGAAATGTTAATTCTTCATTTTTTGACCCCATTGGGGGTGGGGACCCTGTATTATTCCAACATCTTTTT---------------------------------------------------------------------------------------------------------------------------------------------------------------------------------------------------------------------------------------------------------------------------------------------------------------------------------------------------------------------------------------------------------------------------------------------------------------------------------------------------------------------------------------------------------------------------------------------------------------------------------------------------------------------------------------------------------------------------------------------------------------------------------------------------------------------------------------------------------------------
	KY172758	-----------------------------------------------TCTTTTATATTTTACGTTTGGTTTCTGGTCTGCTTTCTTAGGTACCGCACTAAGAATAATTATCCGAACAGAACTTTCTCATGGTTCTTCTTTATTAAATTCTGGTTCTACTTATAATTTAATTGTTACTGCCCATGCCTTAGTGATAATTTTTTTTGCTATTATACCTATTCTTGTGGGTGGTTTTGGTAATTGGTTACTTCCTATGTTGCTAGGAAGACCGGATATAGCTTTTCCCCGATTAAATAATATGTCTTTTTGACTACTTCCCCCTAGTATGCTGCTCCTTCTAATGAGCAGAATAACAGAGTCAGGGTGTGCTACTGGTTGAACAATCTACCCGCCTTTATCATCCTTAATTGGCCATCCTTCCCCTTCTACAGATATGGCTATCTTATCTTTGCATATTGCAGGGGCAAGTTCTTTATTGGGAGCAATAAATTTTATTACTAGTATTTGTACCATTCGTGCAAAAGGATTTTTAATAGAAAAAATATCTTTATTTGTATGGGCTTCTTTAATTACAGCATTTTTATTACTTTTAAGATTGCCCGTGCTTGCTGGTGCCCTAACCATATTAATTCTGGACCGAAATATTAACACCTCATTTTTTGATCCTATTGGTGGTGGAGA----------------------------------------------------------------------------------------------------------------------------------------------------------------------------------------------------------------------------------------------------------------------------------------------------------------------------------------------------------------------------------------------------------------------------------------------------------------------------------------------------------------------------------------------------------------------------------------------------------------------------------------------------------------------------------------------------------------------------------------------------------------------------------------------------------------------------------------------------------------------------------------------
	KY172814	-----------------------------------------------TCTTTTATACTTCACTTTTGGATTTTGGTCAGCATTTCTAGGTACTGCTTTAAGAATAATTATTCGCACAGAACTTTCCCATGGTTCTTCTTTGCTAAATTCTGGTTCAACCTATAATTTAATTGTAACAGCCCACGCTTTAGTAATAATTTTTTTTGCTATTATACCTATTTTAGTTGGGGGTTTTGGTAATTGACTTCTACCTATATTATTGGGTAGTCCTGATATAGCTTTTCCTCGATTAAATAATATATCTTTTTGATTATTACCTCCCAGCATAATTTTATTACTAATAAGAAGTATAACTGAGTCTGGTTGTGCTACTGGTTGAACTATTTATCCGCCCTTGTCTTCTTTAATTGGGCACCCTTCCCCTTCTACTGATATAGCTATTTTATCTTTACATATTGCAGGGGCTAGCTCATTATTAGGGGCTATAAATTTTATTACTAGTATTTGTACTATCCGTGCTAAAGGATTTTCTATAGAAAAACTATCTTTATTTGTCTGAGCTTCTCTTATTACCGCTTTTCTACTTTTATTAAGATTACCTGTTCTTGCAGGGGCTCTAACAATACTTATTTTAGACCGAAATATTAACACATCATTTTTTGATCCAGTGGGAGGAGGAGA----------------------------------------------------------------------------------------------------------------------------------------------------------------------------------------------------------------------------------------------------------------------------------------------------------------------------------------------------------------------------------------------------------------------------------------------------------------------------------------------------------------------------------------------------------------------------------------------------------------------------------------------------------------------------------------------------------------------------------------------------------------------------------------------------------------------------------------------------------------------------------------------
	AB647240	----------------------------------------------------TTTATTTTATATTTGGTTTTTGGTCAGCTTTCCTAGGGACAGCTTTAAGAGTAATTATTCGAACAGAGCTATCACATTCTAACTCACTATTAAAATCAGGATCAACATATAATACTATTATTACCTCACATGCCCTTATTATAATCTTTTTTGCTATTATACCTATTTTGGTGGGTGGGTTTGGTAATTGATTGATCCCCCTAATGCTATCATCACCTGATATGGCATTCCCTCGAATAAATAATTTGTCCTTTTGATTACTCCTTCCAAGATTAATCATACTTTTAACTAGAAGTATAACAGAATCAGGATGTGCTACTGGTTGAACTATCTATCCCCCTTTATCCTCTTTAATAGGGCATCCTTCACCATCAACTGATTTAGCTATTCTATCATTACATATTGCCGGAGTTAGTTCTCTTTTAGGGTCAATAAATTTTATTACAACAATTATTTCTCTTCGGCCAGCTGGTATGCCTATAGAAAAATTGAGACTATTTTTATGATCCTCATTAATTACTGCCTTCTTATTATTATTAAGACTACCCGTTTTAGCAGGAGCCTTAACTATATTACTCCTTGATCGAAATATTAATACCTCTTTTTTTGATCCTGTAGGGGGTGGTGATCCAATTTTATTCCAACACTTATT----------------------------------------------------------------------------------------------------------------------------------------------------------------------------------------------------------------------------------------------------------------------------------------------------------------------------------------------------------------------------------------------------------------------------------------------------------------------------------------------------------------------------------------------------------------------------------------------------------------------------------------------------------------------------------------------------------------------------------------------------------------------------------------------------------------------------------------------------------------------
	AB647237	----------------------------------------------------TATACTTTATACTAGGGTTTTGATCTGCTTTTTTAGGAACAGCATTAAGCCTTATCATTCGAGTAGAGTTATCACACTCAAACTCTTTAATTAAATCAGGCTCAACTTACAATACAATTATTACTGCTCATGCTTTGATTATAATCTTTTTTGCCATTATACCTATTTTAGTTGGTGGTTTCGGAAACTGATTGATTCCCATAATACTGCCTTCTCCTGACATAGCATTCCCTCGGATAAATAATATATCATTTTGACTACTACCGCCTAGTTTAATTCTTTTACTAACTAGTAGTTTAACTGAATCAGGATGCGCAACAGGATGAACTATTTACCCCCCTCTATCCTCTTTAATCGGTCACCCCTCCCCATCTACAGATTTAGCTATTTTATCTCTTCATATAGCTGGGGTGAGATCATTGTTAGGGTCCATAAATTTTATTACTACAATTATATCCCTACGACCAGCGGGTGTTCCTATAGAAAAATTATCTTTATTTTTATGGTCTTCTTTGATCACTGCATTTCTACTTTTAATCAGACTACCTGTTTTAGCTGGAGCTCTTACCATACTAATTATAGACCGAAACATAAATACTTCCTTCTTTGACCCTATCGGAGGAGGAGACCCTGTTCTTTTTCAACATTTATT----------------------------------------------------------------------------------------------------------------------------------------------------------------------------------------------------------------------------------------------------------------------------------------------------------------------------------------------------------------------------------------------------------------------------------------------------------------------------------------------------------------------------------------------------------------------------------------------------------------------------------------------------------------------------------------------------------------------------------------------------------------------------------------------------------------------------------------------------------------------
	AB647235	----------------------------------------------------TATACTTTATATTAGGCTTTTGATCTGCTTTTCTAGGTACCGCCTTAAGAATAATCATTCGAATCGAATTATCTCACTCCAACTCCTTAATTAAATCAGGGTCTACATATAATACAATTATTACAGCCCATGCCCTTATTATAATTTTTTTTGCCATTATACCAATTCTGGTAGGAGGATTTGGAAACTGGTTAATCCCTATAATACTCCCTTCCGCAGATATAGCCTTCCCTCGAATAAATAACCTTTCATTTTGACTACTACCTCCTAGCCTAATAATTTTATTAACAAGAAGTTTAACAGAATCAGGATGTGCTACAGGTTGAACTATTTACCCTCCTTTATCTTCCTTAATGGGGCACCCCTCCCCCTCAACAGATCTAGCAATCTTATCCCTCCATATTGCGGGAGTTAGCTCTCTACTTGGGTCTATAAACTTCATTACAACTATCATAACCCTTCGACCAGCAGGAGTACCTATAGAAAAACTAACTTTATTTTTGTGATCTTCCTTGATTACTGCTTTTTTATTACTGCTAAGTTTACCCGTTTTAGCAGGGGCCCTAACTATATTAATTCTAGATCGAAACATTAATACCTCATTTTTTGATCCTATTGGTGGGGGAGATCCCATTTTATTTCAACACCTTTT----------------------------------------------------------------------------------------------------------------------------------------------------------------------------------------------------------------------------------------------------------------------------------------------------------------------------------------------------------------------------------------------------------------------------------------------------------------------------------------------------------------------------------------------------------------------------------------------------------------------------------------------------------------------------------------------------------------------------------------------------------------------------------------------------------------------------------------------------------------------
	MG257765	ATATATAATATGCGATGAATTACATCTACCTCACATAAAGATATTGGTATTTTATATTTTATATTTGGATTCTGATCTGTATTTTTAGGGACCGCCTTAAGAATAATTATTCGGACTGAACTATCCCATTCATCTTCATTAATTAATTCTGGATCTAGTTATAATATAATCGTCACATCACATGCCCTAGTTATAATTTTTTTCGCCATTATACCTATTTTAGTTGGGGGTTTTGGTAATTGATTAATTCCTTTAATACTTTCGTCCCCTGATATAGCCTTCCCGCGAATAAATAATATATCATTTTGATTACTCCCGCCTAGAATAATTCTACTATTAACAAGAAGCATAACCGAATCCGGTTGTGCAACCGGATGAACTCTTTACCCGCCGCTCTCCTCCTTAATTGGTCATCCTTCACCATCTACAGATTTAGCAATCCTAAGACTGCATATCGCAGGGATTAGATCATTACTAGGGGCTATAAATTTTATCACTACAATCATTACTCTCCGCCCAACTGGTATACCTATAGAAAAACTATCATTATTCTTATGATCTTCATTAATTACAGCCTTTTTACTTTTATTAAGTTTACCTGTATTAGCCGGAGCACTAACAATACTAATTTTAGATCGAAATATCAATACCTCTTTTTTTGATCCTGTTGGAGGGGGTGACCCTATCTTATTCCAGCATTTATTTTGATTTTTTGGACACCCAGAAGTCTATATTTTAATTTTACCTGGATTTGGGCTTATTTCTCATATTTTAACAGATAACGCCAATAAAAAATTTACCTTTGGCCACCTTAGTATAATTTATGCTATAGCAGGAATTGGCGGATTAGGGTTTATTGTATGGGCACACCATATATTTACAGTCGGGCTCGATGTTGACACTCGAGCCTTTTTTACATCTGCCACAATAATTATTGCTATTCCCACAGGAATTAAAATTTTTAGATGATTGGCAACTATATCCGGATCCCCTAATAATTTTTCTATTTCTCAAATTTGAGCATTAGGGTTTTTATTTTTATTCACCGTGGGTGGTTTAACCGGGATTATCCTAAGATCCTCCTCCCTTGACATCACCCTTCACGACACCTATTATGTAGTCGCCCATTTTCACTATGTTCTATCTATAGGGGCTGTATTTTCTATTTTTGCAGGGGTCATACATTTTATACCATTAGTATTAGGAGTTTCAACCCCTATAAAAATTAGTCTACCACAATTTTTCTTAACCTTTACCGGGGTAAATTTAACCTTTTTTCCGCACCATTTTTTAGGATTAGCAGGTATACCTCGACGGTATACAGATTACCCTGATAGATTTACATATTGAAACAGTGTTTCATCTTTAGGGTCTATTATATCAACTATAGCCCTAATTATATTTATATGAATTTTATGGGATACTCTTTCTTCCGATCGAAAAATCTCTATTACTTCAGCCTACTCAACTCGTTTAGAGTATTCCATGGGGTTTCCCCCCTCTACACATACTTTTAATGAAATATCCTCAATCTCTCTTTAA
	OR136460	---------------------------------------------------------------TTCGGGTTCTGATCTGTATTTTTAGGGACCGCCTTAAGAATAATTATTCGAACTGAACTGTCCCATTCATCTTCATTAATTAATTCAGGGTCTAGTTATAACATAATCGTTACATCCCATGCCCTAGTTATAATTTTTTTTGCCATTATACCTATTTTAGTTGGAGGGTTTGGTAACTGATTAATTCCTTTAATACTTTCATCCCCTGATATAGCCTTTCCACGAATAAATAATATATCATTTTGATTACTTCCCCCCAGAATAATTCTACTATTAACAAGAAGCATAACTGAATCCGGTTGTGCAACCGGATGAACTCTTTACCCCCCGCTCTCCTCATTAATTGGCCACCCTTCACCCTCTACAGATTTAGCAATCTTAAGACTACATATCGCAGGAATTAGATCATTACTGGGAGCTATAAATTTTATTACTACAATCATTACTCTTCGTCCAGCTGGTATACCCATAGAAAAACTATCATTATTCTTATGATCTTCATTAATTACAGCCTTTTTACTTTTATTAAGTTTACCAGTATTAGCCGGAGCGCTAACAATATTAATTTTAGATCGAAATATTAATACTTCTTTTTTTGACCCTGTTGGTGGAGGTGACCCTATTTTATTTCAGCATTTATTTTGATTT---------------------------------------------------------------------------------------------------------------------------------------------------------------------------------------------------------------------------------------------------------------------------------------------------------------------------------------------------------------------------------------------------------------------------------------------------------------------------------------------------------------------------------------------------------------------------------------------------------------------------------------------------------------------------------------------------------------------------------------------------------------------------------------------------------------------------------------------------------------
	KM382323	-----------------------------------------------AATACTTTATTTTATTTTTGGTTTTTGGGCTGCTTTTCTAGGCACAGCTTTAAGAATAATTATTCGGGTGGAATTATCTCACTCGAATTCTCTAATTAAGTCAGGCTCAACATATAACATAATTATCACATCCCATGCTTTGGTGATAATTTTTTTTGCTATTATACCTATCTTAGTAGGTGGTTTTGGAAACTGATTAATTCCTATAATACTTCCTTCAGCAGATATGGCTTTCCCTCGAATAAATAATATATCTTTCTGATTACTACCGCCAAGTATAATTCTATTACTAACCAGTAACATAACAGAATCAGGATGCTCAACAGGATGAACTTTATACCCGCCTCTTTCTTCCCTCTTAGGCCATCCATCACCATCTGTAGATTTAGCTATCTTAGCTTTACATATTGCGGGAATTAGCTCCCTGTTAGGGGCTATAAACTTTATTACTACTATCGTATCTCTTCGCCCTATAGGGATGCCCATAGAAAAGCTTCCACTTTTCCTTTGATCCTCTTTAATTACTGCTTTTCTATTATTACTAAGACTACCTGTGCTCGCAGGAGCTTTAACTATATTAATCCTAGATCGAAATATTAATACATCTTTTTTTGACCCCATCGGAGGGGGTGACCCTGTGCTATTCCAACATCTCTTT---------------------------------------------------------------------------------------------------------------------------------------------------------------------------------------------------------------------------------------------------------------------------------------------------------------------------------------------------------------------------------------------------------------------------------------------------------------------------------------------------------------------------------------------------------------------------------------------------------------------------------------------------------------------------------------------------------------------------------------------------------------------------------------------------------------------------------------------------------------------
	KY172753	-----------------------------------------------CATACTATACTTTATATTTGGGTTTTGATCTGCATTTTTAGGAACAGCTTTAAGTATAATCATCCGAGTAGAACTATCACATTCCAATTCTTTACTTAAATCAGGATCAACCTATAACACTTTAATTACATCCCATGCGTTAGTGATAATTTTTTTTGCCATTATACCTATTCTTGTAGGGGGCTTTGGTAACTGACTTATTCCAATAATACTACCTTCAGCAGATATAGCATTCCCTCGAATAAATAATATATCATTTTGATTACTTCCCCCTAGTATAATACTACTTCTAATTAGAAGTATAACAGAATCAGGTTGTGCTACAGGGTGAACCTTGTACCCACCCCTATCTTCTTTAGTTGGACACCCCTCTCCTTCTACCGATTTAGCAATTCTAGCACTACATATTGCAGGTGTCAGATCCCTTTTAGGGGCAATGAATTTTATTACTACAATTATCTCTTTACGGCCAATAGGACTACCCATAGAAAAACTCCCCTTATTCTTATGATCCTCTCTAATTACAGCTTTTTTACTTCTTTTAAGTCTGCCTGTGCTAGCAGGCGCCTTAACTATGCTAATTTTAGACCGAAATATTAATACATCTTTTTTTGACCCTAT-GGAGGGGGTGACCCCGT----------------------------------------------------------------------------------------------------------------------------------------------------------------------------------------------------------------------------------------------------------------------------------------------------------------------------------------------------------------------------------------------------------------------------------------------------------------------------------------------------------------------------------------------------------------------------------------------------------------------------------------------------------------------------------------------------------------------------------------------------------------------------------------------------------------------------------------------------------------------------------------
	KM382324	-----------------------------------------------CATATTATACTTCATATTCGGTTTCTGGGCAGCTTTTTTAGGTACAGCCTTAAGTATAATCATTCGAATTGAATTGTCTCACTCAGGATCTCTACTAAAGAGCGGCTCAACATATAACACTGTAATCACAGCACACGCTTTGGTGATAATTTTTTTTGCTATTATACCTATCCTAGTTGGTGGTTTTGGAAACTGATTAATCCCTGCCATAATATCATCTCCTGACATAGCATTCCCACGCATAAATAATCTGTCCTTCTGACTTTTACCGCCAAGACTAGTACTACTACTAACGAGAAGTTTAACTGAATCAGGATGTGCAACAGGATGAACCATTTACCCACCTTTATCCGGTTTAGTGGGACACCCTTCACCTTCTACTGATCTGTCCATCCTCTCTCTTCATATTGCAGGGATTAGTTCCTTATTAGGGTCTATAAATTTTATCACCACTATTATCACAATACGACCACCCGGTTTTCCCATGGAAAAATTATCCCTGTTCTTATGAGCTTCTTTAATCACAGCATTCCTCCTTTTACTAAGCTTGCCAGTTTTGGCTGGGGCCTTAACGATGCTAATTTTAGATCGAAATATTAACACCTCATTTTTTGACCCTATTGGAGGGGGGGATCCTATTCTTTTTCAGCATTTATTT---------------------------------------------------------------------------------------------------------------------------------------------------------------------------------------------------------------------------------------------------------------------------------------------------------------------------------------------------------------------------------------------------------------------------------------------------------------------------------------------------------------------------------------------------------------------------------------------------------------------------------------------------------------------------------------------------------------------------------------------------------------------------------------------------------------------------------------------------------------------
	MG257767	---------ATGCGATGATTAACAACAACTTCTCACAGGGATATTGGTATACTATACTTTTTATTCGGATTTTGGGCAGCATTTTTGGGTACAGCTTTAAGAATGATTATTCGCATCGAACTATCACACTCTAACTCAATACTTAAAAGAGGTTCTACATACAACATAGTTATCACAGCTCACGCTTTAGTGATAATTTTCTTTGCTATTATACCAATTTTGGTGGGTGGTTTTGGTAATTGATTAATCCCATCTATGCTATCATCACCGGATATGGCTTTCCCTCGAATAAATAACTTATCATTTTGACTTCTTCCACCTAGCTTGATTCTTTTACTAACAAGAAGTTTAACCGAATCCGGATGTGCTACAGGGTGAACAATCTACCCTCCGTTATCTAGACTAATTGGTCACCCATCCCCCTCCACCGACCTGGCTATTCTTTCACTTCATATTGCAGGTGTTAGCTCACTCTTAGGGTCAATAAATTTTATTACGACTATCATTACCTTGCGACCTTTGGGGTTTCCTATAGAAAAATTATCGCTGTTCCTATGGTCATCCCTTATTACTGCTTTTTTACTGCTTTTAAGATTGCCTGTATTAGCAGGTGCCTTAACTATACTAATTCTAGATCGTAATATTAACACTTCCTTCTTTGATCCTGTCGGAGGGGGTGACCCTGTCTTATTCCAACATTTATTTTGATTCTTCGGGCACCCTGAAGTGTATATTTTAATCTTGCCCGGTTTCGGTTTAATTTCACATGTTTTAGCTGATAACGCAAACAAAAAATTCACCTTTGGACACTTAAGAATGATTTATGCAATAGCAGGCATCGGTGGTCTAGGTTTTATTGTTTGAGCCCATCATATATTTACAGTAGGTTTAGACGTAGACACCCGAGCTTTTTTTACATCAGCGACTATAATTATTGCCATTCCTACCGGAATTAAGATTTTTAGATGGTTAGCTACTATATCAGGTTCACCAAATAACTTTTCCATCTCTCAAATATGGGCCATAGGATTCTTATTTTTATTCACTGTAGGAGGTCTAACTGGGATTATCTTAAGATCATCTTCTTTAGATATTACACTTCATGACACATATTATGTAGTGGCTCATTTTCATTACGTGCTCTCTATAGGTGCCGTTTTTTCAATTTTTGCTGGTGTAACACACTATATGCCTTTAATCACAGGGTTAAATATATCTATAAAGATTAGTCTACCGCAATTCTTATTAACCTTTATTGGGGTAAATTTAACATTTTTCCCACATCATTTTTTGGGTTTAGCGGGCATGCCTCGACGTTACACCGATTACCCCGATAGTTTCACTTTTTGAAATACTATCTCCTCATTAGGGTCTAGTATATCTACTCTTTCTTTAATTATGTTTGTATGAGTCTTGTGAGATATTTTTTCCATAAAACGGAAAACTTTAAGTTTCATCCCAACAAGAACACATGCCGAGTATATTATAGGGTTCCCACCAAGAACTCACACCTATAACGAGATTTCTTCGCTTTCTATTTAA
	KM382320	-----------------------------------------------TATACTATACTTTTTATTTGGATTCTGGGCAGCATTTTTGGGTACAGCTTTAAGAATGATTATTCGCATTGAACTATCACACTCTAACTCAATACTAAAAAGAGGTTCTACATACAACATGGTTATTACAGCTCACGCTTTAGTAATAATTTTCTTTGCTATTATGCCAATTTTAGTGGGTGGATTCGGTAACTGATTAATTCCATCTATGCTATCATCATCAGATATGGCTTTCCCTCGAATAAATAACTTATCATTTTGACTTCTTCCACCTAGCTTGATTCTTTTACTAACAAGAAGTTTAACCGAATCCGGATGTGCTACAGGGTGGACAATCTACCCCCCATTATCTAGACTAATTGGTCACCCATCCCCCTCCACCGACCTGGCTATTCTTTCACTTCATATCGCAGGTGTTAGCTCACTCTTAGGGTCAATAAATTTTATTACGACTATTATTACCTTGCGGCCTTTGGGGTTTCCTATAGAAAAACTATCGCTGTTCCTATGATCATCCCTTATTACTGCTTTTTTACTGCTTTTAAGATTGCCTGTACTAGCAGGTGCCTTAACTATACTAATTCTAGATCGTAATATTAACACTTCCTTCTTTGATCCTGTCGGAGGGGGTGACCCTGTCTTATTCCAACATTTATTT---------------------------------------------------------------------------------------------------------------------------------------------------------------------------------------------------------------------------------------------------------------------------------------------------------------------------------------------------------------------------------------------------------------------------------------------------------------------------------------------------------------------------------------------------------------------------------------------------------------------------------------------------------------------------------------------------------------------------------------------------------------------------------------------------------------------------------------------------------------------
	KM382318	-----------------------------------------------TATTCTATACTTTTTATTCGGTTTTTGGGCAGCTTTTTTAGGTACTGCTTTAAGAATAATTATCCGAATTGAGCTATCTCATTCAGGTTCTCTTATTAAAAGAGGGTCTACATATAATATAGTCATTACCGCTCATGCACTAGTGATAATTTTTTTTGCTATTATGCCTATTCTGGTGGGTGGGTTTGGAAATTGGCTAATTCCATCTATACTGTCATCCCCTGACATAGCTTTCCCCCGTATAAATAATATATCTTTTTGATTACTACCCCCAAGTTTAATTCTTTTATTAACCAGTAGACTAACAGAATCAGGCTGTGCCACAGGGTGAACAATCTACCCGCCTTTGTCTAGCTTAATTGGGCACCCTTCGCCTTCTACTGATTTAGCTATCCTCTCTCTTCACATTGCTGGTATCAGCTCCCTTTTAGGGTCGATAAATTTCATTACTACAATCATCACCTTACGGCCAGCAGGATTTCCAATAGAAAAGCTATCTCTTTTTTTATGATCATCTTTGATTACTGCTTTTTTGTTACTGCTAAGACTACCTGTGCTAGCGGGTGCTCTGACAATACTAATTTTAGATCGTAATATCAGTACTTCTTTTTTTGACCCTATCGGGGGAGGAGATCCTATTTTATTTCAACACTTATTT---------------------------------------------------------------------------------------------------------------------------------------------------------------------------------------------------------------------------------------------------------------------------------------------------------------------------------------------------------------------------------------------------------------------------------------------------------------------------------------------------------------------------------------------------------------------------------------------------------------------------------------------------------------------------------------------------------------------------------------------------------------------------------------------------------------------------------------------------------------------
	KM382307	-----------------------------------------------CATTCTGTACTTTTTATTCGGATTTTGGTCCGCTTTTCTAGGAACTGCCTTAAGAATAATTATCCGAATTGAACTTTCTCACTCRKGCTCACTTATTAAAAGAGGRTCTACGTACAATATAGTTATCACTGCYCATGCWTTAGTRATAATTTTTTTTGCTATCATGCCCATCTTAGTGGGYGGRTTCGGAAACTGACTAATTCCCTCTATAYTATCATCRCCAGACATAGCTTTCCCTCGAATAAATAATTTATCTTTCTGACTACTACCYCCTAGACTAATTCTYCTCCTAACCAGAAGTCTCACAGAGTCAGGATGTGCYACAGGATGAACAATTTAYCCWCCTTTATCRRGRCTAATTGGACACCCMTCACCTTCTACTGATTTAGCAATTTTGTCTCTTCACATTGCYGGRATCAGCTCCCTTTTAGGCTCGATAAATTTTATTACAACTATTATTACYTTACGNCCTACAGGGTTCCCTATAGAAAAACTGTCTTTATTTTTGTGGTCATCRCTGATCACTGCTTTTCTRYTACTTTTAAGATTACCTGTCCTRGCTGGGGCTTTAACAATACTAATTTTAGATCGTAATATCAACACCTCTTTCTTCGACCCTATCGGAGGAGGAGATCCTGTCTTATTTCAACATTTRTTT---------------------------------------------------------------------------------------------------------------------------------------------------------------------------------------------------------------------------------------------------------------------------------------------------------------------------------------------------------------------------------------------------------------------------------------------------------------------------------------------------------------------------------------------------------------------------------------------------------------------------------------------------------------------------------------------------------------------------------------------------------------------------------------------------------------------------------------------------------------------
	KM382315	-----------------------------------------------CATTCTGTACTTTTTATTCGGATTTTGAGCCGCTTTTCTAGGAACTGCCTTAAGAATAATTATCCGAATTGAGCTTTCTCACTCAGGTTCACTTATTAAAAGAGGATCTACATATAATATAGTTATCACTGCACACGCATTAGTAATGATTTTTTTTGCTATCATGCCCATTTTGGTGGGTGGATTCGGAAACTGGCTAATCCCCTCTATACTATCATCGCCAGACATGGCTTTCCCTCGAATAAATAATTTATCTTTCTGACTATTGCCCCCTAGACTAATTCTTCTTCTGACCAGAAGCCTTACAGAATCAGGATGTGCTACAGGATGAACAATCTACCCGCCTTTATCAGGGTTAATTGGCCATCCCTCACCTTCTACTGACTTAGCAATCTTGTCCCTTCACATTGCCGGAATCAGCTCCCTTTTAGGCTCGATAAATTTTATTACAACAATTATTACTTTACGACCTGCAGGATTTCCTATAGAAAAACTATCTTTATTTTTGTGATCATCACTAATCACTGCTTTTCTATTACTTTTAAGACTTCCTGTTTTGGCCGGTGCTTTAACAATACTAATTTTAGATCGTAATGTCAACACCTCTTTCTTCGACCCTGTCGGAGGGGGGGATCCTGTTTTATTTCAACATTTGTTT---------------------------------------------------------------------------------------------------------------------------------------------------------------------------------------------------------------------------------------------------------------------------------------------------------------------------------------------------------------------------------------------------------------------------------------------------------------------------------------------------------------------------------------------------------------------------------------------------------------------------------------------------------------------------------------------------------------------------------------------------------------------------------------------------------------------------------------------------------------------
	KM382312	-----------------------------------------------CATTCTGTACTTTTTATTCGGATTTTGAGCCGCTTTTCTAGGAACTGCCTTAAGAATAATTATCCGAATTGAGCTTTCTCACTCAGGTTCACTTATTAAAAGAGGATCTACATATAACATAGTTATCACTGCACACGCATTAGTAATGATTTTTTTTGCTATCATGCCCATTCTGGTGGGTGGGTTCGGAAACTGATTAATTCCTTCTATACTATCATCGCCAGACATAGCTTTCCCTCGAATAAATAATTTATCTTTCTGACTATTACCCCCTAGACTAATTCTCCTTTTGACCAGAAGCCTTACAGAGTCAGGATGTGCTACAGGATGAACAATTTACCCGCCTTTATCAGGGTTAATTGGCCACCCCTCACCTTCTACTGACTTAGCAATCTTGTCCCTTCACATTGCCGGAATCAGTTCCCTTTTAGGCTCGATAAATTTTATTACAACGATTATTACTTTACGACCTGCAGGATTTCCTATAGAAAAACTATCCTTATTTTTGTGATCGTCCCTAATCACTGCTTTTCTATTACTTTTAAGACTTCCTGTTTTGGCTGGTGCTTTAACAATACTAATTTTAGATCGTAATGTTAACACCTCTTTCTTCGACCCTATCGGAGGGGGAGATCCTGTTTTATTTCAACATTTGTTT---------------------------------------------------------------------------------------------------------------------------------------------------------------------------------------------------------------------------------------------------------------------------------------------------------------------------------------------------------------------------------------------------------------------------------------------------------------------------------------------------------------------------------------------------------------------------------------------------------------------------------------------------------------------------------------------------------------------------------------------------------------------------------------------------------------------------------------------------------------------
	KM382311	-----------------------------------------------CATTCTGTACTTTTTATTCGGATTTTGGGCCGCTTTTCTAGGAACCGCCTTAAGAATAATTATCCGAATTGAACTTTCTCACTCGGGTTCACTTATTAAAAGAGGATCTACATATAATATAGTTATCACTGCACACGCATTAGTAATAATTTTTTTTGCTATCATGCCCATTCTGGTGGGTGGGTTCGGAAACTGATTAATCCCTTCTATACTATCATCGCCAGACATGGCTTTCCCTCGAATAAATAATTTATCTTTCTGACTATTACCCCCTAGACTAATTCTCCTTCTGACCAGAAGCCTTACAGAGTCAGGATGTGCTACAGGATGAACAATTTACCCGCCTTTATCAGGGTTAATTGGACACCCCTCACCTTCTACTGACTTAGCAATCTTGTCTCTTCACATTGCCGGAATCAGTTCCCTTTTAGGCTCGATAAATTTTATTACAACGATTATTACTTTACGGCCTGCAGGATTTCCTATAGAAAAACTATCCTTATTTTTGTGATCATCCCTAATCACTGCTTTTCTATTACTTTTAAGACTTCCTGTTTTGGCTGGTGCTTTAACAATACTAATTTTAAATCGTAATGTCAACACCTCTTTCTTCGACCCTATCGGAGAGGGGATCCCTGTTTTATTTCAACATTTGTTT---------------------------------------------------------------------------------------------------------------------------------------------------------------------------------------------------------------------------------------------------------------------------------------------------------------------------------------------------------------------------------------------------------------------------------------------------------------------------------------------------------------------------------------------------------------------------------------------------------------------------------------------------------------------------------------------------------------------------------------------------------------------------------------------------------------------------------------------------------------------
	KM382298	-----------------------------------------------CATTTTATACTTTTTATTTGGATTTTGGGCTGCTTTTTTGGGTACAGCATTAAGAATAATCATTCGAATTGAGCTATCTCACTCAAACTCACTATTAAAAAGCGGCTCAACATACAATATAGTTATTACAGCTCATGCTTTGGTTATAATTTTCTTTGCTATTATGCCTATTTTGGTGGGTGGTTTCGGAAACTGGCTTATTCCTTCTATACTTTCTTCTCCGGACATAGCTTTCCCACGAATAAACAACCTATCTTTTTGACTTTTGCCTCCTAGCCTAATCCTCCTTTTGACTAGAAGTCTCACTGAGTCAGGATGTGCTACAGGGTGAACAATTTATCCACCTTTATCAGGATTAATCGGACACCCATCCCCCTCTACTGATCTGGCCATTCTGTCTCTTCATATTGCAGGAATCAGCTCCCTTTTAGGGTCTATAAATTTCATTACTACTATTATCACTTTACGACCTGCCGGCTTCCCCATAGAAAAAATATCACTATTTTTATGATCCTCACTAATTACTGCCTTTTTACTGCTTCTAAGTTTACCTGTTCTTGCGGGTGCTTTAACAATGCTTATCTTAGACCGTAATATCAATACATCCTTTTTTGACCCTGTTGGGGGTGGTGACCCTGTTTTATTTCAACACCTTTTT---------------------------------------------------------------------------------------------------------------------------------------------------------------------------------------------------------------------------------------------------------------------------------------------------------------------------------------------------------------------------------------------------------------------------------------------------------------------------------------------------------------------------------------------------------------------------------------------------------------------------------------------------------------------------------------------------------------------------------------------------------------------------------------------------------------------------------------------------------------------
	KM382284	-----------------------------------------------CATTCTATACTTTTTATTTGGTTTCTGGGCTGCTTTTTTAGGGACAGCTCTAAGAATGATCATTCGTGTAGAGCTGTCCCACTCTAACTCACTTCTGAAAAGCGGATCAACTTACAACATAGTAATCACTGCGCACGCTTTAGTTATAATCTTTTTTGCTATCATACCTATTTTGGTGGGTGGGTTTGGGAACTGACTTATCCCTTCTATGCTGGCATCTCCGGACATAGCCTTCCCACGTATAAACAACATGTCTTTTTGGCTTCTGCCACCTAGCTTGATTCTTCTGCTAACTAGAAGTCTCACAGAGTCAGGATGTGCCACAGGGTGAACAATCTACCCCCCTCTATCAAGCCTTATCGGTCACCCATCGCCATCCACTGACCTGGCTATTCTATCACTTCACATCGCGGGGATCAGCTCTCTTTTAGGATCCATAAACTTTATCACAACAATTATTACCTTGCGCCCAGCAGGTTTCCCCATGGAAAAACTGTCACTATTTTTATGGTCTTCACTTATTACTGCCTTTCTACTGCTCTTAAGATTGCCTGTCCTGGCTGGGGCCTTAACTATACTTATTTTGGATCGTAATATTAACACTTCCTTTTTTGATCCTATCGGAGGAGGGGATCCAGTTTTATTCCAACATCTATTT---------------------------------------------------------------------------------------------------------------------------------------------------------------------------------------------------------------------------------------------------------------------------------------------------------------------------------------------------------------------------------------------------------------------------------------------------------------------------------------------------------------------------------------------------------------------------------------------------------------------------------------------------------------------------------------------------------------------------------------------------------------------------------------------------------------------------------------------------------------------
	KM382290	-----------------------------------------------TATTCTATACTTTTTATTTGGTTTTTGGGCTGCTTTTTTGGGGACTGCTTTAAGAATAATTATTCGTGTAGAGTTGTCCCACTCTAATTCACTTCTAAAAAGCGGGTCAACTTACAATATAGTAATCACCGCCCACGCTTTAGTGATAATTTTTTTTGCTATTATGCCTATTTTGGTGGGTGGGTTTGGTAACTGACTCATTCCTTCTATACTAACATCTCCGGACATGGCTTTCCCACGTATGAACAACATATCTTTTTGACTTTTACCACCTAGTTTAATTCTCCTGCTGACTAGAAGTCTTACAGAATCAGGATGTGCCACAGGGTGGACAATCTACCCCCCTCTATCAAGACTTATCGGTCACCCATCACCCTCCACTGATTTAGCTATCTTATCACTCCACATTGCAGGGGTCAGCTCTCTTTTAGGGTCTATAAACTTTATTACAACTATCATTACCTTACGCCCAGCAGGTTTCCCTATAGAAAAACTGTCACTGTTTTTGTGATCTTCCCTTATCACTGCCTTTTTACTGCTCTTAAGATTGCCTGTTTTGGCTGGGGCTTTAACCATGCTCATCTTAGACCGTAATATTAATACTTCTTTTTTTGACCCTGTCGGAGGGGGAGATCCTGTTCTATTTCAACATTTATTT---------------------------------------------------------------------------------------------------------------------------------------------------------------------------------------------------------------------------------------------------------------------------------------------------------------------------------------------------------------------------------------------------------------------------------------------------------------------------------------------------------------------------------------------------------------------------------------------------------------------------------------------------------------------------------------------------------------------------------------------------------------------------------------------------------------------------------------------------------------------
	KM382282	-----------------------------------------------CATTCTATACTTTTTATTTGGTTTTTGGGCAGCTTTTTTGGGTACTGCCCTAAGAATAATTATTCGGATTGAATTATCTCACTCGAATTCACTATTAAAAAGAGGATCAACTTACAATATAGTAATTACAGCCCATGCTTTAGTTATAATTTTCTTTGCTATTATACCTATTTTGGTGGGTGGTTTTGGAAACTGACTCATCCCTTCTATATTGTCCTCGCCAGATATGGCTTTCCCACGAATGAATAATTTATCTTTTTGATTACTTCCACCTAGATTAATCCTTCTGTTAACTAGAAGACTTACAGAGTCAGGATGCGCTACAGGCTGAACAATTTACCCTCCTTTATCAAGACTAATCGGGCACCCTTCTCCCTCCACTGATCTAGCTATTCTTTCCCTTCATATTGCGGGTGTTAGCTCCTTACTGGGGTCTATAAATTTTATCACAACCATCATCACCTTACGTCCAGCCGGCTTCCCTATGGAAAAACTATCATTATTTCTATGGTCTTCCTTAATTACTGCCTTTTTGTTGCTTTTAAGATTACCTGTGCTAGCAGGGGCTTTAACTATACTTATTCTAGATCGTAATATTAATACTTCATTTTTTGACCCTGTAGGGGGTGGGGACCCAGTTTTATTTCAACATTTATTC---------------------------------------------------------------------------------------------------------------------------------------------------------------------------------------------------------------------------------------------------------------------------------------------------------------------------------------------------------------------------------------------------------------------------------------------------------------------------------------------------------------------------------------------------------------------------------------------------------------------------------------------------------------------------------------------------------------------------------------------------------------------------------------------------------------------------------------------------------------------
	KM382295	-----------------------------------------------CATTCTATACTTTTTATTTGGTTTTTGAGCCGCTTTTTTGGGGACTGCGCTAAGAATAATTATTCGGGTCGAACTATCACACTCTAACTCACTTCTAAAAAGCGGCTCAACTTACAATATAGTAATTACAGCCCACGCTTTAGTTATAATTTTTTTTGCTATTATACCTATTTTGGTGGGTGGGTTTGGAAATTGACTCATCCCTTCTATGCTATCATCCCCAGATATGGCCTTCCCACGAATAAATAATCTATCTTTTTGACTTCTCCCTCCCAGCTTAATTCTCCTCTTAACCAGAAGTCTCACAGAATCAGGATGTGCTACAGGGTGGACGATCTACCCTCCTTTGTCAAGCTTAATTGGCCACCCGTCACCGTCCACTGATTTAGCGATTCTTTCCCTTCACATTGCGGGGGTCAGCTCCCTTCTAGGTTCTATAAACTTTATTACAACAATTATTACTTTACGTCCAGCTGGTTTTCCCATAGAAAAACTATCACTGTTTTTATGGTCCTCACTGATTACTGCTTTTTTATTGCTTTTAAGATTACCTGTACTGGCTGGGGCTTTAACTATACTTATTTTAGACCGTAACATCAATACTTCTTTTTTTGACCCTGTTGGGGGTGGTGATCCTGTTTTATTTCAACATTTATTT---------------------------------------------------------------------------------------------------------------------------------------------------------------------------------------------------------------------------------------------------------------------------------------------------------------------------------------------------------------------------------------------------------------------------------------------------------------------------------------------------------------------------------------------------------------------------------------------------------------------------------------------------------------------------------------------------------------------------------------------------------------------------------------------------------------------------------------------------------------------
	KM382277	-----------------------------------------------CATTCTATACTTTTTATTCGGTTTTTGGGCTGCTTTTTTAGGTACTGCTCTAAGTATAATTATTCGAGTTGAGTTATCTCATTCTAATTCACTTTTAAAAAGTGGGTCAACTTATAATATAGTAATTACTGCACACGCTTTAGTAATAATTTTTTTTGCTATCATGCCTATTTTGGTGGGTGGTTTTGGGAATTGACTTATCCCTTCTATGCTATCATCTCCTGATATGGCTTTCCCACGAATAAATAATTTATCTTTTTGACTTCTTCCACCCAGCCTAATTCTCCTTTTAACCAGAAGACTTACAGAATCAGGATGTGCTACAGGGTGAACAATCTACCCGCCTTTGTCAAGACTAATTGGACACCCCTCACCATCTACTGATTTAGCTATCCTTTCCTTACACATTGCAGGAGTAAGCTCTCTTTTAGGTTCTATAAATTTTATTACAACAATCATCACCTTACGACCAGCCGGTTTTCCTATAGAAAAACTATCGTTGTTCTTGTGATCCTCCTTGATTACTGCTTTTTTACTACTTTTAAGATTACCTGTTTTAGCAGGGGCTTTAACTATACTTATTCTAGATCGTAATATTAATACTTCTTTTTTTGACCCTGTCGGGGGTGGAGACCCAGTTTTATTTCAACATTTGTTT---------------------------------------------------------------------------------------------------------------------------------------------------------------------------------------------------------------------------------------------------------------------------------------------------------------------------------------------------------------------------------------------------------------------------------------------------------------------------------------------------------------------------------------------------------------------------------------------------------------------------------------------------------------------------------------------------------------------------------------------------------------------------------------------------------------------------------------------------------------------
	KM382321	-----------------------------------------------TATACTATACTTTTTATTTGGTTTTTGAGCCGCTTTTTTAGGCACAGCATTAAGAATAATTATTCGAGTAGAATTATCTCATTCAGGGTCACTTTTAAAAAGCGGCTCAACATATAACACCATTATCACAGCTCATGCTTTAGTAATAATTTTTTTTGCTATTATACCTATCTTAGTAGGTGGTTTTGGTAACTGACTTATTCCTTCTATACTATCATCTCCCGACATAGCTTTCCCTCGCATAAATAATATATCATTTTGATTACTACCTCCTAGTCTAATTTTATTATTAACCAGAAGACTTACAGAATCTGGTTGCGCCACAGGATGAACTATCTACCCTCCTTTATCTAGCTTAATAGGTCACCCCTCCCCTTCAACAGATCTAGCTATCTTGTCTTTACACATCGCAGGTGTAAGCTCTTTATTAGGATCTATAAATTTCATTACAACCATCATTACTTTACGCCCTATAGGGTTCCCAATAGAAAAACTTTCTTTATTTCTATGAGCATCATTAATTACAGCATTTTTACTTCTATTAAGTCTTCCTGTTTTAGCAGGAGCCTTAACAATACTGATTCTAGATCGAAATATTAATACTTCTTTCTTTGACCCAATTGGAGGAGGAGATCCTATTTTATTTCAACATTTATTC---------------------------------------------------------------------------------------------------------------------------------------------------------------------------------------------------------------------------------------------------------------------------------------------------------------------------------------------------------------------------------------------------------------------------------------------------------------------------------------------------------------------------------------------------------------------------------------------------------------------------------------------------------------------------------------------------------------------------------------------------------------------------------------------------------------------------------------------------------------------
	KX591942	--------------------------------ACATAAAGATATTGGTATCTTATATTTTTTATTTGGCTTTTGAGCTGCCTTTTTAGGTACTGCTTTAAGTATAATTATTCGTGTAGAATTATCCCACTCAGGGTCCCTCTTAAAAAGAGGGTCTACTTATAATACCGTTATCACAGCTCATGCTCTTGTGATAATTTTTTTTGCTATTATACCTATTCTAGTTGGAGGATTCGGGAATTGACTTATTCCCTCTATATTATCCTCACCTGACATAGCATTTCCACGTATGAACAATTTATCTTTTTGGCTATTGCCTCCTAGATTAATTCTGTTATTAACAAGAAGACTCACCGAATCAGGTTGCGCTACTGGGTGAACAATCTATCCGCCTTTATCTAGATTGATAGGACACCCTTCCCCTTCTACAGACTTAGCTATTCTATCTTTACATATTGCTGGAGTAAGTTCGTTATTAGGATCAATAAATTTTATTACAACCATCATTACCCTTCGGCCTTTAGGGTTCCCGATAGAAAAATTATCTTTGTTTCTATGGTCCTCTCTAATTACCGCTTTTTTATTGCTACTGAGTCTTCCTGTACTAGCCGGGGCTCTGACTATATTAATTCTTGACCGAAACATTAATACATCTTTTTTTGACCCTGTAGGTGGGGGAGACCCTATTCTTTTTCAACATTTGTTTTGATTTTTTGGTCACC-----------------------------------------------------------------------------------------------------------------------------------------------------------------------------------------------------------------------------------------------------------------------------------------------------------------------------------------------------------------------------------------------------------------------------------------------------------------------------------------------------------------------------------------------------------------------------------------------------------------------------------------------------------------------------------------------------------------------------------------------------------------------------------------------------------------------------------------------------
	KM382322	-----------------------------------------------TGTACTATACTTTTTATTTGGTTTTTGAGCAGCTTGATTAGGCACTGCTTTAAGAATAATTATTCGTGTAGAACTATCCCACTCAGGATCCTTATTGAAAAGAGGATCTACTTATAATACCGTTATTACAGCTCATGCTCTTGTCATAATTTTTTTTGCTATTATACCTATCTTGGTTGGAGGGTTCGGTAATTGGCTAATTCCATCTATACTGTCCTCCCCGGATATGGCATTTCCACGAATGAATAACTTATCTTTTTGATTACTTCCCCCTAGCTTAATTTTACTGCTAACAAGAAGACTTACCGAGTCGGGTTGTGCCACAGGGTGAACAATCTACCCTCCTTTATCTAGTTTAATAGGTCACCCTTCCCCCTCTACAGATTTAGCTATCTTATCTTTACATATTGCAGGGGTGAGCTCGTTATTAGGCTCGATAAATTTTATTACAACAATCATTACCCTTCGGCCTTTGGGGTTCCCTATAGAAAAACTATCTTTGTTCCTATGGTCTTCTTTAATTACAGCTTTTCTTCTTCTGCTAAGACTTCCTGTTCTGGCTGGTGCTCTAACCATACTAATCCTTGATCGAAACATTAATACATCTTTTTTTGACCCTGTAGGAGGAGGAGACCCTATTCTATTCCAACACCTTTTC---------------------------------------------------------------------------------------------------------------------------------------------------------------------------------------------------------------------------------------------------------------------------------------------------------------------------------------------------------------------------------------------------------------------------------------------------------------------------------------------------------------------------------------------------------------------------------------------------------------------------------------------------------------------------------------------------------------------------------------------------------------------------------------------------------------------------------------------------------------------

;
end;
