# Supplementary material for: A novel taxonomic database for eukaryotic mitochondrial cytochrome oxidase subunit I gene (eKOI), with a focus on protists diversity
Source: Database (Oxford). 2025 Sep 24;2025:baaf057. doi: 10.1093/database/baaf057 (PMC12462617; doi:10.1093/database/baaf057)
Supplement: baaf057_Supplemental_File [file baaf057_supplemental_file.zip › 2_alignment_eKOI/nemertea.nex]

#NEXUS
begin data;
	dimensions ntax=749 nchar=1557;
	format datatype=dna missing=? gap=-;
	matrix
	JQ007428	----------------CTTATTCAACCAATCATAAAGATATTGGTTCACTTTACCTTATCTTT-GCAGTGTTCTCAGGACTACTAGGTACAACATTTTCAG--TTCTAATTCGATCTGAACTAGCTGCACCTGGTGTACAAGTTCTGGGTGGAAACCATCAACTATACAATGTAATCATTACAGCTCACGCATTCCTAATGATTTTCTTCATGGTAATGCCAGCACTAATGGGTGGATTTGGTAACTATTTCACACCTGTAATGATCGGAGCTGTTGATATGGCTTTCCCACGACTAAACAATATTAGTTTCTGGCTACTACCTCCTAGCCTAATTCTACTACTAGCTAGTGCTTTTGTAGAACAAGGAGCAGGACCTGGTTGGACAGTTTATCCACCA…
	MT499167	----------------------------------------------------------TTTTT-GGTATTTGAGGGGGCCTTTTAGGAACCTCT-A-TAAGACTCTTAATTCGAGTAGAACTTGGGCAACCTGGA------GCCTTTCTAGGTAGAGACCAATTATATAACACGGTTGTCACTGCCCACGGACTCTTAATAATCTTTTTTCTTGTTATGCCCGTTTTAATTGGGGGCTTTGGTAATTGACTTATCCCGTTAATATTAGGCGCTCCAGACATAGCTTTTCCTCGAATAAATAATATAAGATTTTGACTGCTGCCGCCTGCCCTCCTTCTTTTAATCACATCCGCTACTGTAGAAAAAGGTGTGGGGACAGGTTGAACTGTTTATCCCCCC…
	LC042093	--------------------------------------------AACATTATATTTTATTTAT-GGAATTTGAACAGGACTTATAGCAACTTCA-A-TAAGTCTTTTAATTCGTGCAGAATTAGGACAGCCCGGA------TCCCTTCTCGGAAGAGATCAAATCTATAATACTGTTGTAACCGCTCATGGAGTATTAATATTATTTATTGTAGTCCTTCCTATTTATATAGGAGGATTTGGAAATTGACTCCTTCCTTTAATATTAGGAGCCCCAGATATAGCATTTCCTCGACTAAATAACCTAAGATTTTGACTTCTGCCTCCCTCTGCAATTTTATTAATTATGTCTGCTGTAGTAGAAAAAGGAAGAGGAACAGGATGAACCTTATACCCTCCT…
	KY991484	---------------------------AATCATAAAGATATTGGAACACTTTACTTTATCTTC-GGAGTATGATCTGGTCTTCTAGGAACATCA-A-TAAGAATACTTATTCGAGCAGAACTAGGACAACCAGGA------GCCTTATTAGGCAGAGACCAACTTTATAACACCATTGTTACCGCCCATGCTTTTCTTATAATCTTTTTTCTAGTTATACCAGTACTAATTGGAGGATTTGGTAACTGATTACTCCCATTAATACTCGGAGCACCAGATATAGCCTTTCCACGACTAAACAACTTAAGATTCTGACTTTTACCCCCTTCTTTAACACTTTTAGTGATATCAGCCGCGGTTGAAAGAGGAGTGGGTACAGGATGAACAGTATACCCTCCC…
	KP254377	-------------------------------------------GCACCATATATTTTATATTT-GGAGCATGAGGTGGCTTACTAGGCACTTCT-A-TGAGACTTCTTATTCGAGTTGAACTAGGCCAACCCGGC------CCATTTTTAGGAAGAGACCAACTTTACAATACTATTGTAACAGCTCACGCCTTCCTTATAATTTTCTTTATAGTTATACCTATCTTTATTGGAGGATTTGGAAACTGATTAGTCCCTCTTATATTAGGGGCCCCAGATATAGCATTCCCACGAATAAATAATATAAGATTCTGACTTCTCCCTCCATCACTTACCCTTCTTTTAGCTAGAGCAGCTGTTGAAAAAGGTGTTGGAACAGGGTGAACAGTATACCCTCCA…
	MZ580802	---------------------------------------------------TATTTTTATTTT-GGTACTTGATCGGGTCTTTTAGGCACTTCT-A-TGAGACTCCTTATTCGTGCTGAATTAGGACAACCAGGA------TCCTTATTAGGAAGAGATCAACTATATAACACCATTGTTACTGCCCACGCATTTCTTATAATTTTTTTTCTGGTAATACCTGTTCTAGTAGGAGGATTTGGTAACTGATTGATTCCATTAATGCTAGGAGCTCCTGATATAGCTTTCCCCCGTTTAAACAACATAAGGTTTTGATTACTGCCACCTTCACTTATTTTATTACTTTCTTCTAGAGCAGTGGAAAAAGGGGTAGGAACAGGATGAACCGTTTACCCCCCT…
	KP697756	--------------------------------------------CACCTTATACTTCATTTTT-GGTACTTGATCAGGTCTTTTAGGTACTTCC-A-TAAGACTATTAATTCGTGCTGAGCTTGGTCAACCTGGA------TCTCTATTAGGAAGGGACCAGTTATATAATACTATTGTAACTGCTCATGCTTTTTTAATAATTTTCTTTCTCGTTATACCTGTATTAGTAGGAGGGTTTGGGAATTGATTAATTCCTTTAATATTAGGGGCTCCTGATATAGCATTTCCTCGGTTAAACAATATAAGATTTTGATTATTACCCCCTTCATTAATTCTATTATTATCCTCAAGAGCTGTTGAAAAAGGAGTAGGAACTGGTTGAACAGTTTATCCTCCT…
	EU255627	------------------------------------------------------------------TGTGTGGGCAGGCCTGATTGGAACTTCA-C-TAAGAGTTTTAATTCGTGCTGAACTAGGACAACCAGGA------AGMCTTATTGGTGATGATCAAATTTATAACGTAGTTGTAACAGCACATGCTTTCATTATAATTTTTTTTATAGTAATACCTATTATAATTGGTGGATTTGGTAATTGGTTAGTCCCATTAATACTAGGGGCACCTGATATGGCTTTTCCACGACTTAATAATATAAGTTTTTGATTATTACCCCCCTCTCTCCTCCTCCTCCTTAGAGGTAGAGTAGTGGAAAATGGAGCGGGAACAGGTTGAACTGTATACCCACCC…
	EU255619	------------------------------------------------------------------TGCATGATCTGGAATAGTAGGAACCTCT-C-TTAGACTACTAATTCGAGCTGAACTAGGAAACCCTGGT------AGCTTAATTGGAAATGACCAAATTTACAATGTTGTAGTAACAGCCCATGCTTTTATTATGATTTTCTTTATGGTTATACCTGTTATAATCGGTGGATTTGGAAATTGACTAGTACCTCTCATACTAGGAGCCCCAGATATAGCATTTCCCCGAATAAACAATATAAGATTTTGACTCTTACCCCCTTCTTTAACTCTACTTTTAATAAGAAGAATTGTAGAAAGAGGTGCAGGAACAGGATGAACAGTTTACCCGCCT…
	EU255615	------------------------------------------------------------------AGCTTGATCCGGAATAGTAGGAACTTCT-T-TAAGAATTTTAATTCGTGCAGAATTAGGGCATTCAGGT------GCCTTAATTGGAGACGACCAAATTTATAATGTAATTGTTACTGCTCATGCTTTTGTGATAATTTTTTTTATAGTTATACCTATTTTAATTGGAGGGTTTGGTAATTGATTAGTACCTCTTATATTAGGRGCCCCTGATATAGCTTTCCCTCGAATAAATAATATAAGATTTTGACTTTTACCTCCCTCTTTAACACTTCTTTTATCTAGTTCAATTGTAGAAAATGGAGCTGGGACAGGTTGAACTGTTTACCCCCCA…
	EU255614	------------------------------------------------------------------TGCTTGATCAGGAATAGTTGGAACTTCT-T-TAAGATTATTAATTCGTACAGAATTAGGAAATCCAGGA------AGATTGATTGGAGATGATCAAATTTATAATGTTATTGTTACTGCTCATGCATTTGTTATAATTTTTTTTATAGTTATACCTATTGTAATTGGAGGATTTGGAAATTGACTAGTACCCCTAATACTAGGAGCCCCAGATATAGCATTTCCTCGAATAAATAATATAAGATTCTGATTATTACCACCTTCATTGACTTTACTTTTAATAAGAAGAATAGTAGAAAGAGGAGCAGGTACAGGATGAACAGTTTACCCACCT…
	EU255630	------------------------------------------------------------------CGCTTGGGCAGGGGCGGTGGGCACTGCT-C-TAAGTATACTTATTCGCACAGAATTAGGACAGCCTGGG------AGTTTAATTGGGAGAGACCAGATTTATAATGTGATTGTAACTGCTCATGCTTTTGTTATAATTTTTTTTATAGTAATACCTATTATGATTGGGGGGTTTGGAAATTGATTAGTTCCTTTAATATTAGGAGCCCCGGATATAGCTTTCCCTCGTATAAACAATATAAGATTTTGGTTACTTCCACCTTCGTTAATATTACTTTTAAGAAGAGGGTTAGTAGAGAGAGGAGTGGGCACAGGGTGGACAGTATATCCCCCT…
	EU255612	------------------------------------------------------------------TATTTGATCTGCTATACTTGGGACAGCC-T-TAAGATTAATCATTCGAGCAGAATTAGGACAACCTGGT------TCTTTAATTGGAGATGACCAAATTTACAATGTTATTGTAACCGCTCATGCATTTATTATAATCTTTTTTATAGTTATACCAGTAATAATAGGAGGATTTGGAAACTGACTTATTCCAATTATAATTGGAGCTCCAGACATAGCTTTTCCACGAATAAATAATATAAGATTTTGGTTACTTCCTCCTTCTTTAACTCTTCTTCTAGCCTCAGCTTCTGTGGATAGAGGAGCAGGAACAGGATGAACTGTTTACCCTCCT…
	KP270866	--------------------------------------------AACTTTATATTTTGTTTTA-GGTTTGTGATCTGGTTTGGTAGGTTCTGCT-T-TAAGACTTTTAATTCGTGCTGAGTTAGGACAGCCTGGA------GGTATAATTCAAGATGAGCAGATTTATAATGTTATTGTTACTGCTCATGCTTTTATTATAATTTTTTTTTTAGTCATGCCTATTATAATTGGTGGGTTTGGTAATTGGTTGGTTCCTTTAATATTAGGGGTTCCAGATATGGCGTTTCCTCGGATAAATAATATGAGGTTTTGGTTACTTCCTCCTTCTCTGTTTCTTCTTTTATTATCTAGAGCTGTTGAGAGGGGAGTTGGAACTGGTTGAACTGTTTATCCTCCT…
	MK307892	-------------------------------------------------------TTTTATTA-GGTTTGTGATCTGGTTTAGTAGGTTCAGCT-C-TAAGACTTTTAATTCGTGCTGAGTTAGGTCAACCTGGA------GGAATGATTCAGGATGAGCAAATTTATAATGTCATTGTTACTGCTCATGCTTTTATTATAATTTTTTTTTTAGTTATACCTATTATAATTGGTGGGTTTGGAAATTGGTTGGTTCCTTTAATGCTTGGGGTTCCTGATATAGCTTTTCCTCGTATAAATAATATAAGGTTTTGGCTTCTTCCTCCTTCTCTGTTTCTTCTTTTATTGTCTAGTGCAGTGGAAAGAGGGGTAGGAACAGGTTGAACTGTTTATCCTCCT…
	MT999901	--------------------------------------------TACTTTATATTTTTTGTTA-GGTCTTTGATCTGGTTTGGTTGGTTCTGCT-T-TGAGTTTATTGATTCGTGCTGAGTTAAGTCAACCAGGG------GGTTTGATTCAGGATGATCAGATTTATAATGTTATTGTTACTGCTCATGCTTTTATTATAATTTTTTTTCTTGTTATGCCTATTATGATTGGTGGTTTTGGTAATTGATTGGTTCCTTTAATACTTGGTGCTCCTGATATGGCTTTTCCCCGTATAAATAATATGAGTTTTTGACTTCTTCCTCCTTCTCTTTTTCTTTTATTACTTTCTAGAGGGGTGGAAAGGGGGGTTGGAACTGGTTGAACTGTTTACCCTCCT…
	KP270867	--------------------------------------------TACATTGTATTTTGTTTTG-GGGCTTTGATCTGGTTTAGTAGGTTCTGCT-T-TAAGTTTGTTAATTCGTGCGGAGCTTAGTCAGCCTGGT------GGTTTGGTTCAAGATGAGCAAATTTATAATGTTATTGTAACTGCTCATGCTTTTGTTATGATTTTTTTTTTAGTAATACCTATTATGATTGGGGGATTTGGAAATTGGTTGGTTCCTTTAATGTTGGGGGTTCCTGATATGGCTTTTCCTCGTATAAATAATATGAGTTTTTGATTATTGCCTCCTTCTCTTTTTCTTCTTTTACTTTCTAGGGTAGTTGAAAGGGGAGCTGGTACTGGATGAACTGTTTATCCTCCT…
	OK081687	--------------------------------------------TACATTGTATTTTGTTTTA-GGGCTTTGATCTGGTTTAGTTGGTTCTGCT-T-TGAGTTTACTGATTCGTGCGGAGCTTAGTCAGCCTGGT------GGTTTAGTTCAAGATGAGCAGATTTATAACGTTATTGTAACTGCCCATGCTTTTGTTATGATTTTTTTTTTAGTTATACCTATTATGATTGGGGGGTTTGGAAATTGGTTGGTACCTTTAATATTAGGGGTTCCTGATATGGCTTTTCCTCGTATAAATAATATGAGTTTTTGATTATTACCTCCTTCTCTTTTTCTTCTTTTACTTTCTAGGGTAGTTGAGAGGGGAGCGGGGACAGGTTGGACTGTTTATCCTCCA…
	GU726666	--------------------------------------------TACTTTGTATTTTGTGTTG-GGTCTTTGATCTGGTTTAGTTGGTTCTGCT-T-TGAGTTTATTAATTCGTGCTGAACTTAGTCAACCCGGT------GGTTTAGTTCAAGATGAGCAAATTTATAACGTTATTGTTACTGCTCATGCTTTTGTAATGATTTTTTTTCTTGTTATGCCTATTATGATTGGTGGTTTCGGTAATTGATTGGTTCCCTTAATACTAGGTGTTCCTGATATGGCTTTTCCTCGAATGAATAATATAAGTTTTTGGCTTCTCCCTCCTTCTCTCTTTTTATTGTTATTATCTAGTGTGGTAGAAAGTGGAGCTGGGACTGGTTGAACTGTTTATCCTCCT…
	GU726677	--------------------------------------------TACTTTATACTTTGTATTA-GGACTTTGATCTGGTTTAGTTGGTTCTGCT-T-TAAGTTTATTAATTCGTGCTGAGTTGAGTCAGCCTGGT------GGCTTGGTTCAAGATGAGCAAGTTTATAATGTTATTGTGACTGCTCATGCTTTTGTAATGATTTTTTTTCTTGTTATACCAATTATGATTGGTGGTTTTGGAAATTGGTTAGTTCCTTTAATGTTGGGTGTTCCCGATATGGCTTTTCCTCGTATAAATAATATAAGTTTTTGGCTTCTTCCTCCTTCTCTTTTTCTTTTACTTTTATCTAGGGTTGTAGAAAGAGGAGCGGGAACTGGTTGAACTGTTTATCCCCCA…
	OK081429	---------------------------------------------------------------------------------AGTAGGTTCTGCT-C-TTAGGTTATTAATTCGTGCTGAATTAAGACAGCCTGGA------GGTTTGGTGCAAGATGAGCAAGTTTATAATGTTATTGTTACGGCTCATGCTTTTGTTATAATTTTTTTTCTTGTTATACCTATTATAATTGGTGGATTTGGAAATTGATTAGTTCCTTTAATGTTGGGAGTTCCAGATATGGCCTTTCCTCGTATAAATAATATAAGTTTTTGACTTCTTCCTCCTTCCCTTTTTCTTTTACTTTTGTCTAGAGTTGTAGAAAGGGGAGCTGGTACTGGTTGGACAGTTTATCCTCCC…
	KY296913	---------------------------------------------ACCCTTTATTTTATTTTT-GGGATTTGGTCTGGCTTAGTTGGGACGGCC-C-TTAGTCTTTTAATTCGCGCTGAATTGGGGCAGCCGGGT------TCTTTATTGGGGGACGACCAGCTATATAATGTTATTGTAACAGCGCACGCTTTTGTTATGATTTTTTTTTTGGTTATGCCTGTTATAATTGGGGGCTTTGGGAATTGGCTTTTACCTTTAATATTAGGAACTCCTGATATGGCTTTTCCTCGTATAAATAATATAAGGTTTTGACTATTGCCACCAGCATTAACTTTGTTATTGTCTTCGGCTGCTGTTGAAGGAGGTGTTGGGACCGGGTGAACGGTATACCCTCCT…
	GU392016	------------------------------CATAAAGATATTGGTACGTTGTATTTTCTTTTT-GGTATTTGGTCTGGCCTTGTTGGGACGGGT-C-TAAGGATGCTTATTCGTGCAGAACTAGGGCAGCCTGGG------GCCTTACTTGGTGATGATCACCTGTATAATGTAATTGTTACTGCCCATGCCTTTGTTATAATTTTTTTTCTTGTTATGCCTGTAATAATTGGTGGGTTTGGTAACTGGTTAGTTCCTCTTATGCTGGGTGCCCCGGATATGGCGTTCCCACGTATAAATAACATGAGATTTTGGTTGTTACCTCCGTCATTAACGTTGCTTTTAGGGTCTGCTGCAGTTGAAGGAGGTGCTGGGACTGGCTGGACAGTTTATCCTCCA…
	MN794679	--------------------------------------------GACTTTGTATTTTCTGTTT-GGTATTTGATCAGGGCTAGTTGGGACAGGG-T-TAAGAATATTAATTCGTGCAGAATTAGGACAGCCCGGT------GCGTTGTTAGGGGATGATCATTTGTATAATGTTATTGTTACGGCGCATGCTTTTGTGATAATTTTCTTTTTAGTAATGCCTGTAATAATTGGCGGTTTTGGAAATTGATTGGTGCCCTTGATGTTAGGGGCCCCTGATATAGCATTCCCCCGCATAAACAACATAAGATTTTGGCTGCTGCCCCCTTCTTTAGTTCTTTTGTTAAGTTCTGCTAGGGTTGAAAGGGGTGCGGGAACTGGTTGAACCGTATACCCCCCA…
	KU197839	--------------------------------------------TACACTTTATTTTCTTTTT-GGTATCTGGTCCGGTCTTGTAGGGACAGGT-T-TAAGGATGTTAATTCGTGCCGAATTAGGACAGCCCGGG------GCTCTTCTTGGGGATGACCATCTTTACAACGTCATTGTAACGGCACATGCTTTTGTAATAATTTTTTTCTTGGTTATGCCTGTAATAATCGGTGGTTTTGGTAATTGGCTCGTGCCTCTAATGTTAGGAGCTCCTGACATGGCCTTCCCTCGAATGAATAACATAAGTTTCTGGCTACTCCCGCCTGCTTTAACGCTTCTCCTAAGTTCTGCCGCTGTTGAAGGTGGGGCTGGTACTGGCTGAACAGTTTATCCGCCT…
	KX261791	----------------------------------------------------------------GGTATTTGGTCTGGTTTGGTTGGGACGGGG-C-TTAGGATACTTATCCGGGCCGAATTGGGGCAGCCTGGG------GCCTTGTTAGGTGACGATCATCTCTATAATGTTATTGTGACGGCGCATGCCTTTGTTATGATTTTCTTCCTGGTTATGCCCGTGATGATTGGTGGTTTCGGTAACTGGCTTGTTCCGCTAATGTTGGGTGCTCCCGATATAGCTTTCCCTCGGATAAATAACATAAGTTTCTGGCTGCTACCCCCCGCTCTGACGTTGCTACTTGGGTCTGCTGCTGTTGAAGGTGGGGCCGGGACTGGTTGAACGGTTTACCCTCCT…
	GU726629	--------------------------------------------AACTCTATATTTCTTATTT-GGTGTTTGGTCCGGCTTGGTCGGTTCTGCT-T-TGAGTTTATTGATTCGTGCCGAACTAGGTCAGCCAGGG------GCTCTCTTAGGGGATGACCAGCTTTATAATGTTATCGTTACTGCTCATGCTTTTGTTATAATTTTTTTTCTTGTTATGCCTGTGATAATTGGTGGCTTTGGCAATTGGCTCGTTCCTTTAATACTCGGTGCTCCTGATATGGCCTTCCCTCGTATGAACAATATAAGTTTTTGGTTGTTGCCTCCTGCCCTAACTCTTTTGTTAGTTTCAGGTGCTGTGGAGAGCGGTGTCGGTACTGGTTGGACTGTCTACCCTCCT…
	MZ772884	--------------------------------------------GACTTTGTATTTTATTTTT-GGTGTTTGATCCGGTTTAGTTGGTACCGCT-C-TTAGGATGTTAATTCGTGCAGAGTTGGGGCAGCCTGGG------GCCCTTTTGGGTGATGATCATCTATATAATGTTATTGTTACTGCTCATGCTTTTGTTATAATTTTTTTTTTAGTGATGCCTGTGATAATTGGGGGTTTTGGGAATTGGTTAATTCCGCTTATATTGGGGGCTCCGGACATAGCTTTTCCTCGTATAAATAATATGAGTTTTTGGTTGCTTCCGCCCTCTCTAATTTTGTTACTATTTTCTGGTGCGGTAGAGAGAGGTGTTGGGACCGGGTGGACTGTGTATCCGCCG…
	OK081469	--------------------------------------------TACTCTTTATTTTATTTTT-GGTGTTTGGTCTGGATTGGTTGGAACTGCT-T-TGAGAATGCTTATTCGTGCTGAGTTGGGCCAGCCTGGT------GCCCTTTTAGGCGACGATCATCTCTATAATGTTATCGTTACAGCTCATGCTTTTGTTATGATTTTTTTTTTGGTTATGCCTGTTATGATTGGTGGTTTTGGGAACTGATTAGTTCCTTTGATGTTGGGTGCTCCAGACATGGCTTTTCCTCGTATGAATAATATGAGATTTTGATTGCTTCCTCCGTCTCTCATTCTTCTTCTGTTTTCAGGAGCTGTAGAGAGAGGAGTGGGTACTGGTTGAACTGTGTATCCTCCT…
	LC190961	--------------------------------------------AACTCTTTATTTTCTCTTT-GGAATTTGGTCTGGTTTGGTGGGTACCGGT-C-TTAGAATATTGATTCGGGCTGAGTTAGGGCAGCCTGGT------GCTTTATTAGGAGATGATCAGTTATATAATGTTATTGTCACTGCCCATGCTTTTGTTATGATTTTTTTTCTTGTTATACCAGTTATAATTGGAGGTTTTGGTAATTGGCTTGTTCCATTAATGTTGGGGGCTCCTGATATGGCTTTTCCTCGTATGAATAATATGAGATTTTGGTTTTTGCCTCCCTCTTTAACTTTATTACTTTCCTCGGCTGCTGTCGAAAGGGGGGCCGGGACTGGTTGGACAGTCTATCCTCCT…
	MN205493	---------------------------------------------ACTCTTTATTTTATTTTT-GGTGTGTGATCTGGTTTAGTTGGAACTTCT-T-TAAGTTTATTAATTCGTGCTGAGTTGGGGCAGCCCGGT------TCTCTTTTGGGGGACGATCACCTATATAATGTTATTGTTACTGCTCATGCTTTTGTTATAATTTTTTTTTTGGTGATACCAGTGATGATTGGGGGATTTGGAAACTGGTTGGTACCATTAATGTTAGGGGCCCCCGATATGGCTTTCCCTCGAATAAATAATATAAGGTTTTGGTTGTTACCCCCCTCTTTAACTTTATTATTTATATCTGCTGCGGTAGAAAGGGGGGCAGGGACAGGGTGAACAGTTTATCCCCCT…
	MF512116	--------------------------------------------AACTCTTTATTTTATTTTT-GGTGTTTGGTCTGGTTTAGTTGGTACTTCT-T-TAAGTTTGCTGATTCGTGCCGAGTTAGGGCAGCCGGGG------GCTCTCTTAGGAGATGATCATTTATATAATGTTATTGTCACGGCGCATGCCTTTGTTATAATTTTTTTTTTGGTTATACCTGTGATGATTGGTGGTTTTGGAAACTGGCTGGTGCCACTTATATTAGGGGCTCCGGACATGGCTTTTCCTCGTATAAATAATATAAGGTTTTGGTTATTGCCACCCTCTTTAACTTTACTGCTTATGTCTGCTGCAGTGGAGAGAGGAGCGGGGACAGGCTGAACAGTGTACCCTCCT…
	MN205491	---------------------------------------------ACTCTTTATTTTGTTTTT-GGTGTTTGGTCCGGGCTGGTTGGAACCTCT-T-TAAGCCTGCTGATTCGTGCTGAACTAGGGCAACCCGGC------GCTCTTTTAGGAGACGATCATTTATATAATGTTATTGTAACTGCTCATGCTTTTGTTATGATTTTTTTTCTAGTTATACCTGTAATAATTGGGGGCTTTGGAAACTGGTTGGTGCCCCTTATGTTAGGAGCGCCTGACATGGCCTTCCCTCGAATAAATAATATAAGATTTTGGTTATTACCCCCTTCTTTAACCTTATTGCTTATGTCGGCTGCGGTAGAGAGAGGAGCAGGGACAGGCTGGACAGTGTATCCTCCT…
	MF512114	--------------------------------------------AACTCTTTATTTTATTTTT-GGGGTTTGGTCTGGTTTAGTTGGGACTTCT-T-TAAGTCTCTTGATTCGTGCCGAATTAGGGCAACCGGGT------GCTCTTTTAGGGGACGATCATTTATATAATGTTATTGTTACTGCTCATGCTTTTGTTATAATTTTTTTTTTAGTTATACCTGTAATAATTGGGGGTTTTGGAAACTGATTGGTGCCTCTTATATTAGGTGCTCCTGATATGGCTTTCCCTCGTATAAATAATATAAGATTTTGGCTATTGCCGCCTTCTTTAACCTTATTACTCATGTCGGCTGCGGTAGAAAGCGGTGCGGGAACGGGTTGGACAGTGTATCCTCCT…
	KY296909	---------------------------------------------ACTTTGTATTTTGTTTTT-GGTGTTTGATCTGGTCTTGTTGGTACTGGT-T-TGAGTATACTTATTCGGGCGGAGTTTGGGCAATCTGGT------GCTCTTTTAGGCGACGATCATTTATATAATGTTATTGTTACTGCTCATGCATTTGTTATGATTTTTTTTTTAGTTATGCCAGTAATGATTGGTGGGTTTGGAAATTGACTTGTCCCTCTTATGTTAGGGGCCCCTGATATGGCTTTTCCTCGAATAAATAATATAAGATTTTGGCTTCTTCCCCCCTCTTTAGTTTTGTTATTAATTTCAGGTGCTGTTGAAAGTGGTGTTGGTACTGGGTGGACTGTGTATCCCCCT…
	MZ772886	--------------------------------------------AACTTTATATTTTATTTTT-GGTGTTTGGTCTGGTTTAGTTGGTACTTCT-T-TAAGTCTTTTAATTCGAGCTGAGTTGGGGCAGCCTGGG------GCTCTTTTAGGCGATGATCATTTATATAATGTAATTGTTACTGCTCATGCTTTTGTAATGATTTTTTTTTTAGTTATGCCAGTAATAATTGGAGGTTTTGGAAATTGGTTGGTCCCACTTATATTAGGGGCTCCTGATATAGCCTTTCCTCGTATAAACAATATGAGTTTTTGGCTCCTTCCCCCCTCCTTAGTACTTCTTTTGGTTTCTGGGGCTGTAGAAAGGGGAGTTGGGACAGGTTGAACTGTCTACCCTCCG…
	OK081329	--------------------------------------------TACTTTGTATTTTATTTTT-GGTGTCTGATCTGGGTTGGTAGGCACTGCT-T-TAAGAATGCTTATTCGAGCTGAGTTAGGGCAACCTGGG------GCTCTTCTTGGTGATGATCATTTATATAATGTTATTGTAACAGCACATGCTTTTGTTATGATTTTTTTTTTAGTAATGCCTGTTATGATTGGAGGATTTGGTAATTGGTTGGTTCCCTTAATGTTGGGTGCTCCTGATATGGCTTTTCCTCGTATGAATAATATGAGGTTTTGACTTTTACCGCCTTCTCTAGTCCTTTTGTTGTTTTCTGGGGCTGTCGAGAGAGGAGTGGGAACTGGTTGAACAGTTTACCCTCCT…
	OQ075666	--------------------------------------------TACTCTTTATTTTATTTTT-GGTGTTTGATCTGGGTTAGTTGGTACTGCT-T-TAAGAATGCTTATTCGTGCTGAGTTAGGACAACCAGGA------GCTCTTCTTGGTGATGATCATTTATATAATGTAATTGTAACGGCTCACGCCTTTGTTATAATTTTTTTTTTAGTTATGCCTGTAATAATTGGAGGTTTTGGGAATTGGCTTGTTCCCTTAATGTTGGGGGCTCCTGATATGGCTTTTCCTCGTATAAATAACATGAGATTTTGACTTTTGCCGCCCTCTTTAATTTTATTATTGTTTTCTGGTGCTGTAGAAAGTGGTGTTGGTACCGGATGAACTGTGTATCCCCCC…
	OQ323324	--------------------------------------------TACTCTTTATTTTATTTTT-GGTGTTTGGTCTGGTTTAGTTGGTACTGCT-T-TAAGAATGCTTATTCGTGCTGAACTTGGGCAGCCTGGG------GCTCTTCTTGGAGATGACCATTTATATAATGTGATTGTTACCGCTCATGCTTTTGTAATAATTTTTTTTTTAGTTATGCCTGTAATAATTGGAGGATTTGGTAATTGACTTGTTCCTTTAATGCTTGGTGCGCCAGATATAGCTTTTCCTCGTATAAATAATATGAGTTTTTGACTATTACCTCCCTCTCTTATTTTGTTGTTGTTTTCTGGTGCTGTTGAAAGAGGAGTGGGTACTGGTTGGACTGTCTATCCTCCG…
	MW021928	--------------------------------------------TACTCTTTATTTTATTTTT-GGTGTTTGGTCTGGTCTTGTCGGTACAGCT-T-TAAGAATGTTGATTCGCGCTGAACTTGGTCAGCCTGGA------GCCCTTCTTGGTGATGATCATTTATATAATGTGATTGTTACAGCTCATGCTTTTGTGATAATTTTTTTTTTGGTTATGCCCGTAATAATCGGGGGTTTTGGAAATTGACTTGTTCCTCTTATGCTTGGTGCTCCTGATATGGCTTTTCCTCGTATAAATAATATGAGTTTTTGGCTTCTTCCACCTTCTTTAATTTTGTTGTTGTTTTCTGGTGCTGTGGAGAGAGGAGTTGGGACTGGTTGAACCGTATATCCTCCT…
	MF512113	--------------------------------------------TACTCTATATTTTATTTTT-GGTGTTTGGTCTGGTTTTGTTGGTACCTCT-C-TAAGTTTGCTTATCCGAGCGGAGCTCGGTCAGCCCGGA------GCTCTGTTGGGCGATGATCACTTGTACAATGTTATTGTTACTGCTCATGCTTTTGTGATGATTTTTTTTCTTGTTATGCCGGTTATGATTGGGGGATTTGGAAATTGGCTTGTTCCATTGATGTTGGGGGCCCCTGATATGGCTTTTCCTCGAATGAATAATATGAGTTTCTGGCTACTTCCTCCCTCATTAGTCTTGTTGTTAATTTCTGGTGCGGTGGAGAGTGGGGTTGGTACTGGTTGAACTGTCTACCCTCCC…
	KP697782	--------------------------------------------TACTTTGTATTTTATTTTT-GGTGTCTGGTCTGGTCTTGTTGGAACTTCT-T-TGAGACTTTTAATTCGAGCAGAGTTAGGTCAACCTGGA------GCTTTGTTGGGGGATGATCACCTATATAATGTTATTGTAACTGCTCATGCTTTTGTTATGATTTTCTTTCTTGTTATGCCCGTTATGATTGGGGGTTTTGGAAACTGGCTTGTGCCCCTTATGTTGGGGGCCCCGGATATGGCTTTTCCTCGTATGAATAATATGAGTTTCTGGTTGCTTCCGCCCTCTTTGGTCTTGTTGTTGATTTCTGGTGCGGTGGAGAGTGGTGTTGGAACAGGTTGGACTGTTTACCCCCCC…
	KP697783	--------------------------------------------AACTTTGTATTTTATTTTT-GGTGTTTGATCTGGTCTTGTTGGTACTTCT-T-TGAGGCTTTTAATTCGAGCTGAGTTAGGGCAACCAGGG------GCCCTTTTAGGTGATGATCATCTTTATAATGTTATTGTTACTGCTCATGCTTTTGTAATGATTTTTTTTTTAGTAATGCCAGTTATGATTGGAGGATTTGGAAATTGGCTTGTCCCCCTAATGTTGGGAGCTCCTGATATGGCTTTTCCTCGAATGAATAATATGAGTTTTTGGCTTCTTCCCCCCTCATTAATTTTATTGTTAATTTCTGGTGCAGTAGAAAGAGGGGTGGGTACTGGATGAACTGTCTATCCCCCT…
	MT811763	---------------------------------------------ACTTTGTATTTTATTTTT-GGTGTGTGGTCTGGTCTTGTCGGAACTTCT-T-TGAGAATGATGATTCGTGCTGAGTTGGGTCAGCCTGGG------GCCCTATTGGGTGATGACCATCTTTATAATGTAATTGTTACTGCACATGCTTTTGTGATGATTTTTTTTTTAGTTATGCCTGTAATGATTGGTGGTTTCGGAAATTGATTGGTGCCTTTGATGTTGGGTGCCCCCGATATGGCTTTTCCTCGTATGAATAATATGAGTTTTTGGCTTTTACCCCCCTCTTTGGTTTTATTACTTGTTTCTGGTGCTGTAGAGAGTGGTGTTGGTACTGGGTGGACTGTGTATCCCCCC…
	KP697780	--------------------------------------------TACTTTGTATTTTGTTTTT-GGTGTATGGTCTGGTCTTGTGGGTACTTCT-T-TGAGGATGTTAATTCGTGCTGAGTTGGGTCAGCCTGGA------GCTTTGTTGGGTGATGATCATCTTTATAATGTTATTGTTACTGCTCATGCTTTTGTAATGATTTTTTTTTTGGTGATGCCCGTTATGATTGGGGGATTTGGAAATTGGTTGGTTCCCCTTATGTTGGGTGCCCCCGATATGGCTTTCCCTCGAATGAATAATATGAGTTTTTGGCTTTTACCTCCCTCGTTAGTTCTTTTGTTGATTTCTGGTGCCGTAGAGAGTGGTGTTGGTACTGGGTGGACTGTTTATCCCCCT…
	KX853120	-------------------------------------------------------------------------------------------GCT-T-TGAGGATGTTAATTCGTGCTGAGTTGGGGCAGCCAGGT------GCTCTTCTTGGTGACGATCATTTGTATAACGTAATTGTTACTGCGCACGCTTTTGTAATAATTTTTTTTTTAGTGATGCCTGTTATGATTGGAGGGTTTGGGAATTGGCTGGTCCCACTTATGTTGGGTGCTCCTGATATGGCTTTTCCTCGAATAAATAATATAAGTTTCTGGCTCTTACCTCCTTCTTTAATTTTGTTACTCTTTTCTGGTGCAGTTGAGAGTGGTGTAGGGACTGGTTGAACGGTCTATCCTCCA…
	AJ436948	--------------------------------------------AATATTGTATTTTATTTTT-GGAATTTGGTCTGGTCTTGTCGGAACCGCT-C-TTAGCATGTTAATTCGTGCTGAGCTTGGTCAGCCTGGG------GCTCTTCTTGGAGATGATCATCTTTATAATGTAATTGTTACTGCTCATGCTTTTGTTATAATTTTTTTTTTAGTCATGCCTGTAATAATCGGAGGTTTTGGAAATTGGCTGGTCCCCCTCATGCTCGGGGCTCCTGATATGGCTTTCCCTCGTATGAATAATATGAGTTTTTGGCTTCTTCCCCCTTCTTTGATTTTGCTTCTTTTTTCTGGTGCTGTTGARAGTGGTGTTGGGACCGGTTGGACTGTTTATCCCCCT…
	OK081657	--------------------------------------------AACTTTATATTTTATCTTT-GGAATTTGGTCTGGTCTTGTTGGAACTGCT-T-TAAGAATACTCATTCGTGCTGAGCTCGGTCAACCTGGT------GCTCTTCTTGGAGATGATCACCTCTATAACGTGATTGTTACTGCCCATGCTTTTGTTATAATTTTTTTTTTAGTTATACCTGTAATGATTGGTGGGTTTGGAAATTGGTTAGTCCCCCTTATGCTTGGTGCTCCTGATATAGCCTTCCCCCGAATAAATAATATGAGTTTCTGGCTTTTACCTCCTTCTTTAATTTTGCTTCTTTTCTCTGGTGCTGTAGAGAGTGGTGTAGGTACTGGTTGAACTGTTTATCCGCCT…
	MW000068	--------------------------------------------------TTATTTTGTTTTT-GGTGTTTGATCAGGGTTAGTTGGTACTGCC-T-TAAGTATGTTAATTCGTGCTGAGTTGGGTCAATCTGGT------GCTCTATTGGGTGATGATCATCTTTATAATGTAATTGTAACTGCACATGCTTTTGTTATGATTTTTTTTCTTGTTATGCCAGTAATGATTGGTGGCTTTGGAAATTGGTTGGTTCCCTTAATGCTTGGTGCCCCTGACATGGCCTTCCCTCGTATGAATAATATGAGTTTTTGGTTATTACCACCATCTCTGGCTTTATTATTATTTTCAGGTGCTGTTGAAAGGGGTGTCGGTACTGGTTGAACGGTCTATCCTCCG…
	OK081637	--------------------------------------------TACGCTTTATTTTATTTTT-GGTGTTTGATCTGGCTTAGTCGGTACTGCT-C-TTAGAATGTTAATTCGTGCTGAGTTAGGACAATCAGGT------GCTCTTCTTGGTGATGATCATTTATATAATGTTATTGTAACTGCTCATGCTTTTGTAATGATTTTTTTTTTGGTTATGCCTGTTATAATCGGAGGTTTTGGAAATTGATTGGTTCCCCTGATGCTAGGTGCGCCTGACATAGCGTTTCCTCGAATGAATAATATGAGATTTTGACTTCTTCCTCCTTCTTTAATTTTATTATTATTTTCTGGTGCTGTTGAAAGGGGTGTAGGAACCGGTTGAACCGTCTATCCACCT…
	KP270871	--------------------------------------------TACTCTTTATTTTATTTTT-GGTGTTTGATCTGGTCTTGTCGGTACTGCT-T-TAAGTATGTTAATCCGAGCTGAGCTCGGGCAGCCTGGG------GCTCTCCTGGGGGATGATCACTTATATAATGTTATTGTGACTGCTCATGCTTTTGTTATGATTTTTTTTCTTGTTATGCCAGTAATGATTGGTGGTTTTGGAAATTGATTGGTTCCCTTAATGTTGGGAGCTCCGGACATGGCTTTTCCACGTATGAACAACATGAGATTTTGGCTTTTACCTCCCTCTTTAACTCTTCTTTTATTTTCGGGTGCCGTAGAAAGAGGAGCAGGTACTGGATGAACCGTTTACCCTCCT…
	EU489492	AACTTGGGGCCCCCCCCTTTGGTTTCATATCATAAAGATATTGGTACTCTTTACTTTTTATTT-GGTGTTTGATCTGGTTTGGTTGGGACTTCT-T-TGAGTTTGCTTATTCGTGCTGAGTTGGGTCAGCCTGGG------GCTTTATTAGGTGACGACCATCTTTACAATGTAATTGTTACTGCTCATGCTTTTGTTATGATTTTTTTTCTTGTTATGCCTGTWATGATTGGTGGCTTTGGAAACTGGCTTGTTCCTTTGATGTTGGGGGCTCCTGATATAGCTTTTCCTCGTATAAATAACATAAGTTTCTGACTGCTTCCCCCCTCGTTGACTCTTTTACTAATGTCGGCTGCTGTTGAGAGTGGGGCTGGTACAGGTTGGACTGTCTATCCTCCT…
	EU489491	------------------------ACAAATCATAAAGATATTGGTACTCTGTATTTTATTTTT-GGGGTGTGGTCCGGTCTTGTGGGAACCGCT-C-TCAGAATGCTTATTCGTGCTGAGTTGGGTCAGTCTGGT------GCCCTATTAGGTGATGATCATTTATATAATGTTATTGTAACAGCACATGCTTTTGTTATGATTTTTTTTCTCGTTATGCCCGTTATGATTGGGGGCTTTGGAAATTGGTTGGTCCCTCTTATGTTAGGGGCTCCTGATATGGCTTTTCCTCGTATGAATAATATGAGTTTTTGATTACTTCCTCCTTCATTGGCTTTGTTACTTTTTTCTGGTGCTGTTGAAAGAGGAGTTGGTACTGGTTGGACGGTGTATCCTCCC…
	KP697784	--------------------------------------------AACTCTTTATTTTATTTTT-GGTGTTTGATCTGGTCTTGTTGGTACTGCT-T-TGAGGATGTTAATTCGTGCTGAGTTAGGTCAACCTGGT------GCTCTTCTTGGCGATGATCATTTATATAATGTGATTGTTACTGCTCATGCTTTTGTTATAATTTTTTTTCTAGTAATACCTGTAATAATTGGAGGTTTTGGAAATTGGTTAGTTCCCCTTATATTGGGTGCACCTGACATAGCCTTTCCTCGAATGAATAATATAAGTTTTTGACTTCTTCCCCCTTCTTTAATTTTACTTCTTTTTTCTGGTGCTGTCGAGAGGGGTGTTGGAACCGGGTGAACAGTCTATCCGCCC…
	KU197660	--------------------------------------------TACTCTTTATTTTGTTTTT-GGTGTATGATCAGGTCTTGTTGGCACTTCT-T-TAAGTCTTTTTATTCGTGCAGAGTTAGGTCAGCCTGGT------GCTCTTTTAGGGGATGATCATTTGTATAATGTAATTGTTACTGCTCATGCTTTTGTTATAATTTTTTTTCTTGTTATACCTGTAATGATTGGTGGTTTTGGAAATTGGTTAGTTCCTTTAATATTAGGTGCTCCGGATATGGCTTTTCCTCGAATGAACAATATAAGTTTTTGGTTATTACCCCCTTCTCTAACTTTATTATTAATATCGGCAGCAGTAGAGAGTGGTGCTGGTACAGGCTGAACTGTTTATCCCCCT…
	KP270863	--------------------------------------------TACTTTATATTTTGTTTTT-GGTGTTTGATCTGGTCTTGTTGGTACTTCT-T-TGAGTCTTCTTATTCGTGCTGAATTGGGTCAGCCAGGT------GCCCTTTTAGGTGACGATCATTTATACAATGTAATTGTTACTGCTCATGCTTTTGTTATAATTTTTTTTCTTGTTATACCTGTTATAATTGGCGGTTTTGGAAACTGGCTTGTTCCTTTAATGTTGGGGGCTCCTGATATAGCTTTTCCTCGTATAAATAATATAAGTTTTTGGCTATTACCCCCTTCTCTTACTCTTCTTTTAATGTCTGCTGCTGTCGAGAGTGGTGCTGGGACCGGTTGAACTGTTTATCCCCCT…
	MW000069	--------------------------------------------TACTCTTTATTTTGTTTTT-GGTGTTTGATCTGGTCTTGTTGGAAGGGCT-C-TTAGTATGTTGATCCGGGCTGAACTTGGTCAGCCTGGT------GCTTTATTGGGAGATGATCATTTGTATAATGTTATTGTTACTGCCCATGCTTTTGTTATGATTTTTTTTTTGGTTATGCCTGTTATGATTGGGGGGTTTGGTAATTGGCTTGTCCCCCTCATGTTAGGGGCTCCTGACATGGCTTTTCCTCGTATGAATAATATGAGTTTTTGGCTCTTGCCTCCTTCTTTAACTTTGTTACTTTTTTCGGGTGCTGTTGAAAGTGGTGCAGGGACTGGTTGAACTGTGTATCCTCCT…
	EU489497	---------------------CAACCAAATCATAAAGATATTGGTACTTTATATTTTATTTTT-GGTGTTTGATCTGGTCTTGTTGGAAGTTCT-T-TGAGTCTTTTAATTCGTGCTGAGCTTGGTCAACCTGGT------GCTTTATTAGGAGATGATCATTTATATAATGTTATTGTTACAGCTCATGCTTTTGTAATGATTTTTTTTCTTGTAATGCCTGTTATGATTGGGGGTTTTGGAAACTGGTTGGTTCCTTTAATGTTGGGTGCTCCAGATATGGCTTTTCCTCGTATGAATAATATGAGTTTTTGATTACTTCCTCCTTCTTTAATTCTTTTATTGTTGTCTGGTGCTGTTGAAAGTGGTGTTGGGACTGGATGAACTGTTTATCCTCCT…
	KP270868	--------------------------------------------TACTTTGTATTTTATTTTT-GGTGTTTGATCTGGTTTAGTTGGGACTTCT-T-TAAGTTTATTAATTCGGGCTGAGCTCGGTCAGCCTGGT------GCTTTATTGGGGGATGATCATCTTTATAATGTTATTGTTACTGCTCATGCTTTTGTTATGATTTTTTTTCTTGTTATGCCTGTTATGATTGGTGGTTTTGGAAATTGGTTGGTTCCCCTAATGTTGGGGGCACCTGATATGGCTTTTCCTCGTATGAATAATATGAGTTTTTGGTTGCTTCCTCCCTCACTTATTTTATTATTAGTTTCTGGTGCTGTAGAGAGTGGTGTAGGAACTGGTTGGACTGTATATCCTCCT…
	MZ772885	--------------------------------------------TACTTTATATTTTATCTTT-GGTGTTTGATCTGGTTTAGTTGGAACTTCT-T-TGAGTTTATTAATTCGGGCTGAACTTGGACAGCCTGGT------GCTTTGTTAGGAGACGATCATCTTTATAATGTGATTGTTACAGCTCATGCTTTTGTTATGATTTTTTTTCTTGTTATGCCTGTTATGATTGGGGGTTTCGGAAATTGGTTAGTTCCACTAATGTTAGGTGCTCCTGATATGGCTTTTCCTCGTATGAATAATATGAGTTTTTGGCTTCTTCCTCCTTCACTTTTATTATTATTAATTTCTGGTGCTGTGGAGAGTGGAGTTGGGACTGGTTGAACAGTGTACCCCCCC…
	EU489498	------------------------------CATAAAGATATTGGTACTTTATATTTTATTTTT-GGTGTTTGATCTGGTTTAGTTGGAACTTCT-T-TGAGAATGTTAATTCGTGCTGAGCTTGGTCAGCCTGGT------GCTTTATTGGGGGATGATCATCTTTATAATGTAATTGTTACAGCTCATGCTTTTGTTATGATCTTTTTTCTTGTTATGCCTGTTATGATTGGTGGTTTTGGAAACTGGTTGGTTCCTTTAATGTTAGGTGCACCCGATATGGCTTTTCCTCGTATGAATAATATGAGTTTTTGACTTCTTCCTCCGTCGCTGCTTTTGTTGTTAATTTCTGGTGCTGTAGAAAGTGGTGTAGGAACTGGTTGAACAGTATATCCTCCT…
	KX853122	------------------------------------GATATTGGTACTTTATATTTTATTTTT-GGTGTTTGATCTGGATTAGTTGGAACTTCT-T-TGAGTTTATTAATTCGGGCTGAACTTGGTCAGCCTGGT------GCTTTGTTGGGAGATGATCATCTTTATAATGTAATTGTTACAGCTCATGCTTTTGTTATGATTTTTTTTCTTGTTATGCCTGTTATGATTGGAGGTTTTGGTAACTGGCTGGTTCCTCTAATGTTGGGTGCTCCTGATATGGCTTTTCCTCGTATGAATAATATGAGTTTTTGGTTACTTCCTCCTTCTTTGCTTTTATTATTAATTTCTGGTGCTGTAGAAAGTGGTGTGGGTACTGGTTGGACAGTGTACCCCCCT…
	MZ772883	--------------------------------------------TACTTTGTATTTTGTTTTT-GGTATTTGATCTGGTCTTGTAGGTACTGCT-C-TAAGAATGCTTATTCGTGCTGAGTTAGGACAACCTGGT------GCTCTGTTAGGTGATGATCATCTTTATAATGTTATTGTGACAGCTCATGCTTTTGTAATAATTTTTTTTCTTGTTATGCCTGTTATAATTGGGGGTTTTGGTAATTGGCTAGTTCCTTTAATGTTGGGGGCTCCTGATATGGCTTTTCCTCGTATAAATAATATGAGTTTTTGATTACTTCCTCCATCTTTAGTTTTGCTCCTCTTTTCTGGCGCAGTAGAAAGTGGTGTTGGTACTGGTTGAACTGTCTATCCTCCT…
	KP697715	--------------------------------------------AACTCTTTATTTTATTTTT-GGTGTTTGGTCTGGCTTGGTTGGTACTGCT-C-TCAGTATGTTAATTCGTGCTGAGTTGGGTCAACCTGGT------GCTCTGTTGGGTGATGATCACCTATATAATGTTATTGTGACCGCTCACGCTTTTGTTATGATTTTTTTTCTTGTGATGCCTGTTATGATTGGTGGTTTTGGGAATTGGCTTGTCCCTTTGATGTTGGGTGCTCCAGACATGGCTTTTCCTCGTATGAATAATATGAGTTTTTGGTTATTACCTCCATCTCTTGCTTTACTCTTATTTTCTGGTGCTGTTGAGAGTGGTGTTGGTACCGGTTGGACTGTTTATCCTCCC…
	OK081674	--------------------------------------------AACTCTTTATTTTGTTTTT-GGAATTTGGTCAGGTTTAGTTGGTACTGCT-T-TAAGGATGTTGATTCGTGCAGAATTAGGTCAACCTGGT------GCTCTGCTTGGGGATGATCATTTATATAATGTTATTGTTACTGCTCACGCTTTTGTTATAATTTTTTTTTTGGTTATACCAGTAATGATTGGTGGTTTTGGTAATTGATTAGTTCCCTTAATGTTAGGTGCCCCCGATATGGCTTTTCCTCGTATGAATAATATGAGTTTTTGGTTACTTCCTCCTTCTTTAATTCTTCTTCTTTTCTCTGGAGCAGTAGAGAGTGGGGTGGGTACTGGTTGGACCGTGTATCCTCCT…
	MZ772875	--------------------------------------------TACTCTTTATTTTATTTTT-GGTGTTTGATCTGGGCTTGTTGGTACTGCC-C-TAAGTATGCTGATTCGTGCTGAATTGGGTCAGCCTGGT------GCTCTTCTTGGCGATGATCATCTTTATAATGTTATTGTTACAGCTCATGCTTTTGTTATGATTTTTTTTTTAGTGATGCCTGTTATGATTGGTGGTTTTGGGAATTGGTTAGTTCCTTTAATGCTTGGTGCCCCAGATATGGCTTTTCCTCGAATGAATAATATGAGTTTTTGGCTGTTGCCCCCTTCTCTTACCCTTCTTCTCTTTTCAGGTGCTGTTGAGAGAGGTGTTGGTACTGGTTGGACTGTCTATCCCCCT…
	OK081450	--------------------------------------------TACTTTGTATTTTATTTTT-GGTGTTTGGTCTGGTTTAGTGGGTACTGCT-T-TAAGTATGCTCATTCGTGCAGAGTTAGGACAACCTGGT------GCTCTGCTTGGTGATGATCATTTATATAATGTTATTGTTACCGCTCATGCTTTCGTTATGATTTTTTTTCTTGTTATGCCTGTTATGATTGGTGGTTTTGGTAATTGGCTTGTTCCTTTAATGTTGGGTGCTCCAGATATGGCTTTTCCTCGTATGAATAACATGAGTTTTTGATTATTGCCTCCTTCTTTAGCTCTTCTTCTTTTTTCTGGTGCTGTGGAGAGCGGGGTAGGAACTGGTTGAACTGTTTATCCTCCT…
	MN794709	--------------------------------------------TACTCTTTATTTTATTTTT-GGTGTTTGATCCGGTTTGGTTGGTACTGCT-T-TGAGGATGTTAATTCGAGCTGAGTTGGGACAACCTGGG------GCTCTCCTTGGTGATGATCATCTTTATAATGTTATTGTAACAGCTCATGCTTTTGTAATGATTTTTTTTCTTGTTATGCCTGTTATGATTGGTGGTTTTGGAAATTGGCTTGTTCCTTTAATGCTTGGTGCTCCCGATATGGCTTTTCCTCGTATGAATAATATGAGTTTTTGGTTGTTGCCACCTTCTTTGGCTTTACTTCTTTTTTCTGGTGCTGTTGAGAGAGGTGTTGGGACTGGCTGGACTGTGTACCCACCA…
	MW000067	--------------------------------------------GACTCTTTATTTTATCTTT-GGTGTTTGGTCTGGTCTGGTTGGTACTGCT-C-TTAGTATGTTGATTCGTGCGGAGTTAGGGCAGCCTGGT------GCTCTCCTGGGGGATGATCATTTATATAATGTTATTGTTACTGCTCATGCTTTTGTTATGATTTTTTTTTTAGTTATACCTGTAATGATTGGGGGGTTTGGAAATTGATTGGTTCCGTTAATATTGGGCGCTCCTGATATGGCTTTTCCTCGTATGAATAATATGAGTTTTTGGTTGTTACCTCCTTCTTTAGTTTTGTTGCTTTTTTCTGGTGCTGTTGAGAGTGGGGTTGGTACTGGTTGAACCGTTTATCCTCCC…
	MH243013	--------------------------------------------AACTCTTTATTTTATTTTT-GGAATTTGGTCTGGGCTTGTTGGAACTGCT-C-TTAGAATGTTAATTCGTGCTGAGTTAGGACAGCCTGGT------GCTTTGCTTGGTGATGATCATCTTTATAATGTGATTGTAACAGCTCATGCTTTTGTAATGATTTTTTTTTTAGTAATGCCTGTTATAATTGGTGGTTTTGGGAACTGGCTTGTTCCTTTAATGTTAGGCGCGCCTGATATGGCCTTTCCTCGTATAAATAATATGAGTTTTTGGCTTCTTCCCCCTTCTTTAGTGCTTCTCCTTTTTTCTGGGGCTGTTGAAAGTGGTGTTGGAACTGGTTGAACCGTTTATCCTCCT…
	KU197709	--------------------------------------------TACTCTTTATTTTATTTTT-GGTGTTTGGTCTGGTTTGGTTGGAACGGCT-C-TTAGTATGTTAATTCGTGCTGAGTTGGGTCAGCCAGGT------GCTCTTTTGGGTGATGATCATTTATATAATGTAATTGTTACTGCTCATGCTTTTGTTATGATTTTTTTTCTTGTAATGCCAGTAATGATTGGTGGTTTTGGAAATTGGCTTGTTCCTCTTATGTTAGGTGCTCCGGATATGGCTTTTCCTCGTATGAATAATATGAGTTTTTGGCTTTTGCCGCCTTCTTTGGCTTTACTTCTTTTTTCTGGTGCTGTTGAGAGTGGGGTGGGAACTGGTTGAACTGTGTATCCTCCT…
	KP270864	--------------------------------------------TACTCTTTATCTTATTTTT-GGTGTATGGTCTGGTTTGGTTGGTACTGCT-C-TTAGTATGTTAATTCGTGCTGAGTTAGGTCAGCCTGGG------GCCTTGCTTGGTGATGATCATTTATATAATGTTATTGTTACTGCTCATGCTTTTGTTATGATTTTTTTTTTAGTTATGCCTGTTATGATTGGTGGTTTTGGTAATTGGCTTGTTCCTTTGATGTTAGGAGCTCCTGATATGGCTTTTCCTCGTATGAATAATATGAGTTTTTGACTTTTACCTCCTTCTTTAGCTTTACTTCTTTTTTCTGGTGCTGTTGAAAGTGGTGTTGGAACTGGTTGGACTGTTTACCCTCCT…
	MN794594	--------------------------------------------TACTTTGTATTTTATTTTT-GGAGTCTGGTCTGGTCTTGTTGGTACTGCT-T-TAAGTTTATTAATTCGTGCTGAGTTGGGTCAACCTGGT------GCTTTATTAGGTGATGATCATTTGTATAATGTGATTGTTACTGCTCATGCTTTTGTAATGATTTTTTTTTTGGTAATGCCAGTTATGATCGGTGGATTTGGAAATTGATTGGTTCCTTTGATGTTGGGTGCTCCTGATATGGCTTTTCCTCGTATGAATAATATGAGTTTTTGATTGTTACCTCCTTCTTTAGTTCTTCTTTTATTTTCTGGTGCTGTTGAGAGAGGTGTTGGTACTGGTTGAACTGTCTACCCTCCT…
	KU197701	--------------------------------------------TACTTTATATTTTATTTTT-GGAGTTTGGTCTGGTCTTGTTGGTACTGCT-T-TAAGTTTATTAATTCGTGCAGAATTGGGACAGCCTGGT------GCTTTATTAGGTGATGACCACTTATATAATGTTATCGTCACTGCTCATGCTTTTGTTATGATTTTTTTTTTAGTTATGCCTGTTATGATTGGGGGTTTTGGCAATTGACTGGTTCCTCTAATGTTGGGTGCTCCTGATATGGCTTTTCCTCGTATGAATAATATGAGTTTTTGGTTGTTGCCTCCTTCTTTGGTTCTTTTATTGTTTTCTGGTGCCGTCGAGAGGGGTGTAGGCACTGGTTGAACTGTCTATCCTCCT…
	EU489493	------------------------------CATAAAGATATTGGTACTCTTTATTTTATTTTT-GGTGTTTGATCTGGTCTTGTTGGAACTGCT-C-TTAGTTTATTAATTCGTGCTGAGTTAGGTCAGCCTGGT------GCTTTATTGGGTGATGATCATCTTTATAATGTAATTGTTACTGCTCACGCCTTTGTTATGATTTTTTTTTTAGTTATGCCTGTTATGATTGGTGGGTTTGGAAATTGGTTGGTCCCTTTAATGTTAGGAGCTCCTGATATGGCTTTTCCACGAATGAATAATATGAGATTTTGGCTTCTTCCTCCTTCTTTAATTCTTCTTCTTTTTTCTGGTGCTGTGGAGAGCGGGGTTGGAACTGGTTGAACTGTATATCCTCCT…
	EU489499	------------------------------CATAAAGATATTGGTACTCTCTATTTTATTTTT-GGTGTTTGATCTGGTCTTGTTGGTACTGCA-C-TTAGAATGTTGATTCGTGCGGAGTTAGGTCAGCCTGGT------GCTTTATTGGGTGATGATCACTTGTATAATGTTATTGTAACTGCTCATGCTTTTGTAATGATTTTTTTTCTTGTTATGCCTGTCATGATTGGGGGTTTTGGTAATTGGTTGGTTCCCTTAATGTTAGGAGCACCCGATATGGCTTTCCCTCGTATGAATAACATGAGGTTTTGGTTATTACCCCCTTCTTTAACTCTTTTACTATTTTCTGGTGCTGTAGAAAGAGGGGTTGGGACCGGTTGAACTGTATATCCACCT…
	OM456691	--------------------------------------------AACTTTATATTTTTTGTTT-GGAATTTGATCGGGGTTAGTTGGCACAGCG-T-TAAGTATGCTTATTCGGGCTGAGCTGGGGCAACCCGGT------GCTTTATTGGGGGATGACCAGTTGTACAATGTGATTGTTACTGCTCATGCATTTGTGATAATTTTTTTTTTAGTTATACCAGTTATGATTGGGGGATTTGGAAATTGGCTTGTTCCACTGATACTGGGCGCGCCAGATATAGCTTTTCCTCGCATAAATAACATGAGCTTTTGGTTGTTGCCCCCGTCTTTAACTTTGTTGTTAGGGTCTGCTGCAGTGGAGGGGGGGGTGGGGACAGGCTGGACGGTTTACCCTCCC…
	OM456686	--------------------------------------------GACTTCGTATTTTCTTTTT-GGTATTTGGTCTGGTTTGGTGGGTACTGGT-T-TAAGTATGCTTATTCGGGCAGAGCTTGGTCAGCCTGGG------GCATTGTTAGGAGATGACCAGCTATATAATGTGATTGTTACTGCGCATGCTTTTGTTATAATTTTTTTTTTGGTAATACCGGTTATGATTGGGGGGTTTGGTAACTGATTAGTGCCTCTTATATTAGGAGCACCAGATATAGCATTTCCTCGAATAAATAATATAAGTTTTTGATTATTGCCACCGTCTTTGGTTTTATTATTAAGATTTGCTGCGGTTGAGAGAGGGGCAGGAACAGGTTGGACTGTTTACCCGCCT…
	OK081751	--------------------------------------------AACTTTGTATTTTCTATTT-GGGGTATGGTCTGGGTTGGTTGGTTCAGCA-C-TTAGACTATTAATTCGAGCTGAATTAGGTCAGCCTGGA------GCGTTGTTAGGAGACGATCAATTATATAATGTAATTGTCACGGCTCACGCTTTTGTAATAATTTTTTTTCTAGTTATGCCTGTAATGATTGGTGGTTTTGGGAACTGATTGGTTCCTTTAATATTAGGGGCACCGGATATGGCTTTTCCTCGTATAAATAATATGAGATTTTGACTTCTTCCCCCAGCTTTAACATTGTTATTGGTGTCTGGGGCTGTTGAAAGGGGAGCAGGTACCGGTTGAACAGTATACCCTCCA…
	OK081542	--------------------------------------------TACTTTGTATTTTCTTTTC-GGTGTTTGATCAGGTCTGGTTGGTTCTGCT-C-TTAGTTTGTTAATTCGTGCTGAGCTTGGTCAACCTGGT------GCTTTATTGGGAGATGATCAGCTTTATAATGTTATTGTAACTGCTCATGCTTTTGTTATGATTTTCTTTCTTGTTATGCCTGTTATAATTGGTGGATTTGGTAATTGGTTGGTCCCTTTGATGTTGGGGGCCCCCGACATGGCTTTTCCTCGTATAAATAATATGAGTTTTTGACTTCTTCCTCCAGCTTTAATTCTTTTGTTGGTTTCTGGTGCTGTCGAAAGAGGAGTGGGAACTGGTTGAACCGTTTATCCACCT…
	LC422243	--------------------------------------------TACTTTGTATTTTCTTTTC-GGAGTTTGATCTGGTTTGGTTGGTTCTGCT-C-TCAGTCTGTTAATTCGTGCGGAGCTCGGTCAGCCTGGC------GCTTTGTTGGGAGATGATCAGCTTTATAATGTTATTGTAACTGCTCATGCTTTTGTAATGATTTTCTTTCTTGTTATGCCTGTGATGATTGGTGGTTTTGGTAATTGGTTGGTCCCTTTAATGTTAGGGGCCCCCGATATGGCTTTTCCACGTATAAATAATATGAGTTTCTGGCTTTTGCCTCCAGCTTTAATTCTTTTGTTGGTTTCTGGGGCTGTGGAGAGAGGAGTTGGTACTGGCTGAACTGTATACCCCCCA…
	AJ436946	--------------------------------------------AACTTTGTATTTCTTGTTT-GGTGTTTGATCTGGTTTAGTGGGTTCTGCT-C-TTAGTTTGTTAATTCGAGCAGAGTTGGGACAACCTGGT------GCCCTTTTAGGGGATGATCAGCTTTATAATGTTATTGTTACTGCTCACGCTTTTGTTATAATTTTCTTTTTAGTCATGCCTGTGATGATTGGTGGGTTTGGAAATTGGTTAGTTCCTCTTATGTTGGGGGCTCCTGATATGGCTTTCCCTCGTATAAATAATATAAGTTTTTGGCTTCTCCCACCAGCTCTTATTTTGCTTTTGGTTTCTGGGGCTGTTGAAAGTGGGGTTGGTACTGGTTGAACTGTTTACCCTCCA…
	KU197687	--------------------------------------------------------------------------CTGGTTTGGTAGGTTCTGCT-C-TTAGTTTGTTAATTCGGGCTGAACTTGGTCAACCTGGT------GCTCTTTTGGGGGATGATCAGCTTTACAATGTTATTGTTACTGCTCATGCTTTTGTTATGATTTTTTTTCTAGTTATGCCTGTTATGATTGGTGGATTTGGAAATTGATTAGTACCTTTAATGTTGGGGGCTCCTGATATGGCTTTTCCTCGTATAAATAATATAAGTTTCTGGCTTCTTCCTCCGGCTTTAATTTTACTTTTGGTTTCTGGTGCTGTTGAAAGTGGGGTAGGAACTGGTTGAACTGTCTATCCTCCT…
	KU197595	-----------------------------------------------------------------------GGTCTGGGCTTATTGGTACTGGG-C-TTAGTCTTTTAATTCGTGCTGAGTTAGGTCAGCCTGGG------GCTTTGTTAGGGGACGATCAGCTTTACAATGTAATTGTAACGGCTCATGCTTTTGTGATAATTTTTTTTCTTGTAATGCCTGTAATAATTGGGGGATTTGGAAATTGGCTTGTCCCATTGATGTTGGGTGCTCCAGATATGGCGTTTCCTCGGATAAATAATATGAGGTTTTGGTTATTGCCCCCTGCTTTGACTTTGTTGTTGTCTTCGGCTGCAGTAGAAAGTGGTGCTGGAACTGGGTGAACTGTTTATCCTCCT…
	AB704417	--------------------------------------------GTCTTTATATTTTTTATTT-GGAGTTTGGTCTGGTTTAATTGGGACTGGG-C-TTAGTCTTTTGATTCGTGCTGAGTTAGGACAGCCTGGT------GCTTTGTTGGGAGATGATCAGCTTTATAATGTAATTGTGACGGCGCATGCTTTTGTAATAATTTTTTTTCTTGTGATGCCTGTAATAATTGGGGGATTTGGAAACTGGCTTGTCCCTTTGATGTTGGGTGCTCCAGATATAGCATTTCCTCGTATAAACAATATAAGCTTTTGGTTGTTACCTCCTTCTTTAATTTTATTGCTATCTTCAGCTGCAGTTGAAAGTGGAGCAGGGACTGGTTGGACTGTGTATCCTCCT…
	MW118026	---------------------------------------------ACTCTTTATCTCTTATTT-GGGTGTTGATCTGGTTTAGTTGGTTCTGCT-T-TAAGTTTGTTAATTCGAGCTGAGCTTGGTCAGCCTGGT------GCTCTTTTAGGTGATGACCAGTTATATAATGTTATTGTTACGGCTCACGCCTTTGTAATAATTTTCTTTTTAGTTATGCCTGTAATAATTGGAGGTTTTGGAAATTGATTGGTTCCTTTAATATTAGGGGCTCCTGATATGGCCTTTCCTCGTATAAATAATATAAGTTTTTGATTACTACCTCCTGCTCTGATTCTTTTATTGACTTCCGGTGCTGTTGAAAGTGGAGTAGGAACTGGATGAACTGTTTATCCTCCT…
	MT999911	--------------------------------------------AACTTTATATTTTCTTTTT-GGAGTTTGATCTGGTTTAGTTGGTTCAGCT-C-TTAGTTTATTAATTCGTGCTGAATTAGGACAACCTGGA------GCTCTTCTAGGTGATGATCAGCTCTATAATGTCATTGTAACTGCACATGCTTTTGTTATGATTTTTTTCTTGGTCATGCCTGTAATGATTGGGGGATTTGGAAATTGGTTAGTGCCTTTGATGTTAGGTGCTCCTGATATGGCCTTTCCTCGTATAAATAACATAAGTTTTTGGTTACTCCCTCCTGCTCTAACTCTCTTATTAGTTTCTGGAGCTGTTGAAAGGGGAGTAGGAACTGGTTGAACTGTTTATCCTCCT…
	GU726633	--------------------------------------------GACTTTATATTTTTTGTTT-GGTGTTTGATCTGGTTTAGTTGGATCAGCA-T-TAAGATTGTTAATTCGGGCTGAATTAGGGCAACCTGGA------GCTTTATTAGGAGATGATCAGTTATATAACGTTATTGTTACTGCCCACGCTTTTGTAATGATTTTTTTTTTAGTTATGCCTGTTATAATTGGTGGTTTTGGAAATTGATTAGTTCCTATAATGTTAGGGGCGCCAGATATGGCTTTCCCCCGTATAAACAATATAAGTTTTTGGTTACTACCTCCAGCATTAACTTTATTATTAGTTTCTGGAGCAGTAGAAAGAGGAGTAGGTACAGGATGAACTGTATACCCCCCT…
	OK081406	--------------------------------------------GACTTTATATTTTTTATTT-GGTGTTTGATCAGGCTTAGTTGGATCAGCA-T-TAAGATTGTTAATTCGGGCTGAGTTAGGACAGCCAGGA------GCTTTATTAGGGGATGATCAATTATATAATGTAATTGTTACAGCCCATGCGTTTGTAATAATTTTTTTTTTAGTTATGCCAGTTATAATTGGTGGTTTCGGAAATTGACTTGTCCCTTTAATATTAGGGGCTCCAGATATAGCTTTTCCTCGTATAAATAATATAAGTTTCTGATTATTACCTCCAGCACTAACTTTATTATTGGTTTCAGGTGCTGTAGAAAGAGGAGTTGGAACAGGATGAACAGTATATCCTCCT…
	GU726680	--------------------------------------------GACTTTATATTTTTTGTTT-GGAGTTTGATCAGGTTTAGTAGGATCAGCT-T-TAAGGTTGTTAATTCGAGCTGAGTTGGGTCAACCTGGA------GCACTTCTAGGTGACGATCAACTTTATAATGTAATTGTTACAGCTCATGCTTTTGTTATGATTTTTTTTCTAGTTATGCCTGTAATGATTGGAGGTTTTGGAAATTGGTTGGTTCCTTTAATGTTGGGTGCTCCTGATATGGCTTTTACTCGTATAAATAATATGAGTTTTTGATTGTTACCTCCTGCTTTAACTTTGTTGTTGGCTTCTGGTGCAGTAGAAAGTGGGGTTGGAACAGGATGAACTGTATACCCTCCT…
	AJ436944	--------------------------------------------GACTTTATACTTTTTATTT-GGTGTATGATCTGGACTTGTCGGATCTGCA-T-TAAGACTTCTTATTCGAGCCGAATTAGGACAACCTGGT------GCATTGTTAGGAGATGATCAGCTTTATAATGTTATTGTTACTGCTCATGCTTTTGTTATAATTTTTTTTTTAGTTATACCTGTAATAATTGGAGGCTTCGGAAATTGATTAGTGCCTTTAATATTGGGGGCTCCTGACATAGCTTTTCCTCGAATAAATAATATAAGTTTTTGACTTTTACCTCCTGCTTTAACTCTATTGTTAGTATCTGGAGCTGTAGAAAGAGGTGTTGGAACAGGGTGAACTGTGTATCCTCCT…
	EU489496	------------------------CCCAATCATAAAGATATTGGGACTTTGTATTTTTTATTT-GGTGTTTGGTCTGGACTTGTTGGATCTGCA-T-TAAGACTTCTTATTCGAGCCGAATTGGGACAGCCCGGA------GCACTATTAGGTGATGACCAACTTTATAATGTTATTGTTACCGCTCATGCTTTCGTTATAATTTTTTTTTTAGTTATGCCCGTGATAATCGGAGGGTTTGGAAATTGATTAGTACCTCTAATATTAGGAGCTCCTGATATGGCTTTTCCTCGGATGAATAATATAAGTTTTTGACTTTTACCTCCAGCTTTGACTTTATTATTAGTTTCTGGAGCTGTAGAAAGAGGTGTAGGAACAGGCTGAACTGTATATCCCCCT…
	MK047676	------------------------------CATAAAGATATTGGGACTTTGTATTTTTTATTT-GGTGTTTGGTCTGGATTGGTTGGGTCTGCA-T-TAAGACTTTTTATTCGAGCCGAGTTAGGACAACCTGGA------GCATTATTAGGTGATGACCAGCTTTATAATGTTATTGTAACTGCTCATGCTTTTGTTATAATTTTTTTTTTAGTTATGCCTGTAATGATTGGAGGATTTGGAAACTGATTGGTTCCTCTAATGTTAGGGGCCCCAGATATAGCTTTTCCTCGAATAAATAATATAAGTTTTTGACTTTTACCCCCTGCATTAACTTTATTATTAGTGTCGGGAGCTGTAGAAAGAGGTGTTGGAACAGGTTGAACAGTCTACCCTCCT…
	KP270873	--------------------------------------------GACTTTGTATTTTTTATTT-GGTGTTTGGTCTGGATTAGTTGGGTCTGCA-C-TAAGTCTTCTTATTCGAGCTGAGTTAGGACAACCTGGC------GCGTTGCTTGGTGATGACCAACTTTATAATGTTATTGTTACTGCTCATGCTTTTGTTATAATTTTTTTTTTAGTCATGCCTGTAATAATTGGAGGGTTTGGAAATTGGTTGGTTCCTTTAATATTGGGGGCTCCTGATATAGCTTTTCCTCGAATAAATAATATAAGGTTTTGGCTTTTACCTCCTGCATTAACTTTATTGTTAGTATCTGGAGCTGTTGAAAGTGGTGTTGGGACAGGATGAACTGTATATCCTCCT…
	GU726667	--------------------------------------------GACTTTATATTTTTTGTTT-GGAGTTTGATCTGGATTGGTAGGATCAGCT-T-TAAGTTTATTAATTCGAGCTGAATTGGGGCAACCTGGC------GCTTTATTGGGTGATGATCAGTTATATAATATTATTGTTACAGCTCATGCTTTTGTAATAATTTTTTTTTTAGTTATGCCTGTAATGATTGGAGGTTTTGGTAATTGGTTAGTACCTTTAATGTTAGGGGCCCCTGATATAGCGTTTCCTCGAATGAATAATATAAGTTTTTGGCTTTTACCCCCTGCTTTAACTTTATTATTAGCTTCTGGTGCGGTAGAAAGAGGAGTTGGAACAGGGTGAACTGTTTATCCTCCT…
	EU489494	------------------------CCAAATCATAAAGATATTGGGACTTTATATTTTTTGTTT-GGGGTTTGATCTGGTTTAGTAGGATCAGCC-T-TAAGATTATTAATTCGTGCAGAATTAGGTCAACCTGGG------GCTTTATTAGGTGATGATCAATTATATAATGTAATTGTAACTGCACATGCTTTTGTAATAATTTTTTTTTTAGTAATACCAGTTATAATTGGAGGATTTGGAAATTGGTTAGTTCCTTTGATGTTAGGGGCTCCAGATATGGCTTTTCCTCGAATGAATAATATAAGTTTTTGGTTACTACCCCCGGCTTTGACTTTATTATTAGCTTCAGGGGCTGTTGAGAGAGGAGTAGGTACAGGTTGGACTGTTTACCCTCCT…
	GU726616	--------------------------------------------GACTTTATATTTTTTGTTT-GGAGTTTGATCTGGTTTGGTAGGATCTGCT-C-TAAGATTATTAATTCGTGCGGAATTAGGCCAACCTGGG------GCTCTATTAGGAGATGATCAATTATACAATGTAATTGTTACTGCTCATGCTTTTGTTATAATTTTTTTCTTAGTTATACCTGTTATAATTGGTGGATTTGGAAATTGGTTAGTTCCTTTAATGTTAGGAGCTCCAGATATAGCTTTTCCTCGAATAAACAATATAAGATTTTGACTTTTACCTCCTGCTTTAACTTTATTATTAGCTTCAGGAGCTGTTGAAAGAGGGGTTGGTACTGGTTGAACTGTATACCCTCCT…
	GU726670	--------------------------------------------GACATTGTATTTTTTGTTT-GGAGTTTGGTCAGGTTTAGTTGGTTCAGCT-T-TAAGATTATTAATTCGAGCTGAATTGGGACAACCTGGG------GCTTTATTAGGTGATGATCAGTTGTATAATGTTATTGTTACTGCTCATGCTTTTGTTATAATTTTTTTTTTAGTTATGCCTGTTATAATTGGTGGATTTGGAAATTGGTTAGTTCCTCTAATGTTGGGAGCTCCAGATATAGCTTTTCCTCGAATAAATAATATAAGCTTTTGGTTACTACCTCCTGCTTTAATCTTATTATTAGGATCAGGGGCTGTTGAAAGAGGAGTTGGAACGGGATGAACTGTTTATCCTCCT…
	KU197692	--------------------------------------------TACTTTGTATTTTCTTTTT-GGTGTTTGATCTGGTTTAGTTGGTTCTGCT-T-TAAGTTTATTAATTCGTGCTGAATTAGGGCAGCCTGGT------GCCCTTTTAGGTGATGATCAATTATATAATGTGATTGTTACTGCTCATGCTTTTGTTATAATTTTTTTTTTAGTTATACCTGTCATAATTGGTGGATTTGGAAATTGATTAGTTCCTTTAATGCTTGGAGCTCCTGATATGGCTTTCCCTCGTATAAATAATATAAGTTTTTGGTTGCTTCCCCCAGCTTTAACTTTACTTTTGGTTTCTGGGGCTGTAGAAAGAGGTGTTGGAACTGGTTGAACTGTTTATCCTCCT…
	GU726681	--------------------------------------------AACTTTATATTTCTTATTT-GGTGTTTGGTCTGGATTAGTAGGTTCGTCT-C-TTAGATTACTGATTCGAGCTGAGTTAGGACAGCCTGGA------GCTTTATTAGGGGATGATCAGTTATATAATGTAATTGTAACTGCTCATGCTTTTGTAATAATTTTTTTTTTGGTAATGCCTGTTATGATTGGTGGTTTTGGAAATTGGCTGGTTCCTTTAATGTTAGGGGCCCCTGATATAGCCTTTCCTCGAATAAATAATATAAGTTTTTGGCTTCTTCCTCCTGCTTTAACTTTACTTTTAGCTTCTGGTGCAGTAGAAAGAGGGGTAGGAACAGGATGAACTGTTTATCCTCCT…
	OK081418	--------------------------------------------AACTTTATATTTTTTATTT-GGTGTATGGTCTGGTTTGGTAGGTTCAGCT-T-TAAGATTATTAATTCGAGCTGAATTAGGACAGCCAGGA------GCTTTGTTAGGAGATGACCAATTATATAATGTTATTGTAACTGCTCATGCTTTTGTAATAATTTTTTTTTTGGTTATGCCTGTTATAATTGGTGGTTTTGGAAATTGATTAGTTCCTTTAATATTAGGTGCACCTGATATAGCTTTTCCTCGAATAAATAATATAAGATTTTGATTATTGCCACCTGCTTTGACTTTACTTTTGGCTTCAGGAGCAGTTGAAAGAGGAGTAGGAACTGGTTGAACAGTTTATCCTCCT…
	GU726623	--------------------------------------------AACTTTATATTTTTTATTT-GGTGTTTGGTCTGGATTAGTAGGTTCTGCT-T-TAAGATTATTAATTCGGGCTGAATTAGGTCAGCCGGGA------GCTTTATTGGGAGATGATCAATTATATAATGTAATTGTAACTGCCCATGCTTTTGTTATAATTTTTTTTTTGGTGATACCAGTAATGATTGGTGGTTTTGGAAATTGGTTGGTTCCTTTAATATTAGGGGCTCCGGATATAGCTTTTCCTCGTATAAATAATATAAGTTTTTGGTTGTTACCGCCTGCTTTGATTTTGCTTTTGACTTCGGGCGCTGTTGAAAGAGGAGTAGGAACTGGTTGAACAGTATATCCGCCT…
	GU726621	--------------------------------------------TACTTTATATTTTTTATTT-GGAGTATGATCTGGGTTAGTAGGTTCAGCT-T-TAAGATTGTTAATTCGAGCAGAATTGGGACAGCCTGGT------GCTTTATTAGGAGATGACCAATTGTATAATGTAATTGTTACTGCACATGCTTTTGTTATAATTTTTTTTTTGGTAATACCTGTTATAATTGGAGGATTTGGAAACTGGTTAGTTCCTTTAATATTAGGTGCTCCAGATATAGCTTTCCCTCGAATAAATAATATAAGTTTTTGATTATTACCCCCTGCATTAACTTTATTATTGGCTTCTGGTGCTGTAGAAAGGGGAGTTGGAACTGGTTGAACAGTTTATCCACCT…
	OQ075669	--------------------------------------------TACTTTATATTTTTTGTTT-GGAGTTTGATCTGGGTTAGTTGGTTCTGCT-T-TGAGATTATTAATTCGAGCTGAGTTAGGACAACCTGGA------GCTCTATTAGGTGATGATCAATTGTATAATGTAATTGTTACTGCTCATGCTTTTGTAATAATTTTCTTTTTAGTTATACCTGTTATAATTGGTGGATTTGGAAATTGATTAGTTCCTTTAATGTTAGGAGCTCCTGATATAGCTTTTCCACGGATAAATAATATAAGATTCTGATTATTACCTCCAGCCTTAACTTTATTATTAGCTTCTGGTGCTGTAGAAAGTGGTGTTGGTACAGGTTGAACTGTTTACCCTCCT…
	GU726610	--------------------------------------------TACTTTATATTTTTTATTT-GGTGTTTGATCCGGTTTAGTAGGTTCTGCT-T-TGAGTTTATTAATTCGAGCTGAATTGGGACAACCTGGT------GCTTTATTAGGTGATGATCAATTATATAATGTAATTGTTACAGCCCATGCATTTGTAATAATTTTCTTTTTAGTTATACCTGTTATAATTGGTGGTTTTGGTAATTGATTAGTTCCTTTAATGTTAGGTGCTCCTGATATGGCTTTTCCTCGAATAAATAATATAAGCTTTTGATTATTGCCACCTGCTTTAACTTTACTTTTAGCTTCTGGTGCTGTTGAAAGGGGTGTAGGAACTGGATGAACAGTATACCCTCCT…
	FJ594739	------TCTCGTTGATTGTTTTCAACTAATCATAAAGATATTGGTACTTTATATTTTTTATTT-GGTGTTTGATCTGGTTTAGTAGGTTCTGCT-T-TGAGTTTATTAATTCGAGCTGAATTGGGACAACCTGGT------GCTTTATTAGGTGATGATCAATTATATAATGTAATTGTTACAGCCCATGCATTTGTAATAATTTTCTTTTTAGTTATACCTGTTATAATTGGTGGTTTCGGTAATTGATTAGTTCCTTTAATGTTAGGTGCTCCTGATATAGCTTTTCCTCGAATAAATAATATAAGCTTTTGATTATTGCCACCTGCTTTAACTTTACTTTTATCTTCCGGTGCTGTTGAAAGGGGTGTAGGAACTGGATGAACAGTATACCCTCCT…
	GU564482	------TCTCGTTGATTGTTTTCAACTAATCATAAGGATATTGGTACTTTATACTTCCTATTT-GGTGTTTGATCTGGATTAGTAGGTTCTGCT-T-TAAGTTTATTAATTCGTGCTGAATTAGGACAACCTGGT------GCTTTAATAGGTGATGATCAATTATATAATGTAATTGTTACTGCTCACGCTTTTGTAATGATTTTTTTTTTAGTTATGCCTGTAATAATTGGTGGTTTTGGAAATTGATTGGTTCCTTTAATATTAGGTGCTCCTGATATAGCTTTTCCTCGTATAAATAACATAAGTTTTTGATTGTTACCACCTGCTTTAACTTTACTTTTAGCTTCTGGTGCTGTTGAAAGAGGTGTTGGAACAGGATGAACTGTATACCCCCCT…
	OQ075672	--------------------------------------------TACTTTATATTTTTTATTT-GGTGTCTGATCTGGTTTAGTAGGTTCTGCT-T-TAAGTTTGTTAATTCGAGCTGAGTTAGGTCAACCTGGT------GCTTTAATAGGAGATGATCAATTGTATAATGTAATTGTTACTGCTCATGCTTTTGTAATGATTTTTTTTTTGGTTATACCCGTAATAATTGGTGGTTTTGGAAATTGATTAGTTCCTTTAATATTAGGTGCTCCTGATATAGCTTTTCCTCGTATAAATAATATAAGTTTTTGATTGTTGCCCCCTGCTTTAACTCTACTTTTAGCTTCAGGTGCTGTTGAAAGAGGTGTTGGAACAGGATGAACTGTATATCCTCCT…
	MT302207	------TCTCGTTGATTGTTTTCAACTAATCACAAAGATATTGGTACTTTATATTTTTTATTT-GGTGTCTGATCTGGTTTAGTAGGTTCTGCT-T-TAAGTTTGTTAATTCGAGCTGAGTTAGGTCAACCTGGT------GCTTTAATAGGAGATGATCAATTGTATAATGTAATTGTTACTGCTCATGCTTTTGTAATGATTTTTTTTTTGGTTATACCCGTAATAATTGGTGGTTTTGGAAATTGATTAGTTCCTTTAATATTAGGTGCTCCTGATATAGCTTTTCCTCGTATAAATAATATAAGTTTTTGATTGTTGCCCCCTGCTTTAACTCTACTTTTAGCTTCAGGTGCTGTTGAAAGAGGTGTTGGAACAGGATGAACTGTATATCCTCCT…
	AJ436903	---------------------------------------------CCATTGTATGTTTTATTT-GGAGTTTGGTCTGGTTTGGTTGGTACTGCT-T-TAAGTTTACTTATTCGAGCTGAGCTCGGGCAGCCGGGC------GCCCTTCTAGGTGATGATCAACTATATAACGTTATTGTTACCGCTCATGCTTTTGTCATAATTTTTTTTCTGGTTATACCTGTAATAATTGGTGGTTTTGGAAATTGGTTAGTTCCTTTAATGTTAGGTGCTCCTGACATAGCTTTTCCTCGGATAAATAATATGAGATTCTGGCTGCTTCCGCCTGCTCTTGTGTTGCTTTTGTCTTCTGGGGCTGTGGAAAGCGGAGCTGGTACTGGTTGAACTGTTTACCCTCCT…
	JF727825	------ATGCGATGATTTTTTTCTACAAATCATAAAGATATTGGTTCTTTGTATTTTTTATTT-GGAGTTTGGTCTGGTTTGGTTGGTACTGCT-T-TAAGTTTACTTATTCGAGCTGAGCTCGGGCAGCCGGGC------GCCCTTCTAGGTGATGATCAACTATATAACGTTATTGTTACCGCTCATGCTTTTGTCATAATTTTTTTTCTGGTTATACCTGTAATAATTGGTGGTTTTGGAAATTGGTTAGTTCCTTTAATGTTAGGTGCTCCTGACATAGCTTTTCCTCGGATAAATAATATGAGATTCTGGCTGCTTCCGCCTGCTCTTGTGTTGCTTTTGTCTTCTGGGGCTGTGGAAAGCGGAGCTGGTACTGGTTGAACTGTTTACCCTCCT…
	MW596481	--------------------------------TAAAGATATTGGGTCTTTGTATTTTTTGTTT-GGGGTGTGATCTGGTTTAATTGGAACTGGG-T-TGAGTTTATTAATTCGTGCTGAGTTAGGTCAGCCTGGT------GCTTTACTAGGAGATGACCAGCTTTACAATGTAATTGTTACTGCTCATGCTTTTGTGATGATTTTTTTTCTTGTTATGCCGGTAATGATTGGAGGGTTTGGTAATTGGCTTGTTCCCCTTATGTTGGGAGCGCCAGACATGGCCTTTCCTCGTATAAATAATATGAGGTTTTGATTATTGCCTCCTGCATTAGTTTTATTGTTAAGTTCTGCTGCTGTAGAAAGTGGGGTTGGGACTGGGTGGACTGTCTATCCCCCT…
	MZ216569	---------------------------------------------ACCTTATATTTTTTGTTT-GGTGTTTGGTCTGGTTTGGTGGGGACAGCT-T-TAAGTTTATTGATTCGTGCTGAATTGGGTCAGCCTGGG------GCTTTATTGGGCGATGATCAATTGTATAATGTTATTGTAACTGCTCATGCTTTTGTTATAATTTTTTTTTTGGTGATACCTGTTATAATTGGAGGTTTTGGAAATTGGTTAGTTCCTTTAATGTTAGGGGCTCCTGACATAGCTTTTCCTCGTATAAATAATATGAGATTTTGGTTACTTCCTCCTGCTTTAACTCTTTTATTGTCGTCTGCTGCGGTTGAGAGGGGTGCAGGCACTGGGTGAACTGTATATCCTCCT…
	MZ216516	---------------------------------------------TCTTTATATTTTTTATTT-GGTGTTTGGGCTGGTTTAGTCGGTACTGCC-C-TAAGTTTACTGATTCGTGCTGAATTAGGTCAGCCCGGG------GCTTTATTAGGAGACGATCAACTATATAACGTTATTGTTACTGCTCATGCTTTTGTAATAATTTTTTTTTTGGTTATGCCCGTTATAATTGGGGGTTTTGGTAATTGGCTTGTTCCGTTGATGCTTGGGGCTCCAGATATGGCTTTTCCTCGTATAAATAATATAAGGTTTTGGCTTCTACCCCCAGCTTTAATTCTTTTACTTTCTTCTGCTGCTGTAGAAAGCGGGGCTGGGACCGGTTGAACGGTTTACCCACCT…
	KF935532	--------------------------------------------GTCTTTATATTTTTTATTT-GGTGTGTGATCTGGATTAATTGGTACCGGG-T-TAAGTTTGTTGATTCGTGCTGAATTAGGTCAGCCCGGT------GCTTTTTTAGGAGATGACCAATTATATAATGTAATTGTAACTGCTCATGCTTTTGTAATAATTTTTTTTTTGGTTATGCCTGTTATGATTGGTGGGTTTGGGAATTGACTAGTCCCTTTAATGCTAGGAGCTCCTGATATAGCATTTCCTCGAATGAATAATATAAGATTTTGATTGCTTCCTCCTTCTCTTTTATTATTATTATGTTCTGCTGCTGTTGAAAGAGGTGCTGGGACTGGATGAACAGTATACCCACCA…
	AJ436920	--------------------------------------------ATCTATATATTTTTTATTT-GGTGTTTGAGCTGGATTAGTGGGGACAGCA-C-TAAGACTTTTAATTCGGGCTGAGCTTGGTCAGCCAGGG------GCTTTATTAGGAGATGACCAACTATATAATGTAATTGTTACTGCTCATGCTTTTGTTATAATTTTTTTTTTAGTAATGCCTGTTATAATTGGAGGGTTTGGGAATTGGTTAGTCCCACTGATATTAGGTGCTCCTGACATAGCTTTTCCTCGTATAAATAATATAAAATTTTGATTATTMCCTCCTGCTTTAGTCCTGCTGCTATCTTCAGCGGCTGTTGAAAGAGGGGCTGGAACTGGGTGGACTGTGTATCCTCCT…
	OK081524	--------------------------------------------ATCTTTATATTTTTTATTY-GGAGTTTGATCTGGTTTAGTTGGAACTGCT-T-TGAGTTTGCTTATTCGTGCTGAGCTTGGACAACCAGGT------TCTTTACTAGGAGATGATCAGCTATATAATGTTATTGTAACGGCACATGCTTTTATTATGATTTTTTTTTTAGTTATACCAGTTATAATTGGTGGTTTTGGAAATTGATTAGTTCCTCTAATATTAGGGGCCCCTGACATAGCTTTTCCTCGAATAAATAATATGAGTTTTTGATTATTACCACCATCTTTGACTCTTTTGTTGTCATCGGCTGCAGTAGAAAGAGGAGTTGGAACTGGTTGAACAGTTTATCCTCCT…
	OQ075689	--------------------------------------------ATCTTTGTATTTTTTATTT-GGGGTTTGGTCTGGGTTGGTTGGAACAGCA-C-TTAGTTTGTTAATTCGTGCTGAATTAGGCCAGCCAGGT------TCTTTATTAGGCGATGATCAGTTGTATAATGTTATTGTTACTGCACATGCTTTTATTATAATTTTTTTTTTAGTAATGCCCGTTATGATTGGGGGTTTTGGGAATTGATTAGTTCCTTTAATATTGGGAGCTCCGGACATAGCTTTTCCACGTATAAATAATATGAGGTTTTGATTGTTACCTCCTTCTTTGACGCTTCTTTTATCATCAGCTGCGGTAGAGAGAGGAGCTGGAACTGGTTGAACTGTATATCCTCCT…
	OK081779	-----------------------------------------------------------------------GATCTGGTTTAGTTGGAACTGCT-T-TGAGATTACTTATTCGTGCTGAGTTAGGTCAGCCAGGT------TCTTTATTAGGAGATGATCAATTATATAATGTTATTGTAACAGCACATGCTTTTATTATAATTTTTTTTTTAGTTATACCTGTTATAATTGGTGGTTTTGGAAATTGGTTAGTACCTTTAATATTGGGGGCTCCTGATATGGCTTTTCCTCGTATAAACAATATAAGGTTTTGATTGTTGCCACCATCTTTAACTCTTTTACTATCTTCTGCTGCAGTTGAAAGTGGAGCAGGAACTGGTTGGACAGTGTATCCTCCT…
	AJ436907	--------------------------------------------AWCTTTATATTTTTTATTT-GGAGTTTGATCTGGTTTAGTGGGGACTGCT-T-TAAGTTTACTTATTCGTGCTGAGTTAGGTCAGCCAGGT------TCTTTATTAGGCGATGATCAATTATATAATGTTATTGTTACTGCACATGCTTTTATTATAATTTTTTTTTTAGTAATACCTGTAATAATTGGTGGATTTGGTAACTGATTAGTCCCATTAATATTGGGAGCACCAGATATAGCTTTTCCTCGTATAAATAATATAAGATTTTGATTACTACCTCCTTCTTTAACGCTTCTTTTATCATCAGCTGCTGTTGAAAGTGGGGCAGGAACTGGTTGAACAGTCTATCCTCCT…
	MK045321	--------------------------------------------ATCTTTATATTTTTTGTTT-GGTGTATGGAGTGGTTTAGTTGGTACTGCT-T-TGAGTCTTCTTATTCGTGCTGAACTAGGTCAGCCGGGT------GCTTTATTAGGTGATGATCAGTTGTATAATGTGATTGTGACTGCTCACGCTTTTGTTATGATTTTTTTTCTTGTAATACCAGTGATGATTGGTGGATTTGGAAATTGGCTTGTACCTTTAATGTTAGGAGCTCCTGATATAGCTTTTCCTCGAATGAATAACATGAGTTTTTGATTATTACCTCCGGCTTTGACTTTATTATTGTCTTCGGCGGCCGTAGAGAGGGGTGCTGGAACTGGGTGAACAGTTTATCCTCCA…
	OM836525	--------------------------------------------ATCTTTATATTTTTTGTTT-GGTGTATGAAGGGGTTTAGTTGGTACGGCC-T-TAAGTCTTCTTATTCGTGCTGAATTAGGACAACCTGGA------GCTTTATTGGGTGATGATCAATTGTATAATGTGATTGTGACTGCTCATGCTTTTGTTATAATTTTTTTTCTTGTAATACCAGTTATGATTGGTGGTTTTGGGAATTGATTAGTACCTTTAATGTTGGGGGCTCCTGATATAGCTTTCCCTCGAATAAATAATATAAGCTTTTGGTTGCTACCTCCGGCTTTAACTTTATTACTTTCTTCGGCTGCGGTAGAGAGGGGTGCTGGAACAGGTTGAACTGTGTATCCTCCA…
	KU230031	---------------------------------------------TCTTTATATTTTTTATTT-GGAGTTTGAAGAGGTTTAGTTGGAACTGCT-T-TAAGGTTGTTAATTCGTGCTGAGTTAGGTCAGCCTGGC------GCTTTATTGGGAGATGACCAACTTTATAATGTGATTGTTACAGCTCATGCTTTTGTTATAATTTTTTTCTTAGTTATACCCGTAATGATTGGTGGGTTTGGTAATTGATTAGTGCCTCTAATGTTAGGGGCTCCTGATATAGCTTTTCCTCGGATAAACAATATAAGTTTTTGGTTATTACCTCCTGCCTTAACTTTATTACTTTCTTCTGCTGCGGTTGAAAGTGGGGCTGGGACTGGTTGAACTGTATATCCTCCG…
	KU230045	---------------------------------------------TCTTTATATTTTTTATTT-GGAGTCTGAAGTGGTTTGGTTGGTACTGCT-T-TAAGGTTATTAATCCGTGCTGAGTTAGGTCAGCCTGGT------GCTTTATTAGGAGACGATCAGCTTTATAATGTAATCGTTACAGCTCATGCTTTTGTTATAATTTTTTTTTTGGTAATACCTGTAATAATTGGTGGTTTTGGAAATTGGTTAGTACCTTTAATGTTAGGTGCTCCAGATATGGCTTTTCCTCGTATAAATAATATAAGTTTTTGATTATTACCTCCAGCTCTTACTTTGTTACTGTCTTCTGCTGCAGTTGAGAGTGGAGCCGGGACTGGTTGAACTGTTTATCCCCCG…
	KF935529	--------------------------------------------GTCTATATATTTTCTTTTT-GGTGTGTGGTCTGGGTTGATTGGTACGGCA-T-TAAGATTAATAATTCGTGCTGAATTGGGGCAGCCTGGT------GCTTTTTTGGGGGATGATCATTTATATAATGTAATTGTTACTGCTCATGCTTTTGTTATAATTTTTTTTTTGGTTATGCCTGTTATAATTGGTGGTTTTGGGAATTGATTGGTTCCATTAATGTTAGGGGCTCCAGATATGGCTTTTCCTCGAATAAATAATATAAGTTTTTGACTTTTACCTCCGGCTCTTGTTTTGCTTTTGTCTTCTTCTGCTGTTGAAAGGGGTGTTGGGACTGGTTGGACGGTGTATCCTCCT…
	KF935531	--------------------------------------------TTCTTTATATTTTTTGTTT-GGTGTGTGGTCTGGATTAATTGGGACAGCT-T-TAAGTTTAATAATTCGTGCTGAGTTAGGACAGCCTGGG------GCTTTTCTTGGTGATGATCAGTTGTATAATGTTATTGTTACTGCTCATGCTTTTGTAATAATTTTTTTTTTGGTAATGCCAGTAATAATTGGTGGGTTTGGAAACTGATTAGTTCCTCTAATATTAGGGGCACCCGATATGGCTTTTCCTCGTATAAATAATATAAGTTTTTGGTTACTTCCTCCTGCTCTTGTTTTGTTGTTATCTTCTGCTGCTGTTGAAAGTGGTGCTGGAACTGGTTGAACAGTGTATCCACCT…
	KF935526	--------------------------------------------ATCTTTGTATTTTTTGCTT-GGAGTTTGGTCTGGATTAGTTGGAACGGGT-T-TAAGTTTAATGATTCGTGTTGAATTGGGACAGCCTGGG------GCTTTTTTAGGTGATGATCAGTTATATAATGTTATTGTTACTGCTCATGCTTTTGTTATGATTTTTTTTTTGGTTATGCCTGTAATGATTGGTGGATTTGGAAATTGGTTGGTTCCTTTAATGTTAGGGGCTCCTGATATGGCTTTTCCTCGTATAAATAATATGAGGTTTTGGTTATTACCTCCTGCTCTTGTTTTGTTATTGTCTTCTGGAGCTGTTGAAAGTGGTGTTGGGACTGGTTGAACTGTTTATCCTCCT…
	AJ436901	--------------------------------------------TTCTTTATATTTTTTATTT-GGAGTTTGATCTGGTTTAGTTGGTACTGGG-T-TGAGGTTATTAATTCGTGCTGAGTTAGGTCAGCCAGGT------GCTTTATTAGGAGATGATCAGTTATATAATGTAATTGTAACTGCACATGCTTTTGTTATAATTTTTTTTCTTGTGATGCCTGTTATGATTGGAGGTTTTGGTAATTGGCTTGTTCCATTAATGTTGGGTGCTCCTGATATGGCTTTTCCTCGAATAAACAATATAAGGTTTTGACTTCTTCCTCCTGCTTTATTACTTTTGTTGAGGTCTGCTGCTGTAGAAAGAGGAGCGGGTACTGGTTGGACAGTTTACCCTCCT…
	EU255628	------------------------------------------------------------------AATTTGATCTGGGTTAGTTGGAACAGCT-T-TAAGGTTGCTTATTCGTGCTGAATTAGGGCAACCTGGT------GCTTTTTTAGGGGATGATCAATTATATAATGTTATTGTAACAGCTCATGCTTTTGTTATAATTTTTTTTTTAGTAATGCCGGTTATGATTGGTGGTTTTGGGAATTGATTGGTTCCTTTAATATTAGGAGCTCCGGATATGGCTTTTCCTCGTATAAATAATATAAGATTTTGGTTGTTGCCTCCTGCTTTACTTTTATTGTTAGCTTCTGCAGCTGTTGAGAGAGGGGCTGGAACTGGGTGAACAGTTTATCCTCCT…
	MZ216568	---------------------------------------------TCTTTATATTTTCTATTT-GGTGTCTGGTCTGGCTTAGTGGGAACTGCT-T-TGAGCCTTTTGATTCGTGCTGAGCTAGGTCAGCCTGGT------GCCCTATTGGGAGATGACCAGCTGTACAATGTTATTGTAACGGCTCATGCTTTTGTTATAATTTTTTTTTTAGTTATGCCTGTAATAATTGGTGGGTTTGGAAATTGGCTGGTTCCTTTAATACTAGGGGCTCCAGATATAGCATTTCCTCGGATAAATAATATGAGGTTTTGGCTTCTTCCTCCTGCTTTAACTCTTTTGTTGTCTTCTGCAGCTGTTGAGAGTGGGGCTGGAACTGGGTGAACTGTGTACCCTCCA…
	KU197596	--------------------------------------------TTCTTTATATTTTTTATTT-GGAGTTTGGTCTGGGTTAGTTGGTACTGCC-T-TAAGATTACTTATTCGTGCTGAGTTAGGTCAGCCTGGG------GCCCTATTAGGAGATGATCAGCTTTATAATGTTATTGTTACAGCTCATGCTTTTGTGATAATTTTTTTTTTAGTTATACCTGTAATAATTGGTGGATTTGGTAATTGATTAGTTCCTTTGATGTTAGGTGCTCCTGATATAGCTTTTCCCCGTATAAATAATATAAGTTTTTGACTTTTACCTCCAGCTTTAACTTTGTTGTTGTCTTCTGGTGCTGTAGAAAGTGGAGCTGGAACAGGTTGGACTGTATATCCCCCG…
	EU255604	------------------------------------------------------------------TGTGTGATCTGGGTTAGTGGGAACTGCT-T-TAAGATTATTGATTCGTGCAGAATTAGGACAACCTGGT------GCTTTTTTAGGAGATGATCAGTTATATAATGTTATTGTTACTGCTCATGCTTTTGTTATAATTTTTTTTTTAGTAATACCTGTTATAATTGGGGGGTTTGGAAATTGATTAGTACCTTTAATATTGGGGGCGCCTGATATAGCTTTTCCTCGAATAAATAATATAAGGTTTTGATTATTACCTTTGGCTTTAATTTTATTGTTATCTTCAGCTGCTGTTGAAAGTGGGGCCGGAACTGGTTGAACAGTGTATCCACCA…
	EU255603	------------------------------------------------------------------TGTGTGATCTGGTTTAGTTGGGACTGCT-T-TGAGTCTTCTTATTCGGGCGGAGTTAGGGCAGCCTGGT------GCTTTTTTAGGTGATGACCAATTGTATAATGTAATTGTTACTGCTCATGCTTTTGTAATAATTTTTTTTTTAGTAATGCCTGTAATAATTGGAGGTTTTGGTAATTGATTAGTTCCTTTGATATTAGGAGCTCCTGATATAGCTTTTCCTCGAATGAATAATATGAGGTTTTGATTATTACCTTTGGCTTTAGTTTTGTTGTTGTCTTCTGCTGCTGTTGAAAGAGGTGCTGGGACTGGTTGAACAGTTTATCCTCCT…
	AY428840	------------------------------------------------------------------TGTTTGATCTGGTTTGGTTGGTACTGCT-T-TAAGCTTACTTATTCGTGCTGAGTTAGGGCAACCTGGT------GCTTTTTTAGGTGATGACCAATTATACAATGTTATTGTTACTGCTCATGCTTTTGTAATAATTTTTTTTTTAGTTATACCTGTTATGATTGGAGGATTTGGTAACTGATTAGTTCCTTTAATATTAGGGGCTCCTGATATAGCATTTCCTCGAATAAATAATATGAGATTTTGATTGTTACCTCCAGCTTTAACTTTATTGTTATCTTCTGCTGCTGTTGAAAGAGGAGCTGGAACAGGATGAACTGTGTATCCTCCT…
	ON021859	-----------------------------------------------------------ATTT-GGTGTTTGGTCTGGTTTAGTTGGTACTGCT-T-TAAGTTTGTTAATTCGTGCTGAATTAGGCCAGCCTGGA------GCTTTGTTGGGGGACGATCAGCTGTATAATGTGATTGTCACTGCACATGCTTTTGTGATAATTTTTTTTTTAGTAATGCCAGTAATAATTGGTGGGTTTGGAAATTGACTAGTTCCACTCATATTAGGCGCTCCGGATATGGCTTTTCCTCGTATGAATAATATGAGTTTTTGACTATTACCTCCTGCTTTAACTTTGTTACTTTCTTCTGCTGCTGTTGAGAGTGGTGCTGGGACTGGCTGAACTGTATATCCTCCT…
	KF935540	--------------------------------------------GTCTTTGTATTTTTTATTT-GGTGTTTGGTCAGGTTTAGTGGGTACTGCT-T-TGAGTTTATTAATTCGTGCTGAGTTAGGTCAGCCCGGA------GCTTTATTGGGGGATGATCAGTTGTATAATGTTATTGTTACTGCGCATGCTTTTGTAATAATTTTTTTTTTAGTTATACCAGTGATGATTGGAGGGTTTGGTAATTGGTTGGTTCCTCTTATATTAGGGGCTCCTGATATAGCTTTTCCTCGAATAAATAATATGAGGTTTTGGCTTTTACCTCCTGCTTTAACGTTATTACTTTCTTCTGCTGCTGTTGAAAGTGGCGCAGGGACTGGGTGAACTGTCTATCCTCCT…
	KF935544	--------------------------------------------TTCTTTATATTTTTTGTTT-GGTGTTTGGTCAGGTTTGGTAGGTACTGCT-T-TAAGTTTATTAATTCGTGCTGAATTAGGCCAGCCTGGG------GCTTTGTTGGGGGATGATCAGCTATACAATGTGATTGTAACAGCACATGCTTTTGTAATAATTTTTTTTTTAGTTATGCCAGTAATAATTGGTGGGTTTGGTAATTGACTGGTTCCTCTTATGTTAGGGGCTCCTGACATGGCCTTTCCTCGAATAAATAATATGAGGTTTTGGCTTTTACCTCCTGCTTTAACATTATTACTGTCTTCTGCTGCTGTTGAAAGTGGTGCGGGGACCGGTTGAACTGTATACCCTCCT…
	OP034708	------------------------------------------------TTATATTTTTTGTTT-GGTGTTTGGTCTGGGTTAGTTGGGACTGCT-T-TAAGTATGTTAATTCGTGCTGAGCTTGGTCAGCCAGGG------GCGCTTTTGGGGGATGATCAGCTCTACAATGTTATTGTTACTGCTCATGCTTTTGTAATAATTTTTTTTTTGGTGATACCTGTTATAATTGGTGGGTTTGGTAATTGGTTGGTTCCATTGATGTTGGGGGCGCCTGATATGGCGTTTCCTCGAATAAATAATATGAGGTTTTGGCTCTTGCCCCCTGCTTTAACTCTTTTACTATCTTCTGCTGCTGTTGAGGGGGGGGCAGGGACTGGGTGGACTGTGTACCCTCCT…
	OK081410	--------------------------------------------TTCTTTATATTTTTTGTTT-GGTGTATGATCTGGGTTAGTTGGTACTGCT-T-TAAGTTTATTGATTCGTGCTGAATTAGGGCAGCCTGGT------GCTTTATTAGGTGACGATCAGTTGTATAATGTAATTGTTACTGCTCATGCTTTTGTGATAATTTTTTTTTTGGTAATGCCTGTAATGATTGGTGGGTTTGGAAATTGATTAGTTCCTTTAATGTTGGGAGCTCCTGATATGGCTTTCCCTCGTATAAATAATATAAGTTTTTGGTTGTTACCACCTGCTTTAACTTTATTGCTTTCTTCGGGAGCGGTAGAGAGTGGTGCTGGTACGGGATGGACTGTTTACCCTCCT…
	MZ216551	---------------------------------------------------TATTTTTTGTTT-GGTGTATGGTCTGGGTTAGTTGGTACTGCT-T-TAAGTTTATTAATTCGTGCTGAGTTAGGTCAGCCTGGT------GCTTTGTTAGGAGATGACCAGTTGTATAATGTTATTGTTACTGCCCATGCTTTTGTTATAATTTTTTTTTTAGTAATACCTGTAATGATTGGTGGATTTGGAAATTGGCTAGTTCCTTTAATGTTAGGAGCTCCTGATATGGCTTTTCCTCGTATAAATAATATAAGATTTTGATTATTACCGCCTGCTCTAACTTTATTACTTTCTTCGGCAGCTGTTGAAAGTGGAGCTGGAACAGGATGAACTGTTTATCCTCCT…
	MZ216515	---------------------------------------------TCTTTATATTTTTTATTT-GGTGTTTGGTCTGGCTTAGTAGGAACTGCT-T-TAAGTTTATTAATTCGAGCTGAGCTAGGTCAGCCAGGA------GCTCTTTTAGGAGATGACCAGTTATATAATGTTATTGTTACTGCTCATGCTTTTGTTATAATTTTTTTTTTAGTAATACCTGTAATAATTGGTGGTTTTGGAAATTGGTTAGTTCCTTTAATGTTAGGGGCTCCAGATATAGCTTTCCCTCGTATAAATAATATGAGGTTTTGACTTTTACCTCCTGCTTTAACACTTTTACTATCTTCTGCTGCTGTTGAAAGGGGAGCAGGAACCGGTTGAACTGTGTATCCTCCT…
	OQ075664	----------------------------------------------------------------------TGATCTGGTTTGGTTGGGACTGCT-T-TAAGATTATTAATTCGAGCTGAGTTAGGACAGCCAGGA------GCTCTTTTAGGGGATGACCAATTGTATAATGTTATTGTTACTGCTCATGCTTTTGTTATAATTTTTTTTTTAGTAATACCTGTTATAATTGGAGGGTTTGGTAATTGGTTAATTCCATTAATATTGGGGGCTCCGGATATAGCTTTTCCTCGAATAAATAATATAAGATTTTGGCTTTTACCTCCTGCATTAACTCTTTTATTATCTTCTGCTGCTGTTGAAAGGGGGGCAGGGACTGGGTGAACAGTGTATCCTCCT…
	AJ436900	--------------------------------------------TTCTTTATATTTTTTATTT-GGTGTTTGGTCTGGTTTGGTAGGTACTGCT-T-TAAGTCTATTAATTCGGGCTGAGTTAGGACAGCCAGGG------GCTCTTTTGGGGGATGATCAATTATATAATGTTATTGTTACGGCTCATGCTTTTGTTATAATTTTTTTTTTAGTAATGCCTGTTATGATCGGTGGTTTTGGAAATTGGTTGATTCCTTTAATATTAGGAGCTCCTGATATAGCATTTCCTCGTATAAATAATATGAGATTTTGACTTTTACCTCCTGCTTTAACTCTTTTATTATCTTCTGCCGCAGTTGAAAGAGGGGCAGGAACTGGTTGAACAGTATACCCTCCT…
	ON255709	---------------------------------------------TCTTTATATTTTTTATTT-GGTGTATGGTCTGGTTTGGTTGGGACTGCT-T-TGAGGTTGTTGATTCGTGCTGAGTTGGGGCACCCAGGT------GCTCTTTTAGGTGATGATCAATTGTATAATGTTATTGTTACTGCTCATGCTTTTGTTATAATTTTTTTTTTGGTTATGCCTGTTATAATTGGTGGGTTTGGTAATTGGTTAGTTCCTTTGATATTGGGGGCTCCGGATATAGCATTTCCTCGAATAAATAATATGAGGTTTTGACTTTTGCCACCTGCTTTAACTCTTTTATTATCTTCTGCGGCTGTTGAGAGAGGTGCTGGCACTGGTTGAACTGTTTATCCTCCT…
	ON021869	-----------------------------------------------------------ATTT-GGTGTATGATCTGGTTTAGTTGGTACTGCT-T-TGAGTTTGTTAATTCGTGCTGAATTAGGACAGCCTGGG------GCTCTTTTAGGTGATGATCAGTTGTATAATGTTATTGTAACTGCACATGCTTTTGTTATAATTTTTTTTTTGGTTATACCAGTTATAATTGGTGGTTTTGGTAATTGGTTAGTGCCGTTAATATTAGGTGCTCCAGATATAGCATTTCCTCGGATAAATAATATAAGTTTTTGACTTTTACCTCCTGCTTTAACTCTTTTACTTTCTTCTGCGGCTGTTGAAAGGGGAGCTGGGACTGGTTGAACTGTGTATCCTCCT…
	AB505820	------------------------------CATAAAGATATTGGTTCTTTATATTTTTTATTT-GGTGTATGGTCTGGGTTAGTGGGTACTGCT-T-TAAGTTTATTGATTCGTGCTGAGTTAGGGCAGCCGGGG------GCTTTATTGGGGGATGACCAGCTATACAATGTTATTGTGACTGCTCATGCTTTTGTAATAATTTTTTTTTTAGTTATGCCTGTAATGATTGGGGGGTTTGGTAACTGACTAGTTCCTTTAATGTTGGGGGCTCCAGATATAGCTTTTCCTCGTATAAATAATATAAGATTTTGGTTGCTTCCTCCTGCTTTGGTACTTTTACTTTCTTCTGCTGCCGTTGAGAGAGGGGCAGGGACTGGGTGGACTGTTTATCCTCCT…
	AB505816	------------------------------CATAAAGATATTGGATCTTTATATTTTTTGTTT-GGTGTATGGTCTGGTTTAGTTGGTACTGCT-T-TGAGTTTGTTAATTCGTGCTGAGTTAGGGCAGCCTGGG------GCTTTGTTAGGGGATGATCAGTTATATAATGTTATTGTTACTGCTCATGCTTTTGTAATAATTTTTTTTTTGGTTATACCAGTTATAATTGGTGGGTTTGGAAATTGGTTAGTTCCTTTAATGTTAGGAGCCCCAGATATAGCTTTTCCTCGAATGAATAATATGAGGTTTTGATTACTTCCTCCTGCTTTAGTTCTTTTACTTTCTTCAGCTGCTGTTGAAAGTGGAGCTGGGACTGGTTGAACTGTTTATCCTCCT…
	MN205521	---------------------------------------------TCTTTATATTTTTTATTT-GGTGTTTGATCGGGGTTAGTTGGAACTGCT-T-TAAGAATGCTTATTCGTGCAGAATTAGGGCAACCTGGA------GCATTATTAGGTGATGATCAGCTATATAATGTTATTGTGACGGCTCATGCATTTGTAATGATTTTTTTTTTAGTTATGCCAGTAATAATCGGAGGGTTTGGAAATTGGTTAGTTCCTTTAATGCTAGGAGCTCCAGATATAGCGTTTCCTCGAATAAATAATATAAGTTTTTGGTTACTACCTCCTGCTTTAACTCTTTTATTGTTTTCTGGGGCTGTAGAAAGAGGGGCTGGAACTGGGTGGACAGTTTATCCCCCA…
	OM456697	---------------------------------------------------TATTTTTTATTT-GGTGTTTGGGCTGGTTTAGTAGGAACTGCT-T-TAAGTCTGCTAATTCGTGCTGAGTTAGGTCAGCCTGGT------GCTCTTTTAGGGGATGATCAGCTTTATAATGTAATTGTAACTGCTCATGCTTTTGTTATAATTTTTTTTTTGGTTATGCCAGTAATAATTGGCGGTTTTGGAAATTGGCTTGTTCCTTTAATGTTAGGAGCTCCTGATATGGCTTTCCCTCGTATAAATAATATGAGATTTTGACTGTTGCCTCCTGCTTTAATTCTTTTGTTATCTTCTGCTGCTGTTGAGAGAGGGGCTGGAACTGGGTGAACAGTGTATCCTCCT…
	ON021868	-----------------------------------------------------------GTTT-GGTGTTTGATCTGGGTTGGTTGGGACTGCT-T-TAAGTTTGTTAATTCGTGCTGAGTTAGGTCAGCCGGGG------GCTTTGTTGGGGGACGATCAGTTGTATAATGTGATTGTTACGGCTCATGCTTTTGTGATAATTTTTTTTTTAGTAATGCCAGTTATAATTGGGGGGTTTGGTAATTGGCTGGTTCCTCTTATATTGGGGGCTCCGGACATAGCGTTTCCTCGTATAAATAATATAAGATTTTGATTATTGCCTCCAGCACTAACTTTGCTGTTGTCTTCGGCCGCGGTAGAGAGTGGTGCAGGGACGGGGTGGACAGTATACCCCCCT…
	MN205518	------------------------------------------------------TTTTGATTT-GGTGTTTGAGCTGGGTTAGTTGGTACTGCT-T-TAAGCTTATTAATTCGTGCTGAGTTAGGTCAGCCGGGT------TCTTTGTTGGGTGACGATCAGTTATATAATGTAATTGTTACTGCTCATGCTTTTGTTATAATTTTTTTTTTGGTCATGCCTGTTATGATTGGTGGTTTTGGGAATTGGTTGGTTCCTTTAATATTAGGTGCTCCTGATATGGCGTTTCCTCGTATAAATAACATAAGTTTTTGGTTATTGCCTCCTGCTCTTGTTTTGTTACTTTCTTCTGCTGCTGTTGAAAGGGGTGCTGGCACTGGTTGGACAGTTTACCCTCCT…
	KP270878	--------------------------------------------GTCTTTATATTTTTTATTT-GGTGTTTGGTCAGGATTAGTTGGGACTGCT-T-TAAGCATATTAATTCGTGCTGAGTTAGGTCAGCCAGGT------TCTTTATTAGGTGACGATCAGCTTTACAATGTAATTGTTACTGCTCATGCTTTTGTAATAATTTTTTTTTTAGTTATGCCTGTTATAATTGGTGGTTTTGGTAATTGATTAGTTCCTTTAATATTAGGTGCTCCTGATATGGCATTTCCTCGTATGAATAATATAAGGTTTTGGTTATTGCCTCCTGCTCTTATTTTATTACTTTCTTCTGCTGCTGTTGAGAGAGGGGCGGGTACTGGTTGAACAGTGTATCCTCCG…
	AJ436904	--------------------------------------------TTCTTTATATTTTTTATTT-GGAGGGTGGTCTGGCCTTGTTGGGACTGCT-T-TAAGTCTTTTAATTCGTGCTGAGTTAGGACAACCTGGT------GCTTTATTAGGAGATGATCAGTTATACAATGTTATTGTTACTGCTCATGCTTTTGTGATAATTTTTTTTTTAGTTATGCCTGTAATGATTGGAGGGTTTGGAAATTGGCTTGTTCCTTTAATATTAGGTGCTCCTGATATGGCTTTTCCTCGTATAAATAATATAAGGTTTTGGCTTTTACCTCCTGCTTTAACTTTGCTACTTTCTTCTGGTGCTGTAGAAAGTGGTGCAGGAACTGGATGGACTGTTTATCCTCCT…
	ON021865	-----------------------------------------------------------ATTT-GGTGTGTGGTCTGGGTTGGTCGGAACTGCT-T-TAAGTTTATTAATTCGTGCTGAGTTGGGGCAGCCTGGG------GCTTTATTGGGCGATGATCAATTATATAATGTTATTGTTACTGCTCATGCTTTTGTAATAATTTTTTTTTTAGTTATGCCTGTAATAATTGGTGGGTTTGGAAATTGGTTAGTTCCTCTTATGTTGGGGGCGCCAGATATAGCATTTCCTCGAATAAATAATATGAGATTTTGGCTATTGCCTCCTGCTTTGACTTTATTATTGTCTTCTGCTGCTGTTGAAAGTGGGGCAGGTACTGGGTGGACTGTTTATCCTCCT…
	MN205520	---------------------------------------------TCTTTATATTTTTTATTT-GGAGTTTGGTCTGGGTTAGTTGGGACTGCC-C-TAAGATTGTTAATTCGTGCTGAGCTAGGGCAGCCAGGG------TCTTTTTTAGGAGATGATCAACTTTATAATGTTATTGTTACTGCTCATGCTTTTGTTATGATTTTTTTTTTGGTGATACCAGTAATGATTGGTGGATTTGGAAATTGATTGGTTCCTTTAATGCTTGGTGCTCCTGATATAGCGTTTCCTCGTATAAATAACATAAGGTTTTGATTACTTCCTCCTGCTTTAACTCTTTTACTATCTTCTGCTGCAGTGGAGAGTGGGGCTGGAACAGGGTGAACTGTGTACCCTCCT…
	MZ216521	---------------------------------------------TCTTTGTATTTTTTATTT-GGTGTCTGGTCTGGGTTGGTTGGGACTGCT-T-TAAGTTTGTTAATTCGTGCTGAGTTGGGTCAGCCGGGT------GCTTTATTGGGGGACGATCAGCTTTATAATGTGATTGTAACGGCGCATGCTTTTGTGATAATTTTTTTTTTGGTTATGCCAGTTATGATTGGAGGGTTTGGAAATTGGCTGGTCCCTCTTATGTTAGGGGCGCCTGATATGGCGTTTCCTCGGATAAATAACATGAGATTTTGACTGTTGCCTCCTGCTTTAACTTTGTTACTATCTTCAGCAGCTGTTGAGAGTGGGGCGGGGACTGGGTGAACAGTGTACCCTCCT…
	ON021864	-----------------------------------------------------------ATTT-GGTGTTTGGTCTGGTTTGGTTGGGACTGCT-T-TAAGTTTATTAATTCGTGCTGAGTTGGGGCAGCCTGGT------GCTTTATTGGGGGATGACCAGCTGTATAATGTGATTGTAACGGCTCATGCTTTTGTGATAATTTTTTTTTTGGTTATGCCAGTTATAATCGGAGGGTTTGGTAATTGGCTGGTCCCTCTTATGTTGGGAGCCCCCGACATAGCATTTCCTCGAATAAATAATATGAGATTTTGGTTGTTACCGCCTGCTTTAACATTATTATTGTCTTCAGCAGCTGTTGAGAGTGGGGCTGGGACTGGGTGGACAGTTTACCCTCCT…
	ON021866	-----------------------------------------------------------GTTT-GGTGTTTGGTCTGGGTTGGTTGGGACTGCT-T-TAAGTTTGTTAATTCGTGCTGAGTTAGGCCAGCCTGGG------GCTTTGTTAGGCGATGATCAGTTATATAATGTAATTGTGACTGCCCATGCTTTTGTAATAATTTTTTTTTTAGTTATGCCGGTTATGATTGGTGGTTTTGGAAATTGGCTGGTTCCTCTTATGTTGGGGGCTCCAGATATGGCGTTTCCTCGTATAAATAATATGAGGTTTTGATTATTACCTCCTGCTTTAACTTTACTCTTATCTTCGGCTGCTGTTGAGAGTGGGGCTGGAACTGGGTGAACTGTGTATCCTCCT…
	ON021867	-----------------------------------------------------------GTTT-GGTGTTTGGTCTGGGTTGGTTGGTACTGCC-T-TAAGGTTGTTAATTCGGGCTGAGTTAGGTCAGCCTGGT------GCTTTGTTGGGGGATGATCAGTTATATAATGTGATTGTAACTGCTCATGCTTTTGTAATAATTTTTTTTTTGGTTATGCCAGTTATGATTGGAGGGTTTGGGAATTGGCTGGTTCCTCTTATGTTAGGGGCGCCAGATATGGCGTTTCCTCGAATAAATAATATAAGATTTTGGTTGTTGCCTCCTGCCTTAACTTTATTATTGTCTTCGGCAGCTGTTGAGAGGGGTGCTGGAACTGGGTGAACAGTGTATCCGCCT…
	KF572481	------ATGCGATGATTTTTTTCTACAAATCACAAGGACATTGGGTCTTTGTATTTTTTATTT-GGTGTGTGGTCTGGTTTAGTTGGGACTGCT-T-TGAGTCTTTTGATTCGTGCTGAGCTGGGTCAGCCCGGG------GCTTTATTAGGAGATGACCAACTATATAATGTTATTGTTACTGCTCATGCTTTTGTAATAATTTTTTTTTTGGTTATACCAGTTATAATTGGTGGGTTTGGAAATTGGTTGGTGCCACTAATATTGGGGGCGCCAGATATAGCTTTTCCTCGCATAAATAATATAAGGTTTTGGCTTTTGCCACCTGCTTTAACTTTATTACTATCTTCAGCTGCTGTTGAGAGTGGGGCAGGGACTGGTTGGACTGTATATCCTCCT…
	AB505825	------------------------------CATAAAGATATTGGGTCTTTGTATTTTTTATTT-GGTGTGTGGTCTGGTTTAGTTGGGACTGCT-T-TGAGTCTTTTGATTCGTGCTGAGCTGGGTCAGCCCGGG------GCTTTATTAGGAGATGACCAACTATATAATGTTATTGTTACTGCTCATGCTTTTGTAATAATTTTTTTTTTGGTTATACCAGTTATAATTGGTGGGTTTGGAAATTGGTTGGTGCCACTAATATTGGGGGTGCCAGATATAGCTTTTCCTCGCATAAATAATATAAGGTTTTGGCTTTTGCCACCTGCTTTAACTTTATTACTATCTTCAGCTGCTGTTGAGAGTGGGGCAGGGACTGGTTGGACTGTATATCCTCCT…
	KP270883	--------------------------------------------TTCTTTATATTTTTTATTT-GGAGTTTGGTCAGGTCTTGTTGGAACTGCC-T-TAAGTTTACTTATTCGTGCTGAGCTTGGACAGCCAGGT------GCTTTGTTAGGTGATGATCAACTGTATAATGTGATTGTTACTGCTCATGCTTTTGTTATAATTTTTTTTTTAGTTATGCCTGTTATAATTGGTGGTTTTGGTAATTGGCTTGTTCCTTTAATGTTAGGAGCACCTGATATGGCTTTTCCTCGTATAAATAATATAAGGTTTTGATTACTTCCACCTGCTTTAACTTTGCTTCTCTCTTCTGGTGCTGTTGAAAGTGGGGCTGGAACTGGTTGGACAGTGTATCCTCCT…
	KU197621	------------------------------------------------------TTTTTATTT-GGAGTTTGATCTGGGCTTGTTGGTACTGCT-T-TAAGTTTACTTATTCGTGCTGAGTTAGGTCAGCCTGGT------GCTTTGTTAGGAGATGATCAGCTATATAATGTTATTGTTACTGCTCATGCTTTTGTAATAATTTTTTTTTTAGTTATACCTGTTATGATTGGTGGATTTGGAAACTGGTTAGTACCATTGATGTTAGGAGCACCTGATATAGCTTTCCCTCGAATAAACAATATAAGTTTTTGGTTGCTTCCTCCTGCTTTAACTTTACTTCTTTCTTCTGGGGCTGTCGAGAGAGGAGCTGGAACTGGATGAACGGTGTATCCTCCT…
	KJ592731	------------------------------------------GGTTCTTTATATTTTTTATTT-GGAGTTTGATCTGGTCTTGTTGGAACTGCT-T-TAAGCTTACTTATTCGTGCTGAATTAGGTCAGCCTGGC------GCTTTACTAGGAGATGATCAGTTGTATAATGTTATTGTTACTGCTCATGCTTTTGTAATAATTTTTTTTTTAGTTATGCCTGTAATAATTGGTGGATTTGGAAATTGGTTGGTTCCATTAATGTTAGGGGCCCCTGATATGGCTTTTCCTCGTATAAATAATATAAGTTTTTGATTACTTCCTCCTGCTTTAACTCTCCTTCTTTCTTCTGGGGCTGTTGAAAGTGGAGCTGGGACTGGATGAACGGTATATCCTCCC…
	AB505828	------------------------------CATAAAGATATTGGTTCTTTATATTTTTTGTTT-GGTGTTTGGTCTGGGTTAGTTGGGACAGCT-T-TGAGTTTATTGATTCGTGCTGAGTTGGGTCAGCCTGGG------TCTTTATTGGGTGATGATCAGTTATATAATGTTATTGTTACAGCTCATGCTTTTGTGATGATTTTTTTTTTGGTTATGCCTGTAATAATTGGTGGGTTTGGAAATTGGTTAGTTCCTTTAATGTTAGGAGCTCCTGATATGGCTTTTCCTCGTATGAATAATATAAGATTTTGGCTTTTACCTCCTGCTTTAGTTCTTTTACTTTCTTCTGCTGCTGTTGAAAGTGGGGCAGGAACTGGGTGAACTGTGTATCCTCCT…
	KP270884	--------------------------------------------TTCTTTATATTTTTTATTT-GGAGTATGATCTGGATTAGTGGGAACTGCT-T-TAAGTTTACTTATTCGTGCTGAGTTAGGGCAGCCAGGT------GCTTTATTAGGGGATGATCAGTTATATAATGTTATTGTTACAGCTCATGCTTTTGTTATGATTTTTTTTTTAGTTATGCCTGTTATAATTGGTGGATTTGGAAATTGATTAGTGCCTTTAATATTAGGGGCACCTGATATAGCTTTTCCTCGTATGAATAATATGAGATTTTGATTATTGCCACCTGCTTTGACTTTATTACTTTCTTCTGGGGCTGTAGAGAGGGGAGTTGGAACTGGTTGAACAGTTTATCCTCCT…
	OP104829	--------------------------------------------TTCTTTATATTTTTTGTTT-GGTGTTTGATCTGGTTTAGTTGGAACTGCT-T-TAAGTTTATTAATTCGTGCTGAATTAGGTCAACCAGGT------GCTTTATTAGGTGATGATCAATTATATAATGTTATTGTTACAGCTCATGCATTTGTAATAATTTTTTTTTTGGTTATACCTGTTATAATTGGTGGTTTTGGTAATTGGTTGGTTCCTCTAATGTTAGGGGCTCCTGACATAGCATTTCCACGAATAAATAATATAAGATTTTGGTTACTTCCCCCTGCTCTTACTCTTTTGCTTTTTTCTGCTGCTGTAGAAAGTGGTGCAGGAACGGGTTGAACAGTTTATCCTCCT…
	MK047681	------------------------ACAAATCATAAAGATATTGGTTCTTTATATTTTTTATTT-GGAGTTTGATCTGGATTAGTTGGTACTGCT-T-TAAGATTACTAATTCGTGCTGAGTTAGGACAGCCTGGG------GCTTTATTAGGAGATGATCAATTATATAATGTAATTGTTACAGCTCATGCTTTTGTTATAATTTTTTTTTTAGTTATACCTGTTATAATTGGTGGTTTTGGAAATTGGTTAGTTCCTTTAATATTAGGAGCACCTGATATGGCTTTTCCTCGAATAAATAATATGAGATTTTGGTTACTTCCACCTGCTTTAATTTTATTACTTTCTTCGGGAGCAGTAGAAAGAGGGGTTGGTACTGGTTGAACTGTTTATCCTCCA…
	OK081638	--------------------------------------------TTCTTTATATTTTTTATTT-GGTGTTTGATCTGGGTTAGTTGGGACTGCT-T-TGAGGTTATTGATTCGTGCTGAGTTAGGTCAGCCAGGT------GCTTTATTAGGAGATGATCAGTTGTATAATGTTATTGTTACTGCTCATGCTTTTGTTATAATTTTTTTTTTGGTTATACCAGTTATAATTGGAGGTTTTGGAAATTGATTAGTTCCTTTAATGCTTGGAGCGCCAGATATAGCGTTTCCTCGAATAAATAATATAAGATTCTGACTCCTTCCTCCTGCTTTAGTTTTACTATTATCTTCTGCTGCTGTTGAAAGCGGGGCCGGAACTGGGTGAACAGTATATCCTCCT…
	OM456724	---------------------------------------------------TATTTTTTTGTT-GGTGTTTGATCTGGGTTAGTTGGGACTGCT-T-TAAGACTTCTTATTCGGGCTGAGTTAGGTCAGCCAGGT------GTTTTTTTAGGGGATGACCAACTATACAATGTTATTGTTACTGCTCATGCTTTTGTAATAATTTTTTTTTTAATTATACCTGTAATGATTGGTGGTTTTGGGAATTGGCTTGTGCCTTTAATATTAGGGGCCCCAGATATGGCTTTTCCTCGTATAAATAATATAAGGTTTTGACTTCTTCCACCTGCTTTAATTCTTTTATTATTTTCTGCTGCAGTTGAGAGTGGAGCGGGGACTGGATGAACTGTGTATCCTCCT…
	OM456731	---------------------------------------------TTCTTATATTTTTTGTTT-GGAGTATGATCTGGTTTAGTTGGAACTGCT-T-TAAGTATGCTTATTCGTGCTGAGCTAGGGCAGCCAGGT------TCTTTATTAGGAGATGATCAGCTTTATAATGTTATTGTTACTGCTCATGCTTTTGTAATAATTTTTTTTTTAGTTATGCCTGTAATAATTGGGGGGTTTGGAAATTGGTTAGTTCCTTTAATATTAGGTGCTCCTGATATGGCATTTCCTCGAATAAATAATATAAGTTTTTGGTTATTGCCGCCAGCTTTGTCTCTTTTATTGTTTTCTGCTGCTGTTGAAAGGGGTGCTGGTACTGGGTGAACTGTTTATCCTCCC…
	MN205515	------------------------------------------------------TTTTTATTT-GGTGTGTGGTCTGGTTTAGTTGGGACTGCT-T-TGAGTTTGTTAATTCGTGCTGAGTTGGGTCAGCCTGGG------TCTTTATTGGGAGATGATCAGTTATATAATGTGATTGTAACTGCTCATGCTTTTGTAATAATTTTTTTTTTAGTTATGCCAGTTATAATTGGTGGTTTTGGTAATTGGTTGGTTCCTTTAATGTTAGGGGCTCCAGACATAGCTTTTCCACGAATAAATAATATGAGATTTTGGTTGTTGCCACCTGCTTTAACTTTGTTGTTATCGTCTGCTGCTGTTGAAAGTGGGGCTGGGACGGGTTGAACGGTGTATCCTCCC…
	OM456723	--------------------------------------------TTCTTTATATTTTTTGCTT-GGTGTTTGGTCTGGGTTAGTGGGGACTGCT-T-TAAGGTTGTTAATTCGAGCTGAGTTAGGTCAGCCTGGG------GCTTTATTAGGAGATGACCAACTTTATAATGTGATTGTGACTGCTCATGCTTTTGTTATAATTTTTTTTTTAGTGATACCTGTAATAATTGGTGGGTTTGGAAATTGGTTGGTTCCTTTAATATTAGGGGCTCCTGATATAGCTTTTCCTCGTATAAATAATATGAGATTTTGGCTTCTTCCTCCTGCTTTAGTGCTTCTTTTATCTTCGGCTGCAGTTGAGAGTGGTGCGGGGACTGGCTGAACAGTGTACCCTCCT…
	MG422137	--------------------------------------------TTCTTTATATTTTTTATTT-GGTGTTTGATCTGGGTTAGTTGGTACTGCA-T-TAAGTTTATTAATTCGAGCTGAGTTAGGGCAACCAGGT------TCTTTATTAGGAGATGATCAGCTTTATAATGTAATTGTTACTGCTCATGCTTTTGTAATAATTTTTTTTTTAGTTATACCTGTAATAATTGGTGGTTTTGGAAATTGACTTGTTCCTTTAATGTTAGGAGCTCCTGATATGGCTTTTCCTCGTATAAATAATATAAGGTTTTGACTTCTTCCTCCTGCTTTAATTCTTCTTTTATCTTCTGCTGCAGTTGAGAGGGGGGCAGGTACTGGGTGAACAGTATACCCTCCT…
	AJ436912	--------------------------------------------TTCTTTATATTTTTTATTT-GGTGTTTGGTCTGGGTTGGTAGGAACGGCT-T-TAAGCTTATTAATTCGAGCTGAGTTAGGTCAACCAGGA------TCTTTATTAGGGGATGACCAACTTTATAATGTAATTGTTACTGCTCATGCTTTTGTAATAATTTTTTTTTTAGTTATACCTGTTATAATTGGTGGGTTTGGAAATTGGCTTGTTCCTTTAATACTAGGGGCTCCTGATATGGCTTTTCCTCGTATAAATAATATAAGATTTTGACTTCTTCCTCCTGCTTTAATTCTTCTTTTATCTTCTGCTGCAGTTGAAAGAGGTGCTGGAACAGGTTGGACAGTTTATCCTCCT…
	OM456722	--------------------------------------------TTCTTTATATTTTTTATTT-GGTGTTTGATCTGGGTTAGTAGGGACTGCT-T-TAAGTTTATTAATTCGAGCTGAGTTAGGTCAGCCAGGG------TCTTTGTTAGGGGATGACCAACTTTATAATGTAATTGTTACTGCTCATGCTTTTGTAATAATTTTTTTTTTAGTGATACCTGTTATAATTGGTGGGTTTGGGAATTGGCTTGTTCCTTTAATATTAGGTGCTCCTGATATAGCTTTTCCTCGAATAAATAATATAAGATTTTGGCTTCTTCCTCCTGCTTTAATTCTTCTTTTATCTTCTGCTGCAGTTGAAAGAGGGGCTGGGACTGGTTGAACAGTGTATCCTCCT…
	OM456727	--------------------------------------------TTCTTTATATTTTTTATTT-GGAGTTTGATCTGGATTAGTTGGAACTGCT-T-TAAGCTTATTAATTCGGGCTGAATTAGGTCAGTCAGGT------TCTTTACTTGGAGATGATCAGCTTTATAATGTAATTGTTACTGCTCATGCTTTTGTTATAATTTTTTTTTTAGTTATACCAGTTATAATTGGAGGATTTGGTAATTGGTTAGTTCCTTTAATATTAGGAGCTCCAGATATGGCTTTTCCTCGTATAAATAATATAAGATTTTGATTATTACCTCCTGCTTTGACTCTTTTATTATTTTCTGGAGCTATTGAAAGAGGAGTTGGAACTGGATGAACTGTGTATCCTCCT…
	OM456728	------------------------------------------------TTATATTTTTTGTTT-GGTGTATGATCTGGTTTAATTGGTACTGCT-T-TAAGATTATTAATTCGTGCTGAATTAGGTCAACCTGGT------TCTTTATTAGGAGATGATCAGTTATATAATGTTATTGTAACTGCTCATGCTTTTGTTATAATTTTTTTTTTAGTAATACCTGTAATGATTGGAGGATTTGGTAATTGGTTAGTTCCTTTAATATTAGGAGCTCCTGATATGGCTTTTCCTCGAATAAATAATATAAGATTTTGATTATTACCTCCTGCTTTAATTTTATTATTATTTTCTGGATTAATTGAAAGAGGAGTAGGAACTGGTTGGACTGTTTATCCTCCT…
	OM456721	--------------------------------------------TTCTTTATATTTTTTATTT-GGTGTTTGATCAGGTTTAGTTGGTACTGCT-T-TAAGTTTATTAATTCGTGCAGAGTTAGGTCAGCCTGGT------TCTTTATTAGGAGATGATCAGCTTTATAATGTTATTGTAACTGCTCATGCTTTTGTTATAATTTTTTTTTTAGTTATACCAGTAATAATTGGTGGATTTGGAAATTGATTAGTTCCTTTAATATTAGGAGCTCCTGATATAGCTTTTCCTCGAATAAATAATATAAGATTTTGACTTTTACCTCCAGCTTTAACTCTTTTATTATTTTCTGGAGCTGTTGAAAGAGGAGCTGGAACAGGGTGAACTGTTTATCCTCCT…
	KF935535	--------------------------------------------TTCTTTATATTTTTTATTT-GGTGTTTGATCTGGTTTAGTTGGGACTGCT-T-TAAGCTTATTAATTCGTGCTGAATTAGGTCAACCGGGT------TCTTTATTAGGAGATGATCAGCTTTATAATGTTATTGTTACTGCTCATGCTTTTGTTATAATTTTTTTTTTAGTAATACCTGTGATAATTGGTGGATTTGGAAACTGATTAGTTCCTTTAATACTAGGAGCTCCTGATATGGCTTTCCCTCGTATAAATAATATAAGATTTTGACTTTTACCTCCAGCTTTAACTCTTTTATTATTTTCTGGTGCTATTGAAAGTGGAGCTGGAACTGGGTGAACAGTTTATCCTCCT…
	KP697768	--------------------------------------------TTCTTTATATTTTTTATTT-GGTGTTTGATCTGGTTTAGTTGGAACTGCT-T-TAAGTTTATTAATTCGTGCAGAATTAGGACAGCCTGGT------TCTTTATTAGGTGATGATCAGCTTTATAATGTTATTGTTACTGCTCATGCTTTTGTTATAATTTTTTTTTTAGTTATACCTGTAATAATTGGAGGATTTGGAAATTGATTGGTTCCTTTAATATTAGGAGCTCCTGATATGGCCTTTCCTCGAATAAATAATATAAGATTTTGGCTTTTACCTCCAGCTTTAACTTTATTGTTATTTTCTGGGGCTATTGAAAGAGGAGCTGGAACAGGGTGAACTGTTTATCCTCCT…
	OM456734	--------------------------------------------TTCTTTATATTTTTTATTT-GGTGTTTGATCTGGTTTAGTTGGAACTGCT-T-TAAGTTTACTGATTCGTGCTGAATTAGGACAACCTGGT------TCTTTATTAGGTGATGATCAGTTATATAATGTTATTGTTACTGCTCATGCTTTTGTTATAATTTTTTTTTTAGTTATGCCTGTAATAATTGGTGGTTTTGGGAATTGGTTAGTTCCTTTAATATTAGGGGCTCCTGATATAGCTTTTCCTCGTATAAATAATATAAGATTTTGACTTTTACCTCCAGCTTTGACTTTATTATTATTTTCTGGAGCAATTGAAAGTGGAGCTGGTACAGGATGAACTGTTTATCCTCCT…
	AJ436921	--------------------------------------------TTCTTTATATTTTTTATTT-GGTGTTTGGTCTGGGTTAGTTGGGACTGCT-T-TAAGGTTGTTAATTCGTGCTGAATTAGGGCAACCTGGT------TCTTTATTAGGAGATGATCAGCTTTACAATGTTATTGTTACTGCTCATGCTTTTGTAATAATTTTTTTTTTAGTTATACCTGTAATAATTGGGGGGTTTGGAAATTGATTAGTTCCGTTAATATTAGGTGCTCCTGATATGGCTTTTCCTCGTATAAACAATATAAGATTTTGGTTATTGCCTCCTGCTTTAATTCTTTTATTATCTTCTGCTGCTGTTGAGAGAGGGGCTGGTACTGGATGAACTGTGTATCCTCCT…
	MN205513	---------------------------------------------TCTTTATATTTTTTATTT-GGTGTTTGGTCTGGGTTAGTTGGAACGGCT-T-TAAGGTTACTAATTCGTGCTGAGTTAGGACAACCTGGG------TCTTTATTAGGTGATGATCAATTATATAATGTAATTGTGACTGCTCATGCTTTTGTTATAATTTTTTTTTTAGTTATACCTGTTATAATTGGTGGATTTGGAAATTGATTAGTTCCTTTAATATTAGGGGCGCCTGATATAGCATTTCCTCGAATAAATAACATAAGGTTTTGATTACTTCCTCCTGCTTTAATTCTTTTATTGTCTTCTGCTGCAGTTGAAAGAGGAGCTGGGACTGGTTGAACAGTTTATCCTCCT…
	OM456733	--------------------------------------------TTCTTTATATTTTTTATTT-GGTGTTTGATCTGGATTAGTAGGTACTGCT-T-TAAGTTTACTTATTCGTGCTGAGTTAGGGCAGCCTGGG------GCTTTATTAGGAGATGATCAACTTTATAATGTTATTGTTACTGCTCATGCTTTTGTAATAATTTTTTTTTTAGTTATACCTGTAATAATTGGTGGATTTGGAAATTGGTTAGTTCCTTTAATATTAGGAGCTCCTGATATAGCGTTTCCTCGTATAAATAATATAAGATTTTGGCTTCTTCCTCCTGCTTTAATTCTTTTATTATCTTCTGCTGCAGTTGAAAGTGGTGCTGGGACTGGGTGGACTGTGTATCCTCCT…
	OM456725	---------------------------------------------TCTTTATATTTTTTATTT-GGTGTTTGATCTGGTTTAGTTGGTACTGCT-T-TAAGCTTGTTAATTCGTGCTGAGTTAGGTCAGCCTGGT------TCTTTATTAGGAGATGATCAGCTTTACAATGTGATTGTTACTGCTCATGCTTTTGTTATAATTTTTTTTTTAGTTATGCCTGTTATAATTGGTGGGTTTGGAAATTGGTTAGTTCCTTTAATATTAGGAGCTCCTGATATAGCTTTTCCTCGAATAAATAATATAAGATTTTGATTGCTTCCTCCTGCTTTAATTCTTTTGTTGTCTTCTGCTGCAGTTGAAAGGGGGGCTGGAACTGGGTGAACTGTTTATCCTCCT…
	OP265741	--------------------------------------------TTTTTTATATTTTTTATTT-GGTGTTTGATCTGGATTAGTTGGTACTGCT-T-TAAGATTATTAATTCGTGCTGAGTTAGGACAACCTGGA------TCTTTATTAGGAGATGATCAACTTTATAATGTAATTGTTACAGCACATGCTTTTGTAATAATTTTTTTTTTAGTTATGCCTGTTATAATTGGTGGATTTGGAAATTGGTTAGTTCCATTAATATTAGGAGCTCCTGATATAGCTTTTCCTCGAATAAATAATATAAGATTTTGGCTTCTTCCTCCTGCTTTAATTCTTTTACTATCTTCTGCTGCAGTTGAAAGAGGTGCTGGAACTGGATGAACTGTTTATCCTCCT…
	OP104803	--------------------------------------------TTCTTTATATTTTTTATTT-GGTGTGTGGTCTGGTTTGGTAGGAACTGCT-T-TAAGTTTGTTAATCCGTGCTGAATTAGGACAGCCTGGT------GCTTTATTAGGAGATGATCAATTATACAATGTTATTGTAACTGCACATGCTTTTGTTATAATTTTTTTTTTAGTTATGCCAGTTATAATTGGTGGTTTTGGAAATTGATTAGTTCCGTTAATGTTAGGAGCTCCTGATATAGCTTTTCCTCGTATAAATAATATAAGATTTTGATTATTGCCTCCTGCTTTAGTTTTATTATTATCTTCTGCTGCTGTAGAAAGTGGAGCAGGTACTGGTTGAACAGTATACCCCCCT…
	OM456729	--------------------------------------------TTCTTTATATTTTTTATTT-GGTGTTTGGTCTGGTTTAGTTGGAACTGCT-T-TGAGTTTATTAATTCGTGCTGAATTAGGGCAACCTGGT------TCTTTATTAGGAGATGATCAACTTTATAATGTTATTGTTACTGCTCATGCTTTTGTAATAATTTTTTTTTTAGTTATACCAGTTATAATTGGTGGTTTTGGAAATTGATTAGTTCCTTTAATATTAGGAGCTCCTGATATAGCGTTTCCTCGAATAAATAATATAAGTTTTTGGTTATTACCTCCTGCTTTAATTCTTTTATTATCTTCTGCTGCTGTAGAGAGTGGGGCTGGTACTGGTTGAACAGTTTATCCTCCA…
	MW021909	--------------------------------------------TACTCTTTATTTTCTGTTT-GGAATTTGGTCGGGTTTGGTTGGTACTGCC-C-TGAGTCTTTTGATTCGGGCTGAGCTTGGGCAGCCGGGG------GCCCTTTTGGGTGACGACCAGCTTTATAATGTTATCGTCACGGCCCACGCTTTTGTTATGATTTTTTTTCTTGTAATGCCTGTTATGATCGGGGGTTTCGGTAATTGGCTGGTTCCTCTGATGTTGGGGGCTCCAGATATGGCTTTTCCTCGAATAAATAATATGAGTTTTTGGCTGTTGCCCCCTTCTCTGACTCTTTTGCTCAGTTCTGCTGCGGTTGAGAGTGGGGCTGGAACTGGTTGAACGGTTTACCCCCCT…
	KP697714	--------------------------------------------TACTCTTTATTTCTTGTTT-GGTATTTGGTCTGGTTTGGTGGGAACTGCT-T-TAAGTCTTCTGATTCGTGCTGAGTTGGGGCAGCCGGGG------GCTCTTTTAGGAGACGATCAGTTGTATAATGTGATTGTTACGGCACACGCCTTTGTTATAATCTTCTTTCTTGTGATGCCTGTAATAATTGGAGGATTCGGAAATTGATTAGTTCCCTTAATGTTGGGTGCTCCTGATATGGCTTTTCCTCGTATAAATAATATAAGTTTTTGGTTGCTTCCGCCTTCACTGACTTTGTTATTGAGCTCAGCTGCAGTGGAGAGGGGAGCTGGGACCGGTTGGACAGTCTATCCCCCT…
	KT736304	---------------------------------------------TCTTTATATTTTCTTTTT-GGTGTTTGGTCTGGTCTGGTTGGGACTGCT-T-TAAGTTTATTAATTCGTGCTGAACTAGGGCAGCCCGGT------TCTTTGCTTGGAGATGATCAGTTATACAATGTAATTGTTACTGCACATGCTTTTGTCATAATTTTTTTTTTAGTTATACCAGTAATAATTGGTGGTTTTGGTAATTGGCTGGTTCCATTAATGTTAGGGGCCCCGGATATGGCTTTCCCTCGAATAAACAACATGAGATTTTGATTGTTACCTCCAGCTCTTTGTCTTCTTCTTTCTTCTGCAGCTGTAGAAAGAGGAGCTGGAACTGGGTGAACTGTGTATCCTCCT…
	KT730623	---------------------------------------------TCTTTGTATTTTCTTTTT-GGTGTTTGATCTGGGCTTGTCGGGACTGCT-T-TAAGTCTTTTAATTCGTGCTGAGCTAGGGCAGCCTGGT------GCCTTGTTAGGTGATGACCAGTTGTATAATGTAATTGTTACCGCACATGCTTTTGTAATAATTTTTTTTCTTGTTATGCCAGTTATAATTGGGGGGTTCGGGAACTGGTTGGTACCTTTAATATTAGGTGCCCCAGACATGGCTTTCCCTCGAATAAATAATATAAGGTTTTGGTTGCTGCCTCCCGCTTTAACTTTGCTCTTGTCATCTGCTGCCGTGGAGAGGGGTGCTGGGACTGGTTGAACAGTTTACCCACCG…
	MZ216575	---------------------------------------------TCTTTATATTTTTTATTT-GGGGTGTGGTCTGGCTTAGTAGGGACTGCT-T-TAAGTTTACTAATTCGGGCTGAGCTAGGGCAGCCTGGT------GCTTTGTTGGGGGATGATCAGCTTTATAATGTCATTGTAACTGCTCATGCTTTTGTAATGATTTTTTTTTTAGTGATGCCAGTTATAATCGGAGGATTTGGTAATTGGTTGGTTCCGTTGATGTTAGGGGCGCCAGACATAGCTTTTCCTCGGATGAATAACATAAGGTTCTGGTTGTTGCCTCCTGCATTGACTTTGCTTCTTTCTTCAGGGGCTGTTGAGAGAGGGGCAGGGACGGGCTGGACTGTCTATCCTCCG…
	OK081746	-----------------------------------------------------------------------GGTCAGGTCTAGTAGGTTCTGCA-T-TAAGATTGTTAATTCGAGCAGAATTAGGTCAGCCGGGG------GCACTATTAGGAGATGATCAGTTATATAACGTTATTGTAACTGCTCACGCTTTTGTAATAATTTTTTTTCTTGTTATGCCTGTAATAATTGGAGGTTTCGGGAACTGGTTAGTTCCGTTAATGTTAGGAGCCCCGGATATGGCTTTTCCTCGTATAAATAACATGAGATTTTGATTATTACCCCCTGCTTTGAGTCTATTATTAGCTTCGGGGGCTGTGGAAACAGGAGTTGGAACAGGATGGACGGTTTATCCCCCT…
	OK081720	--------------------------------------------GACTTTATATTTTTTATTT-GGTGTTTGGTCGGGTCTGGTAGGTTCTGCG-C-TAAGACTATTAATTCGAGCAGAATTAGGCCAGCCGGGA------GCGTTATTAGGCGATGATCAGTTATACAATGTGATTGTAACTGCTCATGCTTTTGTAATAATTTTTTTTCTTGTTATGCCTGTAATAATTGGAGGATTCGGGAATTGACTGGTTCCATTAATGTTAGGGGCCCCAGATATGGCTTTCCCCCGTATAAATAATATGAGATTTTGACTATTACCCCCCGCTTTAAGTTTGTTGTTAGCTTCAGGGGCGGTGGAAACAGGAGTTGGAACAGGGTGAACAGTTTATCCCCCT…
	OP104795	--------------------------------------------TTCTTTGTATTTTTTATTT-GGTGTATGGTCTGGTCTAGTAGGAACAGCT-T-TAAGAATGCTGATTCGTGCTGAGTTAGGTCAGCCAGGG------GCTTTATTGGGGGATGATCAGTTATATAATGTTATTGTTACTGCTCATGCTTTTGTAATAATTTTTTTTTTAGTAATGCCAGTTATAATTGGTGGCTTTGGTAATTGGTTAGTTCCTCTTATATTGGGGGCTCCTGATATGGCTTTCCCTCGTATAAATAATATAAGATTTTGGTTATTGCCCCCAGCTTTAACGCTTTTGTTGACTTCTGGGGCTGTCGAAAGAGGGGCTGGGACTGGTTGAACAGTTTACCCTCCT…
	OP104804	---------------------------------------------------------------------ATGGTCTGGCTTAGTGGGTACGGCT-T-TAAGACTGTTAATTCGTGCTGAGTTAGGTCAGCCTGGA------GCATTATTAGGTGATGATCAATTATATAATGTTATTGTTACGGCTCATGCGTTTGTTATAATTTTTTTTTTAGTAATGCCTGTAATAATTGGTGGTTTTGGAAATTGGTTGGTTCCGCTAATATTAGGTGCTCCGGATATAGCATTTCCTCGAATAAATAATATAAGGTTTTGATTGTTACCTCCTGCTTTAACTCTTTTATTGACTTCTGGGGCTGTTGAAAGAGGGGCGGGTACTGGTTGGACAGTTTACCCTCCC…
	MW000010	--------------------------------------------TTCTTTATATTTCTTATTT-GGTGTTTGAAGTGGATTGGTTGGTACTGCT-T-TAAGTCTTCTTATTCGAGCTGAGTTAGGTCAGCCAGGT------GCTTTACTAGGTGATGATCAGCTTTATAATGTTATTGTAACAGCTCACGCTTTTGTTATAATTTTTTTTTTAGTTATGCCCGTAATGATTGGTGGATTTGGAAATTGGTTAGTTCCTTTAATGTTGGGTGCCCCTGATATAGCTTTCCCTCGAATAAATAACATGAGTTTTTGATTGCTTCCTCCTGCCCTTACTTTGTTATTGTCTTCTGCTGCTGTAGAGAGTGGTGCTGGTACTGGTTGAACTGTTTATCCTCCT…
	KF935545	--------------------------------------------ATCTTTATATTTTTTATTT-GGTGTTTGAAGTGGCTTGGTAGGGACTGCT-C-TAAGTCTTCTAATTCGTGCTGAGTTAGGTCAGCCTGGT------GCATTATTAGGTGACGATCAGTTGTATAACGTTATTGTAACCGCTCATGCTTTTGTAATAATTTTTTTTCTTGTAATACCAGTGATAATTGGGGGATTTGGAAACTGGTTGGTTCCTTTAATGTTAGGAGCCCCAGACATAGCTTTTCCTCGAATAAACAATATAAGGTTTTGGTTGTTACCTCCTGCTTTAACATTACTTTTATCTTCTGCAGCTGTTGAGAGTGGTGCAGGAACTGGTTGAACTGTTTATCCGCCT…
	AJ436913	--------------------------------------------GTCTTTATATTTTCTTTTT-GGTGTGTGATCTGGGTTAGTTGGAACTGCT-T-TAAGTCTTTTGATTCGTGCTGAGTTGGGGCAGCCGGGA------GCTTTGTTGGGGGACGACCAGCTATATAATGTTATTGTTACGGCTCATGCTTTTGTTATGATTTTTTTTTTAGTTATGCCAGTTATGATTGGGGGATTTGGAAATTGGTTAGTTCCTTTGATGTTGGGGGCCCCTGATATGGCCTTTCCTCGAATAAATAATATAAGGTTTTGGCTCCTTCCTCCTGCTTTAATTCTTCTTTTGTCTTCTGGGGCAGTCGAAAGTGGGGCTGGTACGGGGTGAACTGTTTACCCCCCT…
	KT730640	---------------------------------------------TCTTTATATTTTCTTTTT-GGTGTTTGAAGTGGGTTGGTTGGTACTGCT-T-TAAGTCTTCTAATTCGTGCTGAATTAGGGCAGCCGGGG------GCTCTCTTAGGGGATGATCAGCTTTATAATGTTATTGTAACTGCTCATGCCTTTGTAATAATTTTTTTTTTAGTTATGCCTGTTATAATTGGTGGGTTTGGAAATTGGTTAGTCCCACTTATATTGGGTGCTCCAGATATGGCTTTTCCTCGAATGAACAATATGAGTTTTTGATTATTACCTCCTGCGTTAACTCTTTTATTGTCTTCTGCTTCTGTTGAGAGGGGAGCTGGTACTGGTTGGACAGTTTATCCTCCT…
	MW021908	--------------------------------------------AACTTTATATTTTTTGTTT-GGTATTTGGTCTGGTTTGGTTGGGACTGCT-T-TGAGTCTTTTAATTCGTGCTGAACTTGGCCAGCCCGGG------GCCCTGTTGGGGGATGATCAGTTATATAACGTGATTGTAACAGCACATGCTTTTGTTATGATTTTTTTTCTTGTTATGCCTGTGATGATTGGGGGGTTTGGAAATTGGTTAGTTCCTCTAATGTTGGGTGCTCCTGATATGGCTTTTCCTCGAATGAATAATATAAGTTTTTGATTATTGCCTCCTTCTCTTACGCTTTTGTTGAGTTCTGCTGCGGTGGAGAGGGGAGCTGGGACTGGTTGGACCGTGTATCCTCCC…
	MZ216573	---------------------------------------------TCCTTATATTTTTTATTT-GGAGTGTGGTCTGGGTTAGTTGGGACTGCT-T-TGAGGTTATTAATTCGTGCTGAGTTAGGGCAGCCTGGG------GCTTTGTTGGGTGACGATCAGTTATACAATGTTATTGTAACTGCTCATGCGTTTGTAATAATTTTTTTTTTAGTGATACCTGTTATAATTGGGGGTTTTGGTAATTGGTTGGTTCCCCTTATATTGGGGGCTCCTGATATGGCCTTTCCTCGTATGAACAATATAAGGTTTTGGCTTTTACCTCCTGCGTTAACCCTCTTACTTTCTTCGGGTGCGGTTGAAAGGGGGGCTGGAACTGGGTGGACTGTTTATCCCCCG…
	MN794689	--------------------------------------------TACTYTTTATTTTCTCTTT-GGTATTTGGTCTGGTTTAGTTGGTACCGCT-C-TGAGTCTGTTAATTCGGGCTGAGTTAGGTCAGCCGGGA------GCGCTTTTAGGAGATGACCAGTTGTATAATGTTATTGTTACTGCTCATGCTTTTGTAATGATTTTTTTTCTTGTAATGCCTGTAATGATTGGAGGTTTTGGAAATTGGTTGGTTCCGCTGATGCTGGGTGCTCCTGATATGGCGTTTCCTCGTATAAATAATATAAGTTTTTGGTTGCTTCCTCCGTCTTTAACTCTTCTGCTGAGCTCTGCTGCGGTGGAAAGGGGGGCTGGGACTGGTTGAACGGTTTATCCTCCT…
	AJ436918	--------------------------------------------CTCTTTATATTTTCTTTTT-GGTGTTTGGTCTGGGCTGGTGGGGACTGCC-T-TAAGTTTATTAATTCGTGCAGAATTAGGGCAGCCGGGT------GCTTTATTAGGTGATGATCAGTTGTATAATGTAATTGTCACTGCTCATGCATTTGTGATGATTTTTTTTTTAGTTATGCCTGTGATGATTGGTGGTTTTGGAAATTGGCTTGTTCCTTTAATGTTAGGTGCTCCGGACATGGCTTTTCCTCGAATAAATAATATAAGTTTCTGGTTGTTACCTCCAGCTCTCATTTTATTACTATCTTCTGGGGCAGTTGAAAGCGGGGCTGGAACGGGGTGGACTGTATATCCTCCT…
	OK081642	---------------------------------------------------------------------TTGGTCTGGGTTAGTTGGTACTGCT-T-TAAGTTTATTAATTCGTGCGGAGTTAGGGCAGCCTGGT------TCTTTGCTTGGGGATGATCAGTTATACAATGTTATTGTTACTGCTCATGCTTTTGTTATAATTTTTTTTTTAGTTATGCCTGTTATAATTGGGGGGTTTGGAAACTGATTAGTACCATTAATATTAGGAGCTCCTGATATAGCATTTCCTCGTATAAATAATATGAGATTTTGACTTTTACCTCCTGCTCTCTGTTTATTACTTTCTTCTGCGGCCGTAGAGAGGGGGGCTGGTACTGGTTGAACTGTTTATCCTCCT…
	GU227123	---------------------------------------------------TATTTTTTATTT-GGNNTTTGGTCNGGTCTAGTAGGGTCTGCT-C-TAAGTCTACTGATTCGAGCAGAGCTAGGTCAGCCTGGA------GCTTTGTTGGGAGACGATCAACTTTATAATGTGATTGTTACTGCACATGCTTTTGTTATGATTTTTTTTTTAGTTATGCCTGTTATGATTGGGGGATTTGGAAACTGGTTAGTTCCTTTAATGTTAGGAGCCCCANATATAGCTTTTCCTCGGATAAATAATATGAGATTTTGATTATTGCCCCCGGCTTTGACTCTTTTGTTAGCCTCTGGGGCAGTTGAAAGGGGAGTTGGAACAGGTTGAACTGTATATCCTCCA…
	MW118025	---------------------------------------------ACTTTGTATTTTTTATTT-GGAGTTTGGTCTGGTCTGGTTGGTTCTGCT-T-TAAGTTTATTGATTCGAGCAGAATTAGGTCAGCCTGGA------GCTTTGTTGGGAGATGATCAACTTTATAATGTGATTGTTACTGCACATGCTTTTGTTATGATTTTTTTTTTGGTTATGCCTGTTATGATTGGGGGATTTGGTAATTGGTTAGTTCCTTTAATGTTAGGGGCCCCAGATATAGCTTTTCCTCGAATAAATAATATGAGATTTTGATTGTTGCCTCCTGCTTTAACTCTTTTGTTAGCTTCTGGGGCAGTTGAGAGGGGAGTTGGAACAGGTTGAACTGTTTATCCTCCA…
	OQ323332	--------------------------------------------GTCTTTATATTTTCTTTTT-GGTGTTTGGTCTGGGTTGGTTGGAACTGCT-T-TGAGGTTATTAATTCGGGCTGAGTTGGGGCAGCCAGGT------GCTCTGTTAGGGGATGATCAGTTGTATAATGTGATTGTTACTGCTCATGCTTTCGTTATGATTTTTTTTTTAGTTATGCCGGTTATGATTGGTGGGTTCGGGAATTGATTAGTTCCTTTAATGCTTGGTGCCCCGGATATGGCTTTTCCTCGTATAAATAATATGAGATTTTGATTATTACCGCCTGCTCTTGTTTTATTACTTTCGTCTGGTGCTGTAGAAAGTGGGGCTGGGACCGGTTGAACTGTGTACCCTCCT…
	KU197832	----------------------------------------------------ATTTTTTGTTT-GGAATTTGGTCTGGTTTGGTTGGGACTGCT-T-TAAGTCTTTTGATTCGGGCTGAGTTAGGTCAGCCTGGG------GCTCTTTTGGGTGATGACCAGTTGTATAATGTTATTGTTACTGCTCATGCTTTTGTTATAATTTTTTTTCTTGTTATGCCGGTAATAATTGGTGGGTTCGGAAATTGGTTGGTTCCATTAATGTTAGGTGCTCCTGATATGGCTTTTCCTCGAATAAATAATATGAGTTTTTGGTTGTTGCCTCCTTCTTTAACTCTTTTGTTGAGCTCTGCTGCTGTAGAGAGAGGGGCTGGTACTGGTTGGACGGTTTATCCTCCT…
	MK047679	------------------------------CATAAAGATATTGGTTCTTTATATTTTTTATTT-GGAGTTTGGTCTGGTCTAGTTGGTACTGCA-T-TAAGTCTTTTAATTCGTGCTGAATTAGGGCAGCCGGGT------GCTTTACTTGGTGACGACCAGCTTTATAATGTAATTGTTACAGCTCATGCTTTTGTAATAATTTTTTTTTTAGTTATGCCTGTTATAATTGGAGGATTTGGTAATTGATTAGTACCGTTAATGTTAGGTGCTCCTGATATGGCTTTTCCGCGAATAAATAACATAAGTTTTTGGCTTTTACCTCCTGCTTTAATTCTTCTTTTATCTTCTGGTGCTGTAGAAAGAGGAGCTGGAACTGGTTGAACTGTGTACCCTCCT…
	KF935537	--------------------------------------------TTCTTTATATTTCTTATTT-GGTGTGTGGTCTGGGTTGGTTGGCACTGCT-C-TTAGATTACTTATTCGGGCTGAGTTAGGTCAGCCGGGT------TCTTTATTAGGTGACGATCAGTTATACAATGTTATTGTTACTGCTCATGCTTTTGTTATAATTTTTTTTTTAGTTATGCCCGTTATAATTGGTGGTTTTGGAAATTGATTAGTCCCTTTAATGTTGGGGGCTCCTGATATGGCTTTCCCTCGAATAAATAATATAAGATTTTGACTTTTACCTCCTGCTCTTACTCTTTTACTTTTTTCTGCTGCTGTTGAAAGAGGTGCTGGAACTGGTTGGACTGTTTACCCTCCT…
	OK081738	--------------------------------------------GTCTTTATATTTTCTTTTT-GGTGTTTGGTCTGGTCTTGTCGGAACGGGT-T-TGAGAATATTAATTCGAGCTGAGCTTGGGCAGCCTGGT------GCTTTACTTGGAGATGACCAGTTATATAATGTTATTGTTACTGCTCATGCTTTTGTTATAATTTTTTTTTTGGTTATGCCGGTTATGATTGGAGGTTTTGGAAATTGGTTAGTTCCTTTAATGTTGGGAGCACCAGATATGGCTTTTCCTCGTATAAATAATATGAGATTTTGATTACTACCTCCTGCTTTGGTTTTATTACTCTCTTCTGCTGCTGTAGAGAGTGGTGCTGGAACTGGTTGGACTGTTTATCCGCCT…
	MZ216579	---------------------------------------------TCTTTATATTTTTTATTT-GGTGTATGGTCTGGTTTGGTTGGTACGGCA-T-TGAGGTTATTGATTCGAGCAGAATTGGGTCAGCCTGGT------GCATTGTTGGGAGATGATCATTTGTATAATGTTATTGTTACAGCTCATGCTTTTGTTATAATTTTTTTTTTAGTTATGCCAGTAATAATTGGTGGTTTTGGTAATTGGTTGGTTCCTTTAATATTAGGGGCACCGGATATAGCTTTTCCTCGTATAAATAATATAAGGTTTTGACTATTACCTCCAGCGTTAACATTGTTGCTTGTTTCAGGAGCAGTGGAAAGAGGCGTAGGTACTGGTTGAACTGTTTATCCTCCT…
	MK047686	------------------------------CATAAAGATATTGGTTCTTTATATTTTTTATTT-GGAGTATGATCAGGTTTGGTTGGGACTGCT-T-TGAGATTACTAATTCGTGCTGAGCTTGGCCAGCCTGGG------GCTTTGTTGGGCGATGACCAGTTATATAATGTTATTGTAACAGCTCATGCTTTTGTAATAATTTTTTTTTTAGTTATACCGGTGATGATTGGTGGATTTGGAAATTGGTTGGTTCCTCTAATATTGGGGGCGCCTGACATAGCATTTCCGCGGATAAATAATATGAGATTTTGACTTTTACCGCCTGCTTTAGTTTTGCTTCTGTCTTCGGGAGCAGTAGAAAGTGGTGTTGGCACTGGATGAACAGTCTATCCTCCT…
	AJ436896	--------------------------------------------TTCTTTATATTTTTTATTT-GGAGTTTGGTCTGGGCTGGTTGGTACGGCC-C-TTAGCCTCTTAATTCGTGCTGAGCTAGGGCAGCCCGGG------GCTTTATTAGGAGACGATCAGCTGTATAATGTGATTGTAACTGCTCATGCTTTTGTAATAATTTTTTTTTTAGTTATACCAGTAATGATTGGTGGGTTTGGAAATTGGCTTGTTCCTCTAATACTGGGGGCCCCTGATATGGCCTTTCCTCGTATAAACAACATAAGCTTTTGGTTGTTACCGCCTGCTTTAACTCTTCTTTTGTCTTCTGGGGCAGTCGAGAGTGGGGCGGGCACGGGCTGGACTGTATACCCTCCT…
	ON021871	-----------------------------------------------------------ATTT-GGAGTTTGGTCTGGGCTTATTGGCACTGCT-T-TAAGTCTATTAATTCGTGCTGAGCTAGGGCAACCAGGA------GCTTTGCTAGGAGACGATCAGTTGTATAATGTTATTGTTACTGCTCATGCTTTTGTAATGATTTTTTTTTTGGTTATACCTGTGATAATTGGAGGGTTTGGAAATTGGTTAGTTCCATTAATGTTGGGGGCCCCTGATATGGCTTTTCCTCGAATAAATAATATAAGGTTCTGGCTTTTGCCGCCTGCTCTTATCCTTCTTTTGTCTTCTGGCGCAGTTGAGAGAGGTGCTGGTACTGGGTGGACTGTGTATCCGCCT…
	OP104801	-----------------------------------------------------------TTTT-GGTGTTTGGTCTGGGCTGGTTGGCACTGCT-T-TAAGTCTGTTAATTCGTGCTGAGTTGGGGCAGCCTGGG------GCGTTATTGGGTGATGATCAGTTATATAATGTAATTGTGACAGCGCATGCTTTTGTAATGATTTTTTTTTTGGTTATACCTGTAATGATTGGAGGATTTGGAAATTGACTTGTGCCTTTAATGTTGGGGGCTCCTGATATAGCTTTTCCTCGAATGAATAACATGAGGTTTTGGTTATTGCCGCCTGCTTTAACCTTGTTGTTGTCTTCGGCTGCTGTAGAAAGTGGGGCTGGAACTGGGTGAACTGTTTATCCTCCA…
	ON357598	---------------------------------------------TCTTTATATTTTCTTTTT-GGTGTATGATCTGGGTTAGTTGGAACAGCT-T-TGAGACTATTAATTCGTGCTGAATTGGGGCAGCCTGGG------GCTTTGCTAGGGGATGATCAGTTATATAATGTGATTGTTACGGCTCATGCATTTGTGATGATTTTTTTTTTAGTGATGCCGGTAATGATTGGTGGATTTGGAAATTGACTTGTTCCATTAATGTTAGGGGCTCCGGATATGGCTTTTCCACGGATAAATAATATGAGTTTTTGGTTGTTGCCACCTGCTTTGACTTTGTTGTTGTCTTCTGCTGCTGTTGAGAGAGGTGCTGGGACTGGGTGGACCGTGTATCCACCT…
	ON357599	----------------------------------------------------------------------------GGTTTGGTTGGAACGGCT-T-TGAGGCTATTAATTCGTGCTGAGTTGGGACAGCCCGGT------GCTTTATTAGGAGATGATCAGTTGTATAATGTGATTGTGACGGCGCATGCTTTTGTGATGATTTTTTTTTTGGTAATGCCTGTTATAATCGGTGGATTTGGAAATTGGCTTGTTCCTTTAATGTTGGGGGCGCCTGATATAGCTTTTCCTCGAATAAATAATATGAGGTTTTGATTGTTGCCTCCTGCTTTGACTTTATTGTTGTCTTCGGCTGCTGTTGAGAGTGGTGCTGGAACTGGCTGAACAGTCTATCCTCCT…
	OM456698	--------------------------------------------GTCTTTATATTTTCTTTTT-GGTGTATGGTCTGGTTTGGTTGGAACTGCT-T-TGAGTTTGTTGATTCGTGCTGAGTTGGGGCAGCCAGGT------GCCTTATTGGGAGATGATCAATTGTATAATGTAATTGTGACAGCACATGCTTTTGTAATGATTTTTTTTTTGGTAATGCCAGTGATAATTGGTGGGTTTGGAAATTGACTTGTTCCTTTAATGTTGGGGGCTCCTGATATAGCTTTTCCTCGGATAAATAATATGAGATTTTGGTTGTTACCCCCTGCTTTAACTTTGTTGTTATCTTCTGCTGGTGTAGAGAGAGGTGCTGGGACTGGGTGAACGGTTTATCCTCCC…
	OM456718	--------------------------------------------ATCTTTATATTTTCTTTTT-GGTGTATGGTCTGGTTTGGTTGGGACTGCT-T-TGAGTCTATTAATTCGTGCTGAGCTAGGGCAGCCAGGT------GCTTTGTTAGGGGATGATCAGTTGTATAATGTAATTGTGACAGCACATGCTTTTGTAATAATTTTTTTTTTGGTGATGCCAGTAATGATTGGAGGGTTTGGTAATTGGCTTGTTCCTTTAATGTTAGGGGCTCCTGATATGGCTTTTCCTCGAATGAATAATATAAGTTTTTGATTGTTGCCTCCTGCTTTAACTTTATTGTTGTCTTCTGCTGCTGTTGAGAGTGGTGCTGGGACTGGGTGAACAGTTTATCCACCA…
	OK081756	---------------------------------------------------------CTTTTT-GGTGTTTGGTCAGGTTTAGTTGGAACTGCT-T-TAAGGTTGTTAATTCGTGCAGAACTTGGGCAGCCAGGG------GCTTTGTTAGGTGATGATCAATTATACAATGTGATTGTAACTGCTCATGCTTTTGTAATAATTTTTTTTTTGGTTATGCCTTTGATAATTGGTGGGTTTGGAAATTGATTGATTCCTTTAATGTTAGGGGCCCCTGACATAGCTTTTCCTCGAATAAATAATATGAGGTTTTGGTTATTACCTCCTGCTTTAACTTTGTTGTTATTTTCTGCTGCTGTTGAGAGTGGTGCTGGTACTGGTTGAACGGTCTATCCTCCA…
	LC677144	--------------------------------------------TTCTTTATATTTTCTTTTT-GGTGTATGGTCTGGTTTGGTTGGAACTGCT-T-TGAGTTTATTAATTCGTGCAGAACTTGGTCAGCCAGGG------GCTTTATTGGGGGATGATCAGTTATATAATGTAATTGTTACTGCTCATGCTTTTGTTATAATTTTTTTTTTAGTTATGCCTGTAATAATTGGTGGTTTTGGGAATTGATTGGTTCCGTTAATGTTAGGTGCTCCTGATATGGCTTTTCCTCGAATAAATAATATAAGATTTTGGTTGTTACCTCCTGCTTTAACTTTGTTATTATTTTCTGCTGCTGTGGAAAGTGGGGCTGGAACTGGCTGGACTGTTTATCCTCCA…
	OM456719	--------------------------------------------TTCTTTATATTTTCTTTTT-GGTGTTTGGTCTGGGTTGGTAGGAACTGCT-T-TAAGATTGTTAATTCGTGCTGAGTTAGGGCAGCCTGGT------GCTTTATTAGGGGATGACCAGCTATATAATGTTATTGTTACTGCTCATGCCTTTGTTATAATTTTTTTTTTAGTTATACCTGTAATAATTGGTGGTTTTGGAAATTGGTTAGTCCCTCTAATATTAGGAGCTCCTGATATGGCTTTTCCTCGAATAAATAATATAAGGTTTTGACTGCTTCCTCCTTCTTTAACTTTGTTACTATTTTCTGCTGCTGTTGAAAGTGGTGCCGGAACTGGGTGAACTGTTTACCCTCCT…
	KP697761	--------------------------------------------TTCTTTATATTTTCTTTTT-GGTGTTTGATCTGGATTAGTAGGGACTGCT-T-TAAGATTGTTGATTCGTGCTGAATTAGGGCAGCCAGGT------GCTTTATTAGGGGATGATCAATTGTATAATGTTATTGTAACTGCTCATGCCTTTGTTATAATTTTTTTTTTAGTTATACCTGTAATAATTGGTGGTTTTGGAAATTGGTTAGTTCCATTAATATTAGGAGCTCCTGATATGGCTTTTCCTCGAATAAATAATATAAGATTTTGATTGTTACCACCTTCTTTAACTTTATTGTTATTTTCTGCTGCTGTTGAGAGTGGTGCTGGAACTGGGTGGACTGTTTATCCTCCT…
	ON357603	------------------------------------------------------TTTCTTTTT-GGTGTGTGGTCTGGTTTAGTCGGGACAGCT-T-TAAGGTTGTTAATTCGTGCTGAGCTTGGGCAACCTGGG------GCTTTGTTGGGTGATGATCAGTTGTATAATGTTATTGTTACTGCTCATGCGTTTGTAATAATTTTTTTTTTAGTGATGCCTGTTATAATTGGTGGGTTTGGAAATTGGCTTGTGCCACTAATACTTGGGGCTCCGGATATGGCTTTTCCTCGTATAAATAATATGAGATTCTGGCTATTGCCTCCTGCTTTGACTTTGTTACTCTCTTCTGCTGCTGTTGAGAGAGGTGCTGGGACTGGATGAACAGTGTATCCGCCT…
	OM456720	--------------------------------------------TTCTTTATATTTTCTTTTT-GGTGTATGGTCTGGGTTAGTGGGAACGGCT-T-TAAGTTTGTTGATTCGTGCTGAATTAGGACAGCCAGGT------GCTTTATTGGGCGATGATCAATTATATAATGTTATTGTTACAGCTCATGCTTTTGTTATAATTTTTTTTTTGGTAATGCCTGTTATAATTGGAGGTTTTGGAAATTGACTTGTTCCTTTAATATTAGGAGCTCCGGATATAGCTTTTCCTCGTATAAATAATATAAGATTTTGATTATTACCTCCTGCTTTAACTTTATTGCTTTCTTCGGCTGCTGTTGAGAGAGGAGCTGGGACTGGATGAACCGTGTATCCTCCT…
	OM456701	--------------------------------------------TTCTTTATATTTTCTTTTT-GGTGTATGATCAGGGTTGGTTGGAACGGCT-T-TGAGTTTGTTAATTCGTGCTGAGCTTGGGCAACCTGGT------GCTTTGTTAGGTGATGATCAATTGTATAATGTTATTGTTACTGCACATGCTTTTGTTATGATTTTTTTTTTGGTTATGCCTGTTATGATTGGTGGGTTTGGAAATTGACTTGTACCTTTAATGTTGGGGGCTCCTGATATGGCTTTTCCTCGGATAAATAATATAAGATTTTGATTGTTACCTCCTGCTTTAACTTTATTACTCTCGTCTGCTGCTGTTGAAAGGGGAGCTGGAACTGGATGAACGGTGTACCCTCCT…
	KF935524	--------------------------------------------TTCTTTGTATTTTCTTTTT-GGTGTTTGGTCAGGATTGGTTGGAACGGCT-T-TGAGGTTGTTAATTCGGGCTGAGCTTGGGCAACCTGGT------GCTTTATTAGGTGATGATCAATTGTATAATGTTATTGTTACGGCGCATGCTTTTGTAATGATTTTTTTTCTGGTTATGCCTGTTATGATTGGTGGGTTTGGAAACTGACTTGTTCCTTTAATATTAGGGGCTCCGGATATGGCGTTTCCTCGAATAAATAATATGAGGTTTTGATTACTTCCTCCTGCTTTGACCTTATTGCTTTTTTCTGCTGCTGTGGAAAGAGGTGTCGGGACTGGCTGAACGGTTTATCCTCCT…
	KP697710	--------------------------------------------TTCTTTATATTTTCTTTTT-GGTGTTTGATCTGGGTTGGTGGGGACGGCT-T-TGAGGTTATTGATTCGGGCTGAGCTTGGGCAGCCTGGT------GCTTTATTAGGTGATGATCAATTATATAATGTTATTGTAACTGCACATGCTTTTGTTATAATTTTTTTTTTAGTTATACCTGTAATAATTGGTGGTTTTGGAAATTGGCTTGTTCCTTTAATATTGGGGGCGCCAGATATGGCTTTTCCTCGAATGAATAATATGAGGTTTTGGCTTCTTCCTCCTGCTTTGACTTTATTGCTTTCATCTGCTGCTGTGGAAAGAGGAGCGGGTACTGGCTGGACAGTATACCCTCCT…
	AJ436909	--------------------------------------------CTCATTGTATTTTCTTTTT-GGTGTTTGGTCGGGGTTGGTTGGAACGGCT-T-TAAGGTTGCTTATTCGGGCTGAGCTTGGACAACCGGGT------GCTTTGTTAGGTGATGATCAGTTATATAATGTTATTGTTACTGCACATGCTTTTGTTATAATTTTTTTTTTGGTAATACCAGTGATAATTGGTGGTTTTGGAAATTGGCTTGTTCCTTTGATATTGGGGGCGCCAGATATAGCTTTTCCTCGGATGAATAATATGAGATTTTGACTGCTTCCTCCCGCTTTAACTTTATTGCTTTCGTCTGCTGCTGTGGAGAGGGGAGCAGGGACTGGTTGAACGGTTTACCCTCCT…
	KC710980	------ATGCGATGGTTTTTTTCTACAAATCATAAAGATATTGGTTCTTTATATTTTCTTTTT-GGTGTTTGATCGGGGTTGGTGGGTACGGCT-T-TAAGGTTACTTATTCGGGCTGAGCTTGGACAACCAGGT------GCTTTATTAGGTGATGATCAATTGTATAATGTGATTGTAACTGCACATGCTTTTGTTATGATTTTTTTTTTGGTGATACCTGTAATAATTGGTGGATTTGGGAATTGGCTTGTTCCTTTGATGTTGGGAGCGCCGGATATGGCTTTTCCTCGAATGAATAATATGAGGTTTTGGTTGCTTCCTCCTGCTTTGACCTTATTGCTTTCGTCTGCTGCTGTGGAGAGAGGAGCAGGTACTGGATGAACGGTTTATCCTCCT…
	AJ436910	---------------------------------------------TCTTTATATTTTCTTTTT-GGTGTTTGATCGGGGTTGGTGGGTACGGCT-T-TAAGGTTACTTATTCGGGCTGAGCTTGGACAACCAGGT------GCTTTATTAGGTGATGATCAATTGTATAATGTGATTGTAACTGCACATGCTTTTGTTATGATTTTTTTTTTGGTGATACCTGTAATAATTGGTGGATTTGGGAATTGGCTTGTTCCTTTGATGTTGGGAGCGCCGGATATGGCTTTTCCTCGAATGAATAATATGAGGTTTTGGTTGCTTCCTCCTGCTTTGACCTTATTGCTTTCGTCTGCTGCTGTGGAGAGAGGAGCAGGTACTGGATGAACGGTTTATCCTCCT…
	MW021786	--------------------------------------------ATCTTTATATTTTCTTTTT-GGTGTTTGGTCGGGGTTGGTTGGAACGGCT-C-TGAGGTTATTGATTCGAGCTGAGCTTGGGCAGCCTGGT------GCATTGTTGGGGGACGATCAATTGTATAATGTTATTGTTACAGCTCATGCTTTTGTAATAATTTTTTTTTTAGTAATACCTGTTATGATTGGTGGGTTTGGTAATTGGCTTGTTCCTTTGATGTTAGGTGCTCCGGATATGGCGTTTCCGCGGATGAATAATATAAGGTTTTGACTTCTTCCTCCTGCTTTAGTTTTGTTACTGTCTTCTGCTGCTGTTGAAAGGGGGGTTGGGACTGGTTGAACGGTTTATCCTCCT…
	OK081753	-----------------------------------------------------------------------GATCAGGGTTAGTTGGGACTGCT-T-TAAGATTGTTGATCCGGGCTGAGCTTGGTCAACCCGGT------GCTTTATTGGGTGATGATCAGTTGTATAATGTTATTGTTACGGCACATGCTTTTGTAATGATTTTTTTTTTGGTAATGCCTGTTATGATTGGTGGATTTGGTAATTGGCTTGTTCCTTTGATGTTGGGAGCTCCGGATATGGCGTTTCCTCGAATAAATAATATAAGGTTTTGGTTGCTTCCTCCTGCTTTGACTTTATTACTTTTTTCTGCTGCTGTAGAGAGGGGTGTTGGAACTGGTTGGACGGTGTATCCTCCT…
	OK081506	----------------------------------------------------------------------TGATCGGGGTTAGTTGGAACAGCT-T-TGAGGCTGTTGATTCGAGCTGAGCTTGGGCAACCTGGT------GCTTTGTTGGGGGATGATCAGTTGTATAATGTTATTGTTACGGCGCATGCTTTTGTGATAATTTTTTTTTTAGTAATGCCTGTTATGATTGGTGGGTTTGGAAATTGACTTGTTCCTCTAATGTTGGGGGCTCCGGATATGGCATTTCCTCGAATGAATAATATGAGGTTTTGGCTGCTTCCTCCTGCTTTGACTTTATTACTTTTTTCTGCTGCTGTGGAGAGGGGGGTTGGGACCGGTTGGACAGTTTATCCTCCT…
	MW021794	--------------------------------------------GTCTTTATATTTTCTTTTT-GGGGTATGATCAGGATTGGTCGGAACAGCT-T-TGAGGTTATTAATCCGAGCTGAGCTTGGGCAGCCCGGT------GCTTTATTGGGGGATGATCAATTGTATAATGTTATTGTTACGGCGCATGCTTTTGTTATAATTTTTTTTTTAGTAATGCCTGTTATGATTGGTGGGTTTGGAAATTGGCTTGTTCCTTTGATATTGGGGGCTCCGGATATGGCGTTTCCTCGAATGAATAATATGAGGTTTTGGTTACTTCCTCCTGCTTTGACTTTATTACTTTTTTCTGCTGCTGTGGAGAGAGGGGTTGGGACTGGTTGGACGGTTTATCCTCCT…
	OK081430	--------------------------------------------ATCTTTATATTTTCTTTTT-GGTGTTTGGTCAGGCTTAGTTGGAACGGCT-C-TGAGGTTGTTGATTCGAGCTGAGCTTGGTCAACCTGGG------GCTTTGTTGGGAGATGATCAGTTATATAATGTTATTGTTACTGCACATGCTTTTGTAATAATTTTTTTTTTAGTAATGCCTGTTATAATTGGTGGATTTGGAAATTGACTTGTTCCTTTAATGTTGGGAGCTCCAGATATAGCTTTTCCTCGAATAAATAATATGAGATTTTGGCTTCTTCCTCCTGCTTTGATTTTATTACTTTCTTCTGCTGCTGTAGAGAGAGGGGCTGGAACTGGCTGAACGGTTTATCCCCCT…
	OK081523	--------------------------------------------GTCTTTATATTTTCTTTTT-GGTGTTTGATCGGGGTTAGTTGGAACGGCT-T-TGAGGTTGTTGATTCGAGCTGAGCTTGGTCAGCCAGGT------GCTTTATTGGGGGATGATCAGTTGTATAATGTTATTGTAACTGCACATGCTTTTGTAATAATTTTTTTTTTGGTGATACCTGTTATGATTGGTGGGTTTGGAAATTGGCTTGTTCCTTTGATGTTGGGAGCTCCGGATATAGCTTTTCCTCGAATAAATAATATGAGGTTTTGGCTTCTTCCTCCTGCCTTGATTTTGTTACTTTCTTCTGCTGCTGTGGAAAGGGGGGTTGGAACTGGTTGAACAGTGTATCCTCCT…
	OQ318514	---------------------------------------------TCTTTATATTTTTTATTT-GGTGTTTGATCGGGGTTGGTTGGAACTGCT-T-TAAGTATATTGATTCGAGCTGAGTTAGGGCAGCCTGGG------GCCTTATTAGGTGATGACCAGCTTTATAATGTTATCGTCACTGCTCATGCTTTTGTAATAATTTTTTTTTTGGTTATGCCAGTAATAATTGGCGGATTTGGTAATTGGTTAGTGCCCTTGATGTTAGGGGCGCCTGATATAGCTTTTCCTCGAATAAATAATATAAGTTTTTGGTTATTACCACCTGCGCTAATACTTTTACTGTTTTCTGGGGCGGTGGAAAGTGGGGCAGGTACTGGTTGAACTGTCTACCCTCCT…
	AJ436916	--------------------------------------------TTCTTTATATTTTTTATTT-GGAGTGTGGTCTGGGTTAGTTGGTACTGCT-T-TAAGGTTGTTAATTCGTGCTGAGTTGGGGCAGCCCGGA------GCTTTGTTAGGCGATGATCAGTTGTACAATGTTATTGTTACTGCCCATGCTTTTGTAATAATTTTTTTCTTAGTGATGCCGGTAATAATTGGTGGTTTTGGGAATTGACTGGTGCCTTTGATGTTAGGTGCTCCGGATATGGCTTTTCCACGTATAAATAATATAAGGTTTTGATTATTGCCGCCTGCTTTAGCCCTTTTGTTGTCTTCAGGAGCAGTTGAGAGGGGGGCAGGAACTGGGTGAACTGTATACCCTCCT…
	HQ938394	--------------------------------------------TTCTTTATATTTTTTATTT-GGAGTTTGATCTGGGCTAGTTGGAACTGCT-C-TAAGTCTTTTAATTCGTGCTGAGTTAGGGCAGCCTGGG------GCCCTATTGGGGGATGATCAACTGTACAACGTTATTGTAACTGCCCATGCTTTTGTAATAATTTTTTTTTTAGTTATGCCGGTAATGATTGGTGGGTTTGGGAACTGGCTTGTTCCGTTAATGTTGGGGGCCCCTGATATAGCCTTTCCTCGTATAAATAACATAAGGTTTTGATTACTACCACCTGCTCTTACACTTCTCCTATCTTCTGGGGCGGTTGAGAGCGGGGCTGGTACTGGGTGGACTGTTTACCCCCCT…
	AJ436899	--------------------------------------------TTCTTTATATTTTTTATTT-GGAGTTTGATCTGGGTTAGTTGGAACTGCC-T-TAAGTCTTTTAATTCGTGCTGAGCTGGGGCAGCCTGGG------GCCCTATTGGGGGATGATCAACTATATAATGTTATTGTAACTGCCCATGCTTTTGTAATAATTTTTTTTTTAGTTATGCCGGTAATAATTGGCGGGTTTGGAAATTGGCTTGTGCCTTTAATGTTGGGGGCTCCTGATATAGCCTTCCCTCGTATAAATAATATAAGGTTTTGATTATTACCACCTGCTCTTACACTTCTTTTGTCTTCTGGGGCGGTTGAGAGTGGGGCTGGGACTGGGTGGACTGTTTATCCCCCT…
	KP270881	--------------------------------------------GTCTTTATATTTTTTATTT-GGAGTGTGGTCTGGGCTGGTGGGGACTGCT-T-TAAGGCTTTTAATTCGTGCTGAACTGGGGCAGCCTGGG------GCTTTGTTAGGCGATGATCAGTTATATAATGTTATTGTTACTGCTCATGCTTTTGTAATAATTTTTTTTTTAGTAATGCCAGTTATGATTGGGGGGTTTGGAAACTGGTTAGTCCCATTAATATTAGGGGCGCCAGATATAGCTTTTCCTCGTATAAATAATATAAGATTTTGGTTGTTACCTCCTGCTTTAACTCTTTTGTTGTCTTCAGGGGCAGTTGAGAGCGGGGCTGGAACTGGGTGGACTGTATACCCTCCT…
	MG421992	--------------------------------------------TTCTTTATATTTTCTATTT-GGAGTGTGGTCTGGGCTAGTTGGTACTGCG-T-TAAGTCTTTTAATTCGTGCCGAGTTGGGGCAGCCTGGA------GCTCTGTTAGGTGATGATCAATTGTATAATGTTATTGTTACTGCACATGCTTTTGTAATAATTTTTTTTTTAGTGATGCCAGTGATAATTGGTGGGTTTGGTAATTGGTTGGTTCCTTTAATGTTGGGGGCTCCTGATATAGCTTTTCCTCGAATAAATAATATAAGGTTTTGGTTGTTACCTCCTGCTTTAACTCTTTTGCTGTCTTCAGGGGCGGTAGAGAGTGGTGCTGGTACTGGGTGAACTGTTTATCCTCCT…
	MG421055	--------------------------------------------TTCTTTATATTTTTTATTT-GGAGTCTGGTCCGGGTTGGTTGGTACGGCC-C-TAAGTCTTTTAATTCGTGCTGAGTTGGGGCAGCCTGGA------GCTTTATTGGGCGACGATCAGTTATATAATGTTATTGTTACTGCTCATGCTTTTGTAATAATTTTTTTTTTAGTTATGCCAGTAATGATTGGTGGTTTTGGAAACTGGCTGGTTCCATTAATGTTAGGAGCGCCAGATATGGCGTTTCCTCGTATAAATAATATAAGGTTTTGGTTATTACCACCTGCTCTTACTCTTCTCTTGTCTTCTGGGGCAGTTGAGAGTGGTGCTGGTACTGGGTGGACTGTGTATCCACCT…
	KP270882	--------------------------------------------TTCTTTATATTTTTTATTT-GGGGTGTGGTCTGGGCTGGTAGGTACGGCC-T-TAAGTTTATTAATTCGTGCTGAGTTGGGGCAGCCAGGG------GCTTTGTTAGGTGATGATCAGTTGTACAATGTAATTGTGACGGCCCATGCTTTTGTAATAATTTTTTTCTTAGTTATGCCAGTGATGATTGGTGGTTTTGGAAATTGGTTAGTCCCTTTGATGTTGGGGGCGCCGGATATAGCTTTTCCTCGTATAAATAACATAAGGTTTTGGCTATTACCGCCCGCTCTAACTCTTCTTCTATCTTCTGGGGCAGTCGAGAGGGGGGCCGGAACTGGGTGAACTGTATATCCTCCT…
	MG422838	--------------------------------------------TTCTTTATATTTTTTATTT-GGAGTGTGATCTGGGCTGGTAGGCACCGCT-T-TAAGTTTATTAATTCGTGCTGAATTGGGGCAGCCAGGG------GCTTTATTGGGCGACGACCAATTGTACAACGTCATTGTGACGGCCCATGCTTTTGTAATAATTTTTTTTTTAGTTATGCCCGTAATAATTGGTGGTTTTGGTAACTGGTTGGTTCCTTTAATATTAGGGGCGCCGGATATGGCTTTTCCTCGTATAAATAACATAAGGTTTTGGTTGTTACCTCCCGCTTTAACTCTTCTTCTGTCTTCTGGGGCAGTTGAAAGTGGGGCGGGCACTGGATGAACTGTGTACCCCCCT…
	OQ323281	--------------------------------------------TTCTTTATATTTTCTTTTT-GGTGTTTGATCAGGGTTGGTCGGGACTGCT-T-TAAGACTGTTAATTCGTGCTGAGTTAGGGCAGCCTGGT------GCCTTGTTGGGGGACGATCAGTTGTATAATGTGATTGTTACTGCTCATGCGTTTGTGATGATTTTTTTTTTAGTGATACCTGTTATAATTGGTGGGTTTGGAAATTGATTAGTTCCTTTAATGTTAGGTGCTCCAGATATGGCTTTTCCTCGTATAAATAATATGAGGTTTTGATTATTGCCTCCTGCTTTGATTTTATTACTTTCCTCTGGTGCTGTAGAGAGTGGGGCTGGGACTGGTTGGACAGTTTATCCTCCT…
	KP200118	--------------------------------------------TTCTTTATATTTTTTGTTT-GGAGTTTGGTCGGGTTTAGTTGGGACTGCT-T-TAAGATTACTAATTCGTGCTGAGCTTGGGCAACCTGGT------GCTCTTTTAGGTGACGATCAGTTGTATAATGTTATTGTTACTGCTCATGCTTTTGTAATGATTTTTTTTTTGGTTATGCCTGTTATGATTGGAGGGTTTGGTAATTGATTGGTGCCTTTAATATTAGGGGCTCCTGATATGGCGTTTCCTCGAATAAATAATATAAGGTTTTGATTGCTTCCTCCTGCTTTAATTTTACTTTTGTCTTCTGGTGCAGTAGAGAGGGGTGCTGGGACTGGTTGAACGGTTTATCCTCCT…
	GU564481	------ATGCGATGATTTTTTTCTACAAATCATAAGGATATTGGTTCTTTATATTTTTTGTTT-GGGGTTTGGTCGGGTTTAGTTGGGACTGCT-T-TGAGATTATTAATTCGTGCTGAGCTTGGGCAACCTGGT------GCTCTTTTAGGTGATGATCAGTTGTATAATGTTATTGTGACTGCCCATGCTTTTGTGATAATTTTTTTTTTAGTTATACCTGTCATAATTGGGGGGTTTGGAAATTGACTAGTTCCTTTAATATTAGGGGCTCCTGACATAGCTTTTCCTCGAATAAATAACATAAGTTTTTGATTATTACCTCCTGCTTTGATTTTACTTTTATCTTCTGGGGCAGTAGAAAGGGGTGCTGGGACTGGTTGAACGGTTTATCCTCCT…
	KP200119	--------------------------------------------TTCTTTATATTTTTTGTTT-GGGGTTTGGTCGGGTTTAGTTGGGACTGCT-T-TGAGATTATTAATTCGTGCTGAGCTTGGGCAACCTGGT------GCTCTTTTAGGTGATGATCAATTGTATAATGTTATTGTGACTGCCCATGCTTTTGTGATAATTTTTTTTTTAGTTATACCTGTCATAATTGGGGGGTTTGGAAATTGACTAGTTCCTTTAATATTAGGGGCTCCTGACATAGCTTTTCCTCGAATAAATAACATAATATTTTGATTATTACCTCCTGCTTTGATTTTACTTTTATCTTCTGGGGCAGTAGAAAGGGGTGCTGGGACTGGTTGAACGGTTTATCCTCCT…
	AJ436915	--------------------------------------------GTCTTTATATTTTTTATTT-GGGGTGTGGTCAGGTTTGGTTGGGACTGCT-T-TAAGGTTGTTGATTCGTGCTGAGCTTGGGCAGCCTGGG------GCTCTTTTAGGGGATGATCAATTATATAATGTTATTGTCACGGCTCATGCTTTTGTAATGATTTTTTTTTTAGTTATGCCCGTAATAATTGGAGGGTTTGGAAATTGATTGGTTCCTTTAATGTTGGGGGCACCTGATATAGCATTTCCTCGTATAAATAATATAAGATTTTGATTGCTGCCACCGGCGTTAGTATTACTTCTATCTTCTGGGGCAGTTGAAAGAGGGGCTGGTACCGGATGAACTGTTTACCCTCCT…
	OK081435	--------------------------------------------ATCTTTATATTTTTTATTT-GGAGTGTGGTCAGGTTTGGTGGGGACTGCT-T-TAAGGCTTTTAATTCGGGCTGAGCTTGGGCAGCCTGGT------GCTCTTTTGGGGGATGATCAGTTGTATAATGTGATTGTAACAGCCCATGCTTTTGTTATGATTTTTTTTTTAGTTATACCTGTAATAATTGGGGGGTTTGGGAATTGGCTGGTTCCGTTAATGTTGGGGGCACCTGATATAGCATTTCCGCGTATAAATAATATAAGTTTTTGGCTGTTACCGCCTGCGTTAGTGTTACTTTTGTCTTCTGGGGCAGTAGAAAGGGGTGTTGGTACTGGGTGAACTGTTTATCCCCCT…
	KU197625	--------------------------------------------GTCTTTATATTTTTTATTT-GGAGTGTGGTCAGGTTTAGTTGGGACTGCT-T-TAAGGTTATTAATTCGTGCTGAGCTTGGGCAGCCTGGG------GCTCTTTTAGGAGACGATCAGTTGTATAATGTTATTGTTACAGCTCATGCTTTTGTGATGATTTTTTTTTTAGTTATACCTGTAATAATTGGTGGGTTTGGAAATTGGTTGGTCCCGTTAATGTTGGGGGCGCCTGATATAGCATTTCCTCGAATGAACAATATAAGGTTTTGACTATTGCCGCCGGCATTAGTATTACTTTTATCTTCTGGGGCGGTTGAGAGGGGTGTTGGTACTGGGTGAACTGTTTATCCTCCT…
	OP104793	-------------------------------------------------------------------GTTTGGTCTGGGTTAGTTGGGACTGCT-T-TGAGCATGTTGATTCGTGCTGAGTTGGGGCAGCCCGGA------GCATTGTTGGGTGATGATCAGTTGTATAATGTAATTGTAACTGCTCATGCTTTTGTGATGATTTTTTTTTTAGTGATGCCTGTGATGATTGGTGGATTTGGAAATTGATTAGTTCCCCTAATGTTGGGTGCTCCTGATATGGCTTTTCCGCGAATAAATAATATGAGTTTTTGACTTTTGCCCCCTGCTTTAACGCTTTTATTAACGTCTGGGGCAGTTGAGAGTGGAGCAGGAACTGGTTGGACGGTTTATCCTCCA…
	KU230287	---------------------------------------------TCTTTATATTTTTTGTTT-GGTGTTTGGAGTGGTCTCGTTGGGACTGCT-T-TAAGTTTGTTGATTCGTGCTGAGCTGGGTCAGCCTGGA------GCTTTATTAGGGGACGATCAGTTATATAATGTGATTGTTACTGCTCATGCTTTTGTAATAATTTTTTTCTTAGTAATGCCTGTTATGATTGGTGGGTTTGGAAATTGGTTAGTACCTCTAATGTTAGGTGCTCCAGATATAGCTTTTCCTCGAATAAATAATATGAGTTTTTGGCTTCTACCACCTGCTTTGACTTTATTATTATCTTCAGCTGCTGTAGAGAGGGGGGCAGGTACCGGTTGAACTGTGTATCCTCCT…
	MH106528	---------------------------------------------------------------------------------AGTTGGAACAGCT-T-TGAGGTTATTGATTCGAGCTGAGCTTGGACAGCCTGGG------GCTTTGTTAGGAGACGATCAGTTATATAATGTTATTGTGACTGCTCATGCTTTTGTAATAATTTTTTTTTTAGTTATACCTGTGATGATTGGGGGATTTGGAAATTGGCTTGTGCCTTTAATATTGGGGGCGCCTGATATGGCTTTTCCTCGAATAAATAATATGAGGTTTTGGTTGTTGCCACCTGCTTTAACTTTGTTGTTGTCTTCAGCTGCTGTGGAAAGAGGGGCTGGAACTGGGTGAACAGTTTATCCGCCT…
	KU197636	--------------------------------------------TTCTTTATATTTTTTATTT-GGAGTGTGATCTGGGCTAGTTGGAACTGCT-T-TGAGAATGTTGATTCGGGCTGAATTAGGGCAGCCTGGT------GCTTTATTAGGGGATGACCAGCTATACAATGTAATTGTAACAGCGCATGCTTTTGTAATAATTTTTTTTTTGGTTATGCCTGTTATGATTGGTGGATTTGGTAATTGATTGGTGCCACTAATGTTAGGGGCTCCAGATATGGCCTTTCCTCGTATAAACAATATAAGGTTCTGATTGTTGCCGCCTGCTTTAACACTTTTGCTATTTTCTGGGGCTGTGGAAAGTGGGGCTGGAACTGGCTGAACTGTGTACCCTCCG…
	KU230069	---------------------------------------------TCTTTATATTTTTTATTT-GGTGTTTGAAGAGGTTTAGTTGGTACTGCT-T-TGAGTTTATTAATTCGTGCTGAGTTAGGTCAACCTGGT------GCTTTACTTGGTGATGATCAGCTTTATAATGTAATTGTAACTGCACATGCTTTCGTTATGATTTTTTTTCTAGTTATACCTGTAATAATTGGGGGTTTTGGAAACTGATTAGTTCCTTTGATGTTAGGTGCTCCGGATATAGCTTTTCCTCGTATAAATAATATGAGATTTTGATTATTACCTCCTGCTTTAACTCTTTTACTTTCTTCTGCAGCGGTAGAGAGTGGTGCTGGTACTGGATGGACTGTTTATCCTCCT…
	KF935542	--------------------------------------------TTCTTTATATTTTTTGTTT-GGTGTATGATCTGGGTTAGTTGGTACTGCT-T-TAAGACTTTTAATTCGAGCTGAATTAGGTCAGCCTGGA------GCTTTGTTAGGAGATGATCAACTTTATAATGTTATTGTAACTGCTCATGCTTTTGTTATAATTTTTTTTTTAGTTATGCCAGTTATGATTGGAGGGTTTGGTAATTGGTTAGTTCCTTTGATATTGGGAGCTCCTGATATAGCTTTTCCTCGTATGAATAATATGAGATTTTGATTATTACCTCCTGCTCTTACTTTATTACTTTCTTCTGGTGCTGTAGAGAGAGGTGCTGGTACTGGGTGAACTGTCTATCCACCA…
	KJ717948	------ATGCGGTGATTTTTTTCTACAAATCATAAAGATATTGGTTCTTTGTATTTTTTATTT-GGGGTATGGTCCGGTTTGGTTGGTACAGCT-T-TAAGGATGTTGGTTCGTGCTGAGTTGGGCCAGCCTGGG------GCGTTGTTGGGTGATGATCAGCTTTACAATGTTATTGTTACAGCACATGCTTTTGTTATAATTTTTTTTTTGGTGATGCCTGTCATAATTGGTGGGTTTGGAAATTGGTTGGTTCCATTGATGTTAGGGGCGCCTGATATGGCTTTTCCTCGAATGAATAATATAAGGTTTTGGTTATTACCTCCTGCTTTGACGCTTTTACTGTTTTCTGGAGCTGTTGAGAGTGGTGCTGGGACTGGGTGAACTGTTTATCCGCCT…
	AJ436908	---------------------------------------------TCTTTATATTTTTTATTT-GGGGTTTGATCTGGTTTAGTTGGGACTGCT-T-TGAGCTTGTTAATTCGTGCTGAGTTAGGACAACCTGGA------AGCCTTTTAGGTGATGACCAGTTATACAATGTTATTGTTACAGCTCATGCTTTTGTAATGATTTTTTTTTTAGTTATGCCTGTTATAATTGGAGGATTTGGGAATTGATTAGTGCCTTTAATATTAGGTGCTCCTGATATAGCTTTTCCTCGTATAAATAATATAAGGTTTTGATTACTTCCTCCTGCTTTAATGTTATTACTTTCTTCAGGAGCTGTAGAAAGAGGGGCAGGTACTGGGTGAACGGTGTATCCTCCA…
	MW000065	-----------------------------------------------------TTTTTTATTT-GGTGTTTGGTCTGGGTTAGTTGGAACTGCT-T-TAAGTATGTTGATTCGAGCAGAGTTGGGGCAGCCTGGT------GCTTTATTAGGGGACGATCAACTTTATAATGTTATTGTTACAGCTCATGCTTTTGTAATGATTTTTTTTTTAGTAATGCCTGTAATAATTGGTGGTTTTGGAAATTGACTTGTTCCCCTTATGTTAGGGGCTCCTGATATAGCTTTTCCTCGTATAAATAATATAAGGTTTTGGTTATTGCCTCCTGCTTTAACTCTTTTGTTGTTTTCTGGAGCTGTAGAAAGTGGGGCAGGTACTGGTTGAACTGTGTATCCCCCT…
	OQ120977	--------------------------------------------TTCTTTGTATTTTTTATTT-GGAGTATGGTCTGGGTTAGTTGGTACTGCT-T-TAAGGATGTTAATTCGAGCTGAGTTAGGTCAGCCTGGT------GCTTTGTTAGGTGATGATCAACTATATAATGTGATTGTTACGGCTCATGCTTTTGTGATAATTTTTTTTTTAGTTATGCCCGTTATAATTGGAGGATTTGGAAACTGATTAGTTCCTCTAATATTAGGTGCTCCTGACATGGCTTTTCCTCGTATAAATAATATGAGATTTTGACTTTTACCCCCTGCTTTAACTCTTTTATTGTTTTCTGGGGCTGTAGAGAGTGGGGCCGGAACTGGTTGAACTGTTTACCCACCT…
	OK081696	--------------------------------------------TTCTTTGTATTTTTTATTT-GGTGTTTGGTCTGGGTTAGTTGGGACTGCT-T-TGAGGTTGCTTATTCGAGCTGAATTAGGACAGCCTGGA------GCTTTATTAGGAGATGATCAGTTGTATAATGTTATTGTTACTGCTCATGCTTTTGTGATGATTTTTTTTTTGGTTATGCCTGTAATAATTGGGGGATTTGGTAATTGATTAGTGCCTCTAATATTAGGGGCACCAGATATAGCTTTTCCTCGAATAAATAACATGAGATTTTGATTGTTACCGCCAGCTTTAACTTTGTTACTGTCTTCTGGTGCTGTTGAAAGTGGAGCTGGTACTGGTTGGACTGTCTATCCTCCG…
	MZ216552	---------------------------------------------------TATTTTTTGTTT-GGAGTATGGTCTGGATTAGTTGGTACTGCT-T-TAAGGATGTTAATTCGTGCTGAGTTGGGTCAGCCTGGG------GCATTGTTAGGAGATGATCAACTTTACAATGTTATTGTAACAGCACATGCTTTTGTTATGATTTTTTTTTTGGTTATACCAGTAATAATTGGTGGGTTCGGGAATTGGTTAGTTCCCCTAATATTAGGAGCTCCTGATATAGCCTTTCCTCGGATGAATAATATAAGCTTTTGGTTGCTTCCTCCGGCTTTAACACTTTTATTATTTTCTGGAGCTGTTGAAAGTGGGGCTGGAACAGGATGAACGGTTTATCCACCT…
	MT247877	----------------------------------------------------------------------TGATCTGGTTTAATTGGTACTGCT-T-TAAGGATGTTGATTCGAGCTGAGTTGGGGCAACCTGGG------GCTTTGTTAGGTGATGATCAGTTGTATAATGTAATTGTAACAGCTCATGCTTTTGTAATAATTTTTTTTTTGGTTATACCTGTTATGATTGGTGGATTTGGAAATTGGTTGGTTCCGTTAATGTTAGGGGCTCCAGATATAGCTTTTCCTCGAATAAATAATATGAGTTTTTGATTGTTACCACCTGCTCTTACACTTTTATTGTTTTCTGGCGCAGTGGAGAGTGGTGCCGGGACTGGGTGGACTGTTTATCCGCCC…
	OK081379	-----------------------------------------------------------ATTT-GGGGTATGATCTGGGTTAGTTGGAACTGCT-T-TGAGGTTGATAATTCGAGCTGAGTTAGGTCAGCCTGGA------GCTTTATTGGGTGATGATCAGCTGTATAATGTTATTGTGACGGCTCATGCTTTTGTTATAATTTTTTTTTTGGTTATGCCTGTTATAATTGGTGGTTTTGGAAATTGGTTGGTTCCTTTGATGTTAGGAGCTCCTGATATAGCTTTTCCGCGTATAAATAATATGAGATTTTGGCTGTTACCCCCTGCTTTAACTCTATTATTGTCTTCTGGTGCTGTAGAAAGAGGGGCTGGTACTGGATGGACTGTTTATCCTCCT…
	ON098244	----------------------------------------------------------------------------------------ACTGCT-T-TAAGAATGTTGATTCGTGCTGAGTTAGGTCAGCCTGGT------GCTTTGTTAGGTGATGATCAGTTGTATAATGTTATTGTTACTGCTCATGCTTTTGTTATAATTTTTTTTTTGGTTATGCCTGTTATAATTGGTGGATTTGGTAATTGGTTAGTTCCTCTTATGTTGGGGGCTCCTGATATAGCTTTTCCTCGAATAAATAATATAAGATTTTGGTTATTGCCTCCTGCTTTAACTCTTTTATTGTTTTCTGGGGCTGTTGAGAGTGGTGCTGGAACTGGGTGGACTGTCTACCCGCCT…
	MZ216561	---------------------------------------------TCTTTATATTTTTTATTT-GGAGTTTGATCTGGATTAGTTGGAACTGCT-T-TAAGTATGTTAATTCGAGCTGAGTTAGGTCAACCTGGG------GCTTTGTTAGGTGATGATCAGCTTTATAATGTTATTGTTACTGCTCATGCTTTTGTGATAATTTTTTTTTTGGTTATGCCTGTTATGATTGGTGGTTTTGGGAATTGACTAGTGCCTTTAATGTTAGGGGCTCCTGATATAGCTTTTCCTCGTATAAATAATATGAGTTTTTGGCTGTTACCTCCTGCTTTAACTCTTTTATTGTTTTCAGGTGCTGTAGAAAGTGGGGCCGGTACTGGGTGAACTGTTTATCCGCCT…
	MZ216557	---------------------------------------------TCTTTGTATTTTTTGTTT-GGGGTATGGTCTGGTTTAGTTGGGACAGCT-T-TAAGTATATTAATTCGTGCTGAGTTAGGGCAACCTGGA------GCTTTGTTGGGTGATGACCAGTTATATAACGTTATTGTTACAGCTCATGCTTTTGTTATAATTTTTTTTTTAGTGATACCTGTTATGATTGGTGGTTTTGGGAACTGATTAGTTCCTTTGATATTAGGGGCTCCTGACATAGCATTTCCTCGTATAAATAATATGAGTTTTTGATTGTTACCGCCCGCTTTGAGGTTGTTATTATTTTCTGGTGCGGTAGAAAGTGGTGCTGGAACTGGTTGAACAGTTTATCCTCCT…
	MZ216554	---------------------------------------------TCTTTATATTTTTTGTTT-GGGGTATGGTCTGGTTTGGTTGGGACGGCT-T-TGAGTATATTAATTCGTGCTGAGTTAGGGCAACCTGGT------GCTTTGTTAGGTGATGACCAACTATATAATGTTATTGTTACAGCTCATGCTTTTGTTATAATTTTTTTTTTAGTGATGCCTGTTATAATTGGTGGTTTTGGAAATTGATTAGTGCCTTTGATATTAGGGGCTCCTGATATGGCATTTCCTCGAATAAATAATATGAGTTTTTGGTTGTTACCACCTGCTTTGAGGTTGTTGTTATTTTCTGGTGCGGTAGAAAGTGGTGCTGGGACTGGTTGAACAGTATATCCACCT…
	MZ216566	---------------------------------------------------TATTTTTTGTTT-GGAGTGTGGTCTGGTTTAGTTGGGACTGCT-T-TGAGAATGTTAATTCGTGCTGAGTTAGGTCAACCTGGT------GCTTTGTTAGGTGATGATCAATTATATAATGTTATTGTTACAGCTCATGCTTTTGTTATGATTTTTTTTTTAGTTATACCTGTTATAATTGGTGGATTTGGTAATTGATTAGTGCCATTAATGTTAGGAGCTCCTGATATAGCTTTTCCTCGTATGAATAACATAAGTTTTTGATTATTACCTCCTGCTTTAAGGTTATTATTATTTTCTGGTGCTGTTGAAAGTGGTGCTGGTACTGGTTGAACTGTTTATCCTCCG…
	MZ216580	---------------------------------------------TCTTTATATTTTTTATTT-GGTGTATGGTCTGGCTTAGTTGGAACAGCT-C-TAAGAATGTTAATTCGAGCTGAGTTAGGGCAGCCAGGG------GCTTTGTTAGGTGATGATCAGTTATATAATGTTATTGTTACGGCTCATGCGTTTGTAATAATTTTTTTTTTGGTAATACCTGTTATAATTGGTGGATTTGGAAACTGATTAGTTCCTTTAATGTTAGGTGCTCCTGATATAGCTTTTCCTCGGATAAATAATATAAGGTTTTGATTATTGCCTCCGGCTTTGACTCTTTTATTATTTTCAGGAGCTGTTGAAAGTGGGGCTGGAACTGGTTGAACTGTTTATCCTCCA…
	OK081411	--------------------------------------------TTCTTTATATTTTTTATTT-GGAGTATGGTCTGGGTTAGTTGGAACTGCT-T-TGAGAATGTTAATTCGAGCTGAATTAGGTCAGCCTGGT------GCTTTGTTGGGTGATGATCAGCTTTATAATGTAATTGTAACAGCTCATGCTTTTGTAATAATTTTTTTTTTGGTAATACCTGTTATGATTGGTGGTTTTGGAAATTGGTTAGTTCCTTTAATATTAGGGGCTCCTGATATAGCTTTTCCTCGTATAAATAATATAAGATTTTGGTTACTACCTCCGGCTTTAACGCTTTTATTATTTTCTGGTGCTGTTGAGAGAGGGGCTGGTACTGGTTGAACTGTTTATCCGCCT…
	MZ216559	---------------------------------------------TCTTTGTATTTTTTATTT-GGAGTTTGGTCCGGTTTAGTGGGAACTGCT-T-TAAGAATGTTGATTCGTGCAGAATTAGGGCAGCCTGGT------GCTTTGTTGGGAGATGATCAGCTGTATAATGTTATTGTCACTGCTCATGCTTTTGTTATGATTTTTTTTTTGGTTATACCTGTTATAATTGGGGGGTTTGGAAATTGATTGGTTCCATTGATGTTGGGTGCTCCTGATATGGCTTTTCCTCGAATAAATAATATAAGTTTTTGGTTGTTGCCTCCTGCTTTAACTCTTTTATTATCTTCAGGTGCTGTTGAAAGTGGAGCTGGAACTGGTTGAACTGTTTATCCTCCT…
	MZ216581	---------------------------------------------TCTTTGTATTTTTTGTTT-GGTGTTTGGTCTGGGTTGGTTGGTACTGCT-T-TGAGAATGTTGATTCGGGCTGAGTTGGGTCAGCCTGGT------GCTTTGTTGGGTGATGATCAGTTATATAATGTTATTGTGACTGCTCATGCTTTTGTTATAATTTTCTTTTTGGTTATGCCAGTTATAATTGGTGGTTTTGGTAATTGATTGGTTCCTTTAATGTTAGGTGCTCCTGATATGGCTTTTCCTCGTATAAATAATATAAGTTTTTGGTTACTTCCACCTGCTTTGACTTTATTATTATTTTCAGGTGCTGTTGAAAGTGGAGCTGGAACTGGTTGGACAGTTTATCCTCCT…
	OK081412	--------------------------------------------TTCTTTGTATTTTTTGTTT-GGGGTTTGGTCTGGGTTGGTTGGGACTGCT-T-TGAGTTTGTTGATTCGTGCTGAGCTTGGTCAGCCAGGT------GCTTTTCTTGGTGATGATCAGCTGTATAATGTGATTGTAACTGCTCATGCTTTTGTTATAATTTTTTTTTTGGTTATGCCAGTAATGATTGGAGGGTTTGGAAATTGGTTGGTACCTTTGATGTTGGGTGCTCCGGATATGGCGTTTCCTCGTATAAATAATATGAGTTTTTGATTGCTTCCTCCTGCTTTGACATTGTTGTTGTCTTCTGGTGCCGTAGAGAGGGGGGCTGGTACTGGTTGAACTGTGTACCCACCT…
	OK081656	--------------------------------------------TTCTTTATATTTTTTGTTT-GGTGTTTGATCAGGGTTAGTTGGGACTGCT-T-TGAGACTTTTAATTCGTGCTGAGCTTGGTCAGCCTGGT------GCTTTCTTGGGGGATGATCAGTTGTATAATGTTATTGTTACTGCTCATGCTTTTGTTATGATTTTTTTTTTAGTTATGCCAGTGATGATTGGTGGTTTTGGAAATTGATTGGTTCCTTTGATGTTAGGTGCTCCTGATATGGCTTTTCCTCGAATGAATAATATGAGTTTTTGGTTGTTGCCTCCTGCTTTGACTTTATTATTATCATCTGGTGCCGTAGAGAGTGGGGCTGGAACTGGTTGGACGGTTTATCCTCCT…
	MW021927	----------------------------------------------------------------GGGGTGTGATCTGGGTTGGTTGGAACTGCT-T-TGAGTTTGTTAATTCGTGCTGAGCTTGGGCAGCCTGGT------GCTTTTTTAGGGGATGATCAGTTGTATAATGTTATTGTTACTGCTCATGCTTTTGTTATAATTTTTTTTTTAGTTATGCCTGTGATGATTGGTGGGTTTGGGAATTGGTTGGTGCCATTAATGTTAGGTGCTCCTGATATGGCTTTTCCTCGTATAAATAATATGAGGTTTTGGTTGTTGCCTCCTGCTTTGACTTTGTTGCTGTCTTCTGGTGCTGTTGAAAGAGGAGCTGGGACTGGTTGAACAGTGTACCCTCCT…
	OK081575	--------------------------------------------TTCTTTATATTTTTTGTTT-GGTGTTTGATCTGGGTTAGTTGGGACTGCT-T-TGAGTTTACTAATTCGTGCTGAACTAGGTCAGCCTGGT------GCTTTTTTGGGTGATGATCAGTTATACAATGTAATTGTTACAGCCCATGCTTTTGTTATAATTTTTTTTCTTGTTATGCCAGTTATGATTGGTGGTTTTGGAAACTGATTGGTTCCCTTAATGTTGGGTGCTCCTGATATGGCTTTCCCCCGTATAAATAATATAAGGTTTTGGTTGTTACCTCCTGCTTTAACTTTGTTGCTTTCTTCTGGAGCTGTTGAAAGTGGTGCTGGGACTGGATGAACTGTTTATCCTCCT…
	OQ249698	---------------------------------------------TCTTTATATTTTTTGTTT-GGGGTTTGGTCTGGTTTAGTTGGAACAGCT-T-TAAGGCTTTTAATTCGAGCTGAGTTAGGTCAACCAGGT------GCGTTATTAGGTGATGATCAGTTATATAATGTTATTGTAACTGCTCATGCTTTTGTTATAATTTTTTTTTTAGTTATGCCTGTTATAATCGGGGGATTTGGGAATTGGTTGGTTCCTCTTATATTAGGTGCTCCTGACATAGCTTTTCCCCGTATAAATAATATGAGTTTTTGGTTGTTGCCGCCTGCTCTTACATTGTTATTATCTTCTGGGGCTGTTGAGAGAGGAGCTGGGACAGGTTGGACGGTTTATCCACCT…
	OK081417	--------------------------------------------TTCTTTATATTTTTTATTT-GGTGTGTGATCTGGGTTAGTTGGAACTGCT-T-TGAGATTATTAATTCGAGCTGAGTTAGGTCAGCCTGGG------GCTTTATTGGGAGATGATCAGCTTTATAATGTAATTGTCACTGCTCATGCCTTTGTAATGATTTTTTTTTTAGTTATACCTGTTATAATTGGAGGATTTGGAAATTGGTTAGTTCCATTAATATTGGGTGCTCCCGATATGGCTTTTCCACGGATAAATAATATAAGGTTTTGATTATTACCACCAGCTTTGACTTTATTGCTTTCTTCTGGGGCTGTAGAGAGGGGTGCTGGAACTGGTTGGACTGTCTATCCTCCG…
	OK081571	-----------------------------------------------------------------------GATCTGGGTTGGTTGGAACTGCT-T-TAAGTTTGTTAATTCGAGCTGAGTTAGGTCAGCCTGGA------GCTTTGCTGGGAGATGATCAACTATATAATGTGATTGTCACAGCGCATGCTTTTGTTATAATTTTTTTTTTAGTTATACCGGTAATAATTGGGGGATTTGGAAATTGGCTGGTGCCGCTAATGTTAGGGGCTCCTGATATGGCCTTTCCTCGAATGAATAATATGAGATTTTGGCTTTTGCCCCCTGCTTTAACTTTGCTTTTGTCTTCTGGGGCTGTAGAGAGAGGAGCTGGTACTGGATGAACTGTTTATCCCCCA…
	OQ249697	---------------------------------------------TCTTTATATTTTTTATTT-GGTGTTTGGTCTGGGCTGGTTGGTACTGCT-T-TGAGTCTTCTGATTCGTGCTGAGTTAGGGCAGCCGGGT------GCTTTGTTGGGTGACGATCAGTTGTATAATGTTATTGTAACTGCTCATGCTTTTGTTATGATTTTTTTTTTAGTTATACCTGTTATGATTGGGGGGTTTGGAAATTGGTTAGTTCCCCTGATATTGGGGGCGCCCGATATAGCTTTTCCTCGGATAAATAATATGAGTTTTTGATTGTTGCCTCCTGCTTTAACTTTATTACTGTCTTCTGGTGCTGTAGAAAGTGGTGCAGGAACTGGCTGAACTGTGTATCCTCCT…
	OK081381	--------------------------------------------TTCTTTATATTTTTTATTT-GGTATTTGGTCTGGATTAGTAGGTTCTGCT-T-TGAGTCTTTTAATTCGTGCTGAGTTGGGGCAGTCTGGT------GCTTTTTTGGGTAATGATCAGTTATATAATGTAATTGTTACTGCTCATGCTTTTGTTATAATTTTTTTTCTAGTTATGCCAGTTATAATTGGTGGTTTTGGTAATTGATTAGTTCCGTTAATATTAGGGGCTCCTGATATAGCGTTTCCTCGAATAAATAACATGAGATTTTGATTGTTACCTCCGGCTTTAGTTCTTTTACTTTCTTCTGGTTTGGTTGAGAGAGGTGCTGGTACTGGTTGGACCGTTTATCCTCCT…
	MZ580814	--------------------------------------------TTCTTTATATTTTTTATTT-GGAGTGTGGTCTGGGTTAGTCGGGACTGCT-T-TGAGGTTATTGATTCGTGCTGAGTTAGGCCAGCCTGGT------GCTTTGTTAGGCGACGATCAATTGTATAATGTTATTGTTACTGCTCATGCTTTTGTTATAATTTTTTTTTTAGTTATGCCTGTAATAATTGGTGGGTTTGGAAATTGGTTAGTCCCATTAATGTTGGGGGCTCCTGATATAGCTTTTCCTCGGATGAATAATATAAGGTTTTGGCTTCTCCCTCCTGCGCTAACTTTATTGTTATCTTCGGGGGCAGTTGAAAGTGGTGCAGGGACTGGTTGGACTGTTTATCCTCCT…
	OQ075688	--------------------------------------------ATCTTTATATTTTTTGTTT-GGTGTATGGTCTGGGTTAGTTGGGACTGCT-T-TAAGTTTGTTGATTCGGGCTGAATTGGGGCAACCTGGT------GCTTTATTGGGTGATGATCAGTTATATAATGTAATTGTTACTGCTCATGCTTTTGTTATGATTTTTTTTTTGGTAATGCCTGTTATAATTGGAGGTTTTGGAAATTGATTAGTTCCGTTGATGTTAGGTGCTCCTGATATGGCTTTTCCTCGTATAAATAATATGAGATTTTGGTTGTTACCTCCTGCTTTAACTCTGTTGTTGTCTTCTGGTGCCGTAGAAAGAGGTGCTGGGACTGGTTGAACGGTTTATCCTCCT…
	MZ216567	---------------------------------------------TCTTTATATTTTTTGTTT-GGAGTATGGTCTGGGTTAGTTGGGACTGCT-T-TGAGTTTATTAATTCGTGCTGAGTTAGGGCAGCCTGGT------GCCTTATTGGGTGATGATCAGTTATATAATGTTATTGTTACTGCTCATGCGTTTGTTATAATTTTTTTTTTAGTTATGCCAGTAATAATTGGTGGTTTTGGAAATTGGTTAGTTCCGCTAATATTAGGTGCTCCAGATATAGCTTTTCCTCGTATAAATAATATAAGTTTTTGGTTACTTCCCCCTGCATTGACTTTATTGTTAACTTATGGGGCAGTAGAAAGTGGAGCAGGGACTGGATGAACTGTCTATCCTCCT…
	MZ216577	---------------------------------------------TCTTTGTATTTTTTATTT-GGGGTATGGTCTGGGTTAGTTGGAACTGCT-T-TGAGTTTATTAATTCGTGCTGAGTTAGGGCAGCCTGGT------GCCTTATTGGGTGATGATCAGTTATATAATGTTATTGTTACTGCTCATGCGTTTGTTATAATTTTTTTTTTAGTTATGCCAGTAATAATTGGTGGTTTTGGGAATTGGTTGGTTCCTTTAATATTAGGAGCTCCTGATATAGCTTTTCCTCGTATAAATAATATAAGCTTTTGGTTATTGCCCCCCGCATTAACTTTATTACTTACTTCTGGGGCAGTTGAAAGTGGTGCAGGTACTGGGTGAACTGTTTACCCGCCG…
	MZ216528	---------------------------------------------TCTTTATATTTTTTATTT-GGGGTATGGTCTGGGTTAGTTGGAACTGCG-T-TGAGTTTATTGATTCGTGCTGAGTTAGGGCAGCCTGGT------GCTTTGTTGGGTGATGATCAGTTATATAATGTAATTGTGACTGCTCATGCTTTTGTTATAATTTTTTTTTTGGTAATGCCAGTAATAATTGGTGGATTTGGAAACTGATTGGTTCCCTTAATGTTAGGGGCTCCAGATATGGCTTTTCCGCGAATGAATAATATGAGATTTTGGTTATTACCACCTGCATTAACTCTTCTTTTATCTTCTGGGGCAGTAGAAAGTGGTGCCGGGACTGGGTGAACTGTGTATCCTCCT…
	MZ216570	---------------------------------------------TCTTTATATTTTTTATTT-GGGGTATGGTCTGGGTTAGTTGGAACTGCG-T-TGAGACTATTAATTCGTGCTGAGCTAGGGCAGCCTGGT------GCTTTGTTAGGTGATGATCAGTTATACAATGTTATTGTAACTGCTCATGCTTTTGTTATAATTTTTTTTTTGGTAATGCCAGTAATGATTGGTGGATTTGGAAATTGATTAGTTCCTTTAATGTTGGGTGCTCCGGACATGGCTTTTCCTCGAATGAATAATATGAGGTTTTGGTTGTTACCACCTGCGTTAACTCTTCTTCTGTCTTCTGGGGCAGTAGAAAGTGGTGCTGGGACTGGGTGAACCGTTTATCCTCCT…
	KP270885	--------------------------------------------TTCTTTATATTTTTTATTT-GGAGTATGATCTGGGTTAGTTGGAACTGCA-T-TGAGTTTATTAATTCGTGCTGAGTTAGGACAGCCTGGT------GCTTTGTTAGGTGATGATCAGTTATATAATGTAATTGTAACTGCTCATGCATTTGTTATAATTTTTTTTTTAGTAATACCAGTAATAATTGGTGGATTTGGGAATTGATTGGTTCCGTTAATATTAGGTGCGCCGGATATGGCTTTTCCTCGTATAAATAATATGAGATTTTGGTTATTGCCTCCTGCATTAACTCTTCTTCTTTCTTCTGGAGCGGTTGAGAGAGGTGCTGGAACTGGATGGACTGTTTATCCTCCT…
	MZ580728	--------------------------------------------TTCTTTATATTTTTTATTT-GGAGTATGGTCTGGATTAGTTGGAACTGCG-T-TGAGTTTATTAATTCGTGCTGAGTTAGGGCAGCCTGGA------GCTTTGTTAGGTGATGATCAGTTATATAATGTAATTGTTACTGCTCATGCATTTGTTATAATTTTTTTTTTGGTTATACCGGTAATAATTGGTGGATTTGGTAACTGATTAGTTCCGTTAATGTTAGGAGCGCCAGATATGGCTTTTCCTCGTATAAATAATATGAGATTTTGGTTATTGCCGCCTGCATTGACTCTTCTTCTGTCTTCTGGGGCGGTTGAAAGTGGTGCTGGGACTGGGTGAACTGTTTACCCCCCT…
	MZ580737	--------------------------------------------TTCTTTATATTTTTTATTT-GGAGTATGGTCTGGGTTAGTTGGAACTGCG-T-TGAGTTTATTGATTCGTGCTGAACTGGGACAGCCTGGG------GCTTTATTGGGCGATGATCAGTTGTATAATGTAATTGTAACTGCTCATGCGTTTGTTATAATTTTTTTTTTGGTAATGCCAGTAATAATTGGAGGATTTGGTAATTGATTAGTTCCGTTGATGTTAGGTGCGCCAGACATGGCTTTTCCTCGTATAAATAATATGAGATTTTGGTTGTTGCCACCTGCGTTAACTCTTCTTCTGTCTTCTGGGGCTGTTGAAAGAGGTGCTGGGACTGGATGAACTGTTTATCCTCCT…
	OK081758	-----------------------------------------------------------------------GGTCTGGGTTAGTTGGAACTGCT-T-TAAGATTATTAATTCGTGCTGAGCTAGGTCAGCCTGGT------GCTTTGTTGGGAGATGATCAGCTTTATAATGTAATTGTAACTGCTCATGCTTTTGTTATAATTTTTTTTTTAGTAATGCCTGTGATGATTGGGGGATTTGGGAATTGACTAGTGCCTTTAATGTTAGGTGCTCCTGATATAGCTTTTCCTCGAATAAATAATATAAGTTTTTGATTGTTACCACCTGCTTTAACTCTTTTACTTTCTTCTGGGGCTGTAGAAAGAGGGGCTGGAACAGGTTGAACTGTTTATCCTCCT…
	OK081733	-----------------------------------------------------------GTTT-GGTGTTTGATCTGGGTTAGTTGGTACTGCT-T-TGAGGTTGCTGATTCGTGCTGAGTTGGGTCAACCTGGA------GCTTTATTGGGGGATGATCAGTTATATAATGTAATTGTGACGGCTCATGCTTTTGTGATAATTTTTTTTTTGGTTATACCAGTTATGATTGGTGGTTTTGGAAATTGGTTAGTTCCCTTGATGTTAGGAGCTCCCGATATGGCTTTTCCTCGTATAAATAATATAAGATTTTGGTTGTTGCCTCCTGCTTTAACTTTGTTGTTATCTTCTGGGGCTGTAGAAAGAGGAGCTGGTACTGGGTGAACTGTTTACCCGCCT…
	OQ075661	--------------------------------------------ATCTTTATATTTTTTATTT-GGTGTGTGATCTGGTTTAGTAGGTACTGCT-T-TGAGGTTATTAATTCGTGCTGAGTTAGGGCAGCCGGGA------GCGCTTTTAGGTGATGATCAGTTATATAATGTAATTGTTACTGCCCATGCTTTTGTAATGATTTTTTTTTTAGTTATACCAGTTATAATCGGAGGGTTTGGAAATTGGTTGGTGCCGTTAATGTTAGGGGCGCCAGATATGGCTTTTCCTCGTATAAATAATATAAGATTTTGGTTGCTTCCTCCTGCTTTAACGCTTTTATTGTCTTCTGGCGCAGTTGAGAGTGGGGCTGGAACTGGGTGAACTGTTTATCCTCCT…
	MZ580738	--------------------------------------------ATCTTTATATTTTTTATTT-GGTGTGTGGTCTGGGTTAGTAGGTACCGCT-T-TAAGATTGTTAATTCGTGCTGAACTAGGGCAGCCGGGA------GCGCTTTTAGGGGATGATCAATTGTATAATGTGATTGTAACTGCTCATGCTTTTGTAATGATTTTTTTTTTAGTTATACCTGTTATAATTGGAGGGTTTGGAAATTGGTTGGTTCCATTAATGTTAGGTGCTCCAGATATGGCTTTTCCGCGTATAAATAATATAAGATTTTGGTTGCTTCCTCCTGCTTTAACACTTTTGTTGTCTTCTGGAGCAGTTGAGAGTGGAGCTGGAACTGGATGGACTGTTTATCCTCCT…
	OQ075660	--------------------------------------------ATCTTTATATTTTTTGTTT-GGTGTGTGGTCTGGTTTAGTTGGGACTGCT-T-TAAGATTGTTAATTCGTGCTGAATTGGGGCAGCCAGGA------GCGCTTTTAGGTGATGATCAACTATATAATGTAATTGTAACTGCTCATGCTTTTGTAATGATTTTTTTTTTGGTTATACCGGTTATGATTGGAGGATTCGGTAATTGGTTGGTACCATTAATGTTGGGTGCTCCAGATATGGCTTTTCCTCGGATAAATAATATAAGATTTTGGTTGCTTCCTCCTGCTTTAACACTTTTGTTGTCGTCTGGTGCAGTTGAAAGTGGGGCTGGAACTGGGTGAACTGTGTATCCTCCT…
	KF935547	--------------------------------------------GTCTTTATATTTTTTATTT-GGGGTGTGGTCTGGCTTAGTTGGGACTGCT-T-TGAGTTTGTTGATTCGTGCTGAGTTAGGTCAGCCTGGG------GCTCTTTTGGGAGATGATCAATTATATAATGTAATTGTTACTGCTCATGCTTTTGTAATAATTTTTTTTTTAGTTATGCCGGTTATAATTGGTGGTTTTGGAAATTGATTGGTGCCTTTAATATTAGGGGCTCCTGATATGGCTTTTCCTCGTATAAATAATATAAGATTTTGATTATTGCCACCTGCTTTAACTCTTTTACTGTCTTCAGGGGCAGTTGAAAGGGGGGCTGGAACTGGTTGAACCGTTTATCCTCCT…
	KC710979	------ATGCGATGATTTTTTTCTACAAATCATAAAGATATTGGGTCTTTRTATTTTTTATTT-GGGGTGTGGTCTGGCTTAGTTGGGACTGCT-T-TGAGTTTGTTGATTCGTGCTGAGTTAGGTCAGCCTGGG------GCTCTTTTGGGAGATGACCAATTATATAATGTAATTGTTACTGCTCATGCTTTTGTAATAATTTTTTTTTTAGTTATGCCGGTTATAATTGGTGGTTTTGGAAATTGATTGGTGCCTTTAATATTAGGGGCTCCTGATATGGCTTTTCCTCGTATAAATAATATAAGATTTTGATTATTGCCACCTGCTTTAACTCTTTTACTGTCTTCAGGGGCAGTTGAAAGGGGGGCTGGAACTGGTTGAACCGTTTATCCTCCT…
	OK414013	--------------------------------------------TTCTTTGTATTTTTTATTT-GGGGTATGGTCTGGGTTAGTTGGGACTGCT-T-TAAGATTGTTAATTCGTGCTGAGTTAGGTCAGCCTGGT------GCTTTGTTGGGGGATGACCAATTATATAATGTTATTGTAACTGCTCATGCGTTTGTGATGATTTTTTTTTTAGTTATACCTGTAATAATTGGTGGTTTCGGAAATTGATTGGTTCCTTTAATATTAGGGGCTCCAGATATAGCTTTTCCTCGTATAAATAATATAAGTTTTTGACTTCTTCCTCCAGCTTTAACTTTATTATTGTCTTCTGGGGCAGTTGAGAGTGGGGCAGGGACTGGGTGAACTGTTTATCCACCT…
	OK081719	--------------------------------------------TTCTTTATATTTTTTGTTT-GGAGTGTGATCTGGGTTAGTTGGTACTGCT-T-TAAGGTTATTAATTCGTGCTGAGTTAGGGCAGCCTGGG------GCTTTGTTAGGTGATGATCAGTTGTATAATGTTATTGTTACTGCTCATGCTTTTGTTATAATTTTTTTTTTAGTTATGCCCGTTATAATTGGTGGTTTTGGAAATTGATTAGTTCCTCTTATATTAGGTGCTCCGGATATGGCTTTCCCTCGTATAAATAATATGAGTTTTTGATTGTTGCCTCCTGCTTTGACTTTGTTGTTATCTTCTGGAGCTGTTGAAAGAGGTGCTGGTACTGGATGAACTGTGTACCCCCCG…
	OK081772	--------------------------------------------GTCTTTATATTTTTTATTT-GGTGTTTGGTCTGGGTTGGTTGGTACTGCT-T-TAAGTTTATTAATTCGAGCTGAATTAGGCCAGCCTGGT------GCTTTGTTAGGAGATGATCAGTTATATAATGTGATTGTTACTGCTCATGCTTTTGTTATAATTTTTTTTTTAGTTATACCTGTTATGATTGGTGGTTTTGGGAATTGGTTAGTGCCTTTAATATTAGGGGCTCCTGATATAGCTTTCCCTCGTATAAATAATATGAGTTTTTGATTGTTGCCGCCTGCTTTAACTTTATTACTTTCTTCTGGAGCTGTAGAAAGTGGGGCTGGTACAGGGTGGACTGTTTACCCTCCT…
	MZ216564	---------------------------------------------TCTTTATATTTTTTATTT-GGTGTTTGGTCTGGGTTAGTTGGTACTGCT-T-TAAGTTTGTTAATTCGAGCTGAATTAGGTCAGCCTGGA------GCGTTGTTGGGAGATGATCAGTTATACAATGTGATTGTTACTGCTCATGCTTTTGTTATGATTTTTTTTTTAGTTATGCCTGTTATAATTGGTGGCTTTGGGAATTGGTTGGTTCCTCTAATATTAGGGGCTCCTGATATGGCTTTTCCTCGCATAAATAATATGAGTTTTTGATTGTTGCCCCCTGCTTTAACTTTATTACTTTCCTCTGGGGCTGTAGAAAGTGGGGCTGGTACAGGGTGGACTGTTTACCCTCCT…
	EF157598	-----------------------------------------------TTTATATTTTTTGTTT-GGTGTTTGATCTGGGTTAGTTGGAACTGCT-T-TAAGATTATTAATTCGAGCTGAGTTAGGGCAGCCTGGA------GCATTGTTAGGGGATGATCAATTATATAATGTTATTGTTACTGCTCATGCTTTTGTAATAATTTTTTTTTTAGTTATGCCAGTTATAATTGGTGGATTTGGAAATTGGTTGGTTCCTTTAATATTAGGGGCTCCGGATATGGCTTTTCCTCGTATGAATAATATAAGTTTTTGATTATTGCCGCCTGCTTTAACATTGTTGCTTTCTTCTGGAGCTGTTGAGAGTGGGGCTGGGACTGGTTGAACTGTATATCCGCCT…
	OK081331	--------------------------------------------TTCTTTATATTTTTTGTTT-GGTGTTTGGTCTGGATTAGTTGGAACTGCT-T-TAAGATTGTTAATTCGTGCTGAATTAGGTCAGCCTGGT------GCTTTATTGGGGGATGATCAATTATATAATGTAATTGTAACTGCTCATGCTTTTGTAATAATTTTTTTTTTAGTTATGCCAGTTATAATTGGTGGTTTTGGAAATTGATTAGTTCCTTTAATATTGGGTGCCCCTGATATGGCTTTCCCTCGAATAAATAATATAAGTTTTTGGTTATTGCCTCCTGCTTTGACTTTGTTGTTGTCTTCAGGTGCAGTTGAAAGGGGAGCTGGAACTGGGTGAACTGTATATCCGCCT…
	MW021925	----------------------------------------------------------------GGTGTTTGATCTGGTTTAGTTGGAACTGCT-T-TAAGATTGTTGATTCGTGCTGAGTTAGGTCAGCCTGGT------GCTTTATTGGGGGATGATCAGTTGTATAATGTAATTGTAACTGCTCATGCTTTTGTTATAATTTTTTTTTTAGTTATACCGGTAATAATTGGTGGTTTTGGAAATTGATTGGTTCCTTTAATATTAGGTGCTCCTGATATAGCTTTTCCTCGAATAAATAATATGAGTTTTTGACTGTTACCTCCTGCTTTAACTTTGTTATTATCTTCAGGTGCAGTTGAGAGTGGAGCCGGAACTGGTTGGACTGTATACCCACCT…
	KF935501	--------------------------------------------GACTTTATATTTTCTTTTT-GGAGTGTGGTCTGGTTTAGTTGGTTCTGCA-C-TTAGATTATTGATTCGGGCTGAGTTAGGTCAGCCTGGG------GCTTTACTTGGAGATGACCAGTTGTATAATGTTATTGTTACTGCTCATGCCTTTGTAATGATTTTCTTTTTGGTTATGCCAGTTATAATTGGTGGTTTCGGAAATTGATTAGTACCTTTAATGTTGGGAGCGCCTGACATGGCTTTTCCGCGAATAAATAATATGAGGTTTTGGTTGCTTCCTCCGGCTTTGACTTTATTGTTGGTGTCTGGTGCTGTTGAAAGAGGAGCTGGGACTGGTTGAACTGTTTATCCTCCT…
	OQ075699	------------------------------------------------------------TTTTGGGGTTTGGTCTGGTCTAGTTGGTACCGCT-T-TAAGTTTGTTAATTCGTGCCGAGTTGGGGCAGCCCGGT------GCGCTTTTAGGCGACGATCAGCTTTACAATGTTATCGTGACTGCCCATGCTTTTGTAATAATTTTTTTTTTAGTTATGCCAGTAATAATTGGGGGCTTTGGTAATTGACTGGTTCCATTAATGTTGGGAGCCCCTGATATGGCGTTCCCCCGGATAAATAATATGAGGTTTTGGCTTCTTCCCCCTGCTTTAATTTTACTTCTTTCTTCTGGGGCTGTAGAGAGAGGTGCGGGAACTGGTTGGACGGTTTATCCCCCT…
	KP119170	-------------------------------------------------------------------GTGTGGTCTGGGCTGGTTGGTACTGCT-T-TAAGTCTTTTGATTCGAGCCGAGTTGGGCCAGCCTGGT------GCTTTGTTGGGCGACGATCAGTTGTATAATGTTATTGTTACTGCTCATGCTTTTGTTATGATTTTTTTTCTAGTTATGCCTGTTATAATTGGGGGGTTTGGAAACTGGTTAGTTCCTTTGATGCTTGGTGCTCCGGATATAGCTTTCCCTCGGATAAACAATATAAGGTTTTGATTACTTCCTCCTGCGCTTGTTTTACTGTTATCATCTGGGGCAGTGGAGAGGGGAGCTGGGACCGGCTGGACAGTTTATCCACCA…
	GU392012	------------------------------CATAAAGATATTGGTACTTTATATTTCTTGTTT-GGTATTTGGTCTGGCTTAGTTGGAACAGGT-C-TTAGGATGCTTATTCGTATAGAGCTTGGTCAGCCTGGG------GCTCTTTTAGGTGATGATCATTTATATAATGTAATTGTAACCGCACATGCTTTTGTTATAATCTTCTTTTTAGTCATGCCTGTTATAATTGGTGGTTTTGGTAACTGATTAGTTCCTCTTATACTAGGGGCTCCTGATATGGCTTTTCCTCGTATAAATAATATGAGTTTTTGACTTTTGCCTCCTTCTTTAACATTATTATTAGGTTCAGGTGCTGTTGAAAGAGGGGTGGGTACGGGTTGAACTGTTTATCCTCCG…
	KU230126	---------------------------------------------TCTTTATATTTTTTGTTT-GGTGTATGGAGAGGTCTGGTTGGAACTGCC-T-TAAGGTTGTTAATTCGTGCAGAGTTAGGTCAGCCAGGG------GCTTTGCTCGGAGATGATCAGTTGTACAATGTGATCGTGACTGCACACGCCTTCGTAATGATTTTTTTTCTTGTTATACCAGTTATGATTGGGGGTTTTGGGAACTGGCTTGTTCCTCTAATATTAGGTGCGCCAGATATGGCTTTTCCACGTATAAATAACATAAGTTTCTGGCTCTTGCCACCAGCTTTGACTTTACTCCTGTCTTCTGCAGCTGTAGAGAGGGGTGCTGGGACTGGTTGAACTGTTTATCCTCCG…
	KU230290	----------------------------------------------------------------------------------GTTGGAACTGCT-C-TTAGCTTGTTAATTCGTGCTGAGCTAGGTCAGCCAGGT------GCTTTATTAGGGGATGATCAGCTTTATAATGTTATTGTTACAGCACATGCTTTTGTTATGATTTTTTTTCTGGTGATGCCTGTGATGATTGGGGGTTTTGGAAACTGGCTGGTTCCTCTGATGTTGGGGGCACCGGACATGGCTTTTCCCCGTATGAATAATATGAGTTTTTGACTCCTGCCTCCAGCGCTTACCTTACTCCTGTCTTCTGCAGCTGTGGAGAGCGGTGCTGGTACGGGGTGAACTGTCTATCCGCCT…
	GU392028	------------------------------CATAAAGATATTGGTTCTTTATACTTTCTTTTT-GGTGTTTGGTCTGGTTTGGTTGGAACTGCG-T-TAAGTCTTTTGATTCGAGCTGAACTTGGTCAGCCCGGC------GCTCTCTTAGGTGACGATCAGCTGTATAATGTGATTGTGACTGCTCACGCCTTTGTCATAATTTTTTTTCTAGTTATGCCCGTTATAATTGGTGGGTTCGGAAATTGGCTGGTGCCTTTGATGTTGGGGGCCCCAGATATGGCTTTTCCTCGTATAAATAATATAAGGTTTTGGCTTTTGCCCCCGGCACTTATTCTTCTTCTGTCTTCTGGGGCTGTAGAGAGGGGAGTTGGTACTGGTTGAACAGTTTATCCCCCC…
	KU230107	---------------------------------------------TCTTTATATTTTTTATTT-GGTGTATGGAGAGGTCTTGTGGGAACTGCT-T-TGAGTCTTCTGATTCGTGCAGAGTTGGGTCAGCCTGGT------GCACTTTTAGGTGATGATCAGCTTTATAATGTAATTGTAACTGCTCATGCTTTTGTCATGATTTTTTTTTTAGTTATGCCTGTCATAATTGGTGGATTTGGGAATTGATTAGTTCCTTTAATGTTGGGTGCTCCGGATATGGCTTTTCCTCGGATGAATAATATAAGCTTTTGGTTACTTCCTCCTGCTTTAACTTTATTGCTTTGTTCTGCTGCTGTAGAGAGAGGGGCTGGAACAGGTTGGACTGTTTATCCTCCA…
	KU230075	---------------------------------------------TCTTTATATTTTTTATTT-GGTGTATGAAGGGGTCTTGTTGGAACTGCT-T-TGAGACTTCTTATTCGGGCAGAATTAGGACAGCCTGGA------GCTCTTTTAGGTGATGACCAGCTTTATAATGTTATTGTTACGGCTCATGCTTTCGTAATGATTTTTTTTTTAGTAATGCCTGTAATGATTGGTGGATTTGGTAACTGATTAGTTCCTTTAATACTGGGGGCTCCAGATATGGCCTTTCCTCGAATAAATAATATAAGTTTTTGGCTTTTACCTCCTGCTCTTACATTACTTCTTTGTTCTGCTGCTGTGGAAAGGGGTGCTGGGACGGGTTGAACTGTTTATCCTCCT…
	KT730619	---------------------------------------------------------CTTTTT-GGTGTTTGGTCTGGGCTTGTTGGGACTGCG-C-TTAGTCTTTTGATCCGGGCTGAGTTAGGCCAGCCTGGT------GCTCTTTTAGGAGATGACCAGTTGTACAATGTTATTGTGACTGCTCATGCTTTTGTTATAATTTTTTTTCTTGTTATGCCCGTGATGATCGGTGGGTTTGGAAACTGATTGGTTCCTCTGATGCTAGGGGCGCCCGATATGGCCTTTCCTCGTATAAATAATATGAGGTTTTGGCTTTTGCCGCCTGCTTTGACTTTATTGTTGTCTTCAGCTGCTGTCGAGAGTGGTGCTGGTACTGGTTGGACAGTGTATCCGCCT…
	MG421301	--------------------------------------------TTCTTTGTATTTTTTATTT-GGCGTTTGGTCTGGGTTGGTTGGGACTGCT-T-TGAGTCTGTTGATTCGGGCTGAGTTAGGGCAGCCTGGT------GCTTTGTTAGGGGATGACCAGTTGTATAATGTTATTGTAACAGCACATGCTTTTGTCATGATTTTTTTTTTAGTTATGCCAGTAATGATTGGGGGATTTGGGAATTGGCTGGTTCCTTTGATGTTAGGGGCGCCTGATATGGCTTTCCCTCGGATGAACAACATGAGGTTTTGGCTTCTTCCTCCGGCTTTAACGTTGCTCTTGTCCTCTGGGGCTGTCGAGAGGGGGGCTGGGACTGGTTGGACGGCTTATCCCCCT…
	OQ075696	--------------------------------------------TTCTTTATATTTTCTGTTT-GGTGTGTGAAGGGGTTTGGTTGGTACTGCT-T-TAAGTTTACTAATTCGTGCTGAGTTGGGTCAACCTGGG------GCCTTGCTTGGAGATGATCAGTTGTATAATGTGATTGTTACTGCGCATGCTTTTGTAATGATTTTTTTTCTTGTAATGCCTGTCATGATTGGAGGGTTTGGAAATTGGTTAGTTCCTTTAATATTAGGAGCACCAGACATGGCTTTCCCTCGCATAAACAATATAAGGTTTTGGCTTCTTCCTCCAGCTTTAACACTTCTCCTATCCTCTGCAGCTGTGGAAAGGGGTGCTGGGACTGGTTGAACTGTGTATCCTCCC…
	LC215935	--------------------------------------------GTCTTTGTATTTTCTTTTT-GGTGTTTGGTCTGGTTTAGTTGGTACTGCG-C-TTAGTTTGTTGATTCGTGCTGAGTTGGGTCAGCCGGGT------GCTTTGTTAGGTGATGACCAGTTGTATAATGTTATTGTTACTGCTCACGCTTTTGTGATAATTTTCTTTTTAGTTATGCCTGTTATGATTGGTGGTTTTGGAAATTGGCTTGTTCCGCTTATGCTTGGGGCTCCAGATATGGCTTTTCCTCGTATAAATAATATGAGGTTTTGGTTGCTTCCTCCTGCTTTAACTTTATTGTTGTCTTCTGCTGCTGTTGAGAGGGGTGCTGGGACTGGTTGGACTGTATACCCGCCT…
	KT328220	----------------------------------------------------------------GGTGTTTGGTCTGGGCTTGTTGGGACTGCT-T-TGAGTTTATTGATTCGTGCTGAGTTGGGTCAGCCAGGT------GCTTTGTTGGGAGATGACCAGCTTTATAATGTTATTGTTACAGCTCATGCTTTTGTAATGATTTTTTTTTTAGTTATGCCTGTCATGATTGGTGGGTTCGGAAATTGACTTGTTCCTCTTATGCTTGGTGCTCCTGACATGGCGTTTCCTCGGATAAATAATATGAGATTTTGATTGCTGCCTCCTGCTTTAACTTTGTTATTGTCTTCTGCGGCTGTTGAAAGGGGAGCGGGGACTGGTTGAACGGTTTATCCGCCT…
	OM836530	--------------------------------------------TTCTTTGTATTTTCTTTTT-GGTGTTTGGTCTGGACTTGTTGGAACTGCT-C-TTAGTTTGTTAATTCGTGCTGAATTAGGTCAGCCGGGG------GCTTTATTGGGGGACGATCAGTTATATAATGTTATTGTTACTGCTCACGCGTTTGTGATGATTTTTTTCTTGGTAATGCCGGTTATAATTGGGGGATTCGGAAATTGACTTGTTCCTCTTATGCTTGGGGCCCCAGATATAGCGTTTCCTCGTATGAATAACATGAGTTTTTGGTTGTTGCCTCCTGCTTTGACCTTGTTGTTGTCTTCTGCTGCTGTTGAGAGAGGTGCTGGGACTGGATGGACTGTGTATCCACCT…
	OM836553	--------------------------------------------TTCTTTGTATTTTCTTTTT-GGTGTCTGGTCTGGTCTTGTTGGAACCGCG-C-TTAGTTTGTTGATTCGTGCTGAGTTGGGTCAGCCTGGG------GCTCTTTTAGGTGATGATCAGCTTTATAATGTTATTGTTACGGCGCATGCTTTTGTTATAATTTTTTTTTTAGTCATGCCTGTTATAATTGGTGGGTTTGGAAATTGGTTAGTTCCTCTTATACTTGGTGCTCCGGATATGGCGTTCCCTCGCATGAATAATATGAGTTTTTGGTTGTTGCCCCCGGCGTTAACCTTGTTGTTGTCTTCTGCGGCTGTTGAGAGGGGTGCTGGAACTGGTTGGACGGTTTACCCACCT…
	GU392027	---------------------------------AAAGATATTGGTACGCNTTATTTTTATTTT-GGANTTTGAGCTGGCTTAGTGGGAACAGCT-T-TGAGGATGTTGATTCGTGCTGAGTTGGGGCAGCCCGGA------GCACTTATAGGTGATGATCAGTTGTATAATGTTATTGTTACAGCACATGCATTTGTAATAATTTTTTTTTTAGTTATACCTGTTATGATTGGGGGCTTTGGTAATTGACTTGTTCCTCTTATGTTGGGGGCTCCAGATATGGCTTTTCCTCGTATGAATAATATAAGGTTTTGATTGCTTCCCCCTTCTTTGGTTTTATTATTGGCCTCGGCTGCGGTTGAGAGTGGGGTTGGGACTGGGTGGACTGTTTATCCTCCT…
	KU197831	----------------------------------------------------ATTTTTTATTT-GGTATTTGAGCTGGTTTGGTTGGTACGGCA-C-TAAGGATGTTGATTCGGGCTGAGTTGGGCCAGCCGGGA------GCACTGATGGGTGATGATCAATTGTATAACGTTATTGTAACAGCACATGCATTTGTGATGATTTTTTTCTTAGTTATGCCGGTGATGATTGGGGGCTTTGGAAATTGGCTTGTTCCTCTTATGTTAGGTGCTCCGGATATGGCTTTTCCTCGAATAAATAATATGAGATTTTGATTATTGCCTCCTTCTTTGGTTTTGTTGTTAGCGTCAGCTGCAGTTGAGAGCGGAGTAGGGACTGGTTGGACTGTATATCCGCCT…
	LC625624	--------------------------------------------TACGCTTTATTTTTTATTT-GGTATTTGGGCTGGTTTAGTTGGTACAGCA-C-TAAGAATGTTGATTCGGGCTGAGTTGGGGCAGCCTGGG------GCACTATTAGGTGATGATCAATTGTATAATGTTATTGTTACAGCACATGCATTTGTAATGATTTTTTTTTTAGTTATGCCGGTAATGATTGGGGGTTTTGGTAATTGGTTGGTTCCTCTTATGTTGGGGGCTCCGGATATGGCTTTTCCTCGTATAAATAATATAAGATTTTGGTTGTTGCCCCCTTCTTTAATTTTATTGTTGGCTTCAGCTGCAGTTGAAAGTGGGGCAGGAACTGGTTGGACTGTATATCCTCCT…
	LC625625	--------------------------------------------TACGCTTTATTTTTTATTT-GGAATTTGAGCTGGTTTAGTTGGTACAGCA-T-TGAGGATGTTGATTCGGGCTGAGTTGGGGCAGCCCGGT------GCGTTGTTGGGTGACGATCAGTTGTACAATGTTATTGTTACAGCGCATGCGTTTGTAATGATTTTTTTTTTAGTTATACCAGTAATGATTGGGGGTTTTGGGAATTGGTTGGTTCCTCTTATGTTGGGCGCTCCAGATATGGCTTTTCCTCGTATAAATAACATAAGATTTTGGTTGTTGCCCCCTTCTTTAATTTTGTTGTTGGCTTCAGCTGCGGTTGAGAGTGGGGCAGGAACTGGTTGAACTGTTTATCCTCCT…
	LC625626	--------------------------------------------TACGCTTTATTTTTTATTT-GGTATTTGGGCTGGTTTAGTTGGGACAGCA-T-TGAGGATGTTGATTCGGGCTGAATTGGGACAACCTGGT------GCGTTGTTGGGTGATGATCAGTTGTATAATGTTATTGTTACAGCTCATGCTTTTGTAATAATTTTTTTTTTAGTCATGCCGGTAATGATTGGTGGTTTTGGGAATTGGTTAGTTCCTCTTATGTTGGGTGCTCCAGATATGGCTTTTCCTCGTATAAATAATATAAGATTTTGGCTGTTGCCTCCTTCTTTAATTTTGTTGTTGGCCTCAGCTGCAGTTGAGAGTGGGGCTGGGACTGGTTGAACTGTTTATCCTCCT…
	KT722722	---------------------------------------------TCTTTATATTTTATTTTT-GGTGTTTGGAGTGGTCTTGTGGGGACTGCT-T-TGAGATTGTTGATTCGTGCTGAATTAGGGCAGCCTGGC------GCTCTTTTGGGAGACGATCAGTTATATAATGTGATTGTTACTGCACACGCGTTTGTAATAATTTTTTTTTTAGTTATGCCTGTAATAATTGGAGGATTCGGAAACTGGCTTGTTCCTTTGATGTTAGGAGCCCCTGATATGGCTTTTCCTCGGATAAATAATATAAGGTTTTGGTTATTACCCCCTGCTTTAACCCTATTATTATCCTCTGCAGCTGTGGAGAGGGGTGTTGGGACTGGTTGGACTGTTTATCCTCCT…
	OK081472	--------------------------------------------TTCTTTATATTTTTTGTTT-GGGGTTTGGAGTGGGTTAGTTGGAACTGCT-T-TAAGTCTACTTATTCGTGCTGAGTTAGGTCAGCCGGGC------GCTTTGTTGGGGGATGATCAGTTGTACAATGTTATTGTTACTGCTCATGCTTTTGTAATAATTTTTTTTTTAGTTATGCCGGTGATAATTGGTGGTTTCGGAAATTGGTTAGTTCCTTTGATGCTTGGAGCTCCGGATATGGCTTTCCCGCGTATAAATAATATGAGTTTTTGGCTTCTACCCCCTGCTTTGACTTTGTTGCTCTCTTCTGCTGCGGTAGAGAGTGGGGCTGGGACTGGTTGGACTGTTTATCCCCCT…
	LC215922	--------------------------------------------TTCTTTATATTTCCTTTTT-GGTGTTTGAAGTGGTCTTGTTGGAACTGCT-T-TAAGTTTGTTGATTCGTGCTGAGTTGGGTCAGCCTGGA------GCTCTTTTGGGGGACGATCAGTTGTATAATGTTATTGTTACTGCACACGCTTTCGTTATAATTTTTTTTTTGGTTATACCTGTTATGATTGGAGGTTTTGGTAATTGGTTAGTTCCTCTTATGTTAGGGGCTCCTGATATGGCGTTTCCTCGAATAAATAATATGAGGTTTTGGCTGTTACCTCCTGCTTTAACTTTATTGTTGTCTTCAGCTGCCGTGGAGAGTGGGGCGGGAACTGGGTGAACCGTTTATCCTCCA…
	OM836546	--------------------------------------------TTCTTTATATTTTCTTTTT-GGTGTTTGAGGNGGTCTTGTAGGGACGGCT-T-TGAGTCTTTTAATTCGGGCTGAGTTAGGTCAGCCTGGG------GCTCTTTTGGGGGATGACCAATTATATAATGTTATTGTTACGGCTCATGCTTTTGTGATGATTTTTTTTCTAGTTATGCCTGTTATAATTGGTGGTTTTGGTAATTGGTTAGTACCTTTAATGTTAGGGGCTCCTGATATGGCTTTTCCTCGGATAAACAATATGAGGTTCTGACTTTTACCTCCGGCTTTAACTCTTCTTTTATCTTCCGCCGCTGTTGAGAGCGGTGCTGGTACTGGTTGGACTGTGTATCCGCCA…
	OM836556	--------------------------------------------TTCTTTATATTTTTTATTT-GGTGTTTGAAGTGGCCTTGTTGGAACAGCT-T-TGAGGTTGTTAATTCGTGCTGAGTTAGGGCAGCCAGGG------GCGTTGTTAGGGGATGACCAGTTGTATAATGTTATTGTAACTGCTCATGCTTTCGTTATAATTTTCTTTTTGGTTATGCCTGTTATAATTGGGGGGTTCGGAAATTGGTTAGTTCCTTTGATGTTAGGGGCTCCTGATATGGCTTTTCCTCGTATAAATAACATGAGGTTTTGGTTGTTGCCCCCTGCGTTAACTCTTCTTCTATCTTCTGCTGCTGTCGAGAGGGGTGCCGGAACTGGTTGGACAGTGTATCCTCCT…
	KT722708	---------------------------------------------TCTTTATATTTTGTTTTT-GGTGTTTGGAGTGGTCTTGTGGGAACTGCT-T-TAAGGTTGTTGATTCGTGCTGAGTTAGGTCAGCCTGGT------GCTCTTTTAGGTGATGATCAACTTTATAATGTAATTGTTACGGCTCATGCTTTTGTTATGATTTTTTTTTTAGTTATGCCTGTGATGATTGGTGGATTCGGGAATTGATTAGTTCCTTTGATGTTAGGTGCTCCTGATATGGCTTTTCCTCGTATAAATAATATGAGTTTTTGATTATTACCCCCAGCTTTGACCTTGCTTTTATCTTCTGCGGCTGTTGAGAGTGGGGCTGGAACTGGCTGAACTGTCTATCCTCCT…
	KT730667	------------------------------------------------TTATATTTTCTTTTT-GGTGTATGAAGTGGGCTTGTTGGTACTGCT-T-TAAGTCTTTTGATTCGTGCTGAGTTAGGTCAGCCCGGG------GCTCTTTTGGGGGACGATCAATTGTATAATGTTATTGTTACTGCTCATGCTTTCGTAATAATTTTTTTTTTAGTTATGCCTGTTATAATTGGTGGATTTGGAAACTGATTGGTTCCGTTGATGTTGGGCGCTCCTGATATGGCGTTCCCTCGTATAAATAATATGAGGTTTTGGCTTTTACCGCCGGCTTTGACACTTTTACTGTCTTCTGCTGCTGTTGAGAGGGGGGCTGGAACTGGGTGAACTGTGTATCCACCT…
	KT730643	---------------------------------------------TCTTTATATTTTCTTTTT-GGTGTTTGAAGGGGTCTTGTTGGTACTGCT-T-TAAGTCTTTTAATTCGTGCTGAGTTGGGGCAGCCTGGT------GCTCTTTTGGGTGATGATCAGTTGTATAATGTTATTGTTACTGCTCATGCCTTCGTAATGATTTTTTTCTTAGTTATGCCTGTTATGATTGGTGGTTTTGGGAATTGATTAGTTCCTTTGATGTTAGGGGCTCCTGATATAGCTTTTCCTCGTATAAATAATATAAGGTTTTGACTTCTTCCTCCTGCTTTAACTCTTTTATTGTCTTCTGCTGCTGTGGAGAGGGGTGCTGGTACTGGGTGAACTGTTTATCCGCCT…
	KT730662	---------------------------------------------TCTTTATATTTTCTTTTT-GGTGTTTGAAGTGGTCTCGTTGGGACTGCT-T-TAAGTCTTTTAATTCGTGCCGAGTTAGGGCAGCCAGGG------GCTCTTTTGGGTGATGATCAGTTATATAATGTTATTGTTACTGCTCATGCCTTCGTTATGATTTTTTTTTTAGTTATGCCTGTTATGATTGGTGGTTTTGGAAACTGGCTGGTTCCGCTTATATTAGGGGCTCCTGATATGGCTTTTCCTCGTATGAATAATATGAGGTTTTGGCTTCTACCTCCTGCTTTGACTCTCTTATTATCTTCTGCTGCTGTTGAGAGAGGTGCTGGTACTGGTTGAACTGTATATCCACCT…
	OM836542	--------------------------------------------TTCTTTATATTTTCTTTTT-GGTGTTTGGAGTGGTCTTGTTGGGACAGCT-T-TAAGTTTACTGATTCGTGCTGAGCTAGGTCAGCCTGGG------GCTCTTTTGGGTGATGATCAGTTGTATAATGTTATTGTTACTGCTCATGCTTTTGTTATAATTTTTTTTTTAGTCATGCCGGTGATGATTGGGGGTTTTGGGAATTGGTTAGTTCCTTTAATGTTGGGAGCTCCTGATATGGCTTTTCCTCGAATGAATAATATGAGTTTTTGGTTGTTACCCCCTGCTTTAACTCTTCTTTTATCTTCTGCTGCTGTTGAGAGTGGTGCTGGTACTGGTTGGACTGTTTATCCACCT…
	LC215919	--------------------------------------------TTCTTTATATTTTCTTTTT-GGTGTTTGAAGTGGTCTTGTTGGTACAGCT-C-TAAGTTTGTTAATTCGTGCTGAGCTCGGTCAGCCTGGG------GCTTTGTTGGGTGATGATCAGTTATATAATGTTATTGTTACAGCACATGCTTTTGTCATGATTTTTTTTTTAGTTATGCCTGTTATAATTGGAGGATTCGGAAATTGGTTAGTTCCTTTAATGTTAGGTGCTCCTGATATGGCTTTCCCTCGAATAAATAATATGAGGTTTTGGCTTCTTCCTCCAGCCTTAACACTTCTTTTATCTTCTGCTGCTGTAGAGAGTGGTGCAGGTACTGGCTGAACTGTTTACCCACCA…
	LC215924	--------------------------------------------TTCTTTATATTTTTTATTT-GGTGTTTGAAGTGGTCTTGTTGGAACGGCT-T-TGAGTCTGTTGATTCGTGCTGAGTTAGGTCAGCCAGGG------GCTTTATTGGGGGATGATCAGCTGTATAATGTTATTGTTACGGCTCATGCTTTCGTTATAATTTTTTTTTTAGTTATGCCTGTTATGATTGGGGGATTTGGGAATTGGTTGGTGCCTTTGATGTTGGGGGCTCCTGATATGGCTTTTCCTCGGATGAATAATATGAGTTTTTGGCTTCTTCCTCCAGCTTTAACTCTTCTTTTGTCTTCTGCTGCTGTCGAGAGTGGTGCTGGTACTGGTTGGACTGTTTATCCACCT…
	OM836536	--------------------------------------------TTCTTTATATTTTTTGTTT-GGTGTTTGAAGTGGTCTTGTTGGTACGGCT-T-TGAGTTTATTGATTCGTGCTGAGCTTGGTCAGCCTGGT------GCTTTATTGGGTGATGATCAGTTATATAATGTTATTGTTACAGCCCATGCTTTTGTTATAATTTTTTTTTTGGTTATACCTGTTATGATTGGTGGTTTTGGAAACTGACTAGTTCCCTTGATGTTAGGTGCTCCTGATATGGCTTTTCCTCGTATAAATAATATGAGATTTTGACTTCTTCCTCCAGCTTTGACTCTTCTTTTATCTTCTGCCGCTGTTGAGAGTGGTGCAGGAACTGGTTGGACTGTTTATCCGCCT…
	MW396774	--------------------------------------------TTCTTTATATTTTTTGTTT-GGTGTGTGATCTGGATTAGTTGGAACTGCT-T-TAAGGCTGTTAATTCGTGCCGAATTGGGGCAGCCGGGT------TCTTTGCTTGGTGATGATCAGTTGTACAATGTAATTGTTACTGCACATGCTTTTGTAATAATTTTTTTTTTAGTCATGCCCGTAATAATTGGGGGGTTTGGAAATTGGTTAGTGCCTCTGATGTTAGGTGCCCCAGATATGGCTTTCCCCCGAATAAATAATATAAGTTTTTGGCTGTTACCTCCTGCTTTGTGCTTATTACTGTCTTCTGCTGCCGTTGAGAGGGGTGCAGGTACTGGTTGGACTGTTTATCCCCCC…
	MT999992	--------------------------------------------------GTATTTTCTCTTT-GGTGTTTGGTCTGGTCTTGTTGGGACTGCT-C-TTAGGTTGTTAATTCGTGCTGAGTTGGGGCAGCCTGGT------GCTCTTCTAGGGGATGACCAATTATACAATGTTATTGTAACTGCTCATGCTTTTGTAATAATTTTTTTTCTTGTGATGCCTGTGATAATTGGGGGTTTCGGGAACTGATTAGTGCCCCTTATGTTGGGGGCTCCTGATATGGCGTTTCCTCGAATAAATAACATGAGTTTTTGGCTTTTGCCCCCTGCTCTCACCCTGTTACTGTCTTCTGCTGCTGTTGAGAGAGGGGCTGGGACTGGGTGAACTGTATATCCGCCG…
	KT730599	---------------------------------------------TCTTTATATTTTCTTTTT-GGTGTTTGGTCTGGGCTTGTAGGGACTGCT-C-TTAGATTGCTAATTCGTGCCGAGTTAGGGCAGCCTGGT------GCTCTTTTAGGGGACGATCAGTTGTATAATGTAATTGTTACGGCCCATGCTTTTGTTATGATTTTTTTTCTCGTTATACCTGTAATGATTGGTGGTTTTGGAAACTGACTAGTGCCATTAATGTTAGGTGCTCCTGATATGGCGTTCCCTCGGATAAATAATATGAGGTTTTGACTTTTACCTCCTGCTTTGACTTTATTATTATCTTCTGCTGCTGTTGAAAGAGGGGCTGGGACTGGGTGAACTGTGTATCCTCCT…
	KT730596	---------------------------------------------TCTTTATATTTTCTTTTT-GGTGTTTGATCTGGGCTTGTAGGTACTGCT-C-TTAGCTTGCTGATTCGTGCTGAGTTAGGGCAGCCTGGC------GCTCTTTTAGGGGATGACCAGTTATATAATGTAATTGTAACGGCTCATGCTTTTGTTATAATTTTTTTTTTGGTGATGCCTGTAATGATTGGTGGTTTCGGAAACTGATTAGTACCGTTAATGTTAGGTGCCCCTGATATAGCGTTTCCTCGAATAAATAATATAAGGTTTTGGCTTTTGCCCCCTGCTCTGACTTTGCTGCTGTCTTCTGCTGCTGTTGAGAGGGGTGCTGGAACTGGGTGAACTGTATATCCTCCT…
	KT730625	---------------------------------------------TCTTTATATTTTTTATTT-GGTGTGTGATCTGGTTTAGTTGGTACTGCT-T-TGAGTTTGTTAATTCGAGCTGAGTTGGGCCAGCCAGGT------TCCTTGCTTGGTGATGATCAGCTATATAATGTTATTGTTACTGCACATGCTTTTGTTATAATTTTCTTTTTAGTAATGCCTGTAATAATTGGTGGATTTGGAAATTGACTTGTTCCTTTAATATTAGGGGCTCCTGATATGGCTTTTCCTCGAATAAATAATATGAGTTTTTGGTTATTACCACCTGCTTTGTGTTTATTGTTGTCTTCCGCTGCTGTTGAGAGGGGGGCGGGGACTGGTTGGACAGTTTATCCCCCA…
	KT730607	---------------------------------------------TCTTTATATTTTATTTTT-GGTGTGTGGTCTGGTCTAGTTGGTACTGCT-C-TTAGTTTACTAATTCGTGCTGAGTTAGGCCAGCCTGGT------GCTTTATTAGGGGATGATCAGTTATATAATGTAATTGTGACTGCCCATGCTTTTGTTATGATTTTCTTTTTGGTTATGCCAGTAATAATTGGTGGTTTTGGAAACTGGTTGGTTCCGCTAATGTTAGGTGCCCCTGATATGGCTTTTCCACGTATAAATAATATAAGGTTTTGGTTGCTTCCTCCTGCTCTCACCTTATTATTGTCGTCTGCCGCTGTTGAGAGTGGTGCTGGGACTGGTTGGACTGTATATCCTCCG…
	LC215927	--------------------------------------------GTCTTTGTATTTTTTGTTT-GGAGTTTGAAGTGGTTTAGTAGGAACTGCG-T-TGAGGTTGCTAATTCGTGCTGAGTTGGGTCAGCCCGGT------GCTTTGTTAGGGGATGACCAGCTTTATAATGTCATTGTGACGGCACATGCTTTTGTTATAATTTTTTTTCTTGTTATACCTGTTATGATTGGAGGTTTTGGTAACTGGCTAGTTCCTTTAATGCTTGGGGCTCCAGATATGGCTTTCCCTCGTATAAATAATATGAGTTTTTGGCTTTTACCCCCTGCTTTAACACTTCTTCTTTCTTCGGCTGCCGTGGAAAGGGGGGCTGGAACAGGTTGGACAGTCTACCCACCT…
	OM836543	--------------------------------------------GTCTTKGTATTTTCTTTTT-GGTGTATGATCTGGGCTTGTAGGTACTGCT-C-TTAGGTTATTGATTCGGGCTGAGTTAGGGCAGCCTGGT------GCTTTGTTAGGGGATGACCAGTTATATAATGTGATTGTAACTGCTCATGCTTTTGTTATGATTTTTTTTTTGGTTATACCTGTAATAATTGGTGGTTTTGGTAATTGATTGGTTCCCTTGATGTTGGGTGCGCCGGACATGGCCTTTCCTCGTATAAATAACATGAGGTTTTGGCTTTTACCTCCTGCTCTTACTTTATTACTGTCTTCGGCAGCTGTCGAGAGGGGGGCAGGTACTGGATGGACTGTGTATCCTCCG…
	KP270877	--------------------------------------------TTCTCTTTATTTTTTATTT-GGGGTTTGATCTGGACTTGTTGGAACTGCT-T-TGAGTCTTTTGATTCGAGCTGAGTTAGGACAGCCTGGT------GCTTTATTAGGGGATGACCAGTTGTACAATGTAATTGTGACAGCTCATGCTTTTGTGATAATTTTTTTTTTAGTGATACCCGTTATGATTGGTGGGTTTGGGAATTGGTTAGTTCCGTTAATGTTAGGGGCTCCTGATATAGCTTTCCCACGAATAAATAATATGAGATTTTGGTTGTTGCCACCAGCTTTAACTCTTTTGTTATCTTCTGCTGCTGTGGAGAGTGGAGCTGGGACTGGATGAACTGTTTACCCTCCT…
	MN205505	---------------------------------------------TCTTTATATTTTTTGTCT-GGTGTATGAAGTGGTTTGGTTGGAACAGCT-T-TAAGTTTATTAATTCGTGCTGAGTTAGGACAACCAGGT------TCTTTTCTGGGAGATGATCAGTTGTATAATGTTATTGTTACAGCTCATGCTTTTGTTATAATTTTTTTTTTGGTTATACCTGTTATAATTGGTGGTTTTGGAAATTGACTTGTTCCGTTAATGTTGGGAGCTCCTGATATGGCTTTTCCTCGTATAAATAATATGAGATTTTGACTTTTACCACCTTCTTTAACTCTTTTATTATGTTCTGGGGCTGTTGAGAGTGGAGTTGGGACTGGATGAACTGTTTATCCTCCT…
	MK047683	------------------------------CATAAAGATATTGGTTCTTTATATTTTTTATTC-GGTGTTTGGTCTGGTTTAGTTGGTACTGCT-T-TAAGTCTTTTAATTCGTGCTGAGCTAGGGCAGCCAGGG------GCTCTTCTTGGTGATGATCAGTTATATAATGTTATTGTTACTGCTCATGCTTTTGTTATAATTTTTTTTTTGGTTATACCCGTTATGATTGGTGGTTTTGGTAATTGGTTAGTTCCTCTTATATTGGGGGCTCCTGATATGGCCTTTCCTCGAATGAATAATATGAGGTTTTGACTTCTTCCTCCTGCTTTAATTCTTCTTTTATCTTCAGGTGCAGTAGAAAGTGGTGCTGGTACAGGATGGACTGTGTACCCCCCT…
	MT999995	--------------------------------------------TTCTTTATATTTTTTATTT-GGTGTTTGGTCTGGTCTTGTTGGGACGGCC-T-TGAGTTTGCTAATCCGAGCTGAGCTTGGTCAGCCAGGA------GCTTTGTTAGGTGACGACCAGTTGTATAATGTTATTGTCACTGCTCATGCTTTTGTAATAATTTTCTTTTTAGTAATGCCCGTAATAATTGGTGGTTTTGGCAATTGGTTAGTTCCTCTTATGCTTGGGGCGCCTGATATGGCTTTTCCTCGCATAAACAACATGAGGTTTTGGTTGCTTCCTCCTGCTTTGACTCTGTTACTTTCTTCTGCTGCTGTTGAGAGTGGTGCTGGTACTGGTTGAACTGTTTATCCACCT…
	MK047678	------------------------------CATAAAGATATTGGTTCTTTATATTTTTTGTTT-GGTGTGTGATCTGGGTTGGTAGGTACTGCT-T-TGAGATTGCTGATTCGGGCTGAGTTAGGACAGCCTGGT------TCTCTTTTAGGGGATGACCAGTTGTATAATGTTATTGTTACTGCTCATGCTTTTGTTATAATTTTTTTTTTGGTTATGCCAGTTATAATTGGTGGATTTGGAAATTGACTAGTTCCTTTAATATTAGGTGCTCCGGACATGGCTTTTCCTCGAATGAACAATATGAGATTTTGACTTTTACCTCCTGCTTTGACTTTATTACTTTCTTCTGCTGCTGTCGAGAGAGGTGCTGGGACTGGTTGAACTGTGTATCCTCCT…
	HQ997772	------ATGCGTTGATTTTTTTCTACAAATCATAAAGATATTGGGTCTTTATATTTTATATTT-GGAATTTGGTCTGGGTTGGTTGGCACTGCG-T-TAAGATTGTTGATTCGTGCTGAACTGGGGCAGCCCGGT------GCACTATTGGGGGACGATCAGTTATATAATGTTATTGTTACTGCACATGCCTTTGTAATAATTTTTTTTTTAGTTATGCCACTAATAATTGGTGGTTTTGGAAATTGGCTGGTTCCTTTAATATTGGGGGCACCTGACATAGCTTTTCCGCGGATAAATAATATAAGTTTTTGACTTTTGCCTTTTTCTTTGATGCTTTTACTTTTTTCTGCTGTTGTTGAAAGAGGCTCTGGTACTGGGTGAACTTTATATCCTCCT…
	AJ436926	--------------------------------------------GTCTTTATATTTTATATTT-GGAATTTGGTCTGGGTTGGTTGGCACTGCG-T-TAAGATTGTTGATTCGTGCTGAACTGGGGCAGCCCGGT------GCACTATTGGGGGACGATCAGTTATATAATGTTATTGTTACTGCACATGCCTTTGTAATAATTTTTTTTTTAGTTATGCCACTAATAATTGGTGGTTTTGGAAATTGGTTGGTTCCTTTAATATTGGGGGCACCTGACATAGCTTTTCCGCGGATAAATAATATAAGTTTTTGACTTTTGCCTTTTTCTTTGATGCTTTTACTTTTTTCTGCTGTTGTTGAAAGAGGCTCTGGTACTGGGTGAACTTTGTATCCTCCT…
	MZ848497	--------------------------------------------ATCTTTATATTTTTTATTT-GGAATTTGGTCTGGATTAATTGGAACTGCA-T-TAAGATTAATAATTCGTGGAGAATTGGGACAGCCTGGA------TCTTTTTTAGGGGATGATCAATTATATAATGTAATTGTAACTGCTCATGCTTTTATTATAATTTTTTTTTTGGTTATACCTTTAATAATTGGAGGATTTGGAAATTGGTTAGTGCCTTTAATATTAGGGGTTATTGATATGGCTTTTCCACGTATAAATAATATGAGATTTTGATTTTTACCTTTTTCTTTAGTTTTATTACTTTTTTCTGCTTCTGTAGAAAGTGGAGTAGGAACTGGGTGAACTGTTTATCCACCA…
	OK340103	--------------------------------------------TTCTTTATATTTTTTATTT-GGTATTTGATCTGGATTAATTGGTACTGCT-T-TAAGATTAATAATTCGTGGGGAATTAGGACAGCCTGGT------TTTTTTTTGGGAGATGATCAGTTATATAATGTTATTGTAACAGCTCATGCTTTTGTAATAATTTTTTTTTTAGTAATACCTTTAATAATTGGAGGATTTGGAAATTGGTTGGTTCCTTTAATATTAGGTGTTGTAGATATGGCTTTTCCTCGTATAAATAATATAAGTTTTTGACTTTTACCATTTTCTTTAATTTTGTTATTATTTTCTGCTGCTGTAGAAAGAGGTGTAGGAACTGGTTGAACTGTGTATCCTCCT…
	AJ436925	--------------------------------------------TTCTTTATATTTTTTATTT-GGTATTTGATCTGGTTTAGTTGGTACTGCT-T-TAAGTTTATTAATTCGTGCGGAATTGGGGCAACCTGGG------GCGTTATTAGGGGATGATCAGTTATATAATGTAATTGTGACTTCTCATGCTTTTGTAATAATTTTCTTTTTAGTTATACCTTTGATAATTGGAGGATTTGGGAATTGGTTAGTTCCTTTGATGTTAGGGGCTCCAGATATAGCTTTTCCTCGAATAAATAATATAAGGTTTTGACTTTTACCTTTTTCTTTAATTTTACTATTATCTTCTGCTGCTGTTGAAAGAGGAGTTGGAACAGGATGAACTGTTTATCCTCCT…
	AJ436927	--------------------------------------------TACTTTATATTTTTTGTTT-GGAATTTGGTCTGGATTAGTAGGGACTGCT-T-TGAGTTTATTAATTCGTGCAGAATTAGGTCAGTCTGGA------ACATTATTAGGAGATGATCAGCTATATAATGTTATTGTTACTGCTCATGCTTTTGTTATAATTTTTTTTTTGGTTATACCTTTAATAATTGGTGGATTTGGAAATTGGTTAGTTCCTTTAATATTGGGGGCTCCTGATATAGCTTTTCCTCGAATAAATAATATAAGATTTTGGCTTTTGCCTTTTTCTTTAGTTCTTTTACTTTTTTCTACTTCTGTCGAAAGTGGAGCAGGTACTGGATGAACTGTTTATCCTCCT…
	OK209471	--------------------------------------------GTCTTTATATTTCTTGTTT-GGTGTATGGTCTGGTTTGGTAGGCACTGCT-T-TAAGTTTGTTAATTCGTGCTGAGTTAGGTCAGCCAGGG------GCATTATTGGGAGATGATCAATTATATAATGTTATTGTAACTGCTCATGCTTTTGTTATAATTTTTTTTTTAGTTATACCATTAATAATTGGTGGTTTTGGAAATTGATTAGTTCCTTTAATATTAGGGGCTCCTGATATGGCTTTTCCTCGTATAAATAATATAAGTTTTTGACTTTTACCTTTTTCTTTAGTATTGTTGCTTTCTTCTGCAGCCGTTGAAAGGGGAGCGGGAACTGGTTGAACTGTTTATCCTCCT…
	OK340102	--------------------------------------------TTCTTTATATTTTTTATTT-GGAATTTGGTCTGGTTTAGTTGGTACTGCT-T-TAAGTTTATTAATTCGTGCTGAGTTAGGTCAACCTGGG------GCTCTTTTAGGTGATGATCAGTTGTATAATGTTATTGTAACTGCTCATGCTTTTGTAATAATTTTTTTTTTAGTAATACCTCTTATAATTGGAGGATTTGGAAATTGATTAGTTCCTTTAATATTGGGAGCTCCTGATATGGCTTTTCCTCGTATAAATAATATAAGATTTTGACTTTTACCTTTTTCTTTAATTCTTTTACTTTCTTCTGCAGCTGTAGAAAGAGGGGCAGGAACTGGATGAACTGTTTATCCTCCT…
	AJ436924	--------------------------------------------GTCTTTATATTTTTTGTTT-GGAATTTGGTCTGGGTTAGTTGGTACTGCT-T-TAAGGTTGTTAATTCGTGCTGAGTTAGGTCAGCCTGGG------GCATTGTTGGGAGATGATCAATTATACAATGTTATTGTTACTGCTCATGCTTTTGTAATGATTTTTTTTTTGGTAATACCTTTAATAATTGGAGGTTTTGGTAATTGGTTGGTTCCATTAATATTGGGGGCTCCTGATATGGCTTTTCCTCGTATAAATAATATAAGATTTTGACTTTTACCATTTTCTCTTGTACTTTTGCTTTCTTCTGCTGGAGTTGAAAGAGGTGCTGGAACTGGTTGGACTGTTTATCCTCCT…
	FJ602542	------------------------------------------------TTATATTTTTTATTT-GGTATTTGGTCTGGTTTGGTTGGTACTGCT-T-TAAGTTTATTGATTCGTGCTGAGTTGGGGCAGCCTGGT------GCATTATTAGGGGATGATCAGTTGTATAATGTTATTGTTACTGCTCATGCCTTTGTTATAATTTTTTTTTTAGTAATGCCTTTAATAATTGGTGGTTTTGGAAATTGGTTGGTTCCTTTGATGTTGGGTGCTCCTGATATAGCTTTTCCTCGAATGAATAATATGAGTTTTTGGCTTTTACCATTTTCTTTGGTTCTTTTACTTTCTTCTGCTGCTGTAGAAAGAGGGGCTGGTACTGGGTGAACTGTTTATCCTCCT…
	MZ848492	--------------------------------------------ATCTTTATATTTTTTGTTT-GGTATTTGGTCTGGATTAGTTGGTACTGCT-T-TGAGATTATTAATTCGTGCTGAGTTAGGACAGCCTGGT------GCATTATTGGGTGATGATCAATTATATAATGTTATTGTTACTGCACATGCTTTTGTTATGATTTTTTTTTTGGTGATGCCTTTAATGATTGGTGGTTTTGGAAATTGATTGGTACCTTTAATATTAGGGGCTCCTGATATAGCTTTTCCACGAATAAATAATATGAGGTTTTGATTATTACCGTTTTCTTTGGTACTTTTACTTTCTTCTGCTGCTGTAGAAAGTGGAGCTGGAACTGGATGAACTGTTTATCCACCT…
	MN205519	---------------------------------------------TCTTTATATTTTTTATTT-GGGGTTTGATCTGGTTTGGTTGGAACTGCT-T-TAAGCTTATTAATTCGTGCTGAGTTAGGGCAGCCAGGT------GCATTATTAGGGGACGATCAATTATATAATGTTATTGTTACTGCGCATGCTTTTGTAATAATTTTTTTTTTGGTTATACCAGTTATAATTGGAGGGTTTGGAAATTGATTGGTTCCTCTTATATTGGGGGCTCCAGATATAGCGTTCCCTCGTATAAATAATATGAGCTTTTGATTATTGCCTCCTGCTTTAACTCTTTTACTTTCTTCTGCTGCTGTGGAGAGTGGGGCAGGAACTGGGTGAACCGTGTATCCTCCT…
	KF572482	------ATGCGGTGGTTTTTTTCTACTAATCATAAGGATATTGGTTCTTTATATTTTTTGTTT-GGTGTTTGATCTGGCTTGGTTGGTACTGCT-T-TGAGTCTTTTGATTCGTGCTGAGTTAGGTCAACCAGGT------TCTTTTCTTGGTGATGATCAACTTTATAATGTTATTGTTACTGCTCATGCTTTTGTAATAATTTTTTTTTTAGTGATGCCTGTTATAATTGGTGGGTTTGGAAATTGATTAGTTCCTCTTATATTAGGGGCTCCGGATATGGCTTTTCCGCGGATAAATAATATAAGGTTTTGACTTCTTCCGCCAGCTCTTGTTCTTCTTCTTTCTTCTGGTGCTGTGGAAAGTGGAGCTGGTACTGGATGGACTGTTTATCCTCCA…
	OQ322881	--------------------------------------------TTCTTTATATTTCTTGTTT-GGGGTGTGGTCTGGTTTAGTAGGGACTGCT-T-TGAGGTTATTGATTCGTGCTGAGCTTGGTCAGCCTGGT------GCTCTTTTAGGGGATGATCAGCTATACAATGTGATTGTGACGGCGCATGCTTTTGTAATAATTTTTTTTTTGGTTATACCTGTTATGATTGGAGGATTTGGAAATTGACTTGTTCCTCTAATATTGGGTGCGCCTGATATGGCTTTTCCTCGAATAAATAATATAAGTTTTTGGTTATTACCTCCTGCTTTAACTTTGTTGTTATCTTCTGGAGCTGTAGAAAGTGGGGCTGGAACAGGTTGGACTGTTTACCCCCCT…
	OK081790	---------------------------------------------------------------------GTGGTCTGGGTTGGTTGGGACTGCT-T-TAAGTCTTTTGATTCGAGCTGAGTTGGGGCAGCCTGGT------GCTTTACTGGGGGATGATCAGTTATATAATGTTATTGTTACTGCTCATGCTTTTGTTATGATTTTTTTTTTGGTTATGCCTGTGATGATTGGTGGTTTTGGAAATTGGTTGGTTCCTCTTATACTTGGGGCGCCTGATATGGCTTTTCCACGAATAAATAATATGAGTTTTTGGCTTCTTCCTCCTGCTCTTGTTCTTCTTTTGTCTTCTGGAGCAGTTGAAAGTGGGGTTGGAACTGGGTGAACGGTTTATCCTCCT…
	MN690179	---------------------------------AAAGATATTGGTTCTTTATATTTTTTATTT-GGTGTATGGTCTGGGTTGGTTGGGACTGCC-T-TGAGTCTTTTAATTCGTGCTGAGTTAGGGCAGCCAGGT------GCTTTACTTGGTGATGACCAACTTTATAATGTTATTGTGACTGCTCATGCTTTTGTTATAATTTTTTTTTTGGTTATGCCCGTTATAATTGGAGGATTTGGTAACTGGTTGGTTCCTCTAATGTTAGGAGCTCCTGATATGGCATTTCCTCGTATAAATAATATGAGATTTTGACTTCTTCCTCCTGCTTTAATTTTACTTCTTTCTTCTGGAGCTGTGGAGAGTGGGGCGGGAACTGGGTGGACTGTGTATCCCCCC…
	AJ436906	--------------------------------------------GTCTTTGTATTTTCTTTTT-GGTGTTTGGTCCGGGTTAGTTGGGACTGCT-T-TGAGGCTATTGATTCGAGCTGAGTTGGGGCAGCCGGGC------GCTTTATTGGGTGATGATCAGCTTTATAATGTTATTGTCACGGCGCATGCTTTTGTTATGATTTTTTTTTTGGTAATGCCTGTGATGATTGGTGGCTTTGGAAATTGATTAGTTCCTTTAATGTTGGGAGCTCCTGATATGGCTTTTCCTCGAATGAATAATATAAGTTTTTGGTTGTTGCCGCCTGCTTTGATTTTGCTTCTTTCTTCTGGAGCTGTTGAGAGTGGTGCGGGGACTGGTTGGACAGTCTATCCTCCG…
	MT776018	--------------------------------------------TTCTTTATATTTTTTGTTT-GGTGTTTGATCAGGTTTGGTAGGTACTGCT-T-TGAGTTTGTTAATCCGTGCTGAGTTGGGACAGCCTGGT------TCTTTGTTAGGGGATGATCAGCTGTATAATGTAATTGTTACTGCTCATGCTTTTGTTATAATTTTTTTTTTAGTTATGCCGGTTATGATTGGAGGGTTTGGAAATTGGTTGGTTCCTTTGATGTTGGGAGCTCCTGATATGGCTTTTCCTCGTATAAATAATATAAGGTTTTGGCTACTTCCTCCTGCTTTAACTTTATTATTGTCTTCTGCTGCTGTTGAGAGTGGTGCTGGCACTGGATGGACGGTGTATCCTCCT…
	AJ436929	---------------------------------------------TCTTTATATTTTCTTTTG-GGTGTATGGTCTGGGTTAATTGGGACTGCT-T-TGAGGTTGTTAATTCGTGCAGAGTTGGGGCAGCCTGGA------GCTTTTTTAGGTGATGATCAGTTATATAATGTTATTGTGACTGCACATGCTTTTGTTATGATTTTTTTTTTGGTTATGCCTGTTATGATTGGTGGTTTTGGTAATTGGTTGGTTCCTTTGATGTTGGGAGCTCCTGATATGGCTTTTCCCCGAATGAATAATATGAGTTTTTGGTTGTTACCTCCTTCTTTAACTTTGTTGTTGTCTTCTGCGGCAGTTGAAAGGGGAGCTGGAACTGGGTGGACAGTTTATCCTCCT…
	MW021919	--------------------------------------------TTCTTTATATTTCCTTTTT-GGTGTTTGGGCTGGGTTAATTGGTACTGCT-T-TGAGGTTGTTAATTCGTGCAGAGTTGGGGCAGCCTGGA------GCTTTTTTGGGGGATGATCAGTTATATAATGTTATTGTGACTGCACATGCTTTTGTTATGATTTTTTTTTTGGTTATGCCGGTTATGATTGGTGGGTTTGGTAATTGGTTGGTTCCTTTAATGTTGGGGGCTCCTGATATAGCTTTTCCGCGGATAAATAATATGAGTTTTTGGTTGTTACCTCCTTCTTTAACTTTGTTGTTGTCTTCTTCTGCAGTTGAGAGTGGAGCCGGAACTGGGTGGACTGTGTATCCACCT…
	MZ216556	---------------------------------------------TCTTTGTATTTTTTGTTT-GGGGTGTGGTCTGGGTTAGTTGGAACTGCT-T-TGAGGTTGTTAATTCGTGCTGAGTTAGGTCAGCCGGGT------GCTTTGCTTGGGGATGATCAGCTTTACAATGTTATTGTAACCGCTCATGCTTTTGTTATGATTTTTTTTTTAGTTATGCCCGTTATGATTGGTGGGTTTGGTAATTGGTTGGTTCCTTTAATGTTAGGGGCTCCTGACATAGCTTTCCCTCGTATAAATAATATGAGGTTTTGACTGTTACCTCCTGCTTTAACTCTTTTATTGTCTTCTGGGGCTGTGGAGAGGGGGGCTGGTACAGGTTGGACTGTTTATCCTCCT…
	KF935523	--------------------------------------------TTCTTTATATTTTTTGTTT-GGTGTTTGGTCTGGGTTAGTTGGGACTGCT-T-TGAGATTATTAATTCGTGCTGAATTGGGTCAGCCAGGA------GCTTTAATAGGAGATGATCAGTTGTATAATGTAATTGTGACTGCTCATGCTTTTGTTATGATTTTTTTTTTGGTGATACCTGTGATAATTGGTGGATTTGGAAACTGACTTGTTCCTCTTATACTGGGGGCTCCTGATATGGCGTTTCCTCGTATAAATAATATAAGTTTTTGGTTGTTACCTCCTTCTTTAACTTTATTACTTTCTTCTGCTGCTGTTGAAAGGGGGGTTGGGACTGGTTGAACAGTATATCCTCCT…
	KF935522	--------------------------------------------TTCTTTATATTTTTTGTTT-GGTGTTTGATCTGGGTTGGTTGGAACTGCT-T-TAAGTTTGTTAATTCGTGCTGAGTTGGGACAGCCTGGA------GCTTTAATGGGAGATGACCAGTTGTATAATGTAATTGTAACTGCTCATGCTTTTGTTATAATTTTTTTTTTGGTGATGCCTGTAATGATTGGTGGATTTGGAAATTGACTTGTTCCTCTTATGTTGGGAGCTCCTGATATGGCTTTTCCTCGTATAAATAATATAAGTTTTTGATTATTACCGCCTTCTTTGACGTTGTTACTTTCTTCTGCTGCTGTTGAGAGGGGTGCTGGGACTGGGTGAACTGTTTATCCACCT…
	MW021912	--------------------------------------------TTCTTTGTATTTTTTGTTT-GGTGTTTGGTCAGGGTTGGTTGGAACGGCT-T-TAAGTTTGTTGATTCGTGCTGAGTTAGGTCAGCCTGGG------GCTTTAATGGGGGATGATCAGTTATATAATGTAATTGTGACAGCTCATGCTTTTGTAATAATTTTTTTTTTGGTGATGCCCGTTATGATTGGGGGGTTTGGGAATTGGCTTGTGCCGCTTATGTTGGGGGCTCCTGATATAGCTTTTCCTCGTATAAATAATATAAGTTTTTGATTGTTGCCGCCTTCTTTGACGTTGTTACTTTCTTCTGCTGCTGTTGAGAGTGGAGCTGGGACTGGGTGAACAGTGTATCCTCCT…
	MH106526	----------------------------------------------------------------------------------GTTGGGACTGCT-T-TGAGGTTGTTGATTCGAGCTGAGTTAGGGCAGCCTGGA------GCTTTGTTGGGGGATGATCAGCTTTATAATGTTATTGTTACTGCTCATGCTTTTGTAATAATTTTTTTTTTGGTTATGCCCGTTATGATTGGGGGCTTTGGAAATTGGTTGGTTCCGCTTATGTTGGGTGCCCCAGATATGGCCTTTCCTCGTATAAATAATATAAGGTTTTGGTTGTTACCTCCTTCTTTGACTCTTTTGTTGTCTTCGGCTGCTGTGGAGAGGGGGGCAGGGACTGGTTGAACTGTGTATCCTCCT…
	MH106531	--------------------------------------------------------------------------------------------------GAGTTTGTTGATTCGTGCGGAGTTGGGACAGCCTGGG------GCTTTGTTGGGGGATGATCAGTTGTATAATGTTATTGTTACTGCTCATGCTTTTGTTATGATTTTTTTTTTAGTGATGCCTGTTATAATTGGAGGTTTTGGGAATTGGTTGGTTCCTTTAATGTTGGGGGCGCCTGATATGGCTTTTCCACGGATGAACAATATGAGGTTTTGGTTATTACCTCCTTCTTTAACTTTGTTACTTTCTTCTGCTGCTGTTGAAAGAGGGGCTGGGACTGGATGGACAGTGTATCCTCCT…
	AJ436930	--------------------------------------------TTCTTTGTATTTTTTGTTT-GGAGTTTGATCTGGTTTGGTTGGTACTGCT-C-TGAGTTTGTTGATTCGTGCTGAGTTAGGTCAGCCTGGA------GCTTTGTTGGGGGATGATCAGTTGTATAATGTTATTGTTACTGCTCATGCTTTTGTTATGATTTTTTTTTTGGTGATACCTGTAATAATTGGTGGGTTTGGAAATTGATTGGTTCCTCTTATATTAGGTGCTCCTGATATGGCTTTTCCTCGTATGAATAATATGAGGTTTTGGTTATTGCCTCCTTCTCTGACTCTTTTGCTTTCTTCTGCTGCGGTGGAGAGAGGGGCTGGAACTGGTTGGACTGTTTATCCTCCT…
	MN205507	---------------------------------------------TCTTTGTATTTTTTGTTT-GGTGTTTGGTCGGGTTTGGTTGGGACTGCT-T-TGAGGTTGTTGATTCGTGCTGAGTTGGGGCAGCCTGGG------GCTTTGTTAGGGGATGATCAGTTGTATAATGTTATTGTGACGGCCCATGCTTTTGTCATAATTTTTTTTTTAGTTATGCCTGTAATAATTGGTGGTTTTGGAAATTGGTTAGTTCCCCTTATATTAGGTGCTCCTGATATGGCTTTTCCTCGTATAAATAATATGAGATTTTGATTGTTACCTCTTTCTTTAACACTTTTACTTTCTTCTGCTGCTGTTGAGAGAGGTGCTGGTACGGGGTGAACCGTTTATCCTCCT…
	KP270876	--------------------------------------------TTCTTTGTACTTTTTGTTT-GGTGTTTGATCTGGGTTGGTTGGGACTGCT-T-TAAGGTTGTTGATTCGTGCTGAGTTGGGGCAGCCTGGG------GCTTTGTTGGGTGATGATCAGTTATATAATGTTATTGTTACGGCTCATGCTTTTGTTATGATTTTTTTTTTGGTTATACCTGTGATGATTGGAGGTTTTGGGAATTGGTTGGTTCCTCTTATGTTGGGGGCTCCTGATATGGCTTTTCCTCGGATGAATAATATGAGTTTTTGACTTTTACCTCTTTCTTTGACGCTTTTGCTTTCTTCTGCTGCGGTTGAAAGAGGTGCTGGGACTGGATGGACTGTGTATCCTCCT…
	ON021870	-----------------------------------------------------------GTTT-GGTGTTTGGTCTGGTTTGGTTGGAACTGCT-T-TGAGGTTGTTGATTCGTGCTGAATTGGGGCAGCCTGGG------TCTCTGTTGGGTGATGATCAGTTGTATAATGTTATTGTTACGGCTCATGCTTTTGTTATAATTTTTTTTTTGGTTATACCTGTAATAATTGGAGGTTTTGGTAATTGGTTGGTTCCTCTTATGTTGGGGGCTCCTGATATGGCTTTTCCTCGTATAAACAATATGAGTTTTTGGCTTTTACCTTTTTCTTTGACACTTTTACTTTGTTCTGCTGCGGTTGAAAGGGGTGCTGGAACTGGGTGAACTGTGTATCCTCCT…
	KF935534	--------------------------------------------GTCCTTGTATTTTTTGTTT-GGTGTTTGGTCTGGTTTGGTGGGAACTGCG-T-TGAGGTTACTAATTCGTGCCGAATTAGGACAGCCTGGT------GCTTTGTTGGGGGATGACCAGTTGTATAATGTAATTGTTACTGCTCATGCTTTTGTTATAATTTTTTTTTTAGTTATACCTGTGATAATTGGTGGGTTTGGAAATTGGTTGGTTCCTTTGATGTTGGGGGCTCCTGATATGGCGTTTCCTCGTATAAATAATATGAGGTTTTGACTTTTACCTCCTTCTTTGACTTTGCTTTTGTCTTCTGCTGCTGTCGAAAGAGGTGCTGGTACTGGATGGACTGTTTACCCTCCT…
	OQ321720	-----------------------------------------------------------------------------GTTTGGTAGGTACTGCT-T-TGAGTTTACTTATTCGTGCTGAACTAGGACAGCCGGGT------GCTTTGTTGGGAGATGACCAGTTGTATAACGTTATTGTTACTGCTCATGCTTTTGTGATAATTTTTTTTTTAGTTATGCCTGTGATGATTGGTGGTTTTGGAAATTGGTTGGTTCCTTTGATGTTAGGAGCTCCTGACATGGCTTTTCCTCGTATAAATAATATGAGGTTTTGGCTTTTGCCTCCTTCTTTAACTTTGTTGTTGTCTTCTGCTGCTGTTGAGAGGGGAGCTGGGACTGGATGAACTGTGTACCCTCCT…
	OQ321714	--------------------------------------------TTCTTTGTATTTTTTGTTT-GGTGTTTGGTCTGGACTAGTTGGAACAGCC-T-TGAGGTTGTTGATTCGTGCTGAGTTGGGTCAACCTGGT------GCTTTGTTGGGTGATGACCAGCTATACAACGTGATTGTTACAGCTCATGCTTTTGTTATAATTTTTTTTTTGGTTATGCCAGTAATAATTGGAGGGTTTGGAAATTGGTTGGTTCCTTTGATGTTAGGGGCTCCTGATATGGCTTTTCCTCGTATGAATAATATGAGATTTTGACTTTTACCTCCTGCTTTAACTTTGCTGTTGTCTTCCGCTGCTGTAGAAAGTGGAGCTGGGACAGGTTGAACTGTGTATCCTCCT…
	OQ321719	--------------------------------------------TTCTTTGTATTTTTTATTT-GGTGTTTGGTCTGGGTTGGTAGGAACGGCT-T-TAAGATTGTTAATTCGTGCTGAGTTGGGGCAACCTGGT------GCTTTGTTGGGGGACGATCAGTTATATAATGTTATTGTTACGGCTCATGCTTTTGTTATGATTTTTTTTTTGGTTATACCAGTTATAATTGGAGGTTTTGGTAATTGGTTGGTTCCTTTGATATTGGGTGCTCCTGATATGGCTTTTCCTCGTATGAATAATATGAGTTTTTGGCTTTTACCTCCTGCTTTAACTTTACTATTATCTTCTGCTGCTGTAGAGAGTGGGGCTGGGACTGGTTGAACGGTTTATCCTCCT…
	OQ321709	--------------------------------------------TTCTTTATATTTTTTATTT-GGTGTTTGGTCTGGGTTGGTTGGAACAGCT-T-TAAGTTTGTTGATTCGTGCTGAGTTGGGGCAACCTGGT------GCTTTGTTAGGAGATGACCAGTTGTATAATGTTATTGTTACAGCTCATGCTTTTGTTATAATTTTTTTTTTAGTTATACCGGTTATGATTGGGGGGTTTGGGAATTGGTTGGTTCCTTTAATATTAGGGGCTCCTGATATAGCTTTTCCTCGGATGAATAATATGAGGTTTTGGCTTTTACCTCCTGCTTTGACTTTGTTGTTGTCTTCTGCTGCCGTAGAGAGTGGGGCTGGGACTGGTTGAACGGTTTATCCTCCT…
	MT578865	----------------------------------------------------------------GGTGTTTGGTCTGGGTTAGTTGGCACTGCT-T-TGAGTTTGTTAATTCGTGCTGAATTAGGGCAGCCGGGT------TCTTTGTTGGGAGATGATCAGTTGTATAATGTTATTGTTACTGCTCATGCTTTTGTTATAATTTTTTTTTTGGTTATGCCTGTTATAATTGGTGGGTTTGGGAACTGGTTGGTTCCTTTGATGTTGGGCGCTCCTGATATGGCTTTTCCTCGGATAAATAATATAAGCTTTTGGCTTTTGCCACCTGCTTTGACTTTATTACTTTCTTCTGCTGCTGTGGAAAGTGGGGCTGGTACTGGTTGGACTGTTTATCCTCCT…
	KF935533	--------------------------------------------TTCGTTGTATTTTTTGTTT-GGTGTATGGTCTGGGTTAGTTGGAACTGCT-T-TGAGATTGTTGATTCGTGCTGAATTGGGACAGCCTGGC------GCTTTATTGGGGGATGATCAGTTATATAATGTTATTGTCACTGCTCATGCTTTTGTTATGATTTTTTTTTTGGTAATGCCTGTTATGATTGGAGGGTTTGGTAATTGACTGGTTCCTTTGATGTTGGGGGCTCCTGATATGGCTTTTCCTCGGATGAATAATATGAGATTTTGGCTTTTACCTCCTGCTTTGACTTTGTTGCTTTCCTCTGCTGCTGTGGAGAGGGGAGCTGGAACTGGGTGAACTGTGTATCCTCCT…
	MT578897	--------------------------------------------TTCGTTGTATTTTTTGTTT-GGTGTGTGGTCTGGTTTAGTTGGTACTGCG-T-TGAGTTTGTTGATTCGTGCTGAGTTGGGGCAGCCTGGG------GCTTTGTTGGGGGATGACCAGTTGTATAATGTTATTGTTACTGCTCATGCTTTTGTTATGATTTTTTTTTTAGTAATACCTGTAATGATTGGGGGGTTTGGGAATTGGTTGGTTCCTTTAATGTTGGGGGCTCCTGATATGGCTTTTCCTCGAATGAATAATATGAGGTTTTGGCTTTTGCCACCTGCTTTGACTTTGTTGCTTTCTTCTGCTGCTGTGGAGAGGGGGGCTGGAACTGGGTGAACTGTGTATCCTCCT…
	MW021887	--------------------------------------------TTCGTTGTATTTTTTGTTT-GGGGTTTGGTCTGGTTTGGTTGGGACTGCT-C-TGAGGTTGTTGATTCGGGCTGAGTTAGGGCAGCCTGGT------TCTTTGTTGGGAGATGACCAGTTGTATAATGTAATTGTTACTGCGCATGCTTTTGTTATAATTTTTTTTTTGGTGATGCCTGTTATGATTGGAGGATTTGGAAATTGGTTGGTTCCTTTGATATTAGGGGCTCCTGATATGGCTTTTCCTCGTATAAATAATATGAGCTTTTGACTTTTACCTCCTGCTTTGACTTTGTTGTTGTCTTCAGCTGCTGTAGAGAGTGGGGCTGGAACTGGATGGACTGTTTATCCTCCT…
	MT578892	-----------------------------------------TGGTTCGTTGTATTTTTTGTTT-GGGGTTTGGTCTGGTTTGGTTGGAACTGCT-T-TGAGATTATTGATTCGGGCTGAGTTGGGTCAGCCAGGT------GCTTTGTTAGGTGATGATCAGTTGTATAATGTAATTGTTACTGCTCATGCTTTTGTTATAATTTTTTTTTTGGTGATGCCTGTTATAATTGGAGGGTTTGGTAATTGGTTGGTTCCTTTAATATTGGGGGCTCCTGATATAGCTTTTCCTCGTATAAATAATATAAGGTTTTGACTTTTGCCTCCTGCTTTAATTTTATTGTTGTCTTCTGCTGCTGTCGAGAGAGGAGCTGGAACTGGGTGAACTGTTTATCCTCCT…
	OP104784	------------------------------------------------------------------AGTTTGGTCTGGGTTGGTCGGTACTGCT-T-TGAGACTCCTGATTCGGGCTGAGTTGGGGCAACCTGGT------GCTTTGTTGGGGGATGACCAGTTATATAATGTAATTGTTACTGCTCATGCTTTTGTTATGATTTTTTTTTTGGTAATGCCTGTTATGATTGGAGGTTTTGGGAATTGATTAGTTCCTTTAATATTAGGTGCTCCTGATATAGCTTTTCCTCGTATAAATAATATAAGGTTTTGACTTTTACCTCCTGCTTTAACTTTGTTGTTATCTTCTGCTGCTGTTGAGAGCGGAGCTGGGACTGGTTGAACTGTTTACCCTCCT…
	MN794672	---------------------------------------------TCTTTGTATTTTCTCTTT-GGTGTTTGATCTGGTTTGGTTGGTACTGCG-T-TGAGTCTTTTAATTCGAGCTGAGCTTGGGCAGCCTGGT------GCTCTTTTGGGTGACGATCAGCTGTATAACGTTATTGTGACTGCTCATGCTTTTGTGATGATTTTTTTCCTAGTTATGCCTGTAATAATTGGGGGGTTTGGAAACTGATTGGTTCCTTTAATGTTAGGGGCTCCAGATATGGCTTTTCCTCGTATGAATAATATGAGATTTTGGTTGCTTCCTCCTGCTTTGGTTCTTCTGTTGTCTTCGGGTGCTGTAGAAAGTGGTGTTGGGACTGGGTGGACGGTTTACCCTCCT…
	KJ592728	------------------------------------------------------------TTT-GGTGTTTGGTCTGGGTTAGTGGGAACTGCT-T-TAAGTCTTTTAATTCGGGCTGAGTTGGGTCAGCCCGGT------GCTCTTCTTGGGGACGATCAGTTGTATAATGTTATTGTAACTGCTCATGCTTTTGTTATAATTTTCTTTTTAGTTATGCCTGTCATGATTGGTGGTTTTGGAAATTGGTTGGTGCCTTTAATGTTGGGAGCTCCAGATATGGCTTTTCCTCGGATGAATAATATAAGGTTTTGGCTTCTTCCTCCAGCTTTAGTTCTTCTTTTGTCTTCGGGTGCTGTTGAGAGTGGAGCTGGAACTGGTTGGACTGTGTATCCTCCT…
	MZ216562	---------------------------------------------TCTTTATATTTTTTGTAT-GGTGTATGGTCTGGGTTGGTTGGTACTGCT-T-TAAGTATAATTATTCGTGCTGAGTTAGGACAGCCTGGT------GCTTTACTAGGTGATGATCAGCTTTATAATGTAATTGTTACTGCTCATGCTTTTGTGATGATTTTTTTTTTAGTAATGCCTGTTATGATTGGTGGGTTTGGAAATTGATTAGTTCCTTTAATGTTAGGGGCTCCTGATATAGCTTTCCCTCGGATAAATAATATAAGATTTTGGTTGCTTCCGCCTGCTTTAGTTTTATTGTTATCTTCTGGGGCTGTAGAGAGTGGGGCAGGAACGGGGTGAACAGTGTATCCTCCT…
	MZ216563	---------------------------------------------TCTTTGTATTTTTTGTTT-GGGGTATGGTCTGGATTAGTTGGTACTGCA-T-TGAGTATAATTATTCGTGCTGAATTAGGTCAGCCTGGT------GCTTTACTCGGTGACGATCAGCTTTATAACGTAATTGTTACTGCTCATGCTTTTGTAATAATTTTTTTTTTAGTGATGCCTGTTATAATTGGGGGGTTTGGAAATTGGTTAGTGCCTTTGATGTTGGGAGCTCCTGATATAGCTTTTCCTCGTATGAATAATATGAGATTTTGATTGCTTCCGCCTGCTTTGGTTCTTTTACTGTCTTCTGGGGCTGTTGAGAGTGGGGCAGGAACTGGTTGAACGGTTTATCCTCCT…
	MZ216540	---------------------------------------------TCTTTGTATTTTTTGTTT-GGAGTTTGATCTGGGTTGGTTGGAACTGCT-T-TAAGGATGTTGATTCGAGCTGAGCTTGGTCAGCCTGGT------GCGTTGCTTGGTGATGATCAGTTATATAATGTTATTGTTACTGCACATGCTTTTGTTATAATTTTTTTTTTGGTGATACCTGTTATAATTGGTGGGTTTGGGAATTGGTTAGTTCCGCTGATGTTAGGTGCTCCTGATATGGCCTTTCCTCGTATAAATAATATGAGGTTTTGGTTGCTTCCTCCTGCTTTAACTTTATTACTTTCTTCTGGTGCTGTAGAAAGAGGTGCTGGAACTGGTTGAACAGTTTATCCTCCA…
	MZ216542	---------------------------------------------------TATTTTTTGTTT-GGTGTTTGGTCTGGTTTAGTCGGGACTGCT-T-TGAGTATGTTAATTCGTGCTGAGTTAGGACAGCCAGGT------GCTTTGTTGGGGGATGATCAGCTATACAACGTTATTGTTACTGCTCATGCTTTTGTTATAATTTTTTTTTTAGTGATGCCAGTAATAATTGGGGGTTTTGGGAATTGGTTGGTTCCCTTAATGATAGGGGCTCCTGACATAGCTTTTCCTCGTATAAATAATATGAGGTTTTGACTTCTTCCTCCTGCTTTAACTCTATTATTGTCTTCTGGTGCTGTAGAAAGGGGTGCTGGAACTGGTTGAACAGTTTATCCGCCA…
	KP697777	--------------------------------------------TTCTTTATATTTTTTGTTT-GGTGTTTGGTCAGGTTTAGTTGGGACTGCT-T-TGAGGATGTTGATTCGAGCTGAATTAGGTCAGCCGGGT------GCTTTGCTTGGAGATGATCAGCTATATAATGTTATTGTTACTGCTCATGCTTTTGTTATAATTTTTTTTTTAGTAATACCTGTAATGATTGGAGGTTTTGGAAATTGGTTGGTTCCGTTGATGTTAGGGGCTCCTGATATGGCGTTTCCTCGAATAAATAATATGAGGTTTTGACTTCTTCCTCCTGCATTAACTTTGTTACTGTCCTCTGGTGCTGTAGAAAGAGGTGCTGGGACTGGTTGAACAGTTTATCCTCCG…
	KF935541	--------------------------------------------TTCTTTATATTTTTTATTT-GGTGTTTGGTCTGGTTTAGTAGGTACTGCT-T-TAAGTATGTTAATTCGGGCCGAGTTAGGGCAGCCTGGT------GCTTTACTAGGAGATGATCAATTATATAATGTGATTGTTACTGCTCATGCCTTTGTTATAATTTTTTTTTTAGTTATGCCGGTAATAATTGGAGGTTTTGGAAACTGATTAGTTCCTTTGATATTAGGGGCTCCCGATATGGCATTTCCTCGTATAAATAATATGAGGTTTTGACTTTTACCTCCAGCTTTGGTATTACTTCTTTCTTCTGGGGCGGTAGAAAGTGGTGCTGGAACTGGTTGAACAGTGTACCCCCCT…
	MZ216548	---------------------------------------------TCTTTATATTTTTTGTTT-GGTGTTTGGTCTGGTTTGGTTGGAACTGCT-T-TGAGTATGTTAATTCGAGCTGAGTTAGGGCAGCCAGGT------GCTTTGCTTGGGGATGATCAGTTATATAATGTTATTGTTACTGCTCATGCTTTTGTAATAATTTTTTTTTTAGTCATGCCTGTAATAATTGGTGGTTTTGGAAATTGATTGGTTCCGTTAATGTTAGGGGCTCCTGATATAGCTTTTCCTCGGATAAATAACATAAGATTTTGGCTTTTACCTCCTGCTTTAGTTTTACTTTTATCTTCTGGGGCTGTAGAGAGTGGGGCTGGAACTGGTTGGACGGTTTATCCTCCG…
	MZ216549	---------------------------------------------TCTTTATATTTTTTATTT-GGTGTTTGGTCTGGGTTAGTTGGAACAGCT-T-TGAGAATGTTAATTCGAGCCGAGTTAGGTCAGCCTGGG------GCATTGCTTGGGGACGATCAGCTTTATAACGTTATTGTTACTGCTCATGCTTTTGTTATAATTTTTTTTTTGGTTATGCCTGTAATAATTGGAGGATTTGGAAATTGGTTGGTTCCTTTAATGTTAGGAGCTCCTGATATAGCGTTTCCTCGAATAAATAATATAAGTTTTTGACTTTTACCTCCGGCTTTAATCTTGCTTCTTTCTTCTGGGGCTGTAGAAAGTGGTGCTGGAACTGGTTGAACAGTTTATCCTCCT…
	OM832168	--------------------------------------------TTCTTTATATTTTCTTTTT-GGAGTTTGGTCTGGTCTTGTTGGTACTGCA-T-TGAGTTTGCTAATTCGTGCTGAGTTAGGGCAGCCAGGT------GCTTTATTGGGGGATGATCAGTTGTATAATGTTATTGTTACTGCTCATGCCTTTGTGATGATTTTTTTTTTAGTGATGCCCGTAATGATTGGTGGTTTTGGTAATTGGCTTGTCCCATTGATGTTGGGGGCTCCTGATATGGCGTTTCCTCGGATAAATAATATGAGGTTTTGGCTGCTTCCTCCTGCTTTGACTTTGCTTCTTTCTTCTGCGGCTGTGGAGAGTGGTGCAGGGACTGGTTGAACTGTTTACCCTCCT…
	EF157592	--------------------------------------------TTCTTTGTATTTTTTGTTT-GGTGTGTGGTCTGGTTTGGTAGGGACTGCT-T-TAAGTCTTTTAATCCGTGCTGAGTTAGGGCAGCCAGGA------GCTTTGTTAGGAGATGATCAGTTATATAATGTTATTGTTACCGCTCATGCTTTTGTAATGATTTTTTTTTTAGTTATGCCTGTTATAATTGGTGGTTTTGGTAATTGGTTAGTTCCTTTGATGTTAGGGGCTCCGGATATAGCTTTTCCTCGTATAAATAATATAAGGTTTTGGTTGTTACCTCCTGCTTTGACGTTGCTTTTATCTTCTAGAGCAGTAGAAAGAGGGGTAGGTACTGGTTGGACGGTGTATCCGCCT…
	OK081490	-------------------------------------------------------------------GTTTGGTCTGGGTTAGTTGGTACTGCT-T-TAAGTCTTTTGATTCGTGCTGAGTTGGGGCAACCTGGG------GCGTTGCTTGGGGATGATCAATTGTATAATGTAATTGTGACTGCGCATGCTTTTGTTATGATTTTTTTTTTAGTTATGCCTGTAATGATTGGTGGATTTGGAAATTGGTTGGTTCCTTTGATATTGGGGGCTCCTGATATGGCTTTTCCTCGTATGAATAATATAAGGTTTTGGCTGTTACCTCCTGCTTTGATTTTGTTGCTTTCTTCTGGTGCTGTTGAGAGTGGTGTTGGTACTGGCTGAACGGTTTATCCTCCG…
	MZ216538	------------------------------------------------------------TTT-GGTGTGTGGTCTGGATTGGTTGGTACTGCT-T-TAAGTCTTTTAATTCGTGCTGAGTTGGGTCAGCCTGGG------GCTTTGTTGGGGGATGATCAGTTGTATAATGTTATTGTTACTGCTCATGCTTTTGTAATAATTTTTTTTTTAGTTATGCCGGTAATGATTGGTGGATTTGGAAATTGGTTAGTTCCTTTGATGTTAGGCGCTCCGGATATGGCTTTTCCTCGTATAAATAATATAAGTTTTTGGTTGTTACCTCCTGCTTTGGTTTTGCTTCTTTCTTCGGGTGCTGTGGAGAGTGGGGTTGGGACTGGTTGAACTGTTTATCCTCCT…
	GU227122	----------------------------------------------------------------------------------------ACTGCT-T-TAAGCTTACTAATTCGGGCTGAGTTGGGTCAGCCCGGA------GCTTTGTTGGGAGATGATCAGTTGTATAATGTTATTGTTACCGCTCATGCTTTTGTTATAATTTTTTTTTTAGTGATGCCCGTAATGATTGGGGGTTTTGGAAACTGGCTAGTTCCTTTAATATTGGGTGCTCCTGATATGGCCTTTCCTCGAATAAATAATATGAGTTTTTGGCTTCTTCCGCCTGCCCTAACTCTTCTTCTTTCTTCTGGGGCTGTTGAGAGGGGGGCCGGTACTGGCTGAACTGTCTATCCGCCG…
	KU230262	---------------------------------------------TCTTTATATTTTTTATTT-GGTGTATGAAGAGGGTTAGTTGGAACTGCT-T-TAAGTTTGTTAATTCGTGCTGAGTTAGGACAGCCGGGT------GCTTTGTTAGGTGATGATCAGTTGTATAATGTTATTGTAACTGCTCATGCTTTTGTAATGATTTTTTTTTTGGTGATGCCAGTAATAATTGGGGGTTTCGGAAACTGGCTTGTTCCTTTGATATTAGGAGCACCAGATATGGCGTTTCCTCGTATAAATAATATGAGTTTTTGGCTTTTACCACCAGCTTTAACTTTGTTACTTTCTTCAGCAGCGGTGGAAAGTGGAGCAGGGACTGGTTGGACAGTATACCCGCCT…
	LC505451	--------------------------------------------TTCTTTATATTTTTTATTT-GGTGTTTGGTCTGGGCTGGTTGGAACAGCT-T-TAAGGTTATTTATTCGTGCTGAGTTAGGGCAGCCTGGG------GCCTTGTTGGGCGATGATCAGTTGTATAATGTGATTGTTACTGCACATGCTTTTGTTATAATTTTTTTTTTAGTTATGCCAGTAATGATTGGAGGATTTGGAAATTGGTTAGTTCCTCTTATGCTTGGAGCTCCAGATATAGCTTTTCCTCGGATAAATAATATGAGTTTTTGGCTTTTACCACCTTCTTTGATTTTACTTCTTTCTTCTGGTGCTGTAGAGAGTGGTGTTGGGACTGGTTGAACTGTTTATCCCCCG…
	LC625630	--------------------------------------------TTCTTTGTATTTTTTGTTT-GGTGTTTGATCTGGGTTGGTTGGGACTGCT-T-TAAGGTTATTAATTCGTGCTGAGCTTGGTCAGCCTGGT------GCCTTATTGGGAGATGATCAGTTATATAATGTTATTGTGACTGCTCATGCTTTTGTTATGATTTTTTTTTTAGTTATGCCTGTTATAATTGGTGGATTTGGTAATTGGTTGGTTCCGTTGATACTTGGTGCTCCTGATATGGCTTTTCCACGTATAAATAATATAAGGTTCTGGCTCTTACCTCCTGCTTTGGTTCTTCTTCTTTCTTCTGGTGCTGTTGAGAGTGGGGTTGGAACTGGGTGGACTGTTTATCCTCCT…
	EU255602	------------------------------------------------------------------TGTTTGATCTGGTTTTGTTGGTACTGCT-T-TAAGATTATTAATTCGTGCTGAGTTAGGACAGCCTGGT------GCTTTATTAGGTGATGATCAGCTGTATAATGTTATTGTTACAGCACATGCTTTTGTTATGATTTTTTTTTTAGTTATACCTGTTATAATTGGTGGTTTTGGTAATTGACTTGTCCCGTTAATGTTGGGTGCTCCTGATATAGCTTTTCCACGTATGAATAATATGAGTTTTTGGTTGCTTCCTCCTGCTTTAATTCTTCTTCTTTCTTCTAGTGCTGTCGAGAGTGGTGTTGGTACTGGTTGAACTGTTTATCCGCCT…
	AJ436905	--------------------------------------------TTCTTTATATTTTATTTTT-GGGGTTTGGTCTGGACTTGTTGGTACTGCT-T-TGAGTTTATTAATTCGTGCTGAGCTTGGGCAGCCTGGG------GCTTTATTGGGTGATGATCAGTTGTATAATGTTATTGTTACTGCTCATGCTTTTGTAATAATTTTTTTTTTAGTGATGCCTGTAATGATTGGTGGTTTTGGTAATTGGCTTGTTCCGTTAATGTTGGGTGCTCCGGATATGGCTTTTCCTCGTATGAATAATATGAGTTTTTGGTTGTTGCCTCCTGCATTAATTCTTCTTCTATCTTCTGGTGCTGTTGAAAGTGGTGTTGGTACTGGTTGGACTGTGTATCCCCCA…
	JX220596	--------------------------------------------TTCTTTGTATTTTATTTTT-GGTGTCTGGTCTGGATTGGTTGGTACTGCT-T-TGAGAATGTTGATTCGTGCTGAGTTAGGGCAGCCTGGT------GCTTTATTGGGGGATGATCAGTTGTATAATGTTATTGTTACTGCTCATGCTTTTGTTATAATTTTTTTTTTAGTTATGCCTGTGATAATTGGTGGATTTGGAAATTGATTAGTTCCTTTAATATTAGGGGCTCCGGATATGGCTTTTCCTCGAATGAATAATATGAGGTTTTGGTTATTGCCTCCGGCATTAATTCTTCTTTTGTGTTCTGGGGCCGTTGAGAGGGGTGTTGGAACTGGTTGAACCGTTTATCCTCCT…
	KF597252	--------------------------------------------TTCTTTATATTTTATTTTT-GGTGTGTGGTCAGGTTTGGTTGGTACTGCT-T-TGAGGATGTTGATTCGAGCTGAGTTGGGTCAGCCGGGT------GCTTTGTTGGGGGATGATCAGTTGTATAATGTTATTGTTACAGCTCATGCTTTTGTAATGATTTTTTTTTTAGTTATGCCTGTTATGATTGGGGGTTTTGGAAATTGGTTGGTTCCTTTAATGTTGGGGGCTCCTGATATGGCTTTTCCTCGAATAAATAATATGAGGTTTTGGTTGTTGCCTCCAGCATTGGTTCTTCTTTTATGTTCTGGTGCTGTTGAGAGTGGTGTTGGGACTGGTTGGACAGTTTATCCTCCG…
	LC215942	--------------------------------------------TTCTTTATATTTTCTTTTT-GGTGTTTGATCTGGTCTTGTTGGAACTGCT-T-TAAGTCTCCTTATTCGTGCTGAGTTAGGTCAGCCTGGT------GCTCTTTTGGGGGATGATCAGTTGTATAATGTTATTGTGACTGCCCATGCTTTTGTTATAATTTTTTTTTTAGTTATGCCCGTAATGATTGGTGGATTTGGTAATTGGTTAGTGCCATTGATGCTTGGGGCCCCAGATATGGCTTTCCCTCGAATGAATAATATGAGTTTCTGGCTTCTTCCTCCTGCTTTGACTCTCCTTCTTTCTTCTGCAGCTGTTGAGAGGGGTGCTGGTACTGGTTGAACTGTTTACCCTCCT…
	LC215936	--------------------------------------------TTCTTTATATTTTCTTTTT-GGTGTTTGATCTGGTCTTGTTGGGACTGCT-T-TAAGTCTTCTTATTCGTGCCGAGTTGGGGCAGCCTGGT------GCTCTTTTGGGGGATGATCAATTATATAATGTTATTGTTACTGCTCATGCTTTTGTTATAATTTTTTTTTTAGTTATGCCTGTAATAATTGGTGGTTTTGGGAATTGATTGGTGCCATTAATGCTCGGGGCTCCGGATATGGCTTTCCCTCGAATAAATAATATGAGTTTTTGGCTTTTGCCTCCTGCTTTGACTCTACTTCTTTCTTCTGCAGCTGTTGAGAGTGGTGCTGGGACTGGTTGAACTGTTTATCCTCCT…
	OK081572	--------------------------------------------GTCTTTGTATTTTTTATTT-GGTGTATGGTCTGGTTTAGTTGGAACTGCT-T-TAAGGTTGTTAATTCGTGCTGAGTTAGGGCAGCCTGGT------GCTTTATTAGGTGATGATCAGTTGTATAATGTAATTGTTACTGCTCATGCTTTTGTTATAATTTTTTTTTTAGTTATGCCTGTTATGATTGGGGGATTTGGAAATTGGTTAGTTCCCCTAATGTTAGGGGCGCCAGATATGGCTTTTCCCCGTATAAATAATATAAGATTTTGGTTGTTACCGCCTGCTTTAACTTTGCTTCTTTCTTCTGGAGCTGTTGAGAGTGGGGCTGGGACTGGATGGACTGTTTACCCTCCT…
	MW021894	--------------------------------------------TTCTTTATATTTTTTATTT-GGTGTATGATCTGGGTTAGTTGGGACTGCT-T-TAAGGTTGTTAATTCGAGCTGAGTTAGGACAACCTGGT------GCGTTATTAGGAGATGATCAGTTGTATAATGTAATTGTTACTGCTCATGCTTTTGTTATAATTTTTTTTTTAGTCATGCCTGTAATAATTGGTGGATTTGGAAATTGGTTGGTTCCTTTGATGTTGGGGGCGCCAGATATGGCTTTTCCACGGATGAATAATATGAGTTTTTGGTTGTTACCGCCTGCTTTAACTTTATTGCTTTCTTCTGGTGCTGTAGAGAGAGGTGCTGGTACTGGATGGACTGTTTACCCTCCG…
	EF157587	--------------------------------------------TTCTTTGTATTTTTTGTTT-GGGGTTTGGTCTGGTTTAGTTGGGACTGCT-T-TAAGGTTGTTAATTCGAGCTGAGTTAGGACAACCTGGA------GCTTTACTGGGAGATGATCAATTATATAATGTAATTGTTACTGCTCATGCTTTTGTTATAATTTTTTTTTTAGTAATACCTGTAATAATTGGGGGATTTGGAAATTGGTTGGTTCCTTTAATGTTGGGGGCGCCAGATATAGCTTTTCCTCGGATGAATAATATAAGATTTTGATTATTACCTCCTGCTTTGAGTTTATTATTATCTTCTGGAGCTGTAGAAAGTGGTGCTGGAACTGGTTGAACTGTTTATCCTCCT…
	EF157591	--------------------------------------------TTCTTTATATTTTTTGTTT-GGAGTTTGGTCTGGTTTAGTTGGGACGGCT-T-TGAGTTTGTTGATTCGAGCTGAGTTAGGTCAGCCTGGT------GCTCTGTTAGGAGATGATCAGTTATATAATGTTATTGTTACTGCTCATGCTTTTGTAATAATTTTTTTTTTGGTGATACCTGTAATGATTGGTGGTTTTGGAAATTGGTTAGTTCCTCTTATGTTGGGGGCACCTGATATGGCTTTTCCTCGTATAAATAATATAAGTTTTTGGTTATTACCTCCTGCTTTAACTTTATTGTTGTCTTCTGGGGCTGTAGAGAGTGGTGCTGGAACTGGTTGAACTGTTTATCCTCCT…
	EF157586	--------------------------------------------TTCTTTATATTTTTTGTTT-GGAGTTTGGTCTGGTTTGGTTGGAACAGCT-T-TGAGTTTGTTAATTCGAGCTGAATTAGGGCAGCCTGGG------GCTTTATTAGGGGATGATCAGTTATACAATGTTATTGTTACTGCTCATGCTTTTGTAATAATTTTTTTTTTAGTGATGCCTGTTATAATTGGTGGTTTTGGTAATTGATTGGTTCCTCTTATATTAGGGGCACCGGATATGGCTTTTCCTCGAATAAATAATATGAGTTTTTGATTACTACCTCCTGCTTTAGCTTTATTATTGTCTTCTGGGGCTGTGGAGAGTGGGGCTGGAACTGGTTGAACTGTTTACCCTCCT…
	OK081382	--------------------------------------------TTCTTTATATTTTTTGTTT-GGTGTATGGTCTGGGCTTGTAGGTACTGCT-T-TGAGTTTGTTAATCCGAGCTGAATTGGGTCAGCCTGGT------GCTTTATTAGGAGATGATCAGTTGTATAATGTAATTGTTACTGCTCATGCTTTTGTTATGATTTTTTTTTTAGTGATGCCTGTAATAATTGGTGGGTTTGGTAATTGGTTGGTTCCTTTGATGTTGGGAGCACCAGATATGGCTTTTCCTCGGATGAATAATATGAGTTTTTGATTATTGCCTCCTGCTTTGACTTTGTTACTTTCTTCTGCTGCTGTTGAGAGTGGTGCTGGAACTGGTTGAACTGTATATCCTCCT…
	MW021884	--------------------------------------------TTCTTTGTATTTTTTGTTT-GGAGTATGGTCTGGTTTGGTTGGTACTGCT-T-TAAGATTGTTAATTCGAGCTGAGTTAGGGCAACCTGGT------GCTTTATTAGGTGATGATCAGTTGTACAATGTTATTGTTACGGCTCATGCTTTTGTTATGATTTTTTTTTTAGTTATGCCAGTAATAATTGGTGGGTTTGGAAATTGATTAGTTCCTTTAATGTTAGGGGCTCCAGATATAGCTTTTCCTCGGATAAATAATATGAGGTTTTGATTGTTGCCTCCTGCTTTGACTTTGTTGCTTTCGTCTGGTGCTGTTGAAAGTGGGGCTGGAACAGGTTGAACTGTTTATCCTCCT…
	OP104788	------------------------------------------------------------------TGTGTGGTCTGGTTTAGTTGGGACTGCT-T-TAAGTTTGTTAATTCGTGCTGAGTTGGGGCAGCCAGGG------GCCTTGCTTGGCGATGATCAGCTTTATAATGTTATTGTTACGGCCCATGCTTTTGTTATGATTTTTTTTTTAGTTATGCCTGTAATAATTGGTGGTTTTGGGAACTGATTGGTTCCTTTAATGTTGGGTGCGCCGGATATGGCTTTCCCTCGAATAAATAATATGAGATTTTGGCTTCTTCCTCCTGCCCTAACTCTTTTATTGTCCTCTGGGGCTGTTGAGAGTGGTGCTGGGACTGGTTGGACTGTGTATCCGCCT…
	OK081419	-----------------------------------------------TTTATATTTTTATT---GGGGTATGATCTGGTTTGGTTGGNACTGCT-T-TAAGTTTGTTAATTCGAGCTGAATTGGGGCAGCCTGGA------GCTTTTTTGGGGGATGACCAATTATATAATGTAATTGTTACGGCTCATGCTTTTGTGATAATTTTTTTTTTAGTTATGCCTGTGATAATTGGTGGGTTTGGTAATTGATTAGTTCCTTTAATGTTAGGTGCTCCTGATATGGCGTTTCCTCGTATAAATAATATAAGATTTTGATTGCTTCCTCCTGCATTGACTCTTCTTTTATCTTCTGGAGCCGTAGAAAGGGGAGCAGGTACTGGTTGAACTGTCTATCCTCCT…
	EU489487	---------------------CCGGGGGNNTTTTTTSGNGCGANGTTCANCTATTTGTTATTTGABAGTATGATCTGGTTTGGTCGGCACTGCT-TGTAAGTTTATTAATTCGAGCTGAATTGGGTCAGCCTGGG------GCTCTTTTAGGGGACGATCAATTGTACAATGTGATTGTTACGGCCCATGCTTTTGTAATGATTTTTTTTTTAGTTATGCCCGTMATWATTGGTGGATTTGGTAATTGATTAGTTCCTTTGATGTTAGGTGCTCCTGATATAGCTTTTCCTCGTATAAATAATATGARATTTTGATTACTTCCTCCAGCACTAATTCTTCTTTTGTCTTCTGGAGCAGTARAAAGAGGGGCAGGTACTGGTTGAACTGTTTACCCTCCT…
	OK081337	--------------------------------------------TTCTTTATATTTTTTATTT-GGTGTTTGGTCTGGTTTAGTAGGGACTGCT-T-TAAGATTGTTAATTCGTGCTGAGTTAGGACAGCCTGGA------GCTTTATTAGGTGATGATCAGCTTTATAATGTGATTGTTACTGCACATGCTTTTGTGATAATTTTTTTTTTGGTTATACCAGTTATAATTGGTGGATTTGGAAATTGATTGGTACCTTTAATATTGGGAGCTCCTGATATAGCGTTTCCTCGGATAAATAATATGAGGTTTTGGCTTCTTCCTCCTGCTTTAATTCTTCTTCTTTCTTCTGCTGCTGTCGAGAGTGGTGTTGGAACTGGTTGGACTGTTTATCCTCCT…
	OK081392	--------------------------------------------TTCTTTATATTTTTTATTT-GGTGTTTGATCTGGTTTAGTGGGGACTGCT-T-TGAGTTTATTAATTCGTGCTGAGTTAGGTCAGCCAGGA------GCCTTGTTGGGTGATGATCAGCTTTATAATGTTATTGTAACTGCACATGCTTTTGTAATAATTTTTTTTTTGGTGATGCCTGTTATGATTGGTGGTTTTGGAAATTGGTTAGTTCCTTTAATGTTGGGGGCGCCTGATATGGCATTTCCTCGTATAAATAATATGAGTTTTTGGTTTCTTCCTCCTGCTTTAATTCTTCTTCTTTCTTCTGCTGCTGTTGAGAGTGGAGTTGGTACTGGTTGGACAGTATATCCTCCT…
	OQ075659	--------------------------------------------TTCTTTATATTTTTTATTT-GGTGTTTGATCTGGTTTGGTAGGAACTGCT-T-TGAGATTACTAATTCGTGCTGAGTTAGGTCAACCAGGG------GCTTTGTTAGGTGATGATCAGCTTTATAATGTTATTGTAACTGCTCATGCTTTTGTGATAATTTTTTTTTTGGTAATGCCTGTAATGATTGGTGGGTTTGGAAACTGATTAGTACCTTTAATATTAGGGGCTCCTGATATGGCTTTTCCTCGTATGAATAATTTGAGTTTTTGGTTACTTCCACCTGCTTTAACTCTTCTTCTTTTTTCTGCTGCTGTAGAAAGAGGAGCTGGAACTGGTTGAACAGTCTATCCTCCT…
	KU197588	--------------------------------------------TTCTTTATATTTTTTGTTT-GGTGTTTGGTCTGGTTTAGTTGGAACTGCT-T-TAAGTTTATTGATTCGTGCTGAATTAGGGCAGCCGGGG------GCATTATTAGGTGATGATCAGCTTTATAATGTTATTGTAACTGCTCATGCTTTTGTAATAATTTTTTTTTTGGTAATACCTGTAATGATTGGTGGATTTGGAAATTGGTTAATTCCTTTAATGTTGGGAGCTCCTGATATGGCTTTTCCTCGAATGAATAATTTTAGGTTTTGGTTACTTCCTCCTGCTTTAATTCTTCTTCTTTCTTCTGCTGCTGTTGAAAGGGGAGCTGGGACTGGTTGAACGGTGTATCCTCCT…
	EU489489	------------------------------CATAAAGATATTGGTTCTTTATATTTTTTATTT-GGTGTTTGATCTGGGCTNGTTGGTACTGCT-T-TGAGTTTATTGATTCGTGCTGAGTTAGGGCAGCCTGGT------GCTTTTTTAGGAGATGATCAGTTGTATAATGTTATTGTAACTGCTCATGCTTTTGTTATGATTTTTTTTTTAGTAATGCCTGTTATAATTGGTGGGTTTGGGAATTGGCTAGTTCCTTTAATGTTAGGGGCGCCAGATATGGCTTTTCCTCGGATGAATAATATAAGGTTTTGGTTGTTGCCACCTTCTTTAACTCTTTTGCTTTCTTCTGGTGCTGTGGAGAGTGGGGCTGGTACTGGGTGAACTGTTTACCCTCCT…
	KP270880	--------------------------------------------TTCTTTATATTTTTTATTT-GGTGTATGGTCTGGTTTAGTTGGTACTGCT-T-TAAGTCTGTTAATTCGTGCTGAGCTTGGTCAGCCTGGT------GCTTTTTTAGGGGATGATCAGTTGTATAATGTAATTGTTACTGCTCATGCTTTTGTTATAATTTTTTTTTTAGTGATGCCTGTTATAATTGGTGGTTTTGGTAATTGGTTAGTTCCTTTAATGTTAGGAGCTCCTGATATAGCTTTTCCTCGAATAAATAATATAAGTTTTTGGCTTCTTCCTCCTTCTTTAACTCTTTTACTTTCTTCTGGAGCTGTTGAGAGTGGAGCTGGTACTGGTTGAACTGTCTATCCTCCT…
	OQ376694	-------------------------CAAATCATAAAGATATTGGATCTTTGTATTTTCTTTTT-GGTGTTTGGTCTGGGTTGGTTGGGACTGCT-T-TAAGTTTGTTAATTCGTGCTGAGTTGGGTCAGCCGGGG------GCTTTGTTAGGTGATGATCAGTTGTATAATGTTATTGTAACTGCTCATGCTTTTGTAATGATTTTTTTTTTAGTTATGCCTGTTATGATTGGTGGTTTTGGGAATTGGTTGGTTCCTTTAATGTTGGGGGCGCCTGATATGGCTTTTCCTCGGATGAATAATATGAGGTTTTGGTTGTTGCCTCCTGCTCTTGTTTTGTTGTTGTCTTCTGGCGCTGTTGAGAGGGGTGTTGGAACTGGATGGACTGTTTATCCTCCG…
	KF935543	--------------------------------------------TTCTTTATATTTCTTATTT-GGTGTTTGGTCTGGTTTAGTTGGTACTGCT-T-TGAGTTTACTTATTCGTGCTGAATTAGGGCAGCCTGGG------GCTTTTTTAGGTGATGATCAGTTATACAATGTGATTGTTACTGCTCATGCTTTTGTTATAATTTTTTTTTTAGTTATACCTGTAATAATTGGTGGATTTGGTAATTGGTTAGTTCCATTAATGCTTGGTGCTCCGGATATAGCTTTTCCTCGAATAAATAATATAAGTTTTTGACTTCTTCCACCTGCTTTAACTCTTTTATTGTTTTCTGGAGCTGTTGAGAGTGGAGTTGGAACTGGGTGAACTGTTTATCCTCCT…
	KF935546	--------------------------------------------TTCTTTGTATTTTTTATTT-GGTGTTTGGTCTGGTTTAGTTGGAACTGCT-T-TAAGTTTGTTAATTCGTGCTGAATTAGGGCAGCCTGGT------GCTCTATTAGGGGATGATCATTTATATAATGTTATTGTAACAGCTCATGCTTTTGTTATGATTTTTTTTTTGGTGATACCTGTTATAATTGGGGGGTTTGGTAACTGATTAGTTCCTTTAATATTGGGCGCTCCTGATATGGCTTTTCCTCGTATGAATAATATGAGATTTTGATTGTTGCCACCTGCTTTAACTCTTTTGCTTTTTTCTGGTGCAGTTGAAAGTGGTGCTGGTACTGGCTGAACTGTGTATCCTCCA…
	OK081377	--------------------------------------------TTCTTTATATTTCTTGTTT-GGTGTTTGGTCTGGTTTAGTGGGTACTGCT-T-TAAGTTTGTTGATTCGTGCTGAATTAGGACAGCCTGGG------GCTTTTTTGGGTGACGATCAATTGTATAATGTTATTGTTACTGCTCATGCTTTTGTAATAATTTTTTTTTTGGTTATGCCTGTGATGATTGGTGGGTTTGGGAATTGACTTGTTCCTTTAATGCTTGGTGCTCCTGATATAGCTTTTCCTCGTATAAATAATATGAGTTTTTGGCTTCTTCCTCCTGCTTTGACTCTTTTACTTTTTTCTGGTGCTGTTGAGAGTGGTGTGGGAACTGGTTGAACTGTGTATCCGCCT…
	OK081462	--------------------------------------------TTCTTTATATTTTTTATTT-GGTGTTTGGTCTGGGTTAGTAGGGACTGCT-T-TGAGTTTATTAATTCGTGCTGAGTTGGGTCAGCCTGGG------GCTTTTTTGGGGGATGATCAGCTTTATAATGTTATTGTTACTGCTCATGCTTTTGTTATGATTTTTTTTTTGGTTATGCCTGTTATGATTGGTGGATTTGGGAATTGGCTTGTTCCTTTAATGCTTGGTGCTCCTGATATAGCTTTTCCTCGTATGAATAATATGAGATTTTGGCTTCTTCCGCCTGCTTTGACTCTTTTGCTTTTTTCTGGTGCTGTAGAAAGTGGTGCTGGCACTGGTTGGACTGTTTATCCTCCT…
	MW021931	---------------------------------------------------------------------------------------------T-T-TGAGTTTATTGATTCGTGCTGAGTTAGGGCAGCCTGGG------GCTTTTTTAGGGGATGATCAGCTTTATAATGTTATTGTTACTGCTCATGCTTTTGTTATAATTTTTTTTTTAGTTATACCTGTGATGATTGGTGGATTTGGGAATTGGCTTGTTCCTTTGATGCTTGGGGCTCCTGATATGGCTTTTCCTCGTATGAATAATATAAGATTTTGGCTTCTTCCTCCTGCGTTGACTCTTTTACTTTTTTCTGGTGCTGTGGAAAGTGGTGCTGGAACTGGTTGAACTGTCTACCCTCCT…
	OQ322971	--------------------------------------------TTCTTTATATTTTTTATTT-GGTGTTTGATCTGGGTTAGTTGGAACTGCT-T-TGAGTTTATTGATTCGTGCTGAGCTAGGTCAGCCTGGG------GCATTATTAGGTGATGATCATTTATATAATGTTATTGTGACTGCCCATGCTTTTGTAATAATTTTTTTTTTGGTTATGCCAGTTATAATTGGTGGTTTTGGTAATTGGTTGGTTCCACTGATGTTAGGGGCCCCAGATATGGCTTTTCCGCGTATAAATAATATAAGGTTTTGGTTGCTGCCTCCTGCTTTAACTCTTTTACTTTTTTCTGGTGCTGTTGAGAGTGGTGTAGGGACTGGTTGGACTGTATATCCTCCT…
	AJ436923	--------------------------------------------TTCTTTGTATTTTTTATTT-GGTGTTTGATCTGGACTGGTTGGAACTGCT-T-TGAGTTTGTTAATTCGTGCTGAGTTGGGTCAGCCGGGA------GCATTATTAGGTGATGATCATTTGTATAATGTTATTGTGACTGCTCATGCTTTTGTAATAATTTTTTTTTTGGTTATGCCAGTAATAATTGGTGGTTTCGGTAACTGATTAGTTCCATTAATGTTAGGGGCCCCAAATATGGCTTTTCCGCGTATAAATAATATGAGGTTTTGGTTATTACCTCCTGCTTTAACTCTTTTGCTTTTTTCTGGTGCTGTTGAGAGTGGTGTAGGAACTGGCTGAACTGTGTATCCTCCT…
	OK081501	----------------------------------------------------------------------TGATCTGGTTTGGTTGGGACAGCT-T-TAAGATTGTTGATTCGTGCTGAATTGGGTCAGCCNGGT------GCTTTGTTGGGCGATGATCATTTATATAATGTTATTGTTACTGCTCATGCTTTTGTTATAATTTTTTTTTTGGTAATACCTGTTATAATTGGTGGTTTTGGAAATTGGCTAGTTCCGCTTATGTTAGGTGCTCCTGATATGGCTTTTCCTCGGATAAATAATATGAGTTTTTGATTATTGCCGCCTGCTTTAACTCTTTTACTTTTTTCTGGTGCGGTAGAAAGTGGTGTAGGAACTGGTTGAACTGTGTATCCTCCC…
	OQ075713	--------------------------------------------TTCTTTATATTTTTTATTT-GGTGTTTGATCTGGTTTGGTTGGAACTGCT-T-TGAGTTTATTAATTCGTGCTGAGTTAGGTCAGCCCGGT------GCTTTGTTAGGTGACGATCACCTGTATAATGTTATTGTAACAGCTCATGCTTTTGTAATAATTTTTTTTTTAGTAATACCTGTGATAATTGGTGGTTTTGGTAATTGGCTAGTTCCTTTAATGTTAGGGGCCCCAGATATGGCTTTTCCACGAATAAATAACATGAGTTTTTGGCTATTACCTCCTGCTTTAACTCTTTTACTTTTTTCTGGTGCAGTAGAGAGTGGTGCTGGTACTGGTTGGACTGTGTACCCTCCT…
	KU197641	--------------------------------------------TTCTTTATATTTTTTATTT-GGTGTTTGGTCTGGTTTGGTTGGGACTGCT-T-TGAGTTTACTAATTCGTGCCGAGTTAGGTCAGCCTGGT------GCTTTGTTGGGTGACGATCATTTATATAATGTTATTGTTACTGCTCACGCTTTTGTTATAATTTTTTTTTTGGTAATACCCGTAATGATTGGAGGATTTGGAAATTGGTTAGTTCCTTTAATGTTGGGTGCTCCTGATATGGCTTTTCCGCGAATAAATAATATAAGTTTTTGGTTGTTGCCGCCTGCTTTAACTCTTTTACTTTTTTCTGGTGCAGTAGAGAGTGGTGCCGGTACTGGTTGGACAGTGTATCCTCCT…
	KU197648	--------------------------------------------TTCTTTATATTTTTTATTT-GGTGTTTGGTCTGGTTTGGTTGGAACTGCT-T-TGAGTTTGTTGATTCGTGCTGAGTTAGGTCAGCCTGGT------GCTTTGTTGGGCGATGATCACTTATATAATGTTATTGTTACTGCTCATGCTTTTGTTATAATTTTTTTTTTAGTAATACCTGTAATGATTGGTGGGTTTGGGAATTGGTTAGTTCCGTTGATGCTAGGTGCTCCTGATATGGCTTTTCCGCGAATGAATAATATAAGTTTTTGGTTATTGCCCCCTGCCTTGACTCTTTTGCTTTTTTCTGGTGCAGTAGAGAGTGGTGCTGGAACTGGTTGGACAGTATATCCTCCT…
	OQ075709	--------------------------------------------TTCTTTATATTTTTTATTT-GGTGTTTGGTCTGGTTTGGTTGGAACTGCT-T-TGAGCTTATTGATTCGTGCTGAGTTAGGTCAGCCCGGT------GCTTTGTTAGGCGATGACCATCTATATAATGTTATTGTTACTGCTCATGCTTTTGTTATAATTTTTTTTTTAGTAATGCCTGTTATGATTGGTGGGTTTGGGAATTGGTTGGTTCCGCTGATGTTGGGTGCTCCTGATATGGCTTTTCCACGAATAAACAATATGAGTTTTTGGTTATTACCGCCTGCTTTAACTCTTTTACTTTTTTCTGGTGCAGTAGAGAGTGGTGCTGGTACTGGTTGAACGGTGTATCCCCCT…
	OK081769	--------------------------------------------TTCTTTATATTTTTTATTT-GGTGTTTGATCTGGTCTAGTTGGGACTGCC-C-TAAGTTTATTGATTCGTGCTGAGTTGGGTCAGCCGGGT------GCTTTGTTGGGGGATGATCATTTATATAATGTTATTGTCACTGCTCATGCTTTTGTTATAATTTTTTTTTTAGTTATGCCTGTTATAATTGGTGGTTTTGGAAATTGGCTTGTTCCGTTAATGTTGGGTGCGCCTGATATGGCCTTTCCTCGAATAAATAATATGAGTTTTTGATTATTACCTCCTGCCTTAACTCTTTTACTTTTTTCAGGTGCTGTTGAAAGTGGTGCTGGTACCGGTTGAACTGTATATCCTCCT…
	OK081665	--------------------------------------------TTCTTTATATTTTTTATTT-GGTGTATGGTCTGGTTTAGTTGGGACTGCT-T-TAAGTTTACTTATTCGTGCTGAATTAGGTCAGCCTGGT------GCTTTGTTAGGTGACGATCATTTATACAATGTGATTGTTACTGCTCATGCTTTTGTTATGATTTTTTTTTTAGTTATGCCTGTTATAATTGGTGGTTTTGGTAATTGGTTGGTTCCATTAATGTTGGGGGCTCCTGATATAGCTTTTCCTCGTATAAATAATATAAGTTTTTGATTATTGCCTCCTGCTTTAACTCTTTTGTTATTTTCTGGTGCGGTAGAGAGGGGTGTTGGAACTGGTTGGACTGTGTATCCCCCT…
	OK081357	--------------------------------------------TTCTTTATATTTTTTATTT-GGTGTGTGATCTGGTTTAGTTGGGACTGCT-T-TAAGTTTACTTATTCGTGCTGAATTAGGGCAACCAGGT------GCTTTGTTAGGTGATGATCATTTATATAATGTTATTGTAACTGCCCATGCTTTTGTTATAATTTTTTTTTTAGTTATGCCGGTTATAATTGGTGGTTTTGGGAATTGGTTAGTTCCTTTGATGTTGGGGGCTCCTGATATGGCTTTTCCTCGTATGAATAATATGAGCTTTTGATTATTACCCCCTGCTTTAACACTTTTACTTTTTTCTGGTGCTGTAGAAAGTGGTGTGGGTACTGGGTGAACTGTGTATCCCCCT…
	AJ436922	--------------------------------------------TTCTTTATATTTTTTATTT-GGTGTTTGGTCTGGGTTAGTTGGAACTGCT-T-TAAGTTTGCTTATTCGTGCTGAGCTTGGTCAGCCTGGT------GCTTTGTTAGGTGATGATCATTTATATAATGTTATTGTTACTGCTCATGCTTTTGTTATAATCTTTTTTTTAGTTATACCAGTTATAATTGGTGGATTTGGTAATTGATTAGTTCCTTTAATGTTGGGGGCTCCTGATATGGCTTTTCCTCGTATAAACAATATAAGTTTTTGGTTGTTGCCGCCTGCTTTAACTCTCTTGCTTTTTTCTGGTGCGGTTGAAAGAGGGGTTGGTACTGGTTGAACAGTATATCCACCT…
	MK047684	------------------------------CATAAAGATATTGGTTCTTTGTATTTTTTATTT-GGTGTTTGGTCTGGTTTAGTTGGAACTGCT-T-TGAGTTTGCTTATTCGTGCTGAGTTAGGTCAGCCTGGA------GCTTTACTAGGTGATGATCATTTGTATAATGTTATTGTTACTGCTCATGCTTTTGTAATGATTTTTTTTTTAGTTATGCCTGTTATAATTGGTGGTTTTGGGAATTGGTTAGTTCCATTGATGTTAGGGGCTCCTGATATGGCTTTTCCTCGTATAAATAATATGAGTTTTTGGTTGTTACCTCCTGCTTTAACTCTTTTACTTTTTTCTGGTGCAGTAGAAAGGGGGGTTGGTACTGGGTGAACTGTATATCCTCCT…
	MN205523	---------------------------------------------TCTTTATATTTTTTATTT-GGGGTTTGGTCTGGGTTAGTCGGAACTGCT-C-TAAGGTTGTTGATTCGTGCTGAGTTGGGTCAGCCAGGG------TCTTTGTTGGGAGATGATCAGTTATATAATGTTATTGTTACTGCTCATGCTTTTGTAATGATTTTTTTTTTGGTTATGCCTGTGATAATTGGTGGTTTTGGTAATTGGTTGGTTCCTCTAATATTGGGTGCTCCTGATATAGCGTTTCCTCGGATGAATAATATGAGGTTTTGGCTTCTTCCTCCTGCTTTAACTTTATTGCTGTCTTCTGCTGCTGTTGAGAGTGGGGCTGGTACTGGGTGAACTGTCTATCCTCCT…
	OM456732	--------------------------------------------TTCATTATATTTTTTATTT-GGAGTTTGGTCTGGATTGGTTGGTACTGCT-T-TAAGTTTGTTGATTCGTGCTGAGTTAGGTCAGCCTGGC------TCTTTGTTGGGTGATGATCAGTTATATAATGTTATTGTGACAGCTCATGCTTTTATTATGATTTTTTTTTTGGTTATGCCCGTTATAATTGGGGGTTTTGGTAATTGATTAGTTCCTTTGATATTGGGGGCTCCGGATATGGCTTTTCCTCGGATGAATAATATGAGGTTTTGGTTATTGCCGCCAGCATTAACTCTTTTGTTGTCTTCTGCTGCTGTTGAGAGGGGTGTTGGGACTGGTTGGACTGTTTACCCTCCA…
	MN205522	---------------------------------------------------------TTATTT-GGTGTGTGGTCTGGGTTGGTTGGAACAGCT-T-TAAGTTTGTTTATTCGTGCTGAGTTGGGGCAGCCTGGG------GCTCTTTTAGGGGATGATCAGCTTTATAATGTAATTGTGACTGCTCATGCTTTTGTAATAATTTTTTTTTTAGTTATGCCTGTAATAATTGGTGGTTTTGGAAACTGGTTAGTTCCGCTAATATTGGGGGCTCCTGACATAGCTTTTCCTCGTATAAATAATATGAGTTTTTGGTTATTGCCTCCTGCTTTAGTTCTTTTACTTTCTTCTGGTGCTGTTGAGAGTGGTGCTGGTACTGGCTGGACTGTGTATCCTCCT…
	KC812587	---------------------------------------------TCTTTATATTTTTTATTT-GGTGTGTGGTCTGGGTTGGTTGGTACGGCT-T-TGAGTTTGTTAATTCGTGCTGAGTTGGGGCAGCCTGGG------GCTTTGTTAGGCGATGATCAGCTTTATAATGTAATTGTTACTGCACATGCGTTTGTAATAATTTTTTTTTTAGTTATGCCAGTTATAATTGGTGGTTTTGGGAATTGGCTTGTTCCGCTTATACTGGGGGCTCCTGATATGGCTTTTCCTCGTATAAATAATATAAGTTTTTGGCTTCTTCCGCCTGCTTTAGTTCTTCTTCTTTCTTCTGGAATTGTTGAGAGTGGTGCTGGGACTGGTTGGACAGTTTATCCGCCA…
	MN205525	---------------------------------------------TCTTTATATTTTTTGTTT-GGTGTTTGGTCTGGGTTAGTAGGTACTGCT-T-TGAGGTTGTTGATTCGTGCTGAGCTAGGTCAGCCTGGG------GCATTATTAGGTGATGATCAGTTATATAACGTGATTGTGACGGCACATGCTTTTGTCATAATTTTTTTTTTGGTGATGCCTGTAATAATTGGGGGTTTTGGTAATTGATTAGTTCCGTTAATGTTAGGGGCGCCAGATATGGCTTTTCCACGGATAAATAATATAAGTTTTTGGTTGCTTCCTCCTGCTTTAGTGCTTTTACTTTCTTCTGGGGCGGTAGAAAGTGGTGCTGGAACTGGGTGGACAGTTTATCCTCCT…
	MK047685	---------------------TCTACAAATCATAAAGATATTGGTTCTTTATATTTTTTATTT-GGTGTTTGGTCTGGGTTAGTGGGTACTGCT-C-TTAGTTTATTAATTCGTGCTGAGTTAGGTCAGCCTGGT------GCTTTACTAGGAGATGATCAGCTATATAATGTAATTGTTACTGCTCACGCTTTTGTTATGATTTTCTTTTTGGTTATACCTGTTATAATTGGAGGTTTTGGAAATTGGTTAGTTCCATTAATATTAGGGGCTCCCGATATGGCTTTTCCTCGAATGAATAATATAAGTTTTTGACTTCTTCCTCCGGCTTTAACTCTTCTCTTGTCTTCTGGGGCAGTTGAAAGTGGTGCTGGGACTGGTTGAACTGTTTATCCACCA…
	KC812591	---------------------------------------------TCTTTATATTTTTTGTTT-GGTGTTTGATCTGGGTTGGTTGGTACTGCC-C-TAAGTTTGCTTATTCGTGCTGAATTAGGTCAGCCTGGT------GCATTTTTAGGTGATGATCAGCTTTATAATGTTATTGTTACTGCCCATGCTTTTGTGATGATTTTTTTTTTGGTTATGCCTGTWATGATTGGTGGTTTTGGAAATTGACTTGTTCCTTTAATATTGGGGGCCCCAGATATGGCTTTTCCTCGTATAAATAATATGAGTTTTTGGTTGCTTCCGCCATCTTTAACCCTTCTTCTTTCTTCTGGTGCTGTTGAGAGTGGTGTTGGTACTGGTTGGACTGTTTATCCCCCT…
	OK081343	--------------------------------------------TTCTTTATATTTTTTGTTT-GGTGTTTGATCTGGTTTAGTTGGGACTGCT-T-TGAGTTTGCTTATTCGTGCTGAGTTGGGTCAGCCTGGG------GCTTTTTTAGGCGATGATCAGTTATATAATGTAATTGTTACTGCCCATGCTTTTGTAATGATTTTTTTTTTGGTTATGCCTGTGATGATTGGTGGTTTTGGAAATTGGTTGGTTCCTTTGATGTTAGGGGCTCCGGATATGGCTTTTCCTCGGATGAATAATATGAGTTTTTGACTTCTTCCTCCCTCTTTGACTCTTCTTCTTTCTTCTGGTGCTGTTGAGAGTGGTGTTGGTACTGGCTGAACTGTTTATCCCCCT…
	OK081552	--------------------------------------------TTCTTTATATTTTTTATTT-GGTGTTTGGTCTGGTTTGGTTGGTACTGCT-T-TGAGTTTGCTTATTCGTGCTGAGTTGGGGCAGCCTGGG------GCTTTTTTGGGTGATGATCAATTATATAATGTGATTGTTACTGCTCATGCTTTTGTAATGATTTTTTTTTTGGTTATGCCTGTTATGATTGGTGGTTTTGGAAATTGGTTAGTTCCTTTGATGTTGGGGGCTCCGGATATGGCTTTTCCTCGTATAAATAATATGAGTTTTTGGCTTCTTCCCCCTTCTTTAACTCTTCTTCTTTCTTCTGGTGCTGTTGAAAGTGGTGTTGGCACTGGTTGGACTGTTTATCCTCCT…
	OK081645	--------------------------------------------TTCTTTATATTTTTTGTTT-GGTGTTTGGTCTGGGTTGGTAGGCACTGCT-T-TGAGTTTGTTAATTCGTGCTGAGTTAGGTCAGCCTGGG------GCTTTTTTAGGTGATGATCAGTTATATAATGTAATTGTTACTGCTCATGCTTTTGTTATGATTTTTTTTTTAGTTATGCCGGTTATAATTGGTGGTTTTGGAAACTGATTAGTTCCTTTGATGTTGGGGGCGCCAGATATGGCTTTTCCTCGTATAAATAATATGAGTTTTTGGCTTCTTCCTCCTTCTTTAACGCTTCTTCTTTCTTCTGGTGCTGTAGAGAGTGGTGTTGGGACTGGTTGAACTGTTTACCCGCCG…
	OK081532	--------------------------------------------TTCTTTGTATTTTCTGTTT-GGTGTTTGGTCTGGTTTGGTGGGGACTGCT-T-TGAGTTTGTTGATTCGTGCTGAATTAGGTCAGCCTGGG------GCTTTTTTGGGTGATGATCAGCTGTATAATGTAATTGTTACTGCTCATGCTTTTGTTATGATTTTTTTTTTGGTTATGCCTGTTATAATTGGTGGTTTTGGTAATTGGTTGGTTCCTCTGATATTGGGGGCTCCCGATATGGCTTTTCCTCGTATGAATAATATGAGTTTTTGACTTCTTCCTCCCTCTTTGACACTTCTTCTTTCTTCTGGTGCTGTTGAGAGTGGTGTTGGGACTGGTTGGACTGTTTATCCTCCT…
	OQ322763	--------------------------------------------TTCTTTATATTTTTTATTT-GGTGTTTGGTCTGGTTTAGTTGGAACTGCT-T-TGAGGTTGTTAATTCGTGCTGAATTAGGTCAGCCTGGT------GCTTTTTTGGGTGATGATCAGTTATATAATGTAATTGTAACTGCTCATGCTTTTGTAATGATTTTTTTTTTAGTTATGCCTGTCATGATTGGTGGTTTTGGAAATTGGTTAGTTCCATTAATGTTAGGTGCTCCGGATATGGCTTTTCCTCGTATAAATAATATAAGGTTTTGGCTTCTTCCTCCTTCTTTAACCCTTCTTCTTTCTTCGGGCGCTGTTGAAAGTGGGGTTGGTACTGGTTGAACTGTTTATCCGCCT…
	EU255601	------------------------------------------------------------------TGTTTGGTCTGGGTTAGTTGGAACTGCT-T-TAAGTTTATTGATTCGTGCGGAGTTAGGTCAGCCTGGT------GCTTTTTTAGGCGATGATCAGTTGTATAATGTAATTGTTACTGCTCATGCTTTTGTAATAATTTTTTTTTTAGTTATGCCTGTAATAATTGGTGGTTTTGGGAATTGACTAGTTCCGTTGATGTTAGGTGCTCCAGATATGGCCTTTCCTCGGATAAATAATATGAGATTTTGGCTTCTTCCTCCGTCTTTAACTCTTCTCCTTTCTTCTGGTGCTGTTGAGAGTGGAGTCGGGACTGGTTGGACTGTTTATCCGCCT…
	EF157593	--------------------------------------------TTCTTTGTATTTTTTGTTT-GGGGTTTGGTCTGGGTTAGTTGGGACTGCT-T-TGAGTTTATTAATTCGTGCTGAGTTAGGGCAGCCTGGC------GCATTGTTGGGTGATGATCAGCTTTATAATGTGATTGTTACAGCACATGCTTTTGTTATAATTTTTTTTTTAGTGATGCCTGTAATAATTGGTGGTTTTGGAAATTGGTTAGTTCCTTTGATGTTAGGAGCGCCTGATATGGCTTTTCCTCGAATGAATAACATAAGGTTTTGACTTCTTCCTCCTGCTTTAACTCTTCTTCTCTCTTCCGGAGCAGTAGAAAGTGGTGCTGGGACTGGATGAACAGTGTATCCTCCT…
	EF157594	--------------------------------------------TTCTTTATATTTTTTGTTT-GGGGTGTGATCTGGGTTAGTTGGTACTGCT-T-TAAGTTTGTTAATTCGTGCGGAGTTGGGACAGCCAGGT------GCGTTGTTAGGTGATGATCAGTTATATAATGTAATTGTTACTGCACATGCTTTTGTCATAATTTTTTTTTTAGTTATGCCTGTAATGATTGGGGGTTTTGGAAACTGGTTAGTTCCTTTAATGCTAGGGGCTCCAGATATGGCTTTTCCTCGAATAAATAATATGAGGTTTTGACTTCTTCCTCCTGCTTTGACCCTTTTGTTGTCTTCTGGAGCTGTGGAGAGTGGTGCTGGGACTGGATGAACAGTTTACCCTCCT…
	AJ436914	--------------------------------------------TTCTTTATATTTTTTGTTT-GGGGTGTGGTCTGGTTTAGTCGGTACTGCA-T-TAAGATTATTAATTCGTGCTGAATTAGGTCAGCCTGGT------GCGTTGTTGGGGGATGATCAGTTGTATAATGTTATTGTTACTGCTCATGCTTTTGTGATGATTTTTTTTTTGGTTATGCCTGTAATAATTGGTGGATTTGGAAATTGGTTAGTTCCTTTGATGTTGGGGGCTCCTGATATAGCTTTTCCTCGAATAAATAATATAAGATTTTGACTTCTTCCTCCTGCTTTGACGCTTCTTTTATCTTCTGGAGCTGTTGAAAGTGGTGTTGGAACTGGATGAACTGTTTATCCTCCT…
	KC710981	------ATGCGATGATTTTTTTCTACAAATCATAAAGATATTGGTTCTTTGTATTTTTTATTT-GGTGTGTGATCTGGGTTAGTAGGTACTGCT-T-TAAGTTTGTTGATTCGTGCAGAGTTGGGGCAGCCTGGT------GCGTTGTTAGGTGATGATCAGTTGTACAATGTTATTGTTACAGCGCATGCTTTTGTGATGATTTTTTTTTTAGTTATGCCTGTTATGATTGGTGGATTTGGAAATTGGTTGGTTCCTTTAATGTTAGGGGCTCCAGATATGGCTTTTCCTCGTATAAATAATATGAGATTTTGGCTTCTTCCTCCTGCTTTAACTCTTCTTCTGTCTTCTGGAGCTGTTGAAAGTGGTGCTGGTACTGGATGGACTGTTTATCCGCCT…
	OQ075702	--------------------------------------------TACTCTCTACTTTCTTTTT-GGAATTTGATCAGGTTTGGTGGGCACTGGG-T-TGAGAATGCTCATCCGGGCTGAGTTAGGGCAGCCGGGT------GCTCTTTTAGGCGACGACCATCTTTATAATGTGATCGTAACGGCGCATGCTTTCGTTATGATTTTTTTCTTGGTTATACCAGTTATGATTGGAGGGTTCGGTAATTGACTTGTGCCTCTCATGTTGGGTGCTCCCGATATGGCTTTCCCTCGTATAAATAATATAAGGTTTTGGCTCTTACCTCCTGCTTTGACTCTGTTATTAGGATCTGCTGCGGTTGAGGGAGGAGCGGGTACTGGTTGGACGGTCTATCCCCCT…
	MG421722	--------------------------------------------TACTTTATATTTTTTATTT-GGGGTTTGGTCCGGTCTTGTAGGGACTGCT-T-TAAGTATGCTGATTCGTGCAGAGCTTGGTCAGCCAGGG------GCTTTACTTGGTGACGATCATTTGTATAATGTTATTGTTACTGCTCATGCTTTTGTTATGATTTTTTTTCTTGTTATGCCTGTTATGATTGGTGGGTTTGGGAATTGGCTTGTTCCTTTAATGTTAGGAGCTCCAGATATGGCTTTTCCTCGTATGAATAACATGAGGTTTTGACTTCTTCCCCCCGCTTTACTTCTTTTACTAGCCTCTTCTGCTGTAGAAAGTGGGGCAGGTACTGGTTGAACTGTTTACCCTCCT…
	KU197674	--------------------------------------------AACTTTATATTTCTTGTTT-GGTGTTTGGTCTGGTCTTGTTGGCACTGGC-T-TGAGTATGCTTATTCGTGCCGAGCTAGGACAACCTGGT------GCTCTATTGGGCGATGATCATTTGTATAATGTTATTGTCACCGCTCATGCTTTTGTTATGATTTTTTTTCTTGTTATGCCTGTAATGATCGGTGGTTTTGGGAATTGGCTTGTTCCTTTAATGTTGGGGGCTCCTGATATGGCTTTTCCTCGTATGAATAATATGAGATTTTGGCTTTTACCTCCTTCTTTACTTCTTCTTTTAGCCTCGTCTATGGTTGAAAGTGGGGTAGGTACTGGCTGAACTGTATACCCCCCT…
	KJ592725	------------------------------------------GGAACTTTGTATTTTTTGTTT-GGTGTTTGGTCTGGTCTGGTTGGAACTGGC-T-TAAGTATGTTGATTCGTGCAGAGTTAGGACAGCCTGGT------TCTTTGTTGGGTGACGATCATTTGTATAATGTCATTGTTACTGCTCACGCTTTTGTCATGATTTTTTTTTTGGTTATGCCCGTCATGATTGGAGGGTTTGGGAACTGGTTGGTTCCCCTAATGTTGGGTGCGCCTGATATGGCTTTTCCTCGAATGAATAACATGAGGTTTTGACTTCTTCCTCCGTCTCTTCTTTTGCTGCTAGCTTCTTCTATGGTTGAGAGAGGTGTGGGTACTGGTTGAACGGTTTATCCTCCT…
	AJ436943	--------------------------------------------TACTTTATATTTTTTATTT-GGGGTGTGGTCTGGTCTCGTTGGGACTGGT-T-TAAGTATGCTCATTCGTGCAGAGCTTGGTCAGCCTGGC------GCTCTTCTTGGTGATGATCATTTGTACAATGTTATTGTAACAGCTCATGCTTTTGTTATGATTTTTTTTCTTGTTATGCCTGTTATGATTGGGGGATTTGGAAATTGGTTAGTTCCCTTAATGTTGGGAGCTCCTGATATGGCTTTTCCTCGTATGAATAATATGAGTTTTTGACTTCTCCCTCCTTCTCTTCTTTTGCTTTTGGCTTCTTCTATGGTTGAGAGGGGAGTGGGGACTGGTTGAACGGTGTACCCTCCT…
	KU197672	--------------------------------------------GACTTTATATTTTTTGTTT-GGGGTTTGGTCTGGTCTTGTTGGGACGGCT-T-TGAGTATGTTAATTCGTGCTGAGCTTGGTCAGCCAGGG------GCTTTGCTTGGTGACGATCATTTGTATAATGTTATTGTTACTGCTCATGCTTTTGTTATGATTTTTTTTCTTGTTATGCCTGTTATGATTGGGGGGTTTGGTAATTGGTTGGTTCCTCTTATGTTAGGAGCCCCTGATATGGCTTTTCCTCGTATGAACAATATGAGTTTTTGGCTGTTACCTCCTGCTTTGCTTTTATTATTGGCTTCTTCTGCTGTTGAGAGGGGGGTTGGAACTGGTTGAACTGTCTATCCTCCT…
	OK081774	--------------------------------------------GACTTTATATTTTTTGTTT-GGTGTTTGGTCGGGTCTTGTTGGAACTGGT-C-TTAGTATGCTTATTCGTGCTGAGCTTGGTCAGCCGGGG------GCTCTTTTAGGTGATGATCATTTATATAATGTTATTGTGACTGCTCATGCTTTTGTAATGATTTTTTTTCTTGTTATGCCTGTAATGATTGGGGGGTTTGGAAATTGGTTAGTTCCTTTAATGTTGGGGGCTCCTGATATGGCTTTTCCTCGTATGAATAATATGAGCTTTTGGTTGTTACCCCCTTCTTTGCTTTTGTTGTTGGCTTCTTCAATGGTAGAAAGTGGGGTTGGTACTGGTTGAACTGTCTATCCTCCT…
	MH235833	--------------------------------------------TACTTTATATTTTTTGTTT-GGTGTATGGTCTGGTTTGGTTGGGACTGGT-T-TGAGTATGTTAATTCGTGCAGAGTTAGGTCAGCCGGGG------GCTCTTTTGGGTGATGATCATTTATATAATGTTATTGTTACTGCACATGCTTTTGTGATGATTTTTTTTCTTGTTATGCCTGTAATGATTGGTGGGTTTGGTAATTGGTTGGTTCCTTTGATGTTAGGTGCGCCTGATATGGCTTTTCCTCGTATGAATAATATGAGTTTTTGGTTATTACCTCCTTCTTTGCTTCTCTTGTTGGCCTCTTCTATGGTGGAAAGGGGTGTTGGTACTGGTTGAACTGTATACCCTCCT…
	KU197670	--------------------------------------------TACTTTGTATTTTTTGTTT-GGGGTTTGGTCTGGTTTGGTTGGCACTGGT-T-TAAGTATGTTAATTCGTGCTGAGTTGGGGCAGCCAGGG------GCTCTGTTGGGGGATGATCATTTATATAATGTTATTGTCACTGCCCATGCTTTTGTTATGATTTTTTTCCTTGTTATGCCTGTTATGATTGGTGGTTTTGGTAACTGGCTGGTTCCTTTGATGTTGGGGGCTCCTGATATGGCTTTTCCCCGTATGAATAATATGAGTTTCTGGTTGTTGCCTCCTTCTCTTTTGTTACTATTGGCTTCTTCTATGGTCGAGAGAGGGGTTGGTACTGGTTGAACTGTTTATCCCCCT…
	MW075660	--------------------------------------------GA----------------T-GGAGTGTGGTCTGGCTTAGTGGGGACCGGT-T-TAAGTATGTTGATTCGTGCTGAATTGGGCCAGCCTGGT------GCTTTGTTGGGTGATGATCATTTATATAATGTTATTGTTACTGCTCATGCTTTTGTTATGATTTTTTTTCTTGTTATGCCTGTTATGATTGGGGGATTTGGTAATTGGCTGGTTCCTTTAATGTTGGGAGCTCCTGATATGGCTTTTCCTCGTATGAATAACATGAGTTTCTGGTTGTTGCCTCCTTCCTTGCTTTTATTGCTTGCTTCTTCCATGGTTGAAAGGGGGGTAGGGACCGGTTGGACCGTTTACCCCCCT…
	KU197667	--------------------------------------------TACTTTGTATTTTTTGTTT-GGGGTATGGTCTGGCTTAGTGGGGACTGGT-T-TGAGGATGTTGATTCGGGCCGAATTGGGCCAGCCTGGT------GCTTTGTTGGGTGATGATCATTTGTATAATGTTATTGTTACTGCTCATGCTTTTGTCATGATTTTTTTTCTTGTTATGCCTGTTATGATTGGTGGTTTTGGTAATTGGTTAGTTCCTTTAATGTTAGGAGCTCCTGATATGGCTTTTCCTCGTATGAATAACATGAGTTTTTGGTTGTTGCCTCCTTCTTTGCTTTTATTGCTTGCCTCTTCTATGGTTGAGAGGGGGGTAGGGACTGGTTGGACTGTTTACCCCCCT…
	OQ322653	--------------------------------------------GACTTTATATTTTTTGTTT-GGTGTTTGGTCTGGTCTGGTTGGAACTGGT-T-TGAGTATGTTAATTCGTGCAGAGCTGGGTCAGCCTGGT------GCGCTTCTTGGAGACGATCATTTGTATAATGTTATTGTTACGGCTCATGCCTTTGTTATGATTTTTTTTCTTGTTATGCCGGTTATGATCGGTGGGTTTGGGAATTGGCTGGTTCCTTTAATGTTAGGGGCGCCTGATATGGCTTTTCCTCGTATGAATAATATGAGTTTTTGGTTGCTTCCGCCTTCGTTGCTTTTGTTGTTGGCTTCTTCTATGGTTGAAAGAGGAGTTGGGACTGGTTGGACTGTTTACCCACCA…
	KF935500	--------------------------------------------GACTTTGTATTTTTTGTTT-GGTGTTTGGTCTGGGTTAGTTGGTACTGGT-T-TGAGCATGTTAATCCGTGCAGAGTTGGGGCAGCCCGGG------GCTTTGCTTGGAGATGATCACCTTTATAATGTTATTGTTACTGCTCATGCCTTTGTTATGATTTTTTTTTTAGTGATGCCTGTTATGATTGGGGGGTTTGGAAATTGATTAGTTCCTTTAATGTTAGGAGCGCCGGATATGGCTTTTCCTCGAATGAATAATATGAGTTTTTGATTGTTACCACCTTCTCTGCTGTTACTTTTGGCTTCATCTATGGTTGAGAGTGGGGTTGGGACTGGTTGGACTGTATATCCTCCT…
	KU197661	--------------------------------------------GACTTTGTATTTTTTGTTT-GGTGTTTGGTCTGGGCTGGTTGGTACTGGT-T-TGAGTATGTTAATTCGTGCAGAGTTGGGGCAGCCCGGT------GCTTTGCTTGGAGATGATCATCTTTATAACGTTATCGTAACTGCTCATGCTTTTGTTATGATTTTTTTTTTAGTAATGCCTGTTATGATTGGTGGATTTGGAAATTGGCTGGTGCCTTTGATGTTAGGGGCGCCCGACATGGCTTTTCCTCGTATGAATAACATGAGTTTTTGGTTGTTGCCTCCTTCTCTGTTATTACTTTTAGCTTCTTCTATGGTTGAGAGGGGGGTTGGTACTGGTTGAACAGTTTATCCTCCT…
	OK081636	---------------------------------------------------------------------TTGGTCTGGTTTAGTAGGTACAGCT-T-TAAGGATGTTAATTCGGGCAGAGTTGGGTCAGCCGGGG------GCGTTGCTAGGGGATGATCAGCTTTACAATGTTATTGTTACTGCTCATGCTTTGGTTATGATTTTTTTTTTAGTTATACCAGTTATGATTGGAGGGTTTGGAAATTGGTTAGTTCCGTTGATATTGGGGGCTCCTGATATGGCTTTTCCTCGAATAAATAATATAAGATTCTGATTGTTGCCCCCCTCCCTTASCCTTTTGTTGGGATCAGCAGCTGTAGAGGGGGGAGTTGGAACAGGATGAACTGTGTATCCGCCT…
	KY561815	---------------------------------------ATATGGACGTTATATTTTTTGTTT-GGAATTTGATCTGGCCTAGTTGGAACAGCT-T-TGAGGATGTTAATTCGAGCGGAGTTGGGTCAG---GGG------GCGTTGCTTGGGGATGATCAGCTTTATAATGTAATTGTTACTGCTCATGCTTTTGTCATGATTTTTTTTTTGGTTATACCGGTTATAATCGGGGGTTTTGGAAATTGATTGGTGCCATTAATGTTGGGGGCTCCAGATATGGCTTTCCCTCGGATAAATAATATGAGGTTTTGATTGTTGCCGCCTTCTTTAAGTCTTTTGTTGGGGTCGGCAGCTGTTGAAGGAGGAGTTGGAACGGGGTGGACTGTGTATCCTCCT…
	OM456694	--------------------------------------------GACGTTATATTTTTTATTT-GGTATCTGGTCTGGTCTGGTTGGGACAGCT-T-TAAGAATATTAATTCGGGCAGAGTTAGGTCAGCCCGGG------GCGTTACTTGGGGACGATCAGCTTTATAATGTTATTGTTACTGCTCATGCTTTTGTTATGATTTTTTTTTTAGTTATGCCGGTTATAATTGGGGGCTTTGGGAATTGGTTAGTTCCGTTAATGTTAGGGGCTCCAGATATAGCCTTTCCTCGAATAAATAACATAAGGTTTTGATTGTTGCCGCCATCTCTGAGTCTTTTGTTGGGCTCAGCAGCCGTAGAGGGGGGGGCTGGAACGGGGTGAACTGTATATCCCCCT…
	KU197835	---------------------------------------------------------------------TTGGTCTGGTTTGGTGGGGACTGGG-C-TTAGTATGTTGATTCGGGCTGAGCTCGGACAGCCGGGG------GCTCTTCTTGGGGACGATCATCTTTATAATGTCATCGTGACGGCTCATGCCTTTGTCATGATTTTTTTTTTAGTAATGCCTGTAATAATTGGGGGATTTGGTAACTGATTAGTCCCTCTTATGTTAGGGGCTCCTGATATGGCCTTCCCCCGCATAAATAATATGAGTTTCTGGCTTCTTCCTCCTTCTCTTACTCTTTTATTGGGTTCTGCGGCTGTTGAGGGGGGAGTGGGCACCGGGTGGACTGTGTATCCTCCT…
	LC625638	--------------------------------------------TACTTTGTACTTTCTTTTT-GGGATCTGGTCTGGTTTGGTAGGTACGGGG-C-TTAGTATGTTGATTCGGGCGGAATTGGGCCAACCTGGG------GCCTTGTTGGGGGACGATCATTTATATAATGTAATTGTCACAGCCCATGCCTTCGTCATGATTTTCTTTCTTGTCATGCCCGTTATGATTGGGGGCTTCGGGAATTGACTAGTTCCTCTAATGTTGGGGGCTCCTGATATGGCTTTTCCCCGAATAAATAATATAAGATTCTGGCTACTTCCTCCTGCTCTTACTCTTCTATTAGGTTCTGCGGCGGTAGAGGGGGGTGTGGGTACTGGCTGAACCGTTTATCCCCCT…
	KU197715	---------------------------------------ATTGGGACTCTTTATTTCCTGTTT-GGAATTTGGTCGGGTTTAGTGGGGACTGGG-T-TGAGTATGTTGATCCGTGCTGAGTTGGGGCAGCCGGGG------GCGTTGTTGGGTGATGACCATCTTTACAATGTTATTGTTACGGCGCATGCGTTTGTTATGATCTTTTTTCTAGTGATGCCTGTTATGATTGGGGGGTTTGGAAACTGACTTGTTCCTCTGATATTGGGGGCTCCTGATATGGCTTTCCCACGTATAAATAATATAAGCTTTTGACTTCTTCCCCCTGCTCTAATTCTTCTGCTGGGGTCTGCTGCTGTTGAGGGGGGTGTTGGGACGGGTTGGACTGTTTATCCGCCG…
	MN794769	--------------------------------------------TACTCTTTATTTTTTATTT-GGTATTTGATCGGGGCTTGTTGGTACGGGC-T-TGAGTATGTTAATTCGGGCAGAGTTGGGGCAGCCTGGG------GCTTTGTTGGGTGATGATCATCTGTATAATGTTATTGTTACTGCCCATGCGTTTGTTATGATTTTCTTTTTAGTCATGCCGGTAATGATTGGTGGATTTGGTAACTGGTTGGTGCCTTTAATGCTTGGGGCTCCTGACATGGCGTTCCCTCGTATAAATAATATGAGTTTCTGGCTGCTTCCTCCTTCTCTTTGTCTCTTGTTAGGTTCTGCCGCTGTTGAGGGAGGTGTGGGTACTGGTTGGACAGTATATCCTCCC…
	GU392026	---------------------------AAACATAAAGATATTGGTACGTTGTATTTTTTGTTT-GGGATTTGGTCGGGTTTGGTTGGTACAGCA-T-TAAGTTTGCTTATTCGGGCTGAGTTAGGGCAGCCTGGC------GCTTTATTAGGTGACGATCAGTTATATAATGTTATTGTGACTGCTCATGCGTTTGTAATGATTTTTTTTTTAGTGATGCCTGTTATAATTGGGGGCTTTGGTAATTGGCTGGTTCCGTTAATATTGGGGGCTCCTGACATGGCGTTTCCTCGAATAAACAATATGAGGTTTTGGTTGTTGCCCCCCTCTTTGACTTTGTTATTAATATCAGCAGCAGTGGAGGGTGGTGCTGGTACTGGGTGAACGGTCTATCCGCCT…
	OK081540	--------------------------------------------TACTTTATATTTTCTTTTT-GGGATTTGGTCGGGTCTTGTTGGTACTGCA-T-TGAGAATGTTGATTCGGGCTGAGCTTGGGCAACCCGGT------GCTTTGCTGGGTGATGATCAGCTGTATAACGTGATTGTTACTGCTCATGCCTTCGTTATAATTTTTTTTCTGGTTATGCCTGTTATGATTGGGGGATTTGGTAATTGACTAGTTCCTTTAATGCTGGGGGCTCCGGATATGGCTTTCCCACGTATGAATAATATAAGTTTTTGGCTGTTGCCCCCGTCTCTTACTCTCCTGTTGGTCTCTGCTGCGGTGGAGAGGGGGGCGGGGACTGGGTGGACTGTTTATCCTCCT…
	KP115292	------ATGCGGTGGGTCTATTCTACGAATCATAAAGATATTGGTACTTTGTATTTTCTTTTT-GGGATTTGGTCGGGTCTTGTTGGTACTGCA-T-TGAGGATGTTGATTCGGGCTGAGTTGGGGCAGCCCGGT------GCTTTGCTAGGTGATGATCAGTTGTATAACGTGATTGTTACTGCTCATGCTTTTGTTATGATTTTTTTTCTGGTTATGCCTGTTATGATTGGGGGATTTGGTAATTGATTAGTTCCTTTGATGCTGGGAGCTCCGGATATGGCTTTCCCGCGAATAAATAATATAAGTTTTTGGTTGTTGCCGCCGTCTCTCACTCTCCTGTTGGTTTCTGCTGCGGTGGAGGGGGGGGCAGGGACTGGGTGGACTGTTTATCCTCCT…
	KF935506	--------------------------------------------TACTTTGTATTTTCTTTTT-GGGATTTGGTCGGGTCTTGTTGGTACTGCA-T-TGAGGATGTTGATTCGGGCTGAGTTGGGGCAGCCCGGT------GCTTTGCTAGGTGATGATCAGTTGTATAACGTGATTGTTACTGCTCATGCTTTTGTTATGATTTTTTTTCTGGTTATGCCTGTTATGATTGGGGGATTTGGTAATTGATTAGTTCCTTTGATGCTGGGAGCTCCGGATATGGCTTTCCCGCGAATAAATAATATAAGTTTTTGGTTGTTGCCGCCGTCTCTCACTCTCCTGTTGGTTTCTGCTGCGGTGGAGAGGGGGGCAGGGACTGGGTGGACTGTTTATCCTCCT…
	LC625623	--------------------------------------------TACTTTGTATTTTTTATTT-GGTATTTGGTCTGGCTTGGCAGGTACGGCG-T-TGAGGATGTTGATTCGAGCGGAGTTAGGTCAGCCAGGG------GCCTTTTTGGGGGATGATCAGTTGTATAATGTTATCGTTACAGCACATGCGTTTGTTATGATTTTTTTTTTGGTCATACCTGTTATGATTGGGGGGTTTGGGAATTGATTGGTTCCTTTGATGTTAGGTGCACCTGATATGGCATTCCCGCGTATAAATAATATGAGGTTTTGGCTTTTGCCCCCATCTCTGGTTTTGTTGTTGGGGTCTGCGATAGTGGAGAGAGGAGTTGGTACTGGTTGGACCGTTTATCCTCCT…
	OK081530	--------------------------------------------TACTTTATATTTTTTATTT-GGTATTTGATCTGGGCTTGTTGGTACTGCG-T-TGAGAATGTTGATTCGGGCTGAGTTAGGGCAGCCGGGT------GCTCTGTTGGGGGATGATCAGCTGTATAATGTTATTGTTACTGCTCATGCGTTTGTTATAATTTTTTTTTTAGTTATGCCGGTTATGATTGGGGGATTTGGTAATTGATTGGTTCCTTTGATGTTAGGGGCTCCTGATATGGCTTTTCCTCGTATAAATAATATGAGATTTTGGTTATTGCCGCCATCATTAACTCTTTTATTGGCTTCTGCTGCGGTTGAGGGAGGTGTTGGGACGGGGTGGACTGTATACCCTCCC…
	MN794634	--------------------------------------------TACTTTATATTTCCTTTTC-GGTATTTGGTCAGGGCTGGTTGGTACGGGA-T-TGAGAATGTTGATTCGTATGGAGTTAGGGCAGCCGGGT------GCCTTGTTAGGGGATGATCATTTATATAATGTTATTGTGACTGCTCATGCTTTTGTTATAATTTTTTTTTTGGTTATGCCGGTAATGATTGGGGGGTTTGGAAATTGGTTGGTTCCCTTAATGTTGGGGGCGCCAGATATGGCTTTTCCCCGTATAAATAATATGAGTTTTTGGTTGCTTCCTCCTTCGTTGACGTTGTTGTTGGGGTCAGGAGCTGTTGAGAGTGGAGTGGGGACTGGTTGGACTGTCTATCCTCCA…
	KP270875	--------------------------------------------GACGCTTTATTTTCTGTTT-GGGATCTGGTCTGGTCTTGTAGGGACTGGT-T-TGAGTTTATTAATTCGGGCTGAGCTGGGGCAGCCAGGA------GCACTTTTAGGAGATGACCAGTTATACAATGTTATCGTTACTGCTCATGCCTTTGTGATGATTTTCTTTTTGGTTATGCCTGTCTTGATTGGGGGTTTTGGGAATTGGTTGGTTCCGCTAATATTAGGGGCTCCAGATATGGCTTTTCCTCGGATGAATAATATGAGATTTTGGTTGCTTCCGCCTTCTCTAACTTTGCTTTTAGCTTCTGCTGCGGTTGAGGGGGGTGCTGGGACTGGTTGGACTGTTTATCCTCCT…
	KP697730	--------------------------------------------GACGCTTTATTTTCTGTTT-GGGATCTGGTCTGGTCTTGTGGGGACTGGT-T-TGAGGTTATTAATTCGGGCTGAGCTAGGTCAGCCGGGA------GCACTTCTGGGGGATGATCAGCTTTACAATGTAATTGTAACTGCTCATGCTTTTGTGATGATTTTTTTTTTGGTAATGCCTGTTTTGATTGGGGGTTTTGGAAACTGGTTGGTCCCTCTTATATTAGGGGCTCCGGATATGGCTTTTCCTCGGATAAATAATATAAGATTTTGATTACTTCCGCCTTCCTTAACTTTGCTTTTAGCTTCTGCTGCGGTTGAAGGGGGAGCCGGGACTGGTTGGACTGTCTATCCTCCT…
	KY986685	-------------------GGTCAACAAATCATAAAGATATTGGTACTCTTTATTTTCTCTTT-GGAATTTGGTCTGGGCTTGTTGGGACTGGG-T-TGAGTCTTTTAACTCGGGCTGAGCTTGGGCAGCCTGGT------GCACTGTTGGGAGATGATCAGCTATATAATGTTATTGTTACTGCTCATGCGTTTGTAATGATTTTTTTTTTGGTAATGCCTGTTTTGATTGGTGGTTTTGGAAATTGGTTGGTTCCTTTGATGTTAGGGGCGCCTGATATGGCTTTTCCTCGTATGAATAATATAAGTTTTTGGTTGTTGCCTCCTTCTCTAACTTTGTTGTTGGCTTCAGCTGCTGTAGAGGGGGGTGCGGGGACTGGTTGAACTGTTTATCCTCCT…
	MN794586	--------------------------------------------GACTCTTTATTTTTTGTTT-GGGATTTGGTCTGGTCTTGTAGGAACTGGT-T-TAAGTCTACTGATTCGAGCTGAGTTGGGGCAGCCGGGG------GCTCTTTTGGGGGATGATCAGTTGTATAATGTTATTGTAACGGCTCATGCTTTTGTGATGATTTTTTTTTTGGTTATGCCTGTTTTGATTGGTGGTTTCGGAAATTGATTGGTCCCTTTGATGTTAGGGGCTCCTGATATGGCTTTTCCTCGTATGAATAATATGAGTTTTTGATTGCTTCCCCCTTCTTTGACTCTTCTTTTGGCTTCTGCTGCTGTTGAGGGTGGTGCTGGAACTGGTTGAACTGTTTATCCTCCT…
	MK047677	------------------------------CATAAAGATATTGGGACGTTGTATTTTTTATTT-GGGATTTGGTCTGGTTTGGTTGGTACTGGG-T-TGAGTTTGTTGATTCGTGCTGAGTTGGGGCAGCCTGGT------GCTTTGTTGGGTGATGATCAGTTGTATAATGTTATTGTAACTGCTCATGCTTTTGTTATGATTTTTTTTCTTGTTATGCCTGTGTTGATTGGGGGGTTTGGGAATTGGCTTGTGCCTTTAATGTTGGGGGCTCCTGATATGGCGTTTCCTCGGATGAATAATATGAGGTTTTGGTTGTTGCCGCCTTCTTTAACTCTTTTGTTGGCTTCTGCTGCTGTTGAGGGGGGTGTTGGGACTGGTTGGACTGTGTATCCTCCT…
	MN794863	--------------------------------------------AACTCTTTATTTTTTGTTT-GGTATTTGGTCTGGTTTAGTTGGGACTGGG-T-TGAGTCTTTTGATTCGTGCTGAGTTAGGGCAGCCTGGG------GCTCTTTTGGGGGATGATCAATTATATAACGTTATTGTAACTGCTCATGCCTTTGTAATGATTTTCTTTTTAGTTATGCCTGTATTAATTGGGGGGTTTGGAAATTGGCTTGTTCCTTTGATGTTGGGGGCGCCTGATATGGCTTTTCCTCGTATGAATAATATGAGTTTTTGGTTATTACCTCCTTCTTTAACTTTGCTTTTGGCTTCTGCTGCTGTAGAAGGAGGTGCTGGGACTGGTTGAACTGTATATCCTCCT…
	MN794794	--------------------------------------------AACTCTTTATTTTTTGTTT-GGTATTTGGTCTGGTTTGGTTGGGACTGGG-T-TGAGTCTTCTAATTCGTGCTGAGTTGGGGCAGCCTGGG------GCTCTTTTGGGAGATGATCAGTTGTATAACGTTATTGTAACTGCTCATGCTTTTGTAATAATTTTTTTTTTAGTAATGCCTGTTTTGATTGGGGGGTTTGGGAATTGGCTTGTGCCTTTGATGCTAGGAGCACCTGATATGGCTTTTCCTCGTATAAATAATATAAGTTTTTGGTTGTTGCCTCCTTCTTTGACTTTGCTTTTGGCTTCTGCTGCTGTGGAAGGAGGTGCTGGGACTGGTTGAACTGTTTATCCACCT…
	MW021849	--------------------------------------------AACTTTGTATTTTCTGTTT-GGTATTTGGTCGGGATTAGTTGGAACTGCT-C-TCAGTATGTTGATTCGGGCAGAGTTGGGTCAGCCTGGT------GCTTTGTTGGGTGATGATCAATTATATAATGTTATTGTTACTGCTCATGCGTTTGTTATGATTTTTTTTTTAGTCATGCCGGTGATGATTGGTGGTTTTGGGAATTGGCTTGTTCCTTTAATGTTGGGGGCTCCAGATATGGCGTTTCCTCGTATAAATAACATGAGTTTTTGGTTGCTTCCTCCGTCTTTGACTTTGTTGTTGGGTTCTGCGGCCGTGGAAAGGGGAGTAGGCACAGGGTGGACGGTCTATCCTCCT…
	KF935508	--------------------------------------------AACGTTGTATTTTTTATTT-GGTATTTGATCGGGACTAGTGGGAACTGCT-C-TTAGGATGTTAATTCGCGCCGAATTAGGGCAGCCCGGG------GCTCTTTTAGGGGACGATCAGCTGTATAATGTTATTGTTACAGCCCATGCGTTTGTTATGATTTTTTTTTTAGTTATGCCTGTTATGATTGGGGGTTTCGGTAATTGATTAGTTCCTTTAATGTTAGGAGCTCCGGATATGGCTTTCCCTCGTATAAATAATATAAGTTTTTGGTTGTTACCTCCTTCTCTGACTCTTTTGTTGGGTTCAGCTGCTGTGGAAAGGGGGGCAGGAACCGGTTGAACCGTTTATCCTCCT…
	OM456684	--------------------------------------------GACGTTGTATTTTTTATTT-GGTATTTGGTCGGGGCTAGTGGGAACTGCT-C-TCAGGATGTTGATTCGGGCTGAGTTGGGGCAGCCCGGG------GCTCTTTTAGGAGATGATCAGTTGTATAATGTTATTGTTACAGCACATGCTTTTGTAATGATTTTTTTTTTAGTTATGCCCGTTATGATTGGGGGTTTTGGTAATTGGCTGGTTCCTCTAATGTTAGGGGCACCGGACATGGCTTTTCCTCGTATAAATAATATAAGTTTTTGATTGTTACCTCCGTCTTTGACTCTTTTGTTGGGTTCGGCTGCTGTGGAAAGGGGGGCCGGGACTGGGTGAACTGTTTATCCTCCT…
	OQ450494	--------------------------------------------AACGTTGTATTTTTTATTT-GGAATTTGGTCGGGTTTAGTGGGTACTGCC-C-TTAGGATGTTGATTCGAGCTGAATTAGGACAACCTGGT------GCGCTTTTAGGGGATGATCAGTTATATAATGTTATTGTTACGGCTCATGCTTTTGTTATGATTTTTTTTATGGTTATACCTGTTATGATTGGAGGTTTTGGTAACTGGCTGGTTCCTCTAATGTTGGGAGCTCCTGATATGGCTTTTCCTCGTATAAATAACATAAGATTTTGGTTATTACCTCCATCTCTGACTCTTTTGTTGGGTTCGGCTGCTGTGGAAAGAGGAGCTGGGACTGGATGGACTGTTTATCCTCCT…
	KR703629	------ATGCGGTGGATTTATTCTACTAATCATAAAGATATTGGAACGTTGTATTTTTTATTC-GGAATTTGGTCGGGGTTAGTGGGGACTGCT-C-TTAGGATGTTGATTCGGGCTGAGTTAGGACAACCTGGT------GCTCTTTTAGGAGATGATCAGCTGTACAATGTTATTGTTACAGCTCATGCTTTTATTATGATTTTTTTTATAGTTATGCCTGTTATGATTGGAGGTTTTGGTAATTGGTTGGTTCCTTTAATGTTAGGGGCTCCTGATATGGCTTTTCCTCGTATAAATAATATAAGTTTTTGGTTGTTGCCCCCTTCTTTAACTCTTTTGTTGGGCTCGGCTGCTGTGGAAAGGGGGGCTGGAACTGGGTGGACTGTTTATCCTCCT…
	OK081677	-------------------------------------------------------------------------TCGGGCTTAGTGGGGACTGCT-C-TTAGAATGTTGATTCGAGCTGAGCTGGGGCAGCCTGGT------GCTCTTTTAGGTGATGATCAGTTGTATAATGTTATTGTAACGGCGCACGCGTTTGTTATAATCTTTTTTTTGGTTATGCCGGTCATAATTGGCGGTTTTGGTAATTGGCTGGTTCCTTTAATGTTGGGGGCCCCCGATATGGCGTTTCCTCGAATGAATAATATAAGTTTTTGGTTATTGCCTCCTTCATTGACTTTGTTGTTGGGCTCTGCTGCTGTGGAGAGGGGGGTTGGTACAGGATGAACTGTTTATCCTCCT…
	MW021803	--------------------------------------------AACTTTATATTTTTTATTT-GGAATTTGGTCGGGTTTGGTGGGAACTGCG-C-TCAGAATGTTGATTCGGGCTGAGTTGGGTCAACCGGGT------GCTTTGTTGGGTGATGATCAGTTATATAATGTTATTGTAACAGCTCATGCTTTTGTTATGATTTTCTTTTTGGTTATACCAGTTATAATTGGCGGTTTTGGTAATTGGTTGGTCCCTTTGATGTTAGGGGCACCTGATATGGCTTTCCCTCGTATAAATAATATAAGTTTTTGATTATTGCCTCCTTCGTTGACTTTGCTGTTGGGTTCTGCTGCTGTAGAGAGGGGTGTTGGTACGGGGTGGACTGTGTACCCTCCT…
	MW021834	-----------------------------------------------TCTATATTTTTTGTTT-GGTATTTGGTCGGGGTTGGTGGGGACTGCT-T-TGAGAATATTGATTCGGGCTGAATTGGGTCAGCCTGGT------GCATTTTTAGGGGATGATCAATTGTATAATGTTATTGTGACAGCCCATGCTTTTGTTATGATTTTTTTTTTGGTAATGCCAGTTATAATCGGTGGTTTCGGAAATTGGTTAATTCCCCTTATGTTAGGTGCGCCGGACATAGCTTTTCCTCGTATAAATAATATAAGATTTTGGCTACTTCCTCCTTCTTTAATTTTGTTGTTGAGTTCTGGTGCTGTAGAAAGGGGAGTTGGGACTGGATGAACTGTCTATCCTCCC…
	OK081465	--------------------------------------------TACTTTGTATTTTTTATTT-GGTATTTGGTCGGGTTTGGTAGGTACTGCT-T-TGAGTATATTAATTCGAGCTGAATTGGGACAACCTGGT------GCTTTTATGGGGGATGACCAGCTGTATAATGTGATTGTTACAGCTCATGCTTTTGTCATGATTTTTTTTTTAGTTATGCCAGTTATAATTGGTGGTTTTGGAAATTGACTAGTTCCTCTTATGTTAGGGGCTCCAGATATGGCTTTTCCTCGTATAAATAATATAAGGTTTTGGTTGTTACCGCCTTCTCTGGTTTTGTTATTAAGATCTGGTTCGGTGGAAAGAGGGGTAGGAACTGGTTGGACGGTTTATCCTCCT…
	OK081458	--------------------------------------------TACTTTGTACTTTTTATTT-GGTATTTGGTCTGGATTAGTAGGTACTGCT-T-TAAGAATGTTGATTCGAGTTGAATTGGGTCAGCCTGGG------GCCTTTATAGGGGATGATCAGTTATATAATGTTATTGTTACAGCTCATGCTTTTGTTATGATTTTCTTTTTGGTTATGCCTGTTATGATTGGTGGTTTTGGAAATTGGTTAGTTCCTCTTATATTGGGGGCTCCGGACATAGCTTTTCCTCGGATGAATAATATAAGGTTTTGGCTGTTGCCCCCCTCTTTGGTTTTATTGTTAGGCTCTGGTTCTGTAGAGAGAGGTGTGGGAACTGGTTGAACTGTTTATCCTCCT…
	OK081515	--------------------------------------------TACTTTGTATTTTTTATTT-GGTATTTGATCTGGGTTGGTAGGTACTGCT-T-TAAGTATATTGATTCGAGTTGAGCTAGGTCAGCCTGGA------GCCTTTATGGGGGATGATCAGTTATATAACGTTATTGTTACTGCTCATGCCTTTGTTATGATTTTTTTTTTAGTTATGCCTGTGATGATTGGAGGTTTTGGAAACTGGCTGGTTCCTCTTATGTTGGGGGCTCCAGATATAGCTTTTCCTCGGATAAATAATATGAGGTTTTGGTTGTTGCCTCCTTCTTTAATTTTGTTATTAAGTTCTGGTTTCGTGGAAAGAGGTGTGGGAACTGGTTGGACTGTTTATCCTCCT…
	MW278386	--------------------------------------------GACTTTATATTTCTTGTTT-GGTATTTGATCTGGATTAATTGGAACTGCT-T-TGAGAATGTTAATTCGAGCTGAGCTTGGTCAGCCGGGG------GCTTTGTTGGGGGACGATCAATTATATAACGTAATTGTTACTGCTCATGCTTTTGTTATAATTTTTTTTATAGTTATGCCTGTTATAATTGGGGGATTTGGTAATTGATTGGTTCCTTTAATGTTAGGGGCCCCGGACATGGCCTTTCCTCGTATAAATAACATGAGATTTTGGTTGTTACCCCCATCTTTGACGCTTCTATTAGGCTCTGCTGCTGTAGAAAGAGGAGTTGGGACAGGGTGGACGGTTTATCCGCCT…
	KX342087	--------------------------------------------GACTTTATATTTTTTGTTT-GGAATTTGATCTGGGTTAGTGGGAACTGGG-T-TGAGTCTTTTGATTCGTGCTGAGTTGGGACAGCCGGGC------GCTTTACTTGGGGACGATCATTTGTATAATGTTATTGTGACAGCCCATGCTTTTGTGATGATTTTTTTTTTGGTGATGCCTGTTATGATTGGGGGGTTCGGAAATTGGTTGGTGCCCCTAATGTTGGGGGCGCCGGATATGGCTTTTCCGCGTATAAATAATATAAGGTTTTGGCTTTTGCCTCCTTCTTTAGTTTTGTTGTTGGGTTCTGCGGCTGTTGAGAGGGGAGCTGGGACTGGTTGGACAGTTTATCCCCCA…
	KU197841	--------------------------------------------GACTTTATATTTTTTGTTT-GGTATTTGGTCTGGGCTTGTAGGAACAGGG-C-TGAGTCTTTTAATTCGTGCTGAATTAGGGCAGCCAGGC------GCATTGCTTGGGGATGATCATTTATATAATGTAATTGTAACGGCCCATGCTTTTGTGATAATTTTTTTTTTGGTGATGCCTGTGATAATCGGGGGATTTGGGAATTGGCTGGTTCCTCTAATGTTAGGGGCACCGGATATGGCTTTTCCGCGGATAAATAATATGAGATTTTGGCTTTTACCTCCGTCTTTGACTTTGTTGTTGGGTTCTGCTGCTGTTGAGAGAGGGGCTGGAACTGGGTGAACAGTTTATCCTCCG…
	LC625628	--------------------------------------------AACTTTATATTTTTTGTTT-GGGATTTGGTCTGGGCTTGTGGGTACAGGT-T-TGAGTCTTTTGATTCGTGCTGAATTGGGGCAGCCGGGT------GCTTTGCTTGGGGATGACCATTTGTATAATGTTATTGTTACGGCCCATGCTTTTGTGATAATTTTTTTTTTAGTGATGCCAGTGATGATTGGGGGGTTTGGAAATTGGTTGGTGCCTCTGATATTGGGGGCTCCGGATATGGCTTTTCCGCGGATAAATAATATGAGGTTTTGGCTTTTACCGCCGTCCTTAACTTTGTTGTTAGGTTCTGCTGCTGTAGAGAGGGGGGCTGGGACTGGTTGAACAGTGTATCCTCCG…
	KU197850	--------------------------------------------AACTTTATATTTTTTGTTT-GGGATTTGGTCTGGGCTTGTGGGCACAGGA-T-TAAGACTTTTGATTCGTGCTGAGTTAGGGCAGCCAGGT------GCTTTGCTTGGGGATGATCATTTATATAATGTTATTGTAACAGCCCATGCTTTTGTGATAATTTTTTTTTTAGTAATGCCAGTAATGATTGGGGGGTTTGGGAATTGGTTAGTACCTTTAATGTTGGGAGCTCCGGATATAGCTTTTCCGCGAATAAATAACATAAGATTTTGACTTTTACCACCATCTTTGACTTTGTTGTTAGGTTCTGCTGCTGTGGAAAGGGGGGCTGGAACTGGTTGGACAGTATACCCTCCA…
	KU197852	-------------------------------------------------------------------ATTTGGTCTGGACTTGTGGGCACAGGT-T-TAAGTCTTTTGATTCGTGCTGAGTTAGGGCAGCCGGGT------GCTTTGCTTGGAGATGATCATTTGTATAATGTCATTGTTACAGCCCATGCTTTTGTTATAATTTTTTTCTTAGTGATGCCAGTAATGATTGGGGGGTTTGGGAATTGATTAGTGCCATTAATGTTGGGGGCTCCAGATATGGCTTTCCCGCGAATAAATAATATGAGATTTTGGCTTTTACCGCCATCTCTAACTTTGTTGTTGGGCTCTGCTGCTGTAGAAAGTGGGGCTGGAACTGGTTGGACAGTATATCCTCCG…
	KU197857	--------------------------------------------AACTTTATATTTTTTGTTT-GGGATTTGGTCTGGGCTTGTAGGTACAGGG-C-TAAGTCTTTTGATTCGTGCTGAGTTGGGGCAGCCGGGC------GCTTTACTTGGGGATGATCATTTGTATAATGTCATTGTTACAGCCCATGCTTTTGTGATAATTTTTTTTTTAGTAATACCAGTTATGATTGGGGGGTTTGGAAATTGGTTAGTACCTTTAATGTTGGGGGCTCCAGATATAGCTTTTCCGCGGATAAATAATATGAGATTTTGGCTTTTACCGCCGTCTTTGACTTTGTTGCTGGGTTCTGCTGCTGTAGAAAGAGGGGCAGGGACTGGTTGGACAGTTTATCCTCCG…
	KP270874	--------------------------------------------GACTTTATATTTTTTGTTT-GGAATTTGGTCTGGTCTTGTAGGTACAGGA-C-TAAGTCTTTTGATTCGTGCTGAGTTGGGGCAGCCAGGG------GCTTTACTTGGGGATGATCATTTGTATAATGTGATTGTTACAGCCCATGCTTTTGTAATGATTTTTTTTTTAGTGATACCGGTAATGATTGGGGGGTTTGGAAATTGGTTAGTTCCTTTAATGTTGGGGGCTCCGGATATAGCTTTTCCGCGGATAAATAATATAAGATTTTGACTTTTACCGCCGTCTTTGACTTTGTTGTTAGGTTCTGCTGCTGTAGAAAGAGGGGCTGGAACTGGGTGGACAGTTTATCCTCCG…
	MW021869	--------------------------------------------GACGTTATATTTTTTGTTT-GGTATTTGGTCTGGTTTGGTTGGTACTGCT-C-TTAGAATGCTAATTCGTGCTGAGTTAGGTCAGCCTGGA------GCATTTTTGGGTGATGATCAATTATATAATGTTATTGTAACCGCTCATGCTTTTGTGATAATTTTTTTTCTTGTAATGCCTGTTATGATTGGGGGATTTGGAAATTGATTGGTTCCTTTAATATTAGGTGCTCCTGATATGGCCTTCCCTCGTATAAATAATATGAGGTTTTGGTTGTTGCCCCCTTCTTTAGTTTTGTTGTTAGGTTCTGGGGCTGTGGAGAGGGGTGTAGGTACTGGATGGACTGTTTATCCTCCT…
	KP697775	-------------------------------------------------------TTTTTTTT-GGTATTTGATCGGGGTTGGTTGGGACTGCT-T-TAAGTATATTAATTCGGGCTGAGTTGGGTCAGCCAGGT------GCTTTTTTGGGTGATGATCAATTGTATAATGTTATTGTTACTGCTCATGCGTTTGTGATGATTTTTTTTTTGGTTATGCCTGTTTTGATTGGTGGGTTTGGAAATTGGTTGGTTCCTCTAATGTTGGGTGCTCCTGATATGGCTTTTCCTCGTATAAATAATATGAGGTTTTGGTTGTTACCGCCTTCTTTGGTGTTGTTGTTAGGTTCTGCTGCTGTTGAGAGTGGAGTTGGAACAGGTTGGACCGTTTATCCCCCT…
	MZ274345	------ATGCGGTGGATTTATTCTACTAATCATAAGGATATTGGAACGTTATATTTTTTATTT-GGTATTTGATCTGGATTAGTGGGGACGGCC-T-TGAGGATGTTAATTCGTGCTGAGTTGGGGCAGCCAGGT------GCATTGTTGGGAGATGATCAGTTGTATAATGTTATCGTGACTGCTCATGCGTTTGTAATGATTTTTTTTTTGGTAATGCCTGTAATAATTGGTGGTTTTGGAAATTGATTGGTACCTCTTATGTTGGGTGCTCCTGATATGGCTTTTCCTCGTATAAACAATATGAGTTTTTGGTTATTGCCGCCATCTTTAACGCTGTTACTTGGTTCTGCGGCTGTAGAGAGGGGTGTTGGAACTGGGTGGACTGTTTATCCCCCT…
	KF719984	------ATGCGGTGGATTTATTCTACTAATCATAAAGATATTGGGACGTTGTATTTTTTATTT-GGTATTTGGTCAGGTTTGGTTGGGACCGCT-T-TAAGGATGTTGATTCGTGCCGAATTGGGGCAGCCTGGT------GCTTTGTTGGGGGATGACCAGTTATATAATGTTATTGTGACAGCACATGCGTTCGTTATAATTTTTTTTTTAGTAATGCCTGTTATGATTGGAGGTTTTGGTAATTGGTTGGTGCCCCTTATGTTGGGAGCTCCTGATATGGCTTTTCCGCGCATAAATAATATAAGGTTTTGATTGTTGCCTCCTTCATTGACATTGTTGTTGGGCTCTGCTGCGGTTGAAAGGGGGGTTGGGACTGGGTGAACAGTGTATCCGCCT…
	LC625622	--------------------------------------------GACGTTGTATTTTTTATTT-GGTATTTGGTCAGGTTTGGTTGGGACCGCT-T-TAAGGATGTTGATTCGTGCCGAATTGGGGCAGCCTGGT------GCTTTGTTGGGGGATGACCAGTTATATAATGTTATTGTGACAGCACATGCGTTCGTTATAATTTTTTTTTTAGTAATGCCTGTTATGATTGGAGGTTTTGGTAATTGGTTGGTGCCTCTTATGTTGGGAGCTCCTGATATGGCTTTTCCGCGCATAAATAATATAAGGTTTTGATTGTTGCCTCCTTCATTGACATTGTTGTTGGGCTCTGCTGCGGTTGAAAGGGGGGTTGGGACTGGGTGAACAGTGTATCCGCCT…
	KU197694	--------------------------------------------TACTTTGTACTTTTTGTTT-GGTGTTTGGTCCGGGTTGGTGGGCTCTGCT-T-TGAGTTTATTAATTCGTGCTGAGTTGGGTCAGCCAGGA------GCTCTTCTTGGGGACGATCAGCTTTATAATGTGATTGTAACCGCTCATGCATTTGTTATAATTTTTTTTCTTGTTATGCCTGTTATAATTGGTGGTTTTGGTAATTGACTAGTTCCTTTAATATTGGGGGCGCCGGATATGGCCTTTCCTCGTATAAATAATATGAGTTTTTGACTTTTACCTCCTGCTCTAACTCTTTTATTAGTTTCTGGTGCCGTAGAGAGTGGTGTAGGGACGGGGTGAACCGTGTATCCCCCT…
	OK081621	--------------------------------------------TACTCTATATTTTTTGTTT-GGGATTTGGTCTGGTTTGGTTGGGACTGGT-C-TCAGGATGTTGATTCGGGCTGAGTTGGGTCAGCCGGGA------GCTTTGCTGGGAGATGATCATCTTTATAATGTTATCGTTACTGCTCATGCGTTTGTAATGATCTTTTTCTTGGTTATGCCCGTTATGATTGGTGGGTTTGGTAACTGGCTGGTTCCTCTCATGCTGGGGGCTCCTGATATGGCGTTTCCCCGTATAAATAATATAAGTTTTTGGCTGCTTCCTCCGTCTCTTACTCTCCTTCTTGGCTCGGCGGCCGTGGAGGGTGGGGTTGGTACTGGGTGAACTGTCTATCCTCCG…
	OK081341	--------------------------------------------TACTCTTTATTTTTTGTTT-GGAATATGGTCTGGGTTGGTAGGGACTGGG-C-TGAGGATGCTTATTCGTGCTGAGTTGGGGCAACCTGGC------TCTTTGTTGGGGGATGATCATTTGTATAATGTTATTGTTACTGCTCATGCGTTCGTTATGATTTTTTTTCTGGTTATGCCTGTTATAATTGGGGGGTTTGGTAACTGGTTGGTTCCTCTTATGTTGGGGGCTCCGGACATGGCCTTTCCCCGTATGAATAATATGAGCTTTTGGCTGTTGCCTCCTGCTATTGGGTTATTATTGGGTTCTGCTGTAGTAGAGGGGGGGGTTGGTACTGGTTGGACTGTTTATCCTCCG…
	KU197759	--------------------------------------------TACGCTTTATTTCTTGTTT-GGTATTTGGTCCGGCTTAGTTGGGACTGGT-T-TGAGGATGTTGATTCGGGCAGAGCTTGGTCAGCCTGGG------GCTTTATTGGGTGATGATCATTTGTATAATGTTATTGTTACGGCTCATGCTTTTGTGATGATTTTTTTCTTGGTGATGCCGGTTATGATTGGGGGATTTGGAAATTGGTTGGTTCCGCTTATGCTTGGGGCTCCTGATATGGCTTTTCCGCGCATGAATAATATAAGGTTTTGGTTGTTGCCTCCTTCGTTAGTTCTTTTATTGGGTTCGGCTGCTGTGGAGGGGGGGGTTGGGACTGGTTGGACAGTTTATCCTCCT…
	LC625648	--------------------------------------------AACATTATATTTTCTTTTT-GGTATTTGATCTGGTTTAGTTGGAACAGGT-T-TAAGTATACTTATTCGTGCAGAGTTAGGTCAACCTGGT------GCTTTGCTTGGAGATGATCATCTATACAATGTTATTGTTACCGCTCATGCATTTGTTATAATTTTTTTTTTAGTTATGCCTGTAATGATTGGGGGTTTTGGGAATTGGTTAGTTCCTTTAATACTAGGTGCTCCTGATATGGCTTTCCCTCGTATAAATAATATAAGTTTTTGATTATTACCTCCTTCTTTAACTTTGCTTTTAGGTTCTGCTGCTGTTGAAGGAGGTGCAGGTACAGGTTGAACTGTTTATCCCCCT…
	OM456693	--------------------------------------------AACTTTGTATTTTTTATTT-GGTATTTGGTCTGGATTGGTTGGTACTGCG-T-TGAGCATGCTTATTCGTGCTGAATTAGGGCAGCCGGGG------GCTTTGTTAGGGGATGATCAGTTGTATAATGTAATTGTAACGGCCCATGCTTTTGTTATGATTTTTTTTTTAGTTATACCGGTGATAATTGGGGGGTTTGGTAATTGACTGGTCCCTTTAATGTTAGGGGCCCCGGATATAGCATTTCCTCGTATAAATAATATGAGTTTTTGGTTATTGCCCCCATCTTTAACTTTATTGTTAGGGTCGGCTGCTGTAGAAAGAGGTGCGGGCACTGGGTGGACAGTTTACCCTCCT…
	OK081361	--------------------------------------------TACTTTATATTTCTTGTTT-GGGATTTGGTCTGGGTTAGTGGGTACTGGC-T-TAAGTATGTTGATCCGAGCGGAGTTGGGTCAGCCAGGT------TCTTTGCTTGGTGATGATCATTTGTATAATGTTATTGTGACTGCTCATGCTTTTGTTATGATTTTTTTTCTGGTTATGCCTGTGATAATTGGTGGTTTTGGGAACTGGTTAGTTCCTTTGATGTTGGGGGCTCCGGATATGGCGTTTCCTCGTATGAATAATATGAGCTTTTGGTTGTTGCCTCCTGCTCTTGGTTTGTTGTTAGGCTCGGCTGCGGTAGAAGGGGGAGTTGGTACTGGTTGGACTGTTTATCCCCCT…
	LC625640	--------------------------------------------AACGTTATACTTTCTGTTT-GGTATTTGATCTGGTTTAGTTGGTACTGGT-T-TAAGTATGTTGATTCGGGCTGAGTTAGGTCAGCCGGGT------GCTCTGTTAGGGGATGACCATTTATATAATGTTATTGTTACTGCACATGCTTTTGTTATGATTTTCTTTTTAGTTATGCCTGTTATAATTGGGGGGTTTGGAAATTGATTGGTACCTTTGATGTTAGGTGCACCTGATATAGCTTTTCCTCGTATAAATAATATGAGTTTTTGATTATTACCCCCTTCTTTAATATTGTTGTTAGGTTCTGCGGCTGTTGAGAGAGGTGTTGGAACTGGATGAACTGTTTATCCTCCT…
	KF935511	--------------------------------------------GACTTTTTATTTTTTGTTT-GGTATTTGGTCGGGACTTGTTGGGACTGCG-C-TTAGTATGTTGATTCGTGCTGAGTTGGGGCAGCCTGGT------GCATTGTTGGGTGATGATCAGCTTTATAATGTTATTGTTACGGCTCATGCGTTTGTAATGATTTTTTTTTTGGTTATGCCTGTGATGATTGGGGGTTTTGGAAATTGGTTAGTTCCTTTGATATTGGGGGCTCCGGATATGGCTTTTCCCCGCATGAATAATATGAGTTTTTGGTTACTGCCTTTTTCTCTTGTTTTGTTGTTGGGGTCTGCTGCCGTAGAGAGGGGGGTTGGAACTGGTTGAACTGTGTATCCTCCT…
	KF935504	--------------------------------------------GACTCTTTATTTTTTGTTT-GGTATTTGGTCTGGTCTTATTGGTACTGCT-C-TTAGGATGTTGATTCGGGCGGAATTGGGGCAGCCTGGT------GCGTTGTTGGGGGATGATCAGCTTTATAATGTTATTGTTACTGCTCATGCTTTTGTTATGATTTTTTTTTTGGTTATGCCTGTTATGATTGGAGGGTTTGGTAATTGATTGGTTCCTTTGATGTTAGGAGCGCCTGACATGGCTTTTCCTCGAATGAATAATATGAGTTTTTGGTTGTTACCTCCTTCTTTGGTTTTGTTGTTGGGTTCTGCGGCAGTTGAGAGAGGGGTTGGGACTGGTTGGACGGTTTATCCTCCT…
	MW021841	---------------------------------------------------------------------TTGGTCTGGTCTTATTGGGACTGCT-C-TTAGGATGTTGATTCGGGCGGAGTTGGGGCAGCCTGGT------GCGTTATTGGGTGATGATCAGCTTTATAATGTTATTGTGACTGCGCATGCGTTTGTTATGATTTTTTTTTTGGTTATGCCTGTTATGATTGGGGGATTTGGTAATTGGTTGGTTCCTCTGATATTGGGAGCTCCTGATATAGCTTTTCCTCGAATGAATAATATGAGATTTTGATTGTTGCCTCCTTCTTTGGTTTTATTATTAGGTTCTGCGGCAGTCGAAAGAGGGGTTGGGACTGGCTGGACGGTTTATCCCCCT…
	OK081791	--------------------------------------------GACTCTCTATTTTTTGTTT-GGTATTTGGTCTGGTCTTATTGGTACTGCT-C-TTAGGATGTTGATTCGGGCAGAGCTGGGGCAGCCTGGT------GCGTTACTAGGGGATGACCAGCTTTATAATGTTATTGTAACTGCGCATGCGTTTGTTATGATTTTTTTTTTGGTTATACCTGTTATGATTGGGGGGTTTGGTAACTGGTTGGTTCCCTTGATATTGGGGGCTCCTGATATGGCCTTTCCTCGTATGAATAATATGAGTTTTTGGTTGTTACCTCCTTCTCTGATTTTGTTGTTAGGTTCTGCGGCAGTTGAGAGAGGGGTTGGAACTGGTTGGACAGTTTATCCTCCT…
	OK081510	--------------------------------------------------------------------TTTGGTCTGGTCTTATTGGGACTGCT-C-TTAGAATGTTAATTCGGGCGGAGTTAGGGCAGCCAGGT------GCGCTGTTAGGTGATGATCAGCTTTATAATGTTATTGTGACGGCTCATGCATTTGTGATGATTTTTTTTTTGGTTATGCCTGTTATAATTGGGGGGTTTGGGAATTGATTGGTTCCATTAATGCTGGGGGCTCCTGATATGGCCTTTCCTCGTATGAATAATATGAGTTTTTGGTTGTTGCCTCCTTCTCTTATTTTGTTGTTAGGTTCTGCTAGGGTTGAGAGTGGGGTTGGGACTGGTTGAACGGTTTATCCTCCG…
	MW021845	--------------------------------------------GACTCTATATTTTTTATTT-GGTATTTGATCTGGTCTTATTGGTACTGCT-C-TTAGGATGTTAATTCGGGCGGAGTTGGGGCAGCCAGGT------GCCTTGTTGGGAGATGATCAGCTTTACAATGTTATTGTGACAGCTCATGCGTTTGTGATAATTTTTTTTTTGGTTATGCCTGTTATGATTGGGGGGTTTGGGAATTGGTTAGTTCCGTTGATGTTGGGGGCTCCTGATATGGCTTTTCCTCGAATGAACAATATGAGGTTTTGATTGTTGCCGCCCTCTCTTATTTTGTTGTTGGGTTCTGCTAGAGTCGAAAGTGGGGTTGGGACTGGTTGAACGGTTTATCCTCCT…
	OK081550	--------------------------------------------GACTCTTTATTTTTTATTT-GGTATTTGATCTGGTCTTATTGGCACTGCT-C-TTAGGATGTTGATTCGAGCAGAGTTGGGGCAGCCGGGT------GCTTTGCTGGGGGATGATCAGCTTTATAATGTTATTGTAACGGCCCATGCGTTCGTGATAATCTTTTTTTTGGTTATGCCTGTTATGATTGGGGGATTTGGAAATTGGTTAGTTCCTTTAATGTTGGGGGCTCCTGATATGGCCTTTCCTCGTATGAATAATATGAGATTTTGGTTGTTGCCACCTTCCCTTATTTTGTTATTGGGCTCTGCTAGGGTTGAAAGTGGGGTTGGGACTGGTTGGACGGTTTATCCTCCT…
	OK081445	--------------------------------------------CACTTTGTACTTTCTTTTT-GGAATTTGGTCTGGCTTGGTTGGGACTGGC-T-TGAGGATGCTTATTCGTGCAGAGCTTGGGCAGCCTGGG------GCTTTGCTGGGAGATGATCATCTTTATAATGTTATTGTTACGGCGCATGCTTTCGTTATGATTTTCTTTTTGGTTATGCCTGTTATAATTGGTGGGTTTGGGAATTGGTTGGTCCCTCTTATGTTGGGGGCTCCGGATATAGCTTTTCCTCGTATGAATAATATAAGTTTTTGATTGTTGCCCCCGTCTTTAACGCTTCTGTTGGGTTCGGCCGCTGTTGAGGGGGGGGTTGGGACTGGTTGGACGGTTTACCCCCCT…
	MN794791	-------------------------------------------------------------TT-GGTATTTGGTCTGGTTTAGTAGGCACTGGT-C-TGAGCATATTAATTCGGGCTGAGTTGGGTCAGCCGGGT------GCCTTGCTTGGTGATGATCATTTGTATAACGTGATTGTAACGGCCCATGCTTTTGTTATAATTTTTTTTCTTGTTATACCAGTTATAATTGGTGGTTTTGGAAACTGATTGGTCCCATTAATATTAGGGGCGCCAGATATGGCCTTTCCTCGTATAAATAATATAAGTTTTTGGCTTCTTCCCCCTGCATTAACTTTGTTGTTGGGCTCCGCAGCGGTAGAGGGAGGTGTTGGGACGGGATGGACTGTTTACCCTCCT…
	KU197829	--------------------------------------------TACTTTATATTTTTTGTTT-GGTATTTGATCTGGTTTGGTTGGGACGGCT-T-TAAGTATGTTAATTCGTGCGGAACTAGGGCAGCCGGGG------GCTTTGTTAGGTGATGATCAGCTTTATAATGTGATTGTGACCGCCCATGCGTTTGTGATAATTTTTTTTTTAGTTATGCCAGTTATAATTGGGGGTTTTGGGAACTGGCTAGTTCCTTTGATGTTGGGTGCCCCTGATATGGCTTTTCCTCGTATAAATAATATGAGTTTTTGGTTGTTGCCGCCTTCTTTGGTTTTATTGTTAAGATCTGCTGCTGTTGAAAGGGGTGTGGGGACTGGCTGAACTGTGTATCCTCCT…
	OK081692	--------------------------------------------TACTTTATATTTTCTTTCT-GGTATTTGATCTGGGTTGGTGGGAACAGGT-C-TAAGAATGTTAATTCGAGCTGAGCTGGGTCAGCCAGGT------GCTTTGCTTGGGGATGATCATTTGTATAATGTTATTGTTACGGCGCATGCTTTTGTTATAATTTTTTTTCTTGTTATGCCTGTTATGATTGGGGGGTTTGGTAACTGGTTGGTTCCTCTTATGTTGGGAGCTCCTGATATGGCTTTTCCTCGTATAAATAATATAAGGTTTTGACTTCTTCCTCCTGCTTTGACTCTCTTATTAGGTTCCGCGGCTGTTGAGGGTGGCGTTGGTACAGGTTGAACGGTTTATCCTCCT…
	KC602703	----------------------------------------------------------TTTTT-GGGA-TTGGTCTGGTTTGGTTGGGACTGGT-T-TAAGGATGTTAATTCGGGCTGAGTTAGGGCAACCCGGT------GCGTTGTTGGGAGATGATCATTTATATAATGTTATTGTTACTGCGCATGCGTTTGTTATGATTTTTTTTTTAGTTATGCCTGTAATAATTGGGGGATTTGGGAATTGGCTGGTTCCTTTGATATTAGGGGCTCCTGATATGGCGTTTCCGCGGATAAATAATATGAGGTTTTGGCTTCTTCCCCCTGCGTTGAGCTTGTTATTAGGGTCTGGTGCGGTTGAGGCAGGTGTTGGTACTGGTTGGACGGTTTATCCGCCT…
	LC538102	----------------------------------------------------------------GGAATTTGGTCTGGTTTGGTGGGGACTGGT-C-TGAGTATGTTGATTCGGGCTGAGTTGGGGCAGCCTGGT------GCCTTGCTTGGGGATGATCATTTGTATAATGTGATTGTGACTGCCCATGCTTTTGTGATAATTTTTTTTTTGGTTATGCCGGTAATAATTGGGGGGTTTGGGAACTGGTTGGTTCCTTTGATGCTGGGGGCGCCTGATATGGCCTTCCCGCGAATAAATAATATGAGGTTTTGACTGTTACCCCCTGCTTTAACTTTGTTGCTGGGTTCTGCTGCGGTAGAGGGGGGTGCGGGGACTGGCTGGACAGTTTACCCGCCG…
	KU197752	--------------------------------------------GACTCTTTATTTTTTGTTT-GGGATTTGATCTGGTTTGGTGGGGACTGGT-T-TGAGTATGTTAATTCGGGCTGAGTTGGGGCAGCCTGGT------GCTTTACTCGGGGACGATCATCTGTATAATGTGATTGTAACTGCGCATGCTTTTGTGATAATTTTTTTTTTGGTTATGCCGGTAATAATTGGGGGGTTTGGGAATTGGTTGGTTCCTTTGATGTTGGGGGCTCCTGATATGGCTTTTCCTCGGATAAATAATATGAGGTTTTGATTGCTACCCCCTGCTTTGACTTTATTGTTAGGTTCTGCTGCGGTAGAGGGGGGTGCGGGGACAGGCTGAACTGTTTATCCGCCG…
	LC190962	--------------------------------------------GACTTTATATTTTATTTTT-GGTGTTTGGTCTGGGTTGGTTGGGACTGCT-T-TAAGTATGTTGATTCGTGCGGAGTTGGGGCAGCCTGGT------GCTTTGTTGGGGGATGATCAGTTATATAATGTTGTTGTGACAGCTCATGCTTTTGTTATAATTTTCTTTCTTGTGATGCCTGTGATGATTGGAGGGTTTGGGAATTGGTTGGTGCCTTTGATGTTGGGTGCTCCGGATATGGCGTTTCCTCGAATGAATAATATGAGTTTCTGGTTGTTGCCTCCTTCTTTGGTTTTGTTGTTGTCTTCTTCTGCTGTTGAAAGTGGTGTTGGTACTGGGTGGACTGTTTATCCTCCG…
	MN205502	---------------------------------------------ACTTTGTATTTTCTTTTT-GGGTATTGATCTGGTCTCGTTGGGACTGGG-C-TGAGTATGTTGATTCGGGCTGAGTTAGGTCAACCCGGG------GCTTTGCTTGGAGACGATCATTTGTATAATGTGATTGTTACTGCTCATGCTTTTGTTATAATTTTTTTTTTGGTTATGCCTGTTATAATTGGGGGGTTTGGTAATTGATTGGTTCCGCTTATGTTGGGGGCGCCTGACATGGCTTTCCCTCGCATAAATAACATGAGTTTTTGGTTGTTGCCGCCTGCTCTAACTCTCTTGTTAGGGTCTGCTGCTGTTGAAGGAGGGGCCGGAACTGGTTGGACTGTTTACCCCCCT…
	LC190963	--------------------------------------------AACTCTTTATTTTCTTTTT-GGTATTTGGTCTGGGTTGGTTGGTACAGCT-T-TGAGTCTTTTAATTCGAGCTGAGTTAGGTCAGCCTGGT------TCTTTTTTGGGGGATGATCAATTATATAATGTTATTGTTACTGCTCATGCTTTTGTAATAATTTTTTTTCTTGTCATGCCTGTAATAATTGGTGGCTTTGGTAATTGATTGGTTCCTTTGATGTTGGGGGCTCCTGATATGGCTTTTCCTCGTATAAATAATATGAGGTTTTGATTATTGCCGCCTTCTTTAACCCTTCTTTTGAGTTCTGGGGCTGTTGAGAGTGGGGTGGGAACTGGTTGGACTGTTTATCCGCCA…
	KU197826	--------------------------------------------------------------------------------------GGACTGGG-T-TGAGGATGTTGATTCGGGTTGAGTTGGGACAGCCTGGG------GCTTTGCTCGGTGATGATCATTTGTATAATGTTATTGTTACTGCTCATGCTTTTGTTATGATTTTTTTTTTGGTTATGCCTGTTATGATTGGTGGTTTTGGGAACTGATTGGTTCCTTTAATATTGGGGGCGCCGGATATGGCTTTTCCTCGTATAAATAATATAAGTTTTTGGTTGTTGCCGCCTGCTTTGAGCTTGTTGTTGGGGTCTGCTGCTGTTGAAGGGGGTGCTGGGACTGGGTGGACTGTTTATCCTCCT…
	OK081339	--------------------------------------------CACTTTGTATTTTTTATTT-GGTATTTGGTCAGGATTAGTTGGTACTGGC-T-TGAGTATGTTGATTCGGGCTGAGTTGGGTCAGCCTGGG------TCTTTGCTTGGGGATGATCAGCTTTATAATGTAATTGTGACTTCGCATGCTTTTGTTATGATTTTTTTTCTAGTTATGCCTGTAATGATTGGTGGTTTTGGTAATTGGTTGGTTCCCTTGATGTTGGGGGCTCCGGACATGGCTTTCCCTCGGATGAATAATATGAGTTTTTGGTTGTTGCCTCCTGCTCTATGTTTGTTGTTGGGTTCTGCTGCGGTTGAGGGGGGTGCTGGGACTGGTTGGACGGTCTATCCTCCT…
	MW021860	--------------------------------------------CACTTTGTATTTTTTATTT-GGGATTTGGTCAGGACTGGTTGGTACTGGA-T-TAAGTATGTTGATTCGAGCTGAGTTGGGGCAGCCTGGG------TCTTTGCTCGGGGATGATCAGCTTTATAATGTAATTGTGACTTCTCATGCTTTTGTTATGATTTTTTTTTTAGTTATGCCTGTAATGATTGGTGGTTTTGGTAATTGGTTGGTTCCTTTGATGTTGGGGGCTCCGGATATGGCCTTTCCTCGAATAAACAATATGAGTTTCTGATTGTTACCTCCTGCGCTTTGTTTGTTGTTGGGCTCTGCTGCAGTTGAGGGGGGTGCTGGGACTGGTTGGACAGTTTATCCTCCT…
	OK081787	-----------------------------------------------------------GTTT-GGGATTTGATCTGGTTTGGTTGGTACTGCT-C-TTAGAATGTTGATTCGTGCTGAGTTGGGACAGCCGGGT------GCTTTTTTGGGTGATGATCAGTTGTATAATGTTATTGTTACGGCTCATGCTTTTGTAATGATTTTTTTTTTAGTAATGCCTGTTATGATTGGGGGCTTTGGAAATTGATTAGTTCCTTTGATGTTGGGAGCTCCTGATATAGCTTTTCCTCGGATGAATAATATGAGTTTTTGGTTGTTACCTCCGTCTTTAATTCTTTTATTAGGTTCCGCTGCTGTTGAGAGGGGTGTGGGAACTGGTTGAACTGTTTATCCTCCT…
	LC625636	--------------------------------------------TACTTTGTATTTTCTTTTT-GGTATTTGGTCTGGTTTGGTTGGAACTGGC-T-TAAGCATGTTAATTCGGGCTGAGCTAGGGCAGCCTGGG------GCTTTACTTGGGGACGATCATTTATATAACGTAATTGTGACTGCTCATGCTTTTGTTATAATTTTTTTTTTAGTAATGCCTGTGATGATTGGGGGTTTTGGTAATTGGTTGGTTCCTCTTATGTTGGGGGCTCCTGACATGGCTTTTCCGCGTATAAACAACATGAGGTTTTGGCTGCTTCCTCCTGCTTTAACTTTGTTGCTGGGTTCTGCTGCTGTGGAGGGTGGAGCTGGGACTGGGTGGACTGTTTATCCTCCG…
	MN794733	--------------------------------------------AACTTTATATTTTCTTTTT-GGTATTTGGTCTGGTTTAGTGGGAACTGGG-T-TAAGGATGCTGATTCGGGCTGAGTTGGGGCAGCCTGGG------GCTTTGCTTGGTGACGATCATTTGTATAATGTGATTGTTACGGCGCATGCTTTTGTTATGATTTTTTTTCTTGTTATGCCTGTTATGATTGGGGGCTTTGGGAATTGGTTGGTGCCTCTTATGTTGGGTGCGCCTGATATGGCGTTTCCTCGTATAAATAATATGAGTTTTTGGCTGTTACCTCCGGCGTTAACTCTTTTATTAGGTTCTGCTGCGGTTGAGGGGGGTGTTGGTACGGGTTGGACGGTGTATCCCCCC…
	OK081752	--------------------------------------------TACTTTGTACTTCTTGTTT-GGTATTTGGGCTGGCTTGGTGGGGACTGCG-T-TGAGTATGTTGATTCGGGCCGAGTTGGGCCAGCCTGGT------GCTTTTTTGGGGGACGATCAGTTGTATAATGTTATTGTGACGGCTCATGCGTTTGTTATGATCTTTTTTTTAGTTATGCCTGTTATAATTGGGGGGTTTGGTAATTGATTGGTTCCTCTTATGTTGGGGGCTCCTGATATGGCTTTTCCTCGGATGAATAATATAAGTTTTTGGTTGTTGCCGCCTTCGTTGGTTTTGTTGTTGGGTTCTGGTGCGGTTGAGAGGGGGGTAGGTACTGGTTGAACAGTTTATCCTCCC…
	OM456681	--------------------------------------------TACGTTGTATTTTCTTTTT-GGTATTTGGTCTGGTCTTGTTGGGACGGGG-T-TAAGTATACTTATTCGTGCTGAGTTGGGGCAACCTGGT------GCTTTGCTTGGGGATGATCACTTGTATAATGTAATTGTTACTGCACATGCATTTGTTATGATTTTTTTTTTGGTTATGCCTGTGATAATTGGAGGGTTTGGAAACTGGTTGGTTCCTTTAATGTTGGGGGCTCCTGACATGGCTTTTCCTCGTATAAATAATATAAGCTTTTGGTTGTTACCGCCGGCTTTAACTCTTTTGCTAGGCTCTGCTGCTGTTGAGGGAGGAGCTGGGACTGGGTGAACTGTTTACCCTCCT…
	MN794815	--------------------------------------------GACTCTTTATTTTCTTTTT-GGTATTTGGTCGGGGTTGGTGGGGACTGGC-T-TGAGGATGTTGGTTCGGGCGGAGTTAGGTCAGCCGGGG------GCTTTGTTGGGAGATGATCATTTGTATAATGTTATTGTTACGGCTCATGCCTTCGTTATGATTTTTTTCTTGGTTATGCCGGTTATGATTGGGGGTTTCGGTAATTGATTGGTTCCTTTGATGTTGGGCGCTCCTGATATGGCGTTCCCTCGTATGAATAATATGAGTTTTTGGCTGTTGCCACCTGCTTTGACTCTTTTGTTAGGTTCGGCGGCTGTTGAGGGTGGAGTTGGGACGGGTTGGACTGTTTATCCTCCT…
	MW278561	--------------------------------------------AACTTTATATTTTTTGTTT-GGGATCTGATCTGGTCTTGTTGGTACTGGT-T-TAAGTATGTTGATTCGGGCTGAGTTGGGGCAGCCTGGG------GCGTTGTTGGGAGATGATCATCTTTATAACGTTATTGTTACTGCGCATGCTTTTGTGATGATTTTCTTTCTGGTTATGCCTGTTATAATTGGTGGTTTTGGTAATTGATTGGTTCCTTTGATGTTAGGGGCTCCGGATATGGCTTTTCCTCGAATGAATAATATAAGTTTTTGGCTTCTTCCTCCTTCACTAACTCTCCTGCTTGGGTCTGCTGCTGTTGAGGGTGGGGCGGGCACGGGGTGGACTGTCTATCCTCCG…
	KF935514	--------------------------------------------TACTCTTTATTTCTTGTTT-GGGATTTGATCTGGTTTGGTTGGTACGGGG-T-TGAGTATGTTGATTCGGGTTGAGTTGGGTCAGCCTGGG------GCTTTGTTAGGTGATGATCATCTTTATAATGTTATTGTTACTGCTCATGCTTTTGTTATGATTTTTTTTCTTGTTATGCCTGTGATAATTGGTGGTTTTGGTAATTGGTTGGTTCCTCTTATGTTGGGCGCTCCTGATATGGCTTTTCCTCGTATGAATAATATGAGTTTTTGGCTTCTTCCTCCTGCTTTGACTTTGCTTCTTGGTTCTGCTGCTGTGGAGGGGGGGGTCGGTACAGGTTGGACTGTCTATCCTCCT…
	KF935515	--------------------------------------------GACGTTGTATTTTTTATTT-GGTATTTGGTCTGGTTTGGTTGGAACGGGT-T-TGAGTATGTTAATTCGAGCTGAATTGGGGCAGCCTGGA------GCGTTGTTGGGGGATGATCACCTGTATAATGTTATTGTTACTGCTCATGCGTTTGTTATGATTTTTTTTTTGGTGATGCCAGTAATGATTGGTGGTTTTGGAAATTGGTTGGTTCCTTTAATGTTGGGTGCGCCGGATATGGCTTTTCCGCGTATGAACAATATGAGATTTTGGTTGTTGCCTCCTTCTTTGACGCTTTTGTTGGGGTCTGCTGCGGTTGAGGGGGGTGTTGGTACTGGATGGACGGTCTATCCCCCG…
	KU197744	--------------------------------------------TACTTTGTATTTCCTTTTT-GGTATTTGGTCTGGTTTGGTTGGGACTGGG-T-TGAGCATGTTAATTCGGGCTGAGTTGGGGCAGCCCGGG------GCGTTACTTGGGGATGATCATTTATATAACGTGATCGTAACTGCGCATGCTTTCGTCATGATTTTTTTTTTAGTCATGCCTGTAATAATTGGGGGTTTTGGAAATTGGTTAGTTCCCCTTATGTTAGGGGCGCCTGATATGGCTTTTCCTCGTATAAATAATATAAGCTTTTGGTTGTTACCTCCTGCTTTGACTCTCTTGTTAGGTTCTGCTGCTGTTGAGGGGGGAGCCGGGACTGGTTGAACTGTTTATCCTCCA…
	OK081495	--------------------------------------------TACTTTGTATTTTTTGTTT-GGTATTTGATCAGGTTTGGTGGGTACTGGT-C-TTAGTATGTTAATTCGTGCTGAGTTGGGACAACCTGGT------GCGTTGTTGGGGGATGATCATTTGTATAATGTTATTGTGACTGCTCATGCGTTTGTAATGATTTTTTTTTTAGTAATGCCTGTGATAATTGGTGGATTTGGAAATTGATTGGTTCCTTTAATGTTGGGGGCGCCTGATATGGCTTTTCCTCGAATGAATAATATAAGATTTTGGCTTCTTCCTCCTTCTTTAACTTTGTTGTTGGGTTCAGCTGCGGTTGAGGGGGGGGTAGGTACTGGGTGGACGGTTTATCCTCCT…
	OQ322705	--------------------------------------------GACATTGTATTTTTTATTT-GGTATTTGGTCAGGATTGGTTGGTACTGGT-C-TTAGGATGTTGATTCGTGCTGAATTGGGGCAACCTGGA------GCGTTGTTGGGAGATGATCATTTGTATAATGTTATTGTGACAGCGCATGCATTTGTTATAATTTTTTTCTTGGTTATGCCGGTTATAATTGGTGGTTTTGGTAATTGGTTGGTTCCATTAATATTAGGGGCGCCTGATATGGCGTTTCCTCGTATAAATAATATGAGATTTTGGCTTCTTCCCCCGTCTTTGACTCTGTTGTTGGGTTCAGCTGCGGTTGAGGGAGGAGTCGGGACTGGGTGGACGGTGTACCCTCCT…
	EF124991	----------------TTGGTCAACAAATTCCCAAAAGATATTGGAACTTGTATTTTCTTTTT-GGTATTTGGTCTGGTTTGGTTGGGACTGGG-T-TAAGTATATTGATTCGGGCTGAGTTGGGGCAGCCTGGG------GCTTTGCTTGGGGATGATCATTTATATAATGTAATTGTGACTGCGCATGCTTTTGTTATAATTTTTTTTCTAGTTATGCCTGTTATGATTGGGGGTTTTGGGAATTGGTTGGTTCCTCTTATGCTGSSAGCGCCTGACATGGCTTTTCCGCGTATAAATAATATAAGTTTTTGGTTACTGCCGCCTGCCTTAACTCTTTTGTTGGGGTCTGCTGCTGTTGAGGGGGGGGCCGGTACTGGTTGGACTGTTTATCCTCCG…
	MN794758	--------------------------------------------TACTTTGTATTTTCTTTTT-GGAATTTGGTCTGGTTTGGTGGGTACTGGG-T-TGAGGATGTTAATTCGGGCTGAGTTGGGTCAGCCGGGT------GCTTTACTTGGTGATGATCATTTGTATAATGTTATTGTAACTGCTCATGCTTTTGTTATGATTTTTTTTCTTGTTATGCCTGTAATAATTGGGGGGTTTGGTAATTGGTTGGTTCCTTTAATATTGGGGGCGCCGGATATGGCTTTTCCTCGTATAAATAATATAAGATTCTGGCTTTTACCCCCTGCTTTGACGCTTTTACTAGGGTCTGCTGCGGTTGAGGGCGGTGTCGGGACTGGTTGAACAGTTTATCCTCCT…
	KU197725	--------------------------------------------TACTTTGTATTTTCTTTTT-GGTATTTGGTCTGGTTTAGTTGGGACTGGG-C-TAAGTATGTTGATTCGTGCCGAGCTGGGGCAGCCCGGG------GCGTTGCTTGGGGATGATCATTTGTATAATGTTATTGTTACTGCCCATGCTTTCGTTATAATTTTTTTTTTGGTTATGCCTGTTATGATTGGGGGTTTTGGTAACTGGTTGGTTCCTCTTATGTTGGGGGCACCCGATATGGCTTTTCCTCGAATGAATAACATGAGCTTTTGATTATTGCCGCCTGCTTTAACTCTTTTGTTGGGGTCTGCTGCTGTTGAAGGTGGGGCTGGCACTGGTTGAACTGTTTATCCTCCT…
	KU197755	--------------------------------------------TACTTTGTATTTCCTTTTT-GGTATTTGGTCTGGGCTAGTTGGGACTGGG-C-TAAGTATGTTAATTCGTGCCGAGTTAGGTCAGCCGGGG------GCGTTGCTTGGAGATGATCATTTATATAATGTAATTGTAACTGCCCATGCTTTTGTTATGATTTTTTTTTTAGTTATGCCGGTTATAATTGGAGGTTTTGGAAACTGGTTGGTTCCTCTTATGTTGGGGGCTCCTGATATGGCTTTCCCTCGAATGAATAATATGAGTTTTTGATTATTACCGCCTGCTTTAACTCTTCTTTTAGGGTCTGCGGCTGTCGAAGGAGGAGCTGGAACTGGGTGGACTGTATACCCTCCT…
	KU197747	---------------------------------------------ACTTTGTATTTTCTTTTT-GGTATTTGATCTGGGCTGGTTGGGACTGGG-C-TAAGTATGTTAATTCGTGCTGAGTTGGGTCAACCGGGG------GCGTTGCTTGGAGATGATCATCTGTATAATGTAATTGTAACTGCCCATGCTTTTGTTATGATTTTTTTTTTAGTTATGCCGGTTATAATTGGGGGTTTTGGAAACTGGCTAGTTCCTCTCATGTTGGGGGCTCCTGATATGGCTTTTCCTCGAATGAATAATATAAGGTTTTGATTATTGCCGCCCGCTCTAACTCTTCTTTTAGGTTCTGCAGCCGTTGAGGGTGGGGCTGGGACTGGGTGAACTGTCTATCCCCCT…
	MK047689	---------------------TCAACAAATCATAAAGATATTGGTACGTTGTATTTTTTGTTT-GGTATTTGGTCGGGGTTGGTTGGAACTGGT-T-TGAGTATGTTAATTCGTGCGGAGTTGGGGCAGCCTGGT------GCTTTGTTGGGGGATGATCATTTGTATAATGTTATTGTGACTGCGCATGCGTTTGTAATGATTTTTTTTTTAGTTATGCCTGTTATGATTGGGGGGTTTGGTAATTGGTTGGTTCCTTTGATGTTGGGGGCGCCGGATATGGCTTTTCCTCGAATGAATAATATGAGTTTTTGGTTGCTTCCTCCGGCTTTGATTTTGTTGTTGGGGTCTGGGGCGGTTGAGGGTGGGGTTGGAACTGGGTGGACGGTTTATCCTCCT…
	MW381012	------ATGCGGTGGATTTATTCTACTAATCATAAGGATATTGGTACTTTGTATTTTTTGTTT-GGTATTTGGTCGGGGTTGGTTGGTACTGGG-T-TAAGGATGTTAATTCGTGCGGAGTTGGGGCAGCCTGGT------GCGTTGTTGGGGGACGATCATCTGTATAATGTTATTGTTACTGCTCATGCGTTTGTTATGATTTTTTTTCTTGTTATGCCTGTTATGATTGGGGGGTTTGGTAATTGGCTGGTTCCTTTAATGTTGGGGGCTCCGGATATGGCTTTCCCTCGTATAAATAATATAAGATTTTGGTTGCTTCCTCCTGCTTTGACTCTTTTGTTGGGGTCAGGAGCAGTTGAGGGGGGTGTGGGGACGGGTTGGACGGTTTATCCTCCT…
	LC520108	------------------------------------------GGTACTTTGTATTTTTTGTTTGGTATTTTGATCTGGTTTGGTTGGGACTGGG-T-TAAGGATGTTAATTCGTGCAGAGTTGGGGCAGCCTGGT------GCTTTGTTGGGGGATGATCATTTGTATAATGTTATTGTGACTGCTCATGCGTTTGTTATGATTTTTTTTCTTGTTATGCCTGTGATGATTGGTGGGTTTGGTAATTGGTTGGTTCCTTTGATGTTGGGAGCTCCAGATATGGCTTTTCCTCGTATGAATAATATGAGATTTTGGTTGCTTCCCCCTGCTTTGACTCTTTTATTGGGGTCTGGAGCGGTTGAGGGAGGTGTAGGGACTGGTTGGACGGTTTATCCCCCT…
	KF935516	--------------------------------------------TACTTTGTATTTTCTTTTT-GGTATTTGATCTGGTTTGGTTGGAACTGGT-T-TGAGGATGTTGATTCGGGCTGAGTTGGGTCAGCCCGGT------GCTTTGTTGGGCGATGACCATTTGTATAATGTTATTGTTACTGCACATGCTTTTGTTATAATTTTCTTCTTGGTTATGCCTGTTATAATTGGTGGTTTTGGCAATTGGTTAGTTCCTCTGATGTTGGGTGCTCCTGATATGGCTTTTCCTCGAATGAATAATATAAGATTTTGGCTTTTACCCCCTTCGTTAACTCTTTTATTGGGTTCGGCGACTGTTGAGGGGGGGGTTGGTACTGGTTGAACTGTTTATCCGCCT…
	MN794626	--------------------------------------------TACTTTGTATTTTCTTTTT-GGTATTTGGTCTGGTTTGGTTGGAACGGGG-T-TGAGTATGTTAATTCGGGCTGAGTTGGGTCAGCCGGGG------GCTTTGCTTGGAGATGATCATTTGTATAATGTTATTGTTACGGCTCATGCTTTTGTTATGATTTTTTTTCTTGTTATGCCTGTTATGATTGGGGGATTTGGGAATTGATTGGTTCCTTTAATGTTGGGGGCACCAGATATGGCTTTTCCTCGTATAAATAATATGAGTTTTTGATTGTTGCCGCCTGCTTTGACTCTTTTATTAGGGTCCGCGGCTGTAGAGGGTGGGGTGGGGACGGGATGGACTGTTTATCCTCCT…
	LC625627	--------------------------------------------GACTTTGTATTTTTTATTT-GGTATTTGGTCTGGTTTGGTTGGGACTGCG-T-TGAGTATGTTGATTCGGGCGGAGTTGGGTCAGCCGGGG------GCTTTGTTGGGGGATGATCAGTTGTATAATGTTATTGTAACTGCACATGCGTTTGTGATGATTTTTTTTTTGGTTATGCCGGTGATAATTGGTGGGTTTGGTAATTGGTTGGTGCCTTTAATGTTGGGGGCTCCAGATATGGCGTTTCCTCGGATGAATAATATGAGTTTTTGGTTGTTGCCGCCTTCTCTGACTCTTTTGTTGGGTTCGGCTGCTGTGGAGAGAGGGGTTGGTACTGGGTGGACGGTTTACCCCCCG…
	LC520106	---------------------------------------------TACGTGTATTTTTTGTTT-GGTATTTGGTCTGGGCTGGTAGGGACTGGG-T-TGAGTATATTGATTCGTGTTGAGTTGGGTCAGCCTGGG------GCATTTTTGGGTGATGATCATCTTTATAATGTTATTGTTACTGCTCATGCGTTTGTTATGATTTTTTTTTTGGTTATGCCTGTGATGATTGGGGGTTTTGGTAATTGGTTAGTTCCTTTGATGTTGGGTGCTGTTGATATGGCTTTTCCCCGGATGAATAATATGAGGTTTTGGCTTTTACCTCCTTCTTTGACTCTTTTGTTGGGGTCTGCTGCTGTGGAGGGTGGTGTTGGTACGGGGTGGACTGTTTATCCTCCT…
	OK081398	-----------------------------------------------------------GTTT-GGTATTTGGTCAGGTTTGGTTGGGACTGGG-T-TGAGTATGTTGATTCGGGCCGAGTTGGGTCAGCCTGGT------GCTTTGTTAGGTGATGATCATTTATATAATGTGATTGTTACTGCTCATGCGTTTGTTATGATTTTTTTCTTGGTTATGCCTGTAATAATTGGGGGGTTTGGGAATTGGTTGGTCCCTTTGATGTTGGGGGCTCCTGATATGGCTTTTCCGCGAATAAATAATATGAGTTTTTGGTTATTACCTCCTTCTCTCACTCTTTTATTGGGGTCTGCGGCTGTTGAGGGTGGGGTGGGAACTGGTTGAACTGTTTATCCTCCT…
	MW021777	--------------------------------------------TACTTTGTATTTTTTGTTT-GGTATTTGGTCAGGTCTGGTAGGTACTGGG-T-TGAGTATGTTGATTCGGGCTGAGTTGGGGCAGCCTGGG------GCCTTGTTGGGTGATGATCATTTGTATAATGTTATTGTTACTGCTCATGCGTTTGTTATAATTTTTTTCTTGGTTATGCCTGTTATAATTGGTGGATTCGGGAATTGGTTGGTTCCTTTGATGTTGGGGGCTCCTGATATGGCTTTCCCGCGAATGAATAATATGAGTTTTTGGTTGTTACCTCCTTCTCTTACTCTTTTGTTGGGGTCTGCGGCTGTTGAAGGGGGAGTGGGTACTGGGTGGACTGTTTATCCGCCT…
	OK081640	---------------------------------------------------------------------TTGGTCGGGGTTGGTTGGTACTGGG-T-TAAGTATGTTGATTCGGGCTGAGTTGGGGCAACCTGGT------GCTTTGTTGGGTGATGATCATTTATATAATGTTATTGTAACTGCTCATGCGTTTGTTATGATTTTTTTTTTGGTTATGCCTGTTATGATTGGTGGTTTTGGGAATTGGTTGGTTCCTTTGATATTGGGGGCTCCTGATATGGCTTTTCCACGTATAAATAACATGAGTTTTTGGTTGTTGCCTCCTTCTCTTACTCTTTTGTTGGGGTCTGCGGCTGTTGAAGGAGGGGTGGGGACTGGTTGGACTGTTTATCCGCCT…
	KF935521	--------------------------------------------AACTCTTTACTTTTTGTTT-GGGATTTGGTCCGGGTTAGTTGGGACTGGT-C-TTAGTTTATTGATTCGGGCTGAGTTGGGGCAGCCTGGT------GCTTTGTTGGGAGATGATCAGTTGTATAACGTTATTGTGACTGCTCATGCTTTTGTTATGATTTTTTTTCTAGTAATGCCTGTATTAATTGGCGGTTTTGGAAACTGGTTGGTTCCTTTGATGTTGGGGGCTCCTGATATGGCTTTTCCTCGTATAAATAACATAAGCTTTTGGTTGTTACCTCCCTCTTTAACTCTTCTTTTGGCGTCTGCCGCTGTTGAGGGTGGTGTTGGAACCGGATGAACTGTTTATCCTCCC…
	OP104791	--------------------------------------------GACTTTATATTTTCTTTTT-GGTATTTGGTCTGGTCTTGTTGGTACGGGG-C-TTAGAATGCTTATTCGTGCTGAACTAGGCCAACCGGGG------GCCTTACTTGGTGATGATCATTTATATAATGTTATTGTTACTGCTCATGCTTTTGTTATAATTTTCTTTCTTGTTATGCCTGTTATAATTGGTGGTTTTGGTAATTGACTTGTTCCTTTAATATTAGGGGCGCCGGATATGGCATTTCCGCGTATAAATAATATAAGATTTTGGTTGCTTCCTCCTGCCCTAACTTTGTTGTTAGGGTCCGCGGCTGTTGAGGGGGGGGCCGGGACCGGTTGAACGGTCTATCCGCCT…
	KF935505	--------------------------------------------GACTCTTTATTTTCTTTTC-GGTATTTGGTCGGGTTTAGTGGGGACGGGG-C-TTAGAATGCTTATTCGGGCAGAGTTGGGGCAGCCGGGT------GCTTTATTAGGTGATGATCAGCTTTATAATGTTATTGTTACTGCCCATGCTTTTGTTATGATTTTTTTTCTGGTTATACCGGTGATGATTGGAGGGTTTGGGAATTGATTGGTTCCTTTAATGTTAGGGGCTCCTGATATGGCTTTCCCTCGTATGAACAACATGAGGTTCTGGTTGTTGCCACCTTCTCTGACTCTTCTTTTATCCTCTGCTGCTGTGGAGAGAGGTGCAGGTACCGGTTGAACGGTATACCCTCCT…
	LC190951	--------------------------------------------GACTCTTTATTTCCTGTTT-GGTATTTGGTCAGGTTTGGTGGGTACGGGA-C-TTAGTATGTTGATCCGAGCGGAGTTAGGTCAGCCTGGG------GCGTTGTTGGGGGATGATCAGCTTTATAACGTTATCGTGACTGCTCATGCTTTCGTTATGATTTTTTTTTTGGTTATGCCGGTTATGATTGGTGGGTTTGGAAATTGGCTGGTTCCTTTAATGTTGGGGGCGCCTGATATGGCCTTCCCTCGTATAAATAATATAAGGTTTTGGTTGTTACCTCCTTCTTTAACTCTTCTTCTTTCTTCTGCTGCTGTGGAGAGGGGTGCGGGTACTGGGTGGACAGTTTACCCCCCT…
	LC190952	--------------------------------------------GACTCTTTATTTTCTGTTT-GGTATTTGGTCGGGTTTGGTGGGGACGGGG-C-TTAGCATGTTGATTCGGGCGGAGCTGGGGCAACCTGGT------GCTTTGTTGGGGGATGATCAGCTTTATAATGTCATCGTAACTGCTCATGCCTTTGTTATGATTTTTTTTCTGGTTATGCCGGTTATGATTGGGGGGTTTGGAAATTGATTGGTTCCTTTGATGTTGGGTGCACCGGATATGGCTTTTCCTCGTATGAATAATATGAGGTTTTGGTTGTTACCGCCTTCTTTGACTCTTCTTTTGTCTTCCGCTGCTGTGGAAAGGGGTGCGGGTACTGGGTGAACGGTTTACCCGCCT…
	LC190949	--------------------------------------------AACTCTTTATTTTTTGTTT-GGTATTTGGTCGGGTTTGGTGGGAACGGGT-C-TTAGGATGTTAATCCGGGCAGAGTTGGGACAGCCTGGT------GCCTTGCTGGGAGATGATCAGTTATATAATGTTATTGTTACTGCTCATGCTTTTGTTATGATTTTTTTTCTAGTTATGCCAGTTATGATTGGGGGGTTCGGTAATTGATTAGTTCCTCTTATGTTGGGGGCCCCTGACATAGCTTTTCCTCGTATGAATAATATGAGATTTTGATTATTGCCGCCTTCTTTAACTCTTCTTTTGTCTTCTGCTGCTGTGGAAAGGGGTGCAGGGACTGGGTGGACGGTTTATCCTCCC…
	LC190944	--------------------------------------------CACTCTTTATTTTCTTTTT-GGAATTTGGTCTGGTCTTGTTGGAACAGGT-T-TGAGTATGTTGATTCGAGCAGAGCTTGGGCAACCGGGG------GCTTTGCTTGGAGATGACCAACTTTATAATGTCATTGTAACTGCCCATGCTTTTGTTATGATTTTTTTTCTTGTTATACCTGTTATGATTGGAGGCTTTGGAAATTGGCTGGTTCCCCTTATGTTGGGTGCCCCCGATATGGCTTTCCCTCGAATAAACAATATAAGCTTTTGGTTGTTACCTCCTTCTTTGACGTTATTGTTGTCTTCCGCCGCTGTAGAGAGAGGGGCGGGGACTGGTTGAACAGTTTATCCGCCT…
	LC190947	--------------------------------------------GACTCTTTACTTTCTTTTT-GGTATTTGATCTGGTCTTGTTGGAACGGGT-T-TAAGTATATTAATTCGAGCGGAATTGGGGCAGCCAGGG------GCTTTACTTGGTGACGATCAGCTTTATAATGTTATTGTAACTGCCCATGCTTTTGTGATGATTTTTTTTCTCGTTATACCTGTTATAATTGGGGGCTTCGGAAACTGATTGGTTCCTTTGATGTTGGGGGCTCCTGATATGGCTTTCCCTCGAATAAATAATATGAGGTTTTGATTATTACCCCCTTCTTTAACTCTCCTTCTGTCTTCTGCTGCTGTTGAAAGTGGTGCCGGAACTGGGTGGACGGTTTACCCTCCT…
	LC190960	--------------------------------------------AACACTCTATTTTCTTTTT-GGTATTTGATCTGGGCTTGTTGGGACGGGA-T-TAAGAATGCTGATTCGGGCGGAGTTGGGGCAGCCAGGG------GCTTTGCTTGGTGATGACCAGCTCTACAATGTGATTGTAACTGCTCATGCTTTTGTTATAATTTTTTTCCTTGTTATGCCCGTGATGATTGGAGGTTTTGGAAATTGATTGGTTCCCCTCATGTTAGGGGCTCCTGACATGGCTTTTCCGCGAATGAATAATATGAGTTTTTGGTTGTTGCCTCCTTCCTTAACTCTTCTTCTGTCTTCTGCGGCTGTTGAAAGGGGTGCTGGGACTGGGTGAACGGTGTATCCCCCT…
	KF935503	--------------------------------------------TACACTTTATTTTCTCTTT-GGTATTTGGTCTGGGCTTGTCGGGACGGGG-C-TAAGGATGTTAATTCGAGCGGAGTTGGGCCAGCCTGGG------GCTCTGCTCGGTGATGATCAGTTGTATAATGTGATTGTAACGGCTCATGCTTTCGTTATAATTTTTTTTCTTGTTATGCCTGTAATGATTGGTGGCTTCGGGAATTGGTTGGTTCCTCTTATGTTGGGGGCTCCCGATATGGCTTTCCCGCGAATAAATAATATGAGTTTCTGGTTGTTGCCTCCCTCTTTGACTCTTCTTCTATCTTCTGCCGCTGTCGAAAGTGGTGCCGGAACTGGGTGGACTGTGTATCCTCCT…
	KC812601	---------------------------------------------ACTCTTTATTTTCTTTTT-GGTATTTGGTCCGGTCTTGTTGGAACAGGG-C-TAAGAATGTTAATTCGAGCAGAACTAGGACAACCGGGA------GCGCTGCTCGGAGATGATCAGCTTTATAATGTCATTGTAACTGCGCATGCCTTTGTTATAATTTTTTTTCTTGTTATGCCTGTTATAATTGGGGGCTTTGGTAATTGATTAGTTCCTCTTATGTTAGGGGCTCCTGATATGGCTTTTCCACGAATAAATAACATAAGTTTTTGATTGTTGCCTCCTTCTTTAACTCTTCTCTTGTCTTCTGCTGCTGTCGAAAGTGGTGCAGGAACTGGTTGGACTGTATACCCTCCC…
	LC190945	----------------------------------------------------------TTTTT-GGAATTTGGTCTGGGCTTGTTGGGACGGGGTT-TGAGAATGTTGATTCGGGCAGAATTAGGTCAGCCAGGT------GCCTTGCTTGGGGATGATCAACTTTATAATGTTATTGTTACTGCGCATGCTTTTGTTATAATTTTTTTTCTTGTTATGCCTGTAATAATTGGTGGTTTCGGAAATTGACTTGTTCCTCTTATGTTAGGGGCTCCAGATATGGCATTTCCCCGAATGAATAACATAAGTTTTTGGTTGTTGCCTCCTTCTTTAACTCTTCTTTTATCTTCTGCTGCTGTTGAGAGTGGAGCGGGGACTGGTTGAACGGTGTACCCTCCT…
	KU197712	--------------------------------------------GACTCTTTATTTTCTTTTT-GGGATCTGATCTGGTCTTGTTGGGACAGGA-T-TAAGTATGTTAATTCGGGCTGAGTTGGGGCAGCCAGGG------GCCTTGCTAGGGGATGATCAGCTTTACAACGTTATTGTAACTGCTCATGCCTTCGTTATGATTTTCTTTCTTGTTATGCCAGTGATGATTGGGGGATTTGGTAATTGATTGGTTCCTCTCATGTTAGGGGCTCCTGATATGGCTTTTCCACGAATAAACAACATAAGTTTCTGGTTGTTGCCTCCTTCATTGACTCTCCTCTTGTCTTCTGCTGCTGTTGAGAGTGGTGCGGGGACTGGATGGACGGTATATCCTCCC…
	LC190956	--------------------------------------------GACTCTTTATTTCCTTTTT-GGAATTTGGTCTGGTCTTGTTGGGACAGGG-C-TAAGTATGTTAATTCGAGCTGAGTTGGGTCAGCCGGGG------GCTTTGTTGGGGGATGACCAGCTCTACAATGTTATTGTAACTGCTCATGCTTTTGTTATAATTTTTTTTCTTGTTATGCCAGTGATAATTGGTGGATTTGGGAATTGGTTGGTTCCTCTTATGTTAGGGGCTCCTGATATGGCTTTTCCACGAATAAATAACATAAGTTTTTGATTGTTACCTCCTTCACTAACTCTTCTTTTGTCTTCTGCTGCCGTTGAGAGTGGTGCGGGAACTGGTTGGACGGTGTATCCTCCT…
	LC190940	--------------------------------------------AACTCTTTATTTTCTTTTT-GGAATCTGGTCTGGTCTTGTTGGAACGGGG-C-TAAGTATGTTAATTCGGGCTGAGTTGGGTCAGCCGGGA------GCTTTGTTGGGGGATGACCAACTTTACAATGTCATTGTAACTGCTCATGCCTTTGTTATAATTTTTTTTCTTGTTATGCCAGTAATAATTGGCGGATTTGGAAACTGGTTGGTTCCTCTCATGTTAGGGGCTCCCGATATGGCTTTTCCACGAATAAATAATATAAGTTTTTGGTTATTGCCTCCTTCACTAACTCTCCTTTTATCTTCTGCTGCCGTTGAGAGTGGTGCGGGAACTGGTTGGACGGTGTATCCTCCC…
	MW021772	--------------------------------------------GACTCTTTATTTCCTTTTT-GGTATTTGGTCGGGATTGGTTGGGACTGGG-T-TGAGTATGCTTATTCGTGCGGAGTTGGGGCAGCCGGGA------GCTCTGTTGGGGGATGACCAGCTTTATAACGTTATTGTTACTGCTCATGCTTTTGTTATGATTTTCTTTCTTGTTATGCCTGTAATAATTGGTGGTTTTGGTAACTGACTTGTTCCTCTTATGTTGGGGGCTCCAGATATGGCCTTTCCTCGTATGAATAATATGAGTTTTTGGCTTTTGCCTCCTTCTCTGACTTTACTTTTGTCTTCTGCTGCTGTTGAAAGGGGGGCGGGGACTGGTTGGACGGTTTATCCTCCT…
	OK081461	---------------------------------------------ACTCTTTATTTTCTTTTT-GGTATTTGGTCGGGGTTAGTTGGGACTGGG-T-TGAGTATGCTTATTCGTGCGGAGTTAGGGCAACCGGGA------GCTTTGCTAGGAGATGATCAGCTTTATAATGTTATTGTTACTGCCCATGCTTTTGTTATAATTTTTTTTCTTGTAATGCCTGTGATAATCGGAGGATTTGGTAATTGGCTCGTTCCTCTCATGCTGGGGGCTCCTGATATGGCGTTTCCTCGTATGAATAATATAAGTTTTTGGCTTTTGCCGCCTTCTTTAACTTTGCTTTTGTCTTCTGCCGCTGTTGAGAGAGGGGCCGGGACTGGGTGAACGGTGTATCCTCCT…
	MK047687	------------------------------CATAAAGATATTGGAACTTTGTATTTTTTATTT-GGTATTTGATCTGGTCTTGTTGGGACTGGG-C-TAAGTATGCTTATTCGGGCGGAGTTGGGGCAGCCGGGA------GCTTTGTTAGGGGATGACCAGCTTTATAATGTCATTGTGACTGCTCATGCTTTTGTTATGATTTTTTTTCTTGTTATGCCCGTTATAATTGGGGGATTTGGAAACTGGTTAGTTCCTCTAATGTTAGGGGCTCCAGATATGGCTTTTCCTCGTATAAATAATATAAGGTTTTGGTTGTTACCTCCTTCTTTAACTCTTCTTCTGTCTTCTGCTGCTGTTGAAAGCGGGGCGGGTACTGGGTGGACGGTTTATCCTCCT…
	LC190955	--------------------------------------------GACTTTGTATTTTTTGTTT-GGAATTTGGTCTGGTCTTGTTGGGACTGGT-T-TGAGTATGCTTATTCGGGCAGAGTTAGGTCAGCCCGGG------GCTTTGTTAGGGGATGATCAACTTTACAATGTTATTGTTACTGCTCATGCTTTTGTTATGATTTTTTTTCTTGTTATGCCGGTTATGATTGGGGGGTTCGGGAATTGGTTGGTCCCTTTGATGTTAGGAGCTCCGGATATGGCCTTTCCGCGAATAAATAATATGAGTTTTTGGCTTTTACCTCCTTCTCTGACTCTTTTACTGTCTTCTGCTGCGGTTGAAAGAGGGGCTGGGACTGGTTGAACAGTGTATCCTCCC…
	LC190950	--------------------------------------------GACCTTGTATTTTTTGTTT-GGAATTTGGTCTGGTCTTGTTGGGACTGGT-T-TGAGTATGCTTATCCGGGCAGAGTTGGGTCAACCGGGG------GCTTTGTTGGGGGATGACCAGCTTTATAATGTGATTGTTACTGCTCACGCTTTTGTTATGATTTTTTTTTTAGTCATGCCGGTTATAATTGGGGGGTTTGGAAATTGGCTGGTTCCTTTGATGCTGGGGGCTCCGGACATGGCTTTTCCGCGGATAAACAACATAAGTTTTTGGCTTTTGCCCCCTTCTTTGACTCTTTTACTATCCTCCGCTGCGGTTGAGAGAGGTGCTGGTACTGGTTGGACGGTGTATCCGCCT…
	MN205500	---------------------------------------------ACTCTATACTTTCTTTTT-GGTATTTGGTCTGGTCTTGTTGGGACTGGG-T-TGAGAATACTCATTCGAGCTGAGTTGGGGCAACCTGGG------GCTCTTTTGGGGGACGATCACTTGTATAATGTTATTGTGACGGCGCATGCTTTTGTTATGATTTTCTTCTTGGTTATGCCGGTTATAATTGGGGGGTTTGGTAATTGGCTGGTTCCTCTTATGTTAGGTGCTCCCGATATGGCTTTTCCTCGTATGAATAATATGAGGTTTTGGTTGTTGCCGCCGGCTCTTAGGCTTCTTCTGGGCTCTGCTGCGGTTGAGGGTGGTGTAGGAACTGGTTGGACTGTCTATCCTCCT…
	OP104780	--------------------------------------------CACTCTTTATTTTCTTTTT-GGTATTTGGTCTGGTTTGGTGGGTACTGGG-T-TAAGTATGCTAATCCGAGCTGAATTAGGTCAGCCTGGA------GCTCTTTTAGGTGATGATCATCTATATAATGTCATTGTTACCGCGCATGCTTTTGTTATAATTTTTTTTCTGGTTATGCCAGTTATAATTGGGGGGTTTGGGAATTGATTGGTTCCTTTAATGTTAGGGGCTCCTGACATGGCTTTTCCTCGAATAAACAATATAAGATTTTGATTATTGCCACCGGCTCTGACTCTTCTGTTGGGATCTGCAGCGGTTGAGGGAGGTGTGGGTACTGGTTGGACTGTTTATCCGCCT…
	MH630149	------ATGCGATGAGTTTACTCTACTAATCATAAAGATATTGGTACTCTTTATTTTCTTTTT-GGTATTTGGTCCGGCTTGGTAGGTACTGGA-T-TAAGTATACTAATTCGAGCTGAATTAGGCCAACCTGGT------GCTCTTTTGGGCGATGATCATCTTTATAATGTTATTGTCACTGCACACGCTTTTGTTATAATTTTCTTTTTGGTTATGCCAGTTATGATTGGGGGATTTGGAAACTGGCTTGTTCCTTTAATGTTAGGGGCTCCGGATATGGCTTTTCCTCGTATAAATAATATAAGATTTTGGTTATTGCCGCCGGCTTTGACCCTTCTGTTGGGATCTGCGGCTGTTGAGGGAGGTGTGGGTACTGGTTGGACTGTTTATCCACCT…
	OQ450497	--------------------------------------------CACTCTTTATTTTCTTTTT-GGTATTTGGTCCGGCTTGGTAGGTACTGGG-T-TAAGTATACTAATTCGAGCTGAATTAGGCCAACCTGGT------GCTCTTTTGGGCGATGATCATCTTTATAATGTTATTGTCACTGCACACGCTTTTGTTATAATTTTCTTTTTGGTTATGCCAGTTATAATTGGGGGATTTGGAAACTGGCTTGTTCCTTTAATGTTAGGGGCTCCGGATATGGCTTTTCCTCGTATAAATAATATAAGATTTTGGTTATTGCCGCCGGCTTTGACCCTTCTGTTGGGATCTGCGGCTGTTGAGGGAGGTGTGGGTACTGGTTGGACTGTTTATCCACCT…
	GU392019	------------------------ACAAATCATAAAGATATTGGTACTTTATATTTCCTTTTT-GGTATTTGGTCTGGTTTGGTAGGAACAGGA-C-TCAGAATGTTGATTCGGGCGGAATTGGGGCAGCCGGGA------GCTCTGTTGGGGGATGATCATCTGTATAATGTGATCGTGACCGCGCATGCTTTTGTCATAATTTTTTTTCTTGTCATGCCTGTTATAATTGGTGGTTTTGGAAATTGACTGGTGCCTTTGATGCTCGGGGCCCCTGATATGGCTTTTCCTCGTATAAATAATATGAGTTTCTGATTGCTTCCACCGGCGTTGACTCTTCTACTTGGTTCAGCTGCTGTAGAAGGAGGTGCGGGTACAGGGTGGACGGTTTATCCTCCT…
	KP697723	--------------------------------------------TACGTTGTATTTTCTTTTT-GGGATTTGGTCTGGTTTGGTGGGAACAGGG-C-TTAGTATGTTGATTCGTGCTGAGTTGGGTCAGCCTGGA------GCTCTGTTGGGAGACGATCACCTGTATAATGTTATTGTGACTGCACATGCTTTTGTGATGATTTTTTTTCTTGTTATGCCAGTTATGATTGGTGGTTTTGGAAACTGGTTGGTTCCTCTGATGCTTGGTGCCCCTGATATGGCTTTTCCCCGTATAAATAACATGAGTTTTTGGTTGCTCCCTCCGGCTTTAACTTTGTTGCTTGGATCAGCTGCTGTAGAGGGTGGGGCTGGGACCGGTTGAACGGTGTATCCTCCA…
	OQ322883	--------------------------------------------TACTTTATATTTTCTTTTT-GGTATTTGGTCTGGTTTGGTTGGGACTGGT-C-TTAGTATGTTGATTCGGGCTGAATTGGGCCAACCTGGG------GCCTTATTAGGGGATGATCACTTATATAATGTAATTGTTACTGCCCATGCTTTCGTAATGATTTTTTTTCTTGTTATGCCAGTAATAATTGGTGGGTTTGGTAATTGGTTGGTGCCTCTGATGCTTGGTGCTCCTGATATGGCTTTTCCTCGTATGAATAATATAAGTTTTTGGTTGCTTCCTCCTGCTTTGACTCTGCTTCTTGGTTCTGCTGCGGTTGAGGGGGGTGCTGGTACTGGTTGGACGGTTTATCCACCT…
	KP697722	--------------------------------------------TACTTTATATTTTCTTTTT-GGGATTTGGTCTGGTCTGGTTGGGACGGGG-C-TTAGGATGTTGATTCGGGCGGAATTGGGTCAGCCGGGG------GCCTTATTGGGGGATGATCATTTATATAATGTTATTGTAACTGCGCATGCTTTTGTTATAATTTTTTTTCTTGTAATGCCGGTTATGATTGGTGGGTTTGGTAATTGGCTTGTTCCTTTGATGCTTGGGGCTCCTGATATGGCTTTTCCTCGGATGAATAATATAAGTTTTTGGTTGCTTCCTCCGGCTTTGACTTTGTTGCTTGGGTCTGCTGCCGTGGAGGGTGGGGCGGGTACTGGTTGAACAGTATATCCTCCT…
	KC812600	---------------------------------------------ACTCTTTATTTTCTTTAT-GGTATTTGGTCTGGTTTAGTTGGTACGGGG-T-TGAGTATACTAATTCGGGCTGAGTTAGGGCAGCCGGGG------GCGTTGTTAGGAGATGACCATTTGTATAATGTTATTGTTACGGCTCATGCCTTTGTTATGATTTTCTTTTTAGTAATGCCAGTAATGATTGGTGRTTTTGGAAATTGGCTTGTTCCCTTGATGTTGGGGGCGCCGGATATAGCTTTTCCTCGGATAAATAATATGAGCTTTTGATTGTTGCCTCCCGCCTTGACTTTGCTTCTTGGCTCGGCTGCTGTGGAAGGAGGTGCGGGGACGGGTTGGACGGTCTACCCGCCT…
	MN794606	--------------------------------------------AACTCTTTATTTTCTTTTT-GGTATTTGGTCTGGTTTGGTTGGAACTGGC-T-TAAGAATGCTAATTCGTGCAGAGCTTGGCCAGCCTGGG------GCTCTTTTGGGGGACGATCATTTGTATAATGTGATTGTGACCGCGCATGCCTTTGTTATGATTTTTTTTCTTGTTATACCTGTTATGATTGGGGGGTTTGGGAATTGGCTTGTTCCTTTAATATTGGGGGCTCCTGATATGGCTTTTCCTCGTATAAATAACATAAGTTTTTGGTTGTTACCTCCTGCTCTAACGCTTCTTTTAGGGTCTGCTGCTGTGGAAAGTGGTGCTGGTACTGGTTGAACCGTTTATCCTCCT…
	MK047697	---------------------------------AAAGATATTGGTACTCTTTATTTTCTTTTT-GGGATTTGGTCTGGTTTGGTTGGCACGGGA-C-TTAGGATGCTTATTCGGGCTGAGTTGGGACAGCCTGGG------GCTTTGTTGGGGGATGATCATTTGTATAATGTGATTGTAACGGCTCATGCTTTTGTTATGATTTTTTTCTTAGTTATGCCTGTAATGATTGGTGGTTTTGGAAATTGACTTGTTCCTTTGATGTTGGGGGCTCCGGATATGGCTTTTCCTCGAATGAACAATATGAGTTTTTGGTTGCTGCCCCCTGCTCTAACACTTTTGTTGGGATCGGCTGCAGTGGAAGGGGGTGCAGGAACAGGCTGAACGGTTTATCCGCCT…
	MK047700	---------------------TCTACTAATCATAAAGATATTGGTACTCTTTATTTTCTTTTT-GGCATTTGATCTGGGTTAGTTGGGACAGGA-C-TTAGTATGTTGATCCGGGCTGAGTTGGGTCAGCCGGGG------GCTTTGTTGGGAGATGATCATCTTTATAATGTGATTGTTACAGCTCATGCTTTTGTAATAATCTTTTTCTTGGTTATGCCCGTGATGATTGGTGGTTTTGGGAATTGACTTGTTCCTTTGATGTTGGGGGCTCCGGATATGGCTTTTCCTCGTATGAACAATATAAGTTTCTGGTTGTTGCCTCCTGCTTTGACTTTACTTTTAGGTTCAGCTGCAGTTGAGGGGGGAGCGGGGACGGGTTGGACGGTTTATCCTCCG…
	KR606057	---------------------------------AAAGATATTGGTACTCTTTATTTTCTTTTT-GGTATCTGGTCTGGTTTGGTTGGGACTGGG-T-TGAGCATGTTGATTCGGGCTGAGTTAGGCCAGCCGGGT------GCGTTGTTGGGGGACGATCATCTTTACAATGTTATTGTTACGGCGCATGCTTTTGTAATAATTTTTTTTTTGGTCATGCCAGTGATAATTGGTGGTTTTGGAAATTGGCTTGTCCCTTTAATGTTGGGGGCTCCGGACATGGCTTTCCCGCGCATGAACAACATGAGTTTTTGATTATTACCCCCTGCTTTAACTTTGCTTTTGGGTTCGGCTGCGGTTGAGGGGGGCGCAGGGACGGGCTGGACGGTTTATCCTCCG…
	MK047698	---------------------TCTACTAATCATAAAGACATTGGTACTCTTTATTTTCTTTTT-GGCATTTGGTCTGGTCTGGTTGGAACTGGG-T-TGAGTATGTTGATCCGGGCTGAGTTGGGTCAGCCGGGG------GCGTTATTGGGGGATGATCATCTTTATAACGTTATTGTGACGGCCCATGCTTTTGTAATGATTTTCTTTTTGGTTATGCCGGTAATGATCGGTGGGTTTGGGAACTGGCTTGTTCCTTTAATGTTGGGGGCCCCAGACATGGCTTTCCCGCGTATAAATAATATAAGTTTTTGATTGCTGCCTCCTGCTCTAACTTTGCTTTTAGGGTCGGCTGCGGTTGAGGGGGGTGCAGGAACGGGTTGGACGGTTTATCCTCCA…
	MH235953	--------------------------------------------TACTCTTTATTTTCTTTTT-GGTATTTGATCTGGTTTAGTTGGAACTGGT-T-TAAGTATATTGATTCGTGCTGAGTTGGGGCAACCTGGG------GCCTTGTTGGGGGATGATCATTTGTACAATGTTATTGTCACTGCCCATGCTTTCGTTATAATTTTTTTTTTGGTCATGCCTGTTATAATTGGGGGGTTTGGTAACTGGCTCGTGCCTCTAATGTTAGGTGCTCCGGATATGGCCTTTCCTCGTATAAATAACATGAGGTTTTGGTTGCTGCCTCCTGCTCTAACTCTGCTGTTGGGTTCAGCCGCGGTTGAAGGAGGGGCTGGGACTGGTTGAACAGTTTACCCTCCC…
	MG421531	-----------------------------------------------------TTTTCTTTTT-GGTATTTGGTCTGGTTTAGTTGGGACAGGG-T-TGAGTATGTTGATTCGAGCTGAATTAGGGCAACCTGGA------GCTTTGTTGGGGGATGATCATTTGTACAATGTTATTGTAACAGCTCATGCTTTTGTAATGATTTTTTTCTTGGTGATGCCTGTTATAATTGGTGGGTTTGGAAATTGGCTTGTTCCTTTAATGCTGGGAGCGCCAGATATGGCTTTTCCACGTATAAATAATATGAGTTTTTGGTTGTTGCCGCCTGCTTTGACTTTGCTTTTGGGGTCGGCTGCGGTAGAGGGCGGGGCTGGTACAGGGTGGACAGTTTATCCTCCT…
	MG421934	--------------------------------------------TACTCTTTATTTTCTTTTT-GGTATTTGGTCTGGTTTAGTTGGGACAGGG-T-TAAGGATGTTAATTCGAGCTGAATTAGGTCAGCCTGGA------GCTCTGTTGGGAGATGATCATTTGTATAATGTCATTGTAACAGCTCATGCTTTTGTGATAATTTTTTTTTTGGTGATGCCTGTTATAATTGGTGGGTTTGGAAACTGGCTTGTTCCTCTGATGTTGGGGGCTCCAGATATGGCTTTTCCACGTATAAACAATATGAGTTTTTGGTTGTTGCCCCCTGCTTTGACTTTACTTTTGGGGTCAGCTGCGGTTGAGGGCGGGGCTGGTACGGGGTGGACGGTTTACCCTCCT…
	GU392022	------------------------------CATAAAGATATTGGTACTTTGTATTTTCTTTTT-GGAATTTGATCTGGGTTAGTTGGTACTGGG-T-TAAGAATGTTAATTCGAGCTGAATTAGGGCAACCAGGG------GCTTTGTTAGGTGATGATCATTTGTACAATGTTATTGTAACAGCACATGCTTTTGTCATGATTTTTTTTTTGGTTATGCCGGTTATAATTGGAGGATTTGGAAATTGGCTTGTTCCTTTAATGTTGGGTGCACCAGATATAGCTTTCCCTCGTATAAATAATATGAGTTTTTGGTTGTTGCCTCCTGCTTTAACTTTATTATTGGGATCAGCTGCGGTTGAAGGAGGAGCTGGTACTGGCTGAACAGTGTATCCTCCT…
	OM456696	--------------------------------------------TACTTTGTATTTTCTTTTT-GGAATTTGGTCTGGTTTAGTTGGTACCGGG-C-TGAGGATACTGATTCGAGCTGAGCTGGGGCAGCCCGGG------GCTTTGTTAGGTGATGATCATTTGTATAATGTTATTGTAACAGCGCATGCTTTTGTAATAATTTTTTTTTTGGTTATGCCGGTTATAATTGGGGGTTTTGGAAATTGGCTTGTTCCTTTAATATTGGGAGCGCCAGATATGGCTTTTCCTCGTATAAATAATATAAGTTTTTGGTTGTTGCCTCCTGCTTTAACTTTATTGTTGGGGTCGGCTGCAGTTGAGGGGGGGGCCGGTACTGGTTGGACAGTTTATCCTCCT…
	KP697748	--------------------------------------------TACTTTATATTTTCTTTTT-GGAATTTGATCTGGTTTAGTCGGTACAGGA-C-TGAGGATGTTGATTCGAGCTGAGTTAGGGCAGCCGGGA------GCTTTGTTAGGTGATGATCATTTATATAATGTTATTGTGACAGCGCATGCTTTTGTGATGATTTTTTTTTTAGTTATGCCGGTTATAATCGGGGGGTTTGGAAATTGGCTTGTTCCTTTAATGTTGGGGGCACCAGATATAGCTTTCCCTCGTATAAATAATATAAGTTTTTGGTTGTTGCCTCCTGCTTTAACTTTATTACTAGGGTCAGCTGCAGTTGAGGGGGGAGCTGGTACTGGTTGGACAGTGTATCCTCCT…
	LC625633	--------------------------------------------TACTTTATATTTTCTTTTT-GGAATTTGGTCTGGTTTGGTTGGCACAGGA-C-TGAGGATGTTGATTCGGGCTGAGTTAGGGCAGCCGGGG------GCTCTTCTAGGGGATGATCATTTATATAACGTTATTGTGACAGCGCATGCTTTTGTGATGATTTTTTTTTTAGTTATGCCGGTTATAATTGGGGGGTTTGGAAATTGGCTTGTTCCTTTAATGTTGGGGGCTCCAGATATGGCTTTTCCTCGTATAAATAATATAAGTTTTTGGTTGTTACCTCCTGCTTTAACTTTACTGTTAGGATCAGCTGCAGTTGAAGGAGGGGCCGGTACCGGGTGGACAGTGTATCCTCCT…
	MK047693	---------------------------------AAAGATATTGGTACTCTTTATTTTCTTTTT-GGAATTTGATCTGGTTTGGTTGGGACTGGT-T-TAAGAATGCTTATTCGGGCTGAGCTAGGGCAGCCCGGG------GCTTTGTTAGGAGACGATCATTTGTATAATGTAATTGTAACTGCGCATGCTTTTGTGATAATTTTTTTTTTGGTTATGCCTGTAATAATTGGTGGGTTTGGAAACTGACTTGTTCCTTTAATGTTGGGGGCGCCAGACATGGCTTTTCCTCGTATAAACAATATAAGATTTTGGTTGTTGCCTCCTGCTTTGACTCTACTTTTGGGCTCAGCTGCAGTTGAGGGAGGGGCTGGGACTGGTTGAACGGTTTACCCTCCT…
	MK047694	---------------------------------------ATTGGTACTCTTTATTTTCTTTTT-GGTATTTGATCTGGTCTGGTTGGGACTGGG-T-TGAGAATGTTGATTCGGGCTGAGTTGGGGCAGCCCGGG------GCGTTGTTAGGGGATGATCATTTGTATAATGTGATTGTGACTGCACATGCTTTTGTTATAATTTTTTTTTTAGTTATACCTGTGATGATTGGGGGGTTTGGGAATTGGCTTGTTCCGTTAATGTTGGGGGCGCCAGATATGGCTTTTCCTCGTATAAATAATATAAGGTTTTGGTTGCTCCCTCCTGCTTTGACTTTGCTTTTGGGCTCTGCTGCAGTTGAGGGGGGGGCGGGGACTGGCTGAACGGTTTACCCTCCT…
	FJ839919	------ATGCGGTGGGTTTATTCTACTAATCATAAAGATATTGGTACTCTTTATTTTCTTTTT-GGTATTTGGTCTGGTTTGGTTGGTACTGGA-T-TAAGAATGTTAATTCGGGCTGAGCTAGGGCAGCCTGGG------GCGCTGTTAGGAGATGATCATTTATACAATGTAATTGTGACTGCGCATGCCTTTGTTATGATTTTTTTTTTGGTTATACCTGTGATGATTGGGGGATTTGGAAATTGGCTTGTTCCTTTAATATTAGGAGCTCCAGATATGGCTTTTCCTCGTATGAATAACATAAGATTTTGGTTGCTTCCTCCTGCTTTAACTTTACTTTTGGGGTCAGCTGCAGTTGAGGGGGGAGCTGGGACTGGTTGAACGGTATATCCTCCT…
	MK047696	---------------------------------------ATTGGTACTCTTTATTTTCTTTTT-GGTATTTGGTCTGGTTTGGTTGGTACTGGA-T-TAAGAATGTTAATTCGGGCTGAGCTAGGGCAGCCTGGG------GCGCTGTTAGGAGATGATCATTTATACAATGTAATTGTGACTGCGCATGCCTTTGTTATGATTTTTTTTTTGGTTATACCTGTGATGATTGGGGGATTTGGAAATTGGCTTGTTCCTTTAATATTAGGAGCTCCAGATATGGCTTTTCCTCGTATGAATAACATAAGATTTTGGTTGCTTCCTCCTGCTTTAACTTTACTTTTGGGGTCAGCTGCAGTTGAGGGGGGAGCTGGGACTGGTTGAACGGTATATCCTCCT…
	MW021815	--------------------------------------------AACTCTTTATTTTCTTTTT-GGTATTTGGTCTGGTTTAGTTGGGACAGGG-T-TGAGTATGTTAATTCGGGCTGAGCTAGGACAGCCTGGT------GCTTTGTTAGGAGATGACCATCTTTATAATGTCATTGTGACGGCCCATGCTTTCGTTATAATTTTTTTTCTTGTAATGCCGGTTATGATTGGGGGATTTGGAAACTGATTAGTGCCGCTAATGTTAGGCGCCCCTGACATAGCATTTCCTCGTATAAATAATATAAGTTTTTGATTGTTGCCCCCTGCTTTAACTTTGTTGTTAGGTTCTGCTGCTGTTGAGGGGGGGGTTGGTACTGGATGAACAGTTTATCCTCCT…
	OP104818	--------------------------------------------GACTCTTTATTTTCTTTTT-GGTATTTGGTCGGGCCTTGTTGGTACTGGT-T-TAAGGATGTTGATTCGGGCTGAGTTGGGGCAGCCTGGG------GCTCTTCTTGGAGATGACCAGCTTTATAATGTTATTGTAACTGCTCATGCCTTTGTAATGATTTTCTTTTTGGTGATGCCCGTGATAATTGGGGGGTTTGGGAATTGGTTGGTTCCGCTTATGTTAGGGGCACCTGATATGGCTTTTCCTCGTATGAATAATATGAGATTTTGATTACTCCCTCCCTCCTTAACTTTGTTGCTTTCTTCTGCGGCTGTGGAAAGTGGGGCGGGGACTGGGTGAACTGTGTACCCCCCC…
	LC190937	--------------------------------------------GACTCTTTATTTTCTTTTT-GGTATTTGGTCGGGTCTTGTTGGCACTGGT-T-TAAGGATGCTGATTCGGGCTGAATTGGGGCAGCCTGGG------GCTCTTCTTGGGGATGATCAGCTTTATAACGTTATTGTGACTGCTCATGCTTTTGTAATAATTTTTTTTTTGGTGATGCCTGTAATAATTGGCGGGTTTGGTAATTGATTAGTTCCGCTTATGTTAGGGGCACCTGATATGGCTTTTCCTCGTATAAATAATATAAGATTTTGATTGCTCCCCCCTTCCCTAACTTTGTTGCTTTCTTCTGCGGCTGTGGAAAGTGGGGCGGGTACTGGGTGAACTGTTTACCCCCCA…
	AJ436941	-------------------------------------------------------------------------TCAGGTCTTGTAGGTACGGGG-T-TAAGTATGTTAATTCGTGCTGAATTAGGTCAACCGGGT------GCTCTTCTTGGGGATGATCATCTTTACAACGTTATTGTAACAGCACATGCTTTTGTAATAATTTTCTTTTTAGTTATGCCAGTGATAATTGGAGGTTTTGGAAATTGGCTTGTTCCTCTAATACTAGGTGCTCCTGATATGGCTTTTCCTCGAATAAACAATATAAGTTTTTGATTATTACCTCCAGCATTAACACTATTGTTGAGTTCTGCTGCCGTCGAGGGCGGGGCGGGAACTGGTTGAACGGTTTATCCTCCT…
	OK081403	---------------------------------------------------------------------TTGGTCAGGGTTTATTGGGACTGGC-C-TTAGAATATTGATTCGTGCTGAGTTGGGTCANCCNGGG------TCTTTGCTTGGTGATGATCATTTATACAATGTTATTGTGACTGCCCATGCTTTTATTATGATTTTTTTTATGGTTATGCCTGTTATAATTGGAGGTTTTGGTAATTGGCTTGTTCCTTTAATGTTGGGCGTACCTGATATGGCTTTTCCTCGAATAAATAATATAAGTTTTTGACTTCTTCCTCCTTCTTTGGCACTTCTTTTGGGGTCTGCTTTTGTTGAGGGAGGGGTAGGGACTGGGTGAACTGTTTATCCTCCT…
	MN794600	----------------------------------------------CTTTATATTTTTTATTT-GGAATTTGATCGGGTCTTGTTGGTACTGGT-C-TTAGAATGTTAATTCGTGCTGAGTTAGGTCAGCCAGGG------GCTCTCTTGGGAGATGATCATTTATATAATGTTATTGTGACCGCTCATGCTTTTGTAATAATTTTTTTTTTAGTCATACCTGTGATAATTGGGGGGTTTGGAAATTGATTAGTTCCTCTAATGTTGGGGGCTCCCGATATGGCTTTTCCTCGAATAAATAATATGAGTTTCTGGTTGCTTCCACCATCCCTAATACTACTATTAGGGTCTGCAAGTGTAGAAAGTGGAGTAGGAACTGGATGAACGGTTTATCCTCCT…
	OK081533	--------------------------------------------AACTCTTTATTTCTTGTTT-GGTATTTGGTCTGGATTGGTTGGGACGGGC-C-TTAGTATGCTAATTCGGGCGGAGTTAGGGCAACCTGGG------GCGCTTTTAGGGGATGATCACTTGTATAATGTCATTGTGACGGCGCATGCTTTTGTTATGATCTTTTTTTTGGTTATGCCGGTAATGATTGGGGGGTTCGGGAACTGGTTGGTTCCCTTGATGTTGGGGGCGCCTGACATGGCTTTTCCTCGTATAAACAATATGAGGTTTTGGTTGCTCCCACCTGCTTTGACCCTGCTTCTGGGGTCGGCCGCTGTTGAGGGGGGTGTTGGGACTGGTTGAACGGTTTATCCTCCT…
	KU197840	----------------------------------------------------------TTTTT-GGTATTTGATCTGGGCTTGTAGGGACGGGG-T-TGAGTATGCTTATTCGTGCTGAGTTGGGGCAGCCTGGT------GCGCTCCTTGGGGATGATCATCTTTATAATGTTATTGTGACGGCGCATGCTTTTGTTATAATTTTTTTCTTAGTTATGCCAGTGATGATTGGAGGTTTTGGAAATTGGCTTGTTCCTTTAATACTAGGAGCACCGGATATGGCTTTCCCTCGTATAAATAATATGAGTTTTTGGTTATTGCCCCCTGCGTTAACTTTATTATTAGGTTCGGCTGCGGTAGAGGGTGGGGCGGGTACTGGTTGGACAGTATATCCTCCT…
	OK081325	--------------------------------------------TACTCTTTATTTTTTGTTT-GGGATTGGATCTGGTATGGTAGGAACAGGT-T-TGAGTATGCTTATTCGGGCTGAGCTTGGGCAACCTGGA------GCTCTTTTGGGAGATGATCATTTGTATAATGTAATTGTAACTGCGCATGCTTTTGTTATAATTTTTTTTCTTGTTATGCCGGTTATGATTGGGGGGTTTGGGAATTGATTGGTTCCTTTGATGTTAGGTGCCCCTGATATGGCTTTTCCTCGCATAAATAATATGAGGTTTTGGTTGCTTCCTCCTGCTTTGACTTTATTGTTAGGCTCTGCTGCCGTAGAGGGTGGGGCTGGAACGGGTTGGACGGTTTATCCTCCT…
	MN794630	--------------------------------------------TACTTTGTATTTTTTATTT-GGAATTTGATCAGGGTTGGTAGGTACTGGA-T-TGAGAATGCTTATTCGAATGGAGTTAGGTCAACCTGGA------GCTTTATTAGGGGATGATCATTTATATAATGTTATTGTTACAGCGCATGCTTTCGTTATAATTTTTTTTCTTGTAATGCCTGTTATGATTGGTGGTTTCGGAAATTGATTGGTACCTTTGATGTTGGGGGCTCCTGATATGGCTTTTCCGCGTATAAATAATATGAGGTTTTGGTTATTGCCCCCTTCTTTAACTCTTCTTTTGGGTTCTGGCGCGGTGGAGAGTGGTGTTGGAACGGGTTGAACGGTTTATCCTCCT…
	OQ322915	--------------------------------------------GACATTGTATTTTTTGTTT-GGTATTTGGTCTGGTCTTGTTGGTACGGGA-T-TAAGAATACTTATTCGTGCTGAGTTAGGGCAGCCTGGG------GCGCTTTTGGGAGACGATCATTTGTATAATGTTATTGTTACTGCTCATGCTTTTGTCATGATTTTTTTTTTGGTTATGCCAGTTATAATTGGTGGGTTTGGAAACTGATTAGTTCCTCTTATGTTGGGGGCTCCTGATATGGCTTTTCCTCGTATAAATAATATGAGATTTTGGTTACTTCCCCCTTCTTTGACTTTATTACTTGGGTCGGCGGCTGTTGAAGGGGGTGCCGGTACTGGTTGGACTGTATACCCGCCT…
	KU905808	---------------------------------------------ACATTGTATTTTTTATTT-GGTATTTGGTCTGGGCTTGTTGGAACAGGT-T-TGAGGATGCTTATTCGTGCGGAGTTGGGACAGCCGGGG------GCACTTTTGGGAGATGATCATTTGTATAATGTTATTGTGACGGCCCATGCGTTTGTTATAATTTTTTTTTTAGTTATGCCGGTTATAATTGGTGGGTTTGGGAACTGGTTGGTTCCTCTTATGCTTGGGGCTCCTGATATGGCTTTTCCTCGTATAAATAATATAAGGTTTTGGTTGCTTCCGCCTTCTCTAACTTTGTTGTTGGGGTCTGCGGCTGTTGAGGGGGGTGCTGGAACAGGTTGAACTGTGTATCCGCCT…
	KP682158	--------------------------------------------TACTCTTTACTTTCTTTTT-GGAATTTGGGCTGGTTTAGTTGGGACTGGT-C-TTAGTATGTTAATTCGTGCAGAGCTTGGGCAACCTGGG------GCTTTATTAGGCGATGATCACTTGTATAATGTTATTGTAACTGCTCATGCTTTTGTAATGATTTTTTTTTTAGTTATGCCTGTTATAATTGGTGGTTTTGGTAACTGGTTGGTTCCTTTAATGTTAGGGGCACCGGATATAGCATTTCCTCGTATAAATAATATAAGTTTTTGATTACTTCCACCTTCTTTAACATTATTGTTAGGGTCTGCGGCGGTTGAGGGGGGGGCTGGTACTGGTTGAACGGTATATCCTCCT…
	KP682071	--------------------------------------------TACTCTTTATTTTCTTTTT-GGTATTTGAGCTGGTTTAGTTGGGACTGGT-C-TTAGCATGTTAATTCGTGCGGAGCTTGGCCAGCCCGGA------GCATTGTTAGGTGATGATCACTTATATAATGTGATTGTGACTGCGCATGCTTTCGTGATAATTTTTTTTTTAGTCATGCCTGTAATGATCGGTGGTTTTGGTAATTGGTTAGTTCCTTTAATGTTGGGGGCGCCGGACATGGCATTTCCTCGTATAAATAATATAAGTTTTTGGTTACTTCCACCATCTTTAACGTTGTTACTAGGATCTGCAGCGGTTGAGGGGGGAGCTGGTACTGGTTGAACGGTATACCCTCCC…
	OR883927	--------------------------------------------TACTTTATATTTTCTTTTT-GGAATTTGGTCTGGTCTTGTGGGAACAGGA-C-TAAGAATATTGATTCGTGCAGAGCTTGGTCAACCAGGG------GCACTTCTTGGTGATGATCATTTGTATAACGTTATTGTAACGGCGCATGCCTTTGTTATGATTTTTTTTTTAGTTATACCAGTGATAATTGGAGGTTTTGGAAATTGATTAGTTCCTTTGATGCTTGGTGCACCAGACATGGCTTTCCCTCGAATGAATAATATAAGTTTTTGACTTTTGCCACCGTCATTAACGCTTCTTTTAGGTTCTGCTGCTGTAGAAGGCGGTGCAGGGACAGGATGAACAGTTTACCCCCCA…
	JN234382	------ATGCGGTGGGTTTATTCTACTAATCATAAAGATATTGGTACTTTGTATTTTCTTTTT-GGCATTTGGTCTGGTCTTGTAGGAACAGGT-T-TAAGTATATTAATTCGTGCGGAGTTGGGGCAGCCGGGG------GCACTTCTTGGAGATGACCACTTATATAATGTAATTGTAACAGCTCATGCTTTTGTTATAATTTTTTTTCTAGTTATGCCGGTTATAATTGGGGGCTTTGGGAACTGGTTGGTTCCTTTGATGCTTGGTGCACCGGATATGGCCTTTCCTCGTATAAATAATATAAGCTTTTGGCTCTTGCCTCCTTCATTAACTCTGTTAYTAGGCTCTGCTGCTGTGGAAGGCGGTGCTGGTACAGGGTGAACGGTGTACCCCCCT…
	LC625644	--------------------------------------------TACTTTGTATTTTCTTTTT-GGCATTTGGTCTGGTCTTGTAGGAACAGGT-T-TAAGTATATTAATTCGTGCGGAGTTGGGGCAGCCGGGG------GCACTTCTTGGAGATGACCACTTATATAATGTAATTGTAACAGCTCATGCTTTTGTTATAATTTTTTTTCTAGTTATGCCGGTTATAATTGGGGGCTTTGGGAACTGGTTGGTTCCTTTGATGCTTGGTGCACCGGATATGGCCTTTCCTCGTATAAATAATATAAGCTTTTGGCTCTTGCCTCCTTCATTAACTCTGTTGTTAGGCTCTGCTGCTGTGGAAGGCGGTGCTGGTACAGGGTGAACGGTGTACCCCCCT…
	MN205503	---------------------------------------------ACTTTATATTTTCTTTTT-GGTATTTGATCAGGTTTAGTTGGAACTGGA-T-TAAGTATGCTTATTCGAGTTGAACTTGGTCAACCAGGA------TCTTTGTTAGGAGATGATCATTTGTATAATGTTATTGTTACTGCTCATGCTTTTGTTATAATTTTTTTTTTAGTTATGCCTGTAATAATTGGTGGTTTTGGAAATTGATTGATTCCTCTTATGTTGGGAGCTCCTGACATAGCTTTTCCTCGAATAAATAATATGAGTTTTTGGCTTTTACCTCCTGCTTTAACATTATTATTGGGTTCGGCTGCGGTTGAAGGTGGAGCAGGAACTGGATGAACAGTTTATCCTCCT…
	GU227124	--------------------------------TAAAGATATTGGTACTCTTTATTTTCTTTTT-GGTATTTGGTCTGGTTTAGTCGGGACAGGG-C-TGAGTATGTTAATTCGGGCGGAGTTAGGGCAGCCGGGT------GCTTTGCTGGGGGATGATCATTTGTATAATGTTATTGTTACGGCCCATGCTTTTGTTATAATTTTTTTCTTAGTAATGCCGGTAATAATTGGGGGGTTCGGGAATTGATTAGTTCCTCTTATGCTGGGGGCTCCTGATATGGCGTTTCCTCGTATAAATAATATGAGTTTTTGGTTGTTGCCCCCGGCTTTGACTCTTTTGTTAGGATCTGCGGCGGTTGAAGGAGGGGCGGGGACGGGTTGGACGGTCTATCCCCCT…
	MK047688	---------------------------------------------ACTTTATATTTTTTGTTT-GGTATTTGGTCAGGATTAGTTGGTACTGGC-T-TAAGTATACTTATTCGGGCTGAGCTTGGACAGCCTGGT------GCTTTACTTGGGGATGATCATTTGTATAATGTGATTGTTACCGCACACGCCTTTGTAATAATTTTTTTTTTAGTAATGCCTGTAATAATTGGTGGTTTTGGAAATTGATTAGTTCCTTTAATGCTTGGAGCTCCGGATATGGCATTTCCTCGTATAAATAACATAAGTTTTTGATTGTTGCCACCTTCTTTAACTCTTCTTTTAAGGTCAGCTGCTGTGGAAGGAGGTGCGGGGACGGGATGGACGGTTTATCCTCCT…
	KU197785	--------------------------------------------TACTTTGTATTTTTTATTC-GGTATTTGGTCGGGTCTCGTAGGTACTGGC-C-TGAGTATGTTGATTCGTGCAGAGCTTGGACAGCCGGGT------GCTTTGCTTGGAGATGATCATCTTTATAATGTTATTGTAACTGCTCACGCTTTTGTAATAATTTTTTTTTTAGTCATGCCTGTTATAATTGGGGGATTTGGTAATTGACTTGTTCCTTTGATGCTTGGTGCTCCGGATATGGCTTTTCCTCGTATAAATAATATAAGTTTCTGGTTACTTCCCCCATCTTTAACTCTTCTCTTAAGTTCAGCGGCGGTTGAAGGAGGAGCTGGTACTGGTTGGACAGTGTATCCGCCT…
	KU197799	--------------------------------------------TACTTTATATTTTTTGTTT-GGTATTTGGTCTGGTCTTGTGGGTACTGGT-T-TAAGTATGTTAATTCGTGCAGAGCTTGGGCAACCTGGT------GCTTTGCTTGGAGATGATCATTTGTACAATGTTATTGTAACTGCACATGCTTTTGTTATAATTTTCTTTTTAGTGATACCAGTTATGATTGGGGGGTTTGGAAATTGACTAGTTCCTCTTATACTTGGTGCTCCGGATATGGCTTTTCCTCGGATAAATAACATAAGTTTTTGGTTACTTCCTCCTTCTTTAACTCTTCTTTTAAGGTCAGCAGCGGTAGAAGGTGGTGCGGGCACGGGCTGGACTGTTTACCCCCCT…
	LC625637	--------------------------------------------TACTCTCTATTTTTTGTTT-GGAATTTGGTCTGGTTTAGTTGGAACTGGG-T-TGAGTATATTGATTCGTGCTGAGTTAGGGCAGCCGGGG------GCGCTTTTAGGGGATGATCATTTGTATAATGTTATTGTTACTGCGCATGCTTTTGTTATGATTTTTTTTTTGGTTATGCCAGTGATGATTGGTGGTTTTGGTAATTGGTTGGTTCCTCTGATGCTGGGGGCGCCGGATATGGCTTTTCCTCGGATAAATAATATGAGGTTTTGGTTGTTGCCGCCAGCTTTAACTTTGTTGTTAGGATCTGCTGCTGTGGAAGGAGGAGCAGGGACTGGGTGGACTGTATACCCCCCT…
	MN794622	----------------------------------------------CGTTGTATTTTCTTTTT-GGTATTTGGTCAGGTTTAGTTGGTACTGGT-C-TTAGTATGTTGATTCGGGCAGAATTAGGGCAACCTGGT------GCATTGTTAGGTGATGACCATTTATACAATGTTATTGTGACTGCACATGCTTTTGTGATAATTTTTTTTCTTGTTATGCCTGTTATAATTGGTGGTTTTGGAAACTGGTTAGTGCCTTTAATGTTAGGCGCTCCAGATATAGCATTTCCTCGAATGAACAATATAAGTTTTTGGTTACTTCCTCCTTCTTTAACTCTTTTGTTAGGGTCTGCTGCTGTGGAGGGGGGTGCAGGAACAGGATGAACTGTTTATCCTCCT…
	KU197743	--------------------------------------------AACCTTATATTTTCTTTTT-GGGATTTGGTCTGGGTTAGTTGGGACTGGC-C-TAAGGATATTGATTCGTGCGGAGTTGGGGCAGCCTGGG------GCATTGTTAGGAGATGATCATTTATATAATGTGATTGTTACAGCACACGCTTTTGTGATAATTTTTTTTTTAGTTATGCCAGTAATGATTGGGGGATTTGGCAATTGGTTAGTCCCTCTTATGTTGGGGGCACCTGATATGGCTTTTCCTCGTATAAACAATATAAGTTTTTGGCTTCTGCCTCCGGCCCTGACTTTGTTGTTGGGTTCGGCGGCTGTTGAGGGTGGGGCAGGGACGGGTTGGACGGTGTATCCTCCT…
	OQ450482	--------------------------------------------AACTTTGTATTTTCTCTTT-GGTATTTGGTCTGGCTTGGTTGGGACTGGT-T-TAAGAATGTTGATTCGTGCAGAGTTGGGGCAGCCTGGG------GCGTTATTAGGGGACGATCACTTGTATAATGTGATTGTTACGGCGCATGCTTTTGTAATAATTTTTTTTTTAGTTATGCCGGTGATAATTGGGGGATTTGGGAATTGGCTTGTTCCCCTGATGTTGGGGGCGCCTGATATGGCTTTTCCTCGTATAAACAATATAAGTTTTTGGCTTTTACCTCCGGCTTTAACTTTGCTCTTAGGTTCAGCGGCTGTTGAGGGGGGAGCGGGTACTGGTTGAACCGTATATCCTCCT…
	OK081810	--------------------------------------------TACTTTATATTTTCTTTTT-GGTATTTGGTCTGGTCTTGTAGGTACGGGA-C-TTAGAATGTTGATTCGTGCTGAGCTTGGTCAACCAGGG------GCTCTTCTCGGCGACGATCATTTGTATAATGTTATTGTGACTGCTCATGCTTTTGTTATGATTTTTTTTTTGGTTATGCCTGTTATAATTGGTGGATTTGGTAATTGACTTGTGCCTTTGATGTTAGGTGCGCCTGACATGGCTTTTCCTCGTATAAATAATATAAGTTTCTGGTTGTTACCTCCTTCTTTGACTCTTTTGCTGGGCTCTGCAGCTGTTGAAGGTGGTGCAGGTACGGGGTGGACTGTTTATCCTCCT…
	OK081345	--------------------------------------------TACTTTGTATTTTCTTTTT-GGTATTTGGTCAGGTCTTGTAGGTACGGGG-C-TTAGAATGTTAATTCGGGCTGAGCTTGGGCAGCCTGGG------GCGCTTTTAGGTGACGATCATTTATATAATGTGATTGTTACGGCACATGCGTTTGTAATGATTTTTTTCTTGGTTATACCAGTGATAATTGGTGGTTTTGGTAACTGGTTGGTTCCTTTGATGCTTGGGGCCCCTGATATGGCATTTCCTCGAATAAATAATATAAGTTTTTGGTTATTGCCTCCTTCTTTAACACTTTTATTAGGGTCGGCTGCTGTGGAGGGGGGTGCAGGAACAGGGTGGACTGTTTATCCTCCT…
	GU392015	------------------------------CATAAAGATATTGGTACTTTATATTTTCTTTTT-GGTATTTGGTCTGGCCTTGTGGGTACTGGT-C-TTAGAATGTTGATTCGTGCTGAGTTGGGACAGCCCGGG------GCGTTGCTTGGTGATGATCATTTGTATAATGTGATTGTTACGGCTCACGCCTTTGTTATAATTTTTTTTTTAGTAATGCCCGTTATAATTGGCGGTTTTGGTAATTGGTTAGTTCCTTTAATGCTAGGGGCTCCGGATATGGCTTTTCCTCGGATAAACAATATAAGATTTTGATTGTTACCTCCTTCTTTAACCCTTTTGTTGGGTTCGGCTGCTGTGGAGGGGGGTGCAGGTACGGGTTGAACTGTCTATCCTCCT…
	OK081426	--------------------------------------------TACTTTGTATTTTCTTTTT-GGTATTTGGTCTGGTCTTGTTGGCACTGGT-T-TAAGTATGTTGATTCGTGCAGAGTTAGGGCAGCCTGGT------GCGCTGCTTGGTGATGATCATTTGTATAACGTTATTGTGACAGCTCATGCGTTTGTTATAATTTTTTTTTTAGTTATGCCTGTTATAATTGGTGGTTTTGGAAATTGACTGGTACCTTTAATATTAGGCGCACCTGATATGGCTTTTCCTCGTATAAATAATATGAGTTTTTGGTTGTTGCCGCCTTCTTTAACTCTTTTATTAGGGTCAGCTGCTGTTGAAGGGGGTGCTGGTACGGGTTGGACAGTTTATCCTCCT…
	KP697776	--------------------------------------------GACTTTGTATTTTCTTTTT-GGTATTTGGTCTGGTCTTGTTGGCACTGGT-C-TTAGAATGTTAATTCGTGCCGAGCTGGGTCAGCCGGGG------GCTCTCTTGGGTGATGATCATTTATATAATGTAATTGTTACAGCCCACGCTTTTGTAATGATTTTTTTTTTAGTTATACCAGTTATAATTGGTGGTTTTGGTAATTGATTGGTTCCTTTGATGCTAGGGGCCCCAGACATGGCGTTTCCTCGTATAAATAATATAAGTTTTTGGTTGTTGCCCCCTTCTTTAACTCTTTTGTTAGGTTCTGCTGCTGTAGAGGGTGGTGCTGGTACTGGGTGAACGGTTTACCCTCCT…
	LC625646	--------------------------------------------TACTCTTTATTTTCTTTTT-GGAATTTGGTCTGGTCTTGTTGGGACAGGT-C-TTAGAATGTTAATTCGTGCAGAGTTAGGTCAGCCAGGG------GCTTTGCTTGGTGATGATCATTTATATAATGTAATTGTTACAGCCCATGCTTTTGTAATGATTTTTTTTTTAGTAATGCCTGTTATAATTGGTGGTTTTGGTAATTGGCTTGTGCCTCTTATGTTAGGCGCTCCAGATATGGCTTTTCCTCGAATAAATAATATAAGTTTTTGGTTGTTGCCTCCCTCGCTCACCCTCTTATTAGGCTCTGCGGCTGTTGAGGGTGGTGCTGGTACCGGGTGGACGGTCTATCCTCCG…
	OQ075704	--------------------------------------------TACTCTTTATTTTATTTTT-GGTATTTGGTCAGGTCTTGTAGGAACAGGA-T-TAAGAATGTTGATTCGTGCTGAGCTTGGGCAGCCTGGT------GCTCTTCTTGGAGATGATCATTTGTATAATGTTATTGTTACTGCCCACGCTTTTGTTATGATTTTTTTTTTGGTTATACCGGTTATAATTGGCGGGTTTGGTAATTGATTGGTTCCTTTAATGTTAGGTGCGCCTGATATGGCTTTTCCTCGTATAAATAATATAAGGTTTTGGTTACTACCTTCTTCTCTAACTCTTTTATTAGGTTCTGCTGCTGTTGAGGGAGGTGCAGGCACTGGTTGGACTGTATATCCTCCA…
	KU197811	--------------------------------------------TACTTTGTATTTTCTTTTT-GGAATTTGATCAGGGCTTGTGGGAACAGGT-T-TGAGTATATTAATTCGAGCTGAATTGGGGCAACCAGGG------GCTCTTCTTGGTGATGATCATTTGTATAATGTTATTGTGACTGCGCATGCTTTTGTTATAATTTTTTTCTTGGTGATGCCTGTTATAATTGGAGGGTTTGGTAATTGGCTAGTCCCTTTAATGCTGGGTGCACCTGATATGGCTTTTCCTCGTATAAATAATATAAGATTCTGATTGCTGCCTCCTTCGTTGACTTTATTGTTAGGTTCTGCTGCGGTAGAAGGTGGTGCTGGCACTGGTTGGACTGTTTATCCTCCG…
	MG423559	--------------------------------------------TACATTGTATTTTCTTTTT-GGAATTTGGTCTGGTCTTGTAGGAACGGGG-T-TGAGTATGTTGATCCGAGCTGAGCTTGGGCAGCCTGGG------GCCCTTCTTGGAGATGACCATTTGTATAATGTTATTGTCACAGCGCATGCTTTTGTTATAATTTTTTTTCTTGTTATGCCGGTTATAATTGGGGGCTTTGGAAATTGGCTAGTTCCTTTAATACTTGGTGCTCCAGACATGGCTTTTCCACGTATAAATAATATAAGGTTTTGGCTTTTACCTCCTTCCCTTACTCTTTTGCTTGGGTCTGCAGCCGTAGAAGGCGGTGCTGGTACAGGTTGGACGGTTTACCCTCCT…
	KU197804	--------------------------------------------TACTTTGTATTTTCTTTTT-GGAATTTGGTCTGGGCTTGTGGGAACTGGT-T-TAAGAATATTAATTCGTGCTGAGCTGGGGCAACCTGGG------GCTCTTTTAGGCGATGATCATTTGTATAACGTTATTGTAACAGCTCATGCTTTTGTTATGATTTTTTTCTTGGTTATGCCTGTAATAATTGGTGGTTTTGGAAATTGGTTAGTTCCTTTGATGCTTGGGGCTCCGGATATGGCTTTTCCTCGAATAAATAACATGAGATTTTGGTTGTTGCCACCTTCATTGACTCTTTTGTTGGGCTCTGCTGCTGTAGAAGGAGGTGCAGGAACTGGATGGACTGTTTATCCCCCT…
	OQ075675	--------------------------------------------TACTTTGTATTTTCTTTTT-GGTATTTGGTCTGGGCTTGTGGGGACCGGT-T-TGAGAATGTTAATTCGTGCTGAACTTGGGCAACCTGGG------GCTCTTTTAGGCGATGATCATTTGTATAACGTTATTGTAACAGCCCATGCTTTCGTTATAATTTTTTTTTTGGTCATGCCTGTAATAATTGGTGGTTTTGGAAATTGATTAGTTCCCTTGATGCTTGGAGCTCCGGACATGGCTTTTCCTCGAATAAATAATATGAGATTTTGGTTGTTACCGCCTTCATTAACTCTTTTGTTAGGTTCTGCTGCTGTAGAAGGAGGTGCTGGGACTGGTTGAACTGTTTATCCTCCT…
	KU197822	--------------------------------------------AACATTGTATTTTCTTTTT-GGTATTTGGTCTGGTTTGGTAGGAACTGGT-T-TAAGTATGTTGATTCGTGCAGAGCTTGGCCAGCCTGGG------GCGCTTCTTGGTGATGATCATTTGTATAACGTTATTGTAACCGCGCATGCGTTTGTAATAATTTTTTTTCTTGTGATGCCGGTGATAATTGGGGGTTTTGGGAATTGGTTAGTGCCCTTAATGCTTGGGGCTCCTGACATGGCGTTTCCTCGGATGAATAACATAAGATTTTGGCTTTTGCCCCCTTCGTTAACTCTCTTGTTAGGTTCTGCTGCGGTAGAAGGAGGTGCTGGAACGGGGTGAACGGTTTACCCGCCT…
	OM456685	--------------------------------------------TACTTTGTATTTTCTTTTT-GGAATTTGGTCTGGGCTTGTGGGGACTGGT-T-TGAGTATGTTGATCCGGGCAGAGCTCGGGCAACCGGGG------GCGCTTCTTGGCGATGATCATTTGTACAACGTTATTGTGACAGCGCATGCTTTTGTAATGATTTTTTTTCTTGTGATACCAGTCATGATTGGTGGTTTCGGGAATTGGTTGGTTCCTTTGATGCTTGGGGCGCCAGACATGGCTTTCCCGCGTATAAATAACATAAGATTTTGGCTTTTACCCCCTTCGTTAACTCTCTTGTTGGGGTCTGCTGCTGTAGAAGGAGGTGCTGGGACAGGTTGGACGGTTTATCCTCCT…
	OK081389	--------------------------------------------TACTTTGTATTTTCTTTTT-GGTATTTGGTCTGGTCTTGTTGGTACGGGT-C-TTAGTATATTAATTCGTGCGGAACTTGGGCAACCGGGT------GCATTACTTGGTGATGATCATTTATATAATGTTATTGTTACTGCTCATGCGTTTGTTATAATTTTTTTTTTAGTCATGCCTGTAATAATTGGTGGGTTTGGAAATTGACTTGTTCCTTTAATGTTAGGGGCTCCTGATATAGCTTTCCCTCGAATAAATAATATAAGTTTTTGGTTATTACCACCTTCTTTAACACTTTTATTAGGGTCTGCAGCAGTTGAGGGTGGTGCGGGAACAGGATGAACTGTCTATCCTCCT…
	OK081721	--------------------------------------------AACTTTATATTTTCTTTTT-GGTATTTGATCGGGTTTAGTTGGTACGGGT-C-TTAGTATGTTGATTCGTGCGGAGCTTGGACAACCGGGT------GCCTTGCTTGGTGATGATCATTTGTACAATGTTATTGTTACTGCTCATGCGTTTGTTATAATTTTCTTTTTAGTTATGCCTGTGATAATTGGTGGGTTTGGAAATTGACTTGTTCCTTTAATGTTAGGGGCTCCTGATATAGCTTTTCCTCGAATAAATAATATAAGTTTTTGGCTGTTACCGCCTTCTCTAACACTTTTGTTAGGGTCTGCTGCTGTTGAAGGCGGTGCAGGAACTGGATGAACTGTATATCCTCCT…
	MN205495	---------------------------------------------------------TTTTTT-GGGGTTTGGTCTGGTCTTGTTGGGACTTCT-T-TGAGTTTATTAATTCGTGCTGAGTTGGGTCAGCCGGGC------TCTTTGTTAGGTGATGATCATTTATATAATGTTATTGTTACAGCGCATGCTTTTGTTATGATTTTTTTTCTTGTTATGCCTGTGATGATTGGGGGGTTTGGGAACTGGCTTGTCCCCCTGATGTTGGGGGCTCCTGATATGGCTTTCCCTCGTATGAATAATATGAGTTTTTGATTATTACCTCCCTCTTTGGTTCTTTTGTTGACCTCTGGCGCTGTGGAGAGCGGGGTTGGTACTGGTTGGACGGTTTATCCTCCT…
	MN794714	----------------------------------------------CTTTATATTTTTTATTT-GGGATTTGATCTGGTTTAGTGGGGACTGGT-T-TGAGTATGCTTATTCGTGCTGAGTTAGGGCAACCTGGA------GCTTTACTAGGCGATGATCATCTATATAATGTAATTGTTACTGCACATGCTTTTGTTATAATTTTTTTTTTAGTCATGCCTGTTATAATTGGGGGGTTTGGTAATTGGCTTGTTCCTTTAATGTTGGGGGCTCCAGATATAGCTTTTCCTCGTATAAATAATATAAGATTTTGACTTCTTCCTCCTTCTCTTGTTTTGTTGTTGAGGTCTGCTGCTGTCGAGGGAGGTGTGGGGACTGGTTGAACTGTTTATCCTCCG…
	KP697726	--------------------------------------------TACTTTATATTTTTTATTT-GGAATTTGATCGGGTCTCGTAGGTACTGGG-C-TAAGATTATTGATTCGTGCGGAGTTAGGGCAGCCCGGG------GCCTTACTAGGAGATGATCATTTATATAATGTAATTGTAACGGCGCATGCTTTTGTAATAATTTTTTTTTTAGTTATGCCCGTAATGATTGGGGGATTTGGAAACTGGTTGGTTCCTTTAATACTAGGGGCTCCGGATATGGCTTTTCCTCGTATAAATAATATAAGGTTTTGGCTGTTACCACCCTCTTTAACATTATTGTTGGGGTCTGCGGCGGTAGAAAGGGGGGCTGGAACTGGGTGAACTGTTTATCCGCCT…
	GU227120	-----------------------------------------------------------GTTT--GGATTTGGTCAGGTCTTGTAGGTACTGGA-C-TAAGATTATTGATTCGTGCAGAGTTAGGGCAGCCTGGG------GCTTTGTTGGGGGACGATCATTTGTATAATGTAATCGTAACGGCCCATGCTTTTGTAATGATTTTTTTTTTAGTTATGCCGGTAATGATTGGGGGCTTTGGAAACTGGCTGGTTCCTTTAATATTGGGGGCCCCGGATATGGCTTTCCCTCGTATAAATAATATAAGGTTTTGGTTGTTACCCCCTTCTTTGACACTATTGTTAGGATCTGCTGCGGTAGAAAGGGGGGCCGGAACAGGGTGGACTGTTTACCCTCCT…
	LC625629	--------------------------------------------GACTCTTTACTTTCTCTTT-GGAATTTGGTCCGGTTTGGTGGGGACTGGT-C-TTAGGATGCTTATCCGTGCTGAGTTGGGGCAGCCGGGG------GCTCTTCTGGGTGACGACCACCTGTATAACGTGATCGTGACTGCTCATGCTTTCGTTATAATTTTTTTTTTGGTAATGCCCGTTATGATTGGCGGCTTTGGCAACTGGTTGGTTCCTCTTATGTTGGGGGCGCCTGATATGGCTTTTCCTCGTATAAACAACATGAGGTTTTGGCTGTTGCCGCCGGCTTTGGTTCTTTTGTTGGGCTCTGGCGCTGTAGAGGGGGGGGTGGGGACTGGTTGAACGGTTTACCCTCCT…
	MH714705	------ATGCGGTGGGTTTATTCTACTAATCACAAGGATATTGGTACTCTTTATTTTCTTTTT-GGTATTTGGTCTGGTTTGGTGGGCACGGGG-T-TGAGGATGCTTATCCGTGCGGAGTTGGGGCAGCCGGGG------GCTCTTTTGGGGGATGATCATTTGTATAATGTGATTGTGACAGCGCATGCTTTTGTTATGATTTTCTTTTTGGTGATGCCCGTCATGATTGGTGGTTTTGGTAATTGGTTAGTGCCTCTCATGTTGGGGGCTCCTGATATGGCTTTTCCTCGTATGAATAATATAAGGTTTTGGTTACTTCCTCCTGCGTTGGTTCTTTTGCTGGGTTCTGGGGCTGTGGAGGGTGGTGTGGGGACTGGCTGGACGGTTTATCCTCCT…
	OK081502	--------------------------------------------TACTCTTTATTTTCTTTTT-GGGATTTGGTCGGGTTTGGTGGGTACAGGG-C-TTAGGATACTTATTCGTGCGGAGTTGGGGCAGCCGGGG------GCTCTTTTGGGGGATGATCATCTTTATAATGTGATTGTGACGGCTCATGCTTTTGTTATAATTTTCTTTTTGGTGATGCCTGTCATGATCGGTGGTTTTGGTAATTGGTTGGTTCCTCTAATGTTGGGTGCTCCTGACATGGCTTTCCCTCGTATGAATAATATGAGGTTTTGGCTGCTTCCTCCTGCTTTGGTTCTCTTGTTGGGTTCCGGGGCTGTGGAGGGGGGAGTGGGGACTGGCTGGACGGTTTATCCTCCT…
	MW021903	--------------------------------------------GACTCTTTACTTTCTTTTT-GGGATCTGGTCAGGTTTGGTGGGTACGGGG-C-TTAGGATGCTTATTCGAGCGGAGTTAGGGCAGCCGGGT------GCTCTTTTGGGGGATGATCATCTTTATAATGTTATTGTTACGGCTCATGCTTTTGTTATGATTTTCTTTTTGGTTATGCCTGTTATAATTGGTGGTTTTGGTAACTGGTTGGTGCCTCTTATGCTGGGGGCTCCTGATATGGCGTTTCCTCGTATGAATAACATAAGTTTTTGGTTGCTTCCTCCTGCTTTGGTGCTTCTGTTGGGGTCTGGGGCTGTGGAAGGGGGGGTGGGGACTGGTTGGACGGTTTACCCTCCT…
	OK081413	--------------------------------------------TACTTTCTACTTTCTTTTT-GGGATCTGGTCGGGCTTGGTGGGAACAGGG-C-TTAGGATGCTCATCCGGGCGGAGTTGGGGCAGCCCGGT------GCTCTTTTGGGGGACGATCACCTTTATAATGTGATTGTGACGGCTCATGCTTTTGTCATGATTTTCTTTTTGGTTATGCCGGTCATGATTGGTGGGTTTGGCAATTGGTTGGTGCCGCTTATGTTGGGGGCTCCTGATATGGCGTTTCCTCGTATAAATAATATGAGGTTTTGGCTGCTTCCTCCTGCCTTGGTTCTTTTGTTGGGCTCTGGGGCTGTAGAGGGGGGGGTGGGGACTGGTTGGACGGTGTACCCTCCT…
	MW021904	--------------------------------------------------------------------------CGGGCTTGGTGGGGACGGGG-C-TCAGAATGCTTATTCGGGCGGAGCTGGGGCAGCCTGGT------GCTCTTTTGGGTGATGATCATCTTTACAATGTGATCGTGACGGCTCATGCTTTTGTTATGATTTTTTTTCTGGTTATGCCTGTGATGATTGGTGGTTTTGGTAACTGGTTAGTGCCGCTTATGTTGGGGGCTCCCGATATGGCTTTTCCTCGTATGAATAACATAAGGTTTTGGCTGCTTCCTCCTGCTTTGGTTCTTTTGTTGGGATCTGGGGCTGTGGAGGGGGGGGTAGGGACTGGTTGGACTGTTTACCCTCCT…
	MW021901	------------------------------------------------------------------------------------------GGGG-C-TTAGGATGCTTATCCGGGCAGAGTTGGGGCAGCCTGGT------GCTCTTTTGGGTGACGATCATCTTTATAATGTTATTGTGACGGCGCATGCTTTTGTTATGATTTTCTTTTTGGTTATGCCTGTTATGATTGGTGGTTTTGGTAATTGGTTGGTGCCGCTTATGTTGGGGGCTCCCGATATGGCTTTTCCTCGTATGAATAATATGAGGTTTTGGTTGCTTCCTCCTGCTCTGGTTCTTTTGTTGGGGTCTGGGGCTGTGGAGGGGGGGGTGGGGACTGGTTGGACTGTCTATCCTCCT…
	LC095809	-----------------------------------------------------------------------GATCTGGTCTTGTTGGTACTGGT-T-TGAGAATGTTAATTCGATTGGAATTGGGACAGCCTGGT------ACACTTTTAGGTGATGATCATTTGTATAATGTGATTGTTACGGCTCATGCGTTTGTTATAATTTTTTTTTTGGTTATGCCTGTTATAATTGGTGGTTTTGGTAATTGACTTGTTCCTTTAATATTGGGGGCGCCTGATATGGCTTTTCCACGTATAAATAATATGAGTTTTTGACTTTTACCGCCGTCTTTAATTTTATTATTAAGGTCTGCTGCTGTAGAGGGGGGTGTTGGTACTGGTTGAACTGTTTATCCTCCA…
	KR606058	---------------------------------AAAGATATTGGTACTTTATATTTTCTTTTT-GGCATTTGATCTGGGTTGGTTGGTACTGGG-C-TTAGAATGCTTATTCGTGCTGAGTTAGGGCAGCCTGGT------GCTCTTTTAGGGGATGATCATCTTTATAACGTTATTGTTACTGCTCACGCCTTTGTTATGATTTTCTTTCTTGTTATGCCTGTGATGATTGGGGGTTTTGGTAATTGATTGGTCCCTTTGATGCTTGGGGCTCCTGATATGGCTTTTCCCCGTATAAACAATATAAGTTTTTGGCTCTTGCCTCCTGCTTTGACTCTTCTTTTAGGCTCGGCTGCTGTTGAAAGTGGTGCTGGTACTGGCTGAACTGTTTATCCTCCT…
	OM456683	--------------------------------------------TACTCTTTATTTTCTTTTT-GGTATCTGGTCTGGGCTGGTTGGAACTGGT-C-TTAGAATGTTGATTCGGGCGGAGTTGGGTCAGCCTGGT------GCTTTGCTGGGCGATGATCATTTGTATAATGTTATTGTGACTGCCCATGCTTTCGTTATGATTTTTTTTTTGGTTATGCCCGTGATAATTGGGGGATTCGGGAATTGGTTAGTTCCTTTAATGTTAGGTGCGCCGGATATGGCTTTTCCTCGTATGAACAATATGAGTTTTTGGCTTCTTCCTCCTGCTCTGACCTTGTTGTTGGGTTCTGCGGCGGTTGAGGGGGGAGTTGGCACAGGTTGGACGGTGTATCCGCCT…
	MN794599	--------------------------------------------AACTCTTTATTTTCTTTTT-GGTATTTGGTCTGGATTAGTTGGGACTGGT-C-TGAGTATGTTAATTCGTGCAGAGCTAGGTCAGCCAGGC------GCTTTGCTGGGGGATGATCACTTGTATAATGTTATTGTAACGGCCCATGCTTTTGTTATGATTTTTTTTCTTGTTATGCCTGTTATAATTGGTGGTTTTGGTAATTGGCTTGTGCCTTTAATGTTGGGGGCTCCGGACATGGCTTTTCCTCGAATGAATAATATGAGCTTCTGGTTGTTGCCCCCGGCTTTGACTTTGTTGCTGGGGTCTGCTGCTGTTGAGGGGGGGGTGGGGACCGGTTGGACGGTGTATCCTCCC…
	LC010649	--------------------------------------------TACACTTTATTTTCTGTTT-GGTATTTGGTCTGGTTTGGTTGGTACGGGG-C-TGAGTATGTTGATTCGTGCTGAGTTGGGGCAGCCTGGG------GCCCTATTGGGGGATGATCATTTGTATAATGTTATTGTCACTGCGCATGCTTTCGTTATGATCTTTTTTCTTGTTATGCCGGTTATAATCGGCGGTTTTGGTAACTGGCTAGTTCCTTTGATGCTTGGTGCTCCTGACATGGCTTTTCCTCGTATAAATAATATGAGTTTTTGGCTGTTACCTCCGGCTCTGACTCTCCTCCTTGGTTCCGCAGCTGTTGAGGGCGGTGTTGGTACTGGTTGGACGGTGTATCCTCCT…
	AJ436940	--------------------------------------------TACTCTTTATTTTCTTTTT-GGTATTTGGTCTGGTTTGGTGGGTACGGGT-T-TAAGAATGTTGATTCGTGCTGAGTTAGGGCAACCGGGT------GCCCTTCTAGGTGATGATCATTTATACAATGTTATTGTAACAGCGCACGCCTTTGTTATGATTTTCTTCTTGGTTATGCCAGTGATGATTGGGGGGTTTGGAAATTGGTTAGTTCCTTTGATGCTTGGTGCGCCGGATATGGCTTTTCCTCGTATAAATAACATGAGATTTTGGTTGTTGCCCCCAGCTTTGACTCTTTTATTAGGTTCTGCTGCTGTTGAGGGAGGTGCGGGAACAGGTTGAACAGTTTATCCTCCT…
	MN794633	--------------------------------------------GACATTGTATTTTCTTTTT-GGGATTTGATCAGGGTTAGTAGGTACGGGA-T-TAAGGATGTTAATTCGTGCTGAGTTGGGTCAGCCAGGT------GCTTTATTGGGTGATGATCATTTGTATAATGTTATTGTAACGGCCCATGCTTTTGTTATGATTTTTTTTCTTGTAATGCCTGTCATAATTGGTGGATTTGGAAATTGGTTGGTTCCTTTGATGTTAGGGGCGCCTGATATGGCTTTTCCTCGAATAAATAATATAAGGTTTTGGCTTTTACCTCCTTCCTTAACTTTATTGTTAGGGTCGGCTGCTGTAGAAGGCGGTGTTGGTACAGGTTGAACTGTTTATCCTCCT…
	MN794705	--------------------------------------------AACTTTATATTTTTTGTTT-GGAATCTGATCTGGATTGGTTGGTACAGGT-T-TAAGAATGTTGATTCGTGCTGAGTTAGGGCAGCCAGGG------GCGTTGTTAGGGGATGATCAGTTGTATAACGTAATTGTTACTGCACATGCCTTTGTGATGATTTTTTTTCTTGTTATACCCGTAATGATTGGGGGTTTTGGTAATTGGTTGGTTCCTTTAATGTTAGGGGCTCCTGATATGGCTTTTCCTCGTATAAATAATATGAGTTTTTGGTTATTGCCACCTTCTTTAACTCTTTTATTAGGTTCGGCTGCAGTAGAGAGGGGAGTTGGGACGGGTTGAACTGTTTATCCTCCC…
	MN794585	--------------------------------------------AACTCTTTATTTCTTATTT-GGTATTTGATCTGGTTTAGTTGGGACAGGA-T-TAAGTATGTTAATTCGAGCTGAGTTAGGTCAGCCTGGT------GCACTTTTAGGTGATGATCATTTATATAATGTTATTGTGACTGCTCATGCGTTTGTAATAATTTTTTTTTTGGTTATGCCTGTGATAATTGGTGGTTTTGGAAATTGGTTAGTACCTTTAATGCTTGGTGCGCCAGATATGGCGTTTCCTCGTATAAATAATATAAGATTTTGGTTGTTACCGCCTTCTTTAACTTTATTGTTAAGATCTGCTTCAGTGGAAGGTGGCGTAGGCACGGGGTGAACAGTTTATCCTCCT…
	MN794582	----------------------------------------------CTCTTTATTTTTTATTT-GGTATTTGGTCTGGCTTGGTGGGAACAGGG-T-TAAGAATATTAATTCGGGCTGAGTTAGGTCAGCCTGGT------GCGCTCTTAGGTGATGATCATTTATATAATGTAATTGTAACTGCTCATGCATTTGTAATGATTTTTTTTTTGGTTATGCCTGTAATGATTGGTGGTTTTGGCAATTGGTTAGTGCCGTTAATGCTTGGGGCACCAGATATGGCTTTTCCTCGTATAAATAATATAAGGTTTTGGTTGTTACCGCCCTCGTTGACTCTTTTGTTAAGCTCTGCTTCGGTTGAAGGTGGGGTAGGTACTGGATGAACGGTTTACCCTCCG…
	MN794578	--------------------------------------------AACTTTATATTTTTTGTTT-GGAATTTGGTCAGGTTTAGTAGGTACTGGT-T-TAAGAATGTTAATTCGAGCTGAGCTGGGGCAGCCTGGG------GCTCTTTTGGGTGATGATCATTTGTATAATGTTATTGTGACTGCTCATGCTTTTGTTATAATTTTCTTTTTGGTTATACCTGTTATAATTGGTGGTTTTGGGAATTGGCTTGTTCCTTTAATATTAGGTGCTCCTGATATGGCTTTTCCTCGTATGAATAATATGAGTTTCTGGTTACTACCCCCTTCTTTAATTTTGTTGTTAAGATCAGCTGCTGTTGAGGGGGGTGTTGGGACGGGTTGAACTGTTTATCCTCCT…
	MN794593	--------------------------------------------AACTTTGTATTTTCTTTTT-GGGATTTGGTCTGGTTTAGTTGGGACTGGA-T-TAAGGATGTTGATTCGTGCTGAGTTAGGTCAACCTGGT------GCTCTTTTAGGTGACGATCATTTATATAATGTTATTGTTACTGCTCATGCTTTTGTTATGATTTTCTTTTTGGTTATGCCTGTTATAATTGGTGGGTTTGGTAATTGGTTGGTTCCCCTTATGTTGGGTGCGCCTGATATAGCTTTTCCTCGAATGAATAACATGAGGTTTTGATTGTTGCCTCCTTCGTTGACTTTGTTGTTAGGGTCTGCTGCGGTTGAGGGTGGAGTGGGCACAGGTTGGACAGTTTATCCTCCT…
	KY274003	--------------------------------------------AACGTTATATTTTTTATTT-GGTATTTGATCTGGTCTTGTTGGAACTGGT-T-TAAGAATGTTAATTCGTTTAGAGCTTGGACAGCCTGGT------GCTTTATTGGGAGATGATCATTTATATAATGTTATTGTCACTGCACATGCATTTGTTATAATTTTTTTTTTAGTCATGCCTGTAATAATTGGTGGATTTGGAAATTGACTTGTTCCTTTAATATTAGGTGCTCCTGATATAGCTTTTCCTCGTATAAATAATATGAGTTTTTGGCTTTTACCACCATCTTTGATTTTGTTGTTAAGTTCTGCTGCGGTTGAGGGAGGTGTTGGAACTGGTTGAACAGTCTATCCTCCT…
	KP682133	--------------------------------------------TACTTTATATTTTCTTTTT-GGAATTTGGTCTGGCTTAGTTGGTACTGGG-C-TTAGCATGCTGATTCGGGCTGAGTTAGGGCAGCCTGGG------GCTCTTTTAGGTGACGATCATTTATATAACGTGATTGTGACTGCGCATGCGTTTGTTATAATTTTTTTTTTAGTTATACCTGTAATAATTGGTGGGTTTGGAAACTGGTTGGTTCCTTTAATGTTAGGGGCACCGGATATGGCTTTTCCTCGTATAAACAACATAAGTTTTTGATTGTTGCCCCCATCTTTGACGTTGTTATTGGGGTCTGCGGCGGTAGAGGGGGGAGTGGGAACTGGTTGGACAGTTTACCCGCCT…
	KP682084	----------------------------------------------CCTTATATTTTCTTTTT-GGAATTTGGTCTGGTTTAGTAGGCACTGGG-C-TTAGTATGTTAATTCGGGCTGAGTTAGGGCAGCCTGGG------GCTCTTTTGGGTGATGATCATCTATATAATGTGATTGTGACTGCTCATGCGTTTGTTATAATTTTTTTTTTAGTTATACCTGTAATAATTGGTGGGTTTGGGAATTGGTTAGTTCCTTTGATGTTAGGGGCACCGGATATGGCTTTCCCTCGTATAAACAATATAAGTTTTTGACTGTTGCCCCCATCTTTAACATTGTTGTTAGGGTCTGCAGCCGTAGAGGGGGGGGCGGGGACTGGTTGAACAGTTTATCCGCCT…
	KP682135	--------------------------------------------TACTTTATATTTTCTTTTT-GGTATTTGGTCTGGTTTAGTTGGGACTGGG-T-TAAGGATGTTAATTCGTGCTGAGTTGGGGCAGCCTGGT------GCTCTTTTAGGGGATGATCATTTGTATAATGTAATTGTGACTGCACATGCATTTGTTATGATTTTTTTTTTGGTTATGCCCGTAATGATTGGGGGATTTGGAAATTGATTGGTTCCTCTGATGTTGGGGGCGCCTGATATGGCTTTTCCTCGTATAAATAATATAAGATTTTGGTTGTTGCCCCCATCTTTAATATTGTTATTGGGGTCTGCGGCTGTTGAGGGGGGTGTTGGTACTGGTTGGACAGTTTATCCGCCC…
	OQ450493	--------------------------------------------TACTTTGTATTTTCTTTTT-GGTATTTGGTCTGGTTTGGTTGGAACAGGT-C-TTAGTATATTGATTCGAGCTGAGTTGGGGCAGCCGGGG------GCGCTTTTGGGTGATGATCATTTGTATAATGTTATTGTAACTGCACATGCTTTTGTAATGATTTTTTTCTTGGTTATGCCTGTGATGATTGGGGGGTTTGGTAATTGGTTGGTTCCTTTAATGTTGGGGGCGCCTGATATGGCGTTTCCTCGTATAAATAATATGAGGTTTTGGCTGTTACCTCCTTCTTTGATGTTGTTGTTAGGTTCTGCAGCTGTAGAAGGGGGTGTTGGGACAGGATGGACGGTGTATCCTCCT…
	KP682152	------------------------------------------------------------------------------TTTGGTTGGGACAGGG-C-TTAGAATGTTAATTCGAGCTGAGTTAGGGCAGCCTGGG------GCTCTTTTAGGTGATGATCATTTATATAATGTAATTGTAACGGCGCATGCGTTTGTTATGATTTTCTTCTTGGTGATGCCTGTAATGATTGGGGGTTTTGGAAATTGGTTGGTTCCTTTAATGTTAGGGGCGCCTGATATGGCGTTTCCTCGTATGAATAATATGAGATTCTGGTTGTTGCCGCCTTCTTTGATGTTATTGTTAGGTTCTGCGGCGGTAGAGGGGGGGGTTGGAACAGGGTGAACAGTTTATCCGCCT…
	KP682150	---------------------------------------------------------------------TTGGTCTGGTTTAGTTGGGACAGGG-C-TTAGTATGTTGATTCGGGCTGAGTTAGGGCAGCCTGGG------GCTCTTTTAGGTGATGATCATTTGTATAATGTGATTGTAACAGCGCATGCGTTTGTTATGATTTTTTTTTTGGTGATGCCTGTAATAATTGGCGGTTTTGGTAATTGGTTGGTTCCTTTGATGTTGGGGGCGCCTGATATGGCTTTTCCTCGAATAAATAATATAAAATTTTGGTTGTTGCCGCCTTCTTTAATGTTATTGTTGGGTTCTGCTGCTGTAAAGGGGGGTGTTGGTACTGGGTGAACAGTTTATCCTCCT…
	KP682147	--------------------------------------------AACTTTGTATTTTCTTTTT-GGTATTTGGTCTGGTTTAGTTGGAACAGGA-C-TTAGAATGTTAATTCGGGCTGAGTTAGGGCAGCCTGGG------GCTCTTTTGGGTGATGATCATTTGTATAATGTGATTGTTACGGCACATGCGTTTGTTATGATTTTTTTTTTAGTGATGCCTGTAATGATTGGGGGTTTTGGAAATTGGTTGGTTCCTTTAATGTTGGGGGCACCTGATATGGCGTTTCCTCGTATAAATAATATAAGCTTTTGGTTGTTGCCTCCTTCTTTAATGTTATTGTTGGGGTCTGCAGCGGTAGAGGGAGGTGTTGGTACTGGATGAACGGTTTATCCACCT…
	KP682154	--------------------------------------------AACTTTATATTTTCTTTTT-GGTATTTGGTCTGGTTTAGTTGGGACAGGG-C-TTAGAATGTTAATTCGAGCTGAGTTGGGGCAGCCTGGG------GCTCTTTTGGGTGATGATCATTTGTATAATGTGATTGTGACTGCACATGCGTTTGTTATAATTTTTTTTTTAGTGATGCCTGTAATAATTGGGGGCTTTGGAAATTGGCTTGTTCCTTTAATGTTGGGGGCGCCGGATATGGCGTTCCCTCGTATGAATAATATGAGATTTTGGTTGTTACCGCCCTCTTTAATGTTGCTGTTGGGTTCTGCGGCGGTAGAGGGAGGTGTTGGCACTGGTTGAACGGTTTATCCGCCT…
	MN794610	--------------------------------------------TACACTCTATTTTCTTTTT-GGGATTTGGTCTGGTTTAGTTGGGACAGGG-C-TTAGGATGTTGATTCGAGCTGAGCTTGGGCAGCCTGGT------GCATTGTTGGGCGACGATCACCTTTACAATGTAATTGTTACTGCTCATGCTTTTGTGATGATTTTCTTTTTGGTTATGCCGGTCATGATCGGGGGGTTTGGGAACTGGTTGGTTCCTCTGATGTTAGGGGCTCCTGATATGGCCTTTCCCCGTATGAATAATATGAGATTTTGGTTGTTACCCCCAGCCTTAACTCTTTTGTTGGGTTCTGCTGCTGTTGAGGGGGGAGTTGGGACTGGGTGGACTGTGTATCCTCCG…
	OM456689	--------------------------------------------AACTTTATATTTTTTGTTT-GGAATTTGATCGGGGCTTGTGGGCACTGGA-C-TTAGTTTATTGATTCGGGCAGAGTTAGGGCAGCCTGGG------GCTTTGTTGGGTGATGATCATTTATATAATGTTATTGTTACGGCGCATGCTTTTGTAATAATTTTTTTTTTGGTGATACCGGTGATGATTGGGGGTTTTGGGAATTGGTTGGTTCCCCTCATGTTAGGGGCGCCCGATATGGCTTTTCCTCGTATGAATAATATAAGATTTTGGTTGTTACCCCCTTCTTTAACGTTGTTGTTGGGGTCCGCGGCGGTTGAGAGGGGGGCTGGGACTGGTTGAACTGTGTATCCCCCC…
	KU197736	--------------------------------------------AACTCTTTATTTCTTGTTT-GGTATTTGGTCTGGGTTGGTTGGAACTGGT-T-TAAGGATGTTGATTCGTGCTGAGTTAGGGCAGCCAGGT------GCTCTTTTGGGCGATGATCATCTCTATAATGTTATTGTAACGGCGCATGCTTTTGTTATGATTTTTTTTCTTGTTATGCCAGTAATGATTGGGGGGTTTGGAAATTGGCTTGTTCCTCTGATGTTGGGGGCCCCTGATATGGCTTTCCCTCGTATAAATAATATGAGGTTTTGGCTTTTGCCTCCGGCTTTAACTTTGTTATTGGGTTCTGCTGCCGTGGAGGGTGGCGCGGGGACGGGGTGAACAGTGTATCCCCCG…
	GU392014	------------------------------CATAAAGATATTGGTACATTATATTTTTTATTT-GGTATTTGATCTGGGCTTGTTGGTACTGGG-T-TGAGGATGTTGATTCGTGCTGAGTTGGGTCAGCCGGGT------GCGCTTTTAGGTGATGATCATTTGTATAACGTAATTGTTACTGCACATGCTTTTGTTATGATTTTTTTTTTGGTTATGCCAGTTATGATTGGTGGTTTTGGAAATTGATTGGTTCCTTTAATGTTGGGGGCCCCAGATATGGCTTTCCCTCGAATGAATAACATGAGTTTCTGGCTTTTACCGCCTTCTTTGACTTTGTTGTTAGGGTCTGCTGCTGTGGAAGGAGGAGCCGGTACAGGTTGAACTGTTTACCCGCCC…
	MT808216	---------------------------------------------ACTTTATATTTTCTTTTT-GGTATTTGGTCAGGTCTGGTCGGCACAGGG-T-TGAGTATGTTGATTCGAGCTGAGTTGGGGCAGCCTGGT------GCTCTTTTGGGGGATGATCACTTGTACAATGTTATTGTTACTGCTCATGCTTTCGTGATAATTTTTTTCCTGGTTATGCCTGTTATAATTGGGGGTTTCGGGAATTGGTTGGTTCCGTTAATGTTGGGTGCGCCTGATATGGCTTTTCCTCGTATGAATAATATGAGTTTTTGGTTGTTGCCCCCTGCTTTGACTCTTTTATTAGGCTCAGCTGCGGTTGAGGGTGGGGCTGGAACTGGTTGGACAGTGTATCCTCCT…
	MW021856	--------------------------------------------AACTTTGTATTTTTTATTT-GGTATTTGGTCGGGGTTAGTTGGTACTGGT-T-TAAGTATGCTGATTCGTGCTGAGCTGGGGCAGCCAGGG------GCTCTTCTTGGTGATGACCATTTGTATAATGTGATTGTTACTGCCCATGCTTTTGTTATGATTTTTTTTTTAGTTATGCCGGTTATGATTGGTGGTTTTGGGAATTGATTGGTTCCTTTAATGTTGGGTGCTCCGGATATGGCTTTTCCGCGAATGAATAATATGAGTTTTTGACTTTTGCCCCCTGCTTTGGTTCTGTTGCTTGGTTCTGCTGCTGTAGAAGGTGGTGTTGGAACTGGGTGAACTGTTTATCCGCCT…
	OQ450483	--------------------------------------------AACTTTATATTTTTTGTTT-GGAATTTGGTCTGGTCTTGTAGGTACTGGT-T-TAAGTTTATTGATTCGGGCTGAGTTAGGTCAGCCAGGG------GCCCTTTTGGGTGATGATCATTTGTATAATGTAATTGTAACTGCCCATGCTTTTGTAATAATTTTTTTTTTGGTTATACCAGTAATAATTGGGGGATTTGGTAATTGGTTGGTTCCTCTTATATTGGGTGCTCCTGATATGGCTTTCCCCCGTATAAATAATATAAAATTTTGGTTGTTACCCCCTTCTTTAACTTTGTTGTTAGGTTCAGCTGCTGTGGAAAGAGGGGCGGGGACTGGTTGGACAGTTTATCCTCCT…
	MT999960	------------------------------------------------------------------TATTTGGTCTGGTTTGGTGGGTACTGGT-C-TCAGGATGTTGATTCGTGCTGAGTTGGGCCAGCCGGGG------GCTCTTTTAGGAGATGATCACTTGTATAATGTTATTGTTACTGCGCATGCTTTTGTTATGATTTTTTTTTTAGTTATACCAGTAATGATTGGAGGGTTTGGGAATTGGCTGGTGCCTCTAATATTAGGGGCTCCTGATATGGCTTTTCCTCGTATAAATAACATAAGTTTTTGGCTCTTGCCTCCTGCTTTGACTCTATTGTTAGGTTCTGCCGCTGTAGAGGGAGGTGTTGGGACTGGTTGAACGGTTTATCCCCCT…
	MN794694	--------------------------------------------AACATTGTATTTTTTGTTT-GGGATTTGATCAGGTTTGGTAGGCACTGGG-T-TAAGGATGTTAATTCGTGCTGAGTTGGGGCAGCCAGGC------GCGCTTTTGGGGGATGATCACTTGTATAATGTGATTGTGACTGCGCATGCGTTTGTGATGATTTTTTTCTTGGTTATACCTGTTATAATTGGGGGGTTTGGAAATTGGCTTGTTCCACTAATGTTGGGAGCGCCTGATATGGCATTTCCTCGTATAAATAATATGAGATTTTGGTTGTTGCCGCCTGCGTTGACTTTGCTTTTAAGATCTGCGGCGGTTGAGGGAGGTGTTGGGACTGGATGAACTGTGTATCCGCCT…
	LC625642	--------------------------------------------TACGTTGTATTTTTTGTTT-GGGATTTGATCGGGGTTGGTTGGTACGGGT-T-TAAGAATGTTGATTCGTGCGGAGTTGGGGCAACCTGGG------GCTCTTTTGGGTGATGATCATTTGTATAATGTTATTGTTACTGCGCATGCTTTTGTAATGATTTTTTTTTTGGTTATGCCTGTTATGATTGGGGGTTTTGGAAACTGGTTAGTTCCTTTGATGTTGGGGGCTCCTGATATAGCATTTCCTCGTATAAATAACATGAGTTTTTGGTTGTTGCCGCCTGCTTTGATTTTGCTTTTAAGTTCTGCTGCTGTAGAGGGTGGTGTTGGTACTGGGTGGACTGTTTATCCTCCT…
	MN794646	--------------------------------------------TACGTTGTATTTTTTGTTT-GGAATTTGGTCTGGGTTGGTGGGTACTGGG-T-TGAGAATGTTGATTCGTGCAGAATTAGGGCAGCCTGGG------GCTTTGCTGGGGGATGATCATTTGTATAATGTAATTGTTACTGCACATGCTTTTGTTATGATTTTTTTTCTTGTTATGCCTGTAATGATTGGGGGATTTGGAAATTGACTTGTTCCGTTGATGTTGGGGGCGCCTGATATGGCGTTTCCGCGTATAAATAATATAAGTTTTTGGTTACTTCCGCCTGCGTTAACTTTACTTTTAAGTTCTGCAGCTGTTGAAGGTGGTGTTGGTACTGGTTGAACTGTTTATCCGCCT…
	OK081630	--------------------------------------------AACGTTATATTTTTTGTTT-GGAATTTGGTCTGGTTTGGTGGGTACTGGT-T-TGAGAATGTTGATTCGTGCGGAGTTGGGGCAGCCTGGG------GCTCTTTTGGGGGATGATCATTTGTATAATGTAATTGTGACTGCTCATGCTTTTGTTATGATTTTTTTTTTGGTTATGCCTGTAATGATTGGTGGGTTTGGGAATTGGCTTGTTCCTTTGATGTTGGGTGCCCCTGATATGGCTTTCCCGCGTATAAATAACATGAGTTTTTGGTTATTGCCGCCTGCGTTGACTTTGCTTTTGAGGTCAGCTGCTGTTGAGGGTGGGGTTGGTACTGGGTGGACTGTTTATCCGCCA…
	MK047690	------------------------ACAAATCATAAAGATATTGGAACTTTATACTTCCTTTTT-GGTATTTGGTCTGGGTTAGTTGGGACTGGC-T-TGAGTATGTTGATTCGGGCCGAGTTGGGACAGCCGGGT------GCTTTACTTGGTGATGATCATTTATATAATGTTATTGTTACTGCGCATGCTTTTGTGATGATTTTTTTTTTGGTTATGCCTGTTATAATTGGTGGTTTCGGTAATTGGTTAGTTCCTTTGATGTTGGGGGCCCCTGATATGGCTTTTCCTCGGATGAATAATATGAGGTTTTGATTGTTACCCCCTGCTTTAATTCTGCTTTTAGGTTCTGCTGCTGTAGAGGGGGGTGTTGGAACGGGATGAACTGTTTATCCTCCG…
	HQ997773	------ATGCGATGGGTTTTTTCTACAAATCATAAGGATATTGGGACGTTATATTTTTTATTT-GGTATTTGGTCTGGGCTTGTTGGTACTGGG-T-TAAGAATGTTGATTCGGGCTGAGTTGGGACAGCCTGGT------GCTTTGTTAGGGGATGATCATTTGTATAATGTAATTGTGACAGCGCATGCTTTTGTTATGATTTTTTTTCTTGTTATGCCAGTTATGATTGGTGGTTTTGGGAATTGGTTGGTGCCTTTAATGTTAGGGGCACCTGATATGGCTTTTCCTCGTATGAATAATATAAGTTTTTGGTTGTTACCGCCGTCTTTGTTGTTGTTGTTGAGTTCTGCTGCTGTAGAGGGGGGGGTAGGTACAGGTTGAACTGTTTATCCACCT…
	OM456690	--------------------------------------------TACTTTATATTTTTTGTTT-GGTATTTGGTCTGGGTTGGTTGGTACAGGC-T-TGAGCATGTTAATTCGAGCTGAGTTGGGGCAGCCTGGT------GCACTTTTAGGTGATGATCAGTTGTATAATGTAATTGTTACTGCTCATGCTTTTGTTATGATTTTTTTTTTGGTGATGCCGGTTATGATTGGTGGTTTTGGAAATTGGTTAGTTCCTTTAATGCTGGGTGCACCTGATATAGCATTTCCACGTATAAATAATATGAGTTTTTGGTTATTACCCCCCTCTTTAACTTTATTGTTGGGTTCTGCTGCGGTTGAAAGGGGAGTGGGTACAGGTTGGACAGTTTATCCTCCT…
	OK081383	--------------------------------------------TACTCTGTATTTTTTGTTT-GGTATTTGGTCTGGGTTGGTTGGCACAGGT-C-TCAGGATGCTTATTCGTGCTGAGTTGGGCCAGCCGGGG------GCTCTTTTGGGTGATGATCATTTGTATAATGTTATTGTGACGGCCCATGCCTTTGTTATGATCTTTTTTTTGGTTATGCCGGTTATGATTGGGGGGTTTGGTAATTGGTTGGTGCCTCTTATGTTGGGTGCTCCTGATATGGCTTTTCCTCGTATGAATAATATGAGTTTTTGGTTGTTACCGCCTTCTCTCACCCTTTTGTTAGGGTCGGCTGCTGTCGAGGGGGGTGTGGGAACTGGCTGGACTGTTTATCCTCCC…
	OQ626346	---------------------------AATCATAAAGATATTGGTACTTTATATTTTCTTTTT-GGAATTTGGTCTGGGTTGGTTGGAACTGGT-C-TTAGTATGTTGATTCGTGCTGAGTTGGGGCAGCCTGGT------GCTTTGTTGGGTGATGATCATTTGTATAATGTAATTGTTACTGCCCATGCTTTTGTTATAATTTTTTTTTTGGTTATGCCTGTTATAATTGGTGGTTTTGGTAATTGATTAGTTCCTTTAATGTTAGGTGCTCCTGATATGGCCTTTCCTCGTATAAATAATATGAGTTTTTGGTTACTTCCACCCTCATTAACTTTGCTTTTAGGTTCTGCAGCTGTTGAAAGAGGTGTTGGTACTGGTTGGACGGTTTATCCCCCT…
	OQ626348	------------------------------------GATATTGGGACTTTATATTTTCTTTTT-GGTATTTGGTCTGGGTTGGTTGGCACAGGT-C-TTAGCATGTTGATTCGTGCTGAGTTGGGACAGCCTGGA------GCTCTTTTGGGTGATGATCATTTGTATAATGTGATTGTAACTGCTCATGCCTTTGTAATGATTTTTTTTTTGGTTATGCCTGTTATAATTGGTGGTTTTGGAAATTGATTGGTGCCTTTGATGTTGGGTGCTCCTGATATGGCTTTTCCGCGTATAAATAACATGAGTTTTTGATTATTGCCTCCTTCTTTAACTTTACTTCTTGGTTCTGCTGCGGTTGAGGGTGGTGTTGGGACTGGGTGAACTGTGTATCCTCCT…
	OK081338	--------------------------------------------GACTCTTTATTTTCTTTTT-GGGATTTGGTCTGGACTAGTGGGGACTGGT-T-TGAGGATGTTGATTCGGGCGGAGTTGGGTCAACCAGGG------GCTCTGTTGGGTGATGATCATTTGTATAATGTTATTGTGACTGCTCACGCGTTTGTTATGATTTTTTTTTTGGTTATGCCTGTAATGATTGGTGGTTTTGGGAATTGGTTGGTTCCTTTGATGTTGGGGGCTCCTGATATGGCTTTTCCTCGTATGAACAATATGAGGTTTTGGCTCTTGCCACCGGCTTTGGTTTTGCTTTTGGGGTCTGCTGCCGTGGAGGGGGGGGTGGGGACTGGATGAACTGTTTATCCGCCT…
	MW021858	--------------------------------------------------------------------------CTGGGTTGGTGGGAACTGGT-T-TAAGGATGTTGATTCGGGCTGAGTTGGGTCAGCCGGGT------TCTCTTCTAGGGGATGATCATTTGTATAATGTTATTGTTACTGCGCATGCTTTTGTTATGATTTTTTTTTTGGTTATGCCTGTTATGATTGGGGGCTTTGGTAATTGGTTGGTTCCTCTAATGTTGGGGGCTCCTGATATGGCTTTTCCGCGGATGAATAATATGAGGTTTTGGCTTTTGCCTCCGGCTTTGGTTTTGCTTTTGGGGTCTGCTGCTGTGGAGGGGGGTGTGGGGACAGGGTGAACTGTTTATCCTCCT…
	MN794604	--------------------------------------------TACTCTTTATTTTCTCTTT-GGTATTTGGTCTGGTTTGGTTGGTACTGGA-T-TAAGGATGTTGATTCGTGCTGAGTTGGGGCAGCCTGGG------GCCTTGCTTGGGGATGATCATTTATATAATGTTATTGTTACTGCTCATGCTTTTGTTATGATTTTTTTTCTTGTTATGCCTGTTATAATTGGGGGGTTTGGTAATTGACTTGTCCCTTTAATGCTAGGGGCTCCTGATATGGCTTTTCCTCGTATAAATAACATGAGTTTTTGGTTGTTGCCACCTGCTTTGACTCTTCTTTTGGGATCTGCCGCTGTCGAAGGTGGGGTGGGAACAGGTTGAACAGTTTATCCGCCT…
	LC625639	--------------------------------------------GACTTTATATTTTCTTTTT-GGGATCTGGTCTGGTTTGGTTGGGACAGGT-T-TGAGTATGTTGATTCGTGTTGAGTTAGGTCAGCCTGGT------GCTTTGTTAGGGGATGATCATTTATATAATGTGATTGTGACGGCGCATGCTTTCGTTATGATTTTTTTTTTGGTTATGCCGGTGATAATTGGGGGTTTTGGAAATTGGTTGGTTCCTTTAATATTAGGGGCTCCTGATATGGCTTTTCCTCGTATAAATAATATAAGTTTTTGGTTGCTTCCTCCTGCTCTGACTCTTTTGTTGGGGTCTGCTGCGGTAGAGAGGGGGGCTGGTACTGGTTGGACTGTTTATCCTCCT…
	MH242860	--------------------------------------------TACTTTATATTTTCTTTTT-GGGATTTGGTCTGGTCTTGTTGGTACTGGT-T-TGAGTATGTTGATTCGTGCTGAGTTGGGTCAGCCTGGG------GCTTTGTTGGGAGATGATCATTTATATAATGTTATTGTTACTGCTCATGCCTTTGTTATGATTTTTTTTTTAGTTATGCCTGTAATGATTGGGGGGTTTGGTAATTGGCTTGTTCCTTTAATGTTAGGCGCTCCTGATATGGCTTTTCCTCGAATAAATAATATGAGTTTTTGGTTGTTACCGCCTGCTCTGACTTTGCTTTTAGGTTCTGCTGCTGTGGAAGGGGGTGTTGGTACTGGGTGGACTGTGTATCCTCCT…
	OM456692	--------------------------------------------TACTATATATTTTCTTTTT-GGTATTTGATCTGGGCTTGTTGGGACTGGT-T-TAAGTATGTTGATTCGTGCAGAGTTGGGGCAGCCAGGG------GCTTTGTTGGGGGATGATCATTTATATAATGTTATTGTTACTGCGCATGCTTTTGTTATGATTTTTTTTTTGGTTATGCCTGTTATGATTGGTGGTTTTGGTAATTGGCTTGTGCCTTTGATGTTGGGAGCTCCTGATATAGCTTTCCCTCGTATAAATAATATGAGTTTTTGGTTGTTACCGCCTGCTTTGACTCTTTTGTTGGGGTCCGCTGCTGTTGAGGGGGGGGTTGGGACTGGTTGGACTGTTTACCCCCCT…
	KP697724	--------------------------------------------TACTTTATATTTTCTTTTT-GGTATTTGGTCTGGGCTTGTTGGTACTGGT-T-TAAGAATATTGATTCGTGCGGAATTGGGTCAGCCCGGC------GCTTTGTTGGGGGATGATCATTTGTATAATGTTATTGTTACTGCACATGCTTTTGTTATGATTTTTTTTTTGGTTATGCCTGTTATGATTGGTGGTTTTGGTAATTGGCTTGTTCCTTTGATGTTGGGGGCCCCTGATATGGCTTTTCCTCGAATAAATAATATGAGTTTTTGATTGTTACCGCCTGCTTTGACTCTTTTATTGGGGTCTGCTGCGGTTGAGGGGGGGGTTGGAACTGGGTGAACTGTTTATCCCCCC…
	OQ322797	--------------------------------------------TACTTTGTATTTTCTTTTT-GGTATTTGATCGGGGCTGGTTGGGACTGGT-T-TAAGGATGTTGATTCGAGCAGAATTGGGGCAGCCTGGT------GCTTTATTGGGTGATGATCATTTGTATAATGTAATTGTTACTGCCCATGCTTTTGTAATAATTTTTTTTTTGGTTATGCCAGTAATAATTGGTGGTTTTGGAAATTGGTTGGTGCCTTTGATGTTGGGTGCTCCTGATATGGCTTTTCCTCGGATAAATAATATGAGTTTCTGGTTGCTTCCTCCCGCTTTAACTCTTCTTTTGGGTTCGGCGGCTGTAGAGGGAGGAGCGGGTACTGGTTGAACTGTGTATCCTCCT…
	OQ322814	--------------------------------------------TACTTTGTATTTTCTTTTT-GGTATTTGGTCTGGTTTGGTTGGGACGGGC-C-TAAGAATGTTGATTCGGGCTGAGTTAGGGCAGCCTGGT------GCTCTTTTGGGGGACGATCATTTGTATAATGTTATTGTAACGGCTCATGCTTTTGTTATGATTTTTTTTTTGGTTATGCCTGTTATAATTGGGGGTTTTGGTAATTGGCTGGTTCCTCTTATGTTGGGGGCGCCTGATATGGCTTTTCCTCGAATGAATAATATGAGATTTTGGTTGTTACCTCCTGCTTTAACTTTGCTTTTAGGTTCGGCTGCTGTAGAGGGTGGTGTGGGGACTGGTTGGACGGTTTACCCTCCT…
	OK081478	--------------------------------------------TACTTTATATTTTCTTTTT-GGTATTTGGTCGGGTTTGGTTGGAACAGGT-C-TTAGAATGTTGATTCGGGCTGAATTGGGTCAGCCTGGG------GCTCTTTTGGGAGATGATCATTTGTATAATGTTATTGTTACTGCTCATGCGTTTGTCATGATTTTTTTTCTAGTCATGCCTGTAATAATTGGGGGTTTTGGAAATTGGTTGGTTCCTTTGATGTTAGGCGCTCCTGATATGGCTTTTCCTCGTATAAATAATATGAGTTTTTGGTTGTTGCCTCCGGCTTTGACCTTGCTTTTAGGGTCTGCGGCTGTGGAGGGAGGAGTTGGGACTGGTTGAACGGTTTATCCTCCT…
	OK081612	--------------------------------------------TACTTTATATTTTCTTTTC-GGTATTTGGTCGGGCTTGGTTGGAACTGGT-C-TTAGGATGCTAATTCGAGCGGAGTTGGGTCAGCCTGGG------GCTCTTTTAGGAGATGATCATTTATATAATGTTATTGTTACTGCTCACGCTTTTGTCATGATTTTTTTTTTAGTTATGCCTGTTATGATTGGGGGTTTTGGTAATTGGTTGGTTCCTTTAATGTTGGGGGCTCCTGATATGGCTTTTCCTCGTATAAATAACATGAGTTTTTGGTTATTACCCCCTGCTTTGACTTTACTTTTAGGGTCAGCAGCTGTGGAGGGAGGGGTTGGGACTGGTTGAACGGTTTATCCTCCT…
	KY991481	------------------------------------------GGTACTCTTTATTTTCTTTTT-GGTATTTGGTCTGGTTTGGTTGGAACTGGT-C-TCAGGATGTTGATTCGTGCGGAGTTGGGTCAGCCTGGA------GCTCTTCTTGGTGATGATCATCTGTACAATGTTATTGTGACTGCTCATGCTTTTGTGATGATTTTTTTTCTGGTTATGCCTGTAATAATTGGTGGGTTCGGTAATTGGCTTGTTCCTTTGATGTTGGGTGCTCCTGATATGGCTTTCCCTCGTATGAACAATATGAGATTTTGGTTGTTGCCCCCTGCTTTGACTCTGCTTTTGGGTTCTGCTGCTGTTGAGGGTGGGGTTGGAACTGGCTGAACTGTTTATCCTCCT…
	KF935517	--------------------------------------------AACTCTATATTTCCTTTTT-GGTATTTGGTCTGGTTTGGTTGGTACTGGG-T-TGAGAATGTTGATTCGTGCGGAGTTGGGGCAGCCAGGT------GCTCTTTTGGGGGATGATCATCTTTACAATGTGATTGTTACTGCTCACGCTTTTGTTATAATTTTCTTTTTGGTTATGCCCGTGATGATTGGTGGTTTTGGTAATTGGCTGGTTCCTTTAATGCTTGGGGCTCCGGATATGGCTTTTCCTCGGATGAACAATATGAGTTTTTGGTTGTTGCCTCCTGCTTTGACTCTTCTTTTGGGTTCTGCTGCAGTAGAGGGTGGGGTTGGAACTGGGTGAACTGTCTATCCTCCG…
	MN690210	-------------------------------ATAAAGATATTGGTACTCTTTATTTTCTTTTT-GGTATTTGGTCTGGGTTGGTTGGGACTGGT-T-TGAGGATGCTGATTCGTGCGGAGTTAGGGCAGCCGGGT------GCGCTTTTGGGGGATGATCATCTGTATAATGTTATTGTTACTGCTCATGCTTTTGTTATGATTTTCTTTTTGGTTATGCCGGTTATGATTGGTGGTTTTGGTAATTGGTTGGTTCCGTTGATGCTTGGGGCGCCTGATATGGCTTTCCCTCGAATGAATAACATGAGTTTTTGGTTGTTGCCTCCTGCTTTGACTCTTCTTTTGGGGTCTGCTGCAGTTGAAGGTGGGGTTGGGACTGGGTGAACTGTATATCCTCCG…
	KF935513	--------------------------------------------TACTTTGTATTTTCTTTTT-GGGATTTGGTCTGGATTAGTTGGTACGGGT-T-TGAGGATGTTGATTCGGGCTGAGTTGGGGCAGCCTGGT------GCTTTGCTTGGGGATGATCATTTATATAATGTTATTGTTACTTCACATGCTTTTGTTATGATTTTTTTTTTGGTTATGCCGGTAATGATTGGTGGTTTTGGGAATTGGCTGGTTCCTTTGATGCTTGGGGCGCCAGATATGGCTTTTCCTCGTATGAATAATATGAGTTTTTGGCTTTTGCCTCCGGCATTAGGTTTGCTTTTAAGGTCTGCGGCTGTTGAGGGTGGGGTTGGTACTGGTTGAACTGTTTATCCTCCC…
	MW021882	--------------------------------------------TACTTTATATTTTCTCTTT-GGTATTTGGTCTGGGTTGGTCGGTACTGGT-T-TGAGGATGTTAATTCGGGCTGAGTTGGGCCAGCCTGGT------GCGCTTCTTGGGGATGATCATTTATATAATGTTATTGTTACTTCCCATGCTTTTATCATGATTTTTTTTCTTGTTATGCCAGTGATGATTGGTGGTTTTGGAAATTGGTTGGTTCCTTTAATGCTTGGGGCTCCTGATATGGCTTTTCCTCGTATGAATAATATGAGTTTTTGGCTTTTGCCTCCTGCTTTGGGGCTGCTTTTGAGGTCTGCGGCGGTTGAGGGGGGTGTTGGTACTGGGTGAACTGTTTATCCTCCT…
	MN794596	--------------------------------------------TACTTTGTATTTTCTTTTT-GGGATTTGATCTGGTTTGGTTGGGACGGGT-T-TGAGAATGTTGATTCGGGCTGAGTTGGGGCAGCCAGGG------GCTTTGTTGGGGGATGATCATTTGTATAATGTGATTGTGACTGCTCATGCCTTTGTTATAATCTTTTTTTTGGTTATGCCTGTTATGATTGGGGGGTTTGGAAACTGGTTGGTTCCTTTGATGTTGGGGGCTCCTGATATGGCTTTTCCTCGGATGAATAATATAAGGTTTTGGCTACTTCCTCCTGCTTTGACTCTTCTTTTAGGGTCGGCGGCGGTTGAGGGTGGGGTTGGGACTGGTTGGACTGTTTATCCTCCT…
	MT808210	---------------------------------------------ACTTTATATTTTCTTTTT-GGTATTTGATCGGGTTTGGTTGGGACTGGG-T-TGAGAATGTTGATTCGGGCTGAGTTGGGGCAACCTGGA------GCTTTGCTTGGGGATGATCATTTGTATAATGTTATTGTGACTGCTCATGCTTTTGTTATGATTTTTTTTTTGGTGATACCAGTTATGGTGGGTGGTTTTGGTAATTGGTTGGTTCCTTTGATGCTAGGGGCGCCGGATATGGCTTTTCCTCGAATAAATAATATGAGTTTCTGGTTGTTACCCCCTGCCTTAACCCTTTTGTTGGGTTCTGCGGCTGTGGAGGGTGGGGCGGGGACTGGTTGAACTGTGTATCCTCCA…
	OK081401	--------------------------------------------AACTTTGTATTTTCTTTTT-GGTATTTGGTCTGGTTTGGTTGGTACTGGG-T-TGAGAATGTTGATTCGGGCTGAGTTAGGTCAACCTGGC------GCGTTGCTAGGTGATGATCATTTGTATAATGTGATTGTTACGGCCCATGCTTTTGTCATGATTTTTTTTCTTGTTATGCCGGTGATAATTGGTGGGTTTGGAAATTGGCTTGTTCCTTTAATATTGGGGGCTCCGGATATGGCTTTTCCTCGGATGAATAATATGAGTTTTTGGTTGCTTCCACCGGCTTTGACCCTTCTTTTGGGTTCGGCGGCTGTTGAGGGGGGTGTTGGCACTGGTTGGACAGTTTATCCTCCT…
	KC602686	-----------------------------------------------------------TTTT-GGTATTTGATCTGGTTTGGTTGGAACGGGG-C-TTAGTATGTTGATTCGTGCGGAGTTGGGGCAGCCAGGG------GCCCTTTTGGGGGATGATCATCTTTATAATGTTATTGTGACGGCGCATGCTTTTGTCATGATTTTTTTTTTGGTTATGCCGGTTATGATTGGAGGGTTTGGAAACTGGTTGGTGCCTTTGATGTTGGGAGCTCCTGATATGGCTTTTCCTCGTATGAATAATATGAGTTTTTGGTTGTTGCCCCCTGCTTTGACTCTTCTTTTGGGGTCTGCTGCTGTTGAAGGGGGTGTTGGGACTGGATGGACTGTTTATCCTCCG…
	OK081444	--------------------------------------------AACTCTGTATTTTCTTTTT-GGTATTTGGTCTGGTTTGGTTGGGACTGGT-T-TAAGTATGTTGATTCGGGCTGAGCTGGGGCAGCCGGGG------GCGCTGTTGGGGGATGATCATTTGTATAATGTGATTGTTACTGCTCATGCTTTTGTGATAATTTTCTTTTTGGTTATGCCTGTGATGATTGGTGGTTTTGGGAATTGACTTGTGCCCTTAATGTTGGGGGCGCCGGATATGGCTTTTCCTCGCATGAATAATATGAGTTTTTGATTACTTCCGCCGGCTTTGACTCTTCTTTTAGGGTCGGCAGCGGTTGAGGGGGGTGTTGGAACAGGCTGAACTGTATATCCACCT…
	OK081420	--------------------------------------------AACTTTATATTTTCTTTTT-GGTATTTGGTCTGGTTTGGTTGGAACAGGT-T-TGAGTATATTGATTCGGGCTGAGCTTGGGCAGCCGGGG------GCTTTGTTGGGCGATGATCATTTATATAATGTAATTGTGACTGCTCATGCCTTCGTTATAATTTTTTTTTTGGTTATGCCGGTGATAATTGGAGGTTTTGGTAATTGGCTTGTGCCTTTAATGTTAGGGGCTCCAGATATGGCTTTTCCTCGTATAAATAATATGAGTTTCTGGTTGTTGCCGCCTGCTTTAACGCTTCTTTTGGGGTCGGCTGCGGTTGAGGGGGGCGTTGGGACGGGTTGGACTGTTTATCCGCCT…
	MW021813	--------------------------------------------GACTTTGTATTTTCTTTTT-GGTATTTGATCTGGTCTGGTCGGGACTGGG-T-TAAGGATGTTAATTCGGGCTGAGCTTGGGCAGCCGGGG------GCTTTGTTGGGGGACGATCATTTGTATAATGTTATTGTGACTGCTCATGCTTTCGTTATGATTTTTTTTTTGGTTATGCCGGTAATGATTGGTGGGTTTGGAAATTGGCTTGTTCCTCTAATGTTGGGGGCCCCANATATGGCTTTTCCTCGGATAAATAATATGAGTTTTTGGTTGCTTCCTCCCGCTTTGACTCTTCTTTTAGGGTCAGCGGCTGTGGAGGGGGGGGTAGGAACTGGTTGGACTGTTTATCCTCCT…
	MG423254	----------------------------------------------CGTTGTATTTTCTTTTT-GGTATTTGGTCGGGCTTAGTTGGAACTGGG-T-TGAGAATGTTAATTCGGGCTGAGTTAGGGCAGCCGGGT------GCTTTGTTGGGCGATGATCATTTATATAATGTAATTGTGACTGCTCATGCTTTTGTTATGATTTTTTTTTTGGTTATGCCCGTGATGATTGGTGGGTTTGGGAACTGGTTAGTTCCTCTTATGTTGGGGGCTCCTGATATGGCTTTTCCTCGTATAAATAATATGAGGTTTTGGTTGCTCCCCCCTGCTTTAACTCTTCTTTTGGGTTCTGCGGCTGTTGAGGGAGGAGTTGGGACTGGTTGGACGGTTTATCCGCCG…
;
end;
