# Supplementary material for: A novel taxonomic database for eukaryotic mitochondrial cytochrome oxidase subunit I gene (eKOI), with a focus on protists diversity
Source: Database (Oxford). 2025 Sep 24;2025:baaf057. doi: 10.1093/database/baaf057 (PMC12462617; doi:10.1093/database/baaf057)
Supplement: baaf057_Supplemental_File [file baaf057_supplemental_file.zip › 2_alignment_eKOI/ochrophyta.nex]

#NEXUS
begin data;
	dimensions ntax=1027 nchar=1849;
	format datatype=dna missing=? gap=-;
	matrix
	MW826262	---------------------------------------------------------------------------------------------------------------------------------------------------------------------------------------------------------------------------GATATCGGGAGTCTGTACATGG-CTCTCGGGGGAATAGCTGCAATTGCAGCGACAGC-CCTGT-CTATTATGA-TTCGAGTACAACTAAGCACTCCAAGTAACGCTTCGTTGTTAGGAAACCAACATCTTTATAACGTTATCATAACAGCTCACGCCTTTTTGATGATTTTCTTTGTGGT…
	MW826264	---------------------------------------------------------------------------------------------------------------------------------------------------------------------------------------------------------------------------GATATTGGGAGCCTGTACATGG-CTCTCGGTGGAATCGCCGCCATTGCAGCGACCGC-CCTGT-CTATTGTGA-TTCGAGCCCAACTCAGCACCCCAAACAATGGGTCATTGTTAGGTAACCAACATCTTTACAACGTGGTGATTACTGCCCACGCTTTTCTGATGATTTTTTTTGTAGT…
	MW826259	---------------------------------------------------------------------------------------------------------------------------------------------------------------------------------------------------------------------------GATATTGGGAGTCTGTACATGG-CTCTCGGTGGAGTCGCCGCAATTGCGGCGACGGC-TTTGT-CGATTGTGA-TTCGAGTTCAACTAAGCAGTCCAAGTAATGGATCACTGTTAGGAAACCAACATCTTTATAATGTAATCGTGACCGCTCACGCCTTCTTGATGATCTTTTTTGTAGT…
	FJ030900	---------------------------------------------------------------------------------------------------------------------------------------------------------------------------------------------------------------CCAAATCATAAAGATATTGGCTTGTTGTATCTAA-TATTTGGGGCGGTTTCAGGAATTCTAGGAACTGC-TATGT-CTATTCTAA-TGAGGTTAGAGTTATCAGGACCTGGGGATCAAATTTTATCTGGAGATTACCAGTTGTATAATGTTTTAATTACTGGGCATGGTTTTTTAATGATTTTTTTTATGAC…
	FJ030899	---------------------------------------------------------------------------------------------------------------------------------------------------------------------------------------------------------------CCAACTCATAAAGATATTGGATTGTTATATTTAA-TTTTTGGAGCTTTTTCTGGTATTTTAGGTACAGC-TATGT-CTATTTTAA-TGCGCCTAGAGCTTTCTGGTCCCGGTGACCAGTTTCTAGGTGGCGATTACCAATTATACAATGTTTTGATCACAGGTCACGCCTTTTTGATGATTTTTTTCATGAC…
	HM891346	--------------------------------------------------------------------------------------------------------------------------------------------------------------------------------------------------------------------------------------ATTGTACTTTA-TTTTTGGAAGTTTTGCAGGTGTGCTGGGAACAGC-GATGT-CCGTTCTAA-TTCGGATAGAATTATCTCAACCAGGCAATGTAATTTTTTCTGACAATTATCAGTTATACAATGTTATGGTTACCGGCCATGCTTTTTTAATGATCTTCTTTATGGT…
	HM891436	--------------------------------------------------------------------------------------------------------------------------------------------------------------------------------------------------------------------------------------CTTATACTTTA-TTTTTGGAAGTTTCGCAGGCGTGCTGGGAACGGC-AATGT-CTGTGCTCA-TCCGGATAGAGTTATCGCAACCAGGGAATGTAATATTTTCTGATAATTACCAATTATATAATGTTATGGTTACCGGACATGCTTTTTTAATGATCTTCTTCATGGT…
	KX100795	-----------------------------------------------------------------------------------------------------------------------------------------------------------------------------------------------------------------------------------------------AA-TTTTTGGTGGGGTTTCAGGGATTATTGGCGCTAC-AATGT-CTATGTATA-TTCGCTTAGAGCTTAATTTTCCTGAGAGCCAATTCTTNNNGGGGAATCCACAACTGTATAATGTTATTGTAACCGGCCACGCGTTTGTTATGATTTTTTTTATGGT…
	EF164927	------------------------------------------------------------------------------------------------------------------------------------------------------------------------------------------------------------------------------------------------------------------AGGTATTATTGGAACAAT-TTTTT-CAATACTGA-TACGTTTAGAGTTAGCTGGTGCGGGAGATCAAATTTTAGGTGGAAATTATCAGTTTTATAATGTTATAATCACTGCACATGCTTTTATTATGATCTTCTTTTTAGT…
	KC847370	----------------------------------------------------------------------------------------------------------------------------------------------------------------------------------------------------------GGTCAACAAATCATAAAGATATTGGAACCTTGTATCTCA-TTTTTGGGGTGTTTGCCGGGATAATTGGAACGAC-TCTTT-CTATACTAA-TCCGTTTACAGTTAGCAACTCCAGGTAGTGACTTTTTATCTGGTAATTACCAGTTGTATAATGTTATAGTAACAGCTCACGCTTTTTTGATGATTTTTTTTATGGT…
	KC847369	----------------------------------------------------------------------------------------------------------------------------------------------------------------------------------------------------------TTTCCACCAAYCAYAAAGATATCGGGACCTTGTATCTCA-TCTTTGGGGTGTTTGCTGGGATAATTGGAACGAC-TCTTT-CCATACTGA-TCCGCTTGCAGTTAGCAACTCCAGGTAGTAATTTTCTATCTGGTAATTATCAGTTGTATAACGTAATAGTAACAGCTCACGCCTTTCTAATGATCTTTTTTATGGT…
	KP689630	------------------------------------------------------------------------------------------------------------------------------------------------------------------------------------------------------------------------AAAGATATAGGAACCTTATATCTTA-TTTTTGGAATTTTTGCAGGTGTGATTGGTACAGC-ACTAT-CAATTATTA-TTCGCCTTCAGTTGGCAAACACAAATGCAGAATTTTTATCTGGTAATCATCAACTGTACAACGTAGTTGTGACAGCTCATGCTTTTTTAATGATTTTCTTCATGGT…
	KY310553	-----------------------------------------------------------------------------------------------------------------------------------------------------------------------------------------------------------GTCAACAAATCATAAAGATATTGGAACCCTATACCTTG-TCTTTGGAGTATTCTCTGGAGTCATAGGTACTAC-GCTTT-CAATCCTCA-TTCGCTTGCAGTTGGCAACCCCTGGTAGTGAGTTCTTATCTGGCAATCATCAATTATATAATGTCATAGTAACTGCTCATGCTTTTTTAATGATTTTTTTTATGGT…
	KC847382	----------------------------------------------------------------------------------------------------------------------------------------------------------------------------------------------------------GGTCAACAAATCATAAAGATATTGGAACTTTATACCTTA-TTTTCGGTGTTTTCGCTGGAATAATTGGGACAAC-ACTTT-CGATTTTTA-TTCGTTTACAGTTGGCGACTCCAGGTAGTAATTTTTTGTCAGGTAACTATCAATTATATAACGTTATAGTAACAGCTCATGCGTTCTTAATGATTTTTTTCATGGT…
	KP689623	----------------------------------------------------------------------------------------------------------------------------------------------------------------------------------------------------------GGTCAACAAATCATAAAGATATTGGAACCCTATACCTTA-TTTTTGGAGTGTTTGCCGGAGTAATCGGAACAGC-ACTTT-CAATTATTA-TCCGATATCAGTTGGCAGTTCCAGGTTGTAATTTTTTGTCAGGGAACTATCAATTATACAATGTTGTAGTAACAGCTCACGCTTTTTTAATGATTTTTTTCATGGT…
	KY296821	----------------------------------------------------------------------------------------------------------------------------------------------------------------------------------------------------------TTTCHACNAAYCAYAAAGATATTGGAACCCTATACCTTA-TTTTTGGAGTGTTTGCCGGAGTAATCGGAACAGC-ACTTT-CAATTATTA-TCCGATATCAGTTGGCAGTTCCAGGTAGTAATTTTTTGTCAGGGAACTATCAATTATACAATGTTGTAGTAACAGCTCACGCTTTTTTAATGATTTTTTTCATGGT…
	KP689621	---------------------------------------------------------------------------------------------------------------------------------------------------------------------------------------------------------------------------------GGTACCCTATACCTTA-TTTTCGGAGTGTTTGCCGGAGTAATCGGAACAGC-ACTTT-CAATTATTA-TCCGATATCAGTTGGCAGTTCCAGGTAGTAATTTTTTGTCAGGGAACTATCAATTATACAATGTTGTAGTAACAGCTCACGCTTTTTTAATGATTTTTTTCATGGT…
	JQ620010	----------------------------------------------------------------------------------------------------------------------------------------------------------------------------------------------------------------CNAAYCAYAAAGATATAGGTACTCTTTATCTTA-TCTTTGGGATTTTTGCTGGGGTAATCGGGACAAC-TCTTT-CAATGCTTA-TTCGTCTGCAACTTGCAACACCAAATAGCGCATTTTTATCGGGTAATTATCAGCTATACAATGTAATAGTTACTGCCCATGCTTTTTTAATGATTTTCTTTATGGT…
	KP689637	-----------------------------------------------------------------------------------------------------------------------------------------------------------------------------------------------------------------------------------------------------------------TAGGCGTAATCGGTACAAC-TCTTT-CAATTCTCA-TTCGTTTGCAGCTGGCAACGCCTGCAAGCACTTTTTTATCCGGTAATCATCAATTGTATAATGTTATAGTAACTGCTCATGCTTTTTTGATGATTTTTTTTATGGT…
	JQ620009	------------------------------------------------------------------------------------------------------------------------------------------------------------------------------------------------------------------AAYCAYAAAGATATAGGAACTTTGTATCTTA-TCTTTGGAGTATTCGCAGGCGTAATCGGTACAAC-TCTTT-CAATTCTTA-TTCGTTTGCAGCTGGCAACGCCTGCAAGTACTTTTTTGTCCGGTAACTATCAACTTTATAACGTTATAGTAACGGCTCATGCCTTTCTAATGATTTTTTTCATGGT…
	JQ620006	----------------------------------------------------------------------------------------------------------------------------------------------------------------------------------------------------------TTTCCACGAAYCAYAAAGATATAGGAACTTTGTATCTTA-TCTTTGGAGTATTCGCAGGTGTAATTGGTACAAC-TCTTT-CTATTCTAA-TTCGCTTACAGCTGGCAACGCCTGCAAGTACTTTTTTGTCCGGTAATTACCAACTGTATAATGTTATAGTAACAGCTCATGCATTTTTAATGATCTTTTTTATGGT…
	KY296832	---------------------------------------------------------------------------------------------------------------------------------------------------------------------------------------------------------TTTCHACCNAAYCAYAAAGATATAGGAACTTTGTATCTTA-TCTTTGGAGTATTCGCAGGTGTAATTGGTACAAC-TCTTT-CAATTCTTA-TCCGTTTGCAGCTGGCAACGCCTGCAAGTACTTTTTTGTCTGGTAACTACCAGCTGTATAACGTTATAGTAACGGCGCATGCCTTTCTGATGATTTTCTTCATGGT…
	JQ620007	---------------------------------------------------------------------------------------------------------------------------------------------------------------------------------------------------------------------------GATATAGGAACTTTGTATCTTA-TCTTTGGAGTATTCGCAGGTGTAATTGGTACAAC-TCTTT-CAATTCTTA-TCCGTTTGCAGCTGGCAACGCCTGCAAGTACTTTTTTGTCCGGTAACTACCAGCTGTATAACGTTATAGTAACAGCTCATGCCTTTCTGATGATTTTTTTCATGGT…
	KY296829	------------------------------------------------------------------------------------------------------------------------------------------------------------------------------------------------------------TCHACNAAYCAYAAAGATATAGGAACTTTGTATCTTA-TCTTTGGAGTATTCGCAGGTGTAATTGGTACAAC-TCTCT-CAATTCTTA-TCCGTTTACAGTTGGCAACGCCCGCAAGTACTTTCTTGTCTGGTAATTACCAGCTGTATAACGTTATAGTAACGGCTCACGCTTTTTTAATGATTTTTTTTATGGT…
	KY296835	----------------------------------------------------------------------------------------------------------------------------------------------------------------------------------------------------------TTTCCACCAATCACAAAGATATAGGAACTTTGTATCTTA-TCTTTGGAGTATTCGCAGGTGTAATTGGTACAAC-TCTCT-CAATTCTTA-TCCGTTTACAGTTGGCAACGCCTGCAAGTACTTTCTTGTCTGGTAATTACCAGTTGTATAACGTTATAGTAACAGCTCACGCTTTTCTAATGATTTTTTTCATGGT…
	KC736644	----------------------------------------------------------------------------------------------------------------------------------------------------------------------------------------------------------------CAACCATAAAAGATATAGGTACTCTTTACTTAC-TTTTCGCAGGAGTTTCAGGAGTCGCAGGTACTAT-TTTGT-CTTTGTATA-TTAGAGCTACTTTAGCTACTCCTGGGTCCAATTTTTTACAAAAAAATTATCAACTTTACAATGTGATTGTAACAGCCCACGCCTTTCTTATGATTTTTTTTTTAGT…
	MH273069	--------------------------------------------------------------------------------------------------------------------------------------------------------------------------------------------------------------------------------------TTTATATTTAT-TATTTAGTGCCTTGGCAGGAATAGCGGGAACTGC-CCTTT-CTTTTTACA-TAAGATTAACGCTGGTTAAACCTAATAATGATGCTTTAGAATATAACTATCATCTATATAATGTAATTGTGACCGGGCATGCTTTTATCATGATTTTTTTTATGGT…
	MH273039	-----------------------------------------------------------------------------------------------------------------------------------------------------------------------------------------------------------------------------------TACTTTATATTTAA-TTTTCAGTGCTTTAGCAGGGGTGGCGGGAACGGC-CCTTT-CATTTTATA-TTCGTTTGACACTCGTTAAGCCTAATAGCGCAATTTTAGAATATAATTATCATCTTTATAATGTTATAGTAACAGGGCATGCTTTTATAATGATCTTTTTTATGGT…
	MH273060	----------------------------------------------------------------------------------------------------------------------------------------------------------------------------------------------------------------------------------------TGTATTTAA-TTTTTAGTGCGTTAGCAGGGGTGGCAGGAACTGC-CCTTT-CATTTTACA-TACGTTTAACACTTGTCAAACCTAATAACGCGGTTTTAGAGTACAATTATCATCTTTATAATGTCATAGTAACGGGGCACGCTTTTATAATGATTTTTTTTATGGT…
	MH273050	-----------------------------------------------------------------------------------------------------------------------------------------------------------------------------------------------------------------------------------TACTTTATATTTAA-TTTTTAGTGCTTTAGCTGGAGTAGCAGGAACTGC-TCTTT-CATTTTATA-TCCGTCTGACACTTGTTAAGCCTAATAGTGCAGTTTTAGAATATAATTACCATTTATATAATGTAATAGTAACCGGGCACGCTTTTATAATGATTTTTTTTATGGT…
	MH273067	----------------------------------------------------------------------------------------------------------------------------------------------------------------------------------------------------------------------------------------------------------------------------------------------TTTATA-TCCGCCTGACACTTGTTAAGCCTAATAATGCAGTTTTAGAATACAATTACCATTTATACAATGTAATAGTAACAGGGCACGCTTTTATAATGATTTTTTTTATGGT…
	MH273044	-----------------------------------------------------------------------------------------------------------------------------------------------------------------------------------------------------------------------------------TACTTTGTATTTAA-TTTTTAGTGCTTTAGCGGGAGTGGCAGGAACTGC-TCTTT-CATTTTATA-TCCGACTAACACTTGTTAAGCCTAATAGTGCGGTTTTAGAATATAACTACCATTTATATAATGTAATAGTAACAGGGCACGCTTTTATAATGATTTTTTTTATGGT…
	MH273032	-----------------------------------------------------------------------------------------------------------------------------------------------------------------------------------------------------------------------------------TACTTTGTATCTAA-TTTTTAGTGCTTTAGCGGGAGTGGCTGGAACCGC-TCTTT-CATTTTATA-TACGCCTGACACTTGTTAAGCCTAATAACGCTGTTTTAGAGTACAATTATCATTTATACAATGTAATAGTAACAGGGCACGCTTTTATAATGATTTTTTTTATGGT…
	MH273036	---------------------------------------------------------------------------------------------------------------------------------------------------------------------------------------------------------------------------------------------------------------------AGTGGCAGGAACTGC-TCTTT-CATTTTATA-TCCGCTTGACGCTTGTTAAGCCTAATAGCGCAGTTTTAGAGTATAATTACCATCTATACAATGTAATAGTAACAGGGCACGCTTTTATAATGATTTTTTTTATGGT…
	MH273068	------------------------------------------------------------------------------------------------------------------------------------------------------------------------------------------------------------------------------------------------------------------------------------------------------------------------------------------------------------------------------------------------GANTTTTTTTATGGT…
	MH273048	------------------------------------------------------------------------------------------------------------------------------------------------------------------------------------------------------------------------------------------------A-TTTTTAGTGCTTTAGCAGGAGTGGCAGGAACTGC-TCTTT-CATTTTATA-TCCGTTTGACACTTGTTAAGCCTAATAGCGCAGTTTTAGAGTATAACTACCATCTATACAATGTAATAGTAACAGGGCACGCTTTTATAATGATTTTTTTTATGGT…
	KC847385	----------------------------------------------------------------------------------------------------------------------------------------------------------------------------------------------------------GGTCAACAAATCATAAAGATATTGGTACTTTGTATTTAA-TCTTTGGTTGCTTCTCAGGTATCATGGGAACAAC-AATGT-CCATTTTTA-TTCGTCTGCAACTGGCAACACCTGGAAATCAGCTTTTAGCAAATAACCACCAGTTATACAACGTTATCGTAACTGCTCATGCCTTTTTAATGATATTCTTCATGGT…
	OM681376	---------------------------------------------------------------------------------------------------------------------------------------------------------------------------------------------------------------------------GATATCGGGACTCTTTATCTTT-TATTCGGTGGTTTCTCAGGAGTCTTAGGGACAAC-AATGT-CGGTTTTAA-TTCGTTTACAGCTAGCAAGCCCAGGTAATCTTTTTTTAAGTGGTAACCACCAACTGTACAATGTTGTGGTTACGGCACATGCCTTCTTAATGATCTTTTTTATGGT…
	MW627318	---------------------------------------------------------------------------------------------------------------------------------------------------------------------------------------------------------------------------GATATTGGAACTCTTTATCTTC-TATTTGGTGGTTTTTCGGGAGTATTGGGCACAAC-AATGT-CTGTTTTAA-TCCGCTTACAATTAGCCAGCCCAGGAAATCTTTTTTTAGGTGGCAATCACCAGCTATATAACGTTATAGTCACAGCACACGCTTTCTTAATGATCTTCTTTATGGT…
	MZ673576	---------------------------------------------------------------------------------------------------------------------------------------------------------------------------------------------------------------------------GATATCGGGACTCTTTACCTTT-TATTTGGTGGTTTTTCGGGAGTACTGGGCACAAC-AATGT-CCGTTTTAA-TTCGCTTACAACTAGCCAGCCCAGGCAATCTTTTTTTAAGTGGCAATCACCAATTATACAATGTTATAGTCACAGCTCATGCCTTTTTAATGATTTTTTTTATGGT…
	MW627316	---------------------------------------------------------------------------------------------------------------------------------------------------------------------------------------------------------------------------GATATCGGGACTCTTTATCTCT-TATTTGGCGGTTTTTCGGGAGTATTAGGCACAAC-AATGT-CTGTTTTAA-TCCGCTTGCAATTAGCCAGCCCAGGCAACCTTTTTTTAAGTGGCAACCACCAATTGTATAATGTCATAGTCACAGCTCATGCCTTTTTGATGATCTTTTTTATGGT…
	HQ317075	--------------------------------------------------------------------------------------------------------------------------------------------------------------------------------------------------------------------------------------TTTATATTTAA-TTTTTGGCGGAATTGCTGGTGTAGCAGGTACAGC-GCTTT-CACTTTATA-TTCGAATTACATTATCACAACCTAATGGTAGTTTTTTAGAATACAACCACCATCTTTATAACGTAATTGTAACAGGCCACGCTTTTGTTATGATTTTTTTCGTTGT…
	HQ317084	--------------------------------------------------------------------------------------------------------------------------------------------------------------------------------------------------------------------------------------ACTTTACATTA-TCTTCGGAGCTATTGCAGGTGTAGCTGGTACTGC-TTTAT-CTCTTTATA-TTAGAATTACACTATCTCAGCCTAACGGTAGCTTTTTAGAGTATAACCATCATCTTTACAATGTAATTGTGACAGGGCATGCTTTTGTTATGATCTTTTTCATGGT…
	KC847381	----------------------------------------------------------------------------------------------------------------------------------------------------------------------------------------------------------GGTCAACAAATCATAAAGATATTGGTACTTTGTATCTTA-TTTTTGGTTGCTTTTCCGGTGTTATGGGTACAAC-CATGT-CTATTTTTA-TCAGGCTACAGTTATCTTCTCCTGGAAACCAGTTTTTATCAAACAATCATCAGTTGTACAATGTTATTGTGACAGCTCATGCCTTTCTAATGATTTTTTTTATGGT…
	MG271847	------------------------------------------------------------------------------------------------------------------------------------------ATGACAATTAAAAATGTTGAAATAAAATTAAATCCGGTTTATTCTTTTGTTAACCGTTGGCTTTTTTCGACAAATCATAAAGATATTGGAACTTTGTATTTAA-TTTTTGGCGCAATGTCTGGTGTGGCTGGAACTGC-TTTAT-CTTTATTTA-TTCGAATAACATTATCACAACCTGATAACAATTTTTTATCGTACAATCATCAATTATACAATGTTATAGTGACTGGTCACGCATTCATAATGATTTTTTTTATGGT…
	HQ317074	--------------------------------------------------------------------------------------------------------------------------------------------------------------------------------------------------------------------------------------TTTATATTTAA-TATTTGCGGCAATTTCTGGGTTGGCAGGTACCGC-TTTAT-CTTTATTCA-TTCGAATAAGTTTAGCCAACCCTGGTTCTGCAGCATTAGACTTCAATTATCATTTATATAATGTAATTGTAACAGGTCATGCTTTTATTATGGTATTTTTTTTAGT…
	KJ542452	-------------------------------------------------------------------------------------------------------------------------------------------------------------------------------------------------------------------------------------------------------------------------------------------------------------------------------------TTTTTAGAGTATAATCATAATTTTTATAATGTAATTGTAACAGGTCACGCATTTGTTATGATCTTTTTTATGGT…
	FN557042	-------------------------------------------------------------------------------------------------------------------------------------------------------------------------------------------------------------------------------------------------------------------------GCTGGAACTGC-GCTAT-CTCTTTATA-TTCGAATTACTCTATCACAACCTAACGGAAATTTTTTAGAGTATAACCATAATTTTTATAACGTAATCGTAACAGGTCATGCGTTCGTTATGATTTTTTTTATGGT…
	FN557045	-------------------------------------------------------------------------------------------------------------------------------------------------------------------------------------------------------------------------------------------------------------------GGTGTGGCTGGAACCGC-ATTAT-CTCTTTACA-TTCGAATTACTTTATCACAACCTAATGGAAATTTTCTAGAGTATAATCATAATTTCTATAATGTAATCGTAACAGGTCATGCATTCGTTATGATTTTTTTCATGGT…
	KC736650	---------------------------------------------------------------------------------------------------------------------------------------------------------------------------------------------------------------------------GATATAGGTACTTTATATATTA-TCTTTGGAGCTATTGCAGGCGTAGCTGGAACCGC-ATTAT-CTCTATATA-TTCGAATTACTTTATCACAACCTAATGGAAACTTTTTAGAGTATAATCATAATTTTTATAATGTAATCGTAACAGGTCACGCATTCGTTATGATTTTTTTTATGGT…
	MK887232	------------------------------------------------------------------------------------------------------------------------------------------------------------------------------------------------------------------ACCATAAAAGATATTGGTACTTTGTATATTA-TCTTTGGAGGTATTGCTGGTGTGGCTGGAACCGC-ATTAT-CTCTTTATA-TTCGAATTACTTTATCACAACCTAACGGAAATTTTTTAGAATATAATCATCATTTTTATAATGTAATTGTAACGGGTCATGCGTTCGTTATGATTTTCTTTATGGT…
	FN557039	--------------------------------------------------------------------------------------------------------------------------------------------------------------------------------------------------------------------------------------------------------------------GTGTAGCTGGAACTGC-ATTAT-CTCTTTACA-TTCGAATTACTTTATCACAACCTAACGGAAGTTTTTTAGAGTATAATCATCATTTTTATAATGTAATCGTAACCGGTCATGCGTTTGTTATGATTTTTTTTATGGT…
	FN557057	---------------------------------------------------------------------------------------------------------------------------------------------------------------------------------------------------------------------------------------------------------AGGTATTGCTGGCGTAGCTGGAACCGC-ATTAT-CTCTTTACA-TTCGAATTACTTTATCACAACCCAATGGAAATTTTTTAGAGTATAATCATAACTTTTATAATGTAATTGTAACAGGTCATGCATTCGTTATGATTTTTTTTATGGT…
	FN557049	-------------------------------------------------------------------------------------------------------------------------------------------------------------------------------------------------------------------------------------------------------GGAGGTATTGCTGGTGTGGCTGGAACCGC-ATTAT-CTCTTTATA-TTCGAATTACTCTATCACAACCTAATGGAAGTTTTTTAGAGTACAATCATAATTTTTATAATGTGATTGTAACAGGTCATGCATTTGTCATGATTTTTTTCATGGT…
	FN557040	--------------------------------------------------------------------------------------------------------------------------------------------------------------------------------------------------------------------------------------TCTATACATTA-TCTTTGGAGCTATTGCTGGTGTGGCTGGAACCGC-ATTAT-CTCTTTATA-TTCGAATTACTCTATCACAACCTAATGGAAGTTTTTTAGAGTACAATCATAATTTTTATAATGTGATTGTAACAGGTCACGCATTTGTTATGATTTTTTTCATGGT…
	KJ542442	-------------------------------------------------------------------------------------------------------------------------------------------------------------------------------------------------------------------------------------------------------------------------------------------------------------------------------------TTTTTAGAGTACAATCATAATTTTTATAATGTGATTGTAACAGGTCACGCATTTGTTATGATTTTTTTCATGGT…
	MK887239	------------------------------------------------------------------------------------------------------------------------------------------------------------------------------------------------------------------------------ATTGGTACTTTATACATTA-TCTTTGGAGGTATTGCAGGTGTGGCTGGAACCGC-ACTAT-CTCTTTACA-TTCGAATTACTCTATCACAACCTAATGGAAATTTTTTAGAGTACAATCATAATTTTTATAACGTGATTGTAACAGGTCATGCATTCGTGATGATTTTTTTCATGGT…
	KJ542450	-------------------------------------------------------------------------------------------------------------------------------------------------------------------------------------------------------------------------------------------------------------------------------------------------------------------------------------TTTTTAGAATACAATCATAATTTTTATAATGTAATTGTAACAGGTCACGCATTCGTTATGATTTTTTTCATGGT…
	HQ317086	--------------------------------------------------------------------------------------------------------------------------------------------------------------------------------------------------------------------------------------ATTATATATTA-TCTTTGGAGCTATTGCAGGCGTAGCTGGGACTGC-ATTAT-CTCTTTATA-TTCGAATTACTCTATCCCAGCCCAATGGAAGTTTTTTAGCATACAATCATCATTTGTATAACGTTATTGTAACAGGTCACGCATTTATTATGATTTTTTTTATGGT…
	AB020226	---------------------------------------------------------------------------------------------------------------------------------------------------------------------------------------------------------------------------------GGTACTTTATATTTAA-TATTTGGTGCCTTTTCAGGAGTAGCTGGTACTAC-TCTTT-CCGTTTTAA-TTCGATTAACATTATCGTTACCTTCTAGTCAATTTTTAAGTGATAATTACCATTTATACAATGTTATTGTTACAGGTCATGCTTTCGTTATGATTTTTTTCATGGT…
	FN557062	-------------------------------------------------------------------------------------------------------------------------------------------------------------------------------------------------------------------------------------------------------------ATTGCAGGAGTAGCTGGTACTGT-TTTAT-CTTTATATA-TTAGAATAACTTTATCTTATCCAGAAGGAAGCTTTTTAGAATATAACCATCATTTATACAATGTTATCGTAACAGGTCATGCTTTTATTATGATCTTTTTTATGGT…
	MW127576	--------------------------------------------------------------------------------------------------------------------------------------------------------------------------------------------------------------------------------------CCTGTATTTGT-TATTCGGTGGGTTTTCCGGTGTGCTCGGAACGGG-TATGT-CTGTTCTTA-TTCGTTTACAATTATCTAGCCCCGGTAACCAATTTTTATCAAACAACCACCAATTATACAATGTTATAGTTACTGCACATGCCTTTTTGATGATCTTTTTTATGGT…
	MW224299	-----------------------------------------------------------------------------------------------------------------------------------------------------------------------------------------------------------------------------------------------------------------------------------------------------------------TATCTAGTCCTAGCAATCAATTTTTATCTNNNAACCACCAGCTATACAATGTTATAGTTACCGCACACGCCTTTTTGATGATATTTTTTATGGT…
	MW224296	-----------------------------------------------------------------------------------------------------------------------------------------------------------------------------------------------------------------------------------------------------------------------------------------------------------------TAGCTAGTCCTGGCAATCAATTTTTATCTAATAATCATCAGCTATACAATGTTATAGTTACCGCACATGCCTTTTTGATGATATTTTTTATGGT…
	MW127625	--------------------------------------------------------------------------------------------------------------------------------------------------------------------------------------------------------------------------------------CCTGTATTTGT-TATTCGGTGGCTTTTCTGGTGTTCTCGGAACAGG-TATGT-CTGTTCTTA-TTCGTTTACAACTAGCTAGTCCTGGCAATCAATTTTTATCTAATAACCACCAGCTATACAACGTTATAGTTACCGCACATGCCTTTTTGATGATATTTTTTATGGT…
	MK516742	-------------------------------------------------------------------------------------------------------------------------------------------------------------------------------------------------------------------------------------------------------------------------------------------------------------------GCAAGTCCCGGCAATCAGTTTTTATCTAATAACCACCAATTGTATAATGTTATAGTCACGGCGCACGCCTTTTTGATGATATTCTTTATGGT…
	MW127641	----------------------------------------------------------------------------------------------------------------------------------------------------------------------------------------------------------------------------------------TGTATTTGT-TATTCGGCGGCTTTTCCGGTGTTCTTGGGACAGG-TATGT-CTGTTCTTA-TTCGTTTACAATTAGCCAGCCCCGGCAATCAGTTTTTATCCAATAACCACCAGTTGTATAATGTTATAGTCACGGCGCACGCCTTTTTGATGATATTCTTTATGGT…
	HQ317085	--------------------------------------------------------------------------------------------------------------------------------------------------------------------------------------------------------------------------------------TTTATATCTTA-TCTTTGGAGCAGTTTCTGGAATCGCAGGAACTGC-TTTAT-CATTGTATA-TTCGAATTACATTATCTCAACCGAACAATTCATTTTTGGAATATAATCATCACTTTTACAACGTGATTGTTACAGGTCACGCTCTTTTAATGATTTTTTTCATGGT…
	KC736649	--------------------------------------------------------------------------------------------------------------------------------------------------------------------------------------------------TTGGTTTTTTTCGACGAATCACAAGGACATTGGAACTTTATACCTTA-TCTTTGGAGCAATTTCTGGAATTGCAGGAACTGC-TTTAT-CACTTTATA-TTCGAATTACATTATCTCAACCAAATAACTCATTTTTAGAATATAATCATCATTTTTACAATGTAATTGTTACAGGTCACGCTATTTTGATGATTTTTTTTATGGT…
	MT759810	---------------------------------------------------------------------------------------------------------------------------------------------------------------------------------------------------------------------------------------------------------------------TGTACTCGGAACGGG-TATGT-CTGTATTGA-TTCGTTTACAATTAGCGAGCCCGGGTAACCAGTTCTTGTCGAACAACCATCAATTATATAATGTAATTGTTACTGCTCATGCCTTTCTAATGATATTTTTTATGGT…
	MW223767	------------------------------------------------------------------------------------------------------------------------------------------------------------------------------------------------------------------------------------ACCCTTTACTTGT-TATTCGGGGGTTTTTCTGGTGTTCTTGGAACCGG-TATGT-CGGTGTTGA-TACGTTTACAACTAGCTAGTCCCGGCAACCAATTTTTGTCGAATAATCATCAATTGTATAATGTTATAGTCACAGCTCACGCTTTTTTGATGATATTCTTTATGGT…
	MW223773	---------------------------------------------------------------------------------------------------------------------------------------------------------------------------------------------------------------------------------------------------------------------------------------------GTAGTTA-TACGCTTACAACTAGCTAGTCCCGGCAACCAATTTTTGTCGAATAATCATCAATTGTATAATGTTATAGTCACAGCTCACGCTTTTTTGATGATATTCTTTATGGT…
	MW127558	--------------------------------------------------------------------------------------------------------------------------------------------------------------------------------------------------------------------------------------CCTTTATTTGT-TATTCGGTGGTTTTTCGGGTGTTTTAGGAACAGG-TATGT-CAGTTTTGA-TTCGTTTACAGTTAGCTAGTCCTGGTAATCAATTTTTATCTAATAACCATCAACTTTATAATGTAATAGTAACAGCACATGCTTTTTTAATGATCTTTTTTATGGT…
	MW224092	-------------------------------------------------------------------------------------------------------------------------------------------------------------------------------------------------------------------------------------------------------------------------------------TATGT-CAGTTTTGA-TTCGTTTACAGTTAGCTAGTCCTGGTAATCAATTTTTATCGAATAACCATCAACTTTATAATGTAATAGTAACAGCACATGCTTTTTTAATGATCTTTTTTATGGT…
	GQ425122	-------------------------------------------------------------------------------------------------------------------------------------------------------------------------------------------------------------------------------------------------------------------------------ACAGG-CATGT-CAGTGCTTA-TTCGCCTACAATTAGCCAGCCCCGGTAATCAATTTTTATCGAGTAATCATCAGCTATACAATGTAATAGTGACTGCACATGCTTTTTTAATGATATTTTTTATGGT…
	MW223797	---------------------------------------------------------------------------------------------------------------------------------------------------------------------------------------------------------------------------------------------------------------------------------------------GTTTTAA-TTCGTTTACAATTAGCGAGCCCAGGTAATCAATTTTTATCTGATAATCATCAGCTTTATAATGTAATAGTAACGGCACATGCTTTTTTAATGATATTTTTTATGGT…
	JQ061105	-----------------------------------------------------------------------------------------------------------------------------------------------------------------------------------------------------------------------------------------------------------------------------------------T-CGGTGTTAA-TCCGTTTACAACTAGCCAGCCCCGGTAACCAATTTTTGTCGAATAACCATCAGTTATACAATGTTGTAGTCACGGCACACGCTTTTCTAATGATATTTTTTATGGT…
	JQ061103	-------------------------------------------------------------------------------------------------------------------------------------------------------------------------------------------------------------------------------------------------------------TTTTCGGGTGNTTTGGGAACAGG-TATGT-CAGTGCTTA-TTCGCTTACAACTAGCTAGTCCGGGTAATCAATTTTTATCTAACAACTATCAGCTGTATAATGTTATAGTTACAGCACACGCCTTTTTAATGATATTTTTTATGGT…
	JQ061102	-----------------------------------------------------------------------------------------------------------------------------------------------------------------------------------------------------------------------------------------------------------------------------------G-TATGT-CAGTATTAA-TTCGTTTACAACTTGCTAGCCCTGGCAACCAATTTTTATCGAATAATCATCAATTATATAATGTTATAGTTACAGCGCATGCTTTTCTAATGATATTTTTTATGGT…
	MW224262	---------------------------------------------------------------------------------------------------------------------------------------------------------------------------------------------------------------------------------------------------------------------------------------------------A-TACGCTTACAATTAGCTAGCCCGGGTAATCAATTTTTATCGAATAATCATCAATTATATAATGTTATAGTTACGGCGCATGCTTTTCTAATGATATTTTTTATGGT…
	MW224150	------------------------------------------------------------------------------------------------------------------------------------------------------------------------------------------------------------------------------------------------------------------------------------------------------------------------------------------------------------------TGTGATAGTTACCGCACATGCCTTTTTAATGATCTTTTTTATGGT…
	MW224160	-------------------------------------------------------------------------------------------------------------------------------------------------------------------------------------------------------------------------------------------------------------------------------------TATGT-CGGTGTTNA-TCCGTTTACAACTAGCGAGCCCGGGWAACCAATTTTTATCGAATAATCATCAATTATATAATGTGATAGTTACCGCACATGCCTTTTTAATGATATTTTTTATGGT…
	MW224156	-----------------------------------------------------------------------------------------------------------------------------------------------------------------------------------------------------------------------------------------------------------------------------------------T-CGGTACTAA-TTCGTTTACAGCTAGCAAGCCCAGGTAACCAGTTTTTATCGAACAATCATCAACTGTATAATGTTATAGTTACGGCACACGCTTTTTTAATGATATTTTTTATGGT…
	MW224155	--------------------------------------------------------------------------------------------------------------------------------------------------------------------------------------------------------------------------------------------------------------------------------------------------------GTTTACAGCTAGCAAGCCCCGGTAATCAGTTTTTATCGAATAACCATCAATTGTATAATGTTATAGTTACGGCACACGCCTTTTTAATGATATTTTTTATGGT…
	MW224152	---------------------------------------------------------------------------------------------------------------------------------------------------------------------------------------------------------------------------------------------------------------------------------------------GTACTAA-TTCGTTTACAACTAGCAAGCCCCGGTAACCAATTTTTATCTAATAATCATCAATTGTATAATGTTATAGTTACAGCGCACGCCTTTTTAATGATATTTTTTATGGT…
	GQ425138	-----------------------------------------------------------------------------------------------------------------------------------------------------------------------------------------------------------------------------------------------------------------------------------G-TATGT-CGGTGCTAA-TTCGTTTACAATTAGCAAGTCCAGGTAACCACTTTTTATCGAATAATCATCAATTGTATAACGTTATAGTTACCGCGCATGCCTTTTTAATGATATTTTTTATGGT…
	MW224157	---------------------------------------------------------------------------------------------------------------------------------------------------------------------------------------------------------------------------------------------------------------------GGTTTTGGGTACGGG-TATGT-CGGTATTAA-TTCGTTTACAACTAGCAAGCCCGGGTAACCAGTTTTTATCGAATAATCATCAATTGTATAACGTTATAGTTACCGCACACGCCTTTTTAATGATATTTTTTATGGT…
	MW223757	------------------------------------------------------------------------------------------------------------------------------------------------------------------------------------------------------------------------------------------------------------------------------------------------------------------------CCCCGGCAATCAATTTTTATCCAATAATCATCAATTGTACAACGTGATAGTTACGGCACACGCTTTTTTAATGATATTTTTTATGGT…
	OR777490	-------------------------------------------------------------------------------------------------------------------------------------------------------------------------------------------------------------------------------------------------------------------------CTGGGGACGGG-TATGT-CTGTGCTAA-TACGATTACAGTTAGCTAGTCCCGGCAACCAGTTTTTATCAAATAATCATCAGTTATATAATGTTATAGTCACGGCACATGCGTTCTTAATGATATTTTTTATGGT…
	GU290234	---------------------------------------------------------------------------------------------------------------------------------------------------------------------------------------------------------------------------------------------------------------------------AGGAACAGG-TATGT-CGGTATTAA-TTCGTTTACAACTAGCCAGCCCCGGTAATCAGTTTTTATCGAATAATCATCAGCTGTACAATGTTATAGTTACGGCACACGCCTTTTTAATGATCTTTTTTATGGT…
	KY047218	---------------------------------------------------------------------------------------------------------------------------------------------------------------------------------------------------------------------------------GGTACCCTATACTTGT-TATTTGGTGGTTTTTCCGGTGTTTTAGGAACAGG-TATGT-CGGTATTAA-TTCGTTTACAACTAGCCAGCCCCGGTAATCAGTTTTTATCGAATAATCATCAGCTGTACAATGTTATAGTTACGGCACACGCCTTTTTAATGATCTTTTTTATGGT…
	KY047222	---------------------------------------------------------------------------------------------------------------------------------------------------------------------------------------------------------------------------------GGTACCCTATACTTGT-TATTTGGTGGTTTTTCCGGGTGTTTTAGGACGGG-TATGT-CGGTATTAA-TTCGTTTACAACTCGCCAGCCCCGGTAATCAGTTTTTATCGAATAATCATCAGCTATACAATGTTATAGTTACGGCACACGCCTTTTTAATGATCTTTTTTATGGT…
	MW223839	-----------------------------------------------------------------------------------------------------------------------------------------------------------------------------------------------------------------------------------------------------------------------------------------------------------------TAGCCAGCCCCGGCAACCAGTTTTTATCGAATAACCATCAACTGTACAATGTTATAGTTACAGCCCATGCTTTTTTAATGATATTTTTTATGGT…
	OP270173	--------------------------------------------------------------------------------------------------------------------------------------------------------------------------------------------------------------------------------------CCTATACCTTT-TATTCGGCGGTTTTTCGGGTGTTTTGGGAACAGG-CATGT-CGGTATTAA-TTCGACTACAGCTAGCAAGCCCCGGCAACCAGTTTTTATCGAATAATCATCAACTGTATAATGTTATAGTTACAGCCCATGCTTTTTTAATGATATTCTTTATGGT…
	GQ425124	-------------------------------------------------------------------------------------------------------------------------------------------------------------------------------------------------------------------------------------------------------------------GGTGTTTTGGGAACAGG-CATGT-CGGTATTAA-TTCGTCTACAGCTAGCTAGCCCCGGCAATCAGTTTTTATCGAATAATCATCAACTGTACAATGTTATAGTTACAGCCCATGCTTTTTTAATGATATTCTTTATGGT…
	MW223821	---------------------------------------------------------------------------------------------------------------------------------------------------------------------------------------------------------------------------------------------------------------------TGTTTTAGGAACAGG-CATGT-CGGTATTGA-TTCGTCTACAGTTAGCTAGCCCGGGCAACCAGTTTTTATCGAATAACCATCAGCTGTACAATGTTATAGTTACAGCCCATGCTTTTTTAATGATATTTTTTATGGT…
	MW223838	-------------------------------------------------------------------------------------------------------------------------------------------------------------------------------------------------------------------------------------------------------------------------------------------------------------------------------AACCAGTTTTTATCGAATAACCATCAGCTGTACAATGTCATAGTTACAGCCCATGCTTTTTTAATGATATTTTTTATGGT…
	MW224002	---------------------------------------------------------------------------------------------------------------------------------------------------------------------------------------------------------------------------------------------------------------------TGTCCTAGGAACAGG-CATGT-CAGTGCTGA-TTCGTTTACAATTAGCGAGTCCCGGTAACCAATTTTTATCTAATAACCATCAACTGTATAATGTTATAGTTACGGCGCATGCTTTTTTGATGATATTCTTTATGGT…
	KT445273	----------------------------------------------------------------------------------------------------------------------------------------------------------------------------------------------------------------------------------------------------------------------------------GG-TATGT-CAGTTTTGA-TTCGTTTACAGTTAGCTAGTCCTGGTAATCAATTTTTATCGAATAACCATCAACTTTATAATGTAATAGTAACAGCACATGCTTTTTTAATGATCTTTTTTATGGT…
	MW224096	--------------------------------------------------------------------------------------------------------------------------------------------------------------------------------------------------------------------------------------------------------------------------------------ATGT-CAGTGCTTA-TTCGTTTACAACTAGCCAGCCCTGGTAACCAATTTTTATCGAATAATCATCAGCTTTATAATGTTATAGTGACAGCACATGCTTTCTTGATGATATTTTTTATGGT…
	GU290236	-----------------------------------------------------------------------------------------------------------------------------------------------------------------------------------------------------------------------------------------------------------GTTTTTCGGGTGTCCTAGGAACAGG-AATGT-CAGTGCTTA-TTCGTTTACAACTAGCGAGCCCCGGCAACCAATTTTTATCGAATAATCATCAGCTTTATAACGTTATAGTGACAGCACATGCTTTTCTGATGATATTTTTTATGGT…
	MW223977	-----------------------------------------------------------------------------------------------------------------------------------------------------------------------------------------------------------------------------------------------------------------------------------------T-CGGTGCTCA-TTCGTTTACAACTAGCCAGCCCCGGTAACCAATTTTTATCGAATAATCATCAGCTTTATAATGTTATAGTGACAGCACATGCTTTTTTGATGATTTTTTTTATGGT…
	MH991550	-------------------------------------------------------------------------------------------------------------------------------------------------------------------------------------------------------------------------------------------------------------------------------------------------------------------------CCCGGCAACCAATTTTTATCGAATAATCATCAGCTTTATAACGTTATAGTGACAGCACATGCTTTCTTGATGATATTTTTTATGGT…
	MH991604	-------------------------------------------------------------------------------------------------------------------------------------------------------------------------------------------------------------------------------------------------------------------------------------------------------------------------CCCGGCAACCAATTTTTATCGAATAATCATCAGCTTTATAATGTTATAGTGACAGCACATGCTTTCTTGATGATATTTTTTATGGT…
	GQ425133	-------------------------------------------------------------------------------------------------------------------------------------------------------------------------------------------------------------------------------------------------------------TTTTCGGGTGNCCTGGGGACAGG-GATGT-CAGTGCTAA-TTCGTTTACAATTAGCGAGTCCCGGCAACCAATTTTTATCGAATAATCATCAGCTTTATAATGTTATAGTGACAGCGCATGCTTTCTTGATGATATTTTTTATGGT…
	MW223786	-----------------------------------------------------------------------------------------------------------------------------------------------------------------------------------------------------------------------------------------------------------------------------------------------ACTTA-TTCGTTTGCAATTGGCTAGTCCAGGTAACCAATTTTTGTGCAATAATCACCAGTTATATAACGTTATAGTTACCGCGCATGCTTTCTTAATGATATTCTTTATGGT…
	MW224135	----------------------------------------------------------------------------------------------------------------------------------------------------------------------------------------------------------------------------------------------------------------------------------------------TACTTA-TTCGTTTACAATTGGCTAGCCCTGGTAATCAGTTTTTGTCCAATAACCACCAGTTGTATAATGTTATAGTTACCGCGCATGCTTTCTTGATGATATTCTTTATGGT…
	MW224131	---------------------------------------------------------------------------------------------------------------------------------------------------------------------------------------------------------------------------------------------------------------------------------AGG-TATGT-CAGTACTAA-TTCGTTTACAATTGGCTAGTCCAGGGAACCAATTTTTGTCCAATAACCATCAGTTGTATAATGTTATAGTTACCGCGCATGCTTTCTTAATGATATTCTTTATGGT…
	MW224019	-----------------------------------------------------------------------------------------------------------------------------------------------------------------------------------------------------------------------------------------------------------------------------------------------------------------------------------------------------------------------------------ATGCTTTCTTAATGATATTTTTTATGGT…
	MW127554	--------------------------------------------------------------------------------------------------------------------------------------------------------------------------------------------------------------------------------------CCTTTATTTGT-TATTCGGTGGTTTTTCTGGTGTATTAGGAACAGG-TATGT-CCGTATTGA-TTCGTTTACAACTGGCTAGTCCTGGCAACCAGTTTTTGTCAAATAATCATCAGTTGTATAATGTTATAGTTACTGCGCATGCTTTCTTAATGATCTTTTTTATGGT…
	MW224020	------------------------------------------------------------------------------------------------------------------------------------------------------------------------------------------------------------------------------------------------------------------------------TACGGT--ATGT-CCGTATTGA-TTCGTTTACAACTGGCTAGTCCTGGCAACCAGTTTTTGTCAAATAATCATCAGTTGTATAATGTGATAGTTACTGCGCATGCTTTCTTAATGATCTTTTTTATGGT…
	MW224149	---------------------------------------------------------------------------------------------------------------------------------------------------------------------------------------------------------------------------------------------------------------------------------------------------A------------TTAGCGGGTCCCGGTAACCAATTTTTATCTAATAATCATCAGCTGTATAACGTTATAGTTACTGCACATGCTTTCTTGATGATATTCTTTATGGT…
	FJ409139	--------------------------------------------------------------------------------------------------------------------------------------------------------------------------------------------------------------------------------------CCTATATTTGT-TATTCGGTGGTTTTTCTGGTGTTCTAGGAACAGG-TATGT-CAGTATTAA-TCCGTTTACAATTAGCAAGTCCAGGTAACCAATTTTTATCCAACAACCACCAGTTGTATAACGTTATAGTTACGGCCCACGCTTTTTTGATGATATTTTTTATGGT…
	MW223759	---------------------------------------------------------------------------------------------------------------------------------------------------------------------------------------------------------------------------------------------------------------------------------------------GTACTAA-TTCGTTTACAACTAGCAAGCCCCGGTAATCAATTTTTATCGAATAATCATCAGTTATACAATGTTATAGTTACAGCGCATGCTTTTTTAATGATTTTTTTTATGGT…
	GQ425123	-------------------------------------------------------------------------------------------------------------------------------------------------------------------------------------------------------------------------------------------------------------------------------------TATGT-CAGTACTAA-TTCGTTTACAGTTAGCTAGTCCAGGCAATCAATTTTTATCTAATAATCATCAGTTGTATAATGTTATAGTTACAGCACATGCTTTCTTAATGATATTTTTTATGGT…
	MW224004	---------------------------------------------------------------------------------------------------------------------------------------------------------------------------------------------------------------------------------------------------------------------CGTACTGGGAACAGG-TATGT-CAGTACTAA-TTCGTTTACAGTTAGCTAGTCCAGGCAATCAATTTTTATCGAATAATCATCAGCTGTATAATGTTATAGTTACAGCACATGCTTTTTTGATGATATTTTTTATGGT…
	MW127571	--------------------------------------------------------------------------------------------------------------------------------------------------------------------------------------------------------------------------------------CCTATATTTGT-TATTCGGCGGTTTTTCGGGTGTCCTGGGAACAGG-CATGT-CGGTACTAA-TCCGTTTACAATTAGCTAGTCCCGGTAACCAATTTTTATCTAATAATCATCAATTATATAATGTTATAGTTACTGCGCATGCTTTCTTAATGATATTTTTTATGGT…
	MK516748	-------------------------------------------------------------------------------------------------------------------------------------------------------------------------------------------------------------------------------------------------------------------------------------------------------CGTTTGCAACTAGCTAGCCCCGGCAATCAATTTTTATCTAATAATCATCAATTGTATAATGTTATAGTTACAGCGCATGCTTTTCTAATGATATTTTTTATGGT…
	MW224139	---------------------------------------------------------------------------------------------------------------------------------------------------------------------------------------------------------------------------------------------------------------------TGTTCTGGGAACAGG-TATGT-CAGTATTAA-TCCGCTTACAATTAGCTAATCCTGGTAACCAGTTTTTGTCTAATAATCATCAGCTGTATAATGTTATAGTTACGGCTCATGCTTTTTTGATGATTTTTTTTATGGT…
	MK516752	------------------------------------------------------------------------------------------------------------------------------------------------------------------------------------------------------------------------------------------------------------------------------------------------CTAA-TCCGTTTACAATTGGCCAGTCCAGGCAATCAATTTTTATCCAATAATCATCAATTATATAATGTTATCGTTACGGCACACGCTTTTTTGATGATCTTCTTTATGGT…
	MK516760	--------------------------------------------------------------------------------------------------------------------------------------------------------------------------------------------------------------------------------------------------------------------------------------ATGT-CGGTATTAA-TACGTTTACAATTGGCTAGTCCCGGTAACCAATTTTTATCGAGTAATCATCAGTTGTATAATGTAATAGTTACGGCGCATGCTTTTTTGATGATATTCTTTATGGT…
	MW223841	-----------------------------------------------------------------------------------------------------------------------------------------------------------------------------------------------------------------------------------------------------------------------------------------------------------------TAGCTAGTCCTGGTAATCAGTTTTTATNAAATAATCATCAGTTGTATAATGTTATAGTTACAGCACATGCTTTTTTGATGATATTTTTTATGGT…
	MW224283	-------------------------------------------------------------------------------------------------------------------------------------------------------------------------------------------------------------------------------------------------------------------GGTGTTCTAGGAACAGG-TATGT-CAGTGTTAA-TCCGCCTACAATTAGCCAGTCCCGGTAACCAGTTTTTATCGAGTAATCATCAATTGTATAATGTTATAGTTACAGCGCATGCTTTTTTGATGATATTTTTTATGGT…
	MW224282	-------------------------------------------------------------------------------------------------------------------------------------------------------------------------------------------------------------------------------------------------------------------GGTGTTCTAGGAACAGG-TATGT-CAGTATTAA-TCCGTCTACAATTAGCCAGTCCCGGTAACCAATTTTTATCGGGTAATCATCAATTGTATAATGTTATAGTTACAGCGCATGCTTTTTTGATGATATTTTTTATGGT…
	GQ425136	----------------------------------------------------------------------------------------------------------------------------------------------------------------------------------------------------------------------------------------------------------GGNTTTTCNNGTGTTCTAGGAACAGG-TATGT-CAGTCTTAA-TTCGTTTACAATTAGCGAGTCCCGGTAACCAATTTTTATCGAGTAATCATCAATTGTATAATGTTATCGTTACCGCGCATGCTTTTTTGATGATATTTTTTATGGT…
	MW224273	-------------------------------------------------------------------------------------------------------------------------------------------------------------------------------------------------------------------------------------------------------------------GGTGTTCTAGGAACAGG-TATGT-CAGTATTAA-TCCGTTTACAATTAGCGAGTCCCGGTAACCAGTTTTTATCGGGTAATCATCAATTGTATAATGTTATAGTTACCGCGCATGCTTTTTTGATGATATTTTTTATGGT…
	GU290235	-------------------------------------------------------------------------------------------------------------------------------------------------------------------------------------------------------------------------------------------------------------------GGTGTTCTAGGAACAGG-TATGT-CAGTATTAA-TTCGTTTACAATTAGCCAGTCCCGGTAACCAGTTTTTATCGAGTAATCATCAATTGTATAATGTTATAGTTACTGCGCATGCTTTTTTGATGATATTTTTTATGGT…
	MK516749	------------------------------------------------------------------------------------------------------------------------------------------------------------------------------------------------------------------------------------------------------------------------------------------------TTAA-TTCGTTTACAATTAGCCAGCCCCGGTAACCAGTTTTTATCGAATAATCATCAGTTGTATAATGTTATAGTTACAGCACATGCTTTTTTGATGATATTTTTTATGGT…
	JQ061098	--------------------------------------------------------------------------------------------------------------------------------------------------------------------------------------------------------------------------------------------------------------------GTGTTTTAGGAACAGG-TATGT-CAGTATTAA-TTCGTTTACAGCTAGCTAGTCCTGGTAACCAGTTTTTATCAAACAATCATCAGTTATACAATGTGATAGTTACAGCGCATGCGTTTTTAATGATATTTTTTATGGT…
	GQ425135	----------------------------------------------------------------------------------------------------------------------------------------------------------------------------------------------------------------------------------------------------------GGNTTTTCNGGTGTTCTAGGGACAGG-TATGT-CAGTATTGA-TTCGTCTACAATTAGCTAGTCCTGGTAACCAGTTCTTATCAAATAATCATCAGTTGTATAATGTTATAGTTACAGCGCATGCTTTTTTGATGATATTTTTTATGGT…
	GQ425128	-------------------------------------------------------------------------------------------------------------------------------------------------------------------------------------------------------------------------------------------------------------TTTTCTGGTGTTTTAGGAACGGG-TATGT-CCGTGTTAA-TCCGTCTACAACTAGCCAGCCCTGGTAACCAATTTTTATCGAATAATCATCAGTTGTATAATGTCATAGTTACAGCCCATGCTTTTTTGATGATATTTTTTATGGT…
	MW224120	---------------------------------------------------------------------------------------------------------------------------------------------------------------------------------------------------------------------------------------------------------------------TGTTTTAGGAACAGG-GATGT-CCGTGTTAA-TTCGTCTACAATTAGCCAGTCCTGGTAACCAATTTTTATCGAATAATCATCAGCTGTATAATGTCATAGTTACAGCCCATGCTTTTTTGATGATCTTTTTTATGGT…
	MW223793	------------------------------------------------------------------------------------------------------------------------------------------------------------------------------------------------------------------------------------------------------------------------------------------------------------------------CCCCGGTAACCAGTTTTTGTCGAATAATCACCAGTTGTATAATGTCATAGTTACGGCGCATGCTTTTTTGATGATTTTTTTTATGGT…
	JQ061097	----------------------------------------------------------------------------------------------------------------------------------------------------------------------------------------------------------------------------------------------------------------TCTGGTGTCTTAGGAACGGG-TATGT-CTGTGTTAA-TCCGTCTACAATTAGCTAGTCCTGGTAACCAGTTTTTGTCGAATAATCATCAGCTGTATAATGTTATAGTTACGGCGCATGCTTTTTTGATGATTTTTTTTATGGT…
	MW127550	--------------------------------------------------------------------------------------------------------------------------------------------------------------------------------------------------------------------------------------CCTATATTTGT-TATTCGGTGGTTTTTCTGGTGTTTTGGGGACGGG-TATGT-CCGTGTTAA-TTCGTCTGCAATTAGCCAGTCCCGGCAACCAATTTTTATCCAACAATCATCAGTTGTACAATGTTATAGTTACGGCGCATGCTTTTTTGATGATTTTTTTTATGGT…
	MW224146	---------------------------------------------------------------------------------------------------------------------------------------------------------------------------------------------------------------------------------------------------------------------TGTTTTAGGAACAGG-TATGT-CCGTGTTAA-TTCGTTTGCAACTAGCAAGCCCTGGTAACCAGTTTTTATCGAGTAATCATCAGTTGTACAATGTGATAGTTACGGCGCATGCTTTTTTGATGATTTTTTTTATGGT…
	MW224144	--------------------------------------------------------------------------------------------------------------------------------------------------------------------------------------------------------------------------------------------------------------------------------ACGG-TATGT-CCGTGTTAA-TTCGTCTGCAATTAGCCAGCCCTGGTAACCAGTTTTTATCGAATAATCATCAGTTGTACAATGTTATAGTTACGGCGCATGCTTTTTTGATGATTTTTTTTATGGT…
	JQ061099	-------------------------------------------------------------------------------------------------------------------------------------------------------------------------------------------------------------------------------------------------------------------GGTGTTTTAGGAACCGG-TATGT-CCGTGTTAA-TTCGTCTGCAATTAGCCAGCCCTGGTAACCAGTTTTTATCGAATAATCATCAGTTGTACAATGTTATAGTTACGGCGCATGCTTTTTTGATGATTTTTTTTATGGT…
	AB445448	--------------------------------------------------------------------------------------------------------------------------------------------------------------------------------------------------------------------------------------------------------------------------------------------------------------------------------------------------------------------------------------------TAATGATTTTTTTTATGGT…
	AB009418	---------------------------------------------------------------------------------------------------------------------------------------------------------------------------------------------------------------------------------GGTACGTTATATCTTA-TCTTTGGTATTTTTTCAGGAATTGCTGGTACTAC-TTTAT-CCTTGTTTA-TCAGATTAGCTTTAGAGTCACCTTCAAATAATTTTTTAAATAATAATTATCATTTATATAATGTAATTGTTACAGGTCATGCTTTTATTATGATTTTTTTTATGGT…
	HQ990591	--------------------------------------------------------------------------------------------------------------------------------------------------------------------------------------------------------------------------------------ATTATATTTAA-TTTTTGGAGGTTTCTCTGGGGTTTTAGGTACCGC-TATGT-CTGTGTTAA-TTAGGTTGCAATTAGCCAGTCCTGGTAACCAGTTTTTGGGTGGTAATCATCAATTATATAACGTCATAGTAACGGCCCATGCTTTCTTAATGATTTTTTTTATGGT…
	AB020225	---------------------------------------------------------------------------------------------------------------------------------------------------------------------------------------------------------------------------------GGAACTTTATACCTTA-TTTTTGGAGCAATTTCTGGTATTGCAGGAACTGC-TTTAT-CACTTTATA-TTCGAATAACTCTAGCTCAACCAAACGGGAGTTTTTTGGAATATAACCATCATTTTTATAATGTGATCATTACTGGTCATGCTATTCTTATGATTTTTTTTATGGT…
	MW223815	----------------------------------------------------------------------------------------------------------------------------------------------------------------------------------------------------------------------------------------------------------------------------------------------TACTAA-TCCGCTTACAACTAGCCAGTCCTGGCAATCAATTTTTATCGAATAATCATCAATTGTATAATGTGATTGTCACAGCACATGCTTTTCTAATGATATTTTTTATGGT…
	MW223812	---------------------------------------------------------------------------------------------------------------------------------------------------------------------------------------------------------------------------------------------------------------------------------------TGT-CAGTACTAA-TCCGCTTACAACTAGCTAGCCCCGGCAATCAATTTTTATCGAATAATCATCAATTGTATAACGTGATTGTCACAGCACATGCTTTTCTAATGATATTTTTTATGGT…
	AB776667	---------------------------------------------------------------------------------------------------------------------------------------------------------------------------------------------------------------------------------------------------------------------------------------------------------------------------------------------------------------------------------------------------------------…
	MW223776	-----------------------------------------------------------------------------------------------------------------------------------------------------------------------------------------------------------------------------------------------------------------------------------------------------------------TAGCAAGTCCAGGTAATCAATTTTTATCAAATAATCATCAGTTATATAACGTTATAGTTACAGCACATGCCTTTTTGATGATATTTTTTATGGT…
	AB020228	---------------------------------------------------------------------------------------------------------------------------------------------------------------------------------------------------------------------------------GGAACTCTTTATATAA-TTTTCGGTGCAGCGTCTGGTGTAGCAGGAACTGC-ATTGT-CTTTATATA-TAAGAATAACGCTGTCACAACCAAATAATGACTTTTTATCTTATAATCACCATTTTTATAATGTTGTTGTAACAGGTCATGCTTTTGTAATGATTTTTTTTATGGT…
	MW127570	--------------------------------------------------------------------------------------------------------------------------------------------------------------------------------------------------------------------------------------CCTGTATCTAT-TATTCGGTGGTTTTTCGGGTGTCCTTGGAACCGG-TATGT-CCGTACTAA-TTCGTTTACAATTAGCGAGCCCGGGTAACCAATTTTTATCGGGTAATCATCAGTTGTATAATGTTATAGTTACAGCACACGCTTTCTTAATGATTTTCTTTATGGT…
	HQ317078	--------------------------------------------------------------------------------------------------------------------------------------------------------------------------------------------------------------------------------------TTTATATCTTA-TTTTTGGTGGTATTGCTGGTGTAGCAGGTACCGC-TTTAT-CTTTATACA-TAAGAATAACATTATCTCAACCAAATGGTAGTTTTTTAGAATACAATCATCATTTATATAATGTAATTGTAACAGGTCATGCTTTTGTTATGATTTTTTTTATGGT…
	MW013552	------------------------------------------------------------------------------------------------------------------------------------------------ATGTCAACTTATCAATCACAACTAAATCCTATTTATCAATTTGTAACTCGTTGATTCTTTTCCACAAATCACAAGGATATTGGAACTTTGTACTTAC-TATTTGGAGCAATATCAGGAGTTGCGGGTACTGC-TTTGT-CTTTATATA-TTCGAATAACATTAGCTCAGCCTAATGGTAGCTTTTTAGAATATAACCACCATTTGTACAATGTTATTGTTACAGGCCATGCTATATTAATGATTTTTTTTATGGT…
	AB020229	---------------------------------------------------------------------------------------------------------------------------------------------------------------------------------------------------------------------------------GGAACTTTATATTTAA-TATTTGGGGCGATCTCGGGGGTTGCCGGGACTGC-CTTAT-CTTTGTACA-TTAGGATAACGCTAGCCCAACCCAACAGCAGTTTTTTAGAGTATAACCATCATTTATATAACGTTATTGTAACCGGCCACGCTATATTAATGATTTTTTTTATGGT…
	MW223990	-----------------------------------------------------------------------------------------------------------------------------------------------------------------------------------------------------------------------------------------------------------------------------------------------------------------TAGCTAGCCCAGGTAATCAGTTTTTGTCTAATAATCACCAATTATACAATGTCATTGTTACAGCCCACGCTTTTCTAATGATATTTTTCATGGT…
	OR777496	------------------------------------------------------------------------------------------------------------------------------------------------------------------------------------------------------------------------------------------------------------------------------------------------CTTA-TTCGCTTGCAATTAGCTAGTCCAGGTAATCAGTTTTTGTCGAATAATCACCAATTGTACAATGTCATTGTTACAGCCCACGCTTTTCTAATGATATTTTTTATGGT…
	MW223980	----------------------------------------------------------------------------------------------------------------------------------------------------------------------------------------------------------------------------------------------------------------------------------------------TACTTA-TTCGCTTGCAATTAGCTAGCCCAGGTAATCAATTTTTGTCGAATAATCACCAATTGTACAATGTCATTGTTACAGCCCACGCTTTTCTAATGATATTTTTTATGGT…
	KM202118	---------------------------------------------------------------------------------------------------------------------------------------------------------------------------------------------------------------------------------------------------------------------------------------------------------------------------------------------------------------------------------------------------------------…
	LN871970	----------------------------------------------------------------------------------------------------------------------------------------------------------------------------------------------------------------------------------------------------------------------------------------------------------------------------------------------------------------------------------CACGCCTTTTTAATGATATTCTTTATGGT…
	AB948162	------------------------------------------------------------------------------------------------------------------------------------------------------------------------------------------------------------------------------------------------------------AATATCAGGTGTTGCTGGAACCGC-ACTGT-CTTTATATA-TTCGAATTACTTTAGCTCAACCAAATAGTAGTTTTTTAGAGTATAATCACCATTTGTACAATGTTATTGTTACAGGTCATGCCATACTTATGATTTTTTTCATGGT…
	AB706241	------------------------------------------------------------------------------------------------------------------------------------------------------------------------------------------------------------------------------------------------------------AATATCAGGTGTTGCTGGAACCGC-ACTAT-CTTTGTATA-TCCGAATTACTTTAGCTCAACCAAACAGTAGTTTTTTAGAATACAATCATCATTTGTACAATGTTATTGTTACAGGTCATGCTATACTTATGATTTTTTTCATGGT…
	AB706242	------------------------------------------------------------------------------------------------------------------------------------------------------------------------------------------------------------------------------------------------------------AATATCAGGTGTTGCTGGAACCGC-ACTAT-CTTTGTATA-TCCGAATTACTTTAGCTCAACCAAATAGTAGTTTTTTAGAATACAATCACCATTTGTACAATGTTATTGTTACAGGTCATGCTATACTTATGATTTTTTTCATGGT…
	AB899172	---------------------------------------------------------------------------------------------------------------------------------------------------------------------------------------------------------------------------------------------------------------------------------------------------------------------------------------------------------------------------------------------------------------…
	AB776662	---------------------------------------------------------------------------------------------------------------------------------------------------------------------------------------------------------------------------------------------------------------------------------------------------------------------------------------------------------------------------------------------------------------…
	AB776658	---------------------------------------------------------------------------------------------------------------------------------------------------------------------------------------------------------------------------------------------------------------------------------------------------------------------------------------------------------------------------------------------------------------…
	MK642488	----------------------------------------------------------------------------------------------------------------------------------------------------------------------------------------------------------------------------------------------------------------------GTAGCAGGTACTGC-TTTAT-CTTTATATA-TCCGAATCACATTAGCTCAACCTAACGGTAGTTTCTTAGAGCATAACCACCAAATGTATAACGTTATTGTAACAGGACACGCGTTTGTTATGATTTTCTTCATGGT…
	MH308980	--------------------------------------------------------------------------------------------------------------------------------------------------------------------------------------------------------------------------------------TTTATATCTAA-TCTTTGGTGGTTTCTCTGGAGTTTTAGGTACAGC-TATGT-CTGTTCTCA-TTAGATTGCAATTAGCCAGTCCAGGGAATCAGTTTTTAGGGGGCAATCATCAGTTATACAATGTTATTGTTACTGCCCACGCCTTTTTAATGATTTTTTTTATGGT…
	JX572072	--------------------------------------------------------------------------------------------------------------------------------------------------------------------------------------------------------------------------------------TTTATATCTAA-TCTTTGGTGGTTTCTCTGGAGTTCTAGGTACAGC-TATGT-CTGTTCTTA-TTAGATTGCAATTAGCTAGCCCAGGAAATCAGTTTTTAGGGGGTAATCATCAGTTATACAATGTTATTGTAACTGCTCACGCTTTCTTAATGATTTTTTTTATGGT…
	KT445274	----------------------------------------------------------------------------------------------------------------------------------------------------------------------------------------------------------------------------------------------------------------------------------------------------------------TTAGCTAGTCCGGGTAATCAGTTTTTATCGAATAATCATCAATTGTATAATGTTATAGTTACGGCACACGCCTTTCTAATGATATTTTTTATGGT…
	AB706221	------------------------------------------------------------------------------------------------------------------------------------------------------------------------------------------------------------------------------------------------------------AATTTCAGGTGTTGCAGGAACTGC-ACTGT-CTTTGTACA-TTCGAATTACATTGGCTCAGCCAAACAGTAGTTTTTTAGAATATAATCATCATTTATACAATGTTATTGTTACAGGCCATGCTATACTTATGATTTTTTTCATGGT…
	OQ792171	------------------------------------------------------------------------------------------------------------------------------------------------------------------------------------------------------------------------------------------------------------------------------------------------------------------------------------GTTTTTATCGAATAATCATCAATTGTATAATGTTATCGTTACGGCACACGCTTTTTTAATGATATTTTTTATGGT…
	AB020227	---------------------------------------------------------------------------------------------------------------------------------------------------------------------------------------------------------------------------------GGAACTTTATATTTAA-TTTTTGGAGCAATATCAGGCGTTGCCGGAACTGC-ACTAT-CTTTGTATA-TTCGAATTACGTTAGCCCAGCCAAACAGCAGTTTTCTAGAATATAACCATCATTTATATAATGTTATTGTTACAGGTCATGCCATACTTATGATTTTTTTCATGGT…
	MW413903	------------------------------------------------------------------------------------------------------------------------------------------------------------------ATGTTAATTAATTTTTATAATTGGTCATCTAGATGGCTTTTTTCTACAAATCATAAAGATATTGGTACATTATATTTAA-TTTTTGGGGCGTTTTCTGGTATTGCCGGTACCAC-ACTTT-CATTATTTA-TACGCCTTACCTTAGAATCGCCTGGAAATGATATATTAAGTAACAATCATCAATTATATAATGTTATAGTAACAGGTCATGCTTTCATTATGATTTTTTTTATGGT…
	KJ671737	---------------------------------------------------------------------------------------------------------------------------------------------------------------------------------------------------------------------------------------------------------------------------------------------------------------------------------------------------------------------------------------------------------------…
	KJ671736	---------------------------------------------------------------------------------------------------------------------------------------------------------------------------------------------------------------------------------------------------------------------------------------------------------------------------------------------------------------------------------------------------------------…
	KJ671746	---------------------------------------------------------------------------------------------------------------------------------------------------------------------------------------------------------------------------------------------------------------------------------------------------------------------------------------------------------------------------------------------------------------…
	KJ671725	---------------------------------------------------------------------------------------------------------------------------------------------------------------------------------------------------------------------------------------------------------------------------------------------------------------------------------------------------------------------------------------------------------------…
	KJ671738	---------------------------------------------------------------------------------------------------------------------------------------------------------------------------------------------------------------------------------------------------------------------------------------------------------------------------------------------------------------------------------------------------------------…
	KJ671724	---------------------------------------------------------------------------------------------------------------------------------------------------------------------------------------------------------------------------------------------------------------------------------------------------------------------------------------------------------------------------------------------------------------…
	KJ671754	---------------------------------------------------------------------------------------------------------------------------------------------------------------------------------------------------------------------------------------------------------------------------------------------------------------------------------------------------------------------------------------------------------------…
	KJ671750	---------------------------------------------------------------------------------------------------------------------------------------------------------------------------------------------------------------------------------------------------------------------------------------------------------------------------------------------------------------------------------------------------------------…
	KJ671731	---------------------------------------------------------------------------------------------------------------------------------------------------------------------------------------------------------------------------------------------------------------------------------------------------------------------------------------------------------------------------------------------------------------…
	KJ671739	---------------------------------------------------------------------------------------------------------------------------------------------------------------------------------------------------------------------------------------------------------------------------------------------------------------------------------------------------------------------------------------------------------------…
	MW223755	---------------------------------------------------------------------------------------------------------------------------------------------------------------------------------------------------------------------------------------------------------------------------------------------------------------------------------------------------------------------------------------------------------------…
	KJ671748	---------------------------------------------------------------------------------------------------------------------------------------------------------------------------------------------------------------------------------------------------------------------------------------------------------------------------------------------------------------------------------------------------------------…
	KJ671729	---------------------------------------------------------------------------------------------------------------------------------------------------------------------------------------------------------------------------------------------------------------------------------------------------------------------------------------------------------------------------------------------------------------…
	KJ671728	---------------------------------------------------------------------------------------------------------------------------------------------------------------------------------------------------------------------------------------------------------------------------------------------------------------------------------------------------------------------------------------------------------------…
	KJ671747	---------------------------------------------------------------------------------------------------------------------------------------------------------------------------------------------------------------------------------------------------------------------------------------------------------------------------------------------------------------------------------------------------------------…
	KJ671732	---------------------------------------------------------------------------------------------------------------------------------------------------------------------------------------------------------------------------------------------------------------------------------------------------------------------------------------------------------------------------------------------------------------…
	KJ671723	---------------------------------------------------------------------------------------------------------------------------------------------------------------------------------------------------------------------------------------------------------------------------------------------------------------------------------------------------------------------------------------------------------------…
	LC618936	---------------------------------------------------------------------------------------------------------ATGCCCTACAGCCTCGATAATAAATATAATAAAGATTTTTTTTATTCTTTTTCGGTTTATAAAGCAGCTTTTAGTAGCTTCTGCTCCAGGTGGTTATTTTCCACCAATCACAAAGATATTGGTACTTTATATCTAA-TCTTTGGTGGTTTCTCTGGAGTTTTAGGTACAGC-TATGT-CTGTCCTTA-TTAGATTGCAATTAGCTAGTCCAGGTAATGAGTTTTTAGGGGGTAATCACCAATTATACAATGTTATTGTTACGGCACATGCTTTCTTAATGATTTTTTTTATGGT…
	AB706232	------------------------------------------------------------------------------------------------------------------------------------------------------------------------------------------------------------------------------------------------------------AATCTCAGGTGTTGCTGGAACTGC-GTTAT-CTTTATATA-TTCGAATTACATTAGCTCAGCCAAATGGTAATTTTTTAGAGTACAATCATCATTTATATAATGTTATTGTTACAGGTCATGCTATTCTTATGATTTTTTTCATGGT…
	AB706230	------------------------------------------------------------------------------------------------------------------------------------------------------------------------------------------------------------------------------------------------------------AATATCAGGTGTTGCTGGAACTGC-ATTGT-CTTTATATA-TTCGAATCACCTTGGCTCAGCCAAACAGCAGTTTTTTAGAATATAATCATCACTTATACAATGTTATTGTCACAGGACATGCTATACTTATGATTTTTTTCATGGT…
	AB706250	------------------------------------------------------------------------------------------------------------------------------------------------------------------------------------------------------------------------------------------------------------AATATCAGGTGTTGCTGGAACTGC-ATTGT-CTTTATATA-TTCGAATTACCTTGGCCCAGCCAAACAGTAGTTTTTTAGAATATAATCACCATTTATACAATGTTATTGTCACAGGCCATGCTATACTTATGATTTTTTTCATGGT…
	AB706251	------------------------------------------------------------------------------------------------------------------------------------------------------------------------------------------------------------------------------------------------------------AATATCAGGTGTTGCTGGAACTGC-ATTGT-CTTTATATA-TTCGAATCACCTTGGCCCAACCAAACAGTAGTTTTTTAGAATATAATCACCATTTATATAATGTTATTGTCACAGGACATGCTATACTTATGATTTTTTTCATGGT…
	MW438983	------------------------------------------------------------------------------------------------------------------------------------------------ATGGCAACTAATACAGTACAATTAAACCCTTTTTACAAATTTATAACTCGTTGACTTTTTTCAACTAATCATAAAGACATTGGAACTTTATATTTAA-TTTTTGGAGCAATATCAGGTGTTGCTGGAACTGC-ATTGT-CTTTATATA-TTCGAATCACCTTGGCCCAACCAAACAGTAGTTTTTTAGAATATAATCACCATTTATATAATGTTATTGTCACAGGACATGCTATACTTATGATTTTTTTCATGGT…
	LC192713	------------------------------------------------------------------------------------------------------------------------------------------------------------------------------------------------------------------------------------------------------------AATCTCAGGTGTTGCTGGAACCGC-ATTGT-CTTTATATA-TTCGAATCACTCTAGCCCAGCCAAACAGCAGTTTTTTAGAGTATAATCACCATTTATATAATGTTATTGTCACAGGACATGCTATACTTATGATTTTTTTCATGGT…
	AB706234	------------------------------------------------------------------------------------------------------------------------------------------------------------------------------------------------------------------------------------------------------------AATATCAGGTGTTGCTGGAACCGC-ATTGT-CTTTATATA-TCCGAATCACTCTAGCCCAGCCAAACAGCAGTTTTTTAGAATATAATCACCATTTATACAATGTTATCGTCACAGGACATGCCATACTTATGATTTTTTTCATGGT…
	AB706245	------------------------------------------------------------------------------------------------------------------------------------------------------------------------------------------------------------------------------------------------------------AATATCAGGTGTTGCTGGAACCGC-ATTGT-CTTTATATA-TTCGAATCACTTTAGCCCAGCCAAATAGCAGTTTTTTAGAATATAATCACCATTTATACAATGTTATTGTCACAGGACATGCTATACTTATGATTTTTTTCATGGT…
	MW438980	------------------------------------------------------------------------------------------------------------------------------------------------ATGGCAACTAATGCAGTACAATTAAACCCCTTTTACAAATTTATAACTCGTTGACTTTTTTCAACTAATCATAAAGACATTGGAACTTTATATTTGA-TTTTTGGAGCAATATCAGGTGTTGCTGGAACCGC-ATTGT-CTTTATATA-TTCGAATCACTTTAGCCCAGCCAAATAGCAGTTTTTTAGAATATAATCACCATTTATACAATGTTATTGTCACAGGACATGCTATACTTATGATTTTTTTCATGGT…
	AB706215	------------------------------------------------------------------------------------------------------------------------------------------------------------------------------------------------------------------------------------------------------------AATATCAGGTGTTGCTGGAACTGC-GCTGT-CTTTATATA-TTCGAATTACACTGGCGCAGCCAAACAGTAGTTTTTTAGAGTACAATCATCATTTATATAATGTTATTGTTACAGGCCATGCTATACTTATGATTTTTTTTATGGT…
	AB706249	------------------------------------------------------------------------------------------------------------------------------------------------------------------------------------------------------------------------------------------------------------AATATCAGGTGTCGCTGGAACCGC-ATTGT-CTTTGTATA-TTCGAATTACGCTGGCTCAGCCAAATAGTAGTTTTTTAGAATACAATCATCATTTATACAATGTTATTGTTACAGGCCACGCTATACTTATGATTTTTTTCATGGT…
	AB706217	------------------------------------------------------------------------------------------------------------------------------------------------------------------------------------------------------------------------------------------------------------AATATCAGGTGTCGCTGGAACCGC-ATTGT-CTTTGTATA-TTCGAATTACGTTAGCTCAGCCAAATAGTAGTTTTTTAGAATACAATCATCATTTATACAATGTTATTGTTACAGGCCATGCTATACTTATGATTTTTTTCATGGT…
	MN184242	-----------------------------------------------------------------------------------------------------------------------------------------------------------------------------------------------------------------------------------TACCCTATATTTGT-TATTCGGTGGTTTTTCGGGTGTTCTTGGAACGGG-TATGT-CAGTGCTGA-TTCGTTTACAATTGGCTAGTCCGAGTAACCAATTTTTGTCGAATAATCATCAGTTGTATAATGTTATAGTTACGGCACACGCTTTTTTGATGATATTCTTTATGGT…
	MW127586	--------------------------------------------------------------------------------------------------------------------------------------------------------------------------------------------------------------------------------------CCTCTATTTGT-TATTCGGCGGGTTTTCGGGTGTATTAGGAACAGG-TATGT-CAGTACTAA-TTCGTTTACAATTAGCCAGCCCAGGTAACCAATTTTTATCGAATAATCATCAGTTATATAATGTTATAGTTACGGCACATGCTTTTTTAATGATATTTTTTATGGT…
	MW224114	---------------------------------------------------------------------------------------------------------------------------------------------------------------------------------------------------------------------------------------------------------------------TGTCTTGGGAACAGG-TATGT-CGGTGCTAA-TTCGCCTGCAATTGGCTAGCCCCGGTAATCAATTTTTGTCGAACAATCATCAGTTATACAATGTCATCGTTACAGCGCATGCTTTTTTGATGATATTCTTTATGGT…
	MW127635	--------------------------------------------------------------------------------------------------------------------------------------------------------------------------------------------------------------------------------------CCTCTATTTGC-TATTCGGTGGTTTTTCGGGTGTCTTAGGAACAGG-TATGT-CAGTACTAA-TCCGTTTACAATTAGCTAGCCCCGGTAACCAATTTTTGTCGAATAATCATCAGTTGTATAATGTTATAGTTACAGCGCATGCCTTTTTAATGATATTCTTTATGGT…
	MW223968	-------------------------------------------------------------------------------------------------------------------------------------------------------------------------------------------------------------------------------------------------------------------------------ACGGG-TATGT-CAGTACTAA-TCCGCCTGCAACTAGCCAGTCCCGGTAACCAATTTTTGTCGAATAATCATCAGTTGTACAATGTTATAGTTACGGCACATGCCTTTTTAATGATATTCTTTATGGT…
	MW127592	--------------------------------------------------------------------------------------------------------------------------------------------------------------------------------------------------------------------------------------CCTATATTTGT-TATTCGGTGGTTTTTCGGGTGTTTTGGGAACAGG-TATGT-CAGTACTAA-TTCGCTTACAATTGGCTAGCCCCGGTAACCAATTTTTGTCGAATAATCATCAGTTGTATAATGTCATAGTTACGGCACATGCTTTTTTAATGATATTTTTTATGGT…
	MW224084	----------------------------------------------------------------------------------------------------------------------------------------------------------------------------------------------------------------------------------------------------------------------------------GG-CATGT-CAGTACTAA-TTCGCTTACAATTAGCTAGCCCCGGTAACCAATTTTTGTCGAATAATCATCAGTTGTATAATGTTATAGTTACGGCACATGCTTTTTTAATGATATTTTTTATGGT…
	GQ425139	-------------------------------------------------------------------------------------------------------------------------------------------------------------------------------------------------------------------------------------------------------------------------------------------CAGTACTAA-TTCGTTTACAATTAGCTAGCCCTGGTAACCAATTTTTGTCAAATAATCATCAGTTGTACAATGTAATAGTTACAGCACACGCTTTTTTAATGATCTTTTTTATGGT…
	MW224293	----------------------------------------------------------------------------------------------------------------------------------------------------------------------------------------------------------------------------------------------------------------------------------------------TACTAA-TTCGTTTACAATTAGCTAGCCCCGGTAACCAATTTTTGTCGAATAATCATCAGTTGTACAATGTAATAGTTACAGCGCACGCTTTTTTAATGATCTTTTTTATGGT…
	MW224290	---------------------------------------------------------------------------------------------------------------------------------------------------------------------------------------------------------------------------------------------------------------------------------------------------------------------------------------------------------------------------------------TTTTTTAATGATCTTTTTTATGGT…
	MW224292	-----------------------------------------------------------------------------------------------------------------------------------------------------------------------------------------------------------------------------------------------------------------------------------------------------------------TAGCTAGCCCTGGTAACCAATTTTTGTCGAATAATCATCAGTTGTACAATGTAATAGTTACAGCGCACGCTTTTTTAATGATCTTTTTTATGGT…
	OP617188	--------------------------------------------------------------------------------------------------------------------------------------------------------------------------------------------------------------------------------------------------------------TTTCTGGAGTAGCTGGTACTGC-GCTAT-CTTTATATA-TACGTATCACTTTATCTCAACCAGATAATGATTTTCTGTCTCACAATCATACTTTTTATAACGTGATTGTTACAGGACATGCTTTTATCATGATCTTCTTTATGGT…
	OP629719	---------------------------------------------------------------------------------------------------------------------------------------------------------------------------------------------------------------------------------------------------------------------------------AGC-GTTGT-CTTTATACA-TACGTATTACTCTATCTCAACCAGATAATGATTTTCTGTCTCACAATCATACTTTTTACAACGTAATCGTTCCGGGACATGCTTTTATCATGATCTTTTTTATGGT…
	OP617176	---------------------------------------------------------------------------------------------------------------------------------------------------------------------------------------------------------------------------------------------------------------------------------------------------------------------------------------------TCACAATCCCACTTTTTATAACGTAATCGTTACCGGACATGCTTTTATCATGATCTTTTTTATGGT…
	GU002153	---------------------------------------------------------------------------------------------------------------------------------------------------------------------------------ATGAAGTTTGCTAATCGATGGTTTTTTTCTACTAATCATAAAGATATAGGTACTTTGTATTTAA-TTTTTGGAGCTATCTCAGGAGTGGCTGGTACAGC-GTTGT-CTTTATATA-TACGTATTACTCTATCTCAACCAGATAATGATTTCCTGTCTCACAATCACACTTTTTATAACGTGATCGTTACAGGACATGCTTTTATCATGATCTTTTTTATGGT…
	OP617191	----------------------------------------------------------------------------------------------------------------------------------------------------------------------------------------------------------------------CTAAAGATATAGGTACTTTGTATTTAA-TTTTTGGAGCTATCTCAGGAGTGGCTGGTACAGC-GTTGT-CTTTATATA-TACGTATTACTCTATCTCAACCAGATAATGATTTCCTGTCTCACAATCACACTTTTTATAACGTGATCGTTACAGGACATGCTTTTATCATGATCTTTTTTATGGT…
	MH593168	---------------------------------------------------------------------------------------------------------------------------------------------------------------------------------------------------------------------------------------TTATATCTCA-TTTTTGGTGCTTTCTCAGGAGTTATGGGAACAGC-CATGT-CGGTTCTTA-TTCGTATACAGCTTGCAAGCCCAGGAAATGATTTCCTGGGAGGAAATCATCAATTATACAATGTTATAGTCACAGCGCATGCTTTTCTTATGATTTTCTTTATGGT…
	OQ557084	----------------------------------------------------------------------------------------------------------------------------------------------------------------------------------------------------------------------------------------------------------------------------------------------------------------------------------------------------------------------------------------------------TTTTTTATA--…
	KM202122	---------------------------------------------------------------------------------------------------------------------------------------------------------------------------------------------------------------------------------------------------------------------------------------------------------------------------------------------------------------------------------------------------------------…
	MT550850	----------------------------------------------------------------------------------------------------------------------------------------------------------------------------------------------------------------------------------------------------------------------------------AC-CATGT-CGGTTCTCA-TTCGTATACAGTTGGCAAGTCCGGGTAATGAATTCTTAGGTGGTAACCACCAATTGTATAACGTTATAGTTACGGCACACGCCTTTTTGATGATATTTTTTATGGT…
	MN974780	----------------------------------------------------------------------------------------------------------------------------------------------------------------------------------------------------------------------------------------------------------------------------------------------------------------------------------------------------------------------------------------------------TTTTTTATGGT…
	MN974784	----------------------------------------------------------------------------------------------------------------------------------------------------------------------------------------------------------------------------------------------------------------------------------------------------------------------------------------------------------------------------------------------------TTTTTTATGGT…
	MN975143	----------------------------------------------------------------------------------------------------------------------------------------------------------------------------------------------------------------------------------------------------------------------------------------------------------------------------------------------------------------------------------------------------TTTTTTATGGT…
	MN974782	----------------------------------------------------------------------------------------------------------------------------------------------------------------------------------------------------------------------------------------------------------------------------------------------------------------------------------------------------------------------------------------------------TTTTTTATGGT…
	MN974819	----------------------------------------------------------------------------------------------------------------------------------------------------------------------------------------------------------------------------------------------------------------------------------------------------------------------------------------------------------------------------------------------------TTTTTCATGGT…
	MN975080	----------------------------------------------------------------------------------------------------------------------------------------------------------------------------------------------------------------------------------------------------------------------------------------------------------------------------------------------------------------------------------------------------TTTTTTATGGT…
	MN974828	---------------------------------------------------------------------------------------------------------------------------------------------------------------------------------------------------------------------------------------------------------------------------------------------------------------------------------------------------------------------------------------------------------------…
	MN974845	---------------------------------------------------------------------------------------------------------------------------------------------------------------------------------------------------------------------------------------------------------------------------------------------------------------------------------------------------------------------------------------------------------------…
	MN975149	----------------------------------------------------------------------------------------------------------------------------------------------------------------------------------------------------------------------------------------------------------------------------------------------------------------------------------------------------------------------------------------------------TTTTTTATGGT…
	MN975066	----------------------------------------------------------------------------------------------------------------------------------------------------------------------------------------------------------------------------------------------------------------------------------------------------------------------------------------------------------------------------------------------------TTTTTTATGGT…
	MN974945	----------------------------------------------------------------------------------------------------------------------------------------------------------------------------------------------------------------------------------------------------------------------------------------------------------------------------------------------------------------------------------------------------TTTTTTATGGT…
	MN975110	----------------------------------------------------------------------------------------------------------------------------------------------------------------------------------------------------------------------------------------------------------------------------------------------------------------------------------------------------------------------------------------------------TTTTTTATGGT…
	MN975032	----------------------------------------------------------------------------------------------------------------------------------------------------------------------------------------------------------------------------------------------------------------------------------------------------------------------------------------------------------------------------------------------------TTTTTTATGGT…
	MN974691	----------------------------------------------------------------------------------------------------------------------------------------------------------------------------------------------------------------------------------------------------------------------------------------------------------------------------------------------------------------------------------------------------TTTTTTATGGT…
	MN975199	-----------------------------------------------------------------------------------------------------------------------------------------------------------------------------------------------------------------------------------------------------------------------------------------------------------------------------------------------------------------------------------------------------TTTTTATGGT…
	MN975258	----------------------------------------------------------------------------------------------------------------------------------------------------------------------------------------------------------------------------------------------------------------------------------------------------------------------------------------------------------------------------------------------------TTTTTTATGGT…
	MN974692	----------------------------------------------------------------------------------------------------------------------------------------------------------------------------------------------------------------------------------------------------------------------------------------------------------------------------------------------------------------------------------------------------TTTTTTATGGT…
	MN975051	----------------------------------------------------------------------------------------------------------------------------------------------------------------------------------------------------------------------------------------------------------------------------------------------------------------------------------------------------------------------------------------------------TTTTTTATGGT…
	MN974877	----------------------------------------------------------------------------------------------------------------------------------------------------------------------------------------------------------------------------------------------------------------------------------------------------------------------------------------------------------------------------------------------------TTTTTTATGGT…
	MN975097	----------------------------------------------------------------------------------------------------------------------------------------------------------------------------------------------------------------------------------------------------------------------------------------------------------------------------------------------------------------------------------------------------TTTTTTATGGT…
	MN974808	----------------------------------------------------------------------------------------------------------------------------------------------------------------------------------------------------------------------------------------------------------------------------------------------------------------------------------------------------------------------------------------------------TTTTTTATGGT…
	MN974933	----------------------------------------------------------------------------------------------------------------------------------------------------------------------------------------------------------------------------------------------------------------------------------------------------------------------------------------------------------------------------------------------------TTTTTTATGGT…
	MN975029	----------------------------------------------------------------------------------------------------------------------------------------------------------------------------------------------------------------------------------------------------------------------------------------------------------------------------------------------------------------------------------------------------TTTTTTATGGT…
	MN974730	----------------------------------------------------------------------------------------------------------------------------------------------------------------------------------------------------------------------------------------------------------------------------------------------------------------------------------------------------------------------------------------------------TTTTTTATGGT…
	MN974849	----------------------------------------------------------------------------------------------------------------------------------------------------------------------------------------------------------------------------------------------------------------------------------------------------------------------------------------------------------------------------------------------------TTTTTTATGGT…
	MN975155	----------------------------------------------------------------------------------------------------------------------------------------------------------------------------------------------------------------------------------------------------------------------------------------------------------------------------------------------------------------------------------------------------TTTTTCATGGT…
	MN974825	---------------------------------------------------------------------------------------------------------------------------------------------------------------------------------------------------------------------------------------------------------------------------------------------------------------------------------------------------------------------------------------------------------------…
	MN975182	----------------------------------------------------------------------------------------------------------------------------------------------------------------------------------------------------------------------------------------------------------------------------------------------------------------------------------------------------------------------------------------------------TTTTTTATGGT…
	MN974939	----------------------------------------------------------------------------------------------------------------------------------------------------------------------------------------------------------------------------------------------------------------------------------------------------------------------------------------------------------------------------------------------------TTTTTTATGGT…
	MN975141	----------------------------------------------------------------------------------------------------------------------------------------------------------------------------------------------------------------------------------------------------------------------------------------------------------------------------------------------------------------------------------------------------TTTTTTATGGT…
	MN974814	----------------------------------------------------------------------------------------------------------------------------------------------------------------------------------------------------------------------------------------------------------------------------------------------------------------------------------------------------------------------------------------------------TTTTTCATGGT…
	MN974951	----------------------------------------------------------------------------------------------------------------------------------------------------------------------------------------------------------------------------------------------------------------------------------------------------------------------------------------------------------------------------------------------------TTTTTTATGGT…
	MN975004	-------------------------------------------------------------------------------------------------------------------------------------------------------------------------------------------------------------------------------------------------------------------------------------------------------------------------------------------------------------------------------------------------------------GT…
	HF562265	------------------------------------------------------------------------------------------------------------------------------------------------------------------------------------------------------------------------------------ACCCTATACCTTA-TTTTTGCAGGGATTTCAGGACTAGCAGGTACTTC-TTTAT-CTTTATATA-TAAGAGCGACTCTAGCACACCCTGGTTCGGATTTTTTAGATTTCAATCACCAGCTTTATAACGTAATTGTGACAGGCCACGCCTTTATTATGGTCTTTTTCTTAGT…
	HF562266	---------------------------------------------------------------------------------------------------------------------------------------------------------------------------------------------------------------------------------------------------------------------AGTAGCTGGAACTGC-TTTAT-CATTATACA-TAAGATCGACTTTAGCAAGTCCGGGCTCAGAGGCGCTTGATTTCAATCATCAGTTGTACAATGTCATTGTAACAGGCCACGCGTTTATTATGGTATTTTTTTTAGT…
	HF562262	---------------------------------------------------------------------------------------------------------------------------------------------------------------------------------------------------------------------------------GGTACATTATATCTTA-TATTCGCTGCTATTTCAGGATTGGCGGGTACTTC-ATTAT-CACTTTATA-TTAGAGCAAGCTTAGCAAGTCCAAATTCTAGTACTTTAGATTTTAACTACCAGCTGTATAACGTAATTGTAACAGGTCATGCCTTTATTATGGTGTTTTTTTTAGT…
	HF562255	---------------------------------------------------------------------------------------------------------------------------------------------------------------------------------------------------------------TCCAACCAYAAAGATATWGGWACATTATATCTTA-TATTCGCAGCTATTTCAGGATTAGCAGGTACTTC-ATTAT-CTCTGTATA-TCAGAGCAAGCTTAGCAAGTCCTGGTTCTAGCTCTTTAGACTTTAACTATCAGCTTTATAATGTAATTGTAACAGGTCATGCTTTTATTATGGTATTTTTTTTAGT…
	HF562267	-------------------------------------------------------------------------------------------------------------------------------------------------------------------------------------------------------------------------------------------------------------------GGGCTAGCGGGCACTTC-TCTAT-CTCTATACA-TAAGAGCGGCTCTAGCGCACCCCGGTTCAGATCTTTTAGACTATAACTATCAGCTTTATAATGTAATTGTGACAGGTCACGCGTTCATTATGGTATTCTTTTTAGT…
	HF562261	------------------------------------------------------------------------------------------------------------------------------------------------------------------------------------------------------------------------------------------TATCTTA-TTTTTGCTGTCATTTCAGGACTAGCTGGTACATC-TTTAT-CTTTATATA-TCAGAGCAACGTTAGCAAGTCCGGGTTCAGATGTTTTAGATTTTAACTATCAGCTTTATAATGTAATTGTAACTGGCCATGCTTTTATCATGGTATTTTTTTTAGT…
	HF562263	---------------------------------------------------------------------------------------------------------------------------------------------------------------------------------------------------------------------------------GGTACTTTATATCTTA-TTTTTGCTGTTATTTCAGGATTAGCAGGTACATC-TTTAT-CTTTATACA-TCAGAGCAACGTTAGCAAGTCCTGGTTCAGATGTTTTAGATTATAATTACCAGCTTTATAACGTAATTGTAACAGGTCATGCTTTTATCATGGTATTTTTTTTAGT…
	HF562258	------------------------------------------------------------------------------------------------------------------------------------------------------------------------------------------------------------------------------------------------------------------------AGCAGGCACGTC-TTTAT-CTTTATACA-TAAGAGCAAGCTTAGCAAGCCCAGGATCTGGTACTTTAGACTTCAATTACCAGCTTTACAATGTAATTGTAACAGGCCACGCATTTATTATGGTATTTTTTTTAGT…
	HF562264	---------------------------------------------------------------------------------------------------------------------------------------------------------------------------------------------------------------------------------GGTACTTTATATTTAA-TATTTGCAGCAATCTCAGGGCTAGCAGGTACTTC-TTTAT-CTTTATATA-TTAGAGCAAGTTTAGCAAGCCCAGGATCTAGTGCTTTAGACTTCAACTATCAGTTATATAATGTAATTGTAACAGGCCATGCATTTATAATGGTATTTTTTTTAGT…
	JF796547	----------------------------------------------------------------------------------------------------------------------------------------------------------------------------------------------------------------------------------------TATATCTGA-TTTTTGGCGGTTTTTCTGGGGTATTAGGTACTGC-AATGT-CCGTACTTA-TCAGGTTGCAATTGGCCAGCCCAGCAAATCAATTTTTAGGGGGAAATCATCAATTGTACAACGTTATCGTAACGGCTCATGCATTTTTGATGATTTTCTTCATGGT…
	JN418678	----------------------------------------------------------------------------------------------------------------------------------------------------------------------------------------------------------------------------------------------------------------------------------GC-ATTGT-CTTTATATA-TTAGAGCGTCTCTTGCTTACCCTAGCTCCACTTTTTTTAATAATAATTATCACTTATACAACGTGGTAGTGACAGGTCATGCTTTTATTATGATTTTTTTCATGGT…
	AB618071	-------------------------------------------------------------------------------------------------------------------------------------------------------------------------------------------------------------------------------------------------------------------GGAATTGCAGGTACGGC-ATTAT-CTGTTTTTA-TTAGACAAGTTCTTGCAAGTCCAGGCTCAACTTTTTTAGAATATAACTATCAACTATACAACGTAATAGTAACTGGACACGCTTTTATTATGGTTTTTTTTTTAGT…
	KU052351	----------------------------------------------------------------------------------------------------------------------------------------------------------------------------------------------------------------------------------------------------------------------------------GT-ATTAT-CTTTATATA-TAAGGATTACTTTGCTAGCACCCTCTAATTCTTTTATTAGTAACAATTACCATCTTTATAATGTTTTTGTGACAGGTCACGCTTTTCTGATGATATTTTTTTTAGT…
	HQ317079	--------------------------------------------------------------------------------------------------------------------------------------------------------------------------------------------------------------------------------------TTTATATTTAA-TTTTTGCTGCAATTTCTGGGCTAGCAGGTACCGC-TTTAT-CTCTGTATA-TCCGAATCACTTTAGCAAGTCCTAATTCAAGTTTTTTAGATTATAATCACCACTTATATAATGTTATTGTAACAGGTCATGCATTCTTAATGATTTTTTTCTTAGT…
	HF562256	------------------------------------------------------------------------------------------------------------------------------------------------------------------------------------------------------------------------------------------------------------------------AGCAGGTACTGC-TTTAT-CTTTGTACA-TAAGAGCAAATCTTGCTAGTTCTAATTCAGATTTTTTAGATTACAATTACCATTTATATAATGTAATTGTAACAGGACACGCTTTTTTAATGATTTTTTTTCTAGT…
	AB618070	-------------------------------------------------------------------------------------------------------------------------------------------------------------------------------------------------------------------------------------------------------------------GGTATTGCAGGTACTGC-GCTAT-CAATTTATA-TTCGAATAACTCTTGCTAGCCCTGATTCAACTTTTTTAGACTACAATTACCATTTATACAATGTAATAGTAACAGGTCATGCTTTTCTTATGATCTTTTTTATGGT…
	EF164929	------------------------------------------------------------------------------------------------------------------------------------------------------------------------------------------------------------------------------------------------------------------TGGTGTTGCTGGTACAGT-TTTAT-CAATGTACA-TTAGAATAAATCTTTCTAGTCCTAATTTTGATTTTTTAAATTACAATTACAACTTATACAATGTTATTATTACAGGCCATGCTTTTGTTATGATATTTTTCATGGT…
	KC736653	--------------------------------------------------------------------------------------------------------------------------------------------------------------------------------------------------TTGGTTTTTTTCGACGAATCACAAGGACATTGGTACTTTATACTTAA-TTTTTGCTGTTATTTCTGGTATAGCAGGAACTAT-TTTAT-CTATGTATA-TAAGAATTAGTTTGGCTAGTCCAAATTCAAACTTTTTAAATTATAATTATCATTTATATAATGTAATTGTAACTGGTCATGCTTTTGTAATGGTTTTTTTTTTAGT…
	EF164956	------------------------------------------------------------------------------------------------------------------------------------------------------------------------------------------------------------------------------------------------------------------TGGGGTAGCTGGGACTGC-TTTAT-CTATGTATA-TAAGAATTACCCTAGCTGTTCCTAACTCAGATTTTTTAGATTACAACTACCATTTATACAATGTAATTGTTACTGGTCATGCTTTTATAATGGTTTTTTTTATGGT…
	EF164948	--------------------------------------------------------------------------------------------------------------------------------------------------------------------------------------------------------------------------------------TTTATATCTAA-TTTTTGCAGCTGTTTCTGGTATAGCTGGAACAGC-TTTAT-CTATGTATA-TAAGAATGACTTTAGCTCGACCTGATTCAGATTTTTTAAATTACAACCACCATCTCTACAACGTTATCGTAACTGGACATGCATTTGTAATGGTATTTTTTCTAGT…
	EF164937	------------------------------------------------------------------------------------------------------------------------------------------------------------------------------------------------------------------------------------------------------------------TGGTATAGCTGGAACAGT-TTTAT-CTATGTATA-TAAGAATTACTTTGGCTCGACCTGATTCAGATTTTTTAAACTACAACCACCATCTGTACAACGTTATCGTAACTGGGCATGCATTTGTAATGGTATTTTTTTTAGT…
	FJ151419	--------------------------------------------------------------------------------------------------------------------------------------------------------------------------------------------------------------------------------------TTTATATTTAA-TTTTTGCAGCTGTTTCTGGAATAGCTGGAACCGC-TTTAT-CTATGTATA-TAAGAATAACTTTGGCTCGACCTGATTCAGATTTTTTAAACTACAATCACCATCTGTATAATGTTATCGTAACTGGGCATGCATTTGTAATGGTGTTTTTTCTAGT…
	HQ317097	--------------------------------------------------------------------------------------------------------------------------------------------------------------------------------------------------------------------------------------TTTATATTTAA-TTTTTGCAGCTGTTTCTGGTATAGCTGGAACAGC-TTTAT-CTATGTATA-TAAGAATGACTCTTGCTCGGCCGGACTCAGATTTTTTAAACTACAACCATCATCTTTATAACGTTATAGTAACTGGACACGCTTTTGTAATGGTATTTTTTTTAGT…
	EF164940	------------------------------------------------------------------------------------------------------------------------------------------------------------------------------------------------------------------------------------------------------------------TGGTATAGCTGGAACAGC-TTTAT-CTATGTATA-TACGGATGACTCTTGCTAGACCAGATTCAGATTTTTTAAACTATAATCACCACTTGTACAATGTTATAGTAACTGGACACGCTTTTGTAATGGTATTTTTTTTAGT…
	EF164947	--------------------------------------------------------------------------------------------------------------------------------------------------------------------------------------------------------------------------------------TTTATATTTAA-TTTTCGCAGCTGTTTCTGGTATAGCTGGAACAGC-TTTAT-CTATGTATA-TAAGAATAACTCTTGCTCGACCTGATTCAGATTTTTTAAACTATAATCACCACTTGTACAATGTTATAGTAACTGGACACGCTTTTGTAATGGTATTTTTTTTAGT…
	EF164931	------------------------------------------------------------------------------------------------------------------------------------------------------------------------------------------------------------------------------------------------------------------TGGTGTAGCTGGTACAGC-TTTAT-CTATGTATA-TAAGAATAACTCTTGCTCATCCTGGCTCAGATTTTTTAGATTACAATTACCATCTTTATAACGTAATTGTGACAGGTCACGCATTTGTTATGGTTTTTTTTATGGT…
	EF164943	------------------------------------------------------------------------------------------------------------------------------------------------------------------------------------------------------------------------------------------------------------------TGGTGTAGCTGGTACAGC-TCTAT-CTATGTATA-TAAGAATAACTCTTGCTTACCCTGGCTCAGATTTTTTAGACTATAATTATCATCTTTATAACGTGATTGTGACAGGCCATGCATTTGTTATGGTTTTTTTTATGGT…
	FJ147204	--------------------------------------------------------------------------------------------------------------------------------------------------------------------------------------------------------------------------------------TTTGTACTTAA-TTTTTGCTGCTGTTTCTGGTGTAGCTGGAACAGC-TTTAT-CTATGTATA-TAAGAATAAGTCTAGCACAACCTGGTTCAGATTTTTTAGATCACAATTATCATCTTTACAACGTTATTGTAACTGGTCATGCTTTTGTAATGATTTTTTTTATGGT…
	KC911818	----------------------------------------------------------------------------------------------------------------------------------------------------------------------------------------------------------------------------------------------------TTCGCTACTGTTGCGGGAGTAGCTGGAACAGC-ATTAT-CTATGTATA-TAAGAATAAATCTTGCTCAACCTAATTCAGATTTTTTAGATTATAATTACCACCTTTATAACGTTATTGTTACTGGTCACGCTTTCGTAATGGTTTTTTTTATGGT…
	HQ317107	----------------------------------------------------------------------------------------------------------------------------------------------------------------------------------------------------------------------------------------TATATCTAA-TTTTTGCTGCTGTTGCAGGAGTAGCTGGAACAGC-GTTAT-CTATGTATA-TAAGAATAAATCTTGCTCAACCTAATTCAGATTTTTTAGATTATAACTACCACCTTTATAATGTTATTGTTACTGGTCACGCTTTTGTTATGGTGTTTTTTATGGT…
	MK210626	---------------------------------------------------------------------------------------------------------------------------------------------------------------------------------------------------------------------------------------------------------TGCTGTTGCAGGAGTAGCTGGAACAGC-GTTAT-CTATGTATA-TAAGAATAAATTTGGCTCAACCTAATTCAGATTTTTTAGATTATAATTATCACCTTTATAACGTTATTGTAACTGGTCATGCTTTTGTGATGGTTTTTTTTATGGT…
	HQ317103	--------------------------------------------------------------------------------------------------------------------------------------------------------------------------------------------------------------------------------------TTTATATTTAA-TTTTCGCTGCTGTTGCGGGAGTAGCTGGAACAGC-ATTAT-CTATGTATA-TAAGAATACATCTTGCTCAACCTAGTTCAGATTTTTTAGATTATAATTACCACCTTTATAACGTTATTGTAACTGGTCATGCTTTTGTAATGGTTTTTTTCATGGT…
	EF164945	------------------------------------------------------------------------------------------------------------------------------------------------------------------------------------------------------------------------------------------------------------------GGGAGTAGCTGGAACAGC-TTTAT-CTATGTATA-TAAGAATACAACTTGCTCAACCTGGTTCAGATTTTTTAGATTACAACTATCACCTTTACAACGTTATTGTTACTGGTCACGCTTTTGTAATGGTTTTTTTCATGGT…
	EF164944	--------------------------------------------------------------------------------------------------------------------------------------------------------------------------------------------------------------------------------------TTTATACTTAA-TTTTTGCTGCTGTTGCGGGAGTAGCTGGGACAGC-GTTAT-CTATGTATA-TAAGAATACAGCTTGCTCAACCTAATTCAGATTTTTTAGACTACAATTATCACCTTTATAACGTTATTGTTACTGGACACGCTTTTGTAATGGTTTTTTTCATGGT…
	EF164955	------------------------------------------------------------------------------------------------------------------------------------------------------------------------------------------------------------------------------------------------------------------AGGAGTAGCTGGAACAGC-GTTAT-CTATGTATA-TAAGAATACAACTTGCTCAACCTAGCTCAGATTTTTTAGATTACAATTATCACCTTTACAACGTTATTGTTACTGGTCATGCTTTTGTGATGGTTTTTTTCATGGT…
	EF164952	------------------------------------------------------------------------------------------------------------------------------------------------------------------------------------------------------------------------------------------------------------------GGGAGTAGCTGGAACAGC-GTTAT-CTATGTATA-TAAGAATACAGCTTGCTCAACCTAGTTCAGATTTTTTAGACTACAATTATCACCTTTATAACGTTATTGTTACTGGGCATGCTTTTGTGATGGTTTTTTTCATGGT…
	EF164941	--------------------------------------------------------------------------------------------------------------------------------------------------------------------------------------------------------------------------------------TTTGTATTTAA-TTTTTGCTGCTGTTGCTGGAGTAGCCGGAACAGC-TTTAT-CTATGTATA-TAAGAATAAGTCTTGCACAACCTAATTCAGATTTTTTAGACTATAACTACCACTTGTACAATGTTATTGTAACGGGTCATGCATTTGTTATGATTTTTTTTATGGT…
	HQ317090	----------------------------------------------------------------------------------------------------------------------------------------------------------------------------------------------------------------------------------------------TAA-TTTTTGCTGCTGTTGCTGGAGTAGCCGGAACAGC-TTTAT-CTATGTATA-TAAGAATAAGTCTTGCACAGCCTAACTCGGATTTTTTAGATTATAATTATCATTTATATAACGTTATTGTAACAGGTCACGCATTTGTTATGATTTTTTTTATGGT…
	EF164953	------------------------------------------------------------------------------------------------------------------------------------------------------------------------------------------------------------------------------------------------------------------TGGAGTAGCTGGAACAGC-TTTAT-CTATGTATA-TAAGAATAAATCTTGCACAACCTAATTCAGATTTTATAGATTATAATTATCATTWGTATAACGTTATTGTAACTGGTCACGCGTTTGTTATGGTTTTTTTTATGGT…
	MZ520767	------------------------------------------------------------------------------------------------------------------------------------------------------ATGGGATCAACTCAAAATTCAGGTATTGTTAATTTCGCTAATCGTTGGCTTTTTTCTACAAATCATAAAGATATAGGTACTTTGTATTTAA-TTTTTGCATTTATTTCAGGTTTGGCAGGTACTGT-TTTAT-CTTTATATA-TCCGTGCTACTTTAGCTAGTCCTAATTCAAGTTTTTTGGATTACAATTACCATTTGTATAATGTTATTGTAACAGGACATGCTTTTATTATGGTTTTCTTTCTAGT…
	KY007210	---------------------------------------------------------------------------------------------------------------------------------------------------------------------------------------------------------------------------------------------------------------------------------------------------------------------------------------------------------------------------------------------------------------…
	HF563534	-------------------------------------------------------------------------------------------------------------------------------------------------------------------------------------------------------------------------------------------------------------------------------------------------------------------------------------------------------------------------------------------------------------GT…
	JQ354710	----------------------------------------------------------------------------------------------------------------------------------------------------------------------------------------------------------------------------GTATAGGTACACTATATCTTA-TTTTTGCGGCAATTTCTGGAATTGCTGGGACTGT-ACTAT-CATTGTATA-TTAGAGCTACTTTAGCTAGTCCTAATTCAGGATTTTTAGACAACAATTACCATTTATATAATGTAATTGTAACTGGTCACGCCTTTTTAATGATTTTCTTTTTAGT…
	KU052349	----------------------------------------------------------------------------------------------------------------------------------------------------------------------------------------------------------------------------------------------------------------------------------GT-TTTAT-CTTTATACA-TAAGAGCCACTTTAGCAAGTCCTAATTCAGATTTTTTAGAATATAATTATCATTTATATAATGTGATTATAACAGGTCATGCTTTTATAATGATTTTTTTTTTAGT…
	KU052362	------------------------------------------------------------------------------------------------------------------------------------------------------------------------------------------------------------------------------ATTGGTACATTATATTTAA-TTTTTGCAGCAGTTTCTGGTCTTGCAGGAACTAT-TTTAT-CTATATATA-TTAGAGCTAATTTAGCCGTTCCTAATTCAAACTTTTTAGATTATAATTATCATTTTTATAACGTAATTGTAACAGGACACGCACTAATAATGGTTTTTTTTCTAGT…
	KU052361	------------------------------------------------------------------------------------------------------------------------------------------------------------------------------------------------------------------------------ATAGGTACTTTATATTTAA-TTTTTGCGGCTATTGCAGGACTTGCTGGAACAAT-GTTAT-CTATATATA-TTAGAGCTACTTTAGCTGTACCTAACTCAAATTTTTTAGATTATAATTATCATTTATATAATGTAATTGTAACTGGACATGCTTTATTAATGGTTTTTTTTCTAGT…
	KU052360	----------------------------------------------------------------------------------------------------------------------------------------------------------------------------------------------------------------------------------------------------------------------------------AT-GTTAT-CAATATATA-TTAGAGCTACTTTAGCTGTACCTAACTCAAATTTTTTAGATTATAATTACCATTTGTATAACGTGATTGTAACGGGGCATGCTTTATTAATGGTTTTCTTTTTAGT…
	JQ354712	--------------------------------------------------------------------------------------------------------------------------------------------------------------------------------------------------TGGTTTTTTTTCGACGAATCACAAGGACATAGGTACATTATATCTTA-TTTTTGCTGCAATTTCTGGTATTGCAGGAACTGT-TTTAT-CTTTATATA-TTAGAGCAACTTTAGCTAGCCCTAATTCAGGATTTTTAGATAATAATTATCATTTATATAACGTAATCGTTACTGGACATGCTTTTATCATGGTTTTCTTTTTAGT…
	JQ354726	-----------------------------------------------------------------------------------------------------------------------------------------------------------------------------------------------------------------CAACCATAAAGATATAGGTACATTATATNTTA-TTTTTGCTGCAACTTCTGGTATTGCAGGAACTGT-TTTAT-CTTTATATA-TTAGAGCAACTTTAGCTAGCCCTAATTCAGGATTTTTAGATAATAATTACCATTTATACAACGTAATTGTTACTGGACATGCTTTTATAATGGTTTTCTTTTTAGT…
	JQ354724	----------------------------------------------------------------------------------------------------------------------------------------------------------------------------------------------------------------CAACCATAAAAGATATAGGTACATTATATCTTA-TTTTTGCTGCAATTTCTGGTATTGCAGGAACTGT-TTTAT-CTTTATATA-TTAGAGCAACTTTAGCTAGCCCTAATTCAGGATTTTTAGATAATAATTATCATTTATATAACGTAATTGTTACTGGACATGCTTTTATAATGGTTTTCTTTTTAGT…
	JQ354697	-------------------------------------------------------------------------------------------------------------------------------------------------------------------------------------------------TTGGTTATTTCTCGACTAATCACAAGGACATAGGTACATTATATCTTA-TTTTTGCTGCAATTTCTGGTATTGCAGGAACTGT-TTTAT-CTTTATATA-TTAGAGCAACTTTAGCTAGTCCTAATTCAGGATTTTTAGATAATAATTACCATTTATACAACGTAATTGTTACTGGACATGCATTTATAATGGTTTTCTTTTTAGT…
	KU052359	----------------------------------------------------------------------------------------------------------------------------------------------------------------------------------------------------------------------------------------------------------------------------------GC-TTTGT-CTCTATTTA-TTAGAGCTACTTTGGCTAGTCCAAATTCAAATTTCTTAGACTACAATTACCATTTCTATAACGTAGTTGTTACAGGTCATGCTTTATTAATGATATTTTTTTTAGT…
	KU052350	----------------------------------------------------------------------------------------------------------------------------------------------------------------------------------------------------------------------------------------------------------------------------------GT-ATTAT-CTTTATATA-TTAGAGCTACATTGCTAGCTCCAAATTCAAATTTCTTAGACTACAATTACCATTTATATAACGTAAGTGTTACAGGTCATGCTTTTTTGATGGTTTTTTTTTTAGT…
	KU052352	----------------------------------------------------------------------------------------------------------------------------------------------------------------------------------------------------------------------------------------------------------------------------------AT-CTTGT-CTTTATATA-TAAGAGCTACTTTAGCTAGCCCTAACTCCACCTTTCTAGACTACAACTATCATTTATATAACGTTATTGTTACAGGGCATGCTTTTTTAATGATATTTTTTTTGGT…
	KU052355	----------------------------------------------------------------------------------------------------------------------------------------------------------------------------------------------------------------------------------------------------------------------------------GT-TTTAT-CTCTATATA-TTAGAGCTACTTTAGCTAGTCCTAACTCAACTTTTTTAGATTATAATTACCATTTATACAATGTTATTGTTACAGGTCATGCTTTTTTAATGATATTTTTTTTAGT…
	KU052357	----------------------------------------------------------------------------------------------------------------------------------------------------------------------------------------------------------------------------------------------------------------------------------GT-TTTAT-CATTATATA-TTAGAGCTACTTTAGCTAGTCCTAATTCAACATTTTTAGACTACAATTATCATCTTTATAATGTTATAGTTACTGGACATGCTTTTCTAATGATATTTTTTTTAGT…
	KM202112	------------------------------------------------------------------------------------------------------------------------------------------------------------------------------------------------------------------------------------------------------------------------------------------------------------------------------------TTTTTTAGACTACAATTATCATTTGTATAATGTAATCGTAACTGGGCATGCATTTGTTATGATTTTTTTTATGGT…
	JN418700	----------------------------------------------------------------------------------------------------------------------------------------------------------------------------------------------------------------------------------------------------------------------------------GC-TCTTT-CTATGTACA-TTAGAACGAGTTTAGCACAACCAAACTCGGACTTTTTTGACTACAATTACCACTTGTACAATGTAGTTGTTACAGGTCATGCTTTTGTCATGATTTTTTTTATGGT…
	KC736646	---------------------------------------------------------------------------------------------------------------------------------------------------------------------------------------------------------------------------------GGTACTTTATATTTAA-TATTTGCTGCAGTGTCAGGTGTAGCAGGAACTGC-TCTTT-CTATGTATA-TTAGAGCGAGTTTAGCACAACCAAACTCAGATTTTTTCGACTACAATTATCATTTATATAATGTAGTTGTAACAGGTCACGCTTTCGTGATGATTTTTTTCATGGT…
	JN418697	----------------------------------------------------------------------------------------------------------------------------------------------------------------------------------------------------------------------------------------------------------------------------------GC-ACTAT-CTTTATATA-TGAGATTAACTCTTGCCACACCTGATTCAAATTTCATGGAACATAATTATCATTTATATAATGTAGTTGTAACAGGTCATGCTTTTATTATGGTTTTCTTTCTGGT…
	JN418696	----------------------------------------------------------------------------------------------------------------------------------------------------------------------------------------------------------------------------------------------------------------------------------GC-GTTAT-CTTTATATA-TAAGACTAACTCTTGCGGTACCTAACTCGAATTTTATGGAACATAATTATCATTTATATAATGTAATTGTAACAGGTCATGCTTTTATTATGATTTTTTTTATGGT…
	JN418691	----------------------------------------------------------------------------------------------------------------------------------------------------------------------------------------------------------------------------------------------------------------------------------GC-ACTAT-CTTTATATA-TAAGATTAACTCTTGCGGTTCCAAATTCAAATTTCATGGAACACAACTATCATTTATATAATGTAATTGTAACGGGTCATGCATTTATTATGATTTTTTTTATGGT…
	JN418687	----------------------------------------------------------------------------------------------------------------------------------------------------------------------------------------------------------------------------------------------------------------------------------GC-ATTGT-CTTTATATA-TTAGATTAACTCTTGCTGTTCCTAATTCTAATTTTATGGAACACAACTATCATTTATATAATGTAATTGTAACAGGTCATGCATTTATTATGATTTTTTTTATGGT…
	JN418679	----------------------------------------------------------------------------------------------------------------------------------------------------------------------------------------------------------------------------------------------------------------------------------GC-TTTAT-CTCTATATA-TTAGATTGACTTTAGCGGTTCCAAATTCTAATTTTATGGAGCATAACTATCATTTATATAATGTAATTGTGACGGGTCACGCATTTATTATGATTTTTTTTATGGT…
	JN418677	----------------------------------------------------------------------------------------------------------------------------------------------------------------------------------------------------------------------------------------------------------------------------------GC-TCTGT-CTCTATACA-TTAGATTAACTTTGGCGGTTCCAAATTCTAATTTTATGGAACACAACTATCATTTATATAATGTAATTGTAACAGGTCACGCATTTATTATGATTTTTTTTATGGT…
	JN418686	----------------------------------------------------------------------------------------------------------------------------------------------------------------------------------------------------------------------------------------------------------------------------------GC-TTTAT-CTTTATACA-TACGATTAACTCTTGCAGTACCTAATTCTAATTTTTTAGAGCACAATTACCATTTGTATAATGTAATTGTAACAGGTCATGCATTTATTATGATTTTTTTTATGGT…
	JN418694	----------------------------------------------------------------------------------------------------------------------------------------------------------------------------------------------------------------------------------------------------------------------------------GC-GTTAT-CTTTATACA-TAAGATTAACTCTTGCYRWACCAAATTCAAATTTTTTAGAACACAATTATCACTTGTACAATGTAATTGTTACAGGTCATGCGTTTATTATGATTTTTTTTATGGT…
	JN418675	----------------------------------------------------------------------------------------------------------------------------------------------------------------------------------------------------------------------------------------------------------------------------------GC-TCTTT-CTTTATACA-TACGAGCAACTTTAGCAACTCCAAATTCGAATTTTTTAGAATATAATTATCATTTATATAATGTAATTGTAACAGGTCATGCTTTTATTATGATTTTTTTCATGGT…
	MH681099	------------------------------------------------------------------------------------------------------------------------------------------------------------------------------------------------------------------------------------------TATCTAA-TATTTGCAGCTATTTCAGGRATAGCTGGTACTGT-ATTAT-CTCTATACA-TTAGATCAACACTTGCTTATCCTAATTCTAATTTTTTAGAATATAACTATCATTTATATAATGTAATTGTAACAGGACATGCTTTTATTATGGTGTTTTTTTTAGT…
	MH681061	------------------------------------------------------------------------------------------------------------------------------------------------------------------------------------------------------------------------------------------TATTTAA-TATTTGCAGCTATTTCTGGAATAGCAGGTACTGT-ATTAT-CATTATACA-TAAGATCAACACTTGCTTATCCTAATTCTAATTTTTTAGAATATAATTATCACTTGTACAATGTAATCGTAACGGGACACGCTTTTATCATGGTGTTTTTTTTAGT…
	MH681080	------------------------------------------------------------------------------------------------------------------------------------------------------------------------------------------------------------------------------------------TACTTAA-TATTTGCAGCTATTTCTGGAATCGCAGGTACTGC-TTTAT-CATTATATA-TAAGATCTACACTTGCTTACCCAAATTCAAATTTCCTAGAATACAATTACCACTTATATAATGTAATTGTAACAGGACATGCTTTTATTATGGTTTTTTTTTTAGT…
	MH681078	------------------------------------------------------------------------------------------------------------------------------------------------------------------------------------------------------------------------------------------TACTTAA-TATTTGCTGCTATTTCTGGAATAGCAGGAACTGT-ATTAT-CATTATATA-TAAGATCAACACTTGCTTACCCAAATTCTAATTTTTTAGAATATAACTATCACCTCTATAACGTGATTGTAACGGGTCACGCTTTTATTATGGTGTTTTTTCTTGT…
	MH681081	------------------------------------------------------------------------------------------------------------------------------------------------------------------------------------------------------------------------------------------TATCTAA-TATTTGCAGCTATTTCTGGAGTAGCAGGAACTGT-ATTAT-CGTTATATA-TAAGATCAACACTTGCTTATCCTAATTCTAATTTTTTAGAATATAATTATCATCTTTATAACGTAATCGTAACAGGTCATGCTTTTATTATGGTTTTTTTTCTTGT…
	JN418682	----------------------------------------------------------------------------------------------------------------------------------------------------------------------------------------------------------------------------------------------------------------------------------AT-ATTAT-CATTATATA-TAAGATCAACACTTGCTTATCCTAATTCTAACTTTTTAGAATATAATTATCATTTATATAATGTAATTGTTACAGGTCACGCTTTTATAATGGTTTTTTTCCTTGT…
	MH681066	------------------------------------------------------------------------------------------------------------------------------------------------------------------------------------------------------------------------------------------TATTTAA-TTTTTGCAGCTATTTCTGGAGTAGCAGGTACTGC-ATTAT-CATTATATA-TTAGATCAACACTTGCTTATCCTAATTCAAATTTTTTAGAGTATAACTATCATTTATACAATGTAATTGTAACAGGTCATGCTTTTATTATGGTTTTTTTTCTGGT…
	MH681065	---------------------------------------------------------------------------------------------------------------------------------------------------------------------------------------------------------------------------------------------TTAA-TATTTGCAGCTATTTCAGGAGTAGCCGGTACTGT-ATTAT-CGTTATATA-TAAGATCAACACTTGCTTATCCAAATTCTAACTTTTTAGAATATAATTATCATTTATATAATGTAATTGTAACAGGTCATGCTTTTATTATGGTTTTTTTCCTTGT…
	MH681074	------------------------------------------------------------------------------------------------------------------------------------------------------------------------------------------------------------------------------------ACTTTATATTTAA-TATTTGCAGCTATTTCTGGAGTAGCAGGTACTGT-ACTAT-CATTATATA-TAAGATCAACACTTGCTTATCCTAATTCTAATTTTTTAGAATATAATTATCATTTATATAACGTAATTGTAACAGGTCATGCTTTTATAATGGTTTTTTTCTTAGT…
	JN418693	----------------------------------------------------------------------------------------------------------------------------------------------------------------------------------------------------------------------------------------------------------------------------------GT-ACTAT-CACTATATA-TAAGATCAACACTTGCTTATCCTAATTCTAACTTTTTAGAATATAATTATCACTTATATAACGTAATTGTAACAGGTCATGCTTTCATTATGGTTTTTTTTCTAGT…
	JN418689	----------------------------------------------------------------------------------------------------------------------------------------------------------------------------------------------------------------------------------------------------------------------------------GC-TTTAT-CCCTATATA-TTAGATCAACACTTGCTTCTCCAGATTCTAGTTTTTTAGATTATAATTTTCATTTGTATAACGTTATCGTAACAGGACATGCTTTCATTATGGTTTTCTTTTTAGT…
	KC736652	--------------------------------------------------------------------------------------------------------------------------------------------------------------------------------------------------TGGTTTTTTTTCGACGAATCACAAGGACATTGGTACTTTATATTTAA-TTTTCGCTGCTATTTCAGGTGTTGCGGGGACAGC-TTTAT-CATTATATA-TTAGATCGACATTAGCATCTCCTGATTCTAACTTTTTAGATTATAATTTTCATTTATATAATGTTATAGTTACCGGACATGCTTTTATAATGGTTTTTTTTATGGT…
	JN418701	----------------------------------------------------------------------------------------------------------------------------------------------------------------------------------------------------------------------------------------------------------------------------------GC-TTTAT-CATTATATA-TTAGATCAACATTAGCATCTCCTGATTCTAACTTTTTAGATTACAATTTTCATTTATATAATGTTATCGTAACAGGACATGCTTTTATAATGGTTTTTTTCATGGT…
	JN418698	----------------------------------------------------------------------------------------------------------------------------------------------------------------------------------------------------------------------------------------------------------------------------------GC-TTTAT-CATTATATA-TAAGAGCAACTCTTGCTTATCCTGATTCTAATTTTTTAGATTACAATTTTCATCTGTATAATGTGATAGTAACAGGGCACGCTTTTATTATGATTTTTTTCATGGT…
	JN418690	----------------------------------------------------------------------------------------------------------------------------------------------------------------------------------------------------------------------------------------------------------------------------------GC-ATTAT-CGTTATATA-TAAGAGCAACACTTGCTTACCCTGGCTCTAATTTTTTAGAGTACAACTACCACCTTTATAACGTAATCGTAACTGGACACGCTTTTATAATGGTTTTTTTTATGGT…
	JN418676	----------------------------------------------------------------------------------------------------------------------------------------------------------------------------------------------------------------------------------------------------------------------------------GC-ATTAT-CATTGTATA-TTAGAGCAACACTTGCTTATCCCGCTTCTAATTTTTTAGATTACAATTACCACCTTTATAATGTAATTGTAACCGGACATGCTTTTATAATGGTTTTTTTTATGGT…
	LC065621	--------------------------------------------------------------------------------------------------------------------------------------------------------------------------------------------------------------------------------------TTTATATCTCG-TTTTCGGTGGATTCTCCGGGGTGTTGGGGACCGC-GATGT-CAGTTTTAA-TCCGGCTGCAGCTGGCAAGCCCCGGAAATCTTTTTTTAGGGGGGAACCATCAGCTTTACAATGTTATCGTAACGGCTCACGCCTTTTTAATGATCTTTTTTATGGT…
	MZ561055	---------------------------------------------------------------------------------------------------------------------------------------------------------------------------ATGTTATATAATATGGCATCTAGATGGTTGTTTTCAACCAATCACAAAGATATAGGAACTCTTTATATTA-TATTTGGAGCTTTCTCAGGAGTAGCAGGAACAAC-TTTGT-CTTTATTTA-TTCGAATGACTCTTTCACTACCTAATAATCAATTTCTAGACGGGAATTATCAATTATATAATGTAATTGTAACAGGTCATGCTTTTGTTATGATTTTTTTTATGGT…
	AB020224	---------------------------------------------------------------------------------------------------------------------------------------------------------------------------------------------------------------------------------GGTACTTTATATTTGA-TTTTTGGTGCTATTTCGGGTGTTGCCGGTACTGC-TTTAT-CTTTGTATA-TAAGAATAACATTATCTCAGCCCAACAACGATTTTTTAGCATACAATCACCATTTTTATAATGTTGTTGTCACTGGTCACGCTTTTGTTATGATTTTTTTTATGGT…
	MK642470	----------------------------------------------------------------------------------------------------------------------------------------------------------------------------------------------------------------------------------------------------------------------GTTGCAGGTACAGC-ACTGT-CTTTATATA-TACGTATTACATTGGCACAACCAAACAGTTCATTTTTAGAACAAAACCACCATTTATACAATGTTATTGTTACAGGGCATGCTTTTGTTATGATTTTTTTCATGGT…
	KT351586	---------------------------------------------------------------------------------------------------------------------------------------------------------------------------------------------------------------------------------------------------------------------------------------------------------------------------------------------------------------------------------------------------------------…
	MK820683	---------------------------------------------------------------------------------------------------------------------------------------------------------------------------------------------------------------------------------------------------------------------------------------------------------------------------------------------------------------------------------------------------------------…
	MK642439	----------------------------------------------------------------------------------------------------------------------------------------------------------------------------------------------------------------------------------------------------------------------GTAGCCGGTACTGC-TTTAT-CTTTGTATA-TTCGTTTGACATTAGCACAACCTAATAGTAATTTTTTAGAAAACAATCATCATCTTTATAATGTTATAGTTACAGGTCATGCTTTTGTTATGATATTTTTTATGGT…
	OQ504942	----------------------------------------------------------------------------------------------------------------------------------------------------------------------------------------------------------------------------------GTACTTTGTATTTAA-TTTTTGGAGCAATTTCAGGTGTTGCCGGTACCGC-ATTGT-CTTTATATA-TTCGAATAACTTTAGCTCAACCCAATAGCAGTTTTTTAGAATATAATCACCATTTATATAACGTTATTGTTACAGGTCACGCTATCTTAATGATTTTTTTCATGGT…
	OQ504921	---------------------------------------------------------------------------------------------------------------------------------------------------------------------------------------------------------------------------------------------------------------------------------------------------------------------------------------------------------------------------------------------------------TATGGT…
	OQ504926	----------------------------------------------------------------------------------------------------------------------------------------------------------------------------------------------------------------------------------GTACTTTGTATCTAA-TTTTTGGAGCAATTTCAGGTGTTGCTGGCACCGC-GTTGT-CTCTATATA-TTCGAATAACTTTAGCTCAACCCAATAGCAGTTTTTTAGAATATAACCACCATTTATACAATGTTATTGTTACAGGTCACGCTATTCTAATGATTTTTTTCATGGT…
	OQ504928	------------------------------------------------------------------------------------------------------------------------------------------------------------------------------------------------------------------------------------------------------------------------------------------------------------------------------------------------------------------------------------------------GATTTTTTTTATGGT…
	OQ504918	---------------------------------------------------------------------------------------------------------------------------------------------------------------------------------------------------------------------------------------------------------------------------------------------------------------------------------------------------------------------------------------------------TTTTTTTATGGT…
	OQ504943	-----------------------------------------------------------------------------------------------------------------------------------------------------------------------------------------------------------------------------------------------------------------------------------------------------------------------------------------------------------------------------------------------TGATTTTTTTTATGGT…
	OQ504915	---------------------------------------------------------------------------------------------------------------------------------------------------------------------------------------------------------------------------------------------------------------------------------CGC-GTTGT-CTCTTTATA-TCCGAATAACTTTAGCTCAACCTAATAGCAGTTTTTTAGAATATAATCACCATCTATATAACGTTATTGTTACGGGTCATGCTATATTGATGATTTTCTTTATGGT…
	OQ504941	----------------------------------------------------------------------------------------------------------------------------------------------------------------------------------------------------------------------------------GTACTTTGTATTTAA-TTTTTGGAGCAATTTCAGGTGTTGCCGGTACAGC-ATTGT-CTCTTTATA-TTCGAATAACTTTAGCTCAACCTAATAGCAGTTTTTTAGAGTATAATCACCATTTGTATAACGTTATTGTTACGGGTCACGCTATACTAATGATTTTTTTTATGGT…
	OQ504934	-------------------------------------------------------------------------------------------------------------------------------------------------------------------------------------------------------------------------------------------------------------------------------------------------------------------------------------------------------------------------------------------------------------GT…
	OQ504919	----------------------------------------------------------------------------------------------------------------------------------------------------------------------------------------------------------------------------------GTACTTTGTATTTAA-TTTTTGGAGCAATTTCAGGTGTTGCTGGTACAGC-ATTGT-CTCTTTACA-TTCGAATAACTTTAGCTCAACCTAATAGCAGTTTTTTAGAATATAATCACCATTTATATAACGTTATTGTTACAGGTCACGCTATATTGATGATTTTTTTTATGGT…
	OL628852	---------------------------------------------------------------------------------------------------------------------------------------------------------------------------------------------------------------------------------------------------------------------------------------------------------------------------------------------------------------------------------------------------------------…
	OL628853	---------------------------------------------------------------------------------------------------------------------------------------------------------------------------------------------------------------------------------------------------------------------------------------------------------------------------------------------------------------------------------------------------------------…
	KT157786	-------------------------------------------------------------------------------------------------------------------------------------------------------------------------------------------------------------------------------------------------------------------------------------------------------------------------CCTAGTAGTCTTTTTTTAGAGTCGAACCACCATTTGTACAACGTGATTGTAACAGGCCATGCCATATTAATGATTTTTTTCATGGT…
	KT157764	-------------------------------------------------------------------------------------------------------------------------------------------------------------------------------------------------------------------------------------------------------------------------------------------------------------------------CCTAGTAGTCTTTTTTTAGAGTCTAACCACCATTTGTACAACGTGATTGTAACAGGCCATGCCATACTAATGATTTTTTTCATGGT…
	KT157766	-------------------------------------------------------------------------------------------------------------------------------------------------------------------------------------------------------------------------------------------------------------------------------------------------------------------------CCTAGTAGTCTCTTCTTAGAGTCTAACCACCACTTGTATAACGTGATTGTAACAGGCCATGCTATATTAATGATTTTTTTCATGGT…
	OL892034	---------------------------------------------------------------------------------------------------------------------------------------------------------------------------------------------------------------------------------------------------------------------------------------------------------------------------------------------------------------------------------------------------------------…
	KT157763	-------------------------------------------------------------------------------------------------------------------------------------------------------------------------------------------------------------------------------------------------------------------------------------------------------------------------CCTAGTAGTCTCTTTTTAGAGTCTAACCACCATTTGTATAATGTGATTGTAACAGGCCATGCTATATTAATGATTTTTTTCATGGT…
	KT157762	-------------------------------------------------------------------------------------------------------------------------------------------------------------------------------------------------------------------------------------------------------------------------------------------------------------------------CCTAGTAGCCTTTTTTTAGAGTCGAACCATCATTTATATAACGTGATTGTAACAGGCCATGCAATATTAATGATTTTTTTCATGGT…
	KT157759	-------------------------------------------------------------------------------------------------------------------------------------------------------------------------------------------------------------------------------------------------------------------------------------------------------------------------CCTAGCAGCTCTTTTTTAGAATCGAATCATCATTTGTACAATGTTATTGTAACAGGCCATGCGATATTAATGATTTTTTTCATGGT…
	KT157761	-------------------------------------------------------------------------------------------------------------------------------------------------------------------------------------------------------------------------------------------------------------------------------------------------------------------------CCTAGCAGCTCTTTTTTAGAATCGAACCATCATTTGTACAACGTTATTGTAACAGGCCATGCCATATTAATGATTTTTTTCATGGT…
	KT157760	-------------------------------------------------------------------------------------------------------------------------------------------------------------------------------------------------------------------------------------------------------------------------------------------------------------------------CCTAGTAGCTCTTTTTTAGAATCGAACCATCATTTGTACAACGTTATTGTAACTGGCCATGCTATATTAATGATTTTTTTCATGGT…
	MK642445	----------------------------------------------------------------------------------------------------------------------------------------------------------------------------------------------------------------------------------------------------------------------GTAGCGGGAACTGC-TTTGT-CTTTATATA-TTAGAATAACGTTAGCGCAGCCTAATAGCGAATTTTTAGCTCATAACAATCATTTATACAACGTTATAGTAACAGGACATGCGTTTATTATGATATTTTTCATGGT…
	MK642460	----------------------------------------------------------------------------------------------------------------------------------------------------------------------------------------------------------------------------------------------------------------------GTAGCTGGAACAGC-TTTAT-CTTTATATA-TAAGAATAACTTTAGCTCAACCTAATAGTGAGTTTTTAGCGCATAATAATCATTTATATAATGTTATAGTAACAGGGCATGCTTTTATTATGATATTTTTTATGGT…
	MK817336	---------------------------------------------------------------------------------------------------------------------------------------------------------------------------------------------------------------------------------------------------------------------------------------------------------------------------------------------------------------------------------------------------------------…
	AB020223	---------------------------------------------------------------------------------------------------------------------------------------------------------------------------------------------------------------------------------GGTACTTTATATTTAA-TCTTTGGTGCTATATCTGGTGTTGCTGGTACAGC-TCTAT-CATTATATA-TTAGATTAACTTTATATCAACCAAATAGTGGTTTTTTAGAAAATAACCATCATTTATATAATGTTATTGTTACTGGTCATGCTTTTGTTATGATTTTTTTTATGGT…
	MK817331	---------------------------------------------------------------------------------------------------------------------------------------------------------------------------------------------------------------------------------------------------------------------------------------------------------------------------------------------------------------------------------------------------------------…
	MK817333	---------------------------------------------------------------------------------------------------------------------------------------------------------------------------------------------------------------------------------------------------------------------------------------------------------------------------------------------------------------------------------------------------------------…
	MK817335	---------------------------------------------------------------------------------------------------------------------------------------------------------------------------------------------------------------------------------------------------------------------------------------------------------------------------------------------------------------------------------------------------------------…
	MK817332	---------------------------------------------------------------------------------------------------------------------------------------------------------------------------------------------------------------------------------------------------------------------------------------------------------------------------------------------------------------------------------------------------------------…
	MK642467	----------------------------------------------------------------------------------------------------------------------------------------------------------------------------------------------------------------------------------------------------------------------GTAGCAGGTACTGC-ACTAT-CCTTATACA-TCCGTATAAATTTAGCTCAGCCTAACAGCACTTTTTTAGAGCATAATCACCAAATGTATAATGTTATTGTAACAGGCCATGCGTTTGTTATGATTTTTTTCATGGT…
	MK642466	----------------------------------------------------------------------------------------------------------------------------------------------------------------------------------------------------------------------------------------------------------------------GTAGCAGGAACTGC-ATTAT-CTTTGTACA-TTAGGATAAATTTAGCTCAACCTAATAGCACATTTTTAGAGCATAATCATCAAATGTATAATGTGATTGTAACAGGACATGCTTTTGTTATGATTTTTTTTATGGT…
	MK642465	----------------------------------------------------------------------------------------------------------------------------------------------------------------------------------------------------------------------------------------------------------------------GTCGCAGGAACCGC-GTTAT-CTTTATACA-TTCGTATAAATTTAGCTCAACCTAACAGCACTTTTTTAGAGCATAATCACCAAATGTATAATGTAATTGTAACAGGACATGCTTTTGTTATGATTTTTTTCATGGT…
	MK642441	----------------------------------------------------------------------------------------------------------------------------------------------------------------------------------------------------------------------------------------------------------------------GTAGCAGGTACAGC-TTTAT-CTTTATATA-TTCGTTTAACTTTAGCTCAACCAAATAGTAATTTTTTAGAAAATAATCATCATCTTTATAATGTTATTGTAACAGGTCATGCTTTTGTTATGATATTTTTTATGGT…
	MK642444	----------------------------------------------------------------------------------------------------------------------------------------------------------------------------------------------------------------------------------------------------------------------ATAGCAGGTACAGC-ATTAT-CTTTATATA-TTAGAATTACGTTAGCTCAACCTAATAGTAGTTTTTTAGAACACAATCACCAAATGTACAATGTTATTGTTACAGGGCATGCTTTTGTAATGATTTTTTTTATGGT…
	MK642442	----------------------------------------------------------------------------------------------------------------------------------------------------------------------------------------------------------------------------------------------------------------------GTCGCAGGAACAGC-TTTGT-CTTTGTATA-TTAGAATTAACTTATCTCAACCAAATGGTTCGTTTTTAGAACACAATAATCAAATGTATAATGTTATTGTAACAGGGCACGCTTTTGTTATGATTTTTTTTATGGT…
	MK642438	----------------------------------------------------------------------------------------------------------------------------------------------------------------------------------------------------------------------------------------------------------------------GTAGCAGGTACTGC-TTTAT-CTTTATATA-TTAGATTAACATTAGCTCAACCTAATAGTAATTTTTTAGATAATAATCATCATCTTTATAATGTTATCGTGACAGGTCACGCTTTTGTTATGATTTTTTTTATGGT…
	MK642448	----------------------------------------------------------------------------------------------------------------------------------------------------------------------------------------------------------------------------------------------------------------------GTTGCAGGTACTGC-TTTAT-CTTTATATA-TTCGAATTACTTTATCACAACCTAACAGTAGTTTTTTAGAATATAACCATCAAATGTATAACGTTATTGTAACAGGACATGCATTTGTTATGATTTTTTTTATGGT…
	MK642447	----------------------------------------------------------------------------------------------------------------------------------------------------------------------------------------------------------------------------------------------------------------------GTAGCAGGTACTGC-TTTAT-CTTTATATA-TAAGAATTAATTTAGCGCAACCAAATGGATCTTTTTTAGAGCATAACTATCAAATGTATAATGTTATTGTGACTGGTCATGCTTTTGTTATGATTTTTTTTATGGT…
	MK642469	----------------------------------------------------------------------------------------------------------------------------------------------------------------------------------------------------------------------------------------------------------------------GTTGCTGGTACTGC-TTTAT-CGTTATATA-TAAGGATAAATTTATCACAACCTAACGGATCTTTCCTTGAACATAATCATCAAATGTATAATGTTATTGTAACAGGTCATGCTTTTGTAATGATTTTCTTTATGGT…
	MK642471	----------------------------------------------------------------------------------------------------------------------------------------------------------------------------------------------------------------------------------------------------------------------GTAGCAGGTACTGC-TTTAT-CTTTATATA-TTAGAATAACACTATCTCAACCTAATGGTAGCTTTTTAGAGCATAACCATCAAATGTATAATGTTATAGTAACAGGTCATGCATTTGTTATGATTTTTTTTATGGT…
	MK642481	----------------------------------------------------------------------------------------------------------------------------------------------------------------------------------------------------------------------------------------------------------------------GTAGCTGGAACAGC-TTTAT-CACTGTATA-TCAGAATTAATTTAGCACAACCTAACGGCTCGTTTTTGGAGCACAATCACCAAATGTATAATGTTATTGTAACAGGTCATGCATTTGTTATGATTTTTTTTATGGT…
	MK642490	----------------------------------------------------------------------------------------------------------------------------------------------------------------------------------------------------------------------------------------------------------------------GTTGCAGGTACAGC-GTTAT-CTCTTTATA-TTAGAATCACTTTATCACAACCAAATGGTAATTTTTTAGAGTATAATCACCAAATGTATAACGTTATTGTAACAGGACACGCATTTGTTATGATTTTTTTTATGGT…
	MK642461	----------------------------------------------------------------------------------------------------------------------------------------------------------------------------------------------------------------------------------------------------------------------GTTGCAGGTACAGC-TTTAT-CTTTATACA-TTAGAATTACATTATCACAACCAAACGGTAGTTTTTTAGAATACAATCACCAAATGTATAACGTTATTGTTACAGGTCATGCTTTTGTTATGATTTTTTTCATGGT…
	MK642462	----------------------------------------------------------------------------------------------------------------------------------------------------------------------------------------------------------------------------------------------------------------------GTGGCAGGTACAGC-TTTAT-CTTTATATA-TTAGAATTACATTATCACAACCAAATGGTAGTTTTTTAGAATATAATCATCAAATGTATAACGTTATTGTTACAGGTCATGCTTTTGTAATGATTTTTTTTATGGT…
	MK642489	----------------------------------------------------------------------------------------------------------------------------------------------------------------------------------------------------------------------------------------------------------------------GTTGCTGGTACAGC-TTTAT-CTTTATACA-TAAGAATTACTTTAGCACAACCAAATGGTTCATTTTTAGAGTACAATAACCAAATGTACAATGTAATAGTAACAGGACATGCATTTGTTATGATTTTTTTTATGGT…
	MK642486	----------------------------------------------------------------------------------------------------------------------------------------------------------------------------------------------------------------------------------------------------------------------GTAGCAGGAACTGC-ACTGT-CATTATATA-TTCGAATTAATTTATCTCAACCAAATGGTTCGTTTTTAGAACACAATAATCAAATGTATAACGTAATCGTTACAGGACACGCGTTTGTTATGATTTTTTTTATGGT…
	MK642487	----------------------------------------------------------------------------------------------------------------------------------------------------------------------------------------------------------------------------------------------------------------------GTAGCGGGTACTGC-ATTAT-CTTTATATA-TTCGAATAAATTTATCACAACCAAATGGTTCTTTTTTAGAGCATAATCATCAAATGTATAATGTTATAGTAACAGGTCATGCCTTTGTTATGATTTTTTTTATGGT…
	MK642449	----------------------------------------------------------------------------------------------------------------------------------------------------------------------------------------------------------------------------------------------------------------------GTAGCAGGTACTGC-TTTAT-CTTTATATA-TTAGAATCAACTTATCTCAACCAAATGGTTCGTTTTTAGAGCATAATAATCAAATGTATAATGTTATAGTAACAGGACACGCATTTGTTATGATTTTTTTTATGGT…
	MK642485	----------------------------------------------------------------------------------------------------------------------------------------------------------------------------------------------------------------------------------------------------------------------GTTGCAGGTACTGC-TTTAT-CTTTATACA-TTCGAATTAATTTATCTCAACCTAATGGTTCATTTTTAGAACATAATCATCAAATGTATAATGTTATTGTAACAGGACATGCATTTGTTATGATTTTTTTTATGGT…
	MK642484	----------------------------------------------------------------------------------------------------------------------------------------------------------------------------------------------------------------------------------------------------------------------GTAGCAGGTACTGC-TTTAT-CTTTATATA-TTAGAATTAATTTATCTCAACCTAATGGTTCATTTTTAGAACACAATCATCAAATGTATAATGTTATTGTAACAGGACATGCATTTGTTATGATTTTTTTTATGGT…
	MK642464	----------------------------------------------------------------------------------------------------------------------------------------------------------------------------------------------------------------------------------------------------------------------GTAGCGGGTACTGC-TTTAT-CTCTATATA-TTCGAATTAATTTAGCTCAGCCTAATGGTTCATTTTTAGAACATAACTACCAAATGTATAATGTTATTGTGACAGGGCATGCATTTGTTATGATTTTTTTTATGGT…
	MK642446	----------------------------------------------------------------------------------------------------------------------------------------------------------------------------------------------------------------------------------------------------------------------GTAGCGGGTACTGC-TTTAT-CGTTATATA-TTCGAATAAATTTAGCTCAGCCTAATGGTTCATTTTTAGAACATAACTATCAAATGTATAATGTTATTGTGACAGGGCATGCCTTCGTTATGATTTTTTTTATGGT…
	MK642475	----------------------------------------------------------------------------------------------------------------------------------------------------------------------------------------------------------------------------------------------------------------------GTAGCAGGTACTGC-TTTAT-CTTTATATA-TTCGAATTAATTTAGCTCAGCCTAATGGTTCTTTTTTAGAACACAATTATCAAATGTATAACGTTATTGTTACAGGTCACGCATTTGTAATGATTTTTTTCATGGT…
	MK642473	----------------------------------------------------------------------------------------------------------------------------------------------------------------------------------------------------------------------------------------------------------------------GTAGCTGGGACAGC-TTTGT-CTTTGTATA-TCCGAATTAATTTAGCACAACCTAATGGTTCATTTTTAGAACATAATTATCAAATGTATAATGTTATTGTAACAGGTCATGCTTTTGTTATGATTTTTTTCATGGT…
	HQ317072	--------------------------------------------------------------------------------------------------------------------------------------------------------------------------------------------------------------------------------------ACTTTATTTGA-TTTTCGGAGCTATTTCTGGAGTAGCTGGAACTGC-ACTTT-CGTTATATA-TTCGATTTACTTTAGCTCAACCAAATTCAAGTTTTTTAGAATACAATCATCATTTGTATAACGTTATTGTAACAGGGCATGCCATAGTGATGGTTTTCTTTGTTGT…
	HQ317077	--------------------------------------------------------------------------------------------------------------------------------------------------------------------------------------------------------------------------------------ATTATATCTAA-TTTTTGGTGCTATTTCAGGAATCGCTGGAACAGT-ACTCT-CGATGTATA-TCCGATTAACTCTAGCTCAACCAAATTCAAGCTTCTTAGAGTATAATCACCACCTCTATAATGTAATTGTTACTGGGCATGCATTCGTGATGGTTTTCTTTGTAGT…
	HQ317071	--------------------------------------------------------------------------------------------------------------------------------------------------------------------------------------------------------------------------------------TTTATATTTAA-TTTTTGGGGCTATTTCTGGAATTGCTGGAACAGC-ACTTT-CATTATATA-TTAGACTTACTTTAGCTCAACCAAATTCTAGTTTTTTAGAATATAATCATCATTTATACAATGTTATTGTTACAGGACACGCTTTTGTAATGGTTTTTTTTGTAGT…
	KF697355	-------------------------------------------------------------------------------------------------------------------------------------------------------------------------------------------------------------------------------TAGGAATTTTATATTTAA-TTTTCGGCGGCTTTTCTGGTGTATTAGGAACAAC-AATGT-CTATTCTAA-TTCGTTTAGAGTTAGCACAGCCTGGCAATCAAATTTTATTGGGAAATCATCAATTATATAATGTACTTGTAACAGGTCATGCTATTTTGATGATTTTTTTTATGGT…
	KX100846	-----------------------------------------------------------------------------------------------------------------------------------------------------------------------------------------------------------------------------------------------GA-TTTTTGGCGGTTTTTCTGGTGTTTTAGGTACTTT-AATGT-CAATTCTAA-TTCGAATTGAATTAGCACATCCAGGTATTCAAATTTTATCAGGAAATCATCAACTATATAATGTTTTAGTTACTGGACATGCAATTTTAATGATTTTTTTTATGGT…
	OQ557083	----------------------------------------------------------------------------------------------------------------------------------------------------------------------------------------------------------------------------------------------------------------------------------------------------------------------------------------------------------------------------------------ATTTTAATGATTTTTTTTATGGT…
	MK820688	---------------------------------------------------------------------------------------------------------------------------------------------------------------------------------------------------------------------------------------------------------------------------------------------------------------------------------------------------------------------------------------------------------------…
	MN047458	---------------------------------------------------------------------------------------------------------------------------------------------------------------------------------------------------------------------------------------------------------------------------------------------------------------------------------------------------------------------------------------------------------------…
	HQ317076	--------------------------------------------------------------------------------------------------------------------------------------------------------------------------------------------------------------------------------------TCTTTACCTAA-TGTTTGGTGCTGTTGCTGGTTTTGCAGGTACTAT-TCTTT-CTTTATATA-TTAGACTGACTTTAGCTCAACCAAACTCTAGTTTCTTAGAGTACAACCACCATCTGTACAATGTGATTGTTACTGGACATGCTTTTATTATGGTTTTCTTCGTGGT…
	OL961814	---------------------------------------------------------------------------------------------------------------------------------------------------------------------------------------------------------------------------------------------------------------------------------------------------------------------------------------------------------------------------------------------------------------…
	KF285945	---------------------------------------------------------------------------------------------------------------------------------------------------------------------------------------------------------------------------GATATAGGTACTTTATATTTAA-TATTTGGGGCTTTTTCCGGTGTTCTAGGTACTGC-TATGT-CTGTTCTTA-TCCGGTTACAGTTGGCTAGCCCAGGAAATACATTTTTGAGTGGCAATTATCAGTTGTATAATGTTATTGTAACGGCTCATGCTTTTTTGATGATTTTCTTTATGGT…
	KF285947	---------------------------------------------------------------------------------------------------------------------------------------------------------------------------------------------------------------------------------GGTACTTTATATTTAA-TATTTGGGGCTTTTTCCGGTGTCTTAGGTACCGC-AATGT-CTGTTCTTA-TCAGGTTACAGCTGGCTAGCCCTGGAAATACATTTTTGAGCGGTAATTATCAGTTATATAACGTTATTGTAACCGCGCATGCTTTTTTGATGATTTTCTTTATGGT…
	GU289290	-------------------------------------------------------------------------------------------------------------------------------------------------------------------------------------------------------------------------------------------------------------------GGTGTTTTAGGTACAAT-GATGT-CTGTTATTA-TTAGGTTGCAGCTTGCTAGTCCTGGCAATATGTTTTTGGGTGGCAATTACCAGTTGTATAATGTTATTGTAACGGCTCACGCTTTTTTGATGATTTTTTTTATGGT…
	OM460701	-----------------------------------------------------------------------------------------------------------------------------------------------------------------------------------------------------------------------------------TACTTTATACTTAA-TATTCGGAGCTTTTTCTGGTGTTCTAGGCACAGC-GATGT-CTGTTCTTA-TAAGATTGCAGCTTGCAAGCCCAGGCAATATGTTTCTGGGGGGTAATTACCAGTTGTATAATGTTATTGTAACGGCTCATGCTTTTTTAATGATTTTTTTTATGGT…
	OM460649	-----------------------------------------------------------------------------------------------------------------------------------------------------------------------------------------------------------------------------------TACTTTATATTTAA-TATTTGGGGCTTTTTCTGGTGTTTTAGGCACGGC-GATGT-CTGTTCTTA-TAAGGTTACAACTTGCAAGTCCAGGTAATATGTTTTTGGGGGGTAATTACCAGTTATATAATGTTATTGTAACGGCTCACGCTTTTTTAATGATTTTTTTTATGGT…
	OP270175	--------------------------------------------------------------------------------------------------------------------------------------------------------------------------------------------------------------------------------------TTTATACTTAA-TATTTGGGGCTTTTTCTGGTGTTTTAGGAACAGC-GATGT-CTGTTCTTA-TAAGGTTACAACTTGCAAGTCCGGGCAATATGTTTTTGGGAGGTAATTATCAGTTATATAATGTTATTGTAACGGCTCACGCTTTTTTAATGATTTTTTTTATGGT…
	KM501562	------------------------------------------------------------------------------------------------------------ATGTCTTTTACTCAAGAATCAAAACCTTCATGGCAAAGTTTTATTCCGTCGGTTTCTAACTCAGCATTGAGTGGTTTCTTTACTAGGTGGTTTTTTTCTACAAATCACAAAGATATCGGTACTTTATATTTAA-TATTTGGGGCTTTTTCTGGTGTTTTAGGAACAGC-GATGT-CTGTTCTTA-TAAGGTTACAACTTGCAAGTCCGGGTAATATGTTTTTGGGAGGTAATTACCAGTTATATAATGTTATTGTAACGGCTCACGCTTTTTTAATGATTTTTTTTATGGT…
	OP297594	----------------------------------------------------------------------------------------------------------------------------------------------------------------------------------------------------------------------------------------------------------------------------------GC-GATGT-CTGTTCTTA-TAAGGTTACAACTTGCAAGTCCTGGTAATATGTTTTTGGGAGGTAATTACCAGTTATATAATGTTATTGTAACGGCTCACGCTTTTTTAATGATTTTTTTTATGGT…
	JF718400	--------------------------------------------------------------------------------------------------------------------------------------------------------------------------------------------------------------------------------------------------------------------------------CAGC-GATGT-CTGTTCTTA-TAAGGTTGCAGCTCGCAAGCCCCGGCAATCTTTTCTTGGGGGGAAATTATCAGTTGTATAACGTTATTGTTACAGCTCACGCTTTTTTGATGATTTTCTTTATGGT…
	OP297605	-------------------------------------------------------------------------------------------------------------------------------------------------------------------------------------------------------------------------------------------------------------------------------------------------------------------------------------------------------------------------------------------------------TTTATGGT…
	MG674825	------------------------------------------------------------------------------------------------------------ATGTCTTTTACTCAAGAATCAAAACCTTCATGGCAAAGTTTTATTCCGTTGGTTTCTAACTCGGCATTGAGTGGTTTCTTTACTAGGTGGTTTTTTTCTACAAATCACAAAGATATTGGTACTTTATATTTAA-TATTTGGGGCTTTTTCTGGTGTTTTAGGCACAGC-GATGT-CTGTTCTTA-TAAGGTTGCAGCTTGCAAGCCCGGGCAATATGCTTTTGGGGGGAAATTATCAGTTGTATAACGTTATTGTCACGGCTCATGCTTTTTTGATGATTTTCTTTATGGT…
	GQ368266	---------------------------------------------------------------------------------------------------------------------------------------------------------------------------------------------------------------------------------------TTATATTTAA-TATTTGGGGCTTTTTCTGGTGTTTTAGGCACAGC-GATGT-CTGTTCTTA-TAAGGTTGCAGCTTGCAAGCCCAGGCAATATGTTTTTGGGGGGAAATTATCAGTTGTATAACGTTATTGTTACGGCTCATGCTTTTTTGATGATTTTCTTTATGGT…
	JX560102	-----------------------------------------------------------------------------------------------------------------------------------------------------------------------------------------------------------------------------------------------AA-TATTTGGGGCTTTTTCGGGGGTTTTGGGTACAGC-GATGT-CTGTTCTTA-TAAGGTTGCAGCTTGCGAGCCCAGGCAATATGTTTTTAGGGGGGAATTATCAGTTGTATAATGTTATTGTTACGGCTCATGCTTTTTTAATGATTTTCTTTATGGT…
	JX220902	--------------------------------------------------------------------------------------------------------------------------------------------------------------------------------------------------------------------------------------------------------------------------------CAGC-GATGT-CTGTTCTTA-TAAGGTTGCAGCTTTCAAGTCCCGGCAATACGTTTTTGGGGGGGAATTATCAGTTGTATAACGTTATTGTTACGGCTCATGCTTTTTTAATGATTTTCTTTATGGT…
	KF285948	---------------------------------------------------------------------------------------------------------------------------------------------------------------------------------------------------------------------------GATATAGGTACTTTATATTTAA-TATTTGGGGCTTTTTCTGGTGTTTTAGGCACAGC-GATGT-CTGTTCTTA-TAAGGTTGCAACTTGCAAGTCCAGGCAACATGTTTTTGGGGGGAAATTATCAGTTGTATAACGTTATTGTTACAGCTCATGCTTTTTTGATGATTTTCTTTATGGT…
	KT280278	------------------------------------------------------------------------------------------------------------ATGTCTTTTACTCAAGAATCAAAACCTTTATGGCAAAGTTTTATTCCATTGGTTTCTAACTCGGCATTGAGTGGTTTCTTTACTAGGTGGTTTTTTTCTACAAATCACAAAGATATTGGTACTTTATATTTAA-TATTTGGGGCTTTTTCTGGTGTTTTAGGTACAGC-GATGT-CTGTTCTTA-TAAGGTTGCAGCTTGCAAGCCCGGGCAATATGTTTTTGGGGGGAAATTATCAGTTATATAATGTGATTGTTACGGCCCATGCTTTTTTGATGATTTTCTTTATGGT…
	KP096246	--------------------------------------------------------------------------------------------------------------------------------------------------------------------------------------------------------------------------------------TTTATATTTAA-TATTTGGGGCTTTTTCTGGTGTTTTAGGTACAGC-GATGT-CTGTTCTTA-TAAGGTTGCAGCTTGCAAGCCCGGGCAATATGTTTTTGGGGGGAAATTATCAGTTATATAATGTGATTGTTACGGCCCATGCTTTTTTGATGATTTTCTTTATGGT…
	JF718405	--------------------------------------------------------------------------------------------------------------------------------------------------------------------------------------------------------------------------------------------------------------------------------CAGC-GATGT-CTGTTCTTA-TAAGGTTGCAGCTTGCAAGCCCGGGCAATATGTTTTTGGGGGGGAATTATCAGTTATATAATGTTATTGTTACGGCTCATGCTTTTTTGATGATTTTCTTCATGGT…
	JF718402	--------------------------------------------------------------------------------------------------------------------------------------------------------------------------------------------------------------------------------------------------------------------------------CAGC-GATGT-CTGTTCTTA-TAAGGTTGCAGCTTGCAAGCCCGGGCAATATGTTTTTGGGGGGGAATTATCAGTTATATAATGTTATTGTTACGGCTCATGCTTTTTTGATGATTTTCTTTATGGT…
	MT470873	-------------------------------------------------------------------------------------------------------------------------------------------------------------------------------------------------------------------------------------------------------------------GGTGTTTTAGGTACAGC-GATGT-CTGTTCTTA-TAAGGTTGCAACTTGCAAGCCCGGGCAATATGTTTTTGGGGGGGAATTATCAGTTGTATAATGTTATTGTTACGGCTCATGCTTTTTTGATGATTTTCTTTATGGT…
	MT470875	-------------------------------------------------------------------------------------------------------------------------------------------------------------------------------------------------------------------------------------------------------------------GGTGTTTTAGGTACAGC-GATGT-CTGTTCTTA-TAAGGTTGCAACTTGCGAGCCCGGGTAATATGTTTTTGGGGGGTAATTATCAGTTGTATAATGTTATTGTTACGGCTCATGCTTTTTTGATGATTTTCTTTATGGT…
	JX560108	-----------------------------------------------------------------------------------------------------------------------------------------------------------------------------------------------------------------------------------------------AA-TATTTGGGGCTTTTTCGGGTGTTTTAGGTACAGC-GATGT-CTGTTCTTA-TAAGGTTACAACTTGCAAGTCCAGGCAATATGTTTTTGGGGGGGAATTATCAGTTGTATAATGTTATTGTTACGGCTCATGCTTTTTTAATGATTTTCTTTATGGT…
	JX560106	-----------------------------------------------------------------------------------------------------------------------------------------------------------------------------------------------------------------------------------------------AA-TATTTGGGGCTTTTTCGGGTGTTTTAGGTACAGC-GATGT-CTGTTCTTA-TAAGGTTGCAACTTGCAAGCCCCGGCAATATGTTTTTGGGGGGGAATTATCAGTTATATAATGTTATTGTTACGGCTCATGCTTTTTTAATGATTTTCTTTATGGT…
	HQ416035	-----------------------------------------------------------------------------------------------------------------------------------------------------------------------------------------------------------------------------------------------AA-TATTTGGGGCCTTTTCCGGTGTTTTAGGTACAGC-AATGT-CTGTTCTTA-TAAGGTTGCAGCTCGCAAGTCCGGGCAATCTGTTTTTGGGGGGGAATTATCAGTTGTACAATGTTATTGTTACGGCTCACGCTTTTTTGATGATTTTCTTTATGGT…
	MK370733	----------------------------------------------------------------------------------------------------------------------------------------------------------------------------------------------------------------------------------------------------------------------GTTTTAGGTACAAC-GATGT-CTGTTCTTA-TAAGGTTGCAGCTTGCAAGCCCGGGCAATACGTTTTTGGGGGGGAATTATCAGTTGTACAATGTTATTGTTACGGCTCATGCTTTTTTGATGATTTTCTTTATGGT…
	JF718407	----------------------------------------------------------------------------------------------------------------------------------------------------------------------------------------------------------------------------------------------------------------------------------GC-GATGT-CTGTTCTTA-TTAGGTTGCAGCTTGCAAGCCCCGGCAACACCTTTTTGGCGGGGAATTACCAGTTGTATAACGTTATTGTTACGGCTCATGCTTTTTTGATGATTTTCTTTATGGT…
	JF718399	--------------------------------------------------------------------------------------------------------------------------------------------------------------------------------------------------------------------------------------------------------------------------------CAGC-GATGT-CTGTTCTTA-TAAGGTTGCAGCTTGCAAGCCCGGGGAACACGTTTTTGGGGGGAAATTACCAATTGTATAATGTTATTGTTACGGCGCATGCTTTTTTGATGATTTTCTTTATGGT…
	JF718398	--------------------------------------------------------------------------------------------------------------------------------------------------------------------------------------------------------------------------------------------------------------------------------CAGC-GATGT-CTGTTCTTA-TAAGGTTGCAGCTTGCAAGTCCGGGCAATACGTTTTTGGGGGGAAATTATCAGTTGTATAATGTTATTGTTACGGCTCACGCTTTTTTGATGATTTTCTTTATGGT…
	AB776657	---------------------------------------------------------------------------------------------------------------------------------------------------------------------------------------------------------------------------------------------------------------------------------------------------------------------------------------------------------------------------------------------------------------…
	KY047203	---------------------------------------------------------------------------------------------------------------------------------------------------------------------------------------------------------------------------------GGTACTTTATATTTAA-TATTCGGGGCTTTTTCTGGTGTGTTAGGTACAGC-GATGT-CTGTTCTTA-TAAGGTTGCAGCTCGCAAGCCCGGGCAATACGTTTTTGGGAGGAAATTATCAGTTGTATAATGTTATTGTTACGGCTCATGCTTTTTTGATGATTTTCTTTATGGT…
	KF285942	---------------------------------------------------------------------------------------------------------------------------------------------------------------------------------------------------------------TCCAACCACAAAGATATAGGTACTTTATATTTAA-TATTTGGGGCTTTTTCTGGTGTTTTGGGTACAGC-TATGT-CTGTTCTTA-TCAGGTTGCAGCTTGGTAGCCCGGGAAATATGTTTTTAGGTGGCAATTATCAGTTGTATAATGTTATTGTAACAGCTCATGCTTTTTTGATGATTTTCTTTATGGT…
	GU289299	-------------------------------------------------------------------------------------------------------------------------------------------------------------------------------------------------------------------------------------------------------------------GGTGTTTTGGGTACAGT-AATGT-CTGTTCTTA-TTAGGTTACAGCTTGCAAGCCCGGGTAATATGTTTTTGGGAGGCAATTACCAGTTGTATAATGTTATTGTAACGGCTCACGCCTTTTTGATGATTTTTTTTATGGT…
	GU289249	-------------------------------------------------------------------------------------------------------------------------------------------------------------------------------------------------------------------------------------------------------------------GGTATTTTGGGCACAGC-AATGT-CTGTTCTTA-TTAGGTTACAGCTCGCAAGTCCCGGCAATATGTTTTTGGGGGGCAATTATCAGTTGTATAATGTCATTGTAACGGCTCACGCTTTTTTGATGATTTTCTTTATGGT…
	GU289232	-------------------------------------------------------------------------------------------------------------------------------------------------------------------------------------------------------------------------------------------------------------------GGTATTTTGGGTACAGC-AATGT-CTGTTCTTA-TTAGGTTGCAGCTTGCAAGCCCCGGCAATATGTTTTTGAGCGGCAATTACCAGTTGTATAATGTTATTGTAACGGCTCATGCTTTTTTGATGATTTTCTTTATGGT…
	GQ368259	---------------------------------------------------------------------------------------------------------------------------------------------------------------------------------------------------------------------------------------TTATATTTAA-TATTTGGAGCTTTTTCTGGTATTTTGGGTACAGC-AATGT-CTGTTCTTA-TTAGGTTGCAGCTTGCAAGCCCCGGCAATATGTTTTTGGGTGGCAATTATCAGTTGTATAATGTTATTGTAACGGCTCACGCTTTTTTGATGATTTTCTTTATGGT…
	MK370732	----------------------------------------------------------------------------------------------------------------------------------------------------------------------------------------------------------------------------------------------------------------------GTTTTAGGTACAAC-GATGT-CCGTTCTTA-TCAGGTTGCAGCTTGCAAGTCCAGGCAATATGTTTTTGGGAGGAAATTATCAATTGTATAATGTTATTGTAACGGCTCATGCTTTTTTAATGATTTTCTTTATGGT…
	MK388673	----------------------------------------------------------------------------------------------------------------------------------------------------------------------------------------------------------------------------------------------------------------------GTCTTAGGTACAGC-GATGT-CCGTTCTTA-TCAGGTTGCAGCTTGCAAGTCCTGGCAATATGTTTTTGGGAGGAAATTACCAATTGTATAATGTTATTGTAACGGCTCACGCTTTTTTAATGATTTTCTTTATGGT…
	OK480527	----------------------------------------------------------------------------------------------------------------------------------------------------------------------------------------------------------------------------------------------------------------------GTCTTAGGCACAAC-GATGT-CCGTTCTTA-TCAGGTTGCAGCTCGCAAGCCCGGGCAATACGTTTTTGGGGGGGAATTACCAGTTGTATAATGTTATTGTAACGGCTCACGCATTTCTGATGATTTTCTTTATGGT…
	OK480526	----------------------------------------------------------------------------------------------------------------------------------------------------------------------------------------------------------------------------------------------------------------------GTCTTAGGCACAAC-GATGT-CCGTTCTTA-TCAGGTTGCAGCTCGCAAGCCCAGGCAATACGTTTTTGGGGGGGAATTACCAGTTGTATAATGTTATTGTAACGGCTCACGCTTTTTTGATGATTTTCTTTATGGT…
	OK480330	----------------------------------------------------------------------------------------------------------------------------------------------------------------------------------------------------------------------------------------------------------------------GTTTTGGGTACAGC-GATGT-CTGTTCTTA-TCAGATTGCAACTTGCAAGTCCTGGTAATATGTTTTTAGGGGGTAACTACCAGTTGTATAATGTTATTGTAACAGCTCACGCTTTTTTAATGATTTTCTTTATGGT…
	OK480325	----------------------------------------------------------------------------------------------------------------------------------------------------------------------------------------------------------------------------------------------------------------------GTTTTGGGTACGGC-GATGT-CTGTTCTTA-TCAGATTGCAACTTGCAAGTCCTGGTAATATGTTTTTAGGGGGTAATTACCAGTTGTATAATGTTATTGTAACGGCTCACGCTTTTTTAATGATTTTCTTTATGGT…
	OK480327	----------------------------------------------------------------------------------------------------------------------------------------------------------------------------------------------------------------------------------------------------------------------GTTTTGGGTACAGC-GATGT-CTGTTCTTA-TCAGATTGCAACTTGCTAGTCCTGGTAATATGTTTTTAGGAGGTAATTACCAGTTGTATAATGTTATTGTAACAGCTCACGCTTTTTTAATGATTTTCTTTATGGT…
	OK480393	----------------------------------------------------------------------------------------------------------------------------------------------------------------------------------------------------------------------------------------------------------------------GTTTTGGGTACAGC-GATGT-CTGTTCTTA-TCAGATTGCAACTTGCAAGTCCTGGTAATATGTTTTTAGGGGGTAATTACCAGTTGTATAATGTCATTGTAACAGCTCACGCTTTTTTAATGATTTTCTTTATGGT…
	OK480424	----------------------------------------------------------------------------------------------------------------------------------------------------------------------------------------------------------------------------------------------------------------------GTTTTGGGTACCGC-GATGT-CTGTTCTTA-TTAGGTTGCAGCTCGCGAGCCCAGGCAATACGTTTTTGGGGGGTAATTATCAGTTATATAATGTTATCGTAACGGCTCACGCTTTTTTGATGATTTTCTTTATGGT…
	OK480439	----------------------------------------------------------------------------------------------------------------------------------------------------------------------------------------------------------------------------------------------------------------------GTTTTGGGTACCGC-GATGT-CTGTTCTTA-TTAGGTTGCAGCTCGCGAGCCCAGGCAACACGTTTTTGGGGGGTAATTATCAGTTATATAATGTTATTGTGACAGCCCACGCTTTTTTGATGATTTTCTTTATGGT…
	MF768080	--------------------------------------------------------------------------------------------------------------------------------------------------------------------------------------------------------------------------------------TTTATATTTAA-TCTTTGGAGCTTTTTCTGGTGTTTTGGGTACCGC-GATGT-CTGTTCTTA-TTAGGTTGCAGCTTGCGAGCCCAGGCAACACGTTTTTGGGGGGCAATTACCAGTTATATAATGTTATTGTAACAGCCCACGCTTTTTTGATGATTTTCTTTATGGT…
	LC065623	--------------------------------------------------------------------------------------------------------------------------------------------------------------------------------------------------------------------------------------TTTATACCTGA-TATTTGGTGCATTTTCAGGGGTTTTAGGTACCGC-TATGT-CGGTTTTGA-TTCGTTTGCAATTAGCGAGTCCAGGAAACATGTTTTTAGGAGGAAATCACCAGTTGTATAACGTTATCGTAACCGCTCATGCCTTTTTAATGATCTTTTTTATGGT…
	HF563533	-------------------------------------------------------------------------------------------------------------------------------------------------------------------------------------------------------------------------------------------------------------------------------------------------------------------------------------------------------------------------------------------------------------GT…
	KX572920	-------------------------------------------------------------------------------------------------------------------------------------------------------------------------------------------------------------------------------------------------------------------GGGATTGCGGGAACAGC-GTTAT-CACTCTATA-TTAGAATTACTTTAGCTCAACCAAATGGAAGTTTCTTAGATTACAATCACCAATTTTATAACGTAGTGATTACAGGTCACGCATTGTTGATGATCTTTTTTATGGT…
	KM202108	----------------------------------------------------------------------------------------------------------------------------------------------------------------------------------------------------------------------------------------------------------------------------------GC-ATTAT-CTTTATATA-TTCGATTAACATTAGCTCAACCAAATGGTGGATTCTTAGAGTATAATCACCAAATGTACAATGTAATTGTTACTGGACATGCTTTTGTTATGATTTTTTTTATGGT…
	HQ317081	--------------------------------------------------------------------------------------------------------------------------------------------------------------------------------------------------------------------------------------TTTATATCTTA-TTTTTGGAGCAATTTCTGGTATTGCAGGAACAGC-TCTAT-CACTTTATA-TCCGAATAACTTTAGCACAACCTAATAGTAGTTTTTTAGAATATAATCATCACTTTTATAACGTGATTATTACAGGTCACGCGTTGCTTATGATCTTTTTTATGGT…
	HQ317080	--------------------------------------------------------------------------------------------------------------------------------------------------------------------------------------------------------------------------------------TTTGTATCTTA-TCTTTGGAGCAATTTCCGGTATTGCAGGAACAGC-TCTAT-CACTTTATA-TCCGAATAACTTTAGCACAACCTAATAGTAGTTTTTTAGAATATAATCATCACTTTTATAACGTGATTATTACAGGTCATGCACTGCTTATGATTTTTTTCATGGT…
	MK642477	----------------------------------------------------------------------------------------------------------------------------------------------------------------------------------------------------------------------------------------------------------------------GTGGCTGGAACAGC-TCTTT-CGTTATATA-TCAGAATAACTTTAGCACAACCAAACAGTACTTTTTTAGAACAAAATTTTCAAATGTATAATGTTATTGTAACCGGTCACGCTTTTGTTATGATTTTTTTTATGGT…
	AB776664	---------------------------------------------------------------------------------------------------------------------------------------------------------------------------------------------------------------------------------------------------------------------------------------------------------------------------------------------------------------------------------------------------------------…
	GQ368268	---------------------------------------------------------------------------------------------------------------------------------------------------------------------------------------------------------------------------------------CTTTATTTAA-TTTTCGGGGCTTTTTCGGGGGTGCTGGGTACAGC-AATGT-CTGTTATTA-TTAGATTGCAGCTTGCTACACCGGGTAACCTTTTTTTAGGAGGTAACTACCAATTATATAATGTTATCGTAACGGCTCACGCCTTTTTAATGATTTTTTTTATGGT…
	KC736648	--------------------------------------------------------------------------------------------------------------------------------------------------------------------------------------------------TGGTTTTTTTTCGACGAATCACAAGGACATTGGGACTTTGTATATTA-TTTTTGGCGCAATTTCTGGTATTGCAGGAACTGC-TTTAT-CACTTTACA-TCAGAATTACCTTAGCTCAGCCTAATGGTAGTTTTTTAGAGTATAATCATCATTTTTATAATGTAATTATTACAGGCCATGCTATTCTTATGATTTTTTTCATGGT…
	MF419252	---------------------------------------------------------------------------------------------------------------------------------------------------------------------------------------------------------------------------GATATTGGTACACTATATTTAA-TTTTTGGAGCTTTCTCAGGGGTATTAGGAACAGC-TATGT-CTGTTCTTA-TTAGGTTACAACTGGCGAGCCCAGGAAATATGTTTTTAGGGGGTAACTATCAGTTATACAACGTTATTGTGACGGCTCATGCCTTCTTAATGATTTTTTTTATGGT…
	MK642458	----------------------------------------------------------------------------------------------------------------------------------------------------------------------------------------------------------------------------------------------------------------------GTAGCTGGTACAGC-TTTGT-CTTTGTATA-TTAGAATAACCCTGTCTGAACCAAATGGTAATTTTTTAGAATATAATCATCAAATGTATAATGTGATAGTAACAGGTCATGCTTTTGTCATGATTTTCTTTATGGT…
	MK642478	----------------------------------------------------------------------------------------------------------------------------------------------------------------------------------------------------------------------------------------------------------------------AGTACTGGTACAGC-ATTAT-CTTTATATA-TCATAATTATTCTATCACAACCTAATGGAAGCTTCTTAGAATATAATCATCAAATGTATAATGTAATTGTAACAGGCCATGCTTTTGTTATGATTTTTTTTATGTT…
	MK642455	----------------------------------------------------------------------------------------------------------------------------------------------------------------------------------------------------------------------------------------------------------------------GTTGCTGGTACAGC-TTTAT-CTTTGTATA-TCAGAATTACTTTATCAGAACCTAATGGAAGTTTTTTAGAATATAATCATCAAATGTATAATGTAATTGTAACAGGTCATGCTTTTGTTATGATTTTCTTTATGGT…
	MK642457	----------------------------------------------------------------------------------------------------------------------------------------------------------------------------------------------------------------------------------------------------------------------GTAGCTGGTACAGC-GTTAT-CTTTGTATA-TAAGAATTACTTTATCTGAACCAAATGGTAATTTTTTAGAATATAATCATCAAATGTATAATGTAATTGTAACAGGCCATGCTTTTGTTATGATTTTTTTTATGGT…
	MK642456	----------------------------------------------------------------------------------------------------------------------------------------------------------------------------------------------------------------------------------------------------------------------GTAGCGGGTACGGC-ATTAT-CTTTGTATA-TTAGAATTACTTTATCTGAACCAAATGGTAACTTTTTAGAGTATAATCATCAAATGTATAATGTAATCGTAACAGGTCATGCTTTTGTTATGATTTTTTTTATGGT…
	MK642454	----------------------------------------------------------------------------------------------------------------------------------------------------------------------------------------------------------------------------------------------------------------------GTAGCTGGTACAGC-ATTAT-CTTTGTATA-TCAGAATTACTTTATCTGAACCAAATGGTAATTTTTTAGAGTATAATCATCAAATGTATAATGTTATTGTAACAGGTCATGCTTTTGTTATGATTTTTTTTATGGT…
	MK642452	----------------------------------------------------------------------------------------------------------------------------------------------------------------------------------------------------------------------------------------------------------------------GTTGCTGGAACAGC-GTTAT-CATTATATA-TTCGTATAACATTATCTCAACCAGATGGTATGTTTTTAGAGCACAATTCTCATTTATACAACGTAATTGTTACAGGTCATGCATTTGTAATGATTTTTTTCATGGT…
	KM820894	---------------------------------------------------------------------------------------------------------------------------------------------------------------------------------------------------------------------------------------------------------------------------------------------------------------------------------------------------------------------------------------------------------------…
	MH819221	--------------------------------------------------------------------------------------------------------------------------------------------------------------------------------------------------------------------------------------------------------------------------------CTGC-TTTAT-CGCTTTATA-TAAGGATTACCTTAGCACAACCAAATGGAAGTTTCTTAGAATACAATCACCATTTTTATAACGTGATTGTAACTGGTCACGCATTTATCATGATTTTCTTCATGGT…
	MH819228	--------------------------------------------------------------------------------------------------------------------------------------------------------------------------------------------------------------------------------------------------------------------------------CCGC-TTTAT-CGCTTTATA-TAAGGATTACCTTAGCACAACCGAATGGAAGTTTTTTAGAATACAACCATCACTTTTATAATGTGATTGTGACTGGTCACGCATTCATTATGATTTTCTTCATGGT…
	AB020222	---------------------------------------------------------------------------------------------------------------------------------------------------------------------------------------------------------------------------------GGAACTCTTTATATTA-TTTTTGGGGGTATTGCTGGTGTAGCAGGTACCGC-TTTAT-CACTTTATA-TAAGGATTACTTTAGCACAGCCGAATGGAAGTTTCTTAGAATACAATCACCATTTTTATAATGTGATCGTAACTGGTCATGCATTCATCATGATTTTCTTCATGGT…
	MH819225	--------------------------------------------------------------------------------------------------------------------------------------------------------------------------------------------------------------------------------------------------------------------------------CCGC-TTTAT-CGCTTTATA-TAAGGATTACCTTAGCACAACCAAATGGAAGTTTCTTAGAATACAATCATCATTTTTATAATGTGATTGTAACCGGTCACGCATTTATCATGATTTTCTTCATGGT…
	MH819232	--------------------------------------------------------------------------------------------------------------------------------------------------------------------------------------------------------------------------------------------------------------------------------CCGC-TTTAT-CGCTTTATA-TAAGGATTACCTTAGCACAACCAAATGGAAGTTTCCTAGAGTATAATCACCATTTTTATAATGTGATTGTAACAGGTCATGCATTTATCATGATTTTCTTCATGGT…
	MK642459	----------------------------------------------------------------------------------------------------------------------------------------------------------------------------------------------------------------------------------------------------------------------GTAGCAGGTACTGC-TTTAT-CTTTGTACA-TTAGAATTACCTTATCTGAACCAAATGGTAATTTTTTAGCGTATAATCATCAAATGTATAATGTAATTGTAACAGGACATGCTTTTGTTATGATTTTTTTCATGGT…
	MK820687	---------------------------------------------------------------------------------------------------------------------------------------------------------------------------------------------------------------------------------------------------------------------------------------------------------------------------------------------------------------------------------------------------------------…
	JN050312	-------------------------------------------------------------------------------------------------------------------------------------------------------------------------------------------------------------------------------------------------------------------GGGATTGCAGGAACAGC-TTTAT-CATTATACA-TTCGAATAACTTTAGCACAACCTAATGGTGGTTTTTTAGATTACAATCATCATTTTTATAATGTGGTGATTACAGGTCACGCATTACTTATGATTTTTTTCATGGT…
	KX572946	----------------------------------------------------------------------------------------------------------------------------------------------------------------------------------------------------------------------------------------------------------------------------GGAACAGC-GTTAT-CGCTTTATA-TTCGAATAACTTTAGCGCAACCTAACGGTGGTTTTTTAGACTATAATCACCATTTTTATAATGTGGTTATTACAGGTCATGCGTTACTTATGATTTTTTTCATGGT…
	HQ317087	--------------------------------------------------------------------------------------------------------------------------------------------------------------------------------------------------------------------------------------TTTATATATCA-TTTTCGGTGCAATTTCTGGGATTGCAGGAACAGC-TTTAT-CACTTTTTA-TCCGAATAACTTTAGCACAACCTAACGGTGGCTTTTTAGATTATAACTCGCATTTTTATAATGTTGTGATTACAGGTCACGCATTATTAATGATTTTTTTCATGGT…
	KX572916	---------------------------------------------------------------------------------------------------------------------------------------------------------------------------------------------------------------------------------------------------------------------------------------------CTATATA-TTCGAATCACATTAGCACAGCCTAATAGTAGTTTCTTAGATTATAATCATCATTTTTACAATGTGGTTATTACAGGTCATGCATTACTTATGATTTTTTTCATGGT…
	KP101081	--------------------------------------------------------------------------------------------------------------------------------------------------------------------------------------------------------------------------------------------------------------------------------------------ACTTTATA-TTCGAATAACATTAGCACAGCCTAATGGTGGCTTTTTAGATTACAACCACCATTTTTACAATGTGGTTATTACAGGTCACGCATTACTTATGATTTTTTTCATGGT…
	KX572913	-------------------------------------------------------------------------------------------------------------------------------------------------------------------------------------------------------------------------------------------------------------------------------ACAGC-GTTAT-CGCTTTACA-TTCGAATTACATTAGCACAGCCTAACAGTAGTTTTTTAGATTACAACCATCAATTTTACAATGTGGTTATTACAGGTCATGCTTTGCTTATGATCTTTTTTATGGT…
	KX572924	----------------------------------------------------------------------------------------------------------------------------------------------------------------------------------------------------------------------------------------------------------------------------------GC-TTTAT-CGCTTTATA-TTCGAATAACATTAGCACAGCCTAACGGTGGTTTTTTAGATTACAATCATCATTTTTATAATGTGGTTATTACAGGTCATGCACTGCTTATGATCTTTTTTATGGT…
	KX572922	----------------------------------------------------------------------------------------------------------------------------------------------------------------------------------------------------------------------------------------------------------------------------------GC-GTTAT-CGCTTTATA-TTCGAATAACATTAGCACAGCCTAACGGTGGTTTTTTAGATTACAATCATCATTTTTATAATGTGGTTATTACAGGTCATGCATTGCTTATGATCTTTTTTATGGT…
	KX572935	---------------------------------------------------------------------------------------------------------------------------------------------------------------------------------------------------------------------------------------------------------------------------------------------CTTTATA-TTCGGATAACTTTAGCACAACCTAACGGAGGTTTTCTAGATTATAATCACCAGTTTTATAACGTGGTTATTACAGGGCATGCATTGTTAATGATTTTTTTCATGGT…
	JN050310	-------------------------------------------------------------------------------------------------------------------------------------------------------------------------------------------------------------------------------------------------------------------GGGATTGCGGGAACAGC-GTTAT-CGCTTTATA-TCCGGATAACTTTAGCGCAACCTAACGGAGGATTTTTAGATTATAATTATCATTTYTATAATGTGGTTATTACAGGTCACGCACTACTTATGATTTTTTTTATGGT…
	JN050308	---------------------------------------------------------------------------------------------------------------------------------------------------------------------------------------------------------------------------------------------------------------------------------------------------------------------------------------------------------------------------------------------------------------…
	KR871389	---------------------------------------------------------------------------------------------------------------------------------------------------------------------------------------------------------------------------------------------------------------------------------------------------------------------------------------------------------------------------------------------------------------…
	KX572937	-------------------------------------------------------------------------------------------------------------------------------------------------------------------------------------------------------------------------------------------------------------------GGGATTGCCGGAACAGC-TTTAT-CGCTGTACA-TTAGGATAACTTTAGCACAGCCTAACGGTGGTTTTTTAGATTATAATCACCATTTTTACAATGTTGTGATTACAGGTCATGCACTGCTTATGATTTTTTTCATGGT…
	KX572933	-------------------------------------------------------------------------------------------------------------------------------------------------------------------------------------------------------------------------------------------------------------------------------ACAGC-GTTAT-CGCTGTATA-TTCGAATAACCTTAGCACAGCCTAACGGTGGTTTTTTAGATTATAACCATCATTTTTATAATGTTGTGATCACAGGTCATGCTTTACTTATGATTTTTTTCATGGT…
	KP101078	-------------------------------------------------------------------------------------------------------------------------------------------------------------------------------------------------------------------------------------------------------------------------------------GCTGT-------ATA-TTCGAATAACCTTAGCACAACCTAACGGTGGTTTTCTAGATTATAACCACCATTTTTATAATGTTGTGATTACAGGCCATGCTTTACTTATGATTTTTTTCATGGT…
	JN050306	-------------------------------------------------------------------------------------------------------------------------------------------------------------------------------------------------------------------------------------------------------------------GGGATTGCTGGAACAGC-TTTAT-CGCTGTATA-TTCGAATAACCTTAGCACAGCCTAACGGTGGTTTTTTAGATTATAACCATCATTTTTACAATGTTGTGATTACAGGTCATGCTTTACTTATGATTTTTTTCATGGT…
	JN050307	-------------------------------------------------------------------------------------------------------------------------------------------------------------------------------------------------------------------------------------------------------------------GGGATTGCTGGAACAGC-TTTAT-CGCTGTATA-TTCGAATAACCTTAGCACAGCCTAACGGTGGTTTCTTAGATTATAACCACCATTTTTATAATGTTGTGATTACAGGTCATGCTTTACTTATGATTTTTTTCATGGT…
	KP288521	-------------------------------------------------------------------------------------------------------------------------------------------------------------------------------------------------------------------------------------------------------------------------------ACAGC-GTTAT-CGCTTTATA-TTCGAATTACTTTAGCACAGCCTAATGGTAGTTTTTTAGATTATAACCATCATTTCTACAATGTGGTTATCACAGGTCATGCGTTACTTATGATTTTTTTCATGGT…
	KP288522	-------------------------------------------------------------------------------------------------------------------------------------------------------------------------------------------------------------------------------------------------------------------------------ACAGC-GTTAT-CGCTTTATA-TTCGAATTACCTTAGCACAGCCTAACGGTAGTTTTTTAGACTATAACCATCATTTCTACAATGTGGTTATTACAGGTCACGCGTTACTTATGATTTTTTTCATGGT…
	KP750174	----------------------------------------------------------------------------------------------------------------------------------------------------------------------------------------------------------------------------------------------------------------------------------------------------------------------------------------------------------------------------------------------ATGATTTTCTTCATGGT…
	KX572928	---------------------------------------------------------------------------------------------------------------------------------------------------------------------------------------------------------------------------------------------------------------------------------------------CTTTATA-TTCGAATTACTTTAGCACAGCCTAACGGTAGTTTTCTAGATTATAATCACCACTTTTACAATGTGGTTATTACAGGTCACGCATTACTTATGATTTTCTTTATGGT…
	KM202116	---------------------------------------------------------------------------------------------------------------------------------------------------------------------------------------------------------------------------------------------------------------------------------TGC-TTTGT-CTTTATATA-TTAGAATAACATTAGCACAGCCTAATGGCAGTTTTTTAGAATATAATCATCATTTATACAATGTTATTGTTACTGGTCATGCTATATTAATGATTTTTTTCATGGT…
	MK642479	----------------------------------------------------------------------------------------------------------------------------------------------------------------------------------------------------------------------------------------------------------------------GTTGCAGGTACTGC-TTTAT-CTTTATATA-TTAGAATTACCTTAGCACAACCTAATGGTAGTTTCTTAGAGCATAATCATCAAATGTACAACGTTATTGTAACAGGACATGCTTTTGTTATGATTTTTTTCATGGT…
	MN184240	-----------------------------------------------------------------------------------------------------------------------------------------------------------------------------------------------------------------------------------TACATTATATTTAA-TTTTTGGAGCTTTTTCGGGAGTATTAGGAACAGC-TATGT-CTGTTGTTA-TAAGATTACAGCTTGCAAGCCCTGGAAATATGTTTTTAGGTGGTAATTACCAATTATATAATGTTATTGTTACTGCGCACGCTTTTTTAATGATTTTTTTTATGGT…
	FJ550093	-----------------------------------------------------------------------------------------------------------------------------------------------------------------------------------------------------------------------------------------------------------------------TATTAGGTACAGT-CATGT-CTGTTCTTA-TTAGATTACAGCTTGCAAGTCCAGGAAATATGTTTTTAAGTGGTAATTATCAACTATATAATGTTATTGTAACCGCTCACGCTTTTTTAATGATTTTTTTTATGGT…
	EU918563	-------------------------------------------------------------------------------------------------------------------------------------------------------------------------------------------------------------------------------------------------------------------GGGGTATTAGGTACTGT-TATGT-CTGTTCTTA-TTAGATTACAGCTTGCAAGTCCAGGAAATATGTTTTTAGGTGGTAATTATCAATTATATAATGTTATTGTAACTGCTCACGCTTTTTTAATGATTTTTTTTATGGT…
	FJ550087	-----------------------------------------------------------------------------------------------------------------------------------------------------------------------------------------------------------------------------------------------------------------------TATTGGGTACAGT-TATGT-CTGTTCTTA-TTAGATTACAGCTTGCAAGTCCAGGAAATATGTTTTTAGGCGGTAATTATCAACTATATAATGTTATTGTAACTGCTCATGCTTTTTTAATGATTTTTTTTATGGT…
	FJ550090	-----------------------------------------------------------------------------------------------------------------------------------------------------------------------------------------------------------------------------------------------------------------------TATTAGGTACAGT-TATGT-CTGTTCTTA-TTAGATTACAGCTTGCAAGTCCAGGAAATATGTTTTTAGGTGGTAATTATCAATTATATAATGTTATTGTAACTGCTCACGCTTTTTTAATGATTTTTTTTATGGT…
	EU919398	--------------------------------------------------------------------------------------------------------------------------------------------------------------------------------------------------------------------------------------------------------------------GGGTATTAGGTACAGT-TATGT-CTGTTCTGA-TTAGATTACAGCTTGCAAGTCCGGGAAATATGTTTTTAGGTGGTAATTATCAACTATATAATGTTATTGTAACTGCTCACGCTTTTTTAATGATTTTTTTTATGGT…
	EU918569	-------------------------------------------------------------------------------------------------------------------------------------------------------------------------------------------------------------------------------------------------------------------GGAGTTTTAGGTACAGT-TATGT-CTGTTCTTA-TTAGATTACAGCTTGCAAGKCCTGGAAATATGTTTTTAGGTGGTAATTATCAATTATWCAACGTTATTGTAACCGCTCATGCTTTTTTAATGATTTTTTTTATGGT…
	EU681405	--------------------------------------------------------------------------------------------------------------------------------------------------------------------------------------------------------------------------------------ATTATATTTAA-TTTTTGGAGCTTTTTCAGGAGTATTGGGTACAGT-TATGT-CCGTTCTTA-TTAGGTTACAGCTTGCAAGTCCTGGAAATATGTTTTTAGGTGGTAATTATCAATTATACAATGTTATCGTAACAGCTCATGCTTTTTTAATGATTTTTTTTATGGT…
	FJ873000	-----------------------------------------------------------------------------------------------------------------------------------------------------------------------------------------------------------------------------------------------------------------------TATTGGGTACAGT-TATGT-CGGTTCTTA-TTAGATTACAGCTTGCAAGTCCTGGAAATATGTTTTTAGGTGGTAATTATCAATTATACAATGTTATTGTAACGGCTCATGCTTTTTTAATGATTTTTTTTATGGT…
	HM891355	--------------------------------------------------------------------------------------------------------------------------------------------------------------------------------------------------------------------------------------ATTATATTTAA-TTTTTGGAGGATTCTCTGGGGTATTGGGTACCGC-GATGT-CTGTTCTTA-TTAGGTTGCAATTAGCTAGTCCAGGAAATCAGTTTTTGGGTGGTAATCATCAGCTATATAATGTTATTGTCACAGCCCATGCCTTTTTAATGATTTTTTTTATGGT…
	MK642451	----------------------------------------------------------------------------------------------------------------------------------------------------------------------------------------------------------------------------------------------------------------------GTTGCTGGTACAGC-ATTAT-CTTTATATA-TCCGAATTACATTAGCACAGCCTAATAGTAGTTTTCTAGAGCATAATCATCAAATGTATAATGTTATCGTAACAGGGCACGCTTTTGTTATGATTTTCTTTATGGT…
	MN184416	-----------------------------------------------------------------------------------------------------------------------------------------------------------------------------------------------------------------------------------TACATTATATCTAC-TATTTGGGGCTTTTTCTGGAGTACTAGGAACAGC-TATGT-CTGTTCTTA-TTAGACTACAGCTAGCAACCCCAGGAAATATGTTTTTAGGAGGTAATTACCAGCTTTACAATGTTATTGTAACAGCTCATGCCTTTTTAATGATCTTTTTTATGGT…
	EU681390	--------------------------------------------------------------------------------------------------------------------------------------------------------------------------------------------------------------------------------------ACTATATTTAC-TTTTTGGGGCTTTTTCTGGAGTACTGGGAACAGC-TATGT-CTGTTCTTA-TTAGATTGCAGCTGGCAACCCCGGGAAATATGTTTTTAGGAGGCAATTACCAGCTTTACAATGTTATTGTAACAGCTCATGCCTTTTTAATGATCTTTTTTATGGT…
	HQ990495	--------------------------------------------------------------------------------------------------------------------------------------------------------------------------------------------------------------------------------------ACTATATTTGC-TTTTTGGGGCTTTTTCTGGAGTACTGGGAACAGC-TATGT-CTGTTCTTA-TTAGATTGCAGCTTGCAACCCCAGGAAATATGTTTTTGGGAGGCAATTATCAGCTTTACAATGTTATTGTAACAGCTCATGCTTTTTTAATGATCTTTTTTATGGT…
	MW485976	------------------------------------------------------------------------------------------------------------ATGTCTTTTACTCAAGATTTTAAACCTTCTCGGCAAACGTTTTTCCCATCAGTTTTTAGCTCATCGTTGAGCGGTTTTTTTACAAGGTGGTTTTTTTCCACAAATCATAAAGATATTGGTACATTATATTTGC-TTTTTGGGGCTTTTTCTGGAGTACTAGGAACAGC-TATGT-CTGTTCTTA-TTAGATTGCAGCTAGCAACCCCAGGAAATATGTTTTTGGGAGGCAATTATCAGCTTTACAATGTTATTGTAACAGCTCACGCCTTTTTAATGATCTTTTTTATGGT…
	MW093753	----------------------------------------------------------------------------------------------------------------------------------------------------------------------------------------------------------------------------------------------------------------------------------------------------------------------------------------------------TATCAGCTTTACAATGTTATTGTAACAGCTCATGCCTTTTTAATGATCTTTTTTATGGT…
	HQ990499	--------------------------------------------------------------------------------------------------------------------------------------------------------------------------------------------------------------------------------------GTTATATTTAC-TTTTTGGAGCTTTCTCTGGGGTATTGGGAACAGC-TATGT-CTGTTCTTA-TTAGATTGCAGTTGGCAACCCCAGGAAATATGTTTTTAGGAGGCAATTACCAGCTTTACAATGTTATTGTAACGGCCCATGCCTTTTTAATGATTTTTTTTATGGT…
	MN184268	-----------------------------------------------------------------------------------------------------------------------------------------------------------------------------------------------------------------------------------TACGTTATATTTAC-TTTTTGGGGCTTTCTCTGGAGTATTAGGAACAGC-TATGT-CTGTTCTTA-TTAGATTGCAGCTAGCAACTCCAGGAAATATGTTTTTAGGAGGCAATTATCAGCTTTACAATGTTATTGTAACAGCTCATGCTTTTCTAATGATTTTTTTTATGGT…
	MH308763	-----------------------------------------------------------------------------------------------------------------------------------------------------------------------------------------------------------------------------------TACGTTATATTTAC-TTTTTGGGGCTTTTTCTGGAGTATTGGGAACAGC-TATGT-CTGTTCTTA-TTAGATTGCAGCTAGCAACTCCAGGAAATCTGTTTTTAGGAGGCAATTATCAGCTTTACAATGTTATTGTAACGGCTCACGCCTTTCTAATGATTTTTTTTATGGT…
	KX572942	---------------------------------------------------------------------------------------------------------------------------------------------------------------------------------------------------------------------------------------------------------------------------------------------CTTTATA-TCCGAATAACTTTAGCACAGCCTAATGGAAGTTTTCTAGATTATAACCACCATTTCTATAACGTGGTTATTACAGGCCATGCGTTACTTATGATTTTTTTTATGGT…
	GQ844246	---------------------------------------------------------------------------------------------------------------------------------------------------------------------------------------------------------------------------------------------------------------------------------------------------------------------------------------------------------------------------------------------------------------…
	AB776655	---------------------------------------------------------------------------------------------------------------------------------------------------------------------------------------------------------------------------------------------------------------------------------------------------------------------------------------------------------------------------------------------------------------…
	HF563529	-------------------------------------------------------------------------------------------------------------------------------------------------------------------------------------------------------------------------------------------------------------------------------------------------------------------------------------------------------------------------------------------------------------GT…
	HF563531	-------------------------------------------------------------------------------------------------------------------------------------------------------------------------------------------------------------------------------------------------------------------------------------------------------------------------------------------------------------------------------------------------------------GT…
	MK642468	----------------------------------------------------------------------------------------------------------------------------------------------------------------------------------------------------------------------------------------------------------------------GTGGCCGGTACTGC-GTTAT-CTTTATATA-TTCGAATTACTTTAGCACAGCCTAATAGTAGTTTTTTAGAGCATAATCACCAAATGTACAATGTTATTGTAACAGGACACGCTTTTGTTATGATTTTTTTCATGGT…
	KM202109	-------------------------------------------------------------------------------------------------------------------------------------------------------------------------------------------------------------------------------------------------------------------------------------ATTAT-------ATA-TTCGATTAACATTAGCTCAACCAAATGGTAGTTTTTTAGAGTATAACCATCATTTATATAATGTTATTGTAACTGGACATGCAATTTTAATGATTTTTTTTATGGT…
	KR871387	---------------------------------------------------------------------------------------------------------------------------------------------------------------------------------------------------------------------------------------------------------------------------------------------------------------------------------------------------------------------------------------------------------------…
	MW595180	---------------------------------------------------------------------------------------------------------------------------------------------------------------------------------------------------------------------------------------------------------------------------------------------------------------------------------------------------------------------------------------------------------------…
	HE995422	---------------------------------------------------------------------------------------------------------------------------------------------------------------------------------------------------------------------------------------------------------------------------------------------------------------------------------------------------------------------------------------------------------------…
	HE995416	-------------------------------------------------------------------------------------------------------------------------------------------------------------------------------------------------------------------------------------------------------------------------------------------------------------------------------------------------------------------------------------------------------------GT…
	GQ844253	---------------------------------------------------------------------------------------------------------------------------------------------------------------------------------------------------------------------------------------------------------------------------------------------------------------------------------------------------------------------------------------------------------------…
	HE995432	---------------------------------------------------------------------------------------------------------------------------------------------------------------------------------------------------------------------------------------------------------------------------------------------------------------------------------------------------------------------------------------------------------------…
	GQ844249	---------------------------------------------------------------------------------------------------------------------------------------------------------------------------------------------------------------------------------------------------------------------------------------------------------------------------------------------------------------------------------------------------------------…
	KF768027	---------------------------------------------------------------------------------------------------------------------------------------------------------------------------------------------------------------------------------------------------------------------------------------------------------------------------------------------------------------------------------------------------------------…
	GQ844276	---------------------------------------------------------------------------------------------------------------------------------------------------------------------------------------------------------------------------------------------------------------------------------------------------------------------------------------------------------------------------------------------------------------…
	GQ844247	---------------------------------------------------------------------------------------------------------------------------------------------------------------------------------------------------------------------------------------------------------------------------------------------------------------------------------------------------------------------------------------------------------------…
	GQ844268	---------------------------------------------------------------------------------------------------------------------------------------------------------------------------------------------------------------------------------------------------------------------------------------------------------------------------------------------------------------------------------------------------------------…
	GQ844270	---------------------------------------------------------------------------------------------------------------------------------------------------------------------------------------------------------------------------------------------------------------------------------------------------------------------------------------------------------------------------------------------------------------…
	MW353784	---------------------------------------------------------------------------------------------------------------------------------------------------------------------------------------------------------------------------------------------------------------------------------------------------------------------------------------------------------------------------------------------------------------…
	KP750177	---------------------------------------------------------------------------------------------------------------------------------------------------------------------------------------------------------------------------------------------------------------------------------------------------------------------------------------------------------------------------------------------------------------…
	GQ844251	---------------------------------------------------------------------------------------------------------------------------------------------------------------------------------------------------------------------------------------------------------------------------------------------------------------------------------------------------------------------------------------------------------------…
	GQ844277	---------------------------------------------------------------------------------------------------------------------------------------------------------------------------------------------------------------------------------------------------------------------------------------------------------------------------------------------------------------------------------------------------------------…
	KF768028	---------------------------------------------------------------------------------------------------------------------------------------------------------------------------------------------------------------------------------------------------------------------------------------------------------------------------------------------------------------------------------------------------------------…
	GQ844260	---------------------------------------------------------------------------------------------------------------------------------------------------------------------------------------------------------------------------------------------------------------------------------------------------------------------------------------------------------------------------------------------------------------…
	GQ844250	---------------------------------------------------------------------------------------------------------------------------------------------------------------------------------------------------------------------------------------------------------------------------------------------------------------------------------------------------------------------------------------------------------------…
	GQ844245	---------------------------------------------------------------------------------------------------------------------------------------------------------------------------------------------------------------------------------------------------------------------------------------------------------------------------------------------------------------------------------------------------------------…
	KF453982	---------------------------------------------------------------------------------------------------------------------------------------------------------------------------------------------------------------------------------------------------------------------------------------------------------------------------------------------------------------------------------------------------------------…
	KF453980	---------------------------------------------------------------------------------------------------------------------------------------------------------------------------------------------------------------------------------------------------------------------------------------------------------------------------------------------------------------------------------------------------------------…
	GQ844265	---------------------------------------------------------------------------------------------------------------------------------------------------------------------------------------------------------------------------------------------------------------------------------------------------------------------------------------------------------------------------------------------------------------…
	GQ844266	---------------------------------------------------------------------------------------------------------------------------------------------------------------------------------------------------------------------------------------------------------------------------------------------------------------------------------------------------------------------------------------------------------------…
	GQ844267	---------------------------------------------------------------------------------------------------------------------------------------------------------------------------------------------------------------------------------------------------------------------------------------------------------------------------------------------------------------------------------------------------------------…
	GQ844264	---------------------------------------------------------------------------------------------------------------------------------------------------------------------------------------------------------------------------------------------------------------------------------------------------------------------------------------------------------------------------------------------------------------…
	LC600331	---------------------------------------------------------------------------------------------------------ATGTCCTACAGCATTGATAATAAATATAATACAGATCTTCTTTCTTCTTTTTCGGCTTCTAAATCAGCTTTAAGTAGTTTCTGCTCTCGGTGGTTATTTTCCACCAACCATAAAGATATTGGTACCTTATATCTGA-TTTTCGGTGGCTTCTCCGGAGTTTTGGGTACCGC-GATGT-CTGTTCTTA-TCAGGTTACAATTAGCTAGTCCAGGAAATCAGTTTTTAGGTGGTAACCATCAGCTATATAACGTTATCGTTACTGCTCATGCCTTTTTAATGATTTTTTTTATGGT…
	KJ579419	---------------------------------------------------------------------------------------------------------------------------------------------------------------------------------------------------------------------------------------------------------------------------------------------------------------------------------------------------------------------------------------------------------------…
	AB000206	---------------------------------------------------------------------------------------------------------------------------------------------------------------------------------------------------------------------------------GGAAGCTTGTACTTAA-TCTTCGGTGGTATTGCTGGGGTAATAGGAACAAC-CTTGT-CTGTACTAA-TTCGTATAGAACTGGCAAACCCTGGAAATCAAATTTTTCATGGAAACCACCAATTATACAATGTGGTCATTACTGCCCATGCATTTTTAATAATTTTCTTTATAGT…
	AB000212	---------------------------------------------------------------------------------------------------------------------------------------------------------------------------------------------------------------------------------GGTACTTTATATTTAA-TTTTCGGTGCTATTTCTGGTGTTATAGGTACTAC-TTTAT-CTGTTTTAA-TTCGTTTAGAATTAGCAAATCCTGGTAACCAAATTTTTGAAGGTAATCACCAATTATACAATACAGTAATTACTGCACACGCTTTTCTTATAATTTTTTTTATAGG…
	EF672515	----------------------------------------------------------------------------------------------------------------------------------------------------------------------------------------------------------GGTCAACAAATCATAAAGATATTGGAACTTTATATTTAA-TTTTTGGAGCTTTTGCTGGTATTTTAGGAACTGT-TTTAT-CGATTTTAA-TTCGTATTGAACTAGCAAATCCGGGTAATCAAATTTTTGAAGGAAATCATCAATTATATAACACAGTAATTACTGCTCATGGTTTTATTATAATTTTTTTTATAGT…
	AB000211	---------------------------------------------------------------------------------------------------------------------------------------------------------------------------------------------------------------------------------GGTACACTGTACTTAA-TCTTTGGTGGGATTGCTGGAGTTATAGGTACAGC-AATAT-CTGTCTTAA-TTCGCTTGGAACTTGCTAATCCCGGGAATCAAATCTTTCAAGGTAATCATCAATTGTATAATGTGGTTATTACTGCTCATGCCTTCCTTATAATTTTTTTTATAGT…
	AB000203	---------------------------------------------------------------------------------------------------------------------------------------------------------------------------------------------------------------------------------GGTACACTATATTTAA-TTTTTGGTGGTATTGCTGGAGTAATAGGTACAGC-GATGT-CCGTTTTAA-TTCGTTTAGAATTAGCTAATCCGGGAAATCAAATTTTTCATGGAAATCATCATTTGTATAACGTCGTAATTACTGCTCATGCCTTTTTAATAATTTTTTTCATGGT…
	AB000204	---------------------------------------------------------------------------------------------------------------------------------------------------------------------------------------------------------------------------------GGGACCTTATATTTAA-TTTTTGGTGGAATTGCAGGGGTTATAGGGACAGC-AATAT-CAGTATTAA-TTCGTTTAGAATTATCTAATCCAGGAAATCAAATTTTCCAAGGAAATCATCATTTATATAACGTTGTGATTACCGCACATGCGTTTTTAATGATTTTCTTTATAGT…
	AB000208	---------------------------------------------------------------------------------------------------------------------------------------------------------------------------------------------------------------------------------GGTACTTTATACCTTA-TTTTTGGTGGTTTTGCAGGTGTTTTAGGGACTGC-AATAT-CAGTCTTAA-TTCGTTTAGAGCTTTCCAATCCTGGAAATCAAATTTTTCAAGGTAATCATCATTTATATAATGTGATTGTAACCGCACATGCATTTCTAATAATCTTTTTCATAGT…
	EU579872	---------------------------------------------------------------------------------------------------------------------------------------------------------------------------------------------------------------------------------------TGTTATATAA-TTTTCGGTACTTTTGCTGGAATTGTTGGCACTGG-TATGT-CCATATATA-TTAGACTCCAGTTGTCTATTCCGGGCAATTTTTTTCTGGAA---AATAACCAATTGTACAATGCGATCGTCACTAGTCATGCTTTCGTAATGATTTTTTTTATGGT…
	KM202115	--------------------------------------------------------------------------------------------------------------------------------------------------------------------------------------------------------------------------------------------------------------------------------------------------TA-TTCGTCTAGAACTTTCTGCCCCTGGAGTACAAGTACTAGCAGGTAACAACCATCTATACAATGTTATTGTAACAGCTCATGCTTTTATTATGATTTTCTTTTTTGT…
	AB899184	---------------------------------------------------------------------------------------------------------------------------------------------------------------------------------------------------------------------------------------------------------------------------------------------------------------------------------------------------------------------------------------------------------------…
	HQ990694	-----------------------------------------------------------------------------------------------------------------------------------------------------------------------------------------------------------------------------------TACTTCTTATCTAG-TTTTTGGTGGTGTTGCGGGTGTAGCAGGGACTGG-TATGT-CTATGTTTA-TTCGTTTACAATTGGCGGCTCCTGGAAATGTATTTTTAG---GAAACAATCAATTATATAATGTTATTGTAACAGGTCATGCTTTTTTAATGATTTTTTTTATGGT…
	LM994971	--------------------------------------------------------------------------------------------------------------------------------------------------------------------------------------------------------------------------------------TTTGTATATTA-TTTTTGGCGGTATTGCCGGGGTTGTTGGTACTGG-TATGT-CGATGCTTA-TTCGTACTCAATTAATGGCACCAGGTAATGTCTTTTTGG---GTAATAATCAGTTGTATAACGTTATTGTTACGGCTCATGCTTTTTTAATGATTTTTTTCATGGT…
	MN184425	-----------------------------------------------------------------------------------------------------------------------------------------------------------------------------------------------------------------------------------TACTTTGTATATTA-TTTTTGGCGGTATTGCCGGGGTTGTTGGTACTGG-TATGT-CTATGCTTA-TCCGTACTCAATTAATGGCACCAGGTAATGTCTTTTTGG---GTAATAATCAGCTGTATAATGTTATTGTTACGGCTCATGCTTTTTTAATGATTTTTTTCATGGT…
	AB899183	---------------------------------------------------------------------------------------------------------------------------------------------------------------------------------------------------------------------------------------------------------------------------------------------------------------------------------------------------------------------------------------------------------------…
	EU579868	---------------------------------------------------------------------------------------------------------------------------------------------------------------------------------------------------------------------------------------GCTTATATTG-TTTTTGGTGGGGTCTCTGGTATTATTGGAACTGG-TATGT-CCATGCTTA-TTCGTATTCAGTTAATGTCACCTGGAAACACTTTTTTA---GGTAATAATCAATTATATAATGTGATCGTCACAGCACATGCTTTTTTAATGATTTTTTTTATGGT…
	EU681396	--------------------------------------------------------------------------------------------------------------------------------------------------------------------------------------------------------------------------------------TTTGTACATTA-TCTTTGGTGGTATTGCTGGTATTATTGGAACTGG-AATGT-CGATGCTTA-TTCGTACCCAACTAATGGCGCCTGGAAATGTTTTTTTGG---GCAATAATCAGTTGTACAATGTTATTGTTACGGCACACGCCTTTCTAATGATCTTTTTTATGGT…
	LN828731	----------------------------------------------------------------------------------------------------------------------------------------------------------------------------------------------------------------------------------------TGTACATTA-TCTTTGGTGGTATTGCTGGTATTATTGGAACTGG-AATGT-CGATGCTTA-TTCGTACCCAACTTATGGCACCTGGAAATATTTTCTTAG---GTAATAATCAGTTATATAACGTTATTGTTACAGCGCATGCCTTTTTAATGATCTTCTTTATGGT…
	LR736136	-------------------------------------------------------------------------------------------------------------------------------------------------------------------------------------------------------------------------------------------------------------------------------------------ATTTTCTTA------------------------------------------GGCAATAATCAGTTGTACAATGTTATTGTTACGGCGCATGCCTTTTTAATGATCTTTTTTATGGT…
	MH309425	-----------------------------------------------------------------------------------------------------------------------------------------------------------------------------------------------------------------------------------AACATTGTACATTA-TTTTTGGTGGTATCGCTGGTGTTATCGGAACTGG-TATGT-CTATGCTCA-TCCGTACGCAACTGATGGTACCTGGTAACACTTTTTTGG---GTAATAACCAGTTGTATAATGTTATCGTTACGGCGCATGCCTTCCTAATGATTTTTTTTATGGT…
	JX572040	--------------------------------------------------------------------------------------------------------------------------------------------------------------------------------------------------------------------------------------GTTGTACCTTA-TTTTTGGTGGTATCGCTGGTGTTATTGGGACTGG-TATGT-CTATGCTTA-TTCGTACGCAATTAATGGCACCTGGAAATATTTTTTTAG---GTAACAATCAGTTGTATAACGTTATTGTTACGGCGCATGCTTTTTTAATGATTTTCTTTATGGT…
	MH309048	--------------------------------------------------------------------------------------------------------------------------------------------------------------------------------------------------------------------------------------GTTGTATCTTA-TTTTTGGTGGTATTGCCGGTGTTATCGGGACTGG-TATGT-CTATGCTTA-TTCGTACGCAATTAATGGCACCTGGAAATGTTTTTTTAG---GTAACAATCAGTTATATAATGTTATTGTTACGGCGCATGCTTTCCTAATGATTTTCTTTATGGT…
	MN184309	----------------------------------------------------------------------------------------------------------------------------------------------------------------------------------------------------------------------------------------------------------------TCAGGTATAGCTGGAACTTG-TATGT-CTATGTTCA-TTCGTAGGCAATTAGCCATGCCAGGTAATGTTTTTTTAG---GCAATAACCAGTTATACAATGTTATAGTTACAGCACATGCATTTCTAATGATTTTTTTCATGGT…
	MN184520	--------------------------------------------------------------------------------------------------------------------------------------------------------------------------------------------------------------------------------------TTGTTACATTA-TTTTTGGGGGTATTTCAGGTATAGCAGGAACATG-TATGT-CTATATTTA-TTCGTTTGCAACTAGCATCAGCAGGAAATGTGTTTTTA---GGCAATAACCAACTTTACAATGTTATAGTTACGGCTCACGCATTTTTAATGATTTTCTTTATGGT…
	KX100857	------------------------------------------------------------------------------------------------------------------------------------------------------------------------------------------------------------------------------------------------ATGCTTTGGGGCATTCGGAGGTATTTTAGGTACGAC-AATGT-CTATGTTGA-TTCRTATGGAATTAGCATTACCTGGYAGCCAAGTATTACATAATAATTATCAATTATATAATGTTTTAATTACAGGTCATGCTTTTTTAATGATCTTTTTCATGGT…
	KX100861	------------------------------------------------------------------------------------------------------------------------------------------------------------------------------------------------------------------------------------------------ATGTTTTGGGGCTTTYAGTGGTATTTTAGGTACTAC-AATGT-CTATGTTAA-TTCGTATGGAATTAGCTTATCCAGGCAGTCMAATTTTTGGAGGTAATTATCAACTATATAATGTCTTAATTACCGGACATGCATTTCTTATGATCTTTTTTATGGT…
	KX100814	------------------------------------------------------------------------------------------------------------------------------------------------------------------------------------------------------------------------------------------------ATGTTTTGGTTTTTTTAGTGGTATCTTAGGAACAAC-AATGT-CAATGCTAA-TTCGTATGGAATTAGCAACTCCAGGTAGTCAAATACTAATGGGAAATTATCAGCTATATAATGTATTAATTACTGGTCATGCTTTTTTAATGATTTTTTTTATGGT…
	KX100782	--------------------------------------------------------------------------------------------------------------------------------------------------------------------------------------------------------------------------------------------TTTAA----TCGGGGGTTTTTCTGGAGTTTTAGGAACAAC-AGCTT-CGATTTTAA-TACGAATGGAACTAGCACAGCCTGGCAGTCAAATACTAGGCGGTAACTATCAATTGTATAATGTTTTAGTAACAGGGCACGCTTTTTTAATGATATTTTTTATGGT…
	KF697347	-------------------------------------------------------------------------------------------------------------------------------------------------------------------------------------------------------------------------------TTGGGATACTATATTTAA-TATTTGGTCTGTTCGCAGGTGTTTTAGGGACAGC-CATGT-CAGTTCTTA-TTAGAATTGAGTTATCACATCCTGGCAGTGTAATTTTAGCAGGAAATCATCAATTATATAATGTTTTGGTCACTGGACATGCATTTTTAATGATTTTTTTCATGGT…
	MK972262	--------------------------------------------------------------------------------------------------------------------------------------------------------------------------------------------------------------------------------------CCTGTATTTGA-TATTTGGTGGCTTCGCAGGTGTAATGGGAACAAC-GATGT-CCGTACTCA-TTCGGGTGCAACTGTCTAGTCCGGCAAATCCATTTTTGGGCGGCAATCATCAGTTATACAATGTTATCGTGACGGCCCATGCTTTTTTGATGATTTTTTTCATGGT…
	KF697357	-------------------------------------------------------------------------------------------------------------------------------------------------------------------------------------------------------------------------------TTGGTATATTATATTTAA-TTTTTGGCGCTTTTTCAGGTGTTCTTGGAACTAT-AATGT-CTATGTTAA-TACGACTTGAGCTTGCTCAACCAGGTAGTCAAATTTTAAACGGTAATTATCAATTATATAATGTTTTAGTTACAGGTCATGCATTTTTAATGATTTTTTTTATGGT…
	KF697356	-------------------------------------------------------------------------------------------------------------------------------------------------------------------------------------------------------------------------------TTGGTATTTTATATTTAA-TTTTTGGAGCTTTTTCAGGTGTTCTTGGTACAGC-TATGT-CGATGCTTA-TACGTTTCGAGCTTGCTCATCCTGGTAGTCAAATATTAAATGGTAATTATCAATTATATAATGTTTTAGTAACTGGACATGCATTTTTAATGATTTTTTTTATGGT…
	KX100788	-----------------------------------------------------------------------------------------------------------------------------------------------------------------------------------------------------------------------------------------------AA-TTTTTGGTGCTTTTTCAGGTGTTCTTGGTACTGC-AATGT-CAATGCTTA-TACGGTTTGAACTTGCTCATCCTGGCAGTCAAATATTAAATGGTAATTATCAATTATATAATGTTTTAGTCACTGGACATGCATTTTTAATGATTTTTTTTATGGT…
	KX100832	------------------------------------------------------------------------------------------------------------------------------------------------------------------------------------------------------------------------------------------------GATTTTTGGTGGGTTTTCTGGTGTGTTGGGAACTAC-TATGT-CAATTTTAA-TTCGTATGGAGCTAGCTCAGCCTGGTAGTCATATTTTTAATAATAACTATCAACTATATAATGTTCTTGTAACAGGTCATGCTTTTTTGATGATCTTTTTTATGGT…
	KX100783	------------------------------------------------------------------------------------------------------------------------------------------------------------------------------------------------------------------------------------------------TGTTTTTTMGCATTTNGCTGGTGTTATAGGTACATT--ATTTTCTGTTTTTA-TTAGAATGGAATTAACTTTAGGTGGTGATAATTTTTTATTAGATGATTATCAATTATATAATGTAATTATAACAGCACATGCTTTTATTATGATTTTTTTTATGGT…
	KX100821	------------------------------------------------------------------------------------------------------------------------------------------------------------------------------------------------------------------------------------------------GCTTTTTGGTGCTTTTTCTGGGGTTTTAGGTACTGC-CATGT-CTATTTTAA-TTCGAATGGAATTATCAGCACCTGGAAGCTTAATTTTAAATGGTAACTATCAATTATATAATGTTTTAGTTACTGGGCATGCTTTTGTGATGGTATTCTTTTTAGT…
	KX100826	------------------------------------------------------------------------------------------------------------------------------------------------------------------------------------------------------------------------------------------------AATTTTTGGTGCTTTTTCTGGTGTATTAGGTACTAT-GATGT-CTATGTTAA-TTCGAATGGAGTTATCACAACCAGGAAGTTTAATTTTAAATGGAAATTATCAACTTTATAACGTATTAGTTACAGGGCATGCGTTTATAATGGTTTTTTTTATGGT…
	MK972309	--------------------------------------------------------------------------------------------------------------------------------------------------------------------------------------------------------------------------------------ATTGTATCTGA-TCTTTGGGGGGGTTTCGGGTGTAATGGGAACAGT-AATGT-CCGTCTTGA-TCCGCCTTCAATTGGCGAGCCCAGGAAATGATTTTTTAGGCGGAAACCATCAGTTGTACAACGTCATCGTAACCGCTCACGCATTTTTGATGATTTTTTTTATGGT…
	KF697346	----------------------------------------------------------------------------------------------------------------------------------------------------------------------------------------------------------------------------------------TTTACTTAA-TATTCGGTGGCTTTGCCGGTGTACTCGGCACAGC-TATGT-CGATATTAA-TTCGAATTGAACTTGCCTTACCTGGCAGTCAAATTTTACAAGGAAATCATCAATTATATAACGTCCTAGTAACTGGACATGCGTTTTTGATGATTTTTTTTATGGT…
	KX100780	-----------------------------------------------------------------------------------------------------------------------------------------------------------------------------------------------------------------------------------------------AA-TATTTGGTTTATTTTCAGGTGTTCTTGGAACAAC-AATGT-CTGTATTAA-TACGTATGGAATTATCACAACCAGGTAGTCAAATTTTAGAAGGCAATTATCAATTATATAATGTTTTAGTTACAGGCCACGCGTTTTTAATGATTTTTTTTATGGT…
	MK972253	--------------------------------------------------------------------------------------------------------------------------------------------------------------------------------------------------------------------------------------TTTATATCTTC-TTTTTGGAGGCTTTTCCGGAGTTATAGGAACAGG-CTTAT-CAGTAGTTA-TAAGACTGCAATTAGCGAGTCCAGGCAACCAGCTTTTATGTGGTAACCATCAGTTATATAATGTCATTGTGACGGCTCATGCTTTCTTAATGATTTTCTTTATGGT…
	MK972281	--------------------------------------------------------------------------------------------------------------------------------------------------------------------------------------------------------------------------------------CTTATACCTTC-TGTTTGGAGGTTTCTCAGGAGTTATAGGAACAGG-TCTGT-CAGTAGTTA-TAAGACTGCAACTAGCGAGCCCGGGCAACCAGCTTCTATGTGGTAACCATCAGTTGTACAATGTTATTGTAACGGCTCACGCTTTTTTAATGATTTTTTTTATGGT…
	KU501220	------------------------------------------------------------------------------------------------------------------------------------ATGAGTATTGCACATACTACTGATACTGGTTTTTTTGATAAAGTTTTTGCTTGGAGTTCACGATGGTTGTTTTCAACTAATCATAAAGATATTGGAACTCTTTATTTAA-TTTTTGGAGCTATTGCTGGTGTTGCAGGAACTGC-AATGT-CTATTTTTA-TTCGGATGGAATTGGCTCAACCTGGGAATCAGATACTGTTAGGTAATCACCAATTATACAACGTATTAGTAACAGGACATGCTTTTGTTATGGTTTTTTTCCTTGT…
	MK189074	---------------------------------------------------------------------------------------------------------ATGAAACAAACTTTTTTTTTAAATAAAGCTCAAGCGCATTCAATTGAAAATGCATCAACTTTTGATAATGTTAAAAATTTTGTAACTCGTTGGTTTTTTTCTACAAATCACAAAGATATTGGTACTTTATACTTTA-TTTTTGGTACTTTTGCAGCAATTGTAGGAACAAC-TTTAT-CTATGTTTA-TTAGAATGGAACTTGCTCAACCAGGAGATCAAATTTTATCAGGAAATTATCAATTGTATAATGTAATTATTACAGCACATGCATTTATTATGATTTTTTTCTTTGT…
	KX100781	-----------------------------------------------------------------------------------------------------------------------------------------------------------------------------------------------------------------------------------------------GA-TCTTTGGGGGTTTCTCGGGGGTTTTAGGTACAAC-CATGT-CTATGCTTA-TTCGTATGGAACTTGCGCAACCTGGTAGTCAAATATTGTCCGGCAATTATCAGCTATATAATGTTTTAGTAACCGGCCATGCTTTCCTTATGATTTTCTTTATGGT…
	KX100813	-----------------------------------------------------------------------------------------------------------------------------------------------------------------------------------------------------------------------------------------------AA-TTTTTGGTGGTTTTTCTGGTGTTGTTGGTTCAGC-TATGT-CTGTTTTAA-TTAGAATGGAACTAGCTTTTCCTGGAAATAATATTTTATTAGGAAATCATCAATTATATAATGTTTTAATAACCGCACACGGTTTATTAATGATTTTTTTTATGGT…
	OQ466306	----------------------------------------------------------------------------------------------------------------------------------------------------------------------------------------------------------------------------------------------------------------------------------------------------------------------------GGTAATCAAATTTTAAATGGCAATCATCACTTATATAACGTATTGATTACCGGACACGCGATATTAATGATTTTTTTTATGGT…
	OQ466307	----------------------------------------------------------------------------------------------------------------------------------------------------------------------------------------------------------------------------------------------------------------------------------------------------------------------------GGAAGTCAAATTCTTTGCGGAAACCATCAACTTTATAATGTTCTAGTCACTGGGCATGCGATTTTGATGATTTTTTTTATGGT…
	KF697353	-------------------------------------------------------------------------------------------------------------------------------------------------------------------------------------------------------------------------------TTGGATTATTATATCTAA-TTTTTGGAGGCTTTTCTGGTGTTTTAGGAACTGC-CATGT-CGATTTTAA-TTCGAAGTGAATTGTTACGAGTTGGAAACCAAGCTTTACTAGGAAATCATCAGTTATATAATGTTTTAGTAACTGGACATGCTATTTTAATGATTTTCTTTATGGT…
	OQ557082	----------------------------------------------------------------------------------------------------------------------------------------------------------------------------------------------------------------------------------------------------------------------------------------------------------------------------------------------------------------------------------------TTTTTAATGATTTTTTATATGGT…
	EU579880	---------------------------------------------------------------------------------------------------------------------------------------------------------------------------------------------------------------------------------------GTATACGTAA-TTTTCGGAGGTTTCTCTGGTGTTCTTGGCACTGG-TATGT-CGGTTTTGA-TTAGGCTGCAATTGGCAAGTCCGGGTAATCAGTTTTTGTCTGGTAATCACCAACTTTATAACGTCATAGTTACGGCGCACGCGTTTCTAATGATATTTTTTATGGT…
	MW224390	------------------------------------------------------------------------------------------------------------------------------------------------------------------------------------------------------------------------------------ACCCTATACCTAA-TTTTCGGAGGTTTCTCCGGCGTTCTTGGGACTGG-TATGT-CGGTTTTGA-TTAGGCTGCAATTGGCCAGTCCGGGCAATCAGTTTTTGTCTGGTAATCACCAACTTTATAACGTCATTGTTACGGCGCACGCGTTTCTAATGATATTTTTTATGGT…
	AB000205	---------------------------------------------------------------------------------------------------------------------------------------------------------------------------------------------------------------------------------GGAACTTTATATCTTT-TGTTTGGTGGTATTTCAGGAGTAGCTGGAACTGC-TTTAT-CAGTTTTAA-TTAGATTACAACTTTCTCAACCAGGTAATGACTTTTTATTAGGAAATCATCAGTTATACAATGTGATTGTGACAGGTCATGCTTTTGTCATGATTTTCTTTTTTGT…
	AB000210	---------------------------------------------------------------------------------------------------------------------------------------------------------------------------------------------------------------------------------GGAACTTTATATCTTT-TATTTGGTGGTATTTCTGGAGTAGCTGGGACTGC-TTTAT-CAGTTTTAA-TTCGATTACAACTTTCTCAACCAGGTAATGATTTTTTATTAGGAAATCATCAGTTATACAATGTAATTGTGACAGGTCATGCTTTTGTCATGATTTTTTTTTTCGT…
	MH981596	---------------------------------------------------------------------------------------------------------------------------------------ATGTTAATAAATAATGTATCATATAACTTAATTAAAGAATTTCAAAATTGGTGTACAAGATGGTTGTATTCAACCAATCATAAAGATATAGGAACTTTATATCTTT-TATTTGGTGGTATTTCTGGAGTAGCTGGGACTGC-TTTAT-CAGTTTTAA-TTCGATTACAACTTTCTCAACCAGGTAATGATTTTTTATTAGGAAATCATCAGTTATACAATGTAATTGTGACAGGTCATGCTTTTGTCATGATTTTTTTTTTTGT…
	KM254634	--------------------------------------------------------------------------------------------------------------------------------------------------------------------------------------------------------------------------------------TCTTTATTTAA-TTTTTGGAGGATTTTCAGGCATTTTGGGAACGGC-TATGT-CAGTCCTCA-TAAGATTGCAGTTAGCAAGTCCAGGAAGTCAATTCTTGGGAGGGAATCACCAACTTTACAACGTAATAGTTACCGCTCATGCTTTTTTAATGATCTTTTTTATGGT…
	EU579869	---------------------------------------------------------------------------------------------------------------------------------------------------------------------------------------------------------------------------------------TTGTATCTCA-TTTTTGGTTCTTTTTCTGGAGTATTAGGAACTAC-TATGT-CTGTTTTTA-TTCGCATGCAGCTTTCCTGTCCAGGAAACCAATTCCTTAGTAACAATCATCAGTTGTACAACGTCATTGTTACAGCTCATGCATTTTTAATGATATTTTTTATGGT…
	MW127574	--------------------------------------------------------------------------------------------------------------------------------------------------------------------------------------------------------------------------------------CTTATACTTGA-TCTTTGGGGGTTTCGCGGGTGTTCTTGGAACCGG-TATGT-CGGTTCTTA-TCCGGCTACAGCTGGCTAGTCCCGGTAATCAATTCTTATCGGGCAATCATCAGCTATATAATGTTATAGTGACGGCCCACGCGTTTTTAATGATTTTTTTCATGGT…
	KX765489	----------------------------------------------------------------------------------------------------------------------------------------------------------------------------------------------------------------------------------------------------------------------------------GC-TATGT-CAGTTCTGA-TTCGTATACAATTAGCGAGCCCAGCAAACGAATTTTTGGGAGGCAATCATCAGTTGTACAATGTTATCGTTACAGCCCATGCTTTCTTAATGATTTTCTTTATGGT…
	KX765493	----------------------------------------------------------------------------------------------------------------------------------------------------------------------------------------------------------------------------------------------------------------------------------GC-TATGT-CAGTTCTGA-TTCGTATACAATTAGCGAGCCCAGCAAACGAATTTTTGGGAGGCAATCACCAGTTGTACAATGTTATCGTTACAGCCCATGCTTTCCTAATGATTTTCTTTATGGT…
	KX100785	------------------------------------------------------------------------------------------------------------------------------------------------------------------------------------------------------------------------------------------------AGTATTTGGTGCATTTTCTGGTGTTTTAGGTACGGC-TATGT-CTATTTTAA-TAAGAATGGAATTGGCCTTCCCAGGTAGTCAAATATTAAATGGAAATTACCAATTATATAATGTATTAATTACTGGACATGCGTTTCTTATGATTTTTTTTATGGT…
	KF697351	-------------------------------------------------------------------------------------------------------------------------------------------------------------------------------------------------------------------------------------------------------------------GGAGTTTTAGGAACTAC-AATGT-CAGTTTTAA-TTAGAATGGAACTTGCCGCTCCTGGAAACCAAATTTTATTAGGTAACCATCAATTGTATAATGTTTTAGTAACAGGACATGCTTTTTTAATGATTTTTTTTATGGT…
	MW224388	---------------------------------------------------------------------------------------------------------------------------------------------------------------------------------------------------------------------------------------------------------------------CGTTCTTGGAACTGG-CATGT-CTGTCTTTA-TAAGATTGCAGTTGGCGAGCCCCGGCAACCAATTTTTATCGGGCAATCATCAGTTGTATAATGTTATTGTGACGGCGCATGCTTTTTTAATGATTTTTTTTATGGT…
	MW127583	--------------------------------------------------------------------------------------------------------------------------------------------------------------------------------------------------------------------------------------CTTGTATTTGA-TTTTTGGTGGTTTTTCTGGTGTTCTTGGAACTGG-TATGT-CTGTTTTTA-TCAGATTACAACTGGCTAGTCCGGGCAATCAATTCTTATCGGGGAATCATCAGTTGTATAATGTTATTGTGACAGCTCATGCATTTTTAATGATTTTTTTTATGGT…
	MW127648	--------------------------------------------------------------------------------------------------------------------------------------------------------------------------------------------------------------------------------------CTTATATTTGA-TTTTTGGTGGTTTCTCCGGCGTTCTTGGAACCGG-CATGT-CTGTCTTTA-TCAGGCTACAATTGGCCAGTCCGGGCAATCAATTCCTATCTGGGAATCATCAACTGTATAATGTTATTGTGACAGCTCATGCATTTTTAATGATTTTTTTTATGGT…
	MW224386	--------------------------------------------------------------------------------------------------------------------------------------------------------------------------------------------------------------------------------------------------------------------GTGTTCTTGGTACCGG-TATGT-CTGTTTTTA-TCAGGTTACAATTGGCCAGTCCAGGTAATCAATTTTTATCCGGTAATCATCAACTGTACAATGTTATTGTGACGGCTCACGCTTTTCTAATGATTTTTTTTATGGT…
	MW224385	----------------------------------------------------------------------------------------------------------------------------------------------------------------------------------------------------------------------------------------------------------------------------------GG-CATGT-CTGTTTTTA-TCAGGCTACAATTATCCAGCCCAGGCAATCAATTTTTATCTGGTAATCATCAATTGTATAATGTTATTGTGACAGCTCACGCGTTTTTAATGATTTTTTTTATGGT…
	KX100844	-----------------------------------------------------------------------------------------------------------------------------------------------------------------------------------------------------------------------------------------------AA-TATTTGGTGCATTCTCTGGTGTGCTCGGTACTAC-TATGT-CTATACTTA-TTARAATGGAATTAGCACAACCAGGAAGTCAAATTTTAAGTGGTAACTACCAATTGTATAACGTTTTAATTACCGGGCACGCGTTTTTAATGATTTTTTTTATGGT…
	OP380291	--------------------------------------------------------------------------------------------------------------------------------------------------------------------------------------------------------------------------------------------------------------------------------------ATGT-CTGTGCTTA-TACGACTTCAATTAGCAAGTCCGGGCAACCCCTTTTTATCCGGAAATCATCAGCTGTATAACGTCATTGTTACCGCCCATGCATTCTTGATGATTTTTTTCATGGT…
	MW224348	---------------------------------------------------------------------------------------------------------------------------------------------------------------------------------------------------------------------------------------------------------------------TGTGTTAGGTACAGG-TATGT-CTGTTCTTA-TACGACTTCAATTAGCGAGTCCGGGCAATCCTTTTTTATCCGGGAATCATCAGCTGTATAACGTCATTGTTACAGCTCATGCATTCTTGATGATTTTTTTCATGGT…
	MW224347	---------------------------------------------------------------------------------------------------------------------------------------------------------------------------------------------------------------------------------------------------------------------TGTATTGGGTACGGG-CATGT-CTGTTCTTA-TACGGCTTCAATTGGCGAGTCCTGGTAACACTTTTTTGTCAGGGAACCATCAGTTGTATAATGTAATTGTTACGGCCCACGCATTTTTAATGATTTTTTTTATGGT…
	HF559119	---------------------------------------------------------------------------------------------------------------------------------------------------------------------------------------------------------------------------------GGTACCCTTTATTTGA-TTTTTGGTGGCTTCTCCGGTGTGTTAGGTACTGG-TATGT-CTGTACTTA-TACGGCTACAGCTGGCTAGTCCGGGTAACCCGTTCCTGGCGGGTAACCATCAGCTTTATAATGTGATTGTTACGGCTCACGCATTTCTAATGATTTTTTTCATGGT…
	HF559128	--------------------------------------------------------------------------------------------------------------------------------------------------------------------------------------------------------------------------------AGGTACCCTTTATTTGA-TTTTTGGCGGATTCGCTGGTATATTGGGTACAGG-TATGT-CAGTTCTTA-TTAGGTTGCAGTTGGCCAGCCCAGGTAATCCATTTTTATCAGGTAATCATCAGCTTTATAACGTAATTGTTACTGCCCATGCATTTCTAATGATTTTCTTTATGGT…
	HF559132	---------------------------------------------------------------------------------------------------------------------------------------------------------------------------------------------------------------------------------GGTACCCTTTATTTGA-TTTTTGGTGGATTCGCTGGTATATTGGGTACAGG-TATGT-CAGTTCTTA-TTAGGTTGCAGTTGGCCAGCCCAGGTAATCCATTTTTATCGGGTAATCATCAGCTTTATAACGTAATTGTTACTGCCCATGCATTTCTAATGATTTTCTTTATGGT…
	MW127551	--------------------------------------------------------------------------------------------------------------------------------------------------------------------------------------------------------------------------------------CCTTTATTTGA-TTTTTGGTGGATTCGCTGGTATATTAGGTACAGG-TATGT-CAGTTCTTA-TTCGACTACAGTTGGCAAGTCCAGGTAATCCATTTTTATCTGGTAATCATCAATTATATAATGTAATTGTTACAGCCCACGCATTTTTAATGATTTTTTTCATGGT…
	HF559129	---------------------------------------------------------------------------------------------------------------------------------------------------------------------------------------------------------------------------------GGTACCCTTTATTTGA-TTTTTGGTGGGTTTGCTGGAATATTAGGTACAGG-TATGT-CAGTTCTTA-TTCGATTGCAGTTGGCAAGTCCAGGTAATCCTTTTTTATCCGGAAACCATCAATTATACAATGTAATTGTTACAGCTCATGCATTTTTAATGATTTTTTTTATGGT…
	HF559153	----------------------------------------------------------------------------------------------------------------------------------------------------------------------------------------------------------------------------------------TTTATTTGA-TTTTTGGTGGGTTTGCCGGCGTATTAGGTACAGG-TATGT-CCGTTCTGA-TCCGGTTGCAGTTGGCTAGCCCGGGTAATCCATTTTTATCCGGAAACCATCAATTATACAACGTGATTGTTACGGCTCATGCATTTTTAATGATTTTTTTCATGGT…
	MW127555	--------------------------------------------------------------------------------------------------------------------------------------------------------------------------------------------------------------------------------------CCTTTATTTGA-TTTTTGGCGGGTTTGCCGGTATATTAGGTACCGG-TATGT-CAGTTCTTA-TCCGATTGCAGTTGGCAAGTCCTGGTAATCCATTTTTATCTGGGAACCATCAGTTATACAACGTGATTGTTACAGCTCATGCATTTTTAATGATTTTTTTCATGGT…
	EU579871	---------------------------------------------------------------------------------------------------------------------------------------------------------------------------------------------------------------------------------------CTTTATTTGA-TTTTTGGTGGGTTTGCCGGCATATTAGGTACTGG-TATGT-CAGTTCTTA-TCCGATTGCAGCTGGCAAGCCCAGGTAATCCCTTTTTATCTGGAAACCATCAATTATACAACGTGATTGTTACAGCTCATGCATTTTTAATGATTTTTTTTATGGT…
	MW224372	---------------------------------------------------------------------------------------------------------------------------------------------------------------------------------------------------------------------------------------------------------------------CATATTAGGTACTGG-TATGT-CAGTTCTTA-TCCGATTGCAGTTGGCAAGCCCGGGTAATCCCTTTTTATCTGGAAACCATCAATTATACAACGTTATTGTTACAGCTCATGCATTTTTAATGATTTTTTTCATGGT…
	HF559156	--------------------------------------------------------------------------------------------------------------------------------------------------------------------------------------------------------------------------------AGGTACCCTTTATTTGA-TTTTTGGTGGGTTTGCCGGCATATTAGGTACTGG-TATGT-CAGTTCTTA-TCCGATTGCAGTTGGCAAGCCCGGGTAATCCCTTTTTATCTGGAAACCATCAACTATACAACGTGATTGTTACAGCTCATGCATTTTTAATGATTTTTTTCATGGT…
	HF559144	---------------------------------------------------------------------------------------------------------------------------------------------------------------------------------------------------------------------------------GGTACCCTTTACTTGA-TTTTTGGTGGATTCGCGGGTATATTGGGTACTGG-TATGT-CGGTTCTTA-TACGATTGCAGTTGGCGAGCCCGGGTAATCTATTTTTATCCGGGAATCATCAATTATATAACGTAATCGTTACGGCCCATGCGTTTTTAATGATTTTTTTTATGGT…
	MW224354	---------------------------------------------------------------------------------------------------------------------------------------------------------------------------------------------------------------------------------------------------------------------TATATTGGGGACTGG-TATGT-CGGTTCTTA-TACGATTACAGTTGGCTAGCCCGGGTAATCCATTTTTATCTGGAAACCATCAATTATACAACGTAATTGTTACGGCGCACGCATTTTTAATGATTTTTTTCATGGT…
	MW127649	--------------------------------------------------------------------------------------------------------------------------------------------------------------------------------------------------------------------------------------CCTTTATTTGA-TTTTTGGTGGATTTGCTGGTATATTAGGTACTGG-TATGT-CGGTTCTTA-TACGGTTACAGTTGGCAAGCCCCGGTAACCCATTTTTATCTGGAAACCATCAATTATATAATGTAATTGTTACAGCCCACGCGTTTTTAATGATTTTTTTCATGGT…
	HF559140	--------------------------------------------------------------------------------------------------------------------------------------------------------------------------------------------------------------------------------TGGTACCCTTTATTTGA-TTTTTGGGGGATTTGCTGGTATATTAGGTACTGG-TATGT-CGGTTCTTA-TACGGTTACAGTTAGCAAGCCCTGGTAACCCATTTTTATCTGGAAACCATCAATTATATAATGTAATTGTTACAGCCCACGCGTTTTTAATGATTTTTTTCATGGT…
	FJ030897	---------------------------------------------------------------------------------------------------------------------------------------------------------------------------------------------------------------ACCAATCATAAAGATATTGGTACTTTATATTTAA-TTTTTGGTGCATTTTCTGGGGTAATCGGTACAAC-ACTAT-CGGTTTTAA-TTCGTATGGAATTAGCTCATCCTGGTAATCAGATCCTACAGGGTAACCACCAATTATATAATGTAATTGTGACCGGACACGCGTTTATTATGATTTTCTTCATGGT…
	EU681391	--------------------------------------------------------------------------------------------------------------------------------------------------------------------------------------------------------------------------------------GTTATATTTAG-TTTTTGGCACCTTTTCAGGCGTCTTAGGTACAAT-CTTAT-CTATTTTTA-TTCGACTTCAGTTAATCATTCCAGGAAACACCTTTTTAAAGGGCAATTCGCAATTATTTAATGTTATTGTAACCGCTCATGCTTTTTTAATGATTTTTTTTATGGT…
	GQ425121	------------------------------------------------------------------------------------------------------------------------------------------------------------------------------------------------------------------------------------------------------------------TGGTGTTCTTGGTACTGG-GATGT-CTGTTCTTA-TCCGTTTACAGTTAGCTAGTCCGGGCAATCAGTTTTTGTCCGGTAATCATCAGTTATACAATGTTATCGTAACAGCCCATGCATTTTTGATGATTTTTTTTATGGT…
	MK516739	--------------------------------------------------------------------------------------------------------------------------------------------------------------------------------------------------------------------------------------------------------------------------------------ATGT-CCGTTCTTA-TACGTTTACAATTGGCAAGTCCCGGCAATCAATTTTTGTCAGGCAACCACCAATTATACAATGTTATTGTAACCGCGCATGCATTTTTAATGATTTTTTTTATGGT…
	MK516741	--------------------------------------------------------------------------------------------------------------------------------------------------------------------------------------------------------------------------------------------------------------------------------------ATGT-CTGTTCTTA-TTCGTTTACAATTAGCGAGTCCGGGCAATCAATTTTTGTCTGGCAACCACCAACTTTACAACGTTATTGTAACTGCGCATGCTTTCTTAATGATATTTTTTATGGT…
	MW127564	--------------------------------------------------------------------------------------------------------------------------------------------------------------------------------------------------------------------------------------CTTGTATCTTA-TATTTGGGGGTTTTTCTGGTGTTTTGGGGACTGG-GATGT-CTGTTCTTA-TTCGTCTGCAATTAGCGAGCCCGGGCAATCAATTTTTATCGGGCAATCACCAACTTTACAATGTTATCGTAACCGCCCACGCCTTTTTAATGATATTTTTTATGGT…
	MW127553	--------------------------------------------------------------------------------------------------------------------------------------------------------------------------------------------------------------------------------------CTTGTATCTTA-TATTTGGGGGTTTCTCTGGTATTTTAGGGACTGG-TATGT-CTGTTCTTA-TTCGTCTGCAATTAGCGAGTCCAGGCAATCAATTTTTATCGGGTAATCACCAACTTTACAATGTTATCGTAACCGCCCATGCCTTTCTGATGATATTCTTTATGGT…
	KX100789	------------------------------------------------------------------------------------------------------------------------------------------------------------------------------------------------------------------------------------------------AATTTTTGGAACTTTTTNNGGTGTTTTAGGTACCAC-TATGT-CTATTTTAA-TCCGAATGGAATTAGCAACCCCAGGTAATGGTATTTTAAGTGGAAATTATCAACTATACAATGTTTTAGTTACTGGTCATGCTTTTTTAATGATTTTCTTCATGGT…
	KF697345	-------------------------------------------------------------------------------------------------------------------------------------------------------------------------------------------------------------------------------------------------------------------------------------------------------------GAATTAGCTGCACCTGGTAATGGTATTTTGGGAGGTAACTTTCAATTATATAATGTTTTAGTAACAGGTCATGCATTCCTAATGATTTTTTACATGGT…
	KC847383	----------------------------------------------------------------------------------------------------------------------------------------------------------------------------------------------------------GGTCAACAAATCATAAAGATATTGGGACTTTGTACTTAA-TTTTTGGGGGGTTTTCCGGGGTTTTGGGGACTGC-AATGT-CGGTTTTGA-TACGTTTACAATTAGCAAGCCCAGGTAATCAGTTTTTAAGCGGAAATCATCAACTTTATAACGTTATTGTTACAGCCCATGCTTTTCTTATGATTTTTTTCATGGT…
	KC847373	----------------------------------------------------------------------------------------------------------------------------------------------------------------------------------------------------------GGTCAACAAATCATAAAGATATTGGGACTTTATACCTAA-TTTTTGGGGGATTCTCTGGGGTTTTGGGGACCGC-TATGT-CGGTTTTGA-TACGTCTACAGTTGGCGAGCCCTGGTAATCAGTTTTTAAGTGGAAATCATCAACTTTACAACGTTATCGTTACAGCCCATGCTTTTCTTATGATTTTTTTTATGGT…
	KC847384	----------------------------------------------------------------------------------------------------------------------------------------------------------------------------------------------------------GGTCAACAAATCATAAAGATATTGGGACTTTATACTTAA-TTTTTGGGGGATTTTCCGGGGTTTTGGGAACCGC-AATGT-CGGTTTTGA-TACGTCTACAGTTGGCGAGTCCTGGTAATCAGTTTTTAAGTGGAAATCATCAACTTTATAACGTTATTGTTACAGCCCATGCTTTTCTTATGATTTTTTTTATGGT…
	KC847372	----------------------------------------------------------------------------------------------------------------------------------------------------------------------------------------------------------GGTCAACAAATCATAAAGATATTGGGACTTTATATCTAA-TTTTTGGGGGGTTTTCTGGGGTTTTAGGGACCGC-TATGT-CGGTTTTGA-TACGTCTACAGTTAGCAAGCCCAGGTAATGAGTTTTTAAGTGGAAATCATCAACTTTATAATGTTATCGTTACAGCCCACGCTTTTCTTATGATTTTTTTTATGGT…
	KC847371	-----------------------------------------------------------------------------------------------------------------------------------------------------------------------------------------------------------------------------------------------CA-TTTTTGGGGGTTTTTCCGGGGTCCTAGGGACTGC-AATGT-CGGTTTTGA-TACGTTTACAGTTGGCAAGTCCAGGTAATCAGTTTTTAAGTGGAAATCATCAACTTTATAACGTTATCGTTACAGCTCATGCTTTTCTTATGATTTTTTTTATGGT…
	MW182259	---------------------------------------------------------------------------------------------------------------------------------------------------------------------------------------------------------------------------------------------------------------------------------------------------------------------------------------------------------------------------------------------------------------…
	MW224308	------------------------------------------------------------------------------------------------------------------------------------------------------------------------------------------------------------------------------------ACCTTGTATTTAA-TATTTGGTGGGTTCTCCGAGATTCTTGGTACAGG-TATGT-CAGTTCTTA-TACGCTTACAACTTGCAAGCCCGGGAAATCAATTTTTATCCGGTAACCACCAACTTTATAACGTTATTGTAACAGCGCACGCTTTTTTGATGATTTTTTTTATGGT…
	MW224302	------------------------------------------------------------------------------------------------------------------------------------------------------------------------------------------------------------------------------------ACCTTGTATTTAA-TATTCGGGGGATTCGCTGGAATTCTTGGTACCGG-TATGT-CAGTTCTTA-TCCGTTTGCAGCTTGCTAGTCCAGGCAATCAATTTTTATCCGGCAATCACCAACTTTATAATGTTATTGTGACGGCCCATGCTTTTTTGATGATTTTCTTTATGGT…
	MW224307	------------------------------------------------------------------------------------------------------------------------------------------------------------------------------------------------------------------------------------ACCTTGTATTTAA-TTTTTGGGGGGTTTTCCGGAATTCTTGGTACGGG-TATGT-CAGTGCTTA-TACGGCTGCAACTTGCTAGTCCCGGAAATCAATTTTTAGCAGGCAATCACCAACTGTATAACGTTATTGTTACGGCACATGCATTTTTGATGATATTTTTTATGGT…
	LM995421	--------------------------------------------------------------------------------------------------------------------------------------------------------------------------------------------------------------------------------------CCTATATCTTA-TCTTTGGGGCTTTTTCTGGTGTTTTAGGCACTAG-CATGT-CTATGCTTA-TTAGACTCCAGTTAGCGTCTCCTGCTAATCAATTTTTAGGAGGAAATCATCAACTGTATAACGTTATTGTTACCGCTCATGCATTTTTAATGATTTTTTTTATGGT…
	MW223727	-----------------------------------------------------------------------------------------------------------------------------------------------------------------------------------------------------------------------------------------------------------------------TTCTTGGGACCGG-AATGT-CGGTTCTTA-TAAGGTTGCAATTAGCTAGTCCGGGAAATAATTTTTTATCGGGTAACCACCAGCTATATAACGTTATAGTTACCGCACACGCATTCTTAATGATTTTTTTTATGGT…
	MW223733	------------------------------------------------------------------------------------------------------------------------------------------------------------------------------------------------------------------------------------ACCTTATATTTAA-TCTTTGGGGGATTCTCTGGTGTTCTTGGTACGGG-TATGT-CAGTTCTTA-TTAGGCTTCAATTGGTGAGTCCTGGTAATCAATTTCTGTCAGGGAACCATCAGTTGTATAACGTAATAGTTACAGCTCATGCCTTCTTAATGATTTTTTTTATGGT…
	KF367753	-------------------------------------------------------------------------------------------------------------------------------------------------------------------------------------------------------------------------AAGATATAGGAACCTTATACCTAA-TTTTTGGTGGATTCTCTGGTGTTCTTGGCACTGG-TATGT-CAGTTCTTA-TTAGGCTTCAACTGGCTAGCCCGGGAAATCAATTCTTATCGGGTAATCATCAGCTGTACAACGTAATAGTTACAGCTCATGCTTTCCTTATGATTTTTTTTATGGT…
	MW223735	------------------------------------------------------------------------------------------------------------------------------------------------------------------------------------------------------------------------------------ACCTTATATCTAA-TCTTTGGCGGCTTTTCAGGTGTTCTTGGTACAGG-TATGT-CAGTGCTGA-TCAGGCTTCAACTGGCGAGCCCTGGCAATCAATTCTTGTCGGGGAACCATCAGTTGTATAATGTTATAGTTACCGCGCATGCTTTCCTTATGATTTTTTTTATGGT…
	MW223729	------------------------------------------------------------------------------------------------------------------------------------------------------------------------------------------------------------------------------------ACCTTATATCTAA-TATTTGGTGGGTTTTCGGGTGTTCTTGGGACAGG-TATGT-CTGTTCTTA-TCAGGCTTCAACTGGCAAGCCCCGGGAACCAATTTTTGGCGGGCAACCATCAGCTCTATAATGTAATCGTTACTGCGCATGCTTTTTTAATGATTTTTTTTATGGT…
	KF367750	--------------------------------------------------------------------------------------------------------------------------------------------------------------------------------------------------------------------------------------CTTATACCTAA-TATTTGGTGGTTTTGCGGGTATTCTCGGCACCGG-TATGT-CAGTTCTTA-TCCGATTGCAACTTGCTAGTCCTGGGAATCAATTTTTATCAGGTAATCACCAGCTTTATAATGTGATTGTTACTGCACACGCATTTTTAATGATTTTTTTTATGGT…
	KF367748	---------------------------------------------------------------------------------------------------------------------------------------------------------------------------------------------------------------------------------------------------------------------------------------------------------------------------------------------------------------------------------CCATGCGTTTTTAATGATTTTTTTTATGGT…
	MW223752	------------------------------------------------------------------------------------------------------------------------------------------------------------------------------------------------------------------------------------ACCTTATATTTAA-TATTTGGCGGTTTTTCCGGCGTTTTAGGGACGGG-GATGT-CTGTTCTTA-TTCGGTTGCAATTAGCTAGTCCCGGTAATCAATTTTTATCTGGTAACCACCAGCTATATAATGTTATAGTTACTGCGCATGCCTTTCTAATGATTTTTTTTATGGT…
	MW223724	------------------------------------------------------------------------------------------------------------------------------------------------------------------------------------------------------------------------------------ACCTTATATTTAA-TATTCGGCGGTTTTTCCGGCGTTTTGGGAACGGG-AATGT-CTGTTCTTA-TTCGGTTGCAGTTAGCTAGCCCCGGCAATCAATTTTTATCTGGTAACCACCAGTTATATAATGTTATAGTTACGGCGCACGCTTTTTTAATGATTTTTTTTATGGT…
	AB775219	------------------------------------------------------------------------------------------------------------ATGTCTTTTACTACAGATCTTAAACCTTCATGGCAAATAACATCTCCGGTGGTCCTTAGCTCGGCATTGAGCGGTTTCTTTTCTCGGTGGTTATTTTCCACCAACCATAAAGATATTGGTACCTTATATTTAA-TTTTTGGTGGGTTCTCAGGAGTACTAGGTACAGC-TATGT-CTGTTCTTA-TTCGATTGCAATTGATGAGTCCAGGTAATCAATTTTTGGGCGGTAACCATCAACTATACAATGTTATCGTTACAGCGCACGCCTTTTTGATGATTTTTTTTATGGT…
	AB775231	------------------------------------------------------------------------------------------------------------ATGTCTTCTTCTACATCTGTTAAATCGTCATGGCAAATACCTTCTCCGTTGGTTTTTAGCTCGGCAGTGAGTGGTTTCTGTTCTCGGTGGTTATTTTCCACCAACCACAAAGATATTGGTACATTATATTTAA-TTTTCGGTGGTTTTTCTGGTGTGTTAGGTACAGC-CATGT-CTGTCATTG-TGCGGTTGCAATTGATGAGTCCAGGTAATCAATTTTTAGGTGGTAACCATCAATTGTACAATGTTATTGTTACAGCGCACGCTTTCTTAATGATTTTTTTTATGGT…
	LC430427	-------------------------------------------------------------------------------------------------------------------------------------------------------------------------------------------------------------------------------------------------------------------GGAGTATTGGGTACAGC-GATGT-CTGTTATCG-TTCGGATGCAGTTAATGAGTCCTGGTAATCAATTCTTAGGTGGTAATCATCAATTATATAACGTCATTGTTACAGCGCATGCTTTCTTAATGATTTTCTTTATGGT…
	HQ990670	--------------------------------------------------------------------------------------------------------------------------------------------------------------------------------------------------------------------------------------ACTATATCTAA-TTTTTGGGGGGTTTTCCGGCGTGCTGGGGACAGC-AATGT-CCGTACTTA-TTAGGCTGCAATTAGCAAGCCCGGGTAATCAGTTTTTAGGCGGCAATCATCAATTGTATAATGTTATTGTAACAGCCCACGCATTTTTAATGATTTTCTTCATGGT…
	EU681419	--------------------------------------------------------------------------------------------------------------------------------------------------------------------------------------------------------------------------------------ACTATATCTAA-TTTTTGGAGGGTTTTCCGGCGTGCTGGGGACAGC-AATGT-CCGTACTTA-TTAGGCTGCAACTAGCAAGCCCGGGTAATCAGTTTTTAGGCGGCAATCATCAGTTGTATAACGTTATTGTAACAGCCCATGCATTTCTAATGATTTTCTTCATGGT…
	HQ919317	-----------------------------------------------------------------------------------------------------------------------------------------------------------------------------------------------------------------------------------AACATTATATCTAA-TTTTTGGGGGCTTCTCTGGCGTCTTAGGCACAGC-AATGT-CCGTGCTTA-TTAGACTGCAGCTAGCTAGCCCAGGAAACCAATTCTTAGGGGGCAATCATCAATTGTATAATGTCATTGTAACGGGGCATGCTTTCTTAATGATTTTTTTTATGGT…
	AB776659	----------------------------------------------------------------------------------------------------------------------------------------------------------------------------------------------------------------------------------------------------------------------------------------------------------------------------------------------------------------AACGTCATCGTAACAGCTCATGCTTTTNTAATGATTTTTTTTATGGT…
	OK031055	---------------------------------------------------------------------------------------------------------------------------------------------------------------------------------------------------------------------------GATATTGGAACTCTTTATCTTC-TTTTTGGTGGATTCTCTGGTGTTTTAGGTACGAC-TATGT-CCGTGCTTA-TTAGATTTCAGTTAGCCAGTCCCGGAAACGATTTCTTGGGAGGTAATCATCAATTGTATAATGTTATTGTAACAGCCCACGCCTTTCTAATGATATTCTTTATGGT…
	HF559121	---------------------------------------------------------------------------------------------------------------------------------------------------------------------------------------------------------------------------------GGTACTTTGTATCTAA-TTTTTGGGGGTTTCTCCGGAGTTTTAGGTACTGG-TATGT-CCGTATTAA-TTAGATTACAGTTAGCGAGCCCGGGAAATCAATTTTTGGGTGGAAAYCACCAATTATATAACGTTATAGTAACGGCGCATGCTTTTTTGATGATTTTTTTCATGGT…
	AB899173	--------------------------------------------------------------------------------------------------------------------------------------------------------------------------------------------------------------------------------------CTTATATCTAA-TATTTGGTGGGTTTTCTGGTGTTCTTGGCACAGG-TATGT-CGGTTCTTA-TCCGTCTTCAGCTTGCAAGTCCGGGCAATCAATTTTTAGCAGGTAATCATCAATTGTATAACGTAATAGTAACGGCACATGCTTTTTTGATGATTTTCTTTATGGT…
	LC430412	---------------------------------------------------------------------------------------------------------ATGCAAACAATTTTACACACCCTACTCTCTTTCCCACAAAAACTTAAACAGTATTCAGGCTTAAATGCAATATATACTTTTTCTTCTCGCTGGCTTTTTTCAACCAATCATAAAGATATTGGTACACTTTACTTGA-TTTTTGGTGGGTTATCAGGAGTTTTGGGTACTAC-TATGT-CTGTGCTTA-TTCGTCTTCAATTAGCTAGTCCTGGTAACGATTTTTTAGGCGGTAATCATCAACTATATAATGTTATTGTTACAGCTCATGCCTTTTTAATGATTTTTTTTATGGT…
	MH308734	-----------------------------------------------------------------------------------------------------------------------------------------------------------------------------------------------------------------------------------TACACTTTATTTGA-TTTTTGGTGGGTTATCAGGAGTTTTGGGTACTAC-TATGT-CTGTGCTTA-TTCGTCTTCAATTAGCTAGTCCTGGTAACGATTTTTTAGGCGGTAATCATCAACTATATAATGTTATTGTTACAGCTCATGCCTTTTTAATGATTTTTTTTATGGT…
	LC430420	---------------------------------------------------------------------------------------------ATGCAAACAATTTTACACACTTTACTCTCTTTTCCACAAAAACTTAAAGGATTATTTTCGCAGTATTCAGGCTTAAATGCAATATATACTTTTTCTTCTCGCTGGCTTTTTTCAACCAATCACAAAGATATTGGTACACTTTACTTGA-TTTTTGGTGGGTTCTCAGGAGTTTTGGGTACTAC-TATGT-CTGTGCTTA-TTCGTCTGCAATTAGCTAGCCCCGGTAACGATTTTTTAGGTGGTAATCATCAACTATATAATGTTATTGTTACAGCTCATGCCTTTTTAATGATTTTTTTTATGGT…
	LC430425	----------------------------------------------------------------------------------------------------------------------------------------------------------------------------------------------------------------------------------------------------------------------GTCTTGGGTACTAC-TATGT-CTGTGCTTA-TTCGTCTTCAATTAGCCAGCCCTGGTAACGATTTTTTAGGTGGTAATCATCAACTATATAATGTTATTGTTACCGCTCATGCTTTTTTAATGATTTTTTTTATGGT…
	AB775224	---------------------------------------------------------------------------------------------ATGCAAACAATTTTACACACTTTACTCTCTTTTCCACAAAAACTTAAAGGATTCTTTTGGCAGTATTCAGGCTTAAATGCAATATATACTTTTTCTTCTCGCTGGCTTTTTTCAACCAATCATAAAGATATTGGTACACTTTACTTGA-TTTTTGGTGGGTTCTCAGGAGTTTTGGGTACTAC-TATGT-CTGTGCTTA-TTCGTCTGCAATTAGCCAGCCCTGGTAATGATTTTTTAGGTGGTAATCATCAACTATATAATGTTATTGTTACCGCTCATGCTTTTTTAATGATTTTTTTTATGGT…
	AB899185	--------------------------------------------------------------------------------------------------------------------------------------------------------------------------------------------------------------------------------------CCTGTACTTGA-TTTTTGGAGGTTTCTCTGGGGTTCTTGGCACAGG-AATGT-CAGTTCTTA-TTCGTTTGCAATTAGCTAGCCCAGGAAATCAGTTTTTAGCGGGTAATCACCAGCTATATAATGTTATTGTAACGGCACATGCTTTCCTTATGATTTTTTTTATGGT…
	AB899181	---------------------------------------------------------------------------------------------------------------------------------------------------------------------------------------------------------------------------------------------------------------------------------------------------------------------------------------------------------------------------------------------------------------…
	AB899175	---------------------------------------------------------------------------------------------------------------------------------------------------------------------------------------------------------------------------------------------------------------------------------------------------------------------------------------------------------------------------------------------------------------…
	MW127594	--------------------------------------------------------------------------------------------------------------------------------------------------------------------------------------------------------------------------------------CCTATATTTGA-TTTTTGGTGGTTTCGCTGGTATACTGGGGACGGG-TATGT-CTGTTCTTA-TAAGACTTCAACTAGCCAGTCCGGGGAATCTATTTTTATCAGGGAATTATCAATTATATAATGTTATTGTTACAGCCCATGCATTTTTAATGATTTTTTTCATGGT…
	EU681407	--------------------------------------------------------------------------------------------------------------------------------------------------------------------------------------------------------------------------------------GTTGTATTTAA-TCTTTGGCGGCTTCTCTGGGGTTTTAGGTACGGC-TATGT-CGGTTTTAA-TCAGGTTACAGCTGGCAAGCCCAGGCAACCAATTTCTTGGGGGCAATCATCAGCTATATAACGTTATCGTTACGGCTCACGCTTTTTTGATGATTTTTTTCATGGT…
	LM995414	--------------------------------------------------------------------------------------------------------------------------------------------------------------------------------------------------------------------------------------CCTATATTTAA-TTTTTGGTGGTTTTTCTGGTGTTTTAGGTACAGC-AATGT-CTGTTCTTA-TTCGTTTAGAACTTGCTAGTCCAGGTAATCAAATTCTTAGTGGGAATCATCAACTTTATAATGTTATTGTTACAGCACATGCATTTTTGATGATTTTTTTTATGGT…
	AB776661	---------------------------------------------------------------------------------------------------------------------------------------------------------------------------------------------------------------------------------------------------------------------------------------------------------------------------------------------------------------------------------------------------------------…
	EU681427	--------------------------------------------------------------------------------------------------------------------------------------------------------------------------------------------------------------------------------------TTTATATTTAA-TTTTTGGGGGATTTTCGGGAGTATTAGGAACAGC-CATGT-CTGTATTAA-TTAGATTACAGTTAGCTAGCCCCGCAAATCAATTTTTAGGTGGCAACCACCAATTGTACAACGTAATCGTAACTGCTCATGCCTTTTTAATGATCTTTTTTATGGT…
	AB776665	--------------------------------------------------------------------------------------------------------------------------------------------------------------------------------------------------------------------------------------ATTGTATTTAA-TTTTTGGGGGGTTCTCTGGCGTGTTAGGTACAGC-GATGT-CAGTCCTAA-TTAGACTGCAATTGGCAAGCCCGGGCAATCAGTTCTTAGGCGGCAATCATCAGTTATACAACGTAATTGTAACTGCCCACGCCTTCCTAATGATTTTTTTTATGGT…
	MH308911	-----------------------------------------------------------------------------------------------------------------------------------------------------------------------------------------------------------------------------------TACACTATATTTGA-TCTTCGGTGGTTTCTCTGGGGTTCTGGGAACAGC-TATGT-CCGTTCTTA-TACGATTGCAATTAGCAAGTCCAGGCAACCAATTTTTAGGTGGTAATCATCAGTTATACAATGTTATTGTAACTGCGCACGCATTTTTAATGATTTTTTTCATGGT…
	AB776652	-------------------------------------------------------------------------------------------------------------------------------------------------------------------------------------------------------------------------------------------------------------------------------------------------------------------------------------------------------------------------------------------------ATATTTTTTATGGT…
	MN184301	-----------------------------------------------------------------------------------------------------------------------------------------------------------------------------------------------------------------------------------TACACTATATTTGA-TTTTCGGTGGTTTCTCCGGGGTTTTAGGTACAGC-TATGT-CGGTCCTTA-TACGATTGCAGTTAGCAAGCCCGGGCAACCAATTTTTAGGTGGTAATCATCAGTTATACAATGTTATTGTAACTGCGCATGCATTCTTAATGATTTTTTTCATGGT…
	HF559122	------------------------------------------------------------------------------------------------------------------------------------------------------------------------------------------------------------------------------------------------A-TTTTTGGTGCTTTCTCTGGGGTGTTAGGTACGGC-GATGT-CGGTTCTTA-TTAGACTTCAGTTAGCTAGCCCGGGAAATCAGTTTTTAGGAGGTAATCATCAGTTGTACAACGTTATTGTTACTGCTCATGCGTTTTTGATGATTTTTTTTATGGT…
	EU681393	--------------------------------------------------------------------------------------------------------------------------------------------------------------------------------------------------------------------------------------ATTATATTTAA-TTTTTGGTGGTTTTTCCGGGGTATTAGGAACAAC-TATGT-CTGTTCTTA-TTAGATTGCAATTGGCAAGTCCGGGGAATCAATTTTTAAGCGGCAACCATCAATTATATAATGTTATTGTTACGGCTCATGCTTTTTTAATGATTTTTTTTATGGT…
	AB776656	--------------------------------------------------------------------------------------------------------------------------------------------------------------------------------------------------------------------------------------ACTTTATTTAA-TTTTTGGTGCTTTCTCTGGTGTATTAGGAACTGC-AATGT-CTGTTCTCA-TAAGGCTTCAATTAGCTACTCCAGGAAGTATGTTTTTAGGAGGTAATTATCAATTATATAATGTTATTGTAACAGCGCATGCTTTTTTAATGATTTTTTTTATGGT…
	GQ368264	---------------------------------------------------------------------------------------------------------------------------------------------------------------------------------------------------------------------------------------TTATACTTAA-TTTTTGGAGGATTTTCCGGGGTATTAGGGACAGC-TATGT-CTGTTCTTA-TTCGATTGCAGTTAGCAAGTCCAGGAAATCAATTTTTAGGTGGCAATCATCAGTTATATAATGTTATTGTTACTGCTCATGCTTTTTTAATGATTTTTTTTATGGT…
	MN184348	-----------------------------------------------------------------------------------------------------------------------------------------------------------------------------------------------------------------------------------TACATTATATTTAA-TTTTTGGAGGATTCTCCGGGGTATTAGGTACAGC-TATGT-CTGTTCTTA-TACGATTGCAGTTAGCAAGTCCAGGGAATCAATTTTTAGGGGGTAATCATCAGTTATACAATGTTATTGTTACTGCTCACGCTTTTTTAATGATTTTTTTTATGGT…
	EU681421	--------------------------------------------------------------------------------------------------------------------------------------------------------------------------------------------------------------------------------------ATTATACTTAA-TTTTTGGTGGGTTTTCTGGGGTATTAGGTACAGC-GATGT-CTGTTCTTA-TTCGATTGCAGCTAGCAAGCCCAGGAAATCAATTTTTGGGTGGTAATCATCAGTTATACAATGTTATTGTTACTGCCCATGCTTTTTTAATGATTTTTTTTATGGT…
	LC573965	---------------------------------------------------------------------------------------------------------------------------------------------------------------------------------------------------------------------------------------------------------------------------------------------------------------------------------------------------------------------------------------------------------------…
	AB899186	-------------------------------------------------------------------------------------------------------------------------------------------------------------------------------------------------------------------------------------------------------------------------------------------------------------------------------------------------------------------------------------------------ATATTTTTTATGGT…
	EU579878	---------------------------------------------------------------------------------------------------------------------------------------------------------------------------------------------------------------------------------------TTATATTTAA-TATTTGGTGGCTTCTCAGGAGTATTGGGTACAGC-TATGT-CGGTTCTNA-TTCGATTACAATTGGCTAGCCCGGGAAATCAATTNTTAGGTGGCAATCATCAGTTATATAACGTTATCGNGACAGCTCATGCNTTCTTGATGATTTTTTTCATGGT…
	AB776663	-------------------------------------------------------------------------------------------------------------------------------------------------------------------------------------------------------------------------------------------------------------------------------------------------------------------------------------------------------------------------------------------------ATATTTTTTATGGT…
	LC471292	--------------------------------------------------------------------------------------------------------------------------------------------------------------------------------------------------------------------------------------TCTGTACTTAA-TTTTCGGAGGCTTCTCTGGGGTTTTGGGAACAGC-CATGT-CTGTTCTTA-TCAGATTACAGCTTGCAAGTCCGGGCAACCAGTTTTTGGGTGGGAATCATCAACTTTATAATGTCATTGTAACTGCTCACGCATTTTTGATGATTTTTTTTATGGT…
	LC471298	--------------------------------------------------------------------------------------------------------------------------------------------------------------------------------------------------------------------------------------TCTTTATTTAA-TCTTTGGAGGTTTCTCTGGAGTTTTAGGAACAGC-CATGT-CTGTTCTTA-TCAGATTGCAGCTTGCCAGCCCTGGTAACCAATTTTTGGGTGGAAATCATCAACTGTATAACGTTATTGTAACTGCCCATGCTTTTCTAATGATTTTTTTCATGGT…
	LC471297	--------------------------------------------------------------------------------------------------------------------------------------------------------------------------------------------------------------------------------------TCTTTATTTAA-TCTTTGGAGGTTTCTCTGGAGTTATAGGAACAGC-CATGT-CTGTTCTTA-TCAGAATGCAGCTTGCCTGGCCAAGCAACCAATTTTTAGGTGGAAATCATCAATTGTATAACGTTATTGTAACGGCTCATGCTTTTCTAATGATTTTCTTTATGGT…
	LC471294	--------------------------------------------------------------------------------------------------------------------------------------------------------------------------------------------------------------------------------------TCTTTATTTAA-TCTTCGGAGGTTTCTCTGGGGTTATAGGAACAGC-CATGT-CTGTTCTTA-TCAGAATGCAGCTTGCCTGGCCGGCCAACCAATTTTTAGGTGGAAATCATCAACTGTATAACGTTATTGTAACCGCCCATGCTTTTTTAATGATTTTTTTTATGGT…
	AB776651	---------------------------------------------------------------------------------------------------------------------------------------------------------------------------------------------------------------------------------------------------------------------------------------------------------------------------------------------------------------------------------------------------------------…
	AF037996	---------------------------------------------------------------------------------------------------------------------------------------------------------------------------------------------------------------------------------GGTACATTATACTTAA-TTTTTGGGGGTTTCTCTGGTGTTTTAGGGACTGC-GATGT-CTGTTCTTA-TTAGATTACAGCTTGCGAGTCCAGGTAATCAGTTTTTAGGCGGCAACCATCAATTATATAATGTAATTGTTACAGCTCACGCTTTTTTAATGATCTTTTTTATGGT…
	LC060608	--------------------------------------------------------------------------------------------------------------------------------------------------------------------------------------------------------------------------------------GTTGTACTTAA-TTTTTGGTGGTTTTTCGGGTGTGTTGGGGACTGC-AATGT-CTGTTCTTA-TTAGATTACAACTCGCAAGTCCAGGTAATCAGTTTTTAGGTGGTAATCATCAATTATATAACGTAATTGTAACGGCTCATGCTTTCTTAATGATTTTTTTTATGGT…
	LN828736	-------------------------------------------------------------------------------------------------------------------------------------------------------------------------------------------------------------------ACCACAAAGATATTGGTACATTATATCTTA-TTTTTGGAGGATTCTCTGGAGTATTGGGAACAGCATATGT-CTGTTCTTA-TTAGGTTACAACTAGCCAGCCCGGGAAATCAGTTCTTGGGTGGGAATCATCAGCTGTATAATGTTATTGTAACCGCTCATGCTTTTTTAATGATTTTTTTTATGGT…
	LR735226	--------------------------------------------------------------------------------------------------------------------------------------------------------------------------------------------------------------------------AAAAATTGGTACATTATATTTGA-TATTTGGTGGATTTTCCGGTGTATTGGGTACTGC-CATGT-CTGTCCTTA-TTAGATTACAATTAGCAAGTCCGGGAAATCAGTTTTTAGGCGGTAATCATCAATTGTATAATGTCATCGTAACAGCTCATGCATTCCTTATGATTTTTTTTATGGT…
	HM890868	--------------------------------------------------------------------------------------------------------------------------------------------------------------------------------------------------------------------------------------ATTATACCTAA-TTTTTGGGGGGTTTTCTGGTGTTCTTGGAACAGC-AATGT-CAGTTCTTA-TTAGATTACAATTAGCTAGTCCAGGAAATCAGTTTTTAGGTGGTAATCATCAATTATATAATGTTATTGTGACAGCCCATGCTTTTTTGATGATTTTTTTTATGGT…
	LM994975	--------------------------------------------------------------------------------------------------------------------------------------------------------------------------------------------------------------------------------------GTTATATCTGA-TCTTTGGTGGGTTTTCAGGTGTATTGGGTACAGC-AATGT-CAGTTCTTA-TTAGATTGCAATTAGCAAGTCCCGGAAACCAGTTTTTGGGTGGTAACCATCAATTATACAATGTTATCGTTACAGCCCACGCTTTTTTGATGATTTTTTTTATGGT…
	LM994977	--------------------------------------------------------------------------------------------------------------------------------------------------------------------------------------------------------------------------------------ATTATATCTGA-TTTTTGGTGGGTTCTCAGGTGTATTGGGTACAGC-AATGT-CAGTTCTTA-TTAGATTACAACTAGCAAGTCCTGGAAATCAGTTTTTAGGTGGTAATCATCAATTATATAATGTTATAGTTACAGCCCATGCTTTTTTAATGATTTTTTTTATGGT…
	OP297596	----------------------------------------------------------------------------------------------------------------------------------------------------------------------------------------------------------------------------------------------------------------------------------GC-TATGT-CAGTTCTTA-TCAGATTACAATTGGCGAGTCCAGGTAATCAATTTTTAGGTGGTAATCATCAATTGTATAACGTTATTGTTACTGCTCATGCTTTTTTGATGATCTTTTTTATGGT…
	KP096248	--------------------------------------------------------------------------------------------------------------------------------------------------------------------------------------------------------------------------------------TTTATATTTAA-TTTTTGGTGGTTTTTCTGGTGTACTCGGTACAGC-TATGT-CAGTTCTTA-TTAGATTACAATTGGCGAGCCCGGGTAATCAATTTTTAGGTGGTAATCATCAATTGTATAACGTTATTGTTACTGCTCATGCTTTTTTGATGATTTTTTTTATGGT…
	LM994987	--------------------------------------------------------------------------------------------------------------------------------------------------------------------------------------------------------------------------------------TTTATATTTAA-TTTTTGGTGGTTTTTCTGGTGTACTCGGTACAGC-TATGT-CAGTTCTTA-TTAGATTGCAATTAGCGAGTCCGGGTAATCAATTTTTAGGTGGTAATCATCAATTATACAACGTTATTGTTACGGCTCATGCTTTTTTGATGATTTTTTTTATGGT…
	LC060612	--------------------------------------------------------------------------------------------------------------------------------------------------------------------------------------------------------------------------------------ATTATATCTAA-TCTTTGGTGGTTTCTCTGGTGTTCTAGGTACTGC-CATGT-CTGTTCTTA-TTAGATTACAACTAGCAAGTCCCGGAAATCAATTTTTAGGTGGCAACCACCAGTTATATAATGTTATTGTTACTGCTCATGCTTTTTTAATGATTTTTTTTATGGT…
	LC060615	-----------------------------------------------------------------------------------------------------------------------------------------------------------------------------------------------------------------------------------------------------------------CTGGTGTACTAGGTACTGC-CATGT-CTGTTCTTA-TTAGATTACAACTAGCAAGTCCCGGAAATCAATTTTTAGGTGGCAACCACCAGTTATATAATGTTATTGTTACCGCTCATGCTTTTTTAATGATTTTTTTTATGGT…
	OP235402	------------------------------------------------------------------------------------------------------------------------------------------------------------------------------------------------------------------------------ATTGGTACATTATATCTAA-TTTTTGGTGGTTTCTCCGGTGTACTCGGTACAGC-AATGT-CGGTTCTTA-TTAGACTACAATTGGCAAGTCCGGGTAATCAATTCTTAGGTGGTAATCATCAATTATATAATGTTATTGTTACAGCCCATGCTTTTTTGATGATTTTTTTTATGGT…
	KF367759	------------------------------------------------------------------------------------------------------------------------------------------------------------------------------------------------------------------------------ATAGGTACATTATATCTGA-TTTTTGGTGGTTTTTCTGGTGTTCTGGGTACAGC-AATGT-CAGTTCTTA-TTAGACTACAATTGGCAAGTCCCGGAAATCAATTTTTAGGTGGTAATCATCAGTTATACAATGTTATTGTTACGGCTCATGCTTTTTTGATGATTTTTTTTATGGT…
	LN828735	---------------------------------------------------------------------------------------------------------------------------------------------------------------------------------------------------------------CCAACCAYTAAAGATATYGGTACATTATATTTAA-TTTTTGGGGGGTTTTYTGGTGTGCTCGGAACAGC-AATGTACCGTTCTTATTTAGATTACAATTGGCTAGCCCAGGGAATCAGTTTTTAGGAGGCAATCATCAGTTATACAATGTTATTGTAACAGCTCATGCTTTTTTAATGATTTTTTTTATGGT…
	LN828738	----------------------------------------------------------------------------------------------------------------------------------------------------------------------------------------------------------------------------ATATAGGTACATTATATTTAATTTTTTGGGGGGTTCTCTGGGGTCTTGGGAACAGC-GATGT-CTGTTCTTA-TTAGATTGCAATTAGCTAGTCCAGGGAATCAGTTTTTAGGCGGTAATCATCAATTATATAATGTTATCGTGACTGCTCATGCTTTTTTAATGATTTTTTTTATGGT…
	MN184281	-----------------------------------------------------------------------------------------------------------------------------------------------------------------------------------------------------------------------------------TACATTATATCTAA-TTTTTGGAGGATTCTCTGGGGTATTGGGAACGGC-GATGT-CGGTTCTTA-TTAGATTACAATTGGCTAGTCCAGGTAATCAGTTTTTAGGAGGTAATCATCAATTATATAATGTTATTGTAACTGCTCATGCTTTTTTAATGATCTTTTTTATGGT…
	GQ368260	---------------------------------------------------------------------------------------------------------------------------------------------------------------------------------------------------------------------------------------TTATATTTGA-TTTTTGGAGGTTTTTCTGGTGTTTTGGGTACAGC-GATGT-CTGTTCTTA-TTAGATTACAATTAGCTAGTCCAGGGAACCAGCTTTTAGGCGGTAATCACCAATTATATAATGTTATTGTGACTGCTCATGCTTTTTTAATGATTTTTTTTATGGT…
	MZ676777	-----------------------------------------------------------------------------------------------------------------------------------------------------------------------------------------------------------------------------------------------------------------------------------------------------------TGCAACTTGCTAGTCCGGGAAATCAATTTTTTGGTGGGAATCATCAATTATATAATGTTATCGTTACCGCCCATGCTTTTTTTATCATTTTTTTTATGGT…
	GQ368262	---------------------------------------------------------------------------------------------------------------------------------------------------------------------------------------------------------------------------------------TTATACTTGA-TTTTTGGAGGTTTTTCTGGAGTTTTAGGAACAGC-AATGT-CTGTTCTTA-TTAGGTTGCAACTAGCTAGTCCGGGAAATCAATTTTTAGGTGGGAATCATCAATTATATAATGTTATCGTTACCGCCCATGCTTTTTTAATGATTTTTTTTATGGT…
	MH593062	-----------------------------------------------------------------------------------------------------------------------------------------------------------------------------------------------------------------------------------TACGTTATACTTGA-TTTTTGGAGGTTTCTCTGGAGTTTTAGGAACAGC-TATGT-CTGTTCTTA-TTAGGCTACAATTAGCTAGTCCAGGAAACCAATTTTTAGGTGGTAATCATCAATTATATAATGTTATTGTTACTGCTCACGCTTTTTTAATGATTTTTTTTATGGT…
	AB776654	---------------------------------------------------------------------------------------------------------------------------------------------------------------------------------------------------------------------------------------------------------------------------------------------------------------------------------------------------------------------------------------------------------------…
	MH593063	-----------------------------------------------------------------------------------------------------------------------------------------------------------------------------------------------------------------------------------TACTTTATATTTGA-TTTTTGGAGGTTTCTCAGGGGTTTTAGGAACAGC-TATGT-CTGTTCTTA-TTAGGTTACAACTAGCTAGTCCGGGGAACCAATTCTTAGCCGGTAACCACCAATTATACAACGTTATTGTTACTGCTCATGCTTTTTTAATGATTTTCTTTATGGT…
	MZ892929	----------------------------------------------------------------------------------------------------------------------------------------------------------------------------------------------------------------------------ATATTGGTACTTTATATTTAA-TTTTTGGGGGTTTCTCTGGAGTTTTAGGGACAGC-CATGT-CTGTTCTTA-TTAGGTTGCAACTAGCTAGTCCGGGAAACCAATTTTTAGGTGGTAACCACCAATTATACAACGTTATTGTTACTGCTCATGCTTTTTTAATGATTTTTTTTATGGT…
	HE866761	-------------------------------------------------------------------------------------------------------------------------------------------------------------------------------------------------------------------------------------CCTTATATTTAA-TTTTTGGGGGTTTCTCTGGAGTTTTAGGGACAGC-CATGT-CTGTTCTTA-TTAGGTTGCAACTAGCGAGTCCGGGAAACCAATTTTTAGGTGGTAACCACCAATTATACAACGTTATTGTTACTGCTCATGCTTTTCTAATGATTTTCTTTATGGT…
	HE866779	-------------------------------------------------------------------------------------------------------------------------------------------------------------------------------------------------------------------------------------CTTTGTATTTAA-TTTTTGGAGGTTTTTCTGGAGTTTTAGGGACAGC-TATGT-CTGTTCTTA-TTAGGTTGCAATTAGCTAGTCCAGGAAACCAATTTTTGGGTGGTAACCACCAATTATACAACGTTATTGTTACTGCTCACGCTTTTCTAATGATTTTTTTTATGGT…
	KC491233	-----------------------------------------------------------------------------------------------------------------------------------------------------------------------------------------------------------------------------------TACTTTATATTTAA-TTTTTGGGGGTTTCTCTGGAGTTTTAGGGACAGC-TATGT-CTGTTCTTA-TTAGGTTGCAACTAGCTAGCCCGGGAAACCAATTTTTAGGTGGTAACCACCAATTATACAACGTTATTGTTACTGCTCATGCTTTTCTAATGATTTTCTTTATGGT…
	HQ990502	--------------------------------------------------------------------------------------------------------------------------------------------------------------------------------------------------------------------------------------TTTATATTTGA-TTTTTGGGGGTTTCTCTGGAGTTTTAGGGACAGC-CATGT-CTGTTCTTA-TTAGGTTACAACTAGCTAGTCCAGGAAACCAATTTTTAGGTGGTAACCACCAATTATACAACGTTATTGTTACTGCTCACGCTTTTCTAATGATTTTCTTTATGGT…
	EU681416	--------------------------------------------------------------------------------------------------------------------------------------------------------------------------------------------------------------------------------------ATTATATCTAA-TCTTTGGAGGTTTCTCTGGAGTATTAGGTACAGC-GATGT-CTGTTCTTA-TAAGACTGCAATTAGCAAGCCCAGGAAATCAATTTTTAGGGGGTAATCACCAGTTGTACAATGTTATCGTCACAGCTCATGCCTTTTTAATGATTTTTTTCATGGT…
	HQ990512	--------------------------------------------------------------------------------------------------------------------------------------------------------------------------------------------------------------------------------------ATTATACCTAA-TCTTTGGAGGCTTCTCTGGAGTATTAGGTACGGC-GATGT-CTGTTCTTA-TAAGATTACAATTGGCAAGCCCAGGAAATCAATTTTTAGGGGGCAATCACCAACTCTATAATGTTATTGTAACGGCTCATGCCTTTTTAATGATTTTTTTTATGGT…
	LM995400	--------------------------------------------------------------------------------------------------------------------------------------------------------------------------------------------------------------------------------------ATTATACCTTA-TTTTTGGAGGTTTCTCTGGCGTTTTAGGGACAGC-TATGT-CTGTTCTTA-TTAGGCTACAATTAGCTAGTCCAGGTAATCAGTTTTTAGGGGGTAATCATCAATTATATAATGTTATTGTTACCGCCCATGCCTTTTTAATGATTTTTTTTATGGT…
	LC471302	--------------------------------------------------------------------------------------------------------------------------------------------------------------------------------------------------------------------------------------TTTGTATTTAA-TTTTTGGAGGTTTTTCCGGAGTATTGGGTACAGC-TATGT-CTGTATTAA-TTAGATTACAGCTTGCTAGCCCAGGCAACCAGTTTTTAGGTGGAAATCATCAACTTTATAATGTCATTGTAACAGCTCATGCATTTTTAATGATTTTTTTTATGGT…
	AB899179	---------------------------------------------------------------------------------------------------------------------------------------------------------------------------------------------------------------------------------------------------------------------------------------------------------------------------------------------------------------------------------------------------------------…
	KY572269	-----------------------------------------------------------------------------------------------------------------------------------------------------------------------------------------------------------------------------------TACGTTATATCTAA-TTTTTGGGGGGTTCTCCGGTGTCTTGGGCACAGC-TATGT-CTGTTTTAA-TCAGGCTGCAACTTGCAAGCCCAGGAAATCAATTTTTAGGAGGCAATCATCAATTATATAACGTTATTGTAACCGCGCATGCCTTTTTAATGATTTTCTTTATGGT…
	MH309522	-----------------------------------------------------------------------------------------------------------------------------------------------------------------------------------------------------------------------------------TACGTTATATCTAA-TTTTTGGGGGGTTCTCCGGTGTCTTGGGCACAGC-CATGT-CTGTTTTAA-TTAGGCTGCAGCTTGCAAGCCCAGGAAATCAATTTTTAGGGGGCAATCATCAACTATATAACGTTATTGTAACCGCGCATGCCTTTTTAATGATTTTCTTTATGGT…
	HF559158	------------------------------------------------------------------------------------------------------------------------------------------------------------------------------------------------------------------------------------------------A-TTTTTGGTGGWTTTTCTGGAGTTCTAGGTACAGC-TATGT-CAGTTCTTA-TTAGGTTACAATTAGCTAGTCCAGGTAATCAATTTTTAGGAGGTAATCATCAATTATATAATGTTATTGTTACGGCTCATGCCTTTTTAATGATTTTTTTTATGGT…
	LC483669	--------------------------------------------------------------------------------------------------------------------------------------------------------------------------------------------------------------------------------------TTTGTACTTAA-TTTTTGGTGGGTTTTCTGGGGTATTAGGAACAGC-TATGT-CTGTCCTTA-TTAGACTGCAGCTGGCTAGCCCCGGCAATCAATTTTTAGGTGGTAACCATCAACTTTACAATGTTATCGTAACAGCTCATGCTTTTCTAATGATTTTTTTCATGGT…
	MN598594	------------------------------------------------------------------------------------------------------------------------------------------------------------------------------------------------------------------------------------------------------------TTTCTCAGGCGTTCTTGGTACAGC-AATGT-CAGTACTTA-TTAGATTGCAGCTTGCTAGCCCGGGTAATCAATTTTTAGGCGGTAATCATCAGCTTTATAATGTTATTGTAACCGCACACGCCTTTTTAATGATTTTTTTCATGGT…
	LC471308	--------------------------------------------------------------------------------------------------------------------------------------------------------------------------------------------------------------------------------------TTTGTACTTAA-TTTTTGGAGGTTTTTCTGGGGTATTGGGTACAGC-TATGT-CTGTTCTTA-TTAGGTTGCAGCTTGCTAGTCCGGGTAATCAATTTTTAGGCGGGAATCATCAACTTTACAACGTTATTGTAACAGCTCATGCTTTCTTAATGATTTTTTTTATGGT…
	LC471309	--------------------------------------------------------------------------------------------------------------------------------------------------------------------------------------------------------------------------------------TTTGTATTTAA-TCTTTGGGGGTTTTTCTGGGGTACTGGGAACAGC-AATGT-CTGTCCTTA-TTCGATTGCAGCTTGCCAGTCCCGGCAATCAGTTCTTGGGTGGTAATCATCAACTTTATAATGTTATCGTAACAGCCCACGCTTTCTTAATGATTTTCTTTATGGT…
	LC490523	--------------------------------------------------------------------------------------------------------------------------------------------------------------------------------------------------------------------------------------TTTGTATTTAA-TTTTTGGGGGCTTTTCTGGAGTATTGGGAACAGC-TATGT-CTGTCCTTA-TAAGATTGCAGCTTGCCAGTCCGGGCAATCAATTTTTAGGGGGGAATCACCAACTTTATAATGTTATTGTAACAGCTCACGCCTTCTTAATGATTTTTTTCATGGT…
	HM891020	--------------------------------------------------------------------------------------------------------------------------------------------------------------------------------------------------------------------------------------TTTGTATTTAA-TTTTTGGGGGCTTTTCTGGAGTATTGGGAACAGC-TATGT-CTGTCCTTA-TAAGATTACAGCTTGCCAGTCCGGGCAATCAATTTTTAGGTGGGAATCATCAACTTTATAATGTTATTGTAACAGCTCACGCTTTCTTAATGATTTTTTTCATGGT…
	KF281381	--------------------------------------------------------------------------------------------------------------------------------------------------------------------------------------------------------------------------------------TTTATATTTAA-TTTTTGGCGGTTTTTCTGGAGTTTTGGGAACAGC-TATGT-CTGTCCTTA-TTAGACTGCAGCTAGCTAGCCCAGGTAATCAGTTTTTAGGGGGCAATCATCAGCTTTACAATGTTATTGTTACTGCTCATGCTTTTTTAATGATCTTTTTTATGGT…
	HM890973	--------------------------------------------------------------------------------------------------------------------------------------------------------------------------------------------------------------------------------------TTTATATTTAA-TTTTTGGTGGTTTTTCTGGAGTATTGGGTACAGC-TATGT-CCGTTCTTA-TTAGACTACAGCTAGCCAGCCCGGGTAATCAGTTTTTAGGAGGCAATCATCAACTTTATAATGTTATCGTAACAGCTCATGCCTTTTTAATGATTTTCTTTATGGT…
	LC490531	--------------------------------------------------------------------------------------------------------------------------------------------------------------------------------------------------------------------------------------TTTATATTTAA-TTTTTGGAGGTTTCTCTGGAGTTCTAGGGACAGC-AATGT-CTGTCCTTA-TAAGACTGCAATTAGCTAGCCCAGGTAATCAGTTTTTAGGTGGTAATCATCAGCTTTACAATGTTATTGTTACCGCTCATGCCTTTTTAATGATTTTTTTTATGGT…
	EU681415	--------------------------------------------------------------------------------------------------------------------------------------------------------------------------------------------------------------------------------------TTTATATTTAA-TTTTTGGTGGTTTCTCTGGAGTATTAGGTACAGC-TATGT-CTGTTCTTA-TTAGACTGCAGTTGGCTAGCCCAGGCAACCAGTTCTTAGGCGGTAATCATCAGCTTTATAATGTTATTGTTACAGCCCATGCATTTTTAATGATCTTTTTTATGGT…
	MF419250	-----------------------------------------------------------------------------------------------------------------------------------------------------------------------------------------------------------------------------TATTGGTACTTTATATTTAA-TTTTTGGCGGTTTCTCTGGAGTATTAGGTACAGC-TATGT-CTGTCCTCA-TTAGACTGCAGCTAGCCAGCCCAGGTAATCAGTTTCTAGGCGGTAATCATCAGCTTTATAATGTTATTGTTACAGCTCATGCCTTTCTAATGATCTTTTTTATGGT…
	HQ919307	-----------------------------------------------------------------------------------------------------------------------------------------------------------------------------------------------------------------------------------TACTTTATATTTAA-TTTTTGGCGGTTTCTCTGGGGTATTAGGTACAGC-TATGT-CTGTCCTCA-TTAGACTGCAGCTAGCTAGCCCAGGTAATCAGTTTTTAGGCGGTAATCATCAGCTTTATAATGTTATTGTTACAGCTCATGCCTTTCTAATGATCTTTTTTATGGT…
	HM891074	--------------------------------------------------------------------------------------------------------------------------------------------------------------------------------------------------------------------------------------TTTATATTTAA-TTTTTGGTGGTTTCTCTGGAGTATTAGGTACAGC-TATGT-CCGTCCTTA-TTAGACTGCAGCTAGCCAGCCCAGGCAACCAGTTCTTAGGTGGTAATCATCAGCTTTATAATGTTATTGTTACAGCTCATGCCTTTTTAATGATTTTTTTTATGGT…
	HQ919248	--------------------------------------------------------------------------------------------------------------------------------------------------------------------------------------------------------------------------------------TTTATATTTAA-TTTTTGGCGGTTTCTCTGGAGTATTAGGTACAGC-TATGT-CTGTCCTCA-TTAGACTGCAGCTAGCTAGTCCAGGYAATCAGTTCTTAGGCGGTAATCATCAGCTTTATAATGTTATTGTTACAGCTCATGCCTTTCTAATGATCTTTTTCATGGT…
	HM891052	--------------------------------------------------------------------------------------------------------------------------------------------------------------------------------------------------------------------------------------TTTATATCTAA-TTTTTGGAGGTTTCTCTGGGGTATTAGGAACAGC-TATGT-CTGTTCTTA-TTAGGCTACAGCTTGCTAGCCCAGGTAACCAGTTTTTAGGTGGAAATCATCAGCTTTACAATGTTATTGTAACAGCCCATGCTTTTTTGATGATTTTTTTTATGGT…
	HM891038	--------------------------------------------------------------------------------------------------------------------------------------------------------------------------------------------------------------------------------------TTTATATTTAA-TTTTTGGAGGTTTCTCCGGGGTATTAGGAACAGC-TATGT-CTGTCCTTA-TAAGATTGCAGCTTGCCAGCCCAGGTAATCAGTTTTTAGGGGGAAATCATCAACTTTATAATGTTATTGTAACAGCCCATGCTTTCTTAATGATCTTTTTCATGGT…
	AF037995	---------------------------------------------------------------------------------------------------------------------------------------------------------------------------------------------------------------------------------GGTACTTTATATTTAA-TTTTTGGAGGTTTTTCTGGGGTATTAGGAACAGC-GATGT-CTGTTCTTA-TTCGATTACAGCTCGCTAGTCCTGGTAATCAGTTTTTAGGTGGGAATCATCAACTATATAATGTTATTGTCACAGCTCATGCCTTTTTAATGATCTTTTTTATGGT…
	MN184238	-----------------------------------------------------------------------------------------------------------------------------------------------------------------------------------------------------------------------------------TACTTTATATTTAA-TTTTTGGGGGTTTCTCTGGAGTATTAGGAACAGC-TATGT-CTGTTTTAA-TTAGATTACAGCTTGCCAGTCCTGGCAACCAGTTTTTAGGTGGAAATCATCAGCTTTACAATGTTATTGTCACTGCTCATGCTTTTTTAATGATTTTTTTCATGGT…
	EU681424	--------------------------------------------------------------------------------------------------------------------------------------------------------------------------------------------------------------------------------------TTTATATTTAA-TTTTTGGAGGTTTCTCTGGAGTATTAGGAACAGC-TATGT-CTGTTTTAA-TTAGATTACAGCTTGCCAGTCCTGGCAACCAGTTTCTAGGTGGAAATCATCAGCTTTATAATGTTATTGTTACTGCTCATGCTTTTTTAATGATTTTTTTTATGGT…
	HM890849	--------------------------------------------------------------------------------------------------------------------------------------------------------------------------------------------------------------------------------------TTTGTATTTAA-TTTTTGGAGGATTCTCTGGAGTATTAGGTACCGC-TATGT-CTGTCTTAA-TTAGATTACAGCTTGCTAGTCCAGGTAATCAGTTTTTAGGTGGTAATCATCAGCTTTATAATGTTATCGTAACTGCCCATGCTTTTTTAATGATTTTTTTTATGGT…
	LC517788	--------------------------------------------------------------------------------------------------------------------------------------------------------------------------------------------------------------------------------------------------------------------------------CAGC-CATGT-CTGTTTTAA-TTAGACTACAGCTTGCTAGTCCAGGTAACCAGTTTTTAGGCGGGAATCATCAGCTTTATAATGTTATTGTAACTGCTCACGCTTTTTTAATGATTTTTTTTATGGT…
	AB747622	--------------------------------------------------------------------------------------------------------------------------------------------------------------------------------------------------------------------------------------------------------------------GAGTATTAGGAACAGC-TATGT-CTGTTTTAA-TTAGACTGCAGCTTGCTAGTCCGGGTAATCAGTTTTTAGGTGGAAATCATCAGCTTTACAATGTTATTGTAACTGCCCACGCTTTTCTAATGATTTTTTTTATGGT…
	HM890986	--------------------------------------------------------------------------------------------------------------------------------------------------------------------------------------------------------------------------------------TCTATATTTAA-TTTTTGGAGGGTTCTCCGGAGTATTAGGAACAGC-TATGT-CTGTTTTAA-TTAGACTACAGCTTGCTAGTCCAGGTAATCAGTTTTTAGGTGGAAATCATCAGCTTTACAATGTTATTGTAACTGCCCACGCTTTTTTAATGATTTTTTTTATGGT…
	AB747566	--------------------------------------------------------------------------------------------------------------------------------------------------------------------------------------------------------------------------------------------------------------------GAGTATTAGGAACAGC-CATGT-CTGTCCTAA-TTAGATTGCAGCTTGCTAGTCCGGGTAATCAGTTTTTAGGTGGGAATCATCAGCTTTACAATGTTATTGTAACTGCCCACGCTTTTCTAATGATTTTTTTTATGGT…
	HM890914	--------------------------------------------------------------------------------------------------------------------------------------------------------------------------------------------------------------------------------------TCTATATTTAA-TTTTTGGAGGGTTCTCGGGAGTATTAGGAACAGC-TATGT-CTGTTTTAA-TTAGACTGCAGCTTGCTAGCCCGGGTAATCAGTTTTTAGGTGGAAATCATCAGCTTTACAATGTTATTGTAACCGCTCACGCTTTTTTAATGATTTTTTTTATGGT…
	HM891088	--------------------------------------------------------------------------------------------------------------------------------------------------------------------------------------------------------------------------------------TCTATATTTAA-TTTTTGGAGGGTTCTCCGGAGTATTAGGAACAGC-TATGT-CTGTTTTAA-TTAGACTGCAGCTTGCTAGCCCGGGTAATCAGTTTTTAGGTGGGAATCATCAGCTTTACAATGTTATTGTAACTGCCCACGCTTTTTTAATGATTTTTTTTATGGT…
	HM890827	--------------------------------------------------------------------------------------------------------------------------------------------------------------------------------------------------------------------------------------TCTATATTTAA-TTTTTGGAGGGTTCTCCGGAGTATTAGGAACAGC-TATGT-CTGTTTTAA-TTAGACTGCAGCTTGCTAGCCCGGGTAATCAGTTTTTAGGTGGAAATCATCAGCTTTACAATGTTATTGTAACCGCCCACGCTTTTTTAATGATTTTTTTTATGGT…
	HM890961	--------------------------------------------------------------------------------------------------------------------------------------------------------------------------------------------------------------------------------------TCTATATTTAA-TTTTTGGAGGGTTCTCCGGAGTATTAGGAACAGC-TATGT-CTGTTTTAA-TTAGACTGCAGCTTGCTAGCCCGGGTAATCAGTTTTTAGGTGGAAATCATCAGCTCTACAATGTTATTGTAACTGCCCACGCTTTTTTAATGATTTTTTTTATGGT…
	LC517716	--------------------------------------------------------------------------------------------------------------------------------------------------------------------------------------------------------------------------------------------------------------------------------CAGC-TATGT-CTGTTTTAA-TTAGACTGCAGCTTGCTAGCCCGGGTAATCAGTTTTTAGGTGGGAATCATCAGCTTTACAATGTTATTGTAACTGCCCACGCTTTTTTAATGATTTTTTTCATGGT…
	KF281116	-----------------------------------------------------------------------------------------------------------------------------------------------------------------------------------------------------------------------------------TACTTTATATTTAA-TTTTCGGAGGCTTTTCGGGTGTTTTAGGAACAGC-AATGT-CTGTACTTA-TTCGATTACAACTAGCTAGTCCGGGCAATCAATTTTTGGGAGGTAATCATCAACTTTATAACGTGATAGTAACCGCTCATGCCTTTTTAATGATTTTTTTTATGGT…
	MK959529	--------------------------------------------------------------------------------------------------------------------------------------------------------------------------------------------------------------------------------------------------------------------------TTGGGACAGC-AATGT-CCGTTCTTA-TTAGATTACAGCTTGCTAGTCCAGGTAATCAGTTTTTAGGTGGTAATCATCAACTTTATAATGTTATTGTAACTGCGCACGCTTTTTTAATGATTTTTTTTATGGT…
	HQ990530	--------------------------------------------------------------------------------------------------------------------------------------------------------------------------------------------------------------------------------------ACTATATTTAA-TTTTTGGAGGTTTTTCTGGGGTTCTAGGAACAGC-AATGT-CTGTTCTAA-TTAGATTGCAGCTTGCCAGTCCAGGTAACCAGTTTTTAGGTGGAAATCATCAACTTTATAATGTTATTGTAACTGCCCATGCTTTTTTAATGATTTTCTTTATGGT…
	LC471304	--------------------------------------------------------------------------------------------------------------------------------------------------------------------------------------------------------------------------------------ATTATATTTAA-TTTTTGGAGGTTTTTCTGGGGTTTTAGGAACAGC-GATGT-CTGTTCTTA-TTAGATTACAGCTTGCAAGTCCAGGTAACCAGTTTTTAGGTGGAAATCATCAACTTTATAATGTTATTGTAACAGCCCATGCTTTTTTAATGATTTTCTTTATGGT…
	MF432084	--------------------------------------------------------------------------------------------------------------------------------------------------------------------------------------------------------------------------------------TTTATATCTAA-TTTTTGGAGCTTTCTCAGGGGTATTGGGTACCGC-TATGT-CTGTACTTA-TTCGATTACAACTTGCTAGTCCTGGTAATCAATTTTTGGGAGGCAATCATCAACTTTATAATGTTATTGTAACGGCTCATGCTTTTTTGATGATTTTTTTTATGGT…
	OP270169	--------------------------------------------------------------------------------------------------------------------------------------------------------------------------------------------------------------------------------------ATTATATCTAA-TTTTTGGAGGGTTTTCTGGGGTATTAGGTACAGC-GATGT-CCGTACTTA-TTAGATTGCAGCTTGCTAGTCCAGGTAACCAATTTTTAGGTGGTAATCATCAACTTTATAATGTTATTGTTACAGCTCATGCTTTTTTAATGATTTTTTTTATGGT…
	MW580391	---------------------------------------------------------------------------------------------------------------------------------------------------------------------------------------------------------------------------------------------------------------------------------------------------------------------------------------------------------------------------------------TTTTCTAATGATTTTTTTTATGGT…
	HM891305	--------------------------------------------------------------------------------------------------------------------------------------------------------------------------------------------------------------------------------------ATTATACCTAA-TTTTCGGAGGTTTTTCGGGGGTATTAGGTACGGC-TATGT-CTGTACTTA-TTAGATTGCAGCTTGCTAGTCCAGGTAATCAATTTTTAGGCGGCAATCATCAGCTTTATAATGTTATTGTAACAGCCCACGCTTTTTTAATGATTTTTTTTATGGT…
	MF432056	--------------------------------------------------------------------------------------------------------------------------------------------------------------------------------------------------------------------------------------ATTATACTTAA-TCTTTGGTGGTTTCTCTGGGGTATTGGGAACAGC-AATGT-CTGTACTTA-TCCGCTTACAATTAGCTAGTCCAGGTAATCAATTTTTAGGTGGAAATCATCAACTTTATAATGTTATTGTAACGGCTCACGCCTTCTTGATGATTTTTTTTATGGT…
	LC471306	--------------------------------------------------------------------------------------------------------------------------------------------------------------------------------------------------------------------------------------ATTATACCTCA-TTTTTGGTGGTTTCTCCGGGGTATTAGGAACAGC-GATGT-CTGTACTTA-TTCGATTACAGCTTGCTAGTCCGGGTAATCAATTTTTGGGCGGTAATCATCAGCTTTATAATGTTATTGTAACAGCTCACGCCTTTTTGATGATTTTTTTTATGGT…
	MF432067	--------------------------------------------------------------------------------------------------------------------------------------------------------------------------------------------------------------------------------------ATTATACCTAA-TTTTTGGTGGTTTCTCCGGAGTATTAGGAACAGC-AATGT-CTGTACTTA-TTCGATTACAACTTGCTAGTCCGGGTAATCAATTTTTAGGTGGAAATCATCAGCTTTATAATGTTATTGTAACAGCTCATGCCTTTTTGATGATTTTTTTTATGGT…
	HQ990537	--------------------------------------------------------------------------------------------------------------------------------------------------------------------------------------------------------------------------------------ATTATACCTCA-TTTTTGGTGGTTTCTCCGGAGTATTAGGAACAGC-AATGT-CTGTACTTA-TTCGATTACAACTTGCTAGTCCGGGTAATCAATTTTTAGGTGGGAATCATCAGCTTTATAATGTTATTGTAACAGCTCACGCCTTTTTGATGATTTTTTTTATGGT…
	KF281227	--------------------------------------------------------------------------------------------------------------------------------------------------------------------------------------------------------------------------------------ATTATACCTCA-TTTTTGGTGGTTTCTCTGGAGTATTAGGTACAGC-AATGT-CAGTGCTTA-TTCGACTACAACTTGCCAGTCCAGGTAATCAATTTTTGGGGGGAAATCATCAACTTTACAATGTTATTGTAACAGCTCATGCTTTTTTGATGATTTTTTTTATGGT…
	MF432078	--------------------------------------------------------------------------------------------------------------------------------------------------------------------------------------------------------------------------------------ATTATATCTAA-TTTTTGGAGGCTTTTCCGGTGTATTAGGTACAGC-AATGT-CAGTACTTA-TTCGATTACAACTTGCCAGTCCAGGTAACCAATTTTTAGGTGGAAATCATCAACTTTATAATGTTATTGTAACAGCTCATGCTTTTTTAATGATTTTTTTTATGGT…
	LM994979	--------------------------------------------------------------------------------------------------------------------------------------------------------------------------------------------------------------------------------------ATTGTATCTTA-TTTTTGGAGGTTTCTCAGGAGTTTTAGGTACAGC-AATGT-CTGTTCTTA-TTAGGCTTCAATTAGCTAGCCCAGGAAATCAATTTCTAGGGGGTAATCATCAATTATACAATGTTATTGTTACCGCCCATGCTTTTTTAATGATTTTTTTTATGGT…
	JF796535	----------------------------------------------------------------------------------------------------------------------------------------------------------------------------------------------------------------------------------------TATATTTAA-TTTTTGGGGGGCTTTCCGGTGTGTTAGGAACAGC-TATGT-CTGTCTTGA-TTAGACTACAGTTAGCTAGCCCAGCAAATCAATTTTTGGGTGGGAACCATCAGTTATATAATGTTATTGTGACTGCTCATGCTTTTTTAATGATTTTTTTTATGGT…
	MF419251	---------------------------------------------------------------------------------------------------------------------------------------------------------------------------------------------------------------------------------GGTACTTTATACTTGA-TTTTTGGAGGTTTTTCTGGGGTTTTAGGAACAGC-GATGT-CTGTCCTTA-TTAGGTTGCAACTAGCCAGTCCGGGGAATCAATTTTTAGGGGGTAATCATCAATTGTATAATGTTATTGTTACCGCCCATGCTTTTTTAATGATATTCTTTATGGT…
	GU097724	--------------------------------------------------------------------------------------------------------------------------------------------------------------------------------------------------------------------------------------ATTGTATTTAA-TTTTTGGTGGTTTCTCTGGTGTTCTTGGAACAGC-GATGT-CCGTCCTCG-TTCGTTTGCAGTTGGCTAGTCCTGGGAACCAGTTTTTAGGAGGGAATCATCAGTTATACAATGTTATCGTAACTGCTCACGCTTTTTTAATGATTTTTTTTATGGT…
	AB775218	------------------------------------------------------------------------------------------------------------ATGTCTTTCACTACATATTCTAAACCTTTATCGCAATTATGGTCTCCATCGGTTATTAGCTCGTCATTGAGCGGTTTCTCTTCTAGGTGGTTATTCTCAACTAATCACAAAGATATTGGTACATTATATTTAA-TTTTTGGTGGTTTCTCAGGTGTTCTTGGTACAGC-GATGT-CTGTTCTTA-TTCGTTTGCAATTGGCTAGCCCCGGTAACCAATTTTTGGGAGGTAATCATCAATTGTATAATGTTATTGTAACCGCGCATGCTTTTTTAATGATTTTTTTTATGGT…
	MN448258	------------------------------------------------------------------------------------------------------------------------------------------------------------------------------------------------------------------------AAAGATATTGGTACATTATATTTAA-TTTTTGGTGGTTTCTCAGGTGTCCTCGGGACAGC-AATGT-CTGTTCTTA-TCCGTTTACAATTGGCTAGCCCTGGCAATCAATTTTTAGGAGGGAACCATCAGTTATATAATGTTATTGTAACTGCACACGCTTTTTTAATGATTTTTTTTATGGT…
	EF218849	---------------------------------------------------------------------------------------------------------------------------------------------------------------------------------------------------------------------------------------------------------TGGTTTCTCGGGTGTTCTTGGAACAGC-AATGT-CTGTTCTTA-TTCGTTTGCAATTGGCCAGTCCTGGAAATCAATTTTTAGGAGGAAATCATCAGTTATATAATGTTATTGTAACGGCACATGCTTTTTTAATGATTTTTTTTATGGT…
	AB775227	------------------------------------------------------------------------------------------------------------ATGTCTTTTACTATACATTCTAAACCTGTATCGCAATTATGGTCTCTATCGGTTATTAGCTCTTTATTGAGTGGTTTCTCTTCAAGGTGGTTATTTTCCACCAATCATAAAGATATTGGTACATTATATTTAA-TTTTTGGTGGTTTTTCAGGTGTTCTTGGAACAGC-AATGT-CTGTTCTTA-TTCGTTTGCAATTAGCCAGTCCTGGAAATCAATTTTTAGGAGGAAATCATCAGTTATACAATGTTATTGTAACAGCACATGCTTTTTTAATGATTTTTTTTATGGT…
	KF319031	------------------------------------------------------------------------------------------------------------ATGTCTTTTACTACACATTCTAAACCTTTAACACAATTATGGTCTTCATCGGTTGTTAGCTCGTCATTGAGTGGTTTCTCTTCTAGGTGGTTATTTTCCACCAATCATAAAGATATTGGTACATTATATTTAA-TTTTTGGGGGTTTTTCGGGGGTTCTTGGTACAGC-AATGT-CTGTTTTTA-TCCGATTGCAATTAGCTAGCCCTGGTAATCAATTTTTGGGGGGAAATCATCAGTTGTATAATGTTATTGTAACAGCACATGCTTTCTTAATGATTTTTTTTATGGT…
	AB775223	------------------------------------------------------------------------------------------------------------ATGTCTTTTACTACACATTCTAAACCTTTAACACAATTATGGTCTTCATCGGTTGTTAGCTCGTCATTGAGTGGTTTCTCTTCTAGGTGGTTATTTTCCACCAATCATAAAGATATTGGTACATTATATTTAA-TTTTTGGGGGTTTTTCGGGGGTTCTTGGTACAGC-AATGT-CTGTTTTTA-TCCGATTGCAATTAGCTAGCCCTGGTAATCAATTTTTGGGGGGAAATCATCAGTTGTATAATGTTATTGTAACAGCACATGCTTTCTTAATGATTTTTTTTATGGT…
	MZ156067	------------------------------------------------------------------------------------------------------------ATGTCTTTTACTACACAGTCTAAACCTTTATCACAATTATGGTCTCCCTCGGTTATTAGCTCGTCATTGAGTAGTTTCTCTTCTAGGTGGTTATTCTCCACCAACCACAAAGACATTGGTACATTATATTTAA-TCTTTGGAGGTTTCTCAGGGGTTCTAGGAACAGC-AATGT-CTGTACTTA-TTCGTTTACAATTAGCTAGTCCTGGAAATCAATTTTTGGGAGGAAATCATCAGTTGTATAATGTTATTGTAACTGCTCATGCTTTTTTAATGATTTTTTTTATGGT…
	LC148157	------------------------------------------------------------------------------------------------------------ATGTCTTTTACTACACAGTCTAAACCTTTATCACAATTATGGTCTCCCTCGGTTATTAGCTCGTCATTGAGTAGTTTCTCTTCTAGGTGGTTATTCTCCACCAACCACAAAGACATTGGTACATTATATTTAA-TCTTTGGAGGTTTCTCAGGGGTTCTAGGAACAGC-AATGT-CTGTACTTA-TTCGTTTACAATTAGCTAGTCCTGGAAATCAATTTTTGGGAGGAAATCATCAGTTGTATAATGTTATTGTAACTGCTCATGCTTTTTTAATGATTTTTTTTATGGT…
	LC148154	------------------------------------------------------------------------------------------------------------ATGTCTTTTACTACATACTCTAAACCTTTATCGCAACTATGGTCTCCATCGGTTATTAGCTCGTCATTGAGTGGTTTCTCTTCTAGGTGGTTATTTTCCACCAATCATAAAGACATTGGGACATTGTATTTAA-TATTTGGTGGTTTCTCAGGGGTTCTTGGAACAGC-AATGT-CTGTACTTA-TTCGTTTACAACTAGCTAGTCCTGGAAATCAATTTCTGGGAGGAAATCATCAGTTGTATAATGTTATTGTTACTGCTCATGCTTTTTTAATGATTTTTTTTATGGT…
	LC148148	------------------------------------------------------------------------------------------------------------ATGTCTTTTACTACACATTCTAAACCTTTATCGCAATTATGGTCTACATCGGTTATTAGCTCGTCATTGAGTGGTTTCTCTTCTCGGTGGTTATTTTCCACCAACCATAAAGACATCGGTACATTATATTTAA-TATTTGGTGGTTTCTCAGGGGTTCTTGGAACAGC-AATGT-CCGTACTTA-TTCGTTTACAATTAGCAAGTCCCGGAAATCAATTTCTGGGGGGAAATCATCAGTTATATAACGTTATTGTAACTGCCCATGCTTTTTTAATGATTTTTTTTATGGT…
	AB775225	------------------------------------------------------------------------------------------------------------ATGTCTTTTACTACACATTCTAAACCTTTATCGCAATTATGGTCTACATCGGTTATTAGCTCGTCAGTGAGTGGTTTCTCTTCAAGGTGGTTATTTTCCACCAACCATAAAGACATTGGTACATTATATTTAA-TATTTGGTGGTTTCTCAGGGGTTCTTGGAACAGC-AATGT-CTGTGCTTA-TTCGTTTACAACTAGCAAGTCCCGGAAATCAATTTCTGGGGGGAAATCATCAGTTGTATAACGTTATTGTAACTGCCCATGCTTTTTTAATGATATTTTTTATGGT…
	LC148152	------------------------------------------------------------------------------------------------------------ATGTCTTTTACTACACAATCTAAACCTTTATCACAATTATGGTCTCTATCGGTTATTAGCTCGTCATTGAGTGGTTTCTCTTCTAGGTGGTTATTCTCCACTAATCATAAAGACATCGGTACATTATATTTAA-TATTTGGTGGTTTTTCTGGGGTTCTGGGAACAGC-AATGT-CTGTACTTA-TCCGTTTACAACTAGCTAGTCCTGGAAATCAATTTCTAGGAGGAAACCATCAGTTATATAATGTTATTGTAACTGCTCATGCTTTTTTAATGATTTTTTTTATGGT…
	LC148150	------------------------------------------------------------------------------------------------------------ATGTCTTTTACTACACATTCTAAACCTTTATCGCAATTATGGTCTCCATCGGTTATTAGCTCGTCATTGAGTGGTTTCTCTTCTAGGTGGTTATTTTCCACCAATCACAAAGATATTGGTACATTATATTTAA-TATTTGGTGGTTTCTCGGGGGTTATTGGAACAGC-AATGT-CTGTGCTTA-TTCGTTTACAACTAGCTAGTCCTGGAAATCAATTTCTGGGCGGAAATCATCAGTTGTATAATGTTATTGTAACCGCCCATGCCTTTTTAATGATTTTTTTTATGGT…
	LC148146	------------------------------------------------------------------------------------------------------------ATGTCTTTTACTACACAGTCTAAACCTTTATCGCAATTATGGTCTCCATCGGTTATTAGCTCGTCATTGAGTGGTTTCTCTTCTAGGTGGTTATTTTCCACCAATCACAAAGACATTGGTACATTATATTTAA-TATTTGGTGGTTTCTCAGGGGTTCTTGGAACAGC-AATGT-CTGTGCTTA-TTCGTTTACAACTAGCTAGTCCTGGAAATCAATTTTTGGGAGGAAATCATCAGTTGTATAATGTTATTGTAACCGCCCATGCCTTTTTAATGATTTTTTTTATGGT…
	EF218854	-----------------------------------------------------------------------------------------------------------------------------------------------------------------------------------------------------------------------------------------ATATTTAA-TCTTTGGTGGTTTTTCGGGGGTTCTTGGAACAGC-GATGT-CTGTACTTA-TTCGTTTACAATTGGCCAGTCCGGGTAATCAATTCCTAGGAGGTAATCATCAGTTGTACAATGTTATTGTAACAGCCCATGCTTTTTTAATGATTTTTTTTATGGT…
	MN447953	------------------------------------------------------------------------------------------------------------------------------------------------------------------------------------------------------------------------AAAGATATTGGTACACTATATTTAA-TTTTTGGTGGTTTCTCAGGGGTTTTAGGAACAGC-GATGT-CTGTACTTA-TTCGTTTACAATTAGCTAGTCCTGGTAATCAATTTTTGGGAGGAAATCATCAGTTATATAATGTTATTGTTACAGCACATGCTTTTTTAATGATTTTTTTTATGGT…
	EU681420	--------------------------------------------------------------------------------------------------------------------------------------------------------------------------------------------------------------------------------------ATTATATTTAA-TCTTTGGCGGTTTTTCAGGTGTTCTTGGAACAGC-AATGT-CTGTTCTTA-TTCGTTTGCAATTGGCTAGTCCTGGAAATCAATTTTTAGGGGGGAATCATCAGTTATACAATGTTATTGTAACCGCGCATGCTTTTTTAATGATTTTTTTTATGGT…
	MH778279	---------------------------------------------------------------------------------------------------------------------------------------------------------------------------------------------------------------------------------GGTACATTATATTTAA-TCTTTGGGGGTTTCTCAGGTGTTCTTGGAACAGC-AATGT-CTGTTCTTA-TTCGTTTACAATTGGCTAGTCCTGGAAATCAATTTTTAGGGGGGAATCATCAGTTATACAATGTTATTGTAACCGCACATGCCTTTTTAATGATTTTTTTTATGGT…
	JX442497	------------------------------------------------------------------------------------------------------------------------------------------------------------------------------------------------------------TCAACAAATCATAAAGATATTGGTACATTATATTTAA-TCTTTGGTGGTTTTTCTGGTGTTCTTGGAACAGC-AATGT-CTGTTCTTA-TTCGTTTACAATTGGCTAGTCCTGGAAATCAATTTTTGGGAGGAAATCATCAATTATATAATGTTATTGTAACTGCGCATGCTTTTTTAATGATTTTTTTTATGGT…
	MZ156062	------------------------------------------------------------------------------------------------------------ATGTCTTTTACTACACATCCCAAACCTTTATCGCAATTATGGTCTCCATCGGTTATTAGCTCGTCATTGAGTGGTTTCTCTTCTAGGTGGTTATTTTCCACCAACCATAAAGATATTGGTACATTATATTTAA-TCTTTGGAGGTTTCTCTGGTGTTCTTGGGACAGC-AATGT-CTGTTCTTA-TTCGTTTACAATTGGCTAGTCCTGGAAATCAATTTTTAGGGGGTAATCACCAGTTATACAATGTTATTGTAACTGCGCATGCTTTTTTAATGATTTTTTTTATGGT…
	MN448259	------------------------------------------------------------------------------------------------------------------------------------------------------------------------------------------------------------------------AAAGATATTGGTACATTATATTTAA-TCTTCGGAGGTTTCTCTGGTGTTCTTGGAACAGC-AATGT-CTGTTCTTA-TTCGTCTACAATTGGCTAGTCCTGGGAATCAATTTTTAGGGGGTAATCACCAGTTATACAATGTTATTGTAACTGCGCATGCTTTTTTAATGATTTTTTTTATGGT…
	GU097727	--------------------------------------------------------------------------------------------------------------------------------------------------------------------------------------------------------------------------------------ATTATATTTAA-TATTTGGAGGTTTCTCTGGTGTTCTTGGAACAGC-AATGT-CTGTTCTTA-TTCGTTTACAGTTGGCTAGTCCTGGAAATCAATTTTTAGGAGGTAATCACCAGTTATACAATGTTATTGTAACCGCGCATGCTTTTTTAATGATTTTTTTTATGGT…
	GU097737	---------------------------------------------------------------------------------------------------------------------------------------------------------------------------------------------------------------------------------------------------------------------------------------TGT-CTGTTCTTA-TTCGTTTACAATTGGCTAGTCCAGGAAATCAATTTTTAGGAGGTAATCACCAGTTATATAATGTTATTGTAACCGCGCATGCTTTTTTAATGATTTTTTTTATGGT…
	MH681767	---------------------------------------------------------------------------------------------------------------------------------------------------------------------------------------------------------------------------AAAATTGGTACATTATATTTAA-TTTTTGGAGGTTTCTCTGGTGTTCTTGGAACAGC-AATGT-CTGTTCTTA-TTCGTTTACAACTGGCTAGTCCTGGAAATCAATTTTTAGGAGGTAATCACCAGTTATACAATGTTATTGTAACCGCGCATGCTTTTTTAATGATTTTTTTTATGGT…
	JN873222	TTCTAGTGTTAAGCGGCTTTACTATTATCTTTTTTATGCTTAGCCCGAATATTTTTTATCTATTAACATACAAGGTAGGACTAGGTCTTATGTTTTAATAATTAGCTAATGTCTTTTACTACACATTCTAAACCTTTATCGCAATTATGGTCTCCATCGGTTATTAGCTCGTCATTGAGTGGTTTCTCTTCTAGGTGGTTATTTTCCACCAACCATAAAGATATTGGTACATTGTATTTAA-TCTTTGGAGGTTTTTCAGGTGTTCTTGGAACAGC-AATGT-CTGTTCTTA-TTCGTTTGCAATTGGCCAGTCCTGGAAATCAATTTTTAGGGGGTAATCACCAATTATACAATGTTATTGTAACTGCGCATGCTTTCTTAATGATTTTTTTTATGGT…
	JN873239	TTCTAGTTTTAAGCGGTTTAACTATTATCTTTTTTATGCTTAGTCCGAATATATTTTATCTGTTGACATACAAGGTAGGACTAGGTCTTATGTTTTAATAATTAGCTAATGTCTTTTACTACACATTCTAAACCTTTATCGCAATTATGGTCTCCATCGGTTATTAGCTCGTCATTGAGTGGTTTCTCTTCTAGGTGGTTATTTTCCACCAACCATAAAGATATTGGTACATTATATTTAA-TCTTTGGCGGTTTTTCAGGTGTTCTTGGAACAGC-AATGT-CTGTTCTTA-TTCGTTTACAATTGGCTAGTCCTGGAAATCAATTTTTAGGAGGGAATCACCAGTTATACAATGTTATTGTCACCGCGCATGCTTTTTTAATGATTTTTTTTATGGT…
	FJ409171	--------------------------------------------------------------------------------------------------------------------------------------------------------------------------------------------------------------------------------------GTTATATTTAA-TCTTTGGGGGGTTCTCAGGGATTCTTGGAACAGC-AATGT-CTGTAATTA-TTCGTTTACAATTAATGAATCCTGGTAATCAATTATTGGGAGGAAATCATCAGTTGTATAATGTTATTGTAACATCACACGCTTTTTTAATGATTTTTTTTATGGT…
	EU681388	--------------------------------------------------------------------------------------------------------------------------------------------------------------------------------------------------------------------------------------GTTATATTTAA-TCTTTGGGGGGTTCTCAGGAGTTCTTGGTACAGC-AATGT-CTGTTCTTA-TTCGTTTACAATTGGCTAGTCCGGGCAACCAATTCTTAGGGGGAAATCATCAGTTGTATAATGTTATTGTAACAGCTCATGCTTTTTTAATGATTTTTTTTATGGT…
	MN816898	----------------------------------------------------------------------------------------------------------------------------------------------------------------------------------------------------------------CAACCCAATTAGATATTGGTACGTTATATTTAA-TCTTTGGGGGTTTTTCAGGGGTTCTTGGTACAGC-AATGT-CTGTTCTTA-TTCGTTTACAATTGGCTAGTCCTGGTAACCAATTCTTAGGGGGAAATCATCAGTTGTACAATGTTATTGTAACAGCTCATGCTTTTTTAATGATTTTTTTTATGGT…
	MN447952	------------------------------------------------------------------------------------------------------------------------------------------------------------------------------------------------------------------------AAAGATATTGGTACGTTATATTTAA-TCTTTGGGGGGTTCTCGGGAGTTCTTGGTACAGC-AATGT-CTGTTCTTA-TTCGTTTGCAATTGGCTAGTCCGGGCAACCAATTCTTAGGAGGAAATCATCAGTTGTACAATGTTATTGTAACAGCTCACGCTTTTTTAATGATTTTTTTTATGGT…
	AB775220	------------------------------------------------------------------------------------------------------------ATGTCTTTTACTACACATTCTAAACCTTTATCGCAATTATGGTCTTCATCGGTTATTAGCTCGTCATTGAGTGGTTTCTCTTCTAGGTGGTTATTTTCCACCAACCACAAAGATATTGGTACGTTATATTTAA-TCTTTGGCGGTTTCTCGGGAGTTCTTGGTACAGC-AATGT-CTGTTCTTA-TTCGGTTACAACTGGCTAGCCCTGGCAACCAATTCTTAGGAGGAAATCATCAGTTGTACAATGTTATTGTAACAGCTCATGCTTTTTTAATGATTTTTTTTATGGT…
	AB775222	------------------------------------------------------------------------------------------------------------ATGTCTTTTACTACATATTCTAAACCTTTATCGCAACTATGGTCTTCATCGGTTATTAGCTCGTCATTGAGTGGTTTCTCTTCTAGGTGGTTATTTTCCACCAACCATAAAGATATTGGTACATTGTATTTAA-TATTCGGGGGGTTCTCAGGAGTTCTTGGAACAGC-CATGT-CTGTTCTTA-TTCGTTTGCAATTAGCTAGTCCTGGTAATCAATTTTTAGGAGGGAATCATCAGTTGTATAATGTTATTGTAACAGCACATGCTTTTTTGATGATTTTTTTTATGGT…
	AB775221	------------------------------------------------------------------------------------------------------------ATGTCTTTTACTACACATTCTAAACCTTTATCGCAATTATGGTCTTCATCGGTTATTAGCTCGTCATTGAGTGGTTTCTCTTCTAGGTGGTTATTTTCCACCAACCATAAAGATATTGGTACGTTATATTTAA-TTTTTGGGGGTTTTTCGGGAGTTCTTGGAACAGC-TATGT-CTGTTCTTA-TTCGTTTACAATTGGCTAGTCCTGGTAATCAGTTCTTGGGAGGAAATCATCAGTTGTATAATGTTATTGTAACAGCTCATGCTTTTTTAATGATTTTTTTTATGGT…
	AB775229	------------------------------------------------------------------------------------------------------------ATGTCTTTTACTACACAATCTAAACCTTTTTCGCAAGTATGGTCTTTATCGGTTATTAGCTCATTATTGGGTAGTTTCTCTTCTAGGTGGTTGTTTTCCACCAACCATAAAGATATTGGTACATTGTATTTAA-TTTTTGGTGGTTTTTCGGGTGTTCTTGGAACAGC-AATGT-CTGTACTTA-TCCGTTTACAATTAGCTAGTCCTGGAAATCAATTTTTAGGGGGAAATCATCAGTTATATAATGTTATTGTAACGGCACATGCTTTTTTAATGATTTTTTTTATGGT…
	LC493634	---------------------------------------------------------------------------------------------------------------------------------------------------------------------------------------------------------------------------------------TTGTATTTAA-TTTTTGGTGGTTTTTCAGGTGTTCTTGGGACAGC-AATGT-CTGTACTTA-TTCGTTTACAATTAGCTAGTCCTGGAAATCAATTTTTAGGGGGAAATCATCAGTTATATAATGTTATTGTAACGGCACATGCTTTTTTAATGATTTTTTTTATGGT…
	OR361839	---------------------------------------------------------------------------------------------------------------------------------------------------------------------------------------------------------------------------------------------------------------------------------------------------A-TTCGTTTACAATTGGCTAGTCCTGGAAATCAGTTTTTAGGGGGAAATCATCAGTTATATAATGTTATTGTAACTGCACATGCTTTTTTAATGATTTTTTTTATGGT…
	LC493646	---------------------------------------------------------------------------------------------------------------------------------------------------------------------------------------------------------------------------------------TTGTATTTAA-TTTTTGGTGGTTTTTCAGGTGTTCTTGGAACAGC-AATGT-CTGTACTTA-TTCGTTTACAATTAGCTAGTCCTGGAAATCAATTTTTAGGGGGAAATCATCAGTTATATAATGTTATTGTAACTGCACATGCTTTTTTAATGATTTTTTTTATGGT…
	LC493648	---------------------------------------------------------------------------------------------------------------------------------------------------------------------------------------------------------------------------------------TTGTATTTAA-TTTTTGGTGGTTTTTCAGGTGTTCTTGGAACAGC-AATGT-CTGTACTTA-TTCGTTTACAATTAGCTAGTCCTGGAAATCAATTTTTAGGGGGAAATCATCAGTTATATAATGTTATTGTAACTGCACATGCTTTTTTAATGATTTTTTTTATGGT…
	FJ409145	--------------------------------------------------------------------------------------------------------------------------------------------------------------------------------------------------------------------------------------ATTGTATTTAA-TTTTTGGTGGTTTTTCAGGTGTTCTTGGAACAGC-AATGT-CTGTACTTA-TTCGTTTACAATTAGCTAGTCCTGGAAATCAATTTTTAGGGGGAAATCATCAGTTATATAATGTTATTGTAACAGCACATGCCTTTTTAATGATTTTTTTTATGGT…
	KM253811	-----------------------------------------------------------------------------------------------------------------------------------------------------------------------------------------------------------------------------TATAGGTACATTATATTTAA-TCTTTGGTGGTTTTTCAGGGGTTCTTGGTACAGC-TATGT-CTGTGCTTA-TTCGTTTGCAATTGGCTAGTCCGGGGAATCAATTTTTAGGCGGAAATCATCAGTTATATAACGTTATTGTAACCGCGCATGCTTTTTTAATGATTTTTTTTATGGT…
	MT250561	---------------------------------------------------------------------------------------------------------------------------------------------------------------------------------------------------------------------------------------------TTAA-TCTTTGGTGGTTTTTCAGGAGTTCTTGGAACAAC-GATGT-CTGTGCTTA-TCCGCTTACAATTAGCTAGTCCTGGAAATCAATTTCTAGGAGGAAATCATCAGTTATATAATGTTATTGTAACGGCACATGCTTTTTTAATGATTTTTTTTATGGT…
	AB775230	---------------------------------------------------------------------------------------------------------------ATGTCTTTTACTACACATTCTAAACCTTTATCGCAATTATCTCTATCGGTTATTCGTTCGTCATTGAATAGTTTCTCTTCTAGGTGGTTATTTTCCACCAATCACAAAGATATTGGTACATTATATTTAA-TCTTTGGTGGTTTCTCAGGGGTTCTTGGAACAGC-GATGT-CTGTTCTTA-TTCGCCTACAATTAGCTAGTCCTGGAAATCAATTTCTAGGAGGAAATCATCAGTTATATAATGTTATTGTAACGGCACATGCTTTTTTAATGATTTTTTTTATGGT…
	EF218848	-----------------------------------------------------------------------------------------------------------------------------------------------------------------------------------------------------------------------------------------------------------------CAGGGGTTCTTGGAACAGC-GATGT-CTGTGCTTA-TCCGCTTACAATTAGCTAGTCCTGGAAATCAATTTCTAGGAGGAAATCATCAGTTATATAATGTTATTGTAACGGCACATGCTTTTTTAATGATTTTTTTTATGGT…
	KM253812	-----------------------------------------------------------------------------------------------------------------------------------------------------------------------------------------------------------------------------------TACATTATATTTAA-TCTTTGGTGGCTTCTCTGGGGTTCTTGGAACAGC-GATGT-CTGTGCTTA-TCCGTTTGCAATTGGCTAGTCCTGGAAATCAATTTTTAGGAGGAAATCATCAGTTATATAATGTTATTGTAACAGCACATGCTTTTTTAATGATTTTTTTTATGGT…
	KY434164	----------------------------------------------------------------------------------------------------------------------------------------------------------------------------------------------------------------------------------------------------------------------------------------------------------------------------------CAATTTTTAGGAGGTAATCATCAGTTATATAATGTTATTGTAACCGCGCATGCTTTTTTAATGATTTTTTTTATGGT…
	FJ409161	--------------------------------------------------------------------------------------------------------------------------------------------------------------------------------------------------------------------------------------ATTATATTTAA-TCTTTGGTGGTTTCTCTGGGGTTCTTGGAACAGC-GATGT-CTGTACTTA-TTCGTTTGCAATTGGCTAGTCCTGGAAATCAATTTTTAGGAGGGAATCATCAGTTGTATAATGTTATTGTAACTGCACATGCTTTTTTAATGATTTTTTTTATGGT…
	FJ409167	--------------------------------------------------------------------------------------------------------------------------------------------------------------------------------------------------------------------------------------ATTATATTTAA-TCTTTGGTGGTTTCTCTGGGGTTCTTGGAACAGC-GATGT-CTGTGCTTA-TTCGTTTACAATTGGCTAGTCCTGGAAATCAATTTTTAGGAGGAAATCATCAGTTGTATAATGTTATTGTAACTGCGCACGCTTTTTTAATGATTTTTTTTATGGT…
	MH681775	------------------------------------------------------------------------------------------------------------------------------------------------------------------------------------------------------------------------------TATGGTACATTATATTTAA-TCTTTGGTGGTTTTTCTGGGGTTCTTGGAACAGC-AATGT-CTGTGCTTA-TTCGTTTGCAATTGGCTAGTCCTGGAAATCAATTTTTAGGGGGAAATCATCAACTGTATAACGTTATTGTAACTGCACATGCTTTTTTAATGATTTTTTTTATGGT…
	LN896336	--------------------------------------------------------------------------------------------------------------------------------------------------------------------------------------------------------------------------------------ATTATATTTAA-TCTTTGGTGGTTTTTCTGGGGTTCTTGGAACAGC-GATGT-CTGTGCTTA-TTCGTTTGCAATTGGCTAGTCCTGGAAATCAATTTTTAGGAGGGAATCATCAGCTGTATAACGTTATTGTAACTGCTCATGCTTTTTTAATGATTTTTTTTATGGT…
	LN896340	-------------------------------------------------------------------------------------------------------------------------------------------------------------------------------------------------------------------------------------------------------------TTCTCTGGGGTTCTTGGAACAGC-GATGT-CTGTTCTTA-TTCGTTTACAATTGGCTAGTCCCGGAAATCAATTTTTAGGGGGTAATCATCAGTTATATAACGTTATTGTAACTGCCCACGCTTTTTTAATGATTTTTTTTATGGT…
	JN645273	----------------------------------------------------------------------------------------------------------------------------------------------------------------------------------------------------------------------------------------------------------------ACTGGGGTTCTTGGAACAGC-GATGT-CTGTTCTTA-TTCGTTTGCAATTGGCTAGTCCTGGAAATCAATTTTTAGGGGGTAATCATCAATTGTATAACGTTATTGTAACTGCCCACGCTTTTTTAATGATTTTTTTTATGGT…
	MN184230	-----------------------------------------------------------------------------------------------------------------------------------------------------------------------------------------------------------------------------------TACATTATATTTAA-TCTTTGGTGGTTTCTCAGGGGTTCTTGGAACAGT-GATGT-CTGTGCTTA-TTCGTTTGCAATTGGCTAGTCCTGGAAATCAATTTTTAGGGGGGAATCATCAGCTGTATAACGTTATTGTAACTGCGCACGCTTTTTTAATGATTTTTTTTATGGT…
	KY572365	-----------------------------------------------------------------------------------------------------------------------------------------------------------------------------------------------------------------------------------TACATTATATTTAA-TCTTTGGTGGTTTCTCTGGGGTTCTTGGAACAGC-GATGT-CTGTGCTTA-TTCGTTTGCAATTGGCTAGTCCTGGAAATCAATTTTTAGGGGGGAATCATCAGTTGTATAACGTTATTGTAACTGCGCACGCTTTTTTAATGATTTTTTTTATGGT…
	MH778280	------------------------------------------------------------------------------------------------------------------------------------------------------------------------------------------------------------------------------------------TATTTAA-TCTTTGGTGGTTTCTCTGGGGTTCTTGGAACAGC-AATGT-CTGTGCTTA-TTCGTTTGCAATTGGCTAGCCCTGGAAATCAATTTTTAGGGGGCAATCATCAACTGTATAATGTTATTGTAACTGCACACGCTTTTTTAATGATTTTTTTTATGGT…
	KJ960264	----------------------------------------------------------------------------------------------------------------------------------------------------------------------------------------------------------------------------------------------------------GGTTTCTCTGGGGTTCTTGGAACAGC-GATGT-CTGTGCTTA-TTCGTTTACAATTAGCTAGTCCTGGAAATCAATTTTTAGGGGGGAATCATCAGCTGTATAATGTTATTGTAACTGCACATGCTTTTTTAATGATTTTTTTTATGGT…
	MN448255	------------------------------------------------------------------------------------------------------------------------------------------------------------------------------------------------------------------------AAAGATATTGGTACATTATATTTAA-TTTTTGGTGGTTTTTCTGGGGTTCTTGGAACAGC-AATGT-CTGTGCTTA-TTCGTTTACAATTGGCTAGTCCTGGAAATCAATTTTTAGGAGGGAATCATCAGCTGTATAATGTTATTGTAACTGCACACGCTTTTTTAATGATTTTTTTTATGGT…
	LC637234	---------------------------------------------------------------------------------------------------------------------------------------------------------------------------------------------------------------------------------------------------------------------------------------------------------------------------------------------------------------------------------------------------------------…
	HM890865	--------------------------------------------------------------------------------------------------------------------------------------------------------------------------------------------------------------------------------------TCTATACCTAA-TCTTTGGTGGTTTCTCTGGGGTTTTGGGTACAGC-AATGT-CGGTTTTAA-TTAGATTGCAACTCGCTAGTCCAGGTAACCAGTTTTTAGGCGGTAATCACCAATTATACAACGTGATCGTAACAGCGCACGCTTTTCTTATGATCTTCTTTATGGT…
	LC107834	--------------------------------------------------------------------------------------------------------------------------------------------------------------------------------------------------------------------------------------ATTATACCTCA-TCTTTGGTGGGTTTTCCGGAGTTTTAGGTACAGC-GATGT-CTGTTCTTA-TTAGGTTGCAATTAGCGAGTCCAGGTAATCAGTTTTTAGGGGGTAACTACCAATTATATAATGTTATTGTTACTGCGCATGCTTTTTTAATGATTTTCTTTATGGT…
	LM995168	--------------------------------------------------------------------------------------------------------------------------------------------------------------------------------------------------------------------------------------ATTATACCTAA-TCTTTGGTGGTTTCTCTGGGGTTTTAGGTACAGC-GATGT-CTGTTCTTA-TCAGGCTTCAACTTGCTAGCCCAGGTAATCAATTTTTAGGTGGGAATCACCAGCTATATAATGTTATTGTTACAGCTCACGCTTTTTTAATGATTTTTTTTATGGT…
	EU681406	--------------------------------------------------------------------------------------------------------------------------------------------------------------------------------------------------------------------------------------GTTATATTTAA-TATTTGGTGGTTTCTCTGGGGTTTTAGGTACAGC-GATGT-CTGTTCTTA-TTAGGCTTCAACTGGCTAGTCCCGGTAATCAGTTTTTAGGAGGTAATCACCAATTATATAATGTTATTGTAACAGCTCACGCCTTTTTAATGATTTTTTTTATGGT…
	LM995004	--------------------------------------------------------------------------------------------------------------------------------------------------------------------------------------------------------------------------------------CTTATATTTAA-TCTTTGGTGGTTTTTCTGGGGTTTTGGGTACAGC-GATGT-CTGTTCTTA-TTAGGCTTCAACTTGCTAGCCCGGGTAACCAGTTTTTAGGGGGTAATCACCAGTTATATAATGTTATTGTAACAGCTCATGCTTTTTTAATGATTTTTTTTATGGT…
	AF037994	---------------------------------------------------------------------------------------------------------------------------------------------------------------------------------------------------------------------------------GGTACCTTATACTTAA-TCTTTGGTGGTTTTTCTGGGGTTTTAGGTACTGC-GATGT-CTGTTTTTA-TCAGGCTTCAACTTGCTAGCCCAGGTAACCAGTTCTTAGGCGGTAATCACCAGTTATACAATGTTATTGTAACAGCTCACGCTTTTTTAATGATTTTTTTTATGGT…
	LR735221	-----------------------------------------------------------------------------------------------------------------------------------------------------------------------------------------------------------------------------TATTGGTACCTTATATCTAA-TCTTTGGTGGTTTCTCTGGGGTTTTAGGTACAGC-AATGT-CTGTTCTTA-TTAGGCTTCAACTTGCTAGTCCAGGGAATCAGTTTTTAGGGGGTAATCATCAGTTATACAATGTTATTGTAACAGCCCATGCTTTTCTAATGATTTTTTTTATGGT…
	LM995003	--------------------------------------------------------------------------------------------------------------------------------------------------------------------------------------------------------------------------------------TTTATATCTAA-TCTTTGGTGGTTTTTCTGGGGTTTTAGGTACAGC-GATGT-CTGTTCTTA-TTAGGCTGCAACTTGCTAGTCCAGGCAACCAGTTTTTAGGAGGTAATCATCAGTTATATAATGTTATTGTAACAGCTCATGCTTTTTTAATGATTTTTTTTATGGT…
	AB899178	--------------------------------------------------------------------------------------------------------------------------------------------------------------------------------------------------------------------------------------CTTATATCTAA-TCTTTGGTGGTTTTTCCGGGGTTTTAGGTACAGC-GATGT-CTGTTCTTA-TTAGGCTGCAACTTGCTAGTCCAGGTAACCAGTTTTTAGGGGGTAACCATCAGTTATACAATGTTATTGTAACGGCTCATGCTTTTTTAATGATTTTTTTTATGGT…
	LM995014	--------------------------------------------------------------------------------------------------------------------------------------------------------------------------------------------------------------------------------------TTTATATCTAA-TCTTTGGTGGTTTCTCGGGAGTTTTAGGTACAGC-GATGT-CTGTTCTTA-TTAGGCTTCAACTTGCTAGCCCAGGTAATCAGTTTTTAGGGGGCAATCACCAGTTATACAATGTTATTGTAACAGCCCACGCTTTTTTAATGATTTTCTTTATGGT…
	LM995019	--------------------------------------------------------------------------------------------------------------------------------------------------------------------------------------------------------------------------------------CTTATATCTAA-TCTTTGGTGGTTTTTCTGGGGTTTTAGGTACAGC-TATGT-CTGTTCTTA-TTAGGCTTCAACTTGCTAGTCCAGGTAATCAGTTTTTAGGTGGTAATCACCAGTTATATAATGTTATTGTAACAGCCCACGCTTTTTTAATGATTTTTTTTATGGT…
	KY047173	---------------------------------------------------------------------------------------------------------------------------------------------------------------------------------------------------------------------------------GGTACTCTATATCTAA-TCTTTGGTGGTTTCTCCGGGGTTTTAGGTACAGC-GATGT-CTGTTCTTA-TCAGGCTTCAACTCGCTAGTCCAGGTAATCAGTTTTTAGGAGGTAATCACCAGTTATACAATGTTATTGTAACAGCTCACGCTTTTTTAATGATTTTTTTTATGGT…
	LM995301	--------------------------------------------------------------------------------------------------------------------------------------------------------------------------------------------------------------------------------------CTTATATCTAA-TCTTTGGCGGTTTTTCTGGGGTTTTAGGTACAGC-GATGT-CTGTTCTTA-TTAGGCTTCAACTTGCTAGTCCAGGTAATCAGTTTTTAGGAGGTAATCATCAGTTATACAATGTTATTGTAACAGCTCACGCTTTTTTAATGATTTTTTTTATGGT…
	MN184426	-----------------------------------------------------------------------------------------------------------------------------------------------------------------------------------------------------------------------------------TACCTTATATCTAA-TCTTTGGTGGTTTTTCTGGGGTTTTAGGTACAGC-GATGT-CTGTTCTTA-TTAGGCTTCAACTTGCTAGTCCAGGTAATCAGTTTTTAGGAGGTAATCACCAGTTATACAATGTTATTGTAACAGCTCATGCCTTTTTAATGATTTTTTTTATGGT…
	LC205697	---------------------------------------------------------------------------------------------------------ATGTCTTACACTCTAGCTAACAAATATACTATGGATTCTTTTTTTTCATTTTCGGTTCCTAAATTAGCTTTAAGTAGCTTTTGCTCCAGGTGGCTATTTTCCACAAATCATAAAGATATTGGTACTTTATATCTAA-TTTTTGGTGGGTTCTCTGGAGTTTTAGGTACTGC-TATGT-CTGTTCTTA-TTAGACTACAATTAGCTAGTCCAGGAAATCAGTTTTTAGGGGGTAATCATCAGTTATATAATGTTATCGTTACTGCTCATGCTTTCCTAATGATTTTTTTCATGGT…
	LC424510	--------------------------------------------------------------------------------------------------------------------------------------------------------------------------------------------------------------------------------------TCTATATCTAA-TTTTTGGTGGTTTCTCAGGAGTCTTAGGTACCGC-TATGT-CTGTTCTCA-TTAGATTACAATTAGCTAGCCCAGGAAATCAGTTTTTAGGTGGTAATCATCAGTTATACAACGTTATTGTGACTGCTCACGCTTTTCTAATGATTTTTTTTATGGT…
	MT766290	-----------------------------------------------------------------------------------------------------------------------------------------------------------------------------------------------------------------------------------TACATTATACCTAA-TCTTTGGTGGTTTTTCTGGAGTATTAGGGACAGC-GATGT-CTGTCCTTA-TTAGGTTACAATTAGCCAGCCCAGGAAACCAGTTTTTAGGTGGTAACCATCAGTTATACAATGTTATCGTTACTGCTCACGCCTTTCTAATGATTTTTTTTATGGT…
	MT766296	----------------------------------------------------------------------------------------------------------------------------------------------------------------------------------------------------------------------------------------TATATCTAA-TCTTTGGTGGTTTTTCTGGGGTATTAGGTACAGC-AATGT-CGGTTCTTA-TTAGGTTACAATTAGCTAGCCCGGGTAACCAGTTTTTAGGTGGTAATCATCAGTTATATAATGTTATTGTAACTGCCCACGCTTTTCTTATGATTTTTTTTATGGT…
	MN335497	--------------------------------------------------------------------------------------------------------------------------------------------------------------------------------------------------------------------------------------ATTATATCTAA-TCTTTGGTGGTTTTTCCGGAGTGTTAGGTACAGC-AATGT-CTGTTCTTA-TTAGGTTACAATTAGCTAGCCCTGGCAACCAGTTTTTAGGTGGCAATCATCAGTTATACAATGTTATTGTAACTGCCCATGCTTTTCTTATGATTTTTTTTATGGT…
	JX572024	--------------------------------------------------------------------------------------------------------------------------------------------------------------------------------------------------------------------------------------ATTATATCTAA-TCTTTGGTGGTTTTTCCGGAGTATTAGGTACAGC-AATGT-CTGTTCTTA-TTAGGTTACAATTAGCTAGCCCTGGTAATCAGTTTTTAGGTGGCAATCATCAGTTATACAATGTTATTGTAACTGCCCATGCTTTTCTTATGATTTTTTTTATGGT…
	LM995433	--------------------------------------------------------------------------------------------------------------------------------------------------------------------------------------------------------------------------------------CTTATATTTGA-TTTTTGGTGGTTTCTCTGGGGTTTTAGGAACAGC-AATGT-CCGTTCTTA-TTAGGTTGCAACTAGCAAGCCCTGGTAATCAATTTTTGGGTGGTAATCATCAATTATATAATGTGATTGTTACTGCTCATGCTTTTTTGATGATTTTTTTTATGGT…
	LN828734	----------------------------------------------------------------------------------------------------------------------------------------------------------------------------------------------------------------------------ATATNGGTA-CATATATCTTA-TATTTGGTGGTTTTTCGGGAGTTTGAGGTACAGC-AATGT-CAGTTAATA-TTAGGTTGCAATTAGCAAGCCCAGGGAATCAATTTTTGGGAGATAATCATCAGTTATACAATGTTATTGTAACGGCACACCCTTTTTTAATGATTTTYTTTATGGT…
	LN828733	----------------------------------------------------------------------------------------------------------------------------------------------------------------------------------------------------------------------------TATNGGGTACATTATATCTAA-TATTTGGTGGTTTTTCTGGAGTTTTAGGTACAGC-TATGT-CTGTTCTTA-TTAGATTGCAATTAGCTAGTCCAGGTAATCAATTTTTAGGAGGTAATCATCAKTTATATAATGTTATAGTTACGGCTCATGCTTTTTTGATGATTTTTTTTATGGT…
	MT766291	-----------------------------------------------------------------------------------------------------------------------------------------------------------------------------------------------------------------------------------TACACTATATCTAA-TCTTTGGTGGTTTTTCCGGAGTTTTAGGTACAGC-TATGT-CTGTCCTTA-TCAGGTTACAACTAGCAAGTCCAGGAAATCAATTTTTAGGTGGCAATCATCAGTTATATAATGTTATTGTTACGGCTCATGCTTTTTTAATGATTTTTTTTATGGT…
	MH500016	--------------------------------------------------------------------------------------------------------------------------------------------------------------------------------------------------------------------------------TGGTACATTATATCTAA-TCTTTGGTGGTTTTTCTGGAGTTTTAGGTACAGC-TATGT-CTGTTCTTA-TTAGGTTACAACTAGCAAGTCCAGGGAATCAATTTTTAGGTGGTAATCATCAGTTATACAATGTTATTGTTACGGCTCATGCTTTTTTGATGATTTTTTTTATGGT…
	LM995395	--------------------------------------------------------------------------------------------------------------------------------------------------------------------------------------------------------------------------------------ATTATATCTAA-TCTTTGGTGCTTTTTCTGGAGTTTTAGGTACAGC-GATGT-CTGTTCTTA-TTCGACTACAATTAGCGAGTCCAGGAAATCAATTTTTAGGTGGCAACCATCAGTTATATAATGTTATTGTTACTGCTCATGCATTTCTAATGATCTTTTTTATGGT…
	LM994988	--------------------------------------------------------------------------------------------------------------------------------------------------------------------------------------------------------------------------------------ATTATATCTAA-TCTTTGGTGGTTTCTCTGGAGTTTTAGGTACAGC-TATGT-CTGTTCTTA-TTAGATTGCAATTAGCTAGCCCAGGAAATCAATTTTTAGGTGGCAATCATCAGTTATATAATGTTATTGTTACAGCTCATGCTTTCTTAATGATTTTTTTCATGGT…
	LC382488	--------------------------------------------------------------------------------------------------------------------------------------------------------------------------------------------------------------------------------------TTTATACCTAA-TCTTTGGTGGTTTCTCTGGAGTTTTAGGTACAGC-GATGT-CTGTTCTTA-TTAGATTGCAATTAGCTAGCCCGGGTAATCAATTTTTAGGCGGCAACCATCAGTTATATAATGTTATTGTAACCGCCCATGCCTTTTTAATGATTTTCTTTATGGT…
	AB775232	---------------------------------------------------------------------------------------------------------ATGTCCTACAGTATAGATAATAAATATAATACAGATCTTCTTTCTTCTTTTTCGGTTTCTGGATCAGCTTTAAGTAGCTTCTGTTCTAGGTGGTTATTTTCTACAAACCATAAAGATATCGGTACATTATATCTAA-TTTTTGGTGGTTTTTCTGGAGTTTTAGGTACAGC-AATGT-CGGTTTTAA-TTAGGTTACAATTAGCTAGTCCAGGAAATCAATTTTTAGGAGGAAATCATCAGCTATATAATGTAATAGTTACAGCTCACGCCTTTTTAATGATTTTTTTTATGGT…
	LC107842	--------------------------------------------------------------------------------------------------------------------------------------------------------------------------------------------------------------------------------------ATTATACCTAA-TCTTTGGTGGCTTTTCTGGGGTTTTAGGTACAGC-AATGT-CTGTTCTTA-TTAGGTTACAATTGGCTAGCCCAGGAAATCAATTCTTAGGTGGTAATCACCAGTTATATAATGTCATTGTAACTGCTCATGCTTTTTTAATGATTTTTTTTATGGT…
	MH309329	--------------------------------------------------------------------------------------------------------------------------------------------------------------------------------------------------------------------------------------ATTGTATTTAA-TCTTTGGAGGCTTCTCTGGAGTTTTAGGTACAGC-AATGT-CCGTTCTTA-TTAGATTGCAATTAGCTAGTCCAGGAAATCAATTTTTAGGAGGTAACCACCAGTTATATAATGTTATTGTTACAGCTCACGCTTTCCTGATGATTTTTTTTATGGT…
	MH593078	-----------------------------------------------------------------------------------------------------------------------------------------------------------------------------------------------------------------------------------TACATTGTATTTAA-TCTTCGGAGGTTTCTCTGGAGTTTTAGGTACAGC-GATGT-CGGTTCTTA-TTAGATTGCAACTAGCTAGTCCAGGAAATCAATTTTTAGGCGGTAATCATCAGCTATACAATGTTATTGTCACAGCTCATGCCTTTTTAATGATTTTTTTTATGGT…
	LC107829	--------------------------------------------------------------------------------------------------------------------------------------------------------------------------------------------------------------------------------------TTTATACTTAA-TCTTTGGTGGTTTTTCTGGGGTTTTAGGTACAGC-AATGT-CTGTTCTTA-TTAGATTACAATTAGCTAGTCCAGGTAACCAATTTTTAGGTGGCAATCATCAGTTATATAACGTGATTGTAACGGCTCATGCCTTTCTGATGATTTTTTTTATGGT…
	LC382483	--------------------------------------------------------------------------------------------------------------------------------------------------------------------------------------------------------------------------------------TTTATATCTAA-TCTTTGGGGGTTTTTCAGGAGTTCTAGGTACAGC-AATGT-CTGTTCTTA-TTAGACTGCAATTAGCTAGTCCAGGAAATCTTTTTTTAGGTGGAAATCATCAGTTATACAACGTTATTGTGACTGCTCATGCCTTTTTAATGATTTTTTTTATGGT…
	MT806364	--------------------------------------------------------------------------------------------------------------------------------------------------------------------------------------------------------------------------------------TTTGTATTTAA-TCTTTGGTGGTTTCTCTGGAGTTTTAGGTACAGC-GATGT-CTGTTCTTA-TTAGACTGCAATTAGCTAGTCCAGGCAATCAGTTTTTAGGAGGTAATCATCAGTTATATAATGTCATTGTAACCGCGCATGCTTTCTTAATGATTTTTTTCATGGT…
	LC107837	--------------------------------------------------------------------------------------------------------------------------------------------------------------------------------------------------------------------------------------CTTATATCTAA-TCTTTGGTGGTTTCTCTGGAGTTTTAGGGACAGC-AATGT-CTGTTCTTA-TTAGATTGCAATTAGCTAGCCCAGGAAATCAGTTTTTAGGGGGTAATCACCAATTATATAATGTTATCGTTACAGCTCATGCTTTTTTAATGATTTTCTTCATGGT…
	LC107838	--------------------------------------------------------------------------------------------------------------------------------------------------------------------------------------------------------------------------------------ATTATATCTAA-TCTTTGGTGGTTTTTCTGGGGTTTTGGGTACAGC-GATGT-CTGTTCTTA-TTAGATTACAACTAGCTAGCCCAGGAAATCAGTTTTTAGGGGGCAATCATCAGTTATATAATGTTATCGTAACAGCTCATGCTTTCTTAATGATTTTTTTTATGGT…
	HM890970	--------------------------------------------------------------------------------------------------------------------------------------------------------------------------------------------------------------------------------------TTTGTATCTAA-TCTTTGGTGGTTTCTCTGGGGTCTTAGGTACAGC-AATGT-CTGTTCTTA-TTAGATTGCAACTAGCTAGCCCAGGAAACCAATTTCTAGGGGGTAACCATCAGTTATACAACGTTATCGTTACAGCTCATGCCTTTCTAATGATTTTTTTCATGGT…
	LC107836	--------------------------------------------------------------------------------------------------------------------------------------------------------------------------------------------------------------------------------------TTTATATTTAA-TATTTGGTGGTTTTTCTGGAGTCTTAGGTACAGC-AATGT-CTGTACTTA-TAAGGTTACAATTAGCTAGTCCAGGTAATCAGTTTTTAGGTGGTAATCATCAGTTATACAATGTTATTGTTACTGCTCACGCCTTTTTAATGATTTTTTTTATGGT…
	JF796539	----------------------------------------------------------------------------------------------------------------------------------------------------------------------------------------------------------------------------------------TATACCTGA-TCTTTGGTGGTTTCTCTGGAGTCTTGGGTACTGC-GATGT-CTGTTCTTA-TTAGATTGCAATTAGCTAGTCCAGGTAACCAGTTTTTAGGGGGCAACCACCAGTTATATAACGTTATTGTTACCGCCCATGCTTTTTTAATGATCTTTTTTATGGT…
	LC600332	---------------------------------------------------------------------------------------------------------ATGTCTTACAGCATAGATAATAAATATAATACAGATTTAGATTTTTCCCCTTTGGTCTTCTCATCAGCTCTCAATGGTTTTTGTTCTAGGTGGTTGTTCTCCACCAACCACAAAGATATTGGTACCTTATATCTGA-TATTTGGTGGTTTTTCTGGAGTTTTGGGTACAGC-GATGT-CTGTTCTTA-TTAGATTGCAATTAGCTAGTCCAGGTAATCAGTTTTTAGGGGGCAACCACCAGTTATACAATGTTATTGTTACTGCCCATGCTTTTTTAATGATCTTCTTTATGGT…
	LC600337	---------------------------------------------------------------------------------------------------------ATGTCTTACAGCATAGATAATAAATATAATAGAGATCTTCTTTCTTCTTTTTCGGTTTTAAAATCAGCTTTAAGTGGATTTTGTTCTAGGTGGTTGTTTTCCACCAACCACAAAGATATTGGTACTTTATATCTGA-TCTTTGGTGGTTTTTCTGGAGTTTTGGGTACAGC-GATGT-CTGTTCTTA-TTAGATTGCAATTAGCTAGTCCAGGTAACCAGTTTTTAGGAGGCAACCACCAGTTATACAATGTTATTGTTACTGCTCATGCTTTTTTAATGATCTTTTTTATGGT…
	LC600320	---------------------------------------------------------------------------------------------------------ATGTCTTACAGCATAGATAATAAATATAATACAGATCTTCTTTCTTCTTTTTCGGTCTTAAAATCAGCTTTAAGTGGGTTTTGTTCTAGGTGGTTGTTTTCCACCAACCACAAAGATATCGGTACTTTATATCTGA-TCTTTGGTGGTTTTTCTGGAGTTTTGGGTACAGC-GATGT-CTGTTCTTA-TTAGATTGCAATTAGCTAGTCCAGGGAACCAGTTTTTAGGGGGCAACCACCAGTTATACAATGTTATTGTTACTGCCCATGCTTTTTTAATGATCTTCTTTATGGT…
	HQ919595	--------------------------------------------------------------------------------------------------------------------------------------------------------------------------------------------------------------------------------------ATTATATCTGA-TTTTTGGTGGTTTTTCCGGAGTTTTAGGTACAGC-AATGT-CTGTTCTTA-TTAGATTGCAACTAGCTAGTCCAGGTAATGAGTTTTTAGGAGGAAATCATCAGTTGTATAATGTTATTGTTACCGCTCATGCTTTTTTAATGATTTTTTTTATGGT…
	MN184292	-----------------------------------------------------------------------------------------------------------------------------------------------------------------------------------------------------------------------------------TACTTTATACCTAA-TATTTGGTGGTTTCTCTGGAGTTTTAGGTACAGC-AATGT-CTGTTCTTA-TTAGATTGCAATTAGCTAGTCCAGGAAATCAGTTTTTAGGTGGTAATCATCAATTATACAACGTTATTGTAACTGCCCACGCTTTTTTAATGATTTTTTTTATGGT…
	FJ409216	--------------------------------------------------------------------------------------------------------------------------------------------------------------------------------------------------------------------------------------TTTATATCTAA-TATTTGGTGGTTTCTCTGGTGTTTTAGGTACAGC-GATGT-CTGTCCTTA-TTAGATTGCAATTAGCTAGTCCAGGAAATCAGTTCCTAGGAGGCAACCATCAGTTATATAATGTTATTGTAACTGCTCATGCCTTTTTAATGATCTTTTTTATGGT…
	HM916364	-----------------------------------------------------------------------------------------------------------------------------------------------------------------------------------------------------------------------------------TACTTTATATCTAA-TTTTTGGTGGTTTCTCAGGGGTTTTAGGTACAGT-TATGT-CTGTTTTTA-TTAGATTGCAGTTAGCTAGCCCTGGTAATCAGCTTTTAGGGGGGAATCATCAGTTATATAATGTTATTGTAACCGCGCACGCCTTTTTAATGATTTTTTTTATGGT…
	MN184355	-----------------------------------------------------------------------------------------------------------------------------------------------------------------------------------------------------------------------------------TACCTTATATTTAA-TCTTTGGTGGGTTTTCTGGAGTTTTAGGTACAGC-GATGT-CTGTTCTTA-TTAGATTACAGTTGGCTAGTCCAGGAAATCAATTTTTAGGGGGCAACCATCAGCTATATAATGTTATTGTAACTGCYCATGCTTTYTTAATGATTTTTTTTATGGT…
	LC107828	--------------------------------------------------------------------------------------------------------------------------------------------------------------------------------------------------------------------------------------TTTATATCTAA-TCTTTGGTGGATTTTCTGGAGTTTTAGGTACAGC-GATGT-CTGTTCTAA-TTCGATTGCAATTGGCTAGCCCGGGGAATCAGTTTTTAGGGGGTAATCACCAGTTATATAATGTTATTGTAACTGCTCATGCTTTTTTAATGATTTTTTTTATGGT…
	LC600323	---------------------------------------------------------------------------------------------------------ATGTCCTACAGTATAGATAATAAATATAATACAGATCTTCTTTCTTCTTTTTCGGTTTCTAAATCAGCTCTGAGTAGTTTCTGTTCTAGGTGGTTATTTTCCACAAATCACAAAGATATTGGTACTTTATATCTGA-TCTTTGGTGGTTTCTCTGGAGTTTTGGGTACAGC-GATGT-CTGTTCTTA-TTAGATTACAACTAGCTAGTCCAGGAAATCAGTTTTTAGGCGGTAACCATCAGTTATACAATGTTATTGTAACTGCCCATGCTTTCTTAATGATCTTCTTTATGGT…
	LC600322	---------------------------------------------------------------------------------------------------------ATGTCCTACATTATAGATAATAAATATAATACAGATCTTCTTTCTTCTTTTTCGGTTTCTAAATCAGCTTTAAGTAGCTTCTGTTCTAGGTGGCTATTTTCCACCAACCACAAAGATATTGGTACTTTATATCTGA-TCTTTGGTGGCTTTTCTGGAGTGTTGGGTACCGC-GATGT-CTGTTCTTA-TTAGATTACAATTAGCTAGTCCAGGAAATCAGTTTTTAGGCGGCAATCATCAGTTATACAATGTTATTGTAACTGCTCATGCCTTCTTAATGATATTTTTTATGGT…
	LC361103	--------------------------------------------------------------------------------------------------------------------------------------------------------------------------------------------------------------------------------------CTTATACCTAA-TCTTTGGTGGGTTTTCTGGAGTTTTAGGTACAGC-GATGT-CTGTTCTTA-TTAGATTACAACTAGCTAGTCCAGGAAATCAGTTTTTAGGTGGTAACTATCAGTTATATAATGTTATCGTGACTGCCCATGCTTTTTTAATGATTTTTTTTATGGT…
	LC719589	--------------------------------------------------------------------------------------------------------------------------------------------------------------------------------------------------------------------------------------CTTATATCTAA-TCTTTGGTGGATTTTCTGGGGTTTTAGGTACAGC-AATGT-CTGTCCTTA-TTAGATTACAATTAGCTAGTCCAGGAAATCAGTTTTTAGGTGGTAATCATCAGTTATACAATGTTATTGTTACTGCTCACGCTTTTTTAATGATTTTTTTTATGGT…
	LC201528	---------------------------------------------------------------------------------------------------------ATGTCCTACAGTATAAATAATAACTATAATACAGATCTCCTTTCTTCTTTTTCGGTTTCTAAATCAGCTGTAAGTAACTTCTGTTCTAGGTGGTTATTTTCCACTAACCATAAAGATATTGGTAGCTTATATCTAA-TCTTTGGTGGATTCTCCGGGGTTTTAGGTACAGC-AATGT-CTGTCCTTA-TTAGATTGCAATTAGCTAGTCCAGGAAATCAGTTTTTAGGTGGTAATCATCAGTTATATAATGTTATTGTAACTGCTCACGCCTTTTTAATGATTTTTTTTATGGT…
	MN335437	--------------------------------------------------------------------------------------------------------------------------------------------------------------------------------------------------------------------------------------CTTATATCTAA-TCTTTGGTGGATTCTCTGGGGTTTTAGGTACAGC-AATGT-CTGTCCTTA-TTAGATTGCAATTAGCTAGTCCAGGAAATCAGTTTTTAGGCGGTAATTATCAGTTATATAATGTTATTGTAACTGCCCACGCTTTTTTAATGATTTTTTTTATGGT…
	HM891496	--------------------------------------------------------------------------------------------------------------------------------------------------------------------------------------------------------------------------------------CTTGTATCTAA-TCTTTGGTGGATTCTCCGGGGTTTTAGGTACAGC-AATGT-CTGTCCTTA-TTAGATTGCAATTAGCTAGCCCAGGAAATCAGTTTTTAGGCGGTAATCATCAGTTATATAATGTTATTGTAACTGCCCACGCCTTTTTAATGATTTTTTTTATGGT…
	LC201531	--------------------------------------------------------------------------------------------------------------------------------------------------------------------------------------------------------------------------------------CTTGTATCTAA-TCTTTGGTGGATTCTCCGGGGTTTTAGGTACAGC-GATGT-CTGTCCTTA-TTAGATTGCAATTAGCTAGCCCAGGAAATCAGTTTTTAGGCGGGAATCATCAGTTATATAATGTTATTGTAACTGCCCACGCCTTTTTAATGATTTTTTTTATGGT…
	LC382484	---------------------------------------------------------------------------------------------------------ATGTCTTATAGTATTTATAAAGTTTCTAACGCAGTTCCATTTTCTTCTTTTTCGGTTTTTAAATCGACCTTAAGTAGCTTTAGTTCGAGGTGGCTTTTTTCTACTAACCATAAAGATATTGGCACCTTATATTTAA-TCTTTGGAGGTTTCTCTGGTGTTTTAGGTACAGC-TATGT-CTGTTCTTA-TTAGATTACAATTAGCTAGTCCAGGAAATCAATTTTTAGGTGGTAATCATCAGTTATACAATGTTATTGTTACTGCTCATGCTTTCCTAATGATTTTTTTTATGGT…
	LC107840	---------------------------------------------------------------------------------------------------------ATGTCTTACAGTATATATAAACCTTATAATATAGATTTTTTTTCTTCTTTTTCGGTTTCTAAATTAGCTTTAAGTAGCTTCTGTTCTAGGTGGTTATTTTCCACTAATCATAAAGATATTGGTACATTATATCTTA-TCTTTGGTGGTTTTTCTGGAGTTTTGGGTACGGC-AATGT-CTGTTCTTA-TTAGATTGCAATTAGCTAGTCCAGGAAATCAATTTTTAGGGGGTAATCATCAGTTATATAACGTGATTGTTACTGCTCACGCTTTCTTAATGATTTTTTTTATGGT…
	HM891515	--------------------------------------------------------------------------------------------------------------------------------------------------------------------------------------------------------------------------------------ATTATATTTAA-TCTTTGGTGGCTTTTCGGGAGTTTTAGGTACGGC-AATGT-CTGTTCTTA-TTAGACTACAATTAGCTAGCCCAGGAAATCAGTTTTTAGGGGGTAATTATCAGTTATATAACGTTATTGTAACTGCCCATGCTTTTTTAATGATTTTTTTTATGGT…
	HM891469	--------------------------------------------------------------------------------------------------------------------------------------------------------------------------------------------------------------------------------------ATTATATTTAA-TCTTTGGTGGTTTCTCTGGAGTTTTAGGTACCGC-AATGT-CTGTTCTTA-TTAGACTACAATTAGCTAGTCCAGGAAATCAGTTTTTAGGGGGCAATTATCAGTTATATAATGTTATTGTTACTGCCCACGCTTTTTTAATGATTTTTTTTATGGT…
	HM891479	--------------------------------------------------------------------------------------------------------------------------------------------------------------------------------------------------------------------------------------TTTGTATCTAA-TCTTTGGTGGTTTTTCTGGAGTTTTAGGTACAGC-AATGT-CTGTTCTTA-TTAGATTGCAATTGGCTAGTCCAGGAAATCAGTTTTTAGGGGGTAATCATCAGTTATATAATGTTATCGTTACCGCGCATGCTTTTTTAATGATTTTTTTTATGGT…
	LC603792	---------------------------------------------------------------------------------------------------------ATGTCCTACAGTATAGATAATAAATATAATAAAGATCTTCTTTCTTCTTTTTCGGTTTATAAATCAGCTTTAAGTAGTTTTTGTTCTAGGTGGTTATTTTCTACCAATCATAAAGATATTGGTACTCTATATCTAA-TCTTTGGTGGTTTCTCCGGAGTTCTAGGTACAGC-CATGT-CTGTTCTTA-TTAGATTACAATTAGCTAGTCCAGGAAATCAGTTTTTAGGGGGTAATCATCAATTATACAATGTTATTGTTACTGCTCACGCATTTTTGATGATTTTTTTTATGGT…
	LC618937	---------------------------------------------------------------------------------------------------------ATGTCCTACAGTATAGATAATAAATATAATACAGATCTTCTTTCTTCTTTTTCGGTTTTTAAATCAGCTTTAAGTGGCTTCTGTTCAAGGTGGTTGTTTTCTACTAATCACAAAGACATTGGTACCTTATATCTGA-TTTTTGGTGGTTTTTCTGGGGTTTTAGGTACAGC-TATGT-CGGTGCTTA-TTAGATTGCAATTAGCTAGTCCAGGTAATCAATTTTTAGGGGGCAATCATCAATTATATAATGTTATTGTTACTGCTCATGCTTTTTTAATGATTTTTTTTATGGT…
	LC205696	---------------------------------------------------------------------------------------------------------ATGTCCTACAGTATAGAGAATAAATATAATACAGATCTTCTTTCTTCTTTTTCGGTTTCTAAATCAGCTTTAAGTAGCTTCTGTTCAAGGTGGTTGTTTTCCACTAACCATAAAGATATTGGTACTTTATATCTTA-TTTTTGGTGGTTTTTCTGGGGTTTTAGGTACAGC-TATGT-CTGTGCTTA-TTAGATTACAATTAGCTAGTCCAGGTAATCAGTTTTTAGGGGGTAATCATCAATTATATAATGTTATTGTAACAGCTCATGCTTTTTTAATGATTTTTTTTATGGT…
	HM890960	--------------------------------------------------------------------------------------------------------------------------------------------------------------------------------------------------------------------------------------TTTATATCTAA-TTTTTGGTGGTTTCTCTGGGGTTTTAGGTACAGC-AATGT-CTGTTCTTA-TTAGATTACAATTAGCTAGTCCAGGAAATCAATTTTTAGGCGGTAATCACCAGTTATATAATGTTATTGTTACAGCCCATGCTTTCTTAATGATTTTTTTTATGGT…
	MT520140	--------------------------------------------------------------------------------------------------------------------------------------------------------------------------------------------------------------------------------------TTTGTATTTAA-TCTTTGGTGGTTTCTCTGGGGTTTTAGGTACAGC-TATGT-CTGTTCTTA-TTAGATTGCAATTAGCTAGTCCAGGAAATCAATTTTTAGGAGGCAATCATCAGTTATACAATGTTATTGTAACAGCTCATGCCTTTTTAATGATCTTCTTTATGGT…
	MN052860	----------------------------------------------------------------------------------------------------------------------------------------------------------------------------------------------------------------------------ATATTGGTACTTTGTATTTAA-TCTTTGGTGGTTTCTCTGGGGTTTTAGGTACAGC-TATGT-CTGTTCTTA-TTAGATTGCAATTAGCTAGCCCAGGGAATCAGTTTTTAGGAGGTAATCATCAGTTATACAATGTTATTGTAACAGCTCATGCTTTTTTAATGATTTTTTTTATGGT…
	MH482491	-----------------------------------------------------------------------------------------------------------------------------------------------------------------------------------------------------------------------------------TACTTTGTATTTAA-TCTTTGGTGGTTTCTCTGGGGTTTTGGGTACAGC-TATGT-CTGTTCTTA-TTAGATTGCAATTAGCTAGTCCAGGGAATCAGTTTTTAGGAGGTAATCATCAGTTATACAATGTTATTGTAACAGCTCATGCTTTTTTAATGATTTTTTTTATGGT…
	LC107839	--------------------------------------------------------------------------------------------------------------------------------------------------------------------------------------------------------------------------------------ATTATATTTAA-TCTTTGGTGGTTTTTCTGGAGTTTTAGGTACAGC-AATGT-CTGTTCTTA-TTAGATTACAACTAGCTAGTCCAGGAAATCAGTTTTTAGGTGGCAATCACCAGTTATACAACGTTATTGTAACTGCCCATGCTTTCTTAATGATCTTTTTTATGGT…
	LC382486	---------------------------------------------------------------------------------------------------------------------------------------------------------------------------------------------------------------------------------------------------------------------------------------------------------------------------------------------------------------------------------------------------------------…
	LC107845	--------------------------------------------------------------------------------------------------------------------------------------------------------------------------------------------------------------------------------------TTTATATCTAA-TCTTTGGTGGTTTTTCTGGAGTTTTAGGTACAGC-AATGT-CTGTTCTTA-TTAGATTGCAATTAGCTAGTCCAGGTAATCAGTTTTTAGGGGGTAATCACCAGTTATATAACGTTATTGTAACCGCTCATGCGTTTTTAATGATTTTTTTTATGGT…
	LC618940	---------------------------------------------------------------------------------------------------------ATGTCCTACAGTATAGATAATAAATATAATACAGATGTTCTTTTTTCTTTTTCGGTTTTTAAAGTAGCTTTTAGTAGCTTCTGCTCCAGGTGGTTATTTTCTACCAACCACAAAGATATTGGTACTTTATATCTAA-TCTTTGGTGGTTTCTCTGGAGTTTTAGGTACAGC-GATGT-CTGTTCTTA-TTAGATTGCAATTAGCTAGTCCAGGTAATCAGTTTTTAGGGGGTAATCACCAGTTATACAATGTTATTGTTACGGCCCATGCTTTCTTAATGATTTTTTTTATGGT…
	LC618935	---------------------------------------------------------------------------------------------------------ATGTCCTACAGTATAGATAATAAATATAATACAGATTTTCTTTATTCTTTTTCGGTTTATAAAGCAGCTTTTAGTAGTTTCTGCTCCAGGTGGTTATTTTCCACCAACCACAAAGATATTGGTACTTTATATCTAA-TCTTTGGTGGTTTCTCTGGAGTTTTAGGTACAGC-GATGT-CTGTTCTTA-TCAGATTGCAATTAGCTAGTCCAGGTAATCAGTTTTTAGGGGGCAATCACCAATTATACAATGTTATCGTTACGGCTCACGCTTTCTTAATGATTTTTTTTATGGT…
	LC618939	---------------------------------------------------------------------------------------------------------ATGTCCTACAGTATAGATAATAAATATAATACAGATTTTCTTTATTCTTTTTCGTATTATAAAGCAGCTTTTAGTAGCTTCTGCTCAAGGTGGTTATTTTCCACCAACCATAAAGATATTGGTACTTTATATCTAA-TCTTTGGTGGTTTCTCTGGAGTTTTAGGCACAGC-GATGT-CTGTTCTTA-TCAGATTGCAATTAGCTAGTCCAGGTAATGAGTTTTTAGGGGGCAATCACCAATTATACAATGTTATTGTTACGGCCCATGCTTTCTTAATGATTTTTTTTATGGT…
	LC618938	---------------------------------------------------------------------------------------------------------ATGTCCTACAGTATAGATAATAAATATAATACAGATTTTCTTTATTCTTTTTCGTATTATAAAGCAGCTTTTAGTAGCTTCTGCTCAAGGTGGTTATTTTCCACCAACCATAAAGATATTGGTACTTTATATCTAA-TCTTTGGTGGTTTCTCTGGAGTTTTAGGTACAGC-GATGT-CTGTTCTTA-TTAGATTGCAATTAGCTAGTCCAGGTAATGAGTTTTTAGGGGGCAATCACCAATTATACAATGTTATTGTTACGGCCCATGCTTTCTTAATGATTTTTTTTATGGT…
	LC107832	--------------------------------------------------------------------------------------------------------------------------------------------------------------------------------------------------------------------------------------TTTATATCTAA-TATTTGGTGGTTTTTCTGGCGTCTTAGGTACAGC-AATGT-CTGTTCTTA-TTAGATTGCAATTAGCTAGTCCAGGAAACCAGTTTTTAGGTGGTAATCATCAGTTATATAATGTTATTGTAACAGCTCATGCTTTTTTAATGATTTTTTTTATGGT…
	LC205693	---------------------------------------------------------------------------------------------------------ATGTCCTACAATATATATAAAATATATAATGCAGATTTTCTTTCTTCTTTTTCGGTTTCTAAATCAGATTTAAGTAACTTTTGCTCTAGGTGGCTATTTTCTACAAATCATAAAGATATTGGTACTTTATATCTAA-TCTTTGGTGGTTTTTCTGGTGTTTTAGGTACAGC-GATGT-CTGTTCTTA-TTAGATTGCAATTAGCTAGTCCAGGGAATCAGTTTTTAGGGGGTAATCATCAGTTATATAACGTTATTGTTACTGCTCATGCTTTTTTAATGATTTTTTTTATGGT…
	LC107827	--------------------------------------------------------------------------------------------------------------------------------------------------------------------------------------------------------------------------------------TTTATATCTAA-TATTTGGTGGTTTCTCTGGAGTTTTAGGTACAGC-GATGT-CTGTTCTTA-TTAGATTGCAATTAGCTAGTCCTGGTAATCAATTTTTAGGTGGTAATCATCAGTTATACAATGTTATTGTAACTGCTCACGCTTTTCTAATGATTTTTTTTATGGT…
	LC107833	---------------------------------------------------------------------------------------------------------ATGTCCTACAGTATAGGTAATAAATATAATATAGATCTTCTTTCTTCTTTTTCGGTTTCTAAATCAGCTTTAAGTAGCTTCTGCTCGAGGTGGCTATTTTCGACCAATCACAAAGATATTGGTACTTTATATCTAA-TCTTTGGTGGTTTTTCTGGAGTTTTAGGTACAGC-TATGT-CCGTTCTTA-TTAGATTGCAATTAGCTAGCCCAGGAAATCAATTTTTAGGAGGTAATCACCAGTTATATAATGTTATTGTTACTGCTCATGCTTTCTTAATGATTTTTTTTATGGT…
	LC107830	--------------------------------------------------------------------------------------------------------------------------------------------------------------------------------------------------------------------------------------TTTATATCTAA-TCTTTGGTGGTTTCTCTGGAGTTTTAGGTACAGC-AATGT-CTGTCCTTA-TTAGACTGCAATTAGCTAGTCCAGGAAATCAGTTTTTAGGTGGTAACCATCAGTTATATAATGTTATTGTTACTGCTCATGCTTTTTTAATGATTTTTTTTATGGT…
	LC107831	--------------------------------------------------------------------------------------------------------------------------------------------------------------------------------------------------------------------------------------TTTATATCTAA-TCTTTGGTGGTTTCTCTGGAGTTTTAGGTACAGC-AATGT-CTGTTCTTA-TTAGATTACAATTAGCTAGTCCAGGTAATCAGTTTTTAGGTGGTAATCATCAGTTATATAATGTTATTGTAACTGCACATGCTTTCTTAATGATTTTTTTTATGGT…
	MH308800	-----------------------------------------------------------------------------------------------------------------------------------------------------------------------------------------------------------------------------------TACTTTGTATTTAA-TCTTCGGTGGTTTCTCTGGAGTTTTAGGTACAGC-AATGT-CGGTTCTTA-TTAGGTTGCAATTAGCTAGTCCAGGTAATCAGTTTTTAGGAGGTAATCATCAATTATATAATGTTATTGTAACTGCCCATGCTTTTTTAATGATATTTTTTATGGT…
	LC603791	---------------------------------------------------------------------------------------------------------ATGTCCTACAGCATAGATAATAAATATAATACAGATTTTCTTTCTTCTTTTTCGGTTTCTAAATCAGCTTTAAGTAGTTTTTGTTCTAGGTGGCTATTTTCCACCAACCACAAAGATATTGGTACTTTATACCTAA-TTTTTGGTGGTTTTTCTGGAGTTTTGGGTACAGC-TATGT-CTGTTCTTA-TTAGATTGCAATTAGCTAGTCCAGGGAATCAGTTTTTAGGGGGTAATCATCAGTTATACAATGTTATTGTTACTGCTCATGCTTTCTTAATGATTTTTTTTATGGT…
	LC603790	---------------------------------------------------------------------------------------------------------ATGTCCTACAGTATAGATAATAAATATAATACAGATCTTCTTTCTTCTTTTTCGGTCTCTAAATCAGCTTTGAGTAGTTTCTGTTCTAGGTGGTTATTTTCCACCAACCACAAAGATATTGGTACTTTATATCTAA-TCTTTGGTGGTTTCTCTGGAGTTCTAGGTACAGC-TATGT-CTGTTCTTA-TTAGATTGCAATTAGCTAGTCCAGGAAATCAATTTTTAGGGGGGAATCACCAGTTATACAATGTAATTGTTACTGCTCATGCTTTCTTAATGATTTTTTTTATGGT…
	LC107844	---------------------------------------------------------------------------------------------------------ATGTCCTACAGTATAGATAATAAATATAATACAGATCTTCTTTCTTCTTTTTCGGTTTCTAAATCAGCTTTAAGTAGCTTCTGCTCTAGGTGGTTATTTTCCACCAACCACAAAGATATTGGTACTTTATATCTAA-TCTTTGGTGGTTTTTCTGGGGTTCTAGGTACAGC-TATGT-CTGTTCTTA-TTAGATTACAATTAGCTAGTCCAGGAAATCAGTTCTTAGGAGGTAATCACCAGTTATACAATGTTATTGTGACTGCTCATGCTTTCTTAATGATTTTTTTTATGGT…
	LM994980	--------------------------------------------------------------------------------------------------------------------------------------------------------------------------------------------------------------------------------------TTTATATCTAA-TTTTTGGCGGTTTTTCTGGAGTTTTAGGTACAGC-AATGT-CTGTTCTTA-TTAGATTGCAATTAGCTAGTCCAGGTAATCAGTTTTTAGGGGGTAATCATCAGCTATATAACGTTATTGTTACTGCGCATGCTTTTTTAATGATTTTCTTTATGGT…
	MH309600	--------------------------------------------------------------------------------------------------------------------------------------------------------------------------------------------------------------------------------------TTTATATCTAA-TCTTTGGTGGTTTTTCTGGAGTTTTAGGTACAGC-CATGT-CTGTTCTTA-TTAGATTGCAATTAGCTAGTCCAGGAAATCAGTTTTTAGGGGGTAATCATCAGTTATACAACGTTATTGTAACTGCCCATGCTTTTTTAATGATCTTTTTTATGGT…
	AB899177	---------------------------------------------------------------------------------------------------------------------------------------------------------------------------------------------------------------------------------------------------------------------------------------------------------------------------------------------------------------------------------------------------------------…
	MH593064	-----------------------------------------------------------------------------------------------------------------------------------------------------------------------------------------------------------------------------------TACTTTGTATCTAA-TTTTCGGTGGTTTTTCTGGAGTTTTAGGTACAGC-AATGT-CGGTTCTTA-TTAGGTTGCAATTAGCTAGTCCAGGAAATCAGTTTTTAGGAGGTAACCATCAATTATATAATGTTATTGTTACTGCCCATGCCTTCTTAATGATTTTTTTTATGGT…
	LC382487	--------------------------------------------------------------------------------------------------------------------------------------------------------------------------------------------------------------------------------------TCTATACTTAA-TCTTTGGTGGTTTTTCTGGAGTTTTAGGGACAGC-CATGT-CTGTTCTTA-TTAGATTACAATTAGCTAGCCCAGGAAATCAATTTTTAGGGGGGAATCATCAGTTATATAATGTTATTGTAACTGCTCATGCTTTTTTAATGATTTTTTTTATGGT…
	LC382489	--------------------------------------------------------------------------------------------------------------------------------------------------------------------------------------------------------------------------------------TTTATATCTAA-TTTTTGGTGGTTTTTCTGGAGTTTTAGGTACTGC-AATGT-CTGTTCTTA-TTAGATTGCAATTAGCTAGTCCAGGAAATCAGTTTTTAGGTGGTAATCATCAGTTATACAATGTTATTGTAACAGCCCATGCCTTTTTAATGATTTTTTTTATGGT…
	LC201533	--------------------------------------------------------------------------------------------------------------------------------------------------------------------------------------------------------------------------------------TTTATATCTAA-TCTTTGGTGGTTTCTCTGGAGTTTTAGGTACAGC-AATGT-CCGTTCTTA-TTAGATTACAATTAGCTAGTCCAGGAAATCAGTTTTTAGGGGGAAATTATCAGTTATACAATGTTATTGTAACTGCTCATGCTTTTTTAATGATTTTTTTTATGGT…
	MN184410	-----------------------------------------------------------------------------------------------------------------------------------------------------------------------------------------------------------------------------------TACTTTATATCTAA-TCTTTGGTGGTTTCTCTGGAGTTTTAGGTACAGT-AATGT-CTGTTCTTA-TTCGATTACAATTAGCTAGTCCAGGAAATCAATTTTTAGGGGGCAATCATCAGTTATATAACGTTATTGTAACTGCCCATGCTTTTTTAATGATTTTCTTTATGGT…
	LM994991	--------------------------------------------------------------------------------------------------------------------------------------------------------------------------------------------------------------------------------------TTTATATCTAA-TCTTTGGTGGTTTCTCTGGAGTTTTAGGTACAGC-AATGT-CTGTTCTTA-TTAGGTTGCAATTAGCTAGTCCAGGTAATCAGTTTTTAGGAGGCAATCATCAGTTATATAATGTTATTGTAACTGCTCATGCTTTTTTAATGATTTTTTTTATGGT…
	AM850251	-----------------------------------------------------------------------------------------------------------------------------------------------------------------------------------------------------------------------TAAAGATATTGGTACATTATACTTAA-TTTTCGGTGCGTTTAGTGGTGTTATGGGTACAAC-ATTGT-CTGTATTAA-TTCGTATGGAATTAGCTCACCCAGGTAGCCAGATCTTAGCTGGAAATCATCAGTTATACAACGTACTTGTAACTGGGCATGCTTTTATTATGATTTTTTTCATGGT…
	FJ030896	---------------------------------------------------------------------------------------------------------------------------------------------------------------------------------------------------------------ACAAATCATAAAGATATTGGTACGCTGTATTTAA-TTTTTGGTGCTTTTTCTGGTGTTATGGGAACAGT-TCTTT-CGATTTTAA-TTCGTATGGAATTATCTCATCCAGGAAGTCAAATTTTATTGGGAAATTATCAATTATATAACGTTATTGTTACTGGTCATGCTATTATTATGATTTTTTTTATGGT…
	HQ646561	-----------------------------------------------------------------------------------------------------------------------------------------------------------------------------------------------------------------AAATCATAAAGATATTGGTACTCTTTACCTTA-TCTTTGGTGCGTTCTCTGGGGTTATGGGAACTAT-GCTCT-CTGTATTAA-TTCGTATGGAATTAGCTTATCCTGGTAGCCAAATTTTAGCGGGTAATCATCAATTATACAATGTTATTGTAACTGGACATGCTTTTGTTATGATTTTTTTCATGGT…
	AM850252	-------------------------------------------------------------------------------------------------------------------------------------------------------------------------------------------------------------------------------TTGGTACCCTTTATCTTA-TTTTCGGTGCTTTTTCTGGTGTAATCGGTACTAT-GCTTT-CTGTTTTAA-TTCGTATGGAGTTATCATACCCTGGAAGCCAGATATTAGCGGGTAATCATCAATTATACAATGTTATTGTAACTGGGCATGCTTTCGTCATGATTTTTTTTATGGT…
	HQ646565	-----------------------------------------------------------------------------------------------------------------------------------------------------------------------------------------------------------------AAATCATAAAGATATTGGTACTCTTTATCTTA-TTTTCGGCGCTTTTTCTGGTGTAATTGGTACAAT-GCTCT-CTGTTTTAA-TTCGTATGGAGTTATCTTACCCAGGAAGCCAGATATTAGCAGGTAACCATCAGTTATATAATGTTATTGTAACTGGTCATGCATTTGTTATGATTTTTTTTATGGT…
	MZ577046	-----------------------------------------------------------------------------------------------------------------------------------------------------------------------------------------------------------------------------------AACCTTATATTTAA-TTTTTGGAGCGTTTTCAGGAGTATTAGGTACGGG-TATGT-CTGTTCTTA-TTCGTCTTCAATTAGCTAGTCCTGGCAACCAGTTCTTGTCAGGTAATCATCAACTTTATAATGTTATTGTTACAGCTCATGCATTTTTAATGATCTTTTTTATGGT…
	MZ577055	---------------------------------------------------------------------------------------------------------------------------------------------------------------------------------------------------------------------------GATATTGGANCCTTATATTTAA-TTTTTGGAGCGTTTTCAGGGGTATTAGGTACAGG-AATGT-CTGTTCTTA-TTCGTCTTCAATTAGCTAGCCCCGGCAACCAGTTTTTGTCAGGTAATCATCAACTTTATAATGTTATTGTTACGGCTCATGCATTTTTAATGATCTTTTTTATGGT…
	GQ425137	-------------------------------------------------------------------------------------------------------------------------------------------------------------------------------------------------------------------------------------------------------------------------------------------CTGTTCTTA-TTCGTCTTCAGTTAGCCAGCCCAGGTAATCAATTTTTATCCGGTAATCATCAACTATATAATGTTATCGTAACAGCTCATGCATTTTTAATGATTTTTTTTATGGT…
	MW127647	--------------------------------------------------------------------------------------------------------------------------------------------------------------------------------------------------------------------------------------CCTGTATTTGA-TTTTTGGTGGATTTTCTGGGGTGCTAGGTACAGG-TATGT-CGGTTCTTA-TTCGTCTTCAGTTAGCTAGCCCAGGTAACCAATTTTTATCTGGTAATCATCAGCTTTATAATGTTATTGTAACTGCGCATGCATTCTTGATGATTTTTTTTATGGT…
	MW223720	------------------------------------------------------------------------------------------------------------------------------------------------------------------------------------------------------------------------------------ACCCTGTATTTGA-TTTTTGGTGGATTTTCTGGGGTGCTAGGTACAGG-TATGT-CTGTTCTTA-TTCGTCTTCAGTTAGCTAGCCCAGGTAACCAATTCTTATCTGGTAATCATCAGCTTTATAATGTTATTGTAACTGCGCATGCATTCTTGATGATTTTTTTTATGGT…
	MW127607	--------------------------------------------------------------------------------------------------------------------------------------------------------------------------------------------------------------------------------------CTTATATTTAC-TCTTTGGAGGATTCTCGGGCGTTTTGGGGACTGG-TATGT-CGGTATTAA-TTAGATTACAATTAGCAAATCCGGGTAATCAGTTTTTATCAGGTAATCACCAACTATATAATGTTATTGTTACGGCCCACGCGTTTTTAATGATTTTTTTCATGGT…
	KR260296	--------------------------------------------------------------------------------------------------------------------------------------------------------------------------------------------------------------------------------------CTTATATTTAA-TCTTTGGAGGATTCTCGGGAGTCTTGGGGACTGG-TATGT-CTGTGTTAA-TTAGATTACAATTGGCAAATCCAGGTAATCAATTCTTATCAGGTAATCATCAATTGTACAACGTTATTGTTACTGCACATGCATTTTTAATGATTTTTTTTATGGT…
	MW127636	-----------------------------------------------------------------------------------------------------------------------------------------------------------------------------------------------------------------------------------TACCTTATACTTAA-TATTTGGAGGATTCTCGGGTGTTTTGGGTACTGG-AATGT-CAGTTTTGA-TTAGATTACAATTAGCAAGTCCAGGTAATCAGTTTTTATCAGGTAATCACCAATTATATAATGTTATTGTTACTGCACACGCATTCTTAATGATTTTTTTTATGGT…
	OP270174	--------------------------------------------------------------------------------------------------------------------------------------------------------------------------------------------------------------------------------------CTTATACTTAA-TTTTTGGAGGATTCTCGGGGGTTTTAGGGACGGG-CATGT-CTGTATTAA-TTAGATTGCAGTTAGCAAATCCTGGTAACCAATTTTTATCGGGTAATCATCAATTGTACAATGTTATTGTTACTGCACATGCATTTCTAATGATTTTTTTTATGGT…
	KR260292	--------------------------------------------------------------------------------------------------------------------------------------------------------------------------------------------------------------------------------------CTTATATTTAA-TTTTTGGAGGATTCTCAGGAGTTTTAGGAACCGG-TATGT-CTGTATTAA-TAAGATTACAGTTAGCAAATCCCGGTAATCAGTTTTTATCTGGTAATCATCAGCTGTACAATGTCATTGTTACTGCGCATGCATTTTTGATGATCTTTTTTATGGT…
	MW127557	--------------------------------------------------------------------------------------------------------------------------------------------------------------------------------------------------------------------------------------CTTATATTTAA-TCTTTGGAGGATTCTCGGGTGTTCTGGGTACTGG-TATGT-CTGTATTAA-TTCGTTTACAATTAGCGAATCCGGGTAACCAGTTTTTATCAGGTAATCATCAGTTGTATAACGTTATCGTTACTGCACACGCATTTTTAATGATTTTTTTCATGGT…
	MW224321	---------------------------------------------------------------------------------------------------------------------------------------------------------------------------------------------------------------------------------------------------------------------------------------------GTATTGA-TTCGCTTACAATTAGCGACCCTTTGTAATCAATTTTTATCAGGCAATCATCAATTGTATAATGTTATTGTTACCGCGCATGCATTCTTAATGATTTTTTTTATGGT…
[truncated: 66 more rows]
