# Supplementary material for: A novel taxonomic database for eukaryotic mitochondrial cytochrome oxidase subunit I gene (eKOI), with a focus on protists diversity
Source: Database (Oxford). 2025 Sep 24;2025:baaf057. doi: 10.1093/database/baaf057 (PMC12462617; doi:10.1093/database/baaf057)
Supplement: baaf057_Supplemental_File [file baaf057_supplemental_file.zip › 2_alignment_eKOI/onychophora.nex]

#NEXUS
begin data;
	dimensions ntax=238 nchar=1539;
	format datatype=dna missing=? gap=-;
	matrix
	KC139082	------------------------------------------------------------------------------------------------------------------------------------AATTTAATTGGTGATGATCAAATGTTTAATGTTATTGTAACGGCTCATGCGTTTGTAATAATTTTTTTTATGGTTATGCCTATCATAATTGGGGGTTTTGGTAATTGATTAATTCCGATGATGTTAGGGGCTCCTGATATAGCATTTCCTCGGTTAAATAATATAAGGTTTTGATTACTTCCTCCTTCTTTGTTTTTGTTGTTATCTTCTTCTATAGTAGAGAGAGGGGCAGGAACTGGGTGGACAGTTTATCCTCCATTATCTGGT…
	KC754636	--------------------------------------------GACAATATATTTTGTTTTTGGAATTTGGGCATCAATAATTGGTACTTCATTAAGTTTATTGATTCGAAGGGAGTTAATATATCCTGGGAACTTAATTGGTGATGATCAAATGTTTAATGTGATTGTTACTGCACATGCTTTTGTTATAATTTTTTTTATGGTTATACCAATTATAATTGGTGGGTTTGGGAATTGGTTAGTTCCGCTAATGCTAGGTGCACCGGATATGGCCTTTCCCCGGTTGAATAATATAAGATTTTGGTTACTTCCTCCGTCATTGTTTTTGTTGTTATCATCATCTATAGTAGAAAGAGGTGCTGGTACTGGGTGAACAGTATATCCTCCATTATCAAGG…
	KC754658	--------------------------------------------GACAATATATTTTATTTTCGGCTCTTGGGCAGCTATAGTAGGAACATCATTAAGATTTTTAATCCGAACTGAATTAACCCAAACTGGTAATTTAATAGGAGATGATCAATTATATAATGTTATTGTAACAGCCCATGCTTTTGTTATAATTTTTTTTATAGTAATACCAATCATAATTGGTGGATTTGGGAACTGATTGATTCCTTTAATATTAGGAGCCCCAGATATAGCTTTCCCACGATTAAATAATATAAGATTTTGATTATTACCACCTTCATTTCTATTACTAATTGGTTCCTCATTAGTGGAGAGAGGGGCAGGAACAGGATGAACTGTTTACCCTCCTTTATCTGGT…
	EF624055	------ATGCGATGATTATTTTCTACTAATCATAAAGATATTGGGACAATATATTTTATTTTTGGTTCATGAGCTGCTATAGTTGGAACTTCATTAAGATTTTTAATTCGAACTGAATTGACTCAAACTGGTAATTTAATAGGGGATGATCAATTATACAATGTTGTTGTAACAGCTCATGCTTTTGTTATAATTTTTTTTATAGTTATACCTATTATAATTGGTGGTTTTGGTAATTGATTAGTACCTTTAATACTTGGGGCTCCAGATATAGCATTTCCTCGTTTAAATAATATGAGATTTTGATTATTACCTCCATCATTTTTATTATTAATTGGTTCTTCTATAGTAGAGAGAGGGGCAGGGACTGGATGAACTGTTTATCCCCCTTTATCTAGT…
	KC754659	--------------------------------------------GACAATATATTTTATTTTTGGTTCATGAGCTGCTATAGTTGGAACTTCATTAAGATTTTTAATTCGAACTGAATTGACTCAAACTGGTAATTTAATAGGGGATGATCAATTATACAATGTTGTTGTAACAGCTCATGCTTTTGTTATAATTTTTTTTATAGTTATACCTATTATAATTGGTGGTTTTGGTAATTGATTAGTACCTTTAATACTTGGGGCTCCAGATATAGCATTTCCTCGTTTAAATAATATGAGATTTTGATTATTACCTCCATCATTTTTATTATTAATTGGTTCTTCTATAGTAGAGAGAGGGGCAGGGACTGGATGAACTGTTTATCCCCCTTTATCTAGT…
	KY322403	---------------------------------------------ACAATATATTTTATTTTTGGAGTTTGATCTTCAATAATTGGAACTTCAATAAGGTTATTAATTCGAAGAGAATTAATAGTTTCTGGAAATTTAATTGGTGATGATCAAATATTTAATGTTATTGTAACTGCTCATGCTTTTGTTATAATTTTTTTTATGGTTATACCAATAATAATTGGTGGATTTGGAAATTGATTAATTCCTTTAATATTAGGAGCTCCTGATATAGCATTTCCTCGGCTTAATAATATAAGATTTTGGTTTCTTCCACCATCTTTATTTCTTTTATTATGTTCATCAATAGTTGAAAGTGGTGCTGGGACTGGATGAACAGTTTACCCTCCTTTGTCGAGT…
	KC754645	--------------------------------------------AACAATATATTTTGTATTTGGTATTTGATCAGCAATAGTTGGTACTTCTTTAAGATTATTAATTCGTTCTGAGTTAATATTTGTTGGTAATCTTTTAGGAGATGATCAATTATATAATGTAATTGTAACTGCTCATGCTTTTGTCATAATTTTTTTTATGGTTATACCAATTATAATTGGTGGTTTTGGGAATTGATTAATTCCTTTAATATTAGGAGCTCCTGATATAGCTTTCCCACGATTAAATAATTTAAGATTTTGATTATTACCCCCTTCATTTTTACTATTATTTTTATCTTCAATAGTTGAAGGGGGAGCTGGAACAGGTTGGACCGTTTATCCTCCACTTTCTAGA…
	KC754643	--------------------------------------------TACTATATATTTTGTTTTTGGAGCTTGGGCTGCTATGGTAGGTACTTCAATAAGTATATTGATTCGTATTGAGTTAATATTGGCTGGAAATTTAATAGGTGACGATCAATTATTTAATGTAATTGTTACTGGTCATGCTTTTGTTATAATTTTTTTTATAGTAATGCCAATCATAATTGGCGGGTTTGGGAATTGATTAATTCCTTTAATATTAGGTGCTCCTGATATAGCATTCCCTCGTTTGAATAATTTAAGGTTTTGGTTGTTACCTCCCTCTTTTTTTTTATTATTAAGATCTTCAATAGTTGAAAGAGGGGCTGGTACTGGATGGACTGTATATCCCCCTTTATCTGGT…
	KC754637	--------------------------------------------AACGATGTATTTTGTTTTTGGTGCTTGGGCTGCTATGGTAGGTACTTCTATGAGGTTGTTAATTCGTGTTGAGTTAATATTAGCTGGGAATTTAATGGGTGATGATCAGTTGTTTAATGTAATTGTAACTGGTCATGCATTTGTTATAATTTTTTTTATAGTTATACCAATTATAATTGGAGGTTTTGGAAATTGGTTAATTCCTTTGATGTTAGGTGCTCCTGATATAGCTTTTCCTCGTTTGAATAATTTGAGGTTTTGGTTGTTACCTCCTTCATTTTTTTTGTTATTAAGGTCTTCTATAGTGGAAAGTGGGGCTGGTACAGGGTGAACTGTATATCCTCCTTTATCTGGA…
	MZ868183	---------------------------------AAAGATATTGGGACAATATATTTTATTTTTGGAATTTGATCTGCTATAGTTGGTACTTCATTAAGGTTATTAATTCGAACTGAGTTAATAGTTATAGGGAATTTATTAGGGGATGATCAATTATTTAATGTAATTGTAACTGCTCATGCTTTTGTTATAATTTTTTTTATAGTTATGCCAATTATAATTGGTGGTTTTGGAAATTGATTGGTTCCTTTAATGTTAGGGGCTCCTGATATGGCTTTTCCTCGTTTGAATAATTTAAGATTTTGGTTATTACCTCCTTCATTTTTTATATTATTAGGGTCTTCAATAATTGAGAGTGGAGCTGGAACTGGGTGAACTGTATATCCTCCTTTATCAGGA…
	MZ868187	-------------------------------ATAAGGATATTGGGACGATATATTTTATTTTTGGTATTTGATCTGCTATAGTTGGTACTTCTTTAAGGTTATTAATTCGAACTGAATTAATAATTATGGGTAATTTGCTAGGAGATGATCAGTTGTTTAATGTAATTGTGACTGCTCATGCTTTTGTGATAATTTTTTTTATAGTTATACCTATTATAATTGGGGGTTTTGGTAATTGACTGGTTCCTTTGATATTAGGGGCTCCTGATATAGCATTCCCTCGTTTAAATAATTTAAGGTTTTGGTTATTGCCTCCTTCATTTTTTATGTTATTAAGATCTTCAATAATTGAGAGTGGGGCTGGAACTGGATGAACAGTTTATCCCCCTTTATCAGGG…
	MN905677	---------------------------------------------------------------------------------------------------------------ACTGAGTTAATAGTTATGGGGAATTTATTAGGAGATGATCAGTTATTTAATGTTATTGTAACTGCACATGCTTTTGTTATGATTTTTTTTATAGTTATACCTGTTATAATTGGAGGGTTTGGGAATTGGTTAGTTCCTTTGATGTTAGGGGCTCCTGATATGGCATTTCCTCGCTTAAATAATTTAAGGTTTTGGTTATTACCTCCATCGTTTTTTATGTTATTGAGATCTTCAATGATTGAGAGTGGTGCTGGGACAGGATGGACTGTTTATCCACCATTATCAGGG…
	MZ868184	----------------------------------AGGATATTGGAACTATATATTTCATTTTTGGTATTTGATCTGCTATGGTTGGTACTTCTTTAAGATTATTGATTCGTACAGAATTAATGGTAATGGGGAATTTGTTAGGTGATGATCAATTGTTTAATGTTATTGTTACAGCTCATGCTTTTGTTATGATTTTTTTTATAGTAATACCAATTATAATTGGTGGATTTGGTAATTGGTTGGTGCCTTTAATATTAGGGGCACCTGATATGGCATTTCCTCGTTTAAATAATTTAAGATTTTGGTTACTTCCTCCTTCATTTTTTTTGTTATTGAGTTCATCAATGGTTGAAAGAGGGGCTGGAACTGGATGAACGGTTTATCCACCTTTGTCTAGC…
	MH107362	---------------------------------------------------------------GGGGTATGATCTGCTATAATTGGGACTTCTTTAAGTTTATTAATTCGTACTGAATTAATAGTTATAGGAAATTTGTTAGGGGATGATCAGCTATTTAATGTTATTGTAACGGCACATGCTTTTGTTATAATTTTTTTTATGGTTATACCAATTATAATTGGTGGTTTTGGAAATTGGCTGGTTCCTTTGATGTTAGGTGCGCCTGATATAGCATTCCCTCGTTTAAATAATTTAAGATTTTGGTTGTTGCCTCCTTCATTTTTTTTGTTATTAAGGTCTTCAATAGTTGAGAGTGGGGCTGGGACTGGGTGAACAGTGTATCCTCCATTATCAAGG…
	MH107360	------------------------------------------------------------TTTGGGGTATGGTCTGCTATAGTTGGAACTTCTTTAAGTTTATTAATCCGTACTGAATTAATAGTTATAGGGAATTTGTTAGGGGATGATCAGCTATTTAACGTTATTGTAACGGCGCATGCTTTTGTTATGATTTTTTTTATGGTTATGCCAATTATAATTGGAGGGTTTGGAAATTGGCTGGTCCCTTTAATATTAGGTGCACCTGATATAGCGTTCCCTCGTTTAAATAATTTAAGATTTTGATTGTTGCCTCCTTCATTTTTTTTATTATTAAGGTCTTCAATAGTTGAGAGTGGGGCTGGGACTGGGTGAACAGTGTATCCCCCTTTATCAAGG…
	HG531958	--------------------------------------------AACAATATATTTTATTTTTGGTGTATGATCAGCAATGGTTGGTACTTCACTAAGTTTATTAATTCGAATAGAATTAATAATTATAGGAAATTTATTAAGTGATGATCAGTTATTTAATGTTATTGTTACTGCACATGCTTTTGTAATAATTTTTTTTATGGTAATGCCTATTATAATTGGAGGATTTGGAAATTGATTAATCCCATTAATGTTAGGAGCTCCAGATATAGCTTTTCCTCGATTAAATAATTTAAGGTTCTGATTATTACCACCTTCATTTTTTTTATTACTAAGGTCTTCAATAATTGAAGGTGGTGCTGGAACTGGATGAACAGTTTATCCACCTTTATCAGGC…
	KC754641	--------------------------------------------AACTATATATTTTATTTTTGGGGTTTGGTCTGCTATGATTGGAACTTCATTGAGTTTATTGATTCGAACAGAGTTAATATTAACTGGTAATATAATGGGAGATGATCAGTTATTTAATGTTATTGTTACTGCGCATGCATTTGTTATAATTTTTTTTATAGTAATGCCAATTATAATTGGTGGTTTTGGAAATTGGTTAATTCCTTTAATGTTGGGTGCTCCTGATATAGCATTTCCTCGTCTAAATAATTTAAGGTTTTGGTTATTACCACCTTCTTTATTTATATTATTGAGATCATCAATAGTTGAAAGAGGTGCTGGTACAGGGTGAACAGTATATCCCCCTTTATCTAGA…
	MZ868181	--------------------------------------------------GTATTTTATTTTTGGGGTTTGGTCTGCAATAGTTGGTACTTCTTTAAGATTATTAATTCGAACAGAATTAATAGTTATAGGCAATTTATTAGGGGATGACCAATTATTTAATGTTATTGTTACAGCACATGCATTTGTAATGATTTTTTTTATAGTCATACCTATTATAATTGGTGGTTTTGGGAATTGGTTAGTTCCTTTAATGTTAGGTGCCCCTGATATGGCATTCCCTCGATTAAATAATTTAAGGTTTTGGTTATTACCCCCTTCATTTTTTTTATTGTTAAGGTCTTCAATAGTTGAAAGTGGAGCTGGGACGGGATGAACAGTTTATCCTCCTTTATCAAGT…
	MH107355	---------------------------------------------------------------------------------------------------------------ACTGAGTTAATAGTTATGGGTAATTTATTAGGGGATGATCAGTTATTTAATGTTATTGTAACTGCTCATGCTTTTGTTATAATTTTTTTTATAGTAATGCCAATTATAATTGGAGGGTTTGGAAATTGGTTAGTTCCTTTGATGTTAGGAGCTCCTGATATGGCTTTCCCTCGTTTAAATAATTTGAGGTTTTGATTACTTCCTCCTTCATTTTTTTTATTATTAGGGTCTTTAATGGTAGAAAGAGGGGCTGGAACAGGTTGAACTGTGTATCCTCCTTTATCAAGA…
	MH107342	------------------------------------------------------------------------------------GGTACTTCGTTAAGTTTGTTGATTCGAACTGAGTTAATGGTGATGGGAAATTTGTTAGGTGATGATCAGCTATTTAATGTAATTGTAACAGCTCATGCTTTTGTTATAATTTTTTTTATAGTTATACCAATTATAATTGGTGGTTTTGGGAATTGGTTAGTTCCTTTAATGCTTGGTGCGCCTGATATGGCATTTCCTCGGTTGAATAATTTAAGATTTTGGTTGTTACCTCCTTCATTTTTTTTATTGTTAAGGTCTTCAATAGTTGAGAGGGGGGCAGGAACTGGATGGACAGTATATCCGCCTTTGTCTAGA…
	MH107341	---------------------------------------------ACAATATATTTTATTTTTGGGGTATGATCTGCTATAGTTGGTACTTCATTAAGGTTGTTAATTCGGACTGAATTAATGGTGATGGGTAATTTGTTAGGAGATGATCAGTTATTTAATGTAATTGTAACAGCTCATGCTTTTGTTATAATTTTTTTTATGGTTATACCAATTATGATTGGTGGTTTTGGAAATTGATTAGTACCTTTAATGCTTGGTGCTCCTGATATGGCATTTCCACGGTTGAATAATTTAAGATTTTGATTATTGCCTCCTTCATTCTTTTTATTGTTAAGGTCTTCAATAGTTGAGAGGGGGGCTGGAACTGGATGAACAGTATATCCTCCTTTATCTAGA…
	MN481588	---------------------TCTACTAATCATAAGGATATTGGAACAATATATTTTATTTTTGGAGTTTGGTCTGCTATAGTTGGTACTTCATTAAGATTATTAATTCGTACTGAGTTGATAGTAACAGGTAATTTATTAGGGGATGATCAATTGTTTAATGTTATTGTAACAGCTCATGCTTTTGTAATAATTTTTTTTATAGTAATACCAATTATAATTGGGGGTTTTGGTAATTGATTAGTCCCTTTGATGCTAGGGGCTCCTGATATAGCCTTTCCTCGTTTAAATAATTTAAGATTTTGGTTATTGCCTCCTTCATTTTTTTTATTATTAAGTTCTTCAATAATTGAAAGGGGAGCGGGAACTGGATGAACAGTTTATCCTCCTTTATCTAGA…
	MT902425	---------------------TCTACTAATCATAAGGATATTGGAACAATATATTTTATTTTTGGAGTTTGGTCTGCTATAGTTGGTACTTCATTAAGATTATTAATTCGTACTGAGTTAATAGTGACAGGTAATTTATTAGGGGATGATCAATTGTTTAATGTTATTGTAACAGCTCATGCTTTTGTAATGATTTTTTTTATAGTAATACCTATTATAATTGGGGGTTTTGGTAATTGATTAGTACCTTTGATATTGGGAGCTCCTGATATGGCCTTTCCTCGTTTAAATAATTTAAGATTTTGGTTATTGCCTCCTTCATTTTTTTTATTATTAAGTTCTTCAATAGTTGAAAGGGGGGCGGGAACTGGATGGACAGTTTATCCTCCTTTATCTAGA…
	MN481580	-----------------------------TCATAAGGATATTGGGACTATATATTTTATTTTTGGTGTTTGGTCTGCCATAGTTGGTACTTCGTTAAGGTTATTAATTCGTACTGAATTAATAGTAATAGGTAATTTATTAGGGGATGATCAATTATTTAATGTTATTGTTACGGCTCATGCCTTTGTAATAATTTTTTTTATGGTTATACCAATTATAATTGGGGGTTTTGGTAATTGGTTAGTGCCTTTAATATTAGGGGCTCCTGATATAGCCTTTCCTCGTTTAAATAATTTAAGGTTTTGGTTATTACCTCCTTCTTTTTTTTTATTATTAAGTTCTTCAATAGTTGAGAGGGGGGCAGGAACAGGATGGACGGTTTATCCTCCTTTATCTAGA…
	MN481583	--------------------------CTTACATAAGGATATTGGGACTATATATTTTATTTTTGGTGTTTGGTCTGCTATAGTTGGTACTTCATTGAGATTATTAATTCGTACTGAATTGATAGTGATAGGTAATTTATTAGGGGATGATCAATTATTTAATGTTATTGTTACAGCTCATGCTTTTGTAATAATTTTTTTTATGGTTATACCAATTATGATTGGGGGTTTTGGTAATTGGTTAGTTCCTTTAATGTTAGGGGCTCCTGATATAGCCTTTCCTCGTTTAAATAATTTAAGGTTTTGGTTATTACCTCCTTCTTTTTTTTTGTTATTAAGTTCTTCAATAGTTGAGAGTGGAGCAGGAACAGGATGAACAGTTTATCCTCCTTTATCTAGA…
	MN481587	-----------------------------TCATAAGGATATTGGGACTATATATTTTATTTTTGGTGTTTGGTCTGCTATAGTTGGTACTTCATTGAGATTATTAATTCGTACTGAATTGATAGTGATAGGTAATTTATTAGGAGATGATCAATTATTTAATGTTATTGTTACAGCTCATGCTTTTGTAATAATTTTTTTTATGGTTATACCAATTATAATTGGGGGTTTTGGTAATTGGTTAGTTCCTTTAATATTAGGGGCTCCTGATATAGCCTTTCCTCGTTTAAATAATTTAAGGTTTTGGTTATTACCTCCTTCTTTTTTTTTATTATTAAGTTCTTCAATGGTTGAGAGCGGAGCAGGAACAGGATGGACGGTTTATCCTCCTTTATCTAGA…
	MN481570	--------------------------------AAAGGATATTGGAACAATATATTTTATTTTTGGTGTATGGTTTGCTATAGTTGGTACTTCATTAAGGTTATTAATTCGTACTGAATTAATAGTTATGGGGAATTTATTAGGGGATGATCAATTATTTAATGTTATTGTTACGGCTCATGCTTTTGTTATAATTTTTTTTATGGTTATACCAATTATAATTGGTGGTTTTGGTAATTGGTTAGTTCCTTTAATATTAGGGGCTCCTGATATGGCTTTCCCTCGTTTAAATAATTTAAGGTTTTGGTTATTACCTCCTTCTTTTTTTTTATTGTTAAGTTCTTCAATAGTTGAGAGAGGGGCAGGAACAGGATGGACGGTTTATCCTCCTTTGTCTAGA…
	MT902420	------------------------------CATAAGGATATTGGAACAATGTATTTTATTTTTGGTGTTTGATCTGCTATAGTTGGAACTTCATTAAGGTTATTAATTCGTACTGAATTAATGGTAGTGGGTAATTTATTAGGAGATGATCAGTTGTTTAATGTTATTGTTACAGCTCATGCTTTTGTCATAATTTTTTTTATGGTTATACCAATTATAATTGGGGGTTTTGGAAATTGGTTAGTTCCTTTAATATTAGGGGCTCCTGATATAGCTTTTCCTCGTTTAAATAATTTAAGGTTTTGGTTGTTACCTCCTTCTTTTTTTTTATTATTAAGTTCTTCATTGGTTGAAAGTGGAGCTGGGACAGGATGGACGGTTTATCCTCCTTTATCTAGA…
	MN481586	---------------------------------AAGGATATTGGAACAATATATTTTATTTTTGGTGTTTGGTCTGCTATAGTTGGTACTTCATTAAGGTTATTAATTCGTACTGAATTGATAGTTATGGGAAATTTATTAGGGGATGATCAGTTATTTAATGTTATTGTTACGGCTCATGCTTTTGTTATAATTTTTTTTATGGTTATACCAATTATAATTGGGGGTTTTGGTAATTGGTTAGTTCCTTTAATATTAGGGGCTCCTGATATAGCTTTTCCTCGTTTAAATAATTTAAGGTTTTGGTTATTACCACCTTCTTTTTTTTTATTATTAAGTTCTTCAATGGTTGAAAGGGGGGCCGGAACTGGATGAACAGTTTATCCTCCTTTATCTAGT…
	MT902422	-----------------------------TCATAAGGATATTGGAACAATGTATTTTATTTTCGGTGTTTGGTCTGCTATAGTTGGTACTTCATTAAGGCTATTAATTCGTACTGAATTAATAGTTATGGGAAATTTATTAGGGGATGATCAGTTATTTAATGTTATTGTTACGGCTCATGCTTTTGTTATAATTTTTTTTATGGTTATACCAATTATAATTGGGGGTTTTGGTAATTGGTTAGTTCCTTTAATATTAGGGGCTCCTGATATAGCTTTCCCTCGTTTAAATAATTTAAGGTTTTGGTTATTACCACCTTCTTTTTTTTTATTATTAAGTTCTTCAATGGTTGAAAGGGGGGCTGGAACTGGATGGACTGTATATCCTCCTTTATCTGGT…
	MN481568	--------------------------------------------------------------------------------AGTAGGCACTTCATTGAGTTTATTAATTCGAACTGAATTAATAGTAATGGGGAATTTAATTGGTGATGATCAATTGTTTAATGTAATTGTTACGGCTCATGCTTTTGTAATAATTTTTTTTATAGTTATACCTGTTATAATTGGTGGTTTTGGTAATTGGTTAGTTCCTTTAATATTAGGTGCGCCTGATATGGCTTTCCCTCGATTAAATAATTTAAGATTTTGGTTACTGCCTCCTTCATTTTTTTTATTATTAAGATCTTCAATAGTTGAAAGGGGGGTTGGAACAGGTTGAACTGTTTATCCTCCATTATCTAGA…
	MH107358	---------------------------------------------------------ATTTTTGGTGTATGGTCTGCTATAGTTGGGACTTCTTTGAGTTTATTAATTCGTACTGAATTAATAGTAATGGGTAATTTGTTAGGAGATGATCAGTTATTTAATGTAATTGTGACGGCTCATGCTTTTGTTATGATTTTTTTTATGGTTATGCCTATTATAATTGGGGGTTTTGGAAATTGGCTGGTCCCTTTAATATTAGGGGCTCCTGATATGGCATTCCCTCGATTAAATAATTTAAGATTTTGGTTGTTACCCCCATCATTTTTTTTGTTATTAAGATCATCTATGGTTGAGAGTGGAGCTGGGACAGGATGGACAGTATACCCTCCTTTATCAGGA…
	MN481564	-------------------------------------ATATTGGTACTATATATTTTATTTTTGGGATTTGATCAGCGATGGTTGGAACATCTTTAAGTTTATTAATTCGAACAGAATTAATGGTAATAGGTAATTTATTAGGGGATGATCAGTTATTTAATGTTATTGTTACAGCTCATGCATTTGTTATAATTTTTTTTATAGTAATGCCTATTATAATTGGAGGGTTTGGAAATTGGTTAGTTCCTTTAATATTAGGTGCTCCTGATATAGCTTTCCCTCGATTAAATAATTTAAGATTTTGGTTGCTTCCGCCTTCTTTTTTTTTATTATTAAGATCTTCAATAGTTGAAAGTGGGACTGGAACTGGTTGAACAGTTTATCCTCCATTATCAAGG…
	KC754642	--------------------------------------------AACGATATATTTTATTTTTGGGGTATGGTCAGCTATAGTTGGTACGTCTTTGAGTTTATTAATTCGGACGGAGTTAATAGTTATAGGGAATTTGTTAGGAGATGATCAATTATTTAATGTAATTGTAACTGCGCATGCTTTTGTTATGATTTTTTTTATAGTAATGCCAATCATGATTGGGGGTTTTGGAAATTGATTAGTTCCTTTAATATTAGGTGCTCCTGATATAGCGTTTCCTCGTTTGAATAATTTAAGGTTTTGATTATTACCTCCATCGTTTTTTTTGTTGTTAAGATCTTCAATAGTTGAAAGAGGTGCTGGTACAGGGTGAACTGTGTACCCGCCTCTATCAAGA…
	MW971503	-----------------------------------AGATATTGGGACAATATATTTTATTTTTGGGGTCTGGTCTGCTATAGTTGGTACATCTTTGAGTTTATTAATTCGAACAGAATTAATGGTTATGGGAAATTTGTTAGGAGATGATCAATTATTT---GTAATTGTGACTGCACATGCTTTTGTTATAATTTTTTTTATGGTAATGCCAATTATAATTGGTGGTTTTGGAAATTGGTTAGTTCCTTTGATGTTAGGTGCTCCTGATATGGCGTTTCCTCGTTTGAAT---TTAAGGTTTTGGTTATTACCTCCGTCATTTTTTTTATTATTAAGATCTTCAATAGTTGAAAGTGGAGCTGGGACAGGGTGAACTGTATATCCTCCTTTGTCGAGA…
	MN905668	---------------------------------------------------------------------------------------------------------------ACTGAGTTAATAGTTATGGGAAATTTATTGGGAGATGATCAGTTGTTTAATGTAATTGTTACTGCACATGCTTTTGTTATGATTTTTTTTATGGTTATGCCAATTATAATTGGAGGTTTTGGAAATTGGTTAGTTCCTTTAATATTAGGTGCTCCTGATATGGCGTTTCCTCGTTTGAATAATTTAAGATTTTGGTTATTACCTCCTTTTTTTTTATTGTTA---AGATCTTCAATGGTTGAAAGTGGAGCTGGTACAGGATGAACTGTTTATCCTCCCTTATCAAGA…
	MN905665	----------------------------------------------------------------------------------------------------------------------------TTATGGGAAATTTATTAGGGGATGATCAATTATTTAATGTTATTGTGACAGCTCATGCTTTTGTTATAATTTTTTTTATAGTTATGCCAATTATGATTGGGGGATTTGGAAATTGATTAGTCCCTTTAATATTAGGTGCACCTGATATGGCATTTCCTCGGTTAAATAATTTAAGTTTTTGGTTGTTACCACCGTCGTTTTTTTTGTTGTTAAGATCTTCAATGGTTGAAAGTGGTGCTGGCACTGGGTGAACAGTTTATCCTCCTTTGTCAAGT…
	HM600781	------ATGCGATGAATATTTTCTACTAATCATAAGGATATTGGGACAATATATTTTATTTTTGGAGTATGGTCTGCTATAGTTGGTACTTCTTTAAGTCTATTAATTCGAACAGAATTAATAGTAATGGGAAATTTATTAGGGGATGATCAATTATTTAATGTTATTGTGACAGCTCATGCTTTTGTTATAATTTTTTTTATGGTTATGCCAATTATGATTGGGGGATTTGGGAATTGATTAGTTCCTTTAATATTAGGTGCACCTGATATGGCATTTCCTCGGTTAAATAATTTAAGTTTTTGGTTGTTACCACCGTCGTTTTTTTTGTTGTTAAGATCTTCAATGGTTGAAAGTGGTGCTGGTACTGGATGAACAGTTTATCCTCCTTTGTCAAGT…
	MW882259	------------------------------------GATATTGGAACAATATATTTTATTTTTGGTGTATGGTTTGCTATAGTTGGTACTTCTTTAAGTTTGTTAATTCGAACAGAATTAATAGTTATGGGAAATTTGTTAGGGGATGATCAGTTGTTTAATGTTATTGTTACGGCTCATGCTTTTGTTATGATTTTTTTTATGGTTATACCAGTTATAATTGGTGGTTTTGGAAATTGATTAGTTCCCTTAATACTAGGAGCGCCTGATATAGCATTTCCTCGTTTAAATAATTTGAGTTTTTGATTACTTCCCCCTTCATTTTTTTTATTATTAAGATCTTCTATGGTTGAAAGAGGGGCTGGTACGGGGTGAACTGTGTATCCCCCTTTGTCAAGA…
	KM095130	---------------------------------------------------------------GGTGTATGGTCTGCTATAGTTGGGACTTCGTTAAGTTTATTAATTCGAACAGAATTAATAGTTATGGGGAATTTATTAGGTGATGATCAATTGTTTAATGTTATTGTTACGGCTCATGCTTTTGTTATAATTTTTTTTATAGTTATACCAATTATAATTGGTGGTTTTGGGAATTGGTTAGTTCCTTTAATGTTAGGTGCACCTGATATGGCATTTCCTCGTTTAAATAATTTGAGTTTTTGATTATTACCTCCTTCTTTTTTTTTGTTGTTGAGATCTTCAATGGTTGAAAGAGGAGCCGGAACAGGGTGAACTGTATATCCTCCTTTGTCAAGG…
	MH107344	---------------------------------------------ACTATGTATTTTATTTTTGGTGTTTGATCGGCTATGGTTGGTACTTCATTAAGGTTATTAATTCGAACTGAATTAATGGTAATGGGGAATTTATTAGGTGATGATCAGTTATTTAATGTTATTGTTACTGCGCATGCTTTTGTTATAATTTTTTTTATGGTTATGCCAATTATAATTGGAGGGTTTGGAAATTGGTTAGTTCCTTTGATATTAGGGGCACCTGATATGGCATTTCCTCGTTTGAATAATTTAAGATTTTGATTATTACCCCCTTCATTTTTTTTATTGTTAAGTTCATCAATAGTTGAAAGTGGTGCTGGAACAGGGTGAACTGTTTATCCTCCTTTATCTAGT…
	JF800076	------TTGCGATGGATATTTTCTACAAATCATAAAGATATTGGAACAATATATTTTATTTTTGGTGTTTGGTCTGCTATGGTTGGGACTTCTTTAAGTTTATTGATTCNGACTGAGTTAATAGTAATGGGTAATTTATTAGGGGATGATCAGTTATTTAATGTGATTGTAACTGCTCATGCTTTTGTAATAATTTTTTTTATAGTAATACCTATTATAATTGGAGGGTTTGGAAATTGATTAGTACCTTTAATACTTGGTGCNCCGGATATGGCATTTCCTCGTTTAAATAATTTAAGATTTTGGTTGTTACCNCCTTCATTTTTTTTATTATTAAGTTCTTCAATAGTTGAAAGNGGGGCTGGNACTGGATGGACAGTTTATCCTCCTTTATCAAGA…
	MN905639	---------------------------------------------------------------------------------------------------------------ACTGAGTTAATAGTGGWTGGTAATTTATTAGGGGATGATCAGTTGTTTAATGTTATTGTAACTGCACATGCGTTTGTTATAATTTTTTTTATGGTTATGCCAATTATAATTGGAGGATTTGGAAATTGATTAGTTCCTTTGATGCTTGGGGCTCCTGATATAGCATTTCCTCGATTAAATAATTTAAGATTTTGGTTGTTACCTCCTTCGTTTTTTTTGTTATTAAGGTCTTCAATAGTTGAAAGTGGGGCTGGAACTGGATGGACAGTTTATCCTCCTTTATCAAGA…
	MN905640	---------------------------------------------------------------------------------------------------------------ACTGAGTTAATAGTGGTTGGTAATTTATTAGGAGATGATCAATTATTTAATGTTATTGTAACTGCACATGCGTTTGTTATAATTTTTTTTATAGTAATGCCTATTATAATTGGAGGGTTTGGAAATTGATTAGTTCCTTTAATACTTGGGGCTCCTGATATAGCATTTCCTCGGTTAAATAATTTAAGATTTTGATTGTTACCTCCTTCATTTTTTTTGTTATTAAGTTCTTCAATAGTTGAAAGTGGGGCTGGGACTGGATGAACAGTATATCCACCTTTATCAAGA…
	MH107351	---------------------------------------------------------------------------GCTATAGTTGGAACTTCATTAAGTTTATTAATTCGTACTGAATTAATGGTTATGGGTAATTTATTGGGGGATGATCAATTATTTAATGTTATTGTTACGGCGCATGCTTTTGTTATAATTTTTTTTATGGTTATGCCTATTATAATTGGGGGATTTGGAAATTGATTAGTTCCTTTAATGTTAGGAGCTCCAGATATAGCATTCCCACGGTTAAATAATTTAAGATTTTGATTATTACCACCTTCATTTTTTTTATTATTAAGGTCTTCAATAGTTGAAAGAGGGGCTGGGACTGGATGAACAGTATATCCTCCTTTATCTAGA…
	MH107366	---------------------------------------------------------------------------------------ACTTCTTTAAGGTTATTAATTCGGACTGAGTTAATAGTTATAGGAAATCTATTAGGGGATGATCAGTTATTTAATGTTATTGTGACGGCTCACGCTTTTGTAATAATTTTTTTTATAGTTATGCCAATTATAATTGGGGGATTTGGAAATTGATTAGTTCCATTAATATTAGGGGCTCCTGATATGGCATTTCCTCGGCTAAATAATTTAAGATTTTGGTTGCTTCCTCCGTCTTTCTTTTTATTGTTGAGGTCTTCAATAGTTGAAAGGGGGGCTGGTACTGGATGAACAGTATATCCTCCTTTATCTAGG…
	MN905636	---------------------------------------------------------------------------------------------------------------ACTGAACTTTTATTAACAGGAAATTTAATAGGAGACGATCAATTATTTAATGTAATTGTTACTGCTCATGCTTTTGTAATAATTTTTTTTATAGTAATACCTATTATAATTGGAGGTTTTGGTAATTGATTAATTCCGCTAATATTAGGAGCTCCTGATATAGCTTTCCCACGTTTAAATAATTTAAGATTTTGGTTATTGCCTCCTTCATTTTTTTTATTATTAAGATCTTCAATAATTGAAAGAGGTGCAGGAACAGGTTGAACAGTATATCCTCCTTTATCTAGA…
	MH107369	---------------------------------------------------------ATTTTTGGAATTTGATCAGCTATAGTTGGAACATCTTTAAGTTTATTAATTCGAACTGAGTTATTGTTAACAGGGAATTTAATAGGTGATGATCAATTATTTAATGTTATTGTAACTGCTCATGCTTTTGTTATAATTTTTTTTATAGTTATACCTATTATAATTGGAGGATTTGGAAATTGATTAATTCCTTTAATATTAGGGGCTCCTGATATAGCATTCCCTCGTTTAAATAATTTAAGATTTTGATTACTACCCCCATCATTTTTTATATTATTAAGGTCTTCCTTAATTGAAAGAGGGGCTGGTACAGGATGAACTGTCTATCCTCCATTATCAAGA…
	MH107368	-------------------------------------------------------------------------------------------------------------GAACTGAACTATTATTAACAGGTAATTTAATAGGAGATGATCAATTATTTAATGTAATTGTTACTGCTCATGCTTTTGTAATAATTTTTTTTATAGTAATACCCGTTATAATTGGAGGGTTTGGGAATTGACTAATTCCTTTAATATTAGGAGCTCCAGATATAGCATTTCCTCGTTTAAACAATCTTAGATTTTGATTATTACCTCCGTCATTTTTTATATTATTAAGATCTTCTTTAGTTGAAGGGGGGGCTGGCACAGGATGAACTGTTTATCCTCCATTATCTAGA…
	MH107349	------------------------------------------------------TTTATTTTTGGTGTGTGATCTGCTATGGTTGGGACTTCTCTTAGGTTGTTAATTCGAACAGAATTAATAGTTATGGGTAATTTGTTAGGTGATGATCAATTATTTAATGTGATTGTAACGGCCCATGCGTTTGTTATAATTTTTTTTATAGTTATGCCAATTATAATTGGTGGGTTTGGAAATTGGTTAGTTCCTTTAATATTGGGAGCCCCAGATATGGCTTTTCCTCGATTAAATAATTTAAGGTTTTGGTTATTACCTCCTTCGTTTTTTTTATTATTAAGTTCATCTATAGTTGAGAGTGGTGCTGGGACTGGATGAACGGTTTATCCACCTTTATCAAGA…
	MH107353	---------------------------------------------ACAATATATTTTATTTTTGGGGTTTGGTCTGCTATAGTTGGGACTTCTTTAAGATTATTAATTCGAACTGAATTGATAGTAATAGGAAATTTGCTTGGGGACGATCAGTTATTTAATGTAATTGTTACTGCTCATGCTTTTGTAATGATTTTTTTTATAGTAATACCAATTATAATTGGTGGGTTTGGAAATTGGTTGGTTCCGTTAATGTTAGGAGCACCTGATATGGCTTTTCCTCGATTAAATAATTTAAGGTTTTGATTATTACCTCCTTCATTTTTTTTATTATTAAGATCTTCAATAGTTGAAAGAGGTGCTGGAACTGGTTGAACAGTTTATCCTCCTTTGTCTAGT…
	MN481578	----------------------------------AAGATATTGGTACAATATATTTTATCTTTGGAGTATGATCTGCTATAATTGGTACTTCATTAAGATTATTAATTCGGACAGAATTGATGGTAATGGGAAATTTATTAGGAGATGATCAATTATTTAATGTAATTGTGACTGCTCATGCTTTTGTAATAATTTTTTTTATAGTTATACCAATTATAATTGGTGGGTTTGGAAATTGGTTGATCCCTTTAATATTAGGAGCTCCTGATATGGCTTTTCCTCGTCTTAATAATTTAAGATTTTGATTATTACCTCCTTCTTTATTTTTATTATTAAGATCTTCAATAGTTGAAAGTGGTGCTGGAACAGGTTGAACTGTATACCCTCCTTTATCAAGA…
	MZ868188	---------------------------AATCATAAGGATATTGGTACAATGTATTTTATTTTTGGGGTATGATCTGCTATGGTTGGTACTTCATTAAGATTATTAATTCGGACAGAATTGATGGTAATGGGAAATTTATTAGGAGATGATCAATTATTTAATGTAATTGTAACTGCTCATGCTTTTGTGATAATTTTTTTTATAGTTATACCAATTATAATTGGTGGATTTGGAAATTGGTTAGTTCCTTTAATATTAGGAGCTCCTGATATGGCTTTTCCTCGGTTAAATAATTTAAGATTTTGGTTATTACCTCCTTCTTTTTTTTTATTACTAAGATCTTCAATAGTTGAAAGTGGTGCTGGAACAGGTTGAACTGTATATCCTCCTTTATCTAGA…
	MN905629	---------------------------------------------------------------------------------------------------------------ACAGAATTAATATTGACTGGTAATTTAATAGGAGATGATCAATTATTTAATGTTATTGTAACTGCTCATGCTTTTGTTATAATTTTTTTTATAGTTATACCAATTATAATTGGAGGATTTGGAAATTGATTGATTCCTTTAATATTAGGAGCACCAGATATAGCTTTTCCTCGATTAAATAATTTAAGATTTTGATTATTACCTCCTTCTTTTTTTATATTATTAAGATCTTCAATAGTTGAAAGAGGAGCAGGAACTGGATGAACAGTTTATCCCCCCTTATCTAGA…
	MH107356	---------------------------------------------------------------------------------------------------------------ACAGAATTAATAATTATAGGAAATTTATTAGGAGATGATCAATTGTTTAATGTAATTGTAACGGCTCATGCATTTGTCATAATTTTTTTTATGGTTATGCCTATTATAATTGGTGGATTTGGAAATTGATTGATTCCTTTGATGTTAGGGGCGCCGGATATGGCGTTTCCTCGATTAAATAATTTAAGATTTTGGTTATTACCTCCTTCGTTTTTTTTGTTATTAAGGTCATCTATAGTTGAAAGTGGGGCTGGGACTGGATGAACTGTGTATCCTCCTTTATCTAGA…
	MN905692	---------------------------------------------------------------------------------------------------------------ACAGAATTAATAGTTATAGGAAATTTATTAGGAGATGATCAATTATTTAATGTAATTGTAACGGCGCATGCGTTTGTAATAATTTTTTTTATGGTTATACCTATTATAATTGGTGGATTTGGAAATTGATTGATTCCTTTGATGTTGGGGGCGCCGGATATGGCATTTCCTCGATTAAATAATTTGAGATTTTGGTTATTACCTCCTTCGTTTTTTTTATTATTAAGATCATCTATAGTTGAAAGTGGGGCTGGGACTGGATGAACTGTATATCCTCCTTTATCTAGA…
	MN905681	---------------------------------------------------------------------------------------------------------------ACTGAATTAATAGTTATAGGAAATTTATTAGGTGATGATCAGTTATTTAATGTTATTGTTACAGCGCATGCTTTTGTTATAATTTTTTTTATGGTGATACCAATTATAATTGGTGGATTTGGGAATTGATTAATTCCTTTAATGTTAGGAGCTCCCGATATAGCTTTTCCTCGGTTAAATAACTTGAGATTTTGATTATTACCTCCTTCTTTTTTTTTATTGTTAAGGTCTTCAATGGTTGAAAGTGGAGCAGGTACAGGATGAACAGTTTATCCTCCTTTATCAAGA…
	MH107337	---------------------------------------------------------------------------GCTATAGTTGGAACTTCGTTAAGATTATTAATTCGAATAGAATTAATAGTAATAGGAAACTTATTAAGTGATGATCAATTATTTAATGTAATTGTAACAGCACATGCTTTTGTAATAATTTTTTTTATGGTTATACCAATCATGATTGGTGGATTTGGAAATTGATTAATTCCATTGATATTAGGAGCTCCAGATATAGCATTCCCTCGATTAAATAATTTAAGATTTTGATTATTACCTCCTTCTTTTTTTTTATTATTAAGATCATCTATAATTGAAGGTGGAGCTGGAACAGGATGAACTGTTTATCCTCCATTATCAAGA…
	MH107343	---------------------------------------------ACAATATATTTTATTTTTGGTGTTTGATCAGCAATAGTTGGAACTTCTTTGAGTTTATTAATTCGAACTGAATTAATAGTAATAGGGAATTTATTAGGTGATGATCAATTATTTAATGTTATTGTTACAGCTCATGCATTTGTTATAATTTTTTTTATGGTTATACCAATTATAATTGGTGGTTTTGGGAATTGATTAGTTCCTTTAATATTAGGTGCGCCTGACATGGCATTTCCTCGGTTAAATAATTTAAGGTTTTGGTTACTTCCTCCTTCTTTTTTTTTATTGTTAAGATCTTCAATAGTTGAAAGAGGAGCTGGAACTGGATGGACAGTTTATCCTCCTTTATCTAGA…
	MN905680	---------------------------------------------------------------------------------------------------------------ACAGAGTTGATAGTTATAGGAAATTTATTAGGTGATGATCAATTATTTAATGTAATTGTAACTGCTCATGCATTTGTTATAATTTTTTTTATAGTTATGCCAATTATAATTGGAGGGTTTGGAAATTGATTAGTTCCTTTGATATTAGGAGCTCCTGATATGGCATTTCCTCGATTGAATAATTTAAGGTTTTGGCTGTTACCACCTTCATTTTTTTTATTATTAAGTTCTTCTATAGTTGAGAGTGGTGCTGGGACAGGATGGACGGTTTATCCACCTTTGTCAAGG…
	MN905687	---------------------------------------------------------------------------------------------------------------ACAGAATTAATAGTTATAGGGAATTTATTAGGTGATGATCAATTATTTAATGTAATTGTAACTGCTCATGCGTTTGTTATAATTTTTTTTATGGTTATGCCAATTATAATTGGAGGGTTTGGAAATTGATTAGTTCCTTTAATATTAGGAGCTCCTGATATAGCATTTCCTCGATTGAATAATTTAAGGTTTTGATTGTTACCTCCTTCATTTTTTTTATTACTAAGTTCTTCTATAGTTGAGAGTGGTGCTGGGACTGGATGAACGGTTTATCCACCTTTATCAAGG…
	MN933399	---------------------------------------------------------------------------------------------------------------ACAGAATTAATAGTGATGGGAAACTTATTAGGAGATGATCAGTTATTTAATGTAATTGTTACGGCACATGCTTTTGTGATAATTTTTTTTATAGTAATACCAATTATGATTGGTGGTTTTGGAAACTGGTTAGTTCCAATAATATTAGGAGCTCCTGATATGGCGTTTCCTCGATTAAATAATTTAAGATTTTGATTGTTACCTCCTTCGTTTTTTTTATTATTAAGGTCTTCAATAGTTGAGAGGGGGGCTGGAACAGGATGAACTGTTTATCCTCCTTTATCAAGA…
	MN905662	---------------------------------------------------------------------------------------------------------------ACAGAGTTAATAGTAATGGGAAATTTATTAGGAGATGATCAATTATTTAATGTAATTGTTACGGCGCATGCGTTTGTAATGATTTTTTTTATAGTAATGCCAATTATAATTGGTGGTTTTGGGAATTGATTAGTTCCAATGATGTTGGGAGCCCCTGATATAGCATTTCCTCGATTAAATAATTTAAGATTTTGATTATTACCCCCTTCATTTTTTTTATTATTAAGGTCTTCAATAGTTGAGAGAGGGGCTGGAACAGGATGAACTGTATATCCTCCTTTATCAAGA…
	MN905631	---------------------------------------------------------------------------------------------------------------ACAGAGTTAATGGTAATGGGAAATTTATTGGGAGATGATCAATTGTTTAATGTAATTGTTACGGCTCATGCGTTTGTCATAATTTTTTTTATGGTAATGCCAATTATGATTGGTGGTTTTGGAAATTGGTTAGTTCCAATAATGTTAGGAGCTCCTGATATAGCATTCCCTCGATTGAATAATTTAAGATTTTGGTTATTACCTCCTTCATTTTTTTTATTATTAAGATCTTCAATAGTTGAGAGAGGGGCTGGAACAGGATGAACTGTATATCCTCCTTTATCAAGA…
	KC754646	--------------------------------------------TACAATATATTTTGTGTTTGGTGTTTGGTCTGCTATAGTTGGAACTTCATTAAGGTTATTAATTCGTACAGAATTAATGGTAATGGGAAATTTATTAGGAGATGATCAATTATTTAATGTTATTGTAACTGCACATGCTTTTGTTATAATTTTTTTTATAGTAATACCAATAATAATTGGTGGTTTTGGAAATTGATTAATTCCTTTAATATTAGGGGCTCCTGATATGGCATTTCCTCGATTAAATAATTTAAGATTTTGATTATTACCTCCTTCATTTTTTTTATTATTAAGATCTTCAATGGTTGAAAGAGGTGCTGGTACTGGATGGACAGTGTATCCTCCTTTGTCTAGA…
	MH107339	---------------------------------------------ACTATGTATTTTATTTTTGGTTTTTGGTCAGCTATAGTTGGAACTTCATTAAGTTTATTAATTCGAACAGAATTAATAATTATGGGAAATTTATTAGGAGATGATCAATTATTTAATGTTATTGTTACAGCACATGCGTTTGTTATGATTTTTTTTATAGTTATACCAATTATAATTGGGGGATTTGGAAATTGGTTAATTCCTATAATATTAGGAGCTCCTGATATAGCGTTTCCTCGGTTAAATAATTTAAGATTTTGATTATTACCTCCTTCATTTTTTTTGTTGTTAAGATCTTCAATAGTTGAAAGTGGGGCTGGAACTGGATGGACAGTTTATCCTCCCTTATCAAGA…
	MH107336	---------------------------------------------ACTATATATTTTATTTTTGGGGTTTGATCTGCTATAGTAGGAACTTCATTAAGAATATTAATTCGTATAGAATTAATAATCATAGGAAATTTATTAAGAGATGATCAATTATTTAATGTTATTGTAACAGCTCATGCTTTTGTTATAATTTTTTTTATAGTTATACCAATTATAATTGGTGGATTTGGAAACTGATTAATTCCATTAATACTAGGAGCTCCTGATATAGCATTCCCTCGATTAAATAATTTAAGATTCTGATTATTACCTCCATCATTTTTTTTATTATTAAGATCCTCAATAATTGAAAGAGGTGCTGGAACAGGTTGAACTGTTTATCCTCCATTATCAAGA…
	MN905655	---------------------------------------------------------------------------------------------------------------ACAGAATTAATAGTAATAGGAAATTTATTAGGTGATGATCAATTATTTAATGTTATTGTAACAGCTCATGCTTTTGTAATGATTTTTTTTATAGTAATGCCTATTATAATTGGTGGATTTGGAAATTGATTAGTTCCTATAATGTTAGGAGCTCCTGATATGGCGTTTCCTCGGTTAAATAATTTAAGATTTTGGTTATTACCTCCTTCATTTTTTTTATTATTAAGATCATCAATAGTAGAAAGTGGAGCTGGAACTGGGTGAACAGTTTATCCTCCTTTATCAAGT…
	MN905691	---------------------------------------------------------------------------------------------------------------ACTGAATTAATAGTTATGGGAAATTTATTAGGTGATGATCAGTTATTTAATGTTATTGTAACTGCTCATGCTTTTGTTATGATTTTTTTTATAGTTATGCCAATTATGATTGGCGGATTTGGAAATTGATTAGTCCCTTTAATATTAGGGGCTCCTGATATAGCATTTCCTCGTTTAAATAATTTAAGGTTTTGGTTATTACCCCCTTCATTTTTTTTATTATTAAGGTCTTCTATGGTTGAAAGTGGTGCTGGAACTGGATGAACAGTATATCCTCCTTTATCAAGA…
	MN905698	---------------------------------------------------------------------------------------------------------------ACAGAATTGATAGTAATAGGAAATTTATTGGGAGATGATCAGTTATTTAATGTAATTGTTACAGCTCATGCTTTTGTAATAATTTTTTTTATAGTTATACCAATTATAATTGGAGGTTTTGGAAACTGATTAGTGCCTTTAATATTAGGAGCTCCTGATATAGCATTTCCACGATTAAATAATTTAAGATTTTGATTATTACCTCCTTCATTTTTTTTATTATTATGTTCTTCAATAGTTGAAAGAGGTGCTGGTACAGGATGAACAGTTTATCCTCCTTTATCAAGT…
	MN905638	---------------------------------------------------------------------------------------------------------------ACTGAATTAATGGTTATAGGTAATTTATTAGGAGATGATCAATTATTTAATGTGATTGTAACTGCTCATGCTTTTGTTATAATTTTTTTTATAGTGATACCAATTATAATTGGTGGGTTTGGAAATTGATTAGTTCCTTTAATATTAGGGGCTCCTGATATAGCATTTCCTCGTCTAAATAATTTAAGATTTTGATTATTACCTCCTTCGTTTTTTTTATTGTTTAGTTCTTCAATAGTTGAGAGTGGTGCTGGAACTGGGTGAACAGTTTATCCTCCTTTATCAAGA…
	PP054357	ATTTTATTGCGATGAATATTTTCTACAAATCATAAGGATATTGGAACTATATATTTTATTTTTGGAGTTTGGTCTGCAATAGTTGGAACTTCACTAAGATTATTAATTCGAACTGAATTAATAGTTATGGGGAATTTATTAGGAGATGATCAATTATTTAATGTAATTGTAACTGCTCATGCTTTTGTAATAATTTTTTTTATAGTAATGCCTATTATAATTGGTGGGTTTGGAAATTGATTAGTTCCTTTAATATTAGGAGCTCCTGATATAGCATTTCCTCGTTTAAATAATTTAAGATTTTGATTATTACCACCTTCATTTTTTTTATTATTAAGTTCTTCAATAGTTGAAAGTGGTGCTGGAACTGGATGGACAGTTTATCCACCATTATCAAGA…
	MN905693	---------------------------------------------------------------------------------------------------------------ACTGAATTAATAGTTATGGGAAATTTATTAGGAGATGATCAATTATTTAATGTAATTGTAACTGCTCATGCTTTTGTTATAATTTTTTTTATAGTTATGCCTATTATAATTGGTGGGTTTGGAAATTGATTAGTCCCATTAATATTAGGGGCTCCTGATATAGCTTTTCCTCGATTAAATAATTTAAGATTTTGATTATTACCTCCTTCATTTTTTTTATTGTTGAGTTCTTCAATAATTGAAAGTGGTGCTGGAACTGGATGAACAGTTTATCCTCCTTTATCAAGG…
	MN905627	---------------------------------------------------------------------------------------------------------------ACAGAGTTAATAGTTATAGGAAATTTATTAGGAGATGATCAGTTGTTTAATGTAATTGTCACTGCTCATGCTTTTGTTATAATTTTTTTTATAGTAATACCAATTATAATTGGTGGATTTGGAAATTGATTAGTTCCTTTAATATTAGGGGCTCCTGATATAGCATTTCCTCGGTTAAATAATTTAAGATTTTGGTTATTACCTCCTTCGTTTTTTTTATTATTAAGTTCTTCAATAGTTGAAAGTGGTGCTGGAACTGGATGAACAGTTTATCCTCCTTTATCAAGG…
	MN905635	---------------------------------------------------------------------------------------------------------------ACTGAATTAATAGTTCTTGGGAACTTATTAGGAGATGATCAATTATTTAATGTAATTGTAACTGCTCATGCTTTTGTTATAATTTTTTTTATAGTAATACCAATTATAATTGGTGGTTTTGGAAATTGGTTAATTCCTTTAATATTAGGGGCTCCTGATATAGCATTTCCTCGATTAAATAATTTAAGTTTTTGGTTATTACCTCCTTCTTTTTTTTTATTATTAAGTTCTTCAATGATTGAAAGTGGTGCTGGAACTGGATGAACAGTTTATCCTCCTTTATCAAGG…
	MN905633	---------------------------------------------------------------------------------------------------------------ACTGAATTAATAGTTCTTGGCAACTTATTGGGGGATGATCAATTATTTAATGTGATTGTAACTGCACATGCTTTTGTTATAATTTTTTTTATAGTAATACCAATTATAATTGGTGGTTTTGGAAATTGATTAATTCCTTTGATATTAGGGGCTCCTGATATAGCATTTCCTCGATTAAATAATTTAAGTTTTTGGTTATTGCCTCCTTCATTTTTTTTATTATTAAGTTCTTCAATAATTGAAAGTGGAGCTGGAACTGGATGAACAGTTTATCCTCCTTTATCAAGA…
	MK236475	---------------------------------------------------------------------------------------ACATCATTAAGACTTTTAATCCGAGTTGAATTAAGTCAAATAGGCAATTTATTAGGTGACGACCAACTTTATAATGTTGTAGTAACCGCTCATGCATTTGTAATAATTTTTTTTATAGTTATACCAATCATAATTGGAGGATTTGGTAATTGATTAGTACCTTTAATATTAGGAGCCCCAGACATAGCATTCCCACGATTAAATAATATAAGATTTTGATTATTACCACCATCATTTATATTATTAATCAGTTCATCAATGGTAGAAAGAGGAGCAGGGACAGGATGAACTGTATACCCGCCTCTTTCTAAT…
	MH107375	---------------------------------------------ACTATATATTTTATTTTTGGAGTTTGAGCCTCAATAATAGGAACCTCATTAAGACTCTTAATTCGTACTGAATTAAGTTTAACTAGTAATTTATTAGGAGATGATCAATTATATAATGTTGTAGTAACTGCCCATGCTTTCGTAATAATCTTTTTCATGGTCATACCAATTATAATTGGTGGATTTGGAAATTGATTAATTCCTTTAATATTAGGTTCCCCTGATATAGCTTTTCCACGTCTTAATAATATAAGGTTTTGGTTGCTCCCACCATCCTTTTTATTATTAATTAGCTCATCATTTATCGAAAATGGTGCAGGAACTGGATGAACAGTATACCCACCATTATCAAGT…
	KR907137	---------------------------------------------------------------------------------------ACCTCATTAAGGTTGTTGATTCGTGTAGAATTAAGACAAACAGGTAATTTATTAGGTGATGACCAATTATATAATGTGGTAGTTACAGCTCATGCTTTCGTTATAATTTTTTTTATAGTTATACCTATCATAATTGGTGGGTTTGGAAATTGATTAGTACCTTTAATATTAGGAGCTCCTGACATGGCTTTTCCTCGATTAAATAATATAAGATTTTGATTATTACCCCCATCTTTTTTACTATTAATTAGGTCTTCAATAGTAGAAAGAGGGGCTGGTACTGGATGAACTGTTTACCCCCCTTTATCTAAC…
	KR907153	---------------------------------------------------------------------------------------ACATCACTAAGATTATTAATCCGAGTTGAATTAAGCCAAATAGGGAACCTCCTAGGAGACGATCAATTATATAACGTGGTTGTAACAGCCCATGCTTTTGTAATAATTTTTTTTATAGTAATACCTATTATAATTGGAGGTTTTGGAAATTGGTTAGTACCATTAATATTAGGTGCTCCAGATATAGCTTTCCCACGCCTCAATAATATAAGATTTTGATTACTTCCTCCCTCATTTTTTTTATTAATCGCATCATCTATAGTTGAAAGAGGAGCAGGTACTGGTTGAACAGTTTATCCCCCATTATCTAAT…
	MK236417	---------------------------------------------------------------------------------------ACATCATTAAGATTACTAATTCGGGTTGAATTAAGACAAATAGGAAACCTTTTAGGAGATGATCAATTATATAATGTAGTTGTAACAGCCCATGCTTTTGTAATAATTTTTTTTATAGTGATACCCATTATAATTGGAGGTTTTGGGAATTGACTAGTCCCGTTAATATTAGGTGCTCCAGATATAGCTTTTCCACGTCTTAACAATATAAGATTTTGACTACTCCCCCCATCATTTTTTTTATTAATTGCATCATCAATAGTTGAAAGAGGTGCAGGTACTGGTTGAACAGTTTACCCCCCATTATCTAAT…
	MK236450	---------------------------------------------------------------------------------------ACATCATTAAGACTATTAATTCGGGTTGAATTAAGCCAAATAGGTAACCTTTTAGGAGATGATCAATTATATAATGTAGTTGTAACAGCCCATGCTTTTGTAATAATTTTTTTTATAGTAATACCTATTATAATTGGAGGTTTTGGGAATTGACTGGTACCATTAATATTAGGTGCCCCAGATATGGCTTTTCCACGTCTCAATAATATAAGATTTTGATTACTTCCTCCATCATTTTTTTTATTAATTGCATCATCCATAGTTGAAAGAGGTGCAGGTACCGGTTGAACAGTTTACCCCCCATTATCTAAT…
	MK236452	---------------------------------------------------------------------------------------ACTTCATTAAGGTTATTAATCCGAGTTGAATTAAGTCAGATAGGAAACCTTTTAGGAGATGATCAACTATATAACGTTGTTGTAACAGCCCATGCTTTTGTAATAATTTTTTTTATAGTAATACCTATCATGATTGGAGGTTTTGGAAACTGATTAGTTCCATTAATACTAGGTGCCCCAGATATAGCTTTTCCACGCCTCAATAATATAAGATTTTGACTACTTCCACCCTCATTCTTTTTATTAATTGCATCATCTATAGTTGAAAGTGGAGCAGGTACTGGTTGAACAGTTTATCCCCCATTATCTAAT…
	KR907155	---------------------------------------------------------------------------------------ACATCATTAAGATTACTAATCCGGGTTGAATTAAGACAAATAGGCAACCTATTAGGAGATGATCAATTATATAATGTTGTTGTAACAGCCCATGCTTTTGTAATAATTTTTTTTATAGTAATACCCATTATGATTGGAGGCTTTGGAAATTGATTGGTCCCATTAATACTAGGTGCCCCAGATATAGCTTTTCCCCGCCTCAATAATATAAGATTTTGGCTACTTCCACCATCATTCTTTTTATTAATTGCATCATCAATAGTTGAAAGTGGTGCAGGTACAGGTTGAACAGTTTATCCTCCATTATCTAAT…
	KR907158	---------------------------------------------------------------------------------------ACATCATTAAGTTTACTAATCCGAGTTGAATTAAGGCAAATAGGCAACCTTTTAGGAGATGATCAATTATATAATGTTGTTGTAACAGCCCATGCTTTTGTAATAATTTTTTTTATAGTAATACCTATTATGATTGGAGGTTTTGGAAATTGGTTGGTACCATTAATATTGGGTGCCCCAGATATAGCCTTTCCACGCCTCAATAACATAAGATTTTGACTACTTCCACCGTCATTCTTTTTATTAATTGCATCATCAATAGTTGAAAGTGGTGCAGGTACGGGTTGAACAGTTTATCCTCCATTATCTAAT…
	KR907152	---------------------------------------------------------------------------------------ACATCATTAAGATTACTAATCCGAGTTGAATTAAGGCAAATAGGCAACCTTTTAGGGGATGATCAATTATATAATGTTGTTGTAACAGCCCATGCTTTTGTAATAATTTTTTTTATAGTAATACCTATTATGATTGGAGGTTTTGGAAATTGATTGGTACCATTAATATTAGGTGCCCCAGATATAGCTTTTCCACGCCTCAATAATATAAGATTTTGATTACTTCCACCATCCTTCTTTTTATTAATTACATCATCAATAGTTGAAAGCGGTGCAGGTACAGGCTGAACAGTTTATCCTCCATTATCTAAT…
	KR907159	---------------------------------------------------------------------------------------ACATCATTAAGATTATTAATCCGAGTTGAATTAAGGCAAATAGGAAACCTTTTAGGAGATGATCAATTATATAATGTTGTTGTAACAGCCCATGCTTTTGTAATAATTTTTTTTATAGTAATACCTATTATGATTGGAGGTTTTGGAAATTGATTGGTACCATTAATACTAGGTGCCCCAGATATGGCTTTTCCACGCCTCAATAATATAAGATTTTGATTACTTCCACCATCATTCTTTTTATTAATTGCATCATCAATAATTGAAAGTGGTGCAGGAACAGGTTGAACAGTTTATCCTCCATTATCTAAT…
	MT080181	------------------------------------------------------------------------GCTGCTATAGTTGGTACTTCCTTAAGTTTATTAATTCGTGTAGAGTTAAGTCAAGTAGGAATTTTATTAGGTGATGATCAATTATATAATGTTGTTGTTACAGCCCATGCTTTTGTTATGATTTTTTTTATAGTAATACCAATTATAATTGGCGGTTTTGGAAATTGGTTAGTGCCATTAATATTAGGTGCCCCTGACATAGCTTTTCCTCGTTTAAATAATATAAGATTTTGATTATTACCTCCTTCTTTTTTTTTATTGGCTGGATCTTCAATTGTAGAAAGTGGTGCTGGAACTGGATGAACTGTTTACCCTCCTTTATCTGGA…
	EU855355	---------------------------------------------------------------GGTGTTTGAGCGGCTATAGTTGGTACTTCTTTAAGTTTATTAATTCGTGTGGAGTTAAGACAAATTGGTATTTTATTAGGTGATGATCAGTTATATAATGTTGTTGTTACTGCTCATGCTTTTGTTATAATTTTTTTTATAGTTATGCCAATTATAATTGGTGGTTTTGGAAATTGATTAGTTCCATTAATATTAGGTGCCCCTGATATGGCTTTTCCTCGTCTTAATAATATGAGTTTTTGACTATTACCTCCTTCATTTTTTTTATTATTAGGTTCTTCCATTATTGAAAGAGGGGCTGGAACTGGTTGAACTGTATATCCTCCGCTTTCTGGT…
	EU855280	---------------------------------------------------------------GGTGTTTGGGCTGCTATGGTTGGTACTTCTCTAAGTTTATTAATTCGAGTAGAATTAAGGCAAGTTGGTATTTTATTAGGAGATGATCAATTGTATAATGTTGTTGTAACAGCTCATGCTTTTGTTATAATTTTTTTTATGGTTATACCTATTATGATTGGTGGTTTTGGTAATTGATTAGTTCCATTAATGCTTGGTGCTCCTGATATAGCTTTTCCTCGGTTGAATAATATAAGTTTTTGGTTATTACCTCCTTCTTTTTTTTTATTAGCTGGTTCTTCAATTGTTGAAAGTGGTGCTGGTACTGGTTGAACTGTTTATCCTCCTTTATCTGGT…
	EU855299	---------------------------------------------------------------GGTGTTTGGGCTGCTATGGTTGGTACTTCTTTAAGTTTATTAATTCGAGTAGAATTAAGCCAAGTTGGTATTTTATTAGGAGATGATCAATTATACAATGTTGTTGTGACGGCTCATGCTTTTGTTATAATTTTTTTTATGGTTATACCTATTATAATTGGTGGTTTTGGTAATTGATTAGTTCCATTAATACTTGGTGCTCCTGATATAGCTTTTCCTCGGTTGAATAATATAAGTTTTTGATTATTACCTCCTTCTTTTTTTTTATTAGCTGGTTCTTCAATTGTTGAAAGTGGTGCTGGTACTGGTTGAACTGTTTATCCTCCTTTATCTGGT…
	KC754685	--------------------------------------------AACAATATATTTTATTTTAGGTGTTTGGGCGGCTATAGTTGGAACTTCTTTAAGTTTATTAATTCGTATTGAGTTAAGGCAAATTGGAATTTTATTAGGTGATGATCAATTATATAATGTGGTGGTTACTGCTCATGCTTTTGTTATAATTTTTTTTATAGTTATACCTATTATAATTGGTGGTTTTGGTAATTGGTTAGTTCCTTTAATGTTAGGGGCTCCTGATATAGCTTTTCCTCGTTTAAATAATATAAGTTTTTGGTTATTACCTCCTTCTTTTCTTTTGTTGGCTGGTTCTTCTATAGTTGAGAGTGGAGCAGGAACTGGTTGAACTGTATATCCTCCTTTATCTGGT…
	EU855321	---------------------------------------------------------------GGTGTTTGGGCAGCTATAGTTGGTACTTCTTTAAGTTTATTAATTCGTATTGAATTAAGTCAAATTGGAATTTTATTAGGTGATGATCAATTATATAATGTGGTAGTAACTGCTCATGCTTTTGTTATAATTTTTTTTATGGTTATACCAATTATAATTGGAGGTTTTGGTAATTGGTTAGTTCCTTTAATATTAGGTGCTCCTGATATGGCTTTTCCTCGTTTAAATAATATAAGTTTTTGATTATTACCTCCATCTTTTATATTATTAGCTGGTTCTTCTATAATTGAGAGTGGAGCAGGTACTGGTTGAACTGTATATCCTCCTTTATCTGGT…
	EU855287	---------------------------------------------------------------GGTGTTTGGGCAGCTATGGTTGGTACTTCTTTAAGTTTATTGATTCGTATTGAATTAAGACAGCTTGGAATTTTATTAGGTGATGATCAATTATATAATGTAGTGGTAACTGCTCATGCTTTTGTTATAATTTTTTTTATAGTTATACCTATTATAATTGGTGGTTTTGGTAATTGATTGGTTCCTTTAATATTAGGAGCTCCTGATATAGCTTTTCCTCGTTTAAATAATATAAGGTTTTGATTATTACCTCCTTCTTTTATTTTATTAGCTGGTTCTTCTATGGTTGAAAGAGGAGCAGGTACTGGATGAACTGTTTATCCACCTTTATCTGGT…
	EU855336	---------------------------------------------------------------GGTGTTTGGGCGGCTATAGTTGGGACTTCTTTAAGTTTATTAATTCGTATTGAATTGAGACAAGTTGGAATTTTACTAGGTGATGATCAGTTATATAATGTAGTAGTAACTGCTCATGCTTTTGTTATAATTTTTTTTATGGTTATACCAATTATAATTGGTGGTTTTGGAAATTGATTAGTACCTTTAATGTTAGGAGCTCCTGATATAGCTTTTCCTCGTTTAAATAATATAAGTTTTTGATTATTACCTCCTTCTTTTATTTTATTAGCTGGTTCTTCTATAGTTGAAAGAGGGGCTGGTACTGGTTGAACTGTATATCCTCCTTTATCTGGT…
	EU855342	---------------------------------------------------------------GGTGTTTGGGCGGCTATAATTGGTACTTCTTTAAGTTTATTGATTCGTATTGAGTTGAGACAAATTGGAATTTTATTAGGTGATGATCAGTTATATAATGTAGTAGTAACTGCTCATGCTTTTGTTATAATTTTTTTTATAGTTATACCAATTATAATTGGTGGTTTTGGTAATTGATTAGTACCTTTAATATTAGGGGCTCCTGATATAGCTTTTCCTCGCTTAAATAATATGAGTTTTTGGTTATTACCTCCTTCTTTTATTTTATTAGCTGGTTCTTCTATAGTTGAAAGAGGGGCTGGTACTGGTTGAACTGTCTATCCTCCTTTATCTGGT…
	JN798119	-------------------------------------------------------------------TTTGGGCGGCTATAGTTGGAACTTCTTTAAGTTTATTGATTCGTATTGAGTTGAGACAAGTTGGAATTTTATTAGGTGATGATCAGTTATATAATGTAGTGGTAACTGCTCATGCTTTTGTTATAATTTTTTTTATAGTTATACCAATTATAATTGGTGGTTTTGGTAATTGATTAGTACCTTTAATATTAGGGGCTCCTGATATAGCTTTTCCTCGTTTAAACAATATGAGTTTTTGGTTATTACCTCCTTCTTTTATTTTATTAGCTGGTTCTTCTATAGTTGAAAGAGGGGCTGGTACTGGTTGAACTGTATATCCTCCCTTATCTGGT…
	KC754687	--------------------------------------------AACAATATATTTTATTTTAGGTGTTTGGGCGGCTATAGTTGGAACTTCTTTAAGTTTATTAATTCGTATTGAATTGAGACAAATTGGAATTTTATTGGGTGACGATCAGTTATATAATGTAGTAGTAACTGCTCATGCTTTTGTTATAATTTTTTTTATAGTTATACCAATTATAATTGGTGGTTTTGGTAATTGATTAGTACCTTTAATATTAGGGGCTCCTGATATAGCTTTTCCTCGTTTAAATAATATGAGGTTTTGGTTATTACCTCCTTCTTTTATTTTATTAGCTGGTTCTTCTATAGTTGAAAGAGGGGCTGGTACTGGTTGAACTGTATATCCTCCTTTATCTGGT…
	KC754689	--------------------------------------------AACTATATATTTTATTTTGGGTGTTTGAGCTGCTATAGTTGGGACTTCTTTAAGTTTATTAATTCGAATTGAGTTAAGACAAATTGGTATTTTATTAGGTGATGATCAATTATATAATGTTGTAGTAACTGCTCATGCTTTTGTAATAATTTTTTTTATAGTTATGCCTATTATAATTGGAGGGTTTGGTAATTGATTGGTTCCTTTAATATTAGGTGCTCCTGATATAGCTTTTCCTCGATTAAATAATATAAGGTTTTGATTATTGCCTCCTTCTTTTATTTTATTAGCTGGTTCTGCAATAGTTGAAAGAGGAGCTGGTACTGGTTGAACTGTTTATCCTCCTCTTTCAGGA…
	EU855250	---------------------------------------------------------------GGTGTTTGGGCTGCTATGGTTGGAACTTCTTTAAGTTTATTAATTCGAATTGAATTAAGGCAAATTGGAATTTTATTAGGTGATGACCAATTATATAATGTAGTGGTAACTGCTCATGCTTTTGTAATAATTTTTTTTATAGTTATACCTATTATAATTGGTGGTTTTGGTAATTGATTAGTTCCTTTAATATTAGGTGCTCCAGATATAGCTTTTCCTCGTTTAAATAATATAAGGTTTTGATTATTACCTCCATCTTTTATTTTATTAGCTGGTTCAGCTATAGTTGAAAGAGGGGCTGGTACTGGTTGAACTGTTTATCCTCCTCTTTCAGGA…
	MF327465	----------------------------------------------------------------GTGTTTGAGCTGCTATAGTTGGAACTTCATTGAGTTTATTAATTCGTATTGAATTAAGACAGATTGGAATTTTGTTAGGTGATGATCAATTATATAATGTTGTAGTTACTGCTCATGCTTTTGTTATAATTTTTTTTATGGTTATGCCTATTATAATTGGAGGTTTTGGTAATTGATTAGTTCCTTTAATATTAGGTGCTCCTGATATAGCTTTTCCTCGATTAAATAATATAAGATTTTGATTATTACCTCCTTCTTTTATTTTATTAGCTGGTTCTTCTATAGTTGAAAGAGGAGCTGGTACTGGTTGAACTGTATACCCTCCTCTTTCTGGT…
	HM210133	---------------------------------------------------------------GGTGTTTGGGCTGCTATAGTTGGTACTTCTTTAAGTTTATTAATTCGCATTGAGTTAAGACAAATTGGTATTTTATTAGGTGATGATCAGTTATATAATGTTGTGGTTACTGCTCATGCTTTTGTTATAATTTTTTTTATAGTTATACCTATTATGATTGGAGGTTTTGGTAATTGGTTAGTTCCTTTAATATTAGGTGCTCCCGATATAGCTTTTCCTCGTTTGAATAATATAAGATTTTGGTTGTTACCTCCTTCATTTATTTTATTGGCTGGTTCTTCAATGGTTGAAAGTGGGGCTGGTACTGGTTGAACTGTATATCCACCTCTTTCTGGT…
	HM210131	---------------------------------------------------------------GGTGTTTGGGCTGCTATAGTTGGTACTTCTTTAAGTTTATTAATTCGTATTGAGTTAAGACAAATTGGTATTTTGTTAGGTGATGATCAATTATATAATGTTGTAGTTACTGCTCATGCTTTTGTTATAATTTTTTTTATAGTTATACCTATTATAATTGGAGGTTTTGGTAATTGGTTAGTTCCTTTAATATTAGGTGCTCCTGATATAGCTTTTCCTCGATTAAATAATATAAGATTTTGATTATTACCTCCTTCATTTATTTTATTAGTTGGTTCTTCAATAGTTGAGAGTGGAGCTGGTACTGGTTGAACTGTATATCCACCTCTTTCTGGT…
	HM210119	---------------------------------------------------------------GGTGTATGAGCAGCCATAGTTGGTACTTCTTTAAGTTTATTAATTCGTATTGAATTAAGACAAATTGGAATTTTGTTAGGTGATGATCAATTATATAATGTTGTAGTTACTGCTCATGCTTTTGTTATAATTTTTTTTATAGTTATACCTATTATAATTGGTGGTTTTGGAAATTGATTAGTTCCTTTAATGCTAGGGGCTCCTGATATAGCTTTTCCTCGATTAAACAATATAAGATTTTGATTATTACCTCCTTCATTTATTTTATTAGCTGGTTCTTCAATAGTTGAGAGCGGGGCTGGTACTGGTTGAACTGTTTATCCTCCTCTTTCTGGA…
	HM210128	---------------------------------------------------------------GGTGTTTGGGCGGCTATAGTTGGTACTTCTTTAAGTTTATTAATTCGTATTGAACTTAGACAAATTGGTATTTTATTAGGTGATGATCAATTATATAATGTTGTAGTTACTGCTCATGCTTTTGTTATAATTTTTTTTATAGTTATGCCTATTATAATTGGAGGTTTTGGAAATTGGTTAGTTCCTTTAATATTAGGTGCTCCTGATATAGCTTTTCCACGATTAAATAATATAAGTTTTTGATTATTACCTCCTTCATTTATTTTATTAGCTGGTTCTTCAATAGTTGAAAGTGGAGCTGGTACTGGATGAACTGTTTATCCTCCTCTTTCTGGA…
	HM210104	---------------------------------------------------------------GGTGTTTGAGCGGCTATAGTTGGTACTTCTTTAAGTTTATTAATTCGTATTGAGCTTAGGCAAATTGGTATTTTATTAGGTGACGATCAATTATATAATGTTGTAGTTACTGCTCATGCTTTTGTTATGATTTTTTTTATAGTTATACCTATTATAATTGGAGGTTTTGGAAATTGGTTAGTTCCTTTAATATTAGGTGCTCCTGATATAGCTTTTCCTCGATTAAATAATATAAGATTTTGATTATTACCTCCTTCATTTATTTTATTAGCTGGTTCTTCAATGGTTGAAAGTGGAGCAGGTACTGGTTGAACTGTTTATCCTCCTCTTTCCGGT…
	KC754688	--------------------------------------------TACTATATATTTTATTTTAGGTGTTTGAGCGGCTATAGTTGGTACTTCTTTAAGTTTATTAATTCGTATTGAGCTTAGGCAAATTGGTATTTTATTAGGTGATGATCAATTATATAATGTTGTAGTTACTGCTCATGCTTTTGTTATGATTTTTTTTATAGTTATACCTATTATAATTGGAGGTTTTGGAAATTGATTAGTTCCTTTAATGTTAGGTGCTCCTGATATAGCTTTTCCTCGATTAAATAATATAAGATTTTGGTTATTGCCTCCTTCATTTATTTTATTAGCTGGTTCTTCAATAGTTGAAAGTGGGGCAGGTACTGGTTGAACTGTTTATCCTCCTCTTTCTGGT…
	HM210120	---------------------------------------------------------------GGTGTTTGAGCAGCTATAGTTGGTACTTCTTTAAGTTTATTAATTCGTATTGAATTAAGTCAAATTGGAATTTTATTAGGTGATGATCAATTATATAATGTTGTGGTTACTGCTCATGCTTTTGTTATGATTTTCTTTATAGTTATACCTATTATAATTGGGGGTTTTGGTAATTGATTAGTTCCTTTAATATTAGGTGCTCCTGATATAGCTTTTCCTCGATTAAATAATATAAGATTTTGATTATTACCTCCCTCATTTATTTTGTTAGCTGGTTCTTCAATGGTTGAGAGTGGAGCTGGTACTGGTTGAACTGTTTATCCTCCTCTTTCTGGA…
	EU855274	---------------------------------------------------------------GGTGTTTGGGCAGCTATAGTTGGTACTTCTTTAAGTTTATTAATTCGTATTGAATTAAGGCAAATTGGAATTTTATTAGGTGATGATCAATTATATAATGTTGTGGTTACTGCTCATGCTTTTGTTATAATTTTTTTCATAGTTATGCCTATTATAATTGGTGGGTTTGGTAATTGATTAGTTCCTTTAATATTAGGTGCTCCTGATATAGCTTTTCCTCGATTAAATAATATAAGGTTTTGATTATTACCTCCTTCATTTATTTTACTAGCTGGTTCTTCAATGGTTGARAGTGGAGCTGGTACTGGTTGAACTGTTTATCCTCCTCTTTCAGGT…
	EU855273	--------------------------------------------------------------------------AGCTATAGTTGGTACTTCTTTAAGTTTATTAATTCGTATTGAATTAAGTCAAATTGGGATTTTATTAGGTGATGATCAATTATATAATGTTGTAGTTACTGCTCATGCTTTTGTTATAATTTTTTTTATAGTTATGCCTATTATAATTGGTGGGTTTGGTAATTGATTAGTTCCTTTAATATTAGGTGCTCCTGATATAGCTTTTCCTCGATTAAATAATATAAGATTTTGATTATTACCTCCTTCATTTATTTTATTAGCTGGTTCTTCAATGGTTGAGAGTGGAGCGGGTACTGGTTGAACTGTTTATCCTCCTCTTTCTGGT…
	HM210118	---------------------------------------------------------------GGTGTTTGGGCAGCGATAGTTGGTACTTCTTTAAGTTTATTAATTCGTATTGAATTAAGGCAAATTGGAATTTTATTAGGTGATGATCAATTATATAATGTTGTAGTTACTGCTCATGCTTTTGTTATAATTTTTTTTATAGTTATGCCTATTATGATTGGTGGGTTTGGTAATTGATTAGTTCCTTTAATATTGGGTGCTCCTGATATAGCTTTTCCTCGATTAAATAATATAAGATTTTGATTATTACCTCCTTCATTTATTTTGTTGGCTGGTTCTTCAATAGTTGAGAGTGGAGCTGGTACTGGTTGAACTGTTTATCCTCCTCTTTCTGGT…
	EU855279	---------------------------------------------------------------GGTGTTTGGGCAGCGATAGTTGGTACTTCTCTAAGCTTATTAATTCGTATTGAACTAAGTCAAATTGGAATTTTATTAGGTGACGATCAATTATATAATGTTGTAGTTACTGCTCATGCTTTTATTATAATTTTTTTTATAGTTATGCCTATTATAATTGGCGGGTTTGGTAATTGATTAGTTCCTTTAATATTAGGTGCTCCTGATATAGCTTTTCCTCGATTAAATAATATAAGATTTTGGTTATTACCTCCTTCATTTATTTTATTAGCTGGTTCTTCAATAGTTGAGAGTGGAGCTGGAACTGGTTGAACTGTTTATCCACCTCTTTCTGGT…
	HM210103	---------------------------------------------------------------GGTGTTTGGGCAGCTATGGTTGGTACTTCTTTGAGTTTATTAATTCGTATTGAGTTAAGGCAAATTGGTATTTTATTGGGTGATGATCAATTATATAATGTTGTAGTTACTGCTCATGCTTTTGTGATAATTTTTTTTATAGTTATACCTATTATAATTGGGGGTTTTGGTAATTGGTTAGTTCCTTTAATATTAGGTGCTCCTGATATAGCTTTTCCTCGATTAAATAATATAAGGTTTTGATTATTACCTCCTTCTTTTATTTTATTAGCTGGTTCTTCAATAGTTGAAAGTGGAGCTGGTACTGGTTGAACTGTTTATCCTCCTCTTTCTGGT…
	HM210108	---------------------------------------------------------------GGTGTTTGAGCAGCTATGGTTGGTACTTCTTTAAGTTTATTAATTCGTATTGAGCTTAGTCAGATTGGTATTTTGTTAGGTGATGATCAATTATACAATGTTGTAGTTACTGCTCATGCTTTTGTTATAATTTTTTTTATGGTTATACCTATTATAATTGGGGGTTTTGGTAATTGATTAGTTCCTTTAATATTAGGTGCTCCTGATATAGCATTTCCTCGATTAAATAATATAAGATTTTGATTATTACCTCCTTCATTTATTTTATTAGCTGGTTCTTCAATAGTTGAAAGTGGTGCTGGTACTGGTTGAACTGTTTATCCTCCTCTTTCTGGT…
	MT084724	------------------------------------------------------------------------TCAGCTATAATTGGCACTTCATTAAGGTTATTAATTCGTATTGAGTTAAGTCAGATTGGTGTTTTATTAGGTGATGATCAATTATATAATGTAGTAGTAACTGCTCATGCTTTTATTATGATTTTTTTTATAGTTATACCTATTATAATTGGAGGGTTTGGTAATTGATTAGTTCCTTTAATATTAGGAGCTCCTGATATAGCTTTTCCTCGATTGAATAATATGAGTTTTTGATTACTACCACCTTCTTTTTTTTTATTGATTTTTTCTATAATTATTGAAAGAGGGGCTGGTACTGGATGAACTGTTTATCCTCCTTTATCTAGT…
	EU855254	---------------------------------------------------------------GGTGCATGATCTGCTATAATTGGTACTTCTTTAAGTTTATTAATTCGTGTAGAATTAAGTCAGATTGGTGTTTTATTAGGGGATGATCAGTTGTATAATGTAGTTGTTACAGCTCATGCTTTTGTTATGATTTTTTTTATAGTTATACCTATTATAATTGGTGGTTTTGGTAATTGATTAGTTCCATTAATATTAGGAGCTCCTGATATAGCTTTTCCTCGCTTAAATAATATGAGATTTTGATTGTTACCTCCTTCATTTTTTTTATTAATTGGATCTACAATTGTTGAAAGTGGTGCTGGTACTGGTTGAACTGTTTATCCACCTTTATCTGAT…
	KC754686	--------------------------------------------TACTATATATTTTATTTTAGGAGTTTGATCAGCTATAATTGGTACTTCATTAAGATTATTAATTCGTGTAGAATTAAGTCAGGTTGGAATTTTATTAGGTGATGATCAATTATATAATGTGGTAGTAACAGCTCATGCTTTTGTTATAATTTTTTTTATAGTAATACCAATTATGATTGGTGGTTTTGGAAATTGATTAGTTCCTCTTATATTGGGTGCTCCTGATATAGCTTTTCCTCGTTTAAATAACATAAGTTTTTGGTTATTACCTCCTTCATTTTTTTTATTACTAGGTTCTATAATTATTGAAAGAGGTGCTGGCACTGGGTGAACTGTTTATCCTCCTCTTTCTGGT…
	MT084660	------------------------------------------------------------------------TCAGCTATAGTTGGAACTTCTTTAAGATTATTGATTCGTGTTGAGTTAAGTCAAGTTGGTGTTTTATTAGGTGATGATCAATTATATAATGTAGTAGTAACAGCTCATGCTTTTGTTATGATTTTTTTTATAGTAATACCAATTATGATTGGTGGTTTTGGAAATTGATTAATTCCTCTTATATTAGGTGCTCCTGATATAGCTTTTCCTCGTTTAAATAATATGAGTTTTTGGTTATTACCTCCTTCTTTTTTTTTATTATTTGGTTCTATGATTATTGAGAGAGGTGCTGGTACTGGGTGAACTGTTTATCCTCCTCTTTCTGGT…
	MT084667	------------------------------------------------------------------------TCATCTATAATTGGAACTTCTTTGAGATTGTTAATTCGTGTGGAGTTAAGTCAGGTTGGTATTTTATTAGGTGATGATCAATTATATAATGTAGTAGTGACAGCTCATGCTTTTGTTATGATTTTTTTTATAGTAATACCTATCATGATTGGTGGTTTTGGAAATTGATTAGTTCCTCTTATATTAGGTGCTCCTGATATAGCTTTTCCTCGTTTAAATAATATAAGTTTTTGATTATTACCTCCTTCTTTTTTTTTATTGCTTGGTTCTATAATTATTGAAAGAGGTGCTGGTACTGGATGAACTGTTTATCCTCCTCTTTCTGGT…
	MT084649	------------------------------------------------------------------------TCAGCTATAATTGGAACTTCTTTAAGATTATTAATTCGTGTTGAGTTAAGTCAGGTTGGAATTTTATTAGGCGATGATCAATTATATAATGTTGTGGTAACAGCTCATGCTTTTGTTATAATTTTTTTTATGGTTATACCAATTATGATTGGTGGTTTTGGAAATTGATTAGTTCCTCTTATGTTAGGTGCTCCTGATATAGCTTTTCCTCGTTTAAATAATATAAGTTTTTGATTATTACCTCCTTCTTTTTTTTTATTGCTTGGTTCTATAATTATTGAGAGAGGTGCTGGTACTGGATGAACTGTTTATCCCCCACTTTCTGGT…
	MT084749	------------------------------------------------------------------------TCTTCTATATTTGGTACTTCTTTAAGTTTATTAATTCGAGTGGAATTAAGTCAGGTTGGTGTTTTATTAGGTGATGATCAGTTATATAATGTAGTAGTTACAGCACATGCTTTTGTTATAATTTTTTTTATAGTAATACCAATTATGATTGGTGGTTTTGGTAATTGATTGGTTCCTTTGATATTAGGGGCTCCTGATATAGCTTTTCCTCGATTAAATAATATGAGTTTTTGATTATTACCTCCTTCATTATTTTTATTGATTAGTTCTACAGTTATTGAAAGTGGGGCTGGGACTGGATGAACTGTTTATCCTCCTCTTTCAGGT…
	EU855268	---------------------------------------------------------------GGTATTTGATCTGCTATAATTGGTACTTCTTTAAGATTATTAATTCGTATTGAATTAAGTCAAATTGGAATTTTATTAGGTGATGATCAATTATATAATGTAATGGTTACAGCACATGCTTTTGTTATAATTTTTTTTATAGTAATACCTATTATAATTGGTGGTTTTGGTAATTGATTAGTTCCTTTAATATTAGGTGCTCCTGATATAGCTTTTCCTCGTTTAAATAATATGAGTTTTTGATTATTACCCCCTTCATTTTTTTTATTAATTGGTTCTACAATTGTAGAAAGAGGAGCAGGTACTGGTTGAACTGTGTATCCTCCTCTTTCTGGA…
	KC766128	-----------------------------------------------------------------------------------------------------ATTGATTCGAGTTGAATTAAGACAAGTTGGGATTTTATTAGGTGATGATCAATTATATAATGTTGTAGTAACTGCCCATGCTTTTATTATAATTTTTTTTATAGTTATACCTATTATAATTGGTGGATTTGGAAATTGATTAGTTCCTTTAATATTAGGAGCACCAGATATGGCTTTTCCTCGTTTAAATAATATAAGTTTTTGATTATTACCCCCTTCTTTTTTTTTACTTGCTGGTTCTTCGATTGTTGAAAGAGGAGCAGGGACTGGATGAACTGTTTATCCTCCACTTTCAGGG…
	EU855349	---------------------------------------------------------------GGAGTATGATCTGCTATAGTAGGAACTTCTCTTAGGTTATTAATTCGAGTTGAATTAAGACAAATTGGTGTTTTATTAGGTGATGATCAATTATATAATGTTGTGGTTACGGCTCATGCTTTTATTATAATTTTTTTTATAGTTATACCTATTATAATTGGTGGTTTTGGAAATTGATTAGTTCCTTTAATATTAGGTGCTCCTGATATAGCTTTTCCTCGGTTAAATAATATAAGGTTTTGGTTATTACCTCCATCATTTTTTTTGTTAGCTGGATCTTCAATTATTGAAAGAGGTGCTGGAACTGGTTGGACTGTATATCCGCCTTTATCAAGA…
	EU855333	---------------------------------------------------------------GGGGTTTGGTCTGCTATAGTAGGTACTTCTCTTAGATTATTAATTCGAGTTGAATTAAGACAAATTGGTGTTTTATTAGGTGATGATCAATTATATAATGTTGTAGTAACAGCTCATGCTTTTATTATAATTTTTTTTATAGTGATACCTATTATAATTGGAGGTTTTGGTAATTGGTTAGTTCCTTTAATATTAGGAGCTCCTGATATGGCTTTCCCTCGATTAAACAATATAAGATTTTGACTGTTACCTCCTTCATTTTTTTTACTAGCGGGGTCTTCAATTGTGGAGAGTGGGGCTGGCACAGGTTGAACTGTGTATCCTCCATTATCTGGT…
	EU855301	---------------------------------------------------------------GGGGTGTGGTCTGCTATAGTAGGTACATCCTTAAGGTTATTAATTCGAGTTGAATTAAGACAGGTTGGTGTTTTATTAGGTGATGATCAATTATATAATGTTGTAGTAACAGCTCATGCTTTTATTATAATTTTTTTTATAGTGATGCCAATTATAATTGGGGGATTTGGAAATTGGTTAGTTCCTTTAATATTAGGAGCTCCTGATATAGCTTTCCCTCGATTAAATAATATAAGTTTTTGATTATTACCTCCTTCATTTTTTTTATTAGCAGGATCTTCAATTGTTGAGAGTGGAGCTGGTACTGGTTGAACTGTTTATCCTCCTCTATCAGGT…
	EU855337	---------------------------------------------------------------GGGGTATGATCTGCTATAGTAGGTACCTCTCTTAGGTTATTAATTCGGGTTGAATTAAGACAAGTTGGTGTTTTATTAGGTGATGATCAATTATATAATGTTGTAGTAACAGCTCATGCTTTTATTATAATTTTTTTTATAGTAATACCCATTATAATTGGAGGTTTTGGTAATTGATTAGTTCCTTTAATATTAGGAGCTCCTGATATAGCTTTTCCTCGGTTAAATAATATAAGTTTTTGATTACTACCCCCTTCATTTTTTTTATTAGCAGGATCTTCAATTGTTGAAAGTGGAGCTGGTACTGGATGGACTGTTTATCCTCCTTTATCAGGT…
	EU855306	---------------------------------------------------------------GGGGTATGATCTGCTATAGTAGGTACTTCTCTTAGGTTATTAATTCGAGTTGAATTAAGACAAGTTGGTGTTTTATTAGGTGATGATCAATTATATAATGTTGTAGTAACAGCTCATGCTTTTATTATAATTTTTTTTATAGTAATACCTATTATGATTGGAGGATTTGGTAATTGATTGGTTCCTTTAATATTAGGAGCTCCTGATATAGCTTTTCCTCGGTTAAATAATATAAGTTTTTGGTTATTACCTCCCTCATTTTTTTTATTAGCAGGATCTTCAATTGTTGAGAGTGGAGCTGGTACTGGTTGAACTGTATATCCTCCTTTATCAGGT…
	EU855339	---------------------------------------------------------------GGGGTATGGTCAGCAATAGTTGGAACTTCTCTTAGATTATTAATTCGAGTTGAATTAAGTCAAATTGGTATTTTATTAGGAGATGATCAATTATATAATGTAGTTGTAACTGCACATGCTTTCATTATAATTTTTTTTATAGTAATGCCAATTATAATTGGTGGTTTTGGGAATTGGTTAGTTCCTTTAATATTAGGGGCTCCAGATATAGCTTTTCCTCGATTAAATAATATAAGATTTTGACTATTACCTCCGTCTTTTTTTTTATTAGCCGGCTCAAGAATTGTTGAAAGAGGAGCTGGTACAGGATGAACAGTTTATCCTCCTCTTTCAAGT…
	EU855327	---------------------------------------------------------------GGAGTTTGATCAGCTATAGTTGGAACTTCACTTAGATTATTGATTCGAGTTGAATTAAGACAAGTTGGGATTTTATTAGGGGATGATCAATTATATAATGTAGTTGTTACAGCTCATGCTTTTATTATAATTTTTTTTATAGTTATGCCCATTATAATTGGAGGGTTTGGGAATTGGCTAATTCCTTTGATACTTGGGGCTCCTGATATAGCTTTTCCTCGATTAAATAATATGAGATTTTGATTATTACCGCCATCTTTTTTTTTATTAGCTGGTTCAAGAATTGTTGAAAGAGGAGCTGGAACTGGATGAACAGTTTATCCTCCTCTTTCTGGA…
	EU855269	---------------------------------------------------------------GGTGTTTGATCAGCGATAGTTGGAACTTCATTAAGATTATTAATTCGGGTTGAATTAAGACAAGTTGGAATTTTATTAGGAGATGATCAATTATATAATGTAGTTGTTACAGCTCATGCTTTTATTATAATTTTTTTTATAGTTATACCAATCATAATTGGAGGTTTTGGAAATTGGTTAGTTCCTTTGATATTAGGAGCCCCTGATATAGCTTTTCCTCGATTAAATAATATAAGATTTTGATTATTGCCACCATCTTTTTTTTTATTAGCTGGTTCAAGAATTGTTGAAAGAGGAGCTGGAACTGGATGAACAGTTTATCCTCCTCTTTCTGGA…
	KC766100	-----------------------------------------------------------------------------------------------------ATTAATTCGAGTTGAATTAAGACAAATTGGTATTTTATTAGGAGATGACCAATTATATAATGTAGTTGTTACAGCTCATGCTTTTATTATGATTTTTTTTATAGTAATACCTATTATAATTGGAGGTTTTGGAAATTGGTTAGTTCCTTTAATATTAGGAGCTCCTGATATGGCTTTTCCTCGATTAAATAATATAAGATTTTGATTATTACCCCCATCTTTTTTTTTATTAGCTGGTTCAAGAATTGTTGAAAGAGGAGCTGGAACTGGATGAACAGTTTATCCTCCTTTATCTGGA…
	EU855357	---------------------------------------------------------------GGGGTGTGATCAGCTATAGTAGGAACTTCCCTTAGGTTACTTATTCGTGTTGAATTAAGACAAATTGGTATTTTGTTAGGAGATGATCAGTTATATAATGTTGTAGTAACAGCTCATGCTTTTATTATAATTTTTTTTATGGTTATGCCTATTATAATTGGGGGTTTTGGTAATTGATTAGTTCCTTTAATATTAGGTGCACCTGATATAGCTTTTCCTCGATTAAATAATATAAGATTTTGATTACTACCTCCTTCTTTTTTTCTATTAGCTGGATCTTCAATTGTTGAGAGAGGGGCTGGAACAGGATGAACTGTTTATCCTCCCCTTTCTGGA…
	KC766124	-----------------------------------------------------------------------------------------------------ATTAATTCGAGTTGAATTGAGACAAATTGGTATTTTATTAGGAGATGATCAATTATATAATGTTGTAGTAACAGCTCATGCTTTTATTATAATTTTTTTTATGGTGATACCTATTATAATTGGGGGTTTTGGTAATTGGTTAGTTCCTTTAATATTAGGTGCACCTGATATAGCTTTTCCTCGATTAAATAATATAAGATTTTGATTATTACCACCATCATTTTTTTTATTAGCTGGGTCTTCAATTGTTGAAAGGGGGGCTGGAACTGGATGAACTGTGTATCCTCCACTTTCTGGA…
	MH107382	---------------------------------------------ACTATATATTTTATTTTTGGAGCTTGAGCAGCTATAATAGGAACTTCCTTAAGTTTATTAATTCGTATTGAATTAAGTCAAACCGGAAATTTATTAGGAGATGATCAACTATATAATGTTATTGTTACTGCCCATGCATTTGTCATAATTTTTTTTATAGTTATACCAATTATAATTGGAGGTTTTGGAAATTGATTGATTCCTTTAATACTAGGAGCTCCTGATATAGCTTTTCCACGACTAAATAACATAAGTTTTTGATTATTGCCACCATCTTTCTTATTATTAATTAGTTCATCAATAATTGAAAATGGAGCAGGAACAGGATGAACAGTTTATCCTCCATTATCTAGA…
	MK236472	---------------------------------------------------------------------------------------ACTTCTCTTAGATTATTAATTCGTGTAGAACTTAGACAAATTGGTAATTTATTAGGAGATGATCAATTATATAATGTAGTAGTTACAGCTCATGCTTTTGTAATAATTTTTTTTATAGTAATACCTATTATGATTGGTGGATTTGGAAATTGATTAATCCCCCTTATGTTAGGTGCCCCTGATATAGCTTTCCCACGTTTAAACAACATAAGATTTTGACTTCTTCCACCTTCTTTCTTATTATTAATTAGATCTTCTATAGTGGAAAGAGGTGCTGGAACTGGTTGAACTGTTTATCCTCCTTTATCAAGA…
	KC754651	--------------------------------------------GACTATATATTTTATTTTTGGAAGATGGGCAGCTATAGTAGGTACTTCATTAAGTCTTCTTATTCGAGCTGAGTTAAGTCAAGCTGGAAACTTATTAGGTGATGATCAGTTATATAATGTTGTAGTTACTGCTCATGCATTTGTAATAATTTTTTTTATAGTTATGCCAATAATAATTGGTGGATTTGGAAATTGATTAGTTCCTTTAATATTAGGAGCTCCAGATATAGCTTTCCCTCGTCTTAACAATATAAGATTTTGATTATTACCACCATCATTTTTATTATTAATTGGTTCTTCCTTAGTTGAAAGAGGAGCAGGAACTGGATGAACTGTTTATCCACCATTATCTAGT…
	KC754661	--------------------------------------------AACTATATATTTTATTTTTGGTGCTTGATCAGCAATAGTAGGAACATCCTTAAGATTATTAATTCGAGTAGAATTAAGCCAAGCAGGAAACTTAATAGGAGATGATCAATTATATAATGTTGTAGTAACCGCTCATGCATTTGTAATAATTTTTTTTATAGTTATGCCAATTATAATTGGCGGATTTGGAAATTGATTAATCCCTTTAATGTTAGGAGCACCAGACATAGCTTTCCCCCGATTAAATAATATAAGATTTTGACTATTACCTCCTTCATTTTTATTATTAATTAGCTCATCAATAGTCGAAAGAGGAGCAGGAACAGGATGAACTGTTTACCCTCCCTTATCTAGA…
	KC754660	--------------------------------------------AACTATATATTTTATTTTTGGTGCTTGATCAGCAATAGTAGGAACATCCCTAAGATTATTAATTCGAGTAGAGTTAAGCCAAGCAGGGAACTTAATAGGAGATGATCAATTATATAATGTTGTAGTAACCGCTCATGCATTTGTAATAATTTTTTTTATAGTTATACCAATTATAATTGGCGGATTTGGAAATTGATTAATTCCTTTAATATTAGGAGCACCAGATATAGCTTTTCCCCGATTAAATAATATAAGATTTTGATTATTACCTCCTTCATTCTTATTGTTAATTAGCTCATCAATAGTCGAAAGAGGAGCAGGAACAGGGTGAACTGTTTATCCTCCCTTATCTAGA…
	MZ868189	-----------------------------TCATAAGGATATTGGAACTATATATTTTATTTTTGGGGTGTGGTCTGCTATGGTTGGAACTTCATTAAGGTTGTTAATTCGTACTGAGTTAATGTTAACTGGAAATTTAATGGGGGATGATCAGTTGTTTAATGTTGTGGTGACGGCACATGCTTTTGTAATGATTTTTTTTATGGTTATGCCTATTATAATTGGGGGTTTTGGAAATTGATTGATTCCTTTAATGTTAGGGGCTCCAGATATGGCTTTTCCTCGTTTAAATAATTTAAGGTTTTGATTATTACCTCCTTCTTTTTTTATGTTATTAAGTTCTTCAATAGTTGAAGGGGGAGCTGGAACTGGATGGACTGTATATCCTCCTTTATCTAGA…
	KC754692	----------------------------------------------------------------GTTCTTGAGCTGCTATAGTTGGTACTTCACTTAGTCTTTTAATTCGTGTTGAATTAAGGCAAGCTGGAAATTTAATAGGAGATGATCAATTATATAATGTTGTAGTTACAGCTCATGCATTTGTTATAATTTTTTTTATAGTAATGCCTATTATAATTGGAGGTTTTGGAAATTGATTAATCCCTTTAATATTAGGTGCCCCAGATATAGCATTTCCTCGATTAAATAATATAAGCTTTTGGTTATTACCTCCTTCATTTTTATTATTAATTGGTTCTTCTTTAGTAGAAAGAGGAGCAGGAACTGGATGAACAGTTTATCCACCATTATCAAGA…
	KC754691	------------------------------------------------------TTTATTTTTGGTGCCTGAGCGGCAATAGTTGGCACTTCTTTAAGTTTATTAATTCGAGTTGAATTAAGACAAGCTGGAAATTTAATAGGAGATGATCAATTATATAATGTTGTAGTAACAGCACATGCTTTTGTTATAATTTTTTTTATAGTAATACCTATTATAATTGGTGGATTTGGAAATTGATTAGTCCCTTTAATATTAGGAGCTCCAGATATAGCTTTTCCTCGTTTGAATAATATAAGATTTTGATTATTGCCTCCTTCATTTTTATTATTAATTGGCTCTTCTTTAGTAGAAAGAGGGGCAGGAACTGGATGAACAGTTTATCCTCCTTTATCAAGA…
	MG692750	------------------------------------------------------TTTATTTTTGGTGCCTGAGCGGCAATAGTTGGTACTTCTTTGAGTTTATTAATTCGAGTTGAATTAAGACAAGCTGGAAATTTAATAGGAGATGATCAATTATATAATGTTGTAGTAACAGCACATGCTTTTGTTATAATTTTTTTTATAGTAATACCTATTATAATTGGTGGGTTTGGAAATTGATTAGTCCCTTTAATATTAGGAGCTCCAGATATAGCTTTTCCTCGTTTGAATAATATGAGATTTTGATTATTACCTCCTTCATTTTTATTATTAATTGGCTCTTCTCTAGTAGAAAGAGGAGCAGGAACTGGATGAACAGTTTATCCTCCTTTATCAAGA…
	KC754652	--------------------------------------------AACTATATATTTTATTTTTGGTGTTTGAGCTGCTATAGTTGGAACTTCTTTAAGTCTATTAATTCGAGTGGAATTAAGTCAAGCTGGTAATTTAATAGGTGATGATCAATTATATAATGTTGTAGTAACAGCTCATGCATTTGTTATAATTTTTTTTATAGTAATACCTATCATAATTGGAGGCTTTGGAAATTGATTAGTTCCATTAATATTAGGAGCTCCAGATATAGCTTTTCCTCGCTTAAACAATATAAGATTTTGATTATTACCTCCTTCATTTATATTATTAATTAGTTCTTCATTGGTAGAAAGGGGGGCTGGAACTGGATGAACAGTTTATCCTCCTTTATCCAGA…
	MG692746	---------------------------------------------ACTATATATTTTATTTTTGGTGCTTGAGCTGCTATAGTTGGAACTTCTCTAAGTTTATTAATTCGAGTAGAATTAAGTCAAGCCGGTAATTTAATAGGGGACGATCAATTATATAATGTTGTAGTAACAGCCCATGCTTTTGTTATAATTTTTTTTATAGTAATACCTATTATAATTGGAGGATTTGGAAATTGATTAGTCCCTTTAATATTAGGAGCTCCAGATATAGCTTTTCCTCGCTTAAATAATATGAGATTTTGACTATTACCCCCTTCATTTATATTATTAATTGGTTCATCCTTAGTGGAAAGAGGGGCCGGTACTGGATGAACTGTTTATCCTCCTTTATCTAGA…
	KC754681	--------------------------------------------AACTATATATTTTATTTTTGGTGCTTGAGCAGCAATAATAGGTACTTCTTTAAGACTTTTAATTCGTGTAGAATTAAGTCAAGCTGGTAATTTAATAGGAGATGATCAATTATATAATGTAGTTGTTACTGCACATGCATTTATTATAATTTTTTTTATAGTTATACCAATTATAATTGGAGGTTTTGGGAATTGATTAGTTCCTTTAATGTTAGGTGCTCCTGATATAGCCTTTCCTCGGTTAAATAATATAAGATTTTGATTATTACCTCCTTCTTTTTTATTATTAATTTTTTCTTCTTTTGTTGAAAGAGGAGCTGGAACTGGTTGAACAGTTTATCCACCATTATCAAGA…
	KC754676	--------------------------------------------AACTATGTATTTTATTTTTGGTGCTTGAGCGGCAATAATGGGAACTTCTTTAAGTTTATTAATTCGAATTGAATTAAGTCAAGCTGGAAATTTAATAGAAGATGATCAGTTATATAATGTAGTTGTAACAGCTCATGCGTTTATTATAATTTTTTTTATAGTTATACCTATTATAATTGGAGGCTTTGGAAATTGATTAATTCCTTTAATATTAGGAGCTCCAGATATGGCCTTTCCACGATTGAATAATATAAGATTTTGATTATTACCTCCTTCATTTATATTATTAATTTGTTCTTCTTTAGTAGAAAGAGGTGCAGGAACTGGTTGAACAGTTTATCCACCATTATCAAGA…
	KC754683	----------------------------------------------------------------GTGCTTGGGCAGCAATAATAGGAACTTCTTTAAGTTTATTAATTCGAATTGAATTAAGCCAAGCAGGTAATTTAATAGGGGATGATCAATTATATAATGTAATTGTAACAGCACATGCATTTGTTATAATTTTTTTTATAGTTATACCTATTATAATTGGAGGTTTTGGAAATTGATTAATTCCTTTAATATTAGGAGCTCCAGATATGGCTTTTCCTCGATTAAATAATATGAGATTTTGATTATTACCTCCTTCATTTGTATTATTAATTAGTTCTTCATTAGTTGAAAGAGGAGCAGGAACTGGATGAACTGTTTATCCTCCTTTATCTGGA…
	KC754684	----------------------------------------------------------------GTGTTTGATCAGCAATAATAGGAACTTCTTTGAGTTTATTAATTCGAATTGAGTTAAGTCAAGCTGGAAATTTAATAGGCGATGATCAATTATATAATGTAATTGTAACAGCACATGCTTTTATTATAATTTTTTTTATAGTTATACCTATCATAATTGGAGGTTTTGGAAATTGATTAATTCCTTTAATATTAGGAGCTCCTGATATAGCTTTTCCTCGATTAAATAATATAAGATTTTGATTATTACCTCCTTCTTTTATATTATTAATTAGTTCTTCTTTAGTAGAAAGAGGGGCAGGTACTGGATGAACGGTTTATCCTCCATTATCTAGA…
	KC754679	----------------------------------------------------------------GTGCTTGAGCAGCAATAATAGGAACTTCTTTAAGTTTATTAATTCGAATTGAATTAAGTCAAGCTGGAAATTTAATAGGTGATGATCAATTATATAATGTAATTGTAACAGCACATGCCTTTATTATAATTTTTTTTATAGTTATACCTATTATAATTGGAGGTTTTGGAAATTGATTAATCCCTCTAATATTAGGAGCTCCTGATATAGCTTTTCCTCGATTAAATAATATAAGATTTTGATTATTACCTCCTTCTTTTATATTGTTAATTAGCTCTTCTTTAGTAGAAAGAGGGGCAGGTACTGGATGAACAGTTTATCCTCCATTATCTAGA…
	KC754682	----------------------------------------------------------------GTGCTTGAGCAGCAATAATAGGAACTTCATTAAGAATTTTAATTCGTATTGAATTAAGACAAGCTGGAAATTTTATAGGTGATGATCAATTATATAATGTAATCGTAACAGCACATGCATTTATTATAATTTTTTTTATAGTTATACCAATTATAATTGGAGGATTTGGAAATTGATTAATTCCTTTAATATTAGGAGCACCAGATATAGCTTTTCCTCGATTAAATAATATAAGATTTTGATTATTACCTCCTTCATTTTTATTATTAATTAGCTCTTCTTTAGTGGAAAGAGGAGCAGGGACAGGATGAACTGTTTATCCACCATTATCAAGA…
	KC754680	----------------------------------------------------------------GTGCTTGAGCAGCAATAATAGGGACTTCTTTAAGTCTTTTAATTCGAGTAGAATTAAGACAAGCTGGAAATTTAATAGGTGATGATCAATTGTATAATGTGGTTGTAACTGCACATGCATTTATTATAATTTTTTTTATAGTAATACCTATTATAATTGGAGGATTTGGAAATTGATTAATTCCTTTAATATTAGGTGCTCCAGATATAGCTTTTCCTCGATTAAATAATATAAGATTTTGATTGTTACCACCTTCTTTTTTATTATTAATTTTTTCTTCTTTTGTGGAAAGGGGTGCAGGAACAGGATGAACTGTTTATCCTCCTTTATCAAGA…
	MH040694	---------------------------------------------------------------GGTGCATGAGCAGCAATAGTAGGAACATCTTTAAGGTTATTAATTCGAGTTGAATTAAGTCAAGCTGGAAATTTAATAGGAGATGATCAACTATATAATGTTGTAGTAACTGCCCATGCATTTGTTATAATTTTTTTTATAGTAATACCTATTATAATTGGAGGGTTTGGAAATTGACTAGTTCCATTAATATTAGGAGCTCCTGATATAGCTTTTCCTCGATTAAATAATATAAGATTTTGATTATTACCTCCTTCATTTTTATTATTAATTAGGTCTTCCTTAGTTGAAAGAGGTGCAGGAACTGGATGAACAGTATATCCTCCTTTATCTAGT…
	MH040695	--------------------------------------------AACTATATATTTTATTTTTGGTGCTTGAGCAGCTATAATAGGAACATCTTTAAGGCTTTTGATTCGAATTGAATTAAGCCAAGCTGGAAATTTATTAGGAGATGATCAGTTATATAATGTAGTAGTTACTGCTCATGCTTTTGTTATAATTTTTTTTATAGTTATACCAATTATAATTGGGGGATTTGGAAATTGATTAGTTCCATTAATATTAGGTGCTCCGGATATGGCTTTTCCTCGATTAAACAATATAAGATTCTGGTTATTACCTCCTTCATTTATATTATTGATTAGATCTTCATTGGTTGAAAGAGGAGCTGGAACTGGATGAACAGTCTATCCTCCTTTATCTAGA…
	MH040696	---------------------------------------------------------------GGTGCTTGTGCAGCTATAGTAGGGACATCCTTGAGACTTTTAATTCGAGTTGAACTAAGTCAAGCTGGAAATTTAATAGGGGATGATCAGTTATATAATGTAGTAGTTACTGCTCATGCTTTTGTTATAATTTTTTTTATAGTTATACCAATTATAATTGGAGGGTTTGGAAATTGATTAGTCCCATTAATATTAGGTGCCCCAGATATAGCATTTCCTCGATTAAATAATATAAGATTTTGATTATTACCTCCTTCATTTATGTTATTAATTAGATCATCATTAGTTGAAAGAGGAGCTGGAACTGGATGAACAGTTTATCCCCCTCTATCTAGA…
	KC754656	--------------------------------------------AACTATATATTTTATTTTTGGTGCTTGAGCAGCAATAGTAGGAACATCTTTGAGACTTTTAATTCGAGTAGAATTAAGACAAGCTGGAAATTTAATGGGTGATGATCAATTATATAATGTAGTAGTTACTGCTCATGCTTTTGTTATAATTTTTTTTATAGTAATACCAATCATAATTGGAGGATTTGGAAATTGGTTAGTTCCTCTAATATTAGGAGCCCCTGATATAGCTTTTCCTCGATTAAATAATATAAGATTTTGATTATTACCTCCTTCGTTCTTATTATTGATTAGATCTTCAATAATTGAAAGAGGGGCTGGGACTGGATGAACAGTTTATCCTCCACTATCTAGA…
	KC754655	--------------------------------------------AACTATATATTTTATTTTTGGTGCATGAGCATCAATAGTGGGAACATCTTTAAGATTATTAATTCGAGTAGAATTAAGACAAGCTGGAAATTTGTTAGGTGATGATCAATTATATAATGTAGTAGTTACTGCTCATGCATTTGTTATAATTTTTTTTATAGTAATACCAATTATAATTGGTGGATTTGGAAATTGATTAGTTCCTTTAATATTAGGAGCTCCTGATATAGCTTTTCCTCGATTAAATAATATAAGATTTTGATTATTACCTCCTTCATTTTTATTATTAATCAGATCTTCTCTAGTAGAAAGAGGAGCTGGAACTGGATGAACAGTTTATCCACCATTATCAAGA…
	KC754653	--------------------------------------------AACTATATATTTTATTTTTGGTGCATGAGCATCAATAGTGGGGACATCTCTAAGATTATTAATTCGAGTAGAATTAAGGCAAGCTGGAAATTTGTTAGGTGATGATCAGTTATATAATGTAGTAGTTACTGCTCATGCATTTGTTATAATTTTTTTTATAGTAATACCAATTATAATTGGTGGATTTGGAAATTGATTAGTTCCTTTAATATTAGGAGCTCCTGATATAGCTTTTCCTCGATTAAATAATATAAGATTTTGATTATTACCTCCTTCATTTTTATTATTAATTAGATCCTCTATAGTTGAGAGAGGAGCTGGAACTGGATGAACAGTCTATCCACCATTATCAAGT…
	MH040682	------------------------------------------------ATATATTTTATTTTTGGAACTTGAGCAGCAATAGTAGGAACATCTTTAAGATTATTAATTCGAGTAGAATTAAGACAAGCTGGGAATTTAATAGGAGATGATCAATTATATAACGTAGTAGTTACTGCTCATGCTTTTGTTATAATTTTTTTTATAGTAATACCAATTATAATTGGAGGATTTGGAAATTGGTTAGTCCCATTAATATTAGGAGCACCTGATATAGCTTTTCCTCGATTAAATAATATAAGATTTTGATTATTACCTCCTTCATTTTTATTACTAATTAGCTCTTCTTTGGTAGAGAGGGGAGCTGGAACTGGATGAACAGTATATCCTCCATTATCGAGT…
	KC754657	--------------------------------------------TACTATATATTTTATTTTTGGTGCTTGAGCAGCAATAGTAGGAACATCTTTAAGATTATTAATTCGAGTAGAATTAAGACAAGCTGGAAATTTAATAGGAGATGATCAATTATATAATGTAGTAGTTACTGCTCATGCTTTTGTTATAATTTTTTTTATAGTAATACCAATTATAATTGGTGGATTTGGAAATTGATTAGTTCCATTAATATTAGGAGCTCCTGATATAGCTTTTCCTCGATTAAATAATATAAGATTTTGATTATTACCTCCCTCATTTTTATTATTAATTAGATCATCATTAGTTGAAAGAGGGGCTGGGACCGGTTGAACAGTTTATCCTCCATTATCTAGA…
	KC754654	--------------------------------------------TACTATATATTTTATTTTTGGTGCTTGAGCAGCAATAGTGGGAACATCTTTAAGATTACTAATTCGAGTAGAATTAAGTCAGGCTGGAAATTTACTAGGAGATGATCAATTATATAATGTAGTAGTTACTGCTCATGCTTTTGTTATAATTTTTTTTATGGTAATACCAATTATAATTGGTGGATTTGGAAATTGATTAGTTCCTTTAATATTAGGAGCACCTGATATAGCTTTTCCTCGATTAAATAATATAAGATTTTGATTATTACCTCCTTCATTTTTATTATTGATTAGATCTTCTTTAGTTGAAAGAGGGGCTGGAACTGGATGAACAGTTTATCCACCATTATCCAGT…
	KC754663	--------------------------------------------AACCATATATTTTATTTTTGGTGCTTGAGCAGCAATAATAGGAACATCTTTAAGTCTTCTTATTCGTGTTGAATTAAGTCAAGCTGGAAATTTATTAGGTGATGATCAATTATATAATGTGGTAGTAACTGCACATGCTTTTGTAATGATTTTTTTTATAGTAATACCTATTATAATTGGTGGATTTGGAAATTGGCTTGTTCCTTTAATATTAGGAGCACCAGATATGGCTTTTCCACGACTTAATAATATAAGATTTTGATTATTACCTCCTTCATTTTTATTATTAATTGGTTCCTCTTTAGTTGAGAGAGGAGCAGGAACAGGTTGAACTGTATATCCTCCTTTATCTAGA…
	KY322405	---------------------------------------------ACTATATATTTTATCTTTGGAGCTTGAGCAGCTATAGTGGGTACATCTTTAAGCCTTCTTATTCGTGTAGAATTAAGACAAGCAGGAAATTTAATAGGGGATGATCAATTATATAATGTTGTAGTTACTGCGCATGCATTTGTAATAATTTTTTTTATAGTAATGCCTATTATAATTGGAGGGTTTGGAAACTGGCTTGTTCCTTTAATATTAGGTGCTCCAGATATGGCTTTTCCTCGTTTGAATAATATAAGGTTTTGACTATTACCACCTTCATTTTTATTATTAATTGGATCTTCTTTAGTAGAAAGAGGAGCTGGTACCGGTTGAACTGTATATCCTCCTTTATCTAGA…
	KY322404	---------------------------------------------ACAATATATTTTATTTTTGGGGCTTGAGCAGCTATAGTAGGGACGTCATTGAGTCTTCTTATTCGTGTTGAATTAAGTCAAGCTGGAAATTTAATAGGCGATGATCAGTTGTATAATGTTGTAGTTACTGCACATGCATTTGTAATAATTTTTTTTATAGTAATACCTATTATAATTGGGGGTTTTGGGAATTGATTAGTTCCTTTAATATTAGGGGCGCCAGATATGGCTTTTCCTCGATTAAATAATATGAGATTTTGACTATTACCTCCATCATTTTTATTATTAATTGGCTCTTCTTTAGTAGAAAGAGGAGCAGGAACTGGATGAACAGTATATCCACCCTTATCTAGA…
	KC754670	--------------------------------------------AACTATATATTTTATTTTTGGTGCTTGAGCAGCTATAGTAGGTACATCATTAAGTTTACTTATTCGTGTTGAATTAAGTCAAGCTGGAAATTTAATAGGAGATGATCAATTATATAATGTTGTAGTTACTGCACATGCATTTGTAATAATTTTTTTTATAGTAATACCTATTATAATTGGAGGTTTTGGAAATTGATTAGTTCCTTTAATGTTAGGAGCTCCTGATATAGCTTTTCCACGATTGAATAATATAAGATTTTGATTATTACCTCCATCATTTTTATTATTAATTGGTTCTTCTTTAGTAGAAAGAGGAGCAGGTACTGGATGAACAGTATATCCACCTTTATCTAGA…
	KY322409	---------------------------------------------ACTATATATTTTATTTTTGGTGCTTGAGCAGCTATAGTGGGTACATCATTGAGTTTACTTATTCGGGTTGAATTAAGTCAAGCTGGAAATTTAATAGGGGATGATCAATTATATAATGTTGTAGTTACTGCACATGCATTTGTAATAATTTTTTTTATAGTAATACCTATTATAATTGGAGGATTTGGAAATTGGTTAGTTCCTTTAATATTAGGAGCTCCAGATATAGCTTTTCCTCGATTGAATAATATAAGATTTTGATTATTACCTCCATCATTTCTATTATTAATTGGTTCTTCTTTAGTAGAAAGAGGAGCAGGTACTGGATGAACAGTATATCCTCCTTTATCTAGA…
	KC754664	--------------------------------------------AACTATATATTTTATTTTTGGGGCTTGAGCAGCTATAGTAGGTACATCATTAAGTTTACTTATTCGTGTTGAATTAAGACAAGCAGGAAATTTATTAGGAGATGATCAGTTATATAATGTTGTAGTTACTGCTCATGCATTTGTAATAATTTTTTTTATAGTAATACCAATTATAATTGGTGGATTTGGAAATTGACTTGTTCCTTTAATATTAGGAGCACCTGATATAGCTTTTCCTCGATTAAATAATATGAGATTTTGACTCTTACCTCCATCTTTTTTATTATTGATTGGATCTTCTTTAGTAGAAAGAGGAGCAGGTACAGGTTGAACTGTATATCCTCCCTTATCCAGA…
	KC754662	--------------------------------------------AACTATATATTTCATTTTTGGTGCTTGAGCAGCTATAGTTGGTACATCATTAAGATTACTTATTCGTGTTGAGTTAAGACAAGCAGGTAATTTATTAGGGGATGATCAATTATATAATGTTGTAGTTACTGCACATGCATTTGTAATGATTTTTTTTATAGTAATACCTATTATGATTGGAGGATTTGGAAATTGACTTGTTCCTTTAATATTAGGAGCTCCTGATATAGCTTTTCCTCGATTGAATAATATAAGATTTTGATTATTACCCCCTTCATTTATATTATTAATTGGATCTTCTTTAGTGGAAAGAGGAGCAGGAACTGGATGAACTGTATATCCTCCTTTATCTAGA…
	KC754667	--------------------------------------------AACTATATATTTTATTTTTGGTGCTTGAGCAGCAATAGTTGGTACTTCATTAAGACTTTTAATTCGAGCTGAATTAAGGCAAGCTGGAAATTTATTAGGGGATGATCAATTATATAATGTTGTTGTAACTGCTCATGCATTTGTAATAATTTTTTTTATGGTAATACCCATTATAATTGGTGGATTTGGAAATTGACTTGTACCTTTAATATTAGGAGCACCAGATATAGCTTTTCCTCGATTAAATAATATAAGATTTTGGTTATTACCTCCTTCATTTTTATTATTAATTAGTTCTTCTTTAGTAGAAAGAGGAGCTGGAACAGGTTGAACTGTTTATCCTCCATTATCTAGA…
	KC754669	--------------------------------------------AACTATATATTTTATTTTTGGTGCTTGAGCAGCTATAGTTGGGACTTCATTAAGTCTCTTAATTCGTGTTGAATTAAGACAAGCTGGAAATTTATTAGGTGATGATCAATTATATAATGTTGTTGTTACTGCTCATGCATTTGTAATAATTTTTTTTATAGTAATACCTATTATAATTGGAGGTTTTGGAAATTGACTTGTACCTTTAATATTAGGAGCACCTGATATAGCTTTTCCTCGATTAAATAATATAAGGTTTTGATTATTACCTCCTTCATTTTTATTATTAATTGGTTCTTCTTTAGTTGAGAGTGGTGCTGGAACAGGCTGAACTGTATATCCTCCATTATCAAGA…
	KC754666	--------------------------------------------AACTATATATTTTATTTTTGGTGCTTGAGCAGCTATAGTTGGGACTTCATTAAGTCTTTTAATTCGTGTTGAATTAAGACAAGCTGGGAATTTATTAGGAGATGACCAATTATATAATGTTGTTGTTACTGCTCATGCATTTGTAATAATTTTTTTTATAGTAATACCTATTATAATTGGAGGATTTGGAAACTGACTTGTACCTTTAATATTAGGAGCACCTGATATAGCGTTCCCTCGATTGAATAATATAAGATTTTGATTATTACCTCCTTCATTTTTATTATTAATTGGTTCTTCTTTAGTTGAAAGTGGTGCTGGAACAGGTTGAACTGTGTATCCTCCATTATCAAGA…
	KC754668	--------------------------------------------AACTATATATTTTATTTTTGGTGCTTGATCAGCTATAGTTGGAACATCTTTAAGTCTTTTAATTCGAGTTGAATTAAGACAAGCAGGAAATTTATTGGGGGATGATCAATTATATAATGTTGTTGTAACTGCTCATGCATTTGTTATAATTTTTTTTATAGTTATACCTATTATAATTGGAGGATTTGGAAATTGACTTGTACCTTTAATATTAGGAGCTCCTGATATAGCATTTCCTCGTTTGAATAATATAAGATTTTGATTATTACCTCCATCATTTTTATTATTAATCAGTTCTTCAATAGTAGAAAGAGGTGCAGGAACTGGTTGAACAGTTTACCCTCCCTTATCTAGA…
	KC754665	--------------------------------------------AACTATATATTTTATTTTTGGTGCTTGATCAGCTATAGTTGGGACTTCATTGAGTCTTTTAATTCGTGCTGAATTAAGTCAGGCAGGAAATTTATTAGGAGATGACCAATTATATAACGTTGTTGTGACTGCCCATGCATTTGTTATAATTTTTTTTATGGTTATACCCATTATAATTGGTGGATTTGGAAATTGACTTGTACCTCTAATATTAGGTGCACCTGATATGGCATTTCCTCGATTAAATAATATGAGATTCTGATTATTACCCCCTTCATTTTTATTATTGATTAGTTCATCAATAGTAGAAAGAGGGGCAGGGACTGGTTGAACTGTATATCCTCCTTTATCTAGA…
	EU855391	---------------------------------------------------------------GGCGGCTGAGCAGCTATAGTTGGAACTTCATTAAGTTTATTAATTCGAGTAGAATTAAGGCAAGCTGGAAATTTATTAGGAGATGATCAATTATATAATGTTGTAGTTACTGCTCATGCTTTTGTTATAATTTTTTTTATAGTTATACCAATTATAATTGGTGGATTTGGGAATTGATTAGTACCTTTAATATTAGGTGCTCCAGATATAGCTTTTCCTCGTTTAAATAATATGAGGTTTTGATTATTACCACCATCTTTTATAATATTAATTGCCTCTTCTATAGTAGAAAGTGGTGCAGGAACAGGATGAACAGTATATCCTCCTTTATCTAGA…
	KC754671	--------------------------------------------AACTATATATTTTATTTTTGGTGGTTGAGCAGCAATAGTAGGAACATCTTTAAGATTATTAATTCGAGTTGAATTAAGTCAAGCCGGTAATTTACTTGGAGATGATCAATTATATAATGTAGTAGTAACTGCTCATGCATTTGTTATAATTTTTTTTATAGTTATACCAATTATAATTGGAGGATTTGGCAATTGATTAGTTCCTTTAATATTAGGAGCACCAGATATGGCTTTCCCTCGTTTAAATAATATAAGATTTTGGTTATTACCACCTTCTTTTTTATTATTAATTGGGTCATCAATAGTTGAAAGAGGAGCAGGAACTGGATGAACAGTTTATCCACCACTTTCTAGA…
	EU855400	---------------------------------------------------------------GGTGGTTGAGCTGCTATAGTAGGAACATCTTTAAGTTTATTAATTCGAGTTGAACTAAGACAAACAGGTAATTTATTAGGAGATGATCAATTATATAATGTTGTAGTTACTGCACACGCTTTTGTTATAATTTTTTTTATAGTTATACCTATTATAATTGGTGGATTTGGAAACTGATTAGTTCCTTTAATATTAGGTGCACCAGACATAGCTTTTCCACGTTTAAATAATATAAGGTTTTGACTTTTACCGCCCTCCTTTTTATTATTAATTAGATCTTCAATAGTAGAAAGTGGTGCTGGAACTGGTTGAACTGTTTATCCACCTCTTTCTAGT…
	KC754673	--------------------------------------------AACTATATATTTTATTTTTGGTGGTTGAGCAGCTATAGTTGGAACATCTTTAAGTTTATTAATTCGGGTTGAATTAAGACAAGCAGGTAATTTATTAGGAGATGATCAATTATATAATGTTGTAGTAACTGCTCATGCTTTTGTTATAATTTTTTTTATGGTTATACCAATTATAATTGGTGGTTTTGGAAATTGATTAGTACCTTTAATATTAGGTGCACCAGATATAGCATTTCCTCGTTTAAATAACATAAGATTTTGACTCTTACCTCCTTCATTTTTATTGTTAATTAGTTCTTCAATAGTTGAAAGTGGTGCTGGAACTGGATGGACAGTTTATCCACCTCTATCTAGA…
	EU855397	---------------------------------------------------------------GGTGGATGGGCAGCTATAGTAGGAACATCTTTAAGATTATTAATTCGAGTTGAACTAAGACAAGCAGGTAATTTATTAGGGGATGATCAATTATATAATGTTGTAGTAACTGCACATGCTTTTGTCATAATTTTTTTTATGGTTATACCTATTATAATTGGTGGGTTTGGAAATTGATTAGTTCCTTTAATATTAGGAGCACCAGATATAGCTTTTCCTCGATTAAATAATATAAGATTTTGACTTTTACCTCCATCGTTTTTGTTATTAATTGGTTCTTCAATAGTAGAAAGTGGAGCTGGAACAGGATGAACAGTATATCCTCCTCTTTCTAGG…
	KC754672	---------------------------------------------------------------------------------------------------------------------------------------------------------------------------------------------------------------------------------------------------------------------------------------------------------------------------------------------------------------------------------------------------------------…
	EU855405	---------------------------------------------------------------GGTGGGTGAGCTGCAATGGTTGGAACATCTTTAAGACTTTTAATTCGAGTTGAATTAAGGCAAGCTGGAAATTTAATAGGGGATGATCAATTATATAATGTTGTAGTAACTGCTCATGCATTTGTTATAATTTTTTTTATAGTTATACCAATTATAATTGGTGGATTTGGTAATTGATTAGTTCCTTTAATATTAGGGGCACCAGATATGGCATTTCCTCGATTAAATAATATAAGTTTTTGATTATTACCTCCTTCTTTTTTATTGTTAATTGGATCTTCTATAGTAGAAAGCGGAGCTGGTACTGGATGAACTGTTTATCCACCTTTATCAAGA…
	EU855404	---------------------------------------------------------------GGTGGGTGGGCTGCAATAGTTGGAACATCTTTAAGACTTTTAATTCGAGTTGAATTAAGGCAAGCAGGAAATTTAATAGGAGATGATCAATTATATAATGTTGTAGTAACTGCTCATGCATTTGTTATAATTTTTTTTATAGTTATGCCAATTATAATTGGTGGATTTGGTAATTGATTAGTTCCTTTAATATTAGGAGCACCAGATATAGCGTTTCCTCGATTAAATAATATAAGTTTTTGATTATTACCTCCATCTTTTTTATTATTAATTGGTTCTTCCATAGTGGAAAGCGGTGCTGGTACTGGATGAACTGTTTACCCCCCCTTATCAAGA…
	EU855402	---------------------------------------------------------------GGTGGATGAGCAGCAATAGTTGGAACATCATTAAGACTTTTAATTCGAGTTGAATTAAGTCAAGCAGGTAATTTAATAGGTGATGATCAATTATATAATGTTGTAGTAACTGCTCATGCATTTGTTATAATTTTTTTTATAGTAATACCAATTATAATTGGTGGTTTTGGAAATTGATTAGTTCCTTTAATATTAGGGGCACCAGATATAGCATTTCCTCGATTAAATAATATGAGTTTTTGATTATTACCTCCATCTTTCTTATTATTAATTGGATCTTCAATAGTAGAAAGAGGGGCTGGTACTGGATGAACTGTTTATCCGCCTCTTTCTAGA…
	EU855408	---------------------------------------------------------------GGTGGTTGGGCTGCAATAGTTGGTACATCTTTAAGACTTTTAATTCGAGTTGAATTAAGTCAAGCAGGAAATTTAATAGGGGATGATCAATTATATAATGTTGTAGTAACTGCTCATGCATTTGTTATAATTTTTTTTATAGTAATACCAATTATAATTGGTGGATTTGGTAATTGGTTAGTTCCTTTAATATTAGGAGCACCAGATATAGCATTTCCTCGATTAAATAATATAAGATTTTGGTTATTACCTCCATCTTTTTTATTATTAATTGGATCTTCTATAGTAGAAAGAGGGGCTGGTACTGGATGAACTGTTTATCCACCACTTTCTAGA…
	EU855407	---------------------------------------------------------------GGGGGGTGAGCTGCAATAGTTGGAACGTCTTTAAGACTTTTAATTCGAGTTGAATTAAGTCAAGCAGGAAATTTAATAGGGGATGATCAATTATATAATGTTGTAGTAACTGCTCATGCATTTGTTATAATTTTTTTTATAGTAATGCCAATTATAATTGGTGGTTTTGGTAATTGATTAGTTCCTTTAATATTAGGAGCACCGGATATAGCATTCCCTCGATTAAATAACATAAGATTTTGATTGTTACCTCCATCTTTTTTATTATTAATTGGTTCATCTATAGTAGAAAGAGGGGCTGGTACTGGATGAACTGTTTATCCTCCTCTTTCTAGG…
	EU855403	---------------------------------------------------------------GGTGGGTGGGCTGCAATAGTTGGAACATCCTTAAGACTTTTAATTCGAGTTGAATTAAGTCAAGCTGGAAATTTAATAGGGGATGACCAATTATATAATGTTGTAGTAACTGCTCATGCATTTGTTATAATTTTTTTTATAGTGATACCAATTATAATTGGTGGATTTGGTAATTGATTAGTCCCTTTAATATTAGGAGCACCAGATATAGCATTCCCTCGATTAAATAATATAAGGTTTTGATTATTACCACCATCTTTTTTATTATTAATTGGATCTTCTATAGTAGAAAGAGGGGCTGGTACTGGATGAACTGTTTATCCTCCTCTTTCTAGA…
	KC754690	--------------------------------------------AACTATATATTTTATTTTTGGTGGCTGAGCAGCAATAGTTGGAACATCTTTAAGACTTTTAATTCGTGTAGAATTAAGTCAAGCTGGAAATTTAATAGGTGATGATCAATTATATAATGTTGTAGTGACTGCACATGCATTTGTAATAATTTTTTTTATAGTAATACCAATTATGATTGGTGGATTTGGAAATTGATTAGTACCATTAATATTAGGTGCACCAGATATAGCTTTTCCACGATTAAATAATATAAGATTTTGATTATTACCACCATCATTTTTATTATTAATTACTTCTTCTATAGTAGAAAGAGGTGCAGGAACTGGATGAACAGTTTACCCACCATTATCTAGA…
	KC754647	--------------------------------------------AACTATATATTTTATTTTTGGTGGATGAGCTGCAATAGTAGGAACATCACTTAGTCTATTAATTCGAGTAGAATTAAGACAGGCTGGTAATTTAATAGGTGATGATCAGTTATATAATGTTGTAGTGACTGCTCATGCTTTTGTTATAATTTTTTTTATAGTTATACCTATTATAATTGGTGGGTTTGGAAATTGGTTAGTTCCTTTAATATTAGGTTCTCCTGACATGGCTTTTCCACGGTTAAATAATATAAGATTTTGATTATTACCTCCATCTTTTTTATTATTAATTGCTTCTTCAATAGTTGAAAGTGGTGCAGGAACTGGATGAACAGTTTATCCTCCATTATCTAGA…
	KC754649	--------------------------------------------TACAATATATTTTATTTTTGGTGCATGAGCAGCAATAGTTGGTACATCATTAAGACTTTTAATTCGAGTTGAATTAAGACAAGCTGGTAATTTAATAGGAGACGATCAATTATATAATGTTGTAGTAACCGCTCATGCTTTTGTTATAATTTTCTTTATAGTTATACCAATTATAATTGGTGGTTTTGGAAATTGATTAGTTCCTTTAATATTAGGAGCACCAGATATAGCATTTCCACGATTAAATAATATAAGTTTTTGATTATTACCTCCATCATTTATATTATTAATTGCTTCATCAATAGTTGAAAGAGGTGCAGGAACTGGATGGACAGTTTATCCTCCCTTATCAAGA…
	KC754648	--------------------------------------------AACAATATATTTTATTTTTGGTGCTTGAGCAGCAATAGTTGGTACTTCATTAAGACTTTTAATTCGAGTTGAATTAAGCCAAGCTGGAAATTTAATAGGAGATGATCAATTATATAATGTTGTAGTAACTGCTCATGCATTTGTTATAATTTTTTTTATAGTTATACCAATTATAATTGGTGGATTTGGAAATTGATTAGTTCCTTTAATATTAGGAGCACCAGATATGGCTTTTCCACGATTAAATAATATAAGTTTTTGATTATTACCTCCATCGTTTATATTATTAATTGCATCTTCAATAGTTGAAAGAGGGGCAGGAACTGGATGAACGGTTTATCCTCCATTATCAAGA…
	KC754650	--------------------------------------------TACTATATATTTTATTTTTGGTGCATGAGCTGCAATAGTTGGTACATCATTAAGGCTTTTAATTCGAGTTGAATTAAGTCAAGCTGGAAATCTGATAGGGGATGATCAATTATATAATGTAGTGGTTACTGCACATGCATTTGTTATAATTTTTTTTATAGTTATACCAATTATAATTGGTGGATTTGGAAATTGATTGGTACCTTTAATATTAGGGGCCCCAGATATAGCTTTTCCTCGATTAAATAATATAAGATTTTGATTATTACCTCCATCTTTTATATTATTACTTGCATCATCAATGGTAGAAAGCGGTGCAGGAACTGGTTGAACTATCTACCCCCCATTATCAAGA…
	KY322408	---------------------------------------------ACTATATATTTTATTTTTGGTGCATGAGCTGCAATAGTTGGAACATCATTAAGGCTTTTGATTCGAGTTGAATTAAGACAAGCTGGGAATTTAATAGGAGATGATCAATTATATAATGTTGTGGTTACTGCACATGCATTTATTATAATTTTTTTTATAGTTATACCAATTATAATTGGTGGTTTTGGAAATTGATTAGTACCTTTGATATTGGGAGCACCAGATATGGCTTTTCCTCGATTAAATAATATAAGGTTTTGATTATTACCACCATCTTTTATATTATTATTGGCATCATCAATAGTAGAAAGTGGTGCAGGAACTGGTTGAACAGTTTATCCTCCTCTCTCAAGA…
	KC754674	--------------------------------------------AACTATATATTTTATTTTTGGAGCTTGAGCTTCAATAGTAGGGACATCATTAAGTTTACTAATTCGAGTTGAATTAAGACAAACTGGCAACTTACTTGGGGATGATCAACTATATAACGTTGTAGTAACAGCTCATGCTTTTGTTATAATTTTTTTTATAGTTATACCAATTATAATTGGTGGATTTGGGAACTGATTAGTTCCATTAATATTAGGAGCTCCTGATATAGCTTTCCCACGTTTAAATAATATAAGATTTTGATTATTACCCCCATCTTTTCTACTATTAATTAGATCTTCTATAGTGGAAAGAGGCGCAGGAACAGGATGAACTGTATACCCTCCATTATCTAGT…
	KR907025	---------------------------------------------------------------------------------------ACATCACTAAGTTTATTAATCCGTGTAGAATTAAGTCAAACTGGGAATCTATTAGGGGATGACCAGCTATATAATGTTGTAGTAACTGCCCATGCTTTTGTTATAATTTTTTTTATAGTAATACCAATTATAATTGGAGGTTTTGGAAATTGATTAATTCCATTAATATTAGGTGCCCCAGATATAGCATTCCCTCGATTAAATAATATAAGATTTTGACTTCTTCCCCCATCATTTCTTCTACTAATTAGTTCATCTATAGTAGAAAGAGGTGCTGGAACAGGATGAACTGTATATCCCCCACTATCTAGA…
	KR907135	---------------------------------------------------------------------------------------ACCTCATTAAGTCTTCTAATTCGAGTAGAATTAAGTCAAACTGGAAATCTATTAGGAGATGATCAATTATATAATGTTGTAGTAACAGCCCATGCTTTTGTTATAATTTTCTTTATAGTAATACCAATCATAATCGGCGGATTTGGAAATTGATTAATTCCATTAATATTAGGAGCCCCTGATATAGCTTTCCCTCGATTAAATAATATAAGATTTTGACTTCTACCCCCCTCATTTCTATTATTAATTAGCTCATCAATAGTAGAAAGTGGGGCTGGAACTGGATGAACTGTATATCCACCATTATCAAGG…
	KR907030	---------------------------------------------------------------------------------------ACATCATTAAGTCTTCTAATTCGAGTAGAATTAAGTCAAACTGGAAATCTATTAGGGGATGATCAATTATATAATGTTGTAGTAACAGCCCATGCTTTTGTTATAATTTTCTTTATAGTAATACCAATCATAATTGGTGGATTTGGAAATTGATTAATTCCACTAATATTAGGAGCCCCTGATATAGCTTTCCCTCGATTAAATAATATAAGATTTTGACTTTTACCCCCATCATTTCTATTATTAATCAGCTCATCAATAGTAGAAAGTGGGGCTGGAACCGGATGAACTGTATATCCGCCATTATCAAGA…
	KR907078	---------------------------------------------------------------------------------------ACATCCCTTAGGCTATTAATTCGTGTAGAATTAAGACAAACAGGTAACTTATTAGGGGATGATCAACTTTATAACGTAGTAGTCACAGCTCATGCTTTTGTTATAATTTTTTTTATAGTTATACCTATTATAATTGGAGGTTTTGGTAATTGATTAGTCCCGCTTATATTAGGAGCTCCAGATATAGCATTCCCACGACTTAATAATATAAGATTCTGGTTATTACCTCCATCATTTCTATTATTAATTAGTTCATCTATAGTTGAAAGAGGGGCAGGTACAGGTTGAACTGTATATCCACCATTATCCAAT…
	KR907164	---------------------------------------------------------------------------------------ACATCTCTTAGATTACTAATTCGTGTAGAATTAAGGCAAACAGGCAATTTATTAGGTGATGATCAACTTTATAATGTAGTAGTTACAGCCCACGCTTTTGTTATAATTTTTTTTATAGTTATACCTATTATAATTGGAGGTTTTGGTAATTGGTTAGTTCCACTAATATTAGGAGCCCCAGATATAGCTTTCCCACGCCTTAATAATATAAGATTTTGATTATTACCACCATCATTTCTATTATTAATTAGCTCATCTATAGTTGAAAGAGGGGCAGGTACTGGTTGAACTGTATATCCTCCCTTATCCAAT…
	KR907069	---------------------------------------------------------------------------------------ACATCTCTTAGGTTATTAATTCGTGTAGAATTAAGACAAACAGGTAATTTATTAGGTGATGATCAACTTTATAACGTAGTAGTTACAGCCCATGCTTTTGTTATAATTTTTTTTATAGTTATACCTATTATAATTGGAGGTTTTGGTAATTGACTAGTTCCACTAATATTAGGAGCCCCAGATATAGCATTCCCACGCCTTAATAATATAAGATTTTGATTATTACCCCCATCATTTTTATTATTAATTAGTTCATCTATAGTTGAAAGAGGAGCAGGTACTGGTTGAACTGTATATCCTCCATTATCCAAT…
	KR907147	---------------------------------------------------------------------------------------ACATCCCTTAGATTATTAATTCGCGTAGAATTAAGACAAACAGGTAATTTATTAGGTGATGATCAACTTTATAACGTGGTAGTTACAGCCCATGCTTTTGTTATAATTTTTTTTATAGTTATACCTATTATAATTGGAGGTTTTGGTAATTGATTAGTTCCACTAATATTAGGAGCCCCAGATATAGCATTCCCACGCCTTAATAATATAAGATTTTGATTATTACCTCCATCATTTCTATTATTAATTAGTTCATCTATAGTTGAAAGAGGGGCAGGTACTGGTTGAACTGTTTATCCCCCATTATCCAAT…
	KR907064	---------------------------------------------------------------------------------------ACATCTCTTAGATTATTAATTCGTGTAGAATTAAGACAAACAGGTAATTTATTAGGTGATGATCAACTTTATAACGTGGTAGTTACAGCTCATGCTTTTGTTATAATTTTTTTTATAGTTATACCTATTATAATTGGAGGCTTTGGTAATTGATTAGTTCCACTAATATTAGGAGCCCCAGATATAGCATTCCCACGCCTTAATAATATAAGATTTTGATTATTACCTCCATCATTTCTATTATTAATTAGTTCATCTATAGTTGAAAGAGGAGCAGGTACTGGTTGAACTGTATACCCCCCATTATCTAAT…
	KR907011	---------------------------------------------------------------------------------------ACATCTCTTAGATTGTTAATTCGAGTTGAATTAAGACAAACAGGTAATTTACTTGGGGATGATCAACTATATAATGTAGTAGTAACAGCCCATGCTTTTGTTATAATTTTTTTTATAGTTATACCTATTATAATTGGAGGGTTTGGTAATTGATTAGTTCCATTAATACTAGGAGCTCCAGATATAGCCTTCCCACGACTTAATAATATAAGATTTTGATTATTACCACCATCATTTCTTTTATTAATTAGTTCATCTATAGTTGAAAGAGGAGCTGGTACTGGATGAACTGTCTATCCGCCTTTATCTAAT…
	KR906998	---------------------------------------------------------------------------------------ACATCTCTTAGACTATTAATTCGAGTTGAATTAAGACAAACAGGTAATCTACTTGGTGATGATCAACTATATAATGTAGTAGTAACAGCCCATGCTTTTGTTATAATCTTTTTCATAGTTATACCTATTATAATTGGAGGCTTTGGTAATTGACTAGTCCCATTAATATTAGGAGCCCCAGATATAGCATTCCCTCGACTTAATAATATAAGATTCTGATTATTACCCCCTTCATTTCTTTTATTAATTAGTTCATCCATGGTTGAAAGAGGAGCTGGTACAGGATGAACTGTTTATCCACCTTTATCTAAT…
	KR906988	---------------------------------------------------------------------------------------ACATCACTTAGACTATTAATTCGAGTTGAATTAAGACAAACAGGTAATTTACTTGGTGATGATCAACTATATAATGTAGTAGTAACAGCCCATGCTTTTGTTATAATTTTTTTCATAGTTATACCTACTATAATTGGAGGGTTTGGTAATTGATTAGTCCCATTAATATTAGGAGCCCCAGATATAGCATTCCCTCGACTTAATAACATAAGATTCTGGCTATTACCACCATCATTTCTTTTATTAATTAGCTCATCTATGGTTGAAAGAGGGGCTGGTACAGGATGAACTGTTTACCCCCCTTTATCTAAT…
	KR906983	---------------------------------------------------------------------------------------ACATCCCTTAGACTATTAATTCGAGTTGAATTAAGACAAACAGGTAATCTTCTCGGTGATGATCAACTATATAATGTAGTAGTAACAGCCCATGCTTTTGTTATAATTTTTTTCATAGTTATACCTATTATAATTGGAGGATTTGGTAATTGATTGGTCCCATTAATATTAGGAGCCCCAGATATAGCATTTCCACGACTTAATAATATAAGATTCTGACTATTACCACCATCATTTCTTTTATTAATTAGCTCATCTATGGTTGAGAGGGGGGCCGGTACAGGATGAACTGTTTATCCACCTTTATCTAAT…
	KR906993	---------------------------------------------------------------------------------------ACCTCTCTTAGACTTTTAATTCGGGTTGAATTAAGACAAACAGGGAATTTATTAGGGGATGATCAGCTTTATAATGTAGTAGTAACAGCTCATGCTTTTGTTATAATTTTTTTTATAGTTATACCTATTATAATTGGAGGTTTTGGCAATTGGTTAGTTCCATTAATATTAGGCGCTCCAGATATGGCCTTCCCTCGACTTAATAATATAAGATTCTGGTTATTGCCCCCATCCTTCCTTTTATTAATTAGCTCATCTATAGTTGAGAGAGGAGCGGGGACTGGATGAACTGTATACCCCCCTTTATCTAAT…
	KR907016	---------------------------------------------------------------------------------------ACCTCTCTTAGACTTTTAATTCGAGTTGAATTAAGACAAACAGGGAACTTATTAGGGGATGATCAACTTTATAATGTAGTAGTAACAGCTCATGCTTTTGTTATAATTTTTTTTATAGTTATACCTATTATAATTGGAGGTTTTGGAAATTGATTAGTGCCATTAATACTAGGGGCCCCAGATATAGCATTCCCTCGACTAAATAATATAAGATTCTGATTATTACCCCCATCATTTCTTTTACTAATTAGCTCATCCATAGTTGAGAGAGGGGCAGGAACCGGATGAACTGTATACCCCCCTTTATCTAAT…
	KC754675	--------------------------------------------TACTATATATTTCATTTTTGGGGTATGGGCTTCTATATTGGGTACTTCATTAAGGCTATTAATTCGGGTTGAGTTAAGACAGACTGGTAATTTATTGGGGGATGATCAACTATATAATGTGGTTGTGACAGCACATGCTTTTGTAATAATTTTTTTTATAGTTATACCAATTATAATTGGTGGTTTTGGTAATTGGTTAGTACCTTTAATATTAGGGGCCCCGGATATAGCTTTCCCTCGTTTAAATAATATAAGGTTTTGATTACTACCCCCTTCACTTTTATTATTAGTTAGATCTTCTATAGTAGAGAGAGGGGCTGGGACCGGATGAACTGTTTATCCTCCTTTATCTAAC…
	KR907052	---------------------------------------------------------------------------------------ACTTCCTTAAGATTGTTAATTCGTGTTGAATTAAGACAAATGGGTAATTTATTAGGAGATGATCAATTATATAATGTTGTAGTTACAGCTCATGCTTTCGTAATAATTTTCTTTATAGTTATACCAATTATAATTGGTGGGTTTGGAAATTGATTAGTACCATTAATATTAGGTGCACCAGATATAGCTTTCCCTCGACTTAATAATATAAGATTTTGATTATTGCCTCCGTCTTTTTTGTTATTAATTAGTTCTTCAATAGTTGAAAGAGGTGCAGGTACTGGGTGAACTGTATATCCTCCATTATCAAAT…
	KR907120	---------------------------------------------------------------------------------------ACTTCATTAAGTTTATTAATTCGTGTAGAGTTAAGGCAAATGGGTAATTTATTGGGGGATGATCAGTTATATAATGTTGTTGTAACTGCTCATGCGTTTGTTATAATTTTTTTTATAGTTATGCCAATTATGATTGGTGGATTTGGGAATTGATTGGTTCCTTTAATGTTAGGTGCTCCTGATATAGCTTTCCCTCGATTAAATAATATAAGGTTTTGACTACTACCTCCTTCTTTTTTATTATTAATTAGTTCATCTATAGTAGAGAGTGGAGCAGGAACGGGATGAACTGTGTATCCCCCTCTATCAAGA…
	KR907035	---------------------------------------------------------------------------------------ACATCATTAAGTTTATTAATTCGTGTCGAATTAAGACAGATAGGAAATTTGTTGGGTGATGATCAATTATATAATGTAGTGGTTACAGCTCATGCTTTTGTTATGATTTTTTTTATAGTAATACCAATTATAATTGGGGGTTTTGGTAATTGGTTAGTTCCTTTAATATTGGGGGCTCCTGATATAGCTTTTCCTCGTCTTAATAATATAAGTTTTTGGTTATTACCTCCTTCATTTTTATTATTAATTAGCTCATCAATAGTCGAAAGGGGGGCGGGAACAGGATGAACGGTATATCCTCCTTTATCAAGA…
	KR907131	---------------------------------------------------------------------------------------ACATCATTAAGTTTGTTAATTCGTGTTGAATTAAGACAGATAGGTAATTTATTGGGGGATGACCAGTTATATAATGTAGTGGTAACGGCTCATGCTTTTGTTATAATTTTTTTTATAGTAATACCAATTATAATTGGTGGATTTGGCAATTGGTTAGTTCCTTTGATATTAGGAGCTCCTGATATAGCTTTTCCTCGTCTTAATAATATAAGGTTTTGATTATTACCTCCTTCATTTTTATTATTAATTAGTTCATCAATAGTTGAGAGGGGTGCTGGGACAGGATGAACTGTATACCCCCCTTTATCTAGA…
	KR907127	---------------------------------------------------------------------------------------ACATCATTAAGTTTATTAATCCGTGTAGAGTTAAGACAAATGGGTAATTTATTGGGCGATGATCAATTATATAATGTAGTAGTAACTGCTCATGCTTTTGTTATAATTTTTTTTATAGTAATACCAATTATAATTGGTGGTTTTGGTAATTGATTAGTACCTTTAATATTAGGAGCTCCTGATATAGCTTTTCCTCGTCTTAATAATATAAGGTTTTGATTATTACCTCCTTCATTTTTATTATTGATTAGTTCATCAATAGTTGAAAGGGGTGCAGGGACAGGATGAACTGTCTATCCTCCTTTATCAAGA…
	KR907026	---------------------------------------------------------------------------------------ACATCATTAAGTTTATTAATTCGTGTTGAATTAAGACAGATAGGAAATTTATTAGGGGATGATCAATTATATAATGTTGTAGTTACTGCTCATGCTTTTGTTATAATTTTTTTTATAGTTATACCAATCATAATTGGGGGATTTGGAAATTGACTAGTTCCTTTAATGTTAGGGGCTCCTGATATGGCTTTTCCTCGTCTTAATAATATAAGGTTTTGGCTTTTGCCCCCTTCTTTTTTGTTGTTAATTAGTTCATCAATAGTTGAAAGCGGAGCTGGGACAGGATGAACTGTATATCCTCCTTTATCAAGA…
	KR907028	---------------------------------------------------------------------------------------ACATCATTAAGTTTATTAATTCGTGTTGAATTAAGACAGATAGGAAATCTATTAGGGGATGATCAATTATATAATGTTGTAGTTACAGCTCATGCTTTTGTTATAATTTTTTTTATAGTAATACCAATTATAATTGGGGGATTTGGAAATTGACTAGTTCCTTTAATGTTAGGGGCTCCTGATATAGCTTTTCCTCGTCTTAATAATATAAGGTTTTGGCTTTTACCTCCTTCATTTTTGTTGTTAATTAGTTCATCAATGGTTGAAAGTGGGGCTGGGACAGGATGAACTGTATACCCTCCTTTATCAAGA…
	KR907105	---------------------------------------------------------------------------------------ACATCATTAAGGTTATTAATTCGTGTAGAGTTAAGACAAATAGGAAATTTATTAGGAGATGATCAATTATATAATGTTGTAGTAACTGCTCATGCTTTTGTTATAATTTTTTTTATAGTTATACCAATCATAATTGGAGGATTTGGAAATTGATTAGTTCCTTTAATATTAGGAGCTCCTGATATGGCGTTCCCTCGACTTAATAATATAAGGTTTTGATTACTCCCTCCTTCATTTTTATTACTAATTAGGTCATCGATAGTTGAAAGAGGGGCAGGAACAGGGTGAACTGTATATCCTCCTTTATCAAGA…
	KR907033	---------------------------------------------------------------------------------------ACATCATTAAGATTGTTAATTCGTGTAGAGTTAAGACAAATAGGAAATTTATTGGGAGATGATCAATTATATAATGTTGTAGTAACTGCTCATGCTTTTGTTATAATTTTTTTTATAGTAATACCAATTATAATTGGTGGGTTTGGGAATTGATTAGTTCCTTTGATATTAGGGGCTCCTGATATGGCGTTCCCTCGACTTAATAATATAAGGTTTTGATTATTACCTCCTTCATTTTTATTACTGATTAGTTCATCAATAGTTGAAAGAGGAGCTGGAACAGGATGAACTGTATATCCTCCTTTATCAAGA…
	KR907056	---------------------------------------------------------------------------------------ACATCACTTAGTTTATTAATTCGTGTGGAATTAAGACAAACTGGAAATTTATTAGGAGATGATCAATTATATAACGTTGTAGTGACTTCTCATGCTTTTGTAATAATTTTTTTTATAGTTATACCAATTATAATTGGAGGTTTTGGAAATTGACTTGTCCCATTAATGCTTGGTGCTCCTGATATAGCTTTTCCTCGACTTAATAATATAAGATTTTGATTACTTCCACCTTCATTTTTTCTTCTTATTAGATCTTCTATAGTTGAAAGTGGAGCAGGTACAGGTTGAACTGTTTACCCCCCTCTTGCAAGA…
	MZ853196	---------------------------------------------------------------------------------------ACTTCATTGAGATTGTTAATTCGTGTTGAATTAAGTCAAACTGGTAATTTATTAGGAGATGATCAATTATATAATGTTGTAGTGACAGCTCATGCTTTTGTTATAATTTTTTTTATAGTAATACCAATTATAATTGGTGGATTTGGTAATTGGTTAATTCCACTCATGCTTGGAGCTCCTGATATAGCATTTCCTCGGTTAAATAATATAAGATTTTGATTATTACCACCATCCTTTTTATTATTAATTAGTTCATCTATAGTCGAAAGGGGTGCAGGGACAGGATGAACTGTATATCCACCTTTATCTAGA…
	KR907051	---------------------------------------------------------------------------------------ACATCCTTAAGATTATTAATTCGTGTTGAATTGAGTCAAACTGGTAATTTACTGGGAGATGATCAATTATATAATGTTGTAGTAACAGCTCATGCATTTGTTATAATTTTCTTTATAGTTATACCAATTATAATTGGAGGATTTGGTAATTGATTAATTCCTCTTATATTAGGGGCTCCTGATATAGCTTTTCCTCGCTTAAATAATATAAGATTTTGATTACTACCTCCATCTTTTTTATTATTAATTAGATCTTCAATAGTCGAAAGCGGAGCCGGAACTGGATGAACTGTCTATCCACCTTTATCTAGA…
	KR907017	---------------------------------------------------------------------------------------ACATCCTTAAGGCTATTAATTCGTGTTGAATTAAGCCAAACTGGTAATTTGTTGGGAGATGATCAATTATATAATGTTGTAGTAACAGCCCATGCATTTGTAATAATTTTCTTTATAGTTATGCCAATCATAATTGGAGGATTTGGTAATTGATTAATTCCTCTTATATTGGGGGCTCCTGATATGGCCTTTCCTCGCTTAAATAATATAAGATTTTGATTATTACCTCCATCTTTTTTATTATTAATTAGATCTTCTATAGTAGAAAGCGGAGCTGGAACTGGATGAACTGTCTATCCACCTTTATCTGGG…
	KR907046	---------------------------------------------------------------------------------------ACATCCTTAAGATTATTAATTCGTGTTGAATTAAGCCAAACTGGTAATTTATTAGGAGATGATCAATTATATAATGTTGTAGTAACAGCTCATGCATTTGTAATAATTTTTTTTATAGTTATGCCAATCATAATTGGAGGATTTGGTAATTGATTAATTCCTCTTATATTGGGGGCTCCTGATATAGCCTTTCCTCGCTTAAATAATATAAGATTTTGATTGCTACCTCCATCTTTTTTGTTATTAATTAGATCTTCGATAGTCGAAAGTGGGGCTGGAACTGGATGAACTGTTTATCCACCTCTATCTGGG…
	KR907020	---------------------------------------------------------------------------------------ACATCCTTAAGATTACTAATTCGTGTTGAATTAAGTCAAACTGGTAATTTATTAGGAGATGACCAATTATATAATGTTGTAGTAACAGCTCATGCATTTGTAATAATTTTCTTTATGGTTATGCCAATTATGATTGGAGGATTTGGTAATTGATTAATTCCTCTTATATTAGGGGCTCCTGATATAGCTTTTCCTCGTTTAAATAACATAAGATTTTGGTTGTTACCACCATCTTTTTTATTATTAATTAGATCTTCGATAGTCGAAAGCGGAGCCGGGACTGGATGAACTGTTTATCCACCTTTATCTGGG…
	KR907003	---------------------------------------------------------------------------------------ACATCCTTAAGATTACTAATTCGTATTGAATTAAGCCAAACTGGTAATTTATTAGGAGATGATCAATTATATAATGTTGTAGTAACAGCTCATGCGTTTGTAATAATTTTCTTTATAGTTATGCCAATCATAATTGGAGGATTTGGTAATTGATTAATTCCTCTTATATTAGGAGCTCCTGATATAGCCTTTCCTCGCTTAAATAATATAAGATTTTGATTATTACCACCATCTTTTTTATTATTAATTAGATCTTCGATAGTCGAAAGCGGAGCCGGAACTGGATGAACTGTCTATCCACCTTTATCTGGA…
	KR907074	---------------------------------------------------------------------------------------ACATCATTAAGTTTATTAATTCGTGTTGAATTAAGACAAACTGGTAATTTATTAGGTGATGACCAATTATATAATGTTGTAGTAACTGCACATGCTTTTGTTATAATTTTTTTTATAGTTATACCAATTATAATTGGTGGTTTTGGGAATTGATTAGTTCCACTGATATTAGGAGCTCCAGATATAGCTTTCCCTCGATTAAACAATATAAGATTTTGGTTACTCCCACCTTCATTTTTATTACTTATTAGGTCATCAATAGTTGAGAGAGGAGCTGGTACTGGTTGAACTGTTTACCCACCTTTATCAAGA…
	KR907081	---------------------------------------------------------------------------------------ACATCCTTAAGTATATTAATTCGGGTTGAATTAAGTCAAACTGGTATTTTATTAGGAGATGATCAATTATATAATGTTGTAGTTACAGCCCATGCTTTTGTCATAATTTTTTTTATAGTAATACCAATCATAATTGGAGGTTTTGGTAATTGGTTAGTGCCATTAATACTTGGGGCTCCTGATATAGCATTCCCTCGATTAAATAATATAAGATTTTGACTACTTCCTCCTTCATTTTTATTACTTATTAGCTCTTCTATAATTGAAAGAGGGGCAGGAACAGGTTGAACTATTTACCCCCCTCTTTCAAGA…
	MK236471	---------------------------------------------------------------------------------------ACATCACTTAGTTTATTGATTCGTGTTGAATTAAGACAAACTGGGAATTTATTAGGAGATGATCAGTTATATAATGTTGTAGTAACTGCACATGCTTTTGTTATAATTTTTTTTATAGTAATACCAATTATAATCGGAGGATTTGGAAATTGATTAGTCCCCTTAATATTAGGGGCTCCTGATATAGCGTTTCCTCGATTAAATAATATAAGATTTTGATTACTGCCTCCTTCATTTTTATTACTTCTTAGATCTTCTATACTTGAAAGAGGTGCAGGAACAGGATGAACTGTATATCCACCTCTTTCAAGT…
	KR907040	---------------------------------------------------------------------------------------ACGTCATTAAGTTTATTAATTCGTGTTGAATTAAGACAAACTGGAAATTTATTAGGAGATGATCAATTATATAATGTTGTAGTAACTGCTCATGCTTTTGTTATAATTTTTTTTATAGTAATACCAATTATAATTGGAGGATTTGGTAATTGATTGGTCCCTTTGATATTAGGAGCTCCTGATATAGCATTTCCTCGATTAAATAATATAAGATTTTGATTATTACCTCCATCATTTTTATTATTATTAGGGTCTTCAATAGTTGAAAGAGGAGCAGGAACAGGGTGAACTGTCTACCCACCTTTATCAAGA…
	KR907082	---------------------------------------------------------------------------------------ACATCATTAAGTTTATTAATTCGAGTTGAATTAAGACAAACTGGAAATTTATTAGGAGATGATCAATTATATAATGTTGTAGTAACTGCACATGCTTTTGTAATAATTTTTTTTATAGTTATACCAATTATAATTGGGGGATTTGGTAATTGACTGGTACCTTTAATATTAGGGGCACCTGATATAGCATTTCCTCGATTAAATAATATAAGATTTTGATTACTTCCTCCTTCATTTTTATTACTTTTAAGATCTTCTATAATTGAAAGAGGAGCAGGGACTGGATGAACTGTTTACCCACCTCTTTCAAGA…
	KR907079	---------------------------------------------------------------------------------------ACATCATTAAGTTTATTAATTCGAGTTGAATTGAGGCAAACTGGAAATTTATTAGGAGATGATCAATTGTATAATGTTGTAGTAACTGCACATGCTTTTGTAATAATTTTTTTTATAGTTATACCAATTATAATTGGCGGGTTTGGTAATTGACTAGTTCCTTTAATATTAGGAGCTCCTGATATAGCATTCCCCCGATTAAATAATATAAGATTTTGGTTACTTCCTCCTTCATTTTTATTACTTTTAAGATCTTCTATAGTTGAAAGAGGAGCCGGGACTGGATGAACTGTTTACCCACCTCTTTCAGGG…
	KR907045	---------------------------------------------------------------------------------------ACATCTCTTAGTTTATTAATTCGTGTTGAATTAAGACAAACTGGTAATTTATTAGGGGATGATCAATTATACAATGTTGTAGTAACAGCACATGCTTTTGTTATAATTTTTTTTATAGTTATACCTATTATAATTGGGGGGTTTGGGAATTGATTAGTTCCATTAATATTAGGAGCTCCTGATATAGCATTTCCTCGATTAAATAATATAAGATTTTGACTACTCCCTCCTTCATTTTTATTACTTTTAAGCTCTTCTATAGTTGAAAGAGGTGCTGGGACAGGTTGAACTGTATATCCTCCTCTTTCAAGA…
	KR907091	---------------------------------------------------------------------------------------ACATCTCTTAGTCTATTAATTCGTGTTGAATTAAGACAAACTGGTAATTTATTAGGAGATGATCAGTTATATAACGTTGTAGTAACTGCACATGCTTTTGTTATAATTTTTTTTATAGTAATGCCAATTATAATTGGTGGGTTTGGGAATTGGCTGGTTCCATTAATATTAGGAGCCCCTGATATAGCGTTCCCTCGATTAAATAATATAAGATTTTGATTACTCCCTCCTTCATTTTTATTACTTATTAGGTCTTCAATAGTGGAAAGAGGAGCAGGAACAGGATGAACTGTATATCCACCTCTTTCAAGA…
	HM008997	------TTGCGATGAATATTTTCAACAAATCATAAAGATATTGGAACAATATATTTTATTTTTGGTGCCTGAGCTTCTATAGTTGGGACATCTCTTAGTTTACTAATTCGTGTTGAATTAAGACAAACTGGAAATTTATTAGGGGATGATCAATTATATAATGTTGTAGTAACTGCACATGCTTTTGTCATAATTTTTTTTATAGTGATACCAATTATAATTGGAGGTTTTGGTAATTGACTAGTTCCATTAATACTAGGAGCTCCTGATATAGCATTCCCTCGATTAAATAACATAAGATTTTGATTACTTCCACCTTCATTTTTATTACTTATTAGGTCCTCAATAGTTGAAAAGGGGGCAGGGACAGGATGAACTGTATACCCCCCTCTTTCAAGA…
	KR907086	---------------------------------------------------------------------------------------ACATCTCTTAGTTTACTAATTCGTGTTGAATTAAGACAAACTGGAAATTTATTAGGGGATGATCAATTATATAATGTTGTAGTAACTGCACATGCTTTTGTCATAATTTTTTTTATAGTGATACCAATTATAATTGGAGGTTTTGGTAATTGACTAGTTCCATTAATACTAGGAGCTCCTGATATAGCATTCCCTCGATTAAATAACATAAGATTTTGATTACTTCCACCTTCATTTTTATTACTTATTAGGTCCTCAATAGTTGAAAAGGGGGCAGGGACAGGATGAACTGTATACCCCCCTCTTTCAAGA…
	KR907059	---------------------------------------------------------------------------------------ACATCTTTAAGTTTATTGATTCGAGTTGAGTTAAGACAGGTTGGAAATTTATTAGGAGATGATCAATTATATAATGTAATTGTCACGGCCCATGCTTTTGTAATAATTTTTTTTATAGTTATACCAATTATAATTGGAGGTTTTGGTAATTGATTAGTTCCTTTAATACTTGGAGCTCCTGATATAGCTTTTCCCCGGTTGAATAATATAAGGTTTTGATTATTACCCCCTTCTTTTATATTATTAATTAGATCATCTTTAGTAGAAAGAGGAGCTGGAACAGGATGAACTGTATATCCTCCTTTATCAAAT…
	KR907170	---------------------------------------------------------------------------------------ACATCATTAAGATTGTTAATTCGGGTTGAATTAAGTCAAACTGGTAATTTACTAGGGGATGATCAATTATATAATGTTGCTGTAACAGCACATGCTTTTGTAATAATTTTCTTTATAGTTATACCAATCATAATTGGAGGATTTGGAAATTGATTAGTTCCTTTAATATTAGGTGCCCCGGATATAGCTTTCCCCCGTTTAAATAATATAAGGTTTTGATTATTACCACCCTCTTTTTTATTACTTATTAGATCTTCAATAGTTGAGAGAGGGGCAGGGACTGGATGAACTGTATATCCTCCTTTATCAAAT…
	KR907101	---------------------------------------------------------------------------------------ACGTCATTAAGTTTGTTAATTCGTGTAGAATTGAGACAAACTGGAAATTTATTGGGTGATGACCAGCTATATAATGTAGTGGTTACTGCTCATGCTTTTGTAATAATTTTTTTTATAGTTATGCCAATTATGATTGGAGGTTTTGGTAACTGGTTAGTTCCATTAATATTAGGTGCCCCAGATATAGCATTTCCTCGACTTAATAATATGAGATTTTGATTATTACCTCCTTCTTTTTTATTACTTATTAGATCATCAATAGTGGAGAGAGGAGCAGGTACAGGATGGACTGTATATCCCCCTTTATCTAAT…
	KR907096	---------------------------------------------------------------------------------------ACTTCATTAAGTTTATTAATTCGTGTAGAATTGAGGCAAACTGGAAATTTATTAGGGGATGACCAACTATATAATGTAGTGGTTACTGCTCATGCCTTTGTAATAATTTTTTTTATAGTTATACCAATTATGATTGGAGGTTTTGGTAATTGGCTAGTTCCTTTAATATTAGGTGCCCCAGATATAGCATTTCCTCGACTTAATAATATGAGATTTTGATTATTACCTCCATCTTTTTTATTACTTATTAGATCATCAATAGTGGAGAGAGGGGCAGGTACAGGATGAACTGTATATCCTCCTTTATCTAAT…
	KR907102	---------------------------------------------------------------------------------------ACGTCATTAAGTTTGTTAATTCGTGTAGAATTGAGTCAAACTGGAAATTTATTGGGGGATGATCAACTATATAATGTAGTAGTTACTGCTCATGCTTTTGTAATAATTTTTTTTATAGTTATACCAATTATGATTGGAGGTTTTGGTAATTGGTTAGTCCCTTTAATATTAGGTGCCCCAGATATAGCATTTCCTCGACTTAATAATATAAGATTTTGATTATTACCTCCTTCTTTTTTATTACTTATTAGATCATCAATAGTGGAGAGAGGGGCAGGTACAGGATGGACTGTATATCCTCCTTTATCTAAT…
;
end;
