# Supplementary material for: A novel taxonomic database for eukaryotic mitochondrial cytochrome oxidase subunit I gene (eKOI), with a focus on protists diversity
Source: Database (Oxford). 2025 Sep 24;2025:baaf057. doi: 10.1093/database/baaf057 (PMC12462617; doi:10.1093/database/baaf057)
Supplement: baaf057_Supplemental_File [file baaf057_supplemental_file.zip › 2_alignment_eKOI/oomycota.nex]

#NEXUS
begin data;
	dimensions ntax=787 nchar=1513;
	format datatype=dna missing=? gap=-;
	matrix
	KT257391	---------------------------------------------------------------AACCATAA-AGATATAGGTACTTTATATTTAATTTTTGGTTTGTTTTCTGGAGTAATT---GGTACAGTATTATCTATATTAATACGAATGGAATTGGCCCAGCCTGGAAATCAAATTTTATCAGGTAATTATCAATTATATAATGTTATAGTAACTTCACATGCTTTTATTATGATATTTTTTATGGTTATGCCTATACTTGTAGGAGGTTTTGGTAACTGGTTTGTGCCTTTAATGATAGGTGCACCTGATATGGCTTTTCCTCGTATGAATAATATTAGTTTTTGGCTGTTACCTCC--AGCTTTATTACTACT-AATATCATCTGCTCTAAT…
	KC741450	-------------------------------------------------------------------------------GGAACTTTATATATATTATTCGGTGCATTCAGCGGTATGGTT---GGAACCACACTGTCTGTATTAATAAGAATGGAACTAGCGCAACCCGGCAACCAAGTATTTATGGGAAACCATCATTTATATAATGTTGTAGTAACCGCACACGCTTTTATTATGATTTTCTTTATGGTAATGCCTGTATTAATCGGGGGGTTTGGTAATTGGTTCGTTCCTATTTTAATAGGCGCTCCAGATATGGCTTTTCCACGTATGAATAATATAAGCTTTTGGTTATTACCTCC--ATCATTAATTTTATT-ATTATCTTCTGCACTTGT…
	KC767953	------------------------------------------------------------------------------------ATTATATATACTTTTTGGTGCTTTTAGTGGAATGGTT---GGTACAACATTATCAGTATTAATTCGAATGGAATTAGCACAACCAGGGAATCAGGTGTTCATGGGAAACCATCATTTATATAATGTTGTTGTAACAGCGCACGCTTTTATTATGATTTTTTTCATGGTAATGCCTGTATTAATAGGCGGGTTTGGTAATTGGTTTGTGCCTATTTTAATAGGTGCTCCTGATATGGCTTTTCCTCGTATGAATAACATAAGTTTTTGGTTATTGCCTCC--TTCATTAATTTTATT-ATTATCTTCTGCACTTGT…
	KC741446	-------------------------------------------------------------------------------------TTATATATACTTTTTGGTGCTTTTAGTGGAATGGTT---GGTACAACATTATCAGTATTAATTCGAATGGAATTAGCACAACCAGGGAATCAAGTATTTATGGGAAATCATCATTTATATAATGTTGTTGTAACAGCGCATGCTTTTATTATGATTTTTTTTATGGTAATGCCAGTATTAATAGGGGGGTTTGGTAATTGGTTTGTGCCTATTTTAATAGGTGCTCCTGATATGGCTTTTCCTCGTATGAATAATATAAGTTTTTGGTTATTGCCTCC--TTCATTAATTTTATT-ATTATCTTCTGCACTTGT…
	KC741449	-------------------------------------------------------------------------------------TTATATATACTTTTTGGTGCTTTTAGTGGAATGGTC---GGTACAACATTATCAGTATTAATTCGAATGGAATTAGCACAACCAGGAAATCAAGTATTCATGGGAAATCATCATTTATATAATGTTGTTGTAACAGCGCATGCTTTTATCATGATTTTTTTTATGGTGATGCCAGTATTAATAGGAGGGTTTGGTAATTGGTTTGTGCCTATTTTAATAGGTGCTCCTGATATGGCTTTTCCTCGTATGAATAATATAAGCTTTTGGTTATTGCCTCC--TTCATTAATTTTATT-ATTATCTTCTGCACTTGT…
	KC741447	-------------------------------------------------------------------------------------TTATATATACTTTTTGGTGCTTTTAGTGGAATGGTA---GGTACAACATTATCAGTATTAATTCGAATGGAATTAGCACAACCAGGAAATCAAGTATTCATGGGAAATCATCATTTATATAATGTTGTTGTAACAGCGCATGCTTTTATCATGATTTTTTTTATGGTGATGCCAGTATTAATAGGAGGGTTTGGTAATTGGTTTGTGCCTATTTTAATAGGTGCTCCTGATATGGCTTTTCCTCGTATGAATAATATAAGTTTTTGGTTATTGCCTCC--TTCATTAATTTTATT-ATTATCTTCCGCACTTGT…
	KY403506	---------------------------------------------------------------------------------------------------CGGAGCTTTTTCTGGTGTTATT---GGAACAACCTTATCTATGTTAATACGTTTAGAATTAGCACAACCAGGTAATCAAATATTAATGGGAAATCATCAACTATATAATGTAATTGTTACCGCACATGCATTTATAATGATTTTTTTTATGGTTATGCCTATATTAATAGGAGGTTTTGGTAATTGGTTTGTTCCATTAATGTTAGGAGCTCCTGATATGGCATTTCCAAGAATGAATAATATAAGTTTTTGGTTATTACCTCC--AGCATTATTATTACT-ATTAATATCTTCATTAGT…
	KT257392	-------------------------------------------------------------------------------------------------TTTGGTGCTTTTTCTGGAGTAGTT---GGAACTGTTTTATCTATATTAATTAGATTAGAATTAGCTCAACCAGGAAATCAAATATTATCTGGAAATCATCAATTATATAATGTTATTGTAACGGCACACGCTTTTATAATGATTTTTTTTATGGTTATGCCTATTTTAATAGGAGGATTTGGTAACTGGTTAGTACCTTTAATGCTAGGTGCACCCGATATGGCTTTTCCTAGAATGAATAATATTAGTTTTTGGTTATTACCTCC--TTCATTATTATTATT-AGTTTGTTCATCTTTAGT…
	KT257394	-------------------------------------------------------------------------------------CTATATTTTATTTTTGGTGCATTTTCTGGTGTAGTA---GGAACTGTTTTATCTATTTTAATACGATTAGAATTAGCTCAACCAGGAAATCAAATTTTATCAGGAAATCATCAATTATATAATGTAATTGTAACTGCACATGCGTTTATTATGATTTTTTTTATGGTAATGCCTATTTTAATTGGAGGTTTTGGAAATTGGTTAGTTCCTTTAATGTTAGGTGCTCCAGATATGGCATTTCCTAGAATGAATAATATTAGTTTTTGGTTATTACCACC--GGCTTTATTATTATT-AGTTTGTTCATCATTAGT…
	KT257397	------------------------------------------------------------------CATAA-AGATATAGGTACACYTTATTTTATTTTTGGTGCATTTTCTGGTGTAATA---GGTACCGTATTATCTATTTTAATTAGATTAGAATTAGCACAACCAGGAAATCAAATTTTATCTGGAAATCATCAATTATATAATGTAATTGTAACTGCACATGCTTTTATTATGATTTTTTTTATGGTAATGCCTATTTTAATAGGAGGTTTTGGTAACTGGTTAGTACCTCTAATGTTAGGTGCTCCAGATATGGCTTTTCCTAGAATGAATAATATAAGTTTTTGGTTATTACCTCC--TGCCTTATTACTATT-AATTTGTTCCTCTTTAGT…
	KM210527	------------------------------------------------------------------------------------------------------------------------------------------------------AATGGAATTAGCACAACCTGGAAATCAGATTTTAATGGGAAATCATCAATTATATAACGTAATTGTAACAGCACATGCTTTTATAATGATTTTTTTCATGGTAATGCCTGTTTTAATAGGTGGTTTTGGTAATTGGTTTGTTCCTTTAATGTTAGGTGCACCTGATATGGCTTTTCCTAGAATGAATAATATTAGTTTTTGGTTACTACCTCC--ATCACTTTTATTATT-AATTTCTTCTTCAATAGT…
	KY604975	-------------------------------------------------------------CAAATCATAA-AGATATTGGTACTTTATATTTAATTTTTGGAGCCTTTTCCGCTGTTGTT---GCAACAGTAATGTCTATTTTAATTAGAATAGAATTATCACAACCAGGTAACCAAATTTTTATGGGAAATCATCAATTATATAATGTTATGGTAACAGCACATGGTTTATTAATGTTATTTTTCGTAGTTATGCCTATATTAGTTGGTGGTTTTGGTAATTGGTTTGTACCTTTAATGTTAGGTGCTCCAGATATGGCATTTCCACGTTTAAATAATATTAGTTTTTGGTTATTACCTCC--ATCAATTTTATTATT-AGTATCATCAGCACTTGT…
	KF853238	---------------------------------------------------------------AATCATAA-AGATATTGGTACTTTATATTTAATTTTTGGGGCTTTTTCAGCTGTTGTT---GCAACTGTTATGTCAATTTTAATTAGAATTGAATTATCACAACCAGGTAATCAAATTTTTATGGGAAATCATCAATTATATAATGTTATGGTTACTGCACATGGTTTATTAATGCTATTTTTTGTAGTTATGCCTATATTAGTTGGTGGTTTTGGTAATTGGTTTGTTCCTTTAATGTTAGGAGCTCCTGATATGGCATTTCCACGTTTAAATAATATTAGTTTCTGGTTATTACCCCC--ATCAATTTTATTATT-AGTATCATCAGCATTAGT…
	MT780632	----------------------------------------------------TTTTTTCAACAAATCATAA-AGATATTGGTACTTTATATTTAATTTTTGGTGCTTTTTCAGGAATAGTT---GCAACAGTAATGTCTGTATTAATTAGAATTGAATTAGCACAACCAGGTAATCAAATTTTTATGGGAAACCATCAAGTATATAATGTTATGATTACAGCACATGGTTTATTAATGATATTTTTTGTGGTTATGCCTATATTAGTTGGTGGTTTTGGTAATTGGTTTGTACCTATAATGGTAGGAGCACCAGATATGGCTTTTCCTCGTTTAAACAATATTAGTTTTTGGTTATTACCACC--ATCTTTATTACTATT-AGTATCATCTGCTTTAGT…
	KY473919	----------------------------------------------------------------ATCATAA-AGATATTGGTACTTTATATTTAATTTTTGGTGCTTTTTCAGCAATAGTT---GCAACTGTAATGTCTGTATTAATTAGAATTGAATTAGCACAACCAGGTAATCAAATTTTTATGGGAAACCATCAAGTATATAATGTTATGATTACAGCACATGGTTTATTAATGATATTTTTTGTGGTTATGCCTATATTAGTTGGTGGTTTTGGTAACTGGTTTGTACCTATAATGGTAGGAGCACCTGATATGGCTTTTCCTCGTTTAAATAATATTAGTTTTTGGTTATTACCACC--ATCTTTATTACTATT-AGTATCATCTGCTTTAGT…
	BK059196	------------ATGATTTTACAAAATATAAAAAAATGGTCAACAAGATGGCTTTTTTCAACAAATCATAA-AGATATTGGTACTTTATATTTAATTTTTGGTGCTTTTTCAGCAATAGTT---GCAACTGTAATGTCTGTATTAATTAGAATTGAATTAGCACAACCAGGTAATCAAATTTTTATGGGAAACCATCAAGTATATAATGTTATGATTACAGCACATGGTTTATTAATGATATTTTTTGTGGTTATGCCTATATTAGTTGGTGGTTTTGGTAACTGGTTTGTACCTATAATGGTAGGAGCACCTGATATGGCTTTTCCTCGTTTAAATAATATTAGTTTTTGGTTATTACCACC--ATCTTTATTACTATT-AGTATCATCTGCTTTAGT…
	ON228549	------------------------------------------------------------------CATAA-AGATATTGGTACTTTATATTTAATTTTTGGTGCTTTTTCAGCAATAGTT---GCAACAGTAATGTCTGTATTAATTAGAATTGAATTAGCACAACCAGGTAATCAAATTTTTATGGGAAACCATCAAGTATATAATGTTATGATTACAGCACATGGTTTATTAATGATATTTTTTGTGGTTATGCCTATATTAGTTGGTGGTTTTGGTAATTGGTTTGTACCTATAATGGTAGGAGCACCTGATATGGCTTTTCCCCGTTTAAACAATATTAGTTTTTGGTTATTACCACC--ATCTTTATTACTATT-AGTATCATCTGCTTTAGT…
	KJ690247	----------------------------------------------------CTTTTTCAACAAATCATAA-AGATATAGGTACCTTATATTTWATTTTTGGTGCTTTTTCAGCTGTAGTT---GCAACTACTATGTCTGTTTTAATTAGAATAGAATTATCACAACCTGGTAATCAAATTTTTATGGGAAATCATCAATTATATAATGTAATGGTTACAGCACATGGTTTATTAATGTTATTCTTTGTTGTTATGCCTATATTAGTGGGTGGTTTTGGTAATTGGTTTGTTCCATTAATGTTAGGAGCACCTGATATGGCTTTTCCACGTTTAAATAACATTAGTTTTTGGTTATTACCTCC--ATCATTATTATTACT-AGTATCTTCTGCTCTTGT…
	HQ171169	--------------------------------------------------------------AAATCATAA-AGATATTGGTACTTTATATTTAATTTTTGGTGCTTTTTCAGCTGTGGTT---GCTACAACTATGTCTGTAATAATTAGAATAGAATTATCACAACCAGGTAATCAAATTTTTATGGGAAACCACCAATTATATAATGTTATGGTTACAGCACACGGATTATTAATGTTATTCTTTGTTGTTATGCCTATATTAGTAGGTGGTTTTGGTAATTGGTTTGTTCCTTTAATGTTAGGTGCACCTGATATGGCTTTTCCACGTTTAAATAATATTAGTTTTTGGTTATTACCACC--ATCATTATTATTATT-AGTGTCTTCTGCTCTTGT…
	HQ171176	--------------------------------------------------------------AAATCATAA-AGATATTGGTACTTTATATTTAATTTTTGGTGCTTTTTCAGCTGTAGTT---GCAACAACTATGTCTGTATTAATTAGAATAGAATTATCTCAACCTGGTAATCAAATTTTTATGGGAAATCATCAGTTATATAATGTTATGGTTACAGCACACGGATTATTAATGTTATTCTTTGTTGTTATGCCTATATTAGTAGGTGGTTTTGGTAATTGGTTTGTTCCTTTAATGTTAGGAGCACCTGATATGGCTTTTCCACGTTTAAATAATATTAGTTTTTGGTTATTACCACC--ATCATTATTATTATT-AGTATCTTCTGCTCTTGT…
	KJ831612	---------------------------------------------------------------AATCATAA-AGATATTGGTACTTTATATTTAATTTTTGGTGCTTTTTCAGCTATAGTT---GCAACAACTATGTCTGTTTTAATTAGAATTGAATTATCACAACCTGGTAATCAAATTTTTATGGGAAACCATCAATTATATAATGTTATGGTTACAGCACATGGATTATTAATGTTATTCTTTGTTGTTATGCCTATATTAGTAGGTGGTTTTGGTAACTGGTTTGTTCCTTTAATGTTAGGTGCTCCAGATATGGCATTTCCTCGTTTAAATAATATTAGTTTTTGGTTATTACCACC--ATCATTATTATTATT-AGTATCTTCTGCTCTTGT…
	EF408873	------------------------------------------------AGGCTTTTTTCAACAAATCATAA-AGATATAGGTACTTTATACTTAATTTTTGGTGCCTTTTCAGGTGTAGTT---GCAACTACTATGTCTGTTTTAATTAGAATAGAATTATCACAACCGGGTAATCAAATTTTTATGGGAAATCATCAATTATATAATGTTATGGTTACAGCTCATGGATTATTAATGTTATTTTTTGTTGTTATGCCTATTTTAGTAGGAGGTTTTGGTAACTGGTTTGTACCTTTAATGTTAGGTGCTCCTGATATGGCTTTTCCACGTTTAAATAATATTAGTTTTTGGTTATTACCTCC--ATCATTATTATTATT-GGTATCTTCCGCTCTTGT…
	AB690643	--------------------------------------------------------------AAATCATAA-AGATATAGGTACTTTATACTTAATTTTTGGTGCTTTTTCAGGTGTAGTT---GCAACTACTATGTCTGTCTTAATTAGAATAGAATTATCACAACCCGGTAATCAAATTTTTATGGGAAATCATCAATTATATAATGTTATGGTTACAGCTCATGGATTATTAATGTTATTTTTTGTTGTTATGCCTATTTTAGTAGGAGGTTTTGGTAACTGGTTTGTACCTTTAATGTTAGGTGCTCCTGATATGGCTTTTCCACGTTTAAATAATATTAGTTTTTGGTTATTACCTCC--ATCATTATTATTATT-AGTATCTTCTGCTCTTGT…
	AB690652	--------------------------------------------------------------AAATCATAA-AGATATTGGTACTTTATATTTAATTTTTGGTGCTTTTTCAGGTATAGTT---GCAACTACTATGTCTGTTTTAATTAGAATAGAATTATCTCAACCTGGTAATCAAATTTTTATGGGAAATCATCAATTATATAATGTTATGGTTACAGCTCATGGATTATTAATGTTATTTTTTGTTGTTATGCCTATATTAGTAGGTGGTTTTGGTAACTGGTTTGTTCCTTTAATGTTAGGTGCTCCTGATATGGCTTTTCCACGTTTAAATAATATTAGTTTTTGGTTATTACCACC--ATCATTATTATTATT-AGTATCTTCTGCTTTAGT…
	KT897702	--------------------------------------------------------------------------------------------------------------------------------------TGTCTGTTTTAATTAGAATAGAATTATCACAACCAGGTAATCAAATCTTTATGGGAAATCATCAATTATATAATGTTATGGTTACAGCACATGGTTTATTAATGTTATTCTTTGTTGTTATGCCTATATTAGTGGGTGGTTTTGGTAACTGGTTTGTTCCTTTAATGTTAGGTGCTCCAGATATGGCTTTCCCACGTTTAAATAATATTAGTTTTTGGTTATTACCTCC--ATCATTATTATTATT-AGTATCTTCTGCTTTAGT…
	HQ708421	---------------------------------------------------------------AATCATAA-AGATATTGGTACCTTATATTTAATTTTTGGTGCTTTTTCAGGTATAGTT---GCAACAACTATGTCTGTTTTAATTAGAATAGAATTATCACAACCAGGTAATCAAATATTTATGGGGAATCATCAATTATATAATGTTATGGTTACAGCACATGGATTATTAATGTTATTCTTTGTTGTTATGCCTATATTAGTTGGTGGTTTTGGTAATTGGTTTGTACCTTTAATGTTAGGTGCACCTGATATGGCTTTTCCACGTTTAAATAATATTAGTTTTTGGTTATTACCTCC--ATCATTATTATTATT-AGTATCTTCTGCATTAGT…
	MT780677	-------------------------------------TTCATCCTACGAATGCTTTTTCAACAAATCATAA-AGATATCGGTACTTTATATTTATTTTTTGGTGCTTTTTCAGGTATAGTT---GCAACAACTATGTCTGTTTTAATTAGAATAGAATTATCACAACCAGGTAATCAAATATTTATGGGAAATCATCAATTATATAATGTTATGGTTACAGCACATGGATTATTAATGTTATTCTTTGTTGTTATGCCTATACTAGTTGGTGGTTTTGGTAATTGGTTTGTACCTTTAATGTTAGGTGCACCTGATATGGCTTTTCCACGTTTAAATAATATTAGTTTTTGGTTGTTACCTCC--ATCATTATTATTATT-AGTATCTTCTGCATTAGT…
	AB690631	--------------------------------------------------------------AAATCATAA-AGATATCGGTACTTTATATTTAATTTTCGGTGCTTTTTCAGGTATAGTT---GCAACAACTATGTCTGTTTTAATTAGAATAGAATTATCACAACCAGGTAATCAAATTTTTATGGGAAATCATCAATTATATAATGTTATGGTTACAGCACATGGATTATTAATGTTATTCTTTGTTGTTATGCCTATATTAGTTGGTGGTTTTGGTAATTGGTTTGTACCTTTAATGTTAGGTGCACCTGATATGGCTTTTCCACGTTTAAATAATATTAGTTTTTGGTTATTACCTCC--ATCATTATTATTATT-AGTATCTTCTGCATTAGT…
	MT780649	---------------------------------------------------------TCAACAAATCATAA-AGATATCGGTACTTTATATTTAATTTTTGGTGCTTTTTCAGGTATAGTT---GCAACAACTATGTCTGTTTTAATTAGAATAGAATTATCACAACCTGGTAATCAAATATTTATGGGAAATCATCAATTATATAATGTTATGGTTACAGCACATGGATTATTAATGTTATTCTTCGTTGTTATGCCTATATTAGTTGGTGGTTTTGGTAATTGGTTTGTGCCTTTAATGTTAGGTGCACCAGATATGGCTTTTCCACGTTTAAATAATATTAGTTTTTGGTTATTACCCCC--ATCATTATTATTATT-AGTATCTTCTGCATTAGT…
	KT258906	-----------------------------------------------------TTTTTCAACAAATCATAA-AGATATCGGTACTTTATATTTAATTTTTTGTGCTTTTTCAGGTATAGTT---GCAACAACTATGTCTGTTTTAATTAGAATAGAATTATCACAACCTGGTAATCAAATATTTATGGGAAATCATCAATTATATAATGTTATGGTTACAGCACATGGATTATTAATGTTATTCTTTGTTGTTATGCCTATATTAGTTGGTGGTTTTGGTAATTGGTTTGTACCTTTAATGTTAGGTGCACCAGATATGGCTTTTCCTCGTTTAAATAATATTAGTTTTTGGTTATTACCTCC--ATCATTATTATTATT-AGTATCTTCTGCATTAGT…
	OM337585	--------------------------------------------------------------------------------------------------------------------------------------------------------------------------------------------------------TATATAATGTTATGGTTACAGCACACGGATTATTAATGTTATTCTTTGTTGTTATGCCTATATTAGTTGGTGGTTTTGGTAATTGGTTTGTGCCTTTAATGTTAGGTGCACCTGATATGGCTTTTCCTCGTTTAAATAATATTAGTTTTTGGTTATTACCTCC--ATCATTATTATTATT-AGTATCTTCTGCATTGGT…
	KX372743	---------------------------------------------------CTTTTTTCAACAAATCATAA-AGATATAGGTACTTTATATTTAATTTTTGGTGCTCTTTCAGCTATAGTT---GCAACAACTATGTCTGTTTTAATTAGAATAGAATTATCACAACCAGGTAATCAAATATTTATGGGAAATCATCAATTATATAATGTTATGGTTACAGCACATGGATTATTAATGATATTCTTTGTTGTTATGCCTTTATTAGTTGGTGGTTTTGGTAATTGGTTTGTACCTTTAATGTTAGGTGCACCAGATATGGCTTTTCCTCGTTTAAATAATATTAGTTTTTGGTTATTACCACC--ATCATTATTATTATT-AGTATCTTCTGCATTAGT…
	AB690639	--------------------------------------------------------------AAATCATAA-AGATATCGGTACTTTATATTTAATTTTTGGTGCTTTTTCAGGTATAGTA---GCAACAACTATGTCTGTTTTAATTAGAATAGAATTATCACAACCAGGTAATCAAATATTTATGGGAAATCATCAATTATATAATGTTATGGTTACAGCACACGGATTATTAATGTTATTCTTTGTTGTTATGCCTATATTAGTTGGTGGTTTTGGTAACTGGTTTGTACCTTTAATGTTAGGTGCACCAGATATGGCTTTCCCACGTTTAAATAATATTAGTTTTTGGTTATTACCTCC--TTCATTATTATTATT-AGTATCTTCTGCATTAGT…
	MF359559	--------------------------------------------------GCTTTTTTCAACAAATCATAA-AGATATCGGTACCTTATATTTAATTTTCGGTGCTTTTTCAGGTATAGTT---GCAACTACTATGTCTGTTTTAATTAGAATAGAATTATCACAACCCGGTAATCAAATCTTTATGGGAAATCATCAATTATATAATGTTATGGTTACAGCACACGGATTATTAATGTTATTTTTTGTTGTTATGCCTATATTAGTTGGTGGTTTTGGTAACTGGTTTGTACCTTTAATGTTAGGTGCTCCTGATATGGCTTTTCCACGTTTAAATAATATTAGTTTTTGGTTATTACCTCC--ATCATTATTATTATT-AGTATCTTCTGCTTTAGT…
	MF459631	------------------------------------------------------------ACAAATCATAA-AGATATAGGTACTTTATATTTAATTTTTGGTGCTTTTTCAGGTATAGTT---GCAACTACTATGTCTGTTTTAATTAGAATAGAATTATCACAACCAGGTAATCAAATCTTTATGGGAAATCATCAATTATATAATGTTATGGTTACCGCACATGGATTATTAATGTTATTCTTTGTTGTTATGCCTATATTAGTTGGTGGTTTTGGTAATTGGTTTGTACCTTTAATGTTAGGTGCTCCAGATATGGCTTTTCCACGTTTAAATAATATTAGTTTTTGGTTATTACCACC--ATCATTATTATTATT-AGTATCTTCTGCATTAGT…
	OR818455	---------------------------------------------------------------AATCATAA-AGATATCGGTACTTTATATTTAATTTTTGGAGCTTTTTCAGGTATAGTT---GCAACTACTATGTCTGTTTTAATTAGAATAGAATTATCACAACCTGGTAATCAAATTTTTATGGGAAACCATCAATTATATAATGTTATGGTTACAGCACATGGATTATTAATGTTATTCTTTGTTGTTATGCCTATATTAGTAGGTGGTTTTGGTAATTGGTTTGTGCCTTTAATGTTAGGTGCTCCTGATATGGCTTTTCCACGTTTAAATAATATTAGTTTTTGGTTATTACCACC--ATCATTATTATTATT-AGTATCTTCTGCTCTTGT…
	HM244821	----------------------------------------------------------------ATCATAA-AGATATTGGTACTTTATATTTAATTTTTGGTGCTTTTTCAGCTATAGTT---GCAACTACTATGTCTGTTTTAATTAGAATAGAATTATCACAACCTGGTAATCAAATTTTTATGGGAAACCATCAACTATATAATGTTATGGTTACAGCACATGGATTATTAATGTTATTTTTTGTTGTTATGCCTATATTAGTTGGGGGTTTTGGTAATTGGTTTGTTCCTTTAATGTTAGGTGCTCCAGATATGGCTTTTCCACGTTTAAATAATATTAGTTTTTGGTTATTACCTCC--ATCATTATTATTATT-AGTATCTTCTGCTTTAGT…
	OP903816	-----------------------------------------------------------------------------------------------TTTTTAGTGCTTTTGCAGGTATAGTT---GCAACTACTATGTCTATTCTAATTAGAATAGAATTAGCTCAACCTGGTAATCAAATTTTTATGGGAAATCATCAATTATATAATGTTATGGTTACAGCACATGGATTATTAATGTTATTCTTTGTTGTAATGCCTATATTAGTTGGTGGTTTCGGTAATTGGTTTGTTCCTTTAATGTTAGGTGCTCCTGATATGGCTTTTCCACGTTTAAATAATATTAGTTTTTGGTTATTACCACC--ATCTTTATTATTATT-AGTATCTTCCGCTTTAGT…
	HQ708444	---------------------------------------------------------------AATCATAA-AGATATTGGTACTTTATATTTAATTTTTGGTGCTTTCTCTGCTATAGTT---GCAACTACTATGTCTGTTTTAATTAGAATAGAATTATCACAACCAGGTAATCAAATTTTTATGGGAAATCATCAATTATATAATGTTATGGTTACAGCACATGGATTATTAATGTTATTCTTTGTTGTTATGCCTATATTAGTTGGGGGTTTTGGTAACTGGTTTGTTCCTTTAATGTTAGGTGCTCCTGATATGGCTTTCCCACGTTTAAATAATATTAGTTTTTGGTTATTACCACC--ATCATTATTATTATT-AGTATCTTCTGCTTTAGT…
	HQ708436	---------------------------------------------------------------AATCATAA-AGATATTGGTACTTTATATTTAATTTTTGGTGCTTTTTCAGGTATAGTT---GCAACTACTATGTCTATTTTAATTAGAATAGAATTAGCTCAACCTGGTAATCAAATTTTTATGGGAAACCATCAATTATATAATGTTATGGTTACAGCACATGGATTATTAATGTTATTTTTCGTTGTAATGCCTATATTAGTTGGTGGTTTTGGTAATTGGTTTGTTCCATTAATGTTAGGTGCTCCTGATATGGCTTTTCCACGTTTAAATAATATTAGTTTTTGGTTATTACCACC--ATCATTATTATTATT-AGTATCTTCTGCTTTAGT…
	MT720654	--------------------------------------------------------------AAATCATAA-AGATATTGGTACTTTATATTTAATTTTTGGTGCTTTTTCAGGTATAGTT---GCTACTACTATGTCTGTTTTAATTAGAATAGAATTAGCACAACCTGGTAATCAAATTTTTATGGGAAACCATCAATTATATAATGTTATGGTTACAGCACATGGATTATTAATGTTATTTTTTGTTGTTATGCCTATATTAGTTGGTGGTTTTGGTAATTGGTTTGTTCCTTTAATGTTAGGTGCTCCTGATATGGCTTTTCCACGTTTAAATAATATTAGTTTTTGGTTATTACCACC--ATCATTATTATTATT-AGTATCTTCTGCTTTAGT…
	OP903813	--------------------------------------------------------------------------------------------------------------CAGGTATAGTT---GCAACTACTATGTCTGTTTTAATTAGAATAGAATTATCACAACCTGGTAATCAAATTTTTATGGGAAATCATCAATTATATAATGTTATGGTTACAGCACATGGATTATTAATGTTATTCTTTGTTGTTATGCCTATATTAGTTGGTGGTTTTGGTAATTGGTTCGTTCCTTTAATGTTAGGTGCTCCAGATATGGCTTTTCCACGTTTAAATAATATTAGTTTTTGGTTATTGCCACC--ATCATTATTATTATT-AGTATCTTCTGCTTTAGT…
	MT720658	--------------------------------------------------------------AAATCATAA-AGATATTGGTACTTTATATTTAATTTTTGGTGCTTTTTCAGGTATAGTT---GCAACAACAATGTCTGTTTTAATTAGAATAGAATTATCACAACCAGGTAATCAAATTTTTATGGGAAATCATCAATTATATAATGTTATGGTTACAGCACATGGATTATTAATGTTATTCTTTGTTGTTATGCCTATATTAGTTGGTGGTTTTGGTAATTGGTTTGTTCCTTTAATGTTAGGTGCTCCAGATATGGCTTTTCCACGTTTAAATAATATTAGTTTCTGGTTATTACCTCC--ATCACTATTATTATT-AGTATCTTCTGCTTTAGT…
	OP903812	---------------------------------------------------------------AATCATAA-AGATATTGGTACTTTATATTTAATTTTTGGTGCTTTTTCAGGTATAGTT---GCAACAACTATGTCTGTTTTAATTAGAATAGAATTATCACAACCAGGTAATCAAATTTTTATGGGAAATCATCAATTATATAATGTTATGGTTACAGCACACGGATTATTAATGTTATTCTTTGTTGTTATGCCTATATTAGTTGGTGGTTTTGGTAATTGGTTTGTTCCTTTAATGTTAGGTGCTCCTGATATGGCTTTTCCACGTTTAAATAATATTAGTTTTTGGTTATTACCTCC--ATCATTATTATTATT-AGTATCTTCTGCTTTAGT…
	OP903811	---------------------------------------------------------------AATCATAA-AGATATTGGTACTTTATATTTAATTTTTGGTGCTTTTTCAGGTATAGTT---GCAACTACTATGTCTGTTTTAATTAGAATAGAATTATCACAACCTGGTAATCAAATTTTTATGGGAAATCATCAATTATATAATGTTATGGTTACAGCACATGGATTATTAATGTTATTCTTTGTTGTTATGCCTATATTAGTTGGTGGTTTTGGTAATTGGTTTGTTCCTTTAATGTTAGGTGCTCCAGATATGGCTTTTCCACGTTTAAATAATATTAGTTTTTGGTTATTACCTCC--ATCATTATTATTACT-AGTATCTTCTGCTTTAGT…
	EF408874	------------------------------------------------AGGCTTTTTTCAACAAATCATAA-AGATATTGGTACTTTATATTTAATTTTTGGTGCTTTTTCAGTTATAGTT---GCAACTACTATGTCTGTTTTAATTAGAATAGAATTATCACAACCTGGTAATCAAATTTTTATGGGAAACCATCAATTATATAATGTTATGGTTACAGCACATGGATTATTAATGTTATTCTTTGTTGTTATGCCTATATTAGTTGGGGGGTTTGGTAATTGGTTTGTTCCTTTAATGTTAGGTGCTCCAGATATGGCTTTCCCTCGTTTAAATAATATTAGTTTTTGGTTATTACCACC--ATCATTATTATTATT-AGTATCTTCTGCTCTTGT…
	MT720656	--------------------------------------------------------------AAATCATAA-AGATATTGGTACTTTATATTTAATTTTTGGTGCTTTTTCAGCTATAGTT---GCAACCACTATGTCTGTTTTAATTAGAATAGAATTATCACAACCAGGTAATCAAATTTTTATGGGAAACCATCAATTATATAATGTTATGGTTACAGCACATGGATTATTAATGTTATTTTTTGTTGTTATGCCAATATTAGTAGGTGGTTTTGGTAATTGGTTTGTTCCTTTAATGTTAGGTGCTCCAGATATGGCATTTCCACGTTTAAATAATATTAGTTTTTGGTTATTACCACC--ATCATTATTATTATT-AGTATCTTCTGCTCTTGT…
	EF408872	------------------------------------------------AGGCTTTTTTCAACAAATCATAA-AGATATTGGTACTTTATATTTAATTTTTGGTGCTTTTTCAGCTATAGTT---GCAACTACTATGTCTGTTTTAATTAGAATAGAATTATCACAACCTGGTAATCAAATTTTTATGGGAAACCATCAATTATATAATGTTATGGTTACAGCACATGGATTATTAATGTTATTCTTTGTTGTTATGCCTATATTAGTTGGAGGTTTTGGTAACTGGTTTGTTCCTTTAATGTTAGGTGCTCCTGATATGGCTTTTCCACGTTTAAATAATATTAGTTTTTGGTTATTACCTCC--ATCATTATTATTATT-AGTATCTTCTGCTCTTAT…
	KJ654008	--------------------------------------------------------------AAATCATAA-AGATATTGGTACATTATATTTAATTTTTGGAGCCTTTTCAGGTATTATA---GGTACAACTTTATCAGTTTTAATACGAATGGAATTATCACAACCAGGAAACCAAATTTTTTTAGGTAATCATCAATTATATAATGTTGTAGTAACAGCACATGCATTTGTTATGATATTTTTTATGGTAATGCCTATATTAATAGGTGGTTTTGGAAATTGGTTTGTTCCTTTAATGATTGGTGCTCCAGATATGGCTTTTCCTCGAATGAATAATATAAGTTTTTGGTTATTACCTCC--TTCTCTTTTATTATT-AATTTCATCTGCCTTAGT…
	KJ654010	--------------------------------------------------------------AAATCATAA-AGATATTGGTACATTATATCTAATTTTTGGTGCATTTTCAGGTGTTGTA---GGAACAACTTTATCCGTTTTAATCCGAATGGAGTTATCACAGCCTGGAAATCAAATTTTTTTAGGAAATCATCATTTATATAATGTTGTAGTAACAGCTCATGCTTTTGTTATGATTTTTTTTATGGTTATGCCTGTTTTAATAGGAGGTTTTGGTAATTGGTTTGTACCTTTAATGATTGGAGCACCTGATATGGCGTTTCCTCGAATGAATAATATTAGTTTTTGGTTATTACCACC--TTCTCTTTTATTATT-AATTTCATCGGCAATGGT…
	KT257396	----------------------------------------------------------------------------------------------------GGTGCATTTTCTGGTATTGTT---GGAACAACTTTATCTGTTTTAATACGAATGGAATTATCACAACCTGGAAATCAAATTTTTTTAGGAAATCATCATTTATATAATGTTGTGGTAACAGCTCATGCTTTTGTTATGATTTTTTTTATGGTTATGCCTGTATTAATAGGTGGTTTTGGTAATTGGTTTGTACCTTTAATGATTGGAGCACCTGATATGGCTTTTCCTAGAATGAATAATATAAGTTTTTGGTTATTACCTCC--TTCTCTTTTGTTATT-AATTTCGTCAGCAATGGT…
	KJ654009	--------------------------------------------------------------AAATCATAA-AGATATAGGTACCTTATATTTAATCTTTGGTGCTTTTTCCGGAGTTGTT---GGTACCACATTATCAGTTTTAATTCGAATGGAATTATCACAACCTGGAAATCAAATTTTTTTGGGTAATCATCAATTATATAATGTTGTTGTAACAGCTCATGCTTTCGTTATGATTTTTTTCATGGTTATGCCTGTTTTAATAGGTGGATTTGGAAATTGGTTTTTACCTTTAATGATTGGTGCCCCCGATATGGCTTTTCCAAGAATGAATAATATTAGTTTTTGGTTATTACCGCC--TTCTCTTTTATTATT-ACTTTCATCGGCTATGGT…
	OM982845	------------------------------------------------------------ACAAATCATAA-AGATATAGGGACTTTATATTTAATTTTTGGTGCTTTTTCAGGATTAGTA---GGTACAACACTTTCTATTTTAATTCGTATGGAATTATCACAACCTGGTAATCAGATTTTTATGGGTAATCATCAATTATATAATGTAGTTGTAACAGCACATGCGTTCGTTATGATTTTTTTTATGGTTATGCCTGTTTTAATTGGAGGTTTTGGAAATTGGTTTATACCTTTAATGATAGGAGCCCCTGATATGGCTTTTCCTAGAATGAATAATATAAGTTTTTGGTTATTGCCTCC--TTCTTTATTATTATT-AATATCGTCAGCGTTAGT…
	HQ171167	--------------------------------------------------------------AAATCATAA-AGATATAGGTACTTTATATCTAATTTTCGGTGCTTTTTCAGGTATAGTA---GGAACTACATTATCTGTTTTTATTAGAATGGAATTAGCACAACCTGGTAATCAAATTTTTTTAGGGAATCACCATTTATATAATGTAATGGTTACCGCACATGCATTTCTAATGATTTTCTTTATGGTTATGCCTGTTTTAATTGGAGGTTTTGGTAATTGGTTTGTTCCTTTAATGATAGGAGCTCCAGATATGGCTTTTCCAAGAATGAATAATATTAGTTTTTGGTTATTACCTCC--ATCATTACTATTATT-AGTATCTTCAGCTTTAGT…
	KT897704	---------------------------------------------------CTTTTTTCAACAAATCATAA-AGATATAGGTACTTTATATCTAATTTTCGGTGCTTTTTCAGGTATAGTG---GGAACTACATTATCTGTTTTTATTAGAATGGAATTAGCACAACCAGGTAACCAAATTTTTTTAGGAAATCACCATTTATATAATGTAATGGTTACCGCACACGCATTTCTAATGATTTTTTTTATGGTTATGCCTGTTTTAATTGGAGGTTTTGGTAATTGGTTTGTTCCTTTAATGATAGGAGCTCCAGATATGGCTTTTCCAAGAATGAATAATATTAGTTTTTGGTTATTACCTCC--ATCATTACTATTATT-AGTATCTTCAGCTTTAGT…
	HQ171174	--------------------------------------------------------------AAATCATAA-AGATATAGGTACTTTATATCTAATTTTTGGTGCATTTTCAGGAGTAGTT---GGTACTACATTATCTGTTTTAATTAGAATGGAATTAGCACAACCGGGTAATCAAATTTTTATGGGAAATCACCATTTATATAATGTAATGGTTACTGCTCATGCGTTTTTAATGATCTTCTTCATGGTTATGCCTGTTTTAATAGGAGGATTTGGAAACTGGTTTGTTCCTTTAATGATTGGAGCTCCAGATATGGCTTTTCCTAGAATGAATAATATTAGTTTTTGGTTGTTGCCTCC--ATCATTATTATTATT-AGTATCTTCAGCTATAGT…
	HQ171173	--------------------------------------------------------------AAATCATAA-AGATATAGGTACTTTATATCTAATTTTTGGTGCATTTTCAGGAGTAGTT---GGTACTACATTATCTGTTTTAATAAGAATGGAATTAGCACAACCTGGTAATCAAATTTTTATGGGAAATCATCATTTATATAATGTAATGGTTACTGCTCACGCATTTTTAATGATTTTTTTTATGGTAATGCCTATTTTAATTGGTGGATTTGGTAATTGGTTTGTTCCTTTAATGATTGGAGCTCCAGATATGGCTTTTCCAAGAATGAATAATATTAGTTTTTGGTTATTACCTCC--ATCATTATTATTACT-AGTATCTTCAGCTCTTGT…
	KT257398	---------------------------------------------------------------AATCATAA-AGATATTGGAACTTTATATTTAATTTTTGGGGCTTTTTCAGGTATTATT---GGAACAACATTATCTGTTTTAATTAGAATGGAATTAGCTCAGCCTGGTAATCAAATTTTTATGGGAAATCATCAATTATATAATGTAGTAGTAACTGCTCATGCATTTATTATGATTTTTTTTATGGTTATGCCTATTTTAATAGGAGGTTTTGGTAATTGGTTTGTACCTTTAATGTTAGGTGCACCTGATATGGCCTTTCCTAGAATGAATAATATAAGTTTTTGGTTATTACCCCC--ATCATTATTATTATT-ATTATCATCAGCTATTGT…
	HQ708452	---------------------------------------------------------------AATCATAA-AGATATTGGTACATTATATATAATTTTTGGTACTTTTGCTGGTATTTTA---GGAACAACTTTTTCTTTAATGATAAGAATGGAATTAGCACAACCTGGTGATCAAATTTTCCAAGCAAATTATCAATTATATAATGTTGTAGTTACAGCACACGCTTTTTTAATGATTTTTTTTATGGTAATGCCTATTTTAATTGGTGGTTTTGGTAATTGGTTTATACCTTTAATGATAGGAGCACCTGATATGGCTTTTCCTAGAATGAATAATATAAGTTTTTGGTTATTACCACC--ATCATTATTATTATT-ATTATCTTCAGCTTTAGT…
	KM819500	--------------------------------------------------------TTCAACAAATCATAA-AGATATAGGTACATTATATATAATTTTTGGTGCTTTTGCAGGTCTTATT---GGTACAACTTTTTCTCTTCTTATTAGAATGGAATTAGCACAACCAGGTAATCAAATTTTTCAAGGAAATTACCAATTATATAATGTAATAGTTACAGCTCATGCATTTCTTATGATCTTTTTTATGGTAATGCCTATTTTAATAGGTGGTTTTGGTAATTGGTTTGTACCTTTAATGATAGGAGCACCTGATATGGCTTTTCCTAGAATGAACAATATTAGTTTTTGGTTATTACCTCC--TTCATTATTATTATT-ATTATCTTCAGCACTAGT…
	MG019399	---------------------------------------------------CTTTTTTCAACAAATCATAA-AGATATTGGTACTTTATATTTAATTTTTGGAGCTTTTTCAGGTGTTGTT---GGAACTACTTTATCATTATTAATTAGAATGGAATTAGCTCAACCTGGAAATCAAATTTTTATGGGTAATCATCAATTTTATAATGTTGTTGTAACTGCTCATGCTTTTTTAATGATTTTTTATATGGTAATGCCTGTTTTAATTGGAGGATTTGGTAATTGGTTTGTACCATTAATGATTGGAGCTCCAGATATGGCTTTTCCAAGAATGAATAATATTAGTTTTTGGTTATTACCTCC--ATCATTATTATTAGT-TATTTTTTCAGCTTTAGT…
	KT886056	---------------------------------------------------CTTTTTTCAACAAATCATAA-AGATATTGGTACTTTATATTTAATTTTTGGAGCTTTTTCAGGTATTGTT---GGAACTACTTTATCATTATTAATTAGAATGGAATTAGCTCAACCTGGAAATCAAATTTTTATGGGTAATCATCAATTTTATAATGTTGTTGTAACTGCTCATGCTTTTTTAATGATTTTTTATATGGTAATGCCTGTTTTAATAGGAGGTTTTGGTAATTGGTTTGTACCTTTAATGATTGGGGCTCCTGATATGGCTTTTCCTAGAATGAATAATATTAGTTTTTGGTTATTACCGCC--ATCATTATTATTAGT-TATTTTTTCAGCTTTAGT…
	HQ171172	--------------------------------------------------------------AAATCATAA-AGATATTGGTACTTTATATTTAATTTTTGGAGCTTTTTCAGGTGTTGTT---GGAACAACTTTATCATTATTAATTAGAATGGAATTAGCTCAACCGGGTAATCAAATTTTTATGGGTAATCATCAATTTTATAATGTTGTTGTTACTGCTCATGCTTTTTTAATGATTTTTTATATGGTTATGCCTGTATTAATTGGAGGATTTGGTAATTGGTTCGTACCTTTAATGATAGGTGCTCCAGATATGGCTTTTCCTAGAATGAATAATATTAGTTTTTGGTTATTACCTCC--ATCATTATTATTAGT-TATTTTTTCTGCTTTAGT…
	HQ171170	--------------------------------------------------------------AAATCATAA-AGATATTGGTACTTTATATTTAATTTTTGGAGCTTTTTCTGGTATTGTT---GGAACAACTTTATCATTATTAATTAGAATGGAATTAGCTCAACCAGGTAATCAAATTTTTATGGGTAATCATCAATTTTATAATGTTGTTGTTACTGCTCATGCTTTTTTAATGATTTTTTATATGGTTATGCCCGTATTAATAGGAGGATTTGGTAATTGGTTTGTACCTTTAATGATTGGTGCTCCAGATATGGCTTTTCCAAGAATGAATAATATTAGTTTTTGGTTATTACCTCC--ATCATTATTATTAGT-TATTTTTTCTGCTTTAGT…
	KT886052	--------------------------------------------------GCTTTTTTCAACAAATCATAA-AGATATTGGTACTTTATATTTWATTTTTGGAGCTTTTTCTGGTATTGTT---GGAACAACTTTATCATTATTAATTAGAATGGAATTAGCTCAACCTGGTAATCAAATTTTTATGGGTAATCATCAATTTTATAATGTTGTTGTTACTGCTCATGCTTTTTTAATGATTTTTTATATGGTTATGCCTGTATTAATTGGAGGATTTGGTAATTGGTTTGTACCTTTAATGATTGGTGCTCCAGATATGGCTTTTCCAAGAATGAATAATATTAGTTTTTGGTTATTACCTCC--ATCATTATTATTAGT-TATTTTTTCTGCTTTAGT…
	HQ708449	---------------------------------------------------------------AATCATAA-AGATATTGGAACTTTATATATAATTTTTGGTGCTTTTTCAGGTGTGGTT---GGAACAACTCTATCAGTATTAATTCGTATGGAATTAGCTCAACCAGGTAATCAAATATTAATGGGAAATCATCAATTATATAATGTTATTGTAACCGCTCATGCTTTTATTATGATTTTTTTTATGGTAATGCCTATATTAATTGGAGGTTTTGGTAATTGGTTTATTCCTTTAATGTTAGGTGCTCCAGATATGGCATTTCCTAGAATGAATAATATAAGCTTTTGGTTATTACCGCC--AGCATTGTTTTTATT-GGTTTCATCAGCAATTGT…
	HQ708197	---------------------------------------------------------------AATCATAA-AGATATTGGTACTTTATATTTAATTTTTGGTGCATTTTCCGGAATTGTT---GGAACAACTTTATCTGTATTAATTCGAATGGAATTAGCACAACCCGGTAATCAAATATTTATGGGAAATCATCAATTATATAATGTTGTTGTAACAGCACATGCTTTTATCATGATTTTTTTTATGGTAATGCCTGTATTAATAGGTGGTTTCGGTAACTGGTTTATACCTTTAATGTTAGGAGCGCCTGATATGGCTTTTCCTCGAATGAATAATATTAGTTTTTGGTTATTACCACC--TTCTTTATTATTATT-AGTTTCTTCAGCAATTGT…
	HQ708199	---------------------------------------------------------------AATCATAA-AGATATTGGTACTTTATATTTAATTTTTGGTGCTTTTTCAGGTGTTGTA---GGAACAACTTTATCTGTGTTAATTAGAATGGAGCTAGCACAACCAGGTAATCAAATATTCATGGGAAATCATCAATTATATAATGTTGTAGTAACTGCACACGCATTTATAATGATTTTTTTTATGGTTATGCCAGTATTAATTGGTGGTTTTGGTAATTGGTTTATACCTTTAATGTTAGGTGCGCCAGATATGGCATTTCCTAGAATGAATAATATTAGTTTTTGGTTATTACCGCC--TTCTTTATTATTATT-AGTATCTTCTGCAATTGT…
	HQ708203	---------------------------------------------------------------AATCATAA-AGATATTGGTACTTTATATATGATTTTTGGTGCTTTTTCAGGTGTGGTT---GGTACTACTTTATCTGTTTTAATTCGTATGGAATTAGCTCAGCCAGGTAATCAAATTTTTATGGGAAATCATCAATTATATAATGTGGTAGTTACGGCCCATGCTTTTATTATGATTTTTTTCATGGTTATGCCGATTTTAATTGGTGGTTTTGGTAATTGGTTTATACCTTTGATGTTAGGAGCTCCTGATATGGCTTTTCCAAGAATGAATAATATTAGTTTTTGGTTATTACCTCC--TTCTTTATTTTTATT-AATATCTTCTGCTATTGT…
	HQ708211	---------------------------------------------------------------AATCATAA-AGATATTGGTACTTTATATATGATTTTTGGTGCTTTTTCGGGTGTAATT---GGTACAACTTTATCAGTATTAATTCGTATGGAATTGGCACAACCTGGTAATCAAATTTTTATGGGAAATCATCAATTATATAATGTTGTTGTAACTGCCCACGCTTTTATTATGATTTTTTTTATGGTTATGCCTATATTAATTGGAGGTTTTGGTAATTGGTTTATACCTTTAATGTTAGGTGCCCCAGATATGGCTTTCCCTAGAATGAATAATATTAGTTTTTGGTTATTACCTCC--GTCATTATTTTTATT-AGTTTCATCTGCAATTGT…
	KR264879	--------------------------------------------------GCTTTTTTCAACTAACCATAA-AGATATCGGAACTTTATATATGATTTTTGGTGCTTTTTCAGGTGTAGTT---GGTACTACTTTATCAGTATTAATTCGCATGGAATTAGCACAACCAGGTAATCAAATTTTTATGGGAAATCATCAATTATATAATGTAGTTGTTACAGCTCATGCTTTTATTATGATTTTTTTCATGGTAATGCCTATATTATTAGGCGGTTTTGGTAATTGGTTTATTCCTTTAATGTTAGGTGCTCCAGATATGGCTTTTCCTAGAATGAATAATATTAGTTTTTGGTTATTACCTCC--ATCATTATTTTTATT-AGTATCTTCAGCAATTGT…
	HQ709058	---------------------------------------------------------------AATCATAA-AGATATTGGTACTTTATATATGATTTTTGGTGCTTTTTCGGGTGTAGTA---GGTACTACATTATCAGTATTAATTCGTATGGAATTAGCACAACCAGGTAATCAAATTTTTATGGGAAATCACCAACTATATAATGTAGTGGTTACTGCACATGCTTTTATTATGATTTTTTTTATGGTTATGCCTATATTAATAGGTGGCTTTGGTAATTGGTTTATACCTTTAATGTTAGGAGCTCCAGATATGGCTTTTCCTCGAATGAATAATATTAGCTTTTGGCTATTACCTCC--TTCATTATTTTTACT-AGTTTCTTCAGCCATTGT…
	HQ708155	---------------------------------------------------------------AATCATAA-AGATATTGGTACTTTATATATGATTTTTGGTGCTTTTTCTGGTGTTGTA---GGAACTACTTTATCAGTATTAATTCGTATGGAATTAGCACAACCAGGTAATCAAATTTTTATGGGTAATCATCAATTATATAATGTAGTTGTTACAGCACATGCTTTTATCATGATTTTTTTTATGGTAATGCCTATATTAATTGGAGGTTTTGGTAATTGGTTTATACCTTTAATGTTAGGAGCTCCAGATATGGCTTTTCCAAGAATGAATAATATCAGTTTCTGGTTATTACCTCC--TTCATTATTTTTATT-AGTTTCTTCAGCTATAGT…
	HQ708160	---------------------------------------------------------------AATCATAA-AGATATTGGTACTTTATATATGATTTTTGGTGCTTTTTCTGGTGTTGTA---GGAACTACTTTATCAGTATTAATTCGTATGGAATTAGCACAACCAGGTAATCAAATTTTTATGGGAAATCATCAATTATATAATGTAGTGGTTACTGCACATGCTTTTATTATGATTTTTTTCATGGTAATGCCTATATTAATTGGAGGTTTTGGTAATTGGTTTATACCTTTAATGTTAGGTGCTCCAGATATGGCTTTTCCAAGAATGAATAATATTAGTTTTTGGTTATTACCACC--TTCATTATTTTTATT-AGTTTCTTCTGCAATTGT…
	OK120438	--------------------------------------------------------------------------------------------------------------CTGGTGTTGTA---GGAACCATTTTATCAGTATTAATTCGCATGGAATTAGCACAACCAGGTAATCAAATTTTTATGGGAAATCATCAATTATATAACGTAGTTGTTACTGCTCACGCTTTTATTATGATTTTTTTTATGGTTATGCCTATATTAATTGGAGGTTTTGGTAACTGGTTTATACCTTTAATGTTAGGTGCTCCAGACATGGCTTTTCCAAGAATGAATAATATTAGTTTTTGGTTATTACCACC--TTCTTTATTTTTATT-AGTTTCTTCTGCAATTGT…
	HQ708180	---------------------------------------------------------------AATCATAA-AGATATTGGTACTTTATATATGATTTTTGGTGCTTTCTCAGGTGTTGTG---GGAACTACTTTATCAGTATTAATTCGTATGGAATTAGCACAACCAGGTAATCAAATTTTTATGGGAAACCATCAATTATATAATGTAGTTGTTACTGCTCATGCTTTTATTATGATTTTTTTTATGGTTATGCCTATATTAATTGGTGGTTTTGGTAACTGGTTTATACCTTTAATGTTAGGTGCCCCTGATATGGCTTTTCCTAGAATGAATAATATAAGTTTTTGGTTATTACCTCC--TTCTTTATTTTTATT-AGTTTCTTCTGCAATTGT…
	HQ708165	---------------------------------------------------------------AATCATAA-AGATATTGGTACTTTATATATGATTTTTGGTGCTTTTTCTGGTGTAGTA---GGTACCACTTTATCTGTATTAATTCGTATGGAATTAGCACAACCAGGTAATCAAATTTTTATGGGAAATCATCAATTATATAATGTAGTTGTTACTGCACATGCTTTTATTATGATTTTTTTCATGGTAATGCCTATATTAATTGGTGGTTTTGGTAATTGGTTTATACCTTTAATGTTAGGGGCTCCTGATATGGCTTTTCCAAGAATGAATAATATAAGTTTTTGGTTATTACCTCC--TTCATTATTTTTATT-AGTTTCTTCTGCTATTGT…
	HQ708162	---------------------------------------------------------------AATCATAA-AGATATAGGTACTTTATATATGATTTTTGGTGCTTTTTCCGGTGTAGTA---GGTACTACTTTATCGGTATTAATTCGTATGGAATTAGCACAACCAGGTAATCAAATTTTTATGGGAAATCATCAATTATATAATGTGGTTGTTACTGCACATGCTTTTATTATGATTTTTTTCATGGTAATGCCTATATTAATTGGTGGTTTTGGTAATTGGTTTATACCTTTAATGTTAGGAGCTCCTGATATGGCTTTTCCAAGAATGAATAATATAAGTTTTTGGTTATTACCTCC--TTCATTATTTTTATT-AGTTTCTTCTGCTATTGT…
	OK120429	--------------------------------------------------------------------------------------------------------------CTGGTGTAGTG---GGTACTACTTTATCAGTATTAATTCGTATGGAATTAGCACAACCAGGTAATCAAATTTTTATGGGAAATCATCAATTATATAATGTAGTTGTTACTGCACATGCTTTTATTATGATTTTTTTCATGGTAATGCCTATATTAATTGGCGGTTTTGGTAATTGGTTTATACCTTTAATGTTGGGAGCTCCAGATATGGCTTTTCCAAGAATGAATAATATAAGTTTTTGGTTATTACCCCC--TTCATTATTTTTATT-AGTTTCTTCAGCTATTGT…
	OK120427	--------------------------------------------------------------------------------------------------------------CTGGTGTAGTG---GGTACTACTTTATCGGTATTAATTCGTATGGAATTAGCACAACCAGGCAATCAAATTTTTATGGGAAATCATCAATTATATAATGTAGTTGTTACTGCACATGCTTTTATTATGATTTTTTTCATGGTAATGCCTATATTAATTGGTGGTTTTGGTAATTGGTTTATACCTTTAATGTTGGGAGCTCCAGATATGGCTTTTCCGAGAATGAATAATATAAGTTTTTGGTTATTACCCCC--TTCATTATTTTTATT-AGTTTCTTCTGCTATTGT…
	HQ708157	---------------------------------------------------------------AATCATAA-AGATATTGGTACTTTATATATGATTTTTGGTGCTTTTTCGGGTGTAGTA---GGTACTACTTTATCAGTATTAATTCGTATGGAATTAGCACAACCAGGTAATCAAATTTTTATGGGTAATCATCAATTATATAATGTAGTTGTTACCGCACATGCTTTTATTATGATTTTTTTTATGGTTATGCCAATATTAATTGGAGGTTTTGGTAATTGGTTTATACCTTTAATGCTTGGAGCTCCAGATATGGCTTTTCCTAGAATGAATAATATTAGTTTTTGGTTATTACCTCC--ATCATTATTTTTATT-AGTTTCTTCTGCAATTGT…
	OK120423	--------------------------------------------------------------------------------------------------------------CTGGTGTAGTG---GGTACTACTTTATCAGTATTAATTCGTATGGAGTTAGCACAACCTGGTAATCAAATTTTTATGGGAAATCATCAATTATATAACGTAGTTGTTACTGCACATGCTTTTATTATGATTTTTTTTATGGTTATGCCTATATTAATTGGCGGTTTTGGTAATTGGTTTATACCTTTAATGTTAGGAGCTCCAGATATGGCTTTTCCAAGAATGAATAATATTAGTTTTTGGTTATTACCCCC--TTCATTATTTTTATT-AGTTTCTTCTGCTATTGT…
	OK120434	--------------------------------------------------------------------------------------------------------------CTGGTGTAGTG---GGTACTACTTTATCAGTATTAATTCGTATGGAGTTAGCACAGCCAGGTAATCAAATTTTTATGGGAAACCATCAATTATATAATGTAGTTGTTACTGCGCATGCTTTTATTATGATTTTTTTTATGGTTATGCCTATATTAATTGGTGGTTTTGGTAATTGGTTTATACCTTTAATGTTAGGAGCTCCTGATATGGCTTTCCCAAGAATGAATAATATTAGTTTTTGGTTATTACCCCC--TTCATTATTTTTATT-AGTTTCTTCTGCTATTGT…
	HQ708166	---------------------------------------------------------------AATCATAA-AGATATAGGTACTTTATATATGATTTTTGGTGCTTTTTCTGGTGTAGTA---GGTACTACTTTATCGGTATTAATTCGTATGGAATTAGCACAACCAGGTAATCAAATTTTTATGGGAAATCATCAATTATATAATGTAGTTGTTACTGCACATGCTTTTATTATGATTTTTTTTATGGTTATGCCTATATTAATTGGTGGTTTTGGTAACTGGTTTATCCCTTTAATGTTAGGTGCTCCTGATATGGCTTTTCCTAGAATGAATAATATCAGTTTTTGGTTATTACCTCC--TTCATTATTTTTATT-AGTTTCTTCAGCTATTGT…
	OK120436	--------------------------------------------------------------------------------------------------------------CTGGTGTAGTA---GGTACTACTTTATCAGTATTAATTCGTATGGAGTTAGCACAACCAGGTAATCAAATTTTTATGGGAAATCATCAATTATATAATGTAGTTGTTACTGCACATGCCTTTATTATGATTTTTTTTATGGTTATGCCTATATTAATCGGTGGTTTTGGAAATTGGTTTATACCTTTAATGTTAGGAGCACCAGATATGGCTTTTCCAAGAATGAATAATATCAGTTTTTGGTTATTACCTCC--TTCATTATTTTTATT-AGTTTCTTCTGCTATTGT…
	OK120431	--------------------------------------------------------------------------------------------------------------CTGGTGTAGTA---GGTACTACTTTATCAGTATTAATTCGTATGGAGTTAGCACAACCAGGTAATCAAATTTTTATGGGAAATCATCAATTATATAATGTAGTTGTTACTGCACACGCTTTTATTATGATTTTTTTTATGGTTATGCCTATATTAATCGGTGGTTTTGGTAATTGGTTTATACCTTTAATGTTAGGAGCACCAGATATGGCTTTTCCTAGAATGAATAATATTAGTTTTTGGTTATTACCTCC--TTCATTATTTTTATT-AGTTTCTTCTGCAATTGT…
	KM888093	----------------------------------------------------------------------------------------TATATGATTTTTGGTGCTTTTTCTGGTGTAGTA---GGTACTACTTTATCAGTACTAATTCGTATGGAATTAGCACAACCAGGTAATCAAATTTTTATGGGAAATCATCAATTATATAATGTAGTTGTTACGGCACATGCTTTTATTATGATTTTTTTTATGGTAATGCCCATATTAATTGGTGGTTTTGGTAATTGGTTTATACCTCTAATGTTAGGAGCTCCAGATATGGCTTTTCCTAGAATGAATAATATTAGTTTTTGGTTATTACCCCC--TTCATTATTTTTATT-AGTTTCTTCTGCAATCGT…
	HQ708159	---------------------------------------------------------------AATCATAA-AGATATTGGTACTTTGTATATGATTTTCGGTGCTTTTTCGGGTGTAGTA---GGTACTACTTTATCTGTATTAATTCGTATGGAATTAGCGCAACCAGGTAATCAAATTTTTATGGGAAATCATCAATTATATAATGTAGTTGTTACTGCACACGCCTTCATTATGATTTTTTTTATGGTGATGCCAATATTAATTGGTGGTTTTGGTAATTGGTTTATACCTTTAATGTTAGGAGCTCCAGATATGGCTTTTCCAAGAATGAATAATATTAGTTTTTGGTTATTACCTCC--TTCATTATTTTTATT-AGTTTCTTCAGCTATTGT…
	OK120430	--------------------------------------------------------------------------------------------------------------CTGGTGTAGTG---GGTACTACTTTATCTGTATTAATTCGTATGGAATTAGCGCAACCAGGGAATCAAATTTTTATGGGAAATCATCAATTATATAATGTAGTTGTTACTGCACACGCTTTCATTATGATTTTTTTCATGGTAATGCCTATATTAATTGGCGGTTTTGGTAATTGGTTTATACCTTTAATGTTAGGAGCTCCAGATATGGCTTTTCCAAGAATGAATAATATTAGTTTTTGGTTATTACCCCC--TTCATTATTTTTATT-AGTTTCTTCAGCTATTGT…
	HQ708168	---------------------------------------------------------------AATCATAA-AGATATAGGTACTTTATATATGATTTTCGGTGCTTTTTCTGGTGTAGTG---GGTACTACTTTGTCTGTATTAATTCGTATGGAATTAGCGCAACCAGGTAATCAAATTTTTATGGGAAATCATCAATTATATAATGTAGTTGTTACTGCACACGCTTTCATTATGATTTTTTTTATGGTGATGCCTATATTAATTGGTGGTTTTGGTAATTGGTTTATACCTTTAATGTTAGGAGCTCCAGATATGGCTTTTCCAAGAATGAATAATATTAGTTTTTGGTTACTACCTCC--TTCATTATTTTTATT-AGTTTCTTCAGCTATTGT…
	MK396251	------------------------------------------------------------------------------------------------TTTTGGTGCTTTTTCAGGAGTAGTT---GGTACTACTTTATCAGTTTTAATTCGTATGGAATTGGCTCAACCAGGTAATCAAATTTTTATGGGAAATCATCAGTTATATAATGTAGTAGTTACTGCTCATGCTTTTATTATGATTTTTTTCATGGTTATGCCTATTTTAATTGGTGGTTTTGGTAATTGGTTTATTCCTTTAATGTTAGGAGCACCAGATATGGCTTTTCCTAGAATGAATAATATCAGCTTTTGGTTATTACCTCC--TTCTTTATTTTTATT-AATTTCATCAGCTATTGT…
	HQ708202	---------------------------------------------------------------AATCATAA-AGATATTGGTACTTTATATATGATTTTTGGTGCTTTTTCAGGAGTAGTT---GGTACTACTTTATCAGTTTTAATTCGTATGGAATTAGCTCAACCAGGTAATCAAATTTTTATGGGAAATCATCAATTATATAATGTAGTAGTTACTGCTCATGCTTTTATTATGATTTTTTTCATGGTTATGCCTATTTTAATTGGTGGTTTCGGTAATTGGTTTATTCCTTTAATGTTAGGAGCACCAGATATGGCTTTTCCTAGAATGAATAATATTAGTTTTTGGTTATTACCTCC--TTCTTTATTTTTATT-AATTTCATCAGCTATTGT…
	MK941858	---------------------------------------------------------------------------------------------------------------------------------------------------------------------------------AATTTTTATGGGAAACCATCAACTATATAATGTAGTAGTAACTGCACATGCATTTATTATGATTTTTTTTATGGTTATGCCTATATTAATAGGTGGTTTTGGTAATTGGTTTATACCTTTAATGTTAGGTGCACCAGATATGGCTTTTCCTAGAATGAATAATATAAGTTTTTGGTTATTACCTCC--TTCATTATTTTTATT-AATTTCTTCAGCTATTGT…
	MK941857	---------------------------------------------------------------------------------------------------------------------------------------------------------------------------------AATTTTTATGGGAAATCATCAATTATATAATGTTGTAGTGACAGCTCATGCTTTCATTATGATTTTTTTTATGGTTATGCCTATTTTAATTGGGGGTTTTGGTAATTGGTTTATACCTTTAATGTTAGGTGCTCCAGATATGGCTTTTCCTAGAATGAATAATATTAGTTTTTGGTTATTACCTCC--ATCACTTTTTTTATT-AGTTTCATCTGCTATTGT…
	HQ708212	---------------------------------------------------------------AATCATAA-AGATATAGGTACTCTATATATGATTTTTGGTGCTTTTTCAGGTGTAGTA---GGTACTACATTATCTGTATTAATCCGTATGGAACTAGCACAACCAGGAAATCAAATTTTTATGGGAAATCATCAATTATATAATGTTGTAGTAACTGCTCATGCTTTTATTATGATATTTTTTATGGTTATGCCTATTTTAATTGGGGGTTTTGGTAATTGGTTTATTCCTTTAATGTTAGGTGCTCCAGATATGGCTTTTCCTAGAATGAATAATATTAGTTTTTGGTTATTACCTCC--ATCACTTTTTTTATT-AGTTTCATCAGCTATTGT…
	HQ708179	---------------------------------------------------------------AATCATAA-AGATATTGGTACTTTATATATGATTTTTGGTGCTTTTTCAGGCGTGATT---GGTACTACTTTATCTGTATTAATTCGTATGGAATTAGCGCAACCAGGTAATCAAATTTTTATGGGAAATCATCAATTATATAACGTTGTTGTAACTGCACACGCTTTTATTATGATTTTTTTTATGGTTATGCCAATTTTAATTGGTGGTTTTGGTAATTGGTTTATTCCTTTAATGTTAGGTGCTCCTGATATGGCTTTTCCTCGTATGAATAATATAAGTTTTTGGTTATTACCTCC--TTCTTTATTTTTATT-AGTATCTTCAGCTATTGT…
	HQ709016	---------------------------------------------------------------AATCATAA-AGATATTGGTACTTTATATATGATTTTCGGTGCATTTTCAGGTGTAGTT---GGTACTACATTATCTGTATTAATTCGTATGGAATTAGCACAACCAGGTAATCAAATTTTTATGGGAAACCATCAATTATATAATGTTGTGGTAACAGCTCACGCATTTATTATGATTTTTTTTATGGTTATGCCTATATTAATAGGTGGTTTTGGTAATTGGTTTATTCCTTTAATGTTAGGAGCGCCAGATATGGCTTTTCCTCGAATGAATAATATTAGTTTTTGGTTATTACCTCC--TTCATTATTTTTATT-AATTTCTTCAGCTATTGT…
	HQ709039	---------------------------------------------------------------AATCATAA-AGATATTGGTACTTTATATATGATTTTCGGTGCATTTTCTGGTGTAATT---GGTACTACTTTATCAGTATTAATTCGTATGGAATTAGCACAACCAGGTAATCAAATTTTTATGGGAAATCATCAATTATATAATGTTGTAGTGACCGCTCATGCTTTTATTATGATTTTTTTTATGGTTATGCCTATATTAATTGGTGGTTTTGGTAATTGGTTTATTCCATTAATGTTAGGAGCTCCAGATATGGCTTTTCCTAGAATGAATAACATAAGTTTTTGGTTATTACCTCC--TTCATTATTTTTATT-AATCTCTTCAGCTATTGT…
	HQ708450	---------------------------------------------------------------AATCATAA-AGATATTGGTACTTTATATATGATTTTTGGTGCATTTTCAGGTGTAGTT---GGTACTACATTATCAGTATTAATTCGTATGGAATTAGCTCAACCAGGTAATCAAATTTTTATGGGAAATCATCAATTATATAATGTTGTGGTAACAGCACATGCTTTTATTATGATTTTTTTTATGGTAATGCCTATATTAATAGGTGGTTTTGGTAATTGGTTTATACCTTTAATGTTAGGTGCCCCAGATATGGCTTTTCCTAGGATGAATAATATTAGTTTTTGGTTATTACCTCC--TTCATTATTTTTATT-AGTTTCATCAGCTATTGT…
	HQ709054	---------------------------------------------------------------AATCATAA-AGATATAGGTACTTTATATATGATTTTTGGTGCATTTTCTGGTGTAGTT---GGTACTACTTTATCTGTATTAATTCGTATGGAATTAGCACAACCAGGTAATCAAATTTTTATGGGAAATCATCAATTATATAATGTTGTAGTAACAGCTCATGCTTTTATTATGATTTTTTTTATGGTAATGCCTATTTTAATTGGTGGTTTTGGTAATTGGTTTATTCCTTTAATGTTAGGTGCGCCAGATATGGCTTTTCCTCGAATGAATAATATAAGTTTTTGGTTACTGCCTCC--ATCTTTATTTTTATT-AATATCTTCTGCTATTGT…
	HQ708176	---------------------------------------------------------------AATCATAA-AGATATTGGTACTTTATATATGATTTTTGGTGCTTTTTCTGGTGTAATT---GGTACTACTTTATCTGTATTAATCCGTATGGAATTAGCGCAACCAGGTAATCAAATTTTTATGGGAAATCATCAATTATATAATGTTGTAGTAACTGCTCATGCTTTTATTATGATTTTTTTCATGGTTATGCCAATATTAATTGGTGGTTTTGGTAATTGGTTTATTCCTTTAATGTTAGGAGCACCCGATATGGCTTTTCCTAGAATGAATAATATTAGTTTTTGGTTATTACCTCC--TTCTTTATTTTTATT-AGTATCTTCGGCTATTGT…
	HQ708163	---------------------------------------------------------------AATCATAA-AGATATTGGTACTTTATATATGATTTTTGGTGCTTTTTCTGGTGTAATT---GGTACTACTTTATCTGTATTAATTCGTATGGAATTAGCACAACCAGGTAATCAAATTTTTATGGGAAATCATCAATTATATAATGTTGTAGTAACTGCACATGCTTTTATTATGATTTTTTTTATGGTTATGCCAATATTAATTGGTGGTTTTGGTAATTGGTTTATACCTTTAATGTTAGGGGCACCAGATATGGCTTTCCCTAGAATGAATAATATAAGTTTTTGGTTATTACCTCC--TTCTTTATTTTTATT-AGTATCTTCAGCTATTGT…
	HQ709015	---------------------------------------------------------------AATCATAA-AGATATAGGTACTTTATATATGATTTTTGGTGCTTTTTCAGGTGTAGTT---GGTACAACTTTATCCGTTTTAATTCGTATGGAATTGGCACAACCAGGAAATCAAATTTTTATGGGAAATCATCAATTATATAATGTTGTAGTAACTGCACATGCTTTTATTATGATTTTTTTTATGGTTATGCCTATTTTAATTGGTGGTTTTGGTAATTGGTTTATTCCATTAATGTTAGGTGCTCCAGATATGGCTTTTCCTAGAATGAATAATATTAGTTTTTGGTTATTACCTCC--TTCATTATTTTTATT-AGTTTCTTCGGCTATTGT…
	HQ708174	---------------------------------------------------------------AATCATAA-AGATATTGGTACTTTATATATGATTTTTGGTGCTTTTTCAGGTGTAGTA---GGTACTACTTTATCTGTATTAATTCGTATGGAATTAGCACAACCGGGAAATCAAATTTTTATGGGAAATCATCAATTATATAATGTTGTAGTAACTGCACATGCTTTTATTATGATTTTTTTTATGGTTATGCCTATTTTAATTGGGGGTTTTGGTAATTGGTTTATACCTTTAATGTTAGGAGCGCCAGATATGGCTTTTCCTAGAATGAATAATATTAGTTTTTGGTTATTACCTCC--ATCATTATTTTTATT-AATTTCTTCAGCTATTGT…
	OQ544426	-------------------------------------------------------TTTCAACTAATCATAA-AGATATTGGTACTTTATATATGATTTTTGGTGCATTTTCGGGTGTAGTT---GGTACTACTTTATCTGTTTTAATTCGTATGGAATTAGCACAACCAGGAAATCAAATTTTTATGGGAAATCATCAATTATATAATGTTGTAGTAACTGCACATGCTTTTATTATGATTTTTTTTATGGTTATGCCTATCTTAATCGGGGGTTTTGGTAATTGGTTTATACCTTTAATGTTAGGAGCTCCTGATATGGCTTTTCCTCGAATGAATAATATTAGTTTTTGGTTATTACCACC--TTCATTATTTTTATT-AGTTTCTTCAGCTATTGT…
	HQ709051	---------------------------------------------------------------AATCATAA-AGATATTGGTACTTTATATATGATTTTTGGTGCTTTTTCGGGTGTAGTT---GGTACAACCTTATCTGTTTTAATTCGTATGGAATTAGCACAACCTGGAAATCAAATTTTTATGGGAAATCATCAATTATATAACGTTGTTGTTACTGCACATGCGTTTATTATGATTTTTTTTATGGTTATGCCTATTTTAATTGGTGGTTTTGGTAACTGGTTTATTCCTTTAATGTTAGGTGCACCAGATATGGCTTTTCCTAGAATGAATAACATAAGTTTTTGGTTATTACCTCC--TTCATTATTTTTATT-AGTTTCTTCAGCGATTGT…
	MK941856	--------------------------------------------------------------------------------------------------------------------------------------------------------------------------------AAATTTTTATGGGAAATCATCAATTATATAACGTTGTTGTTACTGCACACGCGTTTATTATGATTTTTTTTATGGTTATGCCTATTTTAATTGGAGGTTTTGGTAATTGGTTTATACCTTTAATGTTAGGTGCTCCTGATATGGCTTTTCCTCGAATGAATAATATTAGTTTTTGGTTATTACCTCC--TTCATTATTTTTATT-AGTTTCTTCAGCGATTGT…
	HQ709038	---------------------------------------------------------------AATCATAA-AGATATTGGTACTTTATATATGATTTTTGGTGCTTTTTCAGGTGTAGTT---GGTACAACCTTATCTGTTTTAATTCGTATGGAATTAGCACAACCCGGAAATCAAATTTTTATGGGAAACCATCAATTATATAATGTTGTTGTTACTGCACATGCATTTATTATGATTTTTTTTATGGTTATGCCTATTTTAATTGGTGGTTTTGGTAACTGGTTTATACCTTTAATGTTAGGTGCTCCTGATATGGCTTTTCCTAGAATGAATAATATTAGTTTTTGGTTATTACCTCC--TTCATTATTTTTATT-AGTTTCTTCAGCAATTGT…
	HQ709047	---------------------------------------------------------------AATCATAA-AGATATTGGTACTTTATATATGATTTTTGGTGCTTTTTCAGGTGTAGTT---GGTACAACCTTATCTGTTTTAATTCGTATGGAGTTAGCACAACCAGGAAATCAAATTTTTATGGGAAATCATCAATTATATAACGTTGTAGTTACTGCACATGCGTTTATTATGATTTTTTTTATGGTTATGCCTATTTTAATTGGTGGTTTTGGTAACTGGTTTATACCTTTAATGTTAGGTGCTCCAGATATGGCTTTTCCTAGAATGAATAATATTAGTTTTTGGTTATTACCTCC--TTCATTATTTTTATT-AGTTTCTTCAGCTATTGT…
	HQ709033	---------------------------------------------------------------AACCATAA-AGATATTGGTACTTTATATATGATTTTTGGTGCTTTTTCAGGTGTAGTT---GGTACAACTTTATCTGTTTTAATTCGTATGGAGTTAGCACAACCGGGAAATCAAATTTTTATGGGAAATCATCAATTATATAATGTTGTAGTAACTGCACATGCTTTTATTATGATTTTTTTTATGGTTATGCCTATTTTAATTGGTGGTTTTGGTAATTGGTTTATCCCATTAATGTTAGGTGCGCCAGATATGGCTTTTCCTAGAATGAATAATATTAGTTTTTGGTTATTACCTCC--TTCATTATTTTTATT-AGTTTCTTCAGCGATTGT…
	HQ709034	---------------------------------------------------------------AATCATAA-AGATATTGGTACTTTATATATGATTTTTGGTGCTTTTTCAGGTGTAGTT---GGTACAACTTTATCTGTTTTAATTCGTATGGAATTAGCACAACCAGGAAATCAAATTTTTATGGGAAACCATCAATTATACAACGTTGTTGTAACTGCACATGCTTTTATTATGATTTTTTTTATGGTTATGCCTATTTTAATTGGTGGTTTTGGTAATTGGTTTATACCTTTAATGTTAGGTGCTCCTGATATGGCTTTTCCTAGAATGAATAATATTAGTTTTTGGTTATTACCTCC--TTCGTTATTCTTATT-AGTTTCTTCAGCTATTGT…
	HQ708453	---------------------------------------------------------------AATCATAA-AGATATTGGTACTTTATATATGATTTTTGGTGCTTTTTCAGGTGTAGTT---GGTACAACTTTATCTGTTTTAATTCGTATGGAATTAGCACAACCTGGAAATCAAATTTTTATGGGAAATCATCAATTATACAACGTTGTTGTAACTGCTCATGCTTTTATTATGATTTTTTTTATGGTTATGCCTATTTTAATTGGTGGTTTTGGTAATTGGTTTATACCTTTAATGTTAGGTGCTCCTGATATGGCTTTTCCTAGAATGAATAATATTAGTTTTTGGTTATTACCTCC--TTCATTATTTTTATT-AGTTTCTTCAGCTATTGT…
	HQ709022	---------------------------------------------------------------AATCATAA-AGATATTGGTACTTTATATATGATTTTTGGTGCTTTTTCAGGTGTAGTT---GGTACAACTTTATCTGTTTTAATTCGTATGGAATTAGCACAACCAGGAAATCAAATTTTTATGGGAAATCATCAATTATATAATGTTGTAGTAACTGCACATGCTTTTATTATGATTTTTTTTATGGTTATGCCTATTTTAATTGGTGGTTTTGGTAATTGGTTTATACCTTTAATGTTAGGGGCTCCAGATATGGCTTTTCCTAGAATGAATAATATTAGTTTTTGGTTATTACCTCC--TTCATTATTTTTATT-AGTTTCTTCAGCTATTGT…
	OK872246	----------------------------------------------------------------------A-AGATATAGGTACTTTATATATGATAATTCCTCCTTTTTCAGGTGTAGTT---GGTACAAGTTTATCTGTTTTAATTCGTATGGAATTAGCACAACCTGGAAATCAAATTTTTATGGGAAATCATCAATTATATAACGTAGCGGTTACTGCACACGCGTTTATTATGATTTTTTTTATGGTTATGCGTATTTTAATTGGAGGTTTTGGTAACTGGTTTATTCCTTTAATGTTAGGAGCTCCTGATATGGCTTTTCCAAGAATGAATAATATTAGTTTTTGGTTATTACCTCC--AGCATTATTTTTATT-AGTTTCTTCAGCTATTGT…
	OQ544427	------------------------------------------------------------ACAAATCATAA-AGATATAGGTACTTTATATATGATTTTTGGTGCTTTTTCAGGTGTAGTT---GGTACAACTTTATCTGTTTTAATTCGTATGGAATTAGCACAACCTGGAAATCAAATTTTTATGGGAAATCATCAATTATATAACGTTGTTGTTACCGCACATGCGTTTATTATGATTTTTTTTATGGTTATGCCTATTTTAATTGGAGGTTTTGGTAACTGGTTTATACCATTAATGTTAGGTGCTCCAGATATGGCTTTTCCTAGAATGAATAATATTAGTTTTTGGTTATTACCTCC--TTCATTATTCTTATT-AGTTTCTTCAGCTATTGT…
	OK872244	--------------------------------------------------------------------TAT-AGATATTGGAACTTTATATATGATTTTTGGTGCTTTTTCAGGTGTAGTT---GGTACAACTTTATCTGTTTTAATTCGTATGGAATTAGCACAACCTGGAAATCAAATTTTTATGGGAAATCATCAATTATATAACGTAGTTGTTACTGCACACGCGTTTATTATGATTTTTTTTATGGTTATGCCTATTTTAATTGGAGGTTTTGGTAACTGGTTTATTCCTTTAATGTTAGGAGCTCCTGATATGGCTTTTCCAAGAATCAATTATAAAACTTTTTGGTTATTACCTCC--AGCATTATTTTTATT-AGTTTCTTCAGCTATTGT…
	HQ709032	---------------------------------------------------------------AATCATAA-AGATATAGGTACTTTATATATGATTTTTGGTGCTTTTTCAGGTGTAGTT---GGTACAACTTTATCTGTTTTAATTCGTATGGAACTAGCACAACCAGGAAATCAAATTTTTATGGGAAACCATCAATTATATAACGTTGTTGTTACAGCACACGCATTTATTATGATTTTTTTTATGGTTATGCCTATTTTAATTGGAGGTTTTGGTAATTGGTTTATCCCTTTAATGTTAGGAGCTCCAGATATGGCTTTTCCTAGAATGAATAATATTAGTTTTTGGTTATTACCTCC--TTCATTATTTTTACT-AGTTTCTTCAGCTATTGT…
	HQ709019	---------------------------------------------------------------AATCATAA-AGATATAGGTACTTTATATATGATTTTTGGTGCTTTTTCAGGTGTAGTT---GGTACAACTTTATCTGTTTTAATTCGTATGGAATTAGCACAACCTGGAAATCAAATTTTTATGGGAAATCATCAATTATATAACGTAGTTGTTACTGCACATGCGTTTATTATGATTTTTTTTATGGTTATGCCTATTTTAATTGGAGGTTTTGGTAATTGGTTTATTCCTTTAATGTTAGGAGCTCCAGATATGGCTTTTCCAAGAATGAATAATATTAGTTTTTGGTTATTACCTCC--TTCATTATTTTTATT-AGTTTCTTCAGCTATTGT…
	OK872238	---------------------------------------------------------------------------------------------------------------------------------------------------------------------------------------------AAATCATCAATTATATAACGTAGTTGTTACTGCACATGCGTTTATTATGATTTTTTTTATGGTTATGCCTATTTTAATTGGAGGTTTCGGTAACTGGTTTATTCCCTTAATGTTAGGAGCTCCTGATATGGCTTTTCCAAGAATGAATAATATTAGTTTTTGGTTATTACCTCC--TGCGTTATTTTTATT-AGTTTCTTCTGCTATTGT…
	HQ709017	---------------------------------------------------------------AATCATAA-AGATATAGGTACTTTATATATGATTTTTGGTGCTTTTTCAGGTGTAGTT---GGTACAACTTTATCTGTTTTAATTCGTATGGAATTAGCACAACCTGGAAATCAAATTTTTATGGGAAATCATCAATTATATAACGTAGTTGTTACTGCACACGCGTTTATTATGATTTTTTTTATGGTTATGCCTATTTTAATTGGAGGTTTTGGTAACTGGTTTATTCCTTTAATGTTAGGGGCTCCTGATATGGCTTTTCCAAGAATGAATAATATTAGTTTTTGGTTATTACCTCC--ATCATTATTTTTATT-AGTTTCTTCAGCTATTGT…
	ON093065	---------------------------------------------------------------AATCATAA-AGATATAGGTACTTTATATATGATTTTTGGTGCTTTTTCAGGTGTAGTT---GGTACAACTTTATCTGTTTTAATTCGTATGGAATTAGCACACCCTGGAAATCAAATTTTTATGGGAAATCATCAATTATATAACGTAGTTGTTACTGCACACGCGTTTATTATGATTTTTTTTATGGTTATGCCTATTTTAATTGGAGGTTTCGGTAACTGGTTTATTCCTTTAATGTTAGGAGCTCCTGATATGGCTTTTCCAAGAATGAATAATATTAGTTTTTGGTTATTACCTCC--AGCATTATTTTTATT-AGTTTCTTCAGCTATTGT…
	OK872237	-------------------------------------------------------------------------GATATAGGTACTTTATATATGATTTTTGGTGCTTTTTCAGGTGTAGTT---GGTACAACTTTATCTGTTTTAATTCGTATGGAACTAGCACAACCTGGAAATCAAATTTTTATGGGAAATCATCAATTATATAACGTAGTTGTTACTGCACACGCGTTTATTATGATTTTCTCTATGCTTATGCCTATTTTAATTGGAGGTTTCGGTAACTGGTTTATCCCTTTAATGTTAGGAGCTCCTGATATGGCTTTTCCAAGAATGAATAATATTAGTTTTTGGTTATTACCTCC--TTCATTATTTTTATT-AGTTTCTTCAGCTATTGT…
	KM361513	------------------------------------------------------------------AAAAA-AAAAAGGTTACCTTTATATATGATTTTTGGTGCTTTTTCAGGTGTAGTT---GGTACAACTTTATCTGTTTTAATTCGTATGGAATTAGCACAACCTGGAAATCAAATTTTTATGGGAAATCATCAATTATATAACGTAGTTGTTACTGCACACGCGTTTATTATGATTTTCTTTATGGTTATGCCTATTTTAATTGGAGGTTTCGGTAACTGGTTTATTCCTTTAATGTTAGGAGCTCCTGATATGGCTTTTCCAAGAATGAATAATATTAGTTTTTGGTTATTACCTCC--TTCATTATTTTTATT-AGTTTCTTCAGCTATTGT…
	OK872245	------------------------------------------------------------------------------------------------------------TTCAGGTGTAGTT---GGTACAACTTTATCTGTTTTAATTCGTATGGAATTAGCACAACCTGGAAATCAAATTTTTATGGGAAATCATCAATTATATAACGTAGTTGTTACTGCACACGCGTTTATTATGATTTTCTTTATGGTTATGCCTATTTTAATTGGAGGTTTGGGTAACTGGTTTATTCCTTTAATGTTAGCAGCTCCTCATATGGCTTTTCCAAGAATGAATAATATTAGTTTTTGGTTATTACCTCC--TTCATTATTTTTATT-AGTTTCTTCTGCTATTGT…
	MK941859	---------------------------------------------------------------------------------------------------------------------------------------------------------------------------------AATTTTTATGGGAAATCATCAATTATATAATGTTGTAGTAACTGCACATGCTTTTATTATGATTTTTTTTATGGTTATGCCTATTTTAATTGGTGGTTTTGGTAATTGGTTTATACCTTTAATGTTAGGTGCTCCTGATATGGCTTTTCCTAGAATGAATAATATTAGTTTTTGGTTATTACCTCC--TTCATTATTTTTATT-AGTTTCTTCGGCTATTGT…
	HQ708182	---------------------------------------------------------------AATCATAA-AGATATTGGTACTTTATATATGATTTTTGGTGCATTTTCAGGTGTAGTT---GGTACTACTTTATCTGTATTAATTCGTATGGAATTAGCACAACCAGGAAATCAAATTTTTATGGGAAATCATCAATTATATAATGTTGTTGTAACTGCACATGCTTTTATTATGATTTTTTTTATGGTTATGCCTATTTTAATTGGGGGTTTCGGTAACTGGTTTATACCTTTAATGTTAGGAGCACCTGATATGGCTTTTCCTAGAATGAATAATATAAGTTTTTGGTTATTACCTCC--TTCATTATTCTTATT-AGTTTCATCAGCTATAGT…
	HQ708175	---------------------------------------------------------------AATCATAA-AGATATAGGTACTTTATATATGATTTTCGGAGCATTTTCAGGTGTAGTA---GGTACTACTTTATCTGTATTAATTCGTATGGAATTAGCACAACCAGGAAATCAAATTTTTATGGGAAATCATCAATTATATAATGTTGTTGTAACTGCACATGCTTTTATTATGATTTTTTTTATGGTTATGCCTATATTAATTGGTGGTTTTGGTAATTGGTTTATTCCTTTAATGTTAGGAGCTCCTGATATGGCATTTCCTAGAATGAATAATATTAGTTTTTGGTTATTACCTCC--TTCATTATTTTTATT-AGTTTCTTCAGCTATAGT…
	KJ654028	--------------------------------------------------------------AAATCATAA-AGATATAGGAACTTTATATTTAATTTTTGGTGCTTTTTCAGGTGTTGTA---GGTACTACATTATCTGTTTTAATTCGTATGGAATTAGCTCAACCAGGTAATCAAATATTAATGGGAAATCATCAATTATATAATGTTATAGTAACAGCTCATGCTTTTATTATGATTTTTTTTATGGTTATGCCAGTATTAATTGGAGGTTTTGGTAACTGGTTTGTACCATTAATGTTAGGTGCGCCAGATATGGCATTTCCAAGAATGAATAATATAAGTTTTTGGTTATTACCTCC--TTCATTATTTTTATT-AGTTTCTTCTGCAATAGT…
	HQ708185	---------------------------------------------------------------AATCATAA-AGACATAGGTACTTTATATTTAATTTTTGGTGCTTTCTCTGGTGTGGTG---GGTACTACCTTATCTGTATTAATTCGTATGGAATTAGCTCAACCAGGTAATCAAATATTAATGGGAAATCATCAATTATATAATGTGGTGGTAACTGCGCATGCTTTTATAATGATTTTTTTTATGGTTATGCCAGTATTGATTGGTGGTTTTGGTAATTGGTTTATACCCTTAATGTTAGGAGCTCCAGATATGGCATTTCCAAGAATGAATAATATTAGTTTTTGGTTATTACCTCC--ATCTTTATTTTTATT-AGTTTCTTCTGCTATAGT…
	HQ708189	---------------------------------------------------------------AATCATAA-AGATATAGGTACTTTATATTTAATTTTTGGTGCTTTTTCTGGTGTTGTA---GGTACTACTTTATCTGTATTAATTCGTATGGAATTAGCTCAACCAGGTAATCAAATATTAATGGGAAATCATCAATTATATAATGTAGTAGTAACTGCTCATGCTTTTATAATGATTTTTTTTATGGTTATGCCTGTATTAATTGGAGGCTTCGGTAACTGGTTCATACCTTTAATGTTAGGAGCTCCAGATATGGCTTTTCCCAGAATGAATAATATTAGTTTTTGGTTATTACCTCC--ATCTTTATTTTTATT-AGTTTCTTCTGCTATAGT…
	HQ708192	---------------------------------------------------------------AATCATAA-AGATATAGGTACTTTATATTTAATTTTTGGTGCTTTTTCTGGTGTTGTG---GGTACTACTTTATCTGTATTAATTCGTATGGAATTAGCTCAACCGGGTAATCAAATATTAATGGGAAATCATCAATTATATAATGTAGTAGTAACTGCTCATGCTTTTATAATGATTTTTTTTATGGTTATGCCTGTATTAATTGGAGGCTTCGGTAACTGGTTCATACCTTTAATGTTAGGAGCTCCAGATATGGCTTTTCCCAGAATGAATAATATTAGTTTTTGGTTATTACCCCC--ATCTTTATTTTTATT-AGTTTCTTCTGCTATAGT…
	HQ708194	---------------------------------------------------------------AATCATAA-AGATATAGGTACTTTATATTTAATTTTTGGTGCTTTTTCTGGTGTTGTA---GGTACTACTTTATCTGTATTAATTCGTATGGAATTAGCTCAACCAGGTAATCAAATATTAATGGGAAACCATCAATTATATAACGTAGTAGTAACTGCTCATGCTTTTATTATGATTTTTTTTATGGTTATGCCTGTATTAATTGGTGGTTTCGGTAACTGGTTTATACCTTTAATGTTAGGGGCTCCAGATATGGCTTTTCCTAGAATGAATAATATTAGTTTTTGGTTATTACCTCC--ATCTTTATTTTTATT-AGTTTCTTCTGCTATAGT…
	HQ708188	---------------------------------------------------------------AATCATAA-AGATATAGGTACCTTATATTTAATTTTTGGTGCTTTTTCTGGTGTTGTA---GGTACTACTTTATCTGTATTAATTCGTATGGAATTAGCTCAACCAGGTAATCAAATATTAATGGGAAATCATCAATTATATAATGTAGTAGTAACTGCTCATGCTTTTATAATGATTTTTTTTATGGTTATGCCAGTATTAATTGGTGGCTTCGGTAATTGGTTTATACCTTTAATGTTAGGGGCTCCAGATATGGCTTTTCCTAGAATGAATAATATCAGTTTTTGGTTATTACCTCC--ATCTTTATTTTTATT-AGTTTCTTCTGCCATAGT…
	LC728452	---------------------------------------------------------------AATCATAA-AGATATAGGAACTTTATATATGATTTTTGGTGCTTTTTCAGGTGTTGTT---GGTACTACATTATCAGTATTAATTCGTATGGAATTAGCGCAACCAGGTAATCAAATATTAATGGGAAATCATCAATTATATAATGTAATTGTAACAGCACATGCTTTTATTATGATTTTTTTTATGGTAATGCCTGTATTAATAGGAGGTTTTGGTAATTGGTTTATTCCTTTAATGTTAGGTGCGCCAGATATGGCTTTTCCTAGAATGAATAATATTAGTTTTTGGTTATTACCTCC--AGCTTTATTTTTATT-AGTATCATCTGCTATTGT…
	HQ708196	---------------------------------------------------------------AACCATAA-AGATATTGGAACTTTATATTTAATTTTTGGAGCCTTTTCAGGTGTTGTA---GGTACTACTTTATCAGTATTAATTCGTATGGAATTAGCTCAACCAGGTAACCAAATATTAATGGGTAATCATCAATTATATAATGTAATAGTAACTGCTCATGCTTTTATTATGATTTTTTTTATGGTTATGCCTATTTTAATTGGTGGTTTTGGTAATTGGTTTATTCCTTTAATGTTAGGTGCTCCAGATATGGCTTTTCCTAGAATGAATAATATAAGCTTTTGGTTATTACCTCC--AGCTTTATTTTTATT-AGTATCTTCTGCAATAGT…
	HQ708195	---------------------------------------------------------------AATCATAA-AGATATTGGAACTTTATATTTAATTTTTGGAGCTTTTTCAGGTGTTGTA---GGTACTACTTTATCAGTATTAATTCGTATGGAATTAGCTCAACCAGGTAATCAAATATTAATGGGAAATCATCAATTATATAATGTAATAGTAACTGCTCATGCTTTTATTATGATTTTTTTTATGGTTATGCCTATTTTAATTGGTGGTTTCGGTAATTGGTTTATTCCTTTAATGTTAGGTGCTCCAGATATGGCTTTTCCTAGAATGAATAATATTAGTTTTTGGTTATTACCTCC--AGCTTTATTTTTATT-AGTATCTTCAGCAATAGT…
	KX405005	---------------ATGTATTCAAATATATATAATTGGTCATCAAGATGGCTTTTTTCAACAAATCATAA-AGATATTGGAACTTTATATTTAATTTTTGGTGCTTTTTCAGGAGTAGTA---GGTACAACTTTATCAGTATTAATTCGTATGGAATTAGCTCAACCGGGTAATCAAATATTAATGGGAAATCATCAATTATATAATGTAGTTGTAACAGCACATGCTTTTATTATGATTTTTTTTATGGTTATGCCAGTATTAATTGGTGGTTTTGGTAATTGGTTTATACCATTAATGTTAGGTGCTCCTGATATGGCTTTTCCTAGAATGAATAATATAAGTTTTTGGTTATTACCTCC--TTCTTTATTTTTATT-AGTATCTTCAGCTATTGT…
	MN919183	--------------------------------------------------------------AAATCATAA-AGATATTGGGACTTTATATTTAATTTTCGGTGCTTTTTCTGGTGTAGTA---GGTACAACTTTATCTGTATTAATCCGTATGGAATTAGCTCAACCAGGTAATCAAATATTAATGGGAAATCATCAATTATATAACGTTATTGTAACTGCACATGCTTTTATTATGATTTTTTTTATGGTTATGCCTGTTTTAATTGGTGGTTTTGGTAATTGGTTTATTCCTTTAATGTTAGGTGCTCCTGATATGGCTTTTCCTAGAATGAATAATATAAGTTTTTGGTTATTACCTCC--CTCTTTATTTTTATT-AGTATCTTCAGCTATTGT…
	KX405004	---------------ATGTATTCAAATATTTATAATTGGTCATCTAGATGGCTTTTTTCAACAAATCATAA-AGATATTGGGACTTTATATTTAATTTTCGGTGCTTTTTCTGGTGTAGTA---GGTACAACTTTATCTGTATTAATCCGTATGGAATTAGCTCAACCAGGTAATCAAATATTAATGGGAAATCATCAATTATATAACGTTATTGTAACTGCACATGCTTTTATTATGATTTTTTTTATGGTTATGCCTGTTTTAATTGGTGGTTTTGGTAATTGGTTTATTCCTTTAATGTTAGGTGCTCCTGATATGGCTTTTCCTAGAATGAATAATATAAGTTTTTGGTTATTACCTCC--TTCTTTATTTTTATT-AGTATCTTCAGCTATTGT…
	HQ171165	--------------------------------------------------------------AAATCATAA-AGATATTGGTACTTTATATTTAATTTTCGGAGCTTTTTCTGGTGTAGTT---GGTACAACTTTTTCTGTTTTAATAAGAATGGAATTAGCACAACCAGGTAATCAAATTTTTATGGGTAATCATCATTTATATAATGTTATGGTTACTGCTCATGCATTTTTAATGATATTCTTTATGGTTATGCCTATATTTATAGGTGGTTTTGGTAATTGGTTCGTTCCTTTAATGATCGGTGCTCCAGATATGGCATTTCCTCGTTTAAATAATATTAGTTTTTGGTTATTACCACC--TTCATTATTATTATT-AGTTTCATCAGCTCTTGT…
	MG523278	-------------------------------------------------------------CAAATCATAA-AGATATTGGTACTTTATATTTAATTTTTGGGGCTTTTTCTGGTGTAGTT---GGTACAACTTTCTCTGTTTTAATTAGAATGGAATTAGCACAACCAGGTAATCAAATTTTTATGGGTAATCATCATTTATATAATGTAATGGTTACTGCTCACGCTTTTTTAATGATATTCTTTATGGTTATGCCTATATTTATCGGTGGTTTTGGTAACTGGTTTGTACCTTTAATGATTGGTGCTCCAGATATGGCTTTCCCACGTTTAAATAATATTAGTTTTTGGTTATTACCTCC--ATCATTATTATTATT-AGTTTCATCAGCTCTTGT…
	KT257395	---------------------------------------------------------------AATCATAA-AGATATTGGGACTTTATATTTAATTTTCGGAGCATTTGCTGGTATTGTT---GGAACTACTTTATCTGTTTTAATTAGAATGGAATTAGCACAGCCAGGAAATCAAATATTTATGGGAAATCATCAATTATATAATGTAGTTGTTACTGCTCATGCTTTTATTATGATTTTTTTCATGGTTATGCCTATTTTAATTGGTGGTTTTGGTAATTGGTTTGTTCCTGTACTTTTAGGAGCTCCTGATATGGCTTTTCCACGAATGAATAATATTAGTTTTTGGTTATTACCACC--TGCATTATTATTGTT-AGTTTCATCAGCTATTGT…
	HQ171175	--------------------------------------------------------------CAATCATAA-AGATATTGGTACTTTATATTTAATATTTGGTGCATTTTCTGGTGTAGTT---GGTACTACTCTATCTCTTTTTATAAGAATGGAATTAGCACAACCAGGTAATCAAATTTTTTTAGGAAATCATCAATTATATAATGTAATGGTAACTGCACATGCTTTTTTAATGATTTTCTTTATGGTTATGCCTATTTTAATTGGGGGTTTCGGTAACTGGTTTGTACCTTTAATGATCGGTGCTCCAGATATGGCTTTCCCACGTATGAATAATATTAGTTTTTGGTTATTACCACC--ATCTTTATTATTATT-AGTTTCATCAGCTTTAGT…
	KT257393	---------------------------------------------------------------AATCATAA-AGATATTGGTACTTTATACCTAATTTTTGGTGCTTTTTCTGGCGTAGTT---GGTACAACTTTATCTGTTTTAATTAGAATGGAATTAGCACAACCTGGTAATCAAATTTTTATGGGTAATCATCATTTATATAATGTTGTAGTTACTGCTCATGCCTTTATTATGATTTTTTTTATGGTAATGCCTGTCCTAATTGGTGGATTTGGTAATTGGTTTGTTCCTCTAATGATTGGAGCACCTGATATGGCTTTTCCTCGAATGAATAATATTAGTTTTTGGTTATTACCTCC--TTCTCTATTATTATT-AGTTTCATCAGCTATTGT…
	KC741456	-------------------------------------------------------------------------------------TTATATTTAATTTTTGGCGCTTTTTCAGGCGTAGTA---GGTACTACTTTATCAATTTTAATTCGAATGGAATTAGCACAACCTGGTAATCAAATTTTTATGGGAAATCATCATTTATATAATGTAGTAGTAACAGCACACGCTTTTATTATGATTTTTTTTATGGTTATGCCTGTATTAATAGGAGGTTTTGGTAATTGGTTTGTACCTTTAATGATTGGAGCACCTGATATGGCTTTTCCTCGAATGAATAATATCAGTTTTTGGTTATTACCTCC--ATCATTATTATTATT-AGTATCATCTGCTCTTGT…
	MF066367	--------------------------------------------------------------------------------------------------------------------------------------------------------TGGAATTAGCACAACCTGGAAATCAAATTTTTATGGGAAATCATCAGTTATATAATGTTGTTGTAACTGCTCATGCTTTTATTATGATTTTTTTTATGGTTATGCCTGTTTTAATGGGTGGTTTTGGTAATTGGTTTACTCCATTAATGTTAGGAGCTCCAGATATGGCTTTTCCTAGAATGAATAATATAAGTTTTTGGTTATTACCACC--ATCATTATTATTATT-AGTTTCATCAGCAATTGT…
	HQ708285	---------------------------------------------------------------AATCATAA-AGATATAGGTACTTTATATTTAATTTTTGGTGCTTTTTCTGGTGTAGTT---GGTACTACTTTATCTATTTTTATAAGAATGGAATTATCACAACCAGGTAATCAAATATTTATGGGTAATCATCAATTATATAATGTAATGGTTACAGCACATGCTTTTTTAATGATTTTTTTTATGGTTATGCCAGTATTAATTGGTGGTTTCGGTAATTGGTTTGTTCCTTTAATGATTGGTGCACCAGATATGGCATTTCCTCGTATGAATAATATAAGTTTTTGGTTATTACCTCC--ATCTTTATTATTATT-AGTTTCTTCAGCTTTAGT…
	KT257390	---------------------------------------------------------------AATCATAA-AGATATTGGTACYTTATATTTAATTTTTGGTGCTTTTTCAGGTGTAGTT---GGTACAACCTTGTCTGTTTTAATTAGAATGGAGTTAGCACAACCAGGTAATCAAATTTTCATGGGAAATCATCATTTGTATAATGTTGTAGTTACTGCTCACGCTTTTATTATGATATTTTTTATGGTAATGCCTGTTTTAATTGGTGGTTTTGGTAATTGGTTTATTCCTTTAATGATTGGAGCACCAGATATGGCTTTCCCTAGAATGAATAATATTAGTTTTTGGTTATTACCTCC--ATCTTTATTATTATT-AGTTTCTTCAGCAATAGT…
	KC741457	-------------------------------------------------------------------------------------TTATATTTAATTTTTGGTGCTTTTGCGGGTGTCGTT---GGTACAACTTTATCTCTTTTAATTAGAATGGAATTAGCACAACCAGGTAATCAAATTTTTATGGGAAATCATCATTTGTATAATGTAGTTGTGACGGCGCATGCTTTTATTATGATTTTTTTTATGGTTATGCCTGTCTTAATCGGTGGTTTTGGTAATTGGTTTGTTCCTTTAATGATTGGTGCTCCGGATATGGCGTTTCCTCGAATGAATAATATTAGTTTTTGGTTATTACCTCC--TGCTTTATTATTATT-AGTATCATCAGCAATAGT…
	LC547937	-------------------------------------------------------TTTCAACTAATCATAA-AGATATAGGTACACTATATTTAATTTTTGGTGCTTTTTCTGGTGTAGTA---GGTACAACATTATCTCTTTTAATAAGAATGGAATTAGCACAACCTGGTAATCAAATTTTTATGGGAAATCATCATTTATATAATGTTGTTGTTACCGCACACGCTTTTTTAATGATTTTCTTCATGGTAATGCCTATTTTAATTGGTGGTTTTGGTAATTGGTTTGTACCTTTAATGATAGGTGCTCCTGATATGGCTTTTCCTAGAATGAATAATATTAGTTTCTGGTTATTACCTCC--TTCTTTATTATTATT-AGTATCTTCAGCTCTTGT…
	LC547919	-------------------------------------------------------TTTCAACTAATCATAA-AGATATAGGTACACTATATTTGATTTTTGGTGCTTTTTCTGGTGTAGTT---GGTACAACATTATCTCTTTTAATAAGAATGGAATTAGCACAACCTGGTAATCAAATTTTTATGGGAAATCATCATTTATATAATGTTGTTGTTACTGCGCATGCTTTCTTAATGATTTTTTTTATGGTTATGCCTATTTTAATTGGAGGCTTCGGTAACTGGTTTGTACCTTTAATGATCGGTGCACCAGATATGGCTTTCCCTAGAATGAATAATATTAGTTTTTGGTTATTACCTCC--TTCATTATTATTATT-AGTATCTTCAGCTCTTGT…
	JQ305799	--------------------------------------------------------TTCAACTAATCATAA-AGATATAGGTACACTATATTTGATTTTTGGTGCTTTTTCTGGTGTAGTT---GGTACAACATTATCTCTTTTAATAAGAATGGAATTAGCACAACCTGGTAATCAAATTTTTATGGGAAACCACCATTTATATAATGTTGTTGTTACTGCACATGCTTTCTTAATGATTTTCTTCATGGTTATGCCTATTTTAATTGGAGGTTTTGGTAACTGGTTTGTACCTTTAATGATAGGTGCTCCAGATATGGCGTTCCCTAGAATGAATAATATTAGTTTTTGGTTATTACCACC--ATCATTATTATTATT-AGTATCTTCAGCTCTTGT…
	KT257386	-----------------------------------------------------------------------------------------------------GTGCTTTTTCTGGTGTAGTA---GGTACTACTTTATCTGTTTTAATTAGAATGGAATTAGCACAACCTGGTAATCAAATTTTTATGGGAAATCATCAATTATATAATGTTGTTGTTACAGCACATGCTTTTATTATGATTTTCTTTATGGTAATGCCAGTATTATTAGGAGGTTTTGGTAATTGGTTTATACCTTTAATGATAGGTGCACCTGATATGGCTTTTCCTAGAATGAACAATATTAGCTTTTGGTTATTACCACC--TTCTTTATTATTATT-AGTATCATCAGCTATTGT…
	KT257399	----------------------------------------------------------------------------------------------------GGTGCTTTTTCTGGTGTAGTA---GGTACTACTTTATCTATTTTAATTAGAATGGAATTGGCACAACCTGGTAATCAAATTTTCATGGGTAATCATCATTTATATAACGTAGTTGTAACTGCACATGCATTTATTATGATTTTTTTTATGGTAATGCCTGTATTAATTGGTGGTTTTGGTAATTGGTTTGTTCCTTTAATGATCGGTGCTCCTGATATGGCTTTTCCTAGAATGAATAATATTAGTTTTTGGTTATTACCTCC--TTCTTTATTATTATT-AGTATCATCAGCTATAGT…
	HQ708902	---------------------------------------------------------------AATCACAA-AGATATAGGTACTTTATACCTAATTTTTGGTGCTTTTTCAGGTGTAGTT---GGTACAACTTTATCTGTTTTAATTAGAATGGAATTAGCACAACCAGGTAATCAAATTTTTATGGGTAATCATCAATTATATAATGTTGTTGTGACTGCTCATGCTTTTATTATGATTTTTTTCATGGTTATGCCTGTTTTAATAGGTGGTTTCGGTAATTGGTTTGTTCCTTTAATGATAGGTGCCCCAGATATGGCTTTTCCTAGAATGAATAATATTAGTTTTTGGTTATTACCCCC--ATCATTATTATTATT-AGTTTCGTCTGCTATAGT…
	MW605200	---------------------------------------------------CTTTTTTCAACAAATCACAA-GGATATAGGTACTTTATACTTAATTTTTGGTGCTTTTTCAGGTGTAGTT---GGTACAACTTTATCTGTTTTAATTAGAATGGAATTAGCACAACCAGGTAATCAAATTTTTATGGGTAATCACCAATTATACAATGTTGTTGTAACTGCTCATGCTTTTATTATGATTTTCTTTATGGTAATGCCTGTTTTAATAGGTGGTTTCGGTAATTGGTTTGTACCATTAATGATAGGTGCTCCAGATATGGCTTTTCCTAGAATGAATAACATAAGTTTCTGGTTATTACCTCC--ATCATTATTATTATT-AGTATCATCAGCTATTGT…
	KF923746	--------------------------------------------------------------AAATCATAA-AGATATTGGTACTTTATATTTAATTTTTGGTGCTTTTTCTGGTGTAGTT---GGTACAACTTTATCTATTTTAATTAGAATGGAATTAGCACAACCAGGTAATCAAATTTTTATGGGAAATCATCATTTATATAACGTGGTTGTAACTGCACATGCGTTTATTATGATTTTCTTTATGGTTATGCCTGTATTAATTGGTGGTTTTGGTAACTGGTTTATCCCTTTAATGATTGGTGCTCCAGATATGGCTTTTCCAAGAATGAATAATATTAGTTTTTGGTTATTACCACC--ATCTTTATTATTATT-AGTATCATCAGCTATAGT…
	KC741445	-------------------------------------------------------------------------------------------TTAATTTTTGGTGCTTTTTCTGGTGTAGTT---GGTACAACTTTATCTATTTTAATTAGAATGGAATTAGCACAACCAGGTAATCAAATTTTTATGGGAAATCATCATTTATATAACGTTGTTGTAACTGCACATGCGTTTATTATGATTTTCTTTATGGTTATGCCTGTATTAATTGGTGGTTTTGGTAATTGGTTTATACCTTTAATGATAGGTGCACCTGATATGGCTTTCCCAAGAATGAATAATATTAGTTTTTGGTTATTACCTCC--ATCATTATTATTATT-AGTATCATCTGCTATTGT…
	KT257387	----------------------------------------------------------------------------------------------------GGTGCTTTTTCTGGTGTAGTT---GGTACAACTTTATCTATTTTAATTAGAATGGAATTAGCACAACCAGGTAATCAAATTTTTATGGGAAATCATCATTTATATAACGTTGTTGTTACTGCACACGCGTTTATTATGATTTTCTTCATGGTTATGCCTGTATTAATTGGTGGTTTTGGTAACTGGTTTATTCCTTTAATGATAGGAGCTCCTGATATGGCTTTCCCAAGAATGAATAATATTAGTTTTTGGTTATTACCTCC--ATCATTATTATTATT-AGTATCATCAGCTATTGT…
	KX266871	---------------------------------------------------------------AATCACAA-AGATATTGGTACATTATACTTAATTTTTGGTGCTTTTTCTGGTGTTGTT---GGTACAACTTTATCTGTTTTAATAAGAATGGAATTAGCACAGCCAGGTAATCAAATTTTTATGGGAAATCATCAGCTATATAATGTTGTTGTAACTGCCCATGCTTTTATTATGATTTTCTTTATGGTAATGCCTGTTTTAATAGGTGGTTTTGGTAATTGGTTTATACCTTTAATGATTGGTGCACCAGATATGGCTTTTCCTAGAATGAATAATATTAGTTTCTGGTTATTACCCCC--ATCACTATTATTATT-AGTATCTTCAGCTATTGT…
	OR662034	---------------------------------------------------------------AATCACAA-AGATATAGGTACTTTATATCTAATTTTTGGTGCTTTTTCAGGTGTGGTT---GGTACAACATTATCAGTTTTAATTAGAATGGAATTAGCTCAACCAGGTAATCAAATTTTTATGGGAAATCATCAATTATATAATGTTGTTGTAACTGCCCATGCTTTTATAATGATTTTCTTTATGGTTATGCCTGTTTTAATAGGTGGTTTTGCTAATTGGTTTATACCTTTAATGATTGGTGCACCCGATATGGCTTTTCCTAGAATGAATAATATTAGTTTTTGGTTACTACCTCC--GTCATTATTATTATT-AGTATCTTCAGCTATTGT…
	KT247395	---------------------------------------------------------------------------------TTCTTTATATTTAATTTTTGGTGCTTTTTCAGGTGTAGTT---GGTACAACTTTATCTGTTTTAATTAGAATGGAATTAGCACAACCAGGTAATCAAATTTTTATGGGAAATCATCATTTATATAATGTTGTAGTTACAGCTCATGCTTTTATTATGATTTTTTTCATGGTTATGCCTGTATTAATAGGTGGTTTTGGTAATTGGTTTGTACCTTTAATGATTGGTGCTCCAGATATGGCTTTCCCAAGAATGAATAATATTAGTTTTTGGTTATTACCTCC--TTCTTTATTATTATT-AGTATCTTCAGCTATTGT…
	HQ708462	---------------------------------------------------------------AATCATAA-AGATATAGGTTCTTTATATTTAATTTTTGGTGCTTTTTCAGGTGTAGTT---GGTACAACTTTATCTGTTTTAATTAGAATGGAGTTAGCACAACCAGGTAATCAAATTTTTATGGGAAATCATCATTTATATAATGTTGTTGTTACAGCTCATGCTTTTATTATGATTTTCTTTATGGTTATGCCTGTATTAATAGGTGGTTTTGGTAATTGGTTTGTACCTTTAATGATTGGTGCACCAGATATGGCTTTCCCTAGAATGAATAATATTAGTTTTTGGTTATTACCTCC--TTCTTTATTATTATT-AGTATCTTCAGCTATTGT…
	HQ708741	---------------------------------------------------------------AATCATAA-AGATATAGGTTCTTTATATTTAATTTTCGGTGCTTTTTCAGGTGTAGTT---GGTACAACTTTATCTGTTTTAATTAGAATGGAATTAGCACAACCTGGTAATCAAATTTTTATGGGAAACCATCAATTATATAATGTTGTTGTAACTGCTCATGCTTTTATTATGATTTTTTTTATGGTTATGCCTGTTCTAATTGGTGGTTTTGGTAACTGGTTTATCCCTTTAATGATAGGTGCCCCAGATATGGCTTTTCCTAGAATGAATAATATTAGTTTTTGGTTATTACCTCC--ATCATTATTATTATT-AGTATCTTCAGCAATCGT…
	MT222755	------------------------------------------------TGGCTTTTTTCAACAAATCACAA-AGATATAGGTACATTATACTTAATTTTTGGTGCCTTTTCAGGTGTAGTT---GGTACAACTTTATCTGTTTTAATTAGAATGGAATTAGCACAACCAGGTAATCAAATTTTTATGGGAAATCATCAATTATATAATGTTGTTGTTACTGCTCATGCTTTTATTATGATTTTCTTTATGGTTATGCCTGTTTTAATAGGTGGTTTTGGTAACTGGTTTGTACCTTTAATGATTGGTGCTCCAGATATGGCTTTTCCAAGAATGAATAATATTAGTTTTTGGTTATTACCCCC--ATCTTTATTATTATT-AGTGTCTTCTGCTATTGT…
	MT823159	-----------------------------------------------------------------------------------------ACTTAATTTTTGGTGCCTTTTCAGGTGTAGTT---GGTACAACTTTATCTGTTTTAATTAGAATGGAATTAGCACAACCAGGTAATCAAATTTTTATGGGAAATCATCAATTATATAATGTTGTTGTTACTGCTCATGCTTTTATTATGATTTTCTTTATGGTTATGCCTGTTTTAATAGGTGGTTTTGGTAACTGGTTTGTACCTTTAATGATTGGTGCTCCAGATATGGCTTTTCCAAGAATGAATAATATTAGTTTTTGNNTATTACCCCCCATCTTTTATTATTATTAAGTGTCTTCTGCTATTGT…
	KJ995595	---------------------------------------------------------------AATCATAA-AGATATAGGTACCTTATATTTAATTTTCGGTGCTTTTTCAGGTGTAGTA---GGTACTACTTTATCTGTATTAATCAGAATGGAATTAGCACAACCAGGTAATCAAATATTTATGGGAAATCATCATTTATATAATGTTGTAGTAACAGCACATGCTTTTATTATGATTTTTTTTATGGTTATGCCTGTATTAATAGGTGGTTTTGGTAATTGGTTTGTTCCTTTAATGATAGGTGCACCAGATATGGCTTTTCCTAGAATGAATAATATTAGTTTCTGGTTATTACCTCC--ATCATTATTATTATT-AGTATCTTCAGCTATTGT…
	HQ708878	---------------------------------------------------------------AATCACAA-AGATATAGGTACACTATACTTAATTTTTGGTGCTTTTTCAGGTATAGTT---GGTACAACTTTATCTGTTTTAATTAGAATGGAGTTAGCACAACCAGGTAATCAAATTTTTATGGGAAACCATCAACTATATAATGTTGTAGTAACTGCTCATGCTTTTATTATGATTTTCTTTATGGTTATGCCTGTATTAATAGGTGGTTTTGGTAATTGGTTTATACCTTTAATGATAGGTGCTCCTGATATGGCTTTTCCTAGAATGAATAATATAAGTTTTTGGTTATTACCTCC--ATCTCTATTATTATT-AGTATCTTCTGCAATAGT…
	LC768967	---------------------------------------------------------------AATCATAA-AGATATAGGTTCTTTATATTTAATTTTTGGTGCTTTTTCAGGTGTAGTT---GGTACAACTTTATCTGTTTTAATTAGAATGGAATTAGCACAACCAGGTAATCAAATTTTTATGGGAAACCATCAATTATATAATGTTGTTGTAACAGCACATGCTTTTATTATGATTTTCTTCATGGTTATGCCTGTACTAATTGGTGGTTTTGGTAATTGGTTTATTCCTTTAATGATAGGTGCGCCTGATATGGCTTTTCCTAGAATGAATAATATTAGTTTCTGGTTATTACCTCC--TTCATTATTATTATT-AGTATCTTCAGCTATTGT…
	HQ708850	---------------------------------------------------------------AATCACAA-AGATATAGGTACACTATATTTAATTTTTGGTGCTTTTTCAGGTGTAGTT---GGTACAACTTTATCTGTTCTAATTAGAATGGAATTAGCACAACCAGGTAATCAAATTTTTATGGGAAATCATCAACTATATAACGTTGTCGTAACTGCTCATGCTTTTATTATGATTTTTTTTATGGTAATGCCTGTTTTAATAGGTGGTTTCGGTAATTGGTTTATACCTTTAATGATTGGTGCTCCAGATATGGCTTTTCCTAGAATGAATAATATAAGTTTTTGGTTATTACCTCC--TGCATTATTATTATT-AGTATCTTCAGCTATTGT…
	HQ708787	---------------------------------------------------------------AATCACAA-AGATATAGGTACATTATATTTAATTTTTGGTGCTTTTTCAGGTGTTGTA---GGTACAACATTATCTGTTTTAATTAGAATGGAATTAGCTCAACCAGGTAATCAAATTTTTATGGGAAATCATCAACTATACAATGTTGTTGTAACCGCTCATGCTTTTATTATGATTTTTTTTATGGTAATGCCTGTTTTAATAGGAGGTTTCGGTAATTGGTTTATACCTTTAATGATTGGTGCTCCAGATATGGCTTTTCCAAGAATGAATAATATAAGTTTTTGGTTATTACCACC--ATCATTATTATTATT-AGTATCTTCAGCTATTGT…
	HQ708494	---------------------------------------------------------------AATCACAA-AGATATAGGTACATTATATTTAATTTTTGGTGCTTTTTCAGGTGTTGTA---GGTACAACTTTATCTGTTTTAATTAGAATGGAATTAGCTCAACCTGGTAATCAAATTTTTATGGGAAACCATCAACTATACAATGTGGTTGTAACCGCTCATGCTTTTATTATGATTTTTTTTATGGTAATGCCTGTTTTAATAGGAGGTTTTGGTAATTGGTTTATACCTTTAATGATTGGTGCTCCAGATATGGCTTTTCCTAGAATGAATAATATAAGTTTTTGGTTATTACCACC--ATCATTATTATTATT-AGTATCTTCAGCTATTGT…
	HQ708849	---------------------------------------------------------------AATCACAA-AGATATCGGTACATTATACTTAATTTTTGGTGCTTTTTCAGGTGTTGTT---GGTACAACTTTATCAGTTTTAATTAGAATGGAATTAGCACAACCAGGTAACCAAATTTTTATGGGAAATCATCAACTATATAATGTTGTAGTAACTGCTCATGCTTTTATTATGATTTTCTTTATGGTAATGCCTGTTTTAATAGGCGGTTTTGGTAACTGGTTTATACCTTTAATGATTGGTGCTCCAGATATGGCTTTTCCAAGAATGAATAATATTAGCTTTTGGTTATTACCCCC--ATCTTTATTATTATT-AGTATCTTCAGCTATAGT…
	HQ708480	---------------------------------------------------------------AATCACAA-AGATATAGGTACGTTATACTTAATTTTTGGTGCTTTTTCAGGTGTTGTT---GGTACAACTTTATCAGTTTTAATTAGAATGGAATTAGCACAACCAGGTAATCAAATTTTTATGGGAAATCATCAACTATATAATGTTGTAGTAACCGCTCATGCTTTTATTATGATTTTTTTTATGGTAATGCCTGTTTTAATAGGAGGTTTTGGTAACTGGTTTATACCTTTAATGATTGGTGCTCCAGATATGGCTTTTCCTAGAATGAATAATATTAGTTTTTGGTTATTACCTCC--ATCTTTATTATTATT-AGTATCCTCAGCTATAGT…
	HQ708796	---------------------------------------------------------------AATCACAA-AGATATAGGTACATTATATCTAATTTTTGGTGCTTTTTCAGGTGTAGTT---GGTACAACTTTATCTGTTTTAATTAGAATGGAATTAGCACAACCAGGTAATCAAATTTTTATGGGAAATCATCAACTATATAATGTTGTTGTAACTGCTCATGCTTTTATTATGATTTTTTTTATGGTTATGCCTGTTCTAATAGGTGGTTTTGGTAACTGGTTTATCCCTTTAATGATTGGTGCTCCAGATATGGCTTTCCCTAGAATGAATAATATTAGTTTTTGGTTATTACCCCC--TTCATTATTATTATT-AGTATCTTCAGCTATTGT…
	LC553640	--------------------------------------------------------------AAATCACAA-AGATATAGGTACTTTATACTTAATTTTTGGTGCTTTTTCAGGTGTAGTT---GGTACAACTTTATCTGTTTTAATTAGAATGGAATTAGCACAACCAGGTAATCAAATTTTTATGGGAAATCATCAATTATATAATGTTGTTGTAACAGCTCATGCTTTTATTATGATTTTCTTCATGGTTATGCCAGTTTTAATTGGTGGTTTTGGGAATTGGTTTATACCTTTAATGATTGGTGCTCCAGATATGGCTTTCCCAAGAATGAACAATATTAGTTTCTGGTTATTACCTCC--ATCATTATTATTATT-AGTATCTTCAGCTATCGT…
	OP903817	---------------------------------------------------------------AATCACAA-AGATATAGGTACATTATACTTAATTTTTGGTGCTTTTTCAGGTGTAGTT---GGTACAACTTTATCTGTTTTAATTAGAATGGAATTAGCACAACCAGGTAATCAAATTTTTATGGGGAATCACCAATTATATAATGTTGTTGTAACTGCTCACGCTTTTATCATGATTTTTTTTATGGTTATGCCTGTTTTAATAGGTGGTTTTGGTAATTGGTTTATACCTTTAATGATTGGTGCTCCAGATATGGCTTTTCCTAGAATGAATAATATAAGTTTCTGGTTATTACCACC--ATCATTATTATTATT-AGTATCTTCAGCTATTGT…
	KJ995590	---------------------------------------------------------------AATCACAA-AGATATAGGTACATTATACTTAATTTTTGGTGCTTTTTCAGGTGTAGTT---GGTACAACTTTATCTGTTTTAATTAGAATGGAATTAGCACAGCCAGGTAATCAAATTTTTATGGGAAACCATCAATTATATAATGTTGTTGTAACTGCTCACGCTTTTATAATGATTTTCTTCATGGTTATGCCTGTTTTAATAGGTGGTTTCGGTAATTGGTTTATACCTTTAATGATTGGTGCTCCAGATATGGCTTTTCCTCGAATGAATAATATTAGTTTTTGGTTATTACCTCC--TTCATTATTATTATT-AGTATCTTCAGCTATTGT…
	HQ708991	---------------------------------------------------------------AATCACAA-AGATATAGGTACTTTATACCTAATTTTTGGTGCTTTTTCAGGTGTAGTT---GGTACAACTTTATCTATTTTAATTAGAATGGAACTAGCACAACCCGGTAATCAAATTTTTATGGGAAATCATCATTTATATAACGTTGTTGTAACTGCTCATGCTTTTATTATGATTTTTTTTATGGTTATGCCTGTTTTAATAGGTGGTTTTGGTAATTGGTTTATACCTTTAATGATTGGTGCTCCTGATATGGCTTTCCCTAGAATGAATAACATTAGTTTCTGGTTATTACCTCC--AGCATTATTATTATT-AGTATCTTCAGCTATTGT…
	MT981119	----------------------------------------------------TTTTTTCAACAAATCACAA-AGATATAGGTACATTATACTTAATTTTTGGTGCTTTTTCAGGTGTAGTT---GGTACAACTTTATCTGTTTTAATTAGAATGGAATTAGCACAACCAGGTAATCAAATTTTTATGGGAAACCATCAATTATACAACGTTGTTGTAACAGCTCATGCTTTCATTATGATTTTCTTCATGGTTATGCCTGTTTTAATAGGTGGTTTTGGTAATTGGTTTATACCTTTAATGATTGGTGCTCCAGATATGGCTTTCCCTAGAATGAATAACATTAGTTTCTGGTTATTACCTCC--ATCATTATTATTATT-AGTATCTTCAGCTATTGT…
	MT981120	--------------------------------------------------GCTTTTTTCAACAAATCACAA-AGATATAGGTACATTATACTTAATTTTTGGTGCTTTTTCAGGTGTAGTT---GGTACAACTTTATCTGTTTTAATTAGAATGGAATTAGCACAACCAGGTAATCAAATTTTTATGGGAAACCATCAACTATATAATGTTGTTGTAACAGCTCATGCTTTTATTATGATTTTCTTCATGGTTATGCCTGTTTTAATAGGTGGTTTTGGTAATTGGTTTATACCTTTAATGATTGGTGCTCCAGATATGGCTTTCCCTAGAATGAACAATATTAGTTTCTGGTTATTACCTCC--ATCATTATTATTATT-AGTATCTTCAGCTATTGT…
	HQ708484	---------------------------------------------------------------AATCACAA-AGATATAGGTACTTTATACTTAATTTTTGGTGCTTTTTCAGGTGTAGTT---GGTACAACTTTATCTGTTTTAATTAGAATGGAATTAGCACAACCAGGTAATCAAATTTTTATGGGAAACCATCAATTATATAATGTTGTTGTAACAGCTCATGCTTTTATTATGATTTTCTTCATGGTTATGCCTGTTTTAATAGGTGGTTTCGGTAATTGGTTTATACCTTTAATGATTGGTGCTCCAGATATGGCTTTTCCTAGAATGAATAATATTAGTTTTTGGTTATTACCTCC--ATCATTACTATTATT-AGTATCTTCAGCTATTGT…
	MT809594	-------------------------------------------------------------------------------------------------------------------------------------------------------------------------------------------GGAAACCATCAATTATATAATGTTGTTGTAACAGCTCATGCTTTTATTATGATTTTCTTCATGGTTATGCCTGTTTTAATAGGTGGTTTTGGTAATTGGTTTATACCTTTAATGATTGGTGCTCCAGATATGGCTTTTCCTAGAATGAATAATATTAGTTTCTGGTTATTACCTCC--ATCATTATTATTATT-AGTATCTTCAGCTATTGT…
	AB998879	---------------------------------------------------------------AATCACAA-AGATATAGGTACATTATACTTAATTTTTGGTGCTTTTTCAGGTGTAGTT---GGTACAACTTTATCTGTTTTAATTAGAATGGAATTAGCACAACCAGGTAATCAAATTTTTATGGGAAACCATCAATTATACAACGTTGTTGTAACTGCTCATGCTTTTATTATGATTTTCTTTATGGTTATGCCTGTTTTAATAGGTGGTTTTGGTAATTGGTTTATACCTTTAATGATTGGTGCTCCAGATATGGCTTTTCCTAGAATGAATAATATTAGTTTCTGGTTATTACCTCC--ATCATTATTATTATT-AGTATCTTCAGCTATTGT…
	HQ708589	---------------------------------------------------------------AATCACAA-AGATATAGGTACATTATACTTAATTTTTGGTGCTTTTTCAGGTGTGGTT---GGTACAACTTTATCTGTTTTAATTAGAATGGAATTAGCACAACCAGGTAATCAAATTTTTATGGGAAATCATCAATTATACAATGTTGTTGTAACTGCTCATGCTTTTATTATGATTTTCTTCATGGTTATGCCTGTTTTAATAGGTGGTTTTGGTAATTGGTTTATACCTTTAATGATTGGTGCTCCAGATATGGCTTTCCCTCGAATGAATAATATTAGTTTCTGGTTATTACCTCC--ATCATTATTATTATT-GGTATCTTCAGCTATTGT…
	HQ708473	---------------------------------------------------------------AATCACAA-AGATATAGGTACATTATACTTAATTTTTGGTGCTTTTTCAGGTGTAGTT---GGTACAACTTTATCTGTTTTAATTAGAATGGAATTAGCACAACCAGGTAATCAAATTTTTATGGGAAATCATCAGTTATATAATGTTGTTGTAACTGCTCATGCTTTTATTATGATTTTCTTCATGGTTATGCCTGTTTTAATAGGTGGTTTTGGTAATTGGTTTATACCTTTAATGATTGGTGCTCCTGACATGGCTTTCCCCCGAATGAATAATATTAGTTTTTGGTTATTACCTCC--ATCATTATTATTATT-AGTATCTTCAGCTATTGT…
	LC710652	--------------------------------------------------------------------------------GGTCATTATACTTAATTTTTGGTGCTTTTTCAGGTGTAGTT---GGTACAACTTTATCTGTTTTAATTAGAATGGAATTAGCACAACCTGGTAATCAAATTTTTATGGGAAATCATCAATTATATAATGTTGTTGTAACTGCTCATGCTTTTATTATGATTTTCTTCATGGTTATGCCTGTTTTAATAGGTGGTTTTGGTAATTGGTTTATACCTTTAATGATTGGTGCTCCAGATATGGCTTTCCCAAGAATGAATAATATTAGTTTCTGGTTATTACCTCC--ATCATTATTATTATT-AGTATCTTCAGCTATTGT…
	MT780639	-----------------------------------------------------------AACAAATCACAA-AGATATAGGTACATTATACTTAATTTTTGGTGCTTTTTCAGGTGTAGTT---GGTACAACTTTATCTGTTTTAATTAGAATGGAATTAGCACAACCAGGTAATCAAATTTTTATGGGAAATCATCAATTATATAACGTTGTTGTAACTGCTCATGCTTTTATTATGATTTTCTTCATGGTTATGCCTGTTTTAATAGGTGGTTTTGGTAATTGGTTTATACCTTTAATGATTGGTGCTCCAGATATGGCTTTCCCAAGAATGAATAACATTAGTTTTTGGTTATTACCTCC--ATCATTATTATTATT-AGTATCTTCAGCTATTGT…
	HQ708790	---------------------------------------------------------------AATCACAA-AGATATAGGTACATTATACTTAATTTTTGGTGCTTTTTCAGGTGTAGTT---GGTACAACTTTATCTGTTTTAATTAGAATGGAATTAGCACAACCAGGTAATCAAATTTTTATGGGAAATCATCAATTATATAATGTTGTTGTAACTGCTCATGCTTTTATTATGATTTTCTTCATGGTTATGCCTGTTTTAATAGGTGGTTTTGGTAATTGGTTTATACCTTTAATGATTGGTGCTCCAGATATGGCTTTCCCTAGAATGAATAATATAAGTTTCTGGTTATTACCTCC--ATCATTATTATTATT-AGTATCTTCAGCTATTGT…
	HE797903	----------------------------------------------------------------------------------------------------------------------------------------------------------------------------------------------------------TATAACGTTGTTGTAACTGCTCATGCTTTTATTATGATTTTCTTCATGGTTATGCCTGTTTTAATAGGTGGTTTCGGTAATTGGTTTATACCTTTAATGATTGGTGCTCCAGATATGGCTTTCCCTAGAATGAATAATATAAGTTTCTGGTTATTACCTCC--ATCATTATTATTATT-AGTATCTTCAGCTATTGT…
	OR662005	---------------------------------------------------------------AATCACAA-AGATATTGGTACTTTATATTTAATTTTTGGTGCTTTTTCAGGTGTAGTT---GGTACAACTTTATCTGTTTTAATTAGAATGGAATTAGCGCAACCAGGTAATCAAATTTTTATGGGAAACCATCAATTATATAATGTTGTTGTAACAGCTCACGCTTTTATAATGATTTTCTTTATGGTTATGCCTGTATTAATCGGTGGTTTTGGTAACTGGTTTATCCCTTTAATGATAGGTGCTCCTGATATGGCTTTTCCAAGAATGAATAATATTAGTTTTTGGTTATTACCTCC--TTCATTATTATTATT-AGTATCTTCTGCCATTGT…
	LC224108	---------------------------------------------------------------AATCACAA-AGATATCGGTACTTTATATTTAATTTTTGGTGCTTTTTCAGGTGTAGTT---GGTACAACTTTATCTGTTTTAATTAGAATGGAATTAGCACAACCAGGTAATCAAATTTTTATGGGAAATCATCAATTATATAATGTTGTTGTAACAGCTCATGCTTTTATAATGATTTTCTTTATGGTTATGCCTGTATTAATCGGTGGTTTTGGTAATTGGTTTATTCCTTTAATGATTGGTGCTCCTGATATGGCTTTTCCTAGAATGAATAATATTAGTTTTTGGTTATTACCACC--TTCATTATTATTATT-AGTATCTTCTGCTATTGT…
	MT952703	--------------------------------------------------------------------------------------------------------------------------------------------------TTAGAATGGAATTAGCACAACCTGGTAATCAAATTTTTATGGGAAATCATCAATTATATAATGTTGTTGTAACAGCACATGCTTTTATAATGATTTTCTTCATGGTTATGCCTGTATTAATTGGTGGTTTTGGTAACTGGTTTATTCCTTTAATGATTGGTGCTCCAGATATGGCTTTTCCTAGAATGAATAATATTAGTTTTTGGTTATTACCTCC--TTCATTATTATTATT-AGTATCATCTGCTATAGT…
	HQ708812	---------------------------------------------------------------AATCACAA-AGATATAGGTACATTATACTTAATTTTTGGTGCTTTTTCAGGTGTAGTT---GGTACAACTTTATCTGTTTTAATTAGAATGGAATTAGCACAACCTGGTAATCAAATTTTTATGGGAAATCATCAATTATACAATGTTGTTGTAACTGCTCATGCTTTTATTATGATTTTCTTCATGGTTATGCCTGTTTTAATAGGTGGTTTTGGTAATTGGTTTATACCTTTAATGATTGGTGCTCCAGATATGGCATTTCCAAGAATGAATAATATTAGTTTTTGGTTATTACCACC--ATCTTTATTATTATT-AGTATCTTCTGCTATTGT…
	HQ708874	---------------------------------------------------------------AATCACAA-AGATATAGGTACATTATACTTAATTTTTGGTGCTTTTTCAGGTGTAGTT---GGTACAACTTTATCTGTTTTAATTAGAATGGAATTAGCACAACCAGGTAATCAAATTTTTATGGGAAATCATCAATTATATAATGTTGTAGTAACTGCTCATGCTTTTATTATGATTTTCTTTATGGTTATGCCTGTATTAATAGGAGGTTTTGGTAACTGGTTTATACCTTTAATGATTGGTGCTCCAGATATGGCATTTCCTAGAATGAATAATATTAGTTTTTGGTTATTACCACC--ATCATTATTATTATT-AGTATCTTCTGCTATTGT…
	HQ261479	---------------------------------------------------------------AATCATAA-AGATATAGGTACACTATATTTAATTTTCGGTGCTTTTTCAGGTGTAGTT---GGTACAACTTTATCTGTTTTAATTAGAATGGAATTAGCACAACCAGGTAATCAAATTTTTATGGGAAATCATCAACTATATAATGTTGTTGTAACTGCTCACGCTTTTATTATGATTTTCTTCATGGTTATGCCTGTTTTAATAGGTGGTTTCGGTAATTGGTTTATTCCTTTAATGATAGGTGCTCCTGATATGGCTTTTCCAAGAATGAATAATATCAGTTTTTGGTTATTACCTCC--TTCATTATTATTATT-AGTATCTTCAGCTATTGT…
	HQ708209	---------------------------------------------------------------AATCATAA-AGATATAGGTACTCTATATTTAATTTTTGGAGCTTTTTCAGGTGTAGTT---GGTACAACTCTATCTGTTTTAATTAGAATGGAATTAGCACAACCAGGTAATCAAATTTTTATGGGAAACCATCAATTATATAATGTTGTTGTAACTGCTCATGCTTTTATTATGATTTTCTTCATGGTTATGCCTGTTTTAATAGGTGGTTTTGGTAACTGGTTTATTCCTTTAATGATAGGAGCACCTGATATGGCTTTTCCTAGAATGAATAATATTAGTTTTTGGTTATTACCTCC--TTCATTATTATTATT-AGTATCTTCTGCTATTGT…
	HQ261482	---------------------------------------------------------------AATCATAA-AGATATAGGTACTCTATATTTAATTTTTGGTGCTTTTTCAGGTGTAGTT---GGTACAACTCTATCTGTTTTAATCCGTATGGAATTAGCACAACCAGGTAATCAAATTTTTATGGGAAATCATCAATTATATAATGTTGTTGTAACTGCACACGCTTTTATTATGATTTTCTTTATGGTTATGCCTGTTTTAATCGGTGGTTTTGGTAATTGGTTTATCCCTTTAATGATAGGAGCTCCAGATATGGCTTTTCCTAGAATGAATAATATTAGTTTTTGGTTATTACCACC--ATCATTATTATTATT-AGTATCTTCAGCTATTGT…
	OP903818	---------------------------------------------------------------AATCATAA-AGATATAGGTACTCTATATTTAATTTTTGGTGCTTTTTCAGGTGTAGTA---GGTACAACTTTATCTGTTTTAATTAGAATGGAATTAGCACAACCAGGTAATCAAATTTTTATGGGAAATCATCAATTATATAATGTTGTTGTAACTGCACATGCGTTTATTATGATTTTCTTTATGGTTATGCCTGTTTTAATAGGTGGTTTTGGTAATTGGTTTATTCCTTTAATGATAGGTGCTCCAGATATGGCTTTTCCTAGAATGAATAATATAAGTTTCTGGTTATTACCCCC--ATCATTATTATTATT-AGTATCTTCAGCTATTGT…
	HQ708857	---------------------------------------------------------------AATCATAA-AGATATAGGTACTCTATATTTAATTTTCGGTGCTTTTTCAGGTGTAGTT---GGTACAACATTATCTGTTTTAATCAGAATGGAATTAGCACAACCTGGTAATCAAATTTTTATGGGAAATCATCAATTATATAATGTTGTTGTAACTGCTCACGCTTTTATTATGATTTTCTTCATGGTTATGCCTGTTTTAATAGGTGGTTTTGGTAACTGGTTTATACCTTTAATGATTGGTGCACCAGATATGGCTTTTCCTAGAATGAATAATATTAGTTTTTGGTTATTACCCCC--TTCATTATTATTATT-AGTATCTTCAGCTATAGT…
	OP903820	---------------------------------------------------------------AATCATAA-AGATATAGGTACTCTATATTTAATTTTTGGTGCTTTTTCAGGTGTCGTT---GGTACAACATTATCTGTTTTAATCAGAATGGAATTAGCACAACCAGGTAATCAAATTTTTATGGGAAATCATCAATTATATAATGTTGTTGTAACTGCACATGCTTTTATTATGATTTTTTTTATGGTTATGCCTGTTTTAATTGGAGGTTTTGGTAACTGGTTTATTCCTTTAATGATTGGAGCTCCAGATATGGCTTTCCCTAGAATGAATAATATTAGTTTTTGGTTATTACCCCC--ATCATTATTATTATT-AGTATCTTCAGCTATAGT…
	OP903819	---------------------------------------------------------------AATCATAA-AGATATAGGTACTCTATATTTAATTTTCGGTGCTTTTTCAGGTGTAGTA---GGTACAACATTATCAGTTTTAATCAGAATGGAATTAGCACAACCTGGTAATCAAATTTTTATGGGAAATCATCAATTATATAATGTTGTTGTAACTGCACATGCTTTTATTATGATTTTTTTTATGGTTATGCCTGTTTTAATAGGTGGTTTTGGTAATTGGTTTATTCCTTTAATGATTGGAGCGCCAGATATGGCTTTTCCTAGAATGAATAATATAAGTTTTTGGTTATTACCACC--ATCATTATTATTATT-AGTATCTTCAGCTATTGT…
	HQ708765	---------------------------------------------------------------AATCATAA-AGATATAGGTACTCTATATTTAATTTTCGGTGCTTTTTCAGGTGTTGTT---GGTACAACTTTATCAGTTTTAATCAGAATGGAATTAGCACAACCTGGTAATCAAATTTTTATGGGAAATCATCAACTATATAATGTGGTTGTAACTGCTCACGCTTTTATTATGATTTTCTTCATGGTTATGCCTGTTTTAATAGGTGGTTTCGGTAATTGGTTTATTCCTTTAATGATAGGTGCCCCAGATATGGCTTTTCCGAGAATGAATAATATTAGTTTTTGGTTATTACCTCC--ATCATTATTATTATT-AGTATCTTCAGCTATTGT…
	KT692744	---------------------------------------------------------------AATCATAA-AGATATAGGTACTCTATATTTAATTTTCGGTGCTTTTTCAGGTGTTGTT---GGTACAACTTTATCTGTTTTAATCAGAATGGAATTAGCACAACCTGGTAATCAAATTTTTATGGGAAATCATCAACTATATAATGTAGTTGTAACTGCTCACGCTTTTATTATGATTTTCTTCATGGTTATGCCTGTTTTAATAGGTGGTTTTGGTAACTGGTTTATTCCTTTAATGATAGGTGCCCCAGATATGGCTTTTCCTAGAATGAATAATATTAGTTTTTGGTTATTACCTCC--TTCATTATTATTATT-GGTATCTTCTGCTATAGT…
	EF406097	------------------------------------------------AGGCTTTTTTCAACAAATCATAA-AGATATAGGTACTCTATATTTAATTTTCGGTGCTTTTTCAGGTGTTGTT---GGTACAACTTTATCTGTTTTAATCAGAATGGAATTAGCACAACCTGGTAATCAAATTTTTATGGGAAATCATCAACTATATAATGTGGTTGTAACTGCTCACGCTTTTATTATGATTTTCTTCATGGTTATGCCTGTTTTAATAGGTGGTTTTGGTAATTGGTTTATCCCTTTAATGATAGGTGCTCCAGATATGGCTTTTCCTAGAATGAATAATATTAGTTTTTGGTTATTACCTCC--TTCATTATTATTATT-AGTATCTTCAGCTATAGT…
	KT247393	----------------------------------------------------------------------------------ACTCTATATTTAATTTTCGGTGCTTTTTCAGGTGTTGTT---GGTACAACTTTATCAGTTTTAATCAGAATGGAATTAGCACAACCTGGTAATCAAATTTTTATGGGAAATCATCAACTATATAATGTAGTTGTAACTGCTCATGCTTTCATTATGATTTTCTTCATGGTTATGCCTGTTTTAATAGGTGGTTTTGGTAATTGGTTTATTCCTTTAATGATAGGTGCTCCAGATATGGCTTTCCCTAGAATGAATAATATTAGTTTTTGGTTATTACCACC--ATCTTTATTATTATT-AGTATCTTCTGCTATTGT…
	HE797902	----------------------------------------------------------------------------------------------------------------------------------------------------------------------------------------------------------TATAATGTAGTTGTAACTGCTCATGCTTTTATTATGATTTTCTTCATGGTTATGCCTGTTTTAATAGGTGGTTTTGGTAATTGGTTTATCCCTTTAATGATAGGTGCTCCTGATATGGCTTTCCCTAGAATGAATAATATTAGTTTTTGGTTATTACCACC--ATCATTATTATTATT-AGTATCTTCAGCTATTGT…
	MF984165	---------------------------------------------------------------AATCATAA-AGATATAGGTACTCTATATTTAATTTTCGGTGCTTTTTCAGGTGTTGTA---GGTACAACTTTATCCGTTTTAATCAGAATGGAATTAGCACAACCTGGTAATCAAATTTTTATGGGAAATCATCAACTATATAATGTAGTTGTAACTGCTCATGCTTTTATTATGATTTTCTTCATGGTTATGCCTGTTTTAATAGGTGGTTTTGGTAATTGGTTTATCCCTTTAATGATAGGTGCTCCTGATATGGCTTTCCCTAGAATGAATAATATTAGTTTTTGGTTATTACCACC--ATCATTATTATTATT-AGTATCTTCAGCTATTGT…
	MK443455	---------------------------------------TCATCTAGATGGCTTTTTTCAACAAATCATAA-AGATATAGGTACTCTATATTTAATTTTCGGTGCTTTTTCAGGTGTTGTA---GGTACAACTTTATCCGTTTTAATCAGAATGGAATTAGCACAACCTGGTAATCAAATTTTTATGGGAAATCATCAACTATATAATGTAGTTGTAACTGCTCACGCTTTTATTATGATTTTCTTCATGGTTATGCCTGTTTTAATAGGTGGTTTTGGTAATTGGTTTATTCCTTTAATGATAGGTGCTCCAGATATGGCTTTTCCTAGAATGAATAATATTAGTTTTTGGTTATTACCACC--ATCATTATTATTATT-AGTATCTTCAGCTATTGT…
	MT981114	--------------------------------------------------TCTTTTTTCAACAAATCATAA-AGATATAGGTACTCTATATTTAATTTTCGGTGCTTTTTCAGGTGTTGTA---GGTACAACTTTATCCGTTTTAATCAGAATGGAATTAGCACAACCTGGTAATCAAAATTTTATGGGAAATCATCAACTATATAACGTAGTTGTAACTGCTCACGCTTTTATTATGATTTTCTTCATGGTTATGCCTGTTTTAATAGGTGGTTTTGGTAATTGGTTTATTCCTTTAATGATAGGTGCTCCAGATATGGCTTTCCCTAGAATGAATAATATTAGTTTTTGGTTATTACCACC--ATCATTATTATTATT-AGTATCTTCAGCTATTGT…
	HQ708492	---------------------------------------------------------------AATCATAA-AGATATAGGTACACTATATTTAATTTTCGGTGCTTTTTCAGGTGTAGTT---GGTACAACTTTATCAGTTTTAATCAGAATGGAATTAGCACAACCTGGTAATCAAATTTTTATGGGAAATCATCAACTATATAACGTAGTTGTAACCGCTCATGCTTTTATTATGATTTTCTTCATGGTTATGCCTGTTTTAATAGGTGGTTTTGGTAATTGGTTTATTCCTTTAATGATAGGTGCGCCTGATATGGCTTTTCCTAGAATGAATAATATTAGTTTTTGGTTATTACCTCC--ATCATTATTATTATT-AGTATCTTCAGCTATTGT…
	HQ708491	---------------------------------------------------------------AATCATAA-AGATATAGGTACACTATATTTAATTTTCGGTGCTTTTTCAGGTGTAGTT---GGTACAACTTTATCTGTTTTAATCAGAATGGAATTAGCACAACCTGGTAATCAAATTTTTATGGGAAATCATCAATTATATAATGTAGTTGTAACTGCTCATGCTTTTATTATGATTTTCTTCATGGTTATGCCTGTTTTAATAGGTGGTTTTGGTAATTGGTTTATTCCTTTAATGATAGGTGCTCCAGATATGGCTTTCCCTAGAATGAATAATATTAGTTTTTGGTTATTACCTCC--ATCATTATTATTATT-AGTATCTTCTGCTATTGT…
	MH289796	--------------------------------------------------------------AAATCATAA-AGATATAGGTACTCTATATTTAATTTTCGGTGCTTTTTCAGGTGTAGTT---GGTACAACTTTATCAGTTTTAATCAGAATGGAATTAGCACAACCTGGTAATCAAATTTTAATGGGAAATCATCAACTATATAATGTTGTTGTAACTGCTCATGCTTTTATTATGATTTTCTTCATGGTTATGCCTGTTTTAATAGGTGGTTTTGGTAATTGGTTTATTCCTTTAATGATAGGTGCTCCAGACATGGCTTTTCCTAGAATGAATAATATTAGTTTTTGGTTATTACCACC--ATCATTATTATTATT-AGTATCTTCAGCTATTGT…
	KJ995589	-------------------------------------------------------------------------------------------------------GCTTTTTCAGGTGTAGTT---GGTACAACTTTATCAGTTTTAATTAGAATGGAATTAGCACAACCTGGTAATCAAATTTTTATGGGAAACCATCAATTATATAATGTTGTTGTAACTGCTCATGCTTTTATTATGATTTTCTTCATGGTTATGCCTGTTTTAATCGGTGGTTTTGGTAATTGGTTTATTCCATTAATGATCGGTGCTCCTGATATGGCTTTCCCTAGAATGAATAATATTAGTTTTTGGTTATTACCACC--ATCATTATTATTATT-AGTATCTTCAGCTATTGT…
	MG674169	---------------------------------------------------------------AATCATAA-AGATATAGGTACTCTATATTTAATTTTCGGTGCTTTTTCAGGTGTAGTT---GGTACAACTTTATCAGTTTTAATTAGAATGGAATTAGCACAACCTGGTAATCAAATTTTTATGGGAAACCATCAACTATATAATGTTGTTGTAACTGCTCACGCTTTTATTATGATTTTCTTCATGGTTATGCCTGTTTTAATCGGTGGTTTTGGTAACTGGTTTATTCCATTAATGATTGGTGCTCCTGATATGGCTTTCCCTAGAATGAATAATATTAGTTTTTGGTTATTACCACC--ATCATTATTATTATT-AGTATCTTCAGCTATTGT…
	HQ708863	---------------------------------------------------------------AATCATAA-AGATATAGGTACTCTATATTTAATTTTCGGTGCTTTTTCAGGTGTAGTT---GGTACAACTTTGTCTGTTTTAATTAGAATGGAATTAGCACAACCTGGTAATCAAATTTTTATGGGAAATCATCAACTATATAATGTTGTTGTAACTGCTCATGCTTTTATTATGATTTTCTTCATGGTTATGCCTGTTTTAATAGGTGGTTTTGGTAATTGGTTTATTCCTTTAATGATAGGTGCCCCTGATATGGCTTTCCCTAGAATGAATAATATTAGTTTTTGGTTATTACCACC--ATCATTATTATTATT-AGTATCTTCAGCTATTGT…
	MK644144	--------------------------------------------------------------AAATCATAA-AGATATAGGTACTCTATATTTAATTTTCGGTGCTTTTTCAGGTGTAGTT---GGTACAACTTTATCAGTTTTAATTAGAATGGAATTAGCACAACCTGGTAATCAAATTTTTATGGGAAATCATCAACTATATAATGTTGTTGTAACTGCTCATGCTTTTATTATGATTTTCTTCATGGTTATGCCTGTTTTAATAGGTGGTTTTGGTAATTGGTTTATACCTTTAATGATAGGTGCTCCTGATATGGCTTTCCCTAGAATGAATAATATTAGTTTTTGGTTATTACCTCC--ATCATTATTATTATT-AGTATCTTCTGCTATAGT…
	KJ995592	---------------------------------------------------------------AATCATAA-AGATATAGGTACTCTATATTTAATTTTCGGTGCTTTTTCAGGTGTAGTT---GGTACAACTTTATCAGTTTTAATCAGAATGGAATTAGCACAACCTGGTAATCAAATTTTTATGGGAAATCATCAACTATATAATGTTGTTGTAACTGCTCATGCTTTTATTATGATTTTCTTCATGGTTATGCCTGTTTTAATAGGTGGTTTTGGTAATTGGTTTATACCTTTAATGATAGGTGCTCCTGATATGGCTTTCCCTAGAATGAATAATATTAGTTTTTGGTTATTACCACC--ATCATTATTATTATT-AGTATCTTCTGCTATTGT…
	MG019398	-------------------------------------------------GGCTTTTTTCAACAAATCATAA-AGATATTGGTACTTTATATTTAATTTTTGGAGCTTTTTCTGGTATAGTA---GGTACTACTTTATCTATTTTTATTAGAATGGAATTAGCACAACCAGGTAATCAAATTTTTATGGGAAATCATCAATTATATAATGTTGTTGTTACAGCACATGCTTTTTTAATGATTTTTTATATGGTTATGCCTATTTTAATTGGAGGTTTTGGTAATTGGTTTGTTCCTTTAATGATTGGTGCTCCAGATATGGCTTTTCCTAGAATGAATAATATTAGTTTTTGGTTATTACCACC--ATCTTTATTATTATT-AGTATCTTCAGCACTAGT…
	KJ654032	--------------------------------------------------------------AAATCATAA-AGATATAGGTACTTTATATTTAATTTTCGGTGCTTTTTCAGGTGTAGTT---GGTACTACATTATCTGTTTTAATTAGAATGGAATTAGCACAACCAGGTAATCAAATTTTTATGGGAAATCATCATTTATATAATGTTGTTGTTACTGCTCACGCTTTTATTATGATTTTCTTTATGGTTATGCCAGTATTAATTGGTGGTTTTGGTAATTGGTTTATTCCCTTAATGATAGGCGCTCCAGATATGGCTTTTCCTAGAATGAATAATATTAGTTTTTGGTTATTACCTCC--TTCTTTATTATTATT-AGTTTCTTCTGCAATAGT…
	KT257385	-------------------------------------------------------------------------------------------------------GCTTTTTCAGGTGTAGTT---GGTACTACATTATCTGTTTTAATTAGAATGGAACTAGCACAACCAGGTAATCAAATTTTTATGGGAAATCATCATTTATATAATGTTGTTGTAACTGCTCACGCTTTTATTATGATTTTCTTTATGGTTATGCCTGTATTAATTGGTGGTTTTGGTAACTGGTTTATTCCTTTAATGATAGGTGCTCCAGATATGGCGTTTCCTAGAATGAATAATATTAGTTTTTGGTTATTACCACC--TTCATTATTATTATT-AGTTTCTTCTGCAATAGT…
	HQ708208	---------------------------------------------------------------AACCACAA-AGATATCGGTACTTTATATTTAATTTTTGGTGCTTTTTCTGGTGTGGTT---GGTACAACTTTATCTGTTTTAATAAGAATGGAATTAGCACAACCAGGTAATCAAATATTTATGGGAAATCACCATTTATATAATGTTGTTGTTACTGCACATGCTTTTATTATGATTTTCTTTATGGTAATGCCTGTATTAATAGGTGGTTTTGGTAACTGGTTTGTACCTTTAATGATTGGTGCGCCTGATATGGCTTTCCCTAGAATGAATAATATTAGTTTTTGGTTATTACCTCC--ATCTTTATTATTATT-AGTATCATCAGCTATTGT…
	KT257388	-------------------------------------------------------------------------------------TTATACTTAATTTTCGGTGCGTTTTCCGGAGTAGTA---GGTACTACGTTATCAGTTTTAATTCGTATGGAATTAGCACAACCTGGAAATCAAATTTTAATGGGGAATCATCATTTATATAATGTTATTGTAACTGCACATGCTTTTATAATGATTTTTTTTATGGTGATGCCTGTTTTAATAGGTGGTTTTGGTAATTGGTTTATACCTTTAATGATAGGTGCTCCTGATATGGCGTTTCCTCGAATGAATAATATTAGTTTTTGGTTATTACCTCC--TGCGTTATTATTATT-AGTTTCTTCAGCAATAGT…
	HQ708572	---------------------------------------------------------------AATCACAA-AGATATAGGTACTTTATACTTAATCTTTGGTGCTTTTTCAGGTGTAGTT---GGTACAACTTTATCTGTTTTAATTAGGATGGAATTGGCACAACCAGGTAATCAAATTTTTATGGGAAATCACCAACTATATAATGTTGTTGTTACTGCTCATGCTTTTATTATGATTTTCTTTATGGTTATGCCTGTTTTAATAGGTGGTTTTGGTAACTGGTTTATACCTTTAATGATTGGTGCTCCAGATATGGCTTTTCCTCGAATGAACAATATAAGTTTTTGGTTATTACCTCC--AGCACTATTATTATT-AGTATCTTCAGCTATTGT…
	HQ708560	---------------------------------------------------------------AATCACAA-AGATATAGGTACTTTATACTTAATCTTTGGTGCTTTTTCAGGTGTAGTT---GGTACAACTTTATCTGTTTTAATTAGAATGGAATTGGCACAACCAGGTAATCAAATTTTTATGGGAAATCACCAACTTTATAATGTTGTTGTTACTGCTCATGCTTTTATTATGATTTTTTTTATGGTTATGCCTGTTCTAATAGGTGGTTTTGGTAACTGGTTTATACCTTTAATGATTGGTGCTCCAGATATGGCTTTTCCTCGAATGAACAATATTAGTTTTTGGTTATTACCCCC--ATCATTATTATTATT-AGTATCTTCAGCTATTGT…
	HE862399	-------------------------------------------------------------------------------------------------------------------------------------------------------------------------------------------------CATCATTTATATAATGTAGTAGTAACAGCTCATGCTTTTATTATGATTTTCTTCATGGTTATGCCTGTTTTAATTGGTGGCTTTGGTAACTGGTTTGTACCTTTAATGATTGGTGCTCCAGATATGGCTTTCCCTAGAATGAATAATATTAGTTTTTGGTTATTACCTCC--TTCTTTATTATTATT-AGTTTCTTCAGCAATTGT…
	HQ708564	---------------------------------------------------------------AATCATAA-AGACATTGGTACTTTATATTTAATTTTTGGTGCTTTTTCAGGAGTAGTT---GGTACTACATTATCTGTTTTAATTAGAATGGAACTTGCGCAACCTGGTAATCAAATCTTTGAAGGTAATCATCACTTATATAATGTGGTTGTAACAGCTCATGCATTTATTATGATTTTTTTTATGGTTATGCCTGTTTTAATAGGTGGGTTTGGTAATTGGTTTGTACCTTTAATGATTGGTGCACCTGATATGGCTTTCCCACGTATGAATAATATAAGTTTTTGGTTATTACCGCC--ATCGCTTTTATTATT-AGTATCGTCAGCTATAGT…
	HQ708795	---------------------------------------------------------------AATCATAA-AGACATTGGTACTTTATATTTAATTTTTGGTGCTTTTTCAGGTGTAGTT---GGTACTACATTATCTGTTTTAATTAGAATGGAATTAGCACAACCTGGTAATCAAATTTTTATGGGAAATCATCAATTATATAATGTTGTAATTACTGCACATGCTTTTATTATGATTTTTTTTATGGTGATGCCTGTTTTAATTGGTGGTTTTGGTAATTGGTTTGTACCTTTAATGATTGGTGCGCCTGATATGGCTTTTCCACGTATGAATAATATTAGTTTTTGGTTATTACCCCC--TTCTTTATTATTATT-AGTTTCTTCAGCTATTGT…
	HQ708482	---------------------------------------------------------------AATCATAA-AGACATAGGTACTTTATATTTAATTTTTGGTGCTTTTTCAGGTGTAGTT---GGTACTACATTATCTGTTTTAATTAGAATGGAATTAGCACAACCTGGTAATCAAATTTTTATGGGAAATCATCAATTATATAATGTAGTAATTACTGCACATGCTTTTATTATGATTTTCTTTATGGTTATGCCTGTTTTAATTGGTGGTTTTGGTAATTGGTTTGTACCTTTAATGATTGGTGCACCTGATATGGCTTTTCCACGTATGAATAATATTAGTTTTTGGTTATTACCTCC--TTCTTTATTATTATT-AGTTTCATCAGCTATTGT…
	KT692906	---------------------------------------------------------------AATCATAA-AGACATAGGTACTTTATATTTAATTTTTGGTGCTTTTTCAGGTGTAGTT---GGTACTACATTATCTGTTTTAATTAGAATGGAATTAGCACAACCTGGTAATCAAATTTTTATGGGAAATCATCAATTATATAATGTAGTAATTACTGCACATGCTTTTATTATGATTTTCTTTATGGTTATGCCTGTTTTAATTGGTGGTTTTGGTAATTGGTTTGTACCTTTAATGATTGGTGCTCCTGATATGGCTTTCCCACGTATGAATAATATCAGTTTTTGGCTATTACCTCC--TTCTTTATTATTATT-AGTTTCATCAGCTATTGT…
	HQ708988	---------------------------------------------------------------AATCATAA-AGACATTGGTACTTTATATTTAATTTTTGGTGCTTTTTCTGGTGTAGTT---GGTACTACATTATCTGTTTTAATTAGAATGGAATTAGCACAACCTGGTAATCAAATTTTTATGGGAAATCATCAATTATATAATGTTGTAATTACTGCACATGCTTTTATTATGATTTTCTTTATGGTTATGCCTGTTTTAATTGGTGGTTTTGGTAATTGGTTTGTACCTTTAATGATTGGTGCACCTGATATGGCTTTTCCACGTATGAATAATATTAGTTTTTGGTTATTACCTCC--TTCTTTATTATTATT-AGTTTCATCAGCTATTGT…
	GU071823	---------------------------------------------------CTTTTTTCAACAAATCATAA-AGACATTGGTACTTTATATTTAATTTTTGGTGCTTTTTCAGGTGTAGTT---GGTACTACATTATCTGTTTTAATTAGAATGGAATTAGCACAACCTGGTAATCAAATTTTTATGGGAAATCATCAATTATATAATGTTGTAATTACTGCACATGCTTTTATTATGATTTTCTTTATGGTTATGCCTGTTTTAATTGGTGGTTTTGGTAACTGGTTTGTACCTTTAATGATTGGTGCACCAGATATGGCTTTTCCACGTATGAATAATATCAGTTTTTGGTTATTACCTCC--TTCTTTATTATTATT-AGTTTCATCAGCTATTGT…
	KM058088	--------------------------------------------------------------AAATCATAA-AGACATTGGTACTTTATATTTAATTTTTGGTGCTTTTTCTGGTGTAGTT---GGTACTACATTATCTGTTTTAATTAGAATGGAATTAGCGCAACCTGGTAATCAGATTTTTATGGGAAATCATCAATTATATAATGTTGTAATTACTGCACATGCTTTTATTATGATTTTCTTTATGGTTATGCCTGTTTTAATTGGTGGTTTTGGTAATTGGTTTGTACCTTTAATGATTGGTGCACCTGATATGGCTTTTCCACGTATGAATAATATTAGTTTCTGGTTATTACCTCC--TTCTTTATTATTATT-AGTTTCATCTGCTATTGT…
	HQ708571	---------------------------------------------------------------AATCATAA-AGACATTGGTACTTTATATTTAATTTTTGGTGCTTTTTCTGGTGTAGTT---GGTACTACATTATCTGTTTTAATAAGAATGGAATTAGCACAACCTGGTAATCAAATTTTTATGGGAAATCATCAATTATATAATGTTGTAATTACTGCACATGCTTTTATTATGATTTTCTTTATGGTTATGCCTGTTTTAATTGGTGGTTTTGGTAACTGGTTTGTACCTTTAATGATTGGTGCACCTGATATGGCTTTTCCACGTATGAATAATATTAGTTTTTGGTTATTACCTCC--TTCTTTATTATTATT-AGTTTCATCTGCTATTGT…
	KC741455	------------------------------------------------------------------------------------TTTATATTTAATTTTTGGTGCTTTTTCAGGTGTAGTT---GGTACAACTTTATCTCTATTAATTAGAATAGAATTAGCACAACCTGGTAATCAAATTTTTATGGGAAATCATCATTTATATAATGTAGTAGTTACTGCTCATGCTTTTATTATGATTTTCTTTATGGTTATGCCTGTTTTAATTGGAGGCTTTGGTAATTGGTTTGTTCCTTTAATGATTGGTGCACCTGATATGGCTTTTCCTAGAATGAATAATATTAGTTTCTGGTTATTACCTCC--ATCTTTATTATTATT-AGTATCATCAGCTATTGT…
	FR774196	--------------------------------------------------------------------------------------------------------------------------------------------------------------------------------------------------------TATATAATGTTGTTGTTACTGCTCATGCATTTATTATGATTTTTTTTATGGTTATGCCTGTTTTAATAGGTGGTTTTGGTAATTGGTTTGTGCCTTTAATGATAGGCGCTCCTGATATGGCTTTTCCACGTATGAATAATATTAGTTTTTGGTTATTACCTCC--ATCATTATTATTATT-AGTATCTTCTGCAATTGT…
	MK216325	---------------------------------------TCATCTAGATGGCTTTTTTCAACAAATCATAA-AGACATTGGTACTTTATATTTAATTTTTGGTGCTTTTTCTGGTGTAGTT---GGTACTACATTATCTGTTTTAATTAGAATGGAATTAGCACAACCTGGTAATCAAATTTTTGAAGGTAATCATCATTTATATAATGTTGTTGTAACTGCTCATGCATTTATTATGATTTTTTTTATGGTAATGCCTGTTTTAATTGGAGGTTTTGGTAATTGGTTTGTACCTTTAATGATAGGTGCTCCAGATATGGCGTTTCCACGTATGAATAATATAAGTTTTTGGTTATTACCACC--ATCATTATTATTATT-AGTATCTTCAGCAATTGT…
	KJ183093	-------------------------------------------------------------------------------------------------------------------------------------------------------ATGGAATTAGCACAACCTGGTAATCAAATTTTTGAAGGTAATCATCATCTATATAATGTTGTTGTAACTGCTCATGCATTTATTATGATTTTTTTTATGGTAATGCCTGTTTTAATTGGAGGTTTTGGTAATTGGTTTGTACCTTTAATGATAGGTGCGCCAGATATGGCGTTTCCACGTATGAATAATATAAGTTTTTGGTTATTACCACC--ATCATTATTATTATT-AGTATCTTCAGCAATTGT…
	EU350523	--------------------------------------------------------------AAATCATAA-AGACATTGGTACTTTATATTTAATTTTTGGTGCTTTTTCTGGTGTAGTT---GGTACTACATTATCTGTTTTAATTCGAATGGAATTAGCACAACCTGGTAATCAAATTTTTGAAGGTAATCACCATTTATATAATGTTATTGTAACTGCTCACGCATTTATTATGATTTTTTTTATGGTTATGCCCGTTTTAATTGGTGGCTTTGGTAATTGGTTTGTACCTTTAATGTTAGGTGCTCCAGACATGGCTTTTCCACGTATGAATAATATAAGTTTTTGGCTTTTACCACC--ATCATTATTATTATT-GGTATCTTCAGCAATTGT…
	EU350530	--------------------------------------------------------------AAATCATAA-AGACATAGGTACTTTATATTTAATTTTTGGTGCTTTTTCTGGTGTGGTA---GGTACTACATTATCTGTTTTAATCCGAATGGAATTAGCACAACCTGGTAATCAAATTTTTCAAGGTAATCATCATTTATATAATGTTGTAGTAACTGCTCATGCATTTATTATGATTTTTTTTATGGTTATGCCTGTTTTAATTGGTGGTTTTGGTAACTGGTTTGTACCTTTAATGATAGGTGCTCCAGATATGGCTTTTCCACGTATGAATAATATAAGTTTTTGGCTTTTACCACC--ATCATTATTACTTTT-AGTATCTTCAGCAATTGT…
	HQ708476	---------------------------------------------------------------AATCATAA-AGACATAGGTACTTTATATTTAATTTTTGGTGCTTTTTCTGGTGTAGTA---GGTACTACATTATCTGTTTTAATTCGAATGGAATTAGCACAACCTGGTAATCAAATTTTTGAAGGTAATCATCATTTATATAATGTTGTTGTAACTGCCCATGCATTTATTATGATTTTTTTTATGGTTATGCCTGTTTTAATTGGTGGTTTTGGTAATTGGTTTGTACCTTTAATGATAGGTGCGCCAGATATGGCTTTTCCACGTATGAATAATATAAGTTTTTGGCTTTTACCTCC--ATCATTATTATTATT-AGTATCTTCAGCAATTGT…
	MF984163	------------------------------------------------------TTTTCAACAAATCATAA-AGACATTGGTACTTTATATTTAATTTTTGGTGCTTTTTCAGGTGTAGTT---GGTACTACATTATCAGTTTTAATTAGAATGGAATTAGCACAACCCGGTAATCAAATTTTTGAAGGTAATCATCATTTATATAATGTAGTTGTAACCGCACATGCATTTATTATGATCTTTTTTATGGTTATGCCTGTTTTAATAGGTGGTTTTGGTAATTGGTTTGTTCCTTTAATGATAGGAGCACCTGATATGGCTTTTCCACGTATGAATAATATTAGTTTTTGGTTATTACCACC--ATCTTTATTATTATT-AGTATCTTCAGCTATTGT…
	EU350520	--------------------------------------------------------------AAATCATAA-AGACATTGGTACTTTATATTTAATTTTTGGTGCTTTTTCAGGAGTGGTT---GGTACTACTTTATCTGTTTTAATTAGAATGGAATTAGCGCAACCAGGTAATCAAATTTTTGAAGGTAATCATCATTTATATAATGTTGTAGTAACAGCTCATGCATTTATTATGATTTTTTTTATGGTTATGCCTGTTTTAATTGGTGGGTTTGGTAATTGGTTTGTACCTTTAATGATAGGTGCACCTGATATGGCTTTTCCACGTATGAATAATATTAGCTTTTGGTTATTGCCGCC--ATCTTTATTATTATT-AGTATCATCAGCTATAGT…
	HQ708474	---------------------------------------------------------------AATCATAA-AGACATTGGTACTTTATATTTAATTTTTGGTGCTTTTTCAGGAGTAGTT---GGTACCACTTTATCTGTTTTAATTAGAATGGAATTAGCACAACCAGGTAATCAAATTTTTGAAGGTAATCATCATTTATATAATGTTGTAGTAACAGCTCATGCATTTATTATGATTTTTTTTATGGTTATGCCTGTTTTAATTGGTGGATTTGGTAATTGGTTTGTACCTTTAATGATTGGTGCACCTGATATGGCTTTCCCACGTATGAATAATATCAGTTTTTGGTTATTGCCTCC--ATCTTTATTATTATT-AGTATCATCAGCTATAGT…
	KT247387	---------------------------------------------------------------------------------------------------CGGTGCTTTTTCAGGTGTAGTA---GGTACTACTTTATCTGTTTTAATTAGAATGGAATTAGCACAACCTGGTAATCAAATTTTTGAAGGTAATCATCATTTATATAATGTAGTAGTTACTGCACATGCTTTTATTATGATTTTTTTTATGGTTATGCCTGTTTTAATTGGCGGTTTTGGTAATTGGTTTGTACCTTTAATGATAGGAGCACCTGATATGGCTTTTCCTCGTATGAATAATATTAGTTTTTGGTTATTACCTCC--ATCATTATTATTGTT-AGTATCATCAGCTATTGT…
	LC209787	---------------------------------------------------------------AATCATAA-AGACATTGGTACTTTATATTTAATTTTTGGTGCTTTTTCAGGTGTAGTA---GGAACTACTTTATCTGTTTTAATTAGAATGGAATTGGCACAACCTGGTAATCAAATTTTTGAAGGTAATCATCACTTATATAATGTAGTAGTAACTGCACATGCTTTTATTATGATTTTTTTTATGGTTATGCCTGTTTTAATTGGTGGTTTTGGTAACTGGTTTGTACCTTTAATGATAGGTGCACCTGACATGGCATTTCCTCGTATGAATAATATTAGTTTTTGGTTATTACCTCC--ATCATTATTGTTATT-AGTATCATCAGCTATTGT…
	MT222361	------------------------------------------------------TTTTCAACAAACCACAA-AGATATAGGTACTTTATATTTAATTTTTGGTGCTTTTTCAGGTGTTGTT---GGTACAACTTTATCAGTTTTAATTAGAATGGAATTAGCACAACCTGGTAATCAAATTTTTATGGGAAATCATCATTTATATAATGTTGTTGTAACAGCACATGCTTTTATTATGATTTTCTTCATGGTTATGCCTGTTTTAATAGGTGGTTTCGGTAACTGGTTTGTTCCTTTAATGATTGGTGCACCAGATATGGCTTTTCCTAGAATGAATAATATTAGTTTTTGGTTATTACCTCC--TTCTTTATTATTATT-AGTATCATCAGCTATAGT…
	HQ708458	---------------------------------------------------------------AACCACAA-AGATATTGGTACTTTATATTTAATTTTTGGGGCTTTTTCAGGTGTTGTT---GGTACAACTTTATCAGTTTTAATTAGAATGGAATTAGCACAACCTGGTAATCAAATTTTTATGGGAAATCATCATTTATATAATGTTGTTGTAACAGCACATGCCTTTATTATGATTTTCTTTATGGTTATGCCTGTTTTAATAGGTGGTTTCGGTAACTGGTTTGTTCCTTTAATGATTGGTGCACCAGATATGGCTTTTCCTAGAATGAATAATATTAGTTTTTGGTTACTACCTCC--TTCTTTATTATTATT-AGTATCATCTGCTATAGT…
	LR760203	------------------------------------------------------TTTTCAACAAATCACAA-AGATATTGGTACTTTATATTTAATTTTTGGTGCTTTTTCAGGTGTTGTT---GGTACAACTTTATCAGTTTTAATTAGAATGGAATTAGCACAACCTGGTAATCAAATTTTTATGGGAAATCATCATTTATATAATGTTGTTGTTACAGCACATGCTTTTATTATGATTTTCTTCATGGTTATGCCTGTTTTAATAGGTGGTTTTGGTAACTGGTTTGTTCCTTTAATGATTGGCGCGCCAGATATGGCTTTCCCAAGAATGAATAATATTAGTTTCTGGTTATTACCTCC--TTCTTTATTATTATT-AGTATCATCAGCTATAGT…
	LR760196	------------------------------------------------------TTCTCAACAAACCACAA-AGATATTGGTACTTTATATTTAATTTTCGGTGCTTTTTCAGGTGTTGTT---GGTACAACTTTATCAGTTTTAATTAGAATGGAATTAGCACAACCTGGTAATCAAATTTTTATGGGAAATCATCATTTATATAATGTTGTTGTTACAGCACATGCTTTTATTATGATTTTCTTCATGGTTATGCCTGTATTAATAGGTGGTTTCGGTAACTGGTTTGTTCCTTTAATGATTGGTGCACCAGATATGGCTTTTCCTAGAATGAATAATATTAGTTTTTGGTTATTACCACC--TTCGTTATTATTATT-AGTATCATCAGCTATAGT…
	HQ708784	---------------------------------------------------------------AACCACAA-AGATATTGGTACTTTATATTTAATTTTTGGTGCTTTTTCAGGTGTTGTT---GGTACAACTTTATCAGTTTTAATTAGAATGGAATTAGCGCAACCTGGTAACCAAATTTTTATGGGAAATCATCATTTATATAATGTTGTTGTTACAGCACATGCTTTTATTATGATTTTCTTTATGGTTATGCCTGTTTTAATAGGTGGTTTCGGTAACTGGTTTGTTCCTTTAATGATAGGTGCACCAGATATGGCTTTCCCTAGAATGAATAATATTAGTTTTTGGTTATTACCACC--TTCTTTATTATTATT-AGTATCATCAGCAATAGT…
	HQ708782	---------------------------------------------------------------AACCACAA-AGATATTGGTACTTTATATTTAATTTTTGGTGCTTTTTCAGGTGTTGTT---GGTACAACTTTATCAGTTTTAATTAGAATGGAATTAGCACAACCTGGTAATCAAATTTTTATGGGAAATCATCATTTATATAATGTTGTTGTTACAGCACACGCTTTCATTATGATTTTCTTTATGGTTATGCCTGTTTTAATAGGTGGTTTTGGTAACTGGTTTGTTCCTTTAATGATTGGTGCACCAGATATGGCTTTTCCTAGAATGAATAATATTAGTTTTTGGTTATTACCACC--TTCTTTATTATTATT-AGTATCATCAGCAATAGT…
	KX423742	-------------------------------------------------------------------------------------------TTAATTTTCGGTGCTTTTTCAGGTGTTGTT---GGTACAACTTTATCCGTTTTAATTAGAATGGAATTAGCACAACCGGGTAATCAAATTTTTATGGGAAATCATCATTTATATAATGTTGTTGTTACAGCACACGCTTTTATTATGATTTTCTTCATGGTTATGCCTGTCTTAATAGGTGGTTTTGGTAACTGGTTTGTTCCTTTAATGATAGGTGCACCAGATATGGCTTTTCCTAGAATGAATAATATTAGTTTTTGGTTATTACCACC--TTCTTTATTATTATT-AGTATCATCAGCTATAGT…
	HQ708859	---------------------------------------------------------------AATCATAA-AGACATAGGTACTTTATATTTAATTTTTGGTGCTTTTTCAGGTGTAGTA---GGTACTACATTATCTGTTTTAATTAGAATGGAATTAGCACAACCTGGTAATCAAATTTTTATGGGTAATCATCATTTATATAATGTTGTTGTTACAGCACATGCTTTTATTATGATTTTTTTCATGGTTATGCCTGTTTTAATTGGTGGTTTTGGTAACTGGTTTGTACCTTTAATGATAGGTGCTCCAGATATGGCTTTTCCTCGTATGAATAATATAAGTTTTTGGTTATTACCACC--ATCTTTATTATTATT-AGTATCTTCAGCTATAGT…
	HQ708586	---------------------------------------------------------------AATCATAA-AGACATTGGTACTTTATATTTAATTTTTGGTGCTTTTTCAGGTGTAGTA---GGTACTACATTATCTGTTTTAATTAGAATGGAATTAGCACAACCTGGTAATCAAATTTTTATGGGTAATCACCATTTATATAATGTTGTAGTTACTGCACATGCATTTATTATGATTTTTTTTATGGTTATGCCTGTTTTAATTGGTGGTTTTGGTAATTGGTTTGTACCTTTAATGATAGGTGCACCAGACATGGCTTTTCCTCGTATGAATAATATTAGTTTCTGGTTATTACCTCC--ATCTTTATTATTATT-AGTATCTTCTGCTATAGT…
	HQ708588	---------------------------------------------------------------AATCATAA-AGACATTGGTACTTTATATTTAATTTTTGGTGCTTTTTCAGGTGTAGTA---GGTACTACATTATCTGTTTTAATTAGAATGGAATTAGCACAACCTGGTAATCAAATTTTTATGGGTAATCACCATTTATATAATGTTGTAGTTACAGCACATGCATTTATTATGATTTTTTTTATGGTTATGCCTGTTTTAATTGGTGGTTTTGGTAATTGGTTTGTACCTTTAATGATAGGCGCACCAGATATGGCTTTTCCTCGTATGAATAATATTAGTTTTTGGTTATTACCTCC--ATCTTTATTATTATT-AGTATCTTCTGCTATAGT…
	OL331925	----------------------------------------------------------------------------------------------------------------------------------------------------------------------------------------------------------------------------------------------------------GTTATGCCTGTTTTAATTGGTGGTTTTGGTAATTGGTTTGTACCTTTAATGATAGGTGCACCAGATATGGCTTTTCCTCGTATGAATAATATTAGTTTTTGGTTATTACCTCC--ATCTTTATTATTATT-AGTATCTTCTGCTATAGT…
	GU138662	------------ATGAATTTTCAAAGTATAAATAATTGGTCAACTAGATGGCTTTTTTCAACAAATCATAA-AGACATTGGTACTTTATATTTAATTTTTGGTGCTTTTTCAGGTGTAGTT---GGTACTACATTATCTATTTTAATTAGAATGGAATTAGCACAACCTGGTAATCAAATTTTCATGGGTAATCATCATTTATATAATGTTGTTGTTACTGCACATGCATTTATTATGATTTTTTTTATGGTTATGCCTGTTTTAATCGGTGGTTTTGGTAACTGGTTTGTACCTTTAATGATTGGTGCTCCAGATATGGCTTTTCCTCGTATGAATAATATTAGTTTTTGGTTATTACCACC--ATCTTTATTATTATT-AGTATCTTCAGCTATAGT…
	GU138663	------------ATGAATTTTCAAAGTATAAATAATTGGTCAACTAGATGGCTTTTTTCAACAAATCATAA-AGACATTGGTACTTTATATTTAATTTTTGGTGCTTTTTCAGGTGTAGTT---GGTACTACATTATCTATTTTAATTAGAATGGAATTAGCACAACCTGGTAATCAAATTTTCATGGGTAATCATCATTTATATAATGTTGTTGTTACTGCACATGCATTTATTATGATTTTTTTTATGGTTATGCCTGTTTTAATCGGTGGTTTTGGTAACTGGTTTGTACCTTTAATGATTGGTGCTCCAGATATGGCTTTTCCTCGTATGAATAATATTAGTTTTTGGTTATTACCACC--ATCTTTATTATTATT-AGTATCTTCAGCTATAGT…
	HQ708998	---------------------------------------------------------------AATCATAA-AGACATTGGTACTTTATATTTAATTTTTGGTGCTTTTTCAGGTGTAGTA---GGTACTACATTATCTGTTTTAATTAGAATGGAATTAGCACAACCTGGTAATCAAATTTTTATGGGTAATCATCATTTATATAATGTGGTTGTTACTGCACATGCATTTATTATGATTTTTTTTATGGTTATGCCTGTTTTAATTGGTGGTTTTGGTAATTGGTTTGTACCTTTAATGATAGGTGCTCCAGATATGGCTTTTCCTCGTATGAATAATATTAGTTTTTGGTTATTACCTCC--ATCTTTATTATTATT-AGTATCTTCTGCTATAGT…
	HQ709009	---------------------------------------------------------------AATCATAA-AGACATTGGTACTTTATATTTAATTTTTGGTGCTTTTTCAGGTGTAGTA---GGTACTACATTATCTGTTTTAATTAGAATGGAATTAGCACAACCTGGTAATCAAATTTTTATGGGTAATCATCATTTATATAATGTTGTTGTTACTGCTCATGCATTTATTATGATTTTTTTTATGGTTATGCCTGTTTTAATTGGTGGTTTTGGTAATTGGTTTGTACCTTTAATGATAGGTGCTCCAGATATGGCTTTTCCTCGTATGAATAATATTAGTTTTTGGTTATTACCTCC--TTCTTTATTATTATT-AGTATCTTCTGCTATAGT…
	LC273537	---------------------------------------------------------------AATCATAA-AGACATAGGTACTTTATATTTAATTTTTGGTGCTTTTTCAGGTGTAGTT---GGTACTACATTATCTGTTTTAATTAGAATGGAATTAGCACAACCTGGTAATCAAATTTTTATGGGTAATCATCATTTATATAATGTTGTTGTTACTGCACACGCATTTATTATGATTTTTTTTATGGTTATGCCTGTTTTAATTGGTGGTTTTGGTAATTGGTTTGTACCTTTAATGATTGGTGCTCCAGATATGGCTTTTCCACGTATGAATAATATAAGTTTTTGGTTATTACCTCC--ATCTTTATTATTATT-AGTATCTTCTGCTATAGT…
	ON186547	-------------------------------------------------------------------------------------------------------------------------------------------------ATTAGAATGGAATTAGCACAACCCGGTAATCAAATTTTTATGGGCAATCATCATTTATATAATGTTGTTGTTACTGCACATGCATTTATTATGATTTTTTTTATGGTTATGCCTGTTTTAATTGGGGGTTTTGGTAATTGGTTTGTACCTTTAATGATTGGTGCTCCAGATATGGCTTTTCCTCGTATGAATAATATTAGTTTTTGGTTATTACCACC--ATCTTTATTATTATT-AGTATCTTCTGCTATTGT…
	KJ944436	--------------------------------------------------------------------------------------------------------------------------------------------TTTTAATTAGAATGGAATTAGCACAACCTGGTAATCAAATTTTTATGGGAAATCATCATTTATATAATGTTGTTGTTACAGCACATGCTTTTATTATGATTTTCTTCATGGTTATGCCTGTTTTAATAGGTGGTTTCGGTAACTGGTTTGTGCCTTTAATGATTGGTGCTCCAGATATGGCCTTTCCTCGTATGAATAATATTAGTTTTTGGTTATTACCACC--TGCATTATTATTATT-AGTTTCTTCAGCTATTGT…
	MF984160	---------------------------------------------------------------AATCATAA-AGACATTGGTACTTTATATTTAATTTTTGGTGCTTTTTCTGGTGTAGTT---GGTACTACATTATCTGTTTTAATTAGAATGGAATTAGCACAACCTGGTAATCAAATTTTTGAAGGTAATCATCATTTATATAATGTTGTTGTTACTGCTCATGCATTTATTATGATTTTTTTTATGGTTATGCCTGTTTTAATCGGCGGATTTGGTAATTGGTTTGTACCTTTAATGATTGGTGCGCCAGATATGGCTTTTCCTCGTATGAATAATATTAGTTTTTGGTTGTTACCCCC--ATCATTATTATTATT-AGTATCATCAGCAATTGT…
	KT692788	---------------------------------------------------------------AATCATAA-AGACATAGGTACTTTATATTTAATTTTTGGTGCTTTTTCTGGTGTAGTT---GGTACTACATTATCTGTTTTAATTAGAATGGAATTAGCACAACCTGGTAATCAAATTTTTGAAGGTAATCATCATTTATATAATGTTGTTGTAACCGCTCACGCATTTATTATGATTTTTTTTATGGTTATGCCTGTTTTAATTGGTGGTTTTGGTAATTGGTTCGTACCTTTAATGATTGGTGCGCCTGATATGGCTTTTCCACGTATGAATAATATTAGTTTTTGGTTATTACCTCC--ATCATTATTATTATT-AGTATCATCAGCTATTGT…
	OR662039	---------------------------------------------------------------AATCATAA-AGACATTGGTACTTTATATTTAATTTTTGGTGCTTTTTCTGGCGTAGTT---GGTACTACATTATCTGTTTTAATTAGAATGGAATTAGCACAACCTGGTAATCAAATTTTTGAAGGTAATCATCATTTATATAATGTTGTTGTAACTGCTCATGCATTTATTATGATTTTTTTTATGGTTATGCCTGTTTTAATTGGTGGATTTGGTAATTGGTTTGTACCTTTAATGATTGGTGCACCTGATATGGCTTTTCCTCGTATGAATAATATTAGTTTTTGGTTATTACCTCC--ATCATTATTATTATT-AGTGTCTTCAGCAATTGT…
	HQ708752	---------------------------------------------------------------AATCATAA-AGACATTGGTACTTTATATTTAATTTTTGGTGCTTTTTCTGGTGTAGTT---GGTACTACATTATCTGTTTTAATTAGAATGGAATTAGCACAACCTGGTAATCAAATTTTTGAAGGTAATCATCATTTATATAATGTTGTTGTAACCGCTCATGCATTTATTATGATTTTTTTTATGGTTATGCCTGTTTTAATTGGTGGATTTGGTAATTGGTTTGTACCTTTAATGATTGGTGCACCTGATATGGCTTTTCCTCGTATGAATAATATAAGTTTTTGGTTATTACCTCC--ATCATTATTATTACT-AGTATCTTCAGCTATTGT…
	FR774194	--------------------------------------------------------------------------------------------------------------------------------------------------------------------------------------------------------TATATAATGTTGTTGTAACCGCTCACGCATTTATTATGATCTTTTTTATGGTTATGCCTGTTTTAATTGGTGGATTTGGTAATTGGTTTGTACCTTTAATGATTGGTGCACCTGATATGGCTTTTCCTCGTATGAATAATATTAGTTTTTGGTTATTACCTCC--ATCATTATTATTATT-AGTATCTTCAGCTATTGT…
	FR774195	--------------------------------------------------------------------------------------------------------------------------------------------------------------------------------------------------------TATATAATGTTGTTGTAACTGCTCATGCATTTATTATGATTTTTTTTATGGTTATGCCTGTTTTAATTGGTGGTTTTGGTAATTGGTTTGTACCTTTAATGATTGGTGCTCCAGATATGGCTTTTCCTCGTATGAATAATATTAGTTTTTGGTTATTACCTCC--ATCTTTATTATTATT-AGTATCTTCAGCTATTGT…
	EU350521	--------------------------------------------------------------AAATCATAA-AGACATAGGTACTTTATATTTAATTTTTGGTGCTTTTTCTGGTGTAGTA---GGTACTACATTATCTGTTTTAATAAGAATGGAACTAGCACAACCTGGTAATCAAATTTTTGAAGGTAATCATCATTTATATAATGTTGTTGTAACTGCTCATGCATTTATTATGATTTTTTTTATGGTTATGCCTGTTTTAATTGGTGGTTTTGGTAATTGGTTTGTACCTTTAATGATTGGTGCTCCAGATATGGCTTTTCCTCGTATGAATAATATTAGTTTCTGGTTATTACCTCC--ATCTTTATTATTATT-AGTATCTTCAGCTATTGT…
	HQ708808	---------------------------------------------------------------AATCATAA-AGACATTGGTACTTTATATTTAATTTTTGGTGCTTTTTCAGGTGTAGTA---GGTACTACATTATCTGTTTTAATTAGAATGGAATTAGCACAACCTGGTAATCAAATTTTTGAAGGTAATCATCATTTATATAATGTTGTTGTTACTGCTCATGCATTTATTATGATTTTTTTTATGGTTATGCCAGTTTTAATTGGTGGTTTTGGTAATTGGTTTGTACCTTTAATGATAGGTGCACCAGATATGGCATTTCCTCGTATGAACAATATTAGTTTTTGGTTATTACCTCC--ATCTTTATTATTATT-AGTATCATCAGCTATAGT…
	HQ708527	---------------------------------------------------------------AATCATAA-AGACATTGGTACTTTATATTTAATTTTTGGTGCTTTTTCAGGTGTAGTA---GGTACTACATTATCTGTTTTAATTAGAATGGAATTAGCACAACCAGGTAATCAAATTTTTGAAGGTAATCATCATTTATATAATGTTGTTGTTACCGCTCATGCATTTATTATGATTTTTTTTATGGTTATGCCAGTTTTAATTGGAGGTTTTGGTAATTGGTTTGTACCTTTAATGATAGGTGCTCCTGATATGGCTTTTCCTCGTATGAATAATATTAGTTTTTGGTTATTACCTCC--ATCTTTATTATTATT-AGTATCATCAGCTATTGT…
	HQ708803	---------------------------------------------------------------AATCATAA-AGACATTGGTACTTTATATTTAATTTTTGGTGCTTTTTCTGGTGTAGTA---GGTACTACATTATCTGTTTTAATTAGAATGGAATTAGCACAACCAGGTAATCAAATTTTCGAAGGTAATCATCATTTATATAATGTTGTTGTTACCGCTCATGCGTTTATTATGATTTTTTTTATGGTTATGCCAGTTTTAATTGGTGGTTTTGGTAACTGGTTTGTACCTTTAATGATAGGTGCTCCAGATATGGCTTTTCCTCGTATGAATAATATTAGTTTTTGGTTATTACCTCC--ATCTTTATTATTATT-AGTATCATCAGCTATTGT…
	KP938425	-----------------------------------------------------------------------------------------------------------------------------------------------------------------------------------------------------ATTTATATAATGTTGTTGTTACTGCTCACGCATTTATTATGATTTTTTTTATGGTTATGCCAGTTTTAATTGGAGGTTTTGGTAACTGGTTTGTACCTTTAATGATAGGTGCTCCAGATATGGCTTTTCCTCGTATGAATAATATTAGTTTTTGGTTATTACCTCC--ATCTTTATTATTATT-AGTATCATCAGCTATTGT…
	HQ708804	---------------------------------------------------------------AATCATAA-AGACATTGGTACTTTATATTTAATTTTTGGTGCTTTTTCAGGTGTAGTA---GGTACTACATTATCTGTTTTAATTAGAATGGAATTAGCACAACCTGGTAATCAAATTTTTGAAGGTAATCATCATTTATATAATGTTGTTGTTACTGCTCATGCGTTTATTATGATTTTTTTTATGGTTATGCCAGTTTTAATTGGAGGTTTTGGTAACTGGTTTGTACCTTTAATGATAGGTGCTCCAGATATGGCTTTTCCTCGTATGAATAATATTAGTTTTTGGTTATTACCTCC--ATCTTTATTATTATT-AGTATCATCAGCTATTGT…
	MW605205	-------------------------------------------------GGCTTTTTTCAACAAATCATAA-AGACATTGGTACTTTATATTTAATTTTTGGTGCTTTTTCTGGTGTAGTA---GGTACTACATTATCTGTTTTAATTAGAATGGAATTAGCACAACCTGGTAATCAAATTTTTGAAGGTAACCATCATTTATATAATGTTGTTGTTACTGCTCATGCATTTATTATGATTTTTTTTATGGTTATGCCAGTTTTAATTGGAGGTTTTGGTAACTGGTTTGTACCTTTAATGATTGGTGCTCCAGATATGGCTTTTCCTCGTATGAATAATATTAGTTTTTGGTTATTACCTCC--ATCTTTATTATTATT-AGTATCATCAGCTATTGT…
	HQ708744	---------------------------------------------------------------AATCATAA-AGACATTGGTACTTTATATTTAATTTTTGGTGCTTTTTCAGGTGTAGTT---GGTACTACATTATCTGTTTTAATTAGAATGGAATTAGCACAACCTGGTAATCAAATTTTTGAAGGTAATCATCACTTATATAATGTTGTTGTTACCGCTCATGCATTTATTATGATTTTTTTTATGGTTATGCCTGTTTTAATTGGTGGTTTCGGTAATTGGTTTGTACCTTTAATGATTGGTGCACCTGATATGGCATTTCCTCGTATGAATAATATTAGTTTTTGGTTATTACCTCC--ATCTCTATTATTATT-AGTATCTTCAGCTATTGT…
	HQ708738	---------------------------------------------------------------AATCATAA-AGACATTGGTACTTTATATTTAATTTTTGGTGCTTTTTCAGGTGTAGTT---GGTACTACATTATCTGTTTTAATTAGAATGGAATTAGCACAACCTGGTAATCAAATTTTTGAAGGTAATCATCATTTATATAATGTTGTTGTTACTGCTCATGCATTTATTATGATTTTTTTTATGGTTATGCCTGTTTTAATAGGTGGTTTTGGTAATTGGTTTGTACCTTTAATGATTGGTGCACCAGATATGGCTTTTCCTCGTATGAATAATATTAGTTTTTGGTTATTACCACC--ATCTTTATTATTATT-AGTATCTTCAGCTATCGT…
	KX387360	----------------------------------------------------------CAACAAATCATAA-AGACATAGGTACTTTATATTTAATTTTTGGTGCTTTTTCAGGTGTAGTA---GGTACTACATTATCTGTTTTAATTAGAATGGAATTAGCACAACCTGGTAATCAAATTTTTGAAGGTAATCATCATTTATATAATGTTGTTGTTACTGCTCATGCATTTATTATGATTTTTTTTATGGTTATGCCTGTTTTAATTGGTGGTTTTGGTAATTGGTTTGTACCTTTAATGATTGGTGCACCAGATATGGCATTTCCTCGTATGAATAATATTAGTTTTTGGTTATTACCTCC--ATCTTTATTACTATT-AGTATCTTCAGCTATTGT…
	HE862400	-------------------------------------------------------------------------------------------------------------------------------------------------------------------------------------------------CATCATTTATATAATGTTGTTGTTACTGCTCATGCATTTATTATGATTTTTTTTATGGTTATGCCTGTTTTAATTGGTGGTTTTGGTAATTGGTTTGTACCTTTAATGATTGGTGCACCAGATATGGCATTTCCTCGTATGAATAATATTAGTTTTTGGTTATTACCTCC--ATCTTTATTATTATT-AGTATCTTCAGCTATTGT…
	HQ708800	---------------------------------------------------------------AATCATAA-AGACATAGGTACTTTATATTTAATTTTTGGTGCTTTTTCAGGTGTAGTA---GGTACTACATTATCTGTTTTAATTAGAATGGAATTAGCACAACCTGGTAATCAAATTTTTGAAGGTAATCATCATTTATATAATGTTGTTGTTACTGCTCATGCATTTATTATGATTTTTTTTATGGTTATGCCTGTTTTAATTGGTGGTTTTGGTAATTGGTTTATACCTTTAATGATTGGTGCACCAGATATGGCTTTTCCTCGTATGAATAATATTAGTTTTTGGTTATTACCTCC--ATCTTTATTATTATT-AGTATCTTCAGCTATTGT…
	HQ708799	---------------------------------------------------------------AATCATAA-AGACATAGGTACTTTATATTTAATTTTTGGTGCTTTTTCAGGTGTAGTA---GGTACTACATTATCTGTTTTAATTAGAATGGAATTAGCACAACCTGGTAATCAAATTTTTGAAGGTAATCATCATTTATATAATGTTGTTGTTACTGCTCATGCATTTATTATGATTTTTTTTATGGTTATGCCTGTTTTAATTGGTGGTTTTGGTAATTGGTTTGTACCTTTAATGATTGGTGCACCAGATATGGCTTTTCCTCGTATGAATAATATAAGTTTCTGGTTATTACCTCC--ATCTTTATTATTATT-AGTATCTTCAGCAATTGT…
	HQ708779	---------------------------------------------------------------AATCATAA-AGACATAGGTACTTTATATTTAATTTTTGGTGCTTTTTCTGGTGTAGTA---GGTACTACATTATCTGTTTTAATTAGAATGGAATTAGCACAACCAGGTAATCAAATTTTTGAAGGTAATCATCATTTATATAATGTTGTTGTTACTGCTCATGCATTTATTATGATTTTTTTTATGGTTATGCCTGTTTTAATTGGTGGTTTTGGTAACTGGTTTGTACCTTTAATGATTGGTGCACCAGATATGGCTTTTCCTCGTATGAATAATATAAGTTTTTGGTTATTACCTCC--ATCTTTATTACTATT-AGTTTCTTCAGCTATTGT…
	OR662041	---------------------------------------------------------------AATCATAA-AGACATAGGTACTTTATATTTAATTTTTGGTGCTTTTTCAGGTGTAGTA---GGTACTACATTATCTGTTTTAATTAGAATGGAATTAGCACAACCTGGTAATCAAATTTTTGAAGGTAATCATCATTTATATAATGTTGTTGTTACTGCTCATGCGTTTATTATGATCTTTTTTATGGTTATGCCTGTTTTAATTGGTGGTTTTGGTAACTGGTTTGTACCTTTAATGATTGGTGCACCAGATATGGCTTTTCCTCGTATGAATAATATTAGTTTTTGGTTATTACCTCC--ATCTTTATTATTATT-AGTATCTTCAGCTATTGT…
	MT981118	----------------------------------------------------TTTTTTCAACAAATCATAA-AGACATTGGTACTTTATATTTAATTTTTGGTGCTTTTTCAGGTGTAGTA---GGTACTACATTATCTGTTTTAATTAGAATGGAATTAGCACAACCTGGTAATCAAATTTTTGAAGGTAATCATCATTTATATAATGTTGTTGTTACCGCTCATGCATTTATTATGATCTTTTTTATGGTTATGCCTGTTTTAATTGGTGGTTTTGGTAATTGGTTTGTACCTTTAATGATTGGTGCTCCAGATATGGCTTTTCCTCGTATGAATAATATTAGTTTTTGGTTATTACCTCC--ATCTTTATTATTATT-AGTATCTTCAGCTATTGT…
	HQ708872	---------------------------------------------------------------AATCATAA-AGACATAGGTACTTTATATTTAATTTTTGGTGCTTTTTCAGGTGTAGTT---GGTACTACATTATCTGTTTTAATTAGAATGGAATTAGCACAACCTGGTAATCAAATTTTTGAAGGTAACCATCATTTATATAATGTTGTTGTTACTGCTCACGCATTTATTATGATTTTTTTTATGGTTATGCCTGTTTTAATTGGGGGTTTTGGTAACTGGTTTGTACCTTTAATGATTGGTGCTCCAGATATGGCTTTTCCTCGTATGAATAATATTAGTTTTTGGTTATTACCTCC--ATCTTTATTATTATT-AGTATCATCAGCTATTGT…
	HQ708813	---------------------------------------------------------------AATCATAA-AGACATAGGTACTTTATATTTAATTTTTGGTGCTTTTTCAGGTGTAGTA---GGTACTACATTATCTGTTTTAATTAGAATGGAATTAGCACAACCCGGTAATCAAATTTTTGAAGGTAATCATCATTTATATAATGTTGTTGTTACTGCTCACGCATTTATTATGATTTTTTTTATGGTTATGCCTGTTTTAATTGGTGGTTTTGGTAATTGGTTTGTACCTTTAATGATTGGTGCACCTGATATGGCTTTTCCTCGTATGAATAATATAAGCTTTTGGTTATTACCTCC--ATCTTTATTATTATT-AGTATCATCAGCTATTGT…
	HQ708722	---------------------------------------------------------------AATCATAA-AGACATAGGTACTTTATATTTAATTTTTGGTGCTTTTTCAGGTGTAGTA---GGTACTACATTATCTGTTTTAATTAGAATGGAATTAGCACAACCTGGTAATCAAATTTTTGAAGGTAACCACCATTTATATAATGTTGTTGTTACTGCTCATGCATTTATTATGATTTTTTTTATGGTTATGCCTGTTTTAATTGGTGGTTTTGGTAACTGGTTTGTACCTTTAATGATTGGTGCTCCAGATATGGCTTTTCCTCGTATGAATAATATTAGTTTTTGGTTATTACCTCC--TTCTTTATTATTATT-AGTATCGTCAGCTATTGT…
	HQ708723	---------------------------------------------------------------AATCATAA-AGACATAGGTACTTTATATTTAATTTTCGGTGCTTTTTCAGGTGTAGTA---GGTACTACATTATCTGTTTTAATTAGAATGGAATTAGCACAACCTGGTAATCAAATTTTTGAAGGTAACCATCATTTATATAATGTTGTTGTTACTGCTCATGCATTTATTATGATTTTTTTTATGGTTATGCCTGTTTTAATTGGTGGTTTTGGTAATTGGTTTGTACCTTTAATGATAGGTGCTCCAGATATGGCTTTCCCTCGTATGAATAATATTAGTTTTTGGTTATTACCTCC--TTCTTTATTATTATT-AGTATCATCAGCTATTGT…
	HQ708724	---------------------------------------------------------------AATCATAA-AGACATAGGTACTTTATATTTAATTTTTGGTGCTTTTTCAGGTGTAGTA---GGTACTACATTATCTGTTTTAATTAGAATGGAATTAGCACAACCCGGTAATCAAATTTTTGAAGGTAATCATCATTTATATAATGTTGTTGTTACTGCTCATGCATTTATTATGATTTTTTTTATGGTTATGCCTGTTTTAATTGGTGGTTTTGGTAATTGGTTTGTACCTTTAATGATAGGTGCTCCAGATATGGCTTTTCCTCGTATGAATAATATTAGTTTTTGGTTATTACCTCC--TTCTTTATTATTATT-AGTATCATCAGCTATTGT…
	KX429662	------------------------------------------------------------------------------------------------------------------------------------------------------------------ACAACCTGGTAATCAAATTTTTGAAGGTAATCACCATTTATATAATGTTGTTGTTACCGCTCATGCATTTATTATGATCTTTTTTATGGTTATGCCTGTTTTAATTGGTGGTTTTGGTAACTGGTTTGTACCTTTAATGATTGGTGCCCCAGATATGGCTTTTCCTCGTATGAATAATATAAGTTTTTGGTTATTACCTCC--ATCTTTATTATTATT-AGTATCATCAGCTATTGT…
	HQ708770	---------------------------------------------------------------AATCATAA-AGACATTGGTACTTTATATTTAATTTTTGGTGCTTTTTCAGGTGTAGTT---GGTACTACATTATCTGTTTTAATTAGAATGGAATTAGCACAACCTGGTAATCAAATTTTTGAAGGTAATCACCATTTATATAATGTTGTTGTTACTGCTCATGCATTTATTATGATTTTTTTTATGGTTATGCCTGTTTTAATTGGTGGTTTTGGTAATTGGTTTGTACCTTTAATGATTGGTGCTCCAGATATGGCTTTTCCTCGTATGAATAATATTAGTTTTTGGTTATTACCTCC--ATCTTTATTATTATT-AGTATCATCAGCAATTGT…
	EU350526	--------------------------------------------------------------AAATCATAA-AGACATTGGTACTTTATATTTAATTTTTGGTGCTTTTTCTGGTGTAGTA---GGTACTACATTATCTGTTTTAATTAGAATGGAATTAGCACAACCTGGTAATCAAATTTTTGAAGGTAATCATCATTTATATAATGTTGTTGTTACTGCTCATGCATTTATTATGATTTTTTTTATGGTTATGCCTGTTTTAATCGGTGGTTTTGGTAACTGGTTTGTACCTTTAATGATTGGTGCTCCAGATATGGCTTTTCCTCGTATGAATAATATTAGTTTTTGGTTATTACCCCC--ATCTTTATTATTATT-AGTATCATCAGCTATTGT…
	EU350528	--------------------------------------------------------------AAATCATAA-AGACATAGGTACTTTATATTTAATTTTCGGTGCTTTTTCAGGTGTAGTA---GGTACTACATTATCTGTTTTAATAAGAATGGAATTAGCACAACCTGGTAATCAAATTTTTGAAGGTAATCACCATTTATATAATGTTGTTGTTACTGCTCATGCATTTATTATGATTTTTTTTATGGTTATGCCTGTTTTAATTGGTGGTTTTGGTAACTGGTTTGTACCTTTAATGATTGGTGCTCCAGATATGGCTTTTCCTCGTATGAATAATATTAGTTTTTGGTTATTACCTCC--ATCTTTATTATTATT-AGTATCATCAGCTATTGT…
	HQ708490	---------------------------------------------------------------AATCATAA-AGACATTGGTACTTTATATTTAATTTTTGGTGCTTTTTCAGGTGTAGTA---GGTACTACATTATCTGTTTTAATTAGAATGGAATTAGCACAACCCGGTAATCAAATTTTTGAAGGTAATCATCATTTATATAATGTTGTTGTTACTGCTCATGCATTTATTATGATTTTTTTTATGGTTATGCCTGTTTTAATTGGTGGTTTTGGTAACTGGTTTGTACCTTTAATGATTGGTGCTCCAGATATGGCTTTTCCTCGTATGAATAATATAAGTTTTTGGTTATTACCTCC--ATCTTTATTATTATT-AGTATCATCTGCTATTGT…
	MT981126	--------------------------------------------------GCTTTTTTCAACAAATCATAA-AGACATTGGTACTTTATATTTAATTTTTGGTGCTTTTTCAGGTGTAGTT---GGTACTACATTATCTGTTTTAATTAGAATGGAATTAGCACAACCTGGTAATCAAATTTTTGAAGGTAATCATCATTTATATAATGTTGTTGTTACTGCTCATGCATTTATTATGATTTTTTTTATGGTTATGCCTGTTTTAATTGGTGGTTTTGGTAACTGGTTTGTACCTTTAATGATTGGTGCTCCAGATATGGCTTTTCCTCGTATGAATAATATTAGTTTTTGGTTATTACCTCC--ATCTTTATTATTATT-AGTATCATCAGCTATTGT…
	HQ708769	---------------------------------------------------------------AATCATAA-AGACATAGGTACTTTATATTTAATTTTTGGTGCTTTTTCAGGTGTAGTA---GGTACTACATTATCTGTTTTAATTAGAATGGAATTAGCACAACCCGGTAATCAAATTTTTGCAGGTAATCATCATTTATATAATGTTGTTGTTACAGCACATGCATTTATTATGATTTTTTTTATGGTTATGCCTGTTTTAATTGGTGGTTTTGGTAATTGGTTTGTACCTTTAATGATTGGTGCTCCAGATATGGCTTTTCCTCGTATGAATAATATTAGTTTTTGGTTATTACCTCC--ATCATTATTATTATT-AGTATCTTCTGCAATTGT…
	HQ708757	---------------------------------------------------------------AATCATAA-AGACATAGGTACTTTATATTTAATTTTTGGTGCTTTTTCAGGTGTAGTT---GGTACTACATTATCTGTTTTAATTAGAATGGAATTAGCACAACCCGGTAATCAAATTTTTGCAGGTAATCATCATTTATATAATGTTGTTGTTACAGCACACGCATTTATTATGATTTTTTTTATGGTTATGCCTGTTTTAATTGGTGGTTTCGGTAATTGGTTTGTTCCTTTAATGATTGGTGCTCCTGATATGGCTTTTCCACGTATGAATAATATTAGTTTTTGGTTATTACCCCC--ATCATTATTATTATT-AGTATCTTCCGCTATTGT…
	JX397974	-----------------------------------------------------------------------------------------ATTTAATTTTTGGTGCTTTTTCAGGTGTAGTT---GGTACTACATTATCTGTTTTAATTAGAATGGAATTAGCACAACCCGGTAATCAAATTTTTGCTGGTAATCATCATTTATATAATGTTGTTGTTACAGCACATGCATTTATTATGATTTTTTTTATGGTTATGCCTGTTTTAATTGGTGGTTTTGGTAATTGGTTTGTTCCTTTAATGATTGGTGCTCCAGATATGGCTTTCCCACGTATGAATAATATTAGTTTTTGGTTATTACCTCC--ATCATTATTATTATT-AGTATCTTCTGCAATTGT…
	HQ708758	---------------------------------------------------------------AATCATAA-AGACATAGGTACTTTATATTTAATTTTTGGTGCTTTTTCTGGTGTAGTA---GGTACTACATTATCTGTTTTAATTAGAATGGAATTAGCACAGCCCGGTAATCAAATTTTTGCTGGTAATCATCATTTATATAATGTGGTTGTTACAGCACATGCATTTATTATGATTTTTTTTATGGTTATGCCTGTCCTAATTGGTGGTTTTGGTAATTGGTTTGTACCTTTAATGATTGGTGCGCCAGATATGGCTTTTCCTCGTATGAATAATATTAGTTTTTGGTTATTACCTCC--AGCATTATTATTATT-AGTTTCTTCAGCAATTGT…
	JX397978	-----------------------------------------------------------------------------------------ATTTAATTTTTGGTGCTTTTTCAGGTGTAGTT---GGTACTACATTATCTGTTTTAATTCGAATGGAACTAGCACAACCCGGTAATCAAATTTTCGCGGGTAATCATCATTTATATAATGTTGTTGTTACAGCACATGCATTTATTATGATTTTTTTTATGGTTATGCCTGTCTTAATTGGTGGTTTTGGTAATTGGTTTGTGCCTTTAATGATTGGTGCTCCTGATATGGCTTTTCCTCGTATGAATAATATTAGTTTTTGGTTATTACCTCC--TTCATTATTATTATT-AGTTTCTTCAGCAATTGT…
	HQ708749	---------------------------------------------------------------AATCATAA-AGACATAGGTACTTTATATTTAATTTTTGGTGCTTTTTCTGGTGTAGTA---GGTACTACATTATCTGTTTTAATTAGAATGGAATTAGCACAACCTGGTAATCAAATTTTTGCAGGTAATCATCATTTATATAATGTTGTTGTTACTGCACATGCATTTATTATGATTTTTTTTATGGTTATGCCTGTTTTAATAGGTGGTTTCGGTAATTGGTTTGTTCCTTTAATGATAGGTGCTCCAGATATGGCTTTTCCTCGTATGAATAATATAAGTTTTTGGTTATTACCTCC--ATCATTATTATTATT-AGTTTCTTCAGCAATTGT…
	MT981136	--------------------------------------------------GCTTTTTTCAACAAATCATAA-AGACATAGGTACTTTATATTTAATTTTTGGTGCTTTTTCAGGTGTAGTA---GGTACTACGTTATCTGTTTTAATTAGAATGGAATTAGCACAACCCGGTAATCAAATTTTTGCAGGTAACCATCATTTATATAATGTTGTTGTTACAGCACATGCATTTATTATGATTTTTTTTATGGTTATGCCTGTTTTAATTGGTGGTTTTGGTAATTGGTTTGTACCTTTAATGATTGGTGCTCCTGATATGGCTTTTCCTCGTATGAATAATATTAGTTTTTGGTTATTACCTCC--TTCATTATTATTATT-AGTTTCTTCTGCTATTGT…
	OL331962	-----------------------------------------------------------------------------------CTTTATATTTAATTTTTGGTGCTTTTTCGGGTGTAGTA---GGTACTACATTATCTGTTTTAATTAGAATGGAATTAGCACAACCTGGTAATCAAATTTTTGCAGGTAACCATCATTTATATAATGTTGTTGTTACAGCACATGCATTTATTATGATTTTTTTTATGGTTATGCCTGTTTTAATTGGTGGTTTTGGTAATTGGTTTGTACCTTTAATGATTGGTGCTCCCGATATGGCTTTTCCTCGTATGAATAATATTAGTTTTTGGTTATTACCCCC--TTCATTATTATTATT-AGTTTCTTCTGCTATTGT…
	MZ020753	-----------------------------------------------------------------------------------------------------------------------------------CATTATCTGTTTTAATTAGAATGGAATTAGCACAACCTGGTAATCAAATTTTTGCAGGTAATCATCATTTATATAATGTGGTAGTTACAGCACATGCATTTATTATGATTTTTTTTATGGTTATGCCTGTTTTAATAGGTGGTTTTGGTAACTGGTTTGTTCCTTTAATGATTGGTGCTCCAGATATGGCTTTCCCACGTATGAATAATATTAGTTTTTGGTTATTACCTCC--ATCATTATTATTACT-AGTTTCTTCAGCTATTGT…
	HQ708854	---------------------------------------------------------------AATCATAA-AGACATAGGTACTTTATATTTAATTTTTGGTGCTTTTTCAGGTGTAGTA---GGTACTACATTATCTGTTTTAATTAGAATGGAATTAGCACAACCAGGTAATCAAATTTTTGCAGGTAATCACCATTTATATAATGTGGTAGTGACAGCACATGCATTTATTATGATTTTTTTTATGGTTATGCCTGTTTTAATTGGTGGTTTTGGTAATTGGTTTGTTCCTTTAATGATTGGTGCTCCAGATATGGCTTTTCCTCGTATGAATAATATTAGTTTTTGGTTATTACCTCC--AGCATTATTATTATT-AGTTTCTTCAGCTATTGT…
	MG182702	-------------------------------------------------------------------------GACATAGGTACTTTATATTTAATTTTTGGTGCTTTTTCAGGTGTAGTA---GGTACTACATTATCTGTTTTAATTAGAATGGAATTAGCACAACCTGGTAATCAAATTTTTGCAGGTAATCATCATTTATATAATGTGGTAGTTACAGCACATGCATTTATTATGATTTTTTTTATGGTTATGCCTGTTTTAATTGGTGGTTTTGGTAATTGGTTTGTTCCTTTAATGATTGGTGCTCCAGATATGGCTTTTCCTCGTATGAATAATATTAGTTTTTGGTTATTACCTCC--ATCATTATTATTATT-AGTTTCTTCAGCTATTGT…
	HQ708713	---------------------------------------------------------------AATCATAA-AGACATAGGTACTTTATATTTAATTTTTGGTGCTTTTTCTGGTGTAGTT---GGTACTACATTATCTGTTTTAATTAGAATGGAATTAGCACAACCCGGTAATCAAATTTTTGCAGGTAATCATCATTTATATAATGTAGTTGTTACTGCACATGCATTTATTATGATTTTCTTCATGGTTATGCCTGTTTTAATTGGTGGTTTTGGTAACTGGTTTGTACCTTTAATGATTGGTGCACCAGATATGGCTTTTCCTCGTATGAATAATATTAGTTTTTGGTTATTACCTCC--TTCTTTATTATTATT-AGTTTCTTCAGCAATTGT…
	HQ708528	---------------------------------------------------------------AATCATAA-AGACATAGGTACTTTATATTTAATTTTTGGTGCTTTTTCTGGTGTAGTA---GGTACTACATTATCTGTTTTAATTAGAATGGAATTAGCACAACCTGGTAATCAAATTTTTGCTGGTAATCATCATTTATATAATGTAGTTGTTACAGCACATGCATTTATTATGATTTTTTTTATGGTTATGCCTGTTTTGATTGGTGGTTTTGGTAATTGGTTTGTACCTTTAATGATTGGTGCTCCAGATATGGCTTTTCCTCGTATGAATAATATTAGTTTTTGGTTATTACCACC--TTCATTATTATTATT-AGTTTCTTCAGCAATTGT…
	JQ412792	-----------------------------------------------------------------------------------------ATTTAATTTTTGGTGCTTTTTCTGGTGTAGTA---GGTACTACATTATCTGTTTTAATTAGAATGGAATTAGCACAACCCGGTAATCAAATTTTTGCTGGTAATCATCATTTATATAATGTAGTTGTTACTGCACACGCATTTATTATGATTTTCTTCATGGTTATGCCTGTTTTAATTGGTGGTTTTGGTAACTGGTTTGTGCCTTTAATGATTGGTGCTCCAGATATGGCTTTTCCTCGTATGAATAATATTAGTTTTTGGTTATTACCTCC--TTCATTATTATTATT-AGTTTCTTCAGCAATTGT…
	HQ708999	---------------------------------------------------------------AATCATAA-AGACATAGGTACTTTATATTTAATTTTTGGTGCTTTTTCTGGTGTAGTA---GGTACTACATTATCTGTTTTAATTAGAATGGAATTAGCACAACCCGGTAATCAAATTTTTGCAGGTAATCACCATTTATATAATGTAGTTGTTACAGCACATGCATTTATTATGATTTTCTTTATGGTTATGCCTGTTTTAATTGGTGGTTTTGGTAACTGGTTTGTACCTTTAATGATTGGTGCTCCAGATATGGCTTTTCCTCGTATGAATAATATAAGTTTTTGGTTATTACCTCC--TTCATTATTATTATT-AGTTTCTTCAGCAATAGT…
	JQ412795	-----------------------------------------------------------------------------------------ATTTAATTTTTGGTGCTTTTTCTGGTGTAGTA---GGTACTACATTATCTGTTTTAATAAGAATGGAATTAGCACAACCCGGTAATCAAATTTTTGCAGGTAATCATCATTTATATAATGTTGTTGTTACAGCACATGCATTTATTATGATTTTCTTTATGGTTATGCCTGTTTTAATTGGTGGTTTTGGTAACTGGTTTGTACCTTTAATGATTGGTGCTCCAGATATGGCTTTTCCTCGTATGAATAATATTAGTTTTTGGTTATTACCTCC--ATCATTATTATTATT-AGTTTCTTCAGCAATTGT…
	JQ412796	-----------------------------------------------------------------------------------------ATTTAATTTTTGGTGCTTTTTCTGGTGTAGTA---GGTACTACATTATCTGTTTTAATTAGAATGGAATTAGCACAACCCGGTAATCAAATTTTTGCTGGTAATCATCATTTATATAATGTTGTTGTTACAGCACATGCATTTATTATGATTTTCTTTATGGTTATGCCTGTTTTAATCGGTGGTTTTGGTAACTGGTTTGTACCTTTAATGATTGGTGCTCCAGATATGGCTTTTCCTCGTATGAATAATATTAGTTTTTGGTTATTACCTCC--ATCATTATTATTATT-AGTTTCTTCAGCAATTGT…
	LC028392	----------------------------------------------------------------------------------------------------------------------------------------------------------------------------------------------------------TATAATGTTGTTGTTACAGCACACGCATTTGTTATGATTTTTTTTATGGTTATGCCTGTTTTAATTGGTGGTTTTGGTAACTGGTTTGTACCTTTAATGATTGGTGCTCCAGATATGGCTTTTCCTCGTATGAATAATATTAGTTTTTGGTTATTACCTCC--TTCATTATTATTATT-AGTTTCTTCAGCAATTGT…
	HQ708866	---------------------------------------------------------------AATCATAA-AGACATAGGTACTTTATATTTAATTTTTGGTGCTTTTTCAGGTGTAGTA---GGTACTACATTATCTGTTTTAATTAGAATGGAATTAGCACAACCCGGTAATCAAATTTTTGCTGGTAATCATCATTTATATAATGTTGTTGTTACAGCACACGCATTTATTATGATTTTCTTTATGGTTATGCCTGTTTTAATTGGTGGTTTTGGTAACTGGTTTGTACCTTTAATGATTGGTGCTCCAGATATGGCTTTTCCTCGTATGAATAATATTAGTTTTTGGTTATTACCTCC--TTCATTATTATTATT-AGTTTCTTCAGCAATTGT…
	MF984166	---------------------------------------------------CTTTTTTCAACAAATCATAA-AGACATAGGTACTTTATATTTAATTTTTGGTGCTTTTTCAGGTGTAGTT---GGTACTACATTATCTGTTTTAATTAGAATGGAATTAGCACAACCCGGTAATCAAATTTTTGCAGGTAATCATCATTTATATAATGTTGTTGTTACAGCACATGCATTTATTATGATTTTCTTTATGGTTATGCCTGTTTTAATTGGTGGTTTTGGTAACTGGTTTGTACCTTTAATGATTGGTGCTCCAGATATGGCTTTTCCTCGTATGAATAATATTAGTTTTTGGTTATTACCTCC--TTCATTATTATTATT-AGTTTCTTCAGCAATTGT…
	GQ244423	-------------------------------------------------------------------------GACATAGGTACTTTATATTTAATTTTTGGTGCTTTTTCAGGTGTAGTA---GGTACTACATTATCTGTTTTAATTAGAATGGAATTAGCACAACCCGGTAATCAAATTTTTGCAGGTAATCATCATTTATATAATGTTGTTGTTACAGCACATGCATTTATTATGATTTTTTTTATGGTTATGCCTGTTTTAATCGGAGGCTTTGGTAACTGGTTTGTACCTTTAATGATTGGGGCCCCTGATATGGCTTTTCCTCGTATGAATAATATAAGTTTTTGGTTGTTACCTCC--AGCATTATTATTATT-AGTTTCTTCAGCTATTGT…
	MW661030	-----------------------------------------------------TTTTTCAACAAATCATAA-AGACATAGGTACTTTATATTTAATTTTTGGTGCTTTTTCAGGTGTAGTT---GGTACTACATTATCTGTTTTAATTAGAATGGAATTAGCACAACCTGGTAATCAAATTTTTGCAGGTAATCATCATTTATATAATGTTGTTGTTACTGCACACGCATTTATCATGATTTTTTTCATGGTTATGCCTGTTTTAATTGGTGGTTTTGGTAACTGGTTTGTACCTTTAATGATAGGTGCTCCAGATATGGCTTTCCCTCGTATGAATAATATTAGTTTTTGGTTATTACCTCC--TTCATTATTATTATT-AGTATCTTCAGCAATTGT…
	HQ708648	---------------------------------------------------------------AATCATAA-AGACATAGGTACTTTATATTTAATTTTTGGTGCTTTTTCAGGTGTAGTT---GGTACTACATTATCTGTTTTAATTAGAATGGAATTAGCACAACCCGGTAATCAAATTTTTGCAGGTAATCATCATTTATATAATGTTGTAGTTACTGCACATGCATTTATTATGATTTTTTTTATGGTTATGCCTGTATTAATTGGTGGATTTGGTAATTGGTTTGTACCTTTAATGATTGGTGCACCTGATATGGCTTTTCCTCGTATGAATAATATTAGTTTTTGGTTATTACCTCC--ATCATTATTATTATT-AGTATCTTCAGCAATTGT…
	MT222836	------------------------------------------------------TTTTCAACAAATCATAA-AGACATAGGTACTTTATATTTAATTTTTGGTGCTTTTTCAGGTGTAGTTTTAGGTACTACATTATCTGTTTTAATTAGAATGGAATTAGCACAACCCGGTAATCAAATTTTTGCGGGTAATCATCATTTATATAATGTTGTGGTTACTGCACATGCATTTATTATGATTTTTTTTATGGTTATGCCTGTATTAATAGGTGGATTTGGTAATTGGTTTGTACCTTTAATGATTGGTGCACCTGATATGGCTTTTCCTCGTATGAATAATATCAGTTTTTGGTTATTACCACC--ATCATTATTATTATT-AGTATCTTCAGCAATTGT…
	MT386082	---------------------------------------TCATCTAGATGGCTTTTTTCAACAAATCATAA-AGACATAGGTACTTTATATTTAATTTTTGGTGCTTTTTCAGGTGTAGTA---GGTACTACATTATCTGTTTTAATTAGAATGGAATTAGCACAACCCGGTAATCAAATTTTTGCGGGTAATCATCATTTATATAATGTTGTGGTTACTGCACATGCATTTATTATGATTTTTTTTATGGTTATGCCTGTATTAATCGGTGGATTTGGTAATTGGTTTGTACCTTTAATGATTGGTGCACCTGATATGGCTTTTCCTCGTATGAATAATATAAGTTTTTGGTTATTACCACC--ATCATTATTATTATT-AGTATCTTCAGCAATTGT…
	ON087682	----------------------------------------------------------------------------------------------TTTTTGGGTGCTTTTTCAGGTGTAGTA---GGTACTACATTATCTGTTTTAATTAGAATGGAATTAGCACAACCGGGTAATCAAATTTTTGCAGGTAATCATCATTTATACAATGTTGTTGTTACAGCACATGCATTTATTATGATTTTTTTTATGGTTATGCCTGTTTTAATAGGTGGTTTTGGTAACTGGTTTGTACCTTTAATGATTGGTGCTCCAGATATGGCTTTTCCTCGTATGAATAATATAAGTTTTTGGTTATTACCTCC--ATCATTATTATTATT-AGTTTCTTCAGCTATTGT…
	MT222676	------------------------------------------------------TTTTCAACAAATCATAA-AGACATTGGTACTTTATATTTAATTTTTGGTGCTTTTTCAGGTGTAGTA---GGTACTACATTATCTGTTTTAATTAGAATGGAATTAGCACAACCAGGTAATCAAATTTTTGCAGGTAATCATCATTTATATAATGTTGTTGTTACAGCACATGCATTTATTATGATTTTTTTTATGGTTATGCCTGTTTTAATAGGTGGTTTTGGTAATTGGTTTGTACCTTTAATGATTGGTGCTCCAGATATGGCTTTTCCTCGTATGAATAATATAAGTTTTTGGTTATTACCTCC--ATCATTATTATTATT-AGTTTCTTCAGCTATTGT…
	OP375352	---------------------------------------TCAACAAGATGGCTTTTTTCAACAAATCATAA-AGACATTGGTACTTTATATTTAATTTTTGGTGCTTTTTCAGGTGTAGTA---GGTACTACATTATCTGTTTTAATTAGAATGGAATTAGCACAACCTGGTAATCAAATTTTTGCAGGTAATCATCATTTATATAATGTTGTTGTTACAGCACATGCATTTATTATGATTTTTTTTATGGTTATGCCTGTTTTAATAGGTGGTTTTGGTAACTGGTTTGTACCTTTAATGATTGGTGCTCCCGATATGGCTTTTCCTCGTATGAATAATATAAGTTTTTGGTTATTACCCCC--ATCATTATTATTATT-AGTTTCTTCAGCTATTGT…
	ON087689	------------------------------------------------------------------------------------TTTATATTTAATTTTTGGTGCTTTTTCAGGTGTAGTA---GGTACTACATTATCTGTTTTAATTAGAATGGAATTAGCACAACCCGGTAATCAAATTTTTGCAGGTAATCATCATTTATATAATGTTGTTGTTACAGCACATGCATTTATTATGATTTTTTTTATGGTTATGCCTGTTTTAATTGGAGGTTTTGGTAATTGGTTTGTACCTTTAATGATTGGTGCTCCAGATATGGCTTTTCCTCGTATGAATAATATTAGTTTTTGGTTATTACCACC--CGCATTATTATTATT-AGTTTCTTCAGCTATTGT…
	GU071818	---------------------------------------------------CTTTTTTCAACAAATCATAA-AGACATAGGTACTTTATATTTAATTTTTGGTGCTTTTTCGGGTGTAGTA---GGTACTACATTATCTGTTTTAATTCGAATGGAATTAGCACAACCAGGTAATCAAATTTTTGCAGGTAATCATCATTTATATAATGTTGTTGTTACTGCACATGCATTTATTATGATTTTTTTTATGGTTATGCCTGTTTTAATTGGTGGATTTGGTAATTGGTTTGTACCTTTAATGATTGGTGCTCCAGATATGGCTTTTCCTCGTATGAATAATATTAGTTTTTGGTTATTACCTCC--ATCATTATTATTATT-AGTATCTTCAGCTATTGT…
	KR559730	-----------------------------------------------------------------------------------------------------------------------------------------------------------------------------------------------------ATTTATATAATGTTGTTGTTACTGCACATGCATTTATTATGATTTTTCTTATGGTTATGCCTGTTTTAATCGGTGGTTTTGGTAACTGGTTTGTACCTTTAATGATTGGTGCTCCAGATATGGCTTTTCCTCGTATGAATAATATTAGTTTTTGGTTATTACCTCC--ATCATTATTATTGTT-AGTATCTTCAGCTATTGT…
	MF984155	---------------------------------------------------CTTTTTTCAACAAATCATAA-AGACATAGGTACTTTATATTTAATTTTTGGTGCTTTTTCAGGTGTAGTA---GGTACTACATTATCTGTTTTAATTAGAATGGAATTAGCACAACCCGGTAATCAAATTTTTGCAGGTAATCATCATTTATATAATGTTGTTGTTACTGCACATGCATTTATTATGATTTTTTTTATGGTTATGCCTGTTTTAATAGGTGGTTTTGGTAATTGGTTCGTACCTTTAATGATTGGTGCTCCAGATATGGCTTTTCCTCGTATGAATAATATTAGTTTTTGGTTATTACCTCC--ATCATTATTATTATT-AGTATCTTCAGCTATTGT…
	MT222587	---------------------------------------------AGATGGCTTTTTTCAACAAATCATAA-AGACATAGGTACTTTATATTTAATTTTCGGTGCTTTTTCAGGTGTAGTA---GGTACTACATTATCTGTTTTAATTAGAATGGAATTAGCACAACCTGGTAATCAAATTTTTGCAGGTAATCATCATTTATATAATGTTGTTGTTACTGCACATGCATTTATTATGATTTTTTTTATGGTTATGCCTGTTTTAATTGGTGGTTTTGGTAATTGGTTTGTACCTTTAATGATTGGTGCTCCAGATATGGCTTTTCCTCGTATGAATAATATTAGTTTTTGGTTATTACCTCC--ATCATTATTATTATT-AGTATCTTCAGCTATTGT…
	HQ708732	---------------------------------------------------------------AATCATAA-AGACATAGGTACTTTATATTTAATTTTTGGTGCTTTTTCAGGTGTAGTA---GGTACTACATTATCTGTTTTAATTAGAATGGAATTAGCACAACCTGGTAATCAAATTTTTGCCGGTAATCATCATTTATATAATGTTGTTGTTACTGCACATGCATTTATTATGATTTTTTTTATGGTTATGCCTGTTTTAATTGGTGGTTTTGGTAATTGGTTTGTTCCTTTAATGATTGGTGCTCCAGATATGGCTTTTCCTCGTATGAATAATATTAGTTTTTGGTTATTACCTCC--ATCATTATTATTATT-AGTATCTTCAGCTATTGT…
	MW661035	-----------------------------------------------------TTTTTCAACAAATCATAA-AGACATTGGTACTTTATATTTAATTTTTGGTGCTTTTTCTGGTGTAGTA---GGTACTACATTATCTGTTTTAATTAGAATGGAATTAGCACAACCCGGTAATCAAATTTTTGCAGGTAATCATCATTTATATAATGTTGTTGTTACAGCACATGCATTTATTATGATTTTTTTTATGGTTATGCCTGTTTTAATAGGTGGTTTTGGTAATTGGTTTGTACCTTTAATGATTGGTGCTCCAGATATGGCTTTTCCTCGTATGAATAATATTAGTTTTTGGTTATTACCTCC--ATCATTATTATTATT-AGTTTCTTCAGCTATTGT…
	GQ244424	--------------------------------------------------------------AAATCATAA-AGACATAGGTACTTTATATTTAATTTTTGGTGCTTTTTCTGGTGTAGTA---GGTACTACATTATCTGTTTTAATTAGAATGGAATTAGCACAACCTGGTAATCAAATTTTTGCAGGTAATCATCATTTATATAATGTTGTTGTTACAGCACATGCATTTATTATGATTTTTTTTATGGTTATGCCTGTTTTAATTGGTGGTTTTGGTAATTGGTTTGTACCTTTAATGATTGGTGCTCCTGATATGGCTTTTCCTCGTATGAATAATATTAGTTTTTGGTTATTACCTCC--TTCATTATTATTATT-AGTTTCTTCAGCTATTGT…
	LC535404	---------------------------------------------------------------AATCATAA-AGACATAGGTACTTTATATTTAATTTTTGGTGCTTTTTCAGGTGTAGTA---GGTACTACATTATCTGTTTTAATTAGAATGGAATTAGCACAACCTGGTAATCAAATTTTTGCTGGTAATCATCATTTATATAATGTTGTTGTTACAGCACATGCATTTATTATGATTTTTTTTATGGTTATGCCTGTTTTAATTGGTGGTTTTGGTAATTGGTTTGTACCTTTAATGATTGGTGCTCCAGATATGGCTTTTCCTCGTATGAATAATATAAGTTTTTGGTTATTACCTCC--TTCATTATTATTATT-AGTTTCTTCAGCTATTGT…
	HQ708728	---------------------------------------------------------------AATCATAA-AGACATTGGTACTTTATATTTAATTTTTGGTGCTTTTTCAGGTGTAGTT---GGTACTACATTATCTGTTTTAATTAGAATGGAATTAGCACAACCCGGTAATCAAATTTTTGCAGGTAATCATCATTTATATAATGTTGTTGTTACAGCACATGCATTTATTATGATTTTTTTTATGGTTATGCCTGTTTTAATTGGTGGTTTTGGTAACTGGTTTGTACCTTTAATGATTGGTGCTCCAGATATGGCTTTTCCTCGTATGAATAATATAAGTTTTTGGTTATTACCTCC--TTCATTATTATTATT-AGTTTCTTCAGCTATTGT…
	HQ708615	---------------------------------------------------------------AATCATAA-AGACATAGGTACTTTATATTTAATTTTTGGTGCTTTTTCAGGTGTAGTA---GGTACTACATTATCTGTTTTAATTAGAATGGAATTAGCACAACCCGGTAATCAAATTTTTGCAGGTAATCATCATTTATATAATGTTGTTGTTACAGCACATGCATTTATTATGATTTTTTTTATGGTTATGCCTGTTTTAATTGGTGGTTTTGGTAATTGGTTTGTACCTTTAATGATTGGTGCTCCAGATATGGCTTTTCCTCGTATGAATAATATAAGTTTTTGGTTATTACCTCC--TTCATTATTATTATT-AGTTTCTTCAGCTATTGT…
	HQ708873	---------------------------------------------------------------AATCATAA-AGACATAGGTACTTTATATTTAATTTTTGGTGCTTTTTCAGGTGTAGTA---GGTACTACATTATCTGTTTTAATTAGAATGGAATTAGCACAACCCGGTAATCAGATTTTTGCAGGTAATCATCATTTATATAATGTTGTTGTTACAGCACATGCATTTATTATGATTTTTTTTATGGTTATGCCTGTTTTAATTGGTGGTTTTGGTAATTGGTTTGTGCCTTTAATGATTGGTGCTCCAGATATGGCTTTTCCTCGTATGAATAATATAAGTTTTTGGTTATTACCACC--ATCATTATTATTATT-AGTTTCTTCAGCTATTGT…
	HQ708455	---------------------------------------------------------------AATCATAA-AGACATTGGTACTTTATATTTAATTTTTGGTGCTTTTTCAGGTGTAGTA---GGTACTACATTATCTGTTTTAATTAGAATGGAATTAGCACAACCCGGTAATCAAATTTTTGCAGGTAATCATCATTTATATAATGTTGTTGTTACAGCACATGCATTTATTATGATTTTTTTTATGGTTATGCCTGTTTTAATTGGTGGTTTTGGTAATTGGTTTGTGCCTTTAATGATTGGTGCTCCAGATATGGCTTTCCCTCGTATGAATAATATAAGTTTTTGGTTATTACCCCC--AGCATTATTATTATT-AGTTTCTTCAGCTATTGT…
	HQ708858	---------------------------------------------------------------AATCATAA-AGACATAGGTACTTTATATTTAATTTTTGGTGCTTTTTCAGGTGTAGTG---GGTACTACATTATCTGTTTTAATAAGAATGGAATTAGCACAACCAGGTAATCAAATTTTTGCAGGTAATCATCATTTATATAATGTTGTTGTTACAGCACATGCATTTATTATGATTTTTTTTATGGTTATGCCTGTTTTAATTGGTGGCTTTGGTAATTGGTTTGTACCTTTAATGATTGGTGCTCCTGATATGGCTTTTCCTCGTATGAATAATATAAGTTTTTGGTTATTACCACC--ATCATTATTATTATT-AGTTTCTTCAGCTATTGT…
	HQ708871	---------------------------------------------------------------AATCATAA-AGACATAGGTACTTTATATTTAATTTTTGGTGCTTTTTCAGGTGTAGTA---GGTACTACATTATCTGTTTTAATTAGAATGGAATTAGCACAACCAGGTAATCAAATTTTTGCAGGTAATCATCATTTATATAATGTTGTTGTTACAGCACATGCATTTATTATGATTTTTTTTATGGTTATGCCTGTTTTAATTGGAGGTTTTGGTAATTGGTTTGTACCTTTAATGATTGGTGCTCCAGATATGGCTTTTCCTCGTATGAATAATATAAGTTTTTGGTTATTACCACC--ATCATTATTATTATT-AGTTTCTTCAGCTATTGT…
	HQ708839	---------------------------------------------------------------AATCATAA-AGACATAGGTACTTTATATTTAATTTTTGGTGCTTTTTCAGGTGTAGTA---GGTACTACATTATCTGTTTTAATTAGAATGGAATTAGCACAACCCGGTAATCAAATTTTTGCAGGTAATCATCATTTATATAATGTTGTTGTTACAGCACATGCATTTATTATGATTTTTTTTATGGTTATGCCTGTTTTAATTGGTGGTTTCGGTAACTGGTTTGTACCTTTAATGATTGGTGCTCCAGATATGGCTTTTCCTCGTATGAATAATATTAGTTTTTGGTTATTACCTCC--ATCATTATTATTATT-AGTTTCTTCAGCTATTGT…
	GU071826	---------------------------------------------------CTTTTTTCAACAAATCATAA-AGACATAGGTACTTTATATTTAATTTTTGGTGCTTTTTCGGGTGTAGTA---GGTACTACATTATCTGTTTTAATTAGAATGGAATTAGCACAACCCGGTAATCAAATTTTTGCAGGTAATCATCATTTATATAATGTTGTTGTTACAGCACATGCATTTATTATGATTTTTTTTATGGTTATGCCTGTTTTAATTGGTGGTTTTGGTAATTGGTTTGTACCTTTAATGATAGGTGCCCCAGATATGGCTTTCCCTCGTATGAATAATATAAGTTTTTGGTTATTACCTCC--ATCTTTATTATTATT-AGTTTCTTCAGCTATTGT…
	HE797904	----------------------------------------------------------------------------------------------------------------------------------------------------------------------------------------------------------TATAATGTTGTTGTTACAGCACATGCATTTATTATGATTTTTTTTATGGTTATGCCTGTTTTAATAGGTGGTTTTGGTAATTGGTTTGTACCTTTAATGATTGGTGCTCCAGATATGGCTTTTCCTCGTATGAATAATATAAGTTTTTGGTTATTACCTCC--ATCATTATTATTATT-AGTTTCTTCAGCTATTGT…
	ON202818	-----------------------------------------------------------------------------------------------------------------------------GTACCACATTATCTGTTTTAATTAGAATGGAATTAGCACAACCTGGTAATCAAATTTTTGTAGGTAATCATCATTTATATAATGTTGTTGTTACAGCACATGCATTTATCATGATTTTTTTTATGGTTATGCCTGTTTTAATTGGTGGTTTTGGTAATTGGTTTGTACCTTTAATGATTGGTGCTCCAGATATGGCTTTTCCTCGTATGAATAATATAAGTTTTTGGTTATTACCACC--ATCATTATTATTATT-AGTTTCTTCAGCTATTGT…
	KJ654016	--------------------------------------------------------------AAATCATAA-AGATATCGGTACTTTATATTTAATTTTTAGCGCTTTTGCGGGTGTTGTC---GGAACAATGTTATCAATTTTAATCCGTATGGAATTGGCTCAACCCGGTAACCAGATTTTTATGGGTAATCATCAGTTGTATAATGTGGTAGTTACCGCGCACGCCTTCGTAATGGTATTTTTTTTGGTTATGCCGGCGTTAATCGGCGGTTTCGGTAATTGGTTTGTTCCTTTAATGATTGGAGCTCCCGATATGGCATTTCCTCGAATGAATAATATAAGTTTTTGGTTATTGCCTCC--GGCTTTACTACTACT-AGTTTCATCCGCAATTGT…
	KP684685	--------------------------------------------------------------AAATCATAA-AGATATTGGTACTTTATATTTAATTTTTAGTGCATTTGCAGGTGTTATT---GGTACGACGCTATCAATTTTGATTCGAATGGAACTAGCCCAACCCGGCAATCAAATTTTAATGGGAAATCATCAACTATACAACGTGATTGTTACTGCGCATGCATTTGTTATGGTCTTTTTTTTAGTAATGCCGGCTTTAATTGGTGGTTTTGGTAATTGGTTTGTTCCTCTTATGATTGGAGCGCCGGATATGGCTTTTCCTCGGATGAACAATATTAGTTTTTGGTTATTACCACC--TGCTTTATTATTACT-GATTTCATCGGCAATTGT…
	KJ654043	--------------------------------------------------------------AAATCATAA-AGATATTGGTACTTTATATTTAATTTTTAGTGCATTTGCAGGTGTTATT---GGTACGACGCTATCAATTTTGATTCGAATGGAACTAGCCCAACCCGGCAATCAAATTTTAATGGGAAATCATCAACTATACAACGTGATTGTTACTGCGCATGCATTTGTTATGGTTTTTTTTTTAGTGATGCCGGCTTTAATTGGTGGTTTTGGTAATTGGTTTGTTCCTCTTATGATTGGAGCGCCGGATATGGCTTTTCCTCGGATGAACAATATTAGTTTTTGGTTATTACCGCC--TGCTTTATTATTACT-TATTTCATCGGCGATTGT…
	KJ654044	--------------------------------------------------------------AAATCATAA-AGATATTGGTACTTTATATTTAATTTTTAGTGCATTTGCGGGTGTGATT---GGTACGACATTATCTATTTTAATTCGAATGGAGTTGGCCCAACCCGGCAACCAAATTTTGATGGGAAATCATCAATTATATAATGTTATTGTTACTGCTCATGCATTTGTTATGGTATTTTTTTTAGTAATGCCGGCTTTGATTGGTGGGTTTGGAAATTGGTTTGTTCCTCTTATGATTGGAGCACCTGATATGGCATTTCCACGGATGAACAATATTAGTTTTTGGTTACTACCACC--CGCTCTATTATTATT-GCTTTCATCCGCGATTGT…
	KP684690	--------------------------------------------------------------AAATCATAA-AGATATTGGTACTTTATATTTAATTTTTAGTGCATTTGCGGGTGTGATT---GGTACGACATTATCTATTTTAATTCGAATGGAGTTAGCGCAACCAGGCAACCAAATTTTGATGGGAAACCATCAATTATATAATGTTATTGTTACTGCTCATGCATTTGTTATGGTATTTTTTTTAGTAATGCCGGCTTTGATTGGTGGGTTTGGAAATTGGTTTGTTCCTCTTATGATTGGAGCACCTGATATGGCGTTTCCACGAATGAACAATATTAGTTTTTGGTTACTACCCCC--AGCTCTATTATTATT-GATTTCATCTACGATTGT…
	HM033195	--------------------------------------------------------------AAATCATAA-AGATATTGGAACTTTATATTTAATTTTTAGTGCTTTTGCCGGTGTTGTC---GGTACCACTTTATCTCTTCTAATTAGAATAGAATTAGCTCAACCCGGTAATCAAATTTTTATGGGAAATCATCAGCTGTATAATGTTGTTGTTACTGCACATGCCTTTATAATGGTATTTTTTTTAGTTATGCCCGCATTAATCGGGGGCTTTGGGAATTGGTTTGTCCCTTTAATGATTGGTGCCCCGGATATGGCGTTTCCTCGTATGAATAATATAAGTTTTTGGCTTTTGCCGCC--GGCTTTATTATTATT-AGTTTCATCCGCTATCGT…
	HM033194	--------------------------------------------------------------AAATCATAA-AGATATTGGAACTTTATATTTAATTTTTAGTGCATTTGCCGGTGTTGTT---GGTACTACTCTATCTCTTTTAATACGAATGGAATTAGCGCAACCTGGTAATCAAATTTTCATGGGAAATCATCAGTTATACAATGTTGTTGTTACGGCACATGCTTTCGTAATGGTATTTTTTTTAGTTATGCCTGCTTTAATCGGGGGTTTTGGTAATTGGTTTGTCCCATTAATGATTGGTGCACCGGACATGGCATTTCCGCGAATGAATAATATAAGTTTTTGGTTATTACCCCC--TGCTTTATTATTACT-TATTTCATCCGCAATGGT…
	KJ654105	--------------------------------------------------------------AAATCATAA-AGATATTGGAACTTTATATTTAATTTTTAGTGCCTTTGCTGGAATTATT---GGAACTACTTTATCAATGTTAATTCGTCTTGAATTAGCACAACCGGGGAATCAAATTTTTCAAGGTAATCATCAATTATATAATGTTGTTGTAACCGCTCATGCTTTTATTATGGTTTTTTTTTTAGTTATGCCTGCTTTAATTGGAGGTTTTGGTAATTGGTTTATTCCGCTAATGATTGGCGCCCCAGATATGGCGTTTCCACGAATGAATAATATCAGTTTTTGGTTATTACCCCC--GGCCTTATTATTATT-AGTTTCATCCGCAATTGT…
	KJ651306	--------------------------------------------------------------AAATCATAA-AGATATTGGAACTTTATATTTAATTTTTAGTGCCTTTGCTGGAATTATT---GGAACGACATTATCAATGTTAATTCGGCTTGAATTAGCACAACCTGGAAATCAAATTTTCCAAGGTAATCATCAATTATATAATGTTGTAGTAACAGCTCATGCTTTTATTATGGTTTTTTTTTTAGTTATGCCTGCCTTAATTGGTGGTTTTGGAAATTGGTTTATCCCACTAATGATTGGCGCACCAGATATGGCTTTTCCAAGAATGAATAACATAAGTTTTTGGTTATTACCACC--TGCATTACTATTATT-AGTCTCATCCGCAATTGT…
	KJ654015	--------------------------------------------------------------TAACCATAA-GGATATTGGTACTTTATATTTAATTTTTAGTGCTTTTGCGGGTGTTGTA---GGTACAACCCTATCAATTTTAATTCGGATGGAGTTGGCTCAACCCGGTAATCAAATTTTTATGGGAAATCATCAACTATATAATGTTGTTGTTACCGCACATGCTTTTGTCATGGTATTTTTTTTAGTTATGCCCGCATTAATTGGCGGTTTTGGTAATTGGTTTGTTCCTTTAATGGTTGGTGCCCCCGATATGGCATTTCCTCGTATGAATAATATAAGTTTTTGGTTATTACCTCC--AGCCCTATTATTACT-TATTTCATCTGCCATCGT…
	KJ654041	--------------------------------------------------------------AAACCATAA-AGATATTGGTACTTTATATTTAATTTTTAGTGCTTTTGCAGGTGTAGTT---GGTACAACCTTATCGATTTTAATTAGGGTAGAGTTATCTCAACCCGGTAATCAGATTTTTATGGGAAATCATCAATTATATAATGTTGTTGTTACCGCTCACGCTTTTATTATGGTATTTTTTTTAGTTATGCCAGCCCTAATTGGGGGTTTTGGTAATTGGTTTGTTCCTTTAATGATTGGTGCTCCTGATATGGCATTTCCCCGTATGAATAATATAAGTTTTTGGTTATTACCTCC--AGCTTTATTATTACT-TATTTCATCTGCTATTGT…
	KP684655	--------------------------------------------------------------AAATCACAA-AGATATTGGTACTTTATATTTAATTTTTAGTGCTTTTGCAGGTGTTGTT---GGTACAACACTATCAATTTTAATTAGAATGGAGTTAGCTCAGCCCGGTAATCAAATTTTAATGGGGAACCACCAATTGTATAATGTTATTGTTACGGCACATGCCTTTGTTATGGTATTTTTTTTAGTTATGCCTGCCTTAATTGGAGGTTTTGGTAACTGGTTTGTCCCATTAATGATTGGAGCTCCTGATATGGCATTTCCACGTATGAATAATATAAGTTTTTGGTTATTGCCTCC--AGCTTTATTATTGCT-TATTTCATCTGCTATTGT…
	KJ654042	--------------------------------------------------------------AAATCATAA-AGATATTGGTACTTTATATTTAATTTTTAGTGCTTTTGCGGGTGTTGTC---GGCACTACTTTATCAATTTTAATTAGGATGGAGTTAGCTCAACCAGGTAATCAAATTTTTATGGGAAATCATCAACTATATAATGTTGTGGTTACTGCACATGCTTTTGTTATGGTATTTTTTTTAGTTATGCCTGCACTAATCGGTGGTTTTGGTAATTGGTTTGTTCCTTTAATGATAGGAGCACCTGATATGGCATTTCCGCGTATGAATAATATAAGTTTTTGGTTATTACCCCC--AGCTTTATTATTACT-TATTTCATCCGCTATTGT…
	MH271689	------------ATGAATTTTCAAAGAATAAAACAATGGTCAACTAGATGGCTTTTTTCAACAAATCATAA-AGATATTGGTACTTTATATTTAATTTTTAGTGCTTTTGCGGGTGTTGTC---GGCACTACTTTATCAATTTTAATTAGGATGGAGTTAGCTCAACCAGGTAATCAAATTTTTATGGGAAATCATCAACTATATAATGTTGTGGTTACTGCACATGCTTTTGTTATGGTATTTTTTTTAGTTATGCCTGCACTAATCGGAGGTTTTGGTAATTGGTTTGTTCCTTTAATGATAGGAGCACCTGATATGGCATTTCCGCGTATGAATAATATAAGTTTTTGGTTATTACCCCC--AGCTTTATTATTACT-TATTTCATCCGCTATTGT…
	KJ654023	--------------------------------------------------------------AAATCATAA-AGATATTGGTACTTTATATTTAATTTTTAGTGCTTTTGCAGGTGTTGTG---GGTACAACTTTATCAATTTTAATTCGAATGGAGTTAGCCCAACCCGGTAATCAAATTTTTATGGGAAATCATCAATTATATAATGTTGTTGTTACCGCGCATGCGTTTGTTATGGTATTTTTTTTAGTTATGCCAGCTTTAATTGGTGGTTTTGGTAATTGGTTTGTTCCTTTAATGATAGGCGCTCCTGATATGGCATTTCCTCGTATGAATAATATAAGTTTTTGGTTATTACCTCC--AGCTTTATTATTACT-TATTTCATCTGCTATTGT…
	KJ654034	--------------------------------------------------------------AAATCATAA-AGATATTGGTACTTTATATTTAATTTTTAGTGCTTTTGCCGGAGTTGTC---GGTACAACTTTATCAATTTTAATTAGGATGGAGTTAGCTCAACCAGGTAATCAAATTTTTATGGGAAATCATCAATTATATAATGTTGTTGTTACAGCACATGCTTTTGTTATGGTATTTTTTTTAGTTATGCCAGCTCTAATTGGAGGTTTTGGTAATTGGTTTGTTCCGCTAATGATCGGAGCCCCGGATATGGCCTTCCCTCGTATGAATAATATAAGTTTTTGGTTATTGCCCCC--TGCTTTACTACTACT-TATTTCGTCAGCTATTGT…
	KP684524	--------------------------------------------------------------AAATCATAA-AGATATTGGTACTCTATATTTAATTTTTAGTGCTTTTGCTGGTGTTGTT---GGTACAACTTTATCAATTTTAATTAGGATGGAGTTAGCTCAACCAGGTAATCAAATTTTTATGGGGAATCATCAATTATATAATGTTGTTGTTACAGCACATGCTTTTGTTATGGTATTTTTCTTAGTTATGCCAGCCCTTATTGGGGGTTTTGGTAATTGGTTTGTTCCGCTAATGATCGGAGCCCCGGATATGGCCTTTCCTCGTATGAATAATATAAGTTTTTGGCTATTGCCTCC--CGCTTTACTATTACT-TATTTCGTCAGCTATTGT…
	KP684530	--------------------------------------------------------------AAATCATAA-AGATATTGGTACTCTATATTTAATTTTTAGTGCTTTTGCCGGTGTTGTT---GGTACAACTTTATCAATTTTAATTAGGATGGAGTTAGCTCAACCAGGTAATCAAATTTTTATGGGAAATCATCAATTATATAATGTTGTTGTTACAGCACATGCTTTTGTTATGGTATTTTTCTTAGTTATGCCAGCCTTAATTGGGGGTTTTGGTAATTGGTTTGTTCCGCTAATGATTGGAGCCCCGGATATGGCCTTTCCTCGTATGAATAATATAAGTTTTTGGTTATTGCCTCC--CGCTTTACTATTACT-TATTTCGTCAGCTATTGT…
	KP684522	--------------------------------------------------------------AAATCATAA-AGATATTGGTACTCTATATTTAATTTTTAGTGCTTTTGCCGGTGTTGTT---GGTACAACTTTATCAATTTTAATTAGGATGGAGTTAGCTCAACCAGGTAATCAAATTTTTATGGGAAATCATCAATTATATAATGTTGTTGTGACAGCACATGCTTTTGTTATGGTATTTTTCTTAGTTATGCCAGCTCTAATTGGAGGTTTTGGTAATTGGTTTGTTCCTCTAATGATTGGAGCCCCGGATATGGCCTTTCCTCGTATGAATAATATAAGTTTTTGGTTATTGCCCCC--CGCTTTACTATTACT-TATTTCGTCAGCTATTGT…
	KJ654033	--------------------------------------------------------------AAATCATAA-AGATATTGGTACTCTATATTTAATTTTTAGTGCTTTTGCCGGTGTTGTT---GGTACAACTTTATCAATTTTAATTAGAATGGAGTTAGCTCAACCAGGTAATCAAATTTTTATGGGAAATCATCAATTATACAATGTTGTTGTGACAGCACATGCTTTTGTTATGGTATTTTTCTTAGTTATGCCAGCTCTAATTGGAGGTTTTGGTAATTGGTTTGTTCCGCTAATGATTGGAGCCCCAGATATGGCCTTTCCTCGTATGAATAATATAAGTTTTTGGTTATTGCCTCC--CGCTTTACTATTACT-TATTTCGTCAGCTATTGT…
	KJ654037	--------------------------------------------------------------AAATCATAA-AGATATTGGTACTTTATATTTAATTTTTAGTGCTTTTGCGGGTGTTGTC---GGTACAACCTTATCAATTTTAATTAGAATGGAGTTAGCTCAACCTGGTAATCAAATTTTTATGGGAAATCATCAATTATATAATGTTGTTGTTACTGCACATGCTTTTGTTATGGTATTTTTTTTAGTTATGCCTGCCCTAATTGGGGGTTTTGGTAATTGGTTTGTCCCACTAATGATCGGAGCACCGGATATGGCCTTTCCTCGTATGAATAATATAAGTTTTTGGTTATTACCTCC--AGCACTATTATTACT-TATTTCATCAGCTATTGT…
	KJ654038	--------------------------------------------------------------AAATCATAA-AGATATTGGTACTTTATATTTAATTTTTAGTGCTTTTGCTGGTGTTGTT---GGTACAACTTTATCAATTTTAATTAGGATGGAGTTAGCTCAACCTGGTAATCAAATTTTTATGGGAAATCATCAACTATATAATGTTGTTGTTACAGCACATGCTTTTGTTATGGTGTTTTTTTTAGTTATGCCAGCCCTAATTGGGGGTTTTGGTAATTGGTTTGTTCCCCTAATGATCGGAGCTCCGGATATGGCATTTCCTCGTATGAATAATATAAGTTTTTGGTTATTGCCTCC--AGCTTTATTATTACT-TATTTCATCAGCTATTGT…
	KP684521	--------------------------------------------------------------AAATCATAA-AGATATTGGTACTTTATATTTAATTTTTAGTGCTTTTGCAGGTGTTGTC---GGTACAACCTTATCAATTTTAATTAGAATGGAGTTAGCTCAACCTGGTAATCAAATTTTTATGGGAAATCATCAATTATATAATGTTGTTGTTACCGCACATGCTTTTGTTATGGTATTTTTTTTAGTTATGCCCGCTTTAATTGGAGGTTTTGGTAACTGGTTTGTTCCTTTAATGATCGGAGCTCCAGATATGGCATTTCCTCGTATGAATAACATAAGTTTTTGGTTATTACCTCC--AGCTTTATTATTACT-TATTTCATCTGCTATTGT…
	KP684598	--------------------------------------------------------------AAATCATAA-AGATATTGGTACTTTATATTTAATTTTTAGTGCTTTTGCAGGTGTTGTT---GGTACAACCTTATCAATTTTAATTAGGATGGAGTTAGCACAACCCGGTAATCAGATTTTTATGGGAAATCATCAATTATATAATGTTGTTGTTACGGCACATGCTTTTGTTATGGTATTTTTTTTAGTTATGCCCGCTTTAATTGGAGGTTTTGGTAACTGGTTTGTCCCTTTAATGATTGGAGCTCCAGATATGGCATTTCCTCGTATGAATAATATAAGTTTTTGGTTATTACCCCC--AGCTTTATTATTACT-TATCTCATCTGCTATTGT…
	KP684697	--------------------------------------------------------------AAATCATAA-AGATATTGGTACTTTATATTTGATTTTTAGTGCTTTTGCTGGTGTTGTC---GGAACAACTTTATCAATTTTAATTAGAATGGAGCTAGCCCAACCAGGTAATCAAATTTTTATGGGAAATCATCAATTATATAATGTTGTTGTTACAGCACATGCTTTTGTTATGGTATTTTTTTTAGTTATGCCTGCTTTAATTGGAGGTTTTGGTAATTGGTTTGTTCCTTTAATGATCGGAGCTCCTGATATGGCATTTCCTCGTATGAATAATATAAGTTTTTGGTTATTGCCCCC--CGCTTTATTATTACT-TGTTTCATCAGCAATTGT…
	KJ654045	--------------------------------------------------------------AAATCATAA-AGATATTGGTACTTTATATTTAATTTTTAGTGCTTTTGCCGGTGTTGTA---GGAACAACCTTATCAATTTTAATTAGAATGGAGTTAGCGCAACCAGGTAATCAAATTTTTATGGGGAATCATCAATTATATAATGTTGTTGTTACAGCGCATGCTTTTGTTATGGTATTTTTTTTAGTTATGCCTGCTTTAATTGGAGGTTTTGGTAATTGGTTTGTTCCTTTAATGATCGGAGCTCCTGATATGGCATTTCCTCGCATGAATAATATAAGTTTTTGGTTATTGCCTCC--CGCTTTATTATTACT-TATTTCATCAGCAATTGT…
	MH665651	-------------------------------------------------------TTTCAACAAATCATAA-AGATATTGGTACTTTATATCTAATTTTTAGTGCTTTTGCAGGTGTTGTG---GGTACAACTCTATCAATTTTAATTAGAATGGAGTTAGCTCAACCAGGTAATCAAATTTTTATGGGAAATCATCAATTATATAATGTTGTAGTTACGGCACATGCTTTTGTTATGGTCTTTTTTTTAGTTATGCCTGCCTTAATCGGCGGTTTTGGTAATTGGTTTGTTCCTCTAATGATCGGAGCCCCTGATATGGCATTTCCTCGTATGAATAATATAAGTTTTTGGTTATTGCCCCC--CGCTTTATTATTACT-TATTTCATCTGCTATTGT…
	KJ654035	--------------------------------------------------------------AAATCATAA-AGATATTGGTACTTTATATTTAATTTTTAGTGCTTTTTCAGGTGTTGTT---GGTACAACTTTATCAATTTTAATTAGAATGGAGTTAGCTCAACCAGGTAACCAAATTTTTATGGGAAATCATCAATTATATAATGTTGTAGTTACTGCACATGCTTTTGTTATGGTTTTTTTTTTAGTTATGCCTGCCTTAATTGGAGGTTTTGGTAATTGGTTTGTTCCTATAATGATCGGAGCTCCTGATATGGCATTTCCTCGTATGAATAATATAAGTTTTTGGTTATTACCGCC--AGCTTTATTATTACT-TATTTCATCAGCTATTGT…
	KP684623	--------------------------------------------------------------GAATCATAA-GGATATTGGGACTTTATATTTAATTTTTAGTGCTTTTGCTGGTGTGGTT---GGTACAACTTTATCAATTTTAATTAGAATGGAGTTGGCACAACCAGGTAATCAAATATTTATGGGAAATCATCAATTATATAATGTTGTGGTTACAGCACACGCTTTTGTTATGGTATTTTTTTTAGTTATGCCGGCACTAATTGGCGGTTTTGGTAATTGGTTTGTTCCTCTAATGATTGGGGCCCCAGATATGGCATTTCCTCGTATGAATAATATAAGTTTTTGGCTACTACCTCC--AGCTTTATTATTACT-TATTTCATCGGCTATTGT…
	KP684528	--------------------------------------------------------------AAATCATAA-AGATATTGGTACTTTATATTTAATTTTTAGTGCTTTTGCTGGTGTTGTA---GGTACAACTCTATCCATTTTAATTCGGATGGAGTTAGCACAACCTGGTAATCAAATTTTTATGGGAAATCATCAATTATATAATGTTGTGGTTACGGCACATGCTTTTGTTATGGTATTTTTTTTAGTTATGCCTGCACTAATTGGTGGTTTTGGTAATTGGTTTGTTCCTTTAATGATTGGAGCACCAGATATGGCATTTCCTCGTATGAATAATATAAGTTTTTGGTTGTTGCCGCC--AGCCCTACTATTACT-TATTTCATCGGCTATTGT…
	KP684533	--------------------------------------------------------------AAATCATAA-AGATATTGGTACTTTATATTTAATTTTTAGTGCTTTTGCTGGTGTTGTA---GGTACAACTCTATCTATTTTAATTCGGATGGAATTAGCACAACCAGGTAATCAAATTTTTATGGGAAATCATCAATTATATAATGTTGTGGTTACAGCACATGCTTTTGTTATGGTATTTTTTTTAGTTATGCCTGCACTAATTGGTGGTTTTGGTAATTGGTTTGTTCCTTTAATGATTGGAGCCCCTGATATGGCATTTCCTCGTATGAATAACATAAGTTTTTGGTTGTTGCCCCC--AGCCCTACTATTACT-TATTTCATCGGCTATTGT…
	HM033196	--------------------------------------------------------------AAACCATAA-AGATATTGGGACTTTATATTTAATTTTTAGTGCTTTTGCGGGAGTTGTT---GGAACTACTTTATCTCTTTTAATTCGAATGGAATTAGCGCAACCTGGAAATCAAATTTTTATGGGAAATCATCAATTATATAATGTTGTTGTAACTGCACATGCCTTTGTTATGGTATTTTTTTTAGTTATGCCCGCGTTAATCGGCGGTTTCGGTAATTGGTTTGTACCTTTACTAATCGGGGCGCCTGATATGGCATTCCCTCGGATGAATAATATAAGTTTTTGGTTACTACCCCC--TGCTTTGTTATTATT-AGTTTCATCAGCTTTGGT…
	KC494932	--------------------------------------------------------------AAATCATAA-AGATATTGGAACTTTATATTTAATTTTTAGTGCTTTTGCAGGTGTTGTA---GGTACAACTTTATCTCTTCTAATTCGAATTGAATTAGCACAACCGGGTAATCAAATTTTTATGGGGAATCATCATTTATATAATGTTGTCGTAACAGCACATGCTTTAGTTATGGTTTTTTTTTTAGTTATGCCCGCGCTAATTGGAGGATTTGGTAATTGGTTCGTTCCTTTAATGATTGGTGCACCAGATATGGCATTTCCACGTATGAATAATATAAGTTTTTGGCTATTACCTCC--AGCCCTACTTTTATT-AATTTCTTCCGCAATTGT…
	KC494921	--------------------------------------------------------------AAATCATAA-AGATATTGGAACTTTATATTTAATTTTTAGTGCTTTTGCAGGTGTTGTA---GGTACAACTTTATCTCTTTTAATTCGAATTGAATTAGCACAACCGGGTAATCAAATTTTTATGGGGAATCATCATTTATATAATGTTGTCGTAACAGCACATGCTTTAGTTATGGTTTTCTTTTTAGTTATGCCAGCACTAATTGGCGGATTTGGTAATTGGTTTGTTCCTTTAATGATTGGTGCACCAGATATGGCATTTCCACGTATGAATAATATAAGTTTTTGGTTATTACCTCC--AGCCTTACTTTTATT-AATTTCTTCTGCAATTGT…
	KJ654014	--------------------------------------------------------------AAATCATAA-AGATATTGGAACTTTATATTTAATTTTTAGTGCTTTTTCTGGTGTAGTA---GGTACAACATTATCAATTTTAATTAGAATTGAATTAGCACAACCAGGTAATCAAATTTTTATGGGAAATCATCATTTATATAATGTTGTTGTAACAGCTCATGCTTTAGTTATGGTTTTTTTTTTAGTTATGCCCGCACTAATTGGTGGTTTTGGTAATTGGTTTGTTCCTTTGATGATTGGCGCCCCTGATATGGCTTTTCCAAGAATGAATAATATTAGTTTTTGGTTATTACCACC--GGCTTTATTATTATT-AATTTCTTCGGCTATTGT…
	HM033185	--------------------------------------------------------------AAATCATAA-AGATATTGGAACTTTATATTTAATTTTTAGTGCGTTTGCTGGGGTAGTA---GGAACAACTTTATCTCTTTTAATTCGAATTGAATTAGCACAACCTGGTAATCAAATTTTTATGGGGAATCATCATTTATATAATGTTATTGTAACAGCTCATGCTTTAGTTATGGTTTTTTTCTTAGTTATGCCCGCATTAATTGGAGGTTTTGGTAATTGGTTTGTCCCCTTAATGATTGGAGCACCGGATATGGCTTTTCCACGAATGAATAATATAAGTTTTTGGTTATTACCTCC--AGCTTTATTATTATT-AATTTCGTCAGCTATTGT…
	BK011976	------------ATGAATTTTAAAAATATCAAAAAATGGTCAACACGATGGCTTTTTTCAACAAATCATAA-AGATATTGGAACTTTATATTTAATTTTTAGTGCATTTGCGGGTGTTGTA---GGTACAACTTTATCACTTTTAATTAGAATTGAATTAGCACAACCTGGTAATCAAATTTTTATGGGAAATCATCATTTATATAATGTTGTTGTAACTGCTCATGCTTTAGTAATGGTTTTTTTTTTAGTTATGCCTGCATTAATCGGAGGTTTTGGTAATTGGTTTGTACCTTTAATGATTGGCGCACCTGATATGGCTTTTCCACGTATGAATAATATAAGTTTTTGGTTATTACCTCC--GGCTTTATTATTATT-ACTTTCTTCAGCTATTGT…
	KC494943	--------------------------------------------------------------AAATCATAA-AGATATAGGAACTTTATATTTAATTTTTAGTGCGTTTGCTGGTGTTGTG---GGTACAACTTTATCACTTTTAATTCGAATTGAATTAGCACAACCAGGTAATCAAATTTTCATGGGAAATCATCATTTATATAATGTTGTTGTAACTGCTCATGCTTTAGTGATGGTTTTTTTTTTAGTTATGCCTGCATTAATTGGAGGTTTTGGTAATTGGTTTGTACCTTTAATGATTGGCGCACCTGACATGGCTTTTCCACGTATGAATAATATAAGTTTTTGGTTATTACCTCC--AGCTTTATTATTATT-AATTTCTTCCGCTATTGT…
	HM033186	--------------------------------------------------------------AAATCATAA-AGATATTGGAACTTTATATTTAATTTTTAGTGCTTTTGCTGGTGTTGTA---GGTACAACATTATCTCTTTTAATTCGAATTGAATTAGCACAACCAGGTAATCAAATTTTTATGGGAAATCATCATTTATATAATGTTGTAGTAACTGCTCATGCTTTAGTTATGGTTTTTTTTTTAGTTATGCCTGCATTAATCGGAGGTTTTGGAAATTGGTTTGTGCCTTTAATGATTGGTGCACCTGATATGGCTTTTCCACGTATGAATAATATAAGTTTTTGGTTATTACCTCC--AGCTTTATTATTATT-AATTTCTTCAGCTATTGT…
	KC494918	--------------------------------------------------------------AAATCATAA-AGATATTGGAACTTTATATTTAATTTTTAGTGCTTTTGCTGGTGTTATA---GGTACAACGTTATCTCTTTTAATTAGAATTGAATTAGCACAACCGGGTAATCAAATTTTTATGGGTAATCATCATTTATATAATGTTGTTGTAACAGCTCATGCTTTAGTTATGGTTTTTTTTTTGGTAATGCCTGCATTAATAGGAGGTTTTGGTAATTGGTTTGTGCCTTTAATGATTGGTGCACCTGATATGGCTTTTCCACGTATGAATAATATAAGTTTTTGGTTACTACCTCC--CGCTTTATTGTTATT-AATTTCTTCAGCTATTGT…
	KC494940	--------------------------------------------------------------AAATCATAA-AGATATTGGAACTTTATATTTAATTTTTAGTGCTTTTGCAGGTGTTATA---GGTACAACATTATCTCTTTTAATTCGTATTGAATTAGCACAACCTGGTAATCAAATTTTTATGGGTAATCATCATTTATATAATGTTGTTGTAACAGCTCATGCTTTAGTTATGGTTTTTTTTTTAGTAATGCCCGCATTAATAGGAGGTTTTGGTAATTGGTTTGTACCTTTAATGATTGGAGCACCCGATATGGCTTTTCCACGTATGAATAATATAAGTTTTTGGTTACTACCCCC--AGCTTTATTATTATT-AATTTCTTCAGCTATTGT…
	KC494945	--------------------------------------------------------------AAATCATAA-AGATATTGGAACTTTATATTTAATTTTTAGTGCTTTTGCTGGTGTTATA---GGTACAACATTATCTCTTTTAATTCGTATTGAATTAGCACAACCTGGTAATCAAATTTTTATGGGTAATCATCATTTATATAATGTTGTTGTAACAGCTCATGCTTTAATTATGGTATTTTTTTTAGTAATGCCAGCATTAATAGGAGGTTTTGGTAATTGGTTTGTGCCTTTAATGATTGGAGCACCTGATATGGCTTTTCCACGTATGAATAATATAAGTTTTTGGTTACTACCTCC--AGCTTTATTATTATT-AATTTCTTCAGCTATTGT…
	KC494936	--------------------------------------------------------------AAATCATAA-AGATATTGGAACTTTATATTTAATTTTTAGTGCTTTTTCTGGTGTTATA---GGTACAACGTTATCTCTTTTAATTAGGATTGAATTAGCACAACCTGGTAATCAAATTTTTATGGGTAATCATCATTTATATAATGTTGTTGTAACAGCTCATGCTTTAGTTATGGTTTTTTTTTTAGTAATGCCAGCATTAATAGGAGGTTTTGGTAATTGGTTTGTGCCTTTAATGATTGGAGCACCTGATATGGCTTTCCCACGTATGAATAATATAAGTTTTTGGTTACTACCTCC--AGCTTTATTATTATT-AATTTCTTCAGCTATTGT…
	KJ654072	--------------------------------------------------------------CAATCATAA-AGATATTGGAACTTTATATTTAATTTTTAGTGCTTTTGCGGGAATTATA---GGTACAACACTTTCTATGTTAATTAGAATAGAATTATCTCAACCTGGTAATCAAATTTTTATGGGAAATCATCAACTATATAACGTAGTTGTTACAGCACATGCTTTTATTATGGTTTTTTTTTTAGTTATGCCTGCTTTAATTGGAGGTTTTGGTAATTGGTTTGTTCCTTTAATGATTGGGGCACCTGATATGGCTTTCCCACGTATGAATAATATAAGTTTTTGGCTATTACCCCC--AGCTTTATTATTATT-AGTTTCATCAGCAATTGT…
	KJ654145	--------------------------------------------------------------CAATCATAA-AGATATTGGAACTTTATATTTAATTTTTAGTGCTTTTGCAGGAGTTATT---GGTACAACACTTTCTATGTTAATTCGAATAGAATTATCACAACCGGGTAATCAAATTTTTATGGGAAATCATCAACTATATAATGTAGTTGTTACAGCCCATGCTTTTATTATGGTTTTTTTTTTAGTTATGCCGGCTTTAATCGGCGGTTTTGGTAATTGGTTTGTTCCCTTAATGATTGGGGCCCCTGATATGGCTTTTCCACGTATGAATAATATAAGTTTTTGGCTATTACCCCC--AGCTTTATTATTATT-AGTTTCATCAGCAATTGT…
	KJ654117	--------------------------------------------------------------CAATCATAA-AGATATTGGAACTTTATACTTAATTTTTAGTGCTTTTGCAGGAATTGTT---GGTACAACACTTTCTATGTTAATTCGAATCGAATTATCACAACCAGGTAACCAAATTTTTATGGGAAATCATCAATTATATAATGTAGTTGTTACAGCCCATGCTTTTATTATGGTTTTTTTTTTAGTTATGCCAGCTTTAATCGGCGGTTTTGGTAATTGGTTTGTTCCTTTAATGATTGGGGCCCCTGATATGGCTTTTCCACGTATGAATAATATAAGTTTTTGGCTATTACCCCC--AGCTTTATTATTATT-AGTTTCATCAGCAATTGT…
	KJ654141	--------------------------------------------------------------AAATCATAA-AGATATTGGAACTTTATATTTAATTTTTAGTGCTTTTGCTGGAGTTGTT---GGTACAACACTTTCTATGTTAATTAGAATTGAGCTATCACAACCAGGTAATCAAATTTTAATGGGAAACCATCAATTATATAATGTTATAGTTACTGCTCATGCTTTTATTATGGTTTTTTTTTTAGTTATGCCCGCACTAATCGGCGGTTTTGGTAATTGGTTTATTCCTTTAATGATTGGAGCTCCGGATATGGCTTTTCCTCGTATGAATAATATTAGTTTTTGGTTATTACCTCC--AGCATTATTATTATT-AATTTCATCAGCCATTGT…
	KJ654074	--------------------------------------------------------------AAATCATAA-AGATATTGGTACTTTATATTTAATTTTTAGTGCTTTTGCTGGGATTATT---GGAACAACACTTTCGATGTTAATCCGAATTGAATTATCTCAACCAGGTAATCAAATTTTTATGGGAAATCATCAATTATATAATGTAGTTGTAACAGCACATGCTTTTATTATGGTTTTTTTTTTAGTAATGCCAGCTTTAATTGGAGGTTTTGGTAATTGGTTTGTTCCTTTAATGATTGGAGCTCCTGATATGGCTTTTCCACGTATGAATAATATAAGTTTTTGGTTATTACCTCC--TGCATTATTATTACT-AGTTTCATCGGCTATTGT…
	KJ654058	--------------------------------------------------------------AAATCATAA-AGATATTGGAACTTTATATTTAATTTTTAGTGCTTTTGCGGGTATTATT---GGAACAACACTTTCGATGTTAATTAGAATAGAATTGTCTCAACCCGGTAATCAAATTTTTATGGGAAATCACCAATTATATAATGTTGTTGTAACAGCACATGCTTTTATTATGATTTTTTTTTTAGTAATGCCAGCGTTAATTGGAGGTTTTGGTAATTGGTTTGTTCCCTTAATGATTGGAGCCCCTGATATGGCTTTTCCACGTATGAATAATATAAGTTTTTGGTTATTACCTCC--TGCGTTACTATTATT-AGTTTCATCTGCTATTGT…
	KJ654143	--------------------------------------------------------------AAATCATAA-AGATATTGGTACTTTATATTTAATTTTTAGCGCTTTTGCTGGTATTATT---GGAACAACACTTTCGATGTTAATTCGAATAGAATTGTCTCAACCCGGTAATCAAATTTTTATGGGAAATCATCAATTATATAATGTTGTTGTAACAGCACATGCTTTTATTATGGTTTTTTTTTTAGTAATGCCTGCTTTAATTGGAGGTTTCGGTAATTGGTTTGTTCCCTTAATGATTGGCGCACCTGATATGGCATTTCCACGTATGAATAATATAAGTTTTTGGTTATTACCCCC--AGCTTTACTATTATT-AGTTTCATCAGCTATTGT…
	KJ654152	--------------------------------------------------------------AAATCATAA-AGATATTGGAACTTTATATTTAATTTTTAGTGCTTTTGCAGGAATTATT---GGTACAACTCTTTCGATGTTAATTCGAATCGAGTTATCACAACCAGGAAATCAAATTTTTATGGGAAATCATCAATTATACAATGTCGTTGTTACTGCACACGCTTTTATTATGGTTTTTTTTTTAGTTATGCCTGCTTTAATTGGGGGTTTTGGTAATTGGTTTGTTCCTTTAATGATTGGGGCACCTGATATGGCGTTTCCACGTATGAATAATATAAGTTTTTGGTTATTACCTCC--GGCTTTATTATTATT-ACTTTCATCGGCTATCGT…
	KJ654075	--------------------------------------------------------------AAATCATAA-AGATATTGGAACGTTATATTTGATTTTTAGTGCTTTTGCAGGTATTATT---GGAACAACACTTTCTATGTTAATTCGAATAGAATTATCACAACCAGGTAATCAGATTTTTATGGGAAATCACCAATTATATAATGTTGTAGTAACTGCTCATGCTTTTATTATGGTATTTTTTTTAGTTATGCCCGCTTTAATCGGAGGTTTCGGTAATTGGTTTGTTCCATTAATGATTGGTGCACCTGATATGGCTTTTCCACGTATGAATAATATAAGTTTTTGGTTATTACCTCC--TGCTTTATTATTACT-AGTTTCATCAGCTATTGT…
	KJ654139	--------------------------------------------------------------AAATCATAA-AGATATTGGAACTTTATATTTAATTTTTAGTGCTTTTGCAGGTATTATT---GGTACAACACTTTCAATGTTGATTCGAATTGAATTATCTCAACCAGGTAATCAAATTTTTATGGGAAATCATCAATTATATAATGTTGTTGTTACTGCACATGCTTTTGTTATGGTTTTTTTTTTAGTTATGCCAGCTTTAATTGGAGGTTTTGGGAACTGGTTTGTTCCTTTGATGATTGGAGCGCCTGATATGGCTTTTCCACGTATGAATAATATAAGTTTTTGGTTGTTACCCCC--AGCTTTATTATTATT-AGTTTCTTCCGCTATTGT…
	HM033192	--------------------------------------------------------------AAATCATAA-AGATATTGGAACTTTATATTTAATTTTTAGTGCTTTTGCTGGTGTTATT---GGTACAACACTTTCAATGTTAATTCGACTTGAATTATCACAACCAGGTAATCAAATTTTTATGGGAAATCATCAATTATATAATGTTGTTGTAACTGCTCATGCTTTTATTATGGTTTTTTTTTTAGTTATGCCTGCTTTAATTGGAGGTTTTGGTAATTGGTTTATACCTTTAATGATTGGTGCACCGGATATGGCTTTCCCACGTATGAATAATATCAGTTTTTGGTTATTGCCTCC--GGCATTATTATTATT-AATTTCATCCGCTATTGT…
	KJ654099	--------------------------------------------------------------AAATCATAA-AGATATTGGAACTTTATATTTAATTTTTAGTGCTTTTGCTGGTATTATT---GGTACAACACTTTCAATGTTAATTAGAATAGAATTATCACAACCTGGAAATCAAATTTTTATGGGAAATCATCAACTATATAATGTTGTAGTAACTGCACATGCTTTTATTATGGTTTTTTTTTTAGTTATGCCGGCATTAATAGGAGGTTTTGGTAATTGGTTTGTTCCTTTAATGATTGGCGCACCTGATATGGCTTTTCCACGTATGAATAATATAAGTTTTTGGTTATTACCTCC--CGCTTTATTATTATT-AGTCTCATCAGCTATTGT…
	KJ654136	--------------------------------------------------------------AAATCATAA-AGATATTGGTACTTTATATTTAATTTTTAGTGCTTTTGCTGGTATTATT---GGTACAACCCTTTCCATGTTAATTAGAATTGAATTATCCCAACCTGGTAATCAAATTTTTATGGGAAATCATCAATTATATAACGTGGTTGTAACAGCTCATGCTTTTATAATGGTTTTTTTTTTGGTTATGCCTGCCTTAATTGGTGGTTGGGGTAATTGGTTTGTCCCTTTAATGATTGGAGCACCTGATATGGCTTTTCCACGTATGAATAATATAAGTTTTTGGTTATTACCCCC--CGCTTTATTATTATT-AGTTTCATCAGCTATTGT…
	KJ654079	--------------------------------------------------------------AAATCATAA-AGATATTGGAACTTTATATTTAATTTTTAGTGCTTTTGCAGGTATTATA---GGTACAACCCTTTCTATGTTAATTAGAATAGAATTATCACAACCAGGTAATCAAATTTTTATGGGAAATCATCAATTATATAATGTTGTTGTTACAGCACATGCTTTTATTATGGTTTTTTTTTTAGTAATGCCTGCTTTAATTGGGGGTTTTGGTAATTGGTTTGTTCCTTTAATGATTGGTGCACCTGATATGGCTTTCCCACGCATGAATAACATAAGTTTTTGGTTATTACCTCC--AGCTTTGTTATTATT-AGTTTCATCTGCTATTGT…
	KJ654076	--------------------------------------------------------------AAATCATAA-AGATATTGGAACTTTATATTTAATTTTTAGTGCTTTTGCTGGTATTATA---GGAACAACACTTTCTATGTTAATTAGAATAGAATTATCACAACCAGGTAATCAAATTTTTATGGGAAATCATCAATTATATAATGTTGTTGTAACGGCTCATGCTTTTATTATGGTTTTTTTTTTGGTTATGCCTGCTTTAATTGGGGGTTTTGGTAATTGGTTTGTTCCCTTAATGATTGGCGCACCTGATATGGCTTTCCCTAGAATGAATAATATAAGTTTTTGGTTATTACCTCC--AGCTTTATTATTATT-AGTTTCCTCTGCTATCGT…
	KJ654063	--------------------------------------------------------------AAATCATAA-AGATATTGGAACTTTATATTTGATTTTTAGTGCTTTTTCTGGTATTATC---GGTACAACACTTTCAATGTTGATTCGAATAGAGTTATCACAACCAGGTAATCAGATTTTTATGGGAAATCATCAATTATATAATGTAGTTGTTACAGCTCATGCTTTTATTATGGTTTTTTTTTTAGTTATGCCTGCTTTAATTGGTGGTTTTGGTAACTGGTTTGTTCCTTTAATGATTGGTGCGCCTGATATGGCTTTCCCACGTATGAATAACATAAGTTTTTGGTTATTACCTCC--AGCTTTATTATTACT-AGTTTCATCCGCAATTGT…
	KJ654108	--------------------------------------------------------------AAATCATAA-AGATATTGGTACTTTATATTTAATTTTTAGTGCTTTTGCGGGTATTATT---GGTACAACACTTTCTATGTTAATTAGAATTGAATTGTCACAACCAGGTAATCAGATTTTTATGGGAAATCACCAGTTATATAATGTTGTTGTAACAGCTCATGCGTTTATTATGGTTTTTTTTTTAGTGATGCCTGCTTTAATCGGAGGTTTTGGTAATTGGTTTGTTCCATTAATGATTGGGGCACCTGATATGGCTTTTCCACGTATGAATAATATCAGTTTTTGGTTATTACCTCC--AGCTTTGTTATTATT-AATTTCATCAGCTATAGT…
	KM058106	--------------------------------------------------------------AAATCATAA-AGATATCGGGACTTTATATTTAATTTTTAGTGCTTTTGCCGGCATTATC---GGTACAACACTTTCAATGTTAATTAGAATTGAATTATCGCAACCAGGTAATCAAATTTTTATGGGAAATCATCAATTGTATAATGTCATAGTTACTGCTCACGCTTTTATTATGGTTTTTTTCCTGGTTATGCCGGCTTTAATTGGGGGTTTTGGTAATTGGTTTGTCCCTTTAATGATTGGCGCACCTGACATGGCTTTTCCGCGTATGAATAATATAAGTTTTTGGTTATTACCTCC--TGCTTTATTATTATT-GGTTTCATCCGCTATCGT…
	KJ654057	--------------------------------------------------------------AAATCATAA-AGATATTGGAACTTTATATTTAATTTTTAGTGCTTTCGCAGGTATTATA---GGTACAACACTTTCTATGTTAATTAGAATTGAATTATCACAACCAGGTAATCAAATTTTTATGGGAAATCATCAATTATACAATGTTGTTGTTACAGCTCACGCTTTTGTTATGGTTTTTTTTTTAGTTATGCCAGCTTTAATTGGTGGTTTTGGTAATTGGTTTATTCCTTTAATGATTGGCGCACCTGATATGGCTTTCCCACGGATGAATAATATAAGTTTTTGGTTATTACCTCC--GGCTTTATTATTACT-AGTTTCATCAGCTATTGT…
	KJ651300	--------------------------------------------------------------AAATCATAA-AGATATTGGAACTTTATATTTAATTTTTAGTGCTTTCGCAGGTATTATA---GGTACAACACTTTCTATGTTAATTAGAATTGAATTATCACAACCAGGTAATCAAATTTTTATGGGAAATCATCAATTATACAATGTTGTTGTTACAGCTCACGCTTTTATTATGGTTTTTTTTTTAGTTATGCCAGCTTTAATCGGCGGTTTTGGTAATTGGTTTATTCCTTTAATGATTGGAGCACCTGATATGGCTTTTCCACGGATGAATAATATAAGTTTTTGGTTATTACCTCC--GGCTTTATTATTACT-AGTTTCATCAGCTATTGT…
	KJ654132	--------------------------------------------------------------AAATCATAA-AGATATTGGAACTTTATATTTAATTTTTAGTGCATTTGCAGGTATTATT---GGTACAACACTTTCTATGTTAATTAGAATAGAATTATCACAACCAGGTAATCAAATTTTTATGGGAAATCATCAATTATATAATGTTGTTGTTACGGCTCACGCTTTTATTATGGTTTTTTTTTTAGTTATGCCAGCTTTAATTGGAGGTTTCGGAAATTGGTTTGTACCTTTAATGATTGGAGCACCCGATATGGCTTTTCCACGTATGAATAATATAAGTTTTTGGTTATTACCACC--CGCTTTACTATTATT-AGTTTCTTCAGCTATTGT…
	KJ654116	--------------------------------------------------------------AAATCATAA-AGATATTGGAACTTTATATTTAATTTTTAGCGCTTTTGCAGGTATAATT---GGTACAACACTTTCAATGTTAATTCGAATTGAATTGTCACAACCTGGTAATCAAATTTTTATGGGAAATCATCAATTATATAATGTTGTTGTTACCTCACATGCTTTTATTATGGTTTTTTTTTTAGTTATGCCTGCTTTAATTGGAGGTTTTGGTAATTGGTTTGTTCCTTTAATGATTGGGGCACCTGATATGGCTTTTCCACGTATGAATAATATAAGTTTTTGGTTATTACCTCC--AGCTTTATTATTATT-AGTTTCATCAGCTATTGT…
	KJ654123	--------------------------------------------------------------AAACCATAA-AGATATTGGAACTTTATATTTAATTTTTAGTGCTTTTGCGGGTATTATT---GGAACCACCCTTTCTATGTTAATTAGAATAGAATTATCACAACCAGGTAATCAAATTTTTATGGGGAATCATCAATTATATAATGTTGTGGTAACGGCTCATGCGTTTATTATGGTTTTTTTTTTAGTTATGCCCGCTTTAATTGGCGGTTTTGGTAATTGGTTTGTTCCTTTAATGATTGGTGCACCTGATATGGCTTTTCCACGCATGAATAACATAAGTTTTTGGTTATTACCTCC--AGCTTTATTATTATT-AGTTTCATCCGCTATTGT…
	KJ654064	--------------------------------------------------------------AAATCATAA-AGATATTGGAACTTTATATTTAATTTTTAGTGCTTTCGCAGGTATTATA---GGTACAACGCTTTCTATGTTAATTAGAATTGAATTATCACAACCGGGTAATCAGATTTTTATGGGAAATCATCAATTATATAATGTTGTTGTTACAGCTCATGCGTTTATTATGGTTTTTTTTTTAGTTATGCCAGCTTTAATTGGAGGTTTTGGTAATTGGTTTGTTCCTTTAATGATTGGAGCCCCTGATATGGCTTTTCCACGCATGAATAATATAAGTTTTTGGTTATTACCGCC--AGCTTTATTATTATT-AGTTTCATCAGCTATTGT…
	KJ654048	--------------------------------------------------------------AAATCATAA-AGATATTGGGACTTTATATTTAATTTTTAGCGCTTTTGCCGGTATTATT---GGTACAACACTTTCTATGTTAATTAGAATTGAATTATCACAACCCGGCAATCAAATTTTTATGGGAAATCATCAATTATATAATGTTGTTGTTACTGCTCATGCTTTTATTATGGTTTTTTTTTTAGTTATGCCCGCTTTAATTGGCGGTTTTGGTAACTGGTTTGTCCCTTTAATGATTGGTGCACCCGATATGGCTTTTCCACGTATGAATAATATAAGTTTTTGGTTATTACCTCC--AGCTTTATTATTATT-AGTTTCATCAGCTATTGT…
	KJ654129	--------------------------------------------------------------AAACCATAA-AGATATTGGAACTTTATATTTAATTTTTAGTGCGTTTGCGGGTATTATT---GGTACAACACTTTCTATGTTAATTAGAATTGAATTATTTCAACCGGGTAATCAAATTTTTATGGGAAATCATCACTTATATAATGTTGTAGTTACGGCTCATGCTTTTATTATGGTTTTTTTTTTAGTTATGCCTGCTTTAATCGGCGGTTTTGGTAATTGGTTTGTTCCGTTAATGATTGGAGCTCCTGATATGGCGTTTCCACGTATGAATAATATAAGTTTTTGGTTATTACCGCC--GGCTTTATTATTATT-AGTTTCATCAGCTATTGT…
	KJ654060	--------------------------------------------------------------AAATCATAA-AGATATAGGTACTTTATATTTAATTTTTAGTGCTTTTGCTGGTATTATA---GGTACAACACTTTCTATGTTAATTAGAATAGAATTATCACAACCAGGTAATCAAATTTTTATGGGAAATCATCAATTATACAATGTTGTCGTTACAGCTCATGCTTTTATTATGGTTTTTTTTTTAGTTATGCCTGCTTTAATTGGAGGTTTTGGTAATTGGTTTGTTCCTTTAATGATTGGAGCACCAGATATGGCCTTTCCACGTATGAATAATATAAGTTTTTGGTTACTACCTCC--AGCTTTATTATTATT-AGTTTCATCAGCTATTGT…
	HM033189	--------------------------------------------------------------AAATCATAA-AGATATAGGTACTTTATATTTAATTTTTAGTGCTTTTTCGGGTATTATT---GGTACAACACTTTCTATGTTAATTAGAATAGAATTATCACAACCTGGTAATCAAATTTTCATGGGAAATCATCAATTATATAATGTTGTTGTTACAGCTCATGCTTTTATTATGGTTTTTTTTTTAGTTATGCCTGCTTTAATTGGAGGTTTTGGTAACTGGTTTGTTCCTTTAATGATTGGAGCACCTGATATGGCTTTTCCACGTATGAATAATATAAGTTTTTGGTTATTACCTCC--AGCTTTATTATTATT-AGTTTCATCAGCTATTGT…
	KJ654148	--------------------------------------------------------------AAATCATAA-AGATATTGGTACTTTATATTTAATTTTTAGTGCTTTTGCAGGTATTATT---GGTACAACACTTTCTATGTTAATCAGAATTGAATTATCACAACCAGGTAATCAAATTTTAATGGGAAATCATCAATTATATAATGTTATTGTTACTGCTCATGCTTTTATTATGGTTTTTTTTTTAGTTATGCCAGCTTTAATTGGAGGTTTTGGTAATTGGTTTGTTCCTTTAATGATTGGTGCACCTGATATGGCTTTTCCACGTATGAATAATATAAGTTTTTGGTTATTACCCCC--AGCTTTATTATTATT-AATTTCTTCAGTTATTAT…
	HM033193	--------------------------------------------------------------AAATCATAA-AGATATTGGAACTTTATATTTAATTTTTAGTGCTTTTGCAGGTGTTGTA---GGTACAACACTTTCTATGTTAATTAGAATTGAATTATCACAACCAGGTAATCAAATTTTTATGGGAAATCATCAGTTATATAATGTTGTTGTTACTGCTCATGCTTTTATTATGGTTTTTTTTTTAGTTATGCCTGCTTTAATTGGTGGTTTTGGTAATTGGTTTATTCCCTTAATGATTGGTGCACCTGATATGGCTTTTCCACGTATGAATAATATAAGTTTTTGGTTATTACCTCC--AGCTTTATTATTATT-AATTTCATCAGCTATTGT…
	BK011978	ATGAATTTTAACAATATAAATATAAATATAAAAAATTGGTCAACAAGATGGCTTTTTTCAACAAATCATAA-AGATATTGGTACTTTATATTTAATTTTTAGTGCTTTTGCGGGTATTATA---GGTACAACACTTTCGATGTTAATTCGAATTGAGTTATCACAACCAGGTAATCAAATTTTTATGGGAAATCACCAATTATATAATGTTGTTGTAACGGCTCATGCTTTTATTATGGTTTTTTTTTTAGTTATGCCTGCTTTAATTGGTGGTTTTGGTAATTGGTTTGTTCCGTTAATGATTGGTGCACCTGATATGGCTTTTCCTCGTATGAATAATATAAGTTTTTGGTTATTACCCCC--AGCTTTATTATTATT-AGTTTCATCAGCGATTGT…
	KJ654068	--------------------------------------------------------------AAATCATAA-AGATATTGGTACTTTATATTTAATTTTTAGTGCTTTTGCAGGTATTATA---GGTACAACACTTTCTATGTTAATTAGAATTGAGTTATCACAACCAGGTAATCAAATTTTTATGGGAAATCACCAATTATACAATGTTGTTGTAACTGCTCATGCTTTTATTATGGTTTTTTTTTTAGTTATGCCTGCTTTAATTGGTGGTTTTGGTAATTGGTTTGTTCCTTTAATGATTGGTGCACCTGATATGGCTTTTCCTCGTATGAATAATATAAGTTTTTGGTTATTACCACC--AGCTTTATTATTATT-AGTTTCATCASCTGTTGT…
	KJ654150	--------------------------------------------------------------AAATCATAA-AGATATTGGTACTTTATATTTAATTTTTAGTGCTTTTGCAGGTATTATC---GGTACAACACTTTCTATGTTAATTAGAATTGAGTTATCACAACCAGGTAATCAAATTTTTATGGGAAATCACCAATTATACAATGTTGTTGTAACTGCTCATGCTTTTATTATGGTATTTTTTTTAGTTATGCCTGCTTTAATTGGTGGTTTTGGTAATTGGTTTGTTCCTTTAATGATTGGTGCACCTGATATGGCTTTCCCTCGTATGAATAATATAAGTTTTTGGTTATTACCTCC--CGCTTTATTATTATT-AATTTCATCAGCTATTGT…
	KJ654147	--------------------------------------------------------------AAATCATAA-AGATATTGGTACTTTATATTTAATTTTTAGTGCTTTTTCGGGTATTATC---GGTACAACACTTTCTATATTAATTAGAATTGAGTTATCACAACCAGGTAATCAAATTTTTATGGGAAATCACCAATTATATAATGTTGTTGTAACTGCTCATGCTTTTATTATGGTTTTTTTTTTAGTTATGCCTGCTTTAATTGGTGGTTTTGGTAATTGGTTTGTCCCTTTAATGATTGGTGCACCTGATATGGCTTTTCCTCGTATGAATAATATAAGTTTTTGGTTATTACCTCC--AGCTTTATTATTATT-AGTTTCATCAGCTATTGT…
	HM033191	--------------------------------------------------------------AAATCATAA-AGATATTGGAACTTTATATTTAATTTTTAGTGCTTTTGCTGGTATTATT---GGTACAACTCTTTCTATGTTAATTAGAATCGAATTATCTCAACCAGGTAATCAAATATTTATGGGAAATCATCAATTATATAATGTAGTTGTAACAGCTCATGCTTTTATTATGGTTTTTTTTTTAGTTATGCCTGCTTTAATTGGAGGTTTTGGTAATTGGTTTGTCCCTTTAATGATTGGAGCACCTGATATGGCTTTTCCACGTATGAATAATATAAGTTTTTGGTTACTACCTCC--AGCTTTATTATTATT-AGTTTCATCAGCTATTGT…
	HM033188	--------------------------------------------------------------AAATCATAA-AGATATTGGAACTTTATATTTAATTTTTAGTGCTTTTGCCGGTATTATA---GGTACAACGCTTTCCATGTTAATTCGAATTGAATTATCTCAACCAGGTAATCAAATTTTTATGGGAAATCATCAATTATATAATGTAGTTGTAACAGCTCATGCTTTTATTATGGTTTTTTTTTTAGTTATGCCTGCATTAATAGGTGGTTTTGGTAATTGGTTTGTTCCTTTAATGATTGGTGCTCCTGATATGGCTTTCCCGCGTATGAATAATATAAGCTTTTGGTTATTACCCCC--AGCTTTATTATTATT-AGTTTCATCAGCTATTGT…
	HM033187	--------------------------------------------------------------AAATCATAA-AGATATTGGAACTTTATATTTAATTTTTAGTGCTTTTGCTGGTATTATT---GGTACAACGCTTTCTATGTTAATTCGAATTGAATTATCTCAACCAGGTAATCAAATTTTTATGGGAAATCATCAATTATATAACGTAGTTGTAACAGCTCATGCTTTTATTATGGTTTTTTTTTTAGTTATGCCTGCATTAATTGGAGGTTTCGGTAATTGGTTTGTTCCTTTAATGATAGGTGCCCCTGATATGGCTTTCCCACGTATGAATAATATAAGCTTTTGGTTATTACCCCC--AGCTTTATTATTATT-AGTTTCATCAGCTATTGT…
	KJ651334	--------------------------------------------------------------AAATCATAA-AGATATTGGTACTTTATATTTAATTTTTAGTGCTTTTGCAGGTATTATA---GGAACAACACTTTCCATGTTAATTAGAATTGAATTATCACAACCAGGTAATCAAATTTTTATGGGAAATCATCAATTATATAATGTTATTGTTACTGCGCATGCTTTTATTATGGTTTTTTTTTTAGTTATGCCTGCTTTAATTGGAGGTTTTGGTAATTGGTTTGTTCCTTTAATGATTGGAGCACCAGATATGGCTTTTCCCCGTATGAATAATATAAGTTTTTGGTTATTACCGCC--AGCTTTATTATTATT-AGTTTCATCAGCTATTGT…
	KT285844	------------------------------------------------------TTTTCAACAAATCATAA-AGATATCGGAACTTTATATTTAATTTTTAGTGCTTTTGCTGGTATTATA---GGTACAACACTTTCTATGTTAATTAGAATAGAATTATCACAACCAGGTAATCAAATTTTTATGGGAAATCATCAATTATATAATGTTGTTGTTACGGCTCATGCTTTTATTATGGTTTTTTTTTTAGTTATGCCTGCTTTAATTGGCGGTTTTGGTAATTGGTTTGTACCTCTAATGATTGGTGCACCTGATATGGCTTTTCCACGAATGAATAATATAAGTTTTTGGTTATTACCCCC--AGCCTTATTGTTATT-GGTTTCATCAGCTATTGT…
	KJ654126	--------------------------------------------------------------AAATCATAA-AGATATTGGAACTTTATATTTAATTTTTAGTGCTTTTGCAGGAATTATA---GGAACAACTCTTTCTATGTTAATTAGAATAGAATTATCTCAACCAGGTAATCAAATTTTTATGGGAAATCATCAATTATATAATGTAGTTGTTACAGCTCATGCTTTTGTTATGGTTTTTTTTTTGGTTATGCCTGCTTTAATTGGTGGTTTTGGTAATTGGTTTGTCCCTTTAATGATTGGAGCACCTGATATGGCTTTTCCACGTATGAATAATATAAGTTTTTGGTTATTACCTCC--AGCTTTATTATTATT-AGTTTCATCAGCTATTGT…
	KJ654061	--------------------------------------------------------------AAATCATAA-AGATATTGGAACTTTATATTTAATTTTTAGTGCTTTTGCTGGTATTATT---GGGACAACACTTTCTATGTTAATTAGAATCGAGTTATCGCAACCAGGTAATCAAATTTTTATGGGAAATCATCAATTATATAATGTTGTTGTTACAGCTCATGCTTTTATTATGGTTTTTTTTTTAGTTATGCCTGCTTTAATTGGTGGTTTTGGTAATTGGTTTGTGCCTCTAATGATTGGAGCTCCGGATATGGCTTTTCCACGTATGAATAATATAAGTTTTTGGTTATTACCGCC--GGCTTTATTATTATT-AGTCTCATCAGCTATTAT…
	KJ654094	--------------------------------------------------------------AAATCATAA-AGATATTGGTACTTTATATTTAATTTTTAGTGCTTTTGCTGGTATTATT---GGTACAACACTTTCTATGTTAATTCGAATCGAATTATCACAACCAGGTAATCAAATTTTTATGGGAAATCATCAGCTATATAATGTTGTTGTAACTGCTCATGCTTTTATTATGGTTTTTTTTTTAGTTATGCCGGCATTAATTGGAGGTTTTGGTAACTGGTTTGTTCCTTTAATGATTGGAGCACCTGATATGGCTTTCCCACGTATGAATAATATAAGTTTTTGGTTATTACCCCC--TGCTTTATTATTATT-AGTTTCATCCGCTCTTGT…
	KJ654127	--------------------------------------------------------------AAATCATAA-AGATATTGGAACTTTATATTTAATTTTTAGTGCTTTTGCCGGAATTATC---GGTACAACACTTTCTATGTTAATTAGAATAGAATTATCACAACCAGGTAATCAAATTTTTATGGGAAATCATCAATTATATAATGTTGTCGTTACGGCTCATGCTTTTATTATGGTTTTTTTTTTAGTGATGCCTGCCTTGATTGGTGGTTTTGGTAACTGGTTTGTTCCCTTAATGATTGGAGCTCCTGATATGGCTTTTCCACGTATGAATAATATAAGTTTTTGGTTATTACCACC--AGCTTTATTATTATT-AGTTTCATCAGCTATTGT…
	KM058102	--------------------------------------------------------------AAATCATAA-AGATATTGGAACTTTATATTTAATTTTTAGTGCTTTTGCTGGTATTATT---GGTACAACACTTTCTATGTTAATTAGAATAGAATTATCACAACCAGGTAATCAAATTTTAATGGGAAATCACCAATTATATAATGTTATAGTTACAGCTCATGCTTTTATTATGGTTTTTTTTTTAGTTATGCCTGCCTTAATTGGTGGTTTTGGTAACTGGTTTGTTCCTTTAATGATTGGAGCTCCTGATATGGCTTTTCCGCGTATGAATAATATAAGTTTTTGGTTATTGCCTCC--AGCTTTATTATTATT-AGTTTCATCAGCTATTGT…
	KJ654119	--------------------------------------------------------------AAATCATAA-AGATATTGGAACTTTATATTTAATTTTTAGTGCTTTTGCTGGTATTATA---GGTACAACCCTTTCTATGTTAATTAGGATTGAATTATCACAACCCGGTAATCAAATTTTGATGGGAAATCATCAATTATATAATGTTGTGGTTACTGCTCATGCTTTTATTATGGTTTTTTTTTTAGTTATGCCCGCTTTAATTGGTGGTTTTGGTAACTGGTTTGTTCCTTTAATGATTGGAGCCCCAGATATGGCTTTTCCACGTATGAATAATATAAGTTTTTGGTTATTACCGCC--AGCTTTATTATTATT-AGTTTCATCAGCGATTGT…
	KJ654140	--------------------------------------------------------------AAATCATAA-AGATATTGGAACTTTATATTTAATTTTTAGTGCTTTTGCAGGTATTGTT---GGTACAACACTTTCAATGTTAATTAGAATAGAATTATCACAACCTGGAAATCAAATTTTTATGGGAAATCATCAATTATATAATGTTGTTGTAACTGCCCATGCTTTCATTATGGTTTTTTTTTTAGTTATGCCTGCTTTGATTGGAGGATTTGGTAATTGGTTTGTTCCTTTAATGATTGGAGCACCTGACATGGCTTTTCCGCGTATGAATAATATCAGTTTTTGGTTATTACCTCC--AGCTTTATTATTATT-AGTTTCATCTGCAATTGT…
	KJ654112	--------------------------------------------------------------AAATCATAA-AGATATTGGAACTTTATATTTAATTTTTAGTGCTTTTGCAGGTATTATT---GGTACAACACTTTCAATGTTAATTAGAATAGAATTATCACAACCTGGAAATCAAATTTTTATGGGAAATCATCAATTATATAATGTTGTTGTAACTGCACATGCTTTCATTATGGTTTTTTTTTTAGTTATGCCTGCTTTGATTGGAGGATTTGGTAATTGGTTTGTTCCTTTAATGATTGGAGCACCTGACATGGCTTTTCCGCGTATGAATAATATAAGTTTTTGGTTATTACCTCC--AGCTTTATTATTATT-AGTTTCATCTGCAATTGT…
	KJ654109	--------------------------------------------------------------AAATCATAA-AGATATTGGAACTTTATATTTAATTTTTAGTGCTTTTTCAGGTATTATC---GGCACAACACTTTCTATGTTAATTAGAATCGAATTATCACAACCTGGAAATCAAATTTTTATGGGAAATCATCAATTATATAATGTTGTTGTAACTGCACATGCTTTTATTATGGTTTTTTTTTTAGTTATGCCTGCTTTAATTGGAGGATTTGGTAATTGGTTTGTTCCTTTAATGATTGGAGCACCTGATATGGCTTTTCCGCGTATGAATAATATTAGTTTTTGGTTATTGCCCCC--AGCTTTATTATTATT-GGTTTCATCATCAATTGT…
	KJ654110	--------------------------------------------------------------AAATCATAA-AGATATTGGAACTTTATATTTAATTTTTAGTGCTTTTGCAGGTATTGTC---GGTACAACACTTTCGATGTTAATTAGAATAGAATTATCACAACCCGGAAATCAAATTTTTATGGGAAATCATCAATTATATAATGTTGTTGTAACTGCACATGCTTTTATTATGGTTTTTTTTTTAGTTATGCCTGCTTTAATTGGAGGGTTTGGTAATTGGTTTGTCCCTTTAATGATTGGAGCACCTGATATGGCTTTTCCACGTATGAATAATATTAGTTTTTGGTTGTTGCCCCC--CGCTTTATTATTATT-AGTTTCATCCGCAATTGT…
	KJ654111	--------------------------------------------------------------AAATCATAA-AGATATTGGAACTTTGTATTTAATTTTTAGTGCTTTTGCAGGTATTATT---GGTACAACACTTTCTATGTTAATTAGAATAGAATTATCACAACCTGGAAATCAAATTTTTATGGGAAATCACCAATTATATAATGTTGTTGTAACTTCACATGCTTTTATTATGGTTTTTTTTTTAGTTATGCCTGCTTTAATTGGAGGATTTGGTAATTGGTTTGTTCCTTTAATGATTGGGGCACCTGATATGGCTTTTCCACGTATGAATAATATTAGTTTTTGGTTGTTACCCCC--TGCTTTATTATTATT-AGTTTCATCCGCGATTGT…
	KJ654114	--------------------------------------------------------------AAATCATAA-AGATATTGGAACTTTATATTTAATCTTTAGTGCTTTTGCGGGTATTATC---GGTACAACACTTTCTATGTTAATTAGAATTGAATTATCGCAACCAGGTAATCAAATTTTTATGGGAAATCATCAATTATATAATGTTGTTGTTACTGCTCATGCTTTTATTATGGTTTTTTTTTTAGTTATGCCTGCCTTAATTGGTGGTTTTGGTAACTGGTTTGTCCCTTTAATGATTGGCGCCCCTGATATGGCTTTTCCACGTATGAATAATATAAGTTTTTGGTTGTTACCTCC--GGCTTTATTATTATT-AGTCTCATCAGCTATCGT…
	KJ651307	--------------------------------------------------------------AAATCATAA-AGATATCGGAACTTTATATTTAATTTTTAGTGCTTTTGCCGGTATTATT---GGTACAACACTTTCTATGTTAATTAGAATCGAATTATCTCAACCAGGTAATCAGATTTTTATGGGAAATCATCAATTATATAATGTTGTGGTTACTGCTCATGCTTTTATTATGGTTTTTTTTTTAGTTATGCCTGCTTTAATTGGCGGTTTTGGTAACTGGTTTGTTCCCTTAATGATTGGAGCTCCTGATATGGCTTTCCCGCGTATGAATAATATAAGTTTTTGGTTATTACCACC--CGCTTTATTATTATT-AGTTTCATCAGCTATCGT…
	KJ651294	--------------------------------------------------------------AAATCATAA-AGATATTGGAACTTTATATTTAATTTTTAGTGCTTTTGCTGGTATTATC---GGTACAACACTTTCTATGTTAATTAGAATCGAATTATCTCAACCAGGTAATCAAATTTTTATGGGAAATCATCAATTATATAATGTTGTAGTTACTGCTCATGCTTTTATTATGGTTTTTTTTTTAGTTATGCCCGCTTTAATTGGGGGTTTTGGTAACTGGTTTGTTCCCTTAATGATTGGAGCTCCTGATATGGCTTTTCCACGTATGAATAATATAAGTTTTTGGTTATTACCCCC--GGCTTTATTATTATT-AGTTTCATCAGCTATCGT…
	KJ651278	--------------------------------------------------------------AAATCATAA-AGATATTGGAACTTTATATTTAATTTTTAGTGCTTTTGCCGGTATTATC---GGTACAACACTTTCTATGTTAATTAGAATCGAATTATCTCAACCAGGTAATCAAATTTTTATGGGAAATCATCAATTATATAATGTTGTGGTTACTGCTCATGCTTTTATTATGGTTTTTTTTTTAGTTATGCCTGCTTTAATTGGCGGTTTTGGTAATTGGTTTGTTCCCTTAATGATTGGAGCTCCTGATATGGCTTTTCCACGTATGAATAATATAAGTTTTTGGTTATTACCCCC--GGCTTTATTATTATT-AGTTTCATCAGCTATCGT…
	KJ651301	--------------------------------------------------------------AAACCATAA-AGATATTGGAACTTTATATTTAATTTTTAGTGCTTTTGCCGGTATTATT---GGGACAACACTTTCTATGTTAATTAGAATAGAATTATCACAACCTGGTAATCAAATTTTTATGGGAAATCATCAATTATATAATGTAGTAGTTACTGCTCATGCTTTTATTATGGTTTTTTTTTTAGTTATGCCCGCTTTAATTGGTGGTTTTGGTAATTGGTTTGTTCCTTTAATGATTGGAGCTCCTGATATGGCTTTTCCACGTATGAATAATATAAGTTTTTGGTTATTACCTCC--CGCTTTATTATTATT-AGTTTCATCAGCCATTGT…
	MW595657	----------------------------------------------GATGGCTTTTTTCAACAAATCATAA-AGATATTGGAACTTTATATTTAATTTTTAGTGCTTTTGCGGGTATTATT---GGTACAACACTTTCAATGTTAATTAGAATTGAATTATCACAACCAGGTAATCAAATTTTAATGGGAAATCATCAATTATATAATGTTATAGTTACTGCCCACGCTTTTATTATGGTTTTTTTTCTAGTTATGCCCGCTTTAATCGGGGGTTTTGGTAATTGGTTTGTCCCTTTAATGATTGGAGCTCCTGATATGGCTTTTCCACGTATGAATAATATAAGTTTTTGGTTACTACCCCC--AGCTTTATTGTTATT-AGTTTCATCAGCTATTGT…
	HM033190	--------------------------------------------------------------AAATCATAA-AGATATTGGAACTTTATATTTAATTTTTAGCGCTTTTTCTGGTATTATT---GGTACAACACTTTCTATGTTAATTCGAATCGAATTATCACAACCAGGTAATCAAATTTTTATGGGAAATCATCAATTATATAATGTAGTTGTTACCGCTCATGCTTTTATTATGGTTTTTTTTTTAGTTATGCCTGCCTTAATTGGTGGATTTGGTAATTGGTTTGTTCCTTTAATGATTGGAGCCCCTGATATGGCCTTTCCACGTATGAATAATATAAGTTTTTGGTTATTGCCTCC--GGCATTATTATTATT-AGTTTCATCCGCTATTGT…
	KJ654070	--------------------------------------------------------------AAATCATAA-AGATATTGGAACTTTATATTTAATTTTTAGTGCTTTTTCTGGTATTATA---GGTACAACACTTTCTATGTTAATTAGAATAGAATTATCTCAACCAGGTAATCAAATTTTTATGGGAAATCATCAATTATATAATGTAGTTGTTACAGCCCATGCTTTTATTATGGTTTTTTTTTTAGTTATGCCTGCTTTAATTGGAGGATTTGGAAATTGGTTTGTTCCTTTAATGATCGGAGCACCTGATATGGCTTTTCCACGTATGAATAATATAAGTTTTTGGTTATTACCTCC--AGCTCTATTATTGTT-AGTTTCCTCAGCCATTGT…
	KJ654059	--------------------------------------------------------------AAATCATAA-AGATATTGGAACTTTATATTTAATTTTTAGTGCTTTTGCAGGTATTATT---GGTACAACACTTTCTATGTTAATTAGAATCGAATTATCACAACCAGGTAATCAAATTTTTATGGGAAATCATCAATTATACAATGTAGTTGTTACAGCTCATGCTTTTATTATGGTTTTTTTTTTAGTTATGCCAGCTTTAATTGGTGGTTTTGGTAATTGGTTTGTTCCTTTAATAATTGGAGCACCTGATATGGCTTTTCCACGTATGAATAATATAAGTTTTTGGTTATTACCTCC--AGCTCTATTATTATT-AGTTTCATCAGCTATTGT…
	KJ654098	--------------------------------------------------------------AAATCATAA-AGATATTGGAACTTTATATTTAATTTTTAGTGCTTTTTCAGGTATTATG---GGTACAACACTTTCTATGTTAATTCGAATAGAGTTATCACAACCAGGTAATCAAATTTTAATGGGAAATCATCAATTATATAATGTAATTGTTACAGCTCATGCTTTTATTATGGTTTTTTTTTTAGTTATGCCCGCTTTAATTGGTGGATTTGGTAATTGGTTTGTTCCTTTAATGATTGGGGCCCCTGATATGGCTTTTCCACGTATGAATAATATAAGTTTTTGGTTATTACCTCC--AGCTTTATTATTATT-AGTTTCATCAGCTATTGT…
	KJ654073	--------------------------------------------------------------AAATCATAA-AGATATTGGAACTTTATATTTAATTTTTAGTGCTTTTTCTGGTATTATA---GGTACAACACTTTCTATGTTAATTCGAATAGAGTTATCACAACCAGGTAATCAAATTTTTATGGGAAATCATCAATTATACAATGTAGTTGTTACAGCTCATGCTTTTATTATGGTTTTTTTTTTAGTTATGCCTGCTTTAATTGGTGGATTTGGTAATTGGTTTATCCCTTTAATGATTGGGGCACCTGATATGGCTTTTCCACGTATGAATAATATAAGTTTTTGGTTATTACCTCC--AGCTTTATTATTATT-AGTTTCATCAGCTATTGT…
	KJ654077	--------------------------------------------------------------AAATCATAA-AGATATTGGAACTTTATATTTAATTTTTAGTGCTTTTTCCGGTATTATA---GGTACAACACTTTCTATGTTAATTCGAATAGAATTATCGCAACCAGGTAATCAAATTTTTATGGGAAATCATCAATTATACAATGTAGTTGTTACAGCTCATGCTTTTATTATGGTTTTTTTTTTAGTTATGCCTGCTTTAATTGGTGGATTTGGTAATTGGTTTGTTCCTTTAATGATTGGAGCACCTGATATGGCTTTTCCACGTATGAATAATATAAGTTTTTGGTTATTACCTCC--AGCTTTATTATTATT-AGTTTCATCAGCTATTGT…
	KJ654096	--------------------------------------------------------------AAATCATAA-AGATATTGGAACTTTATATTTAATTTTTAGTGCTTTTGCTGGTATTATT---GGTACAACACTTTCTATGTTAATTCGAATTGAATTATCTCAACCAGGTAATCAAATTTTTATGGGAAATCATCAATTATATAATGTAGTTGTTACAGCCCACGCTTTTATTATGGTTTTTTTTTTAGTTATGCCAGCTTTAATTGGCGGTTTTGGTAATTGGTTTGTTCCTTTAATGATTGGAGCACCTGATATGGCTTTCCCACGTATGAATAATATAAGTTTTTGGTTATTACCTCC--AGCTTTATTATTATT-AATTTCATCAGCTATTGT…
	KJ654078	--------------------------------------------------------------AAACCATAA-AGATATTGGAACTTTATATTTAATTTTTAGTGCTTTTGCGGGTATTATT---GGTACAACACTTTCTATGTTAATTAGAATTGAATTATCACAACCAGGTAATCAAATTTTAATGGGAAATCATCAATTATATAATGTTGTTGTTACTGCACATGCTTTTATTATGGTTTTTTTTTTAGTTATGCCTGCTTTAATTGGTGGTTTTGGTAATTGGTTTGTTCCTTTAATGATTGGGGCTCCTGATATGGCTTTTCCACGTATGAATAATATAAGTTTTTGGTTATTACCGCC--AGCTTTACTATTATT-AATTTCATCAGCTATTGT…
	KJ651337	--------------------------------------------------------------AAATCATAA-AGATATTGGAACTTTATATTTAATTTTTAGTGCTTTTGCGGGTATTATT---GGTATAACACTTTCTATGTTAATTAGAATTGAATTATCACAACCAGGTAATCAAATTTTTATGGGTAATCATCAATTATATAATGTTGTAGTTACGGCTCATGCTTTTATTATGGTTTTTTTTTTAGTTATGCCTGCTTTAATTGGAGGTTTTGGTAATTGGTTTATTCCTTTAATGATTGGAGCTCCTGATATGGCTTTTCCGCGTATGAATAATATAAGTTTTTGGTTATTACCTCC--GGCTTTATTATTATT-AGTTTCATCCGCTATTGT…
	KJ654121	--------------------------------------------------------------AAATCATAA-AGATATTGGAACTTTATATTTAATTTTTAGTGCTTTTGCGGGTATTATT---GGTACAACACTTTCTATGTTAATTAGAATTGAATTATCACAACCAGGTAATCAAATTTTTATGGGTAATCATCAATTATATAATGTTGTAGTTACTGCTCATGCTTTTATTATGGTTTTTTTTTTAGTTATGCCTGCTTTAATTGGAGGTTTTGGTAATTGGTTTGTTCCTTTAATGATTGGAGCTCCTGATATGGCTTTTCCACGTATGAATAATATAAGTTTTTGGTTATTACCTCC--GGCTTTATTATTATT-AGTTTCATCCGCTATTGT…
	KJ654097	--------------------------------------------------------------AAATCATAA-AGATATAGGAACTTTATATTTAATTTTTAGCGCTTTTGCCGGTATTATT---GGTACAACACTTTCTATGTTAATTAGAATTGAATTATCACAACCAGGAAATCAAATTTTTATGGGCAATCATCAATTATATAATGTTGTAGTTACGGCTCATGCTTTTATTATGGTTTTTTTTTTAGTTATGCCTGCTTTAATTGGAGGTTTTGGTAATTGGTTTGTTCCCTTAATGATTGGAGCTCCTGATATGGCTTTTCCACGTATGAATAATATAAGTTTTTGGTTATTACCTCC--GGCTTTATTATTATT-AGTTTCATCAGCTATTGT…
	KJ654049	--------------------------------------------------------------AAATCATAA-AGATATTGGAACTTTATATTTAATTTTTAGCGCTTTTGCCGGTATTATT---GGTACAACACTTTCTATGTTAATTAGAATCGAATTATCACAACCCGGGAATCAAATTTTTATGGGTAATCATCAATTATATAATGTTGTAGTTACGGCTCATGCTTTTATTATGGTTTTTTTTTTAGTTATGCCGGCTTTAATTGGAGGTTTTGGTAATTGGTTTGTTCCTTTAATGATTGGAGCTCCTGATATGGCTTTCCCTCGTATGAATAATATAAGTTTTTGGTTATTACCCCC--CGCTTTATTATTATT-AGTTTCATCGGCTATTGT…
	KJ654086	--------------------------------------------------------------AAATCATAA-AGATATTGGAACTTTATATTTAATTTTTAGTGCTTTTGCTGGTATTATT---GGTACAACACTTTCTATGTTAATTAGAATTGAATTATCACAACCTGGTAATCAAATTTTTATGGGAAATCATCAATTATATAATGTTGTAGTTACTGCTCATGCTTTTATTATGGTTTTTTTTTTAGTTATGCCTGCTTTAATTGGTGGTTTTGGTAATTGGTTTGTTCCTTTAATGATTGGAGCACCTGATATGGCTTTCCCGCGTATGAATAATATCAGTTTTTGGTTATTGCCACC--AGCTTTATTGTTATT-AGTTTCATCAGCTATAGT…
	KJ651320	--------------------------------------------------------------AAATCATAA-AGATATTGGAACTTTATATTTAATTTTTAGTGCTTTTGCGGGTATTATT---GGTACAACACTTTCAATGTTAATTAGAATCGAATTATCACAACCAGGTAATCAAATTTTTATGGGAAATCATCAATTATATAATGTTGTAGTTACGGCTCACGCTTTTATTATGGTTTTTTTTTTAGTTATGCCAGCCTTAATTGGTGGTTTTGGTAATTGGTTTGTTCCTTTAATGATTGGGGCGCCTGATATGGCTTTTCCACGTATGAATAATATAAGTTTTTGGTTACTACCCCC--AGCCTTATTATTATT-GGTTTCATCAGCTATTGT…
	OQ999483	-----------------------------------------------------------------TCGTGGCAGATATTGGAACTTTATATTTAATTTTTAGTGCTTTTTCTGGTATTATT---GGGACAACACTTTCTATGTTAATTAGAATAGAATTATCACAACCAGGAAATCAAATTTTAATGGGAAATCATCAATTATATAATGTTGTTGTTACTGCTCACGCTTTTATTATGGTTTTTTTTTTAGTTATGCCAGCTTTAATTGGTGGTTTTGGTAATTGGTTTGTTCCTTTAATGATTGGAGCACCTGATATGGCTTTTCCACGTATGAATAATATAAGTTTTTGGTTATTACCACC--AGCCTTATTATTATT-AGTTTCATCAGCTATTGT…
	MG552673	-------------------------------------------------GGCTTTTTTCAACAAATCATAA-AGATATTGGAACTTTATATTTAATTTTTAGTGCTTTTGCTGGTATTATT---GGAACAACACTTTCTATGTTAATTAGAATAGAATTATCCCAACCTGGAAATCAAATTTTTATGGGAAATCATCAATTATATAATGTTGTTGTTACAGCTCATGCTTTTATTATGGTTTTTTTTTTAGTTATGCCTGCTTTAATTGGTGGTTTTGGTAATTGGTTTGTTCCTATAATGATTGGAGCACCTGATATGGCTTTTCCACGTATGAATAATATAAGTTTTTGGTTGTTACCTCC--AGCTTTATTATTATT-AGTTTCATCAGCTATTGT…
	MH142315	------------ATGAATTTTAAAAATATAAAAAACTGGTCAACAAGATGGCTTTTTTCAACAAATCATAA-AGATATTGGAACTTTATATTTAATTTTTAGTGCTTTTGCTGGTATTATC---GGTACAACACTTTCGATGTTAATTAGAATTGAATTATCACAACCAGGTAATCAAATTTTTATGGGAAATCATCAATTATATAATGTTGTAGTTACTGCTCACGCTTTTATTATGGTTTTTTTTTTAGTTATGCCTGCTTTAATTGGAGGTTTTGGTAATTGGTTTGTACCTTTAATGATTGGAGCTCCTGATATGGCTTTTCCACGTATGAATAATATAAGTTTTTGGTTATTACCTCC--AGCTTTATTATTATT-AGTTTCATCAGCTATTGT…
	MH325167	------------ATGAATTTTAAAAATATAAAAAACTGGTCAACAAGATGGCTTTTTTCAACAAATCATAA-AGATATTGGAACTTTATATTTAATTTTTAGTGCTTTTGCTGGTATTATC---GGTACAACACTTTCGATGTTAATTAGAATTGAATTATCACAACCAGGTAATCAAATTTTTATGGGAAATCATCAATTATATAATGTTGTAGTTACTGCTCACGCTTTTATTATGGTTTTTTTTTTAGTTATGCCTGCTTTAATTGGAGGTTTTGGTAATTGGTTTGTACCTTTAATGATTGGAGCTCCTGATATGGCTTTTCCACGTATGAATAATATAAGTTTTTGGTTATTACCTCC--AGCTTTATTATTATT-AGTTTCATCAGCTATTGT…
	KJ654101	--------------------------------------------------------------AAATCATAA-AGATATTGGAACTTTATATTTAATTTTTAGTGCTTTTGCTGGTATTATT---GGTACAACACTTTCTATGTTAATTAGAATTGAATTATCACAACCAGGTAATCAAATTTTTATGGGAAATCATCAATTATATAATGTTGTAGTTACGGCTCACGCTTTTATTATGGTTTTTTTTTTAGTTATGCCTGCTTTAATTGGTGGTTTTGGTAATTGGTTTGTACCTTTAATGATTGGAGCTCCTGATATGGCTTTTCCACGTATGAATAATATAAGTTTTTGGTTATTACCACC--AGCTTTATTATTATT-AATTTCATCAGCTATTGT…
	KJ651295	--------------------------------------------------------------AAATCATAA-AGATATTGGAACTTTATATTTAATTTTTAGTGCTTTTGCTGGTATTATT---GGTACAACACTTTCTATGTTAATTAGAATTGAATTATCACAACCAGGTAATCAAATTTTTATGGGAAATCATCAATTATATAATGTTGTAGTTACTGCTCATGCTTTTATTATGGTTTTTTTTTTAGTTATGCCCGCCTTAATTGGTGGTTTTGGTAACTGGTTTGTACCTTTAATGATCGGCGCACCGGATATGGCTTTTCCACGTATGAATAATATAAGTTTTTGGTTATTACCTCC--AGCTTTATTATTATT-AGTTTCATCAGCTATTGT…
	KJ654046	--------------------------------------------------------------AAATCATAA-AGATATTGGGACTTTATATTTAATTTTTAGTGCTTTTGCTGGTATTATT---GGTACAACACTTTCGATGTTAATTAGAATTGAATTATCACAACCGGGTAATCAAATTTTTATGGGAAATCATCAATTATATAATGTTGTGGTTACAGCTCATGCTTTTATTATGGTTTTTTTTTTAGTTATGCCAGCTTTAATTGGTGGTTTTGGTAACTGGTTTGTTCCTTTAATGATTGGAGCCCCCGATATGGCTTTTCCACGTATGAATAATATAAGTTTTTGGTTATTACCGCC--AGCTTTATTATTATT-AGTTTCATCAGCTATTGT…
	KJ654055	--------------------------------------------------------------AAATCATAA-AGATATTGGAACTTTATATTTAATTTTTAGTGCTTTTGCTGGAATTATT---GGTACAACACTTTCTATGTTAATTAGAATTGAATTATCACAACCAGGTAATCAAATTTTTATGGGAAATCATCAATTATACAATGTTGTTGTTACAGCTCATGCTTTTATTATGGTTTTTTTTTTAGTTATGCCTGCTTTAATTGGTGGTTTTGGTAATTGGTTTGTTCCTTTAATGATTGGTGCACCTGATATGGCTTTTCCACGTATGAATAATATAAGTTTTTGGTTATTACCTCC--GGCTTTATTATTATT-AGTTTCATCAGCTATTGT…
	KJ654125	--------------------------------------------------------------AAACCATAA-AGATATTGGAACTTTATATTTAATTTTTAGTGCTTTTGCGGGTATTATC---GGTACAACACTTTCTATGTTAATTAGAATTGAATTATCACAACCAGGTAATCAAATTTTTATGGGAAATCATCAATTATATAATGTTGTGGTTACTGCTCATGCTTTTATTATGGTTTTTTTTTTAGTTATGCCAGCTTTAATTGGAGGTTTTGGTAATTGGTTTGTTCCTTTAATGATTGGGGCTCCTGATATGGCTTTTCCACGTATGAATAATATAAGTTTTTGGTTATTACCCCC--AGCTTTATTACTATT-AGTTTCATCAGCTATTGT…
	KJ651305	--------------------------------------------------------------AAATCATAA-AGATATTGGAACTTTATATTTAATTTTTAGTGCTTTTGCTGGTATTATA---GGTACAACACTTTCTATGTTAATTAGAATAGAATTATCACAACCAGGTAATCAAATTTTTATGGGTAATCATCAATTATATAATGTTGTGGTTACAGCTCACGCTTTTATTATGGTTTTTTTTTTAGTTATGCCTGCTTTAATTGGCGGTTTTGGGAACTGGTTTGTTCCTTTAATGATTGGAGCCCCTGATATGGCTTTTCCACGTATGAATAATATAAGTTTTTGGTTATTACCTCC--AGCCTTATTATTATT-AGTTTCATCGGCTATAGT…
	KJ654053	--------------------------------------------------------------AAATCATAA-AGATATTGGAACTTTATATTTAATTTTTAGCGCTTTTGCAGGTATTATT---GGTACAACACTATCAATGTTAATTAGAATTGAATTATCACAACCTGGTAATCAAATTTTTATGGGAAATCATCAACTATATAATGTTGTGGTTACAGCTCATGCTTTTATTATGGTTTTTTTTTTAGTTATGCCTGCTCTAATTGGCGGTTTTGGTAACTGGTTTGTTCCTTTAATGATTGGAGCTCCTGATATGGCTTTTCCACGTATGAATAATATAAGTTTTTGGTTATTACCCCC--AGCTTTATTATTATT-AGTTTCATCCGCTATTGT…
	KJ654052	--------------------------------------------------------------AAATCATAA-AGATATTGGAACTTTATATTTAATTTTTAGCGCTTTTGCGGGTATTATT---GGTACAACTTTATCGATGTTAATTAGAGTTGAATTATCACAACCAGGTAATCAAATTTTTATGGGAAATCATCAATTATATAATGTTGTGGTTACGGCTCATGCTTTTATTATGGTTTTTTTTTTAGTTATGCCTGCTTTAATTGGTGGTTTTGGTAACTGGTTTGTTCCTTTAATGATTGGAGCTCCTGATATGGCTTTTCCACGTATGAATAATATAAGTTTTTGGTTATTACCTCC--AGCTTTATTATTATT-AGTTTCATCGGCTATTGT…
	MW385292	-------------------------------------------------------------CAAATCATAA-AGATATTGGAACTTTATATTTAATTTTTAGTGCTTTTGCTGGTATTATT---GGAACAACATTGTCTATGTTAATTAGAATTGAATTATCACAACCAGGTAATCAAATTTTTATGGGGAATCATCAATTATATAATGTTGTGGTTACTGCTCATGCTTTTATTATGGTTTTTTTTTTAGTTATGCCTGCTTTAATTGGAGGTTTTGGTAACTGGTTTGTTCCTTTAATGATTGGAGCTCCTGATATGGCTTTCCCACGAATGAATAATATAAGTTTTTGGTTATTACCCCC--AGCTTTATTATTATT-AGTTTCATCAGCTATTGT…
	KJ654154	--------------------------------------------------------------AAATCATAA-AGATATTGGAACTTTATATTTAATTTTTAGTGCTTTTGCTGGTATTATT---GGAACAACATTGTTTATGTTAATTAGAATTGAATTATCACAACCAGGTAATCAAATTTTTATGGGAAATCATCAATTATATAATGTTGTGGTTACTGCTCATGCTTTTATTATGGTTTTTTTTTTAGTTATGCCTGCTTTAATTGGCGGTTTTGGTAATTGGTTTGTTCCTTTAATGATTGGAGCTCCTGATATGGCTTTCCCACGAATGAATAATATAAGTTTTTGGTTATTACCGCC--AGCTTTATTATTATT-AGTTTCATCAGCTATTGT…
	KT893455	------------ATGAATTTTAAAAATATAAAAAATTGGTCCACAAGATGGCTTTTTTCAACAAATCATAA-AGATATTGGAACTTTATATTTAATTTTTAGTGCTTTTGCTGGTATTATT---GGAACAACATTGTCTATGTTAATTAGAATTGAATTATCACAACCAGGTAATCAAATTTTTATGGGAAATCATCAATTATATAATGTTGTGGTTACTGCTCATGCTTTTATTATGGTTTTTTTTTTAGTTATGCCTGCTTTAATTGGCGGTTTTGGTAATTGGTTTGTTCCTTTAATGATTGGAGCTCCTGATATGGCTTTCCCACGAATGAATAATATAAGTTTTTGGTTATTACCGCC--AGCTTTATTATTATT-AGTTTCATCAGCTATTGT…
	KT893456	------------ATGAATTTTAAAAATATAAAAAATTGGTCCACAAGATGGCTTTTTTCAACAAATCATAA-AGATATTGGAACTTTATATTTAATTTTTAGTGCTTTTGCTGGTATTATT---GGAACAACATTGTCTATGTTAATTAGAATTGAATTATCACAACCAGGTAATCAAATTTTTATGGGAAATCATCAATTATATAATGTTGTGGTTACTGCTCATGCTTTTATTATGGTTTTTTTTTTAGTTATGCCTGCTTTAATTGGCGGTTTTGGTAATTGGTTTGTTCCTTTAATGATTGGAGCTCCTGATATGGCTTTCCCACGAATGAATAATATAAGTTTTTGGTTATTACCGCC--AGCTTTATTATTATT-AGTTTCATCAGCTATTGT…
	KX242325	---------------------------------------------------CTTTTTTCAACAAATCATAA-AGATATTGGAACTTTATATTTAATTTTTAGTGCTTTTGCTGGTATTATT---GGTACAACACTTTCTATGTTAATTAGAATCGAATTATCGCAACCAGGTAATCAGATTTTTATGGGAAATCATCAATTATACAATGTTGTGGTTACTGCTCATGCTTTTATTATGGTTTTTTTTTTAGTTATGCCCGCTTTAATTGGAGGTTTTGGTAACTGGTTTGTTCCTTTAATGATTGGAGCTCCTGATATGGCTTTTCCACGTATGAATAATATAAGTTTTTGGTTATTACCTCC--AGCTTTATTGTTATT-AGTTTCATCAGCCATTGT…
	KM058105	--------------------------------------------------------------AAATCATAA-AGATATTGGAACTTTATATTTAATTTTTAGTGCTTTTGCTGGTATTATT---GGTACAACACTTTCAATGTTAATTAGAATTGAATTATCACAACCTGGTAATCAAATTTTTATGGGAAATCATCAATTATATAATGTTGTAGTTACCGCTCATGCTTTTATTATGGTTTTTTTTTTAGTTATGCCTGCTTTAATTGGAGGTTTTGGTAATTGGTTTGTTCCTTTAATGATTGGAGCTCCTGATATGGCTTTTCCACGTATGAATAATATAAGTTTTTGGTTACTACCTCC--AGCTTTATTATTATT-AGTCTCATCCGCTATTGT…
	KJ654092	--------------------------------------------------------------AAATCATAA-AGATATTGGAACTTTATATTTAATTTTTAGTGCTTTTGCTGGTATTATT---GGTACAACACTTTCAATGTTAATTAGAATTGAATTATCACAACCAGGTAATCAAATTTTTATGGGAAATCATCAATTATATAATGTTGTAGTTACTGCTCATGCTTTTATTATGGTTTTTTTTCTAGTTATGCCCGCTTTAATTGGAGGTTTTGGTAATTGGTTTGTCCCTTTAATGATTGGGGCTCCTGATATGGCTTTCCCACGTATGAATAATATAAGTTTTTGGTTATTACCTCC--AGCTTTGTTATTATT-GGTTTCATCAGCCATTGT…
	KM058103	--------------------------------------------------------------AAATCATAA-AGATATTGGAACTTTATATTTAATTTTTAGTGCTTTTGCTGGTATTATT---GGTACAACACTTTCAATGTTAATTAGGATTGAATTATCACAACCAGGTAATCAGATTTTTATGGGAAATCATCAATTATATAATGTTATTGTTACGGCTCATGCTTTTATTATGGTTTTTTTTCTAGTTATGCCTGCTTTAATTGGAGGTTTTGGTAATTGGTTTGTTCCTTTAATGATTGGAGCCCCTGATATGGCTTTTCCACGTATGAATAATATAAGTTTTTGGTTATTACCTCC--AGCTTTGTTATTATT-AGTTTCATCAGCTATTGT…
	ON092679	---------------------------------------------------CTTTTTTCAACAAATCATAA-AGATATTGGAACTTTATATTTAATTTTTAGTGCTTTTGCTGGTATTATT---GGTACAACACTATCCATGTTAATTAGAATAGAATTATCACAACCAGGTAATCAAATTTTTATGGGAAATCATCAATTATATAATGTTGTAGTTACTGCTCATGCTTTTATTATGGTTTTTTTTTTAGTTATGCCTGCTTTAATTGGTGGTTTTGGTAATTGGTTTGTTCCTTTAATGATTGGAGCTCCTGATATGGCTTTTCCACGTATGAATAATATAAGTTTTTGGTTATTACCTCC--AGCTTTATTATTATT-AGTTTCATCAGCGATTGT…
	KJ654107	--------------------------------------------------------------AAATCATAA-AGATATTGGAACTTTATATTTAATTTTTAGTGCTTTTGCTGGTATTATT---GGTACAACACTTTCTATGTTAATTCGAATAGAATTATCGCAACCAGGTAATCAAATTTTTATGGGAAATCATCAATTATATAATGTTGTAGTTACTGCTCATGCTTTTATTATGGTTTTTTTTTTAGTTATGCCTGCTTTAATTGGAGGTTTTGGTAACTGGTTTGTTCCTTTAATGATTGGAGCTCCTGATATGGCTTTTCCACGTATGAATAATATAAGTTTTTGGTTATTACCTCC--AGCTTTATTATTACT-TGTTTCATCAGCTATTGT…
	KJ654103	--------------------------------------------------------------AAATCATAA-AGATATTGGAACTTTATATTTAATTTTTAGTGCTTTTGCTGGTATTATT---GGTACAACACTTTCTATGTTAATTAGAATAGAATTATCACAACCAGGTAATCAAATTTTTATGGGAAATCATCAATTATACAATGTGGTAGTTACTGCTCATGCTTTTATTATGGTTTTTTTTTTAGTTATGCCTGCTTTAATTGGAGGTTTTGGTAACTGGTTTGTTCCTTTAATGATTGGAGCTCCTGATATGGCTTTTCCACGTATGAATAATATAAGTTTTTGGTTATTACCTCC--AGCTTTATTATTATT-AGTTTCATCAGCTATTGT…
	KJ651277	--------------------------------------------------------------AAATCATAA-AGATATTGGAACTTTATATTTAATTTTTAGTGCTTTTGCTGGTATTATT---GGTACAACACTTTCTATGTTAATTAGAATAGAATTATCGCAACCAGGTAATCAAATTTTTATGGGAAATCATCAATTATATAATGTTGTAGTTACTGCTCATGCTTTTATTATGGTTTTTTTTTTAGTTATGCCCGCTTTAATTGGGGGTTTTGGTAACTGGTTTGTTCCTTTAATGATTGGAGCTCCTGATATGGCTTTTCCACGTATGAATAATATAAGTTTTTGGTTATTACCTCC--AGCTTTATTATTACT-GGTTTTATCCGCTATTGT…
	KJ654056	--------------------------------------------------------------AAATCATAA-AGATATTGGAACTTTATATTTAATTTTTAGCGCTTTTGCTGGTATTATT---GGTACAACACTTTCTATGTTAATTAGGATCGAATTATCTCAACCAGGTAATCAAATTTTAATGGGAAATCATCAATTATATAATGTTGTGGTTACTGCTCATGCTTTTATTATGGTTTTTTTTTTAGTTATGCCTGCTTTAATTGGTGGTTTTGGTAACTGGTTTGTTCCTTTAATGATTGGGGCTCCTGATATGGCTTTTCCACGTATGAATAATATAAGTTTTTGGTTATTACCTCC--GGCTTTATTATTATT-AGTTTCATCAGCTGTTGT…
	KJ651297	--------------------------------------------------------------AAATCATAA-AGATATTGGAACTTTATATTTAATTTTTAGCGCTTTTGCTGGTATTATT---GGTACAACACTTTCTATGTTAATTAGGATCGAATTATCGCAACCAGGTAATCAAATTTTAATGGGAAATCATCAATTATATAATGTGGTAGTTACTGCTCATGCTTTTATTATGGTTTTTTTTTTAGTTATGCCTGCTTTAATTGGTGGTTTCGGTAACTGGTTTGTTCCTTTAATGATTGGGGCTCCTGATATGGCTTTTCCACGTATGAATAATATAAGTTTTTGGTTATTACCTCC--TGCTTTATTGTTATT-AGTTTCATCAGCTGTTGT…
	KJ654047	--------------------------------------------------------------AAATCATAA-AGATATTGGAACTTTATATTTAATTTTTAGTGCTTTTGCTGGTATTATT---GGTACAACACTTTCTATGTTAATTAGAATAGAATTATCACAACCAGGTAATCAAATTTTTATGGGAAATCATCAATTATATAATGTTGTAGTTACCGCTCATGCTTTTATTATGGTTTTTTTTTTAGTTATGCCTGCTTTAATTGGCGGTTTTGGTAACTGGTTTGTTCCTTTAATGATTGGAGCTCCTGATATGGCTTTTCCACGTATGAATAATATAAGTTTTTGGTTATTACCTCC--AGCTTTATTATTATT-AGTTTCATCAGCTATTGT…
	KJ654122	--------------------------------------------------------------AAATCATAA-AGATATTGGAACTTTATATTTAATTTTTAGTGCGTTTGCCGGTATTATT---GGTACAACACTTTCGATGTTAATTAGAATCGAATTATCGCAACCGGGTAATCAAATTTTTATAGGAAATCATCAATTATACAATGTTGTTGTTACGGCTCATGCGTTTATTATGGTTTTTTTTTTAGTTATGCCGGCTTTAATTGGGGGTTTTGGTAACTGGTTTGTCCCTTTAATGATTGGCGCTCCTGATATGGCTTTTCCACGTATGAATAATATAAGTTTTTGGTTATTACCCCC--GGCTTTATTATTATT-AGTTTCATCCGCTATTGT…
	KJ654130	--------------------------------------------------------------AAATCATAA-AGATATTGGAACTTTATATTTAATTTTTAGTGCTTTTGCTGGTATTATT---GGTACAACACTTTCTATGTTAATTCGAATCGAATTATCGCAACCAGGTAATCAAATTTTAATGGGAAATCATCAATTATACAATGTTGTGGTTACGGCTCATGCTTTTATTATGGTTTTTTTTTTAGTTATGCCGGCTTTAATTGGTGGTTTTGGTAACTGGTTTGTCCCTTTAATGATTGGCGCTCCTGATATGGCTTTTCCACGTATGAATAATATAAGTTTTTGGTTATTACCACC--GGCTTTATTATTATT-AGTTTCATCCGCTATTGT…
	MH730768	--------------------------------------------------------------AAACCATAA-AGATATTGGAACTTTATATTTAATTTTTAGCGCTTTTGCTGGTATTATT---GGTACAACACTTTCTATGTTAATTAGAATAGAATTATCACAACCAGGTAATCAAATTTTTATGGGAAATCACCAATTATACAATGTTGTGGTTACTGCTCACGCTTTTATTATGGTTTTTTTTTTAGTTATGCCCGCTTTAATTGGTGGTTTTGGTAACTGGTTTATTCCCTTAATGATTGGGGCTCCTGATATGGCTTTTCCACGTATGAATAATATAAGTTTTTGGTTATTACCTCC--GGCTTTATTATTATT-AGTTTCATCAGCTATTGT…
	KM058107	--------------------------------------------------------------AAATCATAA-AGATATTGGAACTTTATATTTAATTTTTAGTGCTTTTGCTGGTATTATT---GGCACAACACTTTCAATGTTAATTAGAATTGAATTATCACAACCAGGTAATCAAATTTTTATGGGAAATCATCAATTATATAATGTTGTAGTTACTGCTCATGCTTTTATTATGGTTTTTTTTCTGGTTATGCCAGCTTTAATTGGTGGTTTTGGTAATTGGTTTGTGCCTTTAATGATTGGCGCTCCTGATATGGCTTTTCCACGTATGAATAATATAAGTTTTTGGTTATTACCACC--AGCTTTATTATTATT-AGTTTCATCAGCTATTGT…
	KJ654095	--------------------------------------------------------------AAATCATAA-AGATATTGGAACTTTATATTTAATTTTTAGCTCCTTTGCCGGTGTTATT---GGTACAACACTTTCTATGTTAATTAGAATTGAATTATCACAACCAGGTAATCAAATTTTTATGGGAAATCATCAATTATATAATGTTGTGGTTACGGCTCATGCTTTTATTATGGTATTTTTTTTAGTTATGCCTGCTTTAATTGGCGGTTTTGGTAATTGGTTTGTTCCTTTAATGATTGGAGCTCCTGATATGGCTTTTCCACGTATGAATAATATAAGTTTTTGGCTATTACCACC--GGCTTTGTTATTATT-AGTTTCATCAGCTATTGT…
	KJ651298	--------------------------------------------------------------AAATCATAA-AGATATTGGAACTTTATATTTAATTTTTAGCTCTTTTGCTGGTATTATT---GGTACAACACTTTCTATGTTAATTAGAATTGAATTATCACAACCTGGTAATCAAATTTTTATGGGAAATCATCAATTATATAATGTTGTGGTTACGGCTCATGCTTTTATTATGGTTTTTTTTTTAGTTATGCCTGCTTTAATTGGTGGTTTTGGTAATTGGTTTGTTCCTTTAATGATTGGAGCTCCTGATATGGCTTTTCCACGTATGAATAATATAAGTTTTTGGTTATTACCCCC--GGCTTTGTTATTATT-AATTTCATCAGCTATTGT…
	MW595658	--------------------------------------------------------TTCAACAAATCATAA-AGATATTGGAACTTTATATTTAATTTTTAGTGCTTTTTCTGGTATTATT---GGTACAACACTTTCTATGTTAATTAGAATTGAATTATCACAACCAGGTAATCAAATTTTTATGGGAAATCACCAATTATACAATGTTGTGGTTACTGCTCATGCTTTTATTATGGTTTTTTTTTTAGTTATGCCTGCTTTAATAGGTGGTTTTGGTAATTGGTTTGTTCCTTTAATGATTGGGGCTCCTGATATGGCTTTTCCACGTATGAATAATATAAGTTTTTGGTTATTACCGCC--GGCTTTATTATTATT-AGTTTCATCAGCTATTGT…
	KM058104	--------------------------------------------------------------AAATCATAA-AGATATTGGAACTTTATATTTAATTTTTAGTGCTTTTGCTGGTATTATT---GGTACAACACTTTCTATGTTAATTAGAATCGAATTATCACAACCAGGTAATCAAATTTTTATGGGAAATCATCAATTATACAATGTTGTGGTTACTGCTCATGCTTTTATTATGGTTTTTTTTTTAGTTATGCCTGCTTTAATTGGTGGTTTTGGTAACTGGTTTGTTCCTTTAATGATTGGAGCTCCTGATATGGCTTTTCCACGTATGAATAATATAAGTTTTTGGTTATTACCTCC--TGCTTTATTATTATT-AGTTTCATCAGCTATTGT…
	HM033197	--------------------------------------------------------------AAATCATAA-AGATATTGGAACTTTATATTTAATTTTTAGTGCTTTTGCTGGTGTTGTT---GGTACAACACTTTCAATTTTAATTCGCATGGAATTAGCACAACCTGGTAATCAAATTTTAATGGGAAATCATCAATTATATAATGTAGTTGTGACTGCTCACGCGTTCGTAATGGTATTTTTTTTAGTAATGCCTTCCTTAATTGGAGGTTTTGGTAATTGGTTTGTCCCTTTAATGATCGGAGCTCCTGATATGGCTTTTCCACGTATGAATAATATAAGTTTTTGGTTATTACCCCC--CGCTTTATTATTATT-AGTTTCATCTGCTATTGT…
	MN105125	------------ATGAACTTTCAAAGTATAAATAAATGGTCAACTAGATGGCTTTTTTCAACAAATCATAA-AGATATTGGAACTTTATATTTAATTTTCAGTGCTTTCGCTGGTGTTGTT---GGTACTACACTATCCCTTTTAATACGAATGGAATTAGCGCAACCCGGTAATCAAATTTTTATGGGAAATCATCAATTATACAATGTTGTTGTTACGGCACATGCCTTTATAATGGTATTTTTTTTAGTTATGCCTGCCTTAATTGGAGGTTTTGGTAATTGGTTCGTTCCTTTAATGATTGGTGCTCCTGATATGGCCTTTCCTCGTATGAATAACATAAGTTTTTGGTTACTTCCCCC--TGCTTTATTATTACT-AGTTTCATCCGCTATTGT…
	KJ654021	--------------------------------------------------------------AAATCATAA-AGATATCGGAACTTTATATTTAATTTTTAGTGCTTTCGCTGGTGTTGTT---GGTACTACTTTATCTCTTTTAATACGAATGGAACTAGCACAGCCCGGTAATCAAATTTTTATGGGAAATCATCAATTATATAATGTTGTTGTTACAGCACATGCTTTTATAATGGTATTTTTTTTAGTTATGCCTGCCTTGATTGGAGGTTTTGGGAATTGGTTTGTTCCTTTAATGATTGGCGCTCCTGATATGGCATTTCCACGTATGAATAATATAAGTTTTTGGTTACTTCCTCC--AGCTTTATTATTATT-AGTTTCATCTGCTATTGT…
	KC774621	--------------------------------------------------------------AAATCATAA-AGATATTGGAACTTTATATTTAATTTTTAGTGCTTTTGCAGGTGTTGTT---GGTACTACCTTATCTCTTTTAATACGAATAGAATTAGCACAACCTGGTAATCAAATTTTTATGGGAAATCATCAATTATACAATGTTGTTGTTACAGCGCATGCTTTTATAATGGTATTTTTTTTAGTTATGCCTGCTTTAATTGGTGGTTTTGGTAATTGGTTTGTTCCTTTAATGATTGGTGCTCCGGATATGGCATTTCCACGTATGAATAATATAAGTTTTTGGTTATTACCGCC--TGCGTTATTATTGTT-AGTTTCATCCGCTATTGT…
	MH807828	-----------------------------------------------------TTTTTCAACAAATCATAA-AGATATTGGAACTTTATATTTAATTTTTAGTGCTTTTGCCGGCGTTGTT---GGTACTACTTTATCTCTTTTAATAAGAATAGAATTAGCACAACCCGGTAATCAAATTTTTATGGGAAATCATCAATTATACAATGTTGTTGTTACAGCACATGCTTTTGTAATGGTATTTTTTTTAGTTATGCCGGCGTTAATTGGTGGTTTTGGTAATTGGTTTGTTCCTTTAATGATTGGTGCTCCTGATATGGCATTTCCTCGTATGAATAATATAAGTTTTTGGTTATTACCTCC--AGCATTATTATTATT-AGTTTCATCGGCAATTGT…
	BK012098	---------ATGAATTTTCAAAATAATATAAAACAATGGTCAACTAGATGGCTTTTTTCAACAAATCATAA-AGATATTGGAACTTTATATTTAATTTTTAGTGCTTTTGCCGGTGTTGTT---GGTACTACTTTATCTCTTTTAATAAGAATAGAATTAGCACAACCCGGTAATCAAATTTTTATGGGAAATCATCAATTATACAATGTTGTTGTTACAGCACATGCTTTTGTAATGGTATTTTTTTTAGTTATGCCGGCGTTAATTGGCGGTTTTGGTAATTGGTTTGTTCCTTTAATGATTGGTGCTCCTGATATGGCATTTCCTCGTATGAATAATATAAGTTTTTGGTTATTACCTCC--AGCATTATTATTATT-AGTTTCATCGGCAATTGT…
	HM033184	--------------------------------------------------------------AAATCATAA-AGATATTGGTACTTTATATTTAATTTTTAGCGCATTCGCAGGTGTGATT---GGAACAACATTGTCAATTTTAATTAGAATGGAATTAGCTCAACCCGGTAATCAAATTTTTATGGGAAATCATCAATTATATAATGTTGTAGTTACCGCACATGCTTTTGTTATGGTATTTTTCTTAGTAATGCCTGCTTTAATTGGGGGTTTTGGAAATTGGTTTGTTCCTTTAATGATTGGTGCTCCTGATATGGCTTTCCCACGTATGAACAACATAAGCTTTTGGTTATTACCTCC--CGCTTTATTATTATT-AATCTCATCAGCGATTGT…
	MH923236	------------ATGAATTTTCAAAATATTAAAAATTGGTCAACAAGATGGCTTTTTTCAACAAATCATAA-AGATATTGGTACTTTATATTTAATTTTTAGTGCTTTTGCAGGTATTGTG---GGAACAACACTTTCTATTTTAATTAGAATAGAATTAGCACAACCAGGTAATCAAATTTTTATGGGAAATCATCAATTATATAATGTTGTTGTTACTGCACACGCTTTTGTAATGGTTTTCTTTTTAGTTATGCCTGCTTTAATTGGTGGATTTGGTAACTGGTTTGTTCCATTAATGATTGGAGCTCCTGATATGGCATTTCCACGAATGAATAATATAAGTTTTTGGTTATTACCTCC--AGCTTTATTATTATT-AATTTCTTCAGCTATTGT…
	KT072718	------------ATGAATTTTCAAAATATTAAAAATTGGTCAACAAGATGGCTTTTTTCAACAAATCATAA-AGATATTGGTACTTTATATTTAATTTTTAGTGCTTTTGCAGGTATTGTG---GGAACAACACTTTCTATTTTAATTAGAATAGAATTAGCACAACCAGGTAATCAAATTTTTATGGGAAATCATCAATTATATAATGTTGTTGTTACTGCACACGCTTTTGTAATGGTTTTCTTTTTAGTTATGCCTGCTTTAATTGGTGGATTTGGTAACTGGTTTGTTCCATTAATGATTGGAGCTCCTGATATGGCATTTCCACGAATGAATAATATAAGTTTTTGGTTATTACCTCC--AGCTTTATTATTATT-AATTTCTTCAGCTATTGT…
	KJ654149	--------------------------------------------------------------AAATCATAA-AGATATAGGTACTTTATATTTAATTTTTAGTGCTTTTGCAGGTATTATA---GGAACAACACTTTCTATGTTAATTAGAATTGAGTTATCTCAACCAGGAAATCAAATTTTAATGGGAAATCATCAATTATATAATGTGATTGTTACCGCTCATGCTTTTATTATGGTTTTTTTCTTAGTTATGCCTGCTTTAATTGGTGGTTTTGGTAATTGGTTTATACCTTTAATGATAGGAGCTCCTGATATGGCTTTTCCGAGAATGAATAATATAAGTTTTTGGTTATTACCCCC--TGCATTATTATTATT-AGTTTCTTCAGCTTTAGT…
	KJ651338	--------------------------------------------------------------AAATCATAA-AGATATTGGTACTTTGTATTTAATTTTTAGTGCTTTTGCAGGTATCGTA---GGAACAACACTTTCAATTTTAATTCGAATTGAATTAGCACAACCAGGTAATCAGATTTTTATGGGAAATCATCAACTATATAATGTTGTTGTTACAGCACATGCTTTTGTTATGGTTTTTTTTTTAGTTATGCCAGCTTTGATTGGTGGATTTGGGAATTGGTTTGTTCCTTTGATGATTGGGGCACCTGATATGGCATTCCCACGTATGAATAATATAAGTTTTTGGTTATTACCTCC--AGCTTTATTATTATT-AATTTCTTCAGCTATTGT…
	KJ654085	--------------------------------------------------------------AAATCATAA-AGATATTGGTACTTTATATTTAATTTTTAGTGCTTTTGCTGGTATGATA---GGTACAACACTTTCTATGTTAATTAGAATAGAATTATCACAACCAGGTAATCAAATTTTCATGGGTAATCATCAATTATACAATGTGGTTGTTACAGCACACGCCTTTATTATGGTATTTTTTTTAGTTATGCCTGCGTTAATAGGTGGTTTTGGTAATTGGTTTGTACCTTTAATGATTGGTGCACCGGATATGGCTTTTCCTCGTATGAATAATATAAGTTTTTGGTTATTACCTCC--AGCTTTATTATTATT-AGTTTCATCAGCTATTGT…
	KJ654025	--------------------------------------------------------------AAATCATAA-AGATATAGGAACTTTATATTTAATTTTTAGTGCTTTTGCAGGTATTATA---GGTACTACATTATCTCTTTTAATTAGAATGGAGTTAGCTCAACCAGGTAATCAAATTTTTATGGGAAATCATCAATTATATAATGTTGTAGTTACTGCTCATGCAWTTATTATGGTTTTTTTTTTAGTAATGCCTGCTTTAATTGGTGGTTTTGGTAATTGGTTTGTTCCTTTATTAATTGGTGCACCTGATATGGCTTTTCCCCGTATGAATAATATAAGTTTTTGGTTATTACCTCC--AGCCTTATTATTATT-AGTTTCATCAGCTCTTGT…
	KP965742	----------------------------------------------GATGGCTTTTTTCAACAAATCATAA-AGATATCGGAACTTTATATTTAATTTTTAGTGCGTTTTCAGGGATTGTT---GGTACAACTTTATCTCTTTTAATTCGAATGGAATTAGCACAACCAGGTAATCAAATTTTTATGGGTAATCATCATTTATATAATGTTGTTGTTACTGCTCACGCTTTTGTTATGGTTTTTTTTTTAGTTATGCCCGCACTAATTGGTGGTTTTGGTAATTGGTTTGTACCTTTAATGATTGGGGCGCCTGATATGGCATTTCCACGTATGAATAATATTAGTTTTTGGTTATTACCTCC--AGCATTATTATTATT-AGTTTCCTCAGCGCTTGT…
	KJ654017	--------------------------------------------------------------AAATCATAA-AGATATTGGAACTTTATATTTAATTTTTAGCGCTTTTGCTGGTATTGTC---GGGACAACCTTATCTCTTTTAATTAGAATAGAATTAGCACAACCAGGAAATCAAATTTTTATGGGAAATCATCAATTGTATAATGTTGTTGTTACTGCTCATGCTTTAGTTATGGTTTTTTTCTTAGTTATGCCCGCTTTAATTGGTGGTTTTGGTAATTGGTTTGTCCCTTTAATGATCGGTGCACCGGATATGGCTTTTCCACGAATGAATAATATAAGTTTTTGGTTATTACCACC--AGCTTTATTATTATT-AATATCATCAGCAATTGT…
	ON013795	---------------------------------------------------------------AATCATAA-AGATATTGGGACTTTATATTTAATTTTTAGTGCTTTTTCTGGTATTGTA---GGTACAACATTTTCACTTTTAATTAGAATGGAATTAGCTCAACCAGGTAATCAAATTTTAATGGGTAATCATCAATTATATAATGTAATTGTTACTGCACATGCTTTTATCATGGTATTTTTTTTAGTTATGCCAGCCTTAATTGGTGGATTTGGTAATTGGTTTGTTCCTTTAATGATTGGAGCTCCCGATATGGCTTTCCCTCGTATGAATAATATTAGTTTTTGGTTATTACCACC--TTCATTATTATTACT-AGTTTCATCTGCTTTAGT…
	ON013865	---------------------------------------------------------------AATCATAA-AGATATTGGTACTTTATATTTAATCTTTAGCGCCTTTTCAGGTATTGTA---GGAACAACATTTTCACTTTTAATTAGAATGGAATTAGCACAACCAGGTAATCAAATTTTAATGGGAAATCATCAATTATATAACGTAATTGTTACTGCACATGCTTTTATTATGGTATTTTTTTTAGTTATGCCAGCTTTAATTGGAGGTTTTGGTAATTGGTTTGTTCCTTTAATGATCGGTGCTCCTGATATGGCTTTTCCACGTATGAATAATATTAGTTTTTGGTTATTACCTCC--ATCTCTATTATTATT-AGTATCATCAGCTCTTGT…
	MN883608	------------ATGAATTTTCAAAATATAAATAAATGGTCAACAAGATGGCTTTTTTCAACAAACCATAA-AGATATTGGTACTTTATATTTAATTTTTAGTGCCTTTTCTGGTATTGTT---GGTACAACATTTTCACTTTTAATTAGAATGGAACTTGCACAACCGGGTAATCAAATTTTAATGGGGAATCATCAATTATATAATGTAATTGTTACTGCACATGCTTTTATTATGGTATTCTTTTTAGTTATGCCTGCCTTAATAGGTGGATTTGGTAATTGGTTTGTTCCTTTAATGATTGGGGCTCCAGATATGGCTTTTCCACGTATGAATAATATTAGTTTTTGGTTATTACCACC--TTCATTATTATTATT-AGTTTCATCAGCCTTAGT…
	MG543005	----------------------------------------------------------------------------------------------------AGTGCTTTTGCTGGTATCGTT---GGTACAACATTTTCACTTTTAATTAGGATGGAATTAGCACAACCAGGTAACCAAATTTTAATGGGTAATCATCAATTATATAATGTAATTGTTACTGCACATGCTTTTATTATGGTATTTTTTTTAGTTATGCCTGCCTTAATAGGTGGATTCGGTAATTGGTTTGTACCTTTAATGATTGGAGCTCCAGATATGGCTTTTCCACGTATGAATAATATAAGTTTTTGGTTATTACCGCC--CTCATTATTATTATT-AGTTTCATCTGCTTTAGT…
	MN883606	------------ATGAATTTTCAAAATATAAATAAATGGTCAACAAGATGGCTTTTTTCAACAAACCATAA-AGATATTGGTACTTTATATTTAATTTTTAGTGCTTTTTCTGGTATCGTT---GGTACAACATTTTCACTTTTAATTAGGATGGAATTAGCACAACCAGGTAACCAAATTTTAATGGGTAATCATCAATTATATAATGTAATTGTTACTGCACATGCTTTTATTATGGTATTTTTTTTAGTTATGCCTGCCTTAATAGGTGGATTCGGTAATTGGTTTGTACCTTTAATGATTGGAGCTCCAGATATGGCTTTTCCACGTATGAATAATATAAGTTTTTGGTTATTACCGCC--CTCATTATTATTATT-AGTTTCATCTGCTTTAGT…
	ON013830	---------------------------------------------------------------AATCATAA-AGATATTGGTACTTTATATTTAATTTTTAGTGCTTTTTCTGGTATTGTT---GGTACAACATTTTCACTTCTAATCCGAATGGAATTAGCACAACCAGGTAATCAAATTTTAATGGGAAACCATCAATTATATAATGTAATTGTAACTGCACATGCTTTTATTATGGTATTCTTTTTAGTTATGCCTGCATTAATTGGCGGTTTTGGTAACTGGTTTGTTCCATTAATGATAGGTGCACCTGATATGGCTTTTCCTCGTATGAATAATATAAGTTTCTGGTTATTACCACC--ATCATTATTATTATT-AGTTTCATCAGCTTTAGT…
	ON013857	---------------------------------------------------------------AATCATAA-AGATATTGGTACTTTATATTTAATTTTTAGTGCTTTTTCTGGTATTGTT---GGTACAACATTTTCACTTTTAATCAGAATGGAATTAGCACAACCAGGTAATCAAATTTTAATGGGAAATCATCAATTATATAATGTAATTGTAACAGCTCATGCTTTTATTATGGTATTTTTTTTAGTTATGCCAGCATTAATTGGTGGTTTTGGTAACTGGTTTGTTCCTTTAATGATAGGTGCACCCGATATGGCTTTTCCACGTATGAATAATATAAGTTTTTGGTTATTACCACC--ATCATTATTATTATT-AGTTTCATCAGCTTTAGT…
	ON013825	---------------------------------------------------------------AATCATAA-AGATATTGGTACTTTATATTTAATTTTTAGTGCTTTTTCTGGTATTGTT---GGTACAACATTTTCACTTTTAATCAGAATGGAATTAGCACAACCAGGTAATCAAATTTTAATGGGAAATCACCAATTATATAATGTAATTGTAACTGCTCATGCCTTTATTATGGTATTTTTTTTAGTTATGCCTGCATTAATTGGTGGTTTTGGTAATTGGTTTGTTCCTTTAATGATAGGTGCACCTGATATGGCTTTTCCTCGTATGAATAATATAAGTTTTTGGTTATTACCACC--ATCATTATTATTATT-AGTATCATCAGCTTTAGT…
	ON013870	---------------------------------------------------------------AATCATAA-AGATATTGGTACTTTATATTTAATTTTTAGTGCTTTTTCTGGTATTGTA---GGTACAACATTTTCACTTTTAATTAGAATGGAATTAGCACAGCCAGGTAATCAAATTTTAATGGGAAATCATCAATTATATAATGTAATTGTAACTGCACATGCTTTTATCATGGTATTCTTTTTAGTTATGCCTGCTTTAATTGGTGGTTTTGGTAACTGGTTCGTTCCTTTAATGATTGGAGCTCCAGATATGGCTTTCCCTCGTATGAATAATATAAGTTTTTGGTTATTACCACC--ATCATTATTATTACT-AGTTTCATCAGCTCTTGT…
	MZ435257	-------------------------------------------------------------------------------------------------------------------------------------TTTTCACTTTTAATTAGAATGGAATTAGCACAACCAGGTAATCAAATTTTAATGGGAAATCACCAATTATATAATGTAATTGTTACTGCACATGCTTTTATCATGGTATTCTTTTTAGTTATGCCTGCATTAATTGGTGGTTTTGGTAATTGGTTTGTTCCTTTAATGATTGGTGCTCCAGATATGGCTTTTCCACGTATGAATAATATTAGTTTTTGGTTATTACCACC--TTCATTATTATTATT-AGTTTCATCAGCTCTTGT…
	MN866111	----------------------------------------------------------------------------------------------------------------GGTATTGTT---GGTACAACATTTTCACTTTTAATTAGAATGGAATTAGCACAACCAGGTAATCAAATTTTAATGGGAAATCATCAATTATATAATGTAATTGTTACTGCACATGCTTTTATAATGGTATTTTTTTTAGTAATGCCTGCATTAATTGGTGGTTTTGGTAATTGGTTTGTTCCTTTAATGATTGGTGCTCCAGATATGGCTTTTCCACGTATGAATAATATTAGTTTTTGGTTATTACCACC--TTCATTATTATTATT-AGTTTCATCAGCTCTTGT…
	OQ735416	------------ATGAATTTTCAAAATATAAATAAATGGTCAACAAGATGGCTTTTTTCAACAAATCATAA-AGATATTGGGACTTTATATTTAATTTTTAGTGCTTTTTCAGGTATTGTT---GGTACAACATTTTCACTTTTAATTAGAATGGAATTAGCACAACCAGGTAATCAAATTTTAATGGGAAATCATCAATTATATAATGTAATTGTTACGGCTCATGCCTTTATTATGGTATTCTTTTTAGTAATGCCTGCATTAATCGGTGGTTTTGGTAACTGGTTTGTTCCTTTAATGATTGGTGCTCCAGATATGGCTTTTCCACGTATGAATAATATAAGTTTTTGGTTATTACCGCC--TTCATTATTATTATT-AGTTTCATCAGCTCTTGT…
	MN866102	-------------------------------------------------------------------------------------------------------------------------------------TTTTCACTTTTAATTAGAATGGAATTAGCACAACCAGGTAATCAAATTTTAATGGGAAATCATCAATTATATAATGTAATTGTTACTGCTCATGCCTTTATTATGGTATTCTTTTTAGTAATGCCAGCATTAATCGGTGGTTTTGGTAACTGGTTTGTTCCTTTAATGATTGGTGCTCCAGATATGGCTTTTCCACGTATGAATAATATAAGTTTTTGGTTATTACCACC--TTCATTATTATTATT-AGTTTCATCAGCTCTTGT…
	KP749430	-------------------------------------------------------------------------------------------------------GCTTTTGCAGGTATAGTA---GGTACAACATTTTCACTTTTAATTAGAATGGAATTAGCGCAACCGGGTAATCAGATTTTAATGGGTAATCATCAATTATACAATGTAATTGTTACTGCACACGCTTTTATTATGGTATTCTTTTTAGTTATGCCTGCTTTAATTGGGGGTTTTGGTAACTGGTTTGTTCCTTTAATGATTGGTGCTCCTGATATGGCTTTTCCACGTATGAATAATATTAGTTTTTGGTTATTACCACC--ATCATTATTATTATT-AGTTTCTTCTGCTCTTGT…
	KT946598	------------ATGAATTTTCAAAATATAAATAAATGGTCAACAAGATGGCTTTTTTCAACAAATCATAA-AGATATTGGGACTTTATATTTAATTTTTAGTGCTTTTTCAGGTATAGTA---GGTACAACATTTTCACTTTTAATTAGAATGGAATTAGCGCAACCAGGTAATCAGATTTTAATGGGTAATCATCAATTATATAATGTAATTGTTACTGCACATGCTTTTATTATGGTATTTTTTTTAGTTATGCCTGCTTTAATTGGGGGTTTTGGTAATTGGTTTGTTCCTTTAATGATTGGTGCTCCTGATATGGCTTTTCCACGTATGAATAATATTAGTTTTTGGTTATTACCACC--ATCATTATTATTATT-AGTTTCTTCTGCTCTTGT…
	GU799672	---------------------------------------------------------------------------------------------------------------AGGTATTGTT---GGTACAACATTTTCACTTTTAATTAGAATGGAATTAGCACAACCAGGTAATCAAATTTTAATGGGAAACCATCAATTATATAATGTAATTGTTACTGCACATGCTTTTATTATGGTATTCTTTTTAGTTATGCCTGCATTAATTGGTGGATTTGGTAATTGGTTTGTTCCTTTAATGATTGGTGCACCAGATATGGCTTTTCCTCGTATGAATAATATTAGTTTTTGGTTATTACCACC--ATCATTATTATTATT-AGTTTCATCAGCTCTTGT…
	KU682610	-----------------------------------------------------------------------------------------------------------------------------------------CACTTTTAATTAGAATGGAATTAGCACAACCAGGTAATCAAATTTTAATGGGAAATCATCAATTATATAATGTAATTGTTACTGCACACGCTTTTATTATGGTATTCTTTTTAGTTATGCCTGCATTAATTGGTGGATTTGGTAATTGGTTTGTTCCTTTAATGATTGGTGCACCAGATATGGCTTTTCCTCGTATGAATAATATTAGTTTTTGGTTATTACCACC--ATCATTATTATTATT-AGTTTCATCAGCTCTTGT…
	GU594825	--------------------------------------------------------------AAATCATAA-AGATATTGGGACTTTATATTTAATTTTTAGTGCTTTTTCTGGTATTGTG---GGTACAACTTTTTCACTTTTAATTAGAATGGAATTAGCACAACCAGGTAATCAAATTTTAATGGGTAATCATCAATTATATAATGTAATTGTTACTGCACACGCTTTTATTATGGTATTCTTTTTAGTAATGCCAGCATTAATTGGTGGGTTTGGTAATTGGTTTGTTCCTTTAATGATTGGTGCACCTGATATGGCTTTTCCACGTATGAACAATATTAGTTTTTGGTTATTACCACC--ATCATTATTATTATT-AGTTTCATCAGCTCTTGT…
	MH136922	----------------------------------------------------------CAACAAATCATAA-AGATATTGGGACTTTATATTTAATTTTTAGTGCTTTTTCTGGTATTGTG---GGTACAACTTTTTCACTTTTAATTCGAATGGAATTAGCACAACCTGGTAATCAAATTTTAATGGGTAATCATCAATTATATAATGTAATTGTTACTGCACATGCTTTTATTATGGTATTCTTTTTAGTTATGCCTGCATTAATAGGTGGTTTTGGTAATTGGTTTGTTCCTTTAATGATTGGTGCTCCTGATATGGCTTTTCCACGTATGAATAATATTAGTTTTTGGTTATTACCACC--CTCATTATTATTATT-AGTTTCTTCAGCTCTTGT…
	MH136868	---------------------------------------------------------TCAACAAATCATAA-AGATATTGGGACTTTATATTTAATTTTTAGCGCTTTTTCAGGTATTGTG---GGTACAACTTTTTCACTTTTAATTAGAATGGAACTTGCACAACCAGGTAATCAAATTTTAATGGGTAATCATCAATTATATAATGTAATTGTTACTGCACATGCCTTTATTATGGTTTTCTTTTTAGTTATGCCTGCTTTAATTGGTGGTTTTGGTAATTGGTTTGTTCCTTTAATGATTGGTGCACCTGATATGGCTTTTCCACGTATGAATAATATTAGTTTTTGGTTATTACCACC--ATCATTATTATTATT-AGTTTCTTCAGCTCTTGT…
	KU682596	--------------------------------------------------------------------------------------------------------------------------------------------------------TGGAATTAGCACAACCAGGTAATCAAATTTTAATGGGTAATCATCAATTATATAATGTAATTGTTACTGCACACGCTTTTATCATGGTATTCTTTTTAGTTATGCCTGCTTTAATTGGTGGTTTTGGTAATTGGTTTGTTCCTTTAATGATTGGTGCACCCGATATGGCTTTTCCACGTATGAATAATATTAGTTTTTGGTTATTACCACC--ATCATTATTATTATT-AGTTTCTTCAGCTCTTGT…
	MH136902	------------------------------------------------------------ACAAATCATAA-AGATATTGGGACTTTATATTTAATTTTTAGTGCTTTTTCAGGTATTGTG---GGTACAACTTTTTCACTTTTAATTAGAATGGAATTAGCACAACCCGGTAATCAAATTTTAATGGGTAATCATCAATTATATAATGTAATTGTTACTGCACATGCCTTTATCATGGTATTCTTTTTAGTTATGCCTGCTTTAATTGGTGGTTTTGGTAATTGGTTCGTGCCTTTAATGATCGGTGCACCTGATATGGCTTTTCCACGTATGAATAATATTAGTTTTTGGTTATTACCACC--ATCATTATTATTATT-AGTTTCTTCAGCTCTTGT…
	MH136847	------------------------------------------------------------ACAAATCATAA-AGATATTGGGACTTTATATTTAATTTTTAGTGCTTTTTCTGGTATTGTG---GGTACAACTTTTTCACTTTTAATTAGAATGGAATTAGCACAACCAGGTAATCAAATTTTAATGGGTAATCATCAATTATATAATGTAATTGTTACTGCTCATGCTTTTATCATGGTATTCTTTTTAGTTATGCCTGCTTTAATTGGTGGTTTTGGTAATTGGTTTGTTCCTTTAATGATCGGTGCTCCAGATATGGCTTTTCCTCGTATGAATAATATTAGTTTTTGGTTATTACCCCC--ATCATTATTATTATT-AGTTTCTTCAGCTCTTGT…
	ON013847	---------------------------------------------------------------AATCATAA-AGATATTGGTACTTTATATTTAATTTTTAGTGCTTTTTCTGGTATTGTT---GGTACAACATTTTCACTTTTAATTAGAATGGAATTAGCACAACCAGGTAATCAAATTTTAATGGGAAATCATCAATTATATAATGTAATTGTTACAGCTCATGCTTTTATTATGGTATTTTTTTTAGTTATGCCAGCTTTAATTGGTGGTTTTGGTAATTGGTTTGTTCCCTTAATGATTGGTGCGCCTGATATGGCTTTTCCACGTATGAATAATATTAGTTTTTGGTTATTACCTCC--AGCATTATTATTATT-AGTTTCATCTGCTTTAGT…
	ON013840	---------------------------------------------------------------AATCATAA-AGATATTGGTACTTTATATTTAATCTTTAGTGCTTTTTCTGGTATTGTA---GGTACAACATTTTCACTTTTAATTAGAATGGAATTAGCACAACCCGGTAATCAAATTTTAATGGGAAATCATCAATTATATAATGTAATTGTTACAGCACATGCTTTTATTATGGTATTCTTTTTAGTTATGCCTGCATTAATTGGTGGTTTTGGTAATTGGTTTGTTCCTTTAATGATTGGAGCTCCTGATATGGCATTCCCTCGTATGAATAATATAAGTTTTTGGTTATTACCACC--TTCATTATTATTATT-AGTTTCATCAGCTCTTGT…
	ON013853	---------------------------------------------------------------AATCATAA-AGATATTGGGACTTTATATTTAATTTTTAGTGCCTTTTCAGGTATAGTA---GGTACAACATTTTCACTTTTAATTAGAATGGAATTAGCACAACCAGGTAATCAAATTTTAATGGGTAATCATCAATTATATAATGTAATTGTGACTGCACATGCTTTTATTATGGTATTCTTTTTAGTTATGCCTGCTTTAATTGGTGGTTTTGGTAACTGGTTTGTTCCCTTAATGATTGGTGCTCCAGATATGGCCTTCCCACGTATGAATAATATTAGTTTTTGGTTATTACCACC--ATCATTACTATTATT-AGTTTCATCAGCTCTTGT…
	ON013796	---------------------------------------------------------------AATCATAA-AGATATTGGGACTTTATATTTAATTTTTAGTGCCTTTTCTGGTATAGTA---GGTACAACATTTTCACTTTTAATTAGAATGGAATTAGCACAACCAGGTAATCAAATTTTAATGGGTAACCATCAATTATATAATGTAATTGTGACTGCACATGCTTTTATTATGGTATTCTTTTTAGTTATGCCAGCTTTAATAGGTGGTTTTGGTAACTGGTTTGTTCCTTTAATGATTGGTGCTCCAGATATGGCTTTCCCACGTATGAATAATATTAGTTTTTGGTTATTACCACC--ATCATTATTATTATT-AGTTTCATCAGCTCTTGT…
	ON013787	---------------------------------------------------------------AATCATAA-AGATATTGGTACTTTATATTTAATTTTTAGTGCTTTTTCTGGTATTGTT---GGTACAACATTTTCACTTTTAATTCGTATGGAATTATCACAACCAGGTAATCAAATTTTAATGGGTAATCATCAATTATATAATGTAATTGTTACTGCACATGCTTTTATTATGGTATTTTTTCTAGTTATGCCTGCTTTAATTGGTGGATTTGGTAATTGGTTTATTCCTTTAATGATCGGTGCTCCTGATATGGCTTTTCCTCGTATGAATAATATAAGTTTTTGGTTATTACCACC--ATCATTATTATTATT-AGTTTCATCAGCTTTAGT…
	ON013817	---------------------------------------------------------------AATCATAA-AGATATTGGAACTTTATATTTAATTTTTAGTGCTTTTTCTGGTATTGTT---GGTACAACATTTTCACTTTTAATTCGTATGGAATTATCACAACCAGGTAATCAAATTTTAATGGGTAATCATCAATTATATAATGTAATTGTTACGGCACATGCTTTTATTATGGTATTTTTCTTAGTTATGCCTGCTTTAATTGGTGGCTTTGGTAATTGGTTTATTCCTTTAATGATAGGTGCTCCAGATATGGCTTTTCCTCGTATGAATAATATTAGTTTTTGGTTATTACCACC--ATCATTATTATTATT-AGTTTCATCAGCTTTAGT…
	OK574298	------------ATGAATTTTAAAAATATAAATAAATGGGCAACTAGATGGCTTTTTTCAACAAATCATAA-AGATATTGGAACTTTATATTTAATTTTTAGTGCTTTTTCTGGTATTGTT---GGTACAACATTTTCACTTTTAATTCGTATGGAATTATCACAACCAGGTAATCAAATTTTAATGGGTAATCATCAATTATATAATGTAATTGTTACTGCACATGCTTTTATTATGGTATTTTTCTTAGTTATGCCTGCTTTAATTGGTGGATTTGGTAATTGGTTTATTCCTTTAATGATAGGTGCTCCAGATATGGCTTTTCCTCGTATGAATAATATTAGTTTTTGGTTATTACCACC--ATCATTATTATTATT-AGTTTCATCAGCTTTAGT…
	BK011986	------------ATGAATTTTAAAAATATAAATAAATGGGCAACTAGATGGCTTTTTTCAACAAATCATAA-AGATATTGGAACTTTATATTTAATTTTTAGTGCTTTTTCTGGTATTGTT---GGTACAACATTTTCACTTTTAATTCGTATGGAATTATCACAACCAGGTAATCAAATTTTAATGGGTAATCATCAATTATATAATGTAATTGTTACTGCACATGCTTTTATTATGGTATTTTTCTTAGTTATGCCTGCTTTAATTGGTGGATTTGGTAATTGGTTTATTCCTTTAATGATAGGTGCTCCAGATATGGCTTTTCCTCGTATGAATAATATTAGTTTTTGGTTATTACCACC--ATCATTATTATTATT-AGTTTCATCAGCTTTAGT…
	BK012091	------------ATGAATTTTAAAAATATAAATAAATGGGCAACTAGATGGCTTTTTTCAACAAATCATAA-AGATATTGGAACTTTATATTTAATTTTTAGTGCTTTTTCTGGTATTGTT---GGTACAACATTTTCACTTTTAATTCGTATGGAATTATCACAACCAGGTAATCAAATTTTAATGGGTAATCATCAATTATATAATGTAATTGTTACTGCACATGCTTTTATTATGGTATTTTTCTTAGTTATGCCTGCTTTAATTGGTGGATTTGGTAATTGGTTTATTCCTTTAATGATAGGTGCTCCAGATATGGCTTTTCCTCGTATGAATAATATTAGTTTTTGGTTATTACCACC--ATCATTATTATTATT-AGTTTCATCAGCTTTAGT…
	MH136936	------------------------------------------------------TTTTCAACAAATCATAA-AGATATTGGTACTTTATATTTAATTTTTAGTGCTTTTTCAGGTATTGTT---GGTACAACATTTTCACTTCTAATTAGAATGGAATTAGCACAACCAGGTAATCAAATTTTAATGGGTAATCATCAATTATATAATGTAATTGTTACTGCACATGCTTTTATAATGGTTTTTTTTTTAGTAATGCCCGCTTTAATTGGTGGTTTTGGTAACTGGTTTATTCCTTTAATGATAGGTGCTCCTGATATGGCTTTCCCACGTATGAATAATATTAGTTTTTGGTTATTACCACC--ATCATTATTATTATT-AGTTTCATCAGCTTTAGT…
	ON013827	---------------------------------------------------------------AATCATAA-AGATATTGGAACTTTATATTTAATTTTTAGTGCTTTTTCTGGTATAGTA---GGTACAACATTTTCACTTTTAATTAGAATGGAATTATCACAACCAGGTAATCAAATTTTAATGGGTAATCATCAATTATATAATGTAATTGTTACTGCACATGCTTTTATCATGGTATTCTTTTTAGTTATGCCTGCTTTAATTGGTGGTTTTGGTAACTGGTTTATTCCTTTAATGATAGGTGCTCCGGATATGGCTTTTCCACGTATGAATAATATAAGTTTTTGGTTATTACCACC--ATCATTATTATTATT-AGTTTCATCAGCTTTAGT…
	ON013782	---------------------------------------------------------------AATCATAA-AGATATTGGAACTTTATATTTAATTTTTAGTGCTTTTTCTGGTATAGTA---GGTACAACATTTTCACTTTTAATTAGAATGGAATTATCACAACCAGGTAATCAAATTTTAATGGGTAATCATCAATTATATAATGTAATTGTTACTGCACATGCTTTTATCATGGTATTCTTTTTAGTTATGCCTGCTTTAATTGGTGGTTTTGGTAATTGGTTTATTCCTTTAATGATTGGTGCTCCAGATATGGCTTTTCCACGTATGAATAATATAAGTTTTTGGCTTTTACCGCC--ATCATTATTATTATT-AGTTTCATCAGCTTTAGT…
	ON013806	---------------------------------------------------------------AATCATAA-AGATATTGGTACTTTATATTTAATTTTTAGTGCTTTTTCTGGTATTGTT---GGTACAACATTTTCACTTTTAATAAGAATGGAATTAGCACAACCAGGTAATCAAATTTTAATGGGTAATCATCAATTATATAATGTAATTGTTACAGCACATGCTTTTATTATGGTATTTTTTTTAGTTATGCCTGCTTTAATTGGTGGTTTTGGTAATTGGTTTGTTCCTTTAATGATTGGTGCACCAGATATGGCTTTTCCACGTATGAATAATATTAGTTTTTGGTTATTACCACC--ATCATTATTATTATT-AGTTTCATCTGCTTTAGT…
	ON013801	---------------------------------------------------------------AATCATAA-AGATATCGGAACTTTATATTTAATTTTTAGTGCTTTTTCTGGTATTGTT---GGTACAACATTTTCACTTTTAATCAGAATGGAATTATCGCAACCAGGTAATCAAATTTTAATGGGTAATCATCAATTATATAATGTAATTGTGACTGCACATGCTTTTATAATGGTATTTTTTTTAGTTATGCCAGCTTTAATAGGTGGTTTTGGTAATTGGTTTGTTCCTTTAATGATAGGTGCTCCGGATATGGCTTTTCCACGTATGAATAATATTAGTTTTTGGTTACTACCTCC--ATCATTATTATTATT-AGTTTCATCTGCTTTAGT…
	MH136852	------------------------------------------------------TTTTCAACAAATCATAA-AGATATTGGGACTTTATATTTAATTTTTAGTGCTTTTTCTGGTATTGTT---GGTACAACATTCTCTCTTTTAATTAGAATGGAATTATCACAACCAGGTAATCAAATTTTAATGGGTAATCATCAATTATATAATGTAATTGTTACTGCACATGCTTTTATAATGGTATTTTTTTTAGTTATGCCTGCTTTAATAGGTGGTTTTGGTAATTGGTTTGTTCCTTTAATGATAGGTGCTCCGGATATGGCTTTTCCACGTATGAATAATATTAGTTTTTGGTTATTACCTCC--ATCATTATTATTATT-AGTTTCATCTGCTTTAGT…
	HQ261252	---------------------------------------------------------------AATCATAA-AGATATTGGAACTTTATATTTAATTTTTAGTGCTTTTTCTGGTATTGTT---GGTACAACATTTTCACTTTTAATTAGAATGGAATTATCACAACCAGGTAATCAAATTTTAATGGGTAATCATCAATTATATAATGTAATTGTTACTGCACACGCTTTTATAATGGTATTTTTTTTAGTTATGCCAGCTTTAATTGGAGGTTTTGGTAACTGGTTTGTACCTTTAATGATAGGTGCACCAGATATGGCTTTCCCACGTATGAATAATATTAGTTTTTGGTTATTACCACC--ATCATTATTATTATT-AGTTTCATCTGCTTTAGT…
	KJ654018	--------------------------------------------------------------AAATCATAA-AGATATTGGAACTTTATATTTAATTTTTAGTGCTTTTGCTGGTATTATA---GGTACAACATTATCTCTTCTAATCCGAATGGAATTAGCTCAACCGGGGAATCAAATTTTTATGGGAAATCATCAATTATATAATGTTGTTGTTACTGCTCATGCTTTTATTATGGTTTTCTTTTTAGTTATGCCGGCTTTAATTGGCGGTTTTGGAAATTGGTTTGTTCCTTTATTAATTGGAGCACCTGATATGGCATTTCCACGTATGAACAATATTAGTTTTTGGTTATTACCTCC--ATCGTTATTATTATT-ACTTTCATCAGCTCTTGT…
	OP873122	------------ATGAATTTTAAAAATATCGAACAATGGATTACTCGATGGCTTTTTTCAACAAATCATAA-AGATATTGGAACTTTATATTTAATTTTTAGTGCTTTTGCTGGTATTATA---GGTACAACACTATCTCTTCTAATCCGAATGGAATTAGCTCAACCGGGAAATCAAATTTTTATGGGAAATCATCAATTATATAATGTTGTTGTTACTGCTCATGCTTTTATTATGATTTTCTTTTTAGTTATGCCAGCTTTAATTGGCGGTTTTGGGAATTGGTTTGTTCCTTTATTAATTGGAGCCCCTGATATGGCATTTCCACGTATGAATAATATTAGTTTTTGGTTATTACCTCC--ATCGTTATTATTATT-AGTTTCATCAGCTCTTGT…
	OQ605386	---------------------------------------------------------------AATCATAA-AGATATTGGTACTTTATATTTAATTTTTGGTGCTTTTGCAGGTGTAGTT---GGTACAACTTTTTCTATTTTAATTAGAATGGAATTAGCTCAACCAGGTAATCAAATTTTTATGGGAAACCATCAATTATATAATGCTTTTGTTACTGCACATGCTTTTTTAATGGTATTCTTTTTAGTTATGCCTGTTTTAATTGGTGGTTTTGGTAATTGGTTTGTTCCTTTAATGATTGGTGCACCTGATATGGCTTTTCCTCGTATGAATAATATAAGTTTTTGGTTATTACCACC--ATCTTTATTATTATT-AGTATCTTCAGCAATCGT…
	OR004816	-----------------------------------------------------------------------------------------------TTTTTAGTGCTTTTGCTGGTGTTGTT---GGTACTACTTTATCTATTTTAATAAGAATGGAGTTAGCACAGCCTGGTAATCAAATTTTTATGGGAAATCATCAATTGTACAATGTTGTTGTTACAGCACATGCTTTTATAATGGTGTTTTTTCTAGTTATGCCTTCTTTAATTGGAGGTTTTGGAAATTGGTTTGTTCCTCTAATGATTGGAGCACCTGATATGGCATTCCCTCGTATGAATAATATTAGTTTTTGGTTATTACCTCC--AGCTTTATTATTATT-AGTTTCTTCAGCTATCGT…
	MH445454	---------------------------------------------------------------------AA-AGATATTGGTACTTTATACTTAATTTTTAGTGCTTTCGCAGGTGTTGTT---GGTACAACATTATCTCTTCTAATTCGAATGGAATTAGCACAACCAGGAAATCAAATTTTCATGGGAAATCATCAATTATATAATGTAGTTGTTACAGCTCATGCTTTTGTAATGGTTTTTTTTTTAGTTATGCCTGCTTTAATAGGGGGTTTTGGAAATTGGTTTGTTCCTTTAATGATCGGTGCCCCTGATATGGCTTTTCCACGTATGAATAATATCAGTTTTTGGTTATTACCACC--ATCTTTACTATTACT-AGTTTCATCAGCTATTGT…
	OK091229	---------------------------------------------------------------AATCATAA-AGATATAGGTACTTTATATTTAATTTTTAGTGCTTTTGCTGGTATGGTT---GGTACAACTTTATCTGTTTTAATTCGAATGGAATTAGCACAACCCGGTAACCAAATTTTCATGGGAAATCATCAATTATATAACGTAATTGTAACTGCACACGCTTTTGTAATGGTATTCTTTTTAGTAATGCCTGCATTAATTGGTGGGTTTGGTAACTGGTTTGTTCCTTTAATGATAGGCGCTCCTGATATGGCGTTTCCTCGTATGAATAATATAAGTTTTTGGTTATTACCTCC--AGCTTTATTATTATT-AGTTTCATCAGCTCTTGT…
	OK091209	---------------------------------------------------------------AATCATAA-AGATATAGGTACTTTATATTTAATTTTTAGTGCTTTTGCTGGTATGGTT---GGTACAACTTTATCTGTTTTAATCCGAATGGAATTAGCACAACCTGGTAATCAAATTTTCATGGGAAACCATCAATTATATAACGTAGTTGTAACTGCACATGCATTTGTAATGGTATTCTTTTTAGTAATGCCTGCATTAATCGGTGGTTTTGGTAATTGGTTTGTTCCTTTAATGATTGGTGCTCCTGATATGGCATTTCCTCGTATGAATAATATTAGTTTTTGGTTATTACCTCC--TGCTTTATTATTATT-AGTTTCATCAGCTCTTGT…
	OK091235	---------------------------------------------------------------AATCATAA-AGATATTGGTACTTTATATTTAATTTTTAGTGCTTTTGCAGGTATGGTT---GGTACAACTTTATCTGTTTTAATTCGAATGGAATTAGCACAACCAGGTAACCAAATTTTCATGGGAAACCATCAATTATATAATGTAATTGTAACTGCACATGCATTTGTAATGGTATTCTTTTTAGTAATGCCTGCATTAATAGGTGGTTTTGGTAATTGGTTTGTTCCTTTAATGATTGGTGCTCCTGATATGGCATTTCCTCGTATGAATAATATTAGTTTTTGGTTATTACCTCC--TTCTTTATTATTATT-AATTTCATCAGCTCTTGT…
	OK091214	---------------------------------------------------------------AATCATAA-AGATATTGGTACTTTATATTTAATTTTTAGTGCTTTTGCAGGTATGGTT---GGTACAACCTTATCTGTTTTAATTCGAATGGAATTAGCACAACCAGGTAACCAAATTTTCATGGGAAACCATCAATTATATAATGTAATTGTAACTGCACATGCATTTGTAATGGTATTCTTTTTAGTAATGCCTGCATTAATAGGTGGTTTTGGTAATTGGTTTGTTCCTTTAATGATTGGTGCTCCTGATATGGCATTTCCTCGTATGAATAATATTAGTTTTTGGTTATTACCACC--TTCTTTATTATTATT-AATTTCATCAGCTCTTGT…
	HQ171166	--------------------------------------------------------------AAATCATAA-AGATATTGGTACTTTATATTTAATTTTTAGTGCATTTGCTGGTATGGTT---GGTACAACTTTATCTGTTTTAATTAGAATGGAATTGGCACAACCAGGTAATCAAATTTTTATGGGAAATCATCAATTATATAATGTAATTGTAACTGCACATGCTTTTGTTATGGTATTCTTTTTAGTAATGCCTGCATTAATTGGTGGTTTTGGTAATTGGTTTGTTCCTTTAATGATTGGTGCTCCTGATATGGCTTTTCCTCGTATGAATAATATTAGTTTTTGGTTATTACCTCC--TTCTTTATTATTATT-AGTTTCATCAGCTCTTGT…
	KT886050	----------------------------------------------------CTTTTTCAACAAATCATAA-AGATATTGGTACTTTATATTTTATTTTTAGTGCATTTGCTGGTATGGTT---GGTACAACTTTATCTGTTTTAATTAGAATGGAATTAGCACAACCAGGTAATCAAATTTTTATGGGAAATCATCAATTATATAATGTAATTGTAACTGCACATGCTTTTGTTATGGTATTTTTTTTAGTAATGCCTGCATTAATTGGTGGTTTTGGTAATTGGTTTGTTCCTTTAATGATAGGTGCTCCTGATATGGCTTTTCCTCGTATGAATAATATTAGTTTTTGGTTATTACCTCC--TTCTTTATTATTATT-AGTTTCATCAGCTCTTGT…
	OK091224	---------------------------------------------------------------AATCATAA-AGATATTGGTACTTTATATTTAATTTTTAGTGCTTTTGCTGGTATGGTT---GGTACAACTTTATCTGTTTTAATCCGAATGGAGTTAGCACAACCAGGTAACCAAATTTTCATGGGAAACCATCAATTATATAATGTAATTGTAACTGCACACGCTTTTGTAATGGTATTCTTTCTTGTAATGCCTGCATTAATTGGTGGTTTTGGTAACTGGTTTGTTCCTTTAATGATCGGTGCACCTGATATGGCATTTCCTCGTATGAATAATATTAGTTTTTGGTTATTACCTCC--TTCTTTATTATTATT-AGTTTCATCAGCTCTTGT…
	OK091220	---------------------------------------------------------------------------------------------------------------TGGTATGGTT---GGTACAACTTTATCTGTTTTAATCAGAATGGAATTAGCACAACCTGGTAATCAAATTTTCATGGGAAACCATCAATTATATAATGTAATTGTAACTGCACATGCGTTTGTAATGGTATTCTTTTTAGTAATGCCTGCATTAATTGGTGGTTTTGGTAATTGGTTTGTTCCTTTAATGATTGGTGCGCCTGATATGGCATTTCCTCGTATGAATAATATTAGTTTTTGGTTATTACCACC--TTCTTTATTATTATT-AGTTTCATCAGCTCTTGT…
	KT886049	------------------------------------------------------TTTTCAACAAATCATAA-AGATATTGGTACTTTATATTTWATTTTTAGTGCTTTTGCTGGTATGGTT---GGTACAACTTTATCTGTTTTAATCAGAATGGAATTAGCACAACCAGGTAATCAAATTTTTATGGGAAACCATCAATTATATAATGTAATTGTAACTGCACATGCATTTGTAATGGTATTCTTTTTAGTAATGCCAGCATTAATTGGTGGTTTTGGTAATTGGTTTGTTCCTTTAATGATTGGTGCACCTGATATGGCATTTCCTCGTATGAATAATATTAGTTTTTGGTTATTACCACC--TTCTTTATTATTATT-AGTTTCATCAGCTCTTGT…
	OK091250	---------------------------------------------------------------AATCATAA-AGATATTGGTACTTTATATTTAATTTTTAGTGCTTTTGCTGGTATGGTT---GGTACAACTTTATCTGTTTTAATCCGAATGGAATTAGCACAACCAGGTAATCAAATTTTAATGGGAAACCATCAATTATATAATGTAATTGTAACTGCACACGCATTTGTAATGGTATTCTTTTTAGTAATGCCTGCATTAATTGGTGGTTTTGGTAACTGGTTTGTTCCTTTAATGATTGGTGCGCCTGATATGGCTTTTCCTCGTATGAATAATATTAGTTTTTGGTTATTACCACC--TTCTTTATTATTATT-AGTTTCATCAGCTCTTGT…
	KT886048	----------------------------------------------------CTTTTTCAACAAATCATAA-AGATATTGGTACTTTATATTTWATTTTTAGTGCTTTTGCTGGTATGGTT---GGTACAACATTATCTGTTTTAATTCGAATGGAATTAGCACAACCAGGTAACCAAATTTTCATGGGAAATCATCAATTATATAATGTAATTGTAACTGCACATGCTTTTGTAATGGTATTTTTTTTAGTAATGCCTGCATTAATTGGTGGTTTTGGTAATTGGTTTGTTCCTTTAATGATTGGTGCACCTGATATGGCTTTTCCTCGTATGAATAATATTAGTTTTTGGTTATTACCACC--TTCTTTATTATTATT-AGTTTCATCAGCTCTTGT…
	OK091240	---------------------------------------------------------------AATCATAA-AGATATTGGTACTTTATATTTAATTTTTAGTGCTTTTGCTGGTATGGTT---GGTACAACTTTATCTGTTTTAATTCGAATGGAATTAGCACAACCAGGTAACCAAATTTTCATGGGAAACCATCAATTATATAATGTAATTGTAACTGCACATGCGTTTGTAATGGTATTCTTTTTAGTAATGCCTGCATTAATTGGTGGTTTTGGTAACTGGTTTGTTCCTTTAATGATTGGTGCACCGGATATGGCTTTTCCTCGTATGAATAATATTAGTTTTTGGTTATTACCACC--TTCTTTATTATTATT-AGTTTCATCAGCTCTTGT…
	OP903809	----------------------------------------------------------------------------------------------------------------------------------ACTTTATCTGTTTTAATTCGAATGGAATTAGCACAACCAGGTAACCAAATTTTCATGGGAAACCATCAATTATATAATGTAATCGTAACTGCACATGCTTTTGTTATGGTATTCTTTTTAGTAATGCCTGCTTTAATCGGAGGTTTCGGTAACTGGTTCGTTCCTTTAATGATTGGTGCTCCTGATATGGCATTTCCTCGTATGAATAATATTAGTTTTTGGTTATTACCTCC--TTCTTTATTATTATT-AGTTTCATCAGCTCTTGT…
	OK091197	---------------------------------------------------------------AATCATAA-AGATATTGGTACTTTATATTTAATTTTTAGTGCTTTTGCTGGTATGGTT---GGTACAACTTTATCTGTTTTAATTAGAATGGAATTAGCACAACCAGGTAACCAAATTTTCATGGGAAACCATCAATTATATAATGTAATCGTAACAGCACATGCTTTTGTTATGGTATTCTTTCTAGTAATGCCTGCTTTAATTGGGGGTTTTGGTAATTGGTTCGTTCCTTTAATGATTGGTGCTCCTGATATGGCATTTCCTCGTATGAATAATATTAGTTTTTGGTTATTACCTCC--TTCTTTATTATTATT-AGTTTCATCAGCTCTTGT…
	MT222699	------------------------------------------------------TTTTCAACAAATCACAA-AGATATTGGTACTTTATATTTAATTTTTGGTGCTTTTTCTGGTGTAGTG---GGTACTACATTATCAATTTTAATAAGAATGGAATTAGCGCAACCTGGTAATCAAGTTTTTATGGGAAATCATCATTTATATAATGTAGTTGTTACTGCGCATGCTTTTATTATGATATTTTTTATGGTTATGCCTGTTTTAATTGGAGGTTTTGGTAATTGGTTTGTTCCTTTAATGATAGGTGCTCCTGATATGGCTTTCCCTCGTATGAATAATATAAGTTTTTGGTTATTACCACC--ATCATTATTATTATT-AGTATCATCTGCTATAGT…
	OK054535	-----------------------------------------------------------------------------------------------------------------------------------------------------------------CACAACCAGGTAATCAAATTTTTATGGGAAATCATGAATCATATAATGTTGTAGTTACTGCACATGCATTTATAATGGTTTTCTTTTTAGTTATGCCAGCATTAATTGGTGGTTTTGGTAATTGGTTTGTTCCTTTAATGATAGGTGCGCCCGATATGGCATTTCCACGTATGAATAATATAAGTTTTTGGTTATTACCTCC--AGCTTTATTATTATT-AGTTTCATCAGCAATAGT…
	OP903810	---------------------------------------------------------------AATCATAA-AGATATTGGTACTTTATATTTAATTTTTAGTGCTTTTGCTGGTATTGTT---GGTACAACATTATCGGTTTTAATTCGAATGGAATTAGCACAACCAGGTAATCAAATTTTTATGGGAAATCATCAACTATACAATGTAGTTGTTACTGCACACGCATTTATTATGGTATTCTTTTTAGTTATGCCAGCTTTAATTGGTGGTTTCGGTAATTGGTTTGTTCCTTTAATGATTGGTGCACCTGATATGGCTTTTCCTCGTATGAATAATATTAGTTTTTGGTTATTACCGCC--AGCTTTATTATTATT-AGTCTCATCAGCTATTGT…
	OP903814	---------------------------------------------------------------AATCATAA-AGATATTGGTACTTTATATTTAATTTTTAGTGCTTTTGCTGGTATTGTT---GGTACAACATTATCTGTTTTAATTAGAATGGAATTAGCACAACCAGGTAATCAAATTTTTATGGGAAATCATCAATTATATAACGTGATTGTTACCGCACATGCTTTAATTATGGTATTCTTTTTAGTTATGCCTGCCTTAATTGGTGGTTTTGGTAATTGGTTTGTTCCTTTAATGATCGGTGCACCTGATATGGCTTTTCCTCGTATGAATAATATCAGTTTTTGGTTATTACCCCC--AGCTTTATTATTATT-AGTATCATCAGCTATTGT…
	MW648547	------------ATGAATTTTCAAAATATAAATAAATGGTCAACAAGATGGCTTTTTTCAACAAATCATAA-AGATATTGGTACTTTATATTTAATTTTTAGTGCTTTTGCAGGTATTGTT---GGTACAACATTATCTGTTTTAATTCGAATGGAATTAGCACAACCAGGTAATCAAATTTTTATGGGAAATCATCAATTATATAATGTTGTTGTAACAGCACATGCATTTATTATGGTATTCTTTTTAGTTATGCCAGCGTTAATTGGTGGTTTTGGAAACTGGTTTGTACCTTTAATGATTGGTGCACCAGATATGGCTTTCCCACGTATGAATAATATTAGTTTTTGGTTATTACCTCC--AGCTTTATTATTATT-AGTATCATCAGCTATTGT…
	OQ605390	---------------------------------------------------------------AATCATAA-AGATATTGGTACTTTATATTTAATTTTTAGTGCTTTTGCAGGTATTGTT---GGTACAACATTATCTGTTTTAATTCGAATGGAATTAGCACAACCTGGTAATCAAATTTTTATGGGAAATCATCAATTATATAATGTTGTTGTAACAGCACATGCATTTATTATGGTATTCTTTTTAGTTATGCCAGCGTTAATTGGTGGTTTTGGAAACTGGTTTGTACCTTTAATGATTGGTGCACCAGATATGGCTTTCCCACGTATGAATAATATTAGTTTTTGGTTATTACCTCC--AGCTTTATTATTATT-AGTATCATCAGCTATTGT…
	MW367180	-------------------------------------------------------------------ATAA-AGATATTGGTACTTTATATTTAATTTTTAGTGCTTTTGCGGGTATTGTT---GGTACAACATTATCGGTTTTAATTCGAATGGAATTAGCACAACCCGGTAATCAAATTTTTATGGGAAATCATCAATTATATAATGTAGTTGTTACCGCACACGCATTTATTATGGTATTCTTTTTAGTTATGCCTGCTTTAATTGGTGGTTTTGGTAACTGGTTTGTTCCTTTAATGATTGGTGCACCAGATATGGCTTTCCCTCGTATGAATAATATTAGTTTTTGGTTATTACCACC--AGCTTTATTATTATT-AGTATCTTCAGCTATTGT…
	MZ736421	---------------------------------------------------------------AATCATAA-AGATATTGGTACTTTATATTTAATTTTTAGTGCTTTTGCTGGTATTGTT---GGTACAACATTATCAGTTTTAATTAGAATGGAATTAGCACAACCAGGTAATCAAATTTTTATGGGAAATCATCAATTATATAATGTAGTTGTTACAGCACATGCATTTATTATGGTATTCTTTTTAGTTATGCCTGCTTTAATTGGTGGTTTTGGTAACTGGTTCGTTCCTTTAATGATTGGAGCACCTGATATGGCTTTTCCTCGTATGAATAATATTAGTTTTTGGTTATTACCCCC--ATCTTTATTATTATT-AGTATCATCAGCTATTGT…
	OQ605389	---------------------------------------------------------------AATCATAA-AGATATTGGTACTTTATATTTAATTTTTAGTGCTTTTGCTGGTATTGTT---GGTACAACATTATCTGTTTTAATTCGAATGGAATTAGCACAACCTGGTAATCAAATTTTTATGGGAAATCATCAATTATATAATGTAATTGTTACTGCACATGCATTTATTATGGTATTCTTTTTAGTTATGCCTGCTTTAATTGGTGGTTTTGGTAATTGGTTTGTTCCTTTAATGATTGGTGCACCAGATATGGCTTTCCCTCGTATGAATAATATTAGTTTTTGGTTATTACCACC--ATCTTTATTATTATT-AGTGTCATCAGCTATTGT…
	OQ605388	---------------------------------------------------------------AATCATAA-AGATATTGGTACTTTATATTTAATTTTTAGTGCTTTTGCAGGTATTGTT---GGTACAACATTATCTGTTTTAATTAGAATGGAATTAGCACAACCAGGTAATCAAATTTTTATGGGAAATCATCAATTGTATAATGTTGTTGTTACCGCACACGCATTTATTATGGTATTCTTTTTAGTTATGCCTGCTTTAATTGGTGGTTTTGGAAACTGGTTCGTTCCTTTAATGATTGGTGCACCTGATATGGCTTTTCCTCGTATGAATAATATTAGTTTTTGGTTATTACCCCC--ATCTTTATTACTATT-AGTATCGTCAGCTATTGT…
	OQ605387	---------------------------------------------------------------AATCATAA-AGATATTGGTACTTTATATTTAATTTTTAGTGCTTTTGCAGGTATTGTT---GGTACAACATTATCTGTTTTAATTCGAATGGAATTAGCTCAACCAGGTAATCAAATTTTTATGGGAAATCATCAATTATATAATGTTGTTGTTACTGCACATGCATTTATTATGGTATTCTTTTTAGTTATGCCTGCTTTAATTGGTGGTTTTGGTAACTGGTTTGTTCCTTTAATGATTGGTGCACCTGATATGGCTTTTCCTCGTATGAATAATATCAGTTTTTGGTTATTACCTCC--AGCTTTATTATTATT-AGTATCATCAGCTATTGT…
	OQ605392	---------------------------------------------------------------AATCATAA-AGATATTGGTACTTTATATTTAATTTTTGGTGCTTTTGCTGGTGTAGTA---GGTACTGCTTTATCTATTTTAATTAGAATGGAATTAGCACAACCAGGTAATCAAATTTTAATGGGAAATCATCAATTATATAATGTAATTGTAACAGCACATGCTTTTATTATGGTTTTCTTTTTAGTTATGCCTGTTTTAATAGGTGGTTTTGGTAACTGGTTTGTTCCTTTAATGATTGGTGCTCCAGATATGGCTTTTCCTCGTATGAATAATATTAGTTTTTGGTTATTACCTCC--AGCTTTATTATTATT-AGTATCATCAGCAATTGT…
	KJ654088	--------------------------------------------------------------AAATCATAA-AGATATTGGAACTTTATATTTGATTTTTAGTGCTTTTTCAGGTATTATA---GGTACGACACTTTCAATGTTAATTAGAATTGAATTATCACAACCAGGAAATCAAATTTTTATGGGAAATCATCAACTCTATAATGTTGTTGTTACTTCTCATGCTTTTATTATGGTTTTTTTTTTAGTTATGCCTGCTTTAATCGGTGGTTTTGGTAATTGGTTTGTTCCTTTAATGATTGGTGCACCTGATATGGCTTTTCCTAGAATGAATAATATAAGTTTTTGGTTATTACCTCC--CGCTTTATTATTATT-AGTTTCATCAGCTATTAT…
	MH136962	------------------------------------------------------TTTTCAACAAATCATAA-AGATATTGGAACTTTATATTTAATTTTTAGTGCTTTTGCTGGTATTATT---GGTACAACATTATCTCTTTTAATTCGAATGGAATTAGCACAACCAGGTAATCAGATTTTTATGGGAAATCATCAATTATATAATGTTGTAGTTACAGCACATGCATTTATTATGGTTTTTTTTTTAGTAATGCCCGCTTTAATTGGTGGATTTGGTAATTGGTTTGTTCCTTTAATGATAGGTGCTCCTGATATGGCATTTCCACGTATGAATAATATTAGTTTTTGGTTATTACCTCC--AGCATTATTACTGTT-AGTTTCTTCAGCAATTGT…
	KC478743	---------------------------------------------------------------AATCATAA-AGATATTGGAACTTTATATTTAATTTTTAGTGCTTTTGCTGGTATTATT---GGTACAACATTATCTCTTTTAATTCGAATGGAATTAGCACAACCAGGTAATCAAATTTTTATGGGAAATCATCAATTATATAATGTTGTTGTTACTGCACATGCATTTATTATGGTTTTTTTTTTAGTAATGCCCGCTTTAATTGGTGGTTTTGGTAATTGGTTTGTTCCTTTAATGATAGGTGCACCTGATATGGCTTTTCCACGAATGAATAATATTAGTTTTTGGTTATTACCTCC--AGCATTATTATTATT-AGTTTCATCAGCTATTGT…
	KC478731	---------------------------------------------------------------AATCATAA-AGATATTGGAACTTTATATTTAATTTTTAGCGCTTTTGCGGGTATTATT---GGTACAACATTATCTCTTTTAATTCGAATGGAATTAGCACAACCCGGTAATCAAATTTTTATGGGAAATCATCAATTATATAATGTAGTAGTTACTGCACATGCATTTATTATGGTTTTTTTTTTAGTAATGCCTGCCTTAATTGGTGGATTTGGTAATTGGTTTGTTCCTTTAATGATAGGTGCACCTGATATGGCGTTTCCCCGTATGAATAACATTAGTTTTTGGTTATTACCTCC--AGCATTATTATTATT-AGTTTCATCAGCAATTGT…
	KC478738	---------------------------------------------------------------AATCATAA-AGATATTGGAACTTTATATTTAATTTTTAGTGCTTTTGCCGGTATTATT---GGTACAACATTATCCCTTTTAATTCGTATGGAATTAGCACAACCAGGTAATCAAATTTTTATGGGAAATCATCAATTATACAATGTTGTTGTTACAGCACATGCATTTATTATGGTTTTTTTTTTAGTAATGCCTGCTTTAATTGGTGGATTTGGTAATTGGTTTGTTCCTTTAATGATAGGTGCACCTGATATGGCATTTCCACGTATGAATAATATTAGTTTTTGGTTATTACCTCC--AGCATTATTATTATT-GGTTTCATCAGCTATTGT…
	MH136857	------------------------------------------------------------ACAAATCATAA-AGATATTGGAACTTTATATTTAATTTTTAGTGCTTTTGCTGGTATTATT---GGTACAACATTATCCCTTTTAATTCGAATGGAATTAGCACAACCTGGTAATCAAATTTTTATGGGAAATCATCAATTATATAATGTTGTTGTTACAGCACATGCATTTATTATGGTTTTTTTTTTAGTAATGCCTGCTTTAATTGGTGGATTTGGTAATTGGTTTGTTCCTTTAATGATAGGGGCACCTGATATGGCATTTCCGCGTATGAATAATATTAGTTTTTGGTTATTACCTCC--AGCATTATTATTATT-AGTTTCATCAGCTATTGT…
	KC478729	---------------------------------------------------------------AATCATAA-AGATATTGGAACTTTATATTTAATTTTTAGTGCTTTTGCGGGTATTATT---GGTACAACATTATCTCTTTTAATTCGAATGGAATTAGCACAACCAGGTAATCAGATTTTTATGGGAAATCACCAATTATATAATGTTGTTGTTACGGCACATGCATTTATTATGGTTTTTTTTTTAGTAATGCCTGCTTTAATTGGCGGATTTGGTAATTGGTTTGTTCCTTTAATGATAGGTGCACCTGATATGGCATTTCCACGTATGAATAATATTAGTTTTTGGTTATTACCTCC--AGCATTATTATTATT-AGTTTCATCAGCTATTGT…
	MH136965	---------------------------------------------------------TCAACAAATCATAA-AGATATTGGAACTTTATATTTAATTTTTAGTGCTTTTGCGGGTATTATA---GGTACAACATTATCTCTTTTAATTCGAATGGAATTAGCACAACCTGGTAATCAAATTTTTATGGGAAATCATCAATTATATAATGTTGTTGTTACTGCACATGCATTTATTATGGTTTTTTTTTTAGTAATGCCTGCTTTAATTGGTGGTTTTGGTAATTGGTTTGTTCCTTTAATGATAGGTGCACCTGATATGGCATTTCCACGTATGAATAATATTAGTTTTTGGTTATTACCTCC--AGCATTATTATTATT-AGTTTCATCAGCTATTGT…
	AB688310	---------------------------------------------------------------AATCATAA-AGATATTGGAACTTTATATTTAATTTTTAGTGCTTTTGCTGGAGTTATT---GGTACAACATTATCTCTTTTAATTCGAATGGAATTAGCACAACCTGGTAATCAGATTTTTATGGGAAATCATCAATTATATAATGTTGTTGTGACGGCACATGCATTTATTATGGTTTTTTTTTTAGTAATGCCTGCTTTAATTGGTGGATTTGGTAATTGGTTTGTTCCTTTAATGATAGGTGCACCTGATATGGCATTTCCACGTATGAATAATATTAGTTTTTGGTTATTACCTCC--AGCATTATTATTATT-AGTTTCATCAGCTATTGT…
	MH136888	------------------------------------------------------------ACAAATCATAA-AGATATTGGAACTTTATATTTAATTTTTAGTGCTTTTGCCGGTATTATT---GGTACAACATTATCTCTTTTAATTAGAATGGAATTAGCACAACCAGGTAATCAAATTTTTATGGGTAATCATCAATTATATAATGTTGTTGTTACTGCACATGCTTTTATAATGGTTTTTTTTTTAGTTATGCCAGCATTAATTGGTGGTTTTGGTAATTGGTTTGTTCCTTTAATGATAGGTGCTCCTGATATGGCCTTTCCACGAATGAATAATATAAGTTTTTGGTTATTACCACC--AGCTTTATTATTATT-AGTTTCATCTGCTATTGT…
	MH136986	------------------------------------------------------TTTTCAACAAATCATAA-AGATATTGGGACTTTATATTTAATTTTTAGTGCTTTTGCCGGTATTGTT---GGTACAACATTATCCCTTTTAATCCGAATGGAATTAGCACAACCCGGTAATCAAATTTTTATGGGAAATCATCAATTATATAATGTTGTTGTTACTGCTCACGCTTTTATCATGGTTTTCTTTTTAGTTATGCCAGCATTAATTGGTGGTTTTGGTAATTGGTTTGTTCCTTTAATGATCGGTGCTCCTGATATGGCATTTCCACGTATGAATAATATAAGTTTTTGGTTATTACCACC--AGCATTATTATTATT-AGTTTCTTCAGCTATTGT…
	MH136927	---------------------------------------------------------TCAACAAATCATAA-AGATATTGGGACTTTATATTTAATTTTTAGTGCTTTTGCCGGTATTGTA---GGTACAACATTATCCCTTTTAATCCGAATGGAATTAGCACAACCTGGTAATCAAATTTTTATGGGAAATCATCAATTATATAATGTTGTTGTTACTGCTCACGCTTTTATCATGGTTTTCTTCTTAGTTATGCCCGCATTAATTGGTGGTTTTGGTAATTGGTTTGTTCCTTTAATGATAGGTGCTCCTGATATGGCATTTCCACGTATGAATAATATAAGTTTTTGGTTATTACCCCC--GGCATTATTATTATT-AGTTTCTTCTGCTATTGT…
	LC169529	---------------------------------------------------------------------------------------------------------------------------------AACATTATCTCTTTTAATCG----AGAATTAGCACAACCAGGTAATCAAATTTTTATGGGAAATC--TAATTATATAATGTTGTTGTTACCGCCCACGCTTTTATTATGGTTTTTTTTTTAGTTATGCCTGCATTAATTGGTGGTTTTGGTAATTGGTTTGTTCCTTTAATGATAGGTGCTCCTGATATGGCATTTCCACGTATGAATAATATAAGTTTTTGGTTATTACCACC--AGCATTATTATTATT-AGTTTCTTCAGCTATTGT…
	MN866087	------------------------------------------------------------------------------------------------------------------------T---GGTACAACATTATCTCTTTTAATCCGAATGGAATTAGCACAACCAGGTAATCAAATTTTTATGGGAAATCATCAATTATATAATGTTGTTGTTACCGCCCACGCTTTTATTATGGTTTTTTTTTTAGTTATGCCTGCATTAATTGGTGGTTTTGGTAATTGGTTTGTTCCTTTAATGATAGGTGCTCCTGATATGGCATTTCCACGTATGAATAATATAAGTTTTTGGTTATTACCACC--AGCATTATTATTATT-AGTTTCTTCAGCTATTGT…
	LC169528	-------------------------------------------------------------------------------------------------------------------------------ACAACATTATCTCTTTTAC----AATGGAATTAGCACAACCAGGTAATCAAATTTTTATGGGAAATCATCAATTATATAATGTTGTTGTTACCGCCCACGCTTTTATTATGGTTTTTTTTTTAGTTATGCCTGCATTAATTGGTGGTTTTGGTAATTGGTTTGTTCCTTTAATGATAGGTGCTCCTGATATGGCATTTCCACGTATGAATAATATAAGTTTTTGGTTATTACCACC--AGCATTATTATTATT-AGTTTCTTCAGCTATTGT…
	MH136977	---------------------------------------------------------TCAACAAATCATAA-AGATATTGGGACTTTATATTTAATTTTTAGTGCTTTTGCTGGTATTGTT---GGTACAACATTATCTCTTTTAATAAGAATGGAATTAGCACAACCAGGTAATCAAATTTTTATGGGAAATCATCAATTATATAATGTTGTTGTTACAGCCCACGCTTTTATCATGGTTTTCTTTTTAGTTATGCCAGCATTAATCGGTGGTTTTGGTAATTGGTTTGTTCCTTTAATGATAGGTGCTCCTGATATGGCATTTCCACGTATGAATAATATAAGTTTTTGGTTATTACCACC--AGCATTATTATTATT-AGTTTCTTCAGCTATTGT…
	MH936679	------------ATGAATTTTCAAAATATAAATAAATGGTCAACAAGATGGCTTTTTTCAACAAATCATAA-AGATATTGGGACTTTATATTTAATTTTTAGTGCTTTTGCTGGTATTGTT---GGTACAACATTATCTCTTTTAATAAGAATGGAATTAGCACAACCAGGTAATCAAATTTTTATGGGAAATCATCAATTATATAATGTTGTTGTTACAGCCCACGCTTTTATCATGGTTTTCTTTTTAGTTATGCCAGCATTAATCGGTGGTTTTGGTAATTGGTTTGTTCCTTTAATGATAGGTGCTCCTGATATGGCATTTCCACGTATGAATAATATAAGTTTTTGGTTATTACCACC--AGCATTATTATTATT-AGTTTCTTCAGCTATTGT…
	MZ736434	---------------------------------------------------------------AATCATAA-AGATATTGGGACTTTATATTTAATTTTTAGTGCTTTTGCAGGTATTGTT---GGTACAACATTATCTCTTTTAATCCGAATGGAATTAGCACAACCAGGTAATCAAATTTTTATGGGAAATCATCAATTATATAATGTTGTTGTTACCGCCCACGCTTTTATCATGGTTTTCTTTTTAGTTATGCCTGCATTAATTGGTGGTTTTGGTAATTGGTTTGTTCCTTTAATGATAGGTGCTCCTGATATGGCATTTCCACGTATGAATAATATAAGTTTTTGGTTATTACCACC--AGCATTATTATTATT-AGTTTCTTCAGCTATTGT…
	MH136882	---------------------------------------------------CTTTTTTCAACAAATCATAA-AGATATTGGGACTTTATATTTAATTTTTAGTGCTTTTGCGGGTGTTGTT---GGTACAACATTATCTCTTTTAATCCGAATGGAATTAGCACAGCCAGGTAATCAAATTTTTATGGGAAATCATCAATTATATAATGTTGTTGTTACCGCCCATGCTTTTATTATGGTTTTCTTTTTAGTTATGCCTGCATTAATTGGTGGTTTTGGTAATTGGTTTGTTCCTTTAATGATAGGTGCTCCTGATATGGCGTTTCCACGTATGAATAATATAAGTTTTTGGTTATTACCACC--AGCATTATTATTATT-AGTTTCTTCAGCTATCGT…
	BK011984	------------ATGAATTTTCAAAATATAAATAAATGGTCAACAAGATGGCTTTTTTCAACAAATCATAA-AGATATTGGGACTTTATATTTAATTTTTAGTGCTTTTGCGGGTGTTATT---GGTACAACATTATCTCTTTTAATCCGAATGGAATTAGCACAACCAGGTAATCAAATTTTTATGGGAAATCATCAATTATATAATGTTGTTGTTACCGCCCACGCTTTTATAATGGTTTTCTTTTTAGTTATGCCTGCATTAATTGGTGGTTTTGGTAATTGGTTTGTTCCTTTAATGATAGGTGCTCCTGATATGGCGTTTCCACGTATGAATAATATAAGTTTTTGGTTATTACCACC--AGCATTATTATTATT-AGTTTCTTCAGCTATTGT…
	MH136945	---------------------------------------------------------TCAACAAATCATAA-AGATATTGGAACTTTATATTTAATTTTTAGTGCTTTTGCTGGTATTGTT---GGTACAACATTATCTCTTTTAATTCGAATGGAATTATCACAACCAGGTAATCAAATTTTTATGGGAAATCATCAATTATATAATGTTGTTGTTACTGCACATGCGTTTATAATGGTTTTTTTTTTAGTTATGCCTGCTTTAATTGGTGGTTTTGGTAATTGGTTTGTGCCTTTAATGATTGGTGCTCCAGATATGGCCTTTCCACGTATGAATAATATTAGTTTTTGGTTATTACCTCC--AGCTTTATTATTATT-AGTTTCATCTGCAATTGT…
	KU954051	-------------------------------------------------------------------------------------------------------------------------------------TTATCTCTTTTAATTCGAATGGAATTATCACAACCAGGTAATCAAATTTTTATGGGAAATCATCAATTATATAATGTTGTTGTTACAGCACATGCATTTATAATGGTTTTTTTTTTAGTTATGCCTGCTTTAATTGGTGGTTTTGGTAACTGGTTTGTACCTTTAATGATTGGTGCACCAGATATGGCTTTCCCCCGTATGAATAATATTAGTTTTTGGTTATTACCTCC--TGCTTTATTATTATT-AGTTTCATCTGCAATTGT…
	KU954053	-------------------------------------------------------------------------------------------------------------------------------------TTATCTCTTTT-ATTCGAATGGAATTAGCACAACCAGGTAATCAAATTTTTATGGGAAATCATCAATTATATAATGTTATTGTTACGGCACATGCATTTATAATGGTTTTCTTTTTAGTTATGCCTGCTTTAATTGGTGGTTTTGGTAACTGGTTTGTGCCTTTAATGATTGGTGCTCCAGATATGGCTTTCCCCCGTATGAATAATATTAGTTTTTGGTTATTACCTCC--TGCTTTATTATTATT-AGTTTCATCTGCAATTGT…
	MW323672	----------------------------------------------------------------------------------------------ATTTTTAGTGCTTTTGCTGGTATTGTT---GGTACAACTTTATCTCTTTTAATTAGAATGGAATTAGCACAACCAGGTAATCAAATTTTTATGGGTAATCATCAATTATATAATGTTATTGTTACTGCACATGCTTTTATCATGGTTTTTTTTTTAGTTATGCCCGCTTTAATTGGGGGTTTTGGTAACTGGTTTGTACCTTTAATGATAGGTGCACCTGATATGGCTTTTCCACGTATGAATAATATAAGTTTTTGGTTATTACCTCC--AGCTTTATTATTATT-AGTTTCATCGGCTATTGT…
	BK011987	------------ATGAATTTTCAAAGTATAAATAAATGGTCAACAAGATGGCTATTCTCGACAAATCATAA-AGATATTGGAACTTTATATTTAATTTTTAGTGCTTTTGCTGGTATTGTT---GGTACAACTTTATCTCTTTTAATTAGAATGGAATTAGCACAACCAGGTAATCAAATTTTTATGGGTAATCATCAATTATATAATGTTATTGTTACTGCACATGCTTTTATCATGGTTTTTTTTTTAGTTATGCCCGCTTTAATTGGGGGTTTTGGTAATTGGTTTGTACCTTTAATGATAGGTGCACCTGATATGGCTTTTCCACGTATGAATAATATAAGTTTTTGGTTATTACCTCC--AGCTTTATTATTATT-AGTTTCATCGGCTATTGT…
	BK012092	------------ATGAATTTTCAAAGTATAAATAAATGGTCAACAAGATGGCTATTCTCGACAAATCATAA-AGATATTGGAACTTTATATTTAATTTTTAGTGCTTTTGCTGGTATTGTT---GGTACAACTTTATCTCTTTTAATTAGAATGGAATTAGCACAACCAGGTAATCAAATTTTTATGGGTAATCATCAATTATATAATGTTATTGTTACTGCACATGCTTTTATCATGGTTTTTTTTTTAGTTATGCCCGCTTTAATTGGGGGTTTTGGTAATTGGTTTGTACCTTTAATGATAGGTGCACCTGATATGGCTTTTCCACGTATGAATAATATAAGTTTTTGGTTATTACCTCC--AGCTTTATTATTATT-AGTTTCATCGGCTATTGT…
	MH136900	---------------------------------------------------------TCAACAAATCATAA-AGATATTGGAACTTTATATTTAATTTTTAGTGCTTTTGCTGGTATTGTT---GGTACAACTTTATCTCTTTTAATTCGAATGGAATTAGCACAACCAGGTAATCAAATTTTTATGGGTAATCATCAATTATATAATGTTGTTGTTACTGCCCATGCTTTTATTATGGTTTTTTTTTTAGTTATGCCTGCTTTAATTGGTGGGTTTGGTAACTGGTTCGTTCCTTTAATGATAGGGGCTCCAGATATGGCTTTTCCACGTATGAATAATATTAGTTTTTGGTTATTACCTCC--CGCTTTATTATTATT-AGTATCATCAGCTATTGT…
	DQ832718	------------ATGAATTTTCAAAGTATAAATAAATGGTCAACAAGATGGCTTTTTTCAACAAATCATAA-AGATATTGGAACTTTATATTTAATTTTTAGTGCTTTTGCTGGTATTGTT---GGTACAACCTTATCTCTTTTAATTAGAATGGAATTAGCACAACCAGGTAATCAAATTTTTATGGGTAATCATCAATTATATAATGTTGTTGTTACTGCACATGCTTTTATCATGGTTTTTTTTTTAGTTATGCCTGCTTTAATTGGTGGGTTTGGTAACTGGTTTGTACCTTTAATGATAGGTGCTCCAGATATGGCATTTCCTCGTATGAATAATATAAGTTTTTGGTTATTACCTCC--GGCTTTATTATTATT-AGTTTCATCAGCTATTGT…
	MN861124	------------------------------------------------------------------CATAA-AGATATTGGAACTTTATATTTAATTTTTAGTGCTTTTGCTGGTATTGTT---GGTACAACCTTATCTCTTTTAATTAGAATGGAATTAGCACAACCAGGTAATCAAATTTTTATGGGTAATCATCAATTATATAATGTTGTTGTTACTGCACATGCTTTTATCATGGTTTTTTTTTTAGTTATGCCTGCTTTAATTGGTGGGTTTGGTAACTGGTTTGTACCTTTAATGATAGGTGCTCCAGATATGGCATTTCCTCGTATGAATAATATAAGTTTTTGGTTATTACCTCC--GGCTTTATTATTATT-AGTTTCATCAGCTATTGT…
	EU427470	------------ATGAATTTTCAAAGTATAAATAAATGGTCAACAAGATGGCTTTTTTCAACAAATCATAA-AGATATTGGAACTTTATATTTAATTTTTAGTGCTTTTGCTGGTATTGTT---GGTACAACCTTATCTCTTTTAATTAGAATGGAATTAGCACAACCAGGTAATCAAATTTTTATGGGTAATCATCAATTATATAATGTTGTTGTTACTGCACATGCTTTTATCATGGTTTTTTTTTTAGTTATGCCTGCTTTAATTGGTGGGTTTGGTAACTGGTTTGTACCTTTAATGATAGGTGCTCCAGATATGGCATTTCCTCGTATGAATAATATAAGTTTTTGGTTATTACCTCC--GGCTTTATTATTATT-AGTTTCATCAGCTATTGT…
	GU799673	---------------------------------------------------------------------------------------------------------------CGGTATTGTT---GGTACAACTTTATCACTTCTAATCCGTATGGAATTAGCACAACCGGGAAATCAGATTTTCATGGGAAATCATCAATTATATAATGTTATTGTTACGGCACATGCTTTTATTATGGTTTTTTTCTTAGTTATGCCTGCCTTAATTGGGGGTTTTGGTAATTGGTTCGTACCTTTACTGATAGGTGCCCCAGATATGGCTTTTCCACGTATGAATAATATAAGTTTTTGGTTATTACCACC--AGCTTTATTATTATT-AGTGTCATCAGCTATTGT…
	BK011991	------------ATGAGTTTTAAAAATATAAATAAATGGTCAACTAGATGGCTTTTTTCAACAAATCATAA-AGATATTGGTACTTTATATTTAATTTTTAGTGCATTTGCCGGTATTGTT---GGTACAACTTTATCACTTCTAATCCGTATGGAATTAGCACAACCGGGAAATCAGATTTTCATGGGAAATCATCAATTATATAATGTTATTGTTACGGCACATGCTTTTATTATGGTTTTTTTCTTAGTTATGCCTGCCTTAATTGGGGGTTTTGGTAATTGGTTCGTACCTTTACTGATAGGTGCCCCAGATATGGCTTTTCCACGTATGAATAATATAAGTTTTTGGTTATTACCACC--AGCTTTATTATTATT-AGTGTCATCAGCTATTGT…
	MH779872	----------------------------------------------------------------------------------ACTTTATATTTAATTTTTAGTGCTTTTGCTGGTGTAGTT---GGTACAACTTTATCTCTTTTAATTAGAATGGAATTATCACAACCAGGTAATCAAATTTTTATGGGAAATCATCAATTATATAATGTTGTTGTGACTGCTCATGCTTTTATTATGGTTTTTTTTTTATTTATGCCTGCTCTAATTGGGGGTTTTGGAAATTGGTTTGTTCCTTTAAGGATCGGGGCACCTGATATGGTTTTTCCACGTATGAATAATATAAGTTTTTGGTTATTACCCCC--ACCTTTATTATTATT-AGTTTCATCTGCTATTGT…
	MN883609	------------ATGAATTTTCAAAATATAAATAAATGGTCAACAAGATGGCTTTTTTCAACAAATCATAA-AGATATTGGAACTTTATATTTAATTTTTAGTGCTTTTGCTGGTGTAGTT---GGTACAACTTTATCTCTTTTAATTAGAATGGAATTATCACAACCAGGTAATCAAATTTTTATGGGAAATCATCAATTATATAATGTTGTTGTGACTGCTCATGCTTTTATTATGGTTTTTTTTTTAGTTATGCCTGCCCTAATTGGTGGTTTTGGTAATTGGTTTGTTCCTTTAATGATCGGTGCACCTGATATGGCTTTTCCACGTATGAATAATATAAGTTTTTGGTTATTACCTCC--AGCTTTATTATTATT-AGTTTCATCTGCTATTGT…
	OP595381	--------------------------------------------------------------------------------GAACTTTATATTTAATTTTTAGTGCTTTTGCTGGTGTAGTT---GGTACAACTTTATCTCTTTTAATTAGAATGGAATTATCACAACCAGGTAATCAAATTTTTATGGGAAATCATCAATTATATAATGTTGTTGTGACTGCTCATGCTTTTATTATGGTTTTTTTTTTAGTTATGCCTGCTCTAATTGGTGGTTTTGGTAATTGGTTTGTTCCTTTAATGATCGGTGCACCTGATATGGCTTTTCCACGTATGAATAATATAAGTTTTTGGTTATTACCCCC--AGCTTTATTATTATT-AGTTTCATCTGCTATTGT…
	MT032128	------------ATGAATTTTCAAAATATAAATAAATGGTCAACAAGATGGCTTTTTTCAACAAATCATAA-AGATATTGGAACTTTATATTTAATTTTTAGTGCTTTTGCTGGTGTAGTT---GGTACAACTTTATCTCTTTTAATTAGAATGGAATTATCACAACCAGGTAATCAAATTTTTATGGGAAATCATCAATTATATAATGTTGTTGTGACTGCTCATGCTTTTATTATGGTTTTTTTTTTAGTTATGCCTGCTCTAATTGGTGGTTTTGGTAATTGGTTTGTTCCTTTAATGATCGGTGCACCTGATATGGCTTTTCCACGTATGAATAATATAAGTTTTTGGTTATTACCCCC--AGCTTTATTATTATT-AGTTTCATCTGCTATTGT…
	KJ654012	--------------------------------------------------------------AAATCATAA-AGATATTGGAACTTTATATTTAATTTTTAGTGCATTTGCTGGTGTTGTA---GGTACAACATTATCAATTTTAATTAGAATGGAATTAGCACAACCAGGTAATCAAATTTTTATGGGAAATCATCAATTATATAATGTTGTTGTTACAGCACATGCATTTATTATGGTATTTTTTTTAGTTATGCCTGCATTAATTGGAGGATTTGGTAATTGGTTTGTTCCTTTGATGATTGGAGCTCCTGATATGGCTTTCCCACGTATGAATAATATAAGTTTTTGGTTATTACCTCC--AGCTTTATTATTATT-AGTATCATCAGCTATTGT…
	MZ736435	---------------------------------------------------------------AATCATAA-AGATATTGGAACTTTATATTTGATTTTTAGTGCTTTTGCTGGGATTGTT---GGTACAACATTATCTCTTTTAATTAGAATGGAATTAGCACAACCAGGTAATCAGATTTTCATGGGAAATCATCAATTATATAATGTTGTTGTAACGGCTCATGCTTTTATTATGGTTTTTTTTTTGGTTATGCCAGCTTTAATTGGAGGTTTTGGTAATTGGTTTGTTCCTTTAATGATTGGTGCACCTGATATGGCTTTTCCACGTATGAATAATATAAGTTTTTGGTTATTACCTCC--AGCTTTATTATTATT-AGTTTCATCTGCTATTGT…
	HM590418	------------ATGAATTTTCAAAATATAAAACAATGGTCAACAAGATGGCTTTTTTCAACAAATCATAA-AGATATTGGAACTTTATATTTAATTTTTAGTGCTTTTGCTGGTGTTGTT---GGTACAACATTTTCTCTTTTAATTAGAATGGAATTAGCACAACCAGGTAATCAAATTTTTATGGGAAATCATCAATTATATAATGTTGTTGTTACCGCACATGCTTTTATTATGGTTTTCTTTTTAGTTATGCCTGCTTTAATCGGTGGTTTTGGTAATTGGTTTGTTCCTTTAATGATAGGTGCTCCGGATATGGCTTTTCCTCGTATGAATAATATTAGTTTTTGGTTATTGCCTCC--TTCTTTATTATTATT-AGTTTCTTCAGCTATCGT…
	HM590420	------------ATGAATTTTCAAAATATAAATAAATGGTCAACAAGATGGCTTTTTTCAACAAATCATAA-AGATATTGGAACTTTATATTTAATTTTTAGTGCTTTTGCTGGTGTTGTT---GGTACAACATTTTCTCTTTTAATTAGAATGGAGTTAGCACAACCAGGTAATCAAATTTTTATGGGAAATCATCAATTATATAATGTTGTTGTTACCGCACATGCTTTTATTATGGTTTTCTTTTTAGTTATGCCTGCTTTAATAGGTGGTTTTGGTAATTGGTTTGTTCCTTTAATGATAGGTGCTCCTGATATGGCTTTTCCTCGTATGAATAATATTAGTTTTTGGTTATTACCTCC--TTCTTTATTATTATT-AGTTTCTTCAGCTATCGT…
	MZ736428	---------------------------------------------------------------AATCATAA-AGATATTGGAACTTTATATTTAATTTTTAGTGCTTTTGCTGGTGTTGTT---GGTACAACATTTTCTCTTTTAATTAGAATGGAATTAGCACAACCAGGTAATCAAATTTTTATGGGAAATCATCAATTATATAATGTTGTTGTTACCGCACATGCTTTTATTATGGTTTTCTTTTTAGTTATGCCTGCTTTAATCGGTGGTTTTGGTAATTGGTTTATTCCTTTAATGATAGGTGCTCCTGATATGGCTTTTCCTCGTATGAATAATATTAGTTTTTGGTTATTACCTCC--TTCTTTATTATTATT-AGTTTCTTCAGCTATCGT…
	MH286884	------------ATGAATTTTCAAAATATAAATAAATGGTCAACAAGATGGCTTTTTTCAACAAATCATAA-AGATATTGGAACTTTATATTTAATTTTTAGTGCTTTTGCTGGTGTTGTT---GGTACAACATTTTCTCTTTTAATTAGAATGGAATTAGCACAACCAGGTAATCAAATTTTTATGGGAAATCATCAATTATATAATGTTGTTGTTACCGCACATGCTTTTATTATGGTTTTCTTTTTAGTTATGCCTGCTTTAATCGGTGGTTTTGGTAATTGGTTTATTCCTTTAATGATAGGTGCTCCTGATATGGCTTTTCCTCGTATGAATAATATTAGTTTTTGGTTATTACCTCC--TTCTTTATTATTATT-AGTTTCTTCAGCTATCGT…
	HM590421	------------ATGAATTTTCAAAATATAAATAAATGGTCAACAAGATGGCTTTTTTCAACAAATCATAA-AGATATTGGAACTTTATATTTAATTTTTAGTGCTTTTGCTGGTGTTGTT---GGTACAACATTTTCTCTTTTAATTAGAATGGAATTAGCACAACCAGGTAATCAAATTTTTATGGGAAATCATCAATTATATAATGTTGTTGTTACCGCACATGCTTTTATTATGGTTTTCTTTTTAGTTATGCCTGCTTTAATCGGTGGTTTTGGTAATTGGTTTGTTCCTTTAATGATAGGTGCTCCTGATATGGCTTTTCCTCGTATGAATAATATTAGTTTTTGGTTATTACCTCC--TTCTTTATTATTATT-AGTTTCTTCAGCTATCGT…
	HM590419	------------ATGAATTTTCAAAATATAAATAAATGGTCAACAAGATGGCTTTTTTCAACAAATCATAA-AGATATTGGAACTTTATATTTAATTTTTAGTGCTTTTGCTGGTGTTGTT---GGTACAACATTTTCTCTTTTAATTAGAATGGAATTAGCACAACCAGGTAATCAAATTTTTATGGGAAATCATCAATTATATAATGTTGTTGTTACCGCACATGCTTTTATTATGGTTTTCTTTTTAGTTATGCCTGCTTTAATCGGTGGTTTTGGTAATTGGTTTGTTCCTTTAATGATAGGTGCTCCTGATATGGCTTTTCCTCGTATGAATAATATTAGTTTTTGGTTATTACCTCC--TTCTTTATTATTATT-AGTTTCTTCAGCTATCGT…
	MG721484	---------------------------------------------------------------AATCATAA-AGATATTGGGACTTTATATTTAATTTTTAGTGCTTTTGCAGGTATTGTT---GGTACAACTTTATCTCTTTTAATTAGAATGGAATTAGCACAACCAGGTAATCAAATTTTTATGGGAAATCATCAATTATATAATGTTGTTGTTACAGCACATGCTTTTATTATGGTTTTCTTTTTAGTTATGCCTGCATTAATTGGTGGTTTCGGTAATTGGTTCGTTCCTTTAATGATAGGGGCACCTGATATGGCTTTTCCACGTATGAATAATATAAGCTTTTGGTTATTACCTCC--AGCATTATTATTACT-AGTTTCATCAGCAATTGT…
	MW999848	---------------------------------------------------------------------AA-AGATATTGGAACTTTATATTTAATTTTTAGTGCTTTTGCTGGTATTGTG---GGTACAACTTTATCTCTTTTAATTCGTATGGAATTAGCACAACCAGGTAATCAAATTTTAATGGGAAATCATCAGTTATATAATGTAGTTGTAACTGCACACGCTTTTATAATGGTTTTCTTTCTAGTTATGCCAGCTTTAATTGGTGGTTTTGGTAATTGGTTTGTTCCTTTAATGATTGGTGCTCCAGATATGGCTTTTCCACGTATGAATAATATAAGTTTTTGGTTATTACCACC--AGCTTTATTATTATT-AGTTTCATCAGCAATTGT…
	ON013793	---------------------------------------------------------------AATCATAA-AGATATTGGAACTTTATATTTAATTTTTAGTGCTTTTGCTGGTATAGTT---GGTACAACTTTATCACTTTTAATTAGAATGGAATTAGCACAACCGGGTAATCAAATCTTAATGGGAAATCATCAATTATATAATGTAATTGTAACTGCACATGCTTTTATAATGGTTTTCTTTTTAGTTATGCCTGCTTTAATTGGTGGTTTTGGTAATTGGTTTGTTCCTTTAATGATTGGTGCACCTGATATGGCTTTTCCACGTATGAATAATATAAGTTTTTGGTTATTACCTCC--AGCTTTATTATTATT-AGTTTCATCAGCAATTGT…
	BK012089	------------ATGAGTTTTCAAAATATAAATAAATGGTCAACAAGATGGCTTTTTTCAACAAATCATAA-AGATATTGGAACTTTATATTTAATTTTTAGTGCTTTTGCTGGTATAGTT---GGTACAACTTTATCACTTTTAATTAGAATGGAATTAGCACAACCGGGTAATCAAATCTTAATGGGAAATCATCAATTATATAATGTAATTGTAACTGCACATGCTTTTATAATGGTTTTCTTTTTAGTTATGCCTGCTTTAATTGGTGGTTTTGGTAATTGGTTTGTTCCTTTAATGATTGGTGCACCTGATATGGCTTTTCCACGTATGAATAATATAAGTTTTTGGTTATTACCTCC--AGCTTTATTATTATT-AGTTTCATCAGCAATTGT…
	OK574287	------------ATGAGTTTTCAAAATATAAATAAATGGTCAACAAGATGGCTTTTTTCAACAAATCATAA-AGATATTGGAACTTTATATTTAATTTTTAGTGCTTTTGCTGGTATAGTT---GGTACAACTTTATCACTTTTAATTAGAATGGAATTAGCACAACCGGGTAATCAAATCTTAATGGGAAATCATCAATTATATAATGTAATTGTAACTGCACATGCTTTTATAATGGTTTTCTTTTTAGTTATGCCTGCTTTAATTGGTGGTTTTGGTAATTGGTTTGTTCCTTTAATGATTGGTGCACCTGATATGGCTTTTCCACGTATGAATAATATAAGTTTTTGGTTATTACCTCC--AGCTTTATTATTATT-AGTTTCATCAGCAATTGT…
	BK011982	------------ATGAGTTTTCAAAATATAAATAAATGGTCAACAAGATGGCTTTTTTCAACAAATCATAA-AGATATTGGAACTTTATATTTAATTTTTAGTGCTTTTGCTGGTATAGTT---GGTACAACTTTATCACTTTTAATTAGAATGGAATTAGCACAACCGGGTAATCAAATCTTAATGGGAAATCATCAATTATATAATGTAATTGTAACTGCACATGCTTTTATAATGGTTTTCTTTTTAGTTATGCCTGCTTTAATTGGTGGTTTTGGTAATTGGTTTGTTCCTTTAATGATTGGTGCACCTGATATGGCTTTTCCACGTATGAATAATATAAGTTTTTGGTTATTACCTCC--AGCTTTATTATTATT-AGTTTCATCAGCAATTGT…
	MZ736448	---------------------------------------------------------------AATCATAA-AGATATTGGAACTTTATATTTAATTTTTAGTGCTTTTGCTGGTATTGTT---GGAACAACTTTATCACTTTTAATTAGAATAGAATTGGCACAACCTGGTAATCAAATTTTAATGGGAAATCATCAATTATATAATGTAGTTGTAACTGCACATGCTTTTATAATGGTTTTTTTTTTAGTTATGCCTGCTTTAATTGGTGGTTTTGGTAATTGGTTTGTACCTTTAATGATAGGTGCTCCAGATATGGCTTTTCCACGTATGAATAATATCAGTTTTTGGTTATTACCTCC--AGCTTTATTATTATT-AGTTTCATCAGCTATTGT…
	MN866092	----------------------------------------------------------------------------------------------------------------GGTATTGTT---GGTACAACTTTATCACTTTTAATTAGAATGGAATTAGCACAACCAGGTAATCAAATTTTAATGGGAAATCATCAATTATATAATGTAGTTGTAACTGCACATGCTTTTATAATGGTTTTCTTTTTAGTTATGCCAGCTTTAATTGGTGGTTTCGGTAATTGGTTTGTTCCTTTAATGATTGGTGCTCCAGATATGGCTTTTCCACGTATGAATAATATCAGTTTTTGGTTATTACCTCC--AGCTTTATTATTATT-AGTTTCATCTGCAATCGT…
	MH136931	---------------------------------------------------CTTTTTTCAACAAATCATAA-AGATATTGGAACTTTATATTTAATTTTTAGTGCTTTTGCTGGTATTGTT---GGTACAACTTTATCACTTTTAATTAGAATGGAATTAGCACAACCAGGAAATCAAATTTTAATGGGAAATCATCAATTATATAATGTAGTTGTAACTGCACATGCTTTTATTATGGTTTTCTTTTTAGTTATGCCTGCATTAATTGGTGGTTTTGGTAATTGGTTTGTTCCTTTAATGATTGGTGCCCCTGATATGGCTTTTCCACGTATGAATAATATTAGTTTTTGGTTATTACCTCC--AGCTTTATTATTATT-AGTTTCATCAGCTATTGT…
	MH136849	---------------------------------------------------------TCAACAAATCATAA-AGATATTGGAACTTTATATTTAATTTTTAGTGCTTTTGCTGGTATTGTT---GGTACAACTTTATCACTTCTAATTAGAATGGAATTAGCACAACCTGGAAATCAAATTTTGATGGGAAATCATCAATTATATAATGTAGTTGTAACTGCACATGCTTTTATCATGGTTTTCTTTTTAGTTATGCCTGCTTTAATTGGTGGTTTTGGTAATTGGTTTGTTCCTTTAATGATTGGTGCTCCAGATATGGCTTTTCCACGTATGAATAATATTAGTTTTTGGTTATTACCACC--AGCTTTATTATTATT-AGTTTCATCAGCTATTGT…
	MH136979	---------------------------------------------------CTTTTTTCAACAAATCATAA-AGATATTGGAACTTTATATTTAATTTTTAGTGCTTTTGCTGGTATTGTT---GGTACAACTTTATCACTTTTAATTAGAATGGAATTAGCACAACCAGGAAATCAAATTTTAATGGGAAATCATCAATTATATAATGTAGTTGTAACTGCACACGCTTTTATCATGGTTTTCTTTTTAGTTATGCCTGCTTTAATCGGTGGTTTTGGTAATTGGTTTGTTCCTTTAATGATTGGTGCTCCAGATATGGCTTTTCCTCGTATGAATAATATTAGTTTTTGGTTATTACCTCC--AGCTTTATTATTATT-AGTTTCATCTGCTATTGT…
	DQ832717	------------ATGAATTTTCAAAGTATAAATAAATGGTCAACAAGATGGCTTTTTTCAACAAATCATAA-AGATATTGGAACTTTATATTTAATTTTTAGTGCTTTTGCTGGTATTGTT---GGTACAACTTTATCACTTTTAATTAGAATGGAATTAGCACAACCAGGAAATCAAATTTTAATGGGAAATCATCAATTATATAATGTAGTTGTAACTGCACACGCTTTTATCATGGTTTTCTTTTTAGTTATGCCTGCTTTAATCGGTGGTTTTGGTAATTGGTTTGTTCCTTTAATGATTGGTGCTCCAGATATGGCTTTTCCTCGTATGAATAATATTAGTTTTTGGTTATTACCTCC--AGCTTTATTATTATT-AGTTTCATCTGCTATTGT…
	MZ736443	---------------------------------------------------------------AATCATAA-AGATATTGGAACTTTATATTTAATTTTTAGTGCTTTTGCTGGTATTGTT---GGTACAACTTTATCACTTTTAATTAGAATGGAATTAGCACAACCTGGAAATCAAATTTTAATGGGAAATCATCAATTATATAATGTAGTTGTAACTGCACATGCTTTTATAATGGTTTTCTTTTTAGTTATGCCCGCTTTAATAGGTGGTTTTGGTAATTGGTTTGTTCCTTTAATGATTGGTGCCCCAGATATGGCTTTTCCACGTATGAATAATATTAGTTTTTGGTTATTACCACC--AGCTTTATTATTATT-AGTTTCATCGGCTATTGT…
	MW999840	---------------------------------------------------------------------AA-AGATATTGGAACTTTATATTTAATTTTTAGTGCTTTTGCTGGTATTGTT---GGTACAACTTTATCACTTTTAATTAGAATGGAATTAGCACAACCAGGAAATCAGATTTTAATGGGAAATCATCAATTATATAATGTAGTTGTAACTGCACATGCTTTTATCATGGTTTTCTTTTTAGTTATGCCTGCTTTAATAGGTGGTTTTGGTAATTGGTTTGTTCCTTTAATGATCGGTGCTCCTGATATGGCTTTCCCACGTATGAATAATATAAGTTTTTGGTTATTACCACC--AGCTTTATTATTATT-AGTTTCATCAGCTATTGT…
	OP257389	-------------------------------------------------------------------------------------------------------------------------------------------------------------TTAGCACAACCAGGTAATCAAATTTTAATGGGAAATCATCAATTATATAATGTAGTTGTAACTGCACATGCTTTTATAATGGTTTTCTTTTTAGTTATGCCTGCTTTAATTGGTGGTTTTGGTAATTGGTTTGTACCTTTAATGATTGGTGCCCCAGATATGGCTTTTCCTCGTATGAATAATATCAGTTTTTGGTTATTACCTCC--AGCTTTGTTATTATT-AGTTTCATCAGCTATTGT…
	MZ736441	---------------------------------------------------------------AATCATAA-AGATATTGGAACTTTATATTTAATTTTTAGTGCTTTTGCGGGTATTGTT---GGTACAACTTTATCACTTTTAATTAGAATGGAATTAGCACAACCTGGTAATCAAATTTTAATGGGAAATCATCAATTATATAATGTAGTTGTAACTGCACATGCTTTTATAATGGTTTTCTTTTTAGTTATGCCAGCTTTAATTGGTGGTTTTGGTAATTGGTTTGTACCTTTAATGATTGGTGCTCCAGATATGGCTTTTCCACGTATGAATAATATTAGTTTTTGGTTATTACCTCC--GGCTTTATTATTATT-AGTTTCATCAGCTATTGT…
	BK011985	------------ATGAATTTTCAAAATATAAATAAATGGTCAACAAGATGGCTTTTTTCAACAAATCATAA-AGATATCGGAACTTTATATTTAATTTTTAGTGCTTTTGCGGGTATTGTT---GGTACAACTTTATCACTTTTAATTAGAATGGAATTAGCACAACCGGGTAATCAGATTTTAATGGGAAATCATCAATTATATAATGTAGTTGTAACTGCACATGCCTTTATAATGGTTTTCTTTTTAGTTATGCCTGCCTTAATTGGTGGTTTTGGTAATTGGTTTGTACCTTTAATGATTGGTGCTCCAGATATGGCTTTTCCACGTATGAATAATATTAGTTTTTGGTTATTACCTCC--AGCTTTATTATTATT-AGTTTCATCAGCTATTGT…
	OP471402	------------------------------------------------------TTTTCAACAAATCATAA-AGATATCGGAACTTTATATTTAATTTTTAGTGCTTTTGCTGGTATTGTT---GGTACAACTTTATCACTTTTAATTAGAATGGAATTAGCACAACCTGGTAATCAAATTTTAATGGGAAATCATCAATTATATAATGTAATTGTAACTGCACATGCCTTTATAATGGTTTTCTTTTTAGTTATGCCTGCCTTAATTGGTGGTTTTGGTAATTGGTTTGTACCTTTAATGATTGGTGCTCCAGATATGGCTTTTCCACGTATGAATAATATTAGTTTTTGGTTATTACCTCC--AGCTTTATTATTATT-AGTTTCATCAGCTATCGT…
	BK014413	------------ATGAATTTTCAAAATATAAATAAATGGTCAACAAGATGGCTTTTTTCAACAAATCATAA-AGATATCGGAACTTTATATTTAATTTTTAGTGCTTTTGCTGGTATTGTT---GGTACAACTTTATCACTTTTAATTAGAATGGAATTAGCACAACCTGGTAATCAAATTTTAATGGGAAATCATCAATTATATAATGTAATTGTAACTGCACATGCCTTTATAATGGTTTTCTTTTTAGTTATGCCTGCCTTAATTGGTGGTTTTGGTAATTGGTTTGTACCTTTAATGATTGGTGCTCCAGATATGGCTTTTCCACGTATGAATAATATTAGTTTTTGGTTATTACCTCC--AGCTTTATTATTATT-AGTTTCATCAGCTATCGT…
	BK059194	------------ATGAATTTTCAAAATATAAATAAATGGTCAACAAGATGGCTTTTTTCAACAAATCATAA-AGATATCGGAACTTTATATTTAATTTTTAGTGCTTTTGCTGGTATTGTT---GGTACAACTTTATCACTTTTAATTCGAATGGAATTAGCACAACCTGGTAATCAAATTTTAATGGGAAATCATCAATTATATAATGTAGTTGTAACTGCACATGCCTTTATAATGGTTTTCTTTTTAGTTATGCCTGCCTTAATTGGTGGTTTTGGTAATTGGTTTGTGCCTTTAATGATTGGTGCTCCAGATATGGCTTTTCCACGTATGAATAATATTAGTTTTTGGTTATTACCTCC--AGCTTTATTATTATT-AGTTTCATCAGCTATTGT…
	OP924110	------------------------------------------------------------------------------------------TTTAATTTTTAGTGCTTTTGCTGGTATTGTT---GGTACAACTTTATCACTTTTAATTAGAATGGAATTAGCACAACCTGGTAATCAAATTTTAATGGGAAATCATCAATTATATAATGTAGTTGTAACTGCACATGCCTTTATAATGGTTTTCTTTTTAGTTATGCCTGCCTTAATTGGTGGTTTTGGTAATTGGTTTGTGCCTTTAATGATTGGTGCTCCAGATATGGCTTTTCCACGTATGAATAATATTAGTTTTTGGTTATTACCTCC--AGCTTTATTATTATT-AGTTTCATCAGCTATTGT…
	BK059195	------------ATGAATTTTCAAAATATAAATAAATGGTCAACAAGATGGCTTTTTTCAACAAATCATAA-AGATATCGGAACTTTATATTTAATTTTTAGTGCTTTTGCTGGTATTGTT---GGTACAACTTTATCACTTTTAATTAGAATGGAATTAGCACAACCTGGTAATCAAATTTTAATGGGAAATCATCAATTATATAATGTAGTTGTAACTGCACATGCCTTTATAATGGTTTTCTTTTTAGTTATGCCTGCCTTAATTGGTGGTTTTGGTAATTGGTTTGTGCCTTTAATGATTGGTGCTCCAGATATGGCTTTTCCACGTATGAATAATATTAGTTTTTGGTTATTACCTCC--AGCTTTATTATTATT-AGTTTCATCAGCTATTGT…
	OP903794	---------------------------------------------------------------AATCATAA-AGATATTGGTACTTTATATTTAATTTTTAGTGCTTTTGCTGGTGTTGTT---GGAACAACTTTCTCACTTTTAATTCGAATGGAATTAGCACAACCAGGTAATCAGATTTTTATGGGAAATCATCAATTATATAATGTTGTTGTTACAGCACATGCTTTTATTATGGTTTTCTTTTTAGTTATGCCCGCTTTAATCGGTGGTTTTGGTAACTGGTTTGTTCCTTTAATGATAGGTGCACCTGATATGGCTTTTCCTCGTATGAATAATATAAGTTTTTGGTTATTACCACC--AGCTTTACTATTATT-AGTATCATCCGCTATTGT…
	MH136983	---------------------------------------------------CTTTTTTCAACAAATCATAA-AGATATTGGAACTTTATATTTAATTTTTAGTGCTTTTGCAGGTGTTGTG---GGAACAACATTATCTCTTTTAATTAGGATGGAATTAGCACAACCAGGTAATCAAATTTTTATGGGAAACCATCAATTATATAATGTTGTTGTTACAGCACATGCTTTTATTATGGTGTTTTTTTTAGTTATGCCTGCGTTAATTGGTGGTTTCGGTAATTGGTTTGTTCCTTTAATGATTGGTGCCCCTGATATGGCTTTTCCTCGTATGAACAATATAAGTTTTTGGTTATTACCTCC--AGCATTATTATTATT-AGTTTCATCAGCTATTGT…
	MH136873	--------------------------------------------------------TTCAACAAATCATAA-GGATATTGGAACTTTATATTTAATTTTTAGTGCTTTTGCAGGTGTTGTT---GGGACAACATTATCTCTTTTAATTCGAATGGAATTAGCACAACCAGGTAATCAAATTTTTATGGGAAATCATCAATTATATAATGTTGTTGTTACCGCACATGCTTTTATTATGGTGTTTTTTTTAGTTATGCCTGCTTTAATTGGAGGTTTCGGTAATTGGTTTGTTCCTTTAATGATTGGTGCCCCTGATATGGCTTTTCCTCGTATGAATAATATAAGCTTTTGGTTATTACCTCC--AGCATTATTATTATT-AGTTTCATCGGCTATTGT…
	OK574302	------------ATGAATTTTCAAAATATAAATAAATGGTTAACAAGATGGCTTTTTTCAACAAATCATAA-GGATATTGGAACTTTATATTTAATTTTTAGTGCTTTTGCAGGTGTTGTT---GGGACAACATTATCTCTTTTAATTCGAATGGAATTAGCACAACCAGGTAATCAAATTTTTATGGGAAATCATCAATTATATAATGTTGTTGTTACCGCACATGCTTTTATTATGGTGTTTTTTTTAGTTATGCCTGCTTTAATTGGAGGTTTCGGTAATTGGTTTGTTCCTTTAATGATTGGTGCCCCTGATATGGCTTTTCCTCGTATGAATAATATAAGCTTTTGGTTATTACCTCC--AGCATTATTATTATT-AGTTTCATCGGCTATTGT…
	LC657823	----------------------------------------------------------------------------------------------------------------------------------------------------------------------------AATCAAATTTTTATGGGTAATCATCAATTATATAATGTTGTTGTTACAGCACATGCTTTTATTATGGTATTTTTTTTAGTTATGCCTGCTTTAATTGGTGGGTTTGGTAACTGGTTTGTACCTTTAATGATAGGTGCTCCTGATATGGCATTTCCTCGTATGAATAATATAAGTTTTTGGTTATTACCTCC--AGCTTTATTATTATT-AGTTTCATCAGCTATTGT…
	BK012094	------------ATGAATTTTCAAAATATAAATAAATGGTCAACAAGATGGCTTTTTTCAACAAATCATAA-AGATATTGGAACTTTATATTTAATTTTTAGTGCTTTTGCTGGTGTTGTA---GGTACAACACTATCTCTTTTAATTAGAATGGAATTAGCACAACCTGGTAATCAAATTTTTATGGGTAATCATCAATTATATAATGTTGTTGTTACAGCACATGCTTTTATTATGGTATTTTTTTTAGTTATGCCTGCTTTAATTGGTGGGTTTGGTAACTGGTTTGTACCTTTAATGATAGGTGCTCCTGATATGGCATTTCCTCGTATGAATAATATAAGTTTTTGGTTATTACCTCC--AGCTTTATTATTATT-AGTTTCATCAGCTATTGT…
	KY851301	------------ATGAATTTTCAAAATATAAATAAATGGTCAACAAGATGGCTTTTTTCAACAAATCATAA-AGATATTGGAACTTTATATTTAATTTTTAGTGCTTTTGCTGGTGTTGTA---GGTACAACACTATCTCTTTTAATTAGAATGGAATTAGCACAACCTGGTAATCAAATTTTTATGGGTAATCATCAATTATATAATGTTGTTGTTACAGCACATGCTTTTATTATGGTATTTTTTTTAGTTATGCCTGCTTTAATTGGTGGGTTTGGTAACTGGTTTGTACCTTTAATGATAGGTGCTCCTGATATGGCATTTCCTCGTATGAATAATATAAGTTTTTGGTTATTACCTCC--AGCTTTATTATTATT-AGTTTCATCAGCTATTGT…
	MZ736424	---------------------------------------------------------------AATCATAA-AGATATTGGAACTTTATATTTAATTTTTAGTGCTTTTGCTGGTGTTGTA---GGTACAACACTATCTCTTTTAATTAGAATGGAATTAGCACAACCTGGTAATCAAATTTTTATGGGTAATCATCAATTATATAATGTTGTTGTTACAGCACATGCTTTTATTATGGTATTTTTTTTAGTTATGCCTGCTTTAATTGGTGGGTTTGGTAACTGGTTTGTACCTTTAATGATAGGTGCTCCTGATATGGCATTTCCTCGTATGAATAATATAAGTTTTTGGTTATTACCTCC--AGCTTTATTATTATT-AGTTTCATCAGCTATTGT…
	BK011990	------------ATGAATTTTCAAAATATAAATAAATGGTCAACAAGATGGCTTTTTTCAACAAATCATAA-AGATATTGGAACTTTATATTTAATTTTTAGTGCTTTTGCTGGTGTTGTA---GGTACAACACTATCTCTTTTAATTAGAATGGAATTAGCACAACCTGGTAATCAAATTTTTATGGGTAATCATCAATTATATAATGTTGTTGTTACAGCACATGCTTTTATTATGGTATTTTTTTTAGTTATGCCTGCTTTAATTGGTGGGTTTGGTAACTGGTTTGTACCTTTAATGATAGGTGCTCCTGATATGGCATTTCCTCGTATGAATAATATAAGTTTTTGGTTATTACCTCC--AGCTTTATTATTATT-AGTTTCATCAGCTATTGT…
	MH136903	--------------------------------------------------------TTCAACAAATCATAA-AGATATTGGAACTTTATATTTAATTTTTAGTGCTTTTGCGGGTGTTGTT---GGTACAACATTATCTCTTTTAATTAGAATGGAATTAGCACAACCTGGTAATCAAATTTTGATGGGAAATCATCAATTATATAATGTTGTTGTTACAGCACATGCTTTTATTATGGTGTTTTTTTTAGTTATGCCTGCTTTAATAGGTGGTTTTGGTAATTGGTTTGTTCCTTTAATGATTGGTGCTCCTGATATGGCATTTCCTCGTATGAATAATATAAGTTTTTGGTTATTACCTCC--AGCTTTATTATTATT-AGTTTCATCAGCTATTGT…
	MK294173	----------------------------------------------------------------------------------------------------------------------------------------TCTCTTTTAATTAGAATAGAATTAGCACAACCAGGTAATCAAATTTTTATGGGAAATCATCAATTATATAATGTTGTTGTTACAGCACATGCTTTTATTATGGTATTTTTTTTAGTTATGCCTGCTTTAATTGGTGGTTTTGGTAACTGGTTTGTCCCTTTAATGATTGGTGCTCCTGATATGGCATTTCCTCGTATGAATAATATTAGTTTTTGGTTATTACCTCC--AGCTTTATTATTATT-AGTTTCATCAGCTATTGT…
	BK059193	------------ATGAATTTTCAAAATATAAACAAAGAAGTAACAAGATGGCTTTTTTCAACAAATCATAA-AGATATTGGGACTTTATATTTAATTTTTAGTGCTTTTGCTGGTGTTGTC---GGTACAACATTATCTCTTTTAATTAGAATAGAATTAGCACAACCAGGTAATCAAATTTTTATGGGAAATCATCAATTATATAATGTTGTTGTTACAGCACATGCTTTTATTATGGTATTTTTTTTAGTTATGCCTGCTTTAATTGGTGGTTTTGGTAACTGGTTTGTCCCTTTAATGATTGGTGCTCCTGATATGGCATTTCCTCGTATGAATAATATTAGTTTTTGGTTATTACCTCC--AGCTTTATTATTATT-AGTTTCATCAGCTATTGT…
	OK574290	------------ATGAATTTTCAAAATATAAACAAATGGGCAACAAGATGGCTTTTTTCAACAAATCATAA-AGATATTGGAACTTTATATTTAATTTTTAGTGCTTTTGCTGGTGTTATT---GGTACAACATTATCTCTTTTAATTAGAATGGAATTAGCACAACCAGGTAATCAAATTTTCATGGGAAATCATCAATTATATAATGTTGTTGTTACAGCACATGCTTTTATTATGGTGTTTTTTTTAGTTATGCCTGCTTTAATTGGTGGTTTTGGTAACTGGTTTGTTCCTTTAATGATTGGTGCTCCTGATATGGCATTTCCTCGTATGAATAATATTAGTTTTTGGTTATTACCTCC--AGCTTTATTATTATT-AGTTTCATCAGCTATTGT…
	OK574304	------------ATGAATTTTCAAAATATAAATAAATGGGCAACAAGATGGCTTTTTTCAACAAATCATAA-AGATATTGGAACTTTATATTTAATTTTTAGTGCTTTTGCTGGTGTTGTT---GGTACAACATTATCTCTTTTAATTAGAATGGAATTAGCACAACCAGGTAATCAAATTTTCATGGGAAATCATCAATTATATAATGTTGTTGTTACAGCACATGCTTTTATTATGGTGTTTTTTTTAGTTATGCCTGCTTTAATTGGGGGTTTTGGTAACTGGTTTGTTCCTTTAATGATTGGTGCTCCTGATATGGCATTTCCTCGTATGAATAATATAAGTTTTTGGTTATTACCTCC--AGCTTTATTATTATT-AGTTTCATCAGCTATTGT…
	OK574295	------------ATGAATTTTCAAAATATAAATAAATGGGCAACAAGATGGCTTTTTTCAACAAATCATAA-AGATATTGGAACTTTATATTTAATTTTTAGTGCTTTTGCTGGTGTTGTT---GGTACAACATTATCTCTTTTAATTAGAATGGAATTAGCACAACCGGGTAATCAAATTTTCATGGGAAATCATCAATTATATAATGTTGTTGTTACAGCACATGCTTTTATTATGGTGTTTTTTTTAGTTATGCCTGCTTTAATTGGTGGTTTTGGTAACTGGTTTGTTCCTTTAATGATTGGTGCTCCTGATATGGCATTTCCTCGTATGAATAATATAAGTTTTTGGTTATTACCTCC--AGCTTTATTATTATT-AGTTTCATCAGCTATTGT…
	BK011979	------------ATGAATTTTCAAAATATAAATAAATGGGCAACAAGATGGCTTTTTTCAACAAATCATAA-AGATATTGGAACTTTATATTTAATTTTTAGTGCTTTTGCTGGTGTTGTT---GGTACAACATTATCTCTTTTAATTAGAATGGAATTAGCACAACCGGGTAATCAAATTTTCATGGGAAATCATCAATTATATAATGTTGTTGTTACAGCACATGCTTTTATTATGGTGTTTTTTTTAGTTATGCCTGCTTTAATTGGTGGTTTTGGTAACTGGTTTGTTCCTTTAATGATTGGTGCTCCTGATATGGCATTTCCTCGTATGAATAATATAAGTTTTTGGTTATTACCTCC--AGCTTTATTATTATT-AGTTTCATCAGCTATTGT…
	HQ012844	---------------------------------------------------------------------------------------------AATTTTTAGTGCTTTTGCTGGTATTGTT---GGTACAACTTTATCACTTTTAATCCGAATGGAATTAGCACAACCAGGTAATCAAATTTTTATGGGAAATCATCAACTATATAACGTTGTTGTTACTGCACACGCTTTTATTATGGTTTTCTTTTTAGTTATGCCTGCCTTAATTGGTGGTTTTGGTAATTGGTTTGTCCCTTTAATGATTGGCGCTCCAGATATGGCTTTTCCACGTATGAATAATATAAGTTTTTGGTTATTACCACC--GGCTTTATTATTATT-AGTTTCATCAGCTATTGT…
	LC595898	---------------------------------------------------------------AATCATAA-AGATATTGGCATTTTATATTTAATTTTTAGTGCTTTTGCAGGTATTGTT---GGTACAACTTTATCACTTTTAATCCGAATGGAATTAGCACAACCAGGTAATCAAATTTTTATGGGAAATCATCAATTATATAACGTTGTTGTTACTGCACACGCTTTTATTATGGTTTTCTTTTTAGTTATGCCTGCTTTAATTGGTGGTTTTGGTAATTGGTTTGTTCCTTTAATGATTGGAGCCCCAGATATGGCTTTTCCACGTATGAATAATATAAGTTTTTGGTTATTACCACC--GGCTTTATTATTATT-AGTTTCATCAGCTATTGT…
	OK574292	------------ATGAATTTTAAAAATATAAATAAATGGTCAACAAGGTGGCTTTTTTCAACAAATCATAA-AGATATTGGTACTTTATATTTAATTTTTAGTGCTTTTGCAGGTATTGTT---GGTACAACTTTATCACTTTTAATCCGAATGGAATTAGCACAACCAGGTAATCAAATTTTTATGGGAAATCATCAATTATATAACGTTGTTGTTACTGCACACGCTTTTATTATGGTTTTCTTTTTAGTTATGCCTGCTTTAATTGGTGGTTTTGGTAATTGGTTTGTTCCTTTAATGATTGGAGCCCCAGATATGGCTTTTCCACGTATGAATAATATAAGTTTTTGGTTATTACCACC--GGCTTTATTATTATT-AGTTTCATCAGCTATTGT…
	KM883119	-------------------------------------------------------------------------------------------------------GCTTTTGCTGGTATTGTT---GGTACAACTTTATCCCTTTTAATCCGTATGGAATTAGCACAACCTGGTAATCAAATTTTTATGGGAAATCACCAATTATATAATGTTATTGTTACCGCACATGCTTTTATTATGGTTTTCTTTTTAGTTATGCCCGCTTTAATTGGTGGTTTTGGTAATTGGTTTGTTCCTTTAATGATAGGTGCACCGGATATGGCTTTTCCTCGTATGAATAATATAAGTTTTTGGTTATTACCTCC--AGCTTTATTATTATT-AGTATCATCAGCTATTGT…
	HQ012862	---------------------------------------------------------------------------------------------AATTTTTAGTGCTTTTGCTGGTATTGTT---GGTACAACTTTATCCCTTTTAATCCGTATGGAATTAGCACAACCCGGTAATCAAATTTTTATGGGAAATCACCAATTATATAATGTTATTGTTACCGCACATGCTTTTATTATGGTTTTCTTTTTAGTTATGCCTGCTTTAATTGGTGGTTTTGGTAATTGGTTCGTTCCTTTAATGATAGGAGCACCTGATATGGCTTTCCCTCGTATGAATAATATAAGTTTTTGGTTATTACCTCC--AGCTTTATTATTATT-AGTATCATCTGCTATTGT…
	OP924114	------------------------------------------------------------------------------------------TTTAATTTTTAGTGCTTTTGCTGGTATTGTT---GGTACAACCTTATCACTTTTAATCCGTATGGAATTAGCACAACCAGGTAATCAAATTTTTATGGGAAATCACCAATTATATAATGTTGTTGTTACTGCACATGCTTTTATTATGGTTTTCTTTTTAGTTATGCCTGCATTAATTGGTGGTTTTGGAAATTGGTTTGTTCCTTTAATGATAGGTGCTCCTGATATGGCTTTCCCACGTATGAATAATATTAGTTTTTGGTTATTACCACC--AGCATTATTATTATT-AGTGTCATCAGCTATTGT…
	OK574303	------------ATGAATTTTAAAAATATAAATAAATGGTCAACTCGATGGCTTTTTTCAACAAATCATAA-AGATATTGGTACTTTATATTTAATTTTTAGTGCTTTTGCTGGTATTGTT---GGTACAACCTTATCACTTTTAATCCGTATGGAATTAGCACAACCAGGTAATCAAATTTTTATGGGAAATCACCAATTATATAATGTTGTTGTTACTGCACATGCTTTTATTATGGTTTTCTTTTTAGTTATGCCTGCATTAATTGGTGGTTTTGGAAATTGGTTTGTTCCTTTAATGATAGGTGCTCCTGATATGGCTTTCCCACGTATGAATAATATTAGTTTTTGGTTATTACCACC--AGCATTATTATTATT-AGTGTCATCAGCTATTGT…
	OP903798	---------------------------------------------------------------AATCATAA-AGATATTGGTACTTTATATTTAATTTTTAGTGCTTTTGCCGGTATTGTT---GGTACAACTTTTTCACTTTTAATCCGAATGGAATTAGCACAACCGGGTAATCAAATTTTTATGGGAAATCATCAATTATATAATGTTGTTGTTACTGCACACGCTTTTATTATGGTTTTCTTTTTAGTTATGCCTGCCTTAATTGGTGGATTTGGTAACTGGTTTGTTCCTTTAATGATAGGTGCACCTGATATGGCTTTCCCACGTATGAATAATATAAGTTTTTGGTTATTACCTCC--AGCTTTATTATTATT-AGTATCATCAGCTATTGT…
	MH136975	------------------------------------------------------TTTTCAACAAATCATAA-AGATATTGGTACTTTATATTTAATTTTTAGTGCTTTTGCTGGTATTGTT---GGTACAACATTATCACTTTTAATCCGAATGGAATTAGCACAACCAGGTAATCAAATTTTTATGGGAAATCATCAATTATATAATGTTGTTGTTACAGCACATGCTTTTATTATGGTTTTTTTTTTAGTTATGCCTGCCTTAATTGGTGGTTTTGGTAACTGGTTTGTTCCTTTAATGATAGGTGCACCTGATATGGCTTTTCCACGTATGAATAATATAAGTTTTTGGTTATTACCACC--AGCTTTATTATTATT-AGTATCATCTGCTATTGT…
	OP903806	---------------------------------------------------------------AATCATAA-AGATATTGGTACTTTATATTTAATTTTTAGTGCTTTTGCTGGTATTGTT---GGTACAACTTTATCACTTTTAATCCGAATGGAATTAGCACAACCAGGTAATCAAATTTTTATGGGAAATCATCAATTATATAATGTTGTTGTTACTGCACATGCTTTTATTATGGTTTTCTTTTTAGTTATGCCTGCTTTAATAGGTGGTTTTGGTAACTGGTTTGTTCCTTTAATGATAGGTGCACCTGATATGGCTTTCCCACGTATGAATAATATAAGTTTTTGGTTATTACCACC--AGCTTTATTATTATT-AGTTTCATCTGCTATTGT…
	HQ012876	---------------------------------------------------------------------------------------------AATTTTTAGTGCTTTTGCTGGTATTGTT---GGTACAACTTTATCACTTTTAATTCGTATGGAATTAGCACAACCAGGTAATCAAATTTTTATGGGGAATCATCAATTATATAATGTTGTTGTTACAGCACATGCTTTTATTATGGTTTTCTTTTTAGTTATGCCTGCTTTAATTGGTGGTTTTGGTAATTGGTTTGTTCCTTTAATGATAGGGGCACCTGATATGGCTTTTCCACGTATGAATAATATTAGTTTTTGGTTATTACCACC--AGCTTTATTATTATT-AGTATCATCAGCTATTGT…
	MN866084	-----------------------------------------------------------------------------------------------------------TTGCTGGTATTGTT---GGTACAACTTTATCACTTTTAATTCGTATGGAATTAGCACAACCTGGTAATCAAATTTTTATGGGAAATCATCAATTATATAATGTTGTTGTTACTGCACATGCTTTTATTATGGTTTTCTTTTTAGTTATGCCTGCTTTAATTGGTGGTTTTGGTAATTGGTTTGTTCCTTTAATGATTGGAGCACCTGATATGGCTTTTCCTCGTATGAATAATATTAGTTTTTGGTTATTACCACC--AGCTTTATTATTATT-AGTATCATCAGCTATTGT…
	HQ012846	---------------------------------------------------------------------------------------------AATTTTTAGTGCTTTTGCTGGTATTGTT---GGTACAACTTTATCACTTTTAATTCGTATGGAATTAGCACAACCAGGTAATCAAATTTTTATGGGAAATCATCAATTATATAATGTTATTGTTACTGCACACGCTTTTATTATGGTTTTCTTTTTAGTTATGCCTGCTTTAATTGGTGGTTTTGGTAATTGGTTTGTTCCTTTAATGATTGGGGCACCTGATATGGCTTTTCCTCGTATGAATAATATTAGTTTTTGGTTATTACCACC--AGCTTTATTATTATT-AGTATCATCAGCTATTGT…
	HQ012859	---------------------------------------------------------------------------------------------AATTTTTAGTGCTTTTGCTGGTATTGTT---GGTACAACTTTATCACTTTTAATTCGTATGGAATTAGCACAACCCGGTAATCAGATTTTTATGGGAAATCATCAATTATATAATGTTATTGTTACTGCACATGCTTTTATTATGGTTTTCTTTTTAGTTATGCCGGCTTTAATTGGTGGTTTTGGTAATTGGTTTGTTCCTTTAATGATTGGTGCACCTGATATGGCTTTTCCTCGTATGAATAATATTAGTTTTTGGTTATTACCACC--AGCTTTATTATTATT-AGTATCATCAGCTATTGT…
	HQ012851	---------------------------------------------------------------------------------------------AATTTTTAGTGCTTTTGCTGGTATTGTT---GGTACAACTTTATCACTTTTAATTCGTATGGAATTAGCACAACCAGGTAATCAAATTTTTATGGGAAATCATCAATTATATAATGTTATTGTTACTGCACATGCTTTTATTATGGTTTTCTTTTTAGTTATGCCTGCTTTAATTGGTGGTTTTGGTAATTGGTTTGTTCCTTTAATGATTGGGGCACCTGATATGGCTTTTCCACGTATGAATAATATTAGTTTTTGGTTATTACCACC--AGCTTTATTATTATT-AGTATCATCAGCTATTGT…
	JQ626622	------------------------------------------------------------------------------------------------------TGCTTTTGCTGGTATTGTA---GGTACAACCCTATCACTTTTAATCCGTATGGAATTAGCACAACCCGGTAATCAAATTTTTATGGGAAATCACCAATTATATAATGTTGTTGTTACTGCACACGCTTTTATTATGGTTTTCTTTTTAGTTATGCCTGCTTTAATTGGTGGTTTTGGTAATTGGTTTGTTCCTTTAATGATCGGAGCACCAGATATGGCTTTTCCACGTATGAATAATATCAGTTTTTGGTTATTACCACC--AGCTTTATTATTATT-AGTGTCATCAGCTATTGT…
	HQ012867	---------------------------------------------------------------------------------------------AATTTTTAGTGCTTTTGCTGGTATTGTT---GGTACAACCTTATCACTTTTAATCCGTATGGAATTAGCACAACCTGGTAATCAAATTTTTATGGGAAATCACCAATTATATAATGTTGTTGTTACAGCACATGCTTTTATTATGGTTTTCTTTTTAGTTATGCCTGCTTTAATTGGTGGTTTTGGTAATTGGTTTGTTCCTTTAATGATAGGAGCACCTGATATGGCTTTCCCACGTATGAATAATATTAGTTTTTGGTTATTACCACC--AGCGTTATTATTATT-AGTTTCATCAGCTATTGT…
	KP863479	-------------------------------------------------------------------------------------------------------------------------------------------CTTTTAATCCGTATGGAATTAGCACAACCAGGTAATCAAATTTTTATGGGAAATCACCAATTATATAATGTTGTTGTTACTGCACATGCTTTTATTATGGTTTTCTTTTTAGTTATGCCCGCTTTAATTGGTGGTTTTGGTAATTGGTTTGTTCCTTTAATGATAGGAGCACCTGATATGGCTTTCCCACGTATGAATAATATCAGTTTTTGGTTATTACCACC--AGCGTTATTATTATT-AGTTTCATCAGCTATTGT…
	ON008014	----------------------------------------------------------CAACAAATCATAA-AGATATTGGTACTTTATATTTAATTTTTAGTGCTTTTGCTGGTATTGTT---GGTACAACCTTATCACTTTTAATCCGTATGGAATTAGCACAACCAGGTAATCAAATTTTTATGGGAAATCACCAATTATATAATGTTGTTGTTACTGCACATGCTTTTATTATGGTTTTCTTTTTAGTTATGCCTGCTTTAATTGGTGGTTTTGGTAATTGGTTTGTTCCTTTAATGATCGGAGCACCTGATATGGCTTTCCCACGTATGAATAATATTAGTTTTTGGTTATTACCACC--AGCGTTATTATTATT-AGTTTCATCAGCTATTGT…
	JX272330	--------------------------------------------------------------------------------------------AATTTTTTAGTGCTTTTGCTGGTATTGTT---GGTACAACTTTATCACTTTTAATCCGTATGGAATTAGCACAACCAGGTAATCAAATTTTTATGGGAAATCACCAATTATATAATGTTATTGTTACTGCACATGCTTTTATTATGGTTTTCTTTTTAGTTATGCCAGCCTTAATTGGTGGTTTTGGTAATTGGTTTGTTCCTTTAATGATTGGGGCACCTGATATGGCTTTCCCACGTATGAATAATATAAGTTTTTGGTTATTACCACC--AGCTTTATTATTATT-AGTATCATCAGCTATTGT…
	MW822327	---------------------------------------------------------------------------------------------------------------------GGTT---GGT----CCTTATCACTTTTAATCCGTATGGAATTAGCACAACCAGGTAATCAAATTTTTATGGGAAATCACCAATTATATAATGTTATTGTTACGGCACACGCTTTTATTATGGTTTTTTTTTTAGTTATGCCTGCTTTAATTGGTGGTTTTGGTAATTGGTTTGTTCCTTTAATGATAGGTGCACCTGATATGGCTTTTCCACGTATGAATAATATTAGTTTTTGGTTATTACCACC--AGCGTTATTATTATT-AGTGTCATCAGCTATTGT…
	KP863486	-------------------------------------------------------------------------------------------------------------------------------------------CTTTTAATCCGTATGGAATTAGCACAACCAGGTAATCAAATTTTTATGGGAAATCATCAATTATATAATGTTATTGTTACTGCACATGCTTTTATTATGGTTTTCTTTTTAGTTATGCCAGCTTTAATTGGTGGTTTTGGTAATTGGTTTGTTCCTTTAATGATAGGTGCACCTGATATGGCTTTCCCACGTATGAATAATATTAGTTTTTGGTTATTACCACC--AGCTTTATTATTATT-AGTATCATCAGCTATTGT…
	HQ708403	---------------------------------------------------------------AATCATAA-AGATATTGGTACTTTATATTTAATTTTTAGTGCTTTTGCTGGTATTGTT---GGTACAACCTTATCACTTTTAATCCGTATGGAATTAGCACAACCAGGTAATCAAATTTTTATGGGAAATCATCAATTATATAATGTTGTTGTTACTGCACATGCTTTTATTATGGTTTTCTTTTTAGTTATGCCTGCCTTAATTGGTGGTTTTGGTAATTGGTTTGTTCCTTTAATGATAGGTGCACCTGATATGGCTTTCCCACGTATGAATAATATTAGTTTTTGGTTATTACCACC--AGCTTTATTATTATT-AGTGTCATCAGCTATTGT…
	ON008018	----------------------------------------------------------CAACAAATCATAA-AGATATTGGTACTTTATATTTAATTTTTAGTGCTTTTGCTGGTATTGTT---GGTACAACCTTATCACTTTTAATCCGTATGGAATTAGCACAACCAGGTAATCAAATTTTTATGGGAAATCACCAATTATATAATGTTGTTGTTACTGCACACGCTTTTATTATGGTTTTCTTTTTAGTTATGCCGGCTTTAATTGGTGGTTTTGGTAATTGGTTTGTTCCCTTAATGATAGGTGCACCTGATATGGCTTTCCCACGTATGAATAATATTAGTTTTTGGTTATTACCACC--AGCTTTATTATTATT-AGTGTCATCAGCTATTGT…
	JX272348	--------------------------------------------------------------------------------------------AATTTTTTAGTGCTTTTGCTGGTGTTGTT---GGTACAACTTTATCACTTTTAATCCGTATGGAATTAGCACAACCAGGTAATCAAATTTTTATGGGAAATCATCAATTATATAATGTTATTGTTACTGCACACGCTTTTATTATGGTTTTCTTTTTAGTTATGCCTGCTTTAATTGGTGGTTTTGGTAATTGGTTTGTTCCTTTAATGATAGGAGCCCCCGATATGGCTTTCCCACGTATGAATAATATTAGTTTTTGGTTATTACCACC--AGCTTTATTATTATT-AGTATCATCAGCTATTGT…
	JN547652	------------------------------------------------------------------------------------------------------TGCTTTTGCTGGTATTGTT---GGTACAACCTTATCACTTTTAATTCGTATGGAATTAGCACAACCAGGTAATCAAATTTTTATGGGAAATCATCAATTATATAATGTTATTGTTACTGCACACGCTTTTATTATGGTTTTTTTTTTAGTTATGCCTGCTTTAATTGGTGGTTTTGGTAATTGGTTTGTTCCTTTAATGATAGGGGCTCCTGATATGGCTTTCCCACGTATGAATAATATTAGTTTTTGGTTATTACCACC--AGCTTTATTATTATT-AGTATCATCAGCTATTGT…
	MN883607	------------ATGAATTTTAAAAATATAAACAAATGGTCAACTCGATGGCTTTTTTCAACAAATCATAA-AGATATTGGTACTTTATATTTAATTTTTAGTGCTTTTGCTGGTATTGTT---GGTACAACTTTATCACTTTTAATACGTATGGAATTAGCACAACCAGGTAATCAAATTTTTATGGGAAATCATCAATTATATAATGTTGTTGTTACTGCACACGCTTTTATTATGGTTTTTTTTTTAGTTATGCCTGCTTTAATTGGTGGTTTTGGTAATTGGTTTGTTCCTTTAATGATAGGGGCTCCTGATATGGCTTTCCCACGTATGAATAATATTAGTTTTTGGTTATTACCACC--AGCTTTATTATTATT-AGTATCATCAGCTATTGT…
	MH136935	------------------------------------------------------TTTTCAACAAATCATAA-AGATATTGGTACTTTATATTTAATTTTTAGTGCTTTTGCTGGTATTGTT---GGTACAACTTTATCACTTTTAATCCGTATGGAACTAGCACAACCGGGTAATCAAATTTTTATGGGAAATCACCAATTATATAATGTTATTGTTACTGCACATGCTTTTATTATGGTTTTCTTTTTAGTTATGCCTGCTTTAATTGGTGGTTTTGGTAATTGGTTTGTTCCTCTAATGATAGGTGCACCTGATATGGCTTTCCCACGTATGAATAATATTAGTTTTTGGTTATTACCACC--AGCTTTATTATTATT-AGTATCATCTGCTATTGT…
	MG931485	---------------------------------------CATCAAGGATGGCTTTTTTCAACAAATCATAA-AGATATTGGTACTTTATATTTAATTTTTAGTGCTTTTGCTGGTATTGTT---GGTACAACTTTATCACTTTTAATCCGTATGGAATTAGCACAACCAGGTAATCAAATTTTTATGGGAAATCACCAATTATATAATGTTATTGTTACCGCACATGCTTTTATTATGGTTTTCTTTTTAGTTATGCCTGCTTTAATTGGGGGTTTTGGTAATTGGTTTGTTCCTTTAATGATCGGTGCACCTGATATGGCTTTCCCACGTATGAATAATATTAGTTTTTGGTTATTACCACC--AGCTTTATTATTATT-AGTATCATCAGCTATTGT…
	MN866103	---------------------------------------------------------------------------------------------------------------TGGTATTGTT---GGTACAACTTTATCACTTTTAATTCGAATGGAGTTAGCACAACCAGGTAATCAAATTTTTATGGGAAATCATCAATTATATAATGTTATTGTTACAGCACATGCATTTATTATGGTTTTCTTTTTAGTTATGCCTGCCTTAATTGGTGGTTTTGGTAATTGGTTTGTTCCTTTAATGATAGGTGCACCAGATATGGCTTTTCCACGTATGAATAATATTAGTTTTTGGTTATTACCACC--AGCTTTATTATTATT-AGTATCATCTGCTATTGT…
	MF326859	-------------------------------------------------------------------------------------------------------------------------------------------------ATCCGAATGGAATTAGCACAACCAGGTAATCAAATTTTTATGGGAAATCATCAATTATATAATGTTATTGTTACTGCACACGCATTTATTATGGTTTTCTTTTTAGTTATGCCTGCTTTAATTGGTGGTTTTGGTAATTGGTTTGTTCCTTTAATGATAGGAGCACCTGATATGGCTTTTCCACGTATGAATAATATTAGTTTTTGGTTATTACCACC--GGCTTTATTATTATT-AGTTTCATCAGCTATTGT…
	JN547641	------------------------------------------------------------------------------------------------------TGCTTTTGCTGGTATTGTT---GGTACAACTTTATCACTTTTAATCCGAATGGAATTAGCACAACCAGGTAATCAAATTTTTATGGGAAATCATCAATTATACAATGTTATTGTTACAGCACATGCTTTTATTATGGTTTTCTTTTTAGTTATGCCTGCTTTAATTGGTGGTTTTGGTAATTGGTTTGTTCCTTTAATGATAGGGGCACCTGATATGGCTTTTCCACGTATGAATAACATAAGTTTTTGGTTATTACCACC--AGCTTTATTATTATT-AGTATCTTCAGCTATTGT…
	MN866080	-------------------------------------------------------------------------------------------------------------------------------------TTATCACTTTTAATCCGAATGGAATTAGCACAACCAGGTAATCAAATTTTTATGGGAAATCATCAATTATATAATGTTATTGTTACAGCACATGCTTTTATTATGGTTTTCTTTTTAGTTATGCCTGCTTTAATTGGTGGTTTTGGTAACTGGTTTGTTCCTCTAATGATAGGTGCACCTGATATGGCTTTTCCACGTATGAATAATATTAGTTTTTGGTTATTACCACC--AGCTTTATTATTATT-AGTATCTTCTGCTATTGT…
	MN866104	-------------------------------------------------------------------------------------------------------------------------------------TTATCACTTTTAATACGAATGGAATTAGCACAACCAGGTAATCAAATTTTTATGGGAAATCATCAATTATATAATGTTGTTGTTACAGCACATGCTTTTATTATGGTTTTCTTTTTAGTTATGCCTGCTTTAATTGGGGGGTTTGGTAACTGGTTTGTTCCTTTAATGATAGGTGCACCTGATATGGCTTTTCCTCGTATGAATAATATAAGTTTTTGGTTATTACCACC--AGCTTTATTATTATT-AGTATCATCAGCTATTGT…
	MW999867	---------------------------------------------------------TCAACAAATCATAA-AGATATTGGTACTTTATATTTAATTTTTAGTGCTTTTGCTGGTATTGTT---GGTACAACTTTATCACTTTTAATCCGAATGGAATTAGCACAACCAGGTAATCAAATTTTTATGGGAAATCATCAATTATATAATGTTATTGTTACCGCACATGCTTTTATTATGGTTTTTTTTTTAGTTATGCCTGCTTTAATTGGTGGTTTTGGTAATTGGTTTGTTCCTTTAATGATAGGTGCACCTGATATGGCTTTTCCTCGTATGAATAATATTAGTTTTTGGTTATTACCACC--AGCTTTATTATTATT-AGTATCATCAGCTATTGT…
	OP381643	-------------------------------------------------------------------------------------------------------------------------------------TTATCACTTCTAATACGAATGGAATTAGCACAACCAGGTAATCAAATTTTTATGGGAAATCATCAATTATATAATGTTATTGTTACAGCACACGCTTTTATTATGGTTTTTTTTTTAGTTATGCCTGCTTTAATTGGTGGTTTTGGTAACTGGTTTGTTCCTTTAATGATAGGTGCACCTGATATGGCTTTCCCACGTATGAATAATATTAGTTTTTGGTTATTACCACC--AGCTTTATTATTATT-AGTATCATCAGCTATTGT…
	OP471401	-------------------------------------------------------------------------------------------------------GCTTTTGCTGGTATTGTT---GGTACAACATTATCACTTTTAATCCGAATGGAATTAGCACAACCAGGTAATCAAATTTTTATGGGAAATCATCAATTATATAATGTTATTGTTACAGCACATGCTTTTATTATGGTTTTTTTTTTAGTTATGCCTGCTTTAATTGGTGGTTTCGGTAACTGGTTTGTTCCTTTAATGATAGGTGCACCTGATATGGCTTTCCCACGTATGAATAATATTAGTTTTTGGTTATTACCACC--AGCTTTATTATTATT-AGTATCATCAGCTATTGT…
	LC595941	---------------------------------------------------------------AATCATAA-AGATATTGGTACTTTATATTTAATTTTTAGTGCTTTTGCTGGTATTGTT---GGTACAACATTATCACTTTTAATCCGAATGGAATTAGCACAACCAGGTAATCAAATTTTTATGGGAAATCATCAATTATATAATGTTATTGTTACAGCACATGCTTTTATTATGGTTTTTTTTTTAGTTATGCCTGCTTTAATTGGTGGTTTTGGTAACTGGTTTGTTCCTTTAATGATAGGTGCACCAGATATGGCTTTCCCACGTATGAATAATATTAGTTTTTGGTTATTACCACC--AGCTTTATTATTATT-AGTATCATCAGCTATTGT…
	OK091596	---------------------------------------------------------------AATCATAA-AGATATTGGTACTTTATATTTAATTTTTAGTGCTTTTGCTGGTATTGTT---GGTACAACTTTATCACTTTTAATCAGAATGGAATTAGCACAACCAGGTAATCAAATTTTTATGGGAAATCATCAATTATATAATGTTATTGTTACAGCACATGCTTTTATTATGGTTTTCTTTTTAGTTATGCCTGCTTTAATTGGTGGTTTTGGTAATTGGTTTGTTCCTTTAATGATAGGCGCACCTGATATGGCTTTTCCACGTATGAATAATATTAGTTTTTGGTTATTACCACC--AGCTTTACTATTATT-AGTATCATCAGCTATTGT…
	MF326862	-------------------------------------------------------------------------------------------------------------------------------------------------ATTCGAATGGAATTAGCACAACCAGGTAATCAAATTTTTATGGGAAATCATCAATTATATAATGTTATTGTTACTGCACACGCTTTTATTATGGTTTTCTTTTTAGTTATGCCTGCTTTAATTGGTGGTTTTGGTAATTGGTTTGTTCCTTTAATGATAGGAGCACCTGATATGGCGTTTCCACGTATGAATAATATTAGTTTTTGGTTATTACCACC--AGCTTTATTATTATT-AGTATCATCTGCTATTGT…
	KP749431	-------------------------------------------------------------------------------------------------------GCTTTTGCTGGTATTGTT---GGTACAACTTTATCACTTTTAATTCGAATGGAATTAGCACAACCAGGTAATCAAATTTTCATGGGAAATCATCAATTATATAATGTTATTGTTACAGCACATGCTTTTATTATGGTTTTCTTTTTAGTTATGCCTGCTTTAATTGGTGGTTTTGGTAATTGGTTTGTTCCTTTAATGATAGGAGCACCTGATATGGCTTTTCCACGTATGAATAATATTAGTTTTTGGTTATTACCACC--AGCTTTATTATTATT-AGTATCATCTGCTATTGT…
	OK091594	---------------------------------------------------------------AATCATAA-AGATATTGGTACTTTATATTTAATTTTTAGTGCTTTTGCTGGTATTGTT---GGTACAACTTTATCACTTTTAATCCGAATGGAATTAGCACAACCAGGTAATCAAATTTTTATGGGAAATCATCAATTATATAATGTTATTGTTACAGCACACGCTTTTATTATGGTTTTCTTTTTAGTTATGCCTGCTTTAATTGGTGGTTTTGGTAATTGGTTTGTTCCTTTAATGATAGGAGCACCTGATATGGCTTTTCCACGTATGAATAATATTAGTTTTTGGTTATTACCACC--AGCTTTATTATTATT-AGTATCATCAGCTATTGT…
	MK493476	--------------------------------------------------------------AAATCATAA-AGATATTGGTACTTTATATTTAATTTTTAGTGCTTTTGCTGGTATTGTT---GGTACAACTTTATCACTTTTAATTCGAATGGAATTAGCACAACCGGGTAATCAAATTTTTATGGGGAATCATCAATTATATAATGTTATTGTTACAGCACATGCTTTTATTATGGTTTTCTTTTTAGTTATGCCTGCTTTAATTGGTGGTTTTGGTAATTGGTTTGTTCCTTTAATGATAGGAGCACCTGATATGGCTTTTCCACGTATGAATAATATTAGTTTTTGGTTATTACCACC--TGCTTTATTATTATT-AGTATCATCAGCTATTGT…
	OK574300	------------ATGAATTTTAAAAATATAAATAAATGGTCAACTAGATGGCTTTTTTCAACAAATCATAA-AGATATTGGTACTTTATATTTAATTTTTAGTGCTTTTGCTGGTATTGTT---GGTACAACTTTATCACTTTTAATTCGAATGGAATTAGCACAACCGGGTAATCAAATTTTTATGGGGAATCATCAATTATATAATGTTATTGTTACAGCACATGCTTTTATTATGGTTTTCTTTTTAGTTATGCCTGCTTTAATTGGTGGTTTTGGTAATTGGTTTGTTCCTTTAATGATAGGAGCACCTGATATGGCTTTTCCACGTATGAATAATATTAGTTTTTGGTTATTACCACC--TGCTTTATTATTATT-AGTATCATCAGCTATTGT…
	LC595935	---------------------------------------------------------------AATCATAA-AGATATTGGTACTTTATATTTAATTTTTAGTGCTTTTGCGGGTGTTGTG---GGTACAACACTATCTCTTTTAATCCGAATGGAATTAGCACAACCAGGTAATCAAATTTTTATGGGTAATCATCAATTATATAATGTTGTTGTTACTGCTCATGCTTTTATTATGGTTTTTTTTTTAGTTATGCCTGCCTTAATTGGTGGTTTTGGTAATTGGTTTGTTCCTTTAATGATTGGTGCTCCTGATATGGCTTTTCCACGTATGAATAATATAAGTTTTTGGTTATTACCTCC--AGCTTTATTATTATT-AGTTTCATCAGCTATGGT…
	BK011992	------------ATGTATTTTCAAAAAATAAATAAATGGTCAACAAGATGGCTTTTTTCAACAAATCATAA-AGATATTGGTACTTTATATTTAATTTTTAGTGCTTTTGCGGGTGTTGTG---GGTACAACACTATCTCTTTTAATCCGAATGGAATTAGCACAACCAGGTAATCAAATTTTTATGGGTAATCATCAATTATATAATGTTGTTGTTACTGCTCATGCTTTTATTATGGTTTTTTTTTTAGTTATGCCTGCCTTAATTGGTGGTTTTGGTAATTGGTTTGTTCCTTTAATGATTGGTGCTCCTGATATGGCTTTTCCACGTATGAATAATATAAGTTTTTGGTTATTACCTCC--AGCTTTATTATTATT-AGTTTCATCAGCTATGGT…
	BK012095	------------ATGTATTTTCAAAAAATAAATAAATGGTCAACAAGATGGCTTTTTTCAACAAATCATAA-AGATATTGGTACTTTATATTTAATTTTTAGTGCTTTTGCGGGTGTTGTG---GGTACAACACTATCTCTTTTAATCCGAATGGAATTAGCACAACCAGGTAATCAAATTTTTATGGGTAATCATCAATTATATAATGTTGTTGTTACTGCTCATGCTTTTATTATGGTTTTTTTTTTAGTTATGCCTGCCTTAATTGGTGGTTTTGGTAATTGGTTTGTTCCTTTAATGATTGGTGCTCCTGATATGGCTTTTCCACGTATGAATAATATAAGTTTTTGGTTATTACCTCC--AGCTTTATTATTATT-AGTTTCATCAGCTATGGT…
	OK574297	------------ATGTATTTTCAAAAAATAAATAAATGGTCAACAAGATGGCTTTTTTCAACAAATCATAA-AGATATTGGTACTTTATATTTAATTTTTAGTGCTTTTGCGGGTGTTGTG---GGTACAACACTATCTCTTTTAATCCGAATGGAATTAGCACAACCAGGTAATCAAATTTTTATGGGTAATCATCAATTATATAATGTTGTTGTTACTGCTCATGCTTTTATTATGGTTTTTTTTTTAGTTATGCCTGCCTTAATTGGTGGTTTTGGTAATTGGTTTGTTCCTTTAATGATTGGTGCTCCTGATATGGCTTTTCCACGTATGAATAATATAAGTTTTTGGTTATTACCTCC--AGCTTTATTATTATT-AGTTTCATCAGCTATGGT…
	OP924118	------------------------------------------------------------------------------------------TTTAATTTTTAGTGCTTTTGCTGGTGTTGTA---GGTACAACATTATCTCTTTTAATCCGAATGGAATTAGCACAACCTGGTAATCAAATTTTTATGGGAAATCATCAATTATATAATGTTGTTGTTACGGCTCATGCTTTTATTATGGTTTTTTTTTTAGTTATGCCTGCTTTAATTGGTGGTTTTGGTAATTGGTTTGTTCCTTTAATGATTGGTGCACCTGATATGGCTTTTCCACGTATGAATAATATAAGTTTTTGGTTATTACCTCC--AGCTTTATTATTATT-AGTTTCATCAGCTATTGT…
	KJ458935	--------------------------------------------------------------------------------------------------------------------------------------------------TCCGAATGGAATTGGCACAACCAGGTAATCAAATTTTTATGGGAAATCATCAATTATATAATGTTGTTGTTACTGCGCATGCTTTTATTATGGTTTTTTTTTTAGTTATGCCAGCTTTAATTGGAGGTTTTGGTAATTGGTTTGTTCCATTAATGATTGGTGCACCTGATATGGCTTTCCCACGTATGAATAATATAAGTTTTTGGTTATTACCTCC--AGCTTTATTATTATT-AGTTTCATCAGCTATTGT…
	OK574301	------------ATGAATTTTCAAAATATAAATAAATGGTCAACAAGATGGCTTTTTTCAACAAATCATAA-AGATATTGGTACTTTATATTTAATTTTTAGTGCTTTTGCTGGTGTTGTA---GGTACAACATTATCACTTTTAATCCGAATGGAATTGGCACAACCAGGTAATCAAATTTTTATGGGAAATCATCAATTATATAATGTTGTTGTTACTGCGCATGCTTTTATTATGGTTTTTTTTTTAGTTATGCCAGCTTTAATTGGAGGTTTTGGTAATTGGTTTGTTCCATTAATGATTGGTGCACCTGATATGGCTTTCCCACGTATGAATAATATAAGTTTTTGGTTATTACCTCC--AGCTTTATTATTATT-AGTTTCATCAGCTATTGT…
	KJ458946	--------------------------------------------------------------------------------------------------------------------------------------------------TCCGAATGGAATTAGCACAACCCGGTAATCAAATTTTTATGGGAAATCATCAATTATATAATGTTGTTGTTACTGCACATGCTTTTATTATGGTTTTTTTTTTAGTTATGCCTGCTTTAATCGGTGGTTTTGGTAATTGGTTTGTTCCATTAATGATAGGTGCACCTGATATGGCTTTTCCACGTATGAATAATATAAGTTTTTGGTTATTACCTCC--AGCTTTATTATTATT-AGTTTCATCAGCTATTGT…
	MH136968	---------------------------------------------------------TCAACAAATCATAA-AGATATTGGTACTTTATATTTAATTTTTAGTGCTTTTGCTGGTGTTGTA---GGTACAACATTATCACTTTTAATCCGAATGGAATTAGCACAACCAGGTAATCAAATTTTTATGGGAAATCATCAATTGTATAATGTTGTTGTTACTGCACATGCTTTTATTATGGTTTTTTTTCTAGTTATGCCTGCTTTAATTGGTGGTTTTGGTAATTGGTTTGTTCCATTAATGATTGGTGCACCCGATATGGCTTTCCCACGTATGAATAATATAAGTTTTTGGTTATTACCTCC--AGCTTTATTATTATT-AGTTTCATCAGCTATTGT…
	MH136942	---------------------------------------------------CTTTTTTCAACAAATCATAA-AGATATTGGTACTTTATATTTAATTTTTAGTGCTTTTGCTGGTGTTGTA---GGTACAACATTATCACTTTTAATCCGAATGGAATTAGCACAACCTGGTAATCAAATTTTTATGGGAAATCATCAATTATATAATGTTGTTGTTACTGCACATGCTTTTATTATGGTTTTTTTTTTAGTTATGCCCGCTTTAATTGGTGGTTTTGGTAATTGGTTTGTTCCCTTAATGATTGGTGCTCCTGATATGGCTTTCCCACGTATGAATAATATAAGTTTTTGGTTATTACCTCC--AGCTTTATTATTATT-AGTTTCATCAGCTATTGT…
	MH136891	---------------------------------------------------------TCAACAAATCATAA-AGATATTGGTACTTTATATTTAATTTTTAGTGCTTTTGCTGGTATTGTT---GGTACAACATTATCACTTTTAATTAGAATGGAATTAGCACAACCAGGTAATCAAATTTTAATGGGAAATCATCAATTATATAATGTTGTAGTAACTGCACATGCTTTTATTATGGTTTTCTTTTTAGTTATGCCTGCCTTAATTGGTGGATTTGGTAACTGGTTTGTCCCTTTAATGATAGGTGCTCCTGATATGGCTTTTCCACGTATGAATAATATAAGTTTTTGGTTATTACCTCC--AGCTTTATTATTATT-AGTTTCATCAGCTATTGT…
	MH136981	------------------------------------------------------TTTTCAACAAATCATAA-AGATATTGGAACTTTATATTTAATTTTTAGTGCTTTTGCGGGTATTGTT---GGTACAACATTATCTCTTTTAATTAGAATGGAATTAGCACAACCAGGTAATCAAATTTTTATGGGAAATCATCAATTATATAATGTTGTTGTAACAGCACACGCTTTTATTATGGTATTTTTTTTAGTTATGCCTGCTTTAATTGGCGGTTTTGGTAATTGGTTTGTTCCTTTAATGATTGGTGCACCAGATATGGCGTTTCCCCGTATGAATAATATAAGTTTTTGGTTATTACCACC--AGCTTTATTATTATT-AGTTTCATCAGCTATTGT…
	MZ736440	---------------------------------------------------------------AATCATAA-AGATATTGGAACTTTATATTTAATTTTTAGTGCTTTTGCTGGTGTTGTT---GGTACAACATTATCTCTTTTAATTAGAATGGAATTGGCGCAACCAGGTAATCAAATTTTTATGGGAAATCATCAATTATATAATGTTGTTGTTACTGCTCATGCTTTTATTATGGTTTTCTTTTTAGTTATGCCCGCATTAATTGGAGGTTTTGGTAATTGGTTTGTTCCTCTAATGATTGGTGCACCCGATATGGCTTTTCCACGTATGAATAATATAAGTTTTTGGTTATTACCCCC--AGCTTTATTATTATT-AGTTTCATCAGCTATTGT…
	BK014414	------------ATGAATTTTCAAAATATAAATAAATGGTCAACAAGATGGCTTTTTTCAACAAATCATAA-AGATATTGGAACTTTATATTTAATTTTTAGTGCTTTTGCTGGTGTTGTT---GGTACAACATTATCTCTTTTAATTAGAATGGAATTGGCGCAACCAGGTAATCAAATTTTTATGGGAAATCATCAATTATATAATGTTGTTGTTACTGCTCATGCTTTTATTATGGTTTTCTTTTTAGTTATGCCCGCATTAATTGGAGGTTTTGGTAATTGGTTTGTTCCTCTAATGATTGGTGCACCCGATATGGCTTTTCCACGTATGAATAATATAAGTTTTTGGTTATTACCCCC--AGCTTTATTATTATT-AGTTTCATCAGCTATTGT…
	BK014412	------------ATGAATTTTCAAACTATAAATAAATGGTCAACAAGATGGCTTTTTTCAACAAATCATAA-AGATATTGGAACTTTATATTTAATTTTTAGTGCTTTTGCTGGTGTTGTT---GGTACAACATTATCTCTTTTAATTAGAATAGAATTAGCACAACCCGGTAATCAAATTTTTATGGGAAATCATCAATTATATAATGTTGTTGTTACTGCTCACGCTTTTATTATGGTTTTTTTTTTAGTTATGCCCGCATTAATTGGCGGTTTCGGTAACTGGTTCGTTCCTTTAATGATTGGTGCACCTGATATGGCTTTTCCACGTATGAATAATATTAGTTTTTGGTTATTACCTCC--AGCTTTATTATTATT-AGTTTCATCAGCTATTGT…
	GU594815	--------------------------------------------------------------AAATCATAA-AGATATTGGAACTTTATATTTAATTTTTAGTGCTTTTGCTGGTGTTGTA---GGTACAACATTATCTCTTTTAATTAGAATGGAATTAGCACAACCAGGTAATCAAATTTTTATGGGAAATCATCAATTATATAACGTTGTTGTTACTGCTCATGCTTTTATTATGGTTTTTTTTTTAGTTATGCCTGCATTAATTGGCGGTTTTGGTAACTGGTTTGTTCCTTTAATGATTGGTGCACCTGATATGGCTTTTCCACGTATGAATAATATTAGTTTTTGGTTATTACCTCC--AGCTTTATTATTACT-AGTTTCATCAGCTATTGT…
	MW822330	------------------------------------------------------------------------------------------TTTAATTTTTAGTGCTTTTGCTGGTATTGTT---GGTACAACTTTATCACTTTTAATACGAATGGAATTAGCACAACCAGGTAATCAAATTTTTATGGGAAATCATCAATTATATAATGTTGTTGTTACAGCACACGCTTTTATTATGGTTTTCTTTTTAGTTATGCCTGCTTTAATAGGTGGTTTCGGTAATTGGTTTGTTCCTTTAATGATAGGTGCACCTGATATGGCTTTCCCACGTATGAATAATATAAGTTTTTGGTTATTACCACC--AGCTTTATTATTATT-AGTATCATCTGCTATTGT…
	MH136929	---------------------------------------------------------TCAACAAATCATAA-AGATATTGGAACTTTATATTTAATTTTTAGTGCTTTTGCAGGTGTTGTA---GGTACAACTTTATCTCTATTAATTAGAATGGAATTAGCACAACCAGGTAATCAAATTTTTATGGGAAACCATCAATTATATAATGTTGTAGTTACTGCTCACGCTTTTATTATGGTTTTTTTTTTAGTTATGCCTGCTTTAATTGGTGGTTTTGGTAATTGGTTTGTTCCTTTAATGATTGGTGCACCTGATATGGCTTTCCCACGTATGAATAATATTAGTTTTTGGTTATTACCTCC--AGCTTTATTATTATT-AGTTTCATCAGCTATTGT…
	MH760236	---------------------------------------TCATCTCGATGGCTTTTTTCAACAAATCATAA-AGATATTGGAACTTTATATTTAATTTTTAGTGCTTTTGCAGGTGTTGTA---GGTACAACTTTATCCCTTTTAATTAGAATGGAATTAGCACAACCTGGTAATCAAATTTTTATGGGAAACCATCAATTATATAATGTTGTAGTTACTGCTCATGCTTTTATTATGGTTTTTTTTTTAGTTATGCCTGCCTTAATCGGTGGTTTTGGTAATTGGTTCGTTCCTTTAATGATTGGTGCACCTGATATGGCTTTTCCACGTATGAATAATATTAGTTTTTGGTTATTACCGCC--AGCTTTATTATTATT-AGTTTCATCAGCTATTGT…
	BK059191	------------ATGAATTTTCAAAATATAAATAAATGGGCTACTAGATGGCTTTTTTCAACAAATCATAA-AGATATTGGAACTTTATATTTAATTTTTAGTGCTTTTGCAGGTGTTGTA---GGTACAACTTTATCCCTTTTAATTAGAATGGAATTAGCACAACCTGGTAATCAAATTTTTATGGGAAACCATCAATTATATAATGTTGTAGTTACTGCTCATGCTTTTATTATGGTTTTTTTTTTAGTTATGCCTGCTTTAATCGGTGGTTTTGGTAATTGGTTCGTTCCTTTAATGATTGGTGCACCTGATATGGCTTTTCCACGTATGAATAATATTAGTTTTTGGTTATTACCACC--AGCTTTATTATTATT-AGTTTCATCAGCTATTGT…
	HQ261458	---------------------------------------------------------------AATCATAA-AGATATTGGTACTTTATATTTAATTTTTAGTGCTTTTGCTGGTGTTGTA---GGTACAACATTATCACTTTTAATCCGTATGGAATTAGCACAACCAGGTAATCAAATTTTTATGGGAAATCATCAATTATATAATGTTGTTGTTACTGCACATGCTTTTATTATGGTTTTCTTTTTAGTTATGCCTGCTTTAATAGGTGGTTTTGGTAACTGGTTTGTTCCTTTAATGATTGGTGCTCCTGATATGGCTTTTCCACGTATGAATAATATTAGTTTTTGGTTATTACCACC--TGCTTTATTATTATT-AGTTTCTTCTGCTATTGT…
	BK011993	------------ATGAATTTTCAAAATATAAATAAATGGTCTACAAGATGGCTTTTTTCAACAAATCATAA-AGATATTGGGACTTTATATTTAATTTTTAGTGCTTTTGCTGGTATTGTT---GGTACAACATTATCTCTTTTAATTAGAATGGAATTAGCACAACCAGGTAATCAAATTTTTATGGGAAATCATCAATTATATAATGTTGTTGTTACCGCACATGCTTTTATCATGGTTTTTTTTTTAGTTATGCCTGCTTTAATAGGTGGTTTTGGTAACTGGTTTGTTCCTTTAATGATTGGTGCCCCTGATATGGCTTTTCCACGTATGAATAATATAAGTTTTTGGTTATTACCTCC--AGCTTTATTATTATT-AGTTTCATCAGCTATTGT…
	BK012097	------------ATGAATTTTCAAAATATAAATAAATGGTCTACAAGATGGCTTTTTTCAACAAATCATAA-AGATATTGGGACTTTATATTTAATTTTTAGTGCTTTTGCTGGTATTGTT---GGTACAACATTATCTCTTTTAATTAGAATGGAATTAGCACAACCCGGTAATCAAATTTTTATGGGAAATCATCAATTATATAATGTTGTTGTTACCGCACATGCTTTTATCATGGTTTTTTTTTTAGTTATGCCGGCTTTAATAGGCGGTTTTGGTAACTGGTTTGTTCCTTTAATGATTGGTGCCCCTGATATGGCTTTTCCACGTATGAATAATATAAGTTTTTGGTTATTACCTCC--AGCTTTATTATTATT-AGTTTCATCAGCTATTGT…
	AB980000	---------------------------------------------------------------AATCATAA-AGATATTGGTACTTTATATTTAATTTTTAGTGCTTTTGCTGGTATTGTA---GGTACAACTTTATCACTTTTAATCCGAATGGAATTAGCACAACCTGGTAATCAAATTTTTATGGGAAATCATCAATTATATAATGTTGTTGTTACTGCGCATGCTTTTATTATGGTTTTTTTTTTAGTTATGCCTGCTTTAATCGGGGGTTTCGGTAATTGGTTTGTTCCTTTAATGATAGGTGCACCTGATATGGCTTTTCCCCGTATGAATAATATAAGTTTTTGGTTATTACCACC--AGCTTTATTATTATT-AGTTTCATCAGCTATTGT…
	JX272336	---------------------------------------------------------------------------------------------------------------------------------------------TTTTATCCGTATGGAATTAGCACAACCAGGTAATCAAATTTTTATGGGAAATCATCAATTATATAATGTTGTTGTTACTGCACATGCTTTTATTATGGTTTTCTTTTTAGTTATGCCTGCTTTAATAGGGGGTTTTGGTAATTGGTTTGTTCCTTTAATGATAGGTGCACCTGATATGGCTTTTCCACGTATGAATAATATAAGTTTTTGGTTATTACCACC--AGCTTTATTATTATT-AGTTTCATCAGCTATTGT…
	FJ237502	------------ATGAATTTTCAAAATATAAATAAATGGTCAACACGATGGCTTTTTTCAACAAATCATAA-AGATATTGGAACTTTATATTTAATTTTTAGTGCTTTTGCTGGTGTTGTT---GGTACAACATTATCTTTATTAATTAGAATGGAATTAGCACAACCAGGTAATCAAATTTTTATGGGAAATCATCAATTATATAATGTTGTTGTAACTGCACATGCTTTTATTATGGTTTTCTTTTTAGTTATGCCTGCTTTAATTGGTGGTTTTGGTAATTGGTTTGTTCCTTTAATGATAGGTGCACCTGATATGGCTTTCCCACGTATGAATAATATAAGTTTTTGGTTATTACCTCC--AGCTTTATTATTATT-AGTTTCATCAGCTATTGT…
	BK012093	------------ATGAATTTTCAAAATATAAATAAATGGTCAACACGATGGCTTTTTTCAACAAATCATAA-AGATATTGGAACTTTATATTTAATTTTTAGTGCTTTTGCTGGTGTTGTT---GGTACAACATTATCTTTATTAATTAGAATGGAATTAGCACAACCAGGTAATCAAATTTTTATGGGAAATCATCAATTATATAATGTTGTTGTTACTGCACATGCTTTTATTATGGTTTTCTTTTTAGTTATGCCTGCTTTAATTGGTGGTTTTGGTAATTGGTTTGTTCCTTTAATGATAGGTGCACCTGATATGGCTTTCCCACGTATGAATAATATAAGTTTTTGGTTATTACCTCC--AGCTTTATTATTATT-AGTTTCATCAGCTATTGT…
	BK011988	------------ATGAATTTTCAAAATATAAATAAATGGTCAACACGATGGCTTTTTTCAACAAATCATAA-AGATATTGGAACTTTATATTTAATTTTTAGTGCTTTTGCTGGTGTTGTT---GGTACAACATTATCTTTATTAATTAGAATGGAATTAGCACAACCAGGTAATCAAATTTTTATGGGAAATCATCAATTATATAATGTTGTTGTAACTGCACATGCTTTTATTATGGTTTTCTTTTTAGTTATGCCTGCTTTAATTGGTGGTTTTGGTAATTGGTTTGTTCCTTTAATGATAGGTGCACCTGATATGGCTTTCCCACGTATGAATAATATAAGTTTTTGGTTATTACCTCC--AGCTTTATTATTATT-AGTTTCATCAGCTATTGT…
	MH136937	------------------------------------------------------TTTTCAACAAATCATAA-AGATATAGGGACTTTATATTTAATTTTTAGTGCTTTTGCTGGTGTTGTT---GGTACAACATTATCTCTTTTAATTAGAATGGAGTTATCTCAACCAGGTAATCAAATTTTTATGGGAAATCATCAATTATATAATGTTGTTGTTACTGCTCATGCTTTTATTATGGTTTTTTTTCTAGTTATGCCTGCTTTAATTGGCGGTTTTGGTAATTGGTTTGTTCCTTTAATGATTGGTGCACCTGATATGGCTTTCCCTCGTATGAATAATATCAGTTTTTGGTTATTACCACC--AGCTTTATTATTATT-AGTTTCATCAGCTATTGT…
	KX396267	---------------------------------------------------------------------AA-AGATATTGGAACTTTATATTTAATTTTTAGTGCTTTTGCGGGTGTTGTA---GGTACAACATTATCTCTTTTAATTAGAATGGAATTAGCACAACCAGGTAATCAAATTTTTATGGGTAATCATCAATTATATAATGTTGTTGTTACTGCTCATGCTTTTATTATGGTTTTTTTTTTAGTTATGCCTGCTTTAATTGGTGGTTTTGGTAATTGGTTTGTTCCTTTAATGATTGGTGCGCCTGATATGGCTTTTCCACGTATGAATAATATAAGTTTTTGGTTATTACCTCC--AGCATTATTATTATT-AGTTTCATCAGCTATTGT…
	MH136881	---------------------------------------------------------TCAACAAATCATAA-AGATATTGGAACTTTATATTTAATTTTTAGTGCTTTTGCTGGTGTTGTT---GGTACAACATTATCTCTTTTAATTAGAATGGAATTAGCACAACCAGGTAATCAAATTTTTATGGGTAATCATCAATTATATAATGTTGTTGTTACTGCTCATGCTTTTATTATGGTTTTTTTTTTAGTTATGCCTGCTTTAATTGGAGGTTTTGGTAATTGGTTTGTTCCTTTAATGATTGGTGCACCTGATATGGCTTTTCCACGTATGAATAATATTAGTTTTTGGTTATTACCTCC--TGCATTATTATTACT-AGTTTCATCAGCTATTGT…
	LC595901	---------------------------------------------------------------AATCATAA-AGATATTGGAACTTTATATTTAATTTTTAGCGCTTTTGCTGGTGTTGTT---GGTACAACATTATCTCTTTTAATTAGAATGGAATTATCACAACCAGGTAATCAAATTTTTATGGGTAATCATCAATTATATAATGTTGTTGTTACTGCTCATGCTTTTATTATGGTTTTCTTTTTAGTTATGCCTGCTTTAATTGGTGGTTTTGGTAATTGGTTTGTTCCTTTAATGATTGGTGCTCCTGATATGGCTTTTCCACGTATGAATAATATTAGTTTTTGGTTATTACCTCC--ATCATTATTATTATT-AGTTTCATCAGCTATTGT…
	MN991993	---------------------------------------------------------TCAACAAATCATAA-AGATATTGGAACTTTATATTTAATTTTTAGTGCTTTTGCGGGTGTTGTA---GGTACAACATTATCTCTTTTAATTCGAATGGAATTAGCTCAACCAGGTAATCAAATTTTTATGGGTAATCATCAATTATATAATGTTGTTGTTACTGCTCATGCTTTTATAATGGTTTTTTTTTTAGTGATGCCTGCTTTAATTGGTGGTTTTGGTAATTGGTTTGTTCCTTTAATGATTGGTGCTCCTGATATGGCTTTTCCTCGTATGAATAATATTAGTTTTTGGTTATTACCTCC--TGCATTATTATTATT-AGTTTCATCAGCTATTGT…
	MN991990	---------------------------------------------------------TCAACAAATCATAA-AGATATTGGAACTTTATATTTAATTTTTAGTGCTTTTGCAGGTGTTGTT---GGTACAACATTATCTCTTTTGATTAGAATGGAATTGGCTCAACCAGGTAATCAAATTTTTATGGGTAATCATCAATTATATAATGTTGTTGTTACTGCTCACGCTTTTATAATGGTTTTTTTTTTAGTTATGCCTGCTTTAATTGGCGGTTTTGGTAATTGGTTTGTTCCTTTAATGATTGGTGCTCCTGATATGGCTTTTCCTCGTATGAATAATATAAGTTTTTGGTTATTACCCCC--AGCATTATTATTATT-AGTTTCATCAGCTATTGT…
	MH760235	---------------------------------------TCATCTCGATGGCTTTTTTCAACAAATCATAA-AGATATTGGAACTTTATATTTAATTTTTAGTGCTTTTGCTGGAGTTGTT---GGTACAACATTATCTCTTTTAATCCGTATGGAATTAGCACAACCAGGTAATCAAATTTTTATGGGAAATCATCAATTATATAATGTTGTTGTTACTGCTCACGCTTTTATTATGGTTTTCTTTCTAGTTATGCCTGCTTTAATTGGTGGTTTTGGTAATTGGTTTGTACCTTTAATGATAGGTGCACCTGATATGGCTTTTCCTCGTATGAATAATATTAGTTTTTGGTTATTACCTCC--AGCTTTATTATTATT-AGTTTCATCAGCTATAGT…
	BK012090	------------ATGAATTTTCAAAATATAAATAAATGGTCAACAAGATGGCTTTTTTCAACAAATCATAA-AGATATTGGAACTTTATATTTAATTTTTAGTGCTTTTGCGGGTGTTGTT---GGTACAACATTATCTCTTTTAATTCGTATGGAATTAGCACAACCTGGTAATCAAATTTTTATGGGTAATCATCAATTATATAATGTTGTTGTTACTGCTCATGCTTTTATTATGGTTTTCTTTTTAGTTATGCCAGCTTTAATTGGAGGTTTTGGTAATTGGTTTGTTCCTTTAATGATAGGTGCACCTGATATGGCTTTTCCTCGTATGAATAATATAAGTTTTTGGTTATTACCTCC--AGCTTTATTATTATT-AGTTTCATCAGCTATTGT…
	BK011983	------------ATGAATTTTCAAAATATAAATAAATGGTCAACAAGATGGCTTTTTTCAACAAATCATAA-AGATATTGGAACTTTATATTTAATTTTTAGTGCTTTTGCGGGTGTTGTT---GGTACAACATTATCTCTTTTAATTCGTATGGAATTAGCACAACCTGGTAATCAAATTTTTATGGGTAATCATCAATTATATAATGTTGTTGTTACTGCTCATGCTTTTATTATGGTTTTCTTTTTAGTTATGCCAGCTTTAATTGGAGGTTTTGGTAATTGGTTTGTTCCTTTAATGATAGGTGCACCTGATATGGCTTTTCCTCGTATGAATAATATAAGTTTTTGGTTATTACCTCC--AGCTTTATTATTATT-AGTTTCATCAGCTATTGT…
	OK574296	------------ATGAATTTTCAAAATATAAATAAATGGTCAACAAGATGGCTTTTTTCAACAAATCATAA-AGATATTGGAACTTTATATTTAATTTTTAGTGCTTTTGCGGGTGTTGTT---GGTACAACATTATCTCTTTTAATTCGTATGGAATTAGCACAACCTGGTAATCAAATTTTTATGGGTAATCATCAATTATATAATGTTGTTGTTACTGCTCATGCTTTTATTATGGTTTTCTTTTTAGTTATGCCAGCTTTAATTGGAGGTTTTGGTAATTGGTTTGTTCCTTTAATGATAGGTGCACCTGATATGGCTTTTCCTCGTATGAATAATATAAGTTTTTGGTTATTACCTCC--AGCTTTATTATTATT-AGTTTCATCAGCTATTGT…
	MN866097	-------------------------------------------------------------------------------------------------------------------------------------TTATCTCTTTTAATTCGAATGGAATTAGCACAACCAGGTAATCAAATTTTTATGGGAAATCATCAATTATATAATGTTGTGGTTACTGCTCACGCTTTTATTATGGTTTTCTTTTTAGTTATGCCAGCTTTAATTGGTGGTTTTGGTAATTGGTTTGTTCCTTTAATGATTGGTGCACCTGATATGGCTTTTCCACGTATGAATAATATAAGTTTTTGGTTATTACCTCC--AGCTTTATTATTATT-AGTTTCATCAGCTATTGT…
	KJ631594	-------------------------------------------------------------------------------------------------------GCTTTTGCAGGTGTTGTT---GGTACAACATTATCTCTTTTAATTCGTATGGAATTAGCACAACCAGGTAATCAAATTTTTATGGGAAATCATCAATTATATAATGTAATTGTTACTGCTCATGCTTTCATCATGGTTTTCTTTTTAGTTATGCCTGCTTTAATTGGAGGTTTTGGTAATTGGTTTGTTCCTTTAATGATAGGTGCACCTGATATGGCTTTTCCTCGTATGAATAATATAAGTTTTTGGTTATTACCTCC--AGCTTTATTATTATT-AGTTTCATCAGCTATTGT…
	OK574289	------------ATGAATTTTCAAAATATAAATAAATGGTCAACAAGATGGCTTTTTTCAACAAATCATAA-AGATATTGGAACTTTATATTTAATTTTTAGTGCTTTTGCAGGTGTTGTT---GGTACAACATTATCTCTTTTAATTCGTATGGAATTAGCACAACCAGGTAATCAAATTTTTATGGGAAATCATCAATTATATAATGTAATTGTTACTGCTCATGCTTTCATCATGGTTTTCTTTTTAGTTATGCCTGCTTTAATTGGAGGTTTTGGTAATTGGTTTGTTCCTTTAATGATAGGTGCACCTGATATGGCTTTTCCTCGTATGAATAATATAAGTTTTTGGTTATTACCTCC--AGCTTTATTATTATT-AGTTTCATCAGCTATTGT…
	MT583653	-------------------------------------------------------------------------------------------------------------------------------------------------------------------CAACCTGGTAATCAAATTTTTATGGGAAATCATCAATTATATAATGTTGTTGTTACTGCTCATGCTTTTATTATGGTTTTCTTTTTAGTTATGCCAGCTTTAATTGGTGGTTTTGGTAATTGGTTTGTTCCTTTAATGATCGGTGCACCTGATATGGCTTTTCCTCGTATGAATAATATAAGTTTTTGGTTATTACCTCC--AGCTTTATTATTATT-AGTTTCATCAGCTATTGT…
	HM752796	----------------------------------------------------------------------------------------------------------------------------------------------------CGTATGGAATTAGCACAACCAGGTAATCAAATTTTTATGGGAAATCATCAATTATATAATGTTATTGTTACTGCTCATGCTTTTATTATGGTTTTCTTTTTAGTTATGCCAGCTTTAATTGGTGGTTTTGGTAATTGGTTTGTTCCTTTAATGATAGGTGCACCTGATATGGCTTTTCCTCGTATGAATAATATAAGTTTTTGGTTATTACCTCC--AGCTTTATTATTATT-AGTTTCATCAGCTATTGT…
	MZ813273	---------------------------------------------------------------AATCATAA-AGATATTGGAACTTTATATTTAATTTTTAGTGCTTTTGCAGGTGTTGTT---GGTACAACATTATCTCTTTTAATTCGTATGGAATTGGCACAACCTGGTAATCAAATTTTTATGGGAAATCATCAATTATATAATGTTGTTGTTACTGCTCACGCTTTTATTATGGTTTTCTTTTTAGTTATGCCAGCTTTAATTGGAGGTTTTGGTAATTGGTTTGTTCCTTTAATGATAGGTGCACCTGATATGGCTTTTCCTCGTATGAATAATATAAGTTTTTGGTTATTACCTCC--AGCTTTATTATTATT-AGTTTCATCAGCTATTGT…
	MH760242	---------------------------------------TCATCTCGATGGCTTTTTTCAACAAATCATAA-AGATATTGGAACTTTATATTTAATTTTTAGTGCTTTTGCAGGTGTTGTT---GGTACAACATTATCTCTTTTAATTCGTATGGAATTAGCACAACCAGGTAATCAAATTTTTATGGGAAATCATCAATTATATAATGTTGTTGTTACTGCACACGCTTTTATTATGGTTTTCTTTTTAGTTATGCCAGCTTTAATTGGAGGTTTTGGTAATTGGTTTGTTCCTTTAATGATAGGTGCACCTGATATGGCTTTTCCTCGTATGAATAATATAAGTTTTTGGTTATTACCTCC--AGCTTTATTATTATT-AGTTTCATCAGCTATTGT…
	OK574288	------------ATGAATTTTCAAAATATAAATAAATGGTCAACAAGATGGCTTTTTTCAACAAATCATAA-AGATATTGGAACTTTATATTTAATTTTTAGTGCTTTTGCAGGTGTTGTT---GGTACAACATTATCTCTTTTAATTCGTATGGAATTAGCACAACCAGGTAATCAAATTTTTATGGGAAATCATCAATTATATAATGTTGTTGTTACTGCACACGCTTTTATTATGGTTTTCTTTTTAGTTATGCCAGCTTTAATTGGAGGTTTTGGTAATTGGTTTGTTCCTTTAATGATAGGTGCACCTGATATGGCTTTTCCTCGTATGAATAATATAAGTTTTTGGTTATTACCTCC--AGCTTTATTATTATT-AGTTTCATCAGCTATTGT…
	MN866070	------------------------------------------------------------------------------------------------------------------------T---GGTACAACATTATCTCTTTTAATTCGAATGGAATTAGCACAACCAGGTAATCAAATTTTTATGGGAAATCATCAATTATATAATGTTGTTGTTACTGCACACGCTTTTATAATGGTTTTCTTTTTAGTTATGCCTGCTTTAATTGGTGGTTTTGGTAATTGGTTTGTACCTTTAATGATAGGTGCACCTGATATGGCTTTTCCACGTATGAATAATATAAGTTTTTGGTTATTACCTCC--AGCTTTATTATTATT-AGTTTCATCAGCTATTGT…
	OK574291	------------ATGAATTTTCAAAATATAAATAAATGGTCAACAAGATGGCTTTTTTCAACAAATCATAA-AGATATTGGAACTTTATATTTAATTTTTAGTGCTTTTGCTGGTGTTGTT---GGTACAACATTATCTCTTTTAATTCGAATGGAATTAGCACAACCAGGTAATCAAATTTTTATGGGAAATCATCAATTATATAATGTTGTTGTTACTGCACACGCTTTTATAATGGTTTTCTTTTTAGTTATGCCTGCTTTAATTGGTGGTTTTGGTAATTGGTTTGTACCTTTAATGATAGGTGCACCTGATATGGCTTTTCCACGTATGAATAATATAAGTTTTTGGTTATTACCTCC--AGCTTTATTATTATT-AGTTTCATCAGCTATTGT…
	MF083569	-------------------------------------------------------------------------------------------------------GCTTTTGCTGGTGTTGTT---GGTACAACATTATCTCTTTTAATTAGAATGGAATTAGCACAACCAGGTAATCAAATTTTTATGGGAAATCATCAATTATATAATGTTGTTGTTACTGCTCATGCTTTTATTATGGTTTTCTTTTTAGTTATGCCTGCTTTAATTGGTGGTTTTGGTAATTGGTTTGTTCCTTTAATGATAGGTGCACCTGATATGGCTTTTCCACGTATGAATAATATAAGTTTTTGGTTATTACCCCC--AGCTTTATTATTATT-AGTTTCATCAGCTATTGT…
	MN866107	----------------------------------------------------------------------------------------------------------------------------------------TCTCTTTTAATTAGAATGGAGTTAGCACAACCAGGTAATCAAATTTTTATGGGAAATCATCAATTATATAATGTTGTTGTTACAGCACACGCTTTTATAATGGTTTTCTTTTTAGTTATGCCAGCTTTAATTGGTGGTTTTGGTAATTGGTTTGTTCCTTTAATGATAGGTGCACCTGATATGGCTTTCCCACGTATGAATAATATAAGTTTTTGGTTATTACCTCC--AGCTTTATTATTATT-AGTTTCATCAGCTATTGT…
	MN866112	-------------------------------------------------------------------------------------------------------------------------------------TTATCTCTTTTAATTAGAATGGAGTTAGCACAACCAGGTAATCAAATTTTTATGGGAAATCATCAATTATATAATGTTGTTGTTACGGCACATGCTTTTATAATGGTTTTCTTTTTAGTTATGCCTGCTTTAATTGGTGGTTTTGGTAATTGGTTTGTACCTTTAATGATAGGAGCCCCTGATATGGCTTTTCCACGTATGAATAATATAAGTTTTTGGTTATTACCTCC--AGCTTTATTATTATT-AGTTTCATCAGCTATTGT…
	MN866085	----------------------------------------------------------------------------------------------------------------------------------------TCTCTTTTAATTAGAATGGAATTAGCACAACCAGGTAATCAAATTTTTATGGGAAATCATCAATTATATAATGTTGTTGTTACAGCACACGCTTTTATAATGGTTTTCTTTTTAGTTATGCCTGCTTTAATTGGTGGTTTTGGTAATTGGTTTGTTCCTTTAATGATAGGTGCACCTGATATGGCTTTTCCACGTATGAATAATATAAGTTTTTGGTTACTACCTCC--AGCTTTATTATTACT-AGTTTCATCAGCTATTGT…
	OP471404	--------------------------------------------------------TTCAACAAATCATAA-AGATATTGGAACTTTATATTTAATTTTTAGTGCTTTTGCTGGTGTTGTT---GGTACAACATTATCTCTTTTAATTAGAATGGAGTTAGCACAACCAGGTAATCAAATTTTTATGGGAAATCATCAATTATATAATGTTGTTGTTACAGCACACGCTTTTATAATGGTTTTCTTTTTAGTTATGCCTGCTTTAATTGGTGGTTTTGGTAATTGGTTTGTCCCTTTAATGATAGGTGCACCTGATATGGCTTTTCCACGTATGAATAATATAAGTTTTTGGTTATTACCTCC--AGCTTTATTATTATT-AGTTTCATCAGCTATTGT…
	OK574299	------------ATGAATTTTCAAAATATAAATAAATGGTCAACAAGATGGCTTTTTTCAACAAATCATAA-AGATATTGGAACTTTATATTTAATTTTTAGTGCTTTTGCTGGTGTTGTT---GGTACAACATTATCTCTTTTAATTAGAATGGAGTTAGCACAACCTGGTAATCAAATTTTTATGGGAAATCATCAATTATATAATGTTGTTGTTACAGCACACGCTTTTATAATGGTTTTCTTTTTAGTTATGCCTGCTTTAATTGGTGGTTTTGGTAATTGGTTTGTTCCTTTAATGATAGGTGCACCCGATATGGCTTTTCCACGTATGAATAATATAAGTTTTTGGTTATTACCTCC--AGCTTTATTATTATT-AGTTTCATCAGCTATTGT…
	BK059192	------------ATGAATTTTCAAAATATAAATAAATGGTCAACAAGATGGCTTTTTTCAACAAATCATAA-AGATATTGGAACTTTATATTTAATTTTTAGTGCTTTTGCTGGTGTTGTT---GGTACAACATTATCTCTTTTAATTAGAATGGAGTTAGCACAACCAGGTAATCAAATTTTTATGGGAAATCATCAATTATATAATGTTGTTGTTACAGCACATGCTTTTATAATGGTTTTCTTTTTAGTTATGCCTGCTTTAATTGGTGGTTTTGGTAATTGGTTTGTTCCTTTAATGATAGGTGCACCTGATATGGCTTTTCCACGTATGAATAATATAAGTTTTTGGTTATTACCTCC--AGCTTTATTATTATT-AGTTTCATCGGCTATTGT…
	OK574286	------------ATGAATTTTCAAAATATAAATAAATGGTCAACAAGATGGCTTTTTTCAACAAATCATAA-AGATATTGGAACTTTATATTTAATTTTTAGTGCTTTTGCTGGTGTTGTT---GGTACAACATTATCTCTTTTAATTAGAATGGAGTTAGCACAACCAGGTAATCAAATTTTTATGGGAAATCATCAATTATATAATGTTGTTGTTACAGCACATGCTTTTATAATGGTTTTCTTTTTAGTTATGCCTGCTTTAATTGGTGGTTTTGGTAATTGGTTTGTTCCTTTAATGATAGGTGCACCTGATATGGCTTTTCCACGTATGAATAATATAAGTTTTTGGTTATTACCTCC--AGCTTTATTATTATT-AGTTTCATCGGCTATTGT…
	KJ631586	-------------------------------------------------------------------------------------------------------GCTTTTGCTGGTGTTGTT---GGTACAACATTATCTCTTTTAATTAGAATGGAGTTAGCACAACCAGGTAATCAAATTTTTATGGGAAATCATCAATTATATAATGTTGTTGTTACAGCACATGCTTTTATAATGGTTTTCTTTTTAGTTATGCCTGCTTTAATTGGTGGTTTTGGTAATTGGTTTGTTCCTTTAATGATAGGTGCACCTGATATGGCTTTTCCACGTATGAATAATATTAGTTTTTGGTTATTACCTCC--AGCTTTATTATTATT-AGTTTCATCAGCCATTGT…
	MH136978	---------------------------------------------------------TCAACAAATCATAA-AGATATTGGGACTTTATATTTAATTTTTAGTGCTTTTGCCGGTGTTGTT---GGTACAACATTATCTCTTTTAATTAGAATGGAATTGGCACAACCAGGTAATCAAATTTTTATGGGAAATCATCAATTATATAATGTTGTTGTTACTGCTCATGCTTTTATTATGGTTTTCTTTTTAGTTATGCCTGCTTTAATAGGGGGTTTTGGTAATTGGTTTGTTCCTTTAATGATAGGTGCACCTGATATGGCTTTCCCACGTATGAATAATATAAGTTTTTGGTTATTACCTCC--AGCTTTATTATTATT-AGTTTCATCAGCTATTGT…
	BK012096	------------ATGAATTTTCAAAATATAAATAAATGGTCAACAAGATGGCTTTTTTCAACAAATCATAA-AGATATTGGAACTTTATATTTAATTTTTAGTGCTTTTGCTGGTGTTGTT---GGTACAACATTATCTCTTTTAATTAGAATGGAATTAGCACAACCTGGTAATCAAATCTTTATGGGAAATCATCAATTATATAATGTTATTGTTACTGCTCATGCTTTTATTATGGTTTTCTTTTTAGTTATGCCTGCTTTAATTGGTGGTTTTGGTAACTGGTTTGTTCCTTTAATGATAGGTGCACCTGATATGGCTTTTCCACGTATGAATAATATAAGTTTTTGGTTATTACCACC--AGCTTTATTATTATT-AGTTTCATCAGCTATTGT…
	MG721488	---------------------------------------------------------------AATCATAA-AGATATTGGAACTTTATATTTAATTTTTAGTGCTTTTGCTGGTGTTGTT---GGTACAACATTATCTCTTTTAATTAGAATGGAATTAGCACAACCCGGTAATCAAATCTTTATGGGAAATCATCAATTATATAACGTTATTGTTACTGCTCATGCTTTTATTATGGTTTTCTTTTTAGTTATGCCAGCTTTAATTGGAGGTTTTGGTAACTGGTTTGTTCCTTTAATGATAGGTGCCCCTGATATGGCTTTTCCACGTATGAATAATATAAGTTTTTGGTTATTACCTCC--AGCTTTATTATTATT-AGTTTCATCAGCTATTGT…
	MT780616	----------------------------------------------------TTTTTTCAACAAATCATAA-AGATATTGGAACTTTATATTTAATTTTTAGTGCTTTTGCGGGTGTTGTT---GGTACAACATTATCTCTTTTAATTAGAATGGAATTAGCACAACCAGGTAATCAAATCTTTATGGGAAATCATCAATTATATAATGTTGTTGTTACTGCTCATGCTTTTATTATGGTTTTCTTTTTAGTTATGCCTGCTTTAATAGGTGGTTTTGGTAATTGGTTTGTTCCTTTAATGATCGGTGCACCTGATATGGCTTTTCCTCGTATGAATAATATAAGTTTTTGGTTATTACCTCC--AGCTTTATTATTATT-AGTTTCATCAGCTATTGT…
	MH477739	----------------------------------------------------------CAACAAATCATAA-AGATATTGGAACTTTATATTTAATTTTTAGTGCTTTTGCGGGTGTTGTT---GGTACAACATTATCTCTTTTAATTAGAATGGAATTAGCACAACCAGGTAATCAAATCTTTATGGGAAATCATCAATTATACAATGTTATTGTTACTGCGCATGCTTTTATTATGGTTTTCTTTTTAGTTATGCCAGCTTTAATTGGAGGTTTTGGTAACTGGTTTGTTCCTTTAATGATAGGTGCACCTGATATGGCTTTTCCACGTATGAATAATATAAGTTTTTGGTTATTACCTCC--AGCTTTATTATTATT-AGTTTCATCAGCTATTGT…
	OK574305	------------ATGAATTTTCAAAATATAAATAAATGGTCAACAAGATGGCTTTTTTCAACAAATCATAA-AGATATTGGAACTTTATATTTAATTTTTAGTGCTTTTGCGGGTGTTGTT---GGTACAACATTATCTCTTTTAATTAGAATGGAATTAGCACAACCAGGTAATCAAATCTTTATGGGAAATCATCAATTATATAACGTTATTGTTACTGCTCATGCTTTTATTATGGTTTTCTTTTTAGTTATGCCTGCTTTAATTGGTGGTTTTGGTAACTGGTTTGTTCCTTTAATGATAGGTGCACCTGATATGGCTTTTCCACGTATGAATAATATAAGTTTTTGGTTATTACCTCC--AGCTTTATTATTATT-AGTTTCATCAGCTATTGT…
	KJ631596	-------------------------------------------------------------------------------------------------------GCTTTTGCGGGTGTTGTT---GGTACAACATTATCTCTTTTAATTAGAATGGAATTAGCACAACCCGGTAATCAAATCTTTATGGGAAATCATCAATTATATAACGTTATTGTTACTGCTCATGCTTTTATTATGGTTTTCTTTTTAGTTATGCCTGCTTTAATTGGTGGTTTTGGTAACTGGTTTGTTCCTTTAATGATAGGTGCACCTGATATGGCTTTTCCACGTATGAATAATATAAGTTTTTGGTTATTACCTCC--AGCTTTATTATTATT-AGTTTCATCAGCTATTGT…
	BK012088	------------ATGAATTTTCAAAATATAAATAAATGGTCAACAAGATGGCTTTTTTCAACAAATCATAA-AGATATTGGAACTTTATATTTAATTTTTAGTGCTTTTGCGGGTGTTGTT---GGTACAACATTATCTCTTTTAATTAGAATGGAATTAGCACAACCAGGTAATCAAATCTTTATGGGAAATCATCAATTATATAACGTTATTGTTACTGCTCACGCTTTTATTATGGTTTTCTTTTTAGTTATGCCTGCTTTAATTGGTGGTTTTGGTAACTGGTTTGTTCCTTTAATGATAGGTGCACCTGATATGGCTTTTCCACGTATGAATAATATAAGTTTTTGGTTATTACCTCC--AGCTTTATTATTATT-AGTTTCATCAGCTATTGT…
	BK012087	------------ATGAATTTTCAAAATATAAATAAATGGTCAACAAGATGGCTTTTTTCAACAAATCATAA-AGATATTGGAACTTTATATTTAATTTTTAGTGCTTTTGCGGGTGTTGTT---GGTACAACATTATCTCTTTTAATTAGAATGGAATTAGCACAACCAGGTAATCAAATCTTTATGGGAAATCATCAATTATATAACGTTATTGTTACTGCTCACGCTTTTATTATGGTTTTCTTTTTAGTTATGCCTGCTTTAATTGGTGGTTTTGGTAACTGGTTTGTTCCTTTAATGATAGGTGCACCTGATATGGCTTTTCCACGTATGAATAATATAAGTTTTTGGTTATTACCTCC--AGCTTTATTATTATT-AGTTTCATCAGCTATTGT…
	MW410941	-------------------------------------------------------------------------------------------------------------------------------------TTATCTCTTTTAATTAGAATGGAATTAGCACAACCAGGTAATCAAATCTTTATGGGAAATCATCAATTATATAACGTTATTGTTACTGCTCATGCTTTTATTATGGTTTTCTTTTTAGTTATGCCTGCTTTAATAGGTGGTTTTGGTAACTGGTTTGTTCCTTTAATGATAGGTGCACCTGATATGGCTTTTCCACGTATGAATAATATAAGTTTTTGGTTATTACCTCC--AGCTTTATTATTATT-AGTTTCATCAGCTATTGT…
	BK011981	------------ATGAATTTTCAAAATATAAATAAATGGTCAACAAGATGGCTTTTTTCAACAAATCATAA-AGATATTGGAACTTTATATTTAATTTTTAGTGCTTTTGCTGGTGTTGTT---GGTACAACATTATCTCTTTTAATTAGAATGGAATTAGCACAACCTGGTAATCAAATCTTTATGGGAAATCATCAATTATATAATGTTATTGTTACTGCTCATGCTTTTATTATGGTTTTCTTTTTAGTTATGCCTGCTTTAATAGGTGGTTTTGGTAACTGGTTTGTTCCTTTAATGATAGGTGCACCTGATATGGCTTTTCCACGTATGAATAATATAAGTTTTTGGTTATTACCTCC--AGCTTTATTATTATT-AGTTTCATCAGCTATTGT…
	MH477760	----------------------------------------------------------CAACAAATCATAA-AGATATTGGAACTTTATATTTAATTTTTAGTGCTTTTGCTGGTGTTGTG---GGTACAACATTATCTCTTTTAATTCGAATGGAATTAGCACAACCAGGTAATCAAATTTTTATGGGAAATTATCAATTATATAATGTTGTTGTTACTGCTCATGCTTTTATTATGGTTTTCTTTTTAGTTATGCCTGCATTAATTGGTGGTTTTGGTAATTGGTTTGTTCCTTTAATGATTGGAGCACCAGATATGGCTTTTCCACGTATGAATAATATAAGTTTTTGGTTATTACCACC--AGCTTTATTATTACT-AGTTTCATCAGCTATGGT…
	BK014415	------------ATGAATTTTAAAAATATAAATAAATGGTCAACAAGATGGCTTTTTTCAACAAATCATAA-AGATATTGGAACTTTATATTTAATTTTTAGTGCTTTTGCTGGTGTTGTG---GGTACAACATTATCTCTTTTAATTCGAATGGAATTAGCACAACCAGGTAATCAAATTTTTATGGGAAATTATCAATTATATAATGTTGTTGTTACTGCTCATGCTTTTATTATGGTTTTCTTTTTAGTTATGCCTGCATTAATTGGTGGTTTTGGTAATTGGTTTGTTCCTTTAATGATTGGAGCACCAGATATGGCTTTTCCACGTATGAATAATATAAGTTTTTGGTTATTACCACC--AGCTTTATTATTACT-AGTTTCATCAGCTATGGT…
	BK011980	------------ATGAATTTTCAAAATATAAATAAATGGTCAACAAGATGGCTTTTTTCAACAAATCATAA-AGATATTGGGACTTTATATTTAATTTTTAGTGCTTTTGCTGGTGTTGTA---GGTACAACATTATCTCTTTTAATTAGGATGGAATTGGCACAACCAGGTAATCAAATTTTTATGGGAAATCATCAATTATATAATGTTGTTGTTACGGCTCATGCTTTTATTATGGTTTTCTTTTTAGTTATGCCTGCTTTAATTGGTGGTTTTGGTAATTGGTTTGTTCCTTTAATGATTGGTGCACCTGATATGGCTTTTCCACGTATGAATAATATTAGTTTTTGGTTATTACCGCC--AGCTTTATTATTATT-AGTTTCATCAGCTATTGT…
	MZ736426	---------------------------------------------------------------AATCATAA-AGATATTGGAACTTTATATTTAATTTTTAGTGCTTTTGCTGGTGTTGTA---GGGACAACATTATCTCTTTTAATTAGAATGGAATTATCACAACCAGGTAATCAAATTTTTATGGGAAATCATCAATTATATAATGTTGTTGTTACTGCTCATGCTTTTATTATGGTTTTCTTTTTAGTTATGCCTGCATTAATTGGTGGTTTTGGTAATTGGTTTGTTCCTTTAATGATTGGAGCACCAGATATGGCTTTTCCACGTATGAATAATATTAGTTTTTGGTTATTACCACC--AGCTTTATTATTATT-AGTTTCATCAGCTATTGT…
	KJ396697	-------------------------------------------------------------------------------------------------------------------------------------------CTTTTAATTAGAATGGAATTAGCACAACCAGGTAATCAAATTTTTATGGGAAATCATCAATTATATAATGTTGTTGTTACTGCTCATGCTTTTATTATGATTTTCTTTTTAGTTATGCCTGCATTACTTGGTGGTTTTGGTAATTGGTTTATTCCTTTAATGATTGGTGCACCAGATATGGCTTTTCCACGTATGAATAATATTAGTTTTTGGTTATTACCACC--AGCTTTATTATTATT-AGTTTCATCAGCTATTGT…
	MH136919	---------------------------------------------------CTTTTTTCAACAAATCATAA-AGATATTGGGACTTTATATTTAATTTTTAGTGCTTTTGCCGGTGTTGTA---GGTACTACATTATCTCTTTTAATTAGAATGGAATTAGCACAACCCGGTAATCAAATTTTTATGGGAAATCATCAATTATATAATGTTGTTGTTACTGCTCATGCTTTTATTATGGTTTTCTTTCTAGTTATGCCTGCTTTAATTGGTGGTTTCGGTAATTGGTTTGTTCCTTTAATGATTGGTGCCCCTGATATGGCTTTTCCACGTATGAATAATATTAGTTTTTGGTTATTACCTCC--AGCTTTATTATTATT-AGTTTCGTCAGCTATTGT…
	OR972568	-------------------------------------------------------------------------------------------------------------------------------------------------------------TTAGCACAACCAGGTAATCAAATTTTTATGGGAAATCATCAATTATATAATGTTGTTGTTACAGCACATGCTTTTATTATGGTTTTCTTTTTAGTTATGCCTGCTTTAATTGGTGGTTTTGGTAATTGGTTTGTTCCTTTAATGATAGGAGCACCTGATATGGCTTTTCCTCGTATGAATAATATTAGTTTTTGGTTATTACCTCC--AGCTTTATTATTATT-AGTTTCATCTGCTATTGT…
	MN883605	------------ATGAATTTTCAAAATATAAATAAATGGTCAACAAGATGGCTTTTTTCAACAAATCATAA-AGATATTGGGACTTTATATTTAATTTTTAGTGCTTTTGCGGGTGTTGTT---GGTACAACATTATCTCTTTTAATTAGAATGGAATTAGCACAACCAGGTAATCAAATTTTTATGGGAAATCATCAATTATATAATGTTGTTGTTACTGCACATGCTTTTATTATGGTTTTTTTTTTAGTTATGCCTGCTTTAATTGGTGGTTTTGGTAACTGGTTTGTTCCTTTAATGATTGGTGCACCAGATATGGCTTTTCCTCGTATGAATAATATTAGTTTTTGGTTATTACCTCC--AGCTTTATTATTATT-AGTTTCATCTGCTATTGT…
	MH136899	------------------------------------------------------TTTTCAACAAATCATAA-AGATATTGGGACTTTATATTTAATTTTTAGTGCTTTTGCTGGTGTTGTT---GGTACAACATTATCTCTTTTAATTAGAATGGAATTAGCACAACCAGGTAATCAAATTTTTATGGGAAATCATCAATTATATAATGTTGTTGTTACTGCACATGCTTTTATTATGGTTTTCTTTTTAGTTATGCCTGCTTTAATTGGTGGTTTTGGTAACTGGTTTGTTCCTTTAATGATTGGTGCACCAGATATGGCTTTTCCTCGTATGAATAATATTAGTTTTTGGTTATTACCTCC--AGCTTTATTATTATT-AGTTTCATCTGCTATTGT…
	MN883604	------------ATGAATTTTCAAAATATAAATAAATGGTCAACAAGATGGCTTTTTTCAACAAATCATAA-AGATATTGGGACTTTATATTTAATTTTTAGTGCTTTTGCTGGTGTTGTT---GGTACAACATTATCTCTTTTAATTAGAATGGAATTAGCACAACCAGGTAATCAAATTTTTATGGGAAATCATCAATTATATAATGTTGTTGTTACTGCACATGCTTTTATTATGGTTTTCTTTTTAGTTATGCCTGCTTTAATTGGTGGTTTTGGTAACTGGTTTGTTCCTTTAATGATTGGTGCACCAGATATGGCTTTTCCTCGTATGAATAATATTAGTTTTTGGTTATTACCTCC--AGCTTTATTATTATT-AGTTTCATCTGCTATTGT…
	MN866068	----------------------------------------------------------------------------------------------------------------------------------------TCTCTTTTAATTAGAATGGAATTAGCACAACCAGGTAATCAAATTTTTATGGGAAATCATCAATTATATAATGTTGTTGTTACTGCACATGCTTTTATTATGGTTTTCTTTTTAGTTATGCCTGCTTTAATTGGTGGTTTTGGTAATTGGTTTGTTCCTTTAATGATTGGTGCACCTGATATGGCTTTTCCTCGTATGAATAATATAAGTTTTTGGTTATTACCACC--AGCTTTATTATTATT-AGTTTCATCTGCTATTGT…
	MN883602	------------ATGAATTTTCAAAATATAAATAAATGGTCAACAAGATGGCTTTTTTCAACAAATCATAA-AGATATTGGAACTTTATATTTAATTTTTAGTGCTTTTGCTGGTGTTGTT---GGTACAACATTATCTCTTTTAATTAGAATGGAATTAGCACAACCCGGTAATCAAATTTTTATGGGAAATCATCAATTATATAATGTTGTTGTTACTGCACATGCTTTTATTATGGTTTTCTTTTTAGTTATGCCTGCTTTAATTGGTGGTTTTGGTAATTGGTTTGTTCCTTTAATGATTGGTGCACCTGATATGGCTTTTCCTCGTATGAATAATATAAGTTTTTGGTTATTACCACC--AGCTTTATTATTATT-AGTTTCATCTGCTATTGT…
	MN883603	------------ATGAATTTTCAAAATATAAATAAATGGTCAACAAGATGGCTTTTTTCAACAAATCATAA-AGATATTGGGACTTTATATTTAATTTTTAGTGCTTTTGCTGGTGTTGTT---GGTACAACATTATCTCTTTTAATTAGAATGGAATTAGCACAACCAGGTAATCAAATTTTTATGGGAAATCATCAATTATATAATGTTGTTGTTACTGCACATGCTTTTATTATGGTTTTCTTTTTAGTTATGCCTGCTTTAATTGGTGGTTTTGGTAATTGGTTTGTTCCTTTAATGATTGGTGCACCCGATATGGCTTTTCCTCGTATGAATAATATAAGTTTTTGGTTATTACCACC--AGCTTTATTATTATT-AGTTTCATCTGCTATTGT…
	MT032127	------------ATGAATTTTCAAAATATAAATAAATGGTCAACAAGATGGCTTTTTTCAACAAATCATAA-AGATATTGGGACTTTATATTTAATTTTTAGTGCTTTTGCTGGTGTTGTT---GGTACAACATTATCTCTTTTAATTAGAATGGAATTAGCACAACCAGGTAATCAAATTTTTATGGGAAATCATCAATTATATAATGTTGTTGTTACTGCACATGCTTTTATTATGGTTTTCTTTTTAGTTATGCCTGCTTTAATTGGTGGTTTTGGTAATTGGTTTGTTCCTTTAATGATTGGTGCACCCGATATGGCTTTTCCTCGTATGAATAATATAAGTTTTTGGTTATTACCACC--AGCTTTATTATTATT-AGTTTCATCTGCTATTGT…
	MN883601	------------ATGAATTTTCAAAATATAAATAAATGGTCAACAAGATGGCTTTTTTCAACAAATCATAA-AGATATTGGGACTTTATATTTAATTTTTAGTGCTTTTGCTGGTGTTGTT---GGTACAACATTATCTCTTTTAATTAGAATGGAATTAGCACAACCTGGTAATCAAATTTTTATGGGAAATCATCAATTATATAATGTTGTTGTTACTGCACATGCTTTTATTATGGTTTTCTTTTTAGTTATGCCTGCTTTAATTGGTGGTTTTGGTAATTGGTTTGTTCCTTTAATGATTGGTGCACCCGATATGGCTTTTCCTCGTATGAATAATATTAGTTTTTGGTTATTACCACC--AGCTTTATTATTATT-AGTTTCATCTGCTATTGT…
	BK014402	------------ATGAATTTTCAAAATATAAATAAATGGTCAACAAGATGGCTTTTTTCAACAAATCATAA-AGATATTGGGACTTTATATTTAATTTTTAGTGCTTTTGCTGGTGTTGTT---GGTACAACATTATCTCTTTTAATTAGAATGGAATTAGCACAACCTGGTAATCAAATTTTTATGGGAAATCATCAATTATATAATGTTGTTGTTACTGCACATGCTTTTATTATGGTTTTCTTTTTAGTTATGCCTGCTTTAATTGGTGGTTTTGGTAATTGGTTTGTTCCTTTAATGATTGGTGCACCCGATATGGCTTTTCCTCGTATGAATAATATTAGTTTTTGGTTATTACCACC--AGCTTTATTATTATT-AGTTTCATCTGCTATTGT…
;
end;
