# Supplementary material for: A novel taxonomic database for eukaryotic mitochondrial cytochrome oxidase subunit I gene (eKOI), with a focus on protists diversity
Source: Database (Oxford). 2025 Sep 24;2025:baaf057. doi: 10.1093/database/baaf057 (PMC12462617; doi:10.1093/database/baaf057)
Supplement: baaf057_Supplemental_File [file baaf057_supplemental_file.zip › 2_alignment_eKOI/perkinsozoa.nex]

#NEXUS
begin data;
	dimensions ntax=4 nchar=1473;
	format datatype=dna missing=? gap=-;
	matrix
	HQ670238	------------------------------------------------TTCTATATATTAGTAAATAATAATAAAAGAATAGGAATATATTACATTAAATTATCATTAATTATAGGTATATTAGGTATAGTATTATCTTATATAATTAGAATTGAATTATATAATAGTGGTAATAGAATTATTAAATATGATAATGTAAATTACTATAATATGGTTATAACATTACATGGTTTATTAATGATATTTTATATTATAATGCCTAGGTTTATATGGTGGTATACCCCTAATTATATATTACCAATATTAAGTGTAATAACAGATATTGTATTACCAAGAATAAATAATATATCAATAATAATTGTATTAATATCTTATATAGTAGTAATAAATAGTATTGTAATAGAATATAACATAGGTACTAGGCTGGACATTATATCCTCCATTATCAATTATAGGTACAGTAATAGTTAATATGATAATATATGGTTTAGTAATTATTAGGCATATCATCTATAATATCCGCTATTAATTTCATGAATATATTAATAGTAATAGATAGTATAATATACGTATATATATGGAGTATAATTATAACAAGTGTATTATTAATTATTTCATTACCAATATTAAATGGTATTGTATTAATGATATTATCAGATATATATTTCAATAGTATATATTTTATATTAAATGGTGATGTAGTATTATATCAACACTTATTCTGATATTTTGGTCATCCAGAAGTTTATATATTAATATTACCAGCTTTCGGTATAATATCTATAGTATTATCAGTATTAAATAATAAAATAATATTTGGTATGAAATCTATGATATTAGCTATAATAATGATATCTATATTAGGTAGTATAGTATGGGGTCATCATATATATACAGTAGGTTTAGAATTAGATACAAAAATTTACTTTAATAACTTAACATTAATAATATCTATACCAACAGGTAATAAAATATATAATTGGATAATATTATATATTGGTTCTTATAATATATTATATAATGGTTATCAATCATTAATATTTAGTATAATGTTTATTATAATATTTATAATAGGTAGGTATAACAGGTATAATTATAAGTATAGATATCATAGATATTAGGTTTACATGATACATATTATATAGTATCTCATTTCCATTATATATTATCAATTGGTGCTGTAATATCATTATTAGCT-GGTATATTATTATTAAAAGATATTATTGGTTATTATAATGTAATAATTAAAATAAATAAATACTTTAGGTTTATTATTATTCATAAATATTAATATAATATTCACACCTCAATTTATAATTAGGTTTCAATGTAATGCCCCTAGAAGAATATTAGAATATAGTGATAATATCATTGTATGGAATTTAATATCATCTATTGGTTCAATATCAA--------------------------------------------------------------
	ON035647	------------------------------------------AATAAATTCTATATATTAGTAAATAATAATAAAAGAATAGGAATATATTACATTAAATTATCAATAATCATAGGTATATTAGGTATAGTATTATCTTATATAATTAGAGTAGAATTATATAATAGTGGTAATAGAATTATTAAATATGATAATGTAAATTACTATAATATGGTTATAACATTACATGGTTTATTAATGATATTTTATATTATAATGCCT-GGTTTATATGGTGGTATA--CCTAATTATATATTACCAATATTAAGTGTAATAACAGATATTGTATTACCAAGAATAAATAATATATCTATAATAATTGTATTAATATCATATATAGTAGTAATAAATAGCATTGTAATAGAATATAATATAGGTACT-GGCTGAACATTATATCCTCCATTATCAATTATAGGTACAGTAATAGTTAATATGATATTATATGGTTTAATAATTATT-GGTATATCATCAATAATATCAGCTATTAATTTTATGAATATATTAATAGTTATTGATGGTATAATATATGTATATATATGGAGTATTATTATAACAAGTGTATTATTAATTATTTCATTACCAATATTAAATGGTATATTATTAATGATATTATCTGATATATATTTCAATAGTATATATTTCATATTAAATGGAGATGTAGTATTATATCAACACTTATTCTGATATTTCGGTCATCCAGAAGTTTATATATTAATATTACCAGCTTTCGGTATAATATCTATAATATTATCTGTATTAAACAATAAAATAATATTTGGTATGAAATCTATGATATTAGCTATTATTATGATATCTATATTAGGTAGTATAGTATGAGCTCATCATATATATACAGTAGGATTAGAATTAGATACAAAAATATATTTTAATAACTTAACATTAATAATATCTATACCAACAGGTAATAAAATATATAATTGAATAATATTATATATTGGTTCTTATAACATATTATATAATGGTTATCAATCATTAATATTTAGTATAATGTTTATTATAATATTTATAATAGGT-GGCATAACAGGTATAATTATAAGTATTGATATCATAGATATT-GGTTTACATGATACATATTATATAGTATCTCATTTCCATTATATATTATCAATTGGTGCTGTAATATCATTATTAGCT-GGTATATTATTATTAAAAGATATTATTGGTTATTATAATGTAATAATTAAAATAAATAAATACTTT-GGTTTATTATTATTCATAAATATAAATATAATATTCACACCTCAATTTATAATT-GGTTTTAATGTAATG--CCTAGAAGAATATTAGAATATAGTGATAATATCATTGTATGGAATTTAATATCATCTATAGGTTCAATATCAACAATATTAATATTATTATCCATATACCATAAATATATATATATTTATCTATGGAGACCCTAA
	ON035645	------------------------------------------AATAAATTCTATATATTAGTAAATAATAATAAAAGAATAGGAATATATTACATTAAATTATCAATAATTATTGGTATATTAGGTATAGTATTATCTTATATAATTAGAGTTGAATTATATAATAGTGGTAATAGAATTATTAAATATGATAATGTAAATTACTATAATATGGTTATAACATTACATGGTTTATTAATGATATTTTATATTATAATGCCT-GGTTTATATGGTGGTATA--CCTAATTATATATTACCAATATTAAGTGTAATAACAGATATTGTATTACCAAGAATAAATAATATATCTATAATTATTGTATTAATATCATATATAGTAGTAATAAATAGTATTGTAATAGAATACAATATAGGTACT-GGCTGAACATTATATCCTCCATTATCAATTATAGGTACAGTAATAGTTAATATGATATTATATGGTTTAATAATTATT-GGCATATCCTCTATAATATCTGCTATTAATTTCATGAATATATTAATAGTAATTGATGGAATAATATATGTATATATATGGAGTATTATTATAACAAGTGTATTATTAATTATTTCATTACCAATATTAAATGGTATATTATTAATGATATTATCTGATATATATTTCAATAGTATATATTTCATATTAAATGGTGATGTAGTATTATATCAACACTTATTCTGATATTTTGGTCATCCAGAAGTTTATATATTAATATTACCAGCTTTCGGTATAATATCTATAATATTATCTGTATTAAATAATAAAATAATATTTGGTATGAAATCAATGATATTAGCTATTATTATGATATCTATATTAGGTAGTATAGTATGAGCTCATCACATATATACAGTAGGTTTAGAATTAGATACAAAAATCTATTTCAATAACTTAACATTAATAATATCTATTCCAACAGGTAATAAAATATATAATTGAATAATATTATATATTGGTTCTTATAACATATTATATAATGGTTATCAATCATTAATATTCAGTATAATGTTTATTATAATATTTATAATAGGT-GGTATAACAGGTATAATTATAAGTATAGATATCATAGATATT-GGTTTACATGATACATATTATATAGTATCTCATTTCCATTATATATTATCAATTGGTGCTGTAATATCATTATTAGCT-GGTATATTATTATTAAAAGATATTATTGGTTATTATAATGTAATAATTAAAATAAATAAATACTTT-GGTTTATTATTATTCATAAATATTAATATAATATTCACACCTCAATTTATAATT-GGTTTCAATGTAATG--CCTAGAAGAATATTAGAATATAGTGATAATATCATTGTATGGAATTTAATATCATCTATTGGTTCAATATCAACAATATTAATATTATTATCCATAT---------------------------------TTTAA
	AB513789	TAATCTAATCAGTAATCGTGATACGCTAACCAATATAAATATAATAAATTCTATATATTAGTAAATAATAATAAAAGAATAGGAATATATTACATTAAATTATCAATAATTATTGGTATATTAGGTATAGTATTATCTTATATAATTAGAGTTGAATTATATAATAGTGGTAATAGAATTATTAAATATGATAATGTAAATTACTATAATATGGTTATAACATTACATGGTTTATTAATGATATTTTATATTATAATGCCTAGGTTTATATGGTGGTATACCCCTAATTATATATTACCAATATTAAGTGTAATAACAGATATTGTATTACCAAGAATAAATAATATATCTATAATTATTGTATTAATATCATATATAGTAGTAATAAATAGTATTGTAATAGAATACAATATAGGTACTAGGCTGAACATTATATCCTCCATTATCAATTATAGGTACAGTAATAGTTAATATGATATTATATGGTTTAATAATTATTAGGCATATCCTCTATAATATCTGCTATTAATTTCATGAATATATTAATAGTAATTGATGGAATAATATATGTATATATATGGAGTATTATTATAACAAGTGTATTATTAATTATTTCATTACCAATATTAAATGGTATATTATTAATGATATTATCTGATATATATTTCAATAGTATATATTTCATATTAAATGGTGATGTAGTATTATATCAACACTTATTCTGATATTTTGGTCATCCAGAAGTTTATATATTAATATTACCAGCTTTCGGTATAATATCTATAATATTATCTGTATTAAATAATAAAATAATATTTGGTATGAAATCAATGATATTAGCTATTATTATGATATCTATATTAGGTAGTATAGTATGAGCTCATCACATATATACAGTAGGTTTAGAATTAGATACAAAAATCTATTTCAATAACTTAACATTAATAATATCTATTCCAACAGGTAATAAAATATATAATTGAATAATATTATATATTGGTTCTTATAACATATTATATAATGGTTATCAATCATTAATATTCAGTATAATGTTTATTATAATATTTATAATAGGTAGGTATAACAGGTATAATTATAAGTATAGATATCATAGATATTAGGTTTACATGATACATATTATATAGTATCTCATTTCCATTATATATTATCAATTGGTGCTGTAATATCATTATTAGCTAGGTATATTATTATTAAAAGATATTATTGGTTATTATAATGTAATAATTAAAATAAATAAATACTTTAGGTTTATTATTATTCATAAATATTAATATAATATTCACACCTCAATTTATAATTAGGTTTCAATGTAATGCCCCTAGAAGAATATTAGAATATAGTGATAATATCATTGTATGGAATTTAATATCATCTATTGGTTCAATATCAACAATATTAATATTATTATCCATA---------------------------------------

;
end;
