# Supplementary material for: A novel taxonomic database for eukaryotic mitochondrial cytochrome oxidase subunit I gene (eKOI), with a focus on protists diversity
Source: Database (Oxford). 2025 Sep 24;2025:baaf057. doi: 10.1093/database/baaf057 (PMC12462617; doi:10.1093/database/baaf057)
Supplement: baaf057_Supplemental_File [file baaf057_supplemental_file.zip › 2_alignment_eKOI/phoronida.nex]

#NEXUS
begin data;
	dimensions ntax=23 nchar=1541;
	format datatype=dna missing=? gap=-;
	matrix
	KY643690	---------------------------------------------------------------TGTGCAGGCTTAGTAGGCAGAGGTCTTAGTGTTATAATCCGGATAGAGTTAGGGTCTCCGGGGGCTCTTTGTGGAGATGGGCACATATACAATGTTATTGTCACAGCCCATGCCTTTGTAATAATTTTCTTTATGGTAATACCTGTTACAATAGGAGGGTTTGGGAATTGATTAATTCCTTTAATAATTGGTGCACCAGATATAGCTTTTCCTCGAATAAATAACATAAGATTTTGACTTCTGCCACCCGCTCTTACTTTATTATTAAGTTCAGGAGCTGTAGAAAGGGGTGCTGGAACAGGGTGAACAGTTTATCCGCCTTTAGCATCAAATGTTGCTCATAGAGGGGCTTCTGTAGACTTGGCTATTTTTTCGTTACATCTAGCGGGTGTTTCTTCAATTTTAGCATCAATTAATTTTATTACTACAATTGCTAACATACGTTTCTCAAG--AACAGGAATTGAACATGTCCCTATTTTTGTTTGATCTATTCTCTTTACTGCTATTCTTTTAGTTCTTTCCCTTCCTGTATTAGCCGGAGCAATTACAATACTGTTAACAGATCGTAATTTTAATACTTCTTTCTTTGACCCGGCTGGAGGGGGAGATC--------------------------------------------------------------------------------------------------------------------------------------------------------------------------------------------------------------------------------------------------------------------------------------------------------------------------------------------------------------------------------------------------------------------------------------------------------------------------------------------------------------------------------------------------------------------------------------------------------------------------------------------------------------------------------------------------------------------------------------------------------------------------------------------------------------------------------------------------------------------------------------------------
	GU125773	-----------------------------------------------------------------AGCAGGGCTTGTTGGCAGGGGCTTAAGAGTAATAATTCGACTTGAGTTAGGGCAGCCAGGAACTCTGCTAGGTAATGATCAGCTTTATAACGTTGTTGTAACTGCTCATGCTTTTGTTATAATTTTTTTCTTAGTTATACCAGTTATAATTGGGGGTTTTGGTAATTGATTACTTCCCCTAATGCTGGGGGCTCCAGATATGGCCTTTCCTCGAATAAATAATTTAAGATTTTGGTTATTACCCCCTTCTTTAATGTTAATATTAAGATCTGCTGCTGTAGAGAGAGGCGCAGGAACAGGGTGAACGGTTTATCCTCCTTTGGCAAGAAATATAGCTCATAGGGGAGGTGCGGTCGATTATGCAATTTTTTCTCTTCATTTAGCTGGGATTTCTTCTATTTTAGGGTCTATCAATTTTATTACGACTATTTTAAACATGCGT--ACTCGTTCTTTAGTTTTAAAGTGCATTCCTCTTTTTGTTTGATCTGTAAAAATTACTGTTATTTTATTACTATTATCTATGCCTGTTCTTGCTGGAGCAATTACAATACTTTTAACAGATCGTAATTTTAATACTTCTTTCTTTGATCCCGCTGGAGGGGGAG-----------------------------------------------------------------------------------------------------------------------------------------------------------------------------------------------------------------------------------------------------------------------------------------------------------------------------------------------------------------------------------------------------------------------------------------------------------------------------------------------------------------------------------------------------------------------------------------------------------------------------------------------------------------------------------------------------------------------------------------------------------------------------------------------------------------------------------------------------------------------------------------------------
	EU484460	---------------------------------------------------ATTTTTGGAGTTTGAGCTGGCTTAGTCGGGACCGGCTTAAGAGCTTTAATTCGACTAGAGCTCGGACAACCGGGAACCTTGCTAGGGGATGATCAGCTATATAATGTTATCGTAACTGCTCATGCATTTATTATAATTTTCTTTATAGTAATGCCAGTGATAATAGGGGGCTTCGGTAATTGACTAGTTCCTCTAATAATTGGGGCCCCTGACATGGCTTTCCCTCGTTTAAATAATATAAGGTTTTGACTGTTGCCCCCTTCCTTGACGCTCTTATTAAGATCCGCAGCGGTAGAAAGTGGTGTAGGGACGGGCTGAACTGTCTACCCTCCTTTGGCTGGAAATATTGCCCACAGGGGGGGGTCTGTAGATCTTGCTATTTTCTCACTACACCTAGCAGGTGTTTCGTCTATTTTAGGGTCTATTAATTTTATCACCACTGTAATTAATATGCGGTGGGAAGGATATCAG--CTTGAGCGGGTTCCTTTATTTGTGTGATCCGTTAAGTTCACAGCAATTTTGTTAGTTTTATCTTTGCCTGTATTGGCCGGGGCGATCACCATACTTTTGACAGATCGTAATTTTAACACCTCTTTCTTCGACCCCGCTGGCGGGGGAGACC--------------------------------------------------------------------------------------------------------------------------------------------------------------------------------------------------------------------------------------------------------------------------------------------------------------------------------------------------------------------------------------------------------------------------------------------------------------------------------------------------------------------------------------------------------------------------------------------------------------------------------------------------------------------------------------------------------------------------------------------------------------------------------------------------------------------------------------------------------------------------------------------------
	EU484463	---------------------------------------------------ATTTTTGGAGTTTGATCTGGGTTAGTTGGAAGAGGGTTAAGAGCCTTGATTCGGTTAGAACTGGGACAACCGGGAACTTTGTTGGGAGATGATCAACTATATAACGTGATTGTTACAGCTCATGCTTTTGTGATAATTTTTTTTTTAGTAATACCTGTTTTAATTGGGGGATTTGGAAATTGATTGGTTCCTCTAATAATTGGAGCTCCAGATATAGCTTTTCCTCGTCTTAATAATATAAGATTCTGGTTACTTCCCCCTTCATTAACTTTATTGCTTAGTTCTGCTGCAGTAGAAAGAGGGGTTGGAACTGGCTGAACTGTTTATCCGCCTTTATCTGGAAATATCGCACATAGAGGGGGTTCTGTAGATCTTGCAATTTTTTCTCTTCATTTAGCAGGTGTTTCTTGTATTTTAGGAGCTTTAAATTTTATTACAACTATTATCAATATGCGATGAAGTGGCTATCAA--TTGGAGCGAGTGCCCTTGTTTGTCTGATCAGTAAAAATTACTGCGATTCTTTTACTACTTTCTTTACCTGTTTTAGCGGGAGCTATTACTATACTTTTAACAGACCGAAATTTTAACACCTCTTTTTTTGATCCCGCAGGAGGGGGAGACC--------------------------------------------------------------------------------------------------------------------------------------------------------------------------------------------------------------------------------------------------------------------------------------------------------------------------------------------------------------------------------------------------------------------------------------------------------------------------------------------------------------------------------------------------------------------------------------------------------------------------------------------------------------------------------------------------------------------------------------------------------------------------------------------------------------------------------------------------------------------------------------------------
	MK028630	--------------------------------------TACACTTTACTTAATTTTTGGAGTATGATCTGGATTAGTTGGTAGAGGTCTGAGAGCTTTAATTCGATTAGAACTTGGTCAACCTGGTACTCTTTTAGGAGATGATCAACTTTATAATGTTATTGTTACAGCTCATGCTTTTGTAATAATTTTTTTTTTAGTAATGCCGGTATTAATTGGGGGGTTCGGGAATTGATTAGTTCCTCTTATAATTGGAGCCCCTGATATGGCTTTTCCTCGACTCAACAATATAAGATTCTGGCTTCTTCCTCCTGCTTTAATACTATTATTAAGATCTGCTGCAGTGGAAAGGGGAGTTGGTACTGGTTGAACTGTATATCCTCCCTTATCTGGAAACATTGCTCATAGAGGGGGTTCTGTAGATTTAGCAATTTTTTCTCTTCACTTGGCAGGAATTTCTTCTATTTTGGGGGCTTTAAATTTTATTACCACTATTATTAATATACGATGAAAAGGTTATCAG--CTCGAGCGAGTTCCTTTATTTGTCTGGTCGGTAAAAATTACTGCCATCTTACTATTGTTGTCTTTACCTGTTCTGGCTGGAGCAATTACAATGCTATTAACAGATCGAAACTTCAATACTTCATTTTTTGATCCTGCAGGAGGAGGAGATCCTGTTCTCTATCAACATTTATTT---------------------------------------------------------------------------------------------------------------------------------------------------------------------------------------------------------------------------------------------------------------------------------------------------------------------------------------------------------------------------------------------------------------------------------------------------------------------------------------------------------------------------------------------------------------------------------------------------------------------------------------------------------------------------------------------------------------------------------------------------------------------------------------------------------------------------------------------------------------------------
	EU484461	---------------------------------------------------ATTTTTGGAGTTTGATCGGGTTTAGTTGGTAGAAGGCTTAGAGCTTTGATTCGATTAGAGTTAGGCCAACCAGGTTCTTTAGTAGGGGACGATCAACTTTATAATGTAATTGTTACTGCACATGCATTTGTAATAATTTTTTTTTTGGTAATACCTGTATTAATTGGAGGATTTGGTAACTGATTAGTACCCCTAATAATTGGTGCACCAGATATAGCCTTTCCACGGATAAATAATATAAGTTTTTGATTATTACCTCCTTCTTTAACTCTTTTATTAAGTTCGGCGGCTGTTGAAAGTGGGGCAGGAACTGGGTGAACGGTTTATCCCCCTTTAGCTTCAAATATTGCTCATAGAGGAGGTTCGGTAGATTTAGCTATTTTTTCCCTTCATCTTGCGGGTGTTTCTTCAATTTTAGGGGCAGTTAATTTTATTACAACGATTATTAATATACGGTGAGAGGGCTATCAA--CTTGAGCGTGTGCCTCTATTTGTGTGATCTGTAAAAATTACGGCAATTTTGCTTCTTTTATCTCTTCCTGTTTTAGCGGGTGCGATTACTATATTATTAACAGACCGAAATTTTAATACTTCATTTTTTGACCCAGCAGGGGGAGGAGATC--------------------------------------------------------------------------------------------------------------------------------------------------------------------------------------------------------------------------------------------------------------------------------------------------------------------------------------------------------------------------------------------------------------------------------------------------------------------------------------------------------------------------------------------------------------------------------------------------------------------------------------------------------------------------------------------------------------------------------------------------------------------------------------------------------------------------------------------------------------------------------------------------
	EU484459	---------------------------------------------------ATTTTCGGAGTTTGAGCAGGCCTAGTCGGAACAGGCCTAAGGGCTTTAATTCGTCTAGAATTAGGTCAACCAGGGACCTTATTGGGAGACGATCAACTTTATAATGTAATTGTCACAGCTCACGCTTTCATTATAATTTTCTTTATAGTTATACCAGTAATAATAGGAGGCTTTGGGAATTGACTGGTGCCTTTGATAATTGGTGCGCCAGACATGGCTTTTCCTCGATTAAATAATATAAGATTCTGACTGCTTCCTCCCTCGTTAACCTTGCTATTAAGATCTGCAGCAGTTGAAAGAGGAGTGGGAACCGGGTGAACTGTCTATCCTCCTTTAGCAGGAAATATTGCTCATAGAGGGGGGTCCGTAGATCTTGCCATTTTCTCTTTACATTTAGCAGGTGTCTCGTCAATTTTAGGGTCTGTCAATTTCATTACCACTATTATTAATATGCGCTGGGAAGGGTATCAA--TTAGAGCGTGTTCCTTTATTTGTGTGGTCTGTTAAATTTACCGCTATTTTATTAGTCTTGTCTCTTCCTGTCCTGGCGGGGGCAATTACAATGCTTTTAACAGACCGAAACTTCAACACATCCTTTTTTGATCCTGCTGGAGGGGGGGATC--------------------------------------------------------------------------------------------------------------------------------------------------------------------------------------------------------------------------------------------------------------------------------------------------------------------------------------------------------------------------------------------------------------------------------------------------------------------------------------------------------------------------------------------------------------------------------------------------------------------------------------------------------------------------------------------------------------------------------------------------------------------------------------------------------------------------------------------------------------------------------------------------
	EU484464	---------------------------------------------------ATTTTTGGAGTATGATCTGGTTTAGTGGGCACAGGACTGAGAGCCTTAATTCGACTAGAGCTTGGGCAACCGGGAACTCTGTTAGGGGACGATCAGCTTTACAATGTTATTGTAACAGCCCATGCTTTTGTAATAATTTTTTTTATAGTTATGCCGGTTATGATGGGGGGATTTGGAAATTGATTGGTTCCTTTGATAATCGGGGCCCCCGATATAGCTTTTCCTCGACTAAATAATATAAGATTTTGACTCTTGCCTCCTTCTTTGACTTTATTATTAAGGTCCGCAGCTGTTGAGAGAGGGGTCGGAACAGGATGAACTGTTTATCCTCCCCTTGCAGGAAATATTGCTCATAGAGGGAGCTCCGTTGATCTGGCAATTTTTTCTTTACATTTARCTGGTGTCTCTTCTATTTTAGGGGCTGTAAATTTTATTACTACCGTTATTAATATGCGATGAGAAGGCTATCAG--TTAGAGCGGGTGCCTTTATTTGTGTGGTCAATTAAGCTGACCGCAATTCTTCTTCTTTTATCTTTACCCGTGCTAGCGGGAGCAATTACTATGTTGTTAACAGATCGAAACTTTAATACTTCTTTCTTTGACCCCGCTGGAGGTGGAGACC--------------------------------------------------------------------------------------------------------------------------------------------------------------------------------------------------------------------------------------------------------------------------------------------------------------------------------------------------------------------------------------------------------------------------------------------------------------------------------------------------------------------------------------------------------------------------------------------------------------------------------------------------------------------------------------------------------------------------------------------------------------------------------------------------------------------------------------------------------------------------------------------------
	MH242923	--------------------------------------TACGCTTTACTTAATTTTTGGAGTATGATCTGGGTTAGTGGGCACTGGGCTAAGGGCCTTGATTCGATTAGAGCTCGGGCAACCCGGGACTTTATTGGGAGATGACCAGCTTTACAATGTAATTGTAACAGCTCATGCTTTTGTAATAATTTTTTTTATAGTTATACCTCTGATAATAGGGGGCTTTGGGAACTGATTGGTTCCTCTTATAATTGGGGCTCCGGATATAGCTTTTCCTCGATTAAATAATATAAGGTTCTGACTACTACCCCCTTCTTTAACTTTACTATTGAGGTCTGCAGCTGTTGAAAGGGGTGTTGGCACAGGGTGAACTGTTTATCCTCCTCTTTCAGGAAACATTGCTCACAGAGGAAGGTCTGTTGATTTGGCAATTTTTTCTTTACATTTAGCAGGTGTATCTTCTATTTTGGGGGCTGTTAATTTTATTACCACTGTAATTAACATACGATGAGAGGGTTATCAA--CTAGAACGAGTCCCTCTTTTTGTATGATCTATTAAACTAACTGCAATTCTTCTTTTACTGTCCCTGCCTGTATTAGCCGGGGCAATTACTATGCTTTTAACAGATCGGAATTTTAATACTTCTTTCTTCGACCCTGCTGGAGGAGGAGATCCTGTTTTATACCAACATTTATTC---------------------------------------------------------------------------------------------------------------------------------------------------------------------------------------------------------------------------------------------------------------------------------------------------------------------------------------------------------------------------------------------------------------------------------------------------------------------------------------------------------------------------------------------------------------------------------------------------------------------------------------------------------------------------------------------------------------------------------------------------------------------------------------------------------------------------------------------------------------------------
	JN832704	ATGCGTTGACTTTTTTCAACTAATCATAAAGATATTGGTACGCTTTACTTAATTTTTGGAGTATGATCTGGGTTAGTGGGCACTGGGCTAAGGGCCCTGATTCGATTAGAGCTCGGACAACCGGGGACTTTATTGGGAGACGACCAGCTTTACAATGTAATTGTAACAGCTCATGCCTTTGTAATAATTTTTTTTATAGTTATACCTCTGATAATAGGAGGTTTTGGGAACTGATTAGTTCCTCTTATAATTGGGGCTCCGGACATAGCTTTTCCTCGACTAAATAATATAAGGTTCTGATTACTGCCCCCTTCTTTAACTCTACTATTGAGGTCTGCAGCTGTTGAAAGGGGTGTTGGCACAGGGTGAACTGTTTATCCCCCTCTTTCAGGAAACATTGCTCACAGAGGAAGGTCTGTTGATTTGGCAATTTTTTCTTTACATTTAGCAGGTGTATCTTCTATTTTAGGGGCTGTCAATTTTATCACTACTGTAATTAACATACGATGAGAGGGTTATCAG--CTAGAACGAGTCCCTCTCTTTGTATGATCTATTAAACTAACTGCAATTCTTCTTTTACTGTCCCTACCTGTGTTAGCGGGGGCAATTACTATGCTTTTAACAGATCGGAATTTTAATACTTCTTTCTTCGATCCTGCTGGAGGGGGAGATCCTGTTTTATACCAACATTTATTCTGGTTTTTTGGTCATCCTGAAGTCTATATTCTTATTTTGCCTGGATTTGGGATAATTTCACATGTTGTTAGACATTATTCTTGTAAGAAAGAGGTATTTGGTTCTTTGGGAATAATCTATGCTATGTCTGCAATTGGACTTTTAGGTTTCATTGTCTGAGCCCATCACATGTTTGTAGTCGGAATAGATGTAGATACCCGAGCGTATTTTACTGCTGCCACTATAATTATTGCTGTGCCTACAGGAATTAAGGTGTTTAGATGGCTGGCCACAATCTATGGATCTCGCGTTAAGTTTGAAACACCTATATTGTGGGCCATTGGTTTCATTTTCCTTTTTACAGTAGGGGGTTTAACAGGGGTTGTCTTAGCTAACTCTTCTCTAGATATTATACTTCATGATACTTATTATGTTGTAGCTCATTTTCATTATGTTCTATCAATGGGAGCAGTATTTGCAGTGTTTAGGGGGTTTACTCACTGATATCCTTTATTTACAGGATTAACTCTTCATCCCACATGAACTAAGGTGCATTTCTTTATTATGTTTATTGGTGTAAATGTTACTTTTTTCCCTCAGCACTTTTTAGGTTTAAGGGGTATGCCTCGACGATATTCTGATTATCCAGACGTGTTTATACAATGAAATGTAATCTCTTCCTATGGTTCTATTGTTTCTTTTGTAGCAGTGCTATATTTCATGTGTGCTCTGTGAGAATCTCTCGTTAGACAACGAAGGGTTGTTTGATCGGGACAACTAAGAACTTCTCTTGAATGAGATAACCGGCTTCCTTCTGATTTTCATAACATAAGAGAAACAGGCGCTTTAGTGTTCTCTTCATAG
	EU484465	---------------------------------------------------ATTTTTGGAGTATGATCTGGGTTAGTGGGCACTGGGCTAAGGGCCCTGATTCGATTAGAGCTCGGACAACCGGGGACTTTATTGGGAGACGACCAGCTTTACAATGTAATTGTAACAGCTCATGCCTTTGTAATAATTTTTTTTATAGTTATACCTCTGATAATAGGAGGCTTTGGGAACTGATTAGTTCCTCTCATAATTGGGGCTCCGGACATAGCTTTTCCTCGACTAAATAATATAAGGTTCTGATTACTGCCCCCTTCTTTAACTCTACTATTGAGGTCTGCAGCTGTTGAAAGGGGTGTTGGCACAGGGTGAACTGTTTATCCTCCTCTTTCAGGAAACATTGCTCACAGAGGAAGGTCTGTTGATTTGGCAATTTTTTCTTTACATTTAGCAGGTGTATCTTCTATTTTAGGGGCTGTCAATTTTATCACCACTGTAATTAACATACGATGAGAGGGTTATCAG--CTAGAACGAGTCCCTCTCTTTGTATGATCTATTAAACTAACTGCAATTCTTCTTTTACTGTCCCTACCTGTATTAGCGGGGGCAATTACTATGCTTTTAACAGATCGGAATTTTAATACTTCTTTCTTCGATCCTGCTGGAGGGGGAGATC--------------------------------------------------------------------------------------------------------------------------------------------------------------------------------------------------------------------------------------------------------------------------------------------------------------------------------------------------------------------------------------------------------------------------------------------------------------------------------------------------------------------------------------------------------------------------------------------------------------------------------------------------------------------------------------------------------------------------------------------------------------------------------------------------------------------------------------------------------------------------------------------------
	MK028654	--------------------------------------CACTTTATACTTGATTTTTGGTGCGTGATCAGGGCTAGTAGGGACAGGTTTAAGAGCTCTAATTCGCCTAGAGCTCGGGCAACCTGGCACTCTTTTAGGAGATGACCAGTTATATAATGTTATTGTAACTGCTCATGCTTTCATTATAATTTTTTTTATAGTAATACCAGTAATAATAGGGGGATTTGGAAATTGATTAGTTCCTTTAATAATTGGCGCTCCAGATATAGCTTTTCCTCGATTAAATAATATAAGATTTTGATTATTGCCTCCTGCTTTAATGGTACTTCTTAGATCTGCTGCAGTAGAAAGAGGAGCTGGAACAGGATGAACAGTATACCCTCCCTTATCTAGAAATATTGCACATAGAGGAGCCTCTGTAGATTTAGCTATTTTTTCCCTTCATCTTGCTGGTGTTTCTTCAATTTTAGGGTCAATTAATTTTATCTCTACAATTTTAAATATACGAAGACAAGGCCTTCAA--TTAGAACGGGTTCCTTTATTTGTTTGATCAGTTAAATTTACTGCTATTTTGCTTGTCTTATCCCTTCCTGTTTTAGCTGGAGCAATTACTATATTACTAACAGATCGAAATTTTAACACTTCTTTTTTTGACCCTGCGGGGGGAGGAGATCCTATTTTATACCAACATTTATTT---------------------------------------------------------------------------------------------------------------------------------------------------------------------------------------------------------------------------------------------------------------------------------------------------------------------------------------------------------------------------------------------------------------------------------------------------------------------------------------------------------------------------------------------------------------------------------------------------------------------------------------------------------------------------------------------------------------------------------------------------------------------------------------------------------------------------------------------------------------------------
	FJ196088	---------------------------------------ACTTTATATTTAATTTTCGGAGTGTGAGCTGGGCTAGTAGGCACAGGGTTAAGAGCTTTAATTCGACTAGAGCTTGGGCAACCAGGAACTCTTTTAGGAGACGATCAACTTTATAATGTAGTTGTAACTGCTCATGCCTTTGTTATAATTTTTTTTATAGTCATACCTGTGATGATTGGGGGCTTTGGAAATTGATTGGTCCCTTTAATGATTGGGGCCCCGGATATGGCTTTTCCTCGGCTAAATAACATAAGTTTCTGGCTTTTACCCCCTTCTTTAACTTTACTTTTAAGCTCTGCAGCAGTAGAGAGGGGAGCTGGAACAGGGTGAACAGTTTATCCCCCTCTTTCAGGGAACATTGCGCATAGAGGGGGTTCAGTTGACCTAGCAATTTTTTCTTTACATTTAGCAGGAGTTTCTTCTATTTTAGGGGCTATTAATTTCATTTCTACTGTTATTAACATACGATGAGAGGGGTATCAA--CTAGAGCGGATCCCTCTTTTTGTGTGATCTGTTAAATTAACTGCAATTTTATTACTTCTATCTCTTCCTGTTTTGGCTGGAGCAATTACTATACTTTTAACAGATCGAAATTTTAATACATCCTTCTTTGACCCTGCTGGGGGGGGAGACCCAATTCTTTACCAACATCTATTT---------------------------------------------------------------------------------------------------------------------------------------------------------------------------------------------------------------------------------------------------------------------------------------------------------------------------------------------------------------------------------------------------------------------------------------------------------------------------------------------------------------------------------------------------------------------------------------------------------------------------------------------------------------------------------------------------------------------------------------------------------------------------------------------------------------------------------------------------------------------------
	KY643692	---------------------------------------------------ATTTTCGGAGTGTGAGCTGGGCTAGTAGGCACAGGGTTAAGAGCTTTAATCCGACTAGAGCTTGGGCAACCAGGAACTCTTTTAGGAGACGATCAACTTTATAATGTAGTTGTAACTGCTCATGCCTTTATTATAATTTTTTTTATAGTTATACCTGTAATAATTGGGGGCTTTGGAAATTGATTGGTCCCTTTAATGATTGGGGCCCCAGATATAGCTTTTCCCCGGCTAAATAACATAAGTTTTTGACTTTTACCCCCCTCTTTAACTTTACTTTTAAGTTCTGCAGCAGTAGAAAGGGGGGCCGGAACAGGGTGAACAGTTTATCCCCCTCTTTCAGGAAATATTGCGCATAGAGGAGGTTCAGTTGACCTAGCAATTTTTTCTTTACATTTAGCAGGAGTTTCTTCTATTTTAGGGGCCATTAATTTCATTTCTACTATTATTAACATACGATGAGAGGGGTATCAA--CTAGAGCGAATTCCTCTTTTTGTGTGGTCTGTTAAATTAACTGCAATTTTATTACTTCTATCTCTTCCTGTCTTGGCAGGGGCAATTACTATACTTCTAACAGATCGAAATTTTAACACATCCTTTTTTGACCCTGCTGGGGGAGGAGATC--------------------------------------------------------------------------------------------------------------------------------------------------------------------------------------------------------------------------------------------------------------------------------------------------------------------------------------------------------------------------------------------------------------------------------------------------------------------------------------------------------------------------------------------------------------------------------------------------------------------------------------------------------------------------------------------------------------------------------------------------------------------------------------------------------------------------------------------------------------------------------------------------
	EU484458	---------------------------------------------------ATTTTTGGAGTTTGAAGAGGGTTAGTAGGAACAGGTCTTAGAGCCCTAATTCGATTAGAATTAGGGCAACCTGGAACTCTTTTAGGTGATGATCAATTATACAATGTAATTGTTACCGCTCATGCTTTTGTAATAATTTTTTTCATAGTTATGCCTGTTATAATTGGAGGATTTGGCAATTGATTAGTACCTTTGATAATTGGGGCTCCGGATATAGCTTTTCCTCGTCTTAATAACATAAGATTTTGATTATTACCTCCTTCTTTAACTTTGCTTTTAAGTTCAGCTGCAGTTGAAAGAGGGGCGGGAACTGGGTGAACGGTTTATCCTCCATTATCTGGAAATATTGCCCATAGAGGAGGTTCTGTGGATCTAGCAATTTTCTCTTTGCATTTAGCTGGAGTTTCTTCTATTTTAGGGGCTATTAATTTTATTTCTACTGTGATTAATATGCGATGAGAAGGTTACCAA--TTGGAGCGAGTTCCTCTTTTTGTTTGATCTGTAAAACTAACAGCAATTTTATTATTATTATCTCTACCTGTATTAGCTGGAGCTATTACTATATTGTTAACAGATCGGAATTTTAATACATCTTTCTTTGACCCTGCTGGGGGAGGAGATC--------------------------------------------------------------------------------------------------------------------------------------------------------------------------------------------------------------------------------------------------------------------------------------------------------------------------------------------------------------------------------------------------------------------------------------------------------------------------------------------------------------------------------------------------------------------------------------------------------------------------------------------------------------------------------------------------------------------------------------------------------------------------------------------------------------------------------------------------------------------------------------------------
	EU484457	---------------------------------------------------ATTTTTGGAGTTTGAAGAGGGTTAGTAGGAACAGGACTTAGAGCTCTTATTCGATTAGAATTAGGGCAGCCTGGAACTCTTTTAGGTGACGATCAACTTTATAATGTAATTGTTACTGCTCATGCTTTTGTTATGATTTTCTTTATAGTTATACCTGTTATAATTGGAGGTTTTGGAAATTGATTAGTTCCCTTAATAATTGGGGCTCCAGATATGGCTTTCCCTCGTCTTAATAATATAAGATTTTGACTATTACCTCCTTCTTTAACTTTACTTTTAAGCTCTGCTGCAGTAGAAAGAGGAGTAGGTACTGGATGAACAGTTTACCCCCCATTGTCTGGAAATATTGCTCATAGAGGAGGTTCTGTAGATTTAGCAATTTTTTCTTTACATTTAGCTGGAGTTTCCTCTATTTTGGGAGCCATTAATTTTATTTCTACTGTAATTAACATACGATGAGAAGGTTATCAA--TTAGAGCGAGTTCCTCTCTTTGTTTGATCTGTAAAATTAACAGCAATTTTATTATTACTATCTCTTCCTGTTTTAGCTGGTGCTATTACTATGCTATTAACAGATCGAAATTTTAATACATCTTTCTTTGATCCTGCTGGGGGAGGAGACC--------------------------------------------------------------------------------------------------------------------------------------------------------------------------------------------------------------------------------------------------------------------------------------------------------------------------------------------------------------------------------------------------------------------------------------------------------------------------------------------------------------------------------------------------------------------------------------------------------------------------------------------------------------------------------------------------------------------------------------------------------------------------------------------------------------------------------------------------------------------------------------------------
	AB621915	---------------------------AAAGATATTGGAACATTATATTTAATTTTCGGAGTGTGAACAGGATTAGTAGGAACTGGGCTAAGAGCTTTAATTCGATTAGAATTAGGTCAACCTGGGACTCTTTTAGGAGATGATCAATTGTATAATGTAATTGTTACAGCTCATGCTTTTGTTATAATTTTTTTTATAGTAATGCCTGTCATAATAGGGGGGTTTGGAAACTGGCTGGTTCCTTTAATAATTGGAGCTCCAGATATAGCTTTTCCACGACTAAATAATATAAGTTTTTGATTACTACCCCCTTCTCTTATACTCTTGTTAAGCTCTGCTGCAGTAGAGAGAGGAGTTGGAACTGGCTGAACAGTCTACCCTCCTTTAGCAGGAAATATTGCACATAGAGGAGGTTCTGTAGACTTAGCCATTTTTTCTTTACATCTAGCAGGAATTTCTTCTATTTTAGGTTCAATTAACTTTATTACGACAGTAATTAATATACGATGAGAGGGCTACCAA--TTAGAGCGTGTTCCGCTGTTTGTGTGGTCTGTCAAGTTTACTGCGATTTTACTTGTTTTATCTTTACCTGTACTGGCTGGGGCAATTACTATATTATTAACTGACCGGAACTTTAATACTTCTTTTTTTGACCCAGCAGGAGGGGGGGATCCAATTTTATATCAGC-----------------------------------------------------------------------------------------------------------------------------------------------------------------------------------------------------------------------------------------------------------------------------------------------------------------------------------------------------------------------------------------------------------------------------------------------------------------------------------------------------------------------------------------------------------------------------------------------------------------------------------------------------------------------------------------------------------------------------------------------------------------------------------------------------------------------------------------------------------------------------------
	MK028626	--------------------------------------TACTTTATACTTAATTTTTGGAGTTTGAGCAGGGTTAGTAGGGACAGGGCTTAGGGCTTTAATTCGAATAGAATTAGGGCAACCTGGAACTCTTTTAGGAGATGACCAGCTTTATAATGTTATTGTAACTGCCCATGCATTTATTATAATTTTCTTTATAGTAATACCTGTAATAATAGGAGGATTTGGGAATTGGTTGGTTCCTTTAATAATTGGGGCTCCAGATATGGCTTTTCCTCGTTTAAATAACATAAGTTTCTGGTTATTGCCTCCTTCTTTAACCTTATTATTAAGATCCGCAGCTGTTGAAAGGGGAGTAGGTACAGGATGAACAGTTTATCCTCCCTTAGCTGGAAATATTGCTCATAGTGGAGGTTCTGTAGATCTTGCTATCTTCTCTCTTCACTTGGCAGGTGTTTCTTCTATTTTAGGGTCAATTAACTTTATTACTACAATTATTAATATACGCTGAGAAGGGTATCAG--TTAGAGCGAGTTCCCTTATTTGTCTGGTCAGTAAAGTTTACTGCAATTTTATTAGTTCTTTCTCTTCCTGTTTTAGCAGGGGCAATTACTATATTATTAACAGATCGTAACTTTAATACTTCCTTCTTTGACCCCGCAGGGGGAGGAGATCCTATTTTATACCAACATTTGTTT---------------------------------------------------------------------------------------------------------------------------------------------------------------------------------------------------------------------------------------------------------------------------------------------------------------------------------------------------------------------------------------------------------------------------------------------------------------------------------------------------------------------------------------------------------------------------------------------------------------------------------------------------------------------------------------------------------------------------------------------------------------------------------------------------------------------------------------------------------------------------
	MK028621	--------------------------------------TACCTTATACTTAATTTTTGGAGTTTGAGCTGGTTTAGTTGGAACAGGACTGAGAGCGTTAATTCGACTAGAATTGGGCCAACCAGGAACTTTATTAGGAGATGACCAGCTATACAATGTAATTGTTACTGCTCATGCTTTTATTATAATTTTTTTTATAGTTATACCTGTAATAATAGGGGGTTTTGGTAATTGACTAGTTCCTCTAATGATTGGGGCTCCTGATATAGCCTTTCCTCGTCTAAATAATATGAGATTTTGATTATTACCTCCTTCTTTAACCCTCTTACTTAGGTCTGCTGCTGTTGAAAGAGGTGTGGGGACAGGATGAACAGTTTATCCTCCTTTAGCTGGAAATATTGCCCATAGAGGGGGCTCTGTAGATCTTGCAATTTTCTCGTTACATCTAGCAGGTGTTTCTTCTATTTTAGGGTCAATTAATTTTATTACAACAATTGTCAACATACGATGAGAAGGGTACCAG--TTAGAGCGTGTACCTCTTTTTGTGTGATCTGTAAAATTTACAGCCATCCTGTTAGTTCTCTCTTTACCAGTGTTAGCTGGAGCTATTACTATGCTCTTAACAGATCGAAATTTTAATACCTCCTTTTTTGATCCTGCCGGAGGAGGAGATCCTATTTTATACCAACATTTATTT---------------------------------------------------------------------------------------------------------------------------------------------------------------------------------------------------------------------------------------------------------------------------------------------------------------------------------------------------------------------------------------------------------------------------------------------------------------------------------------------------------------------------------------------------------------------------------------------------------------------------------------------------------------------------------------------------------------------------------------------------------------------------------------------------------------------------------------------------------------------------
	MK028620	--------------------------------------TACTTTGTATTTAATTTTTGGAGTTTGAGCTGGTTTAGTTGGTACGGGGTTAAGAGCTTTAATTCGACTAGAGTTAGGTCAGCCCGGGACCTTATTAGGGGATGATCAATTGTATAATGTAATTGTTACTGCCCATGCTTTCATTATAATTTTTTTTATAGTTATACCTGTAATAATAGGAGGATTTGGTAATTGATTAGTTCCTTTAATAATTGGTGCTCCAGATATAGCTTTTCCTCGATTAAATAATATAAGATTTTGACTACTCCCTCCTTCTTTAACTCTGTTATTAAGGTCTGCTGCAGTTGAGAGGGGAGTTGGAACAGGTTGAACAGTTTACCCCCCCTTAGCGGGAAATATTGCTCATAGAGGAGGGTCTGTGGATCTCGCAATTTTTTCACTTCATTTAGCAGGTATTTCTTCCATTTTAGGTTCGATTAACTTCATTACAACTATTATTAATATACGATGAGAGGGCTACCAA--CTAGAGCGTGTGCCTCTCTTTGTTTGATCTGTAAAATTTACAGCTATCTTATTAGTTCTATCTTTACCTGTATTGGCTGGGGCTATTACTATGCTCTTAACAGATCGAAATTTTAATACGTCCTTCTTTGACCCTGCCGGAGGGGGGGATCCTATTTTATATCAACATTTATTT---------------------------------------------------------------------------------------------------------------------------------------------------------------------------------------------------------------------------------------------------------------------------------------------------------------------------------------------------------------------------------------------------------------------------------------------------------------------------------------------------------------------------------------------------------------------------------------------------------------------------------------------------------------------------------------------------------------------------------------------------------------------------------------------------------------------------------------------------------------------------
	KU905732	--------------------------------------TACTTTATACTTAATTTTCGGAGTGTGAGCTGGTTTAGTTGGAACAGGGCTGAGAGCTCTAATTCGATTGGAGTTAGGCCAGCCCGGGACTTTACTAGGGGACGATCAATTATATAATGTAATTGTTACTGCCCATGCTTTTATTATAATTTTTTTTATAGTTATGCCTGTAATAATAGGAGGCTTTGGAAACTGGCTAGTTCCAATGATAATTGGTGCTCCGGATATAGCCTTCCCTCGACTAAATAATATAAGATTTTGATTACTTCCCCCTTCTCTAACTCTTCTTCTAAGGTCAGCTGCAGTTGAAAGTGGGGCAGGGACTGGTTGAACAGTTTATCCTCCTTTAGCAGGAAATATTGCCCATAGAGGAGGTTCTGTAGACCTTGCAATTTTTTCACTTCATTTAGCTGGGATCTCTTCTATTTTAGGCTCAATTAATTTTATTACGACAATTATTAATATGCGGTGAGAAGGTTATCAG--TTAGAGCGAGTGCCTCTATTTGTTTGATCAGTAAAATTCACAGCCATTATATTAGTGTTATCTTTACCTGTATTAGCTGGAGCTATTACTATACTCCTAACAGATCGAAACTTTAACACTTCTTTCTTTGACCCGGCTGGGGGAGGAGACCCTATTTTATACCAACATTTATTT---------------------------------------------------------------------------------------------------------------------------------------------------------------------------------------------------------------------------------------------------------------------------------------------------------------------------------------------------------------------------------------------------------------------------------------------------------------------------------------------------------------------------------------------------------------------------------------------------------------------------------------------------------------------------------------------------------------------------------------------------------------------------------------------------------------------------------------------------------------------------
	MK028632	--------------------------------------TACTTTATATTTAATTTTTGGAGTATGAGCTGGTTTGGTTGGAACAGGATTAAGGGCCTTAATTCGTTTAGAGTTAGGCCAACCTGGAACTCTGTTAGGAGATGATCAGTTGTATAATGTAATCGTTACTGCTCATGCCTTTATTATAATTTTTTTTATAGTTATACCTGTGATAATAGGAGGGTTTGGAAACTGGTTGGTGCCATTAATAATTGGTGCTCCAGATATGGCTTTTCCTCGTCTAAATAATATAAGATTTTGATTACTTCCCCCCTCATTAATACTCCTTCTTAGGTCTGCTGCAGTTGAAAGAGGAGTAGGAACTGGTTGAACAGTATATCCTCCTCTGGCAGGAAATATTGCCCACAGGGGGGGTTCTGTAGACCTTGCAATTTTCTCGCTTCACTTGGCTGGAGTATCTTCTATTTTGGGCTCAATCAATTTTATTACAACAATTATTAATATGCGATGAGAGGGCTATCAA--TTAGAGCGTGTGCCTTTGTTTGTTTGATCTGTAAAATTTACAGCTATTTTACTAGTATTATCCTTACCTGTGCTGGCTGGCGCTATTACTATGCTCCTAACGGATCGAAACTTTAACACATCTTTCTTTGATCCTGCTGGGGGGGGAGATCCTATTTTATATCAGCATTTGTTTT--------------------------------------------------------------------------------------------------------------------------------------------------------------------------------------------------------------------------------------------------------------------------------------------------------------------------------------------------------------------------------------------------------------------------------------------------------------------------------------------------------------------------------------------------------------------------------------------------------------------------------------------------------------------------------------------------------------------------------------------------------------------------------------------------------------------------------------------------------------------------
	MK028633	-----------------------------------------TTTATATTTAATTTTTGGAGTGTGAGCTGGTTTAGTAGGAACAGGATTAAGGGCTTTAATTCGTTTAGAATTAGGTCAACCTGGAACTTTATTAGGGGATGATCAGCTATATAATGTAATTGTTACTGCTCATGCCTTTATTATGATTTTTTTTATAGTTATACCTGTAATAATAGGAGGGTTTGGGAACTGATTGGTCCCATTAATAATTGGTGCACCTGATATAGCTTTTCCTCGATTAAATAATATGAGATTTTGATTACTTCCTCCATCTTTAACCCTTCTTCTTAGGTCCGCTGCAGTTGAGAGAGGAGTAGGGACGGGTTGAACAGTATATCCTCCTTTAGCAGGGAATATTGCTCATAGAGGAGGTTCTGTAGATCTTGCAATTTTCTCTCTTCATTTAGCCGGGGTGTCTTCTATTTTAGGTTCAGTAAACTTTATTACAACGATTATTAATATACGATGAGAAGGCTATCAA--TTAGAGCGTGTGCCCTTATTTGTCTGATCTGTAAAATTCACTGCCATCTTACTAGTTTTATCTTTACCTGTATTAGCTGGGGCTATTACTATACTCTTGACAGACCGAAACTTTAACACATCTTTCTTTGACCCTGCTGGAGGAGGGGACCCAATTTTGTATCAACATTTA------------------------------------------------------------------------------------------------------------------------------------------------------------------------------------------------------------------------------------------------------------------------------------------------------------------------------------------------------------------------------------------------------------------------------------------------------------------------------------------------------------------------------------------------------------------------------------------------------------------------------------------------------------------------------------------------------------------------------------------------------------------------------------------------------------------------------------------------------------------------------

;
end;
