# Supplementary material for: A novel taxonomic database for eukaryotic mitochondrial cytochrome oxidase subunit I gene (eKOI), with a focus on protists diversity
Source: Database (Oxford). 2025 Sep 24;2025:baaf057. doi: 10.1093/database/baaf057 (PMC12462617; doi:10.1093/database/baaf057)
Supplement: baaf057_Supplemental_File [file baaf057_supplemental_file.zip › 2_alignment_eKOI/placozoa.nex]

#NEXUS
begin data;
	dimensions ntax=6 nchar=1608;
	format datatype=dna missing=? gap=-;
	matrix
	MH682141	ATGACTTCATTTGTGAGATGATTTTTTAGCTGTAATCACAAAGATATCGGTTCATTATATTTAGTATTAGGTGCTTTTTCAGGCATGATTGGTACTGCATTTAGTATGTTGATTAGATTAGAATTATCTTCACCAGGATCAATGTTAGGAGACGATCATTTATATAATGTTATCGTTACTGCTCATGCATTTGTTATGATTTTCTTCTTAGTAATGCCAACAATGATAGGGGGATTCGGAAATTGATTTGTACCATTAATGATAGGAGCACCGGATATGGCATTCCCACGATTAAATAATATTAGCTTTTGATTATTACCACCAGCTTTATTGTTACTATTAGGATCTTCTTTAGTAGAACAAGGAGCTGGTACAGGGTGGACGGTTTATCCACCATTAGCTTCTATTCAAGCTCATTCTGGTGGTTCAGTTGATATGGCAATTTTTAGTTTACATTTAGCTGGATTGTCTTCAATATTAGGAGCAATGAATTTTATAACCACGGTTATAAATATGAGAGCTCCCGGTATAACAATGAATAGAATTCCCCTATTCGTTTGATCTGTCTTTATAACAGCCATATTGTTATTATTATCATTACCAGTATTAGCTGGAGCAATAACAATGTTATTAACAGATAGAAATTTTAATACAACATTTTTTGATCCTGCTGGTGGAGGTGACCCTATTTTATATCAACATTTATTTTGATTTTTTGGTCA---TCCAGAGGTATATATATTAATATTACCAGGTTTTGGAATAATATCCCAAATCTTATCCCTTTTCTCCTATAAAAAACAAATCTTTGGCTATTTAGGCATGGTCTATGCCATGTTAGCCATCGGTATTTTAGGATTTATTGTTTGGGCTCATCACATGTTTACAGTTGGAATGGATGTTGATACTAGAGCTTATTTTACAGCTGCTACTATGATTATCGCTGTACCAACCGGAATAAAAATATTCAGTTGATTGGCAACAATAAGTGGTAGTGGAAGAAATTTAGTATTGGCAACACCAGTTGTGTGAGCTATTGGTTTTATTTTCTTATTTACAATAGGAGGTTTAACAGGAATTGTTTTATCTAATAGTTCTCTTGATATATTATTACACGATACTTATTATGTGGTTGCTCATTTTCATTATGTATTATCTATGGGTGCTGTTTTTGCCATATTTGCTGGTTTTTACTTCTGATTTGGGAAAATAACAGGATATACTTATAATGAGGTATATGGGTTGATTCATTTTTGAATCATGTTTATTGGTGTTAATCTTACTTTCTTCCCTCAACATTTTCTTGGTTTGGCAGGGTTACCCCGAAGATACGCAGATTATCCGGATAATTTTGAAGATTTTAATCAAATAAGTTCATTAGGGTCAGTTATATCTATTATTGGTGTTATTTGATTTACTGTAGTTATATTTGATGCTTATTATAGAGAAGAACCATTTGATATTAAAAAATGAACAAAAACCCCATTAGTTCCTTTTTCAAACCAACCTGCTCATTTTGATACATTAGAATGATCTTTATCTTCACCCCCTGAACATCACACTTATAATGAACTACCTTATATTTTTGGGGGTCCTAAATCCTCATAG
	MT957399	ATGACTTCATTTGTGAGATGGTTTTTCAGTTGTAATCACAAAGATATAGGTTCATTATATTTAGTTTTTGGTGCCTTATCCGGAGCGATAGGTACTGCTTTTAGTATGTTGATTAGATTAGAATTATCTTCACCAGGATCAATGTTAGGAGATGATCATTTATATAATGTAATAGTAACAGCACATGCATTTGTAATGATATTTTTCTTAGTTATGCCCACAATGATAGGAGGATTTGGAAATTGATTTGTACCTTTAATGATAGGGGCCCCAGATATGGCTTTTCCAAGATTAAATAATATAAGTTTTTGATTGCTACCACCTGCTTTGTTTTTACTATTAGGTTCTTCTTTAGTAGAACAAGGTGCGGGTACAGGGTGGACGGTTTATCCACCTTTAGCTTCAATACAAGCTCATTCAGGAGGATCCGTGGATATGGCTATATTTAGTTTACATTTAGCAGGGTTGTCTTCAATTTTAGGTGCTATGAATTTTATAACTACAGTTTTGAATATGAGAACACCAGGTATGACTATGAGTAGAATACCTCTATTTGTGTGATCTGTTTTTATAACGGCAATATTATTATTATTATCATTACCTGTATTAGCCGGGGCAATCACAATGTTATTAACAGATAGAAATTTTAATACAACCTTTTTTGATCCTGCTGGAGGGGGTGATCCTATTTTATATCAACATTTATTTTGATTTTTTGGTCA---TCCAGAGGTATATATTTTAATATTACCTGGTTTTGGAATAATATCCCAAATATTATCTCTTTTTTCATATAAAAAACAAATCTTTGGTTATTTAGGCATGGTCTATGCTATGTTAGCCATAGGTATATTAGGATTTATTGTTTGAGCTGATCACATGTATGTTGTAGGAATGGACGTTGATACAAGAGCTTATTTTACAGCAGCAACAATGATTATTGCGGTTCCAACTGGAATTAAAATATTTAGTTGATTAGCTACTATTAGTGGTAGTGGTCGCAATTTAATTTTTACCACTCCGATGGCGTGGGCTTTAGGTTTTATTTTCTTATTTACTATTGGTGGTTTAACTGGTATCGTTCTTTCCAATAGTTCTCTTGATATTTTATTACATGATACTTATTATGTAGTTGCTCATTTCCATTTTGTATTATCAATGGGAGCAGTATTTGCAATATTTGGGGGATTTTATTTATGATTTGGGAAAATAACAGGTTATGCATATAAAGATATATATGGTTTAATACACTTTTGATTAATGTTTGTTGGGGTTAATATTACTTTTTTTCCTCAACATTTTTTAGGTTTAGCTGGATTACCAAGAAGATATGCAGATTATCCAGATAATTTTGAAGATTTTAATCAAATAAGTTCATTTGGGTCAATAATATCAATAATAGCAGTAATTTGATTTGTAGTTGTAATATTTGATGCTTACTACAGAGAAGAACCCTTTGACATAAATATTTTTGCTAAAGGTCCTTTAACCCCCTTTTCTTGTCAATCTACACATTTTGATACATTAGAATGAACCTTAAAAACACCACCAGAACATCATACTTATAATGAATTACCATATATAGTTGGGGGTCCTAAATCCTCATAA
	DQ889457	ATGACTTCGTTTGTGAGATGGTTTTTCAGTTGTAATCACAAAGATATAGGATCATTATATTTAATTTTTGGTGCCTTATCCGGAGCGATAGGTACTGCTTTTAGTATGTTGATTAGATTAGAATTATCTTCACCAGGATCAATGTTAGGAGATGATCATTTATATAATGTAATAGTAACAGCACATGCATTTGTAATGATATTTTTCTTAGTTATGCCTACAATGATAGGTGGATTTGGAAATTGATTTGTACCTTTAATGATAGGAGCCCCAGATATGGCTTTTCCAAGATTAAATAATATAAGTTTTTGACTGCTACCTCCTGCTTTGTTTTTACTATTAGGTTCTTCTTTAGTAGAACAAGGTGCAGGTACTGGGTGGACGGTTTATCCACCTTTAGCTTCAATACAAGCCCATTCAGGAGGATCTGTAGATATGGCCATATTTAGTTTACATTTAGCAGGGTTATCTTCAATTTTAGGAGCTATGAATTTTATAACAACAATTTTGAATATGAGAACACCAGGTATGACTATGAGTAGAATACCTCTATTTGTATGATCCGTTTTTATAACAGCAATATTATTATTACTATCATTACCCGTATTAGCCGGGGCAATAACAATGTTATTAACAGATAGAAATTTTAATACAACCTTTTTTGATCCTGCTGGAGGGGGTGATCCTATTTTATATCAACATTTATTTTGATTTTTTGGTCAAATTACAAAAGGATATATTTTAATATTACCTGGTTTTGGAATAATATCCCAAATATTATCTCTTTTTTCATATAAAAAACAAATCTTTGGTTATTTAGGCATGGTCAAAGCTATGTTAGCCATAGGTATATTAGGATTTATTGTTTGAGCTGATCACATGTATGTTGTAGGAATGGACGTTGATACAAGAGCTTACTTTACAGCAGCAACAATGATTATTGCGGTTCCAACTGGAATTAAAATATTTAGTTGATTAGCTACTATTAGTGGTAGTGGACGCAATTTAATTTTTACCACTCCGATGGTGTGGGCTTTAGGTTTTATTTTCTTATTTACTATTGGTGGTTTAACTGGTATCGTTCTTTCCAATAGTTCTCTTGATATATTATTACATGATACTTATTATGTAGTTGCTCATTTTCACTTTGTATTATCAATGGGAGCAGTTTTTGCAATATTTGGGGGATTTTATTTATGATTTGGGAAAATAACAGGTTATGCATATAAAGATATATATGGTTTAATACACTTTTGATTAATGTTTTTTGGGGTAAATATTACTTTTTTTCCTCAACATTTTTTAGGATTAGCAGGATTACCAAGAAGATATGCAGATTATCCAGATAATTTTGAAGATTTTAATCAAATAAGTTCATTTGGGTCAATTATATCAATTATAGCTGTAATTTGATTTGTAGTTGTAATATTTGATGCATACTACAGAGAAGAACCCTTTGACATAAATATTTTTGCAAAAGGTCCTTTAACCCCCTTTTCTTGTCAATCTACACATTTTGATACATTAGAATGAACCTTAACAACACCACCAGAACATCATACTTATAATGAATTACCATATATAGTTGGGGGTCCTAAATCCTCATAA
	MT957400	ATGACTTCATTTGTGAGATGATTTTTCAGTTGCAATCACAAAGATATAGGTTCATTATATTTAGTTTTTGGTGCCTTATCCGGAGCGATAGGTACTGCTTTTAGTATGTTGATTAGATTAGAATTATCTTCACCAGGATCAATGTTAGGAGATGATCATTTATATAATGTAATAGTAACAGCACATGCATTTGTAATGATATTTTTCTTAGTTATGCCTACAATGATAGGAGGATTTGGAAATTGATTTGTACCTTTAATGATCGGAGCCCCAGATATGGCTTTTCCAAGATTAAATAATATAAGTTTTTGACTACTACCACCTGCTTTGTTTTTATTATTAGGTTCTTCTTTAGTAGAACAAGGTGCGGGTACTGGGTGGACGGTTTATCCACCTTTAGCTTCAATACAAGCCCATTCAGGAGGATCAGTAGATATGGCCATATTTAGTTTACATTTAGCAGGGTTATCTTCAATTTTAGGAGCTATGAATTTTATAACTACAGTTTTGAATATGAGAACACCAGGTATGACTATGAGTAGAATACCTCTATTTGTGTGATCCGTTTTTATAACAGCAATATTATTATTACTATCATTACCCGTACTAGCCGGGGCAATCACAATGTTATTAACAGATAGAAATTTTAATACAACCTTTTTTGATCCTGCTGGAGGGGGTGATCCTATTTTATATCAACATTTATTTTGATTTTTTGGTCA---TCCAGAGGTATATATTTTAATATTACCTGGTTTTGGAATAATATCCCAAATATTATCTCTTTTTTCATATAAAAAACAAATCTTTGGTTATTTAGGCATGGTCTATGCTATGTTAGCCATAGGTATATTAGGATTTATTGTTTGAGCTGATCACATGTTTGTTGTAGGAATGGACGTTGATACAAGAGCTTACTTTACAGCAGCAACAATGATTATTGCGGTTCCAACTGGAATTAAAATATTTAGTTGATTAGCTACTATTAGTGGTAGTGGACGCAATTTAAATTTTACCACTCCGATGGCGTGGGCTTTAGGTTTTATTTTCTTATTTACAATTGGAGGTTTAACAGGTATCGTTCTTTCTAATAGTTCTCTTGATATATTATTACATGATACGTACTATGTGGTGGCTCATTTTCATTTTGTACTATCAATGGGAGCAATTTTTGCAATATTTGGAGGGTTTTATTTATGATTTGGGAAAATAACAGGTTATGCATATAAAGATATATATGGTTTAATACACTTTTGATTAATGTTTTTTGGGGTAAATATTACTTTTTTTCCTCAACATTTTTTAGGATTAGCAGGATTACCAAGAAGATATGCAGATTATCCAGATAATTTTGAAGATTTTAATCAAATAAGTTCATTAGGATCAATTATATCAATTATAGCTGTAATTTGATTTATAGTTGTAATATTTGATGCATACTACAGAGAAGAACCCTTTGACATAAATACTTTTGCAAAAGGTCCTTTAACCCCCTTTTCTTGTCAACCTACACATTTTGATACATTAGAATGAACCTTGACAACCCCACCAGAACATCATACTTATAATGAATTACCATATATAGTTGGGGGTCCTAAATCCTCATAA
	DQ889458	ATGACTTCATTTGTGAGATGATTTTTCAGTTGCAATCACAAAGATATAGGTTCATTATATTTAGTTTTTGGTGCCCTATCCGGAGCGATAGGGACTGCTTTTAGTATGTTGATTAGATTAGAATTATCTTCACCAGGATCAATGTTAGGAGATGATCATTTATATAATGTAATAGTAACAGCACATGCATTTGTAATGATATTTTTCTTAGTTATGCCTACAATGATAGGTGGATTTGGAAATTGATTTGTACCTTTAATGATAGGAGCCCCAGATATGGCTTTTCCAAGATTAAATAATATAAGTTTTTGACTGTTACCTCCTGCTCTATTTTTACTATTAGGTTCCTCTTTAGTAGAGCAAGGAGCGGGTACTGGGTGGACGGTTTATCCACCTTTAGCTTCAATACAAGCCCATTCAGGAGGATCAGTTGATATGGCCATATTTAGCTTACATTTAGCTGGGTTGTCTTCAATTTTAGGGGCTATGAATTTTATAACTACAGTTATGAATATGAGAACGCCAGGTATGACAATGAGTAGAATACCCCTATTTGTGTGATCAGTTTTAATAACAGCAATATTATTACTACTATCATTGCCCGTATTAGCCGGAGCAATCACAATGTTATTGACAGATAGATATTTTAATACAACCTTTTTTGATCCTGCTGGGGGAGGTGATCCTATTTTATATCAACATTTATTTTGATTTTTTGGT---------------------------------------------------------------------------------------------------------------GCTATGTTAGCCATAGGTGTTTTAGGATTTATTGTTTGAGCTGATCACATGTATGTAGTAGGAATGGACGTTGATACAAGAGCTTATTTTACAGCAGCTACAATGATTATTGCGGTTCCAACAGGAATAAAAATATTTAGTTGATTAGCTACTGTTAGTGGTAGTGGCCGCAATTTAATTTTTACCACTCCGATGGCGTGGGCCTTAGGTTTTATTTTCTTATTTACGATTGGTGGTTTAACAGGTATCGTTCTTTCTAATAGTTCTCTTGATATTTTATTACATGATACTTATTATGTAGTCGCTCACTTTCATTATGTATTGTCGATGGGAGCAGTGTTTGCAATATTTGGGGGGTTCTATTTATGATTTGGGAAAATAACAGGGTATGCATATAAGGATATATATGGACTAATACACTTTTGATTAATGTTTTTAGGGGTAAATATAACTTTTTTTCCGCAACATTTCTTAGGATTAGCGGGATTACCACGAAGATATGCAGATTATCCAGATAATTTTGAAGATTTTAATCAAATAAGTTCATTTGGATCAATTATATCAATTATAGCTGTAATTTGATTTATAGTTGTAATATTTGATGCATACTACAGAGAAGAACCCTTTGATATAAATATAATGGCAAAAGGACCATTAATCCCTTTTTCTTGTCAACCTGCACATTATGATACATTAGAATGATCATTAACATCACCACCAGAACACCATACTTATAATGAATTACCATATATAGTTGGAGGTCCTAAATCCTCATAA
	KY310743	ATGACTTCGTTTGTGAGATGATTTTTCAGTTGCAATCACAAAGATATTGGTTCATTATATTTAGTTTTTGGTGCCCTATCCGGAGCGATAGGTACTGCTTTTAGTATGTTGATTAGATTAGAATTATCTTCACCAGGATCAATGTTAGGAGATGATCATTTATATAATGTAATAGTAACAGCACATGCATTTGTTATGATATTTTTCTTAGTTATGCCTACAATGATAGGAGGATTTGGAAATTGATTTGTACCTTTAATGATAGGAGCCCCAGATATGGCCTTTCCAAGATTAAATAATATAAGTTTTTGACTTTTACCTCCGGCACTTTTTTTACTATTAGGTTCCTCTTTAGTAGAACAAGGAGCGGGTACAGGGTGGACGGTTTATCCACCTTTAGCTTCAATACAAGCCCACTCAGGAGGGTCAGTAGATATGGCCATATTTAGTTTACATTTAGCTGGGTTGTCTTCAATTTTAGGGGCTATGAATTTTATAACAACAGTTATGAATATGAGAACGCCAGGTATGACAATGAGTAGAATACCCCTATTTGTGTGATCAGTTTTTATAACAGCAATATTATTATTATTATCATTGCCCGTATTAGCGGGAGCAATCACAATGTTATTGACAGATAGAAATTTTAATACAACCTTTTTTGATCCTGCTGGGGGGGGTGATCCTATTTTATATCAACATTTATTTTGATTTTTTGGTCA---TCCAGAGGTTTATATTTTAATATTACCAGGTTTTGGTATAATATCGCAAATATTATCTCTTTTCTCATATAAAAAACAAATCTTTGGTTATTTAGGTATGGTCTATGCTATGTTAGCCATAGGTGTTTTAGGATTTATTGTTTGAGCTCATCACATGTTTGTTGTAGGAATGGACGTTGATACAAGAGCTTATTTTACAGCAGCTACAATGATTATTGCGGTTCCAACTGGAATAAAAATATTTAGTTGATTAGCTACTGTTAGTGGTAGTGGTCGCAATTTAATTTTAACCACTCCGATGGCGTGGGCTTTAGGTTTTATTTTCTTATTTACGATTGGTGGTTTAACAGGTATCGTTCTTTCTAATAGTTCTCTTGATATTTTATTACATGATACTTATTATGTAGTCGCTCACTTCCACTTTGTACTATCAATGGGAGCAGTGTTCGCAATATTTGGGGGATTTTATTTATGATTTGGGAAAATAACAGGATATGCATATAAAGATATATATGGTCTAATACACTTTTGATTAATGTTTATAGGGGTAAATATTACTTTTTTCCCGCAACATTTCTTAGGATTAGCTGGATTACCACGAAGATATGCAGATTATCCCGATAATTTTGAAGATTTTAATCAAATAAGCTCATTTGGTTCCGTGATTTCCCTCACGGCTGTCATTTGATTTATAGTTGTAATATTTGATGCATACTACAGAGAAGAACCCTTTGATATAAATACAATGGCAAAAGGCCCTTTAATCCCATTTTCTTGTCAACCTGCTCATTTTGATACATTAGAATGATCATTAACATCACCACCAGAACATCATACTTATAATGAATTACCATATATAGTTGGAGGTCCTAAATCCTCATAA

;
end;
