# Supplementary material for: A novel taxonomic database for eukaryotic mitochondrial cytochrome oxidase subunit I gene (eKOI), with a focus on protists diversity
Source: Database (Oxford). 2025 Sep 24;2025:baaf057. doi: 10.1093/database/baaf057 (PMC12462617; doi:10.1093/database/baaf057)
Supplement: baaf057_Supplemental_File [file baaf057_supplemental_file.zip › 2_alignment_eKOI/platyhelminthes.nex]

#NEXUS
begin characters;
	dimensions ntax=448 nchar=1813;
	format datatype=dna missing=? gap=-;
	matrix
	JQ034099	---------------------------------------------------------------------------------------------------------------------GTGGGGGTCAG-ATGATTATTTAGAATGGGCCATAAGCGTATCGGTTTCCTTTATATGT--GTTTGGGTATATGAGCCGGGTTTATAGGTTTGGGGTTTAGATTGTTAATTCGAGTAAATTTTATTGAGCCCTATTATAACGTGGTTTCTGCCGACTGTTACAACTATTTAGTGACATTTCACGGCGTGATAATGATTTTTTTCTTTCTTATGCCCATCCTGGTGGGGGGTTTTGGAAATTATCTTATACCATGCCTCGCGGGCCTACCTGATTTAAATCTT…
	JQ034111	---------------------------------------------------------------------------------------------------------------ATGATGTTAAGGCTGGG-TTGGGTGTTCAGATTAGACCATAAGCGGATTGGTCTGTTATACACGT--GTGTAGGGGTGTGGGCCGGGTTTGTTGGATTAGGGCTTAGCCTGTTGATTCGTATAAATTTTTTAGAGCCGTGCTTTAAAGTGGTATCTGCCGATTGTTATAATTACTTAGTGACGTTTCATGGTATTATAATGATTTTTTTTTTCTTGATGCCCATCCTGGTGGGTGGTTTTGGGAATTATTTAGTTCCTTGTTTAACAGGACTTCCAGATTTGAATTTA…
	JN004229	---------------------------------------------------------------------------------------------------------ATGTTTTTTTTTAAAGGCCTCAG-TTGAGTTTTTACACTAGATCACAAGCGAATAGGCATATTTTATATGA--TAATGGGAGTGTGGTCTGGGTTTATAGGGTTGGGGTTGAGTTTAATGGTACGAATAAAATTTATTGAGCCGTATTATAGGGTTGTATCGTCGGACTGTTACAATTTTTTGATCACCAACCACGGCGTTATTATGATCTTCTTTTTTTTGATGCCAGTGCTTGTGAGGGGGTTTGGCAACTACTTAATACCATTACTCTCGGGACTTAAAGACTTAAACCTT…
	OK334507	---------------------------------------------------------------------------------------------------------ATGATTTTTTTTAAAGGGCTCAG-GTGGGTTTTTACATTAGATCACAAGCGGATAGGGATATTTTATATGA--TCATGGGGGTTTGGTCCGGGTTTATAGGCCTGGGTTTAAGCTTAATGGTACGAATAAATTTTATTGAGCCTTATTATAGGGTTGTATCCTCCGATTGTTACAAATTTTTAATCACCAACCACGGTATAATTATGATCTTCTTTTTTTTGATGCCGGTGCTTGTGAGTGGGTTTGGTAACTATTTAATACCTTTACTCTCCGGGCTTAAAGATTTGAAACTC…
	JN004225	---------------------------------------------------------------------------------------------------------ATGGGGTTTCAGTGCTTCTTTAG-GTGGGTCTTTACGTTGGACCATAAGCGAATAGGTTTATCTTATATCG--TTATGGGGGTTTGGTCCGGGTTTATAGGATTGGGATTGAGGCTAATGATTCGTATTAATTTTATAGAGCCCTATTATAGTGTTGTCTCTGCTGACTGTTACAAATTTTTAATCACCAAACATGGTATAGTAATGATTTTTTTCTTCCTCATGCCAGTCTTGGTGAGGGGTTTTGGTAATTACTTGATTCCACTCTTAGGGGGGCTTCATGACCTTAATCTA…
	JN004234	---------------------------------------------------------------------------------------------------------ATGTTCTATCGTGGGCTTTTAAG-TTGGGTGTTTACTCTAGATCATAAGCGTATAGGATTATACTATATAA--TCATGGGGGTTTGGTCGGGATTTATAGGTTTGGGCCTAAGTCTTATGATTCGTATAAATTTTATTGAGCCTTACTTTAGTGTTGTATCCGCGGATTGTTATAAATTTTTAATTACTAAACATGGTATAATTATGATTTTTTTCTTTTTAATGCCAGTGCTTGTTAGGGGATTTGGCAATTATTTAATTCCTTTATTAGGTGGGTTACATGATTTAAATCTA…
	JQ034054	---------------------------------------------------------------------------------------------------------GTGTGACGTGCATGTTCTTTTAG-TTGACTCTTTACACTAGACCACAAGCGTATAGGACTTTTTTATATAC--TAATGGGCCTGTGGTCTGGTTTTATGGGCCTTGGTTCGAGCTTGTTGATTCGAGTCAAATTCCTAGAGCCCTATTTTAGTGTGGTATCAGCAGATTGTTATAAATTCCTGGTAACTAAACACGGTATTATAATGATTTTCTTTTTTCTTATGCCTGTTTTAATAGGTGGGTTTGGTAAATACCTTATTCCGATAGTAGCCGGTGTACCGGATTTAAACTTA…
	HM480475	---------------------------------------------------------------------------------------------------------ATGAGATTTACTGGGGTTTATAG-GTGGGTTTTTACTTTAGACCACAAGCGAATAGGTCTTTTTTATATGT--TGGTTGGGGTTTGATCCGGGTTTATGGGACTTGGTTTAAGACTATTGATTCGTGTGAAATTTATGGAACCTTATTTTAGCGTGGTTTCGGCAGATTGTTATAATTTTTTGGTTACTAAACATGGTGTTATAATGATTTTTTTCTTTTTGATGCCAGTGTTGATTGGCGGGTTTGGCAAATATCTTATTCCGTTGTTGTCTGGCATACCTGATCTAAATCTG…
	JQ034055	------------------------------------------------------------------------------------------------------------------ATGATGGGTTTGGG-GTGATTATTTACATTGGATCATAAGCGCATTGGTTTGTTTTATATGA--TTGTCGGTGTCTGATCCGGGTTGGTTGGGCTGGGGCTGAGTATGCTGATCCGCATTAATTTTATGGAGCCGTATTATAGTTCTGTGTCGGCCGACTGTTACAAATTTTTAATCACAAATCATGGGGTGATAATGATTTTTTTTTTCTTAATGCCTGTGCTCATTGGGGGGTTTGGTAATTATTTGATCCCGCTGTTGGCTGGGATCCCCGATTTAAAATTG…
	JQ034057	---------------------------------------------------------------------------------------------------------ATGGGTTTATTACGATTAGTGCC-GTGGCTTTTTACATTAGATCATAAGCGTATTGGCTTAAGTTATACCG--TAATCGGTGTTTGAGCGGGGTTTATTGGCCTTGGTTTGAGAATGTTGATTCGTGTGAAATTTTTAGAGCCTTATTTTAATGTTGTTTCTGCTGAGTGTTATAAATTTATTATTACTAGACACGGGATTATAATGATCTTTTTCTTTTTAATGCCGGTTCTTATAGGCGGGTTTGGTAAATACCTAATCCCGCTGCTTTCTGGCATTCCAGATTTGAATCTT…
	JQ034078	---------------------------------------------------------------------------------------------------------ATGGTACTGCGGAAATTGAGTAG-GTGGTTATTTACCTTAGATCACAAGCGTATTGGTTTATATTACATGT--TGGTGGGGGTTTGGTCGGGGTTTGTTGGGTTGGGGTTGAGTTTGTTGATACGAGTAAAATTTCTTGAGCCGTGTTTTAATTTGGTGTCGGCCGACTGTTACAAATTTTTAATCACAAACCATGGCATAATAATGATTTTCTTTTTTTTAATGCCGGTTTTAATCGGCGGGTTTGGTAATTATTTAATCCCGCTGTTGGCGGGGTTGCCGGATTTAAAACTA…
	JQ034077	---------------------------------------------------------------------------------------------------------ATGTTTTTGTGTGGGGCCGTAAG-GTGGTTATTTACTTTAGATCACAAGCGTATTGGTTTGTATTATATGG--TGGTTGGTGTTTGGTCCGGGTTTGTGGGGTTGGGGCTAAGAATGCTGATCCGCATGAAATTTTTGGAGCCCTGCTTTAACCTGGTGTCTGCCGACTGTTATAACTTTTTAATAACCAAACACGGGGTCATTATGATTTTCTTTTTCCTCATGCCCGTGTTAATTGGGGGGTTTGGTAATTACTTGATTCCGCTTTTAGCGGGACTGTCTGATTTGAATCTC…
	JQ034065	---------------------------------------------------------------------------------------------------------ATTGTTTTGTGTGGGGGAATAAA-GTGGTTATTTACTTTAGACCACAAGCGTATTGGTCTATATTATATGG--TGGTTGGTGTATGGTCCTGGGTTGTAGGGTTGGGGCTAAGGATGCTTATTCGTATGAAATTTCTGGAGCCCTACTTTAACCTTATGT-TGCCGATTGTTATAAATTTTTAATAACCAATCACGGTGTTATTATGATATTCTTTTTCCTGATGCCTGTTTTAATAGGAGGGTTTGGCAATTACTTCATTCCGTTTTTAGTTGGGCTGTCTGATTTGAAGCTC…
	JQ034066	---------------------------------------------------------------------------------------------------------ATGGTTTTGTGGGGGGCGATAAG-GTGGTTATTTACTTTAGATCACAAGCGCATAGGTTTATTTTATATGG--TCGTCGGTGTGTGGTCGGGGTTTGTTGGGTTGGGGCTAAGCATGATTATTCGTATGAAATTTCTGGAGCCTTACTTTAACCTTGTGTCTGCTGATTGTTATAAATTCATAATAACTAACCACGGCGTTATTATGATATTTTTTTTTCTTATGCCTGTTTTAATAGGAGGATTTGGTAATTATTTGATTCCACTGTTAGCGGGGCTGTCTGATTTGAAACTA…
	JQ034071	---------------------------------------------------------------------------------------------------------ATGATTTGGTCGGGGGGAATAAG-GTGGTTATTTACTTTAGATCACAAGCGTATAGGTTTGTATTATATGG--TGGTTGGTGTTTGGTCCGGGTTTGTTGGGTTGGGGTTAAGAATGCTCATTCGTATGAAATTTCTGGAGCCTTACTTTAATCTTGTGTCTGCTGATTGCTACAAATTTTTAATTACCAACCACGGTGTTATTATGATATTCTTTTTTCTTATGCCCGTATTAATAGGAGGGTTTGGCAATTACTTGATTTCGCTTTTAGCCGGGTTGTCTGACTTGAAACTC…
	JQ034088	---------------------------------------------------------------------------------------------------ATGTTGATGGTTTTGTTGAGTTTAGTGAA-GTGGGGGTTCACACTTGATCACAAGCGTATTGGTTTGCTTTATGTGG--TTATTGGGGTCTGGGCCGGGTTTATAGGTGCTGGCTTGAGTATGTTGATACGTGTGAATTTTTTGGAGCCGTTTTACAAAGTGGTGTCTGCCGACAGTTATAACTTCATAATAACAAGTCACGGCGTAATTATGATTTTCTTTTTTTTGATGCCGGTGTTAGTGGGGGGGTTTGGTAAATATCTTATTCCTTTATTGTCCGGACTCCCTGATTTAAACTTG…
	MG968744	---------------------------------------------------------------------------------------------------------ATGTATTTAGCGCGAGCTTGTAG-TTGGATTTTCACGTTAGACCATAAGCGCATAGGTATGATTTACACTT--TAGTTGGGGTTTGATCTGGGTTTGTTGGATTAAGTTTTAGTTTAATGATTCGTATAAATTTTTTGGAGCCTTATTTTAATGTTGTATCAGTTGATTGTTATAATTATTTAATTACTTATCATGGTGTAATCATGATTTTCTTTTTTTTAATGCCTTTATTAATAGGTGGTTTTGGTAATTATCTTATTCCTTTATTATGTGGGTTTTCTGATTTGAAATTG…
	MF189102	------------------------------------------------------------------------------------------------------------------------------------------------------------------------------------------------------------------AGTTTCAGAGTTATGATACGTATAAAATTTATTGAACCTTACTTTAAAATAATAACATTAGATTGTTATAAATTTTTGATAACAAAACACGGTATAATAATGATATTCTTTTTTTTGATGCCTGTATTAATAGGCGGATTTGGTAAATATTTAATACCATTGTTATCTGGCTTGTCTGATTTAAACTTA…
	MF189096	------------------------------------------------------------------------------------------------------------------------------------------------------------------------------------------------------------------AGTTTCAGTATTATGATACGTATAAATTTTATTGATCCTTACTTTAAAATTATAACATTAGATTGTTATAATTTTTTAATTACTAACCATGGTATAATAATGATATTCTTTTTTCTAATGCCTGTCTTGATAGGAGGTTTTGGTAAATATTTGATACCTCTATTGTCTGGTTTATCTGACTTGAAATTA…
	MF189082	------------------------------------------------------------------------------------------------------------------------------------------------------------------------------------------------------------------AGATTTAGCATAATGATACGAATAAAATTTATAGAGCCTTATTTTAATCTTATATCACTAGATTGTTACAAATTTTTAATAACTAACCATGGCATAGTAATGATTTTTTTCTTTTTAATGCCTGTGTTAATAGGGGGGTTTGGTAAATACCTTATACCACTATTATGTGGCCTATCTGATTTAAATTTA…
	MF189087	------------------------------------------------------------------------------------------------------------------------------------------------------------------------------------------------------------------AGGTTTAGTATAATGATTCGTATAAAATTTATCGAGCCCTATTTTAATGTTATAACGTTAGATTGTTATAAATTTTTAATTACTAAACATGGTATCATAATGATTTTTTTCTTTTTGATGCCTGTACTGATTGGGGGGTTTGGTAATTATTTGATACCTTTATTGTGTGGCTTATCAGATTTAAACCTA…
	OP972570	------------------------------------------------------------------------------------------------------------------ACTGGTTTATTTAA-TTGATTATTTACCCTAGATCATAAGCGCGTTGGAGTACTTTACACAA--TAGTTGGCGTCTGAGCTGGGTTTTTAGGGCTTAGGTTTAGATTACTAATTCGTATAAAATTTTTAGAGCCTTATTATAACGTAATCTCAACGGATTGTTATAAATATTTAGCCACTAATCACGGTATCCTTATGATTTTCTTTTTTTTGATGCCTATTCTAATCGGAGGCTTTGGCAAATTTTTAATCCCACTAATAGGGGGTCTGTCAGATTTAAATCTA…
	OP972571	------------------------------------------------------------------------------------------------------------------ACTGGTTTATTAAA-CTGACTGTTTACTCTTGATCATAAGCGTATAGGAGTGCTTTACACAT--TAGTTGGTATCTGAGCTGGGTTTTTAGGACTTAGCTTCAGGGCAATGATTCGAATAAAATTTTTAGAGCCATACCACAAAGTAATCTCTACAGATTGTTATAAATACTTAGCCACAAATCATGGCATACTTATGATTTTCTTTTTTTTAATGCCTATCTTAATAGGAGGGTTTGGTAAATTTTTGATACCGTTACTAGGTGGTTTATCAGACTTAAATCTA…
	OP971521	------------------------------------------------------------------------------------------------------------------------------AA-CTGATTGTTTACTTTGGACCATAAGCGTATAGGAGTACTTTACACAT--TAGTTGGTATCTGAGCTGGGTTCTTAGGGCTTAGCTTCAGAGCAATGATTCGAATAAAATTTTTAGAGCCTTATCACAAAGTAATCTCAACAGATTGTTACAAATATTTAGCCACCAACCACGGTATAATTATGATCTTCTTCTTTTTAATGCCCATTCTTATTGGAGGGTTTGGTAAATTCTTAATACCTTTATTAGGAGGCTTGTCAGATTTAAATCTT…
	KM520151	---------------------------------------------------------------------------------------------------------ATGATTAATCTTAAATTTTTTAG-TTGGCTTTTTACACTAGATCATAAGCGTATCGGTATGATATATACTC--TGATAGGTATATGGTCTGGGTTTGTCGGTCTGAGACTCAGCATTATGATACGTATTAAATTTGTTGAGCCTTATTTTAACGTTATTTCCTCAGACTGTTATAACTTTTTGATTACCAATCATGGTATTATAATGATATTTTTCTTTTTAATGCCTATATTAATTGGTGGTTTTGGTAATTATTTAATTCCTTTATTATCTGGTCTGCCAGATTTAAACTTG…
	MW602527	---------------------------------------------------------------------------------------------------------ATGATTAATCTTAAATTTTTTAG-TTGGCTTTTTACACTAGATCATAAGCGTATCGGTATGATATACACTC--TGATAGGTATATGGTCTGGGTTTGTCGGTCTGAGACTCAGCATTATGATACGTATTAAATTTGTTGAGCCTTATTTTAACGTTATTTCCTCAGACTGTTATAACTTTTTGATCACCAATCATGGTATTATAATGATATTTTTCTTTTTAATGCCTATATTAATTGGTGGTTTTGGTAATTATTTAATTCCTTTATTATCTGGTCTGCCAGATTTAAATCTG…
	MW034675	---------------------------------------------------------------------------------------------------------ATGACTAATCTTAAAATTTTTAG-TTGGCTTTTTACACTGGATCATAAGCGTATTGGTATGATTTATACTT--TAATAGGTATTTGATCCGGTTTTGTTGGTCTAAGTCTTAGTGTTATGATACGGATCAAATTTGTTGAGCCTTATTTTAATGTTATTTCTTCTGACTGTTATAAATTTTTGATCACTAATCATGGAATTATAATGATATTCTTTTTTTTAATGCCTGTTTTGATAGGTGGTTTTGGTAAATATTTAATTCCTCTATTATCTGGTTTACCAGATTTAAATTTA…
	KY552889	---------------------------------------------------------------------------------------------------------ATGACTAATCTTAAAATTTTTAG-TTGGCTTTTTACTTTAGATCATAAGCGTATTGGTATGATTTATACTT--TGATAGGTGTTTGATCTGGGTTTGTTGGTTTGAGCCTTAGTGTTATGATACGGATTAATTTTGTTGAGCCTTATTTTAATGTTATCTCTTCTGATTGTTATAAATTTTTAATTACAAATCATGGAATTATAATGATATTCTTTTTTTTAATGCCCGTTTTGATTGGTGGGTTTGGTAATTATTTAATACCTTTATTATCAGGTTTACCTGATTTAAATTTG…
	AB355622	---------------------------------------------------------------------------------------------------------ATGACTAATCTTAAAGTTTTTAG-TTGGCTTTTTACACTAGACCATAAGCGTATTGGTATGATTTATACTT--TAATAGGCATATGGTCTGGGTTTGTTGGTTTGAGCCTTAGTGTTATGATACGTATTAAATTTGTTGAGCCTTATTTTAATGTCATTTCTTCGGACTGTTATAAATTTTTGATCACTAATCATGGTATTATAATGATATTCTTTTTTTTGATGCCCGTTTTAATAGGTGGGTTTGGTAAATATTTGATTCCATTATTATCGGGTCTTCCTGATTTAAATTTA…
	KX227385	---------------------------------------------------------------------------------------------------------ATGACTAATCTTAAAATTTTTAG-TTGGCTTTTCACGTTGGACCACAAGCGTATTGGTATGATTTATACCT--TAATCGGTGTGTGGTCCGGGTTTGTTGGTTTGAGCCTTAGTATTATGATACGGATTAATTTTATTGAGCCTTACTTTAATGTTATTTCTTCGGACTGTTATAAATTTTTGATTACAAATCACGGTATCATTATGATATTTTTTTTTTTAATGCCTGTGTTAATAGGGGGGTTTGGTAATTACCTGATACCTCTTCTTTCTGGTCTCCCAAATTTAAATCTT…
	KY552875	---------------------------------------------------------------------------------------------------------ATGACTAATCTGAAAATTTTTAG-TTGGCTTTTTACCTTAGACCATAAGCGTATTGGTATGATTTATACTT--TAATAGGGGTGTGGTCTGGGTTTGTTGGCTTGAGTCTTAGTGTTATGATACGGATTAAATTTGTTGAGCCTTATTTTAATGTTATTTCTTCAGACTGTTATAAATTTTTAATCACTAATCACGGGATTATTATGATATTTTTTTTTTTGATGCCTGTTTTAATTGGCGGTTTTGGTAATTATTTGATACCACTACTATCTGGTCTTCCTGATTTAAATTTG…
	AM412738	---------------------------------------------------------------------------------------------------------ATGACTAATCTTAAAGTTTTTAG-TTGGCTTTTTACTTTGGACCATAAGCGTATTGGTATGATTTATACTT--TAATAGGTATATGGTCCGGGTTTGTTGGTTTGAGTCTTAGTGTTATGATACGGATTAATTTTGTTGAGCCTTATTTTAATGTTATTTCCTCAGACTGTTATAAATTTTTAATTACTAACCACGGTATTATAATGATATTCTTCTTTTTGATGCCTGTCTTAATTGGTGGGTTTGGTAACTATTTAATACCCTTATTATCTGGTCTCCCAGATTTAAATTTG…
	MK156278	----------------------------------------------------------------------------------------------------------------------------------------------------------------------------------------------------------------------------------------------------------------------------------------------------------------------------------------------------------------------ATTTAATACCTTTGCTGTGTGGGTTTTCTGACTTGAATTTA…
	JN258043	--------------------------------------------------------------------------------------TGGTTGTCATCTTATGAGTATGAAATTAGTTAGTTTATATAG-TTGAGTTTTTACGTTAGATCATAAGCGTATTGGCGTTATTTATACAT--TTTTGGGAGTATGAGCTGGTTTTGTAGGCTTGAGGTTCAGGTTAATTATTCGTATAAATTTTTTGGAGCCTTATTATAAAGTTGTGCCTTTAGATTGTTACAAATTTTTGGTTACTAACCATGGTATTATTATGATTTTTTTCTTTTTAATGCCTATTTTGATTGGTGGGTTTGGTAATTATTTGTTACCTTTATTAGGGGGTTTATCAGACTTAAATTTA…
	LC063172	-----------------------------------------------------------------------------------------------------------------------------------------------------------------------------------------------------------------------------------------------------------------------------------------------------------------------------------------------------AGGTGGTTTCGGTAATTATTTGTTGCCTTTATTAGGTGGGTTGTCTGATTTAAATTTG…
	MG099713	---------------------------------------------------------------------------------------------------------------------------------------------------------------------------------------------------------------------------------------------------------------------------------------------------------------------------------------------------------------------------------------------------------------…
	MG099719	---------------------------------------------------------------------------------------------------------------------------------------------------------------------------------------------------------------------------------------------------------------------------------------------------------------------------------------------------------------------------------------------------------------…
	JQ771102	---------------------------------------------------------------------------------------------------------------------------------------------------------------------------------------------------------------------------------------------------------------------------------------------------------------------------------------------------------------------------------------------------------------…
	AY189958	---------------------------------------------------------------------------------------------------------------------------------------------------------------------------------------------------------------------------------------------------------------------------------------------------------------------------------------------------------------------------------------------------------------…
	AY189957	---------------------------------------------------------------------------------------------------------------------------------------------------------------------------------------------------------------------------------------------------------------------------------------------------------------------------------------------------------------------------------------------------------------…
	AY181426	---------------------------------------------------------------------------------------------------------------------------------------------------------------------------------------------------------------------------------------------------------------------------------------------------------------------------------------------------------------------------------------------------------------…
	KJ778907	---------------------------------------------------------------------------------------------------------------------------------------------------------------------------------------------------------------------------------------------------------------------------------------------------------------------------------------------------------------------------------------------------------------…
	EU664425	---------------------------------------------------------------------------------------------------------------------------------------------------------------------------------------------------------------------------------------------------------------------------------------------------------------------------------------------------------------------------------------------------------------…
	EF688305	---------------------------------------------------------------------------------------------------------------------------------------------------------------------------------------------------------------------------------------------------------------------------------------------------------------------------------------------------------------------------------------------------------------…
	KJ778909	---------------------------------------------------------------------------------------------------------------------------------------------------------------------------------------------------------------------------------------------------------------------------------------------------------------------------------------------------------------------------------------------------------------…
	EF688293	---------------------------------------------------------------------------------------------------------------------------------------------------------------------------------------------------------------------------------------------------------------------------------------------------------------------------------------------------------------------------------------------------------------…
	MF158835	---------------------------------------------------------------------------------------------------------------ATGAATGGGTTAGTTTC-TTGGGTTTTTACTTTGGATCATAAGCGTATTGGTATAATTTATACAT--TGATAGGAGTTTGATCTGGTTTTGTTGGTTTGAGATTTAGGATTTTGATACGTATTAAATTTTTGGAGCCTTATTATAATGTTATACCTTTAGATTGTTATAAATTTTTGGTTACCAATCATGGTATTATAATGATTTTTTTCTTTTTGATGCCTATACTTATAGGGGGGTTTGGTAAATATTTGTTACCTTTGTTGGGTGGATTATCTGATTTGAATTTG…
	KP941432	--------------------------------------------------------------------------------------------------------------------------------------------------------------------------------------------------------------------TTTTAGATTATTGATACGTATAAAATTTTTAGAGCCTTATTATAAAGTTGTTTCGTTGGATTGTTATAAATTTTTGGTTACTAAACATGGGATAATTATGATTTTTTTTTTCTTAATGCCTGTTTTGATTGGCGGGTTTGGTAAATATCTTATACCATTGTTGGGAGGATTATCTGATCTTAATTTA…
	AB033413	---------------------------------------------------------------------------------------------------------------------------------------------------------------------------------------------------------------------------------------------------------------------------------------------------------------------------------------------------------------------------------------------------------------…
	JQ690286	---------------------------------------------------------------------------------------------------------------------------------------------------------------------------------------------------------------------------------------------------------------------------------------------------------------------------------------------------------------------------------------------------------------…
	MK399399	---------------------------------------------------------------------------------------------------------ATGAGAGTGGTGTGATTAGGTAG-ATGGGTGTTTACTTTAGATCATAAGCGCATAGGTGTGATTTATAGTT--TATTGGGTATATGATCTGGTTTTGTGGGTTTGAGATTTAGTTTGTTGATTCGTGTTAATTTTTTGGAGCCTTATTATAATGTTATACCTTTGGATTGTTATAATTTTTTGGTTACAAACCATGGTATAATAATGATTTTTTTTTTCTTGATGCCTATATTGATTGGGGGGTTTGGGAATTATTTATTGCCTTTGTTAGGTGGGTTGTCTGATTTGAATTTA…
	MH300943	---------------------------------------------------------------------------------------------------------ATGAAATTTATGTGATTGTGTAG-GTGAGTGTTAACTTTGGATCATAAGCGTATAGGTATGATTTATAGTT--TATTGGGTGTATGATCGGGTTTTGTTGGTTTGAGGTTTAGTTTGTTGATTCGTGTTAATTTTTTGGAGCCTTATTATAATGTTATACCGTTGGATTGTTATAAATTTTTGATTACGAATCATGGTATAATAATGATTTTTTTTTTCTTGATGCCTATATTGATTGGTGGGTTTGGGAATTATTTATTGCCTTTGTTGGGTGGTTTGTCTGATTTGAATTTA…
	OQ161106	---------------------------------------------------------------------------------------------------------ATGAAATTGATGTGATTGTGTAG-GTGAGTGTTGACTTTGGATCATAAGCGTATAGGTATGATTTATAGTT--TATTGGGTATATGATCTGGTTTTGTTGGTTTGAGGTTTAGTTTGTTGATTCGTGTAAATTTTTTGGAGCCTTATTATAATGTTATACCGTTGGATTGTTATAAATTTTTGGTTACGAATCATGGCATAGTAATGATTTTTTTTTTCTTGATGCCTATATTGATTGGTGGGTTCGGGAATTATTTATTGCCTTTGTTGGGTGGTTTGTCTGATTTGAATTTA…
	JN870101	------------------------------------------------------------------------------------------------------------------------------------------------------------------------------------------------------------------------------------CGTATAAATTTTTTAGAACCTTATTATAAAGTTATTTCTATGGATTGTTATAAATTTTTAGTTACTAATCACGGTATAATCATGATTTTTTTCTTTTTAATGCCTATTTTAATAGGTGGGTTCGGAAAATATTTAATTCCGTTATTAGGTGGTATATCAGATTTAAATTTA…
	MT882036	---------------------------------------------------------------------------------------------------------ATGGTATGAAATTGTTTATTGAG-TTGAATCTTTACATTAGACCATAAGCGTGTAGGTGTAATTTATACTC--TATTAGGGTTATGGTCCGGTTTTGTAGGTTTAAGTTTTAGTTTATTGATTCGTATTAATTTTTTAGAGCCTTATTATAAAGTTATTTCTATGGATTGTTATAAATTTTTGGTTACTAATCATGGAATAATTATGATTTTCTTTTTTTTGATGCCTATATTAGTGGGGGGTTTTGGTAAATACTTAATTCCGTTATTAAGTGGTTTATCAGATTTGAATTTA…
	KY883633	---------------------------------------------------------------------------------------------------------------------------------------------------------------------------------------------------------------------------------------------------------------------------------------------------------------------------------------------------------------------------------------------------------------…
	OR889487	---------------------------------------------------------------------------------------------------------------------------------------------------------------------------------------------------------------------------------------------------------------------------------------------------------------------------------------------ATTTTAATAGGTGGTTTCGGCAAATATTTAATTCCTTTGGTTGGTGGGTTATCTGATTTGAATTTA…
	MT407602	------------------------------------------------------------------------------------------------------------------------------------------------------------------------------------------------------------------------------------------------------------------------------------------TTTTTAGTTACTAACCATGGTATAATTATGATTTTTTTATTTTTGATGCCCATATTAATTGGTGGTTTTGGAAAATATTTAATTCCCTTAATAGGCGGGTTGTCTGATTTAAATTTA…
	MW703548	---------------------------------------------------------------------------------------------------------------------------------------------------------------------------------------------------------------------------------------------------------------------------------------------------------------------------------------------------------------------------------------------------------------…
	MW244046	-------------------------------------------------------------------------------------------------------------------------------------------------------------------ATTTTGTACACAT--TAGTTGGAATCTGAGCAGGATTCTTAGGGTTAAGTTTTAGTGTAATGATTCGTATTAAATTTTTAGAACCCTACTATAATGTAATTTCTACGGATTGCTACAAATTTCTTATAACAAATCACGGGATTTTAATGATTTTCTTTTTTTTAATGCCAATCTTAATAGGAGGTTTTGGGAAATTTTTAATTCCGTTACTAAGTGGGCTATCTGATCTTAAATTA…
	MT627465	----------------------------------------------------------------------------------------------------------------------------------TGATTATTTACATTAGATCACAAGCGTATAGGTTTTATTTATACCG--TTGTTGGTATTTGAGCGGGATTTATTGGTCTTGGGTTTAGTTTAATGATTCGGGTTAAATTTTTAGAACCTTACTATAAAGTTATATCAACTGATTGTTATAAATTTTTAATAACTAATCATGGTATACTAATGATTTTTTTCTTTTTAATGCCTATTTTAATAGGCGGGTTTGGGAATTTTCTTATTCCTTTATTATGCGGGTTATCAGATCTTCATTTA…
	MT627467	------------------------------------------------------------------------------------------------------ATGTTTAGAGTTGCTAAGATTTTTAG-GTGGTTATTTACTTTAGACCATAAGCGTATAGGTATTGTGTACACAA--TAATAGGTATCTGGGCAGGATTTGTTGGGTTAGGGTTTAGTCTGATGATTCGTATAAAATTTTTAGAGCCTTACTACAAAGTAATTTCTACTGATTGTTATAAATTTTTGATTACCAATCACGGTATTTTAATGATTTTCTTTTTTTTGATGCCTGTATTAATTGGGGGGTTTGGTAAATTTTTAATTCCTTTGATAAGCGGTTTATCTGATTTGAACTTA…
	MT627469	------------------------------------------------------------------------------------------------------ATGTTAAGGATTTCTAAGATTTTTAG-ATGATTATTTACGTTAGATCATAAGCGTATTGGTGTAATTTATACTA--TTATTGGAATTTGGGCTGGGTTTGTTGGGCTAGGCTTTAGTATTATGATTCGTATAAAATTTTTAGAGCCATACTACAATGTTATTTCTACAGATTGTTATAAATTTTTGGTTACTAACCATGGAATTATAATGATTTTCTTTTTTTTAATGCCAGTTTTAATAGGAGGTTTTGGTAAATTTTTAATTCCTTTATTAAGTGGTTTATCGGATTTAAATTTA…
	MT627457	---------------------------------------------------------------------------------------------------------------------AATATTTTTAG-TTGATTGTTTACTTTGGATCATAAGCGTGTTGGTATTATGTATACAG--TTATAGGTATTTGGTCTGGTTTTGTAGGGCTTAGTTTTAGTTTAATGATACGTATTAATTTTTTAGAGCCTTATTATAATGTTATTTCTGCTGATTGTTATAAATTTTTAATTACTAATCATGGTATAATAATGATTTTTTTCTTTTTGATGCCAATTTTAATAGGTGGATTTGGTAAATTTTTGATTCCTTTGTTGAGTGGTTTATCAGATTTGAATTTA…
	MT627455	---------------------------------------------------------------------------------------------------------AATAGTTTGATTAATTTGTGTAG-TTGGTTATTTACTTTAGATCATAAGCGTGTAGGCATTATGTATACAT--TTATAGGGGTTTGATCTGGTTTTGTTGGTCTTAGTTTTAGCTTGATGATTCGTATAAAATTTTTAGAGCCTTATTACAATGTTATTTCTGCTGATTGTTATAAATTTTTGATCACTAATCATGGTATAATAATGATTTTTTTCTTTTTAATGCCAATTTTAATAGGTGGTTTTGGTAAATTTTTAATTCCTTTGTTGAGTGGTCTTTCTGATTTAAATTTA…
	MT876115	---------------------------------------------------------------------------------------------------------------------------------------------------------------------------------------------------------------------------------------------------------------------------------------------------------------------------------------------------------------------------------------------------------------…
	AY258375	------------------------------------------------------------------------------------------------------------------------------------------------------------------------------------------------------------------------------------------------------------------------------------------------------------------------------------------------------------------------------------------------AAGGATCTTAATTTA…
	HM854216	---------------------------------------------------------------------------------------------------------------------------------------------------------------------------------------------------------------------------------------------------------------------------------------------------------------------------------------------------------------------------------------------------------------…
	KJ941020	----------------------------------------------------------------------------------------------------------------ATGAAACACTTATCATCTTGATTATTTACCCTAGACCACAAGCGCATTGGTATGATTTACAGT--ATAGTGGGGGTATGAGCAGGTTTCGTAGGTTTAGGCCTAAGAATCCTAATTCGTATACAACTATCCGACCCATATTTTAATATTATACCCTTCGAAGTCTATAACTATGTTATAACCAGTCATGGTATAGTAATGATATTCTTCTTTCTTATGCCAGTGTTAATCGGCGGGTTCGGTAATATACTTTTACCAATCTTACTAAACTTAAACGATCTTAACCTA…
	EF446767	---------------------------------------------------------------------------------------------------------------------------------------------------------------------TATTTACACT--ATGATGGGTATATGGGCTGGTTTTGTAGGGCTAGGTCTTAGTATTTTAATTCGAATACAACTTTCTGATCCTTATTTCAATATTATACCATTTGAAGTGTATAATTATGTTATTACTAGCCATGGTATAATAATGATCTTTTTCTTTTTAATGCCTGTTTTAATTGGAGGGTTTGGTAATTACCTTTTACCACTTTTATTGAATTTAAATGATTTAAACCTA…
	MT881707	---------------------------------------------------------------------------------------------------------------------------------------------------------------------------------------------------------------------------------------------------------------------------------------------------------------------------------------------------------------------------------------------------------------…
	HM854174	---------------------------------------------------------------------------------------------------------------------------------------------------------------------------------------------------------------------------------------------------------------------------------------------------------------------------------------------------------------------------------------------------------------…
	MN854070	----------------------------------------------------------------------------------------------------------------ATGAAATACTTATTGTCTTGATTGTTTACTTTAGATCATAAGCGTATTGGTGTAATATATAGT--ATTGTAGGAGTATGGGCTGGTTTTGTAGGGCTAGGGTTGAGAATCCTTATTCGTATACAACTTTCAGATCCGTACTTTAACATTATACCATTTGAGGTTTATAACTATGTTATTACTAGACATGGAGTTATAATGATATTTTTCTTTCTTATGCCAGTGTTAATAGGGGGTTTCGGTAATATTCTTTTACCTATTTTATTAAATTTAAATGACCTCAACCTG…
	KR080729	----------------------------------------------------------------------------------------------------------------------------CTATCTTGATTATTTACTTTAGACCATAAGCGCATAGGTATAATTTATAGT--ATAGTAGGGGTATGAGCTGGTTTCGTAGGGCTAGGATTGAGGATTTTAATCCGAATACAGTTATCTGATCCATATTTTAACATAATACCATTTGAAGTTTATAACTACGTTATTACAAGACATGGCATTATAATGATATTTTTTTTTTTAATGCCTGTCTTAATTGGGGGTTTTGGTAAAATATTACTACCTATTTTACTAAATCTAAAAGATCTCAAATTA…
	MW593152	----------------------------------------------------------------------------------------------------------------ATGAAATATTTATTATCTTGGTTATTTACTTTAGATCATAAGCGTATTGGTATTATTTACAGA--GTTGTTGGAGTATGAGCTGGGTTTGTAGGCTTAGGTTTAAGTTTACTTATTCGTATTCAACTTTCTGACCCTTATTTTAATATTATACCTTTTGAGGTCTATAATTATGTTATTACTAGTCATGGTATTATTATGATTTTTTTCTTTTTAATGCCAGTATTAATAGGAGGGTTTGGTAACATTCTTTTACCTATTTTACTTAATTTAAATGATTTAAAATTA…
	DQ078701	---------------------------------------------------------------------------------------------------------------------------------------------------------------------------------------------------------------------------------------------------------------------------------------------------------------------------------------------------------------------------------------------------------------…
	KU365756	----------------------------------------------------------------------------------------------------------------ATGCAGTATTTATCATCTTGATTATTCACTTTAGACCATAAGCGTATTGGTATTWTCTACAGT--ATAGTGGGAGTATGAGCTGGGTTTGTAGGATTAGGTTTAAGAATTTTAATTCGTATACAATTATCTGACCCATATTTCAACATTATACCATTCGAAGTATATAATTATGTTATTACCAGCCATGGTATAATAATGATCTTCTTCTTTTTAATGCCTGTTTTAATAGGAGGATTCGGTAAAATACTACTACCTATATTATTAAATCTAAATGATCTTAACTTA…
	OQ661866	----------------------------------------------------------------------------------------------------------------ATGCAATATATATCATCTTGATTATTTACTTTAGACCATAAGCGGATTGGTWTTATATATAGT--ATTGTAGGAGTTTGAGCTGGGTTTGTAGGACTAGGATTAAGCCTTCTTATACGTATACAATTATCAGACCCTTATTTTAACATAATACCTTTTGAGGTATATAACTATGTTATCACTAGTCATGGTGTAGTAATGATTTTCTTTTTTTTAATGCCAGTACTAATAGGTGGGTTTGGAAAAATTTTATTACCTATCTTACTAAAATTAAATGATTTAAATCTT…
	OP755248	---------------------------------------------------------------------------------------------------------------------------------------------------------------------------------------------------------------------------------------------------------------------------------------------------------------------------------------------------------------------------------------------------------------…
	OR270816	---------------------------------------------------------------------------------------------------------------------------------------------------------------------------------------------------------------------------------------------------------------------------------------------------------------------------------------------------------------------------------------------------------------…
	MF939848	---------------------------------------------------------------------------------------------------------------------------------------------------------------------------------------------------------------------------------------------------------------------------------------------------------------------------------------------------------------------------------------------------------------…
	PP109153	----------------------------------------------------------------------------------------------------------------ATGTTTAATATTGTTAATTGATTGTTTAGTTTAGATCATAAGCGTATTGGATTAATTTATAGA--ATTATTGGGGTATGATTTGGTTTTGTTGGTTTAGGTTTAAGTATTTTAATTCGAGTTCAGTTGATGGATTCTTACCATAAACTTTTATCTACGGAATCTTATAATAATGTTATAACAAATCATGGACTTATAATGATATTTTTTTTCTTAATGCCAGTTTTAATAGGGGGATTTGGTAAATTCTTATTACCTTTATTATTAGGTTTACCTGATTTGTGTCTA…
	PP132853	-------------------------------------------------------------------------------------------------------------ATTATTTATAGTCTTGCTAATTGATTGTTTAGGTTGGATCATAAGCGTATTGGTTTAATTTATAGT--ATTATTGGTATTTGATTTGGTTTTGTTGGTTTAGGTTTAAGAATTTTAATTCGTGTACAATTAATGGATTCTTACCATAACCTTTTATCTACTGAATCATATAAAAAAGTTATTACCAATCATGGTTTAATTATGATTTTTTTCTTTTTAATGCCTGTTTTAATTGGAGGGTTTGGTAAATTTTTGCTACCTTTATTATTGGGTTTACCTGATTTATGTTTG…
	PP118263	---------------------------------------------------------------------------------------------------------------------------------------------------------------------------------------------------------------------------------------------------------------------------------------------------------------------------------------------------------------------------------------------------------------…
	OQ833545	---------------------------------------------------------------------------------------------------------------------------------------------------------------------------------------------------------------------------------------------------------------------------------------------------------------------------------------------------------------------------------------------------------AATTTA…
	MT594474	---------------------------------------------------------------------------------------------------------------------------------------------------------------------------------------------------------------------------------------------------------------------------------------------------------------------------------------------------------------------------------------------------------------…
	KX259279	---------------------------------------------------------------------------------------------------------------------------------------------------------------------------------------------------------------------------------------------------------------------------------------------------------------------------------------------------------------------------------------------------------------…
	OR106152	---------------------------------------------------------------------------------------------------------------------------------------------------------------------------------------------------------------------------------------------------------------------------------------------------------------------------------------------------------------------------------------------------------------…
	MZ408253	---------------------------------------------------------------------------------------------------------------------------------------------------------------------------------------------------------------------------------------------------------------------------------------------------------------------------------------------------------------------------------------------------------------…
	MZ408254	---------------------------------------------------------------------------------------------------------------------------------------------------------------------------------------------------------------------------------------------------------------------------------------------------------------------------------------------------------------------------------------------------------------…
	MF939822	---------------------------------------------------------------------------------------------------------------------------------------------------------------------------------------------------------------------------------------------------------------------------------------------------------------------------------------------------------------------------------------------------------------…
	MF939699	---------------------------------------------------------------------------------------------------------------------------------------------------------------------------------------------------------------------------------------------------------------------------------------------------------------------------------------------------------------------------------------------------------------…
	OM456987	------------------------------------------------------------------------------------------------------------------------------------------------------------------------------T--GTTGTTGGTACATGAGCAGGTTTTGTAGGTTTGGGTTTAAGATTATTAATTCGTATTCAAGTTAGGGATCCTTATTATAATTTAATTCCTTTTGAAGTTTACAATTATGTCATCACTAGGCATGGTATAATTATGATTTTCTTTTTTCTTATGCCAGTGTTGATAGGTGGCTTTGGTAATTACCTAATACCTGTGCTTATGGGTCTGCATGATTTAAATTTA…
	MW407251	---------------------------------------------------------------------------------------------------------------------------------------------------------------------------------------------------------------------------------------------------------------------------------------------------------------------------------------------------------------------------------------------------------------…
	MW407254	---------------------------------------------------------------------------------------------------------------------------------------------------------------------------------------------------------------------------------------------------------------------------------------------------------------------------------------------------------------------------------------------------------------…
	MW407247	---------------------------------------------------------------------------------------------------------------------------------------------------------------------------------------------------------------------------------------------------------------------------------------------------------------------------------------------------------------------------------------------------------------…
	MW407250	---------------------------------------------------------------------------------------------------------------------------------------------------------------------------------------------------------------------------------------------------------------------------------------------------------------------------------------------------------------------------------------------------------------…
	MW407246	---------------------------------------------------------------------------------------------------------------------------------------------------------------------------------------------------------------------------------------------------------------------------------------------------------------------------------------------------------------------------------------------------------------…
	MW407252	---------------------------------------------------------------------------------------------------------------------------------------------------------------------------------------------------------------------------------------------------------------------------------------------------------------------------------------------------------------------------------------------------------------…
	MW407253	---------------------------------------------------------------------------------------------------------------------------------------------------------------------------------------------------------------------------------------------------------------------------------------------------------------------------------------------------------------------------------------------------------------…
	MF939787	------------------------------------------------------------------------------------------------------------------------------------------------------------------------------------------------------------------------------------------------------------------------------------------------------------------------------------------------------------------------------------------------------------TTG…
	OR270815	---------------------------------------------------------------------------------------------------------------------------------------------------------------------------------------------------------------------------------------------------------------------------------------------------------------------------------------------------------------------------------------------------------------…
	OR285308	---------------------------------------------------------------------------------------------------------------------------------------------------------------------------------------------------------------------------------------------------------------------------------------------------------------------------------------------------------------------------------------------------------------…
	EU008820	------------------------------------------------------------------------------------------------------------------------------------------------------------------------------------------------------------------------------------------------------------------------------------------------------------------------------------------------------------------------------------------------------------TTA…
	OP737654	---------------------------------------------------------------------------------------------------------------------------------------------------------------------------------------------------------------------------------------------------------------------------------------------------------------------------------------------------------------------------------------------------------------…
	OP698236	---------------------------------------------------------------------------------------------------------------------------------------------------------------------------------------------------------------------------------------------------------------------------------------------------------------------------------------------------------------------------------------------------------------…
	MF939705	---------------------------------------------------------------------------------------------------------------------------------------------------------------------------------------------------------------------------------------------------------------------------------------------------------------------------------------------------------------------------------------------------------------…
	MZ408251	---------------------------------------------------------------------------------------------------------------------------------------------------------------------------------------------------------------------------------------------------------------------------------------------------------------------------------------------------------------------------------------------------------------…
	MF939685	---------------------------------------------------------------------------------------------------------------------------------------------------------------------------------------------------------------------------------------------------------------------------------------------------------------------------------------------------------------------------------------------------------------…
	MF939750	---------------------------------------------------------------------------------------------------------------------------------------------------------------------------------------------------------------------------------------------------------------------------------------------------------------------------------------------------------------------------------------------------------------…
	MF939853	---------------------------------------------------------------------------------------------------------------------------------------------------------------------------------------------------------------------------------------------------------------------------------------------------------------------------------------------------------------------------------------------------------------…
	AY829239	---------------------------------------------------------------------------------------------------------------------------------------------------------------------------------------------------------------TTGTCTTTAAGAATGATGATTCGTATTCAGTTGATGGAGCCTTACTATAAATTTATTCCTGTAGAGATTTATAAAGGTATTATAACTAGTCATGGTGTGGCAATGATTTTTTTCTTTTTGATGCCAGTTTTAGTTGGTGGTTTTGGTAATTATTTGTTGCCTTTGTTTGTTGGTAAGATGGATTTAACTTAT…
	AY829240	---------------------------------------------------------------------------------------------------------------------------------------------------------------------------------------------------------------TTGTCTTGAGGATGAATGATTCGTATTCAGTTATTGGAGCCTTATTATAAATTTGTTTCTGTAGACACTTATAAAGGGATAGTTACTAGGCACGGTGTTGCAATGATTTTCTTTTTTTTAATGCCTGTGTTGGTAGGCGGGTTTGGTAAATTTTTTCTTCCTTTGTTTTTGGGGAAGAAGGATTTAGTATAT…
	MW728052	-----------------------------------------------------------------------------------------------------------------------------GAC-GGGGCCAGTTACGTTGGATCATAAGCGGGTCGGTTTAATCTACA--TGATTTTAGGCATTTGAGGGGGGTTTTTGGGACTTTCTCTTAGGATGTTGATTCGTATAAATTTTCTTGACCCATATTTTAATGTTGTTTCTCCAGAAGTTTATAATTATATAATTACAAACCACGGTATTGCCATGATTTTCTTTTTTTTAATGCCTGTGCTGGTGGGAGGGTTCGGTAACTATCTTCTACCCCTTCTATTGGATATCCCTGATTTAAATTTG…
	MT456826	----------------------------------------------------------------------------------------------------------------------------------------------------------CGTATAGGGGTTATTTACG--CTTTGTTTGGTGTTTGAGGTGGATTTATGGGGTTGGCGTTGAGGATGTTGATTCGATTGAAATTTACTGAGCCTTATTATAATTTGTTACCAACGGAAGTGTATAACTATGTGATTACTAATCATGGTATTGCTATGATTTTCTTCTTTTTGATGCCGGTTTTGATTGGGGGGTTTGGTAATTATCTATTGCCTTTGTTGCTGGGGTTAAGAGATTTGAACTTA…
	JQ241168	----------------------------------------------------------------------------------------------------------------------------------------------------------CGCATAGGAGTTGTGTACA--CAATGATAGGATTGTGAGGAGGCTTCCTAGGTTTGTCGCTTAGAATGTTAATACGTTTAAATTTAATGGAGCCTTACTATAAATTGTTTTCTACAGACATTTACAATTGTGTAGTAACTAGGCACGGGATAGCTATGATTTTCTTTTTTCTCATGCCTGTATTAATAGGGGGATTTGGTAAATTTCTGTTGCCATTACTATTAGGTTTGAGAGATTTAAATCTT…
	FJ713138	---------------------------------------------------------------------------------------------------------------------------------------------------------------------------------------------------------------------------------------------------------------------------------------------------------------------------------------------GTTTTAATTGGAGGTTTTGGTAATTATACTTTACCCTTATTGTTGGGTTTAAAGGATTTAAATTTA…
	MZ504915	------------------------------------------------------------------------------------------------------------------------------------------------------------------------------------------------------TTTGTAGGTCTTGCGATGAGGTTGCTGATTCGTGTTAATTATTTAGATCCTTATTTTAACATAGTTTCTTCCGAGGTGTATAATTATGTTATTACCTGCCACGGCATTGCGATGATTTTCTTTTTTTTAATGCCTGTTTTGATAGGGGGGTTTGGTAATTATTTATTGCCCCTTTTGTTAGGGATAGTAGATTTAAATTTT…
	MK749573	--------------------------------------------------------------------------------------------------------------------------------------------------ATCATAAGCGTGTGGGTTTGATTTATA--TGGTTTTAGGTATATGGGGTGGATTTGTTGGTCTTTCCTTGAGCATGTTGATACGTGTTAATTATTTAGATCCTTATTTTAATATTGTTTCTAGTGAGGTTTATAAATATATTATCACTTGTCATGGGATTGCTATGATTTTCTTTTTTTTAATGCCCGTGCTTATTGGGGGGTTTGGCAACTATCTCTTGCCTCTCCTGTTAGGTATTACGGACTTGAAATTC…
	OR723768	----------------------------------------------------------------------------------------------------------------------------------------------------------------------------T--TTGTTTTAGGGGTATGAGGAGGGTTTTTGGGTTTGTCCCTGAGTTTGTTGATTCGTTTAAAATTTTTGGAGCCGTACGGTAACGTTATTTCTCCCGAGGTTTATAATTTTATTATAACTAATCATGGGATAACGATGATATTTTTTTTTCTTATGCCGGTGTTGATAGGGGGGTTTGGTAAATACTTGCTTCCTTTGTTGTTGGGAATTGGGGATCTGGCGTTG…
	AY829243	---------------------------------------------------------------------------------------------------------------------------------------------------------------------------------------------------------------TTAGGTTTAAGGATGTTAATTCGGTTAAATTTATGTGAGCCATATTATAATCTAATATCACCAGAGGTTTATAAATTTGTAATAACTAATCATGGTGTAGCTATGATTTTTTTCTTTTTAATGCCTGTGCTGATAGGGGGGTTTGGTAAATATTTATTGCCTTTATTGTTGGGTTTAGGTGATTTAAATTTA…
	MF314114	------------------------------------------------------------------------------------------------------------------------------------------------------------------------------------CTAGGGATTTGGGGAGGCTTTTTAGGCTTGTCTTTGAGGTTGTTGATTCGTTTGAATTTGATGGAGCCTTATTTTAAATTGGTTTCTCCTGAGGTTTATAATTTTATAATTACTAATCATGGGTTGGCTATGATTTTTTTCTTTTTAATGCCTATTTTGATAGGTGGCTTTGGTAACTATTTATTGCCTTTGTTGTTATGTATGAAGGATTTGAGTCTA…
	KX670132	--------------------------------------------------------------------------------------------------------------------------------------------------------------------------------------------------------------------------------------------------GGAGCCTTATTATAATGTGGTGTCTCCTGATGTTTATAAATACGTTGTGAGTATTCACGGTATTGTGATGTTGCTTTTTTTCTTGATGCCTGTTTTAATAGGTGGTTTTGGTAATTATTTGTTGCCTTTGTTGTTAGGGTTACCTGATTTGATTTTG…
	MT511662	---------------------------------------------------------------------------------------------------------------------------------------------------------------------------------------------------------------------------------------------------GAGCCTTATTATAATGTGGTATCACCCGAGGTTTACAATTATGTTGTAAGTATTCACGGGATTGTGATGTTGTTGTTTTTTTTAATGCCTGTTTTAATAGGGGGGTTTGGTAATTATCTTTTACCGTTATTATTAGGTTTATCTGATTTAATTTTA…
	OQ916129	----------------------------------------------------------------------------------------------------------------------------------------------------------------------------------------------------------------------------------------------------------------------TTTCTCCTGGAGTTTATGGTTATATTGTGGGGATTCATGGTATGGTGGTGTTGTTGTTTTTTTTGGTGCCTGTGTTGGTGGGAGGTTTTGGCAATTATCTTTTACCGATTTTATTGGGGATACCCGATTTGGTTTTA…
	KX670194	--------------------------------------------------------------------------------------------------------------------------------------------------------------------------------------------------------------------------------------------------GGAGCCTTATTATAATGTTGTGTCACCGGAAGTTTATAATTATGTTGTGAGACTGCATGGTATAGTAATGTTGCTGTTTTTTTTAATGCCGGTTTTAATAGGTGGGTTTGGTAATTATTTGTTACCGTTGTTATTAGGGTTACCTGATTTAATTTTG…
	OQ916055	--------------------------------------------------------------------------------------------------------------------------------------------------------------------------------------------------------------------------------------------------GGAGCCTTATTATGGAGTGGTTTCTCCGGAAGTTTATGGTTATGTTGTGGGGATACATGGTATGGTTATGTTATTATTTTTTTTGGTGCCTGTATTGGTGGGAGGTTTTGGTGGTTATCTTTTACCTTTATTGTTGGGTTTGCCTGGTTTGGTTTTG…
	KX670119	--------------------------------------------------------------------------------------------------------------------------------------------------------------------------------------------------------------------------------------------------GGAGCCTTATTATAAAGTTATTTCCCCTGAAGTTTATAATTATATTATAAGAATTCACGGTATAGTGATGTTGTTGTTCTTTTTAATGCCTGTGTTAATAGGAGGGTTTGGTAATTATCTTTTACCAATTTTATTGGGGATACCTGATTTAATTTTG…
	KX670123	--------------------------------------------------------------------------------------------------------------------------------------------------------------------------------------------------------------------------------------------------GGAGCCTTATTATAATGTTATTTCTCCTGAGGTTTATAATTATGTTGTGAGTATACATGGTATAGTTATGTTGTTGTTTTTTTTGATGCCTGTTTTGATAGGGGGTTTTGGTAATTATCTTTTGCCATTGTTATTAGGTTTGCCTGATTTGATTTTG…
	KX670099	--------------------------------------------------------------------------------------------------------------------------------------------------------------------------------------------------------------------------------------------------GGAGCCTTATTATAAAGTAATTTCTCCAGAAGTTTATAATTATGTTGTGAGGATTCACGGTATAGTAATGTTGTTGTTTTTTTTAATGCCTGTGTTGATAGGAGGTTTTGGTAATTATCTTTTACCGTTATTGTTAGGTTTGCCTGATTTAATTTTA…
	KX670125	--------------------------------------------------------------------------------------------------------------------------------------------------------------------------------------------------------------------------------------------------GGAGCCTTATTATAAAGTAATTTCTCCGGAAGTTTATAATTATGTTGTAAGAATACACGGTATAGTTATGTTATTGTTTTTTTTGATGCCTGTGTTGATAGGGGGTTTTGGTAATTATCTTTTACCTTTGTTGCTGGGTTTACCTGATTTGATTTTG…
	KX670141	--------------------------------------------------------------------------------------------------------------------------------------------------------------------------------------------------------------------------------------------------GGAGCCTTATTATAAAGTTATTTCTCCTGAGGTTTATAATTATGTTGTGAGGATTCATGGTATTGTGATGTTATTGTTTTTTTTGATGCCTGTGTTGATAGGAGGTTTTGGTAATTATCTTTTACCTCTGTTGCTAGGTTTGCCTGATTTAATTTTG…
	MT994271	---------------------------------------------------------------------------------------------------------------------------------------------------------------------------------------------------------------------------------------------------------------------------------------------------------------------------------------ATGCCTGTATTGATAGGCGGTTTTGGTAAATATTTTTTGCCGTTGTTGTTGGGGTTGTGTGATTTAGTTTTG…
	MT909561	---------------------------------------------------------------------------------------------------------------------------------------------------------------------------------------------------------------------------------------------------------------------------------------------------------------------------------------------------------------------------------------------------------------…
	MT994270	-----------------------------------------------------------------------------------------------------------------------------------------------------------------------------------------------------------------------------------------------------------------------------------------------------------------------------------------GCCTGTGTTGATAGGTGGTTTTGGTAATTACTTGTTACCATTGTTGTTAGGGTTGCCTGATTTGATTTTG…
	KX670151	--------------------------------------------------------------------------------------------------------------------------------------------------------------------------------------------------------------------------------------------------GGAGCCTTATTATAATGTGGTTTCTCCTGAAGTGTATAATTATGTTGTGAGGATACATGGTATTGTAATGTTGTTGTTTTTTTTAATGCCTGTGTTAATAGGAGGATTTGGTAATTATCTTTTACCTTTGTTGTTGGGGTTGCCTGATTTGATTTTA…
	MT994277	------------------------------------------------------------------------------------------------------------------------------------------------------------------------------------------------------------------------------------------------------------------------------------------------------------------------------TTTTTTTTGATGCCAGTATTAGTCGGAGGCTTTGGTAATTATTTACTTCCTCTTCTTTTGAATCTTCCTGATTTGAACCTT…
	OR030099	------------------------------------------------------------------------------------------------------------------------------------------------------------TATAGGTATTATTTATG--CGATTCTTGGTGTGTGAGGGGGTTTTGTTGGTTTGGCTTTAAGAATGTTAATACGTTTGAATTTAAGGGAGCCTTATTATAAAATAATTTCTAGAGAGGTTTATAATTATGTAATAACTAGTCATGGGATTGCTATGATTTTCTTTTTTTTAATGCCTGTGTTAATTGGTGGGTTTGGGAATTATCTTTTGCCGTTGTTTTTGGGATTGTTAGATTTAAATTTA…
	AY157193	------------------------------------------------------------------------------------------------------------------------------------------------------------------------------------------------GGGGGTTTCATAGGTTTAGGACTTAGCCTATTGATTCGTTTAAAACTTTGTGATCCTTACTATAATTTGATTCCTACTGAAGTGTATAATTGTTTAGTTACAAAACATGGTATAGCCATGATTTTCTTTTTCTTGATGCCTGTTTTGATAGGAGGTTTTGGTAAATATTTGTTGCCTTATTTAGTTGGGATGAGTGATTTGGTTTTG…
	KF672862	-------------------------------------------------------------------------------------------------------------------------------------------------------------------------------------------------------------------------------------------------------CTTATTACAATATTGTTTCTGTAGATGTTTATAAATATTTAATTACTAATCATGGTATTGCTATGATTTTCTTTTTCTTAATGCCTGTTTTAATAGGTGGTTTCGGTAACTATTTTTTACCGTTTTTGTTATATTTAGATGATTTAGCTTTG…
	AY157197	------------------------------------------------------------------------------------------------------------------------------------------------------------------------------------------------GGCGGTTTTATAGGTTTGGGTTTGAGTTTATTAATACGTTTAAAATTTTGTGATCCTTATTATAATTTAATTCCTTGTGAAGTTTATAAATATTTAATAACTAATCACGGCATAGCTATGATTTTTTTTTTTTTGATGCCTGTATTAATAGGTGGTTTTGGCAATTATCTCTTACCATTTTTGCTTGGTTTGGATGACTTAGCTTTG…
	AY157187	------------------------------------------------------------------------------------------------------------------------------------------------------------------------------------------------GGTGGTTTTATAGGATTGGGTTTAAGTTTTTTAATTCGTTTGAAATATTGTGATCCTTATTATAATGTGATTCCTTTAGAAGTGTATAATTGTTTGGTAACTAAGCATGGTATTGCTATGATATTTTTTTTTTTAATGCCTGTGTTGATTGGGGCTTTTGGTAATTATCTTTTGCCTTTTTTTTTGGGAATAGATGATTTGGTTTTA…
	MH168789	----------------------------------------------------------------------------------------------------------------------------------------ATTTCCTTGGATCATAAGCGTATAGGTGTTTTGTATT--TTATGCTTGGTTTGTGGGGGGGGTTTATAGGGCTTGGTTTAAGCTTTTTAATCCGTTTGAAATTTTGTGAACCTTATTATAATTTGATTCCTACGGAGGTTTATAATTGTTTGATTACTAGCCATGGTATAGCTATGATATTTTTTTTTTTGATGCCTGTATTGATTGGCGGTTTTGGTAAATATTTTTTGCCTTTTTTTTTGGGTTTAGATGATTTGGTGTTA…
	JN579947	---------------------------------------------------------------------------------------------------------------------------------------------------------------------------------------------------------------------------------------------------------TATTATAATTTGGTTTCTTGTGAGGTTTATAATTATCTTATTACTAATCATGGGGTGGCTATGATTTTTTTTTTTTTAATGCCTATATTAATTGGGGGGTTTGGTAATTATTTACTTCCTTTTATGTTGGGGGTAGGTGATTTGGCTTTA…
	JQ975007	----------------------------------------------------------------------------------------------------------------------------------------------------------------------------------------------------GATTTATTGGTCTTGGTTTGAGTTTGTTGATTCGTTTAAAATTGTGTGATCCTTATTATAAATTGATTTCTTGTGAAGTTTATAATTATTTAATTACTAATCATGGGGTAGCTATGATCTTTTTTTTTTTAATGCCTGTTTTGATTGGGGGGTTTGGTAATTATTTACTTCCGTTTATGTTGTGTATAAATGATTTGGCTTTG…
	KT831369	-------------------------------------------------------------------------------------------------------------------------------------------------GATCATAAGCGTGTAGGTGTGTTGTATT--TTATTTTAGGGTTATGGGGGGGTTTTATAGGATTAGGTTTAAGATTATTGATTCGGTTAAAATTTTGTGAGCCTTATTATAATTTGATTCCTTCCGAGATTTATAATTGTATAATTACTAATCATGGTATAGCGATGATATTCTTTTTTTTAATGCCTGTTCTAATTGGTGGTTTTGGTAATTATTTTTTGCCTTTTTTATTAGGTTTGGATGATTTAGTATTA…
	AY157198	------------------------------------------------------------------------------------------------------------------------------------------------------------------------------------------------GGTGGATTTATAGGTTTAGGTCTTAGAATGTTAATACGTTTAAAATTTTGTGATCCATATTATAAATTGATTCCTTGTGAAATTTATAATTATTTGATAACTAATCATGGTATAGCTATGATTTTTTTTTTTTTAATGCCTTTGTTGATAGGTGGATTTGGTAATTATTTTCTTCCTTTTTTTTTGTGTTTAGATGATTTGGCTTTG…
	KU196314	GTGGATTGACGTAAGAATTTATATGAATTGTACTTAAAGATTTTGTATAGTTTAATTTATTTAATGTATCGGTTACGTTGATGAATAGAGGATCAGTTTAAGTACGAAAATAATAAGGATTTGATATC-TTGATTTGTCTCTTTGGATCATAAGCGTGTTGGTGTTGTTTATA--TTATTCTTGGAGTGTGGGGTGGATTTATAGGTTTAGGTTTAAGTTTGTTGATACGTTTAAATTTTTGTGATCCTTATTATAAACTTATTCCTTGTGAGGTATATAATTATTTGATAACTAATCACGGTATAGCAATGATTTTTTTTTTTTTAATGCCTGTTTTAATAGGTGGTTTTGGTAAATATCTTCTTCCGTTTTTTTTGAGTATGAGTGATTTAGCTTTG…
	EU340351	---------------------------------------------------------------------------------------------------------------------GATTTGATATC-TTGATTTGTCTCTTTGGATCATAAGCGTGTTGGTGTTGTTTATA--TTATTCTTGGAGTGTGGGGTGGATTTATAGGTTTAGGTTTAAGTTTGTTGATACGTTTAAATTTTTGTGATCCTTATTATAAACTTATTCCTTGTGAGGTATATAATTATTTGATAACTAATCAYGGTATAGCAATGATTTTTTTTTTTTTAATGCCTGTTTTAATAGGTGGTTTTGGTAAATATCTTCTTCCGTTTTTTTTGAGTATGAGTGATTTAGCTTTG…
	AY157196	------------------------------------------------------------------------------------------------------------------------------------------------------------------------------------------------GGCGGTTTTATAGGTTTGGGCTTAAGGTTGCTTATTCGGTTAAAATTTTGTGAGCCTTATTATAATTTGATTTCTCCTGATGTATATAATTATCTGATAACTAATCATGGTATAGCTATGATATTTTTTTTTCTAATGCCTGTATTGATAGGGGGTTTTGGTAATTATTTGTTGCCTTTTTTGTTAGGTTTGGATGATTTGGCGTTA…
	AY197348	------------------------------------------------------------------------------------------------------------------------------------------------------------------------------------------------GGAGGGTTTATTGGTTTAGGTTTGAGTTTAATTATTCGTTTGAATTTATGTGATCCTTATTATAAATTGATACCTTCAGAGATTTATAAATGTATAGTTACTAAACACGGAATTGCTATGATTTTCTTTTTTTTGATGCCAGTTTTAATTGGTGGTTTTGGTAATTATTTAATTCCATTTTTTGTTGCTTTAGACGATTTGGTTTTG…
	MW012493	-----------------------------------------------------------------------------------------------------------------------------------------------------------------------------------------------------------------------------------------------------GCCATATTATAAATTAAGGGCTTCTGAGATATATAAATGCTTAATCACTAACCATGGTATAGCCATGATTTTTTCTTTTTTAATGCCTGTGCTGATAGGTGGATTTGGTAAATATATTTTACCGTTTTTATTAGGTTTGGATGATTTAGTATTA…
	KC113072	-------------------------------------------------------------------------------------------------------------------------------------------------------------------------------------------------------------------------------------------------GGGAGCCATATTATAAATTATTGCCTTCTGAAATATACAAATATTTAATAACTAATCATGGCATAGCTATGATTTTTTTTTTTTTGATGCCTGNTTTAATAGGGGGTTTTGGWAAATATTTTTTCCCTTTTTTATTAGGTTTGGATGATTTGGWTTTA…
	JX875069	------------------------------------------------------------------------------------------------------------------------------------------------------------------------------------------------GGTGGTTTTATAGGTCTTGGTTTGAGTTTATTAATTCGTTTGAATTATTGTGAGCCTTATTATAATTTAATTCCTATGGAGATTTATAATTGCTTGATAACAAGTCATGGAATAGCAATGATATTTTTTTTTTTGATGCCGGTGTTGATTGGTGGGTTTGGAAAATATCTTTTGCCTTATTCATTGGGATTAGATGATCTTGTGTTA…
	AY157188	------------------------------------------------------------------------------------------------------------------------------------------------------------------------------------------------GGTGGATTCATAGGGTTGGGTTTGAGATTATTAATTCGGTTAAAATTTTGTGAGCCTTATTATAATTTGATTCCCACAGAGATATATAATTGTTTGATAACAAATCATGGTGTTGCTATGATTTTCTTTTTTTTGATGCCAGTTTTAATAGGTGGGTTCGGTAATTATCTTTTACCATTTTTGTTGAGTTTTGATGATTTAGTTTTG…
	AY157186	------------------------------------------------------------------------------------------------------------------------------------------------------------------------------------------------GGTGGTTTTATTGGTTTGGGTTTAAGTTTATTGATACGTTTGAATTTTTGTGAGCCTTATTATAAATTAGTGTCTACAGAGGTGTATAAATATTTAATTACTAATCATGGTATTGCTATGATTTTTTTCTTTTTGATGCCTGTATTGATAGGTGGTTTTGGTAAATATTTTTTACCTTTTTTATTAGGACTTGATGATTTGGCTTTG…
	OK338772	---------------------------------------------------------------------------------------------------------------------------------------------------------------------------------------------------------ATAGGACTAGGGTTGAGGTTTTTGATTCGTTTGAAATTTTGTGAGCCTTATTATAAATTAGTACCTATGGAAATATATAATTGTTTGATTACTAATCATGGGATAGCTATGATTTTTTTTTTTTTGATGCCGGTTCTTATTGGTGGTTTTGGTAATTATTTTTTGCCCTTTTTTTTGGGGTTAGATGATTTAGTTTTA…
	MF598177	---------------------------------------------------------------------------------------------------------------------------------------------------------------------------------------------------------------------------------------------------------------------GTTCCGTCTGATGTGTATAATTATTTGATTACTAATCATGGTATTGCAATGATTTTTTTTTTTTTAATGCCTATATTAATAGGTGGTTTTGGTAAATATTTGTTACCTTATTTATTAGGTTTGGATGATTTGGCTTTG…
	MF598174	---------------------------------------------------------------------------------------------------------------------------------------------------------------------------------------------------------------------------------------------------------------------GTTCCGTCTGATGTGTATAATTATTTGATAACTAATCATGGTATTGCTATGATATTCTTTTTTTTAATGCCTGTCTTGATAGGTGGTTTTGGTAAATATTTGTTACCCTTTTTATTAGGTTTGGATGATTTAGCTCTG…
	AY829247	---------------------------------------------------------------------------------------------------------------------------------------------------------------------------------------------------------------TTGGGTTTGAGATTATTAATTCGTTTGAAATTTTGTGAGCCTTATTATAAATTGGTTCCTACTGAGGTATATAAATGTTTAATTACTAATCATGGGATTGCTATGATATTTTTTTTTTTGATGCCGGTTTTAATTGGGGGGTTTGGTAATTATTTTTTACCATTTTTMCTRGGTTTAGATGATTTGGTATTG…
	MK433247	---------------------------------------------------------------------------------------------------------------------------------------------------------------------------------------------------------------------------------------TTGAATTTTTGTGAGCCTTATTATAAATTGATTCCTTCAGAGATTTATAAATATTTAATAACTAATCATGGTATTGCTATGATATTTTTTTTTTTGATGCCAGTGTTAATTGGGGGTTTTGGTAAATATTTTTTGCCTTTTTTGTTGGGTTTAGATGATTTGGCGTTG…
	OK338769	------------------------------------------------------------------------------------------------------------------------------------------------------------------------------------------------GGTGGGTTTATAGGATTGGGTTTGAGTTTATTGATTCGTTTAAATTATTGTGAGCCTTACTATAAATTGGTTCCTTTAGAGGTTTATAATTGCTTGATTACTAGACATGGGATAGCTATGATCTTTTTTTTCTTGATGCCTGTGTTGATAGGGGGGTTTGGTAATTATTTTTTGCCTTTTTTATTAGGACTTGATGATTTAGTATTA…
	OL764373	---------------------------------------------------------------------------------------------------------------------------------------------------------------------------------------------------------------------TTGAGTCTGTTGATTCGATTGAAATTTTGTGAGCCTTATTATAAATTGGTGCCTTCAGAAATTTATAATTATTTGATTACTAATCATGGTATAGCTATGATATTTTTCTTTTTGATGCCTATATTGATAGGTGGTTTTGGTAAATATCTTTTGCCTTTTTTGTTGGGGTTGGATGATTTGGCTTTG…
	FJ174483	------------------------------------------------------------------------------------------------------------------------------------------------------------------------------------------------GGCGGTTTTATTGGTTTAGGTCTGAGTTTATTGATTCGTTTGAAATTTTGTGAGCCTTACTATAATTTGGTTCCTTCAGAAATATATAATTATTTGATTACTAATCATGGGATTGCCATGATATTTTTTTTCTTAATGCCTGTTTTGATTGGGGGCTTTGGTAATTATCTTTTGCCTTTTTTGTTGGGTTTAGATGATTTGGCGTTG…
	EF114224	-----------------------------------------------------------------------------------------------------------------------------------------------------------------------------------------------------------------------------------TTGTTTGAAATTTTGTGAACCTTATTATAATTTGGTTCCTTTTGAGGTTTATAATTATTTGATTACTAATCATGGCATTGCTATGATATTTTTTTTTTTGATGCCAGTTTTAATAGGTGGTTTTGGTAATTATTTTTTGCCGTTTTTGTTGGGTTTGGATGATTTGGCGTTG…
	JX456171	------------------------------------------------------------------------------------------------------------------------------------------------------------------------------------------------GGTGGTTTTATTGGTTTGGGTTTAAGTTTATTGATTCGTTTAAAATTTTGTGAGCCTTACTATAATTTGGTTCCCTCCGAGGTATATAATTATTTGATTACTAATCACGGTATTGCTATGATATTTTTTTTTTTAATGCCAGTATTGATTGGCGGGTTTGGTAATTACCTTTTGCCTTTTCTATTAGGGTTGGATGATTTAGCTTTG…
	KF672863	---------------------------------------------------------------------------------------------------------------------------------------------------------------------------------------------------------------------------------------------------------------------------------------------------------------------------------------------------------------------------------------------------------------…
	AY157200	------------------------------------------------------------------------------------------------------------------------------------------------------------------------------------------------GGCGGGTTTATAGGTTTAGGGTTAAGTTTATTAATTCGGTTAAAATTGTGTGATCCTTATTATAATTTGGTTTCTTCCGAAGTTTATAATTATTTGATTACTAATCATGGGATAGCTATGATTTTTTTTTTCTTGATGCCAGTTTTGATAGGTGGGTTTGGTAAATATTTACTTCCTTTGTTTTTATCGTTAGAAGATTTATTGTTA…
	KT022096	------------------------------------------------------------------------------------------------------------------------------------------------------------------------------------TTAGGTATATGGGGTGGATTTATAGGCTTGGGTTTAAGCTTGTTAATTCGATTAAATTTTAGTGATCCTTATTATAATCTAGTCTCTTCTGAGATTTATAATTATTTAATTACAAATCATGGTATAGCTATGATTTTCTTTTTCTTAATGCCTATTTTAATAGGCGGTTTTGGTAATTATTTACTTCCTTTATTTTTGTCACTAGATGATTTATTGTTA…
	AY157201	------------------------------------------------------------------------------------------------------------------------------------------------------------------------------------------------GGTGGGTTTATTGGTCTTGGGTTGAGACTATTGATTCGTTTAAATTTGTGTGATCCTTATTATAAATTGGTTCCTTTAGAGGTATATAAATATTTAGTAACTAATCATGGGATAGCTATGATTTTCTTTTTCTTGATGCCTGTTTTAATAGGTGGGTTTGGTAATTATATTCTTCCTATGTTTATGATGTTGGATGATTTAATGCTT…
	JQ408708	------------------------------------------------------------------------------------------------------------------------------------------------------------------------------------------------GGTGGTTTTATAGGTTTAGGGCTTAGTTTACTAATTCGGTTAAAATTGTGTGATCCATATTACAATTTAATTCCTTTAGAGATATATAAATATTTAGTGACTAATCATGGGGGTGCTATGATTTTTTTTTTTTTAATGCCTGTACTTATAGGTGGGTTTGGTAACTATCTTTTACCTTTTTTTGTTATGTTAGATGATTTATTGCTT…
	AJ519524	-------------------------------------------------------------------------------------------------------------------------------------------------------AAGCGTATAGGGTTATTATATT--TTGTTTTTGGGTTATGAGGTGGGTTTATTGGTTTAGGTTTAAGGTTATTAATTCGTTTAAATTTATGTGATCCTTATTATAAATTGGTTTCTGTAGATGTTTATAATTATTTGGTTACTAATCATGGTGTAGCTATGATTTTTTTTTTTTTGATGCCAATTTTAATAGGTGGATTTGGTAATTATTTCCTTCCAATATTTTTATGTTTAGATGATTTGTTATTG…
	AY157205	------------------------------------------------------------------------------------------------------------------------------------------------------------------------------------------------GGTGGTTTTATAGGTTTAGGTTTAAGGTTGCTGATTCGATTAAAATTATGTGATCCATATTATAATTTAGTTTCTTTAGATGTTTATAAATTTATTATAACGAATCATGGTGTTGCTATGATTTTTTTTTTTTTGATGCCTGTTTTGATAGGTGGTTTTGGTAAATATTTTTTACCATTTTTTTTAGGTTTAGATGATTTATTGTTG…
	AY157206	------------------------------------------------------------------------------------------------------------------------------------------------------------------------------------------------GGTGGTTTTATAGGTCTTGGTTTGAGTCTTCTCATACGGTTGAAATTATGTGATCCTTATTATAATTTGGTATCTATGGAGGTTTATAATTTTTTGATCACAAATCATGGTATTGCCATGATTTTTTTTTTTCTTATGCCTGTTTTGATAGGTGGATTTGGTAAATATTTTCTTCCTTTTTTTTTGTATTTGGATGATTTACTTTTA…
	AJ519518	-------------------------------------------------------------------------------------------------------------------------------------------------------AAGCGTATAGGTTTAGTATATG--TAATATTAGGTTTATGAGGAGGTTTTATAGGTTTGGGTTTGAGATTTCTTATTCGATTGAAATTATGTGATCCTTATTATAAATTGATTTCTTTAGAGGTTTATAAATATTTAGTTACGAATCATGGTGTGGCTATGATTTTTTTTTTTTTGATGCCTGTTTTAATTGGTGGATTTGGTAAATATTTTCTTCCTTTGTTTTTGTATTTAGATGATTTATTATTG…
	AJ519515	-------------------------------------------------------------------------------------------------------------------------------------------------------AAGCGTATAAGTTTAGTGTATA--TTATATTAGGTTTATGAGGTGGCTTTATAGGTTTAGGTTTAAGTCTTCTTATTCGGTTAAAATTATGTGATCCTTATTATAATTTAGTTTCGTTAGAGGTTTATAAATTTTTAATTACTAATCATGGTATAGCTATGATTTTTTTTTTTTTGATGCCGGTTTTGATAGGTGGTTTTGGTAAATATTTTCTTCCTTTTTTTTTATATTTGGATGATTTACTGTTA…
	MK757176	-----------------------------------------------------------------------------------------------------------------------------------------------------------------------------------------------------------------------------------------------------------------------------------------------------------------------------------------GCCGGTATTAATAGGTGGATTTGGTAAATATTTTCTTCCTTTTTTTTTATATATAGATGATTTATTGTTA…
	AY157204	------------------------------------------------------------------------------------------------------------------------------------------------------------------------------------------------GGTGGATTTATAGGTCTTGGGTTAAGTTTATTAATTCGGCTTAAATTGTCTGATCCTTATTATAATTTAGTGTCTTTGGATGTATATAAATTTTTAATTACTAATCATGGGATAGCTATGATTTTTTTTTTTTTAATGCCTGTATTGATTGGTGGGTTTGGTAAATATTTTCTTCCTTTTTTTTTGTGTTTAGATGATTTATTGTTA…
	KR607220	---------------------------------------------------------------------------------------------------------------------------------------------------------------------------------GCTATTGGGATATGGGGAGGATTTATAGGTCTTGGTTTAAGTTTATTAATTCGTTTGAAATTGTCTGATCCTTATTATAAATTAGTGTCTATGGATATTTATAAATTTTTGATTACTAATCATGGTATTGCTATGATTTTTTTTTTTTTGATGCCTGTTTTAATAGGTGGGTTTGGGAAATATTTTCTTCCTTTTTTTTTAGGTTTAGATGATTTACTTTTG…
	ON455355	--------------------------------------------------------------------------------------------------------------------------------------------------------------------------------------------------------------------------------------TTTGAATTTTAGTGATCCATATTTTAATATTATCTCTCCTGAGATTTATAATTATATGATTACGGGTCATGGTTTAGCCATGATTTTCTTTTTTTTGATGCCGGTTCTTATAGGAGGTTTTGGTAAATATTTGTTACCTTTGCTTTTAGGTTTACGTGATTTAATGTTG…
	MH368809	-------------------------------------------------------------------------------------------------------------------------------------------------GATCATAAGCGTGTTGGTTTGCTTTATA--TGATAATGGGTTTGTGGGGAGGAATATTAGGTCTTTCTTTAAGGTTTTTGTTGCGCTTAAAATTTAGGGATCCTTATTATAAATTAGTTTCTCCCGAGGTTTATAAATATATAATTACAGGTCACGGATTGGCTATGATTTTCTTTTTTTTGATGCCTGTAATAATAGGTGGGTTTGGGAAATATCTTCTCCCGCTATTATTAGGAATGCCGGATTTAAGTTTA…
	OQ648135	----------------------------------------------------------------------------------------------------------------------------------------------------------------------------------------------------------------------------------------------------------------------------------------------------------------------------------------------------TTGGGGGTTTTGGTAACTTTTTGTTACCTTTGTTGTTGGGTATGTCTGATTTAAGTTTA…
	OQ648128	----------------------------------------------------------------------------------------------------------------------------------------------------------------------------------------------------------------------------------------------------------------------------------------------------------------------------------------------------TTGGGGGTTTTGGTAATTATTTGTTACCTTTATTGTTAGGAATGTCTGATTTGAGTTTA…
	KY207559	----------------------------------------------------------------------------------------------------------------------------------------------TTAGATCATAAGCGTATTGGTATTATATATT--CTATAATGGGTCTCTGGGGCGGATTAATGGGTTTATCTTTAAGATTTTTACTTCGTTTAAATTTTACTGATCCTTATTATAATCTTATAGGTCCGGAAGTTTATAAATATATTATAACTGGTCATGGTTTGGCTATGATTTTTTTCTTTTTAATGCCCGTCATTATTGGTGGCTTTGGAAACTTTTTATTGCCTCTGTTGCTTGGAATGCCTGATTTGAGTTTA…
	OR030105	------------------------------------------------------------------------------------------------------------------------------------------------------------CATTGGTATAATTTATA--CTGTGATGGGTTTATGAGGAGGGATGATGGGGCTTTCTTTAAGGTTTCTTCTCCGTTTAAATTTTACGGATCCTTACTATAAATTAATAGGTCCTGAAGTTTATAAATATGTTATCACAGGTCATGGTTTAGCTATGATTTTTTTTTTTTTAATGCCTGTAATTATAGGTGGTTTTGGTAAATTTTTGTTACCTTTGTTGTTGGGGATGCCAGATTTGAGTTTA…
	MH777790	----------------------------------------------------------------------------------------------------------------------------------------------------------CGTATTGGTATTATTTATA--CGGTGATGGGTTTGTGAGGTGGAATGATGGGGTTATCTTTGAGTTTTTTACTTCGTTTAAATTTTACAGACCCTTATTATAATTTAATAGGTCCGGAGGTGTATAATTATGTTATAACGGGGCATGGTTTAGCTATGATTTTTTTCTTTTTGATGCCTGTAATTATAGGTGGTTTTGGTAAATTTTTGTTACCTTTATTGTTGGGAATGCCTGATTTGAGCTTA…
	HM064903	---------------------------------------------------------------------------------------------------------------------------------------------------TCATAAGCGTATAGGAATAATTTATA--CTATTATGGGTCTATGAGGCGGGTTAATGGGATTATCATTGAGTTTTTTGTTGCGTTTAAATTTTACAGATCCTTATTATAAATTAATAGGGCCGGAAGTTTATAATTATGTTATAACGGGTCACGGTTTGGCGATGATTTTTTTCTTTTTGATGCCTGTAATTATTGGGGGGTTTGGAAAATTTTTATTACCATTGTTGTTGGGTATGCCAGATTTAAGTTTA…
	KM212028	----------------------------------------------------------------------------------------------------------------------------------------------------------CGTATCGGAATAATTTATA--CTATAATGGGTTTGTGGGGCGGATTAATGGGGTTATCTTTAAGTTTTTTACTTCGTTTAAATTTTACAGATCCTTATTATAATTTAATAGGTCCAGAGGTATATAATTATGTTATAACTGGTCATGGGTTAGCTATGATTTTTTTCTTTTTAATGCCTGTAATAATTGGTGGGTTTGGAAAATTTTTATTACCATTACTTCTTGGTATGCCTGATTTGAGTTTA…
	KT334181	------------------------------------------------------------------------------------------------------------------------------------------------------------------------------------------------------------------------------------------------ACTGACCCTTATTATAATTTGATAGGACCCGAGGTTTATAATTATGTTATAACAGGTCATGGCTTGGCCATGATTTTTTTCTTTTTGATGCCTGTAATTATTGGTGGGTTTGGAAAATTTTTGTTACCTTTGCTTTTGGGTATGCCGGATTTGAGTTTA…
	OP071221	-----------------------------------------------------------------------------------------------------------------------------CGA-CGGCCAGTTTTCGTTGGATCATAAGCGAATTGGAATAATTTATG--GTGTTATAGGATTGTGGGGTGGATTAATGGGTTTGTCTTTAAGGTTTTTGCTTCGTTTAAAATTTTCAGATCCTTATTTTAATTTAATTGCTCCGGAGCTTTATAAATATATAATAACAAGTCATGGTTTGGCCATGATTTTCTTTTTTTTGATGCCTGTAATTATAGGTGGGTTTGGAAATTTTTTATTGCCTTTATTGCTGGGTATGCCTGATTTGAGGTTA…
	MZ707166	-------------------------------------------------------------------------------------------------------------------------------------------------------------ATAGGTATAATTTATG--GTGTGATTGGATTATGGGGCGGATTAATGGGTTTGTCTCTTAGGTTTTTGTTGCGTTTAAAATTTTCGGATCCTTACTTTAATTTAATAGCTCCTGAGCTTTATAAATATATAATAACAAGTCATGGTTTGGCAATGATTTTTTTTTTTTTAATGCCGGTTATAATTGGTGGATTTGGTAAATTTTTGTTGCCCTTATTGTTGGGTATGCCGGATCTGAGTCTA…
	MN193956	-------------------------------------------------------------------------------------------------------------------------------------------------------------------------------------------------------------------------------------------------------------------------------------------------------------------------TTTTTTTTTTCTTGATGCCTGTAATTATTGGAGGCTTTGGAAATTTTTTGTTGCCTTTGCTTTTGGGCATGCCAGATTTAAGTTTA…
	MN193952	---------------------------------------------------------------------------------------------------------------------------------------------------------------------------------------------------------------TTGTCTTTAAGTTTTCTTCTTCGTTTAAATTTTAGGGATCCTTATTATAATTTGATCAATCCTGAAATCTATAAATATATAATTACGAGTCATGGATTGGCGATGATTTTTTTTTTTTTGATGCCCGTTATAATAGGAGGTTTTGGAAATTTTTTGTTGCCTTTACTTTTAGGTATGCCGGATTTAAGTTTA…
	MH369490	----------------------------------------------------------------------------------------------------------------------------------------------TTGGATCATAAGCGTATCGGTATCATTTATA--TGATTATGGGTTTATGAGGTGGTATTTTAGGTTTGTCTTTGAGATTTTTGATTCGTTTAAATTTTGCGGATCCTTATTATAATTTAATTAGTCCGGAAGTTTATAATTATGTTATTACTAGTCATGGTTTAGCAATGATTTTTTTTTTCTTAATGCCAGTTATTGTGGGGGGGTTTGGTAAATTTCTTTTACCTCTTCTTTTAGGGATGCCTGATTTAAGTTTA…
	MZ707185	---------------------------------------------------------------------------------------------------------------------------------------------------------GCGGATAGGTATAATTTATA--GTATAATAGGTTTATGAGGTGGTATTATGGGTTTGTCGTTAAGTTTTCTATTACGTTTAAAATTTTCGGATCCTTATTTTAAATTAATTGGTCCAGAAATGTATAAATATATTATAACAGGCCACGGTTTGGCTATGATTTTTTTCTTTTTAATGCCAGTTATAATAGGTGGGTTTGGTAAATATTTATTGCCATTATTGTTAGGTGTGTCCGATTTGAGTTTA…
	MK605689	----------------------------------------------------------------------------------------------------------------------------------------------------------CGAGTTGGTTTACTTTATA--TGATTATGGGTCTTTGAGGTGGTTTTCTTGGTTTGTCTTTGAGTTTTTTGTTACGGTTAAATTTTAGTGATCCTTACTATAATTTGATTTCTCCGGAGGTTTATAAATATATCATAACAGGTCATGGTTTAGCTATGATTTTCTTTTTTTTGATGCCTGTAATAATTGGGGGTTTTGGAAAATTTATATTACCTTTACTTTTAGGTATGCCAGATTTGAGATTA…
	MH581284	----------------------------------------------------------------------------------------------------------------------------------------------------------CGTATCGGTATAATTTATA--TGATTCTTGGTCTTTGAGGTGGTTTGATGGGCTTGTCTTTAAGTTTTTTGCTTCGTTTAAATTTTACGGATCCTTATTATAATCTGATAGGTCCGGAGGTTTATAATTATGTGATTACTAGTCATGGCTTAGCTATGATTTTTTTCTTTCTTATGCCTGTTTTAATTGGTGGTTTTGGTAATTTTTTGTTACCTTTGCTTTTGGGCATGCCCGATTTAAGTTTG…
	MK871334	---------------------------------------------------------------------------------------------------------------------------------------------------------------------------------------------------GGTTTTTTAGGTTTATCTTTGAGGTTTTTGTTACGTTTAAATTTTAGTGATCCTTATTATAAATTAGTTGGTCCTGAAGTTTATAAATATATTATAACTAGTCATGGTTTGGCTATGATCTTTTTTTTTTTAATGCCTGTAATTATAGGTGGTTTTGGTAATTTTTTATTACCTTTGTTGTTAGGTATGCCTGATTTGAGTTTG…
	OL770044	---------------------------------------------------------------------------------------------------------------------------------------------------------------------------------------------------------ATGGGTTTGTCTCTTAGGTTTTTGCTCCGTTTAAATTTTAGTGATCCCTATTTTAATTTGATAGGTCCGGAGATCTATAATTATGTTATTACTAGTCATGGTTTGGCTATGATTTTTTTCTTTTTGATGCCAGTTTTGATTGGCGGTTTTGGTAAATTTTTGTTGCCTTTGTTGCTCGGGATGCCGGATTTGAGTTTG…
	OL770046	---------------------------------------------------------------------------------------------------------------------------------------------------------------------------------------------------------ATGGGTTTATCTTTAAGTTTTCTTCTTCGTTTAAATTTTACGGATCCTTATTATAATTTGATAGGTCCTGAGGTTTATAAATATGTTATTACTGGTCACGGGTTGGCTATGATTTTTTTCTTTTTGATGCCGGTATTGATTGGTGGTTTTGGTAATTTTTTGTTGCCTTTATTGTTAGGTATGCCTGATTTGAGTTTA…
	OL439173	---------------------------------------------------------------------------------------------------------------------------------------------------------------------------------------------------------------------------------------------------GATCCTTATTATAATTTGATTGGTCCTGAAGTGTATAAATATGTTATTACTAGTCATGGGTTGGCTATGATTTTTTTCTTTTTGATGCCGGTTTTGATTGGTGGTTTTGGTAAATTTTTGTTGCCCTTATTGTTAGGTATGCCTGATTTAAGGTTA…
	JF904531	----------------------------------------------------------------------------------------------------------------------------------------------------------CGCATTGGTATAATTTATA--TGATCATGGGGCTTTGGGGTGGTTTTATGGGTTTATCTTTGAGGTTTTTACTTCGTTTGAAATTTACTGATCCTTACTATAATTTGATTGGTCCGGAGGTTTATAACTATGTTATTACGAGTCATGGTTTGGCTATGATTTTTTTCTTTTTGATGCCAGTTTTAATTGGTGGGTTCGGTAAATTTTTGTTGCCTTTATTGCTGGGTATGCCTGATTTGAGTTTA…
	MZ323297	-----------------------------------------------------------------------------------------------------------------------------------------------------------------------------------------------------------GGGTTTGGCTTTAAGTTTTTTGATTCGTTTAAAATTTACTGATCCTTATTATAATTTGATTGGCCCAGAGGTTTATAATTATGTTATTACGAGTCATGGTTTGGCCATGATTTTTTTCTTTTTGATGCCAGTTCTTATTGGTGGGTTTGGAAACTTTTTATTGCCATTACTGTTAGGGATGGATGATTTGAGTCTA…
	MZ707164	---------------------------------------------------------------------------------------------------------------------------------------------------------GCGGATAGGTATAATTTATA--TGGTGATGGGTTTATGAGGTGGTATTTTAGGTTTGTCTTTAAGTTTTTTACTGCGGTTAAAATTTAGTGATCCTTATTATAACTTAATAGGTCCTGAAATTTATAAATATGTAATAACTAGTCATGGGTTAGCAATGATATTTTTTTTCTTGATGCCAGTAATAATTGGTGGGTTTGGTAATTTTTTGTTGCCTTTACTTTTAGGTATGCCTGATTTAAGTTTA…
	MZ323247	----------------------------------------------------------------------------------------------------------------------------------------------------------------------ATATACA--TGGTTATAGGTTTGTGAGGTGGTTTTATGGGGTTATCTTTAAGATTTTTATTGCGTTTAAATTTTACGGATCCATACTATAATTTAATAGCTCCTGAGATTTATAATTATATTATTACTAGCCATGGTTTAGCTATGATTTTCTTTTTTTTGATGCCTGTATTAATTGGCGGTTTTGGTAAATTTTTATTACCATTATTATTGGGTTTGCCCGATTTGAGTTTA…
	OQ330723	---------------------------------------------------------------------------------------------------------------------------------------------------------------------------------------GGTTTGTGAGGTGGATTTATGGGTTTATCCTTAAGTTTTTTGTTACGTTTAAATTATACCGATCCTTATTTTAATTTAATTGCTCCTGAGGTTTATAATTATATTATCACTAGGCATGGTTTGGCTATGATTTTTTTCTTTTTGATGCCAGTTCTGATAGGCGGGTTTGGAAATTTTTTGTTGCCTTTATTGCTAGGAATGCCTGATTTAAGTTTA…
	MZ323250	----------------------------------------------------------------------------------------------------------------------------------------------------------------------ATTTATA--TGGTTATAGGATTGTGAGGTGGATTCATGGGTCTTTCATTGAGTTTTTTACTTCGTTTAAATTATACAGATCCTTATTTTAATTTAATAGCTCCTGAGGTTTATAATTATATTATTACTAGTCATGGTTTAGCTATGATTTTTTTCTTTTTAATGCCAGTGTTAATTGGTGGTTTTGGTAATTTTTTATTACCTTTGCTTTTAGGTATGCCTGATTTGAGTTTA…
	MZ323293	-------------------------------------------------------------------------------------------------------------------------------------------------------------------------------------------------------------------------------------------------------------TTAATTTAATAGCTCCAGAAGTTTATAATTACATTATTACTAGTCATGGTTTAGCTATGATTTTTTTTTTCTTAATGCCTGTTTTAATTGGTGGGTTTGGTAAATTTTTATTGCCTTTATTGCTGGGTCTTCCCGATTTAAGTTTA…
	KM212035	----------------------------------------------------------------------------------------------------------------------------------------------------------CGCATTGGTATTATTTATA--TGTTTATAGGTTTATGAGGTGGTTTTATGGGTTTGTCTTTAAGTTTTTTATTGCGTTTAAATTATACTGATCCTTATTTTAATTTAATAGCTCCAGAGGTCTATAACTATATTATCACTAGTCATGGTTTGGCTATGATTTTTTTCTTTTTAATGCCTGTATTAATTGGTGGGTTTGGTAATTTTTTGTTGCCGTTATTATTAGGTATGCCCGATTTAAGGTTG…
	MN817946	-----------------------------------------------------------------------------------------------------------------------------------------------------------------------------------------------------TATAGTTGGTTTATCTCTTAGGTTTTTACTTCGTTTAAAATATGCGGATCCTTATTATAATTTAATTAGTCCAGAGGTTTATAAATATATAATTACTAGTCATGGTTTGGCTATGATTTTCTTTTTTTTAATGCCTGTTATTATAGGTGGATTTGGTAAATACTTACTTCCTTTGTTATTAGGTATGCCTGACTTAAGGTTA…
	MN258114	-------------------------------------------------------------------------------------------------------------------------------------------------------------------------------------------------------------------------GTTTTTTGCTTCGTTTGAATTTTACTGATCCTTATTATAATTTAATTGGTCCAGAGGTTTATAATTATGTTATTACTAGTCATGGCTTAGCTATGATCTTTTTTTTTTTGATGCCTGTAATTATAGGTGGTTTTGGTAAATTTTTATTACCTTTACTGTTAGGAATGCCTGATTTAAGATTG…
	OR892364	--------------------------------------------------------------------------------------------------------------------------------------------------------------------------ATA--TGATTATAGGTTTGTGGGGTGGTTTTATGGGTTTATCTTTAAGTTTTTTGTTACGTTTAAATTTTACGGATCCTTATTATAATTTAATAGCTCCGGAAGTATATAATTATATTATCACGAGCCACGGGTTGGCTATGATTTTTTTCTTTTTGATGCCTGTGTTAATTGGTGGTTTTGGTAAATTTTTATTACCTTTATTATTGGGTTTACCTGATTTGAGTTTA…
	MZ323303	----------------------------------------------------------------------------------------------------------------------------------------------------------------------ATTTATA--TGATTATTGGTTTGTGGGGAGGTTTTATGGGTTTGTCTTTAAGGTTTTTGATTCGTTTGAATTTTACTGATCCTTATTATAATTTGATAGCTCCAGAGGTTTATAATTATATTATTACTAGTCATGGTTTGGCTATGATTTTTTTCTTTTTGATGCCTGTTTTGATTGGTGGTTTTGGTAACTTTTTGTTGCCTTTGTTGTTAGGTTTACCGGATTTGAGGTTA…
	MF398317	--------------------------------------------------------------------------------------------------------------------------------------------CGTTGGATCATAAGCGTATTGGTTTGATTTATA--TGATTGTGGGTCTCTGGGGGGGTTGTTTAGGTTTGTGTTTAAGTTATTTACTTCGTTTGAAATTCACCGATCCGTATTATAATTTGATTTCAACTGAGGTTTATAATTATGTGATTACTAGTCATGGATTGGCGATGATTTTCTTTTTTTTGATGCCGGTGCTGATTGGTGGTTTTGGTAATTTTTTGTTGCCTTTATTTTTAGGTGTTCCGGATTTAAGTTTG…
	MT603593	----------------------------------------------------------------------------------------------------------------------------------------------------------------------------------------------------------TAGGTTTATCATTAAGTGCGATGATGCGTTTAAAATTTAGTGAGCCTTATTTTAATTTACTTTCTACAGAGGTTTATAAATATATTATTACTAGTCATGGTTTGGCAATGATTTTTTTTTTTCTTATGCCGGTGATAATTGGTGGTTTTGGTAATTTTTTGTTGCCTTTGTTTTTGTGCATGCCTGATTTGAGTTTA…
	MW545830	--------------------------------------------------------------------------------------------------------------------------------------------------------------------------------------GGGTTTGTGAGGTGGTTTTTTGGGATTGTGTTTGAGTTTTTTGCTGCGTTTAAAATTTCTAGATCCTTATTATAATTTGGTTTCTACTGAAGTTTACAAATATGTGATTACAAGTCATGGGTTGGCTATGATTTTTTTTTTTTTGATGCCTGTGTTGATTGGTGGGTTTGGTAAATTTTTGTTACCTTTACTTTTGGGTATGCCTGATTTAAGTCTT…
	MT603607	------------------------------------------------------------------------------------------------------------------------------------------------------------------------------------------------------TTGATTGGTTTATGTTTAAGTAGTCTTCTTCGTTTAAAATTTAGGGATCCTTATTTTAAATTGCTTTCTCCAGAGCTTTATAATTATGTAATAACAAGTCATGGTTTGGCGATGATATTTTTTTTTTTGATGCCGGTTTTAATTGGGGGGTTTGGTAATTATCTGTTGCCTTTGTTGCTTGGTATGCCTGATTTGAGTTTG…
	MT603611	----------------------------------------------------------------------------------------------------------------------------------------------------------------------------------------------------------TTGGGTTGTGCTTAAGTAGTTTGCTTCGTTTGAATTTTAGGGATCCTTACTTTAATTTGTTGTCTCCCGAGGTTTACAAATATGTAATAACAAGTCATGGTTTGGCTATGATTTTCTTTTTTTTAATGCCGGTGTTAATTGGAGGATTTGGTAATTATTTGTTACCTCTGTTACTAGGAATGCCGGATTTGAGTTTG…
	MT603608	-----------------------------------------------------------------------------------------------------------------------------------------------------------------------------------------------------------TGGGTTGTGTTTAAGCGGTCTTCTTCGTTTAAATTTTAGGGATCCTTATTTTAAATTGTTGTCTCCGGAAATTTATAAATATGTGATAACTAGTCATGGTTTGGCGATGATCTTTTTTTTTTTGATGCCTGTTTTAATTGGCGGGTTTGGGAATTATCTTTTACCTTTATTGTTAGGTATGCCTGATTTGAGTTTG…
	MT603592	-------------------------------------------------------------------------------------------------------------------------------------------------------------------------------------------------------------------CTTTGAGTTATATGCTTCGTTTGAAATTTAGGGATCCTTATTTTAATTTGGTTTCTCCGGAGGTTTATAATTTTATAATTACTGGCCACGGATTGGCAATGATTTTTTTTTTTTTAATGCCCGTGTTGATTGGTGGTTTTGGTAAATTTTTGTTGCCGTTATTGCTTGGTATGCCGGATTTAGCATTA…
	MT603625	-----------------------------------------------------------------------------------------------------------------------------------------------------------------------------------TATAGGGTTATGGGGTGGTATGTTGGGTTTATGTTTAAGTTATATGCTTCGTTTAAAATTTAGGGATCCTTATTTTAATTTGGTGTCAGTAGAGGTTTATAATTATATTATCACTAGTCATGGGTTGGCTATGATTTTTTTCTTTTTGATGCCGGTTTTGATAGGTGGTTTTGGGAATTTTTTGTTGCCGTTGTTGTTGGGTATGCCTGATTTGAGGTTG…
	MT603621	------------------------------------------------------------------------------------------------------------------------------------------------------------------------------------------------------------GGTTTATGTTTGAGTTATATGCTTCGTTTGCAGTTCAGGGATCCTTATTTTAAATTAGTGTCGGTAGAGGTGTACAATTATATTATTACTAGGCATGGTTTGGCGATGATTTTTTTTTTTTTGATGCCTGTGTTAATTGGTGGTTTTGGAAAATTTTTGTTACCGTTACTATTGGGTATGCCGGATTTAAGGTTA…
	MT603626	---------------------------------------------------------------------------------------------------------------------------------------------------------------------------------------------------------------------TTAAGTTATATGCTTCGTTTAAAATTCAGTGATCCATATTTTAAATTAGTTTCTGTGGAGGTTTATAATTATATAATCACCGGGCACGGGTTAGCGATGATTTTTTTTTTTTTGATGCCTGTTCTGATTGGTGGTTTTGGTAATTTTTTGTTACCGTTGTTGTTGGGTATGCCGGATCTTGCTTTA…
	OR432511	----------------------------------------------------------------------------------------------------------------------------------------------------------CGTATAGGAGTGATTTATT--TTTTAATGGGTGTGTGAGGTGGGTTTTTAGGGTTATCTCTGAGGTTTTTGATACGGCTTAAATATACTGAGCCTTATTATAACCTTATTCCTACCGAGGTGTATAAATTTTTGATAACTAACCATGGGATAACTATGATTTTCTTTTTTTTGATGCCGGTGCTAATAGGCGGGTTTGGTAATTATTTATTGCCTTTGCTTCTTGGGTTGCCTGATTTAAAATTG…
	OP066719	-------------------------------------------------------------------------------------------------------------------------------------------------GATCATAAGCGAATAGGTATGATTTATT--TTTTGATGGGTGTGTGAGGTGGTTTTCTTGGTTTGTCTTTGAGGTTTTTAATTCGTTTAAATTATACAGAGCCTTATTATAACTTAATTCCTACGGAGGTGTATAAATTTTTAATTACAAATCATGGAATTACTATGATTTTTTTCTTTTTGATGCCCGTGTTGATTGGCGGGTTTGGTAATTATTTGTTGCCATTATTGCTTGGTTTGCCTGATTTGAATTTG…
	MF766001	----------------------------------------------------------------------------------------------------------------------------------------------------------CGTATAGGGTTTGTATATA--TGTTGTTAGGTATCTGGGGTGGCTTTTTGGGTTTGTCTCTTAGTTTGTTGATTCGGTTGAATTTGTGTGATCCTTACTATAATTTAATATCAACTGAGGTCTATAAATTTGTTATTACTAATCATGGAATTGCCATGATCTTTTTTTTTTTGATGCCTGTATTGATAGGTGGATTTGGTAACTATTTGTTGCCGTTGTTGTTGGGGTTGATGGATTTAAATTTG…
	KP721403	----------------------------------------------------------------------------------------------------------------------------------------------------------CGTATCGGTTTGATTTACA--TGATTCTGGGGGTGTGAGGCGGTTTTTTGGGTCTGTCGCTAAGTTTATTGATTCGTTTAAATTTATGCGATCCTTATTATAATTTGATTTCTACGGAAGTGTATAAATTTGTGATTACTAATCATGGTATAGCCATGATCTTTTTCTTTTTAATGCCTGTCTTAATTGGGGGTTTTGGTAATTATTTACTTCCTCTACTATTAGGTTTGGTTGATTTAAATTTA…
	MN696163	---------------------------------------------------------------------------------------------------------------------------------------------------------------------------------------------------------------------------------------------------GATCCTTATTATAATTTGATTTCTACTGAGGTGTATAAATTTGTGATTACTAATCACGGAATCGCTATGATTTTTTTCTTTTTGATGCCGGTTTTAATTGGCGGGTTTGGTAATTATTTATTACCTTTGATGTTGGGTTTAGCTGATTTGAAATTA…
	OR030096	------------------------------------------------------------------------------------------------------------------------------------------------------------TATTGGTTTAATCTATA--TGGTGCTAGGTGTATGAGGTGGGTTTTTAGGTTTATCTTTAAGTTTACTTATTCGGTTGAATTTATGTGATCCTTATTATAAATTGATTTCTACAGAGGTTTACAAATTTGTTATAACTAATCATGGGATTGCCATGATATTCTTTTTTTTAATGCCCGTGTTAATCGGGGGGTTTGGTAAATATTTATTGCCTTTGCTTTTAGGGTTAGTGGATTTAAATTTG…
	KY649357	------------------------------------------------------------------------------------------------------------------------------------------------------------------ATTGATTTATA--TGATTTTGGGTGTGTGGGGCGGATTTTTGGGTTTATCGTTAAGGTTACTTATCCGATTGAATTTGTGCGATCCTTATTATAAATTGATTTCTACAGAGGTTTATAATTTTGTGATTACTAATCATGGGATCGCTATGATATTTTTCTTTTTGATGCCGGTGTTAATTGGGGGGTTTGGTAATTACTTGCTTCCTTTGCTTTTAGGTTTGGTTGATTTAAAATTG…
	OP678025	-------------------------------------------------------------------------------------------------------------------------------------CAGTTTTCGTTGGATCATAAGCGCATAGGTTTAATTTATA--TGGTGTTAGGTGTGTGAGGCGGGTTCTTAGGTTTATCTTTAAGTTTACTTATTCGATTAAATTTGTGTGATCCGTATTATAAATTGATTTCTACAGAGGTTTATAAATTTGTTATTACTAATCATGGTATTGCTATGATATTCTTTTTTTTAATGCCAGTCTTGATAGGCGGATTTGGTAATTATTTGCTTCCTTTACTTTTGGGTTTAGTTGATCTGAACTTA…
	OP174427	-------------------------------------------------------------------------------------------------------------------------------------------------GATCATAAGCGTATTGGTTTGATTTATA--TGGTGTTAGGTGTGTGGGGCGGATTCTTGGGTTTATCTCTTAGTTTACTTATACGGTTAAATCTTTGTGATCCTTATTATAATTTGATATCTACGGAGGTTTATAAATTTGTTATTACTAATCACGGCATTGCTATGATATTTTTCTTTTTGATGCCTGTGTTGATTGGGGGGTTTGGAAAATATTTGTTGCCTTTATTATTGGGTTTGGCTGACTTAAATTTG…
	FJ477191	-------------------------------------------------------------------------------------------------------------------------------------CAGTTTTCGTTGGATCATAAGCGGATCGGTTTAATATATA--TGGTGCTAGGTATTTGAGGCGGGTTTCTTGGGTTGTCTCTAAGTTTATTGATTCGGTTAAATCTTTGTGATCCTTATTATAATCTGATCTCAACGGAGGTCTATAAATTTGTTATTACCAATCATGGTATTGCTATGATATTTTTCTTTTTGATGCCTGTTTTAATTGGCGGGTTTGGGAATTATTTGCTTCCTTTATTGTTAGGGTTGGCGGATTTGAATCTT…
	KJ818259	--------------------------------------------------------------------------------------------------------------------------------------------------ATCATAAGCATAATGGTTTAGTATATA--TGGTGTTGGGTGTTTGAGGTGGGTTTTTGGGTTTATCCTTAAGCTTACTTATTCGGTTGAATCTTTGTGATCCTTATTATAATTTGATTTCTACGGAGGTCTATAATTTTGTTATAACTAATCATGGTATTGCTATGATTTTTTTCTTTTTAATACCCGTGTTGATAGGGGGGTTTGGAAATTATTTACTTCCTTTATTGTTAGGTTTAGCGGATTTGAAATTG…
	MH748705	----------------------------------------------------------------------------------------------------------------------------------------------------CATAAGCGTATAGGTTTGATATATA--TGGTGTTAGGGGTTTGAGGTGGTTTCTTGGGTTTATCTTTGAGTCTGTTGATTCGATTAAATCTTTGTGATCCGTATTATAATCTGATTTCTACGGAGGTTTATAATTTTGTTATTACTAATCATGGGATTGCTATGATATTTTTCTTTTTAATGCCGGTATTGATAGGCGGGTTTGGGAACTATCTGCTTCCGTTATTACTGGGTTTAGCGGATTTGAAATTG…
	KP110544	-----------------------------------------------------------------------------------------------------------------------------------------------------------GTATAGGTTTAATATATA--TGGTGTTGGGGGTGTGAGGAGGTTTCCTAGGTTTGTCCTTAAGTTTGTTGATTCGATTAAATTTGTGTGATCCGTATTATAATTTAATTTCTACGGAGGTTTATAATTTTGTTATTACTAACCACGGGATTGCTATGATATTTTTCTTTTTAATGCCTGTGTTGATTGGGGGGTTTGGAAATTATTTACTTCCATTACTTTTAGGTTTAGCAGATTTAAATTTA…
	MW187306	----------------------------------------------------------------------------------------------------------------------------------------------------CATAAGCGTATAGGTTTGATATATA--TGGTGTTGGGTGTTTGAGGTGGTTTTTTGGGTTTGTCTTTGAGTTTGCTCATTCGATTGAATCTTTGTGATCCTTATTACAATTTAATTTCTACTGAAGTTTATAAATTTGTTATTACTAACCACGGCATCGCTATGATATTTTTCTTTTTGATGCCGGTGTTGATAGGTGGTTTTGGTAACTATTTGCTTCCTTTACTTCTAGGTTTGGCGGATTTGAATTTA…
	KP110531	-----------------------------------------------------------------------------------------------------------------------------------------------------------GTATTGGTTTGATATATA--TGGTGTTGGGGGTTTGAGGCGGTTTCTTGGGTTTATCTTTGAGTTTGCTTATTCGGTTAAATCTGTGTGATCCCTATTATAATTTAATTTCTGCTGAGGTTTACAAATTTGTTATTACTAATCATGGGATTGCTATGATATTTTTCTTTTTGATGCCGGTGTTGATAGGCGGGTTTGGGAATTATTTACTTCCTTTGCTTTTAGGTTTGGCCGATCTGAACCTA…
	KP110517	-----------------------------------------------------------------------------------------------------------------------------------------------------------GTATTGGTTTAATATACA--TGGTGTTAGGTGTTTGAGGGGGTTTTTTGGGTTTATCTTTAAGTTTGCTTATTCGGTTAAATCTTTGCGATCCTTATTATAATTTGATTTCTACTGAGGTGTATAAATTTGTGATTACTAATCATGGTATTGCTATGATTTTTTTCTTTTTGATGCCCGTGTTAATAGGGGGTTTTGGGAATTACTTACTTCCTTTGCTTTTGGGTTTGGCGGATTTAAATTTA…
	MT222294	------------------------------------------------------------------------------------------------------------------------------------------------------------------------------------------------------TTTTTGGGACTTTCTTTAAGTATGTTGATTCGTTTGAAATTTCTGGATCCGTTTTATAACGTAGTTTCTTCGGAGGTTTATAATTATGTGATTACCAACCATGGCATTGCGATGATTTTCTTCTTTCTAATGCCGGTGTTGATAGGTGGATTCGGTAACTATCTGTTACCACTTCTTTTGGGCCTGCCAGATTTAAATTTG…
	MT560390	---------------------------------------------------------------------------------------------------------------GTGAAAAAGAGTTTAGT-TTGGTTATTTACAATGGATCATAAGCGTGTTGGTTTTATTTATT--TAGTGTTGGGTGTGTGAGCAGGATTTTTAGGTCTTTCTCTTAGAATGTTGATTCGTTTAAACTTTGTGGAGCCTTATTATAATATAGTAGCTCCTGAGGTTTATAATTATGTTGTTACTATACATGGTGTAACAATGCTTTTTTTCTTTTTAATGCCTATTCTTATAGGGGGTTTTGGTAATTATTTATTGCCTATTCTTTTAGGAATAGCTGATTTGAATTTA…
	KY636235	------------------------------------------------------------------------------------------------------------------------------------------------------TAAGCGGGTTGGTATGATTTATA--TGATTATTGGTATATGAGGGGGGTTTTTAGGCCTTTCTTTTAGTGTGTTAATTCGTTTTAATTATTTGGATCCTTATTATAATTTAATTTCTCCGGAGGTTTATAATTATTTGGTGACATGTCACGGTATTGTAATGATTTTCTTTTTTTTAATGCCTGTTTTGATAGGAGGGTTTGGTAATTATTTATTGCCTTTGTTGTTGGGTTTAGGTGATTTAAATTTA…
	MK982674	-------------------------------------------------------------------------------------------------------------------------------------------------GATCATAAGCGTGTTGGTTTAATTTATA--TGTTGATTGGTTTGTGAGGCGGGTTTTTCGGTCTTTCTTTGAGTGTGTTAGTTCGTTTTAATTATCTGGATCCGTATTTTAATTTGATTTCTCCTGAAGTTTATAAATATTTAGTAACGAGACATGGGATTGTTATGATTTTCTTTTTCTTAATGCCGGTGTTGATTGGGGGGTTTGGTAATTATTTACTTCCTATTTTATTGAATATTCCTGATTTAAATTTA…
	MZ563547	----------------------------------------------------------------------------------------------------------------------------------------------------------CGGGTTGGTTTTATTTATA--TGGTGATAGGTGTTTGAGGGGGATTCTTGGGTCTTTCTTTGAGAGTTTTGGTTCGTTTGAATTATTTAGACCCTTACTATAATTTGATTTCTCCTGAGGTTTATAAATATTTGGTTACTAGGCACGGGATTGTTATGATTTTTTTCTTTTTGATGCCGGTATTGATAGGCGGGTTTGGGAACTATTTGTTGCCTATCTTGTTGGGGATACCTGATCTTAAATTG…
	MN131127	------------------------------------------------------------------------------------------------------------------GTGAAGTATGTTAG-TTGGTTGTTTACGTTAGATCATAAGCGTGTGGGATTAATTTATA--TGGTAATTGGTTTGTGGGGGGGGTTCCTTGGGTTGTCTTTGAGTATGTTGATTCGGTTGAATTATTTGGATCCTTATTTTAATTTAGTGTCCCCGGAGGTTTATAATTATGTGGTAACTGGGCATGGGATTGTTATGATTTTTTTTTTCTTGATGCCGGTTTTGATAGGGGGGTTTGGTAATTATTTATTGCCTTTATTGCTGGGCATTCCAGATTTGAAATTG…
	MH621335	------------------------------------------------------------------------------------------------------------------GTGAATTATATTAG-TTGATTGTTTACGTTAGATCATAAGCGTGTTGGTTTGATTTATA--TGTTGATTGGTCTTTGGGGTGGATTTTTTGGTCTTTCTTTGAGTATTTTGGTTCGTTTGAATTATTTGGATCCTTATTTTAATTTGGTGTCCCCTGAGGTTTATAATTATGTTGTGACGGGACATGGGGTTATTATGATTTTTTTCTTTTTGATGCCTGTGTTGATTGGGGGGTTTGGTAATTATTTATTGCCTTTGCTTTTGGGTATTCCTGATTTGAATTTA…
	MF287791	------------------------------------------------------------------------------------------------------------------GTGAATTATATTAG-TTGATTGTTTACGTTAGATCATAAGCGTGTTGGTTTGATTTATA--TGTTGATTGGTCTTTGGGGGGGATTTTTTGGTCTTTCTTTGAGTGTTTTGGTTCGTTTGAATTATTTGGATCCTTATTTTAATTTGGTGTCCCCTGAGGTTTATAATTATGTTGTGACGGGACATGGGGTTATTATGATTTTTTTCTTTTTGATGCCTGTGTTGATTGGGGGGTTTGGTAATTATTTAATGCCTTTGCTTTTGGGTATTCCTGATTTGAATTTG…
	MZ394510	----------------------------------------------------------------------------------------------------------------------------------------------------------CGTGTGGGTTTGATTTATA--TGGTTATGGGTGTGTGGGGCGGATTTATGGGTTTGTCTTTGAGTGTGTTGATTCGGTTGAAATTTTTAGATCCTTATGATAATCTTGTTTCTCCTGAGATTTATAATTATGTTGTTACGAGTCATGGGATTGTTATGATTTTCTTTTTTTTGATGCCGGTTTTGATTGGGGGGTTTGGTAAATATCTTTTGCCTATTTTGTTAGGAGTTCCGGATTTGAAATTA…
	MH748721	------------------------------------------------------------------------------------------------------------------GTGAAGGGTTTAGG-TTGATTATTTACGTTGGATCATAAGCGTGTTGGTTTAATTTATA--TGGTAATGGGTGTTTGAGGGGGATTTATGGGTTTGTCTTTGAGTATTTTAATTCGTTTAAAATTTTTAGATCCTTATGATAATCTTGTTTCTCCTGAGATTTATAAATATGTTGTTACGAGTCATGGTATAGTGATGATATTCTTTTTTTTAATGCCTGTTTTGATAGGAGGTTTTGGCAATTATTTATTACCTTTGTTGTTAGGGGTTCCAGATCTTAATTTG…
	MH393928	------------------------------------------------------------------------------------------------------------------GTGAAGGGTTTAGG-TTGATTATTTACGTTGGATCATAAGCGTGTTGGTTTAATTTATA--TGGTAATGGGTGTTTGAGGGGGATTTATGGGTTTGTCTTTGAGTATTTTAATTCGTTTAAAATTTTTAGATCCTTATGATAATCTTGTTTCTCCTGAGATTTATAAATATGTTGTTACGAGTCATGGTATAGTGATGATATTCTTTTTTTTAATGCCTGTTTTGATAGGAGGTTTTGGCAATTATTTATTACCTTTGTTGTTAGGGGTTCCAGATCTTAATTTG…
	MH369260	-------------------------------------------------------------------------------------------------------------------------------------------------GATCATAAGCGTGTTGGCCTAGTTTATA--TGGTTATTGGGGTTTGAGGAGGTTTTCTGGGCTTATCATTGAGTGTTTTGATACGTTTAAATTATTTGGATCCTTATGATAATTTAATTTCTCCGGAAGTTTACAAATATGTGGTTACGAGGCATGGTATAGTAATGATTTTCTTTTTTTTGATGCCGGTATTAATAGGAGGGTTCGGTAATTATCTTCTTCCCATTCTTTTAGGGGTTCCAGATTTAAATCTC…
	MH369233	----------------------------------------------------------------------------------------------------------------------------------------------TTGGATCATAAGCGTGTTGGTTTAGTTTATA--TGGTTATTGGAATATGAGGAGGGTTTTTAGGTTTATCCTTAAGGGTGTTAATCCGTTTAAATTATCTGGATCCTTACGATAATTTAGTCTCTCCAGAAGTTTATAAATATGTGGTTACCAGACATGGTATAGTTATGATTTTCTTTTTTTTAATGCCGGTTCTTATAGGAGGTTTTGGAAATTATTTACTTCCTATACTTTTAGGTGTTCCAGATTTGAATCTT…
	MH369275	-------------------------------------------------------------------------------------------------------------------------------------------------GATCATAAGCGTGTTGGTTTAATTTATA--TGGTTATTGGTGTTTGAGGCGGATTTTTGGGTTTATCTTTGAGGGTATTGATTCGTTTAAATTATTTAGATCCTTATGATAATTTGGTTTCTCCGGAGGTTTATAAATATGTGGTTACGAGTCATGGTATAGTAATGATTTTCTTTTTTTTGATGCCTGTTCTTATTGGAGGGTTTGGTAATTATTTGTTGCCTATACTTTTAGGAGTTCCTGATTTAAATTTA…
	OR084097	---------------------------------------------------------------------------------------------------------------------GTGTCAGCGAT-ATGGTTTCTTACTATGGATCATAAGCGTATAGGGGTTATTTATA--TGGTTTTAGGCGTGTGAGGCGGATTTTTGGGTCTTGGGCTGAGGTTTCTTATACGAATTAATTATTTTGATCCCTATTTTAATGTTATTTCATCTGATGTGTATAAATATGTGGTTACTAGTCATGGTATAGCTATGATTTTTTTTTTCTTGATGCCGGTTCTTATAGGGGGTTTTGGGAATTATCTGTTGCCTTTGTTGTTGGGTTTGTCTGACTTGAATCTA…
	FJ381664	---------------------------------------------------------------------------------------------------------------------GTGTCTGCGAT-ATGGCTCCTTACTATGGATCATAAGCGTATAGGTGTTATTTATA--TGATTCTTGGTATCTGGGGTGGATTTTTGGGTCTTGGGTTGAGGTTTCTTATACGAGTGAATTATTTTGATCCTTACTTTAATGTTATTTCATCAGATGTTTATAATTATGTGGTTACTAGGCATGGGGTTGCTATGATTTTTTTCTTCTTGATGCCTGTTCTTGTGGGCGGTTTTGGTAACTACCTACTGCCTCTGTTACTTGGTTTATCAGATTTGAATTTG…
	KJ204560	---------------------------------------------------------------------------------------------------------------------GTGTCTGCGAT-ATGGCTCCTTACTATGGATCATAAGCGTATAGGTGTTATTTATA--TGATTCTTGGGATCTGGGGTGGATTTTTGGGTCTTGGGTTGAGGTTTCTTATACGAGTGAATTATTTTGATCCTTACTTTAATGTTATTTCATCAGATGTTTATAATTATGTGGTTACTAGGCATGGGGTTGCTATGATTTTTTTCTTCTTGATGCCTGTTCTTGTGGGCGGTTTTGGTAACTACCTACTGCCTCTGTTACTTGGTTTATCAGATTTGAATTTG…
	OR095177	---------------------------------------------------------------------------------------------------------------------GTGTCTGCGGT-ATGGCTCCTTACTATGGATCATAAGCGTATTGGTGTTATTTATA--TGGTTTTAGGTATATGGGGTGGGTTTTTAGGCCTTGGGTTAAGTTTTCTTATACGGGTGAATTACTTTGATCCTTATTTCAATATTATTTCTCCGGATGTTTATAATTATATTGTGACTAGTCATGGGGTTGCAATGATTTTTTTCTTTTTGATGCCAGTTCTCATAGGTGGTTTTGGTAATTATTTATTACCTCTGTTATTGGGTTTGTCTGATTTGAATCTT…
	OR088530	---------------------------------------------------------------------------------------------------------------------GTGTCTGCGGT-ATGGCTCCTTACTATGGATCATAAGCGTATTGGTATTATTTATA--TGGTTTTGGGGGTATGGGGGGGTTTTTTGGGTCTTGCTTTGAGGTTTCTTATTCGGGTAAATTATTTTGATCCGTATTTTAATACTATTTCTCCGGATGTTTATAATTATATAGCGACCAGGCATGGGGTTGCTATGATTTTTTTCTTTTTGATGCCGGTTTTGATAGGCGGCTTTGGTAACTATTTGTTGCCCTTGTTGTTGGGTTTATCTGATTTAAATTTA…
	MZ407837	----------------------------------------------------------------------------------------------------------------------------------------------------------------------------A--TGATTTTGGGGGTTTGGGGTGGATTTTTGGGTCTTGGTTTAAGGTTTCTTATACGGATAAATTATTTCGATCCTTATTTTAATGTAGTTTCTCCAGATGTTTATAATTATGTTGTTACTAGTCATGGTGTTGCTATGATTTTTTTCTTTTTGATGCCGGTTCTTATTGGTGGTTTCGGTAATTATTTGTTGCCTTTGTTGTTGGGTTTATCTGACTTAAATTTA…
	MF287779	---------------------------------------------------------------------------------------------------------------------GTGTCTACGAT-ATGGCTTCTTACAATGGATCATAAGCGTATTGGTGTTATTTACA--TGATTTTGGGGGTCTGAGGTGGATTTTTGGGCCTGGGGCTTAGGTTTCTTATACGAGTTAATTATTTTGATCCTTATTTTAATATTGTTTCTCCGGGTGTTTATAATTATATTGTTACGAGTCATGGGATAGCTATGATCTTTTTCTTTTTAATGCCTGTTCTTATTGGTGGGTTTGGTATTTATTTATTGCCCTTGTTGTTGGGTTTATCGGACTTGAATTTG…
	MF287764	---------------------------------------------------------------------------------------------------------------------GTGTCTACGAT-ATGGTTCCTTACGATGGATCACAAGCGTATAGGTATTATTTACA--TGATTTTAGGGATTTGAGGCGGATTTCTGGGTTTGGGGGTTAAGTTTCTCATACGAATAAATTATTTTGATCCATATTTTAATGTTATTTCTCCGGATGTTTATAATTATATTGTTACTAGCCATGGAATTGCTATGATTTTTTTCTTTTTAATGCCTGTTCTTATTGGGGGGTTTGGTAAATATTTATTGCCTTTATTGTTGGGTTTATCGGATTTGAATTTA…
	OL763841	------------------------------------------------------------------------------------------------------------------------------GG-CGGCCAGTTTTCGTTGGATCATAAGCGGATAGGTCTTATTTATA--TGATTTTAGGTTTGTGGGGAGGGTTTTTAGGCCTTTCGTTGAGGATGTTAATTCGTTTGAATCTTTTGGAGCCGTACTATAATATTATTTCTCCTGAGGTTTATAACTATATTATTACTAGGCATGGTGTAGTTATGATATTCTTTTTTTTAATGCCGGTCTTGGTAGGAGGGTTTGGTAATTATCTGTTGCCTTTATTGTTAGGGTTGCCAGATTTAAACTTA…
	MK736830	------------------------------------------------------------------------------------------------------------------------GTGTTGAT-TTGGTTATTTACTTTGGATCATAAGCGTATAGGGCTGATTTATA--TGGTTCTGGGTCTTTGGGGCGGTTTTCTGGGTCTTTCTTTGAGATTTTTAATTCGCATAAAATATTTGGACCCCCACTTTAAAGTGGTTTCTCCGGAGGTTTATAACTATGTGATAACGAGCCATGGGGTGGCTATGATTTTCTTCTTCTTGATGCCGGTCTTGATTGGTGGTTTTGGAAACTACTTGTTGCCTCTTCTCTTAGGTCTTCCGGATCTGAATTTG…
	MN412705	------------------------------------------------------------------------------------------------------------------------ATGTTTAC-TTGGTTGTTCACTTTGGATCACAAGCGTATCGGGATGATTTACA--TGGTTTTGGGGATTTGGGGAGGATTTCTGGGTCTTTCTCTGAGGATGTTGATTCGTCTGAACTACCTGGATCCTTACTACAACATTGTCTCGTCGGAGGTTTACAACTATGTGCTGACCAACCATGGGGTCGCCATGATTTTCTTTTTCCTGATGCCTGTTTTGATAGGGGGGTTTGGTAACTACCTCCTCCCCCTTTTGCTAGGAATTCCTGATCTGAGGTTA…
	KJ722062	------------------------------------------------------------------------------------------------------------------------------------------------------------TATTGGTATGATTTATA--TGTGCTTGGGTTTATGAGGGGGTTTCCTTGGGCTTTCTTTGAGGATGTTAATTCGTTTGAACTATTTGGATCCCTATTATAATATAGTCTCCTCGGAGGTGTATAAATATGTGATAACTAATCATGGGATTGCGATGATTTTCTTTTTTTTAATGCCTGTTTTGATAGGTGGGTTTGGGAATTATTTACTTCCTTTGTTGTTGGGCATCCCTGATTTGAAATTG…
	KC562280	-----------------------------------------------------------------------------------------------------------------------TGTAAACGA-CGGGCAGTTTTCGTTGGATCATAAGCGTATTGGCATGGTTTACA--TGGTTTTGGGGATATGAGGGGGATTTTTGGGTCTTTCGTTGAGTATGTTGATTCGTTTGAACTATTTGGACCCTTACTATAATATTGTCTCCTCGGAGGTGTACAATTATGTGATAACCAATCATGGGGTTGCCATGATTTTTTTCTTTTTAATGCCTGTTTTGATAGGTGGGTTTGGTAATTATTTGCTTCCTCTTTTGTTGGGAATTCCTGATTTGAATCTT…
	MF287788	------------------------------------------------------------------------------------------------------------------------ATGTTGAC-TTGATTATTGACTTTGGATCATAAGCGAATAGGGTTGATATATA--TGATTGTTGGAGTGTGAGGGGGCTTTTTAGGTCTTTCTTTGAGGTTTTTGATCCGTGTTAACTACTTGGATCCTTACTATAATGTTGTATCCCCAGAGGTTTATAATTATGTAATTACTAGGCATGGTATTGCGATGATTTTTTTTTTCTTAATGCCGGTTTTGATTGGGGGGTTTGGAAAATATCTGTTGCCCCTGTTGTTGGGGCTTCCTGATTTGAATTTA…
	JN969443	---------------------------------------------------------------------------------------------------------------------------------------------------------------------------------------------------------------------------TTTTTTATTCGTTTGAATTGTTTAGACCCTTATTATAAAGTTGTCTCTCCGGAGGTGTATAATTATGTTATTACCAATCACGGGATTGTTATGATTTTCTTTTTTTTGATGCCTGCTATTATTGGTGGGTTTGGTAATTATTTGTTGCCGTTGTTGCTGGGTTTACCTGATTTGAATTTG…
	JN969510	---------------------------------------------------------------------------------------------------------------------------------------------------------------------------------------------------------------------------TTTTTGATTCGTTTGAAATTTTTAGACCCTTATTATAATGTTGTTTCTCCAGAGGTTTACAATTATGTTATAACTAACCACGGAATCGTGATGATTTTCTTTTTTTTAATGCCTGTTCTTATTGGTGGGTTTGGTAATTATTTGTTGCCTTTGCTTTTAGGGTTGCCTGATTTGAATTTA…
	JN969475	---------------------------------------------------------------------------------------------------------------------------------------------------------------------------------------------------------------------------TTCCTGATTCGTTTGAATTATTTGGATCCTTACTATAATGTGGTTTCTCCAGAGGTTTATAATTGTGTTATTACTAATCATGGGATTGTCATGATTTTTTTCTTTCTAATGCCTGTTTTGATCGGTGGGTTTGGTAATTATTTATTACCTTTGTTGTTAGGTTTACCAGATTTAAATCTC…
	JN969487	---------------------------------------------------------------------------------------------------------------------------------------------------------------------------------------------------------------------------TTTTTAATTCGCTTAAACTACCTAGACCCTTATTACAATGTTGTTTCTTCGGAGGTTTATAACTGTGTTATTACGAATCATGGCATTATCATGATTTTCTTTTTTTTAATGCCTGTGTTGATTGGCGGGTTTGGGAATTATTTGTTACCCTTGTTGTTGGGTTTGGGGGATTTAAATCTT…
	JN969492	---------------------------------------------------------------------------------------------------------------------------------------------------------------------------------------------------------------------------TTCTTAATTCGTTTGAATTATTTAGATCCTTATTACAATGTTGTTTCTTCGGAGGTTTATAACTGTGTTATTACGAATCATGGGATTATTATGATTTTCTTTTTTCTAATGCCTGTGTTGATTGGTGGGTTTGGAAACTATTTGTTACCCTTGTTGTTAGGTTTACCGGACTTGAATCTC…
	JN969479	---------------------------------------------------------------------------------------------------------------------------------------------------------------------------------------------------------------------------TTTTTGATTCGTTTGAATTATCTGGATCCTTATTATAATGTTGTCTCTCCGGAGGTTTATAATTATGTGATCACGAAACACGGGATTGTGATGATTTTTTTCTTTTTGATGCCGGTTCTTATCGGGGGATTTGGAAAATATCTATTGCCTCTTTTATTGGGTCTTCCGGATTTAAATCTT…
	JN969458	---------------------------------------------------------------------------------------------------------------------------------------------------------------------------------------------------------------------------TTCTTAATTCGTTTAAAATACTTGGATCCGTATTATAATGTAGTTTCTCCCGAGGTTTATAATTATGTGATTACTAATCATGGCATTGTTATGATTTTCTTCTTTTTGATGCCTGTTTTAATTGGTGGTTTTGGAAACTATTTGTTGCCTTTATTGTTGGGTCTTCCTGATTTGAATCTT…
	JN969506	---------------------------------------------------------------------------------------------------------------------------------------------------------------------------------------------------------------------------TTTTTGGTTCGTTTGAAATTTTTGGATCCTTATTATAATGTTGTTTCCTTTGATGTTTATAATTATGTAATTACAAATCATGGAATTGTTATGATTTTTTTCTTTTTGATGCCTGTTTTGATTGGGGGATTTGGGAATTATTTATTGCCTTTATTGTTGGGTCTTCCTGATTTGAATCTT…
	JN969445	---------------------------------------------------------------------------------------------------------------------------------------------------------------------------------------------------------------------------TTTTTGATTCGTTTAAATTATTTGGATCCTTATTATAATGTGGTTTCTCCGGAGGTTTATAATTATGTAATTACAAATCATGGGATTGTAATGATTTTCTTTTTTTTGATGCCTGTTTTGATTGGGGGATTTGGGAAATATTTGTTGCCTTTGTTGTTGGGTCTTCCTGATTTGAATCTC…
	JN969463	---------------------------------------------------------------------------------------------------------------------------------------------------------------------------------------------------------------------------TTTTTGATTCGTTTGAATTATTTGGACCCTTATTATAATGTGGTTTCTTCGGAGGTGTATAATTATGTGATTACAAATCATGGGATTGTTATGATTTTTTTCTTTTTGATGCCGGTATTGATTGGTGGGTTTGGTAATTATTTATTGCCTTTGTTGTTAGGTCTTCCGGATTTAAATCTT…
	JN969508	---------------------------------------------------------------------------------------------------------------------------------------------------------------------------------------------------------------------------TTTTTGATTCGTTTAAATTATCTGGATCCTTATTATAATGTGGTTTCTTCTGAGGTGTATAATTATGTTATTACGAATCATGGAATTGTTATGATTTTTTTTTTTCTTATGCCGGTTTTGATAGGAGGGTTTGGTAATTATTTGTTACCTTTGTTGTTGGGCTTGCCCGATTTAAATCTT…
	JN969501	---------------------------------------------------------------------------------------------------------------------------------------------------------------------------------------------------------------------------TTCTTGATTCGTTTGAATTATTTGGATCCTTATTATAATGTAGTTTCTGCCGAGGTGTATAATTATGTTATTACAAATCATGGCATTGTTATGATTTTTTTCTTTTTAATGCCTGTGCTGATAGGTGGTTTTGGTAATTATTTGTTGCCTTTGTTATTGGGTCTTCCTGATTTGAATCTT…
	JN969442	---------------------------------------------------------------------------------------------------------------------------------------------------------------------------------------------------------------------------TTTTTGATTCGTTTAAATTATTTAGATCCTTATTATAATGTGGTTTCTCCGGAAGTTTATAATTATGTGATAACTAACCACGGGGTTGTTATGATTTTTTTTTTTTTGATGCCTACTCTGATAGGAGGGTTTGGTAATTATTTGTTGCCTCTGTTATTAGGTTTGCCTGATTTGAATCTT…
	JN969477	---------------------------------------------------------------------------------------------------------------------------------------------------------------------------------------------------------------------------TTTTTGATTCGCTTAAATTATTTGGATCCTTACTATAATGTTGTCTCTTCTGAGGTTTATAATTATGTGATTACTAACCATGGGATAGTTATGATTTTTTTCTTCTTGATGCCTGTTTTGATAGGTGGCTTTGGTAATTATCTTTTACCTTTGTTACTCGGTTTACCTGATTTAAATCTT…
	MW600276	------------------------------------------------------------------------------------------------------------------------------------------------------------------------------------------------------TTTATAGGCCTTTCCTTAAGTACCCTTATACGTTTAAAATTTCTAGATCCTTTTTATAATATAGTTTCTCCTGAGGTTTATAACTATGTTATAACAAGGCATGGCATAGCCATGATATTCTTCTTTTTGATGCCTGTTTTGATAGGTGGGTTTGGTAACTATTTGTTGCCTTTGTTGTTAAAATTGCCTGATCTTAATTTA…
	JQ241161	-------------------------------------------------------------------------------------------------------------------------------------------------GATCATAAGCGTGTTGGGTTGATTTATA--TGATTCTTGGAATATGAGGTGGGTTTTTGGGGTTAGCTTTAAGGTTTTTAATTCGTGTTAAATATCTGGATCCTTATTATAATATTGTTTCGCCGGATGTTTATAATTATGTTATTACAAGTCATGGTGTGGCTATGATTTTCTTTTTTTTAATGCCTGTCTTGATAGGGGGTTTTGGTAATTATTTGTTACCTCTTTTGTTAGGTTTACCTGATTTAAATTTG…
	EU876333	------------------------------------------------------------------------------------------------------------------------------------------------------------------------------------------------------TTTTTAGGTCTTGCGTTGAGGTTTTTGATTCGAATAAATTATTTGGATCCTTACTATAATATTGTTTCTCCAGATGTTTATAAATATATTATTACCAGTCATGGTATAGCTATGATTTTTTTCTTTTTAATGCCTGTGTTGATTGGTGGGTTTGGTAATTATTTGTTACCTTTATTACTAGGATTACCAGATTTGAAATTA…
	JQ241156	-------------------------------------------------------------------------------------------------------------------------------------------------GATCATAAGCGTATTGGGATGATTTATA--TGGTTTTAGGTTTGTGGGGGGGGTTTTTAGGTCTTTCATTAAGTTTTTTGATTCGTATAAATTACTTGGATCCCCATTTTAATATAGTTTCTCCGGATGTGTATAAATATGTGATAACGAGACATGGTATAGCAATGATCTTTTTCTTTTTAATGCCTGTTTTGATTGGGGGTTTTGGCAATTATCTTTTACCTCTTCTTTTGGGGTTACCTGATTTAAATTTA…
	MW519522	------------------------------------------------------------------------------------------------------------------------------------------------------------------------------------------------------TTTTTAGGACTTTCTTTGAGTACTTTAATTCGATTGAAATTTTTAGATCCTTACTATAATATTGTTTCTCCTGAGGTTTATAAATATGTTATTACTAGCCATGGTATTGCCATGATATTTTTTTTTCTGATGCCTGTTTTGATAGGTGGTTTTGGCAATTATTTGTTGCCTTTGTTATTGAGTTTACCAGATCTTAATTTA…
	MW519516	------------------------------------------------------------------------------------------------------------------------------------------------------------------------------------------------------TTTTTGGGACTTTCTTTGAGTACTCTGATTCGATTAAAATTTTTGGATCCTTACTATAATATTGTTTCTCCCGAGGTATATAATTATGTTATAACTAGACATGGGATAGCTATGATATTTTTTTTTCTTATGCCTGTTTTGATAGGTGGTTTTGGTAATTACTTATTGCCTTTACTGTTAAGTCTTCCTGACTTAAATTTA…
	MW519493	------------------------------------------------------------------------------------------------------------------------------------------------------------------------------------------------------TTTTTGGGTCTTTCTTTAAGAACTTTAATTCGTTTGAAATTCTTGGACCCTTATTATAATATAGTTTCTCCGGAGGTTTATAAATATATTATAACTAGTCATGGTATAGCTATGATATTTTTTTTCTTGATGCCTGTCTTAATAGGAGGGTTTGGTAATTATTTATTGCCTCTGTTACTAGGTCTTCCTGACTTAAAATTG…
	MW519485	------------------------------------------------------------------------------------------------------------------------------------------------------------------------------------------------------TTTTTAGGGCTTTCCTTGAGTACTTTGATTCGATTAAAATTTCTTGATCCTTACTATAATATAGTTTCTCCTGAGGTTTATAAATATGTTATTACTAGACATGGGATAGCTATGATATTTTTTTTTTTGATGCCTGTTTTAATAGGTGGTTTTGGTAACTATCTGTTACCTTTACTTTTGAGCTTACCGGACTTAAACTTG…
	MW519474	------------------------------------------------------------------------------------------------------------------------------------------------------------------------------------------------------TTTTTAGGTCTTTCCCTAAGAACTCTTATTCGGTTAAAATTTTTGGACCCTTACTATAATATAGTTTCTCCTGAGGTTTATAAATATGTTATAACTAGTCATGGTATAGCTATGATATTTTTTTTCTTGATGCCTGTTTTGATAGGTGGTTTTGGTAATTATTTGTTACCTTTGTTGTTAAGTCTTCCTGATTTGAAATTG…
	MW519482	------------------------------------------------------------------------------------------------------------------------------------------------------------------------------------------------------TTTTTGGGCCTTTCTTTGAGTACTTTGATTCGATTGAAATTTTTGGATCCTTATTATAATATAGTTTCTCCTGAGGTTTATAAATATGTTATTACTAGGCATGGTATAGCCATGATATTTTTTTTCTTAATGCCTGTTTTGATAGGTGGTTTTGGTAATTATTTGTTGCCTTTGTTGCTTAGCCTACCTGACTTGAAACTA…
	MW519484	------------------------------------------------------------------------------------------------------------------------------------------------------------------------------------------------------TTTTTAGGACTTTCTTTAAGTACTTTAATTCGGTTGAAATTTTTAGATCCTTATTATAATATAGTTTCTCCTGAGGTCTATAACTATGTTATTACTAGGCATGGGATAGCTATGATATTCTTTTTTTTGATGCCTGTGTTAATTGGAGGGTTTGGTAAATATTTATTGCCCCTGTTGTTAAGGTTGCCTGATTTGAATTTG…
	MW519499	------------------------------------------------------------------------------------------------------------------------------------------------------------------------------------------------------TTTTTAGGACTTTCCCTTAGTACCTTGATTCGATTGAAATTTTTGGATCCTTATTATAATATAGTTTCACCGGAGGTTTATAATTATGTTATTACGAGTCATGGCATAGCTATGATATTCTTTTTTTTGATGCCTGTTTTAATAGGTGGTTTTGGTAATTATTTATTGCCTTTGTTGTTGAGTTTGCCTGATTTAAAATTG…
	MW731580	----------------------------------------------------------------------------------------------------------------------------------------------------------CGAATTGGTTTGATTTATA--TGGTTTTGGGTATTTGGGGTGGATTTTTAGGTCTTTCCTTGAGAACCTTGATTCGATTAAATTTTTTAGATCCTTACTATAATATAGTTTCTCCTGAGGTTTATAATTATGTTATAACTAGACATGGTATAGCTATGATATTTTTCTTTTTGATGCCTGTTTTAATAGGTGGATTTGGTAATTATTTATTGCCTTTGTTATTAAGTTTACCAGATTTAAATTTA…
	OQ749936	------------------------------------------------------------------------------------------------------------------------------------------------------------------------------------------------------------------------------------------------------------------------------------TATAATGTTGTTATTACTGCGCATGGGTTAATTATAATTTTTTTTATGGTTATACCAATTATAATTGGTGGATTTGGTAATTGATTAGTTCCTTTAATATTAGGGGTTCCGGATATATTTTAT…
	MW284789	------------------------------------------------------------------------------------------------------------------------------------------------------------------TAC--TGTCTATTTAATATTAGGAATTTGGTCTGGATTAGTCGGGACAGCCTTAAGGTTCATTATTCGTATGGAGTTAGGGCAACCTGGGAGTTTACTACAAAATTCTCATGTTTATAACACTGTTATTACGGCACACGGTTTAATAATGATTTTCTTCTTTGTGATGCCTGTAATGATAGGAGGGTTTGGAAATTGATTGATCCCTATTTATGTAGGAGCCCAAGATATGAATTTT…
	MW278616	------------------------------------------------------------------------------------------------------------------------------------------------------------------GAC--TATTTATTTGATTCTGGGAGTTTGATCAGGGTTGGTAGGTACGGCTTTGAGGTTTATTATTCGTTTAGAATTGGGTCAACCGGGTAGTATTTTGCAGAATTCGCATGTGTATAATACTGTTATTACTGCTCATGGTCTTATAATGATATTCTTTTTTGTGATGCCAGTTATGATAGGAGGGTTTGGTAATTGGTTGATACCCATTTATGTAGGAGCGCAGGATATGAATTTT…
	MW278225	------------------------------------------------------------------------------------------------------------------------------------------------------------------TAC--AATTTATTTAATTTTAGGGATATGGTCAGGTTTGATAGGGACAGCTTTAAGGTTTATTATTCGATTAGAATTAGGACAACCAGGGAGAATTTTACAAAAATCTCACGTTTATAATACTATCATAACTGCACATGGTCTAATAATGATTTTCTTTTTTGTAATGCCGGTCATGATCGGAGGGTTTGGAAACTGATTAATTCCTATTTATGTAGGTTCACAGGATATGAATTTT…
	MN690541	----------------------------------------------------------------------------------------------------------------------------------------------------------GACATCGGTAC--TATATATTTAATTTTGGGAGTATGATCAGGGCTTATAGGCACAGCATTAAGTTTTATAATCCGGTTAGAGTTAGGTCAACCAGGAAGAATACTTCAAAATTCACATGTTTATAAAACAATTATAACTGCTCACGGGCTGATAATGATATTCTTTTTTGTGATGCCAGTAATGATTGGTGGATTTGGAAACTGACTTATTCCTATTTATGTAGGTGCCCAAGATATGAATTTT…
	MW284799	------------------------------------------------------------------------------------------------------------------------------------------------------------------TAC--AATATATTTAATTTTAGGGATTTGATCGGGGCTTATAGGAACAGCTCTAAGATTTATTATTCGGTTAGAACTGGGTCAACCTGGAAGAATTTTACAAAAATCTCATGTATACAAAACTATTATTACAGCTCATGGTTTGATAATGATATTCTTTTTTGTGATGCCTGTTATGATTGGAGGATTTGGTAATTGGCTAATACCTATATATGTGGGTGCTCAAGATATGAATTTT…
	KY421515	---------------------------------------------------------------------------------------------------------------------------------------------------------------------------------------------------------------ACAGCTTTGAGTTTTATAATCCGATTAGAATTAGGTCAACCAGGAAGAATTCTTCAAAAATCCCATGTTTATAATACTATTATTACTGCTCATGGTTTAATAATGATATTTTTTTTTGTGATGCCTGTTATGATTGGAGGCTTTGGTAATTGATTAATTCCAATCTATGTAGGTGCTCAAGATATGAATTTC…
	MN013747	-------------------------------------------------------------------------------------------------------------------------------------------------------------------------------------------------------TAGTAGGAACTGCTTTAAGTTTTATTATTCGTTTAGAATTAGGTCAACCTGGAAGAATATTACAAAACTCTCATGTCTATAATACTGTTATTACAGCGCATGGATTAATAATGATATTTTTTTTTGTAATGCCTGTTATGATTGGGGGTTTCGGTAATTGATTAATTCCTATTTATGTAGGAGCTCAAGATATGAATTTT…
	MK820711	---------------------------------------------------------------------------------------------------------------------------------------------------------------------------------------------------------------ACCGCATTAAGATTTATTATTCGATTGGAGTTGGGACAACCAGGAAGAATATTACAAAATTCTCATGTATATAATACAGTAATTACTGCTCATGGATTAATAATGATATTTTTTTTTGTGATGCCTGTAATGATAGGAGGATTTGGTAATTGATTAATACCTATTTATGTGGGAGCACAGGATATGAATTTT…
	MW277778	------------------------------------------------------------------------------------------------------------------------------------------------------------------TAC--TATTTATTTAATTTTAGGAGTTTGGTCTGGGTTAGTAGGGACGGCTTTAAGATTTATTATTCGGTTAGAATTAGGGCAGCCTGGTAGAATATTACAAAATTCCCATGTGTATAATACGGTTATTACAGCTCATGGGTTAATTATGATATTCTTTTTTGTAATGCCCGTGATGATAGGAGGTTTTGGTAACTGACTAATTCCTATTTATGTAGGGGCTCAAGATATGAATTTT…
	OR680085	------------------------------------------------------------------------------------------------------------------------------------------------------------------TAC--TTTATATTTAATACTAGGAGTATGGGCAGGTTTAATAGGAACTGGTTTAAGATTTATAATTCGTCTAGAATTAGGTCAACCAGGAAGAATATTACAAAATTCTCAAGTATATAACAGAGTAATTACTGCACATGGACTAGTAATGATTTTCTTTTTTGTAATGCCAGTAATGATTGGAGGGTTTGGAAATTGGTTAATTCCTATATATTTAGGAGTAACTGATATGAATTTT…
	OQ322899	------------------------------------------------------------------------------------------------------------------------------------------------------------------TAC--ATTATATCTTATATTAGGGGTTTGGGCAGGTTTAATAGGAACTGGTCTCAGTTTTATAATTCGACTAGAATTAGGACAGCCAGGTAGGATTTTACAAAATTCACAGGTTTATAAAAGAGTTATAACAGCCCATGGGCTGGTTATGATCTTTTTCTTTGTAATGCCTGTAATGATAGGAGGATTTGGAAAATGATTAATACCTATTTATTTAGGAGTAGCAGATATGAATTTT…
	LC672044	------------------------------------------------------------------------------------------------------------------------------------------------------------------GAC--CTTATATTTGATCTTTGGGGTATGGTCAGGTCTGGTGGGTACAGCGTTTAGTTTTTTGATTCGTACAGAGTTATCCCAACCGGGGGGTGTTTTCAATGATCCGCAGTTATATAAAAGGATCATTACCGCCCATGGTTTGATAATGATTTTCTTTTTTGTTATGCCCGTGTTGATCGGCGGGTTTGGAAAATGATTAATACCGTTATATTTAACAAGCCCAGATATGGCGTTC…
	MW284792	------------------------------------------------------------------------------------------------------------------------------------------------------------------TAC--TCTATACCTTATTTTTGGAATATGAGCCGGATTGGTAGGAACGGCATTCAGATTTCTGATCCGTTCGGAGCTTGCCCAGCCCGGCAGGATTTTAAATGATCCTCAGCTATATAATAGAATAATAACAGCCCATGGCTTGATAATGATCTTTTTCTTCGTGATGCCTGTATTAATAGGAGGCTTTGGAAAATGACTTATCCCTTTATATTTAACTAGTCCGGACATGGCGTTC…
	MW375898	----------------------------------------------------------------------------------------------------------------------------------------------------------------------------------------------------------------------------------------------------------------------------------------------------------------------------------------------------------------------------TACCTTTATATCTATTAACTCCAGATATGGCTTTC…
	MW375899	--------------------------------------------------------------------------------------------------------------------------------------------------------AGGATATAGGTAC--TTTATATTTAATTTTTGGAATATGGGCAGGTTTGGTTGGAACCGCTTTTAGTTTTCTAATACGGTCTGAACTAGCCCAACCAGGCAGAATATTAAATGATCCTCAGCTGTATAATAGGATAATTACGGCTCATGGTTTAATCATGATCTTCTTTTTTGTGATGCCAGTTCTTATAGGGGGATTTGGTAATTGATTGATTCCTCTCTACTTGACTAGCCCGGATATGGCTTTT…
	MW284786	------------------------------------------------------------------------------------------------------------------------------------------------------------------AAC--CTTATACTTAATTTTTGGTATTTGGGCCGGCCTCATCGGAACCGCATTTAGTTTTCTAATACGTTCCGAATTGGCACAACCAGGAACCGTGATAGGTGATCCTCAATTATATAACACTATAATAACCGCTCACGGTCTAATCATGATCTTCTTTTTCGTAATGCCAGTCCTAATTGGTGGGTTCGGTAAATGATTAATACCATTATATTTGACTAGCCCGGATATGGCTTTT…
	LC508194	------------------------------------------------------------------------------------------------------------------------------------------------------------------AAG--TTTATATCTGGTGTTTGGTGTATGATCAGGGTTAATAGGTACAGCATTTAGGTTTCTAATTCGTTCAGAAATATCCCAACCCGGGAGAATTTTAAAAGACTCACAGCTATATAATAGAATAATTACAGCTCATGGATTAATAATGATATTTTTCTTTGTGATGCCTGTTCTAATAGGAGGATTTGGTAATTGATTAATACCTTTATATTTAACGAGGCCAGACATGGCATTC…
	MW384685	-------------------------------------------------------------------------------------------------------------------------------------------------------------ATTGGAAC--GTTATATTTAATTTTCGGTATTTGATCAGGTTTAGTGGGAACAGCCTTTAGATTTTTAATACGATCAGAATTGGCCCAACCGGGAAGGATCATTAAAGATCCTCATATATACAATTGTATTATTACAGCCCATGGATTAGTTATGATTTTTTTCTTTGTTATGCCAGTTTTAATTGGGGGATTTGGGAAATGGTTAATACCTTTGTATTTAACTAGCCCTGATATGGCTTTC…
	MW375903	--------------------------------------------------------------------------------------------------------------------------------------------------------AGGATATAGGTAC--TCTTTATTTAATATTTGGTGTTTGAGCAGGACTTGTAGGAACTGCTTTCAGCTTCCTTATTCGTTCTGAATTAGCTCAACCCGGTACTATCCTAAAAAACCCTCAAATTTATAATAGTATAATAACAGCTCACGGATTAATTATGATTTTCTTTTTCGTAATGCCGGTTTTAATTGGAGGGTTTGGAAACTGGTTGATCCCTCTTTATTTAACCTGTCCTGATATGGCATTC…
	KY263419	-------------------------------------------------------------------------------------------------------------------------------------------------------------------AC--CTTGTATTTGATTTTTGGGGTGTGATCAGGGCTGGTAGGGACCGCTTTTAGGTTTTTAATTCGTTCAGAATTAGCCCAGCCTGGGACCATACTTAATGATCCTCACCTTTATAAAGGTATTATTACTGCCCATGGGCTAATCATGATCTTCTTTTTTGTGATGCCCGTGTTAATTGGGGGGTTTGGCAACTGGTTGATCCCTCTATATTTAACGAGGCCGGATATGGCCTTT…
	LC508202	------------------------------------------------------------------------------------------------------------------------------------------------------------------GAG--ACTATATCTAATTTTTGGTATATGATCTGGATTAATAGGAACAGCTTTTAGTTTTTTAATTCGTTCAGAATTGTCTCAGCCTGGCAGTATTTTAAAAGATTCTCAATTATATAAAAGGATTATTACAGCGCATGGTCTTATTATGATTTTTTTTTTCGTAATGCCTGTATTAATAGGAGGATTTGGAAAATGGTTAATACCTTTATATTTGGCTAGTCCTGATATGGCATTT…
	LC508207	------------------------------------------------------------------------------------------------------------------------------------------------------------------AAG--GTTATATTTAATATTTGGTATATGATCTGGTTTAATAGGAACCGCATTTAGTTTTTTAATTCGATCAGAATTATCTCAACCAGGTAGTATTTTAAAAGATTCTCAACTATATAAAAGTATCATAACAGCTCACGGGCTAATTATGATATTCTTCTTCGTAATGCCTGTATTAATAGGAGGATTTGGAAATTGGTTAATTCCTTTATATTTATCTAGGCCCGATATGGCATTT…
	LC582945	------------------------------------------------------------------------------------------------------------------------------------------------------------------TAC--TTTATATCTTATTTTTGGTATATGATCTGGATTAATAGGAACAGCTTTTAGTTTTTTAATTCGGTCGGAGCTTGCTCAACCAGGGAGAATTTTAAAAGATTCTCAGCTTTATAATAGTATTATAACAGCGCATGGGTTAATAATGATTTTCTTTTTTGTAATGCCGGTGTTAATAGGAGGATTTGGTAATTGATTAATTCCTTTATACTTAACGAGTCCGGATATGGCTTTC…
	LC508195	------------------------------------------------------------------------------------------------------------------------------------------------------------------TAG--TTTGTATCTTATTTTTGGTGTTTGAGCTGGACTAGTAGGAACAGCATTTAGATTCTTGATTCGGTCTGAATTAGCTCAACCCGGTAGGATTCTTAAAGACCCACATTTGTATAAAAGGATAATAACAGCCCACGGGTTGATAATGATTTTTTTTTTCGTGATGCCTGTTATGATTGGAGGTTTTGGAAAATGATTAATTCCTCTTTATTTAACAAGGCCTGACATGGCTTTT…
	LC582941	------------------------------------------------------------------------------------------------------------------------------------------------------------------AAG--ATTATATTTGATTTTTGGTATTTGGTCAGGTCTTATAGGGACTGCTTTTAGGTTTTTAATTCGTTCTGAATTAGCACAACCTGGTAGTATCTTAAAAGATCCTCAGCTATATAATAGAATTATAACAGCCCATGGACTAATTATGATTTTTTTCTTCGTAATGCCCGTATTGATAGGAGGATTCGGTAATTGATTAATTCCCTTATATTTAACTAGGCCAGATATGGCATTT…
	LC508209	------------------------------------------------------------------------------------------------------------------------------------------------------------------AAC--TTTATACTTGATATTTGGTATTTGGGCAGGGCTAGTAGGAACCGCATTTAGGTTTTTGATACGTTCTGAGCTTGCCCAGCCTGGCAGTATATTAAAAGATCCGCAACTTTATAATAGAATTATTACAGCCCACGGGCTAATCATGATTTTCTTCTTTGTAATGCCTGTTTTAATAGGAGGATTTGGCAAATGGCTAATTCCATTATATTTAACTAGGCCAGATATGGCTTTC…
	MW375901	----------------------------------------------------------------------------------------------------------------------------------------------------------------------------------------------------------------------------------------------------------------------------------------------------------------------------------------------------------------------GATTAATACCTTTATATTTAACTAGTCCAGATATGGCCTTC…
	OQ322935	------------------------------------------------------------------------------------------------------------------------------------------------------------------TAG--ATTATATTTAGTTTTTGGGATTTGAGCAGGCTTTATAGGAACAGCATTTAGTTTCTTAATACGTTCTGAATTGGCTCAACCTGGAAGTATATTAAATGATCCTCAATTATATAAAAGAATTATAACAGCCCATGGCTTAATAATGATTTTTTTCTTTGTAATGCCTGTACTTATAGGAGGTTTTGGAAACTGATTAATACCACTTTATTTAACTAGTCCAGATATGGCATTT…
	OQ323001	------------------------------------------------------------------------------------------------------------------------------------------------------------------TAG--ATTATACCTAGTTTTTGGAATTTGGGCAGGCTTTATTGGAACAGCATTTAGCTTTTTAATACGTTCTGAATTGGCCCAGCCAGGGAGTATATTAAATGATCCTCAACTTTATAAAAGAATTATAACAGCTCATGGATTAATTATGATCTTCTTCTTTGTTATGCCTGTTCTTATAGGAGGATTTGGAAACTGGTTAATACCACTTTATTTAACTAGTCCAGATATGGCTTTC…
	LC734096	------------------------------------------------------------------------------------------------------------------------------------------------------------------AAC--CCTTTATCTGATTTTTGGTGTTTGAGCCGGTTTAGTAGGAACAGCATTTAGGTTTTTGATACGATCTGAGCTAGCCCAGCCCGGAAGTATTTTGAAAGATCCCCAACTTTATAAAAGGATTATTACAGCACATGGTCTTATAATGATTTTTTTTTTCGTAATGCCGGTTCTAATAGGTGGTTTTGGTAAATGGTTAATACCTTTATATCTAACTAGTCCAGATATGGCATTT…
	LC508203	------------------------------------------------------------------------------------------------------------------------------------------------------------------TAC--CTTGTATTTGATTTTTGGGATATGGTCAGGTTTAATAGGAACCGCATTTAGATTTTTGATACGTTCTGAATTGGCTCAACCTGGTAGGATCTTAAATGATCCTCAGCTGTATAATAGTATTATAACAGCTCATGGCTTGATTATGATTTTCTTTTTCGTTATGCCTGTGTTGATAGGGGGCTTTGGTAATTGGTTAATTCCTTTATATTTAACTAGTCCTGATATGGCATTT…
	LC508198	------------------------------------------------------------------------------------------------------------------------------------------------------------------AAC--TCTTTATTTGATCTTTGGGATTTGGGCTGGATTGGTAGGAACAGCTTTTAGGTTCTTGATTCGATCTGAGCTTGCTCAGCCTGGTAGGATTTTGAAAGATCCTCAACTTTATAATAGAATTATTACGGCTCATGGTCTAATTATGATTTTTTTCTTTGTTATGCCAGTCTTAATAGGAGGTTTTGGAAATTGGTTAATTCCTTTATATTTAACCAGACCTGATATGGCGTTT…
	LC699197	------------------------------------------------------------------------------------------------------------------------------------------------------------------TAC--TATATATTTGATATTGGGAATTTGAGCAGGTTTAACTGGAACTGCATTCAGGTTTTTGATTCGAGTCGAATTGGCACAACCTGGAGGAGTCTTAAAAGACTCTCAACTTTATAAAAGAATAATCACTGCTCATGGTTTAATAATGATATTTTTTTTCGTAATGCCGGTGATGATTGGAGGTTTTGGAAATTGATTAATTCCATTATATCTAACGTGTCCAGATATGGCTTTC…
	LC699195	------------------------------------------------------------------------------------------------------------------------------------------------------------------AAC--AATTTATTTAATATTGGGAATATGAGCCGGATTAGTTGGAACGGCATTTAGTTTTTTAATTCGTGCAGAGTTGGCGCAACCTGGTGGGGTTTTAAAAGATTCTCAGGTGTATAAAAGTATAATAACTGCACATGGATTAATAATGATTTTTTTCTTTGTGATGCCTGTTATGATAGGAGGGTTTGGAAAATGATTAATACCCATGTATTTAACATGTCCAGATATGGCGTTT…
	MW284807	------------------------------------------------------------------------------------------------------------------------------------------------------------------GAC--AATTTATTTAATATTAGGAATATGAGCTGGATTGACAGGGACGGCATTTAGTTTTTTAATTCGAATTGAGTTGGCACAACCTGGTGGAGTGTTAAAAGATCCTCAATTATATAAAAGAATTATTACTGCTCACGGTTTAATTATGATATTTTTCTTTGTAATGCCAGTTATGATAGGAGGTTTTGGAAATTGATTAATTCCTCTTTATTTAACTTGTCCGGATATGGCTTTT…
	LC568538	------------------------------------------------------------------------------------------------------------------------------------------------------------------AAC--AATTTATTTGATATTGGGTATATGAGCTGGTTTAGTTGGAACTGCTTTTAGTTTTTTGATTCGTGTAGAATTAGCACAACCAGGAGGAGTGCTAAAAGATTCTCAATTATACAAAAGTATTATTACTGCTCATGGTTTAATTATGATATTTTTTTTTGTAATGCCAGTCATGATAGGGGGATTTGGTAATTGGTTGATTCCTCTTTATTTAACGTGTCCGGATATGGCTTTC…
	LC190985	---------------------------------------------------------------------------------------------------------------------------------------------------------------------------------------------------------------------------------------------------------------------------------------------------------------------------------------------------------------------------------------------------------------…
	MW375905	----------------------------------------------------------------------------------------------------------------------------------------------------------------------------------------------------------------------------------------------------------------------------------------------------------------------------------------------------------------------GATTAATACCTTTATATTTGACAAGTCCAGATATGGCTTTT…
	MW375910	-------------------------------------------------------------------------------------------------------------------------------------------------------------------------------------------------------------------------------------------------------------------------------------------------------------------------------------------------------------------ATTGATTAATACCTTTATATTTAACTAGTCCTGACATGGCATTT…
	LC528160	------------------------------------------------------------------------------------------------------------------------------------------------------------------TAC--TTTATATTTAATATTTGGTATATGATCTGGTTTTGTAGGAACAGCATTTAGTTTTTTAATACGATCTGAATTAGCCCAACCTGGGAGAATACTTAAAGATCCCCAGTTATATAATAGAATAATAACAGCTCATGGTCTGATAATGATTTTCTTTTTTGTGATGCCAGTATTAATTGGGGGATTTGGTAAATGATTAATCCCTTTATATTTAACTAGGCCGGATATGGCCTTT…
	LC190982	---------------------------------------------------------------------------------------------------------------------------------------------------------------------------------------------------------------------------------------------------------------------------------------------------------------------------------------------------------------------------------------------------------------…
	LC508206	------------------------------------------------------------------------------------------------------------------------------------------------------------------TAC--ACTATATTTGATCTTTGGAATCTGATCTGGATTTATAGGGACCGCATTTAGGTTCTTAATACGGTCTGAGTTGGCCCAACCAGGAAGTATTCTTAAAGATCCTCAATTATATAAAAGAATAATCACAGCTCATGGCTTAATAATGATTTTTTTCTTTGTGATGCCAGTATTGATAGGAGGATTCGGGAATTGACTAATACCATTATACTTAACTAGTCCAGATATGGCTTTT…
	LC176023	------------------------------------------------------------------------------------------------------------------------------------------------------------------TAC--TTTATATTTAATATTTGGAATTTGATCTGGATTAATAGGAACAGCATTTAGATTTTTAATCCGGGCTGAATTATCCCAACCAGGTAGTATATTAAAAGATTCTCAATTATATAATAGAATTATAACTGCCCACGGATTAATAATGATATTTTTCTTTGTTATGCCTGTATTAATTGGTGGCTTCGGAAAATGGTTAATTCCCTTATATTTAACTAGACCAGATATGGCTTTC…
	MW384682	-------------------------------------------------------------------------------------------------------------------------------------------------------------ATTGGTAC--ATTATATTTAATATTTGGAATTTGATCTGGTTTAATAGGTACAGCTTTTAGATTCTTAATACGGGCTGAATTATCACAACCAGGAAGTATATTAAAAGATTCTCAACTTTATAATAGGATTATTACCGCACACGGATTAATAATGATATTTTTCTTCGTAATGCCTGTATTAATAGGTGGGTTTGGGAACTGGTTGATACCTTTATATTTAACCAGGCCAGATATGGCTTTC…
	MW556701	----------------------------------------------------------------------------------------------------------------------------------------------------CATAAAGATATTGGTAC--ATTATATTTAATGTTTGGAGTCTGATCTGGTTTAGTAGGAACAGCATTTAGATTTTTAATACGGTCTGAACTTTCCCAACCAGGAAGAATATTAAATGATTCCCAATTATATAATAGAATTATAACAGCACATGGATTAATTATGATCTTTTTCTTCGTAATGCCAATATTAATTGGAGGTTTCGGAAATTGATTAATTCCTTTATATTTAACCAGTCCAGATATGGCATTT…
	LC508204	------------------------------------------------------------------------------------------------------------------------------------------------------------------AAC--ATTATATTTAATATTCGGTATCTGATCAGGATTAATAGGTACGGCTTTTAGTTTTCTAATACGTGCTGAACTTTCTCAACCAGGCAGAATATTAAAAGATTCCCAATTATATAATAGTATAATAACCGCTCATGGTTTAATAATGATATTCTTCTTTGTAATGCCTGTATTAATAGGAGGTTTTGGGAATTGGTTAATACCGTTATATTTAACGAGCCCAGACATGGCTTTC…
	LC175998	------------------------------------------------------------------------------------------------------------------------------------------------------------------AAC--ATTATATTTAATATTTGGTATTTGATCTGGATTAATAGGTACGGCTTTTAGTTTTTTGATACGTGCAGAACTTTCACAACCAGGTAGTATACTAAAAGATTCCCAACTATATAATAGTATAATAACTGCCCACGGTTTGATAATGATTTTCTTCTTCGTGATGCCTGTATTAATTGGAGGTTTTGGTAACTGACTAATACCTTTATATTTAACAAGTCCTGATATGGCTTTT…
	LC190978	---------------------------------------------------------------------------------------------------------------------------------------------------------------------------------------------------------------------------------------------------------------------------------------------------------------------------------------------------------------------------------------------------------------…
	MW384681	-------------------------------------------------------------------------------------------------------------------------------------------------------------ATTGGTAC--ATTATATTTAATGTTTGGAGTTTGGTCTGGTTTAATAGGAACTGCATTCAGTTTCTTAATACGATCTGAACTTGCACAACCAGGAAGTATATTAAATGATTCCCAACTTTATAATAGTATCATAACAGCCCATGGGCTAATTATGATATTCTTTTTTGTAATGCCTGTCTTAATAGGCGGGTTTGGAAATTGATTAATACCTTTATATTTAACTAGACCAGATATGGCTTTC…
	KP259873	--------------------------------------------------------------------------------------------------------------------------------------------------------------------------GAAATACGACATTGGTATATGGTCTGGTTTAGTAGG-ACAGCGTTCAGGTTTCTAATACGTTCTGAGTTAGCACAACCTGGAAGAATCCTGAAAGATCCCCATCTGTATAATTGTATTATAACTGCCCATGGGTTAATAATGATTTTCTTCTTTGTAATGCCTGTTTTAATAGGGGGCTTTGGTAATTGACTAATACCTTTATATTTAACAAGGCCTGATATGGCTTTC…
	LC341285	---------------------------------------------------------------------------------------------------------------------------------------------------------------------------------------------------------------------------------------------------------------------------------------------------------------------------------------------------------------------------------------------------------------…
	ON716102	-----------------------------------------------------------------------------------------------------------------------------------------------------------------------------------------------------TTTGGTGGGTACGGCATTTAGATTTTTAATCCGATCTGAATTAGCCCAACCTGGTAGAATCCTGAAAGATCCCCATCTGTATAATTGTATTATTACAGCACACGGGCTAATTATGATTTTTTTCTTCGTAATGCCTGTGTTGATTGGAGGATTCGGAAACTGATTAATACCATTATATTTAACTAGACCTGATATGGCTTTC…
	OQ323020	------------------------------------------------------------------------------------------------------------------------------------------------------------------GAC--ATTATATCTTATTTTTGGAATTTGAAGAGGGTTTATAGGAACAGCATTCAGGTTTTTAATACGATCGGAATTAGCTCAACCAGGTAGGATATTAAAAGATCCCCAATTGTACAAAAGTATTATAACAGCACATGGATTAATAATGATTTTTTTCTTTGTAATGCCTGTGATGATAGGGGGCTTTGGCAAATGGTTAATACCTTTATATTTAACAAGACCTGATATGGCATTT…
	LC672054	------------------------------------------------------------------------------------------------------------------------------------------------------------------AAC--ACTATATTTAATATTCGGTATATGATCAGGATTAATAGGAACAGCTTTCAGATTCTTAATCCGTTCTGAATTAGCTCAGCCGGGTAGGATACTAAATGATTCCCAATTATATAACAGAATAATTACAGCCCATGGTTTAATAATGATCTTTTTTTTTGTAATGCCTGTACTAATTGGAGGCTTTGGGAATTGGTTAATACCTTTATATTTGACAAGGCCAGATATGGCTTTC…
	MW384686	-------------------------------------------------------------------------------------------------------------------------------------------------------------ATTGGTAC--TTTATATTTAATTTTTGGTATATGGTCCGGATTAGTTGGAACAGCTTTCAGGTTCCTAATTCGTTCAGAATTAGCTCAACCAGGGAGAATACTTAATGATCCACATTTATATAATGGTATCATAACAGCACACGGATTGATAATGATTTTTTTTTTCGTGATGCCTGTGCTTATAGGAGGTTTCGGTAATTGATTAATACCCCTTTATTTAACAAGTCCAGATATGGCTTTC…
	MN013766	------------------------------------------------------------------------------------------------------------------------------------------------------------------TAC--CTTATATTTGATTTTCGGTATATGATCCGGGTTGGTTGGAACAGCTTTTAGGTTCTTAATTCGTTCAGAATTAGCCCAACCGGGGAGAATACTTAAAGATCCCCATTTATATAATGGGATTATAACAGCACATGGGCTAATCATGATCTTTTTCTTTGTGATGCCGGTTCTTATTGGGGGGTTTGGTAATTGGTTAATACCTCTTTATTTAACAAGTCCAGACATGGCTTTC…
	KU905935	------------------------------------------------------------------------------------------------------------------------------------------------------------------TAC--ATTATATTTAATATTTGGAATTTGATCGGGTCTAGTAGGAACTGCGTTTAGGTTTTTAATTCGTTCAGAGTTAGCCCAACCTGGGACTATATTAAATGATCCTCATTTATACAAATGTATTATTACAGCCCATGGCTTAATAATGATTTTCTTTTTCGTAATGCCAGTACTAATTGGGGGGTTTGGTAATTGGCTAATTCCTTTATATTTAACTAGCCCTGATATGGCTTTT…
	MW278118	------------------------------------------------------------------------------------------------------------------------------------------------------------------AAC--TTTATACCTAATTTTTGGTATATGGTCCGGGTTAGTGGGAACGGCCTTTAGGTTTTTAATTCGTTCTGAATTGGCTCAGCCAGGGACGATACTTAATGATCCGCATTTATATAAAGGAATTATAACAGCTCACGGTCTTATCATGATTTTCTTTTTTGTGATGCCAGTATTAATAGGGGGGTTTGGTAATTGGTTAATTCCTCTATATTTAACGAGACCAGATATGGCTTTT…
	MW278800	------------------------------------------------------------------------------------------------------------------------------------------------------------------GAC--TTTATATCTAATTTTTGGTATATGGTCCGGCCTTGTTGGAACAGCATTTAGGTTTTTAATTCGTTCTGAATTAGCCCAGCCAGGTACTGTTTTAAAAGATCCTCATTTATATAAAGGAATTATAACAGCCCACGGTTTAATTATGATATTTTTTTTTGTAATGCCTGTATTAATAGGAGGTTTTGGGAATTGATTAATTCCTTTATACCTAACTAGACCTGATATGGCATTT…
	LC545561	------------------------------------------------------------------------------------------------------------------------------------------------------------------TAC--GTTATACTTAATATTCGGAATATGATCCGGTTTAGTAGGTACAGCCTTCAGGTTTTTAATTCGTTCTGAATTAGCCCAGCCCGGGAGGATTCTTAATGACCCTCATCTATATAATAGAATTATAACCGCTCATGGTTTGATAATGATATTTTTTTTCGTAATGCCTGTATTAATAGGAGGGTTTGGTAATTGATTAATACCTTTATACTTGACTAGTCCTGATATGGCATTT…
	LC508200	------------------------------------------------------------------------------------------------------------------------------------------------------------------GAC--CTTATATTTAATATTTGGTGTCTGAGCCGGATTAGTAGGTACAGCGTTTAGATTTATAATTCGTTCGGAATTGGCACAGCCAGGGTCTATTTTAAATGACCCTCATTTATATAAAGGAATCATTACTGCTCATGGTTTAATAATGATTTTCTTTTTTGTGATGCCGGTATTAATTGGGGGATTTGGGAATTGATTAATTCCATTATATTTAACGAGACCTGATATGGCTTTC…
	MW375907	--------------------------------------------------------------------------------------------------------------------------------------------------------------------------------------------------------------------------------------------------------------------------------------------------------------------------------------------------------------------------AATACCTTTATATTTGACTAGTCCTGATATGGCATTC…
	MN013744	------------------------------------------------------------------------------------------------------------------------------------------------------------------TAC--TTTATATTTAATATTTGGTATATGGTCAGGGTTAGTAGGAACAGCTTTTAGTTTCTTAATTCGTTCTGAATTAGCCCAACCGGGCAGAATTTTAAAAGACCCTCATCTTTATAAAGGTATAATAACGGCGCATGGACTAATAATGATTTTTTTCTTTGTAATGCCTGTATTAATTGGAGGATTTGGTAATTGGTTAATTCCTTTATATTTAACCAGTCCTGATATGGCATTC…
	LC466999	------------------------------------------------------------------------------------------------------------------------------------------------------------------TAC--TTTATATTTGATTTTTGGCATTTGGGCCGGCTTAGTAGGAACAGCATTTAGATTTTTAATTCGTTCTGAATTGGCCCAGCCTGGGAGTATTTTAAATGACCCGCAGCTGTATAAAAGAATTATAACAGCTCACGGGCTTATAATGATATTTTTTTTTGTGATGCCTGTTCTAATTGGTGGATTTGGCAATTGGCTAATCCCCTTATACTTGACTAGGCCCGATATGGCCTTT…
	LC508193	------------------------------------------------------------------------------------------------------------------------------------------------------------------TAC--TTTATATTTAATTTTCGGTATTTGGGCCGGTTTAGTAGGAACAGCATTTAGTTTCTTAATCCGTTCTGAATTGGCCCAACCGGGGAGTATTTTAAATGACCCCCAGCTATATAAAAGAATTATAACAGCTCACGGTCTTATAATGATATTTTTCTTTGTAATGCCTGTGTTAATTGGTGGATTTGGTAATTGGTTAATCCCTTTATATTTAACTAGCCCTGATATGGCGTTT…
	MW375904	---------------------------------------------------------------------------------------------------------------------------------------------------------------------------------------------------------------------------------------------------------------------------------------------------------------------------------------------------------------------------ATACCTTTATATTTAACCAGCCCAGATATGGCTTTT…
	LC322283	------------------------------------------------------------------------------------------------------------------------------------------------------------------CAC--TTTATATTTAATATTAGGTGTTTGAGGAGGACTTATAGGTACAGCATTTAGTTTTTTAATTCGTACTGAATTAAGTCAACCTGGGGGAATTTTAAAAGATTCTCATTTATATAAAAGTATTATTACTGCACATGGTTTAATTATGATCTTTTTCTTTGTTATGCCTGTATTAATAGGAGGTTTTGGGAATTGATTAATACCTTTATATTTAACATGTCCAGATATGGCCTTT…
	MW646918	------------------------------------------------------------------------------------------------------------------------------------------------------TAAGGATATTGGAAC--TTTATATTTATTATTTGGGTTATGGAGAGGTTTGTTAGGTACTGCTTTTAGTAAAATTATACGATTAGAGTTATCTGTTCCTACTGGTATTCTACATGATAAAAATCTTTATAATGCTATAGTTACAGCTCATGCTTTGTTAATGATTTTTTTTTTTATAATGCCTATTTTAATAGGAGGTTTTGGAAAATGGTTAGTACCATTAATGTTAAAAAGTGTAGATATGATTTTT…
	MK690028	------------------------------------------------------------------------------------------------------------------------------------------------------------------------------------TTTGGGGTTTGAAGGGGGTTTGTAGGGACTGCTTTAAGAAAAATTATTCGTTTAGAGTTAACTGTTCCTTCGGGGATATTACATGAAAAAAAATTGTATAATTCTGTTATAACTGCACATGGATTAATTATGATATTTTTTTTTGTTATGCCAATTTTAATAGGGGGATTTGGAAATTGGTTAGTTCCTCCAATGTTATCCAGGGTAGACATGATATTT…
	KY006971	----------------------------------------------------------------------------------------------------------------------------------------------------------------------------------TTTTTGGGGTTTGGAGGGGGTTTTTTGGGACATCTTTAAGAAGTTTAATTCGTTTGGAGCTTTCAATCCCCTCAGGAGTATTACATGAGAAAAATTTATATAAATCAATAATAACTGCTCATGGGTTAATTATGATTTTTTTTTTTGTTATGCCCATATTAATAGGGGGCTTTGGAAATTGGTTGGTTCCCCCCATGCTATCAAGAATTGATATGATTTTT…
	ON207847	---------------------------------------------------------------------------------------------------------------------------------------------------------GGATATTGGAAC--TTTTTATTTAGTATTTGGGATATGAAGAGGGTTTATTGGAACTGCGTTAAGAAAAGTAATTCGGTTAGAATTATCTGTTCCTACTGGGGTAGTGCAAGAAAAAAAATTATATAAAAGGGTGATTACTGCTCATGGGTTAATAATGATATTTTTTTTTGTAATGCCTATATTGATTGGGGGATTTGGAAAATGGTTAGTTCCTCCTATGATTTCTAGAGTAGATATGATTTTT…
	MW646906	------------------------------------------------------------------------------------------------------------------------------------------------------TAAGGATATTGGTAC--TTTATATTTAATTTTTGGGGTTTGAAGGGGATTTTTTGGCACAGCATTGAGAAAAATTATTCGTTTAGAATTAACAATTCCTTCAGGAATTTTAAAAGATAAAAAATTATACAATTCAATAATAACGGCACATGGATTAATAATGATTTTTTTTTTTGTCATGCCTATTTTAATAGGAGGATTTGGAAAATGGTTAGTTCCTCCTATGTTATCAAGGGTGGATATGATTTTT…
	MW633247	-----------------------------------------------------------------------------------------------------------------------------------------------------ATAAGGATATTGGAAC--ATTATATTTAATTTTTGGAGTTTGGAGGGGATTTTTTGGAACTGCCTTAAGAAAAATTATTCGTTTAGAATTAACAATACCTAGTGGGATTTTAAAAGATAATAAATTATATAATTCTATAATAACTGCACATGGTTTAATTATGATATTTTTTTTTGTAATGCCTATATTAATAGGAGGTTTTGGAAAATGATTAGTCCCTCCTATGATGTCTAGGGTAGATATGATTTTT…
	ON207844	---------------------------------------------------------------------------------------------------------------------------------------------------------GGATATTGGAAC--ATTTTATTTAATTTTTGGTGTTTGAAGGGGATTTGTTGGCACTGCTTTAAGAAAAATTATTCGTTTAGAATTGTCAGTTCCTAGAGGAGTTTTACATGAAAATAATTTGTATAAAAGTATAATTACGGCACATGGATTGATTATGATATTTTTTTTTGTAATGCCTATATTGATTGGGGGGTTTGGAAATTGATTAGTCCCCCCTATGTTATCTAGAGTTGATATGATTTTT…
	ON207842	---------------------------------------------------------------------------------------------------------------------------------------------------------GGATATTGGAAC--ATTTTATTTAATTTTTGGAGTTTGAAGAGGTTTTATAGGTACTGCTTTAAGAAATTTAATTCGTTTAGAATTGTCAGTTCCTTCGGGAATATTACATGAAAATAAATTATATAAAAGTATTATTACAGCTCATGGTTTAATTATGATATTTTTTTTTGTTATGCCTATATTAATTGGAGGTTTTGGTAATTGATTAGTTCCTCCAATGTTGTCTAGGGTAGATATGATTTTT…
	MW646923	---------------------------------------------------------------------------------------------------------------------------------------------------TCATAAGGATATTGGAAC--TTTATATTTAATTTTTGGAGTTTGAAGAGGATTTATAGGAACAGCTTTAAGGAATTTAATTCGTTTAGAATTATCAATTCCTTCTGGAATTTTGCATGAAAAAAATTTATATAATAGAATTATTACAGCACATGGATTAATTATGATTTTTTTTTTTGTAATGCCTATTTTAATAGGAGGATTTGGAAAATGATTAGTTCCTCCTATGTTGTCTAGAGTTGATATGATTTTT…
	KM200927	---------------------------------------------------------------------------------------------------------------------------------------------------------------------------------------------------------------------------------------------------------------------------------------------------------------------------------------------------------------------------------------------------------GCATTT…
	LC664094	---------------------------------------------------------------------------------------------------------------------------------------------------------------------------------------------------------------------------------------------------------------------------------------------------------------------------------------------------------------------------------------------------------------…
	MW000037	------------------------------------------------------------------------------------------------------------------------------------------------------------------CAC--ATTATATTTTATTTTTGGAGTTTGAAGAGGTTTAATTGGAAGATCTTTTAGATTATTAATTCGATTGCAATTAGGATCTCCAGGAGGAATTTTTTTAAATGGTCAAGTTTTTAATAGAATTATAACAGCTCATGGGCTAATCATGATATTTTTTTTTGTAATGCCAATTTTAATTGGAGGATTTGGAAAATGATTAATTCCAATGAATTTAAACTGTATTGATATGGCTTTT…
	MZ128776	---------------------------------------------------------------------------------------------------------------------------------------------------------------------------------------------------------------------------------------------------------------------------------------------------------------------------------------------------------------------------------------------------------------…
	KJ930401	------------------------------------------------------------------------------------------------------------------------------------------------------------------------------------------------------------------------------------------------------------------------------------------------------------------------------------------------------------------------------------------------------ATGG-----…
	KJ930396	------------------------------------------------------------------------------------------------------------------------------------------------------------------------------------------------------------------------------------------------------------------------------------------------------------------------------------------------------------------------------------------------------ATGG-----…
	MZ391089	---------------------------------------------------------------------------------------------------------------------------------------------------------------------------------------------------------------------------------------------------------------------------------------------------------------------------------------------------------------------------------------------------------------…
	MZ391090	---------------------------------------------------------------------------------------------------------------------------------------------------------------------------------------------------------------------------------------------------------------------------------------------------------------------------------------------------------------------------------------------------------------…
	MZ391088	---------------------------------------------------------------------------------------------------------------------------------------------------------------------------------------------------------------------------------------------------------------------------------------------------------------------------------------------------------------------------------------------------------------…
	MZ391077	---------------------------------------------------------------------------------------------------------------------------------------------------------------------------------------------------------------------------------------------------------------------------------------------------------------------------------------------------------------------------------------------------------------…
	MZ391080	---------------------------------------------------------------------------------------------------------------------------------------------------------------------------------------------------------------------------------------------------------------------------------------------------------------------------------------------------------------------------------------------------------------…
	MZ391092	---------------------------------------------------------------------------------------------------------------------------------------------------------------------------------------------------------------------------------------------------------------------------------------------------------------------------------------------------------------------------------------------------------------…
	KY057048	---------------------------------------------------------------------------------------------------------------------------------------------------------------------------------------------------------------------------------------------------------------------------------------------------------------------------------------------------------------------------------------------------------------…
	KY057041	--------------------------------------------------------------------------------------------------------------------------------------------------------------------------------------------------------------------------------------------------------------------------------------------------------------------------------------------------------------------------------TTTATACTTAGTAACACCAGATATGATATTT…
	KY057177	---------------------------------------------------------------------------------------------------------------------------------------------------------------------------------------------------------------------------------------------------------------------------------------------------------------------------------------------------------------------------------------------------------------…
	KP091891	---------------------------------------------------------------------------------------------------------------------------------------------------------------------------------------------------------------------------------------------------------------------------------------------------------------------------------TTTGTGATGCCTGTTATGATTGGTGGTTTTGGTAATTGATTGGTGCCTTTATTTTTGTGTTCTTTGGATATGGCTTTT…
	MW271869	------------------------------------------------------------------------------------------------------------------------------------------------------------------------------------------------------------------------------------------------------------------------------------------------------------------------------------------------------------------------------------------------------ATGGCTTTT…
	OM307115	------------------------------------------------------------------------------------------------------------------------------------------------------------------------------------------------------------------------------------------------------------------------------------------------------------------------------------------------------------TTTNGAAANTGATTGGTTCCTTTATTTTTGTGTTCTTTAGATATGGCTTTT…
	OM307133	------------------------------------------------------------------------------------------------------------------------------------------------------------------------------------------------------------------------------------------------------------------------------------------------------------------------------------------------ATGATTGGAGGATTTGGGAACTGATTAGTCCCGTTATTTTTGTGTTCGTTGGATATGGCTTTC…
	OM307109	------------------------------------------------------------------------------------------------------------------------------------------------------------------------------------------------------------------------------------------------------------------------------------------------------------------------------------------------ATGATTGGGGGGTTTGGTAATTGGCTTGTGCCTTTATTTCTGTGTTCTTTAGATATGGCTTTT…
	OM307173	------------------------------------------------------------------------------------------------------------------------------------------------------------------------------------------------------------------------------------------------------------------------------------------------------------------------------------------------------GGGGGGTTTGGAAACTGGTTGGTTCCTTTGTTTTTGTGTTCTTTGGATATGGCTTTT…
	OM307132	------------------------------------------------------------------------------------------------------------------------------------------------------------------------------------------------------------------------------------------------------------------------------------------------------------------------------------------------------------TTTGGTAATTGGTTGGTGCCTCTATTTTTGTGTTCGTTGGATATGGCGTTT…
	OP312162	------------------------------------------------------------------------------------------------------------------------------------------------------------------------------------------------------------------------------------------------------------------------------------------------------------------------------TTTTTTGTAATGCCTGTAATGATTGGTGGTTTTGGTAAATGATTGGTTCCTTTATTAATGGGAATAATAGATATGATTTTT…
	OQ799480	------------------------------------------------------------------------------------------------------------------------------------------------------------------------------------------------------------------------------------------------------------------------------------------------------------------------------------------------------GGTGGTTTTGGAAAATGGTTAGTTCCGTTATTAATGGGAATTATTGATATGATATTT…
	KC608282	---------------------------------------------------------------------------------------------------------------------------------------------------------------------------------------------------------------------------------------------------------------------------------------------------------------------------------------------------------------------------------------------------------------…
	MG655596	----------------------------------------------------------------------------------------------------------------------------------------------------------------------------------------------------------------------------------------------------------------------------------------------------------------------------------------------------------------------------------------------------ATATGGCGTTT…
	KU867229	------------------------------------------------------------------------------------------------------------------------------------------------------------------------------------------------------------------------------------------------------------------------------------------------------------------------------------------------------GGTGGTTTTGGNAAATGATTAGTTCCTTTATTATTGTGTAGGCCAGATATGGCTTTT…
	KU867232	------------------------------------------------------------------------------------------------------------------------------------------------------------------------------------------------------------------------------------------------------------------------------------------------------------------------------------------------------GGGGGATTTGGGAATTGGTTGGTCCCTCTTTTGTTGTGTAGGCCAGATATGGCTTTT…
	KU867197	------------------------------------------------------------------------------------------------------------------------------------------------------------------------------------------------------------------------------------------------------------------------------------------------------------------------------------------------------GGTGGGTTTGGGAATTGGTTGGTTCCACTGTTATTGTGTAGGCCAGATATGGCGTTT…
	OQ849806	---------------------------------------------------------------------------------------------------------------------------------------------------------------------------------------------------------------------------------------------------------------------------------------------------------------------------------------------------------------------------------------------------------------…
	OQ849808	---------------------------------------------------------------------------------------------------------------------------------------------------------------------------------------------------------------------------------------------------------------------------------------------------------------------------------------------------------------------------------------------------GATATGGCTTTT…
	OQ849807	---------------------------------------------------------------------------------------------------------------------------------------------------------------------------------------------------------------------------------------------------------------------------------------------------------------------------------------------------------------------------------------------------------------…
	MG655593	----------------------------------------------------------------------------------------------------------------------------------------------------------------------------------------------------------------------------------------------------------------------------------------------------------------------------------------------------------------------------------------------TTCCGGATATGGCTTTT…
	OQ849803	------------------------------------------------------------------------------------------------------------------------------------------------------------------------------------------------------------------------------------------------------------------------------------------------------------------------------------------------------------------AATTGATTAGTTCCTTTGATGATGTGTATTCCTGATATGGCTTTT…
	MG655616	-------------------------------------------------------------------------------------------------------------------------------------------------------------------------------------------------------------------------------------------------------------------------------------------------------------------------------------------------------------------------------CCTTTATGATGTGTATTCCTGATATGGCTTTT…
	KU867128	------------------------------------------------------------------------------------------------------------------------------------------------------------------------------------------------------------------------------------------------------------------------------------------------------------------------------------------------------TGGAGGTTTGGTAATTGGTTGGTTCCGTTGCTGATGAGTATTCCAGATATGGCGTTT…
	MH056808	------------------------------------------------------------------------------------------------------------------------------------------------------------------------------------------------------------------------------------------------------------------------------------------------------------------------------------------------------GGTGGGTTTGGTAAATGGTTAATTCCTTTATTAATGTGTATCCCAGATATGGCTTTT…
	FJ969961	------------------------------------------------------------------------------------------------------------------------------------------------------------------------------------------------------------------------------------------------------------------------------------------------------------------------------------------------------GGTGGTTTTGGAAATTGGTTGATACCATTGTTGATGAGTATTCCTGATATGGCTTTT…
	KR906619	---------------------------------------------------------------------------------------------------------------------------------------------------------------------------------------------------------------------------------------------------------------------------------------------------------------------------------------------------------GGNTTTGGTAAATGGTTAATTCCTTTGTTGATGTGTATACCTGATATGGCATTT…
	FJ969963	------------------------------------------------------------------------------------------------------------------------------------------------------------------------------------------------------------------------------------------------------------------------------------------------------------------------------------------------------GGAGGTTTCGGTAAATGATTAGTTCCATTGTTAATGTGTATACCTGATATGGCATTT…
	KR906605	------------------------------------------------------------------------------------------------------------------------------------------------------------------------------------------------------------------------------------------------------------------------------------------------------------------------------------------------------GGGGGTTTTGGTAATTGATTAGTTCCTTTATTAATGTGTATCCCTGATATGGCGTTT…
	KU867140	------------------------------------------------------------------------------------------------------------------------------------------------------------------------------------------------------------------------------------------------------------------------------------------------------------------------------------------------------GGTGGATTTGGAAATTGATTAGTTCCATTGTTAATGTGTATTCCGGATATGGCTTTT…
	KU867133	------------------------------------------------------------------------------------------------------------------------------------------------------------------------------------------------------------------------------------------------------------------------------------------------------------------------------------------------------GGAGGTTTTGGTAAATGGTTGGTTCCTTTATTGATGGGAATTCCTGATATGGCTTTC…
	OQ789903	------------------------------------------------------------------------------------------------------------------------------------------------------------------------------------------------------------------------------------------------------------------------------------------------------------------------------------------------------GGAGGNTTTGGTAATTGACTCATTCCTTTATTAATGGGAATACCTGATATGGCTTTT…
	KU867227	---------------------------------------------------------------------------------------------------------------------------------------------------------------------------------------------------------------------------------------------------------------------------------------------------------------------------------------------------------------------------------------------------------------…
	FJ969976	------------------------------------------------------------------------------------------------------------------------------------------------------------------------------------------------------------------------------------------------------------------------------------------------------------------------------------------------------GGTGGTTTTGGAAATTGATTGATTCCTTTATTAATGAGAATTCCAGATATGGCTTTT…
	KU867134	------------------------------------------------------------------------------------------------------------------------------------------------------------------------------------------------------------------------------------------------------------------------------------------------------------------------------------------------------ATGGGGTTTGGAAATTGATTAGTTCCTTTATTGATGAGAATTCCTGATATGGCTTTC…
	KU867166	------------------------------------------------------------------------------------------------------------------------------------------------------------------------------------------------------------------------------------------------------------------------------------------------------------------------------------------------------GGTGGTTTTGGAAAATGATTAGTTCCGTTATTAATGAGAATACCTGATATGGCTTTT…
	KR906623	------------------------------------------------------------------------------------------------------------------------------------------------------------------------------------------------------------------------------------------------------------------------------------------------------------------------------------------------------GGTGGATTTGGGAAATGGTTGGTTCCGTTGTTAATGTGTATTCCAGATATGGCTTTT…
	KR906639	------------------------------------------------------------------------------------------------------------------------------------------------------------------------------------------------------------------------------------------------------------------------------------------------------------------------------------------------------GGTGGGTTTGGAAATTGATTGGTTCCATTATTAATGTGTATTCCTGATATGGCTTTT…
	KU867164	------------------------------------------------------------------------------------------------------------------------------------------------------------------------------------------------------------------------------------------------------------------------------------------------------------------------------------------------------GGTGGATTTGGAAAATGGTTAATTCCGTTATTAATGAGAATTCCTGATATGGCATTT…
	EU334581	------------------------------------------------------------------------------------------------------------------------------------------------------------------------------------------------------------------------------------------------------------------------------------------------------------------------------------------------------GGAGGATTTGGTAATTGGTTGGTTCCTTTGTTGATGTGTATTCCTGATATGGCGTTT…
	KU867206	------------------------------------------------------------------------------------------------------------------------------------------------------------------------------------------------------------------------------------------------------------------------------------------------------------------------------------------------------GGTGGGTTTGGTAATTGGTTAATACCTTTGTTAATGAGAATACCTGATATGGCATTT…
	KU867086	------------------------------------------------------------------------------------------------------------------------------------------------------------------------------------------------------------------------------------------------------------------------------------------------------------------------------------------------------GGTGGATTTGGTAAATGATTGGTTCCTTTATTAATGGGAATACCAGATATGGCTTTT…
	MH056932	------------------------------------------------------------------------------------------------------------------------------------------------------------------------------------------------------------------------------------------------------------------------------------------------------------------------------------------------------GGGGGATTTGGCAATTGGTTAGTTCCTTTATTGATGTGTATTCCAGATATGGCTTTT…
	MH056950	------------------------------------------------------------------------------------------------------------------------------------------------------------------------------------------------------------------------------------------------------------------------------------------------------------------------------------------------------GGTGGATTTGGAAATTGGTTGGTTCCTTTGTTGATGTGTATTCCAGATATGGCTTTT…
	KU867214	------------------------------------------------------------------------------------------------------------------------------------------------------------------------------------------------------------------------------------------------------------------------------------------------------------------------------------------------------GGTGGGTTTGGTAATTGGTTGGTACCTTTGTTAATGTGTATACCTGATATGGCTTTT…
	MH056854	------------------------------------------------------------------------------------------------------------------------------------------------------------------------------------------------------------------------------------------------------------------------------------------------------------------------------------------------------GGAGGATTTGGAAATTGGTTAGTTCCATTATTGCTATGTATTCCAGATATGGCATTT…
	FJ969947	------------------------------------------------------------------------------------------------------------------------------------------------------------------------------------------------------------------------------------------------------------------------------------------------------------------------------------------------------GGTGGCTTTGGAAAATGATTAGTGCCATTATTAATGTGTATACCTGATATGGCTTTT…
	KU867183	------------------------------------------------------------------------------------------------------------------------------------------------------------------------------------------------------------------------------------------------------------------------------------------------------------------------------------------------------GGAGGCTTTGGAAATTGGTTAGTTCCATTGTTAATGGGAATTCCGGATATGGCGTTT…
	MH056829	------------------------------------------------------------------------------------------------------------------------------------------------------------------------------------------------------------------------------------------------------------------------------------------------------------------------------------------------------GGTGGTTTTGGAAATTGATTAATTCCTTTGTTAATGTGTATTCCTGATATGGCATTT…
	MH056810	------------------------------------------------------------------------------------------------------------------------------------------------------------------------------------------------------------------------------------------------------------------------------------------------------------------------------------------------------GGTGGATTTGGTAAATGATTAGTTCCGTTATTAATGTGTATTCCTGATATGGCTTTT…
	KR906548	------------------------------------------------------------------------------------------------------------------------------------------------------------------------------------------------------------------------------------------------------------------------------------------------------------------------------------------------------GGTGGTTTTGGTAATTGATTGGTTCCGTTATTAATGAGAGTTCCAGATATGGCATTT…
	MH056956	------------------------------------------------------------------------------------------------------------------------------------------------------------------------------------------------------------------------------------------------------------------------------------------------------------------------------------------------------GGTGGTTTTGGTAAATGGTTAGTTCCATTATTAATGTGTATTCCTGATATGGCGTTT…
	KU867199	------------------------------------------------------------------------------------------------------------------------------------------------------------------------------------------------------------------------------------------------------------------------------------------------------------------------------------------------------GGTGGTTTTGGAAATTGATTAGTTCCATTATTAATGTGTATTCCTGATATGGCTTTT…
	KR906569	------------------------------------------------------------------------------------------------------------------------------------------------------------------------------------------------------------------------------------------------------------------------------------------------------------------------------------------------------GGTGGTTTTGGTAATTGGTTAATTCCTTTGTTAATGTGTATACCTGATATGGCATTT…
	KU867179	------------------------------------------------------------------------------------------------------------------------------------------------------------------------------------------------------------------------------------------------------------------------------------------------------------------------------------------------------GGGGGATTTGGAAATTGATTAGTTCCTTTGTTAATGAGAATACCTGATATGGCATTT…
	LC194235	--------------------------------------------------------------------------------------------------------------------------------------------------------------------------------------------------------------------------------------------------------------------------------------------------------------------------------------------------GATTGGAGGTTTTGGAAACTGATTAGTTCCTTTAATGTTGACTTCCCCTGATATGGCTTTT…
	KJ659680	------------------------------------------------------------------------------------------------------------------------------------------------------------------------------------------------------------------------------------------------------------------------------------------------------------------------------------------------------GGAGGTTTTGGTAATTGATTAGTTCCTTTAATGTTAACGTCTCCCGATATGGCTTTT…
	KJ659696	------------------------------------------------------------------------------------------------------------------------------------------------------------------------------------------------------------------------------------------------------------------------------------------------------------------------------------------------------GGAGGCTTTGGAAACTGATTAGTGCCTTTAATGTTGACTTCTCCCGATATGGCATTT…
	MN990642	------------------------------------------------------------------------------------------------------------------------------------------------------------------------------------------------------------------------------------------------------------------------------------------------------------------------------------------------------GGTGGTTTTGGAAAATGATTAATTCCCATTATGTTAGGGGTTCCTGATATGGCTTTT…
	MT727076	------------------------------------------------------------------------------------------------------------------------------------------------------------------------------------------------------------------------------------------------------------------------------------------------------------------------------------------------------GGTGGTTTTGGAAATTGATTAGTCCCATTAATGTTAGGTTCGCCTGATATGGCTTTT…
	MN990644	------------------------------------------------------------------------------------------------------------------------------------------------------------------------------------------------------------------------------------------------------------------------------------------------------------------------------------------------------GGTGGGTTTGGAAATTGATTGGTTCCTATTATGTTAGGAGCTCCTGATATGGCTTTT…
	MK959221	------------------------------------------------------------------------------------------------------------------------------------------------------------------------------------------------------------------------------------------------------------------------------------------------------------------------------------GTTATGCCTGTAATGATTGGGGGTTTTGGTAAATGGTTAGTTCCTTTTATGATTGGTTCTCCTGATATGGCCTTC…
	KJ659684	------------------------------------------------------------------------------------------------------------------------------------------------------------------------------------------------------------------------------------------------------------------------------------------------------------------------------------------------------------------------------------------GGTTCTCCTGATATGGCTTTT…
	KR349587	-------------------------------------------------------------------------------------------------------------------------------------------------------------------------------------------------------------------------------------------------------------------------------------------------------------------------------------------------------------------------------------------GTTCCCCTGATATGGCATTT…
	MH572010	--------------------------------------------------------------------------------------------------------------------------------------------------------------------------------------------------------------------------------------------------------------------------------------------------------------------------------------------------------------------------------------------------TGATATGGCTTTT…
;
end;
