# Supplementary material for: A novel taxonomic database for eukaryotic mitochondrial cytochrome oxidase subunit I gene (eKOI), with a focus on protists diversity
Source: Database (Oxford). 2025 Sep 24;2025:baaf057. doi: 10.1093/database/baaf057 (PMC12462617; doi:10.1093/database/baaf057)
Supplement: baaf057_Supplemental_File [file baaf057_supplemental_file.zip › 2_alignment_eKOI/porifera.nex]

#NEXUS
begin data;
	dimensions ntax=267 nchar=1599;
	format datatype=dna missing=? gap=-;
	matrix
	MK308028	-----------------------------------------------------TGTCCTTTATCTTTTGTTTGGGGGCGTCGCTGGAGTACTTGGGACTTCTTTTAGTTTGCTTATCCGGCTGGAATTATCCGCTCCGGGCAGTATGTTAGGCGATGACCATTTGTATAATGTTCTTGTCACAGCTCATGCTTTTGTTATGATCTTTTTCTTGGTTATGCCAGTTATGATTGGGGGTTTTGGTAATCTGCTAGTTCCTCTTTATATTGGGGCTCCGGATATGGCATTCCCTCGTTTGAACAATATTAGTTTCTGGTTACTTCCTCCGGCTCTTAGTTTATTATTAGGGTCTGCTTTCATTGAGCAAGGGGCTGGGACCGGTTGGACAGTTTATCCGCCA…
	MK833922	-----------------------------------------------------TGTCCTTTATCTTTTGTTTGGGGGTATCGCAGGGGTTATAGGGACTTCTTTTAGTTTGCTTATTCGGCTGGAGTTGTCAGCTCCAGGTAGCATGTTAGGTGATGACCATCTTTATAATGTTCTTGTCACTGCGCATGCATTTGTTATGATCTTCTTCTTGGTAATGCCAGTTATGATAGGGGGTTTTGGAAATTTATTAGTCCCTCTTTATATCGGGGCTCCGGATATGGCCTTTCCCCGTTTGAATAATATTAGCTTTTGGTTGCTACCTCCGGCTCTCAGCTTACTATTAGGGTCAGCTTTTGTAGAGCAAGGAGCCGGAACAGGTTGGACTGTTTATCCGCCT…
	FR848946	------------------------------------------------------------------------------TTTTCTGCATTCATAGGAACCTCCTTAAGAGTACTCATTCGACTAGAACTCTCGGAAACAAGCTCACTACTAGGCGACGACCACACATATAACGTCATAGTAACAGCCCACGCCTTAATTATGATCTTTTTCTTCGTAATGCCTGTCCTAATTGGGGGATTTGGTAACTGATTCTTACCTCTATGCATAGGTTCTCCGGATATGGCCTTTCCACGACTAAATAATATAAGCTTCTGACTACTTCCTCCTGCACTTATCCTACTGATAACCTCTATCTTTACAGAAGATGGTGTAGGAACAGGATGAACTATATATCCGCCA…
	FR848910	-----------------------------------------------------------------------CGGAGCCTTCGCAGCTTTTATTGGAACCTCCTTAAGAACAATTATTCGACTAGAACTATCTCAAATAGGATCTTTGCTCAAAGATGACCACACCTACAACATAATAGTAACTGCCCACGCCCTAATTATGATTTTCTTTTTTGTTATGCCAATATTAATAGGAAGTTTCGGTAATTGATTTATCCCTTTATGTATCAGATCCCCGGATATGGCGTTTCCACGACTAAATAACTTAAGGTTTTGATTACTGCCTCCCGCGTTATTCCTTCTATTGTGTTCAACAATAATAGAAGAAGGAGTCGGTACCGGCTGAACACTATACCCACCC…
	FR848911	-----------------------------TTCTACCAACCACAAAGATATCGGAACACTATATCTACTATTTGGGGCTTTTGCAGCCTTTATTGGAACCTCTCTAAGAACAATTATTCGATTAGAGTTATCTCAAATAGGATCTCTTCTAAAAGACGACCACACATACAACATAGTAGTAACCGCTCACGCCCTAATCATGATATTCTTTTTTGTTATGCCAATACTAATAGGAAGCTTCGGAAATTGATTTCTTCCCTTATGTATCAGCTCTCCAGACATGGCATTCCCACGACTAAATAATCTAAGATTTTGACTACTTCCGCCCTCACTATTTCTTCTATTGTGCTCAACCATAATAGAAGAAGGAGTAGGCACAGGATGAACCCTATACCCCCCA…
	LC628641	---------------------------------------CATAAGGACATTGGAACTTTATATCTCTTATTTGGGATGTTTTCTGCTTTCATTGGAACTTCATTAAGGATACTAATTCGATTAGAACTTTCTGAAACTGGATCACTACTAAAAGACGATCATACATATAACGTAATAGTAACAGCCCATGCTCTAATTATGATATTTTTTTTCATAATGCCCATACTTATAGGAGGATTTGGAAACTGATTTTTACCTCTTTGCATAGGTTCTCCTGACATGGCCTTCCCACGTCTTAACAATATAAGATTTTGACTTCTACCATCTGCTCTCCTTCTTTTAATAACCTCTACATTCTCAGAAGAAGGAGCAGGAACAGGATGAACCATCTATCCTCCC…
	OK254902	----------------------------ACTCTACTAACCATAAAGATATAGGAACACTATATCTCATTTTTGGTTCTTTTGCAGCTTTCGCAGGAACCTCTCTAAGAACACTAATCCGGCTTGAGCTATCACAAACAGGCTCGCTACTAGAGAATGACCACATATACAATGTGGTAGTAACCTCTCATGCTCTTATTATGATATTTTTCTTTGTCATGCCTATCTTAATAGGAAGCTTCGGAAACTGATTCCTTCCCTTATGTATAGGAGCACCAGACATGGCTTTTCCTCGTCTTAATAATATAAGATTTTGGTTACTACCTCCTTCCCTATTTCTATTATTATGCTCCACTATAGTGGAGGAAGGGGTTGGAACAGGATGAACCCTGTACCCCCCT…
	LT627558	---------------------------------------------------------------------------------------------------------------------------------------------------------------------------------------------------------------------------------------------------------------------------------------------------------------------------------------------------------------------------------------------------------------…
	ON400721	----------------------------GGTCAACAAATCATAAAGATATTGGAACCCTATATCTTCTCTTCGGAATATTTTCAGCATTTATAGGTACATCACTAAGAATGCTTATTCGACTCGAACTATCAGAAACAGGATCATTACTAGGAGATGATCATACATATAACGTAGTAGTCACAGCTCACGCTTTAATCATGATTTTCTTCTTCATAATGCCAGTCCTAATCGGCGGATTCGGAAATTGATTCCTTCCCCTTTGCATAGGTTCACCTGACATGGCCTTCCCACGACTCAATAACATCAGATTTTGGTTACTCCCCCCCGCATTAATCCTACTACTAACCTCCATCTTCACAGAAGATGGAGTAGGAACCGGATGAACCATATATCCCCCA…
	FR848901	-----------------------------------------------------------------------TGGCGCCTTTGCCGCCTTTGCAGGAACATCCCTAAGCACTTTAATTCGACTTGAACTTTCTCAAACTGGATCACTACTAGAAGATGACCACATTTATAACGTAGTAGTTACTGCACACGCACTAATAATGATTTTCTTTTTTGTAATGCCTGTCTTAATAGGCGGATTTGGCAACTGATTTTTACCTCTATGTATAGGGGCCCCAGACATGGCCTTTCCCCGACTAAACAACATAAGATTTTGATTACTACCGCCAGCATTATTACTTCTCCTATGTTCTTCCCTTGTAGAAGAAGGAGTAGGAACAGGATGAACACTTTACCCTCCC…
	EU000309	---------ATGATTAACCGATGACTATATTCAACAAACCACAAAGATATAGGAACTTTATACCTGATTTTTGGCGCCTTTGCTGCCTTCGCAGGAACATCCTTAAGAACTCTAATTCGACTTGAACTTTCACAAACAGGATCATTACTAGAAGACGACCATATCTATAATGTTGTAGTTACTGCACACGCATTAATAATGATTTTCTTTTTTGTAATGCCTGTCTTAATAGGCGGATTTGGTAATTGATTTTTACCCCTATGTATAGGGGCTCCTGATATGGCCTTTCCCCGACTAAACAACATAAGATTTTGATTACTACCACCCGCATTATTACTTCTTCTATGCTCATCTCTAGTAGAAGAAGGAGTAGGAACTGGATGAACACTCTACCCCCCC…
	JX999081	-------------------------------------------------------------------------GCGCCTTTTGCTGCTTCGCAGGAACATCCTTAAGAACTCTAATTCGACTTGAACTTTCACAAACAGGATCATTACTAGAAGACGACCATATGTATAATGTCGTAGTTACTGCACACGCATTAATAATGATTTTCTTTTTTGTAATGCCTGTCTTAATAGGCGGATTTGGTAATTGATTTTTACCCCTATGTATAGGGGCTCATGATATGGCCTTTCCCCGACTAAACAACATAAGATTTTGATTACTACCACCCGCATTATTACTTCTTCTATGCTCATCTCTAGTAGAAGAAGGAGTAGGAACTGGATGAACACTCTACCCCCCC…
	FR819685	------------------------------------------------------ACTTTATACCTAATATTTGGTGCCTTTGCTGCTTTTGCAGGAACATCTCTAAGAACCTTAATCCGACTTGAACTCTCACAAACAGGATCATTACTAGAAGACGATCACATTTATAACGTAGTAGTTACCGCACATGCATTAATAATGATCTTCTTTTTTGTAATGCCCATCTTAATAGGTGGATTTGGTAACTGATTTTTACCTTTATGCATAGGAGCCCCAGATATGGCCTTTCCCCGACTAAATAATATAAGATTTTGATTATTACCTCCAGCACTTCTACTCCTCTTATGCTCATCCCTTGTAGAAGAGGGAGTAGGAACAGGTTGAACACTTTATCCTCCC…
	FR848902	------------------------------------------------------------------ATTTTTGGCGCATTTGCCGCTTTTGCAGGAACATCCTTAAGAACCCTAATACGACTCGAACTATCACAAACAGGGTCATTACTAGAAGATGACCACACCTATAATGTTGTAGTCACCGCACACGCACTAATAATGATTTTCTTTTTTGTAATGCCTATTTTAATAGGTGGATTTGGCAACTGATTCTTACCCCTATGCATAGGAGCCCCAGATATGGCCTTTCCGCGACTTAACAATATCAGATTCTGACTACTACCACCAGCACTATTATTACTTCTGTGCTCATCTCTTGTAGAAGAAGGTGTTGGAACAGGCTGAACACTATATCCCCCT…
	FR848908	--------------------------------------------------------------CCTTATATTCGGCACTATGGCCGCCTTCATAGGAACCTCTCTAAGAACCCTAATACGACTCGAATTATCACAAACAGGATCCTTACTAGGAGACGATCACACATACAATGTTATAGTTACATCACATGCGCTAATCATGATTTTCTTCTTTGTTATGCCTATATTAATAGGCGGATTTGGAAACTGATTTCTACCTATATGCATAGGAGCACCAGACATGGCATTTCCACGATTAAACAACATAAGATTCTGACTTTTACCACCATCCATACTATTACTACTAATATCCACCCTAATTGAAGAAGGAGTGGGAACAGGATGAACCCTATACCCGCCC…
	FR848933	-----------------------------TTCTACCAACCACAAAGATATCGGTACACTTTACCTAATTTTCGGAACCTTTGCAGCCTTCATAGGCACCTCTTTAAGAGTAATTATACGATTAGAATTATCTCAAACAGGTACTCTTCTAGAAAACGACCACACATACAACGTAATAGTAACAGCACACGCCCTAATCATGATATTTTTCTTTGTAATGCCAATTTTAATAGGAGGATTTGGAAACTGATTCCTACCCCTATGTATAGGAGCTCCTGACATGGCATTCCCTCGACTAAATAACATAAGATTTTGACTATTACCACCTTCTCTATTCTTACTCCTATGCAGAAGCTTCGTAGAAAACGGAGTAGGCACAGGTTGAACACTATATCCACCA…
	KR709158	---------ATGATCACACGCTGACTATACTCAACAAACCACAAAGACATAGGTACACTATACTTAATTTTCGGTATTTTCTCAGCTTTTATAGGAACCTCTTTAAGAATCCTTATCCGACTAGAACTATCACAAACAGGAACCTTGTTAGAAAACGACCACACCTATAACGTTATAGTAACTGCCCACGCTCTAATAATGATATTCTTCTTCGTCATGCCAGTCCTAATCGGGGGATTTGGAAACTGATTTTTACCTCTATGTATAGGAGCACCAGATATGGCATTCCCGCGATTAAATAACATAAGATTCTGATTACTTCCCCCCTCTCTATTTTTATTGCTATCCTCCAGTTTTATAGAAAATGGCGTTGGTACAGGATGAACACTATATCCGCCA…
	FR848932	--------------------------------------------------------------------------------------------------------------------CAAA----------------CAGGAACCTTGTTAGAAAACGACCACACCTATAACGTTATAGTAACTGCCCACGCTCTAATAATGATATTCTTCTTCGTCATGCCAGTCCTAATCGGGGGATTTGGAAACTGATTTTTACCTCTATGTATAGGAGCACCAGATATGGCATTCCCGCGATTAAATAACATAAGATTCTGATTACTTCCCCCCTCTCTATTTTTATTGCTATCCTCCAGTTTTATAGAAAATGGCGTTGGTACAGGATGAACACTATATCCGCCA…
	HG800603	-----------------------------TTCTACCAACCACAAAGATATCGGAACACTATATTTAATATTCGGTGCTTTTGCCGCTTTCGCAGGAACATCTTTAAGAACTCTAATCCGACTTGAACTATCTCAAACAGGATCTTTACTAGAAGATGACCACACTTATAACACAGTAGTAACAGCACACGCTTTAATAATGATATTTTTCTTTGTAATGCCTATCTTAATAGGCGGATTTGGAAATTGATTCTTACCTCTATGTATTGGAGCCCCAGATATGGCCTTTCCACGATTAAATAATATAAGATTTTGACTTCTTCCTCCATCTTTTTTTCTTCTTCTATGTTCTTGTCTAATAGAAGAAGGTGTGGGGACCGGATGAACTCTATACCCACCT…
	FR848903	------------------------------------------------------------------------------------------------------------------------------------------GGATCTCTATTAGAAGACGACCACACCTATAACGTTGTAGTTACAGCTCACGCTTTAATAATGATATTCTTTTTTGTTATGCCTATTTTAATAGGAAGATTTGGTAATTGATTTTTACCTTTATGTATAGGAGCCCCAGATATGGCATTTCCCCGACTCAATAATATAAGCTTTTGACTTCTTCCTCCATCACTATTACTATTATTATGCTCTTCTTTAGTTGAAGAAGGAGTTGGAACTGGATGAACCTTGTACCCCCCT…
	FR848905	---------------------------------------------------------------------------------------------------------------------------------------------------------------------------------------------------------------------------------------------------------------------------------------------------------------------------------------------------------------------------------------------------------------…
	PP092515	----------------------------------------------------------------------------------------------------------------TTATTCGACTAGAACTATCACAAACAGGCTCTTTATTAGAAGATGACCATACTTATAATGTTGTAGTTACAGCGCATGCTCTAATAATGATTTTCTTCTTTGTTATGCCTATTTTAATAGGAGGCTTTGGAAACTGATTCCTCCCATTATGCATAGGAGCCCCAGATATGGCTTTTCCTCGACTCAATAACATAAGTTTTTGATTACTTCCCCCATCACTTTTACTATTACTATGTTCCTCTCTAATTGAAGAAGGGGTTGGAACTGGATGAACCCTGTACCCCCCT…
	FR848939	-------------------GCTGACTATTTTCAACTAACCACAAAGACATAGGCACCTTATACTTAATATTTGGCACATTTTCAGCCTTTACAGGAACTTCCTTAAGAATATTAATACGACTAGAATTATCTCAAACAGGAACACTATTAGAAAATGACCACACATACAACGTAATAGTAACAGCCCACGCTTTAATNATGATATTTTTTTTCGTAATGCCAATTTTAATAGGGGGATTTGGAAATTGATTCCTACCCATACTTACAGGCGCCCCAGACATGGCTTTTCCACGATTAAATAATATTAGATTTTGACTACTACCCCCATCTTTATTTCTACTACTTTCTTCTACCTTTATAGAAAATGGAGTGGGAACCGGATGAACACTTTACCCCCCA…
	MT491706	------------------------------------------------------------------------------------------------------TTAAGAACCATTATTCGATTAGAGTTATCTCACACCAGCTCTCTACTTGAAGACGACCACACCTACAACGTTATTGTTACCGCACACGCCCTATTAATGATATTTTTCTTTGTTATGCCCATACTAATAGGAAGATTTGGAAATTGATTTCTTCCACTATGCATTGGAGCACCTGACATGGCCTTTCCTCGACTAAATAATATAAGATTTTGACTTCTACCACCATCTCTGTTCCTTCTATTAATCTCGACTTTCATAGAAGAAGGAGTAGGAACCGGATGAACACTTTACCCCCCA…
	MK453400	---------------------------------------------------GGTACTTTATATTTAATTTTTGGAATATTTGCAGCATTCTTAGGAACATCCTTAAGAGTGCTTATACGATTAGAATTATCTCAAACAGGAACTTTATTAGAAAATGACCATACTTATAATGTAATAGTAACTGCTCATGCTTTAATAATGATTTTCTTTTTCATTATGCCAGTTCTCATAGGAGGATTCGGAAACTGATTCTTACCTCTCTGCACCGGAGCCCCAGATATGGCTTTTCCACGACTAAATAACATTAGATTTTGACTACTTCCCCCTTCTCTATTTCTACTACTTTCTTCTACTTTTATAGAAAATGGAGTAGGAACAGGATGAACCTTATATCCTCCT…
	FR848940	-------------------GCTGACTATRTTCYACNAACCACAAAGACATAGGTACCTTATACCTGATTTTCGGTACATTTTCAGCATTCATAGGAACTTCTTTAAGAATACTCATACGATTAGAATTATCCCAAACAGGAACACTATTAGAAAATGATCACACATATAACGTAATAGTAACAGCACATGCCCTAATAATGATATTTTTCTTCGTAATGCCTATTCTTATAGGAGGATTCGGAAACTGATTTTTACCTCTACTTACAGGAGCCCCCGACATGGCCTTCCCCCGATTAAACAACATAAGATTTTGATTACTTCCTCCTTCTCTATTCCTATTACTTTCATCTACTTTTATAGAAAACGGAGTAGGAACAGGATGAACCCTTTACCCCCCA…
	ON400729	------------------------------------AATCATAAAGATATTGGTACTTTATACCTAATCTTTGGCACATTCTCAGCATTTATAGGAACTTCCTTAAGAATATTAATACGACTAGAACTATCTCAAACAGGAACACTACTAGAAAATGACCACACATACAATGTAATAGTAACAGCCCACGCCTTAATAATGATATTTTTCTTTGTAATGCCAATTCTTATAGGAGGATTTGGAAACTGATTCTTACCTTTACTTACAGGAGCCCCTGATATGGCTTTCCCACGATTAAATAACATAAGATTTTGATTACTTCCACCATCCCTATTCTTACTACTCTCATCTACCTTCATAGAAAACGGAGTAGGAACCGGATGAACTTTATACCCACCA…
	FR848938	---------------------------------------------------------------------------------------------------------------------------------------------------------------------------------------------------------------------------------------------------------------------------------------------------------------------------------------------------------------------------------------------------------------…
	FR848934	-------------------GCTGACTATCTTCNACAAACCACAAAGACATAGGTACTTTATACCTAATCTTTGGCACATTCTCAACATTTATAGGAACTTCTTTAAGAATACTAATACGATTAGAACTATCTCAAACAGGAACACTACTAGAAAATGACCACACATACAACGTAATAGTAACAGCCCATGCTTTAATAATGATATTTTTCTTTGTAATGCCAATTCTTATAGGAGGATTTGGAAACTGATTTCTACCCTTACTTACAGGAGCCCCTGACATGGCTTTTCCACGATTATATAACATAAGATTCTGACTACTTCCACCATCTCTATTTCTACTACTTTCATCTACCTTCGTAGAAAACGGAGTAGGAACAGGATGAACCCTATACCCACCA…
	FR848942	-------------------GCTGACTATRTTCTACAAACCACAAAGACATTGGTACTCTATACCTAATATTTGGTACATTTTCAGCTTTTATAGGAACTTCCTTAAGAATACTTATACGACTAGAATTATCTCAAACAGGAACACTACTAGAAAATGACCACACATACAATGTAATAGTAACTGCCCACGCTCTAATAATGATATTTTTCTTCATAATGCCAATTCTTATCGGAAGATTTGGAAACTGATTCTTACCTTTACTTACAAGAGCCCCCGATATGGCCTTCCCCCGACTAAACAACATAAGATTTTGATTATTACCCCCATCTCTATTTCTATTACTTTCATCCACTTTCATAGAAAATGGAGTAGGCACAGGATGAACCCTTTATCCTCCC…
	FR848941	------------------------CTATATTCGACAAACCACAAAGACATAGGCACTCTATATCTAATATTTGGCACATTTTCGGCTTTCATAGGAACTTCCCTGAGAATATTAATACGACTAGAACTATCTCAAACAGGAACATTACTGGAAAATGACCACACTTACAATGTAATAGTAACCGCTCATGCTCTAATTATGATATTTTTTTTCGTAATGCCCATTCTTATCGGAGGATTCGGAAACTGATTTTTACCCCTACTCACAGGAGCCCCAGATATGGCCTTTCCTCGATTAAATAACATAAGATTTTGATTATTACCTCCATCTTTATTCCTATTACTCTCATCCACTTTCATAGAAAATGGGGTAGGTACTGGATGAACACTCTATCCTCCT…
	EF537577	---------ATGATTACACGCTGACTATATTCTACCAACCACAAAGATATCGGTACCCTATACTTAATATTCGGAATTTTTGCCGCCTTTATAGGAACTTCTTTAAGAGTCTTAATTCGATTAGAACTCTCACAAACCGGAACACTATTAGAAAACGATCACACATATAACGTTATAGTAACTGCCCACGCCCTAATAATGATATTTTTCTTTGTAATGCCAGTTTTAATTGGAGGATTTGGAAATTGATTTCTACCATTATCCATAGGAGCACCAGATATGGCTTTCCCCCGACTAAATAATATAAGGTTCTGACTACTGCCCCCCTCTTTACTATTACTACTATCCTCCAGATTTGTAGAAAATGGGGTAGGAACAGGATGAACCCTATATCCCCCC…
	NC_028054	---------ATGATTACACGCTGACTATACTCAACCAATCACAAAGACATCGGTACATTATACATAATATTTGGTATATTTGGAGCCTTTATCGGAACTTCACTAAGAACAATAATACGATTAGAGTTATCCCAAACAGGAACTTTACTAGAAAATGACCATTTATATAATGTTATAGTAACTGCACACGCTTTAATAATGATATTCTTTTTCGTCATGCCAATTATAATTGGCGGATTTGGAAACTGATTTATACCTCTATGCATCGGAGCCCCAGACATGGCATTTCCACGACTAAATAACATAAGATTTTGATTACTACCACCTTCCTTATTCTTACTACTATCTTCTAGCTTCGTAGAAAACGGAGTAGGAACGGGATGAACTTTATACCCTCCC…
	FR848927	-----------------------------TTCTACCAACCACAAAGATATCGGTACACTATATCTAATCTTCGGTATTTTTGCAGCCTTTATAGGCACTTCCCTAAGAATACTAATACGACTAGAACTCTCTCAAATAGGAACTCTATTAGAAAATGACCATACATATAATGTTATAGTAACTGCTCATGCACTAATAATGATATTCTTTTTTATTATGCCAGTTTTAATAGGAGGATTCGGCAATTGATTTTTACCTTTATGTATCGGAGCACCTGATATGGCATTTCCACGACTAAATAACATAAGATTTTGACTATTGCCCCCATCCTTACTTCTATTACTATCTTCCAGCTTCATAGAAAATGGAGTTGGTACTGGATGAACACTATATCCCCCT…
	ON764414	---------ATGATCACCCGATGACTATACTCAACTAATCACAAAGATATAGGCACTCTATATCTAATTTTTGGTATTTTTGCAGCTTTTATAGGAACTTCTTTAAGGATACTAATACGATTAGAACTCTCTCAAATAGGCACCCTATTAGAAAATGACCACACATATAATGTTATAGTAACTGCCCATGCATTAATTATGATATTTTTTTTCATTATGCCAGTTTTAATTGGCGGATTTGGCAATTGATTTATACCTCTATGTATTGGAGCCCCCGATATGGCATTTCCACGATTAAATAACATAAGATTTTGACTTCTTCCACCATCCCTATTTCTATTACTTTCCTCTAGTTTTATAGAAAATGGTGTAGGAACAGGATGAACACTATACCCCCCT…
	FR848928	-----------------------------TTCTACCAACCACAAAGATATCGGAACTCTATATCTAATTTTTGGTATTTTTGCAGCTTTTATAGGAACTTCTTTGAGAATACTAATACGATTAGAACTCTCTCAAATAGGAACCCTGTTAGAAAATGACCACACATATAATGTTATAGTAACTGCCCATGCACTAATTATGATATTCTTTTTCATTATGCCAGTTTTAATTGGCGGATTTGGCAATTGATTTATACCTTTATGTATTGGAGCCCCAGACATGGCATTTCCACGATTAAACAACATAAGATTTTGACTTCTTCCGCCATCTCTATTCTTACTACTTTCTTCTAGTTTTATAGAAAATGGTGTGGGAACAGGATGAACACTATACCCGCCT…
	FR848924	--------------------------------------------------------------------ATTTGGTATATTTGCAGCCTTTATAGGAACCTCACTAAGATTATTAATACGACTAGAACTATCTCAAACAGAAACTTTATTAGAAAACGATCATTTATACAATGTCATAGTAACTGCTCACGCTTTAGTAATGATATTTTTCTTTGTCATGCCAGTCTTAATTGGCGGATTTGGAAACTGATTCTTACCTCTATGTATAGGAGCTCCAGATATGGCATTTCCACGATTAAATAATATAAGATTCTGACTACTGCCACCTTCTCTATTTCTATTACTATCATCCAGCTTCGTAGAAAATGGAGTAGGAACTGGATGAACTTTATATCCACCA…
	FR848922	-----------------------------TTCTACCAACCACAAAGATATCGGTACACTATACCTCATATTTGGCATATTTGCCGCCTTCATAGGAACCTCATTAAGACTATTAATACGACTAGAATTATCCCAAACAGGAACCTTACTAGAAAACGACCACCTTTATAACGTCATAGTAACTGCTCATGCTTTAATAATGATATTTTTCTTTGTCATGCCAGTCTTAATTGGCGGATTTGGAAACTGATTTATACCCTTATGCATAGGAGCCCCAGACATGGCATTTCCTCGACTAAACAACATAAGATTTTGACTTTTACCTCCCTCCCTATTTCTACTATTATCCTCTAGCTTTGTAGAAAACGGAGTAGGAACAGGATGAACTTTATATCCCCCA…
	HE580219	-------------------------------------------------------------------------------------CCTTTATAGGAACTTCATTAAGATTATTAATACGACTAGAACTATCTCAAACAGGAACTTTATTAGAAAATGACCATTTATACAACGTTATAGTAACTGCACATGCTTTAGTAATGATATTTTTTTTTGTTATGCCAGTCTTAATAGGCGGATTCGGGAACTGATTTTTACCTTTATGTATAGGAGCCCCAGATATGGCATTTCCTCGACTAAATAATATAAGATTTTGATTATTACCCCCCGCCTTATTTTTATTATTATCTTCTAGATTTGTAGAAAATGGAGTAGGAACAGGATGAACACTATATCCCCCA…
	MH784609	------------------------------------------AAAGATATTGGCACCCTCTATTTGCTCTTTGGAGGATTTGCGGGTATGGTGGGTACGGCTTTTAGTGTCCTGATAAGAATGGAATTAAGTGGCCCGGGCTCAATGCTAGGGGATGACCATCTCTACAATGTGATAGTAACCGCCCACGCTTTTGTTATGATATTCTTCTTAGTAATGCCCGTTATGATCGGTGGGTTTGGGAATTGGTTCGTACCGTTATCCATAGGTGCTCCCGATATGGCCTTCCCGCGACTAAATAACATCAGTTTTTGGCTATTGCCACCGGCTTTTACGTTACTATTGGCCTCAGCCTTTGTGGAAGGTGGTGCGGGAACCGGTTGGACGGTATATCCCCCT…
	LN870447	-----------------------------------------------------TACTTTATATTTTATTTTCGGTGGCTTCGCGGGTTTGATAGGGACAGGGTTCAGTATATTAATTCGTTTAGAATTGTCTGGTCCGGGGTCAATGCTCTGGGATGACCAGCTTTATAATGTACTCGTGACGGCGCATGCCTTTGTAATGATCTTTTTTCTAGTCATGCCTGTGATGATTGGGGGATTCGGGAATTGACTGGTTCCATTGTATATTGGAGCACCGGATATGGCATTCCCGCGTTTGAACAATATAAGTTTTTGGCTACTACCACCGGCACTAGTGTTACTGTTATCGTCGGCTTTTGTGGAACAAGGTGCTGGAACAGGTTGAACAGTTTATCCGCCT…
	MT808330	--------ATGACTGACAAGGTGAGTTTACTCCACCAACCATAAGGATATAGGCACCCTATATTTACTATTTGGGGGGTTGGCGGGTATGGTGGGCACAGCCTTTAGCGTGTTGATCCGCTTGGAATTGTCCGGGCCCGGGCCGATGTTGGGGGATGACCATTTATACAATGTTATTGTGACGGCGCACGCTTTTGTCATGATTTTTTTTTTAGTAATGCCTGTGATGATTGGTGGGTTTGGCAATTGGTTTGTACCCTTATCGATAGGGTCCCCTGACATGGCGTTCCCCCGGCTGAATAACATTAGCTTTTGATTATTGCCCCCAGCCTTCACGCTGCTGCTCGCCTCAGCCTTTGTGGAGGCGGGGGCTGGTACGGGGTGGACTGTATACCCCCCC…
	KX866765	------------------------------------------------------ACATTGTATTTATTGTTCGGGATTGTCGGGGGAATGGTGGGCTTGTCTTTAAGTTTGATAATGCGGCTAGAGTTGTCTTCTCCAGGAACCTTGTTGGGGGATGATAATATATATAATGTTGTTGTAACAGCGCATGGTTTGATAATGGTTTTTTTCTTGGTAATGCCTGTATTGATTGGGGGGTTTGGTAATTGGTTTGTTCCTTTGTATATCGGGTCTCCGGATATGGCGTTTCCAAGGTTAAATAATTTAAGTTTTTGATTATTACCACCGGCATTTGTTATGTTAGTCGGGTCTGTTTTTGTGGAAAAGGGGGCCGGGACTGGCTGGACTTTGTACCCCCCG…
	KX454499	---------------------------------ACAAATCATAAAGACATTGGGACATTATATTTATTATTCGGGATTGTGGGGGGAACGGTGGGTTTATCTTTAAGTTTGATAATGCGGTTCGAGTTGTCTTCCCCGGGGACGTTATTGGGGGATGATAACATATATAATGTTGTTGTGACAGCACATGGTTTGATAATGGTCTTTTTTTTGGTAATGCCTGTATTGATCGGGGGGTTTGGTAATTGGTTTGTACCTCTGTATATAGGGTCTCCAGATATGGCGTTCCCAAGGCTAAATAATTTAAGTTTTTGGTTATTGCCGCCGGCATTTATTATGTTAGTTGGGTCTGTTTTTGTGGAGGAGGGGGCCGGGACCGGCTGGACTTTGTACCCCCCG…
	MW059051	---------------------------------------------------------------------ATGGGGGCTTTTGCTGGTATGGTGGGGACTGCTTTTAGTATGTTAATTCGGTTAGAATTGTCTTCCCCCGGTTCTATGCTAGGGGACGACCATTTATATAACGTGATAGTAACAGCGCATGCAATAGTCATGATATTTTTCTTAGTAATGCCGGTAATGATCGGGGGGTTTGGTAATTGGTTAATCCCCCTATATATTGGTTCGCCGGATATGGCTTTTCCTCGGCTTAATAATATAAGTTTTTGATTACTGCCCCCGGCTTTTATCTTATTATTGGGTTCTGCTTTTGTTGAACAAGGGGCGGGAACAGGGTGAACTCTTTATCCTCCT…
	KU533857	----------------------------------------ATAAAGATATTGGTACGTTATATTTATTATTGGGGGCCTTTGCTGGTATGGTGGGGACTGCATTTAGTATGTTAATTAGGCTAGAACTCTCTTCTCCTGGCTCTATGTTGGGGGATGATCATCTATATAACGTGATAGTAACAGCGCATGCAATAGTCATGATATTTTTTTTAGTGATGCCGGTAATGATTGGGGGCTTTGGCAATTGACTAATCCCCCTATATATAGGCTCGCCGGACATGGCTTTTCCCAGGCTTAATAATATAAGTTTTTGGTTACTGCCGCCGGCTTTTATCTTATTATTGGGTTCTGCTTTTGTTGAACAAGGGGCGGGAACAGGATGAACTCTTTATCCTCCC…
	OP267137	------------------------------------------AAAGAYATYGGTACACTATACTTAGTATTAGGTGCTTTTGCTGGTATGGTGGGAACTGCCTTTAGTATGTTAATTAGGTTAGAATTATCTTCTCCCGGCTCGATGCTAGGGGATGATCATTTATATAATGTGGTAGTAACAGGACATGCAATAATAATGATATTTTTCCTAGTAATGCCGGTAATGATTGGGGGATTCGGGAATTGATTAATACCATTATATATTGGGGCCCCGGATATGGGGTTTCCTAGACTTAATAATTTAAGCTTTTGGTTATTACCCCCAGCGTTTATCTTATTATTAGGCTCGGCCTTTGTTGAACAAGGGGCTGGAACAGGATGAACTCTGTATCCTCCT…
	MW143252	------------------------------------------------------------------------------------------------ACTGCCCTTAGTATGCTAATTCGGTTAGAATTATCTTCTCCCGGCTCGATGCTAGGTGATGATCATTTATATAATGTGGTAGTAACAGGACATGCAATAATAATGATATTTTTTCTAGTAATGCCAGTAATGATTGGCGGGTTCGGTAATTGATTAATACCTCTATACATTGGTTCGCCGGACATGGCTTTTCCTAGACTTAATAATATCAGCTTTTGGTTGCTGCCTCCGGCTTTTATTTTATTATTAGGTTCTGCTTTCGTTGAACAAGGAGCTGGAACAGGATGGACTCTCTACCCCCCA…
	LN870513	-----------------------------------------------------TACATTATACTTGGTATTTGGGGGATTCGCAGGTATGATTGGGACCGGTTTTAGTTTATTGATTAGGTTAGAATTATCGGGGCCCGGTAGTATGTTAGGAGATGATCAATTGTATAATGTGATAGTGACTGGACACGCGTTAGTGATGATATTTATGTTGGTAATGCCTGTGATGATAGGCGGTTTTGGAAATTGAATGGTGCCACTGTATATCGGTGCGCCAGATATGGCATTTCCGCGGTTGAATAATATAAGTTTTTGGTTGTTGCCCCCTGCATTGACGATGTTATTATTGTCGAGTTTTGTAGAACAAGGGGCAGGTACTGGTTGAACGGTATATCCGCCG…
	OP267154	------------------------------------------AAAGAYATYGGTACTCTTTATTTATTGTTTGGTGCGGTTTCGGGGGTTATTGGGGTGGGGTTAAGTATGTTAATTCGGTTGGAGTTATCTGGGCCTGGAACAATGCTTGGAGATGATCATCTTTATAATGTTATAGTTACGGCGCATGCTTTAGTGATGATCTTTTTTCTTGTTATGCCAGTTTTAATTGGGGGATTTGGTAATTGGTTCTTACCAACTTATATTGGGTCTCCGGATATGGCCTTTCCTAGATTGAATAATATTAGTTTTTGGTTATTGCCGCCAGCAATAATGATGTTGTTAGGGTCTGCATTTGTGGAACAGGGGGCCGGAACTGGATGAACTTTGTATCCGCCT…
	OP267246	------------------------------------------AAAGAYATYGGGACTTTATATTTAATATTTGGGGGCCTATCGGGAGTGGTAGGCGTTGGATTAAGTTTATTAATAAGATTGGAGTTGTCCGGGCCGGGAACAATGCTTGGAGATGACCATTTATATAATGTAATAGTGACGGCACATGCTTTAGTTATGATATTTTTTTTTGTGATGCCAATTTTAATAGGGGGGTTTGGGAATTGGTTTTTGCCAACTTATATCGGTTCTCCAGATATGGCATTTCCAAGATTAAATAATTTAAGCTTTTGGTTATTGCCGCCAGCAATAGTCATGTTGGTAGGGTCAGCATTTGTGGAACAAGGAGCGGGGACAGGATGAACATTGTATCCGCCA…
	OP267315	------------------------------------------AAAGAYATYGGAAGTTTATATTTATTACTAGGAGGAATCTCGGGCGTAATTGGTGTGGGGTTGAGTATGTTAATAAGGTTAGAATTATCGGGGCCGGGAACAATGCTTGGAGATGATCATGTATATAATGTAATAGTGACGGCGCATGCGTTAGTTATGATATTTTTTTTTGTGATGCCAATTTTAATAGGGGGGTTTGGGAATTGGTTTTTGCCAACGTATATAGGATCTCCAGATATGGCATTTCCAAGATTAAATAATATAAGTTTTTGGTTATTGCCGCCAGCAATAATAATGTTAGTAGGGTCAGCATTGGTAGAACAAGGAGCGGGGACGGGATGAACATTGTATCCGCCA…
	MT571644	---------------------------------------------------------------------------------------------------------------------------------------------------------------------------------ATGACGGCGCATGCATTAGTGATGATATTTTTTTTTGTGATGCCAATATTAATAGGGGGATTTGGGAACTGGTTTTTGCCAACTTATATCGGTTCACCAGATATGGCATTTCCAAGATTAAATAATATAAGTTTTTGGTTATTGCCGCCAGCAATAATGATGTTAGTGGGGTCGGCATTTGTGGAACAAGGAGCAGGGACAGGATGAACGTTATATCCGCCG…
	KX866750	------------------------------------------------------ACCTTGTATTTATTATTTGGAGGGGTCTCGGGTGTTGTAGGAGTGGGGTTAAGTTTATTGATAAGGTTGGAATTATCCGGGCCGGGAACCATGTTGGGAGATGATCATTTGTATAATGTAATAGTGACGTCGCATGCGTTAGTGATGATATTTTTTTTTGTGATGCCAATTTTGATAGGGGGGTTTGGGAATTGGTTTTTGCCAATTTATATAGGATCTCCAGATATGGCATTTCCAAGATTAAATAATTTAAGTTTTTGGTTATTGCCGCCAGCAATAATGATGTTAGTAGGGTCAACATTTGTGGAACAAGGAGCAGGGACAGGATGGACATTGTATCCGCCA…
	KX866746	------------------------------------------------------ACCTTGTATTTATTGTTTGGGGCGGTATCAGGTGTTGTGGGGGTGGGGTTGAGTATGTTAATAAGGTTGGAATTGTCCGGGCCGGGAACAATGCTTGGAGATGATCATTTATATAATGTAATAGTAACGGCGCATGCCTTAGTTATGATATTTTTTTTTGTGATGCCAATATTAATAGGGGGGTTTGGGAATTGGTTTTTGCCAACTTATATAGGTTCTCCAGATATGGCATTTCCAAGATTAAATAATATCAGTTTTTGGTTATTGCCGCCAGCAATAATGATGTTAGTAGGTTCCGCATTTGTGGAACAAGGAGCAGGGACAGGATGAACGTTGTATCCGCCT…
	AY561967	----------------------------GGTCAACAAATCATAAAGATATTGGAACTTTGTATATAGTCTTTGGAGCTTTTTCAGGTATGGTAGGAACCTCGTTAAGTATGTTAATTAGATTAGAACTAGCCGGACCTGGTACAATGTTTGGCGACGATCATTTATATAATGTAATAGTTACTGCACATGCCTTTGTTATGATATTCTTTCTAGTAATGCCTGTATTAATAGGAGGCTTCGGAAATTGGTTCGTCCCATTATATATTGGAGCCCCAGACATGGCCTTTCCTAGATTAAATAATCTAAGCTTCTGATTACTACCCCCAGCCTTATTATTGTTATTAGGATCTTCACTTATTGAACAAGGAGCAGGAACAGGATGAACTGTATATCCACCA…
	JX999084	-------------------------------------------------------------------------GAGCTTTCTCCGGTATGGTCGGAACAGCCCTAAGTATGTTAATAAGATTAGAACTTGCAGGCCCAGGAGCTATGTTTGGTGACGATCATTTATATAATGTTATTGTTACTGCTCATGCCCTTGTAATGATATTTTTTCTAGTAATGCCAGTTTTAATAGGAGGTTTTGGAAACTGATTTGTACCCTTGTACATTGGAGCACCTGATATGGCTTTTCCAAGATTAAATAATCTTAGTTTTTGATTACTTCCTCCTGCCTTATTTTTACTATTAGGTTCGTCATTAATAGAACAAGGAGCAGGTACAGGATGAACAGTTTACCCTCCT…
	MK833935	-----------------------------------------------------AACATTATATTTAGTATTTGGAGCGTTCTCAGGAATGGTAGGAACAGCTTTAAGTATGTTAATTAGATTAGAATTAGCAGGCCCAGGGGCTATGTTTGGAGATGATCATCTATATAATGTTATAGTTACAGCTCATGCCTTTGTAATGATATTCTTTCTAGTAATGCCAGTTTTAATAGGAGGTTTTGGAAATTGATTAATTCCGTTATATATTGGAGCTCCTGATATGGCATTCCCTAGATTAAATAATTTAAGTTTCTGATTATTACCTCCTGCTTTATTATTATTAATTGGATCTTCTTTAATAGAACAAGGTGCTGGAACAGGTTGAACTGTATATCCCCCA…
	MZ487088	-----------------------------------------------------------------------------------------------------------------------------------------------------------------------------------------------------GATGATATTTTTTATGGTGATGCCGGTAATGATAGGGGGATTTGGGAATTGAATGGTACCGTTGTATATAGGGGCACCGGATATGGCGTTTCCCCGATTAAATAACATAAGTTTCTGGTTATTGCCGCCCGCCTTGGCCTTATTATTAGGTTCGGCCTTTGTAGAACAGGGGGCGGGAACAGGGTGAACAGTATATCCGCCG…
	KX454497	----------------------------GGTCAACAAATCATAAAGATATTGGGACCCTATATTTATTATTCGGAGGGTTCGCCGGGATGATAGGGACGGCATTTAGTATGCTAATAAGGTTGGAATTGTCTGCGCCAGGGCCAATGTTGGGGAATGACCAATTATATAATGTGATAGTGACAGCACATGCATTTGTGATGATATTTTTTATGGTGATGCCGGTAATGATCGGTGGGTTTGGGAATTGATTGGTGCCGTTGTATATAGGGGCACCGGACATGGCGTTTCCACGACTAAATAACATAAGTTTCTGGTTATTGCCGCCCGCCTTAGCCTTACTACTAGGTTCGGCTTTTGTAGAACAAGGGGCGGGGACGGGGTGAACAGTATATCCGCCA…
	JX177899	--------------------------------------------------------------------------------------------------------------------------------------------------------------------------------------------------------------------AGTTATGCCAGTTATGATAGGTGGGTTTGGGAATTGAATGGTTCCCCTTTATATCGGGGCACCGGATATGGCTTTCCCAAGATTAAATAATATTAGTTTTTGAGTGTTACCTCCTTCATTAATATTACTACTAGGTTCTGCTTTCGTCGAACAAGGGGTTGGTACGGGGTGAACTATTTATCCCCCA…
	JX177907	------------------------------------------------ATTGGGACCTTATATTTATTATTTGGTGCTTTTTCGGGTATGATAGGAACTGGATTTAGTTTGCTTATTAGACTTGAATTATCGGCACCCGGATCCATGTTGGGTGACGACCATCTATATAATGTGATGGTAACGGCCCATGGTCTTATAATGGTCTTTTTCTTAGTTATGCCGGTTATGATAGGCGGGTTCGGGAATTGATTGGTACCCCTTTATATCGGAGCGCCGGATATGGCTTTTCCAAGATTAAACAATATTAGTTTTTGAGTACTACCCCCTTCATTAATACTATTGTTGGGTTCCGCGTTTGTTGAACAAGGGGTAGGAACAGGATGGACACTTTATCCCCCA…
	MT491720	------------------------------------------AAAGATATTGGGACCTTATACTTATTATTTGGTGCATTTTCGGGTATGATAGGTACTGGATTCAGTTTGCTTATAAGATTAGAACTATCCAACCCCGGATCGATGTTGGGTGACGACCATTTATATAATGTTATGGTAACAGCCCACGGCCTTATAATGGTTTTTTTCTTAGTTATGCCGGTTATGATAGGTGGGTTCGGTAATTGATTCGTTCCTCTCTATATCGGTGCGCCGGATATGGCTTTTCCAAGATTAAATAATATTAGTTTTTGAGTCTTACCTCCTTCATTAATATTACTATTAGGTTCGGCTTTTGTTGAACAGGGGGTCGGGACAGGATGGACTCTTTATCCTCCA…
	JX177912	-----------------------------------------------------------------------------TTTTTCGGGTATGATAGGAACTGGATTTAGTTTGCTTATTAGATTAGAACTATCCGCTCCCGGATTAATGTTGGGTGACGACCATTTATACAATGTTATGGTCACGGCCCACGGTCTTATAATGGTCTTTTTCTTAGTTATGCCGGTTATGATAGGTGGGTTCGGTAATTGAATGGTTCCCCTTTACATCGGGGCACCGGATATGGCTTTTCCAAGATTAAACAATATTAGTTTTTGAGTTTTACCCCCCTCATTAATATTACTGTTAGGTTCTGCTTTTGTTGAACAAGGGGTTGGGACAGGATGGACCCTTTATCCACCA…
	LT628347	---------------------------------------------------------------------------------TCGGGTATGATAGGGAGTGGGTTTAGTTTGCTTATAAGATTAGAACTATCCGCCCCCGGGTCAATGCTGGGGGATGACCAATTATACAATGTTATGGTCACGGCCCACGGTCTTATAATGGTCTTTTTTTTAGTGATGCCGGTTATGATAGGGGGGTTTGGGAATTGATTGGTTCCTCTTTATATCGGTGCGCCAGATATGGCTTTCCCAAGATTAAACAATATTAGTTTTTGAGTTCTACCGCCTTCAGCCATACTACTGTTAGGTTCTGCTTTTGTTGAACAAGGGGTTGGGACAGGATGAACCCTTTATCCACCA…
	HM032745	------------------------------------------------------ACGTTATACTTATTATTTGGTGTTTTTTCGGGTATGATAGGTAGTGGGTTTAGTATGCTTATTAGACTAGAACTATCTGCTCCTGGGTCAATGTTGGGGGATGACCAACTATATAATGTTATGGTCACAGCCCACGGTCTTATAATGGTCTTTTTTTTAGTTATGCCGGTTATGATAGGTGGGTTTGGTAATTGATTGGTTCCTCTCTATATCGGTGCGCCGGATATGGCTTTCCCAAGATTAAACAATATTAGTTTTTGAGTTTTACCCCCTTCAGCAATACTACTGCTAGGTTCTGCTTTTGTGGAACAAGGGGTAGGGACAGGATGAACTCTTTATCCACCA…
	MT577592	------------------------------TCAACAAATCATAAAGATATTGGGACCTTGTATTTACTGTTCGGTGTTCTTTCGGGTACGATAGGAACGGGGCTCAGTTTTCTTATTAGATTAGAACTATCAACCCCTGGATCGATGTTAGGCGACGACCAGATCTACAACGTCGTAGTTACCGCTCATGGCCTTATAATGATCTTTTTCTTGGTTATGCCGGTTATGATCGGGGGGTTTGGTAACTGATTTGTTCCTCTCTATATAGGGGCCCCGGATATGGCCTTTCCAAGATTAAATAATATCAGTTTTTGAGTACTGCCTCCTTCATTGATGTTACTGTTAGGGTCAGCCTTTGTTGAACAGGGGGTTGGGGCTGGATGAACTATCTATCCGCCT…
	MT491689	------------------------------------------AAAGATATTGGAACCTTATATTTACTATTAGGTGCTTTTTCGGGTATGATAGGCACTGGTTTTAGTTTTCTTATTAGACTAGAACTATCAGCGCCCGGATCTATGTTGGGTGATGATCATCTTTACAATGTTATAATTACGGCCCATGGTCTTATAATGATTTTTTTTTTAGTCATGCCAGTTTTGATAGGGGGGTTTGGTAATTGATTTGTTCCTCTTTATATTGGGGCGCCGGATATGGCTTTCCCAAGATTAAATAATATTAGTTTCTGAGTTTTACCGCCATCTTTAATATTACTCCTAGGTTCGGCTTTTGTAGAACAGGGTGTTGGTGCGGGGTGAACCATCTATCCGCCT…
	LR698863	---------------------------------------------------------------------------------------ATGATAGGGACCGGATTCAGTTTTCTTATTAGACTTGAATTATCAGCCCCTGGATCAATGCTAGGGGATGATCAGCTTTATAATGTTATAATAACAGCTCACGGCCTTATAATGATTTTCTTCTTAGTTATGCCAGTTTTGATAGGGGGGTTTGGAAATTGATTTGTGCCCCTCTATATCGGGGCCCCGGATATGGCCTTTCCAAGACTAAATAACATTAGTTTTTGAGTCTTACCCCCGTCATTAATATTATTATTGGGCTCAGCTTTTGTTGAACAAGGGGTAGGTGCCGGATGGACTCTTTATCCTCCT…
	LN624215	---------------------------------------------------GGGACTTTATATTTATTATTTGGGGCTTTTTCTGGTATGATCGGTACTGGGTTTAGTTTTCTTATTAGATTAGAGCTATCAGCTCCTGGTTCAATGTTAGGCGATGATCAGCTTTATAATGTTATAATAACTGCCCATGGTCTTATTATGATTTTTTTTTTAGTTATGCCTGTATTGATTGGGGGATTTGGAAATTGATTTGTTCCTCTCTATATTGGTGCGCCGGATATGGCTTTTCCAAGATTAAATAATATTAGTTTTTGAGTTTTACCGCCGTCATTAATATTACTGCTAGGTTCGGCCTTTCTCGAACAAGGGGTTGGCGCGGGATGAACTCTTTATCCTCCT…
	LR698846	---------------------------------------------------------------------------------------ATGATAGGCACTGGGTTTAGTTTTCTTATTAGATTAGAGCTATCGGCTCCGGGATCTATGTTGGGCGATGATCAGCTTTACAATGTTATAATAACTGCCCATGGTCTTATAATGATTTTTTTCTTAGTTATGCCGGTTTTAATTGGGGGGTTTGGAAATTGATTTGTTCCTCTTTACATTGGTGCCCCAGATATGGCTTTTCCAAGATTAAATAATATCAGTTTTTGAGTTTTACCGCCATCATTAATATTACTGTTAGGGTCGGCTTTTGTTGAACAAGGGGTAGGCGCCGGATGAACGCTTTATCCGCCT…
	LR698939	---------------------------------------------------------------------------------------ATGATAGGTACTGGGTTTAGCTTTCTTATTAGATTAGAGCTATCGGCTCCTGGATCAATGTTGGGCGATGATCAGCTTTACAATGTTATAATAACTGCCCATGGTCTTATAATGATTTTTTTTTTAGTTATGCCGGTTTTAATAGGGGGATTTGGAAATTGATTTGTGCCTCTCTATATTGGAGCTCCGGATATGGCTTTTCCTAGATTAAATAATATTAGTTTTTGAGTTTTACCACCATCATTAATATTACTGTTAGGCTCGGCTTTTGTCGAACAAGGGGTAGGTGCTGGATGAACACTCTATCCCCCT…
	MN587873	---GTGTTTTATTTAACTCGTTGATTGTATTCAACTAACCATAAAGATATTGGGACTTTATACTTATTATTTGGTGCTTTTTCTGGTATGATAGGAACTGGTTTTAGTATGCTTATTAGACTAGAATTATCGTCCCCGGGATCAATGTTATGGGACGACTATTTATACAACGTCATCATTACGGCTCATGGCCTTATAATGATTTTTTTCTTAGTTATGCCGGTTATGATAGGTGGGTTTGGTAATTGATTTGTTCCTCTCTATATCGGAGCCCCGGATATGGCATTTCCAAGATTAAACAACATTAGTTTTTGAGTTTTACCTCCATCATTAATACTACTGTTAAGCTCAGCTTTTATCGAACAGGGAGCTGGAGCGGGATGGACACTCTATCCACCA…
	KU559628	-----------------------------GTCAACAAATCATAAAGATATTGGGACTTTATACTTATTATTTGGTGCTTTTTCTGGTATGATAGGAACTGGTTTTAGTATGCTTATTAGACTAGAATTATCGTCCCCGGGATCAATGTTATGGGACGACTATTTATACAACGTCATCATTACGGCTCATGGCCTTATAATGATTTTTTTCTTAGTTATGCCGGTTATGATAGGTGGGTTTGGTAATTGATTTGTTCCTCTCTATATCGGAGCCCCGGATATGGCATTTCCAAGATTAAACAACATTAGTTTTTGAGTTTTACCTCCATCATTAATACTACTGTTAAGCTCAGCTTTTATCGAACAGGGAGCTGGAGCGGGATGGACACTCTATCCACCA…
	MH256568	-------------------------------------------------------------------------GTGCCTTTTCGGGTACGATAGGTGCTGGGTTTAGTGTGCTTATTAGACTAGAACTATCGTCCCCCGGATCCATGTTTGGGGGCGACCATTTATACAACGTCATTATTACAGCTCATGGTCTTATAATGATCTTTTTCTTAATTATGCCGGTTATGATAGGTGGGTTTGGTAATTGATTTGTCCCTCTCTATATCGGAGCTCCGGATATGGCTTTTCCAAGATTAAACAACATTAGTTTTTGAGTTTTACCTCCCTCATTAATACTATTACTGGGTTCGGCTTTTATCGAGCAGGGGGTTGGGGCTGGATGGACACTTTATCCGCCG…
	HM592670	-----------------------------------------------------AACATTATACTTATTATTTGGTGCTTTTTCGGGTACGATAGGTACTGGGTTTAGTATGCTTATTAGACTAGAACTATCGGCTCCTGGATCAATGCTGGGGGACGATCATTTGTACAACGTCATGATTACAGCTCATGGTCTTATAATGATCTTTTTCTTAGTTATGCCGGTTATGATAGGTGGGTTTGGTAATTGATTCGTCCCTCTCTATATCGGGGCTCCGGATATGGCTTTTCCAAGATTAAACAATATTAGTTTTTGAGTTTTACCCCCCTCATTAATACTACTGTTAGGCTCAGCCTTTATCGAACAAGGGGTTGGAGCCGGATGAACACTTTATCCACCC…
	HM592710	-----------------------------------------------------AACCTTATATTTATTATTTGGTGCTTTTTCCGGTATGATAGGTACAGGTTTTAGTTTTCTTATTAGATTAGAATTATCGGCCCCCGGATCAATGTTGGGGGATGATCATCTTTATAACGTCATAATTACTGCCCATGGTCTTATAATGATCTTTTTTTTAGTTATGCCAGTTTTGATTGGGGGGTTTGGTAATTGATTTGTTCCTCTTTATATTGGAGCTCCGGATATGGCTTTTCCAAGATTAAATAATATTAGTTTTTGAGTATTACCGCCTTCATTAATATTATTGTTAGGCTCGGCTTTTGTTGAACAAGGGGTTGGAGCGGGATGAACCCTTTATCCGCCT…
	MZ486938	---------------------------------------------------------------------------------------------------------------------AGACTAGAGCTATCGGCACCAGGATCAATGCTGGGTGATGACCATCTTTATAATGTCATAATTACCGCTCATGGTCTTATAATGATTTTTTTCTTAGTTATGCCGGTTATGATTGGGGGATTTGGTAACTGATTTGTTCCTCTCTATATCGGAGCTCCGGATATGGCTTTTCCAAGATTAAATAATATTAGTTTTTGAGTATTACCTCCATCATTAATATTACTATTAGGCTCAGCTTTTGTTGAACAAGGGGTTGGAGCCGGATGAACAGTTTATCCCCCT…
	MT491678	------------------------------------------AAAGATATTGGGACATTATATTTATTATTTGGTGCTTTTTCGGGTATGATAGGAACAGGGTTTAGTTTTCTTATTAGATTAGAACTATCGGCTCCCGGGTCAATGCTGGGCGACGATCATCTTTACAATGTCATAATTACTGCCCATGGTCTTATAATGATCTTTTTTTTAGTCATGCCAATTATGATTGGGGGGTTTGGTAACTGATTTGTTCCTCTTTATGTTGGAGCTCCGGATATGGCTTTTCCAAGATTAAATAATATTAGTTTTTGAGTATTACCTCCGTCATTAATATTACTATTAGGTTCGGCTTTTGTTGAACAAGGGGTTGGGGCTGGATGAACAATTTATCCGCCT…
	MT815827	-----------------------------------------------------GACCTTATATTTATTATTTGGTGCTTTTTCGGGTATGATAGGAACTGCTTTTAGTTTTCTTATTAGATTAGAACTATCAGCTCCTGGATCAATGTTGGGTGATGATCATCTATACAATGTCATAATTACTGCTCATGGTCTTATAATGATCTTCTTTTTAGTTATGCCAGTTATGATAGGGGGGTTTGGTAATTGATTTGTACCTCTTTATATCGGAGCTCCAGATATGGCTTTCCCAAGATTAAATAATATTAGTTTTTGAGTTTTACCTCCTTCTTTAATTTTATTATTAGGTTCAGCTTTTGTTGAACAAGGGGTAGGTACTGGCTGGACCCTCTACCCACCT…
	ON130533	-------------------------------------------AAGATATTGGGACCTTATATTTATTATTTGGTGCTTTTTCGGGTATGATCGGTACTGGCTTTAGTTTTCTTATTAGATTAGAGCTATCGGCGCCCGGATCAATGTTGGGTGATGACCATCTTTATAATGTCATAATTACTGCTCATGGTCTTATAATGATCTTCTTCTTAGTTATGCCAGTTATGATAGGGGGGTTTGGGAATTGATTTGTTCCTCTTTATATCGGAGCCCCGGATATGGCTTTTCCAAGATTAAATAATATTAGTTTTTGAGTTTTACCCCCATCTTTAATATTACTGTTAGGTTCCGCTTTTGTCGAACAAGGGGTTGGAGCCGGATGAACTCTTTATCCACCT…
	EU442208	-----------------------------------------------------GACCTTATATTTATTATTTGGTGCTTTTTCGGGTATGATAGGTACTGCTTTTAGTTTTCTTATTAGATTAGAACTCTCTGTTCCTGGGTCAATGTTAGGGGATGACCATCTATACAATGTCATAATTACTGCTCATGGTCTTATAATGATTTTTTTCTTAGTTATGCCTGTTATGATCGGGGGGTTTGGTAATTGATTTGTTCCTCTTTATATCGGAGCCCCGGATATGGCTTTTCCAAGATTAAATAATATTAGTTTTTGAGTCTTACCTCCGTCTTTAATATTATTGTTAGGTTCCGCTTTTGTTGAACAAGGAGTAGGAGCCGGGTGGACACTATATCCTCCT…
	OQ339162	-----------------------------------------------------GACTTTATACCTATTATTTGGTGCTTTTTCGGGCATGATAGGTACTGGGTTTAGTATGCTTATTAGACTAGAACTATCGGCCCCCGGATCAATGTTGGGCGACGACCATCTATATAACGTCATCATTACTGCTCATGGTCTTATAATGATTTTTTTCTTAGTTATGCCGGTTATGATAGGGGGATTTGGGAATTGATTTGTTCCCCTCTATATCGGAGCCCCGGATATGGCTTTTCCAAGATTAAACAATATTAGTTTTTGAGTTTTACCCCCATCATTAGTTCTACTGCTAGGTTCAGCATTTGTTGAACAAGGGGTTGGAGCCGGATGAACCCTTTATCCGCCA…
	KX866734	------------------------------------------------------------------------------------------------------------------------------------------------------------------------------------------------------------------------------------------------------------------CTCTATATTGGGGCGCCAGATATGGCTTTNCCAAGATTAAATAATATTAGTTTTNGGGTGTTACCTCCATCATTAATATTACTATTAGGTTCCGCTTTTGTTGAACAGGGGGTTGGGGCCGGATGAACAATTTATCCACCT…
	MT491666	------------------------------------------AAAGATATTGGGACCTTATATTTATTATTTGGTGCTTTTTCGGGAATGATAGGAACTGGGTTTAGTTTTCTTATAAGACTAGAATTATCGGCCCCCGGAGCAATGCTAGGGGATGACCATCTTTACAACGTCATAATTACTGCTCATGGCCTTATAATGATCTTTTTTTTAGTTATGCCTGTTATGATAGGGGGTTTTGGGAATTGATTTGTCCCTCTCTATATTGGAGCCCCAGATATGGCTTTTCCAAGATTAAATAATATTAGTTTTTGAGTTTTACCGCCGTCATTAATACTACTATTAGGTTCAGCTTTTGTTGAACAAGGGGTAGGGGCGGGATGAACCCTTTATCCTCCT…
	KY625187	----------------------------TGTCGACGAACCACAAAGACATTGGGACCTTATATTTATTATTTGGTGCTTTTTCGGGGATGATAGGAACTGGATTTAGTTTTCTTATTAGACTAGAACTATCAGCTCCCGGATCAATGTTAGGCGATGACCATCTTTACAATGTCATAATTACTGCTCATGGTCTTATAATGATCTTTTTTTTAGTTATGCCGGTTATGATTGGGGGGTTTGGTAATTGATTTGTCCCTCTCTATATTGGAGCACCGGATATGGCTTTTCCAAGATTAAATAATATTAGTTTTTGAGTTTTACCCCCATCATTGATATTATTGCTAGGTTCAGCTTTTGTTGAACAAGGGGTTGGGGCTGGATGAACACTTTATCCCCCT…
	AB453834	--------------------------------------TCATAAAGATATTGGGACCTTATACTTATTATTTGGTGCTTTTTCGGGTATGATAGGTACTGGGTTTAGTTTTCTTATAAGACTAGAACTATCGGCCCCCGGATCAATGCTGGGGGATGATCATCTTTACAATGTCATAATTACTGCTCATGGTCTTATAATGATTTTCTTTTTAGTTATGCCGGTTATGATTGGTGGGTTTGGGAATTGATTTGTCCCTCTCTATATCGGAGCTCCGGACATGGCTTTTCCAAGATTAAATAATATTAGTTTTTGAGTTTTACCACCATCATTAATATTACTGTTAGGCTCAGCCTTTGTAGAACAAGGGGTTGGGGCTGGATGAACTCTTTATCCACCT…
	PP092511	-------------------------------------------------------------------------GTGCTTTTTCGGGGATGATAGGAAGTGGCTTTAGTTTTCTTATTAGACTAGAACTATCGGCCCCCGGATCAATGCTGGGGGATGACCATCTTTACAACGTCATAATAACTGCCCATGGGCTTATAATGATTTTCTTTTTAGTTATGCCAGTGATGATTGGGGGGTTTGGGAATTGGTTTGTGCCTCTCTATATCGGAGCGCCGGACATGGCTTTTCCAAGATTAAATAATATTAGTTTTTGAGTTTTACCGCCATCATTAATATTGCTGTTAGGCTCAGCCTTTGTTGAACAAGGGGTTGGCGCAGGATGGACTCTTTATCCGCCC…
	MZ486713	------------------------------------------------------------------------------ATTGCCGGAATAATTGGAACTTCTTTTAGTTTATTAATACGATTAGAATTGGCTCGTCCGGGGCCTATGTTGGGGAATGATCAGTTGTACAATAGTATTGTGACTGCGCATGCATTTGTGATGATATTTTTTATGGTAATGCCAGTGATGATCGGAGGTTTTGGTAATTGATTTGTACCTTTGTTTATAGGGGCCCCAGATATGGCATTTCCCAGGTTGAATAATATTAGTTTTTGGTTGTTGCCGCCAGCTTTATTATTACTATTGAGTTCTGCATTTGTAGAACAAGGAGCTGGAACAGGGTGAACAGTATATCCACCC…
	AY561984	----------------------------GGTCAACAAATCATAAAGATATTGGGACACTTTATTTATTATTTGGAGCTTTCGCTGGCATGATTGGGACAGCATTTAGTATGATCATAAGACTGGAATTATCTGCGCCTGGTTCAATGTTAGGCGATGATCATTTATATAATGTGATAGTTACCGCTCATGCTTTTGTTATGATTTTTTTCTTAGTGATGCCGGTAATGATCGGGGGATTTGGTAATTGATTAGTACCGCTTTATATAGGCGCCCCCGACATGGCATTTCCAAGGCTAAATAATATAAGTTTTTGGCTATTGCCGCCGGCATTGAGTCTTTTATTGGGGTCTGCTTTTATAGAGCAAGGGGCTGGTACAGGATGAACTGTGTATCCTCCC…
	AM076986	------------------------------------------------------ACACTTTATTTATTATTTGGGGCTTTTGCTGGTATGATAGGGACAGCATTTAGTATGATTATAAGACTGGAATTATCCGCGCCCGGTTCAATGTTGGGCGATGATCATCTATATAATGTGATAGTTACCGCTCATGCCTTTGTTATGATTTTTTTTTTAGTGATGCCGGTAATGATTGGGGGATTTGGTAATTGACTAGTGCCTCTTTATATAGGGGCCCCCGACATGGCATTTCCAAGGTTAAATAATATAAGTTTTTGACTATTGCCGCCCGCATTGAGTCTTTTATTAGGGTCTGCTTTTATAGAGCAAGGGGCAGGAACCGGTTGGACCGTGTATCCGCCT…
	LT628355	------------------------------------------------------------------------------------------------------------------------------------------------------------------------------------------------------------------------------------------------------------------------------------------------CCGAGATTAAATAATATAAGTTTTTGAGTATTACCACCCTCGTTATTATTATTATTAAGTTCTGTTTTAGTTGAACAAGGGGTGGGGACTGGATGGACAATATATCCACCG…
	ON130561	-----------------------------------------------------AACTTTGTATTTGTTATTTGGGGTGTTTTCAGGTATGACGGGAACAGCATGTAGTATGTTAATAAGGTTAGAACTATCTGCTCCAGGTTCAATGTTAGGCGATGATCATTTATATAATGTTTTAGTAACGGCACATGCTTTTTTAATGATTTTTTTTTTAGTAATGCCAGTTTTGATTGGTGGGTTTGGTAATTGGTTTATTCCATTATATATTGGAGCCCCAGATATGGCATTCCCTAGGTTAAATAATCTTAGTTTTTGAGTATTGCCTCCTTCGTTATTATTGTTATTAAGTTCTGCCTTTGTAGAACAAGGGGTAGGAACCGGGTGGACAGTTTATCCCCCT…
	KX866760	------------------------------------------------------ACGTTGTATTTATTATTTGGGGGTTGAGCGGGGATGATAGGAACAAGTTTTAGTGTATTGATAAGGTTGGAGTTATCGGGGCCGGGGTCAATGTTGGGGGATGATCATTTGTATAATGTGATAGTGACGGCTCATGCGTTTGTGATGATATTTTTTTTAGTGATGCCTGTGATGATAGGTGGATTTGGGAATTGGTTTGTGCCTTTATATATAGGTGCGCCAGATATGGCGTTTCCGCGGTTAAATAATATAAGTTTTTGGTTATTGCCGCCGGCTTTGAGTTTGTTATTGGCGTCGGTATTAGTGGAGCAAGGGGCTGGAACAGGGTGAACGGTTTATCCCCCG…
	MZ580674	-----------------------------------------------------GACTTTGTATTTATTGTTTGGTGGATTAGCAGGAGTAGTAGGTACGGGATTTAGTATATTGATAAGATTGGAGTTGTCAGGAGCAGGAACAATGTTAGGAGATGATCATTTGTATAATGTGATAGTGACAGCGCATGCATTTGTAATGATATTTTTTTTAGTAATGCCGGTGATGATAGGAGGTTTTGGGAATTGGTTGGTGCCATTGTATATAGGAGCGCCAGATATGGCGTTTCCCCGATTAAATAATATAAGCTTTTGATTATTGCCGCCAGCATTGACATTATTATTAAGTTCAGCATTTGTGGAACAAGGAGCAGGAACCGGATGAACGGTTTATCCGCCA…
	MW834351	-------------------------------------------------------------------------GGGGATTCGCGGGGATAGTAGGGACTGCTTTTAGTATGTTGATTAGATTGGAGTTGTCTGCTCCGGGGACAATGTTGGGGGATGATCATTTGTATAATGTGATAGTGACAGCCCATGCTTTTGTAATGGTATTTTTTTTAGTAATGCCGGTGTTGATAGGGGGTTTTGGAAATTGATTAGTGCCATTGTATATTGGGGCGCCAGATATGGCGTTTCCAAGATTAAATAATATTAGTTTTTGATTATTGCCGCCGGCATTGACATTATTATTGAGTTCGGCATTTGTGGAACAAGGAGCGGGGACTGGGTGAACAGTATATCCGCCG…
	AY561976	----------------------------GGTCAACAAATCATAAAGATATTGGAACATTATATTTAATATTTGGAGGATGAGCAGGAATAGTAGGGACAGGGTTTAGTATGTTGATAAGATTAGAATTATCGGGGCCAGGGTCAATGTTAGGGGATGATCAATTATATAATGTGATAGTAACAGCCCACGCATTTGTAATGATATTTTTCTTAGTAATGCCGGTGATGATAGGGGGGTTTGGGAATTGATTAGTACCATTATATATAGRAGCACCGGATATGGCATTTCCAAGATTAAATAATATAAGTTTTTGACTATTACCACCAGCATTAACATTATTATTAAGTTCAGCATTTGTAGAACAGGGGGCAGGAACAGGATGAACAGTATATCCACCA…
	OP267171	------------------------------------------AAAGAYATYGGAACTTTGTATTTATTATTTGGGGGGTTTGCAGGGATAGTGGGAACAGGATTTAGTATGTTGATTCGATTAGAATTATCGGGGCCGGGGACGATGTTAGGGGATGATCAGTTATATAACGTAATAGTGACAGGACATGCGTTTGTGATGATATTTTTTTTAGTAATGCCAGTGATGATAGGGGGGTTTGGGAATTGATTAGTGCCGTTATATATCGGAGCGCCGGATATGGCATTTCCGAGATTGAATAATATAAGTTTTTGGTTATTGCCGCCGGCATTGACATTGTTATTGAGTTCGGCATTTGTAGAACAAGGGGTAGGGACGGGATGAACGGTGTATCCGCCA…
	MT583199	----------------------------------------------------------------------------------------TTNTCGGAACAGCATTTAGTATGTTAATTAGATTAGAGTTATCAGGCCCTGGGTCAATGTTAGGAGATGATCACTTATATAATGTAATTGTAACAGCTCACGCATTTATAATGATTTTTTTTTTAGTGATGCCCGTGATGATAGGGGGCTTTGGAAACTGATTAGTCCCCTTATATATAGGAGCCCCCGATATGGCATTCCCTCGATTAAATAATATTAGTTTTTGATTATTGCCCCCCGCATTAACTTTATTATTAAGTTCTGCTTTTATAGAACAAGGGGCAGGGACGGGATGAACTGTATATCCCCCA…
	HQ379411	-----------------------------------------------------AACTTTGTATTTATTAATAGGGGGGTTTTCAGGGATTATTGGGACAGCATTTAGTATGTTAATTAGATTAGAGTTGTCTGGCCCAGGAACAATGTTAGGGGACGATCATTTGTATAATGTGATTGTAACGGCGCATGCGTTTGTGATGATTTTTTTTTTAGTAATGCCTGTAATGATAGGAGGATTTGGGAATTGGTTAGGGCCTTTATACATTGGGGCGCCGGATATGGCATTTCCGCGATTAAATAATATTAGTTTTTGATTATTGCCGCCGGCCTTGACTTTATTATTAAGCTCTGCTTTTGTAGAGCAAGGAGTGGGAACAGGATGGACAGTATATCCCCCG…
	AM498644	-----------------------------------------------------------------------------------------------AACAGCATTTAGTTTATTGATAAGATTAGAGCTATCAGGACCGGGGACAATGTTAGGGGATGATCATTTATATAATGTAATTGTGACGGCTCATGCATTTGTAATGATTTTCTTTTTGGTAATGCCTGTAATGATTGGAGGATTTGGGAATTGATTAGTACCACTATATATAGGGGCGCCAGATATGGCTTTTCCGCGATTAAATAATATTAGTTTTTGATTATTACCGCCAGCTTTGACTTTATTGTTAAGCTCTGCATTTATAGAGCAAGGAGCGGGTACGGGGTGAACAGTGTACCCTCCG…
	AM498646	-----------------------------------------------------------------------------------------------AACAGCCTTTAGTTTATTAATACGATTAGAGTTGTCAGGGCCCGGGACAATGTTAGGAGATGACCAATTATATAATGTAATTGTGACAGCTCATGCTTTTGTAATGATTTTTTTTTTAGTAATGCCCGTAATGATTGGGGGTTTTGGTAATTGATTAGTACCATTATATATAGGAGCGCCCGATATGGCTTTCCCACGATTAAATAATATAAGCTTTTGATTACTACCCCCAGCTTTAACTTTATTATTAAGCTCTGCGTTTATAGAACAAGGAGTAGGGACAGGGTGAACAGTATACCCTCCG…
	HE611589	-----------------------------------------------------CACGCTTTATTTATTGTTTGGCGGTTTTGCCGGGATGGTAGGTACGGCCTTTAGTCTGTTAATCCGGTTAGAGTTATCCGGGCCCGGCTCCATGTTAGAAGATGACCACTTATATAATGTTATTGTGACAGCCCATGCTTTTGTTATGATTTTTTTTTTAGTTATGCCTGTCATGATAGGCGGGTTTGGAAATTGGTTTGTCCCTTTATCTATTGGCGCACCAGACATGGCTTTCCCGAGATTAAACAATATAAGTTTTTGGCTCTTGCCCCCCGCTTTAACTTTATTGTTGGCTTCTGCTTTTGTCGAGCAAGGGGCAGGTACGGGATGGACGGTATATCCACCT…
	KY565308	-----------------------------------------------------AACGCTTTATTTATTGTTTGGTGGTTTTGCTGGGATGGTGGGAACGGCTTTTAGTATGTTAATTAGGTTAGAGTTATCCGGGCCAGGGTCAATGTTAGGAGATGACCATTTATATAATGTGATTGTAACCGCCCATGCTTTTATTATGATTTTTTTTCTGGTTATGCCTGTAATGATAGGGGGGTTTGGAAATTGGTTTGTCCCCTTATCGATAGGCGCGCCCGATATGGCTTTTCCTCGATTAAACAATATAAGTTTTTGACTATTGCCTCCAGCTTTAACTTTATTACTAGTTTCTGCTTTTGTAGAGCAAGGAGCTGGTACGGGGTGGACGGTATATCCGCCT…
	LN870445	-----------------------------------------------------CACCTTGTATTTATTATTTGGAGGTATGGCCGGTATGATCGGTACGGGTTTAAGCCTGTTAATAAGGTTAGAGTTATCAGTCCCAGGATCACGTATAGGCTCTGACCACTTATATAATGTAATCGTTACGGCTCATGCTTTTGTTATGATCTTTTTTTTAGTTATGCCTGTTATGATTGGAGGATTTGGGAATTGGTTTGTCCCTCTGTATATTGGCTCCCCAGATATGGCGTTTCCGAGATTGAACAATCTGAGTTTTTGATTATTGCCTCCGTCCTTAACTTTATTATTAGTATCGGCTTTTATTGAGCAAGGAGCAGGAACGGGATGGACCCTCTACCCCCCT…
	LN870510	-----------------------------------------------------TACATTGTATTTATTATTTGGGGCCATGGCGGGCATGATTGGGACCGCTTTTAGTTTGTTAATTCGGTTAGAGTTATCTGGACCAGGGCCGATGTTAGGGGATGATCATTTATATAATGTCATAGTTACGGCTCATGCTTTTATAATGATATTTTTTTTAGTTATGCCTGTCATGATAGGAGGGTTTGGTAATTGGTTAGTGCCTTTATTAATTGGGGCACCAGATATGGCTTTTCCTAGATTAAACAATATTAGTTTTTGACTATTGCCCCCGGCTTTAACTTTATTATTAGGATCCGCTTTTGTCGAGCAAGGAGCCGGTACCGGATGGACCGTATATCCTCCT…
	JX999062	-------------------------------------------------------------------------GGAGTTTGGCAGGGAAGATTGGTACTGCTTTTAGTGTGTTACTTAGGTTAGAGTGATCTGGACCATCGTCACTGCATGCGGATGATCACACATATAATGTAAATGCAACTGCTCACGCTTCAGTTTTGATATTTTTTTTAGTTATGCCTGTAATGATAGGAGGGTTTGGTAACTGGTTTGTGCCTTTATATATTGGGGCACCAGATATGGCCTTTCCGAGATTAAACAAAATAAGTTTTTGACTGTTACCTCCTGCCTTAACTTTATTATTAGTTTCTGCTTTTGTCGAGCAAGGAGCTGGTACAGGATGGACTGTCTATCCACCT…
	LN870464	-----------------------------------------------------AACACTGTATTTAGTATTAGGGTTTGTGGCAGGTATGATTGGGACTGCTTTTAGTGTGTTAATTCGGTTCGAGTTATCTGGACCAGGTTCAATGTTAGGTGATGACCACTTATATAATGTCATTGTAACGGCTCATGCTTTTGTTATGATCTTTTTTGTCGTGATGCCTGTAATGATCGGAGGCTTTGGAAATTGGTTTGTTCCTTTATCGATTGGGGCACCAGATATGGCATTTCCTCGATTAAACAATCTAAGTTTTTGACTGTTACCTCCGTCTTTAACTTTATTATTAGTTTCTGCTTTTGTAGAGCAAGGAGCTGGTACAGGATGGACCGTATATCCTCCT…
	KX266220	-----------------------------------------------------AACACTGTATTTAGTATTAGGTAGTTTGTCAGGTATGATTGGTACTGCTTTTAGTGTGTTAATTAGGTTAGAGTTATCTGGTCCAGGGGCTATGTTAGGGGATGACCACTTATATAATGTGATTGTAACGGCTCATGCTTTTGTTATGATCTTTTTTTTAGTTATGCCGGTTATGATTGGAGGTTTTGGAAATTTGTTTGTGCCTTTATATATTGGGTCACCAGATATGGCCTTTCCTCGATTAAACAATATCAGTTTTTGACTGTTACCTCCNGCTTTAACTTTATTATTAGTTTCTGCTTTTGTAGAGCAAGGAGCTGGTACGGGATGGACCGTATANCCNCCT…
	HG424320	-----------------------------------------------------AACACTGTATTTATTATTAGGGAGTTTTGCAGGTCTGATTGGGACTGCATTTAGTGTGTTAATTAGGTTAGAGTTATCTGGACCAGGGTCAATGTTAGGGGATGACCACTTATATAATGTAATTGTAACGGCTCATGCTTTTGTTATGATCTTTTTTGTAGTTATGCCTGTAATGATAGGAGGTTTTGGTAATTGGTTTGTGCCTTTATATATTGGGGCACCAGATATGGCCTTTCCTAGATTAAACAATCTGAGTTTTTGACTGTTACCTCCTGCTTTCACTTTATTATTCGTTTCTGCTTTGGTCGAGCAAGGAGCTGGGACAGGATGGACCGTCTATCCCCCT…
	LN870485	-----------------------------------------------------GACCTTGTATTTATTATTCGGGTCGATCGCTGGGCTGATGGGTACTTCTTTTAGCGTGTTAATAAGGTTAGAGTTATCTGGCCCAGGGTCGACATTAGGGTCGGACCACTTATATAATGTTATAGTGACGGGGCATGCTTTTGTTATGATATTTTTTTTAGTTATGCCTGTAATGATAGGCGGATTTGGCAATTGGTTTGTTCCTTTATATATCGGCTCCCCTGATATGGCGTATCCTCGATTAAACAATATAAGTTTTTGACTCTTGCCTCCCTCGTTAACTTTATTATTAGTTTCTGCTTTTGTTGAGCAAGGAGCTGGAACCGGGTGGACTGTCTACCCTCCC…
	MT521892	-----------------------------------AAATCATAAGGATATAGGAACCTTGTATTTATTATTCGGGTGTTTTGCTGGGATGATTGGTACTGCCTTTAGCGTGTTAATAAGGTTAGAGTTATCTGGCCCTGGCTCAACCTTAGGGTCGGACCACTTATATAATGTTATCGTAACGGGGCATGCTTTTGTAATGATATTTTTTTTAGTTATGCCTGTGATGATAGGAGGGTTTGGGAATTGGTTTGTGCCTATATATATAGGGGCCCCAGATATGGCTTTTCCTCGATTAAACAATATTAGTTTTTGACTATTGCCTCCGGCGTTAACTTTATTATTAGTTTCTGCTTTTGTAGAGCAAGGAGCTGGGACCGGATGGACCGTATACCCTCCC…
	MW059091	---------------------------------------------------------------------TTCGGTGCGTTCTCTGGTATGATAGGGACGTCATTTAGTATGCTTATAAGGTTAGAACTCTCATCCCCCGGCTCAATGCTAGGAGATGATCAATTATATAATGTAATAGTTACAGCCCATGCTTTTGTGATGATTTTTTTTTTAGTAATGCCAGTTATGATTGGGGGGTTTGGCAATTGATTTCTCCCACTATATATTGGGGCGCCTGATATGGCATTTCCTCGATTAAATAATATAAGTTTTTGACTTTTGCCTCCGGCTTTAATTTTATTATTGGGCTCATCTTTTATAGAACAGGGGGCTGGGACTGGGTGAACAGTTTATCCCCCC…
	KX668528	----------------------------------------------------------------------------------------TGATAGGAACGTCATTTAGTATGCTTATAAGGTTAGAACTTTCATCCCCTGGTTCAATGCTAGGAGATGATCAATTATATAATGTGATTGTAACAGCTCATGCTTTTGTGATGATTTTTTTTTTAGTAATGCCAGTTATGATTGGGGGGTTCGGTAATTGATTCCTTCCATTATATATTGGGGCGCCGGATATGGCATTCCCTCGATTGAATAATATAAGTTTTTGACTCTTACCCCCTGCCTTAATTTTATTACTGGGCTCATCATTCATAGAACAAGGGGCTGGTACAGGATGAACAGTTTATCCTCCT…
	MW059090	------------------------------------------------ATTGGGACATTATATTTATTGTTCGGTGCTTTTTCGGGAATGATAGGAACGTCCTTTAGTTTACTTATAAGGTTAGAACTTTCGTCTTCCGGCTCGATGTTAGGAGATGATCAGTTATATAATGTAATAGTTACGGCTCATGCTTTTGTGATGATTTTTTTTTTAGTAATGCCAGTTATGATTGGGGGGTTTGGTAATTGATTCCTTCCACTATATATTGGAGCGCCTGATATGGCATTTCCTCGATTAAATAATATAAGTTTTTGACTCTTGCCTCCCGCTTTAATTTTATTATTAGGCTCATCATTTTTAGAACAAGGAGCTGGCACTGGGTGGACGGTTTACCCTCCT…
	EU237487	ATGAGTAAATTTTTAGTGCGTTGAATCTTTTCTACGAATCATAAAGACATAGGGACATTATACTTATTATTTGGTGCGTTTTCTGGAATGATAGGAACGTCATTTAGTATGCTTATAAGGTTAGAACTTTCGTCCCCCGGCTCAATGCTAGGAGATGATCAATTATATAATGTAATAGTTACGGCTCATGCTTTTGTGATGATTTTTTTTTTAGTAATGCCAGTTATGATTGGGGGGTTTGGTAATTGATTCCTTCCATTATATATTGGAGCGCCTGATATGGCATTTCCTCGATTGAATAATATAAGTTTTTGACTTTTGCCTCCCGCTTTAATTTTATTATTGGGCTCATCCTTTATAGAACAAGGAGCTGGTACTGGGTGGACGGTTTATCCTCCT…
	KY421462	-------------------------------------------------------------------------GAGCGTTCTCTGGTATGATAGGAACGTCCTTTAGCATGCTTATAAGATTAGAACTTTCGTCTCCCGGTTCAATGCTAGGAGATGATCAATTATATAATGTAATAGTTACAGCACATGCTTTTGTCATGATTTTTTTTTTAGTAATGCCAGTTATGATTGGGGGGTTTGGTAATTGGTTTCTTCCATTATATATTGGGGCGCCGGATATGGCATTTCCTCGATTGAATAATATAAGTTTTTGACTGTTGCCACCTGCCTTAATTTTATTATTGGGTTCATCATTTATAAAACAAGGAGCTGGAACTGGATGAACAGTTTATCCTCCT…
	HQ269360	ATGAATAAATTTTTAGTGCGTTGAATTTTTTCTACAAATCATAAAGATATAGGGACATTATATTTATTATTCGGAGCGTTCTCTGGTATGATAGGAACGTCATTTAGTATGCTTATAAGGTTAGAACTTTCGTCTCCCGGTTCAATGCTAGGAGATGATCAATTATATAATGTAATAGTTACAGCCCATGCTTTTGTCATGATTTTTTTTTTAGTAATGCCAGTTATGATTGGGGGGTTTGGTAATTGATTCCTTCCATTATATATTGGGGCGCCGGATATGGCATTCCCTCGATTGAATAATATAAGTTTTTGATTGTTGCCTCCTGCCTTAATTTTATTATTGGGCTCATCATTTATAGAACAAGGAGCTGGGACTGGATGGACCGTTTACCCCCCT…
	KY421467	-----------------------------------------------------------------------CGGTGCCTTTTCTGGCATAATAGGAACGATATTTAGCATGCTTATAAGATTAGAACTATCGTCTCCTGGCTCAATGTTAGGAGACGATCAATTATATAATGTAATCGTTACGGCTCATGCTTTTATCATGATTTTTTTTTTAGTAATGCCAGTTATGATTGGGGGGTTTGGTAATTGATTCCTTCCATTATATATTGGGGCGCCAGATATGGCATTTCCTCGATTGAATAATATAAGTTTTTGACTGTTGCCTCCTGCCCTAATATTATTATTGGGCTCATCACTTCTAGAACAAGGAGCTGGTACGGGGTGGACGGTTTATCCACCT…
	MW059089	------------------------------------------------------------------------GGTGCGTTCTCTGGTATGATAGGAACGTCATTTAGTATGCTTATAAGGTTAGAACTTTCGTCCCCCGGCTCTATGCTAGGAGATGATCAATTATATAATGTAATAGTTACAGCACATGCTTTGGTGATGATTTTTTTTTTGGTAATGCCAGTTATGATTGGGGGGTTTGGTAATTGATTTCTCCCATTATATATTGGGGCGCCTGATATGGCATTTCCTCGAATGAATAATATAAGTTTTTGATTGTTGCCTCCTGCCTTAATTTTATTGTTGGGCTCATCATTTATAGAACAAGGGGCTGGTACTGGGTGGACTATTTATCCCCCT…
	HQ269363	ATGAGTAAATTTTTAGTGCGGTGAATTTTTTCTACAAACCATAAAGACATAGGTACATTATATTTATTGTTTGGTGCGTTCTCCGGTATGATCGGGTCGTCATTTAGTATGCTTATAAGGCTAGAACTTTCGTCTCCCGGTTCAATGTTAGGAGACGACCAATTATATCTTGTAATAGTTACAGCTCATGCTTTTGTGATGATTTTTTTTTTAGTAATGCCAGTTATGATTGGAGGGTTTGGTAATTGATTCCTTCCATTATATATTGGGGCGCCTGATATGGCATTTCCTCGATTGAATAATATAAGTTTTTGACTGTTGCCGCCTGCCTTAATTTTATTGTTGGGTTCTTCTTTTATAGAACAGGGGGCCGGCACAGGGTGAACCGTTTACCCGCCC…
	JX999073	-------------------------------------------------------------------------GTGCGTTCGCAGGTATGATAGGGTCGTCATTTAGTATGCTTATAAGGCTAGAACTTTCGTCCCCCGGTTCAATGTTAGGGGACGACCAATTATATCTTGTAATAGTTACAGCCCATGCTTTTGTAATGATTTTTTTTTTAGTAATGCCAGTTATGATTGGGGGGTTTGGTAATTGATTCCTCCCATTATATATTGGGGCGCCGGATATGGCATTTCCTCGATTAAATAATATAAGCTTTTGATTGTTGCCACCTGCCTTAATTTTATTATTGGGCTCATCTTTTATAGAACAGGGGGCCGGCACAGGGTGAACCGTCTATCCCCCT…
	MW059082	------------------------------------------------------------------------GGTGCCTTTGCCGGTATGATTGGTACCGCGTTTAGTATGTTGATAAGATTAGAATTATCAGCACCTGGAACAATGCTAGGGGATGATCAACTATATAATGTAATAGTTACTGCTCATGCATTTGTAATGATTTTCTTCTTAGTTATGCCCGTTATGATAGGAGGGTTTGGTAATTGATTATTACCTCTATATATAGGGGCTCCAGATATGGCTTTTCCTCGATTAAATAACATAAGTTTCTGATTATTACCACCAGCTCTAATTTTATTATTAGGTTCAGCTTTTGTAGAACAGGGAGCAGGTACTGGGTGAACAGTATATCCACCA…
	FR819682	------------------------------------------------------ACTCTTTATTTAGTTTTTGGTGCTTTTGCAGGAATGATCGGTACTGCGCTTAGTATGTTAATTAGATTAGAATTATCTGCACCTGGTTCTATGTTAGGGGATGATCATCTGTATAATGTAATAGTGACAGCACATGCATTTGTTATGATATTTTTTTTAGTTATGCCCGTGATGATCGGGGGGTTTGGTAATTGATTAGTTCCATTATATATTGGGGCGCCCGATATGGCTTTCCCTCGATTAAATAATATAAGTTTTTGGTTGTTACCTCCTGCTTTAACTTTATTATTAGGATCTGCGTTTGTAGAACAAGGGGCCGGAACCGGTTGAACGGTGTATCCGCCA…
	MZ486899	-------------------------------------------------TTGGTACTCTTTATTTAGTATTCGGTGCTTTTGCAGGAATGATCGGAACTGCGCTTAGTATGTTAATTCGATTAGAATTATCTGCGCCGGGTTCTATGTTAGGGGATGATCATTTGTATAATGTTATAGTTACAGCACATGCATTTGTTATGATCTTTTTCTTAGTGATGCCCGTTATGATCGGGGGGTTTGGTAATTGGTTAGTTCCGTTATATATTGGGGCGCCAGATATGGCATTTCCTCGATTAAATAATATAAGTTTTTGGTTACTACCTCCGGCTTTAACATTGTTGTTGGGGTCTGCTTTTGTAGAACAAGGGGCAGGAACTGGTTGAACTGTTTATCCGCCA…
	KY564212	--------------------------------------------------------------------------------------------------------------------------------------------------------------------------------------------------------------------------------------------------------------------------------------------------TCGATTAAATAATATAAGTTTTTGATTATTACCTCCGGCTTTAACTCTGTTATTGGGGTCTGCATTTGTAGAACAAGGAGCAGGGACTGGTTGAACTGTTTATCCGCCA…
	MW144970	------------------------------------------------------------------------GGTGCTTTTGCAGGAATGATCGGAACGGCACTTAGTATGCTAATTCGACTAGAATTGTCTGCGCCTGGTTCTATGCTGGGGGACGATCACCTGTATAATGTTATAGTAACAGCACATGCATTTGTTATGATTTTTTTCCTAGTTATGCCAGTTATGATCGGGGGGTTTGGTAATTGGCTGGTTCCACTGTACATTGGGGCGCCAGATATGGCGTTTCCTCGATTAAATAATATAAGTTTTTGATTATTACCTCCGGCTTTAACTTTGTTATTGGGGTCTGCTTTTGTAGAGCAAGGCGCAGGAACTGGTTGGACTGTTTATCCGCCT…
	OQ605962	------------------------------------------------------------------------------------------------------------ATGTTAATTCGATTAGAGCTATCTGCACCAGGAAGCATGTTAGGGGACCATCATTTATATAACGTTATAGTGACAGCCCATGCTTTGGTGATGATATTTTTTTTAGTTATGCCAGTAATGATAGGAGGGTTTGGGAACTGACTATTACCTTTGAACATCGGGCCCCCAAACATGGCACTTCCAAGAATAAATAATATTAGTTTTTGATCACTGCCGCCGGCTGTAACTTTATTTATAGGGCCATCGTTTGAAGACCGGGCACCCGGAACCGGGTGAACGGTTTACCCGCCC…
	MZ487057	-----------------------------------------------------------------------------------------------------------------------------------------------CATGTTAGGGGACGATCATTTATATAATGTTATAGTGACAGCCCACGCTTTTGTGATGATATTTTTTTTAGTTATGCCAGTGATGATAGGAGGGTTTGGGAACTGACTATTACCTTTGTACATCGGGGCCCCAGATATGGCATTTCCAAGACTTAATAATATTAGTTTTTGATTATTACCTCCGGCTTTAACTTTATTGTTAGGGTCCGCGTTTGTAGAGCAAGGTGCCGGAACCGGGTGGACGGTTTACCCACCC…
	MK105442	------------------------------------------------------------TATTTATTGTTTGGAGGGTTTGCTGGGATGATAGGAACAGCGTTTAGTATGTTAATTAGACTGGAACTCTCAGCTCCAGGGAGCATGCTAGGCGATGATCACCTATATAATGTTATAGTCACAGCTCATGCTTTTGTTATGATCTTTTTTTTAGTTATGCCAGTCATGATTGGGGGCTTTGGAAATTGGCTGCTCCCTTTATACATCGGGGCACCAGATATGGCTTTCCCAAGACTAAATAATATAAGTTTTTGACTACTACCTCCGGCTTTAACTTTATTGTTAGGGTCTGCGTTTGTTGAACTAGGAGCTGGAACAGGGTGGACGGTCTATCCGCCA…
	MK833918	-----------------------------------------------------GACCCTATATTTATTATTTGGGGGTTTTGCCGGCATGATTGGTACAGCATTTAGTATGTTAATTAGGTTAGAACTATCAGCGCCGGGAAGTATGTTAGGTGACGATCATTTATATAATGTTATAGTCACAGCTCATGCTTTTGTGATGATATTTTTTTTAGTTATGCCAGTAATGATAGGGGGCTTTGGAAATTGGCTACTCCCTTTATACATCGGGGCACCAGACATGGCTTTCCCAAGATTAAATAATATTAGTTTTTGATTATTACCGCCGGCTTTAACTTTATTGTTAGGGTCTGCGTTTGTTGAGCAAGGAGCTGGAACAGGATGGACGGTCTATCCGCCT…
	MZ487073	----------------------------------------------------------------------------------------------GGACGGCTTTTAGTATGTTAATTAGGCTGGAACTTTCTGCTCCAGGTTCAATGTTAGGAGACGATCATTTATATAATGTTATAGTAACCGCCCATGCCTTTGTTATGATATTTTTTTTAGTAATGCCTGTTATGATAGGGGGTTTTGGTAATTGATTAGTTCCCCTTTATATTGGTGCACCAGACATGGCTTTCCCCCGATTAAATAATATTAGCTTTTGATTATTACCCCCGGCCCTAATTTTACTTTTAGGTTCTGCCTTTATAGAGCAAGGAGCGGGTACAGGTTGAACGGTTTATCCCCCG…
	KX454492	-------------------------------CAACAAATCATAAAGATATCGGAACTCTTTATTTATTATTTGGAGTCTTTGCTGGTATGATAGGAACAGCATTTAGTATGTTAATTAGACTGGAGTTGTCTGCACCTGGTTCAATGTTAGGGGACGACCACTTATATAATGTTATAGTAACAGCACATGCTTTTGTTATGATATTTTTTTTAGTAATGCCTGTTATGATAGGGGGTTTTGGTAATTGATTAGTCCCATTATATATCGGGGCACCCGATATGGCTTTTCCCCGACTAAATAATATTAGTTTTTGATTATTACCCCCCGCATTAATTTTATTATTAGGGTCTGCTTTTATAGAGCAGGGGGCCGGAACTGGTTGAACGGTTTATCCTCCA…
	MZ487532	----------------------------GGTCAACAAATCATAAAGATATTGGAACTCTTTATTTATTATTTGGGGTTTTTGCTGGTATGATAGGAACAGCATTTAGTATGTTAATTAGACTGGAGTTATCTGCACCAGGCTCAATGTTAGGAGACGATCATTTATATAATGTTATAGTAACGGCACATGCTTTTGTTATGATATTCTTTTTAGTAATGCCTGTTATGATAGGGGGTTTTGGTAATTGATTAGTTCCATTATATATTGGAGCACCAGATATGGCTTTCCCTCGGTTAAATAATATTAGTTTTTGATTATTACCCCCAGCACTAATTTTATTATTGGGGTCTGCTTTTATAGAACAAGGGGCCGGTACGGGTTGAACCGTCTATCCGCCA…
	EU237476	ATGAGTTTATATTTAAGTCGTTGATTATTTTCAACTAACCATAAAGATATTGGAACTCTTTATTTATTATTTGGGGTTTTTGCTGGTATGATAGGAACAGCATTTAGTATGTTAATTAGACTGGAGTTATCTGCACCAGGCTCAATGTTAGGAGACGATCATTTATATAATGTTATAGTAACGGCACATGCTTTTGTTATGATATTCTTTTTAGTAATGCCTGTTATGATAGGGGGTTTTGGTAATTGATTAGTTCCATTATATATTGGAGCACCAGATATGGCTTTCCCTCGGTTAAATAATATTAGTTTTTGATTATTACCCCCAGCACTAATTTTATTATTGGGGTCTGCTTTTATAGAACAAGGGGCCGGTACGGGTTGAACCGTCTATCCGCCA…
	OP267210	------------------------------------------AAAGAYATYGGAACTCTTTATTTATTATTTGGAGTATTCGCTGGGATGATTGGAACGGCTTTTAGTATGTTAATTAGACTTGAGCTTTCCGCTCCAGGTTCAATGTTAGGAGATGATCATTTATATAATGTTATAGTAACAGCCCATGCTTTTGTTATGATATTCTTCTTAGTAATGCCTGTTATGATAGGGGGTTTTGGTAATTGATTAGTACCATTATATATTGGAGCACCAGATATGGCCTTCCCTCGATTAAATAATATTAGTTTTTGATTATTACCTCCGGCACTAATTTTACTTTTAGGATCTGCTTTTATTGAACAAGGAGCCGGTACAGGTTGAACAGTTTATCCACCA…
	JF915537	------------------ATTCGCCCTTGGTCAACAAATCATAAAGATATTGGAACTCTTTATTTATTATTTGGAGTTTTCGCAGGTATGATTGGGACGGCTTTTAGTATGTTAATTAGACTGGAGCTTTCCGCCCCAGGTTCAATGCTAGGAGACGATCATTTATATAATGTTATAGTAACAGGTCATGCTTTTGTTATGATATTTTTTTTAGTAATGCCTGTCATGATAGGGGGTTTTGGTAATTGATTAGTTCCATTGTATATTGGCGCACCAGATATGGCTTTCCCCCGATTAAATAATATTAGTTTTTGATTATTACCTCCGGCATTAATTTTACTTTTAGGGTCTGCCTTTATAGAGCAAGGAGCCGGTACGGGTTGAACGGTTTATCCGCCG…
	FN667716	------------------------------------------------------ACTCTTTATTTATTATTTGGAGTATTCGCTGGCATGATTGGAACGGCTTTTAGTATGTTAATTAGGTTGGAGCTCTCTGCCCCAGGATCAATGTTAGGAGACGATCATTTATATAATGTCATAGTAACAGCCCATGCTTTTGTTATGATATTTTTTTTAGTAATGCCTGTCATGATAGGGGGTTTTGGTAACTGGTTAGTTCCACTATATATCGGTGCACCAGATATGGCTTTCCCTCGATTAAATAATATTAGTTTTTGATTATTGCCTCCGGCACTAATTTTACTTTTAGGGTCTGCCTTTATAGAGCAAGGGGCCGGCACAGGTTGAACGGTATACCCACCG…
	AY561972	----------------------------GGTCAACAAATCATAAAGATATTGGGACTTTATATTTATTATTTGGAATGTTTTCCGGGTTAGTCGGAACAGCATTTAGCATGTTAATACGGTTAGAATTATCTGCTCCAGGTTCAATGTTAGGAGATGATCATTTATATAACGTTATTGTTACTGCTCATGCGTTTGTAATGATTTTCTTTTTAGTAATGCCTGTTTTAATTGGCGGCTTTGGTAATTGATTTGTGCCATTATATATTGGTGCACCAGATATGGCATTTCCACGATTAAATAATATTAGTTTTTGAGTTTTACCTCCTGCACTAATTTTATTATTAGGATCGGCTTTTGTAGAACAAGGGGCAGGAACCGGTTGAACTGTGTATCCTCCT…
	DQ075747	---------------------------------------------------------------TTATTATTTGGAGCCTTTATTGGAATGATAGGAACAGCCTTTAGTGTGCTTATTACATTACAATTGTCGGCTCCTGGGTCTATGTTAGGTGATGACCAGTTATATAATGTTATAGTTACTGCTCATGCTTTTGTAATGATATTTTTCTTAGTTATGCCTGTTTTAATTGGGGGGTTTGGTAATTGATTTGTGCCCCTTTATATAGGGGCCCCCGATATGGCTTTTCCTAGGTTAAATAATATTAGTTTCTGATTATTGCCACCTTCGCTAACTTTATTACTTGGCTCGGCTTTTGTGGAGCAAGGGGCTGGAACTGGGTGAACTGTTTACCCTCCA…
	AY561969	----------------------------GGTCAACAAATCATAAAGATATTGGGACACTTTATTTATTATTAGGGGCCTTTAGTGGAATGATTGGAACAGCCTTTAGTGTGCTAATTAGATTAGAATTATCGGCCCCAGGGTCAATGCTAGGGGATGATCAACTTTATAATGTTATAGTAACTGCTCATGCTTTTGTAATGATCTTTTTCTTAGTTATGCCGGTCTTAATTGGGGGATTTGGGAACTGATTTGTTCCTCTTTATATTGGGGCTCCAGATATGGCTTTTCCTCGGCTTAATAATATTAGTTTCTGGTTATTGCCGCCTTCTTTAACTTTATTACTCGGTTCTGCTTTTGTAGAACAGGGGGCAGGAACTGGGTGAACTGTTTATCCCCCA…
	DQ075720	---------------------------------------------------------------TTATTATTAGGAGCCTTTAGCGGAATGATAGGAACAGCTTTTAGTGTGCTTATTAGATTAGAATTATCAGCTCCGGGGTCCATGCTAGGTGATGATCAGCTTTATAATGTGATAGTAACTGCTCATGCTTTTGTAATGATTTTTTTCTTAGTTATGCCGGTTTTAATTGGGGGGTTTGGTAACTGATTTGTACCCCTTTATATAGGGGCTCCCGATATGGCTTTTCCTCGGCTTAATAATATTAGTTTTTGATTATTGCCGCCCTCTTTAACTCTATTACTTGGTTCCGCTTTTGTGGAGCAAGGAGCCGGGACAGGATGAACTGTCTATCCGCCA…
	OQ672821	----------------------------GGTCAACAAATCATAAAGATATTGGGACACTTTATTTATTATTAGGAGCCTTTAGCGGAATGATAGGAACAGCCTTTAGTGTGCTTATTAGGTTAGAATTATCGGCTCCGGGCTCAATGCTAGGTGATGATCAGCTTTACAATGTTATAGTAACCGCTCATGCTTTTGTAATGATATTTTTTTTAGTTATGCCGGTCTTAATCGGGGGTTTTGGTAACTGATTTGTACCTCTTTATATAGGGGCCCCCGATATGGCTTTTCCCCGGCTTAATAATATCAGTTTTTGATTATTGCCACCTTCTTTAACTCTATTACTTGGTTCCGCCTTTGTAGAACAAGGGGCGGGGACTGGGTGAACTGTCTATCCACCC…
	EU237475	ATGATTACTTATTTAAGCCGTTGATTATTTTCAACAAATCATAAGGATATAGGGACACTTTATTTATTATTAGGAGCCTTTAGCGGAATGATAGGAACAGCCTTTAGTGTGCTTATTAGGTTAGAATTATCGGCTCCGGGCTCAATGCTAGGCGATGATCAACTTTATAATGTTATAGTAACCGCTCATGCTTTTGTAATGATATTTTTTTTAGTTATGCCGGTCTTAATCGGGGGGTTTGGTAACTGATTTGTACCTCTTTATATAGGGGCCCCCGATATGGCTTTCCCCCGGCTTAATAATATCAGTTTTTGATTATTGCCGCCTTCTTTAACTCTATTACTTGGTTCCGCTTTTGTAGAACAAGGGGCTGGGACCGGGTGAACTGTCTATCCACCC…
	OP267126	------------------------------------------AAAGAYATYGGAACATTATACCTTTTATTTGGGGCCTTTGCAGGAATGATTGGGACGGCTTTTAGTATGTTAATACGGTTGGAGCTTTCTTCGCCAGGATCAATGTTGGGGGACGATCATTTGTATAATGTAATTGTGACTGCACACGCTTTCGTAATGATTTTTTTTTTAGTTATGCCAGTAATGATTGGAGGGTTTGGAAATTGATTAGTGCCCTTATATATTGGGGCGCCCGATATGGCTTTTCCTAGATTAAATAATATAAGTTTTTGATTATTACCTCCGGCCTTAAGTTTGTTGTTAGCATCTGCTTTCGTGGAACAAGGGGCAGGGACAGGGTGAACTGTTTATCCTCCT…
	JX999090	-------------------------------------------------------------------------GTGGCTTTGCTGGGATGATAGGAACGGCTTTTAGTATGTTGATAAGGCTGGAGTTATCTGCTCCGGGGTCAATGTTAAGCGATGATCATTTATATAATGTTATTGTAACTGCTCATGCTTTTGTTATGATTTTTTTTTTAGTTATGCCAGTGATGATTGGCGGATTTGGGAATTGATTTGTACCCCTATATATTGGGGCGCCGGATATGGCTTTCCCTAGATTAAATAATATAAGTTTTTGGTTATTGCCTCCGGCTTTAAGTTTATTATTGGCCTCAGCTTTTGTGGAGCAAGGAGCGGGTACAGGGTGGACGGTATATCCCCCA…
	KY565309	----------------------------------------------------GGACTTTGTATTTGTTATTTGGTGGTTTTGCTGGAATGATAGGAACGGCCTTTAGTATGTTAATAAGGCTGGAGTTATCTGCTCCGGGGTCAATGTTAAGTGATGATCATTTATATAATGTTATAGTAACTGCTCATGCTTTTGTTATGATTTTCTTTTTAGTTATGCCGGTGATGATTGGTGGATTTGGTAATTGGTTTGTGCCGTTATATATTGGTGCGCCTGATATGGCTTTTCCTCGATTAAATAATATAAGTTTTTGGTTATTGCCTCCGGCTTTAAGTTTATTATTGGCCTCAGCTTTTGTGGAGCAAGGAGCGGGTACGGGGTGAACGGTATATCCCCCG…
	MT012483	---------------------TGGTTTTTTTCAACTAACCATAAAGACATTGGGACTTTATATTTGTTATTTGGTGGTTTTGCTGGGATGATAGGGACAGCCTTTAGTATGTTAATAAGGTTAGAGTTATCTGCTCCAGGGTCAATGTTAAGTGATGATCATTTATATAATGTTATTGTGACTGCTCATGCTTTTGTTATGATTTTTTTTTTAGTTATGCCAGTGATGATTGGTGGATTTGGGAATTGGTTTGTGCCCTTATATATTGGTGCGCCTGATATGGCTTTTCCTCGATTAAATAATATAAGTTTTTGGTTATTGCCTCCAGCTTTAAGTTTATTATTGGCTTCTGCTTTTGTGGAGCAAGGGGGGGGTACTGGGTGGACAGTATATCCTCCA…
	FR687220	---------------------------------------------------------------------------------------------------GCCTTTAGTATGTTAATTCGGTTGGAGTTATCTGCGCCAGGGGCGATGTTAGGCGATGATCACTTATACAACGTTATTGTAACTGCGCATGCTTTTGTTATGATTTTTTTTTTAGTTATGCCGGTAATGATTGGGGGATTTGGGAATTGGTTTGTGCCTTTATATATTGGTGCCCCCGACATGGCTTTTCCTCGTTTAAATAATATAAGTTTTTGATTACTGCCCCCCGCTTTAACTCTATTATTGGCCTCTGCTTTCGTGGAACAAGGGGCGGGAACAGGATGGACAGTTTACCCCCCC…
	FR687225	---------------------------------------------------------------------------------------------------GCTTTTAGTATGTTAATTCGGCTAGAGTTATCTGCGCCAGGTTCAATGTTAGGGGATGACCATTTATATAATGTAATTGTGACTGCTCATGCCTTTGTCATGATTTTTTTTTTAGTTATGCCGGTAATGATCGGGGGATTTGGAAATTGGCTTGTGCCCTTATACATCGGTGCCCCTGATATGGCCTTTCCAAGATTAAATAATATAAGCTTTTGATTACTGCCCCCGGCTTTAAGCCTGTTATTGGCGTCTGCTTTTGTGGAACAAGGGGCGGGAACGGGATGAACAGTTTATCCGCCC…
	JF930154	-----------------------------------------------------AACTTTATACCTTTTATTTGGGGCTTTTGCCGGGATGATTGGTACTGCTTTTAGTATGTTAATAAGGCTAGAGTTATCCGCACCAGGATCAATGTTAGCGGATGATCATTTATATAATGTGATAGTAACTGCTCATGCTTTTGTTATGATTTTCTTTTTAGTTATGCCGGTGATGATTGGAGGGTTTGGGAACTGGTTTGTTCCATTATATATAGGTGCGCCGGACATGGCTTTTCCTCGTTTAAATAATATAAGCTTTTGATTATTGCCTCCGGCTTTAAGTTTATTATTGGCCTCTGCTTTTGTGGAGCAAGGAGCAGGAACAGGATGGACAGTTTATCCGCCA…
	OP534727	-----------------------------------------------------------------------TGGAGCTTTTGCAGGAATGATCGGTACGGCCTTTAGTATGTTAATACGGCTGGAACTATCTTCGCCAGGATCAATGCTAGGGGACGATCATTTGTATAACGTTCTTGTAACTGCGCATGCTTTTGTAATGATATTTTTTTTAGTTATGCCGGTAATGATTGGAGGCTTTGGTAACTGACTGGTGCCCTTGTATATTGGAGCGCCCGATATGGCTTTTCCTCGATTAAATAATATAAGTTTTTGATTATTGCCCCCGGCTTTAAGTTTATTGTTGGCGTCTGCTTTCGTGGAGCAAGGGGCAGGAACAGGATGAACTGTTTATCCCCCT…
	MH892414	----------------------------------------------------------------------------------------------------------GTATGTTAATACGGCTGGAATTATTTTCGCCAGGATCAATGTTGGGGGATGATCATTTATATAATGTTATTGTAACTGCGCATGCCTTTGTAATGATTTTTTTTTTAGTTATGCCGGTAATGATAGGGGGATTTGGGAATTGACTGGTGCCTTTGTATATTGGGGCGCCGGATATGGCTTTTCCTCGATTAAATAATATAAGTTTTTGATTATTACCCCCCGCCTTAAGTTTATTGTTGGCTTCTGCTTTTGTGGAGCAAGGGGCAGGAACAGGATGAACTGTTTATCCCCCC…
	AY561975	----------------------------GGTCAACAAATCATAAAGATATTGGAACTTTATATTTGGTATTTGGGGCGTTTGCGGGAATGATAGGGACTGCATTTAGTATGTTAATTAGATTAGAGTTATCTGCCCCGGGGTCAATGTTGGGGGATGATCATTTATATAATGTAATTGTAACTGCTCATGCATTTGTTATGATTTTCTTTTTAGTAATGCCTGTGATGATAGGGGGATTTGGGAACTGGTTTGTGCCTTTATATATAGGTGCACCGGATATGGCCTTTCCTCGATTGAATAATATAAGTTTTTGGTTATTACCACCTGCTTTAAGTTTATTATTGGCTTCTGCTTTTGTGGAACAAGGGGCGGGAACAGGATGGACCGTTTATCCGCCA…
	DQ087475	------------------------------------------------------ACGTTATATTTATGTTTTGGGATTTTAGCAGGAATGATTGGTACTGCTTTCAGTATGTTAATTAGATTAGAGTTATCGGGACCGGGATCAATGTTAGGGGATGATCATTTATACAATGTTATTGTTACTGCTCATGCTTTTGTTATGATTTTTTTTTTAGTAATGCCTGTGATGATTGGGGGGTTTGGGAATTGGTTAGTACCATTATATATTGGTGCCCCAGATATGGCATTCCCTCGATTAAATAATATAAGTTTTTGATTATTACCGCCGGCTTTAAGTTTATTATTAGCTTCTGCTTTTGTGGAGCAAGGGGCCGGAACAGGATGAACAGTTTATCCGCCT…
	KX866770	------------------------------------------------------------TATTTATGTTTTGGGGTATTAGCAGGAATGATTGGTACTGCTTTTAGTATGTTAATTAGATTAGAGTTATCAGGTCCGGGATCAATGTTGGGGGATGATCATTTATATAATGTTATTGTAACTGCTCATGCTTTTGTTATGATTTTTTTTTTAGTTATGCCTGTGATGATAGGGGGTTTTGGGAATTGGTTAGTGCCTTTATATATAGGTGCTCCAAATATGGCTTTCCCTCGATTAAATAATATAAGTTTTTGATTATTGCCTCCGGCTTTAAGTTTATTATTAGCTTCAAGTTTTGTTGAGCAAGGGGCAGGAACTGGATGAACAGTTTATCCGCCC…
	MT491605	------------------------------------------AAAGATATTGGAACATTATATTTATGTTTTGGAATTTTAGCAGGAATGATTGGTACTGCTTTTAGTATGTTAATTAGGTTAGAGTTATCGGGTCCGGGATCAATGTTGGGAGATGATCATTTATATAATGTTATTGTAACGGCTCATGCTTTTGTCATGATTTTTTTTTTAGTTATGCCTGTGATGATTGGAGGATTTGGTAATTGACTTGTTCCTTTATATATTGGTGCTCCAGATATGGCGTTCCCTCGATTAAATAATATAAGTTTTTGATTATTACCTCCAGCTTTAAGTTTATTATTGGCTTCTGTTTTTGTAGAGCAAGGAGCAGGAACGGGGTGGACAGTTTATCCGCCT…
	MN690394	---------------------------------------------------GGAACGTTATATTTATGTTTTGGTGTATTAGCAGGAATGATTGGTACTGCATTTAGTATGTTAATTAGGTTAGAGCTATCGGGACCAGGATCAATGTTGGGAGATGATCATTTATATAATGTTATAGTTACTGCTCATGCTTTTGTTATGATTTTTTTTTTAGTTATGCCTGTAATGATTGGGGGGTTTGGTAACTGGTTAGTGCCGTTATATATTGGTGCGCCGGATATGGCTTTTCCTCGATTAAATAATATAAGTTTTTGATTATTGCCTCCGGCTTTAAGTTTATTATTGGCTTCAGCTTTTGTCGAGCAAGGAGCAGGAACTGGATGAACAGTCTATCCTCCT…
	OP534732	------------------------------------------------ATTGGAACGTTATATTTATGTTTTGGAATTTTAGCAGGAATGATTGGAACTGCTTTTAGTATGTTAATTAGGTTAGAGTTATCGGGGCCAGGCTCAATGTTGGGGGATGATCATTTATATAATGTAATTGTAACTGCCCATGCTTTTGTTATGATTTTTTTTTTAGTTATGCCTGTTATGATAGGAGGATTTGGGAATTGGTTTGTCCCCTTATATATTGGGGCGCCAGATATGGCTTTTCCTCGATTAAATAATATAAGTTTTTGATTATTGCCTCCGGCTTTAAGTTTATTATTAGCTTCTGCTTTTGTGGAGCAGGGGGCAGGAACAGGGTGAACAGTTTATCCTCCT…
	KX894488	----------------------------TGTCGACGAATCACAAAGATATTGGAACGTTATATTTATGTTTTGGAATTTTAGCAGGAATGATAGGTACTGCTTTTAGTATGTTAATTAGGTTAGAGCTGTCGGGCCCGGGATCAATGTTGGGGGACGATCATTTATATAATGTAATAGTAACTGCTCATGCTTTTGTTATGATTTTTTTTTTAGTTATGCCAGTGATGATCGGGGGATTTGGAAATTGGTTAGTGCCCCTATATATTGGAGCGCCCGATATGGCTTTTCCTAGATTAAATAATATAAGTTTTTGATTATTGCCTCCGGCTTTAAGTTTATTATTAGCTTCTGCTTTTGTGGAGCAAGGGGCCGGTACGGGATGAACGGTTTATCCTCCT…
	KX866745	------------------------------------------------------ACATTATACCTTTTATTTGGGGCCTTTGCAGGGATGATAGGGACTGCTTTTAGTATGTTAATTCGGTTGGAATTATCTGCGCCAGGGTCAATGTTAGGGGATGATCATTTATATAATGTCATAGTAACTGCGCATGCGTTTGTTATGATATTTTTTTTAGTTATGCCGGTAATGATTGGGGGATTTGGGAATTGGCTTGTGCCCTTATATATTGGGGCCCCGGACATGGCTTTTCCTCGATTAAATAATATAAGTTTTTGATTATTGCCTCCGGCTTTAAGTTTATTATTGGCTTCTGCTTTTGTGGAGCAAGGGGCGGGAACAGGGTGGACAGTTTATCCCCCT…
	MZ487068	---------------------------------------------------------TTATATTTATTATTTGGCGGGTTTGCAGGTATGATAGGTACTGCCTTTAGTATGTTGATTAGATTAGAGTTATCGGCTCCAGGGTCAATGTTAGGGGATGACCATTTATATAATGTTATTGTAACAGCTCATGCGTTTGTTATGATTTTTTTTTTAGTTATGCCGGTAATGATTGGGGGATTTGGGAATTGGTTTGTGCCCTTATATATTGGTGCTCCGGATATGGCCTTTCCTCGATTAAATAATATAAGTTTTTGATTATTGCCSCCAGCTTTAAGTTTATTGTTGGCTTCTGCTTTTGTGGAACAAGGGGCAGGTACGGGATGGACGGTTTATCCTCCG…
	KY565317	------------------------------------------------------------------TTATTTGGGGCTTTTGCTGGGATGATAGGGACTGCTTTTAGTATGTTAATTAGGTTAGAGTTATCTGCGCCCGGGTCAATGTTGGGGGATGACCATTTATATAATGTTATTGTTACTGCTCATGCTTTTGTTATGATTTTCTTTTTAGTTATGCCGGTAATGATTGGTGGATTTGGGAATTGGTTTGTGCCTTTATATATTGGTGCGCCTGACATGGCCTTCCCTCGATTAAATAATATAAGTTTTTGATTATTGCCGCCGGCTTTAAGTTTATTGTTGGCTTCTGTTTTTGTGGAGCAAGGAGCAGGGACTGGATGGACAGTATATCCGCCA…
	MW059093	------------------------------------------------------------------------GGGGCTTTTGCGGGGATGATAGGTACTGCCTTTAGCATGTTAATTCGATTGGAGTTATCTGCGCCAGGGTCAATGTTGGGAGATGACCATTTATATAATGTTATTGTAACTGCTCACGCTTTTGTCATGATCTTTTTTTTAGTTATGCCGGTAATGATTGGGGGGTTTGGTAATTGGCTTGTACCTTTATATATTGGTGCCCCTGATATGGCTTTTCCTCGATTAAATAATATAAGTTTTTGATTATTGCCTCCAGCCTTAAGTTTATTATTGGCGTCTGCTTTTGTAGAGCAAGGGGCGGGAACAGGATGGACAGTTTATCCTCCC…
	MT491716	------------------------------------------AAAGATATTGGGACATTATATCTTTTATTTGGAGCTTTCGCAGGGATGATAGGTACTGCTTTTAGTATGTTAATTCGGCTAGAGTTATCTGCACCAGGATCAATGTTGGGGGATGATCATTTATATAATGTTATTGTAACTGCTCATGCTTTTGTCATGATTTTTTTTTTAGTTATGCCAGTAATGATTGGGGGGTTTGGGAATTGGCTTGTGCCTTTATATATTGGTGCCCCGGACATGGCTTTTCCTCGGTTAAATAATATAAGTTTTTGATTATTGCCTCCAGCTTTAAGTTTATTATTAGCATCTGCTTTTGTAGAGCAAGGAGCGGGAACTGGATGGACAGTTTATCCGCCA…
	JF440337	-----------------------------------------------------TACTTTATATTTATTATTTGGGGGGTTTGCAGGCATGATAGGTACTGCTTTTAGTATGTTAATTAGATTAGAGTTATCGGCCCCTGGGTCAATGTTGGGGGATGATCATTTATATAATGTTATTGTAACTGCGCATGCTTTTGTTATGATTTTTTTTTTAGTTATGCCAGTAATGATTGGGGGATTTGGGAACTGGTTTGTGCCCCTATATATTGGTGCTCCAGATATGGCATTTCCTCGATTAAATAATATAAGTTTTTGATTATTACCGCCAGCTTTAAGTTTATTATTGGCTTCTGTTTTTGTGGAGCAAGGCGCAGGAACTGGATGGACTGTTTATCCGCCT…
	OM370869	------------------------------------------------------ACCTTATATTTATTATTTGGAGCTTTTGCGGGGATGATGGGTACTGCTTTTAGTATGTTAATTAGGTTAGAGTTATCTGCCCCAGGGTCAATGTTGGGGGATGATCATTTATATAATGTTATTGTAACTGCTCATGCTTTTGTTATGATTTTTTTTTTAGTTATGCCAGTGATGATTGGGGGATTTGGGAACTGGTTTGTTCCTTTATATATTGGTGCCCCAGACATGGCTTTCCCACGATTGAATAATATAAGTTTTTGACTATTGCCGCCTGCTTTAAGTTTATTATTGGCTTCTGTTTTTGTGGAACAAGGAGCGGGAACTGGATGGACAGTTTATCCGCCA…
	MW059094	------------------------------------------------------------------------------------------------ACTGCCTTTAGTATGTTAATTCGCTTAGAGTTGTCCGCACCAGGGTCAATGTTGGGGGATGATCATTTATATAATGTTATTGTAACTGCTCATGCTTTTGTCATGATTTTTTTTTTAGTTATGCCGGTAATGATAGGGGGATTTGGGAATTGGTTTGTGCCTTTATATATAGGTGCTCCCGACATGGCCTTCCCCCGGTTAAATAACATAAGTTTTTGATTATTGCCCCCGGCTTTAACTCTATTATTGGCTTCTGCTTTTGTGGAGCAAGGTGCAGGAACAGGGTGAACGGTTTATCCCCCA…
	KF017194	-----------------------------------------------------AACATTATATCTTTTATTTGGAGCCTTTGCGGGGATGATAGGTACTGCCTTTAGTATGTTAATTCGGTTAGAGTTGTCTGCGCCGGGGTCAATGTTGGGGGACGATCATTTATATAATGTTATTGTAACCGCTCATGCTTTTGTCATGATTTTTTTTTTAGTTATGCCGGTAATGATCGGGGGATTTGGAAACTGGTTTGTGCCTTTATATATTGGTGCGCCTGACATGGCTTTTCCTCGGTTAAATAATATAAGTTTTTGATTATTGCCTCCGGCTTTAAGTTTATTATTGGCTTCCGCTTTTGTGGAGCAAGGGGCAGGTACCGGATGGACAGTTTATCCGCCA…
	MT491714	------------------------------------------AAAGATATTGGAACATTATATCTTTTATTTGGGACTTTTGCGGGGATGATAGGTACTGCTTTTAGTATGTTAATTCGGTTGGAATTGTCTGCGCCTGGTTCAATGTTGGGGGATGACCATTTATATAATGTTATTGTAACTGCTCATGCTTTTGTTATGATTTTTTTTTTAGTTATGCCGGTAATGATAGGAGGATTTGGGAATTGGCTTGTACCTTTATATATTGGTGCCCCAGATATGGCTTTTCCTCGATTAAATAATATAAGTTTTTGATTGTTGCCCCCGGCTTTAAGTTTATTATTGGCTTCTGCTTTTGTGGAGCAAGGGGCGGGGACTGGATGGACAGTTTATCCCCCA…
	MW059041	---------------------------------------------------------------------------------AGTGGGATGATAGGAACAGCCTTTAGTGTGCTTATTAGATTAGAATTATCGGCTCCAGGTTCAATGTTAGGTGATGATCAGTTGTATAATGTTATAGTTACTGCTCATGCCTTTGTAATGATATTCTTTCTGGTTATGCCGGTGTTAATCGGAGGGTTTGGAAACTGATTCGTACCCTTATACATAGGGGCTCCAGATATGGCGTTTCCAAGGCTAAATAATATCAGTTTTTGACTATTACCCCCATCATTAACTTTATTACTAGGTTCTGCTTTTGTAGAGCAGGGGGCCGGTACAGGGTGGACAGTCTACCCGCCG…
	AY561982	----------------------------GGTCAACAAATCATAAAGATATTGGGACTCTTTATTTATTGTTAGGGGCCTTTGCAGGGATGATCGGAACAGCCTTTAGTATGCTAATTAGGCTAGAATTGTCGGCCCCTGGTTCAATGTTAGGTGACGACCATCTGTATAATGTTATAGTTACTGCTCACGCATTTGTGATGATATTTTTTGTTGTTATGCCAGTAATGATTGGGGGGTTTGGAAACTGACTGGTTCCATTATATATTGGAGCGCCTGATATGGCATTTCCAAGATTAAATAATATTAGTTTTTGGCTATTGCCCCCTTCTTTAACCCTATTATTAGGTTCGGCTTTCGTTGAACAAGGGGCGGGGACTGGATGAACGGTCTATCCTCCT…
	HG423729	-----------------------------------------------------GACTCTTTATTTAATATTAGGGGCTTTTGCGGGGATGATTGGGGCCGCATTTAGTATGTTGATCAGACTAGAGCTATCTGCACCCGGCTCAATGTTAGGGGATGATCATTTATATAACGTTATAGTTACTGCTCATGCATTTGTGATGATATTCTTTTTAGTTATGCCAGTAATGATAGGGGGGTTTGGAAATTGGCTGGTTCCACTATATATTGGGGCGCCGGATATGGCGTTTCCAAGATTAAATAATATCAGTTTTTGGTTACTACCCCCCTCTTTAACTTTATTATTAGGCTCAGCTTTTGTTGAACAAGGGGCTGGGACAGGATGAACGGTCTATCCCCCT…
	HG423711	-----------------------------------------------------GACTCTTTATTTATTATTAGGAGCTTTTGCGGGAATGATTGGAACAGCTTTTAGTATGTTAATTAGAGTGGAACTATCTGCGCCTGGGTCAATGTTAGGTGATGACCATTTGTATAATGTTATAGTAACAGCTCATGCTTTTGTGATGATATTCTTTTTAGTTATGCCAGTAATGATAGGAGGATTTGGAAATTGACTAGTTCCGCTGTATATTGGGGCACCGGATATGGCGTTTCCAAGATTAAATAATATTAGTTTTTGGCTTTTACCTCCTTCTTTAACTTTATTACTGGGTTCCGCTTTTATTGAGCAAGGAGCGGGTACAGGGTGAACAGTTTATCCTCCT…
	MZ580606	-----------------------------------------------------GACTCTTTATTTAGTATTAGGGGCCTTTGCAGGGATGATCGGGACAGCATTTAGTATGTTGATCAGGTTAGAACTATCAGCGCCTGGGTCAATGTTAGGAGATGATCATTTATATAATGTAATAGTAACGGCCCACGCATTTGTGATGATATTCTTTTTAGTTATGCCTGTAATGATAGGAGGATTTGGGAATTGATTAGTGCCATTATATATCGGAGCGCCGGATATGGCATTTCCAAGATTAAATAATATTAGTTTCTGGCTTTTACCTCCCTCTTTGACTTTATTATTGGGCTCAGCTTTTGTCGAGCAAGGGGCTGGAACAGGATGAACAGTCTATCCTCCT…
	HG423705	-----------------------------------------------------GACACTTTACTTATTATTAGGAGCTTTTGCGGGTATGATAGGAACAGCCTTTAGTATGTTGATCCGGTTAGAATTATCTGCGCCGGGGGCAATGTTAGGGGATGACCATTTATACAATGTTATAGTAACGGCCCATGCATTTGTGATGATATTTTTTTTAGTTATGCCGGTAATGATAGGGGGATTTGGAAATTGACTTGTTCCCCTATATATAGGGGCACCAGATATGGCGTTTCCAAGGCTAAACAATATTAGTTTTTGGCTTTTACCCCCTTCTTTAACTTTATTATTGGGTTCAGCTTTTGTTGAGCAAGGGGCTGGAACAGGGTGAACGGTTTATCCTCCT…
	HG423714	-----------------------------------------------------GACTCTTTATTTATTATTAGGGGCCTTTGCGGGGATGATTGGAACCGCTTTTAGTATGTTAATACGGTTAGAATTATCCGCGCCGGGGTCAATGTTAGGGGATGACCATTTGTACAATGTTATTGTAACGGCCCATGCTTTTGTGATGATATTCTTTTTAGTTATGCCGGTAATGATAGGGGGATTTGGAAATTGACTTGTTCCATTATATATCGGAGCCCCCGACATGGCTTTCCCAAGGCTGAATAATATCAGTTTTTGGCTTTTACCTCCTTCTTTAACGTTATTACTGGGTTCAGCCTTTGTTGAACAAGGAGCTGGGACAGGGTGAACGGTTTATCCTCCT…
	OP036683	------------------------TTTTGGTCAACAAATCATAAAGATATTGGGACTCTTTATTTATTATTAGGGGCCTTTGCGGGGATGATTGGAACAGCATTTAGTATGTTGATCAGGTTAGAACTATCCGCGCCTGGGTCAATGTTAGGAGATGACCACTTGTATAATGTTATAGTGACGGCCCATGCATTTGTGATGATATTTTTTTTAGTTATGCCGGTAATGATAGGGGGATTTGGAAATTGACTTGTCCCACTATACATAGGGGCGCCTGATATGGCGTTTCCGAGGTTAAATAATATCAGTTTTTGGCTTTTACCCCCTTCTTTAACTTTATTATTAGGTTCAGCTTTTGTTGAGCAAGGGGCTGGGACAGGATGAACGGTTTATCCCCCC…
	LR880961	-----------------------------------------------------GACTCTTTATTTAATTTTTGGGGCATTTGCAGGGATGGTAGGAACTGCATTTAGTATGTTAATAAGATTAGAGCTATCAGCTCCGGGGGCAATGTTAGGTGATGATCACTTGTACAACGTTATAGTAACTGCCCATGCTTTTGTAATGATATTTTTTTTAGTTATGCCTGTGATGATTGGCGGTTTTGGGAATTGATTTGTACCACTATATATTGGGGCGCCGGATATGGCCTTCCCACGTCTAAACAATATAAGTTTTTGAGTATTGCCACCTTCAATAACATTATTGCTGGGGTCTGCCTTCATTGAGCAAGGGGCAGGTACAGGATGGACTGTATACCCGCCC…
	MW143253	---------------------------------------------------------------------TTTGGCGCTTTTGCCGGAATGATAGGTACAGCATTTAGTATGTTAATTCGGTTAGAATTATCAGCACCAGGTGCAATGTTAGGTGATGATCATTTATATAATGTAATAGTTACAGCACATGCATTTGTTATGATATTTTTTTTAGTTATGCCCGTTATGATAGGAGGGTTTGGTAATTGATTAGTACCTTTATACATAGGAGCACCCGATATGGCTTTCCCTAGATTAAATAATATAAGTTTTTGAGTGTTACCTCCCTCAATAACTTTATTATTAGGATCAGCCTTTATTGAACAAGGAGCTGGTACGGGATGAACTGTTTATCCTCCT…
	OM234768	-------------------------------------------------------------------------GTGCATTTGCAGGNATGGTAGGAACAGCCTTTAGTATGTTAATTCGATTAGAATTATCTGCGCCAGGAGCAATGTTAGGAGATGATCACCTATATAATGTTATAGTGACTGCTCATGCATTTGTAATGATATTTTTTTTAGTTATGCCTGTAATGATAGGAGGGTTTGGAAATTGGTTTGTGCCATTATATATTGGAGCGCCGGATATGGCTTTTCCAAGATTAAATAATATAAGTTTTTGAGTTTTACCCCCATCAATAACATTATTATTGGGTTCTGCATTTATCGAACAAGGTGCTGGAACAGGATGAACTGTATATCCTCCT…
	MZ408260	-----------------------------------------------------AACTCTTTATTTAATTTTTGGGGCTTTTGCAGGAATGATAGGAACTGCATTTAGTATGTTAATTCGATTAGAATTATCAGCTCCAGGTGCAATGTTAGGGGATGATCATTTATATAATGTAATAGTAACTGCTCATGCATTTGTTATGATATTTTTTTTAGTTATGCCTGTAATGATTGGAGGGTTTGGAAATTGATTTGTACCTTTATATATAGGAGCACCAGATATGGCCTTTCCAAGATTAAATAATATAAGTTTTTGAGTGCTACCACCATCAATAACATTATTATTAGGGTCAGCATTTATTGAACAAGGTGCTGGAACAGGATGAACTGTTTATCCGCCC…
	LR880959	-----------------------------------------------------TACTCTTTATTTAATTTTTGGGGCATTTGCAGGGATGGTAGGAACTGCATTTAGCATGTTAATAAGATTAGAATTATCGGCCCCGGGGGCAATGTTAGGAGATGACCATTTATATAATGTTATAGTAACTGCTCATGCCTTTGTAATGATATTTTTTTTAGTTATGCCAGTGATGATAGGGGGGTTTGGAAATTGATTTGTACCGTTATATATTGGAGCACCGGATATGGCCTTTCCGCGGCTTAATAATATAAGTTTTTGAGTGCTTCCCCCTTCAATAACACTATTGTTGGGCTCGGCTTTCATTGAGCAAGGTGCTGGAACCGGATGAACTGTATATCCACCT…
	LR880957	-----------------------------------------------------AACTCTTTATTTAATTTTTGGGGCATTTGCAGGGGTAGTAGGGACTGCATTTAGCATGTTAATAAGATTAGAGTTATCGGCCCCAGGGGCAATGTTAGGCGACGATCATTTATATAATGTTATAGTAACTGCCCACGCTTTTGTAATGATATTTTTTTTAGTTATGCCAGTGATGATTGGCGGGTTTGGAAATTGATTCGTTCCATTATATATTGGGGCGCCTGATATGGCTTTTCCAAGGTTAAATAATATAAGTTTTTGAGTACTTCCTCCTTCAATAACACTATTATTGGGGTCTGCTTTTATTGAGCAAGGTGCAGGAACGGGGTGAACTGTTTACCCGCCC…
	KX866778	------------------------------------------------------------TTATTAATTTTTGGGGCATTTGCGGGGGTAGTTGGGACTGCATTTAGCATGTTAATAAGATTAGAATTATCTGCCCCCGGGGCAATGTTGGGTGATGATCACCTATACAATGTAATAGTTACTGCCCACGCTTTCGTAATGATATTTTTTTTAGTAATGCCAGTGATGATTGGTGGGTTCGGAAATTGATTTGTACCATTATATATTGGGGCGCCGGATATGGCTTTTCCAAGGCTGAATAATATAAGTTTTTGAGTCTTACCCCCCTCAATAACATTATTATTGGGGTCTGCTTTTATTGAGCAAGGCGCTGGAACAGGGTGAACTGTTTACCCGCCT…
	PP092514	----------------------------------------------------------------------TTGGAGCTTTTGCGGGTATGATAGGGACTGGGTTTAGTCTACTTATTAGATTAGAACTATCAGCACCTGGCTCAATGTTAGGAGATGATCATTTATATAATGTTATTGTTACGGCGCATGCTTTTGTGATGATTTTTTTTTTAGTTATGCCAGTATTGATCGGGGGTTTTGGTAATTGATTGGTGCCATTATATATTGGAGCGCCAGATATGGCCTTTCCAAGATTAAATAATCTTAGTTTTTGATTATTGCCACCTTCAATAACTTTATTATTAAGTTCCGCTTTTGTAGAACAAGGGGCAGGAACAGGTTGAACAGTATACCCTCCA…
	MK833921	-----------------------------------------------------AGCCCTTTATTTATTATTTGGGGCTTTTGCGGGAATGATAGGTACTGGGTTTAGTTTACTTATTAGATTAGAACTTTCCGCACCAGGTTCAATGTTAGGGGATGATCATTTATATAATGTTATTGTTACCGCGCACGCGTTTGTGATGATTTTTTTCTTAGTAATGCCAGTAATGATTGGGGGTTTTGGAAATTGATTGGTACCTCTCTATATTGGGGCGCCGGATATGGCATTTCCAAGATTAAATAATATTAGTTTTTGATTATTGCCTCCCTCTATAACTCTACTATTAAGTTCAGCTTTTGTAGAACAAGGAGCGGGAACAGGTTGAACTGTATATCCCCCT…
	HE611607	-----------------------------------------------------AACCCTTTATTTGCTATTTGGTGCTTTTGCGGGAATGATCGGAACAGGATTCAGTCTACTTATAAGATTAGAACTTTCAGCACCAGGTTCGATGTTAGGGGATGATCATTTATATAATGTTATAGTTACCGCGCACGCCTTTGTAATGATTTTTTTCTTAGTCATGCCAGTAATGATAGGGGGTTTTGGAAATTGATTGGTACCTCTATATATAGGGGCTCCGGATATGGCATTTCCAAGGTTAAATAATATTAGTTTTTGATTACTGCCCCCTTCAATAACATTACTGTTAAGTTCGGCTTTTGTGGAACAAGGAGCGGGGACCGGTTGAACTGTATATCCTCCT…
	MZ487598	---------------------------------------------------TGGACTCTTTATTTATTATTAGGGGCATTTGCAGGGATGATCGGAACAGCGTTTAGTATGTTAATAAGATTAGAACTTTCGGCACCAGGTTCAATGCTAGGTGATGATCATTTATACAATGTTATAGTAACTGCGCATGCCTTTGTTATGATATTTTTCTTAGTAATGCCAGTAATGATAGGAGGGTTTGGTAATTGATTTGTGCCGCTATATATAGGTTCTCCTGACATGGCCTTCCCAAGACTTAATAATATAAGTTTTTGAGTATTACCTCCATCATTAACTTTATTATTGGGTTCTGCTTTTGTTGAACAAGGAGCAGGAACGGGATGGACCGTTTACCCCCCC…
	LN624195	---------------------------------------------------------------------------------------GGGATCGGAACAGCATTTAGTATGCTAATTAGATTAGAGCTTTCGGCCCCAGGTTCAATGCTAGGAGACGATCATTTATATAATGTAATAGTAACCGCACATGCTTTTGTGATGATATTTTTTTTAGTAATGCCAGTAATGATTGGAGGGTTCGGTAATTGATTTGTGCCATTATATATCGGGGCTCCGGATATGGCTTTCCCTAGATTAAATAATATTAGTTTCTGAGTATTACCTCCGTCATTAACTTTATTATTAGGTTTTGCTTTTGTTGAACAAGGAGCAGGAACAGGATGAACTGTATATCCTCCC…
	KX866757	------------------------------------------------------------------------------------GGGATGATCGGAACAGCATTTAGTATGCTAATTAGATTAGAACTTTCGGCGCCAGGCTCAATGCTAGGTGATGATCATTTATATAATGTGATAGTAACCGCCCATGCTTTTGTAATGATATTTTTCTTAGTAATGCCAGTAATGATTGGAGGGTTTGGTAATTGATTTGTGCCGCTGTATATAGGTTCCCCTGATATGGCTTTTCCTAGATTAAATAATATTAGTTTTTGAGTATTACCCCCGTCATTAACTTTATTATTAGGCTCTGCTTTTGTTGAACAAGGAGCAGGAACAGGATGAACTGTATACCCCCCC…
	OM234772	-----------------------------------------------------------------------------ATTTGCAGGAATGGCGGGAACCGCATTTAGCATGCTAATAAGATTAGAATTATCGGCCCCAGGGGCGATGTTGGGAGATGATCACTTATACAATGTTATAGTGACGGCCCATGCTTTTGTAATGATTTTTTTTTTAGTTATGCCAGTTATGATTGGGGGGTTTGGAAATTGGTTTGTGCCTTTATATATTGGTGCGCCAGATATGGCTTTTCCAAGGTTAAATAATATTAGCTTTTGAGTGTTGCCCCCTTCGATAACATTGTTATTAGGTTCTGCTTTTATTGAACAAGGTGCAGGAACCGGGTGAACTGTGTATCCGCCT…
	AM498640	-----------------------------------------------------------------------------------------------GACAGCTTTTAGCCTGTTGATAAGGTTAGAGCTATCAGCCCCTGGAACAATGTTAGGGGACGATCATTTATATAATGTTATAGTGACAGCTCATGCTTTTATAATGATATTTTTTTTAGTAATGCCAGTAATGATAGGGGGGTTTGGGAACTGGTTAGTGCCCATATATATAGGGGCGCCAGACATGGCATTTCCAAGATTAAATAATATTAGTTTCTGACTATTACCTCCTTCTTTAACTTTATTATTAAGTTCTGCTTTTGTAGAACAAGGGGTTGGAACAGGGTGGACAGTGTATCCGCCA…
	MT491560	------------------------------------------AAAGATATTGGAACTCTTTATTTAATTTTTGGAGCATTCGCAGGAATGGTTGGGACTGCTTTTAGTATGTTAATAAGATTAGAATTGTCAGCCCCTGGCGCCATGCTTGGAGATGATCATTTATACAATGTCATAGTTACAGCTCATGCTTTTGTAATGATATTTTTTTTAGTTATGCCAGTGATGATAGGGGGATTTGGAAATTGATTTGTTCCATTATATATTGGAGCCCCAGATATGGCATTCCCGAGATTAAATAATATTAGTTTTTGAGTTTTACCCCCTTCAATAACGTTATTATTAGGTTCCGCATTTATTGAACAAGGAGCAGGAACAGGATGAACAGTCTATCCCCCT…
	KX866739	------------------------------------------------------ACATTATATTTATTATTTGGGGCATTTGCGGGGATGATAGGGGCAGCCTTTAGTATATTGATTAGATGGGAATTATCAGGACCAGGGACATTGTTGGGAGATGATCATTTATATAATGTGATAGTGACGGCCCATGCGTTTGTCATGATATTTTTTTTGGTGATGCCAGTAATGATAGGGGGATTTGGTAATTGGTTTGTTCCTTTATATATAGGTGCGCCAGATATGGCATTTCCTCGATTAAATAATATAAGCTTTTGATTATTACCACCTGCTTTGACACTATTAATAGGTTCTGCTTTTGTGGAACAAGGAGCAGGAACGGGATGAACGGTGTATCCCCCA…
	MT491512	------------------------------------------AAAGATATTGGAACACTTTATTTATTATTCGGGGCTTTTGCGGGGATGGTTGGTACAGCATTTAGCATGCTGATAAGACTAGAATTATCAAGCCCGGGGGCAATGTTGGGGGATGATCATTTATATAATGTCATAGTGACCGCCCATGCGTTTGTCATGATATTTTTTTTGGTTATGCCAGTAATGATAGGGGGTTTTGGTAATTGGTTGGTTCCTTTGTATATAGGTGCGCCAGATATGGCATTTCCTCGATTAAACAATATTAGTTTTTGATTATTACCTCCTGCTTTAACTTTATTATTAGGTTCTGCTTTTGTTGAACAAGGGGCGGGGACAGGATGGACAGTATATCCGCCA…
	KX454493	--------------------------------------------------TGGAACTCTATATTTATTATTCGGGGCTTTTGCAGGAATGATTGGGACAGCATTTAGTTTGTTGATAAGATTGGAATTATCAGGACCTGGAACCTTGTTGGGAGATGATCATTTATATAATGTGATAGTGACCGCACATGCGTTTGTAATGATATTTTTTTTGGTAATGCCAGTTATGATAGGGGGATTTGGTAATTGGTTTGTACCTTTATATATTGGTGCGCCAGATATGGCATTTCCACGATTAAATAATATTAGTTTTTGATTATTACCACCTGCTTTAACTTTATTAATTGGTTCTGCTTTTGTTGAACAAGGAGCAGGAACAGGATGAACAGTATATCCACCA…
	MW059063	------------------------------------------------------------------------CGGGCTTTTGCGGGGATGATTGGGACAGCGTTTAGCATGTTGATCCGACTAGAATTATCTGCTCCGGGGGCTATGTTGGGGGATGATCATTTATATAATGTCATAGTGACAGCCCATGCGTTTGTCATGATATTTTTTTTAGTAATGCCAGTTATGATTGGGGGTTTTGGTAATTGGTTGGTTCCTTTGTATATTGGTGCACCAGATATGGCATTTCCTCGTTTAAATAATATTAGTTTTTGATTACTACCTCCGGCTTTAACCTTATTATTGGGCTCTGCCTTTGTTGAACAAGGGGCGGGTACCGGGTGAACAGTCTATCCGCCA…
	MK803203	------------------------CAGTGGTCAACAAATCATAAAGATATTGGAACACTTTATTTATTATTCGGGGGTTTTGCGGGGATGATTGGGACAGCATTTAGTATGCTGATCAGGCTAGAATTGTCAGCCCCTGGGGCAATGTTGGGGGATGATCATTTATATAATGTTATAGTGACAGCCCATGCGTTTGTTATGATATTTTTTTTGGTCATGCCAGTAATGATAGGTGGTTTTGGTAATTGGTTGGTTCCTTTGTATATCGGGGCGCCAGATATGGCATTTCCTCGATTAAATAATATTAGTTTTTGATTATTGCCACCTGCTTTAACATTACTATTAGGTTCTGCTTTTGTCGAACAAGGAGCTGGAACAGGATGAACAGTATATCCGCCA…
	MW059073	---------------------------------------------------------------------TTTGGGGCTTTTGCGGGGATGGTTGGGACAGCATTTAGCATGCTTATAAGATTGGAATTATCAGCACCTGGGTCAATGTTGGGGGACGATCATTTATACAATGTAATAGTGACTGCACATGCGTTTGTAATGATATTTTTTTTGGTAATGCCAGTAATGATAGGTGGATTTGGTAATTGGTTAGTTCCTTTGTATATTGGTGCGCCAGATATGGCATTTCCTCGATTAAATAATATTAGTTTTTGATTATTACCTCCTGCTTTAACTTTATTAGTTGGTTCTGCTTTTGTCGAACAAGGAGCAGGAACAGGATGAACAGTATACCCTCCA…
	MZ487318	---------------------------------------------------------------------------------------------------------------------------------------------------------------------------------------------------------------------------CCAGTAATGATAGGTGGTTTTGGTAATTGGTTAGTTCCTTTGTATATTGGTGCGCCAGATATGGCATTTCCTCGATTAAATAATATAAGTTTTTGATTATTACCGCCTGCTTTAACTTTACTATTAGGTTCTGCTTTTGTTGAACAAGGAGCTGGAACAGGATGAACAGTATATCCGCCA…
	KX866755	------------------------------------------------------CACCTTTATTTTTTGTTTGGGGCCTTTGCGGGTATGATAGGAACAGCATTTAGTATGCTTATTAGATTAGAACTATCGGCCCCGGGGTCTATGTTAGGAGATGATCATTTATATAATGTTATAGTAACAGCTCATGCATTTGTAATGATATTTTTTTTAGTTATGCCAGTAATGATCGGGGGTTTTGGTAATTGGTTAGTACCTTTATATATTGGTGCCCCGGATATGGCTTTTCCTAGATTAAATAATATTAGTTTTTGGTTATTACCCCCGGCGCTTACTTTATTACTAGGTTCTGCTTTTGTTGAACAAGGGGCTGGTACAGGTTGGACGGTTTATCCGCCT…
	KX454496	-----------------------------------AAATCATAAAGATATTGGAACGCTTTATTTATTGTTGGGGGCGTTTGCGGGTATGATAGGAACAGCATTTAGTATGCTTATTAGATTAGAACTATCTGCTCCGGGGTCTATGTTAGGGGATGATCATTTATATAATGTTATAGTAACAGCTCATGCATTTGTAATGATATTTTTTTTAGTTATGCCAGTAATGATAGGAGGGTTTGGAAATTGGTTAGTTCCATTATATATTGGGGCTCCCGATATGGCTTTCCCTAGATTAAATAATATTAGTTTCTGATTGTTACCTCCAGCGCTTACTTTATTGTTAGGTTCTGCTTTTGTGGAACAAGGGGCTGGGACAGGTTGAACGGTTTATCCGCCT…
	KX866751	------------------------------------------------------ACTCTTTATTTATTGTTTGGAGCTTTTGCGGGGATGATAGGAACAGCATTTAGTATGCTTATAAGATTAGAACTATCTGCCCCAGGGGCTATGTTAGGGGATGATCATTTATATAATGTTATAGTGACTGCTCATGCATTTGTAATGATATTTTTTTTAGTTATGCCAGTAATGATCGGTGGTTTTGGTAATTGATTAGTTCCATTATATATTGGTGCTCCAGATATGGCTTTCCCTAGATTAAATAATATTAGTTTTTGATTATTACCTCCCGCTCTAACTTTATTATTAGGTTCTGCTTTTGTAGAACAAGGGGCTGGGACAGGATGAACAGTCTATCCACCT…
	MZ487376	--------------------------------------------------------TCTTTATTTATTGTTTGGGGCTTTGGCGGGTATGATAGGAACAGCATTTAGTATGCTTATTAGATTAGAATTATCTGCTCCAGGGGCTATGTTAGGGGATGATCATTTATATAATGTGATAGTAACAGCTCATGCATTTGTAATGATTTTTTTTTTAGTTATGCCAGTAATGATCGGTGGTTTTGGTAATTGATTAGTTCCATTATATATTGGTGCCCCAGATATGGCATTTCCTAGATTAAATAATATTAGTTTTTGATTATTACCTCCAGCTTTGACTTTATTGTTAGGTTCTGCTTTTGTAGAACAAGGGGCTGGGACAGGGTGAACGGTTTATCCACCC…
	KX668524	--------------------------------------------------------------------------------------------------AGCATTTAGTATGCTTATTAGATTAGAACTATCCGCACCAGGATCTATGTTAGGGGATGATCATTTATATAATGTTATAGTTACAGCTCATGCATTTGTAATGATATTTTTTTTAGTTATGCCGGTAATGATAGGGGGGTTTGGTAATTGATTAGTTCCCTTATATATTGGGGCTCCTGATATGGCATTTCCTAGGTTAAATAATATTAGTTTTTGATTATTACCTCCTGCATTAACTTTATTATTAGGTTCTGCTTTTGTAGAACAAGGAGCTGGGACAGGATGGACAGTATATCCGCCT…
	HQ452957	-------------------------------------------AAGATATTGGGACACTTTATTTATTGTTTGGGGCTTTTGGGGGGATGATTGGTACAGCATTTAGTATGCTTATAAGATTAGAATTATCTGCCCCAGGGGCGATGTTAGGGGATGATCATTTATATAATGTTATAGTGACTGCTCATGCCTTTGTAATGATATTTTTCTTAGTTATGCCAGTAATGATAGGGGGTTTTGGAAATTGATTAGTTCCTTTATATATTGGTGCACCTGACATGGCATTCCCTAGATTAAATAATATTAGTTTTTGATTATTACCTCCTGCCTTAACTTTATTATTAGGTTCTGCTTTTGTAGAACAAGGGGCTGGAACGGGATGGACGGTGTATCCGCCA…
	HQ379418	-----------------------------------------------------AACTCTTTATTTAATATTTGGAGCATTTGCAGGGATGGTAGGAACTGCATTTAGTATGTTAATAAGATTAGAATTATCAGCCCCTGGGTCTATGTTAGGGGATGATCATTTATATAATGTTATTGTAACTGCCCATGCTTTTGTAATGATATTCTTTTTAGTAATGCCAGTTATGATTGGTGGTTTTGGTAATTGGTTTGTACCGCTATATATAGGGGCTCCTGATATGGCTTTCCCAAGATTAAATAATATTAGTTTTTGAGTGCTACCTCCTTCATTAACTTTATTATTAGGTTCAGCTTTTATTGAACAAGGAGCAGGAACAGGATGAACTGTTTATCCTCCT…
	MT491707	------------------------------------------AAAGATATTGGGACTCTTTATTTATTATTTGGGGCGTTTGCAGGTATGATTGGAACTGCATTTAGTATGCTAATAAGATTAGAATTGTCAGCCCCCGGTTCTATGTTAGGGGATGATCATTTATACAATGTAATTGTAACGGCCCATGCTTTTGTAATGATATTTTTCTTAGTGATGCCGGTGATGATCGGGGGGTTCGGTAATTGGTTTGTACCACTATATATAGGTGCTCCAGATATGGCATTTCCAAGGTTAAATAATATCAGTTTTTGAGTACTACCTCCTGCATTAACTTTATTATTAGGATCGGCATTTGTGGAACAAGGTGTAGGTACAGGTTGAACTGTTTATCCACCA…
	HE591462	------------------------------------------------------ACTCTTTATTTATTATTTGGGGCCTTTGCAGGTATGATAGGAACTGCATTTAGTATGCTAATAAGATTAGAATTATCGGCCCCGGGTTCTATGTTAGGGGATGATCATTTATATAATGTAATCGTAACTGCTCATGCTTTTGTAATGATATTTTTTTTAGTGATGCCGGTTATGATTGGGGGGTTTGGTAATTGATTTGTACCACTATATATAGGTGCCCCGGATATGGCATTTCCAAGATTAAATAATATCAGTTTTTGAGTACTACCTCCCGCATTAACCTTATTATTGGGATCTGCATTTGTGGAACAAGGTGCAGGAACGGGTTGAACTGTGTATCCCCCG…
	OP267138	------------------------------------------AAAGAYATYGGAACTCTTTATTTATTATTTGGGGCCTTTGCTGGTATGATTGGCACTGCGTTTAGCATGTTAATAAGATTAGAATTATCTGCCCCAGGTTCTATGTTAGGAGACGACCATTTATATAATGTTATTGTTACTGCCCATGCTTTTGTAATGATATTTTTTTTAGTTATGCCTGTTATGATTGGGGGATTTGGTAACTGATTTGTGCCGTTATATATCGGAGCTCCAGATATGGCTTTTCCTAGATTAAATAATATTAGTTTTTGGGTATTACCCCCAGCACTAACTCTGTTATTAGGATCTGCTTTTATTGAACAAGGTGCCGGGACTGGTTGAACTGTTTATCCACCT…
	OM234764	---------------------------------------------------GGGACTCTTTATTTATTATTTGGGGCTTTTGCAGGTATGATTGGTACCGCCTTTAGTATGTTAATAAGATTAGAATTATCCGCTCCTGGTACTATGTTAGGTGATGATCACTTATATAATGTAATTGTAACTGCACATGCTTTTGTAATGATATTTTTTTTAGTAATGCCAGTTATGATTGGGGGGTTTGGAAATTGATTTGTGCCATTATATATAGGTGCTCCTGATATGGCATTTCCTAGATTAAATAATATTAGTTTTTGAGTATTACCTCCTGCACTAACTTTATTATTGGGATCAGCTTTTGTGGAACAAGGTGTAGGTACAGGTTGAACTGTTTATCCCCCT…
	DQ075775	---------------------------------------------------------------TTATTATTTGGGGCCTTTTCCGGCATGATAGGAACAGCATTTAGTATGTTAATAAGATTAGAATTATCAGCTCCCGGCTCTATGTTAGGAGATGATCATTTATATAATGTTATTGTAACTGCGCATGCTTTTGTAATGATATTTTTTTTAGTAATGCCGGTTATGATAGGAGGGTTTGGAAATTGATTTGTACCATTATATATAGGTGCTCCTGATATGGCCTTTCCTAGATTAAATAATATTAGTTTTTGAGTATTACCTCCCGCATTAATTCTATTATTGGGGTCAGCATTTGTGGAACAAGGTGTAGGTACGGGTTGAACCGTTTATCCTCCA…
	KX866747	------------------------------------------------------ACTCTTTATTTATTATTTGGGGCTTTTGCTGGTATGATTGGTACAGCGTTTAGTATGTTAATAAGATTAGAATTATCTGCTCCCGGTTCTATGTTAGGAGACGATCATTTATATAATGTAATTGTAACTGCTCATGCTTTTGTAATGATATTTTTTTTAGTTATGCCTGTTATGATTGGAGGATTTGGTAATTGATTTGTACCACTATATATAGGTGCTCCAGATATGGCTTTTCCTAGATTAAATAATATTAGTTTTTGAGTATTACCACCGGCATTAACTTTATTATTAGGATCAGCTTTTATTGAACAAGGTGTAGGAACAGGTTGAACTGTTTATCCTCCA…
	LR880953	-----------------------------------------------------GACTCTTTATTTATTATTTGGGGCATTCGCAGGTATGATTGGAACTGCATTTAGTATGTTAATAAGATTAGAATTATCTGCTCCTGGTACTATGTTAGGAGATGATCATTTATATAATGTAATTGTAACTGCCCATGCTTTTGTAATGATATTTTTTTTAGTTATGCCAGTTATGATTGGAGGGTTTGGTAATTGATTTGTACCATTATATATAGGTGCTCCAGATATGGCTTTTCCTAGATTAAATAATATTAGCTTTTGAGTATTACCACCATCATTGACTTTATTATTAGGATCTGCTTTTGTTGAACAAGGTGCAGGAACAGGTTGAACTGTTTATCCCCCT…
	KY492523	------------------------------------------------------------------------------------------------------------ATGTTAATTAGATTAGAATTATCTGCTCCTGGTTCAATGCTAGGTGATGATCATTTATATAATGTTATAGTAACAGCTCATGCTTTTGTAATGATATTTTTCTTAGTTATGCCAGTAATGATAGGAGGATTTGGTAATTGATTTGTGCCATTATATATAGGTGCGCCGGATATGGCTTTCCCAAGATTAAATAATATTAGTTTTTGAGTACTACCTCCATCATTAACTTTATTATTAGGTTCTGCTTTTGTTGAACAAGGTGCTGGAACAGGATGAACGGTATACCCTCCT…
	OP267173	------------------------------------------AAAGAYATYGGGACACTCTATATATTATTTGGTGCATTTTCTGGTATGATAGGAACAGCATTTAGTATGCTTATAAGATTAGAATTATCGGTTCCAGGTTCAATGTTAGGCGATGACCATTTATATAATGTTATAGTAACCGCCCATGCCTTTGTGATGATATTCTTCCTAGTTATGCCAGTATTAATCGGGGGGTTTGGCAATTGATTCGTGCCCTTATATATAGGAGCACCGGATATGGCTTTTCCAAGATTAAATAATCTTAGTTTTTGGGTGTTGCCACCCTCAATAACTTTATTATTAGGCTCTGCTTTTGTCGAGCAAGGGGCCGGAACAGGATGGACCGTGTATCCGCCT…
	KX866742	------------------------------------------------------ACTCTTTATTTATTATTTGGGGCATTTGCTGGTATGATAGGAACAGCATTTAGTATGCTTATAAGATTAGAACTATCAGCTCCCGGTACAATGCTAGGTGATGATCATTTATATAATGTTATAGTAACAGCCCATGCTTTTGTGATGATATTTTTCTTAGTTATGCCAGTAATGATAGGGGGGTTTGGGAATTGATTTGTACCGTTATATATAGGTGCACCTGATATGGCTTTTCCAAGATTAAATAATCTTAGTTTTTGAGTATTACCCCCTTCAATTACTTTATTATTAGGTTCTGCTTTTGTAGAGCAAGGAGCTGGAACAGGGTGAACGGTCTATCCACCC…
	MW858350	---------------------------------------------------GGGACTCTTTATATATTATTTGGTGCATTTTCTGGTATGATAGGAACAGCATTTAGCATGCTTATAAGATTAGAACTATCAGTTCCCGGTTCAATGTTAGGGGATGACCATTTATATAATGTTATAGTAACAGCCCATGCTTTTGTGATGATATTTTTTTTAGTTATGCCTGTATTAATAGGGGGGTTTGGTAATTGATTTGTGCCATTATATATAGGAGCCCCGGATATGGCCTTTCCAAGATTAAATAATCTTAGTTTTTGGGTATTACCCCCTTCAATTACTTTATTATTAGGTTCTGCCTTTGTAGAGCAAGGGGCTGGAACCGGGTGAACCGTGTATCCGCCT…
	MT491468	------------------------------------------AAAGATATTGGGACTCTTTATTTATTGTTCGGAGCCTTTGCGGGTATGATCGGGACTGCATTTAGTATGCTTATCCGGTTAGAACTTTCCGCTCCGGGGACAATGTTAGGGGACGATCATTTATATAATGTTATTGTCACAGCTCATGCTTTTGTGATGATATTTTTTTTAGTTATGCCTGTAATGATAGGAGGGTTTGGGAATTGATTTGTACCACTATATATTGGGGCTCCGGATATGGCATTTCCGAGGTTAAACAATATTAGTTTTTGATTATTGCCGCCTTCACTAACTTTATTATTAAGTTCCGCATTTGTGGAACAAGGAGCCGGAACAGGATGAACCGTTTATCCCCCA…
	JF773145	----------------------------GGTCAACAAATCATAAAGACATTGGGACTCTTTATTTATTGTTCGGAGCTTTTGCTGGTATGATAGGGACTGCCTTTAGTATGCTTATTAGGTTAGAACTTTCAGCTCCTGGTTCAATGTTAGGGGATGATCATTTATATAATGTTATTGTTACTGCTCATGCTTTTGTAATGATATTTTTTTTAGTTATGCCTGTAATGATTGGAGGATTTGGAAATTGATTTGTACCATTATATATTGGGGCCCCGGATATGGCCTTTCCGAGATTAAATAATATTAGTTTTTGATTATTACCCCCTGCATTAACTTTATTATTAAGTTCAGCTTTTGTGGAACAGGGAGCAGGAACAGGATGAACTGTTTATCCTCCA…
	KX454495	--------------------------------AACAAATCATAAAGATATTGGGACTCTTTATTTATTATTAGGAGCTTTTGCTGGTATGATAGGAACTGCATTTAGTATGCTTATTCGGTTAGAATTATCAGCTCCCGGTTCAATGCTAGGAGATGATCATTTATATAATGTTATCGTTACCGCTCATGCTTTTGTAATGATATTTTTTTTAGTTATGCCTGTGATGATTGGAGGATTTGGTAATTGATTAGTACCATTATATATCGGGGCCCCTGATATGGCGTTTCCGAGATTAAATAATATTAGTTTTTGATTATTGCCACCTTCATTAACTTTATTATTAAGTTCTGCCTTTGTAGAACAAGGGGCTGGAACTGGATGAACTGTTTATCCCCCA…
	MF043879	---------------------------------------------------------------------------------------ATGATAGGTACAGCATTTAGTATGCTTATAAGATTAGAGCTATCAGCCCCTGGGTCAATGTTAGGGGATGATCAAATTTATAATGCAAAAGTAACAGCACACGCTTTTGTAATGATATTTTTTTTAGTAATACCTATTATAAGTGGAGGATTTGGAAATTGATTAGCTCCTTTATATATTGGAGCTCCTGATATATCATTTCCTCGAATAAATAAAATATGTTTTTGATTATTACCTCCGGCTTTAACTTTTTTATGAGGATCTGCTTTTGTAGATGGAGCCGGTGGTACCGGATGGACTGCCTATCCCCCT…
	LT935655	---------------------------------------------------------------------------------------ATGATAGGGACAGCCTTTAGTATGCTTATAAGATTAGAGTTATCTGCTCCCGGGTCGATGTTAGGGGACGATCAATTATATAATGTTATAGTTACAGCCCATGCTTTTGTAATGATATTTTTTTTAGTTATGCCAGTAATGATTGGGGGGTTTGGTAATTGATTAGTTCCATTATATATTGGGGCCCCCGATATGGCTTTTCCAAGACTAAATAATATTAGTTTTTGATTGTTACCTCCGTCTTTAACTTTATTACTAGGGTCTGCTTTTGTAGAGCAAGGAGTTGGAACAGGGTGAACAGTCTATCCACCC…
	MH697690	ATGAGTTTATATTTAAGCCGATGATTGTTTTCAACTAATCATAAAGATATTGGGACTCTTTATTTATTATTTGGAGCATTTGCAGGCATGATAGGTACAGCATTTAGTATGCTTATAAGATTAGAGCTATCAGCCCCTGGGTCAATGTTAGGGGATGATCAATTATATAATGTTATAGTTACAGCCCATGCTTTTCTAATGATATTTTTCTTAGTTATGCCAGTAATGATTGGGGGATTTGGAAATTGATTCGTGCCATTATATATTGGTGCACCCGATATGGCTTTTCCAAGATTAAACAATATTAGTTTTTGATTATTACCTCCGGCTTTAACTCTATTATTAGGATCTGCTTTTGTAGAGCAAGGGGTTGGTACAGGATGGACAGTATATCCCCCT…
	MT583200	------------------------------------------------------------------------------TTTGCCGGGATGATAGGGACAGCCTTTAGTGTGCTTATCCGATTGGAATTATCGGCCCCTGGAACAATGTTGGGGGATGATCATTTATACAATGTTATAGTGACAGCTCATGCTTTTGTAATGATATTTTTTCTAGTAATGCCAGTGATGATCGGGGGACTCGGTAATTGGTTGGTGCCCTTATATATCGGGGCGCCGGATATGGCCTTTCCGAGATTAAACAATATTAGTTTCTGAGTATTGCCCCCTTCTTTGACTTTATTATTAAGTTCTGCTTTTGTAGAACAAGGGGCTGGGACAGGGTGGACCGTATATCCGCCC…
	MZ486943	-----------------------------------------------------GACTCTTTATTTATTATTTGGAGCATTCGCAGGGATGATAGGAACAGCCTTTAGCATGCTTATAAGATTAGAATTATCCGCCCCAGGAACAATGTTAGGGGATGATCATTTATACAATGTTATAGTAACAGCTCATGCTTTTGTAATGATATTTTTTCTAGTAATGCCAGTTATGATAGGGGGATTTGGGAATTGACTAGTACCCTTATATATCGGAGCGCCAGATATGGCTTTTCCAAGATTAAATAATATTAGTTTCTGATTATTGCCGCCTTCTTTAACTTTGTTATTAAGTTCTGCCTTTGTAGAACAAGGGGTAGGTACGGGGTGAACTGTATATCCGCCT…
	MT491708	------------------------------------------AAAGATATTGGAACTCTTTATTTATTATTTGGAGCATTTGCAGGAATGATAGGAACCGCCTTTAGTATGCTTATAAGATTAGAATTATCAGCCCCTGGTGCAATGTTAGGGGATGATCATTTATATAATGTTATAGTAACAGCTCATGCTTTTGTAATGATATTTTTCCTAGTTATGCCAGTAATGATAGGAGGATTTGGTAATTGATTAGTACCATTATATATCGGTGCGCCAGATATGGCTTTTCCAAGATTAAATAATATTAGTTTTTGATTATTACCACCTTCTTTAACTTTATTATTAAGCTCTGCTTTTGTAGAACAAGGGGCAGGAACGGGATGAACTGTATATCCGCCC…
	MZ487072	----------------------------------------------------GGACTCTTTATCTATTATTTGGGGCTTTTGCAGGTATGATAGGAACAGCTTTTAGTATGCTTATTAGATTAGAATTATCCGCCCCGGGTTCAATGCTAGGGGATGACCACTTATACAATGTTATCGTTACAGCCCATGCCTTTGTTATGATTTTCTTTTTGGTTATGCCAGTTATGATCGGGGGCTTTGGAAACTGATTAGTCCCGCTATATATCGGTGCGCCGGATATGGCCTTCCCAAGACTAAATAATATCAGCTTTTGATTATTACCCCCTTCATTAACGTTACTACTGGGTTCGGCTTTTGTTGAACAGGGGGCCGGTACTGGGTGAACGGTTTACCCACCC…
	KX866740	------------------------------------------------------ACTCTTTATTTATTGCTTGGGGCGTTTGCGGGTATGATAGGGACCGCTTTTAGTATGCTTATTAGATTAGAACTATCGGCTCCTGGCTCAATGCTCGGGGACGACCACTTATATAATGTTATAGTTACAGCCCATGCCTTTGTAATGATTTTTTTCCTGGTTATGCCGGTTATGATTGGGGGTTTCGGAAACTGATTCGTTCCGCTGTATATAGGTACGCCGGATATGGCTTTTCCAAGGCTTAATAATATCAGTTTTTGATTACTACCGCCCTCATTAACCTTATTATTGGGTTCGGCGTTTGTTGAACAGGGGGCTGGTACTGGGTGGACGGTCTACCCACCC…
	KX866735	------------------------------------------------------------------------------TTTGCGGGTATGATAGGAACAGCATTTAGTATGCTTATTAGATTAGAATTATCCGCTCCAGGTTCAATGTTAGAGGATGACCACTTATATAATGTTATAGTTACTGCCCACGCATTTGTCATGATTTTTTTCTTAGTTATGCCTGTTATGATTGGGGGCTTTGGAAATTGACTAGTTCCGCTATATATAGGTGCGCCGGATATGGCTTTCCCAAGACTAAATAATATTAGTTTTTGATTACTACCGCCTTCATTAACTTTATTATTGGGTTCGGCTTTTGTTGAACAAGGGGCGGGTACTGGGTGAACGGTCTATCCGCCT…
	AY561985	----------------------------GGTCAACAAATCATAAAGATATTGGGACTCTTTATTTGTTATTCGGGGCTTTTGCGGGTATGATAGGAACAGCATTTAGTATGCTTATTAGATTAGAATTATCCGCTCCGGGTTCAATGTTAGGGGATGACCACTTATATAATGTTATAGTTACAGCCCACGCCTTTGTGATGATATTTTTTTTAGTTATGCCTGTTATGATCGGGGGCTTTGGAAATTGATTAGTTCCGTTATATATAGGTGCGCCGGATATGGCTTTCCCGCGGCTAAATAATATTAGTTTTTGATTGCTACCGCCTTCATTAACTTTGTTATTAGGTTCCGCTTTTGTTGAACAAGGGGCTGGTACTGGGTGAACGGTCTACCCGCCT…
	PP092513	--------------------------------------------------------------------ATTTGGCGGTTTTGCAGGAATGATTGGTACAGCATTTAGTATGCTTATTCGATTAGAGTTATCTGCTCCAGGATCAATGTTAGGAGATGATCATTTATATAATGTTATTGTTACTGCTCATGCTTTTGTAATGATTTTCTTTTTAGTAATGCCAACGATGATAGGAGGATTTGGTAATTGACTTGTCCCATTATATATTGGTTCTCCTGATATGGCGTTTCCAAGGTTAAATAATATAAGTTTTTGGTTATTACCGCCTGCTTTAACTTTATTATTAGGTTCAGCTTTTATTGAACAAGGAGCCGGTACAGGTTGAACAGTGTACGCTCCT…
	AY561966	----------------------------GGTCAACAAATCATAAAGATATTGGTACTCTTTATTTATTATTTGGGGCTTTTGCCGGAATGATAGGGACAGCTTTTAGTATGTTAATAAGATTGGAGCTATCTGCCCCTGGTTCAATGCTTGGCGATGACCATTTATATAATGTTATAGTGACTGCTCATGCTTTTGTAATGATATTTTTTATGGTTATGCCTGTTTTGATAGGTGGTTTTGGAAATTGATTTGTTCCTTTATATATTGGTTCGCCGGATATGGCTTTTCCTAGATTAAATAATCTTAGTTTTTGATTGTTACCTCCTTCTTTAACTTTATTATTGGGGTCAGCGTTTGTAGAACAGGGAGCTGGAACAGGGTGAACAGTTTACCCCCCT…
	KY565326	-----------------------------------------------------GAGTCTTTATTTATTGTTTGGGGCCTTTGCCGGAATGATCGGGACCTCATTTAGTATGTTAATTAGATTAGAGATTTCTGCCCCGGGGGCAATGCTTGGGGATGATCATTTATATAACGTAATAGTAACTGCGCACGCGTTTGTAATGATCTTCTTTTTGGTTATGCCTGTGCTGATAGGGGGCTTCGGTAATTGGGTTGTGCCCTTATATATTGGTGCGCCGGATATGGCTTTCCCAAGATTGAATAATTTAAGTTTTTGATTATTGCCTCCTGCTTTAACCCTTCTGCTTGGGTCAGCGTTTGTAGAACAAGGGGCTGGTACGGGTTGAACCGTATATCCTCCT…
	MT491674	------------------------------------------AAAGATATTGGGACTCTTTATTTATTGTTTGGGGCCTTTGCCGGAATGATCGGTACCGCTTTTAGCATGTTAATAAGATTAGAGCTTTCAGCCCCTGGCTCAATGCTTGGCGATGATCATTTATATAACGTAATAGTAACTGCGCACGCCTTTGTAATGATCTTCTTTTTGGTTATGCCTGTGCTGATAGGGGGCTTCGGGAATTGATTTGTGCCTTTATATATTGGTGCACCGGATATGGCTTTCCCTAGATTAAATAATCTTAGTTTTTGATTATTGCCCCCTGCTTTAACCCTATTACTAGGTTCAGCGTTTGTAGAACAAGGGGCTGGGACAGGTTGAACTGTATATCCTCCC…
	MT586735	---------------------------------------------------------------------------------------------------------AGCATGTTAATAAGATTAGAGCTATCAGCCCCTGGTTCAATGCTTGGCGATGATCATTTATATAACGTAATAGTAACTGCTCACGCCTTTGTAATGATCTTCTTTCTGGTTATGCCTGTGATGATTGGGGGTTTCGGAAATTGATTTGTTCCTTTATATATAGGTGCGCCCGACATGGCTTTTCCTAGATTGAATAATCTTAGCTTTTGATTATTACCGCCCGCTTTAACCTTACTATTGGGTTCAGCGTTTGTTGAACAAGGAGCCGGGACGGGTTGAACTGTATATCCTCCT…
	KX866738	------------------------------------------------------ACTCTTTATTTATTGTTTGGGGCTTTTGCCGGAATGATCGGTACTGCCTTTAGCATGTTAATAAGATTGGAGCTATCAGCTCCTGGTTCAATGCTTGGCGATGATCATTTATATAACGTAATAGTAACTGCTCACGCCTTTGTAATGATTTTCTTTTTGGTTATGCCTGTGCTGATAGGAGGATTCGGAAATTGGTTCGTTCCTTTATATATTGGTGCTCCGGATATGGCTTTTCCTAGATTGAATAATCTTAGCTTTTGATTACTACCTCCCGCTTTAACTCTGTTATTGGGTTCAGCATTTGTAGAACAAGGAGCAGGGACAGGTTGAACTGTATACCCTCCT…
	KJ008098	----------------------------GGTCAACAAATCATAAAGATATTGGAACTCTTTATTTATTGTTTGGGGCCTTTGCCGGAATGATTGGGACCGCTTTTAGCATGTTAATAAGATTAGAGCTATCTGCACCTGGTTCAATGCTTGGCGATGATCATTTATATAACGTGATAGTAACTGCTCACGCCTTTGTAATGATTTTCTTTTTGGTAATGCCCGTGTTGATTGGGGGTTTCGGAAATTGATTTGTTCCTTTATATATAGGTGCGCCGGACATGGCTTTTCCTAGATTGAACAATCTTAGCTTTTGATTATTGCCACCTGCTTTAACTTTATTATTGGGCTCAGCGTTTGTCGAACAAGGGGCCGGAACAGGTTGAACTGTTTATCCTCCT…
	MW059058	---------------------------------------------------------CTTTATTTATTGTTTGGGGCCTTTGCTGGAATGATCGGGACAGCCTTTAGCATGTTAATAAGATTAGAGCTATCAGCCCCGGGTTCAATGCTTGGCGATGATCATTTATATAATGTAATAGTAACAGCTCACGCTTTTGTAATGATTTTCTTTTTGGTTATGCCTGTGATGATAGGAGGTTTTGGAAATTGATTTGTGCCTTTATATATTGGTGCACCGGATATGGCCTTTCCTAGATTGAATAATCTTAGCTTTTGATTATTGCCTCCCGCTTTAACTTTATTATTAGGTTCAGCGTTTGTAGAACAAGGGGCCGGAACTGGTTGAACGGTATACCCGCCT…
	KY565323	----------------------------------------------------GGACTCTTTATTTATTGTTTGGGGCTTTTGCTGGAATGATTGGGACAGCTTTTAGCATGTTAATAAGATTAGAGCTATCAGCCCCTGGTTCAATGCTTGGCGATGATCATTTATATAACGTAATAGTAACTGCTCACGCCTTTGTAATGATTTTCTTTTTGGTTATGCCTGTGTTGATAGGAGGTTTCGGAAATTGATTTGTTCCTTTATATATTGGTGCACCTGATATGGCTTTTCCTAGACTAAATAATCTTAGTTTTTGATTATTGCCTCCCGCTTTAACCTTATTGTTAGGTTCAGCGTTTGTAGAACAAGGAGCTGGGACGGGTTGAACCGTATATCCTCCT…
	MW143251	------------------------------TCAACAAATCATAAAGACATTGGTACTCTTTATTTATTGTTTGGGGCCTTTGCTGGAATGATCGGAACAGCTTTTAGCATGTTAATTAGATTAGAGCTATCTGCTCCTGGTTCGATGCTTGGCGATGATCATTTATATAACGTAATAGTAACTGCTCACGCTTTTGTAATGATTTTCTTTTTGGTTATGCCAGTGTTGATAGGAGGTTTCGGAAATTGATTTGTTCCTTTATATATTGGCGCACCTGATATGGCTTTCCCAAGATTGAATAATCTTAGCTTTTGATTATTACCTCCTGCTTTAACCTTATTATTGGGTTCAGCGTTTGTAGAACAAGGGGCTGGGACTGGTTGAACGGTATATCCTCCC…
	MW059101	---------------------------------ACAAATCACAAAGACATTGGAACTCTTTATTTATTGTTTGGGGCTTTTGCCGGAATGATTGGGACAGCTTTTAGCATGTTAATAAGATTAGAGCTATCAGCCCCAGGTTCAATGCTTGGCGATGATCATTTATATAATGTAATAGTAACTGCTCACGCTTTTGTAATGATTTTCTTTTTGGTTATGCCTGTGTTGATAGGAGGTTTCGGAAATTGATTTGTACCTTTATACATTGGTGCACCAGATATGGCTTTTCCTAGATTGAATAATCTTAGTTTTTGATTATTGCCTCCGGCTTTAACTTTATTATTGGGTTCAGCCTTTGTAGAACAAGGGGCTGGGACTGGTTGAACGGTATATCCCCCT…
	LN870512	-----------------------------------------------------TTCTTTATATCTTGTATTTGGAGGATTTGCAGGAATGATTGGAACAGCGTTTAGTATGCTTATTCGGTTAGAATTATCTGCACCAGGGTCAATGCTTGGAGATGATCATTTATATAATGTAATTGTGACTGCACATGCTTTTGTAATGATTTTTTTCTTAGTTATGCCTGTAATGATTGGGGGGTTTGGTAATTGACTTGTACCCCTATATATTGGTTCTCCTGATATGGCTTTTCCGAGATTAAATAATATTAGTTTTTGATTATTGCCGCCTGCTTTAACTTTATTATTGGGTTCAGCTTTTATTGAGCAGGGAGCTGGAACTGGATGGACAGTTTATCCGCCT…
	KC869427	------------------------------------------------------ACTCTTTATTTATTATTTGGAGCATTTGCAGGAATGATTGGGACAGGGTTTAGTATGCTTATAAGATTAGAATTATCTGCTCCAGGGTCAATGCTTGGTGATGATCATTTATATAACGTTATAGTAACAGCTCATGCTTTTGTAATGATATTTTTTTTAGTTATGCCAGTAATGATAGGAGGGTTTGGGAATTGATTTGTACCATTATATATTGGTGCACCTGACATGGCTTTTCCTCGGTTAAATAATATAAGTTTTTGATTATTGCCGCCTGCTTTAACTTTATTATTGGGTTCAGCTTTTGTAGAGCAAGGGGCTGGAACAGGGTGGACGGTCTATCCGCCT…
	AY561965	----------------------------GGTCAACAAATCATAAAGATATTGGGACTTTGTATTTGTTATTTGGGGCCTTTGCCGGTATGATAGGAACAGGTTTTAGTATGCTTATTAGGCTAGAATTGTCAGCACCGGGGTCAATGTTAGGTGATGATCAGTTATATAATGTGATAGTTACGGCCCATGCTTTTTTAATGATATTTTTTTTAGTTATGCCTGTAATGATCGGAGGGTTTGGGAATTGATTAGTGCCATTATATATTGGATCTCCTGATATGGCTTTTCCTAGATTAAATAATATTAGTTTTTGATTATTACCGCCTTCTTTAACTTTGTTATTGGGTTCAGCATTTGTAGAACAAGGGGCGGGTACAGGATGGACTGTATACCCACCT…
	MW144977	------------------------------------------------------------------------GGGGCGTTTGCGGGCATGATTGGGACCGGTTTTAGCATGCTTATTAGGTTAGAATTGTCTGCTCCAGGCTCAATGCTTGGTGATGATCATTTGTATAATGTTATAGTAACAGCCCATGCTTTTTTGATGATATTTTTTTTAGTTATGCCAGTAATGATAGGAGGGTTTGGGAATTGATTAGTTCCCCTATATATAGGCTCTCCTGATATGGCCTTTCCTCGACTTAATAATATAAGTTTTTGATTGTTGCCGCCTTCTTTAACTTTATTATTAGGTTCAGCATTTGTGGAGCAAGGGGCCGGGACTGGATGAACTGTCTACCCTCCT…
	MZ487271	--------------------------------------------------------TTTGTATTTGTTATTTGGGGCATTTGCAGGTATGATAGGGACTGGCTTTAGTATGCTTATTAGGTTGGAATTGTCTGCTCCGGGTTCAATGCTGGGCGATGATCATTTATATAATGTCATAGTCACGGCCCATGCTTTTTTGATGATATTCTTTTTAGTAATGCCAGTTATGATAGGAGGGTTTGGAAATTGGTTTGTCCCCCTATACATAGGTTCTCCGGATATGGCTTTTCCTAGATTAAATAATATAAGTTTTTGATTGTTGCCGCCTTCTTTAACTTTATTATTAGGTTCAGCTTTTGTGGAACAAGGGGCTGGGACTGGATGAACTGTCTATCCTCCC…
	MZ487060	---------------------------------------------------------------------------------------------AGGACAGGGTTTAGTATGTTAATAAGGCTAGAGTTGTCTGCTCCAGGTTCAATGCTTGGTGATGATCATTTATATAATGTTATAGTTACCGCTCATGCATTTTTAATGATATTTTTTTTAGTTATGCCTGTGATGATTGGGGGGTTTGGAAATTGATTAGTTCCCTTGTATATTGGGTCCCCAGATATGGCTTTTCCAAGATTGAATAATATAAGTTTTTGATTATTGCCTCCATCTTTAACGTTATTATTAGGATCGGCATTTGTTGAACAAGGTGCAGGTACAGGGTGGACGGTTTATCCACCT…
	MZ487062	---------------------------------------------------------------------------------------------AGGACAGGATTTAGTATGTTAATACGGTTAGAATTATCTGCCCCCGGCTCAATGCTTGGGGATGATCATTTATATAATGTTATAGTTACAGCTCATGCGTTTTTAATGATATTTTTTTTAGTAATGCCAGTGATGATAGGGGGGTTTGGAAATTGGTTAGTCCCATTGTATATAGGTTCTCCAGATATGGCTTTTCCAAGATTGAATAATATAAGTTTTTGATTATTGCCTCCGTCTTTAACTTTATTATTAGGATCAGCGTTTGTAGAACAAGGAGCAGGTACAGGGTGGACGGTTTATCCCCCT…
	KY565307	-----------------------------------------------------TACTTTATATTTATTATTTGGTGCATTTGCAGGGATGATAGGAACGGCCTTTAGTATGCTTATAAGGTTAGAATTATCGGCCCCAGGTTCGATGCTTGGTGATGATCATTTATATAATGTTATCGTTACGGCTCATGCTTTTTTAATGATATTTTTTTTAGTAATGCCTGTGATGATAGGCGGGTTTGGTAATTGGCTAGTCCCGTTGTATATCGGTTCTCCCGATATGGCTTTTCCGAGATTGAATAATATAAGTTTTTGATTATTACCCCCCTCTTTAACTTTATTATTAGGATCAGCGTTTGTAGAACAAGGTGCAGGTACGGGGTGGACGGTCTATCCACCT…
	AM076983	------------------------------------------------------ACTTTGTATTTGCTATTTGGGGCATTTGCAGGCATGATAGGAACGGGGTTTAGTATGCTTATTAGGTTAGAATTATCAGCTCCAGGTTCAATGCTTGGTGATGATCATTTATATAATGTTATAGTTACTGCTCATGCCTTTTTAATGATATTTTTTTTAGTTATGCCAGTGATGATAGGAGGGTTTGGGAATTGATTAGTTCCATTGTATATAGGATCTCCGGATATGGCTTTTCCTAGATTAAATAATATAAGTTTTTGATTATTGCCACCTTCTTTAACTTTATTATTAGGTTCGGCATTTGTAGAACAAGGGGCTGGTACAGGATGAACGGTATACCCCCCT…
	JX999089	-------------------------------------------------------------------------GGGCATTTGCAGGGATGATAGGAACAGGTTTTAGTATGCTTATTAGGGTAGAATTATCAGCTCCAGGTTCAATGTTTGGTGATGATCATTTATATAATGTTATAGTTACTGCTCATGCTTTTTTAATGATATTTTTTTTAGTTATGCCAGTAATGATAGGAGGATTTGGAAACTGATTGGTTCCATTATATATAGGTTCTCCAGATATGGCGTTTCCTAGATTGAATAATATAAGTTTTTGATTATTGCCTCCTTCTTTAACTTTATTATTAGGTTCAGCATTTGTAGAACAAGGGGCTGGGACAGGATGAACTGTTTATCCTCCT…
	MZ487166	---------------------------------------------------------------------------------------------AGGACAGGGTTTAGTATGCTTATTAGGTTAGAATTATCAGCTCCAGGTTCAATGCTTGGTGATGATCATTTATATAATGTTATAGTTACTGCTCATGCTTTTCTAATGATATTTTTTTTAGTTATGCCAGTGATGATAGGGGGTTTTGGAAATTGATTAGTTCCGCTATATATTGGTTCTCCAGATATGGCTTTCCCAAGATTAAATAATATAAGTTTTTGATTATTGCCACCTTCTTTAACTTTATTATTAGGTTCAGCATTTGTAGAACAAGGGGCTGGTACAGGATGAACTGTGTATCCTCCT…
	KY565338	----------------------------------------------------------------TGTTATTTGGGGCATTTGCAGGAATGATAGGAACTGGGTTTAGTATGCTTATTAGGTTAGAATTATCAGCTCCGGGCTCAATGCTTGGTGATGATCATTTATATAATGTAATAGTAACTGCTCATGCTTTTTTAATGATATTTTTTTTAGTTATGCCAGTGATGATTGGGGGGTTCGGAAATTGATTAGTTCCGTTATATATTGGTTCTCCAGATATGGCTTTCCCAAGATTAAATAATATAAGTTTTTGATTATTACCGCCTTCTTTAACTTTATTATTAGGTTCAGCATTTGTAGAACAAGGGGCCGGAACGGGATGAACAGTATATCCGCCT…
	NC_069646	GTGAGTTTATATTTAAGTCGATGATTATTTTCAACTAATCATAAAGATATCGGGACTTTGTATTTGTTATTTGGGGCATTTGCAGGAATGATAGGAACTGGGTTTAGTATGCTTATTAGGTTAGAATTATCAGCTCCGGGCTCAATGCTTGGTGATGATCATTTATATAATGTAATAGTAACTGCTCATGCTTTTTTAATGATATTTTTTTTAGTTATGCCAGTGATGATTGGGGGGTTCGGAAATTGATTAGTTCCGTTATATATTGGTTCTCCAGATATGGCTTTCCCAAGATTAAATAATATAAGTTTTTGATTATTACCGCCTTCTTTAACTTTATTATTAGGTTCAGCATTTGTAGAACAAGGGGCAGGAACGGGATGAACAGTATATCCGCCT…
	AY561977	----------------------------GGTCAACAAATCATAAAGATATTGGAACTCTTTATTTGTTATTAGGGGCTTTTGCGGGTATGATCGGGACAGCGTTTAGTATGCTGATTAGATTAGAATTATCTGCGCCTGGTACAATGTTGGGTGATGATCATTTATATAATGTTATCGTGACAGCACATGCTTTTGTGATGATATTTTTTTTAGTTATGCCGGTTATGATAGGGGGATTTGGTAATTGATTAGTACCTTTATATATAGGTTCACCAGATATGGCTTTTCCAAGATTAAATAATATTAGTTTTTGATTATTACCGCCTTCGTTAACTTTATTATTAGGTTCAGCCTTTGTAGAACAAGGTGCTGGAACCGGGTGAACAGTTTACCCACCT…
	MH138106	---------------------------------------------------------------------------------------------------------------------------------------------------------------------------------------------------------------------------------------------------------------------------------------------------------------------------------------------------------------------------------------------------------------…
	KX866754	---------------------------------------------------------CTTTATTTATTATTTGGGGCATTTGCAGGAATGATAGGAACAGGGTTTAGTATGTTAATACGGTTAGAGTTGTCAGCTCCAGGTTCAATGTTGGGAGATGACCATTTGTATAATGTTATAGTGACAGCGCATGCTTTTGTTATGATATTTTTTTTAGTTATGCCAGTGATGATTGGAGGGTTTGGAAATTGATTTGTACCATTATATATTGGGGCGCCAGATATGGCTTTTCCAAGATTAAATAATATAAGTTTTTGGTTATTGCCACCTGCATTAACTTTATTGTTAGGTTCTGCGTTTGTAGAGCAAGGGGCTGGGACAGGGTGGACAGTATATCCGCCG…
	MN562234	----------------------------GGTCAACAAATCATAAAGATATTGGGACTCTTTATTTATTATTTGGGGCATTTGCAGGAATGATTGGAACTGCGTTTAGTATGTTAATTAGATTGGAATTATCAGCTCCTGGTTCAATGTTAGGAGATGATCATTTATATAATGTAATTGTGACAGCTCATGCCTTTGTAATGATATTTTTTTTAGTAATGCCAGTAATGATAGGGGGATTTGGTAATTGATTCGTGCCATTATATATAGGTGCACCAGATATGGCGTTTCCTAGATTAAATAATATAAGTTTTTGGTTATTGCCTCCTTCGTTAACATTATTGTTAGGTTCAGCGTTTGTAGAACAAGGTGCAGGTACGGGGTGGACGGTTTATCCACCT…
	HQ379427	-----------------------------------------------------GACTCTTTATTTGTTATTTGGGGCATTTGCTGGAATGATAGGAACAGGGTTTAGTATGTTAATTAGGCTTGAATTGTCAGCTCCTGGTTCAATGTTGGGAGATGACCATTTGTACAATGTAATTGTGACAGCTCATGCCTTTGTAATGATATTTTTCTTAGTAATGCCAGTAATGATAGGAGGGTTTGGAAATTGGTTTGTGCCACTATATATTGGGGCACCAGATATGGCTTTTCCTCGATTAAATAATATAAGTTTTTGGTTATTACCACCTTCATTAACATTATTACTGGGTTCAGCTTTTGTGGAACAAGGAGCAGGGACAGGGTGGACAGTTTATCCGCCT…
	OQ948196	-----------------------------------------------------GACTCTTTATTTATTATTTGGGGCATTTGCGGGGATGATAGGAACAGGGTTTAGTATGTTAATAAGGCTTGAATTATCGGCGCCAGGTTCAATGTTAGGAGATGATCATTTGTATAATGTGATAGTGACAGCTCATGCTTTTGTAATGATATTTTTTTTAGTAATGCCAGTAATGATAGGGGGGTTTGGAAATTGATTTGTGCCATTATATATTGGCGCACCAGATATGGCATTTCCGAGATTAAATAATATAAGTTTTTGGTTATTACCTCCTTCATTAACTTTATTATTAGGTTCTGCTTTTGTAGAACAGGGTGCTGGGACAGGGTGGACAGTTTATCCGCCT…
	MT139598	----------------------------------------------------------TTTATTTATTATTTGGGGCATTTGCAGGAATGATAGGAACAGGATTTAGTATGTTAATTAGGCTTGAATTATCTGCTCCTGGCTCAATGTTGGGAGATGACCATTTGTATAATGTAATTGTGACAGCTCATGCCTTTGTAATGATATTTTTTTTAGTAATGCCAGTAATGATTGGGGGGTTTGGAAATTGATTTGTGCCATTATATATTGGTGCACCAGATATGGCATTTCCTAGATTAAATAATATAAGTTTTTGGTTATTGCCTCCTTCGTTAACTTTATTATTGGGTTCTGCTTTTGTGGAACAAGGAGCTGGAACTGGGTGGACAGTTTATCCACCT…
	KX866749	---------------------------------------------------------CTTTATTTATTATTTGGGGCATTTGCCGGGATGATTGGGACGGGGTTTAGTATGTTAATTCGATTAGAGTTATCGGCCCCCGGATCAATGTTGGGGGATGATCATTTATATAATGTAATAGTAACGGCCCATGCCTTTGTAATGATATTTTTTTTAGTAATGCCAGTAATGATAGGGGGTTTTGGAAATTGATTTGTGCCATTATATATTGGTGCACCAGATATGGCGTTTCCAAGATTAAATAATATTAGTTTTTGGTTATTGCCGCCTGCATTAACTATGTTATTAGGTTCAGCCTTTGTTGAGCAAGGAGCGGGAACGGGGTGAACAGTTTATCCGCCT…
	AY561986	----------------------------GGTCAACAAATCATAAAGATATTGGGACACTATATTTATTATTTGGGGCATTTGCCGGAATGATTGGGACGGGGTTTAGTATGTTAATTCGGTTAGAATTATCGGCCCCGGGATCAATGTTAGGGGATGACCATTTATATAATGTAATAGTGACTGCTCATGCCTTTGTAATGATATTTTTTTTAGTAATGCCGGTGATGATAGGAGGATTTGGAAACTGATTAGTGCCGTTGTATATAGGTGCGCCGGATATGGCGTTTCCAAGATTGAATAATATTAGTTTTTGGTTATTGCCGCCTGCATTAACTTTATTGTTAGGTTCGGCTTTTGTTGAGCAAGGGGCAGGAACGGGATGAACGGTTTATCCGCCA…
	HQ379428	-----------------------------------------------------GACTCTTTATTTATTATTTGGGGCATTTGCCGGGATGATTGGAACGGGGTTTAGTATGTTAATTCGGTTGGAATTATCTGCCCCTGGGTCAATGTTAGGGGATGACCATTTGTATAATGTAATAGTAACAGCTCATGCCTTTGTAATGATATTTTTTTTAGTTATGCCGGTAATGATAGGAGGTTTTGGGAACTGATTAGTGCCATTATATATTGGTGCTCCGGATATGGCATTTCCAAGATTGAATAATATTAGTTTTTGGTTGTTGCCGCCTTCTTTAACTCTATTGTTAGGTTCAGCTTTTGTTGAACAAGGGGCTGGTACTGGGTGGACAGTTTATCCGCCT…
	MT139597	-------------------------------------------------------------------------------TTGCCGGAATGATTGGGACAGGATTTAGTATGTTAATTCGGTTAGAATTATCTGCACCGGGATCAATGTTGGGGGATGACCATTTGTATAATGTTATAGTAACAGCTCATGCCTTTGTAATGATATTTTTTTTAGTAATGCCGGTAATGATAGGGGGGTTTGGTAACTGATTTGTGCCATTATATATTGGTGCACCAGATATGGCTTTTCCTCGATTAAATAATATAAGTTTTTGATTATTGCCTCCTTCTTTAACTCTGTTATTAGGTTCAGCTTTTGTAGAACAAGGGGCTGGTACAGGGTGGACGGTCTATCCGCCT…
;
end;
