# Supplementary material for: A novel taxonomic database for eukaryotic mitochondrial cytochrome oxidase subunit I gene (eKOI), with a focus on protists diversity
Source: Database (Oxford). 2025 Sep 24;2025:baaf057. doi: 10.1093/database/baaf057 (PMC12462617; doi:10.1093/database/baaf057)
Supplement: baaf057_Supplemental_File [file baaf057_supplemental_file.zip › 2_alignment_eKOI/provora.nex]

#NEXUS
begin data;
	dimensions ntax=6 nchar=1565;
	format datatype=dna missing=? gap=-;
	matrix
	MG202008	ATGGCATC---------CGTCGGTTTATACCAATGGTCCAGCCGGTGGCTTTTTTCAACAAACCATAAAGATATTGGTACTCTTTATTTAATTTTTGCTGCTGCTGCCGGTATTGTGGGTTCAATTTTTTCCTTACTAATTCGGCTAGAACTGGCGCATCCCGGTAATCAAATTTTGGGGGGCAATCACCAGCTGTATAACGTTATTGTTACGGCACATGCCTTTCTTATGATTTTTTTCCTAATTATGCCGGCTCTAATTGGGGGTTTTGGTAACTGGTTTGTACCTATGATGATCGGTGCTCCAGACATGGCTTTTCCTCGACTTAATAATATTAGCTTCTGGCTACTCCCTCCAGCTCTTATTTTGCTGGTTTCATCATCCCTTGTTGAAGTAGGTGTGGGTACAGGTTGGACTGTTTATCCCCCTTTAGCAAGTATTCAAGCCCACTCAGGTGCTGCAGTGGACTTAGCTATTTTTAGCCTGCACCTTGCAGGTATTTCCTCAATTCTGGGTGCTATTAACTTTATTACGACCGTAATCAATATGCGTTTACCAGGTATGTATGCGCATCGAATTCCTTTATTTGTTTGGTCTATCTTTGTTACAGCAGTTCTTCTTCTTTTGGCTGTGCCTGTTCTTGCAGGCGGTATTACAATGCTGCTGACAGATCGAAATCTAAATACCACTTTCTTTGATCCTGCAGGTGGCGGTGATCCGATTCTTTATCAACATTTATTCT-----GGTTCTTTGGACATCCTGAAGTTTATATTATTATCCTGCCAGCTTTTGGTATTATTAGCCATGTTGTGAGCACATTCTCATCTAAACAGGTTTTTGGTTATATTGGTATGGTTTATGCCATGTCTTCAATTGGCTTACTGGGTTTTATCGTATGGGCGCACCATATGTATACAGTAGGTATGGATGTGGATACCCGTGCTTATTTTACAGCCGCTACAATGATTATTGCCGTACCAACTGGGATTAAAATTTTCAGTTGGATTGCAACAATGTGGCACGGTACAATTCGACTTTATACGCCAATGATGTTTGCTGTTGGTTTTATTTTTCTATTTACTTTAGGGGGTGTTACTGGTGTAATTCTATCTAATTCTGGTTTAGACGTATCATTGCATGATACATATTATGTAGTTGGGCATTTTCACTATGTTCTTTCAATGGGGGCGCTATTTGGTTTATTTGCAGGTTTCTACTATTGGATAGGTAAAATGACGGGTGCTCAATATAACGAAACACTTGGTCAAGTGCATTTTTGGTTAACTTTTGTGGGTGTTAATGTTACATTTTTTCCAATGCATTTTCTAGGTCTTGCAGGAATGCCTCGACGTATTCCAGATTATCCAGATGCTTTTGCAGGTTGGAATGAAATTGCATCATTAGGTTCTTTAATTTCAATTTTTGCTGCACTGTTTTTCTTCTATGTGGTGTTTGAAACTTTCACCTCAGGCCGTGTTTGTCCTAGAAATCCATGG------------------AAATTAAATCCAAAACTTGGT------------------------TAA
	Nibbleromonas_kosalapovi	ATGACAACACATTCAAATGCCGGATTCGGTGACTTTGCTAATAGATGATTATTTTCTACTAACCACAAAGATATTGGAACCTTATATATCTTATTTGGTTTATTTTCAGGGGTAGTAGGAACTTGATTTTCTATCTTAATGAGAATGGAATTAGCTTCACCTGGTAACCAGGTATTAGCAGGTAACCATCAGCTATATAACGTATTAATTACTGCTCATGGTTTCTTAATGATTTTCTTCTTAGTAATGCCTGTATTAATTGGTGGTTTTGGTAACTGGTTTGTTCCAATTTTAATTGGAGCTCCTGACATGGCATTCCCAAGAATGAATAATATCAGTTTCTGATTATTACCTCCATCATTACTACTATTACTAGGTTCTTCATTAGTAGAAATGGGACCTGGAACCGGATGAACAGTATATCCACCATTAAGTGGTGTACAAGCACACTCTGGAGGTGCTATTGATTTAGCAATCTTTAGTTTACACTTAGCAGGTGCTTCTTCATTATTAGGGGCAGTAAACTTCATAACTACTTTTGTTAATATGCGTGCTCCTGGTATGGATTATCACCGTGTACCATTATACGCTTGAAGTATCTTTATTACTGCAATTTTACTACTATTATCATTACCAGTATTAGCAGGTGCAATCACTATGTTATTAACTGATCGTAATTTTAATACCACCTTCTTCGATCCTGCAGGTGGGGGAGATCCAATCTTATATCAGCATCTATTCTTTAAGAAAACTTCG-----CCAGAAGTTTATATCATTATCTTACCAGCATTTGGAATAATTAGCCATACTGTTGCAGTATTAGCTAGAAAACCTGTGTTTGGTTATTTAGGAATGGTATATGCTATGAGTTCAATTGGATTATTAGGATTCATTGTATGAGCGCATCACATGTATACCGTAGGTATGGACGTGGATACAAGAGCATACTTTACAGCAGCTACTATGATTATTGCAGTACCAACTGGTATTAAAATTTTTAGTTGATTAGCTACTTTATGAGGTGGATCTTTCGAATTAAAAACTCCAATGTTATTTACTATTGGATTCCTATTTTTATTTACTGTAGGTGGATTAACAGGAGTAATTTTATCTAACTCAGGTTTAGATGTAGCATTACACGATACTTATTATGTAGTAGCTCACTTCCATTATGTACTATCAATGGGAGCATTATTTGCTATGTGTGCAGCATTCTACTATTGAATTGGTAAAATCACTGGTAACCAATACAATGAAACTTTAGGTCAAATTCATTTCTGAACCACATTTATTGGGGTTAACGTTACTTTCTTCCCAATGCACTTTTTAGGATTAGCTGGAATGCCACGTCGTATCCCAGATTACCCAGATGCATTTGCTGGTTGAAATCAAGTAGCTTCATTCGGATCATATATTACTTTAATGAGTAGTATGTTATTCTTCTATATTTTCTATGATGTATTAGTAACTGATAGAAAATCTAGCGGAGACCCATGAGCACGTTTAACTAACCAAGAATTAAACCAAAGAATTATTGATTTCAATAAATCTATTGGTAAATAA
	Nibbleromonas_quarantinus	ATGGCAACACAATCACAAAGCGGATTAGCTCAATTTGCAGATAGATGATTATTCTCTACTAACCATAAAGATATTGGTACTCTATATATCTTATTTGGTTTATTTGCAGGAGTTGTTGGAACTTGATTTTCAATCCTAATGCGTATGGAATTATCAAGCCCTGGTAACCAAGTATTAGCAGGTAACCATCAGTTATATAATGTATTAATTACTGCTCATGGTTTCCTAATGATTTTCTTCTTAGTAATGCCAGTATTAATTGGTGGATTTGGTAACTGATTTGTTCCAATTTTAATTGGAGCTCCCGATATGGCATTCCCAAGAATGAATAATATCAGTTTCTGATTATTACCTCCTTCATTACTATTACTATTAGGTTCATCATTAGTTGAAATGGGTGCAGGTACTGGTTGAACAGTATATCCTCCATTAAGTGGAGTACAAGCTCATTCAGGAGGTGCTATTGATTTAGCAATCTTTAGTTTACACCTGGCTGGGGTTTCATCTCTATTAGGTGCAGTAAACTTCATTACTACTTTTGTTAATATGCGTGCTCCAGGAATGGATTACCACCGCGTACCATTATACGCATGAAGTATTCTTATTACTGCAGTATTATTATTATTATCATTACCAGTATTAGCTGGTGCTATTACTATGTTACTAACTGATCGTAACTTTAATACTACTTTCTTCGATCCTGCTGGAGGAGGAGATCCAATCTTATATCAGCACTTATTCT-----GATTCTTTGGACATCCAGAAGTATATATCATTATCTTACCAGCTTTTGGAATCATTAGTCACACCGTATCAGTATTATCAAGAAAACCTGTTTTTGGTTATTTAGGTATGGTTTACGCTATGAGTTCAATTGGATTCTTAGGATTTATCGTATGAGCTCATCATATGTATACAGTAGGTATGGATGTGGATACACGTGCATATTTCACTGCAGCAACCATGATTATTGCAGTACCAACTGGAATTAAAATCTTCAGTTGATTAGCAACTTTATGAGGTGGTTCATTCGAACTAAAAACTCCAATGCTATTTACTATTGCATTCTTATTCCTATTTACCGTAGGTGGAGTAACTGGAGTAATTTTATCTAACTCTGGTTTAGATATTGCATTACACGATACTTATTATGTAGTAGCACATTTCCATTATGTATTATCAATGGGAGCATTATTTGCAATGTGTGCAGCATTCTATTATTGAATTGGTAAAATTACTGGTAACCAATATAATGAGTTCTTAGGACAAATCCATTTCTGAACTACATTTATTGGTGTAAATGTAACTTTCTTCCCAATGCATTTCTTAGGATTAGCTGGAATGCCACGTCGTATTCCTGATTATCCAGATGCTTATGCAGGTTGAAATAGCGTTGCTTCTGTAGGTTCTTATATGACCTTCTTAAGTACTATCCTATTCTTCTATATTTTCTATGATGTATTAACTACTGATAGAAAAGTAAGTGGAGATCAATGATCTAGATTAACCTCTGCAGAATTAAACGAAAGAATTATTGCATTTAACAAAACTATTGCAAAATAG
	N_curacaus	ATGGCAACACATTCACAAGGCGGATTAGCTCAATTTGCAGACAGATGATTATTCTCTACTAACCATAAAGATATTGGTACTTTATATATCTTATTTGGTTTATTTGCAGGAGTAGTTGGAACTTGATTTTCAATTCTAATGCGTATGGAATTATCAAGTCCTGGTAATCAAGTTTTAGCAGGTAACCATCAGTTATATAATGTATTAATCACTGCTCATGGTTTCTTAATGATTTTCTTCTTAGTAATGCCAGTATTAATTGGTGGATTTGGTAATTGATTTGTTCCAATTTTAATTGGAGCTCCTGATATGGCATTCCCAAGAATGAATAATATCAGTTTCTGATTATTACCTCCCTCATTATTATTATTACTAGGTTCATCATTAGTTGAAATGGGTGCAGGTACTGGTTGAACAGTATACCCTCCATTAAGTGGAGTACAGGCCCATTCAGGAGGTGCTATTGATTTAGCAATCTTTAGTTTACACCTTGCTGGGGTTTCATCTCTTTTAGGTGCAGTAAACTTCATCACTACTTTTGTTAACATGCGTGCTCCAGGAATGGATTACCACCGTGTACCATTATATGCATGAAGTATTTTTATTACTGCTATTTTACTACTACTATCATTACCAGTATTAGCTGGTGCTATTACTATGTTACTAACTGACCGTAACTTTAACACTACTTTCTTTGATCCTGCTGGAGGAGGAGATCCAATTTTATATCAGCACTTATTCT-----GATTCTTTGGACATCCGGAAGTATATATTATTATCTTACCAGCCTTTGGAATTATTAGTCATACCGTATCAGTATTAGCAAGAAAACCTGTTTTCGGTTACTTAGGTATGGTTTATGCTATGAGTTCAATTGGATTATTAGGATTTATTGTGTGAGCGCATCACATGTATACTGTGGGTATGGACGTAGATACACGTGCATATTTCACTGCAGCAACTATGATTATTGCAGTACCAACTGGTATTAAAATTTTCAGTTGATTAGCAACCTTATGAGGAGGTTCTTTTGAATTAAAGACTCCAATGTTATTTACTATTGCATTCTTATTCCTATTTACCGTAGGTGGAGTTACTGGAGTAATCTTATCTAACTCTGGTCTAGATATTGCATTACACGATACTTATTATGTAGTAGCTCATTTCCACTATGTGTTATCAATGGGAGCATTATTTGCAATGTGTGCAGCATTTTATTACTGAATTGGTAAAATTACTGGTAACCAATATAATGAATTCTTAGGACAAGTTCACTTCTGAACTACATTTATTGGTGTAAATGTTACTTTCTTCCCAATGCACTTCTTAGGATTAGCTGGAATGCCACGTCGTATCCCAGATTATCCAGATGCTTATGAAGGTTGAAATAGTATTGCTTCAGTAGGTTCTTATATTACTTTCTTAAGTACTATCTTATTCTTCTATATTTTTTATGATGTATTAACTACTGATAAAAAAGTAAGTGGAGACCAATGATCAAGATTAACTGCTTCAGAATTAAATGAAAGAATTATTGCATTTAACAAAACTATTGCAAAATAG
	Ubysseya_fretuma	ATGGCAA-----TCATACA-CGGAATTTCTCAATGGTCTTCAAGATGGCTTTTTTCTACAAACCATAAAGATATTGGAACTCTATATTTAGTATTTGGAATATTTTCTGGAGTTATAGGTTCTACATTCTCAGTATTAATTAGAATGGAATTAGCACAACCAGGAAACCAAATTTTAGGGGGAAATTTTCAACTTTATAATGTTCTTATAACAGCTCATGGTTTTTTAATGATTTTTTTTATGGTTATGCCGGCAGCTATAGGTGGTTTTGGTAATTGGTTTATACCTATCTTAATCGGAGCACCTGATATGGCATTCCCTCGATTAAATAATATTAGTTTTTGGTTATTACCACCATCACTTCTTTTACTTTTAGGATCTTCTTTAGTAGAAGTAGGGGCAGGTACAGGTTGGACAGTATACCCACCGTTAAGTAGTGTACAAGCACACTCTGGAGGATCAGTAGATTTAGCAATTTTCAGTTTACATCTTGCGGGTGCCTCTTCGATTTTAGGAGCGGTAAATTTTATAACAACAATCTTTAATATGCGAGCACCAGGAATGTCATTCCATAGATTACCTTTATTTGTATGGTCTGTATTAATTACAGCTTTCTTATTAGTATTATCTTTACCAGTTTTAGCAGGAGCAATTACAATGCTATTAACAGATCGAAACTTTAACACAACATTCTTTGATCCAGCTGGAGGAGGAGATCCTATTTTATACCAACATTTATTTT-----GGTTCTTTGGTCATCCTGAAGTATATATTTTAATTTTACCAGCTTTTGGTGTTGTTAGTCATATAGTAGCGACTTTCTCAAGAAAACCAGTTTTTGGATACCTTGGAATGGTTTATGCTATGTTATCTATTGGAATTTTAGGTTTTATTGTATGGGCTCACCATATGTATACAGTTGGTATGGATGTTGATACTCGTGCTTATTTCACAGCAGCAACAATGATTATTGCTGTACCTACTGGAATTAAAATTTTCAGTTGGCTTGCTACAATGTGGGGAGGTTCTTTTCAACTTAAAGCTCCTATGTTATGGGCTATCGGGTTTATTTTCTTATTCACTGTTGGAGGATTAACAGGAGTTATTTTATCTAACTCAGGTTTAGATATCGCTTTACATGATACATATTATGTTGTTGCTCATTTCCATTATGTATTATCAATGGGAGTTGTATTCGGTTTATTCGGTGCCTTCTATTATTGGTGTGGAAAAATTACAGGTTACCAATACCCTGAAAATTTAGCTCAATTACATTTTTGGATTACTTTTATTGGAGTTAACGTTACTTTCTTCCCTATGCATTTCTTAGGTTTAGCTGGTATGCCTCGTCGTATCCCTGATTACCCTGATGCTTTTAGTGGATGGAATTTAATTGCTTCTTACGGTTCTTTAATTTCAACATTAGGTGCAATATTATTCTTTTATATTCTTTATGCCACATTTGTTAGTGAAAATAAATCTCCTATAAATCCTTGGGCTCAATACACTCCAGCTGAAATTAATGCTCGAATTATTGAATTTAAAAAAATTAT------ATAA
	Nebulamonas_marisrubri	ATGTCGA---------------GTCTTTATCAATGGTCCGCGCGATGGCTATTTTCAACAAATCATAAAGATATAGGAACCCTATACTTAATTTTTGCAGGAATTTCAGGAATTATTGGTACATTTTTATCTGTATTAATTAGAATGGAATTAGCATTACCAGGTAACCAAATCTTACAAGGAAACCATCAATTATATAATGTAATTATTACAGCCCATGCTTTTGTAATGATTTTTTTCTTAGTAATGCCTGCAGCAATTGGTGGATTTGGAAATTGGTTTGTTCCAATCATGATTGGTGCGCCTGATATGGCTTTCCCTCGCTTAAATAATATTAGCTTTTGGTTATTACCACCAGCATTAATTTTATTATTATCATCTTCATTAGTAGAAGTTGGGGCTGGGACAGGCTGGACTGTGTATCCTCCTTTAGCTGGTATCCAATCACATTCAGGTGCTTCAATCGATTTAGCCATTTTTAGTTTACATTTAGCAGGGATCTCATCAATTTTAGGTGCGATTAATTTTATTACAACAGTAGTAAATATGCGAAGCCCTGGTCAAAGTTTTCACAAATTACCTTTATTTGTATGGAGTATCTTTATTACAGCCATTTTATTATTATTAGCTGTTCCTGTTTTAGCTGGAGGAATTACAATGTTATTAACAGATCGTAATTTCAATACAACATTCTTTGATCCCGCTGGTGGAGGAGACCCAATTTTATATCAACATTTATTTT-----GGTTTTTTGGGCACCCTGAGGTATATATTTTAATTTTACCAGGTTTTGGTATGATTAGTCATATTATTGCTACATTCTCTAAAAAATCTGTTTTTGGATATTTAGGTATGGTTTACGCAATGGGGTCTATTGGTATTTTAGGTTTTATTGTATGGGCCCACCATATGTATACAGTAGGGTTAGACGTAGATACGCGTGCATATTTTACAGCAGCAACAATGATTATTGCAGTACCAACTGGTATTAAAATTTTTAGTTGGATTGCTACAATGTGGAATGGATCAATTCACTTTAAAACACCAATGTTATTCGCAATTGGATTTATTTTCTTATTTACAGTTGGGGGTTTAACAGGTGTTATTTTATCTAATTCAGGATTAGATATTGCTTTACATGATACATACTATGTAGTAGCGCATTTCCATTATGTATTATCAATGGGGATTTTATTTGCTTTATTTGGAGCTTTTTACTATTGGATTGGTAAAATTACAGGGTTACAATATCCTGAAACATTAGGTCAAATTCACTTTTGGATTACATTCATTGGTGTTAATGTTACTTTCTTCCCAATGCACTTTTTAGGATTAGCTGGGATGCCTCGTCGTATACCTGATTATCCTGATGCTTATGCAGGTTGGAATTTAGTTGCATCTTATGGATCTATGATTTCGGTTGTAGGGGCAGTTTTATTTTTTTATATTATTTATAGAACTTTAACAA---------------GTACAGAGCGTTGC--------------------------CCGATGAACCCTTGGGTTTTTAAAAAT----------TAA

;
end;
