# Supplementary material for: A novel taxonomic database for eukaryotic mitochondrial cytochrome oxidase subunit I gene (eKOI), with a focus on protists diversity
Source: Database (Oxford). 2025 Sep 24;2025:baaf057. doi: 10.1093/database/baaf057 (PMC12462617; doi:10.1093/database/baaf057)
Supplement: baaf057_Supplemental_File [file baaf057_supplemental_file.zip › 2_alignment_eKOI/pycnogonida.nex]

#NEXUS
begin data;
	dimensions ntax=45 nchar=1167;
	format datatype=dna missing=? gap=-;
	matrix
	DQ390073	TACTTTATATTTTATTTTTTGGATTTGGGCTGCAATGTTAGGTTTGAGAATCAGATTTATTATCCGTGCTGAATTAGGGTGGCCTGGGTCTTTAATTGGTAATGATCAGGTTTATAATGTTGTGGTTACTTCTCATGCTTTTATTATGATTTTTTTTATGGTTATACCTGTTATAATGGGGGGTTTTGGAAATTGGCTTTTACCTATAATAATTGGGGCTCCTGATATGGCTTTTCCTCGTTTGAATAATTTTAGATTTTGAATGTTACCCCCTTCTTTAACTTTATTATTAATTTCTTCTTCTGTGGAAAGGGGGGTAGGAACAGGTTGAACAGTTTATCCTCCTTTATCCTCGAATATTGCTCAATCGGGTGTTTCTGTAGATATAGCTATTTTTTC…
	DQ390083	AACTTTATATTTAATTTTTGGTTTATGAGCAGCTATAGTTGGTTTAAGTCTAAGTGTTATCATTCGTATTGAATTAGGTTCACCAGGTTCATTTATTGGTAATGACCAAATTTATAATGTTATTGTAACATCTCATGCTTTTGTAATAATTTTTTTTATAGTTATACCCGTAATAATAGGAGGATTTGGAAATTGATTACTACCTTTAATAATTAGGGCCCCAGATATGGCATTTCCTCGATTAAACAATTTTAGATTTTGAATACTACCTCCAGCTTTAACATTATTAATATTATCTTCTTCTGTAGAAAGAGGAGCTGGTACTGGTTGAACAGTGTACCCTCCTCTTTCAGGAAATATTGCTCATTCTGGAGTTTCAGTAGACTTAGCTATTTTTTC…
	DQ390053	AACTTTATATTTAATTTTTGGTTTATGATCTGCTATAATTGGTTTAAGATTAAGAGTGATTATTCGTATAGAATTAGGGACTCCTGGTCCTTTTATTGGAAATGATCAAGTTTATAATGTTATTGTTACATCACATGCTTTTATTATAATTTTTTTTATAGTTATACCTGTAATAATAGGGGGTTTTGGTAATTGGCTTCTTCCTTTAATAATTGGAGCTCCTGATATAGCATTTCCTCGACTTAATAATTTTAGATTTTGAATATTACCTCCGGCATTAACTTTACTTATAATTTCTTCTTCGGTTGAGAGAGGAGCAGGTACAGGGTGAACGGTATATCCTCCTTTATCTAGTAATATTGCTCATTCTGGAGTTCCTGTAGATCTTGCAATTTTTTC…
	DQ390059	AACTCTTTATTTAATTTTTGGAATATGAGCAGCAATAATCGGACTTAGACTAAGAATAATTATTCGAATAGAATTAGGTACCCCAGGTCCTTTTATCGGAAATGACCAAGTATATAACGTTGTGGTAACTTCTCACGCTTTTATTATAATTTTCTTTATAGTAATACCTGTAATAATAGGAGGTTTTGGAAACTGATTATTACCTTTAATAATTGGAGCACCAGATATAGCATTTCCCCGATTAAATAATTTCAGATTTTGAATATTACCCCCTTCATTAACTTTATTACTAATTTCTTCATCAGTAGAAAGAGGTGCAGGTACCGGTTGAACAGTTTATCCTCCATTATCAAGAAATATTGCTCATTCAGGAGTTTCTGTTGATTTAGCTATTTTCTC…
	DQ390082	AACCTTATATTTAATTTTTGGTCTATGAGCAGCAATAATTGGACTAAGACTAAGAGTAATTATTCGAATAGAATTAGGAACACCAGGATCATTTATTGGAAATGATCAATTATATAATGTAATAGTTACCTCTCATGCTTTTATTATAATTTTCTTTATAGTAATACCTATCATAATAGGAGGATTTGGAAATTGACTATTACCTCTTATAATTGGAGCTCCAGATATAGCATTTCCACGATTAAACAATTTTAGATTTTGAATATTACCTCCAGCTCTAACACTATTAATAATTTCTTCTTCAGTAGAAAGAGGAGCAGGAACAGGGTGAACAGTTTACCCCCCTCTTTCAAGAAATATTGCCCATTCAGGAGTATCAGTAGACTTAGCTATTTTCTC…
	DQ390057	AACCCTATATTTAATTTTTGGACTTTGATCAGCTATAATTGGTCTAAGATTAAGAGTTATTATTCGGATAGAATTAGGAACTCCTGGAGCTTTTATTGGTAACGATCAACTATATAATGTTATAGTTACATCTCATGCATTTATTATAATTTTCTTCATAGTAATACCTGTAATGATAGGAGGATTTGGAAATTGATTATTACCTTTAATAATTGGGGCACCAGACATGGCATTCCCCCGATTAAATAATTTCAGATTCTGAATATTACCCCCTGCACTAACTTTATTAATAATTTCATCTTCAGTAGAAAGAGGAGCAGGAACAGGATGAACAGTATATCCCCCATTATCAAGAAACATTGCACATTCAGGAGTTTCAGTAGATCTCGCAATCTTTTC…
	DQ390045	AACAATATATCTAATTTTTGGATTATGATCAGCAATAATCGGATTAAGCCTAAGAGTTATTATCCGAATAGAATTAGGAACCCCAGGTCCTTTTATTGGAAATGATCAAATTTATAACGTAATAGTAACATCCCATGCATTCATCATAATTTTCTTTATAGTAATACCAGTAATAATAGGAGGCTTTGGTAACTGACTTTTACCTCTAATATTAGGAGCCCCTGATATAGCATTTCCACGAATAAACAATTTTAGATTCTGAATACTCCCCCCAGCATTAACATTACTAATAATCTCATCTTCAGTAGAAAGAGGAGCAGGAACAGGATGAACTATCTACCCTCCATTATCAAGAAATATTGCCCATTCAGGAGTCCCCGTTGATCTAGCAATTTTTTC…
	DQ390077	AACAATATATTTAATTTTTGGATTATGAGCAGCAATAATCGGATTAAGCCTAAGAGTTATTATTCGTATAGAATTAGGAACTCCAGGTCCTTTTATTGGAAATGATCAAGTATATAATGTAATAGTTACATCACATGCATTTATTATAATTTTCTTCATAGTAATACCAGTAATAATAGGAGGATTTGGAAATTGACTTTTACCTCTCATACTAGGAGCCCCTGATATAGCCTTCCCTCGAATAAATAATTTTAGATTTTGAATACTACCCCCAGCATTAACATTACTTATAATTTCATCATCAGTAGAAAGAGGAGCAGGTACAGGATGAACCGTGTATCCCCCATTATCAAGAAATATTGCTCATTCAGGAGTTCCTGTAGACTTAGCCATTTTCTC…
	DQ390085	AACATTATATTTAATTTTTGGTTTTTGAGCAGCAATAATTGGATTAAGATTAAGAGTTATTATTCGTATAGAATTAGGAACTCCAGGATCATTTATTGGTAATGATCAAGTATATAACGTAATCGTTACATCTCATGCTTTTATTATAATTTTCTTTATACTTATACCTGTAACTATAGGAGGATTTGGAAATTGATTAATTCCCCTTTTATTAGGAGCACCAGATATAGCATTTCCACGATTAAATAATTTTAGATTTTGAATGTTACCTCCAGCCCTTACATTATTATTAATTTCATCCTCAGTTGAAAGAGGAGCAGGGACAGGATGAACTGTATATCCTCCTTTATCAAGTAATATTGCCCATTCTGGAGTACCTGTTGATCTTGCAATTTTTTC…
	DQ390076	AACTTTATATTTAATTTTCGGTTTATGAGCAGCAATAATTGGATTAAGTTTAAGAGTAATTATTCGTTTAGAACTTGGAACTCCAGGTTCTTTTATTGGTAACGACCAAGTTTATAACGTAATTGTAACTTCCCATGCTTTTATTATAATTTTCTTTATAGTAATACCTGTAATAATAGGAGGCTTTGGAAATTGATTACTTCCTTTAATAATTGGAGCCCCAGATATAGCTTTTCCTCGATTAAATAATTTTAGATTTTGAATACTTCCTCCAGCCTTAACTCTTATAATAATTTCATCTTCAGTAGAAAGAGGAGCAGGAACAGGATGAACTGTTTATCCCCCTTTATCAAGAAACATTGCCCATTCAGGAGTTCCTGTAGATTTAGCAATCTTCTC…
	DQ390047	AACCTTATATTTAATTTTTGGGGTCTGATCCGCAATAATCGGCTTAAGTTTAAGGGTAATTATCCGTTTAGAGTTAGGAACCCCAGGACCTTTTATTGGAAATGACCAAGTTTATAACGTCATTGTAACCTCCCATGCTTTTATTATAATCTTTTTTATAGTAATACCTGTCATAATAGGGGGATTTGGAAATTGACTACTTCCTTTAATAATTGGAGCCCCAGATATAGCTTTTCCTCGATTAAATAATTTTAGATTCTGGATACTTCCCCCAGCATTAACCCTTATAATAATTTCATCCTCAGTAGAAAGAGGAGCAGGAACAGGATGAACCGTTTACCCCCCTTTATCAAGAAATATTGCCCACTCAGGGGTTCCTGTAGATTTAGCAATTTTTTC…
	DQ390048	AACAATATATTTAATATTTGGAGCCTGATCTGCTATAGTAGGCACTTCAATAAGGCTTATTATTCGTTCAGAATTAGGTACTCCAAGGATATTGATTGGTGACGATCAAATTTATAATGTTGTAGTTACCTCCCATGCCTTTATTATGATTTTTTTTATAGTTATACCTGTGATAATTGGTGGGTTTGGTAATTGGTTAGTTCCTTTAATAATTGGGGCACCAGATATGGCTTTTCCCCGAATAAACAATATAAGATTCTGGTTGCTTCCTCCTTCTTTAGTCCTTCTTCTTTCTTCTTCTTTAATTGACAGGGGAGCAGGAACAGGATGAACAGTTTACCCTCCTCTATCAGCAAACATCGCTCATGCAGGTGCTTCAGTAGATTTAACTATCTTTTC…
	FJ862872	--------------------------------------------------------TTATTATTCGATCTGAACTCTCCACACCATCATCTTTCATTGGTAATGATCAAATTTATAACGTAATTGTTACTGCTCATGCCTTCATTATAATTTTTTTTATAGTAATACCAATAATAATTGGTGGTTTTGGAAACTGATTAGTACCCATAATAATTTGTGCACCCGATATAGCATTCCCACGAATAAATAATATGAGTTTTTGGCTTTTACCCCCTTCACTATCTTTACTAGTTATTTCTTCTTTCGTTGATTCAGGCACAGGCACAGGATGAACAGTATACCCCCCTCTATCTAGATTTATAAGCCATTCAGGACCTTCTGTAGACCTCTCAATTTTTTC…
	DQ390051	TACTATATATTTAATTTTTGGAATTTGATCCGCCTCTATTGGTACAGCCCTCAGAATATTGATCCGTCTTGAACTAAGAGCTCCCTCATCCCTTTTAGGAGATGATCAAATTTACAATGTAATTGTTACTTCCCATGCCTTCATTATAATTTTTTTTATAGTTATACCTATAATAATTGGAGGGTTCGGAAATTGAATAGTTCCTATTATAATTGGTGCCCCAGATATAGCATTCCCACGAATAAATAATATAAGATTTTGACTACTCCCTCCATCTTTAATTCTATTAATTTCATCTTCACTAGTAGAAAGAGGGGCAGGAACAGGATGAACAGTATACCCCCCTCTATCAAGAAATATTGCACACTCAGGGGCCTCAGTAGACCTGACAATCTTTTC…
	DQ390058	AACTATATATTTAATTTTTGGGGCCTGAGCTGCAATAGTAGGAACTTCAATAAGAATATTAATTCGAACTCAATTAAGATCTCCAGGAGCTATAATTAAAAGTGATCAAATTTATAATGTAATTGTTACTTCTCACGCTTTTATTATAATTTTTTTCATAGTTATACCAATAATAATCGGAGGTTTTGGAAATTGATTAATTCCTTTAATATTAGGATCTCCAGATATAGCTTTTCCACGTATAAATAATTTAAGATTTTGACTTTTACCCCCATCTCTTATATTATTAATTATATCAACAATAATTGAAATAGGAGCAGGAACGGGATGAACTATTTACCCTCCTTTATCAAATATATTATTTCATTCAGGGGCCTCAATAGATTTAACAATTTTTTC…
	DQ390095	TTCATTATATTTAATTTTTGGTATTTGATCAGCAATAATTGGAACATCAATAAGAATATTAATTCGAACTCAATTAAGATCCCCTGGTGCAATAATTAAAAGAGATCATATTTATAATGTAATTGTTACTTCTCATGCATTTGTAATAATTTTTTTTATAGTTATACCTATAATAATTGGAGGATTTGGAAATTGATTAATTCCTTTAATATTGGGGTCTCCTGATATAGCTTTCCCTCGAATAAATAATTTAAGATTTTGACTTTTACCCCCATCTTTATCCTTATTATTATTATCCTCAATTATTGAAATAGGAGCAGGAACAGGATGAACAATTTATCCCCCATTATCAAATATAATATTTCATTCAGGAGCATCTGTTGATTTAACAATTTTTTC…
	DQ390079	AACATTATATTTAATTTTTGGAATTTGATCAGCTATAATTGGTACATCAATAAGTGTATTAATTCGAACTCAACTAAGGTCCCCAGGAGCCATAATTAAAAGAGACCAAATTTATAATGTAATTGTTACGTCTCATGCTTTTATTATAATTTTTTTTATAGTTATACCTATAATGATTGGGGGATTTGGAAATTGATTAGTTCCTTTAATATTAGGATCCCCAGATATAGCTTTTCCTCGAATAAACAATTTAAGATTTTGACTTTTACCCCCTTCATTATCCTTATTACTCTTATCTTCAATAATTGAAATAGGGGCAGGAACAGGTTGAACTATTTATCCTCCATTATCAAATATAATATTTCATTCAGGAGCCTCTGTTGATTTAACAATTTTTTC…
	JN018213	----------------------------------------GGAATAGCAATAAGAATATTAATTCGAACTGAACTAGGAATACCCGGCTCCTTAATTGGAAATGATCAGATTTATAATGTTCTAGTCACAGCTCATGCTTTTATTATGATTTTTTTTATAGTTATACCTATAATAATTGGTGGATTTGGAAACTGATTAGTCCCTTTAATAATTGGGGCCCCAGATATAGCATTCCCACGAATAAATAATATAAGCTTTTGGTTACTCCCTCCTTCACTAACTTTATTATTAATATCCTCTTTTGTTGATTCTGGGGTAGGCACTGGGTGAACCTTATATCCTCCTTTATCCTCTAACTTATCTCATTCAGGCCCTTCTGTAGACCTTTCAATTTTTTC…
	FJ862877	----------------------------------------GGGATAGCAATAAGAATATTAATTCGAACCGAATTAGGAATACCCGGTTCTTTAATCGGAAATGATCAAATTTATAATGTTTTAGTGACAGCCCATGCTTTTATTATAATTTTCTTTATAGTTATACCCATAATAATTGGAGGCTTTGGAAATTGGCTAATCCCTTTAATAATTGGAGCTCCGGATATAGCATTCCCTCGTATAAATAATATAAGATTTTGACTACTTCCTCCTTCATTAACTTTACTGTTAATATCTTCTTTTGTTGATTCAGGAGTAGGAACAGGTTGAACTTTATACCCCCCTCTATCTTCTAATTTATCTCACTCAGGACCCTCAGTAGATCTTTCTATTTTTTC…
	FJ716626	---------ATTTATTTTTGGAGTTTGAGCAGGAATAGTGGGAATAGCCATAAGAATATTAATTCGAACAGAATTAGGAATACCTGGATCTTTAATTGGTAATGACCAAATTTATAATGTTTTAGTAACAGCTCATGCTTTTATTATAATTTTTTTTATAGTTATACCTATAATAATTGGAGGATTTGGAAATTGGTTAATCCCCTTAATAATTGGGGCCCCTGATATAGCATTCCCACGTATAAATAACATAAGATTTTGACTCCTCCCCCCATCATTAACTTTATTATTAATATCTTCCTTTGTTGATTCGGGGGTAGGAACAGGATGAACACTATACCCTCCATTATCCTCTAATCTATCTCATTCAGGGCCATCTGTAGATCTCTCTATTTTTTC…
	DQ390078	TTCTATATATTTAATTTTTGGGGTATGATCAGGAATAATTGGTATAGCTATAAGAATATTAATTCGTACAGAATTAGGAATACCTGGATCATTAATTGGTAATGATCAAATCTATAATGTGTTAGTTACAGCTCATGCTCTTATTATAATTTTTTTTATAGTTATGCCCATAATAATTGGAGGATTTGGAAACTGATTAGTTCCATTAATAATTGGGGCTCCGGATATAGCATTTCCTCGAATAAATAATATAAGATTTTGATTGTTACCTCCTTCATTAACACTTTTATTAATATCCTCCTTTGTAGATTCAGGAGTAGGAACAGGATGAACATTATATCCGCCCTTATCCTCTAATCTATCCCATTCAGGTCCATCAGTAGATTTATCAATTTTTTC…
	DQ390063	TTCTATATATTTAATTTTTGGTGTATGGTCAGGAATAATTGGAATATCTATAAGAATATTAATTCGAACTGAATTAGGAATACCTGGTTCCCTAATCGGAAATGACCAAATTTATAATGTGTTAGTTACAGCGCATGCTTTTATTATAATTTTTTTTATAGTAATACCAATAATAATTGGGGGATTTGGAAATTGATTAGTCCCTTTAATAATTGGGGCACCTGATATAGCATTTCCACGAATAAATAACATAAGATTTTGGTTACTCCCCCCTTCATTAATACTTTTATTAATATCCTCCTTCGTTGATTCTGGAGTTGGGACAGGCTGAACTCTTTATCCTCCTTTATCTTCAAATTTATCTCATTCAGGACCTTCAGTAGATTTATCAATTTTTTC…
	DQ390061	TTCTATATATTTAATTTTTGGAGTATGATCAGGAATAATCGGAATAGCTATAAGAATACTAATCCGAACTGAATTAGGTATACCTGGATCCTTAATTGGAAATGATCAAATTTATAATGTCTTGGTTACAGCTCATGCTTTTATTATAATTTTTTTTATAGTAATACCAATAATAATTGGGGGATTCGGTAATTGGTTAGTCCCATTAATAATTGGTGCCCCTGATATAGCATTTCCACGAATAAATAATATGAGATTTTGACTCTTACCCCCTTCATTAATACTTTTATTAATTTCCTCCTTTGTAGATTCAGGAGTAGGAACAGGATGAACTCTTTACCCCCCTTTATCTTCTAGCCTCTCTCACTCAGGCCCTTCAGTAGATTTAACTATTTTTTC…
	FJ862876	-----------------------------------------------CAATAAGAATTTTAATCCGAACAGAATTGGGGACCCCTTCTTCCTTGATTGGAAACGATCAAATTTATAATGTGATCGTAACATCACATGCTTTCATTATAATTTTCTTTATGGTTATACCTATAATAATTGGGGGATTTGGTAATTGATTAATTCCTATAATAATTGGAGCTCCCGATATAGCATTTCCTCGAATAAATAATATAAGATTTTGATTACTTCCTCCCTCATTAATTCTATTAATTACTTCTTCCTTAGTTGAAAGAGGAAGGGGGACTGGTTGAACAGTATACCCCCCATTATCTTCAAATATTTCCCACTCAGGATCATCCGTTGACCTAACTATCTTTTC…
	DQ390088	TACAATATATTTAATTTTTGGAATTTGAAGAGGTTTGATTGGAACAAGATTAAGAATATTAATTCGGTTAGAATTAAGAAATTCTGGCTCTCTAATTGGAAATGATCAAATTTATAATGTAATTGTAACTTCACATGCATTTGTAATAATTTTTTTTATAGTTATACCTTTAATAATTGGGGGTTTTGGTAATTGACTTGTTCCGTTAATAATTGGGGCACCAGATATAGCTTTCCCTCGAATAAATAATATAAGATTTTGGTTATTACCTCCTTCGTTAATTTTTTTATGTATTTCTTCTTTTGTTGAATCTGGAGCTGGGACTGGGTGGACAGTTTATCCTCCTTTATCTTATAATATTTCTCATTCAGGTTCCTCAGTAGATTTAGTAATTTTTTC…
	DQ390071	CMCAATGTATTTAATTTTTGGAATTTGGAGAGCAATAATAGGAMCCGGAYTAAGATTATTAATTCGATTGGAATTAAGAAATCCAGGTTCTTTAATTGGAAATGATCAAATTTATAATGTAATTGTTACTTCACATGCTTTTATTATAATTTTTTTTATAGTAATACCTTTAATAATTGGTGGATTTGGAAATTGATTAGTACCATTGATAATTGGAGCTCCTGACATAGCATTTCCACGGATAAATAATATAAGATTTTGATTACTTCCCCCCTCTTTAATTTTATTATGTATTTCTTCTTTTGTTGAATCTGGAGCAGGAACTGGGTGAACCGTATATCCTCCTTTATCATATAATATTTCTCATTCTGGTGCTTCTGTAGATCTAGTAATTTTTTC…
	DQ390089	AACTTTATATTTAATTTTTGGGATTTGATCTAGATTAATTGGTTTAAGTTTAAGTTTATTAATTCGTTTAGAATTAAGAAGTCCTGGTTCTTTTATTGGTAATGATCAAATTTATAATGTAATTGTTACTTCTCATGCTTTTATTATAATTTTTTTTATAGTTATACCTATCATAATTGGAGGGTTTGGAAATTGGTTAGTTCCTATTATGATTGGAGCTCCTGATATAGCTTTTCCACGAATAAATAATATGAGTTTTTGGCTATTACCTCCATCTTTATTATTTATATGTTTATCTTCTTTTATTGAATCTGGTGCAGGAACGGGATGGACTGTTTACCCTCCTTTATCTTTTAATATTTCTCATGCAGGTGCTTCTGTTGATATAGTAATTTTTTC…
	DQ390068	TACTTTATATTTAATTTTTGGAATTTGATCTGCTATAATTGGAACAAGTTTAAGATTATTAATTCGATTAGAATTAAGAACTCCCGGCTCATTTATTGGAAATGATCAAATTTATAATGTAATTGTTACATCACATGCTTTTATTATAATTTTTTTTATAGTAATACCTCTTATAATTGGGGGGTTTGGGAATTGGTTAGTTCCTTTAATAATTGGAGCACCTGATATAGCTTTCCCTCGGATAAATAATATAAGATTTTGATTATTACCCCCTTCTTTGATTTTTATATGTTTGTCATCTTTTGTTGAATCTGGAGCAGGAACAGGATGAACAGTTTATCCTCCTTTGTCTAGAAATATTTCTCATGCTGGGTCTTCAGTAGACTTAGTTATTTTTTC…
	DQ390070	TACTATATATTTAATTTTTGGAATTTGAGCAGCTATAATAGGTACAGCATTAAGAATATTAATTCGAATTGAATTAGGAACTCCAGGATCTTTAATTGGAGATGATCAAATTTATAATGTAATTGTTACTTCACATGCCTTCATTATAATTTTTTTTATAGTTATGCCAATAATAATTGGAGGATTTGGTAATTGATTAATCCCAATTATAATTAACTCTCCAGATATAGCATTCCCACGGATAAATAACATAAGATTTTGATTACTTCCTCCATCATTAATATTATTAGTTACTTCTTCACTAGTAGAAACAGGAAGAGGAACAGGATGAACCGTCTACCCCCCTTTAGCAAGTAGATTAGGGCATTCAGGAGCCTCAGTAGATTTAACAATTTTTTC…
	DQ390060	TTNTATATATTTAATCTTTGGTATTTGATCAGCTATAGCAGGAACAGCAATAAGAATTTTAATTCGAATTGAATTAGGAACACCATCATCATTAATTGGTAACGATCAAATTTATAATGTAATTGTTACCTCACATGCATTTATTATAATTTTTTTTATAGTTATACCTATAATAATTGGAGGATTTGGAAATTGATTGGTACCATTAATAATTGGTGCTCCAGATATAGCTTTCCCACGTATAAATAACATAAGATTTTGATTATTACCACCATCATTGACATTGTTAATTTCTTCTTCACTAACAGAAAGAGGAAGAGGTACAGGATGGACAGTATACCCACCATTGTCCTCAAATTTAGCTCACTCAGGATGTTCAGTAGATTTAACTATTTTTTC…
	DQ390080	TTTTATATATTCAATTTTTGGAACATGATCAGCTATAGTTGGAACTGCCTTAAGAATATTAATTCGTACAGAATTGGGAACTCCATCTTCTTTTATTGGAAATGATCAAATTTATAACGTAATTGTTACTGCACATGCCTTTGTTATAATTTTTTTTATAGTTATACCAATATTAATTGGTGGATTTGGTAATTGACTTGTTCCATTAATAATTAATGCACCTGACATAGCATTTCCACGTATAAATAATATAAGGTTTTGATTACTCCCTCCGTCCCTAATTTTTTTATTAACCTCTTCTATTATCGAAAGAGGAGCTGGAACAGGATGAACTGTATATCCTCCTCTTTCATCAAATATTTCTCATTCAGGAGCTTCAGTAGATATAACTATTTTTTC…
	DQ390074	TTTTATATATTCAATTTTTGGTATATGATCAGGTATAATTGGAACTGGACTAAGATTATTAATTCGAATTGAATTAGGTACACCATCATTTTTTATTGGAGATGATCAAATTTATAATGTTGTAGTTACATCTCATGCATTTATCATAATTTTCTTCATAGTTATACCAATAATAATTGGAGGATTTGGAAACTGATTAGTCCCTATTATATTAGGAGCGCCAGACATAGCTTTCCCACGAATAAATAATATAAGATTTTGACTTTTACCCCCATCTTTACTTTTACTTTTAACCTCTTCTCTAGTAGAAAGAGGAGCAGGAACCGGATGAACAGTTTATCCGCCTTTATCTGCTAACATATCACATTCAGGATCATCAGTAGACTTAGTAATCTTTTC…
	DQ390087	AACAATATATTTAATCTTTGGTGCATGAGCAGCAATAGTAGGTACTTCCCTAAGTCTATTAATCCGTACTGAACTAGGAACACCTTCCTCATTAATTGGAGATGACCAAATTTATAATGTAATTGTGACATCTCATGCTTTCATTATAATTTTTTTTATAGTTATACCAATAATAATTGGAGGATTTGGAAATTGGTTAGTACCTTTAATAATTGGAGCACCAGATATAGCTTTTCCCCGTATAAATAATATAAGATTCTGGCTATTACCACCTTCATTATTATTATTATTAACATCTTCCCTTGTAGAAATAGGAAGAGGAACTGGATGGACTGTATACCCACCTCTTTCATCTAACATTGCACACTCAGGATCGTCTGTAGATTTAACAATTTTCTC…
	DQ390064	------------ATTTTTCCGAGTTTGGTCTGCT-TAAAATGAACAGCTTTAAGAATACTTATTCGTATTGAACTAGGAACACCTTCTTCACTTATTGGGGATGATCAAATTTATAATGTTATTGTTACTTCACATGCTTTTTGCATAATTTTTTTTATAGTTATACCAATAATAATCGGAGGTCTTGGAAATTGACTAATCCCTATTATAATTAATGCACCTGATATAGCTTTCCCTCGTATAAATAATATAAGATTCTGGCTTCTTCCTCCTTCTTTAATATTATTAATTTCTTCCTCAATTGTTGCAATAGGAGCTGGGACTGGATGAACTGTTTACCCTCCTTTATCTAGGAGGCTTGCTCATTCAGGAGCATCTGTAGATTTAACTATTTTTTC…
	FJ862875	----------------------------------------------------AGATTTTTAATTCGAGTGGAATTAGGAACTCCATCTTCATTAATTGGAGATGATCAGATTTATAATGTAATTGTTACTTCTCATGCGTTTGTGATAATCTTTTTTATGGTTATACCTATGATGATTGGAGGATTTGGTAATTGATTAGTTCCTTTAATGATTGGTGCTCCAGATATGGCTTTTCCTCGAATGAATAATATAAGATTTTGACTTTTACCTCCTTCTTTATTACTTTTATTAACTTCTTCTATTGTTGAGACTGGGAGAGGGACCGGTTGGACTGTTTATCCTCCTTTGTCTGCTAATATTGCTCATTCTGGCCCATCAGTGGATTTAACTATTTTTTC…
	DQ390081	---TATATMTTTAATTTTTGGAATTTGATCAGCTATAATTGGTACAGCATTAAGAATACTTATTCGTACTGAATTAGGAACTCCTTCATCTTTAATTGGAGATGATCAAATCTATAATGTAATTGTAACCTCACACGCATTTATTATAATTTTTTTTATAGTAATACCAATAATAATTGGAGGGTTTGGAAATTGATTAATCCCAATTATAATCAATGCACCAGATATAGCATTTCCCCGTATAAATAATATAAGTTTTTGATTATTACCTCCTTCATTAATTTTATTATTATCTTCTTCTTTAATTGAAAGTGGAGCAGGTACTGGATGAACAGTTTATCCCCCACTTTCATCAAATATTGCCCATTCAGGATCCTCAGTAGACTTAACCATTTTTTC…
	DQ390091	TACTATATATTTAATTTTTGGTATTTGATCAGCAATAGTAGGAACAGCTTTAAGAATACTAATTCGAACTGAATTAGGAACACCTTCCTCATTAATTGGAGATGATCAAATTTATAACGTAATTGTTACTTCACATGCATTTGTTATAATTTTTTTTATAGTTATACCTATAATAATTGGGGGATTTGGTAATTGATTAGTGCCAATTATAATTAATGCTCCAGATATAGCATTTCCTCGAATAAATAATATAAGATTTTGATTATTACCACCATCATTAATCTTATTACTTTCTTCTTCTCTAATTGAAAGGGGGGCAGGAACAGGATGAACTGTTTACCCACCGCTATCATCAAATATTGCTCATTCAGGTGCTTCAGTTGATTTAACAATTTTTTC…
	DQ390052	TACTATATATTTAATTTTTGGTATTTGAGCAGCAATAGTAGGTACAGCCTTAAGAATATTAATTCGTACTGAATTAGGTACTCCCTCATCATTAATTGGAGATGATCAAATTTATAATGTTATTGTTACATCCCATGCATTTGTAATAATTTTTTTTATAGTTATACCAATAATAATTGGAGGTTTTGGAAATTGATTAATCCCTATTATAATTAATGCACCTGATATAGCATTCCCCCGAATAAATAATATAAGATTTTGATTACTTCCTCCAGCATTAATCTTATTACTATCTTCCTCTTTAATTGAAAGGGGGGCGGGAACAGGATGAACTGTTTATCCACCCCTGTCTTCTAATATTGCCCATTCAGGGTCATCTGTAGACTTAACCATTTTTTC…
	FJ862871	---------------------------------------------------------------------------------TCCTTCCTCATTAATTGGAGATGACCAAATTTATAATGTTATTGTTACATCTCATGCATTTGTAATAATTTTTTTTATAGTAATACCTATAATAATTGGAGGTTTTGGAAATTGATTAATCCCTATTATAATTAATGCTCCAGACATAGCATTTCCTCGTATAAATAACATAAGATTTTGATTATTACCTCCTTCATTAATTTTACTTTTATCATCATCTTTAATTGAAAGAGGTGCAGGAACAGGATGAACCGTTTATCCTCCTTTATCATCTAATATTGCTCATTCAGGATCTTCAGTAGATTTAACAATTTTTTC…
	DQ390056	TCCAATATATTTAATTTTTGGAGCTTGAGCTGGAATAGTAGGAACCTCTTTGAGGATGTTAATTCGAACTGAATTAGGTACACCATCCTCTGTAATTGGTGATGATCAAATTTATAATGTTGTAGTTACTTCACATGCTTTTGTAATAATTTTTTTTATAATTATACCTACTATAATTGGGGGATTTGGAAATTGATTAGTCCCTATTATAATTAATGCTCCAGATATAGCTTTCCCACGAATAAATAATATAAGATTTTGATTACTCCCTCCATCATTATTATTATTATTAACTTCATCTTTAGTTGAAATAGGAGCCGGTACTGGATGAACAGTTTATCCTCCTCTTTCTTCTAATATATCTCATTCAGGTTCTTCTGTTGATTTAGTAATTTTCTC…
	FJ862870	----------------------------------------------------AGAATATTAATTCGAGTTGAGTTGGGCAATCCTTCTTCTTTTATTGGAGACGACCAAATTTATAATGTTATTGTTACTTCTCATGCTTTTGTTATAATTTTTTTTATAGTTATACCTATTATAATTGGGGGTTTTGGTAATTGATTAGTCCCTGTAATAATTGGAGCTCCTGATATAGCTTTTCCTCGAATAAATAACATAAGTTTTTGGCTTCTTCCTCCTTCTTTAATACTATTAATTTCATCTTCTGTAGTTGAAATGGGGGCTGGCACAGGTTGGACTGTTTATCCTCCTTTATCTTCAAGTTTAGCTCATTCTGGGTCTTCTGTCGATTTAACTATTTTTTC…
	DQ390046	AACTATGTATTTAATCTTTGGAGCTTGAGCAGCTATAGTAGGGACTTCTTTAAGTTTATTAATTCGAACAGAATTAGGTACTCCTTCATCTTTAATTGGAGATGATCAAATTTATAATGTTATTGTTACTTCTCATGCTTTTGTTATAATTTTTTTCATAGTTATACCTATAATAATTGGAGGTTTTGGTAATTGATTAGTACCTTTAATAATTGGGGCTCCTGATATAGCTTTCCCTCGAATAAATAATATGAGGTTCTGACTTTTACCTCCTTCATTATTATTATTATTAACCTCTTCTATAGTTGAAACTGGTAGAGGTACAGGATGAACTGTATATCCTCCTTTATCTGCAAATATTGCACATTCTGGATCTTCTGTGGATTTAACAATTTTTTC…
	DQ390069	AACTATGTATTTAATTTTCGGTGGTTGAGCTGCTATAGTTGGAACTTCATTAAGAGTTCTTATTCGTACAGAATTAGGAACACCGGCATCTCTTATTGGAGATGATCAAATTTATAATGTTATTGTTACTTCTCATGCTTTTGTTATGATTTTTTTTATAGTTATACCTATAATAATTGGTGGATTTGGAAACTGATTAGTACCAATTATAATTAATGCACCAGATATAGCTTTTCCTCGTATGAATAACATGAGATTTTGATTATTACCACCTTCATTAATTCTTCTTTTAACTTCCTCTTTAATTGAGATAGGGGCGGGTACTGGTTGAACAGTTTATCCTCCGTTATCCTCTAATATTGCCCATTCTGGTTCTTCGGTTGATTTAACTATTTTTTC…
	DQ390086	AACTATGTATTTAATTTTTGGAGTATGATCAGCAATAGTAGGGACTGCTTTAAGAATTTTAATTCGTATTGAATTAGGAACACCTTCTTCTTTAATTGGTGATGATCAAATTTATAATGTAATTGTTACTTCTCATGCTTTTGTAATAATTTTTTTCATAGTTATGCCTATAATAATTGGAGGATTTGGTAATTGATTAGTTCCTATAATAATTAGGGCTCCTGATATAGCATTTCCTCGAATAAATAATATAAGATTTTGATTACTTCCTCCATCATTATTATTATTACTAACTTCGTCTATAGTTGAAATAGGAGCAGGTACTGGTTGAACTGTATATCCTCCTTTATCTTCTAATATTTCTCATTCTGGTGCATCCGTTGATTTAACTATTTTTTC…
	DQ390094	AACTATATATTTAATTTTTGGTGCTTGATCTGCTATAGTTGGAACAGCTTTAAGAATATTAATTCGTACTGAATTGGGAACTCCTTCATCTTTAATTGGAGATGATCAAATTTATAATGTTATTGTTACTTCTCATGCTTTTGTTATAATTTTTTTTATGGTTATACCTATAATAATTGGGGGGTTTGGTAATTGATTGGTTCCAATCATAATTAATGCTCCTGATATGGCTTTTCCTCGTATGAATAATATGAGATTTTGATTGTTACCTCCTTCACTTTTATTATTATTAACTTCTTCTATAGTAGAAATAGGTGCAGGTACTGGGTGGACTGTTTATCCTCCTTTATCATCTAGTATTGCTCATTCTGGTTCTTCTGTAGATTTAACTATTTTTTC…
;
end;
