# Supplementary material for: A novel taxonomic database for eukaryotic mitochondrial cytochrome oxidase subunit I gene (eKOI), with a focus on protists diversity
Source: Database (Oxford). 2025 Sep 24;2025:baaf057. doi: 10.1093/database/baaf057 (PMC12462617; doi:10.1093/database/baaf057)
Supplement: baaf057_Supplemental_File [file baaf057_supplemental_file.zip › 2_alignment_eKOI/retaria.nex]

#NEXUS
begin data;
	dimensions ntax=42 nchar=1595;
	format datatype=dna missing=? gap=-;
	matrix
	Lithomelissa	---------------------------------------------------------------------------------------------TTGTTCTCCTGTAACCATACTTAGATCGGTAATATGTATATTATAATGGGCAGCATTGGTGCCAGTCTAGGAAGTGCTTATAGCTTTCTGATGAGAATAGAATTAGGGATCCCAGGGTATGTACTATTGCAGAACAACCTTCATGACTATAATGTTTGGATAACGGCACATGGTGTGATTATGATATTCTTTATGGTAATGCCAATCATGATAGGAGCCCTAGGTAACATGATAGTACCTATTCAACTAGGGTCCCCAGATATGGTTTTCCCGAGGTTAAATAATCTAAGTTTCTGATTGCTTCCATTTTCCTTAATTATTTGTATACTATCCACCCTTCTTAAAAGGGGTTGTGGCGCCGGTTGAACTCTTTATACACCTTTA---TCCGCTTGGATGGGTCATTCCGATAGCTCCGTTGATTTAATGATATTTTCCTTACATTTTGCTGGACTATCCTCTCTCGTGGGTGGTATTAATTTTATAGCTACGATACTGCGGATCAGATGAACGATAGAACCTTATTATTATTGAAGTAAA-------TTACCTTTATATACTTGATCTATATTTATAACAGCTTGACTACTGCTCCTTACGATTCCTGTATTAGCGGCTGCCATCACTATG-TTATATCTAGACCGTCATTTTAATACCTCTTTCTATGATCCCTTCGGTGGGGGTGATCCATTGTTATAGCAGCACCTATTTTGATTCTTTGGACACCCGGAAGTTTATATTTTAATCCTACCTGGATTTGGTGTAATTAGTGAAGTGATATCAAAATATTGTAAAAGAGTGATCTTCGGTAGAGAAGGTATGATTAGTGCCATGTTCGGTATAGCCTTATTAGGCGTTATCGTATGAGGTCACCATATGTAGACGGTTGGTTTAGATGTAGATACAAGAGCTTACTTCAGTGCCGGTACCTCTGTCATTGCCCTTCCTACTGGTATAAAAATATTTAGTTGACTGGGTACGTTATGGACCTCAGCTATTAGTACGAATACATGTAACCTTTTTGCTACTGGGTTTTTATTCCTATTCACCTTTGGGGGTTTTACCGGGTTAAGTCTAGCTAACGCCGCCATAGACGTACCTTTTCATGATTCATACTTTGTTGTAGCCCATTTTCATTATGTACTTTCATTAGGTGGGGTGTATTCTATATTTGCTGCTTTCTACCATTGGTTCACGGTTATTAAGGGTTAGCGCTAGGGTGACGTTCAAGGTAGAGTACATTTCATAACTTTCTTTACCTCCTCAAATTTTATTTTCATTCCTCACCATGTTGATGGTTATGGTGGTCATCCTAGACGTATTTATGATTACACTTCAATATTCTATAAACTACATTAGATCGAATCGTTCGGTACCACTGGTGTGTCGGTAAGTTTAACATGTATTTAG------------------------------------------------------------------------------------------
	Acanthometra	------------------------------------------------------------------------GTGAATAATGGTGCCCGATGAATCTTTACATCTTTACATACCTGAATAGGTTTAATATATATTATAGCAGGAACGTTAGGTGGTAGTTTAGGAACTGCTTATAGCTTATGTATGAGATGAGAATTAGGGATGCCCGGTTATGTTCTAGTCGTTGATAACTTTCACGATTATAATGTTTGAATCACCTATCACGGTATTCTTATGATATTCTTTATGGTCATGCCACTAATGATAGGAGGCATAGGAAACCTCATACTACCTATTCAGCTCGCTGCTCCTGATATGGTATTTCCAAGATTAAATAATTTAAGTTTTTGATTCCTTCCTTTTTCTTTATTATTTACTCTACTCTCACTTCTTATTGAAAATGGTTTTGGTGGCGGTTGAACTCTGTATGCCCCTTTATCTTCTATT---ATAGGTCATGAGGATGCAAGTGTTGATTTATTAATATTTGCGATACATTTTGCAGGTATATCATCTCTTCTCGGCGCTATTAATTTTATATCTACTCTACTAAGGATGAGATGAACACTAGAACCTTATTATTATTGAT-------TATCTTTACCCTTTTATAGTTGATCTATATTTATAACAGCTTGATTATTGGTACTTACAGTTCCCGTATTTGCTGGTGCGGTCACTTTACTACTATTC-GATAGGCATTTTAATAATTCTTTCTACGATCCTTATACAGGTGGTGATCCCTTGTTATATCAGCACTTATTTTGATTCTTTGGTCACCCTGAAGTCTATATTTTAATAATACCTGGATTTGGTATCATTAGTGAAGTGATATCTAAATATTCTAAAAAATATATCTTCGGTAGAGAAGGTATGATTTATGCTATGAATTCAATAGCTTTATTAGGTTCTATAGTATGAGGTCACCATATGTATACTGTTGGTTTAGATGTTGATACTAGAGCTTATTTTACTGCAACTACATCAGTGATTGCTATCCCAACTGGTATTAAAATATTTAGTTGATTAGGTACTTTATTTACAGGTGAAATAACACTAATAATACCTAACCTTTTTAGTTTAGGTTTTTTATTTTTATTTACTTTTGGTGGTTTCACTGGTATAATATTAGCAAATTCACCATTAGATATAGTTTTTCATGATTGTTATTTTGTTGTAGGCCATTTTCATTAGGTGCTTTCCCTTGGAGCGGTTTAGTCTATACTTGCGGGGTTCTATCATTGATTTTATATTTGTTCAGCTGTATTATTAAGTGAGTTCTTAGCTAAACTCAATTTCTTATTATTTTTTATTTTTTCAAATTTAATATTTTTTCCTATGCAATATACAGGTATAGCAGCCTATCCAAGACGTGTTTCCGAATAGCCAATATCATTTTATGAATTAAATAAGATTGAATGTTTTGGTATAA--------------------------------------------------------------------------------------------------------------------------
	OM719666	-----------------------------------------------------------------------------------------------------------------------------------------------------------------------------------------------------------------------------------------------------------------------------------------------------------------------------------------------------------------------------------------------------------------------------------------------------------------------------TTTTTATGTTCCTTTA---TCAATT---ATAAATTACTC------TAGTATAGATTTTATGTTTTTTTCATTGCATATTGTTGGATTAAGTAGTTTATTAGGATCTATTAATTTTATTGTAACTTTATTAA----------AATCATCTAATCTTTCAATTATTAACTCATTTCTATTTCTACCTTTATATTGCTGGAGTTTATTTTTTACTTCTTTATTATTAATTATTAGTCTTCCAGTATTAGCTGGATGTATTACAATGATAATATTT-GATAGACATTTTAATTGTTCTTTTTTTGATCCTTTGAGAGGTGGAGATTTATTATTATTT---------------------------------------------------------------------------------------------------------------------------------------------------------------------------------------------------------------------------------------------------------------------------------------------------------------------------------------------------------------------------------------------------------------------------------------------------------------------------------------------------------------------------------------------------------------------------------------------------------------------------------------------------------------------------------------------------------------------------------------------------------------------------------------------------------------------------------
	OM719665	-----------------------------------------------------------------------------------------------------------------------------------------------------------------------------------------------------------------------------------------------------------------------------------------------------------------------------------------------------------------------------------------------------------------------------------------------------------------------------ATCTCATGTACCATTA---TCAATT---ATAAATTATTC------ATCTATTGATTTTATGTTTTTTTCTTTACATATAGTTGGTTTAAGTAGTTTATTAGGATCTATTAATTTTATTATTACTATATTAA----------AATCTTCAAATTTATCTATTATTAATATTATATTATATTTACCTTTATATTGTTGATCTATATTATTTACTAGTTTATTATTAATTATTAGTCTTCCAGTATTAGCAGGAGTAATTACAATGATTATTTCT-GATAGACATTTTAATTGTCCTTTTTTTGATCCATTAAGAGGTGGTGATTTATTATTATCT---------------------------------------------------------------------------------------------------------------------------------------------------------------------------------------------------------------------------------------------------------------------------------------------------------------------------------------------------------------------------------------------------------------------------------------------------------------------------------------------------------------------------------------------------------------------------------------------------------------------------------------------------------------------------------------------------------------------------------------------------------------------------------------------------------------------------------
	OM719653	-----------------------------------------------------------------------------------------------------------------------------------------------------------------------------------------------------------------------------------------------------------------------------------------------------------------------------------------------------------------------------------------------------------------------------------------------------------------------------ATTTTATGTTCCATTA---TCAATT---ATAAATTATTC------TAGTATTGATTTAATGTTTTTTTCATTACATATTATTGGATTAAGTAGTTTATTAGGATCTATTAATTTTATTGTTAGTTTATTTA----------AATCAACTAATTTATCTATTATTAATTCATTTTTATTTTTACCATTATATTGTTGATCTATATTCTTTACATCATTATTATTAATAATTAGTCTTCCTGTATTAGCAGGTGTAATTACAATGATTATTTTT-GATAGACATTTTAATTGTTCTTTTTTTGATCCATTAAGAGGTGGTGATTTATTATTATTT---------------------------------------------------------------------------------------------------------------------------------------------------------------------------------------------------------------------------------------------------------------------------------------------------------------------------------------------------------------------------------------------------------------------------------------------------------------------------------------------------------------------------------------------------------------------------------------------------------------------------------------------------------------------------------------------------------------------------------------------------------------------------------------------------------------------------------
	OK634051	-----------------------------------------------------------------------------------------------------------------------------------------------------------------------------------------------------------------------------------------------------------------------------------------------------------------------------------------------------------------------------------------------------------------------------------------------------------------------------ATCTCACGCTCCTCTA---TCAATT---ATTAACTATTC------TAGTATTGATCTCATGTTCTTTAGTCTTCATATTGTTGGATTAAGTAGTTTATTAGGATCTATTAACTCCATTGTTACCTTATTAA----------AATCTAGTAATCTTTCTATAATTAACTCCTTTATGTATTTACCTTTATACTGTTGATCTATATTCTTTACATCAGTATTATTAATTATTAGTCTCCCTGTATTAGCTGGAGTTATTACAATGATTATTTCT-GATCGACATTCTAACTGTCCTTCTCTTGATCCATTAAGAGGTGGAGATTTATTATTACCTCAACACTTATCTT--------------------------------------------------------------------------------------------------------------------------------------------------------------------------------------------------------------------------------------------------------------------------------------------------------------------------------------------------------------------------------------------------------------------------------------------------------------------------------------------------------------------------------------------------------------------------------------------------------------------------------------------------------------------------------------------------------------------------------------------------------------------------------------------------------------------
	OK634062	-----------------------------------------------------------------------------------------------------------------------------------------------------------------------------------------------------------------------------------------------------------------------------------------------------------------------------------------------------------------------------------------------------------------------------------------------------------------------------ATCTCACGCTCCATTA---TCTATA---ATTAACTATTC------TTCTATTGATCTTATGTTCTTTAGTTTACATATTATTGGATTAAGTAGTATATTAGGATCTATTAACTCCATTGTTACCCTACTGA----------AATCTAGTAATCTTAGTATCATCAACTCCTTTCTATTTTTACCTTCATATTGTTGATCTATATTCTTTACATCAGTATTATTAATTATTAGTCTCCCTGTATTAGCTGGAGTAATTACAATGATTATTTCT-GATCGACATTCTAACTGTCCTTCTCTTGATCCATTAAGAGGTGGAGACCTATTATTACCTCAACACTTATCTT--------------------------------------------------------------------------------------------------------------------------------------------------------------------------------------------------------------------------------------------------------------------------------------------------------------------------------------------------------------------------------------------------------------------------------------------------------------------------------------------------------------------------------------------------------------------------------------------------------------------------------------------------------------------------------------------------------------------------------------------------------------------------------------------------------------------
	OK634044	-----------------------------------------------------------------------------------------------------------------------------------------------------------------------------------------------------------------------------------------------------------------------------------------------------------------------------------------------------------------------------------------------------------------------------------------------------------------------------ATCTCACGCTCCATTA---TCTATA---ATTAACTATTC------TTCTATTGATCTTATGTTCTTTAGTTTACATATTATTGGATTAAGTAGTATATTAGGATCTATTAACCTCATTGTTACCTTATTAA----------AATCTAGTAATCTTAGCATCATTAATTCCTTTCTATTTTTACCTTCATATTGTTGATCTATATTCTTTACATCAGTATTATTAATTATTAGTCTCCCTGTTTTAGCTGGAGTAATTACAATGATTATTTCT-GATCGACATTCTAACTGTCCTTCTCTTGATCCATTAAGAGGTGGAGATTTATTATTACCTCAACACTTATCTT--------------------------------------------------------------------------------------------------------------------------------------------------------------------------------------------------------------------------------------------------------------------------------------------------------------------------------------------------------------------------------------------------------------------------------------------------------------------------------------------------------------------------------------------------------------------------------------------------------------------------------------------------------------------------------------------------------------------------------------------------------------------------------------------------------------------
	ON352782	-----------------------------------------------------------------------------------------------------------------------------------------------------------------------------------------------------------------------------------------------------------------------------------------------------------------------------------------------------------------------------------------------------------------------------------------------------------------------------ATCTCACGCTCCATTA---TCTATA---ATTAACTATTC------TTCTATTGATCTTATGTTCTTTAGTTTACATATTATTGGATTAAGTAGTATATTAGGATCTATTAACTCCATTGTTACCTTATTAA----------AATCTAGTAATCTTAGTATAATTAACTCCTTTCTATTTTTACCTTCATATTGTTGATCTATATTCTTTACATCAGTATTATTAATTATTAGTCTCCCTGTATTAGCTGGAGTAATTACAATGATTATTTCT-GATCGACATTCTAACTGTCCTTCTCTTGATCCATTAAGAGGTGGCGATTTATTATTACCTCAACACTTATCTT--------------------------------------------------------------------------------------------------------------------------------------------------------------------------------------------------------------------------------------------------------------------------------------------------------------------------------------------------------------------------------------------------------------------------------------------------------------------------------------------------------------------------------------------------------------------------------------------------------------------------------------------------------------------------------------------------------------------------------------------------------------------------------------------------------------------
	OK634074	-----------------------------------------------------------------------------------------------------------------------------------------------------------------------------------------------------------------------------------------------------------------------------------------------------------------------------------------------------------------------------------------------------------------------------------------------------------------------------TTCTCATGCTCCATTA---TCAATT---ATTAATTATTC------ATCTATTGATCTCATGTCTTTTCCTTTACATATTGTTGGATTAAGTAGTTTATTAGGATCTATTAATCTCATTGTTACTTTATTAA----------AATCTAGTAATATCGCTATTATTAATTTATTTCTATTTTTACCTCCATATCGTCGATCTATATTCTTTACATCAGTCTTATTAATTATTAGTCCTCCTGTATCAGCAGGTGTAATTACAATGATTATTTCT-GATCGACATTTTAATCGTCCTTCTCTTGATCCAATTAGAGGTGGTGATTTATTATTACCTCAACATTTATCTT--------------------------------------------------------------------------------------------------------------------------------------------------------------------------------------------------------------------------------------------------------------------------------------------------------------------------------------------------------------------------------------------------------------------------------------------------------------------------------------------------------------------------------------------------------------------------------------------------------------------------------------------------------------------------------------------------------------------------------------------------------------------------------------------------------------------
	OK634068	-----------------------------------------------------------------------------------------------------------------------------------------------------------------------------------------------------------------------------------------------------------------------------------------------------------------------------------------------------------------------------------------------------------------------------------------------------------------------------ATTTCATGTTCCATTA---TCAATT---ATAAATTATTC------TTCTATTGATCTCATGTTTTTTTCTTTACACATTGTTGGATTAAGTAGTTTATTAGGATCTATTAATTTTATTGTTACACTATTAA----------AATCTAGTAATCTTTCTATTATTAATTCTTGACTATTTTTACCTTTATATTGTTGATCTATATTCTTTACATCATTATTATTAATTATTAGTCTCCCTGTATTAGCAGGAGTAATTACAATGATTATTTTT-GATAGACACTTTAATTGTTCTTTT-TTGATCCATTAAGAGGTGGAGATTTATTATTATTTCAACATTTATTTT--------------------------------------------------------------------------------------------------------------------------------------------------------------------------------------------------------------------------------------------------------------------------------------------------------------------------------------------------------------------------------------------------------------------------------------------------------------------------------------------------------------------------------------------------------------------------------------------------------------------------------------------------------------------------------------------------------------------------------------------------------------------------------------------------------------------
	OM719654	-----------------------------------------------------------------------------------------------------------------------------------------------------------------------------------------------------------------------------------------------------------------------------------------------------------------------------------------------------------------------------------------------------------------------------------------------------------------------------ATTTTATGTTCCATTA---TCAATT---ATAAATTATTC------TTCTATTGATCTTATGNNTTTTTCTTTACACATTGTTGGATTAAGTAGTTTATTAGGATCTATTAATTTTATTGTTACTTTATTAA----------AATCTTCTAATCTTTCTATTATTAATTCATTTCTATTTTTACCTTTATATTGTTGATCTATATTCTTTACATCAGTCTTATTAATTATTAGTCTTCCTGTTCTAGCAGGAGTAATTACAATGATTATTTTT-GATCGACATTTTAATTGTTCTTTTTTTGATCCATTAAGAGGTGGAGATTTATTATCATTT---------------------------------------------------------------------------------------------------------------------------------------------------------------------------------------------------------------------------------------------------------------------------------------------------------------------------------------------------------------------------------------------------------------------------------------------------------------------------------------------------------------------------------------------------------------------------------------------------------------------------------------------------------------------------------------------------------------------------------------------------------------------------------------------------------------------------------
	OK634067	-----------------------------------------------------------------------------------------------------------------------------------------------------------------------------------------------------------------------------------------------------------------------------------------------------------------------------------------------------------------------------------------------------------------------------------------------------------------------------ATCTTATGTTCCATTA---TCGATT---ATAAATTATTC------TTCTATTGATCTTATGTTTTTTTCTTTACACATTGTTGGATTAAGTAGTTTATTAGGATCTATTAATTCTATTGGGTCTTTATTGA----------AGTCTTCTAATCTTTCTATCGTCAATTCATTTCTATTTTTACCTTTGTATTGTTGATCTATATTCTTTACACCAGTCTTATTAGTTATTAGTCCTCCTGTTCTAGCAGGAGTAATTACAACGATTATTTCT-GATAGACATTCTAATTGTCCTTCTTTTGATCCATTAAGAGGTGGAGATTTATTATTATCTCAACATTTACCTT--------------------------------------------------------------------------------------------------------------------------------------------------------------------------------------------------------------------------------------------------------------------------------------------------------------------------------------------------------------------------------------------------------------------------------------------------------------------------------------------------------------------------------------------------------------------------------------------------------------------------------------------------------------------------------------------------------------------------------------------------------------------------------------------------------------------
	OM719655	-----------------------------------------------------------------------------------------------------------------------------------------------------------------------------------------------------------------------------------------------------------------------------------------------------------------------------------------------------------------------------------------------------------------------------------------------------------------------------ATCTTATGTTCCATTA---TCAATT---ATAAATTATTC------TTCTATTGATCTTATGTTTTTTTCTTTACACATTGTTGGATTAAGTAGTTTATTAGGATCTATTAATTCTATTGTTACTTTATTAA----------AGTCTTCTAATCTTTCTATTATTAATTCATTTCTATTTTTACCTTTATATTCTTGATCTATATTCTTTACATCAGTCTTATTAGTTATTAGTCCTCCTGTTCTAGCAGGAGTAATTACAATGATTATTTCT-GATAGACATTCTAATTGTCCTTCTTTTGATCCATTAAGAGGGGGAGATTTATTATTATCT---------------------------------------------------------------------------------------------------------------------------------------------------------------------------------------------------------------------------------------------------------------------------------------------------------------------------------------------------------------------------------------------------------------------------------------------------------------------------------------------------------------------------------------------------------------------------------------------------------------------------------------------------------------------------------------------------------------------------------------------------------------------------------------------------------------------------------
	OM719645	-----------------------------------------------------------------------------------------------------------------------------------------------------------------------------------------------------------------------------------------------------------------------------------------------------------------------------------------------------------------------------------------------------------------------------------------------------------------------------ATCTCATGTTCCATTA---TCAATT---ATAAATTATTC------TTCTATTGATCTTATGTTTTTTTCTTTACACATTGTTGGATTAAGTAGTTTATTAGGATCTATTAATTCTATTATTACTTTATTAA----------AATCTTCTAATCTTTCTATTATTAATTCATTTTTATATTTACCTTTATATTGTTGATCTATATTCTTTACATCAGTCTTATTAATTATTAGTCTTCCTGTTCTAGCAGGAGTAATTACAATGATTATTTCT-GATCGACATTCTAATTGTCCTTCTTTTGATCCATTAAGAGGTGGAGATTTATTATTATCT---------------------------------------------------------------------------------------------------------------------------------------------------------------------------------------------------------------------------------------------------------------------------------------------------------------------------------------------------------------------------------------------------------------------------------------------------------------------------------------------------------------------------------------------------------------------------------------------------------------------------------------------------------------------------------------------------------------------------------------------------------------------------------------------------------------------------------
	OM719649	-----------------------------------------------------------------------------------------------------------------------------------------------------------------------------------------------------------------------------------------------------------------------------------------------------------------------------------------------------------------------------------------------------------------------------------------------------------------------------TTCTCATGCTCCATTA---CCAATT---ATAAATTATTC------TTCTATTGATCTCATGTCTTTTCCTTTACACATTGTTGGATTAAGTAGTTTATTAGGATCTATTAATTTTATTGTTACTTTATTAA----------AGTCTAGTAATCTATCAGTTATTAATTCATTTCTATTTTTACCTTCATATAGTTGACCTATATTCTTTACACCAGTCTTATTAATTATTAGTCCTCCTGTATCAGCAGGAGTAATTACAACGATTATATTT-GATCGACATTCTAATCGTCCTTCTCTTGATCCATTAAGAGGTGGAGACTTATTATCACCT---------------------------------------------------------------------------------------------------------------------------------------------------------------------------------------------------------------------------------------------------------------------------------------------------------------------------------------------------------------------------------------------------------------------------------------------------------------------------------------------------------------------------------------------------------------------------------------------------------------------------------------------------------------------------------------------------------------------------------------------------------------------------------------------------------------------------------
	OK634072	-----------------------------------------------------------------------------------------------------------------------------------------------------------------------------------------------------------------------------------------------------------------------------------------------------------------------------------------------------------------------------------------------------------------------------------------------------------------------------TTCTCATGCTCCATCA---CCAATT---ATAAATTATTC------TTCTATTGATCTCATGTCTTTTCCTTTACACATTGTTGGATTAAGTAGTTTATTAGGATCTATTAATTTTATTGTTACTTTATTAA----------AGTCTAGTAATTTATCAGTTATTAATTCATTTCTATTTTTACCTTTATATAGTTGACCTATATTCTTTACACCATTCTTATTAATTATTAGTCCTCCTATATCAGCAGGAGTAATTACAACGATTATATTT-GATCGCCATTCTAATCGTCCTTCTCTTGATCCATTAAGAGGTGGAGATTTATTATCACCTCAACATTCACCTT--------------------------------------------------------------------------------------------------------------------------------------------------------------------------------------------------------------------------------------------------------------------------------------------------------------------------------------------------------------------------------------------------------------------------------------------------------------------------------------------------------------------------------------------------------------------------------------------------------------------------------------------------------------------------------------------------------------------------------------------------------------------------------------------------------------------
	OM719646	-----------------------------------------------------------------------------------------------------------------------------------------------------------------------------------------------------------------------------------------------------------------------------------------------------------------------------------------------------------------------------------------------------------------------------------------------------------------------------ATCTCATGCTCCATCA---GCAATT---ATAAACTATTC------TCCTATTGATCCAATGTTTTTTCCTTCACACATTGTTGGATTAAGTAGTCTATTAGGATTTATTAATTCTATTGTTACTTTATTAA----------AATCAAGTAATCTTTCTATAGTTAATTCCTTTCTGTTTTTACCATCATATTGTTGATCTATACTCTTTACACCAGCATTATCAATTATTAGTCCTCCTGTATCAGCAGGAGTAATTACAACGATTATTTCT-GATCGACATTCTAATCGTTGTTCTCTTGATCCATTAAGAGGTGGAGATTTATTATCACCT---------------------------------------------------------------------------------------------------------------------------------------------------------------------------------------------------------------------------------------------------------------------------------------------------------------------------------------------------------------------------------------------------------------------------------------------------------------------------------------------------------------------------------------------------------------------------------------------------------------------------------------------------------------------------------------------------------------------------------------------------------------------------------------------------------------------------------
	OM719639	-----------------------------------------------------------------------------------------------------------------------------------------------------------------------------------------------------------------------------------------------------------------------------------------------------------------------------------------------------------------------------------------------------------------------------------------------------------------------------TTCTCATGCTTTATTA---CTAACT---ATAAATTATTC------TTCTATTGATCCTATGTTCCTTTCTTTACACATTGTTGGACTAAGTAGTTTATTAGGATCTATTAATTCTATTGTTACTTTATTAA----------AATCTAGTAATCTTTCTATTATTAATTCCTTTCTGTTTTTACTTCTATATTGTTGATTTATATTCTTTACATCAGTCTTATCAATTATTAGTCCTCTTGTATCAGCAGGAGTAATTACAATGATTATTTCT-GATCGACATTCTAATCGTCTTTCTCTTGATTTATTAAGAGGTGGAGATTTATTATTACCT---------------------------------------------------------------------------------------------------------------------------------------------------------------------------------------------------------------------------------------------------------------------------------------------------------------------------------------------------------------------------------------------------------------------------------------------------------------------------------------------------------------------------------------------------------------------------------------------------------------------------------------------------------------------------------------------------------------------------------------------------------------------------------------------------------------------------------
	OP965950	-----------------------------------------------------ATTATTC----------------------TCCTCTATACATTACCCTCTACTAATCATATTTGAATTGGAGCAGTATATATTATCTCTGGATTAATTGGAGGATCAATTGGTATAGGATTATCAATTATTATACGATTAGAATTAGCTTTACCTGGATTTATACCATCTTCA------TCTCTTCAATATAATCCTAATATCACTTTTCATGGTATATTTATGATACCTTTTATGATAATGCCAATATTAATTGGAGGATTTGGTAATATATTATTACCTTTAATGCTATGTTCATCTGATATGATATTTCCTAGATTAAATGCTTTAAGTCTTTGATTAGTTTTTAATAGTCTAATTATTATGTTCTTATCCATTTTTATTGATGGTGGTGTTAATGCTGGTTGAACATCTCATGCTCCTCTA---TCCTTT---ATTAATTACTC------ATCTATTGATCTTATGTTTTTTTCCTTACACATTGTAGGATTAAGTAGTTTATTAGGATCTATTAACTTTATTATTACTTTATTAA----------AGTCTACTAATCTATCTATTATTAATTCCTTTCTATTTTTATCTCTATATTGTTGATCTATATTCTTTACTTCAGTCTTACTAATTATTAGTCTTCCTGTATTAGCAGGAGTAATTACAATGATTATTTCT-GATCGACATTCTAACTGTTCTTTTCTTGATCCATTAAGAGGTGGTGATTTATTATTACCTCAACATTTACCTTGATTTCTTAGACATCCAGAAGTATATATTCTTATTTTACCTGCTTTTGGTTTAATTAGTGAAATGATCTCTAAGTTTAGTCAGTGTATTATATCTGGTAGAGATTCAATGCTTATTGCTTTATTAATTACTGCAGTATTAGGATGTATTGTTTGAGGTCATCATACGTTTATGGTTGGTTTTGATTTAGATACTAGATCTTACCTTACCTTTTCAACATCTATTATCGCTATTCCTACTGGAATTAAAATACTCAATTGATTAGCTACAATATGATCCTCTCGCTTCTCTTTAATCACTCCATTATATTTTATCATTGGTTTTCTTTTCAGTTCTACATTTGGTGGATTTACTGGTCTTATTTCATCTAATAGTATTATTGACACCATTCTACATGATTCTTATTTTATCATTGGCCATCTTCATCATGTCCTTTCTTTAGGTGCTATTTATACTATTTCTGGTGCTTTTTATACTTATTGAATCTTCTTCTCTACTATTTCTTTTTCAGATTATCTAGGTCGTATTCATTCTGGTAGTTCCTTTACTTCTTCAAATATAATATTCTTTACTATGCATTCATTAGGTATTATTGGTTTTCCTAGACGTATCTATGATTATTCCATGATCTTTTTTAAGTTTCAATGATTTAATTCTCTTGGTTTAATAGGAATATATCTATCTATACTTATTCTTTTATTTATTATATCATTATATCCTATGCCATGATCTTCTATCTATTATTCATTCTACGTTCACCTATTTATTAAATCTGCGCTTCGCTTTTAG
	OP965949	TTATTACCTATTCTTTATTCACTTAATCTTAATATTTATCCATTCTACATTACCTTATTCTCGTTAATTTATTACTATCTAGTCCTCTATCTATTATTCACTACTAATCATATTTGAATTGGAGCAGTATATATTATGTCAGGATTAATTGGAGGATCAATTGGTATTGGATTATCAATTATAATACGATTAGAATTAGCTTTACCTGGATTTATACCATCTTCA------TCTCTTCAATATAATCCTAATATCACTTTTCATGGTATATTTATGATATCCTTTATGATAATGCCAATATTAATTGGAGGATTTGGTAATATATTATTACCTTTAATGCTATGTTCATCTGATATGATATTTCCTAGATTAAATGCTTTAAGTCTTTGATTAGTTTTTAATAGTTTAATTATTATGTTCTTATCCATTTTTATTGATGGTGGTGTTAATGCTGGTTGAACATCTCATGCTCCTTTA---TCCATT---ATAAATTACTC------ATCTATTGATCTTATGTTTTTTTCTTTACACATTGTAGGATTAAGTAGTTTATTAGGATCTATTAACTTTATTATTACTTTATTAA----------AGTCTACTAATCTATCTATTATTAATTCCTTTCTATTTTTATCTCTTTATTGTTGATCTATATTCTTTACCTCAGTGTTATTAATTATTAGTCTTCCTGTATTAGCAGGAGTAATTACAATGATTATTTCT-GATCGACATTCTAACTGTTCTTTTCTTGATCCATTAAGAGGTGGTGATTTATTATTACCTCAACATTTACCTTGATTTCTTAGACATCCAGAAGTATATATTCTTATTTTACCTGCTTTTGGTTTAATTAGTGAAATGATCTCTAAGTTTAGTCAGTGTATTATATCTGGTAGAGACTCAATGCTTATTGCTTTATTAATAACTGCAGTATTAGGATGTATTGTTTGAGGTCATCATACGTTTATGGTTGGTTTTGATTTAGATACTAGATCTTACCTTACCTTTTCAACATCTATTATCGCTATTCCTACTGGAATTAAAATACTCAATTGATTAGCTACAATATGATCCTCTCGCTTCTCTTTAATCACTCCATTATATTTTATCATTGGTTTTCTTTTCAGTTCTACATTTGGTGGATTTACTGGTCTTATTTCATCTAATAGTATTATTGATATTATTCTACATGATTCTTATTTTATCATTGGCCATCTTCATCATGTCCTTTCTTTAGGTGCTATTTATACTATTTCTGCTGCCTTTTATACTTATTGAATCTTCTTCTCTACTCATCATTTTTCAGATTATCTAGGTCGTATTCATTCTGGTAGTTCCTTTATTTCCTCAAATATAATATTCTTTACTATGCATTCATTAGGTATTATTGGTTTTCCTAGACGTATCTATGATTATTCCATGATCTTTTTTAAGTTTCAATGATTTAATTCTCTTGGTTTAATAGGAATATATCTATCTATACTTATTCTTTTATTTATTAT---------------------------------------------------------------------------CTATTAG
	OK634054	-----------------------------------------------------------------------------------------------------------------------------------------------------------------------------------------------------------------------------------------------------------------------------------------------------------------------------------------------------------------------------------------------------------------------------------------------------------------------------ATCTCATGCTCCTTTA---TCCATT---ATAAATTACTC------ATCTATTGATCTTATGTTTTTTTCTCTTCACATTGTAGGATTAAGTAGTTTATTAGGATCTATTAACTTTATTATTACTTTATTTA----------AGTCTACTAATCTATCTATTATTAATTCCTTTCTATTTTTATCTCTTTATTGTTGATCTATATTCTTTACCTCTTTACTATTAATTATTAGTCTTCCTGTATTAGCAGGAGTAATTACAATGATTATTTCT-GATCGACATTCTAACTGTTCTTTTCTTGATCCATTAAGAGGTGGTGATTTATTATTACCTCAACATTTACCTT--------------------------------------------------------------------------------------------------------------------------------------------------------------------------------------------------------------------------------------------------------------------------------------------------------------------------------------------------------------------------------------------------------------------------------------------------------------------------------------------------------------------------------------------------------------------------------------------------------------------------------------------------------------------------------------------------------------------------------------------------------------------------------------------------------------------
	OK634061	-----------------------------------------------------------------------------------------------------------------------------------------------------------------------------------------------------------------------------------------------------------------------------------------------------------------------------------------------------------------------------------------------------------------------------------------------------------------------------ATCTCATGCTCCTTTA---TCTATT---ATTAATTATTC------CTCTATTGATCTTATGTTTTTTTCTTTACACATTGTAGGATTAAGTAGTTTATTAGGATCTATTAACTCTATTGTTACTTTATTAA----------AATCTACTAATCTATCTATTATTAATTGCTTTCTGTTTTTACCTCTATATTGTTGATCGCTATTCTTTACTTCAGTGTTATTAATTATTAGTCTTCCTGTATTAGCAGGTGTAATTACAATGATTATTTCT-GATCGACATTCTAACTGTTCTTTTCTTGATCCATTAAGAGGTGGTGATTTATTATTACCTCAACATTTACTTT--------------------------------------------------------------------------------------------------------------------------------------------------------------------------------------------------------------------------------------------------------------------------------------------------------------------------------------------------------------------------------------------------------------------------------------------------------------------------------------------------------------------------------------------------------------------------------------------------------------------------------------------------------------------------------------------------------------------------------------------------------------------------------------------------------------------
	OK634055	-----------------------------------------------------------------------------------------------------------------------------------------------------------------------------------------------------------------------------------------------------------------------------------------------------------------------------------------------------------------------------------------------------------------------------------------------------------------------------ATCTCATGCTCCTTTA---TCCATT---ATAAACTATTC------TTCTATTGATCTCATGTTTTTTTCTTTACACATTGTAGGATTAAGTAGTTTATTAGGATCTATTAACTCTATTGTTACTTTATTAA----------AGTCTACTAATCTATCTATTATTAATTCCTTTCTCTTTTTACCTCCATATTGTTGATCTATATTCTTTACTTCAGTGTTATTAATTATTAGTCTTCCTGTATTAGCAGGAGTAATTACAATGATTATTTCT-GATCGACATTCTAACTGTTCTTTCCTTGATCCATTAAGAGGTGGTGATTTATTATTACCTCAACATTTACTTT--------------------------------------------------------------------------------------------------------------------------------------------------------------------------------------------------------------------------------------------------------------------------------------------------------------------------------------------------------------------------------------------------------------------------------------------------------------------------------------------------------------------------------------------------------------------------------------------------------------------------------------------------------------------------------------------------------------------------------------------------------------------------------------------------------------------
	ON352803	-----------------------------------------------------------------------------------------------------------------------------------------------------------------------------------------------------------------------------------------------------------------------------------------------------------------------------------------------------------------------------------------------------------------------------------------------------------------------------ATCTCATGCTCCTTTA---TCCATT---ATAAACTATTC------TTCTATTGATCTGATGTTTTTTTCTTTACACATTGTTGGATTAAGTAGTTTATTAGGATCTATTAATTCTATTATTACCTTATTAA----------AATCTACCAATATATCTATTATTAATTCCTTTCTGTTTTTACCTCCATATTGTTGATCTATATTCTTTACTTCAGTGTTATTAATTATTAGTCTTCCTGTATTAGCAGGAGTAATTACAATGATTATTTCT-GATCGACATTCTAACTGTCCTTTTCTTGATCCATTAAGAGGTGGTGATTTATTATTACCTCAACATTTACTTT--------------------------------------------------------------------------------------------------------------------------------------------------------------------------------------------------------------------------------------------------------------------------------------------------------------------------------------------------------------------------------------------------------------------------------------------------------------------------------------------------------------------------------------------------------------------------------------------------------------------------------------------------------------------------------------------------------------------------------------------------------------------------------------------------------------------
	OK634045	-----------------------------------------------------------------------------------------------------------------------------------------------------------------------------------------------------------------------------------------------------------------------------------------------------------------------------------------------------------------------------------------------------------------------------------------------------------------------------ATCTCATGCTCCTTTA---TCCATT---ATAAACTATTC------TTCTATTGATCTGATGTTTTTTTCTTTACACATTGTAGGATTAAGTAGTTTATTAGGATCTATTAACTCTATTGTTACTTTATTAA----------AATCTACCAATCTATCTATTATTAATTCCTTTCTGTTTTTACCTCTATATTGTTGATCTATATTCTTTACTTCAGTGTTATTAATTATTAGTCTTCCTGTATTAGCAGGAGTAATTACAATGATTATTTCT-GATCGACATTCTAACTGTCCTTTTCTTGATCCATTAAGAGGTGGTGATTTATTATTACCTCAGCATTTACTTT--------------------------------------------------------------------------------------------------------------------------------------------------------------------------------------------------------------------------------------------------------------------------------------------------------------------------------------------------------------------------------------------------------------------------------------------------------------------------------------------------------------------------------------------------------------------------------------------------------------------------------------------------------------------------------------------------------------------------------------------------------------------------------------------------------------------
	OK634039	-----------------------------------------------------------------------------------------------------------------------------------------------------------------------------------------------------------------------------------------------------------------------------------------------------------------------------------------------------------------------------------------------------------------------------------------------------------------------------ATCTCATGCTCCTTTA---TCCATT---ATTAATTATTC------CTCTATTGATCTTATGTTTTTTTCTTTACACATTGTAGGATTAAGTAGTTTATTAGGATCTATTAACTCTATTGTTACTTTATTAA----------AATCTACCAATCTATCTATTATTAATTCCTTTCTCTTTTTACCTTTGTATTGTTGATCTATATTCTTTACTTCAGTGTTATTAATTATTAGTCTTCCTGTATTAGCAGGAGTAATTACAATGATTATTTCT-GATCGACATTCTAACTGTCCTTTTCTTGATCCATTAAGAGGTGGTGATTTATTATTACCTCAGCATTTACTTT--------------------------------------------------------------------------------------------------------------------------------------------------------------------------------------------------------------------------------------------------------------------------------------------------------------------------------------------------------------------------------------------------------------------------------------------------------------------------------------------------------------------------------------------------------------------------------------------------------------------------------------------------------------------------------------------------------------------------------------------------------------------------------------------------------------------
	OK634063	-----------------------------------------------------------------------------------------------------------------------------------------------------------------------------------------------------------------------------------------------------------------------------------------------------------------------------------------------------------------------------------------------------------------------------------------------------------------------------ATCTCATGCTCCATTA---CCAATT---ATAAATTATTC------TTCTATTGATCTCATGTTTTTTCCTTCACACATTGTTAGATTAAGTAGTTTATTAGGATCTATTAATTCTATTGTTACTTTATTAA----------AATCTAGTAATCTTTCTATTATTAATTGCTTTTTATTTTTACCTTTATATTGTTGATCTATATTCTTTACACCAGTATTATTAATTATTAGTCTTCCTGTATCAGCAGGAGTAATTACAATGATTATTTCT-GATAGACACTCTAATCGTCCTTCTCTTGATCCATCAAGAGGTGGAGATTTATTATCACCTCAACATTTACCTT--------------------------------------------------------------------------------------------------------------------------------------------------------------------------------------------------------------------------------------------------------------------------------------------------------------------------------------------------------------------------------------------------------------------------------------------------------------------------------------------------------------------------------------------------------------------------------------------------------------------------------------------------------------------------------------------------------------------------------------------------------------------------------------------------------------------
	OK634060	-----------------------------------------------------------------------------------------------------------------------------------------------------------------------------------------------------------------------------------------------------------------------------------------------------------------------------------------------------------------------------------------------------------------------------------------------------------------------------TTCTCATGTTCCTCTA---TCAATT---ATAAATTATTC------TTCTATTGATCTTATGTTCTTTTCTTTACACATTGTTGGACTAAGTAGTTTATTAGGATCTATTAATTCTATTGTTACTTTATTAA----------AATCTAGTAATCTTTCTATTATTAATTCTTTTCTGTTTTTACCTCTGTATTGTTGATTTATATTCTTTACATCAGTCTTATTAATTATTAGTCTTCCTGTATCAGCAGGAGTAATTACAATGATTATTTCT-GATTGACATTCTAATCGTCCTTCTCTTGATCCATTAAGAGGTGGAGATTTATTATTACCTCAACATTTACCTT--------------------------------------------------------------------------------------------------------------------------------------------------------------------------------------------------------------------------------------------------------------------------------------------------------------------------------------------------------------------------------------------------------------------------------------------------------------------------------------------------------------------------------------------------------------------------------------------------------------------------------------------------------------------------------------------------------------------------------------------------------------------------------------------------------------------
	OK634065	-----------------------------------------------------------------------------------------------------------------------------------------------------------------------------------------------------------------------------------------------------------------------------------------------------------------------------------------------------------------------------------------------------------------------------------------------------------------------------TTCTTATGCTCCATCA---TCCATT---ATAAATTATTC------TTCTATTGATCTTATGTTCCTTTCTTTACACATTGTTGGACTAAGTAGTTTATTAGGATCTATTAATTCTATTGTTACTTTATTAA----------AATCTAGTAATCTTTCTATTATTAATTCCTTTCTGTTTTTACCTCTATATTGTCGATCTATATTCTTTACATCAGTCTTATTAATTATTAGTCTTCCTGTATCAGCAGGAGTAATTACAATGATTATTTCT-GATCGACATTCTAATCGTCCTTCTCTTGATCCATTAAGAGGTGGCGATTTATTATTACCTCAACATTTACCTT--------------------------------------------------------------------------------------------------------------------------------------------------------------------------------------------------------------------------------------------------------------------------------------------------------------------------------------------------------------------------------------------------------------------------------------------------------------------------------------------------------------------------------------------------------------------------------------------------------------------------------------------------------------------------------------------------------------------------------------------------------------------------------------------------------------------
	OM719641	-----------------------------------------------------------------------------------------------------------------------------------------------------------------------------------------------------------------------------------------------------------------------------------------------------------------------------------------------------------------------------------------------------------------------------------------------------------------------------TTTTTATGTTCCATTA---TCCATT---ATAAATTATTC------TTCTATTGATCTTATGTTCTTTTCTTTACACATTGTTGGACTAAGTAGTTTATTAGGATCAATTAATTTTATTGTTACTTTATTAA----------AATCTAGTAATCTTTCTATTATTAATTCCTTTCTGTTTTTACCGATATATTGTTGATCTATATTCTTTACATCAGTCTTATTAATTATTAGTCTTCCTGTATTAGCAGGAGTAATTACAATGATTATTTCT-GATCGACATTCTAATCGTCCTTCTCTTGATCCATTAAGAGGTGGAGATTTATTATTACCT---------------------------------------------------------------------------------------------------------------------------------------------------------------------------------------------------------------------------------------------------------------------------------------------------------------------------------------------------------------------------------------------------------------------------------------------------------------------------------------------------------------------------------------------------------------------------------------------------------------------------------------------------------------------------------------------------------------------------------------------------------------------------------------------------------------------------------
	OM719637	-----------------------------------------------------------------------------------------------------------------------------------------------------------------------------------------------------------------------------------------------------------------------------------------------------------------------------------------------------------------------------------------------------------------------------------------------------------------------------ATCTCATGCTCCTTTA---TCAATT---ATAAACTATTC------TTCTATTGATCTCATGTTCTTTTCTTTACACATTGTTGGATTAAGTAGTTTATTAGGATCTATTAACTCCATTGTAACTTTATTAA----------AATCTAGTAATCTTTCTATTATTAATTCCTTTCTGTTTTTACCTCCATATTGTTGATCTATATTCTTTACATCAGTCTTATTAATTATTAGTCTCCCTGTATTAGCAGGAGTAATTACAATGATTATTTCT-GATCGACATTCTAACTGTCCTTCTCTTGATCCATTAAGAGGTGGAGATTTATTATTACCT---------------------------------------------------------------------------------------------------------------------------------------------------------------------------------------------------------------------------------------------------------------------------------------------------------------------------------------------------------------------------------------------------------------------------------------------------------------------------------------------------------------------------------------------------------------------------------------------------------------------------------------------------------------------------------------------------------------------------------------------------------------------------------------------------------------------------------
	OK634069	-----------------------------------------------------------------------------------------------------------------------------------------------------------------------------------------------------------------------------------------------------------------------------------------------------------------------------------------------------------------------------------------------------------------------------------------------------------------------------ATCTCACGCTCCTTCA---CCAATT---ATTAACTATTC------TTCTATTGATCCCATGTTCTTTTCTTTACACATTGTTGGATTAAGTAGTTTATTAGGATCTATTAACTCCATTGTTACTTTATTAA----------AATCTAGTAATCTTTCTATTATTAATTCCTTTCTGTTTTCACCGTCATATTGTTGATCTATATTCTTTACATCAGTATTATTAATTATTAGTCTCCCTGTATTAGCAGGAGTAATTACAATGATTATTTCT-GATCGACATTCTAACTGTCCTTCTCTTGATCCATTAAGAGGTGGAGATTTATTATTACCCCAACATTTACCTT--------------------------------------------------------------------------------------------------------------------------------------------------------------------------------------------------------------------------------------------------------------------------------------------------------------------------------------------------------------------------------------------------------------------------------------------------------------------------------------------------------------------------------------------------------------------------------------------------------------------------------------------------------------------------------------------------------------------------------------------------------------------------------------------------------------------
	OM719638	-----------------------------------------------------------------------------------------------------------------------------------------------------------------------------------------------------------------------------------------------------------------------------------------------------------------------------------------------------------------------------------------------------------------------------------------------------------------------------ATCTCATGCTCCATCA---TCAATT---ATAAACTATTC------TTCTATTGATGTCATGTTTTTTTCTTTACACATTGTTGGATTAAGTAGTTTATTAGGATCTATTAATTCTATTATTACTTTATTAA----------AATCTAGTAACCTATCTATTATTAATTGCTTTCTATTCCTGCCTTTATATTGTTGATCTATATTCTTTACATCAGTATTATTAATTATTAGTCCTCCTGTATCAGCAGGGGTAATAACAATGATTATTTCT-GATCGACATTCTAATCGTCCTTCTCTTGATCCATGTAGAGGTGGAGATTTATTATTACCT---------------------------------------------------------------------------------------------------------------------------------------------------------------------------------------------------------------------------------------------------------------------------------------------------------------------------------------------------------------------------------------------------------------------------------------------------------------------------------------------------------------------------------------------------------------------------------------------------------------------------------------------------------------------------------------------------------------------------------------------------------------------------------------------------------------------------------
	OM719634	-----------------------------------------------------------------------------------------------------------------------------------------------------------------------------------------------------------------------------------------------------------------------------------------------------------------------------------------------------------------------------------------------------------------------------------------------------------------------------ATCTCATGCTTTATCA---CTAATT---ATAAACTATTC------TTCTATTGATCCTATGTTTTTTTCCTCATACATTGTTGGATTAAGTAGTTTATTAGGATTTATTAATTCTATTGTTACTTTATTAA----------AATCTAGTAATCTTCCTATTATTAATTCCTTTCTGTTTTTACCTCCATATTGTTGATCTATATTCTTTACATCAGTATTATTAATTATTAGTCCTCCTGTATCAGCAGGAGTAATTACAATGATTATTTCT-GATTGACATTCTAATCGTCTTTCTCTTGATCTATTAAGAGGTGGAGATTTATTACCACCT---------------------------------------------------------------------------------------------------------------------------------------------------------------------------------------------------------------------------------------------------------------------------------------------------------------------------------------------------------------------------------------------------------------------------------------------------------------------------------------------------------------------------------------------------------------------------------------------------------------------------------------------------------------------------------------------------------------------------------------------------------------------------------------------------------------------------------
	OM719633	-----------------------------------------------------------------------------------------------------------------------------------------------------------------------------------------------------------------------------------------------------------------------------------------------------------------------------------------------------------------------------------------------------------------------------------------------------------------------------ATCTCATGCTCCATCA---CCAATT---ATAAACTATTC------TTCTATTGATCCTATGTTTTTTTCCTCACACATTGTTAGATTAAGTAGTTTATTAGGATCTATTAATTCTATTGTTACTTTATTAA----------AATCTAGTAATCTTTCTATTATTAATTCCTTTCTGTTTTTACTTCCATATTGTTGATCTATATTCTTTACATCAGTATTATTAATTATTAGTCCTCCTGTATCAGCAGGAGTAATTACAATGATTATTTCT-GATCGACATTCTAATCGTCCTTCTCTTGATCCATTAAGAGGTGGAGATTTATTACCACCT---------------------------------------------------------------------------------------------------------------------------------------------------------------------------------------------------------------------------------------------------------------------------------------------------------------------------------------------------------------------------------------------------------------------------------------------------------------------------------------------------------------------------------------------------------------------------------------------------------------------------------------------------------------------------------------------------------------------------------------------------------------------------------------------------------------------------------
	OM719629	-----------------------------------------------------------------------------------------------------------------------------------------------------------------------------------------------------------------------------------------------------------------------------------------------------------------------------------------------------------------------------------------------------------------------------------------------------------------------------ATCTCATGCACCATCA---TCTATT---ATAAACTATTC------TTCTATTGATCTCATGTTTTTTTCTTTACACATTGTTGGATTAAGTAGTTTATTAGGATCTATTAATTCTATTATTAGTTTATTAA----------AATCTAGTAATCTTTCTATTATTAATTCCTTTCTGTTTTTACCTTTATATTGTTGATCTATATTCTTTACATCAGTATTATTAATTATTAGTCCTCCTGTATCAGCAGGAGTAATTACAATGATTATTTCT-GATCGACATTCTAATCGTCCTTCTCTTGATCCATGTAGAGGTGGAGATTTATTATTACCT---------------------------------------------------------------------------------------------------------------------------------------------------------------------------------------------------------------------------------------------------------------------------------------------------------------------------------------------------------------------------------------------------------------------------------------------------------------------------------------------------------------------------------------------------------------------------------------------------------------------------------------------------------------------------------------------------------------------------------------------------------------------------------------------------------------------------------
	OM719635	-----------------------------------------------------------------------------------------------------------------------------------------------------------------------------------------------------------------------------------------------------------------------------------------------------------------------------------------------------------------------------------------------------------------------------------------------------------------------------ATCTCATGCTCCATTA---TCAATT---ATAAACTATTC------TTCTATTGATCTCATGTTTTTTTCATTACACATTGTTGGACTTAGTAGTTTATTAGGATCTATTAATTCTATTGTTACTTTATTAA----------AATCTAGTAATCTTTCTATTATTAATTCCTTTCTGTTTTTACCTCCATATTGTTGATCTATTTTCTTTACATCAGTATTATTAATTATTAGTCTTCCTGTATTAGCAGGAGTAATTACAACGATTATTTCT-GATCGACATTCTAATCGTCCTTCTCTTGATCCATTAAGAGGTGGAGATTTATTATTACCT---------------------------------------------------------------------------------------------------------------------------------------------------------------------------------------------------------------------------------------------------------------------------------------------------------------------------------------------------------------------------------------------------------------------------------------------------------------------------------------------------------------------------------------------------------------------------------------------------------------------------------------------------------------------------------------------------------------------------------------------------------------------------------------------------------------------------------
	OK634058	-----------------------------------------------------------------------------------------------------------------------------------------------------------------------------------------------------------------------------------------------------------------------------------------------------------------------------------------------------------------------------------------------------------------------------------------------------------------------------ATCTCATGCTCCATCA---TCAATT---ATAAACTATTC------TTCTATTGATCTCATGTTTTTTTCTTTACACATTGTTGGATTAAGTAGTTTATTAGGATCTATTAATTCTATTGTTACTTTATTAA----------AATCTAGTAATCTTTCTATTATTAATTCCTTTCTGTTTTTACCTCCATATTGTTGATCTATATTCTTTACATCAGTATTATTAATTATTAGTCCTCCTGTATCAGCAGGAGTAATTACAATGATTATTTCT-GATCGACATTCTAATCGTCCTTCTCTTGATCCATTAAGAGGTGGAGATTTATTATTACCTCAACATTTACCTT--------------------------------------------------------------------------------------------------------------------------------------------------------------------------------------------------------------------------------------------------------------------------------------------------------------------------------------------------------------------------------------------------------------------------------------------------------------------------------------------------------------------------------------------------------------------------------------------------------------------------------------------------------------------------------------------------------------------------------------------------------------------------------------------------------------------
	OM719652	-----------------------------------------------------------------------------------------------------------------------------------------------------------------------------------------------------------------------------------------------------------------------------------------------------------------------------------------------------------------------------------------------------------------------------------------------------------------------------ATTTTATGTGCCTCTT---TCTATA---ATGAATTTAAG------TTCAATCGATTTTATGTTTTTATCATTGCATATATTAGGATTATCTTCAATATTAGGGTCAATCAATTTCATTTGCACTATCTTTA----------AATCATCTAATTTATCACTACAATATAATGTATTATTTTTATCATTATTTTCATGATCAATTTATGCTACTTCTATATTATTAATAATATCATTGCCTGTTTTAGCTGGATGTATAACTATGATAATTTTT-GATAGACATTTTAATACTTCATTCTTTGATCCAATAAGAGGTGGTGACATCATTTTCCTT---------------------------------------------------------------------------------------------------------------------------------------------------------------------------------------------------------------------------------------------------------------------------------------------------------------------------------------------------------------------------------------------------------------------------------------------------------------------------------------------------------------------------------------------------------------------------------------------------------------------------------------------------------------------------------------------------------------------------------------------------------------------------------------------------------------------------------
	OM719651	-----------------------------------------------------------------------------------------------------------------------------------------------------------------------------------------------------------------------------------------------------------------------------------------------------------------------------------------------------------------------------------------------------------------------------------------------------------------------------ATTTTATGTACCTCTA---TCCATA---ATGAATTATTG------TTCTATTGATTTAATGTTCTTCTCATTACATATGTTAGGATTATCTTCTATATCAGGCTCAACTAATTCTATATGTACTATATTTA----------AAGCATCTAATTTATCAATACAATATAATGTGTTATTTTTATCATTATTTTCTTGATCTATATTTGCTACATCTGTCTTATCAATAATATCATCACCTGTATCAGCTGGATGTATAACTATGACAACTTTC-GATAGACATTTTAATACATCTTTCCTTGATCCAACAAGAGGTGGTGACATTATATATCTT---------------------------------------------------------------------------------------------------------------------------------------------------------------------------------------------------------------------------------------------------------------------------------------------------------------------------------------------------------------------------------------------------------------------------------------------------------------------------------------------------------------------------------------------------------------------------------------------------------------------------------------------------------------------------------------------------------------------------------------------------------------------------------------------------------------------------------
	OM719650	-----------------------------------------------------------------------------------------------------------------------------------------------------------------------------------------------------------------------------------------------------------------------------------------------------------------------------------------------------------------------------------------------------------------------------------------------------------------------------ATTTTATGTACCTTTG---TCTATT---ATGAATTATTG------TTCTATTGATTTAATGTTCTTCTCATTACATATGTTAGGATTATCTTCTATATTAGGATCTATTAATTTTATTTGTACTATATTTA----------AAGCATCTAATTTATCAATACAATATAATATATTATTTTTATCATTATTTTCTTGATCTATATTTGCTACATCTGTCTTATTAATAATATCATTACCTGTATTAGCTGGATGTATAACGATGATAATTTTT-GATAGACATTTTAATACATCTTTCCTTGATCCAATTAGAGGTGGTGACATCATATATCTT---------------------------------------------------------------------------------------------------------------------------------------------------------------------------------------------------------------------------------------------------------------------------------------------------------------------------------------------------------------------------------------------------------------------------------------------------------------------------------------------------------------------------------------------------------------------------------------------------------------------------------------------------------------------------------------------------------------------------------------------------------------------------------------------------------------------------------

;
end;
