# Supplementary material for: A novel taxonomic database for eukaryotic mitochondrial cytochrome oxidase subunit I gene (eKOI), with a focus on protists diversity
Source: Database (Oxford). 2025 Sep 24;2025:baaf057. doi: 10.1093/database/baaf057 (PMC12462617; doi:10.1093/database/baaf057)
Supplement: baaf057_Supplemental_File [file baaf057_supplemental_file.zip › 2_alignment_eKOI/rhodophyta.nex]

#NEXUS
begin data;
	dimensions ntax=523 nchar=1670;
	format datatype=dna missing=? gap=-;
	matrix
	MN561649	---------------------------------------------------------------------------------ATGTATTTAATATATGGGTGTTGGATGGGGTTGATGGGAGCGGGGATATCGA--TGATAATGAGGATGGAGTTGAGTAATGTGGGGAGTAGTGTATTGGGAGGGAATGGGCAGTTGTATAATGTGTTGGTGACGGGTCATGGAATAATAATGTTATTGATGGTGGTGATGCCAGTAATGTTTGGAGGGTATGGGAATTGGTGGGTGCCGATAATGATAGGAGCGGGAGAGATGGCGTTTCCGAGGTTGAATAATGTGAGTTTTTGGATGATGCCGGTGAGTACGGTGTTGTTGGTGATGTCGATGTTAGTGGAGGGAG…
	MT270116	------------------------ATGAGGAAGTGGTGGTTGAGATGGGTGATGACGACGAATCATAAGGATATAGGTACGATGTATTTGATATATGGAGCATGGATGGGAATGATGGGAGCAGGGATATCAG--TGATAATGAGGATGGAGTTGAGTAATGTGGGGAGTAGTGTATTAGGAGGGAATAGTCAGTTGTATAATGTGTTGGTAACGGGTCATGGTGTGATAATGTTATTGATGGTGGTAATGCCAGTGATGTTTGGAGGATATGGGAATTGGTGGGTGCCGATAATGATAGGAGCAGGAGAAATGGCGTTCCCAAGGATGAATAATGTAAGTTTTTGGTTGATGCCGTTGTCGACGGTGTTAATGGTGTTGTCGATGTTAGTGGATGGAG…
	OK643915	---------------------------GTGTCTCCTGCTGTTCGGTGGCTATGCTCTACTAGCCACAAAGATATTGCAATCCTCTATTTCCTCCTCGGTTCCTGCGCTGCTATCCTCGGCTCTATGCTTTCAG--TCTACATGAGACTTGAGTTAGCTCTTCCTGGCTCTCAGTTCCTCCTCCCTAATGCTCAGCTCTATAATGTGCTCATTACCGCTCACGCCTTCCTCATGATCTTCTTCGCTGTAATGCCTGTGCTTATCGGTGGCTTCGGTAACTTCCTCGTTCCTATTCTTCTCGGTGCTCCTGATATGGCCTTTCCTCGGTTAAACAATATCTCCTTCTGGCTTCTTCCACCCTCACTGTTCCTTCTCCTGCTCAGTTCTATTACAGAACTCG…
	OK643952	---------------------------------------ATGCGCTGGCTCTATTCTACTTCTCACAAGGACATCGCCCTCCTCTACTTCATCCTTGGCATCATCGCAGCCACTATCGGCACT--ACTCTCAGCCTGCTCATGCGCCTCGAACTAGCCCTGCCTGGCTCACAGCTCCTCCTACCTAACTCACAGCTCTACAACGTCATCATTACAGCCCACGCCTTCCTCATGATCTTCTTCGCTGTCATGCCTATCCTCATCGGTGGCTTCGGTAACTACCTCATCCCTCTACTCCTCGGCGCTCCCGATATGGCCTTCCCTCGGTTAAACAATATCTCCTACTGGCTTCTTCCTTCAGCCTTATTACTTCTGCTTCTCTCAACCTACACTGAACTAG…
	OK643941	------------------------------------ATGCGACGTTGAGTCTGCTCTACCAGCCACAAAGACATTGCAGTGCTTTACTTTCTGTTCGGCAGTATTGCTGCTGTATTGGGGACCCTCATGTCTT--TCTACATGAGAATGGAGCTATCGCTGCCAGGCAATCAGTGGCTTCTGCCTAATAGCCAGCTGTACAATGTCTTGACAACAGCTCATGCCTTCACCATGATCTTCTTCGTGGTTATGCCCGTACTTATCGGTGGGTTCGGGAATTGGTTGCTGCCTCTGATGATTGGAGCACCAGACATGGCTTTCCCCAGGCTCAACAATGTCAGTCTTTGACTGTTGCCTCCAGCTTTATCGCTGCTATTGCTGTCTTCAGCTGTTGAGGTAG…
	MT483997	------------------------ATGAAAAATTTCTACTTACGTTGATTTGAGAGTTGTAATCACAAAGACATAGGTTGTCTTTATTTAATTTTTGGAGGGTTTTCGGGTATTGTAGGTACAGTTTTTTCAG--TAATGATTCGCATGGAACTTGAATGTGCGAGTCAACAATTTTTTCTATCAAATTTTCATTTATATAATGTAGTAATAACTGCTCATGCTTTTATGATGATATTTTACTTTGTAATGCCTGTATTGATTGGAGGTTTTGCTAATTGAATGTTGCCGGTGTTGATAGGAAGTCCA------------CCAAGACTTAATAATTTAAGCTTTTGACTTTTACCCCCCGCACTTATATTATTATTATCGTCGTCATTAGTTGAAATAG…
	MT920160	-----------------------------------------------------------------------------AACATTATATTTAATTTTTGGAGGATGATGTGGATTAGTTGGGACAGGCTTAAGAT--TACTAATTCGGAATGAATTAG---GGTCTATTGGACATGTCCT------TGACCCACATCTGTACAATGTTATTGTAACAGCTCATGCTTTTGTGATAATTTTTTTTTTTGTAATACCTATTTTAATTGGGGGGTTTGGAAATTGGATAGTCCCTTTATTAATTGGGGCACCAGATATAGCTTTCCCACGCATAAATAACTTAAGATTTTGGCTATTGCCTCCTTCTTTTGTCTTATTAGTTACTAGGTCAATAATTGAAGGTG…
	KM507784	-----------------------------------------------------------------------------AACACTATATCTTCTTTTTGGGGCTTTATCTGGAGTGCTGGGGACTTGTTTCTCAG--TGTTGATCCGGATGGAGTTAGCACAACCTGGAAATCAGGTGCTAGGGGGTAATCATCAACTTTACAATGTGATTATCACCGCCCATGCCTTTTTGATGATCTTTTTCATGGTAATGCCTGCGCTGATTGGTGGCTTTGGAAATTGGTTCGTACCGATTCTTATTGGAGCGCCGGATATGGCCTTCCCTCGTCTCAATAACATCAGCTTTTGGCTTTTACCTCCATCCCTCTTTCTTCTTCTCACTTCTGCTCTTGTGGAAGTGG…
	KC791163	-----------------------------------------------------------------------------GACTCTTTATTTAATTTTTGGTGCTTTTTCGGGTGTTATCGGTGTATTATTCTCTG--TTTTTATTAGAATGGAGTTGGCTGCCCCGGGAAACCATTTTTTTTTAGGAAACCACCAACTTTACAATGTTGTTGTAACAGGACATGCTTTTGTAATGATTTTTTTTATGGTAATGCCTGTACTTGTAGGGGGTTTTGGGAATTGATTTTTACCCATAACTCTCGGTACTTTAGATATGGCTTTTCCCAGACTAAATAATTTAAGTTTTTGACTACTACCCCCTGCTTTAACTCTGCTAATTTTTTCTAGTTTAGCTGGGTCTG…
	LR698928	---------------------------------------------------------------------------------------------------------------ATGATAGGTACTGGGTTTAGTT--TTCTTATTAGATTAGAACTATCGGCCCCCGGA------TCAATGCTGGGCGATGACCATCTTTACAACGTCATAATAACTGCTCATGGTCTTATAATGATTTTTTTCTTAGTTATGCCGGTTTTGATAGGAGGGTTTGGGAATTGATTTGTGCCTCTCTATATTGGAGCGCCGGATATGGCTTTTCCAAGATTAAATAATATTAGTTTTTGAGTTTTACCCCCATCATTAATACTACTGTTAGGTTCAGCTTTTGTCGAACAAG…
	JN310383	-----------------------------------------------------------------------------AACTTTATATTTTATTTTTGGTGCCTGATCAGGAATAGTAGGAACTTCTTTAAGTA--TTTTAATTCGAGCAGAATTAGGACATCCTGGAGCT------TTAATTGGAGATGATCAAATTTATAATGTAATTGTAACAGCTCATGCTTTTATTATAATTTTTTTTATAGTAATACCAATTATAATTGGTGGATTTGGAAATTGATTAGTTCCATTAATATTAGGAGCTCCAGATATAGCATTTCCTCGAATAAATAATATAAGATTTTGATTATTACCACCTGCATTAACATTACTGCTTATAAGTAGTATAATTGAAAATG…
	OP297563	----------------------------------------------------------------------------------------------------------------------GCG-----ATGTCTG--TTCTTATAAGGTTGCAGCTTGCAAGCCCGGGCAATATGTTTTTGGGGGGAAATTATCAGTTATATAATGTTATTGTTACGGCCCATGCTTTTTTGATGATTTTCTTTATGGTTATGCCTGTTCTTATAGGGGGGTTCGGTAATTGGTTTGTTCCTTTAATGATAGGTGCTCCAGATATGGCGTTTCCTCGTATGAATAATATAAGCTTTTGGTTGTTACCGCCGTCTTTAATACTTCTTTTGGCATCCTCGTTAGTGGAGGCAG…
	KC791166	-----------------------------------------------------------------------------TACTTTATATTTAATTTTCGGAGGTTTTTCTGGAGTTGTAGGTACTGTATTATCTG--TTTTAATACGTTTAGAATTAGCGTATCCTGGAAATCAAGTATTTTTAGGGAATCATCAATTATATAATTCTATTGTAACCGCACATGCGTTTATTATGATTTTTTTTATGGTTATGCCAATTTTAATTGGAGGTTTTGGTAACTGGTTAGTTCCTTTAATGTTAGGAGCACCAGATATGGCATTCCCTCGTTTAAATAATATTAGTTTTTGGCTATTAATTCCATCATTATTTTTATTATTATCTTCTGCTTTTGTAGAAGTTG…
	KC791164	-----------------------------------------------------------------------------TACTTTATATATAATTTTAGGAGCTTTTTCAGGAGTAATCGGATTATTATTATCTG--TTTTTATTCGTCTGGAATTAGTAGCTCCAGGAAATCAATTTTTCGGAGGAAATCATCAATTATATAATGTAATGGTAACTGCCCATGCATTTATAATGATTTTTTTTATGGTTATGCCTGTATTAATTGGAGGTTTTGGTAATTGGTTTGTTCCAATTATGATAGGAGCTCCTGATATGGCATTTCCCCGTATGAATAATATTAGTTTTTGGTTTTTACCTCCATCACTATTATTATTATTATCATCAAGTTTAGTAGAAGGTG…
	MN561660	---------------------------------------------------------------------------------CTTTATTTAATTTTTGGTGCATTTTCTGGCTTACTAGGTGCATCAATTTCAC--TTTTAATGAGAATAGAGTTATCGCATCCAGGAAATCAAGTTTTGATAGGAAATCATCAATTATATAATGTATTAGTTACTGCGCACGGTTTATTAATACTTTTTTTTATGGTTATACCAACTTTGATGGGAGGTTTCGGTAATTGGTTTGTTCCTCTTATAATTGGTGCTCCTGATATGGCTTTTCCTCGATTAAATAATATTAGTTTTTGGTTAATGCCACCATCTCTAATCTTATTATTAGCTTCAGCTTTTGTAGAAACAG…
	MN561661	---------------------------------------------------------------------------------ATATACTTAATATTTGGTGCTTTTTCTGGTGTATTAGCAGCTTCATTTTCTA--TCTTAATCAGAATAGAGTTAGTACAGCCTGGTAATCAATTTCTTTTAGGAAATCACCAATTATATAACGTGATTATTACCGCACATGGTTTGTTAATGTTATTTTTTATGGTAATACCTACTTTGATTGGTGGTTTTGGTAATTGGTTTGTGCCTATTATAATTGGTGCTCCTGATATAGCTTTTCCAAGATTAAATAATATTAGTTTTTGGTTAATACCGCCATCATTAATTCTTTTACTAACTTCTGCTTTTGTAGAGGTTG…
	MN561666	---------------------------------------------------------------------------------CTTTATTTAATTTTTGGTGCTTTTTCGGGTCTTTTAGGTGCAGCATTCTCTA--TTTTAATTAGAATAGAATTATCGAATCCTGGTAATCAAATTTTAATAGGTAATCATCAATTATATAATGTTCTTATTACTGCACATGGTTTATTAATACTTTTTTTTATAGTTATGCCAGCATTGATTGGAGGATTTGGTAACTGGTTTGTACCCATTTTGATTGGAGCTCCTGATATGGCTTTTCCACGTTTAAATAATATTAGTTTTTGGCTAATACCTCCTTCATTAATTCTTTTATTAACTTCAGCGTTTGTAGAAGTTG…
	OP616827	---------------ATGAGTGAAATATTTCATTGGATACAAAGATGGTTTTTCTCAACCAATCACAAAGATATTGGTACCCTCTATCTAATTTTTGCAGCGTTTGCAGGACTTTTAGGGGCTTCGTTCTCGA--TTCTTATTCGTATAGAATTATCACAGCCTGGTAGTCAAGTGTTAGCCGGTAACAATCAACTGTATAATGTTATTATTACTGCCCATGGAATTTTAATAATTTTTTTCATGGTTATTCCTGCGTTAACCGGAGGTTTTGGCAATTGGATGGTACCTGTTATAATTGGAGCGCCCGATATGGCATTTCCTCGTCTTAATAATATTAGCTTTTGGTTACTACCACCAGCCTTATCTTTACTGTTAGCCTCTGCATTCGTAGAGGTTG…
	MN561667	------------------------------------------------------------------------------------------------------------GGATTGTTAGGAGCTTCATTTTCAG--TACTAATTCGTATAGAGTTAGCTCAACCTGGTAATCAAATTTTATCAGGTAATCATCAATTATACAACGTTATTATTACAGCGCACGGACTATTAATAATTTTTTTTATAGTTATACCGGCACTTATCGGAGGGTTTGGGAATTGGTTTGTTCCTATTATAATCGGGGCACCGGATATGGCATTCCCCCGATTAAATAATATTAGCTTTTGGTTATTACCACCATCATTAATTTTATTATTAGCTTCTGCTTTAGTCGAAGTTG…
	MZ748315	---------------ATGTTTTATTTACAACAATGAATAACACGTTGAATTTTTTCAACAAATCATAAAGATATTGGAGTATTGTATTTAATTTTTGGTGCTTTTTCTGGCCTTCTGGGTACAATTTTTAGTA--TTATAATTAGAATGGAGTTAGCTTACCCCGGCTCTCAATTTCTTTCTGGAAATTATCAAATGTATAATGTTTTAATTACAGCCCATGCAATGTTAATGATTTTTTTTTTCGTTATGCCAGTGTTAATAGGAGGTTTTGGTAATTGATTTGTTCCGTTAATGATTGGAGCAGTTGATATGTCATTCCCTAGATTAAATAATGTTAGTTTTTGGTTATTACCTCCATCTTTGATATTAATGTTATTTTCATCTTTAATTGAAGTAG…
	KY083068	-----------------ATGACATTTAC-ACAATGAATTACACGTTGAATCTTTTCTACCAATCATAAAGATATTGGAATTTTATACTTAATTTTTGGTGCTATATCAGGGTTATTAGGAACTGTTGTTAGTG--TAATTATGCGTATGGAATTAACGTACCCTGGGCCTCAATTTCTTGAGGGGAATTATCAATTATACAATGTTTTAATAACGGCACATGCATTACTAATGATATTTTTTTTTGTGATGCCTATATTAATTGGTGGATGAGGTAACTGATTTGTACCTATAATGATTGGCGCTGTTGATATGGCTTTTCCTAGATTGAACAATATTAGCTTTTGGTTATTACCCCCAGCATTAATGTTACTATTACTTTCGGCTCTAGTAGAAGTTG…
	KC596325	------------------------------------------------------TCAACAAATCATAAAGATATTGGAATTTTATACTTAATTTTTGGTGCTATATCAGGGTTATTAGGAACTGTTGTTAGTG--TAATTATGCGTATGGAATTAACGTACCCTGGGCCTCAATTTCTTGAGGGGAATTATCAATTATACAATGTTTTAATAACGGCACATGCATTACTAATGATATTTTTTTTTGTGATGCCTATATTAATTGGTGGATGAGGTAACTGATTTGTACCTATAATGATTGGCGCTGTTGATATGGCTTTTCCTAGATTGAACAATATTAGCTTTTGGTTATTACCCCCAGCATTAATGTTACTATTACTTTCGGCTCTAGTAGAAGTTG…
	MZ748318	---------ATTACTACAAGTCCAACTATTTTATGAATACATCGTTGAATTTATTCTACAAACCATAAAGATATAGGAACTATGTATCTTATTTTTGGAGGCTTATCTGGGGTTTTAGGGACTATTCTAAGTG--TAATAATTCGTATGGAATTAGCTCACCCAGGCTCGCAATTACTTTCAGGTAATTATCAACTTTATAATGTTTTAATTACGAGTCATGCCTTTTTAATGATTTTCTTTTTTGTAATGCCTATAATGATAGGAGGTTTTGGGAACTGGTTTGTACCTATAATGATAGGAGCTCCCGATATGGCATTTCCACGTTTAAATAATATTTCTTTTTGGCTACTACCCCCAGCTTTAATATTATTACTATGTTCGTCTTTAGTAGAGTTTG…
	HM915518	------A-----------------------------------------------------------------------ACGTTATACTTAATTTTTGGTGCTTTCTCTGGAGTGTTAGGCACAGTACTTAGCG--TAATTATACGTATGGAATTAGCACATCCCGGCTCACAAATTTTAGCAGGAAATTATCAATTGTACAATGTTTTAATTACTAGCCATGCCTTCCTCATGATCTTCTTTTTCGTAATGCCTATAATGATAGGAGGGTTTGGTAATTGATTTGTACCTATAATGATAGGTGCTCCAGATATGGCGTTTCCAAGATTAAACAACATATCTTTTTGACTATTACCGCCTGCGCTTGTACTTTTGTTAACTTCATCACTTGTCGAATTTG…
	HQ422657	------------------------------------------------------------------------------ACTTTATACCTTATTTTTGGAGCCTTCTCTGGAGTGCTAGGTACGATTCTAAGTG--TAATTATTCGTATGGAGTTAGCACACCCGGGTTCACAAATTTTATCTGGTAATTATCAATTATACAATGTATTAATTACTAGCCATGCCTTCTTAATGATTTTTTTCTTTGTAATGCCCATTATGATTGGTGGATTTGGTAATTGGTTTGTTCCCATCATGATTGGAGCTCCTGACATGGCTTTTCCTAGGTTAAATAACATATCATTTTGGTTATTACCACCAGCTCTTATTTTATTATTAACTTCATCACTTGTTGAATTTG…
	MZ748320	------ATGACTAATACAAATTCAATAAACGTTTGAATTCAACGTTGAATTTTTTCAACAAATCATAAAGATATAGGTACTTTATACCTCATTTTTGGAGCCTTTTCTGGAGTGTTAGGTACAATTCTGAGTG--TAATTATTCGTATGGAGTTAGCACACCCAGGTTCACAGATCTTAGCTGGTAATTACCAACTGTATAATGTGTTAATTACTAGCCATGCTTTCTTAATGATTTTTTTCTTTGTAATGCCCATTATGATTGGTGGATTTGGTAATTGGTTTGTTCCTATCATGATTGGAGCTCCTGATATGGCTTTTCCTAGATTAAATAATATTTCATTTTGGTTGCTACCACCAGCTCTTATTTTATTGTTAACTTCCTCACTTGTTGAGTTTG…
	MZ748308	------------------------ATAAAATCTTGAATTTCACGTTGAATTTATTCGACTAATCATAAAGATATTGGAACTTTATATCTTATTTTTGGTGCGTTTGCAGGTATACTCGGTACTAATATAAGTG--TAATTATGCGTATGGAGTTAGCTTATCCTGGTGGTCAAATATTATCTGCGAATTATCAGCTTTATAACGTTTTAGTAACCACTCATGCTTTTTTAATGATTTTCTTTTTTGTAATGCCTGTTATGATAGGTGGTATGGGTAATTGATTTGTTCCTTTAATGATAGGTGCCCCAGATATGAGTTTTCCACGTTTAAATAATATTAGTTTTTGGTTGTTACCACCAGCACTTACTTTACTTTTAATTTCTTCTTTAGTAGAATTTG…
	HM915854	-----------------------------------------------------------------------------AGTTTTATATTTAATATTTGGTGCTTTTGCTGGAGTTTTAGGAGGTTACATATCTT--TACTCATGCGAGGAGAGCTTGTTCAACCAGGTAATGTATTATTAAATGGTAATCATCAATTATTTAATACTTTAATTACTTCTCATGCTTTTATAATGATATTTTTTATGGTTATGCCTATTATGATAGGCGGTTACGGTAATTGATTCGTTCCCATTATGATAGCTAGTCCTGATATGGCTTTTCCTCGATTAAATAATATAAGTTTTTGATTGTTACCTCCTTCCCTTTTTCTTCTTATTACTTCTTTATTAGTAGAATCGG…
	HQ422942	------------------------------------------------------------------------------ACTTTATATTTAATTTTTGGAGCCTTTTCAGGTTTATTAGGAGCTTGTGCTTCCA--TCTTGATCAGAATGGAATTATCACAGCCAGGAGATCAAATACTTGGAGGTAATTATCAAGTTTATAATGTTTTAATCACATCACATGCTTATTTAATGATTTTTTTTATGGTTATGCCAGTAATGATAGGAGGATTTGGTAATTGATTGGTACCAATTATGATAGGTAGTCCAGATATGGCTTTTCCTAGACTTAACAATATTAGTTTTTGATTATTACCACCATCACTTTGTCTACTTTTAGTTTCTGCAATAGTAGAGGTAG…
	MN184340	-----------------------------------------------------------------------------TACATTATATTTAATATTTGGTGCTTTTTCAGGGTTACTTGGAGCATGTGCGTCCA--TTCTAATTAGAATGGAGCTTTCGCAACCGGGTAATCAAATTTTAAATGGAAATCACCAAGTTTACAATGTTTTGATTACATCCCATGCATTTTTAATGATTTTCTTTATGGTTATGCCTGTTATGATTGGTGGTTTTGGAAACTGATTAGTTCCAATTATGATTGGAAGTCCCGACATGGCCTTTCCAAGACTTAATAATATAAGTTTTTGGTTATTACCCCCATCGCTGTGCTTGCTTCTAGTTTCTTCTTTGATTGAAATTG…
	KM254244	-----------------------------------------------------------------------------TACACTATATTTAATATTTGGCGCGTTTTCTGGCTTACTTGGCGCGTGTGCATCCA--TTCTAATTCGAATGGAACTTTCACAACCAGGCAACCAGATTTTAAATGGGAATCATCAAGTTTACAACGTTTTAATAACCTCTCACGCCTTTTTAATGATTTTTTTTATGGTTATGCCTGTTATGATTGGTGGTTTTGGAAACTGACTAGTTCCCATTATGATTGGAAGTCCTGATATGGCTTTTCCGAGACTTAATAACATAAGTTTTTGGTTACTACCTCCTTCATTATGTCTATTACTAGTTTCTTCATTGGTTGAAATTG…
	KM254310	-----------------------------------------------------------------------------GACGCTATATTTAATCTTTGGTGCTTTTGCCGGATTACTAGGTGCATGCGCTTCTA--TTTTGATACGTATGGAACTCTCGCAACCTGGCAATCAGATACTTTCAGGTAATCACCAGGTGTATAATGTTCTAATAACATCTCATGCTTTTTTAATGATTTTCTTTATGGTAATGCCCGTTATGATTGGAGGATTCGGAAATTGATTAGTACCCATAATGATAGGAAGTCCAGATATGGCTTTTCCACGTCTTAATAACATTAGTTTTTGACTTTTACCACCTTCGTTGTGTTTATTATTAGTATCCTCTATAATTGAAATTG…
	KM254473	-----------------------------------------------------------------------------GACATTATATTTAATTTTTGGAGCATTTGCGGGACTTTTAGGAGCTTGCGCATCAA--TTTTAATTCGTATGGAATTATCACAACCTGGTAATCAATTATTGTCAGGTAATCATCAAGTTTATAATGTATTAATAACATCTCATGCTTTTTTAATGATTTTTTTTATGGTAATGCCTGTAATGATGGGAGGGTTTGGAAACTGACTAGTACCTATAATGATTGGAAGTCCTGATATGGCTTTTCCAAGACTTAATAATATTAGTTTTTGACTTTTGCCTCCTTCATTATGTTTACTATTAGTATCTGCTATAGTTGAAGTAG…
	KF649304	---------------ATAATTTTCATGCTAAATTGAGTTATTCGTTGAGTTTTTTCTACTAATCATAAGGATATTGGTACATTATACTTAATATTTGGATCATTTTCTGGCTTATTGGGCGCTTGTGCTTCCA--TTTTGATTCGAATGGAACTTTCTCAACCAGGTAATCAAATATTAGGAGGCAATCATCAAGTTTATAACGTGCTAATTACTTCTCATGCTTATTTAATGATTTTTTTCATGGTCATGCCTGTTATGATAGGAGGCTTCGGAAATTGGCTAGTACCAATTATGATTGGTAGTCCTGATATGGCTTTTCCTCGACTTAATAACATAAGTTTTTGGTTGCTCCCCCCTTCTTTGTGTTTACTTTTTGTCTCTGCTTTAGTTGAAATTG…
	GQ497309	-----------------------------------------------------------------------------TACGTTATACTTAATATTTGGAGCATTTTCTGGATTGTTGGGTGCTTGTGCTTCCA--TTTTAATTCGAATGGAACTTTCTCAGCCAGGTAATCAGATATTAGGAGGTAATCATCAAGTTTACAATGTGCTAATCACTTCTCATGCTTATTTAATGATCTTCTTTATGGTTATGCCTGTTATGATAGGAGGTTTCGGAAATTGATTAGTACCAATTATGATTGGTAGTCCCGATATGGCCTTCCCTCGACTTAACAACATAAGTTTTTGACTTCTTCCCCCTTCTTTGTGTCTACTTCTTGTCTCTGCTTTAGTTGAAATTG…
	HQ544264	-----------------------------------------------------------------------------CACTCTTTATTTAATTTTTGGAGCATTTTCTGGATTATTAGGTGCTTGTGCTTCTA--TAATAATCCGCATGGAATTGTCTCATCCAGGTAACCAGCTATTAGCTGGTAATAGTCAAGTCTATAATGTTTTAATTACTTCTCATGCATTTTTAATGATATTTTTTATGGTTATGCCTGTTATGATAGGAGGTTTTGGAAATTGATTAGTTCCCATAATGATAGGTAGTCCTGATATGGCTTTTCCACGCTTAAATAATATAAGTTTCTGATTATTACCACCTTCTCTTTGTTTACTTTTAATCTCAGCTTTAGTTGAAGTTG…
	MK959544	-----------------------------------------------------------------------------------------------------------------------AGGATGTGCTTCCA--TTATAATTCGTATGGAATTATCTCAACCTGGTAATCAAATTTTAGTAGGTAATCATCAAGTATATAATGTGTTAGTAACCTCTCATGCATTTCTGATGATTTTTTTTATGGTAATGCCCGTTATGATAGGAGGTTTTGGAAATTGATTAGTACCTATTATGATAGGTAGTCCAGATATGGCATTTCCAAGACTTAATAATATTAGTTTTTGATTGCTACCACCTTCTTTATGTTTGTTATTGATTTCTGCTTTAGTAGAAATTG…
	HQ423113	------------------------------------------------------------------------------ACGCTATATCTTATTTTTGGAGCTTTTTCTGGTTTATTAGGAGGATGCGCTTCTA--TCTTAATTCGTATGGAACTTTCTCAACCAGGAAATCAGATTTTATCAGGAAATCATCAAGTTTACAATGTATTAGTTACTTCTCATGCTTTTTTAATGATTTTTTTTATGGTAATGCCTGTTATGATAGGAGGTTTTGGTAACTGATTAGTACCTCTTATGATAGGAAGTCCAGATATGGCTTTTCCAAGGTTAAATAATATAAGTTTTTGATTATTACCTCCTTCTCTATGTTTATTATTAGTTTCTTCTTTAGTTGAAATTG…
	HM917378	-----------------------------------------------------------------------------TACGTTGTATTTAATTTTTGGGGCATTCTCTGGAATGTTAGGTGCCTGTGCATCAA--TACTAATTAGAATGGAATTAGCCCAACCTGGTAACCAACTTTTATTGGGAAATCATCAAGTGTACAATGTGCTAGTTACAGAGCATGCGTTCTTAATGATATTCTTTATGGTAATGCCAGTACTGATTGGGGGATTTGGTAACTGGTTTGTACCTATTATGATAGGAGCTCCAGACATGGCATTTCCTAGATTAAATAATATAAGTTTCTGGCTGTTACCTCCTTCGTTATGCCTACTTCTAGGATCTGCCATGGTCGAAGTCG…
	AF114794	------------GTGCAAAAGTCTCTAAATAATTGAATTTTTCGCTGAATATATTCCACTAACCACAAAGATATCGGTACCTTATATTTAATTTTTGGTGCATTCTCTGGTGTTCTAGGTGCCTGCGCATCCA--TATTAATCAGGATGGAGCTAGCCCAACCAGGTAATCAACTCCTTTTAGGTAACCATCAAGTTTATAATGTCTTAGTTACAGAGCACGCTTTTTTAATGATTTTCTTTATGGTAATGCCTGTACTAATAGGAGGGTTTGGTAATTGATTTGTGCCAATTATGATAGGAGCACCAGATATGGCATTCCCTCGATTAAATAACATTAGTTTTTGATTATTACCCCCATCACTATGTCTGCTCTTAGGATCCGCTATGGTTGAAGTAG…
	JN028537	-----------------------------------------------------------------------------TACCTTATATTTAATTTTTGGTGCATTCTCTGGTGTTCTAGGTGCCTGCGCATCCA--TATTAATCAGGATGGAGCTAGCCCAACCAGGTAATCAACTCCTTTTAGGTAACCATCAAGTTTATAATGTCTTAGTTACAGAGCACGCTTTTTTAATGATTTTCTTTATGGTAATGCCTGTACTAATAGGAGGGTTTGGTAATTGATTTGTGCCAATTATGATAGGAGCACCAGATATGGCATTCCCTCGATTAAATAACATTAGTTTTTGATTATTACCCCCATCACTATGTCTGCTCTTAGGATCCGCTATGGTTGAAGTAG…
	HQ423034	------------------------------------------------------------------------------ACTTTATATTTAATTTTTGGTGCTTTTTCCGGGATCCTGGGCGCTTGCGCTTCAA--TATTAATTCGAATGGAGCTGGCACAACCAGGTAACCAATTGTTGTTAGGCAATCATCAAGTGTACAATGTTCTAGTAACGGAGCATGCTTTTTTAATGATCTTTTTTATGGTAATGCCTGTATTAATAGGTGGATTCGGGAACTGATTTGTTCCTATTATGATAGGTGCTCCGGATATGGCATTCCCAAGATTAAACAATATTAGTTTTTGATTATTGCCACCATCATTATGTTTACTCCTAGGATCTGCTATGGTAGAAGTAG…
	JN028463	-----------------------------------------------------------------------------TACTCTATATTTAATTTTTGGAGCTTTTTCCGGTATATTAGGTGCTTGTGCTTCTA--TATTAATCCGAATGGAACTAGCGCAACCAGGTAACCAACTGCTACTAGGAAATCATCAAGTGTACAATGTCTTAGTCACAGAGCACGCTTTCCTAATGATTTTTTTCATGGTGATGCCAGTATTAATAGGTGGTTTCGGTAATTGATTTGTACCTATTATGATAGGAGCTCCGGATATGGCGTTTCCAAGATTAAATAATATTAGCTTTTGGCTGCTACCTCCCTCATTATGCTTGCTTTTAGGATCCGCAATGGTTGAAGTAG…
	JN028552	-----------------------------------------------------------------------------TACACTATATTTAATTTTTGGTGCTTTTTCAGGCGTTTTAGGTGCTTGCGCTTCTA--TACTAATTAGAATGGAATTAGCACAACCAGGTAACCAGTTATTGTTAGGCAACCATCAAGTGTACAACGTATTAGTTACAGAGCACGCCTTTTTAATGATCTTTTTTATGGTAATGCCTGTACTAATCGGTGGATTTGGAAACTGATTCGTGCCTATCATGATAGGTGCTCCCGATATGGCTTTTCCACGACTTAATAATATTAGTTTTTGGCTATTACCGCCTTCACTATGTCTTCTCTTAGGGTCAGCTATGGTAGAAGTAG…
	KJ689442	--------------------------------------------------------------------------------------------------------------------------------------------------ATGGAATTAGCACAACCAGGTAACCAGTTACTATTAGGTAACCATCAAGTGTACAACGTATTAGTTACAGAGCATGCCTTTTTAATGATCTTTTTTATGGTAATGCCTGTATTGATCGGTGGATTTGGAAATTGATTCGTACCTATTATGATAGGTGCTCCCGACATGGCTTTTCCACGACTTAATAATATTAGTTTTTGGTTATTACCTCCCTCATTATGTCTTCTTTTAGGATCAGCTATGGTAGAAGTAG…
	HQ919263	-----------------------------------------------------------------------------TACACTATATTTGATCTTTGGAGCATTTTCTGGTATTTTAGGCGCCTGTGCCTCAA--TTTTAATTAGAATGGAGTTAGCACAACCCGGTAATCAATTGTTGCTAGGCAATCATCAAGTTTATAATGTGCTAGTAACCGAACATGCTTTCTTAATGATTTTTTTCATGGTAATGCCTGTACTTATTGGAGGATTTGGTAATTGATTCGTGCCTATTATGATAGGAGCACCAGATATGGCTTTTCCTAGATTAAATAATATTAGTTTCTGATTATTGCCTCCGTCACTATGTCTTCTTTTAGGGTCAGCCATGGTCGAAGTAG…
	JN028477	-----------------------------------------------------------------------------TACATTGTATTTAATCTTTGGTGCTTTCTCAGGTATTTTAGGTGCTTGTGCATCAA--TACTAATTAGGATGGAATTAGCTCAACCTGGTAACCAACTGTTATTAGGTAATCATCAAGTTTATAATGTATTAGTTACAGAGCATGCTTTTCTGATGATCTTTTTCATGGTGATGCCTGTATTAATTGGTGGCTTTGGTAATTGGTTTGTACCAATCATGATAGGAGCACCAGATATGGCTTTTCCCAGATTAAATAATATTAGCTTCTGATTATTACCACCATCATTATGTCTTCTTTTGGGATCTGCTATGGTTGAAGTAG…
	HQ423033	------------------------------------------------------------------------------ACATTATATTTAATTTTTGGCGCATTTTCTGGAGTCTTAGGAGCATGTGCATCTA--TACTAATAAGAATGGAATTAGCTCAACCTGGCAATCAGTTGCTATTGGGTAATCATCAAGTTTATAATGTATTAGTTACAGAACACGCATTCTTAATGATTTTTTTTATGGTAATGCCTGTACTTATAGGAGGTTTTGGTAATTGATTTGTACCTATTATGATAGGAGCGCCAGATATGGCATTTCCTCGATTAAATAATATTAGTTTTTGGTTATTGCCTCCTTCATTGTGCCTTCTCCTAGGATCTGCTATGGTTGAAGTTG…
	HQ919270	-----------------------------------------------------------------------------AACTTTATATTTAATCTTTGGCGCTTTTTCCGGCATATTAGGTGCATGTGCATCTA--TATTAATCAGAATGGAATTAGCTCAACCTGGTAATCAATTATTGTTAGGTAATCATCAAATATACAATGTACTTGTGACGGAACATGCTTTCCTAATGATTTTTTTCATGGTTATGCCTGTATTAATTGGCGGATTTGGTAACTGATTTGTACCAATCATGATAGGCGCTCCAGATATGGCATTTCCTCGTTTAAATAATATAAGTTTCTGGTTATTACCGCCATCATTATGTCTTCTTTTAGGATCTGCCATGGTAGAAGTGG…
	JN028859	--------------------------------------------------------------------------------ATTATACCTAATATTTGGTGCTTTTTCTGGTATATTAGGTGCGTGTGCATCTA--TATTGATCAGGATGGAACTAGCCCAACCAGGTAATCAATTATTATTAGGAAATCACCAAGTCTACAACGTGTTAGTTACTGAGCATGCTTTCTTAATGATTTTTTTTATGGTAATGCCTGTCTTAATCGGAGGTTTTGGTAATTGGTTTGTACCGATCATGATCGGAGCTCCTGATATGGCGTTTCCCCGATTAAATAATATTAGTTTTTGATTGCTACCTCCTTCATTATGTCTTCTTTTAGGTTCTGCTATGGTAGAAGTAG…
	JN028694	-----------------------------------------------------------------------------TACTTTATATTTAATTTTTGGCGCTTTTTCTGGCATACTAGGTGCATGCGCATCTA--TATTGATTAGAATGGAATTAGCACAACCGGGTAACCAACTTTTGCTAGGGAACCATCAAGTATATAATGTACTAGTTACAGAGCATGCATTTTTAATGATCTTTTTCATGGTTATGCCTGTATTAATTGGAGGCTTTGGTAATTGATTTGTACCAATTATGATAGGAGCGCCAGACATGGCTTTTCCAAGACTAAATAACATAAGTTTTTGATTGCTACCTCCGTCATTATGTCTTCTTTTAGGATCCGCTATGGTTGAAGTAG…
	KC750917	------------GTGCAAAAGTCTCTAAATAACTGAATTTTCCGTTGAATATACTCGACTAATCATAAAGATATAGGTACTTTATATTTAATTTTTGGTGCTTTCTCTGGTATCTTAGGTGCTTGCGCGTCTA--TATTGATCAGAATGGAACTAGCACAGCCAGGTAATCAACTATTGTTAGGTAATCATCAAGTCTACAACGTACTAGTTACAGAGCACGCATTTTTGATGATTTTCTTTATGGTTATGCCCGTCCTAATTGGAGGATTTGGAAACTGATTTGTACCTATTATGATAGGTGCTCCAGACATGGCCTTTCCTAGATTAAACAATATAAGTTTTTGACTACTACCTCCATCATTGTGTCTCCTTTTAGGATCTGCGATGGTAGAAGTTG…
	MT012920	------------------------------------------------------TCAACAAATCATAAAGATATTGGTACTTTATATTTAATTTTTGGCGCTTTCTCCGGTATCTTAGGTGCTTGCGCGTCTA--TATTGATCCGAATGGAACTAGCACAACCAGGTAATCAACTATTATTAGGCAATCATCAAGTGTATAACGTACTAGTTACAGAGCACGCATTTTTGATGATTTTCTTTATGGTTATGCCCGTCCTAATTGGAGGATTTGGAAACTGATTCGTACCTATTATGATAGGTGCTCCAGATATGGCCTTTCCTAGATTAAATAATATAAGTTTTTGACTACTACCTCCATCATTGCGTCTTCTTTTAGGATCTGCGATGGTAGAAGTAG…
	OR123501	------------GTGCAAAAGTCTCTAAATAACTGAATTTTCCGTTGAATATACTCGACCAATCATAAAGATATAGGTACTTTATATTTAATTTTTGGCGCTTTCTCCGGTATCTTAGGTGCTTGCGCGTCTA--TATTGATCCGAATGGAACTAGCACAACCAGGTAATCAACTATTATTAGGCAATCATCAAGTGTATAACGTACTAGTTACAGAGCACGCATTTTTGATGATTTTCTTTATGGTTATGCCCGTCCTAATTGGAGGATTTGGAAACTGATTCGTACCTATTATGATAGGTGCTCCAGATATGGCCTTTCCTAGATTAAATAATATAAGTTTTTGACTACTACCTCCATCATTGTGTCTTCTTTTAGGATCTGCGATGGTAGAAGTAG…
	MZ748311	------------GTGCCAAAGTCTTTGAATAATTGGATTTTTCGTTGAATATATTCTACGAATCATAAAGATATTGGTACATTGTATCTAATTTTTGGCGCTTTCTCTGGAGTTTTAGGTGCTTGTGCATCAA--TTTTAATTAGAATTGAGTTAGCTCAACCTGGAAATCAACTTTTATTAGGAAATCATCAAGTTTATAATGTTTTAGTAACGGAACATGCTTTTTTGATGATTTTTTTTATGGTAATGCCTGTGTTAATAGGTGGTTTCGGTAATTGATTTGTACCAATTATGATAGGGGCACCAGATATGGCATTTCCCAGACTAAATAATATTAGCTTCTGATTGTTACCTCCGTCGTTATGTCTTCTTTTAGGGTCTGCCATGGTCGAAGTAG…
	KP781631	---------------------------------------------------------------------------------------------------------------------------TGTGCTTCTA--TACTAATTAGAATGGAGTTAGCTCAACCAGGTAACCAATTGTTATTAGGTAATCATCAAGTTTATAATGTGTTAGTAACAGAACATGCTTTTTTAATGATATTTTTTATGGTGATGCCTGTGTTAATTGGTGGGTTCGGTAACTGATTTGTGCCTATTATGATAGGAGCGCCTGATATGGCTTTCCCTAGATTAAATAATATTAGTTTTTGACTTTTACCTCCTTCATTATGTCTTCTTTTAGGATCAGCTATGGTAGAAGTAG…
	KY272505	------------------------------------------------------------------AAAGATATTGGCACATTGTACCTAATTTTTGGCGCTTTTTCTGGTATATTAGGTGCATGCGCTTCTG--TATTAATTAGAATGGAACTAGCGCAACCAGGTAACCAGTTGTTATTAGGTAATCATCAAGTGTATAACGTATTAGTCACAGAACATGCATTTCTAATGATTTTTTTCATGGTTATGCCTGTATTAATTGGTGGATTTGGTAATTGATTTGTGCCTATCATGATAGGGGCTCCAGATATGGCTTTTCCTCGATTAAATAATATAAGTTTTTGATTATTACCGCCATCACTTTGTCTTCTTTTAGGTTCTGCTATGGTAGAAGTAG…
	JN028642	-----------------------------------------------------------------------------TACTTTATATTTAATTTTTGGCGCCTTTTCTGGTATATTAGGTGCATGTGCATCTA--TATTAATACGAATGGAATTAGCTCAACCAGGTAACCAATTATTGTTAGGCCATCATCAAGTATACAATGTATTAGTTACAGAGCATGCTTTTTTAATGATTTTTTTTATGGTTATGCCTGTACTAATAGGTGGCTTTGGTAATTGGTTTGTGCCTATTATGATAGGAGCGCCAGATATGGCTTTTCCTAGACTAAATAATATAAGTTTTTGACTTTTACCCCCATCATTATGTCTTCTTTTAGGTTCAGCTATGGTCGAAGTGG…
	KM084731	----------------------------------------------------------------------------------------------TTGGTGCATTCTCAGGYGTTTTAKGAGGCTGTATGTCTT--TACTGATCAGAATGGAACTGTCTCAGCCGGGAAACCACTTACTGGCAGGAAATCATCAAACTTACAATGTCCTGATAACAGCGCATGCTTTTTTAATGATCTTTTTTATGGTTATGCCTGTAATGATAGGAGGTTTCGGAAATTGGTTAGTCCCTATAATGGTCGGAAGTCCTGATATGGCCTTTCCGAGGCTGAACAACATTAGCTTTTGGCTATTACCGCCGTCTCTTTGTTTGCTTCTAGCTTCATCCCTCGTAGAGGTCG…
	KT802770	-----------------------------------------------------------------------------GACTCTATACTTATTTTTTGGGGCCTTTTCTGGTATATTGGGAGGTTGTATGTCAA--TATTAATTCGAATAGAATTGTCACAACCAGGAAATCATCTTTTGTCAGGAAATCATCAATTGTATAACGTGTTGGTTACAGCACATGGCCTTCTAATGATATTTTTTATGGTGATGCCTGTTTTAATTGGTGGATTTGGTAATTGATTAGTACCTATTATGATAGGTAGTCCGGATATGGCTTTCCCCCGCCTTAATAACATAAGTTTTTGATTATTGCCACCATCTCTTTGCTTATTATTGATTTCATCGGTCGTTGAAGTTG…
	KU672388	-----------------------------------------------------------------------------AACCTTGTATCTAATTTTTGGTGCGTTTTCCGGCGTACTAGGAAGTTTTATATCAG--TTTTAATTCGAATAGAATTATCTCAGCCAGGAAATCATTTTTTGCTTGGAAATCATCAACTGTACAATGTACTAGTTACGGCACATGGGTTCTTAATGATTTTTTTTATGGTTATGCCTATTTTAATAGGAGGCTTTGGTAATTGGTTAATACCAATAATGATAGGAAGCCCAGATATGGCTTTTCCCAGGCTTAATAATGTAAGTTTTTGATTACTACCATTTTCTCTTTGTTTATTGCTTCTTTCAGCACTAGTTGAAGTAG…
	OL469019	-----------------------------------------------------------------------------TACTCTTTACTTAATTTTCGGTACATTTTCTGGANTCTTAGGGAGTTGTATTTCAG--TTTTAGTTCGAATGGAATTATCTCAACCAGGAAACCACTTTTTACTAGGAAATCATCAATTGTATAATGTGTTAATTACAGCACATGGTTTTTTAATGGTTTTTTTTATGGTTATGCCTATTTTAATAGGAGGATTTGGTAATTGATTAATTCCTATTATGATTGGAAGTCCTGATATGGCATTTCCACGTCTTAATAATGTTAGCTTTTGATTATTACCTCCTTCACTTTGTTTATTATTACTTTCATCATTAGTTGAAATAG…
	KM055336	-----------------------------------------------------------------------------GACCCTTTATCTGTTTTTTGGTACCTTTTCAGGAGTTTTAGGTGGTTGTATGTCTT--TATTGATACGTATGGAATTAATGCAACCCGGTAACCATTTTTTAATAGGTAATCACCAACTTTATAATGTTTTGATAACGGCACATGCTTTTTTAATGATCTTTTTCATGGTTATGCCTATTCTAATAGGCGGGTTTGGTAATTGATTGGTTCCTATTATGATAGGTAGTCCTGATATGGCTTTCCCCCGCCTCAATAATATCAGTTTTTGGTTACTACCTCCCTCCCTTTGTTTACTTTTGTTATCTTCTCTTGTTGAAGTTG…
	KT802765	-----------------------------------------------------------------------------AACTTTGTATTTATTCTTTGGTACCTTCTCCGGAGTACTAGGAGCTTGTATGTCAC--TTTTAATCAGAATGGAATTGATGCAACCAGGCAATCATTTCTTGTTGGGTAATCATCAACTGTATAATGTTCTAATAACCGCACATGCGTTTCTGATGATCTTTTTTATGGTTATGCCTATTTTGATAGGAGGTTTTGGTAACTGATTAGTCCCAATTATGATTGGAAGCCCTGATATGGCATTTCCTCGACTCAATAACATCAGTTTTTGATTACTCCCGCCTTCTCTGTGCTTATTGTTAACTTCTTCTCTTATTGAAGTTG…
	MG787097	------------ATGTTAATTTTTTTAAATCAATGAGTTTTTCGTTGAATTTTTTCAACTAATCACAAAGATATAGGAACTCTTTACTTAATTTTTGGTACCTTTTCCGGAATATTAGGAGGTTGTATGTCAC--TTCTTATTAGGATGGAATTAATGCAACCAGGCAATCACTTCTTATTAGGCAACCATCAATTATACAATGTTTTGATAACCGCTCACGCGTTCTTAATGATTTTTTTCATGGTTATGCCTATTTTAATAGGTGGTTTTGGTAATTGATTAGTTCCAATTATGATAGGAAGTCCTGATATGGCATTCCCCCGTCTTAACAACATCAGTTTTTGATTACTCCCACCTTCTTTGTGTTTATTATTAGCTTCTTCGCTTGTTGAAGTTG…
	MZ043882	-----------------------------------------------------------------------------AACCCTTTATCTAATTTTTGGTACTTTTTCCGGAATATTAGGAGGTTGTATGTCAC--TTTTAATCAGAATGGAACTAATGCAACCAGGTAACCATTTTTTACTAGGCAATCACCAACTATACAATGTTTTAATAACCGCTCACGCGTTCTTAATGATTTTTTTTATGGTTATGCCTATTTTAATAGGTGGTTTCGGTAATTGGTTAGTTCCTATTATGATAGGAAGTCCCGATATGGCATTTCCTCGTCTTAATAACATTAGTTTCTGATTGCTTCCTCCTTCTTTATGTTTATTATTGGCCTCTTCCCTTGTTGAAGTTG…
	KT802755	-------------------------------------------------------------------------------CATTATATTTGATCTTTGGTACTTTTTCTGGAGTATTAGGTGGTTGTATGTCAC--TTTTAATACGAATGGAACTAGCACAACCGGGGAACCATTTTTTAATGGGTAATCATCAATTATACAATGTTTTAATAACAGCACATGCTTTTTTAATGATTTTTTTTATGGTCATGCCTATTTTGATAGGAGGATTTGGTAATTGATTAGTTCCAATTATGATAGGAAGTCCAGATATGGCATTCCCACGTCTTAACAATATTAGTTTTTGGTTACTTCCCCCATCTCTTTGTTTATTGTTGATTTCTTCCCTTGTTGAAGTTG…
	KM055334	-----------------------------------------------------------------------------AACTTTATACTTAATTTTTGGTACTTTTTCTGGGGTACTCGGTGGATGTATGTCAC--TTTTGATTAGAATAGAGTTAATGCAACCTGGTAATCATTTTTTGTTAGGTAATCATCAATTATATAACGTACTAATAACTGCGCATGCATTTTTAATGATTTTTTTTATGGTAATGCCTATCTTAATAGGAGGGTTTGGTAATTGATTAGTTCCAATTATGATTGGAAGTCCAGATATGGCATTTCCTAGACTTAATAATATAAGTTTTTGATTGTTGCCCCCATCCTTATGCTTGTTATTAGTTTCTTCACTTGTTGAAGTAG…
	JX669618	-----------------------------------------------------------------------------AACCCTGTATCTAATTTTCGGTACTTTCTCTGGGATACTTGGCGGTTGTATGTCAC--TTTTAATAAGAATGGAACTAATGCAACCAGGCAATCATTTTTTATTAGGTAACCATCAGTTGTATAATGTTTTAATAACTGCACACGCTTTTTTAATGATTTTTTTTATGGTAATGCCCATTTTAATAGGTGGTTTTGGTAACTGGTTGGTACCTATTATGATAGGAAGTCCAGATATGGCGTTTCCTCGCCTTAATAATATTAGCTTTTGACTGCTTCCACCGTCATTATGTTTATTACTAGCTTCATCACTTGTTGAAGTTG…
	MG787099	------------ATGTCAATTTTTTCTAATCAATGAATTTCCCGCTGAATTTTTTCAACAAATCATAAAGATATAGGCACTTTATATTTGATCTTTGGTACATTTTCTGGAGTGCTTGGTGGTTGTATGTCGC--TTCTAATTAGAATGGAATTAATGCAACCAGGTAATCATTTTTTGCTGGGTAATCATCAGTTATATAATGTGCTAATAACTGCACATGCATTTTTAATGATTTTTTTTATGGTAATGCCTATCATGATCGGTGGGTTTGGTAACTGGTTAGTACCTATCATGATTGGAAGCCCAGACATGGCATTTCCGCGACTTAATAATATTAGTTTTTGATTATTGCCTCCATCTTTATGCTTATTGTTGGCTTCTTCACTTGTTGAAGTAG…
	KM055337	-----------------------------------------------------------------------------TACTTTATATTTGATTTTTGGTACGTTTTCTGGAATACTTGGTGGGTGTATGTCGC--TCCTAATTAGAATGGAGCTAATGCAACCAGGTAATCATTTTTTATTAGGTAATCATCAGTTATACAATGTATTAATAACTGCACACGCGTTCCTAATGATTTTTTTTATGGTCATGCCTATTATGATTGGTGGATTTGGTAACTGATTGGTACCTATTATGATCGGAAGCCCAGATATGGCATTTCCTCGACTTAATAATATTAGCTTTTGGCTGTTGCCCCCATCTTTATGTTTATTGTTGGCTTCCTCGCTTGTTGAAGTAG…
	KU672393	-----------------------------------------------------------------------------AACTTTATATTTACTTTTTGGTACTTTTTCTGGAGTATTAGGTGGTTGTATGTCGC--TTTTAATTAGAATGGAATTGCTACAACCAGGTAATCATCTTTTATTAGGTAATCATCAACTATATAACGTTTTAATAACGGCTCATGCTTTTTTAATGATTTTCTTTATGGTTATGCCTATTTTAATAGGAGGTTTTGGTAACTGATTAGTACCGATTATGATTGGAAGTCCAGATATGGCATTTCCTCGTCTTAATAATATTAGTTTTTGATTACTTCCACCATCACTTTGTTTGCTATTAGCCTCCTCCCTTGTTGAAGTTG…
	KT802764	------------------------------------------------------------------------------------------------------TTTTCTGGAGTACTTGGAGGTTGTATGTCAC--TTCTACTTAGAATAGAATTGATGCAACCAGGTAATCATTTCTTATTGGGAAATCACCAATTATATAATGTTTTAATAACTGCCCATGCATTTTTTATGATCTTTTTTATGGTTATGCCTATTTTAATAGGTGGTTTTGGTAATTGATTAGTTCCAATTATGATTGGAAGTCCAGATATGGCATTTCCACGACTTAATAATGTAAGTTTTTGATTACTTCCACCTTCGTTATGTTTATTGCTAGCTTCTTCTCTTGTTGAAGTTG…
	KT802756	-----------------------------------------------------------------------------AACTTTATATTTAATTTTTGGTACTTTTTCTGGAGTACTTGGCGGCTGTATGTCAC--TTTTAATCAGAATGGAGTTAATGCAACCAGGTAATCATTTTTTACTAGGTAATCATCAATTATATAACGTTTTAGTAACTGCACACGCGTTTTTAATGATTTTTTTCATGGTTATGCCCATTATGATAGGGGGTTTTGGTAATTGATTAGTTCCAATTATGATCGGAAGTCCAGATATGGCATTTCCCCGCCTTAATAATATAAGTTTTTGGCTATTACCACCTTCTTTATGTTTACTCTTAGCTTCTTCTCTTATTGAAGTGG…
	MF940786	-----------------------------------------------------------------------------AACTTTGTATTTAATTTTTGGTACTTTTTCAGGTATACTTGGTAGTTGCATGTCAC--TTCTAATTCGAATGGAATTAATGCAACCTGGTAGCCATTTTTTATTAGGTAATCATCAATTATATAATGTTTTAATAACTGCGCATGCATTCTTAATGATTTTTTTTATGGTTATGCCTATTATGATAGGAGGTTTTGGTAATTGATTAGTACCTATTATGATAGGTAGCCCAGATATGGCATTCCCTCGTCTTAATAATATTAGTTTTTGATTACTTCCACCTTCATTATGCTTGTTATTAGCTTCGTCTCTTGTAGAAGTTG…
	JX669617	-----------------------------------------------------------------------------TACTCTATACTTAATTTTTGGTACTTTTTCTGGAATACTTGGTGGTTGCATGTCCC--TTTTAATTAGAATGGAATTAGCTCAACCTGGTAACCATTTTTTGCTAGGTAATCATCAATTGTATAATGTTTTAATAACTGCACATGCCTTTCTAATGATTTTTTTTATGGTTATGCCTATTCTAATCGGAGGTTTTGGTAACTGGTTGGTGCCAATTATGATTGGAAGCCCTGACATGGCATTCCCTCGACTTAACAATATTAGTTTTTGGTTACTTCCACCTTCCTTGTGTTTATTATTAGCTTCATCTCTTGTCGAAGTCG…
	MF488959	------------ATGTCAGTTTTTTTTAATCAATGAGTTTTTCGATGAATATTTTCAACGAATCATAAAGATATAGGTACCTTATATCTAATTTTTGGTACTTTTTCTGGAGTGCTTGGTGGTTGTATGTCAC--TTTTAATTAGAATGGAATTAATGCAACCAGGTAACCACTTGTTATTAGGTAATCATCAATTATATAATGTTTTAATAACTGCACATGCATTTTTAATGATTTTTTTTATGGTTATGCCTATTTTAATTGGAGGTTTTGGTAATTGGTTAGTACCCATTATGATCGGAAGTCCAGATATGGCATTTCCTCGACTTAATAACATTAGTTTCTGATTACTTCCTCCTTCCTTATGTTTATTATTAGCTTCTTCTCTTGTTGAAGTTG…
	JN604916	-----------------------------------------------------------------------------AACTTTATTTTTGGTATGCGCTACGNTTTCTGGTGTACTAGGAGGTTGTATATCAC--TTCTAATTCGAATGGAGCTAGCTCAACCAGGAAATCATTTATTATTAGGTAATCATCAAGTATATAATGTTTTAGTGACGGCACATGGTTTTTTAATGGTCTTTTTTATGGTTATGCCTATTTTAATAGGAGGATTTGGTAACTGATTGGTTCCTATTATGATTGGAAGTCCTGATATGGCTTTTCCCCGTCTTAATAATGTAAGTTTTTGATTACTTCCGCCTTCTCTTTGTTTACTGTTAGCTTCATCTCTTGTTGAGATTG…
	KM055328	-----------------------------------------------------------------------------AACTTTATACTTAATTTTTGGTACTTTTTCAGGAGTGTTAGGTGGATGCATGTCTA--TTTTAATTCGTATGGAGCTATCACAACCGGGCAATCATTTATTATTAGGTAATCATCAAGTATACAATGTATTAATTACAGCTCATGGTTTTTTAATGGTTTTTTTTATGGTTATGCCTATACTTATAGGAGGTTTTGGTAACTGATTAGTTCCAATTATGATTGGAAGTCCTGATATGGCTTTTCCACGATTAAATAATATAAGTTTTTGATTACTTCCTCCTTCTTTGTGTTTACTACTAGCTTCAGCGCTCGTTGAAGTTG…
	KT802766	-----------------------------------------------------------------------------AACTCTTTACTTATTTTTTGGAGCTTTTTCAGGAATAATTGGTAGTTGTATCTCAA--TTATAATTCGAGCAGAATTAGCACATCCTGGTAATTATTTCTTAATAGGAAATCATCAAGTATATAATGTACTTATTACGGCACATGGACTTTTGATGCTTTTTTTTATGGTTATGCCTATTTTAATAGGAGGCTTTGGAAATTGAATGGTACCAATTATGATAGGTAGTCCAGATATGGCTTTTCCGCGTCTTAACAATATTAGTTTTTGATTATTACCACCTTCACTTTGTTTATTGTTATTGTCATCTTTAATTGAAGTTG…
	MN974520	-----------------------------------------------------------------------------AACACTTTACTTAATTTTTGGGGCATTTTCGGGAACACTTGGAGCTTGTATATCTA--TTTTAATTCGTATGGAACTAGCTCAACCAGGTAATCATTTATTATTGGGCAATCATCAAGTATATAATGTATTAGTTACTGCTCATGGATTCTTAATGATTTTTTTTATGGTTATGCCTATTTTAATAGGAGGTTTTGGAAATTGATTAGTGCCAATTATGATAGGTAGCCCTGATATGGCTTTTCCTCGATTAAATAATATAAGTTTTTGATTACTTCCACCGTCCCTTTGTTTATTATTAATTTCAGCACTTGTAGAAGTTG…
	JN604908	-----------------------------------------------------------------------------AACTCTATACTTACTTTTTGGTACGTTTTCCGGTATATTAGGAGGTTTTATGTCAC--TTTTAATGCGTATTGAACTGTCTCAGCCAGGAAATCATTTTTTTCTAGGAAATCATCAAGTGTACAACGTTTTAATTACAGCTCATGGCTTTTTAATGATATTTTTCATGGTTATGCCTATTTTAATAGGAGGATTCGGTAATTGGATGATACCTATTATGATAGGAAGCCCTGATATGGCTTTTCCTAGGCTTAATAACGTTAGTTTTTGGTTGCTTCCTCCCTCTTTGTGTTTGTTACTTACTTCTGCCTTGATAGAAGTTG…
	MK611801	ATGATAATTATAATGTCAATTTTTTTTAATAAATGAATTTTTCGTTGAATATTCTCAACAAACCATAAAGATATCGGAACTTTATATTTACTTTTTGGTACGTTTTCTGGTATACTAGGAGGTTTTATGTCAC--TTTTGATGCGAATTGAATTGTCTCAACCAGGAAATCATCTTTTTTTAGGAAATCATCAAGTATATAATGTTTTAGTTACAGCTCATGGTTTTTTAATGGTTTTTTTTATGGTTATGCCTATTTTAATAGGGGGATTCGGTAATTGAATGGTACCCATTATGATAGGAAGTCCCGATATGGCTTTTCCTAGACTTAACAACATTAGTTTTTGATTACTTCCTCCTTCTTTATGTCTATTGCTTGCTTCTGCTTTAGTAGAAGTTG…
	KM055331	-----------------------------------------------------------------------------AACTTTATATTTGCTTTTTGGTACGTTTTCTGGTATATTAGGAGGTTTTATGTCAC--TTTTAATGCGAATAGAGCTGTCTCAACCAGGAAATCATCTTCTTTTAGGAAATCATCAAGTATACAATGTTTTAGTTACAGCTCATGGTTTCTTGATGGTTTTCTTTATGGTTATGCCTATTTTAATAGGAGGGTTTGGCAATTGAATGGTACCTATTATGATAGGAAGTCCTGATATGGCTTTTCCTAGACTTAACAACATTAGTTTTTGATTACTTCCACCTTCTTTGTGTTTATTGCTTGCTTCCGCTTTAGTAGAAGTTG…
	KM055326	-----------------------------------------------------------------------------AACTCTTTATTTATTTTTTGGGGCTTTTTCTGGTATATTAGGTGGATGTATGTCTA--TACTAATTCGAATGGAATTATCACAACCTGGTAACCATTTATTATTAGGTAACCATCAGTTATATAATGTATTAATTACAGCTCACGGTTTTTTAATGGTTTTTTTTATGGTAATGCCCATTTTAATTGGCGGATTTGGTAATTGATTAGTTCCAATTATGATAGGAAGTCCTGATATGGCTTTTCCACGCCTTAACAATATAAGTTTTTGATTACTTCCCCCTTCTATTTGTTTACTTTTAGCTTCTTCATTAATAGAAATTG…
	KT802767	-----------------------------------------------------------------------------AACGCTTTATTTTTTATTTGGCTCTTTTTCTGGAATATTAGGTGGTTGTATGTCGC--TTTTAATTCGCATGGAATTAGCGCAACCAGGAAATCATTTATTATTAGGAAATCATCAAGTATATAATGTGTTAATTACTGCACATGGATTTCTAATGATTTTCTTTATGGTAATGCCCATTTTGATAGGGGGTTTCGGCAATTGATTAGTACCCATTATGATAGGAAGCCCAGATATGGCATTTCCCCGTCTTAATAATATAAGTTTTTGATTGTTACCCCCTTCTCTTTGTTTATTATTAGCTTCATCTCTTGTTGAAGTTG…
	KT802753	-----------------------------------------------------------------------------AACTTTATATTTACTTTTTGGTACTTTCTCTGGAATATTAGGTGGCTGTATGTCTC--TTTTAATTCGAATGGAATTAGCACAACCGGGTAATCATCTATTATTAGGTAATCATCAAATATATAATGTATTAATTACAGCACATGGTTTTTTAATGATTTTTTTTATGGTTATGCCTATTTTGATAGGTGGTTTTGGAAATTGATTAGTACCAATTATGATAGGTAGTCCTGACATGGCTTTTCCACGTCTTAACAATATAAGCTTTTGATTGCTCCCACCTTCACTTTGTTTGCTATTAACATCTGCTCTTGTAGAAGTTG…
	KT886177	-----------------------------------------------------------------------------AACCTTATATTTGATATTTGGTGCTCTCTCTGGAGTTATAGGAGGATGTATGTCCG--TAATAATTCGTATGGAACTATCCCAGCCTGGAAACAGTTTGCTGTTGGGAAATCATCAAGTTTATAATGTGTTGATTACAGCCCATGCGTTCTTAATGATATTTTTTATGGTAATGCCCGTAATGATAGGTGGATTCGGAAATTGATTAGTTCCTATAATGATAGGCAGTCCTGATATGGCCTTTCCGCGCCTTAACAATATAAGTTTTTGATTATTGCCACCATCATTATGTCTCTTATTAATGTCATCGTTAATAGAAGTAG…
	KP233841	-----------------------------------------------------------------------------AACGTTGTATCTAATATTTGGTGCTCTTTCTGGGATCATAGGAGGATGTATGTCTG--TGATAATTCGTATGGAACTGTCTCAGCCTGGTAATAGTATATTACTAGGAAATCATCAAGTTTATAATGTGTTAATTACAGCTCATGCGTTTCTAATGATATTTTTCATGGTAATGCCTGTAATGATTGGTGGATTTGGAAACTGATTAGTTCCTATAATGATAGGAAGTCCCGACATGGCATTTCCACGTCTCAATAATATAAGTTTTTGATTACTCCCTCCGTCTTTATGTCTCTTATTAATGTCCTCACTAGTAGAGGTAG…
	KC130144	--------------------------------------------------------------------------------ACTATATCTAATATTTGGCGCGTTTTCGGGTGTTTTAGGTGGCTGCATGTCAC--TCTTGATTAGAATGGAGCTTTCTCAGCCGGGCAATCATTTATTGGGCGGCAACCATCAGACTTACAATGTTTTAATAACGGCTCACGCATTCTTGATGATTTTTTTCATGGTTATGCCGGTGATGATCGGCGGATTCGGAAACTGGTTGGTCCCGATAATGATCGGGAGCCCCGACATGGCTTTTCCAAGGCTGAACAACATCAGCTTTTGACTATTACCACCATCTCTGTGTTTGCTTTTAGCGTCTTCCTTGGTCGAAGTTG…
	HQ422985	------------------------------------------------------------------------------ACTCTATACTTAATTTTTGGTGCTTTTTCAGGTGTCCTAGGTGGATGCATGTCTT--TATTAATTAGGATGGAACTGGCCCAACCTGGCAATCATCTATTGTCTGGTAATCATCAAATTTATAATGTACTTATCACTGCACATGCATTTCTGATGATATTTTTTATGGTAATGCCAGTAATGATCGGTGGGTTCGGTAATTGACTCGTTCCTATCATGATAGGTAGTCCGGATATGGCGTTTCCAAGATTGAATAATATAAGTTTTTGACTTTTACCGCCTTCTCTTTGTCTGCTATTAGCTTCTTCGTTGGTAGAAGTAG…
	KT886171	-----------------------------------------------------------------------------AACACTATACTTAATTTTTGGAGCTTTCTCTGGAGTTCTAGGCGGTTGTATGTCAT--TACTCATTCGAATGGAACTTTCACAACCAGGCAACCATTTGTTGATGGGCAACCACCAAGTTTACAATGTGTTGATTACAGCGCATGCTTTCTTGATGATATTTTTCATGGTAATGCCTGTTATGATAGGAGGTTTTGGTAACTGGTTAGTACCAATTATGATTGGTAGTCCTGATATGGCATTTCCACGATTAAACAACATCAGTTTTTGACTACTACCTCCTTCGTTATGTTTGCTGCTAGCGTCATCGCTCGTTGAAGTTG…
	HQ422593	------------------------------------------------------------------------------ACATTATATCTAATCTTTGGAGCTTTCTCAGGGGTCTTAGGAGGATGTATGTCGC--TCCTTATTCGGATGGAGCTTTCGCAACCCGGGAACCACTTGTTAATGGGGAACCATCAAATCTATAATGTATTAATCACTGCCCATGCTTTTTTGATGATATTCTTCATGGTAATGCCTGTGATGATTGGAGGTTTTGGCAACTGGTTAGTACCTATTATGATAGGTAGTCCTGACATGGCCTTCCCGAGACTAAATAATATTAGTTTTTGATTATTACCACCTTCGTTGTGCTTGTTATTAGCATCTTCGCTTGTCGAAGTCG…
	KM084729	----------------------------------------------------------------------------------------------------------------TTTTAGGAGGTTGTATGTCTC--TTTTAATCAGAATGGAATTGTCCCAACCAGGTAATCACCTGCTGCTAGGTAATCACCAAATGTACAATGTTCTGATAACAGCGCATGCGTTCCTGATGATTTTTTTCATGGTCATGCCTGTCATGATCGGCGGTTTCGGGAATTGATTGGTCCCTATAATGATCGGAAGTCCTGACATGGCCTTTCCACGATTAAATAATATAAGCTTTTGATTACTACCGCCCTCTCTTTGTCTATTACTGGCTTCGTCCTTAATCGAAGTTG…
	GQ917674	-----------------------------------------------------------------------------GACGCTTTACTTAATTTTCGGCGCATTTTCAGGGGTCTTAGGAGGTTGCATTTCTA--TATTGATCCGTATGGAGCTGTCTCAACCTGGAAACCAACTACTACTGGGTAACCATCAGGTTTACAACGTTTTAATAACCGCTCATGCCATTTTGATGATATTCTTTTTAGTTATGCCCGTTATGATCGGCGGATTCGGAAATTGACTGGTACCGATCATGATAGGCAGTCCAGACATGGCCTTCCCGCGCTTAAACAATATTAGCTTTTGGTTACTTCCCCCAGCTTTGTGTTTGCTTTTGTCTTCGTCTTTGGTTGAAGTTG…
	KM055240	-----------------------------------------------------------------------------AACACTTTATTTAATATTCGGGGCATTTTCAGGTATCATAGGTTCTTGTATGTCAT--TTTTAATTAGAACTGAGTTGATATACCCTGGAAACAGTTTATTATTAGGTAATCATCAACTTTATAATGTTTTAATAACAGCACACGCTCTGTTAATGATTTTTTTTATGGTTATGCCTATCCTAATAGGAGGATTTGGTAATTGATTAGTACCAATTTTAATAGGTAGTCCAGATATGGCTTTTCCGCGTCTTAATAATATTAGTTTTTGGTTATTACCGCCATCTCTTTGTTTATTATTACTTTCATCGTTAGTCGAAGTTG…
	KM055237	-----------------------------------------------------------------------------AACATTATATTTAATTTTTGGGGCATTTTCAGGAGTTCTTGGTTCGTGTCTGTCGT--TATTAATTCGGACTGAGCTATCGCATCCTGGGAATAGTTTACTTTTGGGTAATCATCAACTTTATAATGTATTGATTACAGCCCATGCTTTTTTGATGATTTTTTTTATGGTAATGCCTATTTTGATTGGAGGATTTGGAAATTGATTAGTTCCTATTTTAATAGGTAGTCCTGATATGGCCTTTCCACGTCTTAATAATGTTAGCTTTTGATTGTTACCACCGTCACTTTGTTTATTATTAATATCATCTCTCATTGAAGTCG…
	KM055234	-----------------------------------------------------------------------------AACGCTGTATCTAATTTTTGGAGCATTTTCGGGAATCGTTGGTTCACTTATATCGT--TATTAATTAGAACTGAACTAACGTATCCTGGAAATAATTTGTTACTAGGTAATCATCAACTTTATAATGTTTTAATTACAGCACATGCTTTTTTAATGATTTTTTTTATGGTTATGCCTATATTAATAGGTGGCTTTGGAAATTGATTAATTCCTATTTTAATAGGGAGTCCTGATATGGCTTTTCCTAGACTTAATAACATTAGTTTCTGATTATTACCACCTTCATTGTGTTTATTATTAATGTCATCTCTTGTTGAAATTG…
	MZ676781	--------------------------------------------------------------------------------------TTTTATTTTTGGCGCATTTTCAGGAATTATTGGTTCTTGTATGTCAT--TATTAATTCGAACTGAATTAACATATCCTGGAAATACTTTATTATTAGGTAACCATCAACTTTATAACGTTTTAATTACAGCACACGCTCTTTTAATGATTTTCTTTATGGTTATGCCTATTTTAATAGGTGGATTTGGGAATTGGTTAGTTCCCATTTTAATAGGTAGCCCTGATATGGCTTTTCCTCGTCTTAATAATATAAGTTTTTGGTTATTACCACCATCACTTTGTTTGTTGATAATATCATCTTTTGTTGAAGTTG…
	MF094007	---------------ATGAGATTAAACTTACAATGAATTTACCGATGAATTTTTTCAACCAACCACAAAGACATCGGAACTCTTTATTTAATTTTTGGAGCTTTTTCAGGTATTTTGGGTGGTTGTATGTCGA--TGTTTATTAGACTAGAGTTAGCACAACCAGGAAATCATTTTTTACTAGGCAATCATCAACTCTACAACGTTTTAATTACGGCGCACGCATTTTTAATGATTTTTTTTATGGTTATGCCAGTTATGATCGGAGGGTTTGGTAATTGATTTGTACCGATAATGATTGGAAGCCCTGATATGGCGTTCCCACGTCTGAATAATATTTCATTTTGACTTTTACCACCATCACTTTGCCTACTACTTTTATCATCTATTGTTGAAGTGG…
	MF094010	------------ATGTTAAAATTATCATTAAAATGAATATCTAAATGGATATTTTCAACAAATCATAAAGACATAGGAACTTTATATCTAATATTTGGAGCTTTCTCAGGAGTTTTAGCAGGTTCTATGTCAA--TGTTTATTAGAATGGAATTAGCCCAACCAGGAAATAGTTTCTTATTAGGTAATCATCAAGTATATAATACTTTAATTACAGCTCACGGACTATTAATGTTATTTTTTGTGGTAATGCCTGTGCTTTTAGGAGGATTTGGTAATTGATTTGTACCAATTATGATAGGAAGTCCTGATATGGCATTTCCGAGACTAAACAACATATCATTTTGATTATTACCACCTTCTTTATGTTTATTATTAATGTCATCTTTAGTAGAAACGG…
	OM460654	-----------------------------------------------------------------------------TACTTTGTATCTTATTTTCGGTGCGTTTTCAGGTATTATAGGAGGTTGTATGTCTA--TGCTTATTAGAATGGAATTAGCTCAACCTGGAAACCACTTTTTATTAGGAAATCATCAACTTTACAATGTACTTGTAACTGCTCACGCGTTTTTAATGATTTTTTTTATGGTTATGCCAGTTATGATTGGAGGGTTTGGTAATTGATTTGTACCAATAATGATAGGTAGTCCAGATATGGCATTTCCCAGACTTAATAACATTTCATTTTGACTATTACCACCATCTTTATGCTTACTTTTAATATCATCTATTGTAGAAGTCG…
	LN828741	----------------CCATGGCAGCTGAGAATATTGTAGGAGATCTTCTAGAAAGATCCAACCACAAAGATATTGGTACTCTATATCTAATCTTTGGTGGATTTTCTGGAGTTTTAGGTACAGCGATGTCTG--TTCTTATCCGATTACAATTGGCTAGCCCGGGAAATCAGTTTTTAGGGGGGAATCATCAGTTATATAGTGTTATTGTAACTGCTCATGCTTTCTTAATGATTTTTTTTATGGTAATGCCAGTAATGATTGGAGGTTTTGGTAATTGATTTGTTCCTATAATGATTGGTAGTCCAGATATGGCATTTCCTAGATTAAATAATATTTCTTTTTGATTATTACCCCCATCATTATTTTTATTATTATTATCTTCTATTGTTGAAGTTG…
	HQ933337	-----------------------------------------------------------------------------TACTCTATACTTAATATTTGGGGCTTTTTCAGGTATAATAGGTGGATGCATGTCTA--TGTTAATTCGAATAGAACTATCGCAACCAGGAAATCAATTACTTTTAGGCAATCATCAAGTTTATAATGTAATTATAACAGGACATGCTATTTTGATGATATTCTTTATGGTTATGCCTATAATGATTGGAGGATTTGGAAATTGATTAATACCTATAATGATTGGTAGTCCTGACATGGCATTCCCAAGATTAAACAATATATCTTTTTGATTATTACCTCCTTCTCTTTGCTTGTTACTATTATCAACAATTGTTGAAGTAG…
	MN184404	-----------------------------------------------------------------------------TACCTTGTATTTGATCTTTGGTGCTTTTTCAGGGATACTAGGGGGTTGCATGTCTA--TGTTGATTCGTATAGAATTGTTGCAACCAGGAAACCAATGACTTCTAGGAAACCATCAAATTTATAACGTTCTTATAACAGGACACGCAATTTTAATGATTTTCTTTATGGTTATGCCAATAATGATTGGGGGTTTCGGTAATTGACTAGTACCAATAATGATTGGTAGTCCAGATATGGCATTCCCAAGACTAAATAATATATCTTTTTGATTATTGCCGCCTTCTCTTTGCTTGCTATTGTTATCAACAGTAGTTGAAGTAG…
	HQ422989	------------------------------------------------------------------------------ACGCTTTATTTAATTTTTGGAGCATTTTCTGGAATTATAGGAAGTTGTATATCTA--TGTTAATTAGAATGGAATTATCTCAACCAGGTAATCATTTACTTTTAGGTAACCATCAGCTTTATAATGTCTTAGTTACAGCTCATGCTTTTTTAATGATTTTTTTCATGGTTATGCCTATAATGATAGGAGGTTTTGGTAATTGATTTGTACCTATTATGATTGGAAGTCCTGATATGGCTTTTCCTCGACTAAATAATATTTCTTTTTGACTTCTTCCACCTTCTTTATGTTTATTACTTGTATCTTCTATTGTAGAAGTAG…
	MF094000	---------------ATGTTTTTAAATTTACAAAGTATTTCTCGTTGAATATTTTCAACCAATCACAAAGATATTGGAACTCTTTATTTAATTTTTGGAGCCTTTGCTGGAATTTTAGGAGGTTGTATGTCGA--TGTTAATTAGAATGGAATTAGCCCAACCAGGTAATAGTTTATTACTAGGAAATCATCAAATTTACAATGTTTTAATTACTGCGCATGCGTTTTTAATGATTTTTTTTATGGTTATGCCTGTCATGATAGGAGGGTTTGGTAATTGATTTATCCCCATAATGATTGGAAGTCCTGATATGGCTTTTCCAAGATTGAATAATATTTCTTTCTGACTACTACCTCCTTCGCTGTGTTTACTTTTATTATCTTCAATAGTAGAAGTTG…
	MK959528	------------------------------------------------------------------------------------------------------------GGAGTTTTAGGAGGTTGTATGTCAA--TGCTAATTCGAATGGAATTAGCTTCTCCTGGAATTAGCCTTCTTTTAGGGAACCATCAAGTTTACAATGTTTTAATAACTGCGCATGCATTTTTAATGATTTTTTTTATGGTTATGCCAGTCATGATCGGNGGATTTGGTAATTGATTAGTACCAATTATGATAGGAAGTCCTGATATGGCTTTCCCTAGATTAAATAATATTTCATTTTGATTATTACCCCCTTCATTATGTTTACTATTAGCTTCAGCTATTGTTGAAGTAG…
	MH388749	---------------------------------------------------------------------------------CTGTACTTAATATTCGGTGCATTTGCAGGTGTTATCGGAGGCTGTATGTCAA--TGATTATTCGTATGGAACTTTCCCAACCAGGAAATAGTTTTTTATTAGGTAATCATCAAGTTTACAATGTTTTAATCACTGCCCATGCTTTTTTAATGATTTTTTTTATGGTTATGCCTGTTATGATTGGTGGCTTTGGTAATTGATTTGTTCCAATTATGATAGGAAGCCCAGACATGGCATTTCCTCGTTTAAATAATATTTCTTTTTGGTTACTACCCCCTTCTTTATGTCTTTTATTATTATCCTCATTAGTGGAAGTTG…
	HM917111	-----------------------------------------------------------------------------TACATTATATCTTATTTTTGGAGCTTTTTCAGGTATCCTAGGTGGATGCATGTCAA--TGCTAATTCGAATGGAATTAGCTCAGCCTGGTAATTTTTTATTACTAGGTAATCACCAAGTTTATAATGTATTAATAACTGCCCATGCTTTTTTAATGATATTTTTTATGGTTATGCCTGTAATGATTGGTGGATTTGGTAATTGGTTTGTACCTATAATGATAGGGAGTCCCGATATGGCTTTTCCCAGATTAAACAATATATCTTTTTGGTTACTACCACCGTCATTATGTTTATTATTATTATCTTCTATAGTAGAAGTAG…
	MZ056993	-----------------------------------------------------------------------------AACTCTTTATTTAATATTTGGAGCATTTTCTGGAATTTTAGGTGGATGCATATCAA--TGTTGATAAGAATAGAATTATCTCAACCAGGAAATCATTTATTCTCAGGAAATCACCAAATTTATAATGTATTAATTACGGCACATGCATTTTTAATGATTTTTTTTATGGTTATGCCTATAATGATAGGTGGTTTTGGTAATTGATTTGTACCAATAATGATAGGAAGTCCTGACATGGCTTTTCCTCGTCTTAACAATATCTCTTTTTGACTTTTACCACCAGCTCTTAGTTTATTAATATTATCATCCTTAGTAGAAGTGG…
	HQ422841	------------------------------------------------------------------------------ACACTTTATTTGATTTTTGGAGCATTTTCTGGTATTCTGGGTGGTTGTATGTCAA--TGATGATCCGTATGGAATTATCGCAACCTGGAAATCAATTTTTGTTAGGTAATCATCAAATTTATAATGTTTTAATTACTGCACATGCGTTTTTAATGATTTTTTTTATGGTTATGCCCGTAATGATAGGAGGATTTGGAAATTGATTTGTTCCAATTATGATTGGTAGTCCTGATATGGCATTTCCAAGATTGAATAATATTTCGTTTTGATTACTTCCACCAGCATTATTATTATTATTAATTTCTTCCATTGTTGAAGTAG…
	MN184523	-----------------------------------------------------------------------------AACACTTTATTTAATTTTTGGAGGTTTTTCAGGTATATTAGGAGGTTGTATGTCAA--TCCTAATTCGTATGGAATTAGCACAGCCAGGAAATCATTTACTTTTAGGAAATCATCAAGTATATAATGTTTTAATAACAGCCCATGCCTTCTTAATGATATTTTTTATGGTAATGCCCGTTATGATAGGAGGTTTTGGTAATTGATTTGTACCTATTATGATAGGAAGTCCCGATATGGCTTTCCCTCGTTTGAATAATATTTCGTTTTGACTATTACCACCATCTTTATGTTTATTATTAATGTCAGCTTTAGTAGAAGTTG…
	HQ423107	------------------------------------------------------------------------------ACTCTTTATTTAATTTTTGGTGCTTTTGCTGGAATATTAGGTGGGTGTATGTCTA--TGTTAATACGTATTGAATTATCTCAACCTGGTAATCAATTACTTATAGGTAATCATCAAATTTATAATGTACTTATTACCGCGCATGCTGTATTAATGATTTTTTTTATGGTTATGCCTGTTATGATTGGAGGATTTGGTAATTGATTTGTTCCTATAATGATAGGTAGTCCTGATATGGCATTTCCTCGTTTAAATAATATATCATTTTGATTATTACCCCCTTCCCTTTGTTTATTACTTTTATCTGCTTTAGTTGAAGTAG…
	MF093976	------------ATGTTTATTTTTTCATTTAAATGAATATCAAGGTGAATATTTTCTACAAATCATAAAGATATTGGTACTTTATATTTAATTTTTGGAGCTTTTTCTGGTGTTTTAGGAGGTTGTATGTCTA--TGTTAATCAGAATGGAACTAGCACAACCTGGTAATCATTTATTATTAGGTAATCATCAAGTGTATAACGTTTTAATAACAGCGCATGCATTTCTAATGATATTTTTCATGGTTATGCCCGTAATGATAGGAGGGTTTGGTAATTGGTTTGTACCTATAATGATAGGTAGTCCAGATATGGCTTTTCCAAGATTAAACAATATTTCATTTTGGTTACTGCCTCCTTCTCTTTGTTTGTTATTAATTTCCTCTATAGTTGAAGTGG…
	OM460662	-----------------------------------------------------------------------------TACTTTATACTTAATATTCGGAGCTTTCTCTGGTATTTTAGGGGGTTGTATGTCTA--TGCTAATTCGTATGGAATTAGCTCAGCCTGGTAATCAATTATTATTAGGGAATCATCAAGTGTATAATGTACTTATAACAGCACACGCGTTTTTAATGATTTTTTTTATGGTAATGCCTGTTATGATAGGTGGGTTTGGTAATTGATTAGTTCCTATAATGATAGGTAGTCCGGATATGGCATTTCCTAGATTAAATAATATTTCTTTTTGATTATTACCTCCATCGCTTTGCTTATTATTATTATCAGCTTTAGTAGAGGTAG…
	HQ423093	------------------------------------------------------------------------------ACTCTGTACCTAATTTTCGGTGCCTTTTCCGGAGTTATTGGAGGCTGTATGTCTA--TGTTGATTCGTATGGAATTGGCGCAGCCTGGTAATCATTTATTGATGGGTAATCATCAAGTTTACAACGTATTAATTACCGCGCATGCTTTCTTAATGATTTTTTTTATGGTTATGCCAGTTATGATAGGAGGTTTTGGTAATTGGTTTGTGCCTATTATGATAGGAAGTCCAGATATGGCATTTCCTAGATTAAATAATATATCATTTTGATTATTACCCCCGTCGTTATGTTTATTATTGACTTCAGCAGTTGTAGAAGTAG…
	GQ141878	--------------------------------------------------------------------------------------------------------------------------------------------------------------------------------------------------------------------------------------ATGATTTTTTTTATGGTAATGCCTGTTATGATAGGTGGTTTTGGTAATTGATTAGTCCCAATAATGATAGGAAGCCCTGATATGGCATTTCCTCGCTTGAATAATATTTCTTTTTGGTTATTACCACCATCATTATGTTTATTATTATTATCTGCTTTAGTAGAAGTAG…
	MG030768	-----------------------------------------------------------------------------TACATTATACCTTATTTTTGGAGCCTTTTCAGGTATTTTAGGAGGGTGTATGTCAA--TGTTAATTCGTATGGAATTGGCCCAACCAAGTAATCAATTACTTTTGGGTAATCATCAAGTTTACAATGTATTAATAACCGCACATGCATTTTTAATGATTTTTTTTATGGTAATGCCTGTGATGATCGGAGGATTCGGTAATTGATTGGTTCCTATAATGATAGGTAGTCCTGATATGGCATTCCCGCGTTTAAATAATATTTCTTTTTGGTTATTACCTCCTTCGTTATGTTTATTATTATTATCGGCTTTAGTAGAGGTAG…
	MF680514	------------ATGAAACTTTCCTTTACACAATGAGTGTTTCGTTGAATATTTTCAACGAACCATAAAGATATAGGTACTTTATATCTAATTTTTGGTGCTTTTTCAGGTTTAATTGGAGGTTGTATGTCTA--TTTTAATTCGTATGGAATTAGCGCAGCCAGGAAATCATTTACTTTTAGGAAATCACCAAGTTTATAACGTGCTTATTACGGCACACGCTTTTTTAATGATTTTTTTCATGGTTATGCCGGTAATGATCGGAGGATTTGGTAACTGATTAGTTCCTATAATGATTGGAAGTCCCGACATGGCTTTTCCGCGATTAAATAACATATCTTTTTGATTATTACCACCTTCTCTATGTTTATTGTTACTATCTGCTTTAGTCGAAGTAG…
	KC249499	---------------------------------------------------------------------GATATTGGTACTTTATATCTAATTTTTGGTGCTTTTTCAGGTCTAATTGGAGGCTGTATGTCTA--TTTTGATTCGTATGGAATTGGCACAGCCGGGAAATCATTTGCTTTTAGGAAATCACCAAGTTTATAATGTGCTCATCACAGCACACGCTTTTTTAATGATTTTTTTTATGGTTATGCCAGTAATGATTGGAGGATTTGGTAACTGATTAGTTCCTATAATGATTGGAAGTCCTGATATGGCTTTTCCGCGGTTAAACAACATATCTTTTTGGTTGCTACCACCTTCTTTATGTTTATTATTGCTATCTGCTTTAGTCGAGGTAG…
	KC242219	---------------------------------------------------------------------------------------------------GCTTTTTCGGGCTTAATTGGTGGTTGTATGTCTA--TTCTGATTCGTATGGAATTAGCACAGCCTGGGAACCATTTACTTTTAGGGAATCATCAAGTTTATAACGTTCTTATAACAGCACATGCTTTTTTAATGATTTTTTTTATGGTTATGCCGGTAATGATAGGAGGTTTTGGTAATTGACTAGTTCCAATAATGATTGGAAGCCCAGATATGGCTTTCCCTAGATTGAATAATATATCTTTTTGATTGCTTCCGCCTTCATTATGTTTATTGTTATTATCAGCTTTAGTTGAAGTAG…
	HM915903	-----------------------------------------------------------------------------GACTTTATATTTAATTTTTGGTGCTTTTTCAGGAGTATTAGGTGGTTGTATGTCAA--TGCTGATACGTATGGAATTAGCACAACCCGGAAATCAATTATTACTTGGAAACCACCAAGTTTACAATGTATTAATTACAGCGCATGCTTTTTTAATGATTTTTTTTATGGTAATGCCGGTTATGATAGGTGGTTTTGGTAACTGATTAGTACCAATAATGATAGGAAGTCCTGATATGGCATTTCCGAGATTAAATAATATATCTTTTTGATTATTACCCCCGTCTCTTTGTTTACTTTTGCTATCGGCTTTAGTAGAAGTTG…
	HM917428	-----------------------------------------------------------------------------TACTTTATACTTAATTTTTGGAGCATTTTCGGGTTTAATTGGAGGATGTATGTCAA--TCTTAATTCGAATGGAATTGGCTCAACCTGGGAATCATTTATTTTTAGGTAATTATCAAATATACAATGTTCTTATTACAGCGCATGCTTTTTTAATGATTTTTTTTATGGTAATGCCTGTTATGATAGGAGGTTTTGGTAATTGATTAGTACCTATAATGATAGGTAGCCCGGATATGGCTTTCCCAAGATTAAATAATATATCTTTTTGATTATTACCACCATCTCTTTGTTTATTGTTATTATCAGCTGTAGTTGAAGTAG…
	KC121078	--------------------------------------------------------------------------------------------------------------------------------------------------------------------------------------------------------------------------------------ATGATTTTTTTTATGGTAATGCCTGTAATGATAGGTGGTTTTGGTAATTGGCTAGTACCTATTATGATAGGAAGCCCCGATATGGCATTTCCTAGGCTAAATAATATATCTTTCTGATTATTACCACCTTCTCTTTGCTTATTATTACTTTCGGCTCTTGTAGAAGTAG…
	OQ174562	-----------------------------------------------------------------------------TACATTATACTTAATTTTTGGAGCGTTTTCTGGAATTTTGGGAGGTTGTATGTCCA--TGTTAATTCGCATGGAATTAGCTCAGCCTGGCAATCACTTGCTTTTAGGGAACCATCAAATATATAATGTATTAATAACAGCTCACGCTTTTTTAATGATCTTTTTTATGGTTATGCCTGTAATGATAGGGGGCTTTGGTAATTGGCTTGTTCCTATAATGATAGGAAGTCCTGATATGGCTTTTCCTAGACTAAATAATATTTCTTTTTGGTTGTTACCTCCTTCATTGTGTTTATTACTTTTATCGGCTTTAGTTGAAGTTG…
	OM326914	---------------------------------------------------------------------------------------------------------TCAGGTTTAATTGGTGGTTGTATGTCTA--TTTTAATTCGTATGGAATTAGCGCAACCTGGAAATCATTTATTATTAGGGAACCATCAAATATATAATGTATTAATTACAGCACATGCTTTTCTAATGATTTTCTTTATGGTTATGCCTGTAATGATAGGTGGCTTCGGAAATTGGTTAGTTCCTATAATGATAGGAAGTCCTGATATGGCTTTCCCTAGATTAAATAATATATCTTTTTGGTTATTACCTCCCTCTTTATGCTTATTACTATTATCTGCTTTGGTTGAAGTGG…
	KU885455	------------ATGAGACTTTCCTTTACACAATGAGTATCTCGTTGGATATTCTCAACAAATCACAAAGATATAGGGACTTTATACCTAATTTTCGGTGCTTTTTCAGGCTTAATTGGGGGTTGTATGTCCA--TTTTAATCCGTATGGAATTAGCTCAGACAGGAAATCATTTACTTTTAGGAAATCATCAGATATATAACGTGCTTATTACAGCACATGCCTTTTTAATGATTTTTTTTATGGTTATGCCTGTTATGATAGGTGGATTTGGTAATTGGCTAGTTCCTATAATGATTGGAAGTCCCGATATGGCTTTTCCAAGGTTGAATAATATATCTTTCTGATTATTGCCGCCTTCGTTATGTTTACTACTCTTATCTGCTTTGGTTGAAGTAG…
	MZ170954	-------------------------------------------------------------------AAGATATTGGTACTCTATACCTAATTTTTGGTGCTTTCTCAGGCTTAATCGGAGGTTGCATGTCTA--TTTTAATCCGTATGGAACTAGCTCAGACAGGAAATCATTTACTTTTAGGAAATCATCAGATATACAATGTGCTTATTACAGCACATGCTTTTTTAATGATTTTTTTTATGGTTATGCCTGTTATGATAGGTGGATTTGGTAATTGACTAGTTCCTATAATGATTGGAAGTCCCGATATGGCTTTTCCAAGGTTAAATAATATATCTTTTTGGTTATTACCACCTTCGTTATGTTTATTGCTTTTATCTGCTTTGGTTGAAGTAG…
	HM917867	-----------------------------------------------------------------------------TACTTTGTATTTAATTTTCGGTGCGTTTTCTGGTATTTTAGGAGGTTGTATGTCTA--TATTAATACGAATGGAATTAGCTCAACCTGGTAATCATTTGCTTTTAGGTAATCATCAAGTTTATAATGTATTAATTACAGGGCATGCTTTTTTAATGATTTTTTTTATGGTAATGCCTGTAATGATAGGTGGTTTTGGTAATTGATTAGTTCCAATAATGATAGGAAGTCCTGATATGGCATTTCCTCGATTAAATAATATATCTTTTTGGTTATTACCTCCTTCTTTATCGTTATTATTGTTATCAATTATAGTTGAAGTTG…
	HM917460	-----------------------------------------------------------------------------TACATTATATTTAATTTTCGGTGCGTTTTCTGGTATTTTAGGTGGTTGTATGTCAA--TATTAATTCGTATGGAATTAGCTCAACCTGGTAATCAAATACTTTTAGGTAACCATCAAATTTATAATGTACTTATAACTGCCCATGCATTTTTAATGATTTTTTTTATGGTAATGCCAGTTATGATAGGTGGTTTTGGTAATTGATTAGTTCCTATAATGATTGGTAGTCCTGATATGGCTTTTCCGCGATTAAATAATATTTCTTTTTGATTATTACCACCCTCTTTATGTTTATTATTATTATCTGCATTAGTTGAAGTAG…
	FN823052	---------------------------------------------------------------CATAAAGATATTGGTACTCTGTATCTTATTTTTGGAGCTTTTTCAGGTATTTTAGGAGGGTGTATGTCTA--TGCTAATCCGTATGGAATTAGCTCAACCAAGTAATCAATTATTATTAGGCAATCATCAAGTTTATAATGTACTTATAACAGCACATGCTTTTTTGATGATTTTCTTTATGGTAATGCCTGTTATGATAGGGGGATTTGGTAATTGGTTAGTCCCTATAATGATTGGTAGTCCTGATATGGCATTTCCTCGGTTAAATAATATTTCTTTTTGATTATTACCACCTTCTTTATGTTTATTACTTTTATCTGCTTTAGTAGAAGTAG…
	MG010710	-----------------------------------------------------------------------------TACTTTATATTTAATTTTTGGTGCGTTTTCTGGAGTATTAGGAGGATGCATGTCAA--TGTTAATTCGTATGGAATTAGCCCAACCTGGAAACCATTTACTATTAGGTAACCATCAAGTTTATAATGTGCTTATAACTGCACATGCATTTTTGATGATATTTTTTATGGTGATGCCTGTAATGATTGGAGGCTTTGGGAATTGATTGGTTCCTATAATGATAGGTAGTCCTGATATGGCGTTTCCGAGGTTAAATAATATTTCTTTTTGATTATTACCGCCGTCTTTATGTTTATTATTACTTTCAGCTCTTGTAGAAGTAG…
	OM179750	------------ATGCTACTTTTATTTACTAAATGAATTTTTCGTTGGATTTTTTCAACTAATCACAAAGATATAGGAACTTTGTATTTAATTTTTGGTGCTTTTTCAGGAATTTTAGGAGGTTGTATGTCTA--TGTTAATACGAATGGAGCTAGCACAACCAGGTAATCATTTATTAGTAGGTAATCACCAAGTTTATAACGTATTAATCACAGCACATGCTTTTCTAATGATTTTTTTTATGGTTATGCCTGTAATGATTGGTGGGTTTGGTAATTGATTAGTACCTATAATGATCGGGAGTCCGGATATGGCTTTTCCTCGATTAAATAATATTTCATTTTGATTATTACCTCCTGCATTATGTTTATTATTATTATCTTCTGTTGTTGAAGTTG…
	HM915129	-----------------------------------------------------------------------------AACTTTGTATTTAATTTTTGGTGCTTTTTCAGGAATTTTAGGAGGTTGTATGTCTA--TGTTAATACGAATGGAGCTAGCACAACCAGGTAATCATTTATTAGTAGGTAATCACCAAGTTTATAACGTATTAATCACAGCACATGCTTTTCTAATGATTTTTTTTATGGTTATGCCTGTAATGATTGGTGGGTTTGGTAATTGATTAGTACCTATAATGATCGGGAGTCCGGATATGGCTTTTCCTCGATTAAATAATATTTCATTTTGATTATTACCTCCTGCATTATGTTTATTATTATTATCTTCTGTTGTTGAAGTTG…
	KJ960396	------------------------------------------------------TCAACAAATCACAAAGATATTGGTACTTTATATTTAATTTTTGGAGCTTTTTCAGGGGTTTTAGGAGGTTGTATATCAA--TGTTAATTCGTATGGAATTATCTCAACCAGGTAACCATTTTTTATTAGGTAATCACCAAATATATAATGTTCTTATAACTGCACATGCTTTTTTAATGATTTTTTTTATGGTAATGCCTGTTATGATTGGAGGTTTTGGTAATTGATTAGTACCTATTATGATAGGGAGTCCTGATATGGCATTTCCAAGATTAAATAATATTTCTTTTTGGTTATTACCCCCATCGCTTTGTTTACTATTACTTTCTGTGCTTGTCGAAGTTG…
	MG462772	-----------------------------------------------------------------------------TACATTATATTTAATTTTCGGTGCTTTTTCAGGTGTTTTAGGAGGTTGTATGTCTA--TGTTAATACGTATGGAACTAGCTCAACCGGGAAATCATTTATTATTAGGAAATCACCAAGTATATAATGTTCTTATAACAGCACATGCATTTTTAATGATTTTTTTTATGGTTATGCCAGTTATGATAGGAGGTTTTGGAAATTGATTAGTACCTATTATGATAGGTAGTCCTGATATGGCTTTTCCACGATTAAATAATATATCTTTTTGATTATTACCTCCATCACTTTGTTTATTATTATTATCAGCAATGGTTGAAGTAG…
	AY970627	------------------------------------------------------TCAACAAATCATAAAGATATTGGTACTTTATATTTAATTTTTGGTGCATTTTCAGGTATATTAGGTGGCTGTATGTCTA--TGTTAATACGAATGGAATTAACACAACCAGGTAATCATTTATTATTAGGTAATCATCAAGTTTATAATGTACTTATAACAGCACACGCATTTTTAATGATATTTTTTATGGTTATGCCTGTTATGATAGGTGGTTTTGGTAATTGATTAGTTCCCATAATGATAGGAAGTCCTGATATGGCTTTTCCTAGATTAAATAATATATCATTTTGATTATTACCACCTTCTCTTTGCCTCTTATTATTATCTGCTATAGTTGAAGTAG…
	HM917635	-----------------------------------------------------------------------------TACTTTATATTTAGTTTTTGGTGCTTTTTCTGGTGTTTTAGGGGGTTGTATGTCTA--TGCTAATACGCATGGAATTAGCGCAACCAGGTAATCACTTACTTTTAGGTAATCATCAGGTATATAATGTTCTTATTACAGCCCATGCTTTTTTAATGATATTTTTTATGGTAATGCCTGTAATGATTGGGGGTTTTGGTAATTGGTTAGTTCCTATAATGATAGGAAGTCCAGATATGGCGTTTCCTAGATTAAATAATATATCTTTTTGGTTATTACCCCCTTCTTTATGTTTATTATTATTATCAGCTTTAGTAGAAGTTG…
	MF094001	---------------ATGTTTTTCAGTTCTCAATTTATTTCAAGATGAATCTTCTCCACTAATCATAAAGACATAGGAACTTTATATTTAATTTTTGGTGCATTTTCAGGGGTTTTAGGTGGCTGTATGTCTA--TGTTTATTAGAATGGAACTAGCCCAACCCGGTAGTAACCTATTGTTAGGTAACCATCAAGTATACAATGTTTTAATTACCGCGCATGCATTTTTAATGATTTTTTTTATGGTTATGCCTATAATGATAGGAGGCTTTGGTAACTGATTCGTTCCTATAATGATTGGAAGTCCTGATATGGCTTTTCCACGATTAAATAATATATCGTTTTGACTATTACCTCCTTCATTATGTTTACTACTACTATCTTCTATTGTGGAAGTTG…
	HM573519	------------------------------------------------------TCAACAAATCATAAAGATATTGGGACGTTATATTTAATATTTGGTGCTTTTTCTGGAGTTTTAGGCGGATGCATGTCGA--TGTTTATTAGAATGGAACTTGCCCAACCTGGTAATAGTTTATTACTAGGCAACCACCAAATTTATAATGTTTTGATCACCGCACATGCATTTTTAATGATTTTTTTTATGGTTATGCCGATTATGATCGGCGGTTTCGGAAACTGGTTTGTACCGATAATGATAGGAAGTCCTGATATGGCTTTTCCTCGTTTAAATAATATTTCATTTTGATTACTTCCCCCATCTTTATGTTTATTGCTTTTATCAGCTATTGTTGAAGTAG…
	MF094005	------------ATACAGATTATGACTTGACAATGAATTTACAGGTGAATATTTTCAACTAATCATAAAGATATCGGAACTTTATATTTAATTTTTGGAGCTTTTTCTGGTATTTTAGGTGGTTGTATGTCCA--TAATTATTAGAATGGAATTATCACAACCAGGTAATCATTTCCTTTTAGGTAACCATCAAATTTACAATGTTTTAATCACTGCACATGCATTTTTAATGATTTTTTTTATGGTAATGCCTATAATGATTGGAGGTTTTGGTAATTGATTTGTACCAATTATGATAGGAAGTCCTGATATGGCGTTTCCTCGTTTGAATAATATCTCATTCTGGTTATTACCTCCTTCTTTATGTTTATTATTATTGTCATCAATTGTAGAAATTG…
	MF093975	------------------ATGATAAATATTAATTGAATTTATAGATGGATTTTTTCAACAAATCATAAAGATATAGGTACTCTTTATTTAATATTTGGTGCTTTTGCTGGAATTTTAGGAGGGTGTATGTCAA--TGTTAATTCGTATGGAGCTTGCGCAACCAGGTAATAATTTGTTATTAGGAAATCATCAAATTTATAATGTTTTAATTACAGCTCATGCATTTTTAATGATTTTTTTTATGGTTATGCCTGTTATGATTGGAGGTTTTGGTAACTGATTTGTTCCTATTATGATTGGTAGTCCAGATATGGCGTTCCCACGTTTAAATAATATATCATTTTGATTATTACCACCTTCGTTATGTTTATTATTATTATCATCAATTGTAGAAGTAG…
	MF093988	---------------------------ATGACAAGAATTTATAGATGAATTTTTTCTACAAATCATAAAGATATTGGAACATTATATTTAATATTTGGAGCTTTTGCTGGTATATTAGGTGGATGCATATCAA--TGTTTATACGTATGGAGCTATCTCAACCTGGAAATGCATTTTTATTAGGTAACCATCAATTATATAATGTTTTAATTACAGCACATGCATTTTTAATGATTTTTTTTATGGTAATGCCAGTTATGATTGGAGGTTTTGGGAATTGATTTGTACCAATAATGATTGGAAGTCCAGATATGGCATTTCCTCGATTAAATAATATTTCATTTTGACTATTACCACCATCTCTAGGTTTATTAATTTTATCTCTGTTAGTAGAAGTTG…
	HQ422598	------------------------------------------------------------------------------ACTTTATATTTAATTTTTGGAGCATTCTCAGGAGTATTAGGAGGCTGTATGTCTA--TATTTATACGAATGGAGTTAGCGCAACCAGGTAATCATTTACTATTAGGAAACCATCAAATTTATAATGTGTTAATTACAGCGCATGCTTTTTTAATGATTTTTTTTATGGTAATGCCTGTAATGATAGGAGGGTTTGGTAATTGATTTGTGCCTATAATGATAGGAAGTCCTGATATGGCTTTTCCTAGATTAAATAACATTTCATTTTGGTTATTACCACCGTCACTTTGTTTATTATTAGGGTCATCTATGGTTGAAGTAG…
	MN184314	-----------------------------------------------------------------------------AACACTATATTTAATTTTTGGTGCATTTTCAGGTGTATTAGGTGGTTGTATGTCAA--TGCTTATACGAATGGAATTAGCACAACCAGGTAATCATTTATTATTAGGTAATCACCAAGTATACAATGTATTAATAACAGCACACGCCTTTTTAATGATTTTTTTTATGGTAATGCCAGTAATGATAGGAGGTTTTGGTAATTGGTTTGTACCAATTATGATAGGTAGCCCAGATATGGCTTTTCCTAGATTAAATAATATTTCTTTTTGGTTATTACCACCATCATTATGTTTATTATTAGGGTCATCAATGGTTGAAGTAG…
	KJ960788	------------------------------------------------------------------------------------TATTTAATTTTTGGTGCATTTTCTGGTGTCCTAGGAGGATGTATGTCAA--TGCTTATTAGAATGGAATTAGCTCAACCAGGTAATCATTTATTATTAGGTAATCATCAAGTATATAATGTGTTGATTACTGCACATGCATTTTTAATGATTTTTTTTATGGTAATGCCTGTAATGATAGGAGGATTCGGTAATTGATTTGTCCCAATAATGATTGGTAGTCCTGATATGGCTTTTCCTAGATTAAACAATATTTCTTTTTGGTTGTTACCCCCATCATTATGTTTGTTATTATTATCATCTGTAGTTGAAGTAG…
	KM254657	-----------------------------------------------------------------------------AACGTTATATTTAATCTTTGGAGCATTTTCTGGTATTATAGGAGGATGTATGTCGA--TGCTTATTAGAATGGAATTATCACAACCTGGAAATACTTTACTATTAGGAAATCATCAAATATATAACGTTTTAATAACAGCACATGCTTTTTTAATGATATTTTTTATGGTCATGCCTGTCATGATAGGAGGTTTCGGAAACTGGTTTGTACCTATAATGATAGGTAGTCCAGACATGGCGTTTCCAAGGCTAAATAATATATCTTTTTGATTATTACCACCTTCTTTATGTTTGTTATTAGGATCTTCTATAGTAGAAATAG…
	EU194966	---------------------------------------------------------------------------------------------------------------------GGAGGTTGTATGTCTA--TGCTTATTAGAATGGAATTAGGACAACCGGGTAATCATTTATTACTAGGTAACCATCAAGTATATAATGTTCTAATAACAGCGCATGCTTTTTTAATGATATTTTTCATGGTAATGCCTGTGATGATAGGTGGTTTTGGTAATTGATTTGTACCTATAATGATAGGTAGTCCCGATATGGCATTTCCTCGATTAAATAATATTTCATTTTGATTACTACCACCTTCACTATGTTTGTTATTAGGCTCATCAATGGTAGAAGTTG…
	EU194961	---------------------------------------------------------------------------------------------------------------------GGCGGTTGTATGTCCA--TGCTTATTAGAATGGAATTAGCGCAACCTGGTAATCATTTACTATTAGGAAACCATCAAGTATATAATGTGTTGATAACAGCCCATGCTTTTTTAATGATCTTTTTCATGGTTATGCCAGTTATGATAGGTGGATTTGGGAATTGATTTGTACCTATAATGATAGGAAGTCCTGATATGGCATTTCCTAGATTAAATAATATTTCATTTTGACTATTACCACCATCTCTATGCTTATTATTAGGTTCGTCTATGGTAGAAGTTG…
	EU194954	---------------------------------------------------------------------------------------------------------------------GGTGGATGTATGTCTA--TATTAATTAGAATGGAATTAGCACAACCTGGAAATCATTTATTACTTGGAAATCACCAAGTATATAACGTTTTAATAACTGCACACGCTTTTTTAATGATATTTTTTATGGTAATGCCTGTAATGATAGGTGGGTTTGGTAATTGGTTTGTACCTATTATGATAGGAAGTCCCGATATGGCATTTCCACGATTAAATAATATTTCATTTTGGTTATTACCACCATCACTGTGTTTATTGTTAGGATCATCACTAGTTGAAGTAG…
	MF093996	---------------ATGTTTTTAAATTTAAGTTTTATTTCTAGATGAATTTTTTCAACAAATCATAAAGACATCGGAACTTTATATTTAATATTTGGTGCATTTGCAGGAGTACTTGGAGGCTGTATGTCTA--TGCTTATTAGAATGGAATTAGCTAATCCAGGTAATAGTTTCCTGTTAGGAAATCATCAAGTATACAATGTTTTAATTACCGCACATGCTTTTTTAATGATTTTTTTTATGGTTATGCCTGTTATGATTGGTGGGTTTGGGAATTGATTTGTCCCAATAATGATTGGAAGTCCTGATATGGCTTTCCCTCGTTTAAATAATATTTCCTTTTGGTTATTACCACCTTCTTTATGTTTATTACTTTTATCTTCATTAGTTGAGGTAG…
	MF093997	---------------ATGATTTTAAATTCTAAATTCATCTCCAGATGAATTTTTTCAACTAATCACAAAGATATTGGTACTTTGTATTTAATTTTTGGAGCTTTTGCAGGAGTTTTAGGAGGTTGTATGTCTA--TGCTTATTAGAATGGAATTAGCCCAACCAGGTAATAGTTTACTGATTGGGAATCATCAAATTTATAATGTTTTAATTACTGCTCATGCGTTTTTAATGATTTTTTTTATGGTTATGCCTGTTATGATAGGTGGTTTCGGTAATTGATTTGTTCCTATAATGATCGGAAGTCCCGATATGGCTTTTCCTAGATTAAATAATATTTCATTTTGATTATTACCACCATCTTTATGCTTATTACTTTTATCATCAATAGTTGAAGTAG…
	MF120613	-----------------------------------------------------------------------------AACTCTATACTTAATCTTTGGGGCATTTGCAGGAATTTTAGGAGGTTGTATGTCTA--TGCTTATTCGAATGGAACTAGCGCAACCCGGTAATAGTTTTTTAATGGGAAACCACCAGGTGTATAATGTTTTAATCACTGCCCATGCTTTTTTAATGATTTTTTTTATGGTTATGCCTGTTATGATCGGAGGTTTCGGAAATTGATTTGTACCTATTATGATTGGCAGTCCTGATATGGCTTTTCCACGATTAAATAATATTTCTTTTTGACTTTTACCACCGTCTCTATGCTTATTACTTTTATCATCAGTAGTTGAAGTTG…
	HM916570	-----------------------------------------------------------------------------AACACTTTATCTTATCTTTGGAGCTTTCTCTGGTATTGTAGGAGGTTGTATGTCAA--TTTTAATTCGAATGGAACTCTCACAACCAGGAGATCAAATACTTTTAGGAAATCATCAAGTATACAATGTGCTTGTTACTGCTCATGCTTTTTTAATGATTTTTTTTATGGTAATGCCAGTCATGATAGGCGGATTTGGAAATTGATTTGTTCCAATAATGATTGGAAGTCCTGACATGGCATTTCCTAGATTAAATAATATTTCTTTTTGATTATTACCACCGTCATTAATTTTGTTATTATTATCTTCTATTATTGAAGTAG…
	MF093964	------------------ATGATTTTTTTAAAATGAATATCTAGATGAATATTTTCTACTAATCATAAAGATATAGGTACATTATATCTTATTTTTGGTGCATTTTCTGGAATAATTGGTGGTTGTATGTCAA--TATTAATTCGAATTGAACTTTCTCAGCCAGGTAACCAAATCCTTTTAGGTAATCATCAGATTTATAATGTTCTTGTTACAGCACATGCTTTTTTAATGATATTTTTTATGGTAATGCCTGTTATGATTGGTGGTTTTGGAAATTGATTTGTGCCAATAATGATTGGAAGTCCTGATATGGCTTTTCCAAGATTAAATAACATTTCTTTTTGGTTACTACCTCCCTCATTAATTTTATTATTATTATCTTCTATTGTAGAAGTTG…
	MK202387	--------------------------------------------------------------------------------TCTTTATTTAATTTTTGGTGCCTTTTCTGGAGTTATCGGTGGTTGTATGTCTA--TGTTAATACGATTTGAACTTTCACAACCTGGAAATCAAATTTTAATAGGAAATCATCAAATTTATAATGTTTTAGTTACGGCTCATGCTTTTTTAATGATATTTTTTATGGTAATGCCTGTAATGATTGGAGGATTTGGTAATTGATTTGTACCAATTATGATTGGAAGTCCTGATATGGCATTTCCTCGTTTAAACAATATTTCATTTTGATTATTACCTCCAGCATTATGTTTATTATTATTATCATCAATGGTTGAAGTTG…
	HQ423127	------------------------------------------------------------------------------ACTTTATATTTAATTTTCGGTGCTTTTTCTGGAGTTATCGGAGGATGTATGTCAA--TGCTAATACGAATGGAATTGTCACAACCAGGAAATCAATTTTTGCTAGGTAATCATCAAATATATAATGTATTAATTACAGCGCATGGGTTTCTAATGATTTTTTTTATGGTAATGCCTGTAATGATAGGAGGTTTTGGAAATTGATTTGTACCTATAATGATAGGAAGTCCAGATATGGCATTCCCGAGACTAAATAATATATCATTTTGATTATTACCACCTTCTCTTTGTTTACTATTAATTTCATCTATTGTAGAGGTAG…
	HM573514	----------------------------------------------------------------ATAAAGATATTGGAACTTTATATTTAATATTTGGAGCATTTTCAGGAATCTTAGGAGGGTGTATGTCTA--TGCTTATTAGAATGGAATTAGCTCAGCCAGGGAATAGTATTTTATTAGGTAATCATCAAATCTATAATGTTTTAATTACGGCTCATGCATTTCTTATGATTTTTTTTATGGTTATGCCTGTAATGATTGGAGGTTTCGGTAATTGATTTGTACCAATAATGATTGGGAGTCCTGATATGGCATTTCCAAGACTAAATAATATTTCATTTTGATTATTACCTCCTTCATTATGCTTATTACTTTTATCTTCAATTGTAGAAGTTG…
	MF093989	---------------ATGTTTATTAGTAATCAATTTATGTCTAGATGGATTTTTTCAACAAATCATAAAGACATTGGAACTCTATATTTAATATTTGGAGCATTTTCAGGAGTGCTTGGAGGTTGTATGTCTA--TGTTAATTCGTATGGAATTGGCACAACCAGGTAACAGTTTTTTATTAGGAAATCATCAAGTTTACAATGTTTTAATAACTGCTCATGCTTTTTTAATGATTTTTTTTATGGTAATGCCAGTGATGATTGGGGGTTTTGGTAACTGATTTGTACCCATAATGATTGGAAGTCCTGATATGGCTTTCCCTAGACTAAATAATATTTCATTTTGGTTACTTCCACCTTCTTTATGTTTATTACTTTTATCTTCAATCGTAGAAGTAG…
	HM573525	-----------------------------------------------------------------------------------------------TGGTGCGTTTTCAGGAATACTAGGGGGTTGCATGTCTA--TGCTTATTAGAATGGAATTAACTCAACCGGGTAATAGTTTTTTATTAGGAAATCATCAAATTTATAATGTTTTAATAACTGCTCATGCATTTTTAATGATTTTTTTTATGGTTATGCCTGTTATGATTGGAGGATTTGGTAATTGATTTGTTCCGATAATGATTGGAAGTCCTGATATGGCTTTCCCTCGATTAAATAATATATCGTTTTGACTATTACCTCCTTCTTTATGTCTATTACTTTTATCTTCTGTTGTAGAAGTAG…
	HQ423101	------------------------------------------------------------------------------ACTTTATATTTAATTTTTGGTGCATTTTCTGGTGTAATTGGAGGTTGTATGTCTA--TGTTAATTAGAATAGAATTGTCACAGCCAGGTAATCATTTTTTATTAGGTAACCACCAACTATATAATGTATTAGTTACTGCGCACGCTTTTTTAATGATATTTTTTATGGTAATGCCTGTTATGATAGGAGGTTTTGGAAACTGATTTGTACCAATAATGATTGGTAGTCCAGACATGGCTTTTCCAAGACTAAACAATATTTCTTTTTGATTATTACCGCCCTCGCTATGTTTACTTTTAATTTCTTCTATTGTTGAAGTTG…
	KX687880	---------------ATGTTTTTTAATTATCAATTTATTTCTAGATGAATTTTTTCAACTAATCACAAAGATATTGGAACTCTTTATTTAATTTTTGGTGCGTTTGCAGGAGTTATTGGTGGTTGTATGTCTA--TACTTATTAGAATGGAATTAGCTCAGCCTGGTAACAGTCTGTTATTAGGAAATCATCAAGTATATAATGTTTTAATTACTGCTCATGCCTTTTTAATGATTTTTTTTATGGTTATGCCTGTAATGATTGGTGGTTTTGGAAATTGATTTGTTCCTATAATGATAGGAAGTCCAGATATGGCTTTCCCTAGACTAAATAATATTTCATTTTGATTATTACCCCCTTCTTTATGTTTATTACTATTATCTTCTATAGTTGAAGTTG…
	KJ179927	-----------------------------------------------------------------------------AACTTTATATTTAATTTTTGGAGCTTTTTCAGGAATTATAGGAGGGTGTATGTCTA--TGCTTATTCGTATAGAATTATCACAACCTGGCAACCATTTATTATTAGGCAACCATCAAATTTACAATGTTTTAGTTACAGCTCATGCTTTTTTAATGATTTTTTTTATGGTAATGCCTGTTATGATAGGAGGATTTGGAAATTGGTTTGTGCCAATAATGATTGGAAGTCCAGATATGGCATTTCCTAGATTAAATAATATTTCTTTTTGATTACTACCACCATCTTTATGCTTGCTTTTAGTATCATCTATTATTGAAGTAG…
	MF094015	---------------ATGATTTTAAATTATCAATTTATTTCACGATGAATTTTTTCAACTAATCATAAAGACATAGGAACTTTATATTTAATTTTTGGTGCATTTGCCGGAGTTATTGGAGGTTGTATGTCTA--TGTTAATTCGAATGGAATTGGCTCAACCTGGTAATAGCTTGTTATTGGGTAATCATCAAGTATACAATGTTTTAATTACTGCACATGCGTTTTTAATGATTTTTTTTATGGTTATGCCTGTAATGATTGGGGGTTTTGGAAATTGATTTGTTCCCATAATGATAGGAAGTCCTGATATGGCTTTTCCTAGATTGAACAATATTTCATTTTGATTATTACCACCTTCTTTATGTTTACTATTACTGTCTTCTGTAGTTGAAGTGG…
	MN184235	-----------------------------------------------------------------------------TACACTTTACTTAATTTTCGGTGCTTTTTCAGGAGTAATTGGTGGTTGTATGTCAA--TGTTAATTCGCATGGAATTATCTCAACCAGGAAATCATATTTTACTAGGAAATCATCAAGTATACAATGTACTAGTTACAGCACACGCATTTCTTATGATTTTTTTTATGGTTATGCCAATTATGATTGGAGGGTTTGGAAACTGATTTGTCCCAATTATGATTGGTAGTCCTGATATGGCTTTCCCTAGATTAAACAATATTTCTTTTTGATTACTACCACCTTCATTATGTTTACTTTTAATTTCATCAATTGTTGAAGTTG…
	MF094012	---------------------ATGTCATTAAATTGAATTTCAAGATGAATTTTTTCTACAAATCATAAAGATATAGGAACATTATATTTAATTTTTGGAGCTTTTTCAGGAATTTTAGGAGGATGTATGTCTA--TGTTAATTAGAATGGAATTAACCCAACCAGGTAACCAATTTCTTTTGGGAAATCATCAAGTGTATAATGTTTTAATTACAGCACATGGTTTTTTAATGATTTTTTTTATGGTAATGCCTGTAATGATAGGAGGTTTTGGTAATTGGTTTGTGCCTATAATGATAGGTAGTCCAGATATGGCTTTTCCTAGATTAAATAACATATCATTTTGGTTATTACCACCATCTCTTTGTTTATTATTATTATCTTCTATAGTTGAAGTAG…
	HQ422664	------------------------------------------------------------------------------ACTTTGTATCTAATTTTTGGTGCATTTTCTGGAGTAATTGGAGCTTGCATGTCAA--TGTTAATTAGAATGGAATTATCTCAACCAGGAAATTCAGTATTATTAGGAAATCATCAAATTTATAATGTTTTAGTTACTGCTCATGCATTTTTAATGATTTTTTTTATGGTAATGCCTGTAATGATTGGTGGTTTTGGAAATTGATTTGTACCCATTATGATTGGTAGTCCTGACATGGCTTTTCCTAGATTAAATAATATTTCATTTTGATTGCTACCTCCTTCTTTATGTTTACTACTAATTTCTTCTATTATTGAAGTAG…
	OM460678	-----------------------------------------------------------------------------TACGTTATATTTAATATTTGGAGCTTTTTCAGGAATTTTAGGTGGTTGTATGTCAA--TGTTAATAAGAATGGAATTGTCACAACCAGGAAATAATTTACTTTTAGGAAATCATCAAGTTTATAATGTTTTAATAACTGCACACGCATTTTTAATGATATTTTTTATGGTAATGCCTGTTATGATTGGTGGATTCGGTAATTGATTTGTTCCTATAATGATAGGAAGTCCAGATATGGCGTTTCCGCGTTTAAATAACATTTCTTTTTGGTTGTTACCTCCTTCGTTATGTTTATTATTAATTTCATCTATAGTAGAAGTTG…
	EU194973	---------------------------------------------------------------------------------------------------------------------GGTGGCTGTATGTCAA--TGCTAATTAGAATGGAACTTTCACAACCAGGAAATTGTACTTTACTAGGTAATCATCAAATCTATAATGTATTAGTGACTGCTCATGCATTTTTAATGATTTTTTTTATGGTTATGCCAGTTATGATTGGAGGTTTTGGAAATTGATTTGTTCCAATAATGATTGGAAGTCCTGATATGGCATTTCCAAGATTAAATAATATTTCATTTTGACTATTACCACCATCGTTATGTTTGTTATTAATTTCATCTATTGTTGAAGTTG…
	MW703452	------------------------------------------------------------------------------ACACTTTATTTAATTTTTGGAGCATTTTCAGGTATTTTAGGCGGTTGTATGTCTA--TGCTTATTAGAATGGAATTAGCTCAACCAGGAAATCATTTCTTATTGGGAAATCATCAAGTTTATAATGTTTTAATTACTGCTCATGCATTTTTAATGATATTTTTTATGGTAATGCCTGTTATGATTGGAGGATTTGGTAACTGATTTGTACCTATAATGATAGGAAGTCCTGATATGGCTTTTCCTAGATTAAATAACATTTCTTTTTGATTATTACCTCCTTCATTATGTTTATTATTATTATCTTCGATAGTTGAAGTAG…
	MF093977	---------------------ATGAATATAAAATGAATTTATAGATGAATTTTTTCAACTAATCACAAAGATATAGGAACTTTATATTTAATTTTTGGTGCTTTTTCAGGAGTATTAGGAGGTTGTATGTCAA--TGTTGATTCGAATGGAGCTTGCACAACCAGGAAATCATTTATTAATGGGAAATCATCAAATTTACAATGTTTTAATTACTGCTCATGCATTTTTAATGATTTTTTTTATGGTGATGCCTGTTATGATTGGAGGTTTTGGTAATTGATTTGTACCTATAATGATAGGAAGTCCTGATATGGCTTTTCCTAGATTAAATAATATTTCATTTTGATTATTACCTCCTTCACTTTGTTTATTATTATTATCGTCTATTGTAGAAGTAG…
	KY441658	-----------------------------------------------------------------------------GACTCTTTACTTAATATTTGGCGCTTTCGCTGGCATGATAGGTGGTTGTATGTCAG--TATTAATAAGAATGGAGTTAACACAACCAGGAAATAATTTATTACTGGGTAACCATCAAGTTTATAACGTTCTAATTACTGCTCATGCCTTTCTAATGATTTTTTTTATGGTAATGCCTGTAATGATAGGTGGTTTTGGGAATTGAATGGTACCAATTATGATTGGTAGTCCTGATATGGCTTTTCCTAGGTTAAACAATATAAGTTTCTGGCTTTTACCTCCTTCTTTATGTCTTTTACTAATTTCATCATTAGTAGAGGCTG…
	OQ291130	-------------------------------------------------------------------------------CTTTATACTTAATTTTTGGGGCTTTTTCTGGTGTTTTAGGAACTTGCATGTCTA--TTTTCATAAGAATGGAATTGATGCAACCAGGCAATCACTTTTTGTTAGGAAATCATCAAGTTTACAATGTTTTAATTACGGCTCACGCATTTTTAATGATATTTTTTATGGTAATGCCTGCGCTAATTGGAGGTTTTGGTAACTGATTTGTCCCAATAATGATAGGAAGCCCTGACATGGCTTTTCCCCGTTTAAATAATATATCTTTTTGGTTATTACCTCCAGCATTATGTTTGTTACTTCTATCTTCACTTGTTGAAGTAG…
	OQ291131	------------------------------------------------------------------------------ACACTATATCTTATCTTTGGAGCCTTTTCTGGAATTTTAGGTACATGCATGTCGA--TTTTTATACGAATGGAATTAATGCAACCTGGAAATCATTTTTTGTTAGGAAATCATCAAGTTTACAACGTGTTAATTACAGCTCATGCTTTTTTAATGATATTTTTTATGGTAATGCCTGTACTAATTGGAGGTTTCGGTAATTGATTTGTCCCAATTATGATAGGAAGTCCCGATATGGCTTTTCCTCGTTTAAATAATATATCTTTTTGATTATTACCTCCAGCATTAGGTTTATTACTTTTATCTTCTTTAGTTGAAGTAG…
	GU223880	-----------------------------------------------------------------------------TACTTTATATTTGATTTTTGGTGCGTTCTCAGGAGTTCTAGGGGGTTGTATGTCGA--TGTTAATCCGCATGGAGTTGGCCCAGCCAGGAAATCATCTTCTTTTAGGGAATCACCAAATATATAATGTTCTCATTACTGCACATGCTTTTTTAATGATTTTTTTTATGGTTATGCCAGTTATGATAGGTGGTTTCGGTAATTGGTTTGTTCCAATTATGATTGGAAGTCCGGACATGGCATTCCCTAGACTGAATAACATATCATTTTGGCTTTTACCTCCTTCTTTGTGTTTATTACTCTTATCTTCTATAGTAGAGGTTG…
	MF093994	------------------ATGTTAAATTTAAATTGAGTAACTCGTTGAATTTTTTCTACAAATCATAAAGATATAGGCACATTGTATTTAATATTCGGAGCATTTTCAGGAGTACTTGGAGGATGCATGTCAA--TGTTAATAAGAATGGAATTATCACAACCAGGTAATCAGTTACTTTTAGGTAATCATCAAGTATATAATGTTTTAATAACAGCTCATGGCTTTTTAATGTTATTTTTTATGGTAATGCCTGTATTGATAGGTGGTTTTGGGAATTGGTTTGTACCTATAATGATAGGAAGTCCTGATATGGCATTTCCGAGACTAAATAATATTTCATTTTGATTGTTACCCCCGGCTCTTAGTTTATTATTAATTTCTTCAATAATTGAAGTGG…
	MF093967	---------------------ATGAATTTAAAATGAATTTATAAATGAATTTTTTCAACAAATCATAAAGATATAGGAACACTTTATTTAATATTTGGTGCCTTTTCTGGTATTTTAGGTGGTTGTATGTCAA--TGCTGATTAGAATGGAATTACTAGAGCCAGGAAACCAACTCTTGATTGGTAATCATCAAATTTACAATGTTTTAATTACCGCACACGCCTTTTTAATGATTTTTTTTATGGTTATGCCAATACTAATAGGAGGTTTCGGAAACTGATTTGTTCCAATTATGATTGGCAGTCCAGATATGGCCTTTCCTAGATTAAATAATATATCTTTTTGACTTTTACCTCCAGCATTGTGTTTATTGCTTTTATCATCACTTGTTGAAGTTG…
	HM915913	-----------------------------------------------------------------------------TACTCTTTATTTAATTTTTGGAGCATTTTCAGGAATTATAGGAGGTTGTATGTCTA--TGTTAATTCGAATAGAGTTATCGCAACCTGGGAATCAGTTATTATTAGGGAATCATCAATTATATAATGTGTTAGTTACTGCGCATGCGTTTTTAATGATTTTTTTTATGGTTATGCCTGTAATGATAGGGGGTTTCGGTAACTGATTTGTACCAATTATGATAGGTAGTCCAGATATGGCTTTTCCTAGATTAAACAATATTTCATTTTGGTTATTACCCCCTTCCCTTTTATTACTACTACTATCGTCTGTAATTGAAGTAG…
	MF093965	------------------ATGAAAAATTTGCAGTGAATCTATCGTTGAATTTTTTCGACCAATCACAAAGATATAGGAACTCTTTATTTATTATTTGGTGCTTTCGCTGGAATACTTGGAGGTTGTATGTCTA--TGCTGATAAGAATGGAATTAACTCAACCAGGAAATCATTTTCTTTTGGGTAATCATCAAGTTTACAACGTATTAATTACAGCCCATGCTTTTTTAATGATATTTTTTATGGTAATGCCAATAATGATTGGAGGTTTTGGAAATTGATTTGTACCAATAATGATAGGAAGTCCTGATATGGCTTTTCCACGTTTAAACAATATTTCTTTTTGATTATTACCACCTGCCCTTAGTTTGCTATTACTATCTTCAATAGTGGAAGTTG…
	KP019293	-----------------------------------------------------------------------TATTGGTACTCTTTATCTAATTTTTGGAGCTTTTTCTGGTATTTTAGGAGGTTGTTTATCAA--TGTTTATACGAATGGAGTTAACTCAGCCGGGCCAATGTTTTCTTTTAGGAAATTATCAGTTATACAATGTATTAATTACTGCTCATGCATTTTTAATGATTTTTTTTATGGTAATGCCAATAATGATTGGTGGGTTTGGAAATTGATTTGTTCCAATAATGATTGGTAGTCCAGATATGGCATTTCCTCGTTTAAATAATATTTCTTTTTGATTGTTACCACCATCTTTATGCTTATTATTAATTTCTTCGATTGTTGAAGTAG…
	HM917397	-----------------------------------------------------------------------------TACATTATATTTAATTTTTGGTGCTTTTGCTGGGATTTTAGGTGGTTGCATGTCCA--TGCTTATACGAATGGAATTAGCGCAACCTGGTAACCATTTACTATTAGGTAATCATCAAATTTATAACGTATTAATTACGGCACATGCTTTTTTAATGATTTTCTTTATGGTGATGCCAGTTATGATCGGCGGATTTGGAAATTGGTTTGTTCCCATAATGATCGGAAGTCCTGATATGGCCTTTCCTCGTTTAAATAATATATCATTTTGGTTATTACCACCTGCTTTGTGTTTGTTATTAATTTCATCTATAGTAGAAGTAG…
	JX111864	-----------------------------------------------------------------------------TACGCTATATTTAATTTTTGGAGCTTTCTCTGGAATTATAGGTGGTTGTATGTCTA--TGCTTATACGTATGGAATTAACTCAACCAGGTAATCATTTACTATTAGGTAACCATCAAATTTATAATGTATTAATTACAGCACATGCATTTTTGATGATCTTTTTTATGGTTATGCCAGTTATGATTGGTGGATTTGGTAATTGATTTGTACCTATAATGATAGGTAGCCCAGATATGGCTTTTCCACGTTTAAATAATATATCGTTTTGATTATTGCCACCGGCATTATGTTTGTTATTAATTTCATCTATAGTGGAAGTAG…
	KM254767	-----------------------------------------------------------------------------TACATTATATTTAATTTTTGGAGCATTTTCAGGTTTATTAGGAGGGTGCATGTCTT--TATTAATTCGTATAGAATTAAGTCAACCAGGAAATAATTTTCTTTTAGGAAATCATCAAGTTTATAATGTATTAATTACTGCACATGCATTTTTAATGATATTTTTTATGGTAATGCCTGTTCTTATTGGTGGTTTTGGTAATTGATTTATACCTATTATGATTGGAAGTCCTGATATGGCATTTCCACGTTTAAATAATATTTCATTTTGATTATTACCTCCGTCATTATGTTTGCTTTTAATCTCATCTATAATTGAAGTAG…
	HQ422660	------------------------------------------------------------------------------ACTTTATATTTAATATTTGGTGCATTTGCAGGCGTAATTGGAGGTTGTATGTCAA--TGTTAATTCGAATAGAATTAGCTCAACCTGGCCAAGCATTATTACTAGGTAATCATCAAGTTTATAACGTTTTGATTACTGCTCATGCATTTTTAATGATTTTTTTTATGGTTATGCCAGTTATGATTGGAGGATTTGGAAATTGATTTGTCCCAATAATGATTGGTAGTCCAGATATGGCATTTCCTCGATTAAATAATATTTCATTTTGATTATTACCTCCTTCACTCTGTCTATTATTATTATCAGCGTTTGTGGAAGTAG…
	MK202398	--------------------------------------------------------------------------------GCTTTACCTTATATTTGGAGCTTTATCTGGAATTTTAGGTGGGTGTATGTCAA--TGTTAATTAGAATGGAGTTATCACAACCAGGAAACAATATTCTTTTAGGTAACCATCAAATTTATAATGTACTAGTTACAGCACATGCATTTTTAATGATTTTTTTTATGGTTATGCCTATAATGATCGGTGGTTTTGGAAATTGGTTTGTCCCTATAATGATCGGTAGTCCAGATATGGCTTTTCCACGTTTAAATAATATTTCTTTTTGATTATTACCCCCTGCACTTTGTTTATTATTATTATCTTCTGTTGTAGAAGTTG…
	MF093990	---------------ATGCTATTTAATTCAAGTATTATTTACAGATGAATTTTTTCAACTAATCACAAAGATATCGGCACCCTTTATTTAATTTTTGGGGCGTTTGCAGGAGTTTTAGGTGGTTGTATGTCAA--TGATTATTCGTATGGAGTTAGCCCAACCAGGGAATCATTTACTTTTAGGTAATCATCAAATTTATAATGTATTAATAACTGCACATGCATTTTTAATGATTTTTTTTATGGTTATGCCTATAATGATCGGGGGATTTGGTAATTGATTCGTACCTATAATGATCGGGAGTCCTGATATGGCTTTTCCTAGATTAAATAATATTTCTTTTTGATTGTTGCCTCCATCACTTTGTCTATTACTTTTATCCTCAATTGTTGAAATTG…
	HQ422806	------------------------------------------------------------------------------ACTTTATATTTAATTTTCGGAGCTTTTTCAGGTATTCTCGGTGGTTGTATGTCTA--TGTTAATACGCATGGAACTAGCACAGCCTGGAAATCACTTATTATTAGGAAATCATCAAGTTTATAATGTTTTGATAACAGCACACGCTTTTTTAATGATATTTTTTATGGTAATGCCTGTTATGATAGGAGGATTTGGTAATTGATTTGTACCGATAATGATAGGGAGTCCTGATATGGCATTTCCTAGGTTAAATAATATTTCATTTTGATTACTACCTCCGTCGTTATGTTTATTACTAATTTCTGCAATTGTAGAAGTGG…
	MG188835	------------------------------------------------------------------------------ACATTATACTTACTATTTGGTGCGTTTGCTGGGGTGTTAGGAGGTTGTATGTCAA--TGCTTATAAGAATGGAGCTAGCTCAACCTGGTAATCAATTACTTTTGGGTAATCATCAAATTTATAATGTTTTAATTACAGCACATGCTTTTTTGATGATTTTTTTTATGGTTATGCCAGTTATGATTGGAGGTTTTGGTAACTGATTTGTTCCAATTATGATCGGTAGTCCTGATATGGCTTTTCCACGTTTAAACAATATTTCCTTTTGATTATTACCACCATCATTATGTTTATTATTACTTTCATCAATTGTAGAAGTTG…
	MH388718	------------------------------------------------------------------------------------TATTTAATTTTTGGTGCATTTGCAGGTATACTAGGAGGTTGCATGTCAA--TGCTTATTCGTATGGAATTAACACAACCTGGAAACCAATTACTTTTAGGAAATCATCAAATTTATAATGTTTTAATAACAGCTCATGCATTTTTAATGATTTTTTTTATGGTTATGCCTGTTATGATTGGAGGTTTTGGCAACTGGTTTGTACCTATAATGATAGGAAGCCCTGACATGGCTTTTCCACGTTTAAATAATATTTCATTTTGGTTATTGCCACCATCACTATGCTTGCTTTTATTGTCATCAGTTGTAGAAGTAG…
	MF093984	---------------ATGTTAATTAACAAAAACGCAATTTATAGATGAATTTTTTCAACTAATCATAAAGACATAGGAACTCTTTATTTAATATTTGGCGCATTTGCTGGAGTTTTAGGAGGATGTATTTCTA--TGCTTATAAGAATGGAATTAGCGCAACCAGGAAATCAATTACTTTTAGGTAATCATCAAGTTTATAATGTGTTAATTACCGCTCATGCTTTTTTAATGATTTTTTTTATGGTTATGCCTGTAATGATAGGAGGATTTGGAAATTGATTTGTACCAATAATGATTGGTAGTCCAGATATGGCATTTCCGCGTTTAAATAATATTTCTTTTTGATTACTACCACCATCTTTATGTTTACTATTATTATCATCAATTGTAGAAGTTG…
	MF093991	---------------ATGTTATTAAATAAAAATACAATTTACAGATGAATTTTTTCAACAAATCATAAAGATATTGGAACTTTATATTTAATTTTTGGAGCATTTGCGGGTATTTTAGGTGGATGCATGTCAA--TGCTTATAAGAATGGAATTAACACAACCGGGAAATCAAATTCTTTTAGGAAATCATCAAATTTATAATGTTTTAATTACCGCTCATGCTTTTTTAATGATTTTTTTTATGGTTATGCCCGTTATGATTGGTGGCTTTGGAAATTGATTTGTTCCAATTATGATAGGTAGTCCAGATATGGCTTTTCCTCGTCTAAATAATATTTCATTTTGATTGTTACCGCCTTCATTATGTTTACTTTTACTTTCTTCAATAGTAGAAGTAG…
	HM582889	-----------------------------------------------------------------------------AACTTTATACTTAATTTTTGGCGCATTTGCTGGAATACTAGGCGGCTGTATGTCAA--TGCTTATAAGAATGGAACTAAATCAACCTGGAAATCAAATACTTTTAGGAAATCATCAGGTATACAATGTCTTAATTACAGCACATGCATTTTTAATGATTTTTTTTATGGTAATGCCAGTTATGATTGGAGGCTTTGGAAATTGATTTGTACCTATTATGATTGGTAGCCCTGATATGGCTTTCCCTCGTTTAAATAATATTTCTTTTTGATTACTCCCACCATCATTATGCTTACTTTTATTATCATCAGTCGTAGAAGTAG…
	OM460640	-----------------------------------------------------------------------------AACATTATATTTGATTTTTGGTGCTTTTGCAGGTGTTATTGGTGGTTGTATGTCAA--TGTTAATTAGAATGGAACTAGCACAACCTGGAAATCATTTATTGTTGGGTAATCATCAACTATATAATGTTTTAATAACTGCACATGCTTTTTTAATGATCTTTTTTATGGTAATGCCAGTTATGATAGGTGGATTTGGAAACTGGTTTGTTCCAATAATGATTGGAAGTCCAGATATGGCATTTCCACGTTTAAACAATATTTCGTTTTGGCTTTTACCTCCAGCTTTATGCTTATTATTATTATCATCTTTAGTTGAAGTAG…
	MF094013	---------------ATGTTTTTAAACTCACAATTTATCTCAAGATGGATTTTTTCAACTAATCACAAGGATATTGGGACTTTATATTTAATTTTTGGTGCTTTCTCAGGAGTTTTAGGAGGTTGTATGTCTA--TGCTTATTAGAATGGAACTAGCGCAACCAGGAAACAGTTTATTGTTAGGAAACCATCAAATTTACAATGTTTTAATTACAGCTCATGCATTTTTAATGATTTTTTTTATGGTGATGCCAGTTATGATCGGAGGATTCGGTAATTGATTCGTTCCTATCATGATAGGTAGCCCTGATATGGCTTTCCCTAGATTAAATAATATTTCTTTTTGACTATTACCACCTTCATTAAGTTTATTGTTATTATCTTCTGTAGTTGAAGTTG…
	MF093993	---------------ATGAATTCTACTTTTCAAATAATTTCGCGTTGGATTTTTTCAACTAATCACAAAGATATTGGAACTTTATATTTAATTTTTGGCGCATTTGCTGGAATTCTTGGAGGGTGTATGTCTG--TGCTAATTCGTATGGAATTGTCCCAACCCGGAAATAGTTTATTGTTAGGAAATCATCAGATCTACAATGTCTTGATTACAGCACATGCTTTTTTAATGATCTTTTTTATGGTTATGCCTGTTATGATTGGAGGTTTTGGAAATTGATTTGTTCCTATAATGATTGGAAGTCCAGATATGGCTTTTCCACGTTTGAATAATATTTCTTTTTGATTATTACCGCCATCGTTAGGTTTACTTCTGTTATCTTCGATTGTTGAAGTTG…
	HM917862	-----------------------------------------------------------------------------TACATTATATTTAATATTTGGAGCATTTTCTGGAATTTTAGGTGGTTGTATGTCAA--TGCTTATACGCATGGAGTTATCCCAGCCAGGAAATACATTGTTATTAGGTAATCATCAAGTTTATAATGTATTAATTACAGCTCATGCATTTTTAATGATATTTTTTATGGTAATGCCTGTTATGATAGGTGGGTTTGGTAATTGATTTGTACCTATTATGATAGGCAGTCCAGATATGGCATTTCCTAGATTAAATAATATTTCCTTTTGGTTATTACCTCCAGCACTTTGTTTATTATTAATTTCTTCAATTGTGGAAGTAG…
	LC541580	-----------------------------------------------------------------------------TACATTATATTTAATTTTTGGAGCTTTTTCTGGAATTATAGGTGGAACTATGTCTA--TGCTTATACGAATGGAGTTAGCTCAACCAGGAAATCATTTATTATTAGGAAATCATCAAATATATAATGTATTGATAACAGCACATGCATTTTTAATGATTTTTTTTATGGTTATGCCTATAATGATAGGAGGCTTTGGAAATTGATTTGTGCCTATAATGATAGGTAGTCCAGATATGGCATTTCCTCGATTAAATAATATTTCTTTTTGGTTATTACCTCCATCATTATGTTTATTATTAATTTCAGCAATTGTTGAAGTTG…
	KP019282	------------------------------------------------------------------AAAGATATTGGAACTTTATATCTAATTTTTGGAGCTTTTTCAGGAATATTAGGTGGTTGTATGTCAA--TGTTTATTCGTATGGAATTAGCTCAACCCGGAAATTGTTTCCTCTTAGGGAATCATCAATTATACAATGTACTAATAACTGCTCATGCTTTTTTAATGATTTTTTTTATGGTTATGCCCATAATGATTGGTGGATTCGGGAATTGATTCGTTCCAATAATGATTGGAAGTCCAGATATGGCTTTTCCACGTTTAAATAATATTTCATTTTGGTTGTTACCACCTGCATTAGGTTTATTATTACTTTCTTCTATTGTAGAAATAG…
	EU194975	---------------------------------------------------------------------------------------------------------------------GGCGGATGTATGTCCA--TGTTAATTCGAATGGAACTTTCCCAACCAGGTAATCATTTATTACTAGGTAATCATCAAGTTTATAATGTTCTTATTACAGCTCATGCTTTTTTAATGATTTTTTTTATGGTAATGCCTGTAATGATAGGCGGGTTCGGAAATTGATTTGTACCTATAATGATAGGAAGTCCTGATATGGCATTTCCTAGATTAAATAATATTTCATTTTGATTACTACCCCCATCTTTATGTTTGCTATTAATTTCATCTTTAGTTGAAGTTG…
	KU381855	-----------------------------------------------------------------------------TACTCTTTACTTAATTTTTGGTGCTTTTTCAGGAATTATTGGAGGATGTATGTCAA--TGTTAATACGTATGGAATTATCTCAACCTGGTAATCAATTATTATTAGGTAATCATCAGTTATATAATGTTTTAGTTACTGCGCATGCCTTTCTAATGATTTTTTTTATGGTTATGCCTGTAATGATTGGTGGGTTTGGTAATTGATTTGTACCGATTATGATAGGAAGTCCAGATATGGCTTTTCCGAGATTAAACAATATATCATTTTGATTATTACCACCTTCGTTATGTTTATTACTTATTTCTTCAATTGTAGAAGTTG…
	KF671160	--------------------------------------------------------------------------------ACTATATTTAATTTTTGGAGCCTTTTCAGGAGTTTTAGGTGGTTGTATGTCTA--TGTTTATTAGGATTGAATTAGCACAACCCGGAAATAATATTTTATTAGGTAATCATCAAATGTATAATGTATTAATTACTGCTCATGCATTTTTAATGATTTTTTTTATGGTTATGCCTATAATGATAGGTGGATTTGGTAATTGATTTGTACCTATAATGATAGGTAGTCCGGATATGGCTTTTCCAAGATTAAATAATATTTCATTTTGATTATTACCTCCTTCTTTATGTTTATTATTATTATCATCCATAGTTGAAGCAG…
	MF962810	-------------------------------------------------------------------------------------------------------------------------------------------AATTCGTATGGAATTAGCACAGCCTGGAAATAGTTTTTTATTAGGTAATCATCAAGTTTATAATGTTTTAATTACTGCACACGCATTTTTAATGATTTTTTTTATGGTAATGCCCGTTATGATTGGCGGTTTTGGAAATTGATTTGTTCCAATAATGATTGGAAGTCCGGATATGGCTTTTCCACGTTTAAATAATATTTCTTTTTGATTATTACCGCCATCGCTAATCCTGTTATTATTATCAGCAATAGTTGAAGTAG…
	KX344123	-----------------------------------------------------------------------------TACTTTATATTTAATTTTTGGTTCTTTTTCAGGAGTGCTAGGTGGTTGCATATCAA--TATTTATACGTATAGAATTATCACAACCTGGAAATAATTTTCTTTTAGGAAATCATCAAATTTATAATGTATTAATTACAACTCATGCTTTTTTAATGATTTTTTTTATGGTAATGCCAGTAATGATTGGTGGTTTTGGAAACTGATTTATACCAATTATGATAGGCAGCCCAGATATGGCTTTTCCTCGTTTAAATAATATTTCATTTTGATTATTACCTCCAGCACTTTGTTTATTATTATTTTCTTCAATTGTAGAAATTG…
	HQ919289	-----------------------------------------------------------------------------AACTTTATATTTAATTTTTGGAGCGTTTGCAGGAGTACTTGGAGGTTGCATGTCAA--TGCTTATACGTATGGAATTAGCACAACCAGGAAATAATTTGCTTTTAGGTAATCATCAAATCTATAATGTTTTAATTACTGCACATGCTTTTTTAATGATTTTTTTTATGGTAATGCCAGTAATGATTGGAGGTTTTGGTAACTGATTTGTTCCTATTATGATTGGAAGTCCAGATATGGCATTTCCCAGATTAAACAATATTTCATTTTGATTATTACCTCCTTCTCTTTGTTTATTACTATTATCTTCCATTGTTGAAGTTG…
	MF093972	---------------------------ATGAATACAATTTTTAGATGAATTTTTTCAACAAATCATAAAGATATTGGTACTTTATATTTAATTTTTGGTGCTTTTTCTGGAGTTCTTGGTGGTTGTATGTCAA--TGTTAATTCGTATGGAGTTGGCACAACCAGGAAATCACTTACTTTTAGGAAACCACCAAGTTTATAATGTTTTAATAACTGCTCATGCTTTTTTAATGATCTTTTTTATGGTTATGCCAGTAATGATAGGTGGTTTTGGTAATTGATTTGTACCAATAATGATAGGTAGCCCTGATATGGCATTTCCAAGATTAAATAATATTTCTTTTTGATTATTACCACCATCTCTATGTTTATTACTTTTATCATCAATTGTTGAAGTTG…
	MF093999	---------------ATGTTTATTAATTTTCAAGCTATTTCAAGATGAATTTTTTCAACCAATCATAAAGATATAGGAACTTTATATTTAATTTTCGGAGCGTTTGCAGGAGTTTTAGGAGGTTGTATGTCAA--TGCTTATTAGAATGGAATTAGCACAACCAGGTAATAGTTTGCTACTTGGAAATCATCAAATTTACAATGTTTTAATTACAGCTCACGCATTTTTGATGATTTTTTTTATGGTTATGCCTGTTATGATTGGAGGATTTGGGAATTGGTTTGTTCCAATAATGATTGGAAGTCCAGATATGGCATTTCCTCGATTAAACAACATTTCTTTTTGACTTTTACCTCCTTCATTATGCTTATTGTTGTTATCTTCAATAGTAGAAGTTG…
	HQ544197	-----------------------------------------------------------------------------AACTTTATATTTAATTTTTGGAGCTTTTGCTGGAGTTTTGGGAGGTTGTATGTCAA--TGTTAATTCGCATGGAGCTATCTCAACCTGGAAATAGCTTACTACTTGGAAATCATCAAGTTTATAATGTTTTAATTACAGCTCATGCATTTTTAATGATATTTTTCATGGTTATGCCTGTTATGATTGGAGGTTTTGGTAACTGATTTGTTCCTATAATGATAGGAAGTCCTGACATGGCTTTTCCTAGATTAAATAATATATCATTTTGGCTTTTACCACCTTCTTTATGCTTATTACTTCTTTCAGCTTTAGTAGAAGTAG…
	MF093978	---------------ATGTTAATTAATTTACAAGCAATTTCACGTTGAATTTTTTCAACAAATCACAAAGATATCGGAACTTTATATTTACTTTTCGGAGCTTTTGCGGGTATTTTAGGAGGTTGTATGTCTA--TGTTAATTCGAATGGAATTAGCACAACCAGGAAATAGTTTATTATTGGGAAACCATCAAGTTTATAATGTATTAATTACAGCACATGCTTTTTTAATGATTTTTTTTATGGTTATGCCTGTTATGATTGGTGGTTTTGGAAATTGATTTGTTCCAATAATGATTGGAAGTCCTGATATGGCATTTCCTCGATTAAATAATATTTCATTTTGATTATTACCTCCTTCATTATGTTTATTATTAATTTCTTCCGTTGTTGAAGTAG…
	HQ422856	------------------------------------------------------------------------------ACTCTTTATTTAATTTTTGGAGCTTTTGCTGGAGTTTTAGGTGGTTGCGTTTCCA--TGCTAATACGAATGGAACTTACTCAACCAGGTAATAGTATTTTATTAGGAAATCATCAAGTTTATAATGTTTTAATCACCGCACACGCTTTTCTAATGATTTTTTTTATGGTAATGCCTGTTATGATTGGAGGATTCGGAAATTGATTTGTTCCAATAATGATTGGCAGTCCAGATATGGCATTTCCTCGATTAAATAATATTTCATTTTGATTATTACCCCCTTCATTAATTCTTTTACTACTTTCAGCAATTGTTGAAGTAG…
	MF094011	---------------ATGTTTAATAACTTACAAACTATTTCTAGATGAATTTTTTCAACTAATCATAAAGATATCGGCACTTTATATTTAATTTTTGGTGCTTTTGCTGGAGTATTAGGAGGTTGCATGTCTA--TGCTTATTCGTATGGAACTTGCGCAACCTGGGAATAATTTACTTTTAGGAAATCATCAAATTTATAATGTACTAATTACTGCTCATGCATTTTTAATGATATTTTTTATGGTTATGCCAGTTATGATTGGAGGATTTGGTAACTGATTTGTTCCTATCATGATAGGAAGCCCTGATATGGCGTTTCCTCGCTTAAATAATATTTCTTTTTGACTTCTACCACCCTCCCTTTGTTTATTACTTTTATCATCTGTTGTTGAAGTTG…
	HQ423087	------------------------------------------------------------------------------ACTTTATATTTAATATTTGGAGCATTTGCAGGAATTTTAGGCGGTTGTGTTTCAA--TGTTAATTCGTATGGAATTAGCACAACCAGGTAATAGTTTCTTACTAGGAAATCATCAAATTTATAATGTATTGATTACAGCTCATGCTTTTTTAATGATTTTTTTTATGGTTATGCCGGTTATGATTGGTGGTTTTGGAAACTGATTTGTTCCAATCATGATTGGAAGTCCTGATATGGCTTTTCCTCGATTAAACAATATTTCTTTTTGGTTATTACCCCCATCATTAGTTTTATTGCTATTATCTGCTGTAGTCGAAGTTG…
	MF093982	---------------------ATGATTTTAAACATGATTTCACGTTGAATTTTTTCGACTAATCATAAAGATATTGGAACACTATATTTAATCTTTGGTGCGTTTGCTGGTATTTTAGGTGGTTGCATGTCAA--TGTTAATTCGAATGGAATTATCACAACCTGGTAATTGTTTTTTATTAGGAAATCATCAAATTTATAATGTATTGATCACAGCACATGCATTTTTAATGATTTTTTTTATGGTTATGCCTGTTATGATTGGAGGTTTTGGAAATTGATTTGTTCCAATTATGATTGGAAGTCCTGATATGGCTTTTCCACGTTTGAATAATATTTCTTTCTGATTATTACCACCATCACTTTGTTTATTATTATTATCATCAATTGTAGAAATTG…
	MF093973	---------------------------ATGAACGCAATTTTTAGGTGAATTTTTTCTACAAATCACAAAGATATAGGTACTTTATATTTAATTTTTGGCGCATTTTCTGGAGTTTTAGGGGGTTGTATGTCTA--TGATAATTCGTATGGAATTAGCTCAGCCCGGTAATCATTTTCTTTTGGGAAATCACCAAGTTTATAATGTATTAATTACTGCCCATGCTTTTTTAATGATTTTTTTTATGGTTATGCCTGTAATGATAGGTGGTTTTGGTAATTGGTTTGTACCTATTATGATAGGGAGTCCAGATATGGCCTTCCCGCGATTAAATAATATTTCATTTTGATTATTACCGCCTTCTTTATGTTTATTACTTCTATCATCTGTAGTAGAGGTTG…
	MF093983	---------------ATGTTACTTAATTTACAATTAATTTCACGCTGGGTTTTTTCTACTAATCACAAAGATATTGGAACTTTATATTTAATTTTTGGAGCTTTTGCTGGAGTTTTAGGAGGTTGTATGTCTA--TGTTAATTCGTATGGAATTAGCACAACCTGGAAATAGTTTATTATTGGGAAATCATCAAGTTTACAATGTTTTAATTACTGCGCATGCGTTTTTAATGATTTTTTTTATGGTTATGCCGGTTATGATTGGTGGTTTTGGAAATTGATTTGTTCCAATTATGCTAGGAAGTCCTGATATGGCTTTTCCTCGTTTAAATAATATTTCGTTTTGATTGTTACCTCCTTCTTTAATTTTATTACTGTTATCTTCAATTGTAGAAGTTG…
	KU958479	------------------------------------------------------------------------------------------------------------GGTGTCCTAGGAGGTTGTATGTCTA--TGTTAATTCGTTTAGAATTAGCTCAACCTGGGAACAGTTTATTGTTAGGAAATCATCAAGTTTATAATGTATTAATAACCGCTCATGCATTTTTAATGATCTTTTTTATGGTAATGCCGGTTATGATTGGAGGCTTTGGAAACTGATTCGTTCCTATTATGATAGGAAGTCCTGATATGGCTTTTCCACGATTAAATAATATTTCATTTTGACTTTTACCTCCTTCTCTTTGTTTATTATTATTATCTTCAATAGTAGAAGTAG…
	MF319139	------------------------------------------------------------------------ATTGGTACTTTATATTTAATTTTTGGTGCTTTTTCTGGAGTTTTAGGAGGGTGTATGTCAA--TGTTAATTCGTATGGAATTAACCCAACCTGGGAATCATTTATTACTAGGAAATCATCAAGTTTACAATGTTTTAATAACAGCTCATGCATTTTTAATGATTTTTTTTATGGTTATGCCTGTAATGATTGGAGGTTTTGGCAATTGGTTTGTACCTATTATGATAGGTAGTCCAGATATGGCGTTTCCTAGATTAAATAACATCTCATTTTGATTGTTACCTCCTTCTTTATGTTTACTTCTTTTATCGTCTATAGTGGAAGTTG…
	MF093968	---------------------ATGAATTTAAATACAATATATAGATGAATTTTTTCAACAAATCATAAAGATATAGGAACTTTATATCTAATTTTTGGAGCATTTTCTGGGGTTTTAGGTGGATGTATGTCAA--TGTTTATACGTATGGAATTGGCTCAACCAGGTAATCATTTACTTTTAGGTAATCATCAAATTTATAATGTGTTAATTACTGCACATGCAATTTTAATGATTTTTTTTATGGTAATGCCAGTTATGATAGGAGGATTTGGTAATTGATTTGTACCTATCATGATAGGTAGTCCCGATATGGCTTTCCCACGCTTAAATAATATTTCATTTTGACTTTTACCACCTTCTTTATGTTTACTTTTATTATCTTCTATCGTTGAAGTAG…
	MF093979	---------------------ATGAACTTAAACGCAATATATAGATGAATTTTTTCTACAAATCATAAAGATATTGGTACTTTATATTTAATTTTTGGGGCATTTGCTGGTGTGTTAGGAGGTTGTATGTCTA--TGTTAATACGTATGGAATTGGCACAACCAGGTAATCATTTATTACTAGGTAATCATCAAGTTTATAACGTTTTAATTACAGCTCATGCATTTTTAATGATTTTTTTTATGGTTATGCCTGTTATGATAGGAGGTTTTGGTAATTGATTTGTGCCAATTATGATTGGAAGTCCTGATATGGCGTTTCCTCGTTTAAATAATATTTCATTTTGGCTTTTACCACCTTCGTTATGTTTGTTACTTTTATCTTCAGTTGTTGAAGTTG…
	MF093992	---------------ATG------------AATGCTATTTTTAGATGAGTTTTTTCAACAAATCATAAAGACATTGGTACTTTATATTTAATTTTTGGTGCTTTTGCTGGTGTATTAGGAGGTTGTATGTCAA--TGTTAATTCGTATGGAATTAGCACAACCAGGTAATCATTTACTTTTAGGTAACCATCAAGTTTATAATGTTTTAATAACTGCACATGCATTTTTAATGATTTTTTTTATGGTTATGCCGGTGATGATTGGAGGTTTTGGTAATTGATTTGTACCAATTATGATAGGAAGTCCTGATATGGCATTTCCTAGATTAAATAATATTTCATTTTGACTTTTACCTCCTTCATTGTGTTTGTTACTTTTATCTTCAATCGTAGAAGTTG…
	JQ619158	-----------------------------------------------------------------------------ATCTTTATATTTAATTTTTGGTGCATTTTCAGGTGTGTTAGGGGGGTGTATGTCAA--TGCTTATTAGGATGGAACTTACGCAACCAGGAAATCACTTATTACTTGGGAATCACCAAGTATATAACGTTTTAATAACTGCACACGCATTTTTAATGATTTTTTTTATGGTAATGCCAGTAATGATCGGAGGTTTTGGAAACTGGCTGGTACCGATTATGATCGGAAGCCCAGATATGGCATTCCCGCGGTTAAATAATATCTCCTTTTGATTGTTACCTCCATCATTGTGCTTATTACTAGCTTCAGCTATTGTTGAAGTCG…
	MW354770	------------------------------------------------------------------------------------------------------------------GTAGGTGGTTGTATGTCAC--TACTTATTCGTATGGAGCTAGCGCATCCAGGAAATCAATTACTATTAGGAAATCATCAATTCTACAATGTATTAGTAACTGCACATGCTTTTTTAATGATTTTTTTTATGGTAATGCCTGCAATGATAGGCGGTTTTGGTAATTGATTAGTNCCAATTATGATTGGAAGTCCAGATATGGCATTTCCACGATTAAATAACATTTCTTTTTGGCTATTACCTCCTTCATTATGTTTACTTTTATCATCCGCATTTGTAGAAGTTG…
	MT862451	------------------------------------------------------------------------------------------ACTGTCGGTGCTTTTTCTGGAGTACTAGGTGGGTGTATATCAA--TGTTAATTCGCATGGAACTTGCTCAACCTGGTAACCATCTTCTTTTAGGTAACCATCAAATTTATAACGTTTTAATTACGGCTCACGCCTTTTTAATGATTTTTTTTATGGTTATGCCAGTAATGATTGGAGGATTTGGAAATTGATTTGTTCCAATTATGATTGGAAGCCCTGATATGGCATTTCCTCGTTTAAATAATATTTCGTTTTGATTACTTCCACCGTCATTATGTTTATTATTATTATCGGCACTTGTGGAAGTTG…
	KM204009	------------------------------------------------------------------------------------------------------------------------------------------------------------CGCAACCAGGAAATCATTTGCTAATGGGAAATCATCAAATTTATAATGTATTAATCACAGCCCACGCATTTCTAATGATTTTTTTTATGGTAATGCCTGTTCTAATAGGAGGTTTTGGGAATTGGTTAGTACCAATAATGATAGGTAGCCCAGATATGGCTTTCCCTCGCTTGAACAATATTTCTTTTTGATTACTTCCCCCGTCATTATGTTTACTTTTAACTTCAGCAATTGTTGAAGTTG…
	HM629866	-----------------------------------------------------------------------------------------------------------------------------------------------------------------------------------------------------TACAATGTGCTAATAACAGCACATGCATTTTTGATGATTTTCTTCATGGTGATGCCAGTTTTGATAGGCGGTTTTGGAAATTGATTAGTGCCTATAATGATAGGAAGTCCGGATATGGCGTTTCCTCGTTTAAATAACGTTTCTTTTTGATTACTTCCCCCATCCCTTTGTTTGCTTTTGACCTCAGCAGTCGTTGAAGTTG…
	KT443926	------------------------------------------------------------------------------------------------------------------------------------------------------AATTAGCACAGCCTGGCAACCATTTATTAATGGGTAATCATCAAGTCTACAATGTCTTGATTACCGCTCATGCATTTTTAATGATTTTTTTTATGGTTATGCCTGTTTTAATTGGTGGTTTTGGTAATTGGTTAGTACCCATAATGATCGGTAGCCCTGATATGGCTTTTCCTCGTTTAAATAACGTTTCATTTTGATTACTTCCACCTTCTCTCTGTCTTCTATTAACTTCTGCGTTAGTAGAAGTTG…
	HM629850	-----------------------------------------------------------------------------------------------------------------------------------------------------------------------------------------------------TACAATGTATTAATTACAGCGCATGCCTTTTTAATGATTTTCTTTATGGTAATGCCCGTATTAATAGGAGGTTTTGGGAACTGATTGGTGCCTATAATGATAGGCAGTCCAGATATGGCTTTTCCCCGTCTGAATAATATTTCCTTTTGATTACTCCCTCCTTCTTTGTGCTTATTGTTGGCATCAGCAATTGTAGAGGTCG…
	OL809735	-----------------------------------------------------------------------------------------------------------------AATAGGAGGCTGCATGTCGA--TACTAATCAGAATGGAATTAGCTCAGCCTGGAAATCACTTACTGCTAGGAAATCATCAAGCTTATAATGTTTTAATTACTGCACATGCTTTTTTAATGATATTCTTTATGGTTATGCCTGTATTAATAGGAGGGTTTGGTAATTGATTAGTACCCATAATGATTGGTAGCCCTGATATGGCATTTCCGCGTTTAAATAATATCTCGTTTTGATTATTACCTCCGTCATTATGTTTATTATTAACTTCTGCTCTTGTAGAAGTTG…
	KU958472	------------------------------------------------------------------------------------------------------------GGTATTTTAGGAGGATGCATGTCCA--TCCTAATTAGGATGGAATTAGCCCAACCAGGCAATCATTTATTATTAGGCAATCATCAAGTTTACAATGTATTAATTACTGCACATGCTTTCCTAATGATTTTTTTTATGGTAATGCCTGTATTAATAGGGGGGTTTGGTAATTGGTTAGTACCTATAATGATAGGTAGCCCTGATATGGCTTTTCCTCGTTTAAACAATATTTCTTTCTGGTTGCTTCCTCCTTCTTTATGTCTACTTTTAACGTCTGCGATAGTAGAGGTAG…
	MG887894	-----------------------------------------------------------------------------------------------------------------------------------TA--TTTTGATTAGAATGGAGTTAGCACAACCAGGAAATCATTTATTATTAGGAAATCATCAAGTTTACAATGTTTTAATTACTGCACATGCATTCCTGATGATTTTCTTTATGGTTATGCCTGTTTTAATTGGAGGTTTTGGTAATTGATTAGTTCCTATAATGATAGGTAGTCCAGATATGGCTTTTCCACGTCTAAATAATATCTCTTTTTGACTACTTCCTCCTTCTTTATGTTTATTATTGACTTCTGCATTAGTAGAAGTTG…
	KC288160	-----------------------------------------------------------------------------AACTCTATACTTAATTTTTGGCGCTTTCTCTGGTATTTTAGGGGGGTGTATATCTA--TTCTAATTAGAATGGAGTTAACTCAACCAGGGAATCATTTACTGTTAGGAAATCACCAAGTTTATAATGTATTAATTACCGCCCACGCCTTTTTAATGATTTTTTTCATGGTAATGCCTGTATTAATAGGAGGTTTTGGTAATTGGTTAGTGCCAATAATGATAGGTAGTCCTGATATGGCTTTTCCTCGCCTAAACAACATTTCTTTTTGATTACTTCCCCCTTCTCTATGTTTACTCTTAACGTCTGCGGTGGTAGAAGTAG…
	HQ412451	-----------------------------------------------------------------------------AACTCTATACTTAATTTTTGGTGCCTTTTCCGGTATTTTAGGAGGTTGCATGTCCA--TTTTAATTAGAATGGAGCTAGCTCAGCCAGGAAATCATTTATTGTTAGGAAATCATCAAATTTACAACGTGTTAATTACTGCCCACGCCTTTTTGATGATTTTTTTTATGGTGATGCCTGTATTAATTGGAGGTTTTGGTAATTGACTAATACCTATAATGATAGGCAGCCCCGATATGGCTTTCCCTCGCTTAAATAATATTTCATTTTGGCTACTTCCCCCTTCTTTATGTTTACTTTTAACGTCGGCAGTAGTAGAGGTAG…
	OQ656755	------------ATGACATTTTTCTTTACTAGTTGAATTTTTCGTTGAATTTTCTCAACAAATCACAAAGATATTGGAACTCTATATTTAATTTTTGGTGCATTTTCAGGCATTTTGGGTGGGTGCATGTCTA--TTCTAATTAGAATGGAGCTAGCTCATCCTGGAAATCATTTGTTGTTAGGTAACCATCAAATTTACAATGTGTTAATTACTGCACATGCCTTTTTAATGATTTTTTTTATGGTAATGCCTGTGTTAATAGGTGGTTTTGGTAATTGATTAGTTCCGATAATGATAGGCAGTCCGGATATGGCTTTTCCTCGTTTAAATAATATTTCTTTTTGATTACTTCCACCTTCTTTGTGCTTACTTTTGACTTCAGCAATTGTAGAAGTAG…
	KX184369	-------------------------------------------------------------------------------------------------------------------------------------------AATAAGAATGGAGCTAGCTCAACCGGGAAATCATTTACTGTTAGGGAATCATCAAGTTTACAATGTCTTAATTACTGCTCACGCGTTTCTGATGATTTTCTTTATGGTAATGCCTGTACTGATAGGAGGTTTTGGGAATTGGTTAGTACCCATAATGATAGGAAGTCCAGATATGGCTTTTCCTAGATTAAATAATATTTCCTTTTGACTATTACCGCCATCTTTATGTCTATTACTAACTTCTGCACTTGTGGAAGTAG…
	KX184361	-------------------------------------------------------------------------------------------------------------------------------------------AATAAGGATGGAGTTAGCCCAACCTGGAAATCATTTGTTACTAGGAAATCATCAAGTCTACAACGTTTTAATTACGGCCCATGCATTCTTAATGATATTCTTTATGGTAATGCCTGTTATGATAGGAGGCTTTGGTAATTGATTAGTACCAATAATGATCGGTAGTCCAGATATGGCTTTTCCTCGACTGAATAATATTTCGTTCTGACTGCTTCCACCTTCATTATGTTTACTTTTAACTTCAGCAATCGTTGAGGTTG…
	MG887893	-----------------------------------------------------------------------------------------------------------------------------------TA--TACTAATAAGAATGGAATTGGCCCAGCCGGGGAATCATTTGCTATTAGGGAATCATCAAGTATATAATGTATTGATTACAGCCCATGCATTTTTAATGATATTCTTTATGGTAATGCCTGTTTTAATAGGAGGATTTGGTAATTGATTAGTACCTATAATGATAGGTAGTCCAGATATGGCTTTTCCGCGTTTAAACAATATCTCTTTCTGATTACTTCCCCCCTCTTTATGCTTACTATTAACTTCTGCAATCGTAGAGGTTG…
	KT717053	--------------------------------------------------------------------------------------------------------------------------------------------------------------------GGAAATCATCTATTATTAGGAAATCATCAAGTATACAATGTTTTAATCACAGCGCATGCTTTTTTAATGATTTTTTTTATGGTAATGCCTGTATTAATAGGGGGATTTGGTAACTGATTAGTTCCTATAATGATAGGGAGTCCCGATATGGCTTTTCCTCGTCTAAACAATATTTCATTTTGATTATTACCTCCTTCATTATGTCTATTATTAACATCGGCGATTGTAGAAGTTG…
	KX184363	-------------------------------------------------------------------------------------------------------------------------------------------AATTCGAATGGAATTAGCGCAACCGGGAAATCATTTGTTGCTAGGCAATCATCAGGTTTACAATGTTTTAATTACAGCACATGCTTTTTTAATGATATTTTTTATGGTGATGCCAGTTTTAATAGGAGGATTTGGTAATTGATTAGTGCCAATAATGATAGGCAGCCCAGATATGGCTTTTCCTCGATTAAACAATATATCTTTTTGGCTACTACCACCTTCGCTATGTTTATTGTTAACTTCTGCAATTGTTGAAGTAG…
	KT717055	--------------------------------------------------------------------------------------------------------------------------------------------------------------------GGAAATCATTTACTACTAGGAAATCATCAAGTTTATAATGTTTTAATCACAGCACACGCGTTTTTGATGATATTTTTCATGGTTATGCCCGTTTTAATAGGAGGGTTTGGTAATTGATTAGTACCTATAATGATAGGTAGTCCCGATATGGCCTTTCCTCGATTAAACAACATTTCTTTCTGATTACTTCCACCCTCATTATGTTTACTTCTAACCTCTGCAATTGTTGAAGTAG…
	KT717056	--------------------------------------------------------------------------------------------------------------------------------------------------------------------GGTAACCACTTATTACTAGGAAATCACCAAGTTTACAACGTTTTAATTACAGCGCATGCATTTTTAATGATTTTTTTTATGGTGATGCCTGTATTAATAGGAGGTTTTGGTAACTGATTGGTGCCTATAATGATAGGCAGTCCAGATATGGCATTCCCGCGTTTAAATAATATTTCCTTTTGATTGCTTCCACCTTCTTTGTGCTTACTACTAACTTCTGCGATCGTTGAAGTAG…
	MT758387	-------------------------------------------------------------------------------------------------------------GTATTATTGGAGGTTGTATGTCTA--TTTTAATAAGAATGGAATTAGCTCAACCTGGAAATCATTTATTACTAGGAAATCATCAAGTTTACAACGTGCTGATTACGGCGCATGCCTTTTTAATGATTTTTTTTATGGTAATGCCCGTTTTAATAGGAGGTTTTGGTAATTGATTAGTACCTATTATGATAGGAAGTCCAGACATGGCCTTTCCACGACTAAATAATATCTCATTCTGATTGCTTCCACCTTCTTTATGTCTATTATTAACATCAGCAATCGTTGAAGTAG…
	KT920384	-----------------------------------------------------------------------------------------------------------------------------------------------------------------------------------------------------TACAATGTTCTAATTACTGCGCATGCCTTTTTAATGATCTTTTTTATGGTAATGCCTGTATTAATTGGAGGTTTTGGTAATTGGTTGGTGCCTATAATGATAGGTAGTCCAGATATGGCTTTCCCACGCTTAAACAATGTTTCTTTCTGATTACTTCCACCTTCTTTATGTTTGTTACTAACGTCAGCTTTAGTCGAAGTTG…
	KT208019	-----------------------------------------------------------------------------AACTTTATATCTAATTTTCGGCGCTTTTTCGGGAATTTTAGGGGGTTGCATGTCTA--TATTAATTCGAATGGAATTAGCACAGCCAGGAAATCATTTATTATTAGGAAATCATCAAGTTTACAATGTCTTAATTACCGCTCATGCTTTTTTAATGATTTTTTTTATGGTAATGCCAGTTTTAATAGGTGGTTTTGGAAATTGATTAGTACCAATAATGATAGGAAGTCCAGATATGGCATTTCCTAGATTAAACAATATTTCCTTTTGATTGCTTCCACCTTCGTTATGCTTATTATTGACATCGGCAATTGTAGAAATTG…
	MG066707	---------------------------------------------------------------------------------------------------------------ATTTTAGGGGGGTGCATGTCTA--TACTAATTAGAATGGAGTTGGCGCAACCAGGAAATCATTTTTTATTAGGAAATCATCAAGTTTACAATGTGTTAATTACTGCACATGCTTTTTTAATGATTTTTTTTATGGTAATGCCTGTATTAATTGGAGGATTTGGTAACTGATTAGTACCTATAATGATAGGAAGTCCAGATATGGCTTTTCCCCGTTTAAATAATGTTTCTTTTTGATTACTTCCTCCTTCACTTTGTTTGCTATTGACTTCTGCAGTTGTCGAAGTAG…
	HQ422977	------------------------------------------------------------------------------ACTCTTTATTTAATTTTCGGTGCATTTTCGGGCGTTATTGGCGGTTGTATGTCAA--TGTTAATTCGTATGGAGTTAGCTCAACCTGGAAATCATTTATTAAACGGTAACCATCAAATATATAATGTATTAATAACAGCGCATGCATTTTTAATGATTTTTTTTATGGTTATGCCAGTGATGATTGGAGGATTTGGAAATTGATTTGTTCCTATTATGATTGGAAGTCCAGATATGGCTTTTCCACGTTTAAACAATATTTCATTTTGACTTTTACCACCTTCATTATGTTTACTTCTTTTATCAGCTTTGGTAGAAGTTG…
	MG894150	-----------------------------------------------------------------------------TACTCTTTATTTGATCTTTGGAGCATTTGCTGGTGTTTTAGGTGGTTGTATGTCTA--TTTTAATACGAATGGAGTTAGTCCAACCTGGTAATCACTTATTACTTGGTAATCATCAAGTGTACAATGTTTTAATTACTGCACATGCTTTTTTAATGATTTTTTTTATGGTAATGCCAGTTATGATTGGAGGTTTTGGTAATTGATTAGTACCAATTATGATAGGCAGTCCCGATATGGCTTTTCCAAGATTAAACAATATCTCCTTTTGGTTATTACCACCATCATTATGTCTTCTTTTATTATCTGCACTAGTTGAAGTAG…
	KM254403	-----------------------------------------------------------------------------TACTTTATACTTAATTTTTGGAGCTTTTTCTGGAATTTTAGGAGGCTGTATGTCAA--TTTTAATACGAATGGAATTAGCGCAGCCTGGTAATCACTTATTATTAGGCAATCACCAAGTTTATAATGTATTAATAACAGCGCATGCTTTTTTAATGATTTTTTTCATGGTTATGCCAGTAATGATTGGGGGTTTCGGTAATTGGCTTGTTCCAATTATGATCGGAAGCCCTGATATGGCATTTCCACGTTTAAATAACGTTTCATTTTGATTGTTACCACCAGCGCTATGTTTACTTTTAATATCATCAATTGTTGAAGTTG…
	KY559726	-----------------------------------------------------------------------------------------------------------------------TGGTTGTATGTCAA--TGTTAATCCGTATGGAGTTAGCACAACCCGGAAATCACTTACTTTTAGGAAATCACCAAGTTTACAATGTTTTAATAACAGCACATGCGTTTCTAATGATTTTTTTTATGGTAATGCCTATATTAATAGGTGGTTTTGGGAATTGGTTAGTTCCCATAATGATCGGAAGTCCAGATATGGCATTCCCGAGGCTTAATAATATTTCTTTTTGATTACTTCCACCGTCACTTTGCCTATTACTAATTTCAGCATTAGTAGAAGTAG…
	MK505481	-----------------------------------------------------------------------------TACTCTTTACTTAATTTTTGGTGCTTTTTCTGGAGTACTAGGTGGTTGTATGTCTA--TACTGATAAGAATGGAACTTTCACAACCTGGTAACCAACTATTTATAGGTAATCATCAAGTTTACAATGTTTTAATTACAGCGCATGCGTTTTTAATGATTTTTTTTATGGTAATGCCTGTAATGATAGGTGGGTTTGGAAATTGGTTAGTACCTATAATGATAGGAAGTCCGGATATGGCTTTCCCTAGATTAAATAATATTTCATTTTGATTACTTCCACCTTCTTTATGTTTACTTTTAATTTCAGCTTTAGTTGAAGTAG…
	KU934266	-----------------------------------------------------------------------------AACACTTTACTTAATTTTTGGAGCTTTTTCAGGTGTTTTAGGTGGTTGTATGTCTA--TGTTAATTAGAATGGAATTATCACAACCTGGTAATCAAATCCTTTTAGGTAATCACCAAATTTATAATGTTTTAATTACAGCGCATGCTTTTTTAATGATTTTTTTTATGGTAATGCCAGTAATGATTGGTGGTTTTGGTAATTGATTGGTACCAATAATGATTGGAAGTCCTGATATGGCATTTCCTCGTTTAAATAATATTTCATTTTGATTATTGCCACCTTCATTATGTTTATTATTAATTTCATCTTTAGTTGAAGTAG…
	LC605130	------------------------------------------------------------------------ATTGGTAACCTTTACTTGATTTTTGGTGCATTTTCTGGAATTTTAGGGGGTTGTATGTCAA--TGTTAATTAGAATAGAGTTATCACAACCTGGTAATCAGTTACTTTTAGGCAACCATCAAGTCTACAATGTTTTAATTACAGCTCACGCTTTCTTAATGATTTTTTTTATGGTAATGCCTGTTATGATAGGTGGCTTTGGTAATTGGTTAGTACCTATAATGATAGGAAGTCCAGATATGGCTTTCCCCCGCTTAAATAATATTTCATTTTGACTATTACCCCCATCTTTATGTTTACTTTTTATTTCAGTTTTAGTTGAAGTAG…
	HM915110	-----------------------------------------------------------------------------TACTCTTTATTTAATTTTTGGAGCTTTTTCTGGAGTTTTGGGTGGGTGTATGTCTA--TACTAATCCGAATGGAATTGTCTCAACCTGGGAATCAATTATTACTGGGTAATCATCAAGTTTATAACGTTTTAATCACAGCTCACGCTTTTTTAATGATTTTTTTTATGGTTATGCCTGTTATGATTGGTGGGTTTGGTAACTGGTTAGTTCCTATTATGATAGGAAGTCCGGATATGGCTTTTCCCCGTTTAAACAATATTTCTTTCTGATTATTACCACCTTCTTTATGTTTACTTTTAATTTCTGCTTTAGTTGAAGTAG…
	HQ959614	-----------------------------------------------------------------------------AACTCTTTACTTAATTTTTGGTGCTTTTTCTGGAATTTTAGGCGGTTGTATGTCTA--TATTAATCCGAATGGAGTTGTCACAGCCTGGGAATCAGTTGTTATTAGGTAACCATCAAATTTATAACGTTTTAATCACTGCCCATGCTTTTTTAATGATTTTTTTTATGGTTATGCCTGTCATGATCGGGGGTTTCGGTAATTGATTAGTGCCAATAATGATCGGAAGTCCTGATATGGCTTTTCCACGTTTAAATAATATTTCGTTCTGATTACTGCCACCTTCTTTATGTTTACTTTTACTTTCCGTATTAGTTGAAGTTG…
	KU986347	-----------------------------------------------------------------------------AACCCTTTATTTAATTTTTGGAGCTTTTTCTGGTGTGTTAGGTGGTTGTATGTCAA--TACTAATTCGAATGGAATTATCTCAACCTGGTAACCAATTACTTTTAGGTAATCATCAAATTTATAATGTATTGATTACTGCACATGCATTTTTGATGATTTTTTTTATGGTAATGCCGGTTATGATTGGAGGATTTGGAAATTGATTAGTTCCAATCATGATTGGAAGTCCAGATATGGCTTTTCCTAGATTAAATAACATTTCTTTTTGATTATTACCTCCTTCATTATGTCTTCTTTTAACTTCTGCTTTAGTTGAAGTTG…
	KU934256	-----------------------------------------------------------------------------TACACTTTATCTAATTTTTGGAGCATTCTCAGGAGTTTTAGGTGGTTGTATGTCAA--TGTTAATTCGTATGGAATTAGCACAACCTGGTAATCAGTTACTTTTGGGCAATCATCAAATTTATAATGTTTTAATAACAGCGCATGCGTTTTTAATGATTTTTTTTATGGTTATGCCTGTTATGATTGGAGGTTTTGGTAATTGGCTTGTTCCTGTTATGATTGGAAGTCCAGATATGGCATTTCCTCGTTTAAATAATATTTCTTTCTGATTATTACCACCGTCTTTATGTTTATTACTTGCATCAGCGTTGGTTGAAGTAG…
	KJ960509	------------------------------------------------------------------AAAGATATTGGGACATTATATTTAATTTTTGGAGCATTTTCAGGTGTACTTGGAGGTTGTATGTCAA--TTTTAATTCGTATGGAATTAGCGCAACCTGGAAATCATTTACTACTAGGAAATCATCAAGTGTATAATGTATTAATAACTGCTCATGCTTTTTTAATGATTTTTTTCATGGTGATGCCTGTAATGATTGGAGGATTCGGTAACTGATTAGTTCCAATTATGATTGGAAGTCCTGATATGGCATTTCCACGTTTAAACAATATTTCATTTTGGTTACTACCACCATCACTTTGTTTACTATTATTATCTGCAATTGTGGAAGTTG…
	MF094008	---------ATGCAAACAATTTTCACAAAACAATGAATTTTCCGTTGAATTTTTTCTACTAATCACAAAGACATTGGAACTCTTTATTTAATTTTTGGGGCTTTTTCAGGAGTATTGGGTGGTTGTATGTCTA--TGTTTATTCGAATGGAGTTAGCACAGCCTGGAAATCATTTATTACTAGGAAACTACCAAATATACAATGTATTAATAACTGCACATGCTTTTTTGATGATTTTTTTTATGGTTATGCCAGTTATGATTGGAGGTTTTGGTAATTGATTTGTTCCTATTATGATTGGAAGTCCTGATATGGCATTTCCACGTTTAAATAATATTTCATTTTGATTGTTACCTCCATCACTTTGTTTACTTTTAAGTTCAGCAATTGTAGAAATTG…
	KF367758	-----------------------------------------------------------------------------CTCTTTATACTTAATTTTCGGAGCTTTTTCCGGAATTTTAGGAGGTTGCATGTCTA--TACTAATTAGGATGGAATTAGCTCAGCCAGGGAATCATTTATTATTAGGGAATCATCAAGTGTACAATGTATTAATTACAGCGCATGCTTTTTTAATGATTTTTTTTATGGTTATGCCTGTTATGATCGGCGGTTTTGGAAATTGGTTAGTTCCTATTATGATAGGAAGTCCTGATATGGCCTTTCCTCGTTTAAATAATATTTCATTTTGATTATTACCTCCCTCATTATGTTTACTTTTAATTTCAGCAATTGTTGAAGTTG…
	HQ919298	-----------------------------------------------------------------------------AACACTTTATTTAATTTTTGGTGCATTTTCTGGAATTTTAGGTGGTTGCATGTCAA--TGCTTATAAGGATGGAATTAGCTCAACCTGGTAATCATTTGTTACTTGGTAATCATCAAGTTTATAATGTTTTAATAACTGCACATGCTTTTTTAATGATTTTTTTTATGGTTATGCCAGTAATGATTGGAGGTTTTGGGAATTGATTAGTACCTATTATGATAGGTAGTCCTGATATGGCCTTTCCTCGTTTAAATAATATTTCATTTTGATTACTTCCACCTTCACTTTGTTTACTTTTAATTTCTGCAATGGTTGAAGTAG…
	HQ412555	-----------------------------------------------------------------------------TACTTTATATTTAATTTTTGGCGCATTTTCTGGAATTTTAGGTGGTTGCATGTCAA--TTTTAATAAGAATGGAATTAACTCAACCAGGAAATCATTTATTACTAGGAAATCATCAAGTTTACAATGTATTAATTACTGCTCATGCTTTTTTAATGATTTTTTTTATGGTTATGCCTGTAATGATTGGTGGTTTTGGTAATTGATTAGTGCCTATTATGATTGGAAGTCCTGATATGGCTTTTCCACGTTTAAATAATGTTTCTTTTTGATTATTACCACCTTCATTATGTTTACTTTTAATTTCTTCAATTGTTGAAGTTG…
	GQ497311	-----------------------------------------------------------------------------GACTCTTTATCTAATTTTTGGAGCTTTTTCAGGAATATTGGGAGGTTGTATGTCTT--TACTAATTCGAATGGAATTAACCCAACCTGGGAACCATTTGTTATTAGGAAACCATCAAGTTTACAATGTGTTAATTACAGCACATGCATTCTTAATGATTTTTTTTATGGTTATGCCTGTAATGATTGGAGGATTTGGTAATTGGCTAGTACCAATTATGATAGGTAGTCCTGATATGGCATTTCCGCGTTTAAACAACGTTTCTTTTTGATTACTCCCACCATCACTTTGTTTACTTTTGGCGTCGGCGTTAGTTGAAGTTG…
	HQ422764	------------------------------------------------------------------------------ACTCTTTATTTAATTTTTGGTGCATTTTCTGGAGTTTTGGGGGGCTGTATGTCTA--TGCTGATTAGAATGGAATTAGCGCAACCTGGTAATCATCTTTTTTTAGGTAATCATCAAATTTACAATGTTATTATTACTGCACATGCTTTTTTAATGATTTTTTTTATGGTTATGCCCGTAATGATTGGTGGGTTTGGTAATTGATTAGTACCTATAATGATTGGTAGTCCAGATATGGCTTTTCCTAGATTAAATAATGTTTCATTTTGGTTATTACCACCATCGCTTTGTTTACTTTTAATTTCGGCAATTGTAGAAGTGG…
	HM915128	-----------------------------------------------------------------------------AACTCTTTATTTAATTTTTGGTGCATTTTCTGGAGTATTAGGTGGTTGTATGTCTA--TGCTAATCCGTATGGAATTAGCGCAGCCAGGTAATCATCTTTTATTAGGTAATCATCAGGTGTATAATGTTTTAATAACAGCGCATGCGTTTTTAATGATTTTTTTCATGGTTATGCCAGTTATGATTGGAGGATTTGGTAATTGATTAGTTCCCATAATGATAGGGAGTCCAGATATGGCTTTTCCACGATTAAATAACATATCATTTTGATTACTACCACCATCTCTTTGTTTACTTCTAATTTCAGCTATTGTAGAAGTTG…
	KU934263	-----------------------------------------------------------------------------AACGCTTTATTTAATTTTTGGAGCTTTTTCTGGAGTTTTAGGAGGTTGTATGTCTA--TGTTAATTCGAATGGAATTAGCGCAACCTGGTAATCATTTATTATTGGGTAATCATCAAGTATACAATGTTTTAATTACAGCACATGCTTTTTTGATGATTTTTTTCATGGTTATGCCAATAATGATCGGAGGTTTTGGTAATTGGCTAGTTCCAATAATGATCGGAAGTCCTGATATGGCATTTCCAAGATTAAATAATATTTCGTTTTGATTACTACCCCCATCACTTTGTTTATTACTTGCTTCCGCTTTAGTTGAAGTTG…
	MN184297	-----------------------------------------------------------------------------GACTCTCTATTTAATATTTGGAGCTTTTTCTGGTATTTTAGGTGGCTGTATGTCAA--TGCTAATTAGAATGGAATTAGCGCAACCAGGCAATCATTTACTTATGGGAAATCACCAAATATATAATGTTTTAATAACAGCACATGCATTTTTAATGATTTTTTTTATGGTAATGCCTATACTAATAGGGGGTTTTGGTAACTGATTAGTACCAATTATGATAGGAAGTCCAGATATGGCATTTCCTAGATTGAATAATGTTTCATTTTGACTGCTTCCTCCTTCATTATGTTTACTTTTAGCTTCTGCATTAGTAGAAGTAG…
	GQ497312	-----------------------------------------------------------------------------TACACTTTATTTAATTTTTGGAGCTTTTTCAGGTGTGTTAGGGGGTTGTATGTCAA--TGTTAATACGTATGGAATTAGCCCAACCAGGAAATCATTTGCTATTAGGAAATCATCAAGTTTATAATGTTTTAATAACAGCACATGCGTTTTTAATGATTTTTTTTATGGTTATGCCTATATTAATAGGTGGTTTTGGTAATTGATTAGTTCCTATTATGATAGGAAGTCCAGATATGGCATTTCCAAGGTTAAATAATATTTCCTTTTGACTACTTCCACCATCACTTTGTTTACTTTTAGCATCTGCACTTGTAGAAGTAG…
	OQ676979	-----------------------------------------------------------------TAAAGATATTGGAACACTTTATTTAATATTTGGAGCCTTTTCTGGAGTGTTAGGAGGTTGTATGTCAA--TGTTAATTAGAATGGAATTAGCGCAACCTGGTAATCATTTATTATTAGGAAATCATCAAGTTTATAATGTTTTAATTACAGCACATGCTTTCTTAATGATATTTTTTATGGTTATGCCTATTTTAATTGGTGGTTTTGGTAATTGATTAGTTCCCATTATGATCGGTAGTCCAGATATGGCATTTCCTAGATTAAATAATATTTCTTTTTGATTACTTCCCCCATCATTATGTTTACTTTTGATTTCAGCATTAGTAGAGGTAG…
	KM254444	-----------------------------------------------------------------------------AACCTTATATTTAATTTTTGGTGCATTTTCTGGTGTATTAGGAGGTTGCATGTCAA--TTTTAATTCGCATGGAGCTTGCTCAACCTGGAAATCATTTACTTTTAGGAAATCATCAAGTTTACAATGTTTTAATCACTGCGCATGCTTTTTTAATGATATTTTTTATGGTAATGCCAGTTATGATTGGTGGATTTGGTAATTGGCTTGTTCCAATAATGATTGGTAGTCCAGATATGGCGTTCCCTCGTTTAAACAACATTTCATTTTGATTGCTTCCACCTTCACTTTGTTTACTTTTAGTGTCAGCAGTTGTTGAAGTCG…
	MK202416	-----------------------------------------------------------------------------ATCTTTGTATCTTATTTTTGGTGCTTTTTCAGGAGTTTTAGGTGGCTGTATGTCAA--TGCTTATTAGAATGGAATTAGCACAGCCAGGAAATCACCTACTACTAGGAAATCACCAAGTGTATAATGTTTTAATTACGGCACATGCCTTCTTAATGATTTTTTTTATGGTAATGCCAGTTATGATTGGTGGGTTTGGTAACTGATTAGTTCCTATTATGATAGGAAGCCCGGATATGGCGTTTCCTCGTTTAAATAATATTTCGTTTTGGTTACTTCCCCCTTCATTATGCTTACTTCTTGCTTCTGCTGTAGTGGAAGTTG…
	KM254257	-----------------------------------------------------------------------------TACTTTATATTTAATTTTCGGAGCTTTTTCGGGAGTTTTAGGTGGTTGTATGTCCA--TTATTATTAGAATGGAACTAGCGCAACCCGGAAATCATTTGCTTTTAGGAAATCATCAAGTATATAACGTTTTAATAACTGCACATGCTTTTCTAATGATTTTTTTCATGGTAATGCCTGTAATGATTGGGGGTTTTGGGAATTGATTAGTTCCTATTATGATAGGTAGTCCTGATATGGCATTTCCTCGCTTAAACAATATTTCGTTTTGGTTATTACCTCCTTCACTCTGCTTATTACTTTTGTCTGCTATTGTCGAAGTAG…
	FJ943708	------------------------------------------------------------------------------------------ATATTTGGTGCATTTTCTGGAGTTTTAGGAGGTTGTATGTCAA--TGCTTATTCGGATGGAATTAGCGCAACCCGGAAATCAATTATTATTAGGAAATCACCAAGTTTACAATGTTCTAATCACTGCGCATGCATTTTTGATGATTTTTTTTATGGTAATGCCTGTTATGATTGGAGGATTCGGTAATTGACTAGTCCCAATTATGATCGGAAGTCCGGATATGGCTTTTCCTCGTTTAAACAATATTTCGTTTTGATTACTTCCACCATCATTATGTTTACTTTTACTATCTGCTGTAGTTGAAGTTG…
	HQ422603	------------------------------------------------------------------------------TCTTTGTATTTAATTTTTGGTGCATTTTCTGGTGTTCTAGGAGGTTGTATGTCAA--TGCTTATTCGAATGGAGCTTGCCCAACCTGGAAATCATTTACTACTAGGAAATCATCAAGTTTATAACGTTTTAATAACTGCGCACGCTTTTTTAATGATTTTTTTTATGGTAATGCCTGTAATGATCGGTGGATTTGGGAATTGATTAGTACCAATCATGATTGGAAGTCCGGATATGGCGTTTCCACGATTAAATAATATTTCATTTTGGTTATTACCCCCTTCACTATGTTTACTTTTACTATCAGCAATCGTTGAAGTTG…
	KF367751	-----------------------------------------------------------------------------AACTTTATACTTAATTTTTGGAGCATTTTCTGGTGTTTTAGGAGGTTGTATGTCTA--TGTTAATCCGAATGGAATTAGCACAACCTGGTAATCATTTACTATTAGGAAACCATCAAGTTTACAACGTTTTAGTAACTGCTCACGCATTTTTAATGATTTTTTTTATGGTGATGCCCGTAATGATTGGCGGGTTTGGTAACTGATTGGTGCCAATTATGATTGGTAGTCCAGACATGGCGTTTCCACGATTAAATAATATTTCCTTTTGGTTACTACCACCATCGTTGTGTTTACTCCTACTGTCAGCAGTTGTTGAAGTAG…
	MN184247	-----------------------------------------------------------------------------AACTTTATATTTAATTTTTGGAGCATTTTCTGGTGTATTAGGAGGTTGCATGTCAA--TGCTAATTCGTATGGAACTGGCGCAACCAGGCAACCATTTATTATTAGGCAACCATCAAGTTTACAATGTTTTAATAACGGCACATGCATTTTTAATGATTTTCTTTATGGTAATGCCGGTAATGATTGGTGGTTTTGGGAACTGGTTAGTACCAATTATGATTGGTAGTCCAGATATGGCTTTCCCACGATTAAATAATATTTCGTTTTGGTTATTGCCTCCATCATTATGTTTATTACTCCTATCGGCAATAGTTGAAGTAG…
	EU194972	---------------------------------------------------------------------------------------------------------------------GGGGGTTGTATGTCAA--TGCTAATCCGGATGGAATTAGCGCAACCAGGTAATCATTTACTTTTAGGTAATCATCAAGTTTATAATGTTTTAATTACTGCGCATGCATTTCTAATGATTTTTTTTATGGTAATGCCTGTTATGATCGGGGGTTTCGGTAACTGACTTGTTCCAATTATGATTGGGAGTCCTGATATGGCTTTCCCCCGTCTAAATAATATTTCTTTTTGGTTATTACCCCCGTCATTATGCTTATTACTCTTGTCAGCGATTGTCGAAGTAG…
	MN184486	-----------------------------------------------------------------------------TACCTTATAMTTAATTTTTGGAGCTTTTTCTGGGGTTTTAGGCGGATGTATGTCTA--TGCTTATTCGTATGGAACTTGCACAACCAGGAAATCAGTTATTAKAAGGAAACCATCAAGTCTATAATGTATTAATAACCGCACATGCTTTTTTAATGATTTTTTTTATGGTAATGCCTGTAATGATCGGTGGATTTGGTAATTGATTAGTTCCAATTATGATTGGAAGTCCTGATATGGCTTTCCCACGGTTAAATAATATTTCATTTTGATTACTACCTCCTTCTTTATGTTTATTACTGTTGTCCGCAATTGTAGAAGTAG…
	HQ422846	------------------------------------------------------------------------------TCTCTTTACTTAATTTTCGGAGCATTTTCTGGAGTTTTAGGTGGATGTATGTCAA--TGCTTATTCGAATGGAATTAGCGCAACCTGGAAATCATTTACTGCTAGGAAATCATCAAGTTTACAATGTGTTAATTACAGCGCACGCTTTTTTAATGATTTTTTTTATGGTAATGCCAGTAATGATTGGCGGTTTTGGTAATTGATTGGTTCCAATTATGATTGGAAGTCCAGATATGGCTTTTCCTAGATTAAATAACATTTCATTTTGATTATTACCTCCTTCGTTGTGTTTATTACTAACATCAGCAGTTGTTGAAGTCG…
	HQ422838	------------------------------------------------------------------------------ACTTTGTACTTAATTTTTGGGGCTTTTTCAGGCGTTTTAGGTGGTTGTATGTCAA--TGCTTATTCGTATGGAGTTAGCACAACCTGGAAATCACCTATTAGCGGGAAACCATCAAGTTTACAATGTTTTAATTACAGCTCATGCATTTTTAATGATTTTCTTTATGGTTATGCCTGTTATGATTGGTGGATTTGGAAATTGGCTTGTACCAATTATGATTGGAAGTCCGGATATGGCTTTTCCACGTTTGAATAATATTTCATTTTGGTTACTTCCACCGTCATTATGCTTGCTTTTAGTTTCAGCGTTGGTTGAGGTTG…
	HQ544190	-----------------------------------------------------------------------------TTCTTTGTACCTAATTTTTGGTGCATTTTCTGGTGTTTTAGGCGCTTGTATGTCTA--TGCTTATTCGTATGGAGTTAGCCCAACCTGGTAATCACTTACTACTAGGAAATCATCAAGTTTATAACGTACTTATAACAGCACATGCATTTTTAATGATTTTTTTTATGGTTATGCCTGTAATGATTGGAGGTTTTGGGAATTGGTTAGTTCCAATTATGATTGGAAGTCCTGATATGGCTTTCCCTAGATTAAACAATATTTCATTTTGGTTACTTCCACCATCGTTGTGTTTACTTTTACTTTCAGCAGTTGTTGAAGTTG…
	KM254307	-----------------------------------------------------------------------------ATCTTTATATTTAATTTTTGGTGTTTTTTCAGGTGTTTTAGGCGCATGTATGTCAA--TGCTTATCCGTATGGAATTAACACAACCTGGAAATCATTTACTTTTAGGAAACCATCAAGTTTACAATGTTCTTGTAACTGCCCACGCATTTTTAATGATTTTTTTCATGGTAATGCCTGTTATGATTGGTGGTTTTGGAAATTGATTAGTTCCTATTATGATAGGTAGTCCTGATATGGCATTTCCCCGTTTAAATAATATTTCTTTTTGGTTACTTCCACCTTCTTTATGTTTACTTTTACTTTCTGCAGTTGTTGAAGTGG…
	MW354768	------------------------------------------------------------------------------------------------------------------TTNGGTGGTTGTATGTCAA--TACTTATTCGTATGGAGTTAGCGCAACCTGGAAACCACTTATTATTAGGAAATCATCAAGTATACAATGTTCTAATAACAGCACATGCTTTTTTAATGATTTTTTTTATGGTTATGCCTGTAATGATTGGTGGTTTTGGNAATTGATTAGTCCCAATTATGATTGGTAGCCCTGATATGGCTTTCCCAAGATTAAATAACATTTCTTTTTGGTTACTACCTCCTTCTTTATGTTTATTANTAGTCTCAGCAATTGTTGAAGTAG…
	KJ934737	----------------------------------------------------TTCAACAAAATCATAAAGATATTGGTACTCTTTATTTAATTTTTGGAGCGTTTTCAGGAATTTTGGGTGGTTGTATGTCAA--TGCTTATTCGCATGGAATTAGCGCAACCTGGAAATCATTTATTAATGGGTAATTATCAAGTTTACAACGTTTTAATAACAGCGCATGCATTTTTAATGATTTTTTTTATGGTTATGCCTGTAATGATTGGTGGGTTTGGAAATTGATTTGTACCAATTATGATTGGTAGTCCTGATATGGCATTTCCACGTTTAAATAATATATCTTTTTGATTATTACCACCATCTTTATGTTTACTTCTTAGTTCAGCTATAGTTGAAATTG…
	KJ179928	-----------------------------------------------------------------------------TACTCTATACTTAATTTTTGGAGCATTTTCTGGTGTGTTAGGAGGTTGCATGTCAA--TGTTAATACGGATGGAACTAGCACAACCTGGAAACCATTTACTTCTAGGAAACCATCAAGTGTACAATGTTTTAATTACAGCACATGCATTTTTAATGATTTTTTTTATGGTAATGCCAGTTATGATCGGTGGATTTGGAAACTGATTAGTACCAATTATGATTGGAAGTCCAGATATGGCATTTCCACGTTTAAATAACATTTCTTTTTGGTTACTACCTCCATCTTTATGTTTACTATTACTATCAGCACTTGTCGAAGTAG…
	HQ422894	------------------------------------------------------------------------------ACCCTTTATTTAATTTTTGGTGCGTTTTCAGGAGTATTAGGTGGTTGTATGTCAA--TGTTAATTCGTATGGAACTTGCACAGCCTGGTAATCACTTACTTTTTGGCAACCATCAAATTTATAATGTTTTAATTACGGCACATGCATTTTTAATGATTTTTTTCATGGTAATGCCTGTCATGATTGGAGGTTTTGGAAACTGATTTGTTCCAATTATGATTGGAAGTCCAGATATGGCTTTTCCACGTTTAAACAACATTTCCTTTTGACTTTTACCTCCTTCGTTGTGTTTACTTTTATTATCTGCTTTAGTAGAAGTGG…
	HQ422973	------------------------------------------------------------------------------ACCCTTTATTTAATTTTTGGTGCGTTTTCTGGAGTACTAGGTGGTTGTATGTCAA--TGTTAATTAGAATGGAATTAGCACAACCAGGTAATCACCTTCTTTTAGGTAATCACCAAGTCTACAATGTTTTAATTACGGCGCATGCGTTTTTGATGATCTTTTTCATGGTAATGCCAGTCATGATTGGTGGTTTTGGAAACTGATTTGTTCCAATTATGATTGGGAGTCCAGATATGGCGTTTCCTAGATTAAATAATATTTCTTTTTGACTTTTACCTCCATCATTATGTTTACTTTTATTATCAGCTTTAGTTGAAGTTG…
	MK202400	-----------------------------------------------------------------------------TACTTTATACTTAATTTTTGGGGCATTTTCTGGAGTATTAGGTGGTTGCATGTCTA--TGCTTATTCGAATGGAATTAGCGCAGCCTGGAAATCATTTACTCTTAGGAAATCATCAAGTATATAATGTTTTAATAACCGCGCATGCTTTTTTAATGATTTTTTTTATGGTTATGCCGGTTATGATTGGTGGTTTTGGTAATTGATTAGTACCTATTATGATTGGAAGTCCAGATATGGCTTTTCCTCGTTTAAACAATATTTCTTTTTGATTATTACCACCGTCACTTTGTTTATTACTTTTATCAGCAGTTGTGGAAGTAG…
	EU194971	---------------------------------------------------------------------------------------------------------------------GGTGGGTGCATGTCAA--TGCTTATCCGAATGGAGTTGGCGCAACCTGGAAATCATTTACTTTTAGGAAATCATCAAGTGTACAATGTATTAATAACAGCGCATGCATTTTTAATGATTTTTTTCATGGTAATGCCCGTAATGATTGGAGGATTTGGAAATTGATTAGTTCCTATTATGATTGGAAGTCCAGATATGGCTTTTCCTCGCTTAAATAATATTTCGTTTTGATTACTCCCGCCATCACTTTGCTTACTATTGTTATCAGCGGTTGTTGAAGTAG…
	KC567669	-----------------------------------------------------------------------------ATCTTTATATTTAATTTTTGGAGCATTTTCAGGAGTATTAGGTGGATGTATGTCTA--TGCTTATTCGAATGGAGTTAGCGCAACCTGGAAATCACCTATTATTAGGAAACCATCAAGTCTATAATGTTTTAATTACAGCACATGCCTTTTTAATGATTTTTTTTATGGTAATGCCAGTTATGATAGGTGGATTTGGAAACTGATTAGTTCCAATTATGATTGGGAGTCCAGATATGGCTTTTCCTCGTTTAAACAACATTTCATTTTGGTTGTTACCCCCGTCACTATGTTTACTTTTAATTTCAGCAATTGTGGAAGTAG…
	HQ422782	------------------------------------------------------------------------------TCTTTATATCTAATATTTGGTGCTTTTTCAGGTGTATTAGGAGGTTGTATGTCAA--TGCTTATCCGAATGGAATTAGCACAACCTGGAAATCATTTACTTTTAGGAAACCATCAAGTTTACAACGTTTTAATAACAGCTCACGCATTTTTAATGATTTTTTTTATGGTAATGCCAGTAATGATTGGGGGTTTCGGAAACTGATTAGTTCCAATTATGATAGGCAGTCCTGATATGGCATTTCCACGTTTAAATAATATTTCATTTTGATTATTACCACCTTCGTTATGTTTGCTCCTAATGTCAGCAGTTGTGGAAGTAG…
	HQ544058	-----------------------------------------------------------------------------TACTTTATACTTAATTTTTGGAGCTTTTTCCGGAGTTTTAGGTGGCTGTATGTCAA--TGCTTATACGAATGGAATTAGCACAGCCAGGAAACCACTTACTTTTAGGAAATCATCAAGTTTATAATGTTTTAATTACAGCACACGCTTTTTTAATGATTTTTTTTATGGTTATGCCAGTTATGATAGGTGGGTTTGGTAATTGGCTAGTTCCTATAATGATTGGAAGTCCAGATATGGCTTTTCCTCGCTTAAACAACATTTCTTTTTGACTATTACCTCCTTCTTTATGTTTACTTTTACTTTCATCTATTGTTGAGGTAG…
	HQ422953	------------------------------------------------------------------------------ACTTTATATTTAATTTTTGGAGCTTTTTCTGGAATTTTAGGAGGCTGTATGTCAA--TGCTTATTCGAATGGAATTAGCCCAACCTGGAAATCATTTACTTTTAGGAAATCATCAAGTTTATAATGTTTTAATAACAGCACATGCATTTTTAATGATTTTTTTTATGGTAATGCCTGTAATGATTGGGGGATTTGGTAATTGACTTATTCCTATCATGATAGGAAGTCCTGATATGGCTTTTCCACGTTTAAATAATATTTCATTTTGACTACTTCCACCTTCTTTATGTTTACTTCTTTTATCAGCTTTAGTTGAAGTGG…
	HM917544	-----------------------------------------------------------------------------TACTTTATATTTAATTTTTGGAGCTTTTTCTGGAATTTTAGGAGGTTGCATGTCAA--TGTTAATCCGAATGGAATTATCACAGCCTGGTAACCATTTACTTTTAGGGAATCACCAAGTTTACAATGTTTTAATAACTGCGCATGCATTTTTAATGATTTTTTTTATGGTAATGCCTGTAATGATTGGAGGTTTTGGTAACTGACTAGTGCCTATTATGATAGGTAGCCCTGATATGGCCTTCCCTCGTTTAAACAATATTTCATTTTGGTTACTTCCACCTTCTTTATGTTTACTTCTTTTGTCAGCTGTAGTTGAAGTAG…
	MW354769	------------------------------------------------------------------------------------------------------------------TNAGGTGGTTGTATGTCAA--TGCTTATTCGTATGGAGCTTGCGCAACCAGGAAACCATTTACTATTAGGAAATCACCAAGTTTATAATGTTTTAATTACAGCTCATGCTTTTTTAATGATTTTTTTTATGGTAATGCCAGTAATGATCGGGGGTTTTGGGAATTGATTAGTACCAATTATGATTGGAAGCCCAGATATGGCATTTCCGCGATTAAATAACATTTCTTTTTGATTACTACCACCTTCGTTATGTTTACTTTTGACATCAGCAATTGTTGAAGTTG…
	KM254228	-----------------------------------------------------------------------------ATCTTTATATTTAATTTTTGGAGCGTTTTCTGGTGTTCTAGGCGGTTGTATGTCAA--TGCTTATTAGAATGGAGCTTTCACAACCAGGAAACCATTTACTATTAGGAAACCATCAAGTTTACAACGTTTTAATTACTGCACATGCATTTTTAATGATTTTTTTTATGGTTATGCCTGTGATGATTGGAGGTTTTGGGAATTGGTTAGTTCCTATTATGATTGGAAGTCCTGATATGGCCTTTCCTAGATTAAACAACATTTCGTTTTGATTATTACCTCCTTCATTATGTTTACTTTTAGCTTCAGCGATTGTAGAAGTAG…
	MH251749	------------------------------------------------------------------------------------------------------------------CTAGGTGGTTGCATGTCAA--TGCTTATACGTATGGAGTTAGCTCAACCAGGAAATCATCTGCTTACAGGAAATCATCAAGTTTACAATGTTTTAATTACTGCACATGCTTTTTTAATGATTTTTTTCATGGTTATGCCTGTAATGATCGGTGGTTTTGGGAATTGGCTAGTTCCAATTATGATAGGAAGCCCTGATATGGCATTCCCGCGTTTAAATAATATTTCATTTTGATTATTACCACCCTCATTATGTTTACTTTTACTTTCAGCAGTTGTTGAGGTAG…
	HQ422615	------------------------------------------------------------------------------TCTTTATATTTAATTTTTGGTGCATTTTCTGGCATATTAGGAGGTTGTATGTCGA--TGCTTATTCGAATGGAGTTAGCTCAGCCAGGAAACCATTTGCTATTAGGAAATCATCAAGTTTATAACGTTTTAATTACTGCTCATGCATTTTTAATGATCTTTTTCATGGTAATGCCTGTTATGATTGGTGGATTTGGTAATTGACTAGTTCCAATTATGATTGGTAGCCCTGATATGGCTTTTCCTCGTTTAAATAATATTTCATTTTGGTTGTTACCACCATCATTATGTTTACTATTAATATCAGCTATTGTCGAAGTTG…
	MW354766	------------------------------------------------------------------------------------------------------------------TTAGGTGGTTGTATGTCAA--TGCTTATTCGTATGGAGTTAGCACAACCAGGAAATCACCTACTTTTAGGAAACCATCAAGTATATAATGTTTTAATTACTGCACATGCCTTTTTAATGATTTTTTTTATGGTAATGCCAGTTATGATTGGTGGATTTGGGAATTGGCTTGTACCAATTATGATTGGAAGCCCTGATATGGCCTTTCCAAGATTAAATAATATTTCGTTTTGGTTACTACCACCTTCGTTATGTTTACTTTTAATTTCAGCATTAGTTGAAGTTG…
	KM254698	-----------------------------------------------------------------------------AACACTTTACTTAATCTTTGGAGCATTTTCAGGAATTTTAGGCGGGTGTATGTCAA--TGCTAATTCGTATGGAATTAGCACAACCTGGTAACCATCTTCTTCTAGGTAACCACCAAGTTTATAACGTCTTGATTACTGCACATGCATTCTTAATGATTTTTTTTATGGTTATGCCTGTAATGATTGGAGGATTTGGTAATTGGTTAGTACCCATAATGATAGGTAGTCCTGATATGGCGTTCCCTAGACTAAATAATATTTCTTTTTGGTTATTGCCTCCTTCATTATGTTTACTATTGGTATCAGCATTAGTTGAAGTAG…
	KU986353	-----------------------------------------------------------------------------AACACTTTATCTAATTTTTGGCGCATTTTCTGGAGTTTTAGGCGGATGTATGTCAA--TGTTAATCCGAATGGAGTTGGCTCAGCCTGGCAATCATCTTCTCTTAGGAAATCATCAAGTATATAATGTTTTGATTACCGCCCATGCATTTTTAATGATTTTTTTTATGGTTATGCCTGTGATGATTGGAGGTTTTGGTAATTGGCTAGTCCCAATTATGATTGGTAGTCCGGATATGGCATTTCCTAGACTTAATAATATTTCGTTTTGATTACTACCACCTTCGTTGTGTTTATTATTAGCATCAGCATTAGTTGAAGTTG…
	MZ855283	------------------------------------------------------------------------------ACACTTTATCTAATTTTTGGTGCATTTTCTGGAATTTTAGGTGGATGTATGTCAA--TGCTAATTCGAATGGAATTGGCTCAACCAGGTAACCATCTCCTTTTGGGTAATCACCAAGTGTACAATGTTTTAATCACAGCCCACGCATTTTTAATGATTTTTTTTATGGTTATGCCTGTAATGATTGGAGGGTTTGGTAACTGATTAGTACCTATAATGATTGGTAGTCCCGATATGGCATTTCCTCGATTAAATAATATTTCATTTTGATTATTACCACCTTCTTTATGTTTATTATTAGCCTCAGCTTTAGTTGAAGTTG…
	HQ422881	------------------------------------------------------------------------------ACGCTTTATTTAATTTTCGGGGCTTTCTCTGGAATTTTGGGGGGATGTATGTCAA--TGTTAATTCGAATGGAGTTAGCACAACCTGGTAACCATCTTCTTTTAGGTAACCATCAGGTGTATAATGTTTTAATTACAGCACACGCATTTTTAATGATTTTTTTTATGGTCATGCCTGTTATGATTGGAGGTTTCGGAAACTGATTTGTACCTATTATGATTGGTAGTCCTGATATGGCCTTCCCTCGACTAAATAATATTTCTTTTTGATTACTACCGCCTTCTTTTTGTCTACTTTTAGCATCAGCACTAGTTGAAGTTG…
	KU934261	-----------------------------------------------------------------------------AACTCTTTACTTAATTTTTGGTGCTTTTTCAGGGGTTTTGGGCGGTTGTATGTCAA--TGTTAATTCGCATGGAGCTGGCCCAACCGGGAAACCAGTTACTTTTAGGAAACCATCAAGTTTACAATGTTTTAATTACAGCACATGCGTTTTTAATGATTTTTTTTATGGTTATGCCAGTTATGATCGGTGGTTTTGGAAATTGGTTAGTACCAATTATGATCGGTAGTCCAGATATGGCATTTCCAAGATTGAATAATGTTTCTTTTTGGTTATTACCACCATCTTTATGTCTTTTATTAACCTCTGCGTTAGTTGAAGTAG…
	KU707856	-----------------------------------------------------------------------------TACTCTTTACTTAATTTTTGGAGCATTTTCTGGAATTTTAGGCGGATGCATGTCAA--TGTTAATCCGAATGGAGTTAGCCCAACCAGGCAACCATTTACTTTTAGGCAATCACCAAATTTATAATGTTTTGATTACAGCCCATGCATTTTTAATGATTTTTTTTATGGTAATGCCTGTAATGATCGGTGGTTTTGGTAATTGGTTAGTACCAATTATGATAGGAAGCCCTGACATGGCATTCCCAAGATTAAATAATGTTTCGTTTTGATTACTACCACCTTCTTTATGTTTGTTACTAGCTTCAGCATTAGTTGAAGTTG…
	KU934267	-----------------------------------------------------------------------------TACCTTGTATTTAATTTTTGGTGCATTCTCTGGAATTTTAGGAGGGTGTATGTCAG--GGCTAATTCGTATGGAGCTAACACAACCAGGTAACCATTTACTTTTAGGTAACCACCAACTTTATAATGTTTTAATTACAGCCCATGCATTTTTAATGATTTTTTTCATGGTGATGCCTGTTATGATTGGGGGCTTTGGTAACTGATTAGTTCCCATTATGATTGGAAGTCCTGATATGGCTTTTCCTCGATTAAACAATATCTCATTTTGATTACTACCACCATCACTTTGTTTACTACTTACTTCAGCGTTAGTAGAAGTAG…
	KT781971	-----------------------------------------------------------------------------CACTCTTTATTTAATTTTTGGTTCATTTTCTGGAATTTTAGGAGGATGTATGTCAA--TGTTAATTCGCATAGAGTTATCTCAGCCAGGTAATCATTTGCTTCTTGGCAACCATCAACTTTATAATGTTCTAATAACAGCTCATGCCTTCTTAATGATTTTTTTTATGGTGATGCCTGTAATGATTGGCGGTTTTGGTAATTGATTAGTTCCCATTATGATAGGTAGTCCAGATATGGCTTTTCCTAGATTAAATAATATATCTTTCTGATTACTGCCACCTTCTTTATGTCTGCTATTGACTTCAGCTTTCGTGGAAGTTG…
	KU934265	-----------------------------------------------------------------------------TACTCTTTATTTAATTTTTGGTGCATTTTCTGGAATTTTAGGAGGTTGTATGTCAA--TGTTAATTCGTATGGAGTTAGCTCAACCAGGCAATCATTTACTTAATGGTAATCACCAACTTTATAATGTTTTGATAACAGCGCATGCTTTTTTGATGATTTTTTTTATGGTGATGCCTGTAATGATTGGAGGCTTCGGTAACTGACTAGTTCCTATCATGATAGGTAGTCCAGATATGGCTTTTCCCAGACTGAACAATATTTCTTTTTGATTATTACCTCCTTCACTATGTTTATTGCTAACTTCTGCTTTTGTAGAAGTCG…
	HM033026	-----------------------------------------------------------------------------TACTTTGTATTTAATTTTTGGTGCATTCTCAGGAATTCTCGGGGGTTGTATGTCAG--TATTAATCCGAATGGAACTTACGCAACCAGGTAATCATTTACTTTTAGGTAACCATCAGTTATATAATGTTTTAATTACAGCTCACGCATTTCTGATGATTTTCTTTATGGTGATGCCTGTAATGATTGGTGGTTTTGGTAACTGGTTGGTTCCTATTATGATAGGTAGTCCTGATATGGCTTTTCCAAGACTAAATAACATTTCTTTTTGATTGCTACCACCAGCTCTTTGCTTGTTGTTAACTTCAGCTTTAGTAGAAGTAG…
	JQ907541	--------------------------------------------------------------------------------CTTATATTTAGTCTTTGGTGCATTTGCAGGAATTTTAGGAGGTTGTATGTCAG--TATTAATTCGTATGGAGCTTGCGCAGCCGGGCAACCATTTACTTTTAGGTAATCATCAATTATACAACGTTTTAATTACAGCCCACGCATTTTTAATGATTTTCTTTATGGTAATGCCTGTGATGATAGGAGGCTTTGGCAACTGGCTAGTTCCTATTATGATAGGTAGCCCTGACATGGCTTTTCCAAGATTAAATAATATTTCTTTTTGGTTATTACCACCATCTCTTTGTTTATTAGTAACCTCAGCTTTAGTAGAAGTAG…
	KU986352	-----------------------------------------------------------------------------TACTCTTTATTTAATTTTTGGTGCGTTTTCTGGTATTTTAGGAGGGTGTATGTCAG--CGTTAATTCGTATGGAATTAGCACAACCAGGAAATCATTTATTAGCGGGAAATCATCAGCTATATAATGTTTTAATTACAGCACATGCGTTTTTAATGATTTTCTTCATGGTGATGCCGGTAATGATAGGAGGTTTTGGTAACTGACTAGTACCTATTATGATTGGAAGCCCAGATATGGCTTTTCCCAGACTAAATAACATTTCATTCTGATTATTACCACCGTCACTTTGCTTGCTATTAACTTCGGCTTTAGTAGAAGTAG…
	KU934262	-----------------------------------------------------------------------------TACTCTTTACTTAATTTTTGGTGCGTTTTCTGGAATTTTAGGAGGTTGTATGTCGG--TGCTGATTCGTATGGAGCTCGCACAACCAGGCAATCATTTACTCTTAGGCAATCATCAGTTATATAACGTTCTGATTACAGCCCACGCGTTTTTAATGATTTTTTTTATGGTAATGCCTGTAATGATAGGTGGTTTCGGAAACTGATTGGTTCCGATTATGATAGGTAGTCCAGATATGGCTTTTCCAAGATTAAACAACATTTCTTTTTGACTGTTGCCACCATCGCTTTGTTTATTATTAACCTCCGCTTTGGTAGAAGTGG…
	LC605133	------------------------------------------------------------------------------------------ATTTTTGGTGCGTTTTCGGGTATTCTAGGAGGATGCATATCAA--TATTAATTCGTATGGAGTTAGCTCAACCAGGCAATCATTTACTTTTAGGCAATCATCAACTTTATAATGTTTTAATTACGGCGCATGCTTTTCTAATGATTTTTTTTATGGTAATGCCAGTAATGATAGGTGGTTTTGGAAATTGATTAGTTCCTATTATGATAGGTAGTCCAGATATGGCTTTTCCAAGATTAAATAATATTTCATTTTGATTATTACCGCCTTCATTATGTTTATTATTAACGTCAGCTTTAGTGGAAGTAG…
	KU382038	-----------------------------------------------------------------------------TACTYCTTATTTAATTTTTGGTGCGTTTTCTGGTATACTAGGAGGCTGTATGTCAA--TGTTGATTCGTATGGAATTAGCTCATCCGGGAAATCATTTGCTTTTAGGAAATCATCAATTATATAATGTTTTAATAACAGCTCACGCATTTTTAATGATTTTTTTTATGGTAATGCCTGTAATGATTGGTGGATTTGGTAATTGGTTAGTTCCTATTATGATTGGTAGTCCTGATATGGCTTTTCCGAGATTGAACAATATTTCTTTTTGATTACTACCACCATCGCTTTGTTTACTACTAATTTCTGCTTTAGTAGAAGTTG…
	KU707847	-----------------------------------------------------------------------------CACATTATACTTAATTTTTGGAGCATTTTCTGGTGTTTTAGGGGGTTGTATGTCTA--TGTTAATTCGTATGGAGTTGGCTCAACCAGGTAATCATTTACTTTTAGGTAACCACCAACTTTATAATGTTTTGATTACAGCTCACGCATTTTTAATGATTTTTTTTATGGTAATGCCTGTAATGATTGGTGGCTTTGGTAATTGATTAGTACCAATTATGATAGGTAGTCCTGACATGGCTTTTCCAAGACTTAACAACATTTCTTTTTGATTATTACCACCATCACTTTGTTTATTATTAACCTCAGCTTTGGTAGAAGTGG…
	KU707876	-----------------------------------------------------------------------------TACTCTTTATTTAATTTTTGGTGCGTTTTCTGGTATTCTAGGAGGTTGTATGTCAG--TACTAATTCGTATGGAATTAACACAACCTGGCAACCATCTTCTTTTAGGTAACCATCAACTCTACAATGTTTTAATTACAGCACACGCGTTTTTAATGATTTTTTTTATGGTAATGCCTGTAATGATCGGGGGTTTTGGTAACTGATTAGTTCCTATTATGATTGGAAGTCCAGATATGGCTTTTCCTAGACTAAATAATATTTCTTTTTGGTTATTACCACCCTCACTCTGTCTACTATTAACTTCAGCACTAGTGGAAGTGG…
	KU934264	-----------------------------------------------------------------------------TACTCTTTATTTAATTTTTGGCGCCTTTTCTGGAGTTTTAGGAGGTTGTATGTCAG--TTTTAATTCGTATGGAATTAGCTCAACCAGGTAATCATTTACTTTTAGGTAATCATCAACTTTATAATGTATTAATTACAGCACACGCGTTTTTAATGATATTTTTTATGGTAATGCCTGTAATGATTGGGGGATTTGGTAACTGATTAGTTCCTATCATGATAGGTAGCCCTGATATGGCTTTTCCTAGATTGAATAATGTTTCTTTTTGATTATTGCCTCCATCATTATGTTTATTGTTAACTTCTGCTTTAGTAGAAGTAG…
	HM917690	-----------------------------------------------------------------------------AACTCTTTATTTAATCTTTGGAGCTTTTTCGGGAGTTTTAGGAGGCTGTATGTCAA--TGTTAATCCGTATGGAATTAACTCAACCTGGTAACCACTTACTTTTAGGTAATCATCAAGTTTACAACGTTTTAATCACCGCTCACGCTTTTTTGATGATTTTTTTCATGGTAATGCCCGTAATGATAGGAGGTTTTGGTAATTGGTTAGTCCCAATAATGATTGGTAGTCCTGATATGGCTTTCCCCAGATTAAATAACATTTCGTTTTGGTTATTACCACCTTCTCTTTGCTTGTTACTCACATCAGCTTTAGTAGAAGTTG…
	HQ919528	-----------------------------------------------------------------------------AACTTTATATTTGATTTTTGGTGCGTTTTCTGGAGTTTTAGGTGGATGTATGTCGA--TGCTAATTCGTATGGAATTAGCTCAACCGGGAAATCATTTACTTTCAGGAAACCATCAGGTTTATAACGTTTTAATTACAGCGCATGCTTTTTTAATGATTTTCTTTATGGTTATGCCTGTAATGATAGGTGGGTTTGGAAACTGGTTAGTGCCTATAATGATAGGTAGTCCGGATATGGCTTTTCCTAGGTTAAATAATATTTCCTTTTGATTACTACCACCTTCTCTTTGTTTGCTGCTAACGTCTGCTTTAGTTGAAGTTG…
	MK202378	-----------------------------------------------------------------------------AACACTTTACTTAATTTTTGGAGCATTCTCAGGTATATTAGGTGGGTGTATGTCAA--TGTTAATCCGTATGGAATTAGCTCAACCTGGAAATCATTTACTTTTAGGTAATCACCAAGTTTATAATGTTTTGATTACAGCGCATGCTTTTTTAATGATTTTTTTCATGGTAATGCCTGTAATGATAGGTGGCTTTGGCAATTGATTAGTTCCAATCATGATAGGTAGCCCAGATATGGCTTTCCCTCGATTAAACAATATTTCTTTTTGATTATTACCCCCTTCGCTTTGCTTGCTTTTAACTTCAGCATTAGTTGAAGTTG…
	KU707854	-----------------------------------------------------------------------------TACACTTTACTTAATTTTTGGGGCTTTTTCAGGAATTTTAGGTGGGTGTATGTCGA--TATTAATTCGAATGGAATTAGCTCAACCTGGAAATTATTTACTTTCTGGGAATCATCAAGTTTACAATGTATTAATTACAGCCCATGCTTTTTTGATGATTTTTTTTATGGTTATGCCAGTTATGATTGGCGGATTTGGAAATTGGTTAGTTCCTATTATGATAGGTAGTCCTGATATGGCATTTCCTAGATTAAATAACATTTCTTTTTGGTTATTACCACCATCTCTTTGTTTACTATTAATTTCTGCTTTAGTAGAAGTTG…
	KU934253	-----------------------------------------------------------------------------AACTCTTTATTTAATTTTTGGTGCATTTTCTGGAGTATTAGGTGGCTGTATGTCAA--TGTTGATTCGGATGGAACTAACTCAACCAGGAAACCATTTGCTTTTTGGAAATCATCAACTTTATAATGTTTTAATTACTGCACATGCTTTTTTAATGATTTTTTTTATGGTAATGCCTGTAATGATAGGAGGTTTTGGAAATTGGTTAGTACCCATTATGATTGGTAGTCCAGACATGGCTTTTCCAAGATTAAATAATATTTCATTTTGATTATTACCTCCATCGCTTTGTTTACTATTAACGTCAGCTTTAGTAGAAGTTG…
	HM915954	-----------------------------------------------------------------------------AACTTTATACTTGATTTTTGGTGCGTTTTCTGGAATTTTAGGTGGTTGTATGTCAA--TGTTAATTCGAATGGAATTAGCCCAACCAGGGAATCATTTACTTTTGGGAAACCATCAAGTTTATAATGTTTTAATTACAGCCCATGCTTTTCTAATGATTTTTTTTATGGTAATGCCTGTAATGATAGGTGGCTTTGGGAATTGGTTAGTCCCGATAATGATTGGTAGTCCAGATATGGCTTTTCCCCGTTTAAATAATATATCTTTTTGGTTATTACCACCATCACTTTGCTTATTGTTAACTTCTGCTCTAGTGGAAGTTG…
	HM916011	-----------------------------------------------------------------------------AACCCTTTACTTAATTTTTGGAGCGTTTGCTGGCGTTTTAGGAGGTTGTATGTCAA--TGTTAATTCGTATGGAATTAACTCAACCTGGCAACCATTTACTTTTAGGCAATCATCAAGTTTATAATGTTTTAATCACTGCTCACGCGTTTTTAATGATTTTTTTTATGGTAATGCCAGTAATGATTGGAGGCTTTGGCAATTGATTAGTTCCTATCATGATAGGAAGTCCAGATATGGCTTTTCCTCGATTAAATAATATTTCTTTTTGGTTACTGCCACCTTCTCTTTGTTTACTACTTACGTCAGCTTTAGTTGAAGTTG…
	AY970566	------------------------------------------------------TCAACAAATCATAAAGATATTGGAACTCTTTACTTAATCTTTGGTGCTTTTTCAGGTGTTTTAGGTGGCTGTATGTCGA--TGTTAATTCGTATGGAATTAGCCCAACCTGGAAACCATTTACTTTTAGGAAACCATCAAGTTTACAATGTTTTAATTACAGCTCACGCTTTTTTAATGATTTTTTTTATGGTAATGCCCGTAATGATCGGTGGATTTGGAAATTGGCTAGTCCCTATTATGATTGGTAGTCCTGATATGGCTTTTCCAAGATTAAATAATATTTCTTTTTGATTACTACCACCTTCACTTTGTTTATTACTTACGTCAGCTTTAGTAGAAGTTG…
	KR140327	--------------------------------------------------------------------------------GCTTTATTTAGTATTTGGTGCTTTTTCAGGTGTATTGGGTGGTTGTATGTCAA--TATTAATTCGAATGGAATTAACTCAACCTGGAAATCATTTACTTTTAGGAAATCACCAATTATATAATGTTTTGATTACAGCTCATGCTTTTTTAATGATTTTTTTTATGGTAATGCCTGTAATGATTGGTGGATTCGGAAATTGATTGGTACCTATTATGATTGGTAGTCCTGATATGGCTTTTCCCCGTTTAAATAATATTTCTTTCTGATTATTACCACCTTCACTTTGTTTATTGCTTACTTCAGCTTTAGTTGAAGTTG…
	KU934252	-----------------------------------------------------------------------------AACACTTTATTTAATATTTGGAGCTTTTTCAGGAGTTTTGGGAGGTTGTATGTCAA--TGTTGATTCGTATGGAGTTAACTCAACCTGGAAATCATTTACTTTTAGGTAATCATCAAATTTATAATGTTTTGATTACAGCACACGCTTTTTTAATGATTTTCTTTATGGTGATGCCTGTAATGATTGGAGGTTTTGGAAACTGATTAGTTCCAATTATGATCGGTAGTCCAGATATGGCATTTCCGCGATTAAATAATATTTCTTTTTGATTGTTACCACCTTCGCTTTGTTTATTATTGACATCAGCTTTAGTGGAAGTGG…
	HQ544184	-----------------------------------------------------------------------------TACTCTTTACTTAATCTTTGGAGCATTCTCAGGTATACTAGGAGGTTGCATGTCCA--TGCTCATCAGAATGGAATTGGCTCAACCTGGAAATCATTTGCTTCTAGCAAATCACCAAGTATATAATGTCCTTATAACAGCACACGCTTTCTTAATGATTTTTTTTATGGTTATGCCAGTAATGATCGGCGGTTTCGGAAACTGGCTGGTTCCTATAATGATTGGAAGTCCTGATATGGCTTTTCCCAGACTAAATAATATATCTTTTTGATTGTTGCCTCCTTCTCTTTGCCTTCTCCTGACCTCGGCTATTGTTGAAGTAG…
	HM916447	-----------------------------------------------------------------------------TACCTTGTATTTAATATTCGGCGCCTTTTCGGGTGTTTTAGGTGGTTGTATGTCCT--TACTAATTCGTATGGAGTTAGCGCAACCAGGTAATCATTTATTATCTGGCAATCATCAAATCTACAATGTGCTAATAACTGCACACGCTTTCTTAATGATATTTTTCATGGTTATGCCAGTGATGATAGGTGGTTTTGGAAATTGACTCGTTCCGATAATGATTGGAAGTCCCGACATGGCCTTTCCTCGATTAAATAACATAAGTTTTTGGTTGTTACCGCCCTCACTTTGTCTTTTATTGGCCTCTTCTCTTGTAGAGGTAG…
	KT886163	-----------------------------------------------------------------------------TACTTTATACTTGATATTTGGAGCGTTTTCAGGTGTTTTAGGGGGTTGTATGTCGC--TATTAATTCGCATGGAATTAGCACAGCCAGGCAACCATTTGTTGTCTGGCAATCACCAAATTTATAACGTGTTGATAACTGCGCATGCCTTTTTAATGATATTTTTCATGGTTATGCCAGTGATGATTGGCGGTTTTGGTAATTGACTTGTACCCATAATGATTGGAAGTCCGGATATGGCTTTTCCAAGACTAAATAATATAAGTTTCTGGTTATTACCACCTTCACTTTGCCTTCTGTTAGCTTCTTCACTCGTAGAAGTGG…
	HQ603231	-----------------------------------------------------------------------------TACCTTATATCTAATATTTGGAGCATTTTCAGGTGTCCTAGGAGCTTGCATGTCGC--TACTAATTCGTATGGAGTTAGCTCAACCAGGCAATCATTTACTGTCTGGCAATCATCAAATCTACAACGTGTTAATAACTGCTCACGCTTTTCTAATGATATTTTTTATGGTCATGCCTGTAATGATAGGTGGGTTTGGTAACTGACTCGTTCCAATAATGATTGGGAGTCCAGATATGGCTTTTCCTAGGCTAAACAATATAAGTTTCTGATTATTACCACCTTCGCTTTGCCTTTTACTAGCTTCTTCACTTGTAGAGGTAG…
	MK875338	-----------------------------------------------------------------------------TACTCTCTACCTCATCTTCGGTGCTTTTTCGGGCGTTTTAGGTGGATGCATGTCAA--TGCTCATTCGAATGGAATTGGCGCAGCCAGGAAATCATTTACTATTAGGAAACAACCAAATTTATAACGTTCTCATTACAGCTCACGCGTTTCTAATGATTTTTTTTATGGTTATGCCAGTTATGATTGGAGGTTTCGGTAACTGATTAGTTCCTATAATGATAGGTAGCCCCGATATGGCATTCCCGAGATTAAACAACATCTCCTTCTGGTTATTGCCACCATCACTTTGTTTACTTCTAGCTTCTGCAATTGTAGAAGTAG…
	MN218626	------------------------------------------------------------------------------------------------------------------CTAGGTGGATGTATGTCGA--TGCTCATTCGAATGGAATTAGCACAGCCAGGAAATCATTTGTTACTAGGAAACAACCAAGTTTACAATGTTCTTATTACGGCCCATGCATTTCTAATGATCTTTTTTATGGTCATGCCGGTTATGATCGGAGGTTTTGGTAACTGATTAGTTCCTATAATGATAGGTAGCCCAGATATGGCGTTTCCAAGGCTAAACAACATTTCTTTTTGGTTATTACCACCATCACTTTGCTTACTTCTGGCCTCCGCAATTGTAGAAGTAG…
	KT886164	-----------------------------------------------------------------------------AACATTGTACCTAGTATTTGGAGCTTTCTCAGGCGTTCTGGGTGGTTGTATGTCAC--TTTTGATTAGAATGGAGCTCTCGCAACCAGGCAATCATCTATTAGGAGGCAATCACCAAACTTACAACGTTTTAATAACAGCTCACGCATTCCTAATGATCTTTTTCATGGTTATGCCCGTGATGATAGGTGGGTTTGGAAACTGACTGGTTCCGATAATGATTGGAAGTCCCGATATGGCTTTTCCGAGGCTAAATAACATTAGTTTCTGGTTATTGCCACCTTCTTTATGTCTGCTTCTAGCCTCGTCTCTGGTCGAAGTAG…
	KM084740	---------------------------------------------------------------------------------------------------------TCAGGCGTTTTAKGGGGTTGCATGTCCC--TTTTAATTAGAATGGAGTTGTCTCAACCTGGTAACCATTTGCTAGCAGGCAACCATCAAACTTATAATGTCTTAATAACAGCACATGCCTTTTTAATGATTTTTTTCATGGTTATGCCTGTAATGATAGGAGGCTTTGGAAATTGGTTAGTCCCCATAATGATTGGAAGCCCTGATATGGCTTTTCCACGATTGAATAATATTAGCTTTTGATTGTTGCCACCGTCTTTGTGTTTACTTTTAGCCTCGTCTTTAGTTGAAGTCG…
	KM084733	------------------------------------------------------------------------------------------ATATTTGGTGCATTCTCAGGAGTTTTAGGAGGGTGCATGTCTC--TTTTAATCAGAATGGAGTTATCTCAACCCGGTAATCACCTCTTAGCAGGCAACCACCAGACTTACAATGTTTTAATAACAGCACATGCATTTTTAATGATCTTTTTCATGGTTATGCCTGTAATGATAGGGGGTTTTGGAAACTGGCTAGTTCCCATAATGATCGGAAGTCCTGACATGGCTTTCCCTAGATTAAACAATATCAGTTTTTGACTACTACCCCCCTCTTTATGTTTACTGCTAGCATCATCACTAGTCGAGGTTG…
	KM084730	-----------------------------------------------------------------------------------------------TGGTACATTCTCAGGTGTTTTANGAGGTTGCATGTCTC--TTCTAATTAGAATGGAATTATCTCAGCCGGGTAATCATCTTTTGGCTGGCAATCATCAAACTTACAATGTCTTAATAACAGCGCACGCATTTTTGATGATTTTCTTTATGGTTATGCCCGTAATGATAGGGGGTTTCGGAAACTGATTAGTCCCTATAATGATCGGAAGTCCTGATATGGCTTTCCCTAGGCTGAACAATATCAGTTTTTGGTTACTACCCCCTTCTCTATGCTTATTATTGGTTTCGTCTTTAGTCGAAGTTG…
	MW874644	---------------------------------------------------------------------------------TTATATTTAATTTTTGGGGCTTTTTCAGGGATTTTAGGAGGCTGTATGTCCT--TACTAATTTGAATGGAATTGGGTCAGCCAGGAAATCAATTACTGATGGGAAATCATCAAATTTACAATGTTTTAATAACAGCGCATGCCTTTTTTAAGATTTTTTTTAAGGTTAAGCCAGTAATGAATGGAGGTTTCGGTAATTGATTGGTTACAATTATTATAGGAAGTTCCGATAAGGCCATTTCCCGGATAAACAACATAAAGTTTTGGGTGTTACCCCCATCACTTTGCTTACTTTTAATATTTTATTTAGTAGAAGTGG…
	KF280900	-----------------------------------------------------------------------------TACTCTATATTTAATCTTCGGCGCCTTCTCAGGTGTACTAGGCGCTTGTATGTCGT--TACTAATTAGAATGGAGTTAGCTCAACCGGGTAATCATTTGCTTATGGGTAATCACCAAGTTTATAATGTACTAATAACTGCTCATGCATTTCTAATGATATTTTTCATGGTTATGCCTGTCATGATAGGCGGTTTCGGTAACTGGTTAGTCCCAATAATGATTGGAAGCCCAGATATGGCATTTCCACGCTTAAATAACATTAGCTTTTGGTTATTGCCTCCTTCACTTTGTCTGCTACTAGCTTCTTCTTTAGTTGAAGTCG…
	MF093966	---------------------ATGAAATCACAATGAATTAACAAATGAATTTTTTCCACTAATCACAAAGACATTGGTACATTGTATCTAATATTTGGGGCTTTTTCCGGTGTCATAGGTGGTTGTATGTCAC--TATTAATACGAATGGAATTATCAGAACCGGGAAATCAATTACTTGCAGGAAATCATCAAATTTACAATGTTTTAATTACCGCACATGCTTTTTTGATGATTTTTTTTATGGTAATGCCAGTTATGATAGGTGGATTTGGAAATTGATTTGTTCCGATCATGATTGGTAGTCCAGATATGGCCTTTCCTAGGTTAAACAATATTTCATTTTGACTTTTACCCCCCGCATTGTGTTTATTGCTTTTATCATCTGTCGTAGAAGTAG…
	AB713925	------------------------------------------------------------------------------------------------------TTCTCCGGTATAATAGGAGCGTGTGTTTCTA--TGCTTATACGAATGGAACTTGCTCAACCTGGGAACCATTTACTTTTAGGTAACCACCAAGTATATAACGTTTTAATAACAGCTCATGCCATCTTGATGATATTTTTTCTAGTAATGCCCGTAATGATAGGAGGGTTTGGTAACTGGTTTGTACCCATTATGATAGGAAGTCCTGATATGGCGTTTCCTAGGTTAAATAACATAAGTTTTTGATTATTACCACCAGCGTTATGTTTATTGCTAGCGTCTTCACTTGTTGAAGTTG…
	GQ917671	-----------------------------------------------------------------------------AACTTTATATTTAATTTTTGGTGCATTTTCAGGTATTATAGGTGCTTGCGTGTCTA--TGTTGATTAGAATGGAGCTAGCACAGCCGGGTAATCACTTGTTATTGGGAAATCACCAAGTATACAACGTTTTAATAACAGCTCATGCTATTTTAATGATTTTCTTTTTAGTAATGCCTGTCATGATAGGAGGTTTTGGAAATTGGTTCGTTCCAATAATGATAGGCAGCCCAGACATGGCATTTCCCCGATTAAACAACATTAGTTTCTGGTTGCTACCACCGGCCCTTTGTTTATTATTAGCTTCATCTTTAATTGAGGTCG…
	OM902068	-----------------------------------------------------------------------------AAGTTTATACTTAATATTTGGGGCGTTCTCCGGTGTTATTGGAGCTTGTGTTTCTA--TGTTGATACGTATGGAACTAGCTCAACCCGGAAATCATCTATTATTAGGTAACCACCAGGTATATAATGTATTAATAACCGCGCATGCAATTTTAATGATTTTTTTTTTAGTAATGCCTGTAATGATAGGAGGATTCGGTAATTGATTTGTCCCTATTATGATAGGTAGTCCTGACATGGCTTTTCCACGACTTAATAATATAAGTTTTTGATTGTTGCCCCCAGCTTTATGTTTATTATTAACATCTTCTCTTGTTGAGGTAG…
	AB713924	------------------------------------------------------------------------------------------------------TTCTCCGGTATTATAGGTGCTTGTGTATCCA--TTTTGATTMGAATGGAACTCGCTCAACCAGGTAATCATTTGCTTTTAGGTAATCACCAAGTTTATAATGTTTTAATCACCGCACACGCTRTTTTAATGATTTTTTTTTTGGTAATGCCTGTTATGATAGGGGGATTTGGAAATTGGTTCGTACCCATTATGATAGGTAGCCCTGATATGGCTTTTCCCAGATTAAATAATATAAGTTTTTGATTATTACCACCTGCTTTATGTTTATTATTAGCTTCTTCTTTAATAGAAGTAG…
	GQ917663	-----------------------------------------------------------------------------TACTTTATATTTAATTTTTGGGGCTTTTTCTGGTGTTATAGGTGCTTGTGTGTCCA--TGTTAATACGTATGGAATTAGCCCATCCAGGCAACCATTTGCTACTTGGAAATCATCAAATATATAATGTTTTAATAACAGCACATGCCATTTTAATGATTTTTTTTTTAGTTATGCCTGTTATGATCGGAGGATTTGGTAATTGATTTGTCCCAATCATGATTGGAAGTCCTGATATGGCATTTCCTAGATTAAATAATATAAGTTTTTGACTCTTACCTCCAGCTCTTTGTCTACTATTAGCTTCTTCGTTAGTAGAAGTAG…
	GQ917608	-----------------------------------------------------------------------------AACCTTATATTTAATTTTTGGGGCTTTCTCTGGTATTATAGGTGCATGTGTTTCAA--TGTTAATACGTATGGAATTAGCTCAACCTGGTAACCATTTGCTATTGGGAAACCATCAAATATATAATGTTTTAATAACAGCCCATGCAATATTAATGATTTTTTTTTTGGTAATGCCTGTTATGATAGGAGGCTTCGGAAATTGATTTGTCCCAATAATGATAGGAAGTCCGGACATGGCATTTCCTAGATTAAATAACATTAGCTTTTGATTATTGCCACCTGCTTTATGTTTACTATTAGCATCCTCTTTAATAGAAGTAG…
	MZ479281	-----------------------------------------------------------------------------AAGTTTATACTTAATCTTTGGTGGTTTCTCTGGTGTTATAGGTGCTTGCGTCTCTA--TGATAATACGTATGGAATTATCACAACCAGGGAATCACTTACTTATGGGAAACCACCAGGTTTACAACGTGCTGATCACAGCTCACGCTATTCTAATGATTTTTTTCTTAGTGATGCCTGTAATGATAGGGGGTTTTGGTAACTGATTTGTTCCTATAATGATAGGAAGTCCTGATATGGCATTTCCTAGATTAAATAACATAAGTTTTTGATTACTACCTCCTGCGCTATGCTTATTACTAGTTTCTTCTTTAATTGAAGTAG…
	MZ479279	-----------------------------------------------------------------------------AAGTTTATACTTAATTTTTGGAGCCTTTTCTGGAGTAATAGGAGCATGCGTATCCA--TGCTAATACGTATGGAACTTGCTCAACCAGGTAATCATTTACTTTTGGGTAATCACCAGGTTTATAATGTACTAATAACAGCTCACGCAATTTTAATGATTTTCTTTTTAGTAATGCCTGTAATGATAGGCGGTTTTGGTAATTGATTTGTGCCAATTATGATAGGAAGCCCTGATATGGCATTCCCTAGATTAAATAATATAAGCTTTTGACTTTTACCTCCTGCTTTATGTCTATTATTAGCCTCCTCTTTAGTTGAAGTAG…
	MG851043	--------------------------------------------------------------------------TGGAACACTTTATCTAATTTTTGGAGCATTTTCTGGAGTTTTAGGAGCTTGCGCTTCTA--TGTTAATAAGAATGGAATTAGCTCAACCAGGAAATCAATTATTATTAGGAAATCACCAAGTTTATAATGTTTTAATTACAGCGCATGCTATATTAATGATTTTCTTTTTGGTGATGCCTGTCATGATAGGAGGTTTTGGTAATTGATTGGTACCTATTATGATAGGTAGTCCCGATATGGCTTTTCCTCGTTTAAATAATATAAGTTTTTGATTACTTCCGCCAGCGCTATGTTTACTTTTAATGTCCTCATTAGTAGAAGTCG…
	GQ917268	-----------------------------------------------------------------------------AACGTTATATCTAATTTTTGGCGCCTTTTCTGGTGTTTTAGGAGGATGTATCTCGA--TGCTTATTCGTATGGAACTAGCTCAACCTGGTAATCAGTTACTCTTAGGAAATCATCAAGTTTACAACGTTTTAATAACTGCGCATGCTATATTGATGATCTTCTTTTTAGTTATGCCTGTTATGATAGGGGGTTTTGGTAACTGACTTGTACCAATTATGATAGGAAGTCCCGATATGGCGTTTCCGCGTTTAAATAATATTAGTTTTTGGTTATTACCTCCTGCTCTATGCCTATTACTAACTTCATCTTTGGTAGAGGTAG…
	GQ917281	-----------------------------------------------------------------------------GACACTTTATCTCATCTTTGGAGCTTTCTCCGGTATCTTAGGAGGATGTATTTCAA--TGCTTATTCGTATGGAGTTAGCACAACCCGGAAATCAATTACTTCTAGGAAATCACCAGGTTTATAACGTTTTAATAACTGCACACGCTATCCTAATGATATTTTTCTTAGTTATGCCTGTCATGATAGGAGGATTTGGTAATTGACTTGTACCTATTATGATAGGAAGTCCTGATATGGCATTTCCACGATTAAATAATATTAGTTTTTGATTATTACCTCCAGCCTTGTGTTTACTACTAATTTCTTCTTTGGTCGAAGTAG…
	GQ917282	-----------------------------------------------------------------------------AACTCTATACTTAATTTTTGGTTCTTTCGCTGGTGTTTTAGGTGGTTGTATTTCTA--TCATAATTCGTATGGAATTAGCACAACCAGGAAACCAATTATTGCTAGGAAACCATCAAGTTTATAATGTTCTAATAACAGCTCACGCGATTTTAATGATTTTCTTTTTAGTTATGCCCGTTATGATAGGAGGTTTCGGGAACTGGCTAGTGCCTATCATGATAGGAAGTCCTGATATGGCTTTTCCACGCTTGAATAACATTAGTTTCTGGTTACTACCACCAGCATTGTGTTTATTATTGACGTCCTCGTTAGTAGAAGTTG…
	OM902214	-----------------------------------------------------------------------------AACCCTTTATTTATTTTTCGGTTCTTTTGCTGGTATTATTGGCGGTTGTATTTCTA--TATTAATTCGAATGGAGTTAGCACAACCGGGAAATCAATTATTATTAGGTAATCATCAAGTTTACAACGTTTTAATCACTGCTCATGCCATTTTAATGATATTCTTTTTAGTCATGCCCGTTATGATAGGTGGTTTCGGTAACTGACTAGTTCCTATTATGATAGGAAGTCCAGATATGGCATTTCCACGATTAAACAATATCAGTTTTTGATTATTACCCCCTGCTTTATGTTTATTATTAGTATCTTCTTTAGTTGAAGTGG…
	GQ917682	-----------------------------------------------------------------------------AACACTTTATTTAATTTTTGGAGCTTTCGCAGGTATGATAGGAGGCTGTATTTCCA--TTTTAATTCGTATGGAATTAGCTCAACCAGGAAATCAATTATTATTAGGAAATCACCAAGTTTATAATGTAATAATAACTGCACCCGCTATTTTAATGATATTTTTTTTAGTTATGCCTGTTATGATTGGAGGTTTTGGTAATAGATTAGTACCTATTATGATTGGAAGTCCTGATATGGCATTTCCTCGTTTGAATAACATTAGTTTTTGGTTATTACCTCCCGCGTTATGCTTACTACTAGCTTCTTCTTTAGTTGAAGTTG…
	MZ824116	-----------------------------------------------------------------------------AACTCTTTATTTAATCTTTGGTGCATTTTCGGGGGTTTTAGGAGGCTGTATTTCTA--TGTTGATTCGAATGGAATTAGCTCAACCAGGAAACCAGCTATTGCTAGGAAACCATCAAGTTTACAATGTTTTAATAACTGCGCATGCTATCTTAATGATTTTTTTTTTAGTTATGCCTGTTATGATAGGAGGGTTTGGAAACTGGTTGGTTCCCATTAGGATTGGAAGTCCCGACATGGCTTTTCCCCGTTTAAATAAAATTAGTTTTTGGTTATTACCCCCTGCATTATGTTTATTACTAATATCCTCATTAGTAGAAGTTG…
	GQ917288	-----------------------------------------------------------------------------AACGCTTTATTTAATTTTTGGGTCCTTTTCTGGAGTTTTAGGGGGATGTATTTCTA--TGTTAATCCGTATGGAATTAGCACAGCCTGGAAATCAACTTTTACTCGGAAATCACCAAGTTTATAATGTTTTAATCACAGCTCATGCTATTTTAATGATTTTCTTTTTAGTTATGCCTGTCATGATTGGAGGTTTTGGTAATTGATTTGTACCCATTATGATCGGAAGTCCTGATATGGCGTTCCCTAGATTAAATAACATTAGTTTTTGATTGTTACCTCCTGCTTTATGTCTATTATTAGTATCATCACTAGTTGAAGTAG…
	GQ917285	-----------------------------------------------------------------------------AACCCTCTACTTAATCTTTGGAGCTTTCTCTGGTACATTAGGTGGTTGTGTTTCCA--TGTTAATCCGGATGGAATTAGCCCAACCAGGTAACCAATTACTATTAGGAAATCATCAGGTTTATAATGTTTTAATAACTGCTCATGCTATTTTAATGATCTTTTTCTTAGTTATGCCTGTCATGATAGGAGGGTTCGGAAATTGATTAGTACCAATTATGATCGGAAGTCCCGATATGGCATTTCCTCGTCTAAATAATATAAGTTTTTGATTACTACCTCCAGCATTATGCTTATTACTGACATCTTCCTTGGTAGAAGTTG…
	OM902218	-----------------------------------------------------------------------------AACTCTTTATTTAATTTTTGGAGCCTTCTCTGGTGTAATAGGAGGTTGTATTTCAA--TGCTAATTCGAATGGAATTAGCTCAACCGGGAAATCAATTATTATTAGGAAATCATCAAGTTTATAATGTTTTAATAACAGCTCATGCTATTTTAATGATTTTTTTTTTAGTTATGCCCGTTATGATAGGAGGATTTGGTAATTGATTAGTACCCATTATGATTGGAAGTCCCGATATGGCTTTTCCTCGTCTAAATAATATTAGTTTTTGATTATTACCCCCGGCTTTATGCTTACTGTTGATTTCATCTTTAGTTGAAGTAG…
	HQ919297	-----------------------------------------------------------------------------TACACTTTACTTAATTTTTGGAGCTTTTGCTGGCGTGTTAGGTGGATGTATTTCTA--TGTTAATTCGTATGGAATTAGCGCAGCCAGGTAATCAATTATTACTAGGTAACCATCAAGTTTACAATGTTTTAATAACCGCTCATGCAATTTTAATGATATTTTTTTTAGTTATGCCTGTTATGATAGGCGGTTTTGGTAATTGATTAGTACCTATTATGATAGGAAGCCCTGATATGGCATTTCCACGTTTAAATAATATTAGCTTTTGATTATTACCTCCAGCTTTATGTTTATTGTTAACCTCGTCTTTAGTCGAGGTCG…
	GQ917250	-----------------------------------------------------------------------------AACTCTTTATCTAATTTTTGGTGCTTTTGCTGGTGTTTTAGGAGGATGTATTTCAA--TGTTAATACGTATGGAATTAGCGCAACCTGGAAACCAACTTCTTTTGGGAAATCACCAAGTTTACAATGTTTTAATAACAGCTCATGCTATTTTAATGATATTCTTTTTAGTTATGCCAGTTATGATAGGAGGGTTTGGTAATTGATTAGTCCCTATCATGATAGGAAGTCCTGACATGGCATTTCCTCGTTTAAATAATATTAGTTTTTGATTATTACCACCAGCTTTATGTTTGTTATTGGTCTCATCTTTAGTTGAGGTTG…
	GQ917676	-----------------------------------------------------------------------------AACACTTTATTTAATTTTTGGGGCTTTTTCTGGTGTTTTGGGAGGATCTATTTCAA--TACTAATTCGAATGGAATTAGCTCAACCTGGAAATCAGCTTTTGTTGGGAAATCATCAAATTTATAATGTTTTAATTACAGCTCATGCTATCTTGATGATTTTTTTTTTAGTTATGCCCGTCATGATTGGAGGTTTTGGTAATTGATTTGTACCTATCATGATTGGAAGTCCTGATATGGCATTTCCTCGATTAAATAATATTAGTTTTTGACTATTACCTCCTGCCCTACTTTTACTACTAACGTCATCATTAGTTGAAGTGG…
	GQ917679	-----------------------------------------------------------------------------AACTCTCTATTTAATTTTTGGAGCTTTTTCAGGTGTACTAGGAGCTTGTATCTCTA--TGTTAATTCGTATGGAATTATCTCAACCCGGAAATCAATTACTATTAGGAAACCATCAGATTTATAATGTTTTAATAACGGCCCATGCTATTTTAATGATTTTTTTTCTGGTTATGCCCGTTATGATAGGAGGCTTTGGTAATTGATTCGTACCAATTATGATAGGAAGTCCAGATATGGCGTTCCCTCGACTAAATAATGTTAGTTTTTGACTACTACCTCCTGCTCTGTGTTTATTATTAATTTCATCGTTAGTCGAAGTAG…
	HQ544204	-----------------------------------------------------------------------------TACTCTTTACCTAATATTTGGTGCTTTTTCAGGTGTTATAGGAGGTTGTATTTCTA--TGTTAATTCGTATGGAATTAGCACAACCAGGAAATCAGCTTCTACTAGGAAATCACCAAGTTTATAATGTCTTAATAACAGCCCATGCAATTTTAATGATCTTTTTTTTAGTTATGCCCGTAATGATTGGAGGTTTTGGGAATTGATTTGTACCTATAATGATTGGAAGCCCAGATATGGCTTTTCCTCGTTTGAACAATATTAGTTTTTGATTATTACCTCCAGCTTTATGCTTACTATTAGCATCTTCTTTAGTAGAAGTAG…
	OQ943742	------------------------------------------------------------------------------------TCTTTAATTTTTGGTTCTTTTTCAGGTGTCCTAGGAGGGTGCATTTCGA--TGTTAATTCGTATGGAATTAGCACAACCTGGTAATCAATTATTATTAGGAAATCACCAAGTTTACAATGTTTTAATTACAGCTCATGCGATTTTAATGATCTTTTTTTTAGTTATGCCCGTTATGATTGGAGGTTTTGGAAATTGACTTGTACCTATCATGATTGGAAGTCCAGATATGGCATTTCCTCGATTAAATAATATTAGCTTTTGGTTACTACCTCCTGCTTTATGTCTATTATTAACTTCATCTTTAGTCGAAGTAG…
	MF094019	----------------------------------------------------TTTCAACAAATCATAAAGATATTGGAACATTGTATTTAATATTTGGTGCTTTTGCTGGTGTTTTAGGTGGATGTATGTCTT--TGTTAATTCGAGTGGAGTTGTCAGGACCAGGAAATCAAATATTGTTCGGCAATCACCAAATTTATAATGTTTTAATAACTGCGCATGCTTTTCTAATGATTTTTTTTATGGTTATGCCTATTATGATAGGTGGTTTTGGAAACTGGTTTGTACCTATTATGATAGGTAGTCCAGATATGGCTTTTCCTAGGCTAAACAATATTTCTTTTTGATTATTACCTTTAGCTTTATGCTTGTTATTAATGTCATCAGTTGTCGAAGTTG…
	KM055323	-----------------------------------------------------------------------------AACACTCTACTTAATTTTTGGCGCTTTTTCCGGAATCATTGGTGGCTGTATGTCGT--TACTGATTAGAATGGAGTTGGCACAACCAGGTAACCAGCTGTTATTAGGTAATCACCAAGTATACAATGTTTTAATAACCGCACATGCTTTTTTAATGATATTTTTTATGGTTATGCCTGTTATGATTGGAGGTTTCGGAAACTGATTGGTTCCTATAATGATTGGAAGCCCAGATATGGCCTTCCCTCGCTTAAATAACATTAGCTTTTGATTACTACCACCTTCACTTTGCTTATTACTATTATCATCTTTAGTTGAGGTTG…
	HM916097	-----------------------------------------------------------------------------TACTCTTTATTTAATATTCGGAGCATTTTCAGGAGTTCTTGGAGGCTGTATGTCTA--TGTTAATTCGAATGGAATTAGCGCAGCCTGGTAATCACTTACTTTTAGGTAATCACCAAGTTTACAATGTTCTTATTACAGCTCACGCATTTCTTATGATTTTTTTTATGGTTATGCCTGTAATGATAGGAGGATTTGGAAATTGGTTAGTACCAATTATGATAGGTAGTCCTGATATGGCGTTTCCGAGACTAAATAATATTTCGTTTTGATTACTACCCCCGTCACTGTGTTTACTTTTAGCATCAGCAATGGTGGAAGTTG…
	OL809769	------------ATGCCAACTTTTTTTACTAATTGAATTTTTCGTTGAATATTTTCAACAAACCACAAAGATATTGGAACGTTATATTTAATTTTTGGTGCTTTTTCAGGTGTACTGGGAGGTTGTATGTCTA--TTTTGATTAGAATGGAATTAGCTCAGCCTGGGAATCATTTGCTATTAGGTAATCATCAAGTCTACAATGTTTTAATTACTGCACACGCATTCTTAATGATATTTTTTATGGTGATGCCGGTATTAATAGGAGGGTTTGGAAATTGACTAGTTCCTATTATGATTGGTAGTCCTGATATGGCATTTCCTCGTTTGAATAATATTTCATTTTGATTACTACCGCCATCGTTATGCTTGTTACTGACATCTGCATTAGTTGAAGTAG…
	GQ917526	-----------------------------------------------------------------------------TACACTATATTTAATATTTGGAGCATTTTCGGGAGTTTTAGGCGCTTGTGTATCCA--TGCTGATACGTATGGAATTAGCACAACCAGGAAATCATTTATTATTAGGAAATCATCAAGTATACAATGTACTCATTACAGCTCATGCTATTTTAATGATATTCTTTTTGGTAATGCCTGTTATGATAGGAGGCTTCGGAAATTGGTTTGTCCCTATTATGATAGGTAGTCCTGACATGGCCTTCCCTAGATTGAATAATATTAGCTTCTGACTACTTCCTCCGGCTTTAATCCTTCTATTAACATCTTCTCTCATTGAAGTAG…
	GQ917252	-----------------------------------------------------------------------------GACATTATACTTAATCTTTGGAGCCTTTTCAGGGGTTATAGGAGCCTGCGTATCTA--TGTTGATACGTATGGAACTAGCGCAACCAGGAAATCACTTATTATTAGGTAATCATCAGGTATATAATGTGTTGATTACAGCTCACGCTATTTTAATGATATTCTTCTTGGTCATGCCTGTTATGATAGGAGGTTTCGGAAATTGATTCGTGCCTATTATGATAGGTAGTCCAGATATGGCCTTTCCTAGATTAAATAACATCAGTTTTTGATTATTGCCTCCCGCTTTGCTTTTATTATTAACGTCTTCCCTAATTGAAGTGG…
	AB713920	------------------------------------------------------------------------------------------------------TTTTCTGGAGTGATAGGTGCTTGTGTATCAA--TGTYGATACGTATGGAACTAGCACAACCAGGAAATCATTTGCTATTAGGTAATCACCAGGTTTATAACGTATTAATTACAGCTYATGCTATTTTAATGATATTTTTTTTAGTGATGCCCGTTATGATTGGAGGTTTTGGAAATTGATTTGTACCTATCATGATAGGTAGTCCTGATATGGCTTTTCCCAGATTAAATAATATTAGTTTTTGRCTACTTCCTCCTGCATTACTTTTATTATTAACCTCTTCCCTCGTAGAGGTAG…
	KU640325	-----------------------------------------------------------------------------------------------------------------------------------------------------GAGTTAGCTCAGCCAGGTAATCATCTACTTTTGGGAAATCATCAAGTTTACAATGTCCTTATTACAGCCCATGCTTTTCTCATGATCTTTTTCATGGTAATGCCAGTAATGATTGGTGGTTTCGGGAATTGGTTAGTTCCTATAATGATTGGAAGTCCAGATATGGCTTTTCCACGATTAAATAACATTTCTTTTTGATTATTACCACCTTCTTTGTGTTTACTACTTATTTCAGCTTTAGTTGAAGTAG…
	AY970576	------------------------------------------------------TCAACAAATCATAAAGATATTGGTACTCTTTACTTAATTTTTGGTGCTTTTTCAGGTGTTTTAGGCGGATGTATGTCAA--TGTTAATTCGTATGGAGTTAGCTCAGCCTAGTAACCATTTACTTTTAGGAAATCACCAAGTTTATAATGTTCTTATAACAGCTCATGCATTTTTAATGATTTTTTTTATGGTTATGCCAGTGATGATAGGTGGGTTCGGAAATTGGTTAGTACCAATAATGATTGGTAGTCCAGATATGGCTTTCCCACGATTAAATAATATTTCATTTTGACTATTACCTCCTTCTTTATGTTTATTACTTATGTCAGCGCTTGTTGAAGTAG…
	GQ497301	-----------------------------------------------------------------------------TACTCTCTACTTAATATTTGGTGCCTTTTCAGGGGTACTAGGAGCATGTATATCTA--TGTTAATCCGAATGGAATTAGCTCAACCGGGTAACCATTTGCTTTTAGGTAATCACCAAGTATACAATGTTTTAATTACAGCACATGCGTTTTTAATGATTTTTTTTATGGTAATGCCTGTAATGATTGGTGGTTTTGGTAATTGGTTAGTTCCTATTATGATAGGAAGTCCGGATATGGCTTTTCCTAGACTAAATAACATATCTTTTTGACTTCTTCCACCTTCTTTATGCTTACTTTTAGCTTCTTCAATTGTTGAAGTAG…
	MZ393458	------------ATGCAAACTCTCTTTACCCAATGAGTTTCCCGATGAATCTTTTCAACAAATCACAAAGACATTGGTACTCTCTACTTAATATTTGGTGCCTTTTCAGGGGTACTAGGAGCGTGCATATCTA--TGCTAATTCGAATGGAATTAGCGCAGCCGGGTAACCATTTACTTTTAGGCAATCACCAAGTATACAATGTTTTAATTACAGCACACGCGTTTTTAATGATTTTTTTTATGGTAATGCCTGTAATGATTGGTGGTTTCGGTAATTGGTTAGTTCCTATTATGATAGGAAGTCCAGACATGGCTTTCCCTAGACTAAACAATATATCTTTTTGACTCCTTCCACCTTCTTTATGCTTACTTTTAGCTTCTTCAATGGTTGAAGTAG…
	HQ422807	------------------------------------------------------------------------------ACGTTATATTTAGTGTTTGGTGCTTTTTCAGGTATTTTGGGTGGTTGTATGTCAA--TGTTAATTCGTATGGAATTATCACAACCTGGAAATAATTTACTTCTTGGAAATCACCAAGTTTACAATGTTTTAATTACTGCTCATGCTTTTTTAATGATTTTTTTTATGGTAATGCCTGTAATGATAGGAGGATTCGGTAATTGATTTGTACCTATTATGATTGGAAGTCCTGACATGGCGTTTCCTCGTTTAAATAATATTTCATTTTGATTATTACCACCTTCACTTTGCTTATTATTATTGTCATCTGTAGTTGAGGTAG…
	OQ247985	---------------------------------------------------------------------------------------------------------TCTGGTATATTAGGCGGATCTATGTCGA--TATTAATTAGAATGGAATTGGCTCAGCCGGGAAACCATTTGTTATTAGGAAATCATCAAATTTATAATGTATTAATAACTGCTCACGCATTTTTAATGATATTTTTTATGGTTATGCCAGTCTTGATAGGGGGTTTTGGGAATTGGTTAGTTCCAATAATGATCGGTAGTCCTGATATGGCTTTTCCTCGCTTGAACAATATTTCGTTTTGATTACTACCTTTTTCATTGTGTTTACTACTAATTTCTGCTATTGTAGAGGTGG…
	AB713919	------------------------------------------------------------------------------------------------------TTTTCTGGGGTTATAGGAGCCTGTGTTTCTA--TGTTAATACGTATGGAATTAGCACAACCGGGAAATCATTTACTTTTAGGTAACCATCAAGTTTACAATGTATTAATTACTGCACACGCTATTTTAATGATTTTCTTTCTTGTAATGCCCGTTATGATAGGTGGTTTTGGTAACTGATTTGTACCAATTATGATTGGAAGTCCTGATATGGCTTTTCCTAGATTAAATAATATTAGCTTTTGATTACTTCCGCCTGCACTTTGCTTATTATTAATATCTTCACTTATTGAAGTAG…
	GQ425224	-------------------------------------------------------------------------------------------------------------GAATTTTAGGAGGGTGTATGTCTA--TGTTAATTCGTATGGAATTAGCGCAACCGGGAAATCAGTTACTTTTAGGAAACCATCAAGTCTACAATGTTTTAATAACAGCCCATGCATTTTTAATGATCTTTTTTATGGTTATGCCAGTTATGATTGGAGGATTCGGAAATTGATTAGTCCCAATTATGATTGGTAGTCCAGATATGGCATTTCCAAGACTTAATAACATTTCATTCTGGCTTCTTCCACCATCACTTTGTTTGTTACTTTTATCCGCGATTGTTGAAGTTG…
	MH407249	-------------------------------------------------------------------------------------------TTTTTGGGGCCCTCTCGGGTGTTCTGGGCGGATGCATGTCGA--TGTTAATTCGCATGGAGTTAGCTCAACCAAGCAACCACTTACTTTTAGGAAATCATCAAGTTTACAATGTTCTTATAACAGCTCACGCGTTTCTCATGATCTTTTTCATGGTTATGCCCGTAATGATTGGAGGCTTTGGAAATTGATTGGTACCGATAATGATTGGTAGTCCAGATATGGCGTTTCCAAGATTAAATAATATCTCGTTTTGATTACTTCCTCCTTCGCTCTGCTTGCTGCTAATTTCGGCTATAGTTGAAGTAG…
	LC589701	---------------------------------------------------------------------GATATTGGTACTCTCTATTTAATTTTCGGTGCTTTTTCAGGTGTCTTAGGCGGTTGTATGTCAA--TGTTAATTCGTATGGAATTAGCTCAACCAAGTAATCATTTACTTTTAGGAAATCATCAAGTTTATAATGTCCTTATAACAGCGCATGCGTTTCTTATGATCTTCTTTATGGTTATGCCTGTAATGATTGGAGGTTTTGGTAACTGATTAGTACCAATAATGATTGGTAGTCCAGATATGGCGTTTCCAAGACTAAATAATATCTCGTTTTGGTTACTTCCTCCCTCACTCTGTTTACTGTTAATCTCGGCTATAGTTGAAGTAG…
	GQ917259	-----------------------------------------------------------------------------AACCCTTTACTTATTTTTTGGTGCATTTTCGGGAATAATGGGTGCTTGTTTATCAA--TGCTAATTAGAATGGAATTGGCACAACCAGGTAATCAATTACTTTTAGGCAATTACCAAGTTTATAACGTTTTGATTACAGCTCATGCTTTTTTAATGATATTCTTTTTAGTTATGCCTGTAATGATTGGTGGCTTTGGAAATTGATTAGTACCTATCATGATAGGTAGTCCAGATATGGCTTTTCCTCGTTTAAACAATATAAGTTTTTGATTATTACCTCCATCTTTATGTCTTCTTTTAGCTTCATCATTAGTTGAAGTAG…
	OM902160	-----------------------------------------------------------------------------TACATTATATTTAATTTTTGGAGCGTTTTCAGGAGTAATAGGTGCTTGTTTATCAA--TGTTGATTCGTATGGAACTAGCTCAACCTGGCAATCAATTATTGTTAGGTAACCATCAAGTTTATAATGTTTTAATTACATCCCATGCTTTTTTAATGATATTTTTTTTAGTAATGCCTATTATGATTGGTGGTTTTGGTAACTGGTTAGTGCCTATTATGATTGGTAGTCCAGATATGGCTTTTCCACGTCTAAATAATATAAGTTTTTGACTGTTACCTCCGTCTTTATGCCTTCTTTTAACTTCGTCAATAGTTGAAGTAG…
	OQ943747	------------------------------------------------------TCAACAAATCATAAAGATATTGGAACTCTTTATTTAATTTTTGGAGCCTTTTCAGGTGTTTTAGGAGCTTGTGTATCTA--TGTTAATTCGTATGGAATTAGCTCAACCTGGCAACCAATTATTATTGGGAAATCACCAAGTTTACAATGTTTTAATAACAGCTCATGCAATTTTAATGATCTTCTTTTTAGTTATGCCCGTTATGATAGGAGGCTTCGGTAATTGATTAGTGCCTATTATGATTGGAAGTCCTGATATGGCGTTCCCTCGATTAAATAATATAAGCTTTTGATTACTTCCACCTGCATTATGTTTATTATTAGCTTCTTCCTTAGTAGAAGTAG…
	MG851049	-------------------------------------------------------------CATTTTTAGATATTGGAACCCTTTACTTAATTTTTGGAGCTTTTTCTGGAGTTTTGGGAGCGTGCGCATCTA--TGTTAATTCGTATGGAATTGGCACAGCCAGGGAATCAATTATTGCTGGGAAATCATCAAGTTTACAACGTTTTGATAACAGCGCATGCCATCTTAATGATTTTTTTCCTAGTTATGCCTGTTATGATAGGAGGATTTGGTAATTGATTAGTTCCCATTATGATAGGAAGTCCCGATATGGCTTTTCCACGTTTAAACAATATCAGTTTTTGGTTGCTACCCCCTTCGCTTTGTTTATTGTTGGCATCTTCCCTAGTAGAAGTAG…
	KP682497	-----------------------------------------------------------------------------CACTCTTTATTTAATTTTTGGAGCATTCTCTGGAGTTTTAGGAGCATGCGCATCAA--TGTTAATTCGTATGGAATTAGCTCAACCTGGAAATCAATTACTATTAGGAAACCATCAGATTTATAATGTTTTAATAACAGCACATGCTATCTTAATGATTTTTTTCTTAGTAATGCCCGTTATGATAGGTGGATTCGGTAACTGATTAGTTCCCATTATGATAGGAAGTCCCGATATGGCATTTCCTCGCTTAAATAACATTAGTTTTTGACTGCTACCGCCGTCGCTTTGTTTATTATTAGCGTCATCTTTAGTAGAAGTAG…
	GQ917277	-----------------------------------------------------------------------------GACATTGTACTTGGTTTTTGGAGCATTTTCAGGTATTTTAGGAGGATGTATTTCCA--TGTTAATTCGTATGGAATTGGCTCAACCTGGAAATCAATTATTATTAGGAAATCATCAAGTTTACAATGTGTTGATAACAGCACATGCAATCCTAATGATCTTCTTTTTAGTTATGCCTGTTATGATAGGAGGTTTTGGTAACTGATTCGTACCTATTATGATTGGAAGTCCTGATATGGCATTTCCTCGATTAAATAATATCAGTTTTTGATTATTACCACCTGCGTTGTGTCTTTTATTAACATCTTCTTTAGTTGAAGTTG…
	HM915858	-----------------------------------------------------------------------------AACTCTTTATTTAATTTTTGGAGCTTTTTCAGGTATTTTAGGCGGATGTATGTCTA--TGTTAATTCGTATGGAGTTAACACAACCTGGTAATCAATTACTTTTAGGTAACCATCAAATTTATAATGTTCTTATTACTGCACATGCTTTTTTAATGATTTTTTTTATGGTTATGCCTGTAATGATTGGAGGTTTTGGAAATTGATTAGTTCCTATAATGATTGGAAGTCCTGATATGGCATTTCCAAGATTAAATAATATTTCTTTTTGATTACTACCACCTTCACTTTGTTTGCTTTTAATATCAATTATCGCTGAAACAG…
	KY559667	-----------------------------------------------------------------------------------------------------------------------GGGTTGTATGTCTA--TGCTAATTCGTATGGAATTAGCGCAACCAGGTAATCACTTACTCCTGGGTAATCATCAAGTTTACAACGTTTTGATTACTGCACACGCATTTTTAATGATTTTTTTTATGGTTATGCCAGTTATGATTGGTGGTTTTGGTAATTGGTTAGTTCCGATAATGATCGGAAGTCCAGATATGGCATTTCCTAGGTTAAACAATATTTCGTTTTGACTTCTTCCTCCTTCTCTTTGCTTATTACTAGCTTCAGCAGTTGTAGAAGTCG…
	GQ497315	-----------------------------------------------------------------------------TACTCTTTACTTGATTTTTGGTGCATTTTCAGGAGTTTTAGGCGGTTGCATGTCAA--TGTTAATCCGCATGGAATTAGCTCAGCCAGGCAATCATTTGCTTTTAGGCAATCATCAAGTTTATAATGTTCTTATAACGGCACATGCGTTTCTTATGATTTTTTTTATGGTAATGCCAGTAATGATAGGAGGTTTCGGGAATTGACTAGTTCCCATAATGATTGGAAGCCCTGATATGGCATTTCCAAGGTTAAATAATATTTCATTTTGATTACTTCCGCCCTCTCTTTGCTTGCTGCTAATGTCAGCAATTGTGGAAGTAG…
	KY994114	------------------------------------------------------------------------------ACTCTTTATTTAATTTTCGGGGCATTTTCAGGAATATTAGGAGCTTGTATATCCA--TGTTAATTCGTATGGAATTAGCACAGCCAGGTAATCAATTACTTCTAGGCAATCATCAAGTTTATAATGTTTTAATTACAGCTCATGCCTTTTTAATGATATTTTTTTTAGTTATGCCAGTTATGATTGGTGGATTTGGTAATTGACTAGTACCAATTATGATAGGTAGCCCTGATATGGCTTTTCCACGTTTAAATAACATAAGTTTTTGATTATTACCACCTTCACTTTGTTTATTATTAGCTTCTTCTATTGTTGAAGTAG…
	MT889348	---------------------------------------------------------------------------------------------------------------------GGAGCTTGTATTTCAA--TGTTAATTAGAATGGAATTAGCACAACCAGGGAATCATCTATTATTAGGGAATCATCAAATTTATAATGTTTTAATAACGGCTCATGCATTTTTAATGATTTTCTTTTTAGTTATGCCTGTAATGATTGGTGGTTTTGGTAATTGATTAGTTCCTATCATGATAGGAAGTCCTGATATGGCTTTTCCTCGCTTAAATAACATTAGTTTTTGATTACTTCCACCGTCATTATGTTTATTATTAGCATCATCCATGATTGAAGTAG…
	GQ917305	-----------------------------------------------------------------------------GACTTTATATTTAATATTTGGAGCCTTTTCTGGAGTTTTAGGAGCTTGTATTTCAA--TGTTAATTCGGATGGAATTAGCACAACCAGGAAATCATTTATTTTTAGGTAATCATCAAGTTTATAATGTTTTGATTACAGCCCATGCATTTTTAATGATATTTTTTTTAGTTATGCCTGTGATGATTGGGGGTTTTGGTAATTGATTAGTTCCTATTATGATAGGTAGCCCTGATATGGCTTTTCCGCGTTTAAATAATGTAAGTTTCTGATTACTTCCTCCTTCATTATGTTTATTACTACTTTCATCTATCGTTGAAGTGG…
	KM254413	-----------------------------------------------------------------------------AACCCTTTATCTTATTTTTGGAGCATTTTCTGGAATTTTAGGGGGTTGTATGTCTA--TGTTAATTAGAATGGAACTAGCACAACCTGGTAATCATTTACTTTTAGGTAATCATCAAGTTTATAATGTTTTAATCACAGCCCATGCTTTTTTAATGATCTTTTTTATGGTTATGCCTGTTATGATTGGAGGTTTTGGTAATTGATTAGTTCCTATAATGATTGGTAGTCCTGATATGGCTTTTCCTCGTTTAAATAATATTTCATTTTGGTTGCTTCCACCTTCATTGTGCTTACTTTTAGCTTCAGCTATCGTAGAGGTTG…
	OR635820	------------ATGCAACTTTTTTTTAGTCAGTGAGTTTCACGCTGAATTTTTTCAACTAATCATAAAGACATAGGAACACTTTACTTAATTTTTGGTGCGTTCTCTGGAATTCTAGGAGGGTGTATGTCTA--TGCTTATTCGTATGGAATTAGCGCAACCAGGTAATCATTTACTTTTAGGTAATCATCAAGTTTACAATGTTTTAATTACCGCCCATGCGTTTTTAATGATATTTTTCATGGTTATGCCTGTAATGATTGGTGGGTTTGGTAATTGATTAGTACCCATAATGATCGGAAGCCCAGATATGGCATTTCCAAGATTAAATAATATTTCATTCTGATTACTTCCTCCTTCTATTTGTCTTCTTTTAGCTTCTGCAGTCGTAGAGGTTG…
	KF543069	---------------------------------------------------------------------------GGAACACTTTACTTAATTTTTGGTGCTTTCTCTGGAATTCTAGGGGGGTGTATGTCTA--TGCTTATTCGTATGGAACTAGCACAACCAGGTAATCACTTGCTTTTAGGTAACCATCAAGTTTATAATGTTTTAATTACCGCCCACGCGTTCTTAATGATATTTTTCATGGTTATGCCTGTAATGATTGGGGGTTTCGGTAACTGGTTAGTACCTATAATGATTGGAAGCCCGGATATGGCATTTCCAAGACTGAATAATATTTCATTTTGATTACTTCCTCCTTCGATTTGTCTTCTTTTAGCTTCAGCAGTCGTAGAGGTTG…
	MG030765	--------------------------------------------------------------------------------ACTTTACTTAATTTTTGGTGCTTTTTCAGGAGTTTTGGGCGGTTGTATGTCTA--TGCTAATTCGTATGGAACTAGCGCAACCAGGTAATCATTTACTTCTGGGTAACCATCAGGTTTATAACGTTTTAATTACTGCGCATGCTTTTCTAATGATTTTTTTCATGGTTATGCCTATAATGATCGGTGGCTTTGGTAACTGATTAGTACCTATAATGATCGGAAGCCCAGATATGGCATTTCCTAGATTAAATAATATTTCATTCTGATTACTTCCCCCATCTCTTTGTTTACTTTTAGCTTCTGCAATTGTAGAAGTTG…
	ON000901	------------ATGCAATCTTTCTTTTTCCAATGAGTTTCACGCTGAATTTTTTCAACTAATCACAAAGATATAGGAACACTTTACCTAATTTTTGGAGCTTTTTCTGGAATTTTAGGTGGTTGTATGTCTA--TGCTAATCCGTATGGAGTTAGCGCAACCTGGTAATCATTTGTTATTAGGTAACCATCAAATTTACAATGTTTTAATTACCGCACATGCATTTTTGATGATCTTTTTCATGGTTATGCCTGTAATGATTGGTGGGTTTGGTAATTGGTTGGTACCTATAATGATTGGAAGTCCAGATATGGCATTTCCTAGATTAAACAATATTTCTTTCTTATTACTTCCTCCATCTCTTTGTTTACTTTTAGCTTCTGCGATTGTAGAAGTAG…
	JX627438	----------------------------------------------------------------------------------------------------------------------------GTATGTCTA--TGTTAATTCGTATGGAATTAGCGCAACCTGGTAATCATTTTTTATTAGGTAATCATCAAGTTTACAATGTTTTAATTACCGCACATGCATTTTTAATGATTTTTTTTATGGTTATGCCTGTAATGATTGGTGGTTTTGGCAACTGATTGGTGCCTGTAATGATTGGAAGTCCAGATATGGCATTTCCTAGATTAAATAATATTTCTTTTTGATTACTTCCTCCATCTCTTTGTTTACTTTTAGCTTCGGCGATTGTAGAAGTAG…
	MK875344	-----------------------------------------------------------------------------TACTCTTTACTTAATTTTTGGTGCGTTCTCAGGTGTTTTAGGTGGATGTATGTCAA--TGCTTATTCGAATGGAATTAGCTCAGCCAGGAAATCATTTACTTTTAGGAAATCACCAAGTTTACAATGTTCTTATTACAGCACACGCATTTCTTATGATCTTTTTTATGGTTATGCCTGTAATGATTGGAGGGTTTGGAAACTGATTAGTTCCTATAATGATTGGAAGCCCAGACATGGCATTTCCTAGATTAAACAATATTTCTTTTTGGCTACTTCCACCTTCTTTATGTTTACTTCTAACTTCTGCTCTTGTTGAAGTAG…
	KP019299	---------------------------------------------------------------------------GGTACTTTATATTTAATTTTTGGTGCTTTTTCCGGTGTTTTGGGTGGTTGCATGTCAA--TGTTAATTCGTATGGAACTTACGCAACCAGGTAATCAATTACTTTTAGGTAATCATCAAATGTACAATGTTTTAATTACAGCTCATGCTTTTTTAATGATTTTTTTTATGGTTATGCCTATTATGATAGGTGGTTTTGGTAACTGATTTGTGCCTATTATGATAGGTAGTCCAGATATGGCATTTCCTAGATTAAATAATATTTCTTTTTGATTGTTACCACCATCACTATGCTTGTTGTTAATTTCATCTATTGTTGAAGTAG…
	JX969732	-----------------------------------------------------------------------------TACACTTTATTTAATTTTTGGCGCCTTTTCTGGAATTATAGGAGGATGTATGTCAA--TGTTAATCCGTATGGAATTAGCACAACCTGGCAATCATTTACTTTTAGGTAATCATCAGGTATATAATGTTCTTATTACAGCTCATGCATTTCTCATGATCTTTTTTATGGTTATGCCAGTAATGATAGGAGGTTTTGGTAACTGATTAGTTCCTATAATGATAGGAAGTCCCGACATGGCTTTTCCAAGGTTAAACAATATTTCTTTTTGACTATTACCACCTTCGTTATGTTTATTATTGATGTCTGCTATAGTTGAGGTAG…
	OL809795	---------------------------------------------------------------------------------------------------------------ATACTAGGCGGATGTATGTCCA--TTTTAATTAGAATGGAGCTAGCTCAACCTGGAAATCACTTGTTATTAGGAAATCATCAAGTTTACAACGTTTTAATTACAGCGCATGCGTTTTTAATGATATTTTTTATGGTTATGCCCGTGTTAATAGGGGGATTTGGAAATTGGTTAGTACCTATAATGATTGGTAGCCCTGATATGGCTTTTCCTCGTTTAAATAATATTTCATTCTGATTATTACCACCATCGTTATGTTTATTATTAACTTCTGCACTAGTCGAAGTAG…
	KX808048	--------------------------------------------------------------------------------TCTTTATTTAATTTTTGGAGCATTTTCAGGTGTTTTAGGAGGTTGTATGTCAA--TGTTAATTCGCATGGAGTTAGCCCAACCTGGAAATCATTTGTTATTAGGGAACCATCAAGTTTACAATGTATTAGTGACAGCTCATGCATTTTTAATGATTTTTTTTATGGTTATGCCGGTTATGATAGGAGGTTTTGGTAATTGGTTGGTACCAATTATGATTGGTAGCCCTGATATGGCATTTCCTCGTTTAAATAACATTTCATTTTGATTACTTCCCCCGTCTTTATGTTTACTTTTACTATCGGCTATTGTAGAAGTAG…
	OM902101	-----------------------------------------------------------------------------TACTTTATACTTAATTTTTGGTGCCTTTTCAGGTATATTAGGTGGATGTATGTCAA--TGTTAATTCGTATGGAACTAGCACAGCCAGGTAACCATTTGCTTTTAGGTAATCATCAAGTATATAATGTATTAATAACAGCACATGCATTTCTGATGATTTTTTTTATGGTTATGCCTGTTATGATAGGAGGATTTGGTAATTGGCTAGTTCCTATAATGATAGGTAGTCCAGATATGGCATTTCCAAGATTAAATAATATTTCATTTTGGTTATTACCACCTTCTTTATGTTTACTATTGATGTCTGCTTTGGTTGAAGTAG…
	OM460673	-----------------------------------------------------------------------------TACTCTTTACTTAGTTTTTGGAGCATTTTCGGGAATTTTAGGAGGTTGTATGTCAA--TGTTAATTCGTATGGAGTTAGCACAACCTGGAAACCACTTACTTTTAGGGAATCATCAGGTTTATAATGTTTTAATAACGGCACATGCATTTCTTATGATTTTCTTCATGGTTATGCCTGTCATGATAGGAGGCTTTGGGAATTGGTTAGTTCCTATAATGATTGGAAGTCCCGATATGGCATTTCCTAGATTGAATAACATTTCATTTTGATTACTTCCACCATCGTTATGTTTATTGTTAATGTCAGCAATTGTCGAAGTTG…
	GQ497303	-----------------------------------------------------------------------------GACTTTATACTTAATTTTTGGAGCTTTTTCTGGAGTTTTAGGAGGGTGTATGTCAA--TGTTAATTCGTATGGAATTAGCACAGCCAGGTAATCATTTATTATTTGGTAATCATCAAATTTATAATGTTTTAATTACCGCTCATGCATTTCTTATGATTTTTTTTATGGTTATGCCTGTAATGATTGGAGGGTTTGGAAATTGATTGGTTCCTATAATGATAGGCAGCCCGGATATGGCATTTCCAAGACTAAATAATATTTCATTTTGATTACTTCCACCTTCATTATGTTTGCTTTTATTATCTGCTATTGTTGAAGTAG…
	HQ933409	-----------------------------------------------------------------------------AACTCTTTACTTAATTTTTGGCGCATTTTCAGGAATTTTGGGTGGTTGTATGTCTG--TATTAATTCGTATGGAGTTAGCTCAACCAGGCAACCATTTACTTTTGGGCAACCATCAAATTTACAATGTTATTATAACAGCACACGCATTTTTAATGATTTTTTTTATGGTTATGCCTGTAATGATAGGTGGTTTTGGAAATTGGTTAGTTCCTATTATGATAGGTAGCCCTGATATGGCCTTTCCAAGATTAAACAACGTTTCCTTTTGATTATTACCTCCATCGTTATGCTTGTTATTATTGTCAGCAATAGTTGAAGTTG…
	HM915973	-----------------------------------------------------------------------------CACGTTGTATTTAGTTTTTGGTGCATTTTCAGGAATTTTAGGTGGTTGTATGTCAA--TGCTAATTAGAATGGAATTAGCACAGCCTGGAAACCATTTATTATTGGGAAACCATCAAATATATAATGTTCTTATTACTGCTCATGCATTTCTTATGATTTTTTTTATGGTTATGCCTATAATGATTGGCGGTTTTGGTAATTGATTAGTTCCTATAATGATTGGAAGTCCAGATATGGCATTTCCGAGATTAAACAATGTATCTTTTTGATTACTTCCACCATCTTTATGTTTATTATTACTATCTGCAGTTGTTGAAGTAG…
	KU382036	-----------------------------------------------------------------------------AACTCTTTACTTGATTTTTGGTGCATTTTCGGGAATTTTAGGTGGTTGTATGTCAA--TGTTAATTCGAATGGAATTGGCTCAACCTGGAAATCATTTATTACTAGGAAATCATCAAATTTATAATGTTCTTATTACGGCACATGCTTTTTTAATGATATTTTTTATGGTTATGCCAGTAATGATTGGGGGATTTGGAAATTGATTAGTGCCTATAATGATAGGTAGTCCAGATATGGCTTTTCCGCGATTAAACAATATTTCATTTTGATTACTTCCTCCGTCTTTGTGTTTACTTTTAGCATCAGCTGTAGTTGAAGTAG…
	FJ499661	-----------------------------------------------------------------------------AACATTATATTTAATTTTTGGAGCTTTTTCTGGTATATTAGGTGGTTGTATGTCGA--TGTTAATTCGTATGGAATTAGCACAACCTGGTAATCAGTTACTTTTTGGGAATCATCAAGTTTACAACGTTTTGATTACAGCTCATGCATTTTTAATGATTTTTTTTATGGTTATGCCCGTAATGATAGGAGGATTTGGTAATTGATTAGTACCCATTATGATTGGGAGTCCAGATATGGCATTCCCTCGTTTAAATAATATATCTTTTTGATTGCTTCCACCTGCGTTGTGTTTACTTTTAGCTTCTGCAATTGTTGAAATTG…
	MF401962	------------ATGCAATTTTCATTTATGCAATGAGTTTCACGTTGAATCTTTTCAACAAATCATAAAGACATAGGTACCTTATATCTAATTTTTGGTGCTTTCTCTGGTATTTTAGGTGGATGTATGTCAA--TGTTAATTCGTATGGAATTAGCTCAACCTGGAAATCAATTATTATTAGGAAATCATCAAATTTACAATGTTTTAATTACAGCACATGCTTTTTTAATGATTTTTTTTATGGTAATGCCTGTAATGATTGGTGGATTTGGGAACTGATTAGTTCCCATTATGATAGGTAGTCCAGATATGGCTTTCCCACGTTTGAATAACATATCATTTTGATTGTTACCACCTTCACTTTGTTTACTTTTAGCATCAGCAATTGTAGAAGTAG…
	AB859148	---------------------------------------------------------------------------------------------------------------------------------------TGTTAATTCGTATGGAGTTAGCACAACCAGGAAATCAATTATTGCTAGGAAATCATCAAATTTATAATGTTTTAATTACAGCACATGCATTTTTAATGATCTTTTTTATGGTAATGCCTGTAATGATAGGAGGTTTTGGAAATTGATTGGTACCAATTATGATTGGAAGTCCAGATATGGCCTTTCCACGTTTAAATAATATATCGTTTTGGTTATTACCACCTTCGCTTTGTTTACTATTAGCGTCAGCAGTTGTAGAAGTTG…
	MZ336079	------------ATGCAATTTTCATTTATGCAATGGGTTTCGCGTTGAATTTTTTCAACGAACCACAAAGATATAGGAACTTTATATTTAATTTTTGGTGCTTTTTCCGGTATTTTAGGTGGTTGTATGTCAA--TGTTAATTCGTATGGAGTTGGCACAACCTGGAAATCAATTATTATTAGGAAATCATCAAATTTATAATGTTTTAATTACAGCACATGCGTTTTTGATGATTTTTTTTATGGTAATGCCTGTAATGATAGGTGGATTTGGAAATTGATTAGTACCCATTATGATTGGAAGTCCTGATATGGCTTTTCCACGCTTAAATAATATATCATTTTGATTATTACCACCTGCACTTTGTTTACTTTTAGCATCAGCGATTGTAGAAGTTG…
	MZ336096	------------ATGCAATTTTCATTTATCCAGTGAGTTTCACGTTGAATTTTTTCAACAAATCATAAAGATATAGGAACTTTATATTTAATTTTTGGTGCTTTTTCAGGTATTTTAGGTGGCTGTATGTCAA--TGTTAATTCGTATGGAATTAGCTCAACCTGGAAATCAATTATTATTAGGAAATCATCAAATTTATAATGTTTTAATTACTGCTCACGCATTTTTAATGATATTTTTTATGGTAATGCCAGTTATGATAGGTGGATTTGGAAACTGATTAGTACCCATTATGATTGGAAGTCCTGATATGGCGTTTCCTCGTCTAAATAATATTTCCTTTTGATTATTACCTCCTGCGCTTTGTTTACTTTTAGCATCGGCAATTGTTGAAGTTG…
	KY315246	-------------------------------------------------------------------------------------------------------------------------GTTGTATGTCAA--TGCTAATTCGTATGGAATTGGCTCAACCAGGAAATCAATTACTTCTTGGGAATCATCAAGTTTATAATGTCCTAATTACAGCACATGCATTCTTAATGATATTTTTTATGGTCATGCCAGTTATGATAGGTGGGTTTGGAAATTGATTAGTACCTATTATGATTGGAAGTCCAGATATGGCTTTTCCCCGTTTAAATAATATTTCATTTTGGTTATTACCTCCTGCGCTTTGTTTACTTTTAATATCAGCAATTGTTGAAGTAG…
	HM915971	-----------------------------------------------------------------------------TACTCTTTATTTAATTTTTGGTGCGTTTTCAGGAGTCTTAGGTGGTTGCATGTCTA--TGTTAATTCGTATGGAATTAGCGCAACCAGGTAATCATTTATTAATGGGTAACCATCAAGTTTATAATGTATTAATTACAGCGCATGCGTTTTTAATGATTTTTTTTATGGTTATGCCTATAATGATTGGAGGGTTTGGTAATTGACTAGTTCCAATTATGATTGGAAGTCCGGATATGGCGTTTCCAAGGTTAAATAATGTTTCTTTTTGGTTGTTACCACCTTCTTTGTGTTTATTATTAACTTCGGCTATAGTAGAGGTTG…
	HM915970	-----------------------------------------------------------------------------TACTTTATATTTAATTTTTGGTGCTTTCTCAGGAGTGCTAGGAGGTTGTATGTCTG--TTTTAATTCGAATGGAATTAGCACAACCAGGTAATCACTTTTTTTTAGGTAATCATCAAGTTTATAACGTTTTAATTACAGTCCATGCATTTTTAATGATTTTTTTTATGGTTATGCCTGTAATGATTGGAGGTTTCGGAAATTGATTGGTTCCTATTATGATTGGAAGTCCAGATATGGCTTTTCCAAGATTAAATAATATTTCTTTTTGATTGTTACCTCCTTCTCTTTGTTTACTATTAGCTTCTGCTATAGTAGAAGTTG…
	MH396181	------------ATGCAATTTTCATTTAATCAGTGAGTTTCACGTTGAATATTTTCAACAAATCATAAAGATATTGGAACTTTATATTTAATTTTTGGTGCATTTTCAGGGGTATTAGGAGGTTGTATGTCAA--TGCTAATCCGTATGGAGTTGGCTCAACCAGGTAATCAATTACTTTTAGGTAATCATCAAATTTATAATGTTTTAATAACAGCGCATGCTTTTTTAATGATTTTTTTTATGGTAATGCCTGTAATGATAGGAGGTTTTGGAAATTGGTTGGTTCCTATTATGATAGGAAGTCCAGATATGGCATTTCCACGTTTAAATAATATTTCATTTTGATTATTACCACCTTCACTTTGTTTACTTTTAGCTTCAGCAATCGTGGAAGTTG…
	FJ499623	-----------------------------------------------------------------------------TACTTTATATTTATTTTTTGGAGCTTTTTCAGGAATATTGGGTGGTTGTATGTCCA--TGTTAATTCGTATGGAACTAGCACAACCAGGCAATCATTTACTTTTAGGTAATCATCAAGTCTATAATGTTCTTATAACAGCACATGCTTTTTTAATGATTTTTTTTATGGTTATGCCTGTCATGATTGGTGGGTTTGGTAATTGGTTAATTCCTATTATGATTGGAAGTCCTGATATGGCTTTTCCTCGATTAAATAATATATCTTTTTGATTATTGCCACCATCTTTATGTTTATTATTAGCATCCGCAATTGTTGAAGTAG…
	HM918171	-----------------------------------------------------------------------------TACTCTTTACTTAATTTTTGGAGCTTTTTCAGGTATTTTAGGTGGATGTATGTCTA--TACTAATTAGAATGGAATTAGCACAACCTGGTAATAATTTACTTTTAGGTAATCATCAAGTTTACAATGTATTGATTACAGCGCATGCTTTTCTAATGATTTTTTTTATGGTAATGCCTGTTATGATTGGAGGGTTTGGTAATTGGTTAGTACCTATTATGATAGGAAGTCCGGATATGGCTTTTCCAAGATTAAATAATATTTCATTTTGATTGTTACCTCCATCTTTATGTTTACTTTTAGCTTCTGCAATAGTTGAAGTTG…
	JF271597	-----------------------------------------------------------------------------TACTCTTTATTTAATTTTTGGTGCTTTTTCCGGCGTAGTTGGTGGTTGTATATCAA--TATTAATTCGTATGGAATTAGCGCAGCCAGGTAATCATTTATTGTTAGGTAATCATCAAGTATATAATGTATTGATTACTGCGCATGCGTTTTTAATGATATTTTTTATGGTAATGCCCGTTATGATTGGTGGTTTTGGTAATTGATTAGTACCTATTATGATTGGAAGTCCTGATATGGCTTTTCCTAGGTTAAATAATATATCATTTTGATTGTTGCCCCCCTCATTATGTTTGTTAATATCATCTGCAATTGTAGAAGTAG…
	KP725119	-----------------------------------------------------------------------------TACTTTATATTTAATTTTTGGTGCTTTTTCAGGAATATTAGGTGGCTGTATGTCAA--TGTTAATTCGTATGGAATTAGCTCAGCCAGGTAATCATTTACTTTCTGGAAATCATCAAGTTTATAATGTTTTAATTACAGCACATGCATTTTTAATGATTTTTTTTATGGTTATGCCTGTTATGATTGGAGGTTTTGGAAATTGATTAGTTCCTATAATGATAGGTAGTCCAGATATGGCTTTCCCAAGATTAAATAATATTTCATTTTGATTATTACCTCCATCGTTATGCTTATTATTAGCTTCGGCTATAGTAGAAGTTG…
	OM902119	-----------------------------------------------------------------------------CACTTTATATTTAATTTTTGGTGCATTTTCAGGAATTTTAGGTGGTTGTATGTCGA--TGCTAATTCGCATGGAATTAGCCCAACCAGGTAATCATTTGCTGTTGGGTAACCATCAAGTTTATAATGTTCTTATAACTGCGCACGCATTTCTTATGATCTTTTTCATGGTAATGCCTGTTATGATAGGAGGATTTGGAAATTGATTGGTTCCTATAATGATTGGTAGTCCAGATATGGCATTTCCAAGATTAAATAATATTTCATTTTGGTTATTACCACCTTCTTTATGTTTACTATTAATGTCAGCAATAGTGGAAGTTG…
	HM917652	-----------------------------------------------------------------------------AACTCTTTATTTAATTTTTGGAGCATTTGCTGGAATATTAGGTGGTTGCATGTCAA--TATTTATTAGAATGGAGTTATCTCAGCCTGGAAATCATTTTCTTTTAGGTAATCATCAAGTTTATAATGTCTTAATTACAGCACATGCTTTCTTAATGATTTTCTTTATGGTAATGCCAGTTATGATTGGAGGCTTCGGTAATTGACTAGTCCCAATTATGATTGGAAGTCCTGATATGGCTTTTCCAAGATTGAATAATATTTCTTTTTGATTATTACCTCCGTCACTTTGTTTACTACTAATTTCTGCTTTAGTGGAAGTTG…
	KU934270	-----------------------------------------------------------------------------AACTCTTTACTTAATTTTTGGTGCTTTTTCTGGAGTACTAGGAGGCTGTATGTCAA--TGTTAATTAGAATGGAATTAGCTCAACCTGGTAATCATTTACTTTTAGGTAATCATCAAGTTTATAACGTCTTAATTACGGCCCATGCGTTTTTAATGATTTTTTTTATGGTAATGCCTGTTATGATAGGAGGGTTTGGAAATTGATTAGTTCCAATTATGATTGGAAGTCCAGATATGGCTTTTCCAAGATTAAATAATATTTCTTTTTGATTGTTACCACCTTCACTTTGTTTGTTAATAATTTCTGCTCTTGTAGAAGTTG…
	MK202430	-----------------------------------------------------------------------------TACTCTGTATTTAATTTTTGGGGCTTTTTCAGGAATTTTAGGAGGTTGCATGTCTA--TGTTAATCCGTATGGAACTAGCACAACCTGGAAATCATTTACTTCTTGGAAATCATCAGGTTTATAATGTTCTTATAACCGCTCATGCATTTCTTATGATTTTTTTTATGGTTATGCCCGTTATGATTGGGGGTTTTGGTAATTGATTAGTTCCTATAATGATTGGAAGTCCAGATATGGCTTTTCCAAGATTAAATAACATATCTTTTTGATTATTACCACCTTCTTTGTGTTTATTATTATTGTCAGCTGTTGTTGAAGTTG…
	KU934259	-----------------------------------------------------------------------------AACTCTTTATTTAATTTTTGGTGCTTTTTCTGGAGTTTTAGGTGGTTGTATGTCTA--TGTTAATCCGTATGGAATTAGCACAGCCAGGAAATAATTTGCTTTCAGGAAATCATCAGGTTTACAATGTTTTAATTACAGCACATGCACTTTTGATGATTTTCTTCATGGTAATGCCTGTAATGATAGGTGGATTTGGGAATTGGTTAGTACCAATTATGATAGGTAGTCCAGATATGGCATTTCCTAGATTAAATAATATTTCGTTTTGATTATTACCACCTTCTCTTTGTTTATTATTAACATCGGCTTTAGTAGAAGTAG…
	KM406839	------------------------------------------------------------------------------ACACTTTACTTAATTTTTGGTGCATTTTCAGGAATTTTAGGTGGTTGTATGTCTA--TGCTAATTCGTATGGAGCTAGCTCAACCAGGCAATCATTTGCTTTTAGGCAATCACCAAGTATATAATGTTCTTATAACTGCTCATGCATTTTTAATGATTTTTTTTATGGTTATGCCTGTAATGATCGGTGGTTTTGGTAACTGGTTAGTACCAATCATGATTGGTAGCCCAGATATGGCATTTCCTCGATTAAATAATATATCATTTTGATTACTTCCCCCTTCGCTTTGTTTATTACTATTATCTGCAATTGTGGAAGTAG…
	KT307597	-----------------------------------------------------------------------------AACTCTTTACTTAATCTTTGGTGCATTTTCGGGGATTTTAGGTGGTTGTATGTCAG--TACTAATTCGTATGGAACTAGCTCAGCCAGGAAATCATCTACTTTTAGGAAATCATCAAGTTTACAATGTTCTTATAACAGCTCATGCGTTTCTGATGATTTTTTTCATGGTTATGCCTGTGATGATCGGAGGTTTTGGTAACTGGTTAGTTCCAATTATGATTGGAAGTCCAGATATGGCGTTTCCAAGGTTAAATAATATTTCATTTTGGCTTCTTCCACCATCATTATGCTTATTGTTATTATCTGCAGTTGTTGAAGTTG…
	KF280932	-----------------------------------------------------------------------------TACTCTTTACTTAATTTTTGGGGCATTTTCAGGAGTTTTAGGTGGTTGTATGTCTA--TACTTATTCGTATGGAACTAGCCCAGCCAGGTAATCATTTACTTTTGGGTAATCACCAAATTTATAATGTTCTTATAACAGCTCACGCATTCTTAATGATCTTTTTTATGGTTATGCCAGTAATGATTGGTGGTTTTGGAAATTGATTAGTCCCAATTATGATTGGTAGTCCAGATATGGCATTTCCTCGATTAAATAACATTTCATTTTGATTACTTCCTCCTTCGTTATGTTTATTATTATTATCAGCAATTGTAGAGGTAG…
	GQ380031	-----------------------------------------------------------------------------TACTCTTTACTTAATTTTTGGAGCTTTTTCAGGTGTTTTAGGCGGGTGTATGTCAA--TGTTAATCCGTATGGAATTAGCACAACCTGGTAACCACTTACTTTTAGGAAGTCACCAAATTTACAATGTTCTTATAACAGCGCATGCGTTCCTTATGATTTTTTTTATGGTTATGCCTGTAATGATCGGAGGTTTTGGTAACTGATTAGTTCCTATAATGATTGGTAGTCCAGATATGGCGTTTCCAAGATTAAATAATATTTCTTTTTGATTGCTTCCACCTTCACTTTGTTTATTATTAATTTCAGCTATAATTGAAGTCG…
	KU382032	-----------------------------------------------------------------------------AACGCTTTACTTAATTTTTGGTGCTTTTTCAGGAATTTTAGGAGGTTGTATGTCTA--TATTAATTCGTATGGAATTAGCTCAGCCAGGCAACCATTTACTTTTAGGCAACCATCAAGTTTATAATGTTTTGGTTACTGCGCACGCATTTTTAATGATTTTTTTTATGGTTATGCCAGTAATGATTGGTGGATTTGGTAATTGATTAGTTCCAATAATGATTGGTAGTCCAGACATGGCATTTCCAAGATTAAATAATATTTCATTTTGGTTACTACCACCTTCACTTTGTTTATTATTAGCTTCAGCAATGGTAGAAGTTG…
	MZ824187	-----------------------------------------------------------------------------TACTCTTTATTTAATTTTCGGTGCCTTTTCAGGGGTGTTAGGTGGTTGTATGTCAA--TGTTAATTCGTATGGAATTAGCACAACCGGGCAACCATTTGTTATTAGGTAATCATCAAGTTTACAACGTCCTTATAACAGCTCATGCATTCCTCATGATTTTTTTTATGGTTATGCCTGTAATGATAGGAGGATTTGGTAATTGATTAGTACCAATAATGATAGGGAGTCCTGATATGGCTTTCCCTAGACTAAATAATATTTCTTTTTGATTACTTCCGCCATCACTATGTTTATTATTAATGTCAGCATTAGTAGAAGTAG…
	JX969695	-----------------------------------------------------------------------------TACTCTTTATTTAATTTTTGGTGCCTTTTCGGGAATTTTAGGTGGTTGTATGTCTA--TGTTAATTCGTATGGAATTAGCTCAACCAGGAAATCATTTGCTTTTAGGAAATCATCAAATTTATAATGTTCTTATAACAGCACATGCATTTCTTATGATTTTTTTTATGGTTATGCCTGTTATGATTGGAGGATTTGGTAATTGGTTAGTACCAATAATGATAGGAAGTCCTGACATGGCATTTCCAAGATTAAACAATATTTCATTTTGATTGCTTCCGCCTTCGTTATGTCTATTATTAATGTCAGCAATCGTTGAAGTAG…
	HQ545339	-----------------------------------------------------------------------------TACACTTTATTTAATTTTTGGAGCTTTTTCTGGTATTTTAGGGGGGTGTATGTCCA--TGTTAATACGTATGGAATTAGCTCAGCCAGGAAATCATTTACTTTTAGGGAATCATCAAATTTATAATGTTTTGATAACTGCGCATGCATTCCTTATGATTTTTTTTATGGTAATGCCTGTAATGATTGGCGGTTTTGGTAATTGATTAGTACCAATAATGATAGGTAGTCCAGATATGGCTTTTCCAAGACTAAATAATATTTCATTTTGATTATTACCACCTTCTTTATGCTTATTGTTAATGTCAGCAATAGTTGAAGTAG…
	KT456506	-----------------------------------------------------------------------------------------------------------------------------TATGTCAA--TGTTAATTCGTATGGAATTAGCACAACCAGGCAACCATTTACTGTTAGGCAACCATCAAGTTTATAATGTTCTTATAACAGCCCATGCATTTTTAATGATTTTTTTTATGGTTATGCCCGTAATGATTGGAGGTTTTGGTAATTGATTAGTTCCTATTATGATTGGTAGTCCAGATATGGCATTTCCAAGATTAAACAATATATCATTTTGATTACTTCCACCATCATTATGTTTACTATTATTATCAGCAATTATTGAAGTTG…
	KX557258	---------------------------------------------------------------------------------------------------------------------GGTGGATGTATGTCAA--TATTAATTAGGATGGAATTAGCTCAGCCTGGAAATCACTTGTTAGTAGGAAATCATCAAATTTACAATGTTTTAATAACTGCTCATGCATTTTTAATGATTTTTTTTATGGTTATGCCTGTTTTAATTGGGGGATTTGGGAATTGATTAGTACCTATAATGATAGGTAGTCCTGATATGGCATTTCCACGTTTAAATAATATTTCATTTTGGTTACTTCCTCCTTCTTTATGTTTGTTATTAACATCTGCCATTGTAGAAGTGG…
	KU749578	------------------------------------------------------------------------------------------------------------------------------------A--TGTTAATTCGCATGGAACTAGCTCAACCAGGTAATCATTTACTTTTAGGTAATCATCAAGTTTATAATGTTCTTATAACTGCACATGCGTTTCTTATGATTTTTTTTATGGTTATGCCTGTTATGATTGGAGGTTTTGGTAACTGATTAGTTCCTATAATGATTGGTAGTCCAGATATGGCATTTCCTAGATTAAATAATATTTCGTTTTGATTACTACCTCCTTCTCTTTGTTTATTATTGATTTCAGCAGTTGTAGAAGTGG…
	MG030787	-----------------------------------------------------------------------------TACTCTTTATTTAATTTTTGGTGCTTTTTCAGGAATTTTAGGAGGATGTATGTCTA--TGTTGATTCGTATGGAGTTAGCACAACCAGGTAATCATTTACTTTTAGGTAATCATCAAGTTTATAATGTTCTTATAACTGCCCATGCCTTTCTTATGATTTTTTTTATGGTTATGCCTGTAATGATAGGGGGTTTCGGTAATTGATTAGTGCCCATAATGATAGGTAGTCCTGATATGGCATTTCCTAGATTAAATAACATTTCATTTTGGTTACTTCCCCCATCTTTATGTTTATTATTAATGTCTGCAGTTGTTGAAGTAG…
	JX034093	-----------------------------------------------------------------------------AACTCTTTACTTAATTTTTGGAGCCTTTTCAGGAGTTTTAGGTGGTTGTATGTCTA--TGTTAATCCGTATGGAATTAGCTCAACCAGGAAATCATTTACTTTTAGGAAATCATCAAGTTTACAATGTTCTTGTAACTGCACATGCATTTTTAATGATTTTTTTTATGGTTATGCCAGTAATGATTGGAGGATTTGGTAATTGGTTAGTTCCAATTATGATTGGTAGTCCTGATATGGCTTTTCCTCGATTAAATAATATTTCTTTTTGGTTACTTCCGCCTTCATTATGTTTATTACTACTATCTGCAATTGTAGAAGTAG…
	JX571988	-----------------------------------------------------------------------------AACATTATATTTAATTTTTGGTGCTTTTTCTGGAGTTTTAGGCGGATGTATGTCCC--TATTAATCCGAATGGAACTGGCTCAACCAGGAAATCATTTACTGTTAGGTAATCACCAAGTTTACAATGTCTTAATAACAGCTCATGCTTTTTTAATGATATTTTTTATGGTAATGCCTGTGATGATAGGAGGTTTCGGTAACTGATTAGTTCCTATAATGATTGGTAGTCCAGACATGGCTTTTCCTCGACTAAATAACATTAGCTTTTGGTTACTTCCTCCATCATTATGTTTATTATTAGCATCTTCCTTAGTTGAAGTAG…
	KF280878	-------------------------------------------------------------------------------------------------------------------TGGGAGGATGTATGTCCT--TACTGATACGAATGGAATTAGCTCAGCCAGGTAATCATTTATTGATGGGTAATCACCAAGTTTATAACGTATTAATAACAGCTCATGCGTTCTTAATGATATTTTTTATGGTGATGCCTGTAATGATTGGAGGTTTTGGCAATTGGTTAGTGCCCATAATGATAGGTAGCCCTGATATGGCCTTTCCTCGATTAAATAATATTAGTTTCTGGCTCCTTCCTCCATCGTTGTGCTTACTATTAGCTTCTTCATTAGTAGAAGTGG…
	KF280875	-----------------------------------------------------------------------------AACATTATATCTAATTTTTGGTGCTTTTTCTGGTGTTTTGGGAGGTTGTATGTCTT--TATTAATACGAATGGAATTAGCTCAACCGGGCAATCATTTATTAATGGGTAATCACCAAGTTTATAACGTATTAATAACCGCTCACGCTTTCCTGATGATATTTTTTATGGTAATGCCAGTAATGATAGGAGGCTTTGGTAATTGACTGGTACCTATAATGATTGGCAGTCCTGATATGGCTTTTCCTCGATTAAACAACATTAGTTTTTGATTACTCCCTCCGTCGTTATGTCTATTATTAGCTTCTTCATTAGTTGAGGTAG…
	KF280881	-----------------------------------------------------------------------------AACACTATATCTAATTTTCGGTGCTTTTTCAGGTGTTTTAGGAGGATGTATGTCCT--TGCTAATTAGAATGGAGTTAGCTCAACCAGGTAATCATTTATTAATGGGTAATCACCAAGTTTACAACGTACTAATAACGGCTCATGCCTTTTTAATGATCTTTTTTATGGTAATGCCAGTAATGATTGGAGGTTTTGGTAATTGGTTAGTACCTATTATGATAGGTAGTCCAGATATGGCTTTCCCTAGGTTAAACAACATCAGCTTTTGATTACTTCCACCATCTTTATGCTTATTGTTAGCTTCTTCTTTAGTTGAAGTAG…
	KT886174	-----------------------------------------------------------------------------CACTCTTTATCTGATATTCGGGGCTTTTTCAGGTGTTATAGGTGGTTGTATGTCTT--TATTAATTCGAATGGAGCTAGCACAACCAGGAAACCACCTACTAATGGGTAACCATCAAGTTTACAACGTATTAGTTACAGCTCATGCGTTTTTAATGATTTTTTTTATGGTTATGCCAGTTATGATAGGAGGGTTTGGTAACTGGTTAGTTCCTATTATGATAGGAAGTCCTGATATGGCTTTTCCACGTTTAAATAATATTAGTTTTTGGTTATTACCACCTTCACTTTGCCTTTTATTAGCTTCTTCTTTAGTAGAAGTAG…
	GU224124	-----------------------------------------------------------------------------AACTCTTTATTTGGTGTTTGGGGCTTTTTCAGGTGTTATAGGTGGCTGCATGTCTT--TACTGATAAGAATGGAATTAGCGCAGCCGGGTAATCATTTGTTGATGGGTAATCATCAAGTTTACAATGTTTTAGTTACGGCCCATGCGTTTTTAATGATTTTTTTTATGGTAATGCCAGTTATGATAGGCGGTTTTGGTAATTGATTAGTTCCTATTATGATAGGAAGTCCTGATATGGCTTTCCCTCGTTTAAACAATATTAGTTTTTGGCTTTTACCACCGTCCCTTTGTCTTTTATTAGCTTCTTCTCTAGTAGAAGTTG…
	MN992100	--------------------------------------------------------------------------------TCTTTATTTAATATTTGGTGCTTTTTCAGGAGTTATCGGAGGCTGTATGTCTT--TATTAATCAGGATGGAATTAGCTCAACCAGGTAACCATTTATTAATGGGTAACCATCAAGTGTACAATGTTTTAGTTACTGCGCACGCTTTCTTAATGATTTTTTTTATGGTTATGCCAGTAATGATAGGCGGTTTTGGTAATTGATTAGTACCAATTATGATTGGAAGCCCTGATATGGCTTTCCCCCGTTTAAATAATATTAGTTTTTGATTACTACCTCCCTCGCTTTGTCTTTTATTAGCTTCTTCTCTAGTTGAAGTAG…
	HM918519	-----------------------------------------------------------------------------AACTCTTTACTTAATATTTGCTGCTTTTTCAGGAGTTGTCGGAGGTTGTATGTCTT--TACTAATTAGAATGGAGTTAGCACAACCAGGTAATCATTTATTGATGGGAAATCACCAAGTGTATAACGTTTTAGTTACTGCTCATGCTTTTTTAATGATTTTTTTTATGGTAATGCCCGCAATGATCGGTGGCTTCGGTAATTGGTTAGTGCCTATTATGATAGGAAGTCCTGATATGGCTTTTCCACGTCTAAATAACATAAGTTTTTGATTATTACCACCTTCACTTTGTCTTTTACTGGCATCTTCTCTAGTTGAAGTTG…
	KT886172	-----------------------------------------------------------------------------AACTCTTTATTTAATATTTGGTGCTTTTTCAGGAGTTATTGGAGGTTGTATGTCTT--TATTGATTAGAATGGAACTAGCACAACCAGGTAATCATTTGTTAATGGGTAACCATCAAATTTATAATGTTTTAGTTACTGCCCACGCATTTTTAATGATCTTTTTTATGGTAATGCCTGTGATGATAGGAGGGTTTGGTAATTGATTAGTACCTATTATGATAGGAAGTCCAGATATGGCTTTCCCACGTCTAAATAATATAAGTTTTTGGTTATTACCACCTTCACTTTGTCTTTTATTAGCGTCATCTTTAGTTGAAGTGG…
	MN967053	------------ATGAAATTTTTAAACACACAATGGCTTTTTCGTTGAGTATTTTCAACAAACCATAAAGATATAGGAACTCTTTATTTAATATTTGGTGCTTTTTCAGGAGTTATCGGAGGTTGTATGTCTC--TGCTGATCAGGATGGAGTTAGCACAACCAGGTAATCATTTGTTAATGGGTAATCATCAAATTTATAATGTTTTAGTTACTGCTCATGCATTTTTAATGATCTTTTTTATGGTAATGCCTGTAATGATAGGAGGGTTTGGTAATTGACTAGTGCCTATTATGATAGGAAGTCCAGACATGGCTTTTCCACGTCTAAACAATATAAGTTTTTGGTTATTACCACCTTCACTTTGTCTTTTATTAGCGTCGTCTTTAGTTGAAGTAG…
	MG740667	------------------------------------------------------------------------ATTGGTACTTTGTACCTTATTTTTGGAGCTTTTTCTGGGGTATTAGGAGGTTGTATGTCCT--TATTAATTAGAATGGAATTAGCTCAACCAGGAAATTACTTGCTGTCTGGAAATCATCAAGTCTACAATGTCTTAATTACGGCACATGCATTTTTAATGATATTTTTCATGGTAATGCCTGTAATGATAGGAGGTTTTGGTAATTGATTAGTTCCTATCATGATAGGAAGCCCTGATATGGCTTTTCCACGTCTAAATAATATTAGTTTTTGGTTATTACCACCGTCTTTATGTTTACTGTTAGCTTCTTCTCTTGTAGAAGTCG…
	KY205179	-----------------------------------------------------------------------------TACTCTTTATTTAGTTTTTGGTGCTTTCTCAGGTGTTTTAGGAGGTTCCATGTCTT--TATTCATTAGAATGGAGTTAGCTCAACCGGGAAATCATTTGTTGATAGGTAATCACCAAGTTTACAACGTTTTGATAACAGCACATGCATTTCTTATGATATTTTTTATGGTTATGCCAGTTATGATTGGTGGCTTTGGAAACTGGTTAGTCCCTATAATGATTGGAAGTCCAGATATGGCTTTTCCACGTTTAAATAATATTAGTTTTTGATTACTTCCTCCTTCGCTATGTTTGTTATTAGCTTCTTCTATAGTTGAAGTTG…
	KT886154	-----------------------------------------------------------------------------AACACTTTATTTAATTTTTGGAGCATTTTCAGGAGTTTTAGGAGGCTGCATGTCAT--TATTGATTAGGATGGAGCTTGCTCAACCAGGAAATCATTTATTAGTAGGAAATCATCAAGTCTATAATGTTTTAATTACAGCGCATGCATTTTTAATGATTTTCTTTATGGTTATGCCTATTATGATTGGAGGTTTTGGTAATTGGCTGGTTCCAATAATGATTGGTAGTCCAGATATGGCTTTTCCAAGACTTAATAATATAAGTTTTTGACTATTACCTCCTTCACTTTGTTTACTTTTAGCTTCTTCATTAGTGGAAGTAG…
	KT886166	-----------------------------------------------------------------------------AACTCTCTACTTAATTTTTGGGGCTTTTTCCGGTGTTTTAGGCGGTTGTATGTCTT--TATTAATACGTATGGAACTAGCACAGCCTGGTAACCATTTATTAATGGGTAATCATCAAGTTTATAATGTATTAATAACCGCACATGCTTTTTTAATGATATTTTTTATGGTTATGCCTGTTATGATAGGTGGTTTTGGTAATTGGTTAGTACCTATAATGATAGGTAGTCCAGATATGGCTTTCCCACGCTTAAACAATATTAGTTTTTGACTGTTACCTCCCTCATTATGTTTATTATTGGCTTCTTCTTTAGTTGAAGTAG…
	KT886168	-----------------------------------------------------------------------------TACACTTTATTTAATTTTTGGCGCCTTCTCTGGGGTTCTAGGTGGATGTATGTCGT--TATTAATACGAATGGAACTTGCTCAACCAGGAAATCATTTATTGGCGGGCAACCATCAAATTTATAATGTGCTTATAACTGCCCACGCTTTTTTAATGATATTCTTTATGGTAATGCCAGTTATGATAGGCGGGTTTGGAAATTGGTTAGTACCTATAATGATAGGTAGTCCTGACATGGCTTTTCCACGTTTAAACAATATTAGTTTTTGGTTGTTACCTCCTTCATTATGTTTGCTTTTAGCTTCTTCGATTGTTGAAGTTG…
	HQ603220	-----------------------------------------------------------------------------TACGCTTTATTTAATTTTTGGAGCTTTCTCCGGTGTTTTAGGGGGTTGCATGTCTT--TATTAATTCGAATGGAATTAGCTCAACCTGGTAATCATTTATTAGAAGGTAATCATCAAATTTATAATGTGTTAATTACAGCCCATGCATTTTTAATGATATTTTTTATGGTAATGCCCGTTATGATAGGCGGTTTTGGTAACTGGTTAGTACCAATTATGATAGGGAGTCCAGACATGGCTTTTCCACGATTAAATAACATTAGTTTTTGGTTATTACCTCCATCATTATGTTTATTACTGGCGTCATCACTTGTTGAAGTAG…
	KT886162	-----------------------------------------------------------------------------CACTCTTTATTTAATTTTTGGGGCTTTTTCCGGTGTTTTAGGTGGTTGTATGTCAT--TATTAATACGAATGGAATTAGCACAACCAGGTAATCATTTGTTATTAGGCAACCATCAAGTTTACAATGTATTAATTACTGCTCACGCTTTTTTAATGATATTTTTTATGGTAATGCCTGTTATGATAGGTGGTTTTGGTAACTGGTTAGTTCCTATAATGATAGGTAGTCCAGATATGGCTTTCCCTAGATTAAATAATATTAGTTTTTGGCTGTTACCGCCTTCACTATGCTTGTTATTAACTTCATCTCTTGTTGAAGTCG…
	HQ422594	------------------------------------------------------------------------------ACTCTTTACTTAATTTTTGGTGCTTTTTCAGGTGTTTTAGGAGGGTGTATGTCAT--TATTGATACGTATGGAATTAGCTCAACCAGGTAATCACTTGTTAATGGGTAACCATCAAATTTATAATGTGCTAATTACTGCCCATGCTTTTTTAATGATATTCTTTATGGTTATGCCAGTTATGATAGGCGGCTTTGGTAATTGGTTAGTTCCTATAATGATAGGTAGCCCAGATATGGCTTTTCCACGTTTAAATAATATTAGTTTTTGGTTATTACCTCCTTCGTTATGCTTACTTTTAGCTTCTTCTCTTGTCGAAGTTG…
	MG887868	------------------------------------------------------------------------------------------------------TTTTCTGGAGTCTTAGGCGGATGCATGTCTT--TACTAATAAGGATGGAATTAGCACAACCAGGAAATCATTTTTTAGCTGGAAACCATCAAACCTATAATGTTTTAATTACAGCACATGCATTCTTAATGATTTTTTTCATGGTTATGCCAGTTATGATAGGGGGTTTTGGAAATTGGCTAGTTCCAATTATGATAGGGAGCCCAGATATGGCTTTTCCTAGATTAAATAATATAAGTTTTTGATTGTTACCTCCTTCTTTATGTTTACTTTTAGCGTCATCTTTAGTTGAGGTAG…
	KT886165	-----------------------------------------------------------------------------TACACTTTATTTAATATTTGGAGCCTTTTCAGGAGTTTTAGGTGGTTGTATGTCTC--TTCTAATTCGAATGGAGCTAGCACAACCAGGTAATCATTTATTAGCTGGAAATCATCAAACATACAATGTTTTAATTACTGCACATGCATTTTTAATGATTTTTTTTATGGTAATGCCTGTTATGATAGGCGGGTTCGGAAATTGATTAGTTCCTATAATGATTGGAAGTCCAGATATGGCTTTTCCACGTTTAAATAATATTAGTTTTTGATTATTACCACCTTCATTATGTTTACTTTTAGCTTCATCCCTTGTGGAAGTAG…
	OM460655	--------------------------------------------------------------------------------CTTGTATTTAATTTTTGGAGCTTTTTCAGGGATTTTAGGTGGTTGTATGTCGT--TACTTATAAGAATGGAATTAGCACAGCCAGGAAATCATTTATTAGCAGGAAATCACCAAACGTACAATGTTTTAATTACGGCTCATGCATTTATTATGATATTTTTTATGGTTATGCCTGTTATGATAGGCGGTTTTGGAAATTGATTAGTTCCTATTATGATAGGAAGTCCAGATATGGCTTTTCCTAGGCTAAATAATATAAGTTTTTGATTATTACCCCCTTCACTATGTTTACTTTTAGCTTCATCTTTGGTAGAAGTGG…
	LC066521	------------ATGAAACTTTCTTTTAAGTCTTGAATATTCCGTTGAATATTCTCAACTAACCATAAAGACATTGGTACATTATACTTGATATTTGGTGCCTTTTCAGGTATACTAGGAGGATGTATGTCCT--TACTAATAAGAATGGAATTAGCACAACCAGGTAATCACTTATTGTCTGGTAATCACCAAATTTACAATGTTTTAATTACAGCTCACGCTTTTTTAATGATCTTTTTTATGGTAATGCCTGTAATGATAGGAGGTTTTGGGAATTGGCTAGTACCTATTATGATAGGAAGCCCAGATATGGCTTTTCCGAGATTAAATAACATTAGTTTTTGGTTATTACCACCTTCTTTGTGTCTATTATTAGCTTCATCATTAGTTGAAGTTG…
	KT886159	-----------------------------------------------------------------------------TACACTTTATCTAATTTTTGGAGCTTTTTCTGGAGTTTTAGGAGGGTGTATGTCAT--TATTAATACGTATGGAATTGGCACAACCAGGAAATCATCTTTTAGCAGGAAATCATCAAATTTATAATGTTTTAATTACAGCTCATGCATTTCTTATGATATTTTTTATGGTGATGCCTGTAATGATTGGTGGTTTTGGTAATTGGTTAGTTCCTATAATGATAGGTAGTCCCGATATGGCATTTCCTAGATTAAATAATATTAGTTTTTGATTGTTACCTCCTTCATTATGTTTACTTTTAGCGTCTTCCTTAGTAGAAGTAG…
	KT886167	-----------------------------------------------------------------------------TACGTTATATCTAATATTTGGTGCTTTCTCTGGTGTATTAGGTGGGTGTATGTCTT--TATTAATACGTATGGAGTTAGCACAACCTGGTAATCATTTATTATCTGGTAACCATCAAATTTATAACGTGTTAATTACAGCCCATGCCTTTTTGATGATTTTTTTTATGGTGATGCCTGTAATGATTGGAGGATTTGGAAACTGATTGGTACCAATCATGATAGGTAGCCCAGATATGGCTTTTCCTAGATTAAATAACATTAGTTTTTGATTATTACCTCCATCATTATGTTTATTACTAGCCTCGTCTTTGGTTGAAGTAG…
	KT886156	-----------------------------------------------------------------------------TACTTTATACTTAATATTTGGTGCTTTTTCGGGTGTATTAGGGGGGTGTATGTCTT--TATTAATACGCATGGAGCTTGCACAACCAGGTAATCATTTATTAGCTGGCAATCATCAAATTTACAATGTATTGATCACAGCTCATGCATTTTTGATGATCTTTTTTATGGTAATGCCTGTTATGATAGGGGGGTTTGGAAACTGGTTAGTACCTATAATGATAGGTAGCCCGGATATGGCTTTTCCTAGATTAAATAATATCAGTTTTTGATTGTTACCACCTTCGTTATGTTTGTTATTAGCGTCTTCACTAGTTGAAGTAG…
	KC251462	-----------------------------------------------------------------------------GACATTATATCTTATTTTTGGTGCTTTCTCAGGAGTATTAGGAGGTTGTATGTCAT--TATTAATAAGAATGGAGTTAGCTCAACCAGGTAATCATTTGTTGATCGGTAATCATCAAATTTATAATGTCTTGATCACCGCACATGCCTTCCTAATGATATTTTTCATGGTTATGCCCGTAATGATAGGAGGTTTCGGTAATTGACTTGTTCCAATCATGATTGGAAGTCCTGACATGGCTTTTCCTCGTCTAAATAACATTAGTTTTTGATTGCTTCCGCCTTCGCTCTGCTTATTGTTAGCTTCATCGCTTGTAGAGGTTG…
	KT886160	-----------------------------------------------------------------------------TACATTATACCTTATTTTTGGGGCCTTTTCAGGTGTATTAGGTGGTTGTATGTCTT--TACTAATTAGAATGGAATTAGCTCAACCAGGTAATCACTTATTAGCAGGTAACCATCAAATTTATAACGTATTAATTACTGCTCATGCATTCTTAATGATATTTTTTATGGTTATGCCTGTAATGATCGGAGGATTTGGTAACTGACTTGTCCCAATTATGATCGGAAGCCCTGATATGGCTTTTCCGCGCCTAAATAATATTAGCTTTTGGTTATTACCGCCTTCTTTATGTCTATTGTTAGCATCTTCACTTGTAGAAGTAG…
	HM918280	-----------------------------------------------------------------------------TACATTGTATCTTATTTTTGGTGCTTTTTCCGGTGTATTGGGTGGTTGCATGTCGC--TACTAATCAGAATGGAATTAGCCCAACCAGGTAATCATTTGTTAGCAGGTAATCACCAAGTTTATAATGTATTGATCACCGCTCACGCATTTCTAATGATATTTTTTATGGTGATGCCAGTAATGATAGGAGGATTTGGTAATTGACTTGTTCCTATTATGATTGGAAGCCCTGACATGGCTTTTCCGCGTTTAAACAACATTAGTTTTTGACTACTCCCTCCTTCGTTATGTTTACTATTGGCTTCTTCTCTTGTGGAAGTAG…
	HQ422650	------------------------------------------------------------------------------ACATTATACCTTATTTTTGGCGCATTTTCTGGTGTTTTAGGAGGTTGTATGTCGC--TATTAATCCGTATGGAATTAGCTCAACCAGGTAACCATTTATTATCGGGTAATCATCAAATTTATAACGTATTGATTACAGCCCATGCATTCTTAATGATATTTTTTATGGTTATGCCTGTAATGATAGGAGGCTTTGGAAATTGATTAGTTCCTATAATGATCGGCAGTCCTGATATGGCTTTTCCTAGGTTAAATAATATCAGTTTTTGGTTATTACCTCCTTCATTATGTTTACTTTTAGTTTCTTCTCTCGTTGAGGTAG…
	KC355084	-----------------------------------------------------------------------------CACTCTATATCTCATTTTTGGAGCTTTTTCAGGAGTTCTAGGTGGCTGTATGTCAT--TATTAATCAGAATGGAACTAGCTCAACCAGGAAACCATTTATTATCTGGTAATCATCAAATTTATAATGTATTAATTACAGCCCACGCGTTTTTAATGATATTTTTTATGGTTATGCCTGTAATGATAGGTGGGTTTGGTAATTGACTCGTTCCCATCATGATTGGAAGTCCTGATATGGCTTTTCCTAGATTAAATAATATTAGTTTTTGGTTGTTTCCTCCTTCGTTATGTTTATTATTAGCTTCTTCACTTGTGGAAGTTG…
	HQ422675	------------------------------------------------------------------------------ACTTTGTATTTAATTTTTGGTGCGTTTTCAGGTGTTTTAGGTGGATGCATGTCTT--TATTAATCCGTATGGAATTAGCTCAACCAGGAAATCATTTATTATCTGGAAATCATCAAATTTATAATGTATTAATCACAGCACATGCATTTTTGATGATATTTTTCATGGTCATGCCTGTAATGATAGGCGGATTTGGGAACTGACTCGTTCCAATTATGATAGGTAGTCCAGACATGGCTTTTCCTCGCTTAAATAATATTAGTTTTTGGTTATTACCGCCTTCGTTATGTTTACTTTTAGCCTCTTCATTAGTAGAAGTAG…
	HQ603226	-----------------------------------------------------------------------------AACTCTTTATTTAATTTTTGGAGCTTTTTCAGGTGTTTTAGGAGGATGTATGTCTT--TATTAATTCGTATGGAGTTAGCTCAACCAGGGAACCACTTACTTTCTGGAAATCACCAAGTGTACAATGTATTGATTACAGCTCATGCGTTTTTAATGATATTTTTTATGGTTATGCCGGTAATGATAGGTGGGTTTGGAAATTGACTTGTACCAATAATGATTGGTAGTCCTGATATGGCTTTCCCGCGTTTAAATAATATTAGTTTTTGGTTATTACCTCCATCATTATGTTTACTCTTAGCTTCTTCTCTTGTAGAAGTAG…
	KF280898	-----------------------------------------------------------------------------TACTTTATATTTAATCTTCGGTGCTTTTTCAGGTGTTTTAGGTGCCTGCATGTCAC--TTTTAATTAGAATGGAATTAGCTCAACCAGGTAATCACTTATTGATGGGAAACCACCAGGTTTATAATGTTTTAATAACTGCTCACGCATTTCTAATGATATTTTTTATGGTTATGCCTGTAATGATTGGAGGATTCGGTAATTGGTTAGTCCCAATTATGATAGGAAGCCCAGACATGGCATTCCCGCGGTTAAACAATATTAGTTTTTGATTATTACCACCTTCACTTTGCTTGCTTCTTGCTTCTTCATTAGTTGAAGTCG…
	KP224303	-----------------------------------------------------------------------------TAGTCTTTATTTGATCTTCGGTGCTTTTTCAGGTGTGATAGGAGGATGTATGTCTT--TATTAATCAGAATGGAACTCGCGCAACCGGGAAACCATTTACTTTCAGGAAACCATCAAATTTATAACGTTTTAATAACGGCACACGCTTTCTTAATGATATTCTTCATGGTTATGCCTGTGATGATAGGAGGCTTTGGTAACTGGTTAGTCCCAATTATGATTGGAAGTCCCGACATGGCCTTTCCGCGTCTAAATAATATCAGCTTTTGATTACTTCCTCCCTCATTATGTCTTCTTCTTGCGTCTTCTTTAGTTGAAGTCG…
	MF093970	---------------------ATGTTGTTAAAATGAGTTTCTAAATGAATTTTTTCTACAAATCATAAAGATATTGGTACTTTGTATTTAATTTTTGGAGCGTTTGCTGGAATAATTGGAGGTTGTATGTCTA--TGTTTATTAGAATGGAGTTATCTCAACCAGGTGATAGCACTTTATTAGGTAATCATCAATTATATAATGTCTTAATTACAGCGCATGGTTTACTAATGTTATTTTTCATGGTAATGCCTATTTTAATAGGCGGATTTGGTAATTGATTTGTTCCTATAATGATTGGAAGCCCTGATATGGCTTTTCCTAGACTTAATAATATTTCTTTTTGGTTATTGCCACCTTCTTTATGTCTTCTTTTGACTTCTTCTTTAGTCGAAGTAG…
	MF093971	---------------ATGTTAATATCATTAAAATGAATTTCAAAATGAATTTTTTCAACAAACCATAAAGATATTGGTACTTTGTATTTGATTTTTGGAGCTTTTGCTGGAGTTATAGGTGGATGTATGTCTA--TGTTTATTCGTATGGAATTAGCACAACCTGGAGACAGTGCTTTGTTAGGAAATCATCAATTATACAATGTTTTAATTACAGCCCACGGTTTGTTAATGTTATTTTTTATGGTTATGCCTATTTTAATTGGTGGTTTTGGAAATTGATTTGTGCCTATAATGATAGGAAGTCCGGATATGGCTTTTCCAAGATTAAACAACATTTCTTTTTGATTGTTACCCCCTTCTTTGTGTTTATTATTGATTTCATCGTTAGTTGAAGTCG…
	KC130152	-----------------------------------------------------------------------------TACTTTATACTTAATATTTGGAGCATTCTCAGGTGTTTTAGGTGGCTGCATGTCAT--TATTAATTAGAATGGAATTAGCTCAACCAGGTAATCACCTACTAATGGGTAATCACCAAGTTTACAATGTTTTGATAACTGCTCATGCTTTCTTGATGATATTTTTTATGGTTATGCCAGTTATGATCGGGGGCTTCGGAAACTGATTAGTACCTATTATGATAGGAAGCCCAGATATGGCTTTCCCCCGTTTAAACAACATAAGTTTCTGGTTATTACCTCCTTCTTTATGTCTGCTTATGGCTTCTTCATTAGTCGAGGTTG…
	OM785177	-----------------------------------------------------------------------------AACACTTTATTTAATATTCGGAGCCTTCTCTGGTGTTATAGGAGCTTGTGTTTCTA--TGTTAATTCGCATAGAATTATCTCAACCAGGAAACCAACTATTATTTGGCAATCATCAAATTTATAATGTTTTAATTACAGCACATGGTATCTTAATGATATTTTTTTTAGTTATGCCCGTTATGATAGGAGGTTTTGGAAATTGGTTAGTACCTATTATGATAGGAAGTCCTGACATGGCATTTCCTCGTTTAAACAATATTAGTTTTTGATTATTACCACCAGCCCTATCTCTACTACTTATATCTTCTATAGTGGAAGTTG…
	OQ943743	------------------------------------------------------TCAACAAATCATAAAGATATTGGAACACTTTATTTAATTTTTGGTGCTTTTTCAGGAGTTATTGGCGCATGTATTTCAA--TGCTAATACGTATGGAATTGGCTCAACCTGGAAATCAGTTACTATTAGGAAATCATCAGGTTTATAATGTTTTAATTACTGCTCATGGAATTTTAATGATTTTCTTTTTAGTTATGCCTGTTATGATAGGCGGTTTTGGTAATTGGCTTGTGCCTATTATGATAGGAAGTCCTGATATGGCATTTCCTCGTTTAAATAATATTAGTTTTTGATTATTACCACCGTCATTGTGTTTATTACTTGCTTCATCTTTAGTTGAGGTTG…
	GQ917675	-----------------------------------------------------------------------------AACTCTTTATTTAGTTTTTGGTGCTTTTTCCGGAGTGTTGGGAGCTTGCATTTCAA--TGTTGATTCGTATGGAACTAGCGCAGCCGGGGAATCAACTACTCTTAGGTAATCATCAAGTTTATAACGTTTTAATAACCGCACACGCGATCTTAATGATTTTTTTCTTAGTTATGCCTGTTATGATAGGCGGATTCGGAAATTGATTAGTTCCCATTATGATAGGGAGTCCAGATATGGCTTTCCCCCGTCTAAACAATATCAGCTTCTGATTGTTACCACCTTCGTTATGTTTGCTATTAGCCTCTTCATTAGTAGAAGTTG…
	GQ917657	-----------------------------------------------------------------------------AACCCTTTATCTAGTTTTTGGTGCTTTTTCTGGGGTTTTAGGAGCATGCGTTTCAA--TGTTGATCCGTATGGAGTTAGCTCAGCCTGGAAATCAGTTACTTTTGGGTAATCATCAAATTTATAATGTTTTAATAACAGCACACGCAATTTTAATGATTTTTTTTTTAGTTATGCCTGTTATGATAGGTGGATTCGGGAATTGATTAGTTCCTATTATGATAGGAAGTCCTGATATGGCTTTCCCACGTTTAAATAATATCAGTTTTTGGTTATTACCTCCATCATTGTGCTTGTTACTAGCATCTTCATTGGTAGAAGTTG…
	GQ917620	-----------------------------------------------------------------------------AACTCTTTATTTAATTTTTGGTGCTTTTTCAGGGGTATTAGGAGCTTGCGTATCTA--TGCTAATTCGCATGGAATTAGCACAACCTGGAAATCAATTGCTTTTAGGTAATCATCAAGTATATAACGTTTTAATTACTGCACATGCAATTTTGATGATTTTTTTTTTAGTTATGCCTGTTATGATAGGAGGATTTGGAAATTGATTAGTTCCTATTATGATTGGAAGTCCTGATATGGCTTTTCCTCGCTTGAACAATATTAGTTTTTGATTATTACCCCCTTCTTTATGCCTTTTATTAGCTTCATCGATTGTAGAAGTAG…
	MG851046	----------------------------------------------------------------------ATATTGGAACTCTTTACTTAATTTTTGGTGCTTTTTCAGGAGTTTTAGGAGCTTGTGTTTCAA--TGTTGATTCGTATGGAATTAGCACAACCCGGAAATCAATTACTTTTAGGTAATCATCAAGTTTATAACGTTTTAATAACTGCACACGCTATTTTAATGATTTTTTTTTTAGTTATGCCTGTTATGATAGGAGGGTTTGGAAATTGATTAGTTCCTATTATGATAGGAAGCCCGGATATGGCTTTTCCACGTTTGAATAACATTAGTTTTTGACTATTGCCACCCTCATTGTGTCTTTTGTTAGTCTCCTCGCTGGTAGAAGTGG…
	AB713927	------------------------------------------------------------------------------------------------------TTTTCAGGAGTTATAGGCGCTTGCGTTTCAA--TGTTAATTCGTATGGAATTATCTCAGCCAGGAAATCATTTACTTTTAGGAAATCATCAAGTTTATAATGTTTTGATTACAGCACATGCTATTTTAATGATATTTTTTCTAGTTATGCCTGTCATGATAGGTGGTTTTGGTAATTGGTTTGTTCCTATTATGATTGGAAGTCCTGATATGGCTTTTCCTCGTTTAAATAATATAAGTTTTTGGTTATTACCTCCCGCTTTGTGTTTATTATTAGGTTCTTCATTAGTAGAAGTGG…
	GQ917556	-----------------------------------------------------------------------------AACCCTCTACTTAATTTTCGGTGCATTTTCAGGAGTTTTAGGCGCTTGTGTTTCAA--TGTTAATACGCATGGAATTGACACAACCTGGAAATCAATTATTACTTGGTAATCATCAAATTTATAATGTTTTAATTACAGCACATGGTATTTTAATGATATTTTTTTTAGTTATGCCTGTTATGATTGGAGGTTTTGGTAATTGATTGGTACCTATCATGATAGGAAGTCCAGATATGGCGTTTCCCAGATTAAATAACATTAGTTTTTGATTACTTCCTCCAGCTTTATGTCTTTTATTAACTTCGTCTTTAATTGAAGTAG…
	KM254400	-----------------------------------------------------------------------------AACTCTTTATTTACTTTTTGGAGCATTCTCAGGTGTTTTAGGAGCGTGTATTTCAA--TGTTAATTCGTATGGAGTTAGCGCAACCAGGAAACCATTTATTATCAGGAAACCATCAAGTTTACAATGTACTCGTAACAGCACACGCATTTTTAATGATATTTTTTTTAGTCATGCCGGTTATGATTGGCGGGTTTGGGAACTGACTAGTTCCTATTATGATTGGAAGCCCAGATATGGCTTTTCCTCGTTTAAATAACATTAGCTTTTGGTTATTACCACCATCTTTATGTCTTTTACTTGCTTCATCTATAGTAGAGGTAG…
	KU501320	-----------------------------------------------------------------------------AACTCTATATTTAATTTTCGGCGCTTTTTCAGGAGTTTTGGGAGCATGTATGTCCA--TGCTAATAAGAATGGAATTAGCTCAACCAGGCAACCATTTATTACTTGGTAATAACCAAGTTTATAATGTACTTATAACTGCACATGCAGTTTTAATGATATTTTTTCTAGTTATGCCTGTAATGATAGGAGGCTTTGGTAACTGATTAGTACCTATCATGATTGGAAGTCCTGATATGGCATTTCCAAGATTGAACAATATCAGTTTCTGGCTACTACCACCTTCTTTATGTCTATTATTAGCTTCGTCTATTGTAGAAGTAG…
	OM902276	-----------------------------------------------------------------------------AACTCTTTATTTAATTTTTGGGGCTTTCTCAGGTGTTCTTGGAGCATGTGCTTCTA--TGTTAATACGCATGGAGTTAGCACAACCAGGGAACCAATTGTTATTAGGAAATCATCAAGTATATAATGTCTTAATTACTGCACATGCAATTTTGATGATTTTTTTCTTAGTAATGCCTGTCATGATAGGAGGATTCGGTAACTGACTAGTACCAATTATGATAGGAAGTCCTGATATGGCGTTTCCTCGTTTAAATAACATTAGTTTTTGATTATTACCACCCTCATTATGTTTATTACTAGCTTCTTCTTTAGTAGAAGTAG…
	HM918616	-----------------------------------------------------------------------------AACTCTATATTTAATTTTCGGTGCGTTTTCTGGAGTTTTAGGAGCATGTATTTCCA--TGTTAATTAGAATGGAACTAACACAACCAGGAAATCATTTATTACTTGGAAATCATCAAGTTTATAATGTTCTTATAACTGCACATGCTATTTTAATGATATTTTTTTTGGTTATGCCTGTTATGATTGGAGGATTTGGTAATTGATTAGTACCAATTATGATTGGAAGTCCCGATATGGCATTTCCGAGACTAAATAACATAAGTTTTTGATTATTACCTCCTTCATTATGCCTTTTATTAGCTTCTTCTGTCGTAGAAGTAG…
	MT511997	------------------------------------------------------------------------------ACTCTTTATTTGATTTTTGGTGCATTTTCGGGAGTTTTAGGTGCATGCATTTCAA--TGTTAATTCGTATGGAATTAGCACAACCAGGCAACCATTTATTACTTGGAAATCATCAAATATATAATGTACTTATAACAGCTCATGCCTTTTTAATGATCTTTTTTTTAGTTATGCCTGTTATGATAGGAGGTTTTGGTAATTGGTTAGTACCCATTATGATTGGTAGTCCCGATATGGCTTTTCCACGTTTAAATAACATTAGTTTTTGATTGTTACCTCCTTCATTATGTCTTTTATTGGCCTCTTCTATTGTAGAAGTAG…
	KJ592633	-----------------------------------------------------------------------------AACTTTATATTTAATTTTTGGAGCGTTTTGGGGAATTTTAGGTGCATGCATTTCAA--TGCTAATTCGTATGGAACTAACACAACCCGGTAATCATTTATTACTTGGTAATCATCAAGTGTACAATGTTTTTATTACTGCTCACGCTTTTCTAATGATATTTTTTTTGGTTATGCCAGTTATGATAGGAGGTTTTGGTAATTGATTGGTACCGATTATGATTGGAAGTCCGGACATGGCTTTTCCTCGCTTAAATAATATTAGTTTCTGATTATTACCTCCGTCATTATGTTTATTACTTGCTTCTTCGGTTGTAGAAGTAG…
	HQ544062	-----------------------------------------------------------------------------AACTTTATATTTATTTTTTGGTGCATTTTCAGGAGTTCTAGGTGGTTGTATTTCTA--TGCTAATTCGTATGGAACTAGCTCAACCAGGAAATCATCTACTTATGGGAAATCATCAAGTATACAATGTTTTAATTACGGCACATGCTTTTTTAATGATATTTTTTTTAGTTATGCCCGTAATGATAGGAGGGTTCGGAAATTGACTAGTTCCTATTATGATTGGTAGCCCTGATATGGCCTTTCCTCGTTTAAATAACATTAGTTTTTGGTTATTGCCGCCTTCTTTATGTTTACTATTAGCTTCTTCTATTATTGAAGTGG…
	GQ917589	-----------------------------------------------------------------------------AACCCTTTATTTAGTTTTTGGAGCATTTTCAGGTGTTTTAGGTGGATGTGCATCTC--TATTAATTCGTATGGAGTTATCTCAACCAGGAAATCAATTACTATTAGGTAATCACCAAGTTTATAATGTCCTAATAACAGCTCACGCAATCTTAATGATTTTTTTTTTAGTTATGCCAGTTATGATAGGAGGGTTTGGTAATTGACTGGTACCAATTATGATAGGAAGCCCAGATATGGCTTTTCCACGTTTAAACAATATTAGTTTTTGATTGTTGCCTCCTTCTTTATGTCTTTTATTAACTTCTTCATTAGTTGAAGTAG…
	KY683273	-----------------------------------------------------------------------------AACTTTATACTTATTTTTTGGTGCTTTTTCGGGAATTTTAGGAGCGTGCATTTCCA--TGTTAATTCGTATGGAGTTAGCTCAGCCTGGTAATCATCTACTACTTGGTAATCACCAAGTTTACAATGTTTTAATTACAGCTCATGCTTTTTTAATGATATTTTTTTTAGTTATGCCCGTAATGATAGGTGGTTTTGGAAATTGATTGGTACCAATCATGATTGGTAGTCCTGATATGGCTTTTCCGCGTTTAAACAATATTAGTTTTTGGTTATTACCACCTTCTTTATGTCTTTTACTAGCTTCCTCTATTGTTGAAGTGG…
	KM254271	-----------------------------------------------------------------------------AACACTTTACTTAATTTTTGGAGCTTTTTCAGGTGTTATTGGAGCATGTATTTCTA--TGTTAATTCGTATGGAATTAGCTCAACCAGGAAATCAATTACTGTTAGGAAATCACCAAGTTTACAATGTTTTAATTACAGCTCATGGTATTTTAATGATTTTTTTCATGGTTATGCCTGTTATGATCGGTGGATTTGGTAATTGGTTAGTTCCTATTATGATAGGAAGCCCTGACATGGCATTTCCACGTTTAAATAATATAAGTTTTTGATTATTACCACCTTCTTTATGTCTTTTATTAGTTTCTTCTTTAGTTGAAGTAG…
	GQ917298	-----------------------------------------------------------------------------AACCCTTTATTTAATTTTTGGCGCTTTTTCTGGTGTTTTAGGTGCTTGTATATCAA--TGTTAATACGTATGGAATTAGCACAACCAGGTAACCATTTATTACTTGGTAATCATCAAGTTTATAATGTACTTATAACAGCACATGCCTTTTTAATGATATTTTTTTTAGTTATGCCTGTAATGATAGGTGGTTTTGGTAACTGACTAGTACCAATAATGATAGGAAGTCCAGATATGGCTTTTCCGCGTCTAAATAATATTAGCTTTTGATTGTTACCTCCTTCATTATGTCTTTTATTAGCTTCTTCAATTGTAGAAGTAG…
	KP224300	-----------------------------------------------------------------------------AACTTTATATTTAATTTTTGGTGCATTTTCAGGTATTATAGGTGCATGTATTTCTA--TGCTAATTCGTATGGAATTATCACAACCAGGAAATCATTTATTATTAGGAAATCATCAGGTTTATAATGTTCTTGTAACAGCTCATGCTTTTTTAATGATATTTTTTTTAGTTATGCCAGTTATGATAGGTGGTTTTGGTAATTGATTAGTTCCAATCATGATTGGAAGCCCTGATATGGCATTTCCGCGTTTGAATAATATTAGTTTTTGGTTATTACCTCCTTCTTTAGTTCTTTTATTAGCTTCTTCAATTGTTGAAGTTG…
	AB713929	------------------------------------------------------------------------------------------------------TTTTCAGGTGTTTTGGGTGCATGCATTTCGA--TGTTTATTCGTATGGAACTAGTACAGCCGGGAAATCATTTATTATTTGGAAATCATCAAATTTATAATGTTTTAATAACGGCTCATGCCTTTTTAATGATTTTTTTTTTAGTTATGCCAGTGATGATAGGAGGTTTTGGTAACTGACTAGTACCGATTATGATCGGTAGTCCTGATATGGCTTTTCCACGTTTAAATAATATTAGTTTCTGGTTGTTACCACCTTCTTTATGTTTGTTACTAGCTTCTTCAATTGTTGAAGTAG…
	GQ917266	-----------------------------------------------------------------------------AACTCTTTATCTAATTTTTGGTACATTTTCAGGAGTTTTGGGTGCTTGTCTTTCTG--TATTAATTCGTATGGAGCTAGCTCAACCTGGAAATCATACTTTACTTGGAAATCATCAAATTTATAATGTTTTAATTACTGCACATGCTTTCCTAATGATATTTTTTTTAGTTATGCCAGTTATGATAGGAGGTTTTGGTAACTGATTAATTCCTATCATGATTGGAAGTCCAGATATGGCTTTTCCACGTCTAAATAATATTAGTTTTTGATTATTACCACCTTCCTTAATTCTTTTACTGGTTTCTTCTCTTGTAGAGGTTG…
	KT863470	------------------------------------------------------------AATCACAAAGATATTGGAACTCTTTATCTTATCTTTGGTGCGTTCTCGGGAGTACTAGGTGCTTGCATCTCAA--TGTTAATTCGTATGGAGTTAGCTCAGCCAGGAAACCACTTTTTATTAGGAAATCATCAAATTTATAATGTTTTAATTACGGCCCATGCTTTTTTAATGATATTTTTTTTAGTTATGCCTGTTATGATAGGAGGATTTGGAAATTGACTGGTTCCTATCATGATAGGAAGTCCTGATATGGCTTTTCCGCGATTAAATAACATCAGTTTTTGATTATTACCACCTTCTTTGTGTCTTCTGTTAGCTTCTTCATTGGTAGAGGTTG…
	MW536947	-----------------------------------------------------------------------------AACTCTTTATCTAAATTTTGGAGCTTTTTCAGGAGTTTTAGGTGCATGTATTTCCA--TGCTAATTCGTATGGAGTTAGCCCAACCCGGAAACCACCTTTTACTTGGAAACCACCAAGTTTACAATGTTTTAATTACACCACATGCTTTTTTAATGATATTGTTTTTAGTTATGACTGTAATGATAGGTGGTTTTGGTAATTGGCTAGTACCTATTATGATTGGAAGTCCAGATATGGCGTTTCCACGTTTAAATAATATTAGTTTTTGATTACTACCACCTTCATTAGTTCTTTTACTAGCTTCTTCTCTCGTTGAAGTTG…
	MW357901	------------ATGCAATTTTCTCTTACACAATGAATATTTCGTTGAATATTTTCAACTAACCATAAAGATATAGGAACTCTTTATTTAATTTTTGGAGCTTTCTCGGGAGTATTAGGTGCTTGTATATCTA--TGTTAATTCGTATGGAATTAGCCCAACCTGGAAACCATCTTTTATTAGGAAACCATCAAATTTATAATGTTTTAATTACCGCTCATGCTTTTTTAATGATATTTTTTTTAGTTATGCCTGTTATGATAGGTGGATTTGGTAATTGATTGGTACCTATTATGATTGGAAGCCCTGATATGGCTTTTCCACGCTTAAATAATATTAGTTTTTGATTACTACCACCTTCATTAATTCTTTTGTTAGCTTCTTCTTTAGTAGAGGTTG…
	GQ917261	-----------------------------------------------------------------------------AACCTTGTATTTGATTTTTGGTGCATTTTCAGGAGTTTTAGGTGCATGTATCTCTA--TGTTAATTCGAATGGAATTAGCGCAACCTGGAAATCATTTGCTACTAGGAAATCATCAGGTTTATAATGTTCTTATAACAGCTCATGCTTTTTTAATGATATTTTTTTTAGTTATGCCTGTAATGATCGGAGGATTTGGTAACTGATTAGTACCTATTATGATTGGTAGTCCAGATATGGCTTTTCCACGATTAAACAATATTAGTTTTTGATTGTTACCGCCTTCTTTATGTCTTTTATTAGCATCATCTATTATTGAAGTAG…
	KT863472	------------------------------------------------------TCAACAAATCATAAAGATATTGGAACTCTTTATCTTATTTTTGGTGCATTTTCGGGCGTATTAGGCGCTTGTATCTCTA--TGCTAATTCGTATGGAACTAGCACAACCTGGAAACCACCTTTTACTAGGAAACCACCAGGTATATAATGTTTTAATTACCGCACATGCTTTTTTAATGATCTTTTTTTTAGTTATGCCAGTTATGATAGGGGGTTTTGGAAATTGACTAGTCCCGATTATGATTGGAAGTCCTGATATGGCGTTTCCTCGTCTAAATAATATTAGTTTTTGATTATTACCGCCTTCTTTATGTCTTTTATTAATCTCTTCATTGGTAGAAGTAG…
	KT807907	---------------------------------------------------------------------------------------------------------------GTTTTAGGTGCCTGTATTTCTA--TGTTAATCCGTATGGAATTAGCACAACCAGGAAATCATCTTTTATTAGGAAATCATCAAGTATATAATGTTTTAATTACAGCACATGCTTTTTTAATGATATTTTTTTTAGTTATGCCCGTTATGATAGGAGGTTTTGGAAATTGATTAGTACCTATTATGATAGGAAGTCCAGATATGGCTTTTCCGCGTTTAAATAATATTAGTTTTTGATTATTACCCCCTTCTTTGTGTCTTTTATTAATTTCATCTTTGGTAGAAGTTG…
	MF093969	---------------ATGTTGTTTTTACAAAAATGAATATTAAAATGAATTTTTTCAACAAATCATAAAGATATTGGTACTTTATACTTGATTTTTGGTGCTTTTTCTGGTGTTATTGCTGGATGTATGTCAA--TGTTTATTAGAATGGAATTGGCACAACCCGGTAACGGTTTGCTTTTGGGAAATCATCAATTATATAATGTTTTAATTACTGCACATGGTTTATTGATGCTTTTTTTTGTAGTTATGCCTATTTTAATAGGAGGTTTTGGTAATTGATTTGTTCCTATTATGATAGGAAGTCCTGATATGGCTTTTCCTAGATTAAATAATATTTCTTTTTGATTATTGCCACCATCGCTTTGTTTACTTTTATTATCTTCATTGGTGGAAGTAG…
	LC071744	-----------------------------------------------------------------------------CACATTATATTTAATTTTTGGTGCATTTTCAGGTGTAATTGGCGGATGTGTTTCAT--TATTAATTAGAATGGAATTATCACAACCTGGAAATAATTTGTTATTAGGAAATCATCAAGTTTATAATGTTTTAATAACTGCTCATGCCATTTTAATGATTTTCTTTTTAGTTATGCCTGTAATGATAGGAGGCTTTGGTAATTGATTAGTTCCTATAATGATAGGTAGTCCTGATATGGCTTTTCCTCGTTTAAATAATATTAGTTTTTGACTTTTACCTCCCGCTTTAGTTTTATTGTTGACTTCATCACTTGTTGAAGTAG…
	GQ917513	-----------------------------------------------------------------------------TACTCTTTATTTATTTTTTGGTGCTTTTTCAGGGGTAATAGGTGCCTGTGTATCTT--TATTAATCCGTATGGAACTTGCACAACCAGGTAGTAGTTTACTATTTGGAAATCATCAAATTTATAATGTATTGATAACTGCGCATGGTATTTTAATGATTTTTTTTTTAGTTATGCCTGTGATGATAGGAGGTTTTGGTAATTGATTTGTGCCTATTATGATAGGAAGTCCNGATATGGCTTTTCCACGTTTAAATAATATTAGCTTTTGGTTATTACCACCAGCTTTATGCCTTTTGCTAGCATCTTCCATAATAGAAGTAG…
	HQ422955	------------------------------------------------------------------------------ACCCTGTACCTTATTTTTGGAGCTTTTTCAGGCGTTTTAGGTGGTTGTATGTCTT--TGTTAATCAGAATGGAACTCGCGCAACCAGGGAACCATCTACTTTCTGGTAATCACCAAATTTATAATGTGTTGATTACGGCTCATGCTTTTTTAATGATATTTTTTATGGTAATGCCTGTTATGATAGGAGGTTTTGGCAATTGATTAGTTCCTATTATGATCGGTAGTCCTGACATGGCTTTCCCACGTTTAAATAACATTAGTTTTTGATTGCTACCGCCATCATTATGTCTATTATTGGCTTCTTCTTTGGTTGAAGTAG…
	MW182302	-------------------------------------------------------------------------------------------------------------GCGTTTTAGGTGGCTGTATGTCAC--TATTGATTAGAATGGAACTCGCTCAACCAGGTAACCATTTACTTTCAGGCAATCATCAAGTTTACAACGTTTTAATTACAGCCCATGCTTTTTTAATGATTTTCTTCATGGTTATGCCTGTTATGATAGGTGGGTTTGGTAATTGATTAGTTCCAATTATGATTGGTAGTCCTGATATGGCCTTCCCGCGTTTAAATAACATTAGTTTTTGATTACTACCTCCTTCGTTATGTTTGTTACTAGCATCTTCTTTAGTTGAAGTCG…
	MG851047	--------------------------------------------------------------------------------GTTATACCTAATTTTTGGTGCATTTTCGGGTATTATTGGTGCTTGCGTTTCTA--TGTTAATACGAATGGAGTTAGCTCAACCCGGAAATCATTTATTATTAGGAAATCATCAAATTTACAATGTTTTAATTACAGCTCATGGAGTTTTAATGATTTTTTTCTTAGTCATGCCAGTTATGATAGGCGGTTTTGGTAATTGATTAGTTCCAATTATGATAGGTAGTCCTGATATGGCATTTCCTAGATTAAATAACATCAGTTTTTGATTACTACCGCCTGCTTTATGTTTGTTATTAATATCATCATTGGTTGAAGTAG…
	HM918936	-----------------------------------------------------------------------------TACTTTATACTTAATTTTTGGAGCATTCTCGGGTGTGATAGGAGCTTGTGTTTCTT--TACTAATCCGTATGGAATTAGCTCAACCAGGGAACAATCTACTACTAGGTAATCACCAAGTTTATAATGTTCTAATTACAGCACATGCTATTTTAATGATTTTCTTTTTGGTAATGCCTGTTATGATAGGAGGTTTTGGTAATTGACTTGTTCCGATTATGATAGGAAGTCCTGATATGGCCTTTCCGCGTTTAAATAACATCAGTTTTTGGTTATTACCACCTGCACTGTTTCTTTTACTAACGTCATCGCTTGTTGAAGTAG…
	MK598844	------------ATGCAATTTCATTTTACACAATGAGTATTCCGTTGAATATTTTCAACAAATCATAAAGATATAGGTACCTTATACTTAATTTTTGGGGCGTTTTCTGGTATAATTGGAGCGTGTATTTCCT--TGTTAATTCGTATGGAATTAGCTCAACCAGGAAACAACTTACTATTAGGAAACCATCAAATTTATAATGTATTAATTACAGCTCACGCTATTTTAATGATCTTCTTCTTAGTTATGCCTGTTATGATTGGAGGTTTTGGTAATTGACTTGTTCCTATTATGATTGGAAGCCCAGATATGGCCTTCCCTCGTTTGAACAATATTAGCTTTTGATTATTACCCCCTGCGTTATTTCTTTTATTAACATCATCACTTGTCGAAGTTG…
	KU501319	-----------------------------------------------------------------------------TACCTTATATTTAATTTTTGGAGCGTTTTCTGGCGTAATTGGAGCATGTATTTCAT--TATTAATTCGTATGGAATTAGCTCAACCAGGAAACAACTTATTATTAGGAAACCATCAAATTTATAATGTATTAATTACAGCTCACGCTATTCTAATGATCTTCTTTTTAGTTATGCCTGTTATGATAGGAGGTTTCGGTAATTGACTTGTTCCTATTATGATCGGAAGCCCAGATATGGCATTCCCTCGTTTAAACAATATTAGCTTCTGATTATTACCTCCTGCGTTATTCCTTTTATTAACATCGTCACTTGTTGAAGTTG…
	MG030762	-----------------------------------------------------------------------------TACTTTGTACTTAATTTTTGGAGCATTTTCAGGTGTTATTGGCGCTTGTATTTCTC--TATTAATTCGTATGGAATTAGCTCAACCAGGAAATAATTTACTATTAGGTAATCACCAGGTTTACAATGTTTTAATTACGGCTCATGCTATTTTAATGATCTTTTTCTTAGTTATGCCTGTTATGATAGGAGGCTTTGGAAATTGATTAGTGCCTATTATGATTGGTAGTCCTGATATGGCCTTTCCACGTTTAAATAATATTAGTTTTTGGTTATTACCTCCTGCGTTATTCCTTTTATTGATTTCGTCACTTATTGAAGTAG…
	OR192978	------------------------------------------------------------------AAAGATATTGGTACACTTTATTTAATTTTTGGAGCTTTTTCTGGTGTAATAGGTGCTTGTATTTCTA--TGTTAATTCGTATGGAATTAGCACAGCCAGGTAATAATTTATTATTGGGTAATCATCAAATTTATAATGTTTTAATAACAGCACATGGTGTACTTATGATATTTTTTTTAGTTATGCCTGTTATGATAGGAGGGTTTGGTAATTGATTTGTACCAATTATGATTGGTAGTCCTGATATGGCATTTCCACGTTTAAATAATATTAGTTTTTGATTATTACCACCCGCTTTAGGTCTTCTATTAGTATCTTCTATAGTAGAAGTAG…
	KP224298	-----------------------------------------------------------------------------AACACTTTATCTTATATTTGGTGCATTTTCTGGAATTATAGGAGCTTGTATTTCTA--TGTTAATACGTATGGAATTGGCTCAACCAGGTAATCATTTGTTGTTAGGTAATCATCAAATTTATAATGTTTTAATAACTGCGCATGGAATTTTAATGATTTTTTTTTTAGTAATGCCTGTTATGATAGGAGGTTTTGGAAATTGGTTAGTACCTATTATGATAGGGAGCCCCGATATGGCATTTCCTAGATTAAATAATATTAGCTTTTGGTTGTTACCTCCTTCTTTATGTCTTTTATTAATTTCTTCTTTAGTAGAAGTAG…
	KF460993	----------------------------------------------------------------------------------TATACTTAATTTTTGGAGCATTTTCTGGCGTTATAGGAGCTTGTGTGTCTT--TATTGATTCGTATGGAATTAGCTCAGCCAGGAAATAATTTATTACTTGGCAATCATCAAGTTTATAATGTTTTAATTACAGCTCATGCTATTTTAATGATATTTTTTTTAGTTATGCCTGTTATGATTGGAGGGTTTGGTAATTGACTTGTTCCTATTATGATTGGTAGTCCTGATATGGCTTTTCCCCGTTTAAATAATATAAGTTTTTGATTATTACCACCGGCGTTATTTCTTTTATTAGTATCTTCACTTGTAGAAGTAG…
	KP224299	-----------------------------------------------------------------------------TACACTTTATTTAATTTTTGGTGCGTTTTCAGGAGTAATAGGAGCTTGTGTTTCTA--TGTTAATTCGAATGGAATTAGCTCAACCTGGTAATAATTTATTATTAGGAAATCACCAAGTTTATAATGTTTTAATTACAGCACATGGAGTTTTAATGATATTTTTTTTGGTAATGCCTGTTATGATCGGTGGTTTTGGTAATTGATTTGTACCTATTATGATAGGAAGCCCAGATATGGCTTTTCCACGTTTAAATAATATAAGTTTTTGATTATTGCCACCTGCATTATGTCTTTTATTAGCTTCTTCAATTGTTGAAGTGG…
	KR005619	------------ATGCAATTTTATTTTACACAATGAATATATCGTTGAGTATTTTCAACTAATCATAAAGATATAGGTACATTATACTTAGTATTTGGAGCTTTTTCTGGTGTTATTGGTGCTTGTGTTTCCT--TATTAATTCGTATGGAATTAGCTCAACCCGGTAATAATTTATTATTAGGTAATCATCAAGTTTACAATGTACTAATTACAGCACATGCCATTTTAATGATTTTTTTCTTAGTAATGCCTGTAATGATAGGAGGTTTTGGTAATTGACTTGTTCCTATTATGATTGGTAGCCCTGACATGGCTTTCCCTCGTTTAAATAATATTAGTTTTTGATTACTTCCACCAGCATTATTTCTTTTATTAGCTTCTTCTTTAGTTGAAGTAG…
	JQ615596	-----------------------------------------------------------------------------TACTTTATATTTAATATTTGGTGCTTTTTCTGGCGTTATTGGCGCATGTGTTTCAT--TATTAATTCGTATGGAATTAGCGCAACCAGGTAATAATTTATTATTAGGTAACCATCAAGTTTATAATGTATTAATTACAGCCCATGCTATTTTAATGATATTCTTTTTAGTAATGCCTGTAATGATAGGAGGTTTTGGTAATTGACTTGTTCCAATCATGATTGGAAGCCCTGATATGGCTTTCCCACGTTTAAATAATATTAGTTTTTGACTACTTCCACCAGCACTGTTTCTTTTATTGGCTTCATCTTTAGTTGAAGTAG…
	JQ619152	-----------------------------------------------------------------------------AACCCTTTATCTTATTTTTGGTGCATTTTCAGGTGTTTTAGGTGGTTGCATGTCAT--TATTAATTAGGATGGAACTTGCTCAACCTGGCAATCACTTACTCTCAGGCAATCATCAAATCTATAATGTTTTGATAACGGCTCACGCTTTTTTAATGATCTTTTTTATGGTCATGCCTGTAATGATAGGAGGCTTTGGTAACTGATTAGTTCCCATTATGATAGGTAGCCCAGACATGGCTTTTCCACGCTTAAATAATATAAGTTTTTGATTGCTTCCCCCTTCTTTATGTTTGTTATTAGCTTCTTCTTTAGTTGAAGTTG…
	KF364496	-----------------------------------------------------------------------------TACACTTTATCTTATTTTTGGTGCATTTTCAGGTGTGTTAGGAGGGTGTATGTCAC--TACTAATTAGAATGGAACTTGCACAACCAGGTAATCATCTATTATCAGGTAATCATCAAATTTATAATGTTTTAATAACAGCACATGCCTTTTTAATGATTTTTTTTATGGTTATGCCTGTGATGATAGGAGGTTTTGGTAACTGATTGGTACCCATTATGATTGGTAGCCCAGATATGGCTTTTCCTCGTTTAAATAATATTAGTTTTTGGTTATTACCTCCTTCTTTATGCTTACTTTTAGCTTCTTCATTAGTTGAAGTTG…
	HQ422733	------------------------------------------------------------------------------ACACTTTATATTATTTTTGGAGCTTTTTCGGGTATCATCGGTGGTTGCATGTCAT--TATTAATTCGAATGGAGCTTGCACAACCTGGAAATCACCTTTTGTCAGGAAATCATCAAGTTTATAACGTTTTGATTACAGCACATGCATTCTTAATGATTTTTTTTATGGTTATGCCTGTAATGATCGGTGGATTTGGAAATTGATTAGTACCTATTATGATTGGTAGCCCTGATATGGCTTTCCCTCGATTAAATAATATTAGTTTTTGGTTATTACCACCATCGTTATGTTTACTTTTAGCTTCTTCTTTGGTTGAAGTAG…
;
end;
