# Supplementary material for: A novel taxonomic database for eukaryotic mitochondrial cytochrome oxidase subunit I gene (eKOI), with a focus on protists diversity
Source: Database (Oxford). 2025 Sep 24;2025:baaf057. doi: 10.1093/database/baaf057 (PMC12462617; doi:10.1093/database/baaf057)
Supplement: baaf057_Supplemental_File [file baaf057_supplemental_file.zip › 2_alignment_eKOI/sauropsida.nex]

#NEXUS
begin data;
	dimensions ntax=156 nchar=1613;
	format datatype=dna missing=? gap=-;
	matrix
	DQ008215	------ATGTCAAAAGTAACACGGTGACTCTTCTCAACAAACCACAAAGATATCGGAACCCTATATTTTTTATTCGGCACATTCGCTGGATTAGTGGGGTCTGCAGTAAGCCTTATAGTACGCACACAACTAGCCCAACCGGG---CCAACACACCAACGACACACTATACAACACTTTTATTACACTTCATGCATTCATTATGATTTTCTTTATGGTAATACCTATCATAATCGGCGGGTTCGGCAACTGACTGGTTCCAATAATACTTGGAGCCCCAGACATAGCATTCCCACGAATAAATAACATAAGCTTCTGACTACTGCCCCCCGCATTTTTTCTCCTTTTAACCGCATCAAAACTAGGAGAAGGGGTGGGCACTGGATGAACCATCTATCCC…
	MF039058	------ATGTCAACACTAACACGCTGATTTTTATCAACCAACCACAAAGACATCGGAACGCTTTATTTCCTGTTCGGCGCCATAGCCGGCTTCACTGGCTCAACAGTTAGCCTCATAATTCGACTACAACTAATTCAACCGGG---CCAATACAACGGAGACACAATATATAATACTTTTATTACACTCCATGCCTTCATTATAATTTTCTTTATAGTAATACCAATTATAATCGGAGGGTTCGGTAACTGACTAGTACCACTGATACTAGGGGCCCCAGACATAGCATTTCCACGAATAAATAATATAAGCTTCTGACTCCTACCACCATCGTTCTTTTTACTTCTAATGTCGTCAAAATTCGGCGACGGAGTAGGAACAGGCTGAACAATTTATCCC…
	KY496325	------GTGTTTATCACC---CGTTGATTATTTTCAACCAACCATAAAGATATCGGAACCCTATACCTTTTATTTGGGGCCTGATCAGGCCTAGCCGGGGCCTGTCTAAGCATACTTATACGCATAGAATTAACCCAGCCGGGGTCACTCCTAGGCAGTGACCAGGTTTATAACGTGCTAGTAACTGCCCACGCATTCATCATAATTTTCTTTATAGTCATACCAATTATGATTGGGGGCTTTGGCAACTGACTCATCCCACTAATAATTGGAGCCCCAGACATAGCCTTTCCCCGAATAAACAACATAAGCTTCTGATTACTCCCCCCAGCACTCCTCCTACTCTTATCGTCCTCCTACGTAGAGGCCGGCGCAGGAACCGGATGAACAGTATACCCG…
	MT712129	------GTG---TTTATTAACCGTTGGTTGTTTTCAACAAACCACAAAGATATTGGAACCTTGTACCTTCTATTCGGCGCCTGATCTGGTCTTATCGGGGCTTGTTTAAGTATAATTATACGTATAGAATTAACTCAACCAGGGTCCCTTCTTGGCAGCGATCAAATCTTCAACGTATTAGTGACTGCCCACGCATTTATTATAATCTTCTTTATAGTAATACCTATTATAATTGGAGGCTTTGGCAACTGATTGATTCCCCTAATAATCGGAGCCCCTGATATAGCCTTCCCGCGAATAAATAATATGAGTTTCTGACTCCTTCCCCCAGCCCTATTACTTCTCCTATCCTCCTCCTATGTAGAAGCCGGAGCAGGCACCGGTTGAACGGTCTACCCG…
	KT982276	------GTGTTCATTACT---CGTTGACTATTCTCAACAAATCACAAAGACATTGGAACCCTATACCTACTATTTGGCGCATGATCTGGCCTAATCGGAGCTTGCCTGAGCATTTTAATACGAATAGAACTAACTCAGCCAGGGTCATTACTAGGCAGCGACCAGATTTTTAATGTACTAGTTACTGCTCATGCATTTATTATAATCTTCTTCATAGTAATACCAATTATAATCGGCGGATTCGGCAACTGATTAATCCCATTAATAATCGGAGCTCCCGATATAGCCTTTCCACGGATAAATAATATAAGCTTCTGACTCCTACCACCAGCACTGCTTCTTCTCCTATCTTCCTCATATGTTGAAGCCGGGGCTGGCACAGGATGGACCGTATACCCC…
	KJ719252	------GTGTTCATCACC---CGTTGACTATTCTCAACAAACCACAAAGACATCGGAACCCTATACCTCCTATTTGGGGCCTGATCGGGCCTTATTGGGGCCTGCTTGAGCATCCTAATACGAATGGAGCTGACACAGCCGGGCTCTTTATTCGGCAGCGACCAGATCTTTAATGTTCTAGTCACAGCCCACGCATTCATTATAATTTTTTTCATGGTAATACCCATCATGATCGGAGGATTCGGCAACTGATTAATCCCCCTAATAATCGGAGCCCCGGACATAGCCTTCCCACGAATAAACAACATGAGCTTCTGGCTATTACCACCAGCCCTTCTCCTCCTACTATCCTCCTCATACGTTGAAGCCGGTGCCGGCACCGGCTGAACTGTTTACCCC…
	JX401098	------GTGTACATTACC---CGTTGACTCTTCTCAACAAACCACAAAGATATCGGCACATTATACCTACTATTTGGTACATGATCCGGACTTGTAGGCGCCTGTTTAAGCGTATTAATACGAATAGAACTAACACAACCAGGCTCTTTATTCGGCAGCGACCAAATCTTTAATGTGCTTGTAACAGCCCACGCATTCGTAATAATTTTTTTTATAGTTATACCCATTATGATCGGAGGTTTCGGAAACTGATTAATCCCATTAATAATCGGAGCACCAGACATAGCATTCCCGCGAATAAATAATATAAGCTTCTGACTTTTACCACCAGCACTACTTCTCCTCCTATCCTCCTCATACGTAGAGGCAGGCGCCGGCACCGGTTGAACAGTTTACCCC…
	MF945570	------GTGTTAATCACC---CGTTGACTATTTTCAACAAACCACAAAGATATTGGAACCCTATACTTTATATTCGGCGCCTGATCCGGACTAGTCGGAGCCTGCCTAAGCATCTTAATGCGAATAGAACTCACTCAGCCAGGGTCCCTATTTGGCAGCGATCAGATCTTTAATGTCCTAGTAACCGCACACGCCTTCATCATAATCTTCTTTATGGTTATACCGATTATAATCGGGGGCTTTGGAAATTGACTAATCCCACTAATAATCGGCACACCAGACATGGCCTTCCCCCGTATAAACAACATAAGCTTCTGACTCCTCCCCCCCGCTCTTCTCCTTCTTCTATCCTCCTCTTATGTCGAAGCGGGTGCTGGAACAGGATGAACTGTTTATCCC…
	KT266810	------GTGTATATTACC---CGTTGACTATTTTCAACAAACCACAAAGACATCGGAACCCTATACCTCATATTCGGAGCCTGAGCCGGCCTTATCGGAGCCTGCCTTAGCATTCTAATACGCATAGAACTAACTCAGCCCGGGTCCCTGTTCGGCAGCGACCAAGTCTATAATGTCTTAGTAACCGCCCACGCATTTATTATAATCTTCTTTATAGTTATACCCATCATAATTGGAGGCTTCGGAAACTGACTAATCCCATTAATAATCGGAACTCCAGACATAGCCTTCCCTCGAATAAACAACATGAGCTTTTGGCTTCTTCCCCCAGCACTCCTTCTACTACTATCCTCCTCTTATGTAGAAGCAGGCGCAGGAACAGGCTGAACTGTCTATCCC…
	KC112560	------GTGTACATTACC---CGTTGACTATTTTCAACAAACCACAAAGATATCGGAACCCTATACCTTATATTTGGCGCATGATCCGGCCTCATCGGGGCCTGCCTTAGCATTCTAATACGCATAGAACTGACACAGCCGGGGTCCCTATTTGGTAGCGATCAAATCTTCAACGTATTAGTAACCGCCCATGCATTCATCATAATCTTCTTCATAGTCATACCCATCATAATCGGGGGTTTTGGAAACTGACTGATCCCACTAATACTTGGAACCCCCGACATAGCCTTCCCCCGAATAAACAATATAAGCTTTTGGCTCCTACCCCCGGCACTACTTCTACTACTATCCTCCTCCTACATTGAAGCTGGCGCAGGCACAGGTTGAACCGTATACCCT…
	KM434236	------GTGTATATCACC---CGTTGACTATTTTCGACAAACCACAAAGATATCGGAACCCTATACCTTATGTTTGGCGCATGGTCCGGCCTAGTTGGCGCTGGACTAAGCATTCTAATACGCATAGAATTGACACAGCCCGGGTCACTATTTGGCAGCGACCAAATCTATAATGTCTTAGTAACCGCCCACGCATTCATTATAATTTTCTTTATAGTTATGCCTATCATAATTGGGGGATTTGGGAATTGACTAATCCCTCTAATAATTGGAACTCCCGACATAGCCTTCCCCCGAATAAATAACATAAGCTTTTGACTCCTACCCCCAGCCCTCCTCATACTATTATCCTCCTCCTACGTTGAAGCGGGCGCAGGGACAGGATGAACTGTTTACCCG…
	OM317707	------GTGATT---------CGCTGACTATTCTCTACAAATCATAAAGACATTGGAACTCTTTACCTAATTTTCGGGACTTGGGCCGGAATAATTGGCACAGCCATAAGCCTCCTAATCCGAGCAGAATTAAGCCAACCCGGGACTATTTTAGGAAACGATCAAATTTACAATGTTGTAGTAACCGCACATGCACTTATCATAATTTTTTTTATAGTTATACCAATTATAATTGGAGGCTTTGGAAACTGATTAGTCCCTCTAATAATTGGTGCCCCAGATATGGCCTTCCCACGAATAAATAACATAAGCTTCTGACTCCTTCCCCCCTCACTTCTTCTTCTCCTAGCTTCAGCCTGAGTCGAAACTGGCTCTGGAACAGGATGGACCGTGTACCCA…
	KP996639	ATCTTACCTTTGCCATACAAACGCTGACTCTACTCAACCAACCACAAAGACATTGGCACCCTATATTTACTATTTGGGGCCTGAGCAGGAATAGTAGGAACCTCCCTAAGTCTACTAATCCGAGGAGAATTAAGCTATCCAGGAACACTTATAGGAAACGACCAAATCTACAACGTAATCGTAACAGCCCATGCTTTCACCATAATTTTTTTTATGGTAATACCAGTAATAATCGGGGGATTTGGAAACTGACTAATTCCATTAATAATTGGAGCCCCAGACATGGCCTTCCCCCGAATAAACAACATAAGCTTTTGACTCCTCCCACCATCATTCCTTTTACTATTGACATCCGCCTGAACAGAAACTGGAGCAGGGACAGGATGAACCGTATACCCG…
	MW774618	-------------------CCCGTTGATTTTTTTCTACAAACCACAAAGACATTGGCACCTTATATTTGATTTTCGGAGCCTGAGCAGGTATAGTAGGCACAGCATTAAGTTTATTAATCCGCGCAGAATTAAGCCAACCGGGAGCCCTCCTAGGCGACGACCAAATCTATAATGTAATCGTTACAGCCCATGCCTTTATTATAATTTTCTTCATGGTCATACCTATTATAATCGGTGGCTTTGGAAACTGACTTGTGCCCTTAATAATTGGAGCGCCAGATATGGCATTCCCACGTATAAACAATATAAGCTTCTGGCTTCTACCGCCATCTCTACTTTTACTTCTGGCCTCCTCAGGAATTGAAGCAGGCGCAGGCACAGGCTGAACTGTATACCCA…
	MW774622	------GTGATTTTAACC---CGCTGATTTTTCTCTACTAATCATAAAGACATTGGCACTTTATACTTAATTTTTGGGGCCTGGGCAGGAATAGTAGGCACAGCATTAAGTTTATTGATCCGCGCAGAATTAAGCCAACCTGGGGCCCTTTTAGGGGATGACCAAATCTACAATGTTGTCGTCACAGCCCATGCTTTCATTATAATTTTCTTCATAGTTATACCAATTATAATTGGCGGGTTTGGGAACTGACTCGTGCCATTAATAATTGGAGCGCCAGACATGGCATTTCCACGTATAAACAATATAAGTTTTTGGCTTTTACCCCCTTCATTATTATTACTCCTAGCATCATCAGGAATTGAAGCAGGCACAGGCACAGGCTGAACTGTATACCCC…
	OM910897	------------ATAATTTCTCGCTGACTATTTTCGACAAACCACAAAGATATTGGCACCCTTTACTTAATCTTTGGGGCCTGAGCTGGCATGGCCGGAACCGCCCTTAGCATCCTCATCCGAGCAGAACTAAGCCAACCTGGGGCCCTTATAGGGGATGACCAGATCTATAATGTCGTAGTGACAGCCCATGCATTCGTCATAATCTTCTTTATGGTCATACCTATCATAATCGGGGGCTTCGGAAACTGACTAGTCCCCCTAATAATTGGGGCCCCCGATATAGCCTTTCCACGAATAAACAACATAAGCTTCTGGCTTCTTCCCCCCTCCCTCCTACTCCTATTGGCCTCTTCCGGGGTAGAAGCGGGAGCAGGAACAGGATGAACGGTATACCCC…
	KF273834	------GTGAATATTAAC---CGTTGACTTTTTTCCACTAACCACAAAGATATCGGCACCTTGTATTTTATTTTCGGCGCCTGAGCCGGAATAGTAGGCACAGCCATAAGCCTATTAATCCGAACAGAGCTCAGCCAGCCAGGTCCCTTCATAGGAGATGACCAAATTTACAACGTTATTGTTACAGCACATGCCTTTATCATAATTTTCTTTATAGTTATACCAATTATGATCGGAGGATTTGGAAACTGACTACTCCCATTAATAATTGGGGCACCCGACATAGCATTCCCTCGCATAAACAACATAAGCTTCTGATTGCTGCCCCCATCATTTACCCTACTTCTCTTTTCAGCCTTTATTGAAACTGGGGCTGGCACCGGATGAACAGTCTACCCA…
	MN015054	------GTGACCATAACC---CGTTGATTTTTCTCCACCAACCATAAAGACATCGGCACCTTGTATTTGCTGTTCGGCGCCTGAGCCGGCATAGCAGGCACAGCCCTTAGCCTATTAATCCGCGCCGAACTGGGCCAACCAGGCGCAATGCTCGGCGACGATCAAATCTATAACGTAGTCGTTACCGCACACGCATTTGTCATAATTTTTTTCATGGTAATACCCATTATAATCGGCGGCTTTGGCAACTGATTAATCCCACTCATAATCGGCGCACCAGACATGGCCTTCCCACGAATAAACAACATAAGCTTCTGACTATTACCCCCATCACTTCTACTCCTGCTGGCCTCCGCAGGAGTAGAAGCGGGCGCAGGCACTGGCTGAACAGTCTACCCC…
	OP435269	---------ATGTTTATCCACCGCTGATTCTTCTCCACAAACCACAAAGACATTGGCACCCTCTACTTTATCTTCGGAACCTGGGCCGGAATAGTAGGAACAGCACTTAGCCTCCTCATCCGAACAGAACTAAGCCAGCCCGGACCCCTCCTAGGAGACGACCAAATCTACAACGTAATTGTTACCGCCCACGCTTTCATTATAATCTTTTTTATAGTAATACCCGTCATGATCGGCGGATTTGGAAACTGACTCCTCCCCTTAATAATTGGAGCCCCAGACATGGCATTCCCACGAATAAACAACATAAGCTTCTGACTTCTACCCCCATCTTTCACACTACTGCTTGCCTCCTCTTGCATTGAAGCAGGAGCTGGAACAGGATGAACCGTCTACCCC…
	NPU76060	------GTGACATTCTTAATCCGATGATTATTCTCGACTAACCATAAAGATATTGGCACATTATATTTAATCTTTGGTGCATGAGCAGGTATAGTAGGAACAGCCCTTAGCCTTCTTATTCGTGCTGAACTTGGTCAACCAGGAACCCTATTAGGTGATGACCAAATTTACAATGTCATCGTAACCGCCCATGCTTTCGTCATAATCTTCTTCATAGTTATACCCGTAATAATTGGAGGCTTTGGAAACTGACTAGTCCCCTTAATAATTGGAGCCCCTGACATAGCATTTCCACGAATAAATAACATAAGCTTCTGACTTCTCCCTCCATCATTCCTTCTCCTCCTGGCATCTTCCACAGTTGAAGCAGGTGTAGGTACCGGATGAACCGTTTACCCT…
	AF165489	------------------------------------------------------------------------------------------------------------------------------------------------------------------------------GTAATAGTCACTGCCCACGCCTTCGTAATAAGCTTTTTTATAGTGATACCCATCATGCTCGGGGGCTTCGGGAATTGACTAGTCCCCCTCATAATCGGCGCTCCGGACATAGCATTCCCACGCATGAACAACATAAGCTTCTGACTCCTCCCCCCCTCCTTCCTCCTCCTACTAGCCTCATCCACTGTAGAGGCAGGAGCCGGCACAGGATGAACCGTCTACCCA…
	AF165495	------------------------------------------------------------------------------------------------------------------------------------------------------------------------------GTAATCGCCACAGCACACGCATTCGTCATAATCTTCTTCACGGACACACCCACCATAATCGGAGGCTTCGGAAACTGACTAGTCCCCCTTATAATTGGGGCACCTGACATAGCATTCCCACGAATAAACAACATAAGCTTCTGACTCCTCCCCCCATCCTTACCCCTCCTTCTAACCTCATCCACCGTTGAGGCCGGAGCCGGGACAGGGTGGACCGTTTACCCG…
	AY141910	------GTGTGGTTTATCAACCGATGACTATTCTCAACTAACCACAAAGACATTGGCACCCTCTACTTAATTTTTGGCGCATGAGCAGGCATAGTAGGTACCGCACTAAGCCTGCTAATTCGTGCAGAACTCGGCCAACCAGGAACCTTGCTAGGAGATGACCAAATCTATAACGTAATTGTCACGGCCCATGCCTTCGTCATGATCTTCTTCATAGTAATACCAATCATAATCGGCGGTTTTGGGAACTGACTAGTCCCTCTCATAATTGGCGCGCCTGACATAGCATTCCCACGAATAAACAACATAAGCTTCTGACTCCTTCCTCCATCCTTTCTCCTCCTACTAGCCTCATCCACCGTAGAAGCTGGAGCTGGAACAGGATGAACCGTCTACCCA…
	TMU76063	------GTGACATTTATCACTCGATGATTATTCTCTACCAACCACAAAGATATCGGCACACTATACCTTATCTTCGGCGCATGAGCAGGAATAGTAGGCACAGCTCTAAGCCTACTCATTCGTGCTGAACTCGGCCAACCCGGCACTCTACTAGGTGACGATCAAATCTACAATGTCGTCGTTACAGCCCATGCTTTCGTTATAATTTTCTTTATAGTCATGCCAGTTATAATTGGAGGATTTGGAAACTGACTCGTTCCACTTATAATTGGAGCCCCAGACATAGCTTTTCCGCGAATAAATAACATAAGCTTCTGACTCCTGCCTCCATCCTTTCTACTCTTACTAGCTTCCTCCACAGTAGAAACCGGAGTTGGGACCGGATGGACAGTCTATCCC…
	SCU76062	------GTGACCTTCATTACTCGATGACTTTTTTCAACAAATCACAAAGACATTGGCACCCTATATCTCATCTTCGGCGCATGAGCGGGTATAGTGGGCACAGCCCTCAGCCTGCTCATTCGTGCAGAATTAGGACAACCAGGGACACTACTTGGAGACGATCAAATCTACAATGTAATCGTTACCGCTCATGCCTTCGTAATAATTTTCTTCATAGTTATACCAGTAATAATTGGTGGCTTTGGAAACTGACTAGTTCCACTTATAATTGGTGCCCCAGACATAGCCTTCCCCCGAATAAATAATATAAGTTTCTGACTACTTCCACCCTCCTTTCTACTCCTACTGGCATCATCAACCGTCGAAGCCGGAGCAGGAACTGGATGAACTGTTTATCCG…
	RAU76061	------GTGACCTTCATTACCCGATGACTTTTCTCAACCAATCACAAAGATATTGGTACACTGTACCTCATCTTCGGCGCATGAGCAGGCATAGTAGGCACCGCCCTCAGCCTACTCATTCGTGCGGAACTTGGCCAACCAGGGACCCTACTAGGAGACGACCAAATCTACAATGTTATTGTCACTGCCCACGCTTTCGTCATAATCTTCTTTATAGTAATACCTGTAATGATCGGGGGCTTCGGAAACTGGCTAGTCCCTCTTATAATCGGCGCCCCAGACATAGCTTTCCCCCGAATAAACAACATAAGCTTCTGACTTCTCCCTCCCTCATTTCTTCTCCTACTCGCATCGTCTACCATCGAAGCAGGAGCCGGGACAGGATGAACTGTCTACCCC…
	AAU76057	------GTGACCTTTATTACTCGATGACTCTTCTCAACTAACCATAAAGATATCGGTACACTATATCTCATTTTCGGTGCATGAGCAGGCATAGTGGGCACCGCCCTCAGCCTACTCATCCGAGCCGAACTCGGCCAACCAGGAACCCTACTAGGAGATGACCAAATCTACAACGTCATTGTCACCGCCCATGCTTTTGTAATAATCTTCTTCATAGTAATACCCGTAATAATCGGAGGCTTCGGGAACTGACTTGTCCCCCTCATAATTGGCGCTCCAGACATGGCATTCCCGCGAATAAATAACATAAGCTTCTGACTTCTACCTCCCTCCTTCCTACTCTTGTTAGCATCATCTACTATTGAAGCTGGAGCAGGGACAGGATGGACAGTATACCCT…
	CBU76058	------GTGACCTTCATTACTCGATGACTATTTTCAACTAACCACAAAGATATCGGCACACTTTACCTCATCTTTGGTGCATGAGCAGGTATGGTGGGCACTGCTCTCAGCCTACTCATCCGTGCCGAACTTGGCCAACCAGGCACACTACTAGGAGACGACCAGATCTACAATGTGATCGTTACCGCCCATGCCTTCGTAATAATTTTCTTCATGGTAATACCTGTAATAATCGGAGGCTTTGGAAACTGACTAGTCCCACTTATAATTGGTGCCCCAGACATAGCATTTCCACGTATAAACAACATAAGCTTTTGACTCTTACCCCCATCCTTCCTACTACTATTAGCATCATCCACAGTTGAAGCAGGGGCAGGAACAGGATGAACAGTATATCCC…
	DNU76059	------GTGACATTCATTACTCGATGATTTTTTTCTACAAACCACAAAGACATTGGCACACTATACCTCATCTTTGGTGCATGAGCAGGCATAGTAGGTACAGCCCTCAGCCTACTTATCCGTGCTGAACTAGGCCAACCAGGAACACTACTAGGAGATGACCAAATCTATAATGTAGTCGTCACTGCCCATGCCTTCGTAATAATCTTCTTCATAGTAATACCCGTAATGATCGGAGGCTTTGGAAACTGACTAGTTCCACTTATAATTGGTGCTCCAGACATGGCATTCCCCCGAATAAATAACATGAGCTTTTGACTCTTACCTCCATCCTTCCTATTACTACTAGCATCATCCACAGTCGAAGCAGGAGCAGGAACAGGATGAACAGTATACCCT…
	NPU83783	---------------------CGATGACTATTCTCAACCAACCACAAAGAGATTGGTACACTCTACCTCATTTTTGGCACATGAGCAGGGATAATCGGCACCGCCCTGAGCCTCCTGATTCGAGCAGAACTAGGACAACCAGGAACACTCCTAGGAGACGATCAAATCTATAATGTAATTGTAACCGCCCACGCCTTTGTAATAATCTTCTTCATGGTTATACCAATCATGATCGGAGGATTTGGAAATTGACTAGTACCACTGATAATTGGAGCCCCAGACATAGCCTTCCCACGCATAAACAACATAAGCTTCTGACTACTACCACCATCATTCCTACTCCTACTGGCCTCTTCCACTGTAGAAGCTGGCGCAGGAACAGGATGAACCGTCTACCCC…
	AY940778	------ATGACATCCNTTCACCGATGATTATTCTCCACCAACCACAAAGACATTGGTACCCTCTACCTCATCTTTGGCGCATGAGCGGGCATAATTGGTACCGCCCTAAGTCTCCTTATCCGAGCAGAGCTTGGCCAACCAGGATCCCTGCTAGGAGATGATCAAATCTACAACGTCATCGTGACTGCACATGCATTCGTCATGATTTTCTTCATAGTTATACCCATCATAATCGGAGGCTTCGGCAATTGACTCGTNCCTCTCATAATTGGAGCCCCCGATATGGCCTTTCCACGAATAAATAACATAAGCTTCTGACTTCTACCCCCATCATTCCTTCTTCTCCTCGCTTCATCAACAGTAGAAGCCGGAGCTGGAACTGGATGAACCGTTTACCCC…
	GU825793	TTACCTATGACCTTTGTCAATCGATGACTATTTTCAACCAACCACAAAGATATCGGAACCCTCTACCTCATCTTCGGTGCATGGGCTGGCATAGTCGGAACCGCCTTAAGCCTCCTAATCCGAGCAGAATTAGGCCAGCCGGGCGCCCTTCTAGGGGATGACCAAATCTACAATGTAATTGTCACCGCCCATGCTTTCGTCATAATCTTCTTCATAGTTATACCAATTATGATTGGTGGATTTGGCAACTGACTAGTCCCACTCATAATCGGAGCCCCAGACATAGCATTCCCCCGAATAAACAACATAAGTTTCTGACTCCTTCCCCCCTCTTTTCTCCTATTACTAGCCTCCTCAACCGTGGAGGCCGGGGCCGGAACCGGATGAACCGTTTATCCA…
	KY786783	---------ACATTCATTAACCGATGATTATTCTCAACCAACCACAAAGATATCGGAACCCTATACCTAATCTTCGGAGCATGAGCTGGAATAGTGGGTACCGCCCTAAGCCTCCTAATTCGAGCAGAACTAGGACAGCCAGGAGCCCTACTAGGTGATGACCAAGTCTACAACGTAGTAGTCACCGCACATGCCTTCGTAATGATCTTCTTTATAGTTATACCAATCATGATCGGAGGCTTCGGTAACTGACTAGTCCCTCTAATGATCGGTGCCCCAGACATAGCATTCCCCCGAATAAACAACATGAGCTTTTGACTACTACCACCATCCTTCCTCCTCCTACTTGCCTCCTCTACAGTAGAGGCAGGCGTAGGAACAGGATGAACAGTATACCCA…
	EF422251	---------------------CGATGATTATTCTCAACTAACCACAAAGATATCGGTACTCTGTACCTAATCTTCGGAGCATGAGCTGGAATGGTTGGTACCGCCCTAAGCCTCCTAATTCGAGCAGAACTGGGACAACCCGGTGCTCTTCTAGGAGACGACCAAATTTACAACGTAATTGTTACAGCTCATGCCTTTGTAATAATCTTCTTCATAGTTATGCCTATCATAATCGGAGGGTTCGGAAACTGATTAGTCCCACTAATAATCGGTGCCCCGGACATAGCATTCCCACGAATGAATAACATGAGCTTCTGACTCCTACCTCCATCATTCCTCCTCCTACTAGCCTCTTCAACAGTAGAAGCAGGGGTAGGAACAGGATGAACTGTGTACCCA…
	EF484234	------ATGACATTCATTAACCGATGATTATTCTCAACCAACCACAAAGATATCGGAACTCTGTACCTAATCTTTGGTGCATGAGCCGGTATAGTAGGCACAGCCTTAAGTCTTCTCATCCGAGCTGAATTAGGACAACCAGGTGCACTACTAGGAGATGACCAAATCTACAATGTTGTAGTTACAGCCCATGCTTTCGTAATAATTTTCTTCATAGTTATACCAATTATAATCGGTGGATTCGGAAACTGACTAGTCCCATTAATAATTGGAGCCCCCGACATAGCATTCCCACGAATAAACAACATAAGCTTCTGACTACTTCCTCCATCTTTCCTCCTACTTCTAGCCTCCTCTACAGTAGAAGCTGGTGCAGGAACAGGATGAACTGTATACCCA…
	GU825762	TTACCTATGACTTTCATTAATCGATGACTATTCTCCACCAACCACAAAGACATCGGTACCCTATACCTTATTTTCGGCGCATGAGCCGGAATGGTGGGGACTTCCCTAAGCCTCCTAATCCGAGCAGAACTAGGCCAACCCGGCGCCCTCCTGGGTGACGACCAAGTTTACAACGTAATCGTAACCGCCCACGCCTTCGTTATAATCTTCTTCATAGTCATGCCAATCATAATCGGAGGATTCGGCAACTGACTGGTCCCACTCATGATCGGAGCCCCAGACATAGCATTCCCCCGAATAAACAACATGAGCTTCTGACTTCTTCCTCCCTCATTCCTCCTACTCCTAGCTTCCTCAACAGTAGAAGCAGGGGCAGGGACAGGATGAACTGTTTATCCC…
	GU825763	TTACCTGTGACCTTCATCAACCGATGATTATTTTCAACTAACCACAAAGACATTGGTACCCTATACCTCATCTTTGGCGCATGAGCCGGAATAGTTGGTACCGCCCTAAGCCTCCTAATCCGAGCAGAACTAGGCCAACCTGGCGCTCTCCTAGGAGATGACCAGATCTACAACGTAATTGTCACCGCCCACGCTTTTGTTATAATCTTCTTCATGGTCATGCCAATCATAATCGGAGGATTTGGCAACTGACTAGTACCGCTCATAATCGGAGCTCCGGACATAGCATTCCCTCGAATAAACAACATAAGCTTCTGACTCCTTCCCCCGTCCTTCCTACTCCTCCTAGCCTCCTCCACCGTAGAAGCGGGGGCTGGCACAGGATGAACCGTTTACCCC…
	GU825760	TTACCTATGACCTTCATCAACCGATGATTATTCTCAACCAACCACAAAGACATCGGTACCCTATACCTCATCTTCGGCGCATGAGCCGGGATAGTCGGTACCGCCCTAAGCCTCCTGATCCGAGCAGAGCTAGGTCAACCTGGCGCCCTTCTAGGGGACGACCAAGTTTACAATGTAGTCGTCACCGCTCACGCTTTCGTCATGATCTTCTTTATAGTCATGCCAATCATAATTGGAGGATTTGGCAACTGACTAGTCCCACTTATAATCGGAGCCCCAGACATAGCATTCCCCCGAATAAACAACATAAGCTTCTGACTACTCCCCCCATCTTTCCTCTTACTCCTAGCATCTTCAACAGTAGAAGCCGGAGCCGGAACGGGATGAACTGTTTACCCC…
	GU825769	TTACCTATGACCTTTATCAACCGATGACTATTCTCAACCAACCACAAAGACATCGGTACCCTCTACCTAATTTTCGGTGCATGAGCCGGAATAGTTGGTACCGCCCTAAGTCTCCTAATCCGAGCAGAACTAGGCCAACCTGGAGCTCTCCTCGGAGACGACCAAATCTACAATGTAGTTGTAACTGCCCATGCCTTCGTCATAATCTTCTTCATGGTCATGCCAATCATAATCGGAGGATTTGGTAACTGACTAGTACCCCTCATAATCGGAGCTCCAGACATAGCATTCCCACGACTAAACAACATAAGCTTCTGACTCCTTCCACCATCATTCCTCCTTCTTCTAGCCTCATCAACAGTAGAAGCTGGAGCTGGCACCGGATGAACTGTTTATCCT…
	EF422250	---------------------CGATGATTATTCTCAACCAACCACAAAGACATTGGTACTCTGTACTTAATTTTCGGCGCATGAGCCGGAATAGTCGGTACCGCCCTAAGCCTCCTTATTCGGGCAGAACTAGGACAACCCGGAGCTTTACTGGGAGACGACCAAATTTATAATGTAGTAGTTACAGCCCATGCCTTCGTAATAATCTTCTTTATAGTAATGCCAATTATAATTGGAGGATTTGGAAACTGACTAGTCCCACTTATAATTGGTGCCCCAGACATAGCATTTCCACGAATAAACAACATAAGCTTCTGACTACTTCCACCCTCATTCCTACTGCTCCTAGCCTCATCTACAGTAGAAGCAGGGGTAGGGACAGGATGAACCGTATATCCC…
	HM185339	-------------------------------------CCAACCACAAAGACATTGGCACTCTGTACCTAATCTTCGGAGCATGAGCCGGAATAGTAGGTACCGCTCTAAGTCTCCTTATCCGAGCAGAACTAGGCCAACCCGGTGCCCTGCTAGGAGACGACCAAATCTACAATGTTATCGTTACAGCCCATGCTTTCGTTATAATCTTCTTCATAGTAATACCAATTATAATCGGAGGGTTTGGAAACTGACTAGTACCCCTAATAATTGGTGCGCCGGACATAGCCTTCCCACGAATAAACAACATAAGCTTCTGACTTCTTCCTCCCTCATTCCTTCTCCTACTAGCTTCCTCTACAGTAGAAGCAGGAGCAGGTACAGGATGAACCGTATATCCC…
	KY786793	---------ACATTCATCAACCGATGATTATTCTCAACTAACCACAAAGATATCGGAACCCTCTACCTAATCTTCGGAGCATGAGCTGGTATAGTAGGTACCGCCCTAAGCCTCCTCATCCGAGCAGAACTAGGCCAACCTGGGGCCCTTCTAGGTGACGATCAAGTTTACAACGTAGTCGTCACGGCCCATGCTTTTGTCATAATTTTCTTTATAGTTATACCAATTATAATCGGAGGATTCGGGAACTGATTAGTACCCCTAATGATCGGAGCTCCGGACATAGCATTTCCACGAATGAACAACATAAGCTTCTGACTACTTCCCCCTTCATTCCTCCTTCTACTGGCATCCTCTACCGTTGAAGCGGGAGTAGGGACAGGTTGAACAGTGTACCCA…
	EF621618	---------------------------------------------------------------------------------------------------ACTGCCCTAAGCCTCCTCATTCGAGCAGAACTAGGCCAACCAGGTGCCTTACTAGGCGACGACCAAGTATACAACGTAGTCGTTACAGCACATGCTTTCGTAATAATCTTCTTCATGGTTATACCAATCATAATTGGAGGCTTCGGAAACTGACTAGTTCCCCTAATAATCGGAGCCCCAGATATAGCATTCCCCCGAATAAACAACATAAGCTTCTGACTTCTACCTCCATCATTCCTCCTCCTACTCGCTTCATCCACAGTAGAAGCGGGAGCAGGCACAGGATGAACAGTATACCCT…
	HQ608883	---------------------CGATGATTATTCTCAACCAACCACAAAGATATCGGCACCCTATACCTAATCTTCGGCGCATGAGCAGGAATAGTAGGTACCTCACTAAGCCTCCTTATTCGAGCAGAACTAGGACAACCAGGAGCCCTCCTAGGAGACGACCAGATCTATAATGTAATCGTCACCGCACACGCTTTCGTAATAATCTTCTTTATAGTTATACCAATCATGATCGGGGGTTTTGGTAACTGACTAGTCCCAATAATAATTGGAGCTCCCGACATAGCATTCCCCCGAATAAACAACATAAGCTTCTGACTACTTCCACCCTCATTCCTCCTCCTCCTAGCCTCATCCACAGTCGAAGCAGGAGCAGGCACAGGTTGAACAGTGTACCCA…
	HQ608882	---------------------CGATGATTATTCTCAACCAACCACAAAGACATTGGCACTCTGTACCTAATTTTCGGTGCGTGAGCCGGAATAGTAGGTACCTCACTAAGCCTCTTAATCCGAGCAGAACTAGGCCAACCTGGAGCCCTCCTTGGGGACGACCAAATCTACAACGTGATCGTTACAGCCCATGCTTTTGTAATAATCTTCTTTATAGTCATGCCAATTATGATTGGAGGCTTCGGCAACTGATTAGTCCCACTAATAATCGGAGCCCCAGACATAGCATTCCCCCGAATAAACAACATAAGCTTCTGACTTCTACCACCTTCCTTCCTCCTTCTCCTAGCCTCCTCTACAGTTGAAGCAGGAGCAGGTACAGGCTGAACAGTGTACCCC…
	KY786782	---------ACATTCATCAACCGATGACTATTCTCAACCAACCACAAAGACATTGGAACCCTATACCTAATTTTCGGCGCATGAGCCGGAATAGTTGGTACCGCCCTAAGCCTTCTCATCCGAGCAGAACTGGGACAACCAGGAGCCCTACTAGGCGACGACCAAATCTATAACGTCATCGTCACAGCTCATGCTTTCGTAATAATTTTCTTCATAGTTATGCCAATCATAATCGGAGGATTCGGAAACTGACTAGTACCACTAATAATCGGAGCCCCAGACATAGCATTCCCACGAATAAATAACATAAGCTTTTGACTACTTCCACCCTCATTCCTACTCCTACTATCCTCATCTACAGTTGAAGCAGGGGTAGGAACAGGATGAACAGTCTACCCA…
	HQ608858	---------------------CGATGACTATTCTCAACCAACCACAAAGATAAAGGCACCCTATACCTAATTTTCGGCGCATGAGCCGGAATAGTAGGTACCGCCCTAAGCCTTCTCATCCGAGCAGAACTAGGTCAACCCGGTGCCCTTCTAGGAGACGACCAAATCTATAATGTGGTCGTCACAGCCCATGCTTTTGTAATAATCTTCTTCATAGTTATACCAATCATAATCGGAGGCTTCGGAAATTGACTAGTACCACTAATAATCGGAGCCCCAGATATAGCATTCCCACGAATAAACAACATAAGCTTCTGATTACTCCCACCATCATTTCTACTACTCCTAGCCTCTTCCACCGTTGAAGCGGGGGCGGGCACAGGATGAACTGTATATCCC…
	KY786785	---------ACATTCATCAACCGATGACTATTCTCAACCAACCACAAAGATATCGGCACCCTGTACCTAATCTTCGGCGCATGAGCCGGGATAGTAGGTACCGCTCTAAGCCTACTTATCCGAGCAGAACTTGGACAACCAGGGGCTCTCCTAGGAGATGACCAAGTTTACAACGTAGTAGTTACAGCTCACGCTTTCGTGATAATCTTCTTCATAGTTATGCCAATTATGATCGGAGGATTCGGAAACTGACTAGTCCCCCTAATAATTGGAGCACCAGATATAGCATTCCCACGAATAAACAACATAAGCTTCTGACTACTACCTCCATCCTTCCTCCTGCTACTAGCATCCTCCACCGTAGAAGCAGGAGCAGGCACAGGATGAACAGTATACCCC…
	GU460322	------ATGACATTCATTAATCGATGACTATTCTCAACAAACCACAAAGACATCGGTACCCTATACTTAATCTTCGGCGCATGAGCCGGCATGGTAGGTACCTCCCTCAGTCTCCTAATCCGAGCAGAATTAGGCCAACCTGGCGCCCTACTCGGAGACGACCAAATCTACAATGTGGTAGTTACAGCCCACGCTTTCGTAATAATCTTCTTCATAGTTATGCCAATTATGATCGGAGGATTCGGAAACTGACTAGTTCCCCTAATAATCGGTGCCCCCGACATAGCATTCCCACGAATGAACAACATAAGCTTCTGACTACTTCCACCATCATTCCTTCTCCTCCTAGCCTCATCCACAGTAGAAGCAGGGGTAGGTACTGGATGGACCGTGTATCCA…
	EF422247	---------------------CGATGACTATTTTCTACTAACCACAAAGATATTGGCACCCTATACCTGATTTTCGGAGCATGAGCCGGAATAGTAGGCACTGCCCTAAGCCTCCTAATTCGAGCAGAACTAGGACAGCCTGGAGCCCTCCTAGGAGACGACCAAGTCTACAATGTAGTGGTCACAGCCCATGCCTTCGTAATAATCTTCTTTATAGTCATACCAATTATAATCGGAGGATTTGGAAACTGACTAGTCCCCCTAATAATTGGAGCCCCAGATATAGCATTCCCACGAATAAACAACATAAGCTTCTGACTACTTCCCCCATCCTTCCTCCTACTACTAGCCTCCTCTACAGTAGAAGCAGGGGTGGGAACAGGTTGAACCGTTTACCCT…
	HM191347	-------------------------------------CCAACCACAAAGATATTGGCACTCTGTACCTAATCTTCGGTGCATGAGCCGGAATAGTTGGTACCGCCCTAAGTCTCCTCATTCGGGCAGAACTAGGTCAACCTGGTGCTCTACTAGGAGACGATCAAATCTACAACGTAATCGTTACAGCCCATGCTTTCGTGATAATCTTCTTCATAGTCATGCCAATCATAATCGGAGGGTTCGGAAACTGACTGGTACCTCTAATAATCGGAGCCCCAGACATGGCTTTTCCACGAATAAACAACATAAGCTTCTGACTACTCCCACCCTCCTTCCTACTACTCCTAGCATCATCTACAGTAGAAGCCGGGGCAGGAACAGGATGAACTGTGTACCCA…
	HQ608875	---------------------CGATGACTATTCTCAACCAACCACAAAGACATTGGTACTCTATATCTAATCTTTGGCGCATGAGCCGGAATAGTAGGTACCGCCCTAAGCCTCCTCATTCGAGCAGAACTGGGCCAACCAGGTGCCCTCCTGGGAGACGACCAAGTTTATAACGTAATCGTCACAGCCCATGCCTTCGTAATAATCTTCTTCATAGTAATACCAATTATGATCGGAGGATTTGGAAACTGACTAGTCCCCCTAATGATTGGAGCCCCAGACATGGCATTCCCCCGAATAAACAACATAAGCTTCTGACTACTCCCCCCATCATTCCTACTACTACTAGCCTCCTCTACAGTAGAAGCTGGAGTAGGCACAGGATGAACTGTATACCCC…
	HM185340	-------------------------------------CCAACCACAAAGACATCGGTACCCTATACCTAATTTTCGGCGCATGAGCCGGAATAGTAGGTACCGCCTTAAGCCTGCTTATCCGAGCTGAACTAGGACAGCCAGGCGCCCTCTTGGGAGACGACCAAGTCTACAACGTAATCGTCACAGCCCACGCTTTCGTAATGATCTTCTTCATAGTTATACCAATCATAATCGGAGGGTTCGGAAACTGACTAGTCCCCCTGATAATCGGGGCCCCTGACATAGCATTCCCACGAATAAACAACATAAGCTTCTGACTTCTCCCTCCCTCCTTCCTCCTTCTACTAGCCTCCTCTACAGTAGAAGCAGGAGTGGGAACCGGCTGAACCGTGTATCCC…
	PP217815	------ATGACATTCATTAACCGATGATTATTCTCAACCAACCACAAAGACATTGGGACCCTCTATCTAATCTTCGGCGCATGAGCCGGGATAGTTGGTACCTCCCTAAGCCTGCTTATCCGAGCAGAATTAGGCCAACCCGGTGCCCTCCTGGGAGACGACCAAGTTTACAACGTAATCGTCACAGCCCACGCTTTCGTAATAATCTTCTTCATAGTAATGCCTATTATAATTGGAGGATTCGGAAACTGACTAGTCCCCCTAATAATCGGAGCCCCCGACATAGCATTCCCACGAATGAACAACATAAGCTTCTGACTCCTACCTCCATCTTTCCTACTCCTACTAGCCTCCTCTACAGTAGAAGCAGGAGCAGGAACCGGCTGAACCGTATATCCA…
	EU815664	------GTGACATTCATTAACCGATGATTATTCTCAACTAACCACAAAGACATCGGGACCCTATACCTAATTTTCGGCGCATGAGCCGGAATAGTGGGTACCGCCCTAAGCCTCCTCATTCGAGCAGAACTAGGCCAACCCGGAGCCCTTCTGGGAGACGACCAAGTCTACAACGTAGTTGTCACGGCCCATGCCTTCGTAATAATTTTCTTTATAGTCATGCCTATTATAATCGGGGGGTTCGGAAACTGACTGGTTCCCCTAATAATCGGAGCCCCAGACATAGCATTCCCACGAATAAACAACATAAGCTTCTGACTACTCCCACCATCATTCCTTCTCCTCTTAGCATCCTCCACAGTTGAAGCAGGCGTAGGAACGGGCTGAACGGTGTACCCT…
	HQ608881	---------------------CGATGACTTTTCTCCACCAACCACAAAGACATCGGTACCCTATACCTTATTTTCGGTGCATGAGCCGGAATAGTGGGTACCGCCCTAAGCCTCCTCATCCGAGCAGAACTAGGCCAACCTGGCGCTCTACTAGGAGACGATCAAATCTATAACGTGATCGTCACGGCCCACGCTTTCGTAATAATCTTCTTCATAGTAATGCCCATCATAATCGGGGGATTCGGAAACTGACTGGTCCCACTAATAATTGGTGCCCCAGACATAGCATTCCCCCGAATAAACAACATAAGCTTCTGACTACTACACCCATCATTCTTACTGCTCCTAGCCTCTTCCACAGTTGAAGCTGGTGCAGGAACAGGATGAACCGTATATCCA…
	HQ608877	---------------------CGATGATTATTCTCAACCAACCACAAAGACATTGGCACTCTGTACCTAATCTTCGGCGCATGAGCCGGGATAGTAGGAACCGCCCTAAGCCTCCTTATCCGAGCAGAACTAGGCCAACCCGGCGCCCTCCTGGGAGACGACCAAGTCTATAACGTGATCGTTACGGCCCATGCTTTCGTGATAATCTTTTTTATAGTAATGCCCATCATGATCGGAGGATTTGGAAACTGACTAGTCCCCCTGATAATCGGAGCTCCGGACATGGCATTCCCACGAATGAATAACATAAGCTTCTGACTTCTACCCCCATCATTCCTCCTACTACTAGCCTCTTCCACAGTAGAGGCAGGAGCTGGAACAGGATGAACAGTTTACCCG…
	KT327932	-------------------------------------------------------------TCTACCTAATTTTCGGCGCATGAGCCGGAATAGTAGGAACTGCCCTAAGCCTCCTCATCCGTGCAGAACTCGGACAACCCGGTGCCCTCCTAGGAGACGACCAAGTCTATAACGTAGTCGTCACGGCCCATGCCTTCGTAATAATCTTCTTCATAGTTATACCCATTATGATCGGAGGATTCGGGAACTGACTAGTCCCCCTAATAATTGGAGCCCCTGACATAGCATTCCCCCGAATAAATAACATAAGCTTCTGACTCCTACCCCCATCCTTCCTCCTCCTTCTAGCCTCTTCCACAGTTGAAGCAGGGGTAGGAACAGGGTGAACAGTCTACCCT…
	HM185308	-------------------------------------CCAACCACAAAGATATCGGCACCCTCTACTTAATCTTCGGCGCATGAGCCGGAATAGTTGGCACTGCCTTAAGCCTCCTCATCCGTGCAGAACTAGGTCAACCTGGCGCTCTTCTAGGGGACGACCAGATCTATAACGTAGTCGTTACAGCCCATGCTTTCGTCATAATCTTCTTCATAGTTATACCCATTATAATTGGAGGGTTCGGAAACTGACTAGTCCCACTAATAATCGGAGCCCCCGACATAGCATTCCCTCGAATAAACAACATAAGCTTCTGACTTCTACCGCCATCTTTCCTCCTCCTACTAGCCTCATCCACCGTAGAAGCGGGAGCAGGAACAGGATGGACAGTCTACCCA…
	HQ608888	---------------------CGATGATTATTCTCAACCAACCACAAAGATATCGGCACTCTATACCTAATCTTTGGCGCATGAGCCGGGATGGTAGGAACCGCCCTAAGCCTCCTTATTCGAGCAGAACTAGGCCAACCTGGTGCACTCTTGGGAGACGACCAGATCTATAACGTCATCGTCACGGCCCATGCTTTCGTAATAATCTTCTTTATAGTTATACCTATTATGATCGGGGGATTCGGAAATTGACTGGTCCCCCTAATGATCGGAGCCCCAGACATAGCATTCCCACGAATAAATAATATAAGCTTTTGACTACTCCCCCCATCCTTCCTTCTACTATTAGCCTCTTCCACAGTTGAAGCAGGGGCCGGAACAGGCTGAACGGTCTACCCC…
	HQ608861	---------------------CGATGACTATTCTCAACCAACCACAAAGACATTGGCACTCTGTACCTAATCTTCGGCGCATGAGCTGGTATAGTAGGTACTGCCCTAAGCCTCCTCATCCGAGCAGAGCTAGGCCAACCCGGTGCTCTCCTAGGTGACGATCAAGTATACAACGTAATCGTCACCGCCCATGCCTTCGTAATAATCTTCTTCATAGTCATACCCATCATAATCGGAGGATTTGGAAACTGACTAGTACCCCTAATAATCGGAGCCCCAGACATAGCATTTCCCCGAATAAATAACATAAGCTTCTGACTACTCCCTCCCTCCTTCCTCCTGCTATTAGCCTCCTCAACAGTAGAAGCAGGCGTAGGAACAGGCTGAACGGTCTACCCC…
	HM185300	-------------------------------------CCAACCACAAAGACATTGGCACACTATACCTGATCTTTGGAGCATGAGCTGGAATAGTAGGCACCGCCCTGAGCCTTCTCATCCGAGCAGAACTAGGTCAACCCGGTGCCCTTCTTGGTGACGACCAAGTCTACAACGTAATCGTCACAGCACACGCTTTCGTGATAATCTTCTTTATAGTCATACCCATCATAATCGGAGGGTTTGGCAACTGACTAGTCCCACTAATAATTGGGGCCCCAGACATAGCATTCCCACGAATAAACAACATGAGCTTCTGGCTACTTCCCCCCTCTTTCCTCCTTCTCCTAGCCTCATCCACAGTAGAAGCAGGAGCAGGAACAGGTTGAACCGTATACCCA…
	HQ608862	---------------------CGATGACTATTCTCAACCAACCACAAAGACATCGGCACCCTATACCTGATTTTTGGCGCATGAGCAGGCATAGTAGGCACAGCCCTAAGCCTTCTCATCCGAGCAGAACTAGGTCAACCCGGTGCCCTCCTGGGAGACGACCAAGTATACAACGTGGTAGTCACCGCCCATGCCTTCGTGATAATCTTCTTCATAGTTATGCCCATCATGATCGGAGGGTTTGGAAACTGACTAGTCCCTCTAATAATCGGAGCCCCAGATATAGCATTCCCCCGAATGAATAACATGAGCTTCTGACTACTTCCCCCATCCTTCCTACTCCTACTAGCCTCCTCCACCGTAGAAATAGGAGTAGGAACAGGCTGAACCGTATACCCC…
	EF422235	---------------------CGATGATTATTCTCAACCAACCACAAAGACATCGGTACCCTCTACCTAATTTTTGGTGCATGAGCCGGAATGGTAGGTACTGCCCTAAGCCTCCTTATCCGAGCAGAGCTGGGCCAACCAGGCGCCCTACTAGGAGATGATCAGATCTACAACGTAGTCGTCACAGCCCATGCCTTCGTGATAATTTTCTTCATAGTTATACCAATCATGATCGGAGGCTTCGGAAACTGATTGGTCCCCCTAATAATCGGAGCCCCAGACATAGCATTTCCTCGAATAAACAACATAAGCTTCTGATTACTACCTCCATCCTTCTTGCTGCTCCTAGCATCCTCTACAGTCGAAGCAGGGGCAGGAACAGGATGAACAGTGTACCCA…
	EF422248	---------------------CGATGACTATTCTCAACCAACCACAAAGATATCGGAACCCTGTACCTCATCTTCGGTGCATGAGCCGGAATGGTGGGCACCGCCCTAAGCCTCCTCATCCGAGCAGAACTAGGACAGCCAGGCGCTCTGCTAGGAGACGACCAAATTTATAATGTAGTCGTCACAGCCCACGCCTTTGTCATAATTTTCTTTATAGTAATGCCGATTATAATTGGAGGGTTCGGAAACTGACTCGTCCCACTAATAATCGGAGCCCCAGACATGGCATTCCCCCGAATGAACAACATGAGCTTCTGACTACTACCCCCATCCTTCCTCCTCCTCTTAGCCTCTTCCACAGTAGAAGCGGGAGTGGGAACAGGTTGGACAGTTTACCCA…
	KP336987	---------------------------------------------------------------TACCTTATCTTTGGCGCATGAGCCGGGATAGTGGGTACTGCCCTAAGCCTTCTCATTCGGGCAGAGCTAGGCCAACCAGGTGCCTTACTTGGAGACGACCAAATCTACAACGTAGTAGTTACAGCTCATGCCTTCGTAATGATCTTCTTCATAGTTATACCAATTATAATCGGGGGGTTCGGAAACTGACTCGTTCCAATGATAATCGGAGCCCCAGACATAGCATTCCCCCGAATAAACAACATGAGTTTCTGACTACTCCCACCGTCCTTCCTACTCCTGCTAGCATCCTCTACAGTTGAAGCAGGTGTGGGAACAGGCTGAACTGTATACCCA…
	EF484235	------GTGACATATATCAACCGATGATTATTCTCAACCAACCACAAAGACATCGGTACCCTCTACCTAATCTTCGGCGCATGGGCCGGAATAGTGGGTACTGCCCTAAGCCTTCTCATCCGAGCAGAACTAGGTCAACCAGGAGCGCTACTAGGCGACGACCAAATCTACAATGTAGTTGTCACCGCTCATGCATTCGTAATAATTTTCTTTATAGTCATGCCGATCATGATCGGGGGATTCGGAAACTGACTAGTCCCCTTAATGATTGGAGCCCCAGACATAGCATTCCCTCGAATAAACAACATAAGCTTCTGACTTCTCCCACCATCATTCCTCCTCCTCTTAGCCTCCTCCACAGTAGAAGCAGGAGCAGGAACAGGATGAACCGTCTACCCT…
	EF484236	------ATGACATTCATTAACCGATGATTATTCTCAACTAACCATAAAGACATTGGCACCCTCTACCTAATCTTCGGCGCATGAGCTGGCATAGTAGGTACCGCCTTAAGCCTCCTCATCCGAGCAGAACTAGGCCAACCAGGTGCTCTACTAGGCGACGACCAGATCTACAACGTAATCGTCACTGCCCATGCTTTCGTAATGATCTTCTTCATAGTTATACCAATCATAATCGGGGGATTCGGAAACTGACTAGTCCCCCTAATAATCGGGGCCCCAGACATAGCATTCCCCCGAATAAATAATATAAGCTTTTGGCTCCTCCCACCATCCTTCCTCCTTCTCCTAGCCTCATCCACCGTAGAAGCAGGGGCAGGCACAGGTTGAACCGTATACCCA…
	FJ657470	------GTGACATTCATTACTCGATGATTATTCTCAACTAACCACAAAGACATCGGCACTCTTTACCTAATTTTTGGCGCATGAGCCGGAATAGTAGGCACCGCCCTAAGCCTTCTCATCCGAGCAGAACTAGGCCAACCGGGCGCTCTACTAGGGGACGACCAAGTTTATAACGTAGTCGTCACAGCCCATGCTTTCGTAATGATTTTCTTCATAGTCATACCAATTATAATCGGAGGGTTCGGAAACTGACTCGTTCCTTTAATAATTGGGGCCCCAGACATAGCATTCCCCCGAATAAACAATATAAGCTTCTGACTACTCCCTCCCTCTTTCCTACTTCTCCTAGCTTCCTCTACCGTCGAAGCAGGAGTTGGAACCGGCTGAACCGTATACCCG…
	EF484215	------GTGACATTCATTAACCGATGATTATTTTCAACCAACCACAAAGATATCGGTACCCTGTACCTAATCTTCGGCGCGTGAGCCGGAATAGTGGGTACCGCCCTAAGTCTCCTAATTCGAGCAGAACTAGGCCAACCTGGTGCTCTACTAGGCGATGACCAAATCTACAATGTGATCGTTACAGCCCACGCCTTCGTAATGATCTTCTTTATGGTCATACCGATCATAATCGGAGGGTTTGGAAACTGACTAGTGCCTCTAATAATTGGAGCCCCAGACATGGCATTCCCACGGATAAACAACATAAGCTTTTGACTCCTTCCCCCATCCTTCCTACTCCTCCTAGCCTCCTCTACAGTTGAAGCAGGGGTCGGAACAGGCTGAACCGTATACCCA…
	EF484136	------GTGACATTCATTAACCGATGACTATTTTCAACCAACCACAAAGATATCGGCACCCTATACCTAATTTTCGGCGCATGAGCCGGAATGGTGGGTACCGCCCTAAGCCTCCTCATCCGAGCAGAACTAGGCCAACCAGGCGCCTTACTAGGTGACGACCAAGTTTACAACGTAGTCGTCACAGCCCACGCCTTTGTAATAATCTTCTTTATGGTTATACCAATCATGATTGGCGGCTTCGGAAACTGACTAGTCCCCTTAATAATCGGAGCCCCAGACATAGCATTTCCCCGAATAAACAACATAAGCTTCTGACTACTCCCTCCATCCTTCCTACTCCTCCTAGCCTCCTCCACAGTCGAAGCAGGAGTGGGCACAGGCTGAACTGTATACCCA…
	EF422245	---------------------CGATGATTATTCTCAACCAACCACAAAGATATCGGCACCCTCTACTTAATCTTCGGCGCATGAGCCGGAATAGTGGGTACCGCCCTAAGCCTTCTCATTCGAGCAGAACTAGGCCAACCAGGCGCCTTACTAGGAGACGACCAAGTGTACAACGTAATCGTCACAGCCCACGCCTTTGTAATGATTTTCTTCATAGTTATGCCAATCATAATCGGAGGATTCGGTAACTGACTGGTTCCCATGATAATCGGAGCCCCAGACATAGCGTTCCCCCGAATAAACAACATAAGCTTCTGACTACTCCCCCCATCCTTCCTACTCCTCTTAGCATCATCCACAGTTGAAGCAGGAGTGGGAACCGGCTGAACTGTATACCCA…
	MGU83780	---------------------CGATGACTATTCGCAACAAACCACAAAGATATTGGCACCCTATACCTAATCTTTGGGGCCTGAGCCGGAATAGTTGGCACCGCCCTAAGCCTACTCATCCGAGCTGAACTAGGCCAACCAGGAACACTACTCGGGGATGACCAAATCTACAACGTAATTGTCACCGCCCACGCCTTTGTAATAATCTTCTTCATAGTTATACCTATCATGATCGGAGGGTATGGAAACTGACTAGTCCCTTTAATGATTGGAGCCCCAGACATAGCCTTTTCCCCTATAAACAACATAAGCTTCTGACTGCTTGTCCCATCCTTCCTGCTCCTTCTAGCCTCCTCCACAGTAGAAGCAGGAGCAGGCACTGGTTGAACTGTCTACCCG…
	AY940782	------GTGACCTTCATTAATCGATGATTATTTTCTACTAACCATAAAGATATTGGTACCCTATATCTAATTTTTGGTGCCTGAGCGGGCATAATTGGTACGGCCTTAAGTCTCCTCATCCGCGCAGAATTGGGCCAACCAGGAACCTTGCTCGGCGATGACCAAATCTACAATGTCATTGTCACTGCCCATGCATTCGTTATAATCTTCTTTATAGTTATACCGATTATAATTGGTGGATTCGGAAACTGACTTGTACCCCTCATAATTGGCGCCCCAGATATAGCATTTCCACGTATAAACAATATAAGCTTCTGACTCCTCCCCCCATCCTTCTTTCTACTCTTAGCTTCTTCTACTGTTGAAGCAGGGGCAGGAACTGGATGAACCGTATATCCA…
	AY940789	------GTGACCTTCACCAATCGATGATTATTCTCCACCAACCACAAAGACATTGGTACCCTTTACCTAATCTTCGGCGCATGAGCAGGCATAGTAGGCACAGCCCTAAGCCTCCTCATCCGAGCAGAACTGGGCCAACCCGGAACCTTGCTAGGAGACGACCAAATCTACAATGTAATCGTCACCGCCCACGCATTCGTAATAATTTTCTTCATAGTCATACCCATTATAATCGGAGGTTTCGGCAACTGACTCGTCCCCCTAATAATCGGAGCCCCAGATATAGCCTTCCCACGTATAAACAACATAAGCTTCTGACTCCTCCCCCCATCATTCCTCCTGCTTCTAGCATCATCTACGATCGAAGCCGGAGCCGGAACTGGATGAACCGTCTATCCC…
	AY927185	------GTGACCTTCATCAACCGATGATTATTCTCCACCAACCACAAAGACATTGGCACCCTGTACCTTATCTTCGGCGCATGAGCTGGCATAATCGGCACAGCCCTCAGCCTTCTTATCCGCGCTGAGCTCGGCCAACCCGGCACCCTCCTCGGCGATGACCAAATTTACAACGTCATCGTCACCGCCCATGCATTCGTAATAATCTTCTTCATAGTCATACCCATCATGATCGGCGGCTTTGGAAACTGACTCGTACCCCTCATAATCGGAGCCCCTGACATAGCATTCCCACGAATAAACAACATAAGCTTTTGACTTCTCCCACCATCGGTCCTACTCCTCCTAGCCTCCTCTACAGTGGAAGCAGGAGCAGGAACAGGGTGAACTGNCTACCCT…
	AF394274	------GTGACTCTCATCAACCGATGACTATTCTCCACCAACCACAAAGACATTGGCACCCTATATCTCATCTTCGGCGCATGAGCCGGCATAATCGGCACCGNCCTTAGCCTCCTCATTCGAGCGGAACTGGGCCAACCCGGCACCCTCCTTGGCGACGACCAAATCTACAACGTCATCGTCACCGCCCATGCATTCGTAATAATCTTCTTTATAGTTATACCCATCATAATCGGAGGATTTGGAAACTGACTCGTACCGCTCATAATCGGAGCCCCCGACATAGCATTCCCACGAATAAACAACATAAGCTTCTGACTCCTTCCCCCATCATTCCTTCTCCTCCTGGCATCCTCCACAGTAGAAGCAGGAGCTGGAACAGGGTGAACTGTCTACCCA…
	AF272595	------GTGACCTTCATTAACCGATGATTATTTTCCACTAACCACAAAGACATTGGCACCCTATACCTTATCTTCGGCGCATGAGCCGGTATAATCGGCACAGCCCTCAGCCTCCTCATTCGTGCTGAACTAGGCCAGCCCGGTACTCTCCTTGGTGACGACCAAATCTACAATGTAATTGTCACTGCTCATGCATTCGTAATAATCTTCTTCATAGTTATACCNNTCATAATTGGAGGGTTCGGAAACTGACTAGTACCCCTCATGATTGGAGCCCCCGACATAGCATTCCCCCGAATAAATAACATAAGCTTCTGACTCCTCCCCCCATCATTTCTTCTTCTTCTAGCCTCCTCAACAGTAGAAGCAGGGGCTGGAACAGGCTGAACTGTCTACCCA…
	AY940785	------GTGACCTTCATCAACCGATGACTATTCTCAACCAACCACAAAGATATCGGCACCCTCTATCTCATCTTTGGCGCATGAGCAGGCATAGTTGGCACAGCCTTAAGCCTCCTCATTCGAGCAGAACTGGGCCAACCCGGAACCCTGCTCGGAGATGACCAAATTTATAATGTAATTGTTACCGCACATGCCTTCGTAATAATCTTCTTTATAGTTATACCCATCATAATTGGAGGATTTGGTAACTGACTTGTTCCGCTCATAATCGGAGCCCCAGATATAGCCTTCCCTCGCATAAATAACATAAGCTTCTGACTTCTACCACCTTCATTCCTACTCCTCCTCGCCTCCTCTACAGTAGAAGCCGGAGCAGGAACAGGATGAACTGTATACCCG…
	AY940781	------GTGACCTTNATCAATCGATGACTATTCTCCACCAACCATAAAGACATTGGCACCCTATACCTTATCTTCGGTGCATGAGCGGGCATAATTGGCACAGCCCTAAGCCTCCTCATTCGCGCAGAACTCGGTCAACCCGGTACCCTACTCGGAGACGACCAAATCTATAACGTCATTGTCACTGCCCATGCATTCGTAATAATCTTTTTCATAGTTATACCCATCATAATTGGAGGATTCGGAAACTGACTAGTCCCCCTCATAATCGGCGCCCCCGACATAGCATTTCCACGTATAAATAACATAAGCTTTTGACTCCTCCCCCCATCATTCCTTCTTCTCCTAGCCTCTTCTACAATTGAGGCAGGTGCAGGAACCGGATGAACTGTCTATCCC…
	DQ385181	------GTGATCACCATCATCCGATGATTATTTTCCACTAACCACAAAGACATTGGCACCCTATACCTTATCTTCGGGGCATGAGCTGGCATAGCTGGCACCGCCCTGAGCCTTCTCATCCGCGCAGAACTAGGACAACCAGGAACCCTTCTAGGAGACGACCAAATTTATAATGTAATCGTTACCGCTCATGCTTTCGTAATAATTTTCTTTATAGTTATACCCATCATGATTGGCGGTTTTGGAAACTGATTAGTCCCACTTATAATTGGAGCACCAGACATAGCATTCCCACGAATGAATAACATAAGCTTCTGACTCCTCCCACCCTCATTCCTCCTCCTACTTACCTCCTCTACAGTAGAAGCTGGAGCAGGTACAGGATGAACTGTATACCCC…
	AFU83781	---------------------CGATGATTATTCTCAACTAACCACAAAGACATTGGCACCTTATACCTAATCTTCGGTGCATGAGCCGGCATGGTTGGTACCGCCCTCAGCCTACTCATCCGGGCTGAACTAGGTCAACCCGGAACACTTCTAGGGGATGACCAGATCTATAATGTAGTAGTTACCGCCCACGCCTTCGTAATAATCTTCTTCATAGTCATACCTATCATGATTGGTGGGTTCGGAAATTGATTAGTCCCATTAATAATTGGAGCCCCAGACATAGCCTTCCCGCGTATAAACAACATAAGCTTCTGACTTCTTCCCCCCTCATTCCTACTTCTACTAGCCTCCTCCACAGTAGAAGCAGGAGCAGGTACAGGATGAACAGTCTACCCC…
	BVU83777	---------------------CGATGATTATTCTCAACCAATCACAAAGACATCGGCACCCTCTACCTAATCTTCGGGGCATGAGCAGGCATAGTTGGCACTGCCCTCAGCCTACTCATCCGAGCCGAGCTCGGGCAACCCGGGACCCTTCTTGGCGATGACCAAATCTACAACGTAGTTGTCACCGCCCATGCCTTTGTAATAATCTTTTTTATAGTCATACCCATCATGATCGGAGGATTTGGAAACTGATTAGTCCCACTAATAATTGGAGCCCCAGACATAGCCTTCCCCCGCATAAACAACATAAGCTTCTGACTACTCCCACCCTCACTCCTACTCCTACTAGCCTCCTCCACTGTAGAAGCCGGAGCAGGCACCGGATGGACCGTCTACCCC…
	DQ385165	------ATGACCTTCATCAACCGATGACTATTCTCAACCAACCACAAAGACATTGGCACCTTATACTTGATCTTTGGCGCATGAGCCGGCATAGTCGGCACCGCCCTTAGTTTACTCATTCGCGCAGAACTCGGCCAACCAGGAACCCTCCTAGGAGACGACCAGATCTACAATGTAATTGTCACCGCCCACGCATTCGTAATGATCTTCTTTATAGTAATACCCATCATGATTGGTGGATTTGGAAACTGACTAGTTCCCCTCATAATTGGTGCGCCCGACATAGCATTCCCACGAATAAATAACATAAGCTTTTGACTTCTCCCACCATCCTTCTTCCTACTTCTGGCTTCATCAACAGTAGAAGCTGGAGCTGGCACAGGATGAACAGTCTACCCA…
	DQ385170	------GTGACTCTTATTAATCGATGATTGTTCTCAACTAACCACAAAGACATTGGCACACTATACCTAATCTTCGGCGCATGAGCCGGCATAGTAGGAACTGCACTCAGCCTACTCATCCGCGCAGAACTAGGTCAACCTGGGACCCTCCTAGGAGACGACCAAATCTATAATGTGATCGTCACCGCCCATGCCTTCGTAATAATCTTCTTCATAGTTATGCCAATTATGATTGGCGGCTTCGGAAATTGACTAGTGCCACTCATAATCGGCGCCCCCGACATAGCATTCCCTCGAATGAATAATATAAGTTTCTGGCTACTTCCCCCCTCATTCCTCCTCCTTCTAGCTTCTTCTACAGTAGAAGCTGGGGCAGGTACGGGATGAACTGTGTACCCG…
	DQ385169	------GTGACCTTTATCAACCGATGATTATTTTCTACTAACCACAAAGACATCGGCACACTGTACCTAATCTTCGGTGCATGAGCCGGCATAGTGGGAACCGCACTCAGCTTACTTATCCGCGCAGAACTAGGCCAACCCGGAACTCTTCTAGGAGATGACCAAATTTACAATGTAATTGTCACCGCCCATGCCTTCGTAATAATCTTCTTTATAGTTATACCAATCATAATTGGGGGCTTTGGAAACTGACTGGTGCCACTCATAATTGGCGCCCCTGACATAGCATTCCCCCGAATAAACAACATAAGCTTTTGACTGCTTCCCCCATCATTCTTACTACTTCTAGCCTCCTCCACAGTAGAAGCTGGAGCAGGCACAGGATGAACTGTGTATCCA…
	DQ385168	------GTGACCTTTATCAACCGATGATTATTCTCTACCAACCACAAAGATATTGGCACCCTATATCTCATCTTCGGCGCATGGGCAGGCATAGTTGGCACTGCCCTCAGCCTACTTATCCGTGCAGAACTCGGCCAACCAGGGACCCTGCTAGGCGATGACCAAATCTACAACGTAGTCGTCACTGCTCATGCCTTCGTAATAATCTTCTTCATAGTAATGCCAATCATAATCGGCGGCTTTGGAAACTGATTAGTACCGCTAATAATTGGGGCCCCTGACATAGCATTCCCTCGCATAAACAACATAAGCTTCTGACTACTCCCCCCATCATTCCTACTCCTTCTAGCCTCATCTACTGTAGAAGCAGGTGCAGGCACAGGATGGACCGTATACCCA…
	AY369059	-----------------------------------------------------------CCTATACTTGGTCTTCGGCGCATGAGCCGGAATAGTTGGAACAGCCCTTAGCCTACTCATTCGGGCCGAACTAGGCCAGCCCGGAACCCTCTTGGGAGATGACCAAATCTATTATGTAATCGTCACTGCCCATGCCTTCGTAATAATCTTCTTCATAGTAATACCGATCATAATTGGAGGCTTTGGAAACTGACTAGTTCCCCTCATAATCGGCGCCCCGGACATAGCATTCCCACGTATAAACAACATAAGCTTCTGACTCCTACCCCCATCCTTCCTACTCCTCCTAGCCTCATCCACAGTAGAAGCAGGTGCAGGAACAGGATGAACTGTGTACCCC…
	DQ385174	------GTGACTCTCATCAACCGATGATTATTCTCAACCAACCACAAAGATATCGGCACACTATACCTAATCTTCGGTGCATGGGCCGGTATAGTCGGAACCGCCCTTAGCCTTCTCATTCGCGCAGAACTTGGCCAACCAGGCACCTTGCTCGGAGACGACCAAATCTATAACGTAATCGTCACCGCCCACGCTTTCGTAATAATCTTTTTCATGGTAATACCCATCATGATTGGAGGCTTCGGAAACTGACTGGTACCCCTCATAATTGGTGCCCCAGACATAGCATTCCCTCGAATAAACAACATAAGCTTCTGACTCCTCCCCCCCTCATTCCTACTCCTCCTTGCCTCCTCCACAGTAGAAGCCGGAGCCGGGACCGGATGAACCGTGTATCCC…
	DQ385179	------GTGACCTTTATCAACCGATGATTATTCTCAACAAACCACAAAGACATCGGAACCCTGTATCTAATTTTCGGTGCATGAGCTGGTATAGTGGGCACTGCTCTCAGCCTGCTTATCCGCGCAGAACTGGGTCAACCGGGAACCCTCCTAGGAGATGACCAAATCTACAATGTAATCGTTACCGCTCACGCCTTTGTAATGATCTTCTTCATAGTAATGCCAATTATAATTGGTGGCTTCGGAAATTGATTGGTCCCACTTATAATCGGCGCCCCCGATATAGCATTCCCTCGCATAAACAATATAAGCTTCTGACTACTCCCCCCATCCTTCCTACTCCTCCTGGCTTCCTCCACAGTAGAAGCCGGAGCAGGTACAGGATGAACCGTATATCCT…
	DQ385171	------ATGACCTTCATCAACCGATGATTATTCTCAACCAACCACAAAGACATTGGCACTTTATACTTAATTTTTGGTGCATGGGCCGGCATAGTTGGCACTGCCCTTAGCCTCCTCATCCGCGCAGAATTAGGGCAACCAGGAACATTACTGGGCGACGACCAGATCTACAATGTAATCGTTACTGCCCATGCCTTCGTAATAATCTTTTTCATAGTTATACCAATCATGATTGGGGGCTTTGGAAACTGATTAGTACCTCTTATAATTGGCGCCCCAGACATAGCATTCCCTCGCATGAACAACATAAGCTTCTGACTACTCCCCCCATCATTCCTCTTACTACTAGCCTCCTCAACAGTAGAAGCCGGAGCAGGTACAGGATGAACTGTCTACCCT…
	DQ385172	------GTGACTTTCACCAACCGATGATTATTTTCAACCAACCACAAAGACATTGGCACTTTATACCTAATCTTCGGCGCATGAGCAGGCATAGTCGGAACTGCCCTCAGCCTACTCATCCGCGCAGAACTAGGCCAACCAGGGACCTTACTAGGAGATGACCAAATTTACAACGTAATCGTCACCGCCCACGCATTTGTAATAATTTTCTTCATAGTAATACCAATCATAATTGGAGGCTTCGGAAACTGATTAGTTCCCCTCATAATTGGCGCTCCAGATATAGCATTCCCCCGCATGAACAACATAAGCTTTTGACTACTCCCACCATCATTCCTACTACTACTAGCATCCTCCACAGTAGAAGCAGGAGCAGGTACAGGATGAACTGTATACCCG…
	AY369060	-----------------------------------------------------------TCTTTACCTCATCTTCGGCGCCTGAGCCGGCATAGTAGGAACTGCCCTCAGCCTACTTATCCGCGCAGAACTAGGTCAACCAGGAACCCTCCTAGGAGATGACCAAATCTACAACGTAATTGTCACTGCCCATGCTTTCGTAATAATCTTCTTTATAGTAATACCTATCATGATTGGGGGGTTCGGAAACTGACTAGTTCCCCTCATAATCGGCGCCCCCGACATAGCATTCCCACGTATAAATAACATAAGCTTCTGACTCCTTCCACCATCATTCCTCCTCCTATTAGCCTCCTCTACAGTAGAAGCGGGCGCAGGCACAGGATGAACGGTATATCCA…
	AY369057	-----------------------------------------------------------TCTATACTTAATCTTTGGCGCCTGAGCCGGCATAGTAGGAACAGCCCTAAGCCTACTAATCCGCGCAGAACTTGGCCAACCGGGAACTCTTCTGGGAGACGACCAGATCTACAATGTAATCGTCACTGCCCATGCATTCGTAATAATCTTCTTCATAGTAATACCCATCATAATCGGGGGCTTCGGAAACTGACTCGTCCCCCTTATAATTGGCGCACCTGACATAGCATTTCCACGAATAAACAACATAAGCTTCTGACTCCTCCCCCCATCCCTACTACTCCTATTAGCTTCCTCCACAGTAGAAGCAGGAGCAGGCACAGGATGAACTGTATATCCC…
	KM066501	-----------------------------------------------------------CCTATACCTAATCTTTGGAGCTTGAGCTGGCATAATTGGAACAGCTCTAAGCTTACTAATCCGTGCAGAACTTGGTCAGCCAGGGACTCTCCTAGGAGATGACCAAATCTACAATGTAATCGTTACCGCACATGCATTCGTAATAATCTTCTTTATAGTAATACCAATTATAATTGGAGGGTTCGGAAACTGACTTGTTCCACTTATAATCGGAGCACCCGATATAGCATTTCCACGCATGAACAATATAAGCTTCTGACTTCTACCACCATCCCTGCTACTCCTACTAGCCTCATCCACAGTAGAAGCAGGGGCAGGTACAGGATGAACTGTATACCCC…
	DQ385175	------GTGACCTTCATTAACCGATGACTATTTTCAACGAACCACAAAGATATCGGCACCCTATACTTAATCTTCGGTGCATGAGCTGGTATAATTGGTACCGCACTTAGCCTACTTATTCGTGCAGAACTTGGCCAACCAGGAACTTTACTAGGAGACGACCAAATTTACAATGTAATTGTCACCGCCCACGCCTTTGTAATAATCTTCTTCATAGTAATACCAATCATAATCGGCGGCTTTGGAAACTGACTAGTCCCCCTAATGATTGGTGCCCCTGACATGGCATTCCCTCGTATAAACAACATAAGCTTCTGACTTCTTCCCCCATCATTCCTACTTTTACTTGCATCCTCTACAGTAGAAGCGGGAGCTGGTACAGGATGAACTGTATATCCA…
	JQ687129	-----------------------------------------CCACAAAGACATTGGCACCCTATACCTACTCTTCGGAGCATGAGCAGGCATAGTCGGCACTGCCCTTAGCCTCCTTATTCGAACAGAACTTGGCCAACCAGGGACTCTCCTAGGAGATGACCAAATCTACAATGTCATTGTCACCGCCCATGCCTTCGTAATAATCTTTTTCATAGTCATACCCATTATGATCGGAGGATTTGGAAACTGACTAGTCCCCCTTATAATTGGAGCCCCAGACATAGCATTCCCCCGCATAAACAACATGAGTTTCTGACTGCTCCCCCCATCCTTTCTACTACTCCTAGCATCTTCCACAGTAGAAGCGGGAGTTGGAACAGGATGAACCGTATACCCC…
	DQ385173	------GTGACTCTTATTAATCGATGATTGTTCTCAACTAACCACAAAGACATTGGCACACTATACCTAATCTTCGGTGCATGAGCCGGTATAGTTGGCACCGCCCTCAGCCTACTAATTCGCGCAGAACTCGGCCAACCGGGAACACTACTAGGAGATGACCAAATCTACAATGTAATCGTCACCGCCCATGCCTTCGTAATAATCTTCTTTATAGTCATACCCATTATAATCGGGGGTTTCGGAAACTGACTTGTCCCCTTAATAATTGGCGCTCCAGACATAGCATTCCCCCGAATAAACAACATAAGCTTCTGACTACTTCCCCCATCATTCTTACTTCTCCTTGCCTCATCCACAGTAGAAGCTGGAGCAGGCACAGGATGAACTGTATATCCA…
	AF543534	------GTGACCTACATTAACCGATGATTATTCTCAACAAACCACAAAGACATTGGCACCCTATACTTAATCTTTGGAGCATGAGCCGGCATAGTCGGAACTGCCCTCAGCCTACTTATCCGAGCAGAACTTGGGCAACCAGGAACTCTCCTAGGAGATGACCAAATCTACAACGTGATTGTAACTGCTCACGCTTTCGTCATAATCTTCTTCATAGTCATGCCTATCATAATCGGAGGATTTGGAAACTGACTAGTACCCCTCATAATCGGTGCACCCGACATAGCATTCCCCCGAATAAACAACATAAGCTTCTGATTACTTCCTCCATCATTCCTACTCCTCCTAGCCTCCTCAACAGTAGAAGCAGGAGCAGGAACAGGCTGAACCGTATACCCT…
	AY369058	-----------------------------------------------------------TTTATACCTTATCTTCGGTGCTTGGGCTGGCATGGTTGGAACAGCCCTCAGCCTACTTATTCGGGCAGAACTAGGTCAACCCGGAACATTACTAGGCGATGACCAAATTTACAATGTAATCGTTACCGCCCATGCCTTCGTAATAATTTTCTTCATAGTAATACCAATCATGATCGGAGGATTTGGAAACTGACTAGTCCCACTTATAATCGGCGCCCCTGACATAGCATTTCCACGCATAAACAACATAAGCTTCTGACTACTCCCACCATCCTTCTTACTCCTACTAGCCTCATCCACCGTAGAAGCAGGAGCAGGTACAGGATGAACTGTATATCCC…
	EF101678	-----------------------------------------------------------CCTATACCTAATCTTTGGTGCCTGAGCTGGTATAGTTGGAACAGCCCTCAGCCTACTCATCCGAGCAGAATTAGGCCAACCCGGAACTCTCCTAGGAGACGACCAAATCTACAACGTAATCGTCACCGCCCATGCCTTCGTAATAATCTTCTTCATAGTAATGCCAATCATGATCGGAGGATTTGGAAATTGACTAGTACCACTCATAATTGGTGCCCCCGACATAGCATTCCCACGCATAAACAACATAAGCTTTTGACTACTTCCACCATCCTTCCTACTCTTACTAGCCTCATCCACAGTAGAAGCAGGAGCGGGTACAGGATGAACTGTATACCCC…
	JX683924	-----------------------------------------------------------CTTATATCTAATTTTTGGAGCATGAGCTGGCATAGTTGGAACCGCCCTCAGCCTGCTTATTCGCGCAGAACTGGGGCAACCAGGAACCCTCCTGGGAGACGACCAGATTTACAATGTAATCGTCACTGCCCATGCTTTCGTGATAATTTTCTTCATAGTAATACCGATCATGATCGGCGGGTTTGGGAACTGACTTGTACCCCTTATAATTGGTGCCCCAGACATGGCATTCCCACGTATAAACAACATAAGCTTCTGACTACTCCCCCCATCCTTCCTTCTCCTACTCGCCTCCTCCACAGTAGAAGCAGGGGCTGGCACAGGATGAACTGTATACCCC…
	AY369052	-----------------------------------------------------------CTTATACTTAATCTTCGGTGCATGAGCTGGTATAGTTGGAACCGCCCTCAGCCTTCTCATTCGAGCAGAACTTGGCCAGCCAGGAACCCTCCTAGGAGATGACCAAATCTACAACGTAGTCGTTACAGCCCACGCCTTCGTAATAATCTTCTTCATAGTAATACCAATCATGATCGGAGGATTTGGAAACTGACTCCTCCCACTTATAATTGGCGCCCCAGACATAGCATTCCCGCGAATAAACAATATAAGCTTCTGACTACTTCCACCATCCTTCCTACTCCTACTAGCCTCCTCTACCGTCGAAGCAGGAGCAGGCACAGGATGAACCGTATACCCC…
	MN062533	---------------------------------------------------------ACCTTATATCTAATCTTCGGTGCTTGAGCTGGCATAGTCGGCACCGCCCTCAGCTTACTCATCCGCGCAGAACTCGGCCAACCAGGCACACTCCTAGGCGACGACCAAATCTACAACGTAGTCGTCACCGCACATGCTTTCGTAATAATCTTCTTCATAGTCATACCTATCATAATCGGAGGATTCGGAAACTGACTTGTTCCACTCATAATTGGCGCCCCCGACATAGCCTTCCCACGCATAAACAACATAAGCTTCTGACTACTTCCTCCCTCCCTCCTCCTCTTACTAGCCTCCTCAACTGTAGAGGCAGGAGCTGGCACCGGATGAACTGTTTATCCC…
	DQ385167	------GTGACCTTCATCAACCGATGATTATTCTCAACTAACCACAAAGACATCGGCACCCTATACCTAATCTTTGGCGCATGAGCCGGTATAGTCGGTACAGCCCTCAGCTTACTTATCCGCGCAGAACTAGGCCAACCAGGAACCCTCCTAGGAGACGACCAAATCTATAACGTAATTGTCACCGCCCACGCTTTCGTAATAATCTTTTTCATAGTCATGCCAATCATAATCGGCGGCTTCGGCAACTGACTAGTCCCACTGATAATTGGTGCACCGGACATAGCATTCCCCCGCATAAATAACATAAGCTTCTGACTACTTCCTCCATCATTTTTACTTCTTCTAGCCTCTTCTACAGTCGAAGCAGGAGCAGGTACCGGATGAACCGTTTACCCG…
	DQ385166	------GTGACTTTCATCAACCGATGATTATTCTCAACCAACCACAAAGACATCGGTACCTTATACCTAATCTTCGGCGCATGAGCCGGTATAGTTGGTACCGCCCTTAGCTTACTCATCCGTGCAGAACTAGGCCAACCAGGGACCCTACTAGGAGATGACCAAATCTACAATGTAATCGTCATTGCCCATGCCTTCGTAATGATCTTCTTCATGGTCATACCAATTATGATCGGCGGATTCGGAAACTGACTAGTACCACTCATAATTGGCGCTCCCGACATAGCATTCCCCCGCATAAACAACATAAGCTTCTGACTACTACCACCATCATTCCTACTCCTCCTCGCCTCCTCTACAGTAGAAGCAGGAGCAGGAACAGGATGAACTGTATATCCC…
	EF380331	------------------------------------------------------GGSACCCTATACCTAATCTTCGGCGCATGAGCTGGCATAGTCGGCACCGCCCTAAGCCTACTCATCCGCGCAGAACTAGGCCAACCAGGGACCCTCCTAGGAGACGACCAAATCTACAACGTAATCGTCACCGCCCACGCCTTCGTAATAATCTTCTTTATAGTTATACCGATCATAATCGGTGGCTTTGGAAACTGACTGGTTCCACTCATAATCGGTGCCCCTGACATAGCGTTCCCCCGTATGAACAACATAAGCTTTTGACTACTTCCTCCCTCCTTCCTTCTTCTCCTAGCCTCCTCTACAGTAGAAGCTGGTGCTGGTACAGGGTGAACTGTATATCCC…
	EU525328	-----------------------------------AACCAACCACAAAGACATTGGCACCCTATACTTAATCTTTGGCGCATGAGCCGGTATAGTCGGNACTGCCCTAAGTCTTCTCATCCGTGCAGAACTGGGCCAGCCAGGAACTCTCCTAGGAGATGACCAAATCTACAATGTAATCGTCACCGCCCACGCCTTCGTAATAATCTTCTTCATAGTAATACCAATCATAATCGGTGGCTTCGGAAACTGACTAGTCCCACTTATAATCGGCGCCCCCGACATAGCATTTCCCCGCATAAACAACATAAGCTTCTGACTACTACCCCCATCATTTCTACTCCTTCTAGCCTCTTCCACAGTCGAAGCTGGAGTTGGTACAGGTTGAACTGTATACCCT…
	DQ385176	------GTGACATTCATCAACCGATGACTATTTTCAACAAACCACAAAGACATTGGCACCCTATACCTAATCTTCGGCGCATGAGCCGGTATAGTTGGTACCGCCCTTAGCCTACTAATTCGTGCAGAACTAGGCCAACCAGGGACCCTCCTAGGAGACGACCAAATTTACAATGTAATCGTCACCGCACACGCTTTCGTAATAATCTTCTTCATAGTAATACCAATCATAATCGGCGGTTTCGGAAATTGACTAGTGCCCCTCATAATCGGTGCTCCCGACATAGCATTCCCACGCATAAACAACATAAGCTTCTGACTACTACCCCCCTCATTCTTACTCCTCTTAGCCTCCTCCACAGTAGAAGCTGGAGCTGGAACTGGATGAACCGTGTATCCC…
	DQ385180	------GTGACCTTCATCAACCGATGATTATTCTCAACAAACCACAAAGATATCGGCACCCTATACCTAATTTTCGGCGCATGAGCTGGTATAGTAGGTACTGCCCTTAGCCTACTTATTCGTGCAGAACTAGGTCAACCAGGAACCCTTCTAGGAGACGACCAAATCTACAACGTAATCGTCACCGCCCATGCCTTTGTAATAATCTTCTTCATAGTAATACCTATCATAATTGGGGGCTTCGGAAACTGATTAGTCCCACTTATAATTGGTGCTCCCGACATGGCATTCCCACGTATGAACAACATAAGCTTCTGACTACTCCCCCCATCATTCTTACTTCTCCTAGCCTCCTCTACAGTAGAAGCTGGGGCAGGCACAGGATGAACCGTGTACCCT…
	DQ385177	------GTGACACTCATTAACCGATGATTATTCTCAACGAACCACAAAAACATCGGCACCCTATACTTAATCTTCGGCGCATGAGCCGGCATAGTTGGCACCGCCCTCAGCTTACTCATTCGCGCAGAATTAGGTCAACCAGGGACCCTCTTAGGAGATGACCAAATCTATAACGTAATCGTTACCGCCCATGCCTTTGTAATAATCTTCTTCATAGTAATACCAATCATAATTGGTGGCTTCGGAAACTGATTAGTTCCACTTATAATTGGTGCCCCAGACATAGCATTCCCACGCATAAACAACATAAGCTTCTGACTACTACCACCATCATTCCTTCTGCTCCTAGCCTCATCCACAGTGGAAGCTGGAGCTGGTACAGGGTGAACCGTTTATCCT…
	MH000150	------GTGTCTATTAAC---CGTTGATTTTTCTCAACTAATCATAAAGATATTGGCACCCTTTATTTAGTCTTTGGTGCTTGAGCAGGAATAGTCGGAACTGCCCTTAGTTTGCTAATCCGAGCTGAACTTAGTCAACCTGGCGCCCTACTAGGAGATGATCAAATCTACAATGTTATTGTCACCGCACACGCATTTGTTATAATCTTTTTTATGGTAATGCCAATCATAATCGGAGGGTTTGGAAACTGACTGGTCCCCCTTATAATTGGGGCACCAGACATGGCCTTTCCACGAATAAACAACATGAGTTTTTGATTATTACCTCCATCATTTCTTTTACTACTCGCCTCCTCAGGAGTAGAGGCCGGAGCTGGAACCGGATGAACTGTTTACCCA…
	OQ076335	------GTGTCAATCACC---CGTTGATTCTTCTCAACCAACCACAAAGATATCGGCACCCTTTACTTAGTCTTCGGTGCCTGAGCCGGCATGGTCGGAACTGCCCTCAGCCTACTAATTCGAGCAGAACTTAGCCAACCAGGGGCCCTTCTCGGCGACGACCAAATTTACAACGTTATTGTAACCGCCCATGCTTTTGTTATAATTTTCTTCATAGTAATGCCCGTCATAATCGGAGGATTCGGAAACTGATTAGTCCCTCTAATGATCGGCGCACCAGACATGGCCTTCCCCCGAATAAACAACATAAGCTTCTGACTCCTGCCCCCGTCCTTTCTGCTCCTCTTAGCCTCCTCTGGCATTGAGGCCGGAGCCGGTACAGGCTGGACTGTTTACCCC…
	MN015076	------GTGACCATAATT---CGTTGACTCTTTTCAACCAACCACAAAGACATCGGCACCCTATATCTTCTATTCGGTGCCTGGGCCGGAATGGTTGGCACAGCCTTAAGCCTGATTATCCGAACAGAACTAAGCCAACCTGGCACCCTCCTCGGAGACGATCAAGTTTATAACGTCGTAGTAACAGCACATGCCTTTATCATAATTTTCTTCTTGGTAATACCTGTAATGATTGGAGGGTTCGGAAACTGGTTAATCCCACTGATAATTGGAGCCCCAGACATAGCATTTCCACGAATAAATAACATAAGCTTTTGACTCCTCCCTCCCTCCCTCCTCTTACTTCTATCCTCATCAGCTGTCGAAGCCGGCGCTGGAACAGGGTGAACCGTCTACCCT…
	MN015077	------GTGTACTTAACT---CGTTGACTATTTTCAACCAACCACAAAGACATCGGCACCCTTTATCTCTTATTTGGTGCTTGAGCAGGAATAGTCGGGACCGCCTTAAGCCTAATTATCCGAACTGAATTAAGTCAGCCAGGGACCCTCCTAGGGGATGACCAGGTGTACAATGTGGTAGTTACTGCCCATGCATTTATTATAATCTTCTTCCTAGTGATACCTGTAATGATCGGAGGGTTTGGAAACTGATTGGTCCCACTAATAATTGGAGCACCAGACATAGCATTTCCCCGAATAAACAACATGAGTTTTTGACTTCTCCCACCCTCACTTCTTCTTTTATTATCCTCATCAGCTGTTGAAGCGGGAGCCGGAACAGGCTGAACTGTTTACCCT…
	MN015099	------GTGTCATTAACC---CGTTGACTCTTTTCAACCAACCATAAAGACATCGGCACCTTATACCTCTTATTCGGTGCCTGAGCTGGTATAGTTGGGACAGCCCTGAGTCTTTTGATTCGGGCCGAATTAAGCCAACCTGGCTCCCTTCTTGGAGATGATCAAATTTACAACGTTGTTGTAACAGCACATGCTTTCGTAATAATTTTTTTCCTTGTAATACCCGTTATAATCGGAGGATTTGGTAACTGATTAATCCCTCTAATAATTGGAGCACCAGATATAGCCTTCCCACGAATAAATAATATAAGTTTTTGACTTTTACCGCCATCCCTACTGCTACTCCTAGCTTCCTCCGCAGTTGAAGCTGGTGCCGGCACAGGTTGAACTGTCTACCCC…
	MN015083	------GTGTCCTTAATT---CGTTGACTATTTTCAACCAACCATAAAGATATTGGCACTTTATATCTCTTATTTGGTGCTTGAGCCGGAATAGTGGGCACAGCCCTAAGCTTGATTATTCGAACAGAGTTAAGTCAACCTGGCACCCTTCTTGGGGACGACCAGGTTTATAACGTCGTTGTCACTGCCCATGCTTTCATTATAATCTTTTTCCTTGTAATACCTGTAATAATTGGGGGCTTCGGAAACTGACTAGTACCACTAATAATTGGGGCCCCCGATATAGCATTTCCACGTATAAATAACATAAGCTTCTGATTGCTCCCACCATCCCTTCTGTTACTCCTGTCATCCTCTGCCATTGAAGCAGGCGCTGGCACAGGCTGAACTGTTTATCCC…
	MN015084	------GTGTCCTTAATT---CGTTGACTATTCTCAACTAATCATAAAGATATCGGCACCCTTTACCTCCTATTCGGGGCCTGAGCTGGGATGGTGGGAACAGCATTAAGCCTAATTATTCGAACCGAGCTCAGTCAGCCCGGCTCACTTCTTGGGGACGACCAAATCTATAATGTTGTAGTAACAGCCCATGCTTTTGTTATAATTTTCTTTCTAGTAATACCTGTAATAATTGGTGGGTTCGGAAACTGATTAGTTCCACTTATAATCGGGGCCCCAGACATGGCATTCCCACGAATAAATAACATGAGCTTCTGATTGCTGCCCCCCTCCCTTCTTCTTCTCCTTTCATCGTCGGCAATTGAAGCCGGTGCTGGAACAGGCTGAACCGTTTACCCG…
	MN015102	------ATGTTCATAGCC---CGTTGACTCTTCTCAACTAACCATAAAGACATTGGCACCTTATACCTTTTATTTGGGGCCTGATCCGGAATAGTCGGCACCGCTCTAAGCCTTTTAATTCGAACCGAACTAAGTCAACCGGGCTCTCTCTTGGGGGACGACCAGATCTACAACGTCATTGTTACAGCCCATGCTTTTGTTATAATCTTTTTTCTTGTTATACCTGTTATGATTGGAGGCTTCGGAAACTGGCTGGTCCCCCTAATAATTGGGGCCCCAGACATAGCATTCCCACGAATAAATAATATAAGCTTTTGACTTCTCCCTCCCTCCCTCTTATTACTTTTAGCCTCCTCCACCATTGAAGCAGGCGCAGGCACTGGGTGAACTGTATACCCC…
	MN015080	------ATGTCATTAATC---CGTTGATTTTTTTCAACAAACCACAAAGATATCGGCACCTTATATCTTCTCTTCGGAGCCTGAGCCGGAATAGTTGGTACCGCCCTAAGCCTTTTAATTCGTACAGAATTAAGCCAACCAGGAACCCTTATTGGAGATGATCAAGTCTATAACGTAATTGTAACAGCTCATGCCTTTGTAATAATTTTCTTTTTAGTTATGCCAATCATAATTGGGGGTTTTGGCAACTGATTAATCCCACTAATAATTGGAGCCCCTGACATAGCATTCCCACGAATAAACAACATAAGTTTCTGACTACTACCACCATCTTTACTACTACTGCTCTCTTCCTCAGGAATTGAGGCAGGGGCTGGCACAGGTTGAACCGTTTACCCA…
	MN015056	------ATGTCCTTAGTC---CGTTGATTCTTTTCAACAAACCACAAAGATATCGGCACCTTATACCTCCTATTCGGAGCCTGAGCTGGCATAGTCTTCTCTGCACTAAGCCTGTTGATTCGAACAGAGTTGAGCCAGCCCGGCACCCTTCTTGGAGACGATCAGGTCTATAATGTAATCGTAACAGCACATGCTTTTGTAATAATCTTCTTCCTAGTCATACCAATTATAATCGGAGGTTTTGGCAATTGATTAGTCCCCCTGATAATTGGAGCCCCAGATATAGCATTCCCCCGAATAAATAACATAAGCTTTTGATTATTACCCCCTTCCTTACTGTTATTATTGTCATCCTCAGGTATCGAAGCAGGGGCTGGCACAGGATGAACTGTGTATCCG…
	MN015088	------ATGTCCTTAATC---CGTTGATTCTTCTCAACCAACCACAAAGATATCGGAACCCTTTATCTTCTATTTGGGGCCTGATCAGGCATGGTGGGCACTGCCCTCAGCCTGTTAATTCGAACAGAACTTAGTCAACCAGGGACCCTCCTTGGAGACGACCAGGTCTACAATGTAATTGTAACAGCCCACGCTTTCGTTATAATCTTCTTCCTAGTCATACCAATCATAATCGGGGGGTTTGGCAATTGACTGGTCCCCCTCATAATTGGAGCCCCCGATATAGCATTCCCGCGAATAAACAACATAAGCTTCTGACTACTTCCCCCCTCCCTACTACTACTGCTATCATCCTCGGGCATTGAAGCGGGGGCAGGTACAGGATGAACTGTATATCCG…
	MN015071	------ATGTCCTTAGTC---CGTTGACTCTTCTCGACCAACCATAAAGACATCGGCACCTTATACCTCCTATTTGGGGCCTGAGCTGGCATGGTCGGTACTGCCCTAAGCCTTTTAATCCGAACTGAATTAAGTCAACCCGGCACCCTTCTCGGAGATGACCAGGTCTACAATGTAATCGTAACAGCACACGCTTTCGTAATAATTTTTTTCCTGGTAATACCAATTATGATCGGGGGCTTTGGCAACTGATTAATTCCCTTAATAATTGGAGCCCCAGATATAGCATTTCCCCGAATAAACAACATAAGCTTCTGGTTACTCCCCCCCTCCCTACTACTATTATTATCATCCTCAGGCATTGAGGCAGGAGCAGGCACAGGGTGGACAGTCTACCCC…
	MN015085	------GTGTCATTAACT---CGTTGATTATTTTCAACCAACCACAAAGATATTGGTACTCTCTACCTCCTATTTGGTGCCTGGGCTGGAATGGTGGGAACTGCCCTTAGCCTCCTTATCCGAACTGAATTAAGCCAACCGGGTACCTTATTAGGAGATGACCAAGTTTACAACGTTATTGTAACAGCCCACGCATTTGTTATAATCTTTTTCCTAGTAATGCCTGTAATAATCGGGGGTTTTGGAAACTGATTAGTTCCCTTAATAATTGGGGCCCCAGATATGGCATTTCCACGGATAAATAACATAAGCTTTTGACTACTGCCACCCTCCCTTCTCCTGCTCCTTTCATCATCGGCTATCGAAGCTGGCGCTGGCACAGGTTGAACTGTGTACCCC…
	MN015057	------GTGTCACTTATT---CGTTGATTCTTTTCAACAAATCATAAAGATATTGGTACCTTATACTTATTATTCGGTGCTTGAGCTGGTATAGTCGGCACGGCCCTAAGCCTTCTTATTCGAACTGAGTTAAGCCAACCCGGAACCCTTATTGGAGACGACCAAATCTATAATGTAATCGTCACAGCTCATGCATTTGTCATAATTTTCTTCTTAGTAATGCCCGTAATAATCGGCGGCTTTGGAAACTGGCTTATCCCACTAATAATTGGTGCCCCTGACATAGCATTCCCTCGTATAAATAATATAAGTTTCTGACTGCTCCCTCCCTCTTTACTGCTACTACTCTCCTCATCCGCCATTGAAGCAGGAGCCGGAACCGGTTGAACTGTTTATCCC…
	MN015101	------ATGTCCTTAGTC---CGTTGATTTTTTTCAACAAATCATAAAGATATCGGCACTCTCTATCTGTTATTTGGTGCCTGAGCCGGTATAGTCGGCACAGCTCTAAGCCTTTTGATCCGAACAGAGCTAAGCCAGCCCGGCTCACTCCTTGGCGACGACCAGATCTATAATGTTGTCGTTACAGCCCATGCTTTCGTAATAATCTTTTTCTTAGTTATGCCTGTAATAATCGGGGGTTTTGGAAATTGACTCGTTCCTCTTATAATCGGTGCCCCTGACATAGCATTTCCGCGTATAAATAATATAAGCTTTTGACTCTTACCCCCCTCTCTCCTCCTCCTACTCTCATCTTCAGCAATCGAAGCAGGCGCCGGTACAGGTTGAACAGTTTACCCA…
	MN015100	------GTGTCCTTAATC---CGTTGATTCTTTTCAACCAACCACAAAGACATTGGCACCTTGTACTTACTCTTTGGTGCCTGAGCTGGCATAGTCGGAACAGCCCTAAGCCTTTTAATTCGAACAGAATTAAGCCAACCAGGGACCTTACTTGGAGACGACCAGATTTACAATGTAATCGTTACAGCTCATGCCTTCATTATAATTTTCTTCCTAGTAATACCCGTAATAATTGGGGGTTTTGGAAACTGATTAGTCCCATTAATAATTGGGGCCCCTGACATAGCATTTCCACGAATAAATAATATAAGCTTTTGACTTCTACCCCCCTCTTTACTTCTACTTCTCTCATCCTCTGCTATTGAAGCAGGAGCAGGTACGGGCTGAACTGTTTACCCA…
	MN015052	------GTGTCATTAATT---CGTTGACTCTTTTCAACAAACCACAAAGATATTTTTACCTTGTATTTATTATTTGGGGCCGGAGCCGTCATAGTCGGCACAGCCCTAAGTTTGCTAATTCGTACAGAACTTAGTCAACCAGGGACCCTCCTAGGAGACGACCAGGTCTATAATGTAATCGTCACAGCCCATGCTTTCGTTATAATCTTTTTCTTGGTAATACCTGTAATAATCGGTGGTTTTGGAAATTGATTAATTCCCCTGATAATTGGAGCCCCAGATATAGCATTTCCCCGAATAAACAATATAAGCTTTTGACTACTACCCCCTTCCTTACTTCTTCTATTATCATCCTCTGGCATCGAAGCCGGCGCCGGAACTGGCTGAACTGTTTACCCA…
	MN015096	------GTGTCATTAATT---CGTTGATTCTTCTCAACAAACCACAAAGACATCGGTACTTTATACCTTTTATTTGGTGCCTGAGCTGGGATAGTAGGAACAGCCCTCAGTCTTTTAATCCGAACAGAATTAAGCCAGCCTGGGGCTCTTCTCGGAGATGACCAAATTTATAATGTAATTGTCACAGCCCATGCTTTCGTTATAATTTTCTTCCTAGTCATACCTGTAATAATTGGGGGGTTCGGAAATTGATTAGTCCCTTTAATAATTGGGGCCCCTGATATAGCATTTCCTCGAATAAATAACATAAGCTTCTGACTACTTCCCCCATCACTCCTTCTTCTTCTTGCCTCATCAGGAATTGAAGCCGGTGCTGGTACTGGCTGAACTGTTTACCCC…
	MN015122	------GTGTCATTAGTC---CGTTGATTGTTTTCAACAAACCATAAAGATATTTGCACCCTATATTTTCTATTTGGTGGCGTAGGCGAGTTATTCGGCACCGCCCTTAGTCTTCTAATTCGAACAGAACTAAGTCAACCAGGAACCCTTCTTGGAGATGACCAAGTCTACAACGTCATTGTAACAGCCCATGCTTTTGTTATAATTTTTTTCTTAGTTATGCCCGTTATAATTGGAGGGTTTGGTAACTGATTAGTTCCTTTGATAATCGGCGCCCCTGATATAGCATTTCCTCGAATAAATAATATGAGCTTCTGGCTACTTCCACCATCTCTACTCCTACTTTTATCATCTTCAGGAATTGAAGCTGGGGCTGGCACTGGCTGAACCGTATATCCC…
	MN015055	------GTGTCAATAGTT---CGTTGATTATTCTCCACAAACCACAAAGATATCGGCACCTTATACTTACTATTTGGTGCCTGAGCTGGCATAGTCGGCACAGCCCTAAGTCTTTTAATTCGAACAGAATTGAGTCAACCAGGCACTCTTCTTGGAGACGACCAAGTTTATAATGTAATCGTTACAGCCCACGCCTTTGTAATAATTTTCTTCTTAGTTATGCCTGTAATAATTGGTGGATTCGGAAACTGATTAATCCCATTAATGATTGGAGCCCCCGATATAGCATTTCCCCGAATAAACAACATGAGCTTCTGGTTACTACCCCCTTCTCTACTCCTACTTCTATCATCCTCAGGGGTCGAAGCCGGTGCTGGCACCGGCTGAACGGTCTACCCC…
	KF425529	------GTGTCCATAGCT---CGTTGACTTTTTTCAACAAATCACAAAGATATCGGCACCTTATACCTCCTCTTTGGTGCCTGAGCTGGTATAGTCGGAACAGCTCTTAGTCTCCTTATTCGAACAGAACTAAGTCAACCTGGGAGCCTTCTTGGCGACGATCAAGTATATAACGTGGTCGTTACAGCCCATGCTTTCGTAATAATCTTTTTTCTAGTAATACCCGTAGTAATTGGCGGGTTTGGTAACTGATTAATCCCATTAATAATTGGTGCCCCTGATATAGCATTTCCTCGAATAAATAATATAAGCTTTTGACTTCTACCACCATCTTTATTATTATTATTATCATCATCAAGCATTGAAGCTGGTGCTGGCACTGGCTGAACTGTATACCCC…
	MN015126	------GTGTCCTTAGCT---CGTTGACTTTTTTCAACAAATCATAAAGATATCGGCACCTTATATCTCCTTTTTGGTGCCTGAGCTGGTATAGTCGGAACAGCTCTTAGCCTTCTTATTCGAACAGAACTAAGTCAGCCTGGGAGCCTTCTTGGCGACGACCAAATTTATAATGTAATCGTTACAGCCCATGCTTTCGTTATAATCTTTTTTCTAGTAATACCTGTAATAATTGGTGGATTTGGTAACTGATTAATCCCATTAATAATTGGCGCCCCTGATATAGCATTTCCCCGAATAAATAATATAAGCTTTTGACTTCTACCACCATCTTTGTTATTATTATTGTCATCATCAAGCATTGAAGCCGGTGCTGGTACTGGCTGAACTGTATACCCC…
	MN015074	------GTGTCCCTAGTC---CGTTGATTATTCTCAACAAATCATAAGGATATCGGCACCCTTTATCTGCTATTTGGTGCATGAGCCGGTATAGTTGGTACAGCCCTGAGCCTCTTAATTCGAACAGAGTTAAGTCAACCGGGCACCCTCCTCGGTGATGACCAAGTCTATAATGTGGTTGTCACAGCCCATGCCTTTGTTATAATTTTTTTCCTGGTTATGCCTGTTATAATCGGCGGGTTTGGAAATTGATTAGTCCCATTGATAATCGGCGCCCCAGACATGGCATTCCCACGAATAAACAACATAAGCTTCTGATTACTGCCCCCATCCCTACTTCTCTTATTATCATCCTCCGGTATTGAAGCAGGAGCTGGTACCGGTTGAACTGTCTATCCC…
	MN015053	------GTGTCATTAATT---CGTTGATTCTTTTCAACAAACCACAAAGATATCTTCACCTTATCCTTCCTCTTTTTGTCCTGAGCTGGAATAGTCGGCACAGCTCTCAGTCTTCTAATTCGAACAGAATTAAGCCAACCAGGCACACTCCTTGGAGATGATCAAGTTTATAATGTTATCGTCACAGCTCATGCCTTCGTCATAATTTTCTTTTTGGTTATACCTGTTATAATCGGAGGCTTTGGAAACTGATTAGTCCCCCTAATAATTGGCGCTCCTGATATAGCATTTCCACGAATAAACAACATAAGCTTCTGGTTATTACCCCCATCCCTTCTACTACTTCTTTCATCTTCCGGGATTGAAGCCGGTGCAGGTACTGGCTGAACTGTCTACCCT…
	MN015067	------GTGTCATTAATT---CGTTGATTATTTTCAACCAACCATAAAGATATCGGCACCTTGTATCTACTGTTTGGTGCTTGAGCTGGTATAGTCGGCACAGCCCTCAGCCTTCTAATTCGAACAGAATTAAGCCAACCTGGAACCCTTCTTGGTGACGATCAGGTCTATAATGTCATTGTTACAGCACATGCTTTTGTTATAATCTTCTTCTTGGTTATGCCTGTAATAATTGGAGGCTTCGGAAACTGATTAATTCCACTAATAATTGGTGCTCCAGATATGGCATTCCCACGAATAAATAATATAAGCTTTTGATTGTTACCCCCATCTCTGCTCTTACTTCTTTCATCTTCGGGCATCGAAGCCGGTGCCGGTACTGGCTGAACTGTCTATCCA…
	MN015058	------GTGTCATTAATT---CGTTGATTTTTTTCAACTAATCATAAAGATATTGGCACTCTATATCTACTATTTGGTGCCTGAGCTGGTATGGTCGGCACAGCTCTTAGCCTGTTAATCCGAACAGAACTAAGCCAGCCCGGAACCCTTCTTGGGGACGACCAAGTTTATAATGTTATTGTTACAGCACATGCTTTTGTTATAATTTTCTTTTTAGTTATACCTGTTATAATCGGGGGCTTCGGAAATTGATTAATTCCTCTAATAATTGGTGCTCCCGATATGGCATTTCCACGAATAAACAACATAAGCTTCTGATTATTACCCCCATCCTTACTTTTACTTCTTTCATCTTCTGGTATCGAGGCGGGTGCCGGTACTGGCTGAACTGTCTACCCA…
	MH046197	------GTGTCCTTAATT---CGTTGACTATTTTCAACCAACCATAAAGATATTGGCACCTTATACTTACTGTTTGGTGCCTGAGCTGGAATAGTCGGTACAGCCCTAAGTCTTCTAATCCGAACAGAATTAAGCCAACCTGGAACCCTTCTTGGTGACGACCAGGTTTATAATGTTATTGTTACGGCACATGCTTTTGTTATAATTTTCTTTTTGGTTATACCCGTAATAATTGGGGGCTTCGGAAATTGATTAATTCCCCTGATAATTGGCGCTCCTGACATAGCATTTCCACGAATAAATAATATAAGCTTCTGACTATTACCACCCTCTTTACTCCTGCTTCTTTCATCTTCGGGCATCGAAGCGGGTGCTGGTACCGGCTGAACTGTTTACCCA…
	MN015069	------GTGTCATTGATT---CGTTGACTATTTTCAACCAACCACAAAGATATTGGCACCTTATATCTATTATTTGGCGCCTGAGCTGGTATAGTCGGCACAGCCCTAAGTCTTCTAATTCGAACAGAACTAAGTCAACCCGGAACCCTTCTTGGCGATGACCAAGTCTACAACGTTATTGTTACAGCACATGCTTTTGTTATAATTTTCTTTTTAGTAATACCTGTTATAATTGGAGGTTTCGGAAATTGATTGATCCCATTAATAATTGGTGCCCCTGATATAGCATTTCCACGAATAAACAACATAAGCTTCTGATTATTGCCACCATCCCTACTCTTACTCCTCTCATCTTCAGGTATTGAGGCGGGTGCTGGAACCGGCTGAACTGTTTACCCA…
	MN122865	------ATGTCATTAATT---CGTTGATTCTTTTCAACAAACCATAAAGATATTGGCACCCTATATTTACTATTTGGTGCCTGGGCTGGCATAGTAGGTACAGCTCTTAGTCTTTTAATTCGAACCGAACTAAGCCAACCTGGTACACTTCTTGGAGATGATCAGGTTTACAATGTTGTTGTTACAGCCCATGCTTTTGTCATAATTTTCTTCTTAGTAATACCTGTAATAATTGGTGGGTTCGGGAACTGATTAATTCCTTTAATAATTGGCGCACCTGATATAGCATTCCCACGAATAAACAACATAAGCTTCTGGTTATTACCCCCATCTTTACTACTTTTATTGGCCTCCTCTGGTATTGAAGCCGGCGCAGGCACCGGCTGAACTGTCTATCCA…
	MN015068	------ATGTCATTAATT---CGTTGATTCTTTTCAACAAACCATAAAGATATTGGCACCCTATACTTATTATTTGGTGCCTGAGCTGGCATAGTGGGTACAGCTCTTAGTCTTTTAATTCGAACCGAACTAAGCCAACCTGGTACACTTCTTGGAGACGATCAGGTTTACAATGTTGTTGTTACAGCCCATGCTTTTGTTATAATTTTCTTCTTAGTAATACCTGTAATAATCGGTGGATTCGGAAACTGATTAACTCCTTTAATAATTGGCGCACCTGATATAGCATTCCCACGAATAAACAACATAAGCTTTTGGTTATTACCCCCATCTTTACTACTTTTATTGGCCTCCTCTGGTATTGAAGCCGGCGCAGGCACTGGCTGAACTGTCTATCCA…
	MN015090	------GTGTCACTTATT---CGTTGATTATTTTCAACAAACCATAAAGATATTGGCACCTTATATTTACTATTTGGTGCCTGAGCTGGCATGTCCGGCACAGCTCTTAGCCTTCTGATCCGGACAGAGCTAAGTCAACCCGGCACCCTTCTTGGAGACGACCAGGTTTATAATGTTATTGTTACAGCTCATGCTTTCGTTATGATTTTCTTCTTAGTTATACCTGTTATAATCGGCGGATTTGGAAACTGACTAGTTCCATTAATAATTGGTGCCCCTGATATAGCATTTCCCCGAATAAATAATATAAGCTTTTGGCTCCTCCCCCCCTCTCTTCTTCTACTTCTGTCCTCCTCTGGTATTGAGGCTGGCGCCGGAACCGGTTGAACTGTTTATCCC…
	MN015062	------GTGTCACTAATT---CGTTGACTGTTTTCAACAAACCATAAAGATATCGGCACCCTATACCTACTATTCGGCGCCTGGGCCGGCATATCCGGCACAGCTTTAAGCCTTCTAATTCGAACGGAACTAAGTCAACCCGGCACCCTTCTTGGGGATGACCAAGTGTACAATGTAATTGTCACAGCCCATGCTTTCGTTATAATTTTCTTCCTGGTCATACCTGTTATAATTGGCGGGTTTGGAAATTGGTTAGTTCCATTAATAATTGGTGCCCCCGATATAGCATTTCCACGAATAAATAACATAAGCTTTTGACTTCTTCCTCCTTCTCTTCTTTTACTTCTATCCTCCTCCGGTATTGAGGCTGGTGCCGGAACCGGTTGAACTGTTTATCCA…
	MN015092	------GTGTCCTTAATT---CGTTGATTCTTCTCAACAAATCATAAAGATATCGGTACCTTATACTTACTCTTCGGTGCTTGAGCTGGTATAGTCGGCACAGCCCTCAGTCTCTTAATTCGAACAGAATTAAGCCAACCAGGCACACTCCTCGGAGACGACCAGGTCTATAATGTCATTGTTACAGCTCATGCCTTCATTATAATTTTTTTCTTAGTAATACCTGTTATAATTGGGGGCTTTGGGAACTGACTGGTCCCCTTAATAATTGGTGCTCCTGACATAGCATTCCCACGAATAAATAACATGAGCTTCTGACTACTACCCCCCTCTCTACTCCTGCTGCTGTCATCTTCTGGCATTGAAGCCGGCGCTGGCACAGGCTGAACTGTCTACCCA…
	MN015079	------GTGTCATTAATC---CGTTGGTTTTTCTCAACAAATCACAAAGATATTGGTACCCTATACTTACTATTTGGTGCCTGAGCTGGAATAGTCGGCACAGCCCTCAGTCTTTTAATTCGCACAGAATTAAGTCAACCCGGCACCCTTCTTGGGGATGATCAGGTCTATAATGTTATTGTTACAGCTCATGCCTTTATCATAATCTTTTTCTTAGTCATACCCGTCATAATCGGAGGATTCGGAAACTGATTAATCCCATTAATAATCGGTGCTCCCGACATAGCATTTCCACGAATAAATAATATAAGTTTTTGACTTCTCCCCCCCTCCTTACTTCTTCTATTAGCATCTTCTGGTATTGAAGCTGGCGCTGGCACAGGCTGAACTGTCTACCCG…
	MN015106	------GTGTCATTAGTT---CGTTGACTATTCTCAACAAACCATAAAGATATCGGCACCTTATATCTATTATTTGGTGCTTGAGCCGGCATAGTCGGCACAGCCCTCAGCCTTCTCATTCGAACAGAGCTAAGTCAACCAGGCACCCTTCTTGGAGATGACCAAGTTTATAATGTTATTGTTACAGCCCATGCCTTTGTTATAATCTTCTTTTTAGTTATACCTGTAATAATTGGCGGATTTGGGAACTGGTTAGTTCCACTGATAATTGGCGCCCCAGACATGGCATTTCCTCGAATAAACAACATGAGCTTCTGATTACTCCCTCCCTCCCTACTTCTACTTTTGTCATCTTCGGGTATTGAGGCCGGTGCTGGTACCGGCTGAACTGTATACCCC…
	MN015094	------GTGTCCTTAATT---CGTTGATTCTTTTCAACAAACCATAAAGATATTGGCACTTTATACCTACTATTTGGTGCCTGAGCTGGCATAGTCGGTACAGCCCTCAGCCTTTTAATTCGGACAGAGCTAAGTCAACCCGGCACCCTTCTTGGAGACGACCAGGTCTACAATGTTATTGTTACAGCCCATGCTTTTGTAATAATTTTCTTCCTAGTTATACCTGTAATAATTGGGGGTTTTGGAAATTGGCTAGTTCCATTAATAATCGGCGCCCCTGACATAGCATTCCCTCGAATAAACAACATAAGCTTCTGATTACTCCCCCCCTCCTTACTTCTACTTTTATCATCCTCGGGTATTGAAGCCGGTGCCGGCACCGGCTGAACTGTTTATCCC…
	MN015103	------GTGTCATTAGTC---CGTTGATTATTCTCAACAAACCATAAAGACATTGGCACCCTATATTTATTATTTGGGGCCTGAGCTGGCATAGTCGGCACAGCCTTAAGCCTCTTGATTCGAACAGAATTAAGTCAACCTGGCACCCTTCTCGGGGATGACCAGGTCTATAACGTTATTGTAACAGCTCATGCTTTCGTTATAATTTTTTTCTTAGTAATACCTGTTATAATCGGCGGTTTTGGAAACTGGTTAGTTCCCTTAATAATTGGTGCTCCAGATATAGCATTTCCCCGAATAAACAACATGAGCTTCTGACTGCTACCCCCTTCTTTACTTCTTCTGTTGTCGTCCTCTGGCGTTGAAGCTGGTGCCGGCACCGGCTGAACCGTTTACCCG…
	MN015061	------GTGTCATTAATT---CGTTGATTATTTTCAACAAACCACAAAGATATTGGCACCTTATATCTATTATTTGGTGCCTGGGCTGGTATAGTCGGCACAGCCTTAAGCCTTTTAATTCGAACAGAATTAAGCCAGCCAGGCACCCTTCTTGGAGACGATCATGTTTATAATGTTATTGTTACAGCCCACGCCTTCGTTATAATCTTCTTCCTAGTAATACCAGTTATAATTGGTGGATTTGGAAACTGATTAATCCCTTTAATAATTGGTGCCCCCGATATGGCATTTCCACGAATAAACAATATAAGCTTCTGACTTTTACCTCCATCTCTCCTCCTACTCCTATCATCCTCGGGTATTGAAGCTGGGGCTGGCACAGGTTGAACCGTCTACCCA…
	MN015064	------GTGTCATTAATT---CGTTGACTCTTTTCAACAAATCATAAAGATATCGGCACCCTGTACCTACTATTTGGCGCCTGAGCTGGCATGGTTGGTACAGCCTTAAGCCTTTTAATTCGAACAGAACTAAGTCAACCAGGCACCCTTCTCGGAGATGACCAAGTTTACAATGTTATTGTTACAGCTCATGCCTTTGTCATAATTTTTTTCTTGGTAATACCAGTTATAATTGGTGGGTTTGGAAACTGATTAGTTCCATTAATGATCGGCGCCCCCGACATGGCATTCCCACGAATAAACAATATGAGCTTCTGACTATTACCCCCATCCCTGCTTCTACTATTATCATCCTCAGGCATTGAAGCTGGGGCCGGTACAGGTTGGACCGTTTACCCA…
	MN015093	------GTGTCAGTAATT---CGTTGATTGTTTTCAACAAACCACAAAGATATCGGCACCTTGTATTTACTATTTGGCGCCTGAGCCGGAATAGTCGGCACAGCACTTAGCCTTTTAATCCGAACTGAACTCAGTCAACCAGGAACTCTTCTTGGAGATGATCAGGTTTATAATGTCATTGTTACAGCTCATGCCTTCGTAATAATCTTTTTTTTAGTCATACCCGTTATAATTGGTGGATTTGGCAATTGACTAGTGCCTCTAATAATTGGTGCTCCTGATATAGCATTTCCTCGAATAAATAACATGAGTTTCTGACTCTTACCCCCCTCTCTTCTCCTATTGTTATCCTCTTCCAGCATTGAAGCTGGTGCCGGAACCGGTTGAACTGTCTACCCC…
	MN015127	------GTGTCAATAATT---CGTTGATTATTTTCAACAAACCACAAAGATATCGGCACCTTATATCTATTATTTGGTGCCTGAGCCGGAATAGTCGGCACAGCCCTTAGCCTCTTAATTCGAACAGAACTAAGTCAACCAGGCACCCTTCTCGGAGACGACCAAGTTTATAATGTTATTGTTACAGCCCACGCTTTTGTCATAATTTTCTTCCTAGTTATACCTGTTATGATCGGTGGATTTGGTAACTGACTAGTCCCCCTGATAATTGGCGCCCCCGACATAGCATTTCCCCGAATAAACAACATAAGCTTTTGACTTCTACCCCCCTCCCTCCTCCTGTTATTATCATCCTCCGGTATCGAAGCCGGTGCCGGAACCGGTTGAACCGTCTATCCA…
	MN015060	------GTGTCAATAATT---CGTTGATTATTTTCAACAAACCACAAAGATATCGGCACCTTATATTTACTCTTTGGCGCCTGGGCCGGAATAGTCGGCACAGCCCTCAGTCTCTTAATCCGAACAGAATTAAGCCAACCAGGTACCCTCCTCGGAGATGATCAAGTTTATAATGTTATTGTCACAGCCCACGCTTTCGTTATAATTTTTTTCCTAGTTATGCCTGTAATAATCGGCGGATTTGGAAATTGACTAGTTCCTTTAATAATTGGCGCCCCTGATATAGCATTCCCACGAATAAACAATATAAGCTTTTGACTCCTACCTCCTTCCCTCCTTCTATTGTTATCATCCTCAGGCATTGAAGCCGGAGCCGGAACTGGATGAACCGTCTACCCA…
	MN015091	------GTGTTCTTAGTT---CGTTGATTATTCTCAACAAATCACAAAGATATTGGTACCCTATATTTATTATTTGGTGCATGAGCCGGTATAGTCGGCACAGCCCTAAGCCTTTTAATTCGAACAGAGTTAAGTCAACCAGGCACCCTTTTAGGTGATGACCAAGTTTATAATGTTATTGTTACGGCCCATGCTTTCGTAATAATCTTCTTCTTAGTAATACCCGTTATAATTGGAGGCTTTGGAAATTGATTAATCCCCTTAATAATTGGAGCCCCAGATATAGCATTTCCTCGAATAAACAATATAAGCTTCTGACTACTACCCCCCTCCCTTCTTCTACTGTTGTCATCCTCTGGCATTGAAGCCGGAGCTGGTACTGGCTGAACTGTTTACCCC…
	MN015117	------GTGTCCTTAATT---CGTTGACTCTTTTCAACTAACCACAAAGATATCGGCACCCTGTACTTACTATTTGGTGCCTGAGCTGGTATAGTCGGCACAGCCCTAAGTCTCCTAATTCGAACGGAACTAAGCCAACCTGGTACCCTTCTTGGAGACGATCAGGTCTATAATGTCGTTGTCACAGCCCATGCTTTCGTTATAATTTTCTTCTTGGTTATACCCGTTATAATCGGCGGATTTGGTAATTGATTAATTCCGTTAATAATTGGTGCCCCTGATATGGCATTTCCTCGAATAAATAACATAAGTTTTTGACTTTTGCCCCCCTCCCTGCTTCTACTACTATCATCCTCTGGCATTGAAGCCGGTGCCGGCACCGGCTGAACTGTTTACCCT…
	MN015110	------GTGTCCTTAATT---CGTTGATTCTTTTCAACCAACCATAAAGATATTGGCACCTTATACCTATTATTTGGTGCATGAGCCGGTATAGTTGGCACAGCCTTAAGCCTCTTAATTCGAACAGAATTAAGTCAGCCCGGCACCCTGCTCGGAGATGATCAAGTTTACAATGTTATTGTTACAGCCCATGCCTTCGTTATAATTTTCTTCCTGGTTATACCTGTTATAATCGGCGGATTTGGAAATTGATTAATTCCACTAATAATTGGCGCCCCAGATATAGCATTCCCACGAATAAACAACATAAGCTTTTGACTACTACCCCCTTCCCTGCTTCTCTTATTATCCTCCTCCGGCATTGAAGCTGGTGCCGGCACGGGTTGAACAGTATACCCA…
;
end;
