# Supplementary material for: A novel taxonomic database for eukaryotic mitochondrial cytochrome oxidase subunit I gene (eKOI), with a focus on protists diversity
Source: Database (Oxford). 2025 Sep 24;2025:baaf057. doi: 10.1093/database/baaf057 (PMC12462617; doi:10.1093/database/baaf057)
Supplement: baaf057_Supplemental_File [file baaf057_supplemental_file.zip › 2_alignment_eKOI/scalidophora.nex]

#NEXUS
begin data;
	dimensions ntax=46 nchar=1592;
	format datatype=dna missing=? gap=-;
	matrix
	MW031146	-----------------------------------------------------------------------------AAGACTTTATTTTATTTTAGGGATATGGGGTGGATTTGTTGGAGCTTCTTATAGATTTATTATTCGTTTAGAATTGGCACACCCTGGGTTATGAATGGGGAGGAGGCAACTTTATAATAAAATTATTACTGCACATGCATTATTAATAATTTTTTTTATGGTAATACCAGTATTATTTGGTGGGTTTGGAAATTGATTATTACCATTAATGATAAGTCTTCCTGATATAGCTTTTGCACGTTTAAATAATTTAAGGTTTTGAGTTGTACCACCTGCTTT---ATTATTGTTGTTA--ATTAGATTTAACACAGATGGGGGGG…
	KP133064	-----------------------------------------------------------------------------AAGATTATATTTTATTTTAGGAATATGAGGAGGTTTTATTGGAGCTTCTTATAGTTTTATTATTCGTTTAGAGTTGTCTCATCCTGGTATGTGAATCGGAAATGTTCATTTTTACAACAAAGTTATTACGGCACATGCTCTTTTAATAATTTTTTTTATAGTAATACCTGTTTTATTTGGTGGTTTTGGCAATTGATTTTTGCCTTTAATAATAAATTTACCAGATATAGCTTTTGCTCGATTAAATAATTTAAGTTTTTGAGTTGTGCCTCCTGCTAT---ATTATTACTACTT--ATTAGTTTTAACACTGATAGAGGTG…
	MF953591	------------------ATAGAAAATTCAAGTTGATTTAATCGTTGGATAATATCAACTAATCATAAGGATATCGGTAGGCTATATTTTATTTTGGGTTTATGGGGAGGATTTTTAGGGGCTTCGTATAGAATAATTATTCGTTTAGAATTATCTCATCCAGGGGTGTGAATTGGTGATAGTCAATTTTACAACAAAATTATTACTGCTCATGCTTTATTAATAATTTTTTTTATAGTAATACCTGTTTTGTTTGGTGGGTTTGGTAATTGATTTTTACCATTAATAATAAATTTACCTGATATGGCTTTTGCACGGTTAAATAATTTAAGATTTTGAGTAGTACCTCCTGCTAT---GGTACTTTTACTA--ATTAGGTTTAATACGGATGGGGGAG…
	LC081145	-----------------------------------------------------------------------------AACTTTATATTTTTTATTTGGTGTATGATCTGGAATGGTAGGTACTTCCTATAGAATTTTGATTCGTTTGGAGCTGCTAAGTTCGGGAGTGTGAGGTGGAAACTCTCATTTTTTTAATAAGGTTATTACTGCTCATGCTTTAATCATAATTTTTTTTATGGTGATACCCGTATTGATTGGAGGGTTTGGGAATTGACTTATCCCCCTTATGCTAAATGTACCAGATATAGCTTTTGCTCGGCTAAATAATCTTAGATTTTGGGTTTTGCCTCCTGCTTT---AATACTTCTTATT--ATTAGATTTGAAACTGATGGGGGAG…
	LC081142	-----------------------------------------------------------------------------AAGATTATATTTAATTTTAGGTATTTGATCTGGTATATTGGGAACAAGATATAGAATTTTAATTCGAATAGAATTGATGCATCCTGGAGTTTGGTGTGGAAATGCGCATTTTTTTAATAAGGTAATTACTAGACATGCTTTAATTATGATTTTTTTTATAGTAATACCTGTATTGATTGGAGGATTTGGAAATTGATTAATTCCTTTAATATTAAATGCTGTGGATATATCATTTGCTCGTTTAAATAATTTAAGTTTTTGAGTATTAGTTCCTGCTTT---GTTGTTGTTAATT--GTTAGATTTGAGGTTGATGGTGGAG…
	LC081141	-----------------------------------------------------------------------------GAGTTTATATTTTTTTTTTGGAGTTTGATCTGGGATGTTGGGGACTGCATATAGGGTAATTATTCGACTAGAGTTGATGCACCCTGGGAGATGGGGGGGAAATTCTCATTTTTTTAATAAGGTAATTACTGCGCATGCATTGATTATAATTTTTTTTTTGGTAATACCTGTATTGATTGGGGGGTTTGGAAATTGACTGATTCCGCTAATACTAAATGTTCCTGACATAGCATTTGCTCGATTGAATAATTTGAGGTTTTGGGTATTGCCCCCTGCTTT---GTTATTATTGGTA--GTAAGATTTGAGACAGATGGGGGAG…
	LC081143	-----------------------------------------------------------------------------AAGATTGTATTTTTTTTTTGGGGTATGATCTGGTATATTGGGAACTGCTTATAGGGTTATTATTCGTTTGGAATTATTACACCCAGGGAGGTGGGGAGGAAATGCTCATTTTTTTAATAAAGTTATTACTGCTCATGCATTGATTATGATTTTTTTTTTAGTAATACCGGTATTAATTGGGGGATTTGGAAATTGGCTGATTCCGCTAATACTAAATGTTCCTGATATGGCTTTTGCTCGGTTGAATAATTTGAGATTTTGAGTTTTACCACCTGCTTT---GCTGTTATTAGTG--GTAAGGTTTGAGACTGATGGGGGGG…
	KU975551	GTGAATGGGTTGGTAAAGCGAGAAAATTTTTTGTGGTGGCGTCGATGAATAATGTCAACAAATCATAAAGATATTGGAAGATTATATTTTTTTCTAGGGGTTTGATCTGGAATGGTAGGAACAGCCTATAGAGTAATTATTCGATTAGAGTTAATACATCCTGGAAGATGGGGTGGGGATGCACATTTTTTTAATAAAGTTATTACTGCTCATGCATTAATTATAATTTTTTTTTTAGTAATACCAGTGTTGATTGGAGGGTTTGGAAATTGATTAATTCCTTTAATGTTAAATGTCCCAGATATAGCATTTGCACGATTAAATAATTTGAGGTTTTGAGTTTTACCCCCTGCATT---ATTTTTATTAGTA--GTGAGATTTGGAACTGACGGGGGTG…
	LC032123	-----------------------------------------------------------------------------AAGATTATATTTTTTTTTTGGAATTTGAGCAGGGATAGTAGGGACTGCTTATAGGGTTATTATTCGGTTAGAACTTTTGCATCCCGGGGCTTGATGTGGAAATGCTCATTTTTTTAATAAAGTAATTACTGCTCATGCTTTAATTATAATTTTTTTTATGGTAATGCCAGTTATAATTGGAGGATTTGGAAATTGATTAATTCCTTTAATATTAAATGTGCCAGATATGGCTTTTGCGCGATTAAATAATTTAAGGTTTTGAGTGTTACCTCCTGCTTT---GTTATTATTGGTG--ATTAGATTTGAAACTGATGGAGGTG…
	LC081140	-----------------------------------------------------------------------------AAGATTATATTTTATATTAGGTATTTGATCAGGAATATTAGGAACTGCTTATAGGGTAATTATTCGTCTTGAATTAATACATCCTGGGGTGTGAATTGGAAACTCTCATTTTTTTAATAAAGTAATTACTGCTCATGCTTTAATTATAATTTTTTTTATAGTGATACCTGTGTTAATTGGAGGGTTTGGGAATTGATTAATTCCATTAATATTAAATGTTGTGGATATAGCTTTTGCTCGGTTAAATAATTTGAGATTTTGACTTCTTCCACCTGCATT---ATTATTATTAGTG--GTTAGATTTGAAACTGATGGAGGAG…
	LC081144	-----------------------------------------------------------------------------AAGGTTATATTTTTTTTTAGGAATTTGATCTGGAATATTAGGGACGGCTTATAGAGTAATTATTCGATTGGAGTTATTACATCCTGGGGTGTGATCTGGAAATTCTCATTTCTTTAATAAAGTAATTACTGCTCATGCTTTAATTATAATTTTTTTTATAGTAATACCTGTTTTGATTGGAGGGTTTGGAAATTGATTAATTCCGTTAATATTAAATGTGGCAGATATAGCTTTTGCTCGTTTGAATAATTTAAGATTTTGGGTTTTACCTCCTGCTTT---GTTATTATTAGTA--GTAAGATTTGAAACTGATGGAGGGG…
	LC032115	-----------------------------------------------------------------------------TACATTGTATTTTGTTTTTGGAATGTGGTCTGGGATGTTAGGATCTGCCTATAGGTTTATTATCCGGATGGAGCTATTAAACCCCGGGGTTTGGATGGGTAGTGGTCATTTGTATAACAAGATTATTACTGCTCATGCCCTGGTAATAATTTTTTTTATGGTAATGCCTGTTTTAATCGGGGGGTTTGGGAATTGGTTAATTCCTTTGTTTTTAAACGTGCCCGACATGGCTTTTGCTCGCCTAAATAATTTGAGGTTCTGGGTTCTTCCCCCCGCCCT---AATTCTATTAAGA--GTTAGGTTCGACACGGATAGGGGGG…
	LC032112	-----------------------------------------------------------------------------AACGTTGTATTTTGTTTTTGGTATGTGGTCTGGTATGGTTGGGTCTGCTTATAGGTTTATTATTCGTATGGAATTATTAAATCCTGGGGTTTGAATGGGGAATAGGCACTTATATAATAAGATTATTACAGCGCATGCTTTGGTAATGATTTTTTTTATGGTTATGCCGGTTTTAATTGGGGGGTTTGGAAACTGGTTAATTCCGTTATTTTTAAATGTTCCTGATATGGCTTTTGCTCGATTGAATAATTTAAGGTTTTGGGTTTTGCCTCCTGCGTT---GATTTTGTTAAGA--GTGAGGTTTGACACTGATGGGGGGG…
	LC032119	-----------------------------------------------------------------------------AACTTTATATTTTGTTTTTGGAATATGATCTGGGATGGTGGGTTCTTCATATAGATTCATTATCCGACTAGAGTTGTTAAACCCTGGGGTTTGAATGGGCAATAGTCATTTGTTTAATAAAATTGTGACTGCTCACGCTTTGATTATAATTTTTTTTATAGTTATACCTGTAATAATTGGAGGGTTTGGGAATTGATTAATTCCATTGTTTTTAAATGTTCCGGATATGGCATTTGCTCGTTTAAATAACTTAAGATTTTGAGTTTTACCGCCAGCTCT---TATTTTGCTAAGG--GTAAGATTTGACACTGATGGTGGAG…
	LC081136	-----------------------------------------------------------------------------TACACTATATTTTTTTTTAGGGATGTGATCTGGGATGGTTGGGTCCGCCTATAGATATATTATTCGAATAGAGTTGTTACATCCTGGGGCTTGAATAGGAAGAGGTCATTTATACAATAAGGTGGTGACGGCGCATGCTTTAATTATGATTTTTTTTATGGTTATACCTATTTTGATTGGAGGGTTTGGTAATTGATTAGTGCCTTTAATGTTAAATGTTCCTGATATGGCGTTTGCTCGATTAAATAATTTAAGGTTTTGAGTTTTACCACCAGCTTT---AATTTTACTAAGG--GTAAGATTTGACACAGACGGGGGGG…
	LC081137	-----------------------------------------------------------------------------GACCTTATATTTTTTCTTTGGGATATGGGCTGGAATGGTTGGAGCTGCATATAGATATATTATTCGTTTAGAGTTATTGCATCCTGGTGCTTGAATAGGGGGGGGTCATTTGTATAATAAAATTGTTACTGCTCATGCTTTGATTATAATTTTTTTTATGGTGATACCTATTTTGATTGGAGGGTTTGGAAATTGGTTAATTCCGTTAATGTTGAATGTACCAGATATGGCTTTTGCTCGGTTAAATAATTTGAGGTTTTGAGTTTTACCTCCAGCGTT---GATTTTATTAAGG--GTGAGATTTGATACAGATGGGGGGG…
	LC481991	-----------------------------------------------------------------------------TACATTATATTTTTTTTTTGGGATATGAGCTGGGATAGTGGGTGCTGCATATAGTTTTTTAATTCGAATGGAGTTGATACATCCTGGTTCTTGGATAGGTAATAGTCATTTATATAATAAAATAATCACTGCTCATGCATTAGTTATAATTTTTTTTATAGTAATACCTATTTTAATTGGAGGGTTTGGAAATTGGTTAATTCCTTTAATATTAAATATTCCTGATATAGCATTTGCTCGATTAAATAATTTAAGATTTTGAGTTTTACCTCCTGCATT---AATATTATTAAGT--ATTAGTTTTGACACTGATGGGGGGG…
	LC032120	-----------------------------------------------------------------------------GACGTTATATTTTTTATTTGGATTATTTTCAGGAATAATTGGATCATCATATAGATTTTTGATTCGAGTTGAATTATCAATACCTGGTGTTTGGAGTGGTAATAGGCATTTTTTTAATAAAATGGTAACTGCACATGCATTGTTAATAATTTTTTTTATAGTAATACCTATTTTGATTGGAGGTTTTGGAAATTGATTTGTTCCTCTTATATTAAATGTACCTGATATAGCTTTTGCTCGTTTAAATAATTTGAGATTTTGAGTTTTACCTCCGGCAAT---ATTTTTATTATTA--ATTAGTTTTGAAACTGATGGTGGGG…
	LC721223	-----------------------------------------------------------------------------AACTTTATATTTTGTTTTAGGAATATGATCTGGTATAGTTGGAACTGCTATAAGATTTATTATTCGTATGGAGTTAACTCATCCAGGAGTATGAATTGGAAATGGTCATTTTTATAATAAAATTGTTACTGCACATGCTTTATTAATAATTTTTTTTATAGTTATACCTATTTTGATTGGTGGTTTTGGAAATTGATTTTTACCTTTAATGTTAAATGTACCTGATATAGCATTTGCTCGATTAAATAATTTAAGATTTTGAGTTTTACCACCAGCTTT---ATTATTACTTGTT--ATTAGATTTGATACTGATGGAGGAG…
	KP133069	-----------------------------------------------------------------------------AACATTATATTTTTTACTTGGTCTTTGGTCTGGTATGGTCGGAACTGCTATGAGTTTTATTATTCRGATAGAATTAACTCATCCTGGGGTTTGAATTGGTAATGGTCATTTTTATAATAAGATTGTTACTGCTCATGCTTTGATTATAATTTTTTTTATAGTTATACCTGTGTTGATTGGGGGGTTTGGGAATTGATTTTTACCGCTAATATTAAATGTGCCTGATATGGCATTTGCTCGTTTAAATAATTTGAGTTTTTGAGTAGTGCCCCCAGCCCT---ATTATTATTAGTA--ATTAGATTTGACACTGATGGGGGGG…
	KP133067	-----------------------------------------------------------------------------TACTTTATATTTTTTATTAGGTTTGTGGTCTGGTATAGTAGGTACCTCTATAAGGTTTATTATTCGTTTGGAATTAGCACACCCTGGGGTTTGATTGGGTAATGGTCATTTTTATAATAAAATTGTTACTGCTCATGCTTTAATTATAATTTTTTTTATAGTAATACCTGTTTTAATTGGTGGTTTTGGTAATTGGTTTTTACCTTTGATATTAAATGTGCCAGACATAGCTTTTGCTCGATTAAATAATTTAAGGTTTTGGGTGGTGCCACCGGCTTT---ATTATTACTGGTT--ATTAGGTTTGATACTGATGGGGGGG…
	MG756646	-----------------------------------------------------------------------------TACTTTATATTTTTTATTGGGGTTGTGATCTGGAATGGTTGGTACTGCTATGAGTTTTATTATTCGTATAGAGTTATCTCATCCAGGAGTTTGAATTGGGAATGGTCATTTTTATAATAAAATTGTTACTGCACACGCATTAATTATAATTTTTTTTATAGTAATGCCTGTCTTGATTGGTGGTTTTGGTAATTGATTTTTACCTTTAATATTAAATGTTCCTGATATAGCTTTTGCTCGTTTAAATAATTTAAGCTTTTGGGTAGTGCCCCCAGCTTT---ATTATTACTTGTT--ATTAGTTTTGATACAGATGGTGGGG…
	MT999942	------------------------------------------------------------------------------------------------GGTCTTTGGTCGGGTATAGTTGGTACTGCTATAAGATTTATTATTCGTATGGAACTTTCTCATCCTGGGGTTTGAATTGGAAATGGACATTTTTATAATAAAATTGTTACTGCCCATGCTTTAATTATAATTTTTTTTATAGTAATGCCTGTTTTAATTGGAGGTTTTGGTAATTGGTTTTTACCTCTAATATTAAATGTGCCTGATATGGCTTTTGCTCGTTTGAATAATTTAAGGTTTTGGGTTGTTCCTCCTGCTTT---GTTATTATTGGTA--ATTAGTTTTGATACTGATGGTGGTG…
	OP617673	-----------------------------------------------------------------------------GACTTTATACTTTTTATTGGGGCTTTGGTCTGGTATGGTGGGAACTGCAATAAGCTTTATTATTCGAATAGAGCTTTCTCACCCTGGTGTTTGAATTGGTAATGGGCATTTTTATAATAAGATTGTTACGGCCCATGCTTTAATTATAATTTTTTTTATGGTTATACCTGTTTTGATTGGGGGTTTTGGTAATTGATTTTTACCTCTAATATTGAATGTTCCTGATATAGCTTTTGCTCGTTTAAATAATTTGAGGTTTTGAGTTGTTCCTCCAGCATT---ATTATTATTAGTT--ATTAGTTTTGACACGGATGGTGGGG…
	OP617666	-----------------------------------------------------------------------------AACTTTATATTTTTTATTGGGGTTGTGGTCTGGTATGGTGGGAACTGCAATAAGTTTTATCATTCGAATAGAGCTTTCTCATCCTGGTGTTTGAATTGGAAATGGGCATTTTTATAATAAAATTGTTACGGCTCATGCTTTAATTATAATTTTTTTTATGGTTATGCCTGTTTTGATTGGGGGGTTTGGTAATTGATTTTTACCATTAATGTTAAATGTTCCTGATATGGCTTTTGCTCGTTTAAATAATTTAAGGTTTTGGGTTGTTCCTCCAGCTCT---ATTATTATTAGTT--ATTAGTTTTGATACAGACGGTGGTG…
	KY550656	-----------------------------------------------------------------------------AACATTATATTTTTTATTGGGTTTATGGTCTGGAATGGTTGGTACTGCTATGAGGTTTCTTATTCGTATAGAATTAACTCATCCTGGTGTGTGAATTGGTAATGGGCATTTTTATAATAAAATTGTTACGGCTCATGCTTTAATTATGATTTTTTTTATAGTTATGCCAGTATTAATTGGAGGTTTTGGAAATTGGTTTTTACCATTAATACTAAATGTTCCTGATATAGCTTTTGCTCGTTTAAATAATTTAAGATTTTGGGTTGTACCTCCAGCCTT---ATTATTATTAGTA--ATTAGGTTTGATACTGATGGAGGGG…
	KU975552	ATGTCTGGAAATTTATCTTATGGAGTAGGATTTTGGTTTCGTCGTTGGTTTATGTCAACAAATCATAAAGATATTGGAACATTGTATTTTTTATTGGGTTTATGGTCTGGTATGGTTGGAACAGCAATAAGGTTTATTATTCGTATAGAATTATCTCATCCTGGTATGTGAATTGGTAGTGGTCATTTTTATAATAAAGTTGTTACGGCTCATGCATTAATTATAATTTTTTTTATGGTGATACCTGTTCTTATTGGAGGTTTTGGTAATTGATTTTTACCTTTAATATTAAATGTGCCTGATATGGCATTTGCTCGATTAAATAATTTGAGATTTTGGGTTGTTCCTCCTGCATT---ATTATTATTAGTT--ATTAGTTTTGATACTGATGGTGGTG…
	KY550655	-----------------------------------------------------------------------------AACATTATATTTTTTATTAGGCTTATGATCTGGTATGGTTGGAACATCTATAAGTTTTATTATTCGTATAGAATTATCTCATCCTGGAATATGAATTGGTAGCGGTCATTTTTATAATAAAGTTGTTACGGCTCATGCTTTAATTATAATTTTTTTTATAGTAATGCCTGTTCTTATTGGTGGCTTTGGTAATTGATTTTTACCCTTGATATTAAATGTGCCTGATATAGCTTTTGCTCGATTAAATAATTTGAGGTTTTGAGTTGTACCGCCTGCTTT---ATTATTATTAGTT--ATTAGTTTTGATACTGATGGTGGTG…
	KY241171	-----------------------------------------------------------------------------AACATTATATTTTCTTTTAGGTTTATGAGGGGGAATAGTTGGGACTTCAATAAGATTAATTATTCGTTTAGAATTAGCTCAACCAGGAGTTTGGATTGGAAATGCTCATTTTTATAATAAAATTATTACTGCACATGCTTTAATTATAATTTTTTTTATAGTAATACCGGTTTTGATTGGGGGTTTTGGAAATTGATTTTTACCATTAATGTTAAATGTTCCTGATATGGCTTTTGCTCGGTTAAATAATTTAAGTTTTTGGTTAGTTCCTCCAGCATT---ACTTTTATTAGTA--ATTAGATTCGATACAGATGGAGGGG…
	AB899166	-----------------------------------------------------------------------------AACTCTATATTTTTTATTAGGTTTATGGAGAGGAATAGTTGGGACTTCAATGAGTTTTATTATTCGTTTAGAGTTAGCTCATCCCGGAGTTTGAATTGGGAATGGCCATTTTTATAATAAAATTATTACTGCACATGCTTTAATTATAATTTTTTTTATAGTTATACCTGTTTTAATTGGAGGTTTTGGGAATTGGTTTTTACCTTTAATATTAAATGTACCAGATATGGCTTTTGCTCGTTTAAATAATTTAAGGTTTTGGGTTGTGCCTCCTGCTTT---ATTATTGTTAGTA--ATTAGATTTGATACAGATGGAGGGG…
	KU681519	-----------------------------------------------------------------------------AACTTTATATTTTTTATTAGGTTTATGATCAGGAATGGTAGGTACAGCAATAAGTTTTATTATTCGAATAGAATTGTCACATCCTGGGGTATGATTAGGAAATGGACATTATTATAATAAAATTGTAACTGCACATGCATTAATTATAATTTTTTTTATAGTAATGCCTGTATTGATTGGTGGTTTTGGTAATTGATTTTTACCTTTAATATTAAATGTCCCTGACATAGCTTTTGCTCGATTAAATAATTTAAGATTTTGGGTTGTTCCTCCAGCTTT---ATTATTACTAGTA--ATTAGTTTTGATACAGATGGTGGAG…
	LC032122	-----------------------------------------------------------------------------AACTTTATATTTTTTATTAGGCTTATGATCTGGAATAGTTGGGACTGCAATAAGATTTATTATTCGTATGGAATTATCTCATCCTGGAGTTTGATTAGGAAATGGACATTATTATAATAAAATTGTTACTGCTCATGCATTAATTATAATTTTTTTTATAGTAATACCTGTATTAATTGGTGGATTTGGAAATTGATTTTTACCTTTAATATTAAATGTGCCAGATATAGCATTTGCTCGATTAAATAATTTAAGATTTTGAGTAGTTCCACCAGCATT---ATTATTATTAGTT--ATTAGATTTGATACAGATGGTGGTG…
	MT999943	-----------------------------------------------------------------------------AACTTTATATTTTTTATTAGGTTTATGATCTGGAATAGTTGGAACTGCAATAAGATTTATTATTCGTATAGAATTATCTCATCCTGGGGTTTGATTAGGAAATGGACATTATTATAATAAAATTGTTACTGCTCATGCATTAATTATAATTTTCTTTATAGTTATACCTGTATTAATTGGTGGATTTGGAAATTGATTTTTACCTTTAATATTAAATGTTCCGGATATAGCATTTGCTCGGTTAAATAATTTAAGATTTTGAGTAGTTCCTCCAGCATT---ATTATTATTAGTT--ATTAGGTTTGATACAGATGGGGGTG…
	MG756645	-----------------------------------------------------------------------------AACATTATATTTTTTATTAGGATTATGGTCTGGAATGGTTGGGACATCAATAAGGTTTATCATTCGTTTAGAGTTATCACATCCTGGAGTTTGAATCGGTAATGGTCATTTTTATAATAAGATTGTGACGGCTCATGCTTTAATTATAATTTTTTTTATAGTAATACCTGTTTTGATTGGAGGTTTTGGTAATTGATTTTTACCATTAATATTAAATGTACCTGATATAGCTTTTGCTCGATTAAATAATTTAAGTTTTTGAGTTGTACCTCCAGCCTT---ACTTTTATTAGTA--ATTAGTTTTGATACTGATGGTGGTG…
	MG756648	-----------------------------------------------------------------------------AACTTTATATTTTTTATTAGGCTTATGGTCAGGAATAGTTGGAACATCAATAAGTTTTATTATTCGATTAGAATTATCTCATCCGGGAGTTTGGATTGGAAATGGTCATTTTTATAATAAGGTAGTTACTGCACATGCTTTAATTATAATTTTTTTTATAGTAATACCTGTTTTGATTGGAGGGTTTGGTAATTGATTTTTACCTTTAATATTAAATGTGCCGGATATAGCATTTGCTCGATTAAATAATTTAAGGTTTTGGGTGGTACCACCTGCATT---ATTGTTGTTAGTT--ATTAGATTTGATACAGATGGAGGAG…
	MG756647	-----------------------------------------------------------------------------AACGCTATATTTTTTATTAGGTTTATGATCAGGAATGGTGGGAACTTCAATAAGATTTATTATTCGTTTAGAATTAGCTCATCCTGGGGTTTGAATTGGAAATGGTCATTTTTATAATAAGATTGTTACTGCACATGCTTTAATTATAATTTTTTTTATGGTTATACCTGTATTAATTGGAGGTTTTGGTAATTGATTTTTACCTTTAATATTAAATGTTCCTGATATAGCATTTGCTCGTTTAAATAATTTAAGATTTTGGGTAGTACCTCCTGCTTT---ATTATTACTAGTT--ATTAGTTTTGATACAGATGGGGGAG…
	LC096964	-----------------------------------------------------------------------------AACATTATATTTTTTATTAGGTTTATGGTCTGGAATAGTGGGAACATCTATAAGATTTATTATTCGTTTAGAGTTATCACATCCCGGGGTTTGAATTGGAAATGGTCATTTTTATAATAAAATTGTTACTGCACATGCTTTGATTATAATTTTTTTTATGGTAATACCTGTTTTAATTGGGGGGTTTGGAAATTGGTTTTTACCTTTAATATTAAATGTACCTGATATAGCTTTTGCTCGTTTAAATAATTTAAGATTTTGAGTTGTGCCTCCTGCATT---ATTATTATTAGTG--ATTAGTTTCGATACAGATGGTGGGG…
	LC081138	-----------------------------------------------------------------------------AACATTGTATTTTTTATTAGGATTATGATCAGGTATAGTGGGAACTTCAATAAGTTTTATTATTCGTTTAGAATTATCTCATCCTGGGGTTTGAATTGGAAATGGTCATTTTTATAATAAAATTGTAACTGCTCATGCTTTAATTATGATTTTTTTTATAGTTATACCTGTTTTAATTGGGGGGTTTGGAAATTGATTTTTACCTTTAATATTAAATGTACCTGATATAGCTTTTGCTCGTTTAAATAATTTAAGATTTTGAGTTGTACCTCCTGCGTT---ATTATTATTAGTA--ATCAGGTTTGATACAGATGGAGGAG…
	AB899169	-----------------------------------------------------------------------------AACATTATATTTTTTATTTGGTTTGTGATCAGGAATAGTAGGGACATCTATAAGTTTTATTATTCGATTAGAATTAGCACATCCTGGGGTTTGAATTGGAAATGGTCATTTTTATAATAAGGTTGTTACTGCTCATGCTTTAATTATAATTTTTTTTATAGTAATACCTGTATTGATTGGGGGTTTTGGAAATTGATTTTTACCATTAATGTTGAACGTGCCTGATATAGCTTTTGCTCGTTTAAATAATTTAAGTTTTTGGGTTGTGCCTCCTGCTTT---ATTATTATTGGTA--ATTAGATTTGATACTGATGGAGGGG…
	MG756650	-----------------------------------------------------------------------------AACGTTATATTTTTTATTTGGTTTGTGGTCGGGGATAGTTGGAACTTCAATGAGTTTAATTATTCGTTTAGAATTATCACATCCTGGGGTTTGAATTGGTAATGGTCATTTTTATAATAAGGTTGTTACTGCTCATGCTTTAATTATAATTTTTTTTATAGTTATACCTGTTTTAATTGGGGGGTTTGGGAATTGATTTTTACCTTTAATATTAAATGTCCCTGATATGGCTTTTGCTCGGCTAAATAATTTAAGGTTTTGGGTTGTTCCTCCTGCTTT---ATTATTATTAGTA--ATTAGTTTTGATACTGATGGGGGGG…
	MG756649	-----------------------------------------------------------------------------AACATTATATTTTTTATTTGGATTATGATCTGGAATGGTTGGGACAGCTATAAGTTTTATTATTCGTTTAGAATTATCACATCCAGGGGTTTGAATTGGTAACGGTCATTTTTATAATAAAGTTGTTACTGCTCATGCATTAATTATAATTTTTTTTATAGTTATACCTGTTCTTATTGGGGGGTTTGGAAATTGATTTTTGCCTTTAATATTAAATGTCCCTGATATAGCTTTTGCTCGTTTAAATAATTTGAGTTTCTGGGTTGTTCCTCCTGCTTT---ATTATTATTAGTT--ATTAGTTTTGATACTGATGGTGGGG…
	JN211189	-----------------------------------------------------------------------------TACTTTATATTTATTATTTGGAGCATGAGCTGCAATGGTGGGGGCTGGGTTGAGATTATTAATTCGGCTAGAATTAGGTCAGCCCGGGTCTCTTTTGGGGGATGATCATTTATATAATGTGGTTGTTACTGGCCATGCTTTTGTTATGATTTTTTTTGCTGTAATACCTATTTTGATTGGAGGTTTTGGGAATTGATTATTGCCATTAATGTTGGGGGCTCCGGATATGGCTTTTCCTCGATTAAACAATTTAAGATTTTGGTTACTACCTCCGGCATTAGGATTGTTGTTAGGG--TCTAGTTTTG---TTGGTAGGGGGG…
	MG421729	-----------------------------------------------------------------------------TACTATGTATTTAATTTTTGGAATTTGGTCTTCTATAGTAGGTTCAGGTCTCTCTTTATTAATTCGAGCTGAGCTGGGACAACCAGGGTCTTTATTTGCTGATGATCATTTATATAATGTGTTAGTAACAGCACATGCGTTTGTTATAATTTTTTTTATAGTAATGCCTATTTTAATTGGGGGGTTTGGAAATTGGTTATTACCACTAATATTAGGGGCACCTGATATAGCTTTTCCTCGACTTAATAATTTAAGTTTTTGGCTCCTCCCTCCCTCATT---AACTCTTTTATTA--GCATCTTCTTTGGTTGAGGCTGGTG…
	LC223112	-----------------------------------------------------------------------------AACACTTTATTTAATTTTTGGGGTTTGATCTGCTATAGTAGGTTCTGGTTTAAGTCTTTTAATTCGAGCCGAATTAGGACAACCGGGCTCACTACTCCATGATGATCATTTATATAATGTTATTGTTACTGCTCACGCTTTTGTAATGATTTTCTTTATAGTTATACCAATTTTAATTGGGGGTTTTGGGAATTGAATACTACCTTTAATATTAGGTGCTCCCGATATAGCGTTTCCTCGTTTAAATAATTTAAGTTTTTGATTACTACCTCCATCTTT---ATTATTACTTCTTTCATCTGCTTTAAT--TGAAACAGGTG…
	MZ027022	--------------------------------------------------------------------GGATATTGGAACAATATATTTAATTTTTGGGTTTTGATCTGCCATAGTTGGCTCAGGGTTAAGTTTAATTATTCGAGCTGAACTTGGACAAGCAGGCTCTCTTTTAGGCGATGACCATTTATATAACGTGATTGTCACTGCTCACGCATTTGTAATAATTTTTTTTATAGTAATGCCTATTTTAATTGGGGGTTTTGGTAACTGAATACTCCCATTAATACTTGGGGCACCAGATATAGCCTTTCCACGATTAAACAATTTAAGTTTCTGGTTACTACCACCCTCATT---AACGCTACTTTTA--GCTTCTTCTCTAGTAGAAGCAGGTG…
	DQ087502	------------------------------------------------------------------------------ACAATATATTTAATTTTTGGATTTTGATCTGCCATAGTTGGTTCAGGGTTAAGTTTAATTATTCGAGCTGAACTCGGGCAAGCAGGCTCCCTTCTAGGAGACGATCACCTATATAATGTGATTGTTACTGCCCACGCATTTGTAATGATTTTTTTTATAGTAATGCCTATTTTAATTGGGGGTTTTGGTAACTGAATGCTTCCATTAATATTAGGAGCACCAGACATAGCCTTTCCACGATTAAACAATTTAAGTTTCTGATTATTACCACCCTCATT---AACGCTTCTTTTA--GCCTCTTCTTTAGTAGAAGCAGGTG…
;
end;
