# Supplementary material for: A novel taxonomic database for eukaryotic mitochondrial cytochrome oxidase subunit I gene (eKOI), with a focus on protists diversity
Source: Database (Oxford). 2025 Sep 24;2025:baaf057. doi: 10.1093/database/baaf057 (PMC12462617; doi:10.1093/database/baaf057)
Supplement: baaf057_Supplemental_File [file baaf057_supplemental_file.zip › 2_alignment_eKOI/streptophyta.nex]

#NEXUS
begin data;
	dimensions ntax=217 nchar=1703;
	format datatype=dna missing=? gap=-;
	matrix
	JF276243	---------------ATGAAAACA------------TTTGCACGGAGGTGGCTCTATTCGACGAACCACAAGGATATCGGCACCCTATATTGTATATTTGCGGCATGGGCTGGAGTACTGGGTACATGCCTCTCGGTACTGATCCGGATGGAACTGGCGCAACCAGGCAATCAACTTCTTGGTGGACATCATCAACTTTACAATGTCTTAATTACCGCTCACGCCTTTTTAATGATTTTCTTCATGGTGATGCCGGCGATGATTGGAGGATTCGGGAATTGGTTGGTCCCGATCCTTATTGGTTCCCCCGACATGGCCTTTCCACGACTAAATAATATCTCTTTTTGGCTGTTGCCCCCGTCGATCCTGCTCCTCACCACATCGGCGGTTGTGGAGCTC…
	HQ668015	---------------------------------------------------------------------------------------------------------------------------------------------------------------------------------------------------------------------------------------------------------------------------------------------------------------------------------------------------------------------------------------------------------------…
	EU161421	------------------------------------------------------------------------------------------------------------------------------------TCGGTATCAATCTGTATGGAATCAACATAACCTGGCCACTAAATTCTTAGTGGAAATCATTAACCTTATAATGTGTTAATAATTGCTTACGCTTTTTTAATGACATCCCTTCCGGTTACGCTGGCGATGATAGGTGGATTTGGTAACCGGTTTGTTCTGATTCTTACAGGTGCACCCGACATGGCATTTCCATGATTAAATAATATCTTATTTCGGTTGTCGCCACCTTCGTTGTTGCTTCTATTAAGCTTAGCTCTAGTAGAGGTG…
	MW732172	---------------ATGAGGGGT---ACAAACCGTTTCGTGTAAAGATGGCTATTTTCCACGAACCACAAAGATATAGGTACTCCACACTTAATCTTTGGTGCTACGGCTGGAGTAATGGGCACACGCCTCTTAGTATCAATCTGTATGGAATCAACATAACCTGGCCACTAAATTCCTAGTGGAAATCATTAACCTTATAATGTGTTAACAATCGCTTACGCTTCTTCGATGACATCCCTTCCGGTTACGCTGGCGATGATAGGTGGATTCGGTAACCGGTTCGTTCTGATTCTTACAGGTGCACCCGACATGGCATTTCTATGATTAAATAATATTCTATTTCGGTTGTCGCCATCTTCGTTGTTGCTTCCATTAAGTTTAGCCTTGGTAGAGGTG…
	MG029262	---------------ACGAAAAAT------------TTTGCACAAAGATGGCTTTTTTCCACAAACCACAAAGATATAGGTACTCTACATTTAATTTTCGGTGCTATTGCTGGAGTCATGGGTACATCTCTCCCAGTACCAATTCGTATGGAATTAGCATAACCTGGCAATCAAATTCTCAGTGGAAATCATTAACTTCATAATGTGTTAATAACAGCTCACGCTTTTTCAACGATACTTTTTATGGTCACGCCCGCCATGATAGGTGGATTTGGTAATTGGTTTGTTCTGATTCTTATAGGTGCACCTGACATGGCATCTCTACGATTGAATAATATAAGTTTTTGGCTATTACCGCCGTCACTGTTACTTCTTTTAAGTTCTGCTTTGGTAGAAGTT…
	MN544312	---------------ACGAAAAAT------------TTTGCACAAAGATGGCTTTTTTCCACAAACCACAAAGATATAGGTACTCTACATTTAATTTTCGGTGCTATTGCTGGAGTCATGGGTACATCTCTCCTAGTACCAATTTGTATGGAATTAGCATAACCTGGCAATCAAATTCTCAGTGGAAATCATTAACTTCATAATGTGTTAATAACAGCTCACGTTTTTTCAACGATACTTTTTATGGTCACGCTCGCCATGATAGGTGGATTTGGTAATTGGTTTGTTCTCATTCTTATAGGTGCACCTGACATGGCATCTCTATGATTGAATAATATAAGTTTTTGGCTATTACCGCCGTCACTGTTACTTCTTTTAAGTTTTGCTTTGGTAGAAGTT…
	MN544313	---------------ACGAAAAAT------------TTTGCACAAAGATGGCTTTTTTCCACAAACCACAAAGATATAGGTACTCTACATTTAATTTTCGGTGCTATTGCTGGAGTCATGGGTACATCTCTCCTAGTACCAATTTGTATGGAATTAGCATAACCTGGCAATCAAATTCTCAGTGGAAATCATTAACTTCATAATGTGTTAATAACAGCTCACGTTTTTTCAACGATACTTTTTATGGTCACGCTCGCCATGATAGGTGGATTTGGTAATTGGTTTGTTCTCATTCTTATAGGTGCACCTGACATGGCATCTCTATGATTGAATAATATAAGTTTTTGGCTATTACCGCCGTCACTGTTACTTCTTTTAAGTTTTGCTTTGGTAGAAGTT…
	GQ376531	---------------ATGAAAAAT------------TTTGCACAAAGATGGCTTTTTTCCACAAACCACAAAGATATAGGTACTCCATATTCAATTTTCGGTGCTATTGCTGGAGTAATGGGTACATGCTTTTCAGTATTAATTTGTATGGAATTAGCATAACTCGGCAATCAAATTCTCAGTGGAAATCATCAACTTTATAATGTGTTAATAACAGCTTACGTTTTTTTAATGATATTTTTTATGGTTATGCTTGCCATGATAGGTGGATTTGGTAATTGGTTTGTTTTGATTCTTATAGGTGCACCTGACATGGCATTTTTATGATTGAATAATATCAGTTTTTGGCTATTACCGCCGTCACTGCTACTTCTTTTAAGTTCCGCTTTGGTAGAAGTT…
	MH577300	---------------ATGAAAAAT------------TTTGCACAAAGATGGCTTTTTTCCACAAACCACAAAGATATAGGTACTCTATATTTAATTTTCGGTGCTATTGCTGGAGTAATGGGTACATGCTTCTCAGTACTAATTCGTATGGAATTAGCACAACCTGGCAATCAAATTCTCAGTGGAAATCATCAACTTTATAATGTGTTAATAACAGCTCACGCTTTTTTAATGATATTCTTTATGGTTATGCCTGCCATGATAGGTGGATTTGGTAATTGGTTTGTTCCGATTCTTATAGGTGCACCTGACATGGCATTTCCACGATTGAATAATATCAGTTTTTGGCTATTACCGCCGTCATTGCTACTTCTTTTAAGTTCTGCTTTGGTAGAAGTT…
	EU660574	---------------ATGAAAAAT------------TTTGCACAAAGATGGCTTTTTTCCACAAACCACAAAGATATAGGTACTCCACATTCAATTTTCGGTGCTATTGCTGGAGTAATGGGTACATGCTTCTTAGTATCAATTCGTATGGAATTAGCACAACCCGGCAATCAAATTCTCAGTGGAAATCATCAACTCTATAATGTGTTAATAACAGCTCACGCTTTTTTAATGATATCTTTTATGGTTACGCCTGCCATGATAGGTGGATTTGGTAATTGGTTTGTTCCGATTCTCATAGGTGCACCTGACATGGCATTTCCACGATTGAATAATATCAGTTCTTGGCTATTACCGCCGTCACTGCTACTTCTTTTAAGTCCTGCTTTGGTAGAAGTT…
	X94592	---------------------------------------------------------------------------------------------------------------------------------------------------------------------------------------------------------------------------------------------------------------------------------------------------------------------------------------------------------------------------------------------------------------…
	MK749465	---------------ACGAACAAT------------TTTGCACAAAGATGGCTGTTTCCCACGAACCACAAAGATATAGGTACTTCATATTTAATTTTCGGTGCCATTGCTGGAGTAATGGGTACATGCTTCCCAGTACTAATTCGTATGGAATCAGCACAACCCGGCAATCAAATTCTTGGTGGAAATCATCAACTTTATAATGTATTAATAACAGCCCACGCTTTTTCAATGATCCTCTCCATGGTTATGCCGGCGATGATAGGTGGTTCCGGTAATTGGTTCGTTCCCATTCCTATAGGAAGTCCGGATATGGCATTCCCTAGATCGAATAATATTTCATTTCGGCCTTTGCCACCGTCATTGTTACTTCTTTTAAGCCCAGCCTTAGTAGAGGTG…
	OQ884174	---------------------------------------------------CTGTTTTCCACGAACCACAAAGATATAGGTACTCTATATTTAATTTTCGGTGCCATTGCTGGAGTAATGGGTACATGCTTTTCAGTACTAATTCGTATGGAATTAGCACAACCCGGCAATCAAATTCTTGGTGGGAATCATCAACTTTATAATGTGTTAATAACAGCTCACGCTTTTTTAATGATCTTCTTTATGGTTATGCCGGCGATGATAGGTGGTTTTGGTAATTGGTTCGTTCCCATTCTTATAGGAAGTCCGGATATGGCATTCCCTAGATTAAATAATATTTCATTTCGGCTTTTGCCACCATCATTGTTACTTCTTCTAAGCTCAGCCTTAGTAGAGGTG…
	OQ236468	---------------ATGAACAAT------------TTTGCACAAAGATGGCTGTTTTCCACGAACCACAAAGATATAGGTACTCCATATTTAATTTTCGGTGCCATTGCTGGAGTAATGGGTACATGCTTTTCAGTACTAATTCGTATGGAATTAGCACAACCCGGCAATCAAATTCTTGGTGGAAATCATCAACTTCATAATGTGTTAATAACAGCTCACGCTTTTTTAATGATCTTCTTTATGGTTATGCCGGCGATGATAGGTGGTTCTGGTAATTGGTTCGTTCCCATTCTTATAGGAAGTCCGGATATGGCATTCCCTAGATTAAATAATATTTCATTTCGGCTTTTGCCACCGTCATTGTTACTTCCTCCAAGCTCAGCCTTAGTAGAGGTG…
	OR220798	---------------ATGAACAAT------------TTTGCACAAAGATGGCTGTTTTCCACGAACCACAAAGATATAGGTACTCCATATTTAATTTTCGGTGCCATTGCTGGAGTAATGGGTACATGCTCTTCAGTACTAATTCGTATGGAATTAGCACAACCCGGCAATCAAATTCTTGGTGGAAATCATCAACTTTATAATGTGTTAATAACAGCTCACGCTTTTTTAATGATCTTCTTTATGGTTATGCCGGCGATGATAGGTGGTTCTGGTAATTGGTTCGTTCCCATTCTTATAGGAAGTCCGGATATGGCATTCCCTAGATTAAATAATATTTCATTTCGGCTTTTGCCACCGTCATTGTTACTTCCTCCAAGCTCAGCCTTAGTAGAGGTG…
	JF973315	---------------ATGAACAAT------------TTTGCACAGAGATGGCTGTTTTCCACGAACCACAAAGATATAGGTACTCTATATTTAATTTTCGGTGCCATTGCTGGAGTAATGGGTACATGCTTCTCAGTACTAATTCGTATGGAATTAGCACAACCCGGCAATCAAATTCTTGGTGGAAATCATCAACTTTATAATGTATTAATAACAGCTCACGCTTTTTCAATGATCTCCTTCATGGTTATGCCGGCGATGATAGGTGGTTTTGGTAATTGGTTCGTTCCTATTCTTATAGGAAGTCCGGATATGGCATTCCCCAGATTAAATAATATTTCATTTTGGCTTTTGCCACCGTCATTGTTACTTCTTTCAAGCTCAGCCTTAGTAGAGGTG…
	MT755612	---------------ATGAACAAT------------TTTGCACAAAGATGGCTGTTTTCCACGAACCACAAAGATATAGGTACTCTATATTTAATTTTCGGTGCCATTGCTGGAGTAATGGGTACATGCTTTTCAGTACTAATTCGTATGGAATTAGCACAACCCGGCAATCAAATTCTTGGTGGAAATCATCAACTTTATAATGTGTTAATAACAGCTCACGCTTTTCCAATGATCTTCTTTATGGTTATGCCGGCGATGATAGGTGGTTTTGGTAATTGGTTCGTTCCCATTCTCATAGGAAGTCCGGATATGGCATTCCCTAGATTAAATAATATTTCATTTTGGCTTTTGCCACCGTCATTGTTACTTCTTCTAAGCTCAGCCTTAGTAGAGGTG…
	KC663047	---------------ATGAACAAT------------TTTGCACAAAGATGGCTGTTTTCCACGAACCACAAAGATATAGGTACTCTATATTTAATTTTCGGTGCCATTGCTGGAGTAATGGGTACATGCTTTTCAGTACTAATTCGTATGGAATTAGCACAACCCGGCAATCAAATTCTTGGTGGAAATCATCAACTTTATAATGTGTTAATAACAGCTCACGCTTTTCCAATGATCTTCTTTATGGTTATGCCGGCGATGATAGGTGGTTTTGGTAATTGGTTCGTTCCCATTCTCATAGGAAGTCCGGATATGGCATTCCCTAGATTAAATAATATTTCATTTTGGCTTTTGCCACCGTCATTGTTACTTCTTCTAAGCTCAGCCTTAGTAGAGGTG…
	FJ999996	---------------ATGAACAAT------------TTTGCACAAAGATGGCTGTTTTCCACGAACCACAAAGATATAGGTACTCCATATTTAATTTTCGGTGCCATTGCCGGAGTAATGGGTACATGCTTTTCAGTACTAATTCGTATGGAATTAGCACAACCCGGCAATCAAATTCTTGGTGGAAATCATCAACTTTATAATGTGTTAATAACAGCTCACGCTTTTTTAATGATCTTCTTTATGGTTATGCCGGCGATGATAGGTGGTTTTGGTAATTGGTTCGTTCCCATTCTTATAGGAAGTCCGGATATGGCATTCCCTAGATTAAATAATATTTCATTTTGGCTTTTGCCACCGTCATTGTTACTTCTTCTAAGCTCAGCCTTAGTAGAGGTG…
	MT745951	---------------ATGAACAAT------------TTTGCACAAAGATGGCTGTTTTCCACGAACCACAAAGATATAGGTACTCTATATTTAATTTTCGGTGCCATTGCTGGAGTAATGGGTACATGCTTTTCAGTACTAATTCGTATGGAATTAGCACAACCCGGCAATCAAATTCTTGGTGGAAATCATCAACTTTATAATGTGTTAATAACAGCTCACGCTTTTTTAATGATCTTCTTTATGGTTATGCCGGCGATGATAGGTGGTTTTGGTAATTGGTTTGTTCCTATTCTTATAGGAAGTCCGGATATGGCATTCCCTAGATTAAATAATATTTCATTTTGGCTTTTGCCACCGTCATTGTTACTTCTTCTAAGCTCAGCCTTAGTAGAGGTG…
	OR220799	---------------ATGAACAAT------------TTTGCACAAAGATGGCTGTTTTCCACGAACCACAAAGATATAGGTACTCTATATTTAATTTTCGGTGCCATTGCTGGAGTAATGGGTACATGCTTTTCAGTACTAATTCGTATGGAATTAGCACAACCCGGCAATCAAATTCTTGGTGGAAATCATCAACTTTATAATGTGTTAATAACAGCTCACGCTTTTTTAATGATCTTCTTTATGGTTATGCCGGCGATGATAGGTGGTTTTGGTAATTGGTTTGTTCCTATTCTTATAGGAAGTCCGGATATGGCATTCCCTAGATTAAATAATATTTCATTTTGGCTTTTGCCACCGTCATTGTTACTTCTTCTAAGCTCAGCCTTAGTAGAGGTG…
	KC663038	---------------ATGAACAAT------------TTTGCACAAAGATGGCTGTTTTCCACGAACCACAAAGATATAGGGACTCTATATTTAATTTTCGGTGCCATTGCTGGAGTAATGGGTACATGCTTTTCAGTACTAATTCGTATGGAATTAGCACAACCCGGCAATCAAATTCTTGGTGGAAATCATCAACTTTATAATGTGTTAATAACAGCTCACGCTTTTTTAATGATCTTCTTTATGGTTATGCCGGCGATGATAGGTGGTTTTGGTAATTGGTTTGTTCCTATTCTTATAGGAAGTCCGGATATGGCATTCCCTAGATTAAATAATATTTCATTTTGGCTTTTGCCACCGTCATTGTTACTTCTTCTAAGCTCAGCCTTAGTAGAGGTG…
	KC663037	---------------ATGAACAAT------------TTTGCACAAAGATGGCTGTTTTCCACGAACCACAAAGATATAGGTACTCCATATTTAATTTTCGGTGCCATTGCTGGAGTAATGGGTACATGCTTTTCAGTACTAATTCGTATGGAATTAGCACAACCCGGCAATCAAATTCTTGGTGGAAATCATCAACTTTATAATGCGTTAATAACAGCTCACGCTTTTTCAATGATCTTTTTTATGGTTATGCCGGCGATGATAGGTGGTTTTGGTAATTGGTTCGTTCCCATTCTTATAGGAAGTCCGGATATGGCATTCCCTAGATTAAATAATATTTCATTTTGGCTTTCGCCACCGTCATTGTTACTTCTTCTAAGCTCAGCCTTAGTAGAGGTG…
	MK318534	---------------ATGAACAAT------------TTTGCACAAAGATGGCTGTTTTCCACGAACCACAAAGATATAGGTACTCTATATTTAATTTTCGGTGCCATTGCTGGAGTAATGGGTACATGCTTTTCAGTACTAATTCGTATGGAATTAGCACAACCCGGCAATCAAATTCTTGGTGGAAATCATCAACTTTATAATGCGTTAATAACAGCTCACGCTTTTTCAATGATCTTTTTTATGGTTATGCCGGCGATGATAGGTGGTTTTGGTAATTGGTTCGTTCCCATTCTTATAGGAAGTCCGGATATGGCATTCCCTAGATTAAATAATATTTCATTTTGGCTTTCGCCACCGTCATTGTTACTTCTTCTAAGCTCAGCCTTAGTAGAGGTG…
	X94588	---------------------------------------------------------------------------------------------------------------------------------------------------------------------------------------------------------------------------------------------------------------------------------------------------------------------------------------------------------------------------------------------------------------…
	OP526745	---------------ATGAACAAT------------TTTGCACAAAGATGGCTGTTTTCCACGAACCACAAAGATATAGGTACTCTATATTTAATTTTCGGTGCCATTGCTGGAGTAATGGGTACATGCTTTTCAGTACCAATTCGTATGGAATTAGCACAACCCGGCAATCAAATTCTTGGTGGAAATCATCAACTTTATAATGTGTTAATAACAGCTCACGCTTTTTTAATGATCTTCTTTATGGTTATGCCGGCGATGATAGGTGGTTTTGGTAATTGGTTCGTTCCCATTCTTATAGGAAGTCCGGATATGGCATTTCCTAGATTAAATAATATTCCATTTTGGCTTTTGCCACCGTCATTGTTACTTCTTCCGAGCTCAGCCTTAGTAGAGGTG…
	KT695644	---------------ATGAACAAT------------TTTGCACAAAGATGGCTTTTTTCTACGAACCACAAAGATATAGGTACTCTATATTGTATTTTTGGTGCCATTGCTGGAGTAATGGGTACATGCTTTTCCGTACTAATTCGTATGGAATTAGCACAACCTGGCAATCAAATTCTTGGTGGGAATCATCAACTTTATAATGTGTTAATTACAGCTCATGCTTTTCTAATGATCTTTTTTATGGTTATGCCAGCGATGATAGGTGGATTTGGTAATTGGTTCGTTCCGATTCTTATAGGTGCACCTGACATGGCATTTCCACGATTAAATAATATTTCCTTTTGGTTGTTGCCACCTTCGCTGTTGCTTTTATTAAGCTCAGCCTTGGTAGAGGTG…
	OR046024	---------------ACGAACAAT------------TTTGCACAAAGATGGCTTTTTCCCACGAACCACAAAGATATAGGTACTCCATATCGTATTTTTGGTGCCATTGCTGGAGTAATGGGTACATGCTTTTCCGTACTAATTCGTATGGAATTAGCACAACCTGGCAATCAAATTCCTGGTGGAAATCATCAACTTTATAATGTGTTAATTACAGCTCATGCTTTTCCAATGATCTTTTTTATGGTTATGCCAGCGATGATAGGTGGATTTGGTAATTGGTTCGTTCCGATTCTTATAGGTGCACCTGACATGGCATTTCCACGATCAAATAATATTCCCTTTTGGTTGTTGCCACCTTCGCTGTTGCTTTTATTAAGCTCAGCCTTGGTAGAGGTG…
	JQ002659	---------------ACGAACAAT------------TTTGCACAAAGATGGCTTTTTCCCACGAACCACAAAGATATAGGTACTCCATATCGTATTTTTGGTGCCATTGCTGGAGTAATGGGTACATGCTTTTCCGTACTAATTCGTATGGAATTAGCACAACCTGGCAATCAAATTCCTGGTGGGAATCATCAACTTTATAATGTGTTAATTACAGCTCATGCTTTTCCAATGATCTTTTTTATGGTTATGCCAGCGATGATAGGTGGATTTGGTAATTGGTTCGTTCCGATTCTTATAGGTGCACCTGACATGGCATTTCCACGATTAAATAATATTCCCTTTTGGTTGTTGCCACCTTCGCTGTTGCTTTTATTAAGCTCAGCCTTGGTAGAGGTG…
	OP503897	---------------ACGAACAAT------------TTTGCACAAAGATGGCTTTTTCCCACGAACCACAAAGATATAGGTACTCCATATCGTATTTTTGGTGCCATTGCTGGAGTAATGGGTACATGCTTTTCCGTACTAATTCGTATGGAATTAGCACAACCTGGCAATCAAATTCCTGGTGGGAATCATCAACTTTATAATGTGTTAATTACAGCTCATGCTTTTCCAATGATCTTTTTTATGGTTATGCCAGCGATGATAGGTGGATTTGGTAATTGGTTCGTTCCGATTCTTATAGGTGCACCTGACATGGCATTTCCACGATTAAATAATATTCCCTTTTGGTTGTTGCCACCTTCGCTGTTGCTTTTATTAAGCTCAGCCTTGGTAGAGGTG…
	MW528196	---------------ATGAACAAT------------TTTGCACAAAGATGGCTGTTTTCTACAAACCACAAAGATATAGGCACTCTATATTGTATTTTCGGTGCCATTGCTGGAGTAATGGGTACATGCTTTTCAGTACTAATTCGTATGGAATTAGCACAACCTGGCAATCAAATTCTTGGTGGAAATCATCAACTTTATAATGTGTTAATAACAGCTCACGCTTTTTTAATGATCTTTTTTATGGTTATGCCTGCGATGATAGGTGGATTTGGTAATTGGTTTGTTCCAATTCTTATAGGTGCACCTGATATGGCATTTCCACGATTAAATAATATTAGTTTTTGGTTGTTACCACCGTCATTGTTACTTCTTCTAAGTTCTGCTTTGGTAGAAGTG…
	KC784957	---------------ATGAACAAT------------TTTGCACAAAGATGGCTGTTTTCTACAAACCACAAAGATATAGGCACTCTATATTGTATTTTCGGTGCCATTGCTGGAGTAATGGGTACATGCTTTTCAGTACTAATTCGTATGGAATTAGCACAACCTGGCAATCAAATTCTTGGTGGAAATCATCAACTTTATAATGTGTTAATAACAGCTCACGCTTTTTTAATGATCTTTTTTATGGTTATGCCTGCGATGATAGGTGGATTTGGTAATTGGTTTGTTCCAATTCTTATAGGTGCACCTGATATGGCATTTCCACGATTAAATAATATTAGTTTCTGGTTGTTACCACCGTCATTGTTACTTCTTCTAAGTTCTGCTTTGGTAGAAGTG…
	KC663048	---------------ATGAACAAT------------TTTGCACAAAGATGGCTGTTTTCTACAAACCACAAAGATATAGGCACTCTATATTGTATTTTCGGTGCCATTGCTGGAGTAATGGGTACATGCTTTTCAGTACTAATTCGTATGGAATTAGCACAACCTGGCAATCAAATTCTTGGTGGAAATCATCAACTTTATAATGTGTTAATAACAGCTCACGCTTTTTTAATGATCTTTTTTATGGTTATGCCTGCGATGATAGGTGGATTTGGTAATTGGTTTGTTCCAATTCTTATAGGTGCACCTGATATGGCATTTCCACGATTAAATAATATTAGTTTCTGGTTGTTACCACCGTCATTGTTACTTCTTCTAAGTTCTGCTTTGGTAGAAGTG…
	KC663040	---------------ATGAACAAT------------TCTGCACAGAGATGGCTGTTTTCTACGAACCACAAAGATATAGGGACTCTATATTGCATTTTTGGTGCCATTGCCGGAGTTATGGGTACATGCTTCTCAGTACTAATCCGTATGGAATTAGCACAGCCCGGCAATCAAATTCTTGGCGGAAATCATCAACTTTATAATGTGTTAATAACAGCTCACGCTTTTTTAATGATTTCTTTTATGGTCATGCCCGCGATGATAGGTGGATTTGGTAATTGGTTTGTTCCGATTCTTATAGGTGCACCTGATATGGCATTTCCACGATTAAATAACATTAGTTTTTGGTTGTTACCACCGTCACTGTTACTTCTCTTAAGTTCTGCTCTGGTAGAAGTA…
	MN056355	---------------ATGAACAAT------------TTTGCACAAAGATGGCTGTTTTCCACGAACCACAAAGATATAGGCACTCTATATCGCATTTTTGGTGCCATTGCTGGAGTAATGGGTACATGCTTCTCGGTACTAATTCGTATGGAATTAGCACAACCTGGCAATCAAATTCTTGGTGGAAATCATCAACTTTATAATGTGTTAATAACAGCTCACGCTTTTTTAATGATCTTCTTTATGGTTATGCCTGCGATGATAGGTGGATTTGGTAATTGGTTCGTTCCGATTCTTATAGGTGCACCTGATATGGCATTTCCACGATTAAATAATATTAGTTTTTGGTTGTTACCACCATCACTGTTACTTCTTCTAAGTTCCGCTTTGGTAGAAGTG…
	KC663033	---------------ATGAACAAT------------TTTGCACAAAGATGGCTGTTTTCCACGAACCACAAAGATATAGGCACTCTATATTGCATTTTTGGTGCCATTGCTGGAGTAATGGGTACATGCTTCTCGGTACTAATTCGTATGGAATTAGCACAACCTGGCAATCAAATTCTTGGTGGAAATCATCAACTTTATAATGTGTTAATAACAGCTCACGCTTTTTCAATGATCTTCTTTATGGTTATGCCTGCGATGATAGGTGGATTTGGTAATTGGTTCGTTCCGATTCTTATAGGTGCACCTGATATGGCATTTCCACGATTAAATAATATTAGTTTTTGGTTGTTACCACCATCACTGTTACTTCTTCTAAGTCCCGCTTTGGTAGAAGTG…
	KJ817845	---------------ATGAACAAT------------TTTGCACAAAGATGGCTGTTTTCTACGAACCACAAAGATATAGGGACTCTATATTGCATTTTCGGTGCCATTGCCGGAGTAATGGGTACATGCTTCTCGGTACTAATTCGTATGGAATTAGCACAGCCTGGCAATCAAATTCTTGGTGGAAATCATCAACTTTATAATGTGTTAATAACAGCTCACGCTTTTTCAATGATTTTTTTTATGGTTATGCCCGCGATGATAGGTGGATTTGGTAATTGGTTCGTTCCGATTCTTATAGGTGCACCTGATATGGCATTTCCGCGATTAAATAACATTAGTTTTTGGTTGTTACCACCGTCACTGTTACTTCTTCTAAGTTCTGCTTTGGTAGAAGTG…
	KC663050	---------------ATGAACAAT------------TTTGCACAAAGATGGCTGTTTTCTACGAACCACAAAGATATAGGGACTCTATATTGCATTTTCGGTGCCATTGCCGGAGTAATGGGTACATGCTTCTCGGTACTAATTCGTATGGAATTAGCACAGCCTGGCAATCAAATTCTTGGTGGAAATCATCAACTTTATAATGTGTTAATAACAGCTCACGCTTTTTCAATGATTTTTTTTATGGTTATGCCCGCGATGATAGGTGGATTTGGTAATTGGTTCGTTCCGATTCTTATAGGTGCACCTGATATGGCATTTCCGCGATTAAATAACATTAGTTTTTGGTTGTTACCACCGTCACTGTTACTTCTTCTAAGTTCTGCTTTGGTAGAAGTG…
	KC663035	---------------ATGAACAAT------------TTTGCACAAAGATGGCTGTTTTCTACGAACCACAAAGATATAGGGACTCTATATTGCATTTTTGGTGCCATTGCCGGAGTAATGGGTACATGCTTCTCGGTACTAATTCGTATGGAATTAGCACAGCCTGGCAATCAAATTCTTGGTGGAAATCATCAACTTTATAATGTGTTAATAACAGCTCACGCTTTTTTAATGATCTTCTTTATGGTTATGCCTGCGATGATCGGTGGATTTGGTAATTGGTTCGTTCCGATTCTTATAGGTGCACCCGATATGGCATTTCCACGATTAAATAACATTAGTTTTTGGTTGTTACCACCGTCACTGTTACTTCTTCTAAGTTCTGCTTTGGTAGAAGTG…
	KC663042	---------------ATGAACAAT------------TTTGCACAAAGATGGCTGTTTTCTACGAACCACAAAGATATAGGGACTCTATATTGCATTTTTGGTGCCATTGCCGGAGTCATGGGTACATGCTTTTCAGTACTAATTCGTATGGAATTAGCACAGCCTGGCAATCAAATTCTTGGTGGAAATCATCAACTTTATAATGTGTTAATAACAGCTCACGCTTTTTTAATGATCTCCTTCATGGTTATGCCTGCGATGATAGGTGGATTTGGTAATTGGTTCGTTCCGATTCTTATAGGTGCACCTGATATGGCATTTCCACGATTAAATAACATTAGTTTTTGGTTGTTGCCACCGTCACTGTTACTTCTCTTAAGTTCCGCTTTGGTAGAAGTG…
	KC784949	---------------ATGAACAAT------------TTTGCGCAAAGATGGCTGTTTTCCACGAACCACAAAGATATAGGGACTCTATATTGCATTTTTGGTGCCATTGCCGGAGTCATGGGTACATGCTTTTCGGTACTAATTCGTATGGAATTAGCACAGCCTGGCAATCAAATTCTTGGTGGAAATCATCAACTTTATAATGTGTTAATAACAGCTCACGCTTTTTTAATGATCTCCTTTATGGTCATGCCTGCGATGATAGGTGGATTTGGTAATTGGTTCGTTCCGATTCTTATAGGTGCACCCGATATGGCATTTCCACGATTAAATAACATTAGTTTTTGGTTGTTACCACCGTCACTGTTACTTCTTTTAAGTTCTGCCCTGGTAGAAGTG…
	KC663046	---------------ATGAACAAT------------TTTGCGCAAAGATGGCTGTTTTCCACGAACCACAAAGATATAGGGACTCTATATTGCATTTTTGGTGCCATTGCCGGAGTCATGGGTACATGCTTTTCGGTACTAATTCGTATGGAATTAGCACAGCCTGGCAATCAAATTCTTGGTGGAAATCATCAACTTTATAATGTGTTAATAACAGCTCACGCTTTTTTAATGATCTCCTTTATGGTCATGCCTGCGATGATAGGTGGATTTGGTAATTGGTTCGTTCCGATTCTTATAGGTGCACCCGATATGGCATTTCCACGATTAAATAACATTAGTTTTTGGTTGTTACCACCGTCACTGTTACTTCTTTTAAGTTCTGCCCTGGTAGAAGTG…
	KP984758	---------------ATGAACAAT------------TTTGCACAAAGATGGCTGTTTTCTACGAACCACAAAGATATAGGGACTCTCTATTGCATTTTTGGTGCCATTGCCGGAGTCATGGGTACATGCTTCTCAGTACTAATTCGTATGGAATTAGCACAGCCTGGCAATCAAATTCTTGGTGGAAATCATCAACTTTATAATGTGTTAATAACAGCTCACGCTTTTTTAATGATTTTCTTCATGGTTATGCCTGCGATGATAGGTGGATTTGGTAATTGGTTCGTTCCGATTCTCATAGGTGCCCCTGATATGGCATTTCCACGATTAAATAACATTAGCTTTTGGTTGTTACCACCGTCACTGTTACTTCTCTTAAGTTCCGCTTTGGTAGAAGTG…
	MN233806	---------------ATGAACAAT------------TTTGCACAAAGATGGCTGTTTTCCACGAACCACAAAGATATAGGGACTCTATATTGCATTTTTGGTGCCATTGCCGGGGTCATGGGTACATGCTTCTCAGTACTAATTCGTATGGAATTAGCACAGCCTGGCAATCAAATTCTTGGTGGAAATCATCAACTTTATAATGTGTTAATAACAGCTCACGCTTTTTTAATGATCTTCTTTATGGTTATGCCCGCGATGATAGGCGGATTTGGTAATTGGTTCGTTCCGATTCTTATAGGTGCACCCGATATGGCATTTCCACGATTGAATAACATTAGTTTTTGGTTGTTACCACCGTCACTGTTACTTCTTTTAAGTTCTGCTTTGGTGGAAGTG…
	KC784951	---------------ATGAACAAT------------TTTGCACAAAGATGGCTGTTTTCCACGAACCACAAAGATATAGGGACTCTATATTGCATTTTTGGTGCCATTGCTGGAGTTATGGGTACATGCTTTTCGGTACTAATTCGTATGGAATTAGCACAGCCTGGCAATCAAATTCTTGGTGGAAATCATCAACTTTATAATGTGTTAATAACAGCTCACGCTTTTTTAATGATCTTCTTTATGGTTATGCCTGCGATGATAGGTGGATTCGGTAATTGGTTCGTTCCGATTCTTATAGGTGCACCTGATATGGCATTTCCACGATTAAATAACATTAGTTTTTGGTTGTTACCACCGTCACTGTTACTTCTCTTAAGTTCTGCTCTGGTAGAAGTG…
	KC784950	---------------ATGAACAAT------------TTTGCACAAAGATGGCTGTTTTCCACGAACCACAAAGATATAGGGACTCTATATTGCATTTTTGGTGCCATTGCTGGAGTTATGGGTACATGCTTTTCGGTACTAATTCGTATGGAATTAGCACAGCCTGGCAATCAAATTCTTGGTGGAAATCATCAACTTTATAATGTGTTAATAACAGCTCACGCTTTTTTAATGATCTTCTTTATGGTTATGCCTGCGATGATAGGTGGATTTGGTAATTGGTTCGTTCCGATTCTTATAGGTGCACCTGATATGGCATTTCCACGATTAAATAACATTAGTTTTTGGTTGTTACCACCGTCACTGTTACTTCTCTTAAGTTCTGCTCTGGTAGAAGTG…
	KC663034	---------------ATGAACAAT------------TTTGCACAAAGATGGCTGTTTTCCACGAACCACAAAGATATAGGGACTCTATATTGCATTTTTGGTGCCATTGCTGGAGTTATGGGTACATGCTTTTCGGTACTAATTCGTATGGAATTAGCACAGCCTGGCAATCAAATTCTTGGTGGAAATCATCAACTTTATAATGTGTTAATAACAGCTCACGCTTTTTTAATGATCTTCTTTATGGTTATGCCTGCGATGATAGGTGGATTTGGTAATTGGTTCGTTCCGATTCTTATAGGTGCACCTGATATGGCATTTCCACGATTAAATAACATTAGTTTTTGGTTGTTACCACCGTCACTGTTACTTCTCTTAAGTTCTGCTCTGGTAGAAGTG…
	JX402749	---------------ATGAACAAT------------TTTGCACAAAGATGGCTGTTTTCCACGAACCACAAAGATATAGGGACTCTATATTGCATTTTTGGTGCCATTGCTGGAGTTATGGGTACATGCTTTTCGGTACTAATTCGTATGGAATTAGCACAGCCTGGCAATCAAATTCTTGGTGGAAATCATCAACTTTATAATGTGTTAATAACAGCTCACGCTTTTTTAATGATCTTCTTTATGGTTATGCCTGCGATGATAGGTGGATTTGGTAATTGGTTCGTTCCGATTCTTATAGGTGCACCTGATATGGCATTTCCACGATTAAATAACATTAGTTTTTGGTTGTTACCACCGTCACTGTTACTTCTCTTAAGTTCTGCTCTGGTAGAAGTG…
	KP687246	---------------ATGAACAAT------------TTTGCACAAAGATGGCTGTTTTCTACGAACCACAAAGATATAGGGACTCTATATTGCATTTTTGGTGCCATTGCCGGAGTCATGGGTACATGCTTCTCAGTACTAATTCGTATGGAATTAGCACAGCCTGGCAATCAAATTCTTGGTGGAAATCATCAACTTTATAATGTGTTAATAACAGCTCACGCTTTTTTAATGATCTTCTTCATGGTTATGCCTGCGATGATAGGTGGATTTGGTAATTGGTTCGTTCCGATTCTTATAGGTGCACCTGATATGGCATTTCCACGATTAAATAACATTAGTTTTTGGTTGTTACCACCATCACTGTTACTTCTCTTAAGTTCCGCTTTGGTAGAAGTG…
	KP687247	---------------ATGAACAAT------------TTTGCACAAAGATGGCTGTTTTCTACGAACCACAAAGATATAGGGACTCTATATTGCATTTTTGGTGCCATTGCCGGAGTCATGGGTACATGCTTCTCAGTACTAATTCGTATGGAATTAGCACAGCCTGGCAATCAAATTCTTGGTGGAAATCATCAACTTTATAATGTGTTAATAACAGCTCACGCTTTTTTAATGATCTTCTTCATGGTTATGCCTGCGATGATAGGTGGATTTGGTAATTGGTTCGTTCCAATTCTTATAGGTGCACCTGATATGGCATTTCCACGATTAAATAACATTAGTTTTTGGTTGTTACCACCATCACTGTTACTTCTCTTAAGTTCCGCTTTGGTAGAAGTG…
	KC663039	---------------ATGAACAAT------------TTTGCACAAAGATGGCTGTTTTCCACGAACCACAAAGATATAGGGACTCTATATTGCATTTTTGGTGCCATTGCCGGAGTCATGGGTACATGCTTCTCAGTACTAATTCGTATGGAATTAGCACAGCCTGGCAATCAAATTCTTGGTGGAAATCATCAACTTTATAATGTGTTAATAACAGCTCATGCTTTTTTAATGATTTTTTTTATGGTTATGCCTGCGATGATAGGTGGATTCGGTAATTGGTTCGTTCCAATTCTCATAGGTGCACCTGATATGGCATTTCCACGATTAAATAACATTAGTTTTTGGTTGTTACCACCGTCACTGTTACTTCTCTTAAGTTCTGCTCTGGTAGAAGTG…
	JF501548	---------------ATGAACAAT------------TTTGCACAAAGATGGCTGTTTTCTACGAACCACAAAGATATAGGGACTCTATATTTAATTTTTGGTGCCATTGCCGGAGTCATGGGTACATGCTTCTCAGTACTAATTCGTATGGAATTAGCACAGCCTGGCAATCAAATTCTTGGTGGAAATCATCAACTTTATAATGTGTTAATAACAGCTCACGCTTTTTTAATGATCTTTTTCATGGTTATGCCTGCGATGATAGGTGGATTTGGTAATTGGTTCGTTCCGATTCTTATAGGTGCACCTGATATGGCATTTCCACGATTAAATAACATTAGTTTTTGGTTGTTACCACCGTCACTCTTACTTCTCTTAAGTTCTGCTTTGGTAGAAGTG…
	KC663036	---------------ATGAACAAT------------TTTGCACAAAGATGGCTGTTTTCCACGAACCACAAAGATATAGGGACTCTATATTGCATTTTTGGTGCCATTGCCGGAGTCATGGGTACATGCTTTTCAGTACTAATTCGTATGGAATTAGCACAGCCTGGCAATCAAATTCTTGGTGGAAATCATCAACTTTATAATGTGTTAATAACAGCTCACGCTTTTTTAATGATTTTTTTTATGGTTATGCCTGCGATGATAGGTGGATTTGGTAATTGGTTCGTTCCGATTCTTATAGGTGCACCTGATATGGCATTTCCACGATTAAATAACATTAGTTTTTGGTTGTTACCACCGTCATTGTTACTTCTCTTAAGTTCTGCTTTGGTAGAAGTG…
	KC784955	---------------ATGAACAAT------------TTTGCACAAAGATGGCTGTTTTCCACGAACCACAAAGATATAGGGACTCTATATTGCATTTTTGGTGCCATTGCCGGAGTCATGGGTACATGCTTTTCAGTACTAATTCGTATGGAATTAGCACAGCCTGGCAATCAAATTCTTGGTGGAAATCATCAACTTTATAATGTGTTAATAACAGCTCACGCTTTTTTAATGATTTTTTTTATGGTTATGCCTGCGATGATAGGTGGATTTGGTAATTGGTTCGTTCCGATTCTTATAGGTGCACCTGATATGGCATTTCCACGATTAAATAACATTAGTTTTTGGTTGTTACCACCGTCATTGTTACTTCTCTTAAGTTCTGCTTTGGTAGAAGTG…
	KT373818	---------------ATGAACAAT------------TTTGCACAAAGATGGCTGTTTTCCACGAACCACAAAGATATAGGGACTCTATATTGCATTTTTGGTGCCATTGCCGGAGTCATGGGTACATGCTTCTCAGTACTAATTCGTATGGAATTAGCACAGCCTGGCAATCAAATTCTTGGTGGAAATCATCAACTTTATAATGTGTTAATAACAGCTCACGCTTTTTTAATGATTTTTTTTATGGTTATGCCTGCGATGATAGGTGGATTTGGTAATTGGTTCGTTCCGATTCTTATAGGTGCACCTGATATGGCATTTCCACGATTAAATAACATTAGTTTTTGGTTGTTACCACCGTCACTGTTACTTCTCTTAAGTTCTGCTTTGGTAGAAGTG…
	KX578032	---------------ATGAACAAT------------TTTGCACAAAGATGGCTGTTTTCCACGAACCACAAAGATATAGGGACTCTCTATTGCATTTTTGGTGCCATTGCCGGAGTCATGGGTACATGCTTCTCAGTACTAATTCGTATGGAATTAGCACAGCCTGGCAATCAAATTCTTGGCGGAAATCATCAACTTTATAATGTGTTAATAACAGCTCACGCTTTTTTAATGATTTTTTTTATGGTTATGCCTGCAATGATAGGTGGATTTGGTAATTGGTTCGTCCCGATTCTTATAGGTGCACCTGATATGGCATTTCCACGATTAAATAACATTAGTTTTTGGTTGTTACCACCGTCACTGTTACTTCTCTTAAGTTCTGCTTTGGTAGAAGTG…
	KT823696	---------------ATGAACAAT------------TTTGCACAAAGATGGCTGTTTTCCACGAACCACAAAGATATAGGGACTCTCTATTGCATTTTTGGTGCCATTGCCGGAGTCATGGGTACATGCTTCTCAGTACTAATTCGTATGGAATTAGCACAGCCTGGCAATCAAATTCTTGGCGGAAATCATCAACTTTATAATGTGTTAATAACAGCTCACGCTTTTTTAATGATTTTTTTTATGGTTATGCCTGCAATGATAGGTGGATTTGGTAATTGGTTCGTCCCGATTCTTATAGGTGCACCTGATATGGCATTTCCACGATTAAATAACATTAGTTTTTGGTTGTTACCACCGTCACTGTTACTTCTCTTAAGTTCTGCTTTGGTAGAAGTG…
	MN217873	---------------ATGAGCAAC---GTTAGAAACTTTTTTGTACGATGGTTATTCTCCACTAACCACAAAGATATAGGAACCCTCTACTTCATCTTCGGCGCCATCGCTGGAGTTATGGGTACATGCTTCTCAGTACTCATTCGTATGGAATTAGCACGCCCCGGTGATCAGCTACTTGGCGGAAATCATCAACTTTATAATGTGTTAATCACAGCGCACGCTTTCCTTATGATCTTCTTCATGGTTATGCCCGCCATGATAGGGGGTTTTGGTAACTGGTTTGTTCCCATTCTAATAGGAGCACCCGACATGGCATTTCCAAGACTCAACAATATCTCGTTTTGGTTGTTGCCGCCGAGTCTTCTTCTACTATTAAGCTCAGCCTTAGTAGAAGTG…
	MN217869	---------------ATGAGAAAG------------TTTCTTGTACGCTGGTTATTCTCCACTAACCACAAAGATATAGGAACTCTCTACTTCATCTTCGGCGCCATCGCTGGAGTGATGGGTACGTGCTTCTCAGTACTCATTCGTATGGAATTAGCACGCCCCGGTGATCAGCTACTTGGCGGAAATCATCAACTTTATAATGTTCTAATCACAGCTCACGCCTTCCTGATGATCTTCTTCATGGTTATGCCCGCCATGATAGGTGGTTTTGGTAACTGGTTTGTTCCCATTCTAATAGGAGCACCCGACATGGCATTTCCAAGACTCAACAATATCTCGTTTTGGTTGTTGCCGCCGAGTCTTCTTCTACTATTAAGCTCAGCCTTAGTAGAAGTG…
	DQ317044	---------------------------------------------------------------------------------------------------------------------------------------GTACTCAACCGAATGGAATTAGCACGACCGGGTGATCAGCTACTTGGTGGAAATCACCAACTCTATAATGTTTTGATTACGGCGCATGCATTCTTAATGATCTTCTTCATGGTTATGCCCGCCATGATTGGAGGCTTTGGGAACTGGTTTGTTCCTATTCTCATAGGAGCGCCCGATATGGCATTTCCAAGACTCAACAACATCTCGTTCTGGTTGTTGCCACCAAGTCTTCTTTTACTACTAAGCTCAACCCTAGTAGAAGTA…
	MN217865	---------------ATGAGACAT------------TTTCTTGTACGTTGGTTATTCTCCACTAACCACAAAGATATTGGAACCATGTACTTCATCTTCGGCGCTATCGCTGGAGTTATGGGGACATGCTTCTCAGTACTCATCCGAATGGAATTAGCACGACCCGGTGATCAGCTACTTGGCGGAAATCACCAACTCTATAACGTTCTGATTACAGCTCACGCATTCTTAATGATCTTCTTCATGGTTATGCCCGCCATGATTGGAGGCTTTGGGAACTGGTTTGTTCCTATTCTAATAGGAGCGCCCGATATGGCATTTCCAAGACTCAACAACATCTCGTTTTGGTTGTTGCCACCAAGCCTTCTTTTACTACTAAGCTCGGCCTTAGTTGAAGTC…
	MN217867	---------------ATGAGACAT------------TTTCTTGTAAGGTGGTTATTCTCTACCAACCACAAAGATATTGGAACCATGTACTTCATCTTCGGCGCCATCGCTGGTGTTATGGGTACATGCTTCTCCGTACTAATCCGAATGGAATTAGCACGACCCGGTGATCAGCTACTTGGCGGAAATCACCAACTCTATAACGTTCTGATTACAGCTCATGCATTCTTAATGATCTTCTTCATGGTTATGCCCGCCATGATTGGAGGCTTTGGAAACTGGTTTGTTCCTATTCTAATCGGAGCGCCCGATATGGCATTTCCAAGACTAAACAACATCTCGTTCTGGTTGTTGCCACCAAGTCTTCTTTTACTATTAAGCTCAGCCTTAGTAGAAGTA…
	MN217866	---------------ATGAGAAAT------------TTTCTTGTACGGTGGTTATTCTCTACCAACCACAAAGATATTGGAACCATGTACTTCATCTTCGGCGCCATCGCTGGAGTTATGGGTACATGCTTCTCAGTACTAATCCGAATGGAATTAGCACGACCCGGTGATCAGCTACTTGGGGGAAATCACCAACTCTATAACGTTCTGATTACAGCTCATGCATTCTTAATGATCTTCTTCATGGTTATGCCCGCCATGATTGGAGGCTTTGGGAACTGGTTTGTTCCCATTCTAATAGGAGCCCCTGACATGGCATTTCCAAGACTAAACAACATCTCGTTTTGGTTGTTGCCGCCAAGTCTTCTTTTACTATTAAGCTCCGCCTTAGTGGAAGTT…
	OL800577	---------------ATGAACAAT------------TTGGCACAAAGATGGCTGTTTTCCACGAACCACAAGGATATAGGGACTCTACATTCAGTCTTCGGTGCCATGGCCGGAGTAATGGGGACATGCTTCTCGGTACTAATCCGTATGGAATTAGCGCAACCTGGCAATCAGATTCCTGGTGGAAATCATCAACTTTATAATGTGTTAATAACGGCTCATGCCTCTCTAATGATATTTTTTATGGTTATGCCGGCGATGATAGGTGGATTTGGGAATTGGTTCGTTCCGATTCTTATAGGTGCACCTGACATGGCATTTCCGCGATTAAATAATATTTCCTTTTGGTTGTTGCCGCCTTCGCTGCTGCTTCTACTAAGCTCAGCTTTGGTAGAGGTG…
	AF020572	-------------------------------------------------------------------------------------------------------------------------------------CGGTACTAATCCGTATGGAATTAGCACAACCTGGCAATCAAATTCTTGGTGGAAATCATCAACTTTATAATGTGTTAATAACGGCTCATGCCTTTCTAATGATATTTTTTATGGTTATGCCGGCGATGATAGGTGGATTTGGGAATTGGTTCGTTCCGATTCTTATAGGTGCACCTGACATGGCATTTCCGCGATTAAATAATATTTCCTTTTGGTTGTTGCCGCCTTCGCTGTTGCTTCTACTAAGCTCAGCTTTGGTAGAGGTG…
	GQ337044	------------------------------------------------------------------------------------------------------------------------------------------------------------------------------------GGAGGGAATCATCNACTTTATAATGTCTTAATCGCGGCCCATGCCTTCTTAATGATCTTTTTTATGGTGATGCCAGCGATGATAGGTGGATTCGGAAATTGGTTTGTTCCTATTCTGATCGGTGCACCTGACATGGCATTTCCTAGATTAAATAATATCTCCTTCTGGTTGTTGCCGCCAAGTCTCTTGCTCCTCTTAAGCTCAGCCTTAGTCGAAGTA…
	EU161433	------------------------------------------------------------------------------------------------------------------------------------TCCGTCCTGATTCGGATGGAACTAGCACAACCTGGGGATCAAATCCTTGGCGGAAATCATCAACTCTATAGTGTTTTAATAACAGCTCACGCTTTTCTTATGATCTTTTTTATGGTTATGCCGGCGGTGATCGGTGGATTTGGGAATTGGTTCGTTCCGATTCTCATAGGTGCACCTGACATGGCATTTCCCCGATTGAATAATATTTCCTTCCGGTTGTTGCCACCTTCACTGTTGCTCTTATTAAGCTCAGCCTTGGTAGAAGTG…
	EU161445	------------------------------------------------------------------------------------------------------------------------------------TCAGTCCTGATTCGGATGGAACTAGCACAACCTGGTGATCAAATTCTTGGCGGGAATCATCAACTTTATAATGTGCTAATAACAGCTCACGCTTTTCTCATGATCTTTTTCATGGTTATGCCGGCGGTGATCGGTGGATTTGGGAATTGGTTCGTTCCGATCCTCATAGGTGCACCTGACATGGCATTTCCCCGATTGAATAATATTTCCTCCTGGTTGTTGCCACCTTCGCTGTTGCTCCTATTAAGCTCAGCCTTGGTAGAAGTG…
	AF020573	-------------------------------------------------------------------------------------------------------------------------------------CAGTCCTGATTCGGATGGAACTAGCACAACCTGGTGATCAAATTCTTGGCGGGAATCATCAACTTTATAATGTGTTAATAACAGCTCACGCTTTTCTCATGATTTTTTTTATGGTTATGCCGGCGGTGATCGGTGGATTTGGAAATTGGTTCGTTCCGATTCTCATAGGTGCACCTGACATGGCTTTTCCTCGATTGAATAATATTTCCTTCTGGTTGTTGCCACCTCCGCTGTTGCTCCTGTTAAGCTCAGCCCTGGTAGAAGTG…
	EU161439	------------------------------------------------------------------------------------------------------------------------------------CCAGTCCTTATTCGGATGGAACTAGCACAACCTGGTGATCAAATTCTTGGCGGGAATCATCAACTTTATAATGTGTTAATAACAGCTCACGCTTTTCTCATGATCTTTTTTATGGTTATGCCGGCGGTGATCGGTGGATTTGGGAATTGGTTCGTTCCGATTCCCATAGGTGCACCTGACATGGCATTTCCCCGATTGAATAATATTCCCCCCTGGTTGTTGCCACCTCCGCCGTTGCCCCCACTAAGCTCAGCCCTGGTAGAAGTG…
	DQ478773	-------------------------------------------------------------------------------------------------------------------------------------------------------------CACAACCTGGTGATCAAATTCTTGGGGGGAATCATCAACTTTATAATGTGTTAATAACAGCTCACGCTTCTCTCACGATCCTTTCTATGGTTATGCCGGCGGTGATCGGTGGATTTGGGAATTGGTTCGTTCCGATTCTCATAGGTGCACCTGACATGGCATTTCCCCGATTGAATAATATTTCCTTCCGGTTGTTGCCACCTTCGCTGTTGCTCCTATTAAGCCCAGCCTTGGTAGAAGTG…
	EU161419	------------------------------------------------------------------------------------------------------------------------------------TCCGTCCCGATTCGGATGGAACTAGCACAACCTGGTGATCAAATTCTTGGCGGGAATCATCAACTTTATAATGTGTTAATAACAGCTCACGCTTTTCTCATGATCTTTTTTATGGTTATGCCGGCGGTGATCGGTGGATTTGGGAATTGGTTCGTTCCGATTCTCATAGGTGCACCTGACATGGCATTTCCCCGATTGAATAATATTCCCTTCCGGTTGTTGCCACCTCCGCCGTTGCTCCTATTAAGCTCAGCCTTGGTGGAAGTG…
	EU161434	------------------------------------------------------------------------------------------------------------------------------------TCAGTCCTGATTCGGATGGAACTAGCACAACCTGGTGATCAAATTCTTGGCGGGAATCATCAACTTTATAATGTGTTAATAACAGCTCACGCTTTTCTTATGATCTTTTCTATGGTTATGCCGGCGGTGATCGGTGGATTTGGGAATTGGTTCGTTCCGATTCTCATAGGTGCACCCGACATGGCATTTCCCCGATTGAATAATATTTCCTTCTGGTTGTTGCCACCTTCGCTGTTGCTCCTGTTAAGCTCAGCCCTGGTAGAAGTG…
	EU161443	------------------------------------------------------------------------------------------------------------------------------------TCCGTCCTGATTCGGATGGAACTAGCGCAACCTGGTGATCAAATTCTTGGCGGGAATCATCAACTTTATAATGTGTTAATAACAGCTCACGCTTTTCTCATGATCTTTTTTATGGTTATGCCGGCGGTGATCGGTGGATTCGGGAATTGGTTCGTTCCGATTCTCATAGGTGCCCCGGACATGGCATTTCCCCGATTGAATAATATTTCCTTCTGGTTGTTGCCACCTTCACTGTTGCTCCTATTAAGCTCAGCCTTGGTAGAAGTG…
	EU161422	------------------------------------------------------------------------------------------------------------------------------------TCAGTCCTGATTCGGATGGAACTAGCACAACCTGGTGATCAAATTCTTGGCGGGAATCATCAACTTTATAATGTGTTAATAACAGCTCACGCTTTTCTCATGATCTTTTTTATGGTTATGCCGGCGGTGATCGGTGGATTTGGGAATTGGTTCGTTCCGATTCTCATAGGTGCACCTGACATGGCATTTCCCCGATTGAATAATATTTCCTTCTGGTTGTTGCCACCTTCGCTGTTGCTCCTATTAAGCTCAGCCTTGGTAGAAGTG…
	KM672347	---------------ATGACACAT------------AATCTGGTTCGATGGCTGTTCCCCACTAACCACAAGGATATCGGGACTCTATACTTAATCTTCGGGGCCATTGCTGGAGTGATGGGCACCTGCTTCTCGGTGTTAATCCGCATGGAATTAGCGCAACCGGGTGATCAAATTCTTGGTGGGAATCATCAGCTTTATAATGTGTTAATCACGGCTCACGCTTTTCCCATGATATCTTCTATGGTTATGCCGGCGGTGATCGGTGGATTTGGGAATTGGTTCGTTCCGATTCCTATAGGTGCACCTGACATGGCATTCCCACGATTGAATAATATTTCCTTTTGGTTGTTGCCACCTCCGCTGCTGCTCTCATCAAGCCCAGCCCTGGTAGAAGTA…
	AF020557	-------------------------------------------------------------------------------------------------------------------------------------CGGTATTAATACGCATGGAATTAGCGCAACCAGGTGATCAAATTCTTGGTGGGAATCATCAGCTTTATAATGTGTTAATCACGGCTCACGCTTTTCTCATGATATTTTTTATGGTTATGCCGGCGGTGATCGGTGGATTTGGGAATTGGTTCGTTCCGATTCTTATAGGTGCACCTGACATGGCATTCCCGCGATTAAATAATATTTCCTTTTGGTTGTTGCCACCTTCGCTGCTGCTCTCATCAAGCTCAGCCCTGGTAGAAGTA…
	AF020576	-------------------------------------------------------------------------------------------------------------------------------------CAATATCAATCCGTATGGAATTAGCCCAACCTGGCGAGCAAATTCTTGGTGGGAATCATCAACTTTATAATGTTTTAATAACGGCTCACGCTTTTCTCATGATCTTTTTTATGGTTATGCCGGCGGTGATAGGGGGATTTGGGAATTGGTTCGTTCCGATTCTTATAGGTGCACCTGACATGGCATTTCCACGATTGAATAATATTTCCTTTTGGTTGTTGCCACCTTCGCTGTTGCTCCCATTAAGCTCAGCCTTGGTAGAAGTG…
	DQ987886	----------------------------------------------------------------------------------------------------------------------------------------------------TGGAATTAGCACAACCCGGCAATCAAATTCTTGGTGGGAATCATCAACCTCATAATGTGTCAATAACGGCTCACGCTTCTCTAATGATCCCTTTTATGGTTATGCCAGCGGTTATAGGTGGATTTGGTAATTGGTTCGTTCCGATTCCTATAGGTGCACCTGACATGGCATTTCCACGATTGAATAATATTCCATCCCGGTTGTTGCCACCTTCGCTGTTGCTCCTATTAAGCCCAGCCTCGGTAGAAGTG…
	AY159844	---------------------------------------------------------------------------------------------------------------------------------------------------------------------------------------------------------------------------------------------------------------------------------------------------------------------------------------------------------------------------------------------------------------…
	DQ987882	---------------------------------------------------------------------------------------------------------------GGAGTGATGGGCACATGCTTTTCAGTACCAATTCGTATGGAATTAGCACAACCCGGCGATCAAATTCTTGGTGGGAATCATCAACCTCATAATGTGTCAATAACGGCTCACGCTTCTCCAATGATCCCTTTTATGGTTATGCCGGCGGTGATAGGTGGATCTGGTAATTGGTCCGTTCCGATTCCTATAGGTGCACCTGACATGGCATTTCCACGATTGAATAATATTCCATCCCGGTTGTTGCCACCTTCGCTGTTGCTCCTATTAAGTCCAGCCTCGGTAGAAGTG…
	KM672417	---------------ACGACAAAT---------------TTGGTTCGATGGCCGTTCCCCACTAACCACAAGGATATAGGGACTCCACATTCAATCTTCGGTGCCATTGCTGGAGTAATGGGCACATGCTTCTCAGTACCAATTCGTATGGAATTAGCACAACCCGGCGATCAAATTCTTGGTGGGAATCATCAACCTCATAATGTGTCAATAACGGCTCACGCTTCTCCAATGATCCCTTTTATGGTTATGCCGGCGGTGATAGGTGGATCTGGTAATTGGTCCGTTCCGATTCCTATAGNNNNNNNNN---NGGCATTTCCACGATTGAATAATATTCCATCCCGGTTGTTGCCACCTTCGCTGTTGCTCCCATTAAGCCCAGCCTCGGTAGAAGTG…
	EU497775	---------------------------------------------------------------------------------------------------------------------------------------------------------------------------------------------------------------------------------------------------------------------------------------------------------------------------------------------------------------------------------------------------------------…
	KM672384	---------------ATGGCTGCTTCTACACTTGCAAAACTGGTTCGATGGCTGTTCTCCACTAACCACAAGGATATAGGGACTCTCTATTTCCTTTTTGGTGCCATTGCTGGAGTGATGGGCACATGCTTCTCAGTACTAATTCGTATGGAATTAGCACAACCTGGCGATCAAATTCTTGGTGGGAATCATCAACTTTATAATGTGTTAATAATGGCTCACGCTTTTCTAATGATCTTTTTTATGGTTATGCCAGCGATGATAGGTGGATTTGGTAATTGGTTCGTCCCGATTCTGATAGGTGCACCTGACATGGCATTTCCACGATTGAATAATATTTCATTCTGGTTGTTGCCACCTTCGCTGTTGCTCCTATTAAGCTCAGCCTTGGTAGAAGTG…
	AF020565	-------------------------------------------------------------------------------------------------------------------------------------CAGTACTAATTCGTATGGAATTAGCACAACCCGGCGATCAAATTCTTGGTGGGAATCATCAACTTTATAATGTGTTGATAACGGCTCACGCTTTTCTAATGATCTTTTTTATGGTTATGCCGGCGGTGATAGGTGGATTTGGCAATTGGTTCGTTCCGATTCTTATAGGTGCACCTGACATGGCATTTCCACGATTGAATAATATTTCATTCTGGTTGTTGCCACCTTCGCTGTTGCTCCTATTAAGCTCAGCCTTGGTAGAAGCG…
	AY159841	---------------------------------------------------------------------------------------------------------------------------------------------------------------------------------------------------------------------------------------------------------------------------------------------------------------------------------------------------------------------------------------------------------------…
	EF053147	---------------------------------------------------------------------------------------------------------------GGAGTGATGGGCACATGCTTTTCAGTACTAATTCGTATGGAATTAGCACAACCCGGCGATCAAATTCTTGGTGGGAATCATCAACTTTATAATGTGTTAATAACGGCTCACGCTTTTCTAATGATCTTTTTTATGGTTATGCCGGCGGTGATAGGTGGATCTGGTAATTGGTTCGTTCCGATTCTTATAGGTGCACCTGACATGGCATTTCCACGATTGAATAATATTTCATTCTGGTTGTTGCCACCTTCACTGTTGCTCTTATTAAGCTCAGCCTTGGTAGAAGTG…
	X64833	---------------------------------------------------------------------------------------------------------------------------------------------------------------------------------------------------------------------------------------------------------------------------------------------------------------------------------------------------------------------------------------------------------------…
	DQ478768	------------------------------------------------------------------------------GGGGGACTCTCCTTCATCTTCGGTGCCGTTGCTGGAGTGATGGGCACATGCTTTTCAGTATCAATTCGTATGGAATTAGCACAACCCGGCGATCAAATTCTTGGTGGGAATCATCAACTCTATAATGTATTAATAACGGCTCACGCTTTTCCCATGACCTCTTTTATGGTGATGCCGGCGGTGATAGGTGGATTTGGGAATTGGTTCGTTCCGATTCCTATAGGCGCACCCGACATGGCATTTCCACGATTGAATAACATTCCCTCCCGGTCGTCGCCGCCTTCGCCGTCGCTCCCATTAAGCTCAGCCTTGGTAGAAGTG…
	EU161420	------------------------------------------------------------------------------------------------------------------------------------TCAGTATCAATTCGTATGGAATTAGCACAACCCGGCGATCAAATTCTTGGTGGGAATCATCAACTCCATAATGTTTTAATAACGGCTCACGCTTTTCCCACGACCTCTTTTATGGTGATGCCGGCGGTGATAGGTGGATTTGGGAATTGGTTCGTTCCGATTCCTATAGGTGCACCCGACATGGCATTTCCACGATTGAATAACATTCCCTCCCGGTCGTCGCCGCCTTCGCCGTCGCCCCCATCAAGCCCAGCCTTGGTAGAAGTG…
	KP727984	---------------------------------------------------------------------------------------------------------------------------------------------------------------------------------------------------------------------------------------------------------------------------------------------------------------------------------------------------------------------------------------------------------------…
	AY159840	---------------------------------------------------------------------------------------------------------------------------------------------------------------------------------------------------------------------------------------------------------------------------------------------------------------------------------------------------------------------------------------------------------------…
	DQ478770	------------------------------------------------------------------------------------------TTCATCTTCGGTGCCGTTGCTGGAGTGATGGGCACATGCTTCCCAGTACCAATTCGTATGGAATTAGCACAACCTGGCGATCAAATTCTTGGTGGGAATCATCAACTCTATAATGTTTTAATAACGGCTCACGCTTCTCCCATGATCTTTTTTATGGTGATGCCGGCGATGATAGGTGGATCTGGGAATTGGTTCGTTCCGATTCCTACAGGTGCACCCGACATGGCATTTCCACGATTGAATAACATTTCCTCCCGGTTGTTGCCGCCTTCGCCATTGCTCCCATTAAGCTCAGCCTTGGTAGAAGTA…
	AF020559	-------------------------------------------------------------------------------------------------------------------------------------CAGTACCAATTCGTATGGAATTAGCACAACCTGGCGATCAAATTCTTGGTGGGAATCATCAACTCTATAATGTTTTAATAACGGCTCACGCTTTTCCCATGATCTTTTTTATGGTGATGCCGGCGGTGATAGGTGGATTTGGGAATTGGTTCGTTCCGATTCCTATAGGTGCACCCGACATGGCATTTCCACGATTGAATAACATTTCCTCCCGGTTGTTGCCACCTTCGCTGTTGCTCCTATTAAGCTCAGCCTTGGTAGAAGTA…
	EU161426	------------------------------------------------------------------------------------------------------------------------------------CCAGTACCAATTCGTATGGAATTAGCACAACCTGGCGATCAAATTCTTGGTGGGAATCATCAACTCTATAATGTTTTAATAACGGCTCACGCTTCTCCCACGACCTTTTTTATGGTGATGCCGGCGGTGATAGGTGGATTTGGGAATTGGTTCGTTCCGATTCCTATAGGTGCACCCGACATGGCATTTCCACGATTGAATAACATTTCCTCCCGGTTGTTGCCGCCTTCGCTGTTGCTCCTATTAAGCCCAGCCTCGGTAGAAGTA…
	OP177687	---------------ACGACACAT------------AATTTGGTTCGATGGCTGTTCCCCACTAACCACAAGGATATAGGGACTCTCCATTCAATCTTCGGTGCCGTTGCTGGAGTGATGGGCACATGCTTCTCAGTACCAATTCGTATGGAATTAGCACAACCTGGCGATCAAATTCTTGGTGGGAATCATCAACTCTATAATGTTTTAATAACGGCTCACGCTTCTCCCACGACCTTTTTTATGGTGATGCCGGCGGTGATAGGTGGATTTGGGAATTGGTTCGTTCCGATTCCTATAGGTGCACCCGACATGGCATTTCCACGATTGAATAACATTTCCTCCCGGTTGTTGCCGCCTTCGCTGTTGCTCCTATTAAGCCCAGCCTCGGTAGAAGTA…
	AF020579	-------------------------------------------------------------------------------------------------------------------------------------CAGTACCAATTCGTATGGAATTAGCACAACCTGGCGATCAAATTCTTGGTGGGAATCATCAACTCTATAATGTTTTAATAACGGCTCACGCTTCTCCCACGACCTTTTTTATGGTGATGCCGGCGGTGATAGGTGGATTTGGGAATTGGTTCGTTCCGATTCCTATAGGTGCACCCGACATGGCATTTCCACGATTGAATAACATTTCTCCCTGGTTGTTGCCACCATCGCTGTTGCTCCTATTAAGCCCAGCCTCGGTAGAAGTA…
	AY673031	---------------------------------------------------------------------------------------------------------------------------------------------------------------------------------------------------------------------------------------------------------------------------------------------------------------------------------------------------------------------------------------------------------------…
	HM099792	---------------ATGAAATAT---------------ATGATTCGCTGGCTCTTCTCTACTAATCACAAGGATATAGGTACTCTCTATTTTATTTTCGGCGCCATTGCTGGAGTGATGGGCACATGCTTCTCTGTCCTCATTCGGATGGAATTAGCTCGCCCTGGTGATCAAATTCTGGGCGGAAACCATCAACTTTATAATGTTTTAATAACAGCTCATGCCTTTTTAATGATCTTCTTTATGGTGATGCCTGCGATGATAGGCGGTTTTGGGAATTGGTTTGTCCCGATTCTCATAGGTGCACCTGACATGGCATTTCCTCGATTAAATAATATTTCATTCTGGTTGTTGCCTCCTTCTCTCTTGCTCCTCTTAAGCTCTGCCTTAGTTGAAGTG…
	AJ389609	------------------------------------------------------------------------------------------------------------------------------------------------------------------------------------------------------TATAATGTCTTAATTACGGCTCACGCTTTTTTAATGCTCTTTTTTATGGTTATGCCTGCGATGATCGGAGGCTTTGGGAATTGGTTTGTGCCCATTCTGATCGGTGCGCCGGACATGGCATTTCCCCGATTAAATAATATTTCGTTCTGGTTGTTGCCGCCAAGTCTCTTGCTCCTATTAAGCTCGGCCTTAGTCGAAGTC…
	MN217864	---------------ATGAAACAT------------TTTCTTGTACGCTGGTTATTCTCTACAAACCACAAAGATATTGGAACCATGTACTTCATCTTCGGCGCCATCGCCGGAGTTATGGGGACATGCTTCTCAGTACTCATCCGAATGGAATTAGCACGACCGGGTGATCAGCTACTTGGTGGAAATCACCAACTCTATAATGTTTTGATTACGGCGCATGCATTCTTAATGATCTTCTTCATGGTTATGCCCGCCATGATTGGAGGCTTTGGGAACTGGTTTGTTCCTATTCTCATAGGAGCGCCCGATATGGCATTTCCAAGACTCAACAACATCTCGTTCTGGTTGTTGCCACCAAGTCTTCTTTTACTACTAAGCTCAACCCTAGTAGAAGTA…
	KP962783	---------------ATGAGAAAT------------CTGCTGGTCCGATGGCTATTCTCCACTAACCACAAGGATATAGGGACTCTCTATTTCATCTTCGGTGCCATTGCTGGAGTGATGGGAACATGCTTCTCAGTACTGATTCGTATGGAATTAGCACGACCCGGCGATCAGCTCCTTGGTGGAAATCATCAACTTTATAATGTTCTAATAACGGCTCACGCCTTTTTAATGATCTTTTTTATGGTCATGCCGGCCATGATAGGTGGGTTTGGGAATTGGTTTGTTCCTATTTTAATAGGGGCACCTGACATGGCATTTCCACGCTTAAATAATATTTCATTTTGGTTGTTGCCACCAAGTCTCTTGCTCCTATTAAGCTCAGCCTTAGTAGAAGTG…
	MN217858	---------------ATGAAAAAT---------------CTGGTACGATGGTTATTTTCCACTAACCACAAGGATATAGGGACTCTCTATTTCATCTTCGGTGCCATTGCTGGAGTGATGGGTACATGCTTCTCAGTACTAATTCGTATGGAATTAGCACGACCCGGCGATCAAATTCTTGGTGGAAATCATCAACTTTATAATGTTTTAATAACGGCTCACGCTTTTTTAATGATCTTTTTTATGGTTATGCCGGCGATGATAGGCGGATTTGGGAATTGGTTTGTTCCTATTTTAATAGGGGCACCCGACATGGCATTTCCAAGGTTAAATAATATTTCATTCTGGTTGTTGCCACCAAGTCTCTTGCTCCTATTAAGCTCAGCCTTAGTAGAAGTG…
	JF681373	---------------------------------------------------------------AACCACAAAGATATAGGTACTCTATATTTAATCTTCGGTGCCATGGCTGGAGTAATGGGCACATGCTTCTCAGTACTAATCCGTATGGAATTAGCACAACCTGGCCATCAAATTCTTGGTGGAAATCATCAACTTTATAATGTGTTAATAACCGCTCACGCTTTTTTAATGATATTCTTTTTGGTTATGCCGGCGATGATAGGTGGATTTGGTAATTGGTTTGTTCCGATTCTTATAGGTGCACCTGACATGGCATTTCCACGATTAAATAATATTTCATTTTGGTTGTTGCCACCCTCGCTGTTGCTTTTATTAAGCTCAGCCTTGGTAGAGGTG…
	KU642224	---------------CCAATAGGA---------------CTGATCCGATGGCTCTTCTCCACTAACCACAAGGATATAGGTACTCTCTATTTCCTATTCGGTGCCATTGCTGGAGTGATAGGAACTGTCTTTTCAGTACTCATTCGTATGGAATTAGCACGACCAGGCGATCAAATTCTTGGGGGCAATCATCAACTTTATAATGTTTTAATAACGGCTCACGCATTTGTCATGATCTTTTTCATGGTCATGCCCGCGATGATAGGTGGATTTGGTAATTGGTTTGTGCCAATTCTCATAGGTGCACCTGACATGGCATTTCCCCGATTAAATAATATCTCGTTCTGGTTGTTGCCACCAAGTCTATTGCTACTATTAAGCTCAGCCTTAGTAGAAGTA…
	EU069570	---------------------------------------------------------------------------------------------------------------------------------------------------------------------------------------------------------------------------------------------------------------------------------------------------------------------------------------------------------------------------------------------------------------…
	X94596	---------------------------------------------------------------------------------------------------------------------------------------------------------------------------------------------------------------------------------------------------------------------------------------------------------------------------------------------------------------------------------------------------------------…
	AJ389610	------------------------------------------------------------------------------------------------------------------------------------------------------------------------------------------------------TATAATGTGTTAATTACGGCTCACGCCTTTTTAATGATCCTTTTTATGGTTATGCCGGCGATGATAGGTGGATTTGGAAATTGGTTTGTTCCGATTCTGATAGGTGCGCCTGACATGGCATTTCCACGATTAAATAATATTTCATTCTGGTTGTTGCCACCAAGTCTCTTGCTCCTATTAAGCTCCGCCTTAGTAGAAGTG…
	GQ337045	-----------------------------------------------------------------------------------------------------------------------------------------------------------------GACCGGAGATCAA-TTCTTGGTGGGAATCATCAACTTTATAATGTTTTAATAACGGCTCACGCTTTTTTAATGATCTTTTTTATGGTTATGCCGGCGATGATAGGTGGATCTGGTAATTGGTTTGTTCCGATTCTGATAGGTGCACCTGACATGGCATTTCCACGATTAAATAATATCTCATTCTGGTTGTTGCCACCAAGTCTCTTGCTCCTATTAAGCTCAGCCTTAGTAGAAGTG…
	EU161444	------------------------------------------------------------------------------------------------------------------------------------TCAGTACTGATTCGTATGGAATTAGCACGACCCGGCGATCAAATTCTTGGTGGTAATCATCAACTTTATAATGTTTTAATAACGGCTCACGCTTTTTTAATGATCTTTTTTATGGTTATGCCGGCGATGATAGGTGGATCTGGTAATTGGTCTGTTCCGATTCTAATAGGTGCACCTGACATGGCATTTCCACGATTAAATAATATTTCATTCTGGTTGTTGCCACCAAGTCTCTTGCTCCTATTAAGCTCAGCCTTAGTAGAAGTG…
	AF193944	---------------------------------------------------------------------------------------------------------------------------------------GTACTGATTCGTATGGAATTAGCACGACCCGGTGATCAAATTCTTGGTGGTAATCATCAACTTTATAATGTGTTAATAACGGCTCACGCTTTTTTAATGATCTTTTTCATGGTTATGCCAGCGATGATAGGTGGATTTGGTAATTGGTTTGTTCCGATTCTTATAGGTGCACCTGACATGGCATTTCCACGATTAAATAATATTTCATTCTGGTTGTTGCCACCTTCTCTCTTGCTCCTCTTAAGCTCAGCCTTAGTCGAAGTG…
	EU161424	------------------------------------------------------------------------------------------------------------------------------------TCAGTACTGATTCGTATGGAATTAGCACGACCCGGCGATCAAATTCTTGGTGGTAATCATCAACTTTATAATGTTTTAATAACGGCTCACGCTTTTTTAATGATCTTTTTTATGGTTATGCCGGCGATGATAGGTGGATCTGGTAATTGGTCTGTTCCGATTCTAATAGGTGCACCTGACATGGCATTTCCACGATTAAATAATATTTCATTCTGGTTGTTGCCACCAAGTCTCTTGCTCCTATTAAGCTCAGCCTTAGTAGAAGTG…
	LC611290	---------------ATGACAAATAAGGTAATAACCAATCTGGTCCGATGGCTCTTCTCCACAAACCACAAGGATATCGGTACTCTCTATTTTCTCTTCGGTGCCATTGCAGGAGTGATGGGCACATGCTTTTCCGTACTGATTCGTATGGAATTAGCTCGACCTGGCGATCAAATTCTTGGTGGTAATTATCAACTTTATAATGTGTTAATAACGGCTCACGCTTCTTTAATGATCTTTTTTATGGTTATGCCGGCGATGATAGGTGGATCTGGAAATTGGTTTGTACCGATTCTTATAGGTGCACCTGACATGGCATTTCCCCGATTAAATAATATCTCATTCTGGTTGTTGCCACCAAGTCTCTTGCTCCTATTAAGCTCCGCCCTAGTAGAAGTG…
	LC611372	---------------ATGCCAAATAAGGTAATTTCCAATCTGGTCCGATGGCTCTTCTCCACAAACCACAAGGATATCGGTACTCTCTATTTTCTCTTCGGTGCCATTGCAGGAGTGATGGGCACATGCTTTTCCGTACTTATTCGTATGGAATTAGCTCGACCCGGCGATCAAATTCTTGGTGGTAATTATCAACTTTATAATGTGTTAATAACGGCTCACGCTTCTTTAATGATCTTTTTTATGGTTATGCCGGCGATGATAGGTGGATCTGGAAATTGGTTTGTACCGATTCTTATAGGTGCACCTGACATGGCATTTCCACGATTAAATAATATATCATTCTGGTTGTTGCCACCAAGTCTCTTGCTCCTATTAAGCTCCGCCCTAGTAGAAGTG…
	LC611863	---------------ATGACAAATAAGGTAATTACAAATCTTGTCCGCTGGCTGTTCTCCACAAACCACAAGGATATCGGTACTCTCTATTTTCTCTTCGGTGCCATTGCAGGAGTGATGGGCACATGCTTTTCAGTACTGATTCGTATGGAATTAGCTCGACCCGGGGATCAAATGATTGGTGGTAATTATCAACTTTATAATGTTTTAATAACGGCTCACGCTTCTTTAATGATCTTTTTTATGGTTATGCCGGCGATGATAGGTGGCTCTGGAAATTGGTTTGTACCGATTCTTATAGGTGCACCTGACATGGCATTTCCACGATTAAATAATATCTCATTCTGGTTGTTGCCACCAAGTCTCTTGCTCTTATTAAGCTCCGCCCTAGTAGAAGTG…
	LC611986	ATGACAAATAAGGTAATTACAAAT---------------CTGGTCCGATGGCTCTTCTCTACAAACCACAAGGATATCGGGACTCTCTATTTTCTCTTCGGTGCTATTGCTGGAGTGATGGGTACATGCTTTTCTGTACTGATTCGTATGGAATTAGCTCGACCCGGTGATCAAATTCTTGGTGGTAATTATCAACTTTATAATGTGTTAATAACGGCTCACGCTTCTTTAATGATCTTTTTTATGGTTATGCCGGCGATGATAGGTGGATCTGGAAATTGGTTTGTCCCGATTCTTATAGGTGCACCTGACATGGCATTTCCACGATTAAATAATATATCATTCTGGTTGTTGCCACCAAGTCTCTTGCTCCTATTAAGCTCAGCCCTAGTAGAAGTG…
	MT055019	---------------ATGACAAAT---------------CTGGTCCGATGGCTTTTCTCCACTAACCACAAGGATATTGGGACTTTCTATTTGATATTCGGCGCCATTGCTGGAATTATGGGCACATGCTTTTCCGTACTTATTCGTATGGAATTAGCTCGACCCGGCGATCAAATTCTTGGTGGGAATCATCAACTTTATAATGTTTTCATAACGGCTCACGCTTTTTTCATGATTTTTTTTATGGTGATGCCGGCGATGATAGGTGGATCTGGTAATTGGTCTGTTCCGATTCTGATAGGTGCACCTGACATGGCATTTCCAAGATCAAATAATATCTCATTCTGGTTGTTGCCACCAAGTCTTTTGCTCCTATTAAGCCCAGCCTTAGTAGAAGTG…
	MT055028	---------------ATGACGNNN---------------NNNGTCCGATGGCTGTTCTCCACTAACCACAAGGATATTGGTACTCTATATTTCATCTTCGGTGCCATTGCTGGAGTGATGGGCACATGCTTCTCAGTACTTATTCGTATGGAATTAGCCCGACCAGGCGATCAAATTCTCTGTGGGAATCATCAACTTTATAATGTTTTAATAACGGCTCACGCTTTTTTCATGATCTTCTTTATGGTTATGCCGGCGATGATAGGTGGATCTGGTAATTGGTCTGTTCCGATTCTGATAGGTGCACCTGACATGGCATTTCCACGATCAAATAATATATCATTCTGGTTGTTGCCACCAAGTCTCTTGCTCCTATTAAGCCCAGCCTTAGTAGAAGTG…
	KU642229	---------------ATGAAAAAT---------------CTGGTCCGATGGCTCTTCTCCACTAACCACAAGGATATAGGGACTCTATATTTCATCTTCGGTGCCATTGCTGGAGTGATGGGCACATGCTTCTCAGTACTGATTCGTATGGAATTAGCACGACCCGGCGATCAAATTCTTGGTGGGAATCATCAACTTTATAATGTTGTCATCACGGCTCACGCGTTTTTAATGATCTTTTTCATGGTGATGCCGGCGATGATAGGTGGATTTGGGAATTGGTTTGTTCCGATTCTGATAGGTGCACCTGACATGGCATTTCCACGATTAAATAATATATCCTTCTGGTTGTTGCCACCAAGTCTCTTGCTCCTATTAAGCTCAGCCTTAGTAGAAGTA…
	KU642225	---------------ATGAAAAAT---------------CTGGTCCGATGGCTCTTCTCCACTAACCACAAGGATATAGGTACTCTCTATTTCATCTTCGGTGCCATTGCTGGAGTGATGGGCACATGCTTCTCAGTACTGATTCGTATGGAATTAGCACGACCCGGGGATCAAATTCTTGGTGGGAATCATCAACTTTATAATGTTTTAATCACGGCTCACGCTTTTTTCATGATCTTTTTCATGGTGATGCCGGCGATGATAGGTGGATTTGGTAATTGGTTTGTTCCTATTCTGATAGGTGCGCCTGACATGGCATTTCCCCGATTAAATAATATCTCATTCTGGTTGTTGCCACCAAGTCTCTTGCTCCTATGTTGCTCGGCCTTAGTAGAAGTA…
	KU642230	---------------ATGAACAAT---------------CTGGTCCGATGGCTCTTCTCCACTAACCACAAGGATATAGGTACTCTCTATTTCATCTTCGGTGCCATTGCTGGAGTGATGGGCACATGCTTCTCAGTACTGATTCGTATGGAATTAGCACGACCCGGCGATCAAATTCTTGGTGGGAATCATCAACTTTATAATGTTTTAATCACGGCTCACGCTTTTTTAATGATCTTTTTCATGGTGATGCCGGCGATGATAGGTGGATTTGGTAATTGGTTTGTTCCGATTCTGATAGGTGCACCTGACATGGCATTTCCACGATTAAATAATATCTCATTCTGGTTGTTGCCACCAAGTCTCTTGCTCCTCTTAAGCTCAGCCTTAGTAGAAGTA…
	KU642232	---------------ATGACAAAT---------------CTGGTCCGATGGCTCTTCTCCACTAACCACAAGGATATAGGTACTCTATATTTCATCTTCGGTGCCATTGCTGGAGTGATGGGCACATGCTTCTCAGTACTGATTCGTATGGAATTAGCACGACCCGGCGATCAAATTCTTGGTGGGAATCATCAACTTTATAATGTTTTAATAACGGCTCACGCATTTTTAATGATCTTTTTCATGGTGATGCCGGCGATGATAGGTGGATTTGGTAATTGGTTTGTTCCGATTCTGATAGGTGCACCTGACATGGCATTTCCACGATTAAATAATATATCATTCTGGTTGTTGCCACCAAGTCTCTTGCTCCTATTAAGCTCAGCCTTAGTAGAAGTA…
	KU642223	---------------ATGTTTAAT---------------CAGGTTCGATGGCTATTCTCGACTAACCATAAAGATATAGGTACTCTATATTTCATCTTCGGTGCCATTGCTGGAGTGATGGGGACATGCTTCTCAGTACTGATTCGTATGGAATTAGCACGACCCGGCGATCAAATTCTTAGTGGGAATCATCAACTTTATAATGTTTTAATAACGGCTCACGCTTTTTTAATGATCTTTTTCATGGTGATGCCGGCGATGATAGGTGGATTTGGTAATTGGTTTGTTCCGATTCTGATAGGTGCACCTGACATGGCATTTCCACGATTAAATAATATATCATTCTGGTTGTTGCCACCAAGTCTCTTGCTCCTATTAAGCTCAGCCTTAGTAGAAGTA…
	DQ630731	-----------------------------------------------------------------------------------------------------------------------------------------------------------------------------------------------------TTATAATGTTTTAATAACGGCTCACGCTTTTTTAATGATCTTTTTCATGGTTATGCCGGCGATGATAGGTGGATTTGGTAATTGGTTTGTTCCGATTCTGATAGGTGCCCCTGACATGGCATTTCCACGATTAAATAATATATCATTCTGGTTGTTGCCACCAAGTCTCTTGCTCCTATTAAGCTCAGCCTTAGTAGAAGTA…
	DQ645538	---------------ATGACAAAT---------------CTGGTCCGATGGCTCTTCTCCACTAACCACAAGGATATCGGTACTCTATATTTCATCTTCGGTGCCATTGCAGGAGTGATGGGCACATGCTTCTCCGTACTGATTCGTATGGAATTAGCCCGACCCGGCGATCAAATTCTTGGTGGGAATCATCAACTTTATAATGTTTTAATAACGGCTCACGCTTTTTTAATGATCTTTTTTATGGTTATGCCGGCGATGATAGGTGGATTTGGGAATTGGTTTGTTCCGATTCTGATAGGTGCACCTGACATGGCATTTCCACGATTAAATAATATATCATTCTGGTTGTTGCCACCAAGTCTCTTGCTCCTATTAAGCTCAGCCTTAGTAGAAGTG…
	DQ508958	----------------------------------------------------------------------------------------------------------------GAGTGATGGGCACATGCTTCTCGGTACTGATTCGTCTGGAATTAGCGCGACCTGGAGATCAAATTCTTGGTGGGAATCATCAACTTTATAATGTGTTAATAACGGCTCACGCTTCTTTAATGATCTTTTTTATGGTGATGCCGGCGATGATAGGTGGATCTGGTAATTGGTTTGTTCCTCTTCTGATAGGTGCACCTGACATGGCGTTTCCACGATTAAATAATATCTCATTCTGGTTGTTGCCACCCAGTCTCTTGCTCCTCTTAAGCTCAGCCTTAGTCGAAGTG…
	AY673034	---------------------------------------------------------------------------------------------------------------------------------------------------------------------------------------------------------------------------------------------------------------------------------------------------------------------------------------------------------------------------------------------------------------…
	MT054998	---------------ATGACAAAT---------------CTGGTCCGATGGCTGTTCTCCACTAACCACAAGGATATCGGTACTCTATATTTCATCTTCGGTGCTATTGCTGGAGTGATGGGCACATGCTTCTCAGTACTGATTCGTATGGAATTAGCCCGACCCGGCGATCAAATTCTTGGTGGGAATCATCAACTTTATAATGTTTTAATAACGGCTCACGCTTCTTTAATGATCTTTTTTATGGTTATGCCGGCGATGATAGGTGGATCTGGTAATTGGTTTGTTCCGATTCTGATAGGTGCACCTGACATGGCATTTCCACGATCAAATAATATATCATTCTGGTTGTTGCCACCTTCTCTATTGCTCCTATTAAGCCCAGCCTTAGTAGAAGTG…
	MT054974	---------------ATGACAAAT---------------CTGGTCCGATGGCTGTTCTCCACTAACCACAAGGATATCGGTACTCTATATTTCATTTTCGGTGCCATCGCTGGAGTGATGGGCACATGCTTCTCCGTACTGATTCGTATGGAATTAGCCCGACCCGGCGATCAAATTCTTGGTGGGAATCATCAACTTTATAATGTTTTAATAACGGCTCACGCTTTTTTCATGATCTTTTTTATGGTTATGCCGGCGATGATAGGTGGATCTGGTAATTGGTCTGTTCCGATTCTGATAGGTGCACCTGACATGGCATTTCCACGATCAAATAATATATCATTCTGGTTGTTGCCACCTTCTCTATTGCTCTTATTAAGCTCAGCCTTAGTAGAAGTG…
	MT055009	---------------ATGACAAAT---------------CCGGTCCGATGGCTGTTCTCCACTAACCACAAGGATATAGGTACTCTATATTTCATCTTCGGTGCCATTGCTGGAGTGATGGGCACATGCTTCTCAGTACTGATTCGTTTTGAATTAGCCCGACCCGGCGATCAAATTCTTGGTGGGAATCATCAACTTTATAATGTTTTAATAACGGCTCACGCTTCTTTAATGATCTTTTTTATGGTTATGCCGGCGATGATAGGTGGATCTGGTAATTGGTTTGTTCCGATTCTGATAGGTGCACCTGACATGGCATTTCCACGATTAAATAATATCTCATTCTGGTTGTTGCCACCAAGTCTATTGCTCCTATTAAGCTCAGCCTTAGTAGAAGTG…
	GQ337051	------------------------------------------------------------------------------------------------------------------------------------------------------------------------------ATTCTTGGTGGGAATCATCAACTTTATAATGTTTTAATAACGGCTCACGCTTCTTTAATGATCTTTTTTATGGTTATGCCGGCGATGATAGGTGGATCTGGTAATTGGTTTGTTCCGATTCTGATAGGTGCACCTGACATGGCATTCCCACGATTAAATAATATATCATTCTGGTTGTTGCCACCAAGTCTCTTGCTCCTATTAAGCTCAGCCTTAGTAGAAGTG…
	AY673015	---------------------------------------------------------------------------------------------------------------------------------------------------------------------------------------------------------------------------------------------------------------------------------------------------------------------------------------------------------------------------------------------------------------…
	EU281031	-------------------------------------------------------------------------------------------------------------------------------------CAGTACTGATTCGTATGGAATTAGCCCGAACCGGCGATCAAATTCTTTGTGGGAATCATCAACTTTATAATGTCTTAATTACGGCTCACGCTTCTTTAATGATCTTTTTTATGGTTATGCCGGCGATGATAGGTGGATCTGGTAATTGGTCTGTTCCGATTCTGATAGGTGCACCTGACATGGCATTTCCACGATTAAATAATATCTCATTCTGGTTGTTGCCACCAAGTCTCTTGCTCCTATTAAGCCCAGCCCTAGTAGAAGTG…
	DQ508957	----------------------------------------------------------------------------------------------------------------------------------------------------------------GACCCGGCGATCAAATTCTTGGTGGGAATCATCCACTTTATAATGTGTTAATAACAGCTCACGCTTTTTTAATGATCTTTTTTATGGTTATGCCGGCGATGATAGGTGGATCTGGTAATTGGTTTGTTCCGATTCTGATAGGTGCACCTGACATGGCATTTCCACGATTAAATAATATATCATTCTGGTTGTTGCCACCAAGTCTCTTGCTCCTATTAAGCTCAGCCTTAGTAGAAGTG…
	MT054975	---------------ATGACAAAT---------------CTGGTTCGATGGCTGTTCTCCACTAACCACAAGGATATCGGTACTCTATATTTCATCTTCGGTGCCATTGCTGGAGTGATGGGCACATGCTTCTCCGTACTGATTCGTATGGAATTAGCCCGACCGGGCGATCAAATTCTTGGTGGGAATCATCAACTTTATAATGTTTTAATAACGGCTCACGCTTCTTTAATGATCTTTTTTATGGTTATGCCGGCGATGATAGGTGGATCTGGTAATTGGTTTGTTCCGATTCTGATAGGTGCACCTGACATGGCATTTCCACGATTAAATAATATATCATTCTGGTTGTTGCCACCAAGTCTCTTGCTCCTATTAAGCTCAGCCTTAGTAGAAGTG…
	AJ007550	-------------------------------------------------------------------------------------------------------------------------------------------------------------------------ATCAAATTCTTGGTGGGAATCATCAACTTTATAATGTTTTAATAACGGCTCACGCTTTTTTAATGATCTTTTTTATGGTTATGCCGGCGATGATAGGTGGATCTGGTAATTGGTCTGTTCCGATTCTGATAGGTGCACCTGACATGGCATTTCCACGATTAAATAATATATCATTCTGGTTGTTGCCACCAAGTCTCTTGCTCCTATTAAGCCCAGCCTTAGTAGAAGTG…
	MT054976	---------------ATGACAAAT---------------CCGGTCCGATGGCTGTTCTCCACTAACCACAAGGATATCGGTACTCTATATTTCATCTTCGGTGCCATTGCTGGAGTGATGGGCACATGCTTCTCAGTACTGATTCGTATGGAATTAGCCCGACCCGGCGATCAAATTCTTGGTGGGAATCATCAACTTTATAATGTTTTAATAACGGCTCACGCTTCTTTAATGATATTTTTTATGGTTATGCCGGCGATGATAGGTGGATCTGGTAATTGGTCTGTTCCGATTCTGATAGGTGCACCTGACATGGCATTTCCACGATCAAATAATATATCATTCTGGTTGTTGCCACCAAGTCTCTTGCTCCTATTAAGCCCAGCCTTAGTAGAAGTG…
	KU642214	---------------ATGACAAAT---------------CTGGTCCGATGGCTCTTCTCCACTAACCACAAGGATATAGGTACTCTATATTTCATCTTCGGTGCCATTGCTGGAGTGATGGGCACATGCTTCTCAGTACTGATTCGTATGGAATTAGCACGACCCGGCGATCAAATTCTTGGTGGGAATCATCAACTTTATAATGTTTTAATAACGGCTCACGCTTTTTTAATGATCTTTTTTATGGTGATGCCGGCGATGATAGGTGGATCTGGTAATTGGTCTGTTCCGATTCTGATAGGTGCACCTGACATGGCATTTCCACGATCAAATAATATATCATTCTGGTTGTTGCCACCAAGTCTCTTGCTCCTATTAAGCCCAGCCTTAGTAGAAGTA…
	AB290315	CGGCCGCCATGGCGGCCGCGGGAA------------TTCGATTTTCGATGG-TGTTTTCCACAAACCACAAGGATATAGGTACTCTATATTTCATCTTCGGTGCCATTGCTGGAGTGATGGGCACATGCTTCTCAGTACTGATTCGTATGGAATTAGCACGACCCGGCGATCAAATTCTTGGTGGGAATCATCAACTTTATAATGTTTTAATAACGGCTCACGCTTTTTTAATGATCTTTTTTATGGTGATGCCGGCGATGATAGGTGGATCTGGTAATTGGTCTGTTCCGATTCTGATAGGTGCACCTGACATGGCATTTCCACGATCAAATAATATATCATTCTGGTTGTTGCCACCAAGTCTCTTGCTCCTATTAAGCCCAGCCTTAGTAGAAGTG…
	MT054973	---------------ATGAGAAAT---------------CTGGTCCGATGGCTGTTCTCCACTAACCACAAGGATATAGGTACTCTATATTTCATCTTCGGTGCCATTGCTGGAGTGATGGGCACATGCTTCTCAGTACTGATTCGTATTGAATTAGCCCGACCCGGCGATCAAATTCTTGGTGGGAATCATCAACTTTATAATGTTTTAATAACGGCTCACGCTTTTTTAATGATCTTTTTTATGGTTATGCCGGCGATGATAGGTGGATCTGGTAATTGGTTTGTTCCTATTCTGATAGGTGCACCTGACATGGCATTTCCACGATTAAATAATATATCATTCTGGTTGTTGCCACCAAGTCTCTTGCTATTATTAAGCTCAGCCTTAGTAGAAGTG…
	MT055026	---------------ATGAGAAAT---------------CTGGTCCGATGGCTCTTCTCCACTAACCACAAGGATATCGGTACTCTATATTTCATCTTCGGTGCCATTGCTGGAGTGATGGGCACATGCTTCTCAGTACTGATTCGTATGGAATTAGCCCGACCCGGCGATCAAATTCTTGGTGGGAATCATCAACTTTATAATGTTTTAATAACGGCTCACGCTTCTTTAATGATCTTTTTTATGGTTATGCCGGCGATGATAGGTGGATCTGGTAATTGGTCTGTTCCGATTCTGATAGGTGCACCTGACATGGCATTTCCACGATCAAATAATATATCATTCTGGTTGTTGCCACCTTCTCTCTTGCTCCTATTAAGCCCAGCCTTAGTAGAAGTG…
	EF143208	---------------------------------------------------------------------------------------------------------------------------------------------------------------------------------------------------------------------------------------------------------------------------------------------------------------------------------------------------------------------------------------------------------------…
	EF143212	---------------------------------------------------------------------------------------------------------------------------------------------------------------------------------------------------------------------------------------------------------------------------------------------------------------------------------------------------------------------------------------------------------------…
	GQ221253	---------------ATGACAAAT---------------CCGGTCCGATGGCTGTTCTCCACTAACCACAAGGATATAGGGACTCTCTATTTCATCTTCGGTGCCATTGCTGGAGTGATGGGCACATGCTTCTCAGTACTGATTCGTATGGAATTAGCACGACCCGGCGATCAAATTCTTGGTGGGAATCATCAACTTTATAATGTTTTAATAACGGCTCACGCTCCTTTAATGATCTTTTTTATGGTTATGCCGGCGATGATAGGTGGATCTGGTAATTGGTCTGTTCCGATTCTGATAGGTGCACCTGACATGGTATTTCCACGATTAAATAATATTTCATTCTGGTTGTTGCCACCAAGTCTCTTGCTCCTATTAAGCCCAGACTTAGTAGAAGTG…
	JF750427	---------------ATGGCAAAG---------------ATTATTCGATGGCTCTTCTCTACTAATCACAAGGATATCGGGACTCTCTATTTCATCTTCGGCGCCATTGCTGGAGTGATGGGCACATGCTTTTCAGTACTGATTCGTATGGAATTAGCACGCCCAGGCGATCAAATTCTTGGCGGAAATCATCAACTTTATAACGTTTTAATAACGGCTCACGCCTTTTTAATGATCTTTTTTATGGTTATGCCTGCGATGATAGGCGGATTTGGTAATTGGTTTGTTCCTATTCTGATAGGTGCACCTGACATGGCATTTCCACGATTAAATAACATTTCATTCTGGTTGTTGCCCCCTTCTCTCTTGCTCCTCTTAAGCTCAGCCTTAGTAGAAGTG…
	EU805575	----------------------------------------------------------------------------------------------------CCGC-------GGAGTGATGGGCACATGCTTCTCAGTACTGATTCGTATGGAATTAGCACGCCCAGGCGATCAAATTCTTGGCGGAAATCATCAACTTTATAACGTTTTAATAACGGCTCACGCCTTTTTAATGATCTTTTTTATGGTTATGCCTGCGATGATAGGCGGATTTGGTAATTGGTTTGTTCCTATTCTGATAGGTGCACCTGACATGGCATTTCCACGATTAAATAACATTTCATTCTGGTTGTTGCCCCCTTCTCTCTTGCTCCTCTTAAGCTCAGCCTTAGTAGAAGTG…
	GQ221256	-------------------------------------------------------------------------------------------------------------------------------------CAGTACTGATTCGTATGGAATTAGCACGACCCGGCGATCAAATTCTTGGTGGGAATCATCAACTTTATAATGTTTTAATAACAGCTCACGCTCCTTTAATGATCTTTTTTATAGTTATGCCGGCAATGATAGGTGGATCTGGTAATTGGTCTGTTCCAATTCTGATAGGTGCACCTGACATAACATTTCCACGATTAAATAATATTTCATTCTGGTTGTTGCCACCAAGTCTCTTGCTTCTATTACACCCAGCCTTAGTAGAAGTG…
	EU161423	------------------------------------------------------------------------------------------------------------------------------------TCAGTACTGATTCGTATGGAATTAGCACGACCCGGCGATCAAATTCTTGGTGGGAATCATCAACTTTATAATGTTTTAATCACGGCTCACGCTTTTTTAATGATATTTTTTATGGTTATGCCGGCGATGATAGGTGGATCTGGTAATTGGTCTGTTCCGATTCTGATAGGTGCGCCTGACATGGCATTTCCACGATTAAATAATATTTCATTCTGGTTGTTGCCACCAAGTCTCTTGCTCCTATTAAGCCCAGCCTTAGTAGAAGTG…
	AY600104	------------------------------------------------TGGATCTTCTCCACTAACCACAAAGATATAGGGACTCTCTATTTCATCTTCGGTTCCATTGCAGGAGTGATGGGCACATGCTTTTCAGTACTTATTCGTATGGAATTAGCACGACCTGGCGATCAAATTCTTGGTGGGAATCATCAACTTTATAATGTTTTAATAACGGCTCACGCCTTTTTCATGATCTTTTTTATGGTTATGCCGGCGATGATAGGTGGATCTGGTAATTGGTCTGTTCCGATTCTGATAGGTGCGCCTGACATGGCATTTCCACGATTAAATAATATTTCATTCTGGTTGTTACCACCAAGTCTCTTGCTCCTATGTTGCTCAGCCTTAGTCGAAGTG…
	AY600135	------------------------------------------------TGGATCTTCTCCACTAACCACAAAGATATAGGGACTCTATATTTCATCTTCGGTGCCATTGCAGGAGTGATGGGCACATGCTTTTCAGTACTGATTCGTATGGAATTAGCACGACCCGGCGATCAAATTCTTGGTGGGAATCATCAACTTTATAATGTTTTAATAACGGCTCACGCCTTTTTAATGATCTTTTTTATGGTTATGCCGGCGATGATAGGTGGATTTGGTAATTGGTCTGTTCCGATTCTGATAGGTGCGCCTGACATGGCATTTCCACGATTAAATAATATTTCATTCTGGTTGTTACCACCAAGTCTCTTGCTCCTATGTTGCTCAGCCTTAGTTGAAGTG…
	AY600103	------------------------------------------------TGGATCTTCTCCACTAACCACAAAGATATAGGGACTCTCTATTTCATCTTCGGTGCCATTGCTGGAGTGATGGGCACATGCTTTTCCGTACTTATTCGTATGGAATTAGCACGACCCGGCGATCAAATTCTTGGTGGGAATCATCAACTTTATAATGTTTTAATAACGGCTCACGCCTTTTTAATGATATTTTTTATGGTTATGCCGGCGATGATAGGTGGATCTGGTAATTGGTCTGTTCCGATTCTAATAGGTGCGCCTGACATGGCATTTCCACGATTAAATAATATTTCATTCTGGTTGTTACCACCAAGTCTCTTGCTCCTATGTTGCTCAGCCTTAGTAGAAGTG…
	AF482521	------------------------------------------------TGGATCTTCTCCACTAACCACAAAGATATAGGGACTCTATATTTCATCTTCGGTGCCATTGCTGGAGTGATGGGCACATGCTTTTCAGTACTGATTCGTATGGAATTAGCACGACCCGGCGATCAAATTCTTGGTGGTAATTATCAACTTTATAATGTTTTAATAACAGCTCACGCCTTTTTAATGATCTTTTTTATGGTTATGCCGGCGATGATAGGTGGATTTGGTAATTGGTTTGTTCCGATTCTGATAGGTGCGCCTGACATGGCATTTCCACGATTAAATAATATTTCATTCTGGTTGTTACCACCAAGTCTCTTGCTCCTATGTTGCTCAGCCTTAGTAGAAGTG…
	EU161427	------------------------------------------------------------------------------------------------------------------------------------TCAGTACCAATTCGTATGGAATTGGCACAACCCGGCGATCAAATTCTTGATGGAAATCATCAACTTCATAATGTGTTAATAACGGCTCACGCTTCTTTAATGATCTCTTTTATGGTCATGCCGGCGATGATAGGTGGATTTGGTAATTGGTTCGTTCCGATTCTTATAGGTGCACCTGACATGGCATTTCCACGATTAAATAATATTTCATTCCGGTTGCTGCCACCTTCGCTGTTGCTTCCATTAAGCTCAGCCCTGGTAGAAGTG…
	AY053574	------------------------------------------------------------------------------------------------------------------------------------------------------------------------------------------------------------------------------------------------------------------------GGTGGATTTGGTAATTGGTTTGTTCCGATTCTTATAGGTGCACCTGACATGGCATTTCCACGATTAAATAATATATCATTCTGGTTGTTGCCACCAAGTATCTTGCTCCTATTAAGCTCAGCCTTAGTAGAAGTG…
	AB478476	---------------ATGACAAAT---------------TTGGTCCGATGGCTGTTCTCCACTAACCACAGGGATATAGGGACTCTATATTTAATTTTTGGTGCCATTGCTGGAGTGATGGGCACATGCTTCTCAGTACTAATTCGTATGGAATTGGCACAACCCGGCGATCAAATTCTTGGTGGAAATCATCAACTTTATAATGTGTTAATAACGGCTCACGCTTTTTTAATGATCTTTTTTATGGTCATGCCGGCGATGATAGGTGGATTTGGTAATTGGTTCGTTCCGATTCTTATAGGTGCACCTGACATGGCATTTCCACGATTAAATAATATCTCATTCTGGTTG------------------------------------------------…
	EU156512	---------------------------------------------------------------------------------------------------------------------------------------------------------------------------------------------------------------------------------------------------------------------------------------------------------------------------------------------------------------------------------------------------------------…
	EU161432	------------------------------------------------------------------------------------------------------------------------------------TCCGTACTGATTCGTATGGAATTAGCCCGACCCGGCGATCAAATTCTTGGTGGGAATCATCAACTTTATAATGTTTTAATAACGGCTCACGCTTTTTTAATGATCTTTTTTATGGTTATGCCGGCGATGATAGGTGGATTTGGTAATTGGTTTGTTCCGATTCTGATAGGTGCACCTGACATGGCATTTCCACGATTAAATAATATATCATTCTGGTTGTTGCCACCAAGTCTCTTGCTCCTATTAAGCTCAGCCTTAGTAGAAGTG…
	GQ337046	--------------------------------------------------------------------------------------------------------------------------------------------------------------------------------TCTTGGTGGAAAT-ATCAACTTTATAATGTTTTAATAACGGCTCACGCTTCTTTAATGATCTTTTTTATGGTTATGCCGGCGATGATAGGTGGATCTGGTAATTGGTTTGTTCCGATTCTGATAGGTGCACCTGACATGGCATTTCCACGATTAAATAATATATCATTCTGGTTGTTGCCACCAAGTCTCTTGCTCCTATTAAGCTCAGCCTTAGTAGAAGTG…
	EU281064	-------------------------------------------------------------------------------------------------------------------------------------CAGTACTGATTCGTATGGAATTAGCACGACCCGGCGATCAAATCCTTGGTGGGAATCATCAACTTTATAATGTTTTAATAACGGCTCACGCTTTTTTAATGATCTTTTTTATGGTTATGCCGGCGATGATAGGTGGCTTTGGAAATTGGTTTGTTCCGATTCTGATAGGCGCGCCTGACATGGCATTTCCACGATTAAATAATATTTCATTCTGGTTGTTGCCACCAAGTCTCTTGCTCCTATTAAGCTCCGCCTTAGTAGAAGTG…
	MG233968	---------------ATGACAAAT---------------TCGGTCCGATGGCTGTTCTCCACTAACCACAAGGATATAGGGACTCTCTATTTCATCTTCGGTGCCATTGCTGGAGTGATGGGCACATGCTTCTCCGTACTGATTCGTATGGAATTAGCACGACCCGGCGATCAAATTCTTGGTGGAAATCATCAACTTTATAATGTTTTAATAACGGCTCACGCTTTTTTAATGATCTTTTTTATGGTTATGCCGGCGATGATAGGTGGATCTGGGAATTGGTTTGTTCCGATTCTTATAGGTGCACCTGACATGGCATTTCCGCGATTAAATAATCTTTCATTCTGGTTGTTGCCACCAAGTCTCTTGCTCCTATTAAGCTCAGCCTTAGTAGAAGTG…
	DQ641063	---------------------------------------------------------------------------------------------------------------------------------------------------------------------------------------------------------------------------------------------------------------------------------------------------------------------------------------------------------------------------------------------------------------…
	AF020570	-------------------------------------------------------------------------------------------------------------------------------------CAGTACTTCTTCGTATGGAATTAGCACGACCCGGCGATCAAATTCTTTGTGGGAATCATCAACTTTATAATGTTTTAATAACGGCTCACGCTTTTTTAATGATCTTTTTTATGGTTATGCCGGCGATGATAGGTGGATCTGGTAATTGGTCTGTTCCGATTCTGATAGGTGCACCTGACATGGCATTTCCACGATTAAATAATATTTCATTCCGGTTGTTGCCACCAAGTCTCTTGCTCCTATTAAGCCCAGCCTTAGTAGAAGCG…
	AY009435	-------------------------------------------------------------------------------------------------------------------------------------CCGTACTGATTCGTATGGAATTAGCACGACCCGGCGATCAAATTCTTTGTGGGAATCATCAACTTTATAATGTTTTAATAACGGCTCACGCTTTTTTAATGATCTTTTTTTTTGTTATGCCGGCGATGATAGGTGGATCTGGTAATTGGTCTGTTCCGATTCTGATAGGTGCACCTGACATGGCATTTCCACGATTAAATAATATTTCATTCCGGTTGTTGCCACCAAGTCTCTTGCTCCTATTAAGCCCAGCCTTAGTAGAAGCG…
	AY053576	---------------------------------------------------------------------------------------------------------------------------------------------------------------------------------------GGGAATCATCAACTTTATAATGTTTTAATAACGGCTCATGCTTTTTTAATGATCTTTTTTATGGTTATGCCGGCGATGATAGGTGGATTTGGTAATTGGTTTGTTCCGATTCTGATAGGTGCGCCTGACATGGCATTTCCACGATTAAATAATATTTCATTCTGGTTGTTGCCACCAAGTCTCTTGCTCCTATTAAGCTCCGCCTTAGTAGAAGTG…
	DQ508955	----------------------------------------------------------------------------------------------------------------------------------------------------------------GACCCGGCGATCAAATTCTTGGTGGGAATCATCAACTTTATAATGTTTTAATAACGGCTCACGCTCTTTTAATGATCTTTTTTATGGTTATGCCGGCGATGATAGGTGGATTTGGTAATTGGTTTGTTCCGATTCTGATAGGTGCACCTGACATGGCATTTCCACGATTAAATAATATTTCATTCTGGTTGTTGCCACCAAGTCTCTTGCTCCTATTAAGCTCAGCCTTAGTAGAAGTA…
	EU281070	-------------------------------------------------------------------------------------------------------------------------------------CAGTACTGATTCGTATGGAATTAGCACGACCCGGCGATCAAATTCTTGGTGGAAATCATCAACTTTATAATGTTTTAATAACGGCTCACGCTTTTTTAATGATCTTTTTTATGGTTATGCCGGCGATGATAGGTGGATTTGGGAATTGGTTTGTTCCGATTCTGATAGGTGCACCTGACATGGCATTTCCGCGATTAAATAATATTTCATTCTGGTTGTTGCCACCAAGTCTCTTGCTCCTATTAAGCTCAGCCTTAGTAGAAGTG…
	MK575518	---------------ATGAGAAAT---------------CTGGTTCGATGGCTGTTCTCCACTAACCACAAGGATATAGGGACTCTCTATTTCATCTTCGGTGCCATTGCTGGAGTGATGGGCACATGCTTCTCAGTACTGATTCGTATGGAATTAGCACGACCCGGCGATCAAATTCTTGGTGGGAATCATCAACTTTATAATGTTTTAATAACGGCTCACGCTTTTTTAATGATCTTTTTTATGGTTATGCCGGCGATGATAGGTGGATTTGGTAATTGGTTTGTTCCGATTCTGATAGGTGCACCTGACATGGCATTTCCACGATTAAATAATATTTCATTCTGGTTGTTGCCACCAAGTCTCTTACTCTTATTAAGCTCAGCCTTAGTAGAAGTG…
	PTU77623	---------------ATGACAAAT---------------CCGGTCCGATGGCTGTTCTCCACTAACCACAAGGATATCGGTACTCTATATTTCATCCTCAGTGCCATTGCTGGAGTGATGGGCACATGCTTCTCAGTACTGATTCGTATGGAATTAGCACGACCCGGCGATCAAATTCTTGGTGGGAATCATCAACTTTATAATGTTTTAATAACGGCTCACGCTTTTTTAATGATCTTTTTTATGGTTATGCCGGCGATGATAGGTGGATTTGGTAATTGGTTTGTTCCGATTCTGATAGGTGCACCTGACATGGCATTTCCACGATTAAATAATATTTCATTCTGGTTGTTGCCACCAAGTCTCTTACTCTTATTAAGCTCAGCCTTAGTAGAAGTG…
	AY009447	-------------------------------------------------------------------------------------------------------------------------------------CAGTACTGATTCGTATGGAATTAGCACGACCCGGCGATCAAATTCTTGGTGGGAATCATCAACTTTATAATGTTTTAATAACGGCTCACGCTCCTTTAATGATATTTTTTATGGTTATGCCGGCGATGATAGGTGGATTTGGTAATTGGTTTGTCCCGATTCTGATAGGTGCACCTGACATGGCATTTCCACGATTAAATAATATTTCATTCTGGTTGTTGCCACCAAGTCTCTTGCTCCTATTAAGCTCAGCCTTAGTAGAAGTG…
	EU156497	-------------------------------------------------------------------------GTTTAGGGA-TCTATATTTCATCTTCGGTGCTATTGCTGGAGTGATGGGCACATGCTTCTCAGTACTGATTCGTATGGAATTAGCACGACCCGGCGATCAAATTCTTGGTGGGAATCATCAACTTTATAATGTTTTAATAACGGCTCACGCTTTTTTAATGATCTTTTTTATGGTTATGCCGGCGATGATAGGTGGATTTGGTAATTGGTTTGTTCCGATTCTGATAGGTGCACCTGACATGGCATTTCCACGATTAAATAATATTTCATTCTGGTTGTTGCCACCAAGTCTCTTGCTCCTATTAAGCTCAGCCTTAGTAGAAGTA…
	MN217856	---------------ATGACAAAT---------------CTGGTTCGATGGCTGTTCTCCACTAACCACAAGGATATAGGGACTCTATATTTCATCTTCGGTGCCATTGCTGGAGTGATGGGCACATGCTTCTCAGTACTGATTCGTATGGAATTAGCACGACCCGGCGATCAAATTCTTGGTGGGAATCATCAACTTTATAATGTTTTAATAACGGCTCACGCTTTTTTAATGATCTTTTTTATGGTTATGCCGGCGATGATAGGTGGATTTGGTAATTGGTTTGTTCCGATTCTGATAGGTGCACCTGACATGGCATTTCCACGATTAAATAATATTTCATTCTGGTTGTTGCCACCAAGTCTATTGCTCCTATTAAGCTCAGCCTTAGTAGAAGTG…
	GQ527160	----------------------------------------------------------------------CTGGAATAGGCA-TCTATTTTTCATCTTCGGTGCTATTGCTGGAGTGATGGGCACATGCTTCTCAGTACTGATTCGTATGGAATTAGCACGACCCGGCGATCAAATTCTTGGTGGGAATCATCAACTTTATAATGTTTTAATAACGGCTCACGCTTTTTTAATGATCTTTTTTATGGTTATGCCGGCGATGATAGGTGGATTTGGTAATTGGTTTGTTCCGATTCTGATAGGTGCACCTGACATGGCATTTCCACGATTAAATAATATTTCATTCTGGTTGTTGCCACCAAGTCTATTGCTCCTATTAAGCTCAGCCTTAGTAGAAGTG…
	JQ083668	---------------ATGAAAAAT---------------CTGGTTCGATGGCTGTTCTCCACAAACCACAAGGATATAGGGACTCTCTATTTCATTTTCGGTGCCATTGCTGGAGTGATGGGCACATGCTTCTCAGTATTAATTCGTATGGAATTAGCACGACCCGGCGATCAAATTCTTGGTGGGAATCATCAACTTTATAATGTTTTAATAACAGCTCATGCTTTTTTAATGATTTTTTTTATGGTTATGCCGGCGATGATAGGTGGATTTGGTAATTGGTTTGTTCCGATTCTGATAGGTGCACCTGACATGGCATTTCCACGATTAAATAATATTTCATTCTGGTTGTTGCCACCAAGTCTCTTGCTCCTATTAAGCTCAGCCTTAGTAGAAGTA…
	AY847287	---------------ATGAAAAAT---------------CTGGTTCGATGGCTGTTCTCCACAAACCACAAGGATATAGGGACTCTCTATTTCATTTTCGGTGCCATTGCTGGAGTGATGGGCACATGCTTCTCAGTACTTATTCGTATGGAATTAGCACGACCCGGCGATCAAATTCTTGGTGGGAATCATCAACTTTATAATGTTTTAATAACAGCTCATGCTTTTTTAATGATCTTTTTTATGGTTATGCCGGCGATGATAGGTGGATTTGGTAATTGGTTTGTTCCGATTCTGATAGGTGCACCTGACATGGCATTTCCACGATTAAATAATATTTCATTCTGGTTGTTGCCACCAAGTCTCTTGCTCCTATTAAGCTCAGCCTTAGTAGAAGTA…
	AY009438	-------------------------------------------------------------------------------------------------------------------------------------CAGTACTGATTCGTATGGAATTAGCACGACCCGGCGATCAAATTCTTGGTGGGAATCATCAACTTTATAATGTTTTAATAACGGCTCACGCTTTTTTAATGATCTTTTTTATGGTGATGCCGGCGATGATAGGTGGATCTGGTAATTGGTCTGTTCCGATTCTGATAGGTGCACCTGACATGGCTTATCCACGATCAAATAATATCTCATTCTGGTTGTTGCCACCAAGTCTCTTGCTCCTATTAAGCCCAGCCTTAGTAGAAGTG…
	GQ221254	---------------ATGACAAAT---------------CCGGTCCGATGGCTGTTCTCCACTAACCACAAGGATATAGGGACTCTCTATTTCATCTTCGGTGCCATTGCTGGAGTGATGGGCACATGCTTCTCAGTACTGATTCGTATGGAATTAGCACGACCCGGCGATCAAATTCTTGGCGGGAATCATCAACTTTATAATGTTTTAATAACGGCTCACGCTCCCTTAATGATCTTTTTTATGGTTATGCCGGCGATGATAGGTGGATCTGGTAATTGGTCTGTTCCGATTCTGATAGGTGCACCTGACATGGCATTTCCACGATTAAATAATATTCCATTCTGGTTGTTGCCACCAAGTCTCTTGCTCCTATTAAGCCCAGCCTTAGTAGAAGTG…
	MG233933	---------------ATGACAAAT---------------CCGGTCCGATGGCTGTTCTCCACTAACCACAAGGATATAGGGACTCTCTATTTCATCTTCGGTGCCATTGCTGGAGTGATGGGCACATGCTTCTCAGTACTGATTCGTATGGAATTAGCACGACCCGGCGATCAAATTCTTGGTGGGAATCATCAACTTTATAATGTTTTAATAACGGCTCACGCTCCTTTAATGATCTTTTTTATGGTTATGCCGGCGATGATAGGTGGATCTGGTAATTGGTCTGTTCCGATTCTGATAGGTGCACCTGACATGGCATTTCCACGATCAAATAATATTTCATTCTGGTTGTTGCCACCAAGTCTCTTGCTCCTATTAAGCCCAGCCTTAGTAGAAGTG…
	AY009430	-------------------------------------------------------------------------------------------------------------------------------------CCGTACTGATTCGTATGGAATTAGCACGACCCGGCGATCAAATTCTTGGTGGGAATCATCAACTTTATAATGTTTTAATAACGGCTCACGCTCTTTTAATGATCTTTTTTATGGTTATGCCGGCGATGATAGGTGGATCTGGTAATTGGTCTGTTCCGATTCTGATAGGTGCACCTGACATGGCATTTCCACGATCAAATAATATTTCATTCCGGTCGTTGCCACCAAGTCTCTTGCTCCTATTAAGCCCAGCCTTAGTAGAAGTG…
	AF193961	---------------------------------------------------------------------------------------------------------------------------------------GTACTGATTCGTATGGAATTAGCACGACCCGGCGATCAAATTCTTGGTGGGAATCATCAACTGTATAATGTTTTAATAACGGCTCACGCTTCTTTAATGATCTTTTTTATGGTTATGCCGGCGATGATAGGTGGATCTGGTAATTGGTCTGTTCCGATTCTGATAGGTGCACCTGACATGGCATTTCCACGATCAAATAATATTTCATTCTGGTTGTTGCCACCAAGTCTCTTGCTCCTATTAAGCCCAGCCTTAGTAGAAGTG…
	DQ980415	----------------------------------------------------------------------------------------------------------------GAGTGATGGGCACATGCTTCTCAGTACTGATTCGTATGGAATTAGCACGACCCGGCGATCAAATTCTTGGTGGGAATCATCAACTTTATAATGTTTTAATAACGGCTCACGCTCCTTTAATGATCTTTTTTATGGATATGCCGGCCATGATAGGTGGATCTGGTAATTGGTCTGTTCCGATTCTGATAGGTGCACCTGACATGGCATTTCCACGATCAAATAATATTTCATTCTGGTTGTTGCCACCAAGTCTCTTGCTCCTATTAAGCCCAGCCTTAGTAGAAGTG…
	AY009448	-------------------------------------------------------------------------------------------------------------------------------------CAGTACTGATTCGTATGGAATTAGCACGACCCGGCGATCAAATTCTTGGTGGGAATCATCAACTTTATAATGTTTTAATAACGGCTCACGCTTTTTTAATGATCTTTTTTATGGTTATGCCGGCGATGATAGGTGGATCTGGTAATTGGTCTGTTCCGATTCTGATAGGTGCACCTGACATGGCATTTCCACGATCAAATAATATTTCATTCTGGTTGTTGCCACCAAGTATCTTGCTCCTATTAAGCCCAGCCTTAGTAGAAGTA…
	AY009432	-------------------------------------------------------------------------------------------------------------------------------------CAGTACTGATTCGTATGGAATTAGCACGACCCGGCGATCAAATTCTTGGTGGGAATCATCAACTTTATAATGTTTTAATAACGGCTCACGCTTTTTTAATGATCTTTTTTATGGTTATGCCGGCGATGATAGGTGGATCTGGTAATTGGTCTGTTCCGATTCTGATAGGTGCACCTGACATGGCATTTCCACGATTAAATAATATTTCATTCTGGTTGTTGCCACCAAGTCTCTTGCTCCTATTAAGCCCAGCCTTAGTAGAAGTG…
	MT975322	---------------------------------------------------------------------------------------------------------------------ATGGGCACATGCTTCTCAGTACTGATTCGTATGGAATTAGCACGACCCGGCGATCAAATTCTTGGTGGTAATCATCAACTTTATAATGTTTTAATAACGGCTCACGCTTTTTTAATGATCTTTTTTATGGTTATGCCGGCGATGATAGGTGGATCTGGTAATTGGTCTGTTCCGATTCTAATAGGTGCACCTGACATGGCATTTCCACGATTAAATAATATTTCATTCTGGTTGTTGCCACCAAGTCTCTTGCTCCTATTAAGCTCCGCCTTAGTAGAAGTG…
	AF020571	-------------------------------------------------------------------------------------------------------------------------------------CAGTGCTGATTCGTATGGAATTAGCACGACCCGGCGATCAAATTCTTGGTGGGAATCATCAACTTTATAATGTTTTAATAACGGCTCACGCTTTTTTAATGATTTTTTTTATGGTTATGCCGGCGATGATAGGTGGATCTGGTAATTGGTCTGTTCCGATTCTGATAGGTGCACCTGACATGGCATTTCCACGATTAAATAATATTTCATTCTGGTTGTTGCCACCAAGTCTCTTGCTCCTATTAAGCTCAGCCTTAGTAGAAGTG…
	EF121456	-------------------------------------------------------------------------------------------------------------------------------GCTTCTCAGTACTGATTCGTATGGAATTAGCACGCCCCGGCGATCAAATTCTTGGTGGGAATCATCAACTTTATAATGTTTTAATAACGGCTCACGCCTTTTTAATGATCTTTTTTATGGTTATGCCGGCGATGATAGGTGGATCTGGTAATTGGTCTGTTCCGATTCTGATAGGTGCGCCTGACATGGCATTTCCACGATTAAATAATATTTCATTCTGGTTGTTGCCACCAAGTCTCTTGCTCCTATTAAGCTCAGCCTTAGTAGAAGTG…
	GU321912	------------------------------------------------------------ACTAACCACAAGGATATAGGGACTCTATATTTCATCTTCGGTGCCATTGCAGGAGTGATGGGCACATGCTTCTCAGTACTGATTCGTATGGAATTAGCACGACCCGGCGATCAAATTCTTGGTGGGAATCATCAACTTTATAATGTTTTAATAACGGCTCACGCTTTTTTAATGATCTTTTTTATGGTTATGCCGGCGATGATAGGTGGATCTGGTAATTGGTCTGTTCCGATTCTGATAGGTGCACCTGACATGGCATTTCCCCGATTAAATAATATTTCATTCTGGTTGTTGCCACCAAGTCTCTTGCTCCTATTAAGCTCAGCCTTAGTAGAAGTG…
	KR149043	---------------ATGACAAAT---------------CCGGTCCGATGGCTGTTCTCCACTAACCACAAGGATATAGGGACTCTATATTTCATCTTCGGTGCCATTGCTGGGGTGATGGGCACATGCTTCTCAGTACTGATTCGTATGGAATTAGCACGACCCGGCGATCAAATTCTTGGTGGAAATCATCAACTTTATAATGTTTTAATAACGGCTCACGCTTTTTTAATGATCTTTTTTATGGTTATGCCGGCGATGATAGGTGGATCTGGTAATTGGTTTGTTCCGATTCTGATAGGTGCACCTGACATGGCATTTCCGCGATTAAATAATATTTCATTCTGGTTGTTGCCACCAAGTCTCTTGCTCCTATTAAGCTCAGCCTTAGTAGAAGTG…
	MK714017	---------------------------------------------------------------------------------------------------------------------ATGGGCACATGCTTCTCAGTACTGATTCGTATGGAATTAGCACGACCCGGCGATCAAATTCTTGGTGGGAATCATCAACTTTATAATGTTTTAATAACGGCTCACGCTTTTTTAATGATCTTTTTTATGGTTATGCCGGCGATGATAGGTGGATCTGGTAATTGGTCTGTTCCGATTCTAATAGGTGCGCCTGACATGGCATTTCCACGATTAAATAATATTTCATTCTGGTTGTTGCCACCAAGTCTCTTGCTCCTATTAAGCCCAGCCTTAGTAGAAGTG…
	AY600129	---------------------------------------------------------------------------------------------------------------------------------------------------------------------------------------------------------------------------------------------------------------------------------------------------------------------------------------------------------------------------------------------------------------…
	MG234209	---------------ATGACAAAT---------------CTGGTCCGATGGCTGTTCTCCACTAATCACAAGGATATAGGGACTCTATATTTTATCTTCGGTGCCATTGCTGGAGTGATGGGCACATGCTTCTCCGTACTGATTCGTATGGAATTAGCACGACCCGGCGATCAAATTCTTGGTGGGAATCATCAACTTTATAATGTTTTAATAACGGCTCACGCTTTTTTAATGATCTTTTTTATGGTTATGCCGGCGATGATAGGTGGATTTGGTAATTGGTTTGTTCCGATTCTGATAGGTGCACCTGACATGGCATTTCCACGATTAAATAATATTTCATTCTGGTTGTTGCCACCAAGTCTCTTGCTCCTATTAAGCTCCGCCTTAGTAGAAGTA…
	AY600107	------------------------------------------------TGGATCTTCTCCACTAACCACAAAGATATAGGGACTCTATATTTCATCTTCGGTGCCATTGCTGGAGTGATGGGCACATGCTTTTCAGTACTGATTCGTATGGAATTAGCACGACCCGGCGATCAAATTCTTGGTGGAAATCATCAACTTTATAATGTTTTAATAACGGCTCACGCTTTTTTAATGATCTTTTTTATGGTTATGCCCGCGCTGATAGGTGGATTTGGTAATTGGTTTGTTCCGATTCTGATAGGTGCACCTGACATGGCATTTCCACGATTAAATAATATTTCATTCTGGTTGTTGCCACCAAGTCTCTTGCTCCTATTAAGCTCCGCCTTAGTCGAAGTG…
	JF966300	---------------------------------------------------------------------------------------------------------------------------------------------------------------------------------------------------------------------------------------------------------------------------------------------------------------------------------------------------------------------------------------------------------------…
	OM750064	---------------------------------------------------------------------------------------------------------------------------------------------------------------------------------------------------------------------------------------------------------------------------------------------------------------------------------------------------------------------------------------------------------------…
	GU321933	---------------------------------------------------------------------------------------------------------------------------------------------------------------------------------------------------------------------------------------------------------------------------------------------------------------------------------------------------------------------------------------------------------------…
	GU321911	---------------------------------------------------------------------------------------------------------------------------------------GTACTGATTCGTATGGAATTAGCACGACCCGGCGATCAAATTCTTGGTGGGAATCATCAACTTTATAATGTTTTAATAACGGCTCACGCTTTTTTAATGATCTTTTTTATGGTTATGCCGGCGATGATAGGTGGATCTGGTAATTGGTCTGTTCCGATTCTGATAGGTGCGCCTGACATGGCATTTCCACGATTAAATAATATTTCATTCTGGTTGTTGCCACCAAGTCTCTTGCTCCTATTAAGCCCAGCCTTAGTAGAAGTG…
	MG234073	---------------ATGACAAAT---------------CCGGTCCGATGGCTGTTCTCCACTAACCACAAGGATATAGGGACTCTATATTTCATCTTCGGTGCCATTGCTGGAGTGATGGGCACATGCTTCTCAGTACTTATTCGTATGGAATTAGCACGACCCGGCGATCAAATTCTTGGTGGGAATCATCAACTTT--------TTAATAACGGCTCACGCTTTTTTAATGATCTT-TATATGGTTATGCCGGCGATGATAGGTGGATCTGGTAATTGGTCTGTTCCGATTCTGATAGGTGCACCTGACATGGCATTTCCACGATTAAATAATATTTCATTCTGGTTGTTGCCACCAAGTCTCTTGCTCCTATTAAGCTCAGCCTTAGTAGAAGTG…
	MZ707508	---------------ATGACAAAT---------------CCGGTCCGATGGCTGTTCTCCACTAACCACAAGGATATAGGGACTCTATATTTCATCTTCGGTGCCATTGCTGGAGTGATGGGCACATGCTTCTCAGTATTGATTCGTATGGAATTAGCACGACCCGGCGATCAAATTCTTGGTGGGAATCATCAACTTTATAATGTTTTAATAACGGCTCACGCTTTTTTCATGATCTTTTTTATGGTTATGCCGGCGATGATAGGTGGATCTGGTAATTGGTCTGTTCCGATTCTTATAGGTGCACCTGACATGGCATTTCCACGATTAAATAATATTTCATTCTGGTTGTTGCCGCCAAGTCTCTTGCTCCTATTAAGCTCAGCCTTAGTAGAGGTG…
	ON782580	---------------ATGACAAAT---------------CCGGTCCGATGGCTGTTCTCCACTAACCACAAGGATATAGGGACTCTATATTTCATCTTCGGTGCCATTGCTGGAGTGATGGGCACATGCTTCTCAGTATTGATTCGTATGGAATTAGCACGACCCGGCGATCAAATTCTTGGTGGGAATCATCAACTTTATAATGTTTTAATAACGGCTCACGCTTTTTTAATGATCTTTTTTATGGTTATGCCGGCGATGATAGGTGGATCTGGTAATTGGTCTGTTCCGATTCTTATAGGTGCACCTGACATGGCATTTCCACGATTAAATAATATTTCATTCTGGTTGTTGCCACCAAGTCTCTTGCTCCTATTAAGCTCAGCCTTAGTAGAGGTG…
	AY600126	---------------------------------------------------------------------------------------------------------------------------------------------------------------------------------------------------------------------------------------------------------------------------------------------------------------------------------------------------------------------------------------------------------------…
	AY600119	---------------------------------------------------------------------------------------------------------------------------------------------------------------------------------------------------------------------------------------------------------------------------------------------------------------------------------------------------------------------------------------------------------------…
	AY600114	---------------------------------------------------------------------------------------------------------------------------------------------------------------------------------------------------------------------------------------------------------------------------------------------------------------------------------------------------------------------------------------------------------------…
	OR582645	---------------ATGACAAAT---------------CCGGTCCGATGGCTGTTTTCCACTAACCACAAAGATATAGGGACTCTATATTTCATCTTCGGTGCCATTGCAGGAGTGATGGGCACATGCTTCTCAGTACTGATTCGTATGGAATTAGCACGACCCGGCGATCAAATTCTTGGTGGGAATCATCAACTTTATAATGTTTTAATAACGGCTCACGCTTTTTTAATGATCTTTTTTATGGTTATGCCGGCGATGATAGGTGGATCTGGTAATTGGTCTGTTCCGATTCTGATAGGTGCGCCTGACATGGCATTTCCACGATTAAATAATATTTCATTCTGGTTGTTGCCACCAAGTCTCTTGCTCCTATTAAGCTCAGCCTTAGTAGAAGTG…
	OR113011	---------------ATGACAAAT---------------CTGGTTCGATGGCTTTTCTCCACTAACCACAAAGATATAGGGACTCTATATTTCATCTTCGGTGCCATTGCTGGAGTGATGGGCACATGCTTTTCCGTACTGATTCGTATGGAATTAGCACGCCCCGGCGATCAAATTCTTGGTGGGAATCATCAACTTTATAATGTTTTAATAACGGCTCACGCCTTTTTAATGATCTTTTTTATGGTTATGCCGGCGATGATAGGTGGATCTGGTAATTGGTCTGTTCCGATTCTGATAGGTGCGCCTGACATGGCATTTCCACGATTAAATAATATTTCATTCTGGTTGTTGCCACCAAGTCTCTTGCTCCTATTAAGCTCAGCCTTAGTAGAAGTG…
	MG234141	---------------ATGACAAAT---------------CCGGTCCGATGGCTGTTCTCCACTAACCACAAAGATATAGGGACTCTATATTTCATCTTCGGTGCCATTGCTGGAGTGATGGGCACATGCTTTTCAGTACTGATTCGTATGGAATTAGCACGACCCGGCGATCAAATTCTTGGTGGGAATCATCAACTTTATAATGTTTTAATAACGGCTCACGCCTTTTTAATGATCTTTTTTATGGTTATGCCGGCGATGATAGGTGGATCTGGTAATTGGTCTGTTCCGATTCTGATAGGTGCGCCTGACATGGCATTTCCACGATTAAATAATATTTCATTCTGGTTGTTGCCACCAAGTCTCTTGCTCCTATTAAGCTCAGCCTTAGTAGAAGTG…
	HQ437941	-----------------------------------------------------------CACTAACCACAAGGATATAGGGACTCTATATTTCATCTTCGGTGCCATTGCTGGAGTGATGGGCACATGCTTCTCAGTACTGATTCGTATGGAATTAGCACGACCCGGCGATCAAATTCTTGGTGGGAATCATCAACTTTATAATGTTTTAATAACGGCTCACGCTTTTTTAATGATCTTTTTTATGGTTATGCCGGCGATGATAGGTGGATCTGGTAATTGGTCTGTTCCGATTCTGATAGGTGCGCCTGACATGGCATTTCCACGATTAAATAATATTTCATTCTGGTTGTTGCCACCAAGTCTCTTGCTCCTATTAAGCTCAGCTTTAGTAGAAGTG…
	EU069556	---------------------------------------------------------------------------------------------------------------------------------------------------------------------------------------------------------------------------------------------------------------------------------------------------------------------------------------------------------------------------------------------------------------…
	MT888049	---------------ATGACAAAT---------------CTGGTCCGATGGCTGTTCTCCACTAACCACAAGGATATAGGGACTCTATATTTCATCTTCGGTGCCATTGCTGGAGTGATGGGCACATGCTTCTCAGTACTGATTCGTATGGAATTAGCACGACCCGGCGATCAAATTCTTGGTGGGAATCATCAACTTTATAATGTTTTAATAACAGCTCACGCTTTTTTAATGATCTTTTTTATGGTTATGCCGGCGATGATAGGTGGATCTGGTAATTGGTCTGTTCCGATTCTGATAGGTGCACCTGACATGGCATTTCCACGATTAAATAATATTTCATTCTGGTTGTTGCCACCAAGTCTCTTGCTCCTATTAAGCCCAGCCTTAGTAGAAGTG…
	OQ933798	---------------ACGACAAAT---------------CTGGTCCGATGGCTGTTCTCCACTAACCACAAGGATATAGGGACTCTATATTTCATCTTCGGTGCCATTGCTGGAGTGATGGGCACATGCTTCTCAGTACTGATTCGTATGGAATTAGCACGACCCGGCGATCAAATTCTTGGTGGGAATCATCAACTTTATAATGTTTTAATAACGGCCCACGCTTTTTTAATGATCTTTTTTATGGTTATGCCGGCGATGATAGGTGGATCTGGTAATTGGTCTGTTCCGATTCTGATAGGTGCACCTGACATGGCATTTCCACGATTAAATAACATTTCATTCTGGTTGTTGCCACCAAGTCTCTTGCTCCTATTAAGCTCCGCCTTAGTAGAAGTG…
	OM574630	---------------ATGACAAAT---------------CCGGTCCGATGGCTGTTCTCCACTAACCACAAGGATATAGGGACTCTATATTTCATCTTCGGTGCCATTGCTGGAGTGATGGGCACATGCTTCTCAGTACTGATTCGTATGGAATTAGCACGCCCCGGCGATCAAATTCTTGGTGGGAATCATCAACTTTATAATGTTTTAATAACGGCTCACGCTTTTTTAATGATCTTTTTTATGGTTATGCCGGCGATGATAGGTGGATCTGGTAATTGGTCTGTTCCGATTCTGATAGGTGCACCTGACATGGCATTTCCACGATTAAATAATATTTCATTCTGGTTGTTGCCACCAAGTCTCTTGCTCCTATTAAGCTCAGCCTTAGTAGAAGTG…
	BPU77620	---------------ACGACAAAT---------------CCGGTCCGATGGCTGTTCTCCACTAACCACAAGGATATAGGGACTCTATATTTCATCTTCGGTGCCATTGCTGGAGTGATGGGCACATGCTTCTCAGTACTGATTCGTATGGAATTAGCACGACCCGGCGATCAAATTCTTGGTGGGAATCATCAACTTTATAATGTTTTAATAACGGCTCACGCTTTTTTAATGATCTTTTTTATGGTTATGCCGGCGATGATAGGTGGATCTGGTAATTGGTCTGTTCCGATTCTGATAGGTGCACCTGACATGGCATTTCCACGATTAAATAATATTTCATTCTGGTTGTTGCCACCAAGTCTCTTGCTCCTATTAAGCTCAGCCTTAGTAGAAGTG…
	X94593	---------------------------------------------------------------------------------------------------------------------------------------------------------------------------------------------------------------------------------------------------------------------------------------------------------------------------------------------------------------------------------------------------------------…
	MN260626	---------------------------------------------------------------------------------------------------------------------ATGGGCACATGCTTCTCAGTACTGATTCGTATGGAATTAGCACGACCCGGCGATCAAATTCTTGGTGGGAATCATCAACTTTATAATGTTTTAATAATGGCTCACGCTTTTTTAATGATCTTTTTTATGGTTATGCCGGCGATGATAGGTGGATCTGGTAATTGGTCTGTTCCGATTCTGATAGGTGCGCCTGACATGGCATTTCCACGATTAAATCATATTTCATTCTGGTTGTTGCCACCAAGTCTCTTGCTCCTATTAAGCCCAGCCTTAGTAGAAGTG…
	KY637902	---------------ATGACAAAT---------------CCGGTCCGATGGCTTTTCTCCACTAACCACAAGGATATAGGGACTCTGTATTTCATCTTCGGTGCCATTGCTGGAGTGATGGGCACATGCTTCTCAGTACTGATTCGTATGGAATTAGCACGACCCGGCGATCAAATTCTTGGCGGGAATCATCAACTTTATAATGTTTTAATAACGGCTCACGCTTTTTTAATGATCTTTTTTATGGTTATGCCGGCGATGATAGGTGGATCTGGTAATTGGTCTGTTCCGATTCTGATAGGTGCGCCTGACATGGCATTTCCACGATTAAATAATATTTCATTCTGGTTGTTGCCACCAAGTCTCTTGCTCCTATTAAGCCCAGCCTTAGTAGAAGTG…
	OR187865	---------------ACGACAAAT---------------CCGGTCCGATGGCTGTTCTCCACTAACCACAAGGATATAGGGACTCTTTATTTCATCTTCGGTGCCATTGCTGGAGTGATGGGCACATGCTTCTCAGTACTGATTCGTATGGAATTAGCACGACCCGGCGATCAAATTCTTGGTGGGAATCATCAACTTTATAATGTTTTAATAACGGCTCACGCTTTTTTAATGATCTTTTTTATGGTTATGCCGGCGATGATAGGTGGATCTGGTAATTGGTCTGTTCCGATTCTGATAGGTGCGCCTGACATGGCATTTCCACGATTAAATAATATTTCATTCTGGTTGTTGCCTCCAAGTCTCTTGCTCCTATTAAGCTCAGCCTTAGTAGAAGTG…
	KT997964	---------------ACGACAAAT---------------CCGGTCCGATGGCTGTTCTCCACTAACCACAAGGATATAGGGACTCTTTATTTCATCTTCGGTGCCATTGCTGGAGTGATGGGCACATGCTTCTCAGTACTGATTCGTATGGAATTAGCACGACCCGGCGATCAAATTCTTGGTGGGAATCATCAACTTTATAATGTTTTAATAACGGCTCACGCTTTTTTAATGATCTTTTTTATGGTTATGCCGGCGATGATAGGTGGATCTGGTAATTGGTCTGTTCCGATTCTGATAGGTGCGCCTGACATGGCATTTCCACGATTAAATAATATTTCATTCTGGTTGTTGCCTCCAAGTCTCTTGCTCCTATTAAGCTCAGCCTTAGTAGAAGTG…
	OM808941	---------------ATGACAAAT---------------CCGGTCCGATGGCTGTTCTCCACTAACCACAAGGATATAGGGACTCTATATTTCATCTTCGGTGCCATTGCTGGAGTGATGGGCACATGCTTCTCAGTACTGATTCGTATGGAATTAGCACGACCCGGCGATCAAATTCTTGGTGGGAATCATCAACTTTATAATGTTTTAATAACGGCTCACGCTTTTTTAATGATATTTTTTATGGTTATGCCGGCGATGATAGGTGGATCTGGTAATTGGTCTGTTCCGATTCTGATAGGTGCGCCTGACATGGCATTTCCACGATTAAATAATATTTCATTCTGGTTGTTGCCTCCAAGTCTCTTGCTCCTATTAAGCCCAGCCTTAGTAGAAGTG…
	OM750036	---------------ATGACAAAT---------------CCGGTCCGATGGCTGTTCTCCACTAACCACAAGGATATAGGGACTCTCTATTTCATCTTCGGTGCCATTGCTGGAGTGATGGGCACATGCTTCTCAGTACTGATTCGTATGGAATTAGCACGACCCGGCGATCAAATTCTTGGTGGAAATCATCAACTTTATAATGTTTTAATAACGGCTCACGCTTTTTTAATGATATTTTTTATGGTTATGCCGGCGATGATAGGTGGATCTGGTAATTGGTCTGTTCCGATTCTGATAGGTGCGCCTGACATGGCATTTCCACGATTAAATAATATTTCATTCTGGCTGTTGCCTCCAAGTCTCTTGCTCCTATTAAGCCCAGCCTTAGTAGAAGTG…
;
end;
