# Supplementary material for: A novel taxonomic database for eukaryotic mitochondrial cytochrome oxidase subunit I gene (eKOI), with a focus on protists diversity
Source: Database (Oxford). 2025 Sep 24;2025:baaf057. doi: 10.1093/database/baaf057 (PMC12462617; doi:10.1093/database/baaf057)
Supplement: baaf057_Supplemental_File [file baaf057_supplemental_file.zip › 2_alignment_eKOI/tardigrada.nex]

#NEXUS
begin data;
	dimensions ntax=388 nchar=1594;
	format datatype=dna missing=? gap=-;
	matrix
	AY598769	-------------------------------------------------------------------------------TATTCGGGCTATGAGCGGCAACCGTAGGAACCTCACTAAGATTCCTGA-TTCGATCAGAACTAAGTCAACC---AGGACATTTTATTTCAGACGAACAAATTTTTAATGTAACCATTACAAGACATGCTTTTGTCATGATTTTCTTTTTTGTTATACCTACACTAATCGGAGGATTCGGAAACTGATTAGTACCACTAATAATCTCAGCTCCAGACATAGCCTTTCCACGAATAAATAACCTAAGATTCTGGCTTTTACCGCCCTCATTTTTCTTAATTTTAACAAGAACTATAAGAGAACAAGGAGCAGGGACAGGGTG…
	OL311516	-----------------------------------------------------------------AACACTATATTTTCTCTTTGGTCTGTGGTCTGCTACCGTAGGCACATCCTTAAGTATAATTA-TCCGAACAGAACTAAGCCAACC---AGGAAGAATTATTTCAGATGATCAAATTTACAATGTGACCGTAACAAGCCATGCCTTTATCATAATTTTCTTCTTCGTCATACCTATTCTTATTGGAGGATTTGGAAACTGATTAGTCCCACTAATATTATCTGCTCCTGACATGGCCTTTCCACGAATAAATAACCTAAGATTCTGACTTTTACCACCCTCCCTTTGTTTAATATTAACCGGTTCCATAAGAGAGCAAGGTGCAGGTACAGGATG…
	MN257047	----------------------------------------------------ATAAAGATATTGGAACACTGTATTTCCTCTTCGGATTATGATCAGCAACTGTTGGGACTTCCCTGAGCATAATTA-TCCGAATAGAATTAAGCCAAGC---TGGAAGAATTATTTCAGACGACCAGATTTATAATGTAACTGTAACTAGACATGCTTTTATTATAATTTTTTTCTTCGTAATACCTATTTTAATTGGTGGTTTTGGAAATTGACTTGTGCCTTTAATACTAACGGCACCTGACATAGCTTTTCCCCGAATAAATAATTTAAGGTTCTGACTTCTGCCTCCCTCACTCTGCTTAATAATTAGAAGAACTATAAGAGAACAGGGGGCAGGAACAGGTTG…
	OP208049	-----------------------------------------------------------------------CTACTTTCTATTTGGGGTGTGATCGGCGATAGTCGGCACCTCTCTTAGCATGATCA-TCCGAATAGAGCTGAGTCAGCC---CGGTGCCTTATTTTCAGACGAACAGTTATACAATGTCACAATTACTAGCCATGCCTTCGTGATAATTTTTTTCTTTGTCATGCCGACTCTAATTGGTGGTTTCGGAAACTGGCTAGTTCCCCTCATAATCGGCGCACCAGATATGGCTTTTCCCCGGATAAATAATTTAAGTTTTTGAATACTCCCCCCTTCACTACTTCTGCTGATCAGGGGGTCTATAGCAGAACAAGGAGCAGGAACCGGCTG…
	MW262021	------------------------------------------------------------------------------------GGGGTGTGATCGGCGATAGTCGGCACCTCTCTTAGCATGATCA-TCCGAATGGAGCTGAGTCAACC---CGGCGCCTTATTTTCAGACGAACAATTATACAATGTCACAATTACTAGCCATGCTTTCGTGATAATTTTTTTCTTTGTAATACCGACTCTAATTGGTGGTTTCGGAAACTGGCTAGTTCCCCTCATAATTGGTGCACCGGATATGGCTTTTCCCCGGATAAATAACTTAAGTTTTTGGATACTCCCCCCTTCGCTACTCCTGCTGATCAGGGGGTCTATAGCAGAACAAGGAGCAGGAACCGGTTG…
	OP208063	----------------------------------------------------------------GGTCTATTTATTTTTTATTTGGGGTGTGGCCGGCTATGGTAGGCACTTCTCTTAAAATGATTA-TCCGGATGGAGTTAAGTCAGCC---AGGAGCGCTGTTTTCAGATGAGCAACTTTACAATGTTACTATTACGAGACATGCCTTTGTAATAATTTTTTTCTTCGTGATACCAACACTAATCGGGGGTTTCGGGAATTGGTTAGTCCCCCTCATGATCGGGGCACCGGATATGGCCTTCCCCCGGATAAACAACTTAAGTTTTTGAATACTCCCCCCTTCATTACTTCTCTTGATTAGGGGATCTATAAGAGAGCAAGGAGCGGGCACAGGATG…
	MW262017	------------------------------------------------------------------------------------GGGGTGTGATCCGCCATGGTAGGCACTTCCCTCAGAATAATTA-TCCGAATGGAGCTGAGTCAACC---AGGTGCGCTGTTTTCAGATGAGCAACTTTACAATGTCACTATTACGAGACATGCCTTTGTTATAATTTTTTTCTTCGTGATGCCAACACTAATCGGGGGTTTCGGAAATTGGCTAGTTCCCCTCATGATCGGAGCCCCAGATATGGCTTTTCCCCGGATAAACAATTTAAGTTTTTGAATACTCCCCCCTTCATTACTTCTCTTGATTAGGGGATCTATAAGGGAACAAGGAGCCGGCACAGGATG…
	MW262014	------------------------------------------------------------------------------------GGGGTGTGATCGGCCATGGTCGGCACTTCCCTTAGAATAATCA-TCCGGATAGAGCTAAGGCAACC---GGGTGCGCTGTTTTCGGACGAACAACTTTACAATGTTACTATCACGAGACATGCCTTTGTCATGATTTTCTTCTTCGTGATACCAACACTAATCGGGGGTTTCGGAAATTGGTTAGTCCCCCTCATGATCGGGGCGCCAGATATGGCTTTTCCCCGGATAAACAATTTAAGTTTTTGAATACTCCCCCCTTCATTACTTCTCTTGATTAGGGGGTCTATAAGAGAGCAAGGAGCGGGCACAGGATG…
	OP208052	-----------------------------------------------------------------------------------------------GGCCATGGTCGGCACCTCCCTTAGAATGATTA-TCCGGATGGAGCTGAGTCAGCC---GGGTGCGCTATTTTCAGACGAACAGCTTTACAATGTTACTATTACGAGACATGCCTTTGTCATAATTTTTTTCTTCGTAATACCAACACTAATCGGGGGTTTCGGAAATTGGTTAGTCCCCCTCATGATCGGAGCACCAGATATGGCTTTTCCCCGGATAAATAATTTAAGTTTTTGAATACTCCCCCCTTCACTACTTCTATTGATTAGGGGGTCTATGAGAGAACAAGGAGCGGGCACAGGATG…
	MW262008	------------------------------------------------------------------------------------GGGGTGTGATCGGCCATGGTCGGCACCTCCCTTATAATGATTA-TCCGGATAGAGCTGAGTCAGCC---TGGTGCGTTGTTTTCAGATGAACAACTTTACAATGTTACTATCACAAGACATGCCTTTGTCATGATTTTTTTCTTCGTGATGCCAACACTAATCGGGGGTTTTGGAAATTGGTTAGTCCCCCTCATGATCGGAGCCCCAGATATGGCTTTTCCCCGGATAAATAATTTAAGTTTTTGAATACTCCCCCCTTCACTACTTCTCTTAATTAGGAGGTCTATGAGAGAGCAAGGAGCGGGCACAGGATG…
	JX865308	---------------------------------------CGGTCAACAAATCATAAAGATATTGGAACTTTGTACTTTTTATTTGGGTTATGAGCTGCCACTGTAGGCACTTCACTTAGCATAATTA-TTCGATTTGAATTAAGCCAACC---CGGGAAGCTTATCGATGACGAACAGATTTATAATGTAACAGTTACTAGCCACGCTTTTATCATAATTTTCTTTTTTGTTATGCCTATTTTAATTGGTGGGTTTGGAAATTGACTGGTGCCCATTATACTTTCAGCACCAGACATAGCTTTCCCTCGAATAAATAATCTAAGATTTTGACTGCTGCCCCCCTCTATAATATTAATTTTATCCAGCTCAATAACAGAACAAGGCGCCGGAACTGGATG…
	JX865306	---------------------------------------CGGTCAACAAATCATAAAGATATTGGAACTCTGTATTTTATATTTGGATTATGAGCTGCCACAGTCGGGACCTCACTTAGAATAATTA-TCCGTTTTGAACTAAGCCAACC---CGGTAGCCTCGTAGGAGATGAACAAATTTATAATGTTACTGTAACTAGACATGCCTTTATTATAATTTTCTTTTTTGTCATGCCTATTCTAATCGGTGGTTTTGGAAACTGATTAGTCCCTTTAATATTGGCTGCCCCTGATATAGCTTTTCCTCGAATAAACAATTTAAGATTTTGGCTATTGCCTCCCTCAATACTTTTAATTTTATCTAGAGCTATAGCAGAACAAGGAGCTGGAACAGGTTG…
	MW727939	-----------------------------------------------------------------AACTCTGTATTTTATATTCGGATTATGAGCTGCCACAATCGGAACCTCACTTAGAATAATTA-TTCGTTTTGAACTAAGCCAACC---CGGTAGCCTCGTAGGAGATGAACAAATTTATAATGTTACTGTAACTAGACATGCCTTTATTATAATTTTCTTTTTTGTTATGCCTATTCTAATCGGTGGTTTTGGAAACTGATTAGTCCCTTTAATATTGGCTGCCCCTGATATAGCTTTTCCTCGAATAAACAATTTAAGATTTTGACTATTGCCTCCATCGATACTTTTAATTTTATCTAGAGCTATAGCAGAACAAGGAGCTGGAACAGGATG…
	KX129796	---------------------------------------------------------------------------TTTTTTTTTGGATTATGAGCAGCTACGGTAGGTACATCACTTAGAATAATCA-TTCGATTAGAGCTAAGACAACC---TGGAAGATTATTTAATGACGAACAATTCTATAATGTAGTTGTAACTAGACACGCATTTATTATAATTTTTTTTTTTGTTATACCTATTCTGATCGGTGGATTTGGTAACTGACTAGTTCCACTTATACTAAATGCACCTGACATAGCATTTCCCCGAATAAATAACCTAAGATTTTGATTACTTCCTCCATCTTTAATTTTAATTTTATCTAGTTCAATCGTAGAACAGGGTGCAGGCACCGGATG…
	OL311514	-----------------------------------------------------------------AACGTTATATTTTTTCTTTGGACTATGAGCAGCTACAGTAGGAACGTCACTCAGAATAATTA-TTCGATTAGAATTAAGTCAACC---TGGAAGTTTATTTAATGACGAACAATTCTATAATGTAGCTGTTACCAGACATGCATTTATTATAATCTTCTTCTTCGTAATACCAATTCTAATCGGGGGATTTGGAAACTGACTAATTCCACTAATATTAAATGCTCCTGATATAGCATTTCCACGAATAAATAACTTAAGATTTTGATTATTACCACCCTCATTAATTTTAATCCTATCAAGTTCTATCGTAGAACAAGGAGCAGGAACTGGATG…
	KX273101	---------------------------------------------------------------------TTATTCTTCTTATTTGGTTTATGATCAGCTACAATTGGAACATCCTTAAGAATAATTA-TCCGTTTAGAGCTAAGCCAACC---AGGATCTTTAATAAATGATGAACAAATTTATAATGTTACAGTTACTAGACATGCCTTTATCATAATTTTTTTCTTCGGTATGCCCATTTTAATTGGGGGGTTCGGTAATTGATTAGTTCCACTAATATTATCTGCTCCAGATATAGCCTTTCCACGAATAAACAATTTAAGCTTTTGATTGTTACCACCCTCCTTAATTTTAATTTTAACAAGAGCTATAACAGAACAAGGAGCAGGCACAGGATG…
	MH195149	-------------------------------------------------------------------CACTTTATTTCTTATTTGGTTTATGATCCGCTACTGTAGGAACTTCTTTAAGAATACTTA-TTCGATTAGAATTAAGCCAACC---AGGAAACTTATTTAATGATGAACAAATTTACAATGTAAATGTAACCAGACATGCCTTCATTATAATTTTCTTCTTTGTTATACCAATCCTTATTGGGGGATTCGGAAACTGATTAGTACCATTAATATTAAGTGCACCTGATATGGCATTCCCACGGATAAATAACTTAAGATTTTGATTATTACCACCATCAATTATTTTAATTTTAATAAGAAGAATTACTGAACAAGGAGCTGGTACAGGGTG…
	OQ968314	-----------------------------------------------------------------AACACTTTACTTTTTATTTGGTCTTTGAGCTGCCACTGTTGGCACTTCTTTAAGAATGCTTA-TTCGACTAGAACTAAGACAGCC---TGGGAACCTTTTTAACGATGAACAAATTTATAATGTAAACGTAACAAGACACGCTTTTATCATAATTTTCTTTTTCGTTATGCCTATTTTAATTGGTGGTTTTGGGAACTGATTAGTACCTCTAATATTGAGAGCTCCAGATATAGCATTCCCGCGAATAAATAATTTAAGATTCTGACTTCTTCCCCCTTCAATTATTTTAATTTTGATAAGAAATATCGTCGAACAAGGGGCTGGAACAGGTTG…
	OR803041	---------------------------------------------------CATAAAGATATCGGCACCCTATATTTTTTATTCGGCTTATGGTCAGCCACAGTAGGTACCTCCCTAAGAATAATTA-TTCGACTTGAATTAAGTCAACC---AGGAACGTTGTTTAATGACGAACAATTATATAATGTAAGAGTTACTAGACATGCATTTATTATAATTTTTTTTTTTGTTATGCCAATTCTCATTGGAGGCTTTGGTAACTGACTAGTGCCCCTAATACTTAACGCCCCAGACATGGCTTTTCCTCGGATAAATAATCTCAGATTTTGACTTCTGCCACCTTCAATACTTCTTATTTTATCGGGATCAATAAGAGAACAAGGAGCCGGCACAGGTTG…
	KJ856981	------------------------------------------------------------------ACTTTATACTTTTTATTTGGACTATGAGCTGCAACCGTAGGAACTTCATTAAGAATAATTA-TTCGATTAGAGTTAAGACAACC---TGGAAATTTAATAAAAGATGAACAAATTTACAACGTGAGAGTCACAAGACACGCTTTTATTATAATTTTTTTCTTTGTTATACCCACTCTAATCGGTGGCTTCGGAAATTGACTAGTACCTATGATATTATCTGCCCCTGATATAGCCTTCCCCCGAATAAACAATCTAAGATTTTGATTATTACCCCCATCACTCATATTAATCCTTTCAAGATCAATAGCCGAACAGGGTGCTGGAACGGGTTG…
	MW727948	-----------------------------------------------------------------AACCTTATACTTTCTATTTGGGCTATGAGCTGCAACCGTAGGAACTTCATTAAGAATAATTA-TTCGATTAGAGTTAAGACAACC---TGGAAATTTAATAGGGGATGAACAAATTTACAACGTGAGAGTCACAAGACACGCCTTTATTATAATTTTTTTCTTTGTTATACCCATTCTAATCGGCGGTTTCGGAAATTGACTAGTGCCTCTAATATTATCTGCCCCTGATATAGCCTTCCCCCGAATAAACAACCTAAGATTTTGATTATTACCCCCATCACTCATATTAATCCTTTCAAGATCAATAGCCGAGCAAGGTGCTGGAACAGGTTG…
	MW727944	-----------------------------------------------------------------AACCCTATACTTTCTATTTGGACTATGAGCTGCAACCGTAGGAACTTCATTAAGAATAATTA-TTCGATTAGAATTAAGACAACC---TGGAAATTTAATAGGAGACGAACAAATTTACAACGTGAGAGTCACAAGACACGCTTTTATTATAATTTTTTTCTTTGTTATACCTATTCTAATCGGTGGTTTCGGAAATTGACTAGTGCCTCTGATATTATCTGCCCCTGATATGGCCTTCCCCCGAATAAACAACCTAAGATTCTGATTATTACCCCCATCACTCATATTAATCCTTTCAAGATCAATAGCCGAGCAAGGTGCTGGAACAGGCTG…
	MW727955	-----------------------------------------------------------------AACCTTATACTTCTTATTTGGCTTATGAGCTGCTACTGTAGGAACATCTTTAAGAATAATCA-TTCGATTTGAATTAAGCCAACC---AGGAAATCTAATTAACGATGAGCAAATCTATAATGTTACAGTCCCAAGACACGCCTTTATCATAATTTTTTTTTTTGTTATACCAATTCTAATTGGGGGTTTCGGGAATTGACTTGTTCCCCTAATATTATCTGCACCAGACATAGCTTTTCCTCGAATAAACAACTTAAGATTTTGATTACTGCCCCCTTCTTTGATATTAATTTTAACTAGGTCTATAACAGAACAAGGAGCAGGAACCGGTTG…
	JX865310	-------------------------------------------CAACAAATCATAAAGATATTGGAACCCTTTATTTTTTATTTGGTCTTTGAGCCGCTACCGTAGGAACTTCTTTAAGCATAATTA-TTCGTTTTGAATTAAGACAACC---CGGATCTTTATTAAATGATGAACAAATTTACAACGTAACCGTAACAAGCCATGCTTTTATTATAATTTTTTTTTTCGTAATACCTATTTTAATTGGAGGGTTTGGAAACTGGCTGGTGCCCCTGATACTCTCAGCCCCAGATATGGCCTTCCCTCGCATAAACAACTTAAGCTTTTGACTTCTACCCCCCTCACTACTCTTAATTTTAAGAAGAAGAATAGCAGAACAGGGCGCAGGAACAGGTTG…
	KT226108	------------------------------------------------------------------ACACTATATTTTATTTTTGGTTTATGGGCAGCAACTGTAGGCACATCACTAAGAATGATTA-TTCGATTTGAACTAAGACAACC---CGGTGCATTAATTAATGATGAACAGATTTATAATGTGGCCGTAACCAGACATGCTTTTATTATAATTTTTTTTTTTGTAATACCTATTTTAATTGGAGGTTTTGGTAACTGGCTGGTCCCCCTAATACTATCAGCCCCTGATATAGCTTTCCCCCGAATAAACAACCTAAGATTCTGATTACTACCCCCTTCTTTACTCTTAATTTTAAGAAGAAGATTAACAGAACAAGGAGCGGGCACAGGTTG…
	KJ856992	------------------------------------------------------------------ACACTATATTTTATTTTTGGTTTGTGGGCAGCAACTGTTGGCACATCACTAAGAATGATTA-TTCGATTTGAACTAAGACAACC---CGGTGCATTAATTAATGATGAACAGATTTATAATGTCGCCGTAACCAGACATGCTTTTATTATAATTTTTTTTTTTGTAATACCTATTTTGATTGGTGGTTTTGGCAACTGACTGGTCCCCCTAATACTGTCAGCCCCTGATATAGCTTTCCCCCGAATAAACAACCTAAGATTCTGATTACTACCCCCTTCTTTACTCTTAATTTTAAGAAGAAGATTAACAGAACAAGGGGCAGGCACAGGTTG…
	KJ856990	------------------------------------------------------------------------------------------------GCTACCGTAGGAACATCCCTTAGTATAATTG-TTCGATTCGAACTAAGACAACC---AGGGGCTTTATTAAATGATGAACAGATTTATAATGTCACCGTAACAAGACATGCCTTCATTATGATTTTTTTCTTCGTTATACCTATCCTAATTGGGGGTTTTGGTAACTGGTTAGTACCTTTAATATTATCAGCCCCTGATATAGCTTTTCCTCGAATAAATAACTTAAGATTTTGACTGCTACCCCCTTCCCTACTATTAATCTTAAGAAGTAGTATAACAGAACAAGGAGCAGGAACAGGTTG…
	KJ856982	------------------------------------------------------------------------------------------TGAGCAGCTACCGTAGGAACATCCCTTAGTATAATTA-TTCGTTTTGAACTAAGGCAACC---AGGAGCCTTGTTAAATGATGAACAGATTTATAATGTTACTGTAACAAGACATGCCTTCATTATGATTTTTTTCTTCGTTATACCCATTCTAATCGGGGGTTTCGGTAACTGATTAGTGCCTTTAATATTATCAGCTCCTGATATAGCTTTTCCTCGAATAAATAACTTAAGATTTTGACTACTACCCCCCTCCCTACTATTAATCTTAAGAAGTAGTTTAACAGAACAAGGAGCAGGAACAGGTTG…
	KJ856989	------------------------------------------------------------------------------------------------GCTACCGTAGGAACATCCCTTAGTATAATTA-TTCGTTTCGAACTAAGACAACC---AGGAGCCTTGTTAAATGATGAACAAATTTATAATGTTGCCGTAACAAGACATGCCTTCATTATGATTTTTTTCTTCGTTATACCAATTCTAATTGGGGGTTTTGGTAATTGATTAGTACCTTTAATATTATCAGCTCCTGATATAGCTTTTCCTCGAATAAATAACTTAAGATTTTGACTACTACCCCCCTCCCTACTATTAATCTTAAGAAGCAGTATAACAGAACAAGGAGCAGGAACGGGTTG…
	KJ856987	------------------------------------------------------------------------------------------TGAGCTGCTACCGTAGGAACATCCCTTAGTATAATTA-TTCGTTTTGAACTAAGACAACC---AGGAGCTTTATTAAATGACGAACAAATTTATAATGTTACCGTAACAAGACATGCCTTCATTATGATTTTTTTCTTCGTTATACCAATTCTGATTGGGGGTTTTGGTAACTGATTAGTACCTTTAATATTATCAGCTCCTGATATAGCTTTTCCTCGAATAAATAACTTAAGATTTTGACTACTGCCCCCCTCCCTACTATTAATCTTAAGAAGTAGTATAACAGAACAAGGAGCAGGAACAGGTTG…
	MH676056	-----------------------------------------------------------------GACACTTTATTTTCTCTTTGGCCTATGGGCTGCCCCCGTAGGTACTTCTTTAAGAGTAATAA-TTCGGCTCGAACTAAGACAACC---AGGAAACGTGTTTAACGACGAACAACTATTTAATGTTACAATTACTAGACATGCATTTATCATAATTTTTTTTTTCGTGATACCTATTTTAATTGGGGGTTTTGGAAACTGACTAGTTCCACTAATACTAAACGCACCAGACATATCTTTTCCACGTATAAACAATCTAAGATTCTGACTATTACCTTCATCTATTTTACTTATTATTATGGGCTCAATAACTGAACAAGGGGCAGGAACTGGATG…
	KJ856980	------------------------------------------------------------------ACCTTATATTTCTTATTCGGTTTATGGTCTGCAACTGTAGGAACATCTTTAAGAATAATTA-TTCGTTTAGAGTTAAGCCAACC---AGGAAACTTTATTAAAGACGAGCAAATCTACAATGTAACTGTAACCAGTCATGCTTTTATTATAATTTTTTTCTTTGTTATACCAATTTTAATTGGAGGGTTTGGAAACTGATTAGTTCCTCTTATGTTATCAGCTCCTGACATAGCTTTTCCACGAATAAACAATTTAAGATTCTGACTGTTGCCCCCATCCCTTATACTAATTTTATCAAGCTCTATAGCTGAACAAGGTGCTGGAACAGGTTG…
	GU113140	--------------------------------------------------------------------------ATTTATTTTCGGACTTTGAGCGGC-ACAATTGGAACATCTTTAAGAATAATTA-TTCGATTAGAATTAAGACAACC---AGGAAGTTTATTTCTAGACGAACAACTATACAATGTGTCCGTAACTAGACATGCTTTCATCATAATTTTTTTTTTCGTAATACCTATCTTAATCGGAGGATTTGGAAATTGATTAGTTCCTTTAATACTAAATGCCCCCGATATAGCTTTTCCCCGAATAAATAATCTAAGATTTTGATTATTACCTCCTTCACTTATTCTAATTATAAGAAGAGCTATAACAGAACAAGGAGCCGGAACTGGATG…
	MF678794	---------------------------------------------------------------------------------------TTATGGGCTGCGACAATCGGCACATCTTTAAGAATAATTA-TCCGGCTAGAGTTAAGCCAACC---AGGAGCTTTGTTTAGAGACGAGCAAATATATAATGTGTCAGTGACAAGACATGCTTTTATTATGATTTTTTTTTTTGTTATACCTATTTTAATTGGGGGTTTTGGTAACTGACTAGTGCCCCTTATGCTGAATGCCCCTGACATAGCTTTCCCCCGGATAAACAATTTAAGTTTTTGACTTTTACCCCCCTCAATTATACTAATATTAGTTAGTACTATGACAGAACAGGGGGCGGAAACAGGTTG…
	MH195147	-----------------------------------------------------------------AACACTTTACTTCCTATTTGGCTTATGAGCTGCCACTGTAGGAACATCTTTAAGAATAATTA-TCCGACTAGAGCTTAGACAGCC---TGGAGCACTATTCGGAGATGAGCAAATATATAATGTCTCAGTAACTAGACATGCTTTTATTATAATTTTCTTTTTTGTCATGCCTATCTTAATTGGAGGTTTTGGCAATTGATTAGTTCCATTAATACTAAATGCCCCAGACATGGCATTTCCTCGAATAAATAATTTAAGATTTTGGTTACTGCCCCCTTCAATTATATTAATACTTATTAGAACAATAACAGAACAAGGGGCAGGAACAGGTTG…
	OP143859	-----------------------------------------------------------------TACTTTGTACTTCCTTTTTGGGCTATGAGCTGCTACAGTGGGAACTTCTTTAAGAATAATTA-TTCGACTTGAATTAAGACAACC---CGGAAGTTTATTTAATGACGAACAGATTTACAATGTAAGAGTAACAAGTCATGCTTTCATTATAATCTTTTTCTTTGTTATACCAATTCTAATTGGGGGTTTTGGGAATTGATTAGTTCCCCTAATATTAAATGCTCCTGACATAGCTTTTCCTCGAATGAATAATCTAAGCTTTTGACTGCTACCACCATCAATTATATTAATTCTAATAAGATCAGTAACTGAACAAGGAGCTGGCACAGGATG…
	OP684779	----------------------------------------GGTCAACAAATCATAAAGATATTGGCACTCTATATTTTTTATTTGGTTTATGGTCAGCAACCGTAGGAACATCACTAAGTATAATTA-TTCGACTTGAGTTAAGTCAACC---CGGAAGTCTTTTCAACGACGAACAAATTTACAATGTGAGGGTAACTAGACATGCTTTCATTATAATTTTCTTTTTTGTTATGCCTATTTTGATTGGAGGTTTCGGAAACTGACTAGTACCTTTAATACTAAATGCACCAGATATAGCCTTTCCTCGAATAAACAACTTAAGATTTTGACTACTGCCTCCCTCTTTAATCTTAATTTTAATAAGATCAGCTACTGAACAAGGGGCTGGTACAGGGTG…
	MH195150	-------------------------------------------------------------------------------------------------------TAGGAACATCTTTAAGAATAATCA-TTCGTCTTGAACTAAGACAACC---GGGAAGACTTTTCAACGACGAACAAATTTATAATGTTAGTGTTACAAGTCATGCATTTATTATAATTTTCTTCTTTGTAATACCTATTTTAATTGGTGGTTTTGGAAACTGATTAGTCCCACTTATACTTAATGCTCCTGATATAGCTTTCCCTCGTATAAACAATCTAAGATTCTGGCTCCTGCCTCCGTCTATTATTTTAATTTTAATAAGGTCTATAACAGAACAAGGTGCGGGTACCGGATG…
	MN313170	-----------------------------------------------------------------AACCCTTTATATCATATTCGGATTGTGGTCTGCCACTATCGGAACTTCTTTAAGAATAATTA-TTCGACTAGAATTAAGTCAACC---AGGCAGATTACTAAACGATGAACAAATTTATAATGTAAGAGTAACAAGACACGCTTTTATTATAATTTTCTTCTTTGTTATACCTATTCTAATTGGTGGCTTTGGAAATTGACTTGTTCCACTAATACTTAATGCTCCAGATATAGCTTTTCCCCGAATGAATAATTTAAGATTTTGACTACTGCCTCCCTCTATTGTATTAATTTTAATAAGGTCTGTTACTGAGCAAGGTGCTGGCACAGGATG…
	MH195153	-----------------------------------------------------------------AACACTTTATTTTCTCTTCGGACTATGATCAGCTACAATTGGAACTTCCTTAAGTATAATTA-TTCGACTTGAACTAAGACAACC---CGGGAGTCTTATTAACGACGAACAAATCTATAATGTAAGTGTAACAAGACATGCTTTTATTATAATTTTTTTTTTTGTGATGCCTATTTTAATTGGGGGCTTTGGAAATTGACTAGTTCCACTAATATTAAATGCTCCAGATATAGCTTTCCCCCGAATAAATAATTTAAGTTTCTGACTTTTGCCTCCTTCAATTTTATTAATTTTAATAAGCTCAATAACAGAGCAAGGGGCAGGTACCGGATG…
	OP143857	-----------------------------------------------------------------GACACTATATTTTTTATTCGGACTCTGAGCCGCAACAATTGGGACTTCCCTAAGTATAATTA-TTCGTTTAGAACTAAGACAACC---TGGAAGTTTATTTAATGACGAACAATTATATAATGTAAGAGTAACAAGACATGCCTTTATCATAATTTTTTTTTTTGTTATACCTATTCTAATTGGAGGGTTTGGTAACTGGCTAGTTCCACTTATACTAAATGCTCCAGACATAGCATTCCCGCGAATAAACAATTTAAGATTCTGATTACTCCCCCCTTCAATTATACTTATTATTTCTAGTTCCATAACAGAACAAGGAGCTGGGACAGGGTG…
	MT904513	---------------------------------------TGGTCAACAAATCATAAAGATATTGGTACACTTTACTTTTTATTTGGGCTTTGATCTGCCACTGTAGGAACCTCTTTAAGTATAATTA-TTCGATTAGAACTTATACAACC---TGGTAGTTTATTTAATGACGAACAATTATATAATGTTAGTGTAACAAGACATGCTTTTATTATGATTTTTTTTTTCGTAATACCTATTTTAATTGGGGGTTTTGGTAACTGACTTGTACCCTTAATACTAAACGCCCCTGATATAGCATTTCCACGAATAAATAATTTAAGATTTTGACTTTTGCCACCTTCAATTATTATAATTATTTCGAGTTCGATAGCTGAGCAAGGTGCTGGAACAGGTTG…
	OP143855	-----------------------------------------------------------------------------------TTGGCTTTGATCGGCTACTGTGGGTACTTCTCTAAGCATAATTA-TTCGATTAGAACTTATACAACC---AGGAAGACTTTTTAATGATGAACAACTATATAATGTAACAGTAACTAGACATGCTTTTATTATAATTTTTTTTTTTGTTATACCAATTTTAATTGGAGGGTTTGGAAACTGACTAGTGCCCCTAATATTAAATGCTCCTGATATAGCTTTTCCTCGAATAAATAATTTAAGATTTTGGCTGCTTCCACCTTCAATTATTCTTATCATTTCTAGTTCTATAACAGAACAAGGAGCAGGAACAGGTTG…
	MK578905	------------------------------------------------------------------------------------GGTTTGTGATCGGCCTGTTTAGGCACTTCTTTAAGTATAATTG-TACGATTTGAACTTAGACAACC---TGGGAGCCTATTAAATGATGAACAAATTTATAACGTAAGAGTAACCAGGCACGCCTTCATTATAATTTTTTTTTTTGTAATACCTGTTCTTATTGGAGGTTTTGGGAATTGATTAACCCCCCTTATATTAAACGCCCCAGACATAGCTTTTCCTCGAATAAATAATCTAAGATTTTGACTATTACCGCCCTCAATTATCCTTATCTTAATAAGATCAATAACTGAGCAAGGAGCTGGAACAGGATG…
	MF441491	------------------------------------------------AATCATAAAGATATTGGCTCTCTTTATTTCCTATTTGGATTATGATCCGCTTGTATGGGGACTTCATTAAGTATAATTG-TGCGATTTGAATTAAGACAGCC---CGGAAGTTTACTTAATGATGAACAAATTTACAATGTCAGAGTGACTAGACACGCATTCGTTATAATTTTTTTTTTTGTTATACCTGTGTTAATTGGGGGGTTTGGAAATTGATTAATCCCACTTATATTAAATGCACCTGATATAGCTTTTCCTCGAATAAATAATTTAAGATTTTGATTATTACCACCTTCAATTATTCTCATCTTAATGAGATCAATAGCTGAACAAGGGGCCGGAACAGGGTG…
	MW656257	---------------------------------------------------------------------------------TTCGGACTTTGATCTGCTACTGTTGGGACTTCACTAAGTATAATTA-TTCGTTTAGAATTAAGTCAACC---AGGTAATTTAATTAATGATGAACAAATTTATAATGTGAGAGTAACTAGACATGCTTTTGTAATAATTTTTTTTTTTGTAATACCAATTTTAATTGGAGGTTTTGGAAATTGATTAATTCCTCTTATACTAAATGCCCCAGATATAGCTTTCCCACGTATGAACAACCTAAGATTCTGATTATTGCCACCATCTATTTTACTTCTTCTAAGAAGTTCCATTACAGAAAGAGGAGCAGGAACAGGATG…
	MH195154	-----------------------------------------------------------------AACTCTTTACTTTCTATACGGACTCTGATCAGCTACCGTAGGCACTTCTTTAAGAATAATTA-TTCGTTTAGAATTAAGACAACC---GGGAAGTTTATTCAACGATGAACAATTATATAATGTAAGAGTAACAAGCCACGCTTTCATCATAATTTTTTTCTTTGTAATACCAACCCTAATTGGAGGTTTTGGAAATTGATTAGTTCCACTTATATTAAACGCACCTGATATAGCATTCCCTCGAATGAACAATCTAAGATTTTGGCTGCTCCCACCCTCAATCAGACTTATTTTAATAAGATCAATAAGAGAACAAGGTGCCGGAACAGGTTG…
	OR803042	---------------------------------------------------CATAAAGATATTGGTACTTTATATTTCTTATTTGGTCTCTGATCTGCTACTGTAGGGACATCATTAAGAATAATTA-TTCGATTAGAGTTAAGACAACC---CGGAAACCTTTTTAATGACGAACAAATTTATAATGTCAGAGTAACAAGACATGCTTTTATTATAATTTTTTTTTTCGTAATACCTGTTTTAATTGGGGGTTTTGGAAATTGATTAGTCCCCCTTATATTAAATGCTCCAGACATGGCTTTTCCTCGAATAAATAATTTAAGTTTTTGGCTACTGCCCCCATCAATTATCCTCATTCTTATAAGATCAATAACAGAACAAGGGGCTGGAACCGGTTG…
	OR803037	------------------------------------------TCAACAAATCATAAAGATATTGGTACTTTATATTTTCTTTTTGGTTTATGATCTGCTACAGTAGGGACTTCCTTAAGAATAATTA-TTCGATTAGAATTAAGACAACC---TGGTAATTTATTCAATGATGAACAAATATATAATGTTAGAGTAACTAGACATGCTTTCATTATAATTTTTTTTTTTGTCATACCTATTTTAATCGGAGGTTTCGGAAATTGATTAGTTCCTTTGATATTAAATGCTCCAGATATAGCTTTTCCACGAATAAACAATCTTAGATTTTGATTATTACCACCCTCTATTATCTTAATTTTAATAAGTTCAATAACCGAACAAGGAGCCGGAACAGGTTG…
	MT260372	-----------------------------------------------------------------CACCTTATATTTCATTTTTGGTCTTTGAGCAGCGACCGTAGGGACGTCTTTAAGATTTATTG-TTCGCTCAGAATTGAGTCAACC---TGGACAACTATTCAACGATGAACAACTATTCAATGTAACAGTCACTAGTCATGCCTTTGTAATAATTTTTTTTTTTGTTATACCAACACTTATTGGAGGGTTTGGGAACTGATTAGTACCGCTTATAATCGGAGCCCCCGACATAGCTTTTCCGCGTATAAATAACTTAAGATTCTGATTACTCCCTCCCTCTTTCTTCTTAATTCTGCTTAGCACTATTAGAGAACAAGGAGCAGGAACTGGATG…
	OP825091	----------------------------------------------------------------------------------------------------CTGTCGGCACTTCGTTAAGAATAATTA-TTCGTGTTGAGTTAAGACAACC---AGGAAATTTTTTAAATGATGAACAAATATTTAATGTTGTTGTCACCAGACATGCTTTTGTCATGATTTTTTTTTTTGTGATACCTATTTTAATTGGAGGCTTCGGCAATTGACTAATCCCTCTAATATTAAATGCTCCANACATAGCTTTCCCTCGAATAAATAATTTAANATTTTGGCTGCTACCACCTTCTTTACTTCTTTTGCTAAATAGTGCTATTGTGGAAAGAGGGGCGGGAACAGGATG…
	MW306855	---------------------------------------------------------------------------------------------------ACAGTAGGCACATCTTTAAGAATGATTA-TTCGATCTGAATTAAGTCAACC---TGGATCCTTATTTGGGGATGAACAGCTATATAACGTTACTGTTACTAGCCATGCTTTTATTATAATTTTTTTCTTTGTGATACCTATCCTAATTGGGGGTTTTGGTAATTGACTTATTCCACTTATAATTTCAGCCCCTGACATAGCATTTCCCCGTATGAACAATCTAAGATTTTGAATACTACCACCATCATTTGTCTTAATCACCATAAGAACAATATCAGAACAGGGAGCAGGAACAGGATG…
	MF503452	------------------------------------------------------------------ACACTTTACTTTATTTTTGGAATTTGAGCGGCCACAGTAGGAACATCCCTTAGGATGATTA-TTCGCTCGGAGCTCAGTCAACC---AGGATCTCTGTTTTCAGATGAGCAGCTCTATAATGTTACAGTAACAAGTCACGCATTTGTTATAATTTTTTTTTTTGTTATACCAATCCTAATTGGAGGTTTTGGTAACTGACTGATCCCTCTAATAATTTCAGCACCAGATATAGCATTCCCACGTATAAATAACCTTAGATTCTGACTACTACCTCCTTCTTTTCTCCTGATTACTATAAGAACTATAAGAGAGCAGGGAGCAGGAACAGGATG…
	MW009690	-------------------------------------------------------AAGATATTGGCACACTATATTTTATTTTTGGAGTTTGAGCAGCCACAGTAGGCACATCTTTAAGAATAATTA-TCCGATCTGAACTAAGCCAACC---AGGATCTCTATTTTGCGACGAACAACTGTATAATGTTACTGTAACTAGCCATGCCTTTATTATGATTTTCTTTTTTGTTATACCTATCCTGATTGGAGGATTCGGAAACTGACTTATCCCTCTTATAATTTCAGCACCAGATATAGCATTCCCCCGTATAAATAATTTAAGATTCTGAATACTGCCCCCCTCTTTCATTCTTATTACTATAAGAACAATAAGAGAACAAGGTGCAGGTACTGGTTG…
	LC089870	----------------------------------------GTCAACAAAATCATAAAGATATTGGCACTCTTTACTTTATTTTTGGAATTTGAGCCGCTACGGTAGGAACCTCACTTAGTATGATTA-TCCGATCAGAACTAAGTCAACC---AGGATCTCTTTTTTCAGACGAACAGTTATATAATGTAACAGTTACAAGACACGCATTTGTTATAATTTTTTTCTTTGTAATACCTATTCTAATTGGAGGATTTGGAAACTGGCTAATTCCTTTAATAATCTCTGCTCCCGATATAGCATTTCCTCGAATAAATAATCTCAGCTTCTGACTACTACCACCCTCGTTTATTCTAATTACAATAAGCACCATAAGAGAACAAGGAGCAGGAACAGGCTG…
	JX865305	-------------------------------------ACCGGTCAACAAATCATAAAGATATTGGTACACTTTATTTTATTTTTGGAGTATGAGCTGCTACAGTAGGAACATCTCTTAGTATGATTA-TCCGGTCAGAACTTAGACAACC---AGGATCACTCTTCTCAGATGAACAACTTTACAACGTTACAGTAACAAGACATGCATTTGTCATAATTTTCTTTTTTGTAATACCCATCCTTATTGGAGGATTTGGAAATTGACTAGTACCTTTAATGATTTCAGCACCAGATATAGCTTTCCCCCGAATAAATAACCTGAGATTCTGACTACTACCCCCATCTTTTATATTAATTACTATAAGAAGTATAGCAGAACAAGGAGCCGGGACAGGGTG…
	KT898841	------------------------------------------------------------------ACACTTTATTTTATTTTTGGAGTATGGGCTGCTACAGTAGGAACATCTCTTAGTATGATTA-TCCGATCAGAACTTAGACAACC---AGGATCACTCTTCTCAGACGAACAACTTTACAACGTTACAGTAACAAGACATGCATTTGTCATGATTTTCTTTTTTGTGATACCCATCCTTATTGGAGGATTTGGAAATTGACTAGTACCTTTAATGATCTCAGCACCAGACATAGCTTTTCCCCGAATAAATAACCTCAGATTTTGACTACTACCACCATCTTTTATATTAATTACTATAAGAAGTATAGCTGAACAAGGAGCTGGAACAGGATG…
	OQ968323	-------------------------------------------------------------------------ATTTTATTTTTGGTCTTTGATCTGCCTGTGTTGGAACATCTTTAAGATTAATTA-TTCGTGTTGAACTAAGACAACC---TGGCAATTTTTTCAATGATGAACAAATTTATAATGTAGCTGTGACAAGTCATGCTTTTGTAATAATTTTTTTTTTTGTTATACCAATCTTAATTGGAGGATTTGGAAATTGATTAGTTCCTTTAATACTTAGAGCACCAGATATAGCTTTCCCCCGAATAAACAATTTAAGATTTTGATTATTGCCTCCTTCCTTGTTACTTTTACTAAGAAGATCTTTAGTAGAAACAGGAGCAGGTACAGGATG…
	OP013286	-----------------------------------------GTCAACAAATCATAAAGATATTGGCACTCTATATTTTATTTTCGGCCTATGATCTGCCACAGTAGGTACTTCTTTGAGATTCATTA-TTCGCTCAGAATTAAGCCAACC---AGGCAGACTCCTAAGAGACGATCAGATCTTCAACGTTACCGTTACCAGTCATGCATTCATTATAATTTTTTTTTTCGTTATACCAATTTTAATCGGAGGATTTGGAAACTGATTAGTCCCCCTAATGATCGGAGCTCCTGACATAGCCTTTCCTCGAATAAATAACCTAAGTTTTTGACTCTTACCTCCATCATTAATCCTTATCACTAGTAGAACAATAAGAGAACAAGGGGCAGGAACTGGATG…
	ON005160	--------------------------------------------------------------------------------------------------TACTGTGGGAACCTCTTTAAGATTCATTA-TTCGATCAGAATTAAGCCAACC---AGGTAGTCTTCTAGGAGATGATCAGATTTTTAACGTTACTGTAACCAGACACGCATTTATTATAATTTTCTTCTTCGTTATACCAATTTTAATTGGAGGGTTTGGTAATTGACTAGTTCCTCTAATAATCGGAGCTCCTGATATAGCTTTTCCTCGAATAAACAATCTAAGTTTCTGACTCTTACCTCCCTCCTTAATTCTTATCACAAGTAGTACAATAAGAGAACAAGGTGCAGGAACTGGATG…
	JX865313	-------------------------------------------CAACAAATCATAAAGATATTGGCACCTTATATTTTATATTTGGTCTATGAGCTGCCACTGTCGGCACCTCCTTAAGATTTATTA-TTCGTTCAGAACTCAGTCAACC---TGGTAACTTCTTTGGGGACGAACAAATCTTCAATGTAACAGTGACTAGACACGCATTTGTTATAATTTTTTTTTTTGTGATGCCTATTCTAATCGGTGGGTTTGGAAACTGACTAGTCCCTTTAATAATTGGCGCCCCAGATATAGCCTTTCCACGAATAAACAACTTAAGCTTTTGATTATTACCCCCCTCTTTTATGCTTATCGCAACAGGAACTATAAGAGAACAAGGAGCTGGAACAGGATG…
	MN444827	-----------------------------------------------------------------GACACTATATTTTATTTTTGGCCTATGAGCTGCTACGGTAGGGACCTCTCTAAGGTTTATTA-TTCGTTCAGAATTAAGCCAACC---AGGACATTTATTTTCTGACGAACAATTTTATAATGTAACAGTAACTAGTCATGCCTTTATTATAATTTTTTTTTTCGTTATACCTATCTTAATTGGGGGTTTCGGAAATTGACTAATTCCTCTTATAATCGGGGCCCCAGACATAGCCTTTCCACGAATAAACAATTTAAGTTTCTGATTGCTGCCCCCATCTCTTATTTTAATTTCAGCTAGAGCAGTAGCTGAGCAAGGAGCAGGGACGGGGTG…
	OR145335	------------------------------------------TCAACAAATCATAAAGATATTGGAACGCTATACTTTATTTTCGGGCTGTGGGCTGCTACAGTAGGAACCTCGCTAAGATTTATTA-TTCGCTCAGAATTGAGCCAACC---AGGGCATTTATTTTCTGACGAACAACTTTACAACGTAACAGTAACCAGGCATGCTTTTATTATAATTTTTTTTTTTGTTATACCTATTTTAATCGGGGGATTTGGGAATTGACTAGTTCCTCTTATAATTGGAGCACCTGACATGGCCTTTCCCCGAATAAATAACTTAAGTTTTTGATTACTACCCCCCTCTCTTATTCTAATCTCAGCTAGAACAATAGCTGAACAGGGGGCAGGCACGGGGTG…
	MN888330	-----------------------------------------------------------------GACACTTTATTTTATTTTTGGTCTATGGGCAGCTACAGTAGGCACATCGCTCAGATTTATCA-TTCGATCAGAATTAAGCCAACC---TGGACATTTATTCTCGGATGAACAATTTTACAATGTTACAGTCACTAGACATGCTTTTATTATAATTTTTTTCTTTGTTATACCTATCCTAATTGGAGGTTTTGGAAACTGACTAGTGCCCCTCATAATCGGGGCGCCTGATATAGCTTTTCCCCGAATAAACAATTTAAGATTTTGACTTTTGCCCCCCTCGCTGATCTTAATCACTACTAGGACTATGGCAGAGCAAGGGGCGGGTACAGGATG…
	MN888328	-----------------------------------------------------------------AACACTTTATTTTATTTTTGGCCTATGGGCAGCCACAGTAGGGACCTCTCTAAGATTTATTA-TCCGCTCAGAGCTTAGCCAACC---TGGCCACTTATTTTCTGATGAACAACTTTACAATGTTACTGTCACAAGACACGCGTTTATTATAATTTTCTTTTTTGTAATGCCCATCTTAATCGGCGGCTTTGGAAACTGACTAGTCCCCTTAATGATCGGGGCTCCTGATATAGCTTTTCCACGAATGAATAATTTAAGTTTCTGACTATTGCCCCCCTCCCTAATTTTAATTACAACCAGGACAATGGCCGAACAAGGGGCCGGCACAGGATG…
	OP013274	-----------------------------------------------------TAAAGATATTGGAACTTTATATTTTATTTTTGGTCTTTGATCTGCAACTGTAGGAACTTCCCTAAGAATAATTA-TCCGTTCAGAACTAAGACAACC---CGGAAGCCTGTTTATAGATGAACAAATATATAATGTTATCGTAACAAGTCATGCTTTTATTATAATTTTTTTTTTCGTAATACCTGTCTTAATTGGAGGGTTTGGAAACTGATTTGTTCCTTTAATGATTGGAGCTCCAGATATGGCTTTCCCACGAATAAACAACTTAAGTTTTTGATTTTTACCGCCTTCTTTGTTTTTTGTTCTATCTAGTAGAATGGCAGAACAAGGAGCAGGTACAGGATG…
	MT023413	---------------------------------------------------------------------------------------CTCTGAGCGGCGACATTAGGCACATCGTTAAGATTTATCA-TTCGTTCAGAATTAAGACAACC---TGGTCAATTATTTTGTGACGAACAACTCTATAATGTAACCGTTACTAGTCATGCTTTTATTATAATTTTTTTCTTTGTCATACCTATTTTAATCGGAGGATTCGGAAATTGACTAGTACCCCTTATAATTGGAGCTCCCGATATAGCCTTTCCACGAATAAACAATCTAAGTTTCTGATTACTACCTCCGTCATTCACGCTTATTCTGAGAAGAACTATAGCAGAACAGGGGGCTGGAACAGGCTG…
	KF788251	------------------------------------------------------------------------------------------TGAGCAGCTACAGTGGGAACTTCTTTAAGTTTTATTA-TTCGATCTGAACTCAGACAACC---TGGGCAATTTTTTGGAGACGAACAACTATTCAATGTTACTGTAACCAGACATGCCTTCATTATAATTTTTTTTTTTGTTATACCTGTTTTAATTGGAGGCTTTGGAAATTGACTGGTACCTCTTATAGTGGGGGCCCCTGATATAGCTTTCCCCCGAATAAACAATTTAAGATTCTGACTACTACCTCCTTCTTTTATACTTATTGTAATAGGTACTTTAAGAGAACAAGGAGCAGGGACAGGATG…
	LC637242	------------------------------------ATATTTTCTACAAATCACAAAGATATTGGAACACTATACTTTATTTTTGGACTTTGAGCTGCAACTGTAGGGACTTCATTAAGATTTTTAT-TACGATCAGAATTAAGACAACC---TGGAAATCTATTTGAAAATGAACAAATATTTAATGTAGCTGTTACAAGACATGCTTTTGTTATAATTTTTTTTTTTGTAATACCTGTATTAATTGGAGGATTTGGAAACTGACTTGTACCTCTTATAATTGGGGCTCCAGATATAGCATTTCCTCGAATAAACAATTTAAGATTTTGATTGCTTCCCCCCTCTTTTTTTTTAATTATATTAAGAACTATAAGAGAACAAGGAGCAGGAACAGGATG…
	FJ435802	-----------------------------------------------------------------CACCTTATATTTTATTTTCGGCCTATGGGCAGCCACGGTAGGAACTTCTCTAAGTTTCATTA-TTCGATCAGAACTTAGTCAACC---CGGACAGCTATTTTGTGACGAACAACTTTATAACGTTACTGTTACTAGACACGCTTTCGTAATAATTTTTTTTTTTGTTATACCTATTCTAATTGGAGGCTTTGGAAACTGACTTGTACCCCTTATAATTGGAGCGCCCGATATGGCTTTTCCCCGAATGAACAACTTGAGTTTTTGACTCCTGCCCCCTTCATTTACTTTAATCTCAGCAAGAACAATGGCTGAACAAGGGGCAGGAACCGGATG…
	MH676008	-----------------------------------------------------------------AACATTATACTTCATTTTTGGATTATGAACAGCTACTGTAGGAACCTCTTTAAGATTTATTA-TCCGATCAGAATTAAGCCAACC---AGGTAATCTATTCAGCGACGAACAAATATTTAACGTAACAGTAACCAGCCATGCTTTTATTATAATTTTTTTTTTTGTTATACCAATCCTAATCGGAGGATTTGGAAACTGATTAGTCCCTCTCATAATTGGGGCCCCTGATATAGCCTTTCCCCGTATAAATAATTTAAGATTCTGACTACTACCCCCTTCTTTTATATTAGTTTTGATAAGGACTATAACAGAACAAGGAGCAGGGACTGGATG…
	MW727962	-----------------------------------------------------------------AACCTTATATTTCATTTTTGGCCTATGGGCAGCTACAGTAGGAACATCATTAAGCTTTATTA-TCCGGTCAGAACTCAGTCAACC---TGGACAACTATTTTGTGATGAACAACTATATAACGTAACAGTCACAAGTCATGCCTTCGTAATAATTTTCTTTTTTGTAATACCCATTTTAATCGGCGGATTCGGAAACTGATTAATTCCCCTAATAATTGGAGCGCCTGATATAGCTTTTCCTCGAATAAACAATTTAAGTTTCTGACTTCTACCCCCCTCATTTACATTAATTCTTAGAAGAACAATAGCAGAACAGGGGGCAGGGACAGGATG…
	MT023412	-----------------------------------------------------------------AACACTATATCTCATTTTTTGTTTATGGTCAGCAAGAGTAGGAACCTCTCTTAGCTTTATTA-TTCGATCAGAATTAAGACAACC---AGGACATTTGTTTAGGGACGAACAACTATACAATGTTACCGTAACAAGACACGCATTTATTATAATTTTTTTTTTTGTTATGCCTATTTTAATTGGGGGGTTTGGAAACTGACTTGTTCCCCTAATAATTGGAGCTCCAGATATGGCCTTTCCGCGCATAAATAACTTAAGGTTCTGACTACTGCCCCCTTCTTTTATACTAATCTGCACAAGAACAATAAGAGAACAAGGAGCCGGAACAGGATG…
	MH675998	-------------------------------------------------------------------CTCTATATTTTATCTTTGGGTTATGAGCTGCTACTGTAGGAACATCTCTAAGTTTTATTA-TTCGATCCGAACTCAGTCAACC---TGGATACCTATTTGCAGATGAACAACTCTACAATGTAACAGTTACAAGACATGCTTTTATTATAATTTTTTTTTTTGTTATGCCTATTCTGATTGGAGGATTTGGAAACTGACTTATTCCTCTCATAATTGGAGCTCCTGATATGGCTTTTCCTCGTATAAACAATCTAAGATTTTGATTGTTACCCCCTTCATTTATTTTAATTTCTACAAGAACAATAGCTGAACAAGGAGCAGGAACCGGATG…
	EU244605	----------------------------------------GGTCAACAAATCATAAAGATATTGGTACACTTTATTTTATTTTCGGCTTATGAGCAGCTACAGTAGGCACATCATTAAGATTTATTA-TTCGATCCGAATTAAGACAACC---CGGATATCTATTTAGAGATGAGCAACTATATAATGTTACAGTGACAAGACATGCATTTATTATAATTTTTTTCTTTGTTATACCAATCTTAATTGGGGGATTTGGAAACTGACTAGTACCTCTTATAATTGGAGCTCCTGATATAGCTTTTCCTCGAATAAATAATCTTAGATTTTGACTACTGCCCCCATCTTTTCTTCTAATTACAACAAGCACTATAGCCGAACAAGGAGCAGGAACTGGATG…
	MH676013	-----------------------------------------------------------------TACCCTATATTTCATTTTCGGATTATGAGCAGCAACAGTAGGAACTGCCCTTAGTTTTATTA-TTCGATCAGAAWTAAGACAACC---AGGACAATTATTTAGGGATGAACAATTATACAATGTAACTGTTACAAGCCATGCATTTATTATAATTTTTTTTTTCGTCATACCTATTCTTATTGGAGGCTTCGGAAACTGATTAATTCCCTTAATAATTGGAGCTCCAGATATGGCTTTCCCTCGAATAAACAACTTAAGATTTTGATTACTACCCCCTTCTTTTCTACTAATTTCAACAAGAACAATAGCTGAACAAGGAGCAGGTACCGGCTG…
	MH676007	-----------------------------------------------------------------CACATTATATTTTATTTTTGGCTTATGGGCAGCAACAGTAGGAACTGCTCTTAGTTTTATTA-TTCGTTCAGAATTAAGACAACC---AGGCCAACTATTTAGAGACGAACAATTATACAATGTCACTGTTACAAGTCATGCATTTATTATAATTTTTTTTTTTGTTATACCTATTCTTATCGGAGGATTCGGAAACTGACTAATTCCTCTAATAATTGGGGCTCCCGATATAGCATTTCCACGAATAAATAACCTAAGATTTTGATTATTACCTCCCTCTTTCTTATTAATTTCAACAAGCACCATAGCTGAACAAGGAGCAGGAACAGGTTG…
	OP684766	-------------------------------------------CAACAAATCATAAAGATATTGGTACACTATATTTTATTTTTGGTCTTTGAGCTGCTTGCGTCGGGACCTCTCTGAGATTTATTA-TCCGATCAGAATTAAGCCAACC---AGGACAATTATTTTGTGACGAACAACTGTATAATGTTACTGTAACAAGTCATGCTTTTGTTATAATTTTCTTTTTTGTTATACCTATTCTTATTGGTGGTTTTGGAAATTGATTAATTCCTTTAATAATCGGTGCCCCCGATATAGCTTTTCCCCGTATAAATAATTTAAGTTTTTGATTATTGCCCCCCTCCTTCATATTAATTTTAAGAAGAACAATGGCTGAACAAGGGGCGGGAACAGGATG…
	MH676000	---------------------------------------------------------------------CTATATTTTATTTTTGGCTTATGGACCGCTACAATTGGAACATCTCTAAGTTTTATTG-TACGCTCAGAATTAAGACAACC---AGGAAACTTATTCAACGATGAACAATTATTTAATGTAACAGTCACAAGACATGCATTCGTGATAATTTTTTTTTTTGTTATACCAATTTTAATTGGAGGATTTGGAAATTGATTAGTACCAATAATAGTAGGAGCCCCCGATATAGCTTTTCCCCGCATAAATAATTTAAGATTTTGGCTACTACCCCCATCTTTTTTTCTTATTCTAATTGGAACTATAGCAGAGCAAGGGGCGGGGACTGGTTG…
	MH676017	-----------------------------------------------------------------AACCCTTTATTTTATTTTCGGACTATGAGCTGCTACAATTGGCACGTCACTAAGATTTATTG-TACGATCAGAGCTTAGACAGCC---AGGAAATCTTTTTAATGATGAACAGTTATTTAATGTTACAGTAACAAGACACGCTTTTGTAATGATTTTCTTTTTTGTTATACCCATCTTAATTGGAGGATTTGGTAATTGATTAATCCCGTTAATAATTGGTGCCCCCGATATGGCTTTCCCCCGTATAAATAATTTAAGATTTTGATTACTACCCCCCTCATTCTTTTTAATTTTAATTGGCACTATAGCTGAACAAGGTGCTGGAACAGGATG…
	EU244599	----------------------------------------GGTCAACAAATCATAAAGATATTGGAACTATTTATTTTATTTTTGGATTATGAGCTGCCACGATCGGCACATCTTTAAGATTTATTG-TACGATCAGAGCTTAGACAGCC---AGGAAATTTATTTAATGATGAACAACTTTTTAATGTTACAGTGACAAGACATGCATTCGTAATAATTTTCTTTTTTGTTATACCCATTTTAATTGGGGGATTTGGTAATTGATTGGTCCCTCTAATAATTGGAGCTCCGGACATAGCTTTCCCCCGTATAAATAATCTTAGATTCTGGCTATTACCCCCCTCATTTTTCTTAATTTTAATCGGTACTATAGCTGAACAAGGTGCTGGAACAGGATG…
	EU244598	----------------------------------------GGTCAACAAATCATAAAGATATTGGAACTCTTTATTTTATTTTTGGATTATGAGCTGCCACGATCGGCACATCTCTAAGATTTATTG-TACGATCAGAGCTTAGACAACC---AGGAAATTTATTTAATGATGAACAACTTTTTAATGTTACAGTGACAAGACATGCATTCGTAATAATTTTCTTTTTTGTTATACCCATTTTAATTGGGGGATTTGGTAATTGATTAGTCCCTCTAATAATTGGAGCTCCGGACATAGCTTTTCCCCGTATAAATAATCTTAGATTCTGACTATTACCCCCCTCATTTTTCTTAATTTTAATTGGTACTATAGCTGAACAAGGTGCTGGGACAGGATG…
	FJ435803	-------------------------------------------------------------------------------------------------------TAGGCACCTCTTTAAGCTTTATTA-TCCGCTCAGAACTAAGTCAACC---AGGAAGATTATTGGGCGACGAACAAATTTTTAATGTAACAGTAACCAGACATGCCTTTGTAATAATTTTTTTCTTTGTTATACCAATTTTAATCGGTGGCTTTGGGAATTGACTAATTCCCTTAATAATTGGAGCCCCAGATATAGCTTTCCCCCGCATGAACAACTTAAGGTTTTGACTACTACCTCCGTCATTTTTATTAATCATATCTAGAACAATAAGAGAACAAGGAGCAGGAACAGGATG…
	MF568534	---------------------------------------------------------------------------------------TTATGAGCTGCCACAATTGGAACATCTCTAAGATTTACTA-TTCGATCAGAGCTTAGACAACC---CGGGAACTTTTTTTCAGACGAACAATTATTTAATGTAGTTGTAACAAGACATGCCTTTATTATAATTTTTTTTTTTGTGATGCCTATTTTAATTGGAGGATTTGGAAACTGATTAGTCCCATTAATAATTGGGGCTCCAGATATAGCATTTCCACGAATAAATAATCTAAGGTTCTGACTACTACCCCCCTCATTTTTTTTAATTTCTATAAGAACAATAACAGAACAGGGGGCGGGGACAGGGTG…
	MK041020	---------------------------------------------------------------------------------------------------------GGAACCTCTCTTAGGTTTATTA-TCCGCTCAGAGTTAAGTCAACC---AGGACAAATATTCGGAGACGAGCAATTATTTAATGTCACTGTGACTAGACACGCATTCGTAATAATTTTTTTTTTTGTGATACCTATTTTAATTGGAGGATTCGGAAACTGGTTAGTTCCATTAATAATTGGAGCTCCGGACTTGGCTTTTCCTCAAATAAATAACCTAAGATTTTGAACTTTGCCCCCCTCTTTCCTTCTAATTCTTATAGGAACACTAGCAGAACAAGGTGCAGGTACAGGATG…
	MT731035	----------------------------------------------------------------------TTTATTTCATATTCGGCTTATGGGCTGCGACAGTAGGAACCTCTTTAAGATTTATTA-TTCGATCAGAGTTAAGACAACC---TGGACACTTTTTTAGAGATGAACAACTCTTTAATGTAACAGTCACAAGTCATGCCTTTGTGATAATTTTTTTTTTTGTTATACCTATTTTAATTGGAGGATTTGGAAATTGATTAATTCCTCTAATAATCGGCGCCCCCGATATAGCTTTTCCTCGAATAAATAATTTAAGATTTTGGCTACTCCCCCCATCTTTTTTTCTAATTCTAATTGGAACAATAGCTGAACAAGGAGCAGGTACAGGATG…
	FJ435808	--------------------------------------------------------------------TCTCTATTTTATTTTTGGGCTTTGGGCAGCCACCATTGGGACCTCTTTGAGATTTATTA-TCCGATCTGAATTAAGCCAACC---TGGACAATTGTTTGCAGACGAGCAATTATTTAATGTTACAGTAACAAGACATGCCTTTGTTATAATTTTCTTTTTTGTGATACCTATTCTTATTGGGGGGTTTGGTAACTGATTGGTCCCCCTCATAATTGGGGCTCCAGATATGGCTTTTCCTCGAATAAACAACTTAAGATTTTGACTCCTGCCTCCTTCTTTTCTTCTTATCCTTATGGGAACAATGGCAGAACAAGGGGCGGGTACTGGATG…
	MH676010	-----------------------------------------------------------------AACCCTATACTTTCTATTTGGGCTATGAGCCGCTACAGTAGGAACCTCTTTAAGTCTTATTA-TTCGCTCAGAGCTCAGACAACC---AGGACAGCTATTTAACGATGAACAATTGTTTAATGTAACTGTAACCAGACACGCATTTGTCATAATTTTTTTTTTTGTGATACCTATTCTAATTGGTGGGTTTGGAAATTGATTAGTTCCGTTAATAATTGGAGCCCCTGATATAGCATTTCCTCGAATAAACAATCTAAGGTTCTGGCTACTACCCCCATCCTTTCTTCTTATTTTAATGGGAACCATAGCCGAACAAGGAGCCGGTACAGGCTG…
	MH676003	------------------------------------------------------------------------------------------------------------ACATCTTTAAGTTTCATTA-TTCGCTCTGAATTAAGACAACC---TGGACAACTATTTAACGATGAGCAATTATTTAATGTGACGGTAACTAGACATGCATTCGTAATAATTTTTTTTTTTGTAATACCTATTTTAATTGGTGGGTTTGGTAATTGACTTGTCCCTTTAATAATTGGAGCCCCTGATATAGCATTTCCTCGAATAAATAATTTGAGATTTTGGTTATTGCCACCATCATTTCTCCTCATTTTGATAGGAACTATGGCAGAACAAGGTGCAGGTACTGGATG…
	FJ435807	-----------------------------------------------------------------TACATTATATTTTGTATTTGGCTTATGAGCTGCAACGGTTGGAACTTCTTTAAGCTTTATTA-TCCGTTCAGAGCTGAGACAACC---TGGGCAATTATTCAATAACGAACAACTATTCAATGTAACAGTAACAAGACATGCATTTGTAATAATTTTCTTTTTTGTTATGCCTATTTTAATTGGGGGCTTTGGGAATTGACTGATCCCATTAATAATTGGAGCTCCTGATATAGCTTTCCCACGAATAAATAACCTAAGCTTTTGACTGTTGCCTCCGTCTTTTTTACTTATTTTAATAGGAACAATAGCAGAACAAGGGGCCGGAACCGGATG…
	MK041017	---------------------------------------------------------------------------------------------------------GGCACCTCTTTAAGCTTTATTA-TTCGATCTGAGCTAAGACAACC---AGGACAATTATTCAGAGACGAACAACTTTTTAATGTTACAGTAACAAGTCATGCCTTTGTAATAATTTTCTTCTTCGTTATACCAATCTTAATTGGAGGTTTCGGAAATTGATTAGTGCCCCTAATAATTGGAGCCCCAGATATGGCCTTTCCTCGCATAAACAACTTAAGTTTTTGACTACTACCTCCATCTTTTCTTCTTATTCTTATAGGAACTATAGCCGAACAAGGTGCAGGAACAGGATG…
	MK041016	---------------------------------------------------------------------------------------------------------GGCACCTCATTAAGATTTATTA-TCCGGTCTGAACTAAGTCAACC---AGGACAACTATTTGGAGACGAGCAATTATTTAATGTAACAGTAACAAGACATGCATTTGTTATAATCTTCTTTTTTGTTATGCCCATTTTAATCGGAGGTTTTGGAAATTGACTTGTACCGCTAATAATTGGCGCACCAGATATGGCCTTTCCTCGCATAAATAACTTAAGTTTTTGATTACTACCCCCATCTTTTCTCCTTATTCTTATAGGGACAATATCCGAACAAGGGGCTGGAACAGGATG…
	MK041013	---------------------------------------------------------------------------------------------------------GGTACCTCATTAAGCTTTATTA-TCCGGTCTGAACTAAACCAACC---AGGACAACTGTTTGGAGACGAGCAATTATTTAATGTGACAGTAACAAGACATGCATTTGTTATAATTTTCTTTTTTGTTATACCCATTTTAATCGGAGGTTTTGGAAATTGACTGGTGCCGTTAATAATTGGCGCACCAGATATAGCCTTTCCTCGCATAAATAACTTAAGTTTTTGATTATTGCCCCCGTCTTTTCTCCTTATTCTTATAGGGACAATATCCGAACAGGGAGCTGGGACAGGATG…
	MK041015	---------------------------------------------------------------------------------------------------------GGTACCTCATTAAGCTTCATTA-TTCGATCTGAACTAAGCCAACC---AGGACAACTGTTTGGAGACGAGCAATTATTTAATGTGACAGTAACAAGACATGCATTTGTTATAATCTTCTTTTTTGTTATGCCCATTTTAATCGGAGGTTTTGGAAATTGACTCGTGCCACTAATAATTGGCGCACCAGATATGGCCTTTCCTCGCATAAATAACTTAAGGTTTTGATTGCTACCTCCGTCTTTTCTCCTTATTCTTATAGGAACAATATCCGAACAGGGGGCTGGGACAGGATG…
	MK040995	---------------------------------------------------------------------------------------------------------GGAACTTCCCTAAGTTTTATTA-TCCGATCTGAATTAAGACAACC---AGGTCAACTAATTGGTGACGAACAAATTTTTAATGTCACTGTAACCAGACACGCATTTGTTATAATTTTCTTTTTTGTTATACCCATCCTAATTGGAGGGTTTGGAAACTGATTAGTGCCTCTAATAATTGGGGCTCCAGATATAGCTTTTCCTCGAATAAATAACTTAAGGTTTTGACTACTCCCCCCTTCTTTTCTCCTTATTTTAATGGGGACAATGTCTGAGCAAGGTGCTGGAACAGGATG…
	MK040992	---------------------------------------------------------------------------------------------------------GGAACTTCTCTAAGATTTATTA-TCCGATCAGAATTAAGACAACC---TGGTCAATTATTCGGAGATGAACAATTATTTAATGTTACAGTAACAAGCCATGCATTTGTGATAATTTTTTTCTTTGTGATACCTATTCTTATTGGAGGATTTGGGAACTGACTTGTACCTCTAATAATCGGAGCCCCCGATATAGCATTTCCTCGAATAAATAATTTAAGATTTTGGCTTTTGCCCCCGTCTTTCCTTCTTATTCTCATAGGGACAATATCAGAACAAGGAGCAGGGACAGGATG…
	MK041002	---------------------------------------------------------------------------------------------------------GGAACGTCTTTAAGATTTATTA-TTCGATCTGAACTGAGCCAACC---AGGACAACTATTTGGTGACGAACAATTATTTAATGTCACAGTAACAAGACATGCATTCGTAATAATTTTTTTTTTTGTTATACCTATTCTGATCGGGGGGTTCGGAAACTGGCTGGTCCCCATAATAATTGGAGCTCCTGATATAGCCTTTCCTCAAATAAACAATTTAAGCTTTTGACTACTGCCGCCCTCTTTTATTCTTATTATAATAGGCACAATATCGGAACAAGGAGCTGGCACGGGGTG…
	MH676009	---------------------------------------------------------------------------------CATGGCTTATGAGCAGCCACAATCGGGACCTCTCTTAGCTTTATTA-TCCGATCTGAACTAAGCCAGCC---AGGACAACTTTTTGGAGACGAACAATTGTTTAATGTAACGGTGACAAGACATGCATTTGTGATAATTTTTTTTTTTGTTATACCAATTTTAATTGGGGGGTTTGGAAACTGACTGGTTCCTCTTATAATCGGAGCCCCGGATATAGCCTTCCCTCGAATAAATAACTTAAGATTTTGGCTTCTGCCCCCCTCGTTTCTTCTTATTCTAATAGGCACAATATCTGAACAAGGGGCGGGCACTGGATG…
	MK392633	-----------------------------------------------------------------AACTTTATATTTCATTTTTGGAGTTTGGGCCGCCTCTGTGGGCACTTCTTTAAGAATAATTA-TTCGATCTGAACTTAGCCAACC---CGGATCTCTATTCTCAGACGAACAAATATACAACGTCACCGTTACAAGACACGCTTTCGTAATAATTTTTTTCTTTGTAATACCTATTTTAATTGGAGGATTTGGAAACTGACTAGTTCCACTAATGTTATCCTCACCAGACATAGCTTTCCCACGAATAAATAACCTTAGTTTTTGACTGTTACCTCCATCCTTTATTCTGATCGCAACAGGCACTATAAGAGAACAGGGAGCAGGAACAGGATG…
	KF360229	---------------------------------------------------------------------------------------TTATGAGCAGCCACTATTGGCACATCTCTTAGATTCATTA-TTCGTATAGAGTTAGCTCAACC---TGGTAACTTTTTTTCAGACGAACAAATGTATAATGTTACAGTAACAGCTCATGCTTTTGTAATAATTTTCTTTTTTGTAATACCGGTATTAATTGGTGGGTTTGGTAATTGATTAGTACCACTAATAATTGGAGCACCAGATATAGCCTTTCCACGTATAAATAATTTAAGATTTTGACTACTACCACCATCTTTCATTTTAATTTTATGTAGAACTATCGCAGAACAAGGAGCAGGCACAGGCTG…
	KF938944	------------------------TTACTGCGATGAATATTTTCCACAAATCATAAAGATATCGGCACACTATATTTTATTTTTGGCTTATGGGCCGCTACAATTGGCACATCTCTAAGATTTATTA-TCCGCTTAGAGCTTGCACAACC---TGGAAATTTATTTACTGACGAACAAATGTATAATGTTTCTGTCACAGCTCATGCGTTTATTATAATTTTCTTTTTTGTTATGCCTATCCTTATCGGAGGGTTTGGAAACTGATTAGTGCCTCTAATAATCGGGGCCCCCGACATGGCCTTCCCTCGAATAAATAATTTAAGTTTCTGATTACTGCCCCCCTCTTTTACACTAATCCTAAGCAGAGCTTTAACAGAACAAGGAGCAGGGACAGGCTG…
	FJ435790	-----------------------------------------------------------------AACACTATATTTCGTGTTTGGAAGCTGAAGAGCCTCTGTAGGAACATCTTTAAGTCTTTTAA-TTCGATCAGAATTGACACAACC---GGGTAGCCTATTTTCTGATGAACAAATATACAACGTAATAATTACTAGACATGCTTTTATTATAATTTTCTTCTTTGTAATGCCAATTATAATTGGGGGCTTTGGTAACTGACTAATTCCTATTATAATTAGAGCTCCTGATATGTCATTTCCTCGAATAAACAATCTAAGATTTTGAATATTGCCGCCTTCCTTAATTTTAATATTAAATAGTTCTGTAACAGAGCAGGGAGCTGGAACAGGATG…
	ON809461	------------------------------------------------------------------ACTTTATACTTCCTTTTTGGCCTTTGGACAGCTTGTGTAGGCACAAGATTGAGGTTTTTAA-TCCGAAGAGAATTAAGCCAACC---AGGACTTCTATTTTCGGACGAGCAAATATATAATGTAATTGTTACTAGACATGCCTTTATTATGATTTTTTTTTTTGTGATACCAGTGCTAATCGGGGGATTTGGAAACTGACTGGTTCCACTAATGATTAGTGCTCCTGATATAGCTTTTCCTCGAATAAATAACCTCAGCTTCTGGATATTGCCCCCTTCTTTTTTTTTAATTACTATTAGTACTATGGCAGAACAAGGGGCTGGAACCGGATG…
	MH057763	---------------------------------------------------------------------------------------------ACTGCCTCTGTGGGAACGTCCTTAAGATTTCTAA-TTCGGAGGGAATTAAGCCAACC---AGGGCTTCTTCTCTCCGACGAACAAATATATAATGTGATTGTAACAAGCCACGCATTTATTATAATTTTTTTTTTCGTGATACCAATTTTAATCGGGGGATTCGGGAACTGACTGGTCCCCCTTATAATTAGAGCACCAGACATAGCTTTTCCACGAATAAATAATTTAAGCTTCTGGATACTGCCCCCCTCTTTTTTCCTAATTACTTTAAGCTCGATAACTGAACAGGGGGCCGGAACCGGATG…
	KT951668	------------------------------------------------------------------------------------------TTGACAGCTTGTGTAGGAACATCACTAAGCTTTTTAA-TCCGAACAGAACTCAGCCWACC---AGGACTTCTTTTAGCTGATGAACAAATATATAATGTCATTGTCACAAGCCACGCCTTTATTATAATTTTTTTTTTTGTAATGCCAATTCTTATTGGAGGATTTGGTAATTGATTAATCCCTTTAATAATCAGAGCCCCCGACATAGCTTTCCCTCGTATAAATAATTTAAGATTTTGAATACTACCTCCCTCATTTCTTCTAATTACATTAAGAACTATGGCTGAACAGGGAGCCGGTACGGGATG…
	MK737920	-----------------------------------------------------------------TACCCTTTATTTTATATTTGGGCTTTGAACGGCTTGTGCGGGGACTTCTCTTAGATTCCTTA-TTCGTACAGAATTAAGTCAACC---CGGACTCCTATTTGCTGATGAACAACTTTATAATGTAATTGTAACTAGCCATGCTTTTATTATAATTTTCTTCTTTGTTATGCCAATCCTCATCGGGGGATTTGGAAACTGACTCGTTCCTTTAATAATCAGGGCCCCTGATATAGCTTTCCCCCGAATAAATAACTTAAGATTTTGAATGCTACCCCCCTCTTTTCTACTAATTACTGTAAGAACAATGGCCGAACAGGGGGCTGGTACTGGCTG…
	MK737919	-----------------------------------------------------------------AACACTTTATTTTATTTTCGGTCTTTGACCCGCGTGTGTAGGAACTTCATTAAGATTTATTA-TTCGAAGAGAGCTGAGCCAACC---CGGATTATTATTTTCAGACGAACAAATATATAACGTGGTAGTAACAAGACACGCCTTTATTATAATTTTCTTCTTTGTAATACCAGTCTTAATTGGAGGGTTTGGTAATTGATTAGTGCCTTTAATAATTAGAGCACCTGATATAGCTTTTCCCCGAATAAATAATTTAAGATTTTGAATGTTACCACCCTCTTTTTTCTTGATTACCAGTAGAACTATAGCAGAACAAGGAGCAGGAACTGGTTG…
	GU339057	----------------------------------------------------------------------------------------------CTGCATGTGTGGGTACCTCTCTAAGATTTTTAA-TTCGAAGAGAATTAAGTCAACC---AGGTCTTCTATTCTCCGACGAACAATTATACAATGTAATTGTAACTAGCCACGCCTTCATCATAATTTTTTTTTTTGTTATGCCAGTCTTAATCGGAGGGTTCGGAAATTGGCTAGTGCCCCTTATAATTAGAGCACCAGATATGGCTTTCCCCCGCATAAACAACCTCAAATTTTGGATACTCCCTCCTTCTTTTTTCCTGATTACTATTAGCTCTATAGCGGAACAAGGGGCTGGAACAGGTTG…
	KX810011	-----------------------------------------------------------------AACACTTTATTTTATATTTGGCTTATGAACAGCTTGTGTCGGGACATCTTTAAGCTTTTTAA-TTCGATCAGAATTAAGACAACC---TGGATTACTATTCTCAGACGAACAAATATATAATGTAATCGTTACAAGTCACGCATTTATTATAATTTTCTTTTTTGTTATGCCTGTACTGATTGGAGGATTTGGAAATTGATTAGTTCCTCTCATAATCAGAGCTCCAGATATGGCCTTTCCTCGTATAAATAACCTAAGATTTTGGATACTCCCTCCGTCCTTTATTTTAATTACTCTAAGAACTATGGCCGAACAAGGAGCAGGAACTGGTTG…
	KX347535	---------------------------------------------ACAAATCATAAAGATATTGGGACACTTTATTTTATATTTGGCTTATGAACAGCTTGTGTTGGGACATCTTTAAGCTTTTTAA-TTCGATCAGAATTAAGACAACC---TGGATTACTATTCTCAGACGAGCAAATATATAATGTAATCGTTACAAGTCACGCATTTATTATAATTTTCTTTTTTGTTATGCCTGTGCTGATTGGAGGATTTGGAAATTGGTTAGTCCCTCTCATAATCAGAGCTCCAGATATGGCCTTTCCCCGTATAAATAATCTAAGATTTTGGATGCTCCCTCCTTCCTTTATTTTAATTACTCTAAGAACTATGGCCGAACAGGGAGCAGGGACTGGTTG…
	MG757136	-----------------------------------------------------------------AACATTGTACTTTATATTCGGACTTTGGACGGCTTGTGCCGGGACATCTTTAAGCTTCTTAA-TTCGAACAGAATTAAGACAACC---TGGTCTTTTATTTTCAGATGAACAGCTGTACAATGTAATTGTTACCAGTCACGCATTTGTTATAATTTTCTTCTTTGTGATACCAGTTTTAATCGGAGGATTCGGAAATTGACTTGTACCTCTAATAATTAGAGCCCCCGATATGGCATTTCCTCGAATAAACAATCTTAGATTTTGAATGCTTCCTCCCTCATTTTTTTTAATTACAATTAGATCAATAGCAGAACAAGGGGCCGGAACAGGATG…
	MW246133	-----------------------------------------------------------------TACTTTATATTTTATATTTGGGCTTTGAACTGCCTGTGTGGGCACATCCCTTAGGTTCCTTA-TTCGAAGTGAATTAAGACAACC---TGGCCTTCTTTTTTCAGATGAGCAAATGTATAATGTTGTAGTTACTAGTCATGCATTTATTATAATCTTCTTTTTTGTTATGCCTATCCTTATCGGAGGCTTCGGAAACTGATTAATTCCCCTTATAATTAGAGCGCCTGATATGGCTTTTCCACGTATAAATAATCTAAGATTTTGAATGTTGCCACCTTCTTTTTTCTTGATTACTATGAGATCTATGGCTGAACAAGGGGCAGGAACCGGGTG…
	FJ435797	-----------------------------------------------------------------AACTCTTTATTTTATATTTGGACTTTGAGCCGCCACAATTGGAACCTCACTCAGTTTTATTA-TTCGAATAGAATTATCTCAGCC---AGGAAATTTTCTTGGAGATGAACAAATTTATAATGTCACAGTAACAGCTCATGCCTTTGTTATAATTTTTTTTTTTGTTATACCTATTTTAATTGGGGGATTTGGTAACTGATTAGTACCTCTTATAATTGGAGCCCCTGATATGGCTTTTCCTCGAATAAATAATTTAAGATTTTGACTTTTGCCTCCCTCTTTTTTGTTAATTATCTCAAGTACAGTCGCAGAACAAGGAGCAGGAACAGGATG…
	KU513419	-------------------------------------------------ATCATAAAGATATTGGTACTTTATATTTTTTATTTGGACTATGAGCTGCCACAATTGGCACTTCTCTTAGATTTATTA-TCCGACTAGAGCTATCTCAACC---AGGAAACTTTATTGGAGACGAGCAAATATACAATGTTACAGTAACAGCCCATGCTTTTGTTATAATCTTCTTTTTTGTAATACCCATTTTAATTGGAGGATTTGGTAACTGACTAATCCCTCTGATAATCGGAGCACCCGATATGGCATTTCCACGAATAAATAATTTAAGATTCTGGCTTCTGCCCCCCTCTTTTCTTCTTATTCTTACAAGAACTGTAGCTGAACAAGGAGCTGGAACTGGGTG…
	OM523181	-----------------------------------------------------------------AACACTATACTTTCTTTTCGGACTTTGATCTGCAAGAGTGGGAACCTCCTTAAGCTTTCTTA-TCCGCTCCGAACTTAGCCAACC---AGGCATTTTTTTAAAAGACGAACAAATATTTAATGTCACAGTTACAAGACACGCCTTTATTATAATTTTTTTCTTCGTTATGCCTATTTTAATTGGCGGATTTGGAAACTGGTTAGTACCCCTTATAATTGGTGCCCCAGACATAGCTTTTCCCCGCATAAACAATCTAAGGTTCTGAATATTGCCCCCTTCACTTATCCTCATCATAACAAGAACCATAACAGAACAAGGGGCAGGCACAGGCTG…
	KU513420	---------------------------------------------------------------------CTATATTTTTTATTCGGGCTTTGAGCAGCCACTATTGGCACCTCTTTAAGATTTATTA-TTCGATTAGAGTTATCCCAGCC---AGGAAATTTATTTTCAGATGAACAACTTTATAACGTTACAGTAACTGCCCATGCATTCATCATAATTTTTTTTTTTGTCATACCTATTCTCATTGGAGGATTTGGAAATTGACTAGTACCCCTCATAATCGGGGCCCCAGATATAGCATTCCCACGAATAAATAACCTTAGATTTTGGCTGCTGCCCCCCTCTTTTCTTTTAATTTTAAGTAGTACTTTAGCAGAACAAGGTGCTGGAACTGGATG…
	HM600784	------------------ATCTTTTTCCTGCGATGACTATTTTCAACTAACCACAAAGATATCGGAACATTATATTTTTTATTCGGACTTTGAGCAGCCACTATTGGTACTTCTTTAAGATTTATTA-TTCGACTAGAACTATCCCAACC---AGGAAATTTATTTTCAGACGAGCAACTTTACAATGTAACAGTAACTGCTCATGCATTTATCATAATTTTTTTCTTTGTTATACCTATTCTTATTGGAGGATTCGGAAATTGATTAGTTCCGNTTATAATCGGAGCCCCAGATATAGCATTTCCTCGAATAAATAACCTCAGATTTTGATTATTACCACCATCCTTTCTTTTAATTTTAAGCAGCACCTTAGCAGAACAAGGTGCTGGAACTGGATG…
	MZ047789	---------------------------------------------------------------------------------------------------------GGCACATCCCTAAGCATAATTA-TTCGAATAGAATTAGCACAACC---TGGTAACTTTTTTTCTGATGAACAACTATACAATGTAACTGTTACAAGCCATGCATTTATTATAATTTTTTTTTTTGTTATACCTATTTTAATTGGAGGATTCGGAAATTGATTAGTTCCCCTAATAATCGGAGCACCCGATATGGCTTTCCCCCGTATAAACAACTTGAGATTTTGGTTACTTCCCCCATCTTTTTTACTAATTTTGAGAAGATCTCTATCCGAACAAGGAGCTGGAACAGGGTG…
	MK765502	-----------------------------------------------------------------------------------------TTGAGCCGCTACGGTAGGAACTTCTTTAAGTTTTATTA-TTCGTCTTGAATTAGCTCAACC---CGGAAATTTATTTTCAGATGAACAAATTTACAATGTAACCGTAACAAGTCATGCTTTTATTATAATTTTTTTTTTTGTAATACCTATTCTAATTGGAGGTTTTGGTAATTGACTTATTCCACTTATAATTGGGGCACCAGATATGGCTTTTCCTCGAATAAATAATCTTAGATTCTGGTTACTGCCCCCTTCATTCTTATTAATTTTAAGTAGCTCGATAAGAGAACAAGGGGCAGGCACAGGATG…
	OQ352269	------------------------------------------------------AAAGATATTGGCACACTTTATTTTATTTTTGGAATTTGAACAGCCACAGTGGGCACATCTTTAAGAATGCTTA-TTCGATCAGAATTAAGTCGACC---TGGCTCTTTCTTTTCTGACGAACAAATATACAACGTAACAGTAACAAGTCATGCCTTTATTATAATTTTCTTTTTTGTAATACCCGTTCTTATCGGGGGATTTGGAAATTGGTTAGTGCCTCTGATATTGGGAGCTCCAGACATAGCCTTCCCACGCATAAATAATTTAAGTTTTTGACTACTACCCCCTTCTTTTTTCCTTATTTCATGCGGCACAATAACAGAGCAGGGTGCCGGAACAGGGTG…
	KJ856933	------------------------------------------------------------------ACTATTTATTTTATATTTGGGGTTTGGTCCGCTATGGTTGGCACATCCTTAAGCATAATTA-TCCGAGTGGAACTAAGACAGCC---TGGTGCCTTATTTTGCGACGAACAAATATACAACGTAACAATCACAAGACATGCTTTTATTATAATTTTCTTCTTTGTTATGCCTACCCTAATTGGAGGATTTGGAAACTGACTTGTTCCTTTAATAATTGGTGCCCCAGATATGGCCTTTCCTCGAATAAATAATCTAAGATTTTGACTTTTACCCCCTTCCCTGATTTTACTAATCAGAAGAACGATGAGAGAACAAGGAGCAGGGACAGGATG…
	KP013597	--------------------------------------------------------------------AATTTATTTTTTATTCGGGATTTGATCAGCCATACTAGGCACATCCCTAAGAATGATTA-TTCGAATGGAACTCAGCCAACC---AGGAGCTTTATTTTCAGACGAACAAATTTATAATGTCACAATCACAAGTCACGCATTTGTGATAATTTTTTTTTTTGTAATGCCAACATTAATCGGGGGTTTTGGTAACTGATTGGTACCCCTTATAATTGGTGCTCCAGATATAGCTTTTCCGCGAATGAATAACTTAAGTTTTTGACTTTTACCCCCTTCACTAATCTTGCTACTAAGAAGGTCAATGAGGGAACAAGGAGCCGGTACAGGCTG…
	FR749884	TTAAAAAATTTTTTATTAAGTCAATTACTGCGATGATTTTTTTCTACAAACCACAAAGACATTGGAACCCTTTACTTTATTTTTGGTATCTGAAGAGCAACTGTAGGAACCTCCCTAAGCATACTAA-TTCGTTCTGAGCTTAGCCAACC---AGGAAGCTTATTAGGAGACGAACAAATTTACAACGTAACTGTTACCAGACATGCATTTATTATAATTTTCTTCTTTGTAATACCTATTCTAATTGGAGGATTCGGAAACTGATTAATTCCTCTTATAATTGGGGCTCCAGACATAGCTTTCCCTCGCTTAAACAATCTTAGGTTCTGACTTCTACCACCGTCTTTCTTTCTTATTACTTCTAGCACCGTCAGAGAACAGGGGGCCGGTACAGGGTG…
	KU513418	--------------------------------------------------------------------------------TTTTGGTATCTGAAGAGCAACTGTAGGAACCTCCCTAAGCATACTAA-TTCGTTCTGAGCTTAGCCAACC---AGGAAGCTTATTAGGAGACGAACAAATTTACAACGTAACTGTTACCAGACATGCATTTATTATAATTTTCTTCTTTGTAATACCTATTCTAATTGGAGGATTCGGAAACTGATTAATTCCTCTTATAATTGGGGCTCCAGACATAGCTTTCCCTCGCTTAAACAATCTTAGGTTCTGACTTCTACCACCGTCTTTCTTTCTTATTACTTCTAGCACCGTCAGAGAACAGGGGGCCGGTACAGGGTG…
	MW549049	----------------------------------------------CAAATCATAAAGATATTGGAACTTTATATTTTATTTTCGGTATTTGAAGGGCAACTGTGGGAACCTCGTTGAGAATACTGA-TTCGTTCTGAGCTTAGCCAACC---TGGAAGACTTTTGGCAGACGAACAGATTTATAATGTAACGGTTACTAGACATGCTTTTATTATGATTTTTTTTTTTGTAATGCCTATCTTGATCGGAGGCTTTGGAAATTGATTAATTCCCCTCATAATCGGAGCCCCTGACATAGCTTTCCCTCGTCTAAACAACCTGAGATTTTGACTTCTACCTCCTTCTTTTTTTTTAATTACAGCCAGATCTCTAAGAGAACAAGGAGCAGGTACCGGATG…
	MW010376	----------------------------------------------------ATAAAGATATTGGAACCCTTTATTTTATCTTTGGCATTTGAAGAGCAACTGTTGGAACCTCACTAAGTATACTAA-TTCGTTCTGAGCTCAGCCAACC---TGGAAGCCTTTTAGCTGACGAACAGCTCTATAACGTAACTGTAACCAGCCATGCTTTTATTATAATTTTCTTTTTCGTGATGCCCATCCTGATTGGAGGATTTGGAAACTGACTAATCCCTCTTATAATCGGAGCGCCAGATATAGCTTTTCCTCGAATAAACAACCTGAGATTTTGGCTTCTACCCCCTTCTTTTTTTCTTATTACATCTAGCTCCTTAAGAGAACAAGGAGCCGGTACTGGATG…
	MW010373	---------------------------------------------------------GATATTGGAACCCTTTATTTCATTTTTGGCATTTGAAGAGCAACTGTTGGAACCTCTTTAAGAATACTAA-TCCGATCGGAACTTAGTCAACC---CGGCAGACTTTTGGGAGATGAGCAAATTTATAACGTAACCGTTACCAGACATGCGTTTATCATGATTTTCTTTTTTGTGATGCCTATCTTAATTGGCGGATTCGGAAACTGATTAATCCCGCTTATAATCGGAGCCCCTGATATAGCTTTCCCTCGTATAAATAATCTGAGATTTTGACTTTTACCGCCATCATTTTTTCTTATTACATCTAGCTCTATTAGAGAACAAGGGGCAGGCACTGGATG…
	MW010375	---------------------------------------------------------GATATTGGAACCCTTTATTTCATTTTTGGCATTTGAAGAGCAACTGTTGGAACCTCTTTAAGAATACTAA-TCCGATCGGAACTTAGTCAACC---CGGCAGTCTTTTGGGAGATGAGCAAATTTATAACGTAACCGTTACCAGACATGCGTTTATCATGATTTTCTTTTTTGTGATGCCTATCTTAATTGGAGGATTCGGAAATTGATTAATCCCCCTTATGATCGGAGCCCCCGATATAGCTTTCCCTCGTTTAAATAATCTGAGATTTTGACTTTTACCGCCATCATTTTTTCTTATTACCTCTAGTTCTATTAGAGAACAAGGGGCAGGCACTGGATG…
	KJ856930	------------------------------------------------------------------ACCATTTATTTTTTATTTGGAGTATGATTTGCTATGCTAGGTACATCATTAAGAATAATTA-TCCGAATAGAATTAAGCCAACC---AGGAATTTTGTTTTTTGACGAACAACTATATAATGTAACAATCACAAGTCATGCATTTATTATAATTTTTTTTTTTGTTATACCTACTTTAATTGGAGGTTTTGGAAATTGACTAGTGCCACTAATAATTGGAGCACCAGATATGGCTTTTCCTCGTATAAACAATTTAAGATTTTGACTTCTGCCCCCATCACTACTATTGTTATTAACAAGATCAATAAGAGAACAAGGTGCAGGAACAGGATG…
	KU513417	----------------------------------------GGTCAACAAATCATAAAGATATTGGAACAATTTATTTTTTATTCGGGATTTGAGCCGCTACACTAGGAACATCCCTAAGAATAATTA-TTCGAACTGAACTTAGTCAGCC---AGGATTAATATTCTCGGACGAACAAATATATAATGTTACAGTAACAAGACATGCATTTATTATAATTTTTTTCTTTGTTATACCAACCCTAATTGGAGGATTTGGAAACTGATTGGTACCCCTTATAATTGGTGCCCCAGATATAGCTTTCCCACGTATAAATAACTTAAGATTTTGACTATTACCGCCCTCATTAATCTTAATATTAACAAGAACAATAAGAGAACAAGGGGCCGGTACAGGTTG…
	KJ856928	------------------------------------------------------------------ACAATTTATTTTTTATTTGGAATTTGGGCTGCCACACTAGGAACATCCCTCAGAATAATTA-TTCGAACTGAATTAAGTCAACC---TGGACTAATATTTTCAGACGAACAAATATATAATGTTACAGTAACAAGACATGCATTTATTATAATTTTTTTCTTTGTGATACCCACACTAATTGGAGGATTTGGAAATTGATTAGTTCCTCTAATAATTGGTGCCCCAGATATAGCCTTCCCACGAATAAACAACTTAAGCTTTTGATTATTACCTCCTTCGTTAATTTTAATATTAACAAGAACAATAAGAGAACAAGGAGCTGGAACAGGCTG…
	KJ856926	------------------------------------------------------------------ACTATTTATTTTTTATTCGGTATTTGATCTGCTATGGTGGGTACCTCTTTAAGAATAATTA-TTCGTATAGAGTTAAGCCAACC---CGGATTACTTTTTTCTGACGAACAAATATATAATGTGACAATTACGAGTCATGCTTTCGTTATGATTTTTTTCTTTGTAATACCCACATTAATCGGAGGTTTTGGAAACTGATTAATCCCTTTAATAATCAGAGCTCCTGATATAGCCTTTCCTCGAATGAACAACTTAAGATTCTGAATATTACCTCCATCGCTAATATTACTGATTGCGGGGTCAATAAGAGAGCAAGGAGCAGGTACAGGATG…
	KP013610	--------------------------------------------AACAAATTATAAAGATATTGGAACTATTTTTTTTATGTTTGGGGTTTGATCCGCAATAATTGGAACATCTTTAAGAATAATTG-TACGAACAGAATTAAGTCAACC---TGGACTTATTTTTTCAGACGAACAAATATACAACGTATCTATTACTAGTCATGCTTTTATTATAATTTTTTTTTTTGTTATGCCCACCTTAATTGGAGGATTTGGAAACTGACTAGTACCTTTAATAATTGGAGCTCCAGATATGGCTTTTCCCCGTATAAATAATTTAAGTTTTTGACTTTTACCCCCCTCCCTGCTACTTATGGTAAGAGGAACTATAAGAGAACAAGGGGCAGGAACAGGATG…
	KP013605	--------------------------------------------AACAAATTATAAAGATATTGGCCCTATTTTTTTTTTTTTTGGGGTTTGATCTGCAATAATTGGAACATCTTTAAGAATAATTG-TACGGACAGAACTAAGTCAACC---TGGACTTATTTTTTCAGACGAGCAAATATACAACGTATCTATTACTAGTCATGCTTTTATTATAATTTTTTTTTTTGTTATACCTACCTTAATTGGAGGATTTGGAAACTGACTAGTGCCTTTGATGATTGGGGCTCCGGATATAGCTTTTCCCCGTATAAATAATTTAAGTTTTTGACTTTTACCCCCCTCTCTGCTACTTATAGTAAGAGGAACTATAAGAGAACAAGGGGCAGGAACAGGATG…
	KJ856940	------------------------------------------------------------------ACAATTTATTTTATTTTTGGTATTTGATCTGCTCTATTAGGAACTTCTTTAAGTATAATTA-TTCGAATAGAATTAATACAACC---AGGCCTACTATTTGCTGATGAACAAATATATAATGTAACTATTACAAGACATGCTTTTGTAATAATTTTTTTTTTTGTAATACCAACTCTTATCGGAGGTTTTGGAAACTGACTTGTACCTATTATAATTGGAGCACCTGATATGGCTTTTCCTCGAATAAATAATTTAAGGTTCTGAATATTACCCCCTTCATTAATTTTAATACTAATAAGTACAATAACAGAACAAGGAGCAGGGACAGGATG…
	KJ856916	------------------------------------------------------------------ACAATTTATTTTTTATTTGGGATTTGATCAGCTATGCTAGGTACCTCTTTAAGCATAATTG-TACGAATAGAGTTGAGACAACC---AGGATTAATATTTTCTGATGAACAACTTTATAACGTGTCAATTACTAGCCATGCATTTATCATGATTTTCTTTTTTGTTATGCCTACGCTGATTGGAGGCTTTGGAAACTGATTGGTACCTCTAATAATTGGCGCTCCAGATATGGCTTTTCCTCGAATAAACAACCTAAGATTTTGACTTCTTCCCCCCTCGCTTCTTCTAATAATTAGAGGCACTATAAGAGAACAAGGAGCAGGAACAGGATG…
	KP013606	--------------------------------------------AACAAATCATAAAGATATTGGAACAATTTACTTTTTATTTGGAATCTGATCTGCAATACTGGGGACATCTCTTAGTATGATTG-TTCGTATAGAGTTAAGACAACC---AGGCCTAATATTTTCAGATGAGCAAATGTATAATGTGTCAATCACGAGACATGCATTTGTAATAATTTTCTTCTTTGTTATACCTACTCTAATTGGAGGTTTTGGGAATTGACTAGTCCCCCTTATAATCGGTGCTCCTGACATGGCTTTTCCCCGAATAAACAACTTAAGATTTTGACTTTTACCTCCTTCTCTTCTTCTAATAATTAGAGGAACCATAAGAGAACAAGGAGCAGGAACAGGATG…
	MW727983	-----------------------------------------------------------------AACAATTTACTTTTTATTTGGAATTTGATCTGCAATACTAGGAACATCTTTAAGAATAATCG-TTCGAATAGAACTTAGACAACC---AGGACTAATATTTTCTGATGAACAAATATATAATGTATCAATTACTAGACATGCTTTTGTAATAATTTTCTTTTTTGTTATACCAACCCTAATTGGAGGTTTTGGAAATTGACTAGTTCCCCTTATAATTGGTGCCCCTGACATAGCATTTCCTCGAATAAACAATCTAAGATTTTGACTTTTACCCCCCTCTTTACTCCTAATAATTAGTGGAACTATAAGAGAACAAGGAGCAGGAACAGGATG…
	FJ435793	-----------------------------------------------------------------AACAATTTATTTTCTATTTGGAATGTGATCAGCTATAATTGGTACATCTCTAAGAATAATTA-TCCGAATTGAACTTAGTCAACC---AAGCCTTATCTTTTCAGACGAACAACTTTATAATGTTTCTATTACTAGACATGCTTTTATTATAATTTTTTTCTTTGTAATACCTACCCTAATCGGAGGTTTTGGAAACTGATTAGTGCCCCTAATAATTGGAGCCCCTGATATGGCTTTTCCTCGAATAAACAATCTGAGATTCTGACTCCTGCCTCCTTCTCTAATCCTAATAATCAGAGGAACAATAAGAGAACAAGGAGCAGGAACTGGATG…
	JX865312	-------------------------------------------CAACAAATCATAAAGATATTGGCACTATTTATTTTTTATTTGGCATCTGATCAGCTATAATCGGCACATCCTTAAGAATAATTA-TTCGAATTGAACTAAGCCAACC---AAGACTAATATTTTCAGATGAACAACTTTACAACGTATCCATCACAAGTCACGCCTTTATTATAATTTTTTTCTTCGTGATACCAACATTAATTGGAGGATTTGGAAACTGATTAGTTCCATTAATAATTGGAGCTCCAGATATAGCTTTTCCTCGAATAAATAATTTAAGCTTCTGACTATTACCACCCTCTTTAATCTTAATAATTAGAGGCACTATAAGAGAACAAGGAGCAGGAACAGGATG…
	OP013273	-----------------------------------------------------TAAAGATATTGGCACTATTTATTTTTTATTTGGAATTTGATCTGCAATAATCGGCACATCCCTAAGAATAATTA-TTCGAATCGAATTAAGCCAACC---AAGACTTATTTTTTCAGACGAACAACTATACAATGTGTCTATCACCAGTCACGCTTTTATTATAATTTTTTTCTTCGTTATACCTACACTAATCGGAGGATTTGGAAATTGATTAGTACCACTAATAATTGGAGCCCCTGATATAGCTTTCCCACGAATAAACAATTTAAGATTCTGACTCTTACCACCGTCATTAATTCTAATAGTGAGAGGGACCATAAGAGAACAAGGAGCAGGAACAGGGTG…
	OP684785	------------------------------------------TCAACAAATCATAAAGATATTGGAACTTTATATTTCATTTTTGGAATCTGATGTGCTACAGTAGGATCTTCCTTAAGAATACTTA-TTCGATTCGAACTTAGACGTCC---TGGAAATTTATTAGGAGATGAACAAATTTATAATGTTATTGTTACTAGTCATGCTTTTGTTATAATCTTTTTTTTTGTTATGCCTATTTTAATCGGAGGATTTGGAAATTGATTAGTGCCTCTCATAGTAGGATCTCCTGATATAGCTTTCCCCCGAATAAATAATTTAAGATTTTGACTTCTTCCTCCTTCTTTTATTTTACTAACAGCAAGAAGAATATCAGAACAAGGAGCCGGAACTGGATG…
	MW186952	-----------------------------------------------------CAAAGATATTGGAACCCTAAACTTTATTTTCGGCCTATGGTCCGCGTGCGTAGGCACTTCCCTTAGTTTTATTA-TTCGAAGAGAACTTAGCCAGCC---AGGACTATTGTTTGGCGATGAACAAATATATAATGTTACTGTTACAAGTCACGCATTTGTAATAATTTTTTTTTTTGTAATACCTATTCTTATTGGTGGATTTGGAAATTGATTAGGGCCCTTAATAATTAAAGCCCCTGATATGGCTTTTCCTCGCATAAATAACCTAAAATTTTGACTTCTACCCCCATCTTTCATTCTGATTATAAGCAAAACAATAAAAGAACAAGGCGCGGGGACGGGGGG…
	KC193575	---------------------------------------------------------------------------------------CTATGAACTGCTTGTGTGGGTACATCCTTAAGATTCTTAA-TTCGTAGCGAACTGAGACAACC---AGGATTACTATTTGCAGATGAACAAATATATAATGTTATTGTTACTAGTCATGCCTTTATTATAATTTTTTTCTTCGTCATACCAATTTTAATTGGGGGATTTGGAAATTGACTAATCCCTTTAATAATTGGAGCTCCCGATATAGCTTTTCCTCGTATAAATAATCTAAGTTTTTGAATACTCCCACCTTCCTTCATCCTTATCACTACAAGTAGATTAACCGAACAAGGCGCCGGTACAGGGTG…
	MG432813	-----------------------------------------------------------------AACCCTATATTTTATTTTCGGCATTTGAGCCGCCACAGTGGGAAGATCACTTAGTATAATTA-TTCGTTCCGAACTTAGAGAACC---CGGCTCACTGTTTGCCGAAGAGCAACTTTACAATGTCACAGTAACCAGACATGCCTTTATTATAATTTTTTTTTTTGTTATACCTATTCTGATCGGAGGCTTTGGAAACTGATTAGTCCCACTTATAATTGGGGCGCCGGATATAGCTTTCCCACGAATAAATAATTTAAGATTTTGACTTCTGCCCCCCTCTTTTCTATTAATCTCAACAAGCACAATAGCTGAACAGGGGGCAGGAACGGGATG…
	KU495934	--------------------------------------------------------------------------------------AATTTGAGCTGCAACAGTAGGAACTTCTCTTAGGATATTAA-TTCGATCTGAATTAAGTCAACC---TGGCTCATTATTTTCAGACGAACAACTATATAATGTAGCTGTAACTAGACATGCTTTTATTATAATTTTCTTTTTTGTTATACCTGTTTTAATTGGAGGTTTTGGCAATTGATTTATCCCCCTCATAATTGGAGCACCCGATATAGCCTTTCCCCGAATAAACAATCTTAGTTTCTGACTTTTACCACCATCTTTGTTATTTGTAATGTCTAGAGCAATAGCAGAACAAGGAGCAGGAACCGGTTG…
	ON059358	-------------------------------------------------------------------------------------------GGGCAGCAACCGTTGGCACATCCTTGAGATTCCTGA-TTCGATCAGAACTAAGACAACC---TGGAGCCCTCATGAGAGACGAACAAATATATAATGTAATTGTAACCAGACATGCATTCGTTATGATTTTTTTCTTTGTTATACCAATTTTAATTGGGGGATTTGGAAACTGATTAGTGCCCCTAATAATTGGGGCACCAGATATAGCCTTTCCTCGAATAAATAATATAAGATTCTGGCTACTCCCACCATCTTTCACACTAATAATAATTAGAACCATAAGAGAACAAGGCGCAGGAACGGGATG…
	ON059359	---------------------------------------------------------GATATCGGCACTTTATATTTCATATTTGGTNTATGGGCCGCAACAGTAGGTACTTCCCTAAGTTTTATTA-TTCGTTCAGAACTAAGACAACC---AGGCTCAATACTAGGAGACGAACAAATATATAATGTGATCGTAACAAGTCATGCCTTTATTATGATCTTCTTTTTTGTGATGCCTATTTTAATCGGAGGTTTCGGAAATTGACTAGTTCCCCTAATAATCGGAGCCCCAGACATAGCTTTTCCGCGTATAAACAACATAAGATTTTGACTTCTGCCCCCCTCCTTTACTTTAATCTTAACAAGAACTATAAGTGAGCAAGGAGCAGGCACAGGATG…
	OP870173	---------------------------------------------------------------------------TTTATATTTGGCCTATGAGCTGCAACAGTAGGTACTTCTTTAAGTTTTATTA-TTCGCTCGGAACTAAGACAACC---AGGATCAATGCTAGGAGACGAACAAATATATAACGTAATCGTAACAAGTCATGCTTTTGTCATAATTTTTTTTTTTGTTATACCTATTCTAATCGGAGGCTTTGGAAACTGACTTGTACCTTTAATAATTGGAGCTCCGGATATAGCCTTCCCCCGTATAAACAATATGAGATTCTGACTTCTACCACCTTCTTTTACTCTAATTCTAACAAAAACTATGAGAGAACAAGGAGCAGGAACAGGGGG…
	MW074338	------------------------------------------------------------------------------ATATTTGGCCTGTGAGCAGCAACAGTTGGCACTTCGCTGAGATTTATTA-TTCGCTCAGAATTAAGACAACC---AGGCTCAATACTAGGAGACGAACAAATATATAACGTAATCGTAACAAGACATGCTTTCGTCATAATTTTTTTTTTTGTAATACCCATCTTAATCGGAGGGTTTGGCAACTGACTAGTGCCCCTCATAATTGGGGCTCCAGATATAGCGTTCCCTCGAATAAACAACATAAGGTTCTGACTTCTACCACCCTCTTTCACGCTAATCCTGACAAGAACAATAAGAGAACAAGGAGCAGGAACAGGATG…
	MT328915	-----------------------------------------------------------------AACTCTTTACTTCATTTTCGGAATTTGAGCTGCAACTGTAGGGACTTCTCTGAGGATAATTA-TTCGAACAGAACTTAGACAACC---AGGCTCATTATTTATAGACGAGCAACTTTATAATGTCACTGTAACTAGACATGCTCTTATTATAATTTTCTTCTTTGTTATACCTATTCTAATTGGAGGGTTTGGAAACTGACTGGTCCCTCTAATAATTGGAGCACCTGACATAGCCTTTCCACGAATAAACAATCTTAGATTTTGAATACTCCCCCCATCCTTCATTCTTATTTCAGCTAGAACAATAGCTGAGCAGGGTGCCGGAACAGGGTG…
	MT863704	---------------------------------------------------------GATATTGGTACTCTATACTTTATTTTCGGCCTATGGGCTGCCTGTGTTGGTACTTCCCCTAGATTTATTA-TCCGAAGAGAACTTAGACAACC---TGGCCTGCTATTTGGAGATGAGCAAATATACAACGTAACAGTTACAAGCCACGCCTTCATTATAATTTTCTTTTTTGTTATACCGATCCTTATCGGGGGATTTGGAAACTGGCTTGTCCCGTTAATAATCAGTGCCCCCGATATAGCATTCCCTCGAATAAACAATCTCAGGTTTTGACTTCTTCCTCCTTCTTTTATTCTAATTATGAGAAGGACAATAGCTGAGCAAGGTGCCGGCACTGGATG…
	OQ029488	---------------------------------------------------------------GGTACCCTATATTTTATGTTTGGGCTCTGGTCTGCCACTGTGGGGACTGCCCTAAGATTTATTA-TTCGATCTGAGCTAAGACAGCC---AGGCTCTATGTTAGGGGACGAACAAATATACAATGTCATTGTAACTAGACACGCTTTTATTATAATTTTCTTCTTTGTTATACCTATCCTAATCGGAGGTTTCGGAAACTGACTAGTCCCGCTAATAATCGGAGCACCCGACATAGCTTTTCCGCGCATAAACAATATAAGATTTTGACTATTACCGCCTTCATTTTTTCTTATAATAACTAGAACAATGAGGGAGCAAGGGGCAGGGACCGGATG…
	KT901831	-------------------------------------------------------------------------------------------GATGTGCCACAGTTGGAACTTCACTAAGTATACTTA-TTCGTTCTGAATTAAGACAACC---CGGTACTTTAATTGGTGATGAACAGATTTATAATGTAACAGTTACAAGTCATGCTTTTATTATAATTTTTTTTTTTGTTATGCCTATCCTAATTGGGGGTTTTGGAAACTGATTAGTGCCTTTAATAATTGGGGCCCCCGATATGGCTTTTCCTCGTATAAATAATTTAAGTTTCTGATTATTACCACCATCTTTCTTTTTAATTTCAACAAGCACTATAAGAGAACAAGGAGCAGGAACTGGGTG…
	ON899875	-----------------------------------------------------------TATTGGAACTCTTTATTTTATGTTCGGAACTTGAAGAGCAACTGTGGGCACCTCTTTAAGAATGTTAA-TTCGATCAGAGCTCAGACAACC---GGGAACTCTTCTTGCTGACGAACAACTTTATAACGTTACTGTAACAAGACATGCTTTCATTATAATTTTTTTCTTCGTAATACCTATTTTAATTGGGGGATTCGGTAATTGATTAATTCCTTTGATAATTGGTGCCCCAGATATGGCTTTTCCTCGTATAAATAATTTAAGGTTTTGATTACTACCACCCTCATTTCTTTTAATTACATCTAGAACTATAGCAGAACAGGGGGCTGGAACAGGATG…
	KJ856950	------------------------------------------------------------------ACACTCTATTTCATTTTCGGATTATGAAGAGCCACAGTAGGAACTTCACTTAGTATACTTA-TTCGATCAGAATTAAGACAACC---TGGCACCCTTTTAGCTGACGAACAACTCTATAATGTAACTGTCACTAGTCATGCTTTTATTATAATTTTCTTTTTTGTCATGCCAATTTTAATTGGGGGATTTGGTAACTGATTAGTCCCACTTATAATTGGCGCCCCTGATATAGCTTTCCCTCGAATAAACAACCTAAGGTTTTGATTATTACCCCCCTCTTTTTTCTTAATTACTACAGGTACAATAGCAGAACAAGGAGCAGGTACAGGTTG…
	FJ184601	-----------------------------------------------------------------------------------TGGAAT-TGATGTGCAACAGTAGGCACATCATTGAGAATACTAA-TTCGAGCTGAACTAAGACAACC---TGGCAATCTTTTAGCGGATGAGCAAATTTATAATGTAACAGTAACAAGTCATGCTTTTATTATAATTTTTTTTTTTGTAATACCAATCCTAATTGGAGGATTTGGAAATTGATTAGTCCCCCTAATAATTGGAGCCCCAGACATGGCATTTCCTCGAATAAACAATTTAAGATTTTGACTACTACCCCCCTCATTTTTTTTGATTACTACAAGAACAATAAGAGAACAAGGTGCAGGAACAGGTTG…
	FJ435798	-----------------------------------------------------------------------------------------------------------------------------------------AATTAAGACAACC---CGGATTTCTTCTAGCCGACGAACAACTTTACAACGTTACTGTAACAAGACATGCTTTTGTAATAATTTTCTTTTTTGTCATACCTATCTTAATTGGAGGCTTTGGTAACTGGTTAATCCCGTTAATAATTGGAGCACCTGACATGGCATTTCCCCGTATAAACAATTTAAGATTTTGATTACTCCCCCCATCCTTTTTCCTTATTTCAACAAGAACAATAAGAGAACAAGGAGCAGGAACAGGATG…
	MG818723	------------------------------------------------------------------------------------------TGAAGAGCTACAGTAGGAACTTCTCTTAGCATATTAA-TTCGATCCGAATTAAGACAACC---AGGATTCCTTTTATCCGACGAACAACTCTATAATGTAACTGTAACAAGACATGCATTTGTAATAATTTTCTTTTTTGTTATACCCATTCTAATTGGAGGATTTGGTAACTGACTTATTCCCCTTATAATCGGGGCCCCAGACATAGCCTTTCCACGAATAAATAATCTAAGATTCTGGCTTTTACCCCCATCATTTTTCCTAATCTCTACAAGAAGACTAAGAGAACAAGGAGCAGGAACAGGATG…
	OR554247	------------------------------------------------------------------------------------------TGAAGAGCTACAGTAGGAACTTCTCTTAGAATATTAA-TTCGATCTGAATTAAGACAACC---AGGATTCCTTTTATCCGACGAACAACTCTATAACGTAACTGTAACCAGACATGCATTTGTAATAATTTTCTTTTTCGTTATACCTATTCTAATTGGAGGATTTGGTAACTGACTTATTCCTCTTATAATCGGAGCCCCAGACATAGCCTTTCCACGAATAAATAATCTAAGATTCTGGCTTTTACCACCATCGTTTTTTCTAATTTCCACAAGAAGACTAAGAGAACAAGGGGCAGGAACAGGATG…
	MN888325	-----------------------------------------------------------------CACCTTATACTTTATTTTTGGCCTATGAGCGGCTTGCGCCGGAACCTCACTAAGCTTTATTA-TTCGAAGAGAACTAAGACAGCC---AGGACTCCTATTCTCTGACGAGCAAATGTATAACGTTACTGTAACTAGACATGCTTTCATTATAATTTTCTTCTTCGTTATACCTACCTTAATTGGAGGATTTGGGAATTGATTAGTGCCGCTAATAATTAGAGCACCAGATATAGCTTTTCCCCGAATAAATAATCTTAGATTTTGACTGTTGCCGCCATCTCTCTTACTAATTATATCAAGCACTATAAGAGAACAAGGAGCAGGAACAGGATG…
	MW581666	----------------------------------------------------------------------TATATTTTATTTTTGGGCTATGAGCTGCTTGTGCTGGCACTTCCTTGAGATTTATTA-TTCGAAGAGAATTAAGACAACC---AGGCTTACTTTTTTCTGACGAACAAATATATAATGTTACTGTAACAAGACATGCCTTTATTATAATTTTTTTTTTTGTGATGCCCACATTAATTGGAGGTTTTGGGAACTGATTAGTTCCTCTTATGATTAGAGCCCCGGATATAGCCTTTCCTCGAATAAACAATTTAAGATTTTGACTTTTGCCCCCCTCTCTACTATTAATTATATCGAGAACAATAAGAGAACAAGGAGCCGGAACAGGGTG…
	AY598776	---------------------------------------------------------------------------------TTTGGGCTGTGGGCTGCTTGTGCTGGCACTTCACTAAGATTTATTA-TTCGAAGAGAATTAAGACAACC---TGGCCTACTTTTTTCTGACGAACAAATATATAATGTAACTGTAACTAGACATGCTTTTATCATAATTTTTTTCTTTGTTATGCCAACCCTTATTGGAGGTTTCGGCAATTGATTAGTGCCTCTAATAATTAGAGCACCAGACATGGCCTTCCCTCGAATAAATAACTTAAGATTTTGACTTCTCCCTCCTTCATTATTGTTAATCATGTCTAGTACAATGAGAGAACAGGGGGCCGGGACAGGGTG…
	AY598777	-----------------------------------------------------------------------------------TGGGCTGTGAGCTGCTTGTGCTGGCACTTCACTAAGATTTATTA-TTCGAAGAGAATTAAGACAACC---TGGCCTACTTTTTTCTGACGAGCAAATATATAATGTAACTGTAACTAGACATGCTTTCATCATAATTTTTTTCTTTGTTATGCCGACCCTTATTGGAGGTTTCGGCAACTGATTAGTGCCTCTAATAATTAGAGCGCCCGACATGGCCTTCCCTCGAATAAATAACTTAAGATTTTGACTTCTCCCCCCTTCATTATTGTTAATTATGTCTAGTACAATAAGAGAACAGGGGGCCGGGACAGGCTG…
	MT260371	-----------------------------------------------------------------AACTTTATATTTTATTTTTGGTCTATGAGCCGCATGCCTAGGAACATCCTTAAGAATGATCA-TTCGAATAGAAATAAGTCAACC---AGGAATTATATTTGGAGATGAGCAAATATATAATGTAACAGTAACAAGTCATGCATTTGTCATAATTTTTTTTTTTGTTATACCCGTCTTAATTGGAGGATTTGGAAACTGACTAATCCCCTTGATAATTAGAGCACCCGATATAGCCTTCCCCCGAATAAACAATTTAAGATTTTGATTACTACCTCCTTCAATTATGCTTATTATTACAAGAACTATAAGAGAACAAGGAGCCGGAACTGGATG…
	MT246659	----------------------------------------------------------------------------------AAGGATTATGAACTGCCTGTGTGGGGACTTCCTTGAGTTTTTTAA-TTCGAAGAGAATTAAGACAACC---TGGATTACTGTTCGCAGATGAACAAATATACAATGTAATTGTTACAAGTCATGCTTTCATCATGATTTTTTTTTTTGTGATACCTGTTTTAATTGGAGGTTTCGGTAATTGGCTTGTACCAATCATAATTAGTGCTCCAGACATGGCCTTTCCACGAATAAACAATTTAAGATTCTGAATATTACCCCCATCATTCTTTCTTATTACTGTAAGAACAATAAGCGAACAAGGAGCAGGAACTGGTTG…
	MT246661	---------------------------------------------------------------------------------------TTATGAACTGCCTGTGTGGGAACTTCCTTGAGTTTTTTAA-TTCGGAGAGAATTAAGACAACC---TGGATTGCTATTCGCAGACGAACAAATATACAATGTAATTGTTACAAGACATGCTTTTATTATGATTTTTTTTTTTGTAATACCAGTTTTAATTGGAGGTTTTGGAAACTGACTCGTACCAATTATAATTAGTGCTCCAGACATGGCCTTTCCTCGGATAAACAATTTAAGATTCTGAATGTTGCCCCCATCGTTTTTCCTTATTACTGTAAGAACAATAAGTGAACAAGGGGCAGGAACTGGTTG…
	MN888315	-------------------------------------------------------------------------------------------GGGCCGCCTGCGTTGGTACTTCCTTAAGATTTATTA-TTCGAAGAGAACTAAGACAGCC---GGGGCTGTTGTTTTCTGATGAACAAATATATAATGTGACTGTAACAAGACATGCTTTTATTATAATTTTTTTTTTTGTTATACCAATTTTAATTGGGGGTTTTGGGAACTGGTTAGTGCCATTAATAATCAGAGCCCCCGACATAGCTTTTCCCCGTATAAATAATTTAAGATTTTGACTTCTACCTCCATCTCTTATTTTAATCTTAAGAAGAACAATAAGAGAACAAGGTGCTGGTACTGGCTG…
	KY797267	-----------------------------------------------------------------------------------CGGCCTGTGAACTGCATGTGTGGGCACATCATTAAGATTTCTAA-TTCGAAGTGAATTAAGACAACC---AGGACTACTTCTCGCTGACGAGCAACTCTATAATGTGATCGTAACCAGCCACGCCTTTATTATAATTTTTTTTTTTGTTATGCCTATCTTAATTGGGGGATTTGGAAACTGATTAGTACCTTTAATGATTAGGGCTCCAGATATAGCTTTTCCCCGTATAAATAATCTAAGTTTTTGAATACTGCCTCCATCTTTTTTCCTAATCACAACTAGCACCATGGCAGAACAAGGAGCTGGGACAGGATG…
	EU244606	----------------------------------------GGTCAACAAATCATAAAGATATTGGAACCTTATACTTTATGTTCCGTCTTTGAGCTGCAACAGTAGGTACTTCTCTAAGATTTATTA-TTCGATCAGAACTTAGACAACC---TGGGAATCTTTTAAGAGATGAGCAACTTTATAATGTAACGGTGACCAGCCACGCATTTGTGATAATTTTTTTTTTCGTCATACCCATCCTAATTGGGGGTTTCGGAAATTGGTTAGTTCCCCTAATAATTAGTGCCCCTGATATAGCATTCCCGCGAATGAACAATATAAGGTTTTGGCTATTGCCGCCTTCTTTTATATTAATTATAACAAGAACTATGGCAGAACAAGGGGCAGGAACAGGATG…
	KC146117	------------------------------------------------------------------------------ATTTTTGGGATTTGGGCTGCCACTATCGGCACCTCCCTGAGTATAATTA-TTCGTTCTGAACTAAGAGAACC---TGGATCCTTATTTGCAGAAGAGCAACTGTACAATGTCACCGTGACTAGGCACGCCTTCATTATAATTTTTTTTTTTGTTATACCTATTTTAATTGGGGGGTTCGGTAACTGACTTATCCCCCTTATAATTGGAGCCCCAGATATAGCTTTTCCTCGAATAAATAATTTAAGTTTCTGACTGCTACCGCCGTCTTTCTTACTAATTACAACTAGAACAATAAGAGAGCAAGGAGCAGGAACCGGATG…
	FJ435799	-----------------------------------------------------------------AACTCTATATTTTATTTTTGGCATTTGAGCCGCCACAGTGGGGACATCCCTAAGAATAATTA-TTCGCTCAGAATTGAGCGAACC---GGGCTCACTCTTTGCTGAAGAACAACTATATAATGTAACTGTCACAAGCCACGCCTTTATTATAATTTTCTTTTTTGTTATACCAATTTTAATTGGAGGTTTTGGAAATTGATTAATCCCCCTAATAATTGGAGCTCCTGACATGGCCTTTCCTCGAATAAATAATTTAAGGTTTTGACTACTTCCACCATCCTTTATTCTAATTTCTACTAGTACTATAAGAGAACAGGGGGCTGGAACTGGATG…
	FJ435800	-----------------------------------------------------------------AACTCTATATTTTATTTTTGGCATTTGAGCCGCCACAGTGGGGACATCCCTAAGAATAATTA-TTCGCTCAGAATTGAGCGAACC---GGGCTCACTCTTTGCTGAGGAACAACTATATAATGTGACTGTCACAAGCCACGCTTTTATTATAATTTTCTTTTTTGTTATACCAATTTTAATTGGAGGTTTTGGAAATTGATTAATCCCCCTGATAATTGGAGCTCCTGACATGGCCTTTCCTCGAATAAATAATTTAAGGTTTTGACTACTTCCGCCGTCCTTTCTTCTAATTTCTACTAGTACCATAAGAGAACAGGGGGCTGGAACTGGATG…
	OP013278	---------------------------------------TGGTCAACAAATCATAAAGATATTGGTACTTTATATTTTATTTTTGGCATCTGAGCTGCAACTGTGGGAACTTCTTTAAGAATAATTA-TTCGGTCTGAGTTGAGAGAGCC---AGGTTCTCTATTTGCTGAAGAACAACTCTACAACGTAACTGTGACGAGTCATGCTTTTATTATAATTTTCTTTTTTGTTATACCCATCCTAATCGGAGGTTTTGGCAACTGGCTTGTACCTCTCATAATTGGTGCCCCCGATATAGCTTTTCCACGAATAAATAATCTAAGGTTTTGGTTATTACCACCTTCTTTCCTTCTTATTTCAACAAGAACTATGAGAGAACAGGGAGCGGGAACTGGATG…
	MF001999	---------------------------------------------------------------GGAACATTATATTTTATTTTCGGCATTTGAGCCGCCACTGTGGGCACCTCCTTAAGAATAATTA-TTCGATCAGAATTAAGAGAACC---CGGATCATTGTTCGCGGAAGAACAACTATACAATGTAACAGTAACTAGACACGCTTTCATTATGATTTTTTTCTTTGTTATACCCATCCTGATTGGAGGTTTTGGAAATTGATTAGTGCCTCTTATGGTTGGCGCGCCGGATATAGCTTTCCCCCGAATAAATAACTTAAGATTTTGACTACTACCCCCGTCATTTTTATTAATTTCTACAAGCACTATGAGAGAGCAGGGCGCAGGCACCGGATG…
	MK879527	-------------------------------------------------------------------------------------------------------------------------------------------------------------------------------CAACTATATAATGTTACTGTAACAAGTCACGCCTTTGTCATAATTTTCTTTTTTGTTATACCTATTCTTATTGGGGGATTTGGCAACTGATTAGTGCCTCTTATAATTGGAGCCCCTGACATAGCATTTCCCCGCATAAATAATCTTAGCTTTTGACTCTTACCACCATCATTTTTATTAATTAGTACAAGCACGATGAGAGAACAAGGAGCAGGCACAGGTTG…
	KJ856943	------------------------------------------------------------------ACACTATACTTTTTATTCGGAGTTTGATCCGCCACAGTTGGCACATCTTTAAGCATAATTA-TCCGATCAGAACTAAGAGAACC---AGGTTCTCTATTTGCAGAAGAGCAACTATACAACGTAACAGTTACTAGACATGCTTTTATTATAATTTTTTTTTTTGTAATGCCTATTTTAATTGGGGGCTTCGGAAATTGACTTATTCCTCTTATAATTGGTGCTCCCGACATAGCATTCCCCCGAATAAATAATTTAAGATTTTGACTTTTACCACCATCACTTTTATTAATTTCTACTAGAACAATAAGAGAACAAGGAGCAGGAACAGGTTG…
	MK879536	------------------------------------------------------------------ACACTATACTTTTTATTCGGAGTTTGATCCGCCACAGTTGGTACATCTTTAAGCATAATTA-TCCGATCAGAACTAAGAGAACC---TGGTTCTCTATTTGCAGAAGAACAACTATACAACGTAACAGTTACTAGACATGCTTTTATTATAATTTTTTTTTTTGTAATACCTATTTTAATTGGAGGCTTTGGAAACTGACTTATTCCTCTTATAATTGGTGCTCCTGACATGGCATTCCCCCGAATAAATAATTTAAGATTTTGACTTTTACCACCATCACTCTTATTAATTTCTACTAGAACAATAAGAGAACAAGGGGCAGGAACAGGTTG…
	EU251381	-------------------------------------------------------AAGATATTGGAACGCTATATTTTATTTTCGGTATTTGAGCGGCTACAGTGGGAACCTCCCTCAGAATAATTA-TCCGATCTGAATTAAGAGAACC---TGGTTCACTTTTAGCTGAAGAACAACTTTACAATGTAACCGTAACGAGTCATGCTTTTATTATAATTTTTTTTTTTGTAATGCCGATCCTTATTGGAGGTTTTGGAAACTGGCTTGTACCTCTTATAATTGGTGCCCCCGATATGGCCTTTCCTCGAATAAATAATTTAAGATTTTGACTTTTACCGCCATCTTTCTTATTAATTTCCACAAGAACAATAAGAGAACAAGGAGCAGGTACAGGATG…
	EU251380	------------------------------------------------------AAAGATATTGGTACTTTATACTTTATTTTCGGAATTTGAGCTGCCACTGTGGGTACTTCCCTAAGCATAATTA-TTCGATCAGAATTAAGTGAACC---TGGCTCATTATTTGCCGAAGAACAACTTTATAATGTAACTGTAACCAGACATGCTTTTATCATAATTTTCTTTTTCGTAATACCTATTCTGATTGGGGGTTTTGGAAATTGACTGGTACCTCTTATAATCGGGGCCCCTGATATGGCATTTCCTCGAATAAATAATTTAAGATTTTGATTATTACCCCCTTCATTTTTATTAATTTCCACTAGAACAATAAGAGAACAAGGAGCAGGAACAGGTTG…
	MN888324	-----------------------------------------------------------------AACCCTATATTTTATATTTGGGCTTTGAGCAGCTACAGTAGGAACCTCATTAAGCTTTATTA-TTCGATCAGAGTTAAGCCAACC---TGGAATTCTTATAAAAGACGAACAGCTTTATAATGTGACTGTAACCAGACACGCTTTTATCATGATTTTCTTTTTTGTAATACCTATTCTAATTGGTGGTTTTGGAAACTGACTTATTCCTTTAATAATTGGAGCGCCTGATATAGCTTTTCCCCGAATAAACAATCTAAGTTTATGAATATTACCTCCTTCATTTACACTTATTACCACGAGAACCATAAGAGAACAAGGAGCAGGGACAGGATG…
	GU339056	-------------------------------------------------------------AAATCACAAATCTTTCTTTTTTTGGCTTATGGGCAGCCACAGTAGGCACATCCTTAAGATTCCTAA-TTCGATCCGAACTAAGTCAACC---AGGAAGACTTATAGGGGACGAACAACTTTATAATGTAACTGTAACTAGACACGCATTTGTCATAATTTTTTTTTTCGGGATACCTATTTTAATCGGGGGATTCGGGAATTGATTATTACCACTAAAAATTAGAGCTCCAAATATGGCTTTCCCCCGAATAAACAACATAAGCTTTTGGCTTCTGCCCCCTTCTTTCATTTTAATTATAACCAGAACAATAAGAGAACAAGGCGCTGGAACTGGGTG…
	MN888312	-------------------------------------------------------------------------------------------GGGCTGCTTGCGTAGGGACCTCTCTCAGATTTATTC-TACGAAGAGAACTAAGTCAACC---GGGTGTGCTCTTTTCAGATGAACAGTTATATAATGTCACAGTCACAAGACATGCTTTCATTATAATTTTTTTCTTTGTGATGCCTATCTTAATCGGGGGTTTTGGAAATTGACTTGTTCCCCTAATAATCAGTGCGCCTGATATAGCCTTCCCTCGAATAAATAATCTTAGATTCTGATTGTTACCGCCGTCCCTTATCCTAATCTTAAGTAGAACGATAAGTGAGCAGGGCGCAGGAACAGGATG…
	AY598781	----------------------------------------------------------------------TTTATTTTATATTTGGCCTGTGGGCAGCAACAGTAGGCACTTCGCTTAGATTTATTA-TCCGGTCAGAGCTTAGTCAACC---AGGAAGCCTATTAGGAGATGAACAACTATACAATGTAACAGTAACAAGACATGCCTTTATTATAATTTTTTTTTTTGTTATGCCTATTTTGATTGGCGGATTCGGCAATTGATTAGTGCCCTTAATGATTAGTGCCCCAGATATGGCTTTTCCTCGCATAAACAATATAAGATTCTGACTGTTGCCCCCCTCTTTCATCCTGATTATAACCAGCACAATGGCTGAACAGGGAGCAGGAACAGGATG…
	OM151284	-----------------------------------------------------------------TACACTATACTTTATGTTTGGGCTATGAGCTGCAACAGTAGGGACTTCATTAAGATTTATTA-TTCGATCTGAACTAAGACAACC---AGGGTCCCTATTAAGAGACGAACAAATATATAATGTAGTCGTAACTAGACACGCCTTTATTATGATTTTTTTTTTTGTGATGCCTACCTTAATCGGGGGGTTTGGGAATTGGCTGGTCCCCCTAATAATTGGAGCGCCAGATATAGCCTTCCCTCGAATGAACAACATAAGGTTTTGGCTGCTCCCCCCTTCCTTTATTTTAATTATATCAAGGACAATAAGAGAACAAGGGGCAGGAACAGGTTG…
	MT808077	------------------------------------------------------------------------------------------------GCAACAGTAGGTACTTCTCTAAGATTTATTA-TTCGATCTGAGTTGAGTCAACC---AGGGTCTCTGTTAGGAGACGAACAAATATACAACGTAGTGGTGACTAGCCATGCTTTTATTATGATTTTTTTTTTTGTTATGCCCACTCTAATTGGGGGGTTTGGAAACTGACTAGTCCCCCTGATAATTGGGGCACCAGATATAGCCTTTCCTCGAATAAACAACATAAGCTTTTGATTACTTCCCCCCTCATTCCTTTTAATTATATCAAGAACAATAAGAGAACAAGGAGCAGGTACAGGTTG…
	MK214323	----------------------------------------------------------------------------------TTGGACTATGGGCAGCAACAGTAGGAACCTCTCTCAGCTTTATTA-TTCGTTCAGAATTAAGACAACC---AGGGAGTCTGTTGGGAGATGAGCAGCTCTACAATGTAACCGTAACCAGACACGCTTTTATTATGATTTTTTTTTTTGTTATGCCCATCCTTATCGGAGGGTTTGGGAACTGACTAGTGCCCTTAATGATCAGAGCACCCGATATGGCTTTTCCCCGAATAAACAACATAAGTTTTTGACTGCTACCCCCTTCTTTTATTCTTATTATAACAAGAACAATAGCAGAGCAAGGAGCAGGTACCGGATG…
	MK214326	----------------------------------------------------------------------------------------------CAGCAACAGTCGGAACCTCCCTAAGCTTTATTG-TTCGATCAGAACTGAGTCAGCC---GGGAAGCCTTCTAGGAGACGAACAGCTTTATAACGTAACAGTAACAAGTCATGCCTTTGTTATAATTTTTTTTTTCGTTATACCGATTTTAATCGGGGGATTTGGTAATTGACTAGTGCCTCTAATAATTAGAGCACCAGATATGGCTTTTCCCCGAATAAACAATATAAGTTTCTGGCTGCTACCTCCTTCTTTTATTCTTATTATAACGAGTAGAATGGCAGAACAAGGAGCAGGTACAGGATG…
	OP013276	-----------------------------------------------------TAAAGATATTGGAACATTATATTTTATTTTTGGTATTTGATCTGCCACAGTAGGAACTTCACTAAGTATAATTA-TTCGAATAGAATTAAGACAACC---AGGATCAATTTTTATAGACGAACAGCTATATAATGTAACAGTAACAAGACATGCTTTTATTATAATTTTTTTTTTTGTGATACCAATTTTAATTGGGGGATTTGGAAACTGATTAATTCCTTTAATAATTGGAGCCCCAGATATAGCTTTTCCACGAATAAATAATCTAAGATTTTGAATACTGCCCCCCTCCCTTTTTTTAATTACGACAAGAACAATAACAGAACAAGGGGCTGGAACTGGTTG…
	KX347529	--------------------------------------------------TCATAAAGATATTGGAACTTTATATTTTATTTTTGGAGTTTGAGCTGCCACAGTAGGAACCTCGTTAAGTATGATTA-TCCGATCTGAATTAAGCCAACC---AGGCTCATTATTTGCAGACGAACAAATATATAATGTTACTGTAACAAGACATGCATTTATCATAATTTTTTTTTTTGTTATACCAATCTTAATTGGAGGTTTTGGAAACTGACTAATTCCTCTAATAATCGGTGCCCCTGATATAGCTTTTCCCCGAATAAACAACCTAAGTTTTTGAATGTTGCCACCTGCTTTTCTTTTAATTACAGCTAGTACTATAACAGAACAAGGAGCTGGAACAGGATG…
	MW009691	------------------------------------------------------AAAGATATTGGAACCTTATATTTTATCTTTGGAATCTGAGCTGCAACAGTAGGAACCTCTTTAAGGATAATTA-TTCGATCAGAGTTAAGTCAGCC---AGGATCCCTTTTTTCAGACGAGCAACTATACAATGTTACCGTAACAAGCCATGCTTTTATTATAATTTTTTTCTTCGTCATACCTATCTTAATTGGAGGATTTGGTAATTGACTCATTCCCTTAATAATCGGTGCACCTGATATAGCTTTTCCTCGAATAAACAATCTCAGATTTTGAATACTACCGCCCTCTTTTCTTCTTATTACAGCAAGAACTATAGCAGAACAAGGGGCGGGAACAGGCTG…
	MN444824	-------------------------------------------------------------------------------------AGTTTAGGGCCGCATGTGTAGGAACATCTCTTAGTTTCATTA-TTCGAAGAGAATTAAGTCAGCC---AGGTTTATTATTTTCAGACGAACAAATATATAATGTAACTGTAACAAGTCACGCTTTTATTATAATTTTTTTCTTTGTTATACCAATTTTAATTGGGGGGTTCGGAAATTGATTGGTACCCCTGATAATTAGAGCACCGGACATAGCTTTTCCTCGAATAAACAACTTAAGATTTTGATTACTGCCCCCTTCGTTAATATTAATTTTAAGTAGAACTATAAGAGAACAAGGAGCAGGAACAGGATG…
	MN888316	-------------------------------------------------------------------------------------------GACCTGCATGTGTGGGAACCTCCCTTAGCTTCATTC-TTCGAAGGGAATTAAGACAACC---GGGTCTGCTCTTTTCAGATGAGCAAATATATAATGTTACAGTCACAAGACATGCTTTTATCATAATCTTCTTCTTTGTAATACCTATTTTAATTGGGGGTTTTGGAAACTGATTAGTGCCACTGATATTAAGTGCCCCTGATATAGCATTTCCTCGAATAAACAATTTAAGGTTTTGACTTTTACCGCCATCGTTAATCCTGATTTTAACAAGAACTATAAGAAAACAAGGAGCTGGTACAGGTTG…
	MT807924	-------------------------------------------------------------------------------------------GAGCTGCTTGTGTAGGAACCTCTCTTAGTTTCATTC-TACGGAGAGAACTAAGACAACC---AGGTTTACTTTTTTCAGACGAACAAATATATAATGTTACAGTAACAAGTCATGCTTTTATTATGATTTTCTTTTTTGTGATACCCATTTTAATTGGGGGGTTCGGAAACTGACTAGTACCCCTAATATTAAGTGCACCAGATATAGCCTTTCCTCGGATAAATAACTTAAGTTTTTGGCTTTTACCTCCATCATTAATCTTAATCTTAACAAGAACAATAAGAGAACAAGGAGCCGGCACAGGTTG…
	MT246504	----------------------------------------GGTCAACAAATCATAAAGATATTGGTACCTTATACTTCATTTTTGGGTTATGGGCAGCAACAGTAGGAACTTCTTTAAGATTTCTAA-TCCGCTCTGAGCTAAGGCAACC---AGGTAGACTTATAGGAGACGAACAGCTTTATAATGTAACGGTAACTAGCCACGCATTTGTTATAATTTTTTTTTTCGTGATACCTATTTTAATTGGAGGTTTCGGAAACTGGCTGGTACCGCTAATAATCAGAGCCCCAGATATGGCCTTTCCTCGAATGAACAATATAAGCTTTTGACTTTTGCCCCCCTCTTTTACTCTGATTATAACCAGAACAATAAGGGAGCAAGGAGCAGGAACAGGGTG…
	EU244607	----------------------------------------GGTCAACAAATCATAAAGATATTGGTACCTTATACTTCATTTTCGGGCTATGGGCCGCCACAGTTGGGACCTCATTGAGATTTCTAA-TCCGGTCTGAGCTGAGCCAACC---AGGAAGTCTTATAGGAGATGAACAGCTCTATAACGTAACAGTAACTAGACATGCATTTGTTATAATTTTTTTTTTTGTCATGCCCGTTCTAATCGGAGGATTTGGTAACTGGCTAGTTCCGCTAATAGTTAGAGCCCCCGACATAGCTTTTCCACGTATAAATAATATAAGATTTTGGCTTCTACCACCCTCTTTTACTCTGATCATAACTAGCACAATAAGGGAACAGGGGGCGGGGACCGGGTG…
	KT778685	-----------------------------------------------------------------------ATACTTCGTTTTTGGGCTATGGGCTGCCACAGTCGGGACTTCATTGAGATTCCTAA-TTCGGTCTGAACTAAGTCAACC---AGGAAGCCTTATAGGTGATGAACAGCTCTATAACGTAACAGTAACTAGACATGCATTTGTCATAATTTTTTTTTTCGTCATGCCTATTCTGATCGGCGGATTTGGTAACTGACTGGTTCCGCTAATAATTAGAGCCCCTGACATAGCTTTTCCACGTATAAACAATATAAGCTTTTGACTTTTACCGCCTTCTTTTACTTTGATTATAACTAGCACAATAAGAGAACAGGGAGCAGGGACCGGATG…
	KT778687	-------------------------------------------------------------------CTCTATATTTCATTTTTGGGCTATGGGCTGCCACAGTCGGAACCTCATTGAGATTCCTAA-TTCGGTCTGAACTAAGCCAACC---AGGAAGCCTTATAAGTGATGAACAGCTTTATAACGTAACAGTAACTAGACATGCATTTGTCATAATTTTTTTTTTCGTCATGCCTATTCTGATCGGCGGATTTGGTAACTGGCTGGTTCCGCTAATAATCAGAGCCCCTGACATAGCTTTTCCACGTATAAACAATATAAGTTTTTGACTTTTACCGCCTTCTTTTACTCTGATTATGACCAGCACAATAAGAGAACAGGGAGCAGGGACCGGGTG…
	OP561776	---------------------------------------------------------------------------------------CTGTGAGCAGCTTGTGTGGGAACTTCTCTAAGTTTTATTC-TTCGAAGAGAGCTCAGACAGCC---AGGACTTCTTTTTTCAGATGAGCAAATATATAATGTAACAGTTACAAGTCATGCTTTTATTATAATTTTTTTTTTTGTTATACCCATTCTTATTGGGGGGTTTGGGAACTGATTAGTGCCACTTATAATCAGAGCTCCAGACATGGCCTTTCCCCGTATAAACAATCTTAGATTTTGACTACTTCCCCCCTCCCTTATCTTAATCTTAAGTAGCACGATAAGAGAACAAGGAGCAGGAACAGGATG…
	JX865315	----------------------------------------------------------------------TTTATTTTATTTTCGGCCTATGAGCGGCATGTGTTGGCACATCCCTAAGCTTTATTC-TTCGAAGAGAATTAAGACAACC---TGGTCTTCTTTTCTCAGATGAACAGATATATAATGTAACAGTAACAAGCCATGCCTTCATTATGATTTTTTTTTTTGTTATACCTATCTTAATTGGGGGGTTTGGAAATTGATTAGTGCCTCTTATAATCAGGGTCCCCGATATGGCCTTCCCGCGAATAAATAATTTAAGCTTTTGACTTTTACCACCCTCTCTCATTTTAATCTTAAGAAGAACAATAAGTGAACAAGGGGCAGGAACAGGGTG…
	OP561784	---------------------------------------------------------------------------------------TTATGAGCCGCATGTGTGGGTACCTCACTAAGTTTCATTC-TTCGAAGAGAGTTAAGACAACC---CGGACTTCTTTTTTCAGACGAACAAATATACAACGTCACAGTAACAAGTCATGCCTTTATTATAATTTTCTTTTTTGTTATACCTATTTTAATTGGAGGTTTTGGAAACTGATTGGTTCCACTAATAATCAGAGCTCCTGACATAGCTTTCCCCCGAATAAACAATCTCAGCTTCTGACTTCTTCCTCCGTCTCTCATTTTAATCTTAAGAAGCACAATAAGAGAACAAGGAGCAGGAACAGGATG…
	OP561785	---------------------------------------------------------------------------------------TTATGAGCCGCATGTGTGGGCACCTCACTAAGTTTTATTC-TTCGAAGAGAGTTAAGACAGCC---CGGCCTTCTTTTTTCAGATGAACAAATATACAACGTCACAGTAACAAGTCATGCCTTTATCATAATTTTCTTTTTTGTTATGCCTATTTTAATTGGAGGTTTTGGAAACTGATTGGTTCCACTAATAATCAGAGCTCCTGACATAGCTTTCCCCCGAATAAACAATCTCAGCTTCTGACTTCTTCCTCCGTCTCTCATTTTAATCTTAAGAAGCACAATAAGAGAACAAGGAGCAGGAACAGGATG…
	MT808074	----------------------------------------------------------------------------------------------CGGCAACAGTCGGTACCTCTTTGAGATTTATTA-TTCGATCCGAATTAAGTCAACC---GGGAAATTTATTAGGAGACGAACAAATATATAATGTAACAGTAACTAGACATGCCTTTGTAATAATTTTTTTTTTTGTTATGCCAATTCTCATTGGAGGGTTTGGAAACTGATTGGTTCCTCTTATAATTAGAGCACCAGACATGGCCTTTCCTCGGATAAACAATATAAGATTTTGGCTACTTCCGCCTTCTTTTACATTAATTATAACAAGAACTATAAGAGAACAGGGTGCAGGAACAGGATG…
	MT808072	----------------------------------------------------------------------------------------------CTGCAAGAGTTGGTACGTCTCTAAGATTCATTA-TTCGATCAGAACTAAGACAACC---TGGAAGATTGTTAGGAGATGAACAACTCTATAATGTTACTGTAACCAGCCATGCTTTTATCATAATTTTTTTTTTTGTTATACCTATCCTTATTGGAGGATTTGGTAATTGACTTGTTCCTCTAATAATTAGAGCGCCAGATATGGCGTTCCCGCGAATAAATAACATAAGTTTTTGATTGCTTCCTCCTTCATTTACGCTAATTATAACCAGATCAATAGCAGAACAAGGGGCAGGAACAGGATG…
	JX865316	---------------------------------------------------------------------------TTTATTTTTGGCCTATGAGCTGCAAGAGTTGGTACATCTTTAAGATTTATTA-TCCGATCAGAATTAAGACAACC---TGGAAGAATATTAGGAGATGAACAATTATATAATGTCACTGTAACTAGACATGCTTTCATCATAATTTTTTTTTTTGTAATGCCTATTCTTATTGGAGGGTTTGGCAACTGGCTTGTTCCTTTAATAATTAGAGCGCCAGATATAGCTTTTCCACGAATAAATAATATAAGTTTTTGACTACTACCTCCTTCATTTACACTAATTATAACAAGATCAATAACAGAACAAGGAGCAGGAACAGGATG…
	OP684776	---------------------------------------TGGTCAACAAATCATAAAGATATTGGAACTTTATATTTTATCTTTGGTGTATGAGCTGCCACTATTGGTACTTCCCTAAGAATAATTA-TTCGATCAGAATTAAGACAACC---AGGATCTCTACTAGGAGACGAACAACTTTACAATGTAACAGTTACTAGACATGCTTTTATTATAATTTTCTTTTTTGTAATGCCTATCCTAATCGGAGGATTTGGAAATTGATTAATCCCGCTAATAATCGGGGCCCCAGACATAGCATTTCCACGTATAAATAACCTAAGATTCTGAATATTACCCCCTTCTTTTCTTCTAATTACCACAAGAACAATAGCCGAACAAGGAGCAGGAACAGGATG…
	MN918533	---------------------------------------------------CATAAAGATATTGGTACACTATACTTTATCTTCGGAATTTGAGCCGCCACAATTGGCACATCACTTAGAATAATTA-TTCGATCTGAATTAAGACAACC---AGGATCCCTCCTTGGAGATGAACAACTGTATAACGTCACAGTCACAAGACATGCATTCATTATAATTTTTTTTTTCGTTATACCTATTCTAATTGGAGGATTTGGGAATTGACTAGTCCCTCTTATAATTGGAGCCCCTGACATAGCATTCCCACGTATAAATAACCTCAGGTTCTGAATATTGCCTCCCTCTTTTCTTCTGATCACAACAAGATCTATAGCTGAACAAGGAGCAGGAACAGGATG…
	OM151286	-----------------------------------------------------------------AACCCTATATTTTATTTTCGGTCTATGAGCCGCCACGGTAGGAACATCTTTAAGCTTTCTTA-TTCGCTCTGAACTAAGACAACC---AGGAAGTCTATTGGGGGACGAACAACTATATAATGTAACAGTTACAAGACACGCATTTATTATGATTTTTTTCTTTGTTATACCTATTTTAATTGGAGGGTTTGGCAACTGATTGGTCCCCTTAATAATCAGAGCACCAGATATGGCATTTCCACGAATAAATAACATAAGTTTTTGACTTTTGCCCCCGTCGTTTACTCTTATTATAACTAGAACTATAAGAGAGCAAGGGGCAGGAACAGGTTG…
	JN673960	----------------------------------------------------------------------------------------TATGGGCCGCTTGCGTGGGTACCTCCCTCAGGTTTATTA-TCCGGAGAGAGCTAAGACAACC---AGGTATTTTATTTGGAGATGAACAAATATATAATGTAACTGTAACAAGCCACGCTTTTATTATAATTTTCTTCTTTGTAATACCAATCCTAATCGGAGGATTTGGTAACTGACTCGTGCCCCTAATAATCGGAGCACCAGACATGGCCTTTCCACGCATAAACAATCTAAGATTTTGACTCTTACCTCCGTCTTTTACTTTAATCATAACAAGCACAATAAGAGAACAAGGTGCCGGTACAGGATG…
	AY598772	---------------------------------------------------------------------------------TTCGGCCTATGGGCTGCTACTGTAGGAACATCATTAAGATTTATCA-TTCGCTCAGAACTAAGTCAACC---CGGCTCAATATTAAATGACGAACAAATATATAATGTTATTGTGACAAGCCATGCTTTTATCATAATTTTTTTCTTTGTAATACCTATTTTAATTGGAGGATTCGGAAACTGATTAATTCCATTAATAATTGGAGCCCCAGACATGGCTTTCCCTCGAATAAATAACTTAAGATTTTGATTACTCCCTCCCTCTTTTATTTTAATCACAAGAGGAACTATATCTGAACAAGGAGCAGGAACAGGATG…
	MT373803	-----------------------------------------------------------------AACCCTATATTTTATTTTTGGGCTATGAGCAGCCACAGTTGGAACATCCCTAAGCTTTATTA-TTCGATCAGAATTAAGCCAACC---AGGCTCAATTCTAAACGATGACCAAATATACAACGTAATTGTAACAAGACATGCTTTTATCATAATTTTCTTCTTTGTAATACCTATTTTAATTGGGGGGTTTGGAAACTGATTAGTCCCCCTAATGATTGGAGCCCCAGACATAGCGTTCCCACGAATAAACAACTTAAGATTCTGATTACTACCGCCATCCTTCTTACTAATCACAAGAGGTACCATAAGAGAACAGGGGGCAGGTACAGGATG…
	MT132332	----------------------------------------------------------ATATTGGAACACTATATTTTATTTTCGGCCTATGGGCTGCTACCGTAGGAACTTCACTAAGATTTATTA-TTCGATCTGAATTAAGACAACC---TGGCTCTATTTTAATAGACGATCAAATATATAATGTAATTGTAACTAGACATGCATTTATTATAATTTTCTTTTTCGTAATACCTATTCTTATTGGGGGATTTGGAAACTGACTAGTGCCCTTAATAATCGGAGCCCCAGATATAGCTTTCCCACGAATAAATAATTTAAGATTCTGACTGCTACCCCCCTCATTCATACTAATTACCAGAGGTACAATAAGAGAACAAGGAGCTGGAACAGGATG…
	MK737922	-----------------------------------------------------------------GACTTTATACTTTATTTTTGGACTCTGAGCCGCTTGTGTGGGGACTTCTTTAAGTTTTATTA-TCCGAAGTGAATTAAGCCAACC---CGGACTACTCTTTTCAGATGAACAAATATACAATGTAACTGTTACAAGTCACGCTTTTATTATAATCTTTTTCTTTGTTATACCAATCTTAATTGGAGGCTTTGGAAACTGACTGATCCCCCTAATAATCAGTGCGCCAGATATAGCATTTCCCCGGATGAATAATCTCAGATTTTGACTTCTGCCCCCCTCCCTAATCTTAATTCTAAGAAGAACGTTAAGAGAGCAAGGGGCGGGAACAGGATG…
	MT808073	----------------------------------------------------------------------------------------------CTGTTAGCGTGGGAACTTCACTCAGATTTATTA-TTCGATCTGAACTATCACAACC---AGGTATCCTATTAGGAGATGAACACATATATAATGTAACAGTAACTAGTCATGCATTTATTATGATTTTTTTTTTTGTTATACCAATTTTAATTGGTGGCTTTGGGAATTGATTAGTACCGCTAATAATTAGTGCTCCAGACATAGCTTTTCCTCGAATAAATAATATAAGCTTCTGACTACTACCCCCCTCCTTTACCCTCATTATAACGAGAACTATAAGAGAACAAGGAGCAGGAACAGGATG…
	MW246134	------------------------------------------------------AAAGATATCGGAACATTATATTTCATTTTTGGGCTTTGAGCCGCTTGTGTAGGAACCTCTCTAAGATTTATTA-TCCGAAGAGAGCTAAGACAGCC---AGGTATTCTTTTTGGAGACGAACAAATATACAATGTAACTGTTACAAGACATGCTTTTATTATAATTTTCTTTTTCGTTATACCCATTTTAATCGGCGGCTTTGGTAACTGACTAGTTCCCCTAATAATTGGAGCTCCAGACATGGCTTTCCCCCGAATAAATAACCTTAGATTTTGGCTACTTCCCCCGTCATTTACCCTCATTATAACGAGTACGATAAGAGAACAGGGCGCGGGCACCGGCTG…
	FJ435801	-----------------------------------------------------------------AACACTATATTTTATTTTTGGATTATGGGCTGCCACAATTGGAACCTCTTTAAGATTTATTA-TCCGATCAGAATTAAGTCAACC---TGGTTCACTATTAAATGACGAACAAATATATAATGTAATTGTAACTAGCCATGCTTTTATTATAATTTTTTTCTTTGTAATACCTATTTTAATTGGGGGATTTGGAAATTGATTAGTTCCTTTAATATTAGGAGCACCAGACATAGCCTTTCCCCGAATAAATAATCTAAGATTTTGACTGCTACCCCCTTCTTTTTTACTTATTATAACCAGAACAATAAGAGAACAAGGAGCAGGAACAGGCTG…
	OP477442	-----------------------------------------------------------------AACACTATATATTATTTTTGGACTTTGAGCTGCATGTGTGGGGACATTCCGAAGTTTTATTA-TTCGAAGAGAGTTAAGACAACC---TGGACTGTTATTTAATCACCAACAAATATATAATGTTACCGTGACTAGCCACGCTTTTATTATAATTTTTTTTTTTGTTATACCTATCTTAATTGGAGGATTTGGAAATTTATTAATCTATCTTATAATTAGAGCCCCTGATACAGCTTTTCCTCGACTAAATAACCTAAGACTTTGACTTTTACCTCCTTCATTTAAACTTATTATAAGAAGAACAATAAGTGAACAAGGAGCAGGAACAAGGTG…
	MH057764	------------------------------------------------------------------ACACTATATTTTATTTTTGGGCTCTGAGCCGCATGTGTGGGAACGTCCCTAAGTTTTATTA-TTCGAAGAGAATTAAGTCAACC---TGGACTTCTATTTGGCGACGAACAACTTTATAATGTAACCGTAACTAGACACGCTTTTATCATAATTTTTTTTTTTGTTATACCTATCTTAATCGGAGGCTTTGGAAATTGATTAATTCCGCTCATAATTAGAGCCCCTGACATAGCTTTCCCTCGTATAAATAATTTAAGATTTTGACTTTTGCCCCCCTCTTTTACGCTCATTATAAGAAGAACAATAAGAGAACAAGGGGCTGGAACAGGATG…
	MW593931	-----------------------------------------------------------------GACTCTTTATTTTATTTTTGGGCTTTGGGCCGCATGTGTTGGGACATCTCTTAGATTTATTA-TTCGAAGAGAATTAAGACAACC---TGGAATCTTATTTGGAGACGAACAAATATATAATGTTACAGTAACAAGACATGCATTTATTATAATTTTCTTTTTTGTAATACCTATTCTTATCGGAGGATTTGGAAACTGATTAGTCCCTCTCATAATTGGGGCCCCAGATATAGCATTCCCACGGATAAATAACCTTAGATTTTGACTTCTACCCCCATCATTTACTCTTATTATAACAAGTACTATAAGAGAGCAAGGTGCCGGAACAGGATG…
	MW656266	----------------------------------------------------------------------------------------------------GTGTTGGAACCTCTTTNAGATTTATTA-TTCGAAGTGAATTGAGTCAACC---AGGGCTCTTATTTGGTGACGAACAAATATATAATGTTACTGTGACAAGTCATGCTTTTATTATAATTTTCTTTTTTGTTATACCTATTTTAATTGGCGGTTTTGGTAACTGGTTAATCCCCCTTATAATCAGAGCACCAGACATAGCCTTCCCACGAATAAATAATCTCAGATTTTGGCTGTTGCCCCCATCCTTTACTTTAATTATAAGAAGAACCATGAGAGAACAGGGAGCTGGAACAGGCTG…
	MH057765	-----------------------------------------------------------------AACCTTATATTTTATTTTTGGACTATGGGCTGCATGTGTAGGTACGTCCTTAAGTTTTATTA-TTCGAAGAGAATTAAGACAACC---AGGAATTCTTTTTGGCGATGAACAAATATATAATGTAACTGTTACAAGCCACGCTTTTATTATAATTTTCTTTTTTGTTATACCTATTTTAATTGGTGGATTCGGAAATTGACTTGTTCCTCTTATAATCGGAGCTCCTGATATGGCATTCCCTCGTATGAATAATCTTAGATTTTGACTTCTACCCCCGTCATTTACTTTAATTATGACAAGTACTATGAGAGAGCAGGGAGCTGGAACAGGCTG…
	OP141639	-------------------------------------------------------AAGATATTGGTACATTATACTTTATTTTTGGATTGTGAGCTGCTTGTGTAGGAACCTCACTTAGTTTTATTA-TTCGAAGAGAACTTAGACAACC---TGGAATCTTATTTAGTGATGAACAGCTATACAATGTTACAGTTACTAGTCACGCATTCATCATAATTTTTTTTTTTGTTATACCTATTCTAATTGGAGGGTTTGGTAACTGATTAATTCCACTAATAATTAGAGGACCGGATATGGCCTTTCCCCGGATAAATAACCTAAGCTTTTGGTTATTGCCCCCCTCCTTTACCCTTATTATAAGAAGATCAATAACAGAGCAGGGTGCAGGAACAGGGTG…
	MH057768	-----------------------------------------------------------------TACCTTATATTTTATTTTTGGTCTATGAGCTGCTTGTGTAGGAACCTCACTTAGTTTTATTA-TTCGAAGAGAACTCAGACAACC---CGGAATTTTATTTAGAGATGAACAACTATACAATGTTACAGTTACTAGTCACGCATTCATTATAATTTTTTTCTTTGTTATACCTATTCTAATTGGAGGATTTGGTAATTGATTAATTCCGCTAATAATTAGGGGACCAGATATAGCCTTCCCCCGAATAAATAACCTAAGATTTTGATTATTACCTCCCTCTTTTACTCTTATTATGACAAGTTCAATAACAGAACAAGGTGCAGGAACAGGATG…
	KC146122	-------------------------------------------------------------------------------------------------CCTGCGTAGGAACCTCATTAAGCTTTATTA-TTCGAAGAGAATTAAGACAACC---AGGACTATTGTTTGGAGACGAACAAATATACAATGTCACCGTCACCAGACATGCTTTTATTATAATTTTTTTTTTTGTTATGCCCATTCTTATTGGAGGCTTTGGAAACTGACTAATTCCTCTGATAATTAGCGCCCCAGATATGGCCTTCCCCCGAATAAACAACCTAAGATTTTGACTTTTACCCCCCTCTTTTACACTCATCATAAGAAGAACAATAAGAGAACAAGGGGCCGGGACAGGATG…
	KC146114	---------------------------------------------------------------------TTATATTTTATTTTTGGGCTGTGGGCTGCCTGTGTAGGAACCTCATTAAGCTTTATTA-TTCGAAGAGAATTAAGACAACC---AGGACTATTGTTTGGAGATGAACAAATATATAATGTCACCGTCACCAGACATGCTTTTATTATAATTTTTTTTTTTGTTATGCCCATCCTTATTGGAGGCTTTGGAAACTGACTAATTCCTCTGATAATTAGCGCGCCGGACATGGCCTTCCCCCGAATAAACAACCTAAGATTTTGACTTTTACCCCCTTCTTTTACACTAATCATAAGAAGAACAATAAGAGAACAAGGGGCCGGGACAGGATG…
	MW698695	---------------------------------------------------------------------------------------TTATGGGCTGCATGTGTTGGAACTTCTCTTAGATTTATTA-TTCGAAGAGAACTAAGACAACC---TGGAATTCTTTTTGGTGATGAGCAAATATATAATGTAACTGTAACAAGTCATGCTTTTATTATAATTTTTTTTTTTGTAATACCTATTCTTATTGGGGGGTTCGGAAACTGATTAGTTCCCCTTATAATTGGTGCCCCAGACATGGCTTTTCCTCGCATGAATAATTTGAGATTTTGATTGCTACCCCCCTCCTTTACCCTTATTATAACTAGAACTATAAGTGAACAAGGGGCAGGTACAGGATG…
	OK662994	------------------------------------------------------------------ACATTATACTTTATTTTCGGCTTATGAGCTGCATGTGTTGGAACTTCTCTTAGATTTATTA-TTCGAAGAGAACTAAGACAACC---TGGAATTCTTTTTGGTGATGAACAAATATATAACGTAACTGTCACAAGTCATGCTTTTATTATAATTTTTTTTTTCGTAATACCCATTCTTATTGGAGGATTTGGAAACTGATTAGTCCCTCTTATAATTGGTGCCCCAGACATGGCTTTTCCTCGTATAAATAATTTAAGATTTTGACTTCTACCCCCCTCCTTTACTCTTATTATAACTAGAACTATAAGTGAACAAGGGGCAGGAACAGGATG…
	EU244608	----------------------------------------GGTCAACAAATCATAAAGATATTGGGACATTGTATTTTATTTTTGGTCTGTGAGCCGCATGTATCGGAACTTCTCTAAGATTTATTA-TTCGAAGAGAGTTAAGACAACC---CGGCATTTTATTTGGGGATGAGCAAATATATAATGTAACCGTAACAAGCCATGCATTTGTTATAATTTTTTTTTTTGTTATGCCTATTTTAATCGGAGGATTCGGAAACTGACTCGTGCCCCTTATAATTGGAGCTCCTGACATAGCATTTCCACGAATAAATAACCTTAGATTCTGATTACTACCTCCCTCTTTTACTTTAATTATGACAAGAACTATAAGAGAACAAGGAGCAGGAACTGGATG…
	MW990245	-------------------------------------------------------------------------------------------------------------------TTAGTTTTATTA-TTCGAAGAGAACTCAGACAACC---AGGTATTTTATTTGGAGATGAACAAATATATAATGTAACAGTAACAAGACACGCATTTATTATAATTTTTTTTTTTGTTATACCAATTTTAATCGGAGGATTCGGAAACTGACTTGTTCCTCTAATAATTGGAGCCCCTGACATAGCATTTCCTCGAATAAATAATCTTAAATTTTGACTCCTACCTCCTTCCTTTACTCTTATTATAACTAGAACTATAAGAGAACAAGGAGCAGGAACTGGGTG…
	OP684780	---------------------------------------------------------GATATTGGTACACTTTATTTTATTTTTGGGCTATGAGCTGCCTGCGTAGGTACTTCTTTAAGGTTTATTA-TTCGAAGAGAATTAAGTCAACC---TGGTAATTTATTCAGAGACGAACAAATATTTAATGTGACAGTAACTAGACATGCTTTTATTATAATTTTTTTTTTCGTTATACCAATTTTAATTGGAGGATTTGGAAATTGATTAATTCCTTTAATAATTAGAGCACCTGATATAGCTTTTCCTCGTATAAATAATTTAAGTTTTTGACTTCTACCTCCTTCTTTTACTTTAATTATAACTAGTACTATAAGCGAACAAGGAGCAGGAACAGGATG…
	MZ461005	-----------------------------------------------------------------TACCCTTTATTTTATTTTTGGCTTATGAGCTGCCTGTGTGGGGACTTCCTTAAGATTTATTA-TCCGAAGAGAATTAAGACAACC---CGGAATTCTGTTCGGAGACGAGCAAATATACAATGTAACAGTAACTAGACATGCGTTTATCATAATTTTCTTTTTTGTAATGCCCATTTTAATTGGAGGATTCGGCAATTGATTAGTGCCCTTAATAATTGGAGCACCGGATATAGCTTTTCCTCGTATAAATAATTTAAGTTTTTGGTTACTTCCACCTTCTTTTACTTTGATTATAAGAAGCACTATGAGAGAACAAGGCGCAGGAACTGGTTG…
	MZ460999	-----------------------------------------------------------------TACCCTTTATTTTATTTTTGGCTTATGAGCTGCCTGTGTGGGGACTTCCTTAAGATTTATTA-TCCGAAGAGAATTGAGACAACC---CGGAATTTTGTTTGGAGACGAACAAATATACAATGTAACAGTAACTAGACATGCGTTTATTATAATTTTCTTTTTTGTAATGCCCATTTTAATTGGGGGATTCGGCAATTGATTAGTACCCTTAATAATTGGAGCACCGGATATAGCTTTTCCTCGTATAAATAATTTAAGTTTTTGGTTACTTCCACCCTCTTTTACTTTGATTATAACAAGTACTATAAGAGAACAAGGCGCAGGAACTGGTTG…
	MZ461002	-----------------------------------------------------------------TACCCTTTATTTTATTTTTGGCCTATGAGCAGCTTGTGTCGGAACCTCGTTAAGCTTTATTA-TCCGAAGAGAACTAAGACAACC---CGGCATTATATTTGGAGATGAACAAATATATAATGTTACTGTAACAAGACATGCTTTTATTATAATTTTTTTTTTTGTTATACCAATTTTGATTGGAGGGTTCGGTAACTGACTAGTACCCCTTATAATTGGGGCGCCAGATATAGCTTTCCCACGAATAAATAACTTAAGATTTTGACTATTACCTCCTTCTTTTACTCTAATTATAACAAGAACCATAAGAGAACAAGGAGCTGGAACAGGATG…
	AY598775	-------------------------------------------------------------------------------TTTTTGGCTTATGAGCTGCCTGTGTAGGTACATCTTTAAGATTTATTA-TTCGAAGAGAATTAAGACAACC---TGGTATCTTATTTGGAGACGAACAAATATACAACGTCACTGTCACAAGACACGCCTTTATCATAATTTTTTTTTTTGTTATACCTATCCTTATTGGAGGATTCGGAAACTGATTAGTGCCCTTAATAATTGGAGCACCTGATATGGCCTTCCCTCGAATAAATAACTTAAGATTTTGGCTACTCCCCCCCTCTTTCACTCTTATTATAACAAGTACTATAAGAGAACAAGGAGCCGGGACAGGGTG…
	KC146115	--------------------------------------------------------------------------TTTTATTTTCGGCCTCTGAGCAGCTTGCGTAGGTACGTCGTTAAGTTTTATCA-TCCGAAGAGAATTAAGTCAACC---CGGAATTTTATTTGGAGATGAGCAAATATATAATGTTACAGTAACTAGTCATGCTTTTATTATAATTTTCTTTTTTGTAATACCTATTCTAATTGGAGGTTTTGGAAACTGACTAGTACCTTTAATAATTGGTGCCCCGGATATAGCCTTCCCTCGTATAAATAATATAAGGTTTTGACTTCTACCCCCCTCATTCACTCTTATTATGAGAAGTACAATAAGAGAACAAGGAGCAGGAACAGGCTG…
	JX865309	---------------------------------------CGGTCAACAAATCATAAAGATATTGGTACTTTATATTTTATTTTCGGTCTCTGGGCAGCTTGCGTAGGTACCTCATTAAGATTTATTA-TTCGAAGAGAATTAAGTCAACC---CGGAATCTTATTCGGAGATGAACAAATATACAACGTTACTGTAACTAGTCATGCTTTTATCATAATTTTCTTTTTTGTAATACCAATTCTAATTGGAGGTTTTGGAAACTGACTAGTACCCCTAATAATCGGGGCCCCAGACATAGCTTTTCCCCGAATAAATAATATAAGATTTTGACTTCTACCCCCCTCGTTTACACTCATTATAACAAGCACAATAAGGGAACAAGGAGCAGGAACAGGCTG…
	OP013283	-----------------------------------------GTCAACAAATCATAAAGATATTGGTACTTTATATTTTATTTTCGGTCTCTGGGCAGCTTGCGTAGGTACCTCATTAAGATTTATTA-TTCGAAGAGAATTAAGTCAACC---CGGAATTTTATTTGGAGATGAACAAATATATAATGTTACTGTAACTAGTCATGCTTTTATCATAATTTTCTTTTTTGTAATACCAATTCTAATTGGAGGTTTTGGAAATTGACTAGTCCCTCTAATAATTGGTGCCCCGGACATAGCTTTTCCCCGAATAAATAATATAAGATTTTGACTTCTACCCCCATCATTTACACTTATTATAACAAGCACAATAAGAGAACAGGGAGCAGGAACAGGCTG…
	JX865311	-------------------------------------------CAACAAATCATAAAGATATTGGTACTCTATATTTTATTTTTGGGCTATGAGCAGCCTGTGTAGGAACATCTTTAAGTTTTATTA-TCCGAAGAGAACTAAGACAACC---GGGAATCCTTTTTGGAGATGAACAAATATATAATGTGACAGTTACTAGTCATGCTTTTATTATAATTTTCTTTTTTGTTATACCTATTTTAATCGGAGGATTTGGTAACTGACTTGTACCATTAATAATTGGAGCCCCTGATATAGCTTTTCCTCGCATAAATAATCTCAGATTTTGACTTTTACCCCCCTCTTTTACACTTATTATAACAAGCACAATAAGAGAGCAAGGAGCCGGGACAGGATG…
	JX683814	------------------------------------------------------------------------------------------------------------------CTCAGATTTATTA-TCCGAAGAGAATTAAGACAACC---AGGTATCTTATTTGGAGATGAACAAATATATAATGTGACCGTTACTAGACACGCCTTTATCATAATTTTTTTTTTCGTAATACCTATTTTAATTGGGGGATTTGGAAACTGACTTATTCCTTTAATAATCGGGGCACCTGATATAGCATTTCCCCGAATAAATAATCTTAGATTCTGATTACTACCCCCATCTTTTACGCTAATTATAACAAGAACAATAAGAGAACAAGGGGCAGGAACAGGATG…
	FJ176203	---------------------------------------------------------------------------------------TTATGAGCTGCTTGTGTAGGAACTTCACTCAGCTTTATTA-TCCGAAGAGAACTAAGACAACC---TGGCATCTTATTTGGAGATGAACAAATATATAATGTTACTGTTACTAGCCACGCTTTTATTATAATTTTCTTTTTTGTAATACCTATTCTAATTGGAGGATTTGGAAACTGACTTGTACCCTTAATAATTGGTGCCCCTGATATGGCATTCCCCCGAATAAACAATCTTAGATTTTGATTATTACCACCATCTTTCACACTTATTATAACTAGAACAATAAGAGAACAAGGAGCAGGAACAGGATG…
	ON754953	------------------------------------------------------------------CCTTTATTTTTAATTTTTGGTATTTGATGTGCATTTGTGGGGGCTGCTTTAAGAGTATTAA-TTCGATTAGAATTATCTCAACC---TAATACTATATTAATGAGTGAAGAATTATATAATGCATTTATTACTAGACATGCTTTAATCATAATTTTTTTTTTTGTTATACCCGTCTTAATTGGGGGGTTTGGAAATTGGCTAGTTCCTCTTATAATTGGTGCACCAAATATAGCATTTCCACGTGTTAATAATGTAAGATTTTGATTATTAACTGTTTCTTTTATATTATTAATTTTTAGTATATTTACTGGTGATGGTGTAGGGGCTGGATG…
	KP013598	---------------------------------------CGGTCAACAAATCATAAAGATATTGGGATATTATATTTTATTTTTGGTATTTGATGTGCTTTTATTGGTTCAGGTATAAGAGTTTTAA-TTCGGTTAGAATTATCTCAGCC---TCAAACCTTACTTATGGGAGAAGAATCATATAACGCGTTTATTACTAGCCATGCTTTAATTATAATTTTTTTTTTTGTAATACCTGTTTTAATTGGAGGTTTCGGTAATTGACTAGTCCCTTTAATAATCGGTGCTCCTGATATAGCTTTTCCTCGTGTTAACAATTTTAGATTTTGAATATTGATTGCTTCATTTATTCTTCTATGAATAAGAATGTTAACAGAAGATGGAGTTGGGGCAGGATG…
	OQ376678	-----------------------------------------------------------------TATACTATATTTTATTTTTGGAATTTGATGTGCATTTATTGGTTCAGGTATGAGTATATTAA-TTCGATTAGAATTATCTCAACC---TAATACTATATTAATAAGGGAAGAAATTTATAACATATTTGTTACAAGACATGCMCTAGTTATAATTTTTTTTTTTGTTATACCTGTATTAATTGGAGGATTTGGTAATTGATTAGTACCTTTAATAATTGGTTCTCCAGATATAGCTTTTCCTCGTGTAAATAATTTTAGATTTTGAATATTAGTAGCATCTTTTTTAATCTTAGGTATTAGAATATTTTCTGGTGATGGTGTTGGTGCTGGATG…
	MN847738	------------------------------------------------------AAAGATATTGGAATATTGTATTTTGTGTTTGGAATTTGATGTGCTTTTGTTGGTTCTGGTATAAGAGTTCTTA-TTCGTCTTGAACTATCTCAACC---TAACACAATATTAATAAGTGAAGATATTTATAATGCTTTTATTACAAGTCATGCTTTAGTAATGATTTTTTTTTTTGTTATACCTGTGTTAATTGGGGGGTTTGGTAACTGATTAGTACCTTTAATAATTGGATCTCCTGATATAGCGTTCCCYCGAATTAATAATTTTAGATTTTGAATATTAATTGCGTCTTTTATTTTAATATTTTTAAGTATATTATCTGGTGAAGGAGTAGGTGCTGGCTG…
	OQ376688	-----------------------------------------------------------------TATATTATATTTTGTTTTCGGAATTTGATGTGCTTTTGTTGGGGCTGGTATAAGAGTCTTGA-TTCGTTTAGAATTATCTCAGCC---TAATACTATATTAATAAGTGAAGATATTTATAATGCTTTTATTACAAGTCATGCTTTAGTTATGATTTTTTTTTTTGTTATGCCTGTGATAATTGGGGGATTTGGAAATTGATTAGTACCTTTAATAATTGGTTCTCCAGATATAGCTTTTCCTCGGATTAATAATTTTAGATTTTGAATATTATTTATTTCATTTATTCTTTTGGTTATTAGTATATTAAGGGGAGATGGGGTTGGAGCAGGATG…
	MN187056	---------------------------------------------------------------------------------------------TGCGCTTTTATTGGATCTGGTATAAGAGTATTAA-TCCGGTTAGAGTTATCTCAGCC---TAATACTATATTAATAAGTGAAGATATTTACAATGCTTTTATTACTAGTCATGCTTTAGTAATGATTTTTTTTTTTGTTATGCCTGTCATAATTGGTGGGTTTGGTAATTGACTTGTACCTTTAATAATTGGTTCTCCTGATATAGCGTTTCCTCGAATTAATAATTTTAGTTTTTGAATATTAATTGCATCTTTTGTTTTGTTGTGTATTAGTATAGTAAGAGGTGATGGTGTTGGTGCAGGTTG…
	KJ857002	------------------------------------------------------------------------------------------------------ATTGGATCTGGTTTTAGTGTTTTGA-TTCGAATAGAGCTATCTCAACC---TAATGCTATATTAATAAGAGAGGATATTTATAATGCATTTATTACTTCTCATGCATTAATTATAATTTTTTTTTTTATTATACCTGTGATAATTGGAGGGTTTGGTAATTGATTAGTTCCTCTAATAATTAGAGCTCCAGATATAGCTTTTCCTCGAATTAATAACATAAGTTTTTGGATATTGATGGCTTCTTTTGGTCTTATAGTTATAAGTATATTTATTGGGGAAGGGGTAGGAGCAGGCTG…
	LC721287	-----------------------------------------------------------------TATGTTATATTTTATATTTGGAATTTGAGCTGCATTTATTGGTTCTGGTTTTAGAGTTTTAA-TTCGATTAGAATTATCTCAACC---TAATACAATATTAATAAGTGAAGATACTTATAATGCATTTGTTACTTCTCATGCATTAATTATAATTTTTTTTTTTGTTATACCTGTTATAATTGGAGGTTTTGGAAATTGATTAGTTCCTCTTATAATTGGTGCTCCTGATATAGCTTTTCCTCGGATTAATAATATGAGATTTTGAATATTAATTGCTTCATTTATATTAATATTTATAAGTATAATTATTGATGAAGGTGTTGGAGCTGGTTG…
	KJ857001	------------------------------------------------------------------ATACTATATTTTATTTTTGGTATTTGGTGCGCTTTTATTGGTTCTGGTTTAAGAGTTTTAA-TTCGATTAGAGCTTTCTCAACC---TAACACAATATTAATAACAGAAGATATTTATAATGCTTTTATTACTAGTCATGCTTTAGTGATAATTTTTTTTTTTGTTATACCTGTAATAATTGGTGGGTTTGGAAACTGATTAGTACCTTTAATGATTAGCGCTCCTGATATAGCATTTCCTCGAGTTAATAATTTTAGATTTTGAATATTGGTAGCTTCTTTTATTTTATTATTATTAAGTATATTTATTGGGGATGGGGTTGGTTCAGGGTG…
	KP013613	---------------------------------------CGGTCAACAAATCATAAAGATATTGGTATATTATATTTTTTATTTGGGATTTGAAGAGCTTTTGTAGGTTCAGGTTTGAGTGTATTGA-TTCGACTTGAGTTATCTCAACC---CAATACAATACTTATGAGTGAAGATATTTATAATGCTTTTATTACTTCTCATGCATTAATTATAATTTTTTTCTTTGTTATGCCTGTTTTGATTGGGGGTTTTGGAAATTGACTAGTCCCTCTTATAATCAGAGCTCCTGATATAGCTTTCCCTCGTATTAATAATGTAAGATTTTGAATATTAGTAGCTTCATTTGTATTAATAATATCTAGAATGATAATCGGTGAAGGGGTGGGAGCCGGTTG…
	LC511090	----------------------------------------GGTCAACAAATCATAAAGATATTGGTATATTATATTTTATTTTTGGTATTTGATGTGCTTTTGTTGGGTCTGCGTTCAGTGTTTTAA-TTCGGTTGGAACTTTCACAGCC---TAATACTATATTGATAAGAGAAGAATTGTATAATGCATTTATTACTAGTCATGCTTTAGTTATGATTTTTTTTTTTGTTATACCTGTCTTGATTGGTGGGTTTGGGAATTGATTAGTGCCTTTAATAATTGGTTCACCTGATATGGCTTTTCCTCGGGTTAATAATGCAAGATTTTGATTGTTAGTATGTTCTTTTATTTTTATAATATTTAGTATACTTATTGGTGATGGTGTAGGTGCTGGTTG…
	OQ376680	-----------------------------------------------------------------TATGTTATATTTTATTTTTGGTATTTGATGTGCTTTTGTTGGTTCTGCTTTAAGTGTTTTGA-TTCGGTTAGAATTATCTCAACC---TAATAGTATATTAATAAGTGAAGATGTTTATAATGCTTTTATTACTAGTCATGCATTGGTAATAATTTTTTTTTTTGTTATACCTGTTTTGATTGGGGGTTTTGGTAATTGGTTGGTTCCTTTAATAATTAGTTCACCTGATATGGCATTCCCTCGAATTAATAATGTGAGATTTTGAATATTAGTAGCTTCATTTATTATATTAATTTTTAGAATATTTAGAGGTGTAGGTGTAGGTGCTGGATG…
	MK492291	------------------------------------------------------------------------------------------------------------------TTGAGAGTATTAA-TTCGATTAGAATTGTCTCAGCC---TAATACAATGTTAATAACTGAAGATATTTATAATTCTTTTATTACTAGACATGCATTAGTAATAATTTTTTTTTTTGTTATACCAGTTTTAATTGGAGGGTTTGGAAATTGATTAGTACCATTAATAATTAGTTCACCAGATATGGCATTTCCTCGAGTAAATAATATAAGATTTTGAATATTAATTGCATCTTTTATTTTATTAGTATTTAGTATATTTAGAGATGTTGGTGTGGGGTCAGGTTG…
	MN847726	------------------------------------------------------AAAGATATTGGTATACTTTATTTTATTTTTGGAATTTGATGTGCTTTCATTGGTTCTGCTTTTAGTGTGTTGA-TTCGTTTAGAATTGTCACAACC---TAATACAATACTTATAAGTGAGGATATTTATAATTCTTTTATTACAAGTCATGCTTTAGTAATAATTTTTTTTTTTGTTATACCAGTGATAATTGGGGGTTTTGGTAATTGACTTGTTCCTTTAATAATTAGTTCACCTGATATAGCGTTTCCCCGAATTAATAATATAAGATTTTGAATATTAATTGCTTCTTTTATTTTATTAGTGTTTAGTGTATTAACTGATGTAGGTGTAGGAGCAGGATG…
	MN847733	------------------------------------------------------AAAGATATTGGTATACTTTATTTTGTTTTTGGTATTTGATGTGCATTTGTTGGTTCTGCATTAAGAGTTTTAA-TTCGTCTTGAATTATCTCAACC---TAATACTATATTAATAAGTGAAGATATTTATAATTCTTTTATTACTAGTCATGCTTTAGTAATAATTTTTTTTTTTGTTATGCCAGTTTTGATTGGAGGTTTTGGTAATTGACTTGTACCTTTAATAATTAGTTCACCAGATATAGCATTTCCTCGAATTAATAATATAAGATTTTGAATATTATTTGCTTCATTTATGTTGTTAATTTTTAGAATATTTAGTGATGTTGGTGTAGGTGCTGGTTG…
	MN847736	------------------------------------------------------AAAGATATTGGTATACTTTATTTTGTTTTTGGTATTTGATGTGCTTTTGTTGGTTCTGCATTAAGAGTTTTAA-TTCGTCTTGAGTTATCTCAACC---TAATACTATATTAATAAGTGAGGATATTTATAACTCTTTTATTACTAGTCATGCTTTAGTAATAATTTTTTTTTTTGTTATACCTGTTTTGATTGGAGGTTTCGGAAATTGACTCGTTCCTTTAATAATTAGTTCTCCAGATATAGCATTTCCCCGTGTTAATAATATAAGATTTTGAATATTATTTGCTTCATTTATTTTGTTAATTTTTAGAATATTTAGTGATGTTGGAGTAGGGGCTGGTTG…
	MT276191	-----------------------------------------------------------------GATACTTTATTTTATTTTTGGTATTTGATGTGCTTTTGTTGGTTCTGCATTAAGAGTTTTAA-TTCGTCTTGAGTTATCTCAACC---TAATACTATATTAATAAGTGAGGATATTTATAATTCTTTTATTACTAGTCATGCTCTAGTAATAATTTTTTTTTTTGTTATACCTGTTTTGATTGGAGGTTTTGGTAATTGACTTGTTCCTTTGATAATTAGTTCACCAGATATAGCATTTCCTCGGATTAATAATATAAGATTTTGAATGTTATTTGCTTCATTTATTTTATTAATTTTTAGAATATTTAGTGATGTTGGTGTAGGTGCTGGTTG…
	OQ376687	-----------------------------------------------------------------TATGTTGTATTTTATTTTTGGTATTTGATGCGCTTTTGTAGGTTCTGCTTTAAGTGTTTTAA-TTCGATTAGAACTTTCTCAGCC---TAATTCAATATTAATAAGTGAAGATATTTACAATGCTTTTATTACTAGTCATGCTTTAGTTATAATTTTTTTTTTTGTTATACCTGTATTAATTGGGGGTTTTGGAAACTGATTAGTACCCTTAATAATTGGAGCTCCAGATATAGCTTTTCCTCGAATTAATAATATAAGGTTTTGAATATTAATTGCTTCTTTTATTATATTGATATTTAGTATAATATCTGGTGTAGGTGTAGGATCGGGTTG…
	EU244603	----------------------------------------GGTCAACAAATCATAAAGATATTGGTATATTGTATTTTATTTTTGGTATTTGATGTGCTTTTGTAGGTTCAGGTTTAAGTGTGTTAACTTCGTCTTGAATTATCTCAGCC---TAACACAATATTAATAAGTGAAGATATTTATAATGCTTTTATTACAAGTCATGCTTTAGTAATGATTTTTTTTTTTGTTATACCTGTTTTAATTGGAGGTTTTGGAAATTGATTAGTTCCTCTTATAATTAGATCACCAGATATAGCTTTTCCTCGTATTAACAATGTAAGATTTTGAATATTAGTTGCTTCTTTTGGTTTGTTGCTTTTTAGAATATTTAGGGGTACAGGAGTAGGAGCTGGTTG…
	MN847742	------------------------------------------------------AAAGATATTGGTATGTTATATTTTATTTTTGGTATTTGATGTGCTTTTGTAGGTTCTGGGTTAAGAGTGTTAA-TTCGTCTTGAATTATCTCAACC---TAACACTATGTTGATGACTGAAGATATTTATAACGCTTTTATTACAAGTCATGCTTTAGTTATAATTTTTTTTTTTGTCATGCCTGTTTTAATTGGAGGGTTTGGAAATTGATTAGTTCCTCTTATAATTAGAGCTCCAGACATAGCTTTTCCTCGTATTAATAATGTAAGATTTTGGATGTTAGTTGCTTCTTTTGGGTTATTGGTATTTAGAATTTTTAGAGGTTCAGGAGTAGGGGCAGGATG…
	MN847745	------------------------------------------------------AAAGATATTGGGATATTATATTTTATTTTTGGAATTTGATGCGCTTTTGTTGGTTCTTCATTGAGTGTTTTAA-TTCGTTTAGAATTATCTCAGCC---TAATACTATACTTATAAGAGAAGAAATTTATAATGCTTTTATTACTAGTCATGCACTAGTTATAATTTTTTTTTTTGTTATACCTGTGTTAATTGGTGGATTTGGCAATTGATTAGTTCCTTTAATAATTAGTGCTCCGGATATAGCTTTTCCTCGGGTTAATAATGTAAGATTTTGAATATTAGTAGCTTCTTTTATACTTTTAATTTCAAGAATATTATGTGGTGTTGGGGTTGGTGCAGGTTG…
	OQ376679	-----------------------------------------------------------------TATGCTATATTTTATTTTTGGTATTTGATGTGCTTTTGTAGGTTCATCGTTAAGGATATTAA-TTCGGCTAGAATTATCACAACC---TAATTCAATATTAATAAGAGAAGATGTGTATAATTCTTTTATTACTAGTCATGCCTTGGTAATAATCTTTTTTTTTGTCATACCTGTATTAATTGGTGGGTTTGGTAATTGATTGGTACCTTTAATAATTAGTTCTCCTGATATGGCTTTTCCTCGTATTAATAATGTAAGATTTTGGTTGTTAATTGCTTCTTTTTTATTATTAGTTTTAAGAATATTCAGAGGTGTAGGTGTGGGAGCAGGTTG…
	MT511063	-----------------------------------------------------------------GATGTTGTATTTTATTTTTGGAATTTGATGTGCTTTTGTAGGTTCTTCGTTAAGTGTGTTAA-TCCGTTTAGAGTTGTCTCAACC---TAATACAATATTAATAAGGGAGGATATTTATAATGCTTTTATTACTAGACATGCATTAGTAATAATTTTTTTTTTTGTTATACCAGTATTAATTGGTGGGTTTGGTAATTGATTAGTACCTTTAATAATTAGTTCTCCAGATATAGCTTTTCCTCGAATTAATAATGTGAGTTTCTGGTTACTAGTTGCATCCTTTTTGTTATTAGTATATAGTATATTTTGTGGTGAAGGAGTAGGAGCAGGTTG…
	MN847755	------------------------------------------------------AAAGATATTGGTATATTATATTTTATTTTTGGTATTTGATGTGCTTTTGTTGGATCAGCCTTAAGTATGTTAA-TTCGTCTTGAGTTATCTCAACC---TAATACAATACTAATAAGTGAAGATATTTATAATGCGTTTATTACAAGTCATGCATTAGTAATAATTTTTTTTTTTGTCATACCTGTTCTAATTGGGGGTTTTGGAAATTGACTAGTTCCTTTAATAATTAGTTCACCAGATATAGCTTTTCCACGAGTTAATAATGTCAGATTTTGAATATTGGTTGCTTCATTTATGTTATTAGTATATAGAATATTTTGTGGAGAGGGTGTTGGTGCTGGTTG…
	KT951659	-------------------------------------------------------------------------------------------GATGTGCTTTTGTTGGGTCTGCTTTAAGAATTTTAA-TTCGGCTTGAGTTATCACAACC---AAATACTATACTTATGAGAGAAGATATTTACAATGCTTTTATCACTAGACATGCTTTGGTAATAATTTTTTTTTTTGTTATACCTGTTTTAATTGGAGGATTTGGGAATTGATTAGTTCCTCTTATAATTAGTTCACCAGATATGGCCTTTCCTCGAGTAAATAACGTAAGATTTTGAATATTAATCGCTTCTTTTATGCTTTTAGTTTATAGAATATTTTGTGGGGAAGGTGTTGGTGCAGGTTG…
	KT951663	-----------------------------------------------------------------TATACTATATTTTATTTTTGGTATTTGATGTGCTTTTGTTGGTTCTGCTTTAAGAATATTAA-TTCGGCTTGAACTTTCTCAGCC---AAATACTATGTTAATAAGAGAAGATATTTATAATGCTTTTATCACAAGTCATGCGTTGGTAATAATTTTTTTTTTTGTTATGCCTGTTTTAATTGGAGGGTTTGGAAATTGATTGGTGCCTTTAATAATTAGTTCTCCTGATATAGCTTTTCCTCGGGTTAATAATGTAAGTTTTTGAATATTAGTTGCTTCTTTTATGTTACTTGTTTATAGTATATTTTGTGGTGAAGGAGTGGGAGCAGGTTG…
	MK492293	-----------------------------------------------------------------------------------------------------------------------------------------------------C---AAATAGTATACTAATAAGAGAAGATATTTATAATGCTTTTATTACAAGTCATGCATTGGTAATAATTTTTTTTTTTGTTATCCCTGTTTTAATTGGAGGGTTTGGAAATTGATTGGTACCTTTAATAATTAGTTCTCCTGATATGGCTTTTCCTCGGATTAACAATGTAAGTTTTTGAATATTAGTTGCTTCTTTTATGTTACTTGTTTATAGTATGTTTTGTGGTGAAGGAGTAGGAGCAGGTTG…
	MN847764	------------------------------------------------------AAAGATATTGGTATATTATATTTTATTTTTGGTATTTGATGTGCATTTATTGGTTCTGCGCTTAGGATGTTAA-TTCGACTTGAACTTTCTCAACC---TAATACTATATTAATAAGAGAAGATATTTATAATGCTTTTATTACTAGACATGCTTTGGTTATAATTTTTTTTTTTGTTATACCTGTTTTAATTGGAGGTTTTGGAAATTGACTTGTTCCTTTAATAATTAGTTCACCGGATATAGCTTTTCCTCGGGTTAATAATGTTAGCTTTTGGTTATTAGTTGCTTCTTTTATATTATTAATTTATAGTATATTTTGCGGAGAGGGAGTTGGAGCTGGTTG…
	MN847769	------------------------------------------------------AAAGATATTGGAATGTTATATTTTATTTTTGGTATTTGATGCGCATTTGTTGGGTCGGCTTTAAGGATATTAA-TTCGTCTTGAACTTTCTCAACC---TAACACTATATTAATAAGGGAAGATATTTATAATGCGTTTATTACTAGCCATGCTTTGGTTATAATTTTTTTTTTTGTTATACCTGTTTTAATCGGGGGGTTTGGGAATTGATTAGTTCCTTTAATAATTAGTTCTCCTGATATGGCTTTTCCTCGTATTAATAATGTAAGTTTTTGGATATTAGTAGCTTCTTTCATGTTGTTAGTCTATAGTATATTTTGCGGGGAAGGTGTTGGGGCTGGTTG…
	MN847768	------------------------------------------------------AAAGATATTGGGATATTATATTTTATTTTTGGTATTTGATGTGCATTTGTTGGGTCGGCCTTAAGTATATTAA-TTCGTCTTGAACTTTCTCAACC---TAATACTATATTAATAAGGGAAGATATTTATAATGCGTTTATTACTAGCCATGCTTTGGTTATAATTTTTTTTTTTGTTATACCTGTTTTAATTGGAGGGTTTGGAAATTGATTAGTTCCTCTAATAATTAGTTCTCCTGATATGGCTTTTCCTCGTGTTAATAATGTAAGTTTTTGGATATTAGTAGCTTCTTTCATACTATTAGTTTACAGCATATTTTGCGGGGAAGGTGTTGGGGCTGGTTG…
	MN847751	------------------------------------------------------AAAGATATTGGTATGTTATATTTTATTTTTGGAATTTGATGCGCGTTTGTTGGTTCAGCTTTAAGAATATTAA-TTCGTCTTGAGCTTTCTCAACC---TAATACAATACTAATAAGTGAAGATATTTATAATGCTTTTATTACCAGACATGCATTAGTAATAATTTTTTTTTTTGTTATACCAGTTTTAATTGGAGGTTTTGGAAACTGGTTAGTGCCATTAATAATTAGTTCTCCAGATATAGCATTTCCTCGTGTTAATAATGTGAGGTTTTGGTTATTAGTAGCTTCTTTTATGTTGTTAGTATACAGCATGTTTTGTGGCGAAGGTGTGGGAGCAGGATG…
	MT581437	-----------------------------------------------------------------GATATTATATTTTATTTTTGGAATTTGATGCGCGTTTATTGGGTCAGCTTTAAGTGTTTTAA-TTCGTTTAGAATTATCACAACC---AAACACGATATTAATAAGTGAAGATATTTATAATGCTTTTATTACTAGACATGCTTTAGTAATAATTTTTTTTTTTGTTATACCAGTTTTAATTGGAGGTTTTGGAAATTGATTAGTGCCATTAATAATTAGATCACCAGATATAGCATTTCCTCGCGTTAATAATGTTAGTTTTTGAATATTAGTAGCTTCGTTTATATTGTTGGTTTACAGAATGTTTTGTGGTGAAGGTGTAGGAGCTGGTTG…
	KX363649	---------------------------------------TGGTCAACAAATCATAAAGATATTGGAACAATTTATTTTTTATTTGGGATATGGGCTGGTATAATAGGTTCTTCTTTAAGTAGTTTAA-TTCGCTTGGAATTATCAAATGCAAGAAGTGAAGTTTTACAAAATAATCATTTATATAATGTGATTGTAACTAGTCATGCTCTTATTATAATTTTTTTTATGGTTATACCTATAATAATTGGGGGGTTTGGTAATTGGTTATTACCTTTAATAATTAGCTCTCCTGATATAAGATTTCCGCGGATAAATAATTTAAGGTTTTGGTTATTACCTCCTTCTTTAATTTTATTATTAACTTC------AAACCAAACTGGGGTAGGAAGAGGATG…
	KF938943	---------------------------CTGCGATGATTATTTTCAACTAACCATAAAGATATTGGTACCTTGTATTTTTTGTTTGGGCTCTGATCCGCTAGCGTAGGATCTTCACTAAGAATAATTA-TTCGAACTGAACTGTCTACTAG---TGGCGCACTTATAGGAGATGATCATATTTATAATGTTGTTGTGACTGCTCACGCCTTAATTATGATTTTCTTTATAGTTATACCTATTTTAATTGGTGGATTTGGTAATTGATTAGTTCCAATTATAATTGGGGCTCCCGACATGGCATTTCCTCGAATAAATAATTTAAGTTTTTGACTATTACCTCCTGCATTTCTTTTATTATTAACTTCCTCTCTTGCTGGTACGGGTGCTGGCACGGGATG…
	JQ689483	-----------------------------------------------------------------GACTATTTATTTTTTATTTGGACTTTGATCAGGGGGAGTAGGCTCTTCATTAAGAGCTTTAA-TTCGGTTAGAATTAAATAGTTC---AGGTTCAGTTATTGGAGATTATCATCTGTATAATGTGATTGTTACTAGACATGCTTTATTAATGATTTTTTTTATAGTAATGCCTATAATAATTGGGGGGTTTGGTAATTGATTAGTTCCTTTAATAATTGGAGCTCCAGATATAGCTTTTCCTCGTATAAATAACTTAAGATTTTGGTTATTACCTCCTTCTTTGATTCTTATTTTATCTTCTACTATATTTGGGGGGGGAGTAGGAACTGGATG…
	JF437856	-----------------------------------------------------------------TACTCTTTATTTTATTTTTGGTATTTGAGCTGGTTTATTAGGTTCTTCTATAAGGTTTATTA-TTCGAATAGAACT--TTCAACC-GTCGGGTTGTTTATGGGGGATGAGCAACTATATAATGTAATTGTTACTGCCCATGCGTTATTAATAATTTTTTTTATGGTTATGCCAATCATAATCGGAGGATTTGGTAATTGGTTAATTCCAATTATAATTGGGGCTCCTGACATAGCCTTTCCACGTATAAACAATATGAGTTTTTGATTGTTAATCCCTTCATTAACTTTAGTTATTTATTCATCTATGATCGGGAGGGGGGCCGGTACTGGATG…
	JF437857	-----------------------------------------------------------------TACATTGTATTTTGTTTTTGGGATTTGAGCAGGGTTAATTGGGTCATCATTGAGATTTTTGA-TTCGTATAGAATTATCTACAGT---TGGTATATTTATAGGAGATGCCCAAGTTTATAATGTTATTATTACTGCGCACGCTTTGCTTATAATTTTCTTTATAGTTATACCCATTATGATTGGGGGGTTTGGTAATTGATTAATTCCATTAATAATTGGAGCCCCAGATATAGCTTTTCCTCGAATAAATAACTTAAGATTTTGATTATTAACTCCATCATTATTATTGATTATTACATCATCGATGATTGGTGATGGAGCTGGTACAGGTTG…
	JQ689588	-----------------------------------------------------------------TACTATTTATTTTATTTTTGGGATTTGATCAGGGTTGGTGGGATCTTCTATAAGATTTTTAA-TTCGAATGGAATTATCAACAGT---TGGTCAATTTATGGGGGAAGAGCAAATCTATAATGTTTTGGTAACTGCCCACGCTCTATTAATAATTTTTTTTATGGTAATACCTATTATGATTGGGGGTTTCGGAAATTGATTGGTACCTCTAATAATTGGGGCCCCAGACATAGCTTTCCCTCGTATAAACAACCTAAGTTTCTGGATACTAGTACCCTCTTTACTGTTGATTACTAATTCTTCATTAATGGGGGTGGGGGCAGGTACAGGGTG…
	JQ689590	-----------------------------------------------------------------TACTATTTATTTTATTTTTGGGATTTGATCAGGTTTGGTGGGATCTTCTATAAGATTTTTAA-TTCGAATGGAATTATCAACAGT---TGGTCAATTTATGGGGGAAGAACAAATCTATAATGTTTTGGTAACCGCCCACGCTCTATTAATAATTTTTTTTATGGTGATACCTATTATGATTGGGGGTTTCGGAAATTGATTGGTACCTCTAATAATTGGGGCCCCAGACATAGCTTTCCCTCGTATAAACAACCTAAGTTTCTGGATACTAGTACCCTCTTTACTATTAATTACTAATTCTTCATTGATGGGAGTGGGGGCAGGTACAGGGTG…
	JQ689491	-----------------------------------------------------------------TACTATTTATTTCTTATTTGGTATTTGAGCTGGTTTATTAGGTTCATCAATGAGTTTCTTAA-TTCGTATGGAGCTATCCACTGT---TGGCCAATTTATTGGAGAAGAACAAACTTACAATGTTTTAGTAACAGCGCATGCGCTGTTAATGATTTTCTTCATGGTAATACCAATCATAATTGGGGGTTTTGGTAATTGACTTGTACCTATAATAATTGGTGCTCCTGATATAGCTTTCCCTCGAATAAATAACCTAAGTTTTTGACTTTTAACCCCTTCGTTGTTGTTTATTGTATTGTCTTCTATTGTGGGGGTAGGAGCTGGTACAGGTTG…
	JQ689527	-----------------------------------------------------------------TACTATTTACTTCTTATTTGGTATTTGGGCTGGTTTATTAGGATCTTCAATAAGTTTCTTAA-TTCGTATGGAACTATCCACTGT---TGGCCAATTTATTGGAGAGGAGCAAACTTACAATGTTTTAGTAACAGCGCATGCGCTGTTAATAATTTTTTTTATAGTAATACCAATCATAATTGGGGGTTTTGGTAATTGGCTTGTACCTATAATAATTGGTGCTCCTGACATAGCTTTTCCTCGAATAAATAATCTAAGTTTTTGACTTTTAACTCCTTCATTGTTGTTTATTGTGTTGTCTTCTATTGTAGGAGTAGGAGCTGGTACAGGTTG…
	JQ689526	-----------------------------------------------------------------TACTATTTACTTCTTATTTGGTATTTGGGCTGGTTTATTAGGTTCATCAATAAGTTTCTTAA-TTCGTATGGAACTATCCACTGT---TGGTCAATTTATTGGAGAGGAACAAACTTACAATGTTTTAGTGACAGCTCATGCGCTGTTAATAATTTTTTTTATAGTAATACCAATCATAATTGGGGGTTTTGGTAATTGGCTTGTACCTATAATAATTGGTGCTCCTGACATAGCTTTTCCTCGAATAAATAATCTAAGTTTTTGACTTTTAACTCCTTCATTGTTGTTTATTGTGCTGTCTTCTATTGTAGGGGTAGGAGCTGGTACAGGTTG…
	JQ689509	-----------------------------------------------------------------TACACTTTATTTTATTTTCGGAATTTGATCTGGTCTAATTGGTTCTTCTATAAGGTTTTTAA-TTCGTATAGAGCT--CTCAACT-GTGGGTCAATTTATGGGAGATGAACAAACTTATAATGTTTTAGTAACAGCCCACGCTTTATTAATGATTTTTTTTATAGTAATACCTATTATAATTGGAGGATTTGGAAATTGGTTAGTCCCTTTAATAGTGGGTGCTCCTGATATAGCTTTTCCACGTATAAATAATTTGAGATTTTGACTCTTAGTTCCATCATTATTATTAATTATTAATTCTAGAATAACTGGGGTAGGTGCTGGTACTGGATG…
	JQ689510	-----------------------------------------------------------------TACACTTTATTTTATTTTTGGAATTTGATCTGGCCTAATTGGTTCTTCTATAAGGTTTTTAA-TTCGTATGGAACTCTCGACTGT---AGGTCAATTTATGGGAGATGAGCAGACTTATAATGTTTTAGTGACAGCCCACGCTTTATTAATGATTTTTTTTATAGTAATACCTATTATAATTGGAGGGTTTGGTAATTGGTTAGTGCCTTTAATAGTAGGTGCTCCTGATATAGCTTTTCCACGTATAAATAATTTGAGGTTTTGACTGTTAATTCCGTCATTGTTATTAATTATTAATTCTAGAATAACTGGGGTAGGTGCAGGTACTGGATG…
	JQ689530	---------------------------------------------------------------------------TTTATTTTNGGTATTTGATCNNGTCTCANNGGATCTTCAATAAGATTCTTAA-TTCGAATAGAATTGTCTACCGT---AGGTCAATTTATAGGAGAAGAACAAACTTATAATGTACTAGTTACGGCTCATGCTCTATTAATAATTTTTTTTATAGTAATACCTATTATGATCGGGGGATTCGGTAATTGATTAATTCCTATAATAATCGGAGCCCCTGACATAGCATTCCCTCGAATGAATAATTTGAGATTTTGGTTGTTAGTTCCTTCATTATTTTTAATCGTATCATCATCTATAGTGGGAGTAGGAGCTGGTACAGGATG…
	JF437860	-----------------------------------------------------------------AACAATTTATTTTATTTTTGGAATTTGAGCTGGTTTATTAGGTTCATCTATGAGATTTTTAA-TTCGTATAGAATTATCCACTGT---TGGACAGTTCATGGGAGATGAACAAACGTACAATGTACTTGTTACAGCTCATGCTTTATTAATAATTTTTTTTATAGTTATACCTATCATAATTGGGGGGTTTGGTAATTGGTTGATTCCATTAATAATTGGGGCTCCAGATATAGCTTTCCCCCGAATAAACAACCTGAGATTTTGATTATTAATCCCATCATTAATTTTAATTGTTAATTCTTCGGTTATCGGAGTAGGAGCTGGGACCGGCTG…
	JF437858	------------------------------------------------------------------ACAATTTATTTTATTTTTGGAATTTGAGCTGGTTTATTAGGTTCATCTATAAGGTTTTTAA-TCCGTATAGAATTATCCACTGT---TGGACAGTTCATGGGAGATGAGCAAACGTATAATGTGCTTGTTACAGCTCATGCTTTATTGATGATTTTTTTTATAGTCATACCTATCATAATTGGGGGGTTTGGTAATTGGTTAATTCCATTGATAATTGGGGCTCCAGATATAGCTTTCCCCCGAATAAACAACCTAAGATTTTGACTATTAATTCCATCATTAATTTTAATTGTTAGTTCTTCGGTTATCGGAGTAGGAGCTGGAACTGGTTG…
	JF437859	-----------------------------------------------------------------GACAATTTATTTTATCTTTGGGATTTGAGCTGGTTTATTAGGTTCATCTATAAGATTTTTAA-TCCGTATAGAATTATCCACTGT---TGGACAGTTCATGGGAGATGAGCAAACGTATAATGTGCTTGTTACAGCTCATGCTTTATTGATGATTTTTTTTATAGTTATACCTATCATAATTGGAGGGTTTGGTAATTGGTTAATTCCATTAATAATTGGGGCTCCAGATATAGCTTTCCCCCGAATAAACAACCTAAGATTTTGATTATTGATTCCATCATTAATTTTAATTGTTAATTCTTCGCTTATCGGAGTGGGAGCTGGAACCGGTTG…
	KX363659	---------------------------------------TGGTCAACAAATCATAAAGATATTGGAACCATTTATTTTATTTTTGGTATTTGAGCAGGACTGTTGGGATCTTCCATAAGATTTCTTA-TCCGTATGGAATTATCTACGGT---TGGACAATTTATAGGTGAAGAACAAACGTATAACGTTTTAGTAACTGCTCATGCATTGTTAATAATTTTTTTCATGGTTATACCCATTATAATTGGAGGCTTTGGTAATTGATTGGTTCCATTAATAATTGGGGCACCGGATATAGCTTTTCCTCGGATAAATAATTTAAGATTTTGATTGTTAATTCCGTCGTTGATTTTAATTGTAAATTCTTCTTTAATTGGGGTAGGTGCTGGAACAGGTTG…
	JF437796	-----------------------------------------------------------------AACCATTTATTTTATTTTTGGTATTTGAGCCGGACTGTTGGGATCTTCCATAAGATTTCTTA-TCCGTATGGAATTATCTACGGT---TGGACAATTTATAGGTGAAGAACAAACGTATAACGTTTTAGTAACTGCTCATGCATTGTTAATAATTTTTTTCATGGTTATACCCATTATAATTGGAGGATTTGGTAATTGGTTGGTTCCATTAATAATTGGGGCTCCAGATATAGCTTTTCCTCGGATAAATAATTTAAGGTTTTGGTTGTTAATTCCGTCATTAATTTTAATTGTTAATTCTTCTTTAATTGGGGTAGGTGCCGGAACAGGTTG…
	JF437786	-----------------------------------------------------------------AACCATTTATTTTATTTTTGGTATTTGAGCAGGATTGTTAGGATCTTCTATGAGGTTTCTTA-TCCGTATAGAATTGTCCACGGT---TGGACAATTCATAGGTGAGGAACAGACATATAACGTTTTAGTAACTGCTCATGCATTACTAATAATTTTTTTCATAGTTATACCCATTATAATTGGAGGGTTTGGTAATTGGTTGGTTCCATTAATAATTGGGGCACCCGATATAGCTTTTCCTCGGATAAACAATTTAAGGTTTTGGTTGTTAATTCCGTCGTTAATTTTAATTATTAATTCTTCTTTGATTGGGGTAGGTGCTGGAACAGGTTG…
	JF437735	-----------------------------------------------------------------AACCATCTATTTTATTTTTGGTATTTGAGCAGGATTGTTGGGATCCTCTATAAGGTTTCTTA-TCCGTATAGAATTGTCCACGGT---TGGACAATTCATAGGTGAAGAACAGACATATAACGTTTTAGTAACTGCTCATGCATTACTAATAATTTTTTTCATAGTTATACCCATTATAATTGGAGGGTTTGGTAATTGGTTGGTTCCATTGATAATTGGGGCACCCGATATAGCTTTCCCTCGGATAAACAATTTAAGGTTTTGATTGTTAATTCCCTCGTTAATTTTAATTGTTAATTCTTCTTTAATTGGGGTAGGTGCTGGAACAGGTTG…
	JF437864	-----------------------------------------------------------------TACTATTTATTTTATTTTTGGTATTTGATCAGGTCTTGTGGGTTCATCTATAAGATTTATTA-TTCGAATAGAGTTATCTACTGT---TGGTCAATTTATTGGAGATGAACAAACTTATAATGTCTTAGTTACAGCTCATGCCTTATTAATAATTTTTTTTATGGTTATACCTATCATAATTGGAGGGTTTGGAAATTGATTAGTTCCTTTAATAATTGGTGCCCCTGATATAGCTTTTCCTCGAATAAATAATTTAAGTTTTTGATTATTAATTCCCTCATTAATTTTAATTGTAAGATCTAGTTTTATTAGTATTGGAGCAGGAACTGGATG…
	JQ689506	-----------------------------------------------------------------AACTATTTATTTTATTTTTGGTATTTGATCTGGTTTGTTAGGATCTTCCATAAGTTTTATTA-TTCGTATAGAGTTATCATCAGT---GGGTCAATTTATAGGTGAAGAACAAACTTACAACGTATTAGTTACAGCACACGCACTTTTAATAATTTTTTTTATAGTTATACCTATTATAATTGGGGGGTTTGGTAATTGATTGGTACCTTTGATAATTGGAGCACCTGATATAGCGTTTCCTCGTATAAACAATTTAAGGTTTTGATTGTTAATCCCTTCTTTAATTTTAATTGTTAGTTCAAGATTTATTAGTATTGGGGCAGGGACAGGGTG…
	JQ689505	-----------------------------------------------------------------TACTTTATATTTTATTTTTGGTATTTGATCTGGATTATTAGGATCATCTATAAGATTTTTAA-TTCGAATAGAACTTTCAACTGT---AGGACAATTTATAGGAGAAGAACAAACCTATAATGTTTTAGTAACTGCACATGCACTGTTAATAATTTTTTTTATAGTAATACCTATTATAATTGGTGGATTTGGAAATTGATTGGTACCTTTAATAATTGGGGCTCCGGATATAGCTTTTCCACGAATAAATAATTTGAGTTTTTGGTTATTAATTCCAGCTTTATTGATAATTGTATTATCTTCTCTAATGGGAGTAGGAGCAGGTACGGGTTG…
	JF437843	-----------------------------------------------------------------AACAATTTATTTTATTTTTGGGATTTGATCAGGACTTTTAGGATCTTCAATGAGATTTTTAA-TTCGTATAGAACTATCAACAGT---TGGGCAATTTATAGGTGAAGAACAAACCTATAATGTGTTGGTCACAGCTCATGCACTTTTAATAATTTTCTTTATAGTTATACCTATTATGATTGGGGGGTTTGGTAATTGATTAATCCCTTTAATAATTGGATCTCCAGATATAGCTTTTCCTCGAATAAACAATTTAAGATTTTGGTTATTAATTCCTTCATTGGTATTAATTGTAACATCTAGGGGGGTTGGAAATGGAGTTGGTACAGGATG…
	MW046193	---------------------------------------------------------------------------------TTTGGGATTAGATCAGGTTTACTTGGATCATCTATAAGATTTTTAG-TACGTATAGAATTATCTACTGT---GTCTCAGTTTATAGGAGATGAACAAGTGTATAATGTTTTAGTTACAGCTCACGCTTTGTTAATAATTTTTTTTATAGTTATACCTATTATAATTGGTGGTTTTGGTAATTGGTTGGTGCCTATGATAATTGGGGCACCTGATATAGCTTTTCCACGAATAAATAATTTAAGTTTTTGATTATTAATTCCTTCTTTAATTTTAATTGTATCTTCTTCAATGATTGGAGTTGGGGCTGGTACAGGATG…
	JQ689568	-----------------------------------------------------------------TACTATTTATTTTATTTTTGGAATTTGATCGGGTTTACTTGGATCATCTATAAGATTCTTAG-TTCGTATAGAATTATCCACTGT---GTCTCAATTTATAGGAGATGAACAAGTGTATAATGTTTTAGTTACAGCTCACGCTTTGTTAATAATTTTTTTTATAGTAATACCTATTATAATTGGTGGTTTTGGTAATTGGTTAGTACCAATAATAATTGGAGCTCCTGACATAGCCTTCCCACGAATAAATAACTTAAGTTTTTGACTGTTAATCCCCTCTTTAATTTTAATTGTATCTTCTTCAATAATTGGTGTTGGGGCTGGTACAGGATG…
	JQ689557	-----------------------------------------------------------------TACTATTTATTTTATTTTTGGAATTTGATCAGGACTACTTGGATCATCTATAAGATTTTTAG-TACGTATAGAATTATCTACTGT---GTCTCAATTTATAGGAGATGAACAAGTGTATAATGTTTTAGTTACAGCTCATGCTTTGTTAATAATTTTTTTTATGGTTATACCTATTATAATTGGTGGCTTTGGTAATTGATTAGTACCAATAATAATTGGAGCTCCCGATATAGCCTTCCCACGAATAAATAATTTAAGTTTTTGGTTATTAATTCCCTCTTTAATTTTAATTGTATCTTCTTCAATAATTGGTGTGGGGACTGGTACAGGATG…
	JQ689556	-----------------------------------------------------------------TACTATTTATTTTATTTTCGGNATTTGATCCGGACTGCTAGGGTCTTCAATAAGATTTTTAA-TTCGGATAGAATTGTCAACAGT---AGGTCAATTTATAGGTGATGAACAAACATACAATGTTTTAGTAACGGCCCATGCCCTATTAATAATTTTTTTTATAGTTATACCAATTATAATTGGAGGTTTTGGGAATTGACTTGTACCTATAATAATTGGAGCTCCTGATATAGCTTTTCCTCGGATAAATAATTTGAGATTTTGATTATTAGTACCCTCATTAACCTTAATTATTTTTTCTTCGTTAGTAGGAATTGGGGCTGGTACTGGTTG…
	JQ689575	-----------------------------------------------------------------TACAATTTATTTTATATTTGGTATTTGAGCAGGTTTATTAGGTTCCTCAATAAGAATATTAA-TTCGAATAGAGTTATCTACTGT---AGGACAATTTATTGGTGATGAGCAAACTTATAATGTTTTAGTAACAGCTCATGCTTTGTTAATAATTTTTTTTATAGTAATACCAATTATAATTGGGGGGTTTGGTAACTGGTTAGTACCTTTAATAATTGGAGCACCAGATATGGCATTTCCACGAATAAATAATCTAAGATTTTGGTTATTAATCCCTTCTTTATTATTAATTATTTTTTCTTCTATAGTTGGAGTAGGTGCAGGTACCGGATG…
	JQ689574	-----------------------------------------------------------------TACAATTTATTTTTTATTTGGAATTTGAGCAGGTCTATTAGGNTCTTCAATAAGAATGCTAA-TTCGAATAGAGTTATCTACTGT---AGGTCAATTTATTGGAGATGAGCAAATCTATAATGTTTTAGTGACAGCTCATGCTTTATTAATAATTTTTTTTATAGTAATACCAATTATGATTGGGGGGTTTGGTAATTGATTAGTTCCTTTAATAATTGGTGCACCAGATATAGCTTTCCCACGAATAAATAATTTGAGATTTTGATTATTAATTCCTTCTTTATTATTAATCATTATTTCTTCTATAGTAGGGGTTGGTGCAGGTACTGGATG…
	JF437865	-----------------------------------------------------------------TACTATTTATTTTATTTTTGGTATTTGATCAGGGTTGCTTGGTTCTTCTATAAGATTTTTAA-TCCGAATAGAATTATCAACAGT---CTCTCAGTTTATAGGAGAAGAACAAACTTATAATGTTTTAGTGACTGCTCATGCTCTTTTAATAATTTTTTTTATGGTAATACCAATTATAATTGGTGGGTTTGGTAATTGATTGGTACCAATAATAATTGGTGCTCCTGATATAGCTTTCCCACGTATAAATAATTTGAGGTTTTGATTGTTAATCCCTTCTTTAGTTCTTATTATTTCTTCTTCTTTAACAGGAATTGGGGCAGGAACTGGATG…
	JQ689539	-----------------------------------------------------------------TACAATTTATTTTTTATTTGGTATTTGATCAGGTTTGTTAGGTTCATCAATAAGATTTTTAA-TCCGTATAGAATTATCCACTGT---TTCTCAATTTATAGGTGAAGAGCAAATTTATAATGTTTTAGTAACTGCTCATGCTTTATTAATAATTTTTTTTATGGTTATACCTATTATAATTGGAGGGTTTGGTAATTGATTAGTACCTTTAATAATTGGGGCACCTGATATAGCTTTCCCACGAATAAACAACTTGAGTTTTTGATTATTAATTCCTTCATTAATTTTAATTATTTCTTCTTCAGTAATAGGAATTGGAGCAGGTACTGGTTG…
	JQ689561	-----------------------------------------------------------------TACTATTTATTTTTTATTTGGTATTTGATCAGGTTTATTAGGATCATCAATAAGTTTTATTA-TTCGTATAGAATTATCAACTAT---TTCTCAATTTATAGGTGATGAACAAATTTATAATGTTTTAGTAACTGCTCACGCTTTGTTAATAATTTTTTTTATAGTTATACCAATTATGATTGGTGGATTTGGTAATTGATTAGTACCTTTAATAATTGGTGCACCAGATATAGCTTTCCCACGAATAAATAATTTAAGATTTTGATTATTAATCCCCTCTTTATTATTAATTGTAAACTCATCAATAGTTGGAGTGGGTGCAGGTACTGGTTG…
	JQ689573	-----------------------------------------------------------------TACTTTATATTTTATTTTTGGAATTTGAGCAGGATTAATTGGATCTGCAATGAGTATTTTAA-TTCGTATAGAATTATCAACAGT---AGGACAATTTATTGGAGATGAACAGACTTATAATGTTTTAGTTACAGCTCATGCTCTTTTAATAATCTTTTTTATAGTAATGCCTATTATAATTGGTGGGTTTGGTAATTGATTAGTACCAATAATAATTGGGGCTCCTGATATAGCATTTCCTCGAATAAATAATTTAAGATTTTGATTGTTAATCCCATCTTTAACATTAATCATCTTATCTTCTATAGTAGGGGTTGGAGCTGGTACTGGTTG…
	JQ689537	-----------------------------------------------------------------GACTATTTATTTTATTTTTGGTATTTGGTCTGGGTTAATTGGTTCTTCAATAAGAATATTGA-TTCGTTTAGAATTATCTACTGT---TGGTCAGTTTTTAGGTGATGAACAAACTTATAATGTTTTAGTAACTGCTCATGCACTCTTAATAATTTTCTTTATAGTAATACCTATTATGATTGGGGGGTTTGGTAATTGATTGGTACCAATAATGATTGGAGCCCCTGATATAGCATTTCCTCGAATGAATAATTTAAGATTTTGATTATTAATCCCATCATTAATATTAATTATTTTATCTTCAATAACTGGTGTTGGGGCTGGTACAGGATG…
	JQ689522	-----------------------------------------------------------------TACAATTTATTTTATTTTTGGGGTTTGATCTGGTTTAATTGGTTCATCTATAAGATTTCTTA-TTCGTATAGAACTTTCCACAGT---AACTCAATTTATAGGTGATGAGCAAACGTACAATGTTCTTGTTACTGCTCATGCATTATTAATAATTTTTTTCATAGTAATACCAATTATAATTGGGGGATTTGGTAATTGATTAGTTCCTATAATAATTGGAGCCCCTGATATAGCCTTTCCTCGTATAAATAATTTAAGGTTTTGATTATTAATTCCTTCTTTAATACTAATTGTCTTATCATCTTTTATTGGAGTAGGTGCTGGTACCGGATG…
	JQ689582	-----------------------------------------------------------------TACTATTTATTTTATTTTTGGGATTTGATCTGGATTGTTAGGATCATCAATAAGATTTTTAA-TTCGTATAGAATTATCAAGTGT---TGGTCAATTTATAGGAGATGAACAAACTTACAATGTATTAGTAACTGCTCATGCTCTATTAATAATTTTTTTTATAGTAATACCCATTATAATCGGAGGATTTGGTAATTGATTGGTCCCTTTAATAATTGGTGCACCTGATATGGCATTCCCCCGAATAAACAATTTAAGATTTTGATTATTATTACCTTCTTTAATTTTAATTATTACTTCATCAATGGTTGGTGTAGGTGCTGGTACAGGTTG…
	JQ689587	--------------------------------------------------------------------TATTTATTTTATTTTTGGGNTTTGATCTGGGTTGTTAGGATCTTCCATAAGATTTTTGA-TTCGTATAGAACTATCTAGTGT---AGGACAATTTATAGGAGATGAACAAACTTATAATGTATTGGTAACTGCTCATGCTTTATTAATAATTTTTTTTATAGTAATACCAATTATAATTGGAGGATTTGGTAATTGATTAGTGCCTTTAATAATTGGAGCTCCCGATATGGCGTTCCCACGGATAAATAATTTAAGGTTTTGATTATTATTACCTTCTTTAATGTTAATTGTGACTTCTTCTTTAGTGGGAGTAGGAGCTGGAACAGGTTG…
	JF437866	-----------------------------------------------------------------TACTATTTATTTTATTTTTGGTATTTGATCAGGATTGTTGGGATCATCCATGAGGTTTTTAA-TTCGTATAGAGTTATCAACTGT---GTCACAATTTATAGGAGAAGAACAAACTTATAATGTGCTAGTTACTGCGCATGCTTTATTAATAATCTTTTTCATGGTTATGCCAATCATGATTGGCGGATTTGGAAACTGGCTAGTCCCTATAATGATTGGAGCTCCGGATATGGCCTTCCCACGTATGAATAATTTAAGATTTTGATTATTAATTCCTTCTTTGGTTTTAATCGTATCTTCTTCTTTGGTAGGTGTTGGTGCAGGGACCGGTTG…
	JQ689578	-----------------------------------------------------------------AACAATTTATTTCATTTTTGGGGTTTGGTCAGGATTATTAGGTTCATCTATAAGATTTTTAA-TTCGAATAGAATTGTCTACAGT---AAACCAATTAATAGGAGAAGAACAAACTTACAATGTTTTAGTAACAGCTCATGCACTTTTAATAATTTTTTTTATAGTAATACCTATTATGATTGGAGGATTTGGTAATTGATTAGTACCAATAATAATTGGTGCCCCTGATATAGCATTTCCACGAATAAACAATTTAAGATTTTGATTATTAATTCCTTCTTTATTGTTAATTGTGTATTCTTCTTTAACAGGAATTGGAGCTGGTACAGGATG…
	JQ689535	------------------------------------------------------------------ACAATATATTTTTTTTTTGGTATTTGATCTGGTTTCCGGGGATCTTCTATAAGATTTTTAA-TTCGTATAGAACTTTCTACAGT---TTCTCAATTTATAGGAGAAGAACAAACTTATAATGTTTTGGTAACTGCACATGCTTTGTTAATAATTTTTTTTATAGTAATACCAATTATAATTGGGGGATTTGGTAACTGATTAGTTCCATTAATAATCGGAGCTCCAGATATAGCTTTTCCTCGAATAAATAATTTAAGATTTTGATTATTGATTCCTTCTTTAATTTTAATTATTTCTTCTTCTCTAGTCGGTGTGGGTGCTGGTACTGGTTG…
	JQ689508	-----------------------------------------------------------------TACTATTTATTTTATTTTTGGGATTTGATCAGGACTTTTAGGTTCTTCTATAAGATTTTTGA-TTCGTATAGAACTATCAACTGT---AACACAATTTATAGGAGAAGAACAAACTTACAATGTATTAGTGACGGCCCATGCATTATTAATAATTTTTTTTATAGTAATACCTATTATAATTGGGGGATTTGGTAATTGATTAATCCCTATAATAATTGGGGCTCCAGATATAGCTTTCCCTCGTATAAATAACTTGAGGTTCTGATTATTAATTCCTTCTTTGATTTTAATTATTTCGTCTGCTGCTGTAGGAGTAGGAGCTGGAACGGGGTG…
	KX363655	---------------------------------------TGGTCAACAAATCATAAAGATATTGGAACAATTTATTTCATTTTTGGTATTTGATCTGGATTGTTAGGATCATCAATAAGATTTTTAA-TTCGTATAGAATTATCTACTGT---TTCTCAATTTATAGGAGAAGAACAAACTTATAATGTACTAGTTACAGCACATGCACTTTTAATAATTTTTTTTATAGTGATACCTATTATGATTGGGGGGTTTGGTAATTGATTAGTTCCTATAATAATTGGGGCTCCAGATATAGCCTTTCCTCGTATAAATAATCTTAGATTTTGATTATTAGTTCCATCGTTAATTTTAATTATTTCATCTTCTTTAGTAGGAATTGGGGCTGGTACAGGATG…
	JQ689516	-----------------------------------------------------------------AACAATTTATTTTATTTTTGGTATTTGATCTGGTTTAATTGGGTCTTCCATAAGATTTCTTA-TTCGTATGGAATTGTCAACAGT---GAGTCAATTTATAGGTGATGAGCAAACTTATAATGTTTTGGTTACTGCTCATGCTTTGTTAATGATTTTTTTTATAGTTATACCTATTATAATTGGAGGGTTTGGTAACTGATTGGTACCTATAATGATTGGAGCTCCAGATATAGCATTTCCACGAATAAATAATTTGAGATTCTGGTTATTAATCCCTTCTCTTATATTAATTGTAATATCTTCTTTTGTAGGAATTGGAGCCGGTACAGGATG…
	JQ689546	-----------------------------------------------------------------AACAATTTATTTCATTTTTGGTATTTGATCTGGTTTAATTGGCTCTTCAATAAGGTTTCTTA-TTCGTATAGAACTATCCACAGT---ATCACAATTTATAGGTGATGAACAAACTTATAATGTTTTAGTAACAGCTCATGCTTTATTAATAATTTTTTTTATAGTTATACCTATCATAATTGGAGGATTTGGTAATTGATTAGTACCTATAATAATTGGAGCTCCAGATATAGCATTTCCTCGAATAAATAACCTAAGATTTTGATTATTAATCCCCTCTTTAATATTGATTGTAATATCCTCATTTGTAGGTATTGGAGCGGGTACGGGGTG…
	JQ689547	-----------------------------------------------------------------AACAATTTATTTCATTTTTGGTATTTGATCTGGTTTAATTGGTTCTTCAATAAGGTTTCTTA-TTCGTATAGAACTATCTACAGT---ATCACAATTTATGGGCGATGAACAGACTTATAATGTTTTGGTAACTGCTCATGCTTTACTAATAATTTTTTTTATAGTTATACCTATCATAATTGGAGGATTTGGTAATTGATTAGTGCCTATAATAATTGGAGCTCCAGATATAGCATTTCCTCGAATAAACAACCTAAGATTTTGATTATTAATCCCCTCTTTAATATTGATTGTAATATCCTCATTTGTAGGTATTGGAGCGGGTACGGGGTG…
	KJ857005	------------------------------------------------------------------ACATTATATTTTCTTTTAGGCCTATGATCAGCAGCAATAGGGTCAAGATTAAGAATAATTA-TTCGATCAGAACTCTCTCAACC---TGGGTCTTTAATCCAAGATGATCACCTTTATAATGTGGTTGTGACTTCTCACGCCCTAATTATAATTTTTTTTATAGTGATACCCACATTAATCGGGGGCTTCGGCAATTGATTGGTTCCTTTAATAATTGGTGCACCGGATATATCTTTTCCACGAATGAATAACTTGAGATTTTGGCTTTTACCCCCGTCTCTAATACTACTAATCTCATCTACTTTAA---AAAATGGGGTTGGTAGAGGTTG…
	KJ857008	------------------------------------------------------------------TCATTATATTTTTTATTAGGACTTTGATCAGCTGCTATAGGATCTAGATTAAGTATAATTA-TTCGGTCAGAGCTGTCTCAACC---GGGCTCTATAATCCAAGATGATCACATCTATAATGTTATTGTAACTTCTCATGCTCTAATTATAATTTTTTTTATAGTAATACCTGTGCTAATCGGGGGGTTTGGCAATTGACTAGTCCCTATAATAATCGGGGCGCCCGACATATCGTTTCCTCGAATAAACAACCTTAGATTTTGGCTGTTACCGCCCGCACTTATATTATTAGTTACCTCAACCCTTA---AAAACGGAGTGGGCAGGGGTTG…
	MT038069	--------------------------------------------------ACATAAAGATATTGGCACGCTATATTTTTTACTGGGTTTGTGATCAGCATCACTTGGATCCAGGCTTAGTATAATCA-TTCGATCAGAATTATCACAACC---AGGTTCATTAATTCAAGATGATCACATTTATAACGTAATCGTTACATCTCATGCCCTAATTATAATTTTTTTTATAGTAATACCCATTCTAATTGGAGGGTTTGGTAATTGACTAGTACCTCTAATAATTGGGGCACCAGATATATCATTTCCCCGAATAAATAATCTTAGTTTTTGACTTTTACCACCTTCATTAATACTTCTTGTATCATCAACTATTA---AAAACGGTGTTGGAGGCGGTTG…
	MN528468	------------------------------------------TCCACTAACCATAAGGATATTGGAACTTTATATTTTTTATTGGGGTTATGATCTGCTAGTTTAGGTTCTAGGCTTAGTATAATTA-TTCGGTCAGAGTTATCACAACC---TGGTTCTTTTATTAAAGATGATCATATTTACAATGTGATAATTACTTCTCACGCTTTAATTATAATTTTTTTTATGGTTATACCACTTATAATCGGAGGATTTGGTAATTGACTTTTACCTGTCTTAGTGGGTAGACCCGATATATCTTTTCCACGAATGAACAATCTTAGATTTTGGCTTTTACCACCTTCCTTAATATTTTTAATTCTTTCTTCTTTTA---AAAATGGAGTGGGAGGGGGTTG…
	MN528471	------------------------------------------------------------------------------------------------------------TCAAGGTTAAGAATTATTA-TTCGTTGAGAACTCTCTCAACC---CGGCAGCCTTATCAAAGATGACCATTTATACAATGTAATTGTAACTTCACACGCGCTTGTTATAATTTTTTTTATAGTTATGCCAATTCTGATTGGGGCCTTTGGGAATTGGCTCGTCCCTATGATAATTGGAGCACCAGACATGTCATTCCCGCGTTTAAATAACTTAAGATTTTGATTGTTATTGCCTGCTTTAATATTACTGGTTATATCATCTTTAA---AGACAGGAGTGGGAAGAGGGTG…
	OK047278	----------------------------------------------CTAATCATAAGGATATTGGATCATTGTATTTTTTATTAGGTTTATGATCAGCTTCTATAGGTTCAAGGTTAAGCATTATTA-TTCGTTGAGAGCTTTCACAACC---GGGTAGATTGATTAAAGATGATCATTTATATAACGTAATTGTAACATCACATGCTTTAGTAATGATTTTTTTTATAGTAATACCCATTTTGATTGGAGCTTTTGGTAATTGATTAGTACCCATAATAATTGGTGCACCTGATATATCATTTCCTCGTTTGAATAATTTAAGCTTTTGGCTTTTATTACCTGCTTTAATCTTATTAATTATATCATCTTTAA---AAACTGGAGTTGGAAGGGGTTG…
	MK804902	---------------------------------------------------------------------------TTTGTTTTGGGGGGGTGATCCGCTTCAATTGGGTCAAGATTAAGCTTAATTA-TCCGTGCTGAACTATCCCAACC---GGGGAGTGTTTTGGCTGACGAGCATATTTATAATGTTATTGTTACTTCACATGCTTTGGTTATAATTTTTTTTATAGTAATACCTATTATGATTGGGGGATTTGGGAATTGATTGGTGCCTATTATAATTGGGGCTCCTGATATATCTTTCCCCCGTATAAATAATTTAAGATTTTGATTATTGCCTCCCTCATTATTGTTGTTACTCTCATCTTCTATAAGGGGGGGGGGAGCTGGGACTGGGTG…
	MT999946	-----------------------------------------------------------------TACTCTATATTTTATTTTTGGATTATGAACTGGAGGATTTGGTTCATGTTTAAGTTTTATTA-TTCGTTTAGAATTATCTCACCC---AGGAAAAATATTTAATGATGATCATTTTTATAATGTAGTAGTAACTTCACATGCTTTAATTATAATTTTTTTTATAGTAATACCAATTTTAATTGGTGGTTTTGGTAATTGATTAGTACCATTAATAATTAGGGCTCCTGATATAGCTTTTCCTCGTATAAATAATTTAAGTTTTTGATTATTACCAACATCATTAATTTTATTAATTTTATCATCTATTAATGG---GGGTGTAGGTGGTGGGTG…
	OM901124	---------------------------------------TGGTCAACAAATCATAAAGATATTGGTACTTTATATTTTATTTTTGGGCTTTGGTCTGCTGCCCTAGGTTCGAGTCTAAGTTTTATTA-TTCGTACTGAAATGTCACAGCC---CGGGTTTTTTTTGGGGGATGAACATTTATACAATGTTTTTGTTACTTCTCATGCTCTAATTATAATTTTTTTTATAGTGATACCAATTTTAATTGGAGGGTTTGGTAATTGACTTGTCCCTCTGATAATCGGTTCCCCTGATATAGCTTTTCCTCGTATGAATAATTTAAGTTTTTGGCTTTTACCCCCCTCTCTAGTTTTATTAATTACTTCATCAATAGTAGGTGGGGGTTCGGGGACTGGTTG…
	JX683827	------------------------------------------------------------------------------------------------------------------TTAAGGTTTATAA-TTCGTACAGAGTTATCTCAACC---TGGGCTTTTTTTAGGTGATGAACATTTATATAATGTTTTAGTAACTTCTCACGCATTAGTTATAATTTTTTTTATAGTTATACCTATTTTAATCGGTGGTTTTGGTAATTGACTGGTCCCATTAATAATTGGTTCCCCAGATATGGCTTTTCCCCGAATAAATAATCTAAGTTTTTGAATGTTGCCCCCTTCTCTTGTGCTTTTAATTTCTTCATCTAATTTAGGGGGTGGGGCAGGAACAGGCTG…
	MW655785	--------------------------------------------AACAAATCATAAAGATATTGGTACTTTATATTTTATTTTTGGTTTGTGATCTGCTTCTTTAGGTTCTAGTTTGAGTTTTATAA-TCCGTACAGAGTTGTCTCAACC---TGGGCTTTTTTTGGGAGACGAACATTTATATAATGTATTGGTAACTTCTCATGCTTTAGTAATGATTTTTTTTATAGTTATGCCTATTTTAATTGGCGGTTTTGGTAACTGATTAGTACCTCTAATAATTGGCTCTCCTGATATGGCTTTCCCGCGGATAAATAATTTAAGATTTTGGATATTACCCCCCTCACTTATGCTTCTTATTTCTTCTTCCAACTTAGGCGGAGGTTCTGGAACTGGTTG…
	MT038052	-------------------------------------------------------------TTGGAACYTTATATTTTATTTTGGGGTTATGAGCAGCMTCAATTGGTTCTAGACTAAGAGTTATTA-TTCGTTCTCAATTGTCTATACC---CAACAGATTTTTAGAGGACGAACATACTTATAATGTTATTGTTACTTCACACGCTTTAATTATAATTTTTTTTATAGTAATACCTGTTTTAATTGGAGGTTTTGGTAATTGATTAATTCCTTTAATAATTGGTGCACCTGATATATGTTTTCCTCGTATAAATAATTTAAGATTTTGACTACTGCCTCCTTCATTTTTATTATTAATTATTTCTTTTTTGGGGGG---GGGGGCCGGGACAGGTTG…
	MN528467	-----------------------------------------------AAATCATAAAGATATTGGATCTCTTTATTTTATTTTAGGTTTATGGGCAGCTTCAGTAGGCTCTAGTATAAGTGTAATTA-TTCGATCTCAACTATCTATGCC---AGGGGGGTTTTTAATAGATGATCATATTTATAATGTAGTTGTAACTTCTCATGCATTAATTATAATTTTTTTCATGGTTATACCAGTTTTAATCGGGGGATTTGGTAATTGGCTTGTACCACTAATAATCGGGGCTCCAGATATATCTTTCCCACGTATAAATAATTTAAGTTTTTGGTTACTGCCACCATCTTTTCTACTTTTGATCATCTCTTCCGTAAGGGG---GGGTGCAGGAACAGGTTG…
	FJ435811	-------------------------------------------------------------------------------------------GGGCAGCTTCAGTCGGTTCTAGTATAAGTGTAATTA-TTCGATCTCAACTATCTATGCC---AGGAGGGTTTTTAATAGATGATCACATTTATAATGTAGTTGTTACTTCTCATGCATTAATTATAATTTTTTTCATGGTTATACCAGTTTTAATCGGAGGATTTGGTAATTGGCTTGTACCACTAATAATTGGGGCTCCAGATATATCTTTCCCACGTATAAATAATTTAAGTTTTTGGTTATTACCACCTTCTTTTCTACTTTTGATTATCTCTTCCGTAAGGGG---GGGTGCAGGAACAGGTTG…
	MK804904	------------------------------------------------------------------------TATTTTGTTCTAGGATTATGAGCCTCTTCTCTAGGCTCCAGATTAAGTGTTATTA-TTCGATCACAACTATCTATTCC---TGGGGGATTTATTATAGATGATCATATTTATAATGTAATTGTAACTTCTCATGCTTTAATTATAATTTTTTTTATAGTAATACCAGTTTTAATCGGAGGATTTGGAAATTGGTTGGTGCCCTTAATAATTGGTGCACCCGACATATCTTTCCCCCGAATAAATAATTTAAGGTTCTGATTATTACCTCCTTCGTTTATTTTATTAATTACTTCTTCTATAACAGGGGGGGGGGTAGGAACAGGTTG…
	MK804903	------------------------------------------------------------------ACATTATATTTTATCCTAGGTTTTTGAGCAGCTTCTGTGGGTTCTAGTTTAAGAGTTATTA-TTCGTTCTCAATTATCTAACCC---AGGAGGATTTGTATCAGATGATCACATTTACAACGTCATTGTAACTTCTCACGCTTTAATCATAATTTTCTTTATAGTTATACCAGTTTTAATCGGAGGTTTTGGTAATTGATTAGTACCCTTAATAATTGGTGCGCCAGACATATCTTTTCCTCGAATAAACAACTTAAGGTTTTGATTACTACCTCCTTCTTTTATACTTTTAATTATTTCTTCTTTGACAGG---GGGTGCAGGCACAGGTTG…
	MK804907	------------------------------------------------------------------------TATTTTGTTCTGGGTTTTTGAGCAGCTTCTGTAGGTTCTAGCCTAAGAGTTATTA-TCCGGTCACAATTATCAAATCC---AGGAGGTTTTATTATGGATGACCATATTTATAACGTTATTGTAACTTCTCATGCTTTAATCATGATTTTTTTTATGGTGATACCTGTTTTAATTGGGGGGTTTGGTAATTGGTTAGTTCCTTTAATGATCGGAGCACCTGATATATCTTTTCCCCGAATAAATAATTTGAGATTTTGATTGTTACCCCCTTCTTTTGTCCTTTTAATTATCTCTTCACTGACGGG---GGGGGCAGGAACAGGTTG…
	OP729912	-----------------------------------------------------------------------------------------------------------------------ATTTTTGA-TTCGTACTGAACTATCACAGCC---AAGTATTTTTTTAGGGGATGAACATTTATATAATGTGTTGGTTACTTCTCATGCTTTGGTTATAATTTTTTTTATGGTTATACCCATTCTCATTGGTGGATTTGGTAATTGGTTAGTTCCTTTAATAATTGGGGCTCCAGATATAGCCTTCCCACGTATAAATAATTTAAGGTTTTGGTTATTGCCCCCAGCTTTGTTTTTATTGGTTTTTTCTTCTAATTCTTTTGGAGGAGCTGGTACGGGTTG…
	OQ029482	---------------------------------------------------------------GGCACTCTTTATTTTATTTTTGGACTGTGGTCCGCTTCTGTTGGTTNTAGTCTTAGTTTTATTA-TCCGTACTGAGCTAGCACAACC---CGGAATTTGATTGGGGGATGAGCATTTGTATAACGTTTTGGTAACATCTCATGCTCTAATTATAATTTTTTTTATGGTAATGCCTATTCTCATTGGTGGGTTTGGTAACTGGTTAATTCCTCTAATAGTAGGAGCTCCTGATATGTCCTTTCCACGTATGAACAATTTGAGTTTTTGATTGTTACCCCCTTCACTAATATTATTACTATGTTCTTCTAACACTAGATCGGGTGCGGGCTCAGGTTG…
	OQ472391	---------------------------------------------------CATAAGGATATTGGTACTCTTTATTTCATTTTTGGTCTTTGATCGGCATCCGTAGGTTCTAGCTTAAGATTTATTA-TTCGTACAGAGCTTTCTCAACC---CGGTCTATGATTGGGGGATGAACACCTTTATAATGTACTTGTAACTTCTCATGCATTAATTATGATTTTTTTTATAGTTATACCAATTTTAATTGGGGGTTTTGGCAATTGGTTAATTCCCATTATGGTCGGGGCTCCGGATATATCTTTTCCTCGCATAAATAACCTTAGATTTTGGCTATTGCCTCCATCTTTAATTTTGTTGTTAGTTTCATCTAATGTTAGTTCCGGTGTTGGTTCCGGTTG…
	MT106223	---------------------------------------------------CATAAGGATATTGGCACTCTATATTTTATTTTTGGTTTATGATCCGCCTCTGTCGGTTCTAGACTGAGTTTTATTA-TTCGTACCGAACTATCTCAACC---AGGTATTTGGTTAGGAGATGAGCATCTATATAACGTATTGGTTACTTCTCATGCTCTAATTATGATTTTCTTTATAGTTATACCTATTTTAATTGGTGGTTTTGGTAATTGATTAGTTCCTTTGATAATTGGTGCACCAGATATGTCTTTCCCCCGGATAAACAATTTAAGTTTCTGATTATTACCCCCCTCTTTGATTTTATTATTATGTTCTTCTAACGTAAGCTCCGGTGTAGGTTCGGGTTG…
	OR506701	------------------------------------------------AATCATAAAGATATTGGTACATTATATTTTATTTTTGGTCTATGGGCTGCATCAGTGGGCTCTAGTTTGAGTTTTATTA-TTCGTACAGAATTATCACAACC---AGGTATTTGGTTAGGAGATGAACATTTATATAACGTTTTAGTAACATCTCATGCCTTAATTATAATTTTTTTTATGGTTATACCTATTTTGATCGGTGGTTTTGGAAATTGATTAGTACCCATTATAGTTGGTGCTCCTGATATATCATTTCCTCGATTAAATAATCTTAGATTTTGGTTATTACTCCCTTCTTTAATTTTATTATTGGTATCTTCAAATGTTAGTTCGGGAGTTGGTTCAGGTTG…
	OR506704	------------------------------------------------AATCATAAAGATATTGGTACATTATATTTTATTTTTGGTCTATGGGCCGCATCAGTGGGCTCTAGTTTGAGTTTTATTA-TTCGTACAGAGTTATCACAACC---AGGTATTTGGTTAGGAGATGAACATCTATATAACGTTTTAGTAACATCTCATGCCTTAATTATAATTTTTTTTATGGTTATACCTATTTTGATTGGTGGTTTTGGAAATTGATTAGTACCTATTATAGTTGGTGCTCCTGATATATCATTTCCTCGATTAAATAATCTTAGATTTTGGTTGTTACCCCCTTCTCTAATTTTATTATTGGTATCTTCAAATGTTAGTTCGGGGGCTGGTTCAGGTTG…
	OK047273	----------------------------------------------CTAATCATAAAGATATTGGAACCCTTTATTTTATTTTTGGTTTATGGTCATCATCTGTTGGGTCGAGCTTAAGTTTTATCA-TTCGTACAGAATTATCACAACC---TGGTATTTGGGTAGGAGATGAGCATTTATATAATGTGTTAGTTACTTCTCATGCTTTGATTATAATTTTTTTTATAGTAATACCGATTTTAATTGGGGGTTTTGGTAATTGATTAGTACCTCTTATAATTGGTGCTCCTGATATATCTTTTCCTCGTATAAATAATTTGAGTTTTTGATTATTACCCCCTTCTTTGATTTTATTATTGGTATCTTCTAATGTTAGTTCTGGTGTAGGTTCAGGCTG…
	FJ435813	----------------------------------------------------------------------TATATTTTATTTTTGGTTTATGGTCTGCTTCAATTGGTTCGAGTTTAAGATTTATTA-TTCGTACAGAGTTGGCTCAACC---AGGGATTTGGTTGGGAGATGAACATCTTTATAATGTTTTAGTTACTTCTCATGCTTTAATCATGATTTTTTTTATGGTTATACCCGTTTTAATTGGGGGGTTTGGTAATTGATTAATTCCAATAATGGTAGGTGCCCCTGATATGTCTTTTCCTCGAATAAATAATCTAAGGTTTTGGTTGTTGCCCCCTTCTTTAATTTTGTTGCTTTCTTCTTCTAATGTAAGTTCAGGGGTGGGTTCAGGATG…
	PP090880	-------------------------------------------------------------------------------------------------GCCTCATTGGGTCGAGTCTTAGCTTTATTA-TTCGTACAGAGTTGTCTCAACC---CGGTATTTGACTGGGGGATGAACATTTATACAATGTTTTAGTTACTTCTCATGCTTTAGTTATAATTTTTTTTATAGTTATGCCTATTTTAATTGGGGGATTTGGAAATTGATTAGTCCCTCTTATAATTGGGGCCCCTGATATGTCTTTTCCTCGTATAAATAATTTAAGTTTTTGATTATTACCCCCCTCTATACTATTTTTGTTAATTTCTTCGAATGTGAGTTCTGGTGTAGGTTCGGGTTG…
	OR227952	------------------------------------------------------------------ACATTATATTTTATTTTTGGTTTGTGGTCTGCTTCTGTTGGTTCTAGTTTAAGTTTTATTA-TTCGAACTGAGCTATCTCAACC---TGGTATCTGATTGGGTGATGAACATTTATATAATGTTTTAGTTACATCCCATGCTTTGGTGATGATTTTTTTTATGGTTATGCCAATTCTAATTGGTGGTTTTGGTAACTGGTTGGTTCCTTTGATAATCGGTGCTCCTGACATATCTTTTCCCCGTATAAATAATTTAAGTTTTTGGCTTTTACCCCCATCTATAATCTTTCTTTTAATTTCTTCAAATGTTAGTTCTGGTGTGGGCTCTGGTTG…
	EF620382	-------------------------------------------------------------------------------------------GATCTGCTTCTGTTGGGTCTAGTTTGAGTTTTATTA-TTCGTACAGAATTAGCTCAACC---TGGTATTTTTTTGGGTGATGAACATTTATATAATGTTTTTGTTACTTCTCATGCTTTAATTATAATTTTTTTTATGGTTATACCTATTTTGATTGGAGGTTTTGGAAATTGGTTGATTCCTTTAATAATTGGTGCTCCTGATATAGCTTTTCCTCGAATAAATAATTTGAGTTTTTGATTATTACCTCCATCTTTGATGTTATTAATTAGTTCTTCTAATATTAGCTCAGGGGCAGGTACTGGTTG…
	OQ029483	--------------------------------------------------------AGATATNGGAACTTTATATTTTATTTTTGGTATTTGATCCGCTTCTGTAGGCTCAAGTTTAAGTTTTATTA-TCCGTACTGAACTTTCTCAACC---TGGAATTTTTTTAGGTGATGAGCATTTGTATAATGTTTTTGTTACTTCTCATGCTTTAATTATAATTTTTTTTATAGTTATACCCATTTTAATTGGTGGTTTTGGTAATTGGTTGGTTCCTTTAATGATTGGTGCTCCTGATATAGCTTTTCCTCGTATGAATAATTTAAGTTTTTGGTTATTACCTCCATCTATAATATTATTATTGTGTTCTTCTAATATTAGAACTGGTGCTGGGACTGGTTG…
	MG063724	--------------------------------------------------------------------------------TTTTGGTCTGTGGTCCGCCTCTGTTGGCTCTAGACTAAGTTTTATTA-TTCGTACTGAGTTGGCTCAACC---AGGTGTTTGACTGGGGGATGAACATTTATATAATGTTCTTGTTACTTCTCATGCTTTAATTATGATTTTTTTTATGGTTATGCCTATTTTGATTGGGGGTTTTGGAAATTGATTGGTTCCTTTGATAATTGGAGCTCCTGATATATCTTTTCCTCGTATGAATAATTTAAGTTTTTGACTTTTGCCTCCTTCTTTGGTTTTATTGTTAGCTTCTTCCAATACTAGTTCGGGTGCAGGTTCTGGTTG…
	MT418513	-------------------------------------------------ATCATAAAGATATTGGTACTTTGTATTTTATTTTTGGTTTGTGGTCCGCCTCTGTTGGCTCTAGACTAAGTTTTATTA-TTCGTACTGAGTTGGCTCAACC---AGGTGTTTGACTGGGGGACGAACATTTGTATAATGTTCTTGTTACCTCTCATGCTTTAATTATGATTTTTTTCATGGTTATGCCTATTTTAATTGGCGGTTTTGGGAATTGATTGGTTCCTTTGATAATTGGAGCTCCTGATATATCTTTTCCTCGTATGAATAATTTAAGTTTTTGACTTTTGCCCCCCTCTTTGGTTTTATTGTTAGCTTCCTCTAATACTAGTTCGGGTGCAGGTTCTGGTTG…
	MW178237	------------------------------------------------TATCATAAGGATATTGGCACTCTTTATTTTATTTTTGGTCTTTGGTCAGCATCTTTAGGTTCTAGTTTAAGATTTGTCA-TCCGTACTGAGCTATCTCAACC---AGGAATTTGATTAGGAGATGAGCATTTGTATAATGTTTTGGTTACTTCTCATGCTTTAGTAATAATTTTTTTTATAGTTATGCCCATTCTTATTGGTGGTTTTGGTAATTGATTAGTTCCTCTTATAGTTGGTGCTCCTGATATATCTTTTCCTCGTATAAATAATTTAAGTTTTTGACTTTTACCCCCTTCTTTAATTTTTCTTATGCTTTCTTCTAATATTAGCTCTGGTGTAGGTTCTGGTTG…
	MN239903	------------------------------------------------------------------------TATTTTATCTTTGGCTTATGATCTGCATNAATTGGTTCGAGTTTAAGATTTATTA-TTCGTACAGAACTTTCCCAACC---CGGTATTTGACTTAGTGATGAACATTTATATAATGTTTTAGTTACTTCTCATGCTTTAATTATAATTTTTTTCATAGTTATACCAATCTTAATTGGTGGTTTTGGTAACTGATTAATTCCTATTATAATTGGAGCACCAGATATATCATTTCCTCGTATAAATAATTTAAGTTTTTGGCTATTGCCTCCTTCTTTGATCCTTTTAATTACTTCTTCCAATGTTAGATCAGGAGTGGGTTCAGGTTG…
	MZ852046	------------------------------------------------------------------ACACTTTATTTTATTTTTGGTCTGTGGTCGGCTTCTGTCGGTTCAAGTTTAAGTTTTATCA-TTCGTACGGAGCTGTCTCAGCC---CGGTATTTGATTAGGTGATGAGCATTTATATAATGTTTTGGTAACTTCTCATGCCCTTGTTATGATTTTTTTTATAGTAATACCTATTTTAATTGGTGGTTTTGGTAATTGATTGGTTCCTATTATAATTGGGGCTCCTGATATATCATTTCCACGGATGAATAATTTAAGTTTTTGACTTTTACCTCCCTCTTTAATCTTGTTGTTAATTTCTTCAAATGTTAGCTCAGGTATAGGTTCTGGTTG…
	PP084945	---------------------------------------------------TATAAAGATATTGGCACTTTATATTTTATTTTTGGTCTTTGAGCAGCCTCTGTTGGGTCTAGTCTAAGCTTTATTA-TTCGTACAGAATTATCCCAACC---TGGTATTTGACTCGGAGATGAACACCTATATAATGTTTTGGTAACATCACACGCATTAATTATAATTTTTTTTATGGTGATGCCTATTTTAATTGGGGGTTTTGGAAATTGATTAGTTCCTATTATAATCGGGGCCCCCGATATATCTTTCCCACGTATAAATAATTTAAGTTTCTGATTATTACCCCCGTCTTTAATTTTTCTTTTAATTTCTTCTAATGTTAGATCTGGTATAGGTTCCGGTTG…
	OR271985	---------------------------------------------------------GATATTGGTACACTTTATTTTATTTTTGGCTTGTGATCAGTTTCTGTTGGTTCAAGTTTAAGTTATATTA-TTCGTACTGAACTTTCTCAACC---AGGAATTTGATTAGGTGATGAACATTTATATAATGTTTTAGTGACTTCACATGCTTTAGTAATGATTTTTTTTATAGTTATACCTATTTTAATTGGTGGTTTTGGTAATTGGTTAGTTCCAATTATAATTGGTGCTCCTGATATATCTTTTCCTCGTATAAATAATTTAAGTTTTTGATTATTACCACCTTCTTTGATTTTTTTGTTGACCTCATCTAATATAAGATTAGGAGTTGGTTCCGGTTG…
	OP870176	-----------------------------------------------------------TATTGGTACATTATATTTTATTTTTGGTTTGTGGTCGGCTTCAGTAGGTTCTAGTTTAAGATTTATTA-TTCGTACTGAATTATCACAACC---TGGTGTTTGATTAGGTGATGAGCATTTATATAATGTTTTAGTAACATCTCATGCTTTAGTTATAATTTTTTTTATAGTTATACCAATTTTAATTGGAGGTTTTGGAAATTGGTTGGTTCCTATTATGATCGGTGCCCCAGATATATCTTTCCCTCGTATAAATAATTTAAGTTTTTGGTTATTACCCCCCTCTTTAATTTTGCTTCTATCTTCCTCTAATGTAAGCTCAGGTGTGGGATCTGGTTG…
	MF459630	-----------------------------------------CATCCCAAATCATAAAGATATTGGTACTCTATATTTTATTTTTGGTCTATGGTCTGCTTCTGTTGGGTCTAGTTTAAGTTTCATTA-TTCGTACTGAGCTCTCTCAACC---TGGAGTTTGATTGGGGGATGAACATCTTTATAATGTTTTAGTGACATCCCATGCTTTGGTTATAATTTTTTTTATAGTTATGCCCATTTTAATTGGTGGTTTTGGTAATTGATTGGTCCCTATTATGATTGGTGCTCCTGATATGTCTTTTCCTCGTATAAACAATTTAAGTTTTTGGTTATTGCCCCCTTCTTTAATTCTATTACTTATTTCATCTAATGTAAGTTCTGGAGTTGGTTCAGGTTG…
	MZ798397	-------------------------------------------------ATCATAAAGATATTGGTACTTTATATTTTATTTTTGGTTTATGATCTGCTTCTGTCGGGTCTAGATTAAGATTTATTA-TTCGGACAGAACTCTCACAACC---TGGAATTTGATTGGGTGATGAACATCTGTATAATGTTTTAGTAACATCTCATGCTCTAGTTATGATTTTTTTCATGGTAATGCCTATTTTAATTGGGGGTTTTGGAAATTGACTAGTTCCTATTATAATTGGTGCTCCTGATATGTCTTTTCCTCGGATAAATAATTTGAGTTTTTGGTTATTACCTCCTTCTTTAATTTTACTATTAGTTTCTTCAAATGTTAGTTCAGGTGTTGGGTCTGGTTG…
	OR227942	------------------------------------------------------------------ACATTATATTTTATTTTTGGTTTATGATCTGCATCTGTGGGCTCTAGCCTTAGTTTTATTA-TTCGGACTGAGTTATCGCAACC---TGGTATTTGGTTAGGAGATGAACACCTATACAATGTTTTGGTTACTTCTCATGCTTTAATTATGATTTTTTTTATAGTTATACCTATTCTAATTGGAGGGTTTGGGAATTGATTAATTCCTATTATAATTGGTGCTCCCGATATATCTTTTCCTCGAATAAATAATTTAAGTTTTTGATTATTGCCTCCTTCTTTAATTTTATTATTAGTATCCTCTAATGTTAGTTCTGGTGTAGGTTCAGGTTG…
	EU244600	----------------------------------------GGTCAACAAATCATAAAGATATTGGCACATTATATTTTATTTTTGGTTTATGATCCGCTTCTGTGGGTTCTAGACTTAGTTTTATTA-TTCGTACTGAGCTATCACAGCC---GGGTATTTGACTAGGAGATGAGCATTTATACAATGTTTTGGTTACTTCACATGCTCTAATCATAATTTTTTTTATAGTTATACCTATTTTAATTGGTGGATTTGGAAATTGATTAGTCCCCATTATAATTGGTGCTCCCGATATATCTTTTCCACGGATAAATAATTTAAGTTTTTGGTTATTGCCCCCTTCTTTAATTTTGTTATTAGTTTCTTCTAATGTTAGTTCGGGTGTGGGTTCAGGTTG…
	GU329528	---------------------------------------------------------------------------------------------------------------AGCTTGAGTTTTATTA-TCCGTACTGAGTTATCCCAACC---AGGTATCTGGTTGGGGGATGAGCATCTTTATAACGTTTTAGTTACTTCTCATGCTCTTATTATGATTTTTTTTATAGTCATACCTATTTTAATTGGTGGATTCGGTAATTGATTGGTCCCTATTATAATTGGAGCTCCAGATATGTCTTTTCCTCGAATAAATAATTTAAGTTTTTGGATATTACCCCCTTCTCTTATTTTATTGTTGATTTCTTCTAATGTCAGATCTGGTGTTGGATCTGGTTG…
	OK047274	---------------------------------------------------------GATATTGGCACTCTTTATTTTATTTTTGGCTTGTGATCAGCTTCTGTTGGATCAAGATTGAGTTTTATTA-TTCGTACTGAGTTATCCCAACC---AGGTATTTGATTAGGTGATGAGCATCTTTACAATGTTTTAGTTACTTCTCATGCTCTTATTATGATTTTTTTTATAGTTATGCCCATTTTAATTGGGGGGTTTGGTAATTGATTGGTTCCCATTATAATTGGTGCTCCTGATATGTCTTTTCCTCGAATAAATAATTTGAGTTTTTGGATATTGCCACCTTCTTTGATTCTTTTGTTAACTTCTTCTAATGTAAGATCGGGTGTTGGCTCTGGTTG…
	KC344280	------------------------------------------------------------------------------------------------GCTTCTGTTGGATCAAGATTGAGTTTTATTA-TTCGTACTGAATTATCACAACC---AGGTATCTGGTTAGGCGATGAGCATCTTTACAATGTTTTAGTTACTTCTCATGCTCTTATTATGATTTTTTTTATAGTAATGCCTATTTTAATTGGGGGGTTTGGTAATTGATTGGTTCCAATTATAATTGGTGCTCCTGATATATCTTTTCCTCGAATAAATAATTTGAGTTTTTGGATATTGCCTCCTTCTCTTATTCTTTTGTTAATCTCTTCTAATGTAAGATCGGGTGTTGGTTCTGGTTG…
	OR889732	---------------------------------------------------------------------ATATATTTTATTTTTGGTTTATGGTCTGCTTCTATTGGATCAAGTTTAAGTTTTATTA-TTCGTACTGAATTATCACAACC---TGGTATTTGATTGGGTGATGAACATTTATATAATGTTTTAGTTACTTCTCATGCTCTAATTATAATTTTTTTTATAGTTATACCCATTTTAATTGGTGGTTTTGGTAATTGGTTATTACCTATTATGATTGGTGCTCCTGATATATCTTTCCCCCGTATAAACAATTTAAGATTTTGATTGTTACCCCCTTCTTTGCTTTTATTATTAATTTCTTCTAATGTTAGTTCGGGAATGGGCTCTGGTTG…
	KC146108	--------------------------------------------------------------------------------------------------------------TAGTTTAAGTTTTATTA-TTCGTACCGAGTTATCTCAACC---TGGTATTTGGTTGGGGGATGAGCACTTATATAATGTTTTGGTAACTTCCCATGCTTTAGTTATAATTTTTTTTATGGTTATACCTATTTTAATTGGGGGGTTTGGTAATTGGTTGGTTCCACTTATAATTGGGGCTCCAGATATATCTTTTCCACGGATAAATAATTTAAGTTTTTGATTGTTGCCCCCATCACTTATATTGTTATTGGTTTCTTCAAATGTCAGTTCTGGGGTGGGTTCAGGTTG…
	OR502566	------------------------------------------------AATCATAAGGATATTGGAACTTTGTATTTTATTTTTGGTTTATGATCTGCTTCAGTAGGTTCTAGTTTGAGTTTTATTA-TTCGAACTGAGTTGTCTCAGCC---TGGAATTTGATTGGGAGATGAGCATTTATATAACGTTTTAGTCACTTCTCATGCTCTTATCATGATTTTCTTTATGGTTATACCAATTTTAATTGGGGGTTTTGGTAATTGGTTAGTTCCTATTATGATTGGTGCTCCTGATATGTCTTTTCCTCGTATGAATAATTTAAGTTTTTGGTTATTACCTCCGTCTTTAATTTTTTTATTAATTTCTTCTAATGTTAGCTCTGGTGTTGGTTCTGGTTG…
	EU244601	----------------------------------------GGTCAACAAATCATAAAGATATTGGCACTTTATATTTTATTTTTGGTTTATGATCTGCCTCTGTTGGTTCCAGTTTAAGTTTTATTA-TTCGTACAGAGTTGTCCCAACC---TGGGATTTGGCTTGGTGATGAACATTTATATAATGTATTAGTTACTTCTCATGCTTTTATTATGATTTTTTTCATGGTTATACCTATTTTAATTGGGGGGTTTGGTAATTGGTTAATTCCTATTATAATTGGGGCTCCTGATATGTCATTTCCTCGAATAAATAATTTAAGTTTTTGATTATTACCCCCCTCCCTTATTTTATTATTAGTTTCTTCTAATGTTAGTTCAGGTGTAGGTTCAGGTTG…
	EF620367	-------------------------------------------------------------------------------------------GATCTGCTTCTGTTGGTTCTAGTTTAAGTTTTATTA-TTCGTACAGAGTTATCACAACC---TGGAATTTGACTTGGTGATGAACATTTATATAATGTTTTAGTTACTTCTCATGCTCTTATTATAATTTTTTTTATAGTTATACCTATTTTAATTGGTGGATTTGGTAATTGATTAATCCCTATTATAATTGGAGCCCCTGACATATCTTTCCCTCGAATAAATAATTTAAGTTTTTGATTATTACCCCCCTCCCTTATTTTATTATTAGTCTCATCTAATGTTAGCTCAGGTGTTGGATCAGGTTG…
	KC146126	---------------------------------------------------------------------TTATATTTTATTTTTGGATTATGGTCTGCTTCTGTTGGTTCTAGTTTAAGTTTTATTA-TTCGTACTGAATTATCACAGCC---AGGTATTTGATTGGGTGATGAACATCTTTATAATGTTCTTGTTACTTCTCACGCTTTAATTATGATTTTTTTTATAGTTATACCAATTTTGATTGGAGGATTTGGTAATTGGTTAATTCCTATTATGATTGGTGCTCCAGATATATCTTTCCCTCGTATAAATAATTTAAGTTTTTGGTTATTACCTCCATCTTTAATTTTGTTATTAACTTCTTCTAATGTAAGTTCTGGGGTTGGAACGGGTTG…
	OQ029484	--------------------------------------------------------AGATATCGGTACTTTATATTTCATTTTTGGGTTGTGATCTGCTTCTGTTGGTTCTAGTTTAAGTTTTATTA-TTCGTACTGAGTTATCACAGCC---AGGTATTTGATTAGGTGATGAACATCTTTATAATGTTCTTGTTACCTCTCATGCTTTAATTATGATTTTTTTTATAGTTATACCAATTTTGATTGGAGGGTTTGGTAATTGGTTAATTCCTATTATGATTGGTGCTCCAGATATATCTTTCCCTCGTATAAACAATTTAAGTTTTTGGTTATTACCCCCATCTTTAATTTTGTTATTAACTTCTTCTAATGTAAGTTCTGGGGTTGGAACGGGTTG…
	FJ616993	-------------------------------------TTGGGTCAACAAATCATAAAGATATTGGTACTTTATATTTTATTTTTGGTTTATGATCTGCTTCAATTGGGTCTAGTTTGAGCTTTATTA-TTCGTACAGAATTATCTCAACC---TGGAATTTGGTTGGGAGATGAACATTTATATAATGTTTTAGTTACTTCTCATGCTTTGATTATAATTTTTTTTATGGTTATGCCTATTTTAATCGGTGGTTTTGGTAATTGACTTGTCCCTATTATAATTGGAGCTCCTGATATATCTTTTCCTCGTATAAATAATTTAAGTTTTTGATTGCTTCCACCATCTTTGATTTTTTTATTGCTATCTTCTAATGTTAGTTCTGGGGTTGGTTCTGGTTG…
	OR502563	------------------------------------------------AATCATAAGGATATTGGTACTTTATATTTTATTTTTGGTTTGTGGTCAGCTTCTGTTGGTTCTAGTTTAAGTTTTATTA-TTCGTACTGAACTTTCTCAGCC---TGGTATTTGATTGGGTGATGAACATTTATATAATGTTTTAGTAACTTCACATGCTCTTATTATAATTTTTTTTATGGTTATACCTATTTTAATTGGGGGGTTTGGTAATTGATTAGTTCCTATCATGATTGGAGCTCCTGATATATCTTTTCCTCGTATGAATAATTTGAGTTTTTGATTATTACCACCTTCTTTAATTTTTTTATTGGTGTCTTCTAATGTTAGATCTGGTGTTGGTTCTGGTTG…
	MW178238	------------------------------------------------TATCATAAGGATATTGGTACTTTATATTTTATTTTTGGTTTATGATCCGCTTCTATTGGTTCAAGTTTAAGTTTTATTA-TTCGTACTGAATTATCGCAACC---AGGAATTTGATTGGGTGATGAACATTTATATAATGTTTTAGTTACTTCTCATGCTTTGATTATGATTTTTTTTATAGTTATGCCCATTTTAATTGGGGGATTTGGTAATTTATTAGTACCTATTATAATTGGGGCTCCTGATATATCTTTTCCTCGTATAAATAATTTGAGTTTTTGATTGCTTCCTCCATCATTGTTATTTCTTTTAGTGTCTTCTAATGTTAGTTCTGGTGTTGGATCCGGTTG…
	MW178239	------------------------------------------------TATCATAAGGATATTGGTACTCTATATTTTATTTTTGGTTTATGATCTGCTTCTATTGGTTCTAGTTTAAGTTTCATTA-TTCGTACTGAATTATCTCAACC---AGGTATTTGATTGGGAGATGAACATTTATATAATGTTTTAGTTACATCTCATGCTTTAATTATAATTTTTTTTATAGTCATGCCTATTTTAATTGGGGGATTTGGTAATTGATTGGTGCCTATTATAATTGGGGCTCCAGACATATCATTTCCTCGTATAAACAATTTAAGTTTTTGATTATTACCTCCTTCTTTATTATTTCTTTTGGTTTCTTCTAATGTTAGTTCTGGAGTTGGGTCTGGATG…
	MW178240	------------------------------------------------TATCATAAGGATATTGGTACTTTATATTTTATTTTTGGTTTATGATCTGCTTCTATTGGTTCTAGTTTAAGTTTTATTA-TTCGTACTGAATTATCTCAACC---AGGTATTTGATTGGGTGATGAACATTTATATAATGTTTTGGTTACATCTCATGCTTTAATTATAATTTTTTTTATAGTTATACCTATTTTAATTGGTGGATTTGGTAATTGATTGGTGCCTATTATAATTGGTGCTCCAGACATATCATTTCCTCGTATAAATAATTTAAGTTTTTGATTATTACCTCCTTCTTTGTTATTTCTTTTGGTTTCTTCTAACGTTAGTTCTGGAGTTGGGTCTGGATG…
	MT420439	------------------------------------------------------------------------TATTTTCTATTCGGCTTCTGGTCTGCTTCTATCGGTTCCAGTTTGAGTTTTCTCA-TTCGTACTGAATTGTCTCAGCC---CGGCATTTTTTTAGGGGACGAGCATTTATATAATGTGTTGGTTACTTCTCATGCCCTTGTAATGATTTTCTTTATGGTGATGCCCATTTTAATTGGGGGTTTTGGTAATTGGTTAGTCCCCCTTATAATTGGTGCACCCGATATGGCTTTTCCTCGTATGAACAATCTAAGTTTTTGGCTTTTGCCTCCGGCCCTTTTTTTATTATTAAGCTCTTCTAACACTTTTGGTGGAGCTGGCACAGGTTG…
	MT420438	------------------------------------------------------------------------TATTTTTTATTCGGCTTTTGGTCTGCTTCTATCGGTTCCAGTTTGAGTTTTCTCA-TTCGTACTGAATTGTCCCAGCC---CGGTATTTTTTTAGGGGACGAGCATCTATATAATGTGTTGGTTACTTCTCATGCCCTTGTAATGATTTTCTTTATAGTGATGCCCATTTTAATTGGGGGTTTTGGTAATTGGTTAGTCCCCCTTATAATTGGTGCATCTGATATAGCTTTTCCTCGTATGAACAACCTAAGTTTTTGGCTTTTGCCCCCGGCCCTTTTTTTATTATTAAGCTCTTCTAATACTTTTGGTGGAGCTGGCACAGGTTG…
	MT420437	------------------------------------------------------------------------TATTTTTTATTCGGCTTTTGGTCTGCTTCTATCGGTTCCAGTTTGAGTTTTCTCA-TTCGTACTGAATTGTCTCAACC---CGGTATTTTTTTAGGGGACGAGCATCTGTATAATGTGTTGGTTACTTCTCATGCCCTTGTAATGATTTTCTTTATAGTGATGCCCATTTTAATTGGGGGTTTTGGTAATTGGTTAGTCCCCCTTATAATTGGTGCACCCGATATGGCTTTCCCTCGTATGAACAACCTAAGTTTTTGGCTTTTGCCTCCGGCCCTTTTTTTATTATTAAGCTCTTCTAATACTTTTGGTGGGGCTGGCACAGGTTG…
	MT420456	------------------------------------------------------------------------TATTTTATTTTTGGTTTTTGGTCTGCGTCTATTGGATCAAGTTTAAGCTTTATTA-TCCGAACCGAATTATCTCAACC---AGGAATCTTTCTTGGGGATGAGCATCTGTATAATGTATTGGTTACTTCACATGCTTTAGTCATAATTTTTTTTATAGTCATACCTATTTTAATTGGGGGCTTTGGAAATTGGTTAGTCCCCTTGATGATTGGTGCCCCCGATATGGCCTTTCCTCGAATAAATAATCTTAGCTTTTGACTTTTACCTCCTGCCCTTATGTTGTTATTAGCCTCTTCTAACACCTACGGTGGAGTCGGGACAGGATG…
	EU244602	----------------------------------------GGTCAACAAATCATAAAGATATTGGCACTTTGTATTTTATTTTTGGGTTCTGATCTGCCTCTGTCGGCTCTAGATTTAGACTTATTA-TTCGAACAGAATTGTCTCAACC---TGGTATTTTTCTTGGGGATGAGCATTTATATAATGTTTTGGTTACTTCCCACGCTTTAGTTATAATTTTCTTTATAGTTATGCCAATTTTAATTGGAGGTTTTGGTAATTGATTAGTGCCCCTTATAATTGGGGCTCCGGATATGGCGTTCCCTCGGATGAATAATTTGAGTTTTTGACTTTTACCACCTGCTCTCATGCTACTTTTAATATCTTCTAATACTTATGCGGGGGCCGGAACCGGCTG…
	ON704748	------------------------------------------------------------------------TATTTTATTTTTGGGTTTTGAGCAGCTTCTGTAGGTTCTAGATTGAGTTTTATTA-TTCGTACAGAATTATCACAACC---GGGGATTTTTCTTGGCGATGAGCATATTTACAATGTTCTTGTGACTTCTCATGCATTGGTGATGATTTTTTTTATAGTTATGCCCATTTTAATTGGTGGTTTTGGTAATTGATTAGTTCCTTTAATGGTTGGTGCTCCAGATATGGCTTTTCCTCGTATAAATAATTTAAGTTTTTGGATATTACCCCCAGCCCTTCTTCTTTTATTGAGCTCCACTAACACATACGGGGGGGCGGGTACGGGCTG…
	MT420450	------------------------------------------------------------------------TATTTTCTTTTTGGATTTTGGGCTGCTTCTGTTGGCTCTAGCCTAAGTTTTCTTA-TTCGTACTGAATTGTCTCAACC---TGGAATTTTTTTAGGTGATGAACATTTGTATAATGTTTTAGTTACATCTCATGCTTTGGTTATAATTTTTTTTATAGTTATGCCTATTTTAATTGGGGGTTTTGGTAACTGGTTAGTTCCGTTAATAATTGGGGCTCCAGATATGGCTTTTCCTCGTATAAACAATTTAAGTTTTTGGTTGTTACCTCCCTCTCTTTTATTACTTGTTGGCTCTTCTAATACTTTTGGCGGTGCGGGAACAGGTTG…
	MT420440	------------------------------------------------------------------------TATTTTCTTTTTGGATTTTGAGCTGCCTCTGTTGGCTCTAGTTTGAGTTTTCTTA-TTCGTACTGAACTGTCTCAACC---TGGTATTTTTTTGGGGGACGAACATTTGTACAATGTTCTAGTTACATCTCATGCTTTAGTTATAATTTTTTTTATGGTTATGCCCATTTTAATTGGTGGTTTTGGTAATTGACTAGTGCCTTTAATAATCGGAGCTCCAGATATAGCTTTTCCCCGTATAAATAATTTAAGATTTTGATTACTACCCCCTGCTCTCTTATTAATTATTGGTTCTTCTAATACCTTGGGCGGGGCGGGAACCGGTTG…
	ON704750	------------------------------------------------------------------------TATTTTCTTTTTGGATTTTGAGCTGCCTCTGTTGGCTCCAGCTTGAGTTTTCTTA-TTCGTACTGAACTGTCTCAACC---TGGTATTTTTTTGGGGGACGAACATTTGTACAATGTTTTAGTTACATCTCATGCCTTAGTTATAATTTTTTTTATGGTTATGCCCATTTTAATTGGTGGTTTTGGTAATTGACTGGTGCCTTTAATAATTGGGGCCCCAGATATAGCTTTTCCCCGTATAAATAATTTAAGATTTTGATTACTACCCCCTGCTCTTTTATTACTTATTGGTTCTTCTAATACTTTGGGCGGGGCGGGAACCGGTTG…
	MT420451	------------------------------------------------------------------------TATTTTGTTTTTGGTTTTTGATCTGCCTCTGTTGGTTCAAGATTAAGTTTTATTA-TTCGAACAGAGTTATCTCAACC---TGGTATTTTTCTTGGTGATGAACACCTTTATAATGTGATTGTAACATCTCATGCTCTAGTAATGATTTTTTTCATAGTAATACCTATTTTGATTGGGGGCTTTGGTAATTGACTTGTTCCTTTGATGATTGGTGCTCCTGATATAGCTTTTCCTCGTATGAATAATTTAAGTTTTTGGCTATTGCCTCCTGCTCTTTTTCTTCTTTTGACATCTACCAATGTCTATGGGGGAGCTGGTACTGGTTG…
	ON704751	------------------------------------------------------------------------TATTTTATTTTTGGTTTCTGATCTGCCTCAGTAGGATCTAGTTTAAGATTTGTTA-TTCGTACTGAATTATCACAACC---TGGTATTTTTTTAGGTGATGAACACTTGTATAATGTTATGGTTACATCTCATGCTTTAGTAATAATTTTTTTTATAGTAATACCTATTTTGATTGGGGGCTTTGGTAATTGGTTGGTTCCTTTAATGATTGGTGCTCCCGATATGGCGTTTCCTCGGATGAATAATTTAAGCTTTTGGCTTCTTCCTCCTGCACTTTTACTTCTTCTTAGATCTACAAATACTTATGGGGGAGCTGGTACTGGATG…
	MK804900	------------------------------------------------------------------------TATTTTATTCTAGGACTTTGGGCAGCAACATTGGGATCAAGATTAAGAGTTATTA-TTCGTTCTGAACTATCTCAGCC---AGGGGGATTAATTGAAGATAACCACATTTACAATGTGTTAGTAACTTCTCATGCTTTAATTATAATTTTTTTTATAGTCATGCCTATTTTAATTGGGGGGTTTGGTAATTGGTTAGTACCTTTGATAATCGGGGCCCCGGATATATCCTTTCCTCGCATAAATAATTTGAGATTTTGATTATTGCCCCCATCTTTGATACTATTAATTATTTCCTCGCTTAGGGGGGGGGGTGCCGGCACTGGTTG…
	MN528472	---------------------------------------------------CATAAAGATATTGGGACTTTATATTTTATTCTAGGTTTATGGTCAGCTTCAATAGGATCTAGGTTAAGAATAATTA-TTNGAAGGGAATTATCCCAACC---AGGTAGTATTTTAATGGATGATCACATTTATAATGTTATTGTTACTTCTCACGCCCTTATTATAATTTTTTTTATGGTTATGCCAATTTTAATTGGGGGGTTTGGGAATTGATTAGTACCTCTAATAATCGGAGCCCCCGATATATCATTCCCCCGTATAAATAATCTAAGGTTTTGACTTTTACCCCCTTCATTAATAATATTAATTATTTCTTCGCTCAGGGGTGGGGGTGCTGGTACTGGATG…
	MK804894	------------------------------------------------------------------------TATTTTATCTTGGGTTTATGATCAGCTTCTATGGGGTCTAGATTAAGGATAATTA-TCCGGAGGGAATTATCCCAACC---CGGTAGTATTTTAATAGACGATCACATTTATAATGTTATTGTTACTTCTCATGCTCTTGTCATGATTTTTTTTATAGTTATGCCGATTTTAATTGGGGGGTTTGGAAATTGATTAGTACCCCTGATAATCGGAGCACCCGATATGTCATTCCCTCGAATAAATAACTTAAGGTTTTGACTTTTACCCCCTTCATTAATAACATTAATCATTTCTTCCATGAGGAGGGGAGGCGCTGGTACTGGATG…
;
end;
