# Supplementary material for: A novel taxonomic database for eukaryotic mitochondrial cytochrome oxidase subunit I gene (eKOI), with a focus on protists diversity
Source: Database (Oxford). 2025 Sep 24;2025:baaf057. doi: 10.1093/database/baaf057 (PMC12462617; doi:10.1093/database/baaf057)
Supplement: baaf057_Supplemental_File [file baaf057_supplemental_file.zip › 2_alignment_eKOI/tubulinea.nex]

#NEXUS
begin data;
	dimensions ntax=203 nchar=1633;
	format datatype=dna missing=? gap=-;
	matrix
	OL549149	--------------------------------------------------------------------TTTTTGGATCTTTGCTGGAATAATCGGTACTTTTTTCTC-ATTCTTATACGCTGTGAATTGGCATATCCGGGAATACAGGTTCT-TATGGTAACTATCAATTTTATAATGTATTCGTAACGGCGCAGGC-TTTATTATGATTTTTTTTATGGT-ATGCCCGCATTAATTGGGGGCTTTGGT-ATTGATTCATACCTTTAATGATAGGTGCTCCTGATACGGCTTTTCCTAGA-TAAATAATTTAAGTTTTTGATTATTACCGCCGGCATTTTTGTTACT-TTAACTTCTAGTATTATAGAAACAGGGGTAGGAACGGGTCGAACTGTTTAT…
	KT185627	ATGTTGAATTGATTTGATAGGTGGGTTTGCTCAACAAACCATAAAGACATAGGTACGTTGTACTTAATTTTCGGTATTTTAGCAGGTGTAGTTGGTACTGTTTTATCTATTTTTATAAGAATGGAGCTTTCCGCACCAGGTGATCAGATATTAGCTGGAAATTACCAACTTTATAATGTTATCGTAACCGCTCACGCGTTTGTTATGATATTTTTTATGGTTATGCCCGCATTAATTGGTGGATTTGGTAACTGATTTGTTCCTCTTCTTGTCGGTGCGCCAGATATGTCATTTCCTCGTTTGAATAATTTGAGTTTTTGGTTATTACCCGTTTCGCTAAGTTTATTACTATTGTCTAGTTTTGTTGAAGTAGGTGCTGGTACTGGTTGAACTGTTTAC…
	OP501844	------------------------------------------------------------------------------------------------------------------------------------------------------------------TATCAACTTTATAATGTTATAGTAACTGCCCATGCTTTTGTTATGATATTCTTTATGGTAATGCCCGCGCTTATAGGTGGTTTTGGTAATTGATTTGTTCCATTACTTGTTGGAGCACCAGATATGTCCTTTCCTCGTTTAAATAATCTTAGTTTTTGATTGTTACCTGTTTCGTTAAGTTTACTTTTACTTTCTAGCTTTGTTGAGGTTGGCGCTGGTACTGGTTGAACAGTTTAC…
	OP501852	------------------------------------------------------------------------------------------------------------------------------------------------------------------TATCAACTTTATAATGTTATTGTTACAGCTCACGCGTTTGTTATGATATTTTTTATGGTTATGCCCGCTTTAATTGGTGGGTTTGGAAATTGATTTGTTCCTTTACTTGTTGGAGCTCCTGACATGTCTTTTCCTCGTTTAAATAACTTAAGTTTTTGGTTGTTACCTGTTTCTCTAAGTTTGCTATTACTGTCTAGTTTTGTTGAAGTAGGTGCTGGTACTGGTTGAACTGTTTAT…
	GU828005	ATGTTAAGCTGATTTGATAGATGGGTTTGTTCTACAAACCATAAAGATATTGGTACTCTGTATTTAATATTTGGTATTTTAGCCGGCGTTGTTGGTACGGTTTTATCTATTTTTATAAGAATGGAGCTTTCCGCCCCCGGTGATCAAATTTTAGCTGGTAATTATCAGTTATATAATGTTATTGTAACAGCTCACGCTTTTGTTATGATATTTTTTATGGTAATGCCAGCGCTAATAGGTGGCTTTGGTAATTGGTTTGTACCTTTATTAGTCGGTGCACCTGATATGTCTTTTCCACGATTAAACAACTTAAGTTTTTGGTTGTTACCTGTTTCTTTAAGCTTGCTTTTACTATCTAGTTTTGTTGAAGTTGGTGCTGGTACTGGTTGAACGGTTTAC…
	OQ631086	----------------------------------------ATAAAGATATTGGAACTTTATATTTAGGATTTTCTTTAATTGCGGG-ATTATTGGTACATTATTATCCATTTTAATTAGATTAGAATTAGCAAATACAGGAAATCAAATATTTAATGG-AATTTCCAAATGTATTATGTAGTAATTACAGCACATGCTTTTATTATGATATTTTTTATGGTTATGCCAGCTATGATTGGTGGGTTTGGT-ATTGATTAGTACCTTTAATGTTAGG-GCTCCTGATATGGCTTTTCCTAGATTAAATAGTTTTAGTTTTTGG-TATTACCACCTTCTTTATTTTTCTTATTAATATCTA-TTTAATAGAAGGTGGAGTAGCTGCTGGATGAAC-GTATAT…
	JNA513164	-----------------------------------------------------TACTTTATATTTAGGTTTTTCTTTAATTGCTGGATTAATCGGTACATTTCTATCTATTTTAATTCGATTAGAATTAGCAAATACAGGAAATCAAATATTTAATGGAAATTTTCAATDATATTATGTAGTTATTACAGCTCATGCGTTTATTATGATATTTTTCATGGTTATGCCAGCTATGATTGGAGGATTTGGAAATTGATTAGTACCATTGATGTTAGGGGCTCCTGATATGGCTTTTCCCAGATTAAATGGTTTTAGTTTTTGATTATTACCACCTTCTTTATTTATTTTATTAGTTTCTAATCTAGTTGAAGGTGGAGTTGCTGCTGGTTGAACTTTATAT…
	JNA513164	-------------------------------------------------------------------------------------------------CTTCATTTTCTATATTAATTAGGCTTGAATTAGCTTATCCCGGTAACCAAGTACTTTATGGGAATCATCAATTATATAATGTCATTGTTACAGCGCATGCGTTTATCATGATATTTTTTATGGTAATGCCTGCAATGATTGGCGGTTTTGGTAATTGATTGGTGCCATTATTAATAGGTGCTCCGGATATGGCATTTCCTCGATTAAATAATCTTAGCTTTTGGTTATTGCCACCATCATTAATTTTATTAATATCGTCTAGTCTTGTTGAAAATGGTGCAGGTACAGGTTGAACCGTATAT…
	OQ631084	-----------------------------------------------------TTCATTATATATAATTTTTGGGTTCATTGCCGGTATAGTTGGTACTCTCTTTTCTATATTAATTAGAGTTGAGTTGGCTTATCCCGGGAATCAAATATTTTATGGAAATTATCAGTTATATAATGTAATTGTTACTGCGCATGGTTTTATTATGATTTTTTTCATGGTTATGCCTGCTATGATTGGTGGTTTTGGT-ATTGATTCGTACCTTTGTTAATCGGTGCACCGGATATGGCATTTCCGCGTTTAAATAATTTAAGTTTTTGACTTTTACCTCCTTCTTTAGTTTTGTTAATTGCTTCGAGTTTAATAGAAACTGGTGCGGGAACCGGCTGGACTGTTTAT…
	OL549134	-----------------------------------------------------AACTCTATATCTTATCTTTGGTTT-ATAGCTGGCATAATAGGGACTTTTTTTTCCATACTAATTCGTTTAGAACTAGCCTACCCAGGTAATCAAATTCTAAGTGGACATT-TCAATTATATAATGTTATAGTAACAGCCCATGCTTTCATAATGATTTTTTTTATGGTCATGCCAGCAATGATAGGTGGTTTTGGT-ATTGATTCGTACCATTACTAATAGGAGCTCCGGATATGGCTTTTCCACG-TTTAATAATTTAAGTTTTTGATTATTACCACCTTCTCTATTTTTATTAATTACTTCAAGTTTAGTCGAAAGTGGAGCAGGAACGGGATGGACAGTATAT…
	ON651560	-----------------------------------------------------TACTCTTTATTTATT-TTTGCTTTCATAGCGGGTTTAATTGGTACAGTTTTTTCGGTATTAATTAGATTGGAG-TGGCTTGTCCCGGAAACCAAATATTTCACGG-AATCATCAGTTATACAATGTTATTGTGACTGCACATGCATTTATAATGATATTTTTTATGGTAATACCTGCTATGATAGGAGG-TTTGGTAATTGACTTGTACCCCT-TTGATTGGTGCACCTGATATGGCATTTCCTAGA-TGGATAATTTGAGTTTTTGGTTATTGCCACCTTCCTTGAC-TTATTGTTGTTGTCAAGCGTTATTGAAACTGGTGCAGGTACTGGTTGAACTGTTTAC…
	LC102286	------------------------------------------------------------------------------TTTGCTGGATTAATTGGTACTTTATTTTCTATCTTAATTAGGTTTGAATTAGCATATCCTGGTGATCAAATTTTTTCAGG-AACTATCAATTTTACAATGTTGTTATAACAGCACATGCTTTTATAATGATTTTTTTTATGGTTATGCCTGCAATGATTGGTGGTTTTGGT-ATTGAATTTTACCTTTAATGATAGGTGCACCTGATATGGCGTTTCCTAGATTAAATAATTTAAGTTTTTGATTATTAATTCCATCTTTTACTTTATTATTAGCTTCTAGTTTAGTAGGTGAAGGTGCTGGTACAGGATGAACTGTTTAT…
	LC102283	-------------------------------------------------------------------------------TTGCTGGTTTTNNGNNNTCT---TTTTNAATTTTAATACGTTTAGAGTTGGCTTATCCAGGTGAA-AAGCATTTATGGGTAATCATCAGTTTTATAATGTAG-TGTTACAGCTCATGCATTTATTATGATTTTTTTTATGGTAATGCCTGCAATGATTGGTGGTTTTGGTAATTGAATTTTACCATTAATGGTAGGAGCGCCTGATATGGCTTTTCCTCGTTTAAATAATCTAAGTTTTTGATTATTACCTCCTTCATTTTGTTTACTATTGGCTTCTAGTATAGTAGGTGCAGGTGCAGGTACAGGATGAACTGTTTAT…
	LC102284	------------------------------------------------------------------------------TTCGCCGGTATTATTGGTACTTTATTTTCTATTTTAATTCGTTTAGAGTTAGCTTACCCTGGAGAACAAACTTTTATGGGTAATCATCAATTCTATAATGTTGTTGTTACAGCCCATGCTTTTATTATGATTTTTTTTATGGTTATGCCTGCTATGATTGGAGGTTTTGGTAATTGAATTTTACCTTTAATGGTTGGAGCACCTGATATGGCTTTTCCTCGTTTAAATAATTTAAGTTTTTGATTATTACCTCCTTCTCTTACTTTATTAGTAGGTTCTAGTATGGTTGGAGCAGGAGCAGGAACTGGATGAACAGTTTAT…
	LC102285	-------------------------------------------------------------------------------TTGCTGGTATTATAGGTACTTTATTTTCTATTTTAATACGTTTAGAATTAGCATATCCTGGTGAGCAAGCATTTATGGGAGATCATCAGTTTTATAATGTTGTTGTTACTGCACATGCTTTTATTATGATTTTTTTTATGGTTATGCCTGCTATGATTGGTGGTTTTGGTAATTGAATATTACCTCTAATGGTAGGAGCTCCTGATATGGCATTTCCTCGTTTAAACAATTTAAGTTTTTGATTATTACCTCCTTCTTTTACATTATTATTAGCTTCAAGTATGATTGGAGCAGGAGCAGGTACTGGATGAACTGTGTAC…
	OL549144	-----------------------------------------------------TTCTTTATATCTATTTTTTGGGAT-TTAGCTGGTGTTTTTGGAACTATTTTTTCCCTATTAATTCGTTTCGAATTGGCATATCCAGGTGTGCAGTTATTTGCAGGC-ATAATCAATTTTATAATGTAGTGGTTACAGCGCATGC-TTTATCATGATATTTTTTATGGTAATGCCGTCAATGATAGGAGG-TTTGGTAATCGATTTATACCTTTAATGATAGGAGCACCTGATATGGCCTTTCCACG-TTGAATAATTTAAGCTTTTGATTAATGCCTCCTTCTTTTTTATTACTT-TATTTTCTAGTATTGTTGAAACAGGAGTAGGGACAGGTTGAACTGTTTAT…
	OL549127	-----------------------------------------------------CTTGCTTTACTTGATATTCGGCTTAATTGCTGGTGTTGTTGGTACTCTATTTTCTATATTAATAAGAATAGAATTAGCTTACCCAGGTGAGCAACTATTTAATGGTAATTGACAGCTATATAATGTAGTAGTAACAGCACATGCATTTATTATGATATTTTTTATGGTAATGCCAGCTTTAATAGGTGGGTTTGGTAATTGTTTCATTCCATTATTAATAGGCGCACCAGATATGGCTTTTCCTAGACTTAATGCTTTAAGTTTTTGATTATTACCACCATCATTGTTACTATTAGTAACATCATCCTTAGTAGAAACAGGAGCAGGAACAGGATGAACAGTATAC…
	OL549129	-----------------------------------------------------TACTTTATATCTTATTTTTGGGTT-ATTGCTGGCGTTTTGGGTACTATATTTTCTATATTAATTCGTTTGGAATTAGCATATCCTGGGAATCAAATTTTGCATGGGCAACATCAATTATAT-ATGTTATTGTAACAGCTCATGCATTTATAATGATTTTTTTTATGGTTATGCCTGCCATGATTGGTGGGTTTGGT-ATTGATTCATACCTTTATTAATAGGAGCTCCTGATATGGCTTTTCCTCGG-TTAATAATTTAAGCTTTTGATTATTACCGCCTTCGTTAATTTTATTAGTTGCTTCTAGTTTAGTAGAAAGTGGTGCAGGGACAGGATGAACTGTTTAT…
	OL549122	-----------------------------------------------------AACGTTGTATCTGTTATTTGGATTAATTTCTGGAATAGTAGGTACATTTTTTTCTATATTGATAAGAATGGAACTTGCATATCCAGGTGTTCAAATTTTAGGTGGCAATAATCAACTGTATAATGTAATAGTAACAGCGCATGCATTTATAATGATTTTTTTTATGGTAATGCCAACTATGATAGGCGGTTTTGGTAATTGGTTTGTGCCGTTAATGGTAGGAGCCCCAGATATGGCTTTTCCGAGGTTGAATAATATGAGTTTTTGATTGCTACCCCCATCTTTTTTTTTATTACTAACTTCTTCTTTAATAGAAACTGGGGCAGGAACAGGATGGACTCTGTAT…
	OQ631083	--------------------------------------------AGATATTGGTACTTTATATTTAATTTTTGCTTTTATAGCTGGATTAATTGGTACATTTTTTTCTATTTTAATAAGAATGGAATTAGCTTATCCTGGTGAGCAAATTTTAAGTGGTAATCATCAATTTTATAACGTTATAATCACGGCACATGCTTTTATAATGATTTTTTTTATGGTTATGCCTGCTATGATTGGTGGCTTTGGTAATTGGTTTATACCTTTATTAATCGGCTCACCAGATATGGCTTTTCCTCGCTTAAATAATTTGAGTTTTTGGCTTTTGCCACCTTCTTTTTTGTTATTATTAACTTCTAGCTTGATTGAAACTGGTGTTGGTACAGGTTGGACTGTATAT…
	PRJNA513164	-----------------------------------------------------TACTTTATATTTAATTTTTGGTGCTATAGCAGGATTATTTGGTATTTTTTTTTCTTTATATATAAGATATGTTTTGGCTTATCCATTTAA------TATGCATATAGATACTCAATATTATAATGTTGTAGTTACTGCTCATGCATTTATTATGATTTTTTTTATGGTTATGCCAGCTATGATAGGTGGTTTTGGTAATTGGTTTGTTCCTTTAATGATAGGAGCTCCTGATATGGCTTTTCCTCGTTTAAATAATTTAAGTTTTTGGTTATTACCTCCTTCTTTTTTAATGTTACTTTTATCTAGTATTATTGAAGTAGGGGCAGGTACAGGATGAACAGTTTAT…
	JNA513164	---------------------------------------------------------------------------------------GTAATTGGTACANTTTTTTCTATTTTGATTAGAATGGAATTAGCGTATCCGGGAGCTCAAATTTTTGCGGGCAATCATCAATTGTATAATGTAGTTATTACAGCACATGGATTTCTTATGATTTTTTTTATGGTTATGCCTGCGATGATTGGTGGTTTCGGTAATTGATTTATTCCTTTGTTAATAGGTGCACCAGATATGGCTTTTCCACGTTTGAATAATTTAAGTTTTTGGTTATTACCTCCTTCTTTAATTTTATTGGTAGCTTCTAGTTTAGTTGAATCTGGTGCTGGTACGGGTTGAACGG-----…
	OL549151	-----------------------------------------------------------------------------------AGGTATTATTGGTAC-CTATTTCCTATTTTAATCCGTATAGAATTGGCATATCCTGGTAATCAAATATTACATMGGAATCATCAATTMTCCAATGTGA-TGTTACAGCTCATGGTTTTATTATGATATTTTTTATGGTTATGCCCGCTATGATTGGCGGTTTTGGT-ATTGATTTGTACCTTTATTAATAGGCGCTCCGGATATGGCGTTTCCACG-TTAAATAATTTAAGCTTTTGGTTATTA-CACCTTCATTAATTCTATTGGTAGCGTCTAGTTTAGTTGAAACTGGAGCGGGCACAGGTTGAACTGTGTAT…
	OQ631085	-------------------------------------------------------------------TTTTTGGTTTTATTGCTGGGATTGTTGGTACTTTTTTTTCCATTTTAATTCGTGTTGAATTAGCGTATCCTGGTAATCAAATATTACATGGT-ATCATCAATTATACAATGTAATTGTTACAGCGCATGGTTTTATTATGATCTTTTTCATGGTTATGCCTGCTATGATAGGTGGTTTCGGT-ATTGATTTGTTCCTTTATTAATAGGAGCTCCTGATATGGCGTTTCCACG-TTAAACAATTTAAGTTTTTGGTTATTACT-CCTTCTTTAGTATTATTGGTCGCATCTAGTTTAGTCGAAACGGGTGCGGGTACTGGTTGAACTGTTTAT…
	OL549140	-----------------------------------------------------TACTCT-TATCTTTTGTTTGGTTTTATTGCCGGTGTAATTGGAACTTTTTTTTCCATTTTAATAAGGATGGA-TTAGCTTATCCCGGTAATCAAATTTTACAAGGTGATCATCAATTTTATAATGTCA-TGTTACGGCACATGGTTTTATTATGATTTTTTTTATGGTTATGCCAGC-ATGATAGGAGGTTTTGGTAATTGGTTTGTGCCTTTATTAATAGGTGCTCCGGATATGGCTTTTCCACGC-TAAATAATTTAAGTTTTTGATTATTA-CACCTTCTTTAATTTTGTTGATTGCTTCAAGCTTAGTAGAAACGGGAGCAGGTACTGGGTGAACTGTTTAT…
	ON651531	-----------------------------------------------------TACTCTATATCT-TTTTTTGCCTTTTTCGCCGGTTTGATCGGTACTATTTTTTCCGTTTTAATTAGACTTGAA-TAGCTTGTCCAGGAAATCAGATCTTTTATGGGAATCATCAGCTTTACAATGTTA-TGTAACTGCTCATGCTTTTGTAATGATTTTTTTTATGGTAATGCCTGCAATGATTGG-AGTTTTGGTAATTGACTTGTGCCTTTACTAATTGGTGCGCCTGATATGGCTTTTCCAAGA-TAAATAATCTCAGCTTTTGATTATTG-CACCTTCTTTTATTTTATTATTATTGTCTAGCATTATAGAAACAGGTGCTGGTACAGGTTGAACTGTTTAT…
	OQ696227	-----------------------------------------------------TACTTTATATTTATT-TTTGCTTTCCTGGCTGGTTTAATTGGAACTATTTTTTCTGTTTTAATTAGACTTGAA-TGGCTTGTCCAGGAAATCAAATTTTTTATGGAAACCATCAATTATATAATGTCA-TGTAACAGCTCATGCATTTGTTATGATTTTTTTTATGGTAATGCCTGCAATGATTGG-AGTTTTGGTAATTGGCTTGTGCCATTATTAATAGGTGCTCCTGATATGGCTTTTCCTAGA-TAAATAACCTTAGTTTTTGATTATTGCT-CCTTCATTTGTTTTGTTGTTGTTATCTAGTGTTATAGAAACAGGTGCAGGTACAGGTTGGACTGTTTAT…
	ON651567	-----------------------------------------------------AACTCTTTATCTGATTTTTGGCTTGTTGTCAGGTATTATAGGAACGGTTCTTTCAGTTTATATACGTTCTGAGTTGCTAAAGGCTGGTGATGTAGTTTTTAATGGTAATTATCAACTTTATAATGTTATTGTTACAGCGCATGCTTTTATTATGATTTTTTTCATGGTAATGCCTGCGATGATCGGTGGTTTTGGTAATTGATTTGTTCCTTTATTGATTGGAGCACCTGATATGGTATTTCCACGGCTAAATAATTTAAGTTTTTGGCTATTACCTCCTTCATTTTTTTTATTATTAACATCAAGCATAGTTGAAACAGGGGCAGGTACAGGTTGAACAGTGTAT…
	ON651566	-----------------------------------------------------TACTTTATATCTTTTATTTGGTTTATTTGCTGGGATTATCGGTACATTATTTTCAATTTTAATAAGAATTGAATTAGCTTATCCTGGTGAACAAATTTTAGATGGGAATCATCAATTATATAATGTTATTGTTACAGCGCATGCTTTTATTATGATTTTTTTCATGGTAATGCCTGCGATGATCTGTGGTTTTGGTAATTGATTTGTTCCTTTATTGATTGGAGCACCTGATATGGCATTTCCACGGCTAAATAATTTAAGTTTTTGGCTATAACCTCCTTCATTTTTTTTATTATTAACATCAAGCATAGTTGAAACAGGGGCAGGTACAGGTTGAACAGTGTAT…
	MW960388	-----------------------------------------------------TACTTTGTATCT-TTTTTTGGGTTCCTTGCGGGCCTAATAGGTACGGTATTTTCAGTTTTAATTAGATTGGAA-TGGCTTGCCCAGGAAACCAAATACTGGGTGGT-ATCATCAATTATACAATGTCATTGTCACAGCTCATGCTTTTATAATGATATTTTTTATGGTTATGCCTGCTATGATTGGT-GTTTTGGTAACTGATTAGTACCTCT-TTAATAGGTGCTCCCGATATGGCTTTTCCACG-TTGAATAATTTAAGTTTTTGATTGTTACCTCCTTCTCTGAC-TTATTGTTATTGTCCAGTATAATTGAAACTGGAGCAGGTACAGGTTGAACTGTATAT…
	OL549147	-----------------------------------------------------TACGTTATATTTAATTTTTGGTTTTTTTGCAGGTATTGTTGGTACA-TATTCTCTATTCTAATCCGTTTAGAATTAGCGTATCCTGGAAATCAAATTTTAAATGGTAATCATCAGTTATATAATGTTA-TGTTACAGCGCATGGTTTTATCATGATTTTTTTTATGGTCATGCCTGCTATGATTGGTGGTTTTGGT-ATTGATTTATACCATTATTTATTGGTGCTCCAGATATGGCATTTCCACGC-TAAATAATTTAAGTTTTTGGTTATTA-CGCCTTCATTAATTTTATTGATTGCTTCAAGTTTCGTCGAAACAGGTGCTGGGACGGGATGAACGGTGTAT…
	ON651580	-----------------------------------------------------TACTTTATATTTAATATTTGGATTAATAGCTAGTGTTATCGGTACATTATTTTCTATAATAATCCGTTTAGAATTAGCGTTCCCAGGTAATCAAATTTTAAATGGTAATCATCAATTTTATAATGTTGTTATAACAGCGCATGCTTTTATTATGATTTTTTTCATGGTAATGCCTGCAATGATCGGTGGTTTTGGTAATTGATTATTACCATTATTAATCGGTGGTCCTGATATGGCGTTTCCACGTTTAAATAATTTAAGTTTTTGATTATTACCCCCTTCTTTAATATTATTAGTTTCTTCTAGTTTAATTGAAATGGGTGCAGGTACAGGTTGAACTGTTTAT…
	ON651558	-----------------------------------------------------TACTCTTTATCTTAT-TTTGGTTTCTTTGCTGGT-TTATAGGTACCATTTTCTCAGTTTTGATACGATTAGAGTTAGCATGTCCTGGTAACCAAATTTTTTATGGAAATCATCAATTGTATAATGTTA-TGTTACAGCACATGCATTTATAATGATATTTTTTATGGTTATGCCTACTATGATTGG-AGTTTTGGTAACTGATTGGTTCCATTATTAATTGGAGCACCTGATATGGCTTTTCCTAGA-TAAATAATTTGAGTTTTTGACTATTA-CACCTTCGTTTGTTTTATTGTTATTATCTAGTGT-ATTGAAACTGGAGCTGGTACAGGTTGAACTGTTTAT…
	ON651561	-----------------------------------------------------GTCTTTATATCTTATTTTTGGTTTAATTGCTGGTTTGATAGGCACTTTTTTTTCAATTTTAATAAGAATAGAACTAGCATATCCAGGTATCCAGATTTTAAACGGT-ATTTTCAATTTTACAATGTCATAGTTACGGCACATGCTTTCATAATGATTTTTTTTATGGTTATGCCAACAATGATAGGAGGTTTTGGAAATTGATTTATACCTTTAATGATCGGTGCTCCAGATATGGCTTTTCCAAGATTGAATAATTTGAGTTTTTGATTATTACCACCTTCTTTTTTCCTTTTATTAAGTTCAAGTATAATTGAAACAGGAGCTGGTACTGGTTGAACAGTTTAT…
	ON651565	-----------------------------------------------------ATCTTTATATCTTATTTTTGGGTTAATCGCTGGTTTGATAGGTACTTTTTTTTCTATTTTAATTAGAATAGAATTAGCATACCCTGGTATCCAAATTCTAAATGG-AATTTTCAATTTTATAATGTCATAGTTACCGCACATGCTTTTATAATGATATTTTTTATGGTTATGCCAACAATGATTGGTGGTTTTGGAAATTGATTTGTACCTTTAATGATTGGTGCCCCAGATATGGCTTTTCCAAGATTAAATAATTTAAGTTTTTGATTATTACCTCCTTCTTTTTTTCTTTTATTAAGTTCAAGTAT-ATTGAAACGGGAGCTGGCACAGGTTGGACGGTTTAT…
	ON651603	-----------------------------------------------------ATCGCTTTATTTAATCTTTGGCTT-ATAGCTGGATTAATAGGTACTTTATTTTCTATATTGATACGTGTAGAATTAGCCTATCCGGGTATTCAAATTTTAAATGG-GATTATCAATTTTATAATGTTGTAGTTACAGCGCATGC-TTTATAATGATTTTTTTTATGGTTATGCCTGCTATGATAGGTGGATTTGGGAATTGATTTGTTCCGTTAATGATAGGTGCACCAGATATGGCTTTTCCACGA-TGAATAATTTAAGCTTTTGATTACTTCCACCCTCTTTTTTATTATTA-TATCTTCTAGTATTATAGAAACTGGTGCAGGTACTGGATGAACTGTTTAT…
	ON651593	-----------------------------------------------------TTCGCTTTATTTAATTTTTGGCTT-ATAGCAGGTTTAATAGGTACTTTATTTTCTATTTTAATACGTATTGAATTAGCCTATCCTGGTGTTCAAATTTTAAATGG-GATTACCAATTTTATAACGTTGTCGTTACAGCACATGC-TTTATTATGATATTCTTTATGGTTATGCCTGCTATGATTGGAGGTTTTGGTAATTGGTTCGTACCTTTAATGATAGGTGCACCTGATATGGCTTTTCCACG-TTGAATAATTTAAGTTTTTGATTACTTCCACCTTCTTTTTTATTATTA-TAACTTCTAGTATTATTGAAACTGGTGCAGGTACGGGTTGAACAGTTTAT…
	ON651589	-----------------------------------------------------TTCTTTGTATTTGATTTTTGGATT-ATCGCAGGTTTGATAGGTACTCTATTTTCTATCTTAATCCGTATAGAATTGGCATATCCAGGAGTTCAAATATTAAATGGT-ATTATCAATTCTATAATGTTGTTGTAACTGCCCACGC-TTTATTATGATATTTTTTATGGTTATGCCAGCTATGATAGGTGGTTTCGGGAATTGATTTGTACCTTTAATGATAGGTGCTCCTGATATGGCTTTTCCTCGA-TGAATAATTTGAGCTTTTGGTTATTACCACCTTCTTTTTTATTATTA-TGACTTCAAGTATTATTGAGACAGGTGCTGGTACTGGTTGAACAGTTTAT…
	ON651599	-----------------------------------------------------TTCTTTGTATTTGATTTTCGGTTT-ATTGCTGGTTTAATAGGTACTTTGTTTTCTATTTTGATTAGAATTGAATTAGCTTATCCAGGGGTACAAATATTAAATGGT-ATTATCAATTTTATAATGTTATTGTAACAGCGCATGC-TTTATTATGATATTTTTTATGGTTATGCCCGCTATGATAGGTGGTTTTGGTAATTGATTTGTGCCTTTAATGATAGGTGCGCCTGATATGGCTTTTCCTAGA-TAAATAATTTAAGTTTTTGATTATTACCTCCTTCTTTTTTACTATTA-TGACTTCTAGTATTATTGAAACCGGAGCTGGTACAGGATGAACAGTTTAT…
	KP691334	-----------------------------------------------------------------ATGATTTGGGCTAATTGCCGGAATAGTTGGTACAATCTTTTCAATTTTAATTAGATTAGAATTAGCTTA-CCAGGACCACAAATTTTAGGTGGAAATTATCAATTTTATAATGTAATTGTAACAGCTCATGCTTTTATAATGATTTTTTTTATGGTGATGCCTGCGATGATTGGAGGGTTTGGAAATTGATTTGTTCCTTTATTAATAGGAGCACCTGATATGGCGTTTCCTAGACTGAACAATTTAAGTTTTTGGTTGTTACCACCGTCTTTTACATTACTTTTAGTTTCGAGTTTTGTAGAAATAGGCGTAGGGACAGGTTGAACAGTTTAT…
	KP691340	-----------------------------------------------------------------ATGATTTGGGCTAATTGCCGGAATAGTTGGTACAATATTTTCAATTTTAATTAGATTAGAATTGGCGTA-TCCGGTCCACAAATTTTAGGTGGTAATTATCAATTTTATAATGTAATTGTAACAGCCCATGCTTTTATTATGATTTTTTTTATGGTAATGCCTGCGATGATTGGAGGGTTTGGTAATTGATTTGTACCTTTATTAATAGGAGCACCCGATATGGCTTTTCCAAGGTTGAATAATTTAAGTTTTTGATTGTTACCTCCATCATTTACATTGCTGTTGGTTTCTAGCTTTGTAGAAATGGGTGTGGGCACAGGTTGAACTGTTTAT…
	KP691342	-----------------------------------------------------------------ATGATTTGGGCTAATTGCCGGAATAGTTGTACAATTATTTTCAATTTTAATTAGATTAGAATTGGCATATCC-GGTCCACAAATTTTAGGAGGTGATTATCAATTTTATAATGTAATTGTAACAGCCCATGCATTTATTATGATTTTTTTTATGGTAATGCCTGCGATGATTGGGGGTTTTGGTAATTGATTTGTACCTTTATTAATAGGAGCACCCGATATGGCTTTTCCAAGGTTGAATAATTTAAGTTTTTGATTGTTACCTCCATCATTTACATTGCTGTTGGTTTCTAGCTTTGTAAAAATGGGTGTGGGCACAGGTTGAACTGTTTAT…
	JN849033	------------------------------------------AAAGATATTGGAACCCTTTATTTATGGTTTGGGTTAATTGCAGGTATTATTGGGACGTTATTTTCGGTTTTGATTAGGTTAGAGCTAGCTTATCCTGGAGCTCAAATTTTAAATGGGAACCATCAATTATATAATGTTATTGTTACAGCGCATGCTTTTATTATGATCTTTTTTATGGTTATGCCTGCGATGATTGGTGGTTTTGGTAATTGATTTGTACCATTATTAATTGGGGCTCCTGATATGGCTTTTCCTAGA-TAAATAATTTAAGCTTTTGATTATTACCTCCTTCCTTTGTTTTATTA-TATTATCTAGCTGTATAGAAATGGGTGTTGGTACTGGGTGGACAGTCTAT…
	JN849039	------------------------------------------AAAGATATTGGGACGCTTTATTTATGATTTGGGTTAATTGCAGGTATAATTGGAACTGTATTTTCAGTTTTAATTAGGTTGGAATTAGCTTA-CCTGGACCTCAAATTTTAAGTGGAAACCATCAGTTATATAATGTCATTGTTACGGCGCATGCTTTTATTATGATTTTTTTTATGGTTATGCCTGCAATGATTGGTGGTTTTGGTAATTGATTTGTTCCTTTATTAATTGGAGCACCTGATATGGCTTTTCCACGA-TAAATAATTTAAGCTTTTGGTTATTACCTCCATCGTTTATTTTACT-TTACTGTCTAGTTTTGTTGAGATAGGTGTCGGTACAGGTTGAACCGTGTAT…
	KP691346	-----------------------------------------------------------------ATGATTTGGGTTAATTGCAGGTATAATTGGAACTGTATTTTCAGTTTTAATTAGGCTAGAATTAGCTTA-TCTGGTCCTCAAATTTTAGATGGTAATCATCAATTATATAATGTTATTGTTACAGCACATGCGTTTATTATGATTTTTTCTATGGTCATGCCTGCAATGATTGGTGGTTTTGGTAATTGATTTGTTCCGTTATTGATTGGAGCACCTGATATGGCTTTTCCTAGA-TAAATAATTTAAGTTTTTGATTATTACCTCCATCATTTATTTTACT-TTATTATCGAGTTTTGTTGAAATTGGTGTTGGTACAGGTTGAACGGTTTAT…
	ON651522	-----------------------------------------------------CACTTTATATTTAATTTTTGGGTTAATTGCTGGAATTTTAGGTACATTTTTTTCTATATTAATTCGAATAGAATTAGCTTATCCTGGGAACCAAATTTTATCTGGAAATTTTCAATTTTATAATGTTATTGTAACAGCGCATGCATTTATAATGATTTTTTTTATGGTAATGCCTACAATGATTGGAGGATTTGGAAATTGATTTGTTCCTTTAATGATAGGGGCTCCGGATATGGCATTCCCACGTTTAAATAATTTAAGTTTTTGATTATTACCGCCGGCGTTATTTTTATTATTAACATCAAGTTTAATTGAAACTGGAGCAGGTACTGGTTGAACAGTATAT…
	ON651521	-----------------------------------------------------AACTTTATATTTAATTTTTGGATTAATAGCAGGGATTTTAGGGACGTTTTTTTCTATTTTAATTAGAATTGAACTAGCTTATCCAGGAAATCAAATATTATCAGGAAATTTTCAATTTTATAATGTTATTGTAACAGCCCATGCTTTTATAATGATTTTTTTTATGGTAATGCCTACAATGATTGGTGGATTTGGAAATTGATTTGTTCCTTTAATGATAGGAGCTCCTGATATGGCTTTTCCTAGATTAAACAATTTAAGTTTTTGATTATTACCGCCAGCTTTGTTTTTATTATTAACATCAAGTTTAGTTGAAACAGGGGCTGGGACAGGATGAACAGTATAT…
	OL549125	-----------------------------------------------------TTCTTTATATTTAATATTTGGTTTAATAGCCGGGATTTTAGGTACATTTTTTTCTATATTAATTAGAATTGAATTAGCTTATCCCGGAAATCAGATATTATCAGGAAATTTTCAATTTTATAACGTTATTGTAACTGCTCATGCATTTATCATGATTTTTTTTATGGTAATGCCTACAATGATTGGTGGTTTTGGAAATTGATTTGTACCTTTAATGATAGGAGCTCCAGATATGGCATTTCCTCGTTTAAATAATTTAAGTTTTTGATTATTACCTCCTGCATTATTTTTATTATTAACTTCAAGTTTAGTTGAAACTGGGGCAGGAACAGGGTGAACTGTATAT…
	OQ696225	-----------------------------------------------------AACTTTATATCTAATATTTGGCTTAATAGCTGGTATTATAGGAACTATTTTTTCAATACTAATTAGATTAGAACTTGCTTATCCTGGTAATCAAGTTTTTAATGGAAATCATCAATTTTACAACGTAG-TGTTACTGCTCATGCTTKTGTTATGATTTTTTTTATGGTTATGCCAGCTATGATTGGAGGTTCTGGTAATTGATTTGTTCCATTACTAATAGGTGCACCTRATATGGCTTTTCCAAGA-TAAACAATKTAAGCTTTTGACTTTTA-CACCATCTTTTATTCTACTTCTATTATCTAGTGTAGTAGAATCAGGTGCTGGAACGGGATGAACTGTTTAT…
	OQ696226	---------------------------------------------------------------------------------------------------------------------------------------------------------------------------------------------------------------------------------------------------------------------------------------------------------------------------------------------------------------------------------------------------------------…
	ON651582	-----------------------------------------------------TACTTTATACTCAATTTTCGGATTATTTGCTGGTATAATTGGTACGGTTTTTTCAATTCTTATTAGAATTGAATTAGCTTATCCTGGTATTCAGATACTAAATGGAAATCATCAATTTTATAATGTTG-TGTTACTGCCCATGCTTTTGTAATGATATTCTTTATGGTTATGCCAGCGATGATAGGTGGTTTCGGT-ATTGATTCGTTCCTTTATTGATAGGTGCACCTGATATGGCATTTCCAAGA-TAAATAATTTAAGTTTTTGATTATTACCACCTTCTTTTCTCCTACTGTTACTTTCTAGTATAGTTGAGACAGA-GCTGGAACAGGTTGAACAGTGTAT…
	ON651640	------------------------------------------------------ACTTTATATCTTATATTTGGATTAATAGCAGGAATTATAGGTACATT-TTTTCAATTTTAATAAGAATAGAATTGGCGTATCCTGGTGATCAAATTTTTAATGGT-ATTATCAATTTTATAATGTTGTTGTAACTGCTCATGCTTTTATAATGATATTTTTTATGGTAATGCCTGCTATGATAGGAGGTTTTGG-AATTGGTTTGTACCTTTATTAATAGGTTCACCTGATATGGCATTTCCTCGTTTAAATAATCTTAGTTTTTGACTTTTACCACCTTCTTTT-TATTACTTTTATTATCAAGTAT-ATAGAAACTGGTGCTGGAACTGGATGAACTGTATAT…
	MW960386	-----------------------------------------------------TACACTCTATTTAAT-TTTGGGTTTATCGCAGGTATTTTAGGCACTTT-TTCTCAATACTTATACGTATTGAATTAGCTAATCCTGGAGACCAAATTTTTAGTGGAAACCATCAATTTTATAATGTTG-TGTTACAGCACATGCATTTATAATGATTTTTTTCATGGTTATGCCTGCTATGATAGGTGGATTTGGT-ATTGATTGGTCCCTCTTTTGATAGGGGCACCTGATATGGCTTTTCCAAGA-TAAATAACTTAAGTTTCTGGTTACT-CCACCTTCTTTTACTTTATTATTATTATCAAGTATTATAGAATCTGGTGCAGGGACGGGTTGAACTGTTTAT…
	OL549136	-----------------------------------------------------TTCACTATATCTTATATTTGGTTTAATAGCAGGTATTATAGGTACACTATTTTCTATTTTAATTAGGATAGAATTGGCTTATCCTGGTGTGCAAATATTAAATGGAAATAATCAATTTTATAATGTAATAGTTACTGCGCATGCATT-ATAATGATTTTTTTTATGGTTATGCCTGCTATGATAGGTGGATTTGGTAATTGATTTATACCTTTAATGATAGGTGCACCAGATATGGCATTTCCAAGA-TAAATAATTTAAGTTTTTGGTTATTACCACCCGCTTTTATTTTATTA-TAACTTCAAGTATTGTTGAAACGGGTGCAGGTACTGGTTGGACCGTTTAT…
	OQ696224	-----------------------------------------------------TACTTTATATCTCAT-TTTGGCTTTATCGCTGGTATAATAGGTACA-TATTCTCAATATTGATACGTATTGAATTAGCAAATCCGGGTGATCAAATTTTTAATGGAAATCATCAATTTTATAATGTTG-TGTTACAGCACATGCTTTTATTATGATTTTTTTTATGGTTATGCCCGCTATGATAGGGGGTTTTGGT-ATTGATTAGTACCATTATTAATAGGGGCTCCTGATATGGCTTTTCCAAGG-TAAATAATTTAAGTTTTTGATTATTA-CACCTTCTTTTACTTTATTATTATTATCTAGTATTATAGAATCGGGTGCAGGTACAGGTTGAACTGTATAT…
	MW960400	-----------------------------------------------------TACTTTATATCTTAT-TTTGGATTTATTGCGGGTATTATAGGTACACT-TTTTCTATATTAATTCGTATAGAATTAGCTAATCCTGGAGATCAAATTTTTAATGGAAATCATCAATTTTATAATGTTG-TGTTACAGCACATGCTTTTATTATGATATTTTTCATGGTAATGCCTGCTATGATAGGTGGTTTCGGT-ATTGATTAGTGCCTTTGTTGATAGGTGCTCCTGATATGGCTTTTCCTAGA-TAAATAATCTAAGTTTTTGATTATTA-CACCTTCTTTCACTTTATTATTATTATCTAGTGTTATAGAATCTGGTGCTGGTACAGGTTGAACTGTTTAT…
	MW960371	---------------------------------------------------------------------------------------------------------------------------------------------------------------------------------------------------------------------------------------------------------------------------------------------------------------------------------------------------------------------------------------------------------------…
	KJ544162	----------------------------------------------------GTACTTTATATCTAAT-TTTGGTTTTATAGCTGGATTAATAGGGACTATTTTTTCAGTATTAATTAGATTAGAA-TAGGTTGCCCTGGAAATCAAATTTTTAATGGTAATCATCAATTATATAATGTTG-TGTTACTGCTCATGCCTTTGTTATGATTTTTTTTATGGTAATGCCTACAATGATAGG-AGTTTTGGTAATTGGCTTGTCCCTTTATTAATAGGTGCCCCTGATATGGCATTTCCTAGA-TAAATAATTTAAGTTTTTGATTATTACCACCTTCATTTATTTTATTATTATTATCTAGTAT-GTAGAAACTGGTGCTGGAACTGGTTGAACTGTATAT…
	JN849053	------------------------------------------AAAGATATTGGTACTTTATATTTATGATTTGGTCTAATTGCTGGTATTGTTGGGACATTATTTTCAATTCTAATTCGATTAGAATTAGCATA-TCAGGTGAGCAAATTTTAGCCGGAGATCATCAATTATATAATGTTATTGTAACTGCACATGCTTTTATAATGATTTTTTTTATGGTTATGCCGGCAATGATTGGTGGATTTGGTAATTGGTTTGTTCCATTATTAATAGGTGCACCAGATATGGCATTTCCAAGGCTAAATAATTTAAGCTTTTGGTTACTTCCACCATCTTTTATTTTATTGTTGTTATCAAGCTTTATAGAAACTGGCGTTGGTACTGGATGAACTGTATAT…
	OL549143	-----------------------------------------------------TACATTATATTTAATTTTTGG-TTAATTGCTGGTATGATTGGTACTTTTTTTTCTATAATTATAAGAATAGAGTTAGCTTATCCTGGACCACAAATATTAAATGGTAATCATCAATTATATAATGTAATTGTAACAGCACATGCTTTTATAATGATATTTTTTATGGTTATGCCAGCAATGATTGGTGGTTTTGGT-ATTGATTTATTCCACTTTTAATAGGTGCACCAGATATGGCTTTTCCAAGA-TAAATAATTTAAGTTTTTGATTATTGCT-CCTTCAATAATATTATTAGTATTATCTAGTTTAGTTGAA-CTGGTGCAGGTACTGGTTGAACAGTTTAT…
	MW960391	-----------------------------------------------------TACATTATATTTAATTTTTGG-TTAATTGCTGGTATAATTGGTACTTTTTTTTCTATAATTATAAGA-TAGAATTAGCATATCCTGGGCCTCAAATATTAAATGGTAATCATCAATTATATAATGTTA-TGTAACAGCACATGCTTTTATAATGATATTTTTTATGGTTATGCCTGCAATGATTGGTGGTTTTGGT-ATTGATTTGTTCCACTTTTAATTGGTGCACCTGATATGGCTTTCCCAAGA-TAAATAATTTAAGTTTTTGATTACTACT-CCTTCAATAATTTTATTAGTATTATCTAGTTTAGTAGAA-CAGGTGCTGGTACTGGTTGAACAGTTTAT…
	OQ631088	-----------------------------------------------TATTGGTACGCTTTATTTAATTTTTGGATTATTTGCAGGTATTATTGGTACAATTTTTTCTATTTTAATTAGAATAGAATTAGCTTATCCAGGTATGCAAATTTTAAATGGT-ATTATCAATTTTATAATGTAATTGTTACTGCACATGCTTTTATTATGATTTTTTTCATGGTAATGCCAGCAATGATTGGTGGTTTTGGT-ATTGATTTGTACCATTATTAATAGGTGCTCCAGATATGGCTTTTCCTAGATTAAATAATTTAAGTTTTTGATTATTACCACCTGCATTTATTTTATTATTGTTATCTAGTATGGTTGAAACTGGTGCAGGAACCGGCTGAACTGTTTAT…
	MW960390	---------------------------------------------------------------------------------------------------------------------------------------------------------------------------------------------------------------------------------------------------------------------------------------------------------------------------------------------------------------------------------------------------------------…
	MW960373	---------------------------------------------------------------------------------------------------------------------------------------------------------------------------------------------------------------------------------------------------------------------------------------------------------------------------------------------------------------------------------------------------------------…
	MW960378	----------------------------------------------------------------------------------------------------------------------------------------------------------------------------------------------------------------------------------------------------------------------CATTAT-----------------------------------------------------------------------------------------------------------------------------------…
	OQ696223	-----------------------------------------------------AACTTTATATTTAATTTTTGGCTTAATTGCAGGTAT-ATAGGTACAGTTTTTTCTATTTTAATAAGATTTGAATTAGCATATCCTGGATTTCAAATTTTAAATGGAAATCACCAATTTTATAATGTTG-TGTTACTGCCCATGCTTTTATTATGATTTTTTTTATGGT-ATGCCTGCTATGATTGGTGGGTTTGGT-ATTGATTTGTACCTTTATTAATAGGTGCACCTGATATGGCTTTTCCTCGA-TAAATAATTTAAGTTTTTGATTATTA-CACCTTCTTTTTTACTTTTACTTTTATCTAGTATTGTCGAAACTGGTGCAGGAACAGGATGAACTGTATAT…
	MW960401	---------------------------------------------------------------------------------------------------------------------------------------------------------------------------------------------------------------------------------------------------------------------------------------------------------------------------------------------------------------------------------------------------------------…
	MW960396	-----------------------------------------------------AACTTTATATTTAATTTTTGGATTAATTGCTGGAAT-ATAGGTACTGTTTTTTCTATTTTAATAAGATTCGAATTAGCTTATCCAGGATTACAAATTTTAAATGGAAACCATCAATTTTATAATGTAG-TGTTACAGCCCATGCTTTTATTATGATTTTTTTTATGGT-ATGCCTGCAATGATTGGAGGATTCGGT-ATTGATTTGTACCATTATTAATAGGTGCACCAGATATGGCTTTTCCAAGA-TAAATAATTTAAGTTTTTGATTATTA-CACCTTCTTTTTTATTATTACTTTTATCTAGTATTGTTGAAACAGGTGCAGGTACTGGTTGAACTGTATAT…
	MW960397	-----------------------------------------------------AACTTTATATTTAATTTTTGGATTAATTGCAGGAAT-ATAGGTACAGTTTTTTCTATTTTAATAAGATTTGAATTAGCTTATCCTGGATTACAAATTTTAAATGGAAACCATCAATTTTATAATGTAG-TGTTACAGCACATGCTTTTATAATGATTTTTTTTATGGT-ATGCCTGCAATGATTGGAGGGTTTGGT-ATTGATTTGTACCCTTATTAATAGGTGCACCAGATATGGCTTTTCCAAGA-TAAATAATTTAAGTTTTTGATTATTA-CACCTTCTTTTTTATTATTACTTTTATCTAGTATTGTTGAAACAGGTGCAGGTACAGGTTGAACTGTATAT…
	MW960398	-----------------------------------------------------AACTTTATATTTAATTTTTGGATTAATTGCAGGAAT-ATAGGTACTGTTTTTTCTATTTTAATAAGATTTGAACTAGCTTATCCTGGATTACAAATTTTAAATGGAAACCATCAATTTTATAATGTTG-TGTTACAGCCCATGCTTTTATTATGATTTTTTTTATGGT-ATGCCTGCAATGATTGGAGGTTTTGGT-ATTGATTCGTACCATTATTAATAGGTGCACCAGATATGGCTTTTCCAAGA-TAAATAATTTAAGTTTTTGATTATTA-CACCTTCTTTTTTATTATTACTTTTATCTAGTATTGTTGAAACAGGTGCAGGTACAGGTTGAACTGTATAT…
	MW960409	-----------------------------------------------------AACTTTATATTTAATTTTTGGATTAATTGCTGGAATTATAGGAACACTATTTTCTATTTTAATACGATT-GAATTAGCATATCCAGGAATTCAAATTTTTAATGGCAATCATCAATTTTATAATGTAGTTGTTACCGCCCATGCTTTTATAATGATTTTTTTTATGGTAATGCCTGCTATTATTGGTGGTTTTGGTAATTGATTTGTACCTTTATTAATTGGTGCTCCTGATATGGCTTTTCCAAGA-TAAATAATTTAAGTTTTTGGCTTTTACCACCCTCTTTTATTTTATTAGTTTTATCTAGTATTGTTGAAACTGGTGCTGGTACTGGTTGAACTGTGTAT…
	MW960411	-----------------------------------------------------TACATTATACTTAATTTTTGGATTAATCGCCGGAATTATAGGAACTCTTTTTTCTATTTTAATAAGA-TAGAATTAGCTTATCCGGGTGTTCAAATTTTTAATGGTAATCATCAATTTTATAATGTAG-TGTTACCGCGCATGCATTTATAATGATCTTTTTTATGGTAATGCCTGCAATTATTGGTGGTTTTGGTAATTGATTTGTTCCATTATTAATTGGTGCTCCTGATATGGCTTTCCCAAGA-TAAATAATTTAAGTTTTTGACTTTTACCTCCATCTTTTATTTTATTAGTTTTATCTAGTATTGTAGAAACTGGTGCTGGTACAGGTTGAACTGTTTAT…
	MW960413	-----------------------------------------------------TACATTATATTTAATTTTTGGATTAATTGCCGGAATTATAGGAACACTTTTTTCTATTTTAATAAGA-TAGAATTAGCTTATCCGGGTGTTCAAATTTTTAATGGTAATCATCAATTTTATAATGTTG-TGTTACTGCGCATGCCTTTATAATGATTTTTTTTATGGTAATGCCTGCAATTATAGGTGGCTTCGGTAATTGATTTGTTCCATTATTAATTGGTGCGCCTGATATGGCATTCCCAAGA-TAAATAATTTAAGTTTTTGACTTTTACCACCTTCTTTTATTTTATTAGTTTTATCTAGTATTGTAGAAACTGGTGCTGGTACAGGTTGAACTGTTTAT…
	ON651515	-----------------------------------------------------TACATTATATTTAATTTTTGGTTTATTTGCCGGTATTATTGGAACAATTTTTTCTATTTTAATAAGATTAGAATTAGCTTATCCAGGTATACAAATATTTAATGGTAATCATCAATTTTAT-ATGTTATTGTAACTGCACATGCTTTTGTAATGATTTTTTTTATGGT-ATGCCAGCTATGATTGGTGGTTTTGGT-ATTGATTTGTGCCTTTATTAATCGGTGCACCTGATATGGCATTTCCAAGATTAAAYAATTTAAGTTTTTGATTATTACCACCTTCATTGTTATTATTATTACTTTCTAGTCTTGTTGAGACTGGTGCAGGTACTGGTTGAACAGTGTAT…
	OQ631087	----------------------------------------ATAAAGATATTGGAACTCTTTATTTAATATTTGGGTTAATAGCTGGTATTATTGGAACAGTTTTTTCAATTTTAATTCGAATAGAATTAGCTTATCCAGGTATGCAAATATTAAATGGTAATTATCAATTTTATAATGTTATTGTTACAGCCCATGCTTTTGTAATGATATTTTTTATGGTTATGCCTGCAATGATCGGAGGTTTTGGTAATTGGTTTGTACCTTTATTAATAGGAGCACCAGATATGGCTTTTCCAAGATTAAATAATTTAAGTTTTTGGTTATTACCTCCTTCTTTCTTGTTATTATTATTATCTAGTATTGTTGAAACTGGAGCAGGAACAGGTTGAACTGTTTAT…
	JNA698229	-----------------------------------------------------TACTTTATATTTAATTTTTGGTTTAATCGCTGGTATAATAGGTACAATTTTTTCTATATTAATTAGAATAGAATTAGCTTATCCAGGAATTCAAATTTTAAACGGTAATTATCAATTTTATAATGTTGTTGTAACAGCACATGCTTTTGTAATGATTTTCTTTATGGTAATGCCTGCAATGATAGGTGGTTTTGGAAATTGATTTGTACCCTTATTAATAGGTGCGCCTGATATGGCTTTTCCAAGATTAAATAATTTAAGTTTTTGGTTATTACCACCATCATTCTTATTATTATTGTTATCTAGTATTGTTGAAACAGGTGCTGGAACAGGTTGAACAGTTTAT…
	ON651587	-----------------------------------------------------TACTTTATATTTAATATTTGGTTTATTTGCAGGTATTATTGGTACTATTTTTTCTATTTTAATTAGAATAGAATTAGCTTATCCAGGAATCCAAATTTTAAATGGTAATCATCAATTTTATAATGTTG-TGTTACAGCCCATGCTTTTGTAATGATTTTTTTTATGGTGATGCCTGCTATGATTGGAGGTTTTGGT-ATTGATTTATTCCATTGTTAATAGGTGCTCCAGATATGGCTTTTCCAAGATTAAATAATTTAAGTTTTTGATTATTACCTCCGTCTTTTTTATTATTATTACTTTCTAGTATTGTTGAAACAG-TGCTGGAACAGGTTGAACAGTTTAT…
	ON651628	-----------------------------------------------------TACTTTATATTTGATTTTTGGATTATTTGCTGGTATAATTGGAACTATTTTTTCTATTTTAATTAGAATAGAATTAGCTTATCCAGGTATACAAATTTTAAATGGTAACCACCAATTTTATAATGTTGTTGTTACAGCACATGCTTTTGTTATGATTTTTTTTATGGTTATGCCTGCAATGATTGGAGGTTTTGGT-ATTGATTTGTACCTTTATTAATTGGTGCTCCAGATATGGCTTTTCCAAGA-TAAATAATTTATCTTTTTGATTATTACCTCCATCTTTTTTATTATTACTTTTATCTAGTATTGTTGAAACTGA-GCTGGTACAGGTTGAACTGTTTAT…
	JN849027	------------------------------------------AAAGATATTGGAACTTTATATCTTTGGTTTGGCTTAATCGCTGGTATTGTCGGAACTTTTTTTTCTGTTTTAATTAGATTAGAGTTAGCCTACCCAGGAGTTCAAATTTTGAATGGAAATAATCAGTTATATAATGTTGTTGTTACTGCACATGCATTTGTGATGATTTTTTTTATGGTAATGCCTGCTATGATTGGTGGGTTTGGAAACTGGTTTGTACCTTTATTAATAGGTGCGCCCGATATGGCTTTTCCACGA-TAAATAATTTAAGTTTTTGACTATTGCCACCATCGTTTATTTTATTG-TGTTATCTAGTTTTGTAGAGATTGGGGTGGGAACAGGTTGGACTGTTTAT…
	MZ615186	--------------------------------------------------------TTTGTATTTAATTTTTGGTTTAATTGCAGGAATTATTGGAACTCTTTTTTCTGTATTAATTCGCATAGAATTAGCATATCCGGGGATCCAAATTTTAAATGGTAACAATCAGTTATATAATGTTATTGTTACTGCCCATGCGTTCATTATGATTTTTTTTATGGTGATGCCAGCTATGATTGGTGGATTTGGTAATTGATTTGTACCTTTATTAATAGGGGCTCCTGATATGGCTTTTCCTCGATTAAACAATTTAAGTTTTTGATTGCTTCCACCATCATTTTTTTTATTATTGATGTCAAGTTTTATTGAAATTGGTGTAGGTACTGGTTGAACAGTATAT…
	MZ615189	------------------------------------------------------------------------------------------------------------------------------------------------CAAATTTTAAATGGGAATAATCAATTATATAACGTTATTGTTACAGCCCATGCCTTCATTATGATTTTTTTTATGGTGATGCCAGCTATGATTGGGGGATTTGGTAATTGATTTGTGCCATTATTAATAGGGGCTCCTGATATGGCTTTTCCTCGACTAAATAATTTAAGTTTTTGACTACTTCCACCATCATTTTTTTTATTATTGATGTCAAGTTTTATAGAAATTGGTGTAGGTACCGGTTGAACTGTATAC…
	JN849069	-----------------------------------------------------------------------------------------------------------------TATAAGAATGGAATTACCATA-CCAGGAATTCAAGTTTTGGGTGGTAATAATCAATTATATAATGTTATTGTAACTGCACATGCTTTTATTATGATTTTTTTTATGGTTATGCCTACAATGATAGGAGGTTTTGGTAACTGATTCATTCCTTTATTAATTGGAGCTCCTGATATGGCTTTCCCAAGATTAAATAATTTAAGTTTTTGATTACTTCCACCATCTTTTTTTTTATTATTAATGTCAAGTTTTATTGAAACAGGTGTTGGAACAGGTTGAACTGTTTA-…
	JN849043	------------------------------------------AAAGATATTGGGACATTATATCTTTTATTTGGTTTAATTGCTGGACTTATTGGAACATTATTTTCTATTTTAATAAGAATGGAATTAGCATA-TCAGGAATTCAAATTTTGGGTGGTAATAATCAATTATATAATGTTATTGTAACTGCACATGCTTTTATTATGATTTTTTTTATGGTTATGCCTACAATGATAGGAGGTTTTGGTAATTGATTTATTCCTTTATTAATTGGAGCTCCTGATATGGCTTTCCCAAGATTAAATAATTTAAGTTTTTGATTACTTCCACCATCTTTTTTTTTATTATTAATGTCAAGTTTTATTGAAACAGGTGTTGGAACAGGATGAACTGTTTA-…
	JN849065	--------------------------------------------------------------------------------------------------------------------TCGTATGGAATTAGCATA-TCCGGAATTCAAATTTTAAATGGAAATAATCAATTATATAATGTTATTGTTACAGCCCATGCTTTTATTATGATTTTTTTTATGGTTATGCCAACAATGATTGGGGGTTTTGGTAATTGATTTATTCCATTATTGATAGGAGCTCCCGATATGGCTTTTCCTAGATTGAATAATTTAAGTTTTTGATTATTACCGCCTTCATTTTTTTTATTATTAATGTCAAGTTTTATTGAAACTGGGGCAGGTACTGGATGAACAGTTTA-…
	JN849063	--------------------------------------------------------------------------------------------TGGAACTGTATTTTCAATACTTATTCGTATGGAATTAGCATA-TCAGGAATTCAAATTTTAAATGGAAATAATCAATTGTATAATGTTATTGTTACAGCCCATGCTTTTATTATGATTTTTTTTATGGTTATGCCAACAATGATTGGAGGTTTTGGTAATTGATTTATTCCATTATTAATTGGGGCTCCTGATATGGCTTTTCCTAGATTGAATAATTTAAGTTTTTGGTTGTTACCACCTTCATTCTTTTTATTATTAATGTCAAGTTTTATTGAAACGGGTGTAGGGACAGGTTGAACAGTTTA-…
	JN849066	---------------------------------------------------------------------------------------------------GTATTTTCAAAACTTATTCGTATGGAATTAGCATA-TCCGGAATTCAAATTTTAAATGGAAATAATCAATTGTATAATGTTATTGTTACTGCCCATGCTTTTATTATGATTTTTTTTATGGTTATGCCAACAATGATTGGAGGGTTTGGTAATTGATTTATTCCATTATTAATTGGGGCTCCTGATATGGCTTTTCCTAAATTGAATAATTTAAGTTTTTGGTTGTTACCACCTTCATTCTTTTTATTATTAATGTCAAGTTTTATTGAAACGGGTGTAGGGACAGGCTGAACAGGTTA-…
	JN849059	------------------------------------------AAAGATATTGGTACTTTATATTTACTTTTTGGTTTAATCGCTGGAATTATAGGTACTTTATTTTCTATTTTAATTAGATTAGAATTAGCTTA-TCAGGTGAGCAAATTTTAGCTGGTAATCATCAATTATATAATGTTATTGTAACAGCACATGCTTTTATTATGATTTTTTTCATGGTAATGCCAGCTATGATAGGTGGTTTTGGTAATTGATTTGTTCCATTGCTAATAGGAGCACCTGATATGGCATTCCCTAGA-TAAATAATTTAAGTTTTTGGCTTTTACCACCATCGCTTATTTTCTTG-TACTTTCTAGTTGTTTAGATATTGGTGTAGGTACAGGTTGAACTGTATAT…
	JN849062	-----------------------------------------------------------------------------------------------------------------------------------------------------------------------------------------------------------------------------------------------------------------------------------------------------------------------------------------------------------------TTCTAGTTGTTTAGATACAGGGGTTGGTACAGGTTGAACTGTATAT…
	JN849044	------------------------------------------AAAGATATTGGTACATTATATTTATTATTTGGTTTATTTGCTGGAATTATAGGTACAATATTTTCTATTTTAATTAGATTGGAATTAGCTTA-TCAGGCAATCAAATTTTAGTAGGAGATAATCAATTATATAATGTAATTGTTACTGCCCATGCTTTTATTATGATTTTTTTTATGGTAATGCCTGCAATGATTGGAGGATTTGGAAATTGATTTGTTCCTTTATTAATAGGGGCTCCAGATATGGCATTTCCTCGATTAAATAATTTAAGTTTTTGATTATTACCACCTTCTCTAATTTTATTATTATTGTCAAGTATTGTGGAGATGGGTGCAGGAACTGGCTGAACTGTTTA-…
	KU179628	------------------------------------------------------------------------------------------------ACAATATTTTCTATATTAATAAGATTAGAATTATCTTA-TCAGGKGAGCAAATTTTTTGTGGTAATAATCAATTGTATAATGTCGTTGTAACAGCGCATGCTTTTATTATGATTTTTTTTATGGTTATGCCAGCAATGATAGGGGGATTTGGWAATTGATTTGTTCCGTTATTAATTGGTGCCCCAGATATGGCTTTTCCTAGA-TAAATAATTTAAGTTTTTGATTATTACCACCTTCTTTGATTTTTTTG-TAACATCAAGTTTTATTGAAACAGGAGTGGGGACAGGATGAACAGTTTA-…
	KP691349	--------------------------------------------------------------------------GCTTATTTCAGGTATTATAGGTACAATATTTTCAGTTTTAATACGGTTGGAATTAGCATA-TCAGGAGAACAAATTTTAAATGGAAATCATCAATTTTATAATGTTATTGTTACTGCACATGCATTTATTATGATTTTTTTTATGGT-ATGCCAGCAATGATTGGTGGATTTGGAAATTGATTTGTTCCTTTGTTAATTGGTGCTCCTGATATGGCTTTTCCAAGGTTAAACAATTTAAGTTTTTGATTATTACCTCCTTCTCTGATTTTTTTATTACTATCTAGTTTTATTGAAACAGGCGTGGGAACAGGTTGAACTGTTTA-…
	KU179629	----------------------------------------ATAAAGANNNTGGTACTTTGTATTTATGGTTTGGATTAATTTCTGGAATAATAGGAACAATATTTTCTGTTTTAATTCGATTAGAATTGGCTTA-TCAGGAAAGCAAATTTTAAATGGTAATCATCAATTTTATAATGTTATAGTAACTGCGCATGCATTTATTATGATTTTTTTTATGGT-ATGCCAGCAATGATTGGTGGATTTGGTAATTGATTTGTTCCTTTATTAATAGGAGCTCCTGATATGGCTTTTCCAAGATTAAATAATTTAAGTTTTTGATTATTACCACCTTCGTTAATTTTTTTACT-CTATCAAGTTTTATTGAAACAGGCGTTGGTACAGGTTGAACAGTTTAT…
	KP691358	------------------------------------------------------------------TTGAGTGGATTAATTATCTGGATATTAGGAACTTTATTTTCAATTTTAATAAGATTGGAATTAGCTTATCCAGGTGAACAAATATTGTGTGGTAATAATCAATTTTATAACGTTATAGTAACTGCGCATGCTTTTATTATGATTTTTTTTATGGTTATGCCTGCTATGATTGGAGGATTTGGTAATTGATTTGTTCCATTATTAATTGGTGCTCCTGATATGGCATTTCCTAGATTGAATAATTTAAGTTTTTGATTATTACCACCATCTTTAATATTTTTATTATTATCTAGTTTTATTGAAACTGGAGTAGGAACAGGATGAACAGTTTA-…
	KU179631	----------------------------------------------------------------------------------------------------------CGATATTAATTAGATTAGAATTAGCTTA-TCAGGAGAGCAAATTTTATATGGTAATCATCAATTTTATAATGTAATTGTTACTGCCCATGCATTTATAATGATTTTTTTTATGGTTATGCCAGCAATGATTGGTGGATTTGGAAATTGATTTATTCCATTATTAATTGGCGCACCCGATATGGCATTTCCTAGA-TAAATAATTTAAGTTTTTGATTATTACCGCCATCTTTAATTTTTTTA-TATTATCTAGTTTTATAGAAACTGGGGTAGGAACTGGATGAACAGTTTA-…
	JN849050	---------------------------------------------------------------------TTTGGGTTAATCGCTGGTATAATTGGGACAATATTTTCTATTTTAATTAGATTAGAATTAGCTTATCC-GGAGAGCAAATTTTATATGGTAATCATCAATTTTACAATGTAATTGTCACCGCCCATGCATTTATTATGATTTTTTTTATGGTTATGCCAGCTATGATAGGAGGTTTTGGTAATTGGTTTGTTCCTTTATTAATTGGAGCTCCAGATATGGCATTTCCTAGA-TAAATAATTTAAGTTTTTGATTATTACCACCATCGTTAATTTTTTTA-TACTATCTAGTTTAATTGAAACAGGAGTTGGAACTGGATGAACCGTTTA-…
	KU179639	----------------------------------------ATAAAGATATTGGAACTTTATATTTATGATTTGGGTTAATATCTGGAATAATTGGGACAATATTTTCTATTTTAATTAGATTAGAATTAGCTTA-TCAGGAGAGCAAATTTTATATGGTAATCATCAATTTTACAATGTAATTGTCACCGCCCATGCATTTATTATGATTTTTTTTATGGTTATGCCAGCTATGATAGGAGGTTTTGGTAATTGGTTTGTTCCTTTATTAATTGGAGCTCCCGATATGGCATTTCCTAGA-TAAATAATTTAAGTTTTTGATTATTACCACCATCGTTAATTTTTTTA-TACTATCTAGTTTAATTGAAACAGGAGTTGGAACTGGATGAACCGTTTA-…
	JN849046	------------------------------------------AAAGATATTGGGACTTTATATCTTTGATTTGGCTTAATAGCAGGTATAATTGGAACTTTATTTTCAATTTTAATTAGATTAGAATTAGCTTA-TCTGGTGAACAAATTTTATATGGTAATCATCAGCTTTATAATGTAATTGTTACAGCACATGCGTTTATTATGATTTTTTTTATGGTTATGCCAGCTATGATTGGAGGTTTTGGTAATTGATTTATTCCATTATTAATTGGGGCACCTGATATGGCATTTCCTAGATTAAATAATTTAAGTTTTTGATTATTACCTCCGTCTTTAATTTTTTTATTATTATCTAGTTTTATTGAAACTGGTGTAGGAACAGGATGAACAGTATA-…
	JN849047	------------------------------------------AAAGATATTGGGACCTTATATCTATGATTTGGCCTAATCGCAGGTATAATTGGAACTTTATTTTCAATTCTAATTAGGCTAGAATTAGCTTA-TCAGGTGAGCAAATTTTATGCGGTGATCATCAACTTTATAATGTAATTGTTACAGCGCATGCGTTTATTATGATTTTTTTTATGGTTATGCCAGCTATGATTGGAGGTTTTGGTAATTGGTTTATTCCATTATTAATTGGGGCACCCGATATGGCATTTCCTAGA-TAAATAATTTAAGTTTTTGATTATTGCCACCATCTTTAATTTTTTTA-TATTATCTAGTTTTATAGAAACTGGTGTTGGAACAGGATGAACTGTATA-…
	KU179633	-----------------------------------------TAAAGATATTGGGACCCTATATTTATGATTTGGCCTAATCGCAGGTATAATTGGAACTTTATTTTCAATTCTAATTAGGCTAGAATTAGCTTA-TCAGGTGAGCAAATTTTATGTGGTGACCATCAACTTTATAATGTAATTGTTACAGCGCATGCGTTTATTATGATTTTTTTTATGGTTATGCCAGCTATGATTGGAGGTTTTGGTAATTGGTTTATTCCATTATTAATTGGGGCACCCGATATGGCATTTCCTAGA-TAAATAATTTAAGTTTTTGACTATTACCACCATCGTTAATCTTTTTA-TATTATCTAGTTTTATAGAAACTGGGGTTGGAACAGGATGAACCGTATA-…
	KP691360	------------------------------------------------------------------TTTTATTGGATTATAGCAGGAATAATTGGAACTTTATTTTCAATTTTAATCCGATTAGAATTAGCCTACCCAGGTGAGCAAATTCTATATGGTAATAATCAACTTTATAATGTAATTGTTACAGCACATGCTTTTATTATGATTTTTTTTATGGTTATGCCGGCAATGATTGGTGGCTTTGGTAATTGATTTATTCCATTATTAATTGGGGCTCCAGATATGGCATTTCCTAGA-TAAATAATTTAAGCTTTTGATTGTTACCACCATCTTTAATATTTTTA-TATTATCTAGTTTTATAGAAACTGGAGTAGGAACTGGATGAACAGTTTA-…
	JN849051	------------------------------------------AAAGATATTGGAACTTTATATCTTTGATTTGGATTAATAGCAGGAATAATTGGAACTTTGTTTTCAATTTTAATTCGTTTAGAATTAGCTTA-TCAGGTGAGCAAATTTTATATGGTAATAATCAACTTTATAATGTAATTGTTACAGCGCATGCTTTTATTATGATTTTTTTTATGGTGATGCCAGCAATGATTGGTGGTTTTGGTAATTGGTTTATTCCATTATTAATTGGTGCTCCAGATATGGCATTTCCTAGA-TAAATAATTTAAGTTTTTGATTGTTACCGCCATCTTTAATATTTTTA-TATTATCTAGTTTTATAGAAACAGGCGTAGGAACTGGATGAACTGTTTA-…
	KP691359	---------------------------------------------------------------------------------------------------TTATTTTCAATTTTAATTAGATTAGAATTGGCTTA-TCAGGTGAGCAAATTTTATATGGTAATAATCAATTGTATAATGTAATTGTTACAGCACATGCTTTTATTATGATTTTTTTTATGGTTATGCCTGCAATGATTGGTGGTTTTGGTAATTGATTTATTCCATTATTAATAGGTGCTCCAGATATGGCATTTCCTAGA-TAAATAATTTAAGCTTTTGATTATTACCACCATCTTTAATATTTTTA-TACTATCTAGTTTTATAGAAACTGGAGTAGGAACTGGATGAACAGTTTA-…
	JN849056	------------------------------------------AAAGATATTGGAACTTTATATTTATTTTTTGGGTTAATTGCTGGAATAATAGGTACATTGTTTTCTATTTTAATCCGATTAGAATTAGCTTA-CCAGGTGAACAAATCTTGTTTGGGAATCATCAATTATATAATGTAATTGTAACGGCCCATGCGTTTATTATGATCTTTTTCATGGTAATGCCAGCAATGATTGGTGGTTTTGGTAATTGATTCGTTCCTTTGTTAATTGGTGCACCTGATATGGCTTTTCCTCGCTTGAATAACTTAAGTTTTTGACTTTTGCCACCTTCTTTTGTTTTCTTACTACTTTCTAGTTTTCTAGAAACAGGTGTTGGGACAGGGTGGACCGTATAT…
	KT907052	--------------------------------------------------------------------------------------------------ATTATTTTCAATTTTAATTCGTTTAGAATTAGCTTA-CCAGGTGAGCAAATTTTATTTGGGAACCATCAATTATATAATGTTATAGTAACAGCACATGCTTTTATTATGATTTTTTTTATGGTAATGCCGGCAATGATTGGAGGTTTTGGTAATTGGTTTGTGCCATTATTAATAGGCGCACCTGATATGGCGTTTCCTCGTCTAAACAATTTAAGTTTTTGACTTTTGCCTCCTTCGTTTGCTTTTTCGTTACTTTCTAGTTTTCTCGAAACTGGTGTAGGTACAGGTTGAACAGTATAT…
	JN849054	------------------------------------------AAAGATATTGGAACTTTATATTTATTTTTTGGTTTAATTGCCGGGATTATAGGAACATTGTTTTCTGTTTTAATACGTTTAGAATTAGCTTA-TCAGGCGATCAAATATTATTTGGTAATTATCAATTATATAATGTTATTGTAACAGCACATGCGTTTATAATGATTTTTTTTATGGTAATGCCAGCAATGATTGGTGGTTTTGGTAATTGGTTTGTACCATTACTAATTGGTGCACCTGATATGGCTTTTCCACGTTTGAATAATTTAAGTTTTTGGCTTTTGCCTCCTTCTTTTGTTTTTTTGTTACTTTCTAGTTTTCTTGAAACAGGTGTTGGTACAGGTTGGACTGTTTAT…
	JN849011	------------------------------------------AAAGATATTGGTACCCTGTATCTTATTTTTGGATTAATTGCTGGAATAATTGGTACTTTCTTTTCAATATTAATTCGTCTAGAATTATCNTA-TCAGGCGAGCAAATTTTATATGGAAATCACCAATTTTATAATGTTATTGTTACTGCTCATGCCTTCATTATGATTTTTTCTATGGTTATGCCAGCAATGATTGGTGGTTTCGGT-ATTGATTTGTTCCTTTATTAATAGGTGCCCCTGATATGGCTTTTCCAAGA-TAAATAATTTAAGTTTTTGATTATTACCACCAGCTCTTGCATTATTA-TATTTTCAAGTTTTGTGGAAACTGGTGTAGGAACAGGTTGAACTGTTTA-…
	KP691333	---------------------------------------------------------------------TATTGTTTCCTTTCTGATATTAT----------------ATTTTTA-------GGAATTATCGTA-TCAGGAAAGCAAATTTTATATGGAAATCATCAATTTTATAATGTTATTGTTACTGCCCATGCTTTTATTATGATTTTTTTTATGGTTATGCCAGCAATGATTGGTGGTTTCGG-AATTGATTTGTTCCTTTATTAATAGGTGCCCCTGATATGGCTTTTCCACGA-TAAATAATTTAAGTTTTTGATTATTGCCACCAGCTCTTGCATTATTA-TATTTTCAAGTTTTGTAGAAACTGGTGTAGGAACAGGTTGAACTGTTTA-…
	KP691332	-----------------------------------------------------------------TTTTTTCGGATTAATTGCCGGAATAATCGGTACTTTCTTTTCAATATTAATTCGTTTAGAATTATCGTA-TCAGGTGAGCAAATTTTATATGGAAATCATCAATTTTATAATGTTATTGTTACTGCCCATGCTTTTATTATGATTTTTTCTATGGTTATGCCAGCAATGATTGGTGGTTTCGG-AATTGATTTGTTCCTTTATTAATAGGTGCCCCTGATATGGCTTTTCCACGA-TAAATAATTTAAGTTTTTGATTATTGCCACCAGCTCTTGCATTATTA-TATTTTCAAGTTTTGTAGAAACTGGTGTAGGAACAGGTTGAACTGTTTA-…
	OR964083	-----------------------------------------------------------------------------------------------------------------------------------------------------------------------------------------------------------------------------------------GATTGGTGGTTTTGG-GATTGATTTGTTCCTTTATTAATAGGTGCCCCTGATATGGCTTTTCCACGA-TAAATAATTTAAGTTTTTGATTATTGCCACCAGCTCTTACATTATTA-TATTTTCAAGTTTTGTAGAAACTGGTGTAGGAACAGGTTGAACTGTTTA-…
	KC170576	-----------------------------------------------------TACCCTATATCTTATTTTTGGACTAATTGCTGGAATAATCGGTACTTTCTTTTCAATATTAATTCGTTTAGAATTATCGTA-TCAGGTGAGCAAATTTTATATGGAAATCATCAATTTTATAATGTTATTGTTACTGCCCATGCCTTTATTATGATTTTTTTTATGGTTATGCCAGCAATGATTGGTGGTTTTGG-AATTGATTTGTCCCTTTATTAATAGGTGCCCCTGATATGGCTTTTCCACGA-TAAATAATTTAAGTTTTTGATTATTGCCACCAGCTCTTGCATTATTA-TATTTTCAAGTTTTGTAGAAACTGGTGTAGGAACAGGTTGAACTGTTTA-…
	KC170415	-----------------------------------------------------TACCCTATATCTTATTTTTGGATTAATTGCCGGAATAATCGGTACTTTCTTTTCAATATTAATTCGCTTAGAATTATCGTA-TCAGGTGAGCAAATTTTATATGGAAATCATCAATTTTATAATGTTATTGTTACTGCCCATGCCTTTATTATGATTTTTTCTATGGTTATGCCAGCAATGATTGGCGGTTTCGG-AATTGATTTGTTCCTTTACTAATAGGTGCTCCTGATATGGCTTTTCCAAGA-TAAATAATTTAAGTTTTTGATTATTGCCACCAGCTCTTGCATTATTA-TATTTTCAAGTTTTGTAGAAACTGGTGTAGGAACAGGTTGAACTGTTTA-…
	KC170511	-----------------------------------------------------TACCCTATATCTTATTTTCGGATTAATTGCCGGAATAATCGGTACTTTCTTTTCAATATTAATTCGCTTAGAATTATCATA-TCAGGTGAGCAAATTTTATATGGAAATCATCAATTTTATAATGTTATTGTTACTGCCCATGCTTTTATTATGATTTTTTCTATGGTTATGCCAGCAATGATTGGCGGTTTCGG-AATTGATTTATCCCTTTATTAATAGGTGCCCCTGATATGGCTTTTCCACGA-TAAATAATTTAAGTTTTTGATTATTGCCACCAGCTCTTGCATTATTA-TATTTTCAAGTTTTGTAGAAACTGGTGTAGGAACAGGTTGAACTGTTTA-…
	KC170411	-----------------------------------------------------TACCCTATATCTTATTTTTGGATTAATTGCTGGAATAATCGGTACTTTCTTTTCAATATTAATTCGTTTAGAATTATCGTA-TCAGGTGAGCAAATTTTATATGGAAATCATCAATTTTACAATGTTATTGTTACTGCCCATGCCTTTATTATGATTTTTTCTATGGTTATGCCTGCAATGATTGGCGGTTTTGGT-ATTGATTTGTTCCTTTATTAATAGGTGCTCCTGATATGGCTTTTCCAAGA-TAAATAATTTAAGTTTTTGATTATTACCACCAGCTCTTGCATTATTA-TATTTTCAAGTTTTGTGGAAACTGGTGTAGGAACAGGTTGAACTGTTTA-…
	KC170431	-----------------------------------------------------TACCCTATATCTTATTTTTGGATTAATTGCTGGAATAATCGGTACTTTCTTTTCAATATTAATTCGTTTAGAATTATCGTA-TCAGGTGAGCAAATTTTATATGGAAATCATCAATTTTATAATGTTATTGTTACTGCCCATGCTTTTATTATGATTTTTTCTATGGTTATGCCAGCAATGATTGGTGGTTTCGGT-ATTGATTTGTTCCTTTATTAATAGGTGCCCCTGATATGGCTTTTCCACGA-TAAATAATTTAAGTTTTTGATTATTACCACCAGCTCTTGCACTATTA-TATTTTCAAGTTTTGTGGAAACTGGTGTAGGAACAGGTTGAACTGTTTA-…
	KC170451	-----------------------------------------------------TACTTTGTATCTTATCTTTGGATTAATTGCTGGAATAATAGGTACTTTCTTTTCAATATTGATACGTTTAGAATTATCGTA-TCAGGTGAGCAAATTTTATATGGAAATCATCAATTTTATAATGTTATTGTTACAGCTCATGCTTTTATTATGATTTTTTCTATGGTTATGCCGGCAATGATTGGTGGATTTGGT-ATTGGTTTGTTCCTTTACTAATAGGTGCTCCTGATATGGCTTTTCCACG-TTAAATAATTTAAGTTTTTGATTGTTACCGCCATCTCTTACGTTATTA-TATTTTCAAGTTTTATGGAAACAGGTGTTGGAACAGGTTGAACTGTTTA-…
	MK823158	-----------------------------------------------------------------------------------------------------------------------------------------------------------------------------------------------------------------------------------------GATTGGAGGATTCGGT-ATTGATTTATACCATTATTAATAGGTGCGCCGGATATGGCTTTTCCACG-TTAAATAATTTAAGTTTTTGACTATTACCACCATCTCTTGCATTATTA-TATTTTCAAGTTTTGTGGAAACAGGTGTAGGAACAGGTTGAACTGTTTA-…
	KC170583	-----------------------------------------------------TACTTTGTATCTTATTTTTGGACTAATTGCTGGAATTATAGGCACTTTCTTTTCAATATTAATACGTTTAGAATTATCATA-TCAGGTGAGCAAATTCTATATGGAAATCATCAATTTTATAATGTTATTGTTACTGCTCATGCCTTTATTATGATTTTTTCTATGGTTATGCCTGCAATGATTGGTGGTTTTGGT-ATTGATTTATTCCATTACTAATAGGTGCTCCCGATATGGCTTTTCCACG-TTAAATAATTTAAGTTTTTGATTATTACCACCATCTCTTACATTATTA-TATTTTCAAGTTTTGTGGAGACAGGCGTAGGAACAGGCTGAACTGTTTA-…
	KC170442	-----------------------------------------------------TACTTTGTATCTTATTTTTGGATTAATTGCCGGAATTATAGGCACTTTCTTTTCAATATTAATACGCCTAGAATTATCATA-CCAGGTGAGCAAATTTTATATGGAAACCATCAATTTTATAATGTTATTGTTACTGCTCATGCCTTTATTATGATTTTTTCCATGGTTATGCCAGCAATGATTGGTGGTTTTGGT-ATTGATTTATTCCATTATTAATAGGTGCTCCTGATATGGCTTTTCCGCG-CTAAATAATTTAAGTTTTTGATTATTACCACCATCTCTTGCATTATTA-TATTTTCAAGTTTTGTGGAAACAGGTGTAGGAACAGGCTGAACTGTTTA-…
	KU179622	---------------------------------------------------GGTACTTTATACTTATTTTTTGGTTTAATAGCAGGTGTTATAGGAACATTATTTTCTATTTTAATTCGATTAGAATTGGCTTA-TCTGGTGAACAAATTTTATTAGGTAATCATCAATTATATAATGTTATTGTAACTGCTCATGCTTTTATTATGATTTTTTTTACGGTTATGCCAGCAATGATAGGTGGTTTTGGTAATTGATTTGTTCCGTTATTAATTGGTGCTCCTGATATGGCTTTTCCTAGA-TAAATAATTTAAGTTTTTGGCTTTTACCACCTTCATTTATTTTTTCA-TATTATCAAGTTTTTTAGAAACAGGTGTAGGTACAGGTTGAACTGTTTAT…
	KU179623	---------------------------------------------------------TTATACTTATTTTTTGGTTTAATAGCAGGTATTATAGGAACATTCTTTTCTATTTTAATTCGATTAGAATTGGCTTA-TCTGGTGAACAAATTTTATTAGGTAATCATCAATTATATAATGTTATTGTAACTGCTCATGCTTTTATTATGATTTTTTTTACGGTTAT-CCAGCAATGATAGGTGGTTTTGGTAATTGATTTGTTCCGTTATTAATTGGCGCTCCTGATATGGCTTTTCCTAGA-TAAATA-TTTAAGTTTTTGGCTTTTACCACCTTCATTTTTTTTTTCA-TATTGTCAAGTTTTTTGGAAACAGGTGTAGGTACAGGTTGAACTGTTTAT…
	JN849020	--------------------------------------------------------------------------------------AATTATTGGAACATTGTTTTCAATTTTGATTAGATTAGAATTAGCCTA-CCAGGGGAACAATTTTTGAATGGGGATCACCAATTATATAATGTTATAGTAACAGCCCATGCTTTTATTATGATTTTTTTCATGGTTATGCCGGCGATGATAGGTGGTTTCGGGAATTGGTTTGTTCCATTATTAATAGGTGCTCCAGATATGGCTTTTCCTCGATTAAATAATTTAAGTTTTTGACTATTACCTCCATCTTTAACTTTATTATTGTTATCGAGTTTTATTGAAACAGGTGTAGGAACAGGTTGAACAGTTTA-…
	JN849022	------------------------------------------AAAGATATTGGGACCTTATATTTATGATTTGGTCTTTTTGCCGGAATTATTGGAACATTGTTTTCAATTTTGATTAGATTAGAATTAGCCTA-TCGGGGGAACAACTTTTGAATGGGGATCACCAATTATATAATGTTATAGTAACAGCCCATGCTTTTATTATGATTTTTTTCATGGTTATGCCGGCGATGATAGGTGGTTTCGGGAATTGATTTGTTCCGTTATTAATAGGTGCGCCAGATATGGCTTTTCCGCGATTAAATAATTTAAGTTTTTGACTATTACCTCCATCTTTAACTTTATTATTGTTATCGAGTTTTATTGAAACAGGTGTAGGAACAGGTTGAACAGTTTA-…
	JN849064	--------------------------------------------------------------------------------------------------------------------------GGAATTAGCATA-CCAGGAGAACAAATTTTAAATGGTAATAATCAATTGTATAACGTAATTGTAACTGCGCATGCGTTTATTATGATTTTTTTTATGGTTATGCCTGCTATGATTGGCGGTTTTGGAAATTGATTTATTCCATTATTGATAGGTGCGCCGGATATGGCGTTTCCACGC-TAAATAATTTAAGTTTTTGATTATTGCCACCTTCATTAGGTTTATTA-TATTATCTAGCTTTATCGAAACAGGGGTAGGTACTGGTTGAACAGTTTA-…
	MH616621	------------------------------------------------------------------------------------------------------------------------------------------------------------------------------------------------------TTTATTATGATTTTTTTTATGGTTATGCCGGCAATGATCGGAGGTTTTGGTAATTGATTTGTTCCATTATTGATAGGAGCACCTGATATGGCGTTTCCTCGTTTAAATAATTTAAGTTTTTGGTTATTGCCACCATCATTTACTTTATTATTAGTATCTAGTTTTATGGAAACGGGTGTCGGAACTGGATGAACAGTATA-…
	JN849042	------------------------------------------AAAGATATTGGAACTTTATATTTATGATTCGGGTTAATTGCCGGTATAATAGGGACATTATTTTCAATTCTAATAAGATTGGAATTAGCATA-CCAGGTGAGCAATTTTTAAATGGGAACCATCAATTTTATAATGTCATTGTAACAGCGCATGCTTTTATTATGATTTTTTTTATGGTGATGCCTGCTATGATTGGAGGTTTTGGAAATTGATTTGTTCCTTTATTAATAGGCGCGCCTGATATGGCTTTTCCTCGC-TAAATAATTTAAGTTTTTGATTACTACCACCATCGTTTGCTTTATTATTATTATCAAGTTTTATTGAAACTGGTGTCGGAACTGGATGAACTGTTTA-…
	KJ544161	------------------------------------------------------------------------------------------------------------------------------------------------------------------------------------------------CATGCTTTTATTATGATTTTTTTTATGGTGATGCCTGCGATGATTGGAGGTTTTGGAAATTGATTTGTTCCTTTATTAATAGGTGCACCTGATATGGCTTTTCCTCG-CTAAATAATTTAAGTTTTTGATTACTACCACCATCGTTTGCTTTATTATTATTATCAAGTTTTATTGAAACGGGTGTTGGAACTGGATGAACTGTTTAC…
	MG764387	------------------------------------------AAAGATATTGGAACGTTATATTTATGATTTGGTTTGATTGCGGGTATTATAGGAACATTGTTTTCTATCTTAATTAGATTAGAGTTAGCATA-CCGGGGGAGCAATTTTTAAATGGAAATCATCAATTTTATAATGTTATTGTAACTGCGCATGCTTTTATAATGATTTTTTTTATGGTTATGCCTGCTATGATTGGAGGTTTTGGTAATTGATTTGTACCATTATTAATAGGTGCTCCAGATATGGCTTTTCCTCG-TTAAATAATTTAAGTTTTTGATTATTACCACCATCATTTACTTTATTG-TATTATCTAGTTTTATTGAAACTGGGGTTGGAACTGGGTGAACAGTTTA-…
	JN849025	------------------------------------------AAAGATATTGGAACTTTATATTTATGATTTGGTTTGATTGCGGGTATTATAGGAACATTGTTTTCTATTTTAATTAGATTAGAATTAGCATA-TCAGGGGAGCAATTTTTAAATGGAAATCATCAATTTTATAATGTTATTGTAACTGCGCATGCTTTTATAATGATTTTTTTTATGGTTATGCCTGCTATGATTGGAGGTTTTGGTAATTGATTTGTACCATTATTAATAGGTGCTCCCGATATGGCTTTTCCTCGA-TAAATAATTTAAGTTTTTGATTATTACCACCATCATTTATTTTATTG-TATTATCTAGTTTTATTGAAACTGGTGTTGGAACTGGGTGAACAGTTTAT…
	JX682591	----------------------------------------ATAAAGATATTGGAACGTTATATTTATGATTTGGTTTAATTGCAGGTATTATAGGAACATTCTTTTCTATCTTAATTCGATTGGAATTAGCTTA-TCAGGAGAGCAATTTTTAAATGGTAATCATCAATTTTATAATGTTATTGTAACGGCGCATGCTTTTATAATGATTTTTTTCATGGTTATGCCTGCGATGATTGGAGGTTTTGGAAATTGGTTTGTTCCATTATTAATAGGNGCTCCCGATATGGCCTTTCCACGA-TGAATAATTTAAGTTTTTGATTATTACCACCATCCTTTGCATTGTTA-TATTATCAAGTTTTATCGAAACAGGTGTTGGAACTGGTTGAACAGTTTA-…
	JX682579	---------------------------------------------------------------------------------------------------------------------------------------------------TTTTTAAATGGTAAYCATCAATTTTATAATGTCATTGTAACGGCGCATGCTTTTATAATGATTTTTTTTATGGTTATGCCTGCTATGATTGGAGGTTTTGGAAATTGATTTGTTCCATTATTAATAGGTGCTCCTGATATGGCTTTTCCGCGA-TAAATAATTTAAGTTTCTGATTATTACCACCATCATTGGCTTTATTA-TATTTTCAAGTTTTATCGAAACAGGGGTAGGAACTGGTTGAACTGTTTAT…
	JN849024	------------------------------------------AAAGATATTGGTACGTTATATTTATGATTTGGTTTAATTGCTGGTATTATAGGCACATTATTTTCTATTTTAATTAGATTAGAATTAGCTTA-TCAGGAGAGCAATTTTTAAATGGTAATCATCAATTTTATAATGTTATTGTAACGGCGCATGCTTTTATAATGATTTTTTTTATGGTTATGCCTGCGATGATTGGAGGTTTTGGAAATTGATTTGTTCCATTATTAATAGGTGCTCCTGATATGGCTTTTCCGCGA-TAAATAATTTAAGTTTTTGATTATTACCACCATCATTGGCGTTATTA-TATTATCAAGTTTTATCGAAACAGGGGTAGGAACTGGTTGAACTGTTTAT…
	KJ544158	-------------------------------------------------------------------------------------------------------------------------------------------------------------------------------------------------------------------------------------------------------------------------------------------------------------TAAATAATTTAAGCTTTTGATTATTACCTCCATCATTTGCTTTATTA-TATTATCCAGTTTTATTGAAATTGGTGTAGGAACAGGTTGAACTGTTTA-…
	JN849026	------------------------------------------AAAGATATTGGTACATTATATTTATGATTTGGGTTACTTGCAGGTATTATAGGAACATTATTTTCTATCTTAATTAGATTAGAATTAGCTTA-CCAGGGGAACAATTTTTAAATGGTAACCATCAATTTTATAATGTTATTGTAACTGCGCATGCTTTTATAATGATTTTTTTTATGGTTATGCCAGCTATGATTGGAGGCTTTGGTAATTGATTTGTTCCATTATTAATAGGTGCTCCAGATATGGCTTTTCCACGA-TAAATAATTTAAGCTTTTGATTATTACCTCCATCATTTGCTTTATTA-TATTATCCAGTTTTATTGAAATTGGTGTAGGAACAGGTTGAACTGTTTA-…
	JN849023	------------------------------------------AAAGATATTGGTACTTTATATTTATGGTTTGGATTAGTTGCTGGTATTATAGGAACATTATTTTCGATTTTAATTAGATTAGAATTAGCTTA-TCAGGTGAGCAATTTTTAAATGGTAATCATCAATTTTATAATGTTATTGTAACTGCACATGCGTTTATAATGATTTTTTTTATGGTTATGCCTGCTATGATTGGTGGTTTTGGAAATTGGTTTGTTCCATTATTAATTGGTGCTCCTGATATGGCTTTTCCACGG-TAAATAATTTAAGTTTTTGATTATTACCACCTTCTTTTGTATTATTA-TATTTTCTAGTTTTGTTGAAATAGGTGTTGGAACTGGTTGAACTATTTA-…
	MG764335	------------------------------------------AAAGATATTGGTACTTTATATTTATGATTTGGATTAATTGCAGGTATTATTGGAACATTATTTTCCATTTTAATTCGCTTGGAATTAGCTTA-TCAGGTGAACAATTTTTAAATGGTAATCATCAATTTTATAATGTTATTGTAACTGCACATGCTTTTATAATGATTTTTTTTATGGTTATGCCGGCTATGATTGGAGGTTTTGGAAATTGGTTTGTTCCGTTATTAATTGGTGCTCCCGATATGGCTTTTCCACG-TTAAATAATTTAAGTTTTTGGCTATTACCACCATCTTTTATTTTATTA-TATTATCTAGTTTTATTGAAACAGGTGTCGGAACTGGATGAACTGTTTA-…
	KP083297	----------------------------------------ATAAAGATATTGGGACTTTATATTTATGATTTGGATTAATTGCTGGTATTATTGGAACATTATTTTCCATTTTAATTCGCTTGGAATTAGCTTA-TCAGGTGAACAATTTTTAAATGGTAATCATCAATTTTATAATGTTATTGTAACTGCACATGCGTTTATAATGATTTTTTTTATGGTTATGCCGGCTATGATTGGAGGTTTTGGGAATTGGTTTGTTCCATTATTAATTGGTGCTCCGGATATGGCTTTTCCACGA-TAAATAATTTAAGCTTTTGATTGTTACCACCATCTTTTGTATTATTA-TATTATCTAGTTTTATTGAAACAGGAGTTGGAACTGGGTGAACAGTTTA-…
	JX682594	----------------------------------------ATAAAGATATTGGTACTTTATATTTATGATTTGGATTAATTGCTGGTATTATTGGAACATTATTTTCTATTTTAATTCGCTTGGAATTAGCTTA-CCTGGTGAACAATTTTTAAATGGTAATCATCAATTTTATAATGTTATTGTAACTGCACATGCTTTTATAATGATTTTTTTTATGGTTATGCCGGCTATGATTGGAGGTTTTGGAAATTGGTTTGTTCCATTATTAATTGGTGCTCCNTATATGGCTTTTCCACGA-TAAATAATTTAAGTTTTTGATTATTACCACCATCTTTTGTATTGTTA-TATTATCTAGTTTTATTGAAACAGGGGTTGGAACTGGGTGAACTGTTTA-…
	KP691352	-----------------------------------------------------------------ATGATTTGGATTAATTGCTGGTATTATTGGAACATTATTTTCTATTTTAATTCGTTTGGAATTAGCTTA-TCAGGTGAACAATTTTTAAATGGTAATCATCAATTTTATAATGTTATTGTAACTGCACATGCGTTTATAATGATTTTTTTTATGGTTATGCCGGCTATGATTGGAGGTTTTGGGAATTGGTTTGTTCCATTATTAATTGGTGCTCCTGATATGGCTTTTCCACGG-TAAATAATTTAAGTTTTTGATTATTACCACCATCTTTTGTATTGTTA-TATTATCTAGTTTTATTGAAACAGGAGTTGGAACTGGGTGAACTGTTTA-…
	MG764319	------------------------------------------AAAGATATTGGTACTTTATATTTATGATTTGGATTAATTGCTGGTATTATTGGAACATTATTTTCTATTTTAATTCGTTTGGAATTAGCTTA-TCAGGTGAACAATTTTTAAATGGTAATCATCAATTTTATAATGTTATTGTAACTGCACATGCTTTTATAATGATTTTTTTTATGGTTATGCCGGCTATGATTGGAGGTTTTGGGAATTGGTTTGTTCCATTATTAATTGGTGCTCCTGATATGGCTTTTCCACGA-TAAATAATTTAAGTTTTTGATTATTACCTCCATCTTTTGCTTTATTA-TATTATCTAGTTTTATTGAAACAGGGGTTGGAACTGGGTGAACTGTTTA-…
	KP691357	-----------------------------------------------------------------ATGATTTGGATTGATTGCTGGTATTATTGGAACATTATTTTCTATTTTAATTCGATTAGAATTAGCTTA-CCTGGGGAACAATTTTTAAATGGTAATCATCAATTTTATAATGTTATTGTAACTGCACATGCTTTTATAATGATTTTTTTTATGGTTATGCCGGCTATGATTGGAGGTTTTGGGAATTGGTTTGTTCCATTATTAATTGGTGCTCCTGATATGGCTTTTCCACGA-TAAATAATTTAAGCTTTTGATTATTACCCCCATCTTTTGTATTTATTATATTATCTAGTTTTATTGAAACAGGGGTTGGAACTGGGTGAACTGTGTA-…
	JN849067	------------------------------------------AAAGATATTGGTACTTTATATTTATGATTTGGATTGATTGCTGGTATTATTGGAACATTATTTTCTATTTTAATTCGATTAGAATTAGCTTA-CCTGGGGAACAATTTTTAAATGGTAATCATCAATTTTATAATGTTATTGTAACTGCACATGCTTTTATAATGATTTTTTTTATGGTTATGCCGGCGATGATTGGAGGTTTTGGGAATTGGTTTGTTCCATTATTAATTGGTGCTCCTGATATGGCTTTTCCACGA-TAAATAATTTAAGCTTTTGATTATTACCACCATCTTTTGTATTATTG-TATTATCTAGTTTTATTGAAACAGGAGTTGGAACTGGGTGAACTGTTTA-…
	OL549150	-------------------------------------------------------------------------------------------------CATTTTTATCTATCTTAATTAGATTTGAATTGGCATATCCTGGTAATCAAATTTTTAATGGT-ATTTTCAAGCATATAATGTAGTTGTTACGTCGCATGC-TTTATTATGATTTTTTTTATGGT-ATGCCTGCAGTTATTGGTGGTTTTGGT-ATTGATTTGTACCTTTACTAATAGGAGCCCCTGACATGGCATTTCCTAGA-TAAATAATTTAAGTTCTTGATTGTTACCTATGGCTTTTTTTCCATCA-TGGGTTCTAGTTTAATAGAAGTAGGTGCAGGGACTGGTTGAACAGTATAT…
	JNA513164	-------------------------------------------------------------------------------------------------------------------------------------------GTAATCAATACTTTTTAGGTGACTATCAATTTTACAATGTCGTTGTTACTGCTCATGCATTTATTATGATTTTTTTCATGGTTATGCCTGCTTTAGTTGGTGGTTTTGGTAATTGATTAGTTCCTTTAATGATTGGTGCTCCAGATATGGCATTTCCTCGTTTAAATAATTTAAGTTTTTGATTATTGCCACCATCATTTTTATTATTATTAGGATCGGCATTTATTGAATTAGGTGCAGGTACAGGATGAACTGTATAT…
	ON651514	-----------------------------------------------------AATTTTATATTTACTATTTGGTTTGGTGGCAGGCCTGATAGGAACGCTCTTTTCTATTTTAATAAGAATAGAATTGGCGTATCCAGGACAGCAAATATTTAATGGGGATTGACAATTTTATAATGTAATAGTGACTGCGCATGCTTTTATTATGATTTTTTTTATGGTGATGCCAGCTATGATTGGAGGGTTTGGTAATTGTTTTGTGCCTTTATTGATAGGAGCACCTGATATGGCTTTTCCTAGACTTAATGCACTTAGTTTTTGATTATTACCACCATCTTTATTTCTTTTAGTAGCGTCTTCATTAGTAGAAACTGGTGCTGGTACGGGATGAACTGTGTAT…
	ON651508	-----------------------------------------------------TATACTATATTTGGTATTTGGATTGATAGCGGGTATTATTGGAACTCTGCTTTCTATAATAATAAGAATAGAATTAGCTTATCCAGGAGCCCAAATATTAGATAGTAATTGACAATTTTACAATGTAATAGTAACTGCTCATGCTTTTATTATGATATTTTTTATGGTGATGCCTACTATGATTGGTGGTTTTGGT-ATTGTTTTGTACCTTTATTAATAGGTGCTCCAGATATGGCATTTCCACGTTTAAATGCTTTAAGTTTTTGATTATTACCTCCTTCTTTTATATTATTATTAGGATCAGCTTTTATTGAAACAGGAGCAGGTACTGGCTGAACAGTCTAT…
	JNA513164	-----------------------------------------------------TATACTTTATCTTGTTTTTGGTTTAGTTGCTGGTATTATAGGTACATTATTTTCTATAATAATAAGAATAGAATTAGCATATCCAGGAGCACAAATTCTTGAGAGTAATTGACAATTTTATAATGTAATAGTAACAGCGCATGCTTTTATTATGATTTTTTTTATGGTGATGCCTACAATGATTGGAGGTTTTGGTAATTGTTTTGTACCTTTATTGATAGGAGCTCCAGATATGGCATTTCCACGTTTAAACGCTTTAAGTTTTTGATTATTACCACCATCTTTTATATTACTATTATGTTCAGCTTTTATAGAAACAGGTGCTGGTACAGGTTGAACAGTATAC…
	ON651528	-----------------------------------------------------TATTTTATATCTTATATTTGGGTTAATAGCAGGTATTATTGGTACATTATTTTCGATAATAATAAGAATAGAATTAGCTTATCCAGGAGCTCAAATTCTGGGAGGTAATTGACAATTTTATAGTGTAATAGTAACAGCTCATGCTTTCATTATGATATTTTTTATGGTTATGCCCACAATGATAGGAGGTTTTGGTAATTGTTTTGTACCATTATTAATAGGAGCACCTGATATGGCATTTCCACGTTTAAATGCTTTAAGTTTTTGATTATTACCGCCATCATTTATTTTATTATTAGGATCTGCTTTTATAGAAACAGGAGCAGGTACTGGATGAACTGTATAT…
	ON651546	-----------------------------------------------------TATTTTATATCTTATATTTGGCTTAGTAGCTGGTATAATTGGTACTTTATTTTCTATAATAATAAGAATAGAATTAGCATATCCTGGAACTCAAATTCTAGGTGGTAATTGACAATTTTATAACGT-ATAGTAACGGCACATGCTTTTATTATGATATTTTTTATGGTTATGCCTACTATGATTGGTGGCTTTGGTAATTGTTTTGTGCCTTTATTAATTGGAGCTCCTGATATGGCGTTTCCACGTTTAAATGCTTTAAGTTTTTGATTATTACCTCCTTCGTTTATATTACTTTTAGGTTCTGCTTTCATAGAAACAGGGGCAGGTACAGGTTGAACTGTATAT…
	ON651501	-----------------------------------------------------TATATTATATCTAATATTTGGGTTGGTTGCAGGTATTATAGGTACTATATTTTCTATAGTAATCAGGATGGAGCTAGCTTACCCTGGTGAGCAAATCTTGAAGGGTAATTGACAATTTTATAATGTAATAGTAACGGCGCATGCTTTTATTATGATATTTTTTATGGTTATGCCTGCAATGATTGGTGGTTTTGGTAATTGTTTTGTACCATTATTAATAGGGGCTCCTGATATGGCATTTCCTAGATTAAATGCTCTAAGTTTTTGATTATTACCTCCCTCTTTTATATTATTATTAAGTTCCGCCTTTATAGAGACAGGGGCAGGTACTGGATGAACAGTGTAT…
	ON651579	-----------------------------------------------------TATTTTATATTTATTATTTGGTTTTATAGCAGGTATAATAGGTACAATATTTAGTATATTAATTAGAATTGAATTAGCATATCCTGGTGTACAAATATTAAATGGTGATTGACAATTTTATAATGTAATTGTCACTGCGCATGCATTTGTAATGATTTTTTTTATGGTTATGCCAGCAATGATAGGTGGTTTTGGTAATTGAATGGTACCTTTATTAATAGGAGCGCCAGATATGGCTTTTCCTAGATTAAATAATCTAAGTTTCTGATTATTACCTCCTTCTTTT-TTTTATTACTTTTATCTAGCATGATTGAAGTTGGTGCAGGTACAGGTTGAACCGTATAT…
	ON651624	-----------------------------------------------------AATATTATATCTGATATTTGGTTTTATGGCAGGAATTATTGGAACTTTATTTAGTATTTTAATACGTATAGAATTAGCTTATCCAGGTATACAAATATTAAATGGTAATTGACAATTTTATAATGTTATAGTTACAGCACATGCTTTTATAATGATTTTTTTTATGGTAATGCCAGCAATGATAGGAGGTTTTGGTAATTGTTTTGTACCTTTATTAATAGGTGCTCCTGATATGGCATTTCCAAGATTAAATGCTTTAAGTTTTTGATTATTACCACCATCTTTAATTTTATTATTATGTTCAGCTTTTATTGAAACAGGAGCTGGTACAGGTTGAACAGTTTAT…
	ON651633	-----------------------------------------------------AATATTATATCTTTTATTTGGTTTTGTAGCAGGAGTTATAGGTACCGTGTTTAGTATTTTAATAAGAATTGAATTAGCTTATCCAGGAGTACAAATTTTAAATGGT-ATTGACAATTTTATAATGTAATTGTAACAGCACATGCTTTTATAATGATTTTCTTTATGGTAATGCCAGCAATGATTGGAGGTTTTGGT-ATTGTTTTGTACCTTTATTGTTAGGTGCGCCTGATATGGCTTTCCCTAGATTAAATGCTTTAAGTTTTTGATTATTACCACCATCTTTTATATTATTATTAGCTTCAGCTTTTATAGAAACTGGAGCTGGAACAGGTTGAACAGTTTAT…
	ON651612	-----------------------------------------------------AATATTATATCTGATGTTTGGTTTTATGGCAGGAATAATAGGTACTTTATTTAGTATTTTAATACGTATTGAGTTAGCTTATCCAGGAGTACAAATATTAAATGGTAATTGACAATTTTATAATGTAATAGTAACAGCACATGCATTTATAATGATATTTTTTATGGTAATGCCTGCAATGATTGGTGGTTTTGGT-ATTGTTTTGTACCTTTATTATTAGGAGCGCCTGATATGGCTTTTCCTAGATTAAATGCTTTAAGTTTTTGATTATTACCACCAGCATTTATTTTATTATTAGGTTCAGCTTTTATAGAAACTGGAGCAGGAACAGGTTGAACAGTTTAT…
	ON651631	-----------------------------------------------------TATATTATATTTATTATTTGGTTTTGTGGCAGGTATAATAGGTACTTTATTTAGTATTTTAATACGTATTGAATTAGCTTATCCTGGAGTACAAATACTAAATGGTAATTGACAATTTTATAATGTTATAGTTACAGCACATGCTTTTATAATGATATTTTTTATGGTAATGCCTGCAATGATAGGTGGTTTTGGTAATTGTTTTGTTCCTTTATTAATAGGGGCACCTGATATGGCTTTTCCTAGACTTAATGCTTTAAGTTTTTGATTATTACCACCATCTTTTATTTTATTATTAGGTTCAGCTTTTATAGAAACAGGAGCAGGTACAGGGTGAACTGTTTAT…
	ON651622	-----------------------------------------------------TATATTATATCTTTTATTTGGTTTTGTGGCAGGTATAATAGGAACATTATTTAGTATTTTAATACGTATAGAATTAGCTTATCCTGGAGTACAAATATTAAATGGTAATTGACAATTTTATAATGTAATAGTTACAGCGCATGCTTTTATTATGATTTTTTTTATGGTAATGCCAGCAATGATAGGAGGCTTTGGTAATTGTTTTGTACCTTTATTAATAGGTGCACCTGATATGGCTTTTCCTAGACTTAATGCTTTGAGTTTTTGATTATTACCACCATCTTTCATTTTATTATTGGGTTCAGCTTTTATAGAAACAGGAGCAGGTACAGGTTGAACTGTATAT…
	ON651595	-----------------------------------------------------TATATTATATCTTTTATTTGGTTTTGTGGCAGGTATAATAGGAACATTATTTAGTATTTTAATACGTATAGAATTAGCTTATCCTGGAATACAAATATTAAATGGTAATTGACAATTTTATAATGTAATAGTTACAGCACATGCTTTTATTATGATTTTTTTTATGGTAATGCCAGCAATGATAGGAGGTTTTGGTAATTGCTTTGTACCTTTATTAATAGGCGCGCCTGATATGGCTTTTCCTAGACTTAATGCTTTGAGCTTTTGATTGTTACCACCCTCTTTTATTTTATTATTGGGTTCAGCTTTTATAGAAACAGGAGCAGGTACAGGTTGAACCGTATAC…
	ON651557	-----------------------------------------------------TATTTTATATTTATTATTTGGATTTATAGCAGGAATAATAGGAACATTATTTAGTATAATTATAAGAGTTGAATTAGCTTATCCTGGTGTACAAATATTAGGAGGTGATTGACAATTTTATAATGTGGTAGTTACAGCTCATGCATTTATAATGATATTTTTTATGGTTATGCCTAGTATGATAGGTGGTTTTGGTAATTGTTTTGTACCTTTATTAATAGGAGCTCCAGATATGGCATTTCCTAGATTAAATGCATTAAGTTTTTGATTATTACCTCCATCTTTTATATTATTATTATGTTCAGCATTTATTGAAACTGGAGCAGGTACTGGTTGAACTGTATAT…
	ON651556	-----------------------------------------------------AATTTTATATTTATTATTTGGTTTTATTGCAGGGATTATAGGGACATTATTTAGTATAATTATAAGAGTAGAGTTAGCATATCCTGGAATACAAATATTAGGAGGGGACTGACAATTTTATAATGTAGTAGTAACAGCTCATGCTTTTATAATGATATTTTTTATGGTTATGCCTAGTATGATAGGGGGTTTTGGTAATTGTTTTGTTCCTTTATTAATAGGAGCTCCAGATATGGCATTCCCTCGATTAAATGCATTAAGTTTTTGATTATTGCCTCCATCTTTCATATTATTATTATGTTCTGCATTTATAGAAACAGGAGCAGGTACGGGTTGAACAGTTTAT…
	ON651602	-----------------------------------------------------TTCTCTATATTTAATATTCGGCTT-ACTGCGGGTTTGATAGGAACATTGTTCTCTATCTTAATTCGTATTGAATTGGCATATCCTGGAGTTCAAATATTGAATGG-AATTATCAATTTTATAATGTTGTTGTGACTGCGCATGC-TTTATTATGATATTTTTTATGGTTATGCCTGCAATGATAGGAGGTTTTGGTAATTGTTTTGTACCTTTATTAATTGGTGCACCTGATATGGCATTTCCTAGATTAAATGCTTTAAGTTTTTGATTATTACCACCTTCTTTTATTTTATTATTAGGTTCTGCGTTTATTGAAACAGGTGCAGGTACAGGTTGAACAGTATAC…
	ON651575	-----------------------------------------------------TATTTTGTATTTATTATTTGGTTTCATAGCAGGTATTATAGGTACTTTATTTAGTATCATAATAAGAATGGAGTTAGCTTATCCCGGTGTCCAAATATTAGAGGG-GATTGACAATTCTATAATGTAGTAGTAACAGCCCATGCTTTTATTATGATATTCTTTATGGTAATGCCTACAATGATCGGTGGTTTTGGTAACTGCTTTGTGCCTTTATTAATAGGAGCTCCAGATATGGCATTTCCTAGATTAAATGCATTAAGTTTTTGATTATTACCACCTTCACTAATATTATTACTTGGCTCAGCTTTTATTGAAACTGGGGCTGGTACTGGATGAGCTGTTTAT…
	ON651598	-----------------------------------------------------TATTTTATATTTATTATTTGGTTTTATAGCAGGTATTATAGGTACTTTATTTAGTATTATTATTAGAATAGAGTTAGCGTATCCAGGTGTACAAATATTAGATGGTAATTGACAGTTTTATAATGTCATTGTAACGGCGCATGCATTTGTAATGATATTTTTTATGGTCATGCCAGCTATGATAGGTGGTTTTGGTAATTGCTTTGTACCTTTATTAATAGGAGCCCCAGATATGGCATTTCCTAGATTAAATGCATTAAGTTTCTGGTTATTGCCACCTTCTTTAATATTATTATTAGGTTCAGCATTTATAGAAACAGGGGCTGGTACTGGTTGAACAGTTTAT…
	ON651502	-----------------------------------------------------TATATTATATTTATTATTTGGATTTATAGCTGGTATAATAGGGACTTTATTTAGTATAATTATTAGAGTAGAGTTAGCGTATCCCGGTGTTCAAATATTAGATGGTAATTGACAATTTTATAATGTAATTGTAACAGCGCATGCTTTTGTAATGATTTTTTTTATGGTAATGCCAGCAATGATAGGTGGTTTTGGTAATTGTTTTGTACCCTTATTAATAGGTGCACCTGATATGGCATTCCCAAGATTAAATGCGTTAAGTTTTTGATTATTACCACCTTCTTTAATTTTATTATTAGGTTCAGCTTTTATTGAAACTGGAGCTGGTACAGGTTGGACAGTATAT…
	ON651638	-----------------------------------------------------TATTTTATATTTATTATTTGGATTTATTGCAGGTATTGTAGGTACTTTATTTAGTATAATAATTAGAATAGAGTTAGCTTATCCTGGTATTCAAATATTAGAGGGTAATTGACAATTTTATAATGTTATTGTAACAGCACATGCATTTGTAATGATTTTTTTTATGGTTATGCCAGCAATGATAGGTGGTTTTGGTAATTGTTTTGTACCCCTTTTAATAGGGGCACCTGATATGGCTTTCCCTAGATTAAATGCATTAAGTTTTTGATTATTACCACCTTCTTTAGTATTATTATTAGGGTCTGCATTTATAGAAACAGGTGCAGGTACAGGTTGAACTGTTTAT…
	ON651615	-----------------------------------------------------ATTCTTATATTTATTATTTGGATTTATATCAGGCATAATAGGTACATTATTCAGTATATTAATCAGGATAGAATTAGCATATCCTGGGGTACAAATATTAGAGGGTGATTGACAATTTTACAATGTTATTGTAACAGCGCACGCTTTTATAATGATATTTTTTATGGTAATGCCAGCTATGATAGGTGGTTTTGGTAATTGTTTTGTACCTTTATTAATAGGTGCACCAGATATGGCATTTCCAAGATTAAATGCATTAAGTTTTTGATTATTGCCACCTTCTTTAATTTTATTATTAGGTTCTGCTTTTATCGAAACAGGTGCAGGTACAGGTTGAACAGTATAT…
	OL549142	-----------------------------------------------------AATTTTATATTTATTATTTGGTTTTATAGCAGGTATAATAGGTACTATATTTACTATATTAATTAGAATTGAATTAGCATACCCAGGTGTACAAATATTAAATGGTGATTGACAATTTTATAATGTAATTGTAACTGCGCATGCATTTGTAATGATATTCTTTATGGTGATGCCAGCAATGATTGGTGGTTTTGGTAATTGTTTTGTACCTTTATTAATAGGTGCACCAGATATGGCATTTCCAAGATTAAATGCATTAAGTTTTTGATTATTACCACCTTCTTTTATATTATTATTAGGTTCATCTTTTATTGAAAGTGGTGCAGGTACAGGATGAACTGTGTAT…
	ON651505	-----------------------------------------------------AATTTTATATTTATTATTTGGTTTTATAGCAGGTATAATAGGTACAATATTTAGTATATTAATTAGAATTGAATTAGCATATCCTGGTGTACAAATATTAAATGGTGATTGACAATTTTATAATGTAATTGTAACAGCGCATGCATTTGTAATGATTTTTTTTATGGTTATGCCAGCAATGATAGGTGGTTTTGGTAATTGTTTTGTACCTTTATTAATAGGTGCACCAGATATGGCATTTCCTAGATTAAATGCATTAAGTTTTTGATTATTACCACCTTCTTTTATATTATTATTAGGTTCCGCTTTTATTGAAAGTGGTGCTGGTACAGGATGAACTGTGTAT…
	ON651504	-----------------------------------------------------AATTTTATATTTATTATTTGGTTTTATAGCAGGTATAATAGGTACAATATTTAGTATATTAATTAGAATTGAATTAGCATATCCTGGTGTACAAATATTAAATGGTGATTGACAATTTTATAATGTAATTGTCACTGCGCATGCATTTGTAATGATTTTTTTTATGGTTATGCCAGCAATGATAGGGAGTTTTGGTAATTGTTTTGTACCTTTATTAATAGGTGCACCAGATATGGCATTTCCTAGATTAAATGCATTAAGTTTTTGATTATTACCACCTTCTTTTATATTATTATTAGGTTCCGCTTTTATCGAAAGTGGTGCTGGTACGGGATGAACCGTGTAT…
	ON651592	-----------------------------------------------------TATTTTATATTTATTATTTGGTTTTATAGCTGGTATAGTTGGTACGATTTTTAGTATCTTAATTAGAGTCGAATTAGCTTATCCCGGAGTTCAAATTTTAAATGGAGATTGACAATTTTATAATGTTATTGTAACTGCGCATGCTTTTATAATGATATTTTTTATGGTCATGCCTGCGATGATAGGTGGTTTTGGTAATTGTTTTGTTCCTTTATTAATAGGAGCACCTGATATGGCATTTCCAAGATTAAATGCATTAAGTTTTTGATTATTACCTCCATCTTTTATTTTATTATTAGGATCTGCTTTTATTGAAACAGGTGCTGGTACAGGGTGAACGGTTTAC…
	ON651601	-----------------------------------------------------TACATTATATTTAATTTTTGCTGTAATAGCAGGTATTATTGGTACTTATTTTTCTGCGTTGATAAGAATGGAATTAGCATATCCAGGTAATGGTATTTTTCACGGAAATTTTCAATTATATAATGTAGTTGTTACAGCTCATGCATTTATTATGATCTTTTTTATGGTTATGCCTGCAATGATAGGAGGTTTTGGTAATTGTTTTGTACCTTTATTAATTGGTGCACCTGATATGGCATTTCCTAGATTAAATGCTTTAAGTTTTTGATTATTACCACCTTCTTTTATTTTATTATTAGGTTCTGCGTTTATTGAAACAGGTGCAGGTACAGGTTGAACAGTATAC…
	ON651578	-----------------------------------------------------TATACTATATTTATTATTCGGATTTATAGCTGGTTTAATAGGTACTGTTTTTAGTATTCTTATTAGAATAGAATTAGCTTATCCGGGTGTTCAAATATTAAATGGAGATTGACAATTTTATAATGTTATTGTAACTGCGCATGCTTTTATAATGATATTTTTTATGGTAATGCCTGCTATGATTGGAGGTTTTGGTAATTGTTTTGTACCTTTATTGATAGGAGCACCTGATATGGCGTTTCCTAGATTAAATGCATTAAGTTTTTGATTATTACCACCTTCTTTTATTTTATTATTAGGTTCTGCTTTTATTGAATCAGGAGCAGGTACAGGATGAACTGTATAT…
	ON651639	-----------------------------------------------------TATACTTTATTTATTATTTGGATTTATAGCTGGTTTAATAGGTACTGTTTTTAGTATTCTTATTAGAATAGAGTTAGCTTATCCGGGTGTTCAAATATTAAATGGAGATTGACAATTTTATAATGTTATTGTAACTGCGCATGCTTTTATAATGATATTTTTTATGGTAATGCCTGCTATGATTGGTGGTTTTGGTAATTGTTTTGTACCTTTATTAATAGGAGCACCTGATATGGCTTTTCCTAGATTAAATGCATTAAGTTTTTGATTATTACCACCTTCTTTTATTTTATTATTAGGTTCTGCTTTTATTGAATCAGGAGCGGGTACAGGATGGACTGTATAT…
	ON651590	-----------------------------------------------------TATTCTATATCTTTTATTTGGTTTTATTGCTGGTATAATAGGTACCATTTTTAGTATTCTTATTAGAGTGGAATTAGCTTATCCAGGAGTACAAATATTAAATGGCGATTGACAATTTTATAATGTTATAGTAACAGCGCATGCTTTTATTATGATATTTTTTATGGTAATGCCTGCAGTGATAGGTGGTTTTGGAAATTGTTTTGTACCTTTATTAATAGGTGCCCCTGATATGGCTTTTCCTAGATTAAATGCATTAAGTTTTTGATTATTACCACCTTCTTTTGTTTTATTATTAGGTTCTGCTTTTATAGAAACAGGGGCAGGTACTGGATGAACTGTATAC…
	ON651586	-----------------------------------------------------TATTTTATATTTATTATTTGGTTTTATTGCTGGTATTATAGGTACTATTTTTAGTATTCTTATTAGAGTTGAATTAGCATATCCAGGTGTCCAAATACTAAATGGAGACTGACAATTTTATAATGTTATTGTAACAGCGCATGCTTTTATTATGATATTTTTTATGGTAATGCCAGCAATGATTGGTGGTTTTGGTAATTGTTTTGTACCTTTATTAATAGGTGCCCCAGATATGGCTTTTCCTAGATTAAATGCATTAAGTTTTTGATTATTACCACCTTCTTTTGTTTTATTATTAGGTTCTGCTTTTATTGAAACAGGAGCAGGTACTGGTTGAACAGTCTAC…
	ON651525	-----------------------------------------------------AATACTATATCTATTATTTGGCTTTATAGCAGGTATTATAGGTACTTTATTTAGTATTATAATAAGAGTAGAGTTGGCTTATCCTGGTGTCCAAATATTAGAAGGT-ATTGACAATTTTATAATGTAGTTGTTACAGCGCATGCCTTTATTATGATATTCTTTATGGTGATGCCTACAATGATTGGAGGATTCGGT-ATTGTTTTGTACCTTTATTAATAGGTGCACCAGATATGGCATTTCCAAGACTTAATGCATTAAGTTTTTGGTTATTACCGCCATCATTTGTATTATTATTAGGATCTGCATTTATTGAAACAGGAGCAGGTACTGGTTGAACAGTGTAC…
	ON651516	-----------------------------------------------------AATTTTGTATTTATTATTCGGTTTCATAGCCGGTATTATAGGTACACTTTTCAGTATAATAATAAGAGTTGAATTAGCATATCCTGGAGTTCAAATATTGGAAGGTAATTGACAATTTTATAATGTAGTTGTAACAGCACATGCTTTTATCATGATATTTTTCATGGTAATGCCTACAATGATTGGTGGATTCGGTAATTGTTTTGTACCTTTATTAATAGGAGCACCAGATATGGCTTTTCCTAGATTGAATGCATTAAGTTTTTGATTATTACCACCTTCATTAGTATTATTACTTGGATCTGCTTTTATTGAAACAGGTGCAGGTACAGGTTGGACAGTTTAT…
	ON651519	-----------------------------------------------------GATTTTGTATTTATTATTCGGTTTTATAGCTGGTATTATAGGTACACTTTTCAGTATAATAATAAGAGTTGAATTAGCATATCCTGGAGTTCAAATATTAGAAGGTAATTGACAATTTTATAATGTAGTTGTAACAGCACATGCCTTTATTATGATATTTTTCATGGTAATGCCTACAATGATCGGTGGATTTGGTAATTGTTTTGTACCTTTACTTATTGGAGCACCAGATATGGCTTTTCCCAGATTGAATGCATTAAGTTTTTGGTTATTGCCACCTTCATTAGTATTATTACTTGGATCTGCTTTTATTGAAACAGGTGCAGGTACAGGTTGGACAGTTTAT…
	ON651569	-----------------------------------------------------TATTTTGTATTTATTATTTGGTTTTATAGCAGGTATAATAGGTACTTTGTTTAGTATTATAATAAGAATGGAATTGGCCTATCCCGGAGTTCAAATTTTAGAAGG-AATTGACAATTTTATAATGTGGTTGTAACAGCACATGCTTTTATTATGATATTTTTCATGGTAATGCCTACAATGATAGGTGGCTTTGGTAATTGCTTTGTGCCTTTATTAATAGGAGCCCCAGATATGGCTTTTCCTAGATTAAATGCCTTGAGTTTTTGACTATAACCACCATCATTAATTTTATTACTTGGCTCAGCTTTTATTGAAACAGGTGCAGGAACTGGTTGAACTGTATAT…
	ON651588	-----------------------------------------------------TATTTTATATTTATTATTTGGGTTTATAGCAGGTATTATAGGTACTATTTTTAGTATTATTATAAGAGTAGAATTAGCATATCCAGGTGTACAAATATTAGATGGTAATTGGCAATTTTATAATGTTGTTGTAACAGCGCATGCTTTTATTATGATTTTTTTTATGGTTATGCCGGCTATGATTGGTGGTTTTGG-GATTGTTTTGTACCTTTATTAATTGGAGCTCCTGATATGGCTTTTCCTAGATTAAATGCATTAAGTTTCTGATTATTACCCCCGTCATTTATTTTATTATTAGGATCTGCGTTTATAGAAACTGGTGCAGGAACTGGTTGAACTGTATAT…
	ON651611	-----------------------------------------------------TATTCTATATCTATTATTTGGCTTTATAGCAGGTATTGTTGGTACTATTTTTAGTATTTTAATAAGAGTTGAATTAGCATACCCAGGTGTTCAAATATTAGATGGTAATTGACAATTTTATAATGTTGTAGTAACAGCGCATGCTTTTATTATGATATTCTTTATGGTAATGCCAGCTATGATTGGTGGTTTTGGTAATTGTTTTGTACCTTTATTAATAGGAGCGCCTGATATGGCATTTCCAAGATTAAATGCTTTAAGTTTTTGATTATTACCCCCTTCTTTTATATTATTATTAGGTTCCGCCTTTATTGAAACAGGTGCAGGTACTGGTTGAACAGTATAT…
	ON651555	------------------------------------------------------------------TTATTCGGTTTTATTGCAGGTATTATAGGTACTCTTTTTAGTATTATAATAAGAGTAGAATTAGCTTATCCAGGTGTACAAATTTTAGAAGGTAATTGACAATTTTATAATGTAGTAGTTACAGCGCATGCTTTTATTATGATTTTTTTTATGGTTATGCCCACAATGATAGGTGGTTTTGGTAATTGTTTCGTGCCTTTATTAATAGGAGCTCCAGATATGGCTTTTCCTAGATTAAATGCATTAAGTTTTTGATTATTACCCCCTTCATTCATATTATTATTAGGTTCTGCTTTTATTGAAACAGGAGCAGGTACAGGTTGAACAGTATAT…
	ON651637	-----------------------------------------------------TATATTATATCTTTTATTTGGTTTTATTTCCGGTATAATAGGTACTTTATTTAGTATTATAATTAGAGTAGAATTAGCCTATCCGGGTGTACAAATATTAGAGGGTAATTGACAGTTTTATAATGTTGTAGTAACAGCCCATGCTTTTATTATGATATTTTTTATGGTAATGCCTACTATGATAGGAGGTTTTGGTAATTGTTTTGTACCTTTATTAATAGGAGCACCTGATATGGCATTTCCACGTTTAAATGCATTAAGTTTTTGACTATTACCACCATCTTTAATTTTATTATTAGGTTCTGCATTTATTGAAACAGGTGCAGGAACAGGTTGAACTGTATAT…
	ON651629	-----------------------------------------------------TATATTATATCTTTTATTTGGTTTTATTTCTGGTATTATAGGTACTTTATTTAGTATCATTATAAGAATCGAATTAGCATATCCAGGTGTCCAAATATTAGATGGTAATTGACAATTTTATAATGTTGTAGTAACAGCGCATGCTTTTATTATGATATTCTTTATGGTTATGCCTGCAATGATAGGTGGTTTTGGTAATTGTTTTGTACCATTATTAATAGGAGCACCTGATATGGCTTTTCCACGTTTAAATGCTTTAAGTTTTTGATTATTACCACCATCTTTAATTTTATTATTAGGTTCTGCTTTTATTGAAACAGGTGCAGGTACAGGTTGAACTGTATAT…
	ON651636	-----------------------------------------------------AATTTTATATCTTTTATTTGGTTTTATTGCTGGTATTATAGGTACTTTATTTAGTATTATTATCAGAGTAGAATTAGCTTATCCAGGAGTCCAAATATTAGATGGAAATTGACAATTTTATAATGTAGTTGTAACTGCTCATGCTTTTATTATGATTTTTTTTATGGTTATGCCAGCAATGATAGGTGGTTTTGG-AATTGCTTTGTACCTTTATTAATAGGAGCTCCTGATATGGCTTTTCCTAGATTAAATGCATTAAGTTTTTGATTATTGCCACCTTCTTTTATATTATTATTAGGTTCTGCTTTTATTGAAACAGGTGCAGGTACAGGTTGAACAGTGTAT…
	ON651600	-----------------------------------------------------TACATTATATTTAATTTTTGCTGTAATAGCAGGTATTATAGGTACTTTATTTAGTATTATAATAAGAGTAGAATTAGCTTATCCAGGAGTTCAAATATTAGATGGTAATTGACAATTTTATAATGTAGTTGTAACAGCACATGCTTTTATTATGATATTTTTTATGGTTATGCCTGCTATGATAGGAGGTTTTGGTAATTGTTTTGTACCTTTATTAATTGGTGCACCTGATATGGCTTTTCCTAGATTAAATGCTTTAAGTTTTTGATTATTACCACCTTCTTTTATTTTATTATTAGGTTCTGCATTTATTGAAACAGGTGCAGGTACAGGTTGAACAGTATAC…
	ON651594	-----------------------------------------------------TATTTTATATCTTTTATTTGGATTTATTGCAGGTATTATAGGTACTTTATTTAGTATTATAATAAGAGTAGAATTAGCATATCCAGGAGTTCAAATATTAGATGGTAATTGACAATTTTACAATGTAGTAGTAACAGCGCATGCTTTTATTATGATATTTTTTATGGTAATGCCTGCTATGATAGGAGGTTTTGGTAATTGTTTTGTACCTTTATTAATTGGTGCACCTGATATGGCATTTCCTAGATTAAATGCTTTAAGTTTTTGGTTATTACCACCATCTTTTATTTTATTATTAGGTTCAGCATTTATCGAAACAGGTGCAGGTACTGGTTGAACAGTATAT…
	OQ631081	---------------------------TGGTCAACAAATCATAAAGATATTGGTATTTTATATCTTTTATTTGGATKTAYTGCAGGTATTATMGGTACTTTATTTAGTATTATAATAAGAGTAGAATTAGCTTATCCAGGAGTTCAAATATTAGATGGTAATTGACAATTTTATAATGTAGTAGTAACAGCGCATGCTTTTATTATGATATTTTTTATGGTTATGCCTGCTATGATAGGAGGTTTTGGTAATTGTTTTGTACCCTTATTAATTGGTGCACCTGATATGGCTTTTCCTAGATTAAATGCTTTAAGTTTTTGATTATTACCACCTTCTTTTATTTTATTATTAGGTTCTGCGTTTATTGAAACAGGTGCAGGTACAGGTTGAACAGTATAC…
	ON651498	-----------------------------------------------------TATTTTATATTTATTATTTGGGTTTATTGCTGGTATTATAGGTACTTTATTTAGTATTATAATAAGAGTAGAATTGGCCTATCCAGGAGTTCAAATTTTAGATGGTAATTGACAATTTTATAATGTAGTTGTAACAGCGCATGCTTTTATTATGATATTTTTTATGGTTATGCCTGCTATGATAGGAGGTTTTGGTAATTGCTTTGTACCTTTATTAATTGGTGCACCTGATATGGCATTTCCTAGATTAAATGCTTTAAGTTTTTGATTATTACCACCTTCTTTTATTTTATTATTAGGTTCTGCGTTTATTGAAACAGGTGCAGGTACAGGTTGAACAGTATAT…
	ON651609	-----------------------------------------------------TATTTTATATCTTTTATTTGGGTTTATTGCTGGTATTATTGGTACTTTATTTAGTATCATAATAAGAGTAGAATTAGCTTATCCAGGAGTCCAAATTTTAGATGGTAATTGACAATTCTATAATGTTGTAGTAACAGCACATGCTTTTATTATGATATTTTTTATGGTTATGCCTGCAATGATAGGAGGTTTTGGTAATTGTTTTGTACCTTTATTAATTGGTGCACCTGATATGGCATTTCCTAGATTAAATGCTTTAAGTTTTTGATTATTACCACCTTCTTTTATTTTATTATTAGGTTCTGCGTTTATTGAAACAGGTGCAGGTACAGGTTGAACAGTATAC…
	ON651576	-----------------------------------------------------GATTTTATATCTTTTATTTGGTTTTATTGCTGGTATTATAGGTACTTTATTTAGTATCATAATAAGAGTAGAATTGGCATATCCTGGTATTCAAATATTAGAYGGAAATTGACAATTTTATAATGTAGTCGTAACTGCACATGCTTTTATTATGATATTTTTTATGGTAATGCCTGCTATGATTGGTGGCTTTGGTAATTGCTTTGTACCTTTATTAATAGGTGCACCTGATATGGCGTTTCCAAGGTTAAATGCGCTAAGTTTTTGATTATTACCACCTTCTTTTATTTTATTATTAGGCTCCGCATTTATTGAAGCAGGTGCAGGAACAGGTTGGACTGTATAC…
	ON651614	-----------------------------------------------------TATTTTATATCTTTTATTTGGTTTTATTGCTGGTATTGTAGGAACTCTATTTAGTATAATAATTAGAGTAGAATTAGCATATCCAGGAGTCCAAATATTAGATGGAAATTGACAATTTTATAATGTTGTAGTAACTGCGCATGCTTTTATTATGATATTTTTTATGGTAATGCCTGCAATGATTGGAGGTTTTGGTAATTGTTTTGTACCATTATTAATAGGTGCACCTGATATGGCATTTCCAAGATTAAATGCTTTAAGTTTTTGATTATTACCACCTTCTTTTATTTTATTATTGGGATCTGCTTTTATCGAAACAGGTGCAGGAACAGGTTGGACTGTATAC…
	ON651607	-----------------------------------------------------TATTTTATATCTTTTATTTGGTTTTATTGCAGGTATTGTAGGTACTTTATTTAGTATAATAATTAGAGTAGAATTAGCATATCCTGGTGTACAAATATTAGATGGAAATTGACAATTTTATAATGTTGTAGTAACTGCGCATGCTTTTATTATGATATTTTTTATGGTAATGCCTGCTATGATTGGTGGTTTTGGTAATTGTTTTGTGCCTTTATTAATAGGTGCACCTGATATGGCATTTCCAAGATTAAATGCATTAAGTTTTTGATTATTACCACCTTCTTTTATTTTATTATTAGGTTCTGCTTTTATTGAAACAGGTGCTGGAACAGGTTGGACTGTATAT…
	ON651572	-----------------------------------------------------TATTTTGTATTTATTATTTGGTTTTATAGCTGGTATTATAGGTACTTTATTTAGTATTATAATAAGAGTAGAATTAGCGTATCCTGGTGTACAAATTTTAGAGGGT-ATTGACAGTTTTATAATGTAGTTGTAACAGCTCATGCTTTTATTATGATATTCTTTATGGTTATGCCTACAATGATAGGTGGATTTGGTAATTGTTTTGTGCCTTTATTAATAGGAGCACCAGATATGGCTTTCCCTAGATTAAATGCATTAAGTTTTTGATTACTTCCACCCTCATTAGTGTTATTATTAGGTTCAGCTTTTATAGAGACTGGAGCAGGTACAGGATGAACTGTTTAC…
	OL549126	-----------------------------------------------------TATTTTATATTTATTATTTGGTTTTATAGCAGGTATTATAGGTACTCTTTTTAGTATTATAATAAGAGTGGAGTTAGCTTATCCTGGGGTACAAATATTAGAAGGTAATTGACAATTTTATAATGTAGTTGTGACAGCGCATGCTTTTATTATGATATTTTTTATGGTGATGCCTACAATGATTGGTGGTTTTGGTAATTGTTTTGTACCTTTATTAATAGGTGCACCAGATATGGCGTTTCCAAGATTAAATGCATTAAGTTTTTGATTATTACCTCCGTCATTAATATTATTGCTTGGATCCGCGTTTATTGAAACAGGTGCTGGTACAGGTTGAACTGTATAT…
	ON651552	-----------------------------------------------------TATTTTATATTTATTATTTGGTTTTATTGCAGGTATTATAGGTACTCTTTTTAGTATTATAATAAGAGTGGAGTTAGCCTATCCTGGGGTCCAAATATTAGAAGGTAATTGACAATTTTATAATGTAATTGTTACAGCTCATGCTTTTATTATGATATTTTTTATGGTAATGCCCACAATGATAGGTGGTTTTGGTAATTGTTTTGTGCCTTTATTAATAGGTGCACCAGATATGGCGTTCCCTAGATTAAATGCATTAAGTTTTTGATTATTGCCACCATCATTAATATTATTACTTGGATCAGCATTTATTGAAACAGGTGCTGGTACAGGGTGAACTGTATAT…
	ON651568	-----------------------------------------------------TATTTTATATTTATTATTTGGGTTTATAGCTGGTATTATAGGTACTATTTTCAGTATTATTATTAGAGTTGAGTTAGCTTATCCTGGTGTACAAATTTTGGAAGGAAATTGACAATTTTATAATGTAGTAGTAACTGCACATGCTTTTGTTATGATATTTTTTATGGTTATGCCTACAATGATTGGTGGTTTTGGTAATTGTTTTGTACCTTTATTAATAGGTGCTCCAGATATGGCTTTTCCAAGATTAAACGCATTAAGTTTTTGGTTATTACCACCTTCATTTATTTTATTATTAGGTTCAGCTTTTATTGAAACTGGTGCAGGTACAGGTTGAACAGTATAT…
	ON651523	-----------------------------------------------------AATTTTATATTTATTATTTGGTTTTGTGGCAGGTATTATAGGTACTCTTTTTAGTATTATAATAAGAGTAGAATTGGCTTATCCTGGTGTACAAATTTTAGAAGG-GATTGACAATTTTATAATGTAGTTGTTACTGCGCATGCTTTTATTATGATATTTTTTATGGTAATGCCTACAATGATTGGTGGATTCGGT-ATTGTTTTATACCTTTACTAATTGGGGCTCCTGATATGGCTTTTCCTAGATTAAATGCATTGAGTTTTTGATTATTACCTCCATCATTTGTATTATTATTAGGATCCGCTTTTATTGAAACAGGTGCAGGTACTGGTTGAACAGTATAT…
	ON651513	-----------------------------------------------------TATTTTATATTTATTATTTGGTTTTATTGCTGGTATTATAGGTACTCTTTTTAGTATTATAATAAGAGTAGAGTTAGCTTATCCTGGTGTACAAATTTTAGAAGGTAATTGACAATTTTATAATGTAGTAGTTACTGCACATGCTTTTATTATGATATTTTTTATGGTAATGCCTACAATGATTGGTGGATTTGGTAATTGTTTTATACCTTTATTAATTGGAGCTCCTGATATGGCGTTTCCAAGATTAAATGCATTAAGTTTTTGATTATTACCACCATCATTTGTATTATTATTAGGATCAGCTTTTATTGAAACAGGTGCAGGTACTGGTTGAACGGTTTAT…
	ON651551	-----------------------------------------------------TATTTTGTATTTATTATTCGGTTTCATTGCCGGTATTATAGGTACTTTATTTAGTATTATAATAAGAGTAGAATTGGCTTATCCTGGAGTTCAAATTTTAGAAGG-GATTGACAATTTTATAATGTGGTTGTAACGGCGCATGCTTTTATTATGATATTTTTTATGGTTATGCCTACAATGATTGGTGGTTTTGGTAATTGTTTTGTACCTTTACTAATAGGAGCTCCTGATATGGCTTTTCCTAGATTAAATGCATTAAGTTTTTGATTACTACCACCATCATTAGTATTATTACTTGGTTCAGCTTTTATTGAAACTGGTGCAGGTACTGGATGAACTGTATAT…
	ON651532	-----------------------------------------------------TATTTTGTATTTATTATTTGGTTTTATTGCCGGTATTATAGGTACTTTGTTTAGTATTATAATAAGAGTTGAATTGGCTTATCCTGGTGTTCAAATATTGGAGGGT-ATTGACAGTTCTATAATGTAGTTGTAACGGCGCATGCTTTTATTATGATATTCTTTATGGTAATGCCTACAATGATTGGTGGATTCGGTAATTGTTTTGTACCTTTATTAACAGGAGCTCCAGATATGGCTTTTCCTAGATTAAATGCATTAAGTTTTTGATTATTACCACCATCATTAGTATTATTACTTGGTTCGGCTTTTATAGAAACAGGTGCAGGTACTGGTTGAACTGTATAT…
	ON651529	-----------------------------------------------------TATTTTGTATTTATTATTTGGTTTTATAGCCGGTATTATAGGTACTTTATTTAGTATTATAATAAGAGTAGAATTAGCTTATCCTGGTGTTCAAATTTTGGAGGGT-ATTGACAGTTCTATAATGTAGTTGTAACGGCACATGCTTTTATTATGATATTTTTTATGGTAATGCCTACAATGATTGGTGGTTTTGGAAATTGTTTTGTACCTTTATTAATAGGAGCGCCAGATATGGCTTTTCCTAGATTAAATGCATTAAGTTTTTGATTATTACCACCTTCATTAATTTTATTACTTGGTTCAGCTTTTATTGAAACAGGTGCAGGTACAGGTTGAACTGTATAT…
	ON651533	-----------------------------------------------------TATTTTGTATTTATTATTTGGTTTTATAGCCGGTATTATAGGTACTTTATTTAGTATTATAATAAGAGTAGAATTAGCTTATCCTGGTGTTCAAATTTTGGAAGGC-ATTGACAATTTTATAATGTAGTTGTAACGGCTCATGCTTTTATTATGATATTTTTTATGGTAATGCCTACTATGATTGGTGGTTTTGGTAATTGTTTTGTACCTTTATTAATAGGAGCGCCAGAAATGGCTTTTCCTAGATTAAATGCGTTAAGCTTTTGATTATTACCACCTTCATTAATTTTATTACTTGGTTCAGCTTTTATTGAAACAGGTGCTGGCACAGGTTGAACTGTATAT…
	ON651570	-----------------------------------------------------AATTTTATATTTATTATTTGGTTTTATAGCAGGTATTATTGGTACTTTATTTAGTATTATAATAAGAGTAGAGTTGGCTTATCCTGGTGTGCAAATATTAGAAGGT-ATTGACAGTTCTATAATGTAGTTGTAACAGCCCATGCTTTTATTATGATATTTTTTATGGTTATGCCTACTATGATAGGTGGTTTTGGTAATAGTTTTGTGCCTTTATTAATAGGAGCTCCAGATATGGCTTTTCTGAGATTAAATGCATTAAGTTTTTGATTATTACCACCATCATTAGTATTATTATTAGGTTCAGCTTTTATTGAAACTGGAGCAGGTACTGGTTGAACAGTTTAT…
	ON651571	-----------------------------------------------------CATTTTATATTTATTATTTGGTTTTATAGCAGGTATTATTGGTACTTTATTTAGTATTATAATAAGAGTAGAATTGGCTTATCCTGGTGTACAAATTTTAGAAGGG-ATTGACAATACTATAATGTAGTTGTAACAGCGCATGCTTTTATTATGATATTTTTTATGGTAATGCCTACAATGATTGGTGGTTTCGGTAATTGTTTTGTACCTTTATTAATTGGAGCTCCAGATATGGCCTTTCCTAGATTAAATGCATTAAGTTTTTGATTATTACCACCTTCATTAGTATTATTGTTAGGATCAGCATTCATTGAGACTGGTGCAGGTACTGGATGAACTGTGTAT…
;
end;
