# Supplementary material for: A novel taxonomic database for eukaryotic mitochondrial cytochrome oxidase subunit I gene (eKOI), with a focus on protists diversity
Source: Database (Oxford). 2025 Sep 24;2025:baaf057. doi: 10.1093/database/baaf057 (PMC12462617; doi:10.1093/database/baaf057)
Supplement: baaf057_Supplemental_File [file baaf057_supplemental_file.zip › 2_alignment_eKOI/tunicata.nex]

#NEXUS
begin data;
	dimensions ntax=333 nchar=1686;
	format datatype=dna missing=? gap=-;
	matrix
	JQ045559	----------------------------------------------------------------------------------------------------------------------------------ACAAAATATTT---AATATTTTGGGTG--CATTTCAG-GAGTAGCAGGGTATGC-TTTATCATTATTATCCG-ACTAACGTA-AATCACCTGCTGG--AAGTTTCTGGAA------AGTAATCACCATTAAATAACGGAATTGTTACAGGTCATGCTTTCGT-AATGATCTTCTTCATGGTAATGCCAACATTAATAG-GTGGATTTGGAAACTG-GTTTGTTCCTC-TTATGATCGGAGCTCCAGATATGGCTTTTCCTC----GAAT…
	MW124512	---------------------------------------------------------------------------------------------------------------------------------CTCACTATATCT---TTTGACAGGCCTT--AGTTTTGG-CGTCACTGGCTCAAGT-TTGAGCGGGATGTTACG-GATGGAGCT--------CACTGGGCTTAGGACCA-GTGGCATGGATGGACA--TGCTTTTAATGTTGTGGTCACAGGCCATGGCATCAT-AATGATCTTTTTTTTCGTTATGCCCATGTTGATTG-GAGGGTTTGGCAATTG-GTTGATTCCTT-TTATGATGGGGGTCCCAGATATGGCTTGGCCTC----GGTT…
	OR378930	---------------------------------------------------------------------------------------------------------------------------------CTCTTTGTATTT---GCTTACTAGGTTG--AGTTTCAG-AATCACTGGTTCTAGC-CTTAGCGGTATGCTTCG-TATGGAGCT--------TACTGGTCTCGGCACTA-GTGGAATGGATGGCCA--TGCCTATAATGTTGTTGTAACTGGGCACGGGATTAT-CATGATTTTTTTCTTTGTCATGCCTATGCTTATCG-GTAGATTTAGAAATTG-GCTGATCCCAT-TTATGATGGGCGTTCCTGACATGGCTTGGCCCC----GTCT…
	LC222754	--------------------------------------------------------------------------------------------------------------------------------------------------------------------------------GTTCTAGT-TTAAGTAGAATGCTTCG-TATGGAGCT--------TACAGGTCTTAGAAGCA-GCAGAATGGATAGACA--TGCCTATAATGTGGTCGTCACCGGGCATGGAATCAT-TATGATTTTTTTCTTTGTCATGCCCATGCTCATTA-GGGGCTTCAGAAACTG-GCTTATTCCTT-TTATGATGGGTGTTCCTGATATGGCCTGGCCTC----GTCT…
	MW124510	---------------------------------------------------------------------------------------------------------------------------------CTCTTTGTATTT---GTTGACTGGATTA--AGTTTCAG-AATTACAGGTTCTAGT-CTAAGCAGAATGCTTCG-TATGGAGCT--------CACTGGTCTAGGTACTA-GTGGCATGGATAGACA--TGCCTATAATGTGGTTGTTACTGGCCATGGCATCAT-TATGATTTTTTTTTTTGTGATGCCTATGCTCATCG-GTGGTTTTAGAAATTG-GCTTATACCGT-TTATGATGGGAGTTCCTGATATGGCTTGGCCTC----GCCT…
	AB859896	---------------------------------------------------------------------------------------------------------------------------------TGTCTCCTACTA---TATCTTTAGAATT--TCTATAAG-AGTAGTAAGAGCATCA-TTGTCTTTCTATATTCG-GTTAACCCT--AATAACTCCAGGTTCTACTATGACCA------CACCGG-A--AATGTATAACTTCGTTGTTACGGCCCATAGGTTAGT-AATAATTTTCTTCTTTTTAATGCCTGTGTTAATTA-GAAGATTTAGGAATTA-CCTTTTGCCTC-TGTACCTTCAGGTTCCCGATATGGCTATACCGC----GACT…
	AB859920	---------------------------------------------------------------------------------------------------------------------------------TGTTTCATACTA---CATCTTTAGAATC--TCTATAAG-AGTGGTTAGGGCTTCA-TTGTCCTTTTACATTCG-GTTAACGTT--AATAACCCCAGGTTCTACTATAACCA------CACCGGAA---ATATATAATTTCGTTGTTACGGCTCATAGATTAGT-TATAATTTTCTTCTTTTTAATACCCGTATTAATTA-GAAGATTTAGAAACTA-TCTTTTACCTC-TGTACCTTCAGGTTCCCGATATGGCTATACCAC----GATT…
	AB104870	---------------------------------------------------------------------------------------------------------------------------------------------------------------------------------------------------------------------------------------------------------------------------------------------------------------------------------------------------------------------------------------------------------------…
	AB104869	---------------------------------------------------------------------------------------------------------------------------------------------------------------------------------------------------------------------------------------------------------------------------------------------------------------------------------------------------------------------------------------------------------------…
	KT693193	---------------------------------------------------------------------------------------------------------------------------CTTTTACGTTCAGTATTT---GATGAGTAGGACA--CAGGTA---TATTATAAGAACTTCA-ATAAGAGTTCTCATTCG-TATAGAATT--GGGACAACCAGGATCACTACTTG-GT------TCAGACCA--ACTTTATAATACCATTGTCACCGCACACGCCTTTCT-TATAATTTTCTTTCTTGTAATACCTGTATTTATTG-GGGGGTTCGGAAACTG-ACTTCTTCCAC-TTATACTAGGGTCACCAGATATAGCATTTCCAC----GACT…
	KU299769	-------------------------------------------------------------------------------------------------------------------------------------TTACAT-----AGTGTTTGGCCTT--ATGGCATC-ACTTTTCAGGTCTACT-TTAAGTTTAATAATGCG-ATTAGAGCTTAATTCTCCTTTGAATATTATATTT---------AATGGTAA--TATTTATAACTCCATTATTACTTCTCATGCTTTAAT-TATAATCTTTTTTTTCATTATACCCATTACTATGG-GGAGATTTGGTAATTG-GTTGATTCCTC-TTTTTATTGGATCTTCTGATATAGCATTTCCTC----GTCT…
	AY116608	--------------------------------------------------------------------------------------------------------GGTCAACAAATCATAAAGATATTGGGACKTTATATTT---GTTGTTTAGGCTG--ATSGCGGC-TTTAATTGGTACCAGC-TTGTCTATAATTATTCG-TTTAGAATT--GTCACAACCTGGGGTTGTTTGAA-TA------AATGGTAA--TATTTATAATGTTATTGTTACTTCGCATGCCCTTGTGCATGATCTTTTTTTTTGTTATGCCTATCACTATGG-GAGGCTTTGGTAATTG-GTTGATTCCTT-TGTTTATAGGATGTCCTGATATGGCCTTTCCTC----GAAT…
	MT873565	---------------------------------------------------------------------------------------------------------------------------------------------------------------TTCGCTGC-ATTAATTGGTTCCGCT-TTGAGTGGAGTTTTGCG-GTTAGAATT--ATCCCAAACAGGAGTTGTTATAA-TA------AATAGCAA--TATGTATAATATAGTTATTACCTCTCATGCTTTAGT-TATAATTTTTTTTTTTGTAATACCTATTACAATAA-GGAGATTTGGGAATTG-GCTAATTCCTC-TTTTTATGAGATGTCCTGATATGGCTTTTCCTC----GTAT…
	KR815822	------------------------------------------------------------------------------------------------------------------------------------GTTATATTG---------CAGTGCT--TGGGCAGG--ATAGTAGGAACTGGG-TTAAGAATGATTATTCG-GCTCGAGCT--AGGCCAAGCGGGAAGTTTAATTG-GC------GATGACCA--AATTTATAATGTTGTAGTTACTGCTCATGCTTTTGT-GATAATTTTTTTTATAGTAATGCCTATCCTTATTG-GAGGATTTGGTAATTG-ATTAGTACCTC-TTATATTAGGAGCGGCAGATATAGCATTTCCTC----GAAT…
	MG422949	---------------------------------------------------------------------------------------------------------------------------------TACATTATATGT---AATTTTTGGTATA--TGATGTGG-TCTTCTTGGAACTGGT-TTAAGTTTACTAATTCG-TTTTGAATT--AGGAACAGCAGGTGCCTTTTTAG-GT------GATGATCA--TTTTTATAATGTGATTGTAACCGCTCATGCTTTTGT-TATAATTTTCTTTATAGTTATACCCCTTATAATTG-GGGGATTTGGGAACTG-GATAGTTCCTT-TATTAATTGGAGCTCCGGATATGAGATTTCCCC----GAAT…
	OP437491	---------------------------------------------------------------------------------------------------------------------------------AACCCTGTACTT---TTTGTTTGGTATA--TGGGCAAG-GATAATTAGGACAGGA-ATAAGTGTCTTAATTCG-AATTGAGCT------CAGGAAAGCAAGGACAGTCTGAGCAGACGACAGGCA--GGTCTATAATGTTATGGTTACCGCTCACGCCTTCGT-CATAATCTTCTTCTTTGTAATACCTGTTACACTAA-GAAGGTTTAGAAACTG-ACTAATCCCTC-TGATAGTTGGAGCCCCAGACATAGCTTTCCCTC----GTAT…
	OP437492	---------------------------------------------------------------------------------------------------------------------------------AACTATATACTT---CTTGTTTGGAATA--TGAGCAAG-GATAATCAGAACTAGA-ATAAGCGTTCTGATTCG-AATTGAACT------TAGAAAAGCAAGAACAGTATGAGCAGACGATGGACA--GGTTTATAACGTAATAGTTACGGCCCATGCCTTCGT-TATAATCTTCTTCTTTGTTATACCTGTAACATTAA-GAAGATTCAGAAACTG-GCTTATCCCTC-TTATAGTCAGAGCACCTGACATAGCTTTTCCAC----GGAT…
	OP437489	---------------------------------------------------------------------------------------------------------------------------------AACTTTATATTT---TATTTTCGGTATA--TGAGCAAG-AATAATCGGAACTAGG-ATAAGTGTTCTTATTCG-TATTGAGCT------TAGAAAAGCTGGAACAGTATGAGCAGACGACGGACA--AATCTATAACGTTATAGTGACTGCTCATGCTTTTGT-AATGATCTTCTTTTTCGTAATACCTGTTACGCTAA-GAGGTTTCAGAAACTG-ACTTATCCCTT-TAATAGTGAGGGCCCCAGATATAGCTTTCCCTC----GAAT…
	OP437490	----------------------------------------------------------------------------------------------------------------------------------------------------------------GAGCGGG-TATAATTGGAACTGGA-ATAAGTGTTTTGATTCG-AATCGAGCT--AAGAAAAGCTGGAACAGTAT----GGGCAGACGACAGGCA--GATTTACAACGTCATAGTCACTGCTCATGCTTTTGT-TATAATTTTCTTTTTCGTGATACCTGTCACACTAA-GAAGATTTAGAAACTG-ACTAATCCCTC-TTATAGTAGGGGCTCCGGATATGGCTTTCCCTC----GGAT…
	OP437487	------------------------------------------------------------------------------------------------------------------------------------------------------------------GCACG-GATAATCAGAACCAGG-ATAAGTGTCCTGATCCG-AATTGAGCT--AGGAAAAGCCAGAACAGTTT----GGGCGGACGACGGTCA--GGTTTACAATGTTATGGTTACTGCTCACGCTTTCGT-AATAATCTTTTTCTTTGTGATACCTGTTACTCTAG-GTAGGTTCGGGAATTG-GCTGATCCCTC-TAATAGTTAGAGCGCCAGACATAGCTTTCCCCC----GAAT…
	OP437495	---------------------------------------------------------------------------------------------------------------------------------AACCTTATATTT---CTTATTTAGAATA--TGAGCAAG-AATAATTAGAACTAGA-ATAAGTGTTTTAATCCG-AATCGAGCT--AAGAAAAGCTAGAACGGTTT----GAGCAGACGACGGTCA--GGTCTATAATGTCATAGTGACCGCCCACGCTTTTGT-AATAATTTTCTTCTTTGTAATACCTGTAACCTTAA-GAAGGTTCAGAAATTG-ACTAATCCCTT-TAATAGTAGGGGCCCCAGACATGGCCTTTCCCC----GGAT…
	KX650762	-------------------------------------------------------------------------------------------CAAAAAAAAAATTTTCGACTAAATCATAAAGATATTAGAACGTTATATTT---TATTTTCAGGATC--TTGTCGGG-GGTCATTAGGACTGCT-ATAAGCGTCATCATTCG-ACTAGAGCT--CTCTCAGACAAGGACTTTAATTG-GG------GACGGTCA--GGTGTATAATACAATTGTCACGGCCCATGCCTTTTT-GATAATTTTTTTCTTTGTAATACCGATTATGATCA-GGGGGTTTGGTAATTG-GCTGCTTCCCA-TGATAGTGGGTGCTCCTGACATAGCGTTTCCAC----GACT…
	KC017431	-------------------------------------------------------------------------------------------------------------------------GATATTGGTACTTTATATTT---CATGTTTGGTATT--CTGTCAGG-AGTAGTAGGCACTGCC-ATAAGCGTGGTAATCCG-ATTAGAGCT--CTCACAGACAGGCCTTATAATCG-GG------GACGGGCA--GGTCTATAATACTATCGTCACAGCCCACGCCTTTGT-TATAATCTTCTTCTTTGTTATACCAATCATGATCG-GGGGCTTTAGAAATTG-ACTTCTTCCTA-TAATGGTGGGGGCCCCAGACATAGCGTTTCCTC----GGCT…
	MW278494	---------------------------------------------------------------------------------------------------------------------------------AACTCTTTATTT---TCTGTTTAGAATT--TTATCCGG-CGTTGTGGGGACCGCA-ATGAGCGTGGTCATTCG-GTTGGAGCT--GTCCCAAACGGGACAGATAATCG-GT------GACAGGCA--GATCTATAATACTGTTGTTACTGCCCACGCGTTCGT-CATAATTTTTTTCTTTGTTATACCTATCATGATCG-GAGGGTTTGGGAACTG-ATTACTTCCCA-TGATAGTGGGGGCGCCAGATATGGCGTTCCCTC----GTCT…
	MH242677	---------------------------------------------------------------------------------------------------------------------------------TACTCTCTATTT---TATCTTTGGGATC--TTTGCAGG-CTTAGTAGGGACTGCC-ATAAGTGTTATTATCCG-CCTAGAGCT--CTCCCAAACAGGCCTAATCATCG-GA------GATAGACA--AATCTACAACACGATTGTCACGGCGCATGCTTTTGT-TATAATTTTTTTTTTTGTCATGCCAATCATAATCG-GAGGATTCGGCAACTG-ACTCCTTCCCA-TAATAGTCGGAGCCCCCGATATGGCCTTTCCTC----GGCT…
	MH242676	---------------------------------------------------------------------------------------------------------------------------------AACTCTCTATTT---TATATTCGGCATT--TTTGCGGG-TCTAGTAGGAACTGCT-ATAAGTGTAATCATCCG-CCTAGAACT--CTCTCAGACAGGCTTGATAATCA-GG------GATAGGCA--GGTCTATAACACCATTGTTACAGCGCATGCCTTCGT-CATGATTTTTTTTTTCGTCATACCGATTATAATTG-GTGGATTTAGAAACTG-ACTATTACCAA-TAATAGTTAGAGCTCCGGACATAGCTTTTCCTC----GACT…
	KX650763	------------------------------------------------------------------------------------------------TGCTTTGTGTCAACAAAATCATAAAGACATTGGGACTTTGTATTT---TATTTTTGGGATT--ACAGCAGG-GGTTGTGAGGACCGCT-ATAAGTATGATTATTCG-TATTGAACT--TTTTCAGCCAGGTCAGGTTGTAG-GA------GATAGGCA--GGTTTACAACGTTATTGTGACGGCTCATGCTTTTGT-TATGATTTTTTTTTTTGTTATGCCAATTATAATTG-GTAGGTTTGGTAATTG-ATTGTTACCAT-TAATAGTGGGGGCACCCGATATGGCGTTTCCTC----GGTT…
	MN064598	---------------------------------------------------------------------------------------------------------------------------------TACTTTATATTT---TATTTTTGGGATT--TTAGCTGG-GGTTATTAGAACCGCA-ATAAGTGTTATTATTCG-ATTAGAGCT--GTCTCAGGTGAGATTAGTTATTG-GG------GATGGCCA--GGTTTATAATACTATTGTTACTGCCCATGCGTTTGT-CATAATTTTCTTCTTTGTTATGCCAATTATGATTG-GCGGTTTTGGGAATTG-GCTACTTCCTT-TGATAGTGGGGGCTCCTGATATAGCCTTTCCTC----GTCT…
	AY600976	-------------------------------------------------------------------------------------------------------------------------------------CTATATTT---TGTTTTTGGTATT--TTAGCTGG-GGTTATTGGTACCTCA-ATAAGCGTACTAATTCG-GTTAGAGTT--ATCTCAAGTAAGATTAGTTATTG-GT------GATGGTCA--GGTTTATAACACTATTGTTACTGCCCATGCGTTTGT-TATAATTTTCTTTTTTGTCATACCTATTATGATTA-GGGGGTTTAGGAACTG-GCTACTGCCAC-TTATAGTGGGGGCTCCAGACATGGCCTTCCCCC----GGCT…
	MN064599	---------------------------------------------------------------------------------------------------------------------------------GACTTTGTATTT---TATTTTTAGAATC--CTGGCGGG-GGTTATTGGTACCGCT-ATAAGTATAATTATTCG-GGTTGAGCT--ATCTCAACCTGGGCAGGTTATTG-GT------GACGGTCA--AGTATATAATGTGGTGGTGACGGCCCATGCCTTTGT-TATGATTTTTTTTTTTGTTATGCCCATTATAATTG-GTGGGTTTGGGAATTG-GTTATTACCTA-TGATAGTTGGGGCTCCGGATATGGCTTTTCCTC----GTAT…
	MZ782797	-------------------------------------------------------------------------------------------------------------------------------------------TT---TATTTTTAGAATT--TTGGCGGG-GGTTATTGGTACCGCG-ATGAGTATAATTATTCG-GGTTGAGTT--ATCTCAGCCTGGGCAGGTGATTG-GG------GACGGCCA--AGTCTATAATGTGGTGGTGACGGCCCATGCTTTTGT-TATGATTTTTTTTTTTGTTATGCCTATTATAATTG-GCGGGTTTGGTAATTG-GTTGTTGCCTA-TAATAGTTGGTGCTCCAGATATGGCTTTTCCTC----GTAT…
	MW872268	-------------------------------------------------------------------------------------------------------------ACTAATCATAAGGATATCGGAGTGTTATATTT---TTTGTTTAGAATC--TTTGGGGG-AGTAGTAAGGACTAGG-ATAAGTGTAATTATTCG-TCTTGAGCT--GTCTCAAACTGGCAAGGTCCTTA-GG------GATGGGCA--GATTTATAACGTTATTGTAACGGCTCACGCTTTTGT-TATAATTTTTTTTTTTGTTATGCCTATTATAATCA-GGGGGTTTGGCAATTG-GCTGTTGCCAA-TGATAGTTGGGGCCCCAGATATGGCCTTCCCTC----GTAT…
	KR604726	----------------------------------------------------------------------------------------------------------------------------ATTGGTGTCTTGTATTT---TTTGTTTAGGATT--TTAAGGAG-GGTTGTTAGAACTAGG-ATGAGTGTTATTATCCG-TTTGGAGCT--TTCTCAGACTAGAAAAGTGTTAG-GA------GATGGGCA--GATTTATAATGTTATTGTTACAGCTCATGCTTTTGT-TATAATTTTTTTTTTTGTAATACCCATTATAATTA-GAAGGTTTGGTAATTG-GCTGTTACCAA-TAATGGTTGGTGCACCTGATATAGCTTTTCCTC----GAAT…
	KY111415	---------------------------------------------------------------------------------------------------------------------------------GGTCTTGTATTT---TTTGTTTAGGATT--TTAAGAGG-TGTGGTTGGTACAGGT-ATAAGTGTAATCATTCG-GTTGGAGCT--ATCCCAGACGGGGAAAGTTCTAG-GG------GATGGTCA--AATTTATAATGTTATTGTTACCGCTCATGCTTTTGT-AATAATTTTTTTCTTTGTTATGCCGATTATAATCG-GAGGTTTTAGGAATTG-GCTATTGCCAA-TGATGGTTGGGGCCCCAGATATGGCCTTTCCTC----GAAT…
	ON062302	-------------------------------------------------------------------------------------------------------------------CATAAGGACATTGGGGTCCTGTATTT---TTTGTTTAGAATT--TTAGGAGG-TGTGGTTGGTACTAGG-ATAAGTGTAATCATTCG-ATTAGAGCT--TTCTCAGACAAGGAAAGTTTTAG-GG------GATGGACA--AATTTACAATGTTATTGTTACTGCTCATGCTTTTGT-TATAATTTTTTTCTTTGTTATGCCCATTATAGTTG-GGGGGTTTGGTAACTG-ATTACTGCCTA-TAATGGTGGGGGCTCCAGATATGGCCTTTCCGC----GTAT…
	KF414706	----------------------------------------------------------------------------------------GTACGCCGTTGGTTAATGTCCACTAACCATAAAGATATTGGAACCCTTTACTT---CTTATTTGGTATT--TTTGCGGG-GGTAGTAGGTACGGCA-ATAAGCGTAATCATCCG-CCTCGAGCT--ATCTCAATCGGGCCTGGTAATCG-GG------GATGGTCA--AGTCTATAACGTAATTGTAACCGCCCATGCCTTTGT-AATAATTTTTTTTTTCGTCATGCCCATTATAATCG-GCGGGTTTGGAAATTG-ACTTTTGCCTA-TGATAGTGGGGGCGCCTGACATGGCTTTCCCCC----GTCT…
	OM912039	-------------------------------------------------------------------------------------------------------------------------------------------------------GGTATT--TTTGCGGG-AGTAGTAGGTACGGCA-ATAAGCGTTATTATTCG-CCTCGAGCT--ATCTCAGTCTGGGCTGGTGATCG-GG------GATGGTCA--AGTCTACAATGTGATCGTAACCGCCCATGCCTTTGT-GATAATCTTCTTTTTCGTCATGCCCATTATAATCG-GCAGGTTTGGTAATTG-GCTTTTGCCTA-TGATAGTGGGGGCGCCTGACATGGCATTCCCCC----GTCT…
	NC_009833	----------------------------------------------------------------------------------------GTGCGTCGTTGGTTGATGTCCACTAACCATAAAGATATTGGAACCCTTTACTT---CTTATTTGGTATT--TTTGCGGG-AGTAGTAGGTACGGCA-ATAAGCGTTATTATTCG-CCTCGAGCT--ATCTCAGTCTGGACTGGTGATCG-GG------GATGGTCA--AGTCTACAATGTGATCGTAACCGCCCATGCCTTTGT-GATAATCTTCTTTTTCGTCATGCCCATTATAATCG-GCGGGTTTGGTAATTG-GCTTTTGCCTA-TGATAGTGGGGGCGCCTGACATGGCATTCCCCC----GTCT…
	KF414698	-----------------------------------------------------------------------------------------------------------------------------------------ATTT---CCTTTTTGGTATT--TTTGCAAG-GGTGGTGGGTACCGCT-ATAAGCGTAATCATCCG-CCTGGAACT--ATCCCAATCGGGCCTGGTGATCG-GG------GATGGCCA--GGTGTATAATGTAATTGTAACGGCCCATGCCTTTGT-AATAATTTTTTTTTTTGTAATACCCATTATAATTG-GGGGGTTTGGAAATTG-GCTTTTCCCTA-TAATAGTGGGGGCGCCGGATATGGCTTTCCCCC----GTTT…
	OM912037	---------------------------------------------------------------------------------------------------------------------------------------ATCTTT---------------------GCTAG-GGTGGTAGGGACAGCT-ATAAGCGTCATTATCCG-CCTTGAGTT--ATCCCAATCAGGACTGGTGATTG-GG------GATGGGCA--GGTGTATAATGTAATTGTTACAGCGCATGCCTTCGT-TATAATTTTTTTCTTTGTGATACCCATTATGATTG-GGAGGTTTGGTAATTG-GCTCTTGCCTA-TAATAGTGGGGGCGCCTGACATGGCTTTTCCTC----GTTT…
	NC_009834	----------------------------------------------------------------------------------------GTGCGTCGTTGGTTGATGTCAACAAATCATAAGGATATTGGTACGTTGTATTT---CCTATTTGGAATC--TTTGCTAG-GGTGGTAGGGACAGCT-ATAAGCGTCATTATCCG-CCTTGAGTT--ATCCCAATCAGGACTGGTGATTG-GG------GATGGGCA--GGTGTATAATGTAATTGTTACAGCGCATGCCTTCGT-TATAATTTTTTTCTTTGTGATACCCATTATGATTG-GGAGGTTTGGTAATTG-GCTCTTGCCTA-TAATAGTGGGGGCGCCTGACATGGCTTTTCCTC----GTTT…
	OM912771	-------------------------------------------------------------------------------------------------------------------------------------------TT---CTTATTTAGGATT--TTAGCGGG-AGTTGTTGGGACGGCT-ATAAGCGTGATCATTCG-TCTTGAGCT--TTCCCAATCAGGCTTAGTGATCG-GT------GATAGGCA--GGTCTACAATGTTATTGTGACTGCCCATGCCTTTGT-AATAATTTTTTTTTTCGTAATGCCTATTATAATTG-GGAGATTTGGTAATTG-GTTGTTGCCTA-TAATAGTAGGCGCGCCCGATATGGCTTTTCCGC----GTCT…
	MN064596	---------------------------------------------------------------------------------------------------------------------------------TACGTTATATTT---CTTGTTTAGGACC--TTAGCTGG-TGTGGTTAGAACAGCT-ATGAGTGTGATTATTCG-TTTAGAGCT--ATCTCAGTCGGGTCTAGTCATCG-GT------GATGGGCA--GGTGTATAATGTGATTGTAACAGCCCATGCTTTTGT-CATAATTTTTTTTTTCGTTATGCCAACTATAATTG-GAAGATTTGGCAATTG-GCTGCTGCCAA-TGATGGTGAGGGCTCCGGATATGGCATTTCCTC----GGTT…
	KX138509	-------------------------------------------------------------------------------------------------------GGTCAACAAAATTATAAAGATATTGGTACTTTGTATTT---TATTTTTGGTATT--TTTGCTAG-AATTACAGGTATGGGT-TTTAGTGTTTTTTTGCG-GATAGAATT--GTATATACCAAGGTCTTTTTTTA-AT------GATAGGCA--TTACTATAATACAGTTGTAACTGCCCATGGTGTTGT-------------------TATACCTATTATGGTAG-GTGGTTTTGGTAATTG-GTTGTTACCTT-TAATAGTGGGAGCGCCTGATATGGCATTTCCTC----GTCT…
	MT873564	---------------------------------------------------------------------------------------------------------------------------------TACCTTATATTT---CATTTTTGGTATT--TTTGCTAG-AATTACGAGGTTAAGG-TTTAGTGTTATTATGCG-GATGGAGTT--ATACATACCTAGGTCTATTATTA-AC------GATAGACA--TTACTATAATACGGTTGTAACTGCTCATGGTTTAAT-TATGGTTTTTTTTTTCGTTATACCTATTATAGTGG-GTGGTTTTGGAAATTG-GTTATTACCCC-TGATGGTCAGGGCACCTGACATAGCTTTTCCCC----GATT…
	KC017433	------------------------------------------------------------------------------------------------------------------------AGATATTGGTACCTTGTATTT---TATTTTCGGTATT--TTTGCTGG-GATTACGGGTATAGGG-TTTAGTGTTATTATACG-TATGGAGTT--GTATATACCGGGGTCTATTATTA-AC------GATAGACA--TTATTATAATACGGTTGTGACTGCTCATGGTTTAAT-TATAGTTTTTTTTTTCGTTATACCGATCATGGTGG-GGGGCTTTGGTAATTG-GTTACTTCCCC-TTATAGTAGGAGCACCTGATATAGCATTCCCCC----GCTT…
	MW858356	-------------------------------------------------------------------------------------------------------------------CATAAGGATATTGGTACTTTGTATTT---TTTGTTTAGATCT--TTTTCTGG-AGTGTTCAGAATGGGT-TTAAGCGTTGTTATTCG-TTTGCAGCT--ATCTCAGCTTGGGGGGGCTCTTG-GG------GATGGGTC--TGCTTACAATACATTTGTTACTGCTCATGCTTTAAT-TATAATTTTTTTTTTTGTTATACCTGTTATGGTGG-GTAGATTTGGGAATTG-GCTTCTTCCTT-TAATGCTAGGTGCTCCGGACATAGCTTTTCCTC----GTTT…
	KT693197	----------------------------------------------------------------------------------------------------------------------------------CCATTAGCATT---TATTTTTAGGTCC--TTTGCGGG-TATCTTGGGGATAAGG-ATGAGTGTAGTAATACG-CTTGGAATT--ATTTCAACCAGGTTCTGTGATTA-GG------GATGGTCA--AATTTATAATACCATCATCACAGCGCATGCTTTGGT-AATAATTTTTTTCTTTGTTATACCTGTCATGGTGG-GAGGTTTTGGTAATTG-GCTGCTACCCC-TTATGGTAGGAGCACCGGATATAGCCTTCCCTC----GTCT…
	MW858353	-------------------------------------------------------------------------------------------------------ATGTCTACTAATCATAAGGATATTGGTACCTTGTATTT---TTGTTTTGGTTCT--TTTGCTAG-GGTTCTGGGTATGGGG-ATGAGTGTTGTTATGCG-GATGGAGTT--GTTCCAGCCTGGTTCTGTCATCG-GT------GATGGACA--GATTTATAACACTATGATCACAGCCCATGCGCTGGT-TATGATTTTTTTTTTTGTTATGCCGGTTATGGTTG-GGGGATTCGGCAACTG-GTTGTTGCCTC-TTATGGTAGGGGCGCCTGACATAGCCTTTCCTC----GTTT…
	AY600968	-------------------------------------------------------------------------------------------------------------------------------------CTTTATTT---TATTTTTGGTTCT--TTTGCTGG-TGTTGTAAGGATGGGT-ATGAGTGTGGTAATGCG-GATGGAGCT--TTTTCAGCCTGGTTCTGTTATCG-GG------GATGGTCA--GGTCTATAATACTGTAATTACAGCTCATGCTTTAGT-TATAATTTTTTTTTTTGTTATGCCGGTAATAGTCG-GTGGGTTTGGAAATTG-GCTTTTGCCTT-TGATGTGTGGTTGTCCGGACATAGCTTTTCCTC----GATT…
	KC017440	------------------------------------------------------------------------------------------------------------------------AAGAATTGGTACTATGTATTT---TATTTTTGGTTCT--TTTGCTGG-TGTTGTTGGTATGGGC-ATGAGTGTGGTTATGCG-TATGGAGCT--TTTCCAACCAGGGTCTGTTATTG-GT------GATGGACA--GGTTTACAATACGGTTATTACGGCCCACGCCTTGGT-TATGATTTTTTTTTTTGTTATGCCAGTTATGGTTG-GGGGTTTCGGTAATTG-GCTATTACCTC-TTATGTGCGGTTGTCCGGACATGGCCTTTCCAC----GATT…
	OM912739	------------------------------------------------------------------------------------------------------------------------------------------TCT------------------TTCGCTGG-TGTTGTTGGTATGGGT-ATGAGTGTGGTTATACG-TATGGAGCT--GTTTCAGCCGGGGTCAGTTATCG-GT------GATGGGCA--GGTTTATAACACTGTCATTACTGCTCATGCTTTGGT-GATAATCTTTTTCTTTGTAATACCGGTTATGGTGG-GGAGGTTTGGTAATTG-ACTATTGCCTC-TTATATGTGGTTGTCCAGATATGGCTTTTCCTC----GTCT…
	MW872302	-------------------------------------------------------------------------------------------------------------------------------------TTGTATTT---TATTTTTGGTTCT--TTTGCTGG-TGTTGTTGGTATGGGT-ATAAGTGTGGTAATGCG-TATAGAGTT--GTTTCAGCCAAGGTCTGTAATTG-GT------GATGGGCA--GATTTATAATACGGTTATTACTGCTCATGCTTTAGT-GATAATTTTTTTTTTTGTTATGCCAGTGATGGTAA-GGGGGTTTGGTAATTG-ATTATTACCTT-TAATGTGTAGGTGTCCAGATATGGCTTTTCCTC----GTCT…
	MN456824	---------------------------------------------------------------------------------------------------------------------------------TACTTTGTATTT---TATTTTTGGTTCT--TTTGCTGG-TGTTGTTGGTATAGGT-ATGAGTGTGGTGATGCG-TATGGAGTT--GTTTCAGCCGAGGTCTGTTATTG-GT------GATGGGCA--AATCTATAATACAGTAATTACTGCCCATGCTTTGGT-TATAATTTTTTTTTTTGTAATACCAGTTATGGTAG-GGGGGTTTGGTAATTG-GTTATTGCCTT-TAATGTGTGGGTGTCCAGATATGGCTTTTCCTC----GTCT…
	KJ009363	---------------------------------------------------------------------------------------------------------------------------------------------------------------------------------------------------------------------------------------------------------------------------------------------------------------------GTTATACCCATTATAGTTA-GGGGATTTGGTAATTG-ACTAATCCCAC-TTATACTCAGGGTGCCAGATATGTCTTTTCCTC----GTTT…
	KJ009368	---------------------------------------------------------------------------------------------------------------------------------------------------------------------------------------------------------------------------------------------------------------------------------------------------------------------------------------------------TAACTG-ATTAATTCCGC-TTATATTAGGTGTACCTGATATATCTTTTCCTC----GTTT…
	KJ009371	----------------------------------------------------------------------------------------------------------------------------------------------------------------------------------------------TTTAATTATTCG-AGTAAATCT--ATCCTCTACTAATAGTGTTATTA-AT------AATAGGCA--GGTTTATAATACGATCGTAACTTTACATGCTTTTAT-TATGATTTTTTTTTTTGTTATACCTATTATAGTTA-GGGGTTTTGGTAATTG-ATTAATTCCCC-TAATGTTAGGTGTACCTGATATGTCTTTTCCTC----GTTT…
	KT026593	------------------------------------------TAAAAATATAATAAAATAAATATTAAAATAAAAAAAATTTTTTTTGTTTTTTTTTTTTTTTTTTTTTTTGAAATTCTCAGAGTTTGAGACTATATATTT---TATGTTTAGGAAC--TTAAAGAA-TATTTTGAGGAGAGTT-AACAGTTTTTTAATTCG----GAAGTA--TTTTCAGCTAGGCAAAGAAATTG-GG------AATAGGAA--GTTATCAAAGGGGGTGGAAAAGATGAAGGCAG-----TAAAAATTTTTTTTTTGTCATGCCCG----AATAA-GAGGAT---GAAATTG-GTTATTACCTT-TAATAGTAAGAGCTCCAGATATGGCTTTTCCTC----GTTT…
	KU221217	--------------------------------------------------------------------------------------------------------------------------------GAACTTTGTATTT---TATTTTCGGGTTT--TGGTCTTC-TATACTAAGGTCTAGT-TTAAGTTTTGTTATTCG-TATGGAAAT--ATCATTCCCTAGACAGAATTTAG-GA------GACGGCCA--AGTTTATAACACTGTAGTCACGGCACATGCTTTGGT-TATAATTTTTTTTTTTGTTATGCCGATCATGATCG-GAGGTTTTAGAAATTG-ATTGTTACCAT-TAATACTTAGGTCCCCTGATATGTCCTTCCCTC----GACT…
	MZ782781	-------------------------------------------------------------------------------------------------------------ACTAATCATAAGGATATTGGTACGTTATATTT---TTTATTTGGTGCG--GTAGCAAG-GTTTGTTAGAACAGGT-ATAAGTATACTTATTCG-AATAGAACT--TTCACAAACAGGTATGGTTATTG-GA------GATGGTCA--TACTTACAATGTTATTGTTACTGCCCATGCGTTTGT-TATAATTTTTTTTTTTGTTATACCCACAATGATTG-GGGGTTTTAGGAATTG-GCTCTTGCCTA-TGATAGTTAGAGCTCCGGATATAGCCTTTCCTC----GATT…
	MG421923	---------------------------------------------------------------------------------------------------------------------------------AACTTTATATTT---TATTTTTAGGATT--TTTTCGAG-ACTTATTAGAACTGCC-ATAAGTGTATTGATTCG-GAATGAAAT--ATCTCAAACAAGATATGTAATTA-GA------GACAGACA--AATTTATAATGTGGTTGTTACTGCTCATGCTTTTCT-TATAATCTTTTTTTTTGTAATACCTATCTTAATTG-GAAGATTTGGTAATTG-ATTATTGCCAA-TAATAATTAGGACTCCTGATATGGCATTTCCAC----GAAT…
	MW286135	--------------------------------------------------------------------------------------------------------------------------------GTACTTTGTATTT---TATGTTAGGTGTT--TGAGCGGG-GGTAGTAGGTACTGGG-CTTAGTGTAGCCATTCG-TTTGGAGCT--TTCTTA--TAATTTAGAGTATTG-G-------GATCCCCA--ACTTTATAATGTTTTAATTACTGCTCATGCCTTTGT-TATGATTTTTTTCTTTGTTATGCCTGTAATAATTG-GTGGTTTTGGTAATTG-ATTGTTGCCTA-TAATGTTAGGTTGTGCCGATATAGCCTTTCCTC----GTTT…
	OP437488	---------------------------------------------------------------------------------------------------------------------------------GACCTTATATTT---TGTGTTTGGTATT--TGAGCGAG-AATAATTAGAACTTGG-ATAAGTTTAGTAATTCG-TTTAGAATT--ATCTCAAGCTGGTTCTGTGTTAG-GG------GATACTCA--GTTTTATAATGTTATTGTGACAGCTCATGCTTTTGT-CATAATCTTTTTTTTTGTTATACCGGTATTAATTA-GAAGATTTAGAAATTG-ATTAATTCCCT-TAATGTTAAGAGCTCCAGATATGGCGTTTCCAC----GTTT…
	AB104866	---------------------------------------------------------------------------------------------------------------------------------------------------------------------------------------------------------------------------------------------------------------------------------------------------------------------------------------------------------------------------------------------------------------…
	MG877559	---------------------------------------------------------------------------------------------------------------AAATCATAAAGATATTGGAACTTTATATAT---AATTTTTAGAACT--TGAGCAGC-ATTAGTTAGAACTAGA-ATAAGTGTAATTATTCG-TTTAGAACT--TTCTCAAACAAGAGGAGTAATTT-CG------GATAGACA--GCTTTATAATACTATTGTTACTGCTCATGCTTTCGT-AATGATTTTTTTTTTTGTTATACCCATTATAATCA-GGGGTTTTAGAAATTG-ACTTTTACCCC-TAATAGTTAGGGCCCCTGATATGGCTTTTCCTC----GAAT…
	KU299765	-----------------------------------------------------------------------------------------------------------------------AAGATATTAGAACATTATATTT---AATTTTTAGGTCA--TGAGCTGC-TTTAATTAGAACTAGA-ATAAGTGTCATTATCCG-ATTAGAGCT--TTCTCAAACTAGGAGAGTTATCT-CA------GATAGACA--AACTTATAATACTATTGTTACTGCTCATGCTTTTGT-AATAATTTTTTTTTTTGTTATACCAGTTATAATTA-GAGGTTTTAGAAATTG-ATTATTGCCTT-TAATAATTAGAGCTCCTGATATAGCTTTTCCAC----GAAT…
	MW785940	-----------------------------------------------------------------------------------------------------------------------AAGATATTGGGACTTTGTATTT---TGTGTTTAGAATC--TGAGCAAG-GTTTGTGAGGACTAGG-ATAAGTGTGCTTATCCG-CCTAGAGTT--ATCTCAGGCGGGGCAAGTTATTG-GG------GACGGGCA--GATGTACAACGTGGTTGTGACTGCCCATGCCTTTGT-AATAATTTTTTTTTTCGTAATGCCAGTAATAATTG-GGAGATTCGGGAATTG-GTTACTGCCTT-TGATGATCAGGAGCCCAGACATAGCTTTCCCGC----GACT…
	MN138375	---------------------------------------------------------------------------------------------------------------------------------GACTTTATACTT---TACAGTTAGAGTG--TGAAGATC-CTTGGTAAGATCTAGA-ATAAGTATAATTATTCG-ATTAGAACT--CTCTCAAACTAGAGGGGTAATTT-CT------GATAGGCA--GCTGTATAACGTAGTAGTTACGGCTCATGCTTTTAT-CATAATTTTTTTTTTTGTTATGCCTATTATAATTA-GAAGGTTTAGAAATTG-GCTTCTTCCTC-TAATGCTTAGGGCCCCTGACATAGCTTTTCCAC----GCTT…
	AB104867	---------------------------------------------------------------------------------------------------------------------------------------------------------------------------------------------------------------------------------------------------------------------------------------------------------------------------------------------------------------------------------------------------------------…
	OP662596	------------------------------------------------------------------------------------------------------------------------AGATATTGGTTCTTTATATTT---TGTTTTTGGTATT--TGGGCTGG-CCTAGTAGGAACTAGA-ATAAGTTTAATTATTCG-TATAGAGTT--ATCTCAAGTGGGCTCAGTTATTA-GG------GATGGTCA--ATTGTACAATGTTATTGTTACAGCACATGCCTTTGT-TATGATTTTTTTTTTCGTTATACCTGTTATATTAG-GGAGATTTGGAAATTG-ATTATTACCTA-TAATAATTAGAGCTCCAGATATAGCTTTCCCTC----GTTT…
	LR136924	------------------------------------------------------------------------------------------------------------------------------TAGAACATTATATCT---GATCTTTAGAATA--ATTATAAG-AGTTGTTAGATCCTCT-TTTAGTTTAATTATTCG-GATGGAGAA--TTCTACAAATAAAATGCTTACTT-TT------TCTGGGCA--AAATTATAATTCTATTATTACTTTGCATGCTTTTAT-TATAATTTTCTTTTTTGTTATACCTATTATAATTA-GAAGATTTGGTAATTG-GTTAGTGCCTT-TAATAATTAGAGCACCTGATATAGCATTTCCTC----GTGC…
	MZ580857	---------------------------------------------------------------------------------------------------------------------------------AACTTTATATTT---TCTTTTTAGAGTT--TGGGCCGG-ATTAGTCGGAACAGGC-ATAAGCGTATTTATCCG-CGTAGAACT--CTCGCAAGTTGGACAAGTTGTCG-GT------GACGGGCA--GATATATAACGTTATCGTGACAGCCCATGCGTTCGT-TATAATTTTTTTTTTTGTAATACCTATTATAATTA-GAGGTTTTGGTAACTG-GCTACTGCCCC-TTATGATCGGAAGTCCAGACATAGCCTTTCCCC----GTCT…
	KY882284	--------------------------------------------------------------------------------------------------------------------ATAAAGATATTAGGACATTATATTT---CTTTTTTAGAGTT--TGGGCAAG-GGTTGTTGGGACTAGG-ATAAGTGTTATTATTCG-GGTAGAATT--GTCTCAAGTAGGGCAAGTAATTA-GG------GATGGGCA--GTTGTATAATGTTATAGTAACTGTTTATGCCTTTGT-TATAATTTTTTTTTTTGTAATGCCAATAATAATCG-GTAGGTTTGGAAATTG-GCTCTTACCTC-TTATAATGAGAAGTCCAGACATAGCTTTTCCAC----GCCT…
	KX138514	-----------------------------------------------------------------------------------------------------TTTTTTGACTAAATTATAAAGATATTAGTACGTTATATTT---TATTATAAGGATT--TGAGCTGG-TTTTATTGGTACAAGG-ATAAGTGTTTTAATTTG-TAAAGAGTT--ATCGCAAACCAGACCCGTTGTAG-GG------GATGGGCA--GTTGTATAATGTGATTGTAACCGCTCATGCTTTTGT-AATAATTTTTTTTTTTGTTATGCCTATTATAATTG-GTGGATTTGGTAATTG-GCTGTTGCCAT-TGATGTTAGGTTCTCCCGATATGGCTTTTCCAC----GTCT…
	KX650767	-------------------------------------------------------------------------------------------------------------------------------------GGACATTT---TTATTATAGGATT--TGAGCTGG-TTTTATTGGCACAAGG-ATAAGTGTTTTAATTCG-TATAGAGTT--ATCACAAACAAGACCTGTAGTTG-GG------GATGGGCA--GTTGTATAATGTGATCGTAACTGCTCATGCTTTTGT-AATAATTTTCTTTTTTGTTATACCCATTATAATTG-GCGGATTTGGTAATTG-GTTGTTGCCAT-TGATGTTAGGATCTCCAGATATGGCTTTTCCAC----GTTT…
	NC_013565	-------------------------------------------------------------------------------GTGAGTTGATTTATACGTTGATTTATGTCAACCAATCATAAGGATATTGGTACTTTATATTT---TATTTTTAGGATT--TTTTCTGG-TTTTATTAGGTCAGGT-ATGAGTGTGTTAATTCG-GACAGAATT--GTCTCAAGTGGGTCAGGTTATTG-GT------GACGGTCA--GCTTTATAATGTTGTGGTTACTGCACATGCTTTTGT-AATAATCTTTTTTTTCGTTATGCCCGTTATAATTA-GGGGGTTTAGAAATTG-GTTATTACCTC-TCATGTTGAGGAGTCCAGACATAGCTTTTCCTC----GATT…
	AB104868	---------------------------------------------------------------------------------------------------------------------------------------------------------------------------------------------------------------------------------------------------------------------------------------------------------------------------------------------------------------------------------------------------------------…
	KU299779	-----------------------------------------------------------------------------------------------------------------------AAGATATTGGGACATTATATTT---TATTTTTAGAATT--TTTTCAGG-CTTAATTAGGTCTAGA-ATAAGTGTATTAATTCG-ATTGGAGTT--ATCTCAGTCAAGAATAGTGATAA-GA------GATAGGCA--ATTGTATAATGTTATTGTAACTGCTCATGCTTTCAT-TATAATTTTTTTCTTTGTTATACCAATAATAATTA-GGAGGTTTAGAAATTG-ATTATTACCAT-TAATATTAACTTCTCCTGATATAGCATTTCCTC----GACT…
	MW621894	----------------------------------------------------------------------------------------------------------------------AAAGATATTGGAACTTTATATTT---TATTTTTGGAATT--TTTTCTAG-GTTTATTGGGTCCAGG-ATAAGTGTTTTAATTCG-TACTGAGTT--GTCTCAAGTAGGACAAGTTATTA-GG------GACAGGCA--ATTATATAATGTGACAGTGACTGCTCACGCCTTTGT-AATAATCTTTTTTTTTGTAATGCCAGTGATAATTG-GTAGATTTAGAAATTG-ACTTTTACCTT-TAATGTTGGGAAGCCCAGATATAGCATTTCCTC----GGTT…
	MK012351	-------------------------------------------------------------------------------ATGAGTTGAACTATTCGATGATTGATATCCACAAATCATAAAGATATTGGGACATTGTATTT---TATTTTTAGAATT--TTTTCTGG-GTTTATTAGGTCAAGA-ATAAGTGTTCTTATTCG-GACGGAGCT--GTCACAAGTCGGACAAGTTATTG-GT------GACAGGCA--GTTATATAATGTAATTGTTACGGCCCATGCCTTCGT-AATGATTTTTTTTTTTGTTATGCCGGTAATAATTA-GAAGATTTAGGAATTG-ATTGTTACCTT-TGATGTTGGGAAGTCCGGACATAGCTTTTCCAC----GTCT…
	NC_037072	-------------------------------------------------------------------------------ATGAGTTGAACTATTCGATGATTGATATCCACAAATCATAAAGATATTGGGACATTGTATTT---TATTTTTAGAATT--TTTTCTGG-GTTTATTAGGTCAAGA-ATAAGTGTTCTTATTCG-GACGGAGCT--GTCACAAGTCGGACAAGTTATTG-GT------GACAGGCA--GTTATATAATGTAATTGTTACGGCCCATGCCTTCGT-AATGATTTTTTTTTTTGTTATGCCGGTAATAATTA-GAAGATTTAGGAATTG-ATTGTTACCTT-TGATGTTGGGAAGTCCGGACATAGCTTTTCCAC----GTCT…
	MH242985	---------------------------------------------------------------------------------------------------------------------------------TACCTTGTATTT---TATGTTTAGAATT--TTTTCTGG-TTTTATTAGGTCTAGA-ATAAGTGTATTAATTCG-TACAGAATT--ATCACAAGCAGGGCAGGTAATTA-GG------GATGGTCA--ATTATATAATGTGATTGTTACTGCACATGCCTTTAT-TATGATTTTTTTTTTTGTAATGCCAATAATAATTA-GGGGGTTTAGAAACTG-ACTATTACCTT-TAATATTAGGAAGACCTGATATAGCCTTCCCTC----GATT…
	MW278578	---------------------------------------------------------------------------------------------------------------------------------GACTTTGTATTT---TTTGTTTAGAATT--TTTTCTGG-ATTTATTAGATCAGGA-ATGAGTGTTTTAATTCG-TACTGAGTT--ATCTCAAGTAGGGCAAGTTATTA-GG------GATGGACA--ACTATACAATGTCATTGTAACTGCCCACGCATTTGT-AATAATTTTCTTTTTTGTAATGCCAGTAATAATCG-GTAGATTTGGAAATTG-GTTACTTCCTT-TGATATTAGGAAGTCCTGATATGGCTTTTCCTC----GTTT…
	MH011449	-----------------------------------------------------------------------------------------------------------------------------------------------------------TT--TTTTCAGG-TTTTATTAGGTCAAGA-ATAAGCGTGTTGATTCG-TACTGAGTT--GTCACAGGTCGGACAAGTTATTA-GG------GACGGACA--ACTTTACAATGTTATTGTAACAGCACATGCTTTTGT-TATAATTTTTTTTTTTGTGATGCCAGTTATAATCG-GTGGATTCGGAAACTG-GCTATTGCCTT-TGATGTTGGGTAGTCCCGATATGGCTTTTCCAC----GATT…
	OM912742	------------------------------------------------------------------------------------------------------------------------------------------------------------------TCAAG-GTTTATTAGGTCTAGG-ATAAGCGTCCTTATTCG-TACTGAGTT--GTCGCAGGTGGGGCAAGTGATTG-GT------GATGGTCA--GCTTTATAATGTAATTGTCACAGCACATGCTTTTGT-AATAATTTTTTTTTTTGTGATACCTGTTATAATTG-GTGGATTTGGAAATTG-GTTGTTGCCTT-TAATGTTAGGAAGTCCAGATATAGCTTTTCCGC----GACT…
	MH242956	---------------------------------------------------------------------------------------------------------------------------------GACGTTATATTT---TTTGTTTGGAATT--TGAGCTGG-CTTTGTGAGAACGAGG-ATGAGTGTATTGGTACG-ATTGGAATT--ATCTCAAGCTGGACAGGTTATTG-GA------GATAGGCA--AATATATAATGTTGTGGTTACTGCCCATGCATTTGT-TATAATTTTTTTTTTTGTTATACCTGTTATGGTTG-GTGGTTTTGGAAATTG-ACTATTACCGC-TCATGATTGGTAGCCCAGATATAGCATTCCCTC----GTCT…
	FJ528618	----------------------------------------------------------------------------------------------------------------------AAAGATATTGGAGTTTTGTATTT---TGTGTTCAGAGTT--TGAGCTGG-TTTTGTCGGTACAGGA-ATAAGTGTATTAATTCG-GTTGGAGCT--TTCGCAAGCTGGGCAGGTGATTG-GT------GACGGGCA--AATATATAATGTAGTTGTGACGGCGCATGCTTTGGT-GATGATTTTTTTTTTTGTGATGCCAGTGATGCTGG-GAAGGTTTAGGAATTG-GTTGTTGCCTT-TAATGGTTGGAAGTCCGGATATGGCTTTTCCTC----GTTT…
	MH258880	-------------------------------------------------------------------------------------------------------------------------GATATTAGGACATTATATTT---TATTTTTAGAATT--TGAGCTAG-ATTTGTGGGGACAGGT-ATAAGTGTGTTAGTTCG-ATTAGAGTT--GTCACAAGCTGGACAAGTAATCG-GA------GATGGTCA--GATATATAATGTGGTGGTTACAGCACATGCTTTTGT-TATGATTTTTTTTTTTGTGATACCTGTAATAATCG-GGGGGTTTAGGAATTG-ATTATTACCGT-TAATAGTGGGGAGTCCTGATATAGCTTTCCCTC----GGAT…
	OM913528	-------------------------------------------------------------------------------------------------------------------------------------------TT---ACTTTTTGGTTTT--TTTGCAGC-CTTAATTGGATCTAGT-TTAAGTTTAGTTATTCG-AGTGGAGAT--ATCTAACACTGGACAACTTATTA-GA------AATAGGCA--GATCTATAACACTGTTGTAACAGCCCATGCTTTAGT-AATAATTTTTTTTTTTGTTATACCTACAATAGTTG-GAAGATTTAGGAACTG-ACTACTTCCCT-TATTTTTAAGAGCCCCAGATATAGCTTTTCCAC----GGAT…
	MZ580878	---------------------------------------------------------------------------------------------------------------------------------AACTTTATATTT---TATTTTTAGAGTC--TGAGCTGG-TATTATTGGAACCAGA-ATAAGTGTTTTTATTCG-CCTCGAATT--GTCCCAAGTCGGACAAGTGGTGA-GA------GACAGACA--GATATATAATGTTGTAGTTACTGCTCACGCTTTTGT-TATAATTTTTTTTTTTGTAATACCGATTATAATCG-GAGGCTTCAGAAATTG-GCTTTTGCCTT-TAATGGTGAGAAGCCCTGATATAGCTTTTCCTC----GTCT…
	MZ580872	---------------------------------------------------------------------------------------------------------------------------------AACTTTATATTT---TATTTTCAGGGTT--TGAGCCGG-TTTAATTAGAACTGGT-ATAAGTATCTTTATCCG-CTTAGAGCT--GTCCCAAGTTGGACAAGTAGTGA-GA------GATGGGCA--ATTATATAATGTTGTAGATACCGCTCATGCGTTTGT-AATAATCATTTTTTTTGTAATACCTATTATAATCA-GAGGTTTCAGAAACTG-GCTTTTACCTC-TTATAATCAGAAGTCCTGATATAGCTTTTCCTC----GTCT…
	OM912472	-------------------------------------------------------------------------------------------------------------------------------------TTGTATTT---TTTGTTTAGGGTG--TGAGCGGG-TTTTGTTGGTACTGGG-ATGAGTGTGTTGATTCG-GATTGAGTT--ATCTCAAGTAGGGCAAGTTTTAG-GT------GATGGACA--GCTTTATAACGTGATTGTGACGGCACATGCGTTTGT-TATAATTTTTTTTTTTGTAATGCCTATGATAATCA-GGAGGTTTGGGAATTG-GTTGTTGCCAT-TAATATTAAGGAGTCCTGATATAGCGTTTCCCC----GGCT…
	GU065360	---------------------------------------------------------------------------------------------------------------------------------AACATTATACTT---TTTATTTAGGATT--TGAGCTGG-GGTAGTAAGAACTGGC-ATAAGTGTTATAATCCG-GTTAGAGCT--CTCACAAGTTAGACAGGTTATCA-GG------GACAGGCA--AATATACAATGTGGTTGTCACTGCACATGCTTTTAT-TATGATTTTTTTTTTTGTTATACCTGTCATGATTG-GGGGTTTTGGGAATTG-ATTGTTACCTT-TGATAATTAGAAGCCCAGACATAGCTTTCCCAC----GTTT…
	HQ987393	-------------------------------------------------------------------------------------------------------------------------------GGAACGTTGTATTT---TTTATTTGGGATT--TGGGCTAG-GGTAGTAAGAACAGGT-ATAAGTGTTATAATCCG-TTTGGAGCT--TTCACAAGTTAGGCAAGTTATTG-GG------GACAGGCA--AATATATAATGTGGTTGTCACTGCACATGCTTTTAT-TATGATTTTTTTTTTTGTTATGCCAGTAATGATTA-GGGGTTTTGGCAATTG-GTTGTTACCTT-TGATGATTAGGAGCCCCGATATAGCTTTTCCCC----GTCT…
	HQ967862	-------------------------------------------------------------------------------------------------------------------------------GGTACATTATATTT---TATTTTTAGAATT--TGGGCTGG-TTTTATTAGAACAAGG-ATAAGTGTTATAATTCG-TATTGAATT--ATCTCAGGTTAGGCAGGTAATTA-GA------GATAGGCA--AATATATAATGTGGTGGTTACAGCTCATGCTTTTGT-TATAATCTTTTTTTTCGTGATGCCTGTTATAATTG-GTGGTTTTGGTAATTG-ATTGTTACCTT-TAATGATTAGGAGTCCAGACATGGCCTTTCCTC----GGTT…
	MH242682	---------------------------------------------------------------------------------------------------------------------------------TACTTTATATTT---TATTTTTGGGATT--TGAGCTGG-GTTGGTTAGGACAAGA-ATAAGTGTAATAATCCG-TTTGGAATT--ATCACAGGTTAGGCAAGTTATTA-GA------GATGGTCA--AATATATAATGTGGTTGTTACAGCTCATGCTTTTGT-TATAATTTTTTTTTTTGTTATACCTGTTATAATTG-GTGGTTTTGGTAATTG-ATTATTACCTT-TGATAATTAGGAGTCCAGATATAGCATTCCCTC----GTTT…
	FJ528649	---------------------------------------------------------------------------------------------------------------------------------------------------------------TGAGCTAG-ATTGATTAGAACAAGA-ATAAGTGTTTTTATCCG-GATTGAGCT--TTCTCAAGTAAGGCAAGTAGTAA-GA------GATAGGCA--ACTATATAATGTTGTTGTTACAGCTCATGCTCTAGT-TATGATTTTTTTTTTGGTAATGCCAATTATAATTA-GGGGTTTTAGGAACTG-GCTTTTGCCTT-TAATAGTAAGAAGTCCAGACATAGCTTTTCCCC----GTTT…
	FJ528612	------------------------------------------------------------------------------------------------------------------------------TGGTACCTTATATTT---TTTGTTTGGTGTT--TGAGCTGG-GATAGTTAGAACTAGG-ATAAGTGTTATTATTCG-AATTGAACT--ATCTCAGGTTAGACAAGTGATCA-GG------GATGGTCA--AATGTATAATGTAGTAGTTACGGCGCATGCTCTTGT-TATAATTTTTTTTTTTGTTATGCCCATGATAATTG-GTGGGTTTGGTAATTG-ATTATTGCCTT-TGATGCTAGGAAGTCCGGATATAGCATTTCCTC----GGTT…
	MH258872	-------------------------------------------------------------------------------------------------------------------------GATATTAGGACTTTATATTT---TGTTTTTGGAATT--TGGGCTGG-GTTTGTTGGTACTAGT-ATGAGTGTTTTCATCCG-AGTAGAGCT--GTCTCAAAGAAGGCAGGTAGTTA-GA------GATGGGCA--GATGTATAATGTAATTGTCACAGCCCATGCTTTTGT-TATGATTTTTTTTTTTGTTATGCCTATAATAATTG-GGGGGTTTGGAAATTG-ACTTTTACCCC-TAATAATTAGGAGTCCAGATATGGCTTTTCCTC----GTTT…
	LC547013	------------------------------------------------------------------------------------------------------------AACAAATCATAAAGATATTGGTACTTTATATTT---TATTTTAGGAGTT--TGGTCTGG-TTTTATTGGTACCGGA-ATAAGTGTTTTTATTCG-TATAGAGTT--ATCTCAAGTCGGTCAGATGGTAA-GA------GATGGTCA--GTTATATAATGTAGTGGTGACAGCACACGCTTTCGT-TATAATTTTTTTTTTTGTGATGCCTATTATAATTA-GGGGATTTAGGAATTG-GTTACTACCTT-TAATAATTAGGAGTCCCGATATAGCATTTCCTC----GATT…
	FJ528620	---------------------------------------------------------------------------------------------------------------------TAAAGATATTGGGACTTTGTATTT---TTTATTTGGGATT--TGAGCTGG-GATAGTGGGAACTAGA-ATAAGTGTTATTATTCG-GTTGGAATT--GTCTCAAGTAGGGCAGGTCATTA-GA------GATGGGCA--GATATATAACGTGGTCGTTACAGCTCATGCTTTTGT-AATAATTTTTTTCTTTGTGATACCTATAATAATTA-GGAGGTTTGGGAATTG-ATTACTTCCGT-TAATATTAGGAAGTCCGGATATAGCTTTTCCTC----GGTT…
	OP221203	-------------------------------------------------------------------------------------------------------ATGTCTACTAATCATAAAGATATTAGAACTTTATATTT---CATTTTTAGAGTT--TGATCTAG-ACTAATTAGAACTAGA-ATAAGTGTTTTCATCCG-ACTAGAGTT--GTCCCAAGTTAGACAAGTAACTA-GA------GATGGACA--AGTTTATAATGTTATTGTAACAGCACATGCTTTTGT-TATAATTTTTTTTTTTGTCATGCCTATAATAATTA-GAGGCTTCGGGAATTG-ACTTTTGCCCT-TAATAATCAGAAGTCCAGATATAGCTTTCCCTC----GACT…
	ON076054	----------------------------------------------------------------------------------------------------TTTACGTCTACTAATCATAAAGATATTAGAACATTATATTT---TATTTTTAGAATT--TGATCTAG-ACTAGTTAGAACAAGA-ATATCTGTTTTTATTCG-TATAGAACT--TTCTCAGAGCGGCCAAGTGGTCA-GA------GATAGACA--ACTTTATAATGTAATTGTTACAGCACATGCGTTTGT-AATAATTTTTTTTTTTGTAATGCCCATAATAATTA-GAGGTTTTAGAAATTG-ATTGCTTCCCT-TGATAATTAGGAGCCCAGATATAGCTTTTCCAC----GACT…
	MW278674	---------------------------------------------------------------------------------------------------------------------------------TACATTATATTT---TATTTTTGGGGTT--TGAGCAGG-TTTTGTTGGAACTAGT-ATAAGTGTATTTATTCG-TTTAGAATT--ATCCCAGGTAGGGCAAGTTGTAA-GA------GATGGGCA--ACTATATAATGTAGTTGTTACAGCTCATGCGTTTAT-TATGATTTTCTTTTTCGTAATACCAATTATAATTA-GAGGTTTTGGAAATTG-GTTATTACCTT-TGATAGTTGGTAGTCCGGATATAGCTTTTCCAC----GATT…
	MH339219	---------------------------------------------------------------------------------------------------------------------------------TACTTTGTATTT---TTTGTTTGGTGTG--TGGGCGGG-TTTGATTAGAACTAGG-ATGAGTGTTTTTATTCG-GTTAGAGTT--GTCTCAAATTAGGCAAGTAGTAA-GG------GATAGACA--GTTGTATAATGTAGTGGTTACTGCTCATGCGTTTGT-TATAATTTTTTTTTTTGTGATACCAATTTTAATTG-GTGGATTTAGGAATTG-GTTGTTGCCAA-TAATAGTGAGGAGTCCTGATATGGCTTTTCCTC----GTTT…
	NC_013752	----------------------------------------------------------------------ATAAGGGAAAAGATGTGAGTGAATCGTTGATTAATATCTACTAACCATAAGGATATTGGGACATTGTATTT---TATTTTTAGGATT--TGGGCGAG-GTTTGTTAGAACTAGA-ATGAGTGTGTTAATTCG-AGTAGAGTT--ATCACAAGTTGGACAAGTAATTA-GG------GATGGTCA--GTTGTATAATGTAATTGTTACGGCACATGCGTTTGT-TATAATTTTTTTTTTTGTGATGCCAATTATGATCG-GAGGATTTGGAAATTG-GTTGTTGCCGT-TAATATTAGGGAGTCCGGATATGGCTTTTCCGC----GTTT…
	FJ528646	------------------------------------------------------------------------------------------------------------------------------TGGGACTTTGTATTT---TATTTTTAGGGTT--TGAGCTGG-TTTGGTTGGAACTGGT-ATAAGTGTTTTTATTCG-TCTTGAGTT--GTCTCAAATTAGACAGGTGGTAA-GG------GACGGGCA--GCTGTACAACGTGGTTGTGACGGCGCATGCTTTTGT-TATGATCTTTTTTTTTGTAATACCAATTATAATTG-GTGGTTTTAGAAATTG-GTTGCTGCCTT-TAATGGTGGGTAGTCCAGATATGGCTTTTCCTC----GTTT…
	MT873560	---------------------------------------------------------------------------------------------------------------------------TATTGGTACTTTATATTT---TTTATTTAGAGTT--TGGGCTGG-TTTAGTTAGAACTGCC-ATAAGTGTTTTTATTCG-TTTAGAACT--GTCTCAAATTAGACAGGTAGTTA-GG------GATGGGCA--ACTATATAATGTAGTTGTTACTGCTCATGCTTTTGT-TATAATTTTTTTCTTTGTGATACCAATTATAATTG-GAGGTTTTGGAAACTG-ATTATTACCTT-TAATATTAGGAAGCCCTGATATGGCTTTTCCTC----GACT…
	OP221167	----------------------------------------------------------------------------------------------------------------AATCATAAGGATATTAGAACCTTGTATTT---TTTATTTAGAGCT--TGGTCTTG-ATTTATTAGAACTAGA-ATAAGTGTATTTATTCG-ATTAGAGTT--GTCTCAATGTGGTCAAGTTGTTG-GA------GATGGGCA--GTTATATAACACTATTGTTACTGCTCATGCTTTTGT-TATAATTTTTTTTTTTGTTATGCCGATAATAATTA-GAGGATTCGGAAATTG-ATTGTTGCCCT-TAATGATTAGGTCTCCGGATATGGCCTTTCCTC----GACT…
	FJ528605	-------------------------------------------------------------------------------------------------------------------------------------TTATATTT---TGTTTTTAGAATT--TGAGCGGG-TTTTGTTGGTACAAGA-ATAAGTGTATTAATTCG-TATAGAACT--ATCTCAAATTAGACCGGTAGTTG-GG------GATGGGCA--GTTATATAATGTTGTTGTTACTGCACATGCCTTTGT-AATAATTTTTTTTTTTGTGATACCTATAATAATTA-GAGGGTTTAGGAATTG-ATTGTTACCTT-TAATGTTAGGAAGTCCTGATATAGCTTTTCCAC----GATT…
	MK012342	----------------------------------------------------------------------------ATGTATAATTGATTAAATCGTTGGTTATTTTCAACTAATCATAAAGATATTAGAACTTTGTATTT---TATATTTAGGACT--TGATCTAG-ATTAATTGGAACTGCT-CTGAGTATTATTATTCG-AATAGAGTT--ATCACAGCCTAGAGGAGTAATTG-ATAATGAGAATAGACA--TATTTATAATGTAGTAGTAACTTCTCATGCTTTTGT-TATAATTTTTTTTTTTGTTATACCTATTATAATTA-GAGGTTTTAGAAATTG-ATTAATTCCTA-TAATAATTGGAGCTCCGGATATAGCGTTTCCTC----GAAT…
	LR216643	---------------------------------------------------------------------------------------------------------------------------------------------------TTTCAGAACG--TGATCAAG-GATTATTAGAACTTCT-TTAAGTGTGATTATTCG-TATAGAATT--ATCTCAAAGAAGAAGAGTTATTA-AT------AATAGACA--AATTTATAATGTAGTTGTCACTTCTCATGCATTTGT-AATAATTTTTTTTTTTGTTATACCAATTATAATTA-GAAGATTTGGAAATTG-ATTAATTCCCT-TAATAGTAAGAGCTCCTGATATGGCTTTTCCTC----GGAT…
	EF209100	-----------------------------------------------------------------------------------------------------------------------------------------------------------------------------------------------------------AGTAGAGTT-------------------------------------------------------------------------------------------------------------------------------------------------------------------GATATAGCT---------------…
	MN890028	----------------------------------------------------------ATGTATTTATATTTAGATTTTAAAGCATGATTAACTCGATGAATATTTTCGACTAATCATAAAGATATTAGAACTTTGTATTT---TATTTTCAGAACT--TGGTCTGG-AATTATTAGAACTTCT-TTAAGTGTAATTATTCG-TATAGAGTT--ATCTCAAAGAAGAAGAGTAATTA-AT------AACAGACA--AATTTATAATGTCGTTGTTACTTCTCATGCATTTGT-TATAATTTTTTTTTTTGTAATACCAATTATAATTA-GAAGATTTAGAAATTG-ATTAATTCCTT-TAATAGTAGGAGCTCCTGATATAGCTTTTCCTC----GGAT…
	LR216645	----------------------------------------------------------------------------------------------------------------------------------------TATTT---TATTTTTAGAACT--TGATCAAG-AATTATTAGAACTTCA-TTAAGTGTAATTATTCG-TATAGAATT--ATCTCAAAGAAGAGGTGTTATTA-AT------AATAGGCA--AATTTATAATGTTGTAGTTACTTCTCATGCCTTTGT-AATAATTTTTTTCTTTGTTATACCTATTATAATTA-GAAGATTTAGAAATTG-ATTAATTCCTT-TAATAGTAAGGGCTCCAGATATAGCATTTCCTC----GAAT…
	FJ528647	----------------------------------------------------------------------------------------------------------------------AAAGATATTGGAACTTTATATTT---TATTTTTAGGGTT--TGGGCAGG-TTTTATTGGAACTGGT-ATAAGTATTTTTATTCG-TTTGGAATT--GTCTCAAGTAGGACAGGTTGTAG-GT------GATAGACA--GGTATACAACGTAGTAGTAACTGCACATGCTTTTGT-TATAATTTTTTTTTTTGTTATACCTATTATACTAG-GCAGATTTGGTAATTG-ATTATTACCTC-TGATAGTGAGGAGTCCAGATATGGCCTTTCCTC----GTTT…
	MW363031	----------------------------------------------------------------------------------------------------------------------------------ACTTTGTATTT---TATTTTTGGTGTT--TGGGCAGG-ATTTGTTGGTACAAGT-ATAAGTGTATTTATTCG-TGTAGAATT--ATCTCAGGTAAGGCAAGTTGTAG-GT------GATAGACA--GTTATATAATGTAATTGTTACTGCTCATGCTTTTAT-TATGATTTTTTTTTTTGTTATACCTATTATAATTA-GAGGATTTGGTAATTG-ATTGTTGCCAT-TAATGGTAAGAAGTCCTGATATAGCCTTTCCTC----GTTT…
	OP221204	--------------------------------------------------------------------------------------------------------------------------------------------------------------------------------------------------TTTATTCG-AATAGAATT--ATCACAAATTAGACAAGTAACAA-GA------AATAGACA--AATTTATAATGTTATAGTAACAGCTCATGCTTTTGT-TATAATTTTTTTTTTTGTAATACCAATAATAATTA-GAAGATTTAGAAATTG-ATTATTACCTT-TAATATTAAGAAGTCCAGATATGGCATTTCCTC----GTTT…
	LC432332	---------------------------------------------------------------------------------------------------------------------------------TACTCTTTACTT---TATTTTTAGAGTT--TGAGCAAG-ATTTATTAGAACGAGG-ATAAGTGTATTGATTCG-TTTAGAGTT--ATCTCAAGTGAGACAAGTAATTA-GA------GATAGGCA--ACTATACAATGTAGTTGTGACTGCTCATGCCTTTGT-TATGATTTTTTTTTTTGTTATACCCATTATAATTA-GAGGGTTTAGAAATTG-ATTATTGCCAT-TGATATTAAGAAGTCCAGATATGGCTTTTCCTC----GGTT…
	MW025970	----------------------------------------------------------------------------------GTGTGGATAAAGCGATGATTAATGTCAACCAATCATAAGGATATTGGTACTCTTTACTT---TATTTTTAGAGTT--TGAGCAAG-ATTTATTAGAACGAGG-ATAAGTGTATTGATTCG-TTTAGAGTT--ATCTCAAGTGAGACAAGTAATTA-GA------GATAGGCA--ACTATATAATGTAGTTGTGACTGCTCATGCCTTTGT-TATGATTTTTTTTTTTGTTATACCCATTATAATTA-GAGGGTTTAGAAATTG-ATTGTTGCCAT-TGATATTAAGAAGTCCAGATATGGCTTTTCCTC----GGTT…
	ON053368	-------------------------------------------------------------------------------------------------------------ACTAATCATAAAGATATCGGAACTTTGTATTT---TATTTTTAGGGTT--TGGTCTAG-GTTTATTGGGACTAGA-ATAAGTGTTTTCATTCG-TTTAGAGTT--ATCTCAAATTAGACAAGTAGTAG-GA------GATGGGCA--ACTATATAATGTAATTGTTACTGCTCATGCATTTGT-TATAATTTTTTTCTTTGTTATGCCCATGATGGTCG-GGAGATTTGGGAATTG-GCTATTGCCTT-TGATAGTTAGAAGTCCAGATATAGCTTTCCCTC----GTCT…
	ON098232	----------------------------------------------------------------------------------------------------------TCGACTAATCATAAAGATATTAGTACTTTGTATTT---TGTTTTTGGAGTT--TGGTCGGG-ATTTATTGGAACTAGG-ATAAGTGTGTTTATCCG-TTTAGAGTT--GTCTCAAGTTAGACAAGTGGTAA-GA------GATGGGCA--GTTGTACAATGTTATTGTTACTGCGCATGCGTTTGT-TATGATTTTTTTCTTTGTTATGCCAATGATGATTG-GTAGGTTTAGGAATTG-GCTTTTGCCCT-TAATGGTGAGGAGTCCGGACATAGCCTTTCCTC----GTTT…
	ON098229	----------------------------------------------------------------------------------------------------------------------AAGGATATTGGAACTTTGTATTT---TATTTTTGGAGTT--TGGTCAGG-ATTTATTAGAACTAGA-ATAAGTGTATTTATTCG-TTTAGAATT--GTCTCAAATTGGACAAGTGGTAG-GA------GATAGGCA--GCTATATAATGTAATTGTTACTGCTCATGCGTTTGT-TATAATTTTTTTCTTTGTAATACCAATAATAATTG-GTAGATTTAGGAATTG-GCTTTTACCCT-TAATGGTGAGAAGTCCTGATATGGCTTTCCCTC----GTCT…
	MW817931	--------------------------------------------------------------------------------------------------------------------ATAAGGATATTGGAACTTTATATTT---TATTTTTGGAGTT--TGGGCAAG-GTTTATTGGAACAGGT-ATAAGTGTTTTTATTCG-TGTGGAGCT--TTCTCAGATTAGACAGGTAGTTG-GG------GATGGGCA--GCTTTACAATGTTATTGTTACAGCTCACGCTTTTGT-TATGATTTTTTTCTTTGTTATACCTATAATAATTG-GTAGGTTTGGAAATTG-ACTTTTACCTT-TGATGGTGGGAAGCCCTGATATAGCTTTCCCTC----GGTT…
	ON098222	-------------------------------------------------------------------------------------------------------------------------GATATTGGTACTTTGTATTT---TATTTTTGGAGTT--TGGGCAAG-GTTCATTGGAACTGGT-ATAAGTGTTTTTATTCG-TTTAGAACT--TTCTCAGATTAGACAGGTAGTTA-GG------GATAGACA--ACTATATAATGTTATCGTCACTGCGCATGCTTTTGT-TATAATTTTTTTCTTTGTTATGCCGATAATAATCG-GTAGATTTGGTAATTG-ACTTCTGCCTT-TAATGGTGGGTAGTCCTGATATAGCCTTTCCTC----GGCT…
	ON053371	-------------------------------------------------------------------------------------------------------------ACTAATCATAAAGATATTGGTACTTTGTATTT---TATTTTTGGAGTT--TGGGCAAG-GTTTATTGGAACTGGT-ATAAGTGTTTTTATTCG-TTTAGAGCT--TTCTCAGATCAGACAGGTAGTTA-GA------GACAGACA--ACTTTATAATGTCATCGTCACTGCGCATGCTTTTGT-TATGATCTTTTTCTTTGTTATACCAATAATAATTG-GTAGATTTGGTAATTG-ACTTTTACCTT-TAATAGTAGGAAGTCCTGATATAGCTTTTCCTC----GTTT…
	KR996795	--------------------------------------------------------------------------------------------------------------------------------------TTTTTTG---GGCCCCTGGAGTT--TGGGCCAG-GTTTATTGGAACTGGT-ATAAGTGTTTTTATTCG-TGTAGAACT--TTCTCAGGTCAGACAGGTGGTTA-GG------GATAGACA--GCTTTATAATGTTATCGTTACTGCTCATGCTTTTGT-TATGATTTTTTTCTTTGTTATACCTATAATAATTG-GTGGGTTTGGTAATTG-ACTTTTACCTT-TAATAGTGAGGAGTCCTGATATAGCTTTTCCTC----GTTT…
	MW278788	---------------------------------------------------------------------------------------------------------------------------------AACTTTATATTT---TATTTTTAGAATT--TGATCTAG-ACTTATTAGAACTAGG-ATAAGCGTCTTTATTCG-TATAGAATT--GTCTCAAGTAAGACAAGTTGTAA-GA------GATGGTCA--GATTTATAATGTTATTGTAACTGCTCATGCTTTTGT-AATAATTTTTTTTTTTGTAATACCTATAATAATTA-GAAGGTTTGGTAATTG-ATTATTGCCTT-TAATAATTGGAAGTCCTGATATAGCTTTTCCTC----GATT…
	MN138377	---------------------------------------------------------------------------------------------------------------------------------AACATTATATTT---TTTGTTTAGGGTT--TGGGCTGG-TCTCGTAGGGACTGGT-ATAAGTGTTTTTATTCG-TTTGGAATT--ATCTCAGATTGGTCAAGTAGTTG-GT------GACGGTCA--GTTATATAATGTAATTGTAACTGCTCATGCCTTTGT-TATAATTTTTTTTTTTGTCATACCAATAATAATCA-GGGGTTTTAGAAATTG-GTTATTACCTT-TGATAGTAGGAAGTCCTGATATGGCTTTTCCAC----GTCT…
	LS992547	---------------------------------------------------------------------------------------------------------------------------TATTGGTACTTTGTATTT---TGTTTTTGGTATT--TGGTCAGG-GTTTATTGGTACTGGC-ATAAGTGTTTTTGTTCG-TTTGGAACT--ATCTCAAGTTAGGCAGGTGGTGG-GG------GACGGGCA--GCTCTATAATGTAATTGTTACTGCCCATGCTTTTGT-TATGATTTTTTTCTTTGTAATGCCTATAATAATTG-GGGGGTTTGGTAATTG-GCTTTTACCTC-TTATAGTGGGTAGTCCGGATATGGCTTTCCCTC----GTCT…
	MT605851	--------------------------------------------------------------------------------------------------------------------------------------------------------------------------TTATTAGGACAGGA-ATGAGTGTATTTATTCG-TATGGAATT--GTCTCAAGTAGGGCAGGTGGTAG-GA------GATGGGCA--GTTGTATAATGTTATTGTTACTGCTCATGCCTTTGT-GATAATTTTTTTTTTTGTTATGCCAATAATAATTG-GGAGGTTTGGGAATTG-GTTATTGCCTT-TGATAGGGGGCTCTCCAAATATAGCATTTCCTC----GTTT…
	LS992554	-------------------------------------------------------------------------------------------------------------------------------------TTGTATTT---TTTGTTTGGAATT--TGGTCAGG-ATTTATTAGGACAGGA-ATAAGTGTGTTTATTCG-TATGGAGCT--GTCCCAGGTGGGACAAGTAGTGG-GA------GATGGGCA--GTTGTATAATGTTATTGTTACTGCTCATGCTTTTGT-TATAATTTTTTTTTTTGTTATGCCAATGATGATTG-GGGGATTTAGGAATTG-GTTGTTGCCTT-TAATAGTGAGGTCTCCTGATATGGCGTTTCCTC----GTTT…
	MW858359	----------------------------------------------------------------------------------------------------------------------------ATTGGGACTTTGTATTT---TTTGTTTGGAATT--TGGTCTGG-GTTTATTGGGACGGGA-ATAAGTGTATTTATTCG-TTTGGAATT--GTCTCAAGTTGGACAGGTGGTAA-GG------GACGGTCA--ATTATATAATGTTATTGTTACTGCTCATGCTTTTGT-TATAATTTTTTTTTTTGTTATGCCAATAATGATTG-GAAGGTTTAGGAATTG-GTTGTTACCTT-TGATAGTTAGGTCTCCAGACATAGCGTTTCCTC----GTTT…
	LS992553	---------------------------------------------------------------------------------------------------------------------------------GACTTTATATTT---TTTGTTTAGAATT--TGGTCTGG-GTTTATTAGGACTGGA-ATAAGTGTATTTATTCG-AATGGAATT--GTCCCAAGTAGGACAAGTAGTGG-GG------GATGGGCA--GCTGTATAATGTTATTGTTACTGCTCATGCTTTTGT-GATAATTTTTTTTTTTGTTATGCCAATGATAATTG-GAAGGTTTAGGAATTG-GTTGTTGCCTT-TGATAGTTAGGTCTCCTGACATAGCGTTTCCTC----GTTT…
	ON053363	-------------------------------------------------------------------------------------------------------------ACTAATCATAAAGATATTAGAACTATGTATTT---TGTTTTTGGTGTT--TGATCTAG-GTTTATTAGGACAAGA-ATAAGTGTTTTTATTCG-TCTAGAGTT--GTCACAGGTAGGGCAGGTCGTGG-GA------GACAGGCA--ACTATACAATGTGATTGTGACTGCTCATGCTTTTGT-TATAATTTTTTTCTTTGTTATACCTATGATGATTG-GTGGATTTGGGAATTG-ACTATTACCTC-TTATAGTGAGGAGTGCTGACATAGCTTTTCCTC----GGTT…
	LS992545	---------------------------------------------------------------------------------------------------------------------------TATTAGAACTTTATATTT---TGTTTTTAGAGTT--TGATCTAG-ATTTATTAGAACTAGG-ATAAGTGTTTTTATTCG-TTTAGAGTT--GTCTCAAATTGGTCAAGTTGTAG-GA------GATGGTCA--ACTTTATAATGTAATTGTAACTGCGCACGCTTTCGT-AATAATTTTTTTCTTTGTGATACCTATAATAATTG-GAGGGTTTGGGAATTG-GCTTCTCCCCC-TTATAGTTGGGAGTCCTGATATAGCCTTCCCTC----GATT…
	ON098245	-------------------------------------------------------------------------------------------------------------------------GATATTGGAACTTTATACTT---TGTTTTTAGAGTT--TGGTCTGG-GTTTATTGGGACAAGA-ATAAGTGTTTTTATTCG-TTTAGAGCT--GTCTCAAATTGGGCAAGTTGTAG-GG------GATGGGCA--ATTGTACAATGTAATTGTGACTGCTCACGCATTTGT-AATAATTTTTTTCTTTGTGATACCTATAATAATTG-GAGGATTTAGAAATTG-GCTACTTCCTT-TGATGTTGGGGAGTCCGGATATAGCTTTCCCCC----GACT…
	ON053361	-------------------------------------------------------------------------------------------------------------ACTAATCATAAAGATATTGGTACTTTGTATTT---CGTTTTTAGGGTT--TGATCTGG-GTTTATTGGTACTAGG-ATAAGTGTGTTTATTCG-TTTGGAACT--GTCACAAATTGGACAAGTTGTTA-GG------GACGGGCA--ACTTTATAATGTAATTGTAACTGCTCATGCTTTTAT-TATAATTTTTTTCTTTGTAATGCCAATGATAATTA-GAGGATTTGGTAATTG-ATTGTTGCCAC-TTATAGTAAGAAGTCCTGATATGGCTTTTCCTC----GTTT…
	MW858368	----------------------------------------------------------------------------------------------------------------AATCATAAAGATATTGGAACTTTGTATTT---TGTTTTTGGTGTT--TGATCTAG-ATTTATTGGTACTAGG-ATGAGTGTGTTTATTCG-CCTAGAGCT--GTCACAAATTAGGCAGGTTGTTA-GA------GATAGGCA--ACTTTATAATGTTATTGTGACTGCTCATGCTTTTGT-AATAATTTTTTTCTTTGTAATGCCTATGATAATTG-GGAGATTTGGTAATTG-GTTGTTACCAC-TTATGGTGAGAAGCCCAGATATAGCTTTCCCTC----GGTT…
	LS992546	---------------------------------------------------------------------------------------------------------------------------TATTGGTACTTTGTATTT---TGTTTTTGGAGTT--TGGTCTAG-GTTTATTGGTACTAGA-ATAAGTGTGTTTATTCG-TTTAGAATT--GTCACAAATTAGGCAAGTTGTTA-GA------GATAGGCA--ACTCTATAATGTTATCGTGACTGCTCATGCTTTTGT-AATGATTTTTTTCTTTGTAATACCAATGATAATTG-GAAGATTTGGTAATTG-GTTGTTACCAC-TTATAGTGAGAAGTCCGGATATAGCTTTCCCCC----GATT…
	MZ580860	---------------------------------------------------------------------------------------------------------------------------------AACTTTATATTT---TGTTTTTAGGGTT--TGATCTAG-ATTTATTGGCACTAGA-ATGAGTGTTTTTATCCG-ACTTGAACT--TTCACAAGCAGGTGAGGTTGTGA-GA------GATGGTCA--GCTTTATAATGTTATTGTAACTGCTCATGCTTTTGT-TATGATTTTTTTTTTTGTTATGCCTATGATGATTA-GAAGGTTTAGAAATTG-ACTTTTACCTT-TAATAGTGAGAAGCCCGGATATGGCTTTCCCTC----GCTT…
	OP221213	-------------------------------------------------------------------------------------------------------------------CATAAAGATATTGGTACTTTGTATTT---TATTTTTGGGGTT--TGGTCTAG-ATTTATTAGAACTGGC-ATAAGTATTTTTATTCG-GCTAGAATT--ATCTCAAATTAGACAGGTAGTTA-GA------GATGGTCA--GCTGTATAATGTTATTGTCACTGCTCATGCTTTTAT-TATAATTTTCTTTTTTGTTATACCTATGATGATCA-GGAGATTTGGGAATTG-ACTCCTACCTT-TGATGGTAAGGAGCCCTGATATAGCTTTTCCTC----GATT…
	ON053370	----------------------------------------------------------------------------------------------------------------------AAGGATATTGGTACTTTATATTT---TATTTTTGGTGTT--TGGTCTGG-ATTTATTAGGACTGGT-ATGAGTGTTTTTATTCG-GTTGGAATT--ATCTCAAATTAGACAAGTAGTTA-GG------GATGGTCA--GCTTTATAATGTTATTGTTACTGCTCACGCTTTTAT-TATAATTTTCTTTTTTGTTATGCCTATAATGATTG-GTAGGTTTAGAAATTG-ACTTTTACCTT-TGATAGTAAGAAGTCCTGATATAGCCTTTCCTC----GGTT…
	MT873570	---------------------------------------------------------------------------------------------------------------------------TATTGGTACTTTGTATTT---TGTTTTTAGAATT--TGGTCAAG-ATTTATTAGGACTAGA-ATAAGTGTATTTATTCG-TTTGGAGCT--GTCACAAGTTGGACAGGTTGTTG-GA------GATGGGCA--GCTTTATAATGTTATTGTTACCGCTCATGCCTTTGT-AATAATTTTCTTTTTTGTTATACCTATGATAATTA-GAAGGTTTAGAAATTG-ACTGTTACCTC-TTATAGTAAGAAGTCCAGATATGGCTTTCCCAC----GATT…
	OP221164	-------------------------------------------------------------------------------------------------------ATGTCTACTAATCATAAGGATATTAGAACATTATATTT---TATTTTTAGAGTT--TGGTCTAG-GTTCATTAGAACTAGA-ATGAGTGTATTTATTCG-ATTAGAGCT--TTCTCAGATTGGGCAAGTAGTAA-GG------GATAGGCA--GTTGTACAATGTTATTGTTACAGCTCATGCTTTTGT-TATAATTTTTTTCTTTGTGATACCTATAATAATTG-GTAGATTTGGAAATTG-GCTTTTGCCAT-TAATAGTAGGAAGTCCAGATATGGCTTTTCCTC----GTTT…
	ON053366	-------------------------------------------------------------------------------------------------------------ACTAATCATAAGGATATTAGAACTTTGTATTT---TGTTTTTAGAATT--TGATCAGG-ATTTATTGGAACTAGG-ATAAGTGTGTTTATTCG-GTTAGAATT--GTCTCAGGTGGGACAAGTTGTGG-GA------GATAGGCA--GCTTTACAATGTTATTGTTACTGCTCATGCTTTCGT-AATAATCTTTTTCTTTGTAATGCCTATGATAATTA-GAAGATTTGGCAATTG-ATTACTTCCCC-TTATAGTGAGGAGTCCGGATATAGCTTTCCCCC----GTTT…
	LR828309	---------------------------------------------------------------------------------------------------------------------------TATTAGAACTTTGTATTT---TGTTTTTAGAATT--TGATCAGG-TTTTATTAGAACTAGA-ATAAGTATTTTTATTCG-TTTGGAGCT--ATCTCAAGTTGGGCAAGTTGTTG-GA------GATGGTCA--ACTATATAATGTTGTTGTCACTGCCCATGCTTTTGT-AATAATTTTTTTTTTCGTAATACCAATAATGATTG-GTAGATTTAGGAATTG-GCTTTTACCCT-TAATAGTGGGAAGTCCTGATATGGCTTTCCCCC----GGTT…
	OP221211	----------------------------------------------------------------------------------------------------------------AATCATAAGGATATTGGTACTTTGTATTT---CGTTTTTGGAATT--TGATCCGG-GTTTGTTAGGACTAGG-ATAAGTGTTTTCATTCG-GTTGGAGTT--GTCACAGATTGGGCAGGTTGTGA-GG------GACGGTCA--ACTTTATAATGTTATTGTTACTGCTCATGCTTTTGT-TATAATTTTTTTCTTTGTCATGCCGATAATGATTG-GTGGGTTTGGGAATTG-GCTCCTACCTT-TGATGGTGAGGAGCCCTGATATGGCTTTCCCCC----GATT…
	ON053372	----------------------------------------------------------------------------------------------------------------AATCATAAAGATATTGGAACTCTTTATTT---TTTTTTTAGAATT--TGATCTGG-TTTTATTAGGACTGGA-ATAAGTGTGTTTATTCG-GATAGAATT--GTCTCAGGTGAGGCAGGTTGTAA-GG------GATAGGCA--AGTGTATAATGTTATTGTGACTGCGCATGCCTTTGT-TATAATTTTTTTTTTTGTTATACCTATAATAATTG-GAAGGTTTGGTAATTG-GTTGTTACCTA-TGATAATTGGAAGTCCTGATATGGCCTTCCCTC----GTTT…
	ON053365	-------------------------------------------------------------------------------------------------------------ACTAATCATAAGGATATTAGAACTTTATATTT---TGTTTTTGGAATT--TGGTCAGG-TTTTATTAGAACTAGA-ATGAGTGTTTTTATTCG-TTTAGAGTT--GTCCCAAGTTGGGCAAGTTGTTG-GA------GATAGGCA--GTTGTATAATGTTATTGTGACTGCTCATGCTTTTGT-AATAATTTTTTTCTTTGTGATGCCTATAATAATTA-GAAGATTTAGAAATTG-ACTTTTACCTT-TAATAGTAGGAAGTCCTGATATAGCTTTTCCTC----GTCT…
	LR743459	---------------------------------------------------------------------------------------------------------------------------TATTGGTACTTTATATTT---TATTTTTGGTATT--TGATCTAG-GTTTATTAGGACTAGA-ATAAGTGTTTTTATTCG-TTTAGAGTT--GTCCCAAGTAGGTCAAGTGGTAG-GG------GACGGACA--ATTATATAATGTCATTGTAACCGCTCATGCTTTTGT-TATAATTTTTTTTTTTGTTATACCTATAATAATTG-GAAGGTTTGGAAATTG-ATTGTTACCTT-TAATAGTTAGAAGTCCAGATATAGCCTTTCCTC----GGTT…
	MT731472	---------------------------------------------------------------------------------------------------------------------------------TACTTTATATTT---TATTTTTGGAATT--TGGTCAAG-ATTTATTAGAACTGGG-ATAAGTGTGTTTATTCG-TTTAGAGTT--ATCTCAAGTAGGTCAAGTAGTTG-GA------GACAGACA--ATTATATAATGTAATTGTAACTGCTCATGCTTTTGT-AATAATTTTTTTTTTTGTTATGCCTATAATAATTA-GGGGTTTTGGTAATTG-ATTGTTACCTT-TAATAGTAGGTAGCCCTGATATAGCTTTTCCTC----GGTT…
	MW584319	------------------------------------------------------------------------------------------------------------------TCATAAGGACATTGGTACTTTGTATTT---TATTTTTAGAATT--TGGTCAAG-ATTTATTGGTACTGGA-ATAAGTGTCTTCATTCG-TTTAGAATT--GTCTCAAGTAGGTCAAGTGGTTA-GA------GATAGGCA--ATTGTATAATGTAATTGTAACTGCTCATGCTTTTGT-GATGATTTTCTTTTTTGTTATACCTATGATAGTTA-GGAGGTTTGGTAATTG-GTTATTACCTT-TGATAGTGGGGAGTCCAGATATGGCTTTTCCTC----GATT…
	MT873568	---------------------------------------------------------------------------------------------------------------------------TATTGGTACATTATATTT---TATTTTTGGTATT--TGGTCAAG-ATTTATTAGAACTAGA-ATAAGTGTTTTCATTCG-TTTAGAATT--GTCTCAAGTAGGACAAGTGGTTA-GG------GATGGGCA--ATTATATAATGTAATTGTAACTGCTCATGCTTTTGT-AATAATTTTTTTTTTTGTTATACCTATAATAATTA-GAGGTTTTGGTAATTG-GTTATTACCTT-TAATAGTTGGAAGTCCCGATATAGCTTTTCCTC----GATT…
	LR828372	---------------------------------------------------------------------------------------------------------------------------TATCAGAACTTTATATTT---TTTATTTGGTATT--TGATCTGG-AATGATCAGAACTAGG-ATAAGTGTTTTTATCCG-CATGGAGCT--GTCTCAGGTAGGACAGGTTGTTG-GA------GACGGACA--ATTATATAACGTGATTGTTACTGCTCATGCTTTTGT-TATAATTTTTTTTTTTGTAATACCTATAATAATTA-GGAGGTTTGGAAATTG-GTTATTACCAT-TAATGGTTGGGAGTCCAGATATGGCCTTTCCCC----GACT…
	MW579610	------------------------------------------------------------------------------------------------------------------TCATAAGGATATTGGAACTTTGTATTT---TGTTTTTAGAATT--TGGTCAAG-ATTTATTGGAACTGGG-ATAAGTGTTTTTATTCG-TTTAGAGTT--GTCTCAAATTAGGCAAGTTGTTG-GG------GATGGGCA--GCTCTATAATGTTATTGTAACTGCTCATGCTTTTGT-AATAATTTTTTTCTTTGTTATACCTATGATGATTA-GGGGGTTTGGTAACTG-ATTGTTACCTC-TTATAGTGGGGAGTCCAGATATAGCTTTTCCAC----GTTT…
	KU360786	-----------------GGTATCTTCTCATGTCTGGACAGCAAAAAATAACAAACAAAACAATACACAACAAAAACAAAAACACAAAACACACAAACGACCACTGGTCAACAAATCATAAAGATATTGGAACT---TATTT---TGTTTTTAGAATT--TGGTCTGG-GTTTATTAGAACTGGA-ATAAGTGTATTTATCCG----GGAACT--TTCTCAAATTGGACAGGTTGTTG-GT------GATGGACA-----ATATAATGTTATTGTAACCGCACACGCTTTTGT-TATAATTTTTTTCTTTGTTATACCTATAATAATTA-GGAGATTTGGTAATTG-GC----------CTATAGTGGGGAGTCCGGATATGGCTTTCCCTC----GTCT…
	OP221206	------------------------------------------------------------------------------------------------------------------TCATAAGGATATTGGAACTTTATATTT---TGTTTTTAGAATT--TGGTCTGG-GTTTATTAGAACTGGA-ATAAGTGTATTTATCCG-GTTAGAACT--TTCTCAAATTGGACAGGTTGTTG-GT------GATGGACA--ATTATATAATGTTATTGTAACCGCACACGCTTTTGT-TATAATTTTTTTCTTTGTTATACCTATAATAATTA-GGAGATTTGGTAATTG-GTTACTACCTT-TAATAGTGGGGAGTCCGGATATGGCTTTCCCTC----GTCT…
	OP221226	----------------------------------------------------------------------------------------------------------------AATCATAAGGATATTGGGACTTTATATTT---TGTTTTTAGAATT--TGATCTAG-GTTTATTAGGACAAGA-ATGAGTGTTTTTATTCG-TTTAGAATT--GTCTCAAGTTGGTCAGGTGGTTA-GA------GATGGGCA--ACTTTATAATGTTATTGTTACTGCTCATGCTTTTGT-TATAATTTTTTTTTTTGTTATGCCTATAATAATTG-GAGGATTCGGTAATTG-ATTATTGCCTT-TAATAGTGGGAAGTCCAGATATGGCTTTTCCTC----GTTT…
	MW817934	-------------------------------------------------------------------------------------------------------------------CATAAGGATATTGGGACTTTGTACTT---TGTTTTTAGAATT--TGATCTGG-GTTTATTGGGACAAGG-ATAAGTGTTTTTATTCG-TTTAGAGTT--ATCTCAAGTTGGTCAAGTGGTTG-GA------GATGGGCA--ACTTTATAATGTTATTGTTACTGCTCATGCTTTTGT-TATAATTTTTTTTTTTGTTATGCCTATAATGATTA-GAAGGTTTGGTAATTG-ATTGTTGCCTT-TAATGGTTGGTAGTCCTGATATGGCTTTTCCTC----GTTT…
	OP221221	-------------------------------------------------------------------------------------------------------------------------------------------TT---TGTTTTTAGAATT--TGATCTAG-GTTTATTAGGACAAGG-ATAAGTGTTTTTATTCG-TTTAGAATT--ATCCCAAGTTGGTCAAGTGGTTG-GA------GATGGGCA--GCTTTATAATGTTATTGTTACTGCTCATGCTTTTGT-CATAATTTTTTTTTTTGTTATGCCTATAATAATTA-GGGGGTTTGGTAATTG-ACTATTACCTC-TAATAGTTGGTAGCCCTGATATAGCTTTTCCTC----GTTT…
	MZ533118	-------------------------------------------------------------------------------------------------------------------CATAAAGATATTGGAACTTTGTATTT---TGTTTTTAGGATT--TGGTCTAG-ATTTATTAGAACAAGA-ATAAGTGTTTTTATTCG-TTTAGAATT--ATCTCAAGTAGGTCAAGTGGTTA-GA------GATGGGCA--ACTTTATAATGTTATTGTTACTGCCCATGCCTTTGT-TATAATTTTTTTTTTTGTTATACCCATAATGATTG-GGGGTTTTGGGAACTG-ACTTTTGCCTT-TAATAGTTGGTAGCCCCGATATGGCCTTTCCTC----GTTT…
	OP221223	-------------------------------------------------------------------------------------------------------------------------------------------TT---TGTTTTTAGAATT--TGATCTGG-ATTTATTGGAACAAGA-ATAAGTGTCTTTATCCG-TTTAGAATT--GTCTCAAGTTGGGCAGGTAGTTG-GA------GATAGGCA--ATTGTATAATGTTATTGTCACTGCCCATGCTTTTGT-TATAATTTTTTTCTTTGTTATACCTATAATAATTG-GGGGGTTTGGTAACTG-GTTGTTGCCTT-TGATGGTAGGTAGTCCAGATATGGCTTTTCCTC----GTTT…
	ON098240	----------------------------------------------------------------------------------------------------------------------AAGGATATTGGAACTTTGTATTT---TGTTTTTAGAATT--TGATCTGG-GTTTATTAGAACAAGA-ATAAGTGTTTTTATTCG-TTTGGAATT--ATCCCAAGTTGGTCAAGTAGTTG-GA------GATGGGCA--ACTTTACAATGTTATTGTTACTGCTCATGCTTTTGT-TATAATTTTTTTCTTTGTTATACCTATGATGATTA-GGGGGTTTAGAAATTG-GCTTTTACCTT-TAATAGTAGGTAGCCCGGATATAGCTTTTCCTC----GTTT…
	MT873573	---------------------------------------------------------------------------------------------------------------------------TATTAGAACTTTGTATTT---TATTTTTAGGATT--TGATCTAG-ATTTATTAGAACAAGG-ATAAGTGTTTTTATTCG-TTTAGAGTT--ATCTCAGGTTGGGCAGGTAGTTG-GA------GATGGACA--ATTGTATAATGTTATCGTTACTGCTCATGCTTTTGT-TATGATTTTTTTTTTTGTTATACCTATAATAATTA-GGGGTTTTGGTAATTG-GCTTTTACCTT-TAATAGTTGGTAGCCCTGATATGGCTTTCCCTC----GTTT…
	ON053358	-------------------------------------------------------------------------------------------------------------------CATAAAGATATTGGTACTTTGTATTT---TATTTTTGGTATT--TGGTCTAG-GTTTATTGGTACAAGA-ATAAGTGTTTTTATTCG-TTTGGAGTT--GTCTCAAGTAGGACAAGTTGTTA-GG------GACGGTCA--GATTTATAATGTTATTGTGACTGCCCATGCTTTTGT-TATAATTTTTTTTTTTGTTATACCTATAATGATTG-GTGGGTTTGGTAATTG-GTTATTGCCTT-TGATGGTTGGGAGTCCTGATATGGCTTTTCCTC----GATT…
	ON053359	----------------------------------------------------------------------------------------------------------------AATCATAAAGATATTAGGACTCTTTATTT---TTTTTTTAGAATT--TGGTCTGG-TTTTATCGGAACTGGA-ATGAGTGTTTTTATTCG-AATGGAGCT--GTCTCAGGTAGGACAAGTTGTTA-GA------GATGGTCA--GTTGTATAATGTTATTGTAACTGCTCATGCTTTTGT-TATAATTTTTTTTTTTGTTATACCTATAATGATTG-GGAGGTTTGGTAATTG-GTTGTTACCTT-TGATGGTTGGTAGTCCTGATATGGCCTTCCCTC----GGTT…
	OP221214	----------------------------------------------------------------------------------------------------------TCTACTAATCATAAAGATATTAGAACTCTTTATTT---TTTTTTTGGAATT--TGGGCTAG-ATTTATTGGTACAAGA-ATAAGTGTTTTTATTCG-TATGGAATT--GTCTCAGGTAAGACAAGTTGTAG-GA------GATGGTCA--GTTATATAATGTTATTGTAACTGCTCATGCTTTTGT-TATAATTTTTTTTTTTGTTATACCAATAATAATTA-GAGGTTTTGGTAATTG-ATTATTACCTT-TAATAGTAGGAAGTCCTGATATAGCTTTTCCTC----GGTT…
	OP221157	-------------------------------------------------------------------------------------------------------------------CATAAAGATATTAGAACTCTTTATTT---TTTTTTTAGAATT--TGGTCAGG-TTTTATTGGTACTAGA-ATAAGTGTTTTTATTCG-TATGGAGTT--GTCTCAAGTTAGGCAGGTTGTTG-GT------GATGGTCA--ATTATATAATGTTATTGTTACTGCTCATGCGTTTGT-TATAATTTTTTTTTTTGTTATGCCTATAATAATTG-GTAGGTTTGGTAATTG-ATTATTACCTT-TAATAGTTAGGAGTCCAGATATAGCTTTTCCTC----GTTT…
	MT873572	---------------------------------------------------------------------------------------------------------------------------------AACTTTATATTT---TGTTTTTGGAATT--TGATCAAG-GTTTATTGGAACTGGT-ATAAGTATTTTTATTCG-TTTAGAATT--GTCTCAGATTAGGCAAGTTGTTA-GA------GATGGGCA--GCTTTATAATGTTATTGTGACTGCTCATGCCTTTGT-TATAATCTTTTTTTTTGTTATGCCCATAATAATTG-GGGGTTTTGGAAATTG-GCTTCTTCCTT-TAATAGTGGGGAGTCCTGATATGGCTTTCCCTC----GATT…
	MT873575	---------------------------------------------------------------------------------------------------------------------------------AACTTTATATTT---TGTTTTTAGAATT--TGGTCAAG-ATTTATTGGTACTAGA-ATGAGTGTTTTTATTCG-TTTGGAATT--ATCACAAATTGGGCAGGTAGTTA-GG------GATAGGCA--ACTTTATAATGTTGTTGTTACTGCTCATGCTTTTGT-TATAATTTTTTTTTTTGTAATACCTATAATAATTA-GGAGGTTTAGGAATTG-GCTTCTTCCTT-TAATAGTAAGGAGCCCTGATATGGCTTTTCCTC----GTTT…
	ON053355	----------------------------------------------------------------------------------------------------------------------AAGGATATTGGAACTTTATATTT---TGTTTTTGGAATT--TGGTCAAG-ATTTATTGGTACTAGG-ATGAGTGTCTTTATTCG-TTTGGAATT--GTCTCAGATTGGTCAAGTAGTTG-GG------GATGGACA--ACTTTATAATGTTATTGTAACTGCTCATGCTTTTGT-TATAATTTTTTTTTTTGTTATACCTATAATAATTG-GGGGGTTTGGTAATTG-GCTTCTCCCTT-TAATAGTAGGAAGTCCTGATATGGCTTTCCCTC----GTTT…
	OR621353	------------------------------------------------------------------------------------------------------------------------------------------------------------T--CGGTC-AG-ATTTATTGGTACTAGG-ATGAGTGTCTTTATTCG-TTTGGAATT--GTCTCAGATTGGTCAAGTAGTTG-GG------GATGGACA--ACTTTATAATGTTATTGTAACTGCTCATGCTTTTGT-TATAATTTTTTTTTTTGTTATACCTATAATAATTG-GGGGGTTTGGTAATTG-GCTTCTCCCTT-TAATAGTAGGAAGTCCTGATATGGCTTTCCCTC----GTTT…
	LC547001	---------------------------------------------------------------------------------------------------------------------------------------------------TTTTGGAGCA--TGAGCTAG-GTTAGTAAGGACAGGG-ATAAGTGTTTTGATTCG-AACAGAGTT--GTCACAAGTTGGTCAGGTCATCA-GG------GACGGTCA--GTTGTATAATGTTATAGTAACGGCGCATGCTTTTGT-AATAATTTTTTTTTTTGTGATGCCTATTATAATTA-GAAGGTTTGGAAATTG-GTTATTGCCTT-TAATGGTTGGGAGTCCTGATATGGCATTTCCTC----GGAT…
	OM912585	------------------------------------------------------------------------------------------------------------------------------------------------------------T--TGAGCAGG-TTTGGTAGGAACTGGG-ATAAGTGTCTTAATTCG-TATGGAGCT--GTCACAAACAGGTCCAGTAATTG-GT------GATGGGCA--GTTGTATAATGTTATTGTCACTGCACATGCTTTTGT-AATAATCTTTTTTTTCGTTATGCCCATAATAATTA-GGGGTTTTGGAAACTG-GTTGTTACCTT-TGATATTAGGATCTCCTGATATGGCTTTTCCAC----GGTT…
	MT361974	------------------------------------------------------------------------------------------------------------------------------------------------------------------GCAGG-GTTAGTAGGTACAGGT-ATAAGTGTTTTAATTCG-ATTAGAATT--ATCACAGACTAGACCGGTTATCA-GG------GATGGTCA--ATTATACAATGTAATTGTTACAGCTCATGCATTTGT-TATAATTTTTTTTTTTGTGATACCTATAATAATTA-AAGGGTTTGGTAATTG-GTTGTTGCCTT-TGATGTTAGGTTCTCCAAATATAGCTTTTCCTC----GATT…
	MW858357	-------------------------------------------------------------------------------------------------------------------CATAAGGATATTGGGACGTTGTATTT---TATTTTTGGTATT--TGGGCAGG-TTTGGTAGGTACAAGA-ATGAGTGTTTTAATTCG-TTTAGAATT--GTCTCAGACGAGGCCGGTTATTA-GG------GATGGGCA--ACTGTATAATGTAGTTGTTACTGCTCATGCTTTTGT-AATGATTTTTTTTTTTGTTATACCTATAATAATTA-GGGGTTTTGGAAATTG-GCTTCTTCCTT-TAATATTAGGTTCACCTGATATGGCTTTTCCTC----GGTT…
	FJ528639	------------------------------------------------------------------------------------------------------------------------AGATATTGGAACTTTGTATTT---TATTTTAAGGGTT--TGGGCCGG-TTTTATTGGGTCTGGT-ATGAGTGTTTTAATTCG-GACTGAATT--ATCTCAAACCGGGCAGTTAATAG-GT------GATGGCCA--ACTTTATAACGTAATTGTTACGGCGCATGCGTTTGT-AATGATTTTCTTTTTTGTAATGCCTATTATGATTG-GGAGGTTCGGTAACTG-GCTGTTGCCTT-TGATGATTGGCAGCCCTGATATGGCTTTTCCTC----GGAT…
	MW278295	---------------------------------------------------------------------------------------------------------------------------------GACTTTATATTT---TGTCTTAGGAGTT--TGAGCTGG-TTTTATTGGGTCTGGT-ATGAGTGTGTTAATTCG-TACGGAGTT--GTCTCAAACTGGGCAGTTGATTG-GT------GATAGGCA--GTTATACAATGTAATTGTTACTGCTCATGCTTTTGT-TATGATCTTTTTTTTTGTTATGCCTATTATAATTG-GAGGTTTTAGAAATTG-ATTGCTTCCAT-TAATGATCGGGAGTCCTGATATGGCCTTTCCTC----GAAT…
	FJ528653	---------------------------------------------------------------------------------------------------------------------TAAAGATATTGGGACATTATATTT---CATTTTTAGAGTT--TGATCTGG-TCTGATTAGGACAAGA-ATAAGTGTTTTTATTCG-TATAGAATT--ATCACAGACAAGAAAAGTTGTTA-GA------GATGGACA--GTTATATAATGTTATTGTTACTGCCCATGCATTGGT-TATAATTTTTTTCTTTGTTATACCTATTATAATTA-GAAGATTTGGAAATTG-GTTATTACCTT-TAATAATTGGTTGTCCAGATATAGCTTTTCCTC----GTTT…
	MK495826	----------------------------------------------------------------------------------------------------------TCGACTAATTCAAAAGATATTAGAACTTTATACTT---TATCTTAAGAGTC--TGAGCTAG-ATTTATTAGATCAGGA-ATAAGTGTTCTAATTCG-TACTGAGCT--TTCTCAGGTAGGTCAGTTAATTA-GA------GATGGGCA--GCTATATAATGTAGTAGTTACCGCCCATGCCTTTGT-TATAATCTTTTTTTTTGTAATACCTATTATAATTA-GGAGATTTAGAAATTG-GTTGTTACCGC-TTATGTTAGGTAGCCCGGATATAGCTTTTCCAC----GAAT…
	KU299764	------------------------------------------------------------------------------------------------------------------------AGATATTAGAACTTTATATTT---TATTTTAAGAGTT--TGGGCCAG-ATTTATTAGGTCAGGA-ATAAGTGTTTTAATTCG-AACAGAATT--ATCTCAGGTTGGTCAGCTCATTA-GA------GATGGTCA--GTTATATAATGTAATTGTTACAGCTCATGCATTTGT-AATAATCTTTTTTTTTGTTATACCTATTATAATTA-GAAGATTTGGTAATTG-GTTGTTACCTT-TAATAATTAGGAGTCCAGATATGGCTTTCCCTC----GTAT…
	MW278362	---------------------------------------------------------------------------------------------------------------------------------AACATTATATTT---TATTTTAAGAATT--TGGGCTAG-ATTTATTAGATCTGGT-ATAAGTGTTTTAATTCG-TAATGAATT--ATCTCAGGTTAGGCAGTTAATTG-GA------GATGGGCA--GTTATATAATGTTGTAGTTACTGCTCATGCTTTTGT-TATGATTTTTTTTTTTGTAATACCTATTGTTATTG-GTAGATTTAGAAATTG-GTTGTTGCCAT-TAATGATCGGAAGTCCTGATATGGCATTTCCTC----GTAT…
	FJ528633	--------------------------------------------------------------------------------------------------------------------ATAAAGATATTGGGACTTTGTATTT---TATTTTGAGAGTT--TGAGCAGG-TTTTATTGGATCTGGT-ATAAGTGTGCTAATTCG-TACTGAGTT--GTCTCAAGTGAGACAGTTAATTG-GT------GATAGGCA--GTTGTATAATGTGGTGGTTACTGCTCATGCCTTTGT-TATGATCTTTTTTTTTGTTATGCCTATCATGATTG-GAAGGTTTGGAAATTG-GTTACTTCCAC-TAATGATTGGAAGTCCGGATATGGCTTTTCCTC----GTAT…
	LC547000	-----------------------------------------------------------------------------------------------------------------------------------------------------------TC--TGGGCTAG-ATTAGTCAGGACTAGA-ATAAGTGTGTTTATTCG-TTTAGAATT--ATCCCAAATTAGACAAGTTGTGG-GT------GATGGTCA--ATTATATAATGTAGTTGTTACTGCACACGCTTTTGT-TATAATTTTTTTTTTTGTAATACCTATTATAATTA-GGAGGTTCAGAAATTG-GTTGCTTCCAT-TAATAGTTGGAAGTCCTGATATAGCTTTTCCTC----GACT…
	KC017438	------------------------------------------------------------------------------------------------------------------------AGATATTGGAACGTTGTATTT---TATTTTTAGAGTT--TGGGCTAG-ATTGGTCAGAACAGGA-ATAAGTGTGTTTATTCG-TCTTGAGTT--GTCTCAGATTAGGCAAGTTGTTG-GT------GATGGTCA--ATTATATAATGTTGTGGTTACTGCACATGCTTTTGT-TATAATTTTTTTTTTCGTGATGCCCATTATAATTG-GGGGATTTAGAAATTG-GTTACTTCCTT-TAATAGTAAGGAGTCCGGATATAGCTTTTCCTC----GCCT…
	MH339218	---------------------------------------------------------------------------------------------------------------------------------TACGTTGTATTT---TTTGTTTGGTATT--TGGGCTGG-TATTATTGGTACTGGT-ATGAGTGTATATATTCG-GATTGAGTT--GTCTCAAGTGAGGCAGGTTATTA-GA------GATGGGCA--GTTATATAACGTGTTAGTGACGGCACATGCTTTTTT-GATAATTTTTTTTTTCGTTATACCGGTAATGATCG-GTGGGTTTGGTAATTG-ATTATTGCCTT-TGATATTAAGGTGTCCAGATATGGCTTTTCCGC----GTCT…
	OL877195	---------------------------------------------------------------------------------------------------------GTCAACAAATCATAAAGATATTGGGACTTTGTATTT---TTTATTTGGGGTT--TGGGCTAG-GGTAATTGGTACTGGA-ATGAGTGTTTATATCCG-TATGGAATT--GTCTCAGGTTAGGCAAGTAATCG-GA------GATGGTCA--GCTTTATAATGTATTAGTTACAGCACATGCTTTTTT-AATAATTTTTTTTTTTGTGATACCTGTTATAATTA-GGGGGTTTGGAAATTG-GTTGTTACCTT-TGATGTTGGGTTGTCCGGATATGGCTTTTCCTC----GTTT…
	LC547004	---------------------------------------------------------------------------------------------------------------------------------------------------ATTTGGTGTG--TGGGCTAG-AGTGGTAGGTACTGGA-ATAAGTGTTTACATTCG-TATGGAATT--GTCCCAAGTTGGGCAAGTAATTG-GA------GATGGTCA--GTTATATAATGTGTTGGTTACAGCTCATGCTTTTTT-AATAATTTTTTTTTTTGTGATACCTGTAATAATTA-GGGGGTTTGGTAATTG-GTTATTACCTT-TGATATTAGGATGTCCAGATATGGCTTTTCCTC----GTTT…
	FJ528606	-------------------------------------------------------------------------------------------------------------------------GATATTGGAACTTTGTATTT---TTTGTTTGGTGTT--TGGTCTGG-TTTTGTAGGTACTAGG-ATGAGTATTTTTATTCG-TATGGAGTT--ATCACAAGTGAGGCAAGTTATTG-GA------GATAGGCA--GTTATATAATGTAGTAGTTACTGCTCATGCTTTTGT-TATAATTTTTTTTTTTGTAATGCCAGTTATGATTG-GGGGTTTTGGTAATTG-ATTGTTGCCGT-TAATATTAAGGTGTCCAGATATGGCATTTCCTC----GTTT…
	MT873567	------------------------------------------------------------------------------------------------------------------------------------------------TTTGTTTGGTGTT--TGGGCGGG-TTTTGTTGGGACAGGG-ATAAGTGTTTTTATCCG-GATAGAATT--ATCACAAGTTGGTCAAGTTATTA-GA------GATGGTCA--ACTATATAATGTGGTTGTTACGGCACATGCCTTTGT-TATAATTTTTTTTTTTGTTATGCCAGTGATAATTG-GTGGGTTTGGGAATTG-ATTATTGCCCC-TTATATTGAGGTGTCCAGATATGGCTTTCCCTC----GTCT…
	S54796	-------------------------------------------------------------------------------------------------------------------------------AGGACTTTGTATTT---TTTGTTTGGTGTT--TGGGCGGG-TTTTGTTGGGACAGGT-ATAAGTGTCTTTATTCG-AATAGAGTT--ATCTCAAGTGGGTCAAGTTATTG-GA------GATGGTCA--GTTGTATAATGTGGTTGTTACAGCTCATGCCTTTGT-TATAATTTTCTTTTTTGTTATGCCGGTAATAATTG-GTAGATTTAGAAACTG-ATTGTTACCTT-TGATATTAGGATGTCCAGATATGGCTTTTCCTC----GATT…
	NC_002177	----------------------------------------------------------------------------ATGTTAATGTGATTTTTGCGTTGGTTTATATCTACAAATCATAAAGATATTAGGACTTTGTATTT---TTTGTTTGGTGTT--TGGGCGGG-GTTTGTTGGGACAGGT-ATAAGTGTCTTTATTCG-AATAGAGTT--ATCTCAAGTGGGTCAAGTTATTG-GA------GATGGTCA--GTTGTATAATGTGGTTGTTACAGCTCATGCCTTTGT-TATAATTTTCTTTTTTGTTATGCCGGTAATAATTG-GTAGATTTAGAAATTG-ATTGTTACCTT-TGATATTAGGATGTCCAGATATGGCTTTTCCTC----GATT…
	MW278689	---------------------------------------------------------------------------------------------------------------------------------AACTCTGTATTT---TTTGTTTGGTATT--TGAGCTGG-CTTTATTGGAACAGGG-ATAAGTGTAGTAGTTCG-GACTGAACT--TTCCCAAGTTGGTCAGGTTATCA-GG------GATGGTCA--AATGTATAATGTTATAGTGACAGCCCATGCTTTTGT-TATGATTTTTTTTTTTGTAATGCCCATAATAATTG-GTGGATTTAGAAATTG-GTTGTTACCTT-TGATAGTGGGGAGTCCAGATATAGCTTTTCCTC----GAAT…
	MW278777	---------------------------------------------------------------------------------------------------------------------------------GACATTGTATTT---TTTGTTTGGTATT--TGGGCTAG-GTTTATTGGTACGAGA-ATAAGTGTGATTGTACG-GACTGAATT--GTCTCAGGTTGGACAGGTTATTG-GA------GATGGTCA--AATGTACAATGTGATGGTAACTGCTCATGCTTTTGT-AATGATTTTTTTTTTTGTTATGCCTATTATAATCA-GAGGTTTCGGTAATTG-ATTGTTACCTT-TGATGGTGAGAAGTCCAGATATGGCTTTTCCTC----GTAT…
	LC546999	----------------------------------------------------------------------------------------------------------------------------------------------------TTTGGTATT--TGGGCTGG-GTTTATCAGGACAGGT-ATAAGTGTGATTGTTCG-TACTGAGTT--ATCTCAAGTTGGACAGGTTATTA-GA------GACGGGCA--GTTGTACAATGTTATAGTTACTGCCCATGCTTTTGT-TATGATTTTTTTTTTTGTCATGCCCATTATAATTG-GTGGGTTTGGGAACTG-GCTATTACCTT-TAATGGTAGGAAGTCCAGATATAGCGTTTCCTC----GGAT…
	MH383131	-----------------------------------------------------------------------------------------------------------------------------------CTCTATATTT---TTTGTTTGGTATT--TGGGCTAG-GTTTATTGGAACGGGT-ATGAGCGTAATTGTACG-AACAGAGTT--GTCCCAAGTTGGGCAGGTAATTG-GA------GATGGGCA--GTTGTATAATGTGATAGTCACAGCCCATGCCTTTGT-TATGATTTTTTTTTTTGTTATGCCAATTATAATTG-GCAGATTTGGTAATTG-ATTGTTGCCTT-TGATGGTGGGGAGTCCAGACATGGCATTTCCTC----GGAT…
	NC_013561	----------------------------------------------------------------------------------ATGTGATTAAAGCGTTGGTTGATGTCTACTAATCATAAAGACATTGGGACTCTATATTT---TTTGTTTGGTATT--TGGGCTAG-GTTTATTGGAACGGGT-ATGAGCGTAATTGTACG-AACAGAGTT--GTCCCAAGTTGGGCAGGTAATTG-GA------GATGGGCA--GTTGTATAATGTGATAGTCACAGCCCATGCTTTTGT-TATGATTTTTTTTTTTGTTATGCCAATTATAATTG-GCAGATTTGGTAATTG-ATTGTTGCCTT-TGATGGTGGGGAGTCCAGACATGGCATTTCCTC----GGAT…
	KF309577	---------------------------------------------------------------------------------------------------------------------------------AACGTTGTATTT---TATTTTTAGAGTT--TGAGCAGG-TTTAGTTGGTACAGGA-ATAAGTGTCTTTATTCG-TTTAGAATT--GTCTCAGGTTAGACAAGTTGTTA-GA------GATGGTCA--GTTATATAACGTGGTTGTTACTGCACATGCTTTTGT-TATAATCTTTTTTTTTGTTATACCAATTATAATTG-GTGGTTTTGGTAATTG-ATTATTACCTT-TAATAGTAGGAAGTCCAGATATAGCCTTCCCAC----GGTT…
	MH011451	---------------------------------------------------------------------------------------------------------------AAATCATAAAGATATTGGAACGTTATATTT---TATTTTTGGTGTT--TGAGCAAG-ATTAGTGGGAACAGGA-ATAAGTGTGTTTATTCG-TTTAGAGTT--GTCTCAAGTAGGGCAAGTTGTAA-GA------GATGGGCA--GTTGTATAATGTTGTAGTAACTGCACATGCTTTTGT-TATAATTTTTTTYTTTGTGATGCCTATTATAATTA-GAGGTTTTGGTAATTG-ATTGTTWCCTT-TAATGGTTAGAAGTCCTGATATGGCATTTCCTC----GTTT…
	MH011454	-------------------------------------------------------------------------------------------------------------------------GATATTGGAACTTTGTATTT---TATTTTTGGAGTT--TGAGCCGG-ATTAATTAGGACGGGG-ATAAGTGTTTTTATTCG-TTTGGAGTT--GTCTCAAGTTGGGCAGGTTGTGG-GA------GATGGGCA--GTTATATAATGTGGTTGTTACTGCCCACGCCTTTGT-TATAATCTTTTTTTTTGTTATACCTATTATAATTG-GTGGATTTGGTAATTG-GTTGTTACCAT-TGATGGTTAGAAGTCCTGATATGGCGTTTCCTC----GTTT…
	MW278495	---------------------------------------------------------------------------------------------------------------------------------TACTTTGTATTT---TATTTTTGGGGTT--TGGGCTAG-GATAATGGGAACTGGT-ATAAGTGTCTTTATTCG-TACAGAATT--GTCTCAGGTGGGTCAGGTTGTAA-GG------GATAGGCA--GTTGTATAATGTTTTAGTTACGGCTCATGCTTTTGT-TATGATTTTTTTTTTTGTTATGCCTATTATAATTA-GGGGATTTGGAAATTG-ATTGTTACCAT-TAATGGTTGGTAGTCCTGATATAGCATTTCCTC----GTTT…
	OR590529	---------------------------------------------------------------------------------------------------------------------------------TACTTTATATTT---TATTTTTAGGATT--TGGTCTGC-TTTTTTTAGGGCAAGA-CTAAGTTTACTAATCCG-GTTGGAACT--CTCTCAGACTGGTCAGATTATTG-GT------AATAGGCA--GGTTTACAACGTGGTGGTCACAGCGCATGCTCTGAT-TATAATTTTTTTTTTCGTTATACCAACCTTAATTA-GGAGGTTCGGAAACTG-GTTGTTGCCCT-TAATAATCAGAGCGCCTGACATGGCTTTCCCAC----GACT…
	KR604727	---------------------------------------------------------------------------------------------------TTTTTTTCGAACTAAATCAAAAGATATTAGAACTTTATATTT---ATTTTTTAGAATT--TGAGCGGC-TTTAGTTAGGGCAAGG-TTTAGTATTATTATTCG-GTTTGAGCT--ATCGCAAACAAGAACCAATATTG-GT------AATAGACA--ATTATATAATTCTATTATCACTGCTCATGCTTTTAT-TATAATTTTTTTTTTTATTATGCCTGTAATAATTA-GAAGATTTGGTAATTG-ATTATTACCTC-TAATAATTAGAGCTCCAGACATAGCTTTTCCTC----GGTT…
	KU221207	---------------------------------------------------------------------------------------------------------------------------------AACTTTATATTT---ATTATTTAGAATA--TGAGCAGC-AATGATTAGAGCTAGC-TTTAGTTTAATTATTCG-TATAGAAAT--ATCTCAACCTAGAAAAACTATTA-GG------AATAGACA--AATTTATAATTCAGTAATTACTGCTCATGCTTTTAT-TATAATTTTTTTTTTTATTATACCTATTATAATTA-GAAGATTTGGAAATTG-ATTATTACCTA-TTATATTAAGAGCCCCTGATATAGCTTTTCCTC----GGCT…
	MW728885	-------------------------------------------------------------------------------------------------------------------------------------------------------------------CTGC-TATGGTGGGTGCTAGT-TTTAGTATGATTATTCG-GTTTGAATT--ATCACAAACTAGAAGTAATTTGA-GA------AATGGACA--AATTTATAATTCCATTATTACTGCACACGCTTTTAT-TATGATTTTTTTTTTTGTTATGCCTATTTTAATTA-GGAGATTTAGAAATTG-ATTATTACCCC-TAATAATTAGAGCTCCTGATATGGCTTTTCCTC----GTTT…
	LR136925	-------------------------------------------------------------------------------------------------------------------------------AGAACTTTATATTT---ATTATTTAGGGTG--TGAGCTGC-TTTGGTAAGAGCTAGT-TTTAGTTTAATTATTCG-TCTTGAGTT--ATCCCAGACAAGATCTTTAATTA-GA------AATAGGCA--AATTTATAATTTAGTAATTACATCTCATGCTTTAAT-TATAATTTTTTTTTTTATTATACCAGTGATAATTA-GGGGTTTTAGAAATTG-ATTATTACCAT-TAATAATCGGAGCTCCTGATATAGCTTTCCCTC----GATT…
	KU221211	---------------------------------------------------------------------------------------------------------------------------------ATCACTATACTT---ATTATTTAGGGTT--TGAGCAGC-AATAGTCGGAGCTAGT-TTTAGTTTAATCATCCG-GTTAGAAAT--ATCCCAAACCAGAACTTTAATTA-GA------AATAGACA--AATTTACAATTTCGTAATCACCGCACATGCTTTTAT-TATAATTTTTTTTTTTATTATACCAGTGATAATTA-GAGGTTTTAGAAACTG-ATTATTACCTA-TAATAATTAGAGCTCCGGATATAGCTTTTCCTC----GTTT…
	KC017439	-------------------------------------------------------------------------------------------------------------------------GATATTAGAACTTTGTATTT---AATTTTTGGTATT--TGAGCTTC-CATAGTGAGAGCTAGT-TTTAGCATAGTAATTCG-TTTGGAATT--ATCACAAACAAGAACCAATATTA-GA------AATAGACA--AATTTATAATATAATCATTACCGCTCATGCTTTTAT-TATAATTTTTTTTTTTATCATACCAGTTATAATTA-GAGGTTTTAGAAATTG-ATTATTACCTT-TAATGATCGGAGCCCCTGATATAGCTTTTCCTC----GTCT…
	KC017444	------------------------------------------------------------------------------------------------------------------------AGATATTAGAACTTTATATTT---ATTTTTTAGAATA--TGATCTGC-TTTGATTAGAGCTAGA-TTTAGTATAATCATTCG-TTTAGAATT--ATCTCAGACAGGGAGTTCTATTG-GT------AATGGACA--AGTATATAATTTTATTATTACAGCTCATGCTTTTGT-AATAATTTTTTTTTTTGTAATGCCAGTTATAATTA-GAGGTTTCGGTAATTG-GTTATTACCTT-TAATAATTAGGGCTCCAGATATAGCTTTTCCTC----GTTT…
	KU221204	---------------------------------------------------------------------------------------------------------------------------------TACTTTATATTT---ACTTTTTGGAATT--TGAGCTGC-AATAGTTAGAGCAAGG-TTTAGTCTAATTATTCG-TTTAGAATT--ATCCCAAACAAGATCTAACATCG-GT------AATAGACA--AATTTATAATGCTGTCATCACCGCCCATGCTTTTAT-TATAATTTTTTTTTTTATTATACCAGTAATAATTA-GAAGATTTGGTAATTG-ACTTTTACCAT-TAATAATTAGAGCCCCGGATATGGCTTTCCCAC----GATT…
	KU221201	--------------------------------------------------------------------------------------------------------------------------------GAAATTTATATTT---ATTATTTAGATTT--TGAGCTGC-TATTGTTAGAGCTAGT-TTTAGTTTAATTATTCG-TTTAGAGCT--TTCTCAGACTGGAAAAGTAATTA-GA------AATAGACA--AATTTATAATTTTATTATTACAGCCCATGCTTTTAT-TATAATTTTTTTTTTTATTATACCTATTATAATTA-GGGGTTTCGGTAATTT-ACTTTTACCAT-TAATAATTAGAGCTCCAGATATAGCTTTTCCTC----GATT…
	JQ731747	-------------------------------------------------------------------------------------------------------------------TCAAAAGATATTAGAACATTATATTT---ATTTTTTAGAATT--TGAGCAGC-TATAGTAAGAGCTAGA-TTTAGTATTATTATTCG-TATAGAGTT--AAGTTCTACTAGATCTAATATTA-GA------AATAGACA--AATTTACAATTTTGTAATTACATCTCATGCTTTTAT-TATAATTTTTTTTTTTATTATACCAGTAATAATTA-GAAGATTTAGAAATTG-ATTATTACCTT-TAATAATCAGAGCTCCGGATATAGCTTTTCCAC----GTTT…
	JQ013198	----------------------------------------------------------------------------------------------------------------------------------ACTTTATACTT---AATCTTTAGGATT--TGAGCTGC-TATAGTTAGAGCTAGA-TTCAGCATAATTATTCG-AATAGAGTT--GAGTTCTACAAGAACTAACATAA-GA------AATAGACA--AATTTATAATTTTGTCATCACGGCTCATGCTTTTAT-TATAATTTTCTTTTTCATTATACCAGTAATAATTA-GAGGTTTTAGAAACTG-ATTATTACCTT-TGATAATCAGAGCTCCGGACATAGCTTTTCCTC----GTTT…
	KM259617	----------------------------------------------------------------------------------ATGTATTTACAACGTTGATTAATATCGACTAATCATAAAGATATTAGAACATTATATTT---AATTTTTAGGATT--TGAGCTGC-TATAGTTAGAGCTAGA-TTTAGTATAATTATTCG-AATAGAACT--AAGTTCTACAAGAACTAATATTA-GA------AATAGACA--AATTTATAATTTTGTTATCACAGCTCATGCTTTTAT-TATAATTTTTTTTTTTATTATRCCAGTAATAATTA-GAAGATTTAGAAATTG-ATTATTACCTT-TAATAATTAGAGCTCCAGATATAGCTTTCCCCC----GTTT…
	JX846617	------------------------------------------------------------------------------------------------------------------------AGATATTAGAACTTTATATTT---ATTATTTAGAATT--TGAGCATC-AATAGTAGGAGCAAGA-TTTAGTTTAATTATTCG-AATTGAACT--ATCTCAAACTAGGTCTACTATTA-GG------AATAGACA--AATTTATAATTTTGTTATTACAGCTCATGCTTTTAT-TATAATTTTTTTTTTTATTATACCAGTTATAATTA-GAAGATTTAGAAATTG-ACTTCTTCCTT-TAATAATTAGAGCTCCTGATATAGCCTTTCCAC----GTTT…
	KU221199	--------------------------------------------------------------------------------------------------------------------------------GAACTTTATATTT---ATTATTCGGTATC--TGAGCTGC-TATAGTTAGAGCTGGT-TTTAGTTTAATTATTCG-TTTAGAATT--ATCTCAGACTAGAAGTGTTATTA-GA------AATAGACA--AATTTATAATTTTGTCATCACAGCTCATGCTTTTAT-TATAATTTTTTTCTTCATTATACCAGTAATAATTA-GAAGATTTAGAAACTG-ATTATTGCCTT-TAATAATCAGAGCTCCTGATATAGCCTTTCCAC----GGTT…
	KX650791	----------------------------------------------------------------------------AAAAAAACAAAAAAAAATAATTTAAATACTTCGACTAAATCAAAAGATATTAGAACTTTATATTT---ATTATTTAGATTG--TGGGCTGC-GATAGTAGGTGCTAGG-TTTAGTTTAGTAATTCG-TTTAGAATT--ATCTCAGACTAGATCTAATATTA-GA------AATAGACA--AATTTATAATTTTGTAATTACAGCTCATGCTTTTAT-TATAATTTTTTTTTTTATTATACCAGTTATAATTA-GAAGGTTTAGAAATTG-ACTACTTCCTT-TAATAATTAGAGCTCCTGATATAGCATTTCCTC----GTTT…
	KX641024	----------------------------------------------------------------------------------------------------------------------AAAGATATTAGAACTTTATATTT---ATTATTTAGAGTA--TGAGCTGC-CTTAGTAGGAGCGGGA-TTTAGTTTAGTAATCCG-TTTAGAATT--ATCACAAACTAGATCTAATATTA-GA------AATAGGCA--GATTTATAATTTTGTTATTACAGCTCATGCTTTTAT-TATAATTTTTTTCTTTATTATACCTGTTATAATTA-GAAGGTTTAGAAATTG-ATTATTACCAT-TAATAATTAGAGCTCCTGATATAGCTTTCCCTC----GTTT…
	MH258858	----------------------------------------------------------------------------------------------------------------------AAAGATATTAGAACATTATATCT---TCTTTTTGGTATT--TGAGCAGC-AATAGTCAGAGCTGGT-TTTAGTTTAATTATTCG-TTTAGAACT--TTCTCAAACTAGGACTAATATCA-GA------AATAGACA--AATTTATAATGCAATTATTACTGCTCACGCTTTTAT-TATAATTTTTTTTTTTATTATACCAGTTATAATTA-GGAGATTTAGAAATTG-ATTATTACCTT-TAATAATTAGAGCTCCTGATATAGCTTTTCCTC----GTTT…
	KC017432	------------------------------------------------------------------------------------------------------------------------AGATATTAGAACATTATATTT---ATTATTTGGTATT--TGGGCTGC-TTTAGTAAGAGCAAGT-TTTAGTATAATTATCCG-ATTAGAATT--ATCTCAGACAGGTAGTATTATTA-GG------AATAGGCA--GATTTATAATTTTGTTATCACAGCCCATGCTTTTAT-TATAATTTTTTTTTTTATTATACCAGTTATAATTA-GAAGATTTAGAAATTG-ATTATTACCTT-TAATAATCAGAGCTCCTGATATAGCTTTTCCCC----GGTT…
	KU221197	--------------------------------------------------------------------------------------------------------------------------------GAACTTTATATTT---ATTATTTAGAATT--TGAGCGGC-AATAGTAAGAGCTGGT-TTTAGTTTAATTATTCG-TTTAGAACT--ATCTCAAACTAGATCTATAATTA-GA------AATGGGCA--AGTTTATAATTTTATTATTACCGCTCACGCTTTTAT-TATAATTTTTTTTTTTATTATACCTGTAATAATTA-GAAGATTTAGAAATTG-GTTATTACCCT-TAATACTTAGAGCTCCTGATATAGCTTTTCCTC----GTCT…
	OM909165	---------------------------------------------------------------------------------------------------------------------------------------------------------------------GC-TATAGTAAGAGCTAGT-TTTAGTTTAATTATTCG-GTTAGAATT--ATCTCAATCAAGAAGTAGCATTG-GA------AATAGACA--AATTTATAATTTTATTATTACAGCTCATGCTTTTAT-TATAATTTTTTTTTTTATTATACCTGTTATAATTA-GAAGATTTAGAAATTG-ATTATTACCAA-TAATAATCAGAGCTCCTGATATAGCTTTTCCTC----GTTT…
	MZ580852	---------------------------------------------------------------------------------------------------------------------------------AACCTTATATTT---TTTTTTTGGCATT--TGATCAGC-TATTATTAGATCTAGT-TTTAGTTTTTTAATCCG-ATTAGAAAT--ATCTCAAACTAGGTCAATTTTAC-AC------GATAGACA--ACTTTATAACAGTATTGTCACAGCTCATGCATTATT-AATAATTTTTTTTTTTATCATACCTGTTATAATTA-GAAGATTTGGTAATTG-GTTACTACCTT-TAATGGTTAGAGCTCCTGACATAGCTTTTCCCC----GTTT…
	MW363021	-------------------------------------------------------------------------------------------------------------------------------------------------------AGGATC--TGATCAGC-TCTTTTTGGGGCTAGA-TTTAGTTATCTAATCCG-ACTTGAAAT--AAGTCAAACTAGAAGTATACTAA-AA------GATAGACA--AATTTATAATAGTATTATTACAGCTCATGCTTTATT-GATAATTTTTTTTTTTATCATACCTGTAATAATTA-GAAGATTTAGGAATTG-ATTAATTCCTC-TAATTCTTAGATCACCTGATATGGCTTTCCCCC----GTTT…
	KU221210	---------------------------------------------------------------------------------------------------------------------------------AACTTTATATTT---TATTTTTAGAATC--TGATCGGC-ATTATTAAGAGCTAGA-TTTAGTTATTTAATTCG-ATTGGAAAT--ATCTCCAACTAGAAGTATAATTT-AT------GACAGACA--AGTGTATAATAGTATTATTACAGCTCATGCATTGTT-AATAATTTTTTTTTTTATTATACCAGTTATGATTA-GAAGATTTAGAAATTG-ATTAATCCCTT-TAATACTAGGATCTCCAGACATAGCATTCCCAC----GAAT…
	KU221202	--------------------------------------------------------------------------------------------------------------------------------GAACTTTATATTT---TATTTTTAGAATT--TGATTTGC-TTTGTTGGGAGCTAGA-TTTAGTTTTTTAATTCG-GTTAGAGAT--ATCTCAAACCAGTACACTACTTA-AA------GATAGACA--AATATATAACAGTGTAATTACAGCTCATGCTTTATT-AATAATTTTTTTTTTTATTATACCTGTAATAATTA-GAAGATTTAGAAATTG-ATTAATTCCAT-TGATACTTAGATCTCCTGATATAGCCTTTCCTC----GATT…
	KU221205	---------------------------------------------------------------------------------------------------------------------------------AACTCTTTATTT---TATTTTTAGGTTT--TTGGCAGC-AATATTAAGAACTAGT-TTGAGTATAGTTATTCG-TTTGGAAAT--AAGCCAGGGTGGACAGGTTATTA-GG------AATGGTCA--CTTGTATAACGTTACTGTTACGGCACATGCTTTGGT-TATAATTTTTTTTTTTGTTATGCCAACGATAGTTG-GGGGTTTTGGAAATTG-ACTTCTACCTC-TTATAGTTAGAGCTCCGGATATAGCGTTTCCTC----GTTT…
	MZ580867	---------------------------------------------------------------------------------------------------------------------------------TACTTTATATTT---TATTTTTGGTTTT--TGATCTGC-TCTTTTGAGGACAAGT-TTAAGTATAATTGTGCG-TATAGAAAT--AAGTCAGAGAAGACAAATTATTA-GA------AATAGACA--ATTATATAATGCTATAGTAACTGCTCATGCATTAGT-TATAATTTTTTTTTTTGTTATACCTACAATAGTAA-GAAGATTTGGTAATTG-ATTGTTACCTT-TAATATCAAGAGCTCCGGATATAGCTTTTCCAC----GTAT…
	KM924171	----------------------------------------------------------------------------------------------------------------------------------------------------TTTAGATTT--ATATCAGC-TATTTTAAGAACTAGT-TTAAGTTTAATTGTTCG-TTTAGAAAT--AAGCCAAAGAAGGCAAGTAATTA-GA------AATAGACA--TTTGTATAATGCAACGGTCACGGCCCATGCTTTAGT-GATAATTTTTTTTTTTGTCATACCAACAATAGTGG-GAAGATTTGGGAATTG-GCTATTACCAA-TTATAATTGGGGCCCCGGATATAGCTTTTCCCC----GTTT…
	MT873563	-----------------------------------------------------------------------------------------------------------------------------------------------------------------------------------------------------GTTCG-TTTAGAAAT--AAGTCAAGGAAGACAAGTTATTA-GA------AATAGACA--TTTATATAATGCTACAGTTACTGCACATGCATTAGT-TATAATTTTTTTTTTTGTTATACCAACAATAGTAG-GTAGATTTGGAAATTG-ATTGTTGCCTC-TTATAATTAGAGCTCCAGATATAGCATTTCCTC----GCTT…
	KX650799	-------------------------------------------------------------------------------AAAAAAAAAAAAAAAAATATTTTCAATTTGACTAAATCTAAAGATATTAGAACATTATATTT---TATTTTCAGATTT--TTATCAGC-TGTTTTAGGAACTAGT-TTAAGTTTAATTGTTCG-TTTAGAAAT--AAACCAAAGAAGACAGGTTATTA-GA------AATAGACA--TCTTTATAATGCTACAGTCACAGCACATGCTTTAGT-TATAATTTTTTTTTTTGTTATACCTACTATAGTAG-GTGGGTTTAGAAATTG-ATTATTACCAT-TAATAATTGGAGCTCCCGATATAGCATTTCCCC----GATT…
	KY741542	-------------------------------------------------------------------------------------------------------------------------------------TGATTTTT------------------TGGTCACC------------CTGAAGTTAAACA-------------------------------AAAACAAGTTATTA-GA------AATAGACA--TCTTTATAATGCTACAGTCACAGCACATGCTTTAGT-TATAATTTTTTTTTTTGTTATACCTACTATAGTAG-GTGGGTTTAGAAATTG-ATTATTACCCC-TAATAATTGGAGCCCCCGATATAGCATTTCCCC----GATT…
	AY600970	-------------------------------------------------------------------------------------------------------------------------------------TTATATTT---TTTATTTAGAATC--TGGTCCGC-ATTATTTAGAACCAGC-TTGAGTTTTTTGATTCG-TGTGGAGCT--ATCTCAGACGAGACAAATCATCA-GA------AATAGACA--ACTATACAATGTTGTTGTCACAAGACACGCTCTTGT-AATAATTTTCTTTTTTGTCATGCCCACTTTAATTG-GAGGTTTTGGTAACTG-GTTGCTTCCTA-TCATAATCAGAGCCCCCGACATGGCTTTTCCTC----GATT…
	KU221227	------------------------------------------------------------------------------------------------------------------------------------TTTATATTT---TTTTTTTAGAACA--TGGTCTGC-TATTATTAGAACAAGA-TTGTCGTGAATTATTCG-GTCAGAATT--ATCTCAAGGTAGTAAAATAATTA-GG------ACAAGACA--TCTTTATAACACAGTGGTTACAGGGCATGCTCTAGT-AATAATTTTTTTTTTTGTAATACCTATATTAATTA-GGAGATTTAGAAATTG-ATTGTTACCCC-TAATACTTAGATCTCCTGATATAGCATTTCCTC----GATT…
	MH258863	-------------------------------------------------------------------------------------------------------------------------GATATTAGGACTTTGTATTT---TTTTTTTAGAACA--TGATCTGC-TATTATTAGAACAAGA-TTGTCTTGGGTTATTCG-ATCTGAGTT--ATCTCAAGGTAGTAAGATAATTA-GG------ACAAGACA--TCTTTATAATACTGTAGTTACAAGACATGCTTTAAT-TATGATTTTTTTTTTTGTAATACCTATGCTTATTA-GGGGGTTTAGAAATTG-ATTATTGCCTT-TAATACTGAGGTCCCCTGATATAGCGTTTCCTC----GTTT…
	OM926002	-------------------------------------------------------------------------------------------------------------------------------------------------------------------------------------AGA-TTATCTTGGGTTATCCG-ATCTGAATT--ATCACAAAGAGGTAAGATAATTA-GA------AAAGGTCA--TTTATACAATGTAGTTGTGACTAGGCATGCTTTAGT-AATAATTTTTTTTTTTGTTATACCTATAATAATTA-GAAGGTTTAGAAATTG-ATTATTGCCTT-TAATACTAAGATCTCCTGATATAGCATTCCCTC----GGTT…
	MG525009	----------------------------------------------------------------------------------------------------------------------AAAGATATTGGAACTTTGTATTT---TTTTTTTAGAACT--TGATCTGC-AATTATTAGGACGAGA-TTATCTTGAATTATTCG-ATCAGAATT--ATCACAAAGAGGTAAAATAATTA-GA------AAGAGGCA--TTTATATAATGTTGTTGTTACTGGACATGCTTTAAT-TATAATTTTTTTTTTTGTTATACCAATGATAATTA-GAAGATTTGGTAATTG-ATTATTACCTT-TAATATTAAGGTCACCTGATATAGCATTTCCTC----GATT…
	LC455704	-------------------------------------------------------------------------------------------------------TTTTTGACTAATCATAAAGATATTAGGACTTTGTATTT---TGTGTTAGGTACT--TGGTTTGC-CTTGTTTAGGGCTAGT-TTGAGTATGGTTATTCG-GTTGGAGTT--GTCTCAAAGAGGGCAGATTATTG-GT------AATGGGCA--GGTTTATAATGTTGTTGTTACTGCTCACGCTTTGAT-TATAATTTTTTTTTTTGTTATACCGATGTTGATTA-GGGGTTTCAGGAATTG-GTTGTTGCCTT-TAATGGTTAGGGCGCCTGATATGGCTTTTCCTC----GTTT…
	KX138478	------------------------------------------------------------------------------------------------------TTTTTTGACTTATTTAAAAGATATTAGAACTTTGTATTT---TTTGTTTAGGTTG--TGAAGTGC-TTTTTTTGGTGCTAGT-TTCAGTTTTTTAATTTG-TATAGAGCT--TTCTCAGACTGGTCAAGTTATTG-GG------AATAGGCA--GTTATATAAAGTAGTTGTTACTAGGCCTGCTTTAGT-GATAATTTTTTTTTTTGTCATGCCCGTTTTAATTA-GAGGGTTTAGGAATTG-GTTGTTGCCTT-TAATAGTTGGTGCTCCTGATATGGCTTTTCCTC----GTTT…
	KU667263	--------------------------------------------------------------------------------------------------------------------------------------------------------------------------TTTTTGGTGCTAGT-CTCAGTCT---------------------TTCTCACACTGGTCAAGTTATTGTTA------AATGGGCA--GTTATATAACGTAGTTGTTACTAGGCATGCTTTAGT-GATAATTTTTTTTTTTGTCATGCCCGTTTTAATTA-AAGGGTTTAGGAATTG-GTTGTTCCCTT-TAATAGTTGGGGCCCCTGATATGGCTTTTCCTC----GTTT…
	ON062318	----------------------------------------------------------------------------------------------------------------------------------ACTTTGTATTT---TTTGTTTAGAATT--TGGTCTGC-ATTTTTTAGAGCGAGT-TTGAGTTTTGTAATTCG-GATAGAATT--GTCCCAAACAGGGCAAGTTATCA-GG------AATAGACA--AATTTATAATGTAGTAGTGACTGGTCATGCTCTTGT-TATGATTTTTTTTTTTGTGATGCCTGTTCTTATTA-GGAGGTTTAGAAATTG-GCTTTTACCTC-TAATAATCAGGGCTCCTGATATAGCCTTCCCCC----GTTT…
	KR815818	--------------------------------------------------------------------------------------------------------------------------------TAATTTCATATTT---AATTTTT--------TTTTCTGCTTCTTTTTGCAGCTTAG-TTTGGCTTGTTCACTTGATATGGAATT--ATCACACACCGGCTTGGTATGTG-GT------AATAGAGT--TTACTATAAGGTGATCGCCGCACGGCCCGCCTTAGT-TTCAATTTTTTTTCTGAGGAAGCCATGTTCAATTACCCAGACTTCAAAATGGTACTTCTGCTTCATGAAATCTGCACCGACCGAGGAAGCCTTCCCACCACGATTT…
	MW363024	-------------------------------------------------------------------------------------------------------------------------------------------TT---ATTATTCGGGGTT--TGGTCAGC-TTTTTTTGGCGCGAGT-TTAAGTTTTGTAATTCG-ATTGGAATT--GTCACAAACAAGACAAGTAATTG-GA------AATAGGCA--AATTTATAATGTTGTAGTTACTGCACATGCTCTTAT-TATGATTTTCTTCTTTGTAATGCCTGTTTTAATTG-GGGGGTTTAGAAACTG-GTTACTACCCC-TAATAATTAGGGCTCCTGACATAGCCTTCCCAC----GATT…
	MW285107	----------------------------------------------------------------------------------------------------------------------AAAGATATTAGAACATTGTATTT---TTGTTTTAGAATT--TTATCTGC-AGTTTTTAGAACTAGG-TTAAGTTTCTTAATTCG-AATAGAATT--GTCCCAGACGGGTCAGGTTATTG-GA------AATGGTCA--AATTTATAATGTAGTGGTGACGGCTCATGCCTTGGT-GATAATTTTTTTTTTCGTTATACCGGTTTTAATCG-GGGGGTTTAGGAATTG-ACTCTTACCCC-TAATATTAGGGGCCCCAGATATGGCCTTTCCTC----GATT…
	MH258869	----------------------------------------------------------------------------------------------------------------------------ATTAGAACATTGTATTT---TATTTTTAGAATC--TGATCAGC-TATGTTTAGGACTAGG-TTAAGTTTTTTAATTCG-TATAGAGTT--ATCTCAGACAAGACAAGTGATCG-GC------AATGGACA--GATTTATAATGTAGTTGTTACAGCTCATGCTTTGAT-TATAATTTTTTTTTTTGTGATGCCCGTTTTGATTA-GGGGTTTCGGTAATTG-GTTACTCCCAT-TAATATTAAGAGCTCCTGATATAGCATTCCCCC----GTTT…
	KU667266	----------------------------------------------------------------------------------------------------------------------------------GGGGAATATTT----TTTATTAGGTTA--TGATCCGC-TTTTTTCAGAGCTAGT-TTAAGTTTTTTAATTCG-GATAGAATT--GTCTCAGACAGGACAGGTAATTA-GG------AACGGCCA--GTTGTATAATGTTGTTGTTACCAGGCATGCGTTGGT-CATAATTTTTTTTTTTGTTATACCTGTTCTAATCA-AAGGGTTTAAAAATTG-GTTGTTACCTT-TGATAGTAAGGGCGCCTGATATAGCTTTTCCTC----GGTT…
	AY600977	-------------------------------------------------------------------------------------------------------------------------------------TTGTATTT---TTGTTTTAGGATT--TTTTCTTC-TATTTTTAGGACTGGT-TTAAGTTTTTTAATTCG-AATGGAATT--ATCACAAACAGGTCAGGTAATCG-GT------AATGGGCA--GATTTATAATGTAGTAGTTACAGCCCACGCATTGGT-AATAATTTTTTTTTTTGTTATACCTGTTTTAATTA-GAGGATTTGGAAATTG-GTTGTTACCTC-TTATATTAGGGGCTCCTGATATGGCGTTTCCTC----GTTT…
	KX138485	-----------------------------------------------------------------------------------------------------TTTTTTGAACTAATTTAAAAGATATTAGAACCTTATATTT---TTTGTTTGGTATA--TGGTTAGC-GTTTTTTAGGGCTAGT-TTAAGTTTTTTGATTCG-AATAGAACT--ATCTCAAACTAGGCAGGTTTTTA-GA------AACGGTCA--ATTATATAAAGTTGTAGTCACTAGGCACGCTTTAGT-AATAATTTTTTTTTTTGTGATACCTGTTTTGATTA-GAAGGTTTAGAAATTG-ATTATTGCCTT-TAATAGTGAGGGCTCCTGATATAGCTTTTCCTC----GTCT…
	KM411609	-------------------------------------------------------------------------------------------------------CCTTTTTTTTTCATTTTTTGTATTAGAACCTTATATTT---TTTGTTTGGTATA--TGGTCAGC-GTTTTTTAGGGCTAGT-TTAAGTTTTTTGATTCG-AATAGAACT--ATCTCAAACTAGGCAGGTTATTA-GA------AACGGTCA--ATTATATAATGTAGTAGTCACTAGGCACGCTTTAGT-AATAATTTTTTTTTTTGTGATACCTGTTTTGATTA-GAAGGTTTAGAAATTG-ATTATTGCCTT-TAATAGTGAGGGCTCCTGATATAGCTTTTCCTC----GTCT…
	LR136943	----------------------------------------------------------------------------------------------------------------------------------------------------------ATT--TGGTCAGC-TTTTTTTGGAGCGAGT-TTGAGTTTTTTGATTCG-ATTAGAATT--ATCTCAAACAAGACAAGTAATTA-GA------AATAGACA--AATTTATAATGTTGTAGTTACTGGGCATGCTTTGAT-TATAATTTTTTTTTTTGTTATACCCACTTTAATTA-GAGGTTTTAGAAACTG-ATTGTTACCAT-TAATAGTGAGAGCTCCTGATATAGCTTTTCCTC----GGTT…
	LR136942	-------------------------------------------------------------------------------------------------------------------------------AGAACTTTATATTT---TTTATTTAGACTT--TGATCTGC-TTTCTTCAGAGCTAGT-TTAAGTTTTTTAATCCG-TATAGAGCT--ATCTCAGGCTGGACAGGTTATTA-GG------AATGGTCA--AATTTATAATGTTGTCGTAACCGGACATGCTTTGGT-AATGATTTTTTTTTTTGTTATACCTGTTTTGATTA-GGGGTTTTGGTAACTG-ACTTTTACCTT-TAATAGTAGGAGCTCCAGATATGGCTTTCCCCC----GTTT…
	MT873561	---------------------------------------------------------------------------------------------------------------------------------TACATTGTATTT---TATTTTTGGTATT--TGGTCGGC-TATTTTTAGGGCTAGT-TTGAGTTTTTTAATTCG-TCTTGAGTT--ATCACAAACTAGACAAGTTATTG-GT------AATGGGCA--GATTTATAATGTTGTAGTTACCAGACATGCTTTAGT-TATAATTTTTTTTTTTGTTATACCCACTCTTATTA-GAGGTTTTAGGAATTG-GTTGTTGCCCC-TAATAGTGGGTTCTCCCGATATAGCTTTTCCTC----GTTT…
	HG005369	----------------------------------------------------------------------------------------------------------------AAACAWAAAGATATTGGAACATTATATTT---TTTATTTAGATTG--TGATCTGC-TTTTTTCGGAGCTAGT-TTAAGTTTTTTAATTCG-TATAGAACT--ATCTCAAGCTAGACAAGTAATTG-GT------AATGGACA--GGTTTATAATGTAGTTGTAACTGGACACGCCTTAGT-TATAATTTTTTTTTTTGTGATACCTGTTTTAATCA-GAAGATTTGGTAATTG-ATTGTTACCTC-TTATGGTCAGGGCCCCTGATATAGCTTTCCCTC----GATT…
	KR703627	---------------------------------------------------------------------------------------------------------------------------------------GTATTTGGGGTCCCCGGCACTT--TGATCAGC-TTTTTTTAGAGCGAGT-TTAAGTTTTTTAATTCG-GATAGAATT--ATCACAAGCAGGACAAGTAATTG-GT------AATAGACA--AGTATATAAGGTATTTGTAACAAGGCACGCCTTATT-TATAATTTTTTTTTTTGTAAGGCCATTTTTAATTA-GAAGGTTTAAAAATTG-ACTTTTACCCC-TAAAAATTGGAGCGCCGGAAATACCATTCCCCC-------C…
	KJ944392	---------------------------------------------------------------------------------------------------------------------------------TACTTTATATTT---TTTTTTTAGACTT--TGATCAGC-TTTTTTTAGAGCGAGT-TTAAGTTTTTTAATTCG-GATAGAATT--ATCACAAGCAGGACAAGTAATTG-GT------AATAGACA--AGTATATAAGGTAGTTGTAACAAGGCACGCCTTAGT-TATAATTTTTTTTTTTGTAATGCCAGTTTTAATTA-GGAGGTTTAGAAATTG-ACTTTTACCTC-TTATAATTGGAGCGCCTGATATAGCATTTCCTC----GCTT…
	KC017442	---------------------------------------------------------------------------------------------------------------------------TATTAGTACTTTATATTT---TTTGTTTGGGTTA--TGGTCGGC-TTTTTTTAGAGCTAGT-TTAAGTTTTTTAATTCG-TTTGGAATT--GTCTCAAACTAGGCAGGTTATTA-GG------AATGGACA--ATTGTATAATGTTGTTGTTACTGGTCATGCTTTAGT-TATAATTTTTTTTTTTGTTATGCCTGTGTTGATTA-GAGGTTTTGGAAATTG-GTTACTTCCTT-TAATAGTTAGGGCTCCTGATATAGCTTTTCCTC----GTTT…
	MW363023	-------------------------------------------------------------------------------------------------------------------------------------TTATATTT---TATATTTAGGATT--TGGTCTGC-TTTTTTTGGAGCTAGT-TTAAGTTTTTTAATCCG-AATAGAATT--ATCCCAGACGGGGCAAGTGATTA-GA------AATGGGCA--AATTTATAATGTTGTGGTAACGGGACATGCTTTAGT-TATAATTTTTTTTTTTGTTATACCTGTTTTAATTA-GGGGTTTTAGGAATTG-GTTATTGCCTT-TGATGGTTGGAGCGCCTGATATGGCTTTTCCTC----GATT…
	AY600978	-------------------------------------------------------------------------------------------------------------------------------------TTGTATTT---TATGTTTAGAGTG--TGGTCTGC-TTTTTTTAGGGCTAGT-TTGAGTTTTTTAATTCG-AATGGAATT--ATCTCAAACAAGGCAGGTGATTG-GT------AACAGGCA--GATTTATAACGTAGTTGTTACGGGTCATGCTTTGGT-AATGATTTTTTTTTTTGTTATACCGGTATTAATTG-GGGGTTTTAGAAATTG-GTTATTACCTT-TAATAGTAGGGGCTCCTGATATGGCTTTTCCTC----GTTT…
	AY600974	-------------------------------------------------------------------------------------------------------------------------------------TTGTATTT---TGTGTTTAGAATC--TGATCCGC-CTTTTTCGGAGCTAGT-TTAAGTTTTTTAATTCG-GATGGAGTT--ATCTCAGACTGGACAAGTTATCA-GA------AACAGGCA--GATTTACAACGTAGTGGTTACTAGACACGCGTTGGT-TATGATTTTTTTTTTTGTCATACCTGTTTTAATTG-GAGGTTTTAGGAATTG-GCTTTTACCCT-TGATGGTGGGGGCTCCTGATATAGCTTTTCCTC----GTTT…
	AY600973	-------------------------------------------------------------------------------------------------------------------------------------TTATATTT---TGTTTTTAGAATT--TGGTCAGC-TTTTTTCAGAGCTAGT-TTGAGTTTTTTAATTCG-AATAGAATT--GTCTCAAACTAGACAAGTTATTA-GA------AACGGACA--GATTTATAATGTAGTAGTAACTGGACATAGGTTGGT-TATAATTTTTTTTTTTGTAATACCTGTTTTGATTA-GAGGTTTTAGGAATTG-GCTTTTACCTT-TAATGGTTGGGGCTCCTGATATAGCTTTTCCTC----GTTT…
	MW858363	-------------------------------------------------------------------------------------------------------------------CATAAGGATATTGGTACTCTTTATTT---TTTTTTTAGATTT--TGATCAGC-ATTATTTAGGTCTTCT-CTCTCTTTATTAATTCG-TACTGAACT--TTCCCAAACAAGGCAGGTTATTA-GG------AATGGTCA--GATTTATAATGTAGTAGTAACCGCCCATGCCCTTAT-TATAATTTTTTTTTTTGTTATACCAACTATAATTA-GGAGATTTGGTAATTG-ATTGCTTCCCC-TTATAATTAGGGCTCCTGATATAGCCTTCCCAC----GTCT…
	KX138512	------------------------------------------------------------------------------------------------TTTTTGATTTTTGTTTTTTTTGACAAAAATTAGTACTTTTTATTT---TTTTTTTAGATTT--TGATCAGC-ATTATTTAGGTCTTCT-CTCTCTTTATTAATTCG-TACTGAACT--TTCCCAAACAAGGCAGGTTATTA-GG------AATGGTCA--GATTTATAAAGTAGTAGTAACCGCTCATGCCCTTAT-TATAATTTTTTTTTTTGTTATACCAACTATAATTA-GGAGATTTGGTAATTG-ATTGCTTCCCC-TTATAATTAGGGCTCCTGATATAGCCTTCCCAC----GTCT…
	AY600986	-------------------------------------------------------------------------------------------------------------------------------------CTTTATTT---TTTTTTTAGGTTT--TTTTCTTC-CTTAGGTAGGTCTAGT-TTAAGTTTTTTAATTCG-GTTAGAAAT--ATCTCAATCGGGCCAAATTATTG-GG------AATAGGCA--AATTTATAACGCAGTAGTTACAGCACATGCTTTAAT-TATAATTTTTTTTTTTGTTATACCTATTATAATTG-GTGGGTTTGGTAATTG-ATTACTTCCTC-TTATGCTAAGATCTCCTGATATAGCTTTTCCTG----GATT…
	MZ580875	---------------------------------------------------------------------------------------------------------------------------------AACTTTGTATTT---TATTTTTGGAATA--TGGTCTGC-TTTTTTAAGGGCTGCT-TTATCTAGCACTATTCG-AATAGAGCT--ATCTCAAACGGGACAGATCATTA-GA------AATGGTCA--GATTTATAATGTAGTTGTTACTGCTCATGGTTTGGT-TATAATTTTTTTTTTTGTGATACCTACTTTAATTA-GAGGTTTTAGAAATTG-GTTGTTACCTT-TAATAACAAGAGCTCCTGATATAGCTTTCCCGC----GTTT…
	AY600972	-------------------------------------------------------------------------------------------------------------------------------------TTATATTT---TTTTTTTGGGTTT--ACATCTAG-AATAATTGGTGCTAGT-TTAAGTTTTGTGATTCG-GGCAGAATT--ATCCAAACCTAGACAACTCATTA-GA------AATAGACA--ATTGTATAATGCTGTAGTAACAGCTCATGCTTTAGT-TATAATTTTCTTCTTTGTGATACCAACTCTTATTA-GGAGGTTTAGAAACTG-ACTTTTACCAC-TCATACTTAGGGCACCTGACATAGCTTTCCCTC----GGTT…
	AB723717	----------------------------------------------------------------------------------------------------------TCGACTAATGATGAAGATGTTAGAACATTGTATGT---TTTTTTTAGGTTT--ATATCAAG-AATTATTAGATCAAGT-TTAAGTTACATTATTCG-TATAGAACT--TGCTAATCCTAGAAAAATAATAA-GA------AATAGACA--ATTGTATAATATAATTGTAACTGCTCATGCGTTGGT-TATAATTTTTTTTTTGGTAATACCCACGCTTATTA-GAAGATTTGGTAACTG-GTTATTACCTC-TTATATTAAGAGCTCCAGATATAGCTTTTCCTC----GATT…
	KU221221	---------------------------------------------------------------------------------------------------------------------------------AACTTTATATTT---TATATTTAGGCTG--ACTTCTAG-AATAATTGGAGCAAGC-TTAAGCTATATTATTCG-TTTAGAATT--ATCTAAACCCAGACAGTTAATTA-GA------AATAGACA--ATTATATAATGCTGTAGTGACAGCACATGCTTTAGT-AATAATTTTTTTCTTTGTTATACCTACAATAATCG-GAGGTTTTAGAAACTG-ATTATTACCTT-TAATACTAAGAGCACCTGATATAGCTTTTCCCC----GTTT…
	MT983895	------------------------------------------------------------------------------------------------------------------TCATAAAGACATTAGAACTTTGTACTT---TATTTTTAGATTA--ACTTCTAG-AATAATTAGAGCTAGT-TTAAGTTTTATCATTCG-TTTAGAGCT--CTCTCAACCTAGGCAATTGATTA-GA------AATAGACA--ATTATATAATGCTGTAGTGACTGCTCACGCTCTAGT-AATAATTTTTTTTTTTGTAATACCTACTATAATTA-GAAGATTTAGAAATTG-GTTATTACCTT-TAATACTAAGAGCTCCTGATATAGCTTTTCCTC----GTCT…
	KX650794	AACAACAAAACACAAATATAGTTCAAAAATAAAAAAAAAAAAAAAAAACAAAATAAAAAAAAAAAAAAAAAAAAAAAAAAAAAAAAAAAAAAAATTTATAAAATTTTTGACTAATCATAAAGATATTAGAACTTTATATTT---TATATTTAGACTA--ACTTCAAG-AATAATTAGAGCTAGT-TTAAGTTTTATTATTCG-TTTAGAATT--ATCTCAACCTAGACAATTAATTG-GT------AATAGACA--ATTATACAACGCGGTTGTAACAGCTCATGCTTTAGT-TATAATTTTTTTTTTTGTAATACCTACAATAATTA-GAAGATTTAGAAATTG-ATTATTACCTT-TAATACTAAGAGCACCAGATATAGCTTTTCCTC----GTTT…
	KU221184	----------------------------------------------------------------------------------------------------------------------------------ACTTTATATTT---TCTTTTTAGGTTT--ACAGCTGG-TATAATTAGAGCTAGT-TTAAGTTTTGTTATTCG-CTTAGAACT--ATCTCAACCAAGACAATTAATAA-GA------AATAGGCA--AGTCTATAATGCAGTAGTAACTGCACATGCATTAGT-TATAATTTTTTTTTTTGTTATACCTACTTTAATTA-GAAGATTTAGAAATTG-ATTATTACCTT-TAATATTAAGAGCTCCTGATATAGCTTTTCCTC----GATT…
	MH258861	-------------------------------------------------------------------------------------------------------------------------GATATTAGAACCTTATATTT---TTTTTTTAGATTT--ACTTCTAG-AATAATTAGAGCTAGT-TTAAGTTTTGTTATTCG-TGTAGAGTT--ATCTCAACCTAGGCAATTAATAA-GA------AATAGACA--AGTTTATAATGCTATTGTTACCGCTCATGCTTTAAT-GATGATTTTTTTTTTTGTTATACCAACTTTGATTA-GAAGATTTAGAAATTG-ATTATTACCTT-TAATACTAAGAGCTCCTGATATAGCTTTTCCTC----GTTT…
	KU221226	---------------------------------------------------------------------------------------------------------------------------------AACCTTATATTT---TTTTTTTAGATTT--ATATCTGG-TATAATTAGGGCTAGT-TTAAGTTTTGTTATTCG-AGTAGAATT--ATCTAAACCTAGACAACTAATAA-GA------AATGGTCA--AGTGTATAATGCAGTAGTTACAGCTCATGCATTAGT-AATAATTTTTTTTTTTGTTATACCAACCTTAGTAA-GAGGATTTAGAAATTG-ATTACTACCAT-TAATACTTAGAGCACCTGACATAGCTTTTCCTC----GTTT…
	KU221220	---------------------------------------------------------------------------------------------------------------------------------AACTTTGTATTT---TTTATTTAGATTT--ATATCTAG-AATAATTAGAGCTAGT-TTGAGTTTTGTAATTCG-AATTGAATT--ATCAAAACCTGGACAATTTATAA-GA------AATAGGCA--AGTTTACAATGCTGTTGTAACTGCTCATGCTTTAGT-TATAATTTTTTTTTTTGTAATACCCACTTTAATTA-GAAGGTTTAGAAATTG-ACTATTGCCAT-TGATATTAAGAGCTCCTGATATAGCTTTTCCAC----GTTT…
	MW363029	---------------------------------------------------------------------------------------------------------------------------------------------------------------TGATCTGC-TCTTTTTAGAGCTAGT-CTAAGTTTTTTGATTCG-TTTAGAGTT--GTCTCAAACAAGAGAAATTATTA-GA------AATGGTCA--GGTTTATAATTTAGTCGTCACGAGGCATGCTTTGGT-GATGATTTTTTTTTTTGTGATGCCTACTTTGATCG-GGGGTTTTAGGAACTG-GTTGTTGCCTC-TGATAGTGAGAGCTCCAGACATAGCTTTTCCTC----GGTT…
	MW363026	------------------------------------------------------------------------------------------------------------------------------------------------------------------TCTGC-TTTTCTGAGGGCTTCT-TTAAGTGGTTTAATTCG-AGTTGAGTT--GTCTCAAAATAGGCAGGTTATCG-GC------AATGGGCA--GATTTATAATGTTGTAGTTACGGCTCATGCTTTGGT-TATAATTTTTTTTTTTGTTATACCAACATTAATTG-GTAGGTTTGGTAATTG-GTTGTTGCCTT-TAATATTAGGCTCGCCGGATATGGCTTTCCCCC----GTTT…
	AY600983	-------------------------------------------------------------------------------------------------------------------------------------CTTTATTT---TTTTTTAAGGGCC--TGGTCGGC-TGTTTTTAGGACTTCT-TTGAGTATGATTATTCG-TTTAGAATT--GTCTCAAGGAGGTCAAGTTATTG-GA------AGTGGGCA--GGTATATAATGTTATTGTTACCGCTCATGCTTTAAT-TATAATTTTTTTTTTTGTAATACCTATACTTATTG-GTAGATTTAGAAATTG-GTTGCTCCCCT-TAATAGTGGGAGCTCCTGATATAGCTTTTCCTC----GTTT…
	LN877970	----------------------------------------------------------------------ATATATATGTATATGTGGTTTAATCGTTGAGTGATATCTACTAATCATAAGGATATCAGAACACTTTATTT---TTTTTTGAGAGCT--TGATCGGC-TATATTTGGAACTTCT-TTGAGTATGGTAATTCG-TTTAGAATT--ATCTCAAGGTGGTCAAGTTATTG-GT------AATGGGCA--GGTTTATAATGTAATTGTTACTGCTCATGCTTTGAT-TATAATTTTTTTTTTTGTTATACCTATACTTATTG-GTGGGTTTAGGAATTG-GTTATTGCCTC-TTATGGTGGGAGCACCAGATATGGCTTTTCCTC----GTTT…
	AM709504	-----------------------------------------------------------------------------------------------------------------ATCATAAAGATATTGGAACGTTGTATTT---TATTTTTAGAATA--TGATCTGC-TTTTTTCGGCTCAAGT-TTAAGTTTTTTGATTCG-ATTGGAGTT--ATCGCAAACAGGTCAAATTATTA-GA------AATAGACA--AGTCTATAATGTTGTTGTTACTGCACATGCTTTAGT-AATAATTTTTTTTTTTGTTATGCCGACTATGATTA-GGGGTTTTGGTAATTG-ACTTTTGCCTT-TGATAGTGGGTGCTCCCGATATAGCCTTTCCTC----GTTT…
	MW858362	----------------------------------------------------------------------------------------------------------------------------ATTGGAACATTGTATTT---TTTTTTTAGAATA--TATTCTGC-TATTATTAGAGCTGGT-TTAAGTTTTATTATTCG-TTTAGAACT--ATCTCAATCAAGAAGTTTAATTA-GA------AATAGGCA--GATTTATAATGTAATTGTCACATCTCATGCATTAAT-TATAATTTTTTTTTTTATTATACCTATTATAATTA-GGAGATTTGGTAATTG-GCTTTTACCTT-TAATAATCAGAGCACCAGATATAGCATTCCCAC----GATT…
	MW858361	-------------------------------------------------------------------------------------------------------------------CATAAGGATATTGGTACTTTATATTT---TTGTTTTGGACTT--TGATCTGC-TTTTTTTAGAACTGCT-TTGAGTTTTATTATTCG-ATTAGAATT--GTCTCAAACCAAACAGATTATTG-GT------AATGGGCA--AATTTATAATGTAGTTGTTACAAGGCATGCTTTGGT-TATAATTTTTTTTTTTGTTATACCCACATTGATTG-GAGGATTTGGTAATTG-ATTGTTACCTC-TAATATTAGGAACTCCTGATATAGCTTTTCCTC----GTTT…
	KU299781	-----------------------------------------------------------------------------------------------------------------------AAGATATTAGTAGTTTATATTT---TATTTTTAGAATT--TGATCGGC-TATATTTAGAACAGCT-TTAAGTTTATTAGTTCG-TCTAGAGTT--ATCTCAAACAGGACAAGTAATTA-GA------AATAGGCA--AATCTATAATGTGGTAGTTACTGCACATGCTTTGAT-TATAATTTTTTTTTTTGTTATACCTACAATAATTA-GGAGATTTGGTAATTG-ATTATTACCTT-TAATGGTGAGAGCTCCTGATATGGCTTTCCCTC----GTTT…
	KC017434	-------------------------------------------------------------------------------------------------------------------------GATATTGGAACCCTTTATTT---TATATTTAGAATA--TATTCCGC-ACTTGTTAGAACAGCA-TTAAGTATAGTTATTCG-AAATGAACT--TTCTCAAACAAGAGAGTTAATTG-GT------AATAGGCA--AATTTATAATGTAGTTGTAACAGCACATGCTTTACT-TATAATTTTTTTCTTTATTATACCTATAATAATTA-GAAGGTTTGGTAATTG-ATTATTACCAA-TAATAATCAGAGCCCCAGATATGGCTTTCCCTC----GTTT…
	AM706470	-------------------------------------------------------------------------------------------------------------------------------------------------------------------------TTAGTTAGAACTGCT-TTGAGTATAATTATTCG-AAACGAACT--TTCTCAAACAAGAGAATTAATTG-GA------AATAGGCA--AATTTATAATATAATTGTTACAGCGCATGCTTTACT-TATAATTTTTTTCTTTATTATACCTATAATAATTA-GAAGATTTAGAAATTG-ATTACTTCCTC-TGATAATTAGAGCCCCTGACATAGCTTTCCCTC----GGTT…
	AY600967	-------------------------------------------------------------------------------------------------------------------------------------TTATATTT---TGTTTTTAGATTG--TGATCTGC-TTTTTTTAGAACTTCT-TTGAGTTTATTAGTTCG-ATTGGAATT--GTCTCAAACAAGACAAATTATTA-GA------AATGGGCA--GATTTATAATGTAGTAGTTACAGCTCATGCCTTAAT-TATAATTTTTTTTTTTGTAATACCTACTTTGATTA-GGGGATTTAGGAATTG-GTTATTACCTT-TAATAGTCGGAGCTCCGGATATAGCTTTTCCTC----GTTT…
	MG423380	---------------------------------------------------------------------------------------------------------------------------------TACTTTATATTT---TTGTTTAGGTATT--TATTCAGC-TTTGGTGAGGACAAGT-TTAAGTATGATTATTCG-TACTGAACT--TTCACAAACTGGACAGTTAATTG-GA------AATGGTCA--AATCTATAATGTAGTAGTGACCGCACATGCACTTTT-AATAATTTTTTTTTTTGTTATACCGGTTATAATCA-GGAGATTTGGTAATTG-ATTATTACCTT-TGATAGTTAGGTCACCAGATATAGCTTTCCCYC----GTTT…
	FJ839918	----------------------------------------------------------------------------------ATGAGTTTAAGACGTTGATTTATGTCTACTAATCATAAAGATATTGGTACTTTATATTT---TTTTTTAAGAATT--TATTCGGC-TTTAGTGAGAACTGGT-TTAAGTATAATTATTCG-TACTGAGCT--TTCACAAACTGGGCAATTAATTG-GT------AATGGTCA--GATTTATAATGTAGTAGTAACTGCACATGCTCTTTT-AATAATTTTTTTTTTTATTATACCTGTTATAATTA-GAGGATTTAGAAATTG-GCTATTACCTA-TAATAGTAGGATCTCCTGATATAGCTTTCCCGC----GTTT…
	OM909150	----------------------------------------------------------------------------------------------------------------AATCATAAAGATATTGGTACTTTATATTT---TTTTTTAAGAATT--TATTCGGC-TTTAGTGAGAACTGGT-TTAAGTATAATTATTCG-TACTGAGCT--TTCACAAACTGGGCAATTAATTG-GT------AATGGTCA--GATTTATAATGTAGTAGTAACTGCACATGCTCTTTT-AATAATTTTTTTTTTTATTATACCTGTTATAATTA-GAGGATTTAGAAATTG-GCTATTACCTA-TAATAGTAGGATCTCCTGATATAGCTTTCCCGC----GTTT…
	AM706464	-------------------------------------------------------------------------------------------------------------------------------------------TT---TTTTTTTAGAATT--TACTCATC-TTTAGTAGGGACTAGG-TTAAGTATAATTATTCG-AACTGAACT--ATCCCAAACAAGACAGTTAATTA-GA------AATAGGCA--AATTTATAACGTTGTAGTTACAGCACATGCTCTTAT-TATAATTTTTTTTTTTATTATACCTATTATAATTA-GAGGTTTCAGAAATTG-ACTTTTACCTA-TAATAATTAGGGCGCCAGACATAGCTTTTCCTC----GTTT…
	MW285097	--------------------------------------------------------------------------------------------------------------------ATAAAGATATTGGTACTTTATATTT---TTTTTTAAGAATC--TATTCTGC-TTTTGTCAGAACCAGG-TTAAGCATAATTATTCG-AACAGAATT--GTCACAAGCAAGGCAATTAATTG-GT------AATAGGCA--AATTTACAATGTTGTTGTTACCGCACATGCTTTACT-TATAATTTTTTTTTTTATTATACCTGTAATAATTA-GAAGATTTAGAAATTG-GTTACTTCCTC-TAATAGTAAGAGCTCCAGATATAGCTTTTCCTC----GGTT…
	JN703740	-------------------------------------------------------------------------------------------------------------------------GATATTGGTACTTTATATTT---TTTTTTAAGGATT--TACTCAGC-TTTGGTTGGTACTAGG-TTAAGTATAATTATTCG-TACTGAACT--TTCTCAATCTAGACAGTTGATCG-GA------AATAGGCA--AATTTATAATGTAGTTGTTACAGCTCATGCTTTATT-AATAATTTTTTTTTTTATTATGCCAGTTATGATTA-GGGGATTTAGAAATTG-GTTATTACCTT-TAATAGTTAGGTCTCCTGATATAGCTTTTCCTC----GTTT…
	AM706472	------------------------------------------------------------------------------------------------------------------TCATAAAGATATTGGAACATTATATTT---TTTTTTAAGAATT--TACTCAGC-TTTAGTAGGAACTAGA-TTAAGTATAATTATTCG-TACAGAACT--ATCTCAAGCTAGACAACTAATTA-GA------AATAGGCA--GATTTATAATGTAGTTGTAACTGCTCATGCTTTACT-AATAATTTTTTTTTTTATCATACCAGTAATAATTA-GAGGTTTTAGGAATTG-ACTTCTACCTC-TTATAATTAGAGCTCCAGATATAGCTTTCCCTC----GTCT…
	AM706489	-------------------------------------------------------------------------------------------------------------------------------------------------------------------------------AGAACTAGACTTAGTTATAATTNTTCG-TACTGAACT--TTCTCAAACTAGACAGTTAATTA-GA------AATAGGCA--AATTTATAATGTTGTAGTAACTGCTCATGCTTTATT-AATAATTTTTTTTTTTATTATACCTGTTATAATTA-GAGGTTTTAGAAATTG-ATTACTTCCTT-TAATAGTTAGATCTCCTGATATAGCTTTTCCAC----GTTT…
	AY603105	-------------------------------------------------------------------------------------------------------------------------------------TTATATTT---TTTGTTGAGAATT--TATTCAGC-ACTTGTTAGAACTAGA-TTAAGTATAATCATTCG-AACAGAGCT--TTCTCAAACAAGACAGCTTATTA-GA------AATAGGCA--AATTTATAATGTGGTAGTTACTGCTCATGCTTTATT-AATAATTTTTTTTTTTATTATACCAGTAATAATTG-GTGGATTTAGAAATTG-ATTGTTACCTA-TGATAGTAAGAGCTCCAGATATGGCTTTCCCTC----GGTT…
	AM706478	------------------------------------------------------------------------------------------------------------------------------------------------------------------TCTGC-TTTAGTCGGAACTGGG-TTAAGTATAGTGATTCG-TACAGAGTT--ATCTCAGACAAGACAAATTATTG-GT------AATAGGCA--GATTTATAATGTAGTGGTTACGGCTCATGCTTTATT-GATGATTTTTTTTTTTATTATACCAGTTATGATTA-GAGGGTTTGGTAATTG-ACTTTTGCCAT-TAATAGTAAGGTCTCCTGATATGGCTTTTCCTC----GATT…
	AM403688	----------------------------------------------------------------------------------------------------------------------------------------------------------------ATTCTGC-TTTAGTCGGTACTAGA-TTAAGTATGGTGATTCG-GACTGAATT--ATCTCAGACTGGTCAGATCATTG-GT------AATGGTCA--GATTTATAATGTGGTAGTTACAGCTCATGCCTTACT-GATAATTTTTTTTTTTATTATACCTGTTATGATTA-GGAGGTTTAGAAATTG-ACTATTGCCTC-TAATGGTTAGGTCTCCAGATATAGCTTTTCCTC----GATT…
	MW363028	-------------------------------------------------------------------------------------------------------------------------------------------TT---TTTACTAGGGATT--TATTCTGC-TTTGGTGAGAACTGGT-TTAAGTATAGTTATTCG-TACAGAGTT--ATCTCAGACAAGACAAATTATTG-GT------AATGGGCA--AATTTATAATGTGGTGGTAACCGCGCACGCTTTGCT-TATAATTTTTTTTTTTATCATGCCAGTTATAATTA-GGGGTTTTGGAAACTG-GTTGTTGCCGC-TAATAGTTAGATCTCCTGATATGGCATTTCCTC----GCTT…
	AM403704	----------------------------------------------------------------------------------------------------------------------------------------------------------------ATTCTGC-TTTAGTCGGTACTAGA-CTAAGTGTAGTAATTCG-GACAGAATT--ATCTCAAACAAGACAGATTATTG-GT------AATAGACA--GATCTATAACGTAGTAGTTACAGCTCATGCTTTATT-AATAATTTTTTTTTTTATTATACCTGTTATAATTA-GGAGATTTGGTAATTG-GTTATTACCCC-TAATAGTTAGGTCTCCCGATATAGCTTTTCCTC----GGTT…
	AY600988	-------------------------------------------------------------------------------------------------------------------------------------TTATATTT---TTTATTAAGAATT--TATTCTGC-TTTAGTCGGTACAGGA-CTGAGTATAGTAATTCG-TACTGAGTT--ATCTCAGACAAGACAAATTATTG-GT------AATAGGCA--GATTTATAACGTTGTAGTTACAGCTCATGCTTTATT-AATAATTTTTTTTTTCATCATGCCCGTTATAATTG-GTGGTTTTGGTAATTG-GTTATTACCTT-TAATAGTTAGATCTCCAGACATAGCTTTTCCTC----GTTT…
	AM403692	----------------------------------------------------------------------------------------------------------------------------------------------------------------ATTCTGC-TTTAGTCGGTCCGGGA-TTAAGTATAGTAATTCG-AACTGAGTT--ATCTCAGACTAGACAAATTATTG-GT------AATAGGCA--GATTTATAATGTGGTAGTTACAGCTCATGCTTTGTT-GATAATTTTTTTTTTTATTATGCCAGTTATAATTG-GTGGGTTTGGTAATTG-ATTGTTGCCTT-TAATAGTTAGGTCTCCTGATATAGCATTTCCTC----GTTT…
	KC017435	------------------------------------------------------------------------------------------------------------------------AGATATTGGTACATTGTATTT---TTTTTTAGGTATC--TATTCTGC-GTTAGTAGGTACTAGA-CTTAGTATAGTTATTCG-AACCGAGCT--ATCACAAACTAGGCAGGTGATTG-GT------AATAGACA--AATCTATAATGTAGTTGTTACTGCTCATGCTTTAAT-AATAATTTTTTTTTTTATTATACCTGTGATAATTA-GGGGGTTTAGAAATTG-ACTATTACCGT-TAATAGTAGGGTCTCCTGATATAGCTTTTCCTC----GTTT…
	AM706481	---------------------------------------------------------------------------------------------------------------AAATCATAAAGATATTGGTACGTTGTATTT---TTTATTAGGNNNT--TATTCTGC-TTTAGTAGGTACTGGA-TTAAGTATGGTTATTCG-TANTGAGTT--GTCTCAGTCTGGGCAGGTTATTG-GT------AATGGTCA--GATCTATAATGTTGTTGTAACTGCTCATGCTTTAAT-AATGATTTTTTTTTTTATTATACCTGTAATGATTG-GTGGTTTTGGTAATTG-ATTGTTACCTT-TGATGGTTAGGTCTCCAGATATAGCTTTTCCTC----GGTT…
	KC017436	-------------------------------------------------------------------------------------------------------------------------GATATTGGTACTTTATATTT---TTTATTAGGTATT--TATTCTGC-TTTAGTGGGTACTAGG-TTAAGTATGGTTATTCG-TATTGAATT--GTCTCAGACTAGGCAGATTATTG-GT------AATGGTCA--GATTTATAATGTGGTTGTTACTGCTCATGCTTTATT-GATAATTTTTTTTTTTATTATACCGGTTATAATTA-GAAGATTTGGAAATTG-ATTATTACCTT-TAATAGTAAGGTCTCCGGATATAGCGTTTCCTC----GGTT…
	MH258886	-------------------------------------------------------------------------------------------------------------------------GATATTAGAACTTTATATTT---TTTGTTTAGAATT--TGATCAGC-TATCGTAGGTTCTAGT-TTAAGTTTATTAATTCG-TATAGAACT--ATCAACACCTAGACAAGTTATTG-GT------AATAGACA--AATATATAATGTAGTAGTTACTGCACATGCATTAAT-TATAATTTTTTTTTTTGTTATACCTACTATAATTA-GAGGTTTTGGTAACTG-ATTATTACCAC-TAATAATCAGAGCACCTGATATAGCCTTTCCCC----GATT…
	MN138368	-------------------------------------------------------------------------------------------------------------------------------------CTTTATTT---TTTTTTTAGACTT--TGGTCTGC-TTTTTTTAGAACCGCT-TTAAGTTTATTATTACG-TATAGAATT--ATCCCAAACAAAGCAGATTATTG-GT------AATAGGCA--AATTTATAATGTAGTGGTAACCGCACCTGCTTTAAT-TATAATTTTTTTTTTCGTTATACCGACTTTAATTA-GAAGGTTCAGAAATTG-ACTTTTACCTT-TAATATTAGGAGCTCCTGATATGGCTTTCCCAC----GTTT…
	MT873562	------------------------------------------------------------------------------------------------------------------------------------------------------------G--TGATCTGC-TTTTTTTGGAACAGCC-TTAAGTTTGTTGGTTCG-TTTAGAATT--GTCTCAAACTAAGCAAGTTATTG-GC------AATGGTCA--GATTTATAATGTTGTAGTCACTGCTCACGCTTTAAT-TATGATTTTTTTTTTTGTAATACCAACTCTTATTA-GAAGATTTGGAAATTG-GTTATTACCCC-TATTTTTAAGAGCTCCAGATATAGCTTTCCCTC----GACT…
	MZ580519	---------------------------------------------------------------------------------------------------------------------------------AACTTTGTACTT---CATTTTTGGTATT--TGGTCTGC-TTTTTTTAGAACTGCT-TTAAGCCTTTTGGTTCG-TTTAGAGCT--GTCTCAAACAAGGCAAATTATTA-GA------AATAGACA--GATTTATAATGTTGTTGTTACTGCTCATGCTCTGAT-TATAATTTTCTTTTTTGTTATACCCACTTTAATTA-GGGGATTTAGAAATTG-ACTTTTGCCGC-TTATAATTAGAGCTCCGGACATAGCTTTCCCTC----GTTT…
	MG421134	---------------------------------------------------------------------------------------------------------------------------------AACTTTATATTT---TATTTTTAGGATT--TGATCCGC-TTTTTTTAGAACTGCC-CTAAGTCTTTTAGTTCG-TTTAGAATT--ATCTCAAACGAGACAAATTATTG-GG------AATAGGCA--GATTTATAATGTTGTTGTTACTGCCCATGCTCTAAT-TATAATTTTTTTTTTTGTTATGCCTACTTTGATTA-GGGGTTTTAGAAATTG-ACTTTTACCTT-TGATAGTAGGAGCTCCAGATATGGCTTTTCCTC----GATT…
	MZ580884	---------------------------------------------------------------------------------------------------------------------------------AACCCTGTATTT---TATTTTTAGAATT--TGATTTGC-TTTTTTTAGAACAGCA-TTGAGTCTTTTAGTTCG-ACTGGAGTT--GTCACAAACAAGACAGATTATTA-GA------AATAGGCA--AATTTATAACGTGGTTGTTACTGCCCATGCTTTGGT-TATAATTTTTTTTTTTGTTATGCCTACTTTAATTG-GTGGGTTTAGAAATTG-ACTTTTACCTC-TTATGGTGGGAGCTCCAGACATAGCTTTCCCTC----GCTT…
	KU299757	------------------------------------------------------------------------------------------------------------------------AGATATTAGTACTTTATATTT---TTTTTTTAGATTG--TGATCTGC-TTTTTTTAGAACGGCT-TTGAGCTTGCTTCTTCG-TTTAGAACT--CTCTCAAACAGGACAAATTATTG-GC------AATGGACA--AATTTATAATGTAGTAGTTACTTCTCATGCTCTTAT-TATAATTTTTTTTTTTGTAATACCTACATTAATTA-GAGGGTTTGGTAACTG-GTTATTACCTT-TAATGGTAGGAGCTCCAGATATAGCATTTCCCC----GTTT…
	AY600975	-------------------------------------------------------------------------------------------------------------------------------------TTATATTT---TTTTTTTGGATTA--TGGTCTGC-TTTTTTTAGGACGGCT-TTAAGTCTGCTTCTTCG-TTTAGAATT--ATCTCAAACTAGACAAATTATCG-GT------AGTAGGCA--GCTTTATAATGTAGTAGTAACAGCTCATGCTCTTGT-TATAATTTTTTTTTTTGTTATGCCTACATTAATTA-GAGGTTTTAGAAATTG-ATTATTACCTT-TAATAACAGGCGCTCCTGATATAGCTTTTCCTC----GTTT…
	KC017441	------------------------------------------------------------------------------------------------------------------------AGATATTGGGACTTTGTATTT---TATATTTGGTTTG--TGGTCAGC-TTTTTTTAGGACTGCT-CTATCTTTGTTGGTTCG-TTTAGAGTT--ATCTCAATCTAGGCAGATTATTG-GT------AATAGGCA--AATTTATAATGTTGTAGTGACGGCTCATGCTTTGAT-TATGATTTTTTTTTTTGTTATACCTACTTTAATTA-GAGGGTTTGGTAATTG-GTTATTGCCTT-TGATAGTAGGAGCTCCAGATATGGCTTTTCCTC----GTTT…
	KU221206	---------------------------------------------------------------------------------------------------------------------------------AACTTTATATTT---TTTTTTTAGATTA--TGATCTGC-AATATTTAGATCAAGT-TTAAGTATATTTATTCG-ATTAGAACT--TTCTCAACCTAGACAAGTAGTCG-GT------AATAGACA--ACTTTATAATGTTATTGTCACAGCTCATGCTTTAAT-TATAATTTTTTTTTTTGTTATACCTACAATAATTA-GAAGATTTAGAAATTG-ATTGCTACCTC-TAATAATCGGCGCCCCTGATATAGCATTTCCTC----GTTT…
	OM926007	-------------------------------------------------------------------------------------------------------------------------------------------TT---TATTTTTAGAATT--TGATCGGC-TATATTTAGAAGCTCT-TTAAGTATATTTATTCG-ATTAGAATT--ATCCCAACCTAGACAGGTAGTTA-GA------AATAGGCA--ATTATATAATGTTGTAGTTACAGCTCATGCTTTAGT-TATAATTTTTTTTTTTGTAATACCAACTATAATTA-GAGGTTTTGGTAATTG-ATTATTACCTT-TAATAATTAGAGCACCAGATATAGCTTTTCCAC----GATT…
	KU221224	---------------------------------------------------------------------------------------------------------------------------------AACTTTGTATTT---TTGTTTCGGGCTT--TGGTCCGC-TTTATTTAGATCTAGC-TTAAGTTTATTTATTCG-AGTAGAGTT--ATCTCAAACTGGACAGGTAGTAG-GT------AATAGACA--ACTTTATAATGTAGTAGTAACCGCACATGCTCTTAT-TATAATTTTTTTTTTCGTTATACCTACTATAATTA-GAGGTTTCAGAAATTG-ATTATTGCCTT-TAATAATCGGTGCCCCTGACATAGCTTTTCCTC----GTTT…
	KU221203	--------------------------------------------------------------------------------------------------------------------------------GTACATTATATTT---TTGTTTTAGAATA--TGATCTGC-TCTATTTAGATCTAGT-TTAAGTTTATTTATTCG-TTTAGAGCT--TTCCCAATCTGGACAAGTAGTAG-GT------AATAGGCA--ACTATACAATGTTGTAGTTACTGCCCATGCTTTGGT-TATAATTTTTTTTTTTGTCATACCAACTATGATTA-GAGGTTTTAGAAATTG-ATTATTACCTT-TAATAATTGGCACCCCAGATATAGCTTTTCCTC----GTTT…
	KU221183	----------------------------------------------------------------------------------------------------------------------------------ACTTTATATTT---TTTTTTCAGAATT--TGATCCGC-AGTTTTTAGATCTAGT-TTAAGTATGTTTATCCG-TTTAGAATT--ATCTCAACCCAGACAAATTGTAG-GA------AATAGACA--GCTTTATAATGTAATTGTGACAGCTCATGCTTTAGT-AATAATTTTTTTTTTTGTTATACCCACTCTTATTA-GAAGGTTTAGAAACTG-ACTTCTACCTC-TTATAATTGGGGCTCCTGATATAGCTTTTCCGC----GCTT…
	JF506187	----------------------------------------------------------------------------------------------------------------------------------------------------TTTAGAATT--TGATCTGC-GGTATTCAGATCTAGT-TTAAGTATGTTTATTCG-GCTAGAATT--ATCTCAACCAGGACAAATTGTAG-GC------AATAGGCA--GCTTTATAATGTAATTGTTACAGCCCATGCTTTAGT-GATAATCTTTTTTTTTGTTATGCCCACTCTTATTA-GAGGTTTTAGAAATTG-ATTATTACCTT-TAATAATTGGAGCCCCTGATATAGCTTTTCCAC----GTTT…
	KU299756	-----------------------------------------------------------------------------------------------------------------------AAGATATTAGAACATTATATTT---TGTTTTTAGAATA--TGGTCTGC-TTTTTTTAGAACTTCT-TTAAGCATATTGGTGCG-TTTAGAGTT--ATCACAAACAAGGCAAATCATTA-GA------AATAGACA--GATCTATAATTTAATTGTTACTGCCCATGCTTTGGT-TATAATTTTTTTTTTTGTTATACCTACTTTAATTG-GTAGATTTAGAAATTG-ACTTTTACCCT-TGATAATTGGAGCCCCTGATATAGCCTTTCCTC----GTTT…
	AY116595	------------------------------------------------------------------------------------------------------------------------------TGGAACTTTATATTT---TATTTTTAAAATGTATGATCAGCYTTTTKTTAGAACTGCT-TTGAGTTTATTAGTTCG-GTTGGAGCT--TTCTCAAACTGGTCAAATTATTG-GT------AATAGGCA--AATTTATAACGTTTTAGTTACAGCTCATGCTTTAAT-TATAATTTTTTTTTTTGTAATACCTACTTTGATTA-GAGGTTTTGGAAATTG-GTTGCTCCCCT-TAATAATCGGGGCACCTGATATAGCTTTTCCTC----GGTT…
	AY600969	-------------------------------------------------------------------------------------------------------------------------------------TTGTATTT---TATTTTTAGAATT--TGATCTGC-TTTTTTTAGAACTGCT-TTAAGTTTATTAGTACG-ACTTGAATT--GTCTCAAACTAGGCAAGTTATTA-GA------AATAGGCA--AATTTATAATGTTTTAGTTACAGCTCATGCTCTAAT-TATAATTTTTTTTTTTGTTATACCTACTTTAATTG-GAGGTTTTAGGAATTG-GTTATTACCTT-TGATAATTAGAGCTCCGGACATGGCTTTTCCAC----GTTT…
	KC017429	------------------------------------------------------------------------------------------------------------------------AGATATTGGGACTTTATATTT---TATTTTTGGTATT--TGATCTGC-TTTATTTAGGGCTAGT-TTAAGTTTGTTAATTCG-TTTAGAATT--ATCTCAAACTGGGTGTGTAATTA-GA------AATAGACA--AGTTTATAATGTGGTTGTTACAGCTCATGCTTTAGT-AATAATTTTTTTTTTTGTTATGCCAACTTTAATTG-GTGGGTTTGGAAATTG-ATTATTACCAT-TAATAATTAGGGCACCAGATATAGCTTTTCCTC----GTTT…
	ON062319	-------------------------------------------------------------------------------------------------------------------CATAAGGATATTGGAACTTTATATTT---TATTTTTAGAATA--TGATCAGC-ATTATTTAGGTCTAGT-TTAAGTATATTAGTTCG-TTTAGAACT--ATCTCAAACTGGGCAAATTATTA-GA------AATAGACA--AGTTTATAATGTAATTGTCACTGCTCATGCTTTAAT-TATGATTTTTTTTTTTGTTATACCTACTCTGATTA-GAAGATTTGGAAATTG-ATTGCTACCTT-TAATAGTGAGGGCTCCTGATATAGCTTTTCCAC----GTTT…
	AY523059	-------------------------------------------------------------------------------------------------------------------------------------CTTTATTT---TGCTTTTAGAATA--TGATCTGC-TTTATTCAGATCCAGT-CTAAGTATATTGGTTCG-TCTAGAGCT--ATCTCAAACTGGACAGATTATTA-GA------AATAGACA--GGTTTATAATGTTATTGTAACTGCTCATGCTTTAAT-TATAATTTTTTTTTTTGTTATACCTACAATAATTA-GGGGTTTTGGAAACTG-ATTGTTGCCTT-TAATGGTTAGAGCTCCTGATATAGCGTTTCCTC----GGTT…
	MW363020	----------------------------------------------------------------------------------------------------------------------------------------------------------ATG--TGGTCCGC-ATTATTTAGGTCCAGT-TTAAGTATGCTGGTTCG-ATTAGAATT--ATCCCAAACAGGACAAATTATCA-GA------AACAGGCA--AGTTTACAATGTAATTGTAACAGCCCATGCTCTAAT-TATAATTTTTTTCTTTGTTATACCCACCATAATCA-GAGGTTTTGGAAATTG-ATTATTACCAT-TAATAATTGGAGCTCCTGATATGGCCTTCCCTC----GATT…
	AY523045	-------------------------------------------------------------------------------------------------------------------------------------CTTTATTT---TGCTTTTGGAATA--TGGTCCGC-ATTATTTAGATCCAGT-TTAAGCATGTTAGTTCG-ATTAGAATT--GTCCCAAACAAGACAAATTATTA-GA------AATAGGCA--AGTTTACAATGTAATTGTAACGGCTCATGCTTTGAT-TATAATTTTCTTTTTCGTGATACCCACTATAATTA-GAGGTTTTGGAAATTG-GCTATTGCCAT-TAATAATTAGGGCCCCTGATATAGCCTTCCCCC----GATT…
	AY523042	-------------------------------------------------------------------------------------------------------------------------------------CTTTATTT---TGCTTTTAGAATA--TGATCTGC-ATTATTTAGATCTAGT-TTAAGCATGTTAGTTCG-ATTAGAATT--GTCTCAAACAGGACAGATTATTA-GA------AATGGTCA--GGTTTACAATGTAATTGTAACAGCTCATGCCCTAAT-TATAATTTTTTTTTTTGTTATACCTACTATAATTA-GGAGATTTAGAAATTG-GTTATTGCCTT-TAATAATTAGAGCTCCTGATATAGCCTTTCCTC----GATT…
	AY523043	-------------------------------------------------------------------------------------------------------------------------------------CTCTATTT---TGCCTTCAGAATA--TGGTCTGC-ATTATTTAGATCCAGT-TTAAGTATATTAGTTCG-ATTAGAATT--ATCCCAAACAAGACAGATTATTA-GA------AATAGACA--AGTTTACAATGTAATTGTAACAGCTCATGCTCTAAT-TATAATTTTTTTTTTTGTTATACCTACTATAATTA-GAGGCTTTAGGAACTG-ATTATTACCAT-TAATAATTAGAGCCCCTGACATAGCCTTTCCTC----GATT…
	AY523064	-------------------------------------------------------------------------------------------------------------------------------------CTTTATTT---TGCTTTCAGAATA--TGGTCTGC-ATTATTTGGGTCTAGT-TTAAGTATATTAGTTCG-ATTGGAATT--GTCTCAAACGAGACAAATTATTA-GA------AATAGGCA--AGTTTACAATGTAATTGTAACAGCCCATGCTCTAAT-TATGATTTTTTTTTTCGTTATACCCACTATAATCA-GAGGTTTTAGGAATTG-GTTATTACCCC-TAATAATTGGAGCCCCTGATATGGCTTTTCCTC----GATT…
	MZ580885	---------------------------------------------------------------------------------------------------------------------------------AACTTTGTATTT---TTTTTTTGGTATG--TGGTCAGC-TTTTTTTGGTACTTCC-TTGAGCATGTTGGTTCG-CCTTGAGCT--GTCTCAGACAGGGCAAATTATTA-GG------AATGGGCA--GATTTATAACGTGGTTGTTACTGCTCATGCTTTAGT-GATGATTTTTTTTTTTGTTATACCTACTTTAATTG-GTGGTTTTGGTAATTG-GTTACTTCCTT-TAATGGTTGGGTCTCCAGACATAGCTTTTCCAC----GGTT…
	MZ580881	---------------------------------------------------------------------------------------------------------------------------------TACTTTATATTT---TATTTTTGGTATG--TGATCGGC-TTTTTTTGGTACTTCT-TTAAGTTTGTTAGTTCG-GTTAGAATT--ATCTCAAACTAGACAGATTATCA-GA------AATGGTCA--GATTTATAATGTAGTAGTTACTGCACATGCTTTAGT-AATAATTTTTTTTTTTGTTATGCCTACTTTAATTA-GAGGGTTTAGAAATTG-ACTTCTTCCCT-TAATAGTAGGGGCGCCGGATATAGCGTTTCCTC----GTTT…
	MT873556	---------------------------------------------------------------------------------------------------------------------------TATTGGTACTTTATATTT---TATTTTTAGAATG--TGGTCTGC-TTTTTTAGGAACTTCT-TTGAGTTTATTGATTCG-TTTGGAGTT--GTCTCAAACCAGACAAATTATTA-GA------AATAGGCA--GATTTATAATGTAGTAGTGACTGCTCATGCTCTTGT-AATGATTTTTTTTTTTGTAATACCTACTTTAATTA-GAAGATTTGGTAATTG-ATTGCTACCTT-TAATAGTTAGGTCTCCTGATATAGCTTTTCCAC----GTTT…
	MW872264	-------------------------------------------------------------------------------------------------------------ACTAATCATAAGGATATTGGAACTTTGTATTT---TGTTTTTGGTATA--TGATCAGC-TTTTTTTAGAACTTCT-CTTAGTATATTAGTTCG-GTTGGAGTT--ATCACAAACTAGACAAATTATTA-GA------AATGGTCA--AATTTATAATGTAGTTGTAACTGCTCATGCTTTAGT-AATAATTTTTTTTTTTGTAATACCAACATTAATTG-GTGGTTTTAGAAATTG-ACTATTACCTT-TAATAGTTAGAGCTCCGGATATAGCTTTTCCTC----GTTT…
;
end;
