# Supplementary material for: A novel taxonomic database for eukaryotic mitochondrial cytochrome oxidase subunit I gene (eKOI), with a focus on protists diversity
Source: Database (Oxford). 2025 Sep 24;2025:baaf057. doi: 10.1093/database/baaf057 (PMC12462617; doi:10.1093/database/baaf057)
Supplement: baaf057_Supplemental_File [file baaf057_supplemental_file.zip › 2_alignment_eKOI/xenacoelomorpha.nex]

#NEXUS
begin data;
	dimensions ntax=113 nchar=1577;
	format datatype=dna missing=? gap=-;
	matrix
	AY291293	-----------------------------------------------------CACGTTATACATTTTCTTCGGAATCTGAGCCGCAATAGTAGGCACAGGATTAAGCATAATCATTCGACTAGAGTTAACACAACC-----TGGAGCACTATTAGGAGAC---GATCAAATTTACAATGTTGTAGTCACAGCACACGCCTTAGTGATAATTTTTTTTATAGCTATACCCATTATAATTGGGGGGTTTGGAAATTGACTTCTACCGTTAATAATTGGAGCCCCAGACATAGCTTTTCCACGTTTAAACAATATAAGCTTCTGACTTCTACCCCCATCATTTTTATTATTAATCGCCTCTGCGGGTGTAGAGAGTGGAGTTGGAACTGGATGAACTTTGT…
	FR837893	------------------------------------------------------ACTCTTTACTTTATCTTTGGAGCATTTTCAGGAGTATTAGGAAGATTTATAAGTATCCTTATCCGGAATGAAATCAAAAATCC-----GGGAAGAAGAATTCTCACA---GAAACAAGATATAATGTTTTAATTACTGCTCATGGTCTTATCATAATTTTCTTTTTTGTCATACCAATCCTGGTGGGGGGATTCGGAAATTGGCTTATTCCAATAATACTGGGATGTGCAGATATAGCATTCCCCCGATTAAATAACCTCTCATTCTGACTGCTTCCCCCCAGACTTGGGCTACTAATTCTCTCCAGCCTAGTTGAGAGGGGTGTGGGAGCCGGCTGAACTGTGT…
	FR837846	------------------------------------------------------ACCCTCTATTTTTGAGCCAGCATTTGAGCTGGTCTTGTGGGGACCACAATAAGAATTATCATTCGTATGGAACTTCGATATGT-----TGGAGATAATTTTATTACG---GAAAAGGCATATAATGTCTTGATTACTGCACATGGTCTCCTAATAATTTTCTTTTTTGTCATGCCCGCTATGATGGGGGGATTTGGAAATTGGCTTTTACCTCTCATGCTAGGCTGTCCAGATATAATGTTCCCCCGATTAAATAATTTAGCCTTCTGATTTGTTATTCCTAGGTTACTTCTATTGCTCCTTAGAAGGGGGACGGAAAGGGGAGTGGGTTGTGGATGAACTCTTT…
	FR837849	------------------------------------------------------AGACTATATTTTGTCTTAGGAGTTTATTGTGGACTAGTGGGAACAGTAATAAGGCTTGCAATTCGAAGAGAACTTCGAACTGA-----GAGAATAAGAATTCTTTCA---GAAAGAACATACAACGTTTTAATTACAGCCCCCGGTCTTATTATAATTTTTTTCTTTGTAATACCAGTATTAATAGGGGGTTTTAGGAATTGACTCCTTCCAACTATATTAGGATGTGCTGATATGGCCTGCCCACGTTTAAATAATTTCTCTATATGATNGCTCCCACCAAGATTTTCTCTTCTCATCGAAACAAGGCTTTTAAAAGAAGGGGAAGGATCAGGTTCAACTACTT…
	FR837877	------------------------------------------------------ACTTTATATTTTATTTTCGGAACTTTTGCAGGCGTGGTTGGAACAACAATAAGAGTTTTAATTCGTAGAGAACTTCGCCAAAA-----CAGAAGAGTGGGAGTTTCG---GAAAGAACATACAATGTTCTTATCACTTCTCATGGGCTAATTATAATTTTCTTCTTTGTAATACCTATTCTCATGGGGGGGTTTGGCAATTGACTCCTGCCCCTAATATTAGGATGCTTAGACATGGCTTTCCCCCGTCTAAATAATCTTTCATTTTGGCTCCTGCCACCAAGGTTTTTTTTACTAATTTTAAGAAGCTTGGTTGAAGGAGGAGTTATGGCCGGGTGAACCATTT…
	FR837874	------------------------------------------------------ACTCTTTATTTTGTTTTTGGAACTTTTTCAGGAATTTTAGGATCTTTTATAAGACTCCTCATCCGGAGAGAGTTACGAGTCTC-----AGGCCCTGCAGTTGTGAGT---GAAAGAGTTTACAATGTTCTCATCACAGCTCATGGTCTTATCATAATCTTCTTTTTCGTAATACCAATTCTTATGGGGGGCTTTAGGAATTGATTACTCCCCCTTATATTAGGTTGCGCTGATATGGCCTTCCCCCGTTTAAATAATCTCTCATTCTGACTCCTCCCCCCAAGTTTAAGTTTACTTATTTTAAGAAGACTATCAGAAACTGGGGTTGGGGCTGGTTGGACAATTT…
	MZ519764	------------------------------------------------------ACCTTGTATTTTATTTTTGGAACTTTTGCTGGGATTTTAGGATCCCTTATGAGACTTCTCATTCGAACGGAGTTACGATTCAC-----TGGTCCAACAATAGTGAGG---GAAAGAGTTTACAATGTTTTAATTACCGCTCACGGACTTATTATAATTTTTTTTTTTGTAATGCCTATCTTAATGGGAGGTTTTAGAAATTGGTTGCTCCCCCTCATGTTGGGTTGCGCTGATATGGCTTTCCCCCGATTAAATAATTTTTCTTTTTGACTCCTCCCCCCAAGATTAAGACTTCTAATCCTGAGAAGGCTATCGGAGGCGGGAGTTGGAGGAGGATGAACTATTT…
	FR837879	------------------------------------------------------ACTTTATACTTTATTTTTGGAACCCTCTCTGGGATTTTGGGGTCCCTGCTAAGAGTTCTCATCCGCTCTGAGCTTCGTGTAAG-----CGGGGGTGGGATCCTGAGG---GAAAACACCTATAATGTTGTGATTACCGCCCATGGCCTCATCATAATCTTTTTTTTTGTGATGCCCATCTTAATGGGGGGGTTCAGAAACTGACTTCTTCCCCTTATGCTCGGATGTGTAGACATGGCTTTCCCTCGCCTAAATAATCTTTCTTTCTGACTTCTTCCCCCCAGGCTAAGACTGCTCCTTCTGAGGGGCTTGAGGGAGGTTGGAGTGGGTGGGGGATGAACCCTCT…
	MZ519760	------------------------------------------------------ACTTTATATATGGTTTTTGGAGCCCTTGCTGGGATCCTCGGAACAATTATAAGGGTTTTGATTCGTTCGGAGTTGCGATTCAGGGGTCCGGGAGTGG-----TGAGG---GAGGCTACTTATAATGTCTTAATTACCGCCCACGGCCTTATTATAATCTTTTTTTTCGTTATGCCCGTCCTTATGGGGGGGTTCAGAAATTGACTTCTCCCCCTCATACTGGGTTGTGTAGACATGGCGTTTCCACGCTTAAATAATCTTTCTTTTTGACTTCTCCCCCCAAGATTAACTCTTCTCCTCCTAAGGAGGCTATCCGAGGTAGGAGTGGGGAGGGGGTGGACAATTT…
	MZ519774	------------------------------------------------------ACTATATATATATTGTTTGGTATTTATTCTGGAATTATAGGAGGAATTATGAGTTTACTAATTCGGAGAGAACTTCGTCATCC-----GGGAATTAATATTATAAGT---GAAAATTCATACAATGTTATAGTCACCGCACATGGATTAATAATAATCTTTTTTTTTGTAATACCTATTTTAATAGGGGGATTTACAAATTGATTACTACCATTAATATTGGGATGTATAGATATAGCATTTCCAAAATTAAATAATTTTAGGTTTTGACTATTACTTCCAAGTATGTTTTTATTATTATTAAGTAGTTTAGTAGAAGGTGGAGTTGGAGGAGGATGAACAATTT…
	FR837860	------------------------------------------------------AGTCTTTATTTTTTCTTTGGAATTTACTCTGGAGTAATAGGTGGAGTTTTAAGTTTACTTATTCGAAGAGAGTTGCGACATCC-----AGGAATAAGATTGATAAGA---GAAAATTGTTATAATATTATCATTACTGCTCATGGTTTAATTATAATTTTCTTTTTTGTAATACCTATCCTAATAGGAGGGTTTACAAATTGATTATTACCTCTGATATTAGGTTGTAAAGATATAGTTTTTCCCCGTTTAAACAATTTTAGATTTTGATTGCTTCCTCCTAGAATATTATTACTATTAATTTCTAGTTTAATAGAGAGAGGAGTGGGAAGTGGTTGAACAATTT…
	FR837878	------------------------------------------------------ACTTTATATTTTGTATTTGGAATCTTCTCTGGAGTAGTTGGAACCCTCCTAAGAATGTTAATTCGTGCCGAATTGCGATATCC-----GGCTGCTTCGTTCCTCTCA---GAGGCGTCCTATAATGTGGCCATTACTGCCCACGGCCTCATTATAATTTTCTTCTTTGTCATGCCAGTTCTGATGGGCGGATTTGGAAATTGACTTCTACCGCTCATGTTAGGCTGCGGAGATATGGCTTTCCCTCGCTTAAATAATCTCTCATTTTGACTTCTCCCCCCTAGCCTTGGATTACTNATCCTAAGGAGATTAGTCGAGGTCGGAGTGGGGGCAGGGTGAACAATTT…
	FR837850	------------------------------------------------------ACTTTATACTTCATTTTTGGAATTTTTTCTGGGTTAGTCGGCACTGTTATAAGTCTTGCAATTCGAAGCGAGCTTCGAACTGG-----GAGAGTTATAATACTGTCC---GAAAGAACTTATAATGTTCTTATCACTGCCCATGGTTTAATTATAATCTTCTTCTTTGTAATGCCGGTTTTAATGGGGGGATTCAGGAACTGACTTTTACCACTTATGTTGGGGTGTGCTGACATGGCTTTTCCGCGTTTAAATAATTTCTCCTTTTGACTCCTGCCGCCAAGATTCTCACTCCTAATTTTAAGAAGTCTTCTTGAGATGGGAGTTGGTTCCGGTTGAACCCTAT…
	FR837847	------------------------------------------------------AGTTTATATTTTATTTTTGGCATAGCTTCAGGGTTACTCGGTTCTATTTTAAGACTTGCAATTCGAAGTGAGCTACGAACCGG-----AGGGGCATCGTTTTTAAGT---GAAAGTACTTATAATGTCATTGTAACCGCTCATGGGCTAATTATAATTTTTTTTTTCGTTATACCTGTACTAATGGGTGGGTTTAGGAATTGACTTCTGCCCCCAATAGTAGGAAGCGCGGATATGGCCTTCCCGCGCCTTAACAATTTTTCTTTTTGACTTCTGCCCCCCAGCCTTACTCTCCTCCTCCTAAGTAGTCTAGTTGAGGTGGGAGTTGGGGCGGGGTGAACTATCT…
	FR837848	------------------------------------------------------AGATTATATTTTATTTTTGGAATAGCTTCAGGACTATTAGGGTCTATTTTGAGACTAGCTATTCGAAGAGAGTTACGAAATGG-----GGGTGCATCATTTCTTAGT---GAGAGATCTTACAATGTTATCGTTACAGCTCACGGTCTTATTATAATTTTCTTTTTTGTGATGCCTGTCTTAATGGGAGGATTCACGAACTGGCTTCTGCCTCCAATAGTGGGAAGAGCGGATATGGCTTTTCCCCGATTGAATAATTTCTCTTTCTGGCTTTTACCCCCTAGATTAATATTCTTACTCTTAAGGAGAATAATCGAAACGGGGGTTGGGGCAGGTTGAACCATCT…
	FR837894	------------------------------------------------------ACTCTATATTTTTTGCTCGGAATTTGATCGGGAGTTCTCGGAGCTTTTATAAGGATTCTCATTTGAAGGGAACTAAAATCTCC-----CGGCAGAAATATAGTTTCA---GAAAGAATTTATAATACTCTAATTACTGCACATGGTTTAATTATAATTTTTTTTATAGTTATACCAGTTCTTATAGGTGGATTTGGAAATTGATTATTACCACTAATACTAAATAGAGCAGATATAGCATTCCCTCGCCTAAATAACTTTAGATTTTGATTACTTCCCCCTAGTCTCTTATTTTTATTAAGAAGGGCATTAGCAGGAAGTGGTGTAGGATCTGGATGAACAATTT…
	KY825224	---------------ATACGTTGATTTTTCAGGAGAAACCATAAGGATATTGGGACACTGTATTTTGTTTTTGGGATGTGGGCTGGTTTTGTCGCCACATTATTAAGATTATACATTCGAATAGAACTTCGACAGCC-----AGGAGCCAATATAATCAGA---GAAAAAAGCTATAATGTGGCAATTACGGCACACGGTCTTTTAATATTATTTTTTTTTGTGATGCCAGTCTTAATGGGGGGTTTTGGTAATTGGTTATTGCCTCTTTCTCTTGGCTGCCCAGATATAGCATTCCCCCGCTTAAATAACTTGTCCTTTTGATTCCTTCCTCCCAGATTTTTCTTACTTTTATTGAGCAGATTAATTGAAAGGGGTGCGGGAACAGGTTGAACTCTTT…
	FR837863	------------------------------------------------------AGTCTTTATTTTTTCCTTGGAGTATGAGCGGGATTATTGGGAATTTTCATAAGATTTGTTATTCGAATAGAGCTCCGTTCTCC-----CTCCTCTTTATTAATTAAT---GAAAATGAATATAATGTTTTAATTACTGCTCATGGTTTAATTATAATGTTTTTTTTTGTTTTACCCATTCTAATAGGTGGATTTGGAAATTGGTTAATTCCTATAATATTAGGATGTGTTGACATAGCTTTTCCTCGTCTAAATAATCTTTCATTTTGGTTTATACCTTTTGGTTTTTCACTTTTACTTTTAAGGAGAATTGTAGAAACAGGGGTGGCAACTGGATGAACTGTTT…
	OP019621	------------------------------------------------------ACACTTTATTTTTTCCTAGGTGCCTGAGCAGGCATTATCGGCACTATGTTGAGAGTTTTAATCCGGATAGAACTCCGAATATC-----GGGAGGAAATCTTATTTCA---GAAAAAATTTACAATGTCGTTATTACTTCTCACGGTTTAATTATAATCTTTTTTTTTGTTATGCCCGTTATAATGGGGGGATTTGGAAATTGAATTATTCCCCTCATACTAGGAAGAGCAGATATGGCCTTTCCTCGACTAAACAATTTTTCCTTTTGGTTATTACCTCCAAGATTTTCTCTTCTTCTCCTGAGTAGGGTGACTGAGAGAGGAGTGGGGGGTGGTTGAACCATTT…
	OP019619	------------------------------------------------------TCTCTCTACTTAATTTTTGGGGCATGATCTGCAATTATTGGAACCACCATAAGAGTTATCATTCGAATAGAGCTCCGAAGTGG-----GGGGGACAATTTTATTACA---GAAAAATCTTACAATGTAATTATTACTGCTCACGGACTAATTATAATCTTCTTCTTCGTCATACCTGTAATAATGGGGGGATTTGGAAATTGAATTATCCCCCTTATTTTGGGGAGAGTGGATATAGCGTTTCCTCGCCTTAATAACTTTTCTTTTTGATTATTACCCCCCAGTCTAAGACTCCTCCTACTTAGTAGGTTGACTGAAAGTGGTGTGGGGGCTGGATGAACTATTT…
	OP019618	------------------------------------------------------TCTCTCTATTTAATTTTTGGGGCATGAGCAGCCATTATTGGAACCACCATAAGTGTCATTATTCGAATGGAGCTTCGAAGAGG-----GGGGGACAATTTCATTACT---GAAAAATCTTATAATGTTATTATTACTGCTCACGGTCTAATTATAATTTTCTTTTTTGTTATGCCGGTAATAATGGGGGGGTTTGGAAATTGAATTATTCCCCTTATTTTGGGGAGGGTAGATATAGCTTTCCCCCGGTTGAATAATTTTTCTTTTTGGTTGCTGCCCCCCAGATTGAGTTTACTTCTTCTTAGAAGACTAACAGAAAGAGGGGTGGGAGCAGGCTGAACTATTT…
	MZ519761	------------------------------------------------------ACACTTTATTTTATTTTTGGGGTAAGCTCTGGGATTATAGGTTCATTAATAAGGGTATTGATTCGTTCGGAATTGCGTACCCC-----CGGAGGTAGACTAATAAAT---GAAAATGCTTACAACGTCCTCATCACAGCTCACGGACTTATTATAATTTTCTTTTTTGTTATACCAGTCCTGATGGGTGGATTTGGAAATTGACTACTACCACCAATACTTGGTAGTGGGGATATATCTTTTCCTCGTTTGAATAATTTATCTTTTTGATTTTTACCACCATCCATTTGTTTACTACTTTTAAGTAGACTTTCAGAGACTGGAGTTGTAAGGGGTTGAACTATTT…
	MT999957	-------------------------------------------------------------------------GAGTTTGATGTGGTATTGTTGGAACACTTATAAGTGTTATAATTCGATTAGAGTTACGGTTTGT-----TAGAGAAAATTTTATTTCT---GAAAAATTATATAATGTATTGATTACAGCTCATGGATTGATTATAATTTTTTTTTTTGTTATGCCTGCTATAATAGGAGGTTTTGGTAATTGATTTTTACCTTTAATGTTAGGTAGAGCTGATATAATTTTTCCTCGTTTAAATAATTTAGCTTTTTGATTAATACCTCCTAGATTTTTTTTTTTACTTTTTAGAAGAATTACTGAAAGAGGAGTTGCAACTGGTTGAACAGTGT…
	FR837887	------------------------------------------------------ACTCTTTATTTTATCTTTGGTATTTTTTTTGGGGTTTTAGGAGCCTTCATGAGATTAATGATTCGTTCGGAGTTGCGAACTCC-----TGGAGGAAGCATAATAAGA---GAAGGCTCCTACAATATTCTAATTACCGCTCACGGCCTTATCATAATTTTTTTTTTTGTAATACCTGTTCTTATGGGGGGGTTTGGAAATCTCCTTTTACCCCCAATGCTGGGATGTGGAGATATAGCATTTCCTCGTCTTAACAATTTATCATTCTGATTCCTCCCCCCAAGTATAGGTTTGTTGATTTTGAGAAGTCTTTCTGAGACAGGGGTTGTTAGCGGGTGGACTATCT…
	FR837895	------------------------------------------------------TCCCTATATATTGTTTTTGCAACATGAGCTGCAATTGTTGGGACTCAATTAAGAATTATAATTCGTATAGAACTTCGTAGAAG-----TAGAGAAAATTTCATTTCA---GAAAAAATTTACAATGTAGTAATTACAGCTCATGGTTTAATTATAATTTTTTTTTTTGTTATACCTTTTATAATAGGAGGTTTCGGAAATTGAATTATCCCTTTAATATTAAGTAGGGCGGATATAGCTTTTCCACGGTTGAACAATTTTTCTTTTTGACTTCTTCCTCCTAGATTTTCTCTGCTTATTTTAAGAAGAATTACCGAAGGAGGAGTGGGAGCAGGATGAACAATTT…
	FR837898	------------------------------------------------------ACATTATATCTTATTTTTGGAATTTTCGCTGGGTTAATTGGGGGAATTTTAAGAATATTAATTCGGTTAGAGTTGAGTTCCCC-----TGGGAAATTTTCTCTCTTAAGAGAGAATTCTTACAATGTGGTAATTACAGCCCATGGATTAATTATAGTTTTTTTTTTTGTAATACCAATTTTAATTGGAGGATTTGGAAACTGATTAATTCCTTGAATATTAGGGGCTCCAGATATATCTTTTCCCCGTTTAAATAACTTCTCTTTTTGATTGCTCCTTCCAAGATTTTTATTATTACTCTTAAGAAGATTAGTTTCCACCGGAGTTGGAACTGGGTGAACAATTT…
	FR837841	------------------------------------------------------ACTCTCTACTTCTTATTTGGCATTTTTTCAGGATTGGTGGGAAGACTTTTAAGGCTCCTCATCCGATCGGAGCTTCGTGTGGG-----GGGTCCAAGGATTCTATCA---GAAAATGCCTATAATGTTACTATTACAGCCCACGGCTTAATTATAATCTTCTTCTTCGTTATGCCTGTATTAATGGGAGGATTTGGGAATTGACTCCTCCCCCTCATACTAGGATGCGGAGACATGGCCTTTCCACGATTGAATAACTTTTCTTTCTGGCTCCTACCCCCAAGACTCTCACTCCTCTTATTGAGGAGAATTGTAGAGATGGGGGTGGGATGCGGATGGACTATTT…
	FR837842	------------------------------------------------------ACTCTATATTTCCTTTTTGGAATTTTCTCCGGTCTCGTTGGGACTCTTTTAAGAGTACTAATTCGTTCAGAATTACGAGTTGG-----GGGGCCATCTATATTATCT---GAAAATGCTTATAATGTAACCATTACAGCCCATGGATTAATTATAATTTTCTTTTTTGTTATACCTGTATTAATGGGGGGGTTTGGAAATTGACTCCTTCCTTTAATATTGGGATGTGGGGATATAGCCTTTCCTCGACTAAACAATTTTTCCTTTTGACTTCTCCCGCCTAGATTATCCCTTCTCTTACTTAGGAGAGTTGTTGAAATGGGAGTTGGATGTGGATGAACAATTT…
	FR837840	------------------------------------------------------------TATTTCCTTTTTGGGATCTTTTCGGGACTTGTTGGGAGACTATTAAGACTACTCATCCGGTCAGAATTGCGGTTGGG-----GGGGCCGAGAATTCTTTCC---GAAAATGCCTACAATGTAACCATTACGGCTCACGGATTAATTATAATTTTTTTTTTTGTAATGCCCATTCTTATGGGGGGATTCGGCAATTGATTATTGCCCCTCATACTGGGGTGTGGCGATATGGCCTTTCCTCGTTTAAATAATTTTTCATTTTGACTTCTCCCCCCTAGATTGTCCCTCCTCATTTTGAGGAGGATCGCAGAATTGGGGGTAGGCTGTGGGTGAACAATCT…
	FR837876	------------------------------------------------------ACTTTGTATTTTATTTTTGGAATTCTCTCTGGAATCGTAGGTAGATTAATAAGTTTACTTATTCGATCGGAATTACGTTTGGG-----GGGGCCTAGAATCCTCTCT---GAAAATGCCTACAATGTAACCATTACAGCCCATGGATTAATTATAATTTTTTTCTTTGTTATACCCATCTTAATGGGTGGGTTTGGGAATTGATTATTACCTTTAATATTAGGTTGTGGGGATATGGCCTTCCCACGATTAAATAATCTTTCTTTTTGATTTCTTCCCCCAAGACTCTCTTTATTAGTTATAAGGAGAATCGCTGAACTAGGAGTGGGTTGTGGTTGAACAATTT…
	FR837838	------------------------------------------------------AGTCTTTACTTCCTCTTCGGAGGGGGCTCGGGACTTTTAGGTACAATTATAAGATTGGCCATCCGAAGAGAATTAAAAAGAAG-----GGGAGGGGGTCTCCTTTCG---GAGAGAACCTACAATGTTTTAATTACCGCTCACGGGCTTATCATAATTTTCTTTTTCGTAATGCCTGTTCTTATAGGAGGTTTTAGAAATTGACTTCTCCCTCCCATGTTAGGATGTGCCGATATGGCCTTTCCTCGATTGAATAATTTTTCCTTTTGACTTCTCCCTCCCAGCCTTTCTTTTCTTATCCTGAGAAGGTTGGTGGAAGCAGGTGTGGGATCCGGTTGAACAATTT…
	FR832381	-----------------------------------------------------TAGTCTTTATTTTATTTTTGGGGTGAGTTCAGGTTTGCTCGGTACTTTAATAAGCGTGGCCATTCGAAGAGAGTTAAAAAGAAG-----GAGGATTAGTTTATTATCG---GAAAACAGATACAATGTTTTAATTACGGCACATGGTCTTATTATAATTTTCTTTTTTGTCATACCTGTTTTAATAGGGGGGTTTAGGAATTGGCTTTTGCCTCCAATATTAGGTTGTGCGGATATGGCCTTCCCACGACTTAATAATTTTTCTTTTTGGCTTTTGCCTCCGAGACTTTCCTTTCTCCTGCTAAGAAGTTTAATTGAATCTGGTGTTGGATCTGGCTGAACTATTT…
	FR837852	------------------------------------------------------ACTCTTTATTTTATCTTTGGAGTCTCCTCCGGATTAGTGGGGGGGCTTTTGAGGCTTTTTATTCGTACCGAGCTTCGGTTTCC-----CGGTCCAACGTTCCTGAGG---GAAACGTCCTATAATGTGGTTATTACCGCCCACGGTTTAATCATAATTTTTTTTTTTGTGATGCCTATTTTAATGGGGGGGTTCGGGAACTGGCTCCTGCCCATCATGTTGGGGTGTGCGGACATGGCATTTCCTCGTTTAAACAATCTATCTTTTTGATTCCTCCCTCCAAGGCTTCTATTATTAGTTTTGAGGAGGCTCATCGAAACGGGAGTTGGATCGGGGTGAACCCTCT…
	MN690557	------------------------------------------AAGGACATCGGAACTATGTACTTTGTTTTTGGTATTTTTGCTGGAACCCTAGGTGGTCTTATAAGAGTGATTATTCGAACTGAACTTCGAATGTC-----TGGACCCTCTATTATTTCA---GAAAATTCTTACAACATTTTAATTACAGCTCATGGGTTAATTATAATTTTTTTCTTCGTAATGCCAGTTTTGATGGGGGGGTTTGGAAATTGATTACTTCCTTTAATGTTAGGATGTGCAGACATGGCTTTCCCCCGTTTAAACAATCTTTCTTTCTGACTTCTCCCCCCCAGTCTTTTTTTGCTATTGCTTAGAAGGCTGGTTGAATCGGGAGTGGGGGCAGGTTGAACAATCT…
	FR837839	------------------------------------------------------ACAATATACTTTATTTTTGGAATCTTTGCTGGAACTATAGGAGGCCTAATGAGAGTTCTTATTCGAACAGAGCTACGAATAAT-----AGGACCTTCTATTATCTCT---GAGAATTCTTATAATGTTTTGATTACAGCCCATGGGCTGATAATAATTTTCTTTTTTGTAATACCAGTACTTATAGGAGGTTTTGGTAATTGATTACTTCCTTTAATGTTAGGATGTGCAGATATGGCTTTTCCTCGACTAAATAATTTTTCTTTTTGACTTCTTCCTCCTAGGATAACACTTCTTTTAATGAGAAGGTTAATAGAAGCTGGAGTAGGAGCGGGATGAACTATTT…
	FR837864	------------------------------------------------------ACCATATACTTTGTTTTTGGAATTTTTGGTGGGACTTTTGGAGGTCTTATAAGAGTGTTAATTCGAACAGAGTTACGAATGGC-----TGGGCCTTCTATTATCACG---GAAAATAGATACAATGTTTTAATTACTGCACATGGGTTGATTATAATTTTTTTTTTTGTAATACCTGTTTTAATGGGGGGTTTTGGAAATTGACTGTTGCCCCTTATATTGGGTTGTGCTGACATGGCATTTCCGCGACTTAATAATTTGTCCTTTTGACTGTTGCCCCCCAGCCTTTTATTGCTTCTCCTTAAAAAAATGGTAAAAGTTGGAGTGGGGGGGGGGTGAACAATTT…
	MN786871	------------------------------------------------------------------------------------------------------ATAAGAGTTTTAATTCGTACAGAGCTACGGGTTGC-----AGGTCCCTCTATTATCACT---GAAAATACTTATAATGTTTTAATCACTGCTCATGGGTTAATTATAATCTTTTTTTTTGTCATGCCTGTGCTCATAGGGGGTTTCGGAAATTGACTTCTCCCTTTAATGTTGGGGTGTGCCGATATAGCTTTTCCTCGATTAAATAATCTTTCTTTTTGACTTCTCCCCCCTAGCCTATTCCTTCTTCTTTTAAGAAGATTGGTGGAAGTAGGAGTAGGGGGAGGTTGAACTATTT…
	KY825222	ATAAATACATTATTTTCACGATGGTTTTTTAGTACTAATCATAAAGATATTGGTACTCTTTATTTTTTATTTGGAACTTGGTCAGCTTTAGTTGGTGCAGCGTTAAGTCTTATTATTCGTATTGAATTAGGTCGGGT-----AGGGGCTGTAATAATAGAT---GATCAGCTTTATAATGTAATTGTAACTGCTCATGCTTTTTTAATGGTTTTTTATTTTGTTATACCTATAACTATAGGTGGGTTTGGAAATTGGTTACTTCCTCTTATATTAGGTTGTCCTGATATAGCTTTTCCACGTTTAAATAATTTTTCTTTTTGATTATTACCACCTAGTTTAGTTTTATTACTTTTAAGTGGTTTTTTAGAGTCTGGTGTTGGTACTGGGTGGACAGTAT…
	MZ519769	------------------------------------------------------ACTCTTTTTTTTTTATTTGGAACTTGGTCAGCTTTAGTTGGTGCAGCGTTAAGTCTTATTATTCGTATTGAATTAGGTCGGGT-----AGGGGCTGTAATAATAGAT---GATCAGCTTTATAATGTAATTGTAACTGCTCATGCTTTTTTAATGGTTTTTTATTTTGTTATACCTATAACTATAGGTGGGTTTGGAAATTGGTTACTTCCTCTTATATTAGGTTGTCCTGATATAGCTTTTCCACGTTTAAATAATTTTTCTTTTTGATTATTACCACCTAGTTTAGTTTTATTACTTTTAAGTGGTTTTTTAGAGTCTGGTGTTGGTACTGGGTGGACAGTAT…
	OP019616	------------------------------------------------------ACTTTATATTTTATTTTTGGGACATGAGCGGGTGTTTTGGGAGTTCTTCTTAGGTTAGTCATCCGAAGAGAGCTCCGCTCTCC-----TGGAAATGTAATAATTAAT---GAAAAGGCCTATAATGTCTCCATTACTTCGCATGGACTTATTATGATTTTTTTTTTTGTAATGCCAGTTTTAATAGGGGGATTTGGAAATTGGCTTCTTCCCCTTATGTTGGGTTGTGCAAATATAGCCTTCCCTCGTTTAAATAATTTTTCATTCTGACTTCTGCCCCCAAGTTTTTGTTTATTGATTTCCAGGAAACTGGCGGAAATAGGGGTGGGGAGGGGCTGGACAATTT…
	MT999917	-----------------------------------------------------GAGATTATATTTTATTTTTGGAATTGGGGGGAGAATAATTGGAACTGTCATAAGAATTCTTATTCGAAGAGAATTACGTACAAG-----AGGTTCTAGTTTATTATCA---GAAACTTCTTATAATACAATTATTACTGCGCATGGCTTGATTATAATTTTTTTTTTTGTTATACCTGTTTTAATGGGAGGATTTAGAAATTGACTTCTCCCTCCAATATTAGGATGTGCAGACATGGCTTTTCCACGATTAAATAACTTTTCTTTTTGACTTCTCCCTCCAAGACTTTCCCTCCTTCTCTTAAGTAGAATAGTGGAAGTGGGAGTGGGAGCTGGATGAACAATTT…
	LC632958	-----------------------------------------------TATTGGAACCATATATTTCATTTTCGGGATTTTTTCTGGCTCCCTAGGGGGGTTAATGAGAGTATTAATTCGAAGTGAATTACGTGTTCC-----CGGTCCTAGGATTTTGTCG---GAAGGATCATATAACGTCCTTATTACTGCCCATGGGTTAATTATAATCTTTTTTTTTGTAATACCTGTCTTAATAGGTGGTTTTGGTAACTGACTTTTGCCTCTAATATTAGGGTGTGGGGATATAGCTTTTCCTCGCTTAAATAATCTCTCTTTTTGGTTACTTCCACCAAGATTTTTTCTTCTATTACTAAGAAGATTGGTAGAATCTGGGGTGGGGGCTGGTTGGACTATTT…
	FR832384	-----------------------------------------------------CACACTTTATTTTCTTTTCGGAATCTTCTCAGGAATTATTGGGACTCTTATTAGACTCTTAATTCGAACTGAATTACGTTCTCC-----GAATACAAACCTATTAAAT---GAAAATATTTACAATGTTTTAATTACAGCTCATGGATTAATTATAATTTTTTTTTTTGTTATGCCCATTCTGATGGGGGGTTTCGGAAACTGACTTCTCCCACTTATGCTTGGATGTGCCGATATAGCTTTTCCTCGTCTAAATAATCTTTCTTTCTGGTTTCTCCCGCCAAGGTTCTTTCTACTCATCTTGAGAAGTCTCTCTGAATTAGGAGTAGGAGCTGGGTGAACCATTT…
	FR837855	------------------------------------------------------ACTCTTTATTTTTTATTTGGGTTTTGGGCTGCTTTAATAGGTACTATAATAAGATTATTAATCCGATCTGAACTACGACAACC-----TGGTATTGGTTTAATTCAAGATGAACAACTTTATAATGTTTTAGTAACAGCTCATGCATTAATTATAATTTTTTTTTTTGTAATACCTGTTCTCATAGGAGGATTTGGTAATTGATTATTACCTTTAATATTAGGTTGTGGAGACATAGCTTTCCCTCGATTAAACAATTTTTCTTTTTGACTACTTCCTCCTTCTTTAACTTTATTATCTGTTAGTATATTTACCGAAGTAGGAGCTGGTACAGGATGAACAATTT…
	FR837856	------------------------------------------------------ACTTTATATTTTATTTTTGGTTTTTGATCAGCATTTATTGGTACTATTTTAAGGATAATTATTCGTATAGAACTTCGTCAACC-----TGGAATTGGGTTAATCCAAGACGAACAATTATATAATGTTATAGTAACAGCTCATGCATTAATTATAATCTTTTTTTTTGTTATACCTATTTTAATAGGAGGATTTGGTAATTGATTATTACCTATTATACTAGGTTGTGCTGATATGGCTTTCCCACGTTTAAATAATTTTTCTTTTTGGCTTTTACCACCTTCTTTAATTTTATTAACAATTAGAATATTTGTAGAATCTGGAGTAGGGACTGGTTGAACAATTT…
	FR837868	------------------------------------------------------AGACTTTATTTTATCTTTGGACTATGATCGGGAATTCTTGGGACACTTATAAGTCTATTAATTCGTACTGAGCTTCGTAGAAG-----GGGGAGAAATTTTATAAGG---GAAAAAAGTTATAATGTCACTATTACAGCCCATGGGCTAATTATAATTTTCTTTTTTGTGATACCTATTTTAATAGGGGGGTTTGGAAATTGGCTCCTGCCTCTGATGTTGGGCTGTGCCGATATGGCCTTCCCACGATTAAACAATCTTTCTTTTTGATTACTTCCCCCTAGACTGGGACTACTTCTTCTTAGAAGATTAGTTGAAGGGGGGGTTGGGGGGGGATGGACAATTT…
	FR837902	------------------------------------------------------------TATTTTATTTTTGGAATTTCTTCGGGGCTTTTAGGGAGCTTGTTAAGTTTGTTTATTCGGACTGAGCTTCGTTTTCC-----CGGTCCTAATTTTATTTCC---GAAAGAATTTACAATGTTATTATTACAGCTCATGGGTTAATTATAATTTTCTTTTTCGTGATACCTATTTTAATGGGAGGTTTTGGGAATTGACTCCTCCCTCTCATGTTAGGGTGCGGGGATATATCTTTTCCTCGACTAAATAATTTTTCCTTTTGACTCCTCCCTCCAAGAGGTTTTCTCCTTATTCTTTCCAGGTTGGTGGAAGTGGGGGTGGGATCTGGCTGGACTTTAT…
	MZ519762	------------------------------------------------------ACTTTTTATTTCATTTTTGGGATTTTTTCTGGTGTTGTAGGGGCGATTATAAGTTTAATGATCCGTTTTGAGTTACGGTCCCC-----GGGGAGGGGGATTTTAAAT---GAGAATGCTTATAATGTCCTGATTACAGCTCACGGTTTAATTATAATTTTTTTTTTTGTTATACCTGTTTTAATGGGGGGATTTGGGAATTGACTTCTTCCCCCTATATTGGGGTGTGCGGATATGGCTTTCCCACGTTTAAATAATTTTGCGTTTTGATTTCTCCCCCCAAGATTGAGACTTTTGCTCTTAAGAAGACTTTCAGAAAGCGGAGTAGGTGCGGGATGGACTATTT…
	MZ519775	------------------------------------------------------ACATTATATTTCATTTTTGGAGCTTGATCAGCTATTATTGGAACAATTTTAAGAATCTTTATCCGAATAGAATTACGTTATCC-----AGGAAAATTATTCAACAGA---GAAGTATTTTATAATGTAACTATTACAGCTCACGCTTTAATTATAATTTTCTTTTTCGTAATACCCGTATTAATAGGAGGGTTCGGAAACTGATTACTTCCCCTAATATTAGGGTGCCCCGATATAGCTTTCCCACGACTAAATAACTTCTCATTTTGACTCCTTCCTCCAAGACTCATTTTATTAATTTTAAGCATACTTACTGAAACAGGAGTTGGAACAGGATGAACAATAT…
	FR837896	------------------------------------------------------ACTCTTTATTTTCTTTTTGGAGGTTGGGCGGGGCTTATCGGAACTTATTNAGATGTATTAATTCGAAGAGAATTGGGGCAGCC-----AGGATCAAGGGTTATTAGG---GAAAAAAGATATAATGTAGCAATTACGGCCCATGGATTGATTATAATTTTTTTTTTTGTAATACCAGTTTTAATGGGGGGCTTCGGAAATTGGTTGTTGCCCCTTATATTAGGCTGCACGGATATGGCCTTCCCTCGGCTAAATAATTTTTCTTTTTGGTTGTTGCCCCCGAGATTTAGTTTATTGTTACTAAGAAGACTTGCTGAAGCGGGGGTGGGGGGAGGTTGAACAATTT…
	MZ519772	------------------------------------------------------ACTTTATATTTTATTTTTGGAACATGATCAGGAATTATTGGTACTCTTTTAAGTTTAATTATTCGAAGAGAACTTCGAAACCC-----CNNNCCCGGTATAATTTCA---GAAAAAAGATATAATGTAGCTATTACTAGACATGGATTAATTATAATTTTTTTTTTTGTTATACCAGTTTTAATGGGAGGTTTTGGCAATTGATTACTACCTCTAATATTAGGATGTGCCGATATGGCCTTCCCACGTTTAAATAATTTTTCTTTCTGATTATTGCCACCGAGCTTAACACTTTTAGTCATAAGAAGTTTGACAGAATCTGGTGTTGGCGGAGGTTGAACATTAT…
	MZ519768	------------------------------------------------------ACTCTATATTTCATTTTTGGTATATGAGCTGGGGTTCTGGGAGCTTTTATAAGAATCCTCATTCGAACAGAACTGCGTTATCC-----GGGGAGGGGGATTCTTAGG---GAAAGAAGATACAATGTGTTGATTACAGCTCATGGATTAATCATAATCTTCTTTTTTGTAATGCCAGTTCTTATGGGAGGATTTGGAAATTGATTACTCCCACTAATATTGGGGTGTGTGGATATGGCTTTCCCACGCCTCAATAATCTCTCCTTTTGATTACTCCCACCCAGATTCAGACTACTCATCCTGAGTAGAATGGTGGAATCGGGAGTGGGATCAGGATGGACAATCT…
	OP019617	------------------------------------------------------ACTTTATATTTTATTTTTGGTATTTGGGCCGGAATTATTGGTACCCTTTTGAGATTGGTAATTCGAAGAGAATTACGCCATCC-----AAGTTCAAGAATAATTTCA---GAAAAAGCCTATAATGTTGCCATCACATCACATGGTCTTATTATAATTTTTTTTTTTGTGATACCTATCTTGATGGGGGGCTTTGGAAATTGACTATTGCCTCTTATATTAGGATGTACAGATATAGCATTTCCACGACTTAATAACTTTTCTTTTTGACTTCTCCCTCCAAGGTTCACTTTGTTGATTTTGAGAAGATTATCAGAATCCGGAGTTGGGGGAGGCTGAACCCTCT…
	FR837859	------------------------------------------------------ACTTTGTATTTTATTTTCGGGGTTTGGGCTGGGATTATTGGAACTTTGTTAAGTTTAGTTATTCGAAGAGAATTACGACATCC-----TAGATCAGGACTAATTACT---GAAAAAGCTTATAATGTTGCAATTACTGCCCATGGTTTAATTATAATTTTTTTTTTTGTTATGCCTGTTCTTATAGGAGGATTCGGAAATTGATTAATGCCCCTTATATTAGGATGTGCAGATATGGCCTTCCCTCGTTTAAATAATTTATCATTTTGACTTCTACCTCCTAGATTTACTTTATTAATTTTAAGAAGATTAGCCGAATCTGGCGTCGGCAGAGGCTGGACTCTCT…
	FR837873	------------------------------------------------------GCTTTATATTTTATTTTTGGGATATGAGCAGGAGTTGTGGGGGCTTTTATGAGAATTCTTATCCGAACTGAATTGCGATCTCC-----GGGGGGGGGGCTTCTTAGG---GAAAGGAGATATAATGTTTTAATTACTGCTCATGGTTTAATTATAATTTTTTTTTTTGTGATGCCTGTTTTAATGGGAGGATTTGGTAATTGATTATTACCTCTTATGTTAGGGTGTGTGGATATAGCTTTTCCTCGTTTAAATAATCTATCTTTCTGACTTCTTCCTCCTAGGTTTAGTTTACTAATTCTTAGGAGATTAGTAGAATCAGGAGTTGGAGCTGGATGAACAATCT…
	FR837843	------------------------------------------------------ACTCTTTATTTCTTATTTGGGATATGATCAGGATTTATTGGTACTTTAATAAGACTACTAATTCGAAGGGAGTTACGAAATTC-----TGGATCTAGAACTTTAAGA---GAAAAAATTTATAATGTGACTATCACGGCCCACGGACTTATCATAATTTTTTTTTTTGTTATGCCTGTTTTAATAGGAGGGTTTGGTAATTGATTAATTCCTCTTATATTGGGATGCGCCGATATGGCTTTCCCTCGTTTAAATAATTTATCCTTTTGATTTTTGCCTCCTAGTTTTAGATTATTAATTTTAAGAAGATTAGTAGAATCCGGAGTAGGTAGTGGTTGGACAATTT…
	OP019606	------------------------------------------------------ACCCTATATTTTATTTTTGGAACATGGGCAGGCTTTATTGGAACTCTCTTGAGAGTGTTAATTCGTCAAGAATTACGGACTCC-----GGGCATAAATTTAATTAGA---GAAAAAAGATATAATGTGACTATTACAGCTCATGGTTTAATTATAATTTTTTTTTTTGTTATACCTGTGCTCATAGGAGGTTTTGGAAACTGGCTGATTCCTCTAATGCTCGGATGTGCAGATATAGCTTTTCCTCGTCTCAATAATTTTTCCTTTTGGCTTCTCCCTCCTAGTTTTAGCCTCCTTATCTTAAGCAGGCTAGCTGAAAGAGGAGTAGGAGGAGGATGGACCCTTT…
	FR837891	------------------------------------------------------AGACTTTATTTTATTTTTGGGATATGAGCTGGCTTTATTGGGACTCTACTAAGAGTTCTTATTCGAGCTGAACTGCGGAACTC-----GGGAGCTATATTAATTAGA---GAAAAAAGATATAATGTGACCATTACTAGACATGGATTAATTATAATCTTTTTTTTTGTTATACCGGTATTGATGGGGGGATTTGGTAATTGGTTATTACCCTTAAGATTAGGCTGTGCCGATATAGCTTTCCCACGATTAAATAATTTTTCTTTTTGACTTTTACCCCCGAGATTCTCTTTATTAATCTTAAGAAGATTATCAGAAGCTGGAGTGGGAGGAGGTTGAACTATTT…
	FR837870	------------------------------------------------------ACTCTTTATTTTATTTTTGGCATATGGGCCGGATTTATTGGAACACTCCTCAGAGTCCTGATTCGAAGAGAACTTTGAAACCC-----CGGAGCTGTTTCAATAAGA---GAAAAAAGATACAACGTAACTATTACTTCTCATGGTTTAATTATAATTTTTTTTTTTGTTATGCCCGTTTTAATAGGGGGATTCGGAAACTGATTAATTCCTCTTATATTAGGCTGTGCTGATATAGCCTTTCCTCGATTAAATAATTTTTCTTTTTGACTTCTTCCCCCAAGATTTAGTTTATTAATTTTAAGAAGTTTAGTGGAAACCGGAGTAGGAGGTGGGTGAACCTTAT…
	OP019615	------------------------------------------------------ACCTTATATTTTCTGTTTGGAGGCTGAGCTGGACTTATTGGAACGCTACTAAGAGTTTTAATTCGCCAAGAATTACGAAATCC-----AGGTAGGGGTTTAATTAGG---GAAAAAAGATATAATGTAACAATCACGTCCCACGGTTTAATTATAATTTTTTTTTTCGTAATACCTGTTTTAATGGGGGGATTTGGAAATTGACTCCTTCCCCTTTTATTGGGATGTGCTGATATAGCTTTCCCACGACTAAATAATTTTTCATTTTGACTCTTGCCTCCCAGATTTAGACTTCTTCTGTTAAGAAGATTGGCTGAAAGAGGAGTAGGAGGGGGATGAACTCTTT…
	OP019607	------------------------------------------------------ACCCTATATTTCTTGTTTGGCGGATGGGCCGGTCTTATTGGAACTCTATTAAGAGTGTTAATCCGCCAAGAATTACGAAATCC-----AGGTAGGGGTTTGATTAGT---GAAAAAAGATATAATGTGACAATTACGTCTCACGGTTTAATCATAATTTTTTTTTTTGTCATACCTGTTTTAATGGGGGGTTTTGGCAATTGACTTCTTCCCCTATTATTGGGATGTGCAGATATAGCTTTCCCGCGACTCAATAATTTTTCATTTTGACTACTCCCCCCAAGATTTAGACTTCTTCTGTTAAGAAGATTAGCTGAAAGAGGAGTGGGAGGGGGATGAACTCTTT…
	FR837845	------------------------------------------------------ACTTTATATTTTTTATTTGGAGGATGAGCTGGATTGATTGGAACTCTATTAAGAGTTTTAATCCGCCAGGAATTACGAAATCC-----AGGTAGGGGGTTGATTAGT---GAAAAAAGATACAATGTGACTATCACGTCTCACGGTTTAATTATAATTTTTTTTTTCGTTATACCTGTTTTAATAGGAGGTTTTGGTAATTGACTCCTTCCCCTTTTATTAGGATGTGCCGATATAGCTTTCCCACGACTTAATAATTTCTCATTTTGACTCCTTCCTCCAAGATTTAGACTTCTTCTATTAAGAAGATTAGCTGAAAGAGGAGTGGGAGGAGGATGAACTCTTT…
	FR837890	------------------------------------------------------ACTTTATATTTTATTTTTGGTATATGAGCTGGTTTCATTGGTACTTTGATAAGAGTTTTAATTCGATCAGAATTACGAAATCC-----AGGATCTATAATATTAAGA---GAAAAAAGATATAATGTAACCATCACAGCACATGGTCTAATTATAATTTTTTTTTTTGTGATACCAGTATTAATGGGAGGATTTGGTAATTGACTAATTCCATTAAGTTTAGGATGTGCAGATATAGCTTTCCCACGTCTCAATAATTTTTCTTTCTGACTTCTCCCTCCCAGTTTTAGACTTTTAATCTTAAGAAGATTGGTGGAATCTGGAGTTGGGGGAGGATGAACATTAT…
	FR837844	------------------------------------------------------ACTCTATATTTTATTTTTGGCATGTGAGCTGGTTTTATTGGAACTTTAATGAGAGTTTTAATCCGATCTGAATTACGAAATCC-----AGGAGCAGTATTATTGAGA---GAGAAAAGATATAATGTGACTATTACTGCCCATGGATTAATTATAATTTTTTTCTTTGTAATGCCAGTACTGATGGGGGGGTTTGGGAATTGATTAATTCCATTGAGGTTAGGATGTGCAGATATGGCCTTTCCACGTCTGAACAATTTTTCTTTTTGACTTCTCCCTCCTAGATTTAGACTTCTAGTCTTAAGAAGACTGGTGGAATCGGGAGTGGGAGGGGGTTGAACTCTAT…
	MZ519763	------------------------------------------------------ACTTTATATTTTATCTTTGGAATTTGGGCAGCAATCATTGGGACTTTCATGAGAGTTTTAATTCGAACCCAACTCCGATATCC-----AAGATCTCAATTCTTAAGG---GAATCAAGATATAACACATTAATTACAGCTCATGGTTTAATTATAATTTTCTTTTTTGTAATACCTGTTTTAATAGGAGGGTTTGGAAATTGATTATTACCAATAATATTGGGCTGTGTTGATATAGCATTTCCTCGGTTAAATAATTTATCTTTTTGATTATTACCTCCTAGATTTTCTTTATTACTTTTAAGAAGAATAGTTGAAAGAGGAGTGGGATCAGGATGAACCATCT…
	KY825223	------------ATAAGACGTTGAATTTGAAGAACAAATCACAAAGATATTGGTAGTCTATATTTTATTTTTGGTGCTTGAGCTGGTCTTATTGGCACTCTTTTAAGAGTGTTAATCCGACAAGAACTTCGTAATCC-----AGGTGCAGGTTTAATTAGA---GAAAAAAGATATAATGTTACTATTACATCACATGGTTTAATTATAATTTTTTTTTTTGTAATACCAGTGTTGATAGGGGGTTTCGGAAATTGATTACTGCCGTTAATACTTGGTTGTGCTGATATAGCTTTTCCTCGTTTAAATAATTTTTCTTTTTGATTACTTCCCCCCAGTTTTAGTTTATTAGTTCTTAGAAGACTCGCAGAAAGAGGAGTTGGAGGAGGGTGAACACTTT…
	FR837867	------------------------------------------------------ACTTTGTATTTTATTTTTGGGATTTGATCTGGATTAGTTGGAACTTTGTTAAGACTTTTGATTCGAACAGAATTACGAGCAGG-----GGGAGGTAACTTCATTAGA---GAAAAAAGATACAACGTAACTATTACTGCTCATGGTCTAATTATAATCTTTTTTTTTGTAATACCTATCTTGATGGGGGGCTTTGGAAACTGATTACTTCCTCTTATACTGGGGTGTGCTGACATAGCTTTTCCTCGTTTAAACAACTTTTCTTTTTGACTCCTTCCCCCGAGCCTAAGATTACTAATTCTAAGAAGACTAGTAGAAACAGGAGTTGGAGGAGGGTGGACTATCT…
	FR837871	------------------------------------------------------ACTCTTTATTTTATTTTTGGTATTTGATCTGGATTTGTAGGAACTCTATTGAGCGTTCTTATTCGTTCAGAATTACGTAATAG-----GGGAACAAGTCTTATTAGA---GAAAAAAGATATAATGTCACTATTACAGCCCATGGCTTAATTATAATTTTTTTTTTTGTGATGCCTATTTTAATAGGGGGATTTGGAAATTGACTTTTACCACTAATATTAGGATGTGCCGATATGGCATTCCCTCGTTTAAATAATTTTTCTTTTTGATTACTTCCTCCAAGATTAAGATTACTTATCTTAAGAAGATTAGTTGAAAGAGGAGTAGGAGGAGGATGAACCATTT…
	FR837869	------------------------------------------------------ACTCTTTATTTTATTTTTGGAATTTGATCCGGTTTTGTAGGAACATTATTAAGTTTATTAATTCGAAGAGAATTACGTAATGG-----GGGAGCTAATTTAATTAGG---GAAAAAAGATATAACGTGACGATTACAGCTCATGGATTAATTATAATTTTCTTTTTTGTAATACCTATTTTGATAGGAGGTTTTGGAAATTGACTTCTTCCATTAATATTAGGGTGCGCTGATATAGCTTTTCCTCGATTAAATAATTTATCTTTTTGATTTCTTCCACCTAGATTAAGACTATTAATTTTAAGAAGCTTAGTCGAAACAGGAGTAGGGAGAGGATGAACTATCT…
	FR837899	------------------------------------------------------ACACTATATTTTATTTTTGGTATTTGATCAGGTTTTATTGGAACACTATTAAGCCTTTTAATTCGAACAGAATTACGAAATGG-----AGGATCAATAATTATTAGA---GAAAAAAGTTATAATGTAACTATTACAGCCCATGGATTAATTATAATTTTCTTTTTTGTTATACCTATTTTAATAGGAGGTTTTGGAAATTGATTGCTACCTTTAATATTAAGATGTGCGGATATGGCATTTCCTCGATTAAATAATTTTTCTTTTTGATTATTACCACCTAGATTAAGTCTTTTAATTTTAAGAAGGCTAGTAGAAACAGGAGTGGGAAGAGGTTGGACAATTT…
	FR837875	------------------------------------------------------------------ATTTTTGGAATTTGATCAGCCTTAGTNGGGAGAATATTAAGTCTTTTTATTCGACCTGAATTTCAAACTCC-----CGGGAGTTTATTTAAAATA---GAAAATTTTTACAATACAGTTGTTACAGGTCATGCTTTTATTATAATTTTTTTTTTTGTTATACCAGTTTTAATTGGAGGTTTTGGAAATTGACTTTTACCATTAATATTAGGATGCCCAGATATAGCCTTCCCTCGCTTAAATAATTTATCTTTCTGATTATTACCCCCAAGACTAACATTATTAACTATAAGAATAATGAGAGACACTGGAGTAGCAACAGGATGAACAGTTT…
	MZ519767	------------------------------------------------------ACGCTCTATATTCTCTTCGGTATATGAGCTGCTCTTATTGGAAGGATTTTAAGAATATTTATTCGTTTAGAATTACGTTTACC-----AGGAAGTATTTTTAAAATA---GAAACATTTTATAACACAGTTGTAACTGGTCATGCTTTTATTATAATTTTTTTTTTCGTGATACCTGTATTAATTGGAGGTTTTGGTAATTGACTTTTACCATTAATAATCGGTTGCCCAGATATAGCATTCCCTCGATTAAATAATTTATCTTTTTGACTTCTTCCACCTAGACTAATATTATTAACCTTAAGTATATTATCAGATACTGGAGTGGCTACTGGATGAACAGTTT…
	FR837866	------------------------------------------------------ACACTTTATTTCATATTTGGTATTTGATCAGCTATTGTTGGATCAACTATAAGATTAATAATTCGATTAGAATTACGTAATCC-----AGGTAGATTTTTTAATGAT---GATGTATTTTATAATGTTATTATTACAGCTCATGCTTTAGTAATAATTTTTTTTTTTGTTATGCCAATTTTAGTAGGAGGATTTGGAAATTGATTAGTTCCTTTAATAATTGGAAGACCTGATATAATTTTCCCTCGTATAAATAATATATCATTTTGATTATTGCCCCCAAGAATAATTTTGTTATTAATAAGTATATTTACGGGAGAAGGAGTGTCAACTGGATGAACATTAT…
	MT999956	---------------------------------------------------------------------------ATTTGATCTGCTATTATTGGATCAACCATAAGATTAATAATTCGTTTAGAATTACGTTCACC-----AGGATGTTTTCTATTTAAT---GATATATTTTATAATGTATTAATTACAGCTCATGCACTTGTTATGATTTTTTTTTTTGTAATACCAGTTCTTGTTGGTGGATTTGGAAATTGACTTGTTCCATTAATAATTGGGAGACCAGATATAATTTTTCCTCGAATAAATAATATATCATTTTGACTTCTTCCCCCCAGATTAATTCTATTATTAATAAGAATATTTACAAGAAGAGGAGTTGCTACAGGATGAACTTTAT…
	FR837865	------------------------------------------------------ACATTATATATAATATTTGGTATTTGATCCGCTATTGTTGGGTCTACTATAAGTTTAATAATTCGTTTAGAATTACGTTCTCC-----AGGAAGATTTTTCCAAAAC---GATAATTTTTATAATGTAATTATTACTGCTCATGCTCTTATTATAATTTTTTTTTTTGTTATACCAATTCTAGTGGGGGGATTTGGTAATTGATTAGTACCATTAATAATTGGTAGACCAGATATAATTTTTCCTCGTATAAATAATATATCTTTTTGACTTTTACCCCCAAGTATAATTTTATTAATAATAAGAATATTTACTAATAATGGTGTTGCTACTGGTTGAACTTTAT…
	FR837900	------------------------------------------------------ACGTTCTATTTTTTATTTGGTACTTGGTCTGCTATTTTAGGAACAATTTTAAGGTTGTTTATCCGATTAGAACTACGATCCCC-----CGGAAGATTTTTTAAAAAT---GAAAGGTTTTATAATTCAGTGATTACTGCTCATGCTTTAATTATAATTTTTTTCTTTGTTATGCCTATTCTTATAGGTGGTTTTGGTAATTGACTTTTACCTTTAATACTGGGATGTCCAGATATAGCTTTTCCTCGGATAAATAATTTTTCTTTTTGATTATTACCTCCTAGATTAACTTTACTAAGTATTAGATTATTTTTGGAG---GGAGTATCAACTGGATGAACGATTT…
	FR837901	------------------------------------------------------ACATTTTATTTTTTATTCGGTACCTGGTCTGCTATTTTAGGGACAGTTTTAAGACTTTTTATTCGACTAGAATTACGATCTCC-----AGGAAGGTTTTTTAAAAAT---GAAAGATTTTATAATTCAGTTATTACTGCTCACGCTTTACTTATAATTTTTTTTTTTGTTATACCTATTTTAATAGGTGGTTTTGGTAATTGACTTTTACCTCTTATGTTGGGGTGTCCTGATATGGCCTTCCCACGTCTTAATAATTTTTCTTTTTGGCTACTACCCCCTAGATTAACTCTTTTGAGAGTAAGATTATTTTTAGAG---GGTGTTTCTACTGGATGGACAATTT…
	FR837858	------------------------------------------------------ACATTATATTTTATTTTTGGGATTTGATCTGCTGTAGTTGGAACAGTTTTAAGTTTATTAATTCGAATAGAGTTGCGTTCTCC-----AGGAGGGTTTTTTAAAAAT---GAAAATTTTTATAATGCTATTATTACTGGACATGCTCTTATTATAATTTTTTTTTTTGTTATGCCTGTTTTGATAGGGGGGTTTGGAAATTGACTTTTACCTTTATTTTTAGGATGTCCAGATATAGCTTTTCCTCGTTTAAATAATTTTTCTTTTTGATTATTACCTATAAGTTTATCATTATTAGTTCTTAGAATATTAGTTGAACTTGGAGTTGGAGCAGGTTGAACTATTT…
	FR837857	------------------------------------------------------ACCTTATACTTTATTTTTGGTATATGATCAGCAGTTTTAGGTGCCAGATTAAGAGTATTTATTCGTTTAGAGTTACGGGCACC-----GGGTAAAGTATTTCAAAGA---GAAACTTTTTATAATGTAGTTGTTACAGGACACGCATTATTAATAATTTTCTTTTTTGTAATACCTATTTTAATGGGAGGATTCGGAAATTGACTATTACCACTAATATTAGGATGTCCGGATATAGCCTTTCCACGTTTAAATAATTTTTCCTTTTGATTACTACCCCCAAGGTTAATTCTTCTAATTTCAAGAATATTAACAGAAAACGGGGTAGCAACCGGATGAACCATTT…
	MZ519766	------------------------------------------------------ACTTTATATTTTATTTTTGGTATATGATCAGCTATTTTGGGAGCAGTATTAAGAGTGTTTATTCGATTGGAATTACGTAATCC-----AGGTAAATTATTTAAAAGA---GAAATTTTTTATAATGTTGTAGTTACTGGACATGCTTTAGTAATAATTTTTTTTTTTGTTATACCTATTTTAATGGGGGGATTTGGAAATTGATTATTACCTTTAATATTGGGATGTCCTGATATAGCTTTCCCTCGATTAAATAATTTTTCTTTTTGATTATTACCTCCTAGATTAATTTTATTATTAATTAGAATATTAACTGAAAAAGGTGTTGCAACTGGTTGGACATTAT…
	FR832389	-----------------------------------------------------AACTTTATATTTTATTTTTGGTTTATGATCTGCTATTGTAGGAAGAGTAATAAGATTATTTATTCGTTTAGAATTACGAAATCC-----TGGTCTTTTTTTTAAAACT---GATTTTTTTTATAATGTTATAGTAACTGCTCATGCTTTAGTAATAATTTTTTTTTTTGTAATACCTGTTTTAATGGGAGGTTTCGGTAATTGATTACTACCTTTAATATTAGGATGTCCAGATATAGCTTTCCCTCGATTAAATAATTTAGCTTTTTGATTAATACCACCAAGATTAATTTTATTAACTTTGAGAATATTAACAGAAATAGGAGTATCAACAGGATGAACTCTTT…
	LC491603	-----------------------------------------------------AACTCTTTATTTTATCTTTGGGATTTCTTCTGGGATTTTAGGAGGATTACTAAGGCTTCTAATTCGAACTGAACTCCGAAGGCC-----GGGGCCCACCTTTCTTAGA---GAAACGTCTTACAATGTGATTATTACAGCGCATGGTTTAATTATAATTTTTTTCTTCGTAATGCCGATTTTGATGGGGGGGTTTGGGAATTGACTCCTTCCCCTTATGTTAGGATGTGCAGACATGGCTTTTCCCCGACTTAATAATTTATCTTTTTGACTCCTCCCCCCAAGAATTTTTTTGCTTATTCTAAGAAGATTAATTGAAAATGGGGTTGGAACAGGGTGGACTCTAT…
	FR837872	------------------------------------------------------------TATTTTATTTTTGGAATCGGGAGTGGGATTATTGGTGGAATAATTAGTGTTATTATTCGAAGAGAGTTACGTCATCC-----AAGAGTAAGACTTATTAGA---GAAAATACTTATAATGTATTTATCACAGCACACGGATTAATTATAATTTTTTTTTTTGTAATACCGGTTTTAATAGGTGGATTTGGGAATTGATTAATTCCTCTTATACTAGGCTGCCCAGATATAGCTTTTCCCCGTTTAAATAATTTATCATTTTGATTATTGCCACCTAGTTTTAGATTACTTCTTTTAAGGAGACTAACCGAAAGAGGAGTCGGAACGGGGTGAACCATTT…
	FR837862	------------------------------------------------------ACCTTATATTTTATTTTTGGCACTTGGGCTGGTTTAGTTGGGGGATTAATGTCCGTATTAATTCGAACAGAACTACGTCACCC-----AGGAATTTCACTGGTGACT---GAGTCAAGATATAATGTATTAATTACTGCCCATGGATTAATTATAATTTTTTTCTTTGTGATACCAGTATTAATGGGGGGGTTTGGAAATTGGCTTATCCCAATAATAATAAATTGTGCGGATATGGCCTTTCCCCGACTAAATAACCTATCATTTTGATTACTTCCTCCAAGATTTATATTATTAATTATGAGAAGTCTAGTTGAAAGAGGTGTGGGAGCTGGATGAACTATTT…
	LC515770	-----------------------------------------------------GACCCTTTATTTTATTTTTGGAATTTTTTCTGGATTTTTAGGAGGACTTTTAAGATTAATTATCCGGACTGAATTACGATATCC-----TGGTCCAACCCTTATTTCA---GAAGCCATGTATAATGTGGTCATTACAGCTCATGGTTTAATTATAATTTTTTTTTTTGTTATGCCGGTTTTAATAGGAGGTTTTGGGAATTGACTACTCCCAATTATATTAGGGTGTGCTGACATGGCTTTTCCTCGGATAAATAATTTAAGATTTTGACTATTACCTCCTAGAATTGGGCTTCTTCTTCTAAGAAGTTTAATTGAGACCGGAGTGGGGACAGGTTGAACACTTT…
	LC515769	-----------------------------------------------------GACCCTTTATTTTATTTTTGGAATTTTTTCTGGATTTTTAGGAGGACTTTTAAGATTAATTATCCGGACTGAATTACGATATCC-----CGGCCCAACCTTTATTTCA---GAAGCTATATACAATGTGGTAATTACGGCTCATGGTTTAATTATAATTTTTTTTTTTGTTATGCCAGTTTTAATGGGGGGTTTTGGAAATTGACTACTCCCAATTATATTGGGGTGTGCTGACATGGCTTTTCCTCGGATAAATAATTTAAGATTTTGACTATTGCCTCCTAGAATTGGGCTTCTTCTTCTAAGAAGTTTAATTGAGACTGGAGTGGGGACGGGTTGAACACTTT…
	HM237350	---------------ATTCGATGAATAGCTTCTACTAACCATAAAGATATTGGGACACTATACTTTTTGTTTGGAATTTTTAGGGGCTTCCTAGGAGGTTTATTAAGATTAGTAATTCGAACTGAGTTACGATCCCC-----AGGACCTACTTTTATCTCA---GAAAGTGCTTATAATGTGGTAATTACTGCTCATGGACTGATTATAATTTTTTTTTTTGTAATGCCTGTTTTAATGGGGGGTTTTGGTAATTGATTACTACCCATTATGTTGGGGTGTGCCGATATGGCTTTTCCTCGATTAAACAATTTATCTTTCTGGCTTCTTCCTCCTAGAATTAGATTATTAATTTTTAGAAGACTTATTGAAACGGGAGTGGGAACTGGGTGAACATTAT…
	FR837904	------------------------------------------------------------------------------------GGGCTTCCTAGGAGGTTATTAAGATTAGTAATTCGAACTGAGTTACGATCCCC-----AGGACCTACTTTTATCTCA---GAAAGTGCTTATAATGTGGTAATTACTGCTCATGGACTGATTATAATTTTTTTTTTTGTAATGCCTGTTTTAATGGGAGGTTTTGGTAATTGATTACTACCCATCATGTTGGGGTGTGCCGATATGGCTTTTCCTCGATTAAACAATTTATCTTTTTGACTTCTTCCTCCTAGAATTAGATTATTAATTTTTAGAAAACTTATTGAAACGGGAGTGGGAACTGGGTGAACATTAT…
	EU710924	----------------------------------------------------------------------------------------------------------GTTTGATAATTCGGACTGAGTTACGATCTCC-----TGGACCTAGTTTTCTTTCT---GAAAGAGCTTATAATGTGGTGATTACTGCTCACGGTTTGATTATGATTTTTTTTTTTGTTATGCCCATCTTAATGGGGGGATTTGGAAATTGGCTATTACCTTTAATATTAGGTTGTGCTGACATGGCTTTTCCTCGAATAAATAACTTGTCTTTTTGATTGTTGCCTCCTAGATTGTCTTTTTTGGTTCTTAGAAGTTTAATTGAAACAGGAGTTGGCACTGGTTGAACACTAT…
	FR837853	------------------------------------------------------ACATTATATTTTATTTTTGGTATTTTTTCTGGGTTTGTTGGAGGTTTGTTGAGTTTAATAATTCGAACAGAATTACGTTCTCC-----CGGTCCTAGATTTTTATCT---GAAAGAGCTTATAATGTTGTTATTACTGCTCATGGGTTAATTATAATTTTTTTTTTTGTCATACCTATTTTAATAGGTGGTTTTGGAAATTGATTATTACCTTTAATATTAGGTTGCGCAGATATAGCTTTTCCTCGAATAAATAATTTATCTTTTTGATTACTTCCTCCCAGGTTGTCTTTTTTAGTTCTTAGTAGTTTAATTGAAACAGGGGTTGGTACTGGTTGAACATTAT…
	EU710922	-----------------------------------------------------------------------------------------------------------GCTTATAATTCGAACTGAATTACGTTCTCC-----TGGTCCTAGATTTCTTTCA---GAAAGAGCTTATAATGTAGTGATTACTGCTCACGGGTTAATTATAATTTTTTTTTTTGTTATACCCATTTTAATAGGTGGTTTTGGAAATTGACTTCTTCCTCTCATATTAGGTTGNGCTGATATAGCTTTTCCTCGAATAAATAATCTTTCTTTTTGGCTTTTACCTCCTAGATTATCTTTTTTAATCTTAAGAAGATTAATTGAAACTGGAGTGGGGACTGGGTGAACTTTAT…
	EU710926	----------------------------------------------------------------------------------------------------------GTTTAATAATTCGAACGGAATTACGTTCACC-----AGGACCTAGATTTCTTTCG---GAAAGAGCCTACAATGTAGTTATTACTGCTCATGGTTTAATTATAATTTTTTTTTTTGTTATACCTATTTTAATGGGTGGGTTTGGGAATTGACTTTTACCATTGATATTAGGTTGNGCTGACATAGCCTTCCCACGAATAAATAATCTATCTTTTTGATTATTACCTCCTAGATTATCTTTTTTAGTTTTAAGAAGTTTAATTGAAACAGGTGTAGGAACTGGTTGAACTTTAT…
	LC515766	-----------------------------------------------------TACCTTGTATTTTATTTTTGGGATTTTTTCTGGTTTTTTGGGTGGATTATTAAGATTAGTTATTCGAACTGAACTACGATATCC-----TAGACCTACTTTTATTTCT---GAAAGAATGTATAATGTGGTTATTACCGCTCATGGGTTAATTATAATTTTTTTTTTTGTAATACCTGTATTGATGGGGGGTTTTGGAAATTGATTGCTCCCAATCATATTAGGATGTGCAGACATAGCTTTTCCTCGTTTAAATAATTTAAGTTTTTGACTACTTCCTCCTAGGATTAGACTACTTCTTTTAAGAAGTTTAATTGAAACCGGGGTGGGAACAGGATGGACTCTTT…
	MZ519776	------------------------------------------------------ACCTTATATTTTATTTTTGGAATTTTTTCGGGGTTTCTAGGTGGATTATTAAGATTAGTTATTCGAACTGAGTTACGTTCCCC-----AGGCCCTTCTTTTATTTCA---GAAAGGTCTTATAATGTAGTAATTACCGCTCACGGTTTAATTATAATTTTTTTTTTTGTAATACCTGTTTTAATAGGAGGATTTGGAAATTGACTACTTCCTATCATATTAGGTTGTGCAGATATAGCTTTTCCTCGATTAAATAACCTGTCTTTTTGACTACTTCCTCCAAGAATTAACTTACTAATTTTAAGAAGTTTAATTGAAACTGGAGTGGGAACGGGTTGAACCTTAT…
	FR837903	------------------------------------------------------ACTTTATATTTTATTTTTGGAATTTTCTCAGGGTTTTTAGGAGGATTATTAAGTTTAATTATTCGAACTGAATTACGTTCTCC-----CGGTCCTTCTTTTATTTCA---GAAAGATCTTATAATGTGGTTATTACTGCTCATGGTTTAATTATAATTTTTTTTTTTGTAATACCTGTATTAATGGGGGGGTTTGGTAATTGATTGCTTCCTATTATATTAGGATGCGCAGATATGGCTTTTCCTCGTTTAAATAATTTATCTTTTTGACTTCTTCCTCCCAGGATTAGTTTATTAATCCTAAGAAGTTTAATTGAAACTGGGGTGGGTACTGGTTGAACTTTTT…
	FR837888	------------------------------------------------------ATACTTTATTTTTTATTTGGGACATGAGCTGGAATTATAGGGGCATTTATAAGATTATTAATTCGTACAGAATTACGATTTCC-----TGGCGAAAGTTTTCTTAGA---GAAAGAGTCTATAATGTTCTTATCACAGCTCATGGACTAATTATAATTTTTTTTTTTGTTATACCTGTTCTTATAGGAGGATTTGGAAATTTATTACTTCCTTTAATATTAGGTTGTGGAGATATAGCATTTCCACGATTAAATAATCTCTCATTTTGATTCCTTCCCCCAAGATTTTCTTTACTTTTATTAAGTAGATTAGTAGAAAGAGGGGTTGGATCAGGATGAACAATTT…
	MT999949	-----------------------------------------------------AATACTTTATTTTATTTTTGGAACATGAGCTGGAATTATAGGAGCATTCATAAGATTACTAATTCGTACAGAATTACGATTTCC-----TGGTGAAAGTTTTCTTAGG---GAAAGAGTATATAATGTTCTCATTACAGCTCATGGATTAATTATAATTTTTTTTTTTGTTATACCTGTTCTTATAGGAGGATTTGGAAATTTATTACTTCCTTTAATATTAGGTTGTGGAGATATAGCATTTCCACGACTAAATAATCTTTCATTTTGATTTCTCCCCCCAAGATTTTCCTTACTTTTACTAAGTAGACTAGTAGAAAGAGGGGTGGGATCCGGATGAACAATTT…
	FR837882	------------------------------------------------------ACTTTATATTTTGTGTTTGGTATATTTTCTGGAATTATTGGAACAATTCTAAGATTATTAATCCGAACAGAATTACGTTCACC-----AGATTATAATTTTATTAAT---GAAAATATTTATAATGTTATTATCACAGCACATGGATTAATCATAATCTTCTTCTTTGTTATACCTATCTTAATAGGGGGATTTGGAAATTGACTTCTTCCTATTATACTAGGGTGTGCTGATATAGCATTTCCACGTCTAAACAATCTTTCTTTTTGATTATTGCCTCCAAGGCTTATGCTTTTAATTTTGAGGAGATTGTCTGAAATGGGAGTAGGAGCTGGCTGAACTATTT…
	FR837884	------------------------------------------------------ACATTATATTTTATTTTTGGAATATTTTGTGGTGTAATCGGCACTTTGATGAGATTACTAATTCGAACAGAATTACGATTTGC-----TGAGCACAATCTTTTAACA---GAGAATATTTATAATGTGCTTATCACAGCTCACGGACTTATCATAATTTTTTTCTTTGTTATGCCCATTCTTATGGGGGGTTTCGGAAATTGATTACTCCCCCTTATATTAGGTTGCGCTGACATAGCATTTCCACGATTAAATAATTTTTCATTTTGATTACTCCCCCCCAGTTTTTTTTTGTTGATCTTAAGAAGAATGGTGGAAAGAGGAGTTGGTGCGGGCTGAACTATCT…
	FR832382	-----------------------------------------------------AACTTTATATTTTTTTTTAGGTATTGGATCTGGAATTATTGGGGCTCTTATAAGATTAATTATTCGAACAGAATTACGTTATCC-----AGGAGATGGTATAACTAAT---GAAATATGTTATAATGTTTTAATTACTGCCCATGGACTAATTATAATTTTTTTTTTTGTTATACCTGTTTTAATGGGGGGGTTTGGAAATTGACTTCTTCCTCTAATATTGGGTTGTGCCGATATAGCTTTTCCCCGATTAAATAATTTCTCTTTTTGACTTCTTCCCCCTAGTTTTTCTTTACTTCTTATAAGAAGGATTGTGGAAATAGGTGTAGGAAGCGGATGAACAATTT…
	ON407127	--------------------------------------------------------TTTGTATTTTATTTTAGGTATTTTTTGTGGAGTAATTGGCACTCTAATAAGCTTAATTATTCGGACTGAATTACGATTTCC-----TGGGAACAATTTTGTTTCT---GAAAACATTTATAATGTATTAATTACAGCACACGGTTTAATCATAATTTTTTTTTTTGTAATACCTATTTTAATAGGTGGTTTTGGAAACTGGCTTTTACCTCTAATATTAGGATGTGCAGATATAGCTTTTCCTCGATTAAATAATTTCTCATTTTGATTATTACCTCCGAGATTTATACTTTTGGTATTAAGAAGAATAGTTGAAAGAGGGGTAGGAGCTGGTTGAACTATTT…
	ON477939	-----------------------------------------------------------------------------------------------CACTCTTATAAGCTTAATTATTCGGACTGAGTTACGATTTCC-----TGGTAACAATTTTGTTTCT---GAAAACATTTACAATGTGTTAATTACAGCACACGGTTTAATTATAATTTTTTTTTTTGTAATACCTATTTTAATAGGTGGTTTTGGAAACTGACTTTTACCTCTAATATTAGGATGTGCAGATATGGCTTTTCCTCGATTAAATAATTTCTCATTTTGATTACTACCTCCGAGATTTATACTTTTAGTATTAAGAAGAATAGTTGAAAGGGGGGTAGGAGCTGGTTGAACTATTT…
	FR837885	------------------------------------------------------TCCCNTTCTTTTNTCTTTGGANTTTTTGCGGGTATTATTGGGGGGGTAATAAGAGTTTTAATTCGAACAGAATTGCGACAACC-----CTCACTTACATTATTTTCA---GAAAATTCATACAATGTCTTAATTACGGCTCATGGTTTAATCATAATTTTTTTTTTTGTAATGCCTGTTTTATTGGGAGGTTTTGGAAATTGATTAATTCCTCTAATATTGGGATGTGCAGACATGGCTTTTCCCCGATTGAATAATTTATCTTTTTGATTATTACCCCCAAGATTCTTCCTATTAGTAATAAAAAGATTGTCAGAAATGGGGGTGGGTTCGGGATGAACTATTT…
	ON477938	----------------------------------------ATAAAGATATTGGTTCGCTTTATTTTCTATTTGGTATAGGAGCAGGTATTGTAGGAGGAATAATGAGGGTAATTATTCGATTTGAATTACGAACTCC-----CGGTAGGACAATTGTATTT---GAAAACAGATATAAAGTCCTAATCACGGCCCCCGGGTTAATTATAATTTTTTTTTTTGTGATGCCCATTCTTTTAGGGGGTTTCGGTAATTGATTAATCCCTTTGATAATGGGATGTGCGGATATAGCATTTCCTCGACTAAATAATTTGTCTTTTTGACTTTTACCTCCTAGATTCTTCTTACTAATTTTAAGAAGATTAGTAGAAATAGGTGTAGGAGCTGGTTGAACAATCT…
	ON398488	-------------------------------------------AAGATATTGGAACCTTATATTTTTTATTTGGTATTGGAGCTGGAGTTGTTGGAGGTATAATAAGAGTAGTTATTCGCTCTGAATTACGATCTCC-----TGGAAGAACTTTAGTTTCT---GAAAATACATATAATGTATTAATTACAGCTCATGGATTAATTATAATTTTTTTTTTTGTTATGCCGGTTCTTTTAGGAGGTTTTGGTAACTGACTTATTCCTCTTATAATAGGATGTGCAGATATAGCCTTTCCCCGTTTAAATAATCTATCATTTTGACTTTTACCCCCAAGATTTTTCTTATTAGTATTAAGAAGATTAGTGGAATTAGGAGTAGGATCAGGTTGAACTATTT…
	FR837883	---------------------------------------------------------CTATATTTTTTATTTGGTATTATGTCCGGCATTATTGGGGGGATAATAAGAGTTATCATTCGAAGAGAATTACGATCTCC-----AGGTAGAACTTTAGTTTCT---GAAAATACTTATAATGTATTAATTACTGCTCATGGATTAATTATAATTTTTTTTTTTGTAATGCCAGTTTTACTTGGAGGTTTTGGTAATTGATTAATTCCTCTTATAATGGGATGTGCCGATATGGCGTTTCCTCGTTTAAATAATTTATCTTTTTGGTTACTCCCCCCTAGATTTTTTCTTTTGATTTTAAGAAGATTAGTAGAAATGGGGGTGGGGTCAGGATGAACAATCT…
	MZ519771	------------------------------------------------------ACTTTATATTTTTTATTTGGTATTATAGCTGGAATTATTGGAGGAATAATAAGAGTAATTATTCGATCTGAGTTACGATCTCC-----TGGAAGAAGATTAATTTCC---GAAAATACTTATAATGTATTAATCACTGCTCACGGGTTAATTATAATTTTTTTTTTTGTTATACCAGTTTTATTAGGAGGTTTTGGAAATTGATTAATTCCTTTAATAATGGGTTGTGCAGATATGGCTTTTCCTCGCTTAAATAATTTATCTTTTTGATTACTCCCCCCCAGATTTTTTTTATTAGTGTTAAGAAGATTAGTAGAAATGGGAGTTGGGTCTGGATGAACAATTT…
	FR837861	------------------------------------------------------ACTTTATATTTTATTTTTGGAATTTGAGGTGGTTTAATTGGAAGATTTATAAGATTAATTATTCGAACACAACTTCGTTTCCC-----CGAGGGGGATTTAATTAGA---GAAAATAATTATAATGTTATAATTACAGCACATGGTTTAATTATAATTTTTTTTTTTGTAATACCAATTTTAATTGGTGGGTTTGGAAATTGGTTATTACCTTTAATATTAGGTTGTGTTGATATGGCATTTCCTCGTTTAAATAATCTATCTTTTTGATTATTATTACCAAGATTTTCTCTTCTTTTAATTAGTAGACTTGCAGAAAGAGGAGTTGGTGGAGGTTGAACTATTT…
	ON417693	-----------------------------------------------------------TTATTTTATTTTTGGCATTTTTTCTGGTATTGTTGGAACTTTAATAAGTGTTGTTATTCGAACTGAATTACGTTCACC-----AAGAAACAACATTATTAGA---GAAAATATTTATAATGTTTTAATTACCGCACATGGTTTGATTATAATTTTTTTTTTTGTTATACCAATTTTGATGGGGGGCTTTGGGAACTGATTGTTGCCACTTATGTTGGGTTGTGCAGACATGGCTTTTCCACGATTAAATAATTTTTCTTTTTGACTGCTCCCTCCAAGTTTTTTACTGTTGGTCTTAAGAAGACTTGTTGAAACAGGTGTTGGTGCAGGATGAACTATTT…
	FR832386	-----------------------------------------------------TACATTATATTTTATTTTTGGGATTTTTTGTGGGGTTGTTGGTACTATTATAAGAGTTTTAATTCGGACCGAATTACGATTTCC-----AGGTAAAGTTTTATTAAGA---GAAAACTCCTACAATGTTTTAATCACCGCTCATGGTTTAATTATAATTTTTTTTTTTGTTATACCAGTAATAATAGGTGGTTTTGGAAATTGATTATTACCCCTTATATTAGGTTGTGCAGATATAGCTTTTCCTCGATTAAATAATTTTTCTTTTTGATTATTACCCCCAAGGTTTTTATTATTAATTATAAGTAGTTTATCTGAAATAGGTGTAGGAGCTGGTTGAACTATTT…
	ON407126	-----------------------------------------------------TACTTTATATATATTATTTGGAATTTTTTCTGGTGTAGTGGGTGCTATAATAAGAATTTTAATTCGAACAGAATTGCGAAGAAC-----AGGTAAAAATATTTTAACT---GATAATGCATATAATGTCTTAATTACAGCACATGGTTTAATTATAATTTTTTTTTTTGTCATACCAGTATTAATAGGAGGTTTTGGTAACTGACTTTTACCGCTTATATTAGGTTGTGCAGATATGGCATTTCCTCGACTAAATAATTTATCTTTCTGATTATTGCCTCCTAGATTTTTATTATTAATTATAAGAAGTTTGGCTGAAAGAGGTGTTGGTGCAGGATGAACAATTT…
	FR837854	------------------------------------------------------ACTTTATATTTTATTTTTGGAGTTGGATCAGGAATTTTAGGCGCTATAATAAGAATTTTAATTCGAACTGAATTAAAAACAAC-----TGGAAAAAACATTATTTCA---GAAAATGTTTATAATGTTTTAATTACAGCTCATGGTTTAATTATAATTTTTTTTTTTGTAATACCGGTATTAATGGGAGGTTTTGGAAATTGGTTACTACCTTTAATATTAGGGTGTGCTGACATAGCATTTCCTCGTTTAAATAATTTATCATTTTGATTACTACCTCCAAGATTAATACTTCTAATTTTAAGAAGTTTAGTCGGTAGAGGTGTTGGATCTGGGTGAACTATTT…
	FR837880	------------------------------------------------------ACTTTGTATTTTTTTTTTGGTATTTTTTCAGGAAATATTGGTACTTTAATGAGAATTTTAATTCGAACAGAATTGCGACAATC-----AGACAAAAATATTTTAAGA---GAAAATAGGTACAATGTTCTTATCACAGCTCATGGTTTAATTATAATTTTTTTTTTTGTAATGCCTGTTCTTATGGGGGGATTCGGCAATTGGTTACTTCCTCTAATATTAGGTTGTGCCGATATGGCCTTTCCACGTTTAAATAATTTCTCATTTTGATTATTACCTCCAAGATTAATACTTTTAGTTTTAAGAAGTTTAAGAGAAATAGGAGTGGGAGCAGGATGAACAATTT…
;
end;
