# Supplementary material for: A novel taxonomic database for eukaryotic mitochondrial cytochrome oxidase subunit I gene (eKOI), with a focus on protists diversity
Source: Database (Oxford). 2025 Sep 24;2025:baaf057. doi: 10.1093/database/baaf057 (PMC12462617; doi:10.1093/database/baaf057)
Supplement: baaf057_Supplemental_File [file baaf057_supplemental_file.zip › 3_ASV_metabarcoding/apicomplexa.fasta]

>Bahamas01__000818695
attatctacatctcttatgtccctttcaccaacatctgtagatcttattgtatttggtcttgcttttgctggtatttctagtttcttatcttcagtaaacttcctaagtacaattgctgtactaggtgtaaacaatggttcaaaaccatggtgtttatttacttgggcacttgtatttacagctattatgttaatcggtacattaccaattctaacaggtggtcttcttatgttagtattagatctacacttgaacacacaattctacgacgcatcatttaatggtgatccagttctatatcaacatctattc
>Bahamas01__001732627
attatcaacttctcttatggctctttctcctatcccaattgatcagatgattgcagccttagcagtagtaggtttatctagtttactatcttcattaaacttcttaactacaacttggttcttaggattctgtatgaacgataaagctaatgctgtattcgttcatgctattctatttactgctgttatgctaatttgcactctacctattctaacagctggtttagttatgattgtattagatttacatcttaacactcatttctatgatccattctttaatggagatcctgtattataccaacatctgttc
>Bahamas03__000302588
attatcaacttcacttatggctttatctcctatttctatagatcagatgattgccgctttagctgtagttggtttttctagtttactatcttcactaaatttcttaacaactacatggttcttaggattctgtatgaacgataaagctaatgctgtattcgtttatgctatcttatttactgcagttatgttaatctgtacattacctattttaacagctggtctagttatgattgtattagatttacatcttaacactcatttctatgatccattctttaatggagatcctgtattataccaacatctgttc
>Bahamas11__000047242
attatcaacatctcttatggcattatctccaatttctgtagaccaaatgattgcagctttagctgttgttggtttttctagtctattatcttctttaaattttctaactacaacttggttcttaggtttctgtatgaacgataaagctaacgctgtattcgcttttgctatcctatttactgctattatgttagtttgtacattacctattttaacagctggtctagttatgattgttttagatttacatcttaatactcatttctacgatccattctttaatggagatccagtattataccaacatctgttc
>BVI04__002990761
attatccacttctctaatggccctatcacctatctcaattgatcagatgattgcagccttagctattgttggtttctctagtttactatcttctttaaatttcttaactacaacatggttcttaggtttctgtatgaacgataaagctaatgccgtattcgtttatgctattctatttaccgcagttatgctaatttgcactcttcctattttaacagctggtcttgttatgattgtattagatttacatcttaacactcatttctatgatccattctttaatggagatccagtattataccaacatctgttc
>BVI09__002677545
attatcaacttcacttatggctttatctcctatttctatagatcagatgattgccgctttagctgttgttggtttttctagtttactatcttcattaaatttcttaactactacatggttcttaggtttctgtatgaacgataaagctaatgctgtattcgtttatgctatcttatttaccgcagttatgttaatttgtacattacctattttaacagctggtttagttatgattgtattagacttacatctaaacactcatttctacgatccattctttaatggagatcctgtattatatcaacatctgttc
>FTP62_2106_21963_9112
ATTATCTACCTCTCTCATGTCCCTTTCCCCAGTCTCAATGGATGTTATCGTCCTAGGACTACTTCTTGCAGGTATCTCTTCCTTCTTATCTTCTTTAAACTTCTTAACAACAATCTTCCATATCAGAGCTAAGGGATTCGCATTAGGTAATCTTGTCTTCAATACTTGGGGAATTGTATTCACTGCAATTATGTTAATCTTAACTCTACCAGTACTAACAGCTGGTCTACTCATGCTAATCCCAGATTTACACTTAAATACACAATTCTACGATCCAGCCTTCTCAGGAGATCCTGTCCTTTATCAGCACCTATTC
>FTP62_1107_21486_26394
ATTATCTACCTCTCTTATGTCCCTTTCCCCAGTATCTATGGATGTTATCGTCCTTGGACTACTTCTTGCAGGTATCTCTTCCTTCTTATCTTCTTTAAACTTCTTAACAACAATCTTCCATATCAGAGCTAAGGGATTCGCATTAGGTAATCTTGTCTTCAATACATGGGGAATTGTCTTCACAGCAATTATGTTAATCTTTACTCTACCAGTACTAACAGCTGGTCTACTCATGCTAATCACAGATTTACACCTAAATACACAATTCTACGATCCAGTCTTCTATGGAGATCCTGTCCTGTTTCAGCACCTCTTC
>FTP62_1108_12975_26621
ATTATCTACCTCTCTCATGTCCCTTTCCCCAGTCTCAATGGATGTTATCGTCCTAGGACTACTTCTTGCAGGTATCTCTTCCTTCTTATCTTCTTTAAACTTCTTAACAACAATCTTCCATATCAGAGCTAAGGGATTCGCATTAGGTAATCTTGTCTTCAATACTTGGGGAATTGTATTCACTGCAATTATGTTAATCTTAACTCTACCAGTACTAGCAGCTGGTCTACTCATGCTAATCACAGATTTACACTTAAATACACAATTCTACGATCCAGTCTTCTCAGGAGATCCTGTCCTCTATCAGCACCTATTC
>Jamaica_01__000711849
attatctacctctctaatgtccctttccccagtctcaatggatgttatcgtcctaggactacttcttgcaggtatctcttccttcttatcttctttaaacttcttaacaacaatcttccatatcagagctaagggattcgcattaggtaatcttgtcttcaatacttggggaattgtcttcactgcaattatgttaatcttaactctaccagtactaacagctggtctactcatgctaatcacagatttacacttaaatacacaattctacgatccagtcttctctggagatcctgtcctatatcagcacctcttc
>Jamaica_02__001732627
attatcaacttctcttatggctctttctcctatcccaattgatcagatgattgcagccttagcagtagtaggtttatctagtttactatcttcattaaacttcttaactacaacttggttcttaggattctgtatgaacgataaagctaatgctgtattcgttcatgctattctatttactgctgttatgctaatttgcactctacctattctaacagctggtttagttatgattgtattagatttacatcttaacactcatttctatgatccattctttaatggagatcctgtattataccaacatctgttc
>Jamaica_02__000711849
attatctacctctctaatgtccctttccccagtctcaatggatgttatcgtcctaggactacttcttgcaggtatctcttccttcttatcttctttaaacttcttaacaacaatcttccatatcagagctaagggattcgcattaggtaatcttgtcttcaatacttggggaattgtcttcactgcaattatgttaatcttaactctaccagtactaacagctggtctactcatgctaatcacagatttacacttaaatacacaattctacgatccagtcttctctggagatcctgtcctatatcagcacctcttc
>Jamaica_06__000889453
attatcaacatctttaatggccttatctccagtttctgtagatcaaatgattgtagctttagcactagcaggtatttctagtttattatcttcattaaatttcgtaacaaccacttggttcttaggattctgtatgaacgataaagcaaactcagtatttgtttatgctattctatttactgctatcatgttaatctttactttaccaattttaactgctggtctattaatgattgtattagatttacatctaaatactcatttctacgatccattctttaatggagatcctgtattataccaacacttattt
>Jamaica_07__000114694
acttagtacatcactgatgtctttatcaccaacttcagtagatttaattgtctttggtttattattcgctggtatatctagtctactatcttcaattaacttcctaagtacaatagctgtattaggtgtcacaaatggttcaaaaccttggtgtctattcacttgggctatagcatttactgctattatgttagtatttacattaccaatattaactggtggtctactaatgttagtcctagatttacatctaaatacacaattctacgatgcagcatttaatggagatcctgtattataccaacatttattc
>Jamaica_07__000711849
attatctacctctctaatgtccctttccccagtctcaatggatgttatcgtcctaggactacttcttgcaggtatctcttccttcttatcttctttaaacttcttaacaacaatcttccatatcagagctaagggattcgcattaggtaatcttgtcttcaatacttggggaattgtcttcactgcaattatgttaatcttaactctaccagtactaacagctggtctactcatgctaatcacagatttacacttaaatacacaattctacgatccagtcttctctggagatcctgtcctatatcagcacctcttc
>Jamaica_08__000889453
attatcaacatctttaatggccttatctccagtttctgtagatcaaatgattgtagctttagcactagcaggtatttctagtttattatcttcattaaatttcgtaacaaccacttggttcttaggattctgtatgaacgataaagcaaactcagtatttgtttatgctattctatttactgctatcatgttaatctttactttaccaattttaactgctggtctattaatgattgtattagatttacatctaaatactcatttctacgatccattctttaatggagatcctgtattataccaacacttattt
>Jamaica_09__000889453
attatcaacatctttaatggccttatctccagtttctgtagatcaaatgattgtagctttagcactagcaggtatttctagtttattatcttcattaaatttcgtaacaaccacttggttcttaggattctgtatgaacgataaagcaaactcagtatttgtttatgctattctatttactgctatcatgttaatctttactttaccaattttaactgctggtctattaatgattgtattagatttacatctaaatactcatttctacgatccattctttaatggagatcctgtattataccaacacttattt
>Jamaica_09__001948338
attatctacctctcttatgtccccttccccagtatctatggatgttatcgtcctgggacttgccctcgcaggtatctcttccttcttatcttctctaaacttcttaacaacaattttccatatcagagctaagggttttgcattaggtaacattgtcttcaatacttggggaattgtcttcactgcagctatgttagtattaactcttccagtgctaactgctggtctagttatgctgatcaccgatttacacttaaatacacaattctacgatccagtcttttctggggatccagtcctatttcaacacctcttc
>PKN269_ASV10157_5
GGAACAGGTTGAACTGTTTACCCCCCATTATCTACCTCTCTAATGTCCCTTTCCCCAGTATCAATGGATGTTATCGTCCTAGGACTACTTCTTGCAGGTATCTCTTCCTTCTTATCTTCTTTAAACTTCTTAACAACAATCTTCCATATCAGAGCTAAGGGATTCGCATTAGGTAATCTTGTCTTCAATACTTGGGGAATTGTCTTCACTGCAATTATGTTAATCTTAACTCTACCAGTACTAACAGCTGGTCTACTCATGCTAATCACAGACTTACACTTAAATACACAATTCTACGATCCAGTCTTCTCTGGAGATCCTGTCCTATATCAGCACCTCTTCTGGTTTTTTGGCCACCCCGAGGTCTA
>PKN343_ASV6562_21
GGTACAGGATGAACAGTTTACCCTCCATTATCTACCTCTCTAATGTCCCTTTCCCCAGTATCAATGGATGTTATCGTCCTAGGACTACTTCTTGCAGGTATCTCTTCCTTCTTATCTTCTTTAAACTTCTTAACAACAATCTTCCATATCAGAGCTAAGGGATTCGCATTAGGTAATCTTGTCTTCAATACTTGGGGAATTGTCTTCACTGCAATTATGTTAATCTTAACTCTACCAGTACTAACAGCTGGTCTACTCATGCTAATCACAGACTTACACTTAAATACACAATTCTACGATCCAGTCTTCTCTGGAGATCCTGTCCTATATCAGCACCTCTTCTGGTTTTTCGGCCACCCCGAGGTCTA
>PKN345_ASV7803_14
GGAACAGGATGAACAGTTTATCCTCCATTATCTACCTCTCTAATGTCCCTTTCCCCAGTATCAATGGATGTTATCGTCCTAGGACTACTTCTTGCAGGTATCTCTTCCTTCTTATCTTCTTTAAACTTCTTAACAACAATCTTCCATATCAGAGCTAAGGGATTCGCATTAGGTAATCTTGTCTTCAATACTTGGGGAATTGTCTTCACTGCAATTATGTTAATCTTAACTCTACCAGTACTAACAGCTGGTCTACTCATGCTAATCACAGACCTACACTTAAATACACAATTCTACGATCCAGTCTTCTCTGGAGATCCTGTCCTATATCAGCACCTCTTCTGGTTCTTCGGCCACCCCGAGGTCTA
>TurksCaicos_03__000812013
attaagtacttcactaatggctctatctccaacttcagtggatttaattgttggaggtttagcaatagctggtatttctagtttactttcttcattaaatttcttaagtacaattgctgtattaggtgtatctaatggttctaaaccatggtgtttattcacttgggctattgtatttacagctattatgttattattaactttaccaatcttaactggtggtttagttatgctaatcttagatttacatcttaatactcagttctatgatccatctttcaatggtgatccagtattatatcaacatctattc
>TurksCaicos_13__000302588
attatcaacttcacttatggctttatctcctatttctatagatcagatgattgccgctttagctgtagttggtttttctagtttactatcttcactaaatttcttaacaactacatggttcttaggattctgtatgaacgataaagctaatgctgtattcgtttatgctatcttatttactgcagttatgttaatctgtacattacctattttaacagctggtctagttatgattgtattagatttacatcttaacactcatttctatgatccattctttaatggagatcctgtattataccaacatctgttc
>TurksCaicos_16__001395425
attatctacctctcttatgtccctttctcctgtatcaatggatgttatcattctaggactactccttacaggtatctcaagcttcttatcatctctaaacttcttaactacaatcttccatatcagagctaagggttacacactaggtagtcttgtcttcaatacttggggaattatcttcactgctgtcttgttagtattaactctaccagtactaacagctggtctacttatgctaatcacagatttacacttaaatacacaattttacgatccagtcttctcaggagatcctgtcctctttcagcacctcttc
>TurksCaicos_21__001395425
attatctacctctcttatgtccctttctcctgtatcaatggatgttatcattctaggactactccttacaggtatctcaagcttcttatcatctctaaacttcttaactacaatcttccatatcagagctaagggttacacactaggtagtcttgtcttcaatacttggggaattatcttcactgctgtcttgttagtattaactctaccagtactaacagctggtctacttatgctaatcacagatttacacttaaatacacaattttacgatccagtcttctcaggagatcctgtcctctttcagcacctcttc
