# Supplementary material for: A novel taxonomic database for eukaryotic mitochondrial cytochrome oxidase subunit I gene (eKOI), with a focus on protists diversity
Source: Database (Oxford). 2025 Sep 24;2025:baaf057. doi: 10.1093/database/baaf057 (PMC12462617; doi:10.1093/database/baaf057)
Supplement: baaf057_Supplemental_File [file baaf057_supplemental_file.zip › 3_ASV_metabarcoding/apicomplexa_OTUs.csv]

Sequence Name	OTU
Bahamas01__000818695	1
Bahamas01__001732627	2
Jamaica_02__001732627	2
Bahamas03__000302588	3
TurksCaicos_13__000302588	3
Bahamas11__000047242	4
BVI04__002990761	5
BVI09__002677545	6
FTP62_2106_21963_9112	7
FTP62_1108_12975_26621	7
FTP62_1107_21486_26394	8
Jamaica_01__000711849	9
Jamaica_02__000711849	9
Jamaica_07__000711849	9
Jamaica_06__000889453	10
Jamaica_08__000889453	10
Jamaica_09__000889453	10
Jamaica_07__000114694	11
Jamaica_09__001948338	12
PKN269_ASV10157_5	13
PKN343_ASV6562_21	13
PKN345_ASV7803_14	13
TurksCaicos_03__000812013	14
TurksCaicos_16__001395425	15
TurksCaicos_21__001395425	15
