# Supplementary material for: A novel taxonomic database for eukaryotic mitochondrial cytochrome oxidase subunit I gene (eKOI), with a focus on protists diversity
Source: Database (Oxford). 2025 Sep 24;2025:baaf057. doi: 10.1093/database/baaf057 (PMC12462617; doi:10.1093/database/baaf057)
Supplement: baaf057_Supplemental_File [file baaf057_supplemental_file.zip › 3_ASV_metabarcoding/Apusozoa.fasta]

>Bahamas01__000945274
attagcaggtattgaatctcactcaggaggttcagtagacctagctatctttagtttacacttagcagggatttcatcattattaggagcagttaactttattacaactattctaaatatgagagtacctggattaacaatgcataagttacctctatttgtatggggtgtattaattacagcagtattattattattatctttacctgtattagctggagctattacaatgttattaacagatagaaattttaatacaagtttctttgaccctgcaggaggaggagatcctattttatatcaacacttattc
>Bahamas01__000029440
tttatcaggaattgaagcacactcaggaggttctgtagatttagctatctttagtttacatttagcaggaatttcttcattattaggagcagtaaactttattactactattattaatatgagagtacctgggttaacaatgcataagttacctttattcgtatgggcagttttaattacagctgttttattattattatcattacctgtattagctggaggtattactatgttattgacagatcgaaactttaacactagtttctttgaccctgcagggggaggagatcctattttataccagcatttattc
>Bahamas01__000304599
attatcaagtatcgaatcacactctggtggttcggtagatttagctatttttagtttacatttagccggaatttcttcattattaggagctgtaaatttcattacaactattataaatatgagaacacctggtatgtacatgcataaacttccattatttgtttggggagttttaattacagcagtattattattactatctttaccagtattagcaggagctattactatgttattaacagatagaaactttaatactacattctttgaccctgctggtggaggagatcctattttatatcaacatttattt
>Bahamas03__000945274
attagcaggtattgaatctcactcaggaggttcagtagacctagctatctttagtttacacttagcagggatttcatcattattaggagcagttaactttattacaactattctaaatatgagagtacctggattaacaatgcataagttacctctatttgtatggggtgtattaattacagcagtattattattattatctttacctgtattagctggagctattacaatgttattaacagatagaaattttaatacaagtttctttgaccctgcaggaggaggagatcctattttatatcaacacttattc
>Bahamas05__000945274
attagcaggtattgaatctcactcaggaggttcagtagacctagctatctttagtttacacttagcagggatttcatcattattaggagcagttaactttattacaactattctaaatatgagagtacctggattaacaatgcataagttacctctatttgtatggggtgtattaattacagcagtattattattattatctttacctgtattagctggagctattacaatgttattaacagatagaaattttaatacaagtttctttgaccctgcaggaggaggagatcctattttatatcaacacttattc
>Bahamas05__000083102
attagctagtgtagaatctcactcaggagggtctgtagatttagctatcttcagtttacacttagcaggggtttcatctttattaggagctattaacttcattactactgtaatgaatatgagagtgcctggtttaacaatgcacaaattacctttatttgcatgggctgtatttattacagcaattttattattattatcattaccagtattagctggaggtattacaatgttattaacagatcgaaactttaatactagtttcttcgacccagcagggggaggagatcctattttataccaacacttattc
>Bahamas06__000139849
attatcaagtattgaagctcattctggaggttctgtagatttagctatttttagtttacatttagcaggaatttcttctttattaggagctgttaactttattactactattattaacatgagagtacctggtttaacaatgcacaaattacctttatttgtatgggctgtattaattacagcagtattgttattattatctttacctgtattagcaggaggtattactatgttattaacagatagaaattttaatactagtttcttcgaccctgcaggaggaggagatcctattttatatcaacatttattc
>Bahamas08__000945274
attagcaggtattgaatctcactcaggaggttcagtagacctagctatctttagtttacacttagcagggatttcatcattattaggagcagttaactttattacaactattctaaatatgagagtacctggattaacaatgcataagttacctctatttgtatggggtgtattaattacagcagtattattattattatctttacctgtattagctggagctattacaatgttattaacagatagaaattttaatacaagtttctttgaccctgcaggaggaggagatcctattttatatcaacacttattc
>Bahamas08__000029440
tttatcaggaattgaagcacactcaggaggttctgtagatttagctatctttagtttacatttagcaggaatttcttcattattaggagcagtaaactttattactactattattaatatgagagtacctgggttaacaatgcataagttacctttattcgtatgggcagttttaattacagctgttttattattattatcattacctgtattagctggaggtattactatgttattgacagatcgaaactttaacactagtttctttgaccctgcagggggaggagatcctattttataccagcatttattc
>Bahamas09__000029440
tttatcaggaattgaagcacactcaggaggttctgtagatttagctatctttagtttacatttagcaggaatttcttcattattaggagcagtaaactttattactactattattaatatgagagtacctgggttaacaatgcataagttacctttattcgtatgggcagttttaattacagctgttttattattattatcattacctgtattagctggaggtattactatgttattgacagatcgaaactttaacactagtttctttgaccctgcagggggaggagatcctattttataccagcatttattc
>Bahamas09__000714140
attatcaagtattgaatctcactcaggtgggtcagttgatttagctattttcagtttacatttagctggtatttcatcattattaggtgcaattaattttattacaacaattttaaatatgagaacacctgggttagtgatgcataaattacctttatttgtatgggctgttttaattacagcagtacttttattattatcattgcctgtattagcaggaggtattacaatgttattaacagaccgaaattttaatacaagtttcttcgatcctgcaggaggaggagaccctattttatatcaacatttattc
>Bahamas09__000132163
attatcaagtattgagtcacactcaggaggatctgttgacttagctatttttagtttacatttagcaggaatttcttctttattaggagcgattaactttattacaacaattattaacatgagagttcctgggttaacaatgcacaaattaccattatttgcatgggctgtgttaattacagcagtgttgttattgttatctttaccagtactagctggaggaattactatgttattaacagatcgaaattttaatactagtttcttcgaccctgcaggtggaggagatcctattttataccaacatttattc
>Bahamas09__000075085
attatctggtattgaagcacattcaggaggttcagtagacttagctattttcagtttacacttagctggtatttcctctttattaggtgcagtaaactttattacaactattttcaatatgagagctcctggtttatatatgcatagattacctctattcgtataggcagttctaattacagcattcttattattactatctttacctgtattagcaggtggtattacaatgctacttacagatcgtaactttaatacaagtttctttgatcctgcaggtggtggtgatccaattttataccaacatttattc
>Bahamas13__000029440
tttatcaggaattgaagcacactcaggaggttctgtagatttagctatctttagtttacatttagcaggaatttcttcattattaggagcagtaaactttattactactattattaatatgagagtacctgggttaacaatgcataagttacctttattcgtatgggcagttttaattacagctgttttattattattatcattacctgtattagctggaggtattactatgttattgacagatcgaaactttaacactagtttctttgaccctgcagggggaggagatcctattttataccagcatttattc
>Bahamas13__000083102
attagctagtgtagaatctcactcaggagggtctgtagatttagctatcttcagtttacacttagcaggggtttcatctttattaggagctattaacttcattactactgtaatgaatatgagagtgcctggtttaacaatgcacaaattacctttatttgcatgggctgtatttattacagcaattttattattattatcattaccagtattagctggaggtattacaatgttattaacagatcgaaactttaatactagtttcttcgacccagcagggggaggagatcctattttataccaacacttattc
>Bahamas13__000304599
attatcaagtatcgaatcacactctggtggttcggtagatttagctatttttagtttacatttagccggaatttcttcattattaggagctgtaaatttcattacaactattataaatatgagaacacctggtatgtacatgcataaacttccattatttgtttggggagttttaattacagcagtattattattactatctttaccagtattagcaggagctattactatgttattaacagatagaaactttaatactacattctttgaccctgctggtggaggagatcctattttatatcaacatttattt
>Bahamas14__000139849
attatcaagtattgaagctcattctggaggttctgtagatttagctatttttagtttacatttagcaggaatttcttctttattaggagctgttaactttattactactattattaacatgagagtacctggtttaacaatgcacaaattacctttatttgtatgggctgtattaattacagcagtattgttattattatctttacctgtattagcaggaggtattactatgttattaacagatagaaattttaatactagtttcttcgaccctgcaggaggaggagatcctattttatatcaacatttattc
>Bahamas14__000686016
attatcaagtattgaagctcattcaggaggttctgtagatttagcaatctttagtttacacttagctggtatttcttcattattaggtgcgattaacttcattacaactattatgaatatgagagctcctggtttagcaatgcataagttaccattatttgtatgggctgtattaattacagcagttttattactattatcattacctgtattagctggtgctattacaatgttattgacagatagaaattttaatacaacattttttgaccctgcagggggaggagatcctattttataccaacatttattc
>Bahamas14__000132163
attatcaagtattgagtcacactcaggaggatctgttgacttagctatttttagtttacatttagcaggaatttcttctttattaggagcgattaactttattacaacaattattaacatgagagttcctgggttaacaatgcacaaattaccattatttgcatgggctgtgttaattacagcagtgttgttattgttatctttaccagtactagctggaggaattactatgttattaacagatcgaaattttaatactagtttcttcgaccctgcaggtggaggagatcctattttataccaacatttattc
>Belize_06__001028093
tttagcaagtattgaatctcattcaggaggttcagtagatttagctatttttagtttacatttggcagggatttcatcattattaggagcagtaaattttattactactataattaacatgagagttcctggattaacaatgcataaattacctttatttgcatgggctgtattaattacagcagttttattattattatctttacctgtattagcaggagctattactatgttattaacagatcgtaattttaatactagtttctttgatccagcaggaggaggggatcctattttatatcaacatttattt
>Belize_06__000686016
attatcaagtattgaagctcattcaggaggttctgtagatttagcaatctttagtttacacttagctggtatttcttcattattaggtgcgattaacttcattacaactattatgaatatgagagctcctggtttagcaatgcataagttaccattatttgtatgggctgtattaattacagcagttttattactattatcattacctgtattagctggtgctattacaatgttattgacagatagaaattttaatacaacattttttgaccctgcagggggaggagatcctattttataccaacatttattc
>Belize_06__000133297
actatcaagtattgaagctcattcaggaggttctgtagatttagctatttttagtttacatttagcaggtatctcatcattattaggagcagtaaactttattactactattatgaatatgagagctcctggattacatatgcataaattacctttattcgtatgggctgttttaattacagctgtattattattattatcattacctgtattagcaggtgctattacaatgttgttaacagatagaaattttaacacaacattctttgaccctgcaggtggaggtgatcctattttataccaacatttattc
>Belize_06__000304599
attatcaagtatcgaatcacactctggtggttcggtagatttagctatttttagtttacatttagccggaatttcttcattattaggagctgtaaatttcattacaactattataaatatgagaacacctggtatgtacatgcataaacttccattatttgtttggggagttttaattacagcagtattattattactatctttaccagtattagcaggagctattactatgttattaacagatagaaactttaatactacattctttgaccctgctggtggaggagatcctattttatatcaacatttattt
>Belize_07__000686016
attatcaagtattgaagctcattcaggaggttctgtagatttagcaatctttagtttacacttagctggtatttcttcattattaggtgcgattaacttcattacaactattatgaatatgagagctcctggtttagcaatgcataagttaccattatttgtatgggctgtattaattacagcagttttattactattatcattacctgtattagctggtgctattacaatgttattgacagatagaaattttaatacaacattttttgaccctgcagggggaggagatcctattttataccaacatttattc
>Belize_07__000714140
attatcaagtattgaatctcactcaggtgggtcagttgatttagctattttcagtttacatttagctggtatttcatcattattaggtgcaattaattttattacaacaattttaaatatgagaacacctgggttagtgatgcataaattacctttatttgtatgggctgttttaattacagcagtacttttattattatcattgcctgtattagcaggaggtattacaatgttattaacagaccgaaattttaatacaagtttcttcgatcctgcaggaggaggagaccctattttatatcaacatttattc
>BK1BA1_1_2130
attatcaagcattgaatcacattctggagggtctgtagatttagctatttttagtttacacttagccggaatttcatcattattaggagcaattaattttattacaactattattaatatgcgagttcctggattaaacatgcataaattaccattattcgtatgggcagtattaattacagctgtattattattattatcattacctgtattagctggtggtattactatgttattaacagatcgtaattttaatacaagtttttttgatcctgcaggaggaggggatccaattttatatcaacatttattt
>BK1BC1_1_4770
attatcttctatagaatttcattcaggaggttcagtagatttagctatttttagtttacatttagcaggtatttcttcaattttaggagctatgaattttattacaacaataataaatatgagagcacctggtatgacaatgcatagattacctttatttgtatgagcagttttaattacagctgtattattattattatctttaccagtattagcaggaggaataacaatgttattaacagatagaaattttaatacatcattctttgatcctgcaggaggaggggaccctattttatatcaacatttattt
>BK1BC1_3_1070
attatcttctatagaatttcattcaggaggttcagtagatttagctatttttagtttacatttagcaggtatttcttcaattttaggagctatgaattttattacaacaataataaatatgagagcacctggtatgacaatgcatagattacctttatttgtatgagcagttttaattacagctgtattattattattatctttaccagtattagcaggaggaataacaatgttattaacagatagaaattttaatacatcattctttgatcctgcaggaggaggggaccctattttatatcaacatttattt
>BK3SA1_4_3745
attatcaagcattgaatcacattctggaggttctgtagatttagctatttttagtttacacttagccggaatttcatcattattaggagcaattaattttattacaactattattaatatgcgagttcctggattaagcatgcataaattaccattatttgtatgggccgtattaattacagcagtattattattattatcattacctgttttagctggtggtattactatgttattaacagatcgtaattttaatacaagtttttttgatcctgcaggaggaggagatccaattttataccaacatttattc
>BK3SC1_3_1411
attatcaagtattgaagcgcactcaggaggttctgtagatttagctatttttagtttacatttagccggagtatcttcattattaggagctattaattttattacaacaattattaatatgagagtaccagggttacatatgcataaattacctttatttgtatgggccgtattaattacagcagtattattattattatcattacctgtattagctggtggtattacaatgttattaacagatcgtaactttaatacaagtttctttgatcctgcaggaggaggtgatccaattttataccaacatttattc
>BK3SC1_5_1068
attatcaagtattgaagcgcactcaggaggttctgtagatttagctatttttagtttacatttagccggagtatcttcattattaggagctattaattttattacaacaattattaatatgagagtaccagggttacatatgcataaattacctttatttgtatgggccgtattaattacagcagtattattattattatcattacctgtattagctggtggtattacaatgttattaacagatcgtaactttaatacaagtttctttgatcctgcaggaggaggtgatccaattttataccaacatttattc
>BK4BB1_3_10353
attatcttctatagaatttcattcaggaggttcagtagatttagctatttttagtttacatttagcaggtatttcttcaattttaggagctatgaattttattacaacaataataaatatgagagcacctggtatgacaatgcatagattacctttatttgtatgagcagttttaattacagctgtattattattattatctttaccagtattagcaggaggaataacaatgttattaacagatagaaattttaatacatcattctttgatcctgcaggaggaggggaccctattttatatcaacatttattt
>BK4BB1_4_4193
attatcaagtattgaagcgcactcaggaggttctgtagatttagctatttttagtttacatttagccggagtatcttcattattaggagctattaattttattacaacaattattaatatgagagtaccagggttacatatgcataaattacctttatttgtatgggccgtattaattacagcagtattattattattatcattacctgtattagctggtggtattacaatgttattaacagatcgtaactttaatacaagtttctttgatcctgcaggaggaggtgatccaattttataccaacatttattc
>BK4BC1_3_5717
attatcaagcattgaatcacattctggagggtctgtagatttagctatttttagtttacacttagccggaatttcatcattattaggagcaattaattttattacaactattattaatatgcgagttcctggattaaacatgcataaattaccattattcgtatgggcagtattaattacagctgtattattattattatcattacctgtattagctggtggtattactatgttattaacagatcgtaattttaatacaagtttttttgatcctgcaggaggaggggatccaattttatatcaacatttattt
>BK5BA1_2_6930
attatcaagcattgaatcacattctggagggtctgtagatttagctatttttagtttacacttagccggaatttcatcattattaggagcaattaattttattacaactattattaatatgcgagttcctggattaaacatgcataaattaccattattcgtatgggcagtattaattacagctgtattattattattatcattacctgtattagctggtggtattactatgttattaacagatcgtaattttaatacaagtttttttgatcctgcaggaggaggggatccaattttatatcaacatttattt
>BK5SA1_1_3586
attatcaagcattgaatcacattctggagggtctgtagatttagctatttttagtttacacttagccggaatttcatcattattaggagcaattaattttattacaactattattaatatgcgagttcctggattaaacatgcataaattaccattattcgtatgggcagtattaattacagctgtattattattattatcattacctgtattagctggtggtattactatgttattaacagatcgtaattttaatacaagtttttttgatcctgcaggaggaggggatccaattttatatcaacatttattt
>BK6BA1_2_3241
attatcaagcattgaatcacattctggagggtctgtagatttagctatttttagtttacacttagccggaatttcatcattattaggagcaattaattttattacaactattattaatatgcgagttcctggattaaacatgcataaattaccattattcgtatgggcagtattaattacagctgtattattattattatcattacctgtattagctggtggtattactatgttattaacagatcgtaattttaatacaagtttttttgatcctgcaggaggaggggatccaattttatatcaacatttattt
>BK6BA1_3_5107
attatcaagcattgaatcacattctggagggtctgtagatttagctatttttagtttacacttagccggaatttcatcattattaggagcaattaattttattacaactattattaatatgcgagttcctggattaaacatgcataaattaccattattcgtatgggcagtattaattacagctgtattattattattatcattacctgtattagctggtggtattactatgttattaacagatcgtaattttaatacaagtttttttgatcctgcaggaggaggggatccaattttatatcaacatttattt
>BK6BA1_5_4739
attatcaagcattgaatcacattctggagggtctgtagatttagctatttttagtttacacttagccggaatttcatcattattaggagcaattaattttattacaactattattaatatgcgagttcctggattaaacatgcataaattaccattattcgtatgggcagtattaattacagctgtattattattattatcattacctgtattagctggtggtattactatgttattaacagatcgtaattttaatacaagtttttttgatcctgcaggaggaggggatccaattttatatcaacatttattt
>BK6BC1_4_5218
attatcaagcattgaatcacattctggaggttctgtagatttagctatttttagtttacacttagccggaatttcatcattattaggagcaattaattttattacaactattattaatatgcgagttcctggattaagcatgcataaattaccattatttgtatgggccgtattaattacagcagtattattattattatcattacctgttttagctggtggtattactatgttattaacagatcgtaattttaatacaagtttttttgatcctgcaggaggaggagatccaattttataccaacatttattc
>BK6BC1_5_5747
attatcaagcattgaatcacattctggaggttctgtagatttagctatttttagtttacacttagccggaatttcatcattattaggagcaattaattttattacaactattattaatatgcgagttcctggattaagcatgcataaattaccattatttgtatgggccgtattaattacagcagtattattattattatcattacctgttttagctggtggtattactatgttattaacagatcgtaattttaatacaagtttttttgatcctgcaggaggaggagatccaattttataccaacatttattc
>BK6SC1_3_5311
attatcaagcattgaatcacattctggagggtctgtagatttagctatttttagtttacacttagccggaatttcatcattattaggagcaattaattttattacaactattattaatatgcgagttcctggattaaacatgcataaattaccattattcgtatgggcagtattaattacagctgtattattattattatcattacctgtattagctggtggtattactatgttattaacagatcgtaattttaatacaagtttttttgatcctgcaggaggaggggatccaattttatatcaacatttattt
>BK7BA1_3_6300
attatcttctatagaatttcattcaggaggttcagtagatttagctatttttagtttacatttagcaggtatttcttcaattttaggagctatgaattttattacaacaataataaatatgagagcacctggtatgacaatgcatagattacctttatttgtatgagcagttttaattacagctgtattattattattatctttaccagtattagcaggaggaataacaatgttattaacagatagaaattttaatacatcattctttgatcctgcaggaggaggggaccctattttatatcaacatttattt
>BK7BB1_1_4689
attatcttctatagaatttcattcaggaggttcagtagatttagctatttttagtttacatttagcaggtatttcttcaattttaggagctatgaattttattacaacaataataaatatgagagcacctggtatgacaatgcatagattacctttatttgtatgagcagttttaattacagctgtattattattattatctttaccagtattagcaggaggaataacaatgttattaacagatagaaattttaatacatcattctttgatcctgcaggaggaggggaccctattttatatcaacatttattt
>BK7BB1_2_4617
attatcaagcattgaatcacattctggagggtctgtagatttagctatttttagtttacacttagccggaatttcatcattattaggagcaattaattttattacaactattattaatatgcgagttcctggattaaacatgcataaattaccattattcgtatgggcagtattaattacagctgtattattattattatcattacctgtattagctggtggtattactatgttattaacagatcgtaattttaatacaagtttttttgatcctgcaggaggaggggatccaattttatatcaacatttattt
>BK7BB1_5_2206
attatcaagcattgaatcacattctggaggttctgtagatttagctatttttagtttacacttagccggaatttcatcattattaggagcaattaattttattacaactattattaatatgcgagttcctggattaagcatgcataaattaccattatttgtatgggccgtattaattacagcagtattattattattatcattacctgttttagctggtggtattactatgttattaacagatcgtaattttaatacaagtttttttgatcctgcaggaggaggagatccaattttataccaacatttattc
>BK7BC1_2_3944
attatcttctatagaatttcattcaggaggttcagtagatttagctatttttagtttacatttagcaggtatttcttcaattttaggagctatgaattttattacaacaataataaatatgagagcacctggtatgacaatgcatagattacctttatttgtatgagcagttttaattacagctgtattattattattatctttaccagtattagcaggaggaataacaatgttattaacagatagaaattttaatacatcattctttgatcctgcaggaggaggggaccctattttatatcaacatttattt
>BK7BC1_3_4519
attatcttctatagaatttcattcaggaggttcagtagatttagctatttttagtttacatttagcaggtatttcttcaattttaggagctatgaattttattacaacaataataaatatgagagcacctggtatgacaatgcatagattacctttatttgtatgagcagttttaattacagctgtattattattattatctttaccagtattagcaggaggaataacaatgttattaacagatagaaattttaatacatcattctttgatcctgcaggaggaggggaccctattttatatcaacatttattt
>BK7BC1_5_6045
attatcttctatagaatttcattcaggaggttcagtagatttagctatttttagtttacatttagcaggtatttcttcaattttaggagctatgaattttattacaacaataataaatatgagagcacctggtatgacaatgcatagattacctttatttgtatgagcagttttaattacagctgtattattattattatctttaccagtattagcaggaggaataacaatgttattaacagatagaaattttaatacatcattctttgatcctgcaggaggaggggaccctattttatatcaacatttattt
>BVI01__000714140
attatcaagtattgaatctcactcaggtgggtcagttgatttagctattttcagtttacatttagctggtatttcatcattattaggtgcaattaattttattacaacaattttaaatatgagaacacctgggttagtgatgcataaattacctttatttgtatgggctgttttaattacagcagtacttttattattatcattgcctgtattagcaggaggtattacaatgttattaacagaccgaaattttaatacaagtttcttcgatcctgcaggaggaggagaccctattttatatcaacatttattc
>BVI01__000075085
attatctggtattgaagcacattcaggaggttcagtagacttagctattttcagtttacacttagctggtatttcctctttattaggtgcagtaaactttattacaactattttcaatatgagagctcctggtttatatatgcatagattacctctattcgtataggcagttctaattacagcattcttattattactatctttacctgtattagcaggtggtattacaatgctacttacagatcgtaactttaatacaagtttctttgatcctgcaggtggtggtgatccaattttataccaacatttattc
>BVI02__000029440
tttatcaggaattgaagcacactcaggaggttctgtagatttagctatctttagtttacatttagcaggaatttcttcattattaggagcagtaaactttattactactattattaatatgagagtacctgggttaacaatgcataagttacctttattcgtatgggcagttttaattacagctgttttattattattatcattacctgtattagctggaggtattactatgttattgacagatcgaaactttaacactagtttctttgaccctgcagggggaggagatcctattttataccagcatttattc
>BVI02__000083102
attagctagtgtagaatctcactcaggagggtctgtagatttagctatcttcagtttacacttagcaggggtttcatctttattaggagctattaacttcattactactgtaatgaatatgagagtgcctggtttaacaatgcacaaattacctttatttgcatgggctgtatttattacagcaattttattattattatcattaccagtattagctggaggtattacaatgttattaacagatcgaaactttaatactagtttcttcgacccagcagggggaggagatcctattttataccaacacttattc
>BVI02__002672210
attatcaggaattaaagctcactctggaggtgctgtagatttagctattttcagtttgcatttagcaggaatttcatcattattgggagcaattaatttcattacaactattttcaacatgagagtgcctggattaacaatgcataaattacctttattcgtatgggcaattttaattacagcatttttgttattactgtctttaccagtattagcaggaggtattacaatgttattaacagaccgtaactttaatacaagtttctttgaccctgcaggaggaggagatcctattttatatcaacacttattc
>BVI03__000029440
tttatcaggaattgaagcacactcaggaggttctgtagatttagctatctttagtttacatttagcaggaatttcttcattattaggagcagtaaactttattactactattattaatatgagagtacctgggttaacaatgcataagttacctttattcgtatgggcagttttaattacagctgttttattattattatcattacctgtattagctggaggtattactatgttattgacagatcgaaactttaacactagtttctttgaccctgcagggggaggagatcctattttataccagcatttattc
>BVI03__001775923
attagcaagtattgaagcgcattcaggaggttcagtagacttagctatttttagtttacatttagcaggaatttcctctttattaggtgcaattaattttataacaacaattataaatatgcgtgcacctggattaaccgctcataaactaccattatttgtatgggctgtattaattaccgcagtattattattattatcattacctgttttagccggagcgattacgatgttattaacagatcgtaactttaatactgcattttttgatcctgctggaggaggagatcctatcttataccaacatttattc
>BVI04__000029440
tttatcaggaattgaagcacactcaggaggttctgtagatttagctatctttagtttacatttagcaggaatttcttcattattaggagcagtaaactttattactactattattaatatgagagtacctgggttaacaatgcataagttacctttattcgtatgggcagttttaattacagctgttttattattattatcattacctgtattagctggaggtattactatgttattgacagatcgaaactttaacactagtttctttgaccctgcagggggaggagatcctattttataccagcatttattc
>BVI06__000285404
attagctggtattgaatctcactcagggggttctgtagatttagcaatttttagtttacacttagccgggatttcttcattattaggagctgtaaatttcattacaacaatcattaatatgagaacgcctggactatatatgcacaaattaccattatttgtttgggctgtattaattacagcagtattattattactatctttaccagtattagcaggtgctattactatgttattgacagatagaaattttaatacgacattctttgaccctgccggtggaggagatcctattttatatcaacatttattc
>BVI06__002909576
attatcaagtattcaagcccactcagggggagctgtagatttagcaattttcagctacacttagctggtatttcatctttattaggagctgtaaattttattacaacaatatttaatatgagaactcctggaatgtcaatgcataaattaccattatttgtatgggctgttttaattactgctttcttattattattatctttaccagttttagcaggagttattacaatgttattaacagatagaaatttcaatacaacattctttgatcctgctggaggaggagatcctattttatatcaacacttattc
>BVI07__000029440
tttatcaggaattgaagcacactcaggaggttctgtagatttagctatctttagtttacatttagcaggaatttcttcattattaggagcagtaaactttattactactattattaatatgagagtacctgggttaacaatgcataagttacctttattcgtatgggcagttttaattacagctgttttattattattatcattacctgtattagctggaggtattactatgttattgacagatcgaaactttaacactagtttctttgaccctgcagggggaggagatcctattttataccagcatttattc
>BVI07__002672210
attatcaggaattaaagctcactctggaggtgctgtagatttagctattttcagtttgcatttagcaggaatttcatcattattgggagcaattaatttcattacaactattttcaacatgagagtgcctggattaacaatgcataaattacctttattcgtatgggcaattttaattacagcatttttgttattactgtctttaccagtattagcaggaggtattacaatgttattaacagaccgtaactttaatacaagtttctttgaccctgcaggaggaggagatcctattttatatcaacacttattc
>BVI08__001028093
tttagcaagtattgaatctcattcaggaggttcagtagatttagctatttttagtttacatttggcagggatttcatcattattaggagcagtaaattttattactactataattaacatgagagttcctggattaacaatgcataaattacctttatttgcatgggctgtattaattacagcagttttattattattatctttacctgtattagcaggagctattactatgttattaacagatcgtaattttaatactagtttctttgatccagcaggaggaggggatcctattttatatcaacatttattt
>BVI08__000029440
tttatcaggaattgaagcacactcaggaggttctgtagatttagctatctttagtttacatttagcaggaatttcttcattattaggagcagtaaactttattactactattattaatatgagagtacctgggttaacaatgcataagttacctttattcgtatgggcagttttaattacagctgttttattattattatcattacctgtattagctggaggtattactatgttattgacagatcgaaactttaacactagtttctttgaccctgcagggggaggagatcctattttataccagcatttattc
>BVI09__000029440
tttatcaggaattgaagcacactcaggaggttctgtagatttagctatctttagtttacatttagcaggaatttcttcattattaggagcagtaaactttattactactattattaatatgagagtacctgggttaacaatgcataagttacctttattcgtatgggcagttttaattacagctgttttattattattatcattacctgtattagctggaggtattactatgttattgacagatcgaaactttaacactagtttctttgaccctgcagggggaggagatcctattttataccagcatttattc
>BVI10__000646630
tttatcaggtattgaatctcactcaggaggttctgtagatttagcgatctttagtttacacgtagctggggtatcttcattattaggtgcaattaattttattactactattattaatatgagaactcctggattacatatgcataaattacctttattcgtatgggctgtattaattacagctgtattattattattatctttacctgtattagcaggagctattacaatgttattaacagatagaaattttaatacaacattctttgatccagcaggtggaggagatcctattttatatcaacatttattc
>BVI10__000029440
tttatcaggaattgaagcacactcaggaggttctgtagatttagctatctttagtttacatttagcaggaatttcttcattattaggagcagtaaactttattactactattattaatatgagagtacctgggttaacaatgcataagttacctttattcgtatgggcagttttaattacagctgttttattattattatcattacctgtattagctggaggtattactatgttattgacagatcgaaactttaacactagtttctttgaccctgcagggggaggagatcctattttataccagcatttattc
>BVI10__000133297
actatcaagtattgaagctcattcaggaggttctgtagatttagctatttttagtttacatttagcaggtatctcatcattattaggagcagtaaactttattactactattatgaatatgagagctcctggattacatatgcataaattacctttattcgtatgggctgttttaattacagctgtattattattattatcattacctgtattagcaggtgctattacaatgttgttaacagatagaaattttaacacaacattctttgaccctgcaggtggaggtgatcctattttataccaacatttattc
>BVI10__001775923
attagcaagtattgaagcgcattcaggaggttcagtagacttagctatttttagtttacatttagcaggaatttcctctttattaggtgcaattaattttataacaacaattataaatatgcgtgcacctggattaaccgctcataaactaccattatttgtatgggctgtattaattaccgcagtattattattattatcattacctgttttagccggagcgattacgatgttattaacagatcgtaactttaatactgcattttttgatcctgctggaggaggagatcctatcttataccaacatttattc
>BVI11__000133297
actatcaagtattgaagctcattcaggaggttctgtagatttagctatttttagtttacatttagcaggtatctcatcattattaggagcagtaaactttattactactattatgaatatgagagctcctggattacatatgcataaattacctttattcgtatgggctgttttaattacagctgtattattattattatcattacctgtattagcaggtgctattacaatgttgttaacagatagaaattttaacacaacattctttgaccctgcaggtggaggtgatcctattttataccaacatttattc
>BVI12__000029440
tttatcaggaattgaagcacactcaggaggttctgtagatttagctatctttagtttacatttagcaggaatttcttcattattaggagcagtaaactttattactactattattaatatgagagtacctgggttaacaatgcataagttacctttattcgtatgggcagttttaattacagctgttttattattattatcattacctgtattagctggaggtattactatgttattgacagatcgaaactttaacactagtttctttgaccctgcagggggaggagatcctattttataccagcatttattc
>BVI12__002672210
attatcaggaattaaagctcactctggaggtgctgtagatttagctattttcagtttgcatttagcaggaatttcatcattattgggagcaattaatttcattacaactattttcaacatgagagtgcctggattaacaatgcataaattacctttattcgtatgggcaattttaattacagcatttttgttattactgtctttaccagtattagcaggaggtattacaatgttattaacagaccgtaactttaatacaagtttctttgaccctgcaggaggaggagatcctattttatatcaacacttattc
>BVI13__000646630
tttatcaggtattgaatctcactcaggaggttctgtagatttagcgatctttagtttacacgtagctggggtatcttcattattaggtgcaattaattttattactactattattaatatgagaactcctggattacatatgcataaattacctttattcgtatgggctgtattaattacagctgtattattattattatctttacctgtattagcaggagctattacaatgttattaacagatagaaattttaatacaacattctttgatccagcaggtggaggagatcctattttatatcaacatttattc
>BVI13__001028093
tttagcaagtattgaatctcattcaggaggttcagtagatttagctatttttagtttacatttggcagggatttcatcattattaggagcagtaaattttattactactataattaacatgagagttcctggattaacaatgcataaattacctttatttgcatgggctgtattaattacagcagttttattattattatctttacctgtattagcaggagctattactatgttattaacagatcgtaattttaatactagtttctttgatccagcaggaggaggggatcctattttatatcaacatttattt
>CI_Ac_1_211
TTTATCAGGAATTGAGTCACACTCAGGAGGTTCTGTTGATTTAGCTATTTTTAGTTTACATTTAGCAGGAATTTCTTCATTATTAGGAGCAGTAAACTTTATTACTACTATTATTAATATGAGAGTGCCTGGATTAACAATGCATAAGTTACCTTTATTCGTATGGGCAGTTTTAATTACAGCAGTTTTATTATTATTATCATTACCTGTATTAGCTGGAGGTATTACTATGTTATTAACAGATCGAAACTTTAACACAAGTTTCTTTGATCCAGCAGGAGGGGGAGACCCTATTTTATACCAGCATTTATTC
>CI_Ac_1_212
TTTATCAGGAATTGAGTCACACTCAGGAGGTTCTGTTGATTTAGCTATTTTTAGTTTACATTTAGCAGGAATTTCTTCATTATTAGGAGCAGTAAACTTTATTACTACTATTATTAATATGAGAGTGCCTGGATTAACAATGCATAAGTTACCTTTATTCGTATGGGCAGTTTTAATTACAGCAGTTTTATTATTATTATCATTACCTGTATTAGCTGGAGGTATTACTATGTTATTAACAGATCGAAACTTTAACACAAGTTTCTTTGATCCAGCAGGAGGGGGAGACCCTATTTTATACCAGCATTTATTC
>CI_Ac_1_243
TTTATCAGGAATTGAAGCACACTCAGGAGGTTCTGTAGATTTAGCTATCTTTAGTTTACATTTAGCAGGAATTTCTTCATTATTAGGAGCAGTAAACTTTATTACTACTATTATTAATATGAGAGTACCTGGGTTAACAATGCATAAGTTACCTTTATTCGTATGGGCAGTTTTAATTACAGCTGTTTTATTATTATTATCATTACCTGTATTAGCTGGAGGTATTACTATGTTATTGACAGATCGAAACTTTAACACTAGTTTCTTTGACCCTGCAGGGGGAGGAGATCCTATTTTATACCAGCATTTATTC
>CI_Ac_1_244
TTTATCAGGAATTGAAGCACACTCAGGAGGTTCTGTAGATTTAGCTATCTTTAGTTTACATTTAGCAGGAATTTCTTCATTATTAGGAGCAGTAAACTTTATTACTACTATTATTAATATGAGAGTACCTGGGTTAACAATGCATAAGTTACCTTTATTCGTATGGGCAGTTTTAATTACAGCTGTTTTATTATTATTATCATTACCTGTATTAGCTGGAGGTATTACTATGTTATTGACAGATCGAAACTTTAACACTAGTTTCTTTGACCCTGCAGGGGGAGGAGATCCTATTTTATACCAGCATTTATTC
>CI_Ac_10_207
TTTATCAGGAATTGAAGCACACTCAGGAGGTTCTGTAGATTTAGCTATCTTTAGTTTACATTTAGCAGGAATTTCTTCATTATTAGGAGCAGTAAACTTTATTACTACTATTATTAATATGAGAGTACCTGGGTTAACAATGCATAAGTTACCTTTATTCGTATGGGCAGTTTTAATTACAGCTGTTTTATTATTATTATCATTACCTGTATTAGCTGGAGGTATTACTATGTTATTGACAGATCGAAACTTTAACACTAGTTTCTTTGACCCTGCAGGGGGAGGAGATCCTATTTTATACCAGCATTTATTC
>CI_Ac_15_190
TTTATCAGGAATTGAGTCACACTCAGGAGGTTCTGTTGATTTAGCTATTTTTAGTTTACATTTAGCAGGAATTTCTTCATTATTAGGAGCAGTAAACTTTATTACTACTATTATTAATATGAGAGTGCCTGGATTAACAATGCATAAGTTACCTTTATTCGTATGGGCAGTTTTAATTACAGCAGTTTTATTATTATTATCATTACCTGTATTAGCTGGAGGTATTACTATGTTATTAACAGATCGAAACTTTAACACAAGTTTCTTTGATCCAGCAGGAGGGGGAGACCCTATTTTATACCAGCATTTATTC
>CI_Ac_15_191
TTTATCAGGAATTGAGTCACACTCAGGAGGTTCTGTTGATTTAGCTATTTTTAGTTTACATTTAGCAGGAATTTCTTCATTATTAGGAGCAGTAAACTTTATTACTACTATTATTAATATGAGAGTGCCTGGATTAACAATGCATAAGTTACCTTTATTCGTATGGGCAGTTTTAATTACAGCAGTTTTATTATTATTATCATTACCTGTATTAGCTGGAGGTATTACTATGTTATTAACAGATCGAAACTTTAACACAAGTTTCTTTGATCCAGCAGGAGGGGGAGACCCTATTTTATACCAGCATTTATTC
>CI_Ac_15_220
TTTATCAGGAATTGAAGCACACTCAGGAGGTTCTGTAGATTTAGCTATCTTTAGTTTACATTTAGCAGGAATTTCTTCATTATTAGGAGCAGTAAACTTTATTACTACTATTATTAATATGAGAGTACCTGGGTTAACAATGCATAAGTTACCTTTATTCGTATGGGCAGTTTTAATTACAGCTGTTTTATTATTATTATCATTACCTGTATTAGCTGGAGGTATTACTATGTTATTGACAGATCGAAACTTTAACACTAGTTTCTTTGACCCTGCAGGGGGAGGAGATCCTATTTTATACCAGCATTTATTC
>CI_Ac_3_202
TTTATCAGGAATTGAGTCACACTCAGGAGGTTCTGTTGATTTAGCTATTTTTAGTTTACATTTAGCAGGAATTTCTTCATTATTAGGAGCAGTAAACTTTATTACTACTATTATTAATATGAGAGTGCCTGGATTAACAATGCATAAGTTACCTTTATTCGTATGGGCAGTTTTAATTACAGCAGTTTTATTATTATTATCATTACCTGTATTAGCTGGAGGTATTACTATGTTATTAACAGATCGAAACTTTAACACAAGTTTCTTTGATCCAGCAGGAGGGGGAGACCCTATTTTATACCAGCATTTATTC
>CI_Ac_3_203
TTTATCAGGAATTGAGTCACACTCAGGAGGTTCTGTTGATTTAGCTATTTTTAGTTTACATTTAGCAGGAATTTCTTCATTATTAGGAGCAGTAAACTTTATTACTACTATTATTAATATGAGAGTGCCTGGATTAACAATGCATAAGTTACCTTTATTCGTATGGGCAGTTTTAATTACAGCAGTTTTATTATTATTATCATTACCTGTATTAGCTGGAGGTATTACTATGTTATTAACAGATCGAAACTTTAACACAAGTTTCTTTGATCCAGCAGGAGGGGGAGACCCTATTTTATACCAGCATTTATTC
>CI_Ac_3_227
TTTATCAGGAATTGAAGCACACTCAGGAGGTTCTGTAGATTTAGCTATCTTTAGTTTACATTTAGCAGGAATTTCTTCATTATTAGGAGCAGTAAACTTTATTACTACTATTATTAATATGAGAGTACCTGGGTTAACAATGCATAAGTTACCTTTATTCGTATGGGCAGTTTTAATTACAGCTGTTTTATTATTATTATCATTACCTGTATTAGCTGGAGGTATTACTATGTTATTGACAGATCGAAACTTTAACACTAGTTTCTTTGACCCTGCAGGGGGAGGAGATCCTATTTTATACCAGCATTTATTC
>CI_Ac_6_218
TTTATCAGGAATTGAGTCACACTCAGGAGGTTCTGTTGATTTAGCTATTTTTAGTTTACATTTAGCAGGAATTTCTTCATTATTAGGAGCAGTAAACTTTATTACTACTATTATTAATATGAGAGTGCCTGGATTAACAATGCATAAGTTACCTTTATTCGTATGGGCAGTTTTAATTACAGCAGTTTTATTATTATTATCATTACCTGTATTAGCTGGAGGTATTACTATGTTATTAACAGATCGAAACTTTAACACAAGTTTCTTTGATCCAGCAGGAGGGGGAGACCCTATTTTATACCAGCATTTATTC
>CI_Ac_6_244
TTTATCAGGAATTGAAGCACACTCAGGAGGTTCTGTAGATTTAGCTATCTTTAGTTTACATTTAGCAGGAATTTCTTCATTATTAGGAGCAGTAAACTTTATTACTACTATTATTAATATGAGAGTACCTGGGTTAACAATGCATAAGTTACCTTTATTCGTATGGGCAGTTTTAATTACAGCTGTTTTATTATTATTATCATTACCTGTATTAGCTGGAGGTATTACTATGTTATTGACAGATCGAAACTTTAACACTAGTTTCTTTGACCCTGCAGGGGGAGGAGATCCTATTTTATACCAGCATTTATTC
>CI_Ac_6_245
TTTATCAGGAATTGAAGCACACTCAGGAGGTTCTGTAGATTTAGCTATCTTTAGTTTACATTTAGCAGGAATTTCTTCATTATTAGGAGCAGTAAACTTTATTACTACTATTATTAATATGAGAGTACCTGGGTTAACAATGCATAAGTTACCTTTATTCGTATGGGCAGTTTTAATTACAGCTGTTTTATTATTATTATCATTACCTGTATTAGCTGGAGGTATTACTATGTTATTGACAGATCGAAACTTTAACACTAGTTTCTTTGACCCTGCAGGGGGAGGAGATCCTATTTTATACCAGCATTTATTC
>CI_Al_1_521
TTTATCAGGAATTGAGTCACACTCAGGAGGTTCTGTTGATTTAGCTATTTTTAGTTTACATTTAGCAGGAATTTCTTCATTATTAGGAGCAGTAAACTTTATTACTACTATTATTAATATGAGAGTGCCTGGATTAACAATGCATAAGTTACCTTTATTCGTATGGGCAGTTTTAATTACAGCAGTTTTATTATTATTATCATTACCTGTATTAGCTGGAGGTATTACTATGTTATTAACAGATCGAAACTTTAACACAAGTTTCTTTGATCCAGCAGGAGGGGGAGACCCTATTTTATACCAGCATTTATTC
>CI_Al_1_522
TTTATCAGGAATTGAGTCACACTCAGGAGGTTCTGTTGATTTAGCTATTTTTAGTTTACATTTAGCAGGAATTTCTTCATTATTAGGAGCAGTAAACTTTATTACTACTATTATTAATATGAGAGTGCCTGGATTAACAATGCATAAGTTACCTTTATTCGTATGGGCAGTTTTAATTACAGCAGTTTTATTATTATTATCATTACCTGTATTAGCTGGAGGTATTACTATGTTATTAACAGATCGAAACTTTAACACAAGTTTCTTTGATCCAGCAGGAGGGGGAGACCCTATTTTATACCAGCATTTATTC
>CI_Al_1_1436
TTTATCTAGTATAGAGTCTCATTCAGGAGGTTCTGTAGATTTAGCTATCTTTAGTTTACATTTAGCCGGAATTTCATCGTTATTAGGAGCAGTTAACTTTATTACTACTATTATTAACATGAGAGTACCTGGTTTAACAATGCATAAATTACCATTATTTGTTTGGGCAGTATTAATTACAGCAGTTTTATTATTGTTATCATTACCTGTATTAGCAGGAGCGATTACTATGTTATTAACTGACCGTAACTTTAATACTAGTTTCTTTGACCCTGCAGGGGGAGGAGATCCTATTTTATACCAACACTTATTC
>CI_Al_1_1437
TTTATCTAGTATAGAGTCTCATTCAGGAGGTTCTGTAGATTTAGCTATCTTTAGTTTACATTTAGCCGGAATTTCATCGTTATTAGGAGCAGTTAACTTTATTACTACTATTATTAACATGAGAGTACCTGGTTTAACAATGCATAAATTACCATTATTTGTTTGGGCAGTATTAATTACAGCAGTTTTATTATTGTTATCATTACCTGTATTAGCAGGAGCGATTACTATGTTATTAACTGACCGTAACTTTAATACTAGTTTCTTTGACCCTGCAGGGGGAGGAGATCCTATTTTATACCAACACTTATTC
>CI_Al_1_1438
TTTATCTAGTATAGAGTCTCATTCAGGAGGTTCTGTAGATTTAGCTATCTTTAGTTTACATTTAGCCGGAATTTCATCGTTATTAGGAGCAGTTAACTTTATTACTACTATTATTAACATGAGAGTACCTGGTTTAACAATGCATAAATTACCATTATTTGTTTGGGCAGTATTAATTACAGCAGTTTTATTATTGTTATCATTACCTGTATTAGCAGGAGCGATTACTATGTTATTAACTGACCGTAACTTTAATACTAGTTTCTTTGACCCTGCAGGGGGAGGAGATCCTATTTTATACCAACACTTATTC
>CI_Al_10_379
TTTATCAGGAATTGAGTCACACTCAGGAGGTTCTGTTGATTTAGCTATTTTTAGTTTACATTTAGCAGGAATTTCTTCATTATTAGGAGCAGTAAACTTTATTACTACTATTATTAATATGAGAGTGCCTGGATTAACAATGCATAAGTTACCTTTATTCGTATGGGCAGTTTTAATTACAGCAGTTTTATTATTATTATCATTACCTGTATTAGCTGGAGGTATTACTATGTTATTAACAGATCGAAACTTTAACACAAGTTTCTTTGATCCAGCAGGAGGGGGAGACCCTATTTTATACCAGCATTTATTC
>CI_Al_10_380
TTTATCAGGAATTGAGTCACACTCAGGAGGTTCTGTTGATTTAGCTATTTTTAGTTTACATTTAGCAGGAATTTCTTCATTATTAGGAGCAGTAAACTTTATTACTACTATTATTAATATGAGAGTGCCTGGATTAACAATGCATAAGTTACCTTTATTCGTATGGGCAGTTTTAATTACAGCAGTTTTATTATTATTATCATTACCTGTATTAGCTGGAGGTATTACTATGTTATTAACAGATCGAAACTTTAACACAAGTTTCTTTGATCCAGCAGGAGGGGGAGACCCTATTTTATACCAGCATTTATTC
>CI_Al_10_425
TTTATCAGGAATTGAAGCACACTCAGGAGGTTCTGTAGATTTAGCTATCTTTAGTTTACATTTAGCAGGAATTTCTTCATTATTAGGAGCAGTAAACTTTATTACTACTATTATTAATATGAGAGTACCTGGGTTAACAATGCATAAGTTACCTTTATTCGTATGGGCAGTTTTAATTACAGCTGTTTTATTATTATTATCATTACCTGTATTAGCTGGAGGTATTACTATGTTATTGACAGATCGAAACTTTAACACTAGTTTCTTTGACCCTGCAGGGGGAGGAGATCCTATTTTATACCAGCATTTATTC
>CI_Al_15_273
TTTATCAGGAATTGAGTCACACTCAGGAGGTTCTGTTGATTTAGCTATTTTTAGTTTACATTTAGCAGGAATTTCTTCATTATTAGGAGCAGTAAACTTTATTACTACTATTATTAATATGAGAGTGCCTGGATTAACAATGCATAAGTTACCTTTATTCGTATGGGCAGTTTTAATTACAGCAGTTTTATTATTATTATCATTACCTGTATTAGCTGGAGGTATTACTATGTTATTAACAGATCGAAACTTTAACACAAGTTTCTTTGATCCAGCAGGAGGGGGAGACCCTATTTTATACCAGCATTTATTC
>CI_Al_15_274
TTTATCAGGAATTGAGTCACACTCAGGAGGTTCTGTTGATTTAGCTATTTTTAGTTTACATTTAGCAGGAATTTCTTCATTATTAGGAGCAGTAAACTTTATTACTACTATTATTAATATGAGAGTGCCTGGATTAACAATGCATAAGTTACCTTTATTCGTATGGGCAGTTTTAATTACAGCAGTTTTATTATTATTATCATTACCTGTATTAGCTGGAGGTATTACTATGTTATTAACAGATCGAAACTTTAACACAAGTTTCTTTGATCCAGCAGGAGGGGGAGACCCTATTTTATACCAGCATTTATTC
>CI_Al_15_275
TTTATCAGGAATTGAGTCACACTCAGGAGGTTCTGTTGATTTAGCTATTTTTAGTTTACATTTAGCAGGAATTTCTTCATTATTAGGAGCAGTAAACTTTATTACTACTATTATTAATATGAGAGTGCCTGGATTAACAATGCATAAGTTACCTTTATTCGTATGGGCAGTTTTAATTACAGCAGTTTTATTATTATTATCATTACCTGTATTAGCTGGAGGTATTACTATGTTATTAACAGATCGAAACTTTAACACAAGTTTCTTTGATCCAGCAGGAGGGGGAGACCCTATTTTATACCAGCATTTATTC
>CI_Al_15_318
TTTATCAGGAATTGAAGCACACTCAGGAGGTTCTGTAGATTTAGCTATCTTTAGTTTACATTTAGCAGGAATTTCTTCATTATTAGGAGCAGTAAACTTTATTACTACTATTATTAATATGAGAGTACCTGGGTTAACAATGCATAAGTTACCTTTATTCGTATGGGCAGTTTTAATTACAGCTGTTTTATTATTATTATCATTACCTGTATTAGCTGGAGGTATTACTATGTTATTGACAGATCGAAACTTTAACACTAGTTTCTTTGACCCTGCAGGGGGAGGAGATCCTATTTTATACCAGCATTTATTC
>CI_Al_3_504
TTTATCAGGAATTGAGTCACACTCAGGAGGTTCTGTTGATTTAGCTATTTTTAGTTTACATTTAGCAGGAATTTCTTCATTATTAGGAGCAGTAAACTTTATTACTACTATTATTAATATGAGAGTGCCTGGATTAACAATGCATAAGTTACCTTTATTCGTATGGGCAGTTTTAATTACAGCAGTTTTATTATTATTATCATTACCTGTATTAGCTGGAGGTATTACTATGTTATTAACAGATCGAAACTTTAACACAAGTTTCTTTGATCCAGCAGGAGGGGGAGACCCTATTTTATACCAGCATTTATTC
>CI_Al_3_505
TTTATCAGGAATTGAGTCACACTCAGGAGGTTCTGTTGATTTAGCTATTTTTAGTTTACATTTAGCAGGAATTTCTTCATTATTAGGAGCAGTAAACTTTATTACTACTATTATTAATATGAGAGTGCCTGGATTAACAATGCATAAGTTACCTTTATTCGTATGGGCAGTTTTAATTACAGCAGTTTTATTATTATTATCATTACCTGTATTAGCTGGAGGTATTACTATGTTATTAACAGATCGAAACTTTAACACAAGTTTCTTTGATCCAGCAGGAGGGGGAGACCCTATTTTATACCAGCATTTATTC
>CI_Al_6_474
TTTATCAGGAATTGAGTCACACTCAGGAGGTTCTGTTGATTTAGCTATTTTTAGTTTACATTTAGCAGGAATTTCTTCATTATTAGGAGCAGTAAACTTTATTACTACTATTATTAATATGAGAGTGCCTGGATTAACAATGCATAAGTTACCTTTATTCGTATGGGCAGTTTTAATTACAGCAGTTTTATTATTATTATCATTACCTGTATTAGCTGGAGGTATTACTATGTTATTAACAGATCGAAACTTTAACACAAGTTTCTTTGATCCAGCAGGAGGGGGAGACCCTATTTTATACCAGCATTTATTC
>CI_Al_6_475
TTTATCAGGAATTGAGTCACACTCAGGAGGTTCTGTTGATTTAGCTATTTTTAGTTTACATTTAGCAGGAATTTCTTCATTATTAGGAGCAGTAAACTTTATTACTACTATTATTAATATGAGAGTGCCTGGATTAACAATGCATAAGTTACCTTTATTCGTATGGGCAGTTTTAATTACAGCAGTTTTATTATTATTATCATTACCTGTATTAGCTGGAGGTATTACTATGTTATTAACAGATCGAAACTTTAACACAAGTTTCTTTGATCCAGCAGGAGGGGGAGACCCTATTTTATACCAGCATTTATTC
>CI_Ba_50_420
TTTAGCTAGTGTAGAATCTCACTCAGGAGGTTCTGTAGATTTAGCTATCTTTAGTTTACATTTAGCTGGAATTTCTTCATTATTAGGATCAATTAATATTATTACAACTGCTCTTAATATGAGAGTACCTGGATTAACAATGCACAAATTACCTTTATTTGTATGGGCTGTTCTTATTACAGCTGTATTATTATTGTTATCTTTACCTGTATTAGCTGGAGGTATTACAATGTTATTAACAGATCGAAATTTTAACACAAGTTTCTTCGACCCTGCTGGAGGAGGAGATCCTATTTTATATCAACATTTATTC
>CI_Ba_50_516
TTTATCAGGAATTGAGTCACACTCAGGAGGTTCTGTTGATTTAGCTATTTTTAGTTTACATTTAGCAGGAATTTCTTCATTATTAGGAGCAGTAAACTTTATTACTACTATTATTAATATGAGAGTGCCTGGATTAACAATGCATAAGTTACCTTTATTCGTATGGGCAGTTTTAATTACAGCAGTTTTATTATTATTATCATTACCTGTATTAGCTGGAGGTATTACTATGTTATTAACAGATCGAAACTTTAACACAAGTTTCTTTGATCCAGCAGGAGGGGGAGACCCTATTTTATACCAGCATTTATTC
>CI_Ba_50_517
TTTATCAGGAATTGAGTCACACTCAGGAGGTTCTGTTGATTTAGCTATTTTTAGTTTACATTTAGCAGGAATTTCTTCATTATTAGGAGCAGTAAACTTTATTACTACTATTATTAATATGAGAGTGCCTGGATTAACAATGCATAAGTTACCTTTATTCGTATGGGCAGTTTTAATTACAGCAGTTTTATTATTATTATCATTACCTGTATTAGCTGGAGGTATTACTATGTTATTAACAGATCGAAACTTTAACACAAGTTTCTTTGATCCAGCAGGAGGGGGAGACCCTATTTTATACCAGCATTTATTC
>CI_Ba_50_518
TTTATCAGGAATTGAGTCACACTCAGGAGGTTCTGTTGATTTAGCTATTTTTAGTTTACATTTAGCAGGAATTTCTTCATTATTAGGAGCAGTAAACTTTATTACTACTATTATTAATATGAGAGTGCCTGGATTAACAATGCATAAGTTACCTTTATTCGTATGGGCAGTTTTAATTACAGCAGTTTTATTATTATTATCATTACCTGTATTAGCTGGAGGTATTACTATGTTATTAACAGATCGAAACTTTAACACAAGTTTCTTTGATCCAGCAGGAGGGGGAGACCCTATTTTATACCAGCATTTATTC
>CI_Ba_50_519
TTTATCAGGAATTGAGTCACACTCAGGAGGTTCTGTTGATTTAGCTATTTTTAGTTTACATTTAGCAGGAATTTCTTCATTATTAGGAGCAGTAAACTTTATTACTACTATTATTAATATGAGAGTGCCTGGATTAACAATGCATAAGTTACCTTTATTCGTATGGGCAGTTTTAATTACAGCAGTTTTATTATTATTATCATTACCTGTATTAGCTGGAGGTATTACTATGTTATTAACAGATCGAAACTTTAACACAAGTTTCTTTGATCCAGCAGGAGGGGGAGACCCTATTTTATACCAGCATTTATTC
>CI_Ba_50_520
TTTATCAGGAATTGAGTCACACTCAGGAGGTTCTGTTGATTTAGCTATTTTTAGTTTACATTTAGCAGGAATTTCTTCATTATTAGGAGCAGTAAACTTTATTACTACTATTATTAATATGAGAGTGCCTGGATTAACAATGCATAAGTTACCTTTATTCGTATGGGCAGTTTTAATTACAGCAGTTTTATTATTATTATCATTACCTGTATTAGCTGGAGGTATTACTATGTTATTAACAGATCGAAACTTTAACACAAGTTTCTTTGATCCAGCAGGAGGGGGAGACCCTATTTTATACCAGCATTTATTC
>CI_Ba_50_583
TTTATCAGGAATTGAAGCACACTCAGGAGGTTCTGTAGATTTAGCTATCTTTAGTTTACATTTAGCAGGAATTTCTTCATTATTAGGAGCAGTAAACTTTATTACTACTATTATTAATATGAGAGTACCTGGGTTAACAATGCATAAGTTACCTTTATTCGTATGGGCAGTTTTAATTACAGCTGTTTTATTATTATTATCATTACCTGTATTAGCTGGAGGTATTACTATGTTATTGACAGATCGAAACTTTAACACTAGTTTCTTTGACCCTGCAGGGGGAGGAGATCCTATTTTATACCAGCATTTATTC
>CI_Eg_0_744
TTTATCAGGAATTGAAGCACACTCAGGAGGTTCTGTAGATTTAGCTATCTTTAGTTTACATTTAGCAGGAATTTCTTCATTATTAGGAGCAGTAAACTTTATTACTACTATTATTAATATGAGAGTACCTGGGTTAACAATGCATAAGTTACCTTTATTCGTATGGGCAGTTTTAATTACAGCTGTTTTATTATTATTATCATTACCTGTATTAGCTGGAGGTATTACTATGTTATTGACAGATCGAAACTTTAACACTAGTTTCTTTGACCCTGCAGGGGGAGGAGATCCTATTTTATACCAGCATTTATTC
>CI_Eg_0_745
TTTATCAGGAATTGAAGCACACTCAGGAGGTTCTGTAGATTTAGCTATCTTTAGTTTACATTTAGCAGGAATTTCTTCATTATTAGGAGCAGTAAACTTTATTACTACTATTATTAATATGAGAGTACCTGGGTTAACAATGCATAAGTTACCTTTATTCGTATGGGCAGTTTTAATTACAGCTGTTTTATTATTATTATCATTACCTGTATTAGCTGGAGGTATTACTATGTTATTGACAGATCGAAACTTTAACACTAGTTTCTTTGACCCTGCAGGGGGAGGAGATCCTATTTTATACCAGCATTTATTC
>CI_Eg_0_746
TTTATCAGGAATTGAAGCACACTCAGGAGGTTCTGTAGATTTAGCTATCTTTAGTTTACATTTAGCAGGAATTTCTTCATTATTAGGAGCAGTAAACTTTATTACTACTATTATTAATATGAGAGTACCTGGGTTAACAATGCATAAGTTACCTTTATTCGTATGGGCAGTTTTAATTACAGCTGTTTTATTATTATTATCATTACCTGTATTAGCTGGAGGTATTACTATGTTATTGACAGATCGAAACTTTAACACTAGTTTCTTTGACCCTGCAGGGGGAGGAGATCCTATTTTATACCAGCATTTATTC
>CI_Eg_0_1875
TTTATCTAGTATAGAGTCTCATTCAGGAGGTTCTGTAGATTTAGCTATCTTTAGTTTACATTTAGCCGGAATTTCATCGTTATTAGGAGCAGTTAACTTTATTACTACTATTATTAACATGAGAGTACCTGGTTTAACAATGCATAAATTACCATTATTTGTTTGGGCAGTATTAATTACAGCAGTTTTATTATTGTTATCATTACCTGTATTAGCAGGAGCGATTACTATGTTATTAACTGACCGTAACTTTAATACTAGTTTCTTTGACCCTGCAGGGGGAGGAGATCCTATTTTATACCAACACTTATTC
>COI_20_557_W59_Water_Offshore_1_255
tttagctggtattgaagcacattcaggtggttcagtagatttagctattttcagtttacatttagctggtatttcttctttattaggtgctgtaaattttattacaacaattttaaatatgagagcacctggattatatatgcatagattacctctatttgtatgggcagtatttattacagcaattctattattattatctttacctgtattagcaggtggtattacaatgttactaacagaccgtaactttaatacaagtttctttgatccagcaggtggtggtgatccaattttatatcaacatctattc
>COI_20_560_W62_Water_Offshore_1_123
tttagctggtattgaagcacattcaggtggttcagtagatttagctattttcagtttacatttagctggtatttcttctttattaggtgctgtaaattttattacaacaattttaaatatgagagcacctggattatatatgcatagattacctctatttgtatgggcagtatttattacagcaattctattattattatctttacctgtattagcaggtggtattacaatgttactaacagaccgtaactttaatacaagtttctttgatccagcaggtggtggtgatccaattttatatcaacatctattc
>COI_21_552_S57_Sediment_Offshore_1_214
tttagctggtattgaagcacattcaggtggttcagtagatttagctattttcagtttacatttagctggtatttcttctttattaggtgctgtaaattttattacaacaattttaaatatgagagcacctggattatatatgcatagattacctctatttgtatgggcagtatttattacagcaattctattattattatctttacctgtattagcaggtggtattacaatgttactaacagaccgtaactttaatacaagtttctttgatccagcaggtggtggtgatccaattttatatcaacatctattc
>COI_21_553_S58_Sediment_Offshore_1_259
tttagctggtattgaagcacattcaggtggttcagtagatttagctattttcagtttacatttagctggtatttcttctttattaggtgctgtaaattttattacaacaattttaaatatgagagcacctggattatatatgcatagattacctctatttgtatgggcagtatttattacagcaattctattattattatctttacctgtattagcaggtggtattacaatgttactaacagaccgtaactttaatacaagtttctttgatccagcaggtggtggtgatccaattttatatcaacatctattc
>COI_21_556_S61_Sediment_Offshore_1_1198
gttagctggtgttgaaagtcactcaggaggatcagttgacttagctatttttagcttacatttagcagggttatcttctttattaggtgctataaattttatcagtacaattttaaatatgagagtacctggattagaaatgcatagattacctttatttgtatgatctgtatttttaacagctatcttattattgttaacattacctgtattagcaggagctattacaatgttattgacagatagaaattttaatactgcattctttgatcctgcaggaggaggtgatcctattttatatcaacatttattc
>COI_21_556_S61_Sediment_Offshore_1_1646
tttagctggtattgaagcacattcaggtggttcagtagatttagctattttcagtttacatttagctggtatttcttctttattaggtgctgtaaattttattacaacaattttaaatatgagagcacctggattatatatgcatagattacctctatttgtatgggcagtatttattacagcaattctattattattatctttacctgtattagcaggtggtattacaatgttactaacagaccgtaactttaatacaagtttctttgatccagcaggtggtggtgatccaattttatatcaacatctattc
>COI_21_557_S62_Sediment_Offshore_1_1079
tttagctggtattgaagcacattcaggtggttcagtagatttagctattttcagtttacatttagctggtatttcttctttattaggtgctgtaaattttattacaacaattttaaatatgagagcacctggattatatatgcatagattacctctatttgtatgggcagtatttattacagcaattctattattattatctttacctgtattagcaggtggtattacaatgttactaacagaccgtaactttaatacaagtttctttgatccagcaggtggtggtgatccaattttatatcaacatctattc
>COI_21_557_S62_Sediment_Offshore_1_1339
gttagctggtgttgaaagtcactcaggaggatcagttgacttagctatttttagcttacatttagcagggttatcttctttattaggtgctataaattttatcagtacaattttaaatatgagagtacctggattagaaatgcatagattacctttatttgtatgatctgtatttttaacagctatcttattattgttaacattacctgtattagcaggagctattacaatgttattgacagatagaaattttaatactgcattctttgatcctgcaggaggaggtgatcctattttatatcaacatttattc
>COI_21_560_S65_Sediment_Offshore_1_1040
tttagctggtattgaagcacattcaggtggttcagtagatttagctattttcagtttacatttagctggtatttcttctttattaggtgctgtaaattttattacaacaattttaaatatgagagcacctggattatatatgcatagattacctctatttgtatgggcagtatttattacagcaattctattattattatctttacctgtattagcaggtggtattacaatgttactaacagaccgtaactttaatacaagtttctttgatccagcaggtggtggtgatccaattttatatcaacatctattc
>COI_22_247_W78_Water_Offshore_1_660
gttagctggtgttgaaagtcactcaggaggatcagttgacttagctatttttagcttacatttagcagggttatcttctttattaggtgctataaattttatcagtacaattttaaatatgagagtacctggattagaaatgcatagattacctttatttgtatgatctgtatttttaacagctatcttattattgttaacattacctgtattagcaggagctattacaatgttattgacagatagaaattttaatactgcattctttgatcctgcaggaggaggtgatcctattttatatcaacatttattc
>COI_23_242_S33_Sediment_Bautino_1_1074
tttatcaagtattgaagctcattcaggaggttcagtagatttagcgatttttagtttacacttagccggaatttcttcattattaggagcagttaactttattacaactattattaatatgagagtacctggtttaactatgcataaattacctttatttgcatgggcggtactaattacagctgtattattattattatctttacctgtattagcaggagcgattactatgttattaactgatcgtaactttaatacaagtttctttgacccagcagggggaggagatcctattttatatcaacacttattt
>COI_24_242_S66_Sediment_Offshore_1_998
gttagctggtgttgaaagtcactcaggaggatcagttgacttagctatttttagcttacatttagcagggttatcttctttattaggtgctataaattttatcagtacaattttaaatatgagagtacctggattagaaatgcatagattacctttatttgtatgatctgtatttttaacagctatcttattattgttaacattacctgtattagcaggagctattacaatgttattgacagatagaaattttaatactgcattctttgatcctgcaggaggaggtgatcctattttatatcaacatttattc
>COI_24_242_S66_Sediment_Offshore_1_1622
tttagctggtattgaagcacattcaggtggttcagtagatttagctattttcagtttacatttagctggtatttcttctttattaggtgctgtaaattttattacaacaattttaaatatgagagcacctggattatatatgcatagattacctctatttgtatgggcagtatttattacagcaattctattattattatctttacctgtattagcaggtggtattacaatgttactaacagaccgtaactttaatacaagtttctttgatccagcaggtggtggtgatccaattttatatcaacatctattc
>COI_24_243_S67_Sediment_Offshore_1_709
gttagctggtgttgaaagtcactcaggaggatcagttgacttagctatttttagcttacatttagcagggttatcttctttattaggtgctataaattttatcagtacaattttaaatatgagagtacctggattagaaatgcatagattacctttatttgtatgatctgtatttttaacagctatcttattattgttaacattacctgtattagcaggagctattacaatgttattgacagatagaaattttaatactgcattctttgatcctgcaggaggaggtgatcctattttatatcaacatttattc
>COI_24_243_S67_Sediment_Offshore_1_1954
tttagctggtattgaagcacattcaggtggttcagtagatttagctattttcagtttacatttagctggtatttcttctttattaggtgctgtaaattttattacaacaattttaaatatgagagcacctggattatatatgcatagattacctctatttgtatgggcagtatttattacagcaattctattattattatctttacctgtattagcaggtggtattacaatgttactaacagaccgtaactttaatacaagtttctttgatccagcaggtggtggtgatccaattttatatcaacatctattc
>COI_24_244_S68_Sediment_Offshore_1_819
tttagctggtattgaagcacattcaggtggttcagtagatttagctattttcagtttacatttagctggtatttcttctttattaggtgctgtaaattttattacaacaattttaaatatgagagcacctggattatatatgcatagattacctctatttgtatgggcagtatttattacagcaattctattattattatctttacctgtattagcaggtggtattacaatgttactaacagaccgtaactttaatacaagtttctttgatccagcaggtggtggtgatccaattttatatcaacatctattc
>COI_24_245_S69_Sediment_Offshore_1_52
gttagctggtgttgaaagtcactcaggaggatcagttgacttagctatttttagcttacatttagcagggttatcttctttattaggtgctataaattttatcagtacaattttaaatatgagagtacctggattagaaatgcatagattacctttatttgtatgatctgtatttttaacagctatcttattattgttaacattacctgtattagcaggagctattacaatgttattgacagatagaaattttaatactgcattctttgatcctgcaggaggaggtgatcctattttatatcaacatttattc
>COI_24_246_S71_Sediment_Offshore_1_95
tttagctggtattgaagcacattcaggtggttcagtagatttagctattttcagtttacatttagctggtatttcttctttattaggtgctgtaaattttattacaacaattttaaatatgagagcacctggattatatatgcatagattacctctatttgtatgggcagtatttattacagcaattctattattattatctttacctgtattagcaggtggtattacaatgttactaacagaccgtaactttaatacaagtttctttgatccagcaggtggtggtgatccaattttatatcaacatctattc
>COI_24_247_S72_Sediment_Offshore_1_561
gttagctggtgttgaaagtcactcaggaggatcagttgacttagctatttttagcttacatttagcagggttatcttctttattaggtgctataaattttatcagtacaattttaaatatgagagtacctggattagaaatgcatagattacctttatttgtatgatctgtatttttaacagctatcttattattgttaacattacctgtattagcaggagctattacaatgttattgacagatagaaattttaatactgcattctttgatcctgcaggaggaggtgatcctattttatatcaacatttattc
>COI_24_247_S72_Sediment_Offshore_1_1701
tttagctggtattgaagcacattcaggtggttcagtagatttagctattttcagtttacatttagctggtatttcttctttattaggtgctgtaaattttattacaacaattttaaatatgagagcacctggattatatatgcatagattacctctatttgtatgggcagtatttattacagcaattctattattattatctttacctgtattagcaggtggtattacaatgttactaacagaccgtaactttaatacaagtttctttgatccagcaggtggtggtgatccaattttatatcaacatctattc
>COI_24_251_S76_Sediment_Offshore_1_316
gttagctggtgttgaaagtcactcaggaggatcagttgacttagctatttttagcttacatttagcagggttatcttctttattaggtgctataaattttatcagtacaattttaaatatgagagtacctggattagaaatgcatagattacctttatttgtatgatctgtatttttaacagctatcttattattgttaacattacctgtattagcaggagctattacaatgttattgacagatagaaattttaatactgcattctttgatcctgcaggaggaggtgatcctattttatatcaacatttattc
>COI_24_251_S76_Sediment_Offshore_1_2510
tttagctggtattgaagcacattcaggtggttcagtagatttagctatttttagtttacatttagctggtatttcttctttattaggtgctgtaaattttattacaacaattttaaatatgagagcacctggattatatatgcatagattacctctatttgtatgggcagtatttattacagcaattctattattattatctttacctgtattagcaggtggtattacaatgttactaacagaccgtaactttaatacaagtttctttgatccagcaggtggtggtgatccaattttatatcaacatctattc
>COI_24_551_S77_Sediment_Offshore_1_235
tttagctggtattgaagcacattcaggtggttcagtagatttagctatttttagtttacatttagctggtatttcttctttattaggtgctgtaaattttattacaacaattttaaatatgagagcacctggattatatatgcatagattacctctatttgtatgggcagtatttattacagcaattctattattattatctttacctgtattagcaggtggtattacaatgttactaacagaccgtaactttaatacaagtttctttgatccagcaggtggtggtgatccaattttatatcaacatctattc
>COI_24_552_S78_Sediment_Offshore_1_88
gttagctggtgttgaaagtcactcaggaggatcagttgacttagctatttttagcttacatttagcagggttatcttctttattaggtgctataaattttatcagtacaattttaaatatgagagtacctggattagaaatgcatagattacctttatttgtatgatctgtatttttaacagctatcttattattgttaacattacctgtattagcaggagctattacaatgttattgacagatagaaattttaatactgcattctttgatcctgcaggaggaggtgatcctattttatatcaacatttattc
>COI_24_556_S82_Sediment_Offshore_1_1436
tttagctggtattgaagcacattcaggtggttcagtagatttagctatttttagtttacatttagctggtatttcttctttattaggtgctgtaaattttattacaacaattttaaatatgagagcacctggattatatatgcatagattacctctatttgtatgggcagtatttattacagcaattctattattattatctttacctgtattagcaggtggtattacaatgttactaacagaccgtaactttaatacaagtttctttgatccagcaggtggtggtgatccaattttatatcaacatctattc
>COI_24_558_S84_Sediment_Offshore_1_489
tttagctggtattgaagcacattcaggtggttcagtagatttagctattttcagtttacatttagctggtatttcttctttattaggtgctgtaaattttattacaacaattttaaatatgagagcacctggattatatatgcatagattacctctatttgtatgggcagtatttattacagcaattctattattattatctttacctgtattagcaggtggtattacaatgttactaacagaccgtaactttaatacaagtttctttgatccagcaggtggtggtgatccaattttatatcaacatctattc
>COI_25_243_B28_Biofoul_Bautino_1_137
tttatcaagtattgaagctcattcaggaggttcagtagatttagcgatttttagtttacacttagccggaatttcttcattattaggagcagttaactttattacaactattattaatatgagagtacctggtttaactatgcataaattacctttatttgcatgggcggtactaattacagctgtattattattattatctttacctgtattagcaggagcgattactatgttattaactgatcgtaactttaatacaagtttctttgacccagcagggggaggagatcctattttatatcaacacttattt
>COI_25_243_B28_Biofoul_Bautino_1_455
ttatctagtattgaattccactcaggtggttctgtagacttagctatatttagtttacatttagctggaattagctctattttaggtgctagtaactttattactactattttaaatatgagagcgccaggtatgacaatgcatagattacctttattcgtatgagcagtattcattacagctatcttattattattatctttacctgttttagctggtggtattactatgttactaacagatagaaattttaatactagtttctttgaccctgcaggaggaggtgatcctattttataccaacacttattt
>COI_25_243_B28_Biofoul_Bautino_1_2301
cttatctagtattgaattccactcaggtggttctgtagacttagctatatttagtttacatttagctggaattagctctattttaggtgctagtaactttattactactattttaaatatgagagcgccaggtatgacaatgcatagattacctttattcgtatgagcagtattcattacagctatcttattattattatctttacctgttttagctggtggtattactatgttactaacagatagaaattttaatactagtttctttgaccctgcaggaggaggtgatcctattttataccaacacttattt
>FTP62_2110_10897_12537
TTTAGCAGGAATTGAATCACACTCAGGAGGTTCTGTAGATTTAGCTATCTTTAGTTTACATTTAGCAGGAATTTCTTCATTATTAGGAGCAGTAAACTTTATTACTACTATTATTAATATGAGAGTACCTGGGTTAACAATGCATAAGTTACCTTTATTCGTATGGGCAGTTTTAATTACAGCTGTTTTATTATTATTATCATTACCTGTATTAGCTGGAGGTATTACTATGTTATTGACAGATCGAAACTTTAACACTAGTTTCTTTGACCCTGCAGGGGGAGGAGATCCTATTTTATACCAGCATTTATTC
>FTP62_2103_6162_24759
ATTAGCAAGTATTACAGCGCACTCAGGTGCTTCAGTAGATTTAGCAATTTTTAGTTTACATTTAGCAGGGATTTCTTCATTATTAGGAGCTATTAACTTTATTACAACAATTCTTAATATGAGAGTACCTGGTATGGGTATGCATAAATTGCCTCTATTCGTATGGGCTGTATTCATTACAGCATTCCTTTTATTATTATCTTTACCGGTATTAGCAGGAGGTATTACAATGCTATTAACAGACCGAAACTTTAACACAAGTTTCTTCGATCCAGCAGGAGGAGGTGATCCTATTTTATACCAGCATTTATTC
>FTP62_1101_5723_14147
TTTAGCTAGTGTAGAATCTCACTCAGGAGGTTCTGTAGATTTAGCTATCTTTAGTTTACATTTAGCAGGGGTTTCATCTTTATTAGGATCAATTAACTTTATTACTACTGTATTAAATATGAGAGTACCTGGTTTAACAATGCATAAATTACCTTTATTTGCATGGGCAATCTTTATTACAGCAATTTTATTATTATTATCATTACCAGTATTAGCTGGAGGTATTACAATGTTATTAACAGATCGAAATTTTAATACTAGTTTCTTTGACCCAGCAGGAGGAGGAGATCCTATTTTATACCAACACTTATTC
>FTP62_1105_29492_13469
TTTAGCAGGAATTGAATCACACTCAGGAGGTTCTGTAGATTTAGCTATCTTTAGTTTACATTTAGCAGGAATTTCTTCATTATTAGGAGCAGTAAACTTTATTACTACTATTATTAATATGAGAGTACCTGGGTTAACAATGCATAAGTTACCTTTATTCGTATGGGCAGTTTTAATTACAGCTGTTTTATTATTATTATCATTACCTGTATTAGCTGGAGGTATTACTATGTTATTGACAGATCGAAACTTTAACACTAGTTTCTTTGACCCTGCAGGGGGAGGAGATCCTATTTTATACCAGCATTTATTC
>FTP62_1107_7626_13984
ATTAGCTAGTGTAGAATCTCACTCAGGAGGGTCTGTAGATTTAGCTATCTTCAGTTTACACTTAGCAGGGGTTTCATCTTTATTAGGAGCTATTAACTTCATTACTACTGTAATGAATATGAGAGTGCCTGGTTTAACAATGCACAAATTACCTTTATTTGCATGGGCTGTATTTATTACAGCAATTTTATTATTATTATCATTACCAGTATTAGCTGGAGGTATTACAATGTTATTAACAGATCGAAACTTTAATACTAGTTTCTTCGACCCAGCAGGGGGAGGAGATCCTATTTTATACCAACACTTATTC
>FTP62_1114_18905_22914
ATTAGCAAGTATTGAAGCACATTCAGGAGGTTCAGTAGACTTAGCTATTTTTAGTTTACATTTAGCAGGAATTTCCTCTTTATTAGGTGCAATTAATTTTATAACTACAATTATAAATATGCGTGCACCTGGATTAACAGCTCATAAACTACCGTTATTTGTATGGGCTGTATTAATTACCGCAGTATTATTATTATTATCATTACCTGTTTTAGCCGGAGCGATTACGATGTTATTAACAGATCGTAACTTTAATACTGCATTTTTTGACCCTGCTGGAGGAGGAGATCCTATCTTATACCAACATTTATTC
>FTP62_2101_26621_20145
ATTAGCTAGTGTAGAATCTCACTCAGGAGGGTCTGTAGATTTAGCGATCTTCAGTTTACACTTAGCAGGGGTTTCATCTTTATTAGGAGCTATTAACTTTATTACTACTGTAATGATTATGAGAGTGCCTGGTTTAACAATGCACAAATTACCTTTATTTGCATGGGCAGTATTTATTACAGCAATTTTATTATTATTATCATTACCAGTATTAGCTGGAGGTATTACAATGTTATTAACAGATCGAAACTTTAATACTAGTTTCTTCGACCCAGCAGGGGGAGGAGATCCTATTTTATACCAACACTTATTC
>FTP62_2106_14939_7452
TTTAGCAGGAATTGAATCACACTCAGGAGGTTCTGTAGATTTAGCTATCTTTAGTTTACATTTAGCAGGAATTTCTTCATTATTAGGAGCAGTAAACTTTATTACTACTATTATTAATATGAGAGTACCTGGGTTAACAATGCATAAGTTACCTTTATTCGTATGGGCAGTTTTAATTACAGCTGTTTTATTATTATTATCATTACCTGTATTAGCTGGAGGTATTACTATGTTATTGACAGATCGAAACTTTAACACTAGTTTCTCTGACCCTGCAGGGGGAGGAGATCCTATTTTATACCAGCATTTATTC
>FTP62_2113_15319_12973
TTTATCAGGAATTGAAGCACACTCAGGAGGTTCTGTAGATTTAGCTATCTTTAGTTTACATTTAGCAGGAATTTCTTCATTATTAGGAGCAGTAAACTTTATTACTACTATTATTAATATGAGAGTACCTGGGTTAACAATGCATAAGTTACCTTTATTCGTATGGGCAGTTTTAATTACAGCTGTTTTATTATTATTATCATTACCTGTATTAGCTGGAGGTATTACTATGTTATTGACAGATCGAAACTTTAACACTAGTTTCTTTGACCCTGCAGGGGGAGGAGATCCTATTTTATACCAGCATTTATTC
>FTP62_1109_6174_16959
TTTAGCAGGAATTGAATCACACTCAGGAGGTTCTGTAGATTTAGCTATCTTTAGTTTACATTTAGCAGGAATTTCTTCATTATTAGGAGCAGTAAACTTTATTACTACTATTATTAATATGAGAGTACCTGGGTTAACAATGCATAAGTTACCTTTATTCGTATGGGCAGTTTTAATTACAGCTGTTTTATTATTATTATCATTACCTGTATTAGCTGGAGGTATTACTATGTTATTGACAGATCGAAACTTTAACACTAGTTTCTTTGACCCTGCAGGGGGAGGAGATCCTATTTTATACCAGCATTTATTC
>FTP62_1111_18579_22220
TTTATCAGGAATTGAAGCACACTCAGGAGGTTCTGTAGATTTAGCTATCTTTAGTTTACATTTAGCAGGAATTTCTTCATTATTAGGAGCAGTAAACTTTATTACTACTATTATTAATATGAGAGTACCTGGGTTAACAATGCATAAGTTACCTTTATTCGTATGGGCAGTTTTAATTACAGCTGTTTTATTATTATTATCATTACCTGTATTAGCTGGAGGTATTACTATGTTATTGACAGATCGAAACTTTAACACTAGTTTCTTTGACCCTGCAGGGGGAGGAGATCCTATTTTATACCAGCATTTATTC
>FTP62_2107_12255_26338
TTTAGCAGGAATTGAATCACACTCAGGAGGTTCTGTAGATTTAGCTATCTTTAGTTTACATTTAGCAGGAATTTCTTCATTATTAGGAGCAGTAAACTTTATTACTACTATTATTAATATGAGAGTACCTGGGTTAACAATGCATAAGTTACCTTTATTCGTATGGGCAGTTTTAATTACAGCTGTTTTATTATTATTATCATTACCTGTATTAGCTGGAGGTATTACTATGTTATTGACAGATCGAAACTTTAACACTAGTTTCTTTGACCCTGCAGGGGGAGGAGATCCTATTTTATACCAGCATTTATTC
>FTP62_2104_29210_12120
ATTATCAGGAATTGAATCTCACTCAGGAGGTTCTGTTGATTTAGCAATTTTTAGTTTACACTTAGCAGGAATTTCTTCTTTATTAGGATCAGTAAACTTTATTACTACTATCTTTAATATGAGAGTACCTGGATTAACAATGCACAAGTTACCATTATTTGTATGGGCTGTTTTAATTACAGCTTTCTTATTATTGTTATCTTTACCTGTATTAGCAGGAGGTATTACAATGTTATTAACAGATCGAAACTTTAACACAAGTTTCTTTGATCCTGCAGGAGGAGGAGATCCTATTTTATATCAACATTTATTC
>FTP62_1112_6767_7527
ATTAGCTAGTGTAGAATCTCACTCAGGAGGGTCTGTAGATTTAGCTATCTTCAGTTTACACTTAGCAGGGGTTTCATCTTTATTAGGAGCTATTAACTTCATTACTACTGTAATGAATATGAGAGTGCCTGGTTTAACAATGCACAAATTACCTTTATTTGCATGGGCTGTATTTATTACAGCAATTTTATTATTATTATCATTACCAGTATTAGCTGGAGGTATTACAATGTTATTAACAGATCGAAACTTTAATACTAGTTTCTTCGACCCAGCAGGGGGAGGAGATCCTATTTTATACCAACACTTATTC
>FTP62_2103_6528_25228
ATTAGCTAGTGTAGAATCTCACTCAGGAGGGTCTGTAGATTTAGCTATCTTCAGTTTACACTTAGCAGGGGTTTCATCTTTATTAGGAGCTATTAACTTCATTACTACTGTAATGAATATGAGAGTGCCTGGTTTAACAATGCACAAATTACCTTTATTTGCATGGGCTGTATTTATCACAGCAATTTTATTATTATTATCATTACCAGTATTAGCTGGAGGTATTACAATGTTATTAACAGATCGAAACTTTAATACTAGTTTCTTCGACCCAGCAGGGGGAGGAGATCCTATTTTATACCAACACTTATTC
>FTP62_2107_6068_17614
ATTAGCTAGTGTAGAATCTCACTCAGGAGGATCTGTAGATTTAGCTATCTTCAGTTTACACTTAGCAGGGGTTTCATCTTTATTAGGAGCTATTAACTTCATTACGACTGTAATGAATATGAGAGTGCCTGGTTTAACAATGCACAAATTACCTTTATTTGCATGGGCTGTATTTATTACAGCAATTTTATTATTATTATCATTACCAGTATTAGCTGGAGGTATTACAATGTTATTAACAGATCGAAACTTTAATACTAGTTTCTTCGACCCAGCAGGGGGAGGAGATCCTATTTTATACCAACACTTATTC
>FTP62_2108_18118_4383
ATTAGCTAGTGTAGAATCTCACTCAGGAGGGTCTGTAGATTTAGCTATCTTCAGTTTACACTTAGCAGGGGTTTCATCTTTATTAGGAGCTATTAACTTCATTACTACTGTAATGAATATGAGAGTGCCTGGTTTAACAATGCACAAATTACCTTTATTTGCATGGGCTGTATTTATCACAGCAATTTTATTATTATTATCATTACCAGTATTAGCTGGAGGTATTACAATGTTATTAACAGATCGAAACTTTAATACTAGTTTCTTCGACCCAGCAGGGGGAGGAGATCCTATTTTATACCAACACTTATTC
>FTP62_2110_28963_14193
TTTAGCTAGTGTAGAATCTCACTCAGGAGGTTCTGTAGATTTAGCTATCTTTAGTTTACATTTAGCAGGGGTTTCATCTTTATTAGGATCAATTAACTTTATTACTACTGTATTAAATATGAGAGTACCTGGTTTAACAATGCATAAATTACCTTTATTTGCATGGGCAATCTTTATTACAGCAATTTTATTATTATTATCATTACCAGTATTAGCTGGAGGTATTACAATGTTATTAACAGATCGAAATTTTAATACTAGTTTCTTTGACCCAGCAGGAGGAGGAGATCCTATTTTATACCAACACTTATTC
>FTP62_2110_14615_23458
ATTAGCTAGTGTAGAATCTCACTCAGGAGGGTCTGTAGATTTATCTATCTTCAGTTTACACTTAGCAGGGGTTTCATCTTTATTAGGAGCTATTAACTTCATTACGACTGTAATGAATATGAGAGTGCCTGGTTTAACAATGCACAAATTACCTTTATTTGCATGGGCTGTATTTATTACAGCAATTTTATTATTATTATCATTACCAGTATTAGCTGGAGGTATTACAATGTTATTAACAGATCGAAACTTTAATACTAGTTTCTTCGACCCAGCAGGGGGAGGAGATCCTATTTTATACCAACACTTATTC
>FTP62_2113_12312_17056
ATTAGCTAGTGTAGAATCTCACTCAGGAGGGTCTGTAGATTTAGCTATCTTCAGTTTACACTTAGCAGGGGTTTCATCTTTATTAGGAGCTATTAACTTCATTACTACTGTAATGAATATGAGAGTGCCTGGTTTAACAATGCACAAATTACCTTTATTTGCATGGGCTGTATTTATCACAGCAATTTTATTATTATTATCATTACCAGTATTAGCTGGAGGTATTACAATGTTATTAACAGATCGAAACTTTAATACTAGTTTCTTCGACCCAGCAGGGGGAGGAGATCCTATTTTATACCAACACTTATTC
>FTP62_1102_25209_11551
TTTATCAGGAATTGAAGCACACTCAGGAGGTTCTGTAGATTTAGCTATCTTTAGTTTACATTTAGCAGGAATTTCTTCATTATTAGGAGCAGTAAACTTTATTACTACTATTATTAATATGAGAGTACCTGGGTTAACAATGCATAAGTTACCTTTATTCGTATGGGCAGTTTTAATTACAGCTGTTTTATTATTATTATCATTACCTGTATTAGCTGGAGGTATTACTATGTTATTGACAGATCGAAACTTTAACACTAGTTTCTTTGACCCTGCAGGGGGAGGAGATCCTATTTTATACCAGCATTTATTC
>FTP62_1102_25084_18185
TTTATCAGGAATTGAAGCACACTCAGGAGGTTCTGTAGATTTAGCTATCTTTAGTTTACATTTAGCAGGAATTTCTTCATTATTAGGAGCAGTAAATTTTATTACTACTATTATTAATATGAGAGTACCTGGGTTAACAATGCATAAGTTACCTTTATTCGTATGGGCAGTTTTAATTACAGCTGTTTTATTATTATTATCATTACCTGTATTAGCTGGAGGTATTACTATGTTATTGACAGATCGAAACTTTAACACTAGTTTCTTTGACCCTGCAGGGGGAGGAGATCCTATTTTATACCAGCATTTATTC
>FTP62_1106_22804_9800
ATTAGCTAGTGTAGAATCTCACTCAGGAGGGTCTGTAGATTTAGCTATCTTCAGTTTACACTTAGCAGGGGTTTCATCTTTATTAGGAGCTATTAACTTCATTACTACTGTAATGAATATGAGAGTGCCTGGTTTAACAATGCACAAATTACCTTTATTTGCATGGGCTGTATTTATTACAGCAATTTTATTATTATTATCATTACCAGTATTAGCTGGAGGTATTACAATGTTATTAACAGATCGAAACTTTAATACTAGTTTCTTCGACCCAGCAGGGGGAGGAGATCCTATTTTATACCAACACTTATTC
>FTP62_1108_18320_21736
ATTAGCTAGTGTAGAATCTCACTCAGGAGGGTCTGTAGATTTAGCGATCTTCAGTTTACACTTAGCAGGGGTTTCATCTTTATTAGGAGCTATTAACTTTATTACTACTGTAATGAATATGAGAGTGCCTGGTTTAACAATGCACAAATTACCTTTATTTGCATGGGCAGTATTTATTACAGCAATTTTATTATTATTATCATTACCAGTATTAGCTGGAGGTATTACAATGTTATTAACAGATCGAAACTTTAATACTAGTTTCTTCGACCCAGCAGGGGGAGGAGATCCTATTTTATACCAACACTTATTC
>FTP62_1113_5684_9258
ATTAGCTAGTGTAGAATCTCACTCAGGAGGATCTGTAGATTTAGCTATCTTCAGTTTACACTTAGCAGGGGTTTCATCTTTATTAGGAGCTATTAACTTCATTACGACTGTAATGAATATGAGAGTGCCTGGTTTAACAATGCACAAATTACCTTTATTTGCATGGGCTGTATTTATTACAGCAATTTTATTATTATTATCATTACCAGTATTAGCTGGAGGTATTACAATGTTATTAACAGATCGAAACTTTAATACTAGTTTCTTCGACCCAGCAGGGGGAGGAGATCCTATTTTATACCAACACTTATTC
>FTP62_1114_25535_7559
TTTAGCTAGTGTAGAATCTCACTCAGGAGGTTCTGTAGATTTAGCTATCTTTAGTTTACATTTAGCAGGGGTTTCATCTTTATTAGGATCAATTAACTTTATTACTACTGTATTAAATATGAGAGTACCTGGTTTAACAATGCATAAATTACCTTTATTTGCATGGGCAATCTTTATTACAGCAATTTTATTATTATTATCATTACCAGTATTAGCTGGAGGTATTACAATGTTATTAACAGATCGAAATTTTAATACTAGTTTCTTTGACCCAGCAGGAGGAGGAGATCCTATTTTATACCAACACTTATTC
>FTP62_2101_7604_22106
TTTAGCTAGTGTAGAATCTCACTCAGGAGGTTCTGTAGATTTAGCTATCTTTAGTTTACATTTAGCAGGGGTTTCATCTTTATTAGGATCAATTAACTTTATTACTACTGTATTAAATATGAGAGTACCTGGTTTAACAATGCATAAATTACCTTTATTTGCATGGGCAATCTTTATTACAGCAATTTTATTATTATTATCATTACCAGTATTAGCTGGAGGTATTACAATGTTATTAACAGATCGAAATTTTAATACTAGTTTCTTTGACCCAGCAGGAGGAGGAGATCCTATTTTATACCAACACTTATTC
>FTP62_2111_17517_12936
ATTATCAGGAATTGAATCTCATTCAGGAGGTTCTGTTGATTTAGCAATTTTTAGTTTACACTTAGCAGGAATTTCTTCTTTATTAGGATCAGTAAACTTTATTACTACTATCTTTAATATGAGAGTACCTGGATTAACAATGCACAAGTTACCATTATTTGTATGGGCTGTTTTAATTACAGCTTTCTTATTATTGTTATCTTTACCTGTATTAGCAGGAGGTATTACAATGTTATTAACAGATCGAAACTTTAACACAAGTTTCTTTGATCCTGCAGGAGGAGGAGATCCTATTTTATATCAACATTTATTC
>FTP62_2113_20205_17578
TTTAGCTAGTGTAGAATCTCACTCAGGAGGTTCTGTAGATTTAGCTATCTTTAGTTTACATTTAGCAGGGGTTTCATCTTTATTAGGATCAATTAACTTTATTACTACTGTATTAAATATGAGAGTACCTGGTTTAACAATGCATAAATTACCTTTATTTGCATGGGCAATCTTTATTACAGCAATTTTATTATTATTATCATTACCAGTATTAGCTGGAGGTATTACAATGTTATTAACAGATCGAAATTTTAATACTAGTTTCTTTGACCCAGCAGGAGGAGGAGATCCTATTTTATACCAACACTTATTC
>FTP62_2113_23610_23691
ATTAGCTAGTGTAGAATCTCACTCAGGAGGGTCTGTAGATTTAGCTATCTTCAGTTTACACTTAGCAGGGGTTTCATCTTTATTAGGAGCTATTAACTTCATTACGACTGTAATGAATATGAGAGTGCCTGGTTTAACAATGCACAAATTACCTTTATTTGCATGGGCTGTATTTATTACAGCAATTTTATTATTATTATCATTACCAGTATTAGCTGGAGGTATTACAATGTTATTAACAGATCGAAACTTTAATACTAGTTTCTTAGACCCAGCAGGGGGAGGAGATCCTATTTTATACCAACACTTATTC
>FTP62_1101_12374_13667
TTTATCAGGAATTGAAGCACACTCAGGAGGTTCTGTAGATTTAGCTATCTTTAGTTTACATTTAGCAGGAATTTCTTCATTATTAGGAGCAGTAAACTTTATTACTACTATTATTAATATGAGAGTACCTGGGTTAACAATGCATAAGTTACCTTTATTCGTATGGGCAGTTTTAATTACAGCTGTTTTATTATTATTATCATTACCTGTATTAGCTGGAGGTATTACTATGTTATTGACAGATCGAAACTTTAACACTAGTTTCTTTGACCCTGCAGGGGGAGGAGATCCTATTTTATACCAGCATTTATTC
>FTP62_1103_25496_21574
TTTAGCAGGAATTGAATCACACTCAGGAGGTTCTGTAGATTTAGCTATCTTTAGTTTACATTTAGCAGGAATTTCTTCATTATTAGGAGCAGTAAACTTTATTACTACTATTATTAATATGAGAGTACCTGGGTTAACAATGCATAAGTTACCTTTATTCGTATGGGCAGTTTTAATTACAGCTGTTTTATTATTATTATCATTACCTGTATTAGCTGGAGGTATTACTATGTTATTGACAGATCGAAACTTTAACACTAGTTTCTTTGACCCTGCAGGGGGAGGAGATCCTATTTTATACCAGCATTTATTC
>FTP62_1107_16225_19621
TTTAGCTAGTGTAGAATCTCACTCAGGAGGTTCTGTAGATTTAGCTATCTTTAGTTTACATTTAGCAGGGGTTTCATCTTTATTAGGATCAATTAACTTTATTACTACTGTATTAAATATGAGAGTACCTGGTTTAACAATGCATAAATTACCTTTATTTGCATGGGCAATCTTTATTACAGCAATTTTATTATTATTATCATTACCAGTATTAGCTGGAGGTATTACAATGTTATTAACAGATCGAAATTTTAATACTAGTTTCTTTGACCCAGCAGGAGGAGGAGATCCTATTTTATACCAACCCTTATTC
>FTP62_1111_8311_7072
TTTAGCAGGAATTGAATCACACTCAGGAGGTTCTGTAGATTTAGCTATCTTTAGTTTACATTTAGCAGGAATTTCTTCATTATTAGGAGCAGTAAACTTTATTACTACTATTATTAATATGAGAGTACCTGGGTTAACAATGCATAAGTTACCTTTATTCGTATGGGCAGTTTTAATTACAGCTGTTTTATTATTATTATCATTACCTGTATTAGCTGGAGGTATTACTATGTTATTGACAGATCGAAACTTTAACACTAGTTTCTTTGACCCTGCAGGGGGAGGAGATCCTATTTTATACCAGCATTTATTC
>FTP62_2102_17873_5892
ATTAGCAAGTATTGAGTCACACTCAGGAGGATCTGTTGACTTAGCAATTTTTAGTTTACATTTAGCAGGAATTTCTTCTTTATTAGGAGCAATTAACTTTATTACAACAATTATTAACATGAGAGTTCCTGGATTAACAATGCACAAATTACCATTATTTGCATGGGCTGTGTTAATTACAGCAGTGTTGTTATTATTATCTTTACCAGTATTAGCTGGAGGAATTACTATGTTATTAACAGATCGAAATTTTAATACTAGTTTCTTCGACCCTGCAGGAGGAGGAGATCCTATTTTATACCAACATTTATTC
>FTP62_2104_3884_12351
ATTAGCAAGTATTGAGTCACACTCAGGAGGATCTGTTGACTTAGCAATTTTTAGTTTACATTTAGCAGGAATTTCTTCTTTATTAGGAGCAATTAACTTTATTACAACAATTATTAACATGAGAGTTCCTGGATTAACAATGCACAAATTACCATTATTTGCATGGGCTGTGTTAATTACAGCAGTGTTGTTATTATTATCTTTACCAGTATTAGCTGGAGGAATTACTATGTTATTAACAGATCGAAATTTTAATACTAGTTTCTTCGACCCTGCAGGAGGAGGAGATCCTATTTTATACCAACATTTATTC
>FTP62_2106_20070_2779
TTTAGCTAGTGTAGAATCTCACTCAGGAGGTTCTGTAGATTTAGCTATCTTTAGTTTACATTTAGCAGGGGTTTCATCTTTATTAGGATCAATTAACTTTATTACTACTGTATTAAATATGAGAGTACCTGGTTTAACAATGCATAAATTACCTTTATTTGCATGGGCAATCTTTATTACAGCAATTTTATTATTATTATCATTACCAGTATTAGCTGGAGGTATTACAATGTTATTAACAGATCGAAATTTTAATACTAGTTTCTTTGACCCAGCAGGAGGAGGAGATCCTATTTTATACCAACCCTTATTC
>FTP62_2111_18040_12038
TTTAGCAAGTATTGAAGCTCACTCGGGTGGTTCTGTAGATTTAGCTATATTTAGTTTACATTTAGCTGGAGTTTCTTCTTTAGCAGGAGCTATTAATTTTATTACAACTGTAATTAATATGAGAGCACCTGGATTAACAAGTCATAAATTACCTTTATTTGTATGGGCTGTTTTAATAACAGCAGTGTTATTATTATTATCTTTACCTGTTTTAGCAGGGGCAATTACTATGTTATTAACAGATCGTAATTTTAATACAGCTTTTTTTGATCCAGCAGGAGGAGGAGATCCTATTTTATACCAACATTTATTT
>FTP62_2112_11196_5918
TTTAGCAGGAATTGAATCACACTCAGGAGGTTCTGTAGATTTAGCTATCTTTAGTTTACATTTAGCAGGAATTTCTTCATTATTAGGAGCAGTAAACTTTATTACTACTATTATTAATATGAGAGTACCTGGGTTAACAATGCATAAGTTACCTTTATTCGTATGGGCAGTTTTAATTACAGCTGTTTTATTATTATTATCATTACCTGTATTAGCTGGAGGTATTACTATGTTATTGACAGATCGAAACTTTAACACTAGTTTCTTTGACCCTGCAGGGGGAGGAGATCCTATTTTATACCAGCATTTATTC
>FTP62_2113_10133_25235
TTTAGCTAGTGTAGAATCTCACTCAGGAGGTTCTGTAGATTTAGCTATCTTTAGTTTACATTTAGCAGGGGTTTCATCTTTATTAGGATCAATTAACTTTATTACTACTGTATTAAATATGAGAGTACCTGGTTTAACAATGCATAAATTACCTTTATTTGCATGGGCAATCTTTATTACAGCAATTTTATTATTATTATCATTACCAGTATTAGCTGGAGGTATTACAATGTTATTAACAGATCGAAATTTTAATACTAGTTTCTTTGACCCAGCAGGAGGAGGAGATCCTATTTTATACCAACACTTATTC
>FTP62_1109_21377_10054
CTTTATCAGGAATTGAAGCACACTCAGGAGGTTCTGTAGATTTAGCTATCTTTAGTTTACATTTAGCAGGAATTTCTTCATTATTAGGAGCAGTAAACTTTATTACTACTATTATTAATATGAGAGTACCTGGGTTAACAATGCATAAGTTACCTTTATTCGTATGGGCAGTTTTAATTACAGCTGTTTTATTATTATTATCATTACCTGTATTAGCTGGAGGTATTACTATGTTATTGACAGATCGAAACTTTAACACTAGTTTCTTTGACCCTGCAGGGGGAGGAGATCCTATTTTATACCAGCATTTATTC
>FTP62_1101_5699_12452
TTTAGCTAGTGTAGAATCTCACTCAGGAGGTTCTGTAGATTTAGCTATCTTTAGTTTACATTTAGCAGGGGTTTCATCTTTATTAGGATCAATTAACTTTATTACTACTGTATTAAATATGAGAGTACCTGGTTTAACAATGCATAAATTACCTTTATTTGCATGGGCAATCTTTATTACAGCAATTTTATTATTATTATCATTACCAGTATTAGCTGGAGGTATTACAATGTTATTAACAGATCGAAATTTTAATACTAGTTTCTTTGACCCAGCAGGAGGAGGAGATCCTATTTTATACCAACACTTATTC
>FTP62_1101_13330_20734
ATTATCAGGAATTGAATCTCACTCAGGAGGTTCTGTTGATTTAGCAATTTTTAGTTTACACTTAGCAGGAATTTCTTCTTTATTAGGATCAGTAAACTTTATTACTACTATCTTTAATATGAGAGTACCTGGATTAACAATGCACAAGTTACCATTATTTGTATGGGCTGTTTTAATTACAGCTTTCTTATTATTGTTATCTTTACCTGTATTAGCAGGAGGTATTACAATGTTATTAACAGATCGAAACTTTAACACAAGTTTCTTTGATCCTGCAGGAGGAGGAGATCCTATTTTATATCAACATTTATTC
>FTP62_1102_8708_12627
ATTAGCTAGTGTAGAATCTCACTCAGGAGGGTCTGTAGATTTAGCTATCTTCAGTTTACACTTAGCAGGGGTTTCATCTTTATTAGGAGCTATTAACTTCATTACTACTGTAATGAATATGAGAGTGCCTGGTTTAACAATGCACAAATTACCTTTATTTGCATGGGCTGTATTTATCACAGCAATTTTATTATTATTATCATTACCAGTATTAGCTGGAGGTATTACAATGTTATTAACAGATCGAAACTTTAATACTAGTTTCTTCGACCCAGCAGGGGGAGGAGATCCTATTTTATACCAACCCTTATTC
>FTP62_1102_20581_13893
TTTAGCAGGAATTGAATCACACTCAGGAGGTTCTGTAGATTTAGCTATCTTTAGTTTACATTTAGCAGGAATTTCTTCATTATTAGGAGCAGTAAACTTTATTACTACTATTATTAATATGAGAGTACCTGGGTTAACAATGCATAAGTTACCTTTATTCGTATGGGCAGTTTTAATTACAGCTGTTTTATTATTATTATCATTACCTGTATTAGCTGGAGGTATTACTATGTTATTGACAGATCGAAACTTTAACACTAGTTTCTTTGACCCTGCAGGGGGAGGAGATCCTATTTTATACCAGCATTTATTC
>FTP62_1102_19665_14947
ATTAGCAAGTATTGAGTCACACTCAGGAGGATCTGTTGACTTAGCAATTTTTAGTTTACATTTAGCAGGAATTTCTTCTTTATTAGGAGCAATTAACTTTATTACAACAATTATTAACATGAGAGTTCCTGGATTAACAATGCACAAATTACCATTATTTGCATGGGCTGTGTTAATTACAGCAGTGTTGTTATTATTATCTTTACCAGTATTAGCTGGAGGAATTACTATGTTATTAACAGATCGAAATTTTAATACTAGTTTCTTCGACCCTGCAGGAGGAGGAGATCCTATTTTATACCAACATTTATTC
>FTP62_1103_17012_17852
ATTAGCAAGTATTGAGTCACACTCAGGAGGATCTGTTGACTTAGCAATTTTTAGTTTACATTTAGCAGGAATTTCTTCTTTATTAGGAGCAATTAACTTTATTACAACAATTATTAACATGAGAGTTCCTGGATTAACAATGCACAAATTACCATTATTTGCATGGGCTGTGTTAATTACAGCAGTGTTGTTATTATTATCTTTACCAGTACTAGCTGGAGGAATTACTATGTTATTAACAGATCGAAATTTTAATACTAGTTTCTTCGACCCTGCAGGTGGAGGAGATCCTATTTTATACCAACATTTATTC
>FTP62_1103_8266_17852
ATTAGCAAGTATTGAGTCACACTCAGGAGGATCTGTTGACTTAGCAATTTTTAGTTTACATTTAGCAGGAATTTCTTCTTTATTAGGAGCAATTAACTTTATTACAACAATTATTAACATGAGAGTTCCTGGATTAACAATGCACAAATTACCATTATTTGCATGGGCTGTGTTAATTACAGCAGTGTTGTTATTATTATCTTTACCAGTATTAGCTGGAGGAATTACTATGTTATTAACAGATCGAAATTTTAATACTAGTTTCTTCGACCCTGCAGGAGGAGGAGATCCTATTTTATACCAACATTTATTC
>FTP62_1104_9136_11141
TTTAGCAGGAATTGAATCACACTCAGGAGGTTCTGTAGATTTAGCTATCTTTAGTTTACATTTAGCAGGAATTTCTTCATTATTAGGAGCAGTAAACTTTATTACTACTATTATTAATATGAGAGTACCTGGGTTAACAATGCATAAGTTACCTTTATTCGTATGGGCAGTTTTAATTACAGCTGTTTTATTATTATTATCATTACCTGTATTAGCTGGAGGTATTACTATGTTATTGACAGATCGAAACTTTAACACTAGTTTCTTTGACCCTGCAGGGGGAGGAGATCCTATTTTATACCAGCATTTATTC
>FTP62_1104_24595_13936
ATTATCAAGTATTGAAGCCCACTCAGGAGGGTCTGTAGATTTAGCGATCTTTAGTTTACATTTAGCAGGAGTTTCTTCATTATTAGGAGCAATTAATTTTATTACTACTATTATAAATATGAGAGTACCTGGATTAACAATGCACAAATTACCTTTATTTGCTTGGGCTGTATTAATTACAGCTGTATTGTTATTATTATCTTTACCTGTATTAGCAGGAGGGATTACTATGTTATTAACAGATCGAAACTTCAATACAAGTTTCTTTGATCCTGCTGGAGGAGGAGATCCTATTTTATATCAGCACTTATTC
>FTP62_1105_15348_2368
ATTAGCAAGTATTGAGTCACACTCAGGAGGATCTGTTGACTTAGCAATTTTTAGTTTACATTTAGCAGGAATTTCTTCTCTATTAGGAGCAATTAACTTTATTACAACAATTATTAACATGAGAGTTCCTGGATTAACAATGCACAAATTACCATTATTTGCATGGGCTGTGTTAATTACAGCAGTGTTGTTATTATTATCTTTACCAGTATTAGCTGGAGGAATTACTATGTTATTAACAGATCGAAATTTTAATACTAGTTTCTTCGACCCTGCAGGAGGAGGAGATCCTATTTTATACCACCATTTATTC
>FTP62_1107_19639_19340
TTTAGCTAGTGTAGAATCTCACTCAGGAGGTTCTGTAGATTTAGCTATCTTTAGTTTACATTTAGCAGGGGTTTCATCTTTATTAGGATCAATTAACTTTATTACTACTGTATTAAATATGAGAGTACCTGGTTTAACAATGCATAAATTACCTTTATTTGCATGGGCAATCTTTATTACAGCAATTTTATTATTATTATCATTACCAGTATTAGCTGGAGGTATTACAATGTTATTAACAGATCGAAATTTTAATACTAGTTTCTTTGACCCAGCAGGAGGAGGAGATCCTATTTTATACCAACACTTATTC
>FTP62_1108_8028_6723
ATTAGCTAGTGTAGAATCTCACTCAGGAGGGTCTGTAGATTTAGCTATCTTCAGTTTACACTTAGCAGGGGTTTCATCTTTATTAGGAGCTATTAACTTCATTACTACTGTAATGAATATGAGAGTGCCTGGTTTAACAATGCACAAATTACCTTTATTTGCATGGGCTGTATTTATTACAGCAATTTTATTATTATTATCATTACCAGTATTAGCTGGAGGTATTACAATGTTATTAACAGATCGAAACTTTAATACTAGTTTCTTCGACCCAGCAGGGGGAGGAGATCCTATTTTATACCAACGCTTATTC
>FTP62_1108_14310_23174
ATTAGCTAGTGTAGAATCTCACTCAGGAGGGTCTGTAGATTTAGCTATCTTCAGTTTACACTTAGCAGGGGTTTCATCTTTATTAGGAGCTATTAACTTCATTACTACTGTAATGAATATGAGAGTGCCTGGTTTAACAATGCACAAATTACCTTTATTTGCATGGGCTGTATTTATTACAGCAATTTTATTATTATTATCATTACCAGTATTAGCTGGAGGTATTACAATGTTATTAACAGATCGAAACTTTAATACTAGTTTCTTCGACCCAGCAGGGGGAGGAGATCCTATTTTATACCAACCCTTATTC
>FTP62_1110_26528_8272
TTTAGCAGGAATTGAATCACACTCAGGAGGTTCTGTAGATTTAGCTATCTTTAGTTTACATTTAGCAGGAATTTCTTCATTATTAGGAGCAGTAAACTTTATTACTACTATTATTAATATGAGAGTACCTGAGTTAACAATGCATAAGTTACCTTTATTCGTATGGGCAGTTTTAATTACAGCTGTTTTATTATTATTATCATTACCTGTATTAGCTGGAGGTATTACTATGTTATTGACAGATCGAAACTTTAACACTAGTTTCTTTGACCCTGCAGGGGGAGGAGATCCTATTTTATACCAGCATTTATTC
>FTP62_1110_12883_8253
TTTAGCTAGTGTAGAATCTCACTCAGGAGGTTCTGTAGATTTAGCTATCTTTAGTTTACATTTAGCAGGGGTTTCATCTTTATTAGGATCAATTAACTTTATTACTACTGTATTAAATATGAGAGTACCTGGTTTAACAATGCATAAATTACCTTTATTTGCATGGGCAATCTTTATTACAGCAATTTTATTATTATTATCATTACCAGTATTAGCTGGAGGTATTACAATGTTATTAACAGATCGAAATTTTAATACTAGTTTCTTTGACCCAGCAGGAGGAGGAGATCCTATTTTATACCAACACTTATTC
>FTP62_1110_9115_27330
ATTATCAGGAATTGAATCTCACTCAGGAGGTTCTGTTGATTTAGCAATTTTTAGTTTACACTTAGCAGGAATTTCTTCTTTATTAGGATCAGTAAACTTTATTACTACTATCTTTAATATGAGAGTACCTGGATTAACAATGCACAAGTTACCATTATTTGTATGGGCTGTTTTAATTACAGCTTTCTTATTATTGTTATCTTTACCTGTATTAGCAGGAGGTATTACAATGTTATTAACAGATCGAAACTTTAACACAAGTTTCTTTGATCCTGCAGGAGGAGGAGATCCTATTTTATATCAACATTTATTC
>FTP62_1111_16128_4998
ATTAAGTCATATTACAAGTCACTCAGGTGGTGCTGTAGATTTAGCAATTTTTAGTTTACACTTAGCAGGAATTTCTTCTTTATTAGGGTCAGTAAACTTTATTACTACTATCTTTAATATGAGAGTACCTGGATTAACAATGCACAAGTTACCATTATTTGTATGGGCTGTTTTAATTACAGCTTTCTTATTATTGTTATCTTTACCTGTATTAGCAGGAGGTATTACAATGTTATTAACAGATCGAAACTTTAACACAAGTTTCTTTGATCCTGCAGGAGGAGGAGATCCTATTTTATATCAACATTTATTC
>FTP62_1112_23465_17133
TTTAGCTAGTGTAGAATCTCACTCAGGAGGTTCTGTAGATTTAGCTATCTTTAGTTTACATTTAGCAGGGGTTTCATCTTTATTAGGATCAATTAACTTTATTACTACTGTATTAAATATGAGAGTACCTGGTTTAACAATGCATAAATTACCTTTATTTGCATGGGCAATCTTTATTACAGCAATTTTATTATTATTATCATTACCAGTATTAGCTGGAGGTATTACAATGTTATTAACAGATCGAAATTTTAATACTAGTTTCTTTGACCCAGCAGGAGGAGGAGATCCTATTTTATACCAACACTTATTC
>FTP62_1112_4324_21970
ATTAGCTAGTGTAGCAGCACACTCAGGGCCATCTGTTGATTTAGCTATCTTCAGTTTACACTTAGCTGGAGCATCTTCTATTTTAGGAGCTGTTAATTTTATTACTACTATTATAAATATGAGAGTACCTGGATTAACAATGCACAAATTACCTTTATTTGCTTGGGCTGTATTAATTACAGCTGTATTGTTATTATTATCTTTACCTGTATTAGCAGGAGGTATTACTATGTTATTAACAGATCGAAATTTCAATACAAGTTTCTTTGATCCTGCAGGAGGAGGAGATCCTATTTTATATCAGCACTTATTC
>FTP62_1112_11549_24018
ATTAGCTAGTGTAGAATCTCACTCAGGAGGGTCTGTAGATTTAGCTATCTTCAGTTTACACTTAGCAGGGGTTTCATCTTTATTAGGAGCTATTAACTTCATTACGACTGTAATGAATATGAGAGTGCCTGGTTTAACAATGCACAAATTACCTTTATTTGCATGGGCTGTATTTATTACAGCAATTTTATTATTATTATCATTACCAGTATTAGCTGGAGGTATTACAATGTTATTAACAGATCGAAACTTTAATACTAGTTTCTTCGACCCAGCAGGGGGAGGAGATCCTATTTTATACCAACACTTATTC
>FTP62_1113_19495_12893
TTTAGCTAGTGTAGAATCTCACTCAGGAGGTTCTGTAGATTTAGCTATCTTTAGTTTACATTTAGCAGGGGTTTCATCTTTATTAGGATCAATTAACTTTATTACTACTGTATTAAATATGAGAGTACCTGGTTTAACAATGCATAAATTACCTTTATTTGCATGGGCAATCTTTATTACAGCAATTTTATTATTATTATCATTACCAGTATTAGCTGGAGGTATTACAATGTTATTAACAGATCGAAATTTTAATACTAGTTTCTTTGACCCAGCAGGAGGAGGAGATCCTATTTTATACCAACACTTATTC
>FTP62_1113_2977_12389
ATTAGCAAGTATTGAGTCACACTCAGGAGGATCTGTTGACTTAGCAATTTTTAGTTTACATTTAGCAGGAATTTCTTCTTTATTAGGAGCAATTAACTTTATTACAACAATTATTAACATGAGAGTTCCTGGATTAACAATGCACAAATTACCATTATTTGCATGGGCTGTGTTAATTACAGCAGTGTTGTTATTATTATCTTTACCAGTACTAGCTGGAGGAATTACTATGTTATTAACAGATCGAAATTTTAATACTAGTTTCTTCGACCCTGCAGGTGGAGGAGATCCTATTTTATACCAACATTTATTC
>FTP62_1114_20638_4617
TTTAGCAGGAATTGAATCACACTCAGGAGGTTCTGTAGATTTAGCTATCTTTAGTTTACATTTAGCAGGAATTTCTTCATTATTAGGAGCAGTAAACTTTATTACTACTATTATTAATATGAGAGTACCTGGGTTAACAATGCATAAGTTACCTTTATTCGTATGGGCAGTTTTAATTACAGCTGTTTTATTATTATTATCATTACCTGTATTAGCTGGAGGTATTACTATGTTATTGACAGATCGAAACTTTAACACTAGTTTCTTTGACCCTGCAGGGGGAGGAGATCCTATTTTATACCAGCATTTATTC
>FTP62_1114_3170_15650
ATTAGCAAGTATTGAGTCACACTCAGGAGGATCTGTTGACTTAGCAATTTTTAGTTTACATTTAGCAGGAATTTCTTCTTTATTAGGAGCAATTAACTTTATTACAACAATTATTAACATGAGAGTTCCTGGATTAACAATGCACAAATTACCATTATTTGCATGGGCTGTGTTAATTACAGCAGTGTTGTTATTATTATCTTTACCAGTATTAGCTGGAGGAATTACTATGTTATTAACAGATCGAAATTTTAATACTAGTTTCTTCGACCCTGCAGGAGGAGGAGATCCTATTTTATACCAACATTTATTC
>FTP62_1114_26932_19559
TTTAGCTAGTGTAGAATCTCACTCAGGAGGTTCTGTAGATTTAGCTATCTTTAGTTTACATTTAGCAGGGGTTTCATCTTTATTAGGATCAATTAACTTTATTACTACTGTATTAAATATGAGAGTACCTGGTTTAACAATGCATAAATTACCTTTATTTGCATGGGCAATCTTTATTACAGCAATTTTATTATTATTATCTTTGCCCGTACTAGCAGGGGCAATTACAATATTATTAACGGATCGAAATTTTAATACTTCTTTTTATGACCCAAGAGGAGGAGGAGATCCAATTTTATATCAGCACTTATTT
>FTP62_2101_10955_16596
ATTAGCCGGAGTTGAATCACACTCAGGTGCTTCAGTTGATTTAGCAATTTTTAGTTTACACTTAGCAGGTGTATCTTCATTATTAGGTGCAATTAATTTTATTACAACAATCTTTAATATGCGCGGTAATGGTTTAACTTTCCATAAACTTCCATTATTTGTATGGGCTGTTTTAATTACAGCTATTTTATTATTATTATCTTTACCTGTATTAGCTGGTGCTATTACAATGTTATTAACAGATCGTAATTTTAATACAAGTTTCTTTGATCCAGCTGGTGGTGGTGATCCTATTTTATATCAACACTTATTC
>FTP62_2101_28513_17832
TTTAGCAGGAATTGAATCACACTCAGGAGGTTCTGTAGATTTAGCTATCTTTAGTTTACATTTAGCAGGAATTTCTTCATTATTAGGAGCAGTAAACTTTATTACTACTATTATTAATATGAGAGTACCTGGGTTAACAATGCATAAGTTACCTTTATTCGTATGGGCAGTTTTAATTACAGCTGTTTTATTATTATTATCATTACCTGTATTAGCTGGAGGTATTACTATGTTATTGACAGATCGAAACTTTAACACTAGTTTCTTTGACCCTGCAGGGGGAGGAGATCCTATTTTATACCAGCATTTATTC
>FTP62_2102_17628_28100
ATTAGCTAGTGTAGAATCTCACTCAGGAGGGTCTGTAGATTTAGCTATCTTCAGTTTACACTTAGCAGGGGTTTCATCTTTATTAGGAGCTATTAACTTCATTACTACTGTAATGAATATGAGAGTGCCTGGTTTAACAATGCACAAATTACCTTTATTTGCATGGGCTGTATTTATCACAGCAATTTTATTATTATTATCATTACCAGTATTAGCTGGAGGTATTACAATGTTATTAACAGATCGAAACTTTAATACTAGTTTCTTCGACCCAGCAGGGGGAGGAGATCCTATTTTATACCAACACTTATTC
>FTP62_2103_25875_17882
TTTAGCAGGAATTGAATCACACTCAGGAGGTTCTGTAGATTTAGCTATCTTTAGTTTACATTTAGCAGGAATTTCTTCATTATTAGGAGCAGTAAACTTTATTACTACTATTATTAATATGAGAGTACCTGGGTTAACAATGCATAAGTTACCTTTATTCGTATGGGCAGTTTTAATTACAGCTGTTTTATTATTATTATCATTACCTGTATTAGCTGGAGGTATTACTATGTTATTGACAGATCGAAACTTTAACACTAGTTTCTTTGACCCTGCAGGGGGAGGAGCTCCTATTTTATACCAGCATTTATTC
>FTP62_2104_7712_5270
TTTAGCTAGTGTAGAATCTCACTCAGGAGGTTCTGTAGATTTAGCTATCTTTAGTTTACATTTAGCAGGGGTTTCATCTTTATTAGGATCAATTAACTTTATTACTACTGTATTAAATATGAGAGTACCTGGTTTAACAATGCATAAATTACCTTTATTTGCATGGGCAATCTTTATTACAGCAATTTTATTATTATTATCATTACCAGTATTAGCTGGAGGTATTACAATGTTATTAACAGATCGAAATTTTAATACTAGTTTCTTTGACCCAGCAGGAGGAGGAGATCCTATTTTATCCCAACACTTATTC
>FTP62_2104_4342_14954
ATTAGCTAGTGTAGAATCTCACTCAGGAGGGTCTGTAGATTTAGCTATCTTCAGTTTACACTTAGCAGGGGTTTCATCTTTATTAGGAGCTATTAACTTCATTACTACTGTAATGAATATGAGAGTGCCTGGTTTAACAATGCACAAATTACCTTTATTTGCATGGGCTGTATTTATTACAGCAATTTTATTATTATTATCATTACCAGTATTAGCTGGAGGTATTACAATGTTATTAACAGATCGAAACTTTAATACTAGTTTCTTCGACCCAGCAGGGGGAGGAGATCCTATTTTATACCAACACTTATTC
>FTP62_2105_12326_19236
TTTAGCTAGTGTAGAATCTCACTCAGGAGGTTCTGTAGATTTAGCTATCTTTAGTTTACATTTAGCAGGGGTTTCATCTTTATTAGGATCAATTAACTTTATTACTACTGTATTAAATATGAGAGTACCTGGTTTAACAATGCATAAATTACCTTTATTTGCATGGGCAATCTTTATTACAGCAATTTTATTATTATTATCATTACCAGTATTAGCTGGAGGTATTACAATGTTATTAACAGATCGAAATTTTAATACTAGTTTCTTTGACCCAGCAGGAGGAGGAGATCCTATTTTATACCAACACTTATTC
>FTP62_2106_14010_11551
ATTAGCTAGTGTAGAATCTCACTCAGGAGGGTCTGTAGATTTAGCTATCTTCAGTTTACACTTAGCAGGGGTTTCATCTTTATTAGGAGCTATTAACTTCATTACGACTGTAATGAATATGAGAGTGCCTGGTTTAACAATGCACAAATTACCTTTATTTGCATGGGCTGTATTTATTACAGCAATTTTATTATTATTATCATTACCAGTATTAGCTGGAGGTATTACAATGTTATTAACAGATCGAAACTTTAATACTAGTTTCTTCGACCCAGCAGGGGGAGGAGATCCTATTTTATACCAACACTTATTC
>FTP62_2107_16675_14031
TTTAGCTAGTGTAGAATCTCACTCAGGAGGTTCTGTAGATTTAGCTATCTTTAGTTTACATTTAGCAGGGGTTTCATCTTTATTAGGATCAATTAACTTTATTACTACTGTATTAAATATGAGAGTACCTGGTTTAACAATGCATAAATTACCTTTATTTGCATGGGCAATCTTTATTACAGCAATTTTATTATTATTATCATTACCAGTATTAGCTGGAGGTATTACAATGTTATTAACAGATCGAAATTTTAATACTAGTTTCTTTGACCCAGCAGGAGGAGGAGATCCTATTTTATACCAACACTTATTC
>FTP62_2108_7710_23925
TTTAGCAGGAATTGAATCACACTCAGGAGGTTCTGTAGATTTAGCTATCTTTAGTTTACATTTAGCAGGAATTTCTTCATTATTAGGAGCAGTAAACTTTATTACTACTATTATTAATATGAGAGTACCTGGGTTAACAATGCATAAGTTACCTTTATTCGTATGGGCAGTTTTAATTACAGCTGTTTTATTATTATTATCATTACCTGTATTAGCTGGAGGTATTACTATGTTATTGACAGATCGAAACTTTAACACTAGTTTCTTTGACCCTGCAGGGGGAGGAGATCCTATTTTATACCAGCATTTATTC
>FTP62_2108_12786_25577
TTTAGCAGGAATTGAATCACACTCAGGAGGTTCTGTAGATTTAGCTATCTTTAGTTTACATTTAGCAGGAATTTCTTCATTATTAGGAGCAGTAAACTTTATTACTACTATTATTAATATGAGAGTACCTGGGTTAACAATGCATAAGTTACCTTTATTCGTATGAGCAGTTTTAATTACAGCTGTTTTATTATTATTATCATTACCTGTATTAGCTGGAGGTATTACTATGTTATTGACAGATCGAAACTTTAACACTAGTTTCTTTGACCCTGCAGGGGGAGGAGATCCTATTTTATACCAGCATTTATTC
>FTP62_2109_18868_4230
ATTAGCAAGTATTGAGTCACACTCAGGAGGATCTGTTGACTTAGCAATTTTTAGTTTACATTTAGCAGGAATTTCTTCTTTATTAGGAGCAATTAACTTTATTACAACAATTATTAACATGAGAGTTCCTGGATTAACAATGCACAAATTACCATTATTTGCATGGGCTGTGTTAATTACAGCAGTGTTGTTATTATTATCTTTACCAGTACTAGCTGGAGGAATTACTATGTTATTAACAGATCGAAATTTTAATACTAGTTTCTTCGACCCTGCAGGTGGAGGAGATCCTATTTTATACCAACATTTATTC
>FTP62_2109_19699_12146
TTTATCAGGAATTGAAGCACACTCAGGAGGTTCTGTAGATTTAGCTATCTTTAGTTTACATTTAGCAGGAATTTCTTCATTATTAGGAGCAGTAAACTTTATTACTACTATTATTAATATGAGAGTACCTGGGTTAACAATGCATAAGTTACCTTTATTCGTATGGGCAGTTTTAATTACAGCTGTTTTATTATTATTATCATTACCTGTATTAGCTGGAGGTATTACTATGTTATTGACAGATCGAAACTTTAACACTAGTTTCTTTGACCCTGCAGGGGGAGGAGATCCTATTTTATACCAGCATTTATTC
>FTP62_2109_5760_22321
ATTAGCTAGTGTAGAATCTCACTCAGGAGGGTCTGTAGATTTAGCTATCTTCAGTTTACACTTAGCAGGGGTTTCATCTTTATTAGGAGCTATTAACTTCATTACTACTGTAATGAATATGAGAGTGCCTGGTTTAACAATGCACAAATTACCTTTATTTGCATGGGCTGTATTTATTACAGCAATTTTATTATTATTATCATTACCAGTATTAGCTGGAGGTATTACAATGTTATTAACAGATCGAAACTTTAATACTAGTTTCTTCGACCCAGCAGGGGGAGGAGATCCTATTTTATACCAACACTTATTC
>FTP62_2109_11925_23975
TTTAGCAGGAATTGAATCACACTCAGGAGGTTCTGTAGATTTAGCTATCTTTAGTTTACATTTAGCAGGAATTTCTTCATTATTAGGAGCAGTAAACTTTATTACTACTATTATTAATATGAGAGTACCTGGGTTAACAATGCATAAGTTACCTTTATTCGTATGGGCAGTTTTAATTACAGCTGTTTTATTATTATTATCATTACCTGTATTAGCTGGAGGTATTACTATGTTATTGACAGATCGAAACTTTAACACTAGTTTCTTTGACCCTGCAGGGGGAGGAGATCCTATTTTATACCAGCATTTATTC
>FTP62_2109_14316_28274
TTTAGCTAGTGTAGAATCTCACTCAGGAGGTTCTGTAGATTTAGCTATCTTTAGTTTACATTTAGCAGGGGTTTCATCTTTATTAGGATCAATTAACTTTATTACTACTGTATTAAATATGAGAGTACCTGGTTTAACAATGCATAAATTACCTTTATTTGCATGGGCAATCTTTATTACAGCAATTTTATTATTATTATCATTACCAGTATTAGCTGGAGGTATTACAATGTTATTAACAGATCGAAATTTTAATACTAGTTTCTTTGACCCAGCAGGAGGAGGAGATCCTATTTTATACCAACCCTTATTC
>FTP62_2112_20438_8327
ATTAGCTAGTGTAGAATCTCACTCAGGAGGGTCTGTAGATTTAGCTATCTTCAGTTTACACTTAGCAGGGGTTTCATCTTTATTAGGAGCTATTAACTTCATTACTACTGTAATGAATATGAGAGTGCCTGGTTTAACAATGCACAAATTACCTTTATTTGCATGGGCTGTATTTATCACAGCAATTTTATTATTATTATCATTACCAGTATTAGCTGGAGGTATTACAATGTTATTAACAGATCGAAACTTTAATACTAGTTTCTTCGACCCAGCAGGGGGAGGAGATCCTATTTTATACCAACACTTATTC
>FTP62_2112_15581_26961
ATTAGCTGGTATTGAAGCACACTCTGGTGCATCAATTGATTTAGCTATTTTTAGTTTACACTTAGCAGGGGTATCTTCATTATTAGGTGCAGTTAATTTTATTACAACTATTTGTAATATGCGCGGAAATGGTTTAACTTTCCATAAACTTCCATTATTTGTATGGTCTGTTTTAATTACAGCTATTTTATTATTATTATCTTTACCTGTATTAGCTGGTGCTATTACAATGTTATTAACAGATCGTAATTTTAATACAAGTTTCTTTGATCCAGCTGGCGGTGGTGATCCAATTTTATATCAACACTTATTC
>FTP62_2113_21991_12649
TTTAGCAGGAATTGAATCACACTCAGGAGGTTCTGTAGATTTAGCTATCTTTAGTTTACATTTAGCAGGAATTTCTTCATTATTAGGAGCAGTAAACTTTATTACTACTATTATTAATATGAGAGTACCTGGGTTAACAATGCATAAGTTACCTTTATTCGTATGGGCAGTTTTAATTACAGCTGTTTTATTATTATTATCATTACCTGTATTAGCTGGAGGTATTACTATGTTATTGACAGATCGAAACTTTAACACTAGTTTCTTTGACCCTGCAGGGGGAGGAGATCCTATTTTATACCAGCATTTATTC
>FTP62_2114_25889_19802
GTTAAGCCATATTACAAGTCACTCTGGGGGAGCTGTAGACTTAGCTATTTTTAGTTTACATTTAGCAGGAATTTCTTCTTTATTAGGAGCAATTAACTTTATTACAACAATTATTAACATGAGAGTTCCTGGATTAACAATGCACAAATTACCATTATTTGCATGGGCTGTGTTAATTACAGCAGTGTTGTTATTATTATCTTTACCAGTATTAGCTGGAGGAATTACTATGTTATTAACAGATCGAAATTTTAATACTAGTTTCTTCGACCCTGCAGGAGGAGGAGATCCTATTTTATACCAACATTTATTC
>FTP62_1101_11917_3322
TTCAGCTAGTGTAGAATCTCACTCAGGAGGTTCTGTAGATTTAGCTATCTTTAGTTTACATTTAGCAGGGGTTTCATCTTTATTAGGATCAATTAACTTTATTACTACTGTATTAAATATGAGAGTACCTGGTTTAACAATGCATAAATTACCTTTATTTGCATGGGCAATCTTTATTACAGCAATTTTATTATTATTATCATTACCAGTATTAGCTGGAGGTATTACAATGTTATTAACAGATCGAAATTTTAATACTAGTTTCTTTGACCCAGCAGGAGGAGGAGATCCTATTTTATACCAACCCTTATTC
>FTP62_1101_10270_4290
ATTAGCTAGTGTAGAATCTCACTCAGGAGGGTCTGTAGATTTAGCTATCTTCAGTTTACACTTAGCAGGGGTTTCATCTTTATTAGGAGCTATTAACTTCATTACGACTGTAATGAATATGAGAGTGCCTGGTTTAACAATGCACAAATTACCTTTATTTGCATGGGCTGTATTTATTACAGCAATTTTATTATTATTATCATTACCAGTATTAGCTGGAGGTATTACAATGTTATTAACAGATCGAAACTTTAATACTAGTTTCTTCGACCCAGCAGGGGGAGGAGATCCTATTTTATACCAACACTTATTC
>FTP62_1101_6888_10019
TTTAGCTAGTGTAGAATCTCACTCAGGAGGTTCTGTAGATTTAGCTATCTTTAGTTTACATTTAGCAGGGGTTTCATCTTTATTAGGATCAATTAACTTTATTACTACTGTATTAAATATGAGAGTACCTGGTTTAACAATGCATAAATTACCTTTATTTGCATGGGCAATCTTTATTACAGCAATTTTATTATTATTATCATTACCAGTATTAGCTGGAGGTATTACAATGTTATTAACAGATCGAAATTTTAATACTAGTTTCTTTGACCCAGCAGGAGGAGGAGATCCTATTTTATACCAACACTTATTC
>FTP62_1101_7690_14845
TTTAGCAGGAATTGAATCACACTCAGGAGGTTCTGTAGATTTAGCTATCTTTAGTTTACATTTAGCAGGAATTTCTTCATTATTAGGAGCAGTAAACTTTATTACTACTATTATTAATATGAGAGTACCTGGGTTAACAATGCATAAGTTAACTTTATTCGTATGGGCAGTTTTAATTACAGCTGTTTTATTATTATTATCATTACCTGTATTAGCTGGAGGTATTACTATGTTATTGACAGATCGAAACTTTAACACTAGTTTCTTTGACCCTGCAGGGGGAGGAGATCCTATTTTATACCAGCATTTATTC
>FTP62_1101_15569_15974
TTTAGCAGGAATTGAATCACACTCAGGAGGTTCTGTAGATTTAGCTATCTTTAGTTTACATTTAGCAGGAATTTCTTCATTATTAGGAGCAGTAAACTTTATTACTACTATTATTAATATGAGAGTACCTGGGTTAACAATGCATAAGTTACCTTTATTCGTATGGGCAGTTTTAATTACAGCTGTTTTATTATTATTATCATTACCTGTATTAGCTGGAGGTATTACTATGTTATTGACAGATCGAAACTTTAACACTAGTTTCTTTGACCCTGCAGGGGGAGGAGATCCTATTTTATACCAGCATTTATTC
>FTP62_1102_26551_7886
ATTAGCTAGTGTAGAATCTCACTCAGGAGGGTCTGTAGATTTAGCTATCTTCAGTTTACACTTAGCAGGGGTTTCATCTTTATTAGGAGCTATTAACTTCATTACTACTGTAATGAATATGAGAGTGCCTGGTTTAACAATGCACAAATTACCTTTATTTGCATGGGCTGTATTTATTACAGCAATTTTATTATTATTATCATTACCAGTATTAGCTGGAGGTATTACAATGTTATTAACAGATCGAAACTTTAATACTAGTTTCTTCGACCCAGCAGAGGGAGGAGATCCTATTTTATACCAACATTTATTT
>FTP62_1102_25725_8670
TTTAGCAGGAATTGAATCACACTCAGGAGGTTCTGTAGATTTAGCTATCTTTAGTTTACATTTAGCAGGAATTTCTTCATTATTAGGAGCGGTAAACTTTATTACTACTATTATTAATATGAGAGTACCTGGGTTAACAATGCATAAGTTACCTTTATTCGTATGGGCAGTTTTAATTACAGCTGTTTTATTATTATTATCATTACCTGTATTAGCTGGAGGTATTACTATGTTATTGACAGATCGAAACTTTAACACTAGTTTCTTTGACCCTGCAGGGGGAGGAGATCCTATTTTATACCAGCATTTATTC
>FTP62_1102_25251_10424
TTTAGCTAGTGTAGAATCTCACTCAGGAGGTTCTGTAGATTTAGCTATCTTTAGTTTACATTTAGCAGGGGTTTCATCTTTATTAGGATCAATTAACTTTATTACTACTGTATTAAATATGAGAGTACCTGGTTTAACAATGCATAAATTACCTTTATTTGCATGGGCAATCTTTATTACAGCAATTTTATTATTATTATCATTACCAGTATTAGCTGGAGGTATTACAATGTTATTAACAGATCGAAATTTTAATACTAGTTTCTTTGACCCAGCAGGAGGAGGAGATCCTATTTTATACCAACACTTATTC
>FTP62_1102_26454_11391
TTTAGCTAGTGTAGAATCTCACTCAGGAGGTTCTGTAGATTTAGCTATCTTTAGTTTACATTTAGCAGGGGTTTCATCTTTATTAGGATCAATTAACTTTATTACTACTGTATTAAATATGAGAGTACCTGGTTTAACAATGCATAAATTACCTTTATTTGCATGGGCAATCTTTATTACAGCAATTTTATTATTATTATCATTACCAGTATTAGCTGGAGGTATTACAATGTTATTAACAGATCGAAATTTTAATACTAGTTTCTTTGACCCAGCAGGAGGAGGAGATCCTATTTTATACCAACACTTATTC
>FTP62_1103_9148_4361
TTTAGCAGGAATTGAATCACACTCAGGAGGTTCTGTAGATTTAGCTATCTTTAGTTTACATTTAGCAGGAATTTCTTCATTATTAGGAGCAGTAAACTTTATTACTACTATTATTAATATGAGAGTACCTGGGTTAACAATGCATAAGTTACCTTTATTCGTATGGGCAGTTTTAATTACAGCTGTTTTATTATTATTATCATTACCTGTATTAGCTGGAGGTATTACTATGTTATTGACAGATCGAAACTTTAACACTAGTTTCTTTGACCCTGCAGGGGGAGGAGATCCTATTTTATACCAGCATTTATTC
>FTP62_1103_22201_18645
TTTAGCAGGAATTGAATCACACTCAGGAGGTTCTGTAGATTTAGCTATCTTTAGTTTACATTTAGCAGGAATTTCTTCATTATTAGGAGCAGTAAACTTTATTACTACTATTATTAATATGAGAGTACCTGGGTTAACAATGCATAAGTTACCTTTATTCGTATGGGCAGTTTTAATTACAGCTGTTTTATTATTATTATCATTACCTGTATTAGCTGGAGGTATTACTATGTTATTGACAGATCGAAACTTTAACACTAGTTTCTTTGACCCTGCAGGGGGAGGAGATCCTATTTTATACCAGCATTTATTC
>FTP62_1103_16267_19207
TTGAGCAGGAATTGAATCACACTCAGGAGGTTCTGTAGATTTAGCTATCTTTAGTTTACATTTAGCAGGAATTTCTTCATTATTAGGAGCAGTAAACTTTATTACTACTATTATTAATATGAGAGTACCTGGGTTAACAATGCATAAGTTACCTTTATTCGTATGGGCAGTTTTAATTACAGCTGTTTTATTATTATTATCATTACCTGTATTAGCTGGAGGTATTACTATGTTATTGACAGATCGAAACTTTAACACTAGTTTCTTTGACCCTGCAGGGGGAGGAGATCCTATTTTATACCAGCATTTATTC
>FTP62_1103_16881_22539
ATTATCAGGAATTGAGTCTCACTCAGGAGGTTCTGTTGATTTAGCAATTTTTAGTTTACACTTAGCAGGAATTTCTTCTTTATTAGGATCAGTAAACTTTATTACTACTATCTTTAATATGAGAGTACCTGGATTAACAATGCACAAGTTACCATTATTTGTATGGGCTGTTTTAATTACAGCTTTCTTATTATTGTTATCTTTACCTGTATTAGCAGGAGGTATTACAATGTTATTAACAGATCGAAACTTTAACACAAGTTTCTTTGATCCTGCAGGAGGAGGAGATCCTATTTTATATCAACATTTATTC
>FTP62_1104_17386_5587
ATTAGCTAGTGTAGAATCTCACTCAGGAGGGTCTGTAGATTTAGCTATCTTCAGTTTACACTTAGCAGGGGTTTCATCTTTATTAGGAGCTATTAACTTCATTACTACTGTAATGAATATGAGAGTGCCTGGTTTAACAATGCACAAATTACCTTTATTTGCATGGGCTGTATTTATTACAGCAATTTTATTATTATTATCATTACCAGTATTAGCTGGAGGTATTACAATGTTATTAACAGATCGAAACTTTAATACTAGTTTCTTCGACCCAGCAGGGGGCGGAGATCCTATTTTATACCAACACTTATTC
>FTP62_1104_26356_20261
TTTAGCTAGTGTAGAATCTCACTCAGGAGGTTCTGTAGATTTAGCTATCTTTAGTTTACATTTAGCAGGGGTTTCATCTTTATTAGGATCAATTAACTTTATTACTACTGTATTAAATATGAGAGTACCTGGTTTAACAATGCATAAATTACCTTTATTTGCATGGGCAATCTTTATTACAGCAATTTTATTATTATTATCATTACCAGTATTAGCTGGAGGTATTACAATGTTATTAACAGATCGAAATTTTAATACTAGTTTCTTTGACCCAGCAGGCGGAGGAGATCCTATTTTATACCAACACTTATTC
>FTP62_1104_3992_22252
TTTAGCTAGTGTAGAATCTCACTCAGGAGGTTCTGTAGATTTAGCTATCTTTAGTTTACATTTAGCAGGGGTTTCATCTTTATTAGGATCAATTAACTTTATTACTACTGTATTAAATATGAGAGTACCTGGTTTAACAATGCATAAATTACCTTTATTTGCATGGGCAATCTTTATTACAGCAATTTTATTATTATTATCATTACCAGTATTAGCTGGAGGTATTACAATGTTATTAACAGATCGAAATTTTAATACTAGTTTCTTTGACCCAGCAGGAGGAGGAGATCCTATTTTATACCAACACTTATTC
>FTP62_1105_24995_19503
TTTAGCAGGAATTGAATCACACTCAGGAGGTTCTGTAGATTTAGCTATCTTTAGTTTACATTTAGCAGGAATTTCTTCATTATTAGGAGCAGTAAACTTTATTACTACTATTATTAATATGAGAGTACCTGGGTTAACAATGCATAAGTTACCTTTATTCGTATGGGCAGTTTTAATTACAGCTGTTTTATTATTATTATCATTACCTGTATTAGCTGGAGGTATTACTATGTTATTGACAGATCGAAACTTTAACACTAGTTTCTTTGACCCTGCAGGGGGAGGAGATCCTATTTTATACCAGCATTTATTC
>FTP62_1106_9003_16874
TTTAGCTAGTGTAGAATCTCACTCAGGAGGTTCTGTAGATTTAGCTATCTTTAGTTTACATTTAGCAGGGGTTTCATCTTTATTAGGATCAATTAACTTTATTACTACTGTATTAAATATGAGAGTACCTGGTTTAACAATGCATAAATTACCTTTATTTGCATGGGCAATCTTTATTACAGCAATTTTATTATTATTATCATTACCAGTATTAGCTGGAGGTATTACAATGTTATTAACAGATCGAAATTTTAATACTAGTTTCTTTGACCCAGCAGGAGGAGGAGATCCTATTTTATACCAACCCTTATTC
>FTP62_1106_15154_19766
TTTATCAGGAATTGAAGCACACTCAGGAGGTTCTGTAGATTTAGCTATCTTTAGTTTACATTTAGCAGGAATTTCTTCATTATTAGGAGCAGTAAACTTTATTACTACTATTATTAATATGAGAGTACCTGGGTTAACAATGCATAAGTTACCTTTATTCGTATGGGCAGTTTTAATTACAGCTGTTTTATTATTATTATCATTACCTGTATTAGCTGGAGGTATTACTATGTTATTGACAGATCGAAACTTTAACACTAGTTTCTTTGACCCTGCAGGGGGAGGAGATCCTATTTTATACCAGCATTTATTC
>FTP62_1107_17010_2528
TTTATCAGGAATTGAAGCACACTCAGGAGGTTCTGTAGATTTAGCTATCTTTAGTTTACATTTAGCAGGAATTTCTTCATTATTAGGAGCAGTAAACTTTATTACTACTATTATTAATATGAGAGTACCTGGGTTAACAATGCATAAGTTACCTTTATTCGTATGGGCAGTTTTAATTACAGCTGTTTTATTATTATTATCATTACCTGTATTAGCTGGAGGTATTACTATGTTATTGACAGATCGAAACTTTAACACTAGTTTCTTTGACCCTGCAGGGGGAGGAGATCCTATTTTATACCAGCATTTATTC
>FTP62_1107_19217_11421
TTTAGCAGGAATTGAATCACACTCAGGAGGTTCTGTAGATTTAGCTATCTTTAGTTTACATTTAGCAGGAATTTCTTCATTATTAGGAGCAGTAAACTTTATTACTACTATTATTAATATGAGAGTACCTGGGTTAACAATGCATAAGTTACCTTTATTCGTATGGGCAGTTTTAATTACAGCTGTTTTATTATTATTATCATTACCTGTATTAGCTGGAGGTATTACTATGTTATTGACAGATCGAAACTTTAACACTAGTTTCTTTGACCCTGCAGGGGGAGGAGATCCTATTTTATACCAGCATTTATTC
>FTP62_1107_28514_16533
TTTAGCTAGTGTAGAATCTCACTCAGGAGGTTCTGTAGATTTAGCTATCTTTAGTTTACATTTAGCAGGGGTTTCATCTTTATTAGGATCAATTAACTTTATTACTACTGTATTAAATATGAGAGCACCTGGTTTAACAATGCATAAATTACCTTTATTTGCATGGGCAATCTTTATTACAGCAATTTTATTATTATTATCATTACCAGTATTAGCTGGAGGTATTACAATGTTATTAACAGATCGAAATTTTAATACTAGTTTCTTTGACCCAGCAGGAGGAGGAGATCCTATTTTATACCAACACTTATTC
>FTP62_1107_12348_19201
TTTAGCTAGTGTAGAATCTCACTCAGGAGGTTCTGTAGATTTAGCTATCTTTAGTTTACATTTAGCAGGGGTTTCATCTTTATTAGGATCAATTAACTTTATTACTACTGTATTAAATATGAGAGTACCTGGTTTAACAATGCATAAATTACCTTTATTTGCATGGGCAATCTTTATTACAGCAATTTTATTATTATTATCATTACCAGTATTAGCTGGAGGTATTACAATGTTATTAACAGATCGAAATTTTAATACTAGTTTCTTTGACCCAGCAGGAGGAGGAGATCCTATTTTATACCAACACTTATTC
>FTP62_1109_24311_14142
TTTAGCAGGAATTGAATCACACTCAGGAGGTTCTGTAGATTTAGCTATCTTTAGTTTACATTTAGCAGGAATTTCTTCATTATTAGGAGCAGTAAACTTTATTACTACTATTATTAATATGAGAGTACCTGGGTTAACAATGCATAAGTTACCTTTATTCGTATGGGCAGTTTTAATTACAGCTGTTTTATTATTATTATCATTACCTGTATTAGCTGGAGGTATTACTATGTTATTGACAGATCGAAACTTTAACACTAGTTTCTTTGACCCTGCAGGGGGAGGAGATCCTATTTTATACCAGCATTTATTC
>FTP62_1109_16384_16691
ATTATCAGGAATTGAATCTCACTCAGGAGGTTCTGTTGATTTAGCAATTTTTAGTTTACACTTAGCAGGAATTTCTTCTTTATTAGGATCAGTAAACTTTATTACTACTATCTTTAATATGAGAGTACCTGGATTAACAATGCACAAGTTACCATTATTTGTATGGGCTGTTTTAATTACAGCTTTCTTATTATTGTTATCTTTACCTGTATTAGCAGGAGGTATTACAATGTTATTAACAGATCGAAACTTTAACACAAGTTTCTTTGATCCTGCAGGAGGAGGAGATCCTATTTTATATCAACATTTATTC
>FTP62_1109_13251_21324
TTTAGCAGGAATTGAATCACACTCAGGAGGTTCTGTAGATTTAGCTATCTTTAGTTTACATTTAGCAGGAATTTCTTCATTATTAGGAGCAGTAAACTTTATTACTACTATTATTAATATGAGAGTACCTGGGTTAACAATGCATAAGTTACCTTTATTCGTATGGGCAGTTTTAATTACAGCTGTTTTATTATTATTATCATTACCTGTATTAGCTGGAGGTATTACTATGTTATTGACAGATCGAAACTTTAACACTAGTTTCTTTGACCCTGCAGGGGGAGGAGATCCTATTTTATACCAGCATTTATTC
>FTP62_1109_21336_26388
TTTAGCTAGTGTAGAATCTCACTCAGGAGGTTCTGTAGATTTAGCTATCTTTAGTTTACATTTAGCAGGGGTTTCATCTTTATTAGGATCAATTAACTTTATTACTACTGTATTAAATATGAGAGTACCTGGTTTAACAATGCATAAATTACCTTTATTTGCATAGGCAATCTTTATTACAGCAATTTTATTATTATTATCATTACCAGTATTAGCTGGAGGTATTACAATGTTATTAACAGATCGAAATTTTAATACTAGTTTCTTTGACCCAGCAGGAGGAGGAGATCCTATTTTATACCAACACTTATTC
>FTP62_1110_4286_8765
TTTAGCAGGAATTGAATCACACTCAGGAGGTTCTGTAGATTTAGCTATCTTTAGTTTACATTTAGCAGGAATTTCTTCATTATTAGGAGCAGTAAACTTTATTACTACTATTATTAATATGAGAGTACCTGGGTTAACAATGCATAAGTTACCTTTATTCGTATGGGCAGTTTTAATTACAGCTGTTTTATTATTATTATCATTACCTGTATTAGCTGGAGGTATTACTATGTTATTGACAGATCGAAACTTTAACACTAGTTTCTTTGACCCTGCAGGGGGAGGAGATCCTATTTTATACCAGCATTTATTC
>FTP62_1110_25019_19626
TTTAGCTAGTGTAGAATCTCACTCAGGAGGTTCTGTAGATTTAGCTATCTTTAGTTTACATTTAGCAGGGGTTTCATCTTTATTAGGATCAATTAACTTTATTACTACTGTATTAAATATGAGAGTACCTGGTTTAACAATGCATAAATTACCTTTATTTGCATGGGCAATCTTTATTACAGCAATTTTATTATTATTATCATTACCAGTATTAGCTGGAGGTATTACAATGTTATTAACAGATCGAAATTTTAATACTAGTTTCTTTGACCCAGCAGGAGGAGGAGATCCTATTTTATACCAACACTTATTC
>FTP62_1110_8016_20821
ATTATCAGGAATTGAATCTCATTCAGGAGGTTCTGTTGATTTAGCAATTTTTAGTTTACACTTAGCAGGAATTTCTTCTTTATTAGGATCAGTAAACTTTATTACTACTATCTTTAATATGAGAGTACCTGGATTAACAATGCACAAGTTACCATTATTTGTATGGGCTGTTTTAATTACAGCTTTCTTATTATTGTTATCTTTACCTGTATTAGCAGGAGGTATTACAATGTTATTAACAGATCGAAACTTTAACACAAGTTTCTTTGATCCTGCAGGAGGAGGAGATCCTATTTTATATCAACATTTATTC
>FTP62_1111_17480_9949
ATTATCAGGAATTGAATCTCACTCAGGAGGTTCTGTTGATTTAGCAATTTTTAGTTTACATTTAGCAGGAATTTCTTCTTTATTAGGATCAGTAAACTTTATTACTACTATCTTTAATATGAGAGTACCTGGATTAACAATGCACAAGTTACCATTATTTGTATGGGCTGTTTTAATTACAGCTTTCTTATTATTGTTATCTTTACCTGTATTAGCAGGAGGTATTACAATGTTATTAACAGATCGAAACTTTAACACAAGTTTCTTTGATCCTGCAGGAGGAGGAGATCCTATTTTATATCAACATTTATTC
>FTP62_1111_19948_11140
TTTAGCAGGAATTGAATCACACTCAGGAGGTTCTGTAGATTTAGCTATCTTTAGTTTACATTTAGCAGGAATTTCTTCATTATTAGGAGCAGTAAACTTTATTACTACTATTATTAATATGAGAGTACCTGGGTTAACAATGCATAAGTTACCTTTATTCGTATGGGCAGTTTTAATTACAGCTGTTTTATTATTATTATCATTACCTGTATTAGCTGGAGGTATTACTATGTTATTGACAGATCGAAACTTTAACACTAGTTTCTTTGACCCTGCAGGGGGAGGAGATCCTATTTTATACCAGCATTTATTC
>FTP62_1111_23219_17525
TTTAGCAGGAATTGAATCACACTCAGGAGGTTCTGTAGATTTAGCTATCTTTAGTTTACATTTAGCAGGAATTTCTTCATTATTAGGAGCAGTAAACTTTATTACTACTATTATTAATATGAGAGTACCTGGGTTAACAATGCATAAGTTACCTTTATTCGTATGGGCAGTTTTAATTACAGCTGTTTTATTATTATTATCATTACCTGTATTAGCTGGAGGTATTACTATGTTATTGACAGATCGAAACTTTAACACTAGTTTCTTTGACCCTGCAGGGGGAGGAGATCCTATTTTATACCAGCATTCATTC
>FTP62_1111_13972_22613
TTTATCAGGAATTGAAGCACACTCAGGAGGTTCTGTAGATTTAGCTATCTTTAGTTTACATTTAGCAGGAATTTCTTCATTATTAGGAGCAGTAAATTTTATTACTACTATTATTAATATGAGAGTACCTGGGTTAACAATGCATAAGTTACCTTTATTCGTATGGGCAGTTTTAATTACAGCTGTTTTATTATTATTATCATTACCTGTATTAGCTGGAGGTATTACTATGTTATTGACAGATCGAAACTTTAACACTAGTTTCTTTGACCCTGCAGGGGGAGGAGATCCTATTTTATACCAGCATTTATTC
>FTP62_1111_12291_26220
TTTATCAGGAATTGAAGCACACTCAGGAGGTTCTGTAGATTTAGCTATCTTTAGTTTACATTTAGCAGGAATTTCTTCATTATTAGGAGCAGTAAACTTTATTACTACTATTATTAATATGAGAGTACCTGGGTTAACAATGCATAAGTTACCTTTATTCGTATGGGCAGTTTTAATTACAGCTGTTTTATTATTATTATCATTACCTGTATTAGCTGGAGGTATTACTATGTTATTGACAGATCGAAACTTTAACACTAGTTTCTTTGACCCTGCAGGGGGAGGAGATCCTATTTTATACCAGCATTTATTC
>FTP62_1111_12527_26113
TTTAGCTAGTGTAGAATCTCACTCAGGAGGTTCTGTAGATTTAGCTATCTTTAGTTTACATTTAGCAGGGGTTTCATCTTTATTAGGATCAATTAACTTTATTACTACTGTATTAAATATGAGAGTACCTGGTTTAACAATGCATAAATTACCTTTATTTGCATGGGCAATCTTTATTACAGCAATTTTATTATTATTATCATTACCAGTATTAGCTGGAGGTATTACAATGTTATTAACAGATCGAAATTTTAATACTAGTTTCTTTGACCCAGCAGGAGGAGGAGATCCTATTTTATACCAACACTTATTC
>FTP62_1112_3443_12414
TTTAGCAGGAATTGAATCACACTCAGGAGGTTCTGTAGATTTAGCTATCTTTAGTTTACATTTAGCAGGAATTTCTTCATTATTAGGAGCAGTAAACTTTATTACTACTATTATTAATATGAGAGTACCTGGGTTAACAATGCATAAGTTACCTTTATTCGTATGGGCAGTTTTAATTACAGCTGTTTTATTATTATTATCATTACCTGTATTAGCTGGATGTATTACTATGTTATTGACAGATCGAAACTTTAACACTAGTTTCTTTGACCCTGCAGTGGGAGGAGATCCTATTTTATACCAGCATTTATTC
>FTP62_1113_5557_7755
ATTAGCAAGTATTGAGTCACACTCAGGAGGATCTGTTGACTTAGCAATTTTTAGTTTACATTTAGCAGGAATTTCTTCTTTATTAGGAGCAATTAACTTTATTACAACAATTATTAACATGAGAGTTCCTGGATTAACAATGCACAAATTACCATTATTTGCATGGGCTGTGTTAATTACAGCAGTGTTGTTATTATTATCTTTACCAGTATTAGCTGGAGGAATTACTATGTTATTAACAGATCGAAATTTTAATACTAGTTTCTTCGACCCTGCAGGAGGAGGAGATCCTATTTTATACCAACATTTATTC
>FTP62_1113_25135_16416
TTTATCAGGAATTGAAGCACACTCAGGAGGTTCTGTAGATTTAGCTATCTTTAGTTTACATTTAGCAGGAATTTCTTCATTATTAGGAGCAGTAAATTTTATTACTACTATTATTAATATGAGAGTACCTGGGTTAACAATGCATAAGTTACCTTTATTCGTATGGGCAGTTTTAATTACAGCTGTTTTATTATTATTATCATTACCTGTATTAGCTGGAGGTATTACTATGTTATTGACAGATCGAAACTTTAACACTAGTTTCTTTGACCCTGCAGGGGGAGGAGATCCTATTTTATACCAGCATTTATTC
>FTP62_1113_11344_20144
ATTATCAGGAATTGAATCTCACTCAGGAGGTTCTGTTGATTTAGCAATCTTTAGTTTACACTTAGCAGGAATTTCTTCTTTATTAGGATCAGTAAACTTTATTACTACTATCTTTAATATGAGAGTACCTGGATTAACAATGCACAAGTTACCATTATTTGTATGGGCTGTTTTAATTACAGCTTTCTTATTATTGTTATCTTTACCTGTATTAGCAGGAGGTATTACAATGTTATTAACAGATCGAAACTTTAACACAAGTTTCTTTGATCCTGCAGGAGGAGGAGATCCTATTTTATATCAACATTTATTC
>FTP62_1113_16849_25286
ATTAGCTAGTGTAGAATCTCACTCAGGAGGGTCTGTAGATTTAGCGATCTTCAGTTTACACTTAGCAGGGGTTTCATCTTTATTAGGAGCTATTAACTTTATTACTACTGTAATGAATATGAGAGTGCCTGGTTTAACAATGCACAAATTACCTTTATTTGCATGGGCAGTATTTATTACAGCAATTTTATTATTATTATCATTACCAGTATTAGCTGGAGGTATTACAATGTTATTAACAGATCGAAACTTTAATACTAGTTTCTTCGACCCAGCAGGGGGAGGAGATCCTATTTTATACCAACACTTATTC
>FTP62_1114_24853_7699
ATTAGCAAGTATTGAGTCACACTCAGGAGGATCTGTTGACTTAGCAATTTTTAGTTTACATTTAGCAGGAATTTCTTCTTTATTAGGAGCAATTAACTTTATTACAACAATTATTAACATGAGAGTTCCTGGATTAACAATGCACAAATTACCATTATTTGCATGGGCTGTGTTAATTACAGCAGTGTTGTTATTATTATCTTTACCAGTATTAGCTGGAGGAATTACTATGTTATTAACAGATCGAAATTTTAATACTAGTTTCTTCGACCCTGCAGGAGGAGGAGATCCTATTTTATACCAACATTTATTC
>FTP62_1114_4465_9759
ATTAGCTAGTGTAGAATCTCACTCAGGAGGGTCTGTAGATTTAGCGATCTTCAGTTTACACTTAGCAGGGGTTTCATCTTTATTAGGAGCTATTAACTTTATTACTACTGTAATGAATATGAGAGTGCCTGGTTTAACAATGCACAAATTACCTTTATTTGCATGGGCAGTATTTATTACAGCAATTTTATTATTATTATCATTACCAGTATTAGCTGGAGGTATTACAATGTTATTAACAGATCGAAACTTTAATACTAGTTTCTTCGACCCAGCAGGGGGAGGAGATCCTATTTTATACCAACACTTATTC
>FTP62_1114_8256_9490
TTTAGCAGGAATTGAATCACACTCAGGAGGTTCTGTAGATTTAGCTATCTTTAGTTTACATTTAGCAGGAATTTCTTCATTATTAGGAGCAGTAAACTTTATTACTACTATTATTAATATGAGAGTACCTGGGTTAACAATGCATAAGTTACCTTTATTCGTATGGGCAGTTTTAATTACAGCTGTTTTATTATTATTATCATTACCTGTATTAGCTGGAGGTATTACTATGTTATTGACAGATCGAAACTTTAACACTAGTTTCTTTGACCCTGCAGGGGGAGGAGATCCTATTTTATACCAGCATTTATTC
>FTP62_1114_15596_13255
ATTATCAAGTATTGAAGCCCACTCAAGAGGGTCTGTAGATTTAGCGATCTTTAGTTTACATTTAGCAGGAATTTCTTCATTATTAGGAGCAATTAATTTTATTACTACTATTATAAATATGAGAGTACCTGGATTAACAATGCACAAATTACCTTTATTTGCTTGGGCTGTATTAATTACAGCTGTATTGTTATTATTATCTTTACCTGTATTAGCAGGAGGTATTACTATGTTATTAACAGATCGAAATTTCAATACAAGTTTCTTTGATCCTGCAGGAGGAGGAGATCCTATTTTATATCAGCACTTATTC
>FTP62_1114_22814_20877
TTTAGCTAGTGTAGAATCTCACTCAGGAGGTTCTGTAGATTTAGCTATCTTTAGTTTACATTTAGCAGGGGTTTCATCTTTATTAGGATCAATTAACTTTATTACTACTGTATTAAATATGAGAGTACCTGGTTTAACAATGCATAAATTACCTTTATTTGCATGGGCAATCTTTATTACAGCAATTTTATTATTATTATCATTACCAGTATTAGCTGGAGGTATTACAATGTTATTAACAGATCGAAATTTTAATACTAGTTTCTTTGACCCAGCAGGAGGAGGAGATCCTATTTTATACCAACACTTATTC
>FTP62_2101_20132_18719
TTTAGCTAGTGTAGAATCTCACTCAGGAGGTTCTGTAGATTTAGCTATCTTTAGTTTACATTTAGCAGGGGTTTCATCTTTATTAGGATCAATTAACTTTATTACTACTGTATTAAATATGAGAGTACCTGGTTTAACAATGCATAAATTACCTTTATTTGCATGGGCAATCTTTATTACAGCAATTTTATTATTATTATCATTACCAGTATTAGCTGGAGGTATTACAATGTTATTAACAGATCGAAATTTTAATACTAGTTTCTTTGACCCAGCAGGAGGAGGAGATCCTATTTTATACCAACACTTATTC
>FTP62_2102_17731_8190
ATTAGCTAGTGTAGAATCTCACTCAGGAGGGTCTGTAGATTTAGCGATCTTCAGTTCACACTTAGCAGGGGTTTCATCTTTATTAGGAGCTATTAACTTTATTACTACTGTAATGAATATGAGAGTGCCCGGTTTAACAATGCACAAATTACCTTTATTTGCATGGGCAGTATTTATTACAGCAATTTTATTATTATTATCATTACCAGTATTAGCTGGGGGTATTACAATGTTATTAACAGATCGAAACTTTAATACTAGTTTCTTCGACCCAGCAGGGGGAGGAGATCCTATTTTATACCAACACTTATTC
>FTP62_2103_20697_3548
TTTAGCTAGTGTAGAATCTCACTCAGGAGGTTCTGTAGATTTAGCTATCTTTAGTTTACATTTAGCAGGGGTTTCATCTTTATTAGGATCAATTAACTTTATTACTACTGTATTAAATATGAGAGTACCTGGTTTAACAATGCATAAATTACCTTTATTTGCATGGGCAATCTTTATTACAGCAATTTTATTATTATTATCATTACCAGTATTAGCTGGAGGTATTACAATGTTATTAACAGATCGAAATTTTAATACTAGTTTCTTTGACCCAGCAGGAGGAGGAGATCCTATTTTATACCAACACTTATTC
>FTP62_2103_18490_18222
TTTAGCAGGAATTGAATCACACTCAGGAGGTTCTGTAGATTTAGCTATCTTTAGTTTACATTTAGCAGGAATTTCTTCATTATTAGGAGCAGTAAACTTTATTACTACTATTATTAATATGAGAGTACCTGGGTTAACAATGCATAAGTTACCTTTATTCGTATGGGCAGTTTTAATTACAGCTGTTTTATTATTATTATCATTACCTGTATTAGCTGGAGGTATTACTATGTTATTGACAGATCGAAACTTTAACACTAGTTTCTTTGACCCTGCAGGGGGAGGAGATCCTATTTTATACCAGCATTTATTC
>FTP62_2103_13142_20737
TTTAGCTAGTGTAGAATCTCACTCAGGAGGTTCTGTAGATTTAGCTATCTTTAGTTTACATTTAGCAGGGGTTTCATCTTTATTAGGATCAATTAACTTTATTACTACTGTATTAAATATGAGAGTACCTGGTTTAACAATGCATAAATTACCTTTATTTGCATGGGCAATCTTTATTACAGCAATTTTATTATTATTATCATTACCAGTATTAGCTGGAGGTATTACAATGTTATTAACAGATCGAAATTTTAATACTAGTTTCTTTGACCCAGCAGGAGGAGGAGATCCTATTTTATACCAACACTTATTC
>FTP62_2103_19745_26966
TTTAGCTAGTGTAGAATCTCACTCAGGAGGTTCTGTAGATTTAGCTATCTTTAGTTTACATTTAGAAGGGGTTTCATCTTTATTAGGTTAAATTAACTTTATTACTACTGTATTAAATATGAGAGTACCTGGTTTAACAATGCATAAATTACCTTTATTTGCATGGGCAATCTTTATTACAGCAATTTTATTATTATTATCATTACCAGTATTAGCTGGAGGTATTACAATGTTATTAACAGATCGAAATTTTAATACTAGTTTCTTTGACCCAGCAGGAGGAGGAGATCCTATTTTATACCAACCCTTATTC
>FTP62_2104_10927_2599
TTTAGCTAGTGTAGAATCTCACTCAGGAGGTTCTGTAGATTTAGCTATCTTTAGTTTACATTTAGCAGGGGTTTCATCTTTATTAGGATCAATTAACTTTATTACTACTGTATTAAATATGAGAGTACCTGGTTTAACAATGCATAAATTACCTTTATTTGCATGGGCAATCTTTATTACAGCAATTTTATTATTATTATCATTACCAGTATTAGCTGGAGGTATTACAATGTTATTAACAGATCGAAATTTTAATACTAGTTTCTTTGACCCAGCAGGAGGAGGAGATCCTATTTTATACCAACACTTATTC
>FTP62_2104_6346_5917
TTTAGCTAGTGTAGAATCTCACTCAGGAGGTTCTGTAGATTTAGCTATCTTTAGTTTACATTTAGCAGGGGTTTCATCTTTATTAGGATCAATTAACTTTATTACTACTGTATTAAATATGAGAGTACCTGGTTTAACAATGCATAAATTACCTTTATTTGCATGGGCAATCTTTATTACAGCAATTTTATTATTATTATCATTACCAGTATTAGCTGGAGGTATTACAATGTTATTAACAGATCGAAATTTTCATACTAGTTTCTTTGACCCAGCAGGAGGAGGAGATCCTATTTTATCCCAACACTTATTC
>FTP62_2104_4137_16219
TTTAGCAGGAATTGAATCACACTCAGGAGGTTCTGTAGATTTAGCTATCTTTAGTTTACATTTAGCAGGAATTTCTTCATTATTAGGAGCAGTAAACTTTATTACTACTATTATTAATATGAGAGTACCTGGGTTAACAATGCATAAGTTACCTTTATTCGTATGGGCAGTTTTAATTACAGCTGTTTTATTATTATTATCATTACCTGTATTAGCTGGAGGTATTACTATGTTATTGACAGATCGAAACTTTAACACTAGTTTCTTTGACCCTGCAGGGGGAGGAGATCCTATTTTATACCAGCATTTATTC
>FTP62_2104_22704_17488
ATTATCAAGTATTACAGCGCACTCAGGTGCTTCAGTAGATTTAGCAATTTTTAGTTTACATTTAGCAGGGATTTCTTCATTATTAGGAGCTATTAACTTTATTACAACAATTCTTAATATGAGAGTACCTGGTATGGGTATGCATAAATTGCCTCTATTCGTATGGGCTGTATTCATTACAGCATTCCTTTTATTATTATCTTTACCGGTATTAGCAGGAGGTATTACAATGCTATTAACAGACCGAAACTTTAACACAAGTTTCTTCGATCCAGCAGGAGGAGGTGATCCTATTTTATACCAGCATTTATTC
>FTP62_2104_21566_19092
TTTAGCAGGAATTGAATCACACTCAGGAGGTTCTGTAGATTTAGCTATCTTTAGTTTACATTTAGCAGGAATTTCTTCATTATTAGGAGCAGTAAACTTTATTACTACTATTATTAATATGAGAGTACCTGGGTTAACAATGCATAAGTTACCTTTATTCGTATGGGCAGTTTTAATTACAGCTGTTTTATTATTATTATCATTACCTGTATTAGCTGGAGGTATTACTATGTTATTGACAGATCGAAACTTTAACACTAGTTTCTTTGACCCTGCAGGGGGAGGAGATCCTATTTTATACCAGCCTTTATTC
>FTP62_2105_15714_3660
TTTAGCTAGTGTAGAATCTCACTCAGGAGGTTCTGTAGATTTAGCTATCTTTAGTTTACATTTAGCAGGGGTTTCATCTTTATTAGGATCAATTAACTTTATTACTACTGTATTAAATATGAGAGTACCTGGTTTAACAATGCATAAATTACCTTTATTTGCATGGGCAATCTTTATTACAGCAATTTTATTATTATTATCATTACCAGTATTAGCTGGAGGTATTACAATGTTATTAACAGATCGAAATTTTAATACTAGTTTCTTTGACCCAGCAGGAGGAGGAGATCCTATTTTATACCAACCCTTATTC
>FTP62_2105_15392_4886
ATTAAGTCATATTACAAGTCACTCTGGAGGTGCAGTAGATTTAGCTATTTTTAGTTTACATTTAGCAGGAATTTCTTCATTATTAGGAGCAGTAAACTTTATTACTACTATTATTAATATGAGAGTACCTGGGTTAACAATGCATAAGTTACCTTTATTCGTATGGGCAGTTTTAATTACAGCTGTTTTATTATTATTATCATTACCTGTATTAGCTGGAGGTATTACTATGTTATTGACAGATCGAAACTTTAACACTAGTTTCTTTGACCCTGCAGGGGGAGGAGATCCTATTTTATACCAGCATTTATTC
>FTP62_2105_7409_19814
TTTAGCTAGTGTAGAATCTCACTCAGGAGGTTCTGTAGATTTAGCTATCTTTAGTTTACATTTAGCAGGGGTTTCATCTTTATTAGGATCAATTAACTTTATTACTACTGTATTAAATATGAGAGTACCTGGTTTAACAATGCATAAATTACCTTTATTTGCATGGGCAATCTTTATTACAGCAATTTTATTATTATTATCATTACCAGTATTAGCTGGAGGTATTACAATGTTATTAACAGATCGAAATTTTAATACTAGTTTCTTTGACCCAGCAGGAGGAGGAGATCCTATTTTATACCAACACTTATTC
>FTP62_2105_6156_21218
TTTAGCTAGTGTAGAATCTCACTCAGGAGGTTCTGTAGATTTAGCTATCTTTAGTTTACATTTAGCAGGGGTTTCATCTTTATTAGGATCAATTAACTTTATTACTACTGTATTAAATATGAGAGTACCTGGTTTAACAATGCATAAATTACCTTTATTTGCATGGGCAATCTTTATTACAGCAATTTTATTATTATTATCATTACCAGTATTAGCTGGAGGTATTACAATGTTATTAACAGATCGAAATTTTAATACTAGTTTCTTTGACCCAGCAGGAGGAGGAGATCCTATTTTATACCAACACTTATTC
>FTP62_2106_20491_2961
TTTAGCTAGTGTAGAATCTCACTCAGGAGGTTCTGTAGATTTAGCTATCTTTAGTTTACATTTAGCAGGGGTTTCATCTTTATTAGGATCAATTAACTTTATTACTACTGTATTAAATATGAGAGTACCTGGTTTAACAATGCATAAATTACCTTTATTTGCATGGGCAATCTTTATTACAGCAATTTTATTATTATTATCATTACCAGTATTAGCTGGAGGTATTACAATGTTATTAACAGATCGAAATTTTAATACTAGTTTCTTTGACTCAGCAGGAGGAGGAGATCCTATTTTATACCAACCCTTATTC
>FTP62_2105_18917_26115
ATTAGCTAGTGTAGAATCTCACTCAGGAGGGTCTGTAGATTTAGCTATCTTCAGTTTACACTTAGCAGGGGTTTCATCTTTATTAGGAGCTATTAACTTCATTACTACTGTAATGAATATGAGAGTGCCTGGTTTAACAATGCACAAATTACCTTTATTTGCATGGGCTGTATTTATTACAGCAATTTTATTATTATTATCATTACCAGTATTAGCTGGAGGTATTACAATGTTATTAACAGATCGAAACTTTAATACTAGTTTCTTCGACCCAGCAGGGGGAGGAGATCCTATTTTATACCACCACTTATTC
>FTP62_2106_11010_21683
TTTAGCAGGAATTGAATCACACTCAGGAGGTTCTGTAGATTTAGCTATCTTTAGTTTACATTTAGCAGGAATTTCTTCATTATTAGGAGCAGTAAACTTTATTACTACTATTATTAATATGAGAGTACCTGGGTTAACAATGCATAAGTTACCTTTATTCGTATGGGCAGTTTTAATTACAGCTGTTTTATTATTATTATCATTACCTGTATTAGCTGGAGGTATTACTATGTTATTGACAGATCGAAACTTTAACACTAGTTTCTTTGACCCTGCAGGGGGAGGAGATCCTATTTTATACCAGCATTTATTC
>FTP62_2106_4074_21731
TTTAGCTAGTGTAGAATCTCACTCAGGAGGTTCTGTAGATTTAGCTATCTTTAGTTTACATTTAGCAGGGGTTTCATCTTTATTAGGATCAATTAACTTTATTACTACTGTATTAAATATGAGAGTACCTGGTTTAACAATGCATAAATTACCTTTATTTGCATGGGCAATCTTTATTACAGCAATTTTATTATTATTATCATTACCAGTATTAGCTGGAGGTATTACAATGTTATTAACAGATCGAAATTTTAATACTAGTTTCTTTGACCCAGCAGGAGGAGGAGATCCTATTTTATACCAACACTTATTC
>FTP62_2106_21216_24624
ATTAGCTAGTGTAGAATCTCACTCAGGAGGGTCTGTAGATTTAGCTATCTTCAGTTTACACTTAGCAGGGGTTTCATCTTTATTAGGAGCTATTAACTTCATTACGACTGTAATGAATATGAGAGTGCCTGGTTTAACAATGCACAAATTACCTTTATTTGCATGGGCTGTATTTATTACAGCAATTTTATTATTATTATCATTACCAGTATTAGCTGGAGGTATTACAATGTTATTAACAGATCGAAACTTTAATACTAGTTTCTTCGACCCAGCAGGGGGAGGAGATCCTATTTTATACCAACACTTATTC
>FTP62_2107_10299_11197
TTTAGCTAGTGTAGAATCTCACTCAGGAGGTTCTGTAGATTTAGCTATCTTTAGTTTACATTTAGCAGGGGTTTCATCTTTATTAGGATCAATTAACTTTATTACTACTGTATTAAATATGAGAGTACCTGGTTTAACAATGCATAAATTACCTTTATTTGCATGGGCAATCTTTATTACAGCAATTTTATTATTATTATCATTACCAGTATTAGCTGGAGGTATTATAATGTTATTAACAGATCGAAATTTTAATACTAGTTTCTTTGACCCAGCAGGAGGAGGAGATCCTATTTTATACCAACACTTATTC
>FTP62_2107_9758_15485
ATTAGCTAGTGTAGAATCTCACTCAGGAGGGTCTGTAGATTTAGCTATCTTCAGTTTACACTTAGCAGGGGTTTCATCTTTATTAGGAGCTATTAACTTCATTACGACTGTAATGAATATGAGAGTGCCTGGTTTAACAATGCACAAATTACCTTTATTTGCATGGGCTGTATTTATTACAGCAATTTTATTATTATTATCATTACCAGTATTAGCTGGAGGTATTACAATGTTATTAACAGATCGAAACTTTAATACTAGTTTCTTAGACCCAGCAGGGGGAGGAGATCCTATTTTATACCAACACTTATTC
>FTP62_2108_6255_20797
ATTAGCTAGTGTAGAATCTCACTCAGGAGGGTCTGTAGATTTAGCTATCTTCAGTTTACACTTAGCAGGGGTTTCATCTTTATTAGGAACTATTAACTTCATTACTACTGTAATGAATATGAGAGTGCCTGGTTTAACAATGCACAAATTACCTTTATTTGCATGGGCTGTATTTATCACAGCAATTTTATTATTATTATCATTACCAGTATTAGCTGGAGGTATTACAATGTTATTAACAGATCGAAACTTTAATACTAGTTTCTTCGACCCAGCAGGGGGAGGAGATCCTATTTTATACCAACACTTATTC
>FTP62_2109_3163_13104
TTTAGCAGGAATTGAATCACACTCAGGAGGTTCTGTAGATTTAGCTATCTTTAGTTTACATTTAGCAGGAATTTCTTCATTATTAGGAGCAGTAAACTTTATTACTACTATTATTAATATGAGAGTACCTGGGTTAACAATGCATAAGTTACCTTTATTCGTATGGGCAGTTTTAATTACAGCTGTTTTATTATTATTATCATTACCTGTATTAGCTGGAGGTATTACTATGTTATTGACAGATCGAAACTTTAACACTAGTTTCTTTGACCCTGCAGGGGGAGGAGATCCTATTTTATACCAGCATTTATTC
>FTP62_2109_3915_15437
ATTAGCTAGTGTAGAATCTCACTCAGGAGGGTCTGTAGATTTAGCGATCTTCAGTTTACACTTAGCAGGGGTTTCATCTTTATTAGGAGCTATTAACTTTATTACTACTGTAATGAATATGAGAGTGCCTGGTTTAACAATGCACAAATTACCTTTATTTGCATGGGCAGTATTTATTACAGCAATTTTATTATTATTATCATTACCAGTATTAGCTGGAGGTATTACAATGTTATTAACAGATCGAAACTTTAATACTAGTTTCTTCGACCCAGCAGGGGGAGGAGATCCTATTTTATACCAACACTTATTC
>FTP62_2109_25428_16210
TTTAGCAGGAATTGAATCACACTCAGGAGGTTCTGTAGATTTAGCTATCTTTAGTTTACATTTAGCAGGAATTTCTTCATTATTAGGAGCAGTAAACTTTATTACTACTATTATTAATATGAGAGTACCTGGGTTAACAATGCATAAGTTACCTTTATTCGTATGGGCAGTTTTAATTACAGCTGTTTTATTATTATTATCATTACCTGTATTAGCTGGAGGTATTACTATGTTATTGACAGATCGAAACTTTAACACTAGTTTCTTTGACCCTGCAGGGGGAGGAGATCCTATTTTATACCAGCATTTATTC
>FTP62_2109_5549_17395
ATTATCAGGAATTGAATCTCACTCAGGAGGTTCTGTTGATTTAGCAATTTTTAGTTTACACTTAGCAGGAATTTCTTCTTTATTAGGGTCAGTAAACTTTATTACTACTATCTTTAATATGAGAGTACCTGGATTAACAATGCACAAGTTACCATTATTTGTATGGGCTGTTTTAATTACAGCTTTCTTATTATTGTTATCTTTACCTGTATTAGCAGGAGGTATTACAATGTTATTAACAGATCGAAACTTTAACACAAGTTTCTTTGATCCTGCAGGAGGAGGAGATCCTATTTTATATCAACATTTATTC
>FTP62_2109_9355_21035
ATTAGCTAGTGTAGAATCTCACTCAGGAGGGTCTGTAGATTTAGCTATCTTCAGTTTACACTTAGCAGGGGTTTCATCTTTATTAGGAGCTATTAACTTCATTACTACTGTAATGAATATGAGAGTGCCTGGTTTAACAATGCACAAATTACCTTTATTTGCATGGGCTGTATTTATTACAGCAATTTTATTATTATTATCATTACCAGTATTAGCTGGAGGTATTACAATGTTATTAACAGATCGAAACTTTAATACTAGTTTCTTCGACCCAGCAGGGGGAGGAGATCCTATTTTATACCAACACTTATTC
>FTP62_2110_8303_7156
TTTAGCAGGAATTGAATCACACTCAGGAGGTTCTGTAGATTTAGCTATCTTTAGTTTACATTTAGCAGGAATTTCTTCATTATTAGGAGCAGTAAACTTTATTACTACTATTATTAATATGAGAGTACCTGGGTTAACAATGCATAAGTTACCTTTATTCGTATGGGCAGTTTTAATTACAGCTGTTTTATTATTATTATCATTACCTGTATTAGCTGGAGGTATTACTATGTTATTGACAGATCGAAACTTTAACACTAGTTTCTTTGACCCTGCAGGGGGAGGAGATCCTATTTTATACCAGCATTTATTC
>FTP62_2110_26848_7908
ATTAGCCGGAGTTGAATCACACTCAGGTGCTTCAGTTGATTTAGCAATTTTTAGTTTACACTTAGCAGGTGTATCTTCATTATTAGGTGCAATTAATTTTATTACAACAATCTTTAATATGCGCGGTAATGGTTTAACTTTCCATAAACTTCCATTATTTGTATGGGCTGTTTTAATTACAGCTATTTTATTATTATTATCTTTACCTGTATTAGCTGGTGCTATTACAATGTTATTAACAGATCGTAATTTTAATACAAGTTTCTTTGATCCAGCTGGTGGTGGTGATCCTATTTTATATCAACACTTATTC
>FTP62_2110_8229_8864
ATTAGCTAGTGTAGAATCTCACTCAGGAGGATCTGTAGATTTAGCTATCTTCAGTTTACACTTAGCAGGGGTTTCATCTTTATTAGGAGCTATTAACTTCATTACGACTGTAATGAATATGAGAGTGCCTGGTTTAACAATGCACAAATTACCTTTATTTGCATGGGCTGTATTTATTACAGCAATTTTATTATTATTATCATTACCAGTATTAGCTGGAGGTATTACAATGTTATTAACAGATCGAAACTTTAATACTAGTTTCTTCGACCCAGCAGGGGGAGGAGATCCTATTTTATACCAACACTTATTC
>FTP62_2110_24715_12902
TTTAGCAGGAATTGAATCACACTCAGGAGGTTCTGTAGATTTAGCTATCTTTAGTTTACATTTAGCAGGAATTTCTTCATTATTAGGAGCAGTAAACTTTATTACTACTATTATTAATATGAGAGTACCTGGGTTAACAATGCATAAGTTACCTTTATTCGTATGGGCAGTTTTAATTACAGCTGTTTTATTATTATTATCATTACCTGTATTAGCTGGAGGTATTACTATGTTATTGACAGATCGAAACTTTAACACTAGTTTCTTTGACCCTGCAGGGGGAGGAGATCCTATTTTATACCAGCATTTATTC
>FTP62_2110_5992_17309
ATTAGCAAGTATTGAGTCACACTCAGGAGGATCTGTTGACTTAGCAATTTTTAGTTTACATTTAGCAGGAATTTCTTCTTTATTAGGAGCAATTAACTTTATTACAACAATTATTAACACGAGAGTTCCTGGATTAACAATGCACAAATTACCATTATTTGCATGGGCTGTGTTAATTACAGCAGTGTTGTTATTATTATCTTTACCAGTATTAGCTGGAGGAATTACTATGTTATTAACAGATCGAAATTTTAATACTAGTTTCTTCGACCCTGCAGGAGGAGGAGATCCTATTTTATACCAACATTTATTC
>FTP62_2110_3561_17136
TTTAGCTAGTGTAGAATCTCACTCAGGAGGTTCTGTAGATTTAGCTATCTTTAGTTTACATTTAGCAGGGGTTTCATCTTTATTAGGATCAATTAACTTTATTACTACTGTATTAAATATGAGAGTACCTGGTTTAACAATGCATAAATTACCTTTATTTGCATGGGCAATCTTTATTACAGCAATTTTATTATTATTATCATTACCAGTATTAGCTGGAGGTATTACAATGTTATTAACAGATCGAAATTTTAATACTAGTTTCTTTGACCCAGCAGGAGGAGGAGCTCCTATTTTCTACCAACCCTTATTC
>FTP62_2110_15507_25292
ATTAGCTAGTGTAGAATCTCACTCAGGAGGGTCTGTAGATTTAGCTATCTTCAGTTTACACTTAGCAGGGGTTTCATCTTTATTAGGAGCTATTAACTTCATTACGACTGTAATGAATATGAGAGTGCCTGGTTTAACAATGCACAAATTACCTTTATTTGCATGGGCTGTATTTATTACAGCAATTTTATTATTATTATCATTACCAGTATTAGCTGGAGGTATTACAATGTTATTAACAGATCGAAACTTTAATACTAGTTTCTTCGACCCAGCAGGGGGAGGAGATCCTATTTTATACCAACACTTATTC
>FTP62_2111_16883_2319
TTTAGCAGGAATTGAATCACACTCAGGAGGTTCTGTAGATTTAGCTATCTTTAGTTTACATTTAGCAGGAATTTCTTCATTATTAGGAGCAGTAAACTTTATTACTACTATTATTAATATGAGAGTACCTGGGTTAACAATGCATAAGTTACCTTTATTCGTATGGGCAGTTTTAATTACAGCTGTTTTATTATTATTATCATTACCTGTATTAGCTGGAGGTATTACTATGTTATTGACAGATCGAAACTTTAACACTAGTTTCTTTGACCCTGCAGGGGGAGGAGATCCTATTTTATACCAGCATTTATTC
>FTP62_2111_23120_22017
ATTAGCTAGTGTAGAATCTCACTCAGGAGGGTCTGTAGATTTAGCTATCTTCAGTTTACACTTAGCAGGGGTTTCATCTTTATTAGGAGCTATTAACTTCATTACTACTGTAATGAATATGAGAGTGCCTGGTTTAACAATGCACAAATTACCTTTATTTGCATGGGCTGTATTTATCACAGCAATTTTATTATTATTATCATTACCAGTATTAGCTGGAGGTATTACAATGTTATTAACAGATCGAAACTTTAATACTAGTTTCTTCGACCCAGCAGGGGGAGGAGATCCTATTTTATACCAACCCTTATTC
>FTP62_2112_8966_7654
TTTAGCAGGAATTGAATCACACTCAGGAGGTTCTGTAGATTTAGCTATCTTTAGTTTACATTTAGCAGGAATTTCTTCATTATTAGGAGCAGTAAACTTTATTACTACTATTATTAATATGAGAGTACCTGGGTTAACAATGCATAAGTTACCTTTATTCGTATGGGCAGTTTTAATTACAGCTGTTTTATTATTATTATCATTACCTGTATTAGCTGGAGGTATTACTATGTTATTGACAGATCGAAACTTTAACACTAGTTTCTTTGACCCTGCAGGGGGAGGAGATCCTATTTTATACCAGCATTTATTC
>FTP62_2112_9386_9767
ATTAGCAAGTATTGAGTCACACTCAGGAGGATCTGTTGACTTAGCAATTTTTAGTTTACATTTAGCAGGAATTTCTTCTTTATTAGGAGCAATTAACTTTATTACAACAATTATTAACATGAGAGTTCCTGGATTAACAATGCACAAATTACCATTATTTGCATGGGCTGTGTTAATTACAGCAGTGTTGTTATTATTATCTTTACCAGTATTAGCTGGAGGAATTACTATGTTATTAACAGATCGAAATTTTAATACTAGTTTCTTCGACCCTGCAGGAGGAGGAGATCCTATTTTATACCAACATTTATTC
>FTP62_2112_10663_12265
ATTAGCTAGTGTAGAATCTCACTCAGGAGGGTCTGTAGATTTAGCTATCTTCAGTTTACACTTAGCAGGGGTTTCATCTTTATTAGGAGCTATTAACTTCATTACTACTGTAATGAATATGAGAGTGCCTGGTTTAACAATGCACAAATTACCTTTATTTGCATGGGCTGTATTTATCACAGCAATTTTATTATTATTATCATTACCAGTATTAGCTGGAGGTATTACAACGTTATTAACAGATCGAAACTTTAATACTAGTTTCTTCGACCCAGCAGGGGGAGGAGATCCTATTTTATACCAACACTTATTC
>FTP62_2112_15784_18619
TTTAGCTAGTGTAGAATCTCACTCAGGAGGTTCTGTAGATTTAGCTATCTTTAGTTTACATTTAGCAGGGGTTTCATCTTTATTAGGATCAATTAACTTTATTACTACTGTATTAAATATGAGAGTACCTGGTTTAACAATGCATAAATTACCTTTATTTGCATGGGCAATCTTTATTACAGCAATTTTATTATTATTATCATTACCAGTATTAGCTGGAGGTATTACAATGTTATTAACAGATCGAAATTTTAATACTAGTTTCTTTGACCCAGCAGGAGGAGGAGATCCTATTTTATACCAACACTTATTC
>FTP62_2113_23257_6146
TTTAGCAGGAATTGAATCACACTCAGGAGGTTCTGTAGATTTAGCTATCTTTAGTTTACATTTAGCAGGAATTTCTTCATTATTAGGAGCAGTAAACTTTATTACTACTATTATTAATATGAGAGTACCTGGGTTAACAATGCATAAGTTACCTTTATTCGTATGGGCAGTTTTAATTACAGCTGTTTTATTATTATTATCATTACCTGTATTAGCTGGAGGTATTACTATGTTATTGACAGATCGAAACTTTAACACTAGTTTCTTTGACCCTGCAGGGGGAGGAGATCCTATTTTATACCAGCATTTATTC
>FTP62_2113_4561_12409
ATTAGCTAGTGTAGAATCTCACTCAGGAGGGTCTGTAGATTTAGCTATCTTCAGTTTACACTTAGCAGGGGTTTCATCTTTATTAGGAGCTATTAACTTCATTACTACTGTAATGAATATGAGAGTGCCTGGTTTAACAATGCACAAATTACCTTTATTTGCATGGGCTGTATTTATTACAGCAATTTTATTATTATTATCATTACCAGTATTAGCTGGAGGTATTACAATGTTATTAACAGATCGAAACTTTAATACTAGTTTCTTCGACCCAGCAGGGGGAGGAGATCCTATTTTATACCAACACTTATTC
>FTP62_2113_6785_17189
TTTAGCAGGAATTGAATCACACTCAGGAGGTTCTGTAGATTTAGCTATCTTTAGTTTACATTTAGCAGGAATTTCTTCATTATTAGGAGCAGTAAACTTTATTACTACTATTATTAATATGAGAGTACCTGGGTTAACAATGCATAAGTTACCTTTATTCGTATGGGCAGTTTTAATTACAGCTGTTTTATTATTATTATCATTACCTGTATTAGCTGGAGGTATTACTATGTTATTGACAGATCGAAACTTTAACACTAGTTTCTTTGACCCTGCAGGGGGAGGAGATCCTATTTTATACCAGCATTTATTC
>FTP62_2113_20906_18516
TTTATCAGGAATTGAAGCACACTCAGGAGGTTCTGTAGATTTAGCTATCTTTAGTTTACATTTAGCAGGAATTTCTTCATTATTAGGAGCAGTAAACTTTATTACTACTATTATTAATATGAGAGTACCTGGGTTAACAATGCATAAGTTACCTTTATTCGTATGGGCAGTTTTAATTACAGCTGTTTTATTATTATTATCATTACCTGTATTAGCTGGAGGTATTACTATGTTATTGACAGATCGAAACTTTAACACTAGTTTCTTTGACCCTGCAGGGGGAGGAGATCCTATTTTATACCAGCACTTATTC
>FTP62_2113_23840_19042
TTTAGCAGGAATTGAATCACACTCAGGAGGTTCTGTAGATTTAGCTATCTTTAGTTTACATTTAGCAGGAATTTCTTCATTATTAGGAGCAGTAAACTTTATTACTACTATTATTAATATGAGAGTACCTGGGTTAACAATGCATAAGTTACCTTTATTCGTATGGGCAGTTTTAATTACAGCTGTTTTATTATTATTATCATTACCTGTATTAGCTGGAGGTATTACTATGTTATTGACAGATCGAAACTTTAACACTAGTTTCTTTGACCCTGCAGGGGGAGGAGATCCTATTTTATACCAGCATTTATTC
>FTP62_2113_20966_21160
ATTAGCAAGTATTGAGTCACACTCAGGAGGATCTGTTGACTTAGCAATTTTTAGTTTACATTTAGCAGGAATTTCTTCTTTATTAGGAGCAATTAACTTTATTACAACAATTATTAACATGAGAGTTCCTGGATTAACAATGCACAAATTACCATTATTTGCATGGGCTGTGTTAATTACAGCAGTGTTGTTATTATTATCTTTACCAGTACTAGCTGGAGGAATTACTATGTTATTAACAGATCGAAATTTTAATACTAGTTTCTTCGACCCTGCAGGTGGAGGAGATCCTATTTTATACCAACATCTATTT
>FTP62_2113_22354_23991
ATTATCAGGAATTGAATCTCACTCAGGAGGTTCTGTTGATTTAGCAATTTTTAGTTTACACTTAGCAGGAATTTCTTCTTTATTAGGATCAGTAAACTTTATTACTACTATCTTTAATATGAGAGTACCTGGATTAACAATGCACAAGTTACCATTATTTGTATGGGCTGTTTTAATTACAGCTTTCTTATTATTGTTATCTTTACCTGTATTAGCAGGAGGTATTACAATGTTATTAACAGATCGAAACTTTAACACAAGTTTCTTTGATCCTGCAGGAGGAGGAGATCCTATTTTATATCAACATTTATTC
>FTP62_2114_26695_15393
TTTAGCTAGTGTAGAATCTCACTCAGGAGGTTCTGTAGATTTAGCTATCTTTAGTTTACATTTAGCAGGGGTTTCATCTTTATTAGGATCAATTAACTTTATTACTACTGTATTAAATATGAGAGTACCTGGTTTAACAATGCATAAATTACCTTTATTTGCATGGGCAATCTTTATTACAGCAATTTTATTATTATCATCATTACCAGTATTAGCTGGAGGTATTACAATGTTATTAACAGATCGAAATTTTAATACTAGTTTCTTTGACCCAGCAGGAGGAGGAGATCCTATTTTATACCACCACTTATTC
>FTP62_2108_2733_11925
TTTAGCTAGTGTAGAATCTCACTCAGGAGGTTCTGTAGATTTAGCTATCTTTAGTTTACATTTAGCAGGGGTTTCATCTTATTAGGATCAATTAACTTTATTACTACTGTATTAAATATGAGAGTACCTGGTTTAACAATGCATAAATTACCTTTATTTGCATGGGCAATCTTTATTACAGCAATTTTATTATTATTATCATTACCAGTATTAGCTGGAGGTATTACAATGTTATTAACAGATCGAAATTTTAATACTAGTTTCTTTGACCCAGCAGGAGGAGGAGATCCTATTTTATACCAACCCTTATTC
>FTP62_1106_8853_4744
TTTAGCAGGAATTGAATCACACTCAGGAGGTTCTGTAGATTTAGCTATCTTTAGTTTACATTTAGCAGGAATTTCTTCATTATTAGGAGCAGTAAACTTTATTACTACTATTATTAATATGAGAGTACCTGGGTTAACAATGCATAAGTTACCTTTATTCGTATGGGCAGTTTTAATTACAGCTGTTTTATTATTATTATCATTACCTGTATTAGCTGGAGGTATTACTATGTTATTGACAGATCGAAACTTTAACACTAGTTTCTTTGACCCTGCAGGGGGAGGAGATCATTTTATACCAGCATTTATTC
>Jamaica_01__000646630
tttatcaggtattgaatctcactcaggaggttctgtagatttagcgatctttagtttacacgtagctggggtatcttcattattaggtgcaattaattttattactactattattaatatgagaactcctggattacatatgcataaattacctttattcgtatgggctgtattaattacagctgtattattattattatctttacctgtattagcaggagctattacaatgttattaacagatagaaattttaatacaacattctttgatccagcaggtggaggagatcctattttatatcaacatttattc
>Jamaica_02__000029440
tttatcaggaattgaagcacactcaggaggttctgtagatttagctatctttagtttacatttagcaggaatttcttcattattaggagcagtaaactttattactactattattaatatgagagtacctgggttaacaatgcataagttacctttattcgtatgggcagttttaattacagctgttttattattattatcattacctgtattagctggaggtattactatgttattgacagatcgaaactttaacactagtttctttgaccctgcagggggaggagatcctattttataccagcatttattc
>Jamaica_04__000972229
attatcaagtattacagcgcactcaggtgcttcagtagatttagcaatttttagtttacatttagcagggatttcttcattattaggagctattaactttattacaacaattcttaatatgagagtacctggtatgggtatgcataaattgcctctattcgtatgggctgtattcattacagcattccttttattattatctttaccggtattagcaggaggtattacaatgctattaacagaccgaaactttaacacaagtttcttcgatccagcaggaggaggtgatcctattttataccagcatttattc
>Jamaica_06__000133297
actatcaagtattgaagctcattcaggaggttctgtagatttagctatttttagtttacatttagcaggtatctcatcattattaggagcagtaaactttattactactattatgaatatgagagctcctggattacatatgcataaattacctttattcgtatgggctgttttaattacagctgtattattattattatcattacctgtattagcaggtgctattacaatgttgttaacagatagaaattttaacacaacattctttgaccctgcaggtggaggtgatcctattttataccaacatttattc
>Jamaica_07__000686016
attatcaagtattgaagctcattcaggaggttctgtagatttagcaatctttagtttacacttagctggtatttcttcattattaggtgcgattaacttcattacaactattatgaatatgagagctcctggtttagcaatgcataagttaccattatttgtatgggctgtattaattacagcagttttattactattatcattacctgtattagctggtgctattacaatgttattgacagatagaaattttaatacaacattttttgaccctgcagggggaggagatcctattttataccaacatttattc
>Jamaica_07__000083102
attagctagtgtagaatctcactcaggagggtctgtagatttagctatcttcagtttacacttagcaggggtttcatctttattaggagctattaacttcattactactgtaatgaatatgagagtgcctggtttaacaatgcacaaattacctttatttgcatgggctgtatttattacagcaattttattattattatcattaccagtattagctggaggtattacaatgttattaacagatcgaaactttaatactagtttcttcgacccagcagggggaggagatcctattttataccaacacttattc
>Jamaica_09__000133297
actatcaagtattgaagctcattcaggaggttctgtagatttagctatttttagtttacatttagcaggtatctcatcattattaggagcagtaaactttattactactattatgaatatgagagctcctggattacatatgcataaattacctttattcgtatgggctgttttaattacagctgtattattattattatcattacctgtattagcaggtgctattacaatgttgttaacagatagaaattttaacacaacattctttgaccctgcaggtggaggtgatcctattttataccaacatttattc
>Jamaica_10__000029440
tttatcaggaattgaagcacactcaggaggttctgtagatttagctatctttagtttacatttagcaggaatttcttcattattaggagcagtaaactttattactactattattaatatgagagtacctgggttaacaatgcataagttacctttattcgtatgggcagttttaattacagctgttttattattattatcattacctgtattagctggaggtattactatgttattgacagatcgaaactttaacactagtttctttgaccctgcagggggaggagatcctattttataccagcatttattc
>Jamaica_10__000739374
attagcaagtatacaatttcattcaggaccttctgttgatttagctatttttagtttacacttagctggagtttcttcattattaggagcagttaactttatttctactatttttaatatgcgtgttcatggaatgattatgcataaattacctctatttgtatgggcagtattaattacagcatttttattattattatcattaccagtattagctggaggtattacaatgttattaacagatcgtaattttaatactactttctttgatccagctggaggaggagatcctattttatatcaacatttattt
>Jamaica_11__000714140
attatcaagtattgaatctcactcaggtgggtcagttgatttagctattttcagtttacatttagctggtatttcatcattattaggtgcaattaattttattacaacaattttaaatatgagaacacctgggttagtgatgcataaattacctttatttgtatgggctgttttaattacagcagtacttttattattatcattgcctgtattagcaggaggtattacaatgttattaacagaccgaaattttaatacaagtttcttcgatcctgcaggaggaggagaccctattttatatcaacatttattc
>Jamaica_12__000972229
attatcaagtattacagcgcactcaggtgcttcagtagatttagcaatttttagtttacatttagcagggatttcttcattattaggagctattaactttattacaacaattcttaatatgagagtacctggtatgggtatgcataaattgcctctattcgtatgggctgtattcattacagcattccttttattattatctttaccggtattagcaggaggtattacaatgctattaacagaccgaaactttaacacaagtttcttcgatccagcaggaggaggtgatcctattttataccagcatttattc
>Littlefair_324
CATTATCTTCAATAGAATATCACTCGGGAGGGGCAGTGGATTTAGCAATATTTAGTTTACATTTAGCAGGGATAAGTTCAATATTAGGAGCCAGTAATTTTATTACCACTATCTTAAATATGAGAGCACCTGGTTTAACTATGCATAAATTACCTTTATTTGTTTGAGCAGTATTAATCACAGCTGTATTATTATTATTATCTTTACCAGTTTTAGCTGGGGGGATTACTATGTTATTAACAGATAGAAATTTTAATACAAGTTTCTTTGACCCGGCAGGGGGTGGGGATCCTATATTATATCAACATTTATTC
>Littlefair_5384
CTTAGCTAGTGTACAAGCTCACTCTGGGGGTTCAGTAGACTTAGCTATATTTAGTTTACACTTAGCTGGTATTTCTTCTTTATTAGGTGCAATTAATTTTATTACTACTATATTTAACATGAGAGCGCCTGGTATTACAATGCATAAATTACCTTTATTCGTATGGTCTGTATTAATAACAGCTTTCTTATTATTATTATCTTTACCTGTATTTGCTGGAGCAATTACAATGTTATTAACAGATAGAAATTTTAATACTACATTCTTCGACCCAGCAGGAGGAGGAGACCCAGTATTATATCAACACTTATTC
>Littlefair_7144
CATTAGCTAGTATACAAGCCCATTCAGGTGGTTCTGTAGATTTAGCTATATTTAGTTTACACTTAGCAGGTATTTCTTCGTTATTAGGTGCAATTAACTTTATAACTACAATCTTTAATATGAGAGCACCCGGAATTACTATGCATAAATTACCATTATTCGTATGGTCTGTATTAATAACAGCTTTCTTATTATTATTATCTTTACCTGTATTTGCAGGGGCGATAACAATGTTATTAACAGATAGAAATTTTAATACTACATTCTTTGACCCAGCTGGAGGAGGAGATCCTGTATTATATCAACACTTATTC
>Littlefair_7800
CTTAGCTAGTGTACAAGCTCACTCTGGGGGTTCAGTAGACTTAGCTATATTTAGTTTACACTTAGCTGGTATTTCTTCTTTATTAGGTGCAATTAATTTTATTACTACTATATTTAACATGAGAGCGCCTGGTATTACAATGCATAAATTACCTTTATTCGTATGGTCTGTATTAACAACAGCTTTCTTATTATTATTATCTTTACCTGTATTTGCTGGAGCAATTACAATGTTATTAACAGATAGAAATTTTAATACTACATTCTTCGACCCAGCAGGAGGAGGAGACCCAGTATTATATCAACACTTATTC
>NR_Ba_50_648
TTTATCAGGAATTGAAGCACACTCAGGAGGTTCTGTAGATTTAGCTATCTTTAGTTTACATTTAGCAGGAATTTCTTCATTATTAGGAGCAGTAAACTTTATTACTACTATTATTAATATGAGAGTACCTGGGTTAACAATGCATAAGTTACCTTTATTCGTATGGGCAGTTTTAATTACAGCTGTTTTATTATTATTATCATTACCTGTATTAGCTGGAGGTATTACTATGTTATTGACAGATCGAAACTTTAACACTAGTTTCTTTGACCCTGCAGGGGGAGGAGATCCTATTTTATACCAGCATTTATTC
>NR_Eg_0_631
TTTATCAGGAATTGAGTCACACTCAGGAGGTTCTGTTGATTTAGCTATTTTTAGTTTACATTTAGCAGGAATTTCTTCATTATTAGGAGCAGTAAACTTTATTACTACTATTATTAATATGAGAGTGCCTGGATTAACAATGCATAAGTTACCTTTATTCGTATGGGCAGTTTTAATTACAGCAGTTTTATTATTATTATCATTACCTGTATTAGCTGGAGGTATTACTATGTTATTAACAGATCGAAACTTTAACACAAGTTTCTTTGATCCAGCAGGAGGGGGAGACCCTATTTTATACCAGCATTTATTC
>NR_Eg_0_632
TTTATCAGGAATTGAGTCACACTCAGGAGGTTCTGTTGATTTAGCTATTTTTAGTTTACATTTAGCAGGAATTTCTTCATTATTAGGAGCAGTAAACTTTATTACTACTATTATTAATATGAGAGTGCCTGGATTAACAATGCATAAGTTACCTTTATTCGTATGGGCAGTTTTAATTACAGCAGTTTTATTATTATTATCATTACCTGTATTAGCTGGAGGTATTACTATGTTATTAACAGATCGAAACTTTAACACAAGTTTCTTTGATCCAGCAGGAGGGGGAGACCCTATTTTATACCAGCATTTATTC
>NR_Eg_0_633
TTTATCAGGAATTGAGTCACACTCAGGAGGTTCTGTTGATTTAGCTATTTTTAGTTTACATTTAGCAGGAATTTCTTCATTATTAGGAGCAGTAAACTTTATTACTACTATTATTAATATGAGAGTGCCTGGATTAACAATGCATAAGTTACCTTTATTCGTATGGGCAGTTTTAATTACAGCAGTTTTATTATTATTATCATTACCTGTATTAGCTGGAGGTATTACTATGTTATTAACAGATCGAAACTTTAACACAAGTTTCTTTGATCCAGCAGGAGGGGGAGACCCTATTTTATACCAGCATTTATTC
>PG_Al_1_537
TTTATCAGGAATTGAGTCACACTCAGGAGGTTCTGTTGATTTAGCTATTTTTAGTTTACATTTAGCAGGAATTTCTTCATTATTAGGAGCAGTAAACTTTATTACTACTATTATTAATATGAGAGTGCCTGGATTAACAATGCATAAGTTACCTTTATTCGTATGGGCAGTTTTAATTACAGCAGTTTTATTATTATTATCATTACCTGTATTAGCTGGAGGTATTACTATGTTATTAACAGATCGAAACTTTAACACAAGTTTCTTTGATCCAGCAGGAGGGGGAGACCCTATTTTATACCAGCATTTATTC
>PG_Al_1_538
TTTATCAGGAATTGAGTCACACTCAGGAGGTTCTGTTGATTTAGCTATTTTTAGTTTACATTTAGCAGGAATTTCTTCATTATTAGGAGCAGTAAACTTTATTACTACTATTATTAATATGAGAGTGCCTGGATTAACAATGCATAAGTTACCTTTATTCGTATGGGCAGTTTTAATTACAGCAGTTTTATTATTATTATCATTACCTGTATTAGCTGGAGGTATTACTATGTTATTAACAGATCGAAACTTTAACACAAGTTTCTTTGATCCAGCAGGAGGGGGAGACCCTATTTTATACCAGCATTTATTC
>PG_Al_1_587
TTTATCAGGAATTGAAGCACACTCAGGAGGTTCTGTAGATTTAGCTATCTTTAGTTTACATTTAGCAGGAATTTCTTCATTATTAGGAGCAGTAAACTTTATTACTACTATTATTAATATGAGAGTACCTGGGTTAACAATGCATAAGTTACCTTTATTCGTATGGGCAGTTTTAATTACAGCTGTTTTATTATTATTATCATTACCTGTATTAGCTGGAGGTATTACTATGTTATTGACAGATCGAAACTTTAACACTAGTTTCTTTGACCCTGCAGGGGGAGGAGATCCTATTTTATACCAGCATTTATTC
>PG_Al_1_1472
TTTATCTAGTATAGAGTCTCATTCAGGAGGTTCTGTAGATTTAGCTATCTTTAGTTTACATTTAGCCGGAATTTCATCGTTATTAGGAGCAGTTAACTTTATTACTACTATTATTAACATGAGAGTACCTGGTTTAACAATGCATAAATTACCATTATTTGTTTGGGCAGTATTAATTACAGCAGTTTTATTATTGTTATCATTACCTGTATTAGCAGGAGCGATTACTATGTTATTAACTGACCGTAACTTTAATACTAGTTTCTTTGACCCTGCAGGGGGAGGAGATCCTATTTTATACCAACACTTATTC
>PG_Al_10_518
TTTAGCTAGTGTAGAATCTCACTCAGGAGGTTCTGTAGATTTAGCTATCTTTAGTTTACATTTAGCTGGAATTTCTTCATTATTAGGATCAATTAATATTATTACAACTGCTCTTAATATGAGAGTACCTGGATTAACAATGCACAAATTACCTTTATTTGTATGGGCTGTTCTTATTACAGCTGTATTATTATTGTTATCTTTACCTGTATTAGCTGGAGGTATTACAATGTTATTAACAGATCGAAATTTTAACACAAGTTTCTTCGACCCTGCTGGAGGAGGAGATCCTATTTTATATCAACATTTATTC
>PG_Al_10_519
TTTAGCTAGTGTAGAATCTCACTCAGGAGGTTCTGTAGATTTAGCTATCTTTAGTTTACATTTAGCTGGAATTTCTTCATTATTAGGATCAATTAATATTATTACAACTGCTCTTAATATGAGAGTACCTGGATTAACAATGCACAAATTACCTTTATTTGTATGGGCTGTTCTTATTACAGCTGTATTATTATTGTTATCTTTACCTGTATTAGCTGGAGGTATTACAATGTTATTAACAGATCGAAATTTTAACACAAGTTTCTTCGACCCTGCTGGAGGAGGAGATCCTATTTTATATCAACATTTATTC
>PG_Al_10_623
TTTATCAGGAATTGAGTCACACTCAGGAGGTTCTGTTGATTTAGCTATTTTTAGTTTACATTTAGCAGGAATTTCTTCATTATTAGGAGCAGTAAACTTTATTACTACTATTATTAATATGAGAGTGCCTGGATTAACAATGCATAAGTTACCTTTATTCGTATGGGCAGTTTTAATTACAGCAGTTTTATTATTATTATCATTACCTGTATTAGCTGGAGGTATTACTATGTTATTAACAGATCGAAACTTTAACACAAGTTTCTTTGATCCAGCAGGAGGGGGAGACCCTATTTTATACCAGCATTTATTC
>PG_Al_10_1712
TTTATCTAGTATAGAGTCTCATTCAGGAGGTTCTGTAGATTTAGCTATCTTTAGTTTACATTTAGCCGGAATTTCATCGTTATTAGGAGCAGTTAACTTTATTACTACTATTATTAACATGAGAGTACCTGGTTTAACAATGCATAAATTACCATTATTTGTTTGGGCAGTATTAATTACAGCAGTTTTATTATTGTTATCATTACCTGTATTAGCAGGAGCGATTACTATGTTATTAACTGACCGTAACTTTAATACTAGTTTCTTTGACCCTGCAGGGGGAGGAGATCCTATTTTATACCAACACTTATTC
>PG_Al_15_571
TTTAGCTAGTGTAGAATCTCACTCAGGAGGTTCTGTAGATTTAGCTATCTTTAGTTTACATTTAGCTGGAATTTCTTCATTATTAGGATCAATTAATATTATTACAACTGCTCTTAATATGAGAGTACCTGGATTAACAATGCACAAATTACCTTTATTTGTATGGGCTGTTCTTATTACAGCTGTATTATTATTGTTATCTTTACCTGTATTAGCTGGAGGTATTACAATGTTATTAACAGATCGAAATTTTAACACAAGTTTCTTCGACCCTGCTGGAGGAGGAGATCCTATTTTATATCAACATTTATTC
>PG_Al_15_572
TTTAGCTAGTGTAGAATCTCACTCAGGAGGTTCTGTAGATTTAGCTATCTTTAGTTTACATTTAGCTGGAATTTCTTCATTATTAGGATCAATTAATATTATTACAACTGCTCTTAATATGAGAGTACCTGGATTAACAATGCACAAATTACCTTTATTTGTATGGGCTGTTCTTATTACAGCTGTATTATTATTGTTATCTTTACCTGTATTAGCTGGAGGTATTACAATGTTATTAACAGATCGAAATTTTAACACAAGTTTCTTCGACCCTGCTGGAGGAGGAGATCCTATTTTATATCAACATTTATTC
>PG_Al_15_573
TTTAGCTAGTGTAGAATCTCACTCAGGAGGTTCTGTAGATTTAGCTATCTTTAGTTTACATTTAGCTGGAATTTCTTCATTATTAGGATCAATTAATATTATTACAACTGCTCTTAATATGAGAGTACCTGGATTAACAATGCACAAATTACCTTTATTTGTATGGGCTGTTCTTATTACAGCTGTATTATTATTGTTATCTTTACCTGTATTAGCTGGAGGTATTACAATGTTATTAACAGATCGAAATTTTAACACAAGTTTCTTCGACCCTGCTGGAGGAGGAGATCCTATTTTATATCAACATTTATTC
>PG_Al_15_574
TTTAGCTAGTGTAGAATCTCACTCAGGAGGTTCTGTAGATTTAGCTATCTTTAGTTTACATTTAGCTGGAATTTCTTCATTATTAGGATCAATTAATATTATTACAACTGCTCTTAATATGAGAGTACCTGGATTAACAATGCACAAATTACCTTTATTTGTATGGGCTGTTCTTATTACAGCTGTATTATTATTGTTATCTTTACCTGTATTAGCTGGAGGTATTACAATGTTATTAACAGATCGAAATTTTAACACAAGTTTCTTCGACCCTGCTGGAGGAGGAGATCCTATTTTATATCAACATTTATTC
>PG_Al_15_690
TTTATCAGGAATTGAGTCACACTCAGGAGGTTCTGTTGATTTAGCTATTTTTAGTTTACATTTAGCAGGAATTTCTTCATTATTAGGAGCAGTAAACTTTATTACTACTATTATTAATATGAGAGTGCCTGGATTAACAATGCATAAGTTACCTTTATTCGTATGGGCAGTTTTAATTACAGCAGTTTTATTATTATTATCATTACCTGTATTAGCTGGAGGTATTACTATGTTATTAACAGATCGAAACTTTAACACAAGTTTCTTTGATCCAGCAGGAGGGGGAGACCCTATTTTATACCAGCATTTATTC
>PG_Al_15_735
TTTATCAGGAATTGAAGCACACTCAGGAGGTTCTGTAGATTTAGCTATCTTTAGTTTACATTTAGCAGGAATTTCTTCATTATTAGGAGCAGTAAACTTTATTACTACTATTATTAATATGAGAGTACCTGGGTTAACAATGCATAAGTTACCTTTATTCGTATGGGCAGTTTTAATTACAGCTGTTTTATTATTATTATCATTACCTGTATTAGCTGGAGGTATTACTATGTTATTGACAGATCGAAACTTTAACACTAGTTTCTTTGACCCTGCAGGGGGAGGAGATCCTATTTTATACCAGCATTTATTC
>PG_Al_3_275
TTTATCAGGAATTGAAGCACACTCAGGAGGTTCTGTAGATTTAGCTATCTTTAGTTTACATTTAGCAGGAATTTCTTCATTATTAGGAGCAGTAAACTTTATTACTACTATTATTAATATGAGAGTACCTGGGTTAACAATGCATAAGTTACCTTTATTCGTATGGGCAGTTTTAATTACAGCTGTTTTATTATTATTATCATTACCTGTATTAGCTGGAGGTATTACTATGTTATTGACAGATCGAAACTTTAACACTAGTTTCTTTGACCCTGCAGGGGGAGGAGATCCTATTTTATACCAGCATTTATTC
>PG_Al_6_464
TTTATCAGGAATTGAGTCACACTCAGGAGGTTCTGTTGATTTAGCTATTTTTAGTTTACATTTAGCAGGAATTTCTTCATTATTAGGAGCAGTAAACTTTATTACTACTATTATTAATATGAGAGTGCCTGGATTAACAATGCATAAGTTACCTTTATTCGTATGGGCAGTTTTAATTACAGCAGTTTTATTATTATTATCATTACCTGTATTAGCTGGAGGTATTACTATGTTATTAACAGATCGAAACTTTAACACAAGTTTCTTTGATCCAGCAGGAGGGGGAGACCCTATTTTATACCAGCATTTATTC
>PG_Ba_50_747
TTTATCAGGAATTGAGTCACACTCAGGAGGTTCTGTTGATTTAGCTATTTTTAGTTTACATTTAGCAGGAATTTCTTCATTATTAGGAGCAGTAAACTTTATTACTACTATTATTAATATGAGAGTGCCTGGATTAACAATGCATAAGTTACCTTTATTCGTATGGGCAGTTTTAATTACAGCAGTTTTATTATTATTATCATTACCTGTATTAGCTGGAGGTATTACTATGTTATTAACAGATCGAAACTTTAACACAAGTTTCTTTGATCCAGCAGGAGGGGGAGACCCTATTTTATACCAGCATTTATTC
>PG_Eg_0_777
TTTATCAGGAATTGAGTCACACTCAGGAGGTTCTGTTGATTTAGCTATTTTTAGTTTACATTTAGCAGGAATTTCTTCATTATTAGGAGCAGTAAACTTTATTACTACTATTATTAATATGAGAGTGCCTGGATTAACAATGCATAAGTTACCTTTATTCGTATGGGCAGTTTTAATTACAGCAGTTTTATTATTATTATCATTACCTGTATTAGCTGGAGGTATTACTATGTTATTAACAGATCGAAACTTTAACACAAGTTTCTTTGATCCAGCAGGAGGGGGAGACCCTATTTTATACCAGCATTTATTC
>PG_Eg_0_778
TTTATCAGGAATTGAGTCACACTCAGGAGGTTCTGTTGATTTAGCTATTTTTAGTTTACATTTAGCAGGAATTTCTTCATTATTAGGAGCAGTAAACTTTATTACTACTATTATTAATATGAGAGTGCCTGGATTAACAATGCATAAGTTACCTTTATTCGTATGGGCAGTTTTAATTACAGCAGTTTTATTATTATTATCATTACCTGTATTAGCTGGAGGTATTACTATGTTATTAACAGATCGAAACTTTAACACAAGTTTCTTTGATCCAGCAGGAGGGGGAGACCCTATTTTATACCAGCATTTATTC
>PG_Eg_0_779
TTTATCAGGAATTGAGTCACACTCAGGAGGTTCTGTTGATTTAGCTATTTTTAGTTTACATTTAGCAGGAATTTCTTCATTATTAGGAGCAGTAAACTTTATTACTACTATTATTAATATGAGAGTGCCTGGATTAACAATGCATAAGTTACCTTTATTCGTATGGGCAGTTTTAATTACAGCAGTTTTATTATTATTATCATTACCTGTATTAGCTGGAGGTATTACTATGTTATTAACAGATCGAAACTTTAACACAAGTTTCTTTGATCCAGCAGGAGGGGGAGACCCTATTTTATACCAGCATTTATTC
>PG_Eg_0_844
TTTATCAGGAATTGAAGCACACTCAGGAGGTTCTGTAGATTTAGCTATCTTTAGTTTACATTTAGCAGGAATTTCTTCATTATTAGGAGCAGTAAACTTTATTACTACTATTATTAATATGAGAGTACCTGGGTTAACAATGCATAAGTTACCTTTATTCGTATGGGCAGTTTTAATTACAGCTGTTTTATTATTATTATCATTACCTGTATTAGCTGGAGGTATTACTATGTTATTGACAGATCGAAACTTTAACACTAGTTTCTTTGACCCTGCAGGGGGAGGAGATCCTATTTTATACCAGCATTTATTC
>PG_Eg_0_2224
TTTATCTAGTATAGAGTCTCATTCAGGAGGTTCTGTAGATTTAGCTATCTTTAGTTTACATTTAGCCGGAATTTCATCGTTATTAGGAGCAGTTAACTTTATTACTACTATTATTAACATGAGAGTACCTGGTTTAACAATGCATAAATTACCATTATTTGTTTGGGCAGTATTAATTACAGCAGTTTTATTATTGTTATCATTACCTGTATTAGCAGGAGCGATTACTATGTTATTAACTGACCGTAACTTTAATACTAGTTTCTTTGACCCTGCAGGGGGAGGAGATCCTATTTTATACCAACACTTATTC
>PG_Eg_0_2225
TTTATCTAGTATAGAGTCTCATTCAGGAGGTTCTGTAGATTTAGCTATCTTTAGTTTACATTTAGCCGGAATTTCATCGTTATTAGGAGCAGTTAACTTTATTACTACTATTATTAACATGAGAGTACCTGGTTTAACAATGCATAAATTACCATTATTTGTTTGGGCAGTATTAATTACAGCAGTTTTATTATTGTTATCATTACCTGTATTAGCAGGAGCGATTACTATGTTATTAACTGACCGTAACTTTAATACTAGTTTCTTTGACCCTGCAGGGGGAGGAGATCCTATTTTATACCAACACTTATTC
>PKN272_ASV9338_8
GGAACTGGATGAACAGTTTACCCTCCATTAGCTAGTGTAGAATCTCACTCAGGAGGGTCTGTAGATTTAGCTATCTTCAGTTTACACTTAGCAGGGGTTTCATCTTTATTAGGAGCTATTAACTTCATTACTACTGTAATGAATATGAGAGTGCCTGGTTTAACAATGCACAAATTACCTTTATTTGCATGGGCTGTATTTATTACAGCAATTTTATTATTATTATCATTACCAGTATTAGCTGGAGGTATTACAATGTTATTAACAGATCGAAACTTTAATACTAGTTTCTTCGACCCAGCAGGGGGAGGAGATCCTATTTTATACCAACACTTATTCTGATTCTTCGGCCACCCCGAAGTCTA
>PKN343_ASV5077_34
GGAACAGGTTGAACTGTTTATCCCCCATTAGCTGGTATTGAATCACACTCAGGTGCATCAATTGACTTAGCTATTTTTAGTTTACACTTAGCAGGTGTATCTTCATTATTAGGTGCAATTAACTTTATTACAACTATTTTTAATATGCGCGGAAATGGTTTAACTTTCCATAAACTTCCATTATTTGTATGGGCTGTTTTAATTACAGCTATTTTATTATTATTATCTTTACCTGTATTAGCTGGTGCTATTACAATGTTATTAACAGATCGTAATTTTAATACAAGTTTCTTTGACCCAGCTGGTGGTGGTGATCCTATTTTATATCAACACTTATTCTGATTCTTCGGCCACCCCGAGGTCTA
>PKN346_ASV5688_28
GGTACTGGATGAACAGTTTATCCCCCTTTATCAGGAATTGAAGCACACTCAGGAGGTTCTGTAGATTTAGCTATCTTTAGTTTACATTTAGCAGGAATTTCTTCATTATTAGGAGCAGTAAACTTTATTACTACTATTATTAATATGAGAGTACCTGGGTTAACAATGCATAAGTTACCTTTATTCGTATGGGCAGTTTTAATTACAGCTGTTTTATTATTATTATCATTACCTGTATTAGCTGGAGGTATTACTATGTTATTGACAGATCGAAACTTTAACACTAGTTTCTTTGACCCTGCAGGGGGAGGAGATCCTATTTTATACCAGCATTTATTCTGATTCTTCGGCCACCCCGAGGTCTA
>PM545_ASV7873_14
GGTACAGGTTGAACAGTTTATCCTCCATTAGCTAGTGTAGAATCTCACTCAGGAGGGTCTGTAGATTTAGCTATCTTCAGTTTACACTTAGCAGGGGTTTCATCTTTATTAGGAGCTATTAACTTCATTACTACTGTAATGAATATGAGAGTGCCTGGTTTAACAATGCACAAATTACCTTTATTTGCATGGGCTGTATTTATTACAGCAATTTTATTATTATTATCATTACCAGTATTAGCTGGAGGTATTACAATGTTATTAACAGATCGAAACTTTAATACTAGTTTCTTCGACCCAGCAGGGGGAGGAGATCCTATTTTATACCAACACTTATTCTGATTCTTCGGCCATCCCGAAGTCTA
>PN1SB2_4_3520
attatcaagtattgaatcacattctggagggtcagtagatttagctatttttagtttacacttagccgggatttcatcattattaggagctgttaattttattacaactattattaatatgagagttccaggattaagcatgcataaattaccattatttgtatgggcggtattaattacagcagtattattattattatcattacctgtattagctggtggtattactatgttattaacagatcgtaattttaatacaagtttttttgatccagcaggtggaggagatccaattttatatcaacatttattc
>PN1SB2_5_5074
attatcaagtattgaatcacattctggagggtcagtagatttagctatttttagtttacacttagccgggatttcatcattattaggagctgttaattttattacaactattattaatatgagagttccaggattaagcatgcataaattaccattatttgtatgggcggtattaattacagcagtattattattattatcattacctgtattagctggtggtattactatgttattaacagatcgtaattttaatacaagtttttttgatccagcaggtggaggagatccaattttatatcaacatttattc
>PN1SB2_5_5516
attatcaagcattgaatcacattctggagggtctgtagatttagctatttttagtttacacttagccggaatttcatcattattaggagcaattaattttattacaactattattaatatgcgagttcctggattaagcatgcataaattaccattattcgtatgggcagtattaattacagctgtattattattattatcattacctgtattagctggtggtattactatgttattaacagatcgtaattttaatacaagtttttttgatcctgcaggaggaggggatccaattttataccaacatttattt
>PN1SC2_1_6507
attatcaagtattgaatcacattctggagggtcagtagatttagctatttttagtttacacttagccgggatttcatcattattaggagctgttaattttattacaactattattaatatgagagttccaggattaagcatgcataaattaccattatttgtatgggcggtattaattacagcagtattattattattatcattacctgtattagctggtggtattactatgttattaacagatcgtaattttaatacaagtttttttgatccagcaggtggaggagatccaattttatatcaacatttattc
>PN1SC2_2_4428
attatcaagcattgaatcacattctggagggtctgtagatttagctatttttagtttacacttagccggaatttcatcattattaggagcaattaattttattacaactattattaatatgcgagttcctggattaagcatgcataaattaccattattcgtatgggcagtattaattacagctgtattattattattatcattacctgtattagctggtggtattactatgttattaacagatcgtaattttaatacaagtttttttgatcctgcaggaggaggggatccaattttataccaacatttattt
>PN1SC2_4_5326
attatcaagtattgaatcacattctggagggtcagtagatttagctatttttagtttacacttagccgggatttcatcattattaggagctgttaattttattacaactattattaatatgagagttccaggattaagcatgcataaattaccattatttgtatgggcggtattaattacagcagtattattattattatcattacctgtattagctggtggtattactatgttattaacagatcgtaattttaatacaagtttttttgatccagcaggtggaggagatccaattttatatcaacatttattc
>PN4BB2_2_11220
attatcaagcattgaatcacattctggagggtctgtagatttagctatttttagtttacacttagccggaatttcatcattattaggagcaattaattttattacaactattattaatatgcgagttcctggattaagcatgcataaattaccattattcgtatgggcagtattaattacagctgtattattattattatcattacctgtattagctggtggtattactatgttattaacagatcgtaattttaatacaagtttttttgatcctgcaggaggaggggatccaattttataccaacatttattt
>PN4BC2_5_6492
attatcaagtattgaatcacattctggagggtcagtagatttagctatttttagtttacacttagccgggatttcatcattattaggagctgttaattttattacaactattattaatatgagagttccaggattaagcatgcataaattaccattatttgtatgggcggtattaattacagcagtattattattattatcattacctgtattagctggtggtattactatgttattaacagatcgtaattttaatacaagtttttttgatccagcaggtggaggagatccaattttatatcaacatttattc
>PN4SA2_5_2733
attatcaagtattgaatcacattctggagggtcagtagatttagctatttttagtttacacttagccgggatttcatcattattaggagctgttaattttattacaactattattaatatgagagttccaggattaagcatgcataaattaccattatttgtatgggcggtattaattacagcagtattattattattatcattacctgtattagctggtggtattactatgttattaacagatcgtaattttaatacaagtttttttgatccagcaggtggaggagatccaattttatatcaacatttattc
>PN5BB2_1_5292
attatcaagtattgaatcacattctggagggtcagtagatttagctatttttagtttacacttagccgggatttcatcattattaggagctgttaattttattacaactattattaatatgagagttccaggattaagcatgcataaattaccattatttgtatgggcggtattaattacagcagtattattattattatcattacctgtattagctggtggtattactatgttattaacagatcgtaattttaatacaagtttttttgatccagcaggtggaggagatccaattttatatcaacatttattc
>PN5BB2_3_4700
attatcaagtattgaatcacattctggagggtcagtagatttagctatttttagtttacacttagccgggatttcatcattattaggagctgttaattttattacaactattattaatatgagagttccaggattaagcatgcataaattaccattatttgtatgggcggtattaattacagcagtattattattattatcattacctgtattagctggtggtattactatgttattaacagatcgtaattttaatacaagtttttttgatccagcaggtggaggagatccaattttatatcaacatttattc
>PN5BB2_5_5654
attatcaagtattgaatcacattctggagggtcagtagatttagctatttttagtttacacttagccgggatttcatcattattaggagctgttaattttattacaactattattaatatgagagttccaggattaagcatgcataaattaccattatttgtatgggcggtattaattacagcagtattattattattatcattacctgtattagctggtggtattactatgttattaacagatcgtaattttaatacaagtttttttgatccagcaggtggaggagatccaattttatatcaacatttattc
>PN5BC2_4_6334
attatcaagcattgaatcacattctggagggtctgtagatttagctatttttagtttacacttagccggaatttcatcattattaggagcaattaattttattacaactattattaatatgcgagttcctggattaagcatgcataaattaccattattcgtatgggcagtattaattacagctgtattattattattatcattacctgtattagctggtggtattactatgttattaacagatcgtaattttaatacaagtttttttgatcctgcaggaggaggggatccaattttataccaacatttattt
>PN5BC2_5_6165
attatcaagcattgaatcacattctggagggtctgtagatttagctatttttagtttacacttagccggaatttcatcattattaggagcaattaattttattacaactattattaatatgcgagttcctggattaagcatgcataaattaccattattcgtatgggcagtattaattacagctgtattattattattatcattacctgtattagctggtggtattactatgttattaacagatcgtaattttaatacaagtttttttgatcctgcaggaggaggggatccaattttataccaacatttattt
>PN5SB2_2_6704
attatcaagcattgaatcacattctggagggtctgtagatttagctatttttagtttacacttagccggaatttcatcattattaggagcaattaattttattacaactattattaatatgcgagttcctggattaagcatgcataaattaccattattcgtatgggcagtattaattacagctgtattattattattatcattacctgtattagctggtggtattactatgttattaacagatcgtaattttaatacaagtttttttgatcctgcaggaggaggggatccaattttataccaacatttattt
>PN5SB2_5_5265
attatcaagcattgaatcacattctggagggtctgtagatttagctatttttagtttacacttagccggaatttcatcattattaggagcaattaattttattacaactattattaatatgcgagttcctggattaagcatgcataaattaccattattcgtatgggcagtattaattacagctgtattattattattatcattacctgtattagctggtggtattactatgttattaacagatcgtaattttaatacaagtttttttgatcctgcaggaggaggggatccaattttataccaacatttattt
>PN5SC2_1_5799
attatcaagtattgaatcacattctggagggtcagtagatttagctatttttagtttacacttagccgggatttcatcattattaggagctgttaattttattacaactattattaatatgagagttccaggattaagcatgcataaattaccattatttgtatgggcggtattaattacagcagtattattattattatcattacctgtattagctggtggtattactatgttattaacagatcgtaattttaatacaagtttttttgatccagcaggtggaggagatccaattttatatcaacatttattc
>PN5SC2_2_6711
attatcaagtattgaatcacattctggagggtcagtagatttagctatttttagtttacacttagccgggatttcatcattattaggagctgttaattttattacaactattattaatatgagagttccaggattaagcatgcataaattaccattatttgtatgggcggtattaattacagcagtattattattattatcattacctgtattagctggtggtattactatgttattaacagatcgtaattttaatacaagtttttttgatccagcaggtggaggagatccaattttatatcaacatttattc
>PN5SC2_4_5894
attatcaagtattgaatcacattctggagggtcagtagatttagctatttttagtttacacttagccgggatttcatcattattaggagctgttaattttattacaactattattaatatgagagttccaggattaagcatgcataaattaccattatttgtatgggcggtattaattacagcagtattattattattatcattacctgtattagctggtggtattactatgttattaacagatcgtaattttaatacaagtttttttgatccagcaggtggaggagatccaattttatatcaacatttattc
>PN6BA2_3_6153
attatcaagcattgaatcacattctggagggtctgtagatttagctatttttagtttacacttagccggaatttcatcattattaggagcaattaattttattacaactattattaatatgcgagttcctggattaagcatgcataaattaccattattcgtatgggcagtattaattacagctgtattattattattatcattacctgtattagctggtggtattactatgttattaacagatcgtaattttaatacaagtttttttgatcctgcaggaggaggggatccaattttataccaacatttattt
>PN6SC2_4_5920
attatcaagcattgaatcacattctggagggtctgtagatttagctatttttagtttacacttagccggaatttcatcattattaggagcaattaattttattacaactattattaatatgcgagttcctggattaagcatgcataaattaccattattcgtatgggcagtattaattacagctgtattattattattatcattacctgtattagctggtggtattactatgttattaacagatcgtaattttaatacaagtttttttgatcctgcaggaggaggggatccaattttataccaacatttattt
>PN7BA2_3_5404
attatcaagcattgaatcacattctggagggtctgtagatttagctatttttagtttacacttagccggaatttcatcattattaggagcaattaattttattacaactattattaatatgcgagttcctggattaagcatgcataaattaccattattcgtatgggcagtattaattacagctgtattattattattatcattacctgtattagctggtggtattactatgttattaacagatcgtaattttaatacaagtttttttgatcctgcaggaggaggggatccaattttataccaacatttattt
>PN7BC2_2_2732
attatcaagtattgaatcacattctggagggtcagtagatttagctatttttagtttacacttagccgggatttcatcattattaggagctgttaattttattacaactattattaatatgagagttccaggattaagcatgcataaattaccattatttgtatgggcggtattaattacagcagtattattattattatcattacctgtattagctggtggtattactatgttattaacagatcgtaattttaatacaagtttttttgatccagcaggtggaggagatccaattttatatcaacatttattc
>PN7BC2_4_4731
attatcaagtattgaatcacattctggagggtcagtagatttagctatttttagtttacacttagccgggatttcatcattattaggagctgttaattttattacaactattattaatatgagagttccaggattaagcatgcataaattaccattatttgtatgggcggtattaattacagcagtattattattattatcattacctgtattagctggtggtattactatgttattaacagatcgtaattttaatacaagtttttttgatccagcaggtggaggagatccaattttatatcaacatttattc
>SK_Al_6_194
TTTATCAGGAATTGAGTCACACTCAGGAGGTTCTGTTGATTTAGCTATTTTTAGTTTACATTTAGCAGGAATTTCTTCATTATTAGGAGCAGTAAACTTTATTACTACTATTATTAATATGAGAGTGCCTGGATTAACAATGCATAAGTTACCTTTATTCGTATGGGCAGTTTTAATTACAGCAGTTTTATTATTATTATCATTACCTGTATTAGCTGGAGGTATTACTATGTTATTAACAGATCGAAACTTTAACACAAGTTTCTTTGATCCAGCAGGAGGGGGAGACCCTATTTTATACCAGCATTTATTC
>SK_Ba_50_428
TTTATCAGGAATTGAGTCACACTCAGGAGGTTCTGTTGATTTAGCTATTTTTAGTTTACATTTAGCAGGAATTTCTTCATTATTAGGAGCAGTAAACTTTATTACTACTATTATTAATATGAGAGTGCCTGGATTAACAATGCATAAGTTACCTTTATTCGTATGGGCAGTTTTAATTACAGCAGTTTTATTATTATTATCATTACCTGTATTAGCTGGAGGTATTACTATGTTATTAACAGATCGAAACTTTAACACAAGTTTCTTTGATCCAGCAGGAGGGGGAGACCCTATTTTATACCAGCATTTATTC
>SK_Ba_50_481
TTTATCAGGAATTGAAGCACACTCAGGAGGTTCTGTAGATTTAGCTATCTTTAGTTTACATTTAGCAGGAATTTCTTCATTATTAGGAGCAGTAAACTTTATTACTACTATTATTAATATGAGAGTACCTGGGTTAACAATGCATAAGTTACCTTTATTCGTATGGGCAGTTTTAATTACAGCTGTTTTATTATTATTATCATTACCTGTATTAGCTGGAGGTATTACTATGTTATTGACAGATCGAAACTTTAACACTAGTTTCTTTGACCCTGCAGGGGGAGGAGATCCTATTTTATACCAGCATTTATTC
>SK_Ba_50_482
TTTATCAGGAATTGAAGCACACTCAGGAGGTTCTGTAGATTTAGCTATCTTTAGTTTACATTTAGCAGGAATTTCTTCATTATTAGGAGCAGTAAACTTTATTACTACTATTATTAATATGAGAGTACCTGGGTTAACAATGCATAAGTTACCTTTATTCGTATGGGCAGTTTTAATTACAGCTGTTTTATTATTATTATCATTACCTGTATTAGCTGGAGGTATTACTATGTTATTGACAGATCGAAACTTTAACACTAGTTTCTTTGACCCTGCAGGGGGAGGAGATCCTATTTTATACCAGCATTTATTC
>SK_Eg_0_100
TTTATCTAGTATCGAATCTCATTCAGGAGGTTCTGTAGATTTAGCTATCTTTAGTTTACATTTAGCCGGAGTTTCGTCGTTATTAGGAGCAGTTAACTTTATTACTACTATTATTAACATGAGAGTTCCTGGTTTAACAATGCATAAATTACCATTATTTGTTTGGGCAGTATTAATTACAGCAGTTTTATTATTGTTATCATTACCTGTATTAGCAGGAGCGATTACTATGTTATTAACTGACCGTAACTTTAATACTAGTTTCTTTGACCCTGCAGGGGGAGGAGATCCTATTTTATACCAACACTTATTC
>SK_Eg_0_101
TTTATCTAGTATCGAATCTCATTCAGGAGGTTCTGTAGATTTAGCTATCTTTAGTTTACATTTAGCCGGAGTTTCGTCGTTATTAGGAGCAGTTAACTTTATTACTACTATTATTAACATGAGAGTTCCTGGTTTAACAATGCATAAATTACCATTATTTGTTTGGGCAGTATTAATTACAGCAGTTTTATTATTGTTATCATTACCTGTATTAGCAGGAGCGATTACTATGTTATTAACTGACCGTAACTTTAATACTAGTTTCTTTGACCCTGCAGGGGGAGGAGATCCTATTTTATACCAACACTTATTC
>SK_Eg_0_102
TTTATCTAGTATCGAATCTCATTCAGGAGGTTCTGTAGATTTAGCTATCTTTAGTTTACATTTAGCCGGAGTTTCGTCGTTATTAGGAGCAGTTAACTTTATTACTACTATTATTAACATGAGAGTTCCTGGTTTAACAATGCATAAATTACCATTATTTGTTTGGGCAGTATTAATTACAGCAGTTTTATTATTGTTATCATTACCTGTATTAGCAGGAGCGATTACTATGTTATTAACTGACCGTAACTTTAATACTAGTTTCTTTGACCCTGCAGGGGGAGGAGATCCTATTTTATACCAACACTTATTC
>SK_Eg_0_442
TTTATCAGGAATTGAGTCACACTCAGGAGGTTCTGTTGATTTAGCTATTTTTAGTTTACATTTAGCAGGAATTTCTTCATTATTAGGAGCAGTAAACTTTATTACTACTATTATTAATATGAGAGTGCCTGGATTAACAATGCATAAGTTACCTTTATTCGTATGGGCAGTTTTAATTACAGCAGTTTTATTATTATTATCATTACCTGTATTAGCTGGAGGTATTACTATGTTATTAACAGATCGAAACTTTAACACAAGTTTCTTTGATCCAGCAGGAGGGGGAGACCCTATTTTATACCAGCATTTATTC
>SRR8128414_8613
TTTATCTAGTATCGAATCTCATTCAGGAGGTTCAGTAGATTTAGCTATCTTTAGTTTACATTTAGCCGGAGTTTCTTCGTTATTAGGAGCAGTTAACTTTATTACTACTATTATTAACATGAGAGTACCTGGTTTAACAATGCATAAATTACCTTTATTTGTTTGGGCTGTATTAATTACAGCAGTTTTATTATTGTTATCATTACCTGTATTAGCAGGAGCGATTACTATGTTATTAACTGACCGTAATTTTAATACTAGTTTCTTTGACCCTGCTGGGGGAGGAGATCCTATTTTATACCAACACTTATTC
>SRR8128414_15786
TTTATCAGGAATTGAAGCACACTCAGGAGGTTCTGTAGATTTAGCTATCTTTAGTTTACATTTAGCAGGAATTTCTTCATTATTAGGAGCAGTAAACTTTATTACTACTATTATTAATATGAGAGTACCTGGGTTAACAATGCATAAGTTACCTTTATTCGTATGGGCAGTTTTAATTACAGCTGTTTTATTATTATTATCATTACCTGTATTAGCTGGAGGTATTACTATGTTATTGACAGATCGAAACTTTAACACTAGTTTCTTTGACCCTGCAGGGGGAGGAGATCCTATTTTATACCAGCATTTATTC
>SRR8128417_894
TTTATCAGGAATTGAGTCACACTCAGGAGGTTCTGTTGATTTAGCTATTTTTAGTTTACATTTAGCAGGAATTTCTTCATTATTAGGAGCAGTAAACTTTATTACTACTATTATTAATATGAGAGTGCCTGGATTAACAATGCATAAGTTACCTTTATTCGTATGGGCAGTTTTAATTACAGCAGTTTTATTATTATTATCATTACCTGTATTAGCTGGAGGTATTACTATGTTATTAACAGATCGAAACTTTAACACAAGTTTCTTTGATCCAGCAGGAGGGGGAGACCCTATTTTATACCAGCATTTATTC
>SRR8128417_3917
TTTATCAGGAATTGAAGCACACTCAGGAGGTTCTGTAGATTTAGCTATCTTTAGTTTACATTTAGCAGGAATTTCTTCATTATTAGGAGCAGTAAACTTTATTACTACTATTATTAATATGAGAGTACCTGGGTTAACAATGCATAAGTTACCTTTATTCGTATGGGCAGTTTTAATTACAGCTGTTTTATTATTATTATCATTACCTGTATTAGCTGGAGGTATTACTATGTTATTGACAGATCGAAACTTTAACACTAGTTTCTTTGACCCTGCAGGGGGAGGAGATCCTATTTTATACCAGCATTTATTC
>SRR8128424_3186
TTTATCTAGTATCGAATCTCATTCAGGAGGTTCAGTAGATTTAGCTATCTTTAGTTTACATTTAGCCGGAGTTTCTTCGTTATTAGGAGCAGTTAACTTTATTACTACTATTATTAACATGAGAGTACCTGGTTTAACAATGCATAAATTACCTTTATTTGTTTGGGCTGTATTAATTACAGCAGTTTTATTATTGTTATCATTACCTGTATTAGCAGGAGCGATTACTATGTTATTAACTGACCGTAATTTTAATACTAGTTTCTTTGACCCTGCTGGGGGAGGAGATCCTATTTTATACCAACACTTATTC
>SRR8128424_30705
ATTATCAAGTGTTCAAGCACACTCAGGACCTTCAGTTGACCTTGCTATCTTCAGTTTACACTTAGCAGGTGCTTCATCTATTTTAGGAGCTGTTAACTTTATTACTACAATTATTAACATGCGACCACCAGGATTAACAATGCATGAGTTACCTCTATTTGTATGGGCTGTTTTAATTACAGCAGTATTGTTATTATTATCATTACCTGTATTAGCAGGAGCCATTACAATGCTATTAACAGACCGTAACTTTAATACAACATTCTTTGACCCAGCAGGAGGAGGAGACCCTATCCTTTACCAGCACTTATTC
>SRR8128424_43307
TTTATCAAGTATAGCCTCTCATTCAGGAGGTTCTGTGGATTTAGCAATTTTCAGTTTACATTTAGCAGGGGCTTCTTCTTTATTAGGGGCGGTTAACTTTATTACAACTATCATTAATATGAGAGTTCCTGGGTTAACAATGCACAAATTACCTTTATTTGTTTGGGCTGTATTAATTACAGCAGTTTTATTATTATTATCTTTACCTGTATTAGCTGGAGCTATTACAATGTTATTAACAGATAGAAACTTTAACACAAGTTTCTTTGATCCAGCAGGAGGTGGGGATCCTATTTTATACCAACATTTATTT
>SRR8128424_86236
ATTATCAAGTATTGAATCACATTCTGGAGGGTCTGTTGATTTAGCGATTTTTAGTTTACATTTAGCTGGAATTTCTTCGTTATTAGGAGCAATTAACTTTATTACAACTATTATAAACATGAGAGTTCCTGGATTAACAATGCACAAATTACCATTATTTGCATGGGCTGTATTAATTACAGCTGTATTATTATTGTTATCTTTACCGGTATTAGCTGGAGGAATTACAATGTTATTAACAGATCGAAATTTTAATACTAGTTTCTTTGACCCTGCTGGGGGAGGAGATCCTATTTTATATCAACATTTATTC
>SRR8128424_113092
TTTATCAAGTATTGAAGCTCATTCAGGAGGTTCAGTAGATTTAGCTATTTTTAGTTTACATTTAGCCGGAATTTCTTCATTATTAGGAGCTGTTAATTTCATTACAACTATTATTAATATGAGAGTGCCTGGTTTAACTATGCATAAATTACCTTTATTCGCATGGGCTGTACTAATTACAGCTGTTTTATTATTATTATCTTTACCTGTATTAGCAGGTGCGATTACTATGTTATTAACAGATCGTAACTTTAATACAAGTTTCTTTGACCCTGCAGGGGGAGGAGATCCTATTTTATATCAACACTTATTC
>SRR8128430_50981
ATTATCAAGTATTGAAGCTCATTCTGGAGGTTCTGTAGATTTAGCTATTTTTAGTTTACATTTAGCAGGGATTTCTTCTTTATTAGGGGCTGTTAACTTCATTACTACAATTATTAACATGAGAGTACCTGGATTAACAATGCACAAATTACCTTTATTTGTGTGGGCTGTATTAATTACAGCTGTATTGTTATTATTATCTTTACCAGTATTAGCAGGGGCTATTACTATGTTATTAACAGATAGAAATTTTAATACTAGTTTCTTCGACCCAGCTGGAGGAGGAGATCCTATTTTATATCAACATTTATTC
>SRR8128433_61790
TTTATCTAGTATCGAATCTCATTCAGGAGGTTCTGTAGATTTAGCTATCTTTAGTTTACATTTAGCCGGAGTTTCATCGTTATTAGGAGCAGTTAACTTTATTACTACTATTATTAACATGAGAGTTCCTGGTTTAACAATGCATAAATTACCATTATTTGTTTGGGCAGTATTAATTACAGCAGTTTTATTATTGTTATCATTACCTGTATTAGCAGGAGCGATTACTATGTTATTAACTGACCGTAACTTTAATACTAGTTTCTTTGACCCAGCAGGGGGAGGAGATCCTATTTTGTTCCAGCACCTTTTT
>TurksCaicos01__000133297
actatcaagtattgaagctcattcaggaggttctgtagatttagctatttttagtttacatttagcaggtatctcatcattattaggagcagtaaactttattactactattatgaatatgagagctcctggattacatatgcataaattacctttattcgtatgggctgttttaattacagctgtattattattattatcattacctgtattagcaggtgctattacaatgttgttaacagatagaaattttaacacaacattctttgaccctgcaggtggaggtgatcctattttataccaacatttattc
>TurksCaicos_02__000083102
attagctagtgtagaatctcactcaggagggtctgtagatttagctatcttcagtttacacttagcaggggtttcatctttattaggagctattaacttcattactactgtaatgaatatgagagtgcctggtttaacaatgcacaaattacctttatttgcatgggctgtatttattacagcaattttattattattatcattaccagtattagctggaggtattacaatgttattaacagatcgaaactttaatactagtttcttcgacccagcagggggaggagatcctattttataccaacacttattc
>TurksCaicos_03__000945274
attagcaggtattgaatctcactcaggaggttcagtagacctagctatctttagtttacacttagcagggatttcatcattattaggagcagttaactttattacaactattctaaatatgagagtacctggattaacaatgcataagttacctctatttgtatggggtgtattaattacagcagtattattattattatctttacctgtattagctggagctattacaatgttattaacagatagaaattttaatacaagtttctttgaccctgcaggaggaggagatcctattttatatcaacacttattc
>TurksCaicos_03__000104273
attagcaggtattgaatctcactcaggaggttctgtagacctagctatctttagtttacacttagcagggatttcatcattattaggagcagttaactttattacaactatccttaacatgagagtacctggattaacaatgcataagttacctctattcgtatgggctgtattaattacagcagtattattattattatctttaccagtattagcaggagctattactatgttattaacagatagaaattttaatactagcttctttgacccagcaggaggaggagatcctattttatatcaacacttattc
>TurksCaicos_03__000253527
attatcaggaattgaatctcactcaggaggttctgttgatttagcaatttttagtttacacttagcaggaatttcttctttattaggatcagtaaactttattactactatctttaatatgagagtacctggattaacaatgcacaagttaccattatttgtatgggctgttttaattacagctttcttattattgttatctttacctgtattagcaggaggtattacaatgttattaacagatcgaaactttaacacaagtttctttgatcctgcaggaggaggagatcctattttatatcaacatttattc
>TurksCaicos_03__000029440
tttatcaggaattgaagcacactcaggaggttctgtagatttagctatctttagtttacatttagcaggaatttcttcattattaggagcagtaaactttattactactattattaatatgagagtacctgggttaacaatgcataagttacctttattcgtatgggcagttttaattacagctgttttattattattatcattacctgtattagctggaggtattactatgttattgacagatcgaaactttaacactagtttctttgaccctgcagggggaggagatcctattttataccagcatttattc
>TurksCaicos_03__000686016
attatcaagtattgaagctcattcaggaggttctgtagatttagcaatctttagtttacacttagctggtatttcttcattattaggtgcgattaacttcattacaactattatgaatatgagagctcctggtttagcaatgcataagttaccattatttgtatgggctgtattaattacagcagttttattactattatcattacctgtattagctggtgctattacaatgttattgacagatagaaattttaatacaacattttttgaccctgcagggggaggagatcctattttataccaacatttattc
>TurksCaicos_03__000133297
actatcaagtattgaagctcattcaggaggttctgtagatttagctatttttagtttacatttagcaggtatctcatcattattaggagcagtaaactttattactactattatgaatatgagagctcctggattacatatgcataaattacctttattcgtatgggctgttttaattacagctgtattattattattatcattacctgtattagcaggtgctattacaatgttgttaacagatagaaattttaacacaacattctttgaccctgcaggtggaggtgatcctattttataccaacatttattc
>TurksCaicos_03__000714140
attatcaagtattgaatctcactcaggtgggtcagttgatttagctattttcagtttacatttagctggtatttcatcattattaggtgcaattaattttattacaacaattttaaatatgagaacacctgggttagtgatgcataaattacctttatttgtatgggctgttttaattacagcagtacttttattattatcattgcctgtattagcaggaggtattacaatgttattaacagaccgaaattttaatacaagtttcttcgatcctgcaggaggaggagaccctattttatatcaacatttattc
>TurksCaicos_03__000132163
attatcaagtattgagtcacactcaggaggatctgttgacttagctatttttagtttacatttagcaggaatttcttctttattaggagcgattaactttattacaacaattattaacatgagagttcctgggttaacaatgcacaaattaccattatttgcatgggctgtgttaattacagcagtgttgttattgttatctttaccagtactagctggaggaattactatgttattaacagatcgaaattttaatactagtttcttcgaccctgcaggtggaggagatcctattttataccaacatttattc
>TurksCaicos_03__000304599
attatcaagtatcgaatcacactctggtggttcggtagatttagctatttttagtttacatttagccggaatttcttcattattaggagctgtaaatttcattacaactattataaatatgagaacacctggtatgtacatgcataaacttccattatttgtttggggagttttaattacagcagtattattattactatctttaccagtattagcaggagctattactatgttattaacagatagaaactttaatactacattctttgaccctgctggtggaggagatcctattttatatcaacatttattt
>TurksCaicos_04__000029440
tttatcaggaattgaagcacactcaggaggttctgtagatttagctatctttagtttacatttagcaggaatttcttcattattaggagcagtaaactttattactactattattaatatgagagtacctgggttaacaatgcataagttacctttattcgtatgggcagttttaattacagctgttttattattattatcattacctgtattagctggaggtattactatgttattgacagatcgaaactttaacactagtttctttgaccctgcagggggaggagatcctattttataccagcatttattc
>TurksCaicos_04__000133297
actatcaagtattgaagctcattcaggaggttctgtagatttagctatttttagtttacatttagcaggtatctcatcattattaggagcagtaaactttattactactattatgaatatgagagctcctggattacatatgcataaattacctttattcgtatgggctgttttaattacagctgtattattattattatcattacctgtattagcaggtgctattacaatgttgttaacagatagaaattttaacacaacattctttgaccctgcaggtggaggtgatcctattttataccaacatttattc
>TurksCaicos_04__000083102
attagctagtgtagaatctcactcaggagggtctgtagatttagctatcttcagtttacacttagcaggggtttcatctttattaggagctattaacttcattactactgtaatgaatatgagagtgcctggtttaacaatgcacaaattacctttatttgcatgggctgtatttattacagcaattttattattattatcattaccagtattagctggaggtattacaatgttattaacagatcgaaactttaatactagtttcttcgacccagcagggggaggagatcctattttataccaacacttattc
>TurksCaicos_05__000132163
attatcaagtattgagtcacactcaggaggatctgttgacttagctatttttagtttacatttagcaggaatttcttctttattaggagcgattaactttattacaacaattattaacatgagagttcctgggttaacaatgcacaaattaccattatttgcatgggctgtgttaattacagcagtgttgttattgttatctttaccagtactagctggaggaattactatgttattaacagatcgaaattttaatactagtttcttcgaccctgcaggtggaggagatcctattttataccaacatttattc
>TurksCaicos_06__000132163
attatcaagtattgagtcacactcaggaggatctgttgacttagctatttttagtttacatttagcaggaatttcttctttattaggagcgattaactttattacaacaattattaacatgagagttcctgggttaacaatgcacaaattaccattatttgcatgggctgtgttaattacagcagtgttgttattgttatctttaccagtactagctggaggaattactatgttattaacagatcgaaattttaatactagtttcttcgaccctgcaggtggaggagatcctattttataccaacatttattc
>TurksCaicos_06__000304599
attatcaagtatcgaatcacactctggtggttcggtagatttagctatttttagtttacatttagccggaatttcttcattattaggagctgtaaatttcattacaactattataaatatgagaacacctggtatgtacatgcataaacttccattatttgtttggggagttttaattacagcagtattattattactatctttaccagtattagcaggagctattactatgttattaacagatagaaactttaatactacattctttgaccctgctggtggaggagatcctattttatatcaacatttattt
>TurksCaicos_06__000075085
attatctggtattgaagcacattcaggaggttcagtagacttagctattttcagtttacacttagctggtatttcctctttattaggtgcagtaaactttattacaactattttcaatatgagagctcctggtttatatatgcatagattacctctattcgtataggcagttctaattacagcattcttattattactatctttacctgtattagcaggtggtattacaatgctacttacagatcgtaactttaatacaagtttctttgatcctgcaggtggtggtgatccaattttataccaacatttattc
>TurksCaicos_07__000029440
tttatcaggaattgaagcacactcaggaggttctgtagatttagctatctttagtttacatttagcaggaatttcttcattattaggagcagtaaactttattactactattattaatatgagagtacctgggttaacaatgcataagttacctttattcgtatgggcagttttaattacagctgttttattattattatcattacctgtattagctggaggtattactatgttattgacagatcgaaactttaacactagtttctttgaccctgcagggggaggagatcctattttataccagcatttattc
>TurksCaicos_07__000686016
attatcaagtattgaagctcattcaggaggttctgtagatttagcaatctttagtttacacttagctggtatttcttcattattaggtgcgattaacttcattacaactattatgaatatgagagctcctggtttagcaatgcataagttaccattatttgtatgggctgtattaattacagcagttttattactattatcattacctgtattagctggtgctattacaatgttattgacagatagaaattttaatacaacattttttgaccctgcagggggaggagatcctattttataccaacatttattc
>TurksCaicos_07__000133297
actatcaagtattgaagctcattcaggaggttctgtagatttagctatttttagtttacatttagcaggtatctcatcattattaggagcagtaaactttattactactattatgaatatgagagctcctggattacatatgcataaattacctttattcgtatgggctgttttaattacagctgtattattattattatcattacctgtattagcaggtgctattacaatgttgttaacagatagaaattttaacacaacattctttgaccctgcaggtggaggtgatcctattttataccaacatttattc
>TurksCaicos_07__000075085
attatctggtattgaagcacattcaggaggttcagtagacttagctattttcagtttacacttagctggtatttcctctttattaggtgcagtaaactttattacaactattttcaatatgagagctcctggtttatatatgcatagattacctctattcgtataggcagttctaattacagcattcttattattactatctttacctgtattagcaggtggtattacaatgctacttacagatcgtaactttaatacaagtttctttgatcctgcaggtggtggtgatccaattttataccaacatttattc
>TurksCaicos_08__000285404
attagctggtattgaatctcactcagggggttctgtagatttagcaatttttagtttacacttagccgggatttcttcattattaggagctgtaaatttcattacaacaatcattaatatgagaacgcctggactatatatgcacaaattaccattatttgtttgggctgtattaattacagcagtattattattactatctttaccagtattagcaggtgctattactatgttattgacagatagaaattttaatacgacattctttgaccctgccggtggaggagatcctattttatatcaacatttattc
>TurksCaicos_08__001775923
attagcaagtattgaagcgcattcaggaggttcagtagacttagctatttttagtttacatttagcaggaatttcctctttattaggtgcaattaattttataacaacaattataaatatgcgtgcacctggattaaccgctcataaactaccattatttgtatgggctgtattaattaccgcagtattattattattatcattacctgttttagccggagcgattacgatgttattaacagatcgtaactttaatactgcattttttgatcctgctggaggaggagatcctatcttataccaacatttattc
>TurksCaicos_09__000029440
tttatcaggaattgaagcacactcaggaggttctgtagatttagctatctttagtttacatttagcaggaatttcttcattattaggagcagtaaactttattactactattattaatatgagagtacctgggttaacaatgcataagttacctttattcgtatgggcagttttaattacagctgttttattattattatcattacctgtattagctggaggtattactatgttattgacagatcgaaactttaacactagtttctttgaccctgcagggggaggagatcctattttataccagcatttattc
>TurksCaicos_09__000132163
attatcaagtattgagtcacactcaggaggatctgttgacttagctatttttagtttacatttagcaggaatttcttctttattaggagcgattaactttattacaacaattattaacatgagagttcctgggttaacaatgcacaaattaccattatttgcatgggctgtgttaattacagcagtgttgttattgttatctttaccagtactagctggaggaattactatgttattaacagatcgaaattttaatactagtttcttcgaccctgcaggtggaggagatcctattttataccaacatttattc
>TurksCaicos_10__000104273
attagcaggtattgaatctcactcaggaggttctgtagacctagctatctttagtttacacttagcagggatttcatcattattaggagcagttaactttattacaactatccttaacatgagagtacctggattaacaatgcataagttacctctattcgtatgggctgtattaattacagcagtattattattattatctttaccagtattagcaggagctattactatgttattaacagatagaaattttaatactagcttctttgacccagcaggaggaggagatcctattttatatcaacacttattc
>TurksCaicos_10__000139849
attatcaagtattgaagctcattctggaggttctgtagatttagctatttttagtttacatttagcaggaatttcttctttattaggagctgttaactttattactactattattaacatgagagtacctggtttaacaatgcacaaattacctttatttgtatgggctgtattaattacagcagtattgttattattatctttacctgtattagcaggaggtattactatgttattaacagatagaaattttaatactagtttcttcgaccctgcaggaggaggagatcctattttatatcaacatttattc
>TurksCaicos_10__000133297
actatcaagtattgaagctcattcaggaggttctgtagatttagctatttttagtttacatttagcaggtatctcatcattattaggagcagtaaactttattactactattatgaatatgagagctcctggattacatatgcataaattacctttattcgtatgggctgttttaattacagctgtattattattattatcattacctgtattagcaggtgctattacaatgttgttaacagatagaaattttaacacaacattctttgaccctgcaggtggaggtgatcctattttataccaacatttattc
>TurksCaicos_12__000029440
tttatcaggaattgaagcacactcaggaggttctgtagatttagctatctttagtttacatttagcaggaatttcttcattattaggagcagtaaactttattactactattattaatatgagagtacctgggttaacaatgcataagttacctttattcgtatgggcagttttaattacagctgttttattattattatcattacctgtattagctggaggtattactatgttattgacagatcgaaactttaacactagtttctttgaccctgcagggggaggagatcctattttataccagcatttattc
>TurksCaicos_13__000029440
tttatcaggaattgaagcacactcaggaggttctgtagatttagctatctttagtttacatttagcaggaatttcttcattattaggagcagtaaactttattactactattattaatatgagagtacctgggttaacaatgcataagttacctttattcgtatgggcagttttaattacagctgttttattattattatcattacctgtattagctggaggtattactatgttattgacagatcgaaactttaacactagtttctttgaccctgcagggggaggagatcctattttataccagcatttattc
>TurksCaicos_13__000686016
attatcaagtattgaagctcattcaggaggttctgtagatttagcaatctttagtttacacttagctggtatttcttcattattaggtgcgattaacttcattacaactattatgaatatgagagctcctggtttagcaatgcataagttaccattatttgtatgggctgtattaattacagcagttttattactattatcattacctgtattagctggtgctattacaatgttattgacagatagaaattttaatacaacattttttgaccctgcagggggaggagatcctattttataccaacatttattc
>TurksCaicos_13__000133297
actatcaagtattgaagctcattcaggaggttctgtagatttagctatttttagtttacatttagcaggtatctcatcattattaggagcagtaaactttattactactattatgaatatgagagctcctggattacatatgcataaattacctttattcgtatgggctgttttaattacagctgtattattattattatcattacctgtattagcaggtgctattacaatgttgttaacagatagaaattttaacacaacattctttgaccctgcaggtggaggtgatcctattttataccaacatttattc
>TurksCaicos_14__000253527
attatcaggaattgaatctcactcaggaggttctgttgatttagcaatttttagtttacacttagcaggaatttcttctttattaggatcagtaaactttattactactatctttaatatgagagtacctggattaacaatgcacaagttaccattatttgtatgggctgttttaattacagctttcttattattgttatctttacctgtattagcaggaggtattacaatgttattaacagatcgaaactttaacacaagtttctttgatcctgcaggaggaggagatcctattttatatcaacatttattc
>TurksCaicos_14__000133297
actatcaagtattgaagctcattcaggaggttctgtagatttagctatttttagtttacatttagcaggtatctcatcattattaggagcagtaaactttattactactattatgaatatgagagctcctggattacatatgcataaattacctttattcgtatgggctgttttaattacagctgtattattattattatcattacctgtattagcaggtgctattacaatgttgttaacagatagaaattttaacacaacattctttgaccctgcaggtggaggtgatcctattttataccaacatttattc
>TurksCaicos_14__000083102
attagctagtgtagaatctcactcaggagggtctgtagatttagctatcttcagtttacacttagcaggggtttcatctttattaggagctattaacttcattactactgtaatgaatatgagagtgcctggtttaacaatgcacaaattacctttatttgcatgggctgtatttattacagcaattttattattattatcattaccagtattagctggaggtattacaatgttattaacagatcgaaactttaatactagtttcttcgacccagcagggggaggagatcctattttataccaacacttattc
>TurksCaicos_14__000132163
attatcaagtattgagtcacactcaggaggatctgttgacttagctatttttagtttacatttagcaggaatttcttctttattaggagcgattaactttattacaacaattattaacatgagagttcctgggttaacaatgcacaaattaccattatttgcatgggctgtgttaattacagcagtgttgttattgttatctttaccagtactagctggaggaattactatgttattaacagatcgaaattttaatactagtttcttcgaccctgcaggtggaggagatcctattttataccaacatttattc
>TurksCaicos_15__000132163
attatcaagtattgagtcacactcaggaggatctgttgacttagctatttttagtttacatttagcaggaatttcttctttattaggagcgattaactttattacaacaattattaacatgagagttcctgggttaacaatgcacaaattaccattatttgcatgggctgtgttaattacagcagtgttgttattgttatctttaccagtactagctggaggaattactatgttattaacagatcgaaattttaatactagtttcttcgaccctgcaggtggaggagatcctattttataccaacatttattc
>TurksCaicos_16__000253527
attatcaggaattgaatctcactcaggaggttctgttgatttagcaatttttagtttacacttagcaggaatttcttctttattaggatcagtaaactttattactactatctttaatatgagagtacctggattaacaatgcacaagttaccattatttgtatgggctgttttaattacagctttcttattattgttatctttacctgtattagcaggaggtattacaatgttattaacagatcgaaactttaacacaagtttctttgatcctgcaggaggaggagatcctattttatatcaacatttattc
>TurksCaicos_17__000253527
attatcaggaattgaatctcactcaggaggttctgttgatttagcaatttttagtttacacttagcaggaatttcttctttattaggatcagtaaactttattactactatctttaatatgagagtacctggattaacaatgcacaagttaccattatttgtatgggctgttttaattacagctttcttattattgttatctttacctgtattagcaggaggtattacaatgttattaacagatcgaaactttaacacaagtttctttgatcctgcaggaggaggagatcctattttatatcaacatttattc
>TurksCaicos_19__000945274
attagcaggtattgaatctcactcaggaggttcagtagacctagctatctttagtttacacttagcagggatttcatcattattaggagcagttaactttattacaactattctaaatatgagagtacctggattaacaatgcataagttacctctatttgtatggggtgtattaattacagcagtattattattattatctttacctgtattagctggagctattacaatgttattaacagatagaaattttaatacaagtttctttgaccctgcaggaggaggagatcctattttatatcaacacttattc
>TurksCaicos_19__000099425
attagctagtattacatttcattcaggaggttctgtagatttagctatttttagtttgcacttagcaggtatatcttcattattggagctataaattttattactacaatatttaatatgagaggagatgggttaccatttcataaattacctttatttgtatgggctgttttaattacagcttttttattattactatctctacctgtattagctggaggaataacaatgttattaacagatcgtaattttaatacaagtttttttgatcctgcaggaggaggagatcctattttatatcaacatttattt
>TurksCaicos_20__000945274
attagcaggtattgaatctcactcaggaggttcagtagacctagctatctttagtttacacttagcagggatttcatcattattaggagcagttaactttattacaactattctaaatatgagagtacctggattaacaatgcataagttacctctatttgtatggggtgtattaattacagcagtattattattattatctttacctgtattagctggagctattacaatgttattaacagatagaaattttaatacaagtttctttgaccctgcaggaggaggagatcctattttatatcaacacttattc
>TurksCaicos_20__000139849
attatcaagtattgaagctcattctggaggttctgtagatttagctatttttagtttacatttagcaggaatttcttctttattaggagctgttaactttattactactattattaacatgagagtacctggtttaacaatgcacaaattacctttatttgtatgggctgtattaattacagcagtattgttattattatctttacctgtattagcaggaggtattactatgttattaacagatagaaattttaatactagtttcttcgaccctgcaggaggaggagatcctattttatatcaacatttattc
>TurksCaicos_20__000646630
tttatcaggtattgaatctcactcaggaggttctgtagatttagcgatctttagtttacacgtagctggggtatcttcattattaggtgcaattaattttattactactattattaatatgagaactcctggattacatatgcataaattacctttattcgtatgggctgtattaattacagctgtattattattattatctttacctgtattagcaggagctattacaatgttattaacagatagaaattttaatacaacattctttgatccagcaggtggaggagatcctattttatatcaacatttattc
>TurksCaicos_20__000133297
actatcaagtattgaagctcattcaggaggttctgtagatttagctatttttagtttacatttagcaggtatctcatcattattaggagcagtaaactttattactactattatgaatatgagagctcctggattacatatgcataaattacctttattcgtatgggctgttttaattacagctgtattattattattatcattacctgtattagcaggtgctattacaatgttgttaacagatagaaattttaacacaacattctttgaccctgcaggtggaggtgatcctattttataccaacatttattc
>V4004A_Zotu568
attatcaagtattgaagctcattctggaggttctgtagatttagctatttttagtttacatttagcaggaatttcttctttattaggagctgttaactttattactactattattaacatgagagtacctggtttaacaatgcacaaattacctttatttgtatgggctgtattaattacagcagtattgttattattatctttacctgtattagcaggaggtattactatgttattaacagatagaaattttaatactagtttcttcgaccctgcaggaggaggagatcctattttatatcaacatttattc
>V4006A_Zotu568
attatcaagtattgaagctcattctggaggttctgtagatttagctatttttagtttacatttagcaggaatttcttctttattaggagctgttaactttattactactattattaacatgagagtacctggtttaacaatgcacaaattacctttatttgtatgggctgtattaattacagcagtattgttattattatctttacctgtattagcaggaggtattactatgttattaacagatagaaattttaatactagtttcttcgaccctgcaggaggaggagatcctattttatatcaacatttattc
>V4008A_Zotu568
attatcaagtattgaagctcattctggaggttctgtagatttagctatttttagtttacatttagcaggaatttcttctttattaggagctgttaactttattactactattattaacatgagagtacctggtttaacaatgcacaaattacctttatttgtatgggctgtattaattacagcagtattgttattattatctttacctgtattagcaggaggtattactatgttattaacagatagaaattttaatactagtttcttcgaccctgcaggaggaggagatcctattttatatcaacatttattc
>V4009A_Zotu568
attatcaagtattgaagctcattctggaggttctgtagatttagctatttttagtttacatttagcaggaatttcttctttattaggagctgttaactttattactactattattaacatgagagtacctggtttaacaatgcacaaattacctttatttgtatgggctgtattaattacagcagtattgttattattatctttacctgtattagcaggaggtattactatgttattaacagatagaaattttaatactagtttcttcgaccctgcaggaggaggagatcctattttatatcaacatttattc
>V4009A_Zotu6141
attatcaagtatcgaatcacattctggtggttcggtagatttagctatctttagtttacatttagccggaatttcttcattattaggagctgtaaattttattacaactatcctaaatatgagaactccaggtatgtatatgcataaactaccattatttgtttggggagttttaattacagcagtattattattattatctttaccagtattagcgggagctattacaatgttattgactgatagaaactttaatactacattctttgacccagcaggtggaggagatccaatcttatatcaacatttattt
>V4011A_Zotu568
attatcaagtattgaagctcattctggaggttctgtagatttagctatttttagtttacatttagcaggaatttcttctttattaggagctgttaactttattactactattattaacatgagagtacctggtttaacaatgcacaaattacctttatttgtatgggctgtattaattacagcagtattgttattattatctttacctgtattagcaggaggtattactatgttattaacagatagaaattttaatactagtttcttcgaccctgcaggaggaggagatcctattttatatcaacatttattc
>V4016A_Zotu568
attatcaagtattgaagctcattctggaggttctgtagatttagctatttttagtttacatttagcaggaatttcttctttattaggagctgttaactttattactactattattaacatgagagtacctggtttaacaatgcacaaattacctttatttgtatgggctgtattaattacagcagtattgttattattatctttacctgtattagcaggaggtattactatgttattaacagatagaaattttaatactagtttcttcgaccctgcaggaggaggagatcctattttatatcaacatttattc
>V4016A_Zotu2645
tttatctagtatcgaatctcattcaggaggttctgtagatttagctatctttagtttacatttagccggagtttcatcgttattaggagcagttaactttattactactattattaacatgagagttcctggtttaacaatgcataaattaccattatttgtttgggcagtattaattacagcagttttattattgttatcattacctgtattagcaggagcgattactatgttattaactgaccgtaactttaatactagtttctttgaccctgcagggggaggagatcctattttataccaacacttattc
>V4017A_Zotu568
attatcaagtattgaagctcattctggaggttctgtagatttagctatttttagtttacatttagcaggaatttcttctttattaggagctgttaactttattactactattattaacatgagagtacctggtttaacaatgcacaaattacctttatttgtatgggctgtattaattacagcagtattgttattattatctttacctgtattagcaggaggtattactatgttattaacagatagaaattttaatactagtttcttcgaccctgcaggaggaggagatcctattttatatcaacatttattc
>V4020A_Zotu568
attatcaagtattgaagctcattctggaggttctgtagatttagctatttttagtttacatttagcaggaatttcttctttattaggagctgttaactttattactactattattaacatgagagtacctggtttaacaatgcacaaattacctttatttgtatgggctgtattaattacagcagtattgttattattatctttacctgtattagcaggaggtattactatgttattaacagatagaaattttaatactagtttcttcgaccctgcaggaggaggagatcctattttatatcaacatttattc
>V4020A_Zotu2645
tttatctagtatcgaatctcattcaggaggttctgtagatttagctatctttagtttacatttagccggagtttcatcgttattaggagcagttaactttattactactattattaacatgagagttcctggtttaacaatgcataaattaccattatttgtttgggcagtattaattacagcagttttattattgttatcattacctgtattagcaggagcgattactatgttattaactgaccgtaactttaatactagtttctttgaccctgcagggggaggagatcctattttataccaacacttattc
>V4020A_Zotu6141
attatcaagtatcgaatcacattctggtggttcggtagatttagctatctttagtttacatttagccggaatttcttcattattaggagctgtaaattttattacaactatcctaaatatgagaactccaggtatgtatatgcataaactaccattatttgtttggggagttttaattacagcagtattattattattatctttaccagtattagcgggagctattacaatgttattgactgatagaaactttaatactacattctttgacccagcaggtggaggagatccaatcttatatcaacatttattt
>V4021A_Zotu568
attatcaagtattgaagctcattctggaggttctgtagatttagctatttttagtttacatttagcaggaatttcttctttattaggagctgttaactttattactactattattaacatgagagtacctggtttaacaatgcacaaattacctttatttgtatgggctgtattaattacagcagtattgttattattatctttacctgtattagcaggaggtattactatgttattaacagatagaaattttaatactagtttcttcgaccctgcaggaggaggagatcctattttatatcaacatttattc
>V4021A_Zotu6141
attatcaagtatcgaatcacattctggtggttcggtagatttagctatctttagtttacatttagccggaatttcttcattattaggagctgtaaattttattacaactatcctaaatatgagaactccaggtatgtatatgcataaactaccattatttgtttggggagttttaattacagcagtattattattattatctttaccagtattagcgggagctattacaatgttattgactgatagaaactttaatactacattctttgacccagcaggtggaggagatccaatcttatatcaacatttattt
>V4022A_Zotu568
attatcaagtattgaagctcattctggaggttctgtagatttagctatttttagtttacatttagcaggaatttcttctttattaggagctgttaactttattactactattattaacatgagagtacctggtttaacaatgcacaaattacctttatttgtatgggctgtattaattacagcagtattgttattattatctttacctgtattagcaggaggtattactatgttattaacagatagaaattttaatactagtttcttcgaccctgcaggaggaggagatcctattttatatcaacatttattc
>V4022A_Zotu6141
attatcaagtatcgaatcacattctggtggttcggtagatttagctatctttagtttacatttagccggaatttcttcattattaggagctgtaaattttattacaactatcctaaatatgagaactccaggtatgtatatgcataaactaccattatttgtttggggagttttaattacagcagtattattattattatctttaccagtattagcgggagctattacaatgttattgactgatagaaactttaatactacattctttgacccagcaggtggaggagatccaatcttatatcaacatttattt
>V4023A_Zotu568
attatcaagtattgaagctcattctggaggttctgtagatttagctatttttagtttacatttagcaggaatttcttctttattaggagctgttaactttattactactattattaacatgagagtacctggtttaacaatgcacaaattacctttatttgtatgggctgtattaattacagcagtattgttattattatctttacctgtattagcaggaggtattactatgttattaacagatagaaattttaatactagtttcttcgaccctgcaggaggaggagatcctattttatatcaacatttattc
>V4023A_Zotu6141
attatcaagtatcgaatcacattctggtggttcggtagatttagctatctttagtttacatttagccggaatttcttcattattaggagctgtaaattttattacaactatcctaaatatgagaactccaggtatgtatatgcataaactaccattatttgtttggggagttttaattacagcagtattattattattatctttaccagtattagcgggagctattacaatgttattgactgatagaaactttaatactacattctttgacccagcaggtggaggagatccaatcttatatcaacatttattt
>V4025A_Zotu568
attatcaagtattgaagctcattctggaggttctgtagatttagctatttttagtttacatttagcaggaatttcttctttattaggagctgttaactttattactactattattaacatgagagtacctggtttaacaatgcacaaattacctttatttgtatgggctgtattaattacagcagtattgttattattatctttacctgtattagcaggaggtattactatgttattaacagatagaaattttaatactagtttcttcgaccctgcaggaggaggagatcctattttatatcaacatttattc
>V4027A_Zotu2645
tttatctagtatcgaatctcattcaggaggttctgtagatttagctatctttagtttacatttagccggagtttcatcgttattaggagcagttaactttattactactattattaacatgagagttcctggtttaacaatgcataaattaccattatttgtttgggcagtattaattacagcagttttattattgttatcattacctgtattagcaggagcgattactatgttattaactgaccgtaactttaatactagtttctttgaccctgcagggggaggagatcctattttataccaacacttattc
>V4028A_Zotu568
attatcaagtattgaagctcattctggaggttctgtagatttagctatttttagtttacatttagcaggaatttcttctttattaggagctgttaactttattactactattattaacatgagagtacctggtttaacaatgcacaaattacctttatttgtatgggctgtattaattacagcagtattgttattattatctttacctgtattagcaggaggtattactatgttattaacagatagaaattttaatactagtttcttcgaccctgcaggaggaggagatcctattttatatcaacatttattc
>V4029A_Zotu568
attatcaagtattgaagctcattctggaggttctgtagatttagctatttttagtttacatttagcaggaatttcttctttattaggagctgttaactttattactactattattaacatgagagtacctggtttaacaatgcacaaattacctttatttgtatgggctgtattaattacagcagtattgttattattatctttacctgtattagcaggaggtattactatgttattaacagatagaaattttaatactagtttcttcgaccctgcaggaggaggagatcctattttatatcaacatttattc
>V4032A_Zotu568
attatcaagtattgaagctcattctggaggttctgtagatttagctatttttagtttacatttagcaggaatttcttctttattaggagctgttaactttattactactattattaacatgagagtacctggtttaacaatgcacaaattacctttatttgtatgggctgtattaattacagcagtattgttattattatctttacctgtattagcaggaggtattactatgttattaacagatagaaattttaatactagtttcttcgaccctgcaggaggaggagatcctattttatatcaacatttattc
>V4033A_Zotu568
attatcaagtattgaagctcattctggaggttctgtagatttagctatttttagtttacatttagcaggaatttcttctttattaggagctgttaactttattactactattattaacatgagagtacctggtttaacaatgcacaaattacctttatttgtatgggctgtattaattacagcagtattgttattattatctttacctgtattagcaggaggtattactatgttattaacagatagaaattttaatactagtttcttcgaccctgcaggaggaggagatcctattttatatcaacatttattc
>V4033A_Zotu6141
attatcaagtatcgaatcacattctggtggttcggtagatttagctatctttagtttacatttagccggaatttcttcattattaggagctgtaaattttattacaactatcctaaatatgagaactccaggtatgtatatgcataaactaccattatttgtttggggagttttaattacagcagtattattattattatctttaccagtattagcgggagctattacaatgttattgactgatagaaactttaatactacattctttgacccagcaggtggaggagatccaatcttatatcaacatttattt
>V4040A_Zotu568
attatcaagtattgaagctcattctggaggttctgtagatttagctatttttagtttacatttagcaggaatttcttctttattaggagctgttaactttattactactattattaacatgagagtacctggtttaacaatgcacaaattacctttatttgtatgggctgtattaattacagcagtattgttattattatctttacctgtattagcaggaggtattactatgttattaacagatagaaattttaatactagtttcttcgaccctgcaggaggaggagatcctattttatatcaacatttattc
>V4042A_Zotu568
attatcaagtattgaagctcattctggaggttctgtagatttagctatttttagtttacatttagcaggaatttcttctttattaggagctgttaactttattactactattattaacatgagagtacctggtttaacaatgcacaaattacctttatttgtatgggctgtattaattacagcagtattgttattattatctttacctgtattagcaggaggtattactatgttattaacagatagaaattttaatactagtttcttcgaccctgcaggaggaggagatcctattttatatcaacatttattc
>V4045A_Zotu568
attatcaagtattgaagctcattctggaggttctgtagatttagctatttttagtttacatttagcaggaatttcttctttattaggagctgttaactttattactactattattaacatgagagtacctggtttaacaatgcacaaattacctttatttgtatgggctgtattaattacagcagtattgttattattatctttacctgtattagcaggaggtattactatgttattaacagatagaaattttaatactagtttcttcgaccctgcaggaggaggagatcctattttatatcaacatttattc
>V4051A_Zotu568
attatcaagtattgaagctcattctggaggttctgtagatttagctatttttagtttacatttagcaggaatttcttctttattaggagctgttaactttattactactattattaacatgagagtacctggtttaacaatgcacaaattacctttatttgtatgggctgtattaattacagcagtattgttattattatctttacctgtattagcaggaggtattactatgttattaacagatagaaattttaatactagtttcttcgaccctgcaggaggaggagatcctattttatatcaacatttattc
>V4052A_Zotu568
attatcaagtattgaagctcattctggaggttctgtagatttagctatttttagtttacatttagcaggaatttcttctttattaggagctgttaactttattactactattattaacatgagagtacctggtttaacaatgcacaaattacctttatttgtatgggctgtattaattacagcagtattgttattattatctttacctgtattagcaggaggtattactatgttattaacagatagaaattttaatactagtttcttcgaccctgcaggaggaggagatcctattttatatcaacatttattc
>V4055A_Zotu568
attatcaagtattgaagctcattctggaggttctgtagatttagctatttttagtttacatttagcaggaatttcttctttattaggagctgttaactttattactactattattaacatgagagtacctggtttaacaatgcacaaattacctttatttgtatgggctgtattaattacagcagtattgttattattatctttacctgtattagcaggaggtattactatgttattaacagatagaaattttaatactagtttcttcgaccctgcaggaggaggagatcctattttatatcaacatttattc
>V4138A_Zotu2645
tttatctagtatcgaatctcattcaggaggttctgtagatttagctatctttagtttacatttagccggagtttcatcgttattaggagcagttaactttattactactattattaacatgagagttcctggtttaacaatgcataaattaccattatttgtttgggcagtattaattacagcagttttattattgttatcattacctgtattagcaggagcgattactatgttattaactgaccgtaactttaatactagtttctttgaccctgcagggggaggagatcctattttataccaacacttattc
>V4139A_Zotu2645
tttatctagtatcgaatctcattcaggaggttctgtagatttagctatctttagtttacatttagccggagtttcatcgttattaggagcagttaactttattactactattattaacatgagagttcctggtttaacaatgcataaattaccattatttgtttgggcagtattaattacagcagttttattattgttatcattacctgtattagcaggagcgattactatgttattaactgaccgtaactttaatactagtttctttgaccctgcagggggaggagatcctattttataccaacacttattc
>V4140A_Zotu568
attatcaagtattgaagctcattctggaggttctgtagatttagctatttttagtttacatttagcaggaatttcttctttattaggagctgttaactttattactactattattaacatgagagtacctggtttaacaatgcacaaattacctttatttgtatgggctgtattaattacagcagtattgttattattatctttacctgtattagcaggaggtattactatgttattaacagatagaaattttaatactagtttcttcgaccctgcaggaggaggagatcctattttatatcaacatttattc
>V4141A_Zotu568
attatcaagtattgaagctcattctggaggttctgtagatttagctatttttagtttacatttagcaggaatttcttctttattaggagctgttaactttattactactattattaacatgagagtacctggtttaacaatgcacaaattacctttatttgtatgggctgtattaattacagcagtattgttattattatctttacctgtattagcaggaggtattactatgttattaacagatagaaattttaatactagtttcttcgaccctgcaggaggaggagatcctattttatatcaacatttattc
>V4176A_Zotu2645
tttatctagtatcgaatctcattcaggaggttctgtagatttagctatctttagtttacatttagccggagtttcatcgttattaggagcagttaactttattactactattattaacatgagagttcctggtttaacaatgcataaattaccattatttgtttgggcagtattaattacagcagttttattattgttatcattacctgtattagcaggagcgattactatgttattaactgaccgtaactttaatactagtttctttgaccctgcagggggaggagatcctattttataccaacacttattc
>V4177A_Zotu6141
attatcaagtatcgaatcacattctggtggttcggtagatttagctatctttagtttacatttagccggaatttcttcattattaggagctgtaaattttattacaactatcctaaatatgagaactccaggtatgtatatgcataaactaccattatttgtttggggagttttaattacagcagtattattattattatctttaccagtattagcgggagctattacaatgttattgactgatagaaactttaatactacattctttgacccagcaggtggaggagatccaatcttatatcaacatttattt
>V4181A_Zotu568
attatcaagtattgaagctcattctggaggttctgtagatttagctatttttagtttacatttagcaggaatttcttctttattaggagctgttaactttattactactattattaacatgagagtacctggtttaacaatgcacaaattacctttatttgtatgggctgtattaattacagcagtattgttattattatctttacctgtattagcaggaggtattactatgttattaacagatagaaattttaatactagtttcttcgaccctgcaggaggaggagatcctattttatatcaacatttattc
>V4181A_Zotu2645
tttatctagtatcgaatctcattcaggaggttctgtagatttagctatctttagtttacatttagccggagtttcatcgttattaggagcagttaactttattactactattattaacatgagagttcctggtttaacaatgcataaattaccattatttgtttgggcagtattaattacagcagttttattattgttatcattacctgtattagcaggagcgattactatgttattaactgaccgtaactttaatactagtttctttgaccctgcagggggaggagatcctattttataccaacacttattc
>V4182A_Zotu568
attatcaagtattgaagctcattctggaggttctgtagatttagctatttttagtttacatttagcaggaatttcttctttattaggagctgttaactttattactactattattaacatgagagtacctggtttaacaatgcacaaattacctttatttgtatgggctgtattaattacagcagtattgttattattatctttacctgtattagcaggaggtattactatgttattaacagatagaaattttaatactagtttcttcgaccctgcaggaggaggagatcctattttatatcaacatttattc
>V4185A_Zotu568
attatcaagtattgaagctcattctggaggttctgtagatttagctatttttagtttacatttagcaggaatttcttctttattaggagctgttaactttattactactattattaacatgagagtacctggtttaacaatgcacaaattacctttatttgtatgggctgtattaattacagcagtattgttattattatctttacctgtattagcaggaggtattactatgttattaacagatagaaattttaatactagtttcttcgaccctgcaggaggaggagatcctattttatatcaacatttattc
>WB_Al_1_451
TTTATCAGGAATTGAAGCACACTCAGGAGGTTCTGTAGATTTAGCTATCTTTAGTTTACATTTAGCAGGAATTTCTTCATTATTAGGAGCAGTAAACTTTATTACTACTATTATTAATATGAGAGTACCTGGGTTAACAATGCATAAGTTACCTTTATTCGTATGGGCAGTTTTAATTACAGCTGTTTTATTATTATTATCATTACCTGTATTAGCTGGAGGTATTACTATGTTATTGACAGATCGAAACTTTAACACTAGTTTCTTTGACCCTGCAGGGGGAGGAGATCCTATTTTATACCAGCATTTATTC
>WB_Al_10_486
TTTATCAGGAATTGAGTCACACTCAGGAGGTTCTGTTGATTTAGCTATTTTTAGTTTACATTTAGCAGGAATTTCTTCATTATTAGGAGCAGTAAACTTTATTACTACTATTATTAATATGAGAGTGCCTGGATTAACAATGCATAAGTTACCTTTATTCGTATGGGCAGTTTTAATTACAGCAGTTTTATTATTATTATCATTACCTGTATTAGCTGGAGGTATTACTATGTTATTAACAGATCGAAACTTTAACACAAGTTTCTTTGATCCAGCAGGAGGGGGAGACCCTATTTTATACCAGCATTTATTC
>WB_Al_3_551
TTTATCAGGAATTGAAGCACACTCAGGAGGTTCTGTAGATTTAGCTATCTTTAGTTTACATTTAGCAGGAATTTCTTCATTATTAGGAGCAGTAAACTTTATTACTACTATTATTAATATGAGAGTACCTGGGTTAACAATGCATAAGTTACCTTTATTCGTATGGGCAGTTTTAATTACAGCTGTTTTATTATTATTATCATTACCTGTATTAGCTGGAGGTATTACTATGTTATTGACAGATCGAAACTTTAACACTAGTTTCTTTGACCCTGCAGGGGGAGGAGATCCTATTTTATACCAGCATTTATTC
>WB_Ba_50_676
TTTATCAGGAATTGAAGCACACTCAGGAGGTTCTGTAGATTTAGCTATCTTTAGTTTACATTTAGCAGGAATTTCTTCATTATTAGGAGCAGTAAACTTTATTACTACTATTATTAATATGAGAGTACCTGGGTTAACAATGCATAAGTTACCTTTATTCGTATGGGCAGTTTTAATTACAGCTGTTTTATTATTATTATCATTACCTGTATTAGCTGGAGGTATTACTATGTTATTGACAGATCGAAACTTTAACACTAGTTTCTTTGACCCTGCAGGGGGAGGAGATCCTATTTTATACCAGCATTTATTC
>WB_Ba_50_677
TTTATCAGGAATTGAAGCACACTCAGGAGGTTCTGTAGATTTAGCTATCTTTAGTTTACATTTAGCAGGAATTTCTTCATTATTAGGAGCAGTAAACTTTATTACTACTATTATTAATATGAGAGTACCTGGGTTAACAATGCATAAGTTACCTTTATTCGTATGGGCAGTTTTAATTACAGCTGTTTTATTATTATTATCATTACCTGTATTAGCTGGAGGTATTACTATGTTATTGACAGATCGAAACTTTAACACTAGTTTCTTTGACCCTGCAGGGGGAGGAGATCCTATTTTATACCAGCATTTATTC
>X001V4004A_Zotu568
attatcaagtattgaagctcattctggaggttctgtagatttagctatttttagtttacatttagcaggaatttcttctttattaggagctgttaactttattactactattattaacatgagagtacctggtttaacaatgcacaaattacctttatttgtatgggctgtattaattacagcagtattgttattattatctttacctgtattagcaggaggtattactatgttattaacagatagaaattttaatactagtttcttcgaccctgcaggaggaggagatcctattttatatcaacatttattc
>X002V4012A_Zotu568
attatcaagtattgaagctcattctggaggttctgtagatttagctatttttagtttacatttagcaggaatttcttctttattaggagctgttaactttattactactattattaacatgagagtacctggtttaacaatgcacaaattacctttatttgtatgggctgtattaattacagcagtattgttattattatctttacctgtattagcaggaggtattactatgttattaacagatagaaattttaatactagtttcttcgaccctgcaggaggaggagatcctattttatatcaacatttattc
>X003V4020A_Zotu568
attatcaagtattgaagctcattctggaggttctgtagatttagctatttttagtttacatttagcaggaatttcttctttattaggagctgttaactttattactactattattaacatgagagtacctggtttaacaatgcacaaattacctttatttgtatgggctgtattaattacagcagtattgttattattatctttacctgtattagcaggaggtattactatgttattaacagatagaaattttaatactagtttcttcgaccctgcaggaggaggagatcctattttatatcaacatttattc
>X004V4028A_Zotu568
attatcaagtattgaagctcattctggaggttctgtagatttagctatttttagtttacatttagcaggaatttcttctttattaggagctgttaactttattactactattattaacatgagagtacctggtttaacaatgcacaaattacctttatttgtatgggctgtattaattacagcagtattgttattattatctttacctgtattagcaggaggtattactatgttattaacagatagaaattttaatactagtttcttcgaccctgcaggaggaggagatcctattttatatcaacatttattc
>X004V4028A_CBRzOTU4188
tttatcaagtattgaagctcattcaggaggttcagtagatttagctatttttagtttacatttagccggaatttcttcattattaggagctgttaatttcattacaactattattaatatgagagtgcctggtttaactatgcataaattacctttattcgcatgggctgtactaattacagctgttttattattattatctttacctgtattagcaggtgcgattactatgttattaacagatcgtaactttaatacaagtttctttgaccctgcagggggaggagatcctattttatatcaacacttattc
>X005V4036A_Zotu568
attatcaagtattgaagctcattctggaggttctgtagatttagctatttttagtttacatttagcaggaatttcttctttattaggagctgttaactttattactactattattaacatgagagtacctggtttaacaatgcacaaattacctttatttgtatgggctgtattaattacagcagtattgttattattatctttacctgtattagcaggaggtattactatgttattaacagatagaaattttaatactagtttcttcgaccctgcaggaggaggagatcctattttatatcaacatttattc
>X010V4143A_Zotu568
attatcaagtattgaagctcattctggaggttctgtagatttagctatttttagtttacatttagcaggaatttcttctttattaggagctgttaactttattactactattattaacatgagagtacctggtttaacaatgcacaaattacctttatttgtatgggctgtattaattacagcagtattgttattattatctttacctgtattagcaggaggtattactatgttattaacagatagaaattttaatactagtttcttcgaccctgcaggaggaggagatcctattttatatcaacatttattc
>X010V4143A_Zotu6141
attatcaagtatcgaatcacattctggtggttcggtagatttagctatctttagtttacatttagccggaatttcttcattattaggagctgtaaattttattacaactatcctaaatatgagaactccaggtatgtatatgcataaactaccattatttgtttggggagttttaattacagcagtattattattattatctttaccagtattagcgggagctattacaatgttattgactgatagaaactttaatactacattctttgacccagcaggtggaggagatccaatcttatatcaacatttattt
>X032V4170A_Zotu568
attatcaagtattgaagctcattctggaggttctgtagatttagctatttttagtttacatttagcaggaatttcttctttattaggagctgttaactttattactactattattaacatgagagtacctggtttaacaatgcacaaattacctttatttgtatgggctgtattaattacagcagtattgttattattatctttacctgtattagcaggaggtattactatgttattaacagatagaaattttaatactagtttcttcgaccctgcaggaggaggagatcctattttatatcaacatttattc
