# Supplementary material for: A novel taxonomic database for eukaryotic mitochondrial cytochrome oxidase subunit I gene (eKOI), with a focus on protists diversity
Source: Database (Oxford). 2025 Sep 24;2025:baaf057. doi: 10.1093/database/baaf057 (PMC12462617; doi:10.1093/database/baaf057)
Supplement: baaf057_Supplemental_File [file baaf057_supplemental_file.zip › 3_ASV_metabarcoding/apusozoa_OTUs.csv]

Sequence Name	OTU
Bahamas01__000945274	2
Bahamas03__000945274	2
Bahamas05__000945274	2
Bahamas08__000945274	2
TurksCaicos_03__000945274	2
TurksCaicos_19__000945274	2
TurksCaicos_20__000945274	2
Bahamas01__000029440	3
Bahamas08__000029440	3
Bahamas09__000029440	3
Bahamas13__000029440	3
BVI02__000029440	3
BVI03__000029440	3
BVI04__000029440	3
BVI07__000029440	3
BVI08__000029440	3
BVI09__000029440	3
BVI10__000029440	3
BVI12__000029440	3
Jamaica_02__000029440	3
Jamaica_10__000029440	3
TurksCaicos_03__000029440	3
TurksCaicos_04__000029440	3
TurksCaicos_07__000029440	3
TurksCaicos_09__000029440	3
TurksCaicos_12__000029440	3
TurksCaicos_13__000029440	3
Bahamas01__000304599	4
Bahamas13__000304599	4
Belize_06__000304599	4
TurksCaicos_03__000304599	4
TurksCaicos_06__000304599	4
Bahamas05__000083102	5
Bahamas13__000083102	5
BVI02__000083102	5
Jamaica_07__000083102	5
TurksCaicos_02__000083102	5
TurksCaicos_04__000083102	5
TurksCaicos_14__000083102	5
Bahamas06__000139849	6
Bahamas14__000139849	6
TurksCaicos_10__000139849	6
TurksCaicos_20__000139849	6
V4004A_Zotu568	6
V4006A_Zotu568	6
V4008A_Zotu568	6
V4009A_Zotu568	6
V4011A_Zotu568	6
V4016A_Zotu568	6
V4017A_Zotu568	6
V4020A_Zotu568	6
V4021A_Zotu568	6
V4022A_Zotu568	6
V4023A_Zotu568	6
V4025A_Zotu568	6
V4028A_Zotu568	6
V4029A_Zotu568	6
V4032A_Zotu568	6
V4033A_Zotu568	6
V4040A_Zotu568	6
V4042A_Zotu568	6
V4045A_Zotu568	6
V4051A_Zotu568	6
V4052A_Zotu568	6
V4055A_Zotu568	6
V4140A_Zotu568	6
V4141A_Zotu568	6
V4181A_Zotu568	6
V4182A_Zotu568	6
V4185A_Zotu568	6
X001V4004A_Zotu568	6
X002V4012A_Zotu568	6
X003V4020A_Zotu568	6
X004V4028A_Zotu568	6
X005V4036A_Zotu568	6
X010V4143A_Zotu568	6
X032V4170A_Zotu568	6
Bahamas09__000714140	7
Belize_07__000714140	7
BVI01__000714140	7
Jamaica_11__000714140	7
TurksCaicos_03__000714140	7
Bahamas09__000132163	8
Bahamas14__000132163	8
TurksCaicos_03__000132163	8
TurksCaicos_05__000132163	8
TurksCaicos_06__000132163	8
TurksCaicos_09__000132163	8
TurksCaicos_14__000132163	8
TurksCaicos_15__000132163	8
Bahamas09__000075085	9
BVI01__000075085	9
TurksCaicos_06__000075085	9
TurksCaicos_07__000075085	9
Bahamas14__000686016	10
Belize_06__000686016	10
Belize_07__000686016	10
Jamaica_07__000686016	10
TurksCaicos_03__000686016	10
TurksCaicos_07__000686016	10
TurksCaicos_13__000686016	10
Belize_06__001028093	11
BVI08__001028093	11
BVI13__001028093	11
Belize_06__000133297	12
BVI10__000133297	12
BVI11__000133297	12
Jamaica_06__000133297	12
Jamaica_09__000133297	12
TurksCaicos01__000133297	12
TurksCaicos_03__000133297	12
TurksCaicos_04__000133297	12
TurksCaicos_07__000133297	12
TurksCaicos_10__000133297	12
TurksCaicos_13__000133297	12
TurksCaicos_14__000133297	12
TurksCaicos_20__000133297	12
BK1BA1_1_2130	13
BK3SA1_4_3745	13
BK4BC1_3_5717	13
BK5BA1_2_6930	13
BK5SA1_1_3586	13
BK6BA1_2_3241	13
BK6BA1_3_5107	13
BK6BA1_5_4739	13
BK6BC1_4_5218	13
BK6BC1_5_5747	13
BK6SC1_3_5311	13
BK7BB1_2_4617	13
BK7BB1_5_2206	13
PN1SB2_5_5516	13
PN1SC2_2_4428	13
PN4BB2_2_11220	13
PN5BC2_4_6334	13
PN5BC2_5_6165	13
PN5SB2_2_6704	13
PN5SB2_5_5265	13
PN6BA2_3_6153	13
PN6SC2_4_5920	13
PN7BA2_3_5404	13
BK1BC1_1_4770	14
BK1BC1_3_1070	14
BK4BB1_3_10353	14
BK7BA1_3_6300	14
BK7BB1_1_4689	14
BK7BC1_2_3944	14
BK7BC1_3_4519	14
BK7BC1_5_6045	14
BK3SC1_3_1411	15
BK3SC1_5_1068	15
BK4BB1_4_4193	15
BVI02__002672210	16
BVI07__002672210	16
BVI12__002672210	16
BVI03__001775923	17
BVI10__001775923	17
TurksCaicos_08__001775923	17
BVI06__000285404	18
TurksCaicos_08__000285404	18
BVI06__002909576	19
BVI10__000646630	20
BVI13__000646630	20
Jamaica_01__000646630	20
TurksCaicos_20__000646630	20
CI_Ac_1_211	21
CI_Ac_1_212	21
CI_Ac_15_190	21
CI_Ac_15_191	21
CI_Ac_3_202	21
CI_Ac_3_203	21
CI_Ac_6_218	21
CI_Al_1_521	21
CI_Al_1_522	21
CI_Al_10_379	21
CI_Al_10_380	21
CI_Al_15_273	21
CI_Al_15_274	21
CI_Al_15_275	21
CI_Al_3_504	21
CI_Al_3_505	21
CI_Al_6_474	21
CI_Al_6_475	21
CI_Ba_50_516	21
CI_Ba_50_517	21
CI_Ba_50_518	21
CI_Ba_50_519	21
CI_Ba_50_520	21
NR_Eg_0_631	21
NR_Eg_0_632	21
NR_Eg_0_633	21
PG_Al_1_537	21
PG_Al_1_538	21
PG_Al_10_623	21
PG_Al_15_690	21
PG_Al_6_464	21
PG_Ba_50_747	21
PG_Eg_0_777	21
PG_Eg_0_778	21
PG_Eg_0_779	21
SK_Al_6_194	21
SK_Ba_50_428	21
SK_Eg_0_442	21
SRR8128417_894	21
WB_Al_10_486	21
CI_Ac_1_243	22
CI_Ac_1_244	22
CI_Ac_10_207	22
CI_Ac_15_220	22
CI_Ac_3_227	22
CI_Ac_6_244	22
CI_Ac_6_245	22
CI_Al_10_425	22
CI_Al_15_318	22
CI_Ba_50_583	22
CI_Eg_0_744	22
CI_Eg_0_745	22
CI_Eg_0_746	22
FTP62_2110_10897_12537	22
FTP62_1105_29492_13469	22
FTP62_2106_14939_7452	22
FTP62_2113_15319_12973	22
FTP62_1109_6174_16959	22
FTP62_1111_18579_22220	22
FTP62_2107_12255_26338	22
FTP62_1102_25209_11551	22
FTP62_1102_25084_18185	22
FTP62_1101_12374_13667	22
FTP62_1103_25496_21574	22
FTP62_1111_8311_7072	22
FTP62_2112_11196_5918	22
FTP62_1102_20581_13893	22
FTP62_1104_9136_11141	22
FTP62_1110_26528_8272	22
FTP62_1114_20638_4617	22
FTP62_2101_28513_17832	22
FTP62_2103_25875_17882	22
FTP62_2108_7710_23925	22
FTP62_2108_12786_25577	22
FTP62_2109_19699_12146	22
FTP62_2109_11925_23975	22
FTP62_2113_21991_12649	22
FTP62_1101_7690_14845	22
FTP62_1101_15569_15974	22
FTP62_1102_25725_8670	22
FTP62_1103_9148_4361	22
FTP62_1103_22201_18645	22
FTP62_1103_16267_19207	22
FTP62_1105_24995_19503	22
FTP62_1106_15154_19766	22
FTP62_1107_17010_2528	22
FTP62_1107_19217_11421	22
FTP62_1109_24311_14142	22
FTP62_1109_13251_21324	22
FTP62_1110_4286_8765	22
FTP62_1111_19948_11140	22
FTP62_1111_23219_17525	22
FTP62_1111_13972_22613	22
FTP62_1111_12291_26220	22
FTP62_1112_3443_12414	22
FTP62_1113_25135_16416	22
FTP62_1114_8256_9490	22
FTP62_2103_18490_18222	22
FTP62_2104_4137_16219	22
FTP62_2104_21566_19092	22
FTP62_2106_11010_21683	22
FTP62_2109_3163_13104	22
FTP62_2109_25428_16210	22
FTP62_2110_8303_7156	22
FTP62_2110_24715_12902	22
FTP62_2111_16883_2319	22
FTP62_2112_8966_7654	22
FTP62_2113_23257_6146	22
FTP62_2113_6785_17189	22
FTP62_2113_20906_18516	22
FTP62_2113_23840_19042	22
NR_Ba_50_648	22
PG_Al_1_587	22
PG_Al_15_735	22
PG_Al_3_275	22
PG_Eg_0_844	22
SK_Ba_50_481	22
SK_Ba_50_482	22
SRR8128414_15786	22
SRR8128417_3917	22
WB_Al_1_451	22
WB_Al_3_551	22
WB_Ba_50_676	22
WB_Ba_50_677	22
CI_Al_1_1436	23
CI_Al_1_1437	23
CI_Al_1_1438	23
CI_Eg_0_1875	23
PG_Al_1_1472	23
PG_Al_10_1712	23
PG_Eg_0_2224	23
PG_Eg_0_2225	23
SK_Eg_0_100	23
SK_Eg_0_101	23
SK_Eg_0_102	23
SRR8128414_8613	23
SRR8128424_3186	23
CI_Ba_50_420	24
PG_Al_10_518	24
PG_Al_10_519	24
PG_Al_15_571	24
PG_Al_15_572	24
PG_Al_15_573	24
PG_Al_15_574	24
COI_20_557_W59_Water_Offshore_1_255	25
COI_20_560_W62_Water_Offshore_1_123	25
COI_21_552_S57_Sediment_Offshore_1_214	25
COI_21_553_S58_Sediment_Offshore_1_259	25
COI_21_556_S61_Sediment_Offshore_1_1646	25
COI_21_557_S62_Sediment_Offshore_1_1079	25
COI_21_560_S65_Sediment_Offshore_1_1040	25
COI_24_242_S66_Sediment_Offshore_1_1622	25
COI_24_243_S67_Sediment_Offshore_1_1954	25
COI_24_244_S68_Sediment_Offshore_1_819	25
COI_24_246_S71_Sediment_Offshore_1_95	25
COI_24_247_S72_Sediment_Offshore_1_1701	25
COI_24_251_S76_Sediment_Offshore_1_2510	25
COI_24_551_S77_Sediment_Offshore_1_235	25
COI_24_556_S82_Sediment_Offshore_1_1436	25
COI_24_558_S84_Sediment_Offshore_1_489	25
COI_21_556_S61_Sediment_Offshore_1_1198	26
COI_21_557_S62_Sediment_Offshore_1_1339	26
COI_22_247_W78_Water_Offshore_1_660	26
COI_24_242_S66_Sediment_Offshore_1_998	26
COI_24_243_S67_Sediment_Offshore_1_709	26
COI_24_245_S69_Sediment_Offshore_1_52	26
COI_24_247_S72_Sediment_Offshore_1_561	26
COI_24_251_S76_Sediment_Offshore_1_316	26
COI_24_552_S78_Sediment_Offshore_1_88	26
COI_23_242_S33_Sediment_Bautino_1_1074	27
COI_25_243_B28_Biofoul_Bautino_1_137	27
COI_25_243_B28_Biofoul_Bautino_1_455	28
COI_25_243_B28_Biofoul_Bautino_1_2301	29
FTP62_2103_6162_24759	30
FTP62_2104_22704_17488	30
FTP62_1101_5723_14147	31
FTP62_2110_28963_14193	31
FTP62_1114_25535_7559	31
FTP62_2101_7604_22106	31
FTP62_2113_20205_17578	31
FTP62_1107_16225_19621	31
FTP62_2106_20070_2779	31
FTP62_2113_10133_25235	31
FTP62_1101_5699_12452	31
FTP62_1107_19639_19340	31
FTP62_1110_12883_8253	31
FTP62_1112_23465_17133	31
FTP62_1113_19495_12893	31
FTP62_2104_7712_5270	31
FTP62_2105_12326_19236	31
FTP62_2107_16675_14031	31
FTP62_2109_14316_28274	31
FTP62_1101_11917_3322	31
FTP62_1101_6888_10019	31
FTP62_1102_25251_10424	31
FTP62_1102_26454_11391	31
FTP62_1104_26356_20261	31
FTP62_1104_3992_22252	31
FTP62_1106_9003_16874	31
FTP62_1107_28514_16533	31
FTP62_1107_12348_19201	31
FTP62_1109_21336_26388	31
FTP62_1110_25019_19626	31
FTP62_1111_12527_26113	31
FTP62_1114_22814_20877	31
FTP62_2101_20132_18719	31
FTP62_2103_20697_3548	31
FTP62_2103_13142_20737	31
FTP62_2103_19745_26966	31
FTP62_2104_10927_2599	31
FTP62_2104_6346_5917	31
FTP62_2105_15714_3660	31
FTP62_2105_7409_19814	31
FTP62_2105_6156_21218	31
FTP62_2106_20491_2961	31
FTP62_2106_4074_21731	31
FTP62_2107_10299_11197	31
FTP62_2110_3561_17136	31
FTP62_2112_15784_18619	31
FTP62_2114_26695_15393	31
FTP62_1107_7626_13984	32
FTP62_2101_26621_20145	32
FTP62_1112_6767_7527	32
FTP62_2103_6528_25228	32
FTP62_2107_6068_17614	32
FTP62_2108_18118_4383	32
FTP62_2110_14615_23458	32
FTP62_2113_12312_17056	32
FTP62_1106_22804_9800	32
FTP62_1108_18320_21736	32
FTP62_1113_5684_9258	32
FTP62_2113_23610_23691	32
FTP62_1102_8708_12627	32
FTP62_1108_8028_6723	32
FTP62_1108_14310_23174	32
FTP62_1112_11549_24018	32
FTP62_2102_17628_28100	32
FTP62_2104_4342_14954	32
FTP62_2106_14010_11551	32
FTP62_2109_5760_22321	32
FTP62_2112_20438_8327	32
FTP62_1101_10270_4290	32
FTP62_1102_26551_7886	32
FTP62_1104_17386_5587	32
FTP62_1113_16849_25286	32
FTP62_1114_4465_9759	32
FTP62_2102_17731_8190	32
FTP62_2105_18917_26115	32
FTP62_2106_21216_24624	32
FTP62_2107_9758_15485	32
FTP62_2108_6255_20797	32
FTP62_2109_3915_15437	32
FTP62_2109_9355_21035	32
FTP62_2110_8229_8864	32
FTP62_2110_15507_25292	32
FTP62_2111_23120_22017	32
FTP62_2112_10663_12265	32
FTP62_2113_4561_12409	32
FTP62_1114_18905_22914	33
FTP62_2104_29210_12120	34
FTP62_2111_17517_12936	34
FTP62_1101_13330_20734	34
FTP62_1110_9115_27330	34
FTP62_1103_16881_22539	34
FTP62_1109_16384_16691	34
FTP62_1110_8016_20821	34
FTP62_1111_17480_9949	34
FTP62_1113_11344_20144	34
FTP62_2109_5549_17395	34
FTP62_2113_22354_23991	34
FTP62_2102_17873_5892	35
FTP62_2104_3884_12351	35
FTP62_1102_19665_14947	35
FTP62_1103_17012_17852	35
FTP62_1103_8266_17852	35
FTP62_1105_15348_2368	35
FTP62_1113_2977_12389	35
FTP62_1114_3170_15650	35
FTP62_2109_18868_4230	35
FTP62_1113_5557_7755	35
FTP62_1114_24853_7699	35
FTP62_2110_5992_17309	35
FTP62_2112_9386_9767	35
FTP62_2113_20966_21160	35
FTP62_2111_18040_12038	36
FTP62_1109_21377_10054	37
FTP62_1104_24595_13936	38
FTP62_1114_15596_13255	38
FTP62_1111_16128_4998	39
FTP62_1112_4324_21970	40
FTP62_1114_26932_19559	41
FTP62_2101_10955_16596	42
FTP62_2110_26848_7908	42
FTP62_2112_15581_26961	43
FTP62_2114_25889_19802	44
FTP62_2105_15392_4886	45
FTP62_2108_2733_11925	46
FTP62_1106_8853_4744	47
Jamaica_04__000972229	48
Jamaica_12__000972229	48
Jamaica_10__000739374	49
Littlefair_324	50
Littlefair_5384	51
Littlefair_7800	51
Littlefair_7144	52
PKN272_ASV9338_8	53
PM545_ASV7873_14	53
PKN343_ASV5077_34	54
PKN346_ASV5688_28	55
PN1SB2_4_3520	56
PN1SB2_5_5074	56
PN1SC2_1_6507	56
PN1SC2_4_5326	56
PN4BC2_5_6492	56
PN4SA2_5_2733	56
PN5BB2_1_5292	56
PN5BB2_3_4700	56
PN5BB2_5_5654	56
PN5SC2_1_5799	56
PN5SC2_2_6711	56
PN5SC2_4_5894	56
PN7BC2_2_2732	56
PN7BC2_4_4731	56
SRR8128424_30705	57
SRR8128424_43307	58
SRR8128424_86236	59
SRR8128424_113092	60
SRR8128430_50981	61
SRR8128433_61790	62
TurksCaicos_03__000104273	63
TurksCaicos_10__000104273	63
TurksCaicos_03__000253527	64
TurksCaicos_14__000253527	64
TurksCaicos_16__000253527	64
TurksCaicos_17__000253527	64
TurksCaicos_19__000099425	65
V4009A_Zotu6141	66
V4020A_Zotu6141	66
V4021A_Zotu6141	66
V4022A_Zotu6141	66
V4023A_Zotu6141	66
V4033A_Zotu6141	66
V4177A_Zotu6141	66
X010V4143A_Zotu6141	66
V4016A_Zotu2645	67
V4020A_Zotu2645	67
V4027A_Zotu2645	67
V4138A_Zotu2645	67
V4139A_Zotu2645	67
V4176A_Zotu2645	67
V4181A_Zotu2645	67
X004V4028A_CBRzOTU4188	68
