# Supplementary material for: A novel taxonomic database for eukaryotic mitochondrial cytochrome oxidase subunit I gene (eKOI), with a focus on protists diversity
Source: Database (Oxford). 2025 Sep 24;2025:baaf057. doi: 10.1093/database/baaf057 (PMC12462617; doi:10.1093/database/baaf057)
Supplement: baaf057_Supplemental_File [file baaf057_supplemental_file.zip › 3_ASV_metabarcoding/bigyra.fasta]

>A1-3-COI_ASV14455_13
GGAACAGGATGAACTGTATATCCTCCGTTAAGTAGTGTACAAGCACATTCAGGACCTTCTGTAGATTTAGCAATTTTTAGTTTACATTTATCAGGAGCATCTTCTATTTTAGGAGCAGCTAATTTTATTGTAACTATTTTAAATATGCGTGCACCAGGATTATTTATGCATAAAATCGATTTATTTGTATGAGCAGTTTTAATTACTGCAGTATTATTATTAGTATCTTTACCAGTATTAGCAGGAGCTATTACTATGTTATTAACTGATCGTAATTTTAATACTAGTTTCTTTGATCCTGCTGGAGGAGGAGATCCTATTTTATACCAACATTTATTTTGATTTTTTGGCCACCCCGAAGTCTA
>A2-2-COI_ASV16543_5
GGAACTGGTTGAACAGTTTATCCACCATTATCATCTATTCAAGGACATTCAGGACCTTCAGTAGATTTAGCAATTTTTAGTTTACATATTTCAGGAGCATCTTCTGTTTTAGGATCTATCAATTTTATTGTTACTATCTTTAACATGCGTGCTCCAGGAATGTTTATGCACAAAATTCCTTTATTTGGGTGAGGTATTTTAGTTACCGCATTTTTATTAGTGATTTCATTACCTGTAGTAGCAGGAGCAATTACTATGTTATTAACTGATCGTAACTTCAATACAACTTTTTTTGATCCAGCAGGAGGAGGAGATCCTGTTTTATATCAACATTTATTTTGATTTTTTGGACATCCCGAGGTCTA
>A2-3-COI_ASV11265_28
GGTACTGGTTGAACAGTATACCCTCCTTTAAGTAGTATACAAGCACATTCTGGACCTTCTGTAGATTTAGCTATTTTTAGTTTACATTTATCTGGAGCAGCTTCAATTTTAGGTTCAATTAATTTTATAACTACTATATTAAATATGAGAGCACCTGGTCTTTTTATGCATAAAATAGATTTATTTGTTTGAGCAGTTTTAATAACAACAATATTACTTTTATTATCATTACCAGTTTTAGCAGGAGCTATTACTATGTTATTAACTGATAGAAATTTTAATACTTCTTTTTATAATCCTGTTGGGGGAGGAGATCCTATTTTATACCAACATTTATTCTGATTTTTTGGTCATCCCGAGGTCTA
>A2-3-COI_ASV15229_10
GGAACTGGATGAACTGTATATCCACCATTATCATCTATTCAAGGACATTCAGGACCTTCAGTAGATTTAGCAATTTTTAGTTTACATATTTCAGGAGCATCTTCTGTTTTAGGATCTATCAATTTTATTGTTACTATCTTTAACATGCGTGCTCCAGGAATGTTTATGCACAAAATTCCTTTATTTGGGTGAGGTATTTTAGTTACCGCATTTTTATTAGTGATTTCATTACCTGTAGTAGCAGGAGCAATTACTATGTTATTAACTGATCGTAACTTCAATACAACTTTTTTTGATCCAGCAGGAGGAGGAGATCCTGTTTTATATCAACATTTATTTTGATTTTTTGGCCATCCCGAGGTCTA
>A3-1-COI_ASV9940_35
GGTACTGGTTGAACAGTATATCCACCGTTAAGTAGTGTACAAGCACATTCAGGACCTTCTGTAGATTTAGCAATTTTTAGTTTACATTTATCAGGAGCATCTTCTATTTTAGGAGCAGCTAATTTTATTGTAACTATTTTAAATATGCGTGCACCAGGATTATTTATGCATAAAATCGATTTATTTGTATGATCAGTTTTAATTACTGCAGTATTATTATTAGTATCTTTACCAGTATTAGCAGGAGCTATTACTATGTTATTAACTGATCGTAATTTTAATACTAGTTTCTTTGATCCTGCTGGAGGAGGAGATCCTATCTTATACCAACATTTATTTTGATTTTTTGGCCACCCCGAAGTCTA
>A3-1-COI_ASV13329_18
GGTACAGGTTGAACTGTATATCCTCCTTTAGCTGGAATTCAATCACATTCTGGACCTTCTGTTGATTTAGCAATTTTTAGTTTACATTTAGCAGGGGTTTCTTCTATTTTAGGTGCTATTAATTTTATTGTAACCGTTTTAAATATGAGATGTCCTGGAATGTTTATGCATAAAATACCTCTATTTGTTTGAGCTGTATTTATTACTGCATTCCTATTATTATTTTCTTTACCTGTATTAGCTGGAGCAACTACTATGCTATTAACAGATCGTAATTTCAATACAAGCTTCTTTGATCCTGCTGGAGGAGGAGATCCTGTTTTATATCAACATTTATTCTGATTTTTCGGCCATCCCGAGGTCTA
>A3-3-COI_ASV12709_21
GGTACTGGATGAACTGTATATCCTCCATTATCAGGTGTACAAGCACATTCAGGACCTTCTGTAGATTTAGCTATTTTTAGCTTACATTTAGCTGGTGCTTCTTCAATTTTAGGTGCTATTAATTTTATTGTAACTATTATGAATATGAGAAGTCCAGGATTATTTATGCATAAATTACCATTATATGTATGAAGTGTTTTAATTACTGCTGTATTATTATTATTATCTTTACCTGTACTTGCAGGAGCTATTACTATGTTATTAACTGATCGTAATTTTAATACTACTTTCTTTGACCCTGCTGGAGGTGGAGATCCAATTTTATATCAACATTTATTTTGATTTTTTGGCCATCCCGAGGTCTA
>A4-1-COI_ASV5363_66
GGAACTGGTTGAACAGTTTATCCTCCATTATCTAGTGTTCAAGCACATTCAGGACCATCAGTAGATTTAGCAATTTTTAGTTTACATTTAGCTGGTATATCTTCTATTTTAGGAGCTATAAATTTTATAGTAACTATTTTTAATATGCGTGCTCCAGGAATGTTTATGCATAAATTACCATTATATGCTTGAGCAGTGTTAATTACAGCATTTTTATTAGTATTATCATTACCTGTATTAGCTGGTGCTATAACTATGTTATTAACTGATCGTAATTTTAATACAACTTTCTTTGATCCTGCTGGAGGTGGTGATCCTGTTTTATATCAACATTTATTTTGATTTTTTGGCCATCCCGAGGTCTA
>A4-1-COI_ASV8006_46
GGAACTGGTTGAACAGTTTATCCTCCATTATCTAGTGTTCAAGCACATTCAGGACCATCAGTAGATTTAGCAATTTTTAGTTTACATTTAGCTGGTATATCTTCTATTTTAGGAGCTATAAATTTTATAGTAACTATTTTTAATATGCGTGCTCCAGGAATGTTTATGCATAAATTACCATTATATGCTTGAGCAGTGTTAATTACAGCATTTTTATTAGTATTATCATTACCTGTATTAGCTGGTGCTATAACTATGTTATTAACTGATCGTAATTTTAATACAACTTTCTTTGATCCTGCTGGAGGTGGTGATCCTGTTTTATATCAACATTTATTTTGATTTTTTGGCCATCCCGAAGTCTA
>A4-1-COI_ASV12926_20
GGTACTGGTTGAACAGTTTATCCTCCATTGTCTGGAGTAGAAGCCCATTCTGGTTCTTCTGTAGATTTGGCTATTTTTAGTTTGCATTTGGCAGGGGTGTCTTCTTTGTTGGGAGCTATTAATTTTATTACTACTATTTTTAATATACGGGCTCCAGGGATAACAATGCATAGATTGCCTTTGTTTTGTTGGGCAGTTTTGATTACCGCTTTTTTGTTGTTGTTGTCGTTGCCAGTTTTGGCGGGGGCTATTACAATGCTATTGACAGATAGAAACTTTAATACCACTTTTTTTGATCCTGCTGGAGGGGGAGATCCTGTATTGTATCAGCATTTGTTTTGGTTTTTTGGCCATCCCGAGGTCTA
>A4-1-COI_ASV16831_4
GGAACTGGATGAACAGTTTATCCTCCTTTAAGTAGTATACAAGCACATTCTGGACCTTCTGTAGATTTAGCTATTTTTAGTTTACATTTATCTGGAGCAGCTTCAATTTTAGGTTCAATTAATTTTATAACTACTATATTAAATATGAGAGCACCTGGTCTTTTTATGCATAAAATAGATTTATTTGTTTGAGCAGTTTTAATAACAACAATATTACTTTTATTATCATTACCAGTTTTAGCAGGAGCTATTACTATGTTATTAACTGATAGAAATTTTAATACTTCTTTTTATAATCCTGTTGGGGGAGGAGATCCTATTTTATACCAACATTTATTCTGATTTTTTGGTCATCCCGAAGTCTA
>A4-2-COI_ASV9571_37
GGAACTGGTTGAACTGTTTACCCTCCATTAAGTGGTACACAAGCTCATTCAGGTCCTTCTGTAGACTTAGCTATCTTTAGTCTTCATTTATCAGGAGCAGCTTCAATTTTAGGATCAATAAATTTCATAACAACCATTTTAAACATGAGAGCACCTGGAATATTTATGCATAAAGTAGATTTATTTGTATGAGCAGTTTTAATTACAACTATTTTATTATTATTATCTTTACCAGTATTAGCAGGAGCAATTACAATGTTATTAACTGATCGTAATTTTAATACATCTTTTTATAATCCAGTAGGTGGAGGAGATCCAGTTTTATATCAACATTTATTTTGATTTTTTGGCCATCCCGAGGTCTA
>A4-2-COI_ASV12725_21
GGTACTGGATGAACTGTTTATCCTCCGTTATCAGGTGTACAAGCTCATTCAGGACCTTCTGTTGATTTAGCTATCTTTAGTTTACATTTAGCGGGGGCTTCTTCTATTTTAGGTGCTATAAATTTTATAGTTACTATTATAAATATGCGTGCTCCAGGAATGTTTATGCATAGATTACCTTTATTCGCTTGAGCTGTATTAATAACTGCAGTATTATTATTATTATCATTACCTGTATTAGCCGGTGCTATTACTATGTTATTAACTGATCGTAATTTCAATACTACTTTCTTTGATCCTGCTGGAGGTGGTGATCCTGTATTATATCAACATTTATTCTGATTTTTTGGCCACCCCGAGGTCTA
>A4-3-COI_ASV16351_6
GGTACTGGTTGAACTGTTTACCCTCCATTATCTGGAGTACAAGCTCATTCAGGACCTTCTGTCGATTTAGCTATTTTTAGTTTACATTTAGCTGGTGCTTCTTCAATTTTAGGAGCTATTAACTTTATTGTAACTATTTTTAATATGAGAAGTCCAGGTTTATTTATGCATAAATTACCTTTATATGTATGAAGTGTTTTAATTACTGCAGTATTATTATTATTATCATTACCTGTATTAGCTGGAGCTATTACTATGTTATTAACTGATCGTAATTTTAATACAACTTTCTTTGATCCTGCTGGAGGAGGAGATCCTATTTTATATCAACATTTATTTTGATTTTTTGGCCATCCCGAAGTCTA
>A6-2-COI_ASV10196_34
GGAACTGGTTGAACTGTATACCCTCCTTTATCAAGTGTTCAAGCACATTCTGGACCTTCTGTAGACTTAGCAATTTTTAGTTTACATATTGCAGGAGCTTCTTCTATTTTAGGTGCTATTAATTTTATAGTAACTATTTTTAATATGCGTGCTCCAGGAATGTTTATGCATAAATTACCTTTATATGTTTGAGCTGTATTAATTACTGCATTTTTACTTTTATTATCATTACCTGTATTTGCTGGTGCAATTACAATGTTATTAACTGATAGAAACTTTAATACAAGCTTTTATGATCCAGCTGGAGGTGGAGATCCTGTATTATATCAACATTTATTCTGATTCTTTGGCCATCCCGAGGTCTA
>A6-3-COI_ASV13181_19
GGTACTGGATGAACTGTTTACCCTCCATTATCTAGTGTTCAAGCACATTCAGGACCATCAGTAGATTTAGCAATTTTTAGTTTACATTTAGCTGGTATATCTTCTATTTTAGGAGCTATAAATTTTATAGTAACTATTTTTAATATGCGTGCTCCAGGAATGTTTATGCATAAATTACCATTATATGCTTGAGCAGTGTTAATTACAGCATTTTTATTAGTATTATCATTACCTGTATTAGCTGGTGCTATAACTATGTTATTAACTGATCGTAATTTTAATACAACTTTCTTTGATCCTGCTGGAGGTGGTGATCCTGTTTTATATCAACATTTATTTTGATTTTTTGGCCATCCCGAGGTCTA
>B1-1-COI_ASV11713_26
GGAACAGGTTGAACAGTTTATCCTCCATTATCTAGTGTTCAAGCACATTCAGGACCATCAGTAGATTTAGCAATTTTTAGTTTACATTTAGCTGGTATATCTTCTATTTTAGGAGCTATAAATTTTATAGTAACTATTTTTAATATGCGTGCTCCAGGAATGTTTATGCATAAATTACCATTATATGCTTGAGCAGTGTTAATTACAGCATTTTTATTAGTATTATCATTACCTGTATTAGCTGGTGCTATAACTATGTTATTAACTGATCGTAATTTTAATACAACTTTCTTTGATCCTGCTGGAGGTGGTGATCCTGTTTTATATCAACATTTATTTTGATTTTTTGGCCATCCCGAAGTCTA
>B1-1-COI_ASV14090_15
GGAACTGGTTGAACAGTTTATCCACCATTATCATCTATTCAAGGACATTCAGGACCTTCAGTAGATTTAGCAATTTTTAGTTTACATATTTCAGGAGCATCTTCTGTTTTAGGATCTATCAATTTTATTGTTACTATCTTTAACATGCGTGCTCCAGGAATGTTTATGCACAAAATTCCTTTATTTGGGTGAGGTATTTTAGTTACCGCATTTTTATTAGTGATTTCATTACCTGTAGTAGCAGGAGCAATTACTATGTTATTAACTGATCGTAACTTCAATACAACTTTTTTTGATCCAGCAGGAGGAGGAGATCCTGTTTTATATCAACATTTATTTTGATTTTTTGGCCATCCCGAAGTCTA
>B1-1-COI_ASV16885_4
GGAACTGGATGAACTGTATATCCTCCATTATCTTCTATTCAAGGACATTCAGGACCTTCTGTAGATTTAGCTATTTTTAGTTTACATATTTCAGGAGCTTCTTCTGTTTTAGGATCTATTAATTTCATTGCTACTATTTTTAATATGAGAGCACCAGGGATGTTTATGCATAAAATTCCTTTATTTGTTTGATCAGTATTAGTAACTGCTTTTTTATTAGTAATTTCTTTACCTGTAGTAGCAGGTGCAATTACAATGTTATTAACTGATCGTAATTTTAATACAACTTTTTTTGATCCAGCAGGAGGAGGAGATCCTATTTTATATCAACATTTATTTTGATTTTTTGGCCATCCCGAGGTCTA
>B1-3-COI_ASV16153_7
GGTACTGGTTGAACTGTTTATCCACCACTTTCTAGTATTTCAGCTCATTCAGGGCCTTCTGTAGATCTTGCTATCTTTAGTTTGCATGTATCAGGAGCAGCTTCTATTTTGGGAGCTATTAACTTTATTACAACTATTTTTAATATAAGAAGCCCAGGTATAACAATACATAGACTTCCATTGTTTTGTTGGGCTGTCTTGATTACAGCCTTTTTGCTATTGTTGTCTCTACCAGTACTTGCGGGTGCTATTACTATGTTGCTATGTGATCGAAATTTTAATACTACATTTTTTGACCCTGCCGGAGGAGGGGATCCTGTACTATATCAACATCTTTTCTGGTTTTTCGGCCATCCCGAGGTCTA
>B3-2-COI_ASV16172_7
GGAACAGGTTGAACAGTTTATCCTCCTTTAAGTAGTATACAAGCACATTCTGGACCTTCTGTAGATTTAGCTATTTTTAGTTTACATTTATCTGGAGCAGCTTCAATTTTAGGTTCAATTAATTTTATAACTACTATATTAAATATGAGAGCACCTGGTCTTTTTATGCATAAAATAGATTTATTTGTTTGAGCAGTTTTAATAACAACAATATTACTTTTATTATCATTACCAGTTTTAGCAGGAGCTATTACTATGTTATTAACTGATAGAAATTTTAATACTTCTTTTTATAATCCTGTTGGGGGAGGAGATCCTATTTTATACCAACATTTATTCTGATTTTTTGGCCATCCCGAGGTCTA
>Bahamas01__000052479
tttatcatcgatccaagggcattcaggaccttctgtggatttagctatttttagtttacacatttcaggagcttcatctgttttaggttctattaattttattgtaactatttttaacatgcgtgctccaggaatgtttatgcataaaattcctttattcgcttgatctgtattaattacagcgtttttattagtaatctcgttaccggtagtggcaggagcaataacaatgcttttaacagatcgtaattttaatactacgttttttgatccagcaggagggggagatcctattctttatcagcatttattt
>Bahamas01__000013833
tttgtctagtgtagaagcacattctggtccgtctgttgatttggctatttttagtcttcatttggctggggcttcttctattttgggtgctattaattttattacgactatttttaatatacgtagtccaggtatgactatgcaccggttgccgttgttttgttggtctgttttgattacagcgtttcttttgttgctatctttgcctgtgttggctggggcaattacaatgttgttgactgaccgtaactttaacacaacattttttgatcccgcgggaggaggtgatcctgtgttgtatcaacatttgttt
>Bahamas01__000636643
tttgtcaagtgtagaagctcattcaggtccttcagtagatctagctatttttagccttcatattgcgggtgcatcttctattttgggtgcaattaattttattacaacaatttataacataagaagtccaggtataactatgcaccgtcttcctttgttttgttgggctgtttttattacagcgtttttgttgcttttgtcattgcctgttttggcagggggtattactatgcttttgactgatcgtaactttaacacaactttttttgatccagctggtggtggtgatcctgtattgtatcagcatttgttt
>Bahamas01__000752414
actgtctagtgtagaggcacattcaggaccttctgtagatctggctatttttagtttgcatattgcaggaatttcttctattttgggtgctattaattttattactaccatttttaatatgcgtagtcctgggataactatgcataggttgccacttttttgttgggctgttttgattactgcatttttgttgcttttgtcattgcctgtgttggctggtggtattactatgctactaactgaccgtaattttaatacaactttttttgatccagctggtggaggtgatcctgtgttgtatcaacatttgttt
>Bahamas01__000132447
actttcaagtgttcaagctcactcaggcccttctgtagatcttgctatttttagtttgcatgtttcaggggcatcttctatcttgggtgctatcaactttattacaactatttttaatataagagctccaggtataacaatacatagacttcctttgttttgttgggctgttttgattacagcgtttttgttgctgttgtctttgccagtacttgctggtgcgattactatgttgctatgcgatagaaattttaatactactttttttgacccagctggaggaggagatcctgtactatttcagcatttgttt
>Bahamas02__000021138
tttatcttctattcaaggacattctggaccttctgtagatttagcaatttttagtttacatgtttctggagcttcttctgttattggatctattaactttattgttactatttttaatatgagagcacctggaatgtttatgcataaaattcctttatttgcatgagctgtattaattactgcatttttacttgtaatttctttacctgtagttgcaggagctattacaatgcttttaactgatcgtaattttaatactactttctttgatccagctggaggaggagatcctattttatatcaacatttattt
>Bahamas02__000269333
tttgtctagtgtagaggctcattcaggcccttctgttgatttggctattttttctttgcacattgctggtgcttcatcgattctaggtgctattaattttattactactatttttaacatgaggagtcctggtataacaatgcaccgtttgcctttgttttgttggtctgttttgattactgcttttttgttgttgttgtctttgccagtattggctggaggtattacaatgttgttgactgaccgtaattttaatacaactttttttgatccttcaggaggaggtgacccagtattgtaccaacaccttttt
>Bahamas02__000632310
tctatctagtgtagaggcccattctggtcccgctgttgatctagctatttttagtttgcacattgcaggtgcttcttcaattctaggtgctattaattttattacaactatttttaacatgcgtagccctggtatgacaatgcatcgtttgcctttgttttgttgggcagttcttattacagcatttttgttgcttctttcacttcctgtattggcaggtgcaattactatgcttctaacagatcgtaattttaataccactttttttgatcctgctggtggaggtgatcctgtattgtaccaacatcttttc
>Bahamas02__000132447
actttcaagtgttcaagctcactcaggcccttctgtagatcttgctatttttagtttgcatgtttcaggggcatcttctatcttgggtgctatcaactttattacaactatttttaatataagagctccaggtataacaatacatagacttcctttgttttgttgggctgttttgattacagcgtttttgttgctgttgtctttgccagtacttgctggtgcgattactatgttgctatgcgatagaaattttaatactactttttttgacccagctggaggaggagatcctgtactatttcagcatttgttt
>Bahamas03__000021138
tttatcttctattcaaggacattctggaccttctgtagatttagcaatttttagtttacatgtttctggagcttcttctgttattggatctattaactttattgttactatttttaatatgagagcacctggaatgtttatgcataaaattcctttatttgcatgagctgtattaattactgcatttttacttgtaatttctttacctgtagttgcaggagctattacaatgcttttaactgatcgtaattttaatactactttctttgatccagctggaggaggagatcctattttatatcaacatttattt
>Bahamas03__000132447
actttcaagtgttcaagctcactcaggcccttctgtagatcttgctatttttagtttgcatgtttcaggggcatcttctatcttgggtgctatcaactttattacaactatttttaatataagagctccaggtataacaatacatagacttcctttgttttgttgggctgttttgattacagcgtttttgttgctgttgtctttgccagtacttgctggtgcgattactatgttgctatgcgatagaaattttaatactactttttttgacccagctggaggaggagatcctgtactatttcagcatttgttt
>Bahamas05__000021138
tttatcttctattcaaggacattctggaccttctgtagatttagcaatttttagtttacatgtttctggagcttcttctgttattggatctattaactttattgttactatttttaatatgagagcacctggaatgtttatgcataaaattcctttatttgcatgagctgtattaattactgcatttttacttgtaatttctttacctgtagttgcaggagctattacaatgcttttaactgatcgtaattttaatactactttctttgatccagctggaggaggagatcctattttatatcaacatttattt
>Bahamas05__000132447
actttcaagtgttcaagctcactcaggcccttctgtagatcttgctatttttagtttgcatgtttcaggggcatcttctatcttgggtgctatcaactttattacaactatttttaatataagagctccaggtataacaatacatagacttcctttgttttgttgggctgttttgattacagcgtttttgttgctgttgtctttgccagtacttgctggtgcgattactatgttgctatgcgatagaaattttaatactactttttttgacccagctggaggaggagatcctgtactatttcagcatttgttt
>Bahamas06__000132447
actttcaagtgttcaagctcactcaggcccttctgtagatcttgctatttttagtttgcatgtttcaggggcatcttctatcttgggtgctatcaactttattacaactatttttaatataagagctccaggtataacaatacatagacttcctttgttttgttgggctgttttgattacagcgtttttgttgctgttgtctttgccagtacttgctggtgcgattactatgttgctatgcgatagaaattttaatactactttttttgacccagctggaggaggagatcctgtactatttcagcatttgttt
>Bahamas07__000021138
tttatcttctattcaaggacattctggaccttctgtagatttagcaatttttagtttacatgtttctggagcttcttctgttattggatctattaactttattgttactatttttaatatgagagcacctggaatgtttatgcataaaattcctttatttgcatgagctgtattaattactgcatttttacttgtaatttctttacctgtagttgcaggagctattacaatgcttttaactgatcgtaattttaatactactttctttgatccagctggaggaggagatcctattttatatcaacatttattt
>Bahamas07__000132447
actttcaagtgttcaagctcactcaggcccttctgtagatcttgctatttttagtttgcatgtttcaggggcatcttctatcttgggtgctatcaactttattacaactatttttaatataagagctccaggtataacaatacatagacttcctttgttttgttgggctgttttgattacagcgtttttgttgctgttgtctttgccagtacttgctggtgcgattactatgttgctatgcgatagaaattttaatactactttttttgacccagctggaggaggagatcctgtactatttcagcatttgttt
>Bahamas08__000269333
tttgtctagtgtagaggctcattcaggcccttctgttgatttggctattttttctttgcacattgctggtgcttcatcgattctaggtgctattaattttattactactatttttaacatgaggagtcctggtataacaatgcaccgtttgcctttgttttgttggtctgttttgattactgcttttttgttgttgttgtctttgccagtattggctggaggtattacaatgttgttgactgaccgtaattttaatacaactttttttgatccttcaggaggaggtgacccagtattgtaccaacaccttttt
>Bahamas08__000132447
actttcaagtgttcaagctcactcaggcccttctgtagatcttgctatttttagtttgcatgtttcaggggcatcttctatcttgggtgctatcaactttattacaactatttttaatataagagctccaggtataacaatacatagacttcctttgttttgttgggctgttttgattacagcgtttttgttgctgttgtctttgccagtacttgctggtgcgattactatgttgctatgcgatagaaattttaatactactttttttgacccagctggaggaggagatcctgtactatttcagcatttgttt
>Bahamas09__000269333
tttgtctagtgtagaggctcattcaggcccttctgttgatttggctattttttctttgcacattgctggtgcttcatcgattctaggtgctattaattttattactactatttttaacatgaggagtcctggtataacaatgcaccgtttgcctttgttttgttggtctgttttgattactgcttttttgttgttgttgtctttgccagtattggctggaggtattacaatgttgttgactgaccgtaattttaatacaactttttttgatccttcaggaggaggtgacccagtattgtaccaacaccttttt
>Bahamas09__000241508
tttgtctagtgttgaagctcattcaggaccttctgttgacttggctatttttagtttgcacctagctggtgcgtcatcaattttgggtgctattaattttattacaacaatttttaatatgcgtagtcctggtatgactatgcaccgtttgcctttgttttgttggtcagtattgattactgctgttctattgttgttgtctttgcctgttttggctggagcaattacaatgctattgacagatcgtaattttaatacaactttctttgatccagctggaggaggtgaccctgtattgtaccaacacttgttt
>Bahamas09__000013833
tttgtctagtgtagaagcacattctggtccgtctgttgatttggctatttttagtcttcatttggctggggcttcttctattttgggtgctattaattttattacgactatttttaatatacgtagtccaggtatgactatgcaccggttgccgttgttttgttggtctgttttgattacagcgtttcttttgttgctatctttgcctgtgttggctggggcaattacaatgttgttgactgaccgtaactttaacacaacattttttgatcccgcgggaggaggtgatcctgtgttgtatcaacatttgttt
>Bahamas09__000239528
actttctagtgttgaagcacattcaggtccttcggtagacttggctatttttagtttgcatctagctggggcatcttcaattttgggggctattaactttattacaactatttttaatatacgaagtccgggaataactatacataggttgcctttgttttgttggtcagttctgattacagcttttttgcttctactatctcttcctgttttggctggggcaattactgtgctattgactgatagaaattttaacacaactttttttgacccagctgggggaggcgatccaattttgtatcaacatttgttt
>Bahamas09__000752414
actgtctagtgtagaggcacattcaggaccttctgtagatctggctatttttagtttgcatattgcaggaatttcttctattttgggtgctattaattttattactaccatttttaatatgcgtagtcctgggataactatgcataggttgccacttttttgttgggctgttttgattactgcatttttgttgcttttgtcattgcctgtgttggctggtggtattactatgctactaactgaccgtaattttaatacaactttttttgatccagctggtggaggtgatcctgtgttgtatcaacatttgttt
>Bahamas09__000132447
actttcaagtgttcaagctcactcaggcccttctgtagatcttgctatttttagtttgcatgtttcaggggcatcttctatcttgggtgctatcaactttattacaactatttttaatataagagctccaggtataacaatacatagacttcctttgttttgttgggctgttttgattacagcgtttttgttgctgttgtctttgccagtacttgctggtgcgattactatgttgctatgcgatagaaattttaatactactttttttgacccagctggaggaggagatcctgtactatttcagcatttgttt
>Bahamas10__000021138
tttatcttctattcaaggacattctggaccttctgtagatttagcaatttttagtttacatgtttctggagcttcttctgttattggatctattaactttattgttactatttttaatatgagagcacctggaatgtttatgcataaaattcctttatttgcatgagctgtattaattactgcatttttacttgtaatttctttacctgtagttgcaggagctattacaatgcttttaactgatcgtaattttaatactactttctttgatccagctggaggaggagatcctattttatatcaacatttattt
>Bahamas10__000132447
actttcaagtgttcaagctcactcaggcccttctgtagatcttgctatttttagtttgcatgtttcaggggcatcttctatcttgggtgctatcaactttattacaactatttttaatataagagctccaggtataacaatacatagacttcctttgttttgttgggctgttttgattacagcgtttttgttgctgttgtctttgccagtacttgctggtgcgattactatgttgctatgcgatagaaattttaatactactttttttgacccagctggaggaggagatcctgtactatttcagcatttgttt
>Bahamas11__000026689
tctttctagtgtacaagctcactcaggaccatctgtagatcttgccatttttagtttgcatgtttcaggggcatcttctattttgggtgctattaattttattactactattttcaatataagagctcctggtataacaatacacagacttccattgttttgttggtcagttttgattacagcattcttgctactgttgtctctacctgtactagcaggagcaattactatgttgctatgtgacagaaattttaatactactttttttgatcctgctggaggaggtgatccagttctttatcaacatttgttc
>Bahamas11__000132447
actttcaagtgttcaagctcactcaggcccttctgtagatcttgctatttttagtttgcatgtttcaggggcatcttctatcttgggtgctatcaactttattacaactatttttaatataagagctccaggtataacaatacatagacttcctttgttttgttgggctgttttgattacagcgtttttgttgctgttgtctttgccagtacttgctggtgcgattactatgttgctatgcgatagaaattttaatactactttttttgacccagctggaggaggagatcctgtactatttcagcatttgttt
>Bahamas12__000021138
tttatcttctattcaaggacattctggaccttctgtagatttagcaatttttagtttacatgtttctggagcttcttctgttattggatctattaactttattgttactatttttaatatgagagcacctggaatgtttatgcataaaattcctttatttgcatgagctgtattaattactgcatttttacttgtaatttctttacctgtagttgcaggagctattacaatgcttttaactgatcgtaattttaatactactttctttgatccagctggaggaggagatcctattttatatcaacatttattt
>Bahamas13__000021138
tttatcttctattcaaggacattctggaccttctgtagatttagcaatttttagtttacatgtttctggagcttcttctgttattggatctattaactttattgttactatttttaatatgagagcacctggaatgtttatgcataaaattcctttatttgcatgagctgtattaattactgcatttttacttgtaatttctttacctgtagttgcaggagctattacaatgcttttaactgatcgtaattttaatactactttctttgatccagctggaggaggagatcctattttatatcaacatttattt
>Bahamas13__000241508
tttgtctagtgttgaagctcattcaggaccttctgttgacttggctatttttagtttgcacctagctggtgcgtcatcaattttgggtgctattaattttattacaacaatttttaatatgcgtagtcctggtatgactatgcaccgtttgcctttgttttgttggtcagtattgattactgctgttctattgttgttgtctttgcctgttttggctggagcaattacaatgctattgacagatcgtaattttaatacaactttctttgatccagctggaggaggtgaccctgtattgtaccaacacttgttt
>Bahamas13__000132447
actttcaagtgttcaagctcactcaggcccttctgtagatcttgctatttttagtttgcatgtttcaggggcatcttctatcttgggtgctatcaactttattacaactatttttaatataagagctccaggtataacaatacatagacttcctttgttttgttgggctgttttgattacagcgtttttgttgctgttgtctttgccagtacttgctggtgcgattactatgttgctatgcgatagaaattttaatactactttttttgacccagctggaggaggagatcctgtactatttcagcatttgttt
>Bahamas14__000026689
tctttctagtgtacaagctcactcaggaccatctgtagatcttgccatttttagtttgcatgtttcaggggcatcttctattttgggtgctattaattttattactactattttcaatataagagctcctggtataacaatacacagacttccattgttttgttggtcagttttgattacagcattcttgctactgttgtctctacctgtactagcaggagcaattactatgttgctatgtgacagaaattttaatactactttttttgatcctgctggaggaggtgatccagttctttatcaacatttgttc
>Bahamas14__000132447
actttcaagtgttcaagctcactcaggcccttctgtagatcttgctatttttagtttgcatgtttcaggggcatcttctatcttgggtgctatcaactttattacaactatttttaatataagagctccaggtataacaatacatagacttcctttgttttgttgggctgttttgattacagcgtttttgttgctgttgtctttgccagtacttgctggtgcgattactatgttgctatgcgatagaaattttaatactactttttttgacccagctggaggaggagatcctgtactatttcagcatttgttt
>Belize_03__000132447
actttcaagtgttcaagctcactcaggcccttctgtagatcttgctatttttagtttgcatgtttcaggggcatcttctatcttgggtgctatcaactttattacaactatttttaatataagagctccaggtataacaatacatagacttcctttgttttgttgggctgttttgattacagcgtttttgttgctgttgtctttgccagtacttgctggtgcgattactatgttgctatgcgatagaaattttaatactactttttttgacccagctggaggaggagatcctgtactatttcagcatttgttt
>Belize_04__000026689
tctttctagtgtacaagctcactcaggaccatctgtagatcttgccatttttagtttgcatgtttcaggggcatcttctattttgggtgctattaattttattactactattttcaatataagagctcctggtataacaatacacagacttccattgttttgttggtcagttttgattacagcattcttgctactgttgtctctacctgtactagcaggagcaattactatgttgctatgtgacagaaattttaatactactttttttgatcctgctggaggaggtgatccagttctttatcaacatttgttc
>Belize_06__001069862
attgtcaagtgttgaagcgcattcagggccttcagttgatttggctattttcagtcttcacttggctggtgcttcttctattttgggagcaattaattttattacgacaatttttaacatgcgtagcccaggaatgactatgcaccgtttgccactattctgttggtcagttcttattacagctgtattgttgttgttgtctttgcctgttttggcgggtgcgattacaatgttgcttacagatcgtaattttaacactacattctttgacccagctgggggaggagaccctgtattgtaccaacatttgttc
>Belize_06__000026689
tctttctagtgtacaagctcactcaggaccatctgtagatcttgccatttttagtttgcatgtttcaggggcatcttctattttgggtgctattaattttattactactattttcaatataagagctcctggtataacaatacacagacttccattgttttgttggtcagttttgattacagcattcttgctactgttgtctctacctgtactagcaggagcaattactatgttgctatgtgacagaaattttaatactactttttttgatcctgctggaggaggtgatccagttctttatcaacatttgttc
>Belize_06__000132447
actttcaagtgttcaagctcactcaggcccttctgtagatcttgctatttttagtttgcatgtttcaggggcatcttctatcttgggtgctatcaactttattacaactatttttaatataagagctccaggtataacaatacatagacttcctttgttttgttgggctgttttgattacagcgtttttgttgctgttgtctttgccagtacttgctggtgcgattactatgttgctatgcgatagaaattttaatactactttttttgacccagctggaggaggagatcctgtactatttcagcatttgttt
>Belize_07__000026689
tctttctagtgtacaagctcactcaggaccatctgtagatcttgccatttttagtttgcatgtttcaggggcatcttctattttgggtgctattaattttattactactattttcaatataagagctcctggtataacaatacacagacttccattgttttgttggtcagttttgattacagcattcttgctactgttgtctctacctgtactagcaggagcaattactatgttgctatgtgacagaaattttaatactactttttttgatcctgctggaggaggtgatccagttctttatcaacatttgttc
>Belize_07__000132447
actttcaagtgttcaagctcactcaggcccttctgtagatcttgctatttttagtttgcatgtttcaggggcatcttctatcttgggtgctatcaactttattacaactatttttaatataagagctccaggtataacaatacatagacttcctttgttttgttgggctgttttgattacagcgtttttgttgctgttgtctttgccagtacttgctggtgcgattactatgttgctatgcgatagaaattttaatactactttttttgacccagctggaggaggagatcctgtactatttcagcatttgttt
>BK1BA1_1_11
tttatctgcagcacaagcacattcagggccttctgtagatttagctatttttagtttacatatttctggactttcttctgtattaggatctattaattttattgtgactatttttaatatgagagctccaggaatgttcatgcataaaattcctttatttggatgatctgtattagtaactgcatttttacttgtaatttcattaccagttcttgcagggggtattactatgcttttaactgatagaaattttaatactactttcttcgatccagctggaggaggagatcctattttatatcaacatttattt
>BK1BA1_1_101
tttatctgcagcacaagcacattcagggccttctgtagatttagctatttttagtttacatatttctggactttcttctgtattaggatctattaattttattgtgactatttttaatatgagagctccaggaatgttcatgcataaaattcctttatttggatgatctgtattagtaactgcatttttacttgtaatttcattaccagttcttgcagggggtattactatgcttttaactgatagaaattttaatactactttcttcgatccagctggaggaggagatcctattttatatcaacatttattc
>BK1BA1_1_158
tttatctgcagcacaagcacattcagggccttctgtagatttagctatttttagtttacatatttctggaccttcttctgtattaggatctattaattttattgtgactatttttaatatgagagctccaggaatgttcatgcataaaattcctttatttggatgatctgtattagtaactgcatttttacttgtaatttcattaccagttcttgcagggggtattactatgcttttaactgatagaaattttaatactactttcttcgatccagctggaggaggagatcctattttatatcaacatttattt
>BK1BA1_1_204
tttatctgcagcacaagcacattcagggccttctgtagatttagctatttttagtttacatatttctggactttcttctgtattaggatctattaattttattgtgactatttttaatatgagagctccaggaatgttcatgcataaaattcctttatttggatgatctgtattagtaactgcatttttacttgtaatttcattaccagttcttgcagggggtattactatgcttttaactgatagaaattttaatactactttcttcgatccagctggaggaggagatcctattttatatcaacatttatt
>BK1BA1_1_205
ttatctgcagcacaagcacattcagggccttctgtagatttagctatttttagtttacatatttctggactttcttctgtattaggatctattaattttattgtgactatttttaatatgagagctccaggaatgttcatgcataaaattcctttatttggatgatctgtattagtaactgcatttttacttgtaatttcattaccagttcttgcagggggtattactatgcttttaactgatagaaattttaatactactttcttcgatccagctggaggaggagatcctattttatatcaacatttattt
>BK1BA1_1_502
tttatctgcagcacaagcacattcagggccttctgtagatttagctattttcagtttacatatttctggactttcttctgtattaggatctattaattttattgtgactatttttaatatgagagctccaggaatgttcatgcataaaattcctttatttggatgatctgtattagtaactgcatttttacttgtaatttcattaccagttcttgcaggaggtattactatgcttttaactgatagaaattttaatactactttcttcgatccagctggaggaggagatcctattttataccaacatttattt
>BK1BA1_1_766
tttatctgcagcacaagcacattcagggccttctgtagatttagctatttttagtttgcatatttctggactttcttctgtattaggatctattaattttattgtgactatttttaatatgagagctccaggaatgttcatgcataaaattcctttatttggatgatctgtattagtaactgcatttttacttgtaatttcattaccagttcttgcagggggtattactatgcttttaactgatagaaattttaatactactttcttcgatccagctggaggaggagatcctattttatatcaacatttattt
>BK1BA1_1_845
tttatctgcagcacaagcacattcagggccttctgtagatttagctatttttagtttacatatttctggactttcttctgtattaggatctattaattttattgtgactatttttaatatgagagctccaggaatgttcatgcataaaattcctttatttggatgatctgtattagtaactgcatttttacttgtaatttcattaccagttcttgcagggggtattactatgcttttaactgatagaaattttaatactactttcttcgatccagctggaggaggagatcctattttataccaacatttattt
>BK1BA1_1_880
tttatctgcagcacaagcacattcagggccttctgtagatttagctatttttagtttacatatttctggactttcttctgtattaggatctattaattttattgtgactatttttaatatgagagctccaggaatgttcatgcataaaattcctttatttggatgatctgtattagtaactgcattcttacttgtaatttcattaccagttcttgcagggggtattactatgcttttaactgatagaaattttaatactactttcttcgatccagctggaggaggagatcctattttatatcaacatttattt
>BK1BA1_1_1147
tttatctgcagcacaagcacattcagggccttctgtagatttagctattttcagtttacatatttctggactttcttctgtattaggatctattaattttattgtgactatttttaatatgagagctccaggaatgttcatgcataaaattcctttatttggatgatctgtattagtaactgcatttttacttgtaatttcattaccagttcttgcaggaggtattactatgcttttaactgatagaaattttaatactactttcttcgatccagctggaggaggagatcctattttatatcaacatttattt
>BK1BA1_1_1158
attaagtagtgtacaagcacattcagggccttctgtagatttagctatttttagtttacatatttctggactttcttctgtattaggatctattaattttattgtgactatttttaatatgagagctccaggaatgttcatgcataaaattcctttatttggatgatctgtattagtaactgcatttttacttgtaatttcattaccagttcttgcagggggtattactatgcttttaactgatagaaattttaatactactttcttcgatccagctggaggaggagatcctattttatatcaacatttattt
>BK1BA1_1_1331
tttatctgcagcacaagcacattcagggccttctgtagatttagctattttcagtttacatatttctggactttcttctgtattaggatctattaattttattgtgactatttttaatatgagagctccaggaatgttcatgcataaaattcctttatttggatgatctgtattagtaactgcatttttacttgtaatctcattaccagttcttgcaggaggtattactatgcttttaactgatagaaattttaatactactttcttcgatccagctggaggaggagatcctattttataccaacatttattt
>BK1BA1_1_1355
tttatctgcagcacaagcacattcagggccttctgtagatttagctatttttagtttacatatttctggactttcttctgtattaggatctattaattttattgtgactatttttaatatgagagctccaggaatgttcatgcataaaattcctttatttggatgatctgtattagtaactgcatttttacttgtaatttcattaccagttcttgcagggggcattactatgcttttaactgatagaaattttaatactactttcttcgatccagctggaggaggagatcctattttatatcaacatttattt
>BK1BA1_1_1357
tttatctgcagcacaagcacattcagggccttctgtagatttagctatttttagtttacatatttctggactttcttctgtattaggatctattaattttattgtgactatttttaatatgagagctccaggaatgttcatgcataaaattcctttattttgatgatctgtattagtaactgcatttttacttgtaatttcattaccagttcttgcagggggtattactatgcttttaactgatagaaattttaatactactttcttcgatccagctggaggaggagatcctattttatatcaacatttattt
>BK1BA1_1_1381
tttatctgcagcacaagcacattcagggccttctgtagatttagctatttttagtttacatatttctggactttcttctgtattaggatctattaattttattgtgactatttttaatatgagagctccaggaatgttcatgcataaaattcctttatttggatgatctgtattagtaactgcatttttacttgtaatttcattaccagttcttgcagggagtattactatgcttttaactgatagaaattttaatactactttcttcgatccagctggaggaggagatcctattttatatcaacatttattt
>BK1BA1_1_1411
tttatctgcagcacaagcacattcagggccttctgtagatttagctatttttagtttacatatttctggactttcttctgtattaggatctattaattttattgtgactatttttaatatgagagctccaggaatgttcatgcataaaattcctttatttggatgatctgtattagtaactgcatttttacttgtaatttcattaccagttcttgcagggggtattactatgcttttaactgatagaaattttaatactactttcttcgatccagctggaggaggagatcctatattctatcaacacttattt
>BK1BA1_1_1421
tttatctgcagcacaagcacattcagggccttctgtagatttagctatttttagtttacatatttctggactttcttctgtattaggatctattaattttattgtgactatttttaatatgagagctccaggaatgttcatgcataaaattcctttatttggatgatctgtattagtaactgcatttttacttgtaatttcattaccagttcttgcagggggtattactatgcttttaactgatagaaattttaatactactttcttcgatccagctggaggaggagatcctattttatatcgacatttatt
>BK1BA1_1_1462
tttatctgcagcacaagcacattcagggccttctgtaggtttagctatttttagtttacatatttctggactttcttctgtattaggatctattaattttattgtgactatttttaatatgagagctccaggaatgttcatgcataaaattcctttatttggatgatctgtattagtaactgcatttttacttgtaatttcattaccagttcttgcagggggtattactatgcttttaactgatagaaattttaatactactttcttcgatccagctggaggaggagatcctattttatatcaacatttattt
>BK1BA1_1_1576
tttatctgcagcacaagcacattcagggccttctgtagatttagctatttttagtttacatatttctggactttcttctgtgttaggatctattaattttattgtgactatttttaatatgagagctccaggaatgttcatgcataaaattcctttatttggatgatctgtattagtaactgcatttttacttgtaatttcattaccagttcttgcagggggtattactatgcttttaactgatagaaattttaatactactttcttcgatccagctggaggaggagatcctattttatatcaacatttattt
>BK1BA1_1_1647
tttatctgcagcacaagcacattcagggccttctgtagatttagctatttttagtttacatatttctggactttcttctgtattaggatctattaattttattgtgactatttttaatatgagagctccaggaatgttcatgcataaaattcctttatttggatgatctgtattagtaactgcatttttacttgtaatttcattaccagttcttgcagggggtattactatgcttttaactgatagaaattttagtactactttcttcgatccagctggaggaggagatcctattttatatcaacatttattt
>BK1BA1_1_1663
tatctgcagcacaagcacattcagggccttctgtagatttagctatttttagtttacatatttctggactttcttctgtattaggatctattaattttattgtgactatttttaatatgagagctccaggaatgttcatgcataaaattcctttatttggatgatctgtattagtaactgcatttttacttgtaatttcattaccagttcttgcagggggtattactatgcttttaactgatagaaattttaatactactttcttcgatccagctggaggaggagatcctattttatatcaacatttattt
>BK1BA1_1_1771
tttatctgcagcacaagcacattcagggccttctgtagatttagctatttttagtttacatatttctggactttcttctgtattaggatctattaattttattgtgactatttttaatatgagagctccaggaatgttcatgcataaaattcctttatttggatgatctgtattagtaactgcatttttacttgtaatttcattaccagttcttgcagggggtattactatgcttttaactgatagaaattttaatactactttcttcgatccagctggaggaggagatcctattttatatcaacatctattt
>BK1BA1_1_1892
tttatctgcagcacaagcacattcaggtccttctgtagatttagctatttttagtttacatatttctggactttcttctgtattaggatctattaattttattgtgactatttttaatatgagagctccaggaatgttcatgcataaaattcctttatttggatgatctgtattagtaactgcatttttacttgtaatttcattaccagttcttgcagggggtattactatgcttttaactgatagaaattttaatactactttcttcgatccagctggaggaggagatcctattttatatcaacatttattt
>BK1BA1_1_2258
tttatctgcagcacaagcacattcagggccttctgtagatttagctatttttagtttacatatttctggactttcttctgtattaggatctattaattttattgtgactatttttaatatgagagctccaggaatgttcatgcataaaattcctttatttggatgatctgtattagtaactgcatttttacttgtaatttcattaccagttcttgcagggggtattactatgcttttaactgatagaaattttaatactactttcttcgatccagctggaggaggtgatcctattttatatcaacatttattt
>BK1BA1_1_2482
ttatctgcagcacaagcacattcagggccttctgtagatttagctatttttagtttacatatttctggactttcttctgtattaggatctattaattttattgtgactatttttaatatgagagctccaggaatgttcacgcataaaattcctttatttggatgatctgtattagtaactgcatttttacttgtaatttcattaccagttcttgcagggggtattactatgcttttaactgatagaaattttaatactactttcttcgatccagctggaggaggagatcctattttatatcaacatttattt
>BK1BA1_1_2607
tttatctgcagcacaagcacattcagggccttctgtagatttagctattttcagtttacatatttctggactttcttctgtattaggatctattaattttattgtgactatttttaatatgagagctccaggaatgttcatgcataaaattcctttatttggatgatctgtattagtaactgcatttttacttgtaatttcgttaccagttcttgcaggaggtattactatgcttttaactgatagaaattttaatactactttcttcgatccagctggaggaggagatcctattttataccaacatttattt
>BK1BA1_1_2651
tttatctgcagcacaagcacattcagggccttctgtagatttagctatttttagtttacatatttctggactttcttccgtattaggatctattaattttattgtgactatttttaatatgagagctccaggaatgttcatgcataaaattcctttatttggatgatctgtattagtaactgcatttttacttgtaatttcattaccagttcttgcagggggtattactatgcttttaactgatagaaattttaatactactttcttcgatccagctggaggaggagatcctattttatatcaacatttatt
>BK1BA1_1_2836
tttatctgcagcacaagcacattcagggccttctgtagatttagctatttttagtttacatatttctggactttcttctgtattaggatctattaattttattgtgactatttttaatatgagagctccaggaatgctcatgcataaaattcctttatttggatgatctgtattagtaactgcatttttacttgtaatttcattaccagttcttgcagggggtattactatgcttttaactgatagaaattttaatactactttcttcgatccagctggaggaggagatcctattttatatcaacatttatt
>BK1BA1_1_2838
tttatctgcagcacaagcacattcagggccttctgtagatttagctatttttagtttacatatttctggactttcttctgtattaggatctattaattttattgtgactatttttaatatgagagctccaggaatgttcatgcataaaattcctttatttggatgatctgtattagtaactgcatttttacttgaaatttcattaccagttcttgcagggggtattactatgcttttaactgatagaaattttaatactactttcttcgatccagctggaggaggagatcctattttatatcaacatttattt
>BK1BA1_1_3231
ctttatctgcagcacaagcacattcagggccttctgtagatttagctatttttagtttacatatttctggactttcttctgtattaggatctattaattttattgtgactatttttaatatgagagctccaggaatgttcatgcataaaattcctttatttggatgatctgtattagtaactgcatttttacttgtaatttcattaccagttcttgcagggggtattactatgcttttaactgatagaaattttaatactactttcttcgatccagctggaggaggagatcctattttatatcaacatttattc
>BK1BA1_1_3246
tttatctgcagcacaagcgcattcagggccttctgtagatttagctatttttagtttacatatttctggactttcttctgtattaggatctattaattttattgtgactatttttaatatgagagctccaggaatgttcatgcataaaattcctttatttggatgatctgtattagtaactgcatttttacttgtaatttcattaccagttcttgcagggggtattactatgcttttaactgatagaaattttaatactactttcttcgatccagctggaggaggagatcctattttatatcaacatttatt
>BK1BA1_1_3309
tttatctgcagcacaagcacattcagggccttctgtagatttagctatttttagtttacatatttctggactttcttctgtattaggacctattaattttattgtgactatttttaatatgagagctccaggaatgttcatgcataaaattcctttatttggatgatctgtattagtaactgcatttttacttgtaatttcattaccagttcttgcagggggtattactatgcttttaactgatagaaattttaatactactttcttcgatccagctggaggaggagatcctattttatatcaacatttatt
>BK1BA1_2_11
tttatctgcagcacaagcacattcagggccttctgtagatttagctatttttagtttacatatttctggactttcttctgtattaggatctattaattttattgtgactatttttaatatgagagctccaggaatgttcatgcataaaattcctttatttggatgatctgtattagtaactgcatttttacttgtaatttcattaccagttcttgcagggggtattactatgcttttaactgatagaaattttaatactactttcttcgatccagctggaggaggagatcctattttatatcaacatttattt
>BK1BA1_2_115
tttatctgcagcacaagcacattcagggccttctgtagatttagctatttttagtttacatatttctggactttcttctgtattaggatctattaattttattgtgactatttttaatatgagagctccaggaatgttcatgcataaaattcctttatttggatgatctgtattagtaactgcatttttacttgtaatttcattaccagttcttgcagggggtattactatgcttttaactgatagaaattttaatactactttcttcgatccagctggaggaggagatcctattttatatcaacatttattc
>BK1BA1_2_178
tttatctgcagcacaagcacattcagggccttctgtagatttagctatttttagtttacatatttctggaccttcttctgtattaggatctattaattttattgtgactatttttaatatgagagctccaggaatgttcatgcataaaattcctttatttggatgatctgtattagtaactgcatttttacttgtaatttcattaccagttcttgcagggggtattactatgcttttaactgatagaaattttaatactactttcttcgatccagctggaggaggagatcctattttatatcaacatttattt
>BK1BA1_2_217
tttatctgcagcacaagcacattcagggccttctgtagatttagctatttttagtttacatatttctggactttcttctgtattaggatctattaattttattgtgactatttttaatatgagagctccaggaatgttcatgcataaaattcctttatttggatgatctgtattagtaactgcatttttacttgtaatttcattaccagttcttgcagggggtattactatgcttttaactgatagaaattttaatactactttcttcgatccagctggagggggagatcctattttatatcaacatttattt
>BK1BA1_2_233
tttatctgcagcacaagcacattcagggccttctgtagatttagctatttttagtttacatatttctggactttcttctgtattaggatctattaattttattgtgactatttttaatatgagagctccaggaatgttcatgcataaaattcctttatttggatgatctgtattagtaactgcatttttacttgtaatttcattaccagttcttgcagggggtattactatgcttttaactgatagaaattttaatactactttcttcgatccagctggaggaggagatcctattttatatcaacatttatt
>BK1BA1_2_234
ttatctgcagcacaagcacattcagggccttctgtagatttagctatttttagtttacatatttctggactttcttctgtattaggatctattaattttattgtgactatttttaatatgagagctccaggaatgttcatgcataaaattcctttatttggatgatctgtattagtaactgcatttttacttgtaatttcattaccagttcttgcagggggtattactatgcttttaactgatagaaattttaatactactttcttcgatccagctggaggaggagatcctattttatatcaacatttattt
>BK1BA1_2_598
tttatctgcagcacaagcacattcagggccttctgtagatttagctattttcagtttacatatttctggactttcttctgtattaggatctattaattttattgtgactatttttaatatgagagctccaggaatgttcatgcataaaattcctttatttggatgatctgtattagtaactgcatttttacttgtaatttcattaccagttcttgcaggaggtattactatgcttttaactgatagaaattttaatactactttcttcgatccagctggaggaggagatcctattttataccaacatttattt
>BK1BA1_2_963
tttatctgcagcacaagcacattcagggccttctgtagatttagctatttttagtttgcatatttctggactttcttctgtattaggatctattaattttattgtgactatttttaatatgagagctccaggaatgttcatgcataaaattcctttatttggatgatctgtattagtaactgcatttttacttgtaatttcattaccagttcttgcagggggtattactatgcttttaactgatagaaattttaatactactttcttcgatccagctggaggaggagatcctattttatatcaacatttattt
>BK1BA1_2_1013
tttatctgcagcacaagcacattcagggccttctgtagatttagctatttttagtttacatatttctggactttcttctgtattaggatctattaattttattgtgactatttttaatatgagagctccaggaatgttcatgcataaaattcctttatttggatgatctgtattagtaactgcatttttacttgtaatttcattaccagttcttgcagggggtattactatgcttttaactgatagaaattttaatactactttcttcgatccagctggaggaggagatcctattttatatcaacacttattt
>BK1BA1_2_1063
tttatctgcagcacaagcacattcagggccttctgtagatttagctatttttagtttacatatttctggactttcttctgtattaggatctattaattttattgtgactatttttaatatgagagctccaggaatgttcatgcataaaattcctttatttggatgatctgtattagtaactgcatttttacttgtaatttcattaccagttcttgcagggggtattactatgcttttaactgatagaaattttaatactactttcttcgatccagctggaggaggagatcctattttataccaacatttattt
>BK1BA1_2_1093
tttatctgcagcacaagcacattcagggccttctgtagatttagctatttttagtttacatatttctggactttcttctgtattaggatctattaattttattgtgactatttttaatatgagagctccaggaatgttcgtgcataaaattcctttatttggatgatctgtattagtaactgcatttttacttgtaatttcattaccagttcttgcagggggtattactatgcttttaactgatagaaattttaatactactttcttcgatccagctggaggaggagatcctattttatatcaacatttattt
>BK1BA1_2_1109
tttatctgcagcacaagcacattcagggccttctgtagatttagctatttttagtttacatatttctggactttcttctgtattaggatctattaattttattgtgactatttttaatatgagagctccaggaatgttcatgcataaaattcctttatttggatgatctgtattagtaactgcattcttacttgtaatttcattaccagttcttgcagggggtattactatgcttttaactgatagaaattttaatactactttcttcgatccagctggaggaggagatcctattttatatcaacatttattt
>BK1BA1_2_1332
tttatctgcagcacaagcacattcagggccttctgtagatttagctatttttagtttacatatttctggactttcttctgtattaggatctattaattttattgtgactatttttaatatgagagctccaggaatgttcatgcataaaattcctttatttggatgatctgtattagtaactgcatttttacttgtaatttcattaccagttcttgcagggggtattactatgcttttaaccgatagaaattttaatactactttcttcgatccagctggaggaggagatcctattttatatcaacatttattt
>BK1BA1_2_1504
tttatctgcagcacaagcacattcagggccttctgtagatttagctattttcagtttacatatttctggactttcttctgtattaggatctattaattttattgtgactatttttaatatgagagctccaggaatgttcatgcataaaattcctttatttggatgatctgtattagtaactgcatttttacttgtaatttcattaccagttcttgcaggaggtattactatgcttttaactgatagaaattttaatactactttcttcgatccagctggaggaggagatcctattttatatcaacatttattt
>BK1BA1_2_1518
attaagtagtgtacaagcacattcagggccttctgtagatttagctatttttagtttacatatttctggactttcttctgtattaggatctattaattttattgtgactatttttaatatgagagctccaggaatgttcatgcataaaattcctttatttggatgatctgtattagtaactgcatttttacttgtaatttcattaccagttcttgcagggggtattactatgcttttaactgatagaaattttaatactactttcttcgatccagctggaggaggagatcctattttatatcaacatttattt
>BK1BA1_2_1540
tttatctgcagcacaagcacattcagggccttctgtagatttagctatttttagtttacatatttctggactttcttctgtattaggatctattaattttattgtgactatttttaatatgagagctccaggaatgttcatgcataaaattcctttatttggatgatctgtattagtaactgcatttttacttgtaatttcattaccagttcttgcagggggtattactatgcttttaactgatagaaattttaatactactttcttcgatccagctggaggtggagatcctattttatatcaacatttattt
>BK1BA1_2_1699
tttatctgcagcacaagcacattcagggccttctgtagatttagctatttttagtttacatatttctggactttcttctgtattaggatctattaattttattgtgactatttttaatatgagagctccaggaatgttcatgcataaaattcctttatttggatgatctgtattagtaactgcatttttacttgtaatttcattaccagttcttgcagggggtattactatgcttttaactgatagaaattttaatactactttcttcgatccagctggaggaggagatcctattttatatcaacacttattc
>BK1BA1_2_1772
tttatctgcagcacaagcacattcagggccttctgtagatttagctatttttagtttacatatttctggactttcttctgtattaggatctattaattttattgtgactatttttaatatgagagctccaggaatgttcatgcataaaattcctttatttggatgatctgtattagtaactgcatttttacttgtaatttcattaccagttcttgcagggggtattactatgcttttaactgatagaaattttaatactactttcttcgatccagctggaggaggagatcctgtgttgtatcaacaccttttt
>BK1BA1_2_1781
tttatctgcagcacaagcacattcagggccttctgtagatttagctatttttagtttacatatttctggactttcttctgtattaggatctattaattttattgtgactatttttaatatgagagctccaggaatgttcatgcataaaattcctttatttggatgatctgtattagtaactgcatttttacttgtaatttcattaccagttcttgcagggggtattactatgcttttaactggtagaaattttaatactactttcttcgatccagctggaggaggagatcctattttatatcaacatttatt
>BK1BA1_2_1818
tttatctgcagcacaagcacattcagggccttctgtagatttagctatttttagtttacatatttctggactttcttctgtattaggatctattaattttattgtgactatttttaatatgagagctccaggaatgttcatgcataaaattcctttatttggatgatctgtattagtaactgcatttttacttgtaatttcattaccagttcttgcagggggcattactatgcttttaactgatagaaattttaatactactttcttcgatccagctggaggaggagatcctattttatatcaacatttattt
>BK1BA1_2_1843
gttaagttcaatcttagctcactcaggaccatcagtagatttagctatttttagtttacatatttctggactttcttctgtattaggatctattaattttattgtgactatttttaatatgagagctccaggaatgttcatgcataaaattcctttatttggatgatctgtattagtaactgcatttttacttgtaatttcattaccagttcttgcagggggtattactatgcttttaactgatagaaattttaatactactttcttcgatccagctggaggaggagatcctattttatatcaacatttattt
>BK1BA1_2_1896
tttatctgcagcacaagcacattcaggcccttctgtagatttagctatttttagtttacatatttctggactttcttctgtattaggatctattaattttattgtgactatttttaatatgagagctccaggaatgttcatgcataaaattcctttatttggatgatctgtattagtaactgcatttttacttgtaatttcattaccagttcttgcagggggtattactatgcttttaactgatagaaattttaatactactttcttcgatccagctggaggaggagatcctattttatatcaacatttattt
>BK1BA1_2_1962
tttatctgcagcacaagcacattcagggccttctgtaggtttagctatttttagtttacatatttctggactttcttctgtattaggatctattaattttattgtgactatttttaatatgagagctccaggaatgttcatgcataaaattcctttatttggatgatctgtattagtaactgcatttttacttgtaatttcattaccagttcttgcagggggtattactatgcttttaactgatagaaattttaatactactttcttcgatccagctggaggaggagatcctattttatatcaacatttattt
>BK1BA1_2_2097
tttatctgcagcacaagcacattcagggccttctgtagatttagctatttttagtttacatatttctggactttcttctgtattaggatctattaattttattgtgactatttttaatatgagagctccaggaatgttcatgcataaaattcctttatttggatgatctgtattagtaactgcatttttacttgtaatttcattaccagttcttgcagggggtattactatgcttttaactgatagaaattttaatactactttcttcgatccagctggaggaggagatcctattctatatcaacatttattt
>BK1BA1_2_2141
tttatctgcagcacaagcacattcagggccttctgtagatttagctatttttagtttacatatttctggactttcttctgtgttaggatctattaattttattgtgactatttttaatatgagagctccaggaatgttcatgcataaaattcctttatttggatgatctgtattagtaactgcatttttacttgtaatttcattaccagttcttgcagggggtattactatgcttttaactgatagaaattttaatactactttcttcgatccagctggaggaggagatcctattttatatcaacatttattt
>BK1BA1_2_2170
tttatctgcagcacaagcacattcagggccttctgtagatttagctatttttagtttacatatttctggactttcttctgtattaggatctattaattttattgtgactatttttaatatgagagctccaggaatgttcatgcataaaattcctttatttggatgatctgtattagtaactgcatttttacttgtaatttcattaccagttcttgcagggggtattactatgcttttaactgatagaaattttaatactactttcttcgatccagctggaggaggagatcctatattctatcaacatttattt
>BK1BA1_2_2186
tttatctgcagcacaagcacattcagggccttctgtagatttagctattttcagtttacatatttctggactttcttctgtattaggatctattaattttattgtgactatttttaatatgagagctccaggaatgttcatgcataaaattcctttatttggatgatctgtattagtaactgcatttttacttgtaatttcattaccagttcttgcaggaggtattactatgcttttaactgatagaaattttaatactactttcttcgatccagctggaggaggagatcctattttataccaacatttatt
>BK1BA1_2_2297
tatctgcagcacaagcacattcagggccttctgtagatttagctatttttagtttacatatttctggactttcttctgtattaggatctattaattttattgtgactatttttaatatgagagctccaggaatgttcatgcataaaattcctttatttggatgatctgtattagtaactgcatttttacttgtaatttcattaccagttcttgcagggggtattactatgcttttaactgatagaaattttaatactactttcttcgatccagctggaggaggagatcctattttatatcaacatttattt
>BK1BA1_2_2515
tttatctgcagcacaagcacattcagggccttctgtagatttagctatttttagtttacatatttctggactttcttctgtattaggatctattaattttattgtgactatttttaatatgagagctccaggaatgttcatgcataaaattcctttatttggatgatctgtattagtaactgcatttttacttgtaatttcattaccagttcttgcagggggtattactatgcttttaactgatagaaattttaatactactttcttcgatccagctggaggaggagatcctattttatatcaacatctattt
>BK1BA1_2_2526
tttatctgcagcacaagcacattcagggccttctgtagatttagctatttttagtttacatatttctggactttcttctgtattaggatctattaactttatcgttactatttttaatatgagagctccaggaatgttcatgcataaaattcctttatttggatgatctgtattagtaactgcatttttacttgtaatttcattaccagttcttgcaggaggtattactatgcttttaactgatagaaattttaatactactttcttcgatccagctggaggaggagatcctattttataccaacatttattt
>BK1BA1_2_2621
tttatctgcagcacaagcacattcagggccttctgtagatttagctatttttagtttacatatttctggactttcttctgtattaggatctattaattttattgtgactatttttaatatgagagctccaggaatgttcatgcataaaattcctttatttggatgatctgtattagtaactgcatttttacttgtaatttcattaccagttcttgcagggggtattactatgcttttaacagatcgtaattttaatactagtttctatgatccagcaggagggggagatcctgtattataccaacatcttttc
>BK1BA1_2_2758
tttatctgcagcacaagcacattcagggccttctgtagatttagctatttttagtttacatatttctggactttcttctgtattaggatctattaattttattgtgactatttttaatatgagagctccaggaatgttcatgcataaaattcctttatttggatgatctgtattagtaactgcatttttacttgtaatttcattaccagtccttgcagggggtattactatgcttttaactgatagaaattttaatactactttcttcgatccagctggaggaggagatcctattttatatcaacatttatt
>BK1BA1_2_2840
tttatctgcagcacaagcacattcagggccttctgtagatttagctattttcagtttacatatttctggactttcttctgtattaggatctattaattttattgtgactatttttaatatgagagctccaggaatgttcatgcataaaattcctttatttggatgatctgtattagtaactgcatttttacttgtaatttcattaccagttcttgcaggaggtattactatgcttttaactgatagaaattttaatactactttcttcgatccagctggaggaggagatcctgttttataccaacatttattt
>BK1BA1_2_2932
tttatctgcagcacaagcacattcagggccttctgtagatttagctatttttagtttacatatttctggactttcttctgtattaggatctattaattttattgtgactatttttaatatgagagctccaggaatgttcatgcataaaattcctttatttggatgatctgtattagtaactgcatttttacttgtaatttcattaccagttcttgcagggggtattactatgcttttaactgatagaaattttaatactactttcttcgatccagctggaggagatcctattttatatcaacatttattt
>BK1BA1_2_3013
tttatctgcagcacaagcacattcagggccttctgtagatttagctatttttagtttacatatttctggactttcttctgtattaggatctattaattttattgtgactatttttaatatgagagctccaggaatgttcatgcataaaattcctttatttggatgatctgtattagtaactgcatttttacttgtaatttcattaccagttcttgcagggggtattactatgcttttaactgatagaaattttaatactactttcttcgatccagctggaggaggagatcctattttctatcaacacttattt
>BK1BA1_2_3147
tttatctgcagcacaagcacattcagggccttctgtagatttagctatttttagtttacatatttctggactttcttctgtattaggatctattaattttattgtgactatttttaatatgagagctccaggaatgttcatgcataaaattcctttatttggatgatctgtattagtaactgcatttttacttgtaatttcattaccagttcttgcagggggtattactatgcttttaactgatagaaattttaatactactttcttcgatccagctggaggaggagatcctattttatatcaacatttatta
>BK1BA1_2_3327
tttatctgcagcacaagcacattcagggccttctgtagatttagctatttttagtttacatatttctggactttcttctgtattaggatctattaattttattgtgactatttttaatatgagagctccaggaatgttcatgcataaaattcctttatttggatgatctgtattagtaactgcatttttacttgtaacttcattaccagttcttgcagggggtattactatgcttttaactgatagaaattttaatactactttcttcgatccagctggaggaggagatcctattttatatcaacatttatt
>BK1BA1_2_3590
tttatcagctattcaagcacattcaggaccttcagtagatttagctatttttagtttacatctttcaggagcagcatctattatgggagctattaactttatcgtaactatttttaatatgagagctccaggtctttttatgcataaaattccattgtttgtttgagctattttggtaacagcattcttacttgtaatttcattaccagttcttgcagggggtattactatgcttttaactgatagaaattttaatactactttcttcgatccagctggaggaggagatcctattttatatcaacatttattt
>BK1BA1_2_4120
tttatctgcagcacaagcacattcagggccttctgtagatttagctatttttagtttacatatttctggactttcttctgtattaggatctattaattttattgtgactatttttaatatgagagctccaggaatgttcatgcataaaattcctttatttggatgatctgtattagtaactgcatttttacttgtaatttcattaccagttcttgcagggggtattactatgcttttaactgatagaaattttaatacatctttttatgatccggcaggcggaggtgatcctgtattgtatcaacatttgttt
>BK1BA1_2_4365
tttatctgcagcacaagcacattcagggccttctgtagatttagctatttttagtttacatatttctggactttcttctgtattaggatctattaatcttattgtgactatttttaatatgagagctccaggaatgttcatgcataaaattcctttatttggatgatctgtattagtaactgcatttttacttgtaatttcattaccagttcttgcagggggtattactatgcttttaactgatagaaattttaatactactttcttcgatccagctggaggaggagatcctattttatatcaacatttattc
>BK1BA1_2_4509
tttatctgcagcacaagcacattcagggccttctgtagatttagctattttagtttacatatttctggactttcttctgtattaggatctattaattttattgtgactatttttaatatgagagctccaggaatgttcatgcataaaattcctttatttggatgatctgtattagtaactgcatttttacttgtaatttcattaccagttcttgcagggggtattactatgcttttaactgatagaaattttaatactactttcttcgatccagctggaggaggagatcctattttatatcaacatttatt
>BK1BA1_2_4608
tttatctgcagcacaagcacattcagggccttctgtagatttagctatttttagtttacatatttctggactttcttctgtattaggatctattaattttattgtgactatttttaatatgagagctccaggaatgttcatgcataaaattcctttatttggatgatctgtattagtaactgcatttttacttgtaatttcattaccagttcttgcagggggtattactatgcttttaactgatagaaattttaatactactttcttcgatccagctggaggaggagatcctattttatatcaacatttgtt
>BK1BA1_2_4662
tttatctgcagcacaagcacattcagggccttctgtagatctagctattttcagtttacatatttctggactttcttctgtattaggatctattaattttattgtgactatttttaatatgagagctccaggaatgttcatgcataaaattcctttatttggatgatctgtattagtaactgcatttttacttgtaatttcattaccagttcttgcaggaggtattactatgcttttaactgatagaaattttaatactactttcttcgatccagctggaggaggagatcctattttataccaacatttattt
>BK1BA1_2_4855
gttaagttcaatcttagcacattcagggccttctgtagatttagctatttttagtttacatatttctggactttcttctgtattaggatctattaattttattgtgactatttttaatatgagagctccaggaatgttcatgcataaaattcctttatttggatgatctgtattagtaactgcatttttacttgtaatttcattaccagttcttgcagggggtattactatgcttttaactgatagaaattttaatactactttcttcgatccagctggaggaggagatcctattttatatcaacatttattt
>BK1BA1_2_5052
tttatctgcagcacaagcacattcagggccttctgtagatttagctatttttagtttacatatttctggactttcttctgtattaggatctattaattttattgtgactatttttaatatgagagctccaggaatgttcatgcataaaattcctttatttggatgatctgtattagtaactgcatttttacttgtaatttcattaccagttcttgcagggggtattactatgcttttaactgatagaaattttaatactactttcttcgatccagctggaggaggagatcctatattctatcaacatttatt
>BK1BA1_2_5088
tttatctgcagcacaagcacattcagggccttctgtagatctagctatttttagtttacatatttctggactttcttctgtattaggatctgttaattttattgtgactatttttaatatgagagctccaggaatgttcatgcataaaattcctttatttggatgatctgtattagtaactgcatttttacttgtaatttcattaccagttcttgcagggggtattactatgcttttaactgatagaaattttaatactactttcttcgatccagctggaggaggagatcctattttatatcaacatttattt
>BK1BA1_2_5174
tttatctgcagcacaagcacattcagggccttctgtagatttagctatttttagtttacatatttctggactttcttctgtattaggatctattaattttattgtgactatttttaatatgagagctccaggaatgttcatgcataaaattcctttatttggatgatctgtattagtaactgcatttttacttttattatctttaccagtttttgcgggagcaattactatgcttttaacagatcgtaattttaatactagtttctatgatccagcaggagggggagatcctgtattataccaacatcttttc
>BK1BA1_2_5231
tttatctgcagcacaagcacattcagggccttctgtagatttagctatttttagtttacatatttctggactttcttctgtattaggatctattaattttattgtgactatttttaatatgagagctccaggaatgttcatgcataaaattcctttatttggatgatctgtattagtaactgcatttttacttgtaatttcattaccagttcttgcagggggtattactatgcttttaactgatagaaattttaatactactttcttcgatccagctggaggaggagatcctattttatgtcaacatttatt
>BK1BA1_2_5339
tttatctgcagcacaagcacattcagggccttctgtagacttagctatttttagtttacatatttctggactttcttctgtattaggatctattaattttattgtgactatttttaatatgagagctccaggaatgttcatgcataaaattcctttatttggatgatctgtattagtaactgcatttttacttgtaatttcattaccagttcttgcagggggtattactatgcttttaactgatagaaattttaatactactttcttcgatccagctggaggaggagatcctattttatatcaacatttatt
>BK1BA1_2_5549
tttatctgcagcacaagcacattcagggccttctgtagatttagctatttttagtttacatatttctggactttcttctgtattaggatctattaattttattgtgactatttttaatatgagagctccaggaatgttcatgcataaaattcctttatttggatgatctgtattagtaactgcatttttacttgtaatttcattaccagttcttgcagggggtattactatgcttttaactgatagaaattttaatactactttcttcgatccagctggaggaggagatcctattttatatcaacacctattt
>BK1BA1_2_5576
tttatctgcagcacaagcacattcagggccttctgtagatttagctatttttagtttacatatttctggactttcttctgtattaggatctattaattttattgtgactatttttaatatgagagctccaggaatgttcatgcataaaattcctttatttggatgatctgtattagtaactgcatttttacttgtaatttcattaccagttcttgcagggggtattactatgcttttaactgatagaaattctaatactactttcttcgatccagctggaggaggagatcctattttatatcaacatttatt
>BK1BA1_2_5706
tttatctgcagcacaagcacattcagggccttctgtagatttagctatttttagtttacatatttctggactttcttctgtattaggatctattaattttattgtgactatttttaatatgagagctccaggaatgttcatgcataaaattcctttatttggatgatctgtattagtaactgcatttttacttgtaatttcattaccagttcttgcagggggtattactatgcttttaactgatagaaattttaatactactttcttcgatccagctggaggaggagatcctattttattccagcatctattc
>BK1BA1_3_12
tttatctgcagcacaagcacattcagggccttctgtagatttagctatttttagtttacatatttctggactttcttctgtattaggatctattaattttattgtgactatttttaatatgagagctccaggaatgttcatgcataaaattcctttatttggatgatctgtattagtaactgcatttttacttgtaatttcattaccagttcttgcagggggtattactatgcttttaactgatagaaattttaatactactttcttcgatccagctggaggaggagatcctattttatatcaacatttattt
>BK1BA1_3_117
tttatctgcagcacaagcacattcagggccttctgtagatttagctatttttagtttacatatttctggactttcttctgtattaggatctattaattttattgtgactatttttaatatgagagctccaggaatgttcatgcataaaattcctttatttggatgatctgtattagtaactgcatttttacttgtaatttcattaccagttcttgcagggggtattactatgcttttaactgatagaaattttaatactactttcttcgatccagctggaggaggagatcctattttatatcaacatttattc
>BK1BA1_3_179
tttatctgcagcacaagcacattcagggccttctgtagatttagctatttttagtttacatatttctggaccttcttctgtattaggatctattaattttattgtgactatttttaatatgagagctccaggaatgttcatgcataaaattcctttatttggatgatctgtattagtaactgcatttttacttgtaatttcattaccagttcttgcagggggtattactatgcttttaactgatagaaattttaatactactttcttcgatccagctggaggaggagatcctattttatatcaacatttattt
>BK1BA1_3_217
tttatctgcagcacaagcacattcagggccttctgtagatttagctatttttagtttacatatttctggactttcttctgtattaggatctattaattttattgtgactatttttaatatgagagctccaggaatgttcatgcataaaattcctttatttggatgatctgtattagtaactgcatttttacttgtaatttcattaccagttcttgcagggggtattactatgcttttaactgatagaaattttaatactactttcttcgatccagctggagggggagatcctattttatatcaacatttattt
>BK1BA1_3_231
tttatctgcagcacaagcacattcagggccttctgtagatttagctatttttagtttacatatttctggactttcttctgtattaggatctattaattttattgtgactatttttaatatgagagctccaggaatgttcatgcataaaattcctttatttggatgatctgtattagtaactgcatttttacttgtaatttcattaccagttcttgcagggggtattactatgcttttaactgatagaaattttaatactactttcttcgatccagctggaggaggagatcctattttatatcaacatttatt
>BK1BA1_3_232
ttatctgcagcacaagcacattcagggccttctgtagatttagctatttttagtttacatatttctggactttcttctgtattaggatctattaattttattgtgactatttttaatatgagagctccaggaatgttcatgcataaaattcctttatttggatgatctgtattagtaactgcatttttacttgtaatttcattaccagttcttgcagggggtattactatgcttttaactgatagaaattttaatactactttcttcgatccagctggaggaggagatcctattttatatcaacatttattt
>BK1BA1_3_549
tttatctgcagcacaagcacattcagggccttctgtagatttagctattttcagtttacatatttctggactttcttctgtattaggatctattaattttattgtgactatttttaatatgagagctccaggaatgttcatgcataaaattcctttatttggatgatctgtattagtaactgcatttttacttgtaatttcattaccagttcttgcaggaggtattactatgcttttaactgatagaaattttaatactactttcttcgatccagctggaggaggagatcctattttataccaacatttattt
>BK1BA1_3_654
tttatctgcagcacaagcacattcagggccttctgtagatttagctatttttagtttacatatttctggactttcttctgtattaggatctattaattttattgtgactatttttaatatgagagctccaggaatgttcatgcataaaattcctttatttggatgatctgtattagtaactgcatttttacttgtaatttcattaccagttcttgcagggggtattactatgcttttaactgatagaaattttaatactactttcttcgatccagctggaggaggagatcctattttatatcaacatttat
>BK1BA1_3_887
tttatctgcagcacaagcacattcagggccttctgtagatttagctatttttagtttacatatttctggactttcttctgtattaggatctattaattttattgtgactatttttaatatgagagctccaggaatgttcatgcataaaattcctttatttggatgatctgtattagtaactgcatttttacttgtaatttcattaccagttcttgcagggggtattactatgcttttaactgatagaaattttaatactactttcttcgatccagctggaggaggagatcctattttatatcaacacttattt
>BK1BA1_3_922
tttatctgcagcacaagcacattcagggccttctgtagatttagctatttttagtttacatatttctggactttcttctgtattaggatctattaattttattgtgactatttttaatatgagagctccaggaatgttcatgcataaaattcctttatttggatgatctgtattagtaactgcatttttacttgtaatttcattaccagttcttgcagggggtattactatgcttttaactgatagaaattttaatactactttcttcgatccagctggaggaggagatcctattttataccaacatttattt
>BK1BA1_3_1255
tttatctgcagcacaagcacattcagggccttctgtagatttagctattttcagtttacatatttctggactttcttctgtattaggatctattaattttattgtgactatttttaatatgagagctccaggaatgttcatgcataaaattcctttatttggatgatctgtattagtaactgcatttttacttgtaatttcattaccagttcttgcaggaggtattactatgcttttaactgatagaaattttaatactactttcttcgatccagctggaggaggagatcctattttatatcaacatttattt
>BK1BA1_3_1288
tttatctgcagcacaagcacattcagggccttctgtagatttagctatttttagtttacatatttctggactttcttctgtattaggatctattaattttattgtgactatttttaatatgagagctccaggaatgttcatgcataaaattcctttatttggatgatctgtattagtaactgcatttttacttgtaatttcattaccagttcttgcagggggtattactatgcttttaactgatagaaattttaatactactttcttcgatccagctggaggtggagatcctattttatatcaacatttattt
>BK1BA1_3_1410
tttatctgcagcacaagcacattcagggccttctgtagatttagctatttttagtttacatatttctggactttcttctgtattaggatctattaattttattgtgactatttttaatatgagagctccaggaatgttcatgcataaaattcctttatttggatgatctgtattagtaactgcatttttacttgtaatttcattaccagttcttgcagggggtattactatgcttttaactgatagaaattttaatactactttcttcgatccagctggaggaggagatcctattttatatcaacacttattc
>BK1BA1_3_1495
tttatctgcagcacaagcacattcagggccttctgtagatttagctatttttagtttacatatttctggactttcttctgtattaggatctattaattttattgtgactatttttaatatgagagctccaggaatgttcatgcataaaattcctttattttgatgatctgtattagtaactgcatttttacttgtaatttcattaccagttcttgcagggggtattactatgcttttaactgatagaaattttaatactactttcttcgatccagctggaggaggagatcctattttatatcaacatttattt
>BK1BA1_3_1602
tttatctgcagcacaagcacattcagggccttctgtaggtttagctatttttagtttacatatttctggactttcttctgtattaggatctattaattttattgtgactatttttaatatgagagctccaggaatgttcatgcataaaattcctttatttggatgatctgtattagtaactgcatttttacttgtaatttcattaccagttcttgcagggggtattactatgcttttaactgatagaaattttaatactactttcttcgatccagctggaggaggagatcctattttatatcaacatttattt
>BK1BA1_3_1702
ctttatctgcagcacaagcacattcagggccttctgtagatttagctattttcagtttacatatttctggactttcttctgtattaggatctattaattttattgtgactatttttaatatgagagctccaggaatgttcatgcataaaattcctttatttggatgatctgtattagtaactgcatttttacttgtaatttcattaccagttcttgcaggaggtattactatgcttttaactgatagaaattttaatactactttcttcgatccagctggaggaggagatcctattttataccaacatttattt
>BK1BA1_3_1833
tttatctgcagcacaagcacattcagggccttctgtagatttagctatttttagtttacatatttctggactttcttctgtattaggatctattaattttattgtgactatttttaatatgagagctccaggaatgttcatgcataaaattcctttatttggatgatctgtattagtaactgcatttttacttgtaatttcattaccagttcttgcagggggtattactatgcttttaactgatagaaattttagtactactttcttcgatccagctggaggaggagatcctattttatatcaacatttattt
>BK1BA1_3_1853
tttatctgcagcacaagcacattcagggccttctgtagatttagctatttttagtttatatatttctggactttcttctgtattaggatctattaattttattgtgactatttttaatatgagagctccaggaatgttcatgcataaaattcctttatttggatgatctgtattagtaactgcatttttacttgtaatttcattaccagttcttgcagggggtattactatgcttttaactgatagaaattttaatactactttcttcgatccagctggaggaggagatcctattttatatcaacatttattt
>BK1BA1_3_2008
tttatctgcagcacaagcacattcagggccttctgtagatttagctatttttagtttacatatttctggactttcttctgtattaggatctattaattttattgtgactatttttaatatgagagctccaggaatgttcatgcataaaattcctttatttggatgatctgtattagtaactgcatttttacttgtaatttcattaccagttcttgcagggggtattactatgcttttaactgatagaaattttaatactactttcttcgatccagctggaggaggagatcctattttatatcaacatctattt
>BK1BA1_3_2042
tttatctgcagcacaagcacattcagggccttctgtagatttagctatttttagtttacatatttctggactttcttctgtattaggatctattaattttattgtgactatttttaatatgagagctccaggaatgttcatgcataaaattcctttatttggatgatctgtattagtaactgcatttttacttgtaatttcattaccagttcttgcagggggtattactatgcttttaactgatagaaattttaatactactttcttcgatccagctggaggaggagatcctattttatatcaacatcttttc
>BK1BA1_3_2226
tttatctgcagcacaagcacattcagggccttctgtagatttagctatttttagtttacatatttctggactttcttctgtattaggatctattaattttattgtgactatttttaatatgagagctccaggaatgttcatgcataaaattcctttatttggatgatctgtattagtaactgcatttttacttgtaatttcattaccagttcttgcagggggaattactatgcttttaactgatagaaattttaatactactttcttcgatccagctggaggaggagatcctattttatatcaacatttattt
>BK1BA1_3_2276
tttatctgcagcacaagcacattcagggccttctgtagatttagctatttttagtttacatatttctggactttcttctgtattaggatctattaattttattgtgactatttttaatatgagagctccaggaatgttcatgcataaaattcctttatttggatgatctgtattagtaactgcatttttacttgtaatttcattaccagttcttgcagggggtattactatgcttttaactgatagaaattttaatactactttcttcgatccagctggaggaggagatccaattttatatcaacatctattt
>BK1BA1_3_2291
tttatctgcagcacaagcacattcagggccttctgtagatttagctatttttagtttacatatttctggactttcttctgtattaggatctattaattttattgtgactatttttaatatgagagctccaggaatgttcatgcataaaattcctttatttggatgatctgtattagtaactgcatttttacttgtaatttcattaccagttcttgcagggggtattactatgcttttaactgatagaaattttaatactactttcttcgatccagctggaggaggagatcctgtattgtatcaacatttgttt
>BK1BA1_3_2898
tttatctgcagcacaagcacattcagggccttctgtagatttagctattttcagtttacatatttctggactttcttctgtattaggatctattaattttattgtgactatttttaatatgagagctccaggaatgttcatgcataaaattcctttatttggatgatctgtattagtaactgcatttttacttgtaatttcattaccagttcttgcaggaggtattactatgcttttgactgatagaaattttaatactactttcttcgatccagctggaggaggagatcctattttataccaacatttattt
>BK1BA1_3_2962
tttatctgcagcacaagcacattcagggccttctgtagatttagctattttcagtttacatatttctggactttcttctgtattaggatctattaattttattgtgactatttttaatatgagagctccaggaatgttcatgcataaaattcctttatttggatgatctgtattagtaactgcatttttacttgtaatttcattaccagttcttgcaggaggtattactatgcttttaactgatagaaattttaatactactttcctcgatccagctggaggaggagatcctattttataccaacatttattt
>BK1BA1_3_3144
tttatctgcagcacaagcacattcagggccttctgtagatttagctatttttagtttacatatttctggactttcttctgtattaggatctattaattttattgtgactatttttaatatgagagctccaggaatgttcatgcataaaattcctttatttggatgatctgtattagtaactgcatttttacttgtaatttcattaccagttcttgcagggggtattactatgcttttaactgatagaaattttaatacatctttttatgatccggcaggcggaggtgatcctgtattgtatcaacatttgttt
>BK1BA1_3_3284
tttatctgcagcacaagcacgttcagggccttctgtagatttagctatttttagtttacatatttctggactttcttctgtattaggatctattaattttattgtgactatttttaatatgagagctccaggaatgttcatgcataaaattcctttatttggatgatctgtattagtaactgcatttttacttgtaatttcattaccagttcttgcagggggtattactatgcttttaactgatagaaattttaatactactttcttcgatccagctggaggaggagatcctattttatatcaacatttatt
>BK1BA1_3_3812
tttatctgcagcacaagcacattcagggccttccgtagatttagctatttttagtttacatatttctggactttcttctgtattaggatctattaattttattgtgactatttttaatatgagagctccaggaatgttcatgcataaaattcctttatttggatgatctgtattagtaactgcatttttacttgtaatttcattaccagttcttgcagggggtattactatgcttttaactgatagaaattttaatactactttcttcgatccagctggaggaggagatcctattttatatcaacatttatt
>BK1BA1_3_3910
attaagtagtgtacaagcacattcaggaccttcagttgatttagctatctttagtttacatatttctggactttcttctgtattaggatctattaattttattgtgactatttttaatatgagagctccaggaatgttcatgcataaaattcctttatttggatgatctgtattagtaactgcatttttacttgtaatttcattaccagttcttgcagggggtattactatgcttttaactgatagaaattttaatactactttcttcgatccagctggaggaggagatcctattttatatcaacatttattt
>BK1BA1_3_4155
tttatctgcagcacaagcacattcagggccttctgtagatttagctatttttagtttacatatttctggactttcttctgtattaggatctattaattttattgtgactatttttaatatgagagctccaggaatgttcatgcataaaattcctttatttggatgatctgtattagtaactgcatttttacttgtaatttcattaccagttcttgcagggggtattactatgcttttaactgatagaaattttaatactactttcttcgatccagctggaggaggagatcctattttattccagcatctattc
>BK1BA1_3_4186
gttaagttcaatcttagctcactcaggaccatcagtagatttagctatttttagtttacatctgtctggtattgcctcgattttaggatctattaattttattgtgactatttttaatatgagagctccaggaatgttcatgcataaaattcctttatttggatgatctgtattagtaactgcatttttacttgtaatttcattaccagttcttgcagggggtattactatgcttttaactgatagaaattttaatactactttcttcgatccagctggaggaggagatcctattttatatcaacatttattt
>BK1BA1_4_11
tttatctgcagcacaagcacattcagggccttctgtagatttagctatttttagtttacatatttctggactttcttctgtattaggatctattaattttattgtgactatttttaatatgagagctccaggaatgttcatgcataaaattcctttatttggatgatctgtattagtaactgcatttttacttgtaatttcattaccagttcttgcagggggtattactatgcttttaactgatagaaattttaatactactttcttcgatccagctggaggaggagatcctattttatatcaacatttattt
>BK1BA1_4_105
tttatctgcagcacaagcacattcagggccttctgtagatttagctatttttagtttacatatttctggactttcttctgtattaggatctattaattttattgtgactatttttaatatgagagctccaggaatgttcatgcataaaattcctttatttggatgatctgtattagtaactgcatttttacttgtaatttcattaccagttcttgcagggggtattactatgcttttaactgatagaaattttaatactactttcttcgatccagctggaggaggagatcctattttatatcaacatttattc
>BK1BA1_4_153
tttatctgcagcacaagcacattcagggccttctgtagatttagctatttttagtttacatatttctggaccttcttctgtattaggatctattaattttattgtgactatttttaatatgagagctccaggaatgttcatgcataaaattcctttatttggatgatctgtattagtaactgcatttttacttgtaatttcattaccagttcttgcagggggtattactatgcttttaactgatagaaattttaatactactttcttcgatccagctggaggaggagatcctattttatatcaacatttattt
>BK1BA1_4_187
tttatctgcagcacaagcacattcagggccttctgtagatttagctatttttagtttacatatttctggactttcttctgtattaggatctattaattttattgtgactatttttaatatgagagctccaggaatgttcatgcataaaattcctttatttggatgatctgtattagtaactgcatttttacttgtaatttcattaccagttcttgcagggggtattactatgcttttaactgatagaaattttaatactactttcttcgatccagctggaggaggagatcctattttatatcaacatttatt
>BK1BA1_4_188
ttatctgcagcacaagcacattcagggccttctgtagatttagctatttttagtttacatatttctggactttcttctgtattaggatctattaattttattgtgactatttttaatatgagagctccaggaatgttcatgcataaaattcctttatttggatgatctgtattagtaactgcatttttacttgtaatttcattaccagttcttgcagggggtattactatgcttttaactgatagaaattttaatactactttcttcgatccagctggaggaggagatcctattttatatcaacatttattt
>BK1BA1_4_403
tttatctgcagcacaagcacattcagggccttctgtagatttagctattttcagtttacatatttctggactttcttctgtattaggatctattaattttattgtgactatttttaatatgagagctccaggaatgttcatgcataaaattcctttatttggatgatctgtattagtaactgcatttttacttgtaatttcattaccagttcttgcaggaggtattactatgcttttaactgatagaaattttaatactactttcttcgatccagctggaggaggagatcctattttataccaacatttattt
>BK1BA1_4_598
tttatctgcagcacaagcacattcagggccttctgtagatttagctatttttagtttacatatttctggactttcttctgtattaggatctattaattttattgtgactatttttaatatgagagctccaggaatgttcatgcataaaattcctttatttggatgatctgtattagtaactgcatttttacttgtaatttcattaccagttcttgcagggggtattactatgcttttaactgatagaaattttaatactactttcttcgatccagctggaggaggagatcctattttataccaacatttattt
>BK1BA1_4_603
tttatctgcagcacaagcacattcagggccttctgtagatttagctatttttagtttacatatttctggactttcttctgtattaggatctattaattttattgactatttttaatatgagagctccaggaatgttcatgcataaaattcctttatttggatgatctgtattagtaactgcatttttacttgtaatttcattaccagttcttgcagggggtattactatgcttttaactgatagaaattttaatactactttcttcgatccagctggaggaggagatcctattttatatcaacatttattt
>BK1BA1_4_728
tttatctgcagcacaagcacattcagggccttctgtagatttagctattttcagtttacatatttctggactttcttctgtattaggatctattaattttattgtgactatttttaatatgagagctccaggaatgttcatgcataaaattcctttatttggatgatctgtattagtaactgcatttttacttgtaatttcattaccagctcttgcaggaggtattactatgcttttaactgatagaaattttaatactactttcttcgatccagctggaggaggagatcctattttataccaacatttattt
>BK1BA1_4_782
tttatctgcagcacaagcacattcagggccttctgtagatttagctattttcagtttacatatttctggactttcttctgtattaggatctattaattttattgtgactatttttaatatgagagctccaggaatgttcatgcataaaattcctttatttggatgatctgtattagtaactgcatttttacttgtaatttcattaccagttcttgcaggaggtattactatgcttttaactgatagaaattttaatactactttcttcgatccagctggaggaggagatcctattttatatcaacatttattt
>BK1BA1_4_970
tttatctgcagcacaagcacattcagggccttctgtagatttagctatttttagtttacatatttctggactttcttctgtattaggatctattaattttattgtgactatttttaatatgagagctccaggaatgttcatgcataaaattcctttatttggatgatctgtattagtaactgcatttttacttgtaatttcattaccagttcttgcagggggtattactatgcttttaactgatagaaattttaatactactttcttcgatccagctggaggaggagatcctattctatatcaacatttattt
>BK1BA1_4_981
tttatctgcagcacaagcacattcagggccttctgtagatttagctatttttagtttacatatttctggactttcttctgtgttaggatctattaattttattgtgactatttttaatatgagagctccaggaatgttcatgcataaaattcctttatttggatgatctgtattagtaactgcatttttacttgtaatttcattaccagttcttgcagggggtattactatgcttttaactgatagaaattttaatactactttcttcgatccagctggaggaggagatcctattttatatcaacatttattt
>BK1BA1_4_990
tttatctgcagcacaagcacattcagggccttctgtagatttagctatttttagtttacatatttctggactttcttctgtattaggatctattaattttattgtgactatttttaatatgagagctccaggaatgttcatgcataaaattcctttatttggatgatctgtattagtaactgcatttttacttgtaatttcattaccagttcttgcagggggtattactatgcttttaactgatagaaattttaatactactttcttcgatccagctggaggaggagatcctatattctatcaacatttattt
>BK1BA1_4_1092
tttatctgcagcacaagcacattcagggccttctgtagatttagctatttttagtttacatatttctggactttcttctgtattaggatctattaattttattgtgactatttttaatatgagagctccaggaatgttcatgcataaaattcctttatttggatgatctgtattagtaactgcatttttacttgtaatttcattaccagttcttgcagggggtattactatgcttttaactgatagaaattttaatactactttcttcgatccagctggaggaggagatcctattttatatcaacatctattt
>BK1BA1_4_1477
tttatctgcagcacaagcacattcagggccttctgtagatttagctattttcagtttacatatttctggactttcttctgtattaggatctattaattttattgtgactatttttaatatgagagctccaggaatgttcatgcataaaattcctttatttggatgatctgtattagtaactgcatttttacttgtaatttcattaccagttcttgcaggaggtattactatgcttttaactgatagaaattttaatactactttcctcgatccagctggaggaggagatcctattttataccaacatttattt
>BK1BA1_4_1599
tttatctgcagcgcaagcacattcagggccttctgtagatttagctatttttagtttacatatttctggactttcttctgtattaggatctattaattttattgtgactatttttaatatgagagctccaggaatgttcatgcataaaattcctttatttggatgatctgtattagtaactgcatttttacttgtaatttcattaccagttcttgcagggggtattactatgcttttaactgatagaaattttaatactactttcttcgatccagctggaggaggagatcctattttatatcaacatttattc
>BK1BA1_4_1787
tttatctgcagcacaagcacattcagggccttctgtagatttagctattttcagtctacatatttctggactttcttctgtattaggatctattaattttattgtgactatttttaatatgagagctccaggaatgttcatgcataaaattcctttatttggatgatctgtattagtaactgcatttttacttgtaatttcattaccagttcttgcaggaggtattactatgcttttaactgatagaaattttaatactactttcttcgatccagctggaggaggagatcctattttataccaacatttattt
>BK1BA1_5_11
tttatctgcagcacaagcacattcagggccttctgtagatttagctatttttagtttacatatttctggactttcttctgtattaggatctattaattttattgtgactatttttaatatgagagctccaggaatgttcatgcataaaattcctttatttggatgatctgtattagtaactgcatttttacttgtaatttcattaccagttcttgcagggggtattactatgcttttaactgatagaaattttaatactactttcttcgatccagctggaggaggagatcctattttatatcaacatttattt
>BK1BA1_5_110
tttatctgcagcacaagcacattcagggccttctgtagatttagctatttttagtttacatatttctggactttcttctgtattaggatctattaattttattgtgactatttttaatatgagagctccaggaatgttcatgcataaaattcctttatttggatgatctgtattagtaactgcatttttacttgtaatttcattaccagttcttgcagggggtattactatgcttttaactgatagaaattttaatactactttcttcgatccagctggaggaggagatcctattttatatcaacatttattc
>BK1BA1_5_176
tttatctgcagcacaagcacattcagggccttctgtagatttagctatttttagtttacatatttctggaccttcttctgtattaggatctattaattttattgtgactatttttaatatgagagctccaggaatgttcatgcataaaattcctttatttggatgatctgtattagtaactgcatttttacttgtaatttcattaccagttcttgcagggggtattactatgcttttaactgatagaaattttaatactactttcttcgatccagctggaggaggagatcctattttatatcaacatttattt
>BK1BA1_5_209
tttatctgcagcacaagcacattcagggccttctgtagatttagctatttttagtttacatatttctggactttcttctgtattaggatctattaattttattgtgactatttttaatatgagagctccaggaatgttcatgcataaaattcctttatttggatgatctgtattagtaactgcatttttacttgtaatttcattaccagttcttgcagggggtattactatgcttttaactgatagaaattttaatactactttcttcgatccagctggagggggagatcctattttatatcaacatttattt
>BK1BA1_5_221
tttatctgcagcacaagcacattcagggccttctgtagatttagctatttttagtttacatatttctggactttcttctgtattaggatctattaattttattgtgactatttttaatatgagagctccaggaatgttcatgcataaaattcctttatttggatgatctgtattagtaactgcatttttacttgtaatttcattaccagttcttgcagggggtattactatgcttttaactgatagaaattttaatactactttcttcgatccagctggaggaggagatcctattttatatcaacatttatt
>BK1BA1_5_222
ttatctgcagcacaagcacattcagggccttctgtagatttagctatttttagtttacatatttctggactttcttctgtattaggatctattaattttattgtgactatttttaatatgagagctccaggaatgttcatgcataaaattcctttatttggatgatctgtattagtaactgcatttttacttgtaatttcattaccagttcttgcagggggtattactatgcttttaactgatagaaattttaatactactttcttcgatccagctggaggaggagatcctattttatatcaacatttattt
>BK1BA1_5_575
tttatctgcagcacaagcacattcagggccttctgtagatttagctattttcagtttacatatttctggactttcttctgtattaggatctattaattttattgtgactatttttaatatgagagctccaggaatgttcatgcataaaattcctttatttggatgatctgtattagtaactgcatttttacttgtaatttcattaccagttcttgcaggaggtattactatgcttttaactgatagaaattttaatactactttcttcgatccagctggaggaggagatcctattttataccaacatttattt
>BK1BA1_5_893
tttatctgcagcacaagcacattcagggccttctgtagatttagctatttttagtttgcatatttctggactttcttctgtattaggatctattaattttattgtgactatttttaatatgagagctccaggaatgttcatgcataaaattcctttatttggatgatctgtattagtaactgcatttttacttgtaatttcattaccagttcttgcagggggtattactatgcttttaactgatagaaattttaatactactttcttcgatccagctggaggaggagatcctattttatatcaacatttattt
>BK1BA1_5_937
tttatctgcagcacaagcacattcagggccttctgtagatttagctatttttagtttacatatttctggactttcttctgtattaggatctattaattttattgtgactatttttaatatgagagctccaggaatgttcatgcataaaattcctttatttggatgatctgtattagtaactgcatttttacttgtaatttcattaccagttcttgcagggggtattactatgcttttaactgatagaaattttaatactactttcttcgatccagctggaggaggagatcctattttatatcaacacttattt
>BK1BA1_5_1032
tttatctgcagcacaagcacattcagggccttctgtagatttagctatttttagtttacatatttctggactttcttctgtattaggatctattaattttattgtgactatttttaatatgagagctccaggaatgttcatgcataaaattcctttatttggatgatctgtattagtaactgcattcttacttgtaatttcattaccagttcttgcagggggtattactatgcttttaactgatagaaattttaatactactttcttcgatccagctggaggaggagatcctattttatatcaacatttattt
>BK1BA1_5_1230
tttatctgcagcacaagcacattcagggccttctgtagatttagctatttttagtttacatatttctggactttcttctgtattaggatctattaattttattgtgactatttttaatatgagagctccaggaatgttcatgcataaaattcctttatttggatgatctgtattagtaactgcatttttacttgtaatttcattaccagttcttgcagggggtattactatgcttttaaccgatagaaattttaatactactttcttcgatccagctggaggaggagatcctattttatatcaacatttattt
>BK1BA1_5_1587
tttatctgcagcacaagcacattcagggccttctgtagatttagctatttttagtttacatatttctggactttcttctgtattaggatctattaattttattgtgactatttttaatatgagagctccaggaatgttcatgcataaaattcctttatttggatgatctgtattagtaactgcatttttacttgtaatttcattaccagttcttgcagggggcattactatgcttttaactgatagaaattttaatactactttcttcgatccagctggaggaggagatcctattttatatcaacatttattt
>BK1BA1_5_1606
tttatctgcagcacaagcacattcagggccttctgtagatttagctatttttagtttacatatttctggactttcttctgtattaggatctattaattttattgtgactatttttaatatgagagctccaggaatgttcatgcataaaattcctttatttggatgatctgtattagtaactgcatttttacttgtaatttcattaccagttcttgcagggagtattactatgcttttaactgatagaaattttaatactactttcttcgatccagctggaggaggagatcctattttatatcaacatttattt
>BK1BA1_5_1656
tttatctgcagcacaagcacattcagggccttctgtagatttagctatttttagtttacatatttctggactttcttctgtattaggatctattaattttattgtgactatttttaatatgagagctccaggaatgttcatgcataaaattcctttatttggatgatctgtattagtaactgcatttttacttgtaatttcattaccagttcttgcagggggtattactatgcttttaactgatagaaattttaatactactttcttcgatccagctggaggaggagatcctatattctatcaacacttattt
>BK1BA1_5_1708
tttatctgcagcacaagcacattcagggccttctgtaggtttagctatttttagtttacatatttctggactttcttctgtattaggatctattaattttattgtgactatttttaatatgagagctccaggaatgttcatgcataaaattcctttatttggatgatctgtattagtaactgcatttttacttgtaatttcattaccagttcttgcagggggtattactatgcttttaactgatagaaattttaatactactttcttcgatccagctggaggaggagatcctattttatatcaacatttattt
>BK1BA1_5_1836
tttatctgcagcacaagcacattcagggccttctgtagatttagctatttttagtttacatatttctggactttcttctgtattaggatctattaattttattgtgactatttttaatatgagagctccaggaatgttcatgcataaaattcctttatttggatgatctgtattagtaactgcatttttacttgtaatttcattaccagttcttgcagggggtattactatgcttttaactgatagaaattttaatactactttcttcgatccagctggaggaggagatcctattctatatcaacatttattt
>BK1BA1_5_1948
tttatctgcagcacaagcacattcagggccttctgtagatttagctattttcagtttacatatttctggactttcttctgtattaggatctattaattttattgtgactatttttaatatgagagctccaggaatgttcatgcataaagttcctttatttggatgatctgtattagtaactgcatttttacttgtaatttcattaccagttcttgcaggaggtattactatgcttttaactgatagaaattttaatactactttcttcgatccagctggaggaggagatcctattttataccaacatttattt
>BK1BA1_5_1953
tttatctgcagcacaagcacattcagggccttctgtagatttagctattttcagtttacatatttctggactttcttctgtattaggatctattaattttattgtgactatttttaatatgagagctccaggaatgttcatgcataaaattcctttatttggatgatctgtactagtaactgcatttttacttgtaatttcattaccagttcttgcaggaggtattactatgcttttaactgatagaaattttaatactactttcttcgatccagctggaggaggagatcctattttataccaacatttattt
>BK1BA1_5_2076
tttatctgcagcacaagcacattcagggccttctgtaggtttagctatttttagtttacatatttctggactttcttctgtattaggatctattaattttattgtgactatttttaatatgagagctccaggaatgttcatgcataaaattcctttatttggatgatctgtattagtaactgcatttttacttgtaatttcattaccagttcttgcagggggtattactatgcttttaactgatagaaattttaatactactttcttcgatccagctggaggaggagatcctattttatatcaacatttatt
>BK1BA1_5_2166
tttatctgcagcacaagcacattcagggccttctgtagatttagctatttttagtttacatatttctggactttcttctgtattaggatctattaattttattgtgactatttttaatatgagagctccaggaatgttcatgcataaaattcctttatttggatgatctgtattagtaactgcatttttacttgtaatttcattaccagttcttgcagggggtattactatgcttttaactgatagaaattttaatactactttcttcgatccagctggaggaggagatcctattttatatcaacatctattt
>BK1BA1_5_2174
tttatctgcagcacaagcacattcagggccttctgtagatttagctatttttagtttacatatttctggactttcttctgtattaggatctattaactttatcgttactatttttaatatgagagctccaggaatgttcatgcataaaattcctttatttggatgatctgtattagtaactgcatttttacttgtaatttcattaccagttcttgcaggaggtattactatgcttttaactgatagaaattttaatactactttcttcgatccagctggaggaggagatcctattttataccaacatttattt
>BK1BA1_5_2241
tttatctgcagcacaagcacattcagggccttctgtagatttagctattttcagtttacatatttctggactttcttctgtattaggatctattaattttattgtgactatttttaatatgagagctccaggaatgttcatgcataaaattcctttatttggatgatccgtattagtaactgcatttttacttgtaatttcattaccagttcttgcaggaggtattactatgcttttaactgatagaaattttaatactactttcttcgatccagctggaggaggagatcctattttataccaacatttattt
>BK1BA1_5_2244
tttatctgcagcacaagcacattcagggccttctgtagatttagctatttttagtttacatatttctggactttcttctgtattaggatctattaattttattgtgactatttttaatatgagagctccaggaatgttcatgcataaaattcctttatttggatgatctgtattagtaactgcatttttacttgtaatttcattaccagttcttgcagggggtattactatgcttttaacagatcgtaattttaatactagtttctatgatccagcaggagggggagatcctgtattataccaacatcttttc
>BK1BA1_5_2360
tttatctgcagcacaagcacattcagggccttctgtagatttagctatttttagtttacatatttctggactttcttctgtattaggatctattaattttattgtgactatttttaatatgagagctccaggaatgttcatgcataaaattcccttatttggatgatctgtattagtaactgcatttttacttgtaatttcattaccagttcttgcagggggtattactatgcttttaactgatagaaattttaatactactttcttcgatccagctggaggaggagatcctattttatatcaacatttatt
>BK1BA1_5_2485
cctttatctgcagcacaagcacattcagggccttctgtagatttagctatttttagtttacatatttctggactttcttctgtattaggatctattaattttattgtgactatttttaatatgagagctccaggaatgttcatgcataaaattcctttatttggatgatctgtattagtaactgcatttttacttgtaatttcattaccagttcttgcagggggtattactatgcttttaactgatagaaattttaatactactttcttcgatccagctggaggaggagatcctattttatatcaacatttattt
>BK1BA1_5_3098
tttatctgcagcacaagcacattcagggccttctgtagatttagctatttttagtttacatatttctggactttcttctgtattaggatctattaattttattgtgactatttttaatatgagagctccaggaatgttcatgcataaaattcctttatttggatgatctgtattagtaactgcatttttacttgtaatttcattaccagttcttgcagggggtattactatgcttttaactgatagaaattttaatactactttcttcgatccagctggaggaggagatcctattttatatcaacatcttttt
>BK1BA1_5_3371
tttatctgcagcacaagcacattcagggccttctgtagatttagctatttttagtttacatatttctggactttcttctgtattaggatctattaattttattgtgactatttttaatatgagagctccaggaatgttcatgcataaaattcctttatttggatgatctgtattagtagctgcatttttacttgtaatttcattaccagttcttgcagggggtattactatgcttttaactgatagaaattttaatactactttcttcgatccagctggaggaggagatcctattttatatcaacatttatt
>BK1BA1_5_3400
tttatctgcagcacaagcacattcagggccttctgtagatttagctatttttagtttacatatttctggactttcttctgtattaggatctattaattttattgtgactatttttaatatgagagctccaggaatgttcatgcataaaattcctttatttggatgatctgtattagtaactgcatttttacttgtaatttcattaccagttcttgcagggggtattactatgcttttaactgatagaaattttaatacatctttttatgatccggcaggcggaggtgatcctgtattgtatcaacatttgttt
>BK1BA1_5_3466
tttatctgcagcacaagcacattcagggccttctgtagatttagctattttcagtttacatatttctggactttcttccgtattaggatctattaattttattgtgactatttttaatatgagagctccaggaatgttcatgcataaaattcctttatttggatgatctgtattagtaactgcatttttacttgtaatttcattaccagttcttgcaggaggtattactatgcttttaactgatagaaattttaatactactttcttcgatccagctggaggaggagatcctattttataccaacatttattt
>BK1BA1_5_3473
tttatctgcagcacaagcacattcagggccttctgtagatttagctatttttagtttacatatttctggactttcttctgtattaggatctattaattttattgtgactatttttaatatgagagctccaggaatgttcatgcataaaattcctttatttggatgatctgtattagtaactgcatttttacttgtaatttcattaccagttcttgcagggggtattactatgcctttaactgatagaaattttaatactactttcttcgatccagctggaggaggagatcctattttatatcaacatttatt
>BK1BA1_5_3516
tttatctgcagcacaagcacattcagggccttctgtagatttagctatttttagtttacatatttctggactttcttctgtattaggatctattaattttattgtgactatttttaatatgagagctccaggaatgttcatgcataaaattcctttatttggatgatctgtattagtaactgcatttttacttgtaatttcattaccagttcttgcagggggtattactatgcttttaactgatagaaattttaatactactttcttcggtccagctggaggaggagatcctattttatatcaacatttatt
>BK1BA1_5_4038
tttatctgcagcacaagcacattcagggccttctgtagatttagctatttttagtttacatatttctggactttcttctgtattaggatctattaattttattgtgactatttttaatatgagagctccaggaatgttcatgcataaaattcctttatttggatgatctgtattagtaactgcatttttacttgtaatttcattaccagttcttgcagggggtattactatgcttttaactgatagaaattttaatactactttcttcgatccagctggaggaggagatcctatattctatcaacatttatt
>BK1BA1_5_4044
tttatctgcagcacaagcacattcagggccttctgtagatttagctatttttagtttacatatttccggactttcttctgtattaggatctattaattttattgtgactatttttaatatgagagctccaggaatgttcatgcataaaattcctttatttggatgatctgtattagtaactgcatttttacttgtaatttcattaccagttcttgcagggggtattactatgcttttaactgatagaaattttaatactactttcttcgatccagctggaggaggagatcctattttatatcaacatttatt
>BK1BA1_5_4307
tttatctgcagcacaagcacattcagggccttctgtagatttagctattttcagtttacatatttctggactttcttctgtattaggatctattaattttattgtgactatttttaatatgagagctccaggaatgttcatgcataaaattcctttatttggatgatctgtattagtaactgcatttttacttgtaatttcattaccagttcttgcaggaggtattactatgcttttaactgatagaaattttaatactactttcttcgatccagctggaggaggagatcctattttgtaccaacatttattt
>BK1BA1_5_4324
tttatctgcagcacaagcacattcagggccttctgtagatttagctattttcagtttacatatttctggactttcttctgtattaggatctattaattttattgtgactatttttaatatgagagctccaggaatgttcatgcataaaattcctttatttggatgatctgtattagtaactgcatttttacttgtaatttcattaccagttcttgcaggaggtattactatgcttttaactgatagaaattttaatactactttcttcgatccagctggaggaggagatcccattttataccaacatttattt
>BK1BA1_5_4369
tttatctgcagcacaagcacattcagggccttctgtagatttagctatttttagtttacatatttctggactttcttctgtattaggatctattaattttattgtgactatttttaatatgagagctccaggaatgttcatgcataaagttcctttatttggatgatctgtattagtaactgcatttttacttgtaatttcattaccagttcttgcagggggtattactatgcttttaactgatagaaattttaatactactttcttcgatccagctggaggaggagatcctattttatatcaacatttatt
>BK1BB1_1_11
tttatctgcagcacaagcacattcagggccttctgtagatttagctatttttagtttacatatttctggactttcttctgtattaggatctattaattttattgtgactatttttaatatgagagctccaggaatgttcatgcataaaattcctttatttggatgatctgtattagtaactgcatttttacttgtaatttcattaccagttcttgcagggggtattactatgcttttaactgatagaaattttaatactactttcttcgatccagctggaggaggagatcctattttatatcaacatttattt
>BK1BB1_1_110
tttatctgcagcacaagcacattcagggccttctgtagatttagctatttttagtttacatatttctggactttcttctgtattaggatctattaattttattgtgactatttttaatatgagagctccaggaatgttcatgcataaaattcctttatttggatgatctgtattagtaactgcatttttacttgtaatttcattaccagttcttgcagggggtattactatgcttttaactgatagaaattttaatactactttcttcgatccagctggaggaggagatcctattttatatcaacatttattc
>BK1BB1_1_164
tttatctgcagcacaagcacattcagggccttctgtagatttagctatttttagtttacatatttctggaccttcttctgtattaggatctattaattttattgtgactatttttaatatgagagctccaggaatgttcatgcataaaattcctttatttggatgatctgtattagtaactgcatttttacttgtaatttcattaccagttcttgcagggggtattactatgcttttaactgatagaaattttaatactactttcttcgatccagctggaggaggagatcctattttatatcaacatttattt
>BK1BB1_1_196
tttatctgcagcacaagcacattcagggccttctgtagatttagctatttttagtttacatatttctggactttcttctgtattaggatctattaattttattgtgactatttttaatatgagagctccaggaatgttcatgcataaaattcctttatttggatgatctgtattagtaactgcatttttacttgtaatttcattaccagttcttgcagggggtattactatgcttttaactgatagaaattttaatactactttcttcgatccagctggagggggagatcctattttatatcaacatttattt
>BK1BB1_1_210
tttatctgcagcacaagcacattcagggccttctgtagatttagctatttttagtttacatatttctggactttcttctgtattaggatctattaattttattgtgactatttttaatatgagagctccaggaatgttcatgcataaaattcctttatttggatgatctgtattagtaactgcatttttacttgtaatttcattaccagttcttgcagggggtattactatgcttttaactgatagaaattttaatactactttcttcgatccagctggaggaggagatcctattttatatcaacatttatt
>BK1BB1_1_211
ttatctgcagcacaagcacattcagggccttctgtagatttagctatttttagtttacatatttctggactttcttctgtattaggatctattaattttattgtgactatttttaatatgagagctccaggaatgttcatgcataaaattcctttatttggatgatctgtattagtaactgcatttttacttgtaatttcattaccagttcttgcagggggtattactatgcttttaactgatagaaattttaatactactttcttcgatccagctggaggaggagatcctattttatatcaacatttattt
>BK1BB1_1_537
tttatctgcagcacaagcacattcagggccttctgtagatttagctattttcagtttacatatttctggactttcttctgtattaggatctattaattttattgtgactatttttaatatgagagctccaggaatgttcatgcataaaattcctttatttggatgatctgtattagtaactgcatttttacttgtaatttcattaccagttcttgcaggaggtattactatgcttttaactgatagaaattttaatactactttcttcgatccagctggaggaggagatcctattttataccaacatttattt
>BK1BB1_1_725
tttatctgcagcacaagcacattcagggccttctgtagatttagctatttttagtttacatatttctggactttcttctgtattaggatctattaattttattgtgactatttttaatatgagagctccaggaatgttcatgcataaaattcctttatttggatgatctgtattagtaactgcatttttacttgtaatttcattaccagttcttgcaggaggtattactatgcttttaactgatagaaattttaatactactttcttcgatccagctggaggaggagatcctattttataccaacatttattt
>BK1BB1_1_835
tttatctgcagcacaagcacattcagggccttctgtagatttagctatttttagtttgcatatttctggactttcttctgtattaggatctattaattttattgtgactatttttaatatgagagctccaggaatgttcatgcataaaattcctttatttggatgatctgtattagtaactgcatttttacttgtaatttcattaccagttcttgcagggggtattactatgcttttaactgatagaaattttaatactactttcttcgatccagctggaggaggagatcctattttatatcaacatttattt
>BK1BB1_1_948
tttatctgcagcacaagcacattcagggccttctgtagatttagctatttttagtttacatatttctggactttcttctgtattaggatctattaattttattgtgactatttttaatatgagagctccaggaatgttcatgcataaaattcctttatttggatgatctgtattagtaactgcattcttacttgtaatttcattaccagttcttgcagggggtattactatgcttttaactgatagaaattttaatactactttcttcgatccagctggaggaggagatcctattttatatcaacatttattt
>BK1BB1_1_1013
tttatctgcagcacaagcacattcagggccttctgtagatttagctattttcagtttacatatttctggactttcttctgtattaggatctattaattttattgtgactatttttaatatgagagctccaggaatgttcatgcataaaattcctttatttggatgatctgtattagtaactgcatttttacttgtaatttcattaccagttcttgcagggggtattactatgcttttaactgatagaaattttaatactactttcttcgatccagctggaggaggagatcctattttataccaacatttattt
>BK1BB1_1_1351
tttatctgcagcacaagcacattcagggccttctgtagatttagctatttttagtttacatatttctggactttcttctgtattaggatctattaattttattgtgactatttttaatatgagagctccaggaatgttcatgcataaaattcctttatttggatgatctgtattagtaactgcatttttacttgtaatttcattaccagttcttgcagggggtattactatgcttttaactgatagaaattttaatactactttcttcgatccagctggaggaggagatcctattttatataatcatttattt
>BK1BB1_1_1448
tttatctgcagcacaagcacattcagggccttctgtagatttagctattttcagtttacatatttctggactttcttctgtattaggatctattaattttattgtgactatttttaatatgagagctccaggaatgttcatgcataaaattcctttatttggatgatctgtattagtaactgcatttttacttgtaatttcattaccagttcttgcaggaggtattactatgcttttaactgatagaaattttaatactactttcttcgatccagctggaggaggagatcctattttataccaacatttattc
>BK1BB1_1_1539
tttatctgcagcacaagcacattcagggccttctgtagatttagctatttttagtttacatatttctggactttcttctgtattaggatctattaattttattgtgactatttttaatatgagagctccaggaatgttcatgcataaaattcctttattttgatgatctgtattagtaactgcatttttacttgtaatttcattaccagttcttgcagggggtattactatgcttttaactgatagaaattttaatactactttcttcgatccagctggaggaggagatcctattttatatcaacatttattt
>BK1BB1_1_1562
tttatctgcagcacaagcacattcagggccttctgtagatttagctatttttagtttacatatttctggactttcttctgtattaggatctattaattttattgtgactatttttaatatgagagctccaggaatgttcatgcataaaattcctttatttggatgatctgtattagtaactgcatttttacttgtaatttcattaccagttcttgcagggagtattactatgcttttaactgatagaaattttaatactactttcttcgatccagctggaggaggagatcctattttatatcaacatttattt
>BK1BB1_1_1618
tttatctgcagcacaagcacattcaggcccttctgtagatttagctatttttagtttacatatttctggactttcttctgtattaggatctattaattttattgtgactatttttaatatgagagctccaggaatgttcatgcataaaattcctttatttggatgatctgtattagtaactgcatttttacttgtaatttcattaccagttcttgcagggggtattactatgcttttaactgatagaaattttaatactactttcttcgatccagctggaggaggagatcctattttatatcaacatttattt
>BK1BB1_1_1651
tttatctgcagcacaagcacattcagggccttctgtagatttagctattttcagtttacatatttctggactttcttctgtattaggttctattaattttattgtgactatttttaatatgagagctccaggaatgttcatgcataaaattcctttatttggatgatctgtattagtaactgcatttttacttgtaatttcattaccagttcttgcaggaggtattactatgcttttaactgatagaaattttaatactactttcttcgatccagctggaggaggagatcctattttataccaacatttattt
>BK1BB1_1_1666
tttatctgcagcacaagcacattcagggccttctgtaggtttagctatttttagtttacatatttctggactttcttctgtattaggatctattaattttattgtgactatttttaatatgagagctccaggaatgttcatgcataaaattcctttatttggatgatctgtattagtaactgcatttttacttgtaatttcattaccagttcttgcagggggtattactatgcttttaactgatagaaattttaatactactttcttcgatccagctggaggaggagatcctattttatatcaacatttattt
>BK1BB1_1_1934
tttatctgcagcacaagcacattcagggccttctgtagatttagctattttcagtttacatatttctggactttcttctgtattaggatctattaattttattgtgactatttttaatatgagagctccaggaatgttcatgcataaaattcctttatttggatgatctgtattagtaactgcatttttacttgtaatttcattaccagttcttgcaggaggtattactatgcttttaactgatagaaattttaatactactttcttcgatccagctggaggaggagatcctattttataccaacacttattt
>BK1BB1_1_2047
tttatctgcagcacaagcacattcagggccttctgtagatttagctatttttagtttacatatttctggactttcttctgtattaggatctattaattttattgtgactatttttaatatgagagctccaggaatgttcatgcataatattcctttatttggatgatctgtattagtaactgcatttttacttgtaatttcattaccagttcttgcagggggtattactatgcttttaactgatagaaattttaatactactttcttcgatccagctggaggaggagatcctattttatatcaacatttattt
>BK1BB1_1_2071
tttatctgcagcacaagcacattcagggccttctgtagatttagctattttcagtttacatatttctggactttcttctgtattaggatctattaattttattgtgactatttttaatatgagagctccaggaatgttcatgcataaaattcctttatttggatgatctgtattagtaactgcatttttacttgtaatttcattaccagttcttgcgggaggtattactatgcttttaactgatagaaattttaatactactttcttcgatccagctggaggaggagatcctattttataccaacatttattt
>BK1BB1_1_2106
tttatctgcagcacaagcacattcagggccttctgtagatttagctatttttagtttacatatttctggactttcttctgtattaggatctattaattttattgtgactatttttaatatgagagctccaggaatgttcatgcataaaattcctttatttggatgatctgtattagtaactgcatttttacttgtaatttcattaccagttcttgcagggggtattactatgcttttaactgatagaaattttaatactactttcttcgatccagctggaggaggagatcctattttatatcaacatctattt
>BK1BB1_1_2132
tttatctgcagcacaagcacattcagggccttctgtagatttagctatttttagtttacatatttctggactttcttctgtattaggatctattaattttattgtgactatttttaatatgagagctccaggaatgttcatgcataaaattcctttatttggatgatctgtattagtaactgcatttttacttgtaatttcattaccagttcttgcagggggtattactatgcttttaactgatagaaattttaatactactttcttcgatccagctggaggaggagatcctattttatatcaacatcttttc
>BK1BB1_1_2156
tttatctgcagcacaagcacattcagggccttctgtagatttagctattttcagtttacatatttctggactttcttctgtattaggatctattaattttattgtgactatttttaatatgagagctccaggaatgttcatgcataaaattcccttatttggatgatctgtattagtaactgcatttttacttgtaatttcattaccagttcttgcaggaggtattactatgcttttaactgatagaaattttaatactactttcttcgatccagctggaggaggagatcctattttataccaacatttattt
>BK1BB1_1_2271
tttatctgcagcacaagcacattcagggccttctgtagatttagctatttttagtttacatatttctggactttcttctgtattaggatctattaattttattgtgactatttttaatatgagagctccaggaatgttcatgcataaaattcctttattaggatgatctgtattagtaactgcatttttacttgtaatttcattaccagttcttgcagggggtattactatgcttttaactgatagaaattttaatactactttcttcgatccagctggaggaggagatcctattttatatcaacatttattt
>BK1BB1_1_2485
tttatctgcagcacaagcacattcagggccttctgtagatttagctattttcagtttacatatttctggactttcttctgtattaggatctattaattttattgtgactatttttaatatgagagctccaggaatgttcatgcataaaattcctttatttggatgatctgtattagtaactgcatttttacttgtagtttcattaccagttcttgcaggaggtattactatgcttttaactgatagaaattttaatactactttcttcgatccagctggaggaggagatcctattttataccaacatttattt
>BK1BB1_1_2501
tttatctgcagcacaagcacattcagggccttctgtagatttagctatttttagtttacatatttctggactttcttctgtattaggatctattaattttattgtgactatttttaatatgagagctccaggaatgttcatgcataaaatacctttatttggatgatctgtattagtaactgcatttttacttgtaatttcattaccagttcttgcagggggtattactatgcttttaactgatagaaattttaatactactttcttcgatccagctggaggaggagatcctattttatatcaacatttattt
>BK1BB1_1_2614
tttatctgcagcgcaagcacattcagggccttctgtagatttagctatttttagtttacatatttctggactttcttctgtattaggatctattaattttattgtgactatttttaatatgagagctccaggaatgttcatgcataaaattcctttatttggatgatctgtattagtaactgcatttttacttgtaatttcattaccagttcttgcagggggtattactatgcttttaactgatagaaattttaatactactttcttcgatccagctggaggaggagatcctattttatatcaacatttatt
>BK1BB1_1_2632
tttatctgcagcacaagcacattcagggccttctgtagatttagctatttttagtttacatatttctggactttcttctgtattaggatctattaattttattgtgactatttttaatatgagagctccaggaatgttcatgcataaaattcctttatttggatgatctgtattagtaactgcatttttacttgtaatttcattaccagttcttgcagggggtattactatgcttttaactgatagaaattttaatactactttcttcgatccagctggaggaggagatcctattttatatcaacatttatta
>BK1BB1_1_2848
tttatctgcagcacaagcacattcagggccttctgtagatttagctatttttagtttacatatttctggactttcttctgtattaggatctattaattttattgtgactatttttaatatgagagctccaggaatgttcatgcataaaattcctttatttggatgatctgtattagtaactgcatttttacttgtaatttcattaccagttcttgcagggggtattactatgcttttaactgatagaaattttaatactactttcttcgatccagctggaggaggtgatcctattttatatcaacatttattt
>BK1BB1_1_2929
tttatctgcagcacaagcacattcagggccttctgtagatttagctattttcagtttacatatttctggactttcttctgtattaggatctattaattttattgtgactatttttaatatgagagctccaggaatgttcatgcataaaattcctttacttggatgatctgtattagtaactgcatttttacttgtaatttcattaccagttcttgcaggaggtattactatgcttttaactgatagaaattttaatactactttcttcgatccagctggaggaggagatcctattttataccaacatttattt
>BK1BB1_1_2940
tttatctgcagcacaagcacattcagggccttctgtagatttagctattttcagtttacatatttctggactttcttctgtattaggatctattaattttattgtgactatttttaatatgagagctccaggaatgttcatgcataaaattcctttatttggatgatctgtattagtaactgcatttctacttgtaatttcattaccagttcttgcaggaggtattactatgcttttaactgatagaaattttaatactactttcttcgatccagctggaggaggagatcctattttataccaacatttattt
>BK1BB1_1_3071
tttatctgcagcacaagcacattcagggccttctgtagatttagctattttcagcttacatatttctggactttcttctgtattaggatctattaattttattgtgactatttttaatatgagagctccaggaatgttcatgcataaaattcctttatttggatgatctgtattagtaactgcatttttacttgtaatttcattaccagttcttgcaggaggtattactatgcttttaactgatagaaattttaatactactttcttcgatccagctggaggaggagatcctattttataccaacatttattt
>BK1BB1_1_3596
tttatctgcagcacaagcacattcagggccttctgtagatttagctattttcagtttacatatttctggactttcttctgtattaggatctattaattttattgtgactatttttaatatgagagctccaggaatgttcatgcataaaattcctttatttggatgatctgtattagtgactgcatttttacttgtaatttcattaccagttcttgcaggaggtattactatgcttttaactgatagaaattttaatactactttcttcgatccagctggaggaggagatcctattttataccaacatttattt
>BK1BB1_1_3758
tttatctgcagcacaagcacattcagggccttctgtagatttagctattttcagtttacatatttctggactttcttctgtattaggatctattaattttattgtgactatttttaatatgagagctccaggaatgttcatgcataaaattcctttatttggatgatctgtattagtaactgcatttttacttgtaatttcattaccagttcttgcaggaggtattactatgcttttaactgatagaaattttaatactactttcttcgatccagctggaggaggggatcctattttataccaacatttattt
>BK1BB1_1_3809
tttatctgcagcacaagcacattcagggccttctgtagatttagctattttcagtttacatatttctggactttcttctgtattaggatctattaattttattgtgactatttttaatatgagagctccaggaatgttcatgcataaaattcctttatttggatgatctgtattagtaactgcatttttacttgtaatttcattaccagttcttgcaggaggtattactatgctcttaactgatagaaattttaatactactttcttcgatccagctggaggaggagatcctattttataccaacatttattt
>BK1BB1_1_4116
tttatctgcagcacaagcacattcagggccttctgtagatttagctatttttagtttacatatttctggactttcttctgtattaggatctattaattttattgtgactatttttaatatgagagctccaggaatgttcatgcataaaattcctttatttggatgatctgtattagtaactgcatttttacttttattatctttaccagtttttgcgggagcaattactatgcttttaacagatcgtaattttaatactagtttctatgatccagcaggagggggagatcctgtattataccaacatcttttc
>BK1BB1_1_4380
tttatctgcagcacaagcacattcagggccttctgtagatttagctatttttagtttacatatttctggactttcttctgtattaggatctattaattttattgtgactatttttaatatgagagctccaggaatgttcatgcataaagttcctttatttggatgatctgtattagtaactgcatttttacttgtaatttcattaccagttcttgcagggggtattactatgcttttaactgatagaaattttaatactactttcttcgatccagctggaggaggagatcctattttatatcaacatttatt
>BK1BB1_2_11
tttatctgcagcacaagcacattcagggccttctgtagatttagctatttttagtttacatatttctggactttcttctgtattaggatctattaattttattgtgactatttttaatatgagagctccaggaatgttcatgcataaaattcctttatttggatgatctgtattagtaactgcatttttacttgtaatttcattaccagttcttgcagggggtattactatgcttttaactgatagaaattttaatactactttcttcgatccagctggaggaggagatcctattttatatcaacatttattt
>BK1BB1_2_183
tttatctgcagcacaagcacattcagggccttctgtagatttagctatttttagtttacatatttctggactttcttctgtattaggatctattaattttattgtgactatttttaatatgagagctccaggaatgttcatgcataaaattcctttatttggatgatctgtattagtaactgcatttttacttgtaatttcattaccagttcttgcagggggtattactatgcttttaactgatagaaattttaatactactttcttcgatccagctggaggaggagatcctattttatatcaacatttatt
>BK1BB1_2_184
ttatctgcagcacaagcacattcagggccttctgtagatttagctatttttagtttacatatttctggactttcttctgtattaggatctattaattttattgtgactatttttaatatgagagctccaggaatgttcatgcataaaattcctttatttggatgatctgtattagtaactgcatttttacttgtaatttcattaccagttcttgcagggggtattactatgcttttaactgatagaaattttaatactactttcttcgatccagctggaggaggagatcctattttatatcaacatttattt
>BK1BB1_2_447
tttatctgcagcacaagcacattcagggccttctgtagatttagctattttcagtttacatatttctggactttcttctgtattaggatctattaattttattgtgactatttttaatatgagagctccaggaatgttcatgcataaaattcctttatttggatgatctgtattagtaactgcatttttacttgtaatttcattaccagttcttgcaggaggtattactatgcttttaactgatagaaattttaatactactttcttcgatccagctggaggaggagatcctattttataccaacatttattt
>BK1BB1_2_585
tttatctgcagcacaagcacattcagggccttctgtagatttagctatttttagtttacatatttctggactttcttctgtattaggatctattaattttattgtgactatttttaatatgagagctccaggaatgttcatgcataaaattcctttatttggatgatctgtattagtaactgcatttttacttgtaatttcattaccagttcttgcaggaggtattactatgcttttaactgatagaaattttaatactactttcttcgatccagctggaggaggagatcctattttataccaacatttattt
>BK1BB1_2_751
tttatctgcagcacaagcacattcagggccttctgtagatttagctatttttagtttacatatttctggactttcttctgtattaggatctattaattttattgtgactatttttaatatgagagctccaggaatgttcatgcataaaattcctttatttggatgatctgtattagtaactgcattcttacttgtaatttcattaccagttcttgcagggggtattactatgcttttaactgatagaaattttaatactactttcttcgatccagctggaggaggagatcctattttatatcaacatttattt
>BK1BB1_2_1011
tttatctgcagcacaagcacattcagggccttctgtagatttagctatttttagtttacatatttctggactttcttctgtattaggatctattaattttattgtgactatttttaatatgagagctccaggaatgttcatgcataaaattcctttatttggatgatctgtattagtaactgcatttttacttgtaatttcattaccagttcttgcagggggtattactatgcttttaactgatagaaattttaatacttcattttacgatcctgctggtggtggagatcctgtgttgtatcaacaccttttt
>BK1BB1_2_1060
tttatctgcagcacaagcacattcagggccttctgtagatttagctatttttagtttacatatttctggactttcttctgtattaggatctattaattttattgtgactatttttaatatgagagctccaggaatgttcatgcataaaattcctttatttggatgatctgtattagtaactgcatttttacttgtaatttcattaccagttcttgcagggggtattactatgcttttaactgatagaaattttaatactactttcttcgatccagctggaggaggagatcctattttatatcaacaccttttt
>BK1BB1_2_1094
tttatctgcagcacaagcacattcagggccttctgtagatttagctatttttagtttacatatttctggactttcttctgtattaggatctattaattttattgtgactatttttaatatgagagctccaggaatgttcatgcataaaattcctttatttggatgatctgtattagtaactgcatttttacttgtaatttcattaccagttcttgcagggggcattactatgcttttaactgatagaaattttaatactactttcttcgatccagctggaggaggagatcctattttatatcaacatttattt
>BK1BB1_2_1162
tttatctgcagcacaagcacattcagggccttctgtaggtttagctatttttagtttacatatttctggactttcttctgtattaggatctattaattttattgtgactatttttaatatgagagctccaggaatgttcatgcataaaattcctttatttggatgatctgtattagtaactgcatttttacttgtaatttcattaccagttcttgcagggggtattactatgcttttaactgatagaaattttaatactactttcttcgatccagctggaggaggagatcctattttatatcaacatttattt
>BK1BB1_2_1270
tttatctgcagcacaagcacattcagggccttctgtagatttagctatttttagtttacatatttctggactttcttctgtattaggatctattaattttattgtgactatttttaatatgagagctccaggaatgttcatgcataaaattcctttatttggatgatctgtattagtaactgcatttttacttgtaatttcattaccagttcttgcagggggtattactatgcttttaactgatagaaattttaatactactttcttcgatccagctggaggaggagatcctatattctatcaacatttattt
>BK1BB1_2_1430
tttatctgcagcacaagcacattcagggccttctgtagatttagctatttttagtttacatatttctggactttcttctgtattaggatctattaattttattgtgactatttttaatatgagagctccaggaatgttcatgcataaaattcctttatttggatgatctgtattagtaactgcatttttacttgtaatttcattaccagttcttgcagggggtattactatgcttttaactgatagaaattttaatactactttcttcgatccagctggaggaggagatcctattttatatcaacatctattt
>BK1BB1_2_1472
tttatctgcagcacaagcacattcagggccttctgtagatttagctatttttagtttacatatttctggactttcttctgtattaggatctattaattttattgtgactatttttaatatgagagctccaggaatgttcatgcataaaattcctttatttggatgatctgtattagtaactgcatttttacttgtaatttcattaccagttcttgcagggggtattactatgcttttaactgatagaaattttaatactactttcttcgatccagctggaggaggagatcctatattatatcaacatttattc
>BK1BB1_2_1558
tttatctgcagcacaagcacattcagggccttctgtagatttagctatctttagtttacatatttctggactttcttctgtattaggatctattaattttattgtgactatttttaatatgagagctccaggaatgttcatgcataaaattcctttatttggatgatctgtattagtaactgcatttttacttgtaatttcattaccagttcttgcagggggtattactatgcttttaactgatagaaattttaatactactttcttcgatccagctggaggaggagatcctattttatatcaacatttatt
>BK1BB1_2_1571
tttatctgcagcacaagcacattcagggccttctgtagatttagctatttttagtttacatatttctggactttcttctgtattaggatctattaattttattgtgactatttttaatatgagagctccaggaatgttcatgcataaaattcctttatttggatgatctgtattagtaactgcatttttacttgtaatttcattaccagttcttgcagggggtattactatgcttttaactgatagaaattttaatactactttcttcgatccagctggaggaggagatcctattttatgtcaacatttattc
>BK1BB1_2_2108
tttatctgcagcacaagcacattcagggccttctgtagatttagctattttcagtttacatatttctggactttcttctgtattaggatctattaattttattgtgactatttttaatatgagagctccaggaatgttcatgcataaaattcctttatttggatgatctgtattagtaactgcatttttacttgtaatttcattaccagttcttgcaggaggtattactatgcttttaactgatagaaattttaatactgctttcttcgatccagctggaggaggagatcctattttataccaacatttattt
>BK1BB1_2_2438
tttatctgcagcacaagcacattcagggccttctgtagatttagctattttcagtttacatatttctggactttcttctgtattaggatctattaattttattgtgactatttttaatatgagagctccaggaatgttcatgcataaaattcctttatttggatgatctgtattagtaactgcatttttacctgtaatttcattaccagttcttgcaggaggtattactatgcttttaactgatagaaattttaatactactttcttcgatccagctggaggaggagatcctattttataccaacatttattt
>BK1BB1_2_2617
tttatctgcagcacaagcacattcagggccttctgtagatttagctattttcagtttacatatttctggactttcttctgtattaggatctactaattttattgtgactatttttaatatgagagctccaggaatgttcatgcataaaattcctttatttggatgatctgtattagtaactgcatttttacttgtaatttcattaccagttcttgcaggaggtattactatgcttttaactgatagaaattttaatactactttcttcgatccagctggaggaggagatcctattttataccaacatttattt
>BK1BB1_2_2619
tttatctgcagcacaagcacactcagggccttctgtagatttagctattttcagtttacatatttctggactttcttctgtattaggatctattaattttattgtgactatttttaatatgagagctccaggaatgttcatgcataaaattcctttatttggatgatctgtattagtaactgcatttttacttgtaatttcattaccagttcttgcaggaggtattactatgcttttaactgatagaaattttaatactactttcttcgatccagctggaggaggagatcctattttataccaacatttattt
>BK1BB1_3_10
tttatctgcagcacaagcacattcagggccttctgtagatttagctatttttagtttacatatttctggactttcttctgtattaggatctattaattttattgtgactatttttaatatgagagctccaggaatgttcatgcataaaattcctttatttggatgatctgtattagtaactgcatttttacttgtaatttcattaccagttcttgcagggggtattactatgcttttaactgatagaaattttaatactactttcttcgatccagctggaggaggagatcctattttatatcaacatttattt
>BK1BB1_3_98
tttatctgcagcacaagcacattcagggccttctgtagatttagctatttttagtttacatatttctggactttcttctgtattaggatctattaattttattgtgactatttttaatatgagagctccaggaatgttcatgcataaaattcctttatttggatgatctgtattagtaactgcatttttacttgtaatttcattaccagttcttgcagggggtattactatgcttttaactgatagaaattttaatactactttcttcgatccagctggaggaggagatcctattttatatcaacatttattc
>BK1BB1_3_182
tttatctgcagcacaagcacattcagggccttctgtagatttagctatttttagtttacatatttctggactttcttctgtattaggatctattaattttattgtgactatttttaatatgagagctccaggaatgttcatgcataaaattcctttatttggatgatctgtattagtaactgcatttttacttgtaatttcattaccagttcttgcagggggtattactatgcttttaactgatagaaattttaatactactttcttcgatccagctggaggaggagatcctattttatatcaacatttatt
>BK1BB1_3_184
ttatctgcagcacaagcacattcagggccttctgtagatttagctatttttagtttacatatttctggactttcttctgtattaggatctattaattttattgtgactatttttaatatgagagctccaggaatgttcatgcataaaattcctttatttggatgatctgtattagtaactgcatttttacttgtaatttcattaccagttcttgcagggggtattactatgcttttaactgatagaaattttaatactactttcttcgatccagctggaggaggagatcctattttatatcaacatttattt
>BK1BB1_3_424
tttatctgcagcacaagcacattcagggccttctgtagatttagctattttcagtttacatatttctggactttcttctgtattaggatctattaattttattgtgactatttttaatatgagagctccaggaatgttcatgcataaaattcctttatttggatgatctgtattagtaactgcatttttacttgtaatttcattaccagttcttgcaggaggtattactatgcttttaactgatagaaattttaatactactttcttcgatccagctggaggaggagatcctattttataccaacatttattt
>BK1BB1_3_650
tttatctgcagcacaagcacattcagggccttctgtagatttagctatttttagtttacatatttctggactttcttctgtattaggatctattaattttattgtgactatttttaatatgagagctccaggaatgttcatgcataaaattcctttatttggatgatctgtattagtaactgcatttttacttgtaatttcattaccagttcttgcagggggtattactatgcttttaactgatagaaattttaatactactttcttcgatccagctggaggaggagatcctattttatatcaacacttattt
>BK1BB1_3_685
tttatctgcagcacaagcacattcagggccttctgtagatttagctatttttagtttacatatttctggactttcttctgtattaggatctattaattttattgtgactatttttaatatgagagctccaggaatgttcatgcataaaattcctttatttggatgatctgtattagtaactgcatttttacttgtaatttcattaccagttcttgcagggggtattactatgcttttaactgatagaaattttaatactactttcttcgatccagctggaggaggagatcctattttataccaacatttattt
>BK1BB1_3_962
tttatctgcagcacaagcacattcagggccttctgtagatttagctattttcagtttacatatttctggactttcttctgtattaggatctattaattttattgtgactatttttaatatgagagctccaggaatgttcatgcataaaattcctttatttggatgatctgtattagtaactgcatttttacttgtaatttcattaccagttcttgcaggaggtattactatgcttttaactgatagaaattttaatactactttcttcgatccagctggaggaggagatcctattttataccaacatttattc
>BK1BB1_3_1005
tttatctgcagcacaagcacattcagggccttctgtagatttagctatttttagtttacatatttctggactttcttctgtattaggatctattaattttattgtgactatttttaatatgagagctccaggaatgttcatgcataaaattcctttattttgatgatctgtattagtaactgcatttttacttgtaatttcattaccagttcttgcagggggtattactatgcttttaactgatagaaattttaatactactttcttcgatccagctggaggaggagatcctattttatatcaacatttattt
>BK1BB1_3_1018
gttaagttcaatcttagctcactcaggaccatcagtagatttagctatttttagtttacatatttctggactttcttctgtattaggatctattaattttattgtgactatttttaatatgagagctccaggaatgttcatgcataaaattcctttatttggatgatctgtattagtaactgcatttttacttgtaatttcattaccagttcttgcagggggtattactatgcttttaactgatagaaattttaatactactttcttcgatccagctggaggaggagatcctattttatatcaacatttattt
>BK1BB1_3_1039
tttatctgcagcacaagcacattcagggccttctgtagatttagctatttttagtttacatatttctggactttcttctgtattaggatctattaattttattgtgactatttttaatatgagagctccaggaatgttcatgcataaaattcctttatttggatgatctgtattagtaactgcatttttacttgtaatttcattaccagttcttgcagggggtattactatgcttttaactgatagaaattttaatactactttcttcgatccagctggaggaggagatcctatattctatcaacacttattt
>BK1BB1_3_1118
tttatctgcagcacaagcacattcagggccttctgtagatttagctatttttagtttacatatttctggactttcttctgtattaggatctattaattttattgtgactatttttaatatgagagctccaggaatgttcatgcataaaattcctttatttggatgatctgtattagtaactgcatttttacttgtaatttcattaccagttcttgcagggggtattactatgcttttaactgatagaaattttaatactactttcttcgatccagctggaggaggagatcctattttatatcaacatctcttt
>BK1BB1_3_1132
tttatctgcagcacaagcacattcagggccttctgtagatttagctatttttagtttacatatttctggactttcttctgtattaggatctattaattttattgtgactatttttaatatgagagctccaggaatgttcatgcataaaattcctttatttggatgatctgtattagtaactgcatttttacttgtaatttcattaccagttcttgcagggggtattactatgcttttaactgatagaaattttaatactactttcttcgatccagctggaggaggagatcctattctatatcaacatttattt
>BK1BB1_3_1159
tttatctgcagcacaagcacattcagggccttctgtagatttagctatttttagtttacatatttctggactttcttctgtattaggatctattaattttattgtgactatttttaatatgagagctccaggaatgttcatgcataaaattcctttatttggatgatctgtattagtaactgcatttttacttgtaatttcattaccagttcttgcagggggtattactatgcttttaactgatagaaattttaatactactttcttcgatccagctggaggaggagatcctatattctatcaacatttcttt
>BK1BB1_3_1213
tatctgcagcacaagcacattcagggccttctgtagatttagctatttttagtttacatatttctggactttcttctgtattaggatctattaattttattgtgactatttttaatatgagagctccaggaatgttcatgcataaaattcctttatttggatgatctgtattagtaactgcatttttacttgtaatttcattaccagttcttgcagggggtattactatgcttttaactgatagaaattttaatactactttcttcgatccagctggaggaggagatcctattttatatcaacatttattt
>BK1BB1_3_1255
ttatctgcagcacaagcacattcagggccttctgtagatttagctattttcagtttacatatttctggactttcttctgtattaggatctattaattttattgtgactatttttaatatgagagctccaggaatgttcatgcataaaattcctttatttggatgatctgtattagtaactgcatttttacttgtaatttcattaccagttcttgcaggaggtattactatgcttttaactgatagaaattttaatactactttcttcgatccagctggaggaggagatcctattttataccaacatttattt
>BK1BB1_3_1270
tttatctgcagcacaagcacattcagggccttctgtagatttagctatttttagtttacatatttctggactttcttctgtattaggatctattaactttatcgttactatctttaatatgagagctccaggaatgttcatgcataaaattcctttatttggatgatctgtattagtaactgcatttttacttgtaatttcattaccagttcttgcaggaggtattactatgcttttaactgatagaaattttaatactactttcttcgatccagctggaggaggagatcctattttataccaacatttattt
>BK1BB1_3_1283
tttatctgcagcacaagcacattcagggccttctgtagatttagctatttttagtttacatatttctggactttcttctgtattaggatctattaattttattgtgactatttttaatatgagagctccaggaatgttcatgcataaaattcctttatttggatgatctgtattagtaactgcatttttacttgtaatttcattaccagttcttgcagggggtattactatgcttttaactgatagaaattttaatactactttcttcgatccagctggaggaggagatcctattttatatcaacatctattt
>BK1BB1_3_1323
tttatctgcagcacaagcacattcagggcctcctgtagatttagctattttcagtttacatatttctggactttcttctgtattaggatctattaattttattgtgactatttttaatatgagagctccaggaatgttcatgcataaaattcctttatttggatgatctgtattagtaactgcatttttacttgtaatttcattaccagttcttgcaggaggtattactatgcttttaactgatagaaattttaatactactttcttcgatccagctggaggaggagatcctattttataccaacatttattt
>BK1BB1_3_1785
tttatctgcagcacaagcacattcagggccttctgtagatttagctatttttagtttacatatttctggactttcttctgtattaggatctattaattttattgtgactatttttaatatgagagctccaggaatgttcatgcataaaattcctttatttggatgatctgtattagtaactgcatttttacttgtaatttcattaccagttcttgcagggggtattactatgcttttaactgatagaaattttaatactactttcttcgatccagctggaggaggagatcctgtattataccaacatcttttc
>BK1BB1_3_1802
tttatctgcagcacaagcacattcagggccttctgtagatttagctatttttagtttacatatttctggactttcttctgtattaggatctattaattttattgtgactatttttaatatgagagctccaggaatgttcatgcataaaattcctttatttggatgatctgtattagtaactgcatttttacttgtaatttcattaccagttcttgcagggggtattactatgcttttaactgatagaaattttaatactactttcttcgatccagctggaggaggagatcctattttatatcaacat
>BK1BB1_3_1854
tttatctgcagcacaagcacattcagggccttctgtagatttagctattttcagtttacatatttctggactttcttctgtattaggatctattaattttattgtgactatttttaatatgagagctccaggaatgttcatgcataaaattcctttatttggatgatctgtattagtaactgcatttttactcgtaatttcattaccagttcttgcaggaggtattactatgcttttaactgatagaaattttaatactactttcttcgatccagctggaggaggagatcctattttataccaacatttattt
>BK1BB1_3_1882
tttatctgcagcacaagcacattcagggccttctgtagatttagctatttttagtttacatatttctggactttcttctgtattaggatctattaattttattgtgactatttttaatatgagagctccaggaatgttcatgcataaaattcctttatttggatgatctgtattagtaactgcatttttacttgtaatttcattaccagttcttgcagggggtattactatgcttttaactgatagaaattttaatacatctttttatgatccggcaggcggaggtgatcctgtattgtatcaacatttgttt
>BK1BB1_3_2080
tttatctgcagcacaagcacattcagggccttctgtagatctagctattttcagtttacatatttctggactttcttctgtattaggatctattaattttattgtgactatttttaatatgagagctccaggaatgttcatgcataaaattcctttatttggatgatctgtattagtaactgcatttttacttgtaatttcattaccagttcttgcaggaggtattactatgcttttaactgatagaaattttaatactactttcttcgatccagctggaggaggagatcctattttataccaacatttattt
>BK1BB1_3_2251
tttatctgcagcacaagcacattcagggccttctgtagatttagctattttcagtttacatatttctggactttcttctgtattaggatctattaattttattgtgactatttttagtatgagagctccaggaatgttcatgcataaaattcctttatttggatgatctgtattagtaactgcatttttacttgtaatttcattaccagttcttgcaggaggtattactatgcttttaactgatagaaattttaatactactttcttcgatccagctggaggaggagatcctattttataccaacatttattt
>BK1BB1_3_2306
tttatctgcagcacaagcacattcagggccttctgtagatttagctatttttagtttacatatttctggactctcttctgtattaggatctattaattttattgtgactatttttaatatgagagctccaggaatgttcatgcataaaattcctttatttggatgatctgtattagtaactgcatttttacttgtaatttcattaccagttcttgcagggggtattactatgcttttaactgatagaaattttaatactactttcttcgatccagctggaggaggagatcctattttatatcaacatttatt
>BK1BB1_3_2354
tttatctgcagcacaagcacattcagggccttctgtagatttagctatttttagtttacatatttctggactttcttctgtattaggatctattaattttattgtgactatttttaatatgagagctccaggaatgttcatgcataaaattcctttatttggatgatctgtattagtaactgcatttttacttgtaatttcattaccagttcctgcagggggtattactatgcttttaactgatagaaattttaatactactttcttcgatccagctggaggaggagatcctattttatatcaacatttatt
>BK1BB1_4_10
tttatctgcagcacaagcacattcagggccttctgtagatttagctatttttagtttacatatttctggactttcttctgtattaggatctattaattttattgtgactatttttaatatgagagctccaggaatgttcatgcataaaattcctttatttggatgatctgtattagtaactgcatttttacttgtaatttcattaccagttcttgcagggggtattactatgcttttaactgatagaaattttaatactactttcttcgatccagctggaggaggagatcctattttatatcaacatttattt
>BK1BB1_4_81
tttatctgcagcacaagcacattcagggccttctgtagatttagctatttttagtttacatatttctggactttcttctgtattaggatctattaattttattgtgactatttttaatatgagagctccaggaatgttcatgcataaaattcctttatttggatgatctgtattagtaactgcatttttacttgtaatttcattaccagttcttgcagggggtattactatgcttttaactgatagaaattttaatactactttcttcgatccagctggaggaggagatcctattttatatcaacatttattc
>BK1BB1_4_139
ttatctgcagcacaagcacattcagggccttctgtagatttagctatttttagtttacatatttctggactttcttctgtattaggatctattaattttattgtgactatttttaatatgagagctccaggaatgttcatgcataaaattcctttatttggatgatctgtattagtaactgcatttttacttgtaatttcattaccagttcttgcagggggtattactatgcttttaactgatagaaattttaatactactttcttcgatccagctggaggaggagatcctattttatatcaacatttattt
>BK1BB1_4_314
tttatctgcagcacaagcacattcagggccttctgtagatttagctatttttagtttacatatttctggactttcttctgtattaggatctattaattttattgtgactatttttaatatgagagctccaggaatgttcatgcataaaattcctttatttggatgatctgtattagtaactgcatttttacttgtaatttcattaccagttcttgcaggaggtattactatgcttttaactgatagaaattttaatactactttcttcgatccagctggaggaggagatcctattttataccaacatttattt
>BK1BB1_4_526
tttatctgcagcacaagcacattcagggccttctgtagatttagctatttttagtttacatatttctggactttcttctgtattaggatctattaattttattgtgactatttttaatatgagagctccaggaatgttcatgcataaaattcctttatttggatgatctgtattagtaactgcatttttacttgtaatttcattaccagttcttgcagggggtattactatgcttttaactgatagaaattttaatactactttcttcgatccagctggaggaggagatcctattttatatcaacatctcttt
>BK1BB1_4_605
tttatctgcagcacaagcacattcagggccttctgtagatttagctatttttagtttacatatttctggactttcttctgtattaggatctattaattttattgtgactatttttaatatgagagctccaggaatgttcatgcataaaatccctttatttggatgatctgtattagtaactgcatttttacttgtaatttcattaccagttcttgcagggggtattactatgcttttaactgatagaaattttaatactactttcttcgatccagctggaggaggagatcctattttatatcaacatttattc
>BK1BB1_4_767
tttatctgcagcacaagcacattcagggccttctgtagatttagctatttttagtttacatatttctggactttcttccgtattaggatctattaattttattgtgactatttttaatatgagagctccaggaatgttcatgcataaaattcctttatttggatgatctgtattagtaactgcatttttacttgtaatttcattaccagttcttgcagggggtattactatgcttttaactgatagaaattttaatactactttcttcgatccagctggaggaggagatcctattttatatcaacatttattc
>BK1BB1_4_848
tttatctgcagcacaagcacattcagggccttctgtagatttagctattttcagtttacatatttctggactttcttctgtattaggatctattaattttattgtgactatttttaatatgagagctccaggaatgttcatgcataaaattcctctatttggatgatctgtattagtaactgcatttttacttgtaatttcattaccagttcttgcaggaggtattactatgcttttaactgatagaaattttaatactactttcttcgatccagctggaggaggagatcctattttataccaacatttattt
>BK1BB1_5_10
tttatctgcagcacaagcacattcagggccttctgtagatttagctatttttagtttacatatttctggactttcttctgtattaggatctattaattttattgtgactatttttaatatgagagctccaggaatgttcatgcataaaattcctttatttggatgatctgtattagtaactgcatttttacttgtaatttcattaccagttcttgcagggggtattactatgcttttaactgatagaaattttaatactactttcttcgatccagctggaggaggagatcctattttatatcaacatttattt
>BK1BB1_5_114
tttatctgcagcacaagcacattcagggccttctgtagatttagctatttttagtttacatatttctggactttcttctgtattaggatctattaattttattgtgactatttttaatatgagagctccaggaatgttcatgcataaaattcctttatttggatgatctgtattagtaactgcatttttacttgtaatttcattaccagttcttgcagggggtattactatgcttttaactgatagaaattttaatactactttcttcgatccagctggaggaggagatcctattttatatcaacatttattc
>BK1BB1_5_171
tttatctgcagcacaagcacattcagggccttctgtagatttagctatttttagtttacatatttctggaccttcttctgtattaggatctattaattttattgtgactatttttaatatgagagctccaggaatgttcatgcataaaattcctttatttggatgatctgtattagtaactgcatttttacttgtaatttcattaccagttcttgcagggggtattactatgcttttaactgatagaaattttaatactactttcttcgatccagctggaggaggagatcctattttatatcaacatttattt
>BK1BB1_5_217
tttatctgcagcacaagcacattcagggccttctgtagatttagctatttttagtttacatatttctggactttcttctgtattaggatctattaattttattgtgactatttttaatatgagagctccaggaatgttcatgcataaaattcctttatttggatgatctgtattagtaactgcatttttacttgtaatttcattaccagttcttgcagggggtattactatgcttttaactgatagaaattttaatactactttcttcgatccagctggaggaggagatcctattttatatcaacatttatt
>BK1BB1_5_218
ttatctgcagcacaagcacattcagggccttctgtagatttagctatttttagtttacatatttctggactttcttctgtattaggatctattaattttattgtgactatttttaatatgagagctccaggaatgttcatgcataaaattcctttatttggatgatctgtattagtaactgcatttttacttgtaatttcattaccagttcttgcagggggtattactatgcttttaactgatagaaattttaatactactttcttcgatccagctggaggaggagatcctattttatatcaacatttattt
>BK1BB1_5_557
tttatctgcagcacaagcacattcagggccttctgtagatttagctattttcagtttacatatttctggactttcttctgtattaggatctattaattttattgtgactatttttaatatgagagctccaggaatgttcatgcataaaattcctttatttggatgatctgtattagtaactgcatttttacttgtaatttcattaccagttcttgcaggaggtattactatgcttttaactgatagaaattttaatactactttcttcgatccagctggaggaggagatcctattttataccaacatttattt
>BK1BB1_5_777
tttatctgcagcacaagcacattcagggccttctgtagatttagctatttttagtttacatatttctggactttcttctgtattaggatctattaattttattgtgactatttttaatatgagagctccaggaatgttcatgcataaaattcctttatttggatgatctgtattagtaactgcatttttacttgtaatttcattaccagttcttgcaggaggtattactatgcttttaactgatagaaattttaatactactttcttcgatccagctggaggaggagatcctattttataccaacatttattt
>BK1BB1_5_961
tttatctgcagcacaagcacattcagggccttctgtagatttagctatttttagtttacatatttctggactttcttctgtattaggatctattaattttattgtgactatttttaatatgagagctccaggaatgttcatgcataaaattcctttatttggatgatctgtattagtaactgcatttttacttgtaatttcattaccagttcttgcagggggtattactatgcttttaactgatagaaattttaatactactttcttcgatccagctggaggaggagatcctattttatatcaacacttattt
>BK1BB1_5_1009
tttatctgcagcacaagcacattcagggccttctgtagatttagctatttttagtttacatatttctggactttcttctgtattaggatctattaattttattgtgactatttttaatatgagagctccaggaatgttcatgcataaaattcctttatttggatgatctgtattagtaactgcatttttacttgtaatttcattaccagttcttgcagggggtattactatgcttttaactgatagaaattttaatactactttcttcgatccagctggaggaggagatcctattttataccaacatttattt
>BK1BB1_5_1049
tttatctgcagcacaagcacattcagggccttctgtagatttagctatttttagtttacatatttctggactttcttctgtattaggatctattaattttattgtgactatttttaatatgagagctccaggaatgttcgtgcataaaattcctttatttggatgatctgtattagtaactgcatttttacttgtaatttcattaccagttcttgcagggggtattactatgcttttaactgatagaaattttaatactactttcttcgatccagctggaggaggagatcctattttatatcaacatttattt
>BK1BB1_5_1058
tttatctgcagcacaagcacattcagggccttctgtagatttagctatttttagtttacatatttctggactttcttctgtattaggatctattaattttattgtgactatttttaatatgagagctccaggaatgttcatgcataaaattcctttatttggatgatctgtattagtaactgcattcttacttgtaatttcattaccagttcttgcagggggtattactatgcttttaactgatagaaattttaatactactttcttcgatccagctggaggaggagatcctattttatatcaacatttattt
>BK1BB1_5_1268
tttatctgcagcacaagcacattcagggccttctgtagatttagctatttttagtttacatatttctggactttcttctgtattaggatctattaattttattgtgactatttttaatatgagagctccaggaatgttcatgcataaaattcctttatttggatgatctgtattagtaactgcatttttacttgtaatttcattaccagttcttgcagggggtattactatgcttttaaccgatagaaattttaatactactttcttcgatccagctggaggaggagatcctattttatatcaacatttattt
>BK1BB1_5_1610
tttatctgcagcacaagcacattcagggccttctgtagatttagctatttttagtttacatatttctggactttcttctgtattaggatctattaattttattgtgactatttttaatatgagagctccaggaatgttcatgcataaaattcctttatttggatgatctgtattagtaactgcatttttacttgtaatttcattaccagttcttgcagggggtattactatgcttttaactgatagaaattttaatactactttcttcgatccagctggaggaggagatcctattttatatcaacaccttttt
>BK1BB1_5_1685
tttatctgcagcacaagcacattcagggccttctgtagatttagctatttttagtttacatatttctggactttcttctgtattaggatctattaattttattgtgactatttttaatatgagagctccaggaatgttcatgcataaaattcctttattttgatgatctgtattagtaactgcatttttacttgtaatttcattaccagttcttgcagggggtattactatgcttttaactgatagaaattttaatactactttcttcgatccagctggaggaggagatcctattttatatcaacatttattt
>BK1BB1_5_1709
gttaagttcaatcttagctcactcaggaccatcagtagatttagctatttttagtttacatatttctggactttcttctgtattaggatctattaattttattgtgactatttttaatatgagagctccaggaatgttcatgcataaaattcctttatttggatgatctgtattagtaactgcatttttacttgtaatttcattaccagttcttgcagggggtattactatgcttttaactgatagaaattttaatactactttcttcgatccagctggaggaggagatcctattttatatcaacatttattt
>BK1BB1_5_1761
tttatctgcagcacaagcacattcagggccttctgtagatttagctatttttagtttacatatttctggactttcttctgtattaggatctattaattttattgtgactatttttaatatgagagctccaggaatgttcatgcataaaattcctttatttggatgatctgtattagtaactgcatttttacttgtaatttcattaccagttcttgcagggggtattactatgcttttaactgatagaaattttaatactactttcttcgatccagctggaggaggagatcctatattctatcaacacttattt
>BK1BB1_5_2092
tttatctgcagcacaagcacattcagggccttctgtagatttagctatttttagtttacatatttctggactttcttctgtattaggatctattaattttattgtgactatttttaatatgagagctccaggaatgttcatgcataaaattcctttatttggatgatctgtattagtaactgcatttttacttgtaatttcattaccagttcttgcagggggtattactatgcttttaactgatagaaattttagtactactttcttcgatccagctggaggaggagatcctattttatatcaacatttattt
>BK1BB1_5_2309
tttatctgcagcacaagcacattcagggccttctgtagatttagctatttttagtttacatatttctggactttcttctgtattaggatctattaattttattgtgactatttttaatatgagagctccaggaatgttcatgcataaaattcctttatttggatgatctgtattagtaactgcatttttacttgtaatttcattaccagttcttgcagggggtattactatgcttttaactgatagaaattttaatactactttcttcgatccagctggaggaggagatcctattttatatcaacatctattt
>BK1BB1_5_2499
tttatctgcagcacaagcacattcagggccttctgtagatttagctatttttagtttacatatttctggactttcttctgtattaggatctattaattttattgtgactatttttaatatgagagctccaggaatgttcatgcataaaattcctttattaggatgatctgtattagtaactgcatttttacttgtaatttcattaccagttcttgcagggggtattactatgcttttaactgatagaaattttaatactactttcttcgatccagctggaggaggagatcctattttatatcaacatttattt
>BK1BB1_5_2611
attaagtagtgtacaagcacattcaggaccttcagttgatttagctatctttagcttacatttaaatggtgcagcttctattttaggtgcaataaattttattacaactatttttaatatgagagctccaggaatgttcatgcataaaattcctttatttggatgatctgtattagtaactgcatttttacttgtaatttcattaccagttcttgcagggggtattactatgcttttaactgatagaaattttaatactactttcttcgatccagctggaggaggagatcctattttatatcaacatttattt
>BK1BB1_5_2654
tttatctgcagcacaagcacattcagggccttctgtagatttagctatttttagtttacatatttctggactttcttctgtattaggatctattaattttattgtgactatttttaatatgagagctccaggaatgttcatgcataaaattcctttatttggatgatctgtattagtaactgcatttttacttgtaatttcattaccagttcttgcagggggtattactatgcttttaactgatagaaattttaatactactttcttcgatccagctggaggaggagatccaattttatatcaacatctattt
>BK1BB1_5_3413
tttatctgcagcacaagcacattcagggccttctgtagatttagctatttttagtttacatatttctggactttcttctgtattaggatctattaattttattgtgactatttttaatatgagagctccaggaatgttcatgcataaaattcctttatttggatgatctgtattagtaactgcatttttacttgtaatttcattaccagttcttgcagggggtattactatgcttttaactgatagaaattttaatactactttcttcgatccagctggaggaggagatcctgtattataccaacatcttttc
>BK1BB1_5_3447
tttatctgcagcacaagcacattcagggccttctgtagatttagctatttttagtttacatatttctggactttcttctgtattaggatctattaattttattgtgactatttttaatatgagagctccaggaatgttcatgcataaaattcctttatttggatgatctgtattagtaactgcatttttacttgtaatttcattaccagttcttgcagggggtattactatgcttttaactgatagaaattttaatactactttcttcgatccagctggaggaggagatcctattttatatcaacat
>BK1BB1_5_3513
tttatctgcagcacaagcacattcagggccttctgtagatttagctatttttagtttacatatttctggactttcttctgtattaggatctattaattttattgtgactatttttaatatgagagctccaggaatgttcatgcataaaattcctttatttggatgatctgtattagtaactgcatttttacttgtaatttcattaccagttcttgcagggggtattactatgcttttaactgatagaaattttaatactactttcttcgatccagctggaggaggagatcctattttatatcagcatttgttt
>BK1BB1_5_3608
tttatctgcagcacaagcacattcagggccttctgtagatttagctatttttagtttacatatttctggactttcttctgtattaggatctattaattttattgtgactatttttaatatgagagctccaggaatgttcatgcataaaattcctttatttggatgatctgtattagtaactgcatttttacttgtaatttcattaccagttcttgcagggggtattactatgcttttaactgatagaaattttaatactactttcttcgatccagctggaggaggagatcctattttataccaacatttattc
>BK1BB1_5_3657
tttatcagctattcaagcacattcaggaccttcagtagatttagctatttttagtttacatctttcaggagcagcatctattatgggagctattaactttatcgtaactatttttaatatgagagctccaggtctttttatgcataaaattccattgtttgtttgagctattttggtaacagcattcttacttttattatctttaccagtttttgcgggagcaattactatgcttttaacagatcgtaattttaatactactttcttcgatccagctggaggaggagatcctattttatatcaacatttattt
>BK1BB1_5_3689
tttatctgcagcacaagcacattcagggccttctgtagatttagctatttttagtttacatatttctggactttcttctgtattaggatctattaattttattgtgactatttttaatatgagagctccaggaatgttcatgcataaaattcctttatttggatgatctgtattagtaactgcatttttacttgtaatttcattaccagttcttgcagggggtattactatgcttttaactgatagaaattttaatacatctttttatgatccggcaggcggaggtgatcctgtattgtatcaacatttgttt
>BK1BB1_5_3791
tttatctgcagcacaagcacattcagggccttctgtagatttagctatttttagtttacatatttctggactttcttctgtattaggatctattaattttattgtgactatttttaatatgagagctccaggaatgttcatgcataaaattcctttatttggatgatctgtattagtaactgcatttttacttgtaatttcattaccagttcttgcagggggtattactatgcttttaactgatagaaattttaatactactttcttcggtccagctggaggaggagatcctattttatatcaacatttatt
>BK1BB1_5_4007
tttatctgcagcacaagcacattcagggccttctgtagatttagctatttttagtttacatatttctggactttcttctgtattaggatctattaattttattgtgactatttttaatatgagagctccaggaatgttcatgcataaaattcctttatttggatgatctgtattagtaactgcatttttacttgtaatttcattaccagttcttgcagggggtattactatgcttttaactgatagaaattttaatactactttctatgatccagcaggagggggagatcctgtattataccaacatcttttc
>BK1BB1_5_4226
tttatctgcagcacaagcacattcagggccttctgtagatttagctatttttagtttacatatttctggactttcttctgtattaggatctattaattttattgtgactatttttaatatgagagctccaggaatgttcatgcataaaattcctttatttggatgatctgtattagtaactgcatttttacttgtaatttcattaccagttcttgcagggggtattactatgcttttaactgatagaaattttaatactactttcttcgatccagctggaggaggagatcctattttatatcgacatttattc
>BK1BB1_5_4280
tttatctgcagcacaagcacattcagggccttctgtagatttagctatttttagttcacatatttctggactttcttctgtattaggatctattaattttattgtgactatttttaatatgagagctccaggaatgttcatgcataaaattcctttatttggatgatctgtattagtaactgcatttttacttgtaatttcattaccagttcttgcagggggtattactatgcttttaactgatagaaattttaatactactttcttcgatccagctggaggaggagatcctattttatatcaacatttatt
>BK1BB1_5_4336
tttatctgcagcacaagcacattcagggccttctgtagatttagctatttttagtttacatatctctggactttcttctgtattaggatctattaattttattgtgactatttttaatatgagagctccaggaatgttcatgcataaaattcctttatttggatgatctgtattagtaactgcatttttacttgtaatttcattaccagttcttgcagggggtattactatgcttttaactgatagaaattttaatactactttcttcgatccagctggaggaggagatcctattttatatcaacatttattc
>BK1BB1_5_4392
tttatctgcagcacaagcacattcagggccttctgtagatttagctatttttagtttacatatttctggactttcttctgtattaggatctattaattttattgtgactatttttaatatgagagctccaggaatgttcatgcataaaattcctttatttggatgatctgtattagtaactgcatttttacttgtaatttcattaccagttcttgcagggggtattactatgcttttaactgatagaaattttaatactaccttttatgatccagcaggtggtggagatcctgtattgtaccaacatttattt
>BK1BC1_1_11
tttatctgcagcacaagcacattcagggccttctgtagatttagctatttttagtttacatatttctggactttcttctgtattaggatctattaattttattgtgactatttttaatatgagagctccaggaatgttcatgcataaaattcctttatttggatgatctgtattagtaactgcatttttacttgtaatttcattaccagttcttgcagggggtattactatgcttttaactgatagaaattttaatactactttcttcgatccagctggaggaggagatcctattttatatcaacatttattt
>BK1BC1_1_113
tttatctgcagcacaagcacattcagggccttctgtagatttagctatttttagtttacatatttctggactttcttctgtattaggatctattaattttattgtgactatttttaatatgagagctccaggaatgttcatgcataaaattcctttatttggatgatctgtattagtaactgcatttttacttgtaatttcattaccagttcttgcagggggtattactatgcttttaactgatagaaattttaatactactttcttcgatccagctggaggaggagatcctattttatatcaacatttattc
>BK1BC1_1_180
tttatctgcagcacaagcacattcagggccttctgtagatttagctatttttagtttacatatttctggaccttcttctgtattaggatctattaattttattgtgactatttttaatatgagagctccaggaatgttcatgcataaaattcctttatttggatgatctgtattagtaactgcatttttacttgtaatttcattaccagttcttgcagggggtattactatgcttttaactgatagaaattttaatactactttcttcgatccagctggaggaggagatcctattttatatcaacatttattt
>BK1BC1_1_219
tttatctgcagcacaagcacattcagggccttctgtagatttagctatttttagtttacatatttctggactttcttctgtattaggatctattaattttattgtgactatttttaatatgagagctccaggaatgttcatgcataaaattcctttatttggatgatctgtattagtaactgcatttttacttgtaatttcattaccagttcttgcagggggtattactatgcttttaactgatagaaattttaatactactttcttcgatccagctggagggggagatcctattttatatcaacatttattt
>BK1BC1_1_235
tttatctgcagcacaagcacattcagggccttctgtagatttagctatttttagtttacatatttctggactttcttctgtattaggatctattaattttattgtgactatttttaatatgagagctccaggaatgttcatgcataaaattcctttatttggatgatctgtattagtaactgcatttttacttgtaatttcattaccagttcttgcagggggtattactatgcttttaactgatagaaattttaatactactttcttcgatccagctggaggaggagatcctattttatatcaacatttatt
>BK1BC1_1_236
ttatctgcagcacaagcacattcagggccttctgtagatttagctatttttagtttacatatttctggactttcttctgtattaggatctattaattttattgtgactatttttaatatgagagctccaggaatgttcatgcataaaattcctttatttggatgatctgtattagtaactgcatttttacttgtaatttcattaccagttcttgcagggggtattactatgcttttaactgatagaaattttaatactactttcttcgatccagctggaggaggagatcctattttatatcaacatttattt
>BK1BC1_1_654
tttatctgcagcacaagcacattcagggccttctgtagatttagctattttcagtttacatatttctggactttcttctgtattaggatctattaattttattgtgactatttttaatatgagagctccaggaatgttcatgcataaaattcctttatttggatgatctgtattagtaactgcatttttacttgtaatttcattaccagttcttgcaggaggtattactatgcttttaactgatagaaattttaatactactttcttcgatccagctggaggaggagatcctattttataccaacatttattt
>BK1BC1_1_922
tttatctgcagcacaagcacattcagggccttctgtagatttagctatttttagtttacatatttctggactttcttctgtattaggatctattaattttattgtgactatttttaatatgagagctccaggaatgttcatgcataaaattcctttatttggatgatctgtattagtaactgcatttttacttgtaatttcattaccagttcttgcaggaggtattactatgcttttaactgatagaaattttaatactactttcttcgatccagctggaggaggagatcctattttataccaacatttattt
>BK1BC1_1_1085
tttatctgcagcacaagcacattcagggccttctgtagatttagctatttttagtttgcatatttctggactttcttctgtattaggatctattaattttattgtgactatttttaatatgagagctccaggaatgttcatgcataaaattcctttatttggatgatctgtattagtaactgcatttttacttgtaatttcattaccagttcttgcagggggtattactatgcttttaactgatagaaattttaatactactttcttcgatccagctggaggaggagatcctattttatatcaacatttattt
>BK1BC1_1_1140
tttatctgcagcacaagcacattcagggccttctgtagatttagctatttttagtttacatatttctggactttcttctgtattaggatctattaattttattgtgactatttttaatatgagagctccaggaatgttcatgcataaaattcctttatttggatgatctgtattagtaactgcatttttacttgtaatttcattaccagttcttgcagggggtattactatgcttttaactgatagaaattttaatactactttcttcgatccagctggaggaggagatcctattttatatcaacacttattt
>BK1BC1_1_1214
tttatctgcagcacaagcacattcagggccttctgtagatttagctatttttagtttacatatttctggactttcttctgtattaggatctattaattttattgtgactatttttaatatgagagctccaggaatgttcatgcataaaattcctttatttggatgatctgtattagtaactgcatttttacttgtaatttcattaccagttcttgcagggggtattactatgcttttaactgatagaaattttaatactactttcttcgatccagctggaggaggagatcctattttataccaacatttattt
>BK1BC1_1_1233
tttatctgcagcacaagcacattcagggccttctgtagatttagctatttttagtttacatatttctggactttcttctgtattaggatctattaattttattgactatttttaatatgagagctccaggaatgttcatgcataaaattcctttatttggatgatctgtattagtaactgcatttttacttgtaatttcattaccagttcttgcagggggtattactatgcttttaactgatagaaattttaatactactttcttcgatccagctggaggaggagatcctattttatatcaacatttattt
>BK1BC1_1_1632
tttatctgcagcacaagcacattcagggccttctgtagatttagctatttttagtttacatatttctggactttcttctgtattaggatctattaattttattgtgactattcttaatatgagagctccaggaatgttcatgcataaaattcctttatttggatgatctgtattagtaactgcatttttacttgtaatttcattaccagttcttgcagggggtattactatgcttttaactgatagaaattttaatactactttcttcgatccagctggaggaggagatcctattttatatcaacatttattt
>BK1BC1_1_1761
attaagtagtgtacaagcacattcagggccttctgtagatttagctatttttagtttacatatttctggactttcttctgtattaggatctattaattttattgtgactatttttaatatgagagctccaggaatgttcatgcataaaattcctttatttggatgatctgtattagtaactgcatttttacttgtaatttcattaccagttcttgcagggggtattactatgcttttaactgatagaaattttaatactactttcttcgatccagctggaggaggagatcctattttatatcaacatttattt
>BK1BC1_1_1858
tttatctgcagcacaagcacattcagggccttctgtagatttagctatttttagtttacatatttctggactttcttctgtattaggatctattaattttattgtgactatttttaatatgagagctccaggaatgttcatgcataaaattcctttatttggatgatctgtattagtaactgcatttttacttgtaatttcattaccagttcttgcagggggtattactatgcttttaactgatagaaattttaatacttcattttacgatcctgctggtggtggagatcctgtgttgtatcaacaccttttt
>BK1BC1_1_1988
tttatctgcagcacaagcacattcagggccttctgtagatttagctatttttagtttacatatttctggactttcttctgtattaggatctattaattttattgtgactatttttaatatgagagctccaggaatgttcatgcataaaattcctttatttggatgatctgtattagtaactgcatttttacttgtaatttcattaccagttcttgcagggggtattactatgcttttaactgatagaaattttaatactactttcttcgatccagctggaggaggagatcctattttatatcaacacttattc
>BK1BC1_1_2025
tttatctgcagcacaagcacattcagggccttctgtagatttagctatttttagtttacatatttctggactttcttctgtattaggatctattaattttattgtgactatttttaatatgagagctccaggaatgttcatgcataaaattcctttatttggatgatctgtattagtaactgcatttttacttgtaatttcattaccagttcttgcagggggtattactatgcttttaactgatagaaattttaatactactttcttcgatccagctggaggaggagatcctattttatatcaacaccttttt
>BK1BC1_1_2172
gttaagttcaatcttagctcactcaggaccatcagtagatttagctatttttagtttacatatttctggactttcttctgtattaggatctattaattttattgtgactatttttaatatgagagctccaggaatgttcatgcataaaattcctttatttggatgatctgtattagtaactgcatttttacttgtaatttcattaccagttcttgcagggggtattactatgcttttaactgatagaaattttaatactactttcttcgatccagctggaggaggagatcctattttatatcaacatttattt
>BK1BC1_1_2210
tttatctgcagcacaagcacattcagggccttctgtagatttagctatttttagtttacatatttctggactttcttctgtattaggatctattaattttattgtgactatttttaatatgagagctccaggaatgttcatgcataaaattcctttatttggatgatctgtattagtaacttcatttttacttgtaatttcattaccagttcttgcagggggtattactatgcttttaactgatagaaattttaatactactttcttcgatccagctggaggaggagatcctattttatatcaacatttattt
>BK1BC1_1_2240
tttatctgcagcacaagcacattcagggccttctgtagatttagctatttttagtttacatatttctggactttcttctgtattaggatctattaattttattgtgactatttttaatatgagagctccaggaatgttcatgcataaaattcctttatttggatgatctgtattagtaactgcatttttacttgtaatttcattaccagttcttgcagggggtattactatgcttttaactgatagaaattttaatactactttcttcgatccagctggaggaggagatcctatattctatcaacacttattt
>BK1BC1_1_2502
tttatctgcagcacaagcacattcagggccttctgtagatttagctatttttagtttacatatttctggactttcttctgtattaggatctattaattttattgtgactatttttaatatgagagctccaggaatgttcatgcataaaattcctttatttggatgatctgtattagtaactgcatttttacttgtaatttcattaccagttcttgcagggggtattactatgcttttaactgatagaaattttaatactactttcttcgatccagctggaggaggagatcctattctatatcaacatttattt
>BK1BC1_1_2557
tttatctgcagcacaagcacattcagggccttctgtagatttagctatttttagtttacatatttctggactttcttctgtgttaggatctattaattttattgtgactatttttaatatgagagctccaggaatgttcatgcataaaattcctttatttggatgatctgtattagtaactgcatttttacttgtaatttcattaccagttcttgcagggggtattactatgcttttaactgatagaaattttaatactactttcttcgatccagctggaggaggagatcctattttatatcaacatttattt
>BK1BC1_1_2585
tttatctgcagcacaagcacattcagggccttctgtagatttagctatttttagtttacatatttctggactttcttctgtattaggatctattaattttattgtgactatttttaatatgagagctccaggaatgttcatgcataaaattcctttatttggatgatctgtattagtaactgcatttttacttgtaatttcattaccagttcttgcagggggtattactatgcttttaactgatagaaattttaatactactttcttcgatccagctggaggaggagatcctatattctatcaacatttcttt
>BK1BC1_1_2599
tttatctgcagcacaagcacattcagggccttctgtagatttagctatttttagtttacatatttctggactttcttctgtattaggatctattaattttattgtgactatttttaatatgagagctccaggaatgttcatgcataaaattcctttatttggatgatctgtattagtaactgcatttttacttgtaatttcattaccagttcttgcagggggtattactatgcttttaactgatagaaattttaatactactttcttcgatccagctggaggaggagatcctatattctatcaacatttattt
>BK1BC1_1_2622
tttatctgcagcacaagcacattcagggccttctgtagatttagctattttcagtttacatatttctggactttcttctgtattaggatctattaattttattgtgactatttttaatatgagagctccaggaatgttcatgcataaaattcctttatttggatgatctgtattagtaactgcatttttacttgtaatttcattaccagttcttgcaggaggtattactatgcttttaactgatagaaattttaatactactttcttcgatccagctggaggaggagatcctattttataccaacatttatt
>BK1BC1_1_2681
ttatctgcagcacaagcacattcagggccttctgtagatttagctatttttagtttacatatttctggactttcttctgtattaggatctattaattttattgtgactatttttaatatgagagctccaggaatgttcatgcataaaattcctttatttggatgatctgtattagtaactgcatttttacttgtaatttcattaccagttcttgcagggggtattactatgcttttaactgatagaaatcttaatactactttcttcgatccagctggaggaggagatcctattttatatcaacatttattt
>BK1BC1_1_2743
tttatctgcagcacaagcacattcagggccttctgtagatttagctatttttagtttacatatttctggactttcttctgtattaggatctattaattttattgtgactatttttaatatgagagctccaggaatgttcatgcataaaattcctttatttggatgatctgtattagtaactgcatttttacttgtaatttcattaccagttcttgcagggggtattactatgcttttaactgatagaaattttagtactactttcttcgatccagctggaggaggagatcctattttatatcaacatttattt
>BK1BC1_1_2776
tatctgcagcacaagcacattcagggccttctgtagatttagctatttttagtttacatatttctggactttcttctgtattaggatctattaattttattgtgactatttttaatatgagagctccaggaatgttcatgcataaaattcctttatttggatgatctgtattagtaactgcatttttacttgtaatttcattaccagttcttgcagggggtattactatgcttttaactgatagaaattttaatactactttcttcgatccagctggaggaggagatcctattttatatcaacatttattt
>BK1BC1_1_2930
tttatctgcagcacaagcacattcagggccttctgtagatttagctatttttagtttacatatttctggactttcttctgtattaggatctattaattttattgtgactatttttaatatgagagctccaggaatgttcatgcataatattcctttatttggatgatctgtattagtaactgcatttttacttgtaatttcattaccagttcttgcagggggtattactatgcttttaactgatagaaattttaatactactttcttcgatccagctggaggaggagatcctattttatatcaacatttattt
>BK1BC1_1_3046
tttatctgcagcacaagcacattcagggccttctgtagatttagctatttttagtttacatatttctggactttcttctgtattaggatctattaattttattgtgactatttttaatatgagagctccaggaatgttcatgcataaaattcctttatttggatgatctgtattagtaactgcatttttacttgtaatttcattaccagttcttgcagggggtattactatgcttttaactgatagaaattttaatactactttcttcgatccagctggaggaggagatcctattttatatcaacatctattt
>BK1BC1_1_3092
tttatctgcagcacaagcacattcagggccttctgtagatttagctatttttagtttacatatttctggactttcttctgtattaggatctattaattttattgtgactatttttaatatgagagctccaggaatgttcatgcataaaattcctttatttggatgatctgtattagtaactgcatttttacttgtaatttcattaccagttcttgcagggggtattactatgcttttaactgatagaaattttaatactactttcttcgatccagctggaggaggagatcctattttatatcaacatcttttc
>BK1BC1_1_3352
tttatctgcagcacaagcacattcagggccttctgtagatttagctatttttagtttacatatttctggactttcttctgtattaggatctattaattttattgtgactatttttaatatgagagctccaggaatgttcatgcataaaattcctttatttggatgatctgtattagtaactgcatttttacttgtaatttcattaccagttcttgcagggggtattactatgcttttaactgatagaaattttaatactactttcttcgatccagctggaggaggagatcctattttgtatcaacatttgttt
>BK1BC1_1_3511
tttatctgcagcacaagcacattcagggccttctgtagatttagctatttttagtttacatatttctggactttcttctgtattaggatctattaattttattgtgactatttttaatatgagagctccaggaatgttcatgcataaaattcctttatttggatgatctgtattagtaactgcatttttacttgtaatttcattaccagttcttgcagggggtattactatgcttttaactgatagaaattttaatactactttcttcgatccagctggaggaggagatccaattttatatcaacatctattt
>BK1BC1_1_3625
tttatctgcagcacaagcacattcagggccttctgtagatttagctatttttagtttacatatttctggactttcttctgtattaggatctattaattttattgtgactatttttaatatgagagctccaggaatgttcatgcataaaatacctttatttggatgatctgtattagtaactgcatttttacttgtaatttcattaccagttcttgcagggggtattactatgcttttaactgatagaaattttaatactactttcttcgatccagctggaggaggagatcctattttatatcaacatttattt
>BK1BC1_1_3853
tttatctgcagcacaagcacattcagggccttctgtagatttagctatttttagtttacatatttctggactttcttctgtattaggatctattaattttattgtgactatttttaatatgagagctccaggaatgttcatgcataaaattcctttatttggatgatctgtattagtaactgcatttttacttgtaatttcattaccagttcttgcagggggtattactatgcttttaacggatagaaattttaatacatctttttatgatccggcaggcggaggtgatcctgtattgtatcaacatttgttt
>BK1BC1_1_3907
tttatctgcagcacaagcacattcagggccttctgtagatttagctattttcagtttacatatttctggactttcttctgtattaggatctattaattttattgtgactatttttaatatgagagctccaggaatgttcatgcataaaattcctttatttggatgatctgtattagtaactgcatttttacttgtaatttcattaccagttcttgcaggaggtattactatgcttttaactgatagaaattttaatactactttcttcgatccagctggaggaggagatcctattttataccaacatttgttt
>BK1BC1_1_4117
tttatctgcagcacaagcacgttcagggccttctgtagatttagctattttcagtttacatatttctggactttcttctgtattaggatctattaattttattgtgactatttttaatatgagagctccaggaatgttcatgcataaaattcctttatttggatgatctgtattagtaactgcatttttacttgtaatttcattaccagttcttgcaggaggtattactatgcttttaactgatagaaattttaatactactttcttcgatccagctggaggaggagatcctattttataccaacatttattt
>BK1BC1_1_4249
tttatctgcagcacaagcacattcagggccttctgtagatttagctattttcagtttacatatttctggactttcttctgtattaggatctattaattttattgtgactatttttaatatgagagctccaggaatgttcatgcataaaattcctttatttggatgatctgtattagtaactgcatttttacttgtaatttcattaccagttcttgcaggaggtattactatgcttttaactgataggaattttaatactactttcttcgatccagctggaggaggagatcctattttataccaacatttattt
>BK1BC1_1_4547
tttatctgcagcacaagcacattcagggccttctgtagatttagctatttttagtttacatatttctggactttcttctgtattaggatctattaattttattgtgactatttttaatatgagagctccaggaatgttcatgcataaaattcctttatttggatgatctgtattagtaactgcatttttacttgtaatttcattaccagttcttgcagggggtattactatgcttttaactgatagaaattttaatactactttcttcgatccagctggaggaggagatcctattttatatcaacatcttttt
>BK1BC1_1_4638
tttatctgcagcacaagcacattcagggccttctgtagatttagctatttttagtttacatatttctggactttcttctgtattaggatctattaattttattgtgactatttttaatatgagagctccaggaatgttcatgcataaaattcctttatttggatgatctgtattagtaactgcatttttacttgtaatttcattaccagttcttgcagggggtattactatgcttttaactgatagaaattttaatactactttcttcgatccagctggaggaggagatcctgtattataccaacatcttttc
>BK1BC1_1_4909
tttatctgcagcacaagcacattcagggccttctgtagatttagctattttcagtttacatatttctggactttcttctgtattaggatctattaattttattgtgactatttttaatatgagagctccaggaatgttcatgcataaaattcctttatttggatgatctgtattagtaactgcatttttacttgtaatttcattaccagttcttgcaggaggtattactatgcttttaactgatagaaattttaatactactttcttcggtccagctggaggaggagatcctattttataccaacatttattt
>BK1BC1_1_4921
tttatctgcagcacaagcacattcagggccttctgtagatttagctatttttagtttacatatttctggactttcttctgtattaggatctattaattttattgtgactatttttaatatgagagctccaggaatgttcatgcataaaattcctttatttggatgatctgtattagtaactgcatttttacttgtaatttcattaccagttcttgcagggggtattactatgcttttaactgatagaaattttaatactactttcttcgatccagctggaggaggagatcctattttataccaacatttattc
>BK1BC1_1_5037
tttatctgcagcacaagcacattcagggccttctgtagatttagctatttttagtttacatatttctggactttcttctgtattaggatctattaattttattgtgactatttttaatatgagagctccaggaatgttcatgcataaaattcctttatttggatgatctgtattagtaactgcatttttacttgtaatttcattaccagttcttgcagggggtattactatgcttttaactgatagaaattttaatacatctttttatgatccggcaggcggaggtgatcctgtattgtatcaacatttgttt
>BK1BC1_1_5550
tttatctgcagcacaagcacattcagggccttctgtagatttagctatttttagtttacatatttctggactttcttctgtattaggatctattaattttattgtgactatttttaatatgagagctccaggaatgttcatgcataaaattcctttatttggatgatctgtattagtaactgcatttttacttgtaatttcattaccagttcttgcagggggtattactatgcttttaactgatagaaattttaatactactttctatgatccagcaggagggggagatcctgtattataccaacatcttttc
>BK1BC1_1_5746
tttatctgcagcacaagcacattcagggccttctgtagatttagctatttttagtttacatatttctggactttcttctgtattaggatctattaattttattgtgactatttttaatatgagagctccaggaatgttcatgcataaaattcctttatttggatgatctgtattagtaactgcatttttacttgtaatttcattaccagttcttgcagggggtattactatgcttttaactgatagaaattttaatactactttcttcgatccagctggaggaggagatcctattttatatcaacatctatt
>BK1BC1_1_6287
tttatctgcagcacaagcacattcagggccttctgtagatttagctatttttagtttacatatttctggactttcttctgtattaggatctattaattttattgtgactatttttaatatgagagctccaggaatgttcatgcataaaattcctttatttggatgatctgtattagtaactgcatttttacttgtaatttcattaccagttcttgcagggggtattactatgcttttaactgatagaaattttaatactacattctacgatccagcgggaggaggagatcctgttttataccaacatttattc
>BK1BC1_1_6333
tttatctgcagcacaagcacattcagggccttctgtagatttagctattttcagtttacatatttctggactttcttctgtattaggatctattaattttattgtgactatttttaatatgagagctccaggaatgttcatgcataaaattcctttatttggatgatctgtattagtaaccgcatttttacttgtaatttcattaccagttcttgcaggaggtattactatgcttttaactgatagaaattttaatactactttcttcgatccagctggaggaggagatcctattttataccaacatttattt
>BK1BC1_1_6472
tttatctgcagcacaagcacactcagggccttctgtagatttagctattttcagtttacatatttctggactttcttctgtattaggatctattaattttattgtgactatttttaatatgagagctccaggaatgttcatgcataaaattcctttatttggatgatctgtattagtaactgcatttttacttgtaatttcattaccagttcttgcaggaggtattactatgcttttaactgatagaaattttaatactactttcttcgatccagctggaggaggagatcctattttataccaacatttattt
>BK1BC1_1_6634
tttatcagctattcaagcacattcaggaccttcagtagatttagctatttttagtttacatctttcaggagcagcatctattatgggagctattaactttatcgtaactatttttaatatgagagctccaggtctttttatgcataaaattccattgtttgtttgagctattttggtaacagcattcttacttttattatctttaccagtttttgcgggagcaattactatgcttttaacagatcgtaattttaatactagtttcttcgatccagctggaggaggagatcctattttatatcaacatttattt
>BK1BC1_2_13
tttatctgcagcacaagcacattcagggccttctgtagatttagctatttttagtttacatatttctggactttcttctgtattaggatctattaattttattgtgactatttttaatatgagagctccaggaatgttcatgcataaaattcctttatttggatgatctgtattagtaactgcatttttacttgtaatttcattaccagttcttgcagggggtattactatgcttttaactgatagaaattttaatactactttcttcgatccagctggaggaggagatcctattttatatcaacatttattt
>BK1BC1_2_112
tttatctgcagcacaagcacattcagggccttctgtagatttagctatttttagtttacatatttctggactttcttctgtattaggatctattaattttattgtgactatttttaatatgagagctccaggaatgttcatgcataaaattcctttatttggatgatctgtattagtaactgcatttttacttgtaatttcattaccagttcttgcagggggtattactatgcttttaactgatagaaattttaatactactttcttcgatccagctggaggaggagatcctattttatatcaacatttattc
>BK1BC1_2_180
tttatctgcagcacaagcacattcagggccttctgtagatttagctatttttagtttacatatttctggaccttcttctgtattaggatctattaattttattgtgactatttttaatatgagagctccaggaatgttcatgcataaaattcctttatttggatgatctgtattagtaactgcatttttacttgtaatttcattaccagttcttgcagggggtattactatgcttttaactgatagaaattttaatactactttcttcgatccagctggaggaggagatcctattttatatcaacatttattt
>BK1BC1_2_224
tttatctgcagcacaagcacattcagggccttctgtagatttagctatttttagtttacatatttctggactttcttctgtattaggatctattaattttattgtgactatttttaatatgagagctccaggaatgttcatgcataaaattcctttatttggatgatctgtattagtaactgcatttttacttgtaatttcattaccagttcttgcagggggtattactatgcttttaactgatagaaattttaatactactttcttcgatccagctggaggaggagatcctattttatatcaacatttatt
>BK1BC1_2_225
ttatctgcagcacaagcacattcagggccttctgtagatttagctatttttagtttacatatttctggactttcttctgtattaggatctattaattttattgtgactatttttaatatgagagctccaggaatgttcatgcataaaattcctttatttggatgatctgtattagtaactgcatttttacttgtaatttcattaccagttcttgcagggggtattactatgcttttaactgatagaaattttaatactactttcttcgatccagctggaggaggagatcctattttatatcaacatttattt
>BK1BC1_2_596
tttatctgcagcacaagcacattcagggccttctgtagatttagctattttcagtttacatatttctggactttcttctgtattaggatctattaattttattgtgactatttttaatatgagagctccaggaatgttcatgcataaaattcctttatttggatgatctgtattagtaactgcatttttacttgtaatttcattaccagttcttgcaggaggtattactatgcttttaactgatagaaattttaatactactttcttcgatccagctggaggaggagatcctattttataccaacatttattt
>BK1BC1_2_830
tttatctgcagcacaagcacattcagggccttctgtagatttagctatttttagtttacatatttctggactttcttctgtattaggatctattaattttattgtgactatttttaatatgagagctccaggaatgttcatgcataaaattcctttatttggatgatctgtattagtaactgcatttttacttgtaatttcattaccagttcttgcaggaggtattactatgcttttaactgatagaaattttaatactactttcttcgatccagctggaggaggagatcctattttataccaacatttattt
>BK1BC1_2_1054
tttatctgcagcacaagcacattcagggccttctgtagatttagctatttttagtttacatatttctggactttcttctgtattaggatctattaattttattgtgactatttttaatatgagagctccaggaatgttcatgcataaaattcctttatttggatgatctgtattagtaactgcatttttacttgtaatttcattaccagttcttgcagggggtattactatgcttttaactgatagaaattttaatactactttcttcgatccagctggaggaggagatcctattttatatcaacacttattt
>BK1BC1_2_1110
tttatctgcagcacaagcacattcagggccttctgtagatttagctatttttagtttacatatttctggactttcttctgtattaggatctattaattttattgtgactatttttaatatgagagctccaggaatgttcatgcataaaattcctttatttggatgatctgtattagtaactgcatttttacttgtaatttcattaccagttcttgcagggggtattactatgcttttaactgatagaaattttaatactactttcttcgatccagctggaggaggagatcctattttataccaacatttattt
>BK1BC1_2_1155
tttatctgcagcacaagcacattcagggccttctgtagatttagctatttttagtttacatatttctggactttcttctgtattaggatctattaattttattgtgactatttttaatatgagagctccaggaatgttcgtgcataaaattcctttatttggatgatctgtattagtaactgcatttttacttgtaatttcattaccagttcttgcagggggtattactatgcttttaactgatagaaattttaatactactttcttcgatccagctggaggaggagatcctattttatatcaacatttattt
>BK1BC1_2_1167
tttatctgcagcacaagcacattcagggccttctgtagatttagctatttttagtttacatatttctggactttcttctgtattaggatctattaattttattgtgactatttttaatatgagagctccaggaatgttcatgcataaaattcctttatttggatgatctgtattagtaactgcattcttacttgtaatttcattaccagttcttgcagggggtattactatgcttttaactgatagaaattttaatactactttcttcgatccagctggaggaggagatcctattttatatcaacatttattt
>BK1BC1_2_1603
attaagtagtgtacaagcacattcagggccttctgtagatttagctatttttagtttacatatttctggactttcttctgtattaggatctattaattttattgtgactatttttaatatgagagctccaggaatgttcatgcataaaattcctttatttggatgatctgtattagtaactgcatttttacttgtaatttcattaccagttcttgcagggggtattactatgcttttaactgatagaaattttaatactactttcttcgatccagctggaggaggagatcctattttatatcaacatttattt
>BK1BC1_2_1631
tttatctgcagcacaagcacattcagggccttctgtagatttagctatttttagtttacatatttctggactttcttctgtattaggatctattaattttattgtgactatttttaatatgagagctccaggaatgttcatgcataaaattcctttatttggatgatctgtattagtaactgcatttttacttgtaatttcattaccagttcttgcagggggtattactatgcttttaactgatagaaattttaatactactttcttcgatccagctggaggtggagatcctattttatatcaacatttattt
>BK1BC1_2_1812
tttatctgcagcacaagcacattcagggccttctgtagatttagctatttttagtttacatatttctggactttcttctgtattaggatctattaattttattgtgactatttttaatatgagagctccaggaatgttcatgcataaaattcctttatttggatgatctgtattagtaactgcatttttacttgtaatttcattaccagttcttgcagggggtattactatgcttttaactgatagaaattttaatactactttcttcgatccagctggaggaggagatcctattttatatcaacaccttttt
>BK1BC1_2_1895
tttatctgcagcacaagcacattcagggccttctgtagatttagctatttttagtttacatatttctggactttcttctgtattaggatctattaattttattgtgactatttttaatatgagagctccaggaatgttcatgcataaaattcctttatttggatgatctgtattagtaactgcatttttacttgtaatttcattaccagttcttgcagggggcattactatgcttttaactgatagaaattttaatactactttcttcgatccagctggaggaggagatcctattttatatcaacatttattt
>BK1BC1_2_1900
tttatctgcagcacaagcacattcagggccttctgtagatttagctatttttagtttacatatttctggactttcttctgtattaggatctattaattttattgtgactatttttaatatgagagctccaggaatgttcatgcataaaattcctttattttgatgatctgtattagtaactgcatttttacttgtaatttcattaccagttcttgcagggggtattactatgcttttaactgatagaaattttaatactactttcttcgatccagctggaggaggagatcctattttatatcaacatttattt
>BK1BC1_2_1992
tttatctgcagcacaagcacattcagggccttctgtagatttagctatttttagtttacatatttctggactttcttctgtattaggatctattaattttattgtgactatttttaatatgagagctccaggaatgttcatgcataaaattcctttatttggatgatctgtattagtaactgcatttttacttgtaatttcattaccagttcttgcagggggtattactatgcttttaactgatagaaattttaatactactttcttcgatccagctggaggaggagatcctatattctatcaacacttattt
>BK1BC1_2_2065
tttatctgcagcacaagcacattcagggccttctgtaggtttagctatttttagtttacatatttctggactttcttctgtattaggatctattaattttattgtgactatttttaatatgagagctccaggaatgttcatgcataaaattcctttatttggatgatctgtattagtaactgcatttttacttgtaatttcattaccagttcttgcagggggtattactatgcttttaactgatagaaattttaatactactttcttcgatccagctggaggaggagatcctattttatatcaacatttattt
>BK1BC1_2_2158
tttatctgcagcacaagcacattcagggccttctgtagatttagctatttttagtttacatatttctggactttcttctgtattaggatctattaattttattgtgactatttttaatatgagagctccaggaatgttcatgcataaaattcctttatttggatgatctgtattagtaactgcatttttacttgtaatttcattaccagttcttgcagggggtattactatgcttttaactgatagaaattttaatactcctttcttcgatccagctggaggaggagatcctattttatatcaacatttattt
>BK1BC1_2_2200
tttatctgcagcacaagcacattcagggccttctgtagatttagctatttttagtttacatatttctggactttcttctgtattaggatctattaattttattgtgactatttttaatatgagagctccaggaatgttcatgcataaaattcctttatttggatgatctgtattagtaactgcatttttacttgtaatttcattaccagttcttgcagggggtattactatgcttttaactgatagaaattttaatactactttcttcgatccagctggaggaggagatcctattctatatcaacatttattt
>BK1BC1_2_2256
tttatctgcagcacaagcacattcagggccttctgtagatttagctatttttagtttacatatttctggactttcttctgtgttaggatctattaattttattgtgactatttttaatatgagagctccaggaatgttcatgcataaaattcctttatttggatgatctgtattagtaactgcatttttacttgtaatttcattaccagttcttgcagggggtattactatgcttttaactgatagaaattttaatactactttcttcgatccagctggaggaggagatcctattttatatcaacatttattt
>BK1BC1_2_2294
tttatctgcagcacaagcacattcagggccttctgtagatttagctatttttagtttacatatttctggactttcttctgtattaggatctattaattttattgtgactatttttaatatgagagctccaggaatgttcatgcataaaattcctttatttggatgatctgtattagtaactgcatttttacttgtaatttcattaccagttcttgcagggggtattactatgcttttaactgatagaaattttaatactactttcttcgatccagctggaggaggagatcctatattctatcaacatttattt
>BK1BC1_2_2399
tttatctgcagcacaagcacattcagggccttctgtagatttagctattttcagtttacatatttctggactttcttctgtattaggatctattaattttattgtgactatttttaatatgagagctccaggaatgttcatgcataaaattcctttatttggatgatctgtattagtaactgcatttttacttgtaatttcattaccagttcttgcaggaggtgttactatgcttttaactgatagaaattttaatactactttcttcgatccagctggaggaggagatcctattttataccaacatttattt
>BK1BC1_2_2459
tatctgcagcacaagcacattcagggccttctgtagatttagctatttttagtttacatatttctggactttcttctgtattaggatctattaattttattgtgactatttttaatatgagagctccaggaatgttcatgcataaaattcctttatttggatgatctgtattagtaactgcatttttacttgtaatttcattaccagttcttgcagggggtattactatgcttttaactgatagaaattttaatactactttcttcgatccagctggaggaggagatcctattttatatcaacatttattt
>BK1BC1_2_2577
ttatctgcagcacaagcacattcagggccttctgtagatttagctattttcagtttacatatttctggactttcttctgtattaggatctattaattttattgtgactatttttaatatgagagctccaggaatgttcatgcataaaattcctttatttggatgatctgtattagtaactgcatttttacttgtaatttcattaccagttcttgcaggaggtattactatgcttttaactgatagaaattttaatactactttcttcgatccagctggaggaggagatcctattttataccaacatttattt
>BK1BC1_2_2689
tttatctgcagcacaagcacattcagggccttctgtagatttagctatttttagtttacatatttctggactttcttctgtattaggatctattaattttattgtgactatttttaatatgagagctccaggaatgttcatgcataaaattcctttatttggatgatctgtattagtaactgcatttttacttgtaatttcattaccagttcttgcagggggtattactatgcttttaactgatagaaattttaatactactttcttcgatccagctggaggaggagatcctattttatatcaacatctattt
>BK1BC1_2_2728
tttatctgcagcacaagcacattcagggccttctgtagatttagctatttttagtttacatatttctggactttcttctgtattaggatctattaattttattgtgactatttttaatatgagagctccaggaatgttcatgcataaaattcctttatttggatgatctgtattagtaactgcatttttacttgtaatttcattaccagttcttgcagggggtattactatgcttttaactgatagaaattttaatactactttcttcgatccagctggaggaggagatcctattttatatcaacatcttttc
>BK1BC1_2_2918
tttatctgcagcacaagcacattcagggccttctgtagatttagctatttttagtttacatatttctggactttcttctgtattaggatctattaattttattgtgactatttttaatatgagagctccaggaatgttcatgcataaaattcctttattaggatgatctgtattagtaactgcatttttacttgtaatttcattaccagttcttgcagggggtattactatgcttttaactgatagaaattttaatactactttcttcgatccagctggaggaggagatcctattttatatcaacatttattt
>BK1BC1_2_3094
tttatctgcagcacaagcacattcagggccttctgtagatttagctatttttagtttacatatttctggactttcttctgtattaggatctattaattttattgtgactatttttaatatgagagctccaggaatgttcatgcataaaattcctttatttggatgatctgtattagtaactgcatttttacttgtaatttcattaccagttcttgcagggggtattactatgcttttaactgatagaaattttaatactactttcttcgatccagctggaggaggagatccaattttatatcaacatctattt
>BK1BC1_2_3599
tttatctgcagcacaagcacattcagggccttctgtagatttagctatttttagtttacatatttctggactttcttctgtattaggatctattaattttattgtgactatttttaatatgagagctccaggaatgttcatgcataaaattcctttatttggatgatctgtattagtaactgcatttttacttgtaatttcattaccagttcttgcagggggtattactatgcttttaactgatagaaattttaatactactttcttcgatccagctggaggaggtgatcctattttatatcaacatttattt
>BK1BC1_2_3823
tttatctgcagcacaagcacattcagggccttctgtagatttagctattttcagtttacatacttctggactttcttctgtattaggatctattaattttattgtgactatttttaatatgagagctccaggaatgttcatgcataaaattcctttatttggatgatctgtattagtaactgcatttttacttgtaatttcattaccagttcttgcaggaggtattactatgcttttaactgatagaaattttaatactactttcttcgatccagctggaggaggagatcctattttataccaacatttattt
>BK1BC1_2_4069
tttatctgcagcacaagcacattcagggccttctgtagatttagctatttttagtttacatatttctggactttcttctgtattaggatctattaattttattgtgactatttttaatatgagagctccaggaatgttcatgcataaaattcctttatttggatgatctgtattagtaactgcatttttacttgtaatttcattaccagttcttgcagggggtattactatgcttttaactgatagaaattttaatactactttcttcgatccagctggaggaggagatcctgtattataccaacatcttttc
>BK1BC1_2_4338
tttatctgcagcacaagcacattcagggccttctgtagatttagctattttcagtttacatatttctggactttcttctgtattaggatctattaatttcattgtgactatttttaatatgagagctccaggaatgttcatgcataaaattcctttatttggatgatctgtattagtaactgcatttttacttgtaatttcattaccagttcttgcaggaggtattactatgcttttaactgatagaaattttaatactactttcttcgatccagctggaggaggagatcctattttataccaacatttattt
>BK1BC1_2_4517
tttatctgcagcacaagcacattcagggccttctgtagatttagctattttcagtttacatatttctggactttcttctgtattaggatctattaattttattgtgactatttttaatatgagagctccaggaatgttcatgcataaaattcctttatttggatgatctgtattagtaactgcatttttacttgtaatttcattaccagttctcgcaggaggtattactatgcttttaactgatagaaattttaatactactttcttcgatccagctggaggaggagatcctattttataccaacatttattt
>BK1BC1_2_4949
tttatctgcagcacaagcacattcagggccttctgtagatttagctattttcagtttacatatttctggactttcttctgtattaggatctattaattttattgtgactatttttaatatgagagctccaggaatgttcatgcataaaattcctttatttggatgatctgtattagtaactgcatttttacttgtaatttcattaccagttcttgcaggaggtattactatgctcttaactgatagaaattttaatactactttcttcgatccagctggaggaggagatcctattttataccaacatttattt
>BK1BC1_2_5156
tttatctgcagcacaagcacattcagggccttctgtagatttagctatttttagtctacatatttctggactttcttctgtattaggatctattaattttattgtgactatttttaatatgagagctccaggaatgttcatgcataaaattcctttatttggatgatctgtattagtaactgcatttttacttgtaatttcattaccagttcttgcagggggtattactatgcttttaactgatagaaattttaatactactttcttcgatccagctggaggaggagatcctattttatatcaacatttatt
>BK1BC1_2_5419
tttatctgcagcacaagcacattcagggccttctgtagatttagctattttcagtttacatatttctggactttcttctgtattaggacctattaattttattgtgactatttttaatatgagagctccaggaatgttcatgcataaaattcctttatttggatgatctgtattagtaactgcatttttacttgtaatttcattaccagttcttgcaggaggtattactatgcttttaactgatagaaattttaatactactttcttcgatccagctggaggaggagatcctattttataccaacatttattt
>BK1BC1_2_5577
tttatctgcagcacaagcacattcagggccttctgtagatttagctatttttagtttacatatttctggactttcttctgtattaggatctattaattttattgtgactatttttaatatgagagctccaggaatgttcatgcataaaattcctctatttggatgatctgtattagtaactgcatttttacttgtaatttcattaccagttcttgcagggggtattactatgcttttaactgatagaaattttaatactactttcttcgatccagctggaggaggagatcctattttatatcaacatttattc
>BK1BC1_3_11
tttatctgcagcacaagcacattcagggccttctgtagatttagctatttttagtttacatatttctggactttcttctgtattaggatctattaattttattgtgactatttttaatatgagagctccaggaatgttcatgcataaaattcctttatttggatgatctgtattagtaactgcatttttacttgtaatttcattaccagttcttgcagggggtattactatgcttttaactgatagaaattttaatactactttcttcgatccagctggaggaggagatcctattttatatcaacatttattt
>BK1BC1_3_95
tttatctgcagcacaagcacattcagggccttctgtagatttagctatttttagtttacatatttctggactttcttctgtattaggatctattaattttattgtgactatttttaatatgagagctccaggaatgttcatgcataaaattcctttatttggatgatctgtattagtaactgcatttttacttgtaatttcattaccagttcttgcagggggtattactatgcttttaactgatagaaattttaatactactttcttcgatccagctggaggaggagatcctattttatatcaacatttattc
>BK1BC1_3_176
ttatctgcagcacaagcacattcagggccttctgtagatttagctatttttagtttacatatttctggactttcttctgtattaggatctattaattttattgtgactatttttaatatgagagctccaggaatgttcatgcataaaattcctttatttggatgatctgtattagtaactgcatttttacttgtaatttcattaccagttcttgcagggggtattactatgcttttaactgatagaaattttaatactactttcttcgatccagctggaggaggagatcctattttatatcaacatttattt
>BK1BC1_3_350
tttatctgcagcacaagcacattcagggccttctgtagatttagctattttcagtttacatatttctggactttcttctgtattaggatctattaattttattgtgactatttttaatatgagagctccaggaatgttcatgcataaaattcctttatttggatgatctgtattagtaactgcatttttacttgtaatttcattaccagttcttgcaggaggtattactatgcttttaactgatagaaattttaatactactttcttcgatccagctggaggaggagatcctattttataccaacatttattt
>BK1BC1_3_371
ttatctgcagcacaagcacattcagggccttctgtagatttagctatttttagtttacatatttctggactttcttctgtattaggatctattaattttattgtgactatttttaatatgagagctccaggaatgttcatgcataaaattcctttatttggatgatctgtattagtaactgcatttttacttgtaatttcattaccagttcttgcagggggtattactatgcttttaactgatagaaattttaatactactttcttcgatccagctggaggaggagatcctattttatatcaacatttatt
>BK1BC1_3_758
tttatctgcagcacaagcacattcagggccttctgtagatttagctattttcagtttacatatttctggactttcttctgtattaggatctattaattttattgtgactatttttaatatgagagctccaggaatgttcatgcataaaattcctttatttggatgatctgtattagtaactgcatttttacttgtaatttcattaccagttcttgcaggaggtattactatgcttttaactgatagaaattttaatactactttcttcgatccagctggaggaggagatcctattttataccaacatttatt
>BK1BC1_3_816
tttatctgcagcacaagcacattcagggccttctgtagatttagctattttcagtttacatatttctggactttcttctgtattaggatctattaattttattgtgactatttttaatatgagagctccaggaatgttcatgcataaaattcctttatttggatgatctgtattagtaactgcatttttacttgtaatttcattaccagttcttgcgggaggtattactatgcttttaactgatagaaattttaatactactttcttcgatccagctggaggaggagatcctattttataccaacatttattt
>BK1BC1_3_861
tttatctgcagcacaagcacattcagggccttctgtagatttagctatttttagtttacatatttctggactttcttctgtattaggatctattaattttattgtgactatttttaatatgagagctccaggaatgttcatgcataaaattcctttatttggatgatctgtattagtaactgcatttttacttgtaatttcattaccagttcttgcagggggtattactatgcttttaacagatcgtaattttaatactagtttctatgatccagcaggagggggagatcctgtattataccaacatcttttc
>BK1BC1_3_878
tttatctgcagcacaagcacattcagggccttctgtagatttagctatttttagtttacatatttctggactttcttctgtattaggatctattaattttattgtgactatttttaatatgagagctccaggaatgttcatgcataaaattcctttattaggatgatctgtattagtaactgcatttttacttgtaatttcattaccagttcttgcagggggtattactatgcttttaactgatagaaattttaatactactttcttcgatccagctggaggaggagatcctattttatatcaacatttattt
>BK1BC1_3_941
tttatctgcagcacaagcacattcagggccttccgtagatttagctattttcagtttacatatttctggactttcttctgtattaggatctattaattttattgtgactatttttaatatgagagctccaggaatgttcatgcataaaattcctttatttggatgatctgtattagtaactgcatttttacttgtaatttcattaccagttcttgcaggaggtattactatgcttttaactgatagaaattttaatactactttcttcgatccagctggaggaggagatcctattttataccaacatttattt
>BK1BC1_3_1314
tttatctgcagcacaagcacattcagggccttctgtagatttagctattttcagtttacatatttctggactttcttctgtattaggatctattaattttattgtgactatttttaatacgagagctccaggaatgttcatgcataaaattcctttatttggatgatctgtattagtaactgcatttttacttgtaatttcattaccagttcttgcaggaggtattactatgcttttaactgatagaaattttaatactactttcttcgatccagctggaggaggagatcctattttataccaacatttattt
>BK1BC1_4_10
tttatctgcagcacaagcacattcagggccttctgtagatttagctatttttagtttacatatttctggactttcttctgtattaggatctattaattttattgtgactatttttaatatgagagctccaggaatgttcatgcataaaattcctttatttggatgatctgtattagtaactgcatttttacttgtaatttcattaccagttcttgcagggggtattactatgcttttaactgatagaaattttaatactactttcttcgatccagctggaggaggagatcctattttatatcaacatttattt
>BK1BC1_4_130
tttatctgcagcacaagcacattcagggccttctgtagatttagctatttttagtttacatatttctggactttcttctgtattaggatctattaattttattgtgactatttttaatatgagagctccaggaatgttcatgcataaaattcctttatttggatgatctgtattagtaactgcatttttacttgtaatttcattaccagttcttgcagggggtattactatgcttttaactgatagaaattttaatactactttcttcgatccagctggagggggagatcctattttatatcaacatttattt
>BK1BC1_4_136
ttatctgcagcacaagcacattcagggccttctgtagatttagctatttttagtttacatatttctggactttcttctgtattaggatctattaattttattgtgactatttttaatatgagagctccaggaatgttcatgcataaaattcctttatttggatgatctgtattagtaactgcatttttacttgtaatttcattaccagttcttgcagggggtattactatgcttttaactgatagaaattttaatactactttcttcgatccagctggaggaggagatcctattttatatcaacatttattt
>BK1BC1_4_267
tttatctgcagcacaagcacattcagggccttctgtagatttagctattttcagtttacatatttctggactttcttctgtattaggatctattaattttattgtgactatttttaatatgagagctccaggaatgttcatgcataaaattcctttatttggatgatctgtattagtaactgcatttttacttgtaatttcattaccagttcttgcaggaggtattactatgcttttaactgatagaaattttaatactactttcttcgatccagctggaggaggagatcctattttataccaacatttattt
>BK1BC1_4_410
tttatctgcagcacaagcacattcagggccttctgtagatttagctatttttagtttacatatttctggactttcttctgtattaggatctattaattttattgtgactatttttaatatgagagctccaggaatgttcatgcataaaattcctttatttggatgatctgtattagtaactgcatttttacttgtaatttcattaccagttcttgcagggggtattactatgcttttaaccgatagaaattttaatactactttcttcgatccagctggaggaggagatcctattttatatcaacatttattt
>BK1BC1_4_497
tttatctgcagcacaagcacattcagggccttctgtagatttagctatttttagtttacatatttctggactttcttctgtattaggatctattaattttattgtgactatttttaatatgagagctccaggaatgttcatgcataaaattcctttatttggatgatctgtattagtaactgcatttttacttgtaatttcattaccagttcttgcagggagtattactatgcttttaactgatagaaattttaatactactttcttcgatccagctggaggaggagatcctattttatatcaacatttattt
>BK1BC1_4_510
tttatctgcagcacaagcacattcagggccttctgtagatttagctatttttagtttacatatttctggactttcttctgtattaggatctattaattttattgtgactatttttaatatgagagctccaggaatgttcatgcataaaattcctttatttggatgatctgtattagtaactgcatttttacttgtaatttcattaccagttcttgcagggggtattactatgcttttaactgatagaaattttaatactactttcttcgatccagctggaggaggagatcctatattctatcaacacttattt
>BK1BC1_4_798
tttatctgcagcacaagcacattcagggccttctgtagatttagctattttcagtttacatatttctggactttcttctgtattaggatctattaattttattgtgactatttttaatatgagagctccaggaatgttcatgcataaaattcctttatttggatgatctgtattagtaactgcatttttacttgtaatttcattaccagttcttgcaggaggtattactatgcttttaactgatagaaattttaatgctactttcttcgatccagctggaggaggagatcctattttataccaacatttattt
>BK1BC1_5_11
tttatctgcagcacaagcacattcagggccttctgtagatttagctatttttagtttacatatttctggactttcttctgtattaggatctattaattttattgtgactatttttaatatgagagctccaggaatgttcatgcataaaattcctttatttggatgatctgtattagtaactgcatttttacttgtaatttcattaccagttcttgcagggggtattactatgcttttaactgatagaaattttaatactactttcttcgatccagctggaggaggagatcctattttatatcaacatttattt
>BK1BC1_5_117
tttatctgcagcacaagcacattcagggccttctgtagatttagctatttttagtttacatatttctggactttcttctgtattaggatctattaattttattgtgactatttttaatatgagagctccaggaatgttcatgcataaaattcctttatttggatgatctgtattagtaactgcatttttacttgtaatttcattaccagttcttgcagggggtattactatgcttttaactgatagaaattttaatactactttcttcgatccagctggaggaggagatcctattttatatcaacatttattc
>BK1BC1_5_189
tttatctgcagcacaagcacattcagggccttctgtagatttagctatttttagtttacatatttctggaccttcttctgtattaggatctattaattttattgtgactatttttaatatgagagctccaggaatgttcatgcataaaattcctttatttggatgatctgtattagtaactgcatttttacttgtaatttcattaccagttcttgcagggggtattactatgcttttaactgatagaaattttaatactactttcttcgatccagctggaggaggagatcctattttatatcaacatttattt
>BK1BC1_5_232
tttatctgcagcacaagcacattcagggccttctgtagatttagctatttttagtttacatatttctggactttcttctgtattaggatctattaattttattgtgactatttttaatatgagagctccaggaatgttcatgcataaaattcctttatttggatgatctgtattagtaactgcatttttacttgtaatttcattaccagttcttgcagggggtattactatgcttttaactgatagaaattttaatactactttcttcgatccagctggaggaggagatcctattttatatcaacatttatt
>BK1BC1_5_233
ttatctgcagcacaagcacattcagggccttctgtagatttagctatttttagtttacatatttctggactttcttctgtattaggatctattaattttattgtgactatttttaatatgagagctccaggaatgttcatgcataaaattcctttatttggatgatctgtattagtaactgcatttttacttgtaatttcattaccagttcttgcagggggtattactatgcttttaactgatagaaattttaatactactttcttcgatccagctggaggaggagatcctattttatatcaacatttattt
>BK1BC1_5_636
tttatctgcagcacaagcacattcagggccttctgtagatttagctattttcagtttacatatttctggactttcttctgtattaggatctattaattttattgtgactatttttaatatgagagctccaggaatgttcatgcataaaattcctttatttggatgatctgtattagtaactgcatttttacttgtaatttcattaccagttcttgcaggaggtattactatgcttttaactgatagaaattttaatactactttcttcgatccagctggaggaggagatcctattttataccaacatttattt
>BK1BC1_5_1063
tttatctgcagcacaagcacattcagggccttctgtagatttagctatttttagtttgcatatttctggactttcttctgtattaggatctattaattttattgtgactatttttaatatgagagctccaggaatgttcatgcataaaattcctttatttggatgatctgtattagtaactgcatttttacttgtaatttcattaccagttcttgcagggggtattactatgcttttaactgatagaaattttaatactactttcttcgatccagctggaggaggagatcctattttatatcaacatttattt
>BK1BC1_5_1126
tttatctgcagcacaagcacattcagggccttctgtagatttagctatttttagtttacatatttctggactttcttctgtattaggatctattaattttattgtgactatttttaatatgagagctccaggaatgttcatgcataaaattcctttatttggatgatctgtattagtaactgcatttttacttgtaatttcattaccagttcttgcagggggtattactatgcttttaactgatagaaattttaatactactttcttcgatccagctggaggaggagatcctattttatatcaacacttattt
>BK1BC1_5_1190
tttatctgcagcacaagcacattcagggccttctgtagatttagctatttttagtttacatatttctggactttcttctgtattaggatctattaattttattgtgactatttttaatatgagagctccaggaatgttcatgcataaaattcctttatttggatgatctgtattagtaactgcatttttacttgtaatttcattaccagttcttgcagggggtattactatgcttttaactgatagaaattttaatactactttcttcgatccagctggaggaggagatcctattttataccaacatttattt
>BK1BC1_5_1234
tttatctgcagcacaagcacattcagggccttctgtagatttagctatttttagtttacatatttctggactttcttctgtattaggatctattaattttattgtgactatttttaatatgagagctccaggaatgttcgtgcataaaattcctttatttggatgatctgtattagtaactgcatttttacttgtaatttcattaccagttcttgcagggggtattactatgcttttaactgatagaaattttaatactactttcttcgatccagctggaggaggagatcctattttatatcaacatttattt
>BK1BC1_5_1247
tttatctgcagcacaagcacattcagggccttctgtagatttagctatttttagtttacatatttctggactttcttctgtattaggatctattaattttattgtgactatttttaatatgagagctccaggaatgttcatgcataaaattcctttatttggatgatctgtattagtaactgcattcttacttgtaatttcattaccagttcttgcagggggtattactatgcttttaactgatagaaattttaatactactttcttcgatccagctggaggaggagatcctattttatatcaacatttattt
>BK1BC1_5_1517
tttatctgcagcacaagcacattcagggccttctgtagatttagctatttttagtttacatatttctggactttcttctgtattaggatctattaattttattgtgactatttttaatatgagagctccaggaatgttcatgcataaaattcctttatttggatgatctgtattagtaactgcatttttacttgtaatttcattaccagttcttgcagggggtattactatgcttttaaccgatagaaattttaatactactttcttcgatccagctggaggaggagatcctattttatatcaacatttattt
>BK1BC1_5_1608
tttatctgcagcacaagcacattcagggccttctgtagatttagctatttttagtttacatatttctggactttcttctgtattaggatctattaattttattgtgactattcttaatatgagagctccaggaatgttcatgcataaaattcctttatttggatgatctgtattagtaactgcatttttacttgtaatttcattaccagttcttgcagggggtattactatgcttttaactgatagaaattttaatactactttcttcgatccagctggaggaggagatcctattttatatcaacatttattt
>BK1BC1_5_1725
tttatctgcagcacaagcacattcagggccttctgtagatttagctattttcagtttacatatttctggactttcttctgtattaggatctattaattttattgtgactatttttaatatgagagctccaggaatgttcatgcataaaattcctttatttggatgatctgtattagtaactgcatttttacttgtaatttcattaccagttcttgcaggaggtattactatgcttttaactgatagaaattttaatactactttcttcgatccagctggaggaggagatcctattttatatcaacatttattt
>BK1BC1_5_1834
tttatctgcagcacaagcacattcagggccttctgtagatttagctatttttagtttacatatttctggactttcttctgtattaggatctattaattttattgtgactatttttaatatgagagctccaggaatgttcatgcataaaattcctttatttggatgatctgtattagtaactgcatttttacttgtaatttcattaccagttcttgcagggggtattactatgcttttaactgatagaaattttaatacttcattttacgatcctgctggtggtggagatcctgtgttgtatcaacaccttttt
>BK1BC1_5_1954
tttatctgcagcacaagcacattcagggccttctgtagatttagctatttttagtttacatatttctggactttcttctgtattaggatctattaattttattgtgactatttttaatatgagagctccaggaatgttcatgcataaaattcctttatttggatgatctgtattagtaactgcatttttacttgtaatttcattaccagttcttgcagggggtattactatgcttttaactgatagaaattttaatactactttcttcgatccagctggaggaggagatcctattttatatcaacacttattc
>BK1BC1_5_2045
tttatctgcagcacaagcacattcagggccttctgtagatttagctatttttagtttacatatttctggactttcttctgtattaggatctattaattttattgtgactatttttaatatgagagctccaggaatgttcatgcataaaattcctttatttggatgatctgtattagtaactgcatttttacttgtaatttcattaccagttcttgcagggggtattactatgcttttaactgatagaaattttaatactactttcttcgatccagctggaggaggagatcctgtgttgtatcaacaccttttt
>BK1BC1_5_2095
tttatctgcagcacaagcacattcagggccttctgtagatttagctatttttagtttacatatttctggactttcttctgtattaggatctattaattttattgtgactatttttaatatgagagctccaggaatgttcatgcataaaattcctttatttggatgatctgtattagtaactgcatttttacttgtaatttcattaccagttcttgcagggggcattactatgcttttaactgatagaaattttaatactactttcttcgatccagctggaggaggagatcctattttatatcaacatttattt
>BK1BC1_5_2098
tttatctgcagcacaagcacattcagggccttctgtagatttagctatttttagtttacatatttctggactttcttctgtattaggatctattaattttattgtgactatttttaatatgagagctccaggaatgttcatgcataaaattcctttattttgatgatctgtattagtaactgcatttttacttgtaatttcattaccagttcttgcagggggtattactatgcttttaactgatagaaattttaatactactttcttcgatccagctggaggaggagatcctattttatatcaacatttattt
>BK1BC1_5_2123
gttaagttcaatcttagctcactcaggaccatcagtagatttagctatttttagtttacatatttctggactttcttctgtattaggatctattaattttattgtgactatttttaatatgagagctccaggaatgttcatgcataaaattcctttatttggatgatctgtattagtaactgcatttttacttgtaatttcattaccagttcttgcagggggtattactatgcttttaactgatagaaattttaatactactttcttcgatccagctggaggaggagatcctattttatatcaacatttattt
>BK1BC1_5_2186
tttatctgcagcacaagcacattcagggccttctgtagatttagctatttttagtttacatatttctggactttcttctgtattaggatctattaattttattgtgactatttttaatatgagagctccaggaatgttcatgcataaaattcctttatttggatgatctgtattagtaactgcatttttacttgtaatttcattaccagttcttgcagggggtattactatgcttttaactgatagaaattttaatactactttcttcgatccagctggaggaggagatcctatattctatcaacacttattt
>BK1BC1_5_2270
tttatctgcagcacaagcacattcagggccttctgtaggtttagctatttttagtttacatatttctggactttcttctgtattaggatctattaattttattgtgactatttttaatatgagagctccaggaatgttcatgcataaaattcctttatttggatgatctgtattagtaactgcatttttacttgtaatttcattaccagttcttgcagggggtattactatgcttttaactgatagaaattttaatactactttcttcgatccagctggaggaggagatcctattttatatcaacatttattt
>BK1BC1_5_2422
tttatctgcagcacaagcacattcagggccttctgtagatttagctatttttagtttacatatttctggactttcttctgtattaggatctattaattttattgtgactatttttaatatgagagctccaggaatgttcatgcataaaattcctttatttggatgatctgtattagtaactgcatttttacttgtaatttcattaccagttcttgcagggggtattactatgcttttaactgatagaaattttaatactactttcttcgatccagctggaggaggagatcctattttatatcaacatctcttt
>BK1BC1_5_2450
tttatctgcagcacaagcacattcagggccttctgtagatttagctatttttagtttacatatttctggactttcttctgtattaggatctattaattttattgtgactatttttaatatgagagctccaggaatgttcatgcataaaattcctttatttggatgatctgtattagtaactgcatttttacttgtaatttcattaccagttcttgcagggggtattactatgcttttaactgatagaaattttaatactactttcttcgatccagctggaggaggagatcctattctatatcaacatttattt
>BK1BC1_5_2451
ctttatctgcagcacaagcacattcagggccttctgtagatttagctattttcagtttacatatttctggactttcttctgtattaggatctattaattttattgtgactatttttaatatgagagctccaggaatgttcatgcataaaattcctttatttggatgatctgtattagtaactgcatttttacttgtaatttcattaccagttcttgcaggaggtattactatgcttttaactgatagaaattttaatactactttcttcgatccagctggaggaggagatcctattttataccaacatttattt
>BK1BC1_5_2535
tttatctgcagcacaagcacattcagggccttctgtagatttagctatttttagtttacatatttctggactttcttctgtattaggatctattaattttattgtgactatttttaatatgagagctccaggaatgttcatgcataaaattcctttatttggatgatctgtattagtaactgcatttttacttgtaatttcattaccagttcttgcagggggtattactatgcttttaactgatagaaattttaatactactttcttcgatccagctggaggaggagatcctatattctatcaacatttcttt
>BK1BC1_5_2547
tttatctgcagcacaagcacattcagggccttctgtagatttagctatttttagtttacatatttctggactttcttctgtattaggatctattaattttattgtgactatttttaatatgagagctccaggaatgttcatgcataaaattcctttatttggatgatctgtattagtaactgcatttttacttgtaatttcattaccagttcttgcagggggtattactatgcttttaactgatagaaattttaatactactttcttcgatccagctggaggaggagatcctatattctatcaacatttattt
>BK1BC1_5_2682
tttatctgcagcacaagcacattcagggccttctgtagatttagctatttttagtttacatatttctggactttcttctgtattaggatctattaattttattgtgactatttttaatatgagagctccaggaatgttcatgcataaaattcctttatttggatgatctgtattagtaactgcatttttacttgtaatttcattaccagttcttgcagggggtattactatgcttttaactgatagaaattttagtactactttcttcgatccagctggaggaggagatcctattttatatcaacatttattt
>BK1BC1_5_2714
tttatctgcagcacaagcacattcagggccttctgtagatttagctatttttagtttatatatttctggactttcttctgtattaggatctattaattttattgtgactatttttaatatgagagctccaggaatgttcatgcataaaattcctttatttggatgatctgtattagtaactgcatttttacttgtaatttcattaccagttcttgcagggggtattactatgcttttaactgatagaaattttaatactactttcttcgatccagctggaggaggagatcctattttatatcaacatttattt
>BK1BC1_5_2801
tttatctgcagcacaagcacattcagggccttctgtagatttagctatttttagtttacatatttctggactttcttctgtattaggatctattaattttattgtgactatttttaatatgagagctccaggaatgttcatgcataaaattcctttatttgtatgatctgtattagtaactgcatttttacttgtaatttcattaccagttcttgcagggggtattactatgcttttaactgatagaaattttaatactactttcttcgatccagctggaggaggagatcctattttatatcaacatttattc
>BK1BC1_5_2945
tttatctgcagcacaagcacattcagggccttctgtagatttagctatttttagtttacatatttctggactttcttctgtattaggatctattaactttatcgttactatctttaatatgagagctccaggaatgttcatgcataaaattcctttatttggatgatctgtattagtaactgcatttttacttgtaatttcattaccagttcttgcaggaggtattactatgcttttaactgatagaaattttaatactactttcttcgatccagctggaggaggagatcctattttataccaacatttattt
>BK1BC1_5_2988
tttatctgcagcacaagcacattcagggccttctgtagatttagctatttttagtttacatatttctggactttcttctgtattaggatctattaattttattgtgactatttttaatatgagagctccaggaatgttcatgcataaaattcctttatttggatgatctgtattagtaactgcatttttacttgtaatttcattaccagttcttgcagggggtattactatgcttttaactgatagaaattttaatactactttcttcgatccagctggaggaggagatcctattttatatcaacatctattt
>BK1BC1_5_3042
tttatctgcagcacaagcacattcagggccttctgtagatttagctatttttagtttacatatttctggactttcttctgtattaggatctattaattttattgtgactatttttaatatgagagctccaggaatgttcatgcataaaattcctttatttggatgatctgtattagtaactgcatttttacttgtaatttcattaccagttcttgcagggggtattactatgcttttaactgatagaaattttaatactactttcttcgatccagctggaggaggagatcctattttatatcaacatcttttc
>BK1BC1_5_3124
tttatctgcagcacaagcacattcagggccttctgtagatttagctatttttagtttacatatttctggactttcttctgtattaggatctattaattttattgtgactatttttaatatgagagctccaggaatgttcatgcataaaattcctttatttggatgatctgtattagtaactgcatttttacttgtaatttcattaccagttcttgcagggggtattactatgcttttaacagatcgtaattttaatactagtttctatgatccagcaggagggggagatcctgtattataccaacatcttttc
>BK1BC1_5_3247
tttatctgcagcacaagcacattcagggccttctgtagatttagctatttttagtttacatatttctggactttcttctgtattaggatctattaattttattgtgactatttttaatatgagagctccaggaatgttcatgcataaaattcctttattaggatgatctgtattagtaactgcatttttacttgtaatttcattaccagttcttgcagggggtattactatgcttttaactgatagaaattttaatactactttcttcgatccagctggaggaggagatcctattttatatcaacatttattt
>BK1BC1_5_3329
attaagtagtgtacaagcacattcaggaccttcagttgatttagctatctttagcttacatttaaatggtgcagcttctattttaggtgcaataaattttattgtgactatttttaatatgagagctccaggaatgttcatgcataaaattcctttatttggatgatctgtattagtaactgcatttttacttgtaatttcattaccagttcttgcagggggtattactatgcttttaactgatagaaattttaatactactttcttcgatccagctggaggaggagatcctattttatatcaacatttattt
>BK1BC1_5_3488
tttatctgcagcacaagcacattcagggccttctgtagatttagctatttttagtttacatatttctggactttcttctgtattaggatctattaattttattgtgactatttttaatatgagagctccaggaatgttcatgcataaaattcctttatttggatgatctgtattagtaactgcatttttacttgtaatttcattaccagttcttgcagggggtattactatgcttttaactgatagaaattttaatactactttcttcgatccagctggaggaggagatcctgtattgtatcaacatttgttt
>BK1BC1_5_3501
tttatctgcagcacaagcacattcagggccttctgtagatttagctatttttagtttacatatttctggactttcttctgtattaggatctattaattttattgtgactatttttaatatgagagctccaggaatgttcatgcataaaattcctttatttggatgatctgtattagtaactgcatttttacttgtaatttcattaccagttcttgcagggggtattactatgcttttaactgatagaaattttaatactactttcttcgatccagctggaggagatcctattttatatcaacatttattt
>BK1BC1_5_3591
tttatctgcagcacaagcacattcagggccttctgtagatttagctatttttagtttacatatttctggactttcttctgtattaggatctattaattttattgtgactatttttaatatgagagctccaggaatgttcatgcataaaattcctttatttggatgatctgtattagtaactgcatttttacttgtaatttcattaccagttcttgcagggggtattactatgcttttaactgatagaaattttaatactactttcttcgatccagctggaggaggagatcctattttctatcaacacttattt
>BK1BC1_5_3825
tttatctgcagcacaagcacattcagggccttctgtagatttagctattttcagtttacatatttctggactttcttctgtattaggatctattaattttattgtgactatttttaatatgagagctccaggaatgttcatgcataaaattcctttatttggatgatctgtattagtaactgcatctttacttgtaatttcattaccagttcttgcaggaggtattactatgcttttaactgatagaaattttaatactactttcttcgatccagctggaggaggagatcctattttataccaacatttattt
>BK1BC1_5_3947
tttatctgcagcacaagcacattcagggccttctgtagatttagctattttcagtttacatatttctggactttcttctgtattaggatctattaattttattgtgactatttttaatatgagagctccaggaatgttcatgcataaaattcctttatttggatgatctgtattagtaactgcatttttacttgtaatttcattaccagttcttgcaggaggtattactatgcttttaactgatagaaattttaatactactttcttcgatccagctggagggggagatcctattttataccaacatttattt
>BK1BC1_5_4033
tttatctgcagcacaagcacgttcagggccttctgtagatttagctattttcagtttacatatttctggactttcttctgtattaggatctattaattttattgtgactatttttaatatgagagctccaggaatgttcatgcataaaattcctttatttggatgatctgtattagtaactgcatttttacttgtaatttcattaccagttcttgcaggaggtattactatgcttttaactgatagaaattttaatactactttcttcgatccagctggaggaggagatcctattttataccaacatttattt
>BK1BC1_5_4378
tttatctgcagcacaagcacattcagggccttctgtagatttagctatttttagtttacatatttctggactttcttctgtattaggatctattaattttattgtgactatttttaatatgagagctccaggaatgttcatgcataaaattcctttatttggatgatctgtattagtaactgcatttttacttgtaatttcattaccagttcttgcagggggtattactatgcttttaactgatagaaattttaatactactttcttcgatccagctggaggaggagatcctatattctatcaacacttatt
>BK1BC1_5_4427
tttatctgcagcacaagcacattcagggccttctgtagatttagctatttttagtttacatatttctggactttcttctgtattaggatctattaattttattgtgactatttttaatatgagagctccaggaatgttcatgcataaaattcctttatttggatgatctgtattagtaactgcatttttacttgtaatttcattaccagttcttgcagggggtattactatgcttttaactgatagaaattttaatactactttcttcgatccagctggaggaggagatcctattttatatcaacatcttttt
>BK1BC1_5_5054
tttatctgcagcacaagcacattcagggccttctgtagatttagctattttcagtttacatatctctggactttcttctgtattaggatctattaattttattgtgactatttttaatatgagagctccaggaatgttcatgcataaaattcctttatttggatgatctgtattagtaactgcatttttacttgtaatttcattaccagttcttgcaggaggtattactatgcttttaactgatagaaattttaatactactttcttcgatccagctggaggaggagatcctattttataccaacatttattt
>BK1BC1_5_5398
tttatcagctattcaagcacattcaggaccttcagtagatttagctatttttagtttacatatttctggactttcttctgtattaggatctattaattttattgtgactatttttaatatgagagctccaggaatgttcatgcataaaattcctttatttggatgatctgtattagtaactgcatttttacttgtaatttcattaccagttcttgcagggggtattactatgcttttaactgatagaaattttaatactactttcttcgatccagctggaggaggagatcctattttatatcaacatttattt
>BK1BC1_5_5415
tttatctgcagcacaagcacattcagggccttctgtagatttagctatttttagtttacatatttctggactttcttctgtattaggatctattaattttattgtgactatttttaatatgagagctccaggaatgttcatgcataaaattcctttatttggatgatctgtattagtaactgcatttttacttgtaatttcattaccagttcttgcagggggtattactatgcttttaactgatagaaattttaatactactttcttcgatccagctggaggaggagatcctattttatatcaacatttgtt
>BK1BC1_5_5536
tttatctgcagcacaagcacattcagggccttctgtagatttagctattttcagtttacatatttctggactttcttctgtattaggatctattaattttattgtgactatttttaatatgagagctccaggaatgttcatgcataaaattcctttatttggatgatctgtattagtaactgcatttttacttgtaacttcattaccagttcttgcaggaggtattactatgcttttaactgatagaaattttaatactactttcttcgatccagctggaggaggagatcctattttataccaacatttattt
>BK1BC1_5_5676
tttatctgcagcacaagcacattcagggccttctgtagatttagctatttttagtttacatatttctggactttcttctgtattaggatctattaattttattgtgactatttttaatatgagagctccaggaatgttcatgcataaaattcctttatttggatgatctgtattagtaactgcatttttacttgtaatttcattaccagttcttgcagggggtattactatgcttttaactgatagaaattttaatactactttcttcgatccagctggaggaggagatcctattttatatcaagacttattt
>BK1BC1_5_5821
tttatctgcagcacaagcacattcagggccttctgtagatttagctatcttcagtttacatatttctggactttcttctgtattaggatctattaattttattgtgactatttttaatatgagagctccaggaatgttcatgcataaaattcctttatttggatgatctgtattagtaactgcatttttacttgtaatttcattaccagttcttgcaggaggtattactatgcttttaactgatagaaattttaatactactttcttcgatccagctggaggaggagatcctattttataccaacatttattt
>BK1BC1_5_5941
tttatctgcagcacaagcacattcagggccttctgtagatttagctatttttagtttacatatttctggactttcttctgtattaggatctattaattttattgtgactatttttaatatgagagctccaggaatgttcatgcataaaattcctttatttggatgatctgtattagtaactgcatttttacttttattatctttaccagtttttgcgggagcaattactatgcttttaacagatcgtaattttaatactagtttctatgatccagcaggagggggagatcctgtattataccaacatcttttc
>BK1BC1_5_6085
attaagtagtgtacaagcacattcaggaccttcagttgatttagctatctttagtttacatatttctggactttcttctgtattaggatctattaattttattgtgactatttttaatatgagagctccaggaatgttcatgcataaaattcctttatttggatgatctgtattagtaactgcatttttacttgtaatttcattaccagttcttgcagggggtattactatgcttttaactgatagaaattttaatactactttcttcgatccagctggaggaggagatcctattttatatcaacatttattt
>BK1BC1_5_6331
tttatctgcagcacaagcacattcagggccttctgttgatttagctattttcagtttacatatttctggactttcttctgtattaggatctattaattttattgtgactatttttaatatgagagctccaggaatgttcatgcataaaattcctttatttggatgatctgtattagtaactgcatttttacttgtaatttcattaccagttcttgcaggaggtattactatgcttttaactgatagaaattttaatactactttcttcgatccagctggaggaggagatcctattttataccaacatttattt
>BK1BC1_5_6467
tttatctgcagcacaagcacattcagggccttctgtagatttagctatttttagtttacatatttctggactttcttctgtattaggatctattaattttattgtgactatttttaatatgagagctccaggaatgttcatgcataaaattcctttatttggatgatctgtattagtaactgcatttttacttgtaatttcattaccagttcttgcagggggtattactatgcttttaactgatagaaattttaatactactttcttcgatccagctggaggaggagatcctattttattccagcatctattc
>BK1BC1_5_6474
tttatctgcagcacgagcacattcagggccttctgtagatttagctatttttagtttacatatttctggactttcttctgtattaggatctattaattttattgtgactatttttaatatgagagctccaggaatgttcatgcataaaattcctttatttggatgatctgtattagtaactgcatttttacttgtaatttcattaccagttcttgcagggggtattactatgcttttaactgatagaaattttaatactactttcttcgatccagctggaggaggagatcctattttatatcaacatttatt
>BK1BC1_5_6509
tttatctgcagcacaagcacattcagggccttctgtagatttagctatttttagtttacatatttctggactttcttctgtattaggatctattaattttattgtgactatttttaatatgagagctccaggaatgttcatgcataaaattcctttatttggatgatctgtattagtaactgcatttttacttgtaatttcattaccagttcttgcagggggtattactatgcttttaactgatagaaattttaatactactctcttcgatccagctggaggaggagatcctattttatatcaacatttattc
>BK1SA1_1_10
tttatctgcagcacaagcacattcagggccttctgtagatttagctatttttagtttacatatttctggactttcttctgtattaggatctattaattttattgtgactatttttaatatgagagctccaggaatgttcatgcataaaattcctttatttggatgatctgtattagtaactgcatttttacttgtaatttcattaccagttcttgcagggggtattactatgcttttaactgatagaaattttaatactactttcttcgatccagctggaggaggagatcctattttatatcaacatttattt
>BK1SA1_1_169
tttatctgcagcacaagcacattcagggccttctgtagatttagctatttttagtttacatatttctggactttcttctgtattaggatctattaattttattgtgactatttttaatatgagagctccaggaatgttcatgcataaaattcctttatttggatgatctgtattagtaactgcatttttacttgtaatttcattaccagttcttgcagggggtattactatgcttttaactgatagaaattttaatactactttcttcgatccagctggagggggagatcctattttatatcaacatttattt
>BK1SA1_1_181
tttatctgcagcacaagcacattcagggccttctgtagatttagctatttttagtttacatatttctggactttcttctgtattaggatctattaattttattgtgactatttttaatatgagagctccaggaatgttcatgcataaaattcctttatttggatgatctgtattagtaactgcatttttacttgtaatttcattaccagttcttgcagggggtattactatgcttttaactgatagaaattttaatactactttcttcgatccagctggaggaggagatcctattttatatcaacatttatt
>BK1SA1_1_398
tttatctgcagcacaagcacattcagggccttctgtagatttagctattttcagtttacatatttctggactttcttctgtattaggatctattaattttattgtgactatttttaatatgagagctccaggaatgttcatgcataaaattcctttatttggatgatctgtattagtaactgcatttttacttgtaatttcattaccagttcttgcaggaggtattactatgcttttaactgatagaaattttaatactactttcttcgatccagctggaggaggagatcctattttataccaacatttattt
>BK1SA1_1_573
tttatctgcagcacaagcacattcagggccttctgtagatttagctatttttagtttgcatatttctggactttcttctgtattaggatctattaattttattgtgactatttttaatatgagagctccaggaatgttcatgcataaaattcctttatttggatgatctgtattagtaactgcatttttacttgtaatttcattaccagttcttgcagggggtattactatgcttttaactgatagaaattttaatactactttcttcgatccagctggaggaggagatcctattttatatcaacatttattt
>BK1SA1_1_600
tttatctgcagcacaagcacattcagggccttctgtagatttagctatttttagtttacatatttctggactttcttctgtattaggatctattaattttattgtgactatttttaatatgagagctccaggaatgttcatgcataaaattcctttatttggatgatctgtattagtaactgcatttttacttgtaatttcattaccagttcttgcagggggtattactatgcttttaactgatagaaattttaatactactttcttcgatccagctggaggaggagatcctattttatatcaacacttattt
>BK1SA1_1_816
tttatctgcagcacaagcacattcagggccttctgtagatttagctattttcagtttacatatttctggactttcttctgtattaggatctattaattttattgtgactatttttaatatgagagctccaggaatgttcatgcataaaattcctttatttggatgatctgtattagtaactgcatttttacttgtaatttcattaccagttcttgcaggaggtattactatgcttttaactgatagaaattttaatactactttcttcgatccagctggaggaggagatcctattttatatcaacatttattt
>BK1SA1_1_907
tttatctgcagcacaagcacattcagggccttctgtagatttagctatttttagtttacatatttctggactttcttctgtattaggatctattaattttattgtgactatttttaatatgagagctccaggaatgttcatgcataaaattcctttatttggatgatctgtattagtaactgcatttttacttgtaatttcattaccagttcttgcagggggtattactatgcttttaactgatagaaattttaatactactttcttcgatccagctggaggaggagatcctattttatatcaacaccttttt
>BK1SA1_1_1072
tttatctgcagcacaagcacattcagggccttctgtagatttagctatttttagtttacatatttctggactttcttctgtattaggatctattaattttattgtgactatttttaatatgagagctccaggaatgttcatgcataaaattcctttatttggatgatctgtattagtaactgcatttttacttgtaatttcattaccagttcttgcagggggtattactatgcttttaactgatagaaattttaatactactttcttcgatccagctggaggaggagatcctatattctatcaacatttattt
>BK1SA1_1_1076
tttatctgcagcacaagcacattcagggccttctgtagatttagctattttcagtttacatatttctggactttcttctgtattaggatctattaattttattgtgactatttttaatatgagagctccaggaatgttcatgcataaaattcctttatttggatgatctgtattagtaactgcatttttacttgtaatttcattaccagttcttgcaggaggtattactatgcttttaactgatagaaattttaatactactttcttcgatccagctggaggaggagatcctattttataccaacatttatt
>BK1SA1_1_1100
tttatctgcagcacaagcacattcagggccttctgtagatttagctatttttagtttacatatttctggactttcttctgtattaggatctattaattttattgtgactatttttaatatgagagctccaggaatgttcatgcataaaattcctttatttggatgatctgtattagtaactgcatttttacttgtaatttcattaccagttcttgcagggggtattactatgcttttaactgatagaaattttagtactactttcttcgatccagctggaggaggagatcctattttatatcaacatttattt
>BK1SA1_1_1158
ttatctgcagcacaagcacattcagggccttctgtagatttagctattttcagtttacatatttctggactttcttctgtattaggatctattaattttattgtgactatttttaatatgagagctccaggaatgttcatgcataaaattcctttatttggatgatctgtattagtaactgcatttttacttgtaatttcattaccagttcttgcaggaggtattactatgcttttaactgatagaaattttaatactactttcttcgatccagctggaggaggagatcctattttataccaacatttattt
>BK1SA1_1_1189
tttatctgcagcacaagcacattcagggccttctgtagatttagctatttttagtttacatatttctggactttcttctgtattaggatctattaattttattgtgactatttttaatatgagagctccaggaatgttcatgcataaaattcctttatttggatgatctgtattagtaactgcatttttacttgtaatttcattaccagttcttgcagggggtattactatgcttttaactgatagaaattttaatactactttcttcgatccagctggaggaggagatcctattttatatcaacatctattt
>BK1SA1_1_1447
tttatctgcagcacaagcacattcagggccttctgtagatttagctatttttagtttacatatttctggactttcttctgtattaggatctattaattttattgtgactatttttaatatgagagctccaggaatgttcatgcataaaattcctttatttggatgatctgtattagtaactgcatttttacttgtaatttcattaccagttcttgcagggggtattactatgcttttaactgatagaaattttaatactactttcttcgatccagctggaggaggagatcctattttatatcaacatttatta
>BK1SA1_1_1613
tttatctgcagcacaagcacattcagggccttctgtagatttagctattttcagtttacatatttctggactttcttctgtattaggatctattaattttattgtgactatttttaatatgagagctccaggaatgttcatgcataaaattcctttacttggatgatctgtattagtaactgcatttttacttgtaatttcattaccagttcttgcaggaggtattactatgcttttaactgatagaaattttaatactactttcttcgatccagctggaggaggagatcctattttataccaacatttattt
>BK1SA1_1_1841
tttatctgcagcacaagcacattcagggccttctgtagatttagctattttcagtttacatatttctggactttcttctgtattaggatctattaatttcattgtgactatttttaatatgagagctccaggaatgttcatgcataaaattcctttatttggatgatctgtattagtaactgcatttttacttgtaatttcattaccagttcttgcaggaggtattactatgcttttaactgatagaaattttaatactactttcttcgatccagctggaggaggagatcctattttataccaacatttattt
>BK1SA1_1_1862
tttatctgcagcacaagcacattcagggccttctgtagatttagctattttcagtttacatatttctggactttcttctgtattaggatctattaattttattgtgactatttttaatatgagagctccaggaatgttcatgcataaaattcctttatttggatgatctgtattagtaactgcatttttacttgtaatttcattaccagttcttgcaggaggtattactatgcttttaactgatagaaattttaatactgctttcttcgatccagctggaggaggagatcctattttataccaacatttattt
>BK1SA1_1_1920
tttatctgcagcacaagcacattcagggccttctgtagctttagctattttcagtttacatatttctggactttcttctgtattaggatctattaattttattgtgactatttttaatatgagagctccaggaatgttcatgcataaaattcctttatttggatgatctgtattagtaactgcatttttacttgtaatttcattaccagttcttgcaggaggtattactatgcttttaactgatagaaattttaatactactttcttcgatccagctggaggaggagatcctattttataccaacatttattt
>BK1SA1_1_1963
tttatctgcagcacaagcacattcagggccttctgtagatttagctatttttagtttacatatttctggactttcttctgtattaggatctattaattttattgtgactatttttaatatgagagctccaggaatgttcatgcataaaattcctttatttggatgatctgtattagtaaccgcatttttacttgtaatttcattaccagttcttgcagggggtattactatgcttttaactgatagaaattttaatactactttcttcgatccagctggaggaggagatcctattttatatcaacatttatt
>BK1SA1_1_1982
tttatctgcagcacaagcacattcagggccttctgtagatttagctatttttagtttacatatttctggactttcttctgtattaggatctattaattttattgtgactatttttaatatgagagctccaggaatgttcatgcataaaattcctttatttggatgatctgtattagtaactgcatttttacttgaaatttcattaccagttcttgcagggggtattactatgcttttaactgatagaaattttaatactactttcttcgatccagctggaggaggagatcctattttatatcaacatttattt
>BK1SA1_1_2099
tttatctgcagcacaagcacattcagggccttctgtagatttagctattttcagtttacatatttctggactttcttctgtattaggatctattaattttattgtgactatttttaatatgagagctccaggaatgttcatgcataaaattcctttatttggatgatctgtattagtaactgcatttttacttgtaatttcattaccagttcttgcaggaggtattactatgctcttaactgatagaaattttaatactactttcttcgatccagctggaggaggagatcctattttataccaacatttattt
>BK1SA1_1_2165
tttatctgcagcacaagcacattcagggccttctgtagatttagctatttttagtttacatatttctggactttcttctgtattaggatctattaattttattgtgactatttttaatatgagagctccaggaatgttcatgcataaaattcctttatttggatgatctgtattagtaactgcatttttacttgtaatttcattaccagttcttgcagggggtattactatgcttttaactgatagaaattttaatactactttcttcgatccagctggaggaggggatcctattttatatcaacatttatt
>BK1SA1_1_2309
tttatctgcagcacaagcacatccagggccttctgtagatttagctattttcagtttacatatttctggactttcttctgtattaggatctattaattttattgtgactatttttaatatgagagctccaggaatgttcatgcataaaattcctttatttggatgatctgtattagtaactgcatttttacttgtaatttcattaccagttcttgcaggaggtattactatgcttttaactgatagaaattttaatactactttcttcgatccagctggaggaggagatcctattttataccaacatttattt
>BK1SA1_1_2371
tttatctgcagcacaagcacattcagggccttctgtagatttagctatttttagtttacatatttctggactttcttctgtattaggacctattaattttattgtgactatttttaatatgagagctccaggaatgttcatgcataaaattcctttatttggatgatctgtattagtaactgcatttttacttgtaatttcattaccagttcttgcagggggtattactatgcttttaactgatagaaattttaatactactttcttcgatccagctggaggaggagatcctattttatatcaacatttattc
>BK1SA1_2_10
tttatctgcagcacaagcacattcagggccttctgtagatttagctatttttagtttacatatttctggactttcttctgtattaggatctattaattttattgtgactatttttaatatgagagctccaggaatgttcatgcataaaattcctttatttggatgatctgtattagtaactgcatttttacttgtaatttcattaccagttcttgcagggggtattactatgcttttaactgatagaaattttaatactactttcttcgatccagctggaggaggagatcctattttatatcaacatttattt
>BK1SA1_2_194
tttatctgcagcacaagcacattcagggccttctgtagatttagctatttttagtttacatatttctggactttcttctgtattaggatctattaattttattgtgactatttttaatatgagagctccaggaatgttcatgcataaaattcctttatttggatgatctgtattagtaactgcatttttacttgtaatttcattaccagttcttgcagggggtattactatgcttttaactgatagaaattttaatactactttcttcgatccagctggaggaggagatcctattttatatcaacatttatt
>BK1SA1_2_195
ttatctgcagcacaagcacattcagggccttctgtagatttagctatttttagtttacatatttctggactttcttctgtattaggatctattaattttattgtgactatttttaatatgagagctccaggaatgttcatgcataaaattcctttatttggatgatctgtattagtaactgcatttttacttgtaatttcattaccagttcttgcagggggtattactatgcttttaactgatagaaattttaatactactttcttcgatccagctggaggaggagatcctattttatatcaacatttattt
>BK1SA1_2_475
tttatctgcagcacaagcacattcagggccttctgtagatttagctattttcagtttacatatttctggactttcttctgtattaggatctattaattttattgtgactatttttaatatgagagctccaggaatgttcatgcataaaattcctttatttggatgatctgtattagtaactgcatttttacttgtaatttcattaccagttcttgcaggaggtattactatgcttttaactgatagaaattttaatactactttcttcgatccagctggaggaggagatcctattttataccaacatttattt
>BK1SA1_2_731
tttatctgcagcacaagcacattcagggccttctgtagatttagctatttttagtttgcatatttctggactttcttctgtattaggatctattaattttattgtgactatttttaatatgagagctccaggaatgttcatgcataaaattcctttatttggatgatctgtattagtaactgcatttttacttgtaatttcattaccagttcttgcagggggtattactatgcttttaactgatagaaattttaatactactttcttcgatccagctggaggaggagatcctattttatatcaacatttattt
>BK1SA1_2_761
tttatctgcagcacaagcacattcagggccttctgtagatttagctattttcagtttacatatttctggactttcttctgtattaggatctattaattttattgtgactatttttaatatgagagctccaggaatgttcatgcataaaattcctttatttggatgatctgtattagtaactgcatttttacttgtaatttcattaccagttcttgcaggaggtattactatgcttttaaccgatagaaattttaatactactttcttcgatccagctggaggaggagatcctattttataccaacatttattt
>BK1SA1_2_768
tttatctgcagcacaagcacattcagggccttctgtagatttagctatttttagtttacatatttctggactttcttctgtattaggatctattaattttattgtgactatttttaatatgagagctccaggaatgttcatgcataaaattcctttatttggatgatctgtattagtaactgcatttttacttgtaatttcattaccagttcttgcagggggtattactatgcttttaactgatagaaattttaatactactttcttcgatccagctggaggaggagatcctattttatatcaacacttattt
>BK1SA1_2_1212
tttatctgcagcacaagcacattcagggccttctgtagatttagccattttcagtttacatatttctggactttcttctgtattaggatctattaattttattgtgactatttttaatatgagagctccaggaatgttcatgcataaaattcctttatttggatgatctgtattagtaactgcatttttacttgtaatttcattaccagttcttgcaggaggtattactatgcttttaactgatagaaattttaatactactttcttcgatccagctggaggaggagatcctattttataccaacatttattt
>BK1SA1_2_1217
tttatctgcagcacaagcacattcagggccttctgtagatttagctatttttagtttacatatttctggactttcttctgtattaggatctattaattttattgtgactatttttaatatgagagctccaggaatgttcatgcataaaattcctttatttggatgatctgtattagtaactgcatttttacttgtaatttcattaccagttcttgcagggggtattactatgcttttaactgatagaaattttaatactactttcttcgatccagctggaggaggagatcctattttatatcaacaccttttt
>BK1SA1_2_1271
gttaagttcaatcttagctcactcaggaccatcagtagatttagctatttttagtttacatatttctggactttcttctgtattaggatctattaattttattgtgactatttttaatatgagagctccaggaatgttcatgcataaaattcctttatttggatgatctgtattagtaactgcatttttacttgtaatttcattaccagttcttgcagggggtattactatgcttttaactgatagaaattttaatactactttcttcgatccagctggaggaggagatcctattttatatcaacatttattt
>BK1SA1_2_1433
tttatctgcagcacaagcacattcagggccttctgtagatttagctattttcagtttacatatttctggactttcttctgtattaggatctattaattttattgtgactatttttaatatgagagctccaggaatgttcatgcataaaattcctttatttggatgatctgtattagtaactgcatttttacttgtaatttcattaccagttcttgcaggaggtattactatgcttttaactgatagaaattttaatactactttcttcgatccagctggaggaggagatcctactttataccaacatttattt
>BK1SA1_2_1547
tttatctgcagcacaagcacattcagggccttctgtagatttagctatttttagtttacatatttctggactttcttctgtattaggatctattaattttattgtgactatttttaatatgagagctccaggaatgttcatgcataaaattcctttatttggatgatctgtattagtaactgcatttttacttgtaatttcattaccagttcttgcagggggtattactatgcttttaactgatagaaattttagtactactttcttcgatccagctggaggaggagatcctattttatatcaacatttattt
>BK1SA1_2_1687
tttatctgcagcacaagcacattcagggccttctgtagatttagctatttttagtttacatatttctggactttcttctgtattaggatctattaattttattgtgactatttttaatatgagagctccaggaatgttcatgcataaaattcctttatttggatgatctgtattagtaactgcatttttacttgtaatttcattaccagttcttgcagggggtattactatgcttttaactgatagaaattttaatactactttcttcgatccagctggaggaggagatcctattttatatcaacatctattt
>BK1SA1_2_1844
tttatctgcagcacaagcacattcagggccttctgtagatttagctattttcagtttacatatttctggactttcttctgtattaggatctattaattttattgtgactatttttaatatgagagctccaggaatgttcatgcataaaattcctttatttggatgatctgtattagtaactgcatttttacttgtaatttcattaccagttcttgcaggaggtattactatgcttttaactgatggaaattttaatactactttcttcgatccagctggaggaggagatcctattttataccaacatttattt
>BK1SA1_2_1968
tttatctgcagcacaagcacattcagggccttctgtagatttagctatttttagtttacatatttctggactttcttctgtattaggatctattaattttattgtgactatttttaatatgagagctccaggaatgttcatgcataaaattcctttatttggatgatctgtattagtaactgcatttttacttgtaatttcattaccagttcttgcagggggtattactatgcttttaactgatagaaattttaatactactttcttcgatccagctggaggagatcctattttatatcaacatttattt
>BK1SA1_2_2900
tttatctgcagcacaagcacattcagggccttctgtagatttagctatttttagtttacatatttctggactttcttctgtattaggatctattaattttattgtgactatttttaatatgagagctccaggaatgttcatgcataaaattcctttatttggatggtctgtattagtaactgcatttttacttgtaatttcattaccagttcttgcagggggtattactatgcttttaactgatagaaattttaatactactttcttcgatccagctggaggaggagatcctattttatatcaacatttattc
>BK1SA1_2_3536
tttatcagctattcaagcacattcaggaccttcagtagatttagctatttttagtttacatctttcaggagcagcatctattatgggagctattaactttatcgtaactatttttaatatgagagctccaggtctttttatgcataaaattccattgtttgtttgagctattttggtaacagcattcttacttttattatctttaccagtttttgcgggagcaattactatgcttttaacagatcgtaattttaatactagtttcttcgatccagctggaggaggagatcctattttatatcaacatttattt
>BK1SA1_3_11
tttatctgcagcacaagcacattcagggccttctgtagatttagctatttttagtttacatatttctggactttcttctgtattaggatctattaattttattgtgactatttttaatatgagagctccaggaatgttcatgcataaaattcctttatttggatgatctgtattagtaactgcatttttacttgtaatttcattaccagttcttgcagggggtattactatgcttttaactgatagaaattttaatactactttcttcgatccagctggaggaggagatcctattttatatcaacatttattt
>BK1SA1_3_99
tttatctgcagcacaagcacattcagggccttctgtagatttagctatttttagtttacatatttctggactttcttctgtattaggatctattaattttattgtgactatttttaatatgagagctccaggaatgttcatgcataaaattcctttatttggatgatctgtattagtaactgcatttttacttgtaatttcattaccagttcttgcagggggtattactatgcttttaactgatagaaattttaatactactttcttcgatccagctggaggaggagatcctattttatatcaacatttattc
>BK1SA1_3_182
ttatctgcagcacaagcacattcagggccttctgtagatttagctatttttagtttacatatttctggactttcttctgtattaggatctattaattttattgtgactatttttaatatgagagctccaggaatgttcatgcataaaattcctttatttggatgatctgtattagtaactgcatttttacttgtaatttcattaccagttcttgcagggggtattactatgcttttaactgatagaaattttaatactactttcttcgatccagctggaggaggagatcctattttatatcaacatttattt
>BK1SA1_3_290
tttatctgcagcacaagcacattcagggccttctgtagatttagctattttcagtttacatatttctggactttcttctgtattaggatctattaattttattgtgactatttttaatatgagagctccaggaatgttcatgcataaaattcctttatttggatgatctgtattagtaactgcatttttacttgtaatttcattaccagttcttgcaggaggtattactatgcttttaactgatagaaattttaatactactttcttcgatccagctggaggaggagatcctatattctatcaacatttattt
>BK1SA1_3_387
tttatctgcagcacaagcacattcagggccttctgtagatttagctatttttagtttacatatttctggactttcttctgtattaggatctattaattttattgtgactatttttaatatgagagctccaggaatgttcatgcataaaattcctttatttggatgatctgtattagtaactgcatttttacttgtaatttcattaccagttcttgcagggggtattactatgcttttaactgatagaaattttaatactactttcttcgatccagctggaggaggagatcctattttatttcagcatttattt
>BK1SA1_3_405
tttatctgcagcacaagcacattcagggccttctgtagatttagctattttcagtttacatatttctggactttcttctgtattaggatctattaattttattgtgactatttttaatatgagagctccaggaatgttcatgcataaaattcctttatttggatgatctgtattagtaactgcatttttacttgtaatttcattaccagttcttgcaggaggtattactatgcttttaactgatagaaattttaatactactttcttcgatccagctggaggaggagatcctattttataccaacatttattt
>BK1SA1_3_746
tttatctgcagcacaagcacattcagggccttctgtagatttagctatttttagtttacatatttctggactttcttctgtattaggatctattaattttattgtgactatttttaatatgagagctccaggaatgttcatgcataaaattcctttatttggatgatctgtattagtaactgcatttttacttgtaatttcattaccagttcttgcagggggtattactatgcttttaaccgatagaaattttaatactactttcttcgatccagctggaggaggagatcctattttatatcaacatttattt
>BK1SA1_3_777
tttatctgcagcacaagcacattcagggccttctgtagatttagctattttcagtttacatatttctggactttcttctgtattaggatctattaatcttattgtgactatttttaatatgagagctccaggaatgttcatgcataaaattcctttatttggatgatctgtattagtaactgcatttttacttgtaatttcattaccagttcttgcaggaggtattactatgcttttaactgatagaaattttaatactactttcttcgatccagctggaggaggagatcctattttataccaacatttattt
>BK1SA1_3_1029
tttatctgcagcacaagcacattcagggccttctgtagatttagctatttttagtttacatatttctggactttcttctgtattaggatctattaattttattgtgactatttttaatatgagagctccaggaatgttcatgcataaaattcctttatttggatgatctgtattagtaactgcatttttacttgtaatttcattaccagttcttgcagggggtattactatgcttttaactgatagaaattttaatactactttcttcgatccagctggaggaggagatcctattctatatcaacatttattt
>BK1SA1_3_1060
tttatctgcagcacaagcacattcagggccttctgtagatttagctatttttagtttacatatttctggactttcttctgtattaggatctattaattttattgtgactatttttaatatgagagctccaggaatgttcatgcataaaattcctttatttggatgatctgtattagtaactgcatttttacttgtaatttcattaccagttcttgcagggggtattactatgcttttaactgatagaaattttaatactactttcttcgatccagctggaggaggagatcctatattctatcaacatttattt
>BK1SA1_3_1095
tttatctgcagcacaagcacattcagggccttctgtagatttagctatttttagtttatatatttctggactttcttctgtattaggatctattaattttattgtgactatttttaatatgagagctccaggaatgttcatgcataaaattcctttatttggatgatctgtattagtaactgcatttttacttgtaatttcattaccagttcttgcagggggtattactatgcttttaactgatagaaattttaatactactttcttcgatccagctggaggaggagatcctattttatatcaacatttattt
>BK1SA1_3_1172
tttatctgcagcacaagcacattcagggccttctgtagatttagctatttttagtttacatatttctggactttcttctgcattaggatctattaattttattgtgactatttttaatatgagagctccaggaatgttcatgcataaaattcctttatttggatgatctgtattagtaactgcatttttacttgtaatttcattaccagttcttgcagggggtattactatgcttttaactgatagaaattttaatactactttcttcgatccagctggaggaggagatcctattttatatcaacatttattc
>BK1SA1_3_1208
tttatctgcagcacaagcacattcagggccttctgtagatttagctatttttagtttacatatttctggactttcttctgtattaggatctattaattttattgtgactatttttaatatgagagctccaggaatgttcatgcataaaattcctttatttggatgatctgtattagtaactgcatttttacttgtaatttcattaccagttcttgcagggggtattactatgcttttaactgatagaaattttaatactactttcttcgatccagctggaggaggagatcctatattatatcaacatttattc
>BK1SA1_3_1331
tttatctgcagcacaagcacattcagggccttctgtagatttagctattttcagtttacatatttctggactttcttctgtattaggatctattaattttattgtgactatttttaatatgagagctccaggaatgttcatgcataaaattcctttatttggatgatctgcattagtaactgcatttttacttgtaatttcattaccagttcttgcaggaggtattactatgcttttaactgatagaaattttaatactactttcttcgatccagctggaggaggagatcctattttataccaacatttattt
>BK1SA1_3_1468
tttatctgcagcacaagcacattcagggccttctgcagatttagctatttttagtttacatatttctggactttcttctgtattaggatctattaattttattgtgactatttttaatatgagagctccaggaatgttcatgcataaaattcctttatttggatgatctgtattagtaactgcatttttacttgtaatttcattaccagttcttgcagggggtattactatgcttttaactgatagaaattttaatactactttcttcgatccagctggaggaggagatcctattttatatcaacatttatt
>BK1SA1_3_1486
tttatctgcagcacaagcacattcagggccttctgtagatttagctattttcagtttacatatttctggactttcttctgtattaggatctattaattttattgtgactatttttaatatgagagctccaggaatgttcatgcataaaattcctttatttggatgatctgtattagtaactgcatttttacttgtaatttcattaccagttcttgcaggaggtattactatgcttttaactgataggaattttaatactactttcttcgatccagctggaggaggagatcctattttataccaacatttattt
>BK1SA1_3_1785
tttatctgcagcacaagcacattcagggccttctgtagatttagctattttcagtttacatatttctggactttcttctgcattaggatctattaattttattgtgactatttttaatatgagagctccaggaatgttcatgcataaaattcctttatttggatgatctgtattagtaactgcatttttacttgtaatttcattaccagttcttgcaggaggtattactatgcttttaactgatagaaattttaatactactttcttcgatccagctggaggaggagatcctattttataccaacatttattt
>BK1SA1_3_1863
tttatctgcagcacaagcacattcagggccttctgtagatttagctattttcagtttacatatttctggactttcttctgtattaggatctattaattttattgtgactatttttaatatgagagctccaggaatgttcatgcataaaattcctttatttggatgatctgtattagtaactgcatttttacttgtaatttcattaccagttcttgcaggaggtattactatgctcttaactgatagaaattttaatactactttcttcgatccagctggaggaggagatcctattttataccaacatttattt
>BK1SA1_4_11
tttatctgcagcacaagcacattcagggccttctgtagatttagctatttttagtttacatatttctggactttcttctgtattaggatctattaattttattgtgactatttttaatatgagagctccaggaatgttcatgcataaaattcctttatttggatgatctgtattagtaactgcatttttacttgtaatttcattaccagttcttgcagggggtattactatgcttttaactgatagaaattttaatactactttcttcgatccagctggaggaggagatcctattttatatcaacatttattt
>BK1SA1_4_151
tttatctgcagcacaagcacattcagggccttctgtagatttagctatttttagtttacatatttctggaccttcttctgtattaggatctattaattttattgtgactatttttaatatgagagctccaggaatgttcatgcataaaattcctttatttggatgatctgtattagtaactgcatttttacttgtaatttcattaccagttcttgcagggggtattactatgcttttaactgatagaaattttaatactactttcttcgatccagctggaggaggagatcctattttatatcaacatttattt
>BK1SA1_4_190
tttatctgcagcacaagcacattcagggccttctgtagatttagctatttttagtttacatatttctggactttcttctgtattaggatctattaattttattgtgactatttttaatatgagagctccaggaatgttcatgcataaaattcctttatttggatgatctgtattagtaactgcatttttacttgtaatttcattaccagttcttgcagggggtattactatgcttttaactgatagaaattttaatactactttcttcgatccagctggaggaggagatcctattttatatcaacatttatt
>BK1SA1_4_429
tttatctgcagcacaagcacattcagggccttctgtagatttagctattttcagtttacatatttctggactttcttctgtattaggatctattaattttattgtgactatttttaatatgagagctccaggaatgttcatgcataaaattcctttatttggatgatctgtattagtaactgcatttttacttgtaatttcattaccagttcttgcaggaggtattactatgcttttaactgatagaaattttaatactactttcttcgatccagctggaggaggagatcctattttataccaacatttattt
>BK1SA1_4_542
tttatctgcagcacaagcacattcagggccttctgtagatttagctatttttagtttacatatttctggactttcttctgtattaggatctattaattttattgtgactatttttaatatgagagctccaggaatgttcatgcataaaattcctttatttggatgatctgtattagtaactgcatttttacttgtaatttcattaccagttcttgcaggaggtattactatgcttttaactgatagaaattttaatactactttcttcgatccagctggaggaggagatcctattttataccaacatttattt
>BK1SA1_4_642
tttatctgcagcacaagcacattcagggccttctgtagatttagctatttttagtttacatatttctggactttcttctgtattaggatctattaattttattgtgactatttttaatatgagagctccaggaatgttcatgcataaaattcctttatttggatgatctgtattagtaactgcatttttacttgtaatttcattaccagttcttgcagggggtattactatgcttttaactgatagaaattttaatactactttcttcgatccagctggaggaggagatcctattttatatcaacacttattt
>BK1SA1_4_673
tttatctgcagcacaagcacattcagggccttctgtagatttagctatttttagtttacatatttctggactttcttctgtattaggatctattaattttattgtgactatttttaatatgagagctccaggaatgttcatgcataaaattcctttatttggatgatctgtattagtaactgcatttttacttgtaatttcattaccagttcttgcagggggtattactatgcttttaactgatagaaattttaatactactttcttcgatccagctggaggaggagatcctattttataccaacatttattt
>BK1SA1_4_888
tttatctgcagcacaagcacattcagggccttctgtagatttagctattttcagtttacatatttctggactttcttctgtattaggatctattaattttattgtgactatttttaatatgagagctccaggaatgttcatgcataaaattcctttatttggatgatctgtattagtaactgcatttttacttgtaatttcattaccagttcttgcaggaggtattactatgcttttaactgatagaaattttaatactactttcttcgatccagctggaggaggagatcctattttatatcaacatttattt
>BK1SA1_4_969
tttatctgcagcacaagcacattcagggccttctgtagatttagctattttcagtttacatatttctggactttcttctgtattaggatctattaattttattgtgactatttttaatatgagagctccaggaatgttcatgcataaaattcctttatttggatgatctgtattagtaactgcatttttacttgtaatttcattaccagttcttgcaggaggtattactatgcttttaactgatagaaattttaatactactttcttcgatccagctggaggaggagatcctattttataccaacatttattc
>BK1SA1_4_1023
tttatctgcagcacaagcacattcagggccttctgtagatttagctatttttagtttacatatttctggactttcttctgtattaggatctattaattttattgtgactatttttaatatgagagctccaggaatgttcatgcataaaattcctttattttgatgatctgtattagtaactgcatttttacttgtaatttcattaccagttcttgcagggggtattactatgcttttaactgatagaaattttaatactactttcttcgatccagctggaggaggagatcctattttatatcaacatttattt
>BK1SA1_4_1062
tttatctgcagcacaagcacattcagggccttctgtagatttagctatttttagtttacatatttctggactttcttctgtattaggatctattaattttattgtgactatttttaatatgagagctccaggaatgttcatgcataaaattcctttatttggatgatctgtattagtaactgcatttttacttgtaatttcattaccagttcttgcagggggtattactatgcttttaactgatagaaattttaatactactttcttcgatccagctggaggaggagatcctatattctatcaacacttattt
>BK1SA1_4_1155
tttatctgcagcacaagcacattcagggccttctgtagatttagctatttttagtttacatatttctggactttcttctgtattaggatctattaattttattgtgactatttttaatatgagagctccaggaatgttcatgcataaaattcctttatttggatgatctgtattagtaactgcatttttacttgtaatttcattaccagttcttgcagggggtattactatgcttttaactgatagaaattttaatactactttcttcgatccagctggaggaggagatcctattctatatcaacatttattt
>BK1SA1_4_1326
tttatctgcagcacaagcacattcagggccttctgtagatttagctatttttagtttacatatttctggactttcttctgtattaggatctattaattttattgtgactatttttaatatgagagctccaggaatgttcatgcataaaattcctttatttggatgatctgtattagtaactgcatttttacttgtaatttcattaccagttcttgcagggggtattactatgcttttaactgatagaaattttaatactactttcttcgatccagctggaggaggagatcctattttatatcaacatctattt
>BK1SA1_4_1716
tttatctgcagcacaagcacattcagggccttctgtagatttagctattttcagtttacatatttctggactttcttctgtattaggatctattaattttattgtgactatttttaatatgagagctccaggaatgttcatgcataaaattcctttacttggatgatctgtattagtaactgcatttttacttgtaatttcattaccagttcttgcaggaggtattactatgcttttaactgatagaaattttaatactactttcttcgatccagctggaggaggagatcctattttataccaacatttattt
>BK1SA1_4_1849
tttatctgcagcacaagcacattcagggccttctgtagatttagctatttttagtttacatatttctggactttcttctgtattaggatctattaattttattgtgactatttttaatatgagagctccaggaatgttcacgcataaaattcctttatttggatgatctgtattagtaactgcatttttacttgtaatttcattaccagttcttgcagggggtattactatgcttttaactgatagaaattttaatactactttcttcgatccagctggaggaggagatcctattttatatcaacatttatt
>BK1SA1_4_1859
tttatctgcagcacaagcacattcagggccttctgtagatttagctattttcagtttacatatttctggactttcttctgtattaggatctattaattttattgtgactatttttaatatgagagctccaggaatgttcatgcataaaattcctttatttggatgatctgtattagtaactgcatttttacttgtaatttcattaccagttcttgcaggaggtattactatgcttttaactgatagaaattttaatactactttcctcgatccagctggaggaggagatcctattttataccaacatttattt
>BK1SA1_4_1919
tttatctgcagcacaagcacattcagggccttctgtagatttagctatttttagtttacatatttctggactttcttctgtattaggatctattaattttattgtgactatttttaatatgagagctccaggaatgttcatgcataaaattcctttatttggatgatctgtattagtaactgcatttttacttgtaatttcattaccagttcttgcagggggtattactatgcttttaactgatagaaattttaatactactttcttcgatccagctggaggaggagatcctattttataccaacatttattc
>BK1SA1_4_2000
tttatctgcagcacaagcacattcagggccttctgtagatttagctatttttagtttacatatttctggactttcttctgtatcaggatctattaattttattgtgactatttttaatatgagagctccaggaatgttcatgcataaaattcctttatttggatgatctgtattagtaactgcatttttacttgtaatttcattaccagttcttgcagggggtattactatgcttttaactgatagaaattttaatactactttcttcgatccagctggaggaggagatcctattttatatcaacatttattc
>BK1SA1_5_11
tttatctgcagcacaagcacattcagggccttctgtagatttagctatttttagtttacatatttctggactttcttctgtattaggatctattaattttattgtgactatttttaatatgagagctccaggaatgttcatgcataaaattcctttatttggatgatctgtattagtaactgcatttttacttgtaatttcattaccagttcttgcagggggtattactatgcttttaactgatagaaattttaatactactttcttcgatccagctggaggaggagatcctattttatatcaacatttattt
>BK1SA1_5_115
tttatctgcagcacaagcacattcagggccttctgtagatttagctatttttagtttacatatttctggactttcttctgtattaggatctattaattttattgtgactatttttaatatgagagctccaggaatgttcatgcataaaattcctttatttggatgatctgtattagtaactgcatttttacttgtaatttcattaccagttcttgcagggggtattactatgcttttaactgatagaaattttaatactactttcttcgatccagctggaggaggagatcctattttatatcaacatttattc
>BK1SA1_5_218
tttatctgcagcacaagcacattcagggccttctgtagatttagctatttttagtttacatatttctggactttcttctgtattaggatctattaattttattgtgactatttttaatatgagagctccaggaatgttcatgcataaaattcctttatttggatgatctgtattagtaactgcatttttacttgtaatttcattaccagttcttgcagggggtattactatgcttttaactgatagaaattttaatactactttcttcgatccagctggagggggagatcctattttatatcaacatttattt
>BK1SA1_5_232
tttatctgcagcacaagcacattcagggccttctgtagatttagctatttttagtttacatatttctggactttcttctgtattaggatctattaattttattgtgactatttttaatatgagagctccaggaatgttcatgcataaaattcctttatttggatgatctgtattagtaactgcatttttacttgtaatttcattaccagttcttgcagggggtattactatgcttttaactgatagaaattttaatactactttcttcgatccagctggaggaggagatcctattttatatcaacatttatt
>BK1SA1_5_233
ttatctgcagcacaagcacattcagggccttctgtagatttagctatttttagtttacatatttctggactttcttctgtattaggatctattaattttattgtgactatttttaatatgagagctccaggaatgttcatgcataaaattcctttatttggatgatctgtattagtaactgcatttttacttgtaatttcattaccagttcttgcagggggtattactatgcttttaactgatagaaattttaatactactttcttcgatccagctggaggaggagatcctattttatatcaacatttattt
>BK1SA1_5_569
tttatctgcagcacaagcacattcagggccttctgtagatttagctatttttagtttacatatttctggactttcttctgtattaggatctattaattttattgtgactatttttaatatgagagctccaggaatgttcatgcataaaattcctttatttggatgatctgtattagtaactgcatttttacttgtaatttcattaccagttcttgcagggggtattactatgcttttaactgatagaaattttaatactactttcttcgatccagctggaggaggagatcctattttatttcagcatttattt
>BK1SA1_5_605
tttatctgcagcacaagcacattcagggccttctgtagatttagctattttcagtttacatatttctggactttcttctgtattaggatctattaattttattgtgactatttttaatatgagagctccaggaatgttcatgcataaaattcctttatttggatgatctgtattagtaactgcatttttacttgtaatttcattaccagttcttgcaggaggtattactatgcttttaactgatagaaattttaatactactttcttcgatccagctggaggaggagatcctattttataccaacatttattt
>BK1SA1_5_821
tttatctgcagcacaagcacattcagggccttctgtagatttagctatttttagtttacatatttctggactttcttctgtattaggatctattaattttattgtgactatttttaatatgagagctccaggaatgttcatgcataaaattcctttatttggatgatctgtattagtaactgcatttttacttgtaatttcattaccagttcttgcaggaggtattactatgcttttaactgatagaaattttaatactactttcttcgatccagctggaggaggagatcctattttataccaacatttattt
>BK1SA1_5_962
tttatctgcagcacaagcacattcagggccttctgtagatttagctatttttagtttgcatatttctggactttcttctgtattaggatctattaattttattgtgactatttttaatatgagagctccaggaatgttcatgcataaaattcctttatttggatgatctgtattagtaactgcatttttacttgtaatttcattaccagttcttgcagggggtattactatgcttttaactgatagaaattttaatactactttcttcgatccagctggaggaggagatcctattttatatcaacatttattt
>BK1SA1_5_1010
tttatctgcagcacaagcacattcagggccttctgtagatttagctatttttagtttacatatttctggactttcttctgtattaggatctattaattttattgtgactatttttaatatgagagctccaggaatgttcatgcataaaattcctttatttggatgatctgtattagtaactgcatttttacttgtaatttcattaccagttcttgcagggggtattactatgcttttaactgatagaaattttaatactactttcttcgatccagctggaggaggagatcctattttatatcaacacttattt
>BK1SA1_5_1064
tttatctgcagcacaagcacattcagggccttctgtagatttagctatttttagtttacatatttctggactttcttctgtattaggatctattaattttattgtgactatttttaatatgagagctccaggaatgttcatgcataaaattcctttatttggatgatctgtattagtaactgcatttttacttgtaatttcattaccagttcttgcagggggtattactatgcttttaactgatagaaattttaatactactttcttcgatccagctggaggaggagatcctattttataccaacatttattt
>BK1SA1_5_1075
tttatctgcagcacaagcacattcagggccttctgtagatttagctatttttagtttacatatttctggactttcttctgtattaggatctattaattttattgactatttttaatatgagagctccaggaatgttcatgcataaaattcctttatttggatgatctgtattagtaactgcatttttacttgtaatttcattaccagttcttgcagggggtattactatgcttttaactgatagaaattttaatactactttcttcgatccagctggaggaggagatcctattttatatcaacatttattt
>BK1SA1_5_1094
tttatctgcagcacaagcacattcagggccttctgtagatttagctatttttagtttacatatttctggactttcttctgtattaggatctattaattttattgtgactatttttaatatgagagctccaggaatgttcgtgcataaaattcctttatttggatgatctgtattagtaactgcatttttacttgtaatttcattaccagttcttgcagggggtattactatgcttttaactgatagaaattttaatactactttcttcgatccagctggaggaggagatcctattttatatcaacatttattt
>BK1SA1_5_1108
tttatctgcagcacaagcacattcagggccttctgtagatttagctatttttagtttacatatttctggactttcttctgtattaggatctattaattttattgtgactatttttaatatgagagctccaggaatgttcatgcataaaattcctttatttggatgatctgtattagtaactgcattcttacttgtaatttcattaccagttcttgcagggggtattactatgcttttaactgatagaaattttaatactactttcttcgatccagctggaggaggagatcctattttatatcaacatttattt
>BK1SA1_5_1329
tttatctgcagcacaagcacattcagggccttctgtagatttagctatttttagtttacatatttctggactttcttctgtattaggatctattaattttattgtgactatttttaatatgagagctccaggaatgttcatgcataaaattcctttatttggatgatctgtattagtaactgcatttttacttgtaatttcattaccagttcttgcagggggtattactatgcttttaaccgatagaaattttaatactactttcttcgatccagctggaggaggagatcctattttatatcaacatttattt
>BK1SA1_5_1395
tttatctgcagcacaagcacattcagggccttctgtagatttagctatttttagtttacatatttctggactttcttctgtattaggatctattaattttattgtgactattcttaatatgagagctccaggaatgttcatgcataaaattcctttatttggatgatctgtattagtaactgcatttttacttgtaatttcattaccagttcttgcagggggtattactatgcttttaactgatagaaattttaatactactttcttcgatccagctggaggaggagatcctattttatatcaacatttattt
>BK1SA1_5_1494
tttatctgcagcacaagcacattcagggccttctgtagatttagctattttcagtttacatatttctggactttcttctgtattaggatctattaattttattgtgactatttttaatatgagagctccaggaatgttcatgcataaaattcctttatttggatgatctgtattagtaactgcatttttacttgtaatttcattaccagttcttgcaggaggtattactatgcttttaactgatagaaattttaatactactttcttcgatccagctggaggaggagatcctattttatatcaacatttattt
>BK1SA1_5_1665
tttatctgcagcacaagcacattcagggccttctgtagatttagctatttttagtttacatatttctggactttcttctgtattaggatctattaattttattgtgactatttttaatatgagagctccaggaatgttcatgcataaaattcctttatttggatgatctgtattagtaactgcatttttacttgtaatttcattaccagttcttgcagggggtattactatgcttttaactgatagaaattttaatactactttcttcgatccagctggaggaggagatcctattttatatcaacacttattc
>BK1SA1_5_1697
tttatctgcagcacaagcacattcagggccttctgtagatttagctatttttagtttacatatttctggactttcttctgtattaggatctattaattttattgtgactatttttaatatgagagctccaggaatgttcatgcataaaattcctttatttggatgatctgtattagtaactgcatttttacttgtaatttcattaccagttcttgcagggggtattactatgcttttaactgatagaaattttaatactactttcttcgatccagctggaggaggagatcctattttatatcaacaccttttt
>BK1SA1_5_1753
tttatctgcagcacaagcacattcagggccttctgtagatttagctatttttagtttacatatttctggactttcttctgtattaggatctattaattttattgtgactatttttaatatgagagctccaggaatgttcatgcataaaactcctttatttggatgatctgtattagtaactgcatttttacttgtaatttcattaccagttcttgcagggggtattactatgcttttaactgatagaaattttaatactactttcttcgatccagctggaggaggagatcctattttatatcaacatttattc
>BK1SA1_5_1778
tttatctgcagcacaagcacattcagggccttctgtagatttagctatttttagtttacatatttctggactttcttctgtattaggatctattaattttattgtgactatttttaatatgagagctccaggaatgttcatgcataaaattcctttattttgatgatctgtattagtaactgcatttttacttgtaatttcattaccagttcttgcagggggtattactatgcttttaactgatagaaattttaatactactttcttcgatccagctggaggaggagatcctattttatatcaacatttattt
>BK1SA1_5_1799
gttaagttcaatcttagctcactcaggaccatcagtagatttagctatttttagtttacatatttctggactttcttctgtattaggatctattaattttattgtgactatttttaatatgagagctccaggaatgttcatgcataaaattcctttatttggatgatctgtattagtaactgcatttttacttgtaatttcattaccagttcttgcagggggtattactatgcttttaactgatagaaattttaatactactttcttcgatccagctggaggaggagatcctattttatatcaacatttattt
>BK1SA1_5_1833
tttatctgcagcacaagcacattcagggccttctgtagatttagctatttttagtttacatatttctggactttcttctgtattaggatctattaattttattgtgactatttttaatatgagagctccaggaatgttcatgcataaaattcctttatttggatgatctgtattagtaacttcatttttacttgtaatttcattaccagttcttgcagggggtattactatgcttttaactgatagaaattttaatactactttcttcgatccagctggaggaggagatcctattttatatcaacatttattt
>BK1SA1_5_1859
tttatctgcagcacaagcacattcagggccttctgtagatttagctatttttagtttacatatttctggactttcttctgtattaggatctattaattttattgtgactatttttaatatgagagctccaggaatgttcatgcataaaattcctttatttggatgatctgtattagtaactgcatttttacttgtaatttcattaccagttcttgcagggggtattactatgcttttaactgatagaaattttaatactactttcttcgatccagctggaggaggagatcctatattctatcaacacttattt
>BK1SA1_5_1932
tttatctgcagcacaagcacattcagggccttctgtaggtttagctatttttagtttacatatttctggactttcttctgtattaggatctattaattttattgtgactatttttaatatgagagctccaggaatgttcatgcataaaattcctttatttggatgatctgtattagtaactgcatttttacttgtaatttcattaccagttcttgcagggggtattactatgcttttaactgatagaaattttaatactactttcttcgatccagctggaggaggagatcctattttatatcaacatttattt
>BK1SA1_5_2065
tttatctgcagcacaagcacattcagggccttctgtagatttagctatttttagtttacatatttctggactttcttctgtattaggatctattaattttattgtgactatttttaatatgagagctccaggaatgttcatgcataaaattcctttatttggatgatctgtattagtaactgcatttttacttgtaatttcattaccagttcttgcagggggtattactatgcttttaactgatagaaattttaatactactttcttcgatccagctggaggaggagatcctattctatatcaacatttattt
>BK1SA1_5_2128
tttatctgcagcacaagcacattcagggccttctgtagatttagctatttttagtttacatatttctggactttcttctgtattaggatctattaattttattgtgactatttttaatatgagagctccaggaatgttcatgcataaaattcctttatttggatgatctgtattagtaactgcatttttacttgtaatttcattaccagttcttgcagggggtattactatgcttttaactgatagaaattttaatactactttcttcgatccagctggaggaggagatcctatattctatcaacatttcttt
>BK1SA1_5_2139
tttatctgcagcacaagcacattcagggccttctgtagatttagctatttttagtttacatatttctggactttcttctgtattaggatctattaattttattgtgactatttttaatatgagagctccaggaatgttcatgcataaaattcctttatttggatgatctgtattagtaactgcatttttacttgtaatttcattaccagttcttgcagggggtattactatgcttttaactgatagaaattttaatactactttcttcgatccagctggaggaggagatcctatattctatcaacatttattt
>BK1SA1_5_2247
tttatctgcagcacaagcacattcagggccttctgtagatttagctatttttagtttacatatttctggactttcttctgtattaggatctattaattttattgtgactatttttaatatgagagctccaggaatgttcatgcataaaattcctttatttggatgatctgtattagtaactgcatttttacttgtaatttcattaccagttcttgcagggggtattactatgcttttaactgatagaaattttagtactactttcttcgatccagctggaggaggagatcctattttatatcaacatttattt
>BK1SA1_5_2259
tttatctgcagcacaagcacattcagggccttctgtagatttagctatttttagtttacatatttctggactttcttctgtattaggatctattaattttattgtgactatttttaatatgagagctccaggaatgttcatgcataaaaatcctttatttggatgatctgtattagtaactgcatttttacttgtaatttcattaccagttcttgcagggggtattactatgcttttaactgatagaaattttaatactactttcttcgatccagctggaggaggagatcctattttatatcaacatttattt
>BK1SA1_5_2272
tttatctgcagcacaagcacattcagggccttctgtagatttagctatttttagtttatatatttctggactttcttctgtattaggatctattaattttattgtgactatttttaatatgagagctccaggaatgttcatgcataaaattcctttatttggatgatctgtattagtaactgcatttttacttgtaatttcattaccagttcttgcagggggtattactatgcttttaactgatagaaattttaatactactttcttcgatccagctggaggaggagatcctattttatatcaacatttattt
>BK1SA1_5_2279
tatctgcagcacaagcacattcagggccttctgtagatttagctatttttagtttacatatttctggactttcttctgtattaggatctattaattttattgtgactatttttaatatgagagctccaggaatgttcatgcataaaattcctttatttggatgatctgtattagtaactgcatttttacttgtaatttcattaccagttcttgcagggggtattactatgcttttaactgatagaaattttaatactactttcttcgatccagctggaggaggagatcctattttatatcaacatttattt
>BK1SA1_5_2490
tttatctgcagcacaagcacattcagggccttctgtagatttagctatttttagtttacatatttctggactttcttctgtattaggatctattaattttattgtgactatttttaatatgagagctccaggaatgttcatgcataaaattcctttatttggatgatctgtattagtaactgcatttttacttgtaatttcattaccagttcttgcagggggtattactatgcttttaactgatagaaattttaatactactttcttcgatccagctggaggaggagatcctattttatatcaacatctattt
>BK1SA1_5_2534
tttatctgcagcacaagcacattcagggccttctgtagatttagctatttttagtttacatatttctggactttcttctgtattaggatctattaattttattgtgactatttttaatatgagagctccaggaatgttcatgcataaaattcctttatttggatgatctgtattagtaactgcatttttacttgtaatttcattaccagttcttgcagggggtattactatgcttttaactgatagaaattttaatactactttcttcgatccagctggaggaggagatcctattttatatcaacatcttttc
>BK1SA1_5_2708
tttatctgcagcacaagcacattcagggccttctgtagatttagctatttttagtttacatatttctggactttcttctgtattaggatctattaattttattgtgactatttttaatatgagagctccaggaatgttcatgcataaaattcctttattaggatgatctgtattagtaactgcatttttacttgtaatttcattaccagttcttgcagggggtattactatgcttttaactgatagaaattttaatactactttcttcgatccagctggaggaggagatcctattttatatcaacatttattt
>BK1SA1_5_2886
tttatctgcagcacaagcacattcagggccttctgtagatttagctatttttagtttacatatttctggactttcttctgtattaggatctattaattttattgtgactatttttaatatgagagctccaggaatgttcatgcataaaattcctttatttggatgatctgtattagtaactgcatttttacttgtaatttcattaccagttcttgcagggggtattactatgcttttaactgatagaaattttaatactactttcttcgatccagctggaggaggagatccaattttatatcaacatctattt
>BK1SA1_5_2909
tttatctgcagcacaagcacattcagggccttctgtagatttagctatttttagtttacatatttctggactttcttctgtattaggatctattaattttattgtgactatttttaatatgagagctccaggaatgttcatgcataaaattcctttatttggatgatctgtattagtaactgcatttttacttgtaatttcattaccagttcttgcagggggtattactatgcttttaactgatagaaattttaatactactttcttcgatccagctggaggaggagatcctgtattgtatcaacatttgttt
>BK1SA1_5_2959
tttatctgcagcacaagcacattcagggccttctgtagatttagctattttcagtttacatatttctggactttcttctgtattaggatctattaattttattgtgactatttttaatatgagagctccaggaatgttcatgcataaaattcctttatttggatgatctgtattagtaactgcatttttacttgtagtttcattaccagttcttgcaggaggtattactatgcttttaactgatagaaattttaatactactttcttcgatccagctggaggaggagatcctattttataccaacatttattt
>BK1SA1_5_3115
tttatctgcagcgcaagcacattcagggccttctgtagatttagctatttttagtttacatatttctggactttcttctgtattaggatctattaattttattgtgactatttttaatatgagagctccaggaatgttcatgcataaaattcctttatttggatgatctgtattagtaactgcatttttacttgtaatttcattaccagttcttgcagggggtattactatgcttttaactgatagaaattttaatactactttcttcgatccagctggaggaggagatcctattttatatcaacatttatt
>BK1SA1_5_3516
tttatctgcagcacaagcacattcagggccttctgtagatttagctatttttagtttacatatttctggactttcttctgtattaggatctattaattttattgtgactatttttaatatgagagctccaggaatgttcatgcataaaattcctttatttggatgatctgtattagtaactgcatttttacttgtaatttcattaccagttcttgcggggggtattactatgcttttaactgatagaaattttaatactactttcttcgatccagctggaggaggagatcctattttatatcaacatttatt
>BK1SA1_5_3602
tttatctgcagcacaagcacattcagggccttctgtagatttagctatttttagtttacatatttctggactttcttctgtattaggatctattaattttattgtgactatttttaatatgagagctccaggaatgttcatgcataaaattcctttatttggatgatctgtattagtaactgcatttttacttgtaatttcattaccagttcttgcagggggtattactatgcttttaactgatagaaattttaatactactttcttcgatccagctggaggaggagatcctattttatatcaacatttgttc
>BK1SA1_5_3653
tttatcagctattcaagcacattcaggaccttcagtagatttagctatttttagtttacatctttcaggagcagcatctattatgggagctattaactttatcgtaactatttttaatatgagagctccaggtctttttatgcataaaattccattgtttgtttgagctattttggtaacagcattcttacttgtaatttcattaccagttcttgcagggggtattactatgcttttaactgatagaaattttaatactactttcttcgatccagctggaggaggagatcctattttatatcaacatttattt
>BK1SA1_5_3788
tttatctgcagcacaagcacattcagggccttctgtagatttagctatttttagcttacatatttctggactttcttctgtattaggatctattaattttattgtgactatttttaatatgagagctccaggaatgttcatgcataaaattcctttatttggatgatctgtattagtaactgcatttttacttgtaatttcattaccagttcttgcagggggtattactatgcttttaactgatagaaattttaatactactttcttcgatccagctggaggaggagatcctattttatatcaacatttatt
>BK1SA1_5_3832
tttatctgcagcacaagcacattcagggccttctgtagatttagctatttttagtttacatatttctggactttcttctgtattaggatctattaattttattgtgactatttttaatatgggagctccaggagtgttcatgcataaaattcctttatttggatgatctgtattagtaactgcatttttacttgtaatttcattaccagttcttgcagggggtattactatgcttttaactgatagaaattttaatactactttcttcgatccagctggaggaggagatcctattttatatcaacatttattt
>BK1SA1_5_3974
tttatctgcagcacaagcacattcagggccttctgtagatttagctatttttagtttacatatttctggactttcttctgtattaggatctattaattttattgtgactatttttaatatgagagctccaggaatgttcatgcataaaattcctttatttggatgatctgtattagtaactgcatttttacttgtaatttcattaccagttcttgcagggggtattactatgcttttaactgatagaaattttaatactactttcttcgatccagctggaggaggagatcctattttatatcagcatttgttt
>BK1SA1_5_4705
tttatctgcagcacaagcacattcagggccttctgtagatttagctattttcagtttacatatttctggactttcttctgtattaggatctattaattttattgtgactatttttaatatgagagctccaggaatgttcatgcataaaattcctttatttggatgatctgtattagtatctgcatttttacttgtaatttcattaccagttcttgcaggaggtattactatgcttttaactgatagaaattttaatactactttcttcgatccagctggaggaggagatcctattttataccaacatttattt
>BK1SA1_5_5076
tttatctgcagcacaagcacattcagggccttctgtagatttagctatttttagtttacatatttctggactttcttctgtattaggatctattaattttattgtgactatttttaatatgagagctccaggaatgttcatgcataaaattcctttatttggatgatctgtattagtaactgcatttttacttgtaatttcattaccagttcttgcagggggtattactatgcttttaactgatagaaattttaatactactttcttcgatccagctggaggaggagatcctatattctatcaacatttatt
>BK1SA1_5_5088
tttatctgcagcacaagcacattcagggccttctgtagatttagctatttttagtttacatatttccggactttcttctgtattaggatctattaattttattgtgactatttttaatatgagagctccaggaatgttcatgcataaaattcctttatttggatgatctgtattagtaactgcatttttacttgtaatttcattaccagttcttgcagggggtattactatgcttttaactgatagaaattttaatactactttcttcgatccagctggaggaggagatcctattttatatcaacatttatt
>BK1SA1_5_5145
tttatctgcagcacaagcacattcagggccttctgtagatttagctatttttagtttacatatttctggactttctcctgtattaggatctattaattttattgtgactatttttaatatgagagctccaggaatgttcatgcataaaattcctttatttggatgatctgtattagtaactgcatttttacttgtaatttcattaccagttcttgcagggggtattactatgcttttaactgatagaaattttaatactactttcttcgatccagctggaggaggagatcctattttatatcaacatttatt
>BK1SA1_5_5171
tttatctgcagcacaagcacattcagggccttctgtagatttagctatttttagtttacatatttctggactttcttctgtattaggatctattaattttattgtgactatttttaatatgagagctccaggaatgttcatgcataaaattcctttatttggatgatctgtattagtaactgcatttttacttgtaatttcattaccagttcttgcagggggtattactatgcttttaactgatagaaattttaatactaccttttatgatccagcaggtggtggagatcctgtattgtaccaacatttattt
>BK1SA1_5_5174
tttatctgcagcacaagcacattcagggccttccgtagatttagctatttttagtttacatatttctggactttcttctgtattaggatctattaattttattgtgactatttttaatatgagagctccaggaatgttcatgcataaaattcctttatttggatgatctgtattagtaactgcatttttacttgtaatttcattaccagttcttgcagggggtattactatgcttttaactgatagaaattttaatactactttcttcgatccagctggaggaggagatcctattttatatcaacatttatt
>BK1SA1_5_5195
tttatctgcagcacaagcacattcagggccttctgtagatttagctatttttagtttacatatttctggactttcttctgtattaggatctattaattttattgtgactatttttaatatgagagctccaggaatgttcatgcataaaattcctttatttggatgatctgtattagtaactgcatttttacttttattatctttaccagtttttgcgggagcaattactatgcttttaacagatcgtaattttaatactagtttctatgatccagcaggagggggagatcctgtattataccaacatcttttc
>BK1SA1_5_5452
tttatctgcagcacaagcacattcagggccttctgtagatttagctatttttagtttacatatttctggactttcttctgtattaggatctattaattttattgtgactatttttaatatgagagctccaggaatgttcatgcataaaattcctttatttggatgatctgtattagtaactgcatttttacttgtaatttcattaccagttcttgcagggggtattactatgcttttaactgatagaaattttaatactactttcttcgatccagctggaggaggagatcttattttatatcaacatttattc
>BK1SB1_1_11
tttatctgcagcacaagcacattcagggccttctgtagatttagctatttttagtttacatatttctggactttcttctgtattaggatctattaattttattgtgactatttttaatatgagagctccaggaatgttcatgcataaaattcctttatttggatgatctgtattagtaactgcatttttacttgtaatttcattaccagttcttgcagggggtattactatgcttttaactgatagaaattttaatactactttcttcgatccagctggaggaggagatcctattttatatcaacatttattt
>BK1SB1_1_102
tttatctgcagcacgagcacattcagggccttctgtagatttagctattttcagtttacatatttctggactttcttctgtattaggatctattaattttattgtgactatttttaatatgagagctccaggaatgttcatgcataaaattcctttatttggatgatctgtattagtaactgcatttttacttgtaatttcattaccagttcttgcaggaggtattactatgcttttaactgatagaaattttaatactactttcttcgatccagctggaggaggagatcctattttataccaacatttattt
>BK1SB1_1_106
tttatctgcagcacaagcacattcagggccttctgtagatttagctatttttagtttacatatttctggactttcttctgtattaggatctattaattttattgtgactatttttaatatgagagctccaggaatgttcatgcataaaattcctttatttggatgatctgtattagtaactgcatttttacttgtaatttcattaccagttcttgcagggggtattactatgcttttaactgatagaaattttaatactactttcttcgatccagctggaggaggagatcctattttatatcaacatttattc
>BK1SB1_1_199
tttatctgcagcacaagcacattcagggccttctgtagatttagctatttttagtttacatatttctggactttcttctgtattaggatctattaattttattgtgactatttttaatatgagagctccaggaatgttcatgcataaaattcctttatttggatgatctgtattagtaactgcatttttacttgtaatttcattaccagttcttgcagggggtattactatgcttttaactgatagaaattttaatactactttcttcgatccagctggagggggagatcctattttatatcaacatttattt
>BK1SB1_1_215
tttatctgcagcacaagcacattcagggccttctgtagatttagctatttttagtttacatatttctggactttcttctgtattaggatctattaattttattgtgactatttttaatatgagagctccaggaatgttcatgcataaaattcctttatttggatgatctgtattagtaactgcatttttacttgtaatttcattaccagttcttgcagggggtattactatgcttttaactgatagaaattttaatactactttcttcgatccagctggaggaggagatcctattttatatcaacatttatt
>BK1SB1_1_216
ttatctgcagcacaagcacattcagggccttctgtagatttagctatttttagtttacatatttctggactttcttctgtattaggatctattaattttattgtgactatttttaatatgagagctccaggaatgttcatgcataaaattcctttatttggatgatctgtattagtaactgcatttttacttgtaatttcattaccagttcttgcagggggtattactatgcttttaactgatagaaattttaatactactttcttcgatccagctggaggaggagatcctattttatatcaacatttattt
>BK1SB1_1_543
tttatctgcagcacaagcacattcagggccttctgtagatttagctattttcagtttacatatttctggactttcttctgtattaggatctattaattttattgtgactatttttaatatgagagctccaggaatgttcatgcataaaattcctttatttggatgatctgtattagtaactgcatttttacttgtaatttcattaccagttcttgcaggaggtattactatgcttttaactgatagaaattttaatactactttcttcgatccagctggaggaggagatcctattttataccaacatttattt
>BK1SB1_1_720
tttatctgcagcacaagcacattcagggccttctgtagatttagctatttttagtttacatatttctggactttcttctgtattaggatctattaattttattgtgactatttttaatatgagagctccaggaatgttcatgcataaaattcctttatttggatgatctgtattagtaactgcatttttacttgtaatttcattaccagttcttgcaggaggtattactatgcttttaactgatagaaattttaatactactttcttcgatccagctggaggaggagatcctattttataccaacatttattt
>BK1SB1_1_773
ttcatctgcagcacaagcacattcagggccttctgtagatttagctattttcagtttacatatttctggactttcttctgtattaggatctattaattttattgtgactatttttaatatgagagctccaggaatgttcatgcataaaattcctttatttggatgatctgtattagtaactgcatttttacttgtaatttcattaccagttcttgcaggaggtattactatgcttttaactgatagaaattttaatactactttcttcgatccagctggaggaggagatcctattttataccaacatttattt
>BK1SB1_1_832
tttatctgcagcacaagcacattcagggccttctgtagatttagctatttttagtttgcatatttctggactttcttctgtattaggatctattaattttattgtgactatttttaatatgagagctccaggaatgttcatgcataaaattcctttatttggatgatctgtattagtaactgcatttttacttgtaatttcattaccagttcttgcagggggtattactatgcttttaactgatagaaattttaatactactttcttcgatccagctggaggaggagatcctattttatatcaacatttattt
>BK1SB1_1_866
tttatctgcagcacaagcacattcagggccttctgtagatttagctatttttagtttacatatttctggactttcttctgtattaggatctattaattttattgtgactatttttaatatgagagctccaggaatgttcatgcataaaattcctttatttggatgatctgtattagtaactgcatttttacttgtaatttcattaccagttcttgcagggggtattactatgcttttaactgatagaaattttaatactactttcttcgatccagctggaggaggagatcctattttatatcaacacttattt
>BK1SB1_1_921
tttatctgcagcacaagcacattcagggccttctgtagatttagctatttttagtttacatatttctggactttcttctgtattaggatctattaattttattgtgactatttttaatatgagagctccaggaatgttcatgcataaaattcctttatttggatgatctgtattagtaactgcatttttacttgtaatttcattaccagttcttgcagggggtattactatgcttttaactgatagaaattttaatactactttcttcgatccagctggaggaggagatcctattttataccaacatttattt
>BK1SB1_1_939
tttatctgcagcacaagcacattcagggccttctgtagatttagctatttttagtttacatatttctggactttcttctgtattaggatctattaattttattgactatttttaatatgagagctccaggaatgttcatgcataaaattcctttatttggatgatctgtattagtaactgcatttttacttgtaatttcattaccagttcttgcagggggtattactatgcttttaactgatagaaattttaatactactttcttcgatccagctggaggaggagatcctattttatatcaacatttattt
>BK1SB1_1_945
tttatctgcagcacaagcacattcagggccttctgtagatttagctatttttagtttacatatttctggactttcttctgtattaggatctattaattttattgtgactatttttaatatgagagctccaggaatgttcatgcataaaattcctttatttggatgatctgtattagtaactgcatttttacttgtaatttcattaccagttcttgcagggggtattactatgcttttaactgatagaaattttaatactactttcttcgatccagctggaggaggagatcctatattctatcaagacttattt
>BK1SB1_1_960
tttatctgcagcacaagcacattcagggccttctgtagatttagctatttttagtttacatatttctggactttcttctgtattaggatctattaattttattgtgactatttttaatatgagagctccaggaatgttcgtgcataaaattcctttatttggatgatctgtattagtaactgcatttttacttgtaatttcattaccagttcttgcagggggtattactatgcttttaactgatagaaattttaatactactttcttcgatccagctggaggaggagatcctattttatatcaacatttattt
>BK1SB1_1_1088
tttatctgcagcacaagcacattcagggccttctgtagatttagctattttcagtttacatatttctggactttcttctgtattaggatctattaattttattgtgactatttttaatatgagagctccaggaatgttcatgcataaaattcctttatttggatgatctgtattagtaactgcatttttacttgtaatttcattaccagttcttgcaggaggtattactatgcttttaactgatagaaattttaatactactttcttcgatccagctggaggaggagaccctattttataccaacatttattt
>BK1SB1_1_1213
tttatctgcagcacaagcacattcagggccttctgtagatttagctatttttagtttacatatttctggactttcttctgtattaggatctattaattttattgtgactattcttaatatgagagctccaggaatgttcatgcataaaattcctttatttggatgatctgtattagtaactgcatttttacttgtaatttcattaccagttcttgcagggggtattactatgcttttaactgatagaaattttaatactactttcttcgatccagctggaggaggagatcctattttatatcaacatttattt
>BK1SB1_1_1287
tttatctgcagcacaagcacattcagggccttctgtagatttagctattttcagtttacatatttctggactttcttctgtattaggatctattaattttattgtgactatttttaatatgagagctccaggaatgttcatgcataaaattcctttatttggatgatctgtattagtaactgcatttttacttgtaatttcattaccagttcttgcaggaggtattactatgcttttaactgatagaaattttaatactactttcttcgatccagctggaggaggagatcctattttatatcaacatttattt
>BK1SB1_1_1422
tttatctgcagcacaagcacattcagggccttctgtagatttagctatttttagtttacatatttctggactttcttctgtattaggatctattaattttattgtgactatttttaatatgagagctccaggaatgttcatgcataaaattcctttatttggatgatctgtattagtaactgcatttttacttgtaatttcattaccagttcttgcagggggtattactatgcttttaactgatagaaattttaatactactttcttcgatccagctggaggaggagatcctattttatatcaacacttattc
>BK1SB1_1_1556
tttatctgcagcacaagcacattcagggccttctgtagatttagctatttttagtttacatatttctggactttcttctgtattaggatctattaattttattgtgactatttttaatatgagagctccaggaatgttcatgcataaaattcctttatttggatgatctgtattagtaactgcatttttacttgtaatttcattaccagttcttgcagggggtattactatgcttttaactgatagaaattttaatactactttcttcgatccagctggaggaggagatcctatattctatcaacacttattt
>BK1SB1_1_1653
tttatctgcagcacaagcacattcagggccttctgtagatttagctattttcagtttacatatttctggactttcttctgtattaggatctattaattttattgtgactatttttaatatgagagctccaggaatgttcatgcataaaattcctttatttggatgatctgtattagtaactgcatttttacttgtaatttcattaccagttcttgcaggaggtattactatgcttttaactgatagaaattttaatactaccttcttcgatccagctggaggaggagatcctattttataccaacatttattt
>BK1SB1_1_1711
tttatctgcagcacaagcacattcagggccttctgtagatttagctatttttagtttacatatttctggactttcttctgtattaggatctattaattttattgtgactatttttaatatgagagctccaggaatgttcatgcataaaattcctttatttggatgatctgtattagtaactgcatttttacttgtaatttcattaccagttcttgcagggggtattactatgcttttaactgatagaaattttaatactactttcttcgatccagctggaggaggagatcctattctatatcaacatttattt
>BK1SB1_1_1713
ctttatctgcagcacaagcacattcagggccttctgtagatttagctattttcagtttacatatttctggactttcttctgtattaggatctattaattttattgtgactatttttaatatgagagctccaggaatgttcatgcataaaattcctttatttggatgatctgtattagtaactgcatttttacttgtaatttcattaccagttcttgcaggaggtattactatgcttttaactgatagaaattttaatactactttcttcgatccagctggaggaggagatcctattttataccaacatttattt
>BK1SB1_1_1749
tttatctgcagcacaagcacattcagggccttctgtagatttagctatttttagtttacatatttctggactttcttctgtgttaggatctattaattttattgtgactatttttaatatgagagctccaggaatgttcatgcataaaattcctttatttggatgatctgtattagtaactgcatttttacttgtaatttcattaccagttcttgcagggggtattactatgcttttaactgatagaaattttaatactactttcttcgatccagctggaggaggagatcctattttatatcaacatttattt
>BK1SB1_1_1782
tttatctgcagcacaagcacattcagggccttctgtagatttagctattttcagtttacatatttctggactttcttctgtattaggatctattaattttattgtgactatttttaatatgagagctccaggaatgttcatgcataaaattcctttatttggatgatctgtattagtaactgcatttttacttgtaatttcattaccagttcttgcaggaggtattactatgcttttaactgatagaaattttaatactactttcttcgatccagctggaggaggagatcctattttataccaacatttatt
>BK1SB1_1_1948
ttatctgcagcacaagcacattcagggccttctgtagatttagctattttcagtttacatatttctggactttcttctgtattaggatctattaattttattgtgactatttttaatatgagagctccaggaatgttcatgcataaaattcctttatttggatgatctgtattagtaactgcatttttacttgtaatttcattaccagttcttgcaggaggtattactatgcttttaactgatagaaattttaatactactttcttcgatccagctggaggaggagatcctattttataccaacatttattt
>BK1SB1_1_2197
tttatctgcagcacaagcacattcagggccttctgtagatttagctattttcagtttacatatttctggactttcttctgtattaggatctattaattttattgtgactatttttaatatgagagctccaggaatgttcatgcataaaattcctttatttggatgatctgtattagtaactgcatttttacttgtaatttcattaccagttcttgcaggaggtattactatgcttttaactgatagaaattttaatactacttccttcgatccagctggaggaggagatcctattttataccaacatttattt
>BK1SB1_1_2275
tttatctgcagcacaagcacattcagggccttctgtagatttagctattttcagtttacatatttctggactttcttctgtattaggatctattaattttatcgtgactatttttaatatgagagctccaggaatgttcatgcataaaattcctttatttggatgatctgtattagtaactgcatttttacttgtaatttcattaccagttcttgcaggaggtattactatgcttttaactgatagaaattttaatactactttcttcgatccagctggaggaggagatcctattttataccaacatttattt
>BK1SB1_1_2327
tttatctgcagcacaagcacattcagggccttctgtagatttagctatttttagtttacatatttctggactttcttctgtattaggatctattaattttattgtgactatttttaatatgagagctccaggaatgttcatgcataaaattcctttatttggatgatctgtattagtaactgcatttttacttgtaatttcattaccagttcttgcagggggtattactatgcttttaactgatagaaattttaatactactttcttcgatccagctggaggaggagatcctgtattgtatcaacatttgttt
>BK1SB1_1_2440
tttatctgcagcacaagcacattcagggccttctgtagacttagctatttttagtttacatatttctggactttcttctgtattaggatctattaattttattgtgactatttttaatatgagagctccaggaatgttcatgcataaaattcctttatttggatgatctgtattagtaactgcatttttacttgtaatttcattaccagttcttgcagggggtattactatgcttttaactgatagaaattttaatactactttcttcgatccagctggaggaggagatcctattttatatcaacatttattc
>BK1SB1_1_2493
tttatctgcagcacaagcacattcagggccttctgtagatttagctattttcagtttacatatttctggactttcttctgtattaggatctattaattttattgtgaccatttttaatatgagagctccaggaatgttcatgcataaaattcctttatttggatgatctgtattagtaactgcatttttacttgtaatttcattaccagttcttgcaggaggtattactatgcttttaactgatagaaattttaatactactttcttcgatccagctggaggaggagatcctattttataccaacatttattt
>BK1SB1_1_2553
tttatctgcagcacaagcacattcagggccttctgtagatttagctattttcagtttacatatttctggactttcttctgtattaggatctattaattttattgtgactatttttaatatgagagctccaggaatgttcatgcataaaattcctttatttggatgatctgtattagtaactgcatttttacttgtaatttcattaccagttcttgcaggaggtattactatgcttttaactgatagaaattttaatactactttcttcgatccagctggaggaggagatcctattttataccaacatttgttt
>BK1SB1_1_2678
tttatctgcagcacaagcacattcagggccttctgtagatttagctatttttagtttacatatttctggactttcttctgtattaggatctattaattttattgtgactatttttaatatgagagctccaggaatgttcatgcataaaattcctttatttggatgatctgtattagtaactgcatttttacttgtaatttcattaccagttcttgcagggggtattactatgcttttaactgatagaaattttaatactactttcttcgatccagctggaggaggtgatcctattttatatcaacatttattt
>BK1SB1_1_3070
attaagtagtgtacaagcacattcaggaccttcagttgatttagctatttttagtttacatatttctggactttcttctgtattaggatctattaattttattgtgactatttttaatatgagagctccaggaatgttcatgcataaaattcctttatttggatgatctgtattagtaactgcatttttacttgtaatttcattaccagttcttgcagggggtattactatgcttttaactgatagaaattttaatactactttcttcgatccagctggaggaggagatcctattttatatcaacatttattt
>BK1SB1_1_3175
tttatctgcagcacaagcacattcagggccttctgtagatttagctattttcagtttacatatttctggactttcttctgtattaggatctattaatttcattgtgactatttttaatatgagagctccaggaatgttcatgcataaaattcctttatttggatgatctgtattagtaactgcatttttacttgtaatttcattaccagttcttgcaggaggtattactatgcttttaactgatagaaattttaatactactttcttcgatccagctggaggaggagatcctattttataccaacatttattt
>BK1SB1_1_3249
tttatctgcagcacaagcacattcagggccttctgtagatttagctattttcagtttacatatttctggactttcttctgtattaggatctattaattttattgtgactatttttaatatgagagctccaggaatgttcatgcataaaattcctttatttggatgatctgtattagtaactgcatttttacttgtaatttcattaccagttcttgcaggaggtattactatgcttttaactgatagaaattttaatgctactttcttcgatccagctggaggaggagatcctattttataccaacatttattt
>BK1SB1_1_3259
tttatctacagcacaagcacattcagggccttctgtagatttagctatttttagtttacatatttctggactttcttctgtattaggatctattaattttattgtgactatttttaatatgagagctccaggaatgttcatgcataaaattcctttatttggatgatctgtattagtaactgcatttttacttgtaatttcattaccagttcttgcagggggtattactatgcttttaactgatagaaattttaatactactttcttcgatccagctggaggaggagatcctattttatatcaacatttatt
>BK1SB1_1_3262
tttatctgcagcacaagcacattcagggccttctgtagatttagctatttttagtttacatatttctggactttcttctgtattaggatctattaattttattgtgactatttttaatatgagagctccagggatgttcatgcataaaattcctttatttggatgatctgtattagtaactgcatttttacttgtaatttcattaccagttcttgcagggggtattactatgcttttaactgatagaaattttaatactactttcttcgatccagctggaggaggagatcctattttatatcaacatttattc
>BK1SB1_1_3316
tttatctgcagcacaagcacattcagggccttctgtagatttagctattttcagtttacatatctctggactttcttctgtattaggatctattaattttattgtgactatttttaatatgagagctccaggaatgttcatgcataaaattcctttatttggatgatctgtattagtaactgcatttttacttgtaatttcattaccagttcttgcaggaggtattactatgcttttaactgatagaaattttaatactactttcttcgatccagctggaggaggagatcctattttataccaacatttattt
>BK1SB1_1_3371
tttatctgcagcacaagcacattcagggccttctgtagatttagctattttcaggttacatatttctggactttcttctgtattaggatctattaattttattgtgactatttttaatatgagagctccaggaatgttcatgcataaaattcctttatttggatgatctgtattagtaactgcatttttacttgtaatttcattaccagttcttgcaggaggtattactatgcttttaactgatagaaattttaatactactttcttcgatccagctggaggaggagatcctattttataccaacatttattt
>BK1SB1_1_3428
tttatctgcagcacaagcacattcagggccttctgtagatttagctattttcagtttacatatttctggactttcttctgtattaggatctattaattttattgtgactatttttaatatgagagctccaggaatgttcatgcataaaattcctttatttggatgatctgtattagtgactgcatttttacttgtaatttcattaccagttcttgcaggaggtattactatgcttttaactgatagaaattttaatactactttcttcgatccagctggaggaggagatcctattttataccaacatttattt
>BK1SB1_1_3504
tttatctgcagcacaagcacattcagggccttctgtagatttagctattttcagtttacatatttctggactttcttctgtattaggatctattaattttattgtgactatttttaatatgagagctccaggaatgttcatgcataaaattcctttatttggatgatctgtattagtaactgcattttacttgtaatttcattaccagttcttgcaggaggtattactatgcttttaactgatagaaattttaatactactttcttcgatccagctggaggaggagatcctattttataccaacatttattt
>BK1SB1_1_3506
tttatctgcagcacaagcacattcagggccttctgtagatttagctattttcagtttacatatttctggactttcttctgtattaggatctattaattttattgtgactatttttaatatgagagctccaggaatgttcatgcataaaattcctttatttggatgatctgtattagtaactgcatttttacttgtaatttcattaccagttcttgcaggaggtattactatgcttttaactgatagagattttaatactactttcttcgatccagctggaggaggagatcctattttataccaacatttattt
>BK1SB1_1_3516
tttatcagctattcaagcacattcaggaccttcagtagatttagctatttttagtttacatatttctggactttcttctgtattaggatctattaattttattgtgactatttttaatatgagagctccaggaatgttcatgcataaaattcctttatttggatgatctgtattagtaactgcatttttacttgtaatttcattaccagttcttgcagggggtattactatgcttttaactgatagaaattttaatactactttcttcgatccagctggaggaggagatcctattttatatcaacatttattt
>BK1SB1_1_3697
tttatctgcagcacaagcacattcagggccttctgtagatttagctatttttagtttacatatttctggactttcttctgtattaggatctattaattttattgtgactatttttaatatgagagctccaggaatgttcatgcataaaattcctttatttggatgatctgtattagtaactgcatttttacttgtaatttcattaccagttcttgcagggggtattactatgcttttaactgatagaaattttaatactactttcttcgatccagctggaggaggagatcctattttatatcaagacttattt
>BK1SB1_1_3729
tttatctgcagcacaagcacattcagggccttctgtagatttagctatttttagtttacatatttctggactttcttctgtattaggatctattaattttattgtgactatttttaatatgagagctccaggaatgttcatgcataaaattcctttatttggatgatctgtattagtaactgcatttttacttgtaatttcattaccagttcttgcagggggtattactatgcttttaactgatagaaattttaatactactttcttcgatccagctggaggaggagatcctatattatatcaacatcttttc
>BK1SB1_1_3746
tttatctgcagcacaagcacattcagggccttctgtagatttagctattttcagtttacatatttctggactttcttctgtattaggatctattaattttattgtgactatttttaatatgagagctccaggaatgttcatgcataaaattcctttatttggatgacctgtattagtaactgcatttttacttgtaatttcattaccagttcttgcaggaggtattactatgcttttaactgatagaaattttaatactactttcttcgatccagctggaggaggagatcctattttataccaacatttattt
>BK1SB1_1_3798
tttatctgcagcacaagcacattcagggccttctgtagatttagctattttcagtttacatatttctggactttcttctgtattaggatctattaattttattgtgactatttttaatatgagtgctccaggaatgttcatgcataaaattcctttatttggatgatctgtattagtaactgcatttttacttgtaatttcattaccagttcttgcaggaggtattactatgcttttaactgatagaaattttaatactactttcttcgatccagctggaggaggagatcctattttataccaacatttattt
>BK1SB1_1_3810
tttatctgcagcacaagcacattcagggccttctgtagatttagctattttcagtctacatatttctggactttcttctgtattaggatctattaattttattgtgactatttttaatatgagagctccaggaatgttcatgcataaaattcctttatttggatgatctgtattagtaactgcatttttacttgtaatttcattaccagttcttgcaggaggtattactatgcttttaactgatagaaattttaatactactttcttcgatccagctggaggaggagatcctattttataccaacatttattt
>BK1SB1_1_3943
tttatctgcagcacaagcacattcagggccttctgtagatttagctattttcagtttacatatttctggactttcttctgtattaggacctattaattttattgtgactatttttaatatgagagctccaggaatgttcatgcataaaattcctttatttggatgatctgtattagtaactgcatttttacttgtaatttcattaccagttcttgcaggaggtattactatgcttttaactgatagaaattttaatactactttcttcgatccagctggaggaggagatcctattttataccaacatttattt
>BK1SB1_1_4067
tttatctgcagcacaagcacattcggggccttctgtagatttagctattttcagtttacatatttctggactttcttctgtattaggatctattaattttattgtgactatttttaatatgagagctccaggaatgttcatgcataaaattcctttatttggatgatctgtattagtaactgcatttttacttgtaatttcattaccagttcttgcaggaggtattactatgcttttaactgatagaaattttaatactactttcttcgatccagctggaggaggagatcctattttataccaacatttattt
>BK1SB1_1_4124
tttatcagctattcaagcacattcaggaccttcagtagatttagctatttttagtttacatctttcaggagcagcatctattatgggagctattaactttatcgtaactatttttaatatgagagctccaggtctttttatgcataaaattccattgtttgtttgagctattttggtaacagcattcttacttttattatctttaccagtttttgcgggagcaattactatgcttttaacagatcgtaattttaatactagtttcttcgatccagctggaggaggagatcctattttatatcaacatttattt
>BK1SB1_2_11
tttatctgcagcacaagcacattcagggccttctgtagatttagctatttttagtttacatatttctggactttcttctgtattaggatctattaattttattgtgactatttttaatatgagagctccaggaatgttcatgcataaaattcctttatttggatgatctgtattagtaactgcatttttacttgtaatttcattaccagttcttgcagggggtattactatgcttttaactgatagaaattttaatactactttcttcgatccagctggaggaggagatcctattttatatcaacatttattt
>BK1SB1_2_94
tttatctgcagcacaagcacattcagggccttctgtagatttagctatttttagtttacatatttctggactttcttctgtattaggatctattaattttattgtgactatttttaatatgagagctccaggaatgttcatgcataaaattcctttatttggatgatctgtattagtaactgcatttttacttgtaatttcattaccagttcttgcagggggtattactatgcttttaactgatagaaattttaatactactttcttcgatccagctggaggaggagatcctattttatatcaacatttattc
>BK1SB1_2_173
tttatctgcagcacaagcacattcagggccttctgtagatttagctatttttagtttacatatttctggactttcttctgtattaggatctattaattttattgtgactatttttaatatgagagctccaggaatgttcatgcataaaattcctttatttggatgatctgtattagtaactgcatttttacttgtaatttcattaccagttcttgcagggggtattactatgcttttaactgatagaaattttaatactactttcttcgatccagctggagggggagatcctattttatatcaacatttattt
>BK1SB1_2_185
tttatctgcagcacaagcacattcagggccttctgtagatttagctatttttagtttacatatttctggactttcttctgtattaggatctattaattttattgtgactatttttaatatgagagctccaggaatgttcatgcataaaattcctttatttggatgatctgtattagtaactgcatttttacttgtaatttcattaccagttcttgcagggggtattactatgcttttaactgatagaaattttaatactactttcttcgatccagctggaggaggagatcctattttatatcaacatttatt
>BK1SB1_2_186
ttatctgcagcacaagcacattcagggccttctgtagatttagctatttttagtttacatatttctggactttcttctgtattaggatctattaattttattgtgactatttttaatatgagagctccaggaatgttcatgcataaaattcctttatttggatgatctgtattagtaactgcatttttacttgtaatttcattaccagttcttgcagggggtattactatgcttttaactgatagaaattttaatactactttcttcgatccagctggaggaggagatcctattttatatcaacatttattt
>BK1SB1_2_370
tttatctgcagcacaagcacattcagggccttctgtagatttagctatttttagtttacatatttctggactttcttctgtattaggatctattaattttattgtgactatttttaatatgagagctccaggaatgttcatgcataaaattcctttatttggatgatctgtattagtaactgcatttttacttgtaatttcattaccagttcttgcagggggtattactatgcttttaactgatagaaattttaatactactttcttcgatccagctggaggaggagatcctattttatttcagcatttattt
>BK1SB1_2_384
tttatctgcagcacaagcacattcagggccttctgtagatttagctattttcagtttacatatttctggactttcttctgtattaggatctattaattttattgtgactatttttaatatgagagctccaggaatgttcatgcataaaattcctttatttggatgatctgtattagtaactgcatttttacttgtaatttcattaccagttcttgcaggaggtattactatgcttttaactgatagaaattttaatactactttcttcgatccagctggaggaggagatcctattttataccaacatttattt
>BK1SB1_2_577
tttatctgcagcacaagcacattcagggccttctgtagatttagctatttttagtttacatatttctggactttcttctgtattaggatctattaattttattgtgactatttttaatatgagagctccaggaatgttcatgcataaaattcctttatttggatgatctgtattagtaactgcatttttacttgtaatttcattaccagttcttgcagggggtattactatgcttttaactgatagaaattttaatactactttcttcgatccagctggaggaggagatcctattttataccaacatttattt
>BK1SB1_2_600
tttatctgcagcacaagcacattcagggccttctgtagatttagctatttttagtttacatatttctggactttcttctgtattaggatctattaattttattgtgactatttttaatatgagagctccaggaatgttcatgcataaaattcctttatttggatgatctgtattagtaactgcattcttacttgtaatttcattaccagttcttgcagggggtattactatgcttttaactgatagaaattttaatactactttcttcgatccagctggaggaggagatcctattttatatcaacatttattt
>BK1SB1_2_668
tttatctgcagcacaagcacattcagggccttctgtagatttagctatttttagtttacatatttctggactttcttctgtattaggatctattaattttattgtgactatttttaatatgagagctccaggaatgttcatgcataaaattcctttatttggatgatctgtattagtaactgcatttttacttgtaatttcattaccagttcttgcagggggtattactatgcttttaaccgatagaaattttaatactactttcttcgatccagctggaggaggagatcctattttatatcaacatttattt
>BK1SB1_2_761
tttatctgcagcacaagcacattcagggccttctgtagatttagctatttttagtttacatatttctggactttcttctgtattaggatctattaattttattgcgactatttttaatatgagagctccaggaatgttcatgcataaaattcctttatttggatgatctgtattagtaactgcatttttacttgtaatttcattaccagttcttgcagggggtattactatgcttttaactgatagaaattttaatactactttcttcgatccagctggaggaggagatcctattttatatcaacatttatt
>BK1SB1_2_861
tttatctgcagcacaagcacattcagggccttctgtagatttagctatttttagtttacatatttctggactttcttctgtattaggatctattaattttattgtgactatttttaatatgagagctccaggaatgttcatgcataaaattcctttatttggatgatctgtattagtaactgcatttttacttgtaatttcattaccagttcttgcagggagtattactatgcttttaactgatagaaattttaatactactttcttcgatccagctggaggaggagatcctattttatatcaacatttattt
>BK1SB1_2_869
tttatctgcagcacaagcacattcagggccttctgtagatttagctatttttagtttacatatttctggactttcttctgtattaggatctattaattttattgtgactatttttaatatgagagctccaggaatgttcatgcataaaattcctttatttggatgatctgtattagtaacttcatttttacttgtaatttcattaccagttcttgcagggggtattactatgcttttaactgatagaaattttaatactactttcttcgatccagctggaggaggagatcctattttatatcaacatttattt
>BK1SB1_2_1020
tttatctgcagcacaagcacattcagggccttctgtagatttagctatttttagtttacatatttctggactttcttctgtattaggatctattaattttattgtgactatttttaatatgagagctccaggaatgttcatgcataaaattcctttatttggatgatctgtattagtaactgcatttttacttgtaatttcattaccagttcttgcagggggtattactatgcttttaactgatagaaattttagtactactttcttcgatccagctggaggaggagatcctattttatatcaacatttattt
>BK1SB1_2_1149
tttatctgcagcacaagcacattcagggccttctgtagatttagctatttttagtttacatatttctggactttcttctgtattaggatctattaattttattgtgactatttttaatatgagagctccaggaatgttcatgcataaaattcctttatttggatgatctgtattagtaactgcatttttacttgtaatttcattaccagttcttgcagggggtattactatgcttttaacagatcgtaattttaatactagtttctatgatccagcaggagggggagatcctgtattataccaacatcttttc
>BK1SB1_2_1181
tttatctgcagcacaagcacattcaggtccttctgtagatttagctatttttagtttacatatttctggactttcttctgtattaggatctattaattttattgtgactatttttaatatgagagctccaggaatgttcatgcataaaattcctttatttggatgatctgtattagtaactgcatttttacttgtaatttcattaccagttcttgcagggggtattactatgcttttaactgatagaaattttaatactactttcttcgatccagctggaggaggagatcctattttatatcaacatttattt
>BK1SB1_2_1331
tttatctgcagcacaagcacattcagggccttctgtagatttagctatttttagtttacatatttctggactttcttctgtattaggatctattaattttattgtgactatttttaatatgagagctccaggaatgttcatgcataaaattcctttatttggatgatctgtattagtaactgcatttttacttgtaatttcattaccagttcttgcagggggtattactatgcttttaactgatagaaattttaatactactttcttcgatccagctggaggaggagatcctattttatatcaacatttatta
>BK1SB1_2_1745
tttatctgcagcacaagcacattcagggccttctgtagatttagctatttttagtttacatatttctggactttcttctgtattaggatctattaattttattgtgactatttttaatatgagagctccaggaatgttcatgcataaaattcctttatttggatgatctgtattagtaactgcatttttacttgtaatttcattaccagttcttgcagggggtattactatgcttttaactgatagaaattttaatacaagtttttatgatccagcaggaggaggtgatccggttttgtatcaacatcttttt
>BK1SB1_2_1968
tttatctgcagcacaagcacattcagggccttctgtagatttagctattttcagtttacatatttctggactttcttctgtattaggacctattaattttattgtgactatttttaatatgagagctccaggaatgttcatgcataaaattcctttatttggatgatctgtattagtaactgcatttttacttgtaatttcattaccagttcttgcaggaggtattactatgcttttaactgatagaaattttaatactactttcttcgatccagctggaggaggagatcctattttataccaacatttattt
>BK1SB1_3_11
tttatctgcagcacaagcacattcagggccttctgtagatttagctatttttagtttacatatttctggactttcttctgtattaggatctattaattttattgtgactatttttaatatgagagctccaggaatgttcatgcataaaattcctttatttggatgatctgtattagtaactgcatttttacttgtaatttcattaccagttcttgcagggggtattactatgcttttaactgatagaaattttaatactactttcttcgatccagctggaggaggagatcctattttatatcaacatttattt
>BK1SB1_3_97
tttatctgcagcacaagcacattcagggccttctgtagatttagctatttttagtttacatatttctggactttcttctgtattaggatctattaattttattgtgactatttttaatatgagagctccaggaatgttcatgcataaaattcctttatttggatgatctgtattagtaactgcatttttacttgtaatttcattaccagttcttgcagggggtattactatgcttttaactgatagaaattttaatactactttcttcgatccagctggaggaggagatcctattttatatcaacatttattc
>BK1SB1_3_170
tttatctgcagcacaagcacattcagggccttctgtagatttagctatttttagtttacatatttctggactttcttctgtattaggatctattaattttattgtgactatttttaatatgagagctccaggaatgttcatgcataaaattcctttatttggatgatctgtattagtaactgcatttttacttgtaatttcattaccagttcttgcagggggtattactatgcttttaactgatagaaattttaatactactttcttcgatccagctggagggggagatcctattttatatcaacatttattt
>BK1SB1_3_183
tttatctgcagcacaagcacattcagggccttctgtagatttagctatttttagtttacatatttctggactttcttctgtattaggatctattaattttattgtgactatttttaatatgagagctccaggaatgttcatgcataaaattcctttatttggatgatctgtattagtaactgcatttttacttgtaatttcattaccagttcttgcagggggtattactatgcttttaactgatagaaattttaatactactttcttcgatccagctggaggaggagatcctattttatatcaacatttatt
>BK1SB1_3_184
ttatctgcagcacaagcacattcagggccttctgtagatttagctatttttagtttacatatttctggactttcttctgtattaggatctattaattttattgtgactatttttaatatgagagctccaggaatgttcatgcataaaattcctttatttggatgatctgtattagtaactgcatttttacttgtaatttcattaccagttcttgcagggggtattactatgcttttaactgatagaaattttaatactactttcttcgatccagctggaggaggagatcctattttatatcaacatttattt
>BK1SB1_3_387
tttatctgcagcacaagcacattcagggccttctgtagatttagctattttcagtttacatatttctggactttcttctgtattaggatctattaattttattgtgactatttttaatatgagagctccaggaatgttcatgcataaaattcctttatttggatgatctgtattagtaactgcatttttacttgtaatttcattaccagttcttgcaggaggtattactatgcttttaactgatagaaattttaatactactttcttcgatccagctggaggaggagatcctattttataccaacatttattt
>BK1SB1_3_569
tttatctgcagcacaagcacattcagggccttctgtagatttagctatttttagtttacatatttctggactttcttctgtattaggatctattaattttattgtgactatttttaatatgagagctccaggaatgttcatgcataaaattcctttatttggatgatctgtattagtaactgcatttttacttgtaatttcattaccagttcttgcagggggtattactatgcttttaactgatagaaattttaatactactttcttcgatccagctggaggaggagatcctattttatatcaacacttattt
>BK1SB1_3_590
tttatctgcagcacaagcacattcagggccttctgtagatttagctatttttagtttacatatttctggactttcttctgtattaggatctattaattttattgtgactatttttaatatgagagctccaggaatgttcatgcataaaattcctttatttggatgatctgtattagtaactgcatttttacttgtaatttcattaccagttcttgcagggggtattactatgcttttaactgatagaaattttaatactactttcttcgatccagctggaggaggagatcctattttataccaacatttattt
>BK1SB1_3_599
tttatctgcagcacaagcacattcagggccttctgtagatttagctatttttagtttacatatttctggactttcttctgtattaggatctattaattttattgtgactatttttaatatgagagctccaggaatgttcgtgcataaaattcctttatttggatgatctgtattagtaactgcatttttacttgtaatttcattaccagttcttgcagggggtattactatgcttttaactgatagaaattttaatactactttcttcgatccagctggaggaggagatcctattttatatcaacatttattt
>BK1SB1_3_603
tttatctgcagcacaagcacattcagggccttctgtagatttagctatttttagtttacatatttctggactttcttctgtattaggatctattaattttattgtgactatttttaatatgagagctccaggaatgttcatgcataaaattcctttatttggatgatctgtattagtaactgcattcttacttgtaatttcattaccagttcttgcagggggtattactatgcttttaactgatagaaattttaatactactttcttcgatccagctggaggaggagatcctattttatatcaacatttattt
>BK1SB1_3_677
tttatctgcagcacaagcacattcagggccttctgtagatttagctatttttagtttacatatttctggactttcttctgtattaggatctattaattttattgtgactatttttaatatgagagctccaggaatgttcatgcataaaattcctttatttggatgatctgtattagtaactgcatttttacttgtaatttcattaccagttcttgcagggggtattactatgcttttaaccgatagaaattttaatactactttcttcgatccagctggaggaggagatcctattttatatcaacatttattt
>BK1SB1_3_727
tttatctgcagcacaagcacattcagggccttctgtagatttagctattttcagtttacatatttctggactttcttctgtattaggatctattaattttattgtgactatttttaatatgagagctccaggaatgttcatgcataaaattcctttatttggatgatctgtattagtaactgcatttttacttgtaatttcattaccagttcttgcaggaggtattactatgcttttaactgatagaaattttaatactactttcttcgatccagctggaggaggagatcctattttatatcaacatttattt
>BK1SB1_3_849
tttatctgcagcacaagcacattcagggccttctgtagatttagctatttttagtttacatatttctggactttcttctgtattaggatctattaattttattgtgactatttttaatatgagagctccaggaatgttcatgcataaaattcctttatttggatgatctgtattagtaactgcatttttacttgtaatttcattaccagttcttgcagggggtattactatgcttttaactgatagaaattttaatactactttcttcgatccagctggaggaggagatcctatattctatcaacacttattt
>BK1SB1_3_871
tttatctgcagcacaagcacattcagggccttctgtaggtttagctatttttagtttacatatttctggactttcttctgtattaggatctattaattttattgtgactatttttaatatgagagctccaggaatgttcatgcataaaattcctttatttggatgatctgtattagtaactgcatttttacttgtaatttcattaccagttcttgcagggggtattactatgcttttaactgatagaaattttaatactactttcttcgatccagctggaggaggagatcctattttatatcaacatttattt
>BK1SB1_3_895
tttatctgcagcacaagcacattcagggccttctgtagatttagctatttttagtttacatatttctggactttcttctgtattaggatctattaattttattgtgactatttttaatatgagagctccaggaatgttcatgcataaaattcctttatttggatgatctgtattagtaactgcatttttacttgtaatttcattaccagttcttgcagggggtattactatgcttttaactgatagaaattttaatactcctttcttcgatccagctggaggaggagatcctattttatatcaacatttattt
>BK1SB1_3_928
tttatctgcagcacaagcacattcagggccttctgtagatttagctatttttagtttacatatttctggactttcttctgtattaggatctattaattttattgtgactatttttaatatgagagctccaggaatgttcatgcataaaattcctttatttggatgatctgtattagtaactgcatttttacttgtaatttcattaccagttcttgcagggggtattactatgcttttaactgatagaaattttaatactactttcttcgatccagctggaggaggagatcctatattctatcaacatttattt
>BK1SB1_3_965
tatctgcagcacaagcacattcagggccttctgtagatttagctatttttagtttacatatttctggactttcttctgtattaggatctattaattttattgtgactatttttaatatgagagctccaggaatgttcatgcataaaattcctttatttggatgatctgtattagtaactgcatttttacttgtaatttcattaccagttcttgcagggggtattactatgcttttaactgatagaaattttaatactactttcttcgatccagctggaggaggagatcctattttatatcaacatttattt
>BK1SB1_3_995
tttatctgcagcacaagcacattcagggccttctgtagatttagctattttcagtttacatatttctggactttcttctgtattagggtctattaattttattgtgactatttttaatatgagagctccaggaatgttcatgcataaaattcctttatttggatgatctgtattagtaactgcatttttacttgtaatttcattaccagttcttgcaggaggtattactatgcttttaactgatagaaattttaatactactttcttcgatccagctggaggaggagatcctattttataccaacatttattt
>BK1SB1_3_1028
tttatctgcagcacaagcacattcagggccttctgtagatttagctatttttagtttacatatttctggactttcttctgtattaggatctattaattttattgtgactatttttaatatgagagctccaggaatgttcatgcataaaattcctttatttggatgatctgtattagtaactgcatttttacttgtaatttcattaccagttcttgcagggggtattactatgcttttaactgatagaaattttaatactactttcttcgatccagctggaggaggagatcctattttatatcaacatctattt
>BK1SB1_3_1257
tttatctgcagcacaagcacattcagggccttctgtagatttagctattttcagtttacatatttctggactttcttctgtattaggatctattaattttattgtgactatttttaatatgagagctccaggaatgttcatgcataaaattcctttatttggatgatctgtattagtaactgcatttttacttgtaatttcattaccagttcttgcagggggtattactatgcttttaactgatagaaattttaatactactttcttcgatccagctggaggaggagatcctattttatatcaacatttatt
>BK1SB1_3_1401
tttatctgcagcacaagcacattcagggccttctgtagatttagctattttcagtttacatatttctggactttcttctgtattaggatctattaattttattgtgactatttttaatatgagagctccaggaatgttcatgcataaaattcctttatttggatgatctgtattagtaactgcatttttacttgtaatttcattaccagttcttgcaggaggtactactatgcttttaactgatagaaattttaatactactttcttcgatccagctggaggaggagatcctattttataccaacatttattt
>BK1SB1_3_1633
tttatctgcagcacaagcacattcagggccttctgtagatttagctatttttagtttacatatttctggactttcttctgtattaggatctattaattttattgtgactatttttaatatgagagctccaggaatgttcatgcataaaattcctttatttggatgatctgtattagtaactgcatttttacttgtaatttcattaccagttcttgcagggggtattactatgcttttaactgatagaaattttaatactactttcttcgatccagctggaggaggagatcctattttatatcgacatttattc
>BK1SB1_3_1715
tttatctgcagcacaagcacattcagggccttctgtagatttagctattttcagtttacatatttctggactttcttctgtattaggatctattaattttattgtgactatttttaatatgagggctccaggaatgttcatgcataaaattcctttatttggatgatctgtattagtaactgcatttttacttgtaatttcattaccagttcttgcaggaggtattactatgcttttaactgatagaaattttaatactactttcttcgatccagctggaggaggagatcctattttataccaacatttattt
>BK1SB1_4_12
tttatctgcagcacaagcacattcagggccttctgtagatttagctatttttagtttacatatttctggactttcttctgtattaggatctattaattttattgtgactatttttaatatgagagctccaggaatgttcatgcataaaattcctttatttggatgatctgtattagtaactgcatttttacttgtaatttcattaccagttcttgcagggggtattactatgcttttaactgatagaaattttaatactactttcttcgatccagctggaggaggagatcctattttatatcaacatttattt
>BK1SB1_4_113
tttatctgcagcacaagcacattcagggccttctgtagatttagctatttttagtttacatatttctggactttcttctgtattaggatctattaattttattgtgactatttttaatatgagagctccaggaatgttcatgcataaaattcctttatttggatgatctgtattagtaactgcatttttacttgtaatttcattaccagttcttgcagggggtattactatgcttttaactgatagaaattttaatactactttcttcgatccagctggaggaggagatcctattttatatcaacatttattc
>BK1SB1_4_216
tttatctgcagcacaagcacattcagggccttctgtagatttagctatttttagtttacatatttctggactttcttctgtattaggatctattaattttattgtgactatttttaatatgagagctccaggaatgttcatgcataaaattcctttatttggatgatctgtattagtaactgcatttttacttgtaatttcattaccagttcttgcagggggtattactatgcttttaactgatagaaattttaatactactttcttcgatccagctggaggaggagatcctattttatatcaacatttatt
>BK1SB1_4_217
ttatctgcagcacaagcacattcagggccttctgtagatttagctatttttagtttacatatttctggactttcttctgtattaggatctattaattttattgtgactatttttaatatgagagctccaggaatgttcatgcataaaattcctttatttggatgatctgtattagtaactgcatttttacttgtaatttcattaccagttcttgcagggggtattactatgcttttaactgatagaaattttaatactactttcttcgatccagctggaggaggagatcctattttatatcaacatttattt
>BK1SB1_4_519
tttatctgcagcacaagcacattcagggccttctgtagatttagctattttcagtttacatatttctggactttcttctgtattaggatctattaattttattgtgactatttttaatatgagagctccaggaatgttcatgcataaaattcctttatttggatgatctgtattagtaactgcatttttacttgtaatttcattaccagttcttgcaggaggtattactatgcttttaactgatagaaattttaatactactttcttcgatccagctggaggaggagatcctattttataccaacatttattt
>BK1SB1_4_790
tttatctgcagcacaagcacattcagggccttctgtagatttagctatttttagtttgcatatttctggactttcttctgtattaggatctattaattttattgtgactatttttaatatgagagctccaggaatgttcatgcataaaattcctttatttggatgatctgtattagtaactgcatttttacttgtaatttcattaccagttcttgcagggggtattactatgcttttaactgatagaaattttaatactactttcttcgatccagctggaggaggagatcctattttatatcaacatttattt
>BK1SB1_4_820
tttatctgcagcacaagcacattcagggccttctgtagatttagctatttttagtttacatatttctggactttcttctgtattaggatctattaattttattgtgactatttttaatatgagagctccaggaatgttcatgcataaaattcctttatttggatgatctgtattagtaactgcatttttacttgtaatttcattaccagttcttgcagggggtattactatgcttttaactgatagaaattttaatactactttcttcgatccagctggaggaggagatcctattttatatcaacacttattt
>BK1SB1_4_861
tttatctgcagcacaagcacattcagggccttctgtagatttagctatttttagtttacatatttctggactttcttctgtattaggatctattaattttattgtgactatttttaatatgagagctccaggaatgttcatgcataaaattcctttatttggatgatctgtattagtaactgcatttttacttgtaatttcattaccagttcttgcagggggtattactatgcttttaactgatagaaattttaatactactttcttcgatccagctggaggaggagatcctattttataccaacatttattt
>BK1SB1_4_888
tttatctgcagcacaagcacattcagggccttctgtagatttagctatttttagtttacatatttctggactttcttctgtattaggatctattaattttattgtgactatttttaatatgagagctccaggaatgttcgtgcataaaattcctttatttggatgatctgtattagtaactgcatttttacttgtaatttcattaccagttcttgcagggggtattactatgcttttaactgatagaaattttaatactactttcttcgatccagctggaggaggagatcctattttatatcaacatttattt
>BK1SB1_4_897
tttatctgcagcacaagcacattcagggccttctgtagatttagctatttttagtttacatatttctggactttcttctgtattaggatctattaattttattgtgactatttttaatatgagagctccaggaatgttcatgcataaaattcctttatttggatgatctgtattagtaactgcattcttacttgtaatttcattaccagttcttgcagggggtattactatgcttttaactgatagaaattttaatactactttcttcgatccagctggaggaggagatcctattttatatcaacatttattt
>BK1SB1_4_953
tttatctgcagcacaagcacattcagggccttctgtagatttagctattttcagtttacatatttctggactttcttctgtattaggatctattaattttattgtgactatttttaatatgagagctccaggaatgttcatgcataaaattcctttatttggatgatctgtattagtaactgcatttttacttgtaatttcattaccagttcttgcagggggtattactatgcttttaactgatagaaattttaatactactttcttcgatccagctggaggaggagatcctattttataccaacatttattt
>BK1SB1_4_997
tttatctgcagcacaagcacattcagggccttctgtagatttagctattttcagtttacatatttctggactttcttctgtattaggatctattaattttattgtgactatttttaatatgagagctccaggaatgttcatgcataaaattcctttatttggatgatctgtattagtaactgcatttttacttgtaatttcattaccagttcttgcaggaggtattactatgcttttaactgatagaaattttaatactactttcttcgatccagctggaggaggagaccctattttataccaacatttattt
>BK1SB1_4_1059
tttatctgcagcacaagcacattcagggccttctgtagatttagctatttttagtttacatatttctggactttcttctgtattaggatctattaattttattgtgactatttttaatatgagagctccaggaatgttcatgcataaaattcctttatttggatgatctgtattagtaactgcatttttacttgtaatttcattaccagttcttgcagggggtattactatgcttttaaccgatagaaattttaatactactttcttcgatccagctggaggaggagatcctattttatatcaacatttattt
>BK1SB1_4_1108
tttatctgcagcacaagcacattcagggccttctgtagatttagctatttttagtttacatatttctggactttcttctgtattaggatctattaattttattgtgactattcttaatatgagagctccaggaatgttcatgcataaaattcctttatttggatgatctgtattagtaactgcatttttacttgtaatttcattaccagttcttgcagggggtattactatgcttttaactgatagaaattttaatactactttcttcgatccagctggaggaggagatcctattttatatcaacatttattt
>BK1SB1_4_1171
tttatctgcagcacaagcacattcagggccttctgtagatttagctattttcagtttacatatttctggactttcttctgtattaggatctattaattttattgtgactatttttaatatgagagctccaggaatgttcatgcataaaattcctttatttggatgatctgtattagtaactgcatttttacttgtaatttcattaccagttcttgcaggaggtattactatgcttttaactgatagaaattttaatactactttcttcgatccagctggaggaggagatcctattttatatcaacatttattt
>BK1SB1_4_1197
tttatctgcagcacaagcacattcagggccttctgtagatttagctatttttagtttacatatttctggactttcttctgtattaggatctattaattttattgtgactatttttaatatgagagctccaggaatgttcatgcataaaattcctttatttggatgatctgtattagtaactgcatttttacttgtaatttcattaccagttcttgcagggggtattactatgcttttaactgatagaaattttaatactactttcttcgatccagctggaggtggagatcctattttatatcaacatttattt
>BK1SB1_4_1387
tttatctgcagcacaagcacattcagggccttctgtagatttagctatttttagtttacatatttctggactttcttctgtattaggatctattaattttattgtgactatttttaatatgagagctccaggaatgttcatgcataaaattcctttattttgatgatctgtattagtaactgcatttttacttgtaatttcattaccagttcttgcagggggtattactatgcttttaactgatagaaattttaatactactttcttcgatccagctggaggaggagatcctattttatatcaacatttattt
>BK1SB1_4_1476
tttatctgcagcacaagcacattcagggccttctgtaggtttagctattttcagtttacatatttctggactttcttctgtattaggatctattaattttattgtgactatttttaatatgagagctccaggaatgttcatgcataaaattcctttatttggatgatctgtattagtaactgcatttttacttgtaatttcattaccagttcttgcaggaggtattactatgcttttaactgatagaaattttaatactactttcttcgatccagctggaggaggagatcctattttataccaacatttattt
>BK1SB1_4_1566
tttatctgcagcacaagcacattcagggccttctgtagatttagctatttttagtttacatatttctggactttcttctgtattaggatctattaattttattgtgactatttttaatatgagagctccaggaatgttcatgcataaaattcctttatttggatgatctgtattagtaactgcatttttacttgtaatttcattaccagttcttgcagggggtattactatgcttttaactgatagaaattttaatactactttcttcgatccagctggaggaggagatcctattttatatcaacatctcttt
>BK1SB1_4_1591
tttatctgcagcacaagcacattcagggccttctgtagatttagctatttttagtttacatatttctggactttcttctgtattaggatctattaattttattgtgactatttttaatatgagagctccaggaatgttcatgcataaaattcctttatttggatgatctgtattagtaactgcatttttacttgtaatttcattaccagttcttgcagggggtattactatgcttttaactgatagaaattttaatactactttcttcgatccagctggaggaggagatcctattctatatcaacatttattt
>BK1SB1_4_1645
tttatctgcagcacaagcacattcagggccttctgtagatttagctatttttagtttacatatttctggactttcttctgtattaggatctattaattttattgtgactatttttaatatgagagctccaggaatgttcatgcataaaattcctttatttggatgatctgtattagtaactgcatttttacttgtaatttcattaccagttcttgcagggggtattactatgcttttaactgatagaaattttaatactactttcttcgatccagctggaggaggagatcctatattctatcaacatttattt
>BK1SB1_4_1740
tttatctgcagcacaagcacattcagggccttctgtagatttagctatttttagtttatatatttctggactttcttctgtattaggatctattaattttattgtgactatttttaatatgagagctccaggaatgttcatgcataaaattcctttatttggatgatctgtattagtaactgcatttttacttgtaatttcattaccagttcttgcagggggtattactatgcttttaactgatagaaattttaatactactttcttcgatccagctggaggaggagatcctattttatatcaacatttattt
>BK1SB1_4_1745
tatctgcagcacaagcacattcagggccttctgtagatttagctatttttagtttacatatttctggactttcttctgtattaggatctattaattttattgtgactatttttaatatgagagctccaggaatgttcatgcataaaattcctttatttggatgatctgtattagtaactgcatttttacttgtaatttcattaccagttcttgcagggggtattactatgcttttaactgatagaaattttaatactactttcttcgatccagctggaggaggagatcctattttatatcaacatttattt
>BK1SB1_4_1830
ttatctgcagcacaagcacattcagggccttctgtagatttagctattttcagtttacatatttctggactttcttctgtattaggatctattaattttattgtgactatttttaatatgagagctccaggaatgttcatgcataaaattcctttatttggatgatctgtattagtaactgcatttttacttgtaatttcattaccagttcttgcaggaggtattactatgcttttaactgatagaaattttaatactactttcttcgatccagctggaggaggagatcctattttataccaacatttattt
>BK1SB1_4_1927
tttatctgcagcacaagcacattcagggccttctgtagatttagctatttttagtttacatatttctggactttcttctgtattaggatctattaattttattgtgactatttttaatatgagagctccaggaatgttcatgcataaaattcctttatttggatgatctgtattagtaactgcatttttacttgtaatttcattaccagttcttgcagggggtattactatgcttttaactgatagaaattttaatactactttcttcgatccagctggaggaggagatcctattttatatcaacatcttttc
>BK1SB1_4_2133
tttatctgcagcacaagcacattcagggccttctgtagatttagctatttttagtttacatatttctggactttcttctgtattaggatctattaattttattgtgactatttttaatatgagagctccaggaatgttcatgcataaaattcctttatttggatgatctgtattagtaactgcatttttacttgtaatttcattaccagttcttgcagggggaattactatgcttttaactgatagaaattttaatactactttcttcgatccagctggaggaggagatcctattttatatcaacatttattt
>BK1SB1_4_2154
attaagtagtgtacaagcacattcaggaccttcagttgatttagctatctttagcttacatttaaatggtgcagcttctattttaggtgcaataaattttattacaactatttttaatatgagagctccaggaatgttcatgcataaaattcctttatttggatgatctgtattagtaactgcatttttacttgtaatttcattaccagttcttgcagggggtattactatgcttttaactgatagaaattttaatactactttcttcgatccagctggaggaggagatcctattttatatcaacatttattt
>BK1SB1_4_2350
tttatctgcagcacaagcacattcagggccttctgtagatttagctatttttagtttacatatttctggactttcttctgtattaggatctattaattttattgtgactatttttaatatgagagctccaggaatgttcatgcataaaattcctttatttggatgatctgtattagtaactgcatttttacttgtaatttcattaccagttcttgcagggggtattactatgcttttaactgatagaaattttaatactactttcttcgatccagctggaggaggagatcctattttatatcaacatttatta
>BK1SB1_4_2392
tttatctgcagcacaagcacattcagggccttctgtagatttagctattttcagtttacatatttctggactttcttctgtattaggatctattaattttattgtgactatttttaatatgagagctccaggaatgttcatgcataaaattcctttatttggatgatctgtattagtaactgcatctttacttgtaatttcattaccagttcttgcaggaggtattactatgcttttaactgatagaaattttaatactactttcttcgatccagctggaggaggagatcctattttataccaacatttattt
>BK1SB1_4_2799
tttatcagctattcaagcacattcaggaccttcagtagatttagctatttttagtttacatctttcaggagcagcatctattatgggagctattaactttatcgtaactatttttaatatgagagctccaggaatgttcatgcataaaattcctttatttggatgatctgtattagtaactgcatttttacttgtaatttcattaccagttcttgcagggggtattactatgcttttaactgatagaaattttaatactactttcttcgatccagctggaggaggagatcctattttatatcaacatttattt
>BK1SB1_4_2906
tctatctgcagcacaagcacattcagggccttctgtagatttagctattttcagtttacatatttctggactttcttctgtattaggatctattaattttattgtgactatttttaatatgagagctccaggaatgttcatgcataaaattcctttatttggatgatctgtattagtaactgcatttttacttgtaatttcattaccagttcttgcaggaggtattactatgcttttaactgatagaaattttaatactactttcttcgatccagctggaggaggagatcctattttataccaacatttattt
>BK1SB1_4_2954
tttatctgcagcacaagcacattcagggccttctgtagatttagctattttcagtttacatatttctggactttcttctgtattaggatctattaatttcattgtgactatttttaatatgagagctccaggaatgttcatgcataaaattcctttatttggatgatctgtattagtaactgcatttttacttgtaatttcattaccagttcttgcaggaggtattactatgcttttaactgatagaaattttaatactactttcttcgatccagctggaggaggagatcctattttataccaacatttattt
>BK1SB1_4_3009
tttatctgcagcacaagcacattcagggccttctgtagatttagctattttcagtttacatatttctggactttcttctgtattaggatctattaattttattgtgactatttttaatatgagagctccaggaatgttcatgcataaaattcctttatttggatgatctgtattagtaactgcatttttacttgtaatttcattaccagttcttgcaggaggtattactatgcttttaactgatagaaattttaatactactttcttcgatccagctggaggaggagatcctattttataccaacatctattt
>BK1SB1_4_3049
tttatctgcagcacaagcacattcagggccttctgtagatttagctattttcagtttacatatttctggactttcttccgtattaggatctattaattttattgtgactatttttaatatgagagctccaggaatgttcatgcataaaattcctttatttggatgatctgtattagtaactgcatttttacttgtaatttcattaccagttcttgcaggaggtattactatgcttttaactgatagaaattttaatactactttcttcgatccagctggaggaggagatcctattttataccaacatttattt
>BK1SB1_4_3142
tttatctgcagcacaagcacattcagggccttctgtagatttagctattcttagtttacatatttctggactttcttctgtattaggatctattaattttattgtgactatttttaatatgagagctccaggaatgttcatgcataaaattcctttatttggatgatctgtattagtaactgcatttttacttgtaatttcattaccagttcttgcagggggtattactatgcttttaactgatagaaattttaatactactttcttcgatccagctggaggaggagatcctattttatatcaacatttattc
>BK1SB1_4_3156
tttatctgcagcacaagcacattcagggccttctgtagatttagctatttttagtttacatatttctggactttcttctgtattaggatctattaattttattgtgactatttttaatatgagagctccaggaatgttcatgcataaaattcctttatttggatgatctgtattagtaactgcatttttacttgaaatttcattaccagttcttgcagggggtattactatgcttttaactgatagaaattttaatactactttcttcgatccagctggaggaggagatcctattttatatcaacatttattt
>BK1SB1_4_3219
tttatctgcagcacaagcacattcagggccttctgtagatttagctattttcagtttacatatttctggactttcttctgtattaggatctattaattttattgtgactatttttaatatgagagctccaggaatgttcatgcataaaattcctttatttggatgatctgtattagtaactgcatttttacttgtaatttcattaccagttcttgcaggaggtattactatgcttttaactgatagagattttaatactactttcttcgatccagctggaggaggagatcctattttataccaacatttattt
>BK1SB1_4_3258
tttatctgcagcacaagcacattcagggccttctgtagatctagctattttcagtttacatatttctggactttcttctgtattaggatctattaattttattgtgactatttttaatatgagagctccaggaatgttcatgcataaaattcctttatttggatgatctgtattagtaactgcatttttacttgtaatttcattaccagttcttgcaggaggtattactatgcttttaactgatagaaattttaatactactttcttcgatccagctggaggaggagatcctattttataccaacatttattt
>BK1SB1_4_3432
tttatctgcagcacaagcacattcagggccttctgtagatttagctattttcagtttacatatttctggactttcttctgtattaggatctattaattttattgtgactatttttaatatgagagctccaggaatgttcatgcataaaattcctttatttggatgatctgtattagtaactgcatttttacctgtaatttcattaccagttcttgcaggaggtattactatgcttttaactgatagaaattttaatactactttcttcgatccagctggaggaggagatcctattttataccaacatttattt
>BK1SB1_4_3484
tttatctgcagcacaagcacattcagggccttccgtagatttagctatttttagtttacatatttctggactttcttctgtattaggatctattaattttattgtgaccatttttaatatgagagctccaggaatgttcatgcataaaattcctttatttggatgatctgtattagtaactgcatttttacttgtaatttcattaccagttcttgcagggggtattactatgcttttaactgatagaaattttaatactactttcttcgatccagctggaggaggagatcctattttatatcaacatttattt
>BK1SB1_4_3587
tttatctgcagcacaagcacattcagggccttctgtagatttagctattttcagtttacatatttctggactttcttctgtattaggatctattaattttattgtgactatttttagtatgagagctccaggaatgttcatgcataaaattcctttatttggatgatctgtattagtaactgcatttttacttgtaatttcattaccagttcttgcaggaggtattactatgcttttaactgatagaaattttaatactactttcttcgatccagctggaggaggagatcctattttataccaacatttattt
>BK1SB1_4_3652
tttatccgcagcacaagcacattcagggccttctgtagatttagctatttttagtttacatatttctggactttcttctgtattaggatctattaattttattgtgactatttttaatatgagagctccaggaatgttcatgcataaaattcctttatttggatgatctgtattagtaactgcatttttacttgtaatttcattaccagttcttgcagggggtattactatgcttttaactgatagaaattttaatactactttcttcgatccagctggaggaggagatcctattttatatcaacatttatt
>BK1SB1_4_3779
tttatctgcagcacaagcacattcagggccttctgtagatttagctatttttagtttacatatttctggactttcttctgtattaggatctattaattttatcgtgactatttttaatatgagagctccaggaatgttcatgcataaaattcctttatttggatgatctgtattagtaactgcatttttacttgtaatttcattaccagttcttgcagggggtattactatgcttttaactgatagaaattttaatactactttcttcgatccagctggaggaggagatcctattttatatcaacatttatt
>BK1SB1_5_11
tttatctgcagcacaagcacattcagggccttctgtagatttagctatttttagtttacatatttctggactttcttctgtattaggatctattaattttattgtgactatttttaatatgagagctccaggaatgttcatgcataaaattcctttatttggatgatctgtattagtaactgcatttttacttgtaatttcattaccagttcttgcagggggtattactatgcttttaactgatagaaattttaatactactttcttcgatccagctggaggaggagatcctattttatatcaacatttattt
>BK1SB1_5_96
tttatctgcagcacaagcacattcagggccttctgtagatttagctatttttagtttacatatttctggactttcttctgtattaggatctattaattttattgtgactatttttaatatgagagctccaggaatgttcatgcataaaattcctttatttggatgatctgtattagtaactgcatttttacttgtaatttcattaccagttcttgcagggggtattactatgcttttaactgatagaaattttaatactactttcttcgatccagctggaggaggagatcctattttatatcaacatttattc
>BK1SB1_5_169
tttatctgcagcacaagcacattcagggccttctgtagatttagctatttttagtttacatatttctggactttcttctgtattaggatctattaattttattgtgactatttttaatatgagagctccaggaatgttcatgcataaaattcctttatttggatgatctgtattagtaactgcatttttacttgtaatttcattaccagttcttgcagggggtattactatgcttttaactgatagaaattttaatactactttcttcgatccagctggagggggagatcctattttatatcaacatttattt
>BK1SB1_5_180
tttatctgcagcacaagcacattcagggccttctgtagatttagctatttttagtttacatatttctggactttcttctgtattaggatctattaattttattgtgactatttttaatatgagagctccaggaatgttcatgcataaaattcctttatttggatgatctgtattagtaactgcatttttacttgtaatttcattaccagttcttgcagggggtattactatgcttttaactgatagaaattttaatactactttcttcgatccagctggaggaggagatcctattttatatcaacatttatt
>BK1SB1_5_181
ttatctgcagcacaagcacattcagggccttctgtagatttagctatttttagtttacatatttctggactttcttctgtattaggatctattaattttattgtgactatttttaatatgagagctccaggaatgttcatgcataaaattcctttatttggatgatctgtattagtaactgcatttttacttgtaatttcattaccagttcttgcagggggtattactatgcttttaactgatagaaattttaatactactttcttcgatccagctggaggaggagatcctattttatatcaacatttattt
>BK1SB1_5_370
tttatctgcagcacaagcacattcagggccttctgtagatttagctattttcagtttacatatttctggactttcttctgtattaggatctattaattttattgtgactatttttaatatgagagctccaggaatgttcatgcataaaattcctttatttggatgatctgtattagtaactgcatttttacttgtaatttcattaccagttcttgcaggaggtattactatgcttttaactgatagaaattttaatactactttcttcgatccagctggaggaggagatcctattttataccaacatttattt
>BK1SB1_5_548
tttatctgcagcacaagcacattcagggccttctgtagatttagctatttttagtttacatatttctggactttcttctgtattaggatctattaattttattgtgactatttttaatatgagagctccaggaatgttcatgcataaaattcctttatttggatgatctgtattagtaactgcatttttacttgtaatttcattaccagttcttgcagggggtattactatgcttttaactgatagaaattttaatactactttcttcgatccagctggaggaggagatcctattttatatcaacacttattt
>BK1SB1_5_588
tttatctgcagcacaagcacattcagggccttctgtagatttagctatttttagtttacatatttctggactttcttctgtattaggatctattaattttattgtgactatttttaatatgagagctccaggaatgttcatgcataaaattcctttatttggatgatctgtattagtaactgcattcttacttgtaatttcattaccagttcttgcagggggtattactatgcttttaactgatagaaattttaatactactttcttcgatccagctggaggaggagatcctattttatatcaacatttattt
>BK1SB1_5_778
tttatctgcagcacaagcacattcagggccttctgtagatttagctattttcagtttacatatttctggactttcttctgtattaggatctattaattttattgtgactatttttaatatgagagctccaggaatgttcatgcataaaattcctttatttggatgatctgtattagtaactgcatttttacttgtaatttcattaccagttcttgcaggaggtattactatgcttttaactgatagaaattttaatactactttcttcgatccagctggaggaggagatcctattttataccaacatttattc
>BK1SB1_5_812
tttatctgcagcacaagcacattcagggccttctgtagatttagctatttttagtttacatatttctggactttcttctgtattaggatctattaattttattgtgactatttttaatatgagagctccaggaatgttcatgcataaaattcctttatttggatgatctgtattagtaactgcatttttacttgtaatttcattaccagttcttgcagggagtattactatgcttttaactgatagaaattttaatactactttcttcgatccagctggaggaggagatcctattttatatcaacatttattt
>BK1SB1_5_901
tttatctgcagcacaagcacattcagggccttctgtagatttagctatttttagtttacatatttctggactttcttctgtattaggatctattaattttattgtgactatttttaatatgagagctccaggaatgttcatgcataaaattcctttatttggatgatctgtattagtaactgcatttttacttgtaatttcattaccagttcttgcagggggtattactatgcttttaactgatagaaattttaatactactttcttcgatccagctggaggaggagatcctattctatatcaacatttattt
>BK1SB1_5_926
tttatctgcagcacaagcacattcagggccttctgtagatttagctatttttagtttacatatttctggactttcttctgtattaggatctattaattttattgtgactatttttaatatgagagctccaggaatgttcatgcataaaattcctttatttggatgatctgtattagtaactgcatttttacttgtaatttcattaccagttcttgcagggggtattactatgcttttaactgatagaaattttaatactactttcttcgatccagctggaggaggagatcctatattctatcaacatttcttt
>BK1SB1_5_928
tttatctgcagcacaagcacattcagggccttctgtagatttagctatttttagtttacatatttctggactttcttctgtattaggatctattaattttattgtgactatttttaatatgagagctccaggaatgttcatgcataaaattcctttatttggatgatctgtattagtaactgcatttttacttgtaatttcattaccagttcttgcagggggtattactatgcttttaactgatagaaattttaatactactttcttcgatccagctggaggaggagatcctatattctatcaacatttattt
>BK1SB1_5_1089
tttatctgcagcacaagcacattcagggccttctgtagatttagctatttttagtttacatatttctggactttcttctgtattaggatctattaattttattgtgactatttttaatatgagagctccaggaatgttcatgcataaaattcctttatttggatgatctgtattagtaactgcatttttacttgtaatttcattaccagttcttgcagggggtattactatgcttttaactgatagaaattttaatactactttcttcgatccagctggaggaggagatcctatattatatcaacatttattc
>BK1SB1_5_1137
tttatctgcagcacaagcacattcagggccttctgtagatttagctattttcagtttacatatttctggactttcttctgtattaggatctattaattttattgtgactatttttaatatgagagctccaggaatgttcatgcataaaattcctttatttggatgatctgtattagtaactgcatttttacttgtaatttcattaccagttcttgcaggaggtattactatgcttttaactgatagaaattttaatactactttcttcgatccagctggaggaggagatcctgttttataccaacatttattt
>BK1SB1_5_1164
tttatctgcagcacaagcacattcagggccttctgtagatttagctatttttagtttacatatttctggactttcttctgtattaggatctattaattttattgtgactatttttaatatgagagctccaggaatgttcatgcataaaattcctttatttggatgatctgtattagtaactgcatttttacttgtaatttcattaccagttcttgcagggggtattactatgcttttaactgatagaaattttaatactactttcttcgatccagctggaggagatcctattttatatcaacatttattt
>BK1SB1_5_1812
tttatctgcagcacaagcacattcagggccttctgtagatttagctattttcagtttacatatttctggactttcttctgtattaggatctattaattttattgtgactatttttaatatgagggctccaggaatgttcatgcataaaattcctttatttggatgatctgtattagtaactgcatttttacttgtaatttcattaccagttcttgcaggaggtattactatgcttttaactgatagaaattttaatactactttcttcgatccagctggaggaggagatcctattttataccaacatttattt
>BK1SC1_1_12
tttatctgcagcacaagcacattcagggccttctgtagatttagctatttttagtttacatatttctggactttcttctgtattaggatctattaattttattgtgactatttttaatatgagagctccaggaatgttcatgcataaaattcctttatttggatgatctgtattagtaactgcatttttacttgtaatttcattaccagttcttgcagggggtattactatgcttttaactgatagaaattttaatactactttcttcgatccagctggaggaggagatcctattttatatcaacatttattt
>BK1SC1_1_99
tttatctgcagcacaagcacattcagggccttctgtagatttagctatttttagtttacatatttctggactttcttctgtattaggatctattaattttattgtgactatttttaatatgagagctccaggaatgttcatgcataaaattcctttatttggatgatctgtattagtaactgcatttttacttgtaatttcattaccagttcttgcagggggtattactatgcttttaactgatagaaattttaatactactttcttcgatccagctggaggaggagatcctattttatatcaacatttattc
>BK1SC1_1_171
tttatctgcagcacaagcacattcagggccttctgtagatttagctatttttagtttacatatttctggactttcttctgtattaggatctattaattttattgtgactatttttaatatgagagctccaggaatgttcatgcataaaattcctttatttggatgatctgtattagtaactgcatttttacttgtaatttcattaccagttcttgcagggggtattactatgcttttaactgatagaaattttaatactactttcttcgatccagctggaggaggagatcctattttatatcaacatttatt
>BK1SC1_1_172
ttatctgcagcacaagcacattcagggccttctgtagatttagctatttttagtttacatatttctggactttcttctgtattaggatctattaattttattgtgactatttttaatatgagagctccaggaatgttcatgcataaaattcctttatttggatgatctgtattagtaactgcatttttacttgtaatttcattaccagttcttgcagggggtattactatgcttttaactgatagaaattttaatactactttcttcgatccagctggaggaggagatcctattttatatcaacatttattt
>BK1SC1_1_357
tttatctgcagcacaagcacattcagggccttctgtagatttagctattttcagtttacatatttctggactttcttctgtattaggatctattaattttattgtgactatttttaatatgagagctccaggaatgttcatgcataaaattcctttatttggatgatctgtattagtaactgcatttttacttgtaatttcattaccagttcttgcaggaggtattactatgcttttaactgatagaaattttaatactactttcttcgatccagctggaggaggagatcctattttataccaacatttattt
>BK1SC1_1_696
tttatctgcagcacaagcacattcagggccttctgtagatttagctatttttagtttacatatttctggactttcttctgtattaggatctattaattttattgtgactatttttaatatgagagctccaggaatgttcatgcataaaattcctttattttgatgatctgtattagtaactgcatttttacttgtaatttcattaccagttcttgcagggggtattactatgcttttaactgatagaaattttaatactactttcttcgatccagctggaggaggagatcctattttatatcaacatttattt
>BK1SC1_1_764
tttatctgcagcacaagcacattcagggccttctgtagatttagctatttttagtttacatatttctggactttcttctgtattaggatctattaattttattgtgactatttttaatatgagagctccaggaatgttcatgcataaaattcctttatttggatgatctgtattagtaactgcatttttacttgtaatttcattaccagttcttgcagggggtattactatgcttttaactgatagaaattttaatactactttcttcgatccagctggaggaggagatcctattctatatcaacatttattt
>BK1SC1_1_797
tttatctgcagcacaagcacattcagggccttctgtagatttagctatttttagtttacatatttctggactttcttctgtattaggatctattaattttattgtgactatttttaatatgagagctccaggaatgttcatgcataaaattcctttatttggatgatctgtattagtaactgcatttttacttgtaatttcattaccagttcttgcagggggtattactatgcttttaactgatagaaattttagtactactttcttcgatccagctggaggaggagatcctattttatatcaacatttattt
>BK1SC1_1_833
ttatctgcagcacaagcacattcagggccttctgtagatttagctattttcagtttacatatttctggactttcttctgtattaggatctattaattttattgtgactatttttaatatgagagctccaggaatgttcatgcataaaattcctttatttggatgatctgtattagtaactgcatttttacttgtaatttcattaccagttcttgcaggaggtattactatgcttttaactgatagaaattttaatactactttcttcgatccagctggaggaggagatcctattttataccaacatttattt
>BK1SC1_1_834
tttatctgcagcacaagcacattcagggccttctgtagatttagctatttttagtttacatatttctggactttcttctgtattaggatctattaattttattgtgactatttttaatatgagagctccaggaatgttcatgcataatattcctttatttggatgatctgtattagtaactgcatttttacttgtaatttcattaccagttcttgcagggggtattactatgcttttaactgatagaaattttaatactactttcttcgatccagctggaggaggagatcctattttatatcaacatttattt
>BK1SC1_1_851
tttatctgcagcacaagcacattcagggccttctgtagatttagctatttttagtttacatatttctggactttcttctgtattaggatctattaattttattgtgactatttttaatatgagagctccaggaatgttcatgcataaaattcctttatttggatgatctgtattagtaactgcatttttacttgtaatttcattaccagttcttgcagggggtattactatgcttttaactgatagaaattttaatactactttcttcgatccagctggaggaggagatcctattttatatcaacatctattt
>BK1SC1_1_950
tttatctgcagcacaagcacattcagggccttctgtagatttagctatttttagtttacatatttctggactttcttctgtattaggatctattaattttattgtgactatttttaatatgagagctccaggaatgttcatgcataaaattcctttatttggatgatctgtattagtaactgcatttttacttgtaatttcattaccagttcttgcagggggtattactatgcttttaactgatagaaattttaatactactttcttcgatccagctggaggagatcctattttatatcaacatttattt
>BK1SC1_1_1292
tttatctgcagcacaagcacgttcagggccttctgtagatttagctatttttagtttacatatttctggactttcttctgtattaggatctattaattttattgtgactatttttaatatgagagctccaggaatgttcatgcataaaattcctttatttggatgatctgtattagtaactgcatttttacttgtaatttcattaccagttcttgcagggggtattactatgcttttaactgatagaaattttaatactactttcttcgatccagctggaggaggagatcctattttatatcaacatttatt
>BK1SC1_1_1335
gttaagttcaatcttagctcactcagggccttctgtagatttagctatttttagtttacatatttctggactttcttctgtattaggatctattaattttattgtgactatttttaatatgagagctccaggaatgttcatgcataaaattcctttatttggatgatctgtattagtaactgcatttttacttgtaatttcattaccagttcttgcagggggtattactatgcttttaactgatagaaattttaatactactttcttcgatccagctggaggaggagatcctattttatatcaacatttattt
>BK1SC1_1_1373
tttatctgcagcacaagcacattcagggccttctgtagatttagctattttcagtttacatatttctggactttcttctgtattaggatctattaattttattgtgactatttttaatatgagagctccaggaatgttcatgcataaaattcctttatttggatgatctgtattagtaactgcatttttacttgtaacttcattaccagttcttgcaggaggtattactatgcttttaactgatagaaattttaatactactttcttcgatccagctggaggaggagatcctattttataccaacatttattt
>BK1SC1_1_1386
tttatctgcagcacaagcgcattcagggccttctgtagatttagctatttttagtttacatatttctggactttcttctgtattaggatctattaattttattgtgactatttttaatatgagagctccaggaatgttcatgcataaaattcctttatttggatgatctgtattagtaactgcatttttacttgtaatttcattaccagttcttgcagggggtattactatgcttttaactgatagaaattttaatactactttcttcgatccagctggaggaggagatcctattttatatcaacatttattc
>BK1SC1_1_1536
tttatctgcagcacaagcacattcagggccttctgtagatttagctatttttagtttacatatttctggactttcttctgtattaggatctattaattttattgtgactatttttaatatgagagctccaggaatgttcatgcataaaattcctttatttggatgatctgtattagtaactgcatttttacttgtaatttcattaccagttcttgcagggggtattactatgcttttaactgatagaaattttaatactactttcttcgatccagctggaggaggagatcctattttatatcaacacctattt
>BK1SC1_2_11
tttatctgcagcacaagcacattcagggccttctgtagatttagctatttttagtttacatatttctggactttcttctgtattaggatctattaattttattgtgactatttttaatatgagagctccaggaatgttcatgcataaaattcctttatttggatgatctgtattagtaactgcatttttacttgtaatttcattaccagttcttgcagggggtattactatgcttttaactgatagaaattttaatactactttcttcgatccagctggaggaggagatcctattttatatcaacatttattt
>BK1SC1_2_98
tttatctgcagcacaagcacattcagggccttctgtagatttagctatttttagtttacatatttctggactttcttctgtattaggatctattaattttattgtgactatttttaatatgagagctccaggaatgttcatgcataaaattcctttatttggatgatctgtattagtaactgcatttttacttgtaatttcattaccagttcttgcagggggtattactatgcttttaactgatagaaattttaatactactttcttcgatccagctggaggaggagatcctattttatatcaacatttattc
>BK1SC1_2_175
tttatctgcagcacaagcacattcagggccttctgtagatttagctatttttagtttacatatttctggactttcttctgtattaggatctattaattttattgtgactatttttaatatgagagctccaggaatgttcatgcataaaattcctttatttggatgatctgtattagtaactgcatttttacttgtaatttcattaccagttcttgcagggggtattactatgcttttaactgatagaaattttaatactactttcttcgatccagctggaggaggagatcctattttatatcaacatttatt
>BK1SC1_2_176
ttatctgcagcacaagcacattcagggccttctgtagatttagctatttttagtttacatatttctggactttcttctgtattaggatctattaattttattgtgactatttttaatatgagagctccaggaatgttcatgcataaaattcctttatttggatgatctgtattagtaactgcatttttacttgtaatttcattaccagttcttgcagggggtattactatgcttttaactgatagaaattttaatactactttcttcgatccagctggaggaggagatcctattttatatcaacatttattt
>BK1SC1_2_369
tttatctgcagcacaagcacattcagggccttctgtagatttagctattttcagtttacatatttctggactttcttctgtattaggatctattaattttattgtgactatttttaatatgagagctccaggaatgttcatgcataaaattcctttatttggatgatctgtattagtaactgcatttttacttgtaatttcattaccagttcttgcaggaggtattactatgcttttaactgatagaaattttaatactactttcttcgatccagctggaggaggagatcctattttataccaacatttattt
>BK1SC1_2_401
ttatctgcagcacaagcacattcagggccttctgtagatttagctatttttagtttacatatttctggactttcttctgtattaggatctattaattttattgtgactatttttaatatgagagctccaggaatgttcatgcataaaattcctttatttggatgatctgtattagtaactgcatttttacttgtaatttcattaccagttcttgcagggggtattactatgcttttaactgatagaaattttaatactactttcttcgatccagctggaggaggagatcctattttatatcaacatttatt
>BK1SC1_2_587
tttatctgcagcacaagcacattcagggccttctgtagatttagctatttttagtttacatatttctggactttcttctgtattaggatctattaattttattgtgactatttttaatatgagagctccaggaatgttcatgcataaaattcctttatttggatgatctgtattagtaactgcattcttacttgtaatttcattaccagttcttgcagggggtattactatgcttttaactgatagaaattttaatactactttcttcgatccagctggaggaggagatcctattttatatcaacatttattt
>BK1SC1_2_669
tttatctgcagcacaagcacattcagggccttctgtagatttagctatttttagtttacatatttctggactttcttctgtattaggatctattaattttattgtgactatttttaatatgagagctccaggaatgttcatgcataaaattcctttatttggatgatctgtattagtaactgcatttttacttgtaatttcattaccagttcttgcagggggtattactatgcttttaaccgatagaaattttaatactactttcttcgatccagctggaggaggagatcctattttatatcaacatttattt
>BK1SC1_2_737
tttatctgcagcacaagcacattcagggccttctgtagatttagctatttttagtttacatatttctggactttcttctgtattaggatctattaattttattgcgactatttttaatatgagagctccaggaatgttcatgcataaaattcctttatttggatgatctgtattagtaactgcatttttacttgtaatttcattaccagttcttgcagggggtattactatgcttttaactgatagaaattttaatactactttcttcgatccagctggaggaggagatcctattttatatcaacatttatt
>BK1SC1_2_928
tttatctgcagcacaagcacattcagggccttctgtagatttagctatttttagtttacatatttctggactttcttctgtattaggatctattaattttattgtgactatttttaatatgagagctccaggaatgttcatgcataaaattcctttatttggatgatctgtattagtaactgcatttttacttgtaatttcattaccagttcttgcagggggtattactatgcttttaactgatagaaattttaatactactttcttcgatccagctggaggaggagatcctattctatatcaacatttattt
>BK1SC1_2_944
tttatctgcagcacaagcacattcagggccttctgtagatttagctatttttagtttacatatttctggactttcttctgtgttaggatctattaattttattgtgactatttttaatatgagagctccaggaatgttcatgcataaaattcctttatttggatgatctgtattagtaactgcatttttacttgtaatttcattaccagttcttgcagggggtattactatgcttttaactgatagaaattttaatactactttcttcgatccagctggaggaggagatcctattttatatcaacatttattt
>BK1SC1_2_950
tttatctgcagcacaagcacattcagggccttctgtagatttagctatttttagtttacatatttctggactttcttctgtattaggatctattaattttattgtgactatttttaatatgagagctccaggaatgttcatgcataaaattcctttatttggatgatctgtattagtaactgcatttttacttgtaatttcattaccagttcttgcagggggtattactatgcttttaactgatagaaattttaatactactttcttcgatccagctggaggaggagatcctatattctatcaacatttattt
>BK1SC1_2_1298
tttatctgcagcacaagcacattcagggccttctgtagatttagctatttttagtttacatatttctggactttcttctgtattaggatctattaattttattgtgactatttttaatatgagagctccaggaatgttcatgcataaaattcctctatttggatgatctgtattagtaactgcatttttacttgtaatttcattaccagttcttgcagggggtattactatgcttttaactgatagaaattttaatactactttcttcgatccagctggaggaggagatcctattttatatcaacatttatt
>BK1SC1_2_1578
tttatctgcagcacaagcacattcagggccttctgtagatttagctatttttagtttacatatttctggactttcttctgtattaggatctattaattttattgtgactatttttaatatgagagctccaggaatgttcatgcataaaattcctttatttggatgatctgtattagtaactgcatttttacttgtaatttcattaccagttcttgcagggggtattactatgcttttaactgatagaaattttaatactactttcttcgatccagctggaggaggagatcctgtattataccaacatcttttc
>BK1SC1_2_2152
tttatcttcatcacaagcacattcagggccttctgtagatttagctatttttagtttacatatttctggactttcttctgtattaggatctattaattttattgtgactatttttaatatgagagctccaggaatgttcatgcataaaattcctttatttggatgatctgtattagtaactgcatttttacttgtaatttcattaccagttcttgcagggggtattactatgcttttaactgatagaaattttaatactactttcttcgatccagctggaggaggagatcctattttatatcaacatttattt
>BK1SC1_3_12
tttatctgcagcacaagcacattcagggccttctgtagatttagctatttttagtttacatatttctggactttcttctgtattaggatctattaattttattgtgactatttttaatatgagagctccaggaatgttcatgcataaaattcctttatttggatgatctgtattagtaactgcatttttacttgtaatttcattaccagttcttgcagggggtattactatgcttttaactgatagaaattttaatactactttcttcgatccagctggaggaggagatcctattttatatcaacatttattt
>BK1SC1_3_103
tttatctgcagcacaagcacattcagggccttctgtagatttagctatttttagtttacatatttctggactttcttctgtattaggatctattaattttattgtgactatttttaatatgagagctccaggaatgttcatgcataaaattcctttatttggatgatctgtattagtaactgcatttttacttgtaatttcattaccagttcttgcagggggtattactatgcttttaactgatagaaattttaatactactttcttcgatccagctggaggaggagatcctattttatatcaacatttattc
>BK1SC1_3_194
tttatctgcagcacaagcacattcagggccttctgtagatttagctatttttagtttacatatttctggactttcttctgtattaggatctattaattttattgtgactatttttaatatgagagctccaggaatgttcatgcataaaattcctttatttggatgatctgtattagtaactgcatttttacttgtaatttcattaccagttcttgcagggggtattactatgcttttaactgatagaaattttaatactactttcttcgatccagctggagggggagatcctattttatatcaacatttattt
>BK1SC1_3_210
tttatctgcagcacaagcacattcagggccttctgtagatttagctatttttagtttacatatttctggactttcttctgtattaggatctattaattttattgtgactatttttaatatgagagctccaggaatgttcatgcataaaattcctttatttggatgatctgtattagtaactgcatttttacttgtaatttcattaccagttcttgcagggggtattactatgcttttaactgatagaaattttaatactactttcttcgatccagctggaggaggagatcctattttatatcaacatttatt
>BK1SC1_3_211
ttatctgcagcacaagcacattcagggccttctgtagatttagctatttttagtttacatatttctggactttcttctgtattaggatctattaattttattgtgactatttttaatatgagagctccaggaatgttcatgcataaaattcctttatttggatgatctgtattagtaactgcatttttacttgtaatttcattaccagttcttgcagggggtattactatgcttttaactgatagaaattttaatactactttcttcgatccagctggaggaggagatcctattttatatcaacatttattt
>BK1SC1_3_486
tttatctgcagcacaagcacattcagggccttctgtagatttagctatttttagtttacatatttctggactttcttctgtattaggatctattaattttattgtgactatttttaatatgagagctccaggaatgttcatgcataaaattcctttatttggatgatctgtattagtaactgcatttttacttgtaatttcattaccagttcttgcagggggtattactatgcttttaactgatagaaattttaatactactttcttcgatccagctggaggaggagatcctattttatttcagcatttattt
>BK1SC1_3_514
tttatctgcagcacaagcacattcagggccttctgtagatttagctattttcagtttacatatttctggactttcttctgtattaggatctattaattttattgtgactatttttaatatgagagctccaggaatgttcatgcataaaattcctttatttggatgatctgtattagtaactgcatttttacttgtaatttcattaccagttcttgcaggaggtattactatgcttttaactgatagaaattttaatactactttcttcgatccagctggaggaggagatcctattttataccaacatttattt
>BK1SC1_3_599
tttatctgcagcacaagcacattcagggccttctgtagatttagctatttttagtttacatatttctggactttcttctgtattaggatctattaattttattgtgactatttttaatatgagagctccaggaatgttcatgcataaaattcctttatttggatgatctgtattagtaactgcatttttacttgtaatttcattaccagttcttgcagggggtattactatgcttttaactgatagaaattttaatactactttcttcgatccagctggaggaggagatcctattttatatcaacatttat
>BK1SC1_3_780
tttatctgcagcacaagcacattcagggccttctgtagatttagctatttttagtttgcatatttctggactttcttctgtattaggatctattaattttattgtgactatttttaatatgagagctccaggaatgttcatgcataaaattcctttatttggatgatctgtattagtaactgcatttttacttgtaatttcattaccagttcttgcagggggtattactatgcttttaactgatagaaattttaatactactttcttcgatccagctggaggaggagatcctattttatatcaacatttattt
>BK1SC1_3_825
tttatctgcagcacaagcacattcagggccttctgtagatttagctatttttagtttacatatttctggactttcttctgtattaggatctattaattttattgtgactatttttaatatgagagctccaggaatgttcatgcataaaattcctttatttggatgatctgtattagtaactgcatttttacttgtaatttcattaccagttcttgcagggggtattactatgcttttaactgatagaaattttaatactactttcttcgatccagctggaggaggagatcctattttatatcaacacttattt
>BK1SC1_3_868
tttatctgcagcacaagcacattcagggccttctgtagatttagctatttttagtttacatatttctggactttcttctgtattaggatctattaattttattgtgactatttttaatatgagagctccaggaatgttcatgcataaaattcctttatttggatgatctgtattagtaactgcatttttacttgtaatttcattaccagttcttgcagggggtattactatgcttttaactgatagaaattttaatactactttcttcgatccagctggaggaggagatcctattttataccaacatttattt
>BK1SC1_3_899
tttatctgcagcacaagcacattcagggccttctgtagatttagctatttttagtttacatatttctggactttcttctgtattaggatctattaattttattgtgactatttttaatatgagagctccaggaatgttcgtgcataaaattcctttatttggatgatctgtattagtaactgcatttttacttgtaatttcattaccagttcttgcagggggtattactatgcttttaactgatagaaattttaatactactttcttcgatccagctggaggaggagatcctattttatatcaacatttattt
>BK1SC1_3_907
tttatctgcagcacaagcacattcagggccttctgtagatttagctatttttagtttacatatttctggactttcttctgtattaggatctattaattttattgtgactatttttaatatgagagctccaggaatgttcatgcataaaattcctttatttggatgatctgtattagtaactgcattcttacttgtaatttcattaccagttcttgcagggggtattactatgcttttaactgatagaaattttaatactactttcttcgatccagctggaggaggagatcctattttatatcaacatttattt
>BK1SC1_3_1074
tttatctgcagcacaagcacattcagggccttctgtagatttagctatttttagtttacatatttctggactttcttctgtattaggatctattaattttattgtgactatttttaatatgagagctccaggaatgttcatgcataaaattcctttatttggatgatctgtattagtaactgcatttttacttgtaatttcattaccagttcttgcagggggtattactatgcttttaaccgatagaaattttaatactactttcttcgatccagctggaggaggagatcctattttatatcaacatttattt
>BK1SC1_3_1097
tttatctgcagcacaagcacattcagggccttctgtagatttagctattttcagtttacatatttctggactttcttctgtattaggatctattaattttattgtgactatttttaatatgagagctccaggaatgttcatgcataaaattcctttatttggatgatctgtattagtaactgcatttttacttgtaatttcattaccagctcttgcaggaggtattactatgcttttaactgatagaaattttaatactactttcttcgatccagctggaggaggagatcctattttataccaacatttattt
>BK1SC1_3_1122
tttatctgcagcacaagcacattcagggccttctgtagatttagctatttttagtttacatatttctggactttcttctgtattaggatctattaattttattgtgactattcttaatatgagagctccaggaatgttcatgcataaaattcctttatttggatgatctgtattagtaactgcatttttacttgtaatttcattaccagttcttgcagggggtattactatgcttttaactgatagaaattttaatactactttcttcgatccagctggaggaggagatcctattttatatcaacatttattt
>BK1SC1_3_1197
attaagtagtgtacaagcacattcagggccttctgtagatttagctatttttagtttacatatttctggactttcttctgtattaggatctattaattttattgtgactatttttaatatgagagctccaggaatgttcatgcataaaattcctttatttggatgatctgtattagtaactgcatttttacttgtaatttcattaccagttcttgcagggggtattactatgcttttaactgatagaaattttaatactactttcttcgatccagctggaggaggagatcctattttatatcaacatttattt
>BK1SC1_3_1272
tttatctgcagcacaagcacattcagggccttctgtagatttagctatttttagtttacatatttctggactttcttctgtattaggatctattaattttattgtgactatttttaatatgagagctccaggaatgttcatgcataaaattcctttatttggatgatctgtattagtaactgcatttttacttgtaatttcattaccagttcttgcagggggtattactatgcttttaactgatagaaattttaatacttcattttacgatcctgctggtggtggagatcctgtgttgtatcaacaccttttt
>BK1SC1_3_1355
tttatctgcagcacaagcacattcagggccttctgtagatttagctatttttagtttacatatttctggactttcttctgtattaggatctattaattttattgtgactatttttaatatgagagctccaggaatgttcatgcataaaattcctttatttggatgatctgtattagtaactgcatttttacttgtaatttcattaccagttcttgcagggggtattactatgcttttaactgatagaaattttaatactactttcttcgatccagctggaggaggagatcctattttatatcaacaccttttt
>BK1SC1_3_1410
tttatctgcagcacaagcacattcagggccttctgtagatttagctatttttagtttacatatttctggactttcttctgtattaggatctattaattttattgtgactatttttaatatgagagctccaggaatgttcatgcataaaattcctttattttgatgatctgtattagtaactgcatttttacttgtaatttcattaccagttcttgcagggggtattactatgcttttaactgatagaaattttaatactactttcttcgatccagctggaggaggagatcctattttatatcaacatttattt
>BK1SC1_3_1433
tttatctgcagcacaagcacattcagggccttctgtagatttagctatttttagtttacatatttctggactttcttctgtattaggatctattaattttattgtgactatttttaatatgagagctccaggaatgttcatgcataaaattcctttatttggatgatctgtattagtaactgcatttttacttgtaatttcattaccagttcttgcagggagtattactatgcttttaactgatagaaattttaatactactttcttcgatccagctggaggaggagatcctattttatatcaacatttattt
>BK1SC1_3_1471
tttatctgcagcacaagcacattcagggccttctgtagatttagctatttttagtttacatatttctggactttcttctgtattaggatctattaattttattgtgactatttttaatatgagagctccaggaatgttcatgcataaaattcctttatttggatgatctgtattagtaactgcatttttacttgtaatttcattaccagttcttgcagggggtattactatgcttttaactgatagaaattttaatactactttcttcgatccagctggaggaggagatcctatattctatcaacacttattt
>BK1SC1_3_1509
tttatctgcagcacaagcacattcagggccttctgtaggtttagctattttcagtttacatatttctggactttcttctgtattaggatctattaattttattgtgactatttttaatatgagagctccaggaatgttcatgcataaaattcctttatttggatgatctgtattagtaactgcatttttacttgtaatttcattaccagttcttgcaggaggtattactatgcttttaactgatagaaattttaatactactttcttcgatccagctggaggaggagatcctattttataccaacatttattt
>BK1SC1_3_1611
tttatctgcagcacaagcacattcagggccttctgtagatttagctatttttagtttacatatttctggactttcttctgtattaggatctattaattttattgtgactatttttaatatgagagctccaggaatgttcatgcataaaattcctttatttggatgatctgtattagtaactgcatttttacttgtaatttcattaccagttcttgcagggggtattactatgcttttaactgatagaaattttaatactactttcttcgatccagctggaggaggagatcctattctatatcaacatttattt
>BK1SC1_3_1646
tttatctgcagcacaagcacattcagggccttctgtagatttagctatttttagtttacatatttctggactttcttctgtgttaggatctattaattttattgtgactatttttaatatgagagctccaggaatgttcatgcataaaattcctttatttggatgatctgtattagtaactgcatttttacttgtaatttcattaccagttcttgcagggggtattactatgcttttaactgatagaaattttaatactactttcttcgatccagctggaggaggagatcctattttatatcaacatttattt
>BK1SC1_3_1669
tttatctgcagcacaagcacattcagggccttctgtagatttagctatttttagtttacatatttctggactttcttctgtattaggatctattaattttattgtgactatttttaatatgagagctccaggaatgttcatgcataaaattcctttatttggatgatctgtattagtaactgcatttttacttgtaatttcattaccagttcttgcagggggtattactatgcttttaactgatagaaattttaatactactttcttcgatccagctggaggaggagatcctatattctatcaacatttattt
>BK1SC1_3_1675
tttatctgcagcacaagcacattcagggccttctgtggatttagctattttcagtttacatatttctggactttcttctgtattaggatctattaattttattgtgactatttttaatatgagagctccaggaatgttcatgcataaaattcctttatttggatgatctgtattagtaactgcatttttacttgtaatttcattaccagttcttgcaggaggtattactatgcttttaactgatagaaattttaatactactttcttcgatccagctggaggaggagatcctattttataccaacatttattt
>BK1SC1_3_1734
tttatctgcagcacaagcacattcagggccttctgtagatttagctatttttagtttacatatttctggactttcttctgtattaggatctattaattttattgtgactatttttaatatgagagctccaggaatgttcatgcataaaattcctttatttggatgatctgtattagtaactgcatttttacttgtaatttcattaccagttcttgcagggggtattactatgcttttaactgatagaaattttagtactactttcttcgatccagctggaggaggagatcctattttatatcaacatttattt
>BK1SC1_3_1746
tttatctgcagcacaagcacattcagggccttctgtagatttagctatttttagtttatatatttctggactttcttctgtattaggatctattaattttattgtgactatttttaatatgagagctccaggaatgttcatgcataaaattcctttatttggatgatctgtattagtaactgcatttttacttgtaatttcattaccagttcttgcagggggtattactatgcttttaactgatagaaattttaatactactttcttcgatccagctggaggaggagatcctattttatatcaacatttattt
>BK1SC1_3_1748
tatctgcagcacaagcacattcagggccttctgtagatttagctatttttagtttacatatttctggactttcttctgtattaggatctattaattttattgtgactatttttaatatgagagctccaggaatgttcatgcataaaattcctttatttggatgatctgtattagtaactgcatttttacttgtaatttcattaccagttcttgcagggggtattactatgcttttaactgatagaaattttaatactactttcttcgatccagctggaggaggagatcctattttatatcaacatttattt
>BK1SC1_3_1895
tttatctgcagcacaagcacattcagggccttctgtagatttagctatttttagtttacatatttctggactttcttctgtattaggatctattaattttattgtgactatttttaatatgagagctccaggaatgttcatgcataaaattcctttatttggatgatctgtattagtaactgcatttttacttgtaatttcattaccagttcttgcagggggtattactatgcttttaactgatagaaattttaatactactttcttcgatccagctggaggaggagatcctattttatatcaacatctattt
>BK1SC1_3_1923
tttatctgcagcacaagcacattcagggccttctgtagatttagctatttttagtttacatatttctggactttcttctgtattaggatctattaattttattgtgactatttttaatatgagagctccaggaatgttcatgcataaaattcctttatttggatgatctgtattagtaactgcatttttacttgtaatttcattaccagttcttgcagggggtattactatgcttttaactgatagaaattttaatactactttcttcgatccagctggaggaggagatcctattttatatcaacatcttttc
>BK1SC1_3_1939
tttatctgcagcacaagcacattcagggccttctgtagatttagctattttcagtttacatatttctgggctttcttctgtattaggatctattaattttattgtgactatttttaatatgagagctccaggaatgttcatgcataaaattcctttatttggatgatctgtattagtaactgcatttttacttgtaatttcattaccagttcttgcaggaggtattactatgcttttaactgatagaaattttaatactactttcttcgatccagctggaggaggagatcctattttataccaacatttattt
>BK1SC1_3_2030
tttatctgcagcacaagcacattcagggccttctgtagatttagctatttttagtttacatacttctggactttcttctgtattaggatctattaattttattgtgactatttttaatatgagagctccaggaatgttcatgcataaaattcctttatttggatgatctgtattagtaactgcatttttacttgtaatttcattaccagttcttgcagggggtattactatgcttttaactgatagaaattttaatactactttcttcgatccagctggaggaggagatcctattttatatcaacatttatt
>BK1SC1_3_2128
tttatctgcagcacaagcacattcagggccttctgtagatttagctatctttagtttacatatttctggactttcttctgtattaggatctattaattttattgtgactatttttaatatgagagctccaggaatgttcatgcataaaattcctttatttggatgatctgtattagtaactgcatttttacttgtaatttcattaccagttcttgcagggggtattactatgcttttaactgatagaaattttaatactactttcttcgatccagctggaggaggagatcctattttatatcaacatttatt
>BK1SC1_3_2462
tttatctgcagcacaagcacattcagggccttctgtagatttagctattttcagtttacatatttctggactttcttctgtattaggatctattaattttattgtgactatttttaatatgagagctccaggaatgttcatgcataaaattcctttatttggatgatctgtattagtaactgcatttttacttgtaatttcattaccagttcttgcaggaggtattactatgcttttaactgatagaaattttaatactactttcttcgatccagctggagggggagatcctattttataccaacatttattt
>BK1SC1_3_2605
tttatctgcagcacaagcacattcagggccttctgtagatttagctattttcagtttacatatttctggactttcttctgtattaggatctattaattttattgtgactatttttaatatgagagctccaggaatgttcatgcataaaattcctttatttggatgatctgtattagtaactgcatttttacttgtaatttcattaccagttcttgcaggaggtattactatgcttttaactgataggaattttaatactactttcttcgatccagctggaggaggagatcctattttataccaacatttattt
>BK1SC1_3_2776
tttatctgcagcacaagcacattcagggccttctgtagatttagctatttttagtttacatatttctggactttcttctgtattaggatctattaattttattgtgactatttttaatatgagagctccaggaatgttcatgcataaaattcctttatttggatgatctgtattagtaactgcatttttacttgtaatttcattaccagttcttgcagggggtattactatgcttttaactgatagaaattttaatactactttcttcgatccagctggaggaggagatcctattttatatcaacatcttttt
>BK1SC1_3_2992
tttatctgcagcacaagcacattcagggccttctgtagatttagctatttttagtttacatatttctggactttcttctgtattaggatctattaattttattgtgactatttttaatatgagagctccaggaatgttcatgcataaaattcctttatttggatgatctgtattagtaactgcatttttacttgtaatttcattaccagttcttgcagggggtattactatgcttttaactgatagaaattttaatactactttcttcgatccagctggaggaggagatcctattttataccaacatttattc
>BK1SC1_3_3032
tttatctgcagcacaagcacattcagggccttctgtagatttagctatttttagtttacatatttctggactttcttctgtattaggatctattaattttattgtgactatttttaatatgagagctccaggaatgttcatgcataaaattcctttatttggatgatctgtattagtagctgcatttttacttgtaatttcattaccagttcttgcagggggtattactatgcttttaactgatagaaattttaatactactttcttcgatccagctggaggaggagatcctattttatatcaacatttatt
>BK1SC1_3_3126
tttatctgcagcacaagcacattcagggccttctgtagatttagctattttcagtttacatatttctggactttcttccgtattaggatctattaattttattgtgactatttttaatatgagagctccaggaatgttcatgcataaaattcctttatttggatgatctgtattagtaactgcatttttacttgtaatttcattaccagttcttgcaggaggtattactatgcttttaactgatagaaattttaatactactttcttcgatccagctggaggaggagatcctattttataccaacatttattt
>BK1SC1_3_3182
tttatctgcagcacaagcacattcagggccttctgtagatttagctatttttagtttacatatttctggactttcttctgtattaggatctattaattttattgtgactatttttaatatgagagctccaggaatgttcatgcataaaattcctttatttggatgatctgtattagtaactgcatttttacttgtaatttcattaccagttcttgcagggggtattactatgcttttaactgatagaaattttaatactactttcttcgatccagctggaggaggagatcctattttataccaacatcttttc
>BK1SC1_3_3364
tttatctgcagcacaagcacattcagggccttctgtagatttagctatttttagtttacatatttctggactttcttctgtattaggatctattaattttattgtgactatttttaatatgagagctccaggaatgttcatgcataaaattcctttatttggatgatctgtattagtaactgcatttttacttgtaatttcattaccagttcttgcagggggtattactatgcttttaactgatagaaattttaatactactttcttcgatccagctggaggaggagatcctattttatatcaacatttgtt
>BK1SC1_3_3412
tttatctgcagcacaagcacattcagggccttctgtagatttagctattttcagtttacatatttctggactttcttctgtattaggatctattaattttattgtgactatttttaatatgagagctccgggaatgttcatgcataaaattcctttatttggatgatctgtattagtaactgcatttttacttgtaatttcattaccagttcttgcaggaggtattactatgcttttaactgatagaaattttaatactactttcttcgatccagctggaggaggagatcctattttataccaacatttattt
>BK1SC1_3_3592
tttatctgcagcacaagcacattcagggccttctgtagatttagctatttttagtttacatatttctggactttcttctgtattaggatctattaattttattgtgactatttttaatatgagagctccaggaatgttcatgcataaaattcctttatttggatgatctgtattagtaactgcatttttacttgtaatttcattaccagttcttgcagggggtattactatgcttttaactgatagaaattttaatactactttcttcgatccagctggaggaggagatcctatattatatcaacatcttttc
>BK1SC1_3_3628
tttatctgcagcacaagcacattcagggccttctgtagatttagctattttcagtttacatatttctggactttcttctgtattaggatctattaattttattgtgactatttttaatatgagagctccaggaatgttcatgcataaaattcctttatttggatgatctgtattagtaactgcatttttacctgtaatttcattaccagttcttgcaggaggtattactatgcttttaactgatagaaattttaatactactttcttcgatccagctggaggaggagatcctattttataccaacatttattt
>BK1SC1_3_3686
tttatctgcagcacaagcacattcagggccttctgtagatttagctattttcagtttacatatttctggactttcttctgtattaggatctattaattttattgtgactatttttaatatgagagccccaggaatgttcatgcataaaattcctttatttggatgatctgtattagtaactgcatttttacttgtaatttcattaccagttcttgcaggaggtattactatgcttttaactgatagaaattttaatactactttcttcgatccagctggaggaggagatcctattttataccaacatttattt
>BK1SC1_3_3768
tttatctgcagcacaagcacattcagggccttctgtagatttagctatttttagtttacatatttctggactttcttctgtattaggttctattaattttattgtgactatttttaatatgagagctccaggaatgttcatgcataaaattcctttatttggatgatctgtattagtaactgcatttttacttgtaatttcattaccagttcttgcagggggtattactatgcttttaactgatagaaattttaatactactttcttcgatccagctggaggaggagatcctattttatatcaacatttatt
>BK1SC1_3_3796
tttatctgcagcacaagcgcattcagggccttctgtagatttagctatttttagtttacatatttctggactttcttctgtattaggatctattaattttattgtgactatttttaatatgagagctccaggaatgttcatgcataaaattcctttatttggatgatctgtattagtaactgcatttttacttgtaatttcattaccagttcttgcagggggtattactatgcttttaactgatagaaattttaatactactttcttcgatccagctggaggaggagatcctattttatatcaacatttatt
>BK1SC1_3_3850
tttatctgcagcacaagcacattcagggccttctgtagatttagctatttttagtttacatatttccggactttcttctgtattaggatctattaattttattgtgactatttttaatatgagagctccaggaatgttcatgcataaaattcctttatttggatgatctgtattagtaactgcatttttacttgtaatttcattaccagttcttgcagggggtattactatgcttttaactgatagaaattttaatactactttcttcgatccagctggaggaggagatcctattttatatcaacatttattc
>BK1SC1_3_3870
tttatctgcagcacaagcacattcagggccttctgtagatttagctatttttagtttacatatttctggactttcttctgtattaggatctattaattttattgtgactatttttaatatgagagctccaggaatgttcatgcataaaattcctttatttggatgatctgtattagtaactgcatttttacttgtaatttcattaccagttcttgcagggggtattactatgcttttaactgatagaaattttaatactactttcttcgatccagctggaggaggagatcctactttatatcaacatttattc
>BK1SC1_3_3896
tttatctgcagcacaagcacattcagggccttctgtagatttagctatttttagtttacatatttctggactttcttctgtattaggatctattaattttattgtgactatttttaatatgagagctccaggaatgttcatgcataaaattcctttatttggatgatctgtattagtaactgcatttttacttgtaatttcattaccagttcttgcagggggtattactatgcttttaactgatagaaattttaatactactttcttcgatccagctggaggaggagatcttattttatatcaacatttattc
>BK1SC1_3_3962
tttatctgcagcacaagcacattcagggccttctgttgatttagctattttcagtttacatatttctggactttcttctgtattaggatctattaattttattgtgactatttttaatatgagagctccaggaatgttcatgcataaaattcctttatttggatgatctgtattagtaactgcatttttacttgtaatttcattaccagttcttgcaggaggtattactatgcttttaactgatagaaattttaatactactttcttcgatccagctggaggaggagatcctattttataccaacatttattt
>BK1SC1_4_11
tttatctgcagcacaagcacattcagggccttctgtagatttagctatttttagtttacatatttctggactttcttctgtattaggatctattaattttattgtgactatttttaatatgagagctccaggaatgttcatgcataaaattcctttatttggatgatctgtattagtaactgcatttttacttgtaatttcattaccagttcttgcagggggtattactatgcttttaactgatagaaattttaatactactttcttcgatccagctggaggaggagatcctattttatatcaacatttattt
>BK1SC1_4_89
tttatctgcagcacaagcacattcagggccttctgtagatttagctatttttagtttacatatttctggactttcttctgtattaggatctattaattttattgtgactatttttaatatgagagctccaggaatgttcatgcataaaattcctttatttggatgatctgtattagtaactgcatttttacttgtaatttcattaccagttcttgcagggggtattactatgcttttaactgatagaaattttaatactactttcttcgatccagctggaggaggagatcctattttatatcaacatttattc
>BK1SC1_4_158
tttatctgcagcacaagcacattcagggccttctgtagatttagctatttttagtttacatatttctggactttcttctgtattaggatctattaattttattgtgactatttttaatatgagagctccaggaatgttcatgcataaaattcctttatttggatgatctgtattagtaactgcatttttacttgtaatttcattaccagttcttgcagggggtattactatgcttttaactgatagaaattttaatactactttcttcgatccagctggagggggagatcctattttatatcaacatttattt
>BK1SC1_4_168
ttatctgcagcacaagcacattcagggccttctgtagatttagctatttttagtttacatatttctggactttcttctgtattaggatctattaattttattgtgactatttttaatatgagagctccaggaatgttcatgcataaaattcctttatttggatgatctgtattagtaactgcatttttacttgtaatttcattaccagttcttgcagggggtattactatgcttttaactgatagaaattttaatactactttcttcgatccagctggaggaggagatcctattttatatcaacatttattt
>BK1SC1_4_325
tttatctgcagcacaagcacattcagggccttctgtagatttagctattttcagtttacatatttctggactttcttctgtattaggatctattaattttattgtgactatttttaatatgagagctccaggaatgttcatgcataaaattcctttatttggatgatctgtattagtaactgcatttttacttgtaatttcattaccagttcttgcaggaggtattactatgcttttaactgatagaaattttaatactactttcttcgatccagctggaggaggagatcctattttataccaacatttattt
>BK1SC1_4_474
tttatctgcagcacaagcacattcagggccttctgtagatttagctatttttagtttacatatttctggactttcttctgtattaggatctattaattttattgtgactatttttaatatgagagctccaggaatgttcatgcataaaattcctttatttggatgatctgtattagtaactgcatttttacttgtaatttcattaccagttcttgcagggggtattactatgcttttaactgatagaaattttaatactactttcttcgatccagctggaggaggagatcctatattctatcaagacttattt
>BK1SC1_4_582
attaagtagtgtacaagcacattcagggccttctgtagatttagctatttttagtttacatatttctggactttcttctgtattaggatctattaattttattgtgactatttttaatatgagagctccaggaatgttcatgcataaaattcctttatttggatgatctgtattagtaactgcatttttacttgtaatttcattaccagttcttgcagggggtattactatgcttttaactgatagaaattttaatactactttcttcgatccagctggaggaggagatcctattttatatcaacatttattt
>BK1SC1_4_661
tttatctgcagcacaagcacattcagggccttctgtagatttagctatttttagtttacatatttctggactttcttctgtattaggatctattaattttattgtgactatttttaatatgagagctccaggaatgttcatgcataaaattcctttatttggatgatctgtattagtaactgcatttttacttgtaatttcattaccagttcttgcagggggtattactatgcttttaactgatagaaattttaatactactttcttcgatccagctggaggaggagatcctatattctatcaacacttattt
>BK1SC1_4_689
tttatctgcagcacaagcacattcagggccttctgtaggtttagctatttttagtttacatatttctggactttcttctgtattaggatctattaattttattgtgactatttttaatatgagagctccaggaatgttcatgcataaaattcctttatttggatgatctgtattagtaactgcatttttacttgtaatttcattaccagttcttgcagggggtattactatgcttttaactgatagaaattttaatactactttcttcgatccagctggaggaggagatcctattttatatcaacatttattt
>BK1SC1_4_743
tttatctgcagcacaagcacattcagggccttctgtagatttagctatttttagtttacatatttctggactttcttctgtattaggatctattaattttattgtgactatttttaatatgagagctccaggaatgttcatgcataaaattcctttatttggatgatctgtattagtaactgcatttttacttgtaatttcattaccagttcttgcagggggtattactatgcttttaactgatagaaattttaatactactttcttcgatccagctggaggaggagatcctatattctatcaacatttattt
>BK1SC1_4_1348
tttatctgcagcacaagcgcattcagggccttctgtagatttagctatttttagtttacatatttctggactttcttctgtattaggatctattaattttattgtgactatttttaatatgagagctccaggaatgttcatgcataaaattcctttatttggatgatctgtattagtaactgcatttttacttgtaatttcattaccagttcttgcagggggtattactatgcttttaactgatagaaattttaatactactttcttcgatccagctggaggaggagatcctattttatatcaacatttatt
>BK1SC1_4_1389
tttatctgcagcacaagcacattcagggccttctgtagatttagctatttttagtttacatatttctggactttcttctgtattaggatctattaattttattgtgactatttttaatatgagagctccaggaatgttcatgcataaaattcctttacttggatgatctgtattagtaactgcatttttacttgtaatttcattaccagttcttgcagggggtattactatgcttttaactgatagaaattttaatactactttcttcgatccagctggaggaggagatcctattttatatcaacatttatt
>BK1SC1_5_11
tttatctgcagcacaagcacattcagggccttctgtagatttagctatttttagtttacatatttctggactttcttctgtattaggatctattaattttattgtgactatttttaatatgagagctccaggaatgttcatgcataaaattcctttatttggatgatctgtattagtaactgcatttttacttgtaatttcattaccagttcttgcagggggtattactatgcttttaactgatagaaattttaatactactttcttcgatccagctggaggaggagatcctattttatatcaacatttattt
>BK1SC1_5_89
tttatctgcagcacaagcacattcagggccttctgtagatttagctatttttagtttacatatttctggactttcttctgtattaggatctattaattttattgtgactatttttaatatgagagctccaggaatgttcatgcataaaattcctttatttggatgatctgtattagtaactgcatttttacttgtaatttcattaccagttcttgcagggggtattactatgcttttaactgatagaaattttaatactactttcttcgatccagctggaggaggagatcctattttatatcaacatttattc
>BK1SC1_5_166
tttatctgcagcacaagcacattcagggccttctgtagatttagctatttttagtttacatatttctggactttcttctgtattaggatctattaattttattgtgactatttttaatatgagagctccaggaatgttcatgcataaaattcctttatttggatgatctgtattagtaactgcatttttacttgtaatttcattaccagttcttgcagggggtattactatgcttttaactgatagaaattttaatactactttcttcgatccagctggaggaggagatcctattttatatcaacatttatt
>BK1SC1_5_167
ttatctgcagcacaagcacattcagggccttctgtagatttagctatttttagtttacatatttctggactttcttctgtattaggatctattaattttattgtgactatttttaatatgagagctccaggaatgttcatgcataaaattcctttatttggatgatctgtattagtaactgcatttttacttgtaatttcattaccagttcttgcagggggtattactatgcttttaactgatagaaattttaatactactttcttcgatccagctggaggaggagatcctattttatatcaacatttattt
>BK1SC1_5_332
tttatctgcagcacaagcacattcagggccttctgtagatttagctattttcagtttacatatttctggactttcttctgtattaggatctattaattttattgtgactatttttaatatgagagctccaggaatgttcatgcataaaattcctttatttggatgatctgtattagtaactgcatttttacttgtaatttcattaccagttcttgcaggaggtattactatgcttttaactgatagaaattttaatactactttcttcgatccagctggaggaggagatcctattttataccaacatttattt
>BK1SC1_5_637
tttatctgcagcacaagcacattcagggccttctgtagatttagctatttttagtttacatatttctggactttcttctgtattaggatctattaattttattgtgactatttttaatatgagagctccaggaatgttcatgcataaaattcctttatttggatgatctgtattagtaactgcatttttacttgtaatttcattaccagttcttgcagggggtattactatgcttttaactgatagaaattttaatactactttcttcgatccagctggaggaggagatcctattttatatcaacacttattc
>BK1SC1_5_821
tttatctgcagcacaagcacattcagggccttctgtagatttagctattttcagtttacatatttctggactttcttctgtattaggatctattaattttattgtgactatttttaatatgagagctccaggaatgttcatgcataaaattcctttatttggatgatctgtattagtaactgcatttttacttgtaatttcattaccagttcttgcaggaggtattactatgcctttaactgatagaaattttaatactactttcttcgatccagctggaggaggagatcctattttataccaacatttattt
>BK1SC1_5_845
tttatctgcagcacaagcacattcagggccttctgtagatttagctatttttagtttacatatttctggactttcttctgtattaggatctattaattttattgtgactatttttaatatgagagctccaggaatgttcatgcataaaattcctttatttggatgatctgtattagtaactgcatttttacttgtaatttcattaccagttcttgcagggggtattactatgcttttaactgatagaaattttaatactactttcttcgatccagctggaggaggagatcctattttatatcaacatcttttc
>BK1SC1_5_860
tttatctgcagcacaagcacattcagggccttctgtagatttagctatttttagtttacatatttctggactttcttctgtattaggatctattaattttattgtgactatttttaatatgagagctccaggaatgttcatgcataaaattcctttatttggatgatctgtattagtaactgcatttttacttgtaatttcattaccagttcttgcagggggtattactatgcttttaacagatcgtaattttaatactagtttctatgatccagcaggagggggagatcctgtattataccaacatcttttc
>BK1SC1_5_871
tttatctgcagcacaagcacattcagggccttctgtagatttagctatttttagtttacatatttctggactttcttctgtattaggatctattaattttattgtgactatttttaatatgagagctccaggaatgttcatgcataaaattcctttatttggatgatctgtattagtaactgcatttttacttgtaatttcattaccagttcttgcagggggtattactatgcttttaactgatagaaattttaatactactttcttcgatccagctggaggaggagatcctatattatatcaacatttattc
>BK1SC1_5_1006
tttatctgcagcacaagcacgttcagggccttctgtagatttagctattttcagtttacatatttctggactttcttctgtattaggatctattaattttattgtgactatttttaatatgagagctccaggaatgttcatgcataaaattcctttatttggatgatctgtattagtaactgcatttttacttgtaatttcattaccagttcttgcaggaggtattactatgcttttaactgatagaaattttaatactactttcttcgatccagctggaggaggagatcctattttataccaacatttattt
>BK1SC1_5_1094
tttatctgcagcacaagcacattcagggccttctgtagatttagctattttcagtttacatatttctggactttcttctgtattaggatctattaattttattgtgactatttttaatatgagagctccaggaatgttcatgcataaaattcctttatttggatgatctgtattagtaactgcatttttacttgtaatttcattaccagttcttgcaggaggtactactatgcttttaactgatagaaattttaatactactttcttcgatccagctggaggaggagatcctattttataccaacatttattt
>BK1SC1_5_1140
tttatctgcagcacaagcacattcagggccttctgtagatttagctatttttagtttacatatttctggactttcttctgtattaggatctattaattttattgtgactatttttaatatgagagctccaggaatgttcatgcataaaattcctttatttggatgatctgtattagtaactgcatttttacttgtaatttcattaccagttcttgcagggggtattactatgcttttaactgatagaaattttaatacatctttttatgatccggcaggcggaggtgatcctgtattgtatcaacatttgttt
>BK2BA1_1_9
tttatctgcagcacaagcacattcagggccttctgtagatttagctatttttagtttacatatttctggactttcttctgtattaggatctattaattttattgtgactatttttaatatgagagctccaggaatgttcatgcataaaattcctttatttggatgatctgtattagtaactgcatttttacttgtaatttcattaccagttcttgcagggggtattactatgcttttaactgatagaaattttaatactactttcttcgatccagctggaggaggagatcctattttatatcaacatttattt
>BK2BA1_1_121
tttatctgcagcacaagcacattcagggccttctgtagatttagctatttttagtttacatatttctggactttcttctgtattaggatctattaattttattgtgactatttttaatatgagagctccaggaatgttcatgcataaaattcctttatttggatgatctgtattagtaactgcatttttacttgtaatttcattaccagttcttgcagggggtattactatgcttttaactgatagaaattttaatactactttcttcgatccagctggagggggagatcctattttatatcaacatttattt
>BK2BA1_1_219
tttatctgcagcacaagcacattcagggccttctgtagatttagctattttcagtttacatatttctggactttcttctgtattaggatctattaattttattgtgactatttttaatatgagagctccaggaatgttcatgcataaaattcctttatttggatgatctgtattagtaactgcatttttacttgtaatttcattaccagttcttgcaggaggtattactatgcttttaactgatagaaattttaatactactttcttcgatccagctggaggaggagatcctattttataccaacatttattt
>BK2BA1_1_276
tttatctgcagcacaagcacattcagggccttctgtagatttagctatttttagtttacatatttctggactttcttctgtattaggatctattaattttattgtgactatttttaatatgagagctccaggaatgttcatgcataaaattcctttatttggatgatctgtattagtaactgcatttttacttgtaatttcattaccagttcttgcagggggtattactatgcttttaactgatagaaattttaatactactttcttcgatccagctggaggaggagatcctattttatatcaacacttattt
>BK2BA1_1_283
tttatctgcagcacaagcacattcagggccttctgtagatttagctatttttagtttacatatttctggactttcttctgtattaggatctattaattttattgtgactatttttaatatgagagctccaggaatgttcatgcataaaattcctttatttggatgatctgtattagtaactgcatttttacttgtaatttcattaccagttcttgcagggggtattactatgcttttaactgatagaaattttaatactactttcttcgatccagctggaggaggagatcctattttataccaacatttattt
>BK2BA1_1_384
tttatctgcagcacaagcacattcagggccttctgtagatttagctatttttagtttacatatttctggactttcttctgtattaggatctattaattttattgtgactatttttaatatgagagctccaggaatgttcatgcataaaattcctttattttgatgatctgtattagtaactgcatttttacttgtaatttcattaccagttcttgcagggggtattactatgcttttaactgatagaaattttaatactactttcttcgatccagctggaggaggagatcctattttatatcaacatttattt
>BK2BA1_1_620
tttatctgcagcacaagcacattcagggccttctgtagatttagctatttttagtttacatatttctggactttcttctgtattaggatctattaattttattgtgactatttttaatatgagagctccaggaatgttcatgcataaaattcgtttatttggatgatctgtattagtaactgcatttttacttgtaatttcattaccagttcttgcagggggtattactatgcttttaactgatagaaattttaatactactttcttcgatccagctggaggaggagatcctattttatatcaacatttattt
>BK2BA1_2_10
tttatctgcagcacaagcacattcagggccttctgtagatttagctatttttagtttacatatttctggactttcttctgtattaggatctattaattttattgtgactatttttaatatgagagctccaggaatgttcatgcataaaattcctttatttggatgatctgtattagtaactgcatttttacttgtaatttcattaccagttcttgcagggggtattactatgcttttaactgatagaaattttaatactactttcttcgatccagctggaggaggagatcctattttatatcaacatttattt
>BK2BA1_2_105
tttatctgcagcacaagcacattcagggccttctgtagatttagctatttttagtttacatatttctggactttcttctgtattaggatctattaattttattgtgactatttttaatatgagagctccaggaatgttcatgcataaaattcctttatttggatgatctgtattagtaactgcatttttacttgtaatttcattaccagttcttgcagggggtattactatgcttttaactgatagaaattttaatactactttcttcgatccagctggaggaggagatcctattttatatcaacatttattc
>BK2BA1_2_201
tttatctgcagcacaagcacattcagggccttctgtagatttagctatttttagtttacatatttctggactttcttctgtattaggatctattaattttattgtgactatttttaatatgagagctccaggaatgttcatgcataaaattcctttatttggatgatctgtattagtaactgcatttttacttgtaatttcattaccagttcttgcagggggtattactatgcttttaactgatagaaattttaatactactttcttcgatccagctggagggggagatcctattttatatcaacatttattt
>BK2BA1_2_216
tttatctgcagcacaagcacattcagggccttctgtagatttagctatttttagtttacatatttctggactttcttctgtattaggatctattaattttattgtgactatttttaatatgagagctccaggaatgttcatgcataaaattcctttatttggatgatctgtattagtaactgcatttttacttgtaatttcattaccagttcttgcagggggtattactatgcttttaactgatagaaattttaatactactttcttcgatccagctggaggaggagatcctattttatatcaacatttatt
>BK2BA1_2_217
ttatctgcagcacaagcacattcagggccttctgtagatttagctatttttagtttacatatttctggactttcttctgtattaggatctattaattttattgtgactatttttaatatgagagctccaggaatgttcatgcataaaattcctttatttggatgatctgtattagtaactgcatttttacttgtaatttcattaccagttcttgcagggggtattactatgcttttaactgatagaaattttaatactactttcttcgatccagctggaggaggagatcctattttatatcaacatttattt
>BK2BA1_2_534
tttatctgcagcacaagcacattcagggccttctgtagatttagctattttcagtttacatatttctggactttcttctgtattaggatctattaattttattgtgactatttttaatatgagagctccaggaatgttcatgcataaaattcctttatttggatgatctgtattagtaactgcatttttacttgtaatttcattaccagttcttgcaggaggtattactatgcttttaactgatagaaattttaatactactttcttcgatccagctggaggaggagatcctattttataccaacatttattt
>BK2BA1_2_722
tttatctgcagcacaagcacattcagggccttctgtagatttagctatttttagtttacatatttctggactttcttctgtattaggatctattaattttattgtgactatttttaatatgagagctccaggaatgttcatgcataaaattcctttatttggatgatctgtattagtaactgcatttttacttgtaatttcattaccagttcttgcaggaggtattactatgcttttaactgatagaaattttaatactactttcttcgatccagctggaggaggagatcctattttataccaacatttattt
>BK2BA1_2_861
tttatctgcagcacaagcacattcagggccttctgtagatttagctatttttagtttacatatttctggactttcttctgtattaggatctattaattttattgtgactatttttaatatgagagctccaggaatgttcatgcataaaattcctttatttggatgatctgtattagtaactgcatttttacttgtaatttcattaccagttcttgcagggggtattactatgcttttaactgatagaaattttaatactactttcttcgatccagctggaggaggagatcctattttatatcaacacttattt
>BK2BA1_2_894
tttatctgcagcacaagcacattcagggccttctgtagatttagctatttttagtttacatatttctggactttcttctgtattaggatctattaattttattgtgactatttttaatatgagagctccaggaatgttcatgcataaaattcctttatttggatgatctgtattagtaactgcatttttacttgtaatttcattaccagttcttgcagggggtattactatgcttttaactgatagaaattttaatactactttcttcgatccagctggaggaggagatcctattttataccaacatttattt
>BK2BA1_2_922
tttatctgcagcacaagcacattcagggccttctgtagatttagctatttttagtttacatatttctggactttcttctgtattaggatctattaattttattgtgactatttttaatatgagagctccaggaatgttcatgcataaaattcctttatttggatgatctgtattagtaactgcattcttacttgtaatttcattaccagttcttgcagggggtattactatgcttttaactgatagaaattttaatactactttcttcgatccagctggaggaggagatcctattttatatcaacatttattt
>BK2BA1_2_1107
tttatctgcagcacaagcacattcagggccttctgtagatttagctatttttagtttacatatttctggactttcttctgtattaggatctattaattttattgtgactatttttaatatgagagctccaggaatgttcatgcataaaattcctttatttggatgatctgtattagtaactgcatttttacttgtaatttcattaccagttcttgcagggggtattactatgcttttaaccgatagaaattttaatactactttcttcgatccagctggaggaggagatcctattttatatcaacatttattt
>BK2BA1_2_1171
tttatctgcagcacaagcacattcagggccttctgtagatttagctatttttagtttacatatttctggactttcttctgtattaggatctattaattttattgtgactattcttaatatgagagctccaggaatgttcatgcataaaattcctttatttggatgatctgtattagtaactgcatttttacttgtaatttcattaccagttcttgcagggggtattactatgcttttaactgatagaaattttaatactactttcttcgatccagctggaggaggagatcctattttatatcaacatttattt
>BK2BA1_2_1257
tttatctgcagcacaagcacattcagggccttctgtagatttagctattttcagtttacatatttctggactttcttctgtattaggatctattaattttattgtgactatttttaatatgagagctccaggaatgttcatgcataaaattcctttatttggatgatctgtattagtaactgcatttttacttgtaatttcattaccagttcttgcaggaggtattactatgcttttaactgatagaaattttaatactactttcttcgatccagctggaggaggagatcctattttatatcaacatttattt
>BK2BA1_2_1477
tttatctgcagcacaagcacattcagggccttctgtagatttagctatttttagtttacatatttctggactttcttctgtattaggatctattaattttattgtgactatttttaatatgagagctccaggaatgttcatgcataaaattcctttatttggatgatctgtattagtaactgcatttttacttgtaatttcattaccagttcttgcagggggtattactatgcttttaactgatagaaattttaatactactttcttcgatccagctggaggaggagatcctgtgttgtatcaacaccttttt
>BK2BA1_2_1509
tttatctgcagcacaagcacattcagggccttctgtagatttagctatttttagtttacatatttctggactttcttctgtattaggatctattaattttattgtgactatttttaatatgagagctccaggaatgttcatgcataaaattcctttattttgatgatctgtattagtaactgcatttttacttgtaatttcattaccagttcttgcagggggtattactatgcttttaactgatagaaattttaatactactttcttcgatccagctggaggaggagatcctattttatatcaacatttattt
>BK2BA1_2_1614
tttatctgcagcacaagcacattcagggccttctgtaggtttagctatttttagtttacatatttctggactttcttctgtattaggatctattaattttattgtgactatttttaatatgagagctccaggaatgttcatgcataaaattcctttatttggatgatctgtattagtaactgcatttttacttgtaatttcattaccagttcttgcagggggtattactatgcttttaactgatagaaattttaatactactttcttcgatccagctggaggaggagatcctattttatatcaacatttattt
>BK2BA1_2_1708
tttatctgcagcacaagcacattcagggccttctgtagatttagctatttttagtttacatatttctggactttcttctgtattaggatctattaattttattgtgactatttttaatatgagagctccaggaatgttcatgcataaaattcctttatttggatgatctgtattagtaactgcatttttacttgtaatttcattaccagttcttgcagggggtattactatgcttttaactgatagaaattttaatactactttcttcgatccagctggaggaggagatcctattctatatcaacatttattt
>BK2BA1_2_1748
tttatctgcagcacaagcacattcagggccttctgtagatttagctatttttagtttacatatttctggactttcttctgtgttaggatctattaattttattgtgactatttttaatatgagagctccaggaatgttcatgcataaaattcctttatttggatgatctgtattagtaactgcatttttacttgtaatttcattaccagttcttgcagggggtattactatgcttttaactgatagaaattttaatactactttcttcgatccagctggaggaggagatcctattttatatcaacatttattt
>BK2BA1_2_1851
tttatctgcagcacaagcacattcagggccttctgtagatttagctatttttagtttacatatttctggactttcttctgtattaggatctattaattttattgtgactatttttaatatgagagctccaggaatgttcatgcataaaattcctttatttggatgatctgtattagtaactgcatttttacttgtaatttcattaccagttcttgcagggggtattactatgcttttaactgatagaaattttagtactactttcttcgatccagctggaggaggagatcctattttatatcaacatttattt
>BK2BA1_2_2030
tttatctgcagcacaagcacattcagggccttctgtagatttagctatttttagtttacatatttctggactttcttctgtattaggatctattaattttattgtgactatttttaatatgagagctccaggaatgttcatgcataaaattcctttatttggatgatctgtattagtaactgcatttttacttgtaatttcattaccagttcttgcagggggtattactatgcttttaactgatagaaattttaatactactttcttcgatccagctggaggaggagatcctattttatatcaacatctattt
>BK2BA1_2_2097
tttatctgcagcacaagcacattcagggccttctgtagatttagctatttttagtttacatatttctggactttcttctgtattaggatctattaattttattgtgactatttttaatatgagagctccaggaatgttcatgcataaaattcctttatttggatgatctgtattagtaactgcatttttacttgtaatttcattaccagttcttgcagggggtattactatgcttttaactgatagaaattttaatactactttcttcgatccagctggaggaggtgatcctgtattgtatcaacatttgttt
>BK2BA1_2_2300
tttatctgcagcacaagcacattcagggccttctgtagatttagctatttttagtttacatatttctggactttcttctgtattaggatctattaattttattgtgactatttttaatatgagagctccaggaatgttcatgcataaaattcctttatttggatgatctgtattagtaactgcatttttacttgtaatttcattaccagttcttgcagggggaattactatgcttttaactgatagaaattttaatactactttcttcgatccagctggaggaggagatcctattttatatcaacatttattt
>BK2BA1_2_2369
tttatctgcagcacaagcacattcagggccttctgtagatttagctatttttagtttacatatttctggactttcttctgtattaggatctattaattttattgtgactatttttaatatgagagctccaggaatgctcatgcataaaattcctttatttggatgatctgtattagtaactgcatttttacttgtaatttcattaccagttcttgcagggggtattactatgcttttaactgatagaaattttaatactactttcttcgatccagctggaggaggagatcctattttatatcaacatttattc
>BK2BA1_2_2454
tttatctgcagcacaagcacattcagggccttctgtagatttagctatttttagtttacatatttctggactttcttctgtattaggatctattaattttattgtgactatttttaatatgagagctccaggaatgttcatgcataaaattcctttatttggatgatctgtattagtaactgcatttttacttgtaatttcattaccagttcttgcagggggtattactatgcttttaactgatagaaattttaatactactttcttcgatccagctggaggaggagatcctattttctatcaacacttattt
>BK2BA1_2_2570
tttatctgcagcacaagcacattcagggccttctgtagatttagctatttttagtttacatatttctggactttcttctgtattaggatctattaattttattgtgactatttttaatatgagagctccaggaatgttcatgcataaaattcctttatttggatgatctgtattagtaactgcatttttacttgtaatttcattaccagttcttgcagggggtattactatgcttttaactgatagaaattttaatactactttcttcgatccagctggaggaggagatcctattttatatcaacatttatta
>BK2BA1_2_2633
tttatctgcagcacaagcacattcagggccttctgtagatttagctattttcagtttacatatttctggactttcttctgtattaggatctattaattttattgtgactatttttaatatgagagctccaggaatgttcatgcataaaattcctttatttggatgatctgtattagtaactgcatttttacttgtaatttcattaccagttcttgcaggaggtattactatgcttttaactgatagaaattttaatactactttcttcgatccagctggaggaggagatcctattttataccaacatttgttt
>BK2BA1_2_2945
tttatcagctattcaagcacattcaggaccttcagtagatttagctatttttagtttacatctttcaggagcagcatctattatgggagctattaactttatcgtaactatttttaatatgagagctccaggtctttttatgcataaaattccattgtttgtttgagctattttggtaacagcattcttacttgtaatttcattaccagttcttgcagggggtattactatgcttttaactgatagaaattttaatactactttcttcgatccagctggaggaggagatcctattttatatcaacatttattt
>BK2BA1_2_3127
tttatctgcagcacaagcacattcagggccttctgtagatttagctatttttagtttacatatttctggcctttcttctgtattaggatctattaattttattgtgactatttttaatatgagagctccaggaatgttcatgcataaaattcctttatttggatgatctgtattagtaactgcatttttacttgtaatttcattaccagttcttgcagggggtattactatgcttttaactgatagaaattttaatactactttcttcgatccagctggaggaggagatcctattttatatcaacatttatt
>BK2BA1_2_3273
tttatctgcagcacaagcacattcagggccttctgtagatttagctatttttagtttacatatttctggactttcttctgtattaggatctattaattttattgtgactatttttaatatgagagctccaggaatgttcatgcataaaattcctttatttggatgatctgtattagtaactgcatttttacttgtaatttcattaccagttcttgcagggggtattactatgcttttaactgatagaaattttaatactactttcttcgatccagctggaggaggagatcctattttataccaacatttattc
>BK2BA1_2_3409
tttatctgcagcacaagcacattcagggccttctgtagatttagctattttcagtttacatatttctggactttcttccgtattaggatctattaattttattgtgactatttttaatatgagagctccaggaatgttcatgcataaaattcctttatttggatgatctgtattagtaactgcatttttacttgtaatttcattaccagttcttgcaggaggtattactatgcttttaactgatagaaattttaatactactttcttcgatccagctggaggaggagatcctattttataccaacatttattt
>BK2BA1_2_3682
tttatctgcagcacaagcacattcagggccttctgtagatttagctatttttagtttacatatttctggactttcttctgtattaggatctattaattttattgtgactatttttaatatgagagctccaggaatgttcatgcataaaattcctttatttggatgatctgtattagtaactgcatttttacttgtaatttcattaccagttcttgcagggggtattactatgcttttaactgatagaaattttaatactactttctatgatccagcaggagggggagatcctgtattataccaacatcttttc
>BK2BA1_2_3831
ttatctgcagcacgagcacattcagggccttctgtagatttagctatttttagtttacatatttctggactttcttctgtattaggatctattaattttattgtgactatttttaatatgagagctccaggaatgttcatgcataaaattcctttatttggatgatctgtattagtaactgcatttttacttgtaatttcattaccagttcttgcagggggtattactatgcttttaactgatagaaattttaatactactttcttcgatccagctggaggaggagatcctattttatatcaacatttattt
>BK2BA1_2_3848
tttatctgcagcacaagcacattcagggccttctgtagatttagctattttcagtttacatatttctggactttcttctgtattaggatctattaattttattgtgactgtttttaatatgagagctccaggaatgttcatgcataaaattcctttatttggatgatctgtattagtaactgcatttttacttgtaatttcattaccagttcttgcaggaggtattactatgcttttaactgatagaaattttaatactactttcttcgatccagctggaggaggagatcctattttataccaacatttattt
>BK2BA1_3_10
tttatctgcagcacaagcacattcagggccttctgtagatttagctatttttagtttacatatttctggactttcttctgtattaggatctattaattttattgtgactatttttaatatgagagctccaggaatgttcatgcataaaattcctttatttggatgatctgtattagtaactgcatttttacttgtaatttcattaccagttcttgcagggggtattactatgcttttaactgatagaaattttaatactactttcttcgatccagctggaggaggagatcctattttatatcaacatttattt
>BK2BA1_3_95
tttatctgcagcacaagcacattcagggccttctgtagatttagctatttttagtttacatatttctggactttcttctgtattaggatctattaattttattgtgactatttttaatatgagagctccaggaatgttcatgcataaaattcctttatttggatgatctgtattagtaactgcatttttacttgtaatttcattaccagttcttgcagggggtattactatgcttttaactgatagaaattttaatactactttcttcgatccagctggaggaggagatcctattttatatcaacatttattc
>BK2BA1_3_140
tttatctgcagcacaagcacattcagggccttctgtagatttagctatttttagtttacatatttctggaccttcttctgtattaggatctattaattttattgtgactatttttaatatgagagctccaggaatgttcatgcataaaattcctttatttggatgatctgtattagtaactgcatttttacttgtaatttcattaccagttcttgcagggggtattactatgcttttaactgatagaaattttaatactactttcttcgatccagctggaggaggagatcctattttatatcaacatttattt
>BK2BA1_3_173
tttatctgcagcacaagcacattcagggccttctgtagatttagctatttttagtttacatatttctggactttcttctgtattaggatctattaattttattgtgactatttttaatatgagagctccaggaatgttcatgcataaaattcctttatttggatgatctgtattagtaactgcatttttacttgtaatttcattaccagttcttgcagggggtattactatgcttttaactgatagaaattttaatactactttcttcgatccagctggaggaggagatcctattttatatcaacatttatt
>BK2BA1_3_364
tttatctgcagcacaagcacattcagggccttctgtagatttagctattttcagtttacatatttctggactttcttctgtattaggatctattaattttattgtgactatttttaatatgagagctccaggaatgttcatgcataaaattcctttatttggatgatctgtattagtaactgcatttttacttgtaatttcattaccagttcttgcaggaggtattactatgcttttaactgatagaaattttaatactactttcttcgatccagctggaggaggagatcctattttataccaacatttattt
>BK2BA1_3_557
tttatctgcagcacaagcacattcagggccttctgtagatttagctatttttagtttacatatttctggactttcttctgtattaggatctattaattttattgtgactatttttaatatgagagctccaggaatgttcatgcataaaattcctttatttggatgatctgtattagtaactgcatttttacttgtaatttcattaccagttcttgcagggggtattactatgcttttaactgatagaaattttaatactactttcttcgatccagctggaggaggagatcctattttataccaacatttattt
>BK2BA1_3_847
gttaagttcaatcttagctcactcaggaccatcagtagatttagctatttttagtttacatatttctggactttcttctgtattaggatctattaattttattgtgactatttttaatatgagagctccaggaatgttcatgcataaaattcctttatttggatgatctgtattagtaactgcatttttacttgtaatttcattaccagttcttgcagggggtattactatgcttttaactgatagaaattttaatactactttcttcgatccagctggaggaggagatcctattttatatcaacatttattt
>BK2BA1_3_953
tttatctgcagcacaagcacattcagggccttctgtagatttagctattttcagtttacatatttctggactttcttctgtattaggatctattaattttattgtgactatttttaatatgagagctccaggaatgttcatgcataaaattcctttatttggatgatctgtattagtaactgcatttttacttgtaatttcattaccagttcttgcaggaggtattactatgcttttaactgatagaaattttaatactactttcttcgatccagctggaggaggagatcctattttataccaacatttatt
>BK2BA1_3_1121
tttatctgcagcacaagcacattcaggtccttctgtagatttagctatttttagtttacatatttctggactttcttctgtattaggatctattaattttattgtgactatttttaatatgagagctccaggaatgttcatgcataaaattcctttatttggatgatctgtattagtaactgcatttttacttgtaatttcattaccagttcttgcagggggtattactatgcttttaactgatagaaattttaatactactttcttcgatccagctggaggaggagatcctattttatatcaacatttattt
>BK2BA1_3_1319
tttatctgcagcacaagcacattcagggccttctgtagatttagctatttttagtttacatatttctggactttcttctgtattaggatctattaattttattgtgactatttttaatatgagagctccaggaatgttcatgcataaaattcctttatttggatgatctgtattagtaactgcatttttacttgtaatttcattaccagttcttgcagggggtattactatgcttttaactgatagaaattttaatactactttcttcgatccagctggaggaggtgatcctattttatatcaacatttattt
>BK2BA1_3_1415
tttatctgcagcacaagcacattcagggccttctgtagatttagctatttttagtttacatatttctggactttcttctgtattaggatctattaattttattgtgactatttttaatatgagagctccaggaatgttcatgcataaaattcctttatttggatgatctgtattagtaactgcatttttacttgtaatttcattaccagttcttgcagggggtattactatgcttttaactgatagaaattttaatactactttcttcgatccagctggaggaggagatcctattttatatcaacatcttttt
>BK2BA1_3_1480
tttatctgcagcacaagcacattcagggccttctgtagatttagctatctttagtttacatatttctggactttcttctgtattaggatctattaattttattgtgactatttttaatatgagagctccaggaatgttcatgcataaaattcctttatttggatgatctgtattagtaactgcatttttacttgtaatttcattaccagttcttgcagggggtattactatgcttttaactgatagaaattttaatactactttcttcgatccagctggaggaggagatcctattttatatcaacatttattc
>BK2BA1_3_1507
tttatctgcagcacaagcacattcagggccttctgtagatttagctattttcagtttacatatttctggactttcttctgtattgggatctattaattttattgtgactatttttaatatgagagctccaggaatgttcatgcataaaattcctttatttggatgatctgtattagtaactgcatttttacttgtaatttcattaccagttcttgcaggaggtattactatgcttttaactgatagaaattttaatactactttcttcgatccagctggaggaggagatcctattttataccaacatttattt
>BK2BA1_3_1609
tttatctgcagcacaagcacattcagggccttctgtagatttagctattttcagtttacatatttctggactttcttctgcattaggatctattaattttattgtgactatttttaatatgagagctccaggaatgttcatgcataaaattcctttatttggatgatctgtattagtaactgcatttttacttgtaatttcattaccagttcttgcaggaggtattactatgcttttaactgatagaaattttaatactactttcttcgatccagctggaggaggagatcctattttataccaacatttattt
>BK2BA1_3_1621
tttatctgcagcacaagcacattcagggccttctgtagatttagctatttttagtttacatatttctggactttcttctgtattaggatctattaattttattgtgactatttttaatatgagagctccaggaatgttcatgcataaaattcctttatttggatgatctgtattagtaactgcatttttacttgtaatttcattaccagttcttgcagggggtattactatgcttttaactgatagaaattttaatacaagtttttatgatccagcaggaggaggtgatccggttttgtatcaacatcttttt
>BK2BA1_3_1808
tttatctgcagcacaagcacattcagggccttctgtagatttagctattttcagtttacatatttctggactttcttctgtattaggatctattaattttattgtgactatttttaatatgagagctccaggaatgttcatgcataaaattcctttatttggatgatctgtattagtaaccgcatttttacttgtaatttcattaccagttcttgcaggaggtattactatgcttttaactgatagaaattttaatactactttcttcgatccagctggaggaggagatcctattttataccaacatttattt
>BK2BA1_4_10
tttatctgcagcacaagcacattcagggccttctgtagatttagctatttttagtttacatatttctggactttcttctgtattaggatctattaattttattgtgactatttttaatatgagagctccaggaatgttcatgcataaaattcctttatttggatgatctgtattagtaactgcatttttacttgtaatttcattaccagttcttgcagggggtattactatgcttttaactgatagaaattttaatactactttcttcgatccagctggaggaggagatcctattttatatcaacatttattt
>BK2BA1_4_107
tttatctgcagcacaagcacattcagggccttctgtagatttagctatttttagtttacatatttctggactttcttctgtattaggatctattaattttattgtgactatttttaatatgagagctccaggaatgttcatgcataaaattcctttatttggatgatctgtattagtaactgcatttttacttgtaatttcattaccagttcttgcagggggtattactatgcttttaactgatagaaattttaatactactttcttcgatccagctggaggaggagatcctattttatatcaacatttattc
>BK2BA1_4_171
tttatctgcagcacaagcacattcagggccttctgtagatttagctatttttagtttacatatttctggaccttcttctgtattaggatctattaattttattgtgactatttttaatatgagagctccaggaatgttcatgcataaaattcctttatttggatgatctgtattagtaactgcatttttacttgtaatttcattaccagttcttgcagggggtattactatgcttttaactgatagaaattttaatactactttcttcgatccagctggaggaggagatcctattttatatcaacatttattt
>BK2BA1_4_220
tttatctgcagcacaagcacattcagggccttctgtagatttagctatttttagtttacatatttctggactttcttctgtattaggatctattaattttattgtgactatttttaatatgagagctccaggaatgttcatgcataaaattcctttatttggatgatctgtattagtaactgcatttttacttgtaatttcattaccagttcttgcagggggtattactatgcttttaactgatagaaattttaatactactttcttcgatccagctggaggaggagatcctattttatatcaacatttatt
>BK2BA1_4_222
ttatctgcagcacaagcacattcagggccttctgtagatttagctatttttagtttacatatttctggactttcttctgtattaggatctattaattttattgtgactatttttaatatgagagctccaggaatgttcatgcataaaattcctttatttggatgatctgtattagtaactgcatttttacttgtaatttcattaccagttcttgcagggggtattactatgcttttaactgatagaaattttaatactactttcttcgatccagctggaggaggagatcctattttatatcaacatttattt
>BK2BA1_4_526
tttatctgcagcacaagcacattcagggccttctgtagatttagctatttttagtttacatatttctggactttcttctgtattaggatctattaattttattgtgactatttttaatatgagagctccaggaatgttcatgcataaaattcctttatttggatgatctgtattagtaactgcatttttacttgtaatttcattaccagttcttgcagggggtattactatgcttttaactgatagaaattttaatactactttcttcgatccagctggaggaggagatcctattttatttcagcatttattt
>BK2BA1_4_562
tttatctgcagcacaagcacattcagggccttctgtagatttagctattttcagtttacatatttctggactttcttctgtattaggatctattaattttattgtgactatttttaatatgagagctccaggaatgttcatgcataaaattcctttatttggatgatctgtattagtaactgcatttttacttgtaatttcattaccagttcttgcaggaggtattactatgcttttaactgatagaaattttaatactactttcttcgatccagctggaggaggagatcctattttataccaacatttattt
>BK2BA1_4_703
tttatctgcagcacaagcacattcagggccttctgtagatttagctatttttagtttacatatttctggactttcttctgtattaggatctattaattttattgtgactatttttaatatgagagctccaggaatgttcatgcataaaattcctttatttggatgatctgtattagtaactgcatttttacttgtaatttcattaccagttcttgcagggggtattactatgcttttaactgatagaaattttaatactactttcttcgatccagctggaggaggagatcctattttatatcaacatttat
>BK2BA1_4_802
tttatctgcagcacaagcacattcagggccttctgtagatttagctatttttagtttacatatttctggactttcttctgtattaggatctattaattttattgtgactatttttaatatgagagctccaggaatgttcatgcataaaattcctttatttggatgatctgtattagtaactgcatttttacttgtaatttcattaccagttcttgcaggaggtattactatgcttttaactgatagaaattttaatactactttcttcgatccagctggaggaggagatcctattttataccaacatttattt
>BK2BA1_4_954
tttatctgcagcacaagcacattcagggccttctgtagatttagctatttttagtttgcatatttctggactttcttctgtattaggatctattaattttattgtgactatttttaatatgagagctccaggaatgttcatgcataaaattcctttatttggatgatctgtattagtaactgcatttttacttgtaatttcattaccagttcttgcagggggtattactatgcttttaactgatagaaattttaatactactttcttcgatccagctggaggaggagatcctattttatatcaacatttattt
>BK2BA1_4_1010
tttatctgcagcacaagcacattcagggccttctgtagatttagctatttttagtttacatatttctggactttcttctgtattaggatctattaattttattgtgactatttttaatatgagagctccaggaatgttcatgcataaaattcctttatttggatgatctgtattagtaactgcatttttacttgtaatttcattaccagttcttgcagggggtattactatgcttttaactgatagaaattttaatactactttcttcgatccagctggaggaggagatcctattttatatcaacacttattt
>BK2BA1_4_1074
tttatctgcagcacaagcacattcagggccttctgtagatttagctatttttagtttacatatttctggactttcttctgtattaggatctattaattttattgtgactatttttaatatgagagctccaggaatgttcatgcataaaattcctttatttggatgatctgtattagtaactgcatttttacttgtaatttcattaccagttcttgcagggggtattactatgcttttaactgatagaaattttaatactactttcttcgatccagctggaggaggagatcctattttataccaacatttattt
>BK2BA1_4_1090
tttatctgcagcacaagcacattcagggccttctgtagatttagctatttttagtttacatatttctggactttcttctgtattaggatctattaattttattgactatttttaatatgagagctccaggaatgttcatgcataaaattcctttatttggatgatctgtattagtaactgcatttttacttgtaatttcattaccagttcttgcagggggtattactatgcttttaactgatagaaattttaatactactttcttcgatccagctggaggaggagatcctattttatatcaacatttattt
>BK2BA1_4_1116
tttatctgcagcacaagcacattcagggccttctgtagatttagctatttttagtttacatatttctggactttcttctgtattaggatctattaattttattgtgactatttttaatatgagagctccaggaatgttcgtgcataaaattcctttatttggatgatctgtattagtaactgcatttttacttgtaatttcattaccagttcttgcagggggtattactatgcttttaactgatagaaattttaatactactttcttcgatccagctggaggaggagatcctattttatatcaacatttattt
>BK2BA1_4_1131
tttatctgcagcacaagcacattcagggccttctgtagatttagctatttttagtttacatatttctggactttcttctgtattaggatctattaattttattgtgactatttttaatatgagagctccaggaatgttcatgcataaaattcctttatttggatgatctgtattagtaactgcattcttacttgtaatttcattaccagttcttgcagggggtattactatgcttttaactgatagaaattttaatactactttcttcgatccagctggaggaggagatcctattttatatcaacatttattt
>BK2BA1_4_1477
tttatctgcagcacaagcacattcagggccttctgtagatttagctatttttagtttacatatttctggactttcttctgtattaggatctattaattttattgtgactattcttaatatgagagctccaggaatgttcatgcataaaattcctttatttggatgatctgtattagtaactgcatttttacttgtaatttcattaccagttcttgcagggggtattactatgcttttaactgatagaaattttaatactactttcttcgatccagctggaggaggagatcctattttatatcaacatttattt
>BK2BA1_4_1583
tttatctgcagcacaagcacattcagggccttctgtagatttagctattttcagtttacatatttctggactttcttctgtattaggatctattaattttattgtgactatttttaatatgagagctccaggaatgttcatgcataaaattcctttatttggatgatctgtattagtaactgcatttttacttgtaatttcattaccagttcttgcaggaggtattactatgcttttaactgatagaaattttaatactactttcttcgatccagctggaggaggagatcctattttatatcaacatttattt
>BK2BA1_4_1813
tttatctgcagcacaagcacattcagggccttctgtagatttagctatttttagtttacatatttctggactttcttctgtattaggatctattaattttattgtgactatttttaatatgagagctccaggaatgttcatgcataaaattcctttatttggatgatctgtattagtaactgcatttttacttgtaatttcattaccagttcttgcagggggtattactatgcttttaactgatagaaattttaatactactttcttcgatccagctggaggaggagatcctattttatatcaacacttattc
>BK2BA1_4_1847
tttatctgcagcacaagcacattcagggccttctgtagatttagctatttttagtttacatatttctggactttcttctgtattaggatctattaattttattgtgactatttttaatatgagagctccaggaatgttcatgcataaaattcctttatttggatgatctgtattagtaactgcatttttacttgtaatttcattaccagttcttgcagggggtattactatgcttttaactgatagaaattttaatactactttcttcgatccagctggaggaggagatcctattttatatcaacaccttttt
>BK2BA1_4_1942
tttatctgcagcacaagcacattcagggccttctgtagatttagctatttttagtttacatatttctggactttcttctgtattaggatctattaattttattgtgactatttttaatatgagagctccaggaatgttcatgcataaaattcctttattttgatgatctgtattagtaactgcatttttacttgtaatttcattaccagttcttgcagggggtattactatgcttttaactgatagaaattttaatactactttcttcgatccagctggaggaggagatcctattttatatcaacatttattt
>BK2BA1_4_1974
tttatctgcagcacaagcacattcagggccttctgtagatttagctatttttagtttacatatttctggactttcttctgtattaggatctattaattttattgtgactatttttaatatgagagctccaggaatgttcatgcataaaattcctttatttggatgatctgtattagtaactgcatttttacttgtaatttcattaccagttcttgcagggagtattactatgcttttaactgatagaaattttaatactactttcttcgatccagctggaggaggagatcctattttatatcaacatttattt
>BK2BA1_4_1999
tttatctgcagcacaagcacattcagggccttctgtagatttagctatttttagtttacatatttctggactttcttctgtattaggatctattaattttattgtgactatttttaatatgagagctccaggaatgttcatgcataaaattcctttatttggatgatctgtattagtaacttcatttttacttgtaatttcattaccagttcttgcagggggtattactatgcttttaactgatagaaattttaatactactttcttcgatccagctggaggaggagatcctattttatatcaacatttattt
>BK2BA1_4_2034
tttatctgcagcacaagcacattcagggccttctgtagatttagctatttttagtttacatatttctggactttcttctgtattaggatctattaattttattgtgactatttttaatatgagagctccaggaatgttcatgcataaaattcctttatttggatgatctgtattagtaactgcatttttacttgtaatttcattaccagttcttgcagggggtattactatgcttttaactgatagaaattttaatactactttcttcgatccagctggaggaggagatcctatattctatcaacacttattt
>BK2BA1_4_2115
tttatctgcagcacaagcacattcagggccttctgtaggtttagctatttttagtttacatatttctggactttcttctgtattaggatctattaattttattgtgactatttttaatatgagagctccaggaatgttcatgcataaaattcctttatttggatgatctgtattagtaactgcatttttacttgtaatttcattaccagttcttgcagggggtattactatgcttttaactgatagaaattttaatactactttcttcgatccagctggaggaggagatcctattttatatcaacatttattt
>BK2BA1_4_2171
tttatctgcagcacaagcacattcagggccttctgtagatttagctatttttagtttacatatttctggactttcttctgtattaggatctattaattttattgtgactatttttaatatgagagctccaggaatgttcatgcataaaattcctttatttggatgatctgtattagtaactgcatttttacttgtaattccattaccagttcttgcagggggtattactatgcttttaactgatagaaattttaatactactttcttcgatccagctggaggaggagatcctattttatatcaacatttatt
>BK2BA1_4_2221
tttatctgcagcacaagcacattcagggccttctgtagatttagctatttttagtttacatatttctggactttcttctgtattaggatctattaattttattgtgactatttttaatatgagagctccaggaatgttcatgcataaaattcctttatttggatgatctgtattagtaactgcatttttacttgtaatttcattaccagttcttgcagggggtattactatgcttttaactgatagaaattttaatactcctttcttcgatccagctggaggaggagatcctattttatatcaacatttattt
>BK2BA1_4_2242
tttatctgcagcacaagcacattcagggccttctgtagatttagctatttttagtttacatatttctggactttcttctgtattaggatctattaattttattgtgactatttttaatatgagagctccaggaatgttcatgcataaaattcctttatttggatgatctgtattagtaactgcatttttacttgtaatttcattaccagttcttgcagggggtattactatgcttttaactgatagaaattttaatactactttcttcgatccagctggaggaggagatcctattttatatcaacatctcttt
>BK2BA1_4_2277
tttatctgcagcacaagcacattcagggccttctgtagatttagctatttttagtttacatatttctggactttcttctgtattaggatctattaattttattgtgactatttttaatatgagagctccaggaatgttcatgcataaaattcctttatttggatgatctgtattagtaactgcatttttacttgtaatttcattaccagttcttgcagggggtattactatgcttttaactgatagaaattttaatactactttcttcgatccagctggaggaggagatcctattctatatcaacatttattt
>BK2BA1_4_2339
tttatctgcagcacaagcacattcagggccttctgtagatttagctatttttagtttacatatttctggactttcttctgtgttaggatctattaattttattgtgactatttttaatatgagagctccaggaatgttcatgcataaaattcctttatttggatgatctgtattagtaactgcatttttacttgtaatttcattaccagttcttgcagggggtattactatgcttttaactgatagaaattttaatactactttcttcgatccagctggaggaggagatcctattttatatcaacatttattt
>BK2BA1_4_2389
tttatctgcagcacaagcacattcagggccttctgtagatttagctatttttagtttacatatttctggactttcttctgtattaggatctattaattttattgtgactatttttaatatgagagctccaggaatgttcatgcataaaattcctttatttggatgatctgtattagtaactgcatttttacttgtaatttcattaccagttcttgcagggggtattactatgcttttaactgatagaaattttaatactactttcttcgatccagctggaggaggagatcctatattctatcaacatttattt
>BK2BA1_4_2416
tttatctgcagcacaagcacattcagggccttctgtagatttagctattttcagtttacatatttctggactttcttctgtattaggatctattaattttattgtgactatttttaatatgagagctccaggaatgttcatgcataaaattcctttatttggatgatctgtattagtaactgcatttttacttgtaatttcattaccagttcttgcaggaggtattactatgcttttaactgatagaaattttaatactactttcttcgatccagctggaggaggagatcctattttataccaacatttatt
>BK2BA1_4_2507
tttatctgcagcacaagcacattcagggccttctgtagatttagctatttttagtttacatatttctggactttcttctgtattaggatctattaattttattgtgactatttttaatatgagagctccaggagtgttcatgcataaaattcctttatttggatgatctgtattagtaactgcatttttacttgtaatttcattaccagttcttgcagggggtattactatgcttttaactgatagaaattttaatactactttcttcgatccagctggaggaggagatcctattttatatcaacatttattc
>BK2BA1_4_2555
tttatctgcagcacaagcacattcagggccttctgtagatttagctatttttagtttatatatttctggactttcttctgtattaggatctattaattttattgtgactatttttaatatgagagctccaggaatgttcatgcataaaattcctttatttggatgatctgtattagtaactgcatttttacttgtaatttcattaccagttcttgcagggggtattactatgcttttaactgatagaaattttaatactactttcttcgatccagctggaggaggagatcctattttatatcaacatttattt
>BK2BA1_4_2744
tttatctgcagcacaagcacattcagggccttctgtagatttagctatttttagtttacatatttctggactttcttctgtattaggatctattaattttattgtgactatttttaatatgagagctccaggaatgttcatgcataaaattcctttatttggatgatctgtattagtaactgcatttttacttgtaatttcattaccagttcttgcaggggtattactatgcttttaactgatagaaattttaatactactttcttcgatccagctggaggaggagatcctattttatatcaacatttatt
>BK2BA1_4_2804
tttatctgcagcacaagcacattcagggccttctgtagatttagctatttttagtttacatatttctggactttcttctgtattaggatctattaattttattgtgactatttttaatatgagagctccaggaatgttcatgcataaaattcctttatttggatgatctgtattagtaactgcatttttacttgtaatttcattaccagttcttgcagggggtattactatgcttttaactgatagaaattttaatactactttcttcgatccagctggaggaggagatcctattttatatcaacatctattt
>BK2BA1_4_2854
tttatctgcagcacaagcacattcagggccttctgtagatttagctatttttagtttacatatttctggactttcttctgtattaggatctattaattttattgtgactatttttaatatgagagctccaggaatgttcatgcataaaattcctttatttggatgatctgtattagtaactgcatttttacttgtaatttcattaccagttcttgcagggggtattactatgcttttaactgatagaaattttaatactactttcttcgatccagctggaggaggagatcctattttatatcaacatcttttc
>BK2BA1_4_2946
tttatctgcagcacaagcacattcagggccttctgtagatttagctattttcagtttacatatttctggactttcttctgtattaggatctattaattttattgtgactatttttaatatgagagctccaggaatgttcatgcataaaattcctttatttggatgatccgtattagtaactgcatttttacttgtaatttcattaccagttcttgcaggaggtattactatgcttttaactgatagaaattttaatactactttcttcgatccagctggaggaggagatcctattttataccaacatttattt
>BK2BA1_4_2948
tttatctgcagcacaagcacattcagggccttctgtagatttagctatttttagtttacatatttctggactttcttctgtattaggatctattaattttattgtgactatttttaatatgagagctccaggaatgttcatgcataaaattcctttatttggatgatctgtattagtaactgcatttttacttgtaatttcattaccagttcttgcagggggtattactatgcttttaacagatcgtaattttaatactagtttctatgatccagcaggagggggagatcctgtattataccaacatcttttc
>BK2BA1_4_3111
tttatctgcagcacaagcacattcaggtccttctgtagatttagctatttttagtttacatatttctggactttcttctgtattaggatctattaattttattgtgactatttttaatatgagagctccaggaatgttcatgcataaaattcctttatttggatgatctgtattagtaactgcatttttacttgtaatttcattaccagttcttgcagggggtattactatgcttttaactgatagaaattttaatactactttcttcgatccagctggaggaggagatcctattttatatcaacatttattt
>BK2BA1_4_3133
tttatctgcagcacaagcacattcagggccttctgtagatttagctatttttagtttacatatttctggactttcttctgtattaggatctattaattttattgtgactatttttaatatgagagctccaggaatgttcatgcataaaattcctttatttggatgatctgtattagtaactgcatttttacttgtaatttcattaccagttcttgcagggggtattactatgcttttaactgatagaaattttaatactactttcttcgatccagctggaggaggagatcctattttgtatcaacatttgttt
>BK2BA1_4_3339
tttatctgcagcacaagcacattcagggccttctgtagatttagctatttttagtttacatatttctggactttcttctgtattaggatctattaattttattgtgactatttttaatatgagagctccaggaatgttcatgcataaaattcctttatttggatgatctgtattagtaactgcatttttacttgtaatttcattaccagttcttgcagggggtattactatgcttttaactgatagaaattttaatactactttcttcgatccagctggaggaggagatcctgtattgtatcaacatttgttt
>BK2BA1_4_3387
tttatctgcagcacaagcacattcagggccttctgtagatttagctattttcagtttacatatttctggaccttcttctgtattaggatctattaattttattgtgactatttttaatatgagagctccaggaatgttcatgcataaaattcctttatttggatgatctgtattagtaactgcatttttacttgtaatttcattaccagttcttgcaggaggtattactatgcttttaactgatagaaattttaatactactttcttcgatccagctggaggaggagatcctattttataccaacatttattt
>BK2BA1_4_3467
tttatctgcagcacaagcacattcagggccttctgtagatttagctatttttagtttacatatttctggactttcttctgtattaggatctattaattttattgtgactatttttaatatgagagctccaggaatgttcatgcataaaattcctttatttggatgatctgtattagtaactgcatttttacttgtaatttcattaccagttcttgcagggggtattactatgcttttaactgatagaaattttaatactactttcttcgatccagctggaggaggagatcctattttctatcaacacttattt
>BK2BA1_4_3816
tttatctgcagcacaagcacattcagggccttctgtagatttagctatttttagtttacatatttctggactttcttctgtattaggatctattaattttattgtgactatttttaatatgagagctccaggaatgttcatgcataaaattcctttatttggatgatctgtattagtaactgcatttttacttgtaatttcattaccagttcttgcagggggtattactatgcttttaactgatagaaattttaatactactttattcgatccagctggaggaggagatcctattttatatcaacatttatt
>BK2BA1_4_4244
tttatctgcagcacaagcacattcagggccttctgtcgatttagctatttttagtttacatatttctggactttcttctgtattaggatctattaattttattgtgactatttttaatatgagagctccaggaatgttcatgcataaaattcctttatttggatgatctgtattagtaactgcatttttacttgtaatttcattaccagttcttgcagggggtattactatgcttttaactgatagaaattttaatactactttcttcgatccagctggaggaggagatcctattttatatcaacatttatt
>BK2BA1_4_4541
tttatctgcagcacaagcacattcagggccttctgtagatttagctatttttagtttacatatttctggacttccttctgtattaggatctattaattttattgtgactatttttaatatgagagctccaggaatgttcatgcataaaattcctttatttggatgatctgtattagtaactgcatttttacttgtaatttcattaccagttcttgcagggggtattactatgcttttaactgatagaaattttaatactactttcttcgatccagctggaggaggagatcctattttatatcaacatttatt
>BK2BA1_4_4619
tttatctgcagcacaagcacattcagggccttctgtagatttagctatttttagtttacatatttctggactttcttctgtattaggatctattaattttattgtgactatttttaatatgagagctccaggaatgttcacgcataaaattcctttatttggatgatctgtattagtaactgcatttttacttgtaatttcattaccagttcttgcagggggtattactatgcttttaactgatagaaattttaatactactttcttcgatccagctggaggaggagatcctattttatatcaacatttatt
>BK2BA1_4_4630
tttatctgcagcacaagcacattcagggccttctgtagatttagctatttttagtttacatatttctggactttcttctgtattaggatctattaattttattgtgactatttttaatatgagagctccaggaatgttcatgcataaaattcctttatttggatgatctgtattagtaactgcatttttacttgtaatttcattaccagttcttgcagggggtattactatgcttttaactgatagaaattttaatactactttcttcgatccagctggaggaggagatcctattttatatcagcatttattc
>BK2BA1_4_4987
tttatctgcagcacaagcacattcagggccttctgtagatttagctatttttagtttacatatttctggactttcttctgtattaggatctattaattttattgtgactatttttaatatgagagctccaggaatgttcatgcataaaattcctttatttggatgatctgtattagtaactgcatttttacttgtaatttcattaccagttcttgcagggggtattactatgcttttaactgatagaaattttaatacatctttttatgatccggcaggcggaggtgatcctgtattgtatcaacatttgttt
>BK2BA1_4_5148
tttatctgcagcacaagcacattcagggccttctgtagatttagctatttttagtttgcatatttctggactttcttctgtattaggatctattaattttattgtgactatttttaatatgagagctccaggaatgttcatgcataaaattcctttatttggatgatctgtattagtaactgcatttttacttgtaatttcattaccagttcttgcagggggtattactatgcttttaactgatagaaattttaatactactttcttcgatccagctggaggaggagatcctattttatatcaacatttattc
>BK2BA1_4_5248
tttatctgcagcacaagcacattcagggccttctgtagatttagctatttttagtttacatctttctggactttcttctgtattaggatctattaattttattgtgactatttttaatatgagagctccaggaatgttcatgcataaaattcctttatttggatgatctgtattagtaactgcatttttacttgtaatttcattaccagttcttgcagggggtattactatgcttttaactgatagaaattttaatactactttcttcgatccagctggaggaggagatcctattttatatcaacatttatt
>BK2BA1_4_5486
tttatctgcagcacaagcacattcagggccttctgtagatttagctatttttagtttacatatttctggactttcttctgtattaggatctattaattttattgtgactatttttaatatgagagctccaggaatgttcatgcataaaattcctttatttggatgatctgtattagtaactgcatttttacttgtaatttcattaccagttcttgcagggggtattactatgcttttaactgatagaaattttaatacaagtttttatgatccagcaggaggaggtgatccggttttgtatcaacatcttttt
>BK2BA1_4_5560
tttatcagctattcaagcacattcaggaccttcagtagatttagctatttttagtttacatatttctggactttcttctgtattaggatctattaattttattgtgactatttttaatatgagagctccaggaatgttcatgcataaaattcctttatttggatgatctgtattagtaactgcatttttacttgtaatttcattaccagttcttgcagggggtattactatgcttttaactgatagaaattttaatactactttcttcgatccagctggaggaggagatcctattttatatcaacatttattt
>BK2BA1_4_5580
tttatctgcagcacaagcacattcagggccttctgtagatttagctatttttagtttacatatttctggactttcttctgtattaggatctattaattttattgtgactatttttaatatgagagctccaggaatgttcatgcataaaattcctttatttggatgatctgtattagtaactgcatttttacttgtaatttcattaccagttcttgcagggggtattactatgcttttaactgatagaaattttaatactactttcttcgatccagctggaggaggagatcctattttatatcaacatttgtt
>BK2BA1_4_5667
tttatctgcagcacaagcacattcagggccttctgtagatttagctattttcagtttacatatttctggactttcttctgtattaggatctattaattttattgtgactatttttaatatgagagctccgggaatgttcatgcataaaattcctttatttggatgatctgtattagtaactgcatttttacttgtaatttcattaccagttcttgcaggaggtattactatgcttttaactgatagaaattttaatactactttcttcgatccagctggaggaggagatcctattttataccaacatttattt
>BK2BA1_4_5697
tttatctgcagcacaagcacattcagggccttctgtagatttagctattttcagtttacatatttctggactttcttctgtattaggatctattaattttattgtgactatttttaatatgagagctccaggaatgttcatgcataaaattcctttatctggatgatctgtattagtaactgcatttttacttgtaatttcattaccagttcttgcaggaggtattactatgcttttaactgatagaaattttaatactactttcttcgatccagctggaggaggagatcctattttataccaacatttattt
>BK2BA1_4_5714
tttatctgcagcacaagcacattcagggccttctgtagatttagctattttcagtttacatatttctggactttcttctgtattaggatctattaattttattgtgactatttttaatatgagagctccaggaatgttcatgcataaaattcctttatttggatgatctgtattagtaactgcatttttacttgtaacttcattaccagttcttgcaggaggtattactatgcttttaactgatagaaattttaatactactttcttcgatccagctggaggaggagatcctattttataccaacatttattt
>BK2BA1_4_5816
tttatctgcagcacaagcacattcagggccttctgtagatttagctatttttagtttacatatttctggactttcttctgtattaggttctattatttttattgtgactatttttaatatgagagctccaggaatgttcatgcataaaattcctttatttggatgatctgtattagtaactgcatttttacttgtaatttcattaccagttcttgcagggggtattactatgcttttaactgatagaaattttaatactactttcttcgatccagctggaggaggagatcctattttatatcaacatttattt
>BK2BA1_4_5925
tttatctgcagcacaagcacattcagggccttctgtagatttagctatttttagtttacatatttctggactttcttctgtattaggatctattaattttattgtgactatttttaatatgagagctccaggaatgttcatgcataaaattcctttatttggatgatctgtattagtaactgcatttttacttgtaatttcattaccagttcttgcagggggtattactatgcttttaactgatagaaattttaatactactttcttcgatccagctggaggaggagatcctattttatatcaagacttattt
>BK2BA1_4_6053
tttatctgcagcacaagcacattcagggccttctgtagatttagctatttttagttcacatatttctggactttcttctgtattaggatctattaattttattgtgactatttttaatatgagagctccaggaatgttcatgcataaaattcctttatttggatgatctgtattagtaactgcatttttacttgtaatttcattaccagttcttgcagggggtattactatgcttttaactgatagaaattttaatactactttcttcgatccagctggaggaggagatcctattttatatcaacatttatt
>BK2BA1_4_6162
tttatctgcagcacaagcacattcagggccttctgtagatttagctatttttagtttacatatttctggactttcttctgtattaggatctattaattttattgtgactatttttaatatgagagctccaggaatgttcatgcataaaattcctttatttggatgatctgtattagtaactgcatttttacttgtaatttcattaccagttcttgcagggggtattactatgcttttaactgatagaaattttaatactactttcttcgatccagctggaggaggagatcctatattctatcaacatttatt
>BK2BA1_4_6181
tttatctgcagcacaagcacattcagggccttctgtagatttagctatttttagtttacatatttccggactttcttctgtattaggatctattaattttattgtgactatttttaatatgagagctccaggaatgttcatgcataaaattcctttatttggatgatctgtattagtaactgcatttttacttgtaatttcattaccagttcttgcagggggtattactatgcttttaactgatagaaattttaatactactttcttcgatccagctggaggaggagatcctattttatatcaacatttatt
>BK2BA1_4_6240
tttatctgcagcacaagcacattcagggccttctgtagatttagctatttttagtttacatatttctggactttctcctgtattaggatctattaattttattgtgactatttttaatatgagagctccaggaatgttcatgcataaaattcctttatttggatgatctgtattagtaactgcatttttacttgtaatttcattaccagttcttgcagggggtattactatgcttttaactgatagaaattttaatactactttcttcgatccagctggaggaggagatcctattttatatcaacatttatt
>BK2BA1_4_6394
tttatctgcagcacaagcacattcagggccttctgtagatttagctatttttagtttacatatttctggactttcttctgtattaggatctattaattttattgtgactatttttaatatgagagctccaggaatgttcatgcataaaattcctttatttggatgatctgtattagtaactgcatttttacttgtaatttcattaccagttcttgcagggggtattactatgcttttaactgatagaaattttaatactacttccttcgatccagctggaggaggagatcctattttatatcaacatttatt
>BK2BA1_4_6443
tttatctgcagcacaagcacattcagggccttctgtagatttagctatttttagtttacatatttctggactttcttctgtattaggatctattaattttattgtgactatttttaatatgagagctccaggaatgttcatgcataaaattcctttatttggatgatctgtattagtaactgcatttttacttgtaatttcattaccagttcttgcagggggtattactatgcttttaactgatagaaattttaatactacattctacgatccagcgggaggaggagatcctgttttataccaacatttattc
>BK2BA1_4_6654
tttatctgcagcacaagcacattcagggccttctgtagatttagctatttttagtttacatatttctggactctcttctgtattaggatctattaattttattgtgactatttttaatatgagagctccaggaatgttcatgcataaaattcctttatttggatgatctgtattagtaactgcatttttacttgtaatttcattaccagttcttgcagggggtattactatgcttttaactgatagaaattttaatactactttcttcgatccagctggaggaggagatcctattttatatcaacatttatt
>BK2BA1_4_6824
tttatctgcagcacaagcacattcagggccttctgtagatttagctatttttagtttacatatttctggactttcttctgtattaggatctattaattttattgtgactatttttaatatgagagctccaggaatgttcatgcataaaattcctttatttggatgatctgtattagtaactgcatttttacttgtaatttcattaccagttcttgcagggggtattactatgcttttaactgatagaaattctaatactactttcttcgatccagctggaggaggagatcctattttatatcaacatttatt
>BK2BA1_4_6859
tttatcagctattcaagcacattcaggaccttcagtagatttagctatttttagtttacatctttcaggagcagcatctattatgggagctattaactttatcgtaactatttttaatatgagagctccaggtctttttatgcataaaattccattgtttgtttgagctattttggtaacagcattcttacttttattatctttaccagtttttgcgggagcaattactatgcttttaacagatcgtaattttaatactagtttcttcgatccagctggaggaggagatcctattttatatcaacatttattt
>BK2BA1_4_6901
tttatctgcagcacaagcacattcagggccttctgtagatttagctatttttagtttacatatttctggactttcttctgtattaggatctattaattttattgtgactatttttaatatgagagctccaggaatgttcatgcataaaattcctttatttggatgatctgtattagtaactgcatttttacttgtaatttcattaccagttcttgcagggggtattactatgcttttaactgatagaaattttaatactactttcttcgatccagctggaggaggagatcctatcttatatcaacatttattc
>BK2BA1_4_6921
tttatctgcagcacaagcacattcagggccttctgtagatttagctatttttagtttacatatttctggactttcttctgtattaggatctattaattttatcgtgactatttttaatatgagagctccaggaatgttcatgcataaaattcctttatttggatgatctgtattagtaactgcatttttacttgtaatttcattaccagttcttgcagggggtattactatgcttttaactgatagaaattttaatactactttcttcgatccagctggaggaggagatcctattttatatcaacatttatt
>BK2BA1_4_7042
tttatctgcagcacaagcacattcagggccttctgtagatttagctatttttagtttacatatttctggactttcttctgtattaggatctattaactttattgtgactatttttaatatgagagctccaggaatgttcatgcataaaattcctttatttggatgatctgtattagtaactgcatttttacttgtaatttcattaccagttcttgcagggggtattactatgcttttaactgatagaaattttaatactactttcttcgatccagctggaggaggagatcctattttatatcaacatttattc
>BK2BA1_5_9
tttatctgcagcacaagcacattcagggccttctgtagatttagctatttttagtttacatatttctggactttcttctgtattaggatctattaattttattgtgactatttttaatatgagagctccaggaatgttcatgcataaaattcctttatttggatgatctgtattagtaactgcatttttacttgtaatttcattaccagttcttgcagggggtattactatgcttttaactgatagaaattttaatactactttcttcgatccagctggaggaggagatcctattttatatcaacatttattt
>BK2BA1_5_98
tttatctgcagcacaagcacattcagggccttctgtagatttagctatttttagtttacatatttctggactttcttctgtattaggatctattaattttattgtgactatttttaatatgagagctccaggaatgttcatgcataaaattcctttatttggatgatctgtattagtaactgcatttttacttgtaatttcattaccagttcttgcagggggtattactatgcttttaactgatagaaattttaatactactttcttcgatccagctggaggaggagatcctattttatatcaacatttattc
>BK2BA1_5_173
tttatctgcagcacaagcacattcagggccttctgtagatttagctatttttagtttacatatttctggactttcttctgtattaggatctattaattttattgtgactatttttaatatgagagctccaggaatgttcatgcataaaattcctttatttggatgatctgtattagtaactgcatttttacttgtaatttcattaccagttcttgcagggggtattactatgcttttaactgatagaaattttaatactactttcttcgatccagctggagggggagatcctattttatatcaacatttattt
>BK2BA1_5_182
tttatctgcagcacaagcacattcagggccttctgtagatttagctatttttagtttacatatttctggactttcttctgtattaggatctattaattttattgtgactatttttaatatgagagctccaggaatgttcatgcataaaattcctttatttggatgatctgtattagtaactgcatttttacttgtaatttcattaccagttcttgcagggggtattactatgcttttaactgatagaaattttaatactactttcttcgatccagctggaggaggagatcctattttatatcaacatttatt
>BK2BA1_5_395
tttatctgcagcacaagcacattcagggccttctgtagatttagctattttcagtttacatatttctggactttcttctgtattaggatctattaattttattgtgactatttttaatatgagagctccaggaatgttcatgcataaaattcctttatttggatgatctgtattagtaactgcatttttacttgtaatttcattaccagttcttgcaggaggtattactatgcttttaactgatagaaattttaatactactttcttcgatccagctggaggaggagatcctattttataccaacatttattt
>BK2BA1_5_930
tttatctgcagcacaagcacattcagggccttctgtagatttagctatttttagtttacatatttctggactttcttctgtattaggatctattaattttattgtgactatttttaatatgagagctccaggaatgttcatgcataaaattcctttatttggatgatctgtattagtaactgcatttttacttgtaatttcattaccagttcttgcagggagtattactatgcttttaactgatagaaattttaatactactttcttcgatccagctggaggaggagatcctattttatatcaacatttattt
>BK2BA1_5_1812
tttatctgcagcacaagcacattcagggccttctgtagatttagctatttttagtttacatatttctggactttcttctgtattaggatctattaattttattgtgactatttttaatatgagagctccaggaatgttcatgcataaaattcctttatttggatgatctgtattagtaactgcatttttacttgtaatttcattaccagttcttgcagggggtattactatgcttttaactgatagaaattttaatactactttcttcgatccagctggaggaggagatcctattttatatcagcatttgttt
>BK2BA1_5_2137
tttatctgcagcacaagcacattcagggccttctgtagatttagctatttttagtttacatatttctggactttcttctgtattaggatctattaattttattgtgactatttttaatatgagagctccaggaatgttcatgcataaaattcctttatttggatgatctgtattagtaactgcatttttacttgtaatttcattaccagttcttgcagggggtattactatgcttttaactgatagaaattttaatactactttcttcgatccagctggaggaggagatcctattttatatcaacatctatt
>BK2BA1_5_2318
tttatctgcagcacaagcacattcagggccttctgtagatttagctatttttagtttacatatttctggactttcttctgtattaggatctattaattttattgtgactatttttaatatgagagctccaggaatgttcatgcataaaattcctttatttggatgatctgtattagtaactgcatttttacttgtaatttcattaccagttcttgcagggggtattactatgcttttaactgatagaaattttaatactacattctacgatccagcgggaggaggagatcctgttttataccaacatttattc
>BK2BB1_1_11
tttatctgcagcacaagcacattcagggccttctgtagatttagctatttttagtttacatatttctggactttcttctgtattaggatctattaattttattgtgactatttttaatatgagagctccaggaatgttcatgcataaaattcctttatttggatgatctgtattagtaactgcatttttacttgtaatttcattaccagttcttgcagggggtattactatgcttttaactgatagaaattttaatactactttcttcgatccagctggaggaggagatcctattttatatcaacatttattt
>BK2BB1_1_176
tttatctgcagcacaagcacattcagggccttctgtagatttagctatttttagtttacatatttctggactttcttctgtattaggatctattaattttattgtgactatttttaatatgagagctccaggaatgttcatgcataaaattcctttatttggatgatctgtattagtaactgcatttttacttgtaatttcattaccagttcttgcagggggtattactatgcttttaactgatagaaattttaatactactttcttcgatccagctggaggaggagatcctattttatatcaacatttatt
>BK2BB1_1_178
ttatctgcagcacaagcacattcagggccttctgtagatttagctatttttagtttacatatttctggactttcttctgtattaggatctattaattttattgtgactatttttaatatgagagctccaggaatgttcatgcataaaattcctttatttggatgatctgtattagtaactgcatttttacttgtaatttcattaccagttcttgcagggggtattactatgcttttaactgatagaaattttaatactactttcttcgatccagctggaggaggagatcctattttatatcaacatttattt
>BK2BB1_1_365
tttatctgcagcacaagcacattcagggccttctgtagatttagctattttcagtttacatatttctggactttcttctgtattaggatctattaattttattgtgactatttttaatatgagagctccaggaatgttcatgcataaaattcctttatttggatgatctgtattagtaactgcatttttacttgtaatttcattaccagttcttgcaggaggtattactatgcttttaactgatagaaattttaatactactttcttcgatccagctggaggaggagatcctattttataccaacatttattt
>BK2BB1_1_796
tttatctgcagcacaagcacattcagggccttctgtagatttagctatttttagtttacatatttctggactttcttctgtattaggatctattaattttattgtgactatttttaatatgagagctccaggaatgttcatgcataaaattcctttattttgatgatctgtattagtaactgcatttttacttgtaatttcattaccagttcttgcagggggtattactatgcttttaactgatagaaattttaatactactttcttcgatccagctggaggaggagatcctattttatatcaacatttattt
>BK2BB1_1_1082
tttatctgcagcacaagcacattcagggccttctgtagatttagctatttttagtttacatatttctggactttcttctgtattaggatctattaattttattgtgactatttttaatatgagagctccaggaatgttcatgcataaaattcctttattaggatgatctgtattagtaactgcatttttacttgtaatttcattaccagttcttgcagggggtattactatgcttttaactgatagaaattttaatactactttcttcgatccagctggaggaggagatcctattttatatcaacatttattt
>BK2BB1_1_1432
tttatcagctattcaagcacattcaggaccttcagtagatttagctatttttagtttacatctttcaggagcagcatctattatgggagctattaactttatcgtaactatttttaatatgagagctccaggaatgttcatgcataaaattcctttatttggatgatctgtattagtaactgcatttttacttgtaatttcattaccagttcttgcagggggtattactatgcttttaactgatagaaattttaatactactttcttcgatccagctggaggaggagatcctattttatatcaacatttattt
>BK2BB1_2_10
tttatctgcagcacaagcacattcagggccttctgtagatttagctatttttagtttacatatttctggactttcttctgtattaggatctattaattttattgtgactatttttaatatgagagctccaggaatgttcatgcataaaattcctttatttggatgatctgtattagtaactgcatttttacttgtaatttcattaccagttcttgcagggggtattactatgcttttaactgatagaaattttaatactactttcttcgatccagctggaggaggagatcctattttatatcaacatttattt
>BK2BB1_2_168
tttatctgcagcacaagcacattcagggccttctgtagatttagctatttttagtttacatatttctggactttcttctgtattaggatctattaattttattgtgactatttttaatatgagagctccaggaatgttcatgcataaaattcctttatttggatgatctgtattagtaactgcatttttacttgtaatttcattaccagttcttgcagggggtattactatgcttttaactgatagaaattttaatactactttcttcgatccagctggaggaggagatcctattttatatcaacatttatt
>BK2BB1_2_349
tttatctgcagcacaagcacattcagggccttctgtagatttagctattttcagtttacatatttctggactttcttctgtattaggatctattaattttattgtgactatttttaatatgagagctccaggaatgttcatgcataaaattcctttatttggatgatctgtattagtaactgcatttttacttgtaatttcattaccagttcttgcaggaggtattactatgcttttaactgatagaaattttaatactactttcttcgatccagctggaggaggagatcctattttataccaacatttattt
>BK2BB1_2_703
tttatctgcagcacaagcacattcagggccttctgtagatttagctattttcagtttacatatttctggactttcttctgtattaggatctattaattttattgtgactatttttaatatgagagctccaggaatgttcatgcataaaattcctttatttggatgatctgtattagtaactgcatttttacttgtaatttcattaccagttcttgcaggaggtattactatgcttttaactgatagaaattttaatactactttcttcgatccagctggaggaggagatcctattttatatcaacatttattt
>BK2BB1_2_932
tttatctgcagcacaagcacattcagggccttctgtagatttagctatttttagtttacatatttctggactttcttctgtattaggatctattaattttattgtgactatttttaatatgagagctccaggaatgttcatgcataaaattcctttatttggatgatctgtattagtaactgcatttttacttgtaatttcattaccagttcttgcagggggtattactatgcttttaactgatagaaattttaatactactttcttcgatccagctggaggaggagatcctatattctatcaacatttcttt
>BK2BB1_2_1740
tttatctgcagcacaagcacattcagggccttctgtagatttagctattttcagtttacatatttctggactttcttctgtattaggatctattaattttattgtgactatttttaatatgagagctccaggaatgttcatgcataaaattcctttatttggatgacctgtattagtaactgcatttttacttgtaatttcattaccagttcttgcaggaggtattactatgcttttaactgatagaaattttaatactactttcttcgatccagctggaggaggagatcctattttataccaacatttattt
>BK2BB1_2_1809
ctttatctgcagcacaagcacattcagggccttctgtagatttagctatttttagtttacatatttctggactttcttctgtattaggatctattaattttattgtgactatttttaatatgagagctccaggaatgttcatgcataaaattcctttatttggatgatctgtattagtaactgcatttttacttgtaatttcattaccagttcttgcagggggtattactatgcttttaactgatagaaattttaatactactttcttcgatccagctggaggaggagatcctattttatatcaacatttattc
>BK2BB1_2_1824
tttatctgcagcacaagcacatccagggccttctgtagatttagctatttttagtttacatatttctggactttcttctgtattaggatctattaattttattgtgactatttttaatatgagagctccaggaatgttcatgcataaaattcctttatttggatgatctgtattagtaactgcatttttacttgtaatttcattaccagttcttgcagggggtattactatgcttttaactgatagaaattttaatactactttcttcgatccagctggaggaggagatcctattttatatcaacatttatt
>BK2BB1_3_11
tttatctgcagcacaagcacattcagggccttctgtagatttagctatttttagtttacatatttctggactttcttctgtattaggatctattaattttattgtgactatttttaatatgagagctccaggaatgttcatgcataaaattcctttatttggatgatctgtattagtaactgcatttttacttgtaatttcattaccagttcttgcagggggtattactatgcttttaactgatagaaattttaatactactttcttcgatccagctggaggaggagatcctattttatatcaacatttattt
>BK2BB1_3_105
tttatctgcagcacgagcacattcagggccttctgtagatttagctattttcagtttacatatttctggactttcttctgtattaggatctattaattttattgtgactatttttaatatgagagctccaggaatgttcatgcataaaattcctttatttggatgatctgtattagtaactgcatttttacttgtaatttcattaccagttcttgcaggaggtattactatgcttttaactgatagaaattttaatactactttcttcgatccagctggaggaggagatcctattttataccaacatttattt
>BK2BB1_3_111
tttatctgcagcacaagcacattcagggccttctgtagatttagctatttttagtttacatatttctggactttcttctgtattaggatctattaattttattgtgactatttttaatatgagagctccaggaatgttcatgcataaaattcctttatttggatgatctgtattagtaactgcatttttacttgtaatttcattaccagttcttgcagggggtattactatgcttttaactgatagaaattttaatactactttcttcgatccagctggaggaggagatcctattttatatcaacatttattc
>BK2BB1_3_182
tttatctgcagcacaagcacattcagggccttctgtagatttagctatttttagtttacatatttctggaccttcttctgtattaggatctattaattttattgtgactatttttaatatgagagctccaggaatgttcatgcataaaattcctttatttggatgatctgtattagtaactgcatttttacttgtaatttcattaccagttcttgcagggggtattactatgcttttaactgatagaaattttaatactactttcttcgatccagctggaggaggagatcctattttatatcaacatttattt
>BK2BB1_3_229
tttatctgcagcacaagcacattcagggccttctgtagatttagctatttttagtttacatatttctggactttcttctgtattaggatctattaattttattgtgactatttttaatatgagagctccaggaatgttcatgcataaaattcctttatttggatgatctgtattagtaactgcatttttacttgtaatttcattaccagttcttgcagggggtattactatgcttttaactgatagaaattttaatactactttcttcgatccagctggaggaggagatcctattttatatcaacatttatt
>BK2BB1_3_230
ttatctgcagcacaagcacattcagggccttctgtagatttagctatttttagtttacatatttctggactttcttctgtattaggatctattaattttattgtgactatttttaatatgagagctccaggaatgttcatgcataaaattcctttatttggatgatctgtattagtaactgcatttttacttgtaatttcattaccagttcttgcagggggtattactatgcttttaactgatagaaattttaatactactttcttcgatccagctggaggaggagatcctattttatatcaacatttattt
>BK2BB1_3_612
tttatctgcagcacaagcacattcagggccttctgtagatttagctattttcagtttacatatttctggactttcttctgtattaggatctattaattttattgtgactatttttaatatgagagctccaggaatgttcatgcataaaattcctttatttggatgatctgtattagtaactgcatttttacttgtaatttcattaccagttcttgcaggaggtattactatgcttttaactgatagaaattttaatactactttcttcgatccagctggaggaggagatcctattttataccaacatttattt
>BK2BB1_3_767
tttatctgcagcacaagcacattcagggccttctgtagatttagctatttttagtttacatatttctggactttcttctgtattaggatctattaattttattgtgactatttttaatatgagagctccaggaatgttcatgcataaaattcctttatttggatgatctgtattagtaactgcatttttacttgtaatttcattaccagttcttgcagggggtattactatgcttttaactgatagaaattttaatactactttcttcgatccagctggaggaggagatcctattttatatcaacatttat
>BK2BB1_3_866
tttatctgcagcacaagcacattcagggccttctgtagatttagctatttttagtttacatatttctggactttcttctgtattaggatctattaattttattgtgactatttttaatatgagagctccaggaatgttcatgcataaaattcctttatttggatgatctgtattagtaactgcatttttacttgtaatttcattaccagttcttgcaggaggtattactatgcttttaactgatagaaattttaatactactttcttcgatccagctggaggaggagatcctattttataccaacatttattt
>BK2BB1_3_1023
tttatctgcagcacaagcacattcagggccttctgtagatttagctatttttagtttgcatatttctggactttcttctgtattaggatctattaattttattgtgactatttttaatatgagagctccaggaatgttcatgcataaaattcctttatttggatgatctgtattagtaactgcatttttacttgtaatttcattaccagttcttgcagggggtattactatgcttttaactgatagaaattttaatactactttcttcgatccagctggaggaggagatcctattttatatcaacatttattt
>BK2BB1_3_1097
tttatctgcagcacaagcacattcagggccttctgtagatttagctatttttagtttacatatttctggactttcttctgtattaggatctattaattttattgtgactatttttaatatgagagctccaggaatgttcatgcataaaattcctttatttggatgatctgtattagtaactgcatttttacttgtaatttcattaccagttcttgcagggggtattactatgcttttaactgatagaaattttaatactactttcttcgatccagctggaggaggagatcctattttatatcaacacttattt
>BK2BB1_3_1184
tttatctgcagcacaagcacattcagggccttctgtagatttagctatttttagtttacatatttctggactttcttctgtattaggatctattaattttattgtgactatttttaatatgagagctccaggaatgttcatgcataaaattcctttatttggatgatctgtattagtaactgcatttttacttgtaatttcattaccagttcttgcagggggtattactatgcttttaactgatagaaattttaatactactttcttcgatccagctggaggaggagatcctattttataccaacatttattt
>BK2BB1_3_1542
tttatctgcagcacaagcacattcagggccttctgtagatttagctatttttagtttacatatttctggactttcttctgtattaggatctattaattttattgtgactatttttaatatgagagctccaggaatgttcatgcataaaattcctttatttggatgatctgtattagtaactgcatttttacttgtaatttcattaccagttcttgcagggggtattactatgcttttaaccgatagaaattttaatactactttcttcgatccagctggaggaggagatcctattttatatcaacatttattt
>BK2BB1_3_1665
tttatctgcagcacaagcacattcagggccttctgtagatttagctatttttagtttacatatttctggactttcttctgtattaggatctattaattttattgtgactattcttaatatgagagctccaggaatgttcatgcataaaattcctttatttggatgatctgtattagtaactgcatttttacttgtaatttcattaccagttcttgcagggggtattactatgcttttaactgatagaaattttaatactactttcttcgatccagctggaggaggagatcctattttatatcaacatttattt
>BK2BB1_3_1785
tttatctgcagcacaagcacattcagggccttctgtagatttagctattttcagtttacatatttctggactttcttctgtattaggatctattaattttattgtgactatttttaatatgagagctccaggaatgttcatgcataaaattcctttatttggatgatctgtattagtaactgcatttttacttgtaatttcattaccagttcttgcaggaggtattactatgcttttaactgatagaaattttaatactactttcttcgatccagctggaggaggagatcctattttatatcaacatttattt
>BK2BB1_3_1868
tttatctgcagcacaagcacattcagggccttctgtagatttagctattttcagtttacatatttctggactttcttctgtattaggatctattaattttattgtgactatttttaatatgagagctccaggaatgttcatgcataaaattcctttatttggatgatctgtattagtaactgcatttttgcttgtaatttcattaccagttcttgcaggaggtattactatgcttttaactgatagaaattttaatactactttcttcgatccagctggaggaggagatcctattttataccaacatttattt
>BK2BB1_3_1915
tttatctgcagcacaagcacattcagggccttctgtagatttagctatttttagtttacatatttctggactttcttctgtattaggatctattaattttattgtgactatttttaatatgagagctccaggaatgttcatgcataaaattcctttatttggatgatctgtattagtaactgcatttttacttgtaatttcattaccagttcttgcagggggtattactatgcttttaactgatagaaattttaatacttcattttacgatcctgctggtggtggagatcctgtgttgtatcaacaccttttt
>BK2BB1_3_2085
tttatctgcagcacaagcacattcagggccttctgtagatttagctatttttagtttacatatttctggactttcttctgtattaggatctattaattttattgtgactatttttaatatgagagctccaggaatgttcatgcataaaattcctttatttggatgatctgtattagtaactgcatttttacttgtaatttcattaccagttcttgcagggggtattactatgcttttaactgatagaaattttaatactactttcttcgatccagctggaggaggagatcctattttatatcaacaccttttt
>BK2BB1_3_2202
tttatctgcagcacaagcacattcagggccttctgtagatttagctatttttagtttacatatttctggactttcttctgtattaggatctattaattttattgtgactatttttaatatgagagctccaggaatgttcatgcataaaattcctttatttggatgatctgtattagtaactgcatttttacttgtaatttcattaccagttcttgcagggggcattactatgcttttaactgatagaaattttaatactactttcttcgatccagctggaggaggagatcctattttatatcaacatttattt
>BK2BB1_3_2207
tttatctgcagcacaagcacattcagggccttctgtagatttagctatttttagtttacatatttctggactttcttctgtattaggatctattaattttattgtgactatttttaatatgagagctccaggaatgttcatgcataaaattcctttattttgatgatctgtattagtaactgcatttttacttgtaatttcattaccagttcttgcagggggtattactatgcttttaactgatagaaattttaatactactttcttcgatccagctggaggaggagatcctattttatatcaacatttattt
>BK2BB1_3_2329
tttatctgcagcacaagcacattcagggccttctgtagatttagctatttttagtttacatatttctggactttcttctgtattaggatctattaattttattgtgactatttttaatatgagagctccaggaatgttcatgcataaaattcctttatttggatgatctgtattagtaactgcatttttacttgtaatttcattaccagttcttgcagggggtattactatgcttttaactgatagaaattttaatactactttcttcgatccagctggaggaggagatcctatattctatcaacacttattt
>BK2BB1_3_2419
tttatctgcagcacaagcacattcagggccttctgtaggtttagctatttttagtttacatatttctggactttcttctgtattaggatctattaattttattgtgactatttttaatatgagagctccaggaatgttcatgcataaaattcctttatttggatgatctgtattagtaactgcatttttacttgtaatttcattaccagttcttgcagggggtattactatgcttttaactgatagaaattttaatactactttcttcgatccagctggaggaggagatcctattttatatcaacatttattt
>BK2BB1_3_2620
ctttatctgcagcacaagcacattcagggccttctgtagatttagctattttcagtttacatatttctggactttcttctgtattaggatctattaattttattgtgactatttttaatatgagagctccaggaatgttcatgcataaaattcctttatttggatgatctgtattagtaactgcatttttacttgtaatttcattaccagttcttgcaggaggtattactatgcttttaactgatagaaattttaatactactttcttcgatccagctggaggaggagatcctattttataccaacatttattt
>BK2BB1_3_2691
tttatctgcagcacaagcacattcagggccttctgtagatttagctatttttagtttacatatttctggactttcttctgtgttaggatctattaattttattgtgactatttttaatatgagagctccaggaatgttcatgcataaaattcctttatttggatgatctgtattagtaactgcatttttacttgtaatttcattaccagttcttgcagggggtattactatgcttttaactgatagaaattttaatactactttcttcgatccagctggaggaggagatcctattttatatcaacatttattt
>BK2BB1_3_2735
tttatctgcagcacaagcacattcagggccttctgtagatttagctatttttagtttacatatttctggactttcttctgtattaggatctattaattttattgtgactatttttaatatgagagctccaggaatgttcatgcataaaattcctttatttggatgatctgtattagtaactgcatttttacttgtaatttcattaccagttcttgcagggggtattactatgcttttaactgatagaaattttaatactactttcttcgatccagctggaggaggagatcctatattctatcaacatttattt
>BK2BB1_3_2760
tttatctgcagcacaagcacattcagggccttctgtagatttagctattttcagtttacatatttctggactttcttctgtattaggatctattaattttattgtgactatttttaatatgagagctccaggaatgttcatgcataaaattcctttatttggatgatctgtattagtaactgcatttttacttgtaatttcattaccagttcttgcaggaggtattactatgcttttaactgatagaaattttaatactactttcttcgatccagctggaggaggagatcctattttataccaacatttatt
>BK2BB1_3_2912
tttatctgcagcacaagcacattcagggccttctgtagatttagctattttcagtttacatatttctggactttcttctgtattaggatctattaattttattgtgactatttttaatatgagagctccaggaatgttcatgcataaaattcctttatttggatgatctgtattagtaactgcatttttacttgtaatttcattaccagttcttgcaggaggtattactatgcttttaactgatagaaattttaatactactttcttcgatccagctggaggaggagatcctattttataccaacacttattt
>BK2BB1_3_2917
tttatctgcagcacaagcacattcagggccttctgtagatttagctatttttagtttacatatttctggactttcttctgtattaggatctattaattttattgtgactatttttaatatgagagctccaggaatgttcatgcataaaattcctttatttggatgatctgtattagtaactgcatttttacttgtaatttcattaccagttcttgcagggggtattactatgcttttaactgatagaaattttagtactactttcttcgatccagctggaggaggagatcctattttatatcaacatttattt
>BK2BB1_3_2958
tatctgcagcacaagcacattcagggccttctgtagatttagctatttttagtttacatatttctggactttcttctgtattaggatctattaattttattgtgactatttttaatatgagagctccaggaatgttcatgcataaaattcctttatttggatgatctgtattagtaactgcatttttacttgtaatttcattaccagttcttgcagggggtattactatgcttttaactgatagaaattttaatactactttcttcgatccagctggaggaggagatcctattttatatcaacatttattt
>BK2BB1_3_3132
ttatctgcagcacaagcacattcagggccttctgtagatttagctattttcagtttacatatttctggactttcttctgtattaggatctattaattttattgtgactatttttaatatgagagctccaggaatgttcatgcataaaattcctttatttggatgatctgtattagtaactgcatttttacttgtaatttcattaccagttcttgcaggaggtattactatgcttttaactgatagaaattttaatactactttcttcgatccagctggaggaggagatcctattttataccaacatttattt
>BK2BB1_3_3277
tttatctgcagcacaagcacattcagggccttctgtagatttagctatttttagtttacatatttctggactttcttctgtattaggatctattaattttattgtgactatttttaatatgagagctccaggaatgttcatgcataaaattcctttatttggatgatctgtattagtaactgcatttttacttgtaatttcattaccagttcttgcagggggtattactatgcttttaactgatagaaattttaatactactttcttcgatccagctggaggaggagatcctattttatatcaacatctattt
>BK2BB1_3_3385
tttatctgcagcacaagcacattcagggccttctgtagatttagctattttcagtttacatatttctgggctttcttctgtattaggatctattaattttattgtgactatttttaatatgagagctccaggaatgttcatgcataaaattcctttatttggatgatctgtattagtaactgcatttttacttgtaatttcattaccagttcttgcaggaggtattactatgcttttaactgatagaaattttaatactactttcttcgatccagctggaggaggagatcctattttataccaacatttattt
>BK2BB1_3_3457
tttatctgcagcacaagcacattcagggccttctgtagatttagctatttttagtttacatatttctggactttcttctgtattaggatctattaattttattgtgactatttttaatatgagagctccaggaatgttcatgcataaaattcctttatttggatgatctgtattagtaactgcatttttacttgtaatttcattaccagttcttgcagggggtattactatgcttttaacagatcgtaattttaatactagtttctatgatccagcaggagggggagatcctgtattataccaacatcttttc
>BK2BB1_3_3968
tttatctgcagcacaagcacattcagggccttctgtagatttagctatttttagtttacatatttctggactttcttctgtattaggatctattaattttattgtgactatttttaatatgagagctccaggaatgttcatgcataaaattcctttatttggatgatctgtattagtaactgcatttttacttgtaatttcattaccagttcttgcagggggtattactatgcttttaactgatagaaattttaatactactttcttcgatccagctggaggaggagatcctgtattgtatcaacatttgttt
>BK2BB1_3_4157
tttatctgcagcacaagcacattcagggccttctgtagatttagctattttcagtttacatatttctggactttcttctgtattaggatctattaattttattgcgactatttttaatatgagagctccaggaatgttcatgcataaaattcctttatttggatgatctgtattagtaactgcatttttacttgtaatttcattaccagttcttgcaggaggtattactatgcttttaactgatagaaattttaatactactttcttcgatccagctggaggaggagatcctattttataccaacatttattt
>BK2BB1_3_4608
tttatctgcagcacaagcacattcagggccctctgtagatttagctatttttagtttacatatttctggactttcttctgtattaggatctattaattttattgtgactatttttaatatgagagctccaggaatgttcatgcataaaattcctttatttggatgatctgtattagtaactgcatttttacttgtaatttcattaccagttcttgcagggggtattactatgcttttaactgatagaaattttaatactactttcttcgatccagctggaggaggagatcctattttatatcaacatttattc
>BK2BB1_3_4783
tttatctgcagcacaagcacattcagggccttctgtagatttagctatttttagtttacatatttctggactttcttctgtattaggatctattaattttattgtgactatttttaatatgagagctccaggaatgttcatgcataaaattcctttatttggatgatctgtattagtaactgcatttttacttgtaatttcattaccagttcttgcagggggtattactatgcttttaactgatagaaattttaatactactttcttcgatccagctggaggaggtgatcctattttatatcaacatttattt
>BK2BB1_3_4959
tttatctgcagcacaagcacattcagggccttctgtagatttagctatttttagtttacatatttctggactttcttctgtattaggatctattaattttattgtgactatttttaatatgagagctccaggaatgttcatgcataaaattcctttatttggatgatctgtattagtaactgcatttttacttgtaatttcattaccagttcttgcggggggtattactatgcttttaactgatagaaattttaatactactttcttcgatccagctggaggaggagatcctattttatatcaacatttatt
>BK2BB1_3_5014
tttatctgcagcacaagcacattcagggccttctgtagatttagctattttcagtttacatatttctggactttcttctgtattaggatctattaattttattgtgactatttttaatatgagagctccaggaatgttcatgcataaaattcctttacttggatgatctgtattagtaactgcatttttacttgtaatttcattaccagttcttgcaggaggtattactatgcttttaactgatagaaattttaatactactttcttcgatccagctggaggaggagatcctattttataccaacatttattt
>BK2BB1_3_5076
tttatctgcagcacaagcacattcagggccttctgtagatttagctatttttagtttacatatttctggactttcttctgtattaggatctattaattttattgtgactatttttaatatgagagctccaggaatgttcatgcataaaattcctttatttggatgatctgtattagtaactgcatttttacttgtaatttcattaccagttcttgcagggggtattactatgcttttaactgatagaaattttaatactactttcttcgatccagctggaggaggagatccggttttgtatcaacatcttttt
>BK2BB1_3_5096
tttatctgcagcacaagcacattcagggccttctgtagatttagctatttttagtttacatatttctggactttcttctgtattaggatctattaattttattgtgactatttttaatatgagagctccaggaatgttcatgcataaaattcctttatttggatgatctgtattagtaactgcatttttacttgtaatttcattaccagttcttgcagggggtattactatgcttttaactgatagaaattttaatactactttcttcgatccagctggaggaggagatcctattttatatcaacatttgttc
>BK2BB1_3_5257
tttatctgcagcacaagcacattcagggccttctgtagatttagctattttcagtttacatatttctggactttcttctgtattaggatctattaattttattgtgactatttttaatatgagagctccaggaatgttcatgcataaaattcctttatttggacgatctgtattagtaactgcatttttacttgtaatttcattaccagttcttgcaggaggtattactatgcttttaactgatagaaattttaatactactttcttcgatccagctggaggaggagatcctattttataccaacatttattt
>BK2BB1_3_5279
tttatctgcagcacaagcacattcagggccttctgtagatttggctattttcagtttacatatttctggactttcttctgtattaggatctattaattttattgtgactatttttaatatgagagctccaggaatgttcatgcataaaattcctttatttggatgatctgtattagtaactgcatttttacttgtaatttcattaccagttcttgcaggaggtattactatgcttttaactgatagaaattttaatactactttcttcgatccagctggaggaggagatcctattttataccaacatttattt
>BK2BB1_3_5364
tttatctgcagcacaagcacattcagggccttctgtagatttagctattttcagcttacatatttctggactttcttctgtattaggatctattaattttattgtgactatttttaatatgagagctccaggaatgttcatgcataaaattcctttatttggatgatctgtattagtaactgcatttttacttgtaatttcattaccagttcttgcaggaggtattactatgcttttaactgatagaaattttaatactactttcttcgatccagctggaggaggagatcctattttataccaacatttattt
>BK2BB1_3_6017
tttatctgcagcacaagcacattcagggccttctgtagatttagctattttcagtttacatatttctggactttcttctgtattaggatctattaattttattgtgactatttttaatatgagagctccaggaatgttcatgcataaaattcctttatttggatgatctgtattagtaactgcatttttacttgtaatttcattaccagttcttgcaggaggtattactatgcttttaactgatagaaattttaatactactttcttcggtccagctggaggaggagatcctattttataccaacatttattt
>BK2BB1_3_6039
tttatctgcagcacaagcacattcagggccttctgtagatttagctattttcagtttacatatttctggactttcttctgtattaggatctattaattttattgtgactatttttaatatgagagctccaggaatgttcatgcataaaattcctttatttggatgatctgtattagtaactgcatttttactcgtaatttcattaccagttcttgcaggaggtattactatgcttttaactgatagaaattttaatactactttcttcgatccagctggaggaggagatcctattttataccaacatttattt
>BK2BB1_3_6229
tttatctgcagcacaagcacattcagggccttctgtagatttagctatttttagtttacatatttctggactttcttctgtattaggatctattaattttattgtgactatttttaatatgagagctccaggaatgttcatgcataaaattcctttatttggatgatctgtattagtaactgcatttttacttgtaatttcattaccagttcttgcagggggtattactatgcttttaactgatagaaattttaatacatctttttatgatccggcaggcggaggtgatcctgtattgtatcaacatttgttt
>BK2BB1_3_6453
tttatctgcagcacaagcacattcagggccttctgtagctttagctattttcagtttacatatttctggactttcttctgtattaggatctattaattttattgtgactatttttaatatgagagctccaggaatgttcatgcataaaattcctttatttggatgatctgtattagtaactgcatttttacttgtaatttcattaccagttcttgcaggaggtattactatgcttttaactgatagaaattttaatactactttcttcgatccagctggaggaggagatcctattttataccaacatttattt
>BK2BB1_3_6764
tttatctgcagcacaagcacattcagggccttctgtagatttagctatttttagtttacatatttctggactttcttctgtattaggatctattaattttattgtgactatttttaatatgagagctccaggaatgttcatgcataaaattcctttatttggatgatctgtattagtaactgcatttttacttgtaatttcattaccagttcttgcagggggtattactatgcttttaactgatagaaattttaatactagtttctatgatccagcaggagggggagatcctgtattataccaacatcttttc
>BK2BB1_3_6956
tttatctgcagcacaagcacattcagggccttctgtagatttagctattttcagtttacatatttctggactttcttctgtattaggatctattaattttattgtgactattttcaatatgagagctccaggaatgttcatgcataaaattcctttatttggatgatctgtattagtaactgcatttttacttgtaatttcattaccagttcttgcaggaggtattactatgcttttaactgatagaaattttaatactactttcttcgatccagctggaggaggagatcctattttataccaacatttattt
>BK2BB1_3_7048
tttatcagctattcaagcacattcaggaccttcagtagatttagctatttttagtttacatatttctggactttcttctgtattaggatctattaattttattgtgactatttttaatatgagagctccaggaatgttcatgcataaaattcctttatttggatgatctgtattagtaactgcatttttacttgtaatttcattaccagttcttgcagggggtattactatgcttttaactgatagaaattttaatactactttcttcgatccagctggaggaggagatcctattttatatcaacatttattt
>BK2BB1_3_7068
tttatctgcagcacaagcacattcagggccttctgtagatttagctatttttagtttacatatttctggactttcttctgtattaggatctattaattttattgtgactatttttaatatgagagctccaggaatgttcatgcataaaattcctttatttggatgatctgtattagtaactgcatttttacttgtaatttcattaccagttcttgcagggggtattactatgcttttaactgatagaaattttaatactactttctatgatccagcaggagggggagatcctgtattataccaacatcttttc
>BK2BB1_3_7297
tttatctgcagcacaagcacattcagggccttctgtagatttagctattttcagtttacatatttctggactttcttctgtattaggatctattaattttattgtgactatttttaatatgagagctccaggaatgttcatgcataaaattcctttatttggatgatctgtattagtaactgcatttttacttgtaacttcattaccagttcttgcaggaggtattactatgcttttaactgatagaaattttaatactactttcttcgatccagctggaggaggagatcctattttataccaacatttattt
>BK2BB1_3_7879
tttatctgcagcacaagcacattcagggccttctgtagatttagctatcttcagtttacatatttctggactttcttctgtattaggatctattaattttattgtgactatttttaatatgagagctccaggaatgttcatgcataaaattcctttatttggatgatctgtattagtaactgcatttttacttgtaatttcattaccagttcttgcaggaggtattactatgcttttaactgatagaaattttaatactactttcttcgatccagctggaggaggagatcctattttataccaacatttattt
>BK2BB1_3_8135
tttatctgcagcacaagcacattcagggccttctgtagatttagctatttttagtttacatatttctggactttcttctgtattaggatctattaattttattgtgactatttttaatatgagagctccaggaatgttcatgcataaaattcctttatttggatgatctgtattagtaactgcatttttacttttattatctttaccagtttttgcgggagcaattactatgcttttaacagatcgtaattttaatactagtttctatgatccagcaggagggggagatcctgtattataccaacatcttttc
>BK2BB1_3_8387
tttatctgcagcacaagcacattcagggccttctgtagatttagctattttcagtttacatatttctggactttcttctgtattaggacctattaattttattgtgactatttttaatatgagagctccaggaatgttcatgcataaaattcctttatttggatgatctgtattagtaactgcatttttacttgtaatttcattaccagttcttgcaggaggtattactatgcttttaactgatagaaattttaatactactttcttcgatccagctggaggaggagatcctattttataccaacatttattt
>BK2BB1_3_8650
tttatctgcagcacaagcacattcagggccttctgtagatttagctattttcagtttacatatttctggactttcttctgtattaggatctactaattttattgtgactatttttaatatgagagctccaggaatgttcatgcataaaattcctttatttggatgatctgtattagtaactgcatttttacttgtaatttcattaccagttcttgcaggaggtattactatgcttttaactgatagaaattttaatactactttcttcgatccagctggaggaggagatcctattttataccaacatttattt
>BK2BB1_3_8671
tttatctgcagcacaagcacattcagggccttctgtagatttagctatttttagtttacatatttctggactttcttctgtattaggatctattaattttattgtgactatttttaatatgagagctccaggaatgttcatgcataaaattcctttatttggatgatctgtattagtaactgcatttttacttgtaatttcattaccagttcttgcagggggtattactatgcttttaactgatagaaattttaatactactctcttcgatccagctggaggaggagatcctattttatatcaacatttatt
>BK2BB1_3_8993
tttatctgcagcacaagcacattcagggccttctgtagatttagctatttttagtttacatatttctggactttcttctgtattaggatctattaattttattgtgactatttttaatatgagagctccaggaatgttcatgcataaaattcctttatttggatgatctgtattagtaactgcatttttacttgtaatttcattaccagttcttgcagggggtattactatgcttttaactgatagaaattttaatactactttctttgatccaatctttggaggagatcctatattctatcaacatttattt
>BK2BB1_4_10
tttatctgcagcacaagcacattcagggccttctgtagatttagctatttttagtttacatatttctggactttcttctgtattaggatctattaattttattgtgactatttttaatatgagagctccaggaatgttcatgcataaaattcctttatttggatgatctgtattagtaactgcatttttacttgtaatttcattaccagttcttgcagggggtattactatgcttttaactgatagaaattttaatactactttcttcgatccagctggaggaggagatcctattttatatcaacatttattt
>BK2BB1_4_104
tttatctgcagcacaagcacattcagggccttctgtagatttagctatttttagtttacatatttctggactttcttctgtattaggatctattaattttattgtgactatttttaatatgagagctccaggaatgttcatgcataaaattcctttatttggatgatctgtattagtaactgcatttttacttgtaatttcattaccagttcttgcagggggtattactatgcttttaactgatagaaattttaatactactttcttcgatccagctggaggaggagatcctattttatatcaacatttattc
>BK2BB1_4_161
tttatctgcagcacaagcacattcagggccttctgtagatttagctatttttagtttacatatttctggaccttcttctgtattaggatctattaattttattgtgactatttttaatatgagagctccaggaatgttcatgcataaaattcctttatttggatgatctgtattagtaactgcatttttacttgtaatttcattaccagttcttgcagggggtattactatgcttttaactgatagaaattttaatactactttcttcgatccagctggaggaggagatcctattttatatcaacatttattt
>BK2BB1_4_186
tttatctgcagcacaagcacattcagggccttctgtagatttagctatttttagtttacatatttctggactttcttctgtattaggatctattaattttattgtgactatttttaatatgagagctccaggaatgttcatgcataaaattcctttatttggatgatctgtattagtaactgcatttttacttgtaatttcattaccagttcttgcagggggtattactatgcttttaactgatagaaattttaatactactttcttcgatccagctggagggggagatcctattttatatcaacatttattt
>BK2BB1_4_198
tttatctgcagcacaagcacattcagggccttctgtagatttagctatttttagtttacatatttctggactttcttctgtattaggatctattaattttattgtgactatttttaatatgagagctccaggaatgttcatgcataaaattcctttatttggatgatctgtattagtaactgcatttttacttgtaatttcattaccagttcttgcagggggtattactatgcttttaactgatagaaattttaatactactttcttcgatccagctggaggaggagatcctattttatatcaacatttatt
>BK2BB1_4_199
ttatctgcagcacaagcacattcagggccttctgtagatttagctatttttagtttacatatttctggactttcttctgtattaggatctattaattttattgtgactatttttaatatgagagctccaggaatgttcatgcataaaattcctttatttggatgatctgtattagtaactgcatttttacttgtaatttcattaccagttcttgcagggggtattactatgcttttaactgatagaaattttaatactactttcttcgatccagctggaggaggagatcctattttatatcaacatttattt
>BK2BB1_4_464
tttatctgcagcacaagcacattcagggccttctgtagatttagctattttcagtttacatatttctggactttcttctgtattaggatctattaattttattgtgactatttttaatatgagagctccaggaatgttcatgcataaaattcctttatttggatgatctgtattagtaactgcatttttacttgtaatttcattaccagttcttgcaggaggtattactatgcttttaactgatagaaattttaatactactttcttcgatccagctggaggaggagatcctattttataccaacatttattt
>BK2BB1_4_604
tttatctgcagcacaagcacattcagggccttctgtagatttagctatttttagtttacatatttctggactttcttctgtattaggatctattaattttattgtgactatttttaatatgagagctccaggaatgttcatgcataaaattcctttatttggatgatctgtattagtaactgcatttttacttgtaatttcattaccagttcttgcaggaggtattactatgcttttaactgatagaaattttaatactactttcttcgatccagctggaggaggagatcctattttataccaacatttattt
>BK2BB1_4_703
tttatctgcagcacaagcacattcagggccttctgtagatttagctatttttagtttgcatatttctggactttcttctgtattaggatctattaattttattgtgactatttttaatatgagagctccaggaatgttcatgcataaaattcctttatttggatgatctgtattagtaactgcatttttacttgtaatttcattaccagttcttgcagggggtattactatgcttttaactgatagaaattttaatactactttcttcgatccagctggaggaggagatcctattttatatcaacatttattt
>BK2BB1_4_746
tttatctgcagcacaagcacattcagggccttctgtagatttagctatttttagtttacatatttctggactttcttctgtattaggatctattaattttattgtgactatttttaatatgagagctccaggaatgttcatgcataaaattcctttatttggatgatctgtattagtaactgcatttttacttgtaatttcattaccagttcttgcagggggtattactatgcttttaactgatagaaattttaatactactttcttcgatccagctggaggaggagatcctattttatatcaacacttattt
>BK2BB1_4_782
tttatctgcagcacaagcacattcagggccttctgtagatttagctatttttagtttacatatttctggactttcttctgtattaggatctattaattttattgtgactatttttaatatgagagctccaggaatgttcatgcataaaattcctttatttggatgatctgtattagtaactgcatttttacttgtaatttcattaccagttcttgcagggggtattactatgcttttaactgatagaaattttaatactactttcttcgatccagctggaggaggagatcctattttataccaacatttattt
>BK2BB1_4_805
tttatctgcagcacaagcacattcagggccttctgtagatttagctatttttagtttacatatttctggactttcttctgtattaggatctattaattttattgtgactatttttaatatgagagctccaggaatgttcgtgcataaaattcctttatttggatgatctgtattagtaactgcatttttacttgtaatttcattaccagttcttgcagggggtattactatgcttttaactgatagaaattttaatactactttcttcgatccagctggaggaggagatcctattttatatcaacatttattt
>BK2BB1_4_809
tttatctgcagcacaagcacattcagggccttctgtagatttagctatttttagtttacatatttctggactttcttctgtattaggatctattaattttattgtgactatttttaatatgagagctccaggaatgttcatgcataaaattcctttatttggatgatctgtattagtaactgcattcttacttgtaatttcattaccagttcttgcagggggtattactatgcttttaactgatagaaattttaatactactttcttcgatccagctggaggaggagatcctattttatatcaacatttattt
>BK2BB1_4_986
tttatctgcagcacaagcacattcagggccttctgtagatttagctatttttagtttacatatttctggactttcttctgtattaggatctattaattttattgtgactattcttaatatgagagctccaggaatgttcatgcataaaattcctttatttggatgatctgtattagtaactgcatttttacttgtaatttcattaccagttcttgcagggggtattactatgcttttaactgatagaaattttaatactactttcttcgatccagctggaggaggagatcctattttatatcaacatttattt
>BK2BB1_4_1046
attaagtagtgtacaagcacattcagggccttctgtagatttagctatttttagtttacatatttctggactttcttctgtattaggatctattaattttattgtgactatttttaatatgagagctccaggaatgttcatgcataaaattcctttatttggatgatctgtattagtaactgcatttttacttgtaatttcattaccagttcttgcagggggtattactatgcttttaactgatagaaattttaatactactttcttcgatccagctggaggaggagatcctattttatatcaacatttattt
>BK2BB1_4_1201
tttatctgcagcacaagcacattcagggccttctgtagatttagctattttcagtttacatatttctggactttcttctgtattaggatctattaattttattgtgactatttttaatatgagagctccaggaatgttcatgcataaaattcctttatttggatgatctgtattagtaactgcatttttacttgtaatctcattaccagttcttgcaggaggtattactatgcttttaactgatagaaattttaatactactttcttcgatccagctggaggaggagatcctattttataccaacatttattt
>BK2BB1_4_1260
tttatctgcagcacaagcacattcagggccttctgtagatttagctatttttagtttacatatttctggactttcttctgtattaggatctattaattttattgtgactatttttaatatgagagctccaggaatgttcatgcataaaattcctttatttggatgatctgtattagtaactgcatttttacttgtaatttcattaccagttcttgcagggggtattactatgcttttaactgatagaaattttaatactactttcttcgatccagctggaggaggagatcctatattctatcaacacttattt
>BK2BB1_4_1343
tttatctgcagcacaagcacattcagggccttctgtagatttagctatttttagtttacatatttctggactttcttctgtattaggatctattaattttattgtgactatttttaatatgagagctccaggaatgttcatgcataaaattcctttatttggatgatctgtattagtaactgcatttttacttgtaattccattaccagttcttgcagggggtattactatgcttttaactgatagaaattttaatactactttcttcgatccagctggaggaggagatcctattttatatcaacatttatt
>BK2BB1_4_1404
tttatctgcagcacaagcacattcagggccttctgtagatttagctatttttagtttacatatttctggactttcttctgtattaggatctattaattttattgtgactatttttaatatgagagctccaggaatgttcatgcataaaattcctttatttggatgatctgtattagtaactgcatttttacttgtaatttcattaccagttcttgcagggggtattactatgcttttaactgatagaaattttaatactactttcttcgatccagctggaggaggagatcctattctatatcaacatttattt
>BK2BB1_4_1405
ctttatctgcagcacaagcacattcagggccttctgtagatttagctattttcagtttacatatttctggactttcttctgtattaggatctattaattttattgtgactatttttaatatgagagctccaggaatgttcatgcataaaattcctttatttggatgatctgtattagtaactgcatttttacttgtaatttcattaccagttcttgcaggaggtattactatgcttttaactgatagaaattttaatactactttcttcgatccagctggaggaggagatcctattttataccaacatttattt
>BK2BB1_4_1452
tttatctgcagcacaagcacattcagggccttctgtagatttagctattttcagtttacatatttctggactttcttctgtattaggatctattaattttattgtgactatttttaatatgagagctccaggaatgttcatgcataaaattcctttatttggatgatctgtattagtaactgcatttttacttgtaatttcattaccagttcttgcaggaggtattactatgcttttaactgatagaaattttaatactactttcttcgatccagctggaggaggagatcctattttataccaacatttatt
>BK2BB1_4_1487
ttatctgcagcacaagcacattcagggccttctgtagatttagctatttttagtttacatatttctggactttcttctgtattaggatctattaattttattgtgactatttttaatatgagagctccaggaatgttcatgcataaaattcctttatttggatgatctgtattagtaactgcatttttacttgtaatttcattaccagttcttgcagggggtattactatgcttttaactgatagaaatcttaatactactttcttcgatccagctggaggaggagatcctattttatatcaacatttattt
>BK2BB1_4_1506
tttatctgcagcacaagcacattcagggccttctgtagatttagctattttcagtttacatatttctggactttcttctgtattaggatctattaattttattgtgactatttttaatatgagagctccaggaatgttcatgcataaaattcctttatttggatgatctgtattagtaactgcatttttacttgtaatttcattaccagttcttgcaggaggtgttactatgcttttaactgatagaaattttaatactactttcttcgatccagctggaggaggagatcctattttataccaacatttattt
>BK2BB1_4_1521
tttatctgcagcacaagcacattcagggccttctgtagatttagctatttttagtttacatatttctggactttcttctgtattaggatctattaattttattgtgactatttttaatatgagagctccaggaatgttcatgcataaaattcctttatttggatgatctgtattagtaactgcatttttacttgtaatttcattaccagttcttgcagggggtattactatgcttttaactgatagaaattttagtactactttcttcgatccagctggaggaggagatcctattttatatcaacatttattt
>BK2BB1_4_1600
tttatctgcagcacaagcacattcagggccttctgtagatttagctatttttagtttacatatttctggactttcttctgtattaggatctattaattttattgtgactatttttaatatgagagctccaggaatgttcatgcataatattcctttatttggatgatctgtattagtaactgcatttttacttgtaatttcattaccagttcttgcagggggtattactatgcttttaactgatagaaattttaatactactttcttcgatccagctggaggaggagatcctattttatatcaacatttattt
>BK2BB1_4_1653
tttatctgcagcacaagcacattcagggccttctgtagatttagctatttttagtttacatatttctggactttcttctgtattaggatctattaattttattgtgactatttttaatatgagagctccaggaatgttcatgcataaaattcctttatttggatgatctgtattagtaactgcatttttacttgtaatttcattaccagttcttgcagggggtattactatgcttttaactgatagaaattttaatactactttcttcgatccagctggaggaggagatcctattttatatcaacatctattt
>BK2BB1_4_1854
attaagtagtgtacaagcacattcaggaccttcagttgatttagctatctttagcttacatttaaatggtgcagcttctattttaggtgcaataaattttattacaactatttttaatatgagagctccaggaatgttcatgcataaaattcctttatttggatgatctgtattagtaactgcatttttacttgtaatttcattaccagttcttgcagggggtattactatgcttttaactgatagaaattttaatactactttcttcgatccagctggaggaggagatcctattttatatcaacatttattt
>BK2BB1_4_1892
tttatctgcagcacaagcacattcagggccttctgtagatttagctatttttagtttacatatttctggactttcttctgtattaggatctattaattttattgtgactatttttaatatgagagctccaggaatgttcatgcataaaattcctttatttggatgatctgtattagtaactgcatttttacttgtaatttcattaccagttcttgcagggggtattactatgcttttaactgatagaaattttaatactactttcttcgatccaatctttggaggagatcctatattctatcaacatttattt
>BK2BB1_4_2004
tttatctgcagcgcaagcacattcagggccttctgtagatttagctatttttagtttacatatttctggactttcttctgtattaggatctattaattttattgtgactatttttaatatgagagctccaggaatgttcatgcataaaattcctttatttggatgatctgtattagtaactgcatttttacttgtaatttcattaccagttcttgcagggggtattactatgcttttaactgatagaaattttaatactactttcttcgatccagctggaggaggagatcctattttatatcaacatttatt
>BK2BB1_4_2541
tctatctgcagcacaagcacattcagggccttctgtagatttagctattttcagtttacatatttctggactttcttctgtattaggatctattaattttattgtgactatttttaatatgagagctccaggaatgttcatgcataaaattcctttatttggatgatctgtattagtaactgcatttttacttgtaatttcattaccagttcttgcaggaggtattactatgcttttaactgatagaaattttaatactactttcttcgatccagctggaggaggagatcctattttataccaacatttattt
>BK2BB1_4_2574
tttatctgcagcacaagcacattcagggccttctgtagatttagctatttttagtttacatatttctggactttcttctgtattaggatctattaattttattgtgactatttttaatatgagagctccaggaatgttcatgcataaaattcctttatttggatgatctgtattagtaactgcatttttacttgtaatttcattaccagttcttgcagggggtattactatgcttttaactgatagaaattttaatactactttcttcgatccagctggaggaggagatcctattttataccaacatttattc
>BK2BB1_4_2606
tttatctgcagcacaagcacattcagggccttctgtagatttagctatttttagtttacatatttctggactttcttctgtattaggatctattaattttattgtgactatttttaatatgagagctccaggaatgttcatgcataaaattcctttatttggatgatctgcattagtaactgcatttttacttgtaatttcattaccagttcttgcagggggtattactatgcttttaactgatagaaattttaatactactttcttcgatccagctggaggaggagatcctattttatatcaacatttatt
>BK2BB1_4_2650
tttatctgcagcacaagcacattcagggccttctgtagatttagctattttcagtttacatatttctggactttcttctgtattaggatctattaattttattgtgactatttttaatatgagagctccaggaatgttcatgcataagattcctttatttggatgatctgtattagtaactgcatttttacttgtaatttcattaccagttcttgcaggaggtattactatgcttttaactgatagaaattttaatactactttcttcgatccagctggaggaggagatcctattttataccaacatttattt
>BK2BB1_4_2662
tttatctgcagcacaagcacattcagggccttctgtagatttagctattttcagtttacatatttctggactttcttctgtattaggatctattaattttattgtgactatttttaatatgagagctccaggaatgttcatgcataaaattcctttatttggatgatctgtattagtaactgcatttttacttgtaatttcattaccagttcttgcaggaggtattactatgcttttaactgatagaaattttaatactactttcttcgatccagctggaggaggagatcctattttataccaacatctattt
>BK2BB1_4_2690
tttatctgcagcacaagcacattcagggccttctgtagatttagctatttttagtttacatatttctggactttcttctgtattaggatctattaattttattgtgactatttttaatatgagagctccaggaatgttcatgcataaaattcctttatttggatgatctgtattagtaactgcatttttacttgtaatttcattaccagttcttgcagggggtattactatgcttttaactgatggaaattttaatactactttcttcgatccagctggaggaggagatcctattttatatcaacatttatt
>BK2BB1_4_3193
tttatctgcagcacaagcacattcagggccttctgtagatttagctatttttagtttacatatttctggactttcttctgtattaggatctattaattttattgtgactatttttaatatgagagctccaggaatgttcatgcataaaattcctttatttggatgatctgtattagtaactgcatttttacttgtaatttcattaccagttcttgcagggggtattgctatgcttttaactgatagaaattttaatactactttcttcgatccagctggaggaggagatcctattttatatcaacatttattc
>BK2BB1_4_3266
tttatctgcagcacaagcacattcagggccttctgtagatttagctatttttagtttacatatttctggactttcttctgtattaggatctattaattttattgtgactatttttaatatgagagctccaggaatgttcatgcataaaattcctttatttggatgatctgtattagtaactgcatttttacttgtaatttcattaccagttcttgcagggggtattactatgcttttaactgatagaaattttaatactactttcttcgatccagctggaggaggagatcctattctatatcaacatttatt
>BK2BB1_4_3324
tttatctgcagcacaagcacattcagggccttctgtagatttagctatttttagtttacatatttctggactttcttctgtattaggatctattaattttattgtgactatttttaatatgagagctccaggaatgttcatgcataaaattcctttatttggatgatctgtattagtaactgcatttttacttgtaatttcattaccagttcttgcagggggtattactatgcttttaactgatagaaattttaatactacattctacgatccagcgggaggaggagatcctgttttataccaacatttattc
>BK2BB1_4_3420
tttatctgcagcacaagcacattcagggccttctgtagatttagctatttttagtttacatatttctggactttcttctgtattaggatccattaattttattgtgactatttttaatatgagagctccaggaatgttcatgcataaaattcctttatttggatgatctgtattagtaactgcatttttacttgtaatttcattaccagttcttgcagggggtattactatgcttttaactgatagaaattttaatactactttcttcgatccagctggaggaggagatcctattttatatcaacatttatt
>BK2BB1_4_3572
tttatctgcagcacaagcacattcagggccttctgtagatttagctattttcagtttacatatttctggactttcttctgtattaggatctattaattttattgtgactatttttaatatgagagctccaggaatgttcatgcataaaattcctttatttggatgatctgtattagtaactgcatttttacttgtaatttcattaccagttcttgcaggaggtattactatgcttctaactgatagaaattttaatactactttcttcgatccagctggaggaggagatcctattttataccaacatttattt
>BK2BB1_5_10
tttatctgcagcacaagcacattcagggccttctgtagatttagctatttttagtttacatatttctggactttcttctgtattaggatctattaattttattgtgactatttttaatatgagagctccaggaatgttcatgcataaaattcctttatttggatgatctgtattagtaactgcatttttacttgtaatttcattaccagttcttgcagggggtattactatgcttttaactgatagaaattttaatactactttcttcgatccagctggaggaggagatcctattttatatcaacatttattt
>BK2BB1_5_100
tttatctgcagcacaagcacattcagggccttctgtagatttagctatttttagtttacatatttctggactttcttctgtattaggatctattaattttattgtgactatttttaatatgagagctccaggaatgttcatgcataaaattcctttatttggatgatctgtattagtaactgcatttttacttgtaatttcattaccagttcttgcagggggtattactatgcttttaactgatagaaattttaatactactttcttcgatccagctggaggaggagatcctattttatatcaacatttattc
>BK2BB1_5_160
tttatctgcagcacaagcacattcagggccttctgtagatttagctatttttagtttacatatttctggaccttcttctgtattaggatctattaattttattgtgactatttttaatatgagagctccaggaatgttcatgcataaaattcctttatttggatgatctgtattagtaactgcatttttacttgtaatttcattaccagttcttgcagggggtattactatgcttttaactgatagaaattttaatactactttcttcgatccagctggaggaggagatcctattttatatcaacatttattt
>BK2BB1_5_192
tttatctgcagcacaagcacattcagggccttctgtagatttagctatttttagtttacatatttctggactttcttctgtattaggatctattaattttattgtgactatttttaatatgagagctccaggaatgttcatgcataaaattcctttatttggatgatctgtattagtaactgcatttttacttgtaatttcattaccagttcttgcagggggtattactatgcttttaactgatagaaattttaatactactttcttcgatccagctggagggggagatcctattttatatcaacatttattt
>BK2BB1_5_204
tttatctgcagcacaagcacattcagggccttctgtagatttagctatttttagtttacatatttctggactttcttctgtattaggatctattaattttattgtgactatttttaatatgagagctccaggaatgttcatgcataaaattcctttatttggatgatctgtattagtaactgcatttttacttgtaatttcattaccagttcttgcagggggtattactatgcttttaactgatagaaattttaatactactttcttcgatccagctggaggaggagatcctattttatatcaacatttatt
>BK2BB1_5_205
ttatctgcagcacaagcacattcagggccttctgtagatttagctatttttagtttacatatttctggactttcttctgtattaggatctattaattttattgtgactatttttaatatgagagctccaggaatgttcatgcataaaattcctttatttggatgatctgtattagtaactgcatttttacttgtaatttcattaccagttcttgcagggggtattactatgcttttaactgatagaaattttaatactactttcttcgatccagctggaggaggagatcctattttatatcaacatttattt
>BK2BB1_5_527
tttatctgcagcacaagcacattcagggccttctgtagatttagctattttcagtttacatatttctggactttcttctgtattaggatctattaattttattgtgactatttttaatatgagagctccaggaatgttcatgcataaaattcctttatttggatgatctgtattagtaactgcatttttacttgtaatttcattaccagttcttgcaggaggtattactatgcttttaactgatagaaattttaatactactttcttcgatccagctggaggaggagatcctattttataccaacatttattt
>BK2BB1_5_582
ttatctgcagcacaagcacattcagggccttctgtagatttagctatttttagtttacatatttctggactttcttctgtattaggatctattaattttattgtgactatttttaatatgagagctccaggaatgttcatgcataaaattcctttatttggatgatctgtattagtaactgcatttttacttgtaatttcattaccagttcttgcagggggtattactatgcttttaactgatagaaattttaatactactttcttcgatccagctggaggaggagatcctattttatatcaacatttatt
>BK2BB1_5_713
tttatctgcagcacaagcacattcagggccttctgtagatttagctatttttagtttacatatttctggactttcttctgtattaggatctattaattttattgtgactatttttaatatgagagctccaggaatgttcatgcataaaattcctttatttggatgatctgtattagtaactgcatttttacttgtaatttcattaccagttcttgcaggaggtattactatgcttttaactgatagaaattttaatactactttcttcgatccagctggaggaggagatcctattttataccaacatttattt
>BK2BB1_5_855
tttatctgcagcacaagcacattcagggccttctgtagatttagctatttttagtttacatatttctggactttcttctgtattaggatctattaattttattgtgactatttttaatatgagagctccaggaatgttcatgcataaaattcctttatttggatgatctgtattagtaactgcatttttacttgtaatttcattaccagttcttgcagggggtattactatgcttttaactgatagaaattttaatactactttcttcgatccagctggaggaggagatcctattttatatcaacacttattt
>BK2BB1_5_903
tttatctgcagcacaagcacattcagggccttctgtagatttagctatttttagtttacatatttctggactttcttctgtattaggatctattaattttattgtgactatttttaatatgagagctccaggaatgttcatgcataaaattcctttatttggatgatctgtattagtaactgcatttttacttgtaatttcattaccagttcttgcagggggtattactatgcttttaactgatagaaattttaatactactttcttcgatccagctggaggaggagatcctattttataccaacatttattt
>BK2BB1_5_943
tttatctgcagcacaagcacattcagggccttctgtagatttagctatttttagtttacatatttctggactttcttctgtattaggatctattaattttattgtgactatttttaatatgagagctccaggaatgttcatgcataaaattcctttatttggatgatctgtattagtaactgcattcttacttgtaatttcattaccagttcttgcagggggtattactatgcttttaactgatagaaattttaatactactttcttcgatccagctggaggaggagatcctattttatatcaacatttattt
>BK2BB1_5_1139
tttatctgcagcacaagcacattcagggccttctgtagatttagctatttttagtttacatatttctggactttcttctgtattaggatctattaattttattgtgactatttttaatatgagagctccaggaatgttcatgcataaaattcctttatttggatgatctgtattagtaactgcatttttacttgtaatttcattaccagttcttgcagggggtattactatgcttttaaccgatagaaattttaatactactttcttcgatccagctggaggaggagatcctattttatatcaacatttattt
>BK2BB1_5_1276
tttatctgcagcacaagcacattcagggccttctgtagatttagctattttcagtttacatatttctggactttcttctgtattaggatctattaattttattgtgactatttttaatatgagagctccaggaatgttcatgcataaaattcctttatttggatgatctgtattagtaactgcatttttacttgtaatttcattaccagttcttgcaggaggtattactatgcttttaactgatagaaattttaatactactttcttcgatccagctggaggaggagatcctattttatatcaacatttattt
>BK2BB1_5_1304
tttatctgcagcacaagcacattcagggccttctgtagatttagctatttttagtttacatatttctggactttcttctgtattaggatctattaattttattgtgactatttttaatatgagagctccaggaatgttcatgcataaaattcctttatttggatgatctgtattagtaactgcatttttacttgtaatttcattaccagttcttgcagggggtattactatgcttttaactgatagaaattttaatactactttcttcgatccagctggaggtggagatcctattttatatcaacatttattt
>BK2BB1_5_1428
tttatctgcagcacaagcacattcagggccttctgtagatttagctatttttagtttacatatttctggactttcttctgtattaggatctattaattttattgtgactatttttaatatgagagctccaggaatgttcatgcataaaattcctttatttggatgatctgtattagtaactgcatttttacttgtaatttcattaccagttcttgcagggggtattactatgcttttaactgatagaaattttaatactactttcttcgatccagctggaggaggagatcctattttatatcaacacttattc
>BK2BB1_5_1450
tttatctgcagcacaagcacattcagggccttctgtagatttagctatttttagtttacatatttctggactttcttctgtattaggatctattaattttattgtgactatttttaatatgagagctccaggaatgttcatgcataaaattcctttatttggatgatctgtattagtaactgcatttttacttgtaatttcattaccagttcttgcagggggtattactatgcttttaactgatagaaattttaatactactttcttcgatccagctggaggaggagatcctattttatatcaacaccttttt
>BK2BB1_5_1515
tttatctgcagcacaagcacattcagggccttctgtagatttagctatttttagtttacatatttctggactttcttctgtattaggatctattaattttattgtgactatttttaatatgagagctccaggaatgttcatgcataaaattcctttatttggatgatctgtattagtaactgcatttttacttgtaatttcattaccagttcttgcagggggcattactatgcttttaactgatagaaattttaatactactttcttcgatccagctggaggaggagatcctattttatatcaacatttattt
>BK2BB1_5_1517
tttatctgcagcacaagcacattcagggccttctgtagatttagctatttttagtttacatatttctggactttcttctgtattaggatctattaattttattgtgactatttttaatatgagagctccaggaatgttcatgcataaaattcctttattttgatgatctgtattagtaactgcatttttacttgtaatttcattaccagttcttgcagggggtattactatgcttttaactgatagaaattttaatactactttcttcgatccagctggaggaggagatcctattttatatcaacatttattt
>BK2BB1_5_1628
tttatctgcagcacaagcacattcagggccttctgtagatttagctattttcagtttacatatttctggactttcttctgtattaggttctattaattttattgtgactatttttaatatgagagctccaggaatgttcatgcataaaattcctttatttggatgatctgtattagtaactgcatttttacttgtaatttcattaccagttcttgcaggaggtattactatgcttttaactgatagaaattttaatactactttcttcgatccagctggaggaggagatcctattttataccaacatttattt
>BK2BB1_5_1726
tttatctgcagcacaagcacattcagggccttctgtagatttagctatttttagtttacatatttctggactttcttctgtattaggatctattaattttattgtgactatttttaatatgagagctccaggaatgttcatgcataaaattcctttatttggatgatctgtattagtaactgcatttttacttgtaatttcattaccagttcttgcagggggtattactatgcttttaactgatagaaattttaatactcctttcttcgatccagctggaggaggagatcctattttatatcaacatttattt
>BK2BB1_5_1743
tttatctgcagcacaagcacattcagggccttctgtagatttagctatttttagtttacatatttctggactttcttctgtattaggatctattaattttattgtgactatttttaatatgagagctccaggaatgttcatgcataaaattcctttatttggatgatctgtattagtaactgcatttttacttgtaatttcattaccagttcttgcagggggtattactatgcttttaactgatagaaattttaatactactttcttcgatccagctggaggaggagatcctattttatatcaacatctcttt
>BK2BB1_5_1811
tttatctgcagcacaagcacattcagggccttctgtagatttagctatttttagtttacatatttctggactttcttctgtgttaggatctattaattttattgtgactatttttaatatgagagctccaggaatgttcatgcataaaattcctttatttggatgatctgtattagtaactgcatttttacttgtaatttcattaccagttcttgcagggggtattactatgcttttaactgatagaaattttaatactactttcttcgatccagctggaggaggagatcctattttatatcaacatttattt
>BK2BB1_5_1839
tttatctgcagcacaagcacattcagggccttctgtagatttagctatttttagtttacatatttctggactttcttctgtattaggatctattaattttattgtgactatttttaatatgagagctccaggaatgttcatgcataaaattcctttatttggatgatctgtattagtaactgcatttttacttgtaatttcattaccagttcttgcagggggtattactatgcttttaactgatagaaattttaatactactttcttcgatccagctggaggaggagatcctatattctatcaacatttattt
>BK2BB1_5_1933
tttatctgcagcacaagcacattcagggccttctgtagatttagctatttttagtttacatatttctggactttcttctgtattaggatctattaattttattgtgactatttttaatatgagagctccaggaatgttcatgcataaaattcctttatttggatgatctgtattagtaactgcatttttacttgtaatttcattaccagttcttgcagggggtattactatgcttttaactgatagaaattttagtactactttcttcgatccagctggaggaggagatcctattttatatcaacatttattt
>BK2BB1_5_2047
ttatctgcagcacaagcacattcagggccttctgtagatttagctattttcagtttacatatttctggactttcttctgtattaggatctattaattttattgtgactatttttaatatgagagctccaggaatgttcatgcataaaattcctttatttggatgatctgtattagtaactgcatttttacttgtaatttcattaccagttcttgcaggaggtattactatgcttttaactgatagaaattttaatactactttcttcgatccagctggaggaggagatcctattttataccaacatttattt
>BK2BB1_5_2128
tttatctgcagcacaagcacattcagggccttctgtagatttagctatttttagtttacatatttctggactttcttctgtattaggatctattaattttattgtgactatttttaatatgagagctccaggaatgttcatgcataaaattcctttatttggatgatctgtattagtaactgcatttttacttgtaatttcattaccagttcttgcagggggtattactatgcttttaactgatagaaattttaatactactttcttcgatccagctggaggaggagatcctattttatatcaacatctattt
>BK2BB1_5_2152
tttatctgcagcacaagcacattcagggccttctgtagatttagctatttttagtttacatatttctggactttcttctgtattaggatctattaattttattgtgactatttttaatatgagagctccaggaatgttcatgcataaaattcctttatttggatgatctgtattagtaactgcatttttacttgtaatttcattaccagttcttgcagggggtattactatgcttttaactgatagaaattttaatactactttcttcgatccagctggaggaggagatcctattttatatcaacatcttttc
>BK2BB1_5_2217
tttatctgcagcacaagcacattcagggccttctgtagatttagctatttttagtttacatatttctggactttcttctgtattaggatctattaattttattgtgactatttttaatatgagagctccaggaatgttcatgcataaaattcctttatttggatgatctgtattagtaactgcatttttacttgtaatttcattaccagttcttgcagggggtattactatgcttttaacagatcgtaattttaatactagtttctatgatccagcaggagggggagatcctgtattataccaacatcttttc
>BK2BB1_5_2236
tttatctgcagcacaagcacattcagggccttctgtagatttagctattttcagtttacatatttctggactttcttctgtattaggatctattaattttattgtgactatttttaatatgagagctccaggaatgttcatgcataaaattcctttatttggatgatctgtattagtaactgcatttttacttgtaatttcattaccagttcttgcaggaggtattactacgcttttaactgatagaaattttaatactactttcttcgatccagctggaggaggagatcctattttataccaacatttattt
>BK2BB1_5_2330
tttatctgcagcacaagcacattcaggtccttctgtagatttagctatttttagtttacatatttctggactttcttctgtattaggatctattaattttattgtgactatttttaatatgagagctccaggaatgttcatgcataaaattcctttatttggatgatctgtattagtaactgcatttttacttgtaatttcattaccagttcttgcagggggtattactatgcttttaactgatagaaattttaatactactttcttcgatccagctggaggaggagatcctattttatatcaacatttattt
>BK2BB1_5_2584
tttatctgcagcacaagcacattcagggccttccgtagatttagctattttcagtttacatatttctggactttcttctgtattaggatctattaattttattgtgactatttttaatatgagagctccaggaatgttcatgcataaaattcctttatttggatgatctgtattagtaactgcatttttacttgtaatttcattaccagttcttgcaggaggtattactatgcttttaactgatagaaattttaatactactttcttcgatccagctggaggaggagatcctattttataccaacatttattt
>BK2BB1_5_2592
tttatctgcagcacaagcacattcagggccttctgtagatttagctatttttagtttacatatttctggactttcttctgtattaggatctattaattttattgtgactatttttaatatgagagctccaggaatgttcatgcataaaattcctttatttggatgatctgtattagtaactgcatttttacttgtaatttcattaccagttcttgcagggggtattactatgcttttaactgatagaaattttaatactactttcttcgatccagctggaggaggagatcctattttctatcaacacttattt
>BK2BB1_5_2662
tttatctgcagcacaagcacattcagggccttctgtagatttagctatttttagtttacatatttctggactttcttctgtattaggatctattaattttattgtgactatttttaatatgagagctccaggaatgttcatgcgtaaaattcctttatttggatgatctgtattagtaactgcatttttacttgtaatttcattaccagttcttgcagggggtattactatgcttttaactgatagaaattttaatactactttcttcgatccagctggaggaggagatcctattttatatcaacatttattc
>BK2BB1_5_2804
tttatctgcagcacaagcacattcagggccttctgtagatttagctattttcagtttacatatttctggactttcttctgtattaggatctattaattttattgtgactatttttaatatgagagctccaggaatgttcatgcataaaattcctttatttggatgatctgtattagtaactgcatttttacttgtaatttcattaccagttcttgcaggaggtattactatgcttttaactgatagaaattttaatactactttcttcgatccagctggaggaggagatcctattttataccaacatttgttt
>BK2BB1_5_2879
tttatctgcagcacaagcacattcagggccttctgtagatttagctatttttagtttacatatttctggactttcttctgtattaggatctattaattttattgtgactatttttaatatgagagctccaggaatgttcatgcataaaattcctttatttggatgatctgtattagtaactgcatttttactcgtaatttcattaccagttcttgcagggggtattactatgcttttaactgatagaaattttaatactactttcttcgatccagctggaggaggagatcctattttatatcaacatttattc
>BK2BB1_5_2974
tttatctgcagcacaagcacattcagggccttctgtagatttagctattttcagtttacatatttctggactttcttctgtattaggatctattaattttattgtgactatttttaatatgagagctccaggaatgttcatgcgtaaaattcctttatttggatgatctgtattagtaactgcatttttacttgtaatttcattaccagttcttgcaggaggtattactatgcttttaactgatagaaattttaatactactttcttcgatccagctggaggaggagatcctattttataccaacatttattt
>BK2BB1_5_2991
tttatctgcagcacaagcacattcagggccttctgtagatttagctatttttagtttacatatttctggactttcttctgtattaggatctattaattttattgtgactatttttaatatgggagctccaggaatgttcatgcataaaattcctttatttggatgatctgtattagtaactgcatttttacttgtaatttcattaccagttcttgcagggggtattactatgcttttaactgatagaaattttaatactactttcttcgatccagctggaggaggagatcctattttatatcaacatttatt
>BK2BB1_5_3365
tttatctgcagcacaagcacattcagggccttctgtagatttagctatttttagtttacatatttctggcctttcttctgtattaggatctattaattttattgtgactatttttaatatgagagctccaggaatgttcatgcataaaattcctttatttggatgatctgtattagtaactgcatttttacttgtaatttcattaccagttcttgcagggggtattactatgcttttaactgatagaaattttaatactactttcttcgatccagctggaggaggagatcctattttatatcaacatttatt
>BK2BB1_5_3446
tttatctgcagcacaagcacattcagggccttctgtagatttagctatttttagtttacatatttctggactttcttctgtattaggatctattaattttattgtgactatttttaatatgagagctccaggaatgttcatgcataaaattcctttatttggatgatctgtattagtaactgcatttttacttgtaatttcattaccagttcttgcagggggtattactatgcttttaactgatagaaattttaatactactttcttcgatccagctggaggaggagatcctattttatatcagcatttgttt
>BK2BB1_5_3553
tttatctgcagcacaagcacattcagggccttctgtagatttagctattttcagtttacatatttctggactttcttctgtattaggatctattaattttattgtgactatttttaatatgagagctccaggaatgttcatgcataaaattcctttatttggatgatctgtattagtaactgcatttttactcgtaatttcattaccagttcttgcaggaggtattactatgcttttaactgatagaaattttaatactactttcttcgatccagctggaggaggagatcctattttataccaacatttattt
>BK2BB1_5_4025
tttatctgcagcacaagcacattcagggccttctgtagatttagctatttttagtttacatatttctggactttcttctgtattaggatctattaattttattgtgactatttttaatatgagagctccaggagtgttcatgcataaaattcctttatttggatgatctgtattagtaactgcatttttacttgtaatttcattaccagttcttgcagggggtattactatgcttttaactgatagaaattttaatactactttcttcgatccagctggaggaggagatcctattttatatcaacatttatt
>BK2BB1_5_4261
tttatctgcagcacaagcacattcagggccttctgtagatttagctatttttagtttacatatttctggactttcttctgtattaggatctattaattttattgtgactatttttaatatgagagctccaggaatgttcatgcataaaattcctttatttggatgatctgtattagtaactgcatttttacttgtaatttcattaccagttcttgcagggggtattactatgcttttaactgatagaaattttaatactactttcttcgatccagctggaggaggagatcctattttatatcaacatctattc
>BK2BB1_5_4503
tttatctgcagcacaagcacattcagggccttctgtagatttagctattttcagtttacatatttctggactttcttctgtattaggatctattaattttattgtgactatttttaatatgagtgctccaggaatgttcatgcataaaattcctttatttggatgatctgtattagtaactgcatttttacttgtaatttcattaccagttcttgcaggaggtattactatgcttttaactgatagaaattttaatactactttcttcgatccagctggaggaggagatcctattttataccaacatttattt
>BK2BB1_5_4685
tttatctgcagcacaagcacattcagggccttctgtagatttagctattttcagtttacatatttctggcctttcttctgtattaggatctattaattttattgtgactatttttaatatgagagctccaggaatgttcatgcataaaattcctttatttggatgatctgtattagtaactgcatttttacttgtaatttcattaccagttcttgcaggaggtattactatgcttttaactgatagaaattttaatactactttcttcgatccagctggaggaggagatcctattttataccaacatttattt
>BK2BB1_5_4780
attaagtagtgtacaagcacattcaggaccttcagttgatttagctatctttagtttacatatttctggactttcttctgtattaggatctattaattttattgtgactatttttaatatgagagctccaggaatgttcatgcataaaattcctttatttggatgatctgtattagtaactgcatttttacttgtaatttcattaccagttcttgcagggggtattactatgcttttaactgatagaaattttaatactactttcttcgatccagctggaggaggagatcctattttatatcaacatttattt
>BK2BB1_5_4799
tttatctgcagcacaagcacattcagggccttctgtagatttagctattttcagtttacatatttctggactttcttctgtattaggatctattaattttattgtgactatttttaatacgagagctccaggaatgttcatgcataaaattcctttatttggatgatctgtattagtaactgcatttttacttgtaatttcattaccagttcttgcaggaggtattactatgcttttaactgatagaaattttaatactactttcttcgatccagctggaggaggagatcctattttataccaacatttattt
>BK2BB1_5_5087
tttatctgcagcacaagcacattcagggccttctgtagatttagctatttttagtttacatatttctggactttcttctgtattaggatctattaattttattgtgactatttttgatatgagagctccaggaatgttcatgcataaaattcctttatttggatgatctgtattagtaactgcatttttacttgtaatttcattaccagttcttgcagggggtattactatgcttttaactgatagaaattttaatactactttcttcgatccagctggaggaggagatcctattttatatcaacatttatt
>BK2BB1_5_5155
tttatctgcagcacaagcacattcagggccttctgtagatttagctattttcagttcacatatttctggactttcttctgtattaggatctattaattttattgtgactatttttaatatgagagctccaggaatgttcatgcataaaattcctttatttggatgatctgtattagtaactgcatttttacttgtaatttcattaccagttcttgcaggaggtattactatgcttttaactgatagaaattttaatactactttcttcgatccagctggaggaggagatcctattttataccaacatttattt
>BK2BC1_1_11
tttatctgcagcacaagcacattcagggccttctgtagatttagctatttttagtttacatatttctggactttcttctgtattaggatctattaattttattgtgactatttttaatatgagagctccaggaatgttcatgcataaaattcctttatttggatgatctgtattagtaactgcatttttacttgtaatttcattaccagttcttgcagggggtattactatgcttttaactgatagaaattttaatactactttcttcgatccagctggaggaggagatcctattttatatcaacatttattt
>BK2BC1_1_99
tttatctgcagcacaagcacattcagggccttctgtagatttagctatttttagtttacatatttctggactttcttctgtattaggatctattaattttattgtgactatttttaatatgagagctccaggaatgttcatgcataaaattcctttatttggatgatctgtattagtaactgcatttttacttgtaatttcattaccagttcttgcagggggtattactatgcttttaactgatagaaattttaatactactttcttcgatccagctggaggaggagatcctattttatatcaacatttattc
>BK2BC1_1_181
tttatctgcagcacaagcacattcagggccttctgtagatttagctatttttagtttacatatttctggactttcttctgtattaggatctattaattttattgtgactatttttaatatgagagctccaggaatgttcatgcataaaattcctttatttggatgatctgtattagtaactgcatttttacttgtaatttcattaccagttcttgcagggggtattactatgcttttaactgatagaaattttaatactactttcttcgatccagctggaggaggagatcctattttatatcaacatttatt
>BK2BC1_1_182
[truncated: 4,079,662 more chars]
