# Supplementary material for: A novel taxonomic database for eukaryotic mitochondrial cytochrome oxidase subunit I gene (eKOI), with a focus on protists diversity
Source: Database (Oxford). 2025 Sep 24;2025:baaf057. doi: 10.1093/database/baaf057 (PMC12462617; doi:10.1093/database/baaf057)
Supplement: baaf057_Supplemental_File [file baaf057_supplemental_file.zip › 3_ASV_metabarcoding/bigyra_OTUs.csv]

Sequence Name	OTU
A1-3-COI_ASV14455_13	4
A3-1-COI_ASV9940_35	4
A2-2-COI_ASV16543_5	5
A2-3-COI_ASV15229_10	5
B1-1-COI_ASV14090_15	5
A2-3-COI_ASV11265_28	6
A4-1-COI_ASV16831_4	6
B3-2-COI_ASV16172_7	6
Z-A-COI_ASV16238_7	6
A3-1-COI_ASV13329_18	7
A3-3-COI_ASV12709_21	8
A4-1-COI_ASV5363_66	9
A4-1-COI_ASV8006_46	9
A6-3-COI_ASV13181_19	9
B1-1-COI_ASV11713_26	9
C1-1-COI_ASV4198_81	9
T1-COI_ASV4198_81	9
Z-B-COI_ASV14176_15	9
A4-1-COI_ASV12926_20	10
A4-2-COI_ASV9571_37	11
A4-2-COI_ASV12725_21	12
A4-3-COI_ASV16351_6	13
A6-2-COI_ASV10196_34	14
B1-1-COI_ASV16885_4	15
T2-COI_ASV16466_6	15
B1-3-COI_ASV16153_7	16
Bahamas01__000052479	17
TurksCaicos_18__000052479	17
Bahamas01__000013833	18
Bahamas09__000013833	18
Jamaica_07__000013833	18
TurksCaicos_03__000013833	18
Bahamas01__000636643	19
Bahamas01__000752414	20
Bahamas09__000752414	20
Bahamas01__000132447	21
Bahamas02__000132447	21
Bahamas03__000132447	21
Bahamas05__000132447	21
Bahamas06__000132447	21
Bahamas07__000132447	21
Bahamas08__000132447	21
Bahamas09__000132447	21
Bahamas10__000132447	21
Bahamas11__000132447	21
Bahamas13__000132447	21
Bahamas14__000132447	21
Belize_03__000132447	21
Belize_06__000132447	21
Belize_07__000132447	21
BVI05__000132447	21
BVI07__000132447	21
BVI10__000132447	21
BVI11__000132447	21
BVI13__000132447	21
COI_19_249_W32_Water_Bautino_1_972	21
COI_19_555_W38_Water_Ersai_1_211	21
COI_19_558_W41_Water_Ersai_1_1026	21
COI_20_242_W44_Water_Ersai_1_1328	21
COI_20_243_W45_Water_Ersai_1_501	21
COI_20_244_W46_Water_Ersai_1_1472	21
COI_20_244_W46_Water_Ersai_1_2308	21
COI_20_246_W48_Water_Ersai_1_622	21
COI_23_242_S33_Sediment_Bautino_1_320	21
Jamaica_03__000132447	21
TurksCaicos_02__000132447	21
TurksCaicos_05__000132447	21
TurksCaicos_06__000132447	21
TurksCaicos_10__000132447	21
Bahamas02__000021138	22
Bahamas03__000021138	22
Bahamas05__000021138	22
Bahamas07__000021138	22
Bahamas10__000021138	22
Bahamas12__000021138	22
Bahamas13__000021138	22
Jamaica_02__000021138	22
Jamaica_03__000021138	22
Jamaica_04__000021138	22
Jamaica_05__000021138	22
Jamaica_06__000021138	22
Jamaica_07__000021138	22
Jamaica_08__000021138	22
Jamaica_09__000021138	22
Jamaica_10__000021138	22
Jamaica_11__000021138	22
Jamaica_12__000021138	22
TurksCaicos01__000021138	22
TurksCaicos_10__000021138	22
TurksCaicos_12__000021138	22
TurksCaicos_14__000021138	22
TurksCaicos_16__000021138	22
TurksCaicos_17__000021138	22
TurksCaicos_18__000021138	22
TurksCaicos_19__000021138	22
TurksCaicos_20__000021138	22
TurksCaicos_21__000021138	22
Bahamas02__000269333	23
Bahamas08__000269333	23
Bahamas09__000269333	23
BVI01__000269333	23
Bahamas02__000632310	24
BVI01__000632310	24
TurksCaicos_02__000632310	24
TurksCaicos_03__000632310	24
Bahamas09__000241508	25
Bahamas13__000241508	25
Jamaica_04__000241508	25
Jamaica_12__000241508	25
Bahamas09__000239528	26
Bahamas11__000026689	27
Bahamas14__000026689	27
Belize_04__000026689	27
Belize_06__000026689	27
Belize_07__000026689	27
BVI02__000026689	27
BVI03__000026689	27
BVI05__000026689	27
BVI07__000026689	27
BVI08__000026689	27
BVI09__000026689	27
BVI10__000026689	27
BVI11__000026689	27
BVI12__000026689	27
BVI13__000026689	27
Jamaica_04__000026689	27
Jamaica_06__000026689	27
Jamaica_07__000026689	27
Jamaica_08__000026689	27
Jamaica_09__000026689	27
Jamaica_10__000026689	27
Jamaica_11__000026689	27
TurksCaicos_13__000026689	27
Belize_06__001069862	28
BVI02__001069862	28
Jamaica_05__001069862	28
BK1BA1_1_11	29
BK1BA1_1_101	29
BK1BA1_1_158	29
BK1BA1_1_204	29
BK1BA1_1_502	29
BK1BA1_1_766	29
BK1BA1_1_845	29
BK1BA1_1_880	29
BK1BA1_1_1147	29
BK1BA1_1_1158	29
BK1BA1_1_1331	29
BK1BA1_1_1355	29
BK1BA1_1_1357	29
BK1BA1_1_1381	29
BK1BA1_1_1411	29
BK1BA1_1_1421	29
BK1BA1_1_1462	29
BK1BA1_1_1576	29
BK1BA1_1_1647	29
BK1BA1_1_1771	29
BK1BA1_1_1892	29
BK1BA1_1_2258	29
BK1BA1_1_2607	29
BK1BA1_1_2651	29
BK1BA1_1_2836	29
BK1BA1_1_2838	29
BK1BA1_1_3246	29
BK1BA1_1_3309	29
BK1BA1_2_11	29
BK1BA1_2_115	29
BK1BA1_2_178	29
BK1BA1_2_217	29
BK1BA1_2_233	29
BK1BA1_2_598	29
BK1BA1_2_963	29
BK1BA1_2_1013	29
BK1BA1_2_1063	29
BK1BA1_2_1093	29
BK1BA1_2_1109	29
BK1BA1_2_1332	29
BK1BA1_2_1504	29
BK1BA1_2_1518	29
BK1BA1_2_1540	29
BK1BA1_2_1699	29
BK1BA1_2_1772	29
BK1BA1_2_1781	29
BK1BA1_2_1818	29
BK1BA1_2_1896	29
BK1BA1_2_1962	29
BK1BA1_2_2097	29
BK1BA1_2_2141	29
BK1BA1_2_2170	29
BK1BA1_2_2186	29
BK1BA1_2_2515	29
BK1BA1_2_2526	29
BK1BA1_2_2758	29
BK1BA1_2_2840	29
BK1BA1_2_3013	29
BK1BA1_2_3147	29
BK1BA1_2_3327	29
BK1BA1_2_4365	29
BK1BA1_2_4608	29
BK1BA1_2_4662	29
BK1BA1_2_4855	29
BK1BA1_2_5052	29
BK1BA1_2_5088	29
BK1BA1_2_5231	29
BK1BA1_2_5339	29
BK1BA1_2_5549	29
BK1BA1_2_5576	29
BK1BA1_2_5706	29
BK1BA1_3_12	29
BK1BA1_3_117	29
BK1BA1_3_179	29
BK1BA1_3_217	29
BK1BA1_3_231	29
BK1BA1_3_549	29
BK1BA1_3_654	29
BK1BA1_3_887	29
BK1BA1_3_922	29
BK1BA1_3_1255	29
BK1BA1_3_1288	29
BK1BA1_3_1410	29
BK1BA1_3_1495	29
BK1BA1_3_1602	29
BK1BA1_3_1833	29
BK1BA1_3_1853	29
BK1BA1_3_2008	29
BK1BA1_3_2042	29
BK1BA1_3_2226	29
BK1BA1_3_2276	29
BK1BA1_3_2291	29
BK1BA1_3_2898	29
BK1BA1_3_2962	29
BK1BA1_3_3284	29
BK1BA1_3_3812	29
BK1BA1_3_4155	29
BK1BA1_4_11	29
BK1BA1_4_105	29
BK1BA1_4_153	29
BK1BA1_4_187	29
BK1BA1_4_403	29
BK1BA1_4_598	29
BK1BA1_4_728	29
BK1BA1_4_782	29
BK1BA1_4_970	29
BK1BA1_4_981	29
BK1BA1_4_990	29
BK1BA1_4_1092	29
BK1BA1_4_1477	29
BK1BA1_4_1599	29
BK1BA1_4_1787	29
BK1BA1_5_11	29
BK1BA1_5_110	29
BK1BA1_5_176	29
BK1BA1_5_209	29
BK1BA1_5_221	29
BK1BA1_5_575	29
BK1BA1_5_893	29
BK1BA1_5_937	29
BK1BA1_5_1032	29
BK1BA1_5_1230	29
BK1BA1_5_1587	29
BK1BA1_5_1606	29
BK1BA1_5_1656	29
BK1BA1_5_1708	29
BK1BA1_5_1836	29
BK1BA1_5_1948	29
BK1BA1_5_1953	29
BK1BA1_5_2076	29
BK1BA1_5_2166	29
BK1BA1_5_2174	29
BK1BA1_5_2241	29
BK1BA1_5_2360	29
BK1BA1_5_3098	29
BK1BA1_5_3371	29
BK1BA1_5_3466	29
BK1BA1_5_3473	29
BK1BA1_5_3516	29
BK1BA1_5_4038	29
BK1BA1_5_4044	29
BK1BA1_5_4307	29
BK1BA1_5_4324	29
BK1BA1_5_4369	29
BK1BB1_1_11	29
BK1BB1_1_110	29
BK1BB1_1_164	29
BK1BB1_1_196	29
BK1BB1_1_210	29
BK1BB1_1_537	29
BK1BB1_1_725	29
BK1BB1_1_835	29
BK1BB1_1_948	29
BK1BB1_1_1013	29
BK1BB1_1_1351	29
BK1BB1_1_1448	29
BK1BB1_1_1539	29
BK1BB1_1_1562	29
BK1BB1_1_1618	29
BK1BB1_1_1651	29
BK1BB1_1_1666	29
BK1BB1_1_1934	29
BK1BB1_1_2047	29
BK1BB1_1_2071	29
BK1BB1_1_2106	29
BK1BB1_1_2132	29
BK1BB1_1_2156	29
BK1BB1_1_2271	29
BK1BB1_1_2485	29
BK1BB1_1_2501	29
BK1BB1_1_2614	29
BK1BB1_1_2632	29
BK1BB1_1_2848	29
BK1BB1_1_2929	29
BK1BB1_1_2940	29
BK1BB1_1_3071	29
BK1BB1_1_3596	29
BK1BB1_1_3758	29
BK1BB1_1_3809	29
BK1BB1_1_4380	29
BK1BB1_2_11	29
BK1BB1_2_183	29
BK1BB1_2_447	29
BK1BB1_2_585	29
BK1BB1_2_751	29
BK1BB1_2_1060	29
BK1BB1_2_1094	29
BK1BB1_2_1162	29
BK1BB1_2_1270	29
BK1BB1_2_1430	29
BK1BB1_2_1472	29
BK1BB1_2_1558	29
BK1BB1_2_1571	29
BK1BB1_2_2108	29
BK1BB1_2_2438	29
BK1BB1_2_2617	29
BK1BB1_2_2619	29
BK1BB1_3_10	29
BK1BB1_3_98	29
BK1BB1_3_182	29
BK1BB1_3_424	29
BK1BB1_3_650	29
BK1BB1_3_685	29
BK1BB1_3_962	29
BK1BB1_3_1005	29
BK1BB1_3_1039	29
BK1BB1_3_1118	29
BK1BB1_3_1132	29
BK1BB1_3_1159	29
BK1BB1_3_1270	29
BK1BB1_3_1283	29
BK1BB1_3_1323	29
BK1BB1_3_1785	29
BK1BB1_3_1802	29
BK1BB1_3_1854	29
BK1BB1_3_2080	29
BK1BB1_3_2251	29
BK1BB1_3_2306	29
BK1BB1_3_2354	29
BK1BB1_4_10	29
BK1BB1_4_81	29
BK1BB1_4_314	29
BK1BB1_4_526	29
BK1BB1_4_605	29
BK1BB1_4_767	29
BK1BB1_4_848	29
BK1BB1_5_10	29
BK1BB1_5_114	29
BK1BB1_5_171	29
BK1BB1_5_217	29
BK1BB1_5_557	29
BK1BB1_5_777	29
BK1BB1_5_961	29
BK1BB1_5_1009	29
BK1BB1_5_1049	29
BK1BB1_5_1058	29
BK1BB1_5_1268	29
BK1BB1_5_1610	29
BK1BB1_5_1685	29
BK1BB1_5_1761	29
BK1BB1_5_2092	29
BK1BB1_5_2309	29
BK1BB1_5_2499	29
BK1BB1_5_2654	29
BK1BB1_5_3413	29
BK1BB1_5_3447	29
BK1BB1_5_3513	29
BK1BB1_5_3608	29
BK1BB1_5_3791	29
BK1BB1_5_4226	29
BK1BB1_5_4280	29
BK1BB1_5_4336	29
BK1BC1_1_11	29
BK1BC1_1_113	29
BK1BC1_1_180	29
BK1BC1_1_219	29
BK1BC1_1_235	29
BK1BC1_1_654	29
BK1BC1_1_922	29
BK1BC1_1_1085	29
BK1BC1_1_1140	29
BK1BC1_1_1214	29
BK1BC1_1_1632	29
BK1BC1_1_1761	29
BK1BC1_1_1988	29
BK1BC1_1_2025	29
BK1BC1_1_2210	29
BK1BC1_1_2240	29
BK1BC1_1_2502	29
BK1BC1_1_2557	29
BK1BC1_1_2585	29
BK1BC1_1_2599	29
BK1BC1_1_2622	29
BK1BC1_1_2743	29
BK1BC1_1_2930	29
BK1BC1_1_3046	29
BK1BC1_1_3092	29
BK1BC1_1_3352	29
BK1BC1_1_3511	29
BK1BC1_1_3625	29
BK1BC1_1_3907	29
BK1BC1_1_4117	29
BK1BC1_1_4249	29
BK1BC1_1_4547	29
BK1BC1_1_4638	29
BK1BC1_1_4909	29
BK1BC1_1_4921	29
BK1BC1_1_5746	29
BK1BC1_1_6287	29
BK1BC1_1_6333	29
BK1BC1_1_6472	29
BK1BC1_2_13	29
BK1BC1_2_112	29
BK1BC1_2_180	29
BK1BC1_2_224	29
BK1BC1_2_596	29
BK1BC1_2_830	29
BK1BC1_2_1054	29
BK1BC1_2_1110	29
BK1BC1_2_1155	29
BK1BC1_2_1167	29
BK1BC1_2_1603	29
BK1BC1_2_1631	29
BK1BC1_2_1812	29
BK1BC1_2_1895	29
BK1BC1_2_1900	29
BK1BC1_2_1992	29
BK1BC1_2_2065	29
BK1BC1_2_2158	29
BK1BC1_2_2200	29
BK1BC1_2_2256	29
BK1BC1_2_2294	29
BK1BC1_2_2399	29
BK1BC1_2_2689	29
BK1BC1_2_2728	29
BK1BC1_2_2918	29
BK1BC1_2_3094	29
BK1BC1_2_3599	29
BK1BC1_2_3823	29
BK1BC1_2_4069	29
BK1BC1_2_4338	29
BK1BC1_2_4517	29
BK1BC1_2_4949	29
BK1BC1_2_5156	29
BK1BC1_2_5419	29
BK1BC1_2_5577	29
BK1BC1_3_11	29
BK1BC1_3_95	29
BK1BC1_3_350	29
BK1BC1_3_758	29
BK1BC1_3_816	29
BK1BC1_3_878	29
BK1BC1_3_941	29
BK1BC1_3_1314	29
BK1BC1_4_10	29
BK1BC1_4_130	29
BK1BC1_4_267	29
BK1BC1_4_410	29
BK1BC1_4_497	29
BK1BC1_4_510	29
BK1BC1_4_798	29
BK1BC1_5_11	29
BK1BC1_5_117	29
BK1BC1_5_189	29
BK1BC1_5_232	29
BK1BC1_5_636	29
BK1BC1_5_1063	29
BK1BC1_5_1126	29
BK1BC1_5_1190	29
BK1BC1_5_1234	29
BK1BC1_5_1247	29
BK1BC1_5_1517	29
BK1BC1_5_1608	29
BK1BC1_5_1725	29
BK1BC1_5_1954	29
BK1BC1_5_2045	29
BK1BC1_5_2095	29
BK1BC1_5_2098	29
BK1BC1_5_2186	29
BK1BC1_5_2270	29
BK1BC1_5_2422	29
BK1BC1_5_2450	29
BK1BC1_5_2535	29
BK1BC1_5_2547	29
BK1BC1_5_2682	29
BK1BC1_5_2714	29
BK1BC1_5_2801	29
BK1BC1_5_2945	29
BK1BC1_5_2988	29
BK1BC1_5_3042	29
BK1BC1_5_3247	29
BK1BC1_5_3488	29
BK1BC1_5_3591	29
BK1BC1_5_3825	29
BK1BC1_5_3947	29
BK1BC1_5_4033	29
BK1BC1_5_4378	29
BK1BC1_5_4427	29
BK1BC1_5_5054	29
BK1BC1_5_5398	29
BK1BC1_5_5415	29
BK1BC1_5_5536	29
BK1BC1_5_5676	29
BK1BC1_5_5821	29
BK1BC1_5_6331	29
BK1BC1_5_6467	29
BK1BC1_5_6474	29
BK1BC1_5_6509	29
BK1SA1_1_10	29
BK1SA1_1_169	29
BK1SA1_1_181	29
BK1SA1_1_398	29
BK1SA1_1_573	29
BK1SA1_1_600	29
BK1SA1_1_816	29
BK1SA1_1_907	29
BK1SA1_1_1072	29
BK1SA1_1_1076	29
BK1SA1_1_1100	29
BK1SA1_1_1189	29
BK1SA1_1_1447	29
BK1SA1_1_1613	29
BK1SA1_1_1841	29
BK1SA1_1_1862	29
BK1SA1_1_1920	29
BK1SA1_1_1963	29
BK1SA1_1_1982	29
BK1SA1_1_2099	29
BK1SA1_1_2165	29
BK1SA1_1_2309	29
BK1SA1_1_2371	29
BK1SA1_2_10	29
BK1SA1_2_194	29
BK1SA1_2_475	29
BK1SA1_2_731	29
BK1SA1_2_761	29
BK1SA1_2_768	29
BK1SA1_2_1212	29
BK1SA1_2_1217	29
BK1SA1_2_1433	29
BK1SA1_2_1547	29
BK1SA1_2_1687	29
BK1SA1_2_1844	29
BK1SA1_2_2900	29
BK1SA1_3_11	29
BK1SA1_3_99	29
BK1SA1_3_290	29
BK1SA1_3_387	29
BK1SA1_3_405	29
BK1SA1_3_746	29
BK1SA1_3_777	29
BK1SA1_3_1029	29
BK1SA1_3_1060	29
BK1SA1_3_1095	29
BK1SA1_3_1172	29
BK1SA1_3_1208	29
BK1SA1_3_1331	29
BK1SA1_3_1468	29
BK1SA1_3_1486	29
BK1SA1_3_1785	29
BK1SA1_3_1863	29
BK1SA1_4_11	29
BK1SA1_4_151	29
BK1SA1_4_190	29
BK1SA1_4_429	29
BK1SA1_4_542	29
BK1SA1_4_642	29
BK1SA1_4_673	29
BK1SA1_4_888	29
BK1SA1_4_969	29
BK1SA1_4_1023	29
BK1SA1_4_1062	29
BK1SA1_4_1155	29
BK1SA1_4_1326	29
BK1SA1_4_1716	29
BK1SA1_4_1849	29
BK1SA1_4_1859	29
BK1SA1_4_1919	29
BK1SA1_4_2000	29
BK1SA1_5_11	29
BK1SA1_5_115	29
BK1SA1_5_218	29
BK1SA1_5_232	29
BK1SA1_5_569	29
BK1SA1_5_605	29
BK1SA1_5_821	29
BK1SA1_5_962	29
BK1SA1_5_1010	29
BK1SA1_5_1064	29
BK1SA1_5_1094	29
BK1SA1_5_1108	29
BK1SA1_5_1329	29
BK1SA1_5_1395	29
BK1SA1_5_1494	29
BK1SA1_5_1665	29
BK1SA1_5_1697	29
BK1SA1_5_1753	29
BK1SA1_5_1778	29
BK1SA1_5_1833	29
BK1SA1_5_1859	29
BK1SA1_5_1932	29
BK1SA1_5_2065	29
BK1SA1_5_2128	29
BK1SA1_5_2139	29
BK1SA1_5_2247	29
BK1SA1_5_2259	29
BK1SA1_5_2272	29
BK1SA1_5_2490	29
BK1SA1_5_2534	29
BK1SA1_5_2708	29
BK1SA1_5_2886	29
BK1SA1_5_2909	29
BK1SA1_5_2959	29
BK1SA1_5_3115	29
BK1SA1_5_3516	29
BK1SA1_5_3602	29
BK1SA1_5_3788	29
BK1SA1_5_3832	29
BK1SA1_5_3974	29
BK1SA1_5_4705	29
BK1SA1_5_5076	29
BK1SA1_5_5088	29
BK1SA1_5_5145	29
BK1SA1_5_5174	29
BK1SA1_5_5452	29
BK1SB1_1_11	29
BK1SB1_1_102	29
BK1SB1_1_106	29
BK1SB1_1_199	29
BK1SB1_1_215	29
BK1SB1_1_543	29
BK1SB1_1_720	29
BK1SB1_1_773	29
BK1SB1_1_832	29
BK1SB1_1_866	29
BK1SB1_1_921	29
BK1SB1_1_945	29
BK1SB1_1_960	29
BK1SB1_1_1088	29
BK1SB1_1_1213	29
BK1SB1_1_1287	29
BK1SB1_1_1422	29
BK1SB1_1_1556	29
BK1SB1_1_1653	29
BK1SB1_1_1711	29
BK1SB1_1_1749	29
BK1SB1_1_1782	29
BK1SB1_1_2197	29
BK1SB1_1_2275	29
BK1SB1_1_2327	29
BK1SB1_1_2440	29
BK1SB1_1_2493	29
BK1SB1_1_2553	29
BK1SB1_1_2678	29
BK1SB1_1_3175	29
BK1SB1_1_3249	29
BK1SB1_1_3259	29
BK1SB1_1_3262	29
BK1SB1_1_3316	29
BK1SB1_1_3371	29
BK1SB1_1_3428	29
BK1SB1_1_3506	29
BK1SB1_1_3516	29
BK1SB1_1_3697	29
BK1SB1_1_3729	29
BK1SB1_1_3746	29
BK1SB1_1_3798	29
BK1SB1_1_3810	29
BK1SB1_1_3943	29
BK1SB1_1_4067	29
BK1SB1_2_11	29
BK1SB1_2_94	29
BK1SB1_2_173	29
BK1SB1_2_185	29
BK1SB1_2_370	29
BK1SB1_2_384	29
BK1SB1_2_577	29
BK1SB1_2_600	29
BK1SB1_2_668	29
BK1SB1_2_761	29
BK1SB1_2_861	29
BK1SB1_2_869	29
BK1SB1_2_1020	29
BK1SB1_2_1181	29
BK1SB1_2_1331	29
BK1SB1_2_1968	29
BK1SB1_3_11	29
BK1SB1_3_97	29
BK1SB1_3_170	29
BK1SB1_3_183	29
BK1SB1_3_387	29
BK1SB1_3_569	29
BK1SB1_3_590	29
BK1SB1_3_599	29
BK1SB1_3_603	29
BK1SB1_3_677	29
BK1SB1_3_727	29
BK1SB1_3_849	29
BK1SB1_3_871	29
BK1SB1_3_895	29
BK1SB1_3_928	29
BK1SB1_3_995	29
BK1SB1_3_1028	29
BK1SB1_3_1257	29
BK1SB1_3_1401	29
BK1SB1_3_1633	29
BK1SB1_3_1715	29
BK1SB1_4_12	29
BK1SB1_4_113	29
BK1SB1_4_216	29
BK1SB1_4_519	29
BK1SB1_4_790	29
BK1SB1_4_820	29
BK1SB1_4_861	29
BK1SB1_4_888	29
BK1SB1_4_897	29
BK1SB1_4_953	29
BK1SB1_4_997	29
BK1SB1_4_1059	29
BK1SB1_4_1108	29
BK1SB1_4_1171	29
BK1SB1_4_1197	29
BK1SB1_4_1387	29
BK1SB1_4_1476	29
BK1SB1_4_1566	29
BK1SB1_4_1591	29
BK1SB1_4_1645	29
BK1SB1_4_1740	29
BK1SB1_4_1927	29
BK1SB1_4_2133	29
BK1SB1_4_2350	29
BK1SB1_4_2392	29
BK1SB1_4_2906	29
BK1SB1_4_2954	29
BK1SB1_4_3009	29
BK1SB1_4_3049	29
BK1SB1_4_3142	29
BK1SB1_4_3156	29
BK1SB1_4_3219	29
BK1SB1_4_3258	29
BK1SB1_4_3432	29
BK1SB1_4_3484	29
BK1SB1_4_3587	29
BK1SB1_4_3652	29
BK1SB1_4_3779	29
BK1SB1_5_11	29
BK1SB1_5_96	29
BK1SB1_5_169	29
BK1SB1_5_180	29
BK1SB1_5_370	29
BK1SB1_5_548	29
BK1SB1_5_588	29
BK1SB1_5_778	29
BK1SB1_5_812	29
BK1SB1_5_901	29
BK1SB1_5_926	29
BK1SB1_5_928	29
BK1SB1_5_1089	29
BK1SB1_5_1137	29
BK1SB1_5_1812	29
BK1SC1_1_12	29
BK1SC1_1_99	29
BK1SC1_1_171	29
BK1SC1_1_357	29
BK1SC1_1_696	29
BK1SC1_1_764	29
BK1SC1_1_797	29
BK1SC1_1_834	29
BK1SC1_1_851	29
BK1SC1_1_1292	29
BK1SC1_1_1373	29
BK1SC1_1_1386	29
BK1SC1_1_1536	29
BK1SC1_2_11	29
BK1SC1_2_98	29
BK1SC1_2_175	29
BK1SC1_2_369	29
BK1SC1_2_587	29
BK1SC1_2_669	29
BK1SC1_2_737	29
BK1SC1_2_928	29
BK1SC1_2_944	29
BK1SC1_2_950	29
BK1SC1_2_1298	29
BK1SC1_2_1578	29
BK1SC1_2_2152	29
BK1SC1_3_12	29
BK1SC1_3_103	29
BK1SC1_3_194	29
BK1SC1_3_210	29
BK1SC1_3_486	29
BK1SC1_3_514	29
BK1SC1_3_599	29
BK1SC1_3_780	29
BK1SC1_3_825	29
BK1SC1_3_868	29
BK1SC1_3_899	29
BK1SC1_3_907	29
BK1SC1_3_1074	29
BK1SC1_3_1097	29
BK1SC1_3_1122	29
BK1SC1_3_1197	29
BK1SC1_3_1355	29
BK1SC1_3_1410	29
BK1SC1_3_1433	29
BK1SC1_3_1471	29
BK1SC1_3_1509	29
BK1SC1_3_1611	29
BK1SC1_3_1646	29
BK1SC1_3_1669	29
BK1SC1_3_1675	29
BK1SC1_3_1734	29
BK1SC1_3_1746	29
BK1SC1_3_1895	29
BK1SC1_3_1923	29
BK1SC1_3_1939	29
BK1SC1_3_2030	29
BK1SC1_3_2128	29
BK1SC1_3_2462	29
BK1SC1_3_2605	29
BK1SC1_3_2776	29
BK1SC1_3_2992	29
BK1SC1_3_3032	29
BK1SC1_3_3126	29
BK1SC1_3_3182	29
BK1SC1_3_3364	29
BK1SC1_3_3412	29
BK1SC1_3_3592	29
BK1SC1_3_3628	29
BK1SC1_3_3686	29
BK1SC1_3_3768	29
BK1SC1_3_3796	29
BK1SC1_3_3850	29
BK1SC1_3_3870	29
BK1SC1_3_3896	29
BK1SC1_3_3962	29
BK1SC1_4_11	29
BK1SC1_4_89	29
BK1SC1_4_158	29
BK1SC1_4_325	29
BK1SC1_4_474	29
BK1SC1_4_582	29
BK1SC1_4_661	29
BK1SC1_4_689	29
BK1SC1_4_743	29
BK1SC1_4_1348	29
BK1SC1_4_1389	29
BK1SC1_5_11	29
BK1SC1_5_89	29
BK1SC1_5_166	29
BK1SC1_5_332	29
BK1SC1_5_637	29
BK1SC1_5_821	29
BK1SC1_5_845	29
BK1SC1_5_871	29
BK1SC1_5_1006	29
BK1SC1_5_1094	29
BK2BA1_1_9	29
BK2BA1_1_121	29
BK2BA1_1_219	29
BK2BA1_1_276	29
BK2BA1_1_283	29
BK2BA1_1_384	29
BK2BA1_1_620	29
BK2BA1_2_10	29
BK2BA1_2_105	29
BK2BA1_2_201	29
BK2BA1_2_216	29
BK2BA1_2_534	29
BK2BA1_2_722	29
BK2BA1_2_861	29
BK2BA1_2_894	29
BK2BA1_2_922	29
BK2BA1_2_1107	29
BK2BA1_2_1171	29
BK2BA1_2_1257	29
BK2BA1_2_1477	29
BK2BA1_2_1509	29
BK2BA1_2_1614	29
BK2BA1_2_1708	29
BK2BA1_2_1748	29
BK2BA1_2_1851	29
BK2BA1_2_2030	29
BK2BA1_2_2097	29
BK2BA1_2_2300	29
BK2BA1_2_2369	29
BK2BA1_2_2454	29
BK2BA1_2_2570	29
BK2BA1_2_2633	29
BK2BA1_2_3127	29
BK2BA1_2_3273	29
BK2BA1_2_3409	29
BK2BA1_2_3848	29
BK2BA1_3_10	29
BK2BA1_3_95	29
BK2BA1_3_140	29
BK2BA1_3_173	29
BK2BA1_3_364	29
BK2BA1_3_557	29
BK2BA1_3_953	29
BK2BA1_3_1121	29
BK2BA1_3_1319	29
BK2BA1_3_1415	29
BK2BA1_3_1480	29
BK2BA1_3_1507	29
BK2BA1_3_1609	29
BK2BA1_3_1808	29
BK2BA1_4_10	29
BK2BA1_4_107	29
BK2BA1_4_171	29
BK2BA1_4_220	29
BK2BA1_4_526	29
BK2BA1_4_562	29
BK2BA1_4_703	29
BK2BA1_4_802	29
BK2BA1_4_954	29
BK2BA1_4_1010	29
BK2BA1_4_1074	29
BK2BA1_4_1116	29
BK2BA1_4_1131	29
BK2BA1_4_1477	29
BK2BA1_4_1583	29
BK2BA1_4_1813	29
BK2BA1_4_1847	29
BK2BA1_4_1942	29
BK2BA1_4_1974	29
BK2BA1_4_1999	29
BK2BA1_4_2034	29
BK2BA1_4_2115	29
BK2BA1_4_2171	29
BK2BA1_4_2221	29
BK2BA1_4_2242	29
BK2BA1_4_2277	29
BK2BA1_4_2339	29
BK2BA1_4_2389	29
BK2BA1_4_2416	29
BK2BA1_4_2507	29
BK2BA1_4_2555	29
BK2BA1_4_2804	29
BK2BA1_4_2854	29
BK2BA1_4_2946	29
BK2BA1_4_3111	29
BK2BA1_4_3133	29
BK2BA1_4_3339	29
BK2BA1_4_3387	29
BK2BA1_4_3467	29
BK2BA1_4_3816	29
BK2BA1_4_4244	29
BK2BA1_4_4541	29
BK2BA1_4_4619	29
BK2BA1_4_4630	29
BK2BA1_4_5148	29
BK2BA1_4_5248	29
BK2BA1_4_5560	29
BK2BA1_4_5580	29
BK2BA1_4_5667	29
BK2BA1_4_5697	29
BK2BA1_4_5714	29
BK2BA1_4_5816	29
BK2BA1_4_5925	29
BK2BA1_4_6053	29
BK2BA1_4_6162	29
BK2BA1_4_6181	29
BK2BA1_4_6240	29
BK2BA1_4_6394	29
BK2BA1_4_6443	29
BK2BA1_4_6654	29
BK2BA1_4_6824	29
BK2BA1_4_6901	29
BK2BA1_4_6921	29
BK2BA1_4_7042	29
BK2BA1_5_9	29
BK2BA1_5_98	29
BK2BA1_5_173	29
BK2BA1_5_182	29
BK2BA1_5_395	29
BK2BA1_5_930	29
BK2BA1_5_1812	29
BK2BA1_5_2137	29
BK2BA1_5_2318	29
BK2BB1_1_11	29
BK2BB1_1_176	29
BK2BB1_1_365	29
BK2BB1_1_796	29
BK2BB1_1_1082	29
BK2BB1_2_10	29
BK2BB1_2_168	29
BK2BB1_2_349	29
BK2BB1_2_703	29
BK2BB1_2_932	29
BK2BB1_2_1740	29
BK2BB1_2_1824	29
BK2BB1_3_11	29
BK2BB1_3_105	29
BK2BB1_3_111	29
BK2BB1_3_182	29
BK2BB1_3_229	29
BK2BB1_3_612	29
BK2BB1_3_767	29
BK2BB1_3_866	29
BK2BB1_3_1023	29
BK2BB1_3_1097	29
BK2BB1_3_1184	29
BK2BB1_3_1542	29
BK2BB1_3_1665	29
BK2BB1_3_1785	29
BK2BB1_3_1868	29
BK2BB1_3_2085	29
BK2BB1_3_2202	29
BK2BB1_3_2207	29
BK2BB1_3_2329	29
BK2BB1_3_2419	29
BK2BB1_3_2691	29
BK2BB1_3_2735	29
BK2BB1_3_2760	29
BK2BB1_3_2912	29
BK2BB1_3_2917	29
BK2BB1_3_3277	29
BK2BB1_3_3385	29
BK2BB1_3_3968	29
BK2BB1_3_4157	29
BK2BB1_3_4608	29
BK2BB1_3_4783	29
BK2BB1_3_4959	29
BK2BB1_3_5014	29
BK2BB1_3_5076	29
BK2BB1_3_5096	29
BK2BB1_3_5257	29
BK2BB1_3_5279	29
BK2BB1_3_5364	29
BK2BB1_3_6017	29
BK2BB1_3_6039	29
BK2BB1_3_6453	29
BK2BB1_3_6956	29
BK2BB1_3_7048	29
BK2BB1_3_7297	29
BK2BB1_3_7879	29
BK2BB1_3_8387	29
BK2BB1_3_8650	29
BK2BB1_3_8671	29
BK2BB1_3_8993	29
BK2BB1_4_10	29
BK2BB1_4_104	29
BK2BB1_4_161	29
BK2BB1_4_186	29
BK2BB1_4_198	29
BK2BB1_4_464	29
BK2BB1_4_604	29
BK2BB1_4_703	29
BK2BB1_4_746	29
BK2BB1_4_782	29
BK2BB1_4_805	29
BK2BB1_4_809	29
BK2BB1_4_986	29
BK2BB1_4_1046	29
BK2BB1_4_1201	29
BK2BB1_4_1260	29
BK2BB1_4_1343	29
BK2BB1_4_1404	29
BK2BB1_4_1452	29
BK2BB1_4_1506	29
BK2BB1_4_1521	29
BK2BB1_4_1600	29
BK2BB1_4_1653	29
BK2BB1_4_1892	29
BK2BB1_4_2004	29
BK2BB1_4_2541	29
BK2BB1_4_2574	29
BK2BB1_4_2606	29
BK2BB1_4_2650	29
BK2BB1_4_2662	29
BK2BB1_4_2690	29
BK2BB1_4_3193	29
BK2BB1_4_3266	29
BK2BB1_4_3324	29
BK2BB1_4_3420	29
BK2BB1_4_3572	29
BK2BB1_5_10	29
BK2BB1_5_100	29
BK2BB1_5_160	29
BK2BB1_5_192	29
BK2BB1_5_204	29
BK2BB1_5_527	29
BK2BB1_5_713	29
BK2BB1_5_855	29
BK2BB1_5_903	29
BK2BB1_5_943	29
BK2BB1_5_1139	29
BK2BB1_5_1276	29
BK2BB1_5_1304	29
BK2BB1_5_1428	29
BK2BB1_5_1450	29
BK2BB1_5_1515	29
BK2BB1_5_1517	29
BK2BB1_5_1628	29
BK2BB1_5_1726	29
BK2BB1_5_1743	29
BK2BB1_5_1811	29
BK2BB1_5_1839	29
BK2BB1_5_1933	29
BK2BB1_5_2128	29
BK2BB1_5_2152	29
BK2BB1_5_2236	29
BK2BB1_5_2330	29
BK2BB1_5_2584	29
BK2BB1_5_2592	29
BK2BB1_5_2662	29
BK2BB1_5_2804	29
BK2BB1_5_2879	29
BK2BB1_5_2974	29
BK2BB1_5_2991	29
BK2BB1_5_3365	29
BK2BB1_5_3446	29
BK2BB1_5_3553	29
BK2BB1_5_4025	29
BK2BB1_5_4261	29
BK2BB1_5_4503	29
BK2BB1_5_4685	29
BK2BB1_5_4799	29
BK2BB1_5_5087	29
BK2BB1_5_5155	29
BK2BC1_1_11	29
BK2BC1_1_99	29
BK2BC1_1_181	29
BK2BC1_1_422	29
BK2BC1_1_500	29
BK2BC1_1_660	29
BK2BC1_1_688	29
BK2BC1_1_1052	29
BK2BC1_1_1298	29
BK2BC1_1_1417	29
BK2BC1_1_1890	29
BK2BC1_1_1897	29
BK2BC1_1_1941	29
BK2BC1_1_1948	29
BK2BC1_1_2159	29
BK2BC1_1_2275	29
BK2BC1_1_2660	29
BK2BC1_2_10	29
BK2BC1_2_93	29
BK2BC1_2_143	29
BK2BC1_2_180	29
BK2BC1_2_389	29
BK2BC1_2_405	29
BK2BC1_2_600	29
BK2BC1_2_820	29
BK2BC1_2_920	29
BK2BC1_2_965	29
BK2BC1_2_966	29
BK2BC1_2_1002	29
BK2BC1_2_1317	29
BK2BC1_2_2434	29
BK2BC1_3_10	29
BK2BC1_3_89	29
BK2BC1_3_364	29
BK2BC1_3_548	29
BK2BC1_3_701	29
BK2BC1_3_795	29
BK2BC1_3_825	29
BK2BC1_3_965	29
BK2BC1_3_1341	29
BK2BC1_3_1425	29
BK2BC1_4_12	29
BK2BC1_4_110	29
BK2BC1_4_168	29
BK2BC1_4_209	29
BK2BC1_4_526	29
BK2BC1_4_920	29
BK2BC1_4_1013	29
BK2BC1_4_1024	29
BK2BC1_4_1592	29
BK2BC1_4_1597	29
BK2BC1_4_1727	29
BK2BC1_4_1877	29
BK2BC1_4_2085	29
BK2BC1_4_2200	29
BK2BC1_4_2205	29
BK2BC1_4_2355	29
BK2BC1_4_2454	29
BK2BC1_4_2898	29
BK2BC1_4_4269	29
BK2BC1_4_4868	29
BK2BC1_4_5165	29
BK2BC1_4_5601	29
BK2BC1_4_6026	29
BK2BC1_5_10	29
BK2BC1_5_99	29
BK2BC1_5_194	29
BK2BC1_5_465	29
BK2BC1_5_609	29
BK2BC1_5_747	29
BK2BC1_5_779	29
BK2BC1_5_788	29
BK2BC1_5_950	29
BK2BC1_5_1051	29
BK2BC1_5_1180	29
BK2BC1_5_1414	29
BK2BC1_5_1631	29
BK2BC1_5_1797	29
BK2BC1_5_1837	29
BK2BC1_5_2429	29
BK2BC1_5_2913	29
BK2BC1_5_3190	29
BK2BC1_5_3336	29
BK2BC1_5_3356	29
BK2BC1_5_3598	29
BK2BC1_5_3780	29
BK2SA1_1_9	29
BK2SA1_1_100	29
BK2SA1_1_115	29
BK2SA1_1_221	29
BK2SA1_1_365	29
BK2SA1_2_10	29
BK2SA1_2_78	29
BK2SA1_2_137	29
BK2SA1_2_364	29
BK2SA1_2_369	29
BK2SA1_2_426	29
BK2SA1_2_556	29
BK2SA1_3_11	29
BK2SA1_3_105	29
BK2SA1_3_157	29
BK2SA1_3_179	29
BK2SA1_3_191	29
BK2SA1_3_425	29
BK2SA1_3_445	29
BK2SA1_3_528	29
BK2SA1_3_694	29
BK2SA1_3_720	29
BK2SA1_3_744	29
BK2SA1_3_909	29
BK2SA1_3_963	29
BK2SA1_3_983	29
BK2SA1_3_1005	29
BK2SA1_3_1094	29
BK2SA1_3_1141	29
BK2SA1_3_1142	29
BK2SA1_3_1153	29
BK2SA1_3_1218	29
BK2SA1_3_1310	29
BK2SA1_3_1368	29
BK2SA1_3_1428	29
BK2SA1_3_1524	29
BK2SA1_3_1538	29
BK2SA1_3_1577	29
BK2SA1_3_1599	29
BK2SA1_3_1793	29
BK2SA1_3_1832	29
BK2SA1_3_2111	29
BK2SA1_3_2189	29
BK2SA1_3_2416	29
BK2SA1_3_2581	29
BK2SA1_3_2836	29
BK2SA1_3_3070	29
BK2SA1_3_3094	29
BK2SA1_3_3102	29
BK2SA1_3_3130	29
BK2SA1_3_3282	29
BK2SA1_4_11	29
BK2SA1_4_113	29
BK2SA1_4_121	29
BK2SA1_4_194	29
BK2SA1_4_231	29
BK2SA1_4_249	29
BK2SA1_4_460	29
BK2SA1_4_617	29
BK2SA1_4_663	29
BK2SA1_4_1072	29
BK2SA1_4_1134	29
BK2SA1_4_1199	29
BK2SA1_4_1249	29
BK2SA1_4_1264	29
BK2SA1_4_1661	29
BK2SA1_4_1664	29
BK2SA1_4_1768	29
BK2SA1_4_1775	29
BK2SA1_4_1820	29
BK2SA1_4_2021	29
BK2SA1_4_2170	29
BK2SA1_4_2214	29
BK2SA1_4_2241	29
BK2SA1_4_2277	29
BK2SA1_4_2279	29
BK2SA1_4_2363	29
BK2SA1_4_2534	29
BK2SA1_4_2596	29
BK2SA1_4_2633	29
BK2SA1_4_2644	29
BK2SA1_4_3078	29
BK2SA1_4_3129	29
BK2SA1_4_3352	29
BK2SA1_4_3599	29
BK2SA1_4_3616	29
BK2SA1_4_3876	29
BK2SA1_4_4180	29
BK2SA1_4_4691	29
BK2SA1_4_4745	29
BK2SA1_4_4961	29
BK2SA1_4_5320	29
BK2SA1_4_5428	29
BK2SA1_4_5676	29
BK2SA1_4_5704	29
BK2SA1_4_5737	29
BK2SA1_4_5982	29
BK2SA1_4_6109	29
BK2SA1_4_6358	29
BK2SA1_4_6562	29
BK2SA1_4_6584	29
BK2SA1_4_6917	29
BK2SA1_5_11	29
BK2SA1_5_314	29
BK2SA1_5_548	29
BK2SA1_5_568	29
BK2SA1_5_734	29
BK2SA1_5_1003	29
BK2SA1_5_1055	29
BK2SA1_5_1088	29
BK2SB1_1_12	29
BK2SB1_1_117	29
BK2SB1_1_190	29
BK2SB1_1_223	29
BK2SB1_1_242	29
BK2SB1_1_651	29
BK2SB1_1_801	29
BK2SB1_1_920	29
BK2SB1_1_1102	29
BK2SB1_1_1183	29
BK2SB1_1_1264	29
BK2SB1_1_1319	29
BK2SB1_1_1332	29
BK2SB1_1_1681	29
BK2SB1_1_1800	29
BK2SB1_1_1929	29
BK2SB1_1_1945	29
BK2SB1_1_2232	29
BK2SB1_1_2396	29
BK2SB1_1_2398	29
BK2SB1_1_2448	29
BK2SB1_1_2534	29
BK2SB1_1_2550	29
BK2SB1_1_2637	29
BK2SB1_1_2856	29
BK2SB1_1_2929	29
BK2SB1_1_2977	29
BK2SB1_1_2986	29
BK2SB1_1_3023	29
BK2SB1_1_3158	29
BK2SB1_1_3199	29
BK2SB1_1_3445	29
BK2SB1_1_3466	29
BK2SB1_1_3567	29
BK2SB1_1_3631	29
BK2SB1_1_3814	29
BK2SB1_1_3983	29
BK2SB1_1_4097	29
BK2SB1_1_4293	29
BK2SB1_1_4632	29
BK2SB1_1_5005	29
BK2SB1_1_5286	29
BK2SB1_1_5364	29
BK2SB1_1_5459	29
BK2SB1_1_5534	29
BK2SB1_1_5741	29
BK2SB1_1_5864	29
BK2SB1_1_6192	29
BK2SB1_1_6959	29
BK2SB1_1_7153	29
BK2SB1_1_7371	29
BK2SB1_1_7446	29
BK2SB1_1_7508	29
BK2SB1_1_7556	29
BK2SB1_1_7837	29
BK2SB1_1_7924	29
BK2SB1_1_8060	29
BK2SB1_1_8405	29
BK2SB1_1_8440	29
BK2SB1_1_8603	29
BK2SB1_1_9155	29
BK2SB1_2_11	29
BK2SB1_2_106	29
BK2SB1_2_169	29
BK2SB1_2_216	29
BK2SB1_2_522	29
BK2SB1_2_839	29
BK2SB1_2_901	29
BK2SB1_2_913	29
BK2SB1_2_920	29
BK2SB1_2_1141	29
BK2SB1_2_1383	29
BK2SB1_2_1669	29
BK2SB1_2_1674	29
BK2SB1_2_1684	29
BK2SB1_2_2040	29
BK2SB1_3_13	29
BK2SB1_3_116	29
BK2SB1_3_185	29
BK2SB1_3_225	29
BK2SB1_3_534	29
BK2SB1_3_568	29
BK2SB1_3_956	29
BK2SB1_3_1049	29
BK2SB1_3_1056	29
BK2SB1_3_1628	29
BK2SB1_3_1710	29
BK2SB1_3_1789	29
BK2SB1_3_1853	29
BK2SB1_3_2000	29
BK2SB1_3_2062	29
BK2SB1_3_2172	29
BK2SB1_3_3732	29
BK2SB1_3_3751	29
BK2SB1_3_3838	29
BK2SB1_3_3946	29
BK2SB1_3_4089	29
BK2SB1_3_4332	29
BK2SB1_3_4343	29
BK2SB1_3_4447	29
BK2SB1_3_4822	29
BK2SB1_4_12	29
BK2SB1_4_110	29
BK2SB1_4_175	29
BK2SB1_4_206	29
BK2SB1_4_220	29
BK2SB1_4_530	29
BK2SB1_4_819	29
BK2SB1_4_881	29
BK2SB1_4_938	29
BK2SB1_4_973	29
BK2SB1_4_987	29
BK2SB1_4_1200	29
BK2SB1_4_1225	29
BK2SB1_4_1463	29
BK2SB1_4_1491	29
BK2SB1_4_1559	29
BK2SB1_4_1771	29
BK2SB1_4_1814	29
BK2SB1_4_1938	29
BK2SB1_4_2141	29
BK2SB1_4_2175	29
BK2SB1_4_2312	29
BK2SB1_4_2795	29
BK2SB1_4_2847	29
BK2SB1_4_3188	29
BK2SB1_4_3213	29
BK2SB1_4_3348	29
BK2SB1_4_3549	29
BK2SB1_4_3719	29
BK2SB1_4_3994	29
BK2SB1_4_4288	29
BK2SB1_4_4344	29
BK2SB1_5_11	29
BK2SB1_5_97	29
BK2SB1_5_184	29
BK2SB1_5_434	29
BK2SB1_5_578	29
BK2SB1_5_721	29
BK2SB1_5_806	29
BK2SB1_5_941	29
BK2SB1_5_1110	29
BK2SB1_5_1113	29
BK2SB1_5_1193	29
BK2SB1_5_1227	29
BK2SB1_5_1284	29
BK2SB1_5_1410	29
BK2SB1_5_1474	29
BK2SB1_5_1799	29
BK2SB1_5_1855	29
BK2SB1_5_1882	29
BK2SB1_5_1906	29
BK2SB1_5_2018	29
BK2SB1_5_2099	29
BK2SB1_5_2123	29
BK2SB1_5_2261	29
BK2SB1_5_2263	29
BK2SB1_5_2582	29
BK2SB1_5_2868	29
BK2SB1_5_2902	29
BK2SB1_5_2938	29
BK2SB1_5_3020	29
BK2SB1_5_3036	29
BK2SB1_5_3082	29
BK2SB1_5_3133	29
BK2SB1_5_3168	29
BK2SB1_5_3206	29
BK2SB1_5_3302	29
BK2SB1_5_3345	29
BK2SB1_5_3364	29
BK2SB1_5_3380	29
BK2SB1_5_3382	29
BK2SC1_1_11	29
BK2SC1_1_108	29
BK2SC1_1_186	29
BK2SC1_1_199	29
BK2SC1_1_418	29
BK2SC1_1_539	29
BK2SC1_1_622	29
BK2SC1_1_655	29
BK2SC1_1_988	29
BK2SC1_1_1055	29
BK2SC1_1_1201	29
BK2SC1_1_1234	29
BK2SC1_1_2119	29
BK2SC1_1_2540	29
BK2SC1_1_2581	29
BK2SC1_2_10	29
BK2SC1_2_100	29
BK2SC1_2_183	29
BK2SC1_2_433	29
BK2SC1_2_507	29
BK2SC1_2_674	29
BK2SC1_2_704	29
BK2SC1_2_729	29
BK2SC1_2_736	29
BK2SC1_2_875	29
BK2SC1_2_939	29
BK2SC1_2_1116	29
BK2SC1_2_1195	29
BK2SC1_2_1211	29
BK2SC1_2_1538	29
BK2SC1_2_1825	29
BK2SC1_2_2085	29
BK2SC1_2_2096	29
BK2SC1_2_2367	29
BK2SC1_2_2592	29
BK2SC1_3_12	29
BK2SC1_3_118	29
BK2SC1_3_191	29
BK2SC1_3_222	29
BK2SC1_3_239	29
BK2SC1_3_632	29
BK2SC1_3_869	29
BK2SC1_3_1034	29
BK2SC1_3_1103	29
BK2SC1_3_1157	29
BK2SC1_3_1209	29
BK2SC1_3_1223	29
BK2SC1_3_1484	29
BK2SC1_3_1698	29
BK2SC1_3_1714	29
BK2SC1_3_2061	29
BK2SC1_3_2095	29
BK2SC1_3_2248	29
BK2SC1_3_2425	29
BK2SC1_3_2486	29
BK2SC1_3_2512	29
BK2SC1_3_2525	29
BK2SC1_3_2607	29
BK2SC1_3_2638	29
BK2SC1_3_2673	29
BK2SC1_3_2694	29
BK2SC1_3_2852	29
BK2SC1_3_2882	29
BK2SC1_3_2965	29
BK2SC1_3_3026	29
BK2SC1_3_3034	29
BK2SC1_3_3567	29
BK2SC1_3_3575	29
BK2SC1_3_3686	29
BK2SC1_3_3879	29
BK2SC1_3_4216	29
BK2SC1_3_4220	29
BK2SC1_3_4472	29
BK2SC1_3_4629	29
BK2SC1_3_5096	29
BK2SC1_3_5114	29
BK2SC1_3_5187	29
BK2SC1_3_5385	29
BK2SC1_3_5499	29
BK2SC1_3_5685	29
BK2SC1_3_5867	29
BK2SC1_3_5960	29
BK2SC1_3_6122	29
BK2SC1_3_6457	29
BK2SC1_3_6672	29
BK2SC1_3_6681	29
BK2SC1_3_6843	29
BK2SC1_3_7004	29
BK2SC1_4_7	29
BK2SC1_4_86	29
BK2SC1_4_248	29
BK2SC1_4_291	29
BK2SC1_4_298	29
BK2SC1_4_313	29
BK2SC1_4_317	29
BK2SC1_5_12	29
BK2SC1_5_95	29
BK2SC1_5_165	29
BK2SC1_5_339	29
BK2SC1_5_716	29
BK2SC1_5_816	29
BK2SC1_5_890	29
BK2SC1_5_1074	29
BK2SC1_5_1087	29
BK3BA1_1_10	29
BK3BA1_1_102	29
BK3BA1_1_194	29
BK3BA1_1_206	29
BK3BA1_1_512	29
BK3BA1_1_628	29
BK3BA1_1_703	29
BK3BA1_1_852	29
BK3BA1_1_897	29
BK3BA1_1_1048	29
BK3BA1_1_1130	29
BK3BA1_1_1259	29
BK3BA1_1_1292	29
BK3BA1_1_1487	29
BK3BA1_1_1540	29
BK3BA1_1_1752	29
BK3BA1_1_2020	29
BK3BA1_1_2036	29
BK3BA1_1_2061	29
BK3BA1_1_2064	29
BK3BA1_1_2162	29
BK3BA1_1_2742	29
BK3BA1_1_2765	29
BK3BA1_1_3107	29
BK3BA1_1_3111	29
BK3BA1_1_3188	29
BK3BA1_1_3214	29
BK3BA1_1_3340	29
BK3BA1_1_3449	29
BK3BA1_1_3596	29
BK3BA1_1_3623	29
BK3BA1_1_3756	29
BK3BA1_1_3959	29
BK3BA1_1_4004	29
BK3BA1_1_4049	29
BK3BA1_1_4089	29
BK3BA1_2_11	29
BK3BA1_2_108	29
BK3BA1_2_166	29
BK3BA1_2_199	29
BK3BA1_2_214	29
BK3BA1_2_506	29
BK3BA1_2_542	29
BK3BA1_2_657	29
BK3BA1_2_746	29
BK3BA1_2_801	29
BK3BA1_2_857	29
BK3BA1_2_908	29
BK3BA1_2_953	29
BK3BA1_2_1169	29
BK3BA1_2_1233	29
BK3BA1_2_1313	29
BK3BA1_2_1499	29
BK3BA1_2_1564	29
BK3BA1_2_1598	29
BK3BA1_2_1610	29
BK3BA1_2_1611	29
BK3BA1_2_1617	29
BK3BA1_2_1661	29
BK3BA1_2_1739	29
BK3BA1_2_1762	29
BK3BA1_2_1801	29
BK3BA1_2_1821	29
BK3BA1_2_2095	29
BK3BA1_2_2122	29
BK3BA1_2_2411	29
BK3BA1_2_2417	29
BK3BA1_2_2479	29
BK3BA1_2_2516	29
BK3BA1_2_2633	29
BK3BA1_2_2862	29
BK3BA1_2_3104	29
BK3BA1_2_3145	29
BK3BA1_2_3148	29
BK3BA1_2_3233	29
BK3BA1_2_3409	29
BK3BA1_2_3464	29
BK3BA1_2_3714	29
BK3BA1_2_3843	29
BK3BA1_2_3922	29
BK3BA1_2_4046	29
BK3BA1_3_11	29
BK3BA1_3_114	29
BK3BA1_3_222	29
BK3BA1_3_532	29
BK3BA1_3_559	29
BK3BA1_3_934	29
BK3BA1_3_977	29
BK3BA1_3_1005	29
BK3BA1_3_1017	29
BK3BA1_3_1222	29
BK3BA1_3_1432	29
BK3BA1_3_1539	29
BK3BA1_3_1705	29
BK3BA1_3_1895	29
BK3BA1_3_1978	29
BK3BA1_3_2075	29
BK3BA1_3_2412	29
BK3BA1_3_2661	29
BK3BA1_3_2996	29
BK3BA1_3_3246	29
BK3BA1_3_3553	29
BK3BA1_3_3705	29
BK3BA1_3_4089	29
BK3BA1_3_4096	29
BK3BA1_3_4098	29
BK3BA1_3_4132	29
BK3BA1_3_4253	29
BK3BA1_3_4767	29
BK3BA1_4_10	29
BK3BA1_4_108	29
BK3BA1_4_177	29
BK3BA1_4_208	29
BK3BA1_4_223	29
BK3BA1_4_553	29
BK3BA1_4_592	29
BK3BA1_4_744	29
BK3BA1_4_844	29
BK3BA1_4_1065	29
BK3BA1_4_1137	29
BK3BA1_4_1171	29
BK3BA1_4_1189	29
BK3BA1_4_1202	29
BK3BA1_4_1489	29
BK3BA1_4_1590	29
BK3BA1_4_1739	29
BK3BA1_4_1956	29
BK3BA1_4_2064	29
BK3BA1_4_2067	29
BK3BA1_4_2101	29
BK3BA1_4_2151	29
BK3BA1_4_2411	29
BK3BA1_4_2458	29
BK3BA1_4_2481	29
BK3BA1_4_2491	29
BK3BA1_4_2520	29
BK3BA1_4_2624	29
BK3BA1_4_2653	29
BK3BA1_4_2759	29
BK3BA1_4_2791	29
BK3BA1_4_2886	29
BK3BA1_4_2933	29
BK3BA1_4_3202	29
BK3BA1_4_3419	29
BK3BA1_4_3446	29
BK3BA1_4_3972	29
BK3BA1_4_3981	29
BK3BA1_4_4441	29
BK3BA1_4_4813	29
BK3BA1_4_5179	29
BK3BA1_4_5214	29
BK3BA1_4_5360	29
BK3BA1_4_5447	29
BK3BA1_4_5537	29
BK3BA1_4_5556	29
BK3BA1_4_5764	29
BK3BA1_4_6028	29
BK3BA1_5_10	29
BK3BA1_5_106	29
BK3BA1_5_210	29
BK3BA1_5_495	29
BK3BA1_5_525	29
BK3BA1_5_883	29
BK3BA1_5_929	29
BK3BA1_5_983	29
BK3BA1_5_1304	29
BK3BA1_5_1385	29
BK3BA1_5_1446	29
BK3BA1_5_1636	29
BK3BA1_5_1659	29
BK3BA1_5_1702	29
BK3BA1_5_1744	29
BK3BA1_5_2037	29
BK3BA1_5_2198	29
BK3BA1_5_2289	29
BK3BA1_5_2327	29
BK3BA1_5_2397	29
BK3BA1_5_2403	29
BK3BA1_5_2508	29
BK3BA1_5_2621	29
BK3BA1_5_2841	29
BK3BA1_5_3406	29
BK3BA1_5_3541	29
BK3BA1_5_3609	29
BK3BA1_5_3737	29
BK3BA1_5_4194	29
BK3BA1_5_4203	29
BK3BB1_1_12	29
BK3BB1_1_111	29
BK3BB1_1_176	29
BK3BB1_1_222	29
BK3BB1_1_554	29
BK3BB1_1_589	29
BK3BB1_1_712	29
BK3BB1_1_793	29
BK3BB1_1_993	29
BK3BB1_1_1070	29
BK3BB1_1_1079	29
BK3BB1_1_1087	29
BK3BB1_1_1291	29
BK3BB1_1_1631	29
BK3BB1_1_1772	29
BK3BB1_1_1780	29
BK3BB1_1_2019	29
BK3BB1_1_2094	29
BK3BB1_1_2527	29
BK3BB1_1_2818	29
BK3BB1_1_3450	29
BK3BB1_1_3886	29
BK3BB1_1_4299	29
BK3BB1_1_4303	29
BK3BB1_1_4463	29
BK3BB1_1_4588	29
BK3BB1_1_4633	29
BK3BB1_2_10	29
BK3BB1_2_116	29
BK3BB1_2_188	29
BK3BB1_2_242	29
BK3BB1_2_450	29
BK3BB1_2_607	29
BK3BB1_2_647	29
BK3BB1_2_878	29
BK3BB1_2_1080	29
BK3BB1_2_1152	29
BK3BB1_2_1212	29
BK3BB1_2_1467	29
BK3BB1_2_1564	29
BK3BB1_2_1873	29
BK3BB1_2_1878	29
BK3BB1_2_2100	29
BK3BB1_2_2183	29
BK3BB1_2_2445	29
BK3BB1_2_2551	29
BK3BB1_2_2621	29
BK3BB1_2_2911	29
BK3BB1_2_2990	29
BK3BB1_2_3051	29
BK3BB1_2_3171	29
BK3BB1_2_3330	29
BK3BB1_2_3388	29
BK3BB1_2_3396	29
BK3BB1_2_3439	29
BK3BB1_2_3490	29
BK3BB1_2_3574	29
BK3BB1_2_3660	29
BK3BB1_2_3789	29
BK3BB1_2_3856	29
BK3BB1_2_4135	29
BK3BB1_2_4397	29
BK3BB1_2_4512	29
BK3BB1_2_4635	29
BK3BB1_2_4681	29
BK3BB1_2_4706	29
BK3BB1_2_4769	29
BK3BB1_2_4827	29
BK3BB1_2_4892	29
BK3BB1_2_4912	29
BK3BB1_2_4971	29
BK3BB1_2_4986	29
BK3BB1_2_5050	29
BK3BB1_2_5105	29
BK3BB1_2_5175	29
BK3BB1_2_5331	29
BK3BB1_2_5460	29
BK3BB1_2_5616	29
BK3BB1_2_5669	29
BK3BB1_2_5717	29
BK3BB1_2_5884	29
BK3BB1_2_5917	29
BK3BB1_2_6023	29
BK3BB1_2_6092	29
BK3BB1_2_6145	29
BK3BB1_2_6331	29
BK3BB1_2_6353	29
BK3BB1_2_6401	29
BK3BB1_2_6406	29
BK3BB1_2_6450	29
BK3BB1_2_6507	29
BK3BB1_2_6522	29
BK3BB1_2_6611	29
BK3BB1_2_6614	29
BK3BB1_3_11	29
BK3BB1_3_123	29
BK3BB1_3_199	29
BK3BB1_3_233	29
BK3BB1_3_251	29
BK3BB1_3_649	29
BK3BB1_3_688	29
BK3BB1_3_871	29
BK3BB1_3_1216	29
BK3BB1_3_1307	29
BK3BB1_3_1390	29
BK3BB1_3_1426	29
BK3BB1_3_1452	29
BK3BB1_3_1824	29
BK3BB1_3_1939	29
BK3BB1_3_1941	29
BK3BB1_3_2152	29
BK3BB1_3_2412	29
BK3BB1_3_2592	29
BK3BB1_3_2596	29
BK3BB1_3_2648	29
BK3BB1_3_2676	29
BK3BB1_3_2726	29
BK3BB1_3_2830	29
BK3BB1_3_3059	29
BK3BB1_3_3139	29
BK3BB1_3_3204	29
BK3BB1_3_3236	29
BK3BB1_3_3389	29
BK3BB1_3_3425	29
BK3BB1_3_3656	29
BK3BB1_3_3803	29
BK3BB1_3_3941	29
BK3BB1_3_3976	29
BK3BB1_3_4226	29
BK3BB1_3_4240	29
BK3BB1_3_4695	29
BK3BB1_3_4796	29
BK3BB1_3_5528	29
BK3BB1_3_5597	29
BK3BB1_3_5717	29
BK3BB1_3_5830	29
BK3BB1_3_6092	29
BK3BB1_3_6223	29
BK3BB1_3_6314	29
BK3BB1_3_6590	29
BK3BB1_3_6714	29
BK3BB1_3_6740	29
BK3BB1_3_7153	29
BK3BB1_3_7449	29
BK3BB1_3_7666	29
BK3BB1_3_7692	29
BK3BB1_3_7737	29
BK3BB1_3_7843	29
BK3BB1_3_7854	29
BK3BB1_3_7879	29
BK3BB1_3_8070	29
BK3BB1_3_8149	29
BK3BB1_3_8281	29
BK3BB1_3_8645	29
BK3BB1_3_8884	29
BK3BB1_3_8890	29
BK3BB1_4_11	29
BK3BB1_4_112	29
BK3BB1_4_179	29
BK3BB1_4_237	29
BK3BB1_4_585	29
BK3BB1_4_618	29
BK3BB1_4_761	29
BK3BB1_4_1013	29
BK3BB1_4_1087	29
BK3BB1_4_1153	29
BK3BB1_4_1201	29
BK3BB1_4_1337	29
BK3BB1_4_1601	29
BK3BB1_4_1720	29
BK3BB1_4_1738	29
BK3BB1_4_1962	29
BK3BB1_4_2053	29
BK3BB1_4_2057	29
BK3BB1_4_2105	29
BK3BB1_4_2108	29
BK3BB1_4_2139	29
BK3BB1_4_2199	29
BK3BB1_4_2257	29
BK3BB1_4_2281	29
BK3BB1_4_2454	29
BK3BB1_4_2509	29
BK3BB1_4_2540	29
BK3BB1_4_2576	29
BK3BB1_4_2690	29
BK3BB1_4_2712	29
BK3BB1_4_3028	29
BK3BB1_4_3234	29
BK3BB1_4_3335	29
BK3BB1_4_3605	29
BK3BB1_4_3682	29
BK3BB1_4_3776	29
BK3BB1_4_4353	29
BK3BB1_4_4687	29
BK3BB1_4_5126	29
BK3BB1_4_5947	29
BK3BB1_4_6190	29
BK3BB1_4_6241	29
BK3BB1_4_6349	29
BK3BB1_4_6449	29
BK3BB1_4_6577	29
BK3BB1_4_6585	29
BK3BB1_4_6649	29
[truncated: 11,618 more rows]
