# Supplementary material for: A novel taxonomic database for eukaryotic mitochondrial cytochrome oxidase subunit I gene (eKOI), with a focus on protists diversity
Source: Database (Oxford). 2025 Sep 24;2025:baaf057. doi: 10.1093/database/baaf057 (PMC12462617; doi:10.1093/database/baaf057)
Supplement: baaf057_Supplemental_File [file baaf057_supplemental_file.zip › 3_ASV_metabarcoding/Bryozoa.fasta]

>A3-3-COI_ASV1750_205
GGTACTGGTTGAACTGTATATCCTCCTTTGGCATCTAATATTGCTCACAGGGGTAGTTCTGTTGATATGGCTATTTTCTCGTTACATTTGGCAGGTATTTCTTCTATTTTAGGGGCTATTAATTTTATGACTACAGTTATTAATATGCGAAGTTTTCCTATGAGTTTTGTTCGGGTACCTTTATTTGTGTGGTCGGTTTTTATCACGGCTCTTTTGTTGCTTTTGTCTCTTCCCGTATTAGCTGGGGCTATTACTATGCTGTTGACCGATCGGAATCTGAATACTACTTTTTTTGATCCAGCAGGGGGTGGTGATCCGATTTTGTATCAGCATCTTTTTTGGTTTTTTGGCCATCCCGAGGTCTA
>A4-1-COI_ASV14525_13
GGTACAGGTTGAACTGTTTATCCTCCTCTGGCTTCGAATATTGCTCACAGTGGTAGCTCTGTGGATATGGCTATTTTTTCTCTGCATTTAGCGGGTATTTCTTCAATTTTAGGGGCTATTAATTTTATAACTACCGTTATTAATATGCGTAGTTTCCCTATAAGTTTTGTTCGAGTCCCTTTGTTTGTTTGGTCGGTTTTTATTACTGCTTTGTTGTTGCTGCTTTCCTTACCTGTATTAGCGGGTGCTATTACTATGTTATTGACGGATCGTAACTTGAATACTACGTTTTTTGATCCGGCTGGAGGTGGTGATCCGATTTTGTATCAGCATTTGTTCTGGTTCTTTGGCCATCCCGAGGTCTA
>A5-1-COI_ASV15539_9
GGTACTGGTTGAACAGTTTATCCTCCGTTGGCTGGTAATGTGGCTCATAGTGGAGCTTCCGTAGATATGGCTATTTTTTCTTTGCATTTAGCAGGGATTTCTTCTATTTTGGGGGCTATTAATTTTATGACTACTGTGATCAATATGCGTAATGGTTCTATGACGTTTGTTCGGGTACCATTGTTCGTGTGATCTGTTTTTATTACGGCTTTACTGTTGCTTCTTTCTTTGCCTGTTTTGGCAGGGGCTATTACTATGTTGTTGACTGATCGAAATTTGAATACTACTTTTTTTGATCCAGCTGGTGGGGGTGATCCTATTCTTTATCAGCATCTTTTTTGGTTTTTTGGTCATCCCGAGGTCTA
>Bahamas06__001262668
tttagcttccaatattgcgcatagtgggtcttctgtggatatggctattttctctcttcatttggcgggtgtgtcttctattttgggtgcaattaactttatgactacggttgttaatatgcgtagttactctatggtttttgttcgtgtctccttgtttgtctgatctgtatttattactgcgttattgcttcttctttctttacctgttttagcgggggctattactatgttgttgactgatcgtaatttgaatactagtttttttgatcctgccgggggaggggatcctattttatatcagcatcttttc
>Bahamas13__000705264
tctttcttctaatgttgctcatagagggggttcagttgatatggctattttttctttacatttagctggtgtctcttctattttaggagctattaattttatgacaactattattaatatgcggggtggtcttatgacttttgttcgtgttcctttgtttgtttggtcggtttttattactgctcttcttcttcttctttctttgcctgtgttggcgggggctattactatgcttttaactgatcgtaatcttaatactactttttttgatcctgctggagggggtgaccctatcttgtaccagcatttgttt
>Bahamas13__001262668
tttagcttccaatattgcgcatagtgggtcttctgtggatatggctattttctctcttcatttggcgggtgtgtcttctattttgggtgcaattaactttatgactacggttgttaatatgcgtagttactctatggtttttgttcgtgtctccttgtttgtctgatctgtatttattactgcgttattgcttcttctttctttacctgttttagcgggggctattactatgttgttgactgatcgtaatttgaatactagtttttttgatcctgccgggggaggggatcctattttatatcagcatcttttc
>Belize_07__000705264
tctttcttctaatgttgctcatagagggggttcagttgatatggctattttttctttacatttagctggtgtctcttctattttaggagctattaattttatgacaactattattaatatgcggggtggtcttatgacttttgttcgtgttcctttgtttgtttggtcggtttttattactgctcttcttcttcttctttctttgcctgtgttggcgggggctattactatgcttttaactgatcgtaatcttaatactactttttttgatcctgctggagggggtgaccctatcttgtaccagcatttgttt
>BK1BA1_1_460
tttagcttctaatattgctcatagtggtgcttctgttgatatggctattttttctttgcatttagctggtgcttcgtctattttaggtgctattaattttataactactattattaacatgcgtaggtcatatatggtttttagtcgtattcctttatttgtgtggtctgtttttattacagctttattattgcttttgtctttacctgtattggccggggctattacaatgcttttgactgatcgtaatttaaatactactttttttgatcctgctggtggtggtgatcctattttatatcaacatttgttt
>BK1BA1_1_1495
tttagcttctaatattgctcatagtggtgcttctgttgatatggctattttttctttgcatttagctggtgcttcgtctattttaggtgctattaattttataactactattattaacatgcgtaggtcatatatggtttttagtcgtattcctttatttgtgtggtctgtttttattacagctttattattgcttttgtctttacctgtattggccggggctattacaatgcttttgactgatcgtaatttaaatactactttttttgatcctgctggtggtggtgatcctattttatatcaacatttgtt
>BK1BA1_1_3126
tttagcttctaatattgctcatagtggtgcttctgttgatatggctattttttctttgcatttagctggtgcttcgtctattttaggtgctattaattttataactactattattaacatgcgtaggtcatatatggtttttagtcgtattcctttatttgtgtggtctgtttttattacagctttatttttgcttttgtctttacctgtattggccggggctattacaatgcttttgactgatcgtaatttaaatactactttttttgatcctgctggtggtggtgatcctattttatatcaacatttgttt
>BK1BA1_5_528
tttagcttctaatattgctcatagtggtgcttctgttgatatggctattttttctttgcatttagctggtgcttcgtctattttaggtgctattaattttataactactattattaacatgcgtaggtcatatatggtttttagtcgtattcctttatttgtgtggtctgtttttattacagctttattattgcttttgtctttacctgtattggccggggctattacaatgcttttgactgatcgtaatttaaatactactttttttgatcctgctggtggtggtgatcctattttatatcaacatttgttt
>BK1BA1_5_2642
tttagcttctaatattgctcatagtggtgcttctgttgatatggctattttttctttgcatttagctggtgcttcgtctattttaggtgctattaattttataactactattattaacatgcgtaggtcatatatggtttttagtcgtattcctttatttgtgtggtctgtttttattacagctttattattgcttttgtccttacctgtattggccggggctattacaatgcttttgactgatcgtaatttaaatactactttttttgatcctgctggtggtggtgatcctattttatatcaacatttgttt
>BK1BA1_5_2891
tttagcttctaatattgctcatagtggtgcttctgctgatatggctattttttctttgcatttagctggtgcttcgtctattttaggtgctattaattttataactactattattaacatgcgtaggtcatatatggtttttagtcgtattcctttatttgtgtggtctgtttttattacagctttattattgcttttgtctttacctgtattggccggggctattacaatgcttttgactgatcgtaatttaaatactactttttttgatcctgctggtggtggtgatcctattttatatcaacatttgttt
>BK1BA1_5_3170
tttagcttctaatattgctcatagtggtgcttctgttgatatggctattttttctttgcatttagctggtgcttcgtctattttaggtgctattaattttataactactattattaacatgcgtaggtcatatatggtttttagtcgtattcctttatttgtgtggtctgtttttattacagctttattattgcttttgtctttacctgtattggccggggctattacaatgcttttgactgatcgtaatttaaatactactttttttgatcctgctggtggtggtgatcctattttatatcaacatttattt
>BK1BA1_5_4376
tttagcttctaatattgctcatagtggtgcttctgttgatatggctattttttccttgcatttagctggtgcttcgtctattttaggtgctattaattttataactactattattaacatgcgtaggtcatatatggtttttagtcgtattcctttatttgtgtggtctgtttttattacagctttattattgcttttgtctttacctgtattggccggggctattacaatgcttttgactgatcgtaatttaaatactactttttttgatcctgctggtggtggtgatcctattttatatcaacatttgttt
>BK1BB1_1_491
tttagcttctaatattgctcatagtggtgcttctgttgatatggctattttttctttgcatttagctggtgcttcgtctattttaggtgctattaattttataactactattattaacatgcgtaggtcatatatggtttttagtcgtattcctttatttgtgtggtctgtttttattacagctttattattgcttttgtctttacctgtattggccggggctattacaatgcttttgactgatcgtaatttaaatactactttttttgatcctgctggtggtggtgatcctattttatatcaacatttgttt
>BK1BB1_1_1712
tttagcttctaatattgctcatagtggtgcttctgttgatatggctattttttctttgcatttagctggtgcttcgtctattttaggtgctattaattttataactactattattaacatgcgtaggtcatatatggtttttagtcgtattcctttatttgtgtggtctgtttttattacagctttattattgcttttgtctttacctgtattggccggggctattacaatgcttttgactgatcgtaatttaaatactactttttttgatcctgctggtggtggtgatcctattttatatcaacatttgtt
>BK1BB1_1_1863
tttagcttctaatattgctcatagtggtgcttctgttgatatggctattttttctttgcatttagctggtgcttcgtctattttaggtgctattaattttataactactattatcaacatgcgtaggtcatatatggtttttagtcgtattcctttatttgtgtggtctgtttttattacagctttattattgcttttgtctttacctgtattggccggggctattacaatgcttttgactgatcgtaatttaaatactactttttttgatcctgctggtggtggtgatcctattttatatcaacatttgttt
>BK1BB1_1_3858
tttagcttctaatattgctcatagtggtgcttctgttgatatggctattttttctctgcatttagctggtgcttcgtctattttaggtgctattaattttataactactattattaacatgcgtaggtcatatatggtttttagtcgtattcctttatttgtgtggtctgtttttattacagctttattattgcttttgtctttacctgtattggccggggctattacaatgcttttgactgatcgtaatttaaatactactttttttgatcctgctggtggtggtgatcctattttatatcaacatttgttt
>BK1BB1_2_415
tttagcttctaatattgctcatagtggtgcttctgttgatatggctattttttctttgcatttagctggtgcttcgtctattttaggtgctattaattttataactactattattaacatgcgtaggtcatatatggtttttagtcgtattcctttatttgtgtggtctgtttttattacagctttattattgcttttgtctttacctgtattggccggggctattacaatgcttttgactgatcgtaatttaaatactactttttttgatcctgctggtggtggtgatcctattttatatcaacatttgttt
>BK1BB1_3_390
tttagcttctaatattgctcatagtggtgcttctgttgatatggctattttttctttgcatttagctggtgcttcgtctattttaggtgctattaattttataactactattattaacatgcgtaggtcatatatggtttttagtcgtattcctttatttgtgtggtctgtttttattacagctttattattgcttttgtctttacctgtattggccggggctattacaatgcttttgactgatcgtaatttaaatactactttttttgatcctgctggtggtggtgatcctattttatatcaacatttgttt
>BK1BB1_5_508
tttagcttctaatattgctcatagtggtgcttctgttgatatggctattttttctttgcatttagctggtgcttcgtctattttaggtgctattaattttataactactattattaacatgcgtaggtcatatatggtttttagtcgtattcctttatttgtgtggtctgtttttattacagctttattattgcttttgtctttacctgtattggccggggctattacaatgcttttgactgatcgtaatttaaatactactttttttgatcctgctggtggtggtgatcctattttatatcaacatttgttt
>BK1BB1_5_2707
tttagcttctaatattgctcatagtggtgcttctgttgatatggctattttttctttgcatttagctggtgcttcgtctattttaggtgcttttaattttataactactattattaacatgcgtaggtcatatatggtttttagtcgtattcctttatttgtgtggtctgtttttattacagctttattattgcttttgtctttacctgtattggccggggctattacaatgcttttgactgatcgtaatttaaatactactttttttgatcctgctggtggtggtgatcctattttatatcaacatttgttt
>BK1BB1_5_3431
tttagcttctaatattgctcatagtggtgcttctgttgatatggctattttttctttgcatttagctggtgcttcgtctattttaggtgctattaattttataactactattattaacatgcgtaggtcatatatggtttttagtcgtattcctttatttgtgtggtctgtttttattacagctttattattgcttttgtctttacctgtattggccggggctattacaatgcttttgactgatcgtaatttaaatactactttttttgatcctgctggtggtggtgatcctattttatatcaacatttattt
>BK1BB1_5_3643
tttagcttctaatattgctcatagtggtgcttctgttgatatggctattttttctttgcatttagctggtgcttcgtctattttaggtgctattaattttataactactattattaacatgcgtaggtcatatatggtttttagtcgtattcctttatttgtttggtctgtttttattacagctttattattgcttttgtctttacctgtattggccggggctattacaatgcttttgactgatcgtaatttaaatactactttttttgatcctgctggtggtggtgatcctattttatatcaacatttgttt
>BK1BB1_5_4536
tttagcttctaatattgctcatagtggtgcttctgttgatatggctattttttctttgcatttagctggtgcttcgtctattttaggtgctattaattttataactactattattaacatgcgtaggtcatatatggtttttagtcgtattcctttatttgtgtggtctgtttttattacagctttattattgcttttgtctttacctgtattggccggggctattacaatgcttttgactgatcgtaatttaaatactgctttttttgatcctgctggtggtggtgatcctattttatatcaacatttgttt
>BK1BC1_5_583
tttagcttctaatattgctcatagtggtgcttctgttgatatggctattttttctttgcatttagctggtgcttcgtctattttaggtgctattaattttataactactattattaacatgcgtaggtcatatatggtttttagtcgtattcctttatttgtgtggtctgtttttattacagctttattattgcttttgtctttacctgtattggccggggctattacaatgcttttgactgatcgtaatttaaatactactttttttgatcctgctggtggtggtgatcctattttatatcaacatttgttt
>BK1BC1_5_2526
tttagcttctaatattgctcatagtggtgcttctgttgatatggctattttttctttgcatttagctggtgcttcgtctattttaggtgctattaattttataactactattattaacatgcgcaggtcatatatggtttttagtcgtattcctttatttgtgtggtctgtttttattacagctttattattgcttttgtctttacctgtattggctggggctattacaatgcttttgactgatcgtaatttaaatactactttttttgatcctgctggtggtggtgatcctattttatatcaacatttgttt
>BK1SC1_1_339
tttagcttctaatattgctcatagtggtgcttctgttgatatggctattttttctttgcatttagctggtgcttcgtctattttaggtgctattaattttataactactattattaacatgcgtaggtcatatatggtttttagtcgtattcctttatttgtgtggtctgtttttattacagctttattattgcttttgtctttacctgtattggccggggctattacaatgcttttgactgatcgtaatttaaatactactttttttgatcctgctggtggtggtgatcctattttatatcaacatttgttt
>BK1SC1_2_344
tttagcttctaatattgctcatagtggtgcttctgttgatatggctattttttctttgcatttagctggtgcttcgtctattttaggtgctattaattttataactactattattaacatgcgtaggtcatatatggtttttagtcgtattcctttatttgtgtggtctgtttttattacagctttattattgcttttgtctttacctgtattggccggggctattacaatgcttttgactgatcgtaatttaaatactactttttttgatcctgctggtggtggtgatcctattttatatcaacatttgttt
>BK1SC1_3_473
tttagcttctaatattgctcatagtggtgcttctgttgatatggctattttttctttgcatttagctggtgcttcgtctattttaggtgctattaattttataactactattattaacatgcgtaggtcatatatggtttttagtcgtattcctttatttgtgtggtctgtttttattacagctttattattgcttttgtctttacctgtattggccggggctattacaatgcttttgactgatcgtaatttaaatactactttttttgatcctgctggtggtggtgatcctattttatatcaacatttgttt
>BK1SC1_5_314
tttagcttctaatattgctcatagtggtgcttctgttgatatggctattttttctttgcatttagctggtgcttcgtctattttaggtgctattaattttataactactattattaacatgcgtaggtcatatatggtttttagtcgtattcctttatttgtgtggtctgtttttattacagctttattattgcttttgtctttacctgtattggccggggctattacaatgcttttgactgatcgtaatttaaatactactttttttgatcctgctggtggtggtgatcctattttatatcaacatttgttt
>BK1SC1_5_1224
tttagcttctaatattgctcatagtggtgcttctgttgatatggctattttttctttgcatttagctggtgcttcgtctattttaggtgctattaattttataactactattattaacatgcgtaggtcatatatggtttttagtcgtattcctttatttgtgtggtctgtttttattacagctttattattgcttttgtctttacctgtattggccgaggctattacaatgcttttgactgatcgtaatttaaatactactttttttgatcctgctggtggtggtgatcctattttatatcaacatttgttt
>BK2BA1_2_489
tttagcttctaatattgctcatagtggtgcttctgttgatatggctattttttctttgcatttagctggtgcttcgtctattttaggtgctattaattttataactactattattaacatgcgtaggtcatatatggtttttagtcgtattcctttatttgtgtggtctgtttttattacagctttattattgcttttgtctttacctgtattggccggggctattacaatgcttttgactgatcgtaatttaaatactactttttttgatcctgctggtggtggtgatcctattttatatcaacatttgttt
>BK2BA1_2_2573
tttagcttctaatattgctcatagtggtgcttctgttgatatggctattttttctttgcatttagctggtgcttcgtctattttaggtgctattaattttataactactattattaacatgcgtaggtcatatatggtttttagtcgtattcctttatttgtgtggtctgtttttattacagctttattattgcttttgtccttacctgtattggccggggctattacaatgcttttgactgatcgtaatttaaatactactttttttgatcctgctggtggtggtgatcctattttatatcaacatttgttt
>BK2BA1_2_3887
tttagcttctaatattgctcatagtggtgcttctgttgatatggctattttttctttgcatttagctggtgcttcgtctattttaggtgctattaattttataactactattattaacatgcgtaggtcatatatggtttttagtcgtattcctttatttgtgtggtctgtttttattacagctttattattgcttttgtctttacctgtattggccggggctattacaatgcttttgactgatcgtaatttaaatactactctttttgatcctgctggtggtggtgatcctattttatatcaacatttgttt
>BK2BB1_4_429
tttagcttctaatattgctcatagtggtgcttctgttgatatggctattttttctttgcatttagctggtgcttcgtctattttaggtgctattaattttataactactattattaacatgcgtaggtcatatatggtttttagtcgtattcctttatttgtgtggtctgtttttattacagctttattattgcttttgtctttacctgtattggccggggctattacaatgcttttgactgatcgtaatttaaatactactttttttgatcctgctggtggtggtgatcctattttatatcaacatttgttt
>BK2BB1_4_3367
tttagcttctaatattgctcatagtggtgcttctgttgatatggctattttttctttgcatttagctggtgcttcgtctattttaggtgctattaattttataactactattattaacatgcgtaggtcatatatggtttttagtcgtattcctttatttgtgtggtctgtttttattacagctttattattgcttttgtctttacctgtattggccggggctattacaatgcttttggctgatcgtaatttaaatactactttttttgatcctgctggtggtggtgatcctattttatatcaacatttgttt
>BK2BC1_1_382
tttagcttctaatattgctcatagtggtgcttctgttgatatggctattttttctttgcatttagctggtgcttcgtctattttaggtgctattaattttataactactattattaacatgcgtaggtcatatatggtttttagtcgtattcctttatttgtgtggtctgtttttattacagctttattattgcttttgtctttacctgtattggccggggctattacaatgcttttgactgatcgtaatttaaatactactttttttgatcctgctggtggtggtgatcctattttatatcaacatttgttt
>BK2SA1_5_296
tttagcttctaatattgctcatagtggtgcttctgttgatatggctattttttctttgcatttagctggtgcttcgtctattttaggtgctattaattttataactactattattaacatgcgtaggtcatatatggtttttagtcgtattcctttatttgtgtggtctgtttttattacagctttattattgcttttgtctttacctgtattggccggggctattacaatgcttttgactgatcgtaatttaaatactactttttttgatcctgctggtggtggtgatcctattttatatcaacatttgttt
>BK2SB1_2_479
tttagcttctaatattgctcatagtggtgcttctgttgatatggctattttttctttgcatttagctggtgcttcgtctattttaggtgctattaattttataactactattattaacatgcgtaggtcatatatggtttttagtcgtattcctttatttgtgtggtctgtttttattacagctttattattgcttttgtctttacctgtattggccggggctattacaatgcttttgactgatcgtaatttaaatactactttttttgatcctgctggtggtggtgatcctattttatatcaacatttgttt
>BK2SB1_4_488
tttagcttctaatattgctcatagtggtgcttctgttgatatggctattttttctttgcatttagctggtgcttcgtctattttaggtgctattaattttataactactattattaacatgcgtaggtcatatatggtttttagtcgtattcctttatttgtgtggtctgtttttattacagctttattattgcttttgtctttacctgtattggccggggctattacaatgcttttgactgatcgtaatttaaatactactttttttgatcctgctggtggtggtgatcctattttatatcaacatttgttt
>BK2SB1_5_409
tttagcttctaatattgctcatagtggtgcttctgttgatatggctattttttctttgcatttagctggtgcttcgtctattttaggtgctattaattttataactactattattaacatgcgtaggtcatatatggtttttagtcgtattcctttatttgtgtggtctgtttttattacagctttattattgcttttgtctttacctgtattggccggggctattacaatgcttttgactgatcgtaatttaaatactactttttttgatcctgctggtggtggtgatcctattttatatcaacatttgttt
>BK2SB1_5_1030
tttagcttctaatattgctcatagtggtgcttctgttgatatggctattttttctttgcatttagctggtgcttcgtctattttaggtgctattaattttataactactattattaacatgcgtaggtcatatatggtttttagtcgtattcctttatttgtgtggtctgtttttattacagctttattattgcttttgtctttacctgtattggccggggctattacaatgcttttgactgatcgtaatttaaatactactttttttgatcctgctggtggtggtgatcctattttatatcaacatttgttc
>BK2SC1_1_393
tttagcttctaatattgctcatagtggtgcttctgttgatatggctattttttctttgcatttagctggtgcttcgtctattttaggtgctattaattttataactactattattaacatgcgtaggtcatatatggtttttagtcgtattcctttatttgtgtggtctgtttttattacagctttattattgcttttgtctttacctgtattggccggggctattacaatgcttttgactgatcgtaatttaaatactactttttttgatcctgctggtggtggtgatcctattttatatcaacatttgttt
>BK2SC1_2_392
tttagcttctaatattgctcatagtggtgcttctgttgatatggctattttttctttgcatttagctggtgcttcgtctattttaggtgctattaattttataactactattattaacatgcgtaggtcatatatggtttttagtcgtattcctttatttgtgtggtctgtttttattacagctttattattgcttttgtctttacctgtattggccggggctattacaatgcttttgactgatcgtaatttaaatactactttttttgatcctgctggtggtggtgatcctattttatatcaacatttgttt
>BK2SC1_2_1376
ttagcttctaatattgctcatagtggtgcttctgttgatatggctattttttctttgcatttagctggtgcttcgtctattttaggtgctattaattttataactactattattaacatgcgtaggtcatatatggtttttagtcgtattcctttatttgtgtggtctgtttttattacagctttattattgcttttgtctttacctgtattggccggggctattacaatgcttttgactgatcgtaatttaaatactactttttttgatcctgctggtggtggtgatcctattttatatcaacatttgttt
>BK2SC1_5_309
tttagcttctaatattgctcatagtggtgcttctgttgatatggctattttttctttgcatttagctggtgcttcgtctattttaggtgctattaattttataactactattattaacatgcgtaggtcatatatggtttttagtcgtattcctttatttgtgtggtctgtttttattacagctttattattgcttttgtctttacctgtattggccggggctattacaatgcttttgactgatcgtaatttaaatactactttttttgatcctgctggtggtggtgatcctattttatatcaacatttgttt
>BK2SC1_5_1168
tttagcttccaatattgctcatagtggtgcttctgttgatatggctattttttctttgcatttagctggtgcttcgtctattttaggtgctattaattttataactactattattaacatgcgtaggtcatatatggtttttagtcgtattcctttatttgtgtggtctgtttttattacagctttattattgcttttgtctttacctgtattggccggggctattacaatgcttttgactgatcgtaatttaaatactactttttttgatcctgctggtggtggtgatcctattttatatcaacatttgttt
>BK3BA1_1_472
tttagcttctaatattgctcatagtggtgcttctgttgatatggctattttttctttgcatttagctggtgcttcgtctattttaggtgctattaattttataactactattattaacatgcgtaggtcatatatggtttttagtcgtattcctttatttgtgtggtctgtttttattacagctttattattgcttttgtctttacctgtattggccggggctattacaatgcttttgactgatcgtaatttaaatactactttttttgatcctgctggtggtggtgatcctattttatatcaacatttgttt
>BK3BA1_2_489
tttagcttctaatattgctcatagtggtgcttctgttgatatggctattttttctttgcatttagctggtgcttcgtctattttaggtgctattaattttataactactattattaacatgcgtaggtcatatatggtttttagtcgtattcctttatttgtgtggtctgtttttattacagctttattattgcttttgtctttacctgtattggccggggctattacaatgcttttgactgatcgtaatttaaatactactttttttgatcctgctggtggtggtgatcctattttatatcaacatttgttt
>BK3BA1_2_2672
tttagcttctaatattgctcatagtggtgctcctgttgatatggctattttttctttgcatttagctggtgcttcgtctattttaggtgctattaattttataactactattattaacatgcgtaggtcatatatggtttttagtcgtattcctttatttgtgtggtctgtttttattacagctttattattgcttttgtctttacctgtattggccggggctattacaatgcttttgactgatcgtaatttaaatactactttttttgatcctgctggtggtggtgatcctattttatatcaacatttgttt
>BK3BA1_2_3205
ctttagcttctaatattgctcatagtggtgcttctgttgatatggctattttttctttgcatttagctggtgcttcgtctattttaggtgctattaattttataactactattattaacatgcgtaggtcatatatggtttttagtcgtattcctttatttgtgtggtctgtttttattacagctttattattgcttttgtctttacctgtattggccggggctattacaatgcttttgactgatcgtaatttaaatactactttttttgatcctgctggtggtggtgatcctattttatatcaacatttgttt
>BK3BA1_2_3726
cttagcttctaatattgctcatagtggtgcttctgttgatatggctattttttctttgcatttagctggtgcttcgtctattttaggtgctattaattttataactactattattaacatgcgtaggtcatatatggtttttagtcgtattcctttatttgtgtggtctgtttttattacagctttattattgcttttgtctttacctgtattggccggggctattacaatgcttttgactgatcgtaatttaaatactactttttttgatcctgctggtggtggtgatcctattttatatcaacatttgttt
>BK3BA1_4_536
tttagcttctaatattgctcatagtggtgcttctgttgatatggctattttttctttgcatttagctggtgcttcgtctattttaggtgctattaattttataactactattattaacatgcgtaggtcatatatggtttttagtcgtattcctttatttgtgtggtctgtttttattacagctttattattgcttttgtctttacctgtattggccggggctattacaatgcttttgactgatcgtaatttaaatactactttttttgatcctgctggtggtggtgatcctattttatatcaacatttgttt
>BK3BA1_4_6505
tttagcttctaatattgctcatagtggtgcttctgttgatatggctattttttctttgcatttagctggtgcttcgtctattttaggtgctattaattttataactactattattaacatgcgtaggtcatatatggtttttagtcgtattcctttatttgtgtggtccgtttttattacagctttattattgcttttgtctttacctgtattggccggggctattacaatgcttttgactgatcgtaatttaaatactactttttttgatcctgctggtggtggtgatcctattttatatcaacatttgttt
>BK3BA1_5_479
tttagcttctaatattgctcatagtggtgcttctgttgatatggctattttttctttgcatttagctggtgcttcgtctattttaggtgctattaattttataactactattattaacatgcgtaggtcatatatggtttttagtcgtattcctttatttgtgtggtctgtttttattacagctttattattgcttttgtctttacctgtattggccggggctattacaatgcttttgactgatcgtaatttaaatactactttttttgatcctgctggtggtggtgatcctattttatatcaacatttgttt
>BK3BA1_5_2718
tttagcttctaatattgctcatagtggtgcttctgttgatatggctattttttctttgcatttagctggtgcttcgtctattttaggtgctattaattttataactactattattaacatgcgtaggtcatatatggtttttagtcgtattcctttatttgtgtggtctgtttttattacagctttattattgcttttgtccttacctgtattggccggggctattacaatgcttttgactgatcgtaatttaaatactactttttttgatcctgctggtggtggtgatcctattttatatcaacatttgttt
>BK3BA1_5_3664
tttagcttctaatattgctcatagtggtgcttctgttgatatggctattttttctttgcatttagctggtgcttcgtctattttaggtgctattaattttataactactattattaacatgcgtaggtcatatatggtttttagtcgtattcctttatttgtgtggtctgtttttattacagctttattattgcttttgtctttacctgtattggccggggctattacaatgcttttgactgatcgtaatttaaatactactttttctgatcctgctggtggtggtgatcctattttatatcaacatttgttt
>BK3BA1_5_3758
tttagcttctaatattgctcatagtggtgcttctgttgatatggctattttttctttgcatttagctggtgcttcgtctattttaggcgctattaattttataactactattattaacatgcgtaggtcatatatggtttttagtcgtattcctttatttgtgtggtctgtttttattacagctttattattgcttttgtctttacctgtattggccggggctattacaatgcttttgactgatcgtaatttaaatactactttttttgatcctgctggtggtggtgatcctattttatatcaacatttgttt
>BK3BB1_1_535
tttagcttctaatattgctcatagtggtgcttctgttgatatggctattttttctttgcatttagctggtgcttcgtctattttaggtgctattaattttataactactattattaacatgcgtaggtcatatatggtttttagtcgtattcctttatttgtgtggtctgtttttattacagctttattattgcttttgtctttacctgtattggccggggctattacaatgcttttgactgatcgtaatttaaatactactttttttgatcctgctggtggtggtgatcctattttatatcaacatttgttt
>BK3BB1_3_627
tttagcttctaatattgctcatagtggtgcttctgttgatatggctattttttctttgcatttagctggtgcttcgtctattttaggtgctattaattttataactactattattaacatgcgtaggtcatatatggtttttagtcgtattcctttatttgtgtggtctgtttttattacagctttattattgcttttgtctttacctgtattggccggggctattacaatgcttttgactgatcgtaatttaaatactactttttttgatcctgctggtggtggtgatcctattttatatcaacatttgttt
>BK3BB1_4_566
tttagcttctaatattgctcatagtggtgcttctgttgatatggctattttttctttgcatttagctggtgcttcgtctattttaggtgctattaattttataactactattattaacatgcgtaggtcatatatggtttttagtcgtattcctttatttgtgtggtctgtttttattacagctttattattgcttttgtctttacctgtattggccggggctattacaatgcttttgactgatcgtaatttaaatactactttttttgatcctgctggtggtggtgatcctattttatatcaacatttgttt
>BK3BB1_4_1319
tttagcttctaatattgctcatagtggtgcttctgttgatatggctattttttctttgcatttagctggtgcttcgtctattttaggtgctattaattttataactactattattaacatgcgtaggtcatatatggtttttagtcgtattcctttatttgtgtggtctgtttttattacagctttattattgcttttgtctttacctgtattggccggggctattacaatgcttttgactgatcgtaatttaaatactactttttttgatcctgctggtggtggtgatcctattttatatcaacat
>BK3BB1_4_2360
tttagcttctaatattgctcatagtggtgcttctgttgatatggctattttttctttgcatttagctggtgcttcgtctattttaggtgctattaattttataactactattattaacatgcgtaggtcatatatggtttttagtcgtattcctttatttgtgtggtctgtttttattacagctttattattgcttttgtctttacctgtattggccggggctattacaatgcttttgactgatcgtaatttaaatactactttttttgatcctgctggtggtggtgatcctattttatatcaacatttgtt
>BK3BB1_4_3877
tttagcttctaatattgctcatagtggtgcttctgttgatatggctattttttctttgcatttagctggtgcttcgtctattttaggtgctattaattttataactactattattaacatgcgtaggtcatatatggtttttagtcgtattcctttatttgtgtggtctgtttttattacagctttattattgcttttgtccttacctgtattggccggggctattacaatgcttttgactgatcgtaatttaaatactactttttttgatcctgctggtggtggtgatcctattttatatcaacatttgttt
>BK3BB1_4_5728
tttagcttctaatattgctcatagtggtgcttctgttgatatggctattttttctttgcatttagctggcgcttcgtctattttaggtgctattaattttataactactattattaacatgcgtaggtcatatatggtttttagtcgtattcctttatttgtgtggtctgtttttattacagctttattattgcttttgtctttacctgtattggccggggctattacaatgcttttgactgatcgtaatttaaatactactttttttgatcctgctggtggtggtgatcctattttatatcaacatttgttt
>BK3BB1_4_6699
tttagcttctaatattgctcatagtggtgcttctgttgatatggctattttttctttgcatttagctggtgcttcgtctattttaggtgctattaattttataaccactattattaacatgcgtaggtcatatatggtttttagtcgtattcctttatttgtgtggtctgtttttattacagctttattattgcttttgtctttacctgtattggccggggctattacaatgcttttgactgatcgtaatttaaatactactttttttgatcctgctggtggtggtgatcctattttatatcaacatttgttt
>BK3BB1_4_7075
tttagcttctaatattgctcatagtggtgcttctgttgatatggctattttttctttgcatttagctggtgctttgtctattttaggtgctattaattttataactactattattaacatgcgtaggtcatatatggtttttagtcgtattcctttatttgtgtggtctgtttttattacagctttattattgcttttgtctttacctgtattggccggggctattacaatgcttttgactgatcgtaatttaaatactactttttttgatcctgctggtggtggtgatcctattttatatcaacatttgttt
>BK3BB1_5_608
tttagcttctaatattgctcatagtggtgcttctgttgatatggctattttttctttgcatttagctggtgcttcgtctattttaggtgctattaattttataactactattattaacatgcgtaggtcatatatggtttttagtcgtattcctttatttgtgtggtctgtttttattacagctttattattgcttttgtctttacctgtattggccggggctattacaatgcttttgactgatcgtaatttaaatactactttttttgatcctgctggtggtggtgatcctattttatatcaacatttgttt
>BK3BB1_5_2654
tttagcttctaatattgctcatagtggtgcttctgttgatatggctattttttctttgcatttagctggtgcttcgtctattttaggtgctattaattttataactactattattaacatgcgtaggtcatatatggtttttagtcgtattcctttatttgtgtggtctgtttttattacagctttattattgcttttgtctttacctgtattggccggggctattacaatgcttttgactgatcgtaatttaaatactactttttttgatcctgctggtggtggtgatcctattttatatcaacatttgtt
>BK3BB1_5_6992
tttagcttctaatattgctcatagtggtgcttctgttgatatggctattttttctttgcatttagctggtgcttcgtctattttaggtgctattaattttataactactattgttaacatgcgtaggtcatatatggtttttagtcgtattcctttatttgtgtggtctgtttttattacagctttattattgcttttgtctttacctgtattggccggggctattacaatgcttttgactgatcgtaatttaaatactactttttttgatcctgctggtggtggtgatcctattttatatcaacatttgttt
>BK3BC1_1_599
tttagcttctaatattgctcatagtggtgcttctgttgatatggctattttttctttgcatttagctggtgcttcgtctattttaggtgctattaattttataactactattattaacatgcgtaggtcatatatggtttttagtcgtattcctttatttgtgtggtctgtttttattacagctttattattgcttttgtctttacctgtattggccggggctattacaatgcttttgactgatcgtaatttaaatactactttttttgatcctgctggtggtggtgatcctattttatatcaacatttgttt
>BK3BC1_1_6911
tttagcttctaatattgctcatagtggtgcttctgttgatatggctattttctctttgcatttagctggtgcttcgtctattttaggtgctattaattttataactactattattaacatgcgtaggtcatatatggtttttagtcgtattcctttatttgtgtggtctgtttttattacagctttattattgcttttgtctttacctgtattggccggggctattacaatgcttttgactgatcgtaatttaaatactactttttttgatcctgctggtggtggtgatcctattttatatcaacatttgttt
>BK3BC1_2_617
tttagcttctaatattgctcatagtggtgcttctgttgatatggctattttttctttgcatttagctggtgcttcgtctattttaggtgctattaattttataactactattattaacatgcgtaggtcatatatggtttttagtcgtattcctttatttgtgtggtctgtttttattacagctttattattgcttttgtctttacctgtattggccggggctattacaatgcttttgactgatcgtaatttaaatactactttttttgatcctgctggtggtggtgatcctattttatatcaacatttgttt
>BK3BC1_2_2828
tttagcttctaatattgctcatagtggtgcttctgttgatatggctattttttctttgcatttagctggtgcttcgtctattttaggtgctattaattttataactactattattaacatgcgcaggtcatatatggtttttagtcgtattcctttatttgtgtggtctgtttttattacagctttattattgcttttgtctttacctgtattggctggggctattacaatgcttttgactgatcgtaatttaaatactactttttttgatcctgctggtggtggtgatcctattttatatcaacatttgttt
>BK3BC1_2_3506
ttagcttctaatattgctcatagtggtgcttctgttgatatggctattttttctttgcatttagctggtgcttcgtctattttaggtgctattaattttataactactattattaacatgcgtaggtcatatatggtttttagtcgtattcctttatttgtgtggtctgtttttattacagctttattattgcttttgtctttacctgtattggccggggctattacaatgcttttgactgatcgtaatttaaatactactttttttgatcctgctggtggtggtgatcctattttatatcaacatttgttt
>BK3BC1_2_5053
tttagcttctaatattgctcatagtggtgcttctgttgatatggctattttttctttgcatttagctggtgcttcgtctactttaggtgctattaattttataactactattattaacatgcgtaggtcatatatggtttttagtcgtattcctttatttgtgtggtctgtttttattacagctttattattgcttttgtctttacctgtattggccggggctattacaatgcttttgactgatcgtaatttaaatactactttttttgatcctgctggtggtggtgatcctattttatatcaacatttgttt
>BK3BC1_3_523
tttagcttctaatattgctcatagtggtgcttctgttgatatggctattttttctttgcatttagctggtgcttcgtctattttaggtgctattaattttataactactattattaacatgcgtaggtcatatatggtttttagtcgtattcctttatttgtgtggtctgtttttattacagctttattattgcttttgtctttacctgtattggccggggctattacaatgcttttgactgatcgtaatttaaatactactttttttgatcctgctggtggtggtgatcctattttatatcaacatttgttt
>BK3BC1_3_1910
tttagcttctaatattgctcatagtggtgcttctgttgatatggctattttttctttgcatttagctggtgcttcgtctattttaggtgctattaattttataactactattattaacatgcgtaggtcatatatggtttttagtcgtattcctttatttgtgtggtctgtttttattacagctttattattgcttttgtctttacctgtattggccggggctattacaatgcttttgactgatcgtaatttaaatactactttttttgatcctgctggtggtggtgatcctattttatatcaacatttgtt
>BK3BC1_3_2442
ttagcttctaatattgctcatagtggtgcttctgttgatatggctattttttctttgcatttagctggtgcttcgtctattttaggtgctattaattttataactactattattaacatgcgtaggtcatatatggtttttagtcgtattcctttatttgtgtggtctgtttttattacagctttattattgcttttgtctttacctgtattggccggggctattacaatgcttttgactgatcgtaatttaaatactactttttttgatcctgctggtggtggtgatcctattttatatcaacatttgttt
>BK3BC1_3_3479
tttagcttctaatattgctcatagtggtgcttctgttgatatggctattttttctttgcatttagctggtgcttcgtctattttaggtgctattaattttataactactattattaacatgcgtaggtcatatatggtttttagtcgtattcctttatttgtgtggtctgtttttattacagctttattattgcttttgtctttacctgtattggccggggctattacaatgcttttgactgatcgtaatttaaatactactttttttgatcctgctggtggtggtgatcctattttatatcaacatttattt
>BK3BC1_3_4166
tttagcttctaatattgctcatagtggtgcttctgttgatatggctattttttctttgcatttagctggtgcttcgtctattttaggtgctattaattttataactactattattaacatgcgtaggtcatatatggtttttagtcgtattcctttatttgtgtggtctgtctttattacagctttattattgcttttgtctttacctgtattggccggggctattacaatgcttttgactgatcgtaatttaaatactactttttttgatcctgctggtggtggtgatcctattttatatcaacatttgttt
>BK3BC1_4_449
tttagcttctaatattgctcatagtggtgcttctgttgatatggctattttttctttgcatttagctggtgcttcgtctattttaggtgctattaattttataactactattattaacatgcgtaggtcatatatggtttttagtcgtattcctttatttgtgtggtctgtttttattacagctttattattgcttttgtctttacctgtattggccggggctattacaatgcttttgactgatcgtaatttaaatactactttttttgatcctgctggtggtggtgatcctattttatatcaacatttgttt
>BK3BC1_4_1543
tttagcttctaatattgctcatagtggtgcttctgttgatatggctattttttctttgcatttagctggtgcttcgtctattttaggtgctattaattttataactactattattaacatgcgtaggtcatatatggtttttagtcgtattcctttatttgtgtggtctgtttttattacagctttattattgcttttgtctttacctgtattggccggggctattacaatgcttttgactgatcgtaatttaaatactactttttttgatcctgctggtggtggtgatcctattttatatcaacatttgtt
>BK3BC1_4_2723
tttagcttctaatattgctcatagtggtgcttctgttgatatggctattttttctttgcatttagctggtgcttcgtctattttaggtgctattaattttataactactattattaacatgcgtaggtcatatatggtttttagtcgtattcctttatttgtgtggtctgtttttattacagctttattattgcttttgtctttacctgtattggccggggctattacaatgcttttgactgatcgtaatttaaatactactttttttgatcctgctggtggtggtgatcctattttatatcaacatttattt
>BK3BC1_5_651
tttagcttctaatattgctcatagtggtgcttctgttgatatggctattttttctttgcatttagctggtgcttcgtctattttaggtgctattaattttataactactattattaacatgcgtaggtcatatatggtttttagtcgtattcctttatttgtgtggtctgtttttattacagctttattattgcttttgtctttacctgtattggccggggctattacaatgcttttgactgatcgtaatttaaatactactttttttgatcctgctggtggtggtgatcctattttatatcaacatttgttt
>BK3BC1_5_4241
ttagcttctaatattgctcatagtggtgcttctgttgatatggctattttttctttgcatttagctggtgcttcgtctattttaggtgctattaattttataactactattattaacatgcgtaggtcatatatggtttttagtcgtattcctttatttgtgtggtctgtttttattacagctttattattgcttttgtctttacctgtattggccggggctattacaatgcttttgactgatcgtaatttaaatactactttttttgatcctgctggtggtggtgatcctattttatatcaacatttgttt
>BK3BC1_5_5128
tttagcttctaatattgctcatagtggtgcttctgttgacatggctattttttctttgcatttagctggtgcttcgtctattttaggtgctattaattttataactactattattaacatgcgtaggtcatatatggtttttagtcgtattcctttatttgtgtggtctgtttttattacagctttattattgcttttgtctttacctgtattggccggggctattacaatgcttttgactgatcgtaatttaaatactactttttttgatcctgctggtggtggtgatcctattttatatcaacatttgttt
>BK3BC1_5_5584
tttagcttctaatattgctcatagtggtgctcctgttgatatggctattttttctttgcatttagctggtgcttcgtctattttaggtgctattaattttataactactattattaacatgcgtaggtcatatatggtttttagtcgtattcctttatttgtgtggtctgtttttattacagctttattattgcttttgtctttacctgtattggccggggctattacaatgcttttgactgatcgtaatttaaatactactttttttgatcctgctggtggtggtgatcctattttatatcaacatttgttt
>BK3BC1_5_6203
tttagcttctaatattgctcatagtggtgcttctgttgatatggctattttttctttgcatttagctggtgcttcgtctattttaggtgctattaattttataactactattattaacatgcgtaggtcatatatggtttttagtcgtattcctttatttgtgtggtctgtttttattacagctttattattgcttttgtctttacctgtattggccggggctattacaatgcttttgactgatcgtaatttaaatactactttttttgatcctgctggtggtggtgatcctactttatatcaacatttgttt
>BK3BC1_5_6349
tttagcttctaatattgctcatagtggtgcttctgttgatatggctattttttctttgcatttagctggtgcttcgtctactttaggtgctattaattttataactactattattaacatgcgtaggtcatatatggtttttagtcgtattcctttatttgtgtggtctgtttttattacagctttattattgcttttgtctttacctgtattggccggggctattacaatgcttttgactgatcgtaatttaaatactactttttttgatcctgctggtggtggtgatcctattttatatcaacatttgttt
>BK3BC1_5_6777
tttagcttctaatattgctcatagtggtgcttctgttgatatggctattttttctttgcatttagctggtgcttcgtctattttaggtgctattaattttataactactattattaacatgcgtaggtcatatatggtttttagtcgtattcctttatttgtgtggtctgtttttattacagctttattattgcttttgtctttacctgtattggccggggctattacaatgcttttgactgatcgtaatttaaatactactttttttgatcctgctggtggtggtgatcctattttatatcaacatttattt
>BK3BC1_5_7140
ctttagcttctaatattgctcatagtggtgcttctgttgatatggctattttttctttgcatttagctggtgcttcgtctattttaggtgctattaattttataactactattattaacatgcgtaggtcatatatggtttttagtcgtattcctttatttgtgtggtctgtttttattacagctttattattgcttttgtctttacctgtattggccggggctattacaatgcttttgactgatcgtaatttaaatactactttttttgatcctgctggtggtggtgatcctattttatatcaacatttgttt
>BK3BC1_5_8390
tttagcttctaatattgctcatagtggtgcttctgttgatatggctattttttctttgcatttagctggtgcttcgtctattttaggcgctattaattttataactactattattaacatgcgtaggtcatatatggtttttagtcgtattcctttatttgtgtggtctgtttttattacagctttattattgcttttgtctttacctgtattggccggggctattacaatgcttttgactgatcgtaatttaaatactactttttttgatcctgctggtggtggtgatcctattttatatcaacatttgttt
>BK3BC1_5_10247
tttagcttctaatattgctcatagtggtgcttctgttgatatggctattttttctttgcatttagctggtgcttcgtctattttaggtgctattaattttataactactattattaacatgcgtaggtcatatatggtttttagtcgtattcctttatttgtgtggtctgtttttattacagctttattattgcttttgtctttacctgtattggccggggctactacaatgcttttgactgatcgtaatttaaatactactttttttgatcctgctggtggtggtgatcctattttatatcaacatttgttt
>BK3SA1_1_427
tttagcttctaatattgctcatagtggtgcttctgttgatatggctattttttctttgcatttagctggtgcttcgtctattttaggtgctattaattttataactactattattaacatgcgtaggtcatatatggtttttagtcgtattcctttatttgtgtggtctgtttttattacagctttattattgcttttgtctttacctgtattggccggggctattacaatgcttttgactgatcgtaatttaaatactactttttttgatcctgctggtggtggtgatcctattttatatcaacatttgttt
>BK3SA1_2_405
tttagcttctaatattgctcatagtggtgcttctgttgatatggctattttttctttgcatttagctggtgcttcgtctattttaggtgctattaattttataactactattattaacatgcgtaggtcatatatggtttttagtcgtattcctttatttgtgtggtctgtttttattacagctttattattgcttttgtctttacctgtattggccggggctattacaatgcttttgactgatcgtaatttaaatactactttttttgatcctgctggtggtggtgatcctattttatatcaacatttgttt
>BK3SA1_2_1256
tttagcttctaatattgctcatagtggtgcttctgttgatatggctattttttctttgcatttagctggtgcttcgtctattttaggtgctattaattttataactactattattaacatgcgcaggtcatatatggtttttagtcgtattcctttatttgtgtggtctgtttttattacagctttattattgcttttgtctttacctgtattggctggggctattacaatgcttttgactgatcgtaatttaaatactactttttttgatcctgctggtggtggtgatcctattttatatcaacatttgttt
>BK3SA1_4_538
tttagcttctaatattgctcatagtggtgcttctgttgatatggctattttttctttgcatttagctggtgcttcgtctattttaggtgctattaattttataactactattattaacatgcgtaggtcatatatggtttttagtcgtattcctttatttgtgtggtctgtttttattacagctttattattgcttttgtctttacctgtattggccggggctattacaatgcttttgactgatcgtaatttaaatactactttttttgatcctgctggtggtggtgatcctattttatatcaacatttgttt
>BK3SA1_4_2864
tttagcttctaatattgctcatagtggtgcttctgttgatatggctattttttctttgcatttagctggtgcttcgtctattttaggtgctattaattttataactactattattaacatgcgtaggtcatatatggtttttagtcgcattcctttatttgtgtggtctgtttttattacagctttattattgcttttgtctttacctgtattggccggggctattacaatgcttttgactgatcgtaatttaaatactactttttttgatcctgctggtggtggtgatcctattttatatcaacatttgttt
>BK3SA1_4_3436
tttagcttctaatattgctcatagtggtgcttctgttgacatggctattttttctttgcatttagctggtgcttcgtctattttaggtgctattaattttataactactattattaacatgcgtaggtcatatatggtttttagtcgtattcctttatttgtgtggtctgtttttattacagctttattattgcttttgtctttacctgtattggccggggctattacaatgcttttgactgatcgtaatttaaatactactttttttgatcctgctggtggtggtgatcctattttatatcaacatttgttt
>BK3SA1_4_4509
tttagcttctaatattgctcatagtggtgcttctgttgatatggctattttttctttgcatttagctggtgcttcgtctattttaggtgctattaattttataactactattattaacatgcgtaggtcttatatggtttttagtcgtattcctttatttgtgtggtctgtttttattacagctttattattgcttttgtctttacctgtattggccggggctattacaatgcttttgactgatcgtaatttaaatactactttttttgatcctgctggtggtggtgatcctattttatatcaacatttgttt
>BK3SA1_4_5477
tttagcttctaatattgctcatagtggtgcttctgttgatatggctattttttctttgcatttagctggtgcttcgtctattttaggtgctattaattttataactactattattaacgtgcgtaggtcatatatggtttttagtcgtattcctttatttgtgtggtctgtttttattacagctttattattgcttttgtctttacctgtattggccggggctattacaatgcttttgactgatcgtaatttaaatactactttttttgatcctgctggtggtggtgatcctattttatatcaacatttgttt
>BK3SA1_4_5559
tttagcttctaatattgctcatagtggtgcttctgttgatatggctattttttctttgcatttagctggtgcttcgtctattttaggtgctattaattttataactactattattaacatgcgtaggttatatatggtttttagtcgtattcctttatttgtgtggtctgtttttattacagctttattattgcttttgtctttacctgtattggccggggctattacaatgcttttgactgatcgtaatttaaatactactttttttgatcctgctggtggtggtgatcctattttatatcaacatttgttt
>BK3SA1_4_6311
tttagcttctaatattgctcatagtggtgcttctgttgatatggctattttttctttgcatttagctggtgcttcgtctattttaggtgctattaattttataactactattattaacatgcgtaggtcatatatggcttttagtcgtattcctttatttgtgtggtctgtttttattacagctttattattgcttttgtctttacctgtattggccggggctattacaatgcttttgactgatcgtaatttaaatactactttttttgatcctgctggtggtggtgatcctattttatatcaacatttgttt
>BK3SB1_1_482
tttagcttctaatattgctcatagtggtgcttctgttgatatggctattttttctttgcatttagctggtgcttcgtctattttaggtgctattaattttataactactattattaacatgcgtaggtcatatatggtttttagtcgtattcctttatttgtgtggtctgtttttattacagctttattattgcttttgtctttacctgtattggccggggctattacaatgcttttgactgatcgtaatttaaatactactttttttgatcctgctggtggtggtgatcctattttatatcaacatttgttt
>BK3SB1_1_1665
tttagcttctaatattgctcatagtggtgcttctgttgatatggctattttttctttgcatttagctggtgcttcgtctattttaggtgctattaattttataactactattattaacatgcgtaggtcatatatggtttttagtcgtattcctttatttgtgtggtctgtttttattacagctttattattgcttttgtctttacctgtattggccggggctattacaatgcttttgactgatcgtaatttaaatactactttttttgatcctgctggtggtggtgatcctattttatatcaacatttgtt
>BK3SB1_1_2893
tttagcttctaatattgctcatagtggtgcttctgttgatatggctattttttctttgcatttagctggtgcttcgtctattttaggtgctattaattttataactactattattaacatgcgtaggtcatatatggtttttagtcgtattcctttatttgtgtggtctgtttttattacagctttattattgcttttgtctttacctgtattggccggggctattacaatgcttttgactgatcgtaatttaaatactactttttttgatcctgctggtggtggtgatcctattttatatcgacatttgttt
>BK3SB1_1_3448
tttagcttctaatattgctcatagtggtgcttctgttgatatggctgttttttctttgcatttagctggtgcttcgtctattttaggtgctattaattttataactactattattaacatgcgtaggtcatatatggtttttagtcgtattcctttatttgtgtggtctgtttttattacagctttattattgcttttgtctttacctgtattggccggggctattacaatgcttttgactgatcgtaatttaaatactactttttttgatcctgctggtggtggtgatcctattttatatcaacatttgttt
>BK3SB1_1_3898
tttagcttctaatattgctcatagtggtgcttctgttgatatggctattttttctttgcatttagctggtgcttcgtctattttaggtgctattaattttataactactattattaacctgcgtaggtcatatatggtttttagtcgtattcctttatttgtgtggtctgtttttattacagctttattattgcttttgtctttacctgtattggccggggctattacaatgcttttgactgatcgtaatttaaatactactttttttgatcctgctggtggtggtgatcctattttatatcaacatttgttt
>BK3SB1_1_4146
tttagcttctaatattgctcatagtggtgcttctgttgatatggctattttttctttgcatttagctggtgcttcgtctattttaggtgctattaattttataactactattattaacatgcgtaggtcatatatggtttttagtcgtattcctttatttgtgtggtctgtttttattacagctttattattgcttttgcctttacctgtattggccggggctattacaatgcttttgactgatcgtaatttaaatactactttttttgatcctgctggtggtggtgatcctattttatatcaacatttgttt
>BK3SB1_1_4350
tttagcttctaatattgctcatagtggtgcttctgttgatatggctattttttctttgcatttagctggtgcttcgtctattttaggtgctattaattttataactactattattaacatgcgtaggtcatatatggtttttagtcgtattcctttatttgtgtggtccgtttttattacagctttattattgcttttgtctttacctgtattggccggggctattacaatgcttttgactgatcgtaatttaaatactactttttttgatcctgctggtggtggtgatcctattttatatcaacatttgttt
>BK3SB1_2_510
tttagcttctaatattgctcatagtggtgcttctgttgatatggctattttttctttgcatttagctggtgcttcgtctattttaggtgctattaattttataactactattattaacatgcgtaggtcatatatggtttttagtcgtattcctttatttgtgtggtctgtttttattacagctttattattgcttttgtctttacctgtattggccggggctattacaatgcttttgactgatcgtaatttaaatactactttttttgatcctgctggtggtggtgatcctattttatatcaacatttgttt
>BK3SB1_2_2389
tttagcttctaatattgctcatagtggtgcttctgttgatatggctattttttctttgcatttagctggtgcttcgtctattttaggtgctattaattttataactactattattaacatgcgtagttcatatatggtttttagtcgtattcctttatttgtgtggtctgtttttattacagctttattattgcttttgtctttacctgtattggccggggctattacaatgcttttgactgatcgtaatttaaatactactttttttgatcctgctggtggtggtgatcctattttatatcaacatttgttt
>BK3SB1_3_548
tttagcttctaatattgctcatagtggtgcttctgttgatatggctattttttctttgcatttagctggtgcttcgtctattttaggtgctattaattttataactactattattaacatgcgtaggtcatatatggtttttagtcgtattcctttatttgtgtggtctgtttttattacagctttattattgcttttgtctttacctgtattggccggggctattacaatgcttttgactgatcgtaatttaaatactactttttttgatcctgctggtggtggtgatcctattttatatcaacatttgttt
>BK3SB1_3_1292
tttagcttctaatattgctcatagtggtgcttctgttgatatggctattttttctttgcatttagctggtgcttcgtctattttaggtgctattaattttataactactattattaacatgcgtaggtcatatatggtttttagtcgtattcctttatttgtgtggtctgtttttattacagctttattattgcttttgtctttacctgtattggccggggctattacaatgcttttgactgatcgtaatttaaatactactttttttgatcctgctggtggtggtgatcctattttatatcaacat
>BK3SB1_3_3488
tttagcttctaatattgctcatagtggtgcttctgttgatatggctattttttctttgcatttagctggtgcttcgtctattttaggtgctattaattttataactactactattaacatgcgtaggtcatatatggtttttagtcgtattcctttatttgtgtggtctgtttttattacagctttattattgcttttgtctttacctgtattggccggggctattacaatgcttttgactgatcgtaatttaaatactactttttttgatcctgctggtggtggtgatcctattttatatcaacatttgttt
>BK3SB1_3_4823
tttagcttctaatattgctcatagtggtgcttctgttgatatggctattttttctttgcatttagctggtgcttcgtctattttaggtgctattaattttataactactattattaacatgcgtaggtcttatatggtttttagtcgtattcctttatttgtgtggtctgtttttattacagctttattattgcttttgtctttacctgtattggccggggctattacaatgcttttgactgatcgtaatttaaatactactttttttgatcctgctggtggtggtgatcctattttatatcaacatttgttt
>BK3SB1_3_5843
tttagcttctaatattgctcatagtggtgcttctgttgatatggctattttttctttgcatttagctggtgcttcgtctattttaggtgctattaattttataactactattattaacgtgcgtaggtcatatatggtttttagtcgtattcctttatttgtgtggtctgtttttattacagctttattattgcttttgtctttacctgtattggccggggctattacaatgcttttgactgatcgtaatttaaatactactttttttgatcctgctggtggtggtgatcctattttatatcaacatttgttt
>BK3SB1_4_1212
tttagcttctaatattgctcatagtggtgcttctgttgatatggctattttttctttgcatttagctggtgcttcgtctattttaggtgctattaattttataactactattattaacatgcgtaggtcatatatggtttttagtcgtattcctttatttgtgtggtctgtttttattacagctttattattgcttttgtctttacctgtattggccggggctattacaatgcttttgactgatcgtaatttaaatactactttttttgatcctgctggtggtggtgatcctattttatatcaacatttgttc
>BK3SC1_1_544
tttagcttctaatattgctcatagtggtgcttctgttgatatggctattttttctttgcatttagctggtgcttcgtctattttaggtgctattaattttataactactattattaacatgcgtaggtcatatatggtttttagtcgtattcctttatttgtgtggtctgtttttattacagctttattattgcttttgtctttacctgtattggccggggctattacaatgcttttgactgatcgtaatttaaatactactttttttgatcctgctggtggtggtgatcctattttatatcaacatttgttt
>BK3SC1_1_2389
tttagcttctaatattgctcatagtggtgcttctgttgatatggctattttttctttgcatttagctggtgcttcgtctattttaggtgctattaattttataactactattattaacatgcgcaggtcatatatggtttttagtcgtattcctttatttgtgtggtctgtttttattacagctttattattgcttttgtctttacctgtattggctggggctattacaatgcttttgactgatcgtaatttaaatactactttttttgatcctgctggtggtggtgatcctattttatatcaacatttgttt
>BK3SC1_1_2707
tttagcttctaatattgctcatagtggtgcttctgttgatatggctattttttctttgcatttagctggtgcttcgtctattttaggtgctattaattttataactactattattaacatgcgtaggtcatatatggtttttagtcgtattcctttatttgtgtggtctgtttttattacagccttattattgcttttgtctttacctgtattggccggggctattacaatgcttttgactgatcgtaatttaaatactactttttttgatcctgctggtggtggtgatcctattttatatcaacatttgttt
>BK3SC1_1_2954
ttagcttctaatattgctcatagtggtgcttctgttgatatggctattttttctttgcatttagctggtgcttcgtctattttaggtgctattaattttataactactattattaacatgcgtaggtcatatatggtttttagtcgtattcctttatttgtgtggtctgtttttattacagctttattattgcttttgtctttacctgtattggccggggctattacaatgcttttgactgatcgtaatttaaatactactttttttgatcctgctggtggtggtgatcctattttatatcaacatttgttt
>BK3SC1_1_2977
tttagcttctaatattgctcatagtggtgcttctgttgatatggctattttttctttgcatttagctggtgcttcgtctattttaggtgctattaattttataactactattattaacatgcgtaggtcatatatggtttttagtcgtattcctttatttgtgtggtctgtttttattacagctttattattgcttttgtctttacctgtattggccggggctattacaatgcttttgactgatcgtaatttaaatactactttttttgatcctgctggtggtggtgatcctattttatatcagcatttgttt
>BK3SC1_1_4189
tttagcttctaatattgctcatagtggtgcttctgttgatatggctattttttctttgcatttatctggtgcttcgtctattttaggtgctattaattttataactactattattaacatgcgtaggtcatatatggtttttagtcgtattcctttatttgtgtggtctgtttttattacagctttattattgcttttgtctttacctgtattggccggggctattacaatgcttttgactgatcgtaatttaaatactactttttttgatcctgctggtggtggtgatcctattttatatcaacatttgttt
>BK3SC1_1_4233
tttagcttctaatattgctcatagtggtgcttctgttgatatggctattttttctttgcatttagctggtgcttcgtctattttaggtgctattaattttataactactattattaacatgcgtaggtcatatatggtttttagtcgtattcctttatttgtgtggtctgtttttattacagctttattattgcttttgtctttacctgtattggccggggctattacaatgcttttgactgatcgtaatttaaatactactttttttgatcctgctggtggtggtgatcctactttatatcaacatttgttt
>BK3SC1_1_6130
tttagctcctaatattgctcatagtggtgcttctgttgatatggctattttttctttgcatttagctggtgcttcgtctattttaggtgctattaattttataactactattattaacatgcgtaggtcatatatggtttttagtcgtattcctttatttgtgtggtctgtttttattacagctttattattgcttttgtctttacctgtattggccggggctattacaatgcttttgactgatcgtaatttaaatactactttttttgatcctgctggtggtggtgatcctattttatatcaacatttgttt
>BK3SC1_1_6943
tttagcttctaatattgctcatagtggtgcttctgttgatatggctattttttctttgcatttagctggtgcttcgtctattttaggtgctattaattttataactactattattaacatgcgtaggtcatatatggtttttagtcgtattcctttatttgtgtggtccgtttttattacagctttattattgcttttgtctttacctgtattggccggggctattacaatgcttttgactgatcgtaatttaaatactactttttttgatcctgctggtggtggtgatcctattttatatcaacatttgttt
>BK3SC1_3_461
tttagcttctaatattgctcatagtggtgcttctgttgatatggctattttttctttgcatttagctggtgcttcgtctattttaggtgctattaattttataactactattattaacatgcgtaggtcatatatggtttttagtcgtattcctttatttgtgtggtctgtttttattacagctttattattgcttttgtctttacctgtattggccggggctattacaatgcttttgactgatcgtaatttaaatactactttttttgatcctgctggtggtggtgatcctattttatatcaacatttgttt
>BK4BA1_1_633
tttagcttctaatattgctcatagtggtgcttctgttgatatggctattttttctttgcatttagctggtgcttcgtctattttaggtgctattaattttataactactattattaacatgcgtaggtcatatatggtttttagtcgtattcctttatttgtgtggtctgtttttattacagctttattattgcttttgtctttacctgtattggccggggctattacaatgcttttgactgatcgtaatttaaatactactttttttgatcctgctggtggtggtgatcctattttatatcaacatttgttt
>BK4BA1_1_1629
tttagcttctaatattgctcatagtggtgcttctgttgatatggctattttttctttgcatttagctggtgcttcgtctattttaggtgctattaattttataactactattattaacatgcgtaggtcatatatggtttttagtcgtattcctttatttgtgtggtctgtttttattacagctttattattgcttttgtctttacctgtattggccggggctattacaatgcttttgactgatcgtaatttaaatactacttttttgatcctgctggtggtggtgatcctattttatatcaacatttgttt
>BK4BA1_1_2024
tttagcttctaatattgctcatagtggtgcttctgttgatatggctattttttctttgcatttagctggtgcttcgtctattttaggtgctattaattttataactactattattaacatgcgtaggtcatatatggtttttagtcgtattcctttatttgtgtggtctgtttttattacagctttattattgcttttgtctttacctgtattggccggggctattacaatgcttttgactgatcgtaatttaaatactactttttttgatcctgctggtggtggtgatcctattttatatcaacatttgttc
>BK4BA1_1_2687
tttagcttctaatattgctcatagtggtgcttctgttgatatggctattttttctttgcatttagctggtgcttcgtctattttaggtgctattaattttataactactattattaacatgcgtaggtcatatatggtttttagtcgtattcctttatttgtgtggtctgtttttattacagctttattattgcttttgtctttacctgtattggccggggctattacaatgcttttgactgatcgtaatttaaatactactttttttgatcctgctggtggtggtgatcctattttatatcaacatttgtt
>BK4BA1_1_2945
tttagcttctaatattgctcatagtggtgcttctgttgatatggctattttttctttgcatttagctggtgcttcgtctattttaggtgctattaattttataactactattatcaacatgcgtaggtcatatatggtttttagtcgtattcctttatttgtgtggtctgtttttattacagctttattattgcttttgtctttacctgtattggccggggctattacaatgcttttgactgatcgtaatttaaatactactttttttgatcctgctggtggtggtgatcctattttatatcaacatttgttt
>BK4BA1_1_3452
tttagcttctaatattgctcatagtggtgcttctgttgatatggctattttttctttgcatttagctggtgcttcgtctattttaggtgctattaattttataactactattattaacatgcgtaggtcatatatggtttttagtcgtattcctttatttgcgtggtctgtttttattacagctttattattgcttttgtctttacctgtattggccggggctattacaatgcttttgactgatcgtaatttaaatactactttttttgatcctgctggtggtggtgatcctattttatatcaacatttgttt
>BK4BA1_1_3570
ttagcttctaatattgctcatagtggtgcttctgttgatatggctattttttctttgcatttagctggtgcttcgtctattttaggtgctattaattttataactactattattaacatgcgtaggtcatatatggtttttagtcgtattcctttatttgtgtggtctgtttttattacagctttattattgcttttgtctttacctgtattggccggggctattacaatgcttttgactgatcgtaatttaaatactactttttttgatcctgctggtggtggtgatcctattttatatcaacatttgttt
>BK4BA1_1_4226
tttagcttctaatattgctcatagtggtgcttctgttgacatggctattttttctttgcatttagctggtgcttcgtctattttaggtgctattaattttataactactattattaacatgcgtaggtcatatatggtttttagtcgtattcctttatttgtgtggtctgtttttattacagctttattattgcttttgtctttacctgtattggccggggctattacaatgcttttgactgatcgtaatttaaatactactttttttgatcctgctggtggtggtgatcctattttatatcaacatttgttt
>BK4BA1_1_4710
tttagcttctaatattgctcatagtggtgcttctgttgatatggctattttttctttgcatttagctggtgcttcgtctattttaggtgctattaattttataactactattattaacatgcgtaggtcatatatggtttttagtcgtattcctttatttgtgtggtctgtttttattacagctttattattgcttttgtctttacccgtattggccggggctattacaatgcttttgactgatcgtaatttaaatactactttttttgatcctgctggtggtggtgatcctattttatatcaacatttgttt
>BK4BA1_1_6053
tttagcttccaatattgctcatagtggtgcttctgttgatatggctattttttctttgcatttagctggtgcttcgtctattttaggtgctattaattttataactactattattaacatgcgtaggtcatatatggtttttagtcgtattcctttatttgtgtggtctgtttttattacagctttattattgcttttgtctttacctgtattggccggggctattacaatgcttttgactgatcgtaatttaaatactactttttttgatcctgctggtggtggtgatcctattttatatcaacatttgttt
>BK4BA1_1_6667
tttagcttctaatattgctcatagtggtgcttctgttgatatggctattttttctctgcatttagctggtgcttcgtctattttaggtgctattaattttataactactattattaacatgcgtaggtcatatatggtttttagtcgtattcctttatttgtgtggtctgtttttattacagctttattattgcttttgtctttacctgtattggccggggctattacaatgcttttgactgatcgtaatttaaatactactttttttgatcctgctggtggtggtgatcctattttatatcaacatttgttt
>BK4BA1_1_7425
tttagcttctaatattgctcatagtggtgcttctgttgatatggctattttttctttgcatttagctggtgcttcgtctattttaggtgctattaattttataactactattattaacatgcgtaggtcatatatggcttttagtcgtattcctttatttgtgtggtctgtttttattacagctttattattgcttttgtctttacctgtattggccggggctattacaatgcttttgactgatcgtaatttaaatactactttttttgatcctgctggtggtggtgatcctattttatatcaacatttgttt
>BK4BA1_2_693
tttagcttctaatattgctcatagtggtgcttctgttgatatggctattttttctttgcatttagctggtgcttcgtctattttaggtgctattaattttataactactattattaacatgcgtaggtcatatatggtttttagtcgtattcctttatttgtgtggtctgtttttattacagctttattattgcttttgtctttacctgtattggccggggctattacaatgcttttgactgatcgtaatttaaatactactttttttgatcctgctggtggtggtgatcctattttatatcaacatttgttt
>BK4BA1_2_2379
tttagcttctaatattgctcatagtggtgcttctgttgatatggctattttttctttgcatttagctggtgcttcgtctattttaggtgctattaattttataactactattattaacatgcgtaggtcatatatggtttttagtcgtattcctttatttgtgtggtctgtttttattacagctttattattgcttttgtctttacctgtattggccggggctattacaatgcttttgactgatcgtaatttaaatactactttttttgatcctgctggtggtggtgatcctattttatatcaacatttgttc
>BK4BA1_2_3211
tttagcttctaatattgctcatagtggtgcttctgttgatatggctattttttctttgcatttagctggtgcttcgtctattttaggtgctattaattttataactactattattaacatgcgtaggtcatatatggtttttagtcgtattcctttatttgtgtggtctgtttttattacagctttattattgcttttgtctttacctgtattggccggggctattacaatgcttttgactgatcgtaatttaaatactactttttttgatcctgctggtggtggtgatcctattttatatcaacatttgtt
>BK4BA1_2_8884
tttagcttctaatattgctcatagtggtgcttctgttgatatggctattttttctttgcatttagttggtgcttcgtctattttaggtgctattaattttataactactattattaacatgcgtaggtcatatatggtttttagtcgtattcctttatttgtgtggtctgtttttattacagctttattattgcttttgtctttacctgtattggccggggctattacaatgcttttgactgatcgtaatttaaatactactttttttgatcctgctggtggtggtgatcctattttatatcaacatttgttt
>BK4BA1_3_601
tttagcttctaatattgctcatagtggtgcttctgttgatatggctattttttctttgcatttagctggtgcttcgtctattttaggtgctattaattttataactactattattaacatgcgtaggtcatatatggtttttagtcgtattcctttatttgtgtggtctgtttttattacagctttattattgcttttgtctttacctgtattggccggggctattacaatgcttttgactgatcgtaatttaaatactactttttttgatcctgctggtggtggtgatcctattttatatcaacatttgttt
>BK4BA1_4_763
tttagcttctaatattgctcatagtggtgcttctgttgatatggctattttttctttgcatttagctggtgcttcgtctattttaggtgctattaattttataactactattattaacatgcgtaggtcatatatggtttttagtcgtattcctttatttgtgtggtctgtttttattacagctttattattgcttttgtctttacctgtattggccggggctattacaatgcttttgactgatcgtaatttaaatactactttttttgatcctgctggtggtggtgatcctattttatatcaacatttgttt
>BK4BA1_4_2825
tttagcttctaatattgctcatagtggtgcttctgttgatatggctattttttctttgcatttagctggtgcttcgtctattttaggtgctattaattttataactactattattaacatgcgtaggtcatatatggtttttagtcgtattcctttatttgtgtggtctgtttttattacagctttattattgcttttgtctttacctgtattggccggggctattacaatgcttttgactgatcgtaatttaaatactactttttttgatcctgctggtggtggtgatcctattttatatcaacatttgttc
>BK4BA1_5_589
tttagcttctaatattgctcatagtggtgcttctgttgatatggctattttttctttgcatttagctggtgcttcgtctattttaggtgctattaattttataactactattattaacatgcgtaggtcatatatggtttttagtcgtattcctttatttgtgtggtctgtttttattacagctttattattgcttttgtctttacctgtattggccggggctattacaatgcttttgactgatcgtaatttaaatactactttttttgatcctgctggtggtggtgatcctattttatatcaacatttgttt
>BK4BA1_5_3365
tttagcttctaatattgctcatagtggtgcttctgttgatatggctattttttctttgcatttagctggtgcttcgtctattttaggtgctattaattttataactactattattaacatgcgtaggtcatatatggtttttagtcgtattcctttatttgtgtggtctgtttttattacagctttattattgcttttgtctttacccgtattggccggggctattacaatgcttttgactgatcgtaatttaaatactactttttttgatcctgctggtggtggtgatcctattttatatcaacatttgttt
>BK4BA1_5_3777
tttagcttctaatattgctcatagtggtgcttctgttgatatggctattttttctttgcatttagctggtgcttcgtctattttaggtgctattaattttataactactattattaacatgcgtaggtcatatatggtttttagtcgtattcctttatttgtgtggtctgtttttattacagctttattattgcttttgtctttacctgtattggccggggctattacaatgcttttgactgatcgtaatttaaatactactttttttgatcctgctggtggtggtgatcctattttatatcaacatttattt
>BK4BA1_5_4828
tttagcttctaatattgctcatagtggtgcttctgttgatatggctattttttctttgcatttagctggtgcttcgtctattttaggtgctattaattttataactactattattaacatgcgtaggtcatatatggtttttagtcgtattcctttatttgtgtggtctgtttttattacagctttattattgcttttgtcttcacctgtattggccggggctattacaatgcttttgactgatcgtaatttaaatactactttttttgatcctgctggtggtggtgatcctattttatatcaacatttgttt
>BK4BA1_5_4940
tttagcttctaatattgctcatagtggtgcttctgttgatatggctattttttccttgcatttagctggtgcttcgtctattttaggtgctattaattttataactactattattaacatgcgtaggtcatatatggtttttagtcgtattcctttatttgtgtggtctgtttttattacagctttattattgcttttgtctttacctgtattggccggggctattacaatgcttttgactgatcgtaatttaaatactactttttttgatcctgctggtggtggtgatcctattttatatcaacatttgttt
>BK4BA1_5_4980
tttagcttctaatattgctcatagtggtgcttctgttgatatggctattttttctttgcatttagctggtgcttcgcctattttaggtgctattaattttataactactattattaacatgcgtaggtcatatatggtttttagtcgtattcctttatttgtgtggtctgtttttattacagctttattattgcttttgtctttacctgtattggccggggctattacaatgcttttgactgatcgtaatttaaatactactttttttgatcctgctggtggtggtgatcctattttatatcaacatttgttt
>BK4BB1_1_718
tttagcttctaatattgctcatagtggtgcttctgttgatatggctattttttctttgcatttagctggtgcttcgtctattttaggtgctattaattttataactactattattaacatgcgtaggtcatatatggtttttagtcgtattcctttatttgtgtggtctgtttttattacagctttattattgcttttgtctttacctgtattggccggggctattacaatgcttttgactgatcgtaatttaaatactactttttttgatcctgctggtggtggtgatcctattttatatcaacatttgttt
>BK4BB1_1_2431
tttagcttctaatattgctcatagtggtgcttctgttgatatggctattttttctttgcatttagctggtgcttcgtctattttaggtgctattaattttataactactattattaacatgcgtaggtcatatatggtttttagtcgtattcctttatttgtgtggtctgtttttattacagctttattattgcttttgtctttacctgtattggccggggctattacaatgcttttgactgatcgtaatttaaatactactttttttgatcctgctggtggtggtgatcctattttatatcaacatttgttc
>BK4BB1_1_3944
tttagcttctaatattgctcatagtggtgcttctgttgatatggctattttttctttgcatttagctggtgcttcgtctattttaggtgccattaattttataactactattattaacatgcgtaggtcatatatggtttttagtcgtattcctttatttgtgtggtctgtttttattacagctttattattgcttttgtctttacctgtattggccggggctattacaatgcttttgactgatcgtaatttaaatactactttttttgatcctgctggtggtggtgatcctattttatatcaacatttgttt
>BK4BB1_1_4190
ttagcttctaatattgctcatagtggtgcttctgttgatatggctattttttctttgcatttagctggtgcttcgtctattttaggtgctattaattttataactactattattaacatgcgtaggtcatatatggtttttagtcgtattcctttatttgtgtggtctgtttttattacagctttattattgcttttgtctttacctgtattggccggggctattacaatgcttttgactgatcgtaatttaaatactactttttttgatcctgctggtggtggtgatcctattttatatcaacatttgttt
>BK4BB1_1_4224
tttagcttctaatattgctcatagtggtgcttctgttgatatggctattttttctttgcatttagctggtgcttcgtctattttaggtgctattaattttataactactattattaacatgcgtaggtcatatatggtttttagtcgtattcctttatttgtgtggtctgtttttattacagctttattattgcttttgtctttacctgtattggccggggctattacaatgcttttgactgatcgtaatttaaatactactttttttgatcctgctggtggtggtgatcctattttatatcagcatttgttt
>BK4BB1_1_5741
tttagcttctaatattgctcatagtggtgcttctgttgatatggctattttttctttgcatttagctggtgcttcgtctattttaggtgctattaattttataactactattattaacatgcgtaggtcatatatggtttttagtcgtattcctttatttgtgtggtctgtttttattacagctttattattgctttcgtctttacctgtattggccggggctattacaatgcttttgactgatcgtaatttaaatactactttttttgatcctgctggtggtggtgatcctattttatatcaacatttgttt
>BK4BB1_1_7937
tttagcttctaatattgctcatagtggtgcttctgttgatatggctattttttctttgcatttagctggtgcttcgtctattttaggtgctattaattttataactactattattaacatgcgtaggtcatatatggtttttagtcgtattcctttatttgtgtggtctgtttttattacagctttattattgcttttgtctttacctgtattggccggggctattacaatgcttttgactgatcgtaatttaagtactactttttttgatcctgctggtggtggtgatcctattttatatcaacatttgttt
>BK4BB1_1_7952
tttagcttctaatattgctcatagtggtgcttctgttgatatggctattttttctttgcatttagctggtgcttcgtctattttaggtgctattaattttataactactatcattaacatgcgtaggtcatatatggtttttagtcgtattcctttatttgtgtggtctgtttttattacagctttattattgcttttgtctttacctgtattggccggggctattacaatgcttttgactgatcgtaatttaaatactactttttttgatcctgctggtggtggtgatcctattttatatcaacatttgttt
>BK4BB1_1_8255
tttagcttctaatattgctcatagtggtgcttctgttgatatggctattttttctttgcatttagctggtgcttcgtctattttaggtgctattaattttataactactattattaacctgcgtaggtcatatatggtttttagtcgtattcctttatttgtgtggtctgtttttattacagctttattattgcttttgtctttacctgtattggccggggctattacaatgcttttgactgatcgtaatttaaatactactttttttgatcctgctggtggtggtgatcctattttatatcaacatttgttt
>BK4BB1_2_545
tttagcttctaatattgctcatagtggtgcttctgttgatatggctattttttctttgcatttagctggtgcttcgtctattttaggtgctattaattttataactactattattaacatgcgtaggtcatatatggtttttagtcgtattcctttatttgtgtggtctgtttttattacagctttattattgcttttgtctttacctgtattggccggggctattacaatgcttttgactgatcgtaatttaaatactactttttttgatcctgctggtggtggtgatcctattttatatcaacatttgttt
>BK4BB1_2_2347
tttagcttctaatattgctcatagtggtgcttctgttgatatggctattttttctttgcatttagctggtgcttcgtctattttaggtgctattaattttataactactattattaacatgcgtaggtcatatatggtttttagtcgtatttctttatttgtgtggtctgtttttattacagctttattattgcttttgtctttacctgtattggccggggctattacaatgcttttgactgatcgtaatttaaatactactttttttgatcctgctggtggtggtgatcctattttatatcaacatttgttt
>BK4BB1_2_3116
tctagcttctaatattgctcatagtggtgcttctgttgatatggctattttttctttgcatttagctggtgcttcgtctattttaggtgctattaattttataactactattattaacatgcgtaggtcatatatggtttttagtcgtattcctttatttgtgtggtctgtttttattacagctttattattgcttttgtctttacctgtattggccggggctattacaatgcttttgactgatcgtaatttaaatactactttttttgatcctgctggtggtggtgatcctattttatatcaacatttgttt
>BK4BB1_3_837
tttagcttctaatattgctcatagtggtgcttctgttgatatggctattttttctttgcatttagctggtgcttcgtctattttaggtgctattaattttataactactattattaacatgcgtaggtcatatatggtttttagtcgtattcctttatttgtgtggtctgtttttattacagctttattattgcttttgtctttacctgtattggccggggctattacaatgcttttgactgatcgtaatttaaatactactttttttgatcctgctggtggtggtgatcctattttatatcaacatttgttt
>BK4BB1_4_846
tttagcttctaatattgctcatagtggtgcttctgttgatatggctattttttctttgcatttagctggtgcttcgtctattttaggtgctattaattttataactactattattaacatgcgtaggtcatatatggtttttagtcgtattcctttatttgtgtggtctgtttttattacagctttattattgcttttgtctttacctgtattggccggggctattacaatgcttttgactgatcgtaatttaaatactactttttttgatcctgctggtggtggtgatcctattttatatcaacatttgttt
>BK4BB1_4_2462
tttagcttctaatattgctcatagtggtgcttctgttgatatggctattttttctttgcatttagctggtgcttcgtctattttaggtgctattaattttataactactattattaacatgcgtaggtcatatatggtttttagtcgtattcctttatttgtgtggtctgtttttattacagctttattattgcttttgtctttacctgtattggccggggctattacaatgcttttgactgatcgtaatttaaatactacttttttgatcctgctggtggtggtgatcctattttatatcaacatttgttt
>BK4BB1_4_4372
tttagcttctaatattgctcatagtggtgcttctgttgatatggctattttttctttgcatttagctggtgcttcgtctattttaggtgctattaattttataactactattattaacatgcgtaggtcatatatggtttttagtcgtattcctttatttgtgtggtctgtttttattacagctttattattgcttttgtctttacctgtattggccggggctattacaatgcttttgactgatcgtaatttaaatactactttttttgatcctgctggtggtggtgatcctattttatatcaacatttgtt
>BK4BB1_4_4754
tttagcttctaatattgctcatagtggtgcttctgttgatatggctattttttctttgcatttagctggtgcttcgtctattttaggtgctattaattttataactactattattaacatgcgcaggtcatatatggtttttagtcgtattcctttatttgtgtggtctgtttttattacagctttattattgcttttgtctttacctgtattggctggggctattacaatgcttttgactgatcgtaatttaaatactactttttttgatcctgctggtggtggtgatcctattttatatcaacatttgttt
>BK4BB1_4_5521
tttagcttctaatattgctcatagtggtgcttctgttgatatggctattttttctttgcatttagctggtgcttcgtctattttaggtgctattaattttataactactattattaacatgcgtaggtcatatatggtttttagtcgtattcctttatttgtgtggtctgtttttattacagccttattattgcttttgtctttacctgtattggccggggctattacaatgcttttgactgatcgtaatttaaatactactttttttgatcctgctggtggtggtgatcctattttatatcaacatttgttt
>BK4BB1_4_5703
tttagcttctaatattgctcatagtggtgcttctgttgatatggctattttttctttgcatttagctggtgcttcgtctattttaggtgccattaattttataactactattattaacatgcgtaggtcatatatggtttttagtcgtattcctttatttgtgtggtctgtttttattacagctttattattgcttttgtctttacctgtattggccggggctattacaatgcttttgactgatcgtaatttaaatactactttttttgatcctgctggtggtggtgatcctattttatatcaacatttgttt
>BK4BB1_4_7055
tttagcttctaatattgctcatagtggtgcttctgttgatatggctattttttctttgcatttagctggtgcttcgtctattttaggtgctattaattttataactactattattaacatgcgtaggtcatatatggtttttggtcgtattcctttatttgtgtggtctgtttttattacagctttattattgcttttgtctttacctgtattggccggggctattacaatgcttttgactgatcgtaatttaaatactactttttttgatcctgctggtggtggtgatcctattttatatcaacatttgttt
>BK4BB1_4_10027
tttagcttctaatattgctcatagtggtgcttctgttgatatggctattttttctttgcatttagctggtgcttcgtctattttaggtgctattaattttataactactattattaacatgcgtaggtcatatatggtttttagtcgtattcctttatttgtgtggtctgtttttattacagctttattattgcttttgtctttacctgtattggccggggctattacaatgcttttgactgatcgtaatttaaatactactttttttgatcctgctggtggtggtgatcctattttatatcaacatttattt
>BK4BB1_4_10735
tttagcttctaatattgctcatagtggtgcttctgttgatatggctattttttctttgcatttagctggtgcttcgtctattttaggtgctattaattttataactactattattaacatgcgtgggtcatatatggtttttagtcgtattcctttatttgtgtggtctgtttttattacagctttattattgcttttgtctttacctgtattggccggggctattacaatgcttttgactgatcgtaatttaaatactactttttttgatcctgctggtggtggtgatcctattttatatcaacatttgttt
>BK4BB1_5_770
tttagcttctaatattgctcatagtggtgcttctgttgatatggctattttttctttgcatttagctggtgcttcgtctattttaggtgctattaattttataactactattattaacatgcgtaggtcatatatggtttttagtcgtattcctttatttgtgtggtctgtttttattacagctttattattgcttttgtctttacctgtattggccggggctattacaatgcttttgactgatcgtaatttaaatactactttttttgatcctgctggtggtggtgatcctattttatatcaacatttgttt
>BK4BB1_5_2074
tttagcttctaatattgctcatagtggtgcttctgttgatatggctattttttctttgcatttagctggtgcttcgtctattttaggtgctattaattttataactactattattaacatgcgtaggtcatatatggtttttagtcgtattcctttatttgtgtggtctgtttttattacagctttattattgcttttgtctttacctgtattggccggggctattacaatgcttttgactgatcgtaatttaaatactacttttttgatcctgctggtggtggtgatcctattttatatcaacatttgttt
>BK4BB1_5_2615
tttagcttctaatattgctcatagtggtgcttctgttgatatggctattttttctttgcatttagctggtgcttcgtctattttaggtgctattaattttataactactattattaacatgcgtaggtcatatatggtttttagtcgtattcctttatttgtgtggtctgtttttattacagctttattattgcttttgtctttacctgtattggccggggctattacaatgcttttgactgatcgtaatttaaatactactttttttgatcctgctggtggtggtgatcctattttatatcaacatttgttc
>BK4BB1_5_3554
tttagcttctaatattgctcatagtggtgcttctgttgatatggctattttttctttgcatttagctggtgcttcgtctattttaggtgctattaattttataactactattattaacatgcgtaggtcatatatggtttttagtcgtattcctttatttgtgtggtctgtttttattacagctttattattgcttttgtctttacctgtattggccggggctattacaatgcttttgactgatcgtaatttaaatactactttttttgatcctgctggtggtggtgatcctattttatatcaacatttgtt
>BK4BB1_5_4875
tttagcttctaatattgctcatagtggtgcttctgttgatatggctattttttctttgcatttagctggtgcttcgtctattttaggtgctattaattttataactactattattaacatgcgtaggtcatatatggtttttagtcgtattcctttatttgtgtggtctgtttttattacagctttattattgcttttgtctttacctgtattggccggggctattacaatgcttttgactgatcgtaatttaaatactactttttttgatcctgctggtggtggtgatcctattttatatcagcatttgttt
>BK4BB1_5_6561
tttagcttctaatattgctcatagtggtgcttctgttgatacggctattttttctttgcatttagctggtgcttcgtctattttaggtgctattaattttataactactattattaacatgcgtaggtcatatatggtttttagtcgtattcctttatttgtgtggtctgtttttattacagctttattattgcttttgtctttacctgtattggccggggctattacaatgcttttgactgatcgtaatttaaatactactttttttgatcctgctggtggtggtgatcctattttatatcaacatttgttt
>BK4BB1_5_7154
tttagcttctaatattgctcatagtggtgcttctgttgatatggctattttttctttgcatttagctggtgcttcgtctactttaggtgctattaattttataactactattattaacatgcgtaggtcatatatggtttttagtcgtattcctttatttgtgtggtctgtttttattacagctttattattgcttttgtctttacctgtattggccggggctattacaatgcttttgactgatcgtaatttaaatactactttttttgatcctgctggtggtggtgatcctattttatatcaacatttgttt
>BK4BB1_5_7252
tttagcttctaatattgctcatagtggtgcttctgttgatatggctattttttctttgcatttagctggtgcttcgtctattttaggtgctattaattttataactactattattaacatgcgtaggtcatatatggtttttagtcgtattcctttatttgtgtggtctgtttttattacagctttattattgcttttgtctttacctgtattggccggggctattacaatgcttttgactgatcgtaatttaaatactactttttttgatcctgctggtggtggtgatcctattttatatcgacatttgttt
>BK4BB1_5_7606
tttagcttctaatattgctcatagtggtgcttctgttgatatggctattttttctttgcatttagctggtgcttcgtctattttaggtgctattaattttataactactattattaacatgcgtaggtcatatatggtttttagtcgtattcctttatttgtgtggtctgtttttattacagctttattattgcttttgtctttacctgtattggccggggctattacaatgcttttgactgatcgtaatttaaatactactttttttgatcctgctggtggtggtgatcctattttatatcaacatttattt
>BK4BB1_5_7968
ctttagcttctaatattgctcatagtggtgcttctgttgatatggctattttttctttgcatttagctggtgcttcgtctattttaggtgctattaattttataactactattattaacatgcgtaggtcatatatggtttttagtcgtattcctttatttgtgtggtctgtttttattacagctttattattgcttttgtctttacctgtattggccggggctattacaatgcttttgactgatcgtaatttaaatactactttttttgatcctgctggtggtggtgatcctattttatatcaacatttgttt
>BK4BB1_5_9020
tttagcttctaatattgctcatagtggtgcttctgttgatatggctattttttctttgcatttagctggcgcttcgtctattttaggtgctattaattttataactactattattaacatgcgtaggtcatatatggtttttagtcgtattcctttatttgtgtggtctgtttttattacagctttattattgcttttgtctttacctgtattggccggggctattacaatgcttttgactgatcgtaatttaaatactactttttttgatcctgctggtggtggtgatcctattttatatcaacatttgttt
>BK4BB1_5_9178
tttagcttctaatattgctcatagtggtgcttctgttgatatggctattttttctttgcatttagctggtgcttcgtctattttaggcgctattaattttataactactattattaacatgcgtaggtcatatatggtttttagtcgtattcctttatttgtgtggtctgtttttattacagctttattattgcttttgtctttacctgtattggccggggctattacaatgcttttgactgatcgtaatttaaatactactttttttgatcctgctggtggtggtgatcctattttatatcaacatttgttt
>BK4BB1_5_9390
tttagcttctaatattgctcatagtggtgcttctgttgatatggctattttttctttgcatttagctggtgcttcgtctattttaggtgctattaattttataactactattattaacatgcgtaggtcatatatggtttttagtcgtattcctttatttgtgtggtctgtctttattacagctttattattgcttttgtctttacctgtattggccggggctattacaatgcttttgactgatcgtaatttaaatactactttttttgatcctgctggtggtggtgatcctattttatatcaacatttgttt
>BK4BB1_5_9439
tttagcttctaatattgctcatagtggtgcttctgttgatatggctattttttctttgcatttagctggtgcttcgtctattttaggtgctattaattttataactactattattaacatgcgtaggtcatatatggtttttagtcgtattcctttatttgtgtggtctgtttttattacagctttattattgcttttgtctttacctgtattggccggggctattacaatgcttttgactgatcgtaatttaaatactactttttttgatcctgctggtggtggtgatcctattttatgtcaacatttgttt
>BK4BB1_5_10420
tttagcttctaatattgctcatagtggtgcttctgttgatatggctattttttctttgcatttagctggtgcttcgtctattttaggtgctattaattttataactactattattaacatgcgtaggtcatatatggtttttagtcgtattcctttatttgtgtggtctgtttttattacagctttattattgcttttgtctttacctgtattggccggggctattacaatgcttttggctgatcgtaatttaaatactactttttttgatcctgctggtggtggtgatcctattttatatcaacatttgttt
>BK4BB1_5_10634
tttagcttctaatattgctcatagtggtgcttctgttgatatggctattttttctttgcatttagctggtgcttcgtctattttaggtgctattaattttataactactattattaacatgcgtaggtcatatatggtttttagtcgtattcctttatttgtgtggtctgtttttattacagctttattattgcttttgtctttacctgtattggccggggctattacaatgcttttgactggtcgtaatttaaatactactttttttgatcctgctggtggtggtgatcctattttatatcaacatttgttt
>BK4BB1_5_11125
tttagcttctaatattgctcatagtggtgcttctgttgatatggctattttttctttgcatttagctggtgcttcgtctattttaggtgctattaattttataactactattattaacatgcgtaggtcatatatggtttttagtcgtattcctttatttgtgtggtccgtttttattacagctttattattgcttttgtctttacctgtattggccggggctattacaatgcttttgactgatcgtaatttaaatactactttttttgatcctgctggtggtggtgatcctattttatatcaacatttgttt
>BK4BC1_1_844
tttagcttctaatattgctcatagtggtgcttctgttgatatggctattttttctttgcatttagctggtgcttcgtctattttaggtgctattaattttataactactattattaacatgcgtaggtcatatatggtttttagtcgtattcctttatttgtgtggtctgtttttattacagctttattattgcttttgtctttacctgtattggccggggctattacaatgcttttgactgatcgtaatttaaatactactttttttgatcctgctggtggtggtgatcctattttatatcaacatttgttt
>BK4BC1_1_3146
tttagcttctaatattgctcatagtggtgcttctgttgatatggctattttttctttgcatttagctggtgcttcgtctattttaggtgctattaattttataactactattattaacatgcgtaggtcatatatggtttttagtcgtattcctttatttgtgtggtctgtttttattacagctttattattgcttttgtctttacctgtattggccggggctattacaatgcttttgactgatcgtaatttaaatactactttttttgatcctgctggtggtggtgatcctattttatatcaacatttgttc
>BK4BC1_1_4365
tttagcttctaatattgctcatagtggtgcttctgttgatatggctattttttctttgcatttagctggtgcttcgtctattttaggtgctattaattttataactactattattaacatgcgtaggtcatatatggtttttagtcgtattcctttatttgtgtggtctgtttttattacagctttattattgcttttgtctttacctgtattggccggggctattacaatgcttttgactgatcgtaatttaaatactactttttttgatcctgctggtggtggtgatcctattttatatcaacatttgtt
>BK4BC1_1_4769
tttagcttctaatattgctcatagtggtgcttctgttgatatggctattttttctttgcatttagctggtgcttcgtctattttaggtgctattaattttataactactattattaacatgcgcaggtcatatatggtttttagtcgtattcctttatttgtgtggtctgtttttattacagctttattattgcttttgtctttacctgtattggctggggctattacaatgcttttgactgatcgtaatttaaatactactttttttgatcctgctggtggtggtgatcctattttatatcaacatttgttt
>BK4BC1_1_6000
tttagcttctaatattgctcatagtggtgcttctgttgatatggctattttttctttgcatttagctggtgcttcgtctattttaggtgctattaattttataactactattattaacatgcgtaggtcatatatggtttttagtcgcattcctttatttgtgtggtctgtttttattacagctttattattgcttttgtctttacctgtattggccggggctattacaatgcttttgactgatcgtaatttaaatactactttttttgatcctgctggtggtggtgatcctattttatatcaacatttgttt
>BK4BC1_1_7397
tttagcttctaatattgctcatagtggtgcttctgttgacatggctattttttctttgcatttagctggtgcttcgtctattttaggtgctattaattttataactactattattaacatgcgtaggtcatatatggtttttagtcgtattcctttatttgtgtggtctgtttttattacagctttattattgcttttgtctttacctgtattggccggggctattacaatgcttttgactgatcgtaatttaaatactactttttttgatcctgctggtggtggtgatcctattttatatcaacatttgttt
>BK4BC1_1_7717
tttagcttctaatattgctcatagtggtgcttctgttgatatggctattttttctttgcatttagctggtgcttcgtctattttaggtgctattaattttataactactattattaacatgcgtaggtcatatatggtttttagtcgtattcctttatttgtgtggtctgtttttattacagctttattattgcttttgtccttacctgtattggccggggctattacaatgcttttgactgatcgtaatttaaatactactttttttgatcctgctggtggtggtgatcctattttatatcaacatttgttt
>BK4BC1_1_9057
tttagcttctaatattgctcatagtggtgcttctgttgatatggctattttttctttgcatttagctggtgcttcgtctattttaggtgctattaattttataactactattattaacatgcgtaggtcatatatggtttttagtcgtattcctttatttgtgtggtctgtttttattacagctttattattgcttttgtctttacctgtattggccggggctattacaatgcttttgactgatcgtaatttaaatactactttttttgatcctgctggtggtggtgatcctactttatatcaacatttgttt
>BK4BC1_1_9908
tttagcttctaatattgctcatagtggtgcttctgttgatatggctattttttctttgcatttagctggtgcttcgtctattttaggtgctattaattttataactactattattaacatgcgtaggtcatatatggtttttagtcgtattcctttatttgtgtggtctgtttttattacagctttattattgcttttgtctttacctgtattggccggggctattacaatgcttttgactgatcgtaatttaaatactactttttttgatcctgctggtggtggtgatcctattttatatcaacatttattt
>BK4BC1_1_10602
tttagcttctaatattgctcatagtggtgcttctgttgatatggctattttttctttgcatttagctggtgcttcgtctattttaggtgctattaattttataactactattattaacatgcgtaggtcatatatggtttttagtcgtattcctttatttgtttggtctgtttttattacagctttattattgcttttgtctttacctgtattggccggggctattacaatgcttttgactgatcgtaatttaaatactactttttttgatcctgctggtggtggtgatcctattttatatcaacatttgttt
>BK4BC1_1_12575
tttagcttctaatattgctcatagtggtgcttctgttgatatggctattttttctttgcatttagctggtgcttcgtctattttaggtgctattaattttataactactattattaacgtgcgtaggtcatatatggtttttagtcgtattcctttatttgtgtggtctgtttttattacagctttattattgcttttgtctttacctgtattggccggggctattacaatgcttttgactgatcgtaatttaaatactactttttttgatcctgctggtggtggtgatcctattttatatcaacatttgttt
>BK4BC1_1_13491
tttagctcctaatattgctcatagtggtgcttctgttgatatggctattttttctttgcatttagctggtgcttcgtctattttaggtgctattaattttataactactattattaacatgcgtaggtcatatatggtttttagtcgtattcctttatttgtgtggtctgtttttattacagctttattattgcttttgtctttacctgtattggccggggctattacaatgcttttgactgatcgtaatttaaatactactttttttgatcctgctggtggtggtgatcctattttatatcaacatttgttt
>BK4BC1_1_14208
tttagcttctaatattgctcatagtggtgcttctgttgatatggctattttttctttgcatttagctggtgcttcgtctattttaggtgctattaattttataactactattattaacatgcgtaggtcatatatggtttttagtcgtattcctttatttgtgtggtctgtttttattacagctttattattgcttttgtctttacctgtattggccggggctattacaatgcttttggctgatcgtaatttaaatactactttttttgatcctgctggtggtggtgatcctattttatatcaacatttgttt
>BK4BC1_2_723
tttagcttctaatattgctcatagtggtgcttctgttgatatggctattttttctttgcatttagctggtgcttcgtctattttaggtgctattaattttataactactattattaacatgcgtaggtcatatatggtttttagtcgtattcctttatttgtgtggtctgtttttattacagctttattattgcttttgtctttacctgtattggccggggctattacaatgcttttgactgatcgtaatttaaatactactttttttgatcctgctggtggtggtgatcctattttatatcaacatttgttt
>BK4BC1_2_2428
tttagcttctaatattgctcatagtggtgcttctgttgatatggctattttttctttgcatttagctggtgcttcgtctattttaggtgctattaattttataactactattattaacatgcgtaggtcatatatggtttttagtcgtattcctttatttgtgtggtctgtttttattacagctttattattgcttttgtctttacctgtattggccggggctattacaatgcttttgactgatcgtaatttaaatactactttttttgatcctgctggtggtggtgatcctattttatatcaacatttgttc
>BK4BC1_2_5716
tttagcttctaatattgctcatagtggtgcttctgttgatacggctattttttctttgcatttagctggtgcttcgtctattttaggtgctattaattttataactactattattaacatgcgtaggtcatatatggtttttagtcgtattcctttatttgtgtggtctgtttttattacagctttattattgcttttgtctttacctgtattggccggggctattacaatgcttttgactgatcgtaatttaaatactactttttttgatcctgctggtggtggtgatcctattttatatcaacatttgttt
>BK4BC1_2_8155
tttagcttctaatattgctcatagtggtgcttctgttgatatggctattttttctctgcatttagctggtgcttcgtctattttaggtgctattaattttataactactattattaacatgcgtaggtcatatatggtttttagtcgtattcctttatttgtgtggtctgtttttattacagctttattattgcttttgtctttacctgtattggccggggctattacaatgcttttgactgatcgtaatttaaatactactttttttgatcctgctggtggtggtgatcctattttatatcaacatttgttt
>BK4BC1_3_728
tttagcttctaatattgctcatagtggtgcttctgttgatatggctattttttctttgcatttagctggtgcttcgtctattttaggtgctattaattttataactactattattaacatgcgtaggtcatatatggtttttagtcgtattcctttatttgtgtggtctgtttttattacagctttattattgcttttgtctttacctgtattggccggggctattacaatgcttttgactgatcgtaatttaaatactactttttttgatcctgctggtggtggtgatcctattttatatcaacatttgttt
>BK4BC1_3_1980
tttagcttctaatattgctcatagtggtgcttctgttgatatggctattttttctttgcatttagctggtgcttcgtctattttaggtgctattaattttataactactattattaacatgcgtaggtcatatatggtttttagtcgtattcctttatttgtgtggtctgtttttattacagctttattattgcttttgtctttacctgtattggccggggctattacaatgcttttgactgatcgtaatttaaatactacttttttgatcctgctggtggtggtgatcctattttatatcaacatttgttt
>BK4BC1_3_3612
tttagcttctaatattgctcatagtggtgcttctgttgatatggctattttttctttgcatttagctggtgcttcgtctattttaggtgctattaattttataactactattattaacatgcgcaggtcatatatggtttttagtcgtattcctttatttgtgtggtctgtttttattacagctttattattgcttttgtctttacctgtattggctggggctattacaatgcttttgactgatcgtaatttaaatactactttttttgatcctgctggtggtggtgatcctattttatatcaacatttgttt
>BK4BC1_3_7457
tttagcttctaatattgctcatagtggtgcctctgttgatatggctattttttctttgcatttagctggtgcttcgtctattttaggtgctattaattttataactactattattaacatgcgtaggtcatatatggtttttagtcgtattcctttatttgtgtggtctgtttttattacagctttattattgcttttgtctttacctgtattggccggggctattacaatgcttttgactgatcgtaatttaaatactactttttttgatcctgctggtggtggtgatcctattttatatcaacatttgttt
>BK4BC1_3_7481
ctttagcttctaatattgctcatagtggtgcttctgttgatatggctattttttctttgcatttagctggtgcttcgtctattttaggtgctattaattttataactactattattaacatgcgtaggtcatatatggtttttagtcgtattcctttatttgtgtggtctgtttttattacagctttattattgcttttgtctttacctgtattggccggggctattacaatgcttttgactgatcgtaatttaaatactactttttttgatcctgctggtggtggtgatcctattttatatcaacatttgttt
>BK4BC1_3_9823
tttagcttctaatattgctcatagtggtgcttctgttgatatggctattttttctttgcatttagctggtgcttcgtctattttaggtgctattaattttataactactattattaacatgcgtaggtcatatatggtttttagtcgtattcctttatttgtgtggtctgtttttattacagctttattattgcttttgtctttacctgtattggccggggctattacaatgcttttgactgatcgtaatttaaatactactttttttgatcctgctggtggtggtgatcctattttatatcaacgtttgttt
>BK4BC1_4_776
tttagcttctaatattgctcatagtggtgcttctgttgatatggctattttttctttgcatttagctggtgcttcgtctattttaggtgctattaattttataactactattattaacatgcgtaggtcatatatggtttttagtcgtattcctttatttgtgtggtctgtttttattacagctttattattgcttttgtctttacctgtattggccggggctattacaatgcttttgactgatcgtaatttaaatactactttttttgatcctgctggtggtggtgatcctattttatatcaacatttgttt
>BK4BC1_4_2038
tttagcttctaatattgctcatagtggtgcttctgttgatatggctattttttctttgcatttagctggtgcttcgtctattttaggtgctattaattttataactactattattaacatgcgtaggtcatatatggtttttagtcgtattcctttatttgtgtggtctgtttttattacagctttattattgcttttgtctttacctgtattggccggggctattacaatgcttttgactgatcgtaatttaaatactactttttttgatcctgctggtggtggtgatcctattttatatcaacat
>BK4BC1_4_2812
tttagcttctaatattgctcatagtggtgcttctgttgatatggctattttttctttgcatttagctggtgcttcgtctattttaggtgctattaattttataactactattattaacatgcgtaggtcatatatggtttttagtcgtattcctttatttgtgtggtctgtttttattacagctttattattgcttttgtctttacctgtattggccggggctattacaatgcttttgactgatcgtaatttaaatactactttttttgatcctgctggtggtggtgatcctattttatatcaacatttgttc
>BK4BC1_4_3838
tttagcttctaatattgctcatagtggtgcttctgttgatatggctattttttctttgcatttagctggtgcttcgtctattttaggtgctattaattttataactactattattaacatgcgtaggtcatatatggtttttagtcgtattcctttatttgtgtggtctgtttttattacagctttattattgcttttgtctttacctgtattggccggggctattacaatgcttttgactgatcgtaatttaaatactactttttttgatcctgctggtggtggtgatcctattttatatcaacatttgtt
>BK4BC1_4_4915
tttagcttctaatattgctcatagtggtgcttctgttgatatggctattttttctttgcatttagctggtgcttcgtctattttaggtgccattaattttataactactattattaacatgcgtaggtcatatatggtttttagtcgtattcctttatttgtgtggtctgtttttattacagctttattattgcttttgtctttacctgtattggccggggctattacaatgcttttgactgatcgtaatttaaatactactttttttgatcctgctggtggtggtgatcctattttatatcaacatttgttt
>BK4BC1_4_5064
tttagcttctaatattgctcatagtggtgcttctgttgatatggctattttttctttgcatttagctggtgcttcgtctattttaggtgctattaattttataactactattattaacatgcgtaggtcatatatggtttttagtcgtattcctttatttgcgtggtctgtttttattacagctttattattgcttttgtctttacctgtattggccggggctattacaatgcttttgactgatcgtaatttaaatactactttttttgatcctgctggtggtggtgatcctattttatatcaacatttgttt
>BK4BC1_4_5179
tttagcttctaatattgctcatagtggtgcttctgttgatatggctattttttctttgcatttagctggtgcttcgtctattttaggtgctattaattttataactactattattaacatgcgtagttcatatatggtttttagtcgtattcctttatttgtgtggtctgtttttattacagctttattattgcttttgtctttacctgtattggccggggctattacaatgcttttgactgatcgtaatttaaatactactttttttgatcctgctggtggtggtgatcctattttatatcaacatttgttt
>BK4BC1_4_6684
tttagcttctaatattgctcatagtggtgcttctgttgatatggctattttttctttgcatttagctggtgcttcgtctattttaggtgctattaattttataactactattattaacatgcgtaggtcatatatggtttttagtcgtattcctttatttgtgtggtctgtttttattacagctttattattgcttttgtccttacctgtattggccggggctattacaatgcttttgactgatcgtaatttaaatactactttttttgatcctgctggtggtggtgatcctattttatatcaacatttgttt
>BK4BC1_4_7047
tttagcttctaatattgctcatagtggtgctcctgttgatatggctattttttctttgcatttagctggtgcttcgtctattttaggtgctattaattttataactactattattaacatgcgtaggtcatatatggtttttagtcgtattcctttatttgtgtggtctgtttttattacagctttattattgcttttgtctttacctgtattggccggggctattacaatgcttttgactgatcgtaatttaaatactactttttttgatcctgctggtggtggtgatcctattttatatcaacatttgttt
>BK4BC1_4_7596
tttagcttctaatattgctcatagtggtgcttctgctgatatggctattttttctttgcatttagctggtgcttcgtctattttaggtgctattaattttataactactattattaacatgcgtaggtcatatatggtttttagtcgtattcctttatttgtgtggtctgtttttattacagctttattattgcttttgtctttacctgtattggccggggctattacaatgcttttgactgatcgtaatttaaatactactttttttgatcctgctggtggtggtgatcctattttatatcaacatttgttt
>BK4BC1_4_8162
tttagcttctaatattgctcatagtggtgcttctgttgatatggctattttttctttgcatttagctggtgcttcgtctattttaggtgctattaattttataactactattattaacatgcgtaggtcatatatggtttttagtcgtattcctttatttgtgtggtctgtttttattacagctttattattgcttttgtctttacctgtattggccggggctattacaatgcttttgactgatcgtaatttaaatactactttttttgatcctgctggtggtggtgatcctattttatatcgacatttgttt
>BK4BC1_4_8582
tttagcttctaatattgctcatagtggtgcttctgttgatatggctattttttctttgcatttagctggtgcttcgtctattttaggtgctattaattttataactactattattaacatgcgtaggtcatatatggtttttagtcgtattcctttatttgtgtggtctgtttttattacagctttattattgcttttgtctttacctgtattggccggggctattacaatgcttttgactgatcgtaatttaaatactactttttttgatcctgctggtggtggtgatcctattttatatcaacatttattt
>BK4BC1_4_9170
tttagcttctaatattgctcatagtggtgcttctgttgatatggctattttttctttgcatttagctggtgcttcgtctattttaggtgctattaattttataactactattattaacatgcgtgggtcatatatggtttttagtcgtattcctttatttgtgtggtctgtttttattacagctttattattgcttttgtctttacctgtattggccggggctattacaatgcttttgactgatcgtaatttaaatactactttttttgatcctgctggtggtggtgatcctattttatatcaacatttgttt
>BK4BC1_4_9186
tttagcttctaatattgctcatagtggtgcttctgttgatatggctattttttctttgcatttagctggtgcttcgtctattttaggtgctattaattttataactactattattaacatgcgtaggtcatatatggtttttagtcgtattcctttatttgtgtggtctgtttttattacagctttattattgcttttgtctttacctgtattggccggggctattacgatgcttttgactgatcgtaatttaaatactactttttttgatcctgctggtggtggtgatcctattttatatcaacatttgttt
>BK4BC1_4_10251
tttagcttctaatattgctcatagtggtgcttctgttgatatggctattttttctttgcatttagctggtgcttcgtctattttaggtgctattaattttataactactattattaacatgcgtaggtcatatatggtttttagtcgtattcctttatttgtgtggtctgtttttattacagctttattattgcttttgtctttacctgtattggccggggctattacaatgcttttgactgatcgtaatttaaatactactttttctgatcctgctggtggtggtgatcctattttatatcaacatttgttt
>BK4BC1_4_10845
tttagcttctaatattgctcatagtggtgcttctgttgatatggctattttttctttgcatttagctggtgcttcgtctattttaggtgctattaattttataactactattattaacgtgcgtaggtcatatatggtttttagtcgtattcctttatttgtgtggtctgtttttattacagctttattattgcttttgtctttacctgtattggccggggctattacaatgcttttgactgatcgtaatttaaatactactttttttgatcctgctggtggtggtgatcctattttatatcaacatttgttt
>BK4BC1_4_11028
tttagcttctaatattgctcatagtggtgcttctgttgatatggctattttttctttgcatttagctggtgcttcgtctattttaggtgctattaattttataactactattattaacatgcgtaggtcatatatggtttttagtcgtattcctttatttgtgtggtctgttcttattacagctttattattgcttttgtctttacctgtattggccggggctattacaatgcttttgactgatcgtaatttaaatactactttttttgatcctgctggtggtggtgatcctattttatatcaacatttgttt
>BK4BC1_4_11196
tttagcttctaatattgctcatagtggtgcttctgttgatatggctattttttctttgcatttagctggtgcttcgtctattttaggtgctattaattttataactactatcattaacatgcgtaggtcatatatggtttttagtcgtattcctttatttgtgtggtctgtttttattacagctttattattgcttttgtctttacctgtattggccggggctattacaatgcttttgactgatcgtaatttaaatactactttttttgatcctgctggtggtggtgatcctattttatatcaacatttgttt
>BK4BC1_4_12623
tttagcttctaatattgctcatagtggtgcttctgttgatatggctattttttctttgcatttagctggtgcttcgcctattttaggtgctattaattttataactactattattaacatgcgtaggtcatatatggtttttagtcgtattcctttatttgtgtggtctgtttttattacagctttattattgcttttgtctttacctgtattggccggggctattacaatgcttttgactgatcgtaatttaaatactactttttttgatcctgctggtggtggtgatcctattttatatcaacatttgttt
>BK4SA1_3_571
tttagcttctaatattgctcatagtggtgcttctgttgatatggctattttttctttgcatttagctggtgcttcgtctattttaggtgctattaattttataactactattattaacatgcgtaggtcatatatggtttttagtcgtattcctttatttgtgtggtctgtttttattacagctttattattgcttttgtctttacctgtattggccggggctattacaatgcttttgactgatcgtaatttaaatactactttttttgatcctgctggtggtggtgatcctattttatatcaacatttgttt
>BK4SB1_3_421
tttagcttctaatattgctcatagtggtgcttctgttgatatggctattttttctttgcatttagctggtgcttcgtctattttaggtgctattaattttataactactattattaacatgcgtaggtcatatatggtttttagtcgtattcctttatttgtgtggtctgtttttattacagctttattattgcttttgtctttacctgtattggccggggctattacaatgcttttgactgatcgtaatttaaatactactttttttgatcctgctggtggtggtgatcctattttatatcaacatttgttt
>BK4SB1_4_4580
tttagcttctaatattgctcatagtggtgcttctgttgatatggctattttttctttgcatttatctggtgcttcgtctattttaggtgctattaattttataactactattattaacatgcgtaggtcatatatggtttttagtcgtattcctttatttgtgtggtctgtttttattacagctttattattgcttttgtctttacctgtattggccggggctattacaatgcttttgactgatcgtaatttaaatactactttttttgatcctgctggtggtggtgatcctattttatatcaacatttgttt
>BK5BA1_1_728
tttagcttctaatattgctcatagtggtgcttctgttgatatggctattttttctttgcatttagctggtgcttcgtctattttaggtgctattaattttataactactattattaacatgcgtaggtcatatatggtttttagtcgtattcctttatttgtgtggtctgtttttattacagctttattattgcttttgtctttacctgtattggccggggctattacaatgcttttgactgatcgtaatttaaatactactttttttgatcctgctggtggtggtgatcctattttatatcaacatttgttt
>BK5BA1_1_2137
tttagcttctaatattgctcatagtggtgcttctgttgatatggctattttttctttgcatttagctggtgcttcgtctattttaggtgctattaattttataactactattattaacatgcgtaggtcatatatggtttttagtcgtattcctttatttgtgtggtctgtttttattacagctttattattgcttttgtctttacctgtattggccggggctattacaatgcttttgactgatcgtaatttaaatactacttttttgatcctgctggtggtggtgatcctattttatatcaacatttgttt
>BK5BA1_1_2727
tttagcttctaatattgctcatagtggtgcttctgttgatatggctattttttctttgcatttagctggtgcttcgtctattttaggtgctattaattttataactactattattaacatgcgtaggtcatatatggtttttagtcgtattcctttatttgtgtggtctgtttttattacagctttattattgcttttgtctttacctgtattggccggggctattacaatgcttttgactgatcgtaatttaaatactactttttttgatcctgctggtggtggtgatcctattttatatcaacatttgttc
>BK5BA1_1_3757
tttagcttctaatattgctcatagtggtgcttctgttgatatggctattttttctttgcatttagctggtgcttcgtctattttaggtgctattaattttataactactattattaacatgcgtaggtcatatatggtttttagtcgtattcctttatttgtgtggtctgtttttattacagctttattattgcttttgtctttacctgtattggccggggctattacaatgcttttgactgatcgtaatttaaatactactttttttgatcctgctggtggtggtgatcctattttatatcaacatttgtt
>BK5BA1_1_4961
tttagcttctaatattgctcatagtggtgcttctgttgatatggctattttttctttgcatttagctggtgcttcgtctattttaggtgctattaattttataactactattattaacatgcgtaggtcatatatggtttttagtcgtattcctttatttgcgtggtctgtttttattacagctttattattgcttttgtctttacctgtattggccggggctattacaatgcttttgactgatcgtaatttaaatactactttttttgatcctgctggtggtggtgatcctattttatatcaacatttgttt
>BK5BA1_1_5065
tttagcttctaatattgctcatagtggtgcttctgttgatatggctattttttctttgcatttagctggtgcttcgtctattttaggtgctattaattttataactactattattaacatgcgtaggtcatatatggtttttagtcgcattcctttatttgtgtggtctgtttttattacagctttattattgcttttgtctttacctgtattggccggggctattacaatgcttttgactgatcgtaatttaaatactactttttttgatcctgctggtggtggtgatcctattttatatcaacatttgttt
>BK5BA1_1_5181
tttagcttctaatattgctcatagtggtgcttctgttgatatggctattttttctttgcatttagctggtgcttcgtctattttaggtgctattaattttataactactattattaacatgcgtaggtcatatatggtttttagtcgtattcctttatttgtgtggtctgtttttattacagctttattattgcttttgtctttacctgtattggccggggctattacaatgcttttgactgatcgtaatttaaatactactttttttgatcctgctggtggtggtgatcctattttatatcagcatttgttt
>BK5BA1_1_6489
tttagcttctaatattgctcatagtggtgcttctgttgatatggctattttttctttgcatttagctggtgcttcgtctattttaggtgctattaattttataactactattattaacatgcgtaggtcatatatggtttttattcgtattcctttatttgtgtggtctgtttttattacagctttattattgcttttgtctttacctgtattggccggggctattacaatgcttttgactgatcgtaatttaaatactactttttttgatcctgctggtggtggtgatcctattttatatcaacatttgttt
>BK5BA1_1_6495
tttagcttctaatattgctcatagtggtgcttctgttgatatggctattttttctttgcatttagctggtgcttcgtctattttaggtgctattaattttataactactattattaacatgcgtaggtcatatatggtttttagtcgtattcctttatttgtgtggtctgtttttattacagctttattattgcttttgtccttacctgtattggccggggctattacaatgcttttgactgatcgtaatttaaatactactttttttgatcctgctggtggtggtgatcctattttatatcaacatttgttt
>BK5BA1_1_7046
tttagcttctaatattgctcatagtggtgcttctgttgatatggctattttttctttgcatttagctggtgcttcgtctattttaggtgctattaattttataactactattattaacatgcgtaggtcatatatggtttttagtcgtattcctttatttgtgtggtctgtttttattacagctttattattgcttttgtctttacccgtattggccggggctattacaatgcttttgactgatcgtaatttaaatactactttttttgatcctgctggtggtggtgatcctattttatatcaacatttgttt
>BK5BA1_1_7314
tttagcttctaatattgctcatagtggtgcttctgttgatatggctattttttctttgcatttagctggtgcttcgtctattttaggtgctattaattttataactactattattaacatgcgtaggtcatatatggtttttagtcgtattcctttatttgtgtggtctgtttttattacagctttattattgctttcgtctttacctgtattggccggggctattacaatgcttttgactgatcgtaatttaaatactactttttttgatcctgctggtggtggtgatcctattttatatcaacatttgttt
>BK5BA1_1_7459
tttagcttctaatattgctcatagtggtgcttctgttgatatggctattttttctttgcatttatctggtgcttcgtctattttaggtgctattaattttataactactattattaacatgcgtaggtcatatatggtttttagtcgtattcctttatttgtgtggtctgtttttattacagctttattattgcttttgtctttacctgtattggccggggctattacaatgcttttgactgatcgtaatttaaatactactttttttgatcctgctggtggtggtgatcctattttatatcaacatttgttt
>BK5BA1_1_7786
tttagcttctaatattgctcatagtggtgcttctgttgatatggctattttttctttgcatttagctggtgcttcgtctattttaggtgctattaattttataactactattattaacatgcgtaggtcatatatggtttttagtcgtattcctttatttgtgtggtctgtttttattacagctttattattgcttttgtctttacctgtattggccggggctattacaatgcttttgactgatcgtaatttaaatactactttttttgatcctgctggtggtggtgatcctattttatatcgacatttgttt
>BK5BA1_1_8386
tttagcttctaatattgctcatagtggtgcttctgttgatatggctattttttctttgcatttagctggtgcttcgtctattttaggtgctattaattttataactactattattaacatgcgtaggtcttatatggtttttagtcgtattcctttatttgtgtggtctgtttttattacagctttattattgcttttgtctttacctgtattggccggggctattacaatgcttttgactgatcgtaatttaaatactactttttttgatcctgctggtggtggtgatcctattttatatcaacatttgttt
>BK5BA1_1_8501
tctagcttctaatattgctcatagtggtgcttctgttgatatggctattttttctttgcatttagctggtgcttcgtctattttaggtgctattaattttataactactattattaacatgcgtaggtcatatatggtttttagtcgtattcctttatttgtgtggtctgtttttattacagctttattattgcttttgtctttacctgtattggccggggctattacaatgcttttgactgatcgtaatttaaatactactttttttgatcctgctggtggtggtgatcctattttatatcaacatttgttt
>BK5BA1_1_8516
tttagcttctaatattgctcatagtggtgcttctgtcgatatggctattttttctttgcatttagctggtgcttcgtctattttaggtgctattaattttataactactattattaacatgcgtaggtcatatatggtttttagtcgtattcctttatttgtgtggtctgtttttattacagctttattattgcttttgtctttacctgtattggccggggctattacaatgcttttgactgatcgtaatttaaatactactttttttgatcctgctggtggtggtgatcctattttatatcaacatttgttt
>BK5BA1_1_10068
tttagcttctaatattgctcatagtggtgcttctgttgatatggctattttttctttgcatttagctggtgcttcgtctattttaggcgctattaattttataactactattattaacatgcgtaggtcatatatggtttttagtcgtattcctttatttgtgtggtctgtttttattacagctttattattgcttttgtctttacctgtattggccggggctattacaatgcttttgactgatcgtaatttaaatactactttttttgatcctgctggtggtggtgatcctattttatatcaacatttgttt
>BK5BA1_1_10291
tttagcttctaatattgctcatagtggtgcttctgttgatatggctattttttctttgcatttagctggtgcttcgtctattttaggtgctattaattttataactactattattaacatgcgtaggtcatatatggtttttagtcgtattcctttatttgtgtggtctgtctttattacagctttattattgcttttgtctttacctgtattggccggggctattacaatgcttttgactgatcgtaatttaaatactactttttttgatcctgctggtggtggtgatcctattttatatcaacatttgttt
>BK5BA1_1_10524
cttagcttctaatattgctcatagtggtgcttctgttgatatggctattttttctttgcatttagctggtgcttcgtctattttaggtgctattaattttataactactattattaacatgcgtaggtcatatatggtttttagtcgtattcctttatttgtgtggtctgtttttattacagctttattattgcttttgtctttacctgtattggccggggctattacaatgcttttgactgatcgtaatttaaatactactttttttgatcctgctggtggtggtgatcctattttatatcaacatttgttt
>BK5BA1_1_10583
tttagcttctaatattgctcatagtggtgcttctgttgatatggctattttttctttgcatttagctggtgcttcgtctattttaggtgctattaattttataactactattgttaacatgcgtaggtcatatatggtttttagtcgtattcctttatttgtgtggtctgtttttattacagctttattattgcttttgtctttacctgtattggccggggctattacaatgcttttgactgatcgtaatttaaatactactttttttgatcctgctggtggtggtgatcctattttatatcaacatttgttt
>BK5BA1_1_11512
tttagcttctaatattgctcatagtggtgcttctgttgatatggctattttttctttgcatttagctggtgcttcgtctattttaggtgctattaattttataactactattattaacatgcgtaggtcatatatggtttttagtcgtattcctttatttgtgtggtctgtttttattacagctttattattgcttttgtctttacctgtattggccggggctattacaatgcttttggctgatcgtaatttaaatactactttttttgatcctgctggtggtggtgatcctattttatatcaacatttgttt
>BK5BA1_1_11677
tttagcttctaatattgctcatagtggtgcttctgttgatatggctattttttctttgcatttagctggtgcttcgtctattttaggtgctattaattttataactactattattaacatgcgtaggtcatatatggtttttagtcgtattcctttatttgtgtggtctgtttttattacagctttattattgcttttgtctttacctgtattggccggggctattacaatgcttttgactgatcgtaatttaaatactactttttttgatcctgctggtggcggtgatcctattttatatcaacatttgttt
>BK5BA1_1_11776
tttagcttctaatattgctcatagtggtgcttctgttgatatggctattttttctttgcatttagctggtgcttcgtctattttaggtgctattaattttataactactattattaacatgcgtaggtcatatatggtttttagtcgtattcctttatttgtgtggtctgtttttattacagctttattattgcttttgtctttacctgtattggccggggctattacaatgcttttgactggtcgtaatttaaatactactttttttgatcctgctggtggtggtgatcctattttatatcaacatttgttt
>BK5BA1_1_12009
tttagcttctaatattgctcatagtggtgcttctgttgatatggctattttttctttgcatttagctggtgcttcgcctattttaggtgctattaattttataactactattattaacatgcgtaggtcatatatggtttttagtcgtattcctttatttgtgtggtctgtttttattacagctttattattgcttttgtctttacctgtattggccggggctattacaatgcttttgactgatcgtaatttaaatactactttttttgatcctgctggtggtggtgatcctattttatatcaacatttgttt
>BK5BA1_2_770
tttagcttctaatattgctcatagtggtgcttctgttgatatggctattttttctttgcatttagctggtgcttcgtctattttaggtgctattaattttataactactattattaacatgcgtaggtcatatatggtttttagtcgtattcctttatttgtgtggtctgtttttattacagctttattattgcttttgtctttacctgtattggccggggctattacaatgcttttgactgatcgtaatttaaatactactttttttgatcctgctggtggtggtgatcctattttatatcaacatttgttt
>BK5BA1_2_797
tttagcttctaatattgctcatagtggtgcttctgttgatatggctattttttctttgcatttagctggtgcttcgtctattttaggtgctattaattttataactactattattaacatgcgtaggtcatatatggtttttagtcgtattcctttatttgtgtggtctgtttttattacagctttattattgcttttgtctttacctgtattggccggggctattacaatgcttttgactgatcgtaatttaaatactactttttttgatcctgctggtggtggtgatcctattctatatcaacatttgttt
>BK5BA1_2_2018
tttagcttctaatattgctcatagtggtgcttctgttgatatggctattttttctttgcatttagctggtgcttcgtctattttaggtgctattaattttataactactattattaacatgcgtaggtcatatatggtttttagtcgtattcctttatttgtgtggtctgtttttattacagctttattattgcttttgtctttacctgtattggccggggctattacaatgcttttgactgatcgtaatttaaatactactttttttgatcctgctggtggtggtgatcctattttatatcaacat
>BK5BA1_2_2803
tttagcttctaatattgctcatagtggtgcttctgttgatatggctattttttctttgcatttagctggtgcttcgtctattttaggtgctattaattttataactactattattaacatgcgtaggtcatatatggtttttagtcgtattcctttatttgtgtggtctgtttttattacagctttattattgcttttgtctttacctgtattggccggggctattacaatgcttttgactgatcgtaatttaaatactactttttttgatcctgctggtggtggtgatcctattttatatcaacatttgttc
>BK5BA1_2_3918
tttagcttctaatattgctcatagtggtgcttctgttgatatggctattttttctttgcatttagctggtgcttcgtctattttaggtgctattaattttataactactattattaacatgcgtaggtcatatatggtttttagtcgtattcctttatttgtgtggtctgtttttattacagctttattattgcttttgtctttacctgtattggccggggctattacaatgcttttgactgatcgtaatttaaatactactttttttgatcctgctggtggtggtgatcctattttatatcaacatttgtt
>BK5BA1_2_4322
tttagcttctaatattgctcatagtggtgcttctgttgatatggctattttttctttgcatttagctggtgcttcgtctattttaggtgctattaattttataactactattatcaacatgcgtaggtcatatatggtttttagtcgtattcctttatttgtgtggtctgtttttattacagctttattattgcttttgtctttacctgtattggccggggctattacaatgcttttgactgatcgtaatttaaatactactttttttgatcctgctggtggtggtgatcctattttatatcaacatttgttt
>BK5BA1_2_5209
tttagcttctaatattgctcatagtggtgcttctgttgatatggctattttttctttgcatttagctggtgcttcgtctattttaggtgctattaattttataactactattattaacatgcgtaggtcatatatggtttttagtcgtattcctttatttgcgtggtctgtttttattacagctttattattgcttttgtctttacctgtattggccggggctattacaatgcttttgactgatcgtaatttaaatactactttttttgatcctgctggtggtggtgatcctattttatatcaacatttgttt
>BK5BA1_2_6159
tttagcttctaatattgctcatagtggtgcttctgttgatatggctattttttctttgcatttagctggtgcttcgtctattttaggtgctattaattttataactactactattaacatgcgtaggtcatatatggtttttagtcgtattcctttatttgtgtggtctgtttttattacagctttattattgcttttgtctttacctgtattggccggggctattacaatgcttttgactgatcgtaatttaaatactactttttttgatcctgctggtggtggtgatcctattttatatcaacatttgttt
>BK5BA1_2_6877
tttagcttctaatattgctcatagtggtgcttctgttgatatggctattttttctttgcatttagctggtgcttcgtctattttaggtgctattaattttataactactattattaacatgcgtaggtcatatatggtttttagtcgtattcctttatttgtgtggtctgtttttattacagctttattattgcttttgtccttacctgtattggccggggctattacaatgcttttgactgatcgtaatttaaatactactttttttgatcctgctggtggtggtgatcctattttatatcaacatttgttt
>BK5BA1_2_7916
tttagcttctaatattgctcatagtggtgcttctgttgatatggctattttttctttgcatttatctggtgcttcgtctattttaggtgctattaattttataactactattattaacatgcgtaggtcatatatggtttttagtcgtattcctttatttgtgtggtctgtttttattacagctttattattgcttttgtctttacctgtattggccggggctattacaatgcttttgactgatcgtaatttaaatactactttttttgatcctgctggtggtggtgatcctattttatatcaacatttgttt
>BK5BA1_2_9330
tttagcttctaatattgctcatagtggtgcttctgttgatatggctattttttctttgcatttagctggtgcttcgtctattttaggtgctattaattttataactactattattaacatgcgtaggtcatatatggtttttagtcgtattcctttatttgtttggtctgtttttattacagctttattattgcttttgtctttacctgtattggccggggctattacaatgcttttgactgatcgtaatttaaatactactttttttgatcctgctggtggtggtgatcctattttatatcaacatttgttt
>BK5BA1_2_11385
tttagcttctaatattgctcatagtggtgcttctgttgatatggctattttttctttgcatttagctggtgcttcgtctattttaggtgctattaattttataactactattattaacatgcgtaggtcatatatggtttttagtcgtattcctttatttgtgtggtctgtttttattacagctttattattgcttttgtctttacctgtattggccggggctattacaatgcttttgactgatcgtaatttaagtactactttttttgatcctgctggtggtggtgatcctattttatatcaacatttgttt
>BK5BA1_2_12058
tttagcttctaatattgctcatagtggtgcttctgttgatatggctattttttctttgcatttagttggtgcttcgtctattttaggtgctattaattttataactactattattaacatgcgtaggtcatatatggtttttagtcgtattcctttatttgtgtggtctgtttttattacagctttattattgcttttgtctttacctgtattggccggggctattacaatgcttttgactgatcgtaatttaaatactactttttttgatcctgctggtggtggtgatcctattttatatcaacatttgttt
>BK5BA1_2_12476
tttagcttctaatattgctcatagtggtgcttctgttgatatggctattttttctttgcatttagctggtgcttcgtctattttaggtgctattaattttataactactattattaacatgcgtaggtcatatatggtttttagtcgtattcctttatttgtgtggtctgtttttattacagctttattattgcttttgtctttacctgtattggccggggctattacaatgcttttggctgatcgtaatttaaatactactttttttgatcctgctggtggtggtgatcctattttatatcaacatttgttt
>BK5BA1_2_12498
tttagcttctaatattgctcatagtggtgcttctgttgatatggctattttttctttgcatttagctggtgcttcgtctattttaggtgctattaattttataactactattattaacatgcgtaggtcatatatggtttttagtcgtattcctttatttgtgtggtctgtttttattacagctttattattgcttttgtcttcacctgtattggccggggctattacaatgcttttgactgatcgtaatttaaatactactttttttgatcctgctggtggtggtgatcctattttatatcaacatttgttt
>BK5BA1_2_12764
tttagcttctaatattgctcatagtggtgcttctgttgatatggctattttttctttgcatttagctggtgcttcgtctattttaggtgctattaattttataactactattattaacatgcgtaggtcatatatggtttttagtcgtattcctttatttgtgtggtctgtttttattacagctttattattgcttttgtctttacctgtattggccggggctattacaatgcttttgactggtcgtaatttaaatactactttttttgatcctgctggtggtggtgatcctattttatatcaacatttgttt
>BK5BA1_2_12870
tttagcttctaatattgctcatagtggtgcttctgttgatatggctattttttctttgcatttagctggtgcttcgtctattttaggtgctattaattttataactactattattaacatgcgtaggtcatatatggcttttagtcgtattcctttatttgtgtggtctgtttttattacagctttattattgcttttgtctttacctgtattggccggggctattacaatgcttttgactgatcgtaatttaaatactactttttttgatcctgctggtggtggtgatcctattttatatcaacatttgttt
>BK5BA1_3_705
tttagcttctaatattgctcatagtggtgcttctgttgatatggctattttttctttgcatttagctggtgcttcgtctattttaggtgctattaattttataactactattattaacatgcgtaggtcatatatggtttttagtcgtattcctttatttgtgtggtctgtttttattacagctttattattgcttttgtctttacctgtattggccggggctattacaatgcttttgactgatcgtaatttaaatactactttttttgatcctgctggtggtggtgatcctattttatatcaacatttgttt
>BK5BA1_3_1863
tttagcttctaatattgctcatagtggtgcttctgttgatatggctattttttctttgcatttagctggtgcttcgtctattttaggtgctattaattttataactactattattaacatgcgtaggtcatatatggtttttagtcgtattcctttatttgtgtggtctgtttttattacagctttattattgcttttgtctttacctgcattggccggggctattacaatgcttttgactgatcgtaatttaaatactactttttttgatcctgctggtggtggtgatcctattttatatcaacatttgttt
>BK5BA1_3_2000
tttagcttctaatattgctcatagtggtgcttctgttgatatggctattttttctttgcatttagctggtgcttcgtctattttaggtgctattaattttataactactattattaacatgcgtaggtcatatatggtttttagtcgtattcctttatttgtgtggtctgtttttattacagctttattattgcttttgtctttacctgtattggccggggctattacaatgcttttgactgatcgtaatttaaatactacttttttgatcctgctggtggtggtgatcctattttatatcaacatttgttt
>BK5BA1_3_2521
tttagcttctaatattgctcatagtggtgcttctgttgatatggctattttttctttgcatttagctggtgcttcgtctattttaggtgctattaattttataactactattattaacatgcgtaggtcatatatggtttttagtcgtattcctttatttgtgtggtctgtttttattacagctttattattgcttttgtctttacctgtattggccggggctattacaatgcttttgactgatcgtaatttaaatactactttttttgatcctgctggtggtggtgatcctattttatatcaacatttgttc
>BK5BA1_3_3416
tttagcttctaatattgctcatagtggtgcttctgttgatatggctattttttctttgcatttagctggtgcttcgtctattttaggtgctattaattttataactactattattaacatgcgtaggtcatatatggtttttagtcgtattcctttatttgtgtggtctgtttttattacagctttattattgcttttgtctttacctgtattggccggggctattacaatgcttttgactgatcgtaatttaaatactactttttttgatcctgctggtggtggtgatcctattttatatcaacatttgtt
>BK5BA1_3_4347
tttagcttctaatattgctcatagtggtgcttctgttgatatggctattttttctttgcatttagctggtgcttcgtctattttaggtgctattaattttataactactattattaacatgcgtaggtcatatatggtttttagtcgtattcctttatttgtgtggtctgtttttattacagctttattattgcttttgtctttacctgtattggccggggctattacaatgcttttgactgatcgtaatttaaatactactttttttgatcctgctggtggtggtgatcctattttatatcaacatt
>BK5BA1_3_4516
tttagcttctaatattgctcatagtggtgcttctgttgatatggctattttttctttgcatttagctggtgcttcgtctattttaggtgctattaattttataactactattattaacatgcgtaggtcatatatggtttttagtcgtattcctttatttgcgtggtctgtttttattacagctttattattgcttttgtctttacctgtattggccggggctattacaatgcttttgactgatcgtaatttaaatactactttttttgatcctgctggtggtggtgatcctattttatatcaacatttgttt
>BK5BA1_3_4615
tttagcttctaatattgctcatagtggtgcttctgttgatatggctattttttctttgcatttagctggtgcttcgtctattttaggtgctattaattttataactactattattaacatgcgtagttcatatatggtttttagtcgtattcctttatttgtgtggtctgtttttattacagctttattattgcttttgtctttacctgtattggccggggctattacaatgcttttgactgatcgtaatttaaatactactttttttgatcctgctggtggtggtgatcctattttatatcaacatttgttt
>BK5BA1_3_5929
tttagcttctaatattgctcatagtggtgcttctgttgatatggctattttttctttgcatttagctggtgcttcgtctattttaggtgctattaattttataactactattattaacatgcgtaggtcatatatggtttttattcgtattcctttatttgtgtggtctgtttttattacagctttattattgcttttgtctttacctgtattggccggggctattacaatgcttttgactgatcgtaatttaaatactactttttttgatcctgctggtggtggtgatcctattttatatcaacatttgttt
>BK5BA1_3_6447
tttagcttctaatattgctcatagtggtgcttctgttgatacggctattttttctttgcatttagctggtgcttcgtctattttaggtgctattaattttataactactattattaacatgcgtaggtcatatatggtttttagtcgtattcctttatttgtgtggtctgtttttattacagctttattattgcttttgtctttacctgtattggccggggctattacaatgcttttgactgatcgtaatttaaatactactttttttgatcctgctggtggtggtgatcctattttatatcaacatttgttt
>BK5BA1_3_8402
tttagcttccaatattgctcatagtggtgcttctgttgatatggctattttttctttgcatttagctggtgcttcgtctattttaggtgctattaattttataactactattattaacatgcgtaggtcatatatggtttttagtcgtattcctttatttgtgtggtctgtttttattacagctttattattgcttttgtctttacctgtattggccggggctattacaatgcttttgactgatcgtaatttaaatactactttttttgatcctgctggtggtggtgatcctattttatatcaacatttgttt
>BK5BA1_3_9315
tttagcttctaatattgctcatagtggtgcttctgttgatatggctattttctctttgcatttagctggtgcttcgtctattttaggtgctattaattttataactactattattaacatgcgtaggtcatatatggtttttagtcgtattcctttatttgtgtggtctgtttttattacagctttattattgcttttgtctttacctgtattggccggggctattacaatgcttttgactgatcgtaatttaaatactactttttttgatcctgctggtggtggtgatcctattttatatcaacatttgttt
>BK5BA1_3_9854
tttagctcctaatattgctcatagtggtgcttctgttgatatggctattttttctttgcatttagctggtgcttcgtctattttaggtgctattaattttataactactattattaacatgcgtaggtcatatatggtttttagtcgtattcctttatttgtgtggtctgtttttattacagctttattattgcttttgtctttacctgtattggccggggctattacaatgcttttgactgatcgtaatttaaatactactttttttgatcctgctggtggtggtgatcctattttatatcaacatttgttt
>BK5BA1_3_9921
tttagcttctaatattgctcatagtggtgcttctgttgatatggctattttttctttgcatttagctggtgcttcgtctattttaggtgctattaattttataactactattattaacctgcgtaggtcatatatggtttttagtcgtattcctttatttgtgtggtctgtttttattacagctttattattgcttttgtctttacctgtattggccggggctattacaatgcttttgactgatcgtaatttaaatactactttttttgatcctgctggtggtggtgatcctattttatatcaacatttgttt
>BK5BA1_4_564
tttagcttctaatattgctcatagtggtgcttctgttgatatggctattttttctttgcatttagctggtgcttcgtctattttaggtgctattaattttataactactattattaacatgcgtaggtcatatatggtttttagtcgtattcctttatttgtgtggtctgtttttattacagctttattattgcttttgtctttacctgtattggccggggctattacaatgcttttgactgatcgtaatttaaatactactttttttgatcctgctggtggtggtgatcctattttatatcaacatttgttt
>BK5BA1_4_1367
tttagcttctaatattgctcatagtggtgcttctgttgatatggctattttttctttgcatttagctggtgcttcgtctattttaggtgctattaattttataactactattattaacatgcgtaggtcatatatggtttttagtcgtattcctttatttgtgtggtctgtttttattacagctttattattgcttttgtctttacctgtattggccggggctattacaatgcttttgactgatcgtaatttaaatactacttttttgatcctgctggtggtggtgatcctattttatatcaacatttgttt
>BK5BA1_4_1645
tttagcttctaatattgctcatagtggtgcttctgttgatatggctattttttctttgcatttagctggtgcttcgtctattttaggtgctattaattttataactactattattaacatgcgtaggtcatatatggtttttagtcgtattcctttatttgtgtggtctgtttttattacagctttattattgcttttgtctttacctgtattggccggggctattacaatgcttttgactgatcgtaatttaaatactactttttttgatcctgctggtggtggtgatcctattttatatcaacatttgttc
>BK5BA1_4_2071
tttagcttctaatattgctcatagtggtgcttctgttgatatggctattttttctttgcatttagctggtgcttcgtctattttaggtgctattaattttataactactattattaacatgcgtaggtcatatatggtttttagtcgtattcctttatttgtgtggtctgtttttattacagctttattattgcttttgtctttacctgtattggccggggctattacaatgcttttgactgatcgtaatttaaatactactttttttgatcctgctggtggtggtgatcctattttatatcaacatttgtt
>BK5BA1_4_2634
ttagcttctaatattgctcatagtggtgcttctgttgatatggctattttttctttgcatttagctggtgcttcgtctattttaggtgctattaattttataactactattattaacatgcgtaggtcatatatggtttttagtcgtattcctttatttgtgtggtctgtttttattacagctttattattgcttttgtctttacctgtattggccggggctattacaatgcttttgactgatcgtaatttaaatactactttttttgatcctgctggtggtggtgatcctattttatatcaacatttgttt
>BK5BA1_4_3824
tttagcttctaatattgctcatagtggtgcttctgtcgatatggctattttttctttgcatttagctggtgcttcgtctattttaggtgctattaattttataactactattattaacatgcgtaggtcatatatggtttttagtcgtattcctttatttgtgtggtctgtttttattacagctttattattgcttttgtctttacctgtattggccggggctattacaatgcttttgactgatcgtaatttaaatactactttttttgatcctgctggtggtggtgatcctattttatatcaacatttgttt
>BK5BA1_4_3857
ctttagcttctaatattgctcatagtggtgcttctgttgatatggctattttttctttgcatttagctggtgcttcgtctattttaggtgctattaattttataactactattattaacatgcgtaggtcatatatggtttttagtcgtattcctttatttgtgtggtctgtttttattacagctttattattgcttttgtctttacctgtattggccggggctattacaatgcttttgactgatcgtaatttaaatactactttttttgatcctgctggtggtggtgatcctattttatatcaacatttgttt
>BK5BA1_4_4039
tttagcttctaatattgctcatagtggtgcttctgttgatatggctattttttctttgcatttagcaggtgcttcgtctattttaggtgctattaattttataactactattattaacatgcgtaggtcatatatggtttttagtcgtattcctttatttgtgtggtctgtttttattacagctttattattgcttttgtctttacctgtattggccggggctattacaatgcttttgactgatcgtaatttaaatactactttttttgatcctgctggtggtggtgatcctattttatatcaacatttgttt
>BK5BB1_1_742
tttagcttctaatattgctcatagtggtgcttctgttgatatggctattttttctttgcatttagctggtgcttcgtctattttaggtgctattaattttataactactattattaacatgcgtaggtcatatatggtttttagtcgtattcctttatttgtgtggtctgtttttattacagctttattattgcttttgtctttacctgtattggccggggctattacaatgcttttgactgatcgtaatttaaatactactttttttgatcctgctggtggtggtgatcctattttatatcaacatttgttt
>BK5BB1_1_2017
tttagcttctaatattgctcatagtggtgcttctgttgatatggctattttttctttgcatttagctggtgcttcgtctattttaggtgctattaattttataactactattattaacatgcgtaggtcatatatggtttttagtcgtattcctttatttgtgtggtctgtttttattacagctttattattgcttttgtctttacctgtattggccggggctattacaatgcttttgactgatcgtaatttaaatactactttttttgatcctgctggtggtggtgatcctattttatatcaacat
>BK5BB1_1_2796
tttagcttctaatattgctcatagtggtgcttctgttgatatggctattttttctttgcatttagctggtgcttcgtctattttaggtgctattaattttataactactattattaacatgcgtaggtcatatatggtttttagtcgtattcctttatttgtgtggtctgtttttattacagctttattattgcttttgtctttacctgtattggccggggctattacaatgcttttgactgatcgtaatttaaatactactttttttgatcctgctggtggtggtgatcctattttatatcaacatttgttc
>BK5BB1_1_3941
tttagcttctaatattgctcatagtggtgcttctgttgatatggctattttttctttgcatttagctggtgcttcgtctattttaggtgctattaattttataactactattattaacatgcgtaggtcatatatggtttttagtcgtattcctttatttgtgtggtctgtttttattacagctttattattgcttttgtctttacctgtattggccggggctattacaatgcttttgactgatcgtaatttaaatactactttttttgatcctgctggtggtggtgatcctattttatatcaacatttgtt
>BK5BB1_1_5399
tttagcttctaatattgctcatagtggtgcttctgttgatatggctattttttctttgcatttagctggtgcttcgtctattttaggtgctattaattttataactactattattaacatgcgtagttcatatatggtttttagtcgtattcctttatttgtgtggtctgtttttattacagctttattattgcttttgtctttacctgtattggccggggctattacaatgcttttgactgatcgtaatttaaatactactttttttgatcctgctggtggtggtgatcctattttatatcaacatttgttt
>BK5BB1_1_8110
tttagcttctaatattgctcatagtggtgcttctgttgatatggctattttttctttgcatttatctggtgcttcgtctattttaggtgctattaattttataactactattattaacatgcgtaggtcatatatggtttttagtcgtattcctttatttgtgtggtctgtttttattacagctttattattgcttttgtctttacctgtattggccggggctattacaatgcttttgactgatcgtaatttaaatactactttttttgatcctgctggtggtggtgatcctattttatatcaacatttgttt
>BK5BB1_1_8230
tttagcttctaatattgctcatagtggtgcttctgttgatatggctattttttctttgcatttagctggtgcttcgtctattttaggtgctattaattttataactactattattaacatgcgtaggtcatatatggtttttagtcgtattcctttatttgtgtggtctgtttttattacagctttattattgcttttgtctttacctgtattggccggggctattacaatgcttttgactgatcgtaatttaaatactactttttttgatcctgctggtggtggtgatcctactttatatcaacatttgttt
>BK5BB1_1_9505
ctttagcttctaatattgctcatagtggtgcttctgttgatatggctattttttctttgcatttagctggtgcttcgtctattttaggtgctattaattttataactactattattaacatgcgtaggtcatatatggtttttagtcgtattcctttatttgtgtggtctgtttttattacagctttattattgcttttgtctttacctgtattggccggggctattacaatgcttttgactgatcgtaatttaaatactactttttttgatcctgctggtggtggtgatcctattttatatcaacatttgttt
>BK5BB1_1_11569
tttagcttctaatattgctcatagtggtgcttctgttgatatggctattttttctttgcatttagctggtgcttcgtctattttaggtgctattaattttataactactattattaacgtgcgtaggtcatatatggtttttagtcgtattcctttatttgtgtggtctgtttttattacagctttattattgcttttgtctttacctgtattggccggggctattacaatgcttttgactgatcgtaatttaaatactactttttttgatcctgctggtggtggtgatcctattttatatcaacatttgttt
>BK5BB1_1_11586
tttagcttctaatattgctcatagtggtgcttctgttgatatggctattttttctttgcatttagctggtgcttcgtctattttaggtgctattaattttataactactattattaacatgcgtaggtcatatatggtttttagtcgtattcctttatttgtgtggtctgtctttattacagctttattattgcttttgtctttacctgtattggccggggctattacaatgcttttgactgatcgtaatttaaatactactttttttgatcctgctggtggtggtgatcctattttatatcaacatttgttt
>BK5BB1_1_11970
tttagcttctaatattgctcatagtggtgcttctgttgatatggctattttttctttgcatttagctggtgcttcgtctattttaggtgctattaattttataactactattgttaacatgcgtaggtcatatatggtttttagtcgtattcctttatttgtgtggtctgtttttattacagctttattattgcttttgtctttacctgtattggccggggctattacaatgcttttgactgatcgtaatttaaatactactttttttgatcctgctggtggtggtgatcctattttatatcaacatttgttt
>BK5BB1_1_12452
tttagctcctaatattgctcatagtggtgcttctgttgatatggctattttttctttgcatttagctggtgcttcgtctattttaggtgctattaattttataactactattattaacatgcgtaggtcatatatggtttttagtcgtattcctttatttgtgtggtctgtttttattacagctttattattgcttttgtctttacctgtattggccggggctattacaatgcttttgactgatcgtaatttaaatactactttttttgatcctgctggtggtggtgatcctattttatatcaacatttgttt
>BK5BB1_1_13161
tttagcttctaatattgctcatagtggtgcttctgttgatatggctattttttctttgcatttagctggtgcttcgtctattttaggtgctattaattttataactactattattaacatgcgtaggtcatatatggtttttagtcgtattcctttatttgtgtggtctgtttttattacagctttattattgcttttgtctttacctgtattggccggggctattacaatgcttttggctgatcgtaatttaaatactactttttttgatcctgctggtggtggtgatcctattttatatcaacatttgttt
>BK5BB1_1_13190
tttagcttctaatattgctcatagtggtgcttctgttgatatggctattttttctttgcatttagctggtgcttcgtctattttaggtgctattaattttataactactattattaacatgcgtaggtcatatatggtttttagtcgtattcctttatttgtgtggtctgtttttattacagctttattattgcttttgtcttcacctgtattggccggggctattacaatgcttttgactgatcgtaatttaaatactactttttttgatcctgctggtggtggtgatcctattttatatcaacatttgttt
>BK5BB1_2_698
tttagcttctaatattgctcatagtggtgcttctgttgatatggctattttttctttgcatttagctggtgcttcgtctattttaggtgctattaattttataactactattattaacatgcgtaggtcatatatggtttttagtcgtattcctttatttgtgtggtctgtttttattacagctttattattgcttttgtctttacctgtattggccggggctattacaatgcttttgactgatcgtaatttaaatactactttttttgatcctgctggtggtggtgatcctattttatatcaacatttgttt
>BK5BB1_2_2076
tttagcttctaatattgctcatagtggtgcttctgttgatatggctattttttctttgcatttagctggtgcttcgtctattttaggtgctattaattttataactactattattaacatgcgtaggtcatatatggtttttagtcgtattcctttatttgtgtggtctgtttttattacagctttattattgcttttgtctttacctgtattggccggggctattacaatgcttttgactgatcgtaatttaaatactacttttttgatcctgctggtggtggtgatcctattttatatcaacatttgttt
>BK5BB1_2_2646
tttagcttctaatattgctcatagtggtgcttctgttgatatggctattttttctttgcatttagctggtgcttcgtctattttaggtgctattaattttataactactattattaacatgcgtaggtcatatatggtttttagtcgtattcctttatttgtgtggtctgtttttattacagctttattattgcttttgtctttacctgtattggccggggctattacaatgcttttgactgatcgtaatttaaatactactttttttgatcctgctggtggtggtgatcctattttatatcaacatttgttc
>BK5BB1_2_3733
tttagcttctaatattgctcatagtggtgcttctgttgatatggctattttttctttgcatttagctggtgcttcgtctattttaggtgctattaattttataactactattattaacatgcgtaggtcatatatggtttttagtcgtattcctttatttgtgtggtctgtttttattacagctttattattgcttttgtctttacctgtattggccggggctattacaatgcttttgactgatcgtaatttaaatactactttttttgatcctgctggtggtggtgatcctattttatatcaacatttgtt
>BK5BB1_2_4816
tttagcttctaatattgctcatagtggtgcttctgttgatatggctattttttctttgcatttagctggtgcttcgtctattttaggtgccattaattttataactactattattaacatgcgtaggtcatatatggtttttagtcgtattcctttatttgtgtggtctgtttttattacagctttattattgcttttgtctttacctgtattggccggggctattacaatgcttttgactgatcgtaatttaaatactactttttttgatcctgctggtggtggtgatcctattttatatcaacatttgttt
>BK5BB1_2_5086
tttagcttctaatattgctcatagtggtgcttctgttgatatggctattttttctttgcatttagctggtgcttcgtctattttaggtgctattaattttataactactattattaacatgcgtagttcatatatggtttttagtcgtattcctttatttgtgtggtctgtttttattacagctttattattgcttttgtctttacctgtattggccggggctattacaatgcttttgactgatcgtaatttaaatactactttttttgatcctgctggtggtggtgatcctattttatatcaacatttgttt
>BK5BB1_2_5147
ttagcttctaatattgctcatagtggtgcttctgttgatatggctattttttctttgcatttagctggtgcttcgtctattttaggtgctattaattttataactactattattaacatgcgtaggtcatatatggtttttagtcgtattcctttatttgtgtggtctgtttttattacagctttattattgcttttgtctttacctgtattggccggggctattacaatgcttttgactgatcgtaatttaaatactactttttttgatcctgctggtggtggtgatcctattttatatcaacatttgttt
>BK5BB1_2_5757
tttagcttctaatattgctcatagtggtgcttctgttgatatggctattttttctttgcatttagctggtgcttcgtctattttaggtgctattaattttataactactattattaacatgcgtaggtcatatatggtttttagtcgtatttctttatttgtgtggtctgtttttattacagctttattattgcttttgtctttacctgtattggccggggctattacaatgcttttgactgatcgtaatttaaatactactttttttgatcctgctggtggtggtgatcctattttatatcaacatttgttt
>BK5BB1_2_6116
tttagcttctaatattgctcatagtggtgcttctgttgatatggctattttttctttgcatttagctggtgcttcgtctattttaggtgcttttaattttataactactattattaacatgcgtaggtcatatatggtttttagtcgtattcctttatttgtgtggtctgtttttattacagctttattattgcttttgtctttacctgtattggccggggctattacaatgcttttgactgatcgtaatttaaatactactttttttgatcctgctggtggtggtgatcctattttatatcaacatttgttt
>BK5BB1_2_6604
tttagcttctaatattgctcatagtggtgcttctgttgatatggctattttttctttgcatttagctggtgcttcgtctattttaggtgctattaattttataactactattattaacatgcgtaggtcatatatggtttttagtcgtattcctttatttgtgtggtctgtttttattacagctttattattgcttttgtccttacctgtattggccggggctattacaatgcttttgactgatcgtaatttaaatactactttttttgatcctgctggtggtggtgatcctattttatatcaacatttgttt
>BK5BB1_2_7235
tttagcttctaatattgctcatagtggtgcttctgttgatacggctattttttctttgcatttagctggtgcttcgtctattttaggtgctattaattttataactactattattaacatgcgtaggtcatatatggtttttagtcgtattcctttatttgtgtggtctgtttttattacagctttattattgcttttgtctttacctgtattggccggggctattacaatgcttttgactgatcgtaatttaaatactactttttttgatcctgctggtggtggtgatcctattttatatcaacatttgttt
>BK5BB1_2_7496
tttagcttctaatattgctcatagtggtgcttctgctgatatggctattttttctttgcatttagctggtgcttcgtctattttaggtgctattaattttataactactattattaacatgcgtaggtcatatatggtttttagtcgtattcctttatttgtgtggtctgtttttattacagctttattattgcttttgtctttacctgtattggccggggctattacaatgcttttgactgatcgtaatttaaatactactttttttgatcctgctggtggtggtgatcctattttatatcaacatttgttt
>BK5BB1_2_7676
tttagcttctaatattgctcatagtggtgcttctgttgatatggctattttttctttgcatttatctggtgcttcgtctattttaggtgctattaattttataactactattattaacatgcgtaggtcatatatggtttttagtcgtattcctttatttgtgtggtctgtttttattacagctttattattgcttttgtctttacctgtattggccggggctattacaatgcttttgactgatcgtaatttaaatactactttttttgatcctgctggtggtggtgatcctattttatatcaacatttgttt
>BK5BB1_2_7778
tttagcttctaatattgctcatagtggtgcttctgttgatatggctattttttctttgcatttagctggtgcttcgtctattttaggtgctattaattttataactactattattaacatgcgtaggtcatatatggtttttagtcgtattcctttatttgtgtggtctgtttttattacagctttattattgcttttgtctttacctgtattggccggggctattacaatgcttttgactgatcgtaatttaaatactactttttttgatcctgctggtggtggtgatcctactttatatcaacatttgttt
>BK5BB1_2_7948
tttagcttctaatattgctcatagtggtgcttctgttgatatggctattttttctttgcatttagctggtgcttcgtctactttaggtgctattaattttataactactattattaacatgcgtaggtcatatatggtttttagtcgtattcctttatttgtgtggtctgtttttattacagctttattattgcttttgtctttacctgtattggccggggctattacaatgcttttgactgatcgtaatttaaatactactttttttgatcctgctggtggtggtgatcctattttatatcaacatttgttt
>BK5BB1_2_8480
tttagcttctaatattgctcatagtggtgcttctgttgatatggctattttttctttgcatttagctggtgcttcgtctattttaggtgctattaattttataactactattattaacatgcgtaggtcatatatggtttttagtcgtattcctttatttgtgtggtctgtttttattacagctttattattgcttttgtctttacctgtattggccggggctattacaatgcttttgactgatcgtaatttaaatactactttttttgatcctgctggtggtggtgatcctattttatatcaacatttattt
>BK5BB1_2_8690
tttagcttctaatattgctcatagtggtgcttctgttgatatggctattttttctttgcatttagctggtgcttcgtctattttaggtgctattaattttataactactattattaacatgcgtaggtcttatatggtttttagtcgtattcctttatttgtgtggtctgtttttattacagctttattattgcttttgtctttacctgtattggccggggctattacaatgcttttgactgatcgtaatttaaatactactttttttgatcctgctggtggtggtgatcctattttatatcaacatttgttt
>BK5BB1_2_8919
ctttagcttctaatattgctcatagtggtgcttctgttgatatggctattttttctttgcatttagctggtgcttcgtctattttaggtgctattaattttataactactattattaacatgcgtaggtcatatatggtttttagtcgtattcctttatttgtgtggtctgtttttattacagctttattattgcttttgtctttacctgtattggccggggctattacaatgcttttgactgatcgtaatttaaatactactttttttgatcctgctggtggtggtgatcctattttatatcaacatttgttt
>BK5BB1_2_10508
tttagcttctaatattgctcatagtggtgcttctgttgatatggctattttttctttgcatttagctggtgcttcgtctattttaggcgctattaattttataactactattattaacatgcgtaggtcatatatggtttttagtcgtattcctttatttgtgtggtctgtttttattacagctttattattgcttttgtctttacctgtattggccggggctattacaatgcttttgactgatcgtaatttaaatactactttttttgatcctgctggtggtggtgatcctattttatatcaacatttgttt
>BK5BB1_2_10781
tttagcttctaatattgctcatagtggtgcttctgttgatatggctattttttctttgcatttagctggtgcttcgtctattttaggtgctattaattttataactactattattaacgtgcgtaggtcatatatggtttttagtcgtattcctttatttgtgtggtctgtttttattacagctttattattgcttttgtctttacctgtattggccggggctattacaatgcttttgactgatcgtaatttaaatactactttttttgatcctgctggtggtggtgatcctattttatatcaacatttgttt
>BK5BB1_2_10847
tttagcttctaatattgctcatagtggtgcttctgttgatatggctattttctctttgcatttagctggtgcttcgtctattttaggtgctattaattttataactactattattaacatgcgtaggtcatatatggtttttagtcgtattcctttatttgtgtggtctgtttttattacagctttattattgcttttgtctttacctgtattggccggggctattacaatgcttttgactgatcgtaatttaaatactactttttttgatcctgctggtggtggtgatcctattttatatcaacatttgttt
>BK5BB1_2_11125
tttagcttctaatattgctcatagtggtgcttctgttgatatggctattttttctttgcatttagctggtgcttcgtctattttaggtgctattaattttataactactattattaacatgcgtaggtcatatatggtttttagtcgtattcctttatttgtgtggtctgtttttattacagctttattattgcttttgtctttacctgtattggccggggctattacaatgcttttgactgatcgtaatttaagtactactttttttgatcctgctggtggtggtgatcctattttatatcaacatttgttt
>BK5BB1_2_11534
tttagctcctaatattgctcatagtggtgcttctgttgatatggctattttttctttgcatttagctggtgcttcgtctattttaggtgctattaattttataactactattattaacatgcgtaggtcatatatggtttttagtcgtattcctttatttgtgtggtctgtttttattacagctttattattgcttttgtctttacctgtattggccggggctattacaatgcttttgactgatcgtaatttaaatactactttttttgatcctgctggtggtggtgatcctattttatatcaacatttgttt
>BK5BB1_2_12173
tttagcttctaatattgctcatagtggtgcttctgttgatatggctattttttctttgcatttagctggtgcttcgtctattttaggtgctattaattttataactactattattaacatgcgtaggtcatatatggtttttagtcgtattcctttatttgtgtggtctgtttttattacagctttattattgcttttgtctttacctgtattggccggggctattacaatgcttttggctgatcgtaatttaaatactactttttttgatcctgctggtggtggtgatcctattttatatcaacatttgttt
>BK5BB1_2_12362
tttagcttctaatattgctcatagtggtgcttctgttgatatggctattttttctttgcatttagctggtgcttcgtctattttaggtgctattaattttataactactattattaacatgcgtaggtcatatatggtttttagtcgtattcctttatttgtgtggtctgtttttattacagctttattattgcttttgtctttacctgtattggccggggctattacaatgcttttgactgatcgtaatttaaatactactttttttgatcctgctggtggcggtgatcctattttatatcaacatttgttt
>BK5BB1_2_12429
tttagcttctaatattgctcatagtggtgcttctgttgatatggctattttttctttgcatttagctggtgcttcgtctattttaggtgctattaattttataactactattattaacatgcgtaggtcatatatggtttttagtcgtattcctttatttgtgtggtctgtttttattacagctttattattgcttttgcctttacctgtattggccggggctattacaatgcttttgactgatcgtaatttaaatactactttttttgatcctgctggtggtggtgatcctattttatatcaacatttgttt
>BK5BB1_2_12441
tttagcttctaatattgctcatagtggtgcttctgttgatatggctattttttctttgcatttagctggtgcttcgtctattttaggtgctattaattttataactactattattaacatgcgtaggtcatatatggtttttagtcgtattcctttatttgtgtggtctgtttttattacagctttattattgcttttgtctttacctgtattggccggggctattacaatgctttcgactgatcgtaatttaaatactactttttttgatcctgctggtggtggtgatcctattttatatcaacatttgttt
>BK5BB1_2_12571
tttagcttctaatattgctcatagtggtgcttctgttgatatggctattttttctttgcatttagctggtgcttcgtctattttaggtgctattaattttataactactattattaacatgcgtaggtcatatatggcttttagtcgtattcctttatttgtgtggtctgtttttattacagctttattattgcttttgtctttacctgtattggccggggctattacaatgcttttgactgatcgtaatttaaatactactttttttgatcctgctggtggtggtgatcctattttatatcaacatttgttt
>BK5BB1_2_12814
tttagcttctaatattgctcatagtggtgcttctgttgatatggctattttttctttgcatttagctggtgcttcgtctattttaggtgctattgattttataactactattattaacatgcgtaggtcatatatggtttttagtcgtattcctttatttgtgtggtctgtttttattacagctttattattgcttttgtctttacctgtattggccggggctattacaatgcttttgactgatcgtaatttaaatactactttttttgatcctgctggtggtggtgatcctattttatatcaacatttgttt
>BK5BB1_2_13064
tttagcttctaatattgctcatagtggtgcttctgttgatatggctattttttctttgcatttagctggtgctttgtctattttaggtgctattaattttataactactattattaacatgcgtaggtcatatatggtttttagtcgtattcctttatttgtgtggtctgtttttattacagctttattattgcttttgtctttacctgtattggccggggctattacaatgcttttgactgatcgtaatttaaatactactttttttgatcctgctggtggtggtgatcctattttatatcaacatttgttt
>BK5BB1_2_13116
tttagcttctaatattgctcatagtggtgcttctgttgatatggctattttttctttgcatttagctggtgcttcgtctattttaggtgctattaattttataactactattattaacatgcgtaggtcatatatggtttttagtcgtattcctttatttgtgtggtccgtttttattacagctttattattgcttttgtctttacctgtattggccggggctattacaatgcttttgactgatcgtaatttaaatactactttttttgatcctgctggtggtggtgatcctattttatatcaacatttgttt
>BK5BB1_3_624
tttagcttctaatattgctcatagtggtgcttctgttgatatggctattttttctttgcatttagctggtgcttcgtctattttaggtgctattaattttataactactattattaacatgcgtaggtcatatatggtttttagtcgtattcctttatttgtgtggtctgtttttattacagctttattattgcttttgtctttacctgtattggccggggctattacaatgcttttgactgatcgtaatttaaatactactttttttgatcctgctggtggtggtgatcctattttatatcaacatttgttt
>BK5BB1_3_2134
tttagcttctaatattgctcatagtggtgcttctgttgatatggctattttttctttgcatttagctggtgcttcgtctattttaggtgctattaattttataactactattattaacatgcgtaggtcatatatggtttttagtcgtattcctttatttgtgtggtctgtttttattacagctttattattgcttttgtctttacctgtattggccggggctattacaatgcttttgactgatcgtaatttaaatactactttttttgatcctgctggtggtggtgatcctattttatatcaacatttgttc
>BK5BB1_3_2878
tttagcttctaatattgctcatagtggtgcttctgttgatatggctattttttctttgcatttagctggtgcttcgtctattttaggtgctattaattttataactactattattaacatgcgtaggtcatatatggtttttagtcgtattcctttatttgtgtggtctgtttttattacagctttattattgcttttgtctttacctgtattggccggggctattacaatgcttttgactgatcgtaatttaaatactactttttttgatcctgctggtggtggtgatcctattttatatcaacatttgtt
>BK5BB1_3_5686
tttagcttctaatattgctcatagtggtgcttctgttgatatggctattttttctttgcatttagctggtgcttcgtctactttaggtgctattaattttataactactattattaacatgcgtaggtcatatatggtttttagtcgtattcctttatttgtgtggtctgtttttattacagctttattattgcttttgtctttacctgtattggccggggctattacaatgcttttgactgatcgtaatttaaatactactttttttgatcctgctggtggtggtgatcctattttatatcaacatttgttt
>BK5BB1_3_5973
tttagcttctaatattgctcatagtggtgcttctgttgatatggctattttttctttgcatttagctggtgcttcgtctattttaggtgctattaattttataactactattattaacatgcgtaggtcatatatggtttttagtcgtattcctttatttgtgtggtctgtttttattacagctttattattgcttttgtctttacctgtattggccggggctattacaatgcttttgactgatcgtaatttaaatactactttttttgatcctgctggtggtggtgatcctattttatatcaacatttattt
>BK5BB1_3_7484
tttagcttctaatattgctcatagtggtgcttctgttgatatggctattttttctttgcatttagctggtgcttcgtctattttaggtgctattaattttataactactattattaacatgcgtaggtcatatatggtttttagtcgtattcctttatttgtgtggtctgtttttattacagctttattattgcttttgtctttacctgtattggccggggctattacaatgcttttgactgatcgtaatttaagtactactttttttgatcctgctggtggtggtgatcctattttatatcaacatttgttt
>BK5BB1_3_8374
tttagcttctaatattgctcatagtggtgcttctgttgatatggctattttttccttgcatttagctggtgcttcgtctattttaggtgctattaattttataactactattattaacatgcgtaggtcatatatggtttttagtcgtattcctttatttgtgtggtctgtttttattacagctttattattgcttttgtctttacctgtattggccggggctattacaatgcttttgactgatcgtaatttaaatactactttttttgatcctgctggtggtggtgatcctattttatatcaacatttgttt
>BK5BB1_4_661
tttagcttctaatattgctcatagtggtgcttctgttgatatggctattttttctttgcatttagctggtgcttcgtctattttaggtgctattaattttataactactattattaacatgcgtaggtcatatatggtttttagtcgtattcctttatttgtgtggtctgtttttattacagctttattattgcttttgtctttacctgtattggccggggctattacaatgcttttgactgatcgtaatttaaatactactttttttgatcctgctggtggtggtgatcctattttatatcaacatttgttt
>BK5BB1_4_3352
tttagcttctaatattgctcatagtggtgcttctgttgatatggctattttttctttgcatttagctggtgcttcgtctattttaggtgctattaattttataactactattattaacatgcgtaggtcatatatggtttttagtcgtattcctttatttgtgtggtctgtttttattacagctttattattgcttttgtctttacctgtattggccggggctattacaatgcttttgactgatcgtaatttaaatactactttttttgatcctgctggtggtggtgatcctattttatatcaacatttgtt
>BK5BB1_4_3642
tttagcttctaatattgctcatagtggtgcttctgttgatatggctattttttctttgcatttagctggtgcttcgtctattttaggtgctattaattttataactactattattaacatgcgcaggtcatatatggtttttagtcgtattcctttatttgtgtggtctgtttttattacagctttattattgcttttgtctttacctgtattggctggggctattacaatgcttttgactgatcgtaatttaaatactactttttttgatcctgctggtggtggtgatcctattttatatcaacatttgttt
>BK5BB1_4_6892
tttagcttctaatattgctcatagtggtgcttctgttgatatggctattttttctttgcatttagctggtgcttcgtctattttaggtgctattaattttataactactattattaacatgcgtaggtcatatatggtttttagtcgtattcctttatttgtgtggtctgtttttattacagctttattattgcttttgtctttacctgtattggccggggctattacaatgcttttgactgatcgtaatttaaatactactttttttgatcctgctggtggtggtgatcctactttatatcaacatttgttt
>BK5BB1_4_9326
tttagcttctaatattgctcatagtggtgcttctgttgatatggctattttttctttgcatttagctggtgcttcgtctattttaggcgctattaattttataactactattattaacatgcgtaggtcatatatggtttttagtcgtattcctttatttgtgtggtctgtttttattacagctttattattgcttttgtctttacctgtattggccggggctattacaatgcttttgactgatcgtaatttaaatactactttttttgatcctgctggtggtggtgatcctattttatatcaacatttgttt
>BK5BB1_4_9766
tttagcttctaatattgctcatagtggtgcttctgttgatatggctattttttctttgcatttagctggtgcttcgtctattttaggtgctattaattttataactactattattaacatgcgtaggtcatatatgttttttagtcgtattcctttatttgtgtggtctgtttttattacagctttattattgcttttgtctttacctgtattggccggggctattacaatgcttttgactgatcgtaatttaaatactactttttttgatcctgctggtggtggtgatcctattttatatcaacatttgttt
>BK5BB1_5_672
tttagcttctaatattgctcatagtggtgcttctgttgatatggctattttttctttgcatttagctggtgcttcgtctattttaggtgctattaattttataactactattattaacatgcgtaggtcatatatggtttttagtcgtattcctttatttgtgtggtctgtttttattacagctttattattgcttttgtctttacctgtattggccggggctattacaatgcttttgactgatcgtaatttaaatactactttttttgatcctgctggtggtggtgatcctattttatatcaacatttgttt
>BK5BB1_5_2463
tttagcttctaatattgctcatagtggtgcttctgttgatatggctattttttctttgcatttagctggtgcttcgtctattttaggtgctattaattttataactactattattaacatgcgtaggtcatatatggtttttagtcgtattcctttatttgtgtggtctgtttttattacagctttattattgcttttgtctttacctgtattggccggggctattacaatgcttttgactgatcgtaatttaaatactactttttttgatcctgctggtggtggtgatcctattttatatcaacatttgttc
>BK5BB1_5_3406
tttagcttctaatattgctcatagtggtgcttctgttgatatggctattttttctttgcatttagctggtgcttcgtctattttaggtgctattaattttataactactattattaacatgcgtaggtcatatatggtttttagtcgtattcctttatttgtgtggtctgtttttattacagctttattattgcttttgtctttacctgtattggccggggctattacaatgcttttgactgatcgtaatttaaatactactttttttgatcctgctggtggtggtgatcctattttatatcaacatttgtt
>BK5BB1_5_7875
ctttagcttctaatattgctcatagtggtgcttctgttgatatggctattttttctttgcatttagctggtgcttcgtctattttaggtgctattaattttataactactattattaacatgcgtaggtcatatatggtttttagtcgtattcctttatttgtgtggtctgtttttattacagctttattattgcttttgtctttacctgtattggccggggctattacaatgcttttgactgatcgtaatttaaatactactttttttgatcctgctggtggtggtgatcctattttatatcaacatttgttt
>BK5BB1_5_9284
tttagcttctaatattgctcatagtggtgcttctgttgatatggctattttttctttgcatttagctggtgcttcgtctattttaggtgctattaattttataactactattattaacatgcgtaggtcatatatggtttttagtcgtattcctttatttgtgtggtctgtttttattacagctttattattgcttttgtctttacctgtattggccgaggctattacaatgcttttgactgatcgtaatttaaatactactttttttgatcctgctggtggtggtgatcctattttatatcaacatttgttt
>BK5BB1_5_9678
tttagcttctaatattgctcatagtggtgcttctgttgatatggctattttttctttgcatttagctggtgcttcgtctattttaggtgctattaattttataactactattgttaacatgcgtaggtcatatatggtttttagtcgtattcctttatttgtgtggtctgtttttattacagctttattattgcttttgtctttacctgtattggccggggctattacaatgcttttgactgatcgtaatttaaatactactttttttgatcctgctggtggtggtgatcctattttatatcaacatttgttt
>BK5BB1_5_10559
tttagcttctaatattgctcatagtggtgcttctgttgatatggctattttttctttgcatttagctggtgcttcgtctattttaggtgctattaattttataactactattattaacatgcgtaggtcatatatggtttttagtcgtattcctttatttgtgtggtctgtttttattacagctttattattgcttttgtctttacctgtattggccggggctattacaatgcttttgactgatcgtaatttaaatactgctttttttgatcctgctggtggtggtgatcctattttatatcaacatttgttt
>BK5BC1_1_652
tttagcttctaatattgctcatagtggtgcttctgttgatatggctattttttctttgcatttagctggtgcttcgtctattttaggtgctattaattttataactactattattaacatgcgtaggtcatatatggtttttagtcgtattcctttatttgtgtggtctgtttttattacagctttattattgcttttgtctttacctgtattggccggggctattacaatgcttttgactgatcgtaatttaaatactactttttttgatcctgctggtggtggtgatcctattttatatcaacatttgttt
>BK5BC1_1_1729
tttagcttctaatattgctcatagtggtgcttctgttgatatggctattttttctttgcatttagctggtgcttcgtctattttaggtgctattaattttataactactattattaacatgcgtaggtcatatatggtttttagtcgtattcctttatttgtgtggtctgtttttattacagctttattattgcttttgtctttacctgtattggccggggctattacaatgcttttgactgatcgtaatttaaatactacttttttgatcctgctggtggtggtgatcctattttatatcaacatttgttt
>BK5BC1_1_2126
tttagcttctaatattgctcatagtggtgcttctgttgatatggctattttttctttgcatttagctggtgcttcgtctattttaggtgctattaattttataactactattattaacatgcgtaggtcatatatggtttttagtcgtattcctttatttgtgtggtctgtttttattacagctttattattgcttttgtctttacctgtattggccggggctattacaatgcttttgactgatcgtaatttaaatactactttttttgatcctgctggtggtggtgatcctattttatatcaacatttgttc
>BK5BC1_1_2798
tttagcttctaatattgctcatagtggtgcttctgttgatatggctattttttctttgcatttagctggtgcttcgtctattttaggtgctattaattttataactactattattaacatgcgtaggtcatatatggtttttagtcgtattcctttatttgtgtggtctgtttttattacagctttattattgcttttgtctttacctgtattggccggggctattacaatgcttttgactgatcgtaatttaaatactactttttttgatcctgctggtggtggtgatcctattttatatcaacatttgtt
>BK5BC1_1_3007
tttagcttctaatattgctcatagtggtgcttctgttgatatggctattttttctttgcatttagctggtgcttcgtctattttaggtgctattaattttataactactattattaacatgcgcaggtcatatatggtttttagtcgtattcctttatttgtgtggtctgtttttattacagctttattattgcttttgtctttacctgtattggctggggctattacaatgcttttgactgatcgtaatttaaatactactttttttgatcctgctggtggtggtgatcctattttatatcaacatttgttt
>BK5BC1_1_4306
tttagcttctaatattgctcatagtggtgcttctgttgatatggctattttttctttgcatttagctggtgcttcgtctattttaggtgcttttaattttataactactattattaacatgcgtaggtcatatatggtttttagtcgtattcctttatttgtgtggtctgtttttattacagctttattattgcttttgtctttacctgtattggccggggctattacaatgcttttgactgatcgtaatttaaatactactttttttgatcctgctggtggtggtgatcctattttatatcaacatttgttt
>BK5BC1_1_4416
tttagcttctaatattgctcatagtggtgcttctgttgacatggctattttttctttgcatttagctggtgcttcgtctattttaggtgctattaattttataactactattattaacatgcgtaggtcatatatggtttttagtcgtattcctttatttgtgtggtctgtttttattacagctttattattgcttttgtctttacctgtattggccggggctattacaatgcttttgactgatcgtaatttaaatactactttttttgatcctgctggtggtggtgatcctattttatatcaacatttgttt
>BK5BC1_1_4910
tttagcttctaatattgctcatagtggtgcttctgttgatacggctattttttctttgcatttagctggtgcttcgtctattttaggtgctattaattttataactactattattaacatgcgtaggtcatatatggtttttagtcgtattcctttatttgtgtggtctgtttttattacagctttattattgcttttgtctttacctgtattggccggggctattacaatgcttttgactgatcgtaatttaaatactactttttttgatcctgctggtggtggtgatcctattttatatcaacatttgttt
>BK5BC1_1_5684
tctagcttctaatattgctcatagtggtgcttctgttgatatggctattttttctttgcatttagctggtgcttcgtctattttaggtgctattaattttataactactattattaacatgcgtaggtcatatatggtttttagtcgtattcctttatttgtgtggtctgtttttattacagctttattattgcttttgtctttacctgtattggccggggctattacaatgcttttgactgatcgtaatttaaatactactttttttgatcctgctggtggtggtgatcctattttatatcaacatttgttt
>BK5BC1_1_6882
tttagcttctaatattgctcatagtggtgcttctgttgatatggctattttttctttgcatttagctggtgcttcgtctattttaggtgctattaattttataactactatcattaacatgcgtaggtcatatatggtttttagtcgtattcctttatttgtgtggtctgtttttattacagctttattattgcttttgtctttacctgtattggccggggctattacaatgcttttgactgatcgtaatttaaatactactttttttgatcctgctggtggtggtgatcctattttatatcaacatttgttt
>BK5BC1_1_7010
tttagcttctaatattgctcatagtggtgcttctgttgatatggctattttttctttgcatttagctggtgcttcgtctattttaggtgctattaattttataactactattattaacatgcgtaggtcatatatggtttttagtcgtattcctttatttgtgtggtctgtttttattacagctttatttttgcttttgtctttacctgtattggccggggctattacaatgcttttgactgatcgtaatttaaatactactttttttgatcctgctggtggtggtgatcctattttatatcaacatttgttt
>BK5BC1_1_7187
tttagcttctaatattgctcatagtggtgcttctgttgatatggctattttttctttgcatttagttggtgcttcgtctattttaggtgctattaattttataactactattattaacatgcgtaggtcatatatggtttttagtcgtattcctttatttgtgtggtctgtttttattacagctttattattgcttttgtctttacctgtattggccggggctattacaatgcttttgactgatcgtaatttaaatactactttttttgatcctgctggtggtggtgatcctattttatatcaacatttgttt
>BK5BC1_1_7412
tttagcttctaatattgctcatagtggtgcttctgttgatatggctattttttctttgcatttagctggtgcttcgtctattttaggtgctattaattttataactactattattaacatgcgtaggtcatatatggtttttagtcgtattcctttatttgtgtggtctgtttttattacagctttattattgcttttgtctttacctgtattggccggggctattacaatgcttttggctgatcgtaatttaaatactactttttttgatcctgctggtggtggtgatcctattttatatcaacatttgttt
>BK5BC1_1_7450
tttagcttctaatattgctcatagtggtgcttctgttgatatggctattttttctttgcatttagctggtgcttcgtctattttaggtgctattaattttataaccactattattaacatgcgtaggtcatatatggtttttagtcgtattcctttatttgtgtggtctgtttttattacagctttattattgcttttgtctttacctgtattggccggggctattacaatgcttttgactgatcgtaatttaaatactactttttttgatcctgctggtggtggtgatcctattttatatcaacatttgttt
>BK5BC1_2_725
tttagcttctaatattgctcatagtggtgcttctgttgatatggctattttttctttgcatttagctggtgcttcgtctattttaggtgctattaattttataactactattattaacatgcgtaggtcatatatggtttttagtcgtattcctttatttgtgtggtctgtttttattacagctttattattgcttttgtctttacctgtattggccggggctattacaatgcttttgactgatcgtaatttaaatactactttttttgatcctgctggtggtggtgatcctattttatatcaacatttgttt
>BK5BC1_2_1888
tttagcttctaatattgctcatagtggtgcttctgttgatatggctattttttctttgcatttagctggtgcttcgtctattttaggtgctattaattttataactactattattaacatgcgtaggtcatatatggtttttagtcgtattcctttatttgtgtggtctgtttttattacagctttattattgcttttgtctttacctgtattggccggggctattacaatgcttttgactgatcgtaatttaaatactactttttttgatcctgctggtggtggtgatcctattttatatcaacat
>BK5BC1_2_2588
tttagcttctaatattgctcatagtggtgcttctgttgatatggctattttttctttgcatttagctggtgcttcgtctattttaggtgctattaattttataactactattattaacatgcgtaggtcatatatggtttttagtcgtattcctttatttgtgtggtctgtttttattacagctttattattgcttttgtctttacctgtattggccggggctattacaatgcttttgactgatcgtaatttaaatactactttttttgatcctgctggtggtggtgatcctattttatatcaacatttgttc
>BK5BC1_2_3521
tttagcttctaatattgctcatagtggtgcttctgttgatatggctattttttctttgcatttagctggtgcttcgtctattttaggtgctattaattttataactactattattaacatgcgtaggtcatatatggtttttagtcgtattcctttatttgtgtggtctgtttttattacagctttattattgcttttgtctttacctgtattggccggggctattacaatgcttttgactgatcgtaatttaaatactactttttttgatcctgctggtggtggtgatcctattttatatcaacatttgtt
>BK5BC1_2_6060
tttagcttctaatattgctcatagtggtgcttctgttgatatggctattttttctttgcatttagctggtgcttcgtctattttaggtgctattaattttataactactattattaacatgcgtaggtcatatatggtttttattcgtattcctttatttgtgtggtctgtttttattacagctttattattgcttttgtctttacctgtattggccggggctattacaatgcttttgactgatcgtaatttaaatactactttttttgatcctgctggtggtggtgatcctattttatatcaacatttgttt
>BK5BC1_2_6069
tttagcttctaatattgctcatagtggtgcttctgttgatatggctattttttctttgcatttagctggtgcttcgtctattttaggtgctattaattttataactactattattaacatgcgtaggtcatatatggtttttagtcgtattcctttatttgtgtggtctgtttttattacagctttattattgcttttgtccttacctgtattggccggggctattacaatgcttttgactgatcgtaatttaaatactactttttttgatcctgctggtggtggtgatcctattttatatcaacatttgttt
>BK5BC1_2_6849
tttagcttctaatattgctcatagtggtgcttctgctgatatggctattttttctttgcatttagctggtgcttcgtctattttaggtgctattaattttataactactattattaacatgcgtaggtcatatatggtttttagtcgtattcctttatttgtgtggtctgtttttattacagctttattattgcttttgtctttacctgtattggccggggctattacaatgcttttgactgatcgtaatttaaatactactttttttgatcctgctggtggtggtgatcctattttatatcaacatttgttt
>BK5BC1_2_7642
tttagcttctaatattgctcatagtggtgcttctgttgatatggctattttttctttgcatttagctggtgcttcgtctattttaggtgctattaattttataactactattattaacatgcgtaggtcatatatggtttttagtcgtattcctttatttgtgtggtctgtttttattacagctttattattgcttttgtctttacctgtattggccggggctattacaatgcttttgactgatcgtaatttaaatactactttttttgatcctgctggtggtggtgatcctattttatatcaacatttattt
>BK5BC1_2_9127
tttagcttctaatattgctcatagtggtgcttctgttgatatggctattttttctttgcatttagctggtgcttcgtctattttaggtgctattaattttataactactattattaacatgcgtaggtcatatatggtttttagtcgtattcctttatttgtgtggtctgtttttattacagctttattattgcttttgtctttacctgtattggccggggctattacaatgcttttgactgatcgtaatttaaatactactttttctgatcctgctggtggtggtgatcctattttatatcaacatttgttt
>BK5BC1_2_10286
tttagctcctaatattgctcatagtggtgcttctgttgatatggctattttttctttgcatttagctggtgcttcgtctattttaggtgctattaattttataactactattattaacatgcgtaggtcatatatggtttttagtcgtattcctttatttgtgtggtctgtttttattacagctttattattgcttttgtctttacctgtattggccggggctattacaatgcttttgactgatcgtaatttaaatactactttttttgatcctgctggtggtggtgatcctattttatatcaacatttgttt
>BK5BC1_2_10918
tttagcttctaatattgctcatagtggtgcttctgttgatatggctattttttctttgcatttagctggtgcttcgtctattttaggtgctattaattttataactactattattaacatgcgtaggtcatatatggtttttagtcgtattcctttatttgtgtggtctgtttttattacagctttattattgcttttgtcttcacctgtattggccggggctattacaatgcttttgactgatcgtaatttaaatactactttttttgatcctgctggtggtggtgatcctattttatatcaacatttgttt
>BK5BC1_3_670
tttagcttctaatattgctcatagtggtgcttctgttgatatggctattttttctttgcatttagctggtgcttcgtctattttaggtgctattaattttataactactattattaacatgcgtaggtcatatatggtttttagtcgtattcctttatttgtgtggtctgtttttattacagctttattattgcttttgtctttacctgtattggccggggctattacaatgcttttgactgatcgtaatttaaatactactttttttgatcctgctggtggtggtgatcctattttatatcaacatttgttt
>BK5BC1_3_2187
tttagcttctaatattgctcatagtggtgcttctgttgatatggctattttttctttgcatttagctggtgcttcgtctattttaggtgctattaattttataactactattattaacatgcgtaggtcatatatggtttttagtcgtattcctttatttgtgtggtctgtttttattacagctttattattgcttttgtctttacctgtattggccggggctattacaatgcttttgactgatcgtaatttaaatactactttttttgatcctgctggtggtggtgatcctattttatatcaacatttgttc
>BK5BC1_3_2909
tttagcttctaatattgctcatagtggtgcttctgttgatatggctattttttctttgcatttagctggtgcttcgtctattttaggtgctattaattttataactactattattaacatgcgtaggtcatatatggtttttagtcgtattcctttatttgtgtggtctgtttttattacagctttattattgcttttgtctttacctgtattggccggggctattacaatgcttttgactgatcgtaatttaaatactactttttttgatcctgctggtggtggtgatcctattttatatcaacatttgtt
>BK5BC1_3_3564
tttagcttctaatattgctcatagtggtgcttctgttgatatggctattttttctttgcatttagctggtgcttcgtctattttaggtgctattaattttataactactattattaacatgcgtaggtcatatatggtttttagtcgtattcctttatttgtgtggtctgtttttattacagccttattattgcttttgtctttacctgtattggccggggctattacaatgcttttgactgatcgtaatttaaatactactttttttgatcctgctggtggtggtgatcctattttatatcaacatttgttt
>BK5BC1_3_3643
tttagcttctaatattgctcatagtggtgcttctgttgatatggctattttttctttgcatttagctggtgcttcgtctattttaggtgctattaattttataactactattattaacatgcgtaggtcatatatggtttttagtcgtattcctttatttgtgtggtctgtttttattacagctttattattgcttttgtctttacctgtattggccggggctattacaatgcttttgactgatcgtaatttaaatactactttttttgatcctgctggtggtggtgatcctattttatatcaacatt
>BK5BC1_3_3786
tttagcttctaatattgctcatagtggtgcttctgttgatatggctattttttctttgcatttagctggtgcttcgtctattttaggtgctattaattttataactactattattaacatgcgtaggtcatatatggtttttagtcgtattcctttatttgcgtggtctgtttttattacagctttattattgcttttgtctttacctgtattggccggggctattacaatgcttttgactgatcgtaatttaaatactactttttttgatcctgctggtggtggtgatcctattttatatcaacatttgttt
>BK5BC1_3_3912
ttagcttctaatattgctcatagtggtgcttctgttgatatggctattttttctttgcatttagctggtgcttcgtctattttaggtgctattaattttataactactattattaacatgcgtaggtcatatatggtttttagtcgtattcctttatttgtgtggtctgtttttattacagctttattattgcttttgtctttacctgtattggccggggctattacaatgcttttgactgatcgtaatttaaatactactttttttgatcctgctggtggtggtgatcctattttatatcaacatttgttt
>BK5BC1_3_3945
tttagcttctaatattgctcatagtggtgcttctgttgatatggctattttttctttgcatttagctggtgcttcgtctattttaggtgctattaattttataactactattattaacatgcgtaggtcatatatggtttttagtcgtattcctttatttgtgtggtctgtttttattacagctttattattgcttttgtctttacctgtattggccggggctattacaatgcttttgactgatcgtaatttaaatactactttttttgatcctgctggtggtggtgatcctattttatatcagcatttgttt
>BK5BC1_3_4286
tttagcttctaatattgctcatagtggtgcttctgttgatatggctattttttctttgcatttagctggtgcttcgtctattttaggtgctattaattttataactactattattaacatgcgtaggtcatatatggtttttagtcgtatttctttatttgtgtggtctgtttttattacagctttattattgcttttgtctttacctgtattggccggggctattacaatgcttttgactgatcgtaatttaaatactactttttttgatcctgctggtggtggtgatcctattttatatcaacatttgttt
>BK5BC1_3_4511
tttagcttctaatattgctcatagtggtgcttctgttgatatggctattttttctttgcatttagctggtgcttcgtctattttaggtgcttttaattttataactactattattaacatgcgtaggtcatatatggtttttagtcgtattcctttatttgtgtggtctgtttttattacagctttattattgcttttgtctttacctgtattggccggggctattacaatgcttttgactgatcgtaatttaaatactactttttttgatcctgctggtggtggtgatcctattttatatcaacatttgttt
>BK5BC1_3_4814
tttagcttctaatattgctcatagtggtgcttctgttgatatggctattttttctttgcatttagctggtgcttcgtctattttaggtgctattaattttataactactattattaacatgcgtaggtcatatatggtttttattcgtattcctttatttgtgtggtctgtttttattacagctttattattgcttttgtctttacctgtattggccggggctattacaatgcttttgactgatcgtaatttaaatactactttttttgatcctgctggtggtggtgatcctattttatatcaacatttgttt
>BK5BC1_3_5421
tttagcttctaatattgctcatagtggtgcttctgttgatatggctattttttctttgcatttatctggtgcttcgtctattttaggtgctattaattttataactactattattaacatgcgtaggtcatatatggtttttagtcgtattcctttatttgtgtggtctgtttttattacagctttattattgcttttgtctttacctgtattggccggggctattacaatgcttttgactgatcgtaatttaaatactactttttttgatcctgctggtggtggtgatcctattttatatcaacatttgttt
>BK5BC1_3_5460
tttagcttctaatattgctcatagtggtgcttctgttgatatggctattttttctttgcatttagctggtgcttcgtctattttaggtgctattaattttataactactattattaacatgcgtaggtcatatatggtttttagtcgtattcctttatttgtgtggtctgtttttattacagctttattgttgcttttgtctttacctgtattggccggggctattacaatgcttttgactgatcgtaatttaaatactactttttttgatcctgctggtggtggtgatcctattttatatcaacatttgttt
>BK5BC1_3_5622
tttagcttctaatattgctcatagtggtgcttctgttgatatggctattttttctttgcatttagctggtgcttcgtctattttaggtgctattaattttataactactattattaacatgcgtaggtcatatatggtttttagtcgtattcctttatttgtgtggtctgtttttattacagctttattattgcttttgtctttacctgtattggccggggctattacaatgcttttgactgatcgtaatttaaatactactttttttgatcctgctggtggtggtgatcctattttatatcgacatttgttt
>BK5BC1_3_6166
tttagcttctaatattgctcatagtggtgcttctgttgatatggctattttttctttgcatttagctggtgcttcgtctattttaggtgctattaattttataactactattattaacatgcgtgggtcatatatggtttttagtcgtattcctttatttgtgtggtctgtttttattacagctttattattgcttttgtctttacctgtattggccggggctattacaatgcttttgactgatcgtaatttaaatactactttttttgatcctgctggtggtggtgatcctattttatatcaacatttgttt
>BK5BC1_3_6177
tttagcttctaatattgctcatagtggtgcttctgttgatatggctattttttctttgcatttagctggtgcttcgtctattttaggtgctattaattttataactactattattaacatgcgtaggtcatatatggtttttagtcgtattcctttatttgtttggtctgtttttattacagctttattattgcttttgtctttacctgtattggccggggctattacaatgcttttgactgatcgtaatttaaatactactttttttgatcctgctggtggtggtgatcctattttatatcaacatttgttt
>BK5BC1_3_6689
tttagcttctaatattgctcatagtggtgcttctgttgatatggctgttttttctttgcatttagctggtgcttcgtctattttaggtgctattaattttataactactattattaacatgcgtaggtcatatatggtttttagtcgtattcctttatttgtgtggtctgtttttattacagctttattattgcttttgtctttacctgtattggccggggctattacaatgcttttgactgatcgtaatttaaatactactttttttgatcctgctggtggtggtgatcctattttatatcaacatttgttt
>BK5BC1_3_7151
tttagcttctaatattgctcatagtggtgcttctgttgatatggctattttctctttgcatttagctggtgcttcgtctattttaggtgctattaattttataactactattattaacatgcgtaggtcatatatggtttttagtcgtattcctttatttgtgtggtctgtttttattacagctttattattgcttttgtctttacctgtattggccggggctattacaatgcttttgactgatcgtaatttaaatactactttttttgatcctgctggtggtggtgatcctattttatatcaacatttgttt
>BK5BC1_3_7214
tttagcttctaatattgctcatagtggtgcttctgttgatatggctattttttctctgcatttagctggtgcttcgtctattttaggtgctattaattttataactactattattaacatgcgtaggtcatatatggtttttagtcgtattcctttatttgtgtggtctgtttttattacagctttattattgcttttgtctttacctgtattggccggggctattacaatgcttttgactgatcgtaatttaaatactactttttttgatcctgctggtggtggtgatcctattttatatcaacatttgttt
>BK5BC1_3_7332
tttagcttctaatattgctcatagtggtgcttctgttgatatggctattttttctttgcatttagctggtgcttcgtctattttaggtgctattaattttataactactattattaacatgcgtaggtcatatatggtttttagtcgtattcctttatttgtgtggtctgtttttattacagctttattattgcttttgtctttacctgtattggccggggctattacaatgcttttgactgatcgtaatttaaatactactctttttgatcctgctggtggtggtgatcctattttatatcaacatttgttt
>BK5BC1_3_7536
tttagctcctaatattgctcatagtggtgcttctgttgatatggctattttttctttgcatttagctggtgcttcgtctattttaggtgctattaattttataactactattattaacatgcgtaggtcatatatggtttttagtcgtattcctttatttgtgtggtctgtttttattacagctttattattgcttttgtctttacctgtattggccggggctattacaatgcttttgactgatcgtaatttaaatactactttttttgatcctgctggtggtggtgatcctattttatatcaacatttgttt
>BK5BC1_3_7859
tttagcttctaatattgctcatagtggtgcttctgttgatatggctattttttctttgcatttagctggtgcttcgtctattttaggtgctattaattttataactactattattaacatgcgtaggtcatatatggtttttagtcgtattcctttatttgtgtggtctgtttttattacagctttattattgcttttgtctttacctgtattggccggggctattacaatgcttttgactgatcgtaatttaaatactgctttttttgatcctgctggtggtggtgatcctattttatatcaacatttgttt
>BK5BC1_3_7884
tttagcttctaatattgctcatagtggtgcttctgttgatatggctattttttctttgcatttagctggtgcttcgtctattttaggtgctattaattttataactactattattaacatgcgtaggtcatatatggtttttagtcgtattcctttatttgtgtggtctgtttttattacagctttattattgcttttgtctttacctgtattggccggggctattacaatgcttttgactgatcgtaatttaaatactactttttttgatcctgctggtggtggtgatcctattttatatcaacgtttgttt
>BK5BC1_3_7967
tttagcttctaatattgctcatagtggtgcttctgttgatatggctattttttctttgcatttagctggtgcttcgtctattttaggtgctattaattttataactactattattaacatgcgtaggtcatatatggtttttagtcgtattcctttatttgtgtggtctgtttttattacagctttattattgcttttgtctttacctgtattggccggggctattacaatgcttttgactgatcgtaatttaaatactactttttttgatcctgctggtggcggtgatcctattttatatcaacatttgttt
>BK5BC1_4_700
tttagcttctaatattgctcatagtggtgcttctgttgatatggctattttttctttgcatttagctggtgcttcgtctattttaggtgctattaattttataactactattattaacatgcgtaggtcatatatggtttttagtcgtattcctttatttgtgtggtctgtttttattacagctttattattgcttttgtctttacctgtattggccggggctattacaatgcttttgactgatcgtaatttaaatactactttttttgatcctgctggtggtggtgatcctattttatatcaacatttgttt
>BK5BC1_4_2600
tttagcttctaatattgctcatagtggtgcttctgttgatatggctattttttctttgcatttagctggtgcttcgtctattttaggtgctattaattttataactactattattaacatgcgtaggtcatatatggtttttagtcgtattcctttatttgtgtggtctgtttttattacagctttattattgcttttgtctttacctgtattggccggggctattacaatgcttttgactgatcgtaatttaaatactactttttttgatcctgctggtggtggtgatcctattttatatcaacatttgttc
>BK5BC1_4_3545
tttagcttctaatattgctcatagtggtgcttctgttgatatggctattttttctttgcatttagctggtgcttcgtctattttaggtgctattaattttataactactattattaacatgcgtaggtcatatatggtttttagtcgtattcctttatttgtgtggtctgtttttattacagctttattattgcttttgtctttacctgtattggccggggctattacaatgcttttgactgatcgtaatttaaatactactttttttgatcctgctggtggtggtgatcctattttatatcaacatttgtt
>BK5BC1_4_3896
tttagcttctaatattgctcatagtggtgcttctgttgatatggctattttttctttgcatttagctggtgcttcgtctattttaggtgctattaattttataactactattatcaacatgcgtaggtcatatatggtttttagtcgtattcctttatttgtgtggtctgtttttattacagctttattattgcttttgtctttacctgtattggccggggctattacaatgcttttgactgatcgtaatttaaatactactttttttgatcctgctggtggtggtgatcctattttatatcaacatttgttt
>BK5BC1_4_4384
tttagcttctaatattgctcatagtggtgcttctgttgatatggctattttttctttgcatttagctggtgcttcgtctattttaggtgctattaattttataactactattattaacatgcgtaggtcatatatggtttttagtcgtattcctttatttgtgtggtctgtttttattacagccttattattgcttttgtctttacctgtattggccggggctattacaatgcttttgactgatcgtaatttaaatactactttttttgatcctgctggtggtggtgatcctattttatatcaacatttgttt
>BK5BC1_4_4655
tttagcttctaatattgctcatagtggtgcttctgttgatatggctattttttctttgcatttagctggtgcttcgtctattttaggtgctattaattttataactactattattaacatgcgtaggtcatatatggtttttagtcgtattcctttatttgcgtggtctgtttttattacagctttattattgcttttgtctttacctgtattggccggggctattacaatgcttttgactgatcgtaatttaaatactactttttttgatcctgctggtggtggtgatcctattttatatcaacatttgttt
>BK5BC1_4_4764
tttagcttctaatattgctcatagtggtgcttctgttgatatggctattttttctttgcatttagctggtgcttcgtctattttaggtgctattaattttataactactattattaacatgcgtagttcatatatggtttttagtcgtattcctttatttgtgtggtctgtttttattacagctttattattgcttttgtctttacctgtattggccggggctattacaatgcttttgactgatcgtaatttaaatactactttttttgatcctgctggtggtggtgatcctattttatatcaacatttgttt
>BK5BC1_4_5285
tttagcttctaatattgctcatagtggtgcttctgttgatatggctattttttctttgcatttagctggtgcttcgtctattttaggtgctattaattttataactactattattaacatgcgtaggtcatatatggtttttagtcgtatttctttatttgtgtggtctgtttttattacagctttattattgcttttgtctttacctgtattggccggggctattacaatgcttttgactgatcgtaatttaaatactactttttttgatcctgctggtggtggtgatcctattttatatcaacatttgttt
>BK5BC1_4_5575
tttagcttctaatattgctcatagtggtgcttctgttgatatggctattttttctttgcatttagctggtgcttcgtctattttaggtgcttttaattttataactactattattaacatgcgtaggtcatatatggtttttagtcgtattcctttatttgtgtggtctgtttttattacagctttattattgcttttgtctttacctgtattggccggggctattacaatgcttttgactgatcgtaatttaaatactactttttttgatcctgctggtggtggtgatcctattttatatcaacatttgttt
>BK5BC1_4_6235
tttagcttctaatattgctcatagtggtgctcctgttgatatggctattttttctttgcatttagctggtgcttcgtctattttaggtgctattaattttataactactattattaacatgcgtaggtcatatatggtttttagtcgtattcctttatttgtgtggtctgtttttattacagctttattattgcttttgtctttacctgtattggccggggctattacaatgcttttgactgatcgtaatttaaatactactttttttgatcctgctggtggtggtgatcctattttatatcaacatttgttt
>BK5BC1_4_7615
tttagcttctaatattgctcatagtggtgcttctgttgatatggctattttttctttgcatttagctggtgcttcgtctattttaggtgctattaattttataactactattattaacatgcgtaggtcttatatggtttttagtcgtattcctttatttgtgtggtctgtttttattacagctttattattgcttttgtctttacctgtattggccggggctattacaatgcttttgactgatcgtaatttaaatactactttttttgatcctgctggtggtggtgatcctattttatatcaacatttgttt
>BK5BC1_4_7704
tctagcttctaatattgctcatagtggtgcttctgttgatatggctattttttctttgcatttagctggtgcttcgtctattttaggtgctattaattttataactactattattaacatgcgtaggtcatatatggtttttagtcgtattcctttatttgtgtggtctgtttttattacagctttattattgcttttgtctttacctgtattggccggggctattacaatgcttttgactgatcgtaatttaaatactactttttttgatcctgctggtggtggtgatcctattttatatcaacatttgttt
>BK5BC1_4_8854
tttagcttctaatattgctcatagtggtgcttctgttgatatggctattttttctttgcatttagctggcgcttcgtctattttaggtgctattaattttataactactattattaacatgcgtaggtcatatatggtttttagtcgtattcctttatttgtgtggtctgtttttattacagctttattattgcttttgtctttacctgtattggccggggctattacaatgcttttgactgatcgtaatttaaatactactttttttgatcctgctggtggtggtgatcctattttatatcaacatttgttt
>BK5BC1_4_9160
tttagcttctaatattgctcatagtggtgcttctgttgatatggctattttttctttgcatttagctggtgcttcgtctattttaggtgctattaattttataactactattattaacatgcgtaggtcatatatggtttttagtcgtattcctttatttgtgtggtctgtttttattacagctttattattgcttttgtctttacctgtattggccgaggctattacaatgcttttgactgatcgtaatttaaatactactttttttgatcctgctggtggtggtgatcctattttatatcaacatttgttt
>BK5BC1_4_9244
tttagcttctaatattgctcatagtggtgcttctgttgatatggctattttttctttgcatttagctggtgcttcgtctattttaggtgctattaattttataactactattattaacgtgcgtaggtcatatatggtttttagtcgtattcctttatttgtgtggtctgtttttattacagctttattattgcttttgtctttacctgtattggccggggctattacaatgcttttgactgatcgtaatttaaatactactttttttgatcctgctggtggtggtgatcctattttatatcaacatttgttt
>BK5BC1_4_9254
tttagcttctaatattgctcatagtggtgcttctgttgatatggctattttttctttgcatttagctggtgcttcgtctattttaggtgctattaattttataactactattattaacatgcgtaggtcatatatggtttttagtcgtattcctttatttgtgtggtctgtctttattacagctttattattgcttttgtctttacctgtattggccggggctattacaatgcttttgactgatcgtaatttaaatactactttttttgatcctgctggtggtggtgatcctattttatatcaacatttgttt
>BK5BC1_4_9376
tttagcttctaatattgctcatagtggtgcttctgttgatatggctattttttctctgcatttagctggtgcttcgtctattttaggtgctattaattttataactactattattaacatgcgtaggtcatatatggtttttagtcgtattcctttatttgtgtggtctgtttttattacagctttattattgcttttgtctttacctgtattggccggggctattacaatgcttttgactgatcgtaatttaaatactactttttttgatcctgctggtggtggtgatcctattttatatcaacatttgttt
>BK5BC1_4_9459
cttagcttctaatattgctcatagtggtgcttctgttgatatggctattttttctttgcatttagctggtgcttcgtctattttaggtgctattaattttataactactattattaacatgcgtaggtcatatatggtttttagtcgtattcctttatttgtgtggtctgtttttattacagctttattattgcttttgtctttacctgtattggccggggctattacaatgcttttgactgatcgtaatttaaatactactttttttgatcctgctggtggtggtgatcctattttatatcaacatttgttt
>BK5BC1_4_10308
tttagcttctaatattgctcatagtggtgcttctgttgatatggctattttttctttgcatttagctggtgcttcgtctattttaggtgctattaattttataactactattattaacatgcgtaggtcatatatggtttttagtcgtattcctttatttgtgtggtctgtttttattacagctttattattgcttttgtctttacctgtattggccggggctattacaatgcttttgactgatcgtaatttaaatactgctttttttgatcctgctggtggtggtgatcctattttatatcaacatttgttt
>BK5BC1_4_10333
tttagcttctaatattgctcatagtggtgcttctgttgatatggctattttttctttgcatttagctggtgcttcgtctattttaggtgctattaattttataactactattattaacatgcgtaggtcatatatggtttttagtcgtattcctttatttgtgtggtctgtttttattacagctttattattgcttttgtctttacctgtattggccggggctattacaatgcttttggctgatcgtaatttaaatactactttttttgatcctgctggtggtggtgatcctattttatatcaacatttgttt
>BK5BC1_4_10526
tttagcttctaatattgctcatagtggtgcttctgttgatatggctattttttctttgcatttagctggtgcttcgtctattttaggtgctattaattttataactactattattaacatgcgtaggtcatatatggtttttagtcgtattcctttatttgtgtggtctgtttttattacagctttattattgcttttgtctttacctgtattggccggggctattacaatgctttcgactgatcgtaatttaaatactactttttttgatcctgctggtggtggtgatcctattttatatcaacatttgttt
>BK5BC1_4_10623
tttagcttctaatattgctcatagtggtgcttctgttgatatggctattttttctttgcatttagctggtgcttcgtctattttaggtgctattaattttataactactattattaacatgcgtaggtcatatatggcttttagtcgtattcctttatttgtgtggtctgtttttattacagctttattattgcttttgtctttacctgtattggccggggctattacaatgcttttgactgatcgtaatttaaatactactttttttgatcctgctggtggtggtgatcctattttatatcaacatttgttt
>BK5BC1_4_11047
tttagcttctaatattgctcatagtggtgcttctgttgatatggctattttttctttgcatttagctggtgcttcgtctattttaggtgctattaattttataactactattattaacatgcgtaggtcatatatggtttttagtcgtattcctttatttgtgtggtccgtttttattacagctttattattgcttttgtctttacctgtattggccggggctattacaatgcttttgactgatcgtaatttaaatactactttttttgatcctgctggtggtggtgatcctattttatatcaacatttgttt
>BK5BC1_5_698
tttagcttctaatattgctcatagtggtgcttctgttgatatggctattttttctttgcatttagctggtgcttcgtctattttaggtgctattaattttataactactattattaacatgcgtaggtcatatatggtttttagtcgtattcctttatttgtgtggtctgtttttattacagctttattattgcttttgtctttacctgtattggccggggctattacaatgcttttgactgatcgtaatttaaatactactttttttgatcctgctggtggtggtgatcctattttatatcaacatttgttt
>BK5BC1_5_2587
tttagcttctaatattgctcatagtggtgcttctgttgatatggctattttttctttgcatttagctggtgcttcgtctattttaggtgctattaattttataactactattattaacatgcgtaggtcatatatggtttttagtcgtattcctttatttgtgtggtctgtttttattacagctttattattgcttttgtctttacctgtattggccggggctattacaatgcttttgactgatcgtaatttaaatactactttttttgatcctgctggtggtggtgatcctattttatatcaacatttgttc
>BK5BC1_5_3577
tttagcttctaatattgctcatagtggtgcttctgttgatatggctattttttctttgcatttagctggtgcttcgtctattttaggtgctattaattttataactactattattaacatgcgtaggtcatatatggtttttagtcgtattcctttatttgtgtggtctgtttttattacagctttattattgcttttgtctttacctgtattggccggggctattacaatgcttttgactgatcgtaatttaaatactactttttttgatcctgctggtggtggtgatcctattttatatcaacatttgtt
>BK5BC1_5_4933
ttagcttctaatattgctcatagtggtgcttctgttgatatggctattttttctttgcatttagctggtgcttcgtctattttaggtgctattaattttataactactattattaacatgcgtaggtcatatatggtttttagtcgtattcctttatttgtgtggtctgtttttattacagctttattattgcttttgtctttacctgtattggccggggctattacaatgcttttgactgatcgtaatttaaatactactttttttgatcctgctggtggtggtgatcctattttatatcaacatttgttt
>BK5BC1_5_6784
tttagcttctaatattgctcatagtggtgcttctgttgatatggctattttttctttgcatttagctggtgcttcgtctattttaggtgctattaattttataactactattattaacatgcgtaggtcatatatggtttttagtcgtattcctttatttgtgtggtctgtttttattacagctttattattgcttttgtctttacccgtattggccggggctattacaatgcttttgactgatcgtaatttaaatactactttttttgatcctgctggtggtggtgatcctattttatatcaacatttgttt
>BK5BC1_5_8543
tttagcttctaatattgctcatagtggtgcttctgttgatatggctattttttctttgcatttagctggtgcttcgtctattttaggtgctattaattttataactactattattaacatgcgtgggtcatatatggtttttagtcgtattcctttatttgtgtggtctgtttttattacagctttattattgcttttgtctttacctgtattggccggggctattacaatgcttttgactgatcgtaatttaaatactactttttttgatcctgctggtggtggtgatcctattttatatcaacatttgttt
>BK5BC1_5_8931
tttagcttctaatattgctcatagtggtgcttctgttgatatggctattttttctttgcatttagcaggtgcttcgtctattttaggtgctattaattttataactactattattaacatgcgtaggtcatatatggtttttagtcgtattcctttatttgtgtggtctgtttttattacagctttattattgcttttgtctttacctgtattggccggggctattacaatgcttttgactgatcgtaatttaaatactactttttttgatcctgctggtggtggtgatcctattttatatcaacatttgttt
>BK5BC1_5_10198
tttagcttctaatattgctcatagtggtgcttctgttgatatggctattttctctttgcatttagctggtgcttcgtctattttaggtgctattaattttataactactattattaacatgcgtaggtcatatatggtttttagtcgtattcctttatttgtgtggtctgtttttattacagctttattattgcttttgtctttacctgtattggccggggctattacaatgcttttgactgatcgtaatttaaatactactttttttgatcctgctggtggtggtgatcctattttatatcaacatttgttt
>BK5BC1_5_11638
tttagcttctaatattgctcatagtggtgcttctgttgatatggctattttttctttgcatttagctggtgcttcgtctattttaggtgctattaattttataactactattattaacatgcgtaggtcatatatggtttttagtcgtattcctttatttgtgtggtctgtttttattacagctttattattgcttttgtctttacctgtattggccggggctattacaatgcttttgactgatcgtaatttaaatactactttttttgatcctgctggtggcggtgatcctattttatatcaacatttgttt
>BK5BC1_5_11701
tttagcttctaatattgctcatagtggcgcttctgttgatatggctattttttctttgcatttagctggtgcttcgtctattttaggtgctattaattttataactactattattaacatgcgtaggtcatatatggtttttagtcgtattcctttatttgtgtggtctgtttttattacagctttattattgcttttgtctttacctgtattggccggggctattacaatgcttttgactgatcgtaatttaaatactacttcttttgatcctgctggtggtggtgatcctattttatatcaacatttgttt
>BK5BC1_5_11859
tttagcttctaatattgctcatagtggtgcttctgttgatatggctattttttccttgcatttagctggtgcttcgtctattttaggtgctattaattttataactactattattaacatgcgtaggtcatatatggtttttagtcgtattcctttatttgtgtggtctgtttttattacagctttattattgcttttgtctttacctgtattggccggggctattacaatgcttttgactgatcgtaatttaaatactactttttttgatcctgctggtggtggtgatcctattttatatcaacatttgttt
>BK5SA1_1_526
tttagcttctaatattgctcatagtggtgcttctgttgatatggctattttttctttgcatttagctggtgcttcgtctattttaggtgctattaattttataactactattattaacatgcgtaggtcatatatggtttttagtcgtattcctttatttgtgtggtctgtttttattacagctttattattgcttttgtctttacctgtattggccggggctattacaatgcttttgactgatcgtaatttaaatactactttttttgatcctgctggtggtggtgatcctattttatatcaacatttgttt
>BK5SA1_1_1334
tttagcttctaatattgctcatagtggtgcttctgttgatatggctattttttctttgcatttagctggtgcttcgtctattttaggtgctattaattttataactactattattaacatgcgtaggtcatatatggtttttagtcgtattcctttatttgtgtggtctgtttttattacagctttattattgcttttgtctttacctgtattggccggggctattacaatgcttttgactgatcgtaatttaaatactacttttttgatcctgctggtggtggtgatcctattttatatcaacatttgttt
>BK5SA1_1_1623
tttagcttctaatattgctcatagtggtgcttctgttgatatggctattttttctttgcatttagctggtgcttcgtctattttaggtgctattaattttataactactattattaacatgcgtaggtcatatatggtttttagtcgtattcctttatttgtgtggtctgtttttattacagctttattattgcttttgtctttacctgtattggccggggctattacaatgcttttgactgatcgtaatttaaatactactttttttgatcctgctggtggtggtgatcctattttatatcaacatttgttc
>BK5SA1_1_2182
tttagcttctaatattgctcatagtggtgcttctgttgatatggctattttttctttgcatttagctggtgcttcgtctattttaggtgctattaattttataactactattattaacatgcgtaggtcatatatggtttttagtcgtattcctttatttgtgtggtctgtttttattacagctttattattgcttttgtctttacctgtattggccggggctattacaatgcttttgactgatcgtaatttaaatactactttttttgatcctgctggtggtggtgatcctattttatatcaacatttgtt
>BK5SA1_1_2712
tttagcttctaatattgctcatagtggtgcttctgttgatatggctattttttctttgcatttagctggtgcttcgtctattttaggtgccattaattttataactactattattaacatgcgtaggtcatatatggtttttagtcgtattcctttatttgtgtggtctgtttttattacagctttattattgcttttgtctttacctgtattggccggggctattacaatgcttttgactgatcgtaatttaaatactactttttttgatcctgctggtggtggtgatcctattttatatcaacatttgttt
>BK5SA1_1_2803
tttagcttctaatattgctcatagtggtgcttctgttgatatggctattttttctttgcatttagctggtgcttcgtctattttaggtgctattaattttataactactattattaacatgcgtaggtcatatatggtttttagtcgtattcctttatttgcgtggtctgtttttattacagctttattattgcttttgtctttacctgtattggccggggctattacaatgcttttgactgatcgtaatttaaatactactttttttgatcctgctggtggtggtgatcctattttatatcaacatttgttt
>BK5SA1_1_2865
tttagcttctaatattgctcatagtggtgcttctgttgatatggctattttttctttgcatttagctggtgcttcgtctattttaggtgctattaattttataactactattattaacatgcgtagttcatatatggtttttagtcgtattcctttatttgtgtggtctgtttttattacagctttattattgcttttgtctttacctgtattggccggggctattacaatgcttttgactgatcgtaatttaaatactactttttttgatcctgctggtggtggtgatcctattttatatcaacatttgttt
>BK5SA1_1_2908
ttagcttctaatattgctcatagtggtgcttctgttgatatggctattttttctttgcatttagctggtgcttcgtctattttaggtgctattaattttataactactattattaacatgcgtaggtcatatatggtttttagtcgtattcctttatttgtgtggtctgtttttattacagctttattattgcttttgtctttacctgtattggccggggctattacaatgcttttgactgatcgtaatttaaatactactttttttgatcctgctggtggtggtgatcctattttatatcaacatttgttt
>BK5SA1_1_3294
tttagcttctaatattgctcatagtggtgcttctgttgatatggctattttttctttgcatttagctggtgcttcgtctattttaggtgctattaattttataactactattattaacatgcgtaggtcatatatggtttttggtcgtattcctttatttgtgtggtctgtttttattacagctttattattgcttttgtctttacctgtattggccggggctattacaatgcttttgactgatcgtaatttaaatactactttttttgatcctgctggtggtggtgatcctattttatatcaacatttgttt
>BK5SA1_1_4379
tttagcttctaatattgctcatagtggtgcttctgttgatatggctattttttctttgcatttagctggtgcttcgtctattttaggtgctattaattttataactactattattaacatgcgtaggtcatatatggtttttagtcgtattcctttatttgtgtggtctgtttttattacagctttattattgcttttgtctttacctgtattggccggggctattacaatgcttttgactgatcgtaatttaaatactactttttttgatcctgctggtggtggtgatcctattttatatcaacatttattt
>BK5SA1_1_4572
ctttagcttctaatattgctcatagtggtgcttctgttgatatggctattttttctttgcatttagctggtgcttcgtctattttaggtgctattaattttataactactattattaacatgcgtaggtcatatatggtttttagtcgtattcctttatttgtgtggtctgtttttattacagctttattattgcttttgtctttacctgtattggccggggctattacaatgcttttgactgatcgtaatttaaatactactttttttgatcctgctggtggtggtgatcctattttatatcaacatttgttt
>BK5SA1_1_5401
tttagcttctaatattgctcatagtggtgcttctgttgatatggctattttttctttgcatttagctggtgcttcgtctattttaggtgctattaattttataactactattattaacatgcgtaggtcatatatggtttttagtcgtattcctttatttgtgtggtctgtttttattacagctttattattgcttttgtctttacctgtattggccggggctattacaatgcttttgactgatcgtaatttaaatactactttttttgatcctgctggtggtggtgatcctattttatgtcaacatttgttt
>BK5SA1_1_6173
tttagcttctaatattgctcatagtggtgcttctgttgatatggctattttttctttgcatttagctggtgcttcgtctattttaggtgctattaattttataactactattattaacatgcgtaggtcatatatggcttttagtcgtattcctttatttgtgtggtctgtttttattacagctttattattgcttttgtctttacctgtattggccggggctattacaatgcttttgactgatcgtaatttaaatactactttttttgatcctgctggtggtggtgatcctattttatatcaacatttgttt
>BK5SA1_2_498
tttagcttctaatattgctcatagtggtgcttctgttgatatggctattttttctttgcatttagctggtgcttcgtctattttaggtgctattaattttataactactattattaacatgcgtaggtcatatatggtttttagtcgtattcctttatttgtgtggtctgtttttattacagctttattattgcttttgtctttacctgtattggccggggctattacaatgcttttgactgatcgtaatttaaatactactttttttgatcctgctggtggtggtgatcctattttatatcaacatttgttt
>BK5SA1_2_1121
tttagcttctaatattgctcatagtggtgcttctgttgatatggctattttttctttgcatttagctggtgcttcgtctattttaggtgctattaattttataactactattattaacatgcgtaggtcatatatggtttttagtcgtattcctttatttgtgtggtctgtttttattacagctttattattgcttttgtctttacctgcattggccggggctattacaatgcttttgactgatcgtaatttaaatactactttttttgatcctgctggtggtggtgatcctattttatatcaacatttgttt
>BK5SA1_2_1452
tttagcttctaatattgctcatagtggtgcttctgttgatatggctattttttctttgcatttagctggtgcttcgtctattttaggtgctattaattttataactactattattaacatgcgtaggtcatatatggtttttagtcgtattcctttatttgtgtggtctgtttttattacagctttattattgcttttgtctttacctgtattggccggggctattacaatgcttttgactgatcgtaatttaaatactactttttttgatcctgctggtggtggtgatcctattttatatcaacatttgttc
>BK5SA1_2_1901
tttagcttctaatattgctcatagtggtgcttctgttgatatggctattttttctttgcatttagctggtgcttcgtctattttaggtgctattaattttataactactattattaacatgcgtaggtcatatatggtttttagtcgtattcctttatttgtgtggtctgtttttattacagctttattattgcttttgtctttacctgtattggccggggctattacaatgcttttgactgatcgtaatttaaatactactttttttgatcctgctggtggtggtgatcctattttatatcaacatttgtt
>BK5SA1_2_2475
ttagcttctaatattgctcatagtggtgcttctgttgatatggctattttttctttgcatttagctggtgcttcgtctattttaggtgctattaattttataactactattattaacatgcgtaggtcatatatggtttttagtcgtattcctttatttgtgtggtctgtttttattacagctttattattgcttttgtctttacctgtattggccggggctattacaatgcttttgactgatcgtaatttaaatactactttttttgatcctgctggtggtggtgatcctattttatatcaacatttgttt
>BK5SA1_2_2709
tttagcttctaatattgctcatagtggtgcttctgttgatatggctattttttctttgcatttagctggtgcttcgtctattttaggtgctattaattttataactactattattaacatgcgtaggtcatatatggtttttagtcgtatttctttatttgtgtggtctgtttttattacagctttattattgcttttgtctttacctgtattggccggggctattacaatgcttttgactgatcgtaatttaaatactactttttttgatcctgctggtggtggtgatcctattttatatcaacatttgttt
>BK5SA1_2_2952
tttagcttctaatattgctcatagtggtgcttctgttgacatggctattttttctttgcatttagctggtgcttcgtctattttaggtgctattaattttataactactattattaacatgcgtaggtcatatatggtttttagtcgtattcctttatttgtgtggtctgtttttattacagctttattattgcttttgtctttacctgtattggccggggctattacaatgcttttgactgatcgtaatttaaatactactttttttgatcctgctggtggtggtgatcctattttatatcaacatttgttt
>BK5SA1_2_3375
tttagcttctaatattgctcatagtggtgcttctgttgatatggctattttttctttgcatttagctggtgcttcgtctattttaggtgctattaattttataactactattattaacatgcgtaggtcatatatggtttttagtcgtattcctttatttgtgtggtctgtttttattacagctttattattgctttcgtctttacctgtattggccggggctattacaatgcttttgactgatcgtaatttaaatactactttttttgatcctgctggtggtggtgatcctattttatatcaacatttgttt
>BK5SA1_2_4728
cttagcttctaatattgctcatagtggtgcttctgttgatatggctattttttctttgcatttagctggtgcttcgtctattttaggtgctattaattttataactactattattaacatgcgtaggtcatatatggtttttagtcgtattcctttatttgtgtggtctgtttttattacagctttattattgcttttgtctttacctgtattggccggggctattacaatgcttttgactgatcgtaatttaaatactactttttttgatcctgctggtggtggtgatcctattttatatcaacatttgttt
>BK5SA1_2_4842
tttagcttctaatattgctcatagtggtgcttctgttgatatggctattttttctttgcatttagctggtgcttcgtctattttaggtgctattaattttataactactattattaacatgcgtaggtcatatatggtttttagtcgtattcctttatttgtgtggtctgtttttattacagctttatttttgcttttgtctttacctgtattggccggggctattacaatgcttttgactgatcgtaatttaaatactactttttttgatcctgctggtggtggtgatcctattttatatcaacatttgttt
>BK5SA1_3_684
tttagcttctaatattgctcatagtggtgcttctgttgatatggctattttttctttgcatttagctggtgcttcgtctattttaggtgctattaattttataactactattattaacatgcgtaggtcatatatggtttttagtcgtattcctttatttgtgtggtctgtttttattacagctttattattgcttttgtctttacctgtattggccggggctattacaatgcttttgactgatcgtaatttaaatactactttttttgatcctgctggtggtggtgatcctattttatatcaacatttgttt
>BK5SA1_3_2416
tttagcttctaatattgctcatagtggtgcttctgttgatatggctattttttctttgcatttagctggtgcttcgtctattttaggtgctattaattttataactactattattaacatgcgtaggtcatatatggtttttagtcgtattcctttatttgtgtggtctgtttttattacagctttattattgcttttgtctttacctgtattggccggggctattacaatgcttttgactgatcgtaatttaaatactactttttttgatcctgctggtggtggtgatcctattttatatcaacatttgttc
>BK5SA1_3_3304
tttagcttctaatattgctcatagtggtgcttctgttgatatggctattttttctttgcatttagctggtgcttcgtctattttaggtgctattaattttataactactattattaacatgcgtaggtcatatatggtttttagtcgtattcctttatttgtgtggtctgtttttattacagctttattattgcttttgtctttacctgtattggccggggctattacaatgcttttgactgatcgtaatttaaatactactttttttgatcctgctggtggtggtgatcctattttatatcaacatttgtt
>BK5SA1_3_4083
tttagcttctaatattgctcatagtggtgcttctgttgatatggctattttttctttgcatttagctggtgcttcgtctattttaggtgctattaattttataactactattattaacatgcgtaggtcatatatggtttttagtcgtattcctttatttgtgtggtctgtttttattacagccttattattgcttttgtctttacctgtattggccggggctattacaatgcttttgactgatcgtaatttaaatactactttttttgatcctgctggtggtggtgatcctattttatatcaacatttgttt
>BK5SA1_3_4224
tttagcttctaatattgctcatagtggtgcttctgttgatatggctattttttctttgcatttagctggtgcttcgtctattttaggtgccattaattttataactactattattaacatgcgtaggtcatatatggtttttagtcgtattcctttatttgtgtggtctgtttttattacagctttattattgcttttgtctttacctgtattggccggggctattacaatgcttttgactgatcgtaatttaaatactactttttttgatcctgctggtggtggtgatcctattttatatcaacatttgttt
>BK5SA1_3_4353
tttagcttctaatattgctcatagtggtgcttctgttgatatggctattttttctttgcatttagctggtgcttcgtctattttaggtgctattaattttataactactattattaacatgcgtaggtcatatatggtttttagtcgtattcctttatttgcgtggtctgtttttattacagctttattattgcttttgtctttacctgtattggccggggctattacaatgcttttgactgatcgtaatttaaatactactttttttgatcctgctggtggtggtgatcctattttatatcaacatttgttt
>BK5SA1_3_4543
ttagcttctaatattgctcatagtggtgcttctgttgatatggctattttttctttgcatttagctggtgcttcgtctattttaggtgctattaattttataactactattattaacatgcgtaggtcatatatggtttttagtcgtattcctttatttgtgtggtctgtttttattacagctttattattgcttttgtctttacctgtattggccggggctattacaatgcttttgactgatcgtaatttaaatactactttttttgatcctgctggtggtggtgatcctattttatatcaacatttgttt
>BK5SA1_3_5337
tttagcttctaatattgctcatagtggtgcttctgttgatatggctattttttctttgcatttagctggtgcttcgtctattttaggtgcttttaattttataactactattattaacatgcgtaggtcatatatggtttttagtcgtattcctttatttgtgtggtctgtttttattacagctttattattgcttttgtctttacctgtattggccggggctattacaatgcttttgactgatcgtaatttaaatactactttttttgatcctgctggtggtggtgatcctattttatatcaacatttgttt
>BK5SA1_3_5788
tttagcttctaatattgctcatagtggtgcttctgttgatatggctattttttctttgcatttagctggtgcttcgtctattttaggtgctattaattttataactactattattaacatgcgtaggtcatatatggtttttattcgtattcctttatttgtgtggtctgtttttattacagctttattattgcttttgtctttacctgtattggccggggctattacaatgcttttgactgatcgtaatttaaatactactttttttgatcctgctggtggtggtgatcctattttatatcaacatttgttt
>BK5SA1_3_6053
tttagcttctaatattgctcatagtggtgctcctgttgatatggctattttttctttgcatttagctggtgcttcgtctattttaggtgctattaattttataactactattattaacatgcgtaggtcatatatggtttttagtcgtattcctttatttgtgtggtctgtttttattacagctttattattgcttttgtctttacctgtattggccggggctattacaatgcttttgactgatcgtaatttaaatactactttttttgatcctgctggtggtggtgatcctattttatatcaacatttgttt
>BK5SA1_3_6778
tttagcttctaatattgctcatagtggtgcttctgttgatatggctattttttctttgcatttagctggtgcttcgtctattttaggtgctattaattttataactactattattaacatgcgtaggtcatatatggtttttagtcgtattcctttatttgtgtggtctgtttttattacagctttattattgcttttgtctttacctgtattggccggggctattacaatgcttttgactgatcgtaatttaaatactactttttttgatcctgctggtggtggtgatcctactttatatcaacatttgttt
>BK5SA1_3_9480
tttagcttctaatattgctcatagtggtgcttctgttgatatggctattttttctttgcatttagctggtgcttcgtctattttaggtgctattaattttataactactattattaacatgcgtaggtcatatatggtttttagtcgtattcctttatttgtgtggtctgttcttattacagctttattattgcttttgtctttacctgtattggccggggctattacaatgcttttgactgatcgtaatttaaatactactttttttgatcctgctggtggtggtgatcctattttatatcaacatttgttt
>BK5SA1_3_9577
cttagcttctaatattgctcatagtggtgcttctgttgatatggctattttttctttgcatttagctggtgcttcgtctattttaggtgctattaattttataactactattattaacatgcgtaggtcatatatggtttttagtcgtattcctttatttgtgtggtctgtttttattacagctttattattgcttttgtctttacctgtattggccggggctattacaatgcttttgactgatcgtaatttaaatactactttttttgatcctgctggtggtggtgatcctattttatatcaacatttgttt
>BK5SA1_4_555
tttagcttctaatattgctcatagtggtgcttctgttgatatggctattttttctttgcatttagctggtgcttcgtctattttaggtgctattaattttataactactattattaacatgcgtaggtcatatatggtttttagtcgtattcctttatttgtgtggtctgtttttattacagctttattattgcttttgtctttacctgtattggccggggctattacaatgcttttgactgatcgtaatttaaatactactttttttgatcctgctggtggtggtgatcctattttatatcaacatttgttt
>BK5SA1_4_1370
tttagcttctaatattgctcatagtggtgcttctgttgatatggctattttttctttgcatttagctggtgcttcgtctattttaggtgctattaattttataactactattattaacatgcgtaggtcatatatggtttttagtcgtattcctttatttgtgtggtctgtttttattacagctttattattgcttttgtctttacctgcattggccggggctattacaatgcttttgactgatcgtaatttaaatactactttttttgatcctgctggtggtggtgatcctattttatatcaacatttgttt
>BK5SA1_4_1801
tttagcttctaatattgctcatagtggtgcttctgttgatatggctattttttctttgcatttagctggtgcttcgtctattttaggtgctattaattttataactactattattaacatgcgtaggtcatatatggtttttagtcgtattcctttatttgtgtggtctgtttttattacagctttattattgcttttgtctttacctgtattggccggggctattacaatgcttttgactgatcgtaatttaaatactactttttttgatcctgctggtggtggtgatcctattttatatcaacatttgttc
>BK5SA1_4_3090
tttagcttctaatattgctcatagtggtgcttctgttgatatggctattttttctttgcatttagctggtgcttcgtctattttaggtgctattaattttataactactattattaacatgcgtagttcatatatggtttttagtcgtattcctttatttgtgtggtctgtttttattacagctttattattgcttttgtctttacctgtattggccggggctattacaatgcttttgactgatcgtaatttaaatactactttttttgatcctgctggtggtggtgatcctattttatatcaacatttgttt
>BK5SA1_4_4223
tttagcttctaatattgctcatagtggtgcttctgctgatatggctattttttctttgcatttagctggtgcttcgtctattttaggtgctattaattttataactactattattaacatgcgtaggtcatatatggtttttagtcgtattcctttatttgtgtggtctgtttttattacagctttattattgcttttgtctttacctgtattggccggggctattacaatgcttttgactgatcgtaatttaaatactactttttttgatcctgctggtggtggtgatcctattttatatcaacatttgttt
>BK5SA1_4_4304
tttagcttctaatattgctcatagtggtgcttctgttgatatggctattttttctttgcatttatctggtgcttcgtctattttaggtgctattaattttataactactattattaacatgcgtaggtcatatatggtttttagtcgtattcctttatttgtgtggtctgtttttattacagctttattattgcttttgtctttacctgtattggccggggctattacaatgcttttgactgatcgtaatttaaatactactttttttgatcctgctggtggtggtgatcctattttatatcaacatttgttt
>BK5SA1_5_708
tttagcttctaatattgctcatagtggtgcttctgttgatatggctattttttctttgcatttagctggtgcttcgtctattttaggtgctattaattttataactactattattaacatgcgtaggtcatatatggtttttagtcgtattcctttatttgtgtggtctgtttttattacagctttattattgcttttgtctttacctgtattggccggggctattacaatgcttttgactgatcgtaatttaaatactactttttttgatcctgctggtggtggtgatcctattttatatcaacatttgttt
>BK5SA1_5_3867
tttagcttctaatattgctcatagtggtgcttctgttgatatggctattttttctttgcatttagctggtgcttcgtctattttaggtgctattaattttataactactattattaacatgcgtaggtcatatatggtttttagtcgtattcctttatttgtgtggtctgtttttattacagctttattattgcttttgtctttacctgtattggccggggctattacaatgcttttgactgatcgtaatttaaatactactttttttgatcctgctggtggtggtgatcctattttatatcaacatttgtt
>BK5SA1_5_6303
tttagcttctaatattgctcatagtggtgcttctgttgatatggctattttttctttgcatttagctggtgcttcgtctattttaggtgctattaattttataactactactattaacatgcgtaggtcatatatggtttttagtcgtattcctttatttgtgtggtctgtttttattacagctttattattgcttttgtctttacctgtattggccggggctattacaatgcttttgactgatcgtaatttaaatactactttttttgatcctgctggtggtggtgatcctattttatatcaacatttgttt
>BK5SA1_5_7822
tttagcttctaatattgctcatagtggtgcttctgttgatacggctattttttctttgcatttagctggtgcttcgtctattttaggtgctattaattttataactactattattaacatgcgtaggtcatatatggtttttagtcgtattcctttatttgtgtggtctgtttttattacagctttattattgcttttgtctttacctgtattggccggggctattacaatgcttttgactgatcgtaatttaaatactactttttttgatcctgctggtggtggtgatcctattttatatcaacatttgttt
>BK5SA1_5_14002
tttagcttctaatattgctcatagtggtgcttctgttgatatggctattttttctttgcatttagctggtgcttcgtctattttaggtgctattaattttataactactattattaacatgcgtaggtcatatatggtttttagtcgtattcctttatttgtgtggtctgtttttattacagctttattattgcttttgtcttcacctgtattggccggggctattacaatgcttttgactgatcgtaatttaaatactactttttttgatcctgctggtggtggtgatcctattttatatcaacatttgttt
>BK5SB1_1_694
tttagcttctaatattgctcatagtggtgcttctgttgatatggctattttttctttgcatttagctggtgcttcgtctattttaggtgctattaattttataactactattattaacatgcgtaggtcatatatggtttttagtcgtattcctttatttgtgtggtctgtttttattacagctttattattgcttttgtctttacctgtattggccggggctattacaatgcttttgactgatcgtaatttaaatactactttttttgatcctgctggtggtggtgatcctattttatatcaacatttgttt
>BK5SB1_2_598
tttagcttctaatattgctcatagtggtgcttctgttgatatggctattttttctttgcatttagctggtgcttcgtctattttaggtgctattaattttataactactattattaacatgcgtaggtcatatatggtttttagtcgtattcctttatttgtgtggtctgtttttattacagctttattattgcttttgtctttacctgtattggccggggctattacaatgcttttgactgatcgtaatttaaatactactttttttgatcctgctggtggtggtgatcctattttatatcaacatttgttt
>BK5SB1_2_1833
tttagcttctaatattgctcatagtggtgcttctgttgatatggctattttttctttgcatttagctggtgcttcgtctattttaggtgctattaattttataactactattattaacatgcgtaggtcatatatggtttttagtcgtattcctttatttgtgtggtctgtttttattacagctttattattgcttttgtctttacctgtattggccggggctattacaatgcttttgactgatcgtaatttaaatactactttttttgatcctgctggtggtggtgatcctattttatatcaacatttgttc
>BK5SB1_2_2411
tttagcttctaatattgctcatagtggtgcttctgttgatatggctattttttctttgcatttagctggtgcttcgtctattttaggtgctattaattttataactactattattaacatgcgtaggtcatatatggtttttagtcgtattcctttatttgtgtggtctgtttttattacagctttattattgcttttgtctttacctgtattggccggggctattacaatgcttttgactgatcgtaatttaaatactactttttttgatcctgctggtggtggtgatcctattttatatcaacatttgtt
>BK5SB1_2_2944
tttagcttctaatattgctcatagtggtgcttctgttgatatggctattttttctttgcatttagctggtgcttcgtctattttaggtgctattaattttataactactattattaacatgcgtaggtcatatatggtttttagtcgtattcctttatttgtgtggtctgtttttattacagctttattattgcttttgtctttacctgtattggccggggctattacaatgcttttgactgatcgtaatttaaatactactttttttgatcctgctggtggtggtgatcctattttatatcaacatt
>BK5SB1_2_3151
ttagcttctaatattgctcatagtggtgcttctgttgatatggctattttttctttgcatttagctggtgcttcgtctattttaggtgctattaattttataactactattattaacatgcgtaggtcatatatggtttttagtcgtattcctttatttgtgtggtctgtttttattacagctttattattgcttttgtctttacctgtattggccggggctattacaatgcttttgactgatcgtaatttaaatactactttttttgatcctgctggtggtggtgatcctattttatatcaacatttgttt
>BK5SB1_2_3600
tttagcttctaatattgctcatagtggtgcttctgttgatatggctattttttctttgcatttagctggtgcttcgtctattttaggtgcttttaattttataactactattattaacatgcgtaggtcatatatggtttttagtcgtattcctttatttgtgtggtctgtttttattacagctttattattgcttttgtctttacctgtattggccggggctattacaatgcttttgactgatcgtaatttaaatactactttttttgatcctgctggtggtggtgatcctattttatatcaacatttgttt
>BK5SB1_2_3978
tttagcttctaatattgctcatagtggtgctcctgttgatatggctattttttctttgcatttagctggtgcttcgtctattttaggtgctattaattttataactactattattaacatgcgtaggtcatatatggtttttagtcgtattcctttatttgtgtggtctgtttttattacagctttattattgcttttgtctttacctgtattggccggggctattacaatgcttttgactgatcgtaatttaaatactactttttttgatcctgctggtggtggtgatcctattttatatcaacatttgttt
>BK5SB1_2_5155
tttagcttccaatattgctcatagtggtgcttctgttgatatggctattttttctttgcatttagctggtgcttcgtctattttaggtgctattaattttataactactattattaacatgcgtaggtcatatatggtttttagtcgtattcctttatttgtgtggtctgtttttattacagctttattattgcttttgtctttacctgtattggccggggctattacaatgcttttgactgatcgtaatttaaatactactttttttgatcctgctggtggtggtgatcctattttatatcaacatttgttt
>BK5SB1_2_5617
tttagcttctaatattgctcatagtggtgcttctgttgatatggctattttttctttgcatttagctggtgcttcgtctattttaggtgctattaattttataactactattattaacatgcgtaggtcatatatggtttttagtcgtattcctttatttgtgtggtctgtttttattacagctttattattgcttttgtctttacctgtattggccggggctattacaatgcttttgactgatcgtaatttaaatactactttttttgatcctgctggtggtggtgatcctattttatgtcaacatttgttt
>BK5SB1_2_5722
tttagcttctaatattgctcatagtggtgcttctgttgatatggctattttttctttgcatttagctggtgcttcgtctattttaggtgctattaattttataactactattgttaacatgcgtaggtcatatatggtttttagtcgtattcctttatttgtgtggtctgtttttattacagctttattattgcttttgtctttacctgtattggccggggctattacaatgcttttgactgatcgtaatttaaatactactttttttgatcctgctggtggtggtgatcctattttatatcaacatttgttt
>BK5SB1_2_6144
tttagcttctaatattgctcatagtggtgcttctgttgatatggctattttttctttgcatttagctggtgcttcgtctattttaggtgctattaattttataactactattattaacatgcgtaggtcatatatggtttttagtcgtattcctttatttgtgtggtctgtttttattacagctttattattgcttttgtcttcacctgtattggccggggctattacaatgcttttgactgatcgtaatttaaatactactttttttgatcctgctggtggtggtgatcctattttatatcaacatttgttt
>BK5SB1_2_6503
tttagcttctaatattgctcatagtggtgcttctgttgatatggctattttttctttgcatttagctggtgcttcgtctattttaggtgctattaattttataactactattattaacatgcgtaggtcatatatggtttttagtcgtattcctttatttgtgtggtccgtttttattacagctttattattgcttttgtctttacctgtattggccggggctattacaatgcttttgactgatcgtaatttaaatactactttttttgatcctgctggtggtggtgatcctattttatatcaacatttgttt
>BK5SB1_3_612
tttagcttctaatattgctcatagtggtgcttctgttgatatggctattttttctttgcatttagctggtgcttcgtctattttaggtgctattaattttataactactattattaacatgcgtaggtcatatatggtttttagtcgtattcctttatttgtgtggtctgtttttattacagctttattattgcttttgtctttacctgtattggccggggctattacaatgcttttgactgatcgtaatttaaatactactttttttgatcctgctggtggtggtgatcctattttatatcaacatttgttt
>BK5SB1_3_2175
tttagcttctaatattgctcatagtggtgcttctgttgatatggctattttttctttgcatttagctggtgcttcgtctattttaggtgctattaattttataactactattattaacatgcgtaggtcatatatggtttttagtcgtattcctttatttgtgtggtctgtttttattacagctttattattgcttttgtctttacctgtattggccggggctattacaatgcttttgactgatcgtaatttaaatactactttttttgatcctgctggtggtggtgatcctattttatatcaacatttgttc
>BK5SB1_3_2916
tttagcttctaatattgctcatagtggtgcttctgttgatatggctattttttctttgcatttagctggtgcttcgtctattttaggtgctattaattttataactactattattaacatgcgtaggtcatatatggtttttagtcgtattcctttatttgtgtggtctgtttttattacagctttattattgcttttgtctttacctgtattggccggggctattacaatgcttttgactgatcgtaatttaaatactactttttttgatcctgctggtggtggtgatcctattttatatcaacatttgtt
>BK5SB1_3_3139
tttagcttctaatattgctcatagtggtgcttctgttgatatggctattttttctttgcatttagctggtgcttcgtctattttaggtgctattaattttataactactattattaacatgcgcaggtcatatatggtttttagtcgtattcctttatttgtgtggtctgtttttattacagctttattattgcttttgtctttacctgtattggctggggctattacaatgcttttgactgatcgtaatttaaatactactttttttgatcctgctggtggtggtgatcctattttatatcaacatttgttt
>BK5SB1_3_6270
tttagcttctaatattgctcatagtggtgcttctgtcgatatggctattttttctttgcatttagctggtgcttcgtctattttaggtgctattaattttataactactattattaacatgcgtaggtcatatatggtttttagtcgtattcctttatttgtgtggtctgtttttattacagctttattattgcttttgtctttacctgtattggccggggctattacaatgcttttgactgatcgtaatttaaatactactttttttgatcctgctggtggtggtgatcctattttatatcaacatttgttt
>BK5SB1_3_7193
tttagcttctaatattgctcatagtggtgcttctgttgatatggctattttttctttgcatttagctggcgcttcgtctattttaggtgctattaattttataactactattattaacatgcgtaggtcatatatggtttttagtcgtattcctttatttgtgtggtctgtttttattacagctttattattgcttttgtctttacctgtattggccggggctattacaatgcttttgactgatcgtaatttaaatactactttttttgatcctgctggtggtggtgatcctattttatatcaacatttgttt
>BK5SB1_4_661
tttagcttctaatattgctcatagtggtgcttctgttgatatggctattttttctttgcatttagctggtgcttcgtctattttaggtgctattaattttataactactattattaacatgcgtaggtcatatatggtttttagtcgtattcctttatttgtgtggtctgtttttattacagctttattattgcttttgtctttacctgtattggccggggctattacaatgcttttgactgatcgtaatttaaatactactttttttgatcctgctggtggtggtgatcctattttatatcaacatttgttt
>BK5SB1_4_4004
ttagcttctaatattgctcatagtggtgcttctgttgatatggctattttttctttgcatttagctggtgcttcgtctattttaggtgctattaattttataactactattattaacatgcgtaggtcatatatggtttttagtcgtattcctttatttgtgtggtctgtttttattacagctttattattgcttttgtctttacctgtattggccggggctattacaatgcttttgactgatcgtaatttaaatactactttttttgatcctgctggtggtggtgatcctattttatatcaacatttgttt
>BK5SB1_4_4553
tttagcttctaatattgctcatagtggtgcttctgttgatatggctattttttctttgcatttagctggtgcttcgtctattttaggtgctattaattttataactactattattaacatgcgtaggtcatatatggtttttggtcgtattcctttatttgtgtggtctgtttttattacagctttattattgcttttgtctttacctgtattggccggggctattacaatgcttttgactgatcgtaatttaaatactactttttttgatcctgctggtggtggtgatcctattttatatcaacatttgttt
>BK5SB1_4_4990
tttagcttctaatattgctcatagtggtgcttctgttgatatggctattttttctttgcatttagctggtgcttcgtctattttaggtgctattaattttataactactattattaacatgcgtaggtcatatatggtttttattcgtattcctttatttgtgtggtctgtttttattacagctttattattgcttttgtctttacctgtattggccggggctattacaatgcttttgactgatcgtaatttaaatactactttttttgatcctgctggtggtggtgatcctattttatatcaacatttgttt
>BK5SB1_4_5656
tttagcttctaatattgctcatagtggtgcttctgttgatatggctattttttctttgcatttatctggtgcttcgtctattttaggtgctattaattttataactactattattaacatgcgtaggtcatatatggtttttagtcgtattcctttatttgtgtggtctgtttttattacagctttattattgcttttgtctttacctgtattggccggggctattacaatgcttttgactgatcgtaatttaaatactactttttttgatcctgctggtggtggtgatcctattttatatcaacatttgttt
>BK5SB1_4_6370
tttagcttctaatattgctcatagtggtgcttctgtcgatatggctattttttctttgcatttagctggtgcttcgtctattttaggtgctattaattttataactactattattaacatgcgtaggtcatatatggtttttagtcgtattcctttatttgtgtggtctgtttttattacagctttattattgcttttgtctttacctgtattggccggggctattacaatgcttttgactgatcgtaatttaaatactactttttttgatcctgctggtggtggtgatcctattttatatcaacatttgttt
>BK5SB1_4_6411
tttagcttctaatattgctcatagtggtgcctctgttgatatggctattttttctttgcatttagctggtgcttcgtctattttaggtgctattaattttataactactattattaacatgcgtaggtcatatatggtttttagtcgtattcctttatttgtgtggtctgtttttattacagctttattattgcttttgtctttacctgtattggccggggctattacaatgcttttgactgatcgtaatttaaatactactttttttgatcctgctggtggtggtgatcctattttatatcaacatttgttt
>BK5SB1_4_8498
tttagcttctaatattgctcatagtggtgcttctgttgatatggctattttttctttgcatttagctggtgcttcgtctattttaggtgctattaattttataactactattattaacatgcgtaggtcatatatggtttttagtcgtattcctttatttgtgtggtctgtttttattacagctttattattgcttttgtctttacctgtattggccggggctattacaatgcttttgactgatcgtaatttaaatactactttttttgatcctgctggtggtggtgatcctattttatatcaacgtttgttt
>BK5SB1_4_8655
tttagcttctaatattgctcatagtggtgcttctgttgatatggctattttttctttgcatttagctggtgcttcgtctattttaggtgctattaattttataactactattattaacatgcgtaggtcatatatggtttttagtcgtattcctttatttgtgtggtctgtttttattacagctttattattgcttttgtctttacctgtattggccggggctattacaatgcttttgactggtcgtaatttaaatactactttttttgatcctgctggtggtggtgatcctattttatatcaacatttgttt
>BK5SB1_5_666
tttagcttctaatattgctcatagtggtgcttctgttgatatggctattttttctttgcatttagctggtgcttcgtctattttaggtgctattaattttataactactattattaacatgcgtaggtcatatatggtttttagtcgtattcctttatttgtgtggtctgtttttattacagctttattattgcttttgtctttacctgtattggccggggctattacaatgcttttgactgatcgtaatttaaatactactttttttgatcctgctggtggtggtgatcctattttatatcaacatttgttt
>BK5SB1_5_1759
tttagcttctaatattgctcatagtggtgcttctgttgatatggctattttttctttgcatttagctggtgcttcgtctattttaggtgctattaattttataactactattattaacatgcgtaggtcatatatggtttttagtcgtattcctttatttgtgtggtctgtttttattacagctttattattgcttttgtctttacctgtattggccggggctattacaatgcttttgactgatcgtaatttaaatactactttttttgatcctgctggtggtggtgatcctattttatatcaacat
>BK5SB1_5_4285
tttagcttctaatattgctcatagtggtgcttctgttgatatggctattttttctttgcatttagctggtgcttcgtctattttaggtgctattaattttataactactattattaacatgcgtaggtcatatatggtttttagtcgtattcctttatttgtgtggtctgtttttattacagccttattattgcttttgtctttacctgtattggccggggctattacaatgcttttgactgatcgtaatttaaatactactttttttgatcctgctggtggtggtgatcctattttatatcaacatttgttt
>BK5SB1_5_4687
tttagcttctaatattgctcatagtggtgcttctgttgatatggctattttttctttgcatttagctggtgcttcgtctattttaggtgctattaattttataactactattattaacatgcgtagttcatatatggtttttagtcgtattcctttatttgtgtggtctgtttttattacagctttattattgcttttgtctttacctgtattggccggggctattacaatgcttttgactgatcgtaatttaaatactactttttttgatcctgctggtggtggtgatcctattttatatcaacatttgttt
>BK5SB1_5_6516
tttagcttctaatattgctcatagtggtgcttctgttgatatggctattttttctttgcatttagctggtgcttcgtctattttaggtgctattaattttataactactattattaacatgcgtaggtcatatatggtttttagtcgtattcctttatttgtgtggtctgtttttattacagctttattattgcttttgtctttacccgtattggccggggctattacaatgcttttgactgatcgtaatttaaatactactttttttgatcctgctggtggtggtgatcctattttatatcaacatttgttt
>BK5SB1_5_7672
tttagcttctaatattgctcatagtggtgcttctgttgatatggctattttttctttgcatttagctggtgcttcgtctattttaggtgctattaattttataactactattattaacatgcgtaggtcatatatggtttttagtcgtattcctttatttgtgtggtctgtttttattacagctttattattgcttttgtctttacctgtattggccggggctattacaatgcttttgactgatcgtaatttaaatactactttttttgatcctgctggtggtggtgatcctattttatatcaacatttattt
>BK5SC1_1_716
tttagcttctaatattgctcatagtggtgcttctgttgatatggctattttttctttgcatttagctggtgcttcgtctattttaggtgctattaattttataactactattattaacatgcgtaggtcatatatggtttttagtcgtattcctttatttgtgtggtctgtttttattacagctttattattgcttttgtctttacctgtattggccggggctattacaatgcttttgactgatcgtaatttaaatactactttttttgatcctgctggtggtggtgatcctattttatatcaacatttgttt
>BK5SC1_1_1992
tttagcttctaatattgctcatagtggtgcttctgttgatatggctattttttctttgcatttagctggtgcttcgtctattttaggtgctattaattttataactactattattaacatgcgtaggtcatatatggtttttagtcgtattcctttatttgtgtggtctgtttttattacagctttattattgcttttgtctttacctgtattggccggggctattacaatgcttttgactgatcgtaatttaaatactacttttttgatcctgctggtggtggtgatcctattttatatcaacatttgttt
>BK5SC1_1_2541
tttagcttctaatattgctcatagtggtgcttctgttgatatggctattttttctttgcatttagctggtgcttcgtctattttaggtgctattaattttataactactattattaacatgcgtaggtcatatatggtttttagtcgtattcctttatttgtgtggtctgtttttattacagctttattattgcttttgtctttacctgtattggccggggctattacaatgcttttgactgatcgtaatttaaatactactttttttgatcctgctggtggtggtgatcctattttatatcaacatttgttc
>BK5SC1_1_3473
tttagcttctaatattgctcatagtggtgcttctgttgatatggctattttttctttgcatttagctggtgcttcgtctattttaggtgctattaattttataactactattattaacatgcgtaggtcatatatggtttttagtcgtattcctttatttgtgtggtctgtttttattacagctttattattgcttttgtctttacctgtattggccggggctattacaatgcttttgactgatcgtaatttaaatactactttttttgatcctgctggtggtggtgatcctattttatatcaacatttgtt
>BK5SC1_1_5502
tttagcttctaatattgctcatagtggtgcttctgttgatatggctattttttctttgcatttagctggtgcttcgtctattttaggtgctattaattttataactactattattaacatgcgtaggtcatatatggtttttggtcgtattcctttatttgtgtggtctgtttttattacagctttattattgcttttgtctttacctgtattggccggggctattacaatgcttttgactgatcgtaatttaaatactactttttttgatcctgctggtggtggtgatcctattttatatcaacatttgttt
>BK5SC1_1_6075
tttagcttctaatattgctcatagtggtgcttctgttgatatggctattttttctttgcatttagctggtgcttcgtctattttaggtgctattaattttataactactattattaacatgcgtaggtcatatatggtttttagtcgtattcctttatttgtgtggtctgtttttattacagctttattattgcttttgtccttacctgtattggccggggctattacaatgcttttgactgatcgtaatttaaatactactttttttgatcctgctggtggtggtgatcctattttatatcaacatttgttt
>BK5SC1_1_7263
tttagcttctaatattgctcatagtggtgcttctgttgatatggctattttttctttgcatttagctggtgcttcgtctattttaggtgctattaattttataactactattattaacatgcgtaggtcatatatggtttttagtcgtattcctttatttgtgtggtctgtttttattacagctttattattgcttttgtctttacctgtattggccggggctattacaatgcttttgactgatcgtaatttaaatactactttttttgatcctgctggtggtggtgatcctattttatatcaacgtttattt
>BK5SC1_1_7605
tttagcttctaatattgctcatagtggtgcttctgttgatatggctattttttctttgcatttagctggtgcttcgtctattttaggtgctattaattttataactactattattaacatgcgtaggtcatatatggtttttagtcgtattcctttatttgtgtggtctgtttttattacagctttattattgcttttgtctttacctgtattggccggggctattacaatgcttttgactgatcgtaatttaaatactactttttttgatcctgctggtggtggtgatcctattttatatcaacatttattt
>BK5SC1_1_7923
tttagcttctaatattgctcatagtggtgcttctgtcgatatggctattttttctttgcatttagctggtgcttcgtctattttaggtgctattaattttataactactattattaacatgcgtaggtcatatatggtttttagtcgtattcctttatttgtgtggtctgtttttattacagctttattattgcttttgtctttacctgtattggccggggctattacaatgcttttgactgatcgtaatttaaatactactttttttgatcctgctggtggtggtgatcctattttatatcaacatttgttt
>BK5SC1_1_9057
tttagcttctaatattgctcatagtggtgcttctgttgatatggctattttttctttgcatttagctggtgcttcgtctattttaggtgctattaattttataactactattattaacatgcgtaggtcatatatggtttttagtcgtattcctttatttgtgtggtctgtttttattacagctttattattgcttttgtctttacctgtattggccggggctattacaatgcttttgactgatcgtaatttaaatactactttttctgatcctgctggtggtggtgatcctattttatatcaacatttgttt
>BK5SC1_1_10792
tttagcttctaatattgctcatagtggtgcttctgttgatatggctattttttctttgcatttagctggtgcttcgtctattttaggtgctattaattttataactactattattaacatgcgtaggtcatatatggtttttagtcgtattcctttatttgtgtggtctgtttttattacagctttattattgcttttgtcttcacctgtattggccggggctattacaatgcttttgactgatcgtaatttaaatactactttttttgatcctgctggtggtggtgatcctattttatatcaacatttgttt
>BK5SC1_2_736
tttagcttctaatattgctcatagtggtgcttctgttgatatggctattttttctttgcatttagctggtgcttcgtctattttaggtgctattaattttataactactattattaacatgcgtaggtcatatatggtttttagtcgtattcctttatttgtgtggtctgtttttattacagctttattattgcttttgtctttacctgtattggccggggctattacaatgcttttgactgatcgtaatttaaatactactttttttgatcctgctggtggtggtgatcctattttatatcaacatttgttt
>BK5SC1_2_1946
tttagcttctaatattgctcatagtggtgcttctgttgatatggctattttttctttgcatttagctggtgcttcgtctattttaggtgctattaattttataactactattattaacatgcgtaggtcatatatggtttttagtcgtattcctttatttgtgtggtctgtttttattacagctttattattgcttttgtctttacctgtattggccggggctattacaatgcttttgactgatcgtaatttaaatactactttttttgatcctgctggtggtggtgatcctattttatatcaacat
>BK5SC1_2_2128
tttagcttctaatattgctcatagtggtgcttctgttgatatggctattttttctttgcatttagctggtgcttcgtctattttaggtgctattaattttataactactattattaacatgcgtaggtcatatatggtttttagtcgtattcctttatttgtgtggtctgtttttattacagctttattattgcttttgtctttacctgtattggccggggctattacaatgcttttgactgatcgtaatttaaatactacttttttgatcctgctggtggtggtgatcctattttatatcaacatttgttt
>BK5SC1_2_2713
tttagcttctaatattgctcatagtggtgcttctgttgatatggctattttttctttgcatttagctggtgcttcgtctattttaggtgctattaattttataactactattattaacatgcgtaggtcatatatggtttttagtcgtattcctttatttgtgtggtctgtttttattacagctttattattgcttttgtctttacctgtattggccggggctattacaatgcttttgactgatcgtaatttaaatactactttttttgatcctgctggtggtggtgatcctattttatatcaacatttgttc
>BK5SC1_2_3766
tttagcttctaatattgctcatagtggtgcttctgttgatatggctattttttctttgcatttagctggtgcttcgtctattttaggtgctattaattttataactactattattaacatgcgtaggtcatatatggtttttagtcgtattcctttatttgtgtggtctgtttttattacagctttattattgcttttgtctttacctgtattggccggggctattacaatgcttttgactgatcgtaatttaaatactactttttttgatcctgctggtggtggtgatcctattttatatcaacatttgtt
>BK5SC1_2_4068
tttagcttctaatattgctcatagtggtgcttctgttgatatggctattttttctttgcatttagctggtgcttcgtctattttaggtgctattaattttataactactattattaacatgcgcaggtcatatatggtttttagtcgtattcctttatttgtgtggtctgtttttattacagctttattattgcttttgtctttacctgtattggctggggctattacaatgcttttgactgatcgtaatttaaatactactttttttgatcctgctggtggtggtgatcctattttatatcaacatttgttt
>BK5SC1_2_4667
tttagcttctaatattgctcatagtggtgcttctgttgatatggctattttttctttgcatttagctggtgcttcgtctattttaggtgctattaattttataactactattattaacatgcgtaggtcatatatggtttttagtcgtattcctttatttgtgtggtctgtttttattacagccttattattgcttttgtctttacctgtattggccggggctattacaatgcttttgactgatcgtaatttaaatactactttttttgatcctgctggtggtggtgatcctattttatatcaacatttgttt
>BK5SC1_2_4774
tttagcttctaatattgctcatagtggtgcttctgttgatatggctattttttctttgcatttagctggtgcttcgtctattttaggtgctattaattttataactactattattaacatgcgtaggtcatatatggtttttagtcgtattcctttatttgtgtggtctgtttttattacagctttattattgcttttgtctttacctgtattggccggggctattacaatgcttttgactgatcgtaatttaaatactactttttttgatcctgctggtggtggtgatcctattttatatcaacatt
>BK5SC1_2_5151
ttagcttctaatattgctcatagtggtgcttctgttgatatggctattttttctttgcatttagctggtgcttcgtctattttaggtgctattaattttataactactattattaacatgcgtaggtcatatatggtttttagtcgtattcctttatttgtgtggtctgtttttattacagctttattattgcttttgtctttacctgtattggccggggctattacaatgcttttgactgatcgtaatttaaatactactttttttgatcctgctggtggtggtgatcctattttatatcaacatttgttt
>BK5SC1_2_5191
tttagcttctaatattgctcatagtggtgcttctgttgatatggctattttttctttgcatttagctggtgcttcgtctattttaggtgctattaattttataactactattattaacatgcgtaggtcatatatggtttttagtcgtattcctttatttgtgtggtctgtttttattacagctttattattgcttttgtctttacctgtattggccggggctattacaatgcttttgactgatcgtaatttaaatactactttttttgatcctgctggtggtggtgatcctattttatatcagcatttgttt
>BK5SC1_2_5938
tttagcttctaatattgctcatagtggtgcttctgttgatatggctattttttctttgcatttagctggtgcttcgtctattttaggtgctattaattttataactactattattaacatgcgtaggtcatatatggtttttggtcgtattcctttatttgtgtggtctgtttttattacagctttattattgcttttgtctttacctgtattggccggggctattacaatgcttttgactgatcgtaatttaaatactactttttttgatcctgctggtggtggtgatcctattttatatcaacatttgttt
>BK5SC1_2_6088
tttagcttctaatattgctcatagtggtgcttctgttgatatggctattttttctttgcatttagctggtgcttcgtctattttaggtgcttttaattttataactactattattaacatgcgtaggtcatatatggtttttagtcgtattcctttatttgtgtggtctgtttttattacagctttattattgcttttgtctttacctgtattggccggggctattacaatgcttttgactgatcgtaatttaaatactactttttttgatcctgctggtggtggtgatcctattttatatcaacatttgttt
>BK5SC1_2_6552
tttagcttctaatattgctcatagtggtgcttctgttgatatggctattttttctttgcatttagctggtgcttcgtctattttaggtgctattaattttataactactattattaacatgcgtaggtcatatatggtttttattcgtattcctttatttgtgtggtctgtttttattacagctttattattgcttttgtctttacctgtattggccggggctattacaatgcttttgactgatcgtaatttaaatactactttttttgatcctgctggtggtggtgatcctattttatatcaacatttgttt
>BK5SC1_2_7148
tttagcttctaatattgctcatagtggtgcttctgttgatatggctattttttctttgcatttagctggtgcttcgtctattttaggtgctattaattttataactactattattaacatgcgtaggtcatatatggtttttagtcgtattcctttatttgtgtggtctgtttttattacagctttattattgcttttgtctttacccgtattggccggggctattacaatgcttttgactgatcgtaatttaaatactactttttttgatcctgctggtggtggtgatcctattttatatcaacatttgttt
>BK5SC1_2_7438
tttagcttctaatattgctcatagtggtgcttctgctgatatggctattttttctttgcatttagctggtgcttcgtctattttaggtgctattaattttataactactattattaacatgcgtaggtcatatatggtttttagtcgtattcctttatttgtgtggtctgtttttattacagctttattattgcttttgtctttacctgtattggccggggctattacaatgcttttgactgatcgtaatttaaatactactttttttgatcctgctggtggtggtgatcctattttatatcaacatttgttt
>BK5SC1_2_8684
tctagcttctaatattgctcatagtggtgcttctgttgatatggctattttttctttgcatttagctggtgcttcgtctattttaggtgctattaattttataactactattattaacatgcgtaggtcatatatggtttttagtcgtattcctttatttgtgtggtctgtttttattacagctttattattgcttttgtctttacctgtattggccggggctattacaatgcttttgactgatcgtaatttaaatactactttttttgatcctgctggtggtggtgatcctattttatatcaacatttgttt
>BK5SC1_2_8797
ctttagcttctaatattgctcatagtggtgcttctgttgatatggctattttttctttgcatttagctggtgcttcgtctattttaggtgctattaattttataactactattattaacatgcgtaggtcatatatggtttttagtcgtattcctttatttgtgtggtctgtttttattacagctttattattgcttttgtctttacctgtattggccggggctattacaatgcttttgactgatcgtaatttaaatactactttttttgatcctgctggtggtggtgatcctattttatatcaacatttgttt
>BK5SC1_2_8940
tttagcttctaatattgctcatagtggtgcttctgttgatatggctattttttctttgcatttagctggtgcttcgtctattttaggtgctattaattttataactactattattaacatgcgtgggtcatatatggtttttagtcgtattcctttatttgtgtggtctgtttttattacagctttattattgcttttgtctttacctgtattggccggggctattacaatgcttttgactgatcgtaatttaaatactactttttttgatcctgctggtggtggtgatcctattttatatcaacatttgttt
>BK5SC1_2_10629
tttagcttctaatattgctcatagtggtgcttctgttgatatggctattttttctttgcatttagctggtgcttcgtctattttaggtgctattaattttataactactattattaacgtgcgtaggtcatatatggtttttagtcgtattcctttatttgtgtggtctgtttttattacagctttattattgcttttgtctttacctgtattggccggggctattacaatgcttttgactgatcgtaatttaaatactactttttttgatcctgctggtggtggtgatcctattttatatcaacatttgttt
>BK5SC1_2_11583
tttagcttctaatattgctcatagtggtgcttctgttgatatggctattttttctttgcatttagttggtgcttcgtctattttaggtgctattaattttataactactattattaacatgcgtaggtcatatatggtttttagtcgtattcctttatttgtgtggtctgtttttattacagctttattattgcttttgtctttacctgtattggccggggctattacaatgcttttgactgatcgtaatttaaatactactttttttgatcctgctggtggtggtgatcctattttatatcaacatttgttt
>BK5SC1_2_12235
tttagcttctaatattgctcatagtggtgcttctgttgatatggctattttttctttgcatttagctggtgcttcgtctattttaggtgctattaattttataactactattattaacatgcgtaggtcatatatggtttttagtcgtattcctttatttgtgtggtctgtttttattacagctttattattgcttttgtctttacctgtattggccggggctattacaatgcttttgactgatcgtaatttaaatactactttttttgatcctgctggtggcggtgatcctattttatatcaacatttgttt
>BK5SC1_2_12279
tttagcttctaatattgctcatagtggtgcttctgttgatatggctattttttctttgcatttagctggtgcttcgtctattttaggtgctattaattttataactactattattaacatgcgtaggtcatatatggtttttagtcgtattcctttatttgtgtggtctgtttttattacagctttattattgcttttgcctttacctgtattggccggggctattacaatgcttttgactgatcgtaatttaaatactactttttttgatcctgctggtggtggtgatcctattttatatcaacatttgttt
>BK5SC1_2_12684
tttagcttctaatattgctcatagtggtgcttctgttgatatggctattttttctttgcatttagctggtgcttcgtctattttaggtgctattgattttataactactattattaacatgcgtaggtcatatatggtttttagtcgtattcctttatttgtgtggtctgtttttattacagctttattattgcttttgtctttacctgtattggccggggctattacaatgcttttgactgatcgtaatttaaatactactttttttgatcctgctggtggtggtgatcctattttatatcaacatttgttt
>BK5SC1_3_617
tttagcttctaatattgctcatagtggtgcttctgttgatatggctattttttctttgcatttagctggtgcttcgtctattttaggtgctattaattttataactactattattaacatgcgtaggtcatatatggtttttagtcgtattcctttatttgtgtggtctgtttttattacagctttattattgcttttgtctttacctgtattggccggggctattacaatgcttttgactgatcgtaatttaaatactactttttttgatcctgctggtggtggtgatcctattttatatcaacatttgttt
>BK5SC1_3_1559
tttagcttctaatattgctcatagtggtgcttctgttgatatggctattttttctttgcatttagctggtgcttcgtctattttaggtgctattaattttataactactattattaacatgcgtaggtcatatatggtttttagtcgtattcctttatttgtgtggtctgtttttattacagctttattattgcttttgtctttacctgtattggccggggctattacaatgcttttgactgatcgtaatttaaatactactttttttgatcctgctggtggtggtgatcctattttatatcaacat
>BK5SC1_3_2149
tttagcttctaatattgctcatagtggtgcttctgttgatatggctattttttctttgcatttagctggtgcttcgtctattttaggtgctattaattttataactactattattaacatgcgtaggtcatatatggtttttagtcgtattcctttatttgtgtggtctgtttttattacagctttattattgcttttgtctttacctgtattggccggggctattacaatgcttttgactgatcgtaatttaaatactactttttttgatcctgctggtggtggtgatcctattttatatcaacatttgttc
>BK5SC1_3_2890
tttagcttctaatattgctcatagtggtgcttctgttgatatggctattttttctttgcatttagctggtgcttcgtctattttaggtgctattaattttataactactattattaacatgcgtaggtcatatatggtttttagtcgtattcctttatttgtgtggtctgtttttattacagctttattattgcttttgtctttacctgtattggccggggctattacaatgcttttgactgatcgtaatttaaatactactttttttgatcctgctggtggtggtgatcctattttatatcaacatttgtt
>BK5SC1_3_3110
tttagcttctaatattgctcatagtggtgcttctgttgatatggctattttttctttgcatttagctggtgcttcgtctattttaggtgctattaattttataactactattattaacatgcgcaggtcatatatggtttttagtcgtattcctttatttgtgtggtctgtttttattacagctttattattgcttttgtctttacctgtattggctggggctattacaatgcttttgactgatcgtaatttaaatactactttttttgatcctgctggtggtggtgatcctattttatatcaacatttgttt
>BK5SC1_3_3908
ttagcttctaatattgctcatagtggtgcttctgttgatatggctattttttctttgcatttagctggtgcttcgtctattttaggtgctattaattttataactactattattaacatgcgtaggtcatatatggtttttagtcgtattcctttatttgtgtggtctgtttttattacagctttattattgcttttgtctttacctgtattggccggggctattacaatgcttttgactgatcgtaatttaaatactactttttttgatcctgctggtggtggtgatcctattttatatcaacatttgttt
>BK5SC1_3_4836
tttagcttctaatattgctcatagtggtgcttctgttgatatggctattttttctttgcatttagctggtgcttcgtctattttaggtgctattaattttataactactattattaacatgcgtaggtcatatatggtttttattcgtattcctttatttgtgtggtctgtttttattacagctttattattgcttttgtctttacctgtattggccggggctattacaatgcttttgactgatcgtaatttaaatactactttttttgatcctgctggtggtggtgatcctattttatatcaacatttgttt
>BK5SC1_3_5653
tttagcttctaatattgctcatagtggtgcttctgttgatatggctattttttctttgcatttagctggtgcttcgtctactttaggtgctattaattttataactactattattaacatgcgtaggtcatatatggtttttagtcgtattcctttatttgtgtggtctgtttttattacagctttattattgcttttgtctttacctgtattggccggggctattacaatgcttttgactgatcgtaatttaaatactactttttttgatcctgctggtggtggtgatcctattttatatcaacatttgttt
>BK5SC1_3_6255
tttagcttctaatattgctcatagtggtgcctctgttgatatggctattttttctttgcatttagctggtgcttcgtctattttaggtgctattaattttataactactattattaacatgcgtaggtcatatatggtttttagtcgtattcctttatttgtgtggtctgtttttattacagctttattattgcttttgtctttacctgtattggccggggctattacaatgcttttgactgatcgtaatttaaatactactttttttgatcctgctggtggtggtgatcctattttatatcaacatttgttt
>BK5SC1_3_6266
ctttagcttctaatattgctcatagtggtgcttctgttgatatggctattttttctttgcatttagctggtgcttcgtctattttaggtgctattaattttataactactattattaacatgcgtaggtcatatatggtttttagtcgtattcctttatttgtgtggtctgtttttattacagctttattattgcttttgtctttacctgtattggccggggctattacaatgcttttgactgatcgtaatttaaatactactttttttgatcctgctggtggtggtgatcctattttatatcaacatttgttt
>BK5SC1_3_6358
tttagcttctaatattgctcatagtggtgcttctgttgatatggctattttttctttgcatttagctggtgcttcgtctattttaggtgctattaattttataactactattattaacatgcgtaggtcatatatggtttttagtcgtattcctttatttgtttggtctgtttttattacagctttattattgcttttgtctttacctgtattggccggggctattacaatgcttttgactgatcgtaatttaaatactactttttttgatcctgctggtggtggtgatcctattttatatcaacatttgttt
>BK5SC1_3_7032
tttagcttctaatattgctcatagtggtgcttctgttgatatggctattttttctttgcatttagctggtgcttcgtctattttaggtgctattaattttataactactattattaacatgcgtaggtcatatatggtttttagtcgtattcctttatttgtgtggtctgtttttattacagctttattattgcttttgtctttacctgtattggccggggctattacaatgcttttgactgatcgtaatttaaatactactttttctgatcctgctggtggtggtgatcctattttatatcaacatttgttt
>BK5SC1_3_7220
tttagcttctaatattgctcatagtggtgcttctgttgatatggctattttttctttgcatttagctggtgcttcgtctattttaggtgctattaattttataactactattattaacattcgtaggtcatatatggtttttagtcgtattcctttatttgtgtggtctgtttttattacagctttattattgcttttgtctttacctgtattggccggggctattacaatgcttttgactgatcgtaatttaaatactactttttttgatcctgctggtggtggtgatcctattttatatcaacatttgttt
>BK5SC1_3_7491
tttagcttctaatattgctcatagtggtgcttctgttgatatggctattttttctctgcatttagctggtgcttcgtctattttaggtgctattaattttataactactattattaacatgcgtaggtcatatatggtttttagtcgtattcctttatttgtgtggtctgtttttattacagctttattattgcttttgtctttacctgtattggccggggctattacaatgcttttgactgatcgtaatttaaatactactttttttgatcctgctggtggtggtgatcctattttatatcaacatttgttt
>BK5SC1_3_7621
tttagcttctaatattgctcatagtggtgcttctgttgatatggctattttttctttgcatttagctggtgcttcgtctattttaggtgctattaattttataactactattgttaacatgcgtaggtcatatatggtttttagtcgtattcctttatttgtgtggtctgtttttattacagctttattattgcttttgtctttacctgtattggccggggctattacaatgcttttgactgatcgtaatttaaatactactttttttgatcctgctggtggtggtgatcctattttatatcaacatttgttt
>BK5SC1_3_7763
tttagcttctaatattgctcatagtggtgcttctgttgatatggctattttttctttgcatttagctggtgcttcgtctattttaggtgctattaattttataactactattattaacatgcgtaggtcatatatggtttttagtcgtattcctttatttgtgtggtctgtttttattacagctttatttttgcttttgtctttacctgtattggccggggctattacaatgcttttgactgatcgtaatttaaatactactttttttgatcctgctggtggtggtgatcctattttatatcaacatttgttt
>BK5SC1_4_3450
tttagcttctaatattgctcatagtggtgcttctgttgatatggctattttttctttgcatttagctggtgcttcgtctattttaggtgctattaattttataactactattattaacatgcgcaggtcatatatggtttttagtcgtattcctttatttgtgtggtctgtttttattacagctttattattgcttttgtctttacctgtattggctggggctattacaatgcttttgactgatcgtaatttaaatactactttttttgatcctgctggtggtggtgatcctattttatatcaacatttgttt
>BK5SC1_5_736
tttagcttctaatattgctcatagtggtgcttctgttgatatggctattttttctttgcatttagctggtgcttcgtctattttaggtgctattaattttataactactattattaacatgcgtaggtcatatatggtttttagtcgtattcctttatttgtgtggtctgtttttattacagctttattattgcttttgtctttacctgtattggccggggctattacaatgcttttgactgatcgtaatttaaatactactttttttgatcctgctggtggtggtgatcctattttatatcaacatttgttt
>BK5SC1_5_765
tttagcttctaatattgctcatagtggtgcttctgttgatatggctattttttctttgcatttagctggtgcttcgtctattttaggtgctattaattttataactactattattaacatgcgtaggtcatatatggtttttagtcgtattcctttatttgtgtggtctgtttttattacagctttattattgcttttgtctttacctgtattggccggggctattacaatgcttttgactgatcgtaatttaaatactactttttttgatcctgctggtggtggtgatcctattctatatcaacatttgttt
>BK5SC1_5_2771
tttagcttctaatattgctcatagtggtgcttctgttgatatggctattttttctttgcatttagctggtgcttcgtctattttaggtgctattaattttataactactattattaacatgcgtaggtcatatatggtttttagtcgtattcctttatttgtgtggtctgtttttattacagctttattattgcttttgtctttacctgtattggccggggctattacaatgcttttgactgatcgtaatttaaatactactttttttgatcctgctggtggtggtgatcctattttatatcaacatttgttc
>BK5SC1_5_5053
tttagcttctaatattgctcatagtggtgcttctgttgatatggctattttttctttgcatttagctggtgcttcgtctattttaggtgccattaattttataactactattattaacatgcgtaggtcatatatggtttttagtcgtattcctttatttgtgtggtctgtttttattacagctttattattgcttttgtctttacctgtattggccggggctattacaatgcttttgactgatcgtaatttaaatactactttttttgatcctgctggtggtggtgatcctattttatatcaacatttgttt
>BK5SC1_5_6114
tttagcttctaatattgctcatagtggtgcttctgttgatatggctattttttctttgcatttagctggtgcttcgtctattttaggtgctattaattttataactactattattaacatgcgtaggtcatatatggtttttagtcgtatttctttatttgtgtggtctgtttttattacagctttattattgcttttgtctttacctgtattggccggggctattacaatgcttttgactgatcgtaatttaaatactactttttttgatcctgctggtggtggtgatcctattttatatcaacatttgttt
>BK5SC1_5_7997
tttagcttctaatattgctcatagtggtgcttctgctgatatggctattttttctttgcatttagctggtgcttcgtctattttaggtgctattaattttataactactattattaacatgcgtaggtcatatatggtttttagtcgtattcctttatttgtgtggtctgtttttattacagctttattattgcttttgtctttacctgtattggccggggctattacaatgcttttgactgatcgtaatttaaatactactttttttgatcctgctggtggtggtgatcctattttatatcaacatttgttt
>BK5SC1_5_8281
tttagcttctaatattgctcatagtggtgcttctgttgatatggctattttttctttgcatttagctggtgcttcgtctattttaggtgctattaattttataactactattattaacatgcgtaggtcatatatggtttttagtcgtattcctttatttgtgtggtctgtttttattacagctttattgttgcttttgtctttacctgtattggccggggctattacaatgcttttgactgatcgtaatttaaatactactttttttgatcctgctggtggtggtgatcctattttatatcaacatttgttt
>BK5SC1_5_12071
tttagcttctaatattgctcatagtggtgcttctgttgatatggctattttttctttgcatttagctggtgcttcgtctattttaggtgctattaattttataactactattattaacatgcgtaggtcatatatgttttttagtcgtattcctttatttgtgtggtctgtttttattacagctttattattgcttttgtctttacctgtattggccggggctattacaatgcttttgactgatcgtaatttaaatactactttttttgatcctgctggtggtggtgatcctattttatatcaacatttgttt
>BK5SC1_5_13935
tttagcttctaatattgctcatagtggtgcttctgttgatatggctattttttctttgcatttagctggtgcttcgtctattttaggtgctattaattttataactactattattaacatgcgtaggtcatatatggtttttagtcgtattcctttatttgtgtggtctgtttttattacagctttattattgcttttgtctttacctgtattggccggggctattacaatgcttttgactggtcgtaatttaaatactactttttttgatcctgctggtggtggtgatcctattttatatcaacatttgttt
>BK6BA1_2_489
tttagcttctaatattgctcatagtggtgcttctgttgatatggctattttttctttgcatttagctggtgcttcgtctattttaggtgctattaattttataactactattattaacatgcgtaggtcatatatggtttttagtcgtattcctttatttgtgtggtctgtttttattacagctttattattgcttttgtctttacctgtattggccggggctattacaatgcttttgactgatcgtaatttaaatactactttttttgatcctgctggtggtggtgatcctattttatatcaacatttgttt
>BK6BA1_3_638
tttagcttctaatattgctcatagtggtgcttctgttgatatggctattttttctttgcatttagctggtgcttcgtctattttaggtgctattaattttataactactattattaacatgcgtaggtcatatatggtttttagtcgtattcctttatttgtgtggtctgtttttattacagctttattattgcttttgtctttacctgtattggccggggctattacaatgcttttgactgatcgtaatttaaatactactttttttgatcctgctggtggtggtgatcctattttatatcaacatttgttt
>BK6BA1_3_2177
tttagcttctaatattgctcatagtggtgcttctgttgatatggctattttttctttgcatttagctggtgcttcgtctattttaggtgctattaattttataactactattattaacatgcgtaggtcatatatggtttttagtcgtattcctttatttgtgtggtctgtttttattacagctttattattgcttttgtctttacctgtattggccggggctattacaatgcttttgactgatcgtaatttaaatactactttttttgatcctgctggtggtggtgatcctattttatatcaacatttgttc
>BK6BA1_3_2961
tttagcttctaatattgctcatagtggtgcttctgttgatatggctattttttctttgcatttagctggtgcttcgtctattttaggtgctattaattttataactactattattaacatgcgtaggtcatatatggtttttagtcgtattcctttatttgtgtggtctgtttttattacagctttattattgcttttgtctttacctgtattggccggggctattacaatgcttttgactgatcgtaatttaaatactactttttttgatcctgctggtggtggtgatcctattttatatcaacatttgtt
>BK6BA1_3_3959
tttagcttctaatattgctcatagtggtgcttctgttgatatggctattttttctttgcatttagctggtgcttcgtctattttaggtgctattaattttataactactattattaacatgcgtaggtcatatatggtttttagtcgcattcctttatttgtgtggtctgtttttattacagctttattattgcttttgtctttacctgtattggccggggctattacaatgcttttgactgatcgtaatttaaatactactttttttgatcctgctggtggtggtgatcctattttatatcaacatttgttt
>BK6BA1_3_7852
tttagcttctaatattgctcatagtggtgcttctgttgatatggctattttttctttgcatttagctggtgcttcgtctattttaggtgctattaattttataactactattattaacattcgtaggtcatatatggtttttagtcgtattcctttatttgtgtggtctgtttttattacagctttattattgcttttgtctttacctgtattggccggggctattacaatgcttttgactgatcgtaatttaaatactactttttttgatcctgctggtggtggtgatcctattttatatcaacatttgttt
>BK6BA1_5_614
tttagcttctaatattgctcatagtggtgcttctgttgatatggctattttttctttgcatttagctggtgcttcgtctattttaggtgctattaattttataactactattattaacatgcgtaggtcatatatggtttttagtcgtattcctttatttgtgtggtctgtttttattacagctttattattgcttttgtctttacctgtattggccggggctattacaatgcttttgactgatcgtaatttaaatactactttttttgatcctgctggtggtggtgatcctattttatatcaacatttgttt
>BK6BA1_5_2820
tttagcttctaatattgctcatagtggtgcttctgttgatatggctattttttctttgcatttagctggtgcttcgtctattttaggtgctattaattttataactactattattaacatgcgtaggtcatatatggtttttagtcgtattcctttatttgtgtggtctgtttttattacagctttattattgcttttgtctttacctgtattggccggggctattacaatgcttttgactgatcgtaatttaaatactactttttttgatcctgctggtggtggtgatcctattttatatcaacatttgtt
>BK6BA1_5_4712
tttagcttctaatattgctcatagtggtgcttctgttgatatggctattttttctttgcatttagctggtgcttcgtctattttaggtgctattaattttataactactattattaacatgcgtaggtcatatatggtttttattcgtattcctttatttgtgtggtctgtttttattacagctttattattgcttttgtctttacctgtattggccggggctattacaatgcttttgactgatcgtaatttaaatactactttttttgatcctgctggtggtggtgatcctattttatatcaacatttgttt
>BK6BA1_5_5361
tttagcttctaatattgctcatagtggtgcttctgttgatatggctattttttctttgcatttatctggtgcttcgtctattttaggtgctattaattttataactactattattaacatgcgtaggtcatatatggtttttagtcgtattcctttatttgtgtggtctgtttttattacagctttattattgcttttgtctttacctgtattggccggggctattacaatgcttttgactgatcgtaatttaaatactactttttttgatcctgctggtggtggtgatcctattttatatcaacatttgttt
>BK6BA1_5_7220
tttagcttctaatattgctcatagtggtgcttctgttgatatggctattttttctttgcatttagctggtgcttcgtctattttaggtgctattaattttataactactattattaacatgcgtaggtcatatatggtttttagtcgtattcctttatttgtgtggtctgttcttattacagctttattattgcttttgtctttacctgtattggccggggctattacaatgcttttgactgatcgtaatttaaatactactttttttgatcctgctggtggtggtgatcctattttatatcaacatttgttt
>BK6BB1_1_2334
tttagcttctaatattgctcatagtggtgcttctgttgatatggctattttttctttgcatttagctggtgcttcgtctattttaggtgctattaattttataactactattattaacatgcgcaggtcatatatggtttttagtcgtattcctttatttgtgtggtctgtttttattacagctttattattgcttttgtctttacctgtattggctggggctattacaatgcttttgactgatcgtaatttaaatactactttttttgatcctgctggtggtggtgatcctattttatatcaacatttgttt
>BK6BB1_2_8362
tttagctcctaatattgctcatagtggtgcttctgttgatatggctattttttctttgcatttagctggtgcttcgtctattttaggtgctattaattttataactactattattaacatgcgtaggtcatatatggtttttagtcgtattcctttatttgtgtggtctgtttttattacagctttattattgcttttgtctttacctgtattggccggggctattacaatgcttttgactgatcgtaatttaaatactactttttttgatcctgctggtggtggtgatcctattttatatcaacatttgttt
>BK6BB1_4_2934
tttagcttctaatattgctcatagtggtgcttctgttgatatggctattttttctttgcatttagctggtgcttcgtctattttaggtgctattaattttataactactattattaacatgcgcaggtcatatatggtttttagtcgtattcctttatttgtgtggtctgtttttattacagctttattattgcttttgtctttacctgtattggctggggctattacaatgcttttgactgatcgtaatttaaatactactttttttgatcctgctggtggtggtgatcctattttatatcaacatttgttt
>BK6BB1_5_438
tttagcttctaatattgctcatagtggtgcttctgttgatatggctattttttctttgcatttagctggtgcttcgtctattttaggtgctattaattttataactactattattaacatgcgtaggtcatatatggtttttagtcgtattcctttatttgtgtggtctgtttttattacagctttattattgcttttgtctttacctgtattggccggggctattacaatgcttttgactgatcgtaatttaaatactactttttttgatcctgctggtggtggtgatcctattttatatcaacatttgttt
>BK6BC1_4_642
tttagcttctaatattgctcatagtggtgcttctgttgatatggctattttttctttgcatttagctggtgcttcgtctattttaggtgctattaattttataactactattattaacatgcgtaggtcatatatggtttttagtcgtattcctttatttgtgtggtctgtttttattacagctttattattgcttttgtctttacctgtattggccggggctattacaatgcttttgactgatcgtaatttaaatactactttttttgatcctgctggtggtggtgatcctattttatatcaacatttgttt
>BK6SA1_1_575
tttagcttctaatattgctcatagtggtgcttctgttgatatggctattttttctttgcatttagctggtgcttcgtctattttaggtgctattaattttataactactattattaacatgcgtaggtcatatatggtttttagtcgtattcctttatttgtgtggtctgtttttattacagctttattattgcttttgtctttacctgtattggccggggctattacaatgcttttgactgatcgtaatttaaatactactttttttgatcctgctggtggtggtgatcctattttatatcaacatttgttt
>BK6SA1_1_593
tttagcttctaatattgctcatagtggtgcttctgttgatatggctattttttctttgcatttagctggtgcttcgtctattttaggtgctattaattttataactactattattaacatgcgtaggtcatatatggtttttagtcgtattcctttatttgtgtggtctgtttttattacagctttattattgcttttgtctttacctgtattggccggggctattacaatgcttttgactgatcgtaatttaaatactactttttttgatcctgctggtggtggtgatcctattctatatcaacatttgttt
>BK6SA1_1_1389
tttagcttctaatattgctcatagtggtgcttctgttgatatggctattttttctttgcatttagctggtgcttcgtctattttaggtgctattaattttataactactattattaacatgcgtaggtcatatatggtttttagtcgtattcctttatttgtgtggtctgtttttattacagctttattattgcttttgtctttacctgtattggccggggctattacaatgcttttgactgatcgtaatttaaatactactttttttgatcctgctggtggtggtgatcctattttatatcaacat
>BK6SA1_1_1502
tttagcttctaatattgctcatagtggtgcttctgttgatatggctattttttctttgcatttagctggtgcttcgtctattttaggtgctattaattttataactactattattaacatgcgtaggtcatatatggtttttagtcgtattcctttatttgtgtggtctgtttttattacagctttattattgcttttgtctttacctgtattggccggggctattacaatgcttttgactgatcgtaatttaaatactacttttttgatcctgctggtggtggtgatcctattttatatcaacatttgttt
>BK6SA1_1_1886
tttagcttctaatattgctcatagtggtgcttctgttgatatggctattttttctttgcatttagctggtgcttcgtctattttaggtgctattaattttataactactattattaacatgcgtaggtcatatatggtttttagtcgtattcctttatttgtgtggtctgtttttattacagctttattattgcttttgtctttacctgtattggccggggctattacaatgcttttgactgatcgtaatttaaatactactttttttgatcctgctggtggtggtgatcctattttatatcaacatttgttc
>BK6SA1_1_2558
tttagcttctaatattgctcatagtggtgcttctgttgatatggctattttttctttgcatttagctggtgcttcgtctattttaggtgctattaattttataactactattattaacatgcgtaggtcatatatggtttttagtcgtattcctttatttgtgtggtctgtttttattacagctttattattgcttttgtctttacctgtattggccggggctattacaatgcttttgactgatcgtaatttaaatactactttttttgatcctgctggtggtggtgatcctattttatatcaacatttgtt
>BK6SA1_1_2841
tttagcttctaatattgctcatagtggtgcttctgttgatatggctattttttctttgcatttagctggtgcttcgtctattttaggtgctattaattttataactactattatcaacatgcgtaggtcatatatggtttttagtcgtattcctttatttgtgtggtctgtttttattacagctttattattgcttttgtctttacctgtattggccggggctattacaatgcttttgactgatcgtaatttaaatactactttttttgatcctgctggtggtggtgatcctattttatatcaacatttgttt
>BK6SA1_1_3449
tttagcttctaatattgctcatagtggtgcttctgttgatatggctattttttctttgcatttagctggtgcttcgtctattttaggtgctattaattttataactactattattaacatgcgtagttcatatatggtttttagtcgtattcctttatttgtgtggtctgtttttattacagctttattattgcttttgtctttacctgtattggccggggctattacaatgcttttgactgatcgtaatttaaatactactttttttgatcctgctggtggtggtgatcctattttatatcaacatttgttt
>BK6SA1_1_3501
ttagcttctaatattgctcatagtggtgcttctgttgatatggctattttttctttgcatttagctggtgcttcgtctattttaggtgctattaattttataactactattattaacatgcgtaggtcatatatggtttttagtcgtattcctttatttgtgtggtctgtttttattacagctttattattgcttttgtctttacctgtattggccggggctattacaatgcttttgactgatcgtaatttaaatactactttttttgatcctgctggtggtggtgatcctattttatatcaacatttgttt
>BK6SA1_1_4076
tttagcttctaatattgctcatagtggtgcttctgttgatatggctattttttctttgcatttagctggtgcttcgtctattttaggtgcttttaattttataactactattattaacatgcgtaggtcatatatggtttttagtcgtattcctttatttgtgtggtctgtttttattacagctttattattgcttttgtctttacctgtattggccggggctattacaatgcttttgactgatcgtaatttaaatactactttttttgatcctgctggtggtggtgatcctattttatatcaacatttgttt
>BK6SA1_1_4372
tttagcttctaatattgctcatagtggtgcttctgttgatatggctattttttctttgcatttagctggtgcttcgtctattttaggtgctattaattttataactactattattaacatgcgtaggtcatatatggtttttattcgtattcctttatttgtgtggtctgtttttattacagctttattattgcttttgtctttacctgtattggccggggctattacaatgcttttgactgatcgtaatttaaatactactttttttgatcctgctggtggtggtgatcctattttatatcaacatttgttt
>BK6SA1_1_4582
tttagcttctaatattgctcatagtggtgctcctgttgatatggctattttttctttgcatttagctggtgcttcgtctattttaggtgctattaattttataactactattattaacatgcgtaggtcatatatggtttttagtcgtattcctttatttgtgtggtctgtttttattacagctttattattgcttttgtctttacctgtattggccggggctattacaatgcttttgactgatcgtaatttaaatactactttttttgatcctgctggtggtggtgatcctattttatatcaacatttgttt
>BK6SA1_1_4919
tttagcttctaatattgctcatagtggtgcttctgctgatatggctattttttctttgcatttagctggtgcttcgtctattttaggtgctattaattttataactactattattaacatgcgtaggtcatatatggtttttagtcgtattcctttatttgtgtggtctgtttttattacagctttattattgcttttgtctttacctgtattggccggggctattacaatgcttttgactgatcgtaatttaaatactactttttttgatcctgctggtggtggtgatcctattttatatcaacatttgttt
>BK6SA1_1_5021
tttagcttctaatattgctcatagtggtgcttctgttgatatggctattttttctttgcatttatctggtgcttcgtctattttaggtgctattaattttataactactattattaacatgcgtaggtcatatatggtttttagtcgtattcctttatttgtgtggtctgtttttattacagctttattattgcttttgtctttacctgtattggccggggctattacaatgcttttgactgatcgtaatttaaatactactttttttgatcctgctggtggtggtgatcctattttatatcaacatttgttt
>BK6SA1_1_5189
tttagcttctaatattgctcatagtggtgcttctgttgatatggctattttttctttgcatttagctggtgcttcgtctactttaggtgctattaattttataactactattattaacatgcgtaggtcatatatggtttttagtcgtattcctttatttgtgtggtctgtttttattacagctttattattgcttttgtctttacctgtattggccggggctattacaatgcttttgactgatcgtaatttaaatactactttttttgatcctgctggtggtggtgatcctattttatatcaacatttgttt
>BK6SA1_1_5495
tttagcttctaatattgctcatagtggtgcttctgttgatatggctattttttctttgcatttagctggtgcttcgtctattttaggtgctattaattttataactactattattaacatgcgtaggtcatatatggtttttagtcgtattcctttatttgtgtggtctgtttttattacagctttattattgcttttgtctttacctgtattggccggggctattacaatgcttttgactgatcgtaatttaaatactactttttttgatcctgctggtggtggtgatcctattttatatcaacatttattt
>BK6SA1_1_5769
ctttagcttctaatattgctcatagtggtgcttctgttgatatggctattttttctttgcatttagctggtgcttcgtctattttaggtgctattaattttataactactattattaacatgcgtaggtcatatatggtttttagtcgtattcctttatttgtgtggtctgtttttattacagctttattattgcttttgtctttacctgtattggccggggctattacaatgcttttgactgatcgtaatttaaatactactttttttgatcctgctggtggtggtgatcctattttatatcaacatttgttt
>BK6SA1_1_5866
tttagcttctaatattgctcatagtggtgcttctgttgatatggctattttttctttgcatttagctggtgcttcgtctattttaggtgctattaattttataactactattattaacatgcgtaggtcatatatggtttttagtcgtattcctttatttgtttggtctgtttttattacagctttattattgcttttgtctttacctgtattggccggggctattacaatgcttttgactgatcgtaatttaaatactactttttttgatcctgctggtggtggtgatcctattttatatcaacatttgttt
>BK6SA1_1_6447
tttagcttctaatattgctcatagtggtgcttctgttgatatggctgttttttctttgcatttagctggtgcttcgtctattttaggtgctattaattttataactactattattaacatgcgtaggtcatatatggtttttagtcgtattcctttatttgtgtggtctgtttttattacagctttattattgcttttgtctttacctgtattggccggggctattacaatgcttttgactgatcgtaatttaaatactactttttttgatcctgctggtggtggtgatcctattttatatcaacatttgttt
>BK6SA1_1_6526
tttagcttctaatattgctcatagtggtgcttctgttgatatggctattttttctttgcatttagctggtgcttcgtctattttaggtgctattaattttataactactattattaacatgcgtaggtcatatatggtttttagtcgtattcctttatttgtgtggtctgtttttattacagctttattattgcttttgtctttacctgtattggccggggctattacaatgcttttgactgatcgtaatttaaatactactttttctgatcctgctggtggtggtgatcctattttatatcaacatttgttt
>BK6SA1_1_6596
tttagcttctaatattgctcatagtggtgcttctgttgatatggctattttttctttgcatttagctggcgcttcgtctattttaggtgctattaattttataactactattattaacatgcgtaggtcatatatggtttttagtcgtattcctttatttgtgtggtctgtttttattacagctttattattgcttttgtctttacctgtattggccggggctattacaatgcttttgactgatcgtaatttaaatactactttttttgatcctgctggtggtggtgatcctattttatatcaacatttgttt
>BK6SA1_1_6916
tttagcttctaatattgctcatagtggtgcttctgttgatatggctattttttctttgcatttagctggtgcttcgtctattttaggtgctattaattttataactactattattaacgtgcgtaggtcatatatggtttttagtcgtattcctttatttgtgtggtctgtttttattacagctttattattgcttttgtctttacctgtattggccggggctattacaatgcttttgactgatcgtaatttaaatactactttttttgatcctgctggtggtggtgatcctattttatatcaacatttgttt
>BK6SA1_1_7009
tttagcttctaatattgctcatagtggtgcttctgttgatatggctattttttctttgcatttagctggtgcttcgtctattttaggtgctattaattttataactactattattaacatgcgtaggttatatatggtttttagtcgtattcctttatttgtgtggtctgtttttattacagctttattattgcttttgtctttacctgtattggccggggctattacaatgcttttgactgatcgtaatttaaatactactttttttgatcctgctggtggtggtgatcctattttatatcaacatttgttt
>BK6SA1_1_7073
cttagcttctaatattgctcatagtggtgcttctgttgatatggctattttttctttgcatttagctggtgcttcgtctattttaggtgctattaattttataactactattattaacatgcgtaggtcatatatggtttttagtcgtattcctttatttgtgtggtctgtttttattacagctttattattgcttttgtctttacctgtattggccggggctattacaatgcttttgactgatcgtaatttaaatactactttttttgatcctgctggtggtggtgatcctattttatatcaacatttgttt
>BK6SA1_1_7141
tttagcttctaatattgctcatagtggtgcttctgttgatatggctattttttctttgcatttagctggtgcttcgtctattttaggtgctattaattttataactactatcattaacatgcgtaggtcatatatggtttttagtcgtattcctttatttgtgtggtctgtttttattacagctttattattgcttttgtctttacctgtattggccggggctattacaatgcttttgactgatcgtaatttaaatactactttttttgatcctgctggtggtggtgatcctattttatatcaacatttgttt
>BK6SA1_1_7772
tttagcttctaatattgctcatagtggtgcttctgttgatatggctattttttctttgcatttagctggtgcttcgtctattttaggtgctattaattttataactactattattaacatgcgtaggtcatatatggtttttagtcgtattcctttatttgtgtggtctgtttttattacagctttattattgcttttgtctttacctgtattggccggggctattacaatgcttttggctgatcgtaatttaaatactactttttttgatcctgctggtggtggtgatcctattttatatcaacatttgttt
>BK6SA1_1_7789
tttagcttctaatattgctcatagtggtgcttctgttgatatggctattttttctttgcatttagctggtgcttcgtctattttaggtgctattaattttataactactattattaacatgcgtaggtcatatatggtttttagtcgtattcctttatttgtgtggtctgtttttattacagctttattattgcttttgtctttacctgtattggccggggctattacaatgcttttgactgatcgtaatttaaatactactttttttgatcctgctggtggtggtgatcctattttatatcaacgtttgttt
>BK6SA1_1_7935
tttagcttctaatattgctcatagtggtgcttctgttgatatggctattttttctttgcatttagctggtgcttcgtctattttaggtgctattaattttataactactattattaacatgcgtaggtcatatatggtttttagtcgtattcctttatttgtgtggtctgtttttattacagctttattattgcttttgtctttacctgtattggccggggctattacaatgctttcgactgatcgtaatttaaatactactttttttgatcctgctggtggtggtgatcctattttatatcaacatttgttt
>BK6SA1_1_8019
tttagcttctaatattgctcatagtggtgcttctgttgatatggctattttttccttgcatttagctggtgcttcgtctattttaggtgctattaattttataactactattattaacatgcgtaggtcatatatggtttttagtcgtattcctttatttgtgtggtctgtttttattacagctttattattgcttttgtctttacctgtattggccggggctattacaatgcttttgactgatcgtaatttaaatactactttttttgatcctgctggtggtggtgatcctattttatatcaacatttgttt
>BK6SA1_1_8129
tttagcttctaatattgctcatagtggtgcttctgttgatatggctattttttctttgcatttagctggtgcttcgcctattttaggtgctattaattttataactactattattaacatgcgtaggtcatatatggtttttagtcgtattcctttatttgtgtggtctgtttttattacagctttattattgcttttgtctttacctgtattggccggggctattacaatgcttttgactgatcgtaatttaaatactactttttttgatcctgctggtggtggtgatcctattttatatcaacatttgttt
>BK6SA1_2_463
tttagcttctaatattgctcatagtggtgcttctgttgatatggctattttttctttgcatttagctggtgcttcgtctattttaggtgctattaattttataactactattattaacatgcgtaggtcatatatggtttttagtcgtattcctttatttgtgtggtctgtttttattacagctttattattgcttttgtctttacctgtattggccggggctattacaatgcttttgactgatcgtaatttaaatactactttttttgatcctgctggtggtggtgatcctattttatatcaacatttgttt
>BK6SA1_2_998
tttagcttctaatattgctcatagtggtgcttctgttgatatggctattttttctttgcatttagctggtgcttcgtctattttaggtgctattaattttataactactattattaacatgcgtaggtcatatatggtttttagtcgtattcctttatttgtgtggtctgtttttattacagctttattattgcttttgtctttacctgtattggccggggctattacaatgcttttgactgatcgtaatttaaatactactttttttgatcctgctggtggtggtgatcctattttatatcaacat
>BK6SA1_2_1014
tttagcttctaatattgctcatagtggtgcttctgttgatatggctattttttctttgcatttagctggtgcttcgtctattttaggtgctattaattttataactactattattaacatgcgtaggtcatatatggtttttagtcgtattcctttatttgtgtggtctgtttttattacagctttattattgcttttgtctttacctgcattggccggggctattacaatgcttttgactgatcgtaatttaaatactactttttttgatcctgctggtggtggtgatcctattttatatcaacatttgttt
>BK6SA1_2_1274
tttagcttctaatattgctcatagtggtgcttctgttgatatggctattttttctttgcatttagctggtgcttcgtctattttaggtgctattaattttataactactattattaacatgcgtaggtcatatatggtttttagtcgtattcctttatttgtgtggtctgtttttattacagctttattattgcttttgtctttacctgtattggccggggctattacaatgcttttgactgatcgtaatttaaatactactttttttgatcctgctggtggtggtgatcctattttatatcaacatttgttc
>BK6SA1_2_1718
tttagcttctaatattgctcatagtggtgcttctgttgatatggctattttttctttgcatttagctggtgcttcgtctattttaggtgctattaattttataactactattatcaacatgcgtaggtcatatatggtttttagtcgtattcctttatttgtgtggtctgtttttattacagctttattattgcttttgtctttacctgtattggccggggctattacaatgcttttgactgatcgtaatttaaatactactttttttgatcctgctggtggtggtgatcctattttatatcaacatttgttt
>BK6SA1_2_1991
tttagcttctaatattgctcatagtggtgcttctgttgatatggctattttttctttgcatttagctggtgcttcgtctattttaggtgctattaattttataactactattattaacatgcgtagttcatatatggtttttagtcgtattcctttatttgtgtggtctgtttttattacagctttattattgcttttgtctttacctgtattggccggggctattacaatgcttttgactgatcgtaatttaaatactactttttttgatcctgctggtggtggtgatcctattttatatcaacatttgttt
>BK6SA1_2_2012
ttagcttctaatattgctcatagtggtgcttctgttgatatggctattttttctttgcatttagctggtgcttcgtctattttaggtgctattaattttataactactattattaacatgcgtaggtcatatatggtttttagtcgtattcctttatttgtgtggtctgtttttattacagctttattattgcttttgtctttacctgtattggccggggctattacaatgcttttgactgatcgtaatttaaatactactttttttgatcctgctggtggtggtgatcctattttatatcaacatttgttt
>BK6SA1_2_2600
tttagcttctaatattgctcatagtggtgcttctgttgatatggctattttttctttgcatttagctggtgcttcgtctattttaggtgctattaattttataactactattattaacatgcgtaggtcatatatggtttttagtcgtattcctttatttgtgtggtctgtttttattacagctttattattgctttcgtctttacctgtattggccggggctattacaatgcttttgactgatcgtaatttaaatactactttttttgatcctgctggtggtggtgatcctattttatatcaacatttgttt
>BK6SA1_2_2637
tttagcttctaatattgctcatagtggtgcttctgttgatatggctattttttctttgcatttatctggtgcttcgtctattttaggtgctattaattttataactactattattaacatgcgtaggtcatatatggtttttagtcgtattcctttatttgtgtggtctgtttttattacagctttattattgcttttgtctttacctgtattggccggggctattacaatgcttttgactgatcgtaatttaaatactactttttttgatcctgctggtggtggtgatcctattttatatcaacatttgttt
>BK6SA1_2_3192
tttagcttctaatattgctcatagtggtgcttctgttgatatggctattttttctttgcatttagctggtgcttcgtctattttaggcgctattaattttataactactattattaacatgcgtaggtcatatatggtttttagtcgtattcctttatttgtgtggtctgtttttattacagctttattattgcttttgtctttacctgtattggccggggctattacaatgcttttgactgatcgtaatttaaatactactttttttgatcctgctggtggtggtgatcctattttatatcaacatttgttt
>BK6SA1_2_3272
tttagcttctaatattgctcatagtggtgcttctgttgatatggctattttttctttgcatttagctggtgcttcgtctattttaggtgctattaattttataactactattattaacatgcgtaggtcatatatggtttttagtcgtattcctttatttgtgtggtctgttcttattacagctttattattgcttttgtctttacctgtattggccggggctattacaatgcttttgactgatcgtaatttaaatactactttttttgatcctgctggtggtggtgatcctattttatatcaacatttgttt
>BK6SA1_2_3279
tttagcttctaatattgctcatagtggtgcttctgttgatatggctattttttctttgcatttagctggtgcttcgtctattttaggtgctattaattttataactactattattaacatgcgtaggtcatatatgttttttagtcgtattcctttatttgtgtggtctgtttttattacagctttattattgcttttgtctttacctgtattggccggggctattacaatgcttttgactgatcgtaatttaaatactactttttttgatcctgctggtggtggtgatcctattttatatcaacatttgttt
>BK6SA1_2_3298
tttagcttctaatattgctcatagtggtgcttctgttgatatggctattttttctttgcatttagctggtgcttcgtctattttaggtgctattaattttataactactattgttaacatgcgtaggtcatatatggtttttagtcgtattcctttatttgtgtggtctgtttttattacagctttattattgcttttgtctttacctgtattggccggggctattacaatgcttttgactgatcgtaatttaaatactactttttttgatcctgctggtggtggtgatcctattttatatcaacatttgttt
>BK6SA1_2_3478
tttagcttctaatattgctcatagtggtgcttctgttgatatggctattttttctttgcatttagctggtgcttcgtctattttaggtgctattaattttataactactattattaacatgcgtaggtcatatatggtttttagtcgtattcctttatttgtgtggtctgtttttattacagctttattattgcttttgtctttacctgtattggccggggctattacaatgcttttgactgatcgtaatttaaatactgctttttttgatcctgctggtggtggtgatcctattttatatcaacatttgttt
>BK6SA1_3_689
tttagcttctaatattgctcatagtggtgcttctgttgatatggctattttttctttgcatttagctggtgcttcgtctattttaggtgctattaattttataactactattattaacatgcgtaggtcatatatggtttttagtcgtattcctttatttgtgtggtctgtttttattacagctttattattgcttttgtctttacctgtattggccggggctattacaatgcttttgactgatcgtaatttaaatactactttttttgatcctgctggtggtggtgatcctattttatatcaacatttgttt
>BK6SA1_3_1844
tttagcttctaatattgctcatagtggtgcttctgttgatatggctattttttctttgcatttagctggtgcttcgtctattttaggtgctattaattttataactactattattaacatgcgtaggtcatatatggtttttagtcgtattcctttatttgtgtggtctgtttttattacagctttattattgcttttgtctttacctgtattggccggggctattacaatgcttttgactgatcgtaatttaaatactactttttttgatcctgctggtggtggtgatcctattttatatcaacat
>BK6SA1_3_1883
tttagcttctaatattgctcatagtggtgcttctgttgatatggctattttttctttgcatttagctggtgcttcgtctattttaggtgctattaattttataactactattattaacatgcgtaggtcatatatggtttttagtcgtattcctttatttgtgtggtctgtttttattacagctttattattgcttttgtctttacctgcattggccggggctattacaatgcttttgactgatcgtaatttaaatactactttttttgatcctgctggtggtggtgatcctattttatatcaacatttgttt
>BK6SA1_3_2022
tttagcttctaatattgctcatagtggtgcttctgttgatatggctattttttctttgcatttagctggtgcttcgtctattttaggtgctattaattttataactactattattaacatgcgtaggtcatatatggtttttagtcgtattcctttatttgtgtggtctgtttttattacagctttattattgcttttgtctttacctgtattggccggggctattacaatgcttttgactgatcgtaatttaaatactacttttttgatcctgctggtggtggtgatcctattttatatcaacatttgttt
>BK6SA1_3_2572
tttagcttctaatattgctcatagtggtgcttctgttgatatggctattttttctttgcatttagctggtgcttcgtctattttaggtgctattaattttataactactattattaacatgcgtaggtcatatatggtttttagtcgtattcctttatttgtgtggtctgtttttattacagctttattattgcttttgtctttacctgtattggccggggctattacaatgcttttgactgatcgtaatttaaatactactttttttgatcctgctggtggtggtgatcctattttatatcaacatttgttc
>BK6SA1_3_3567
tttagcttctaatattgctcatagtggtgcttctgttgatatggctattttttctttgcatttagctggtgcttcgtctattttaggtgctattaattttataactactattattaacatgcgtaggtcatatatggtttttagtcgtattcctttatttgtgtggtctgtttttattacagctttattattgcttttgtctttacctgtattggccggggctattacaatgcttttgactgatcgtaatttaaatactactttttttgatcctgctggtggtggtgatcctattttatatcaacatttgtt
>BK6SA1_3_3955
tttagcttctaatattgctcatagtggtgcttctgttgatatggctattttttctttgcatttagctggtgcttcgtctattttaggtgctattaattttataactactattatcaacatgcgtaggtcatatatggtttttagtcgtattcctttatttgtgtggtctgtttttattacagctttattattgcttttgtctttacctgtattggccggggctattacaatgcttttgactgatcgtaatttaaatactactttttttgatcctgctggtggtggtgatcctattttatatcaacatttgttt
>BK6SA1_3_4441
tttagcttctaatattgctcatagtggtgcttctgttgatatggctattttttctttgcatttagctggtgcttcgtctattttaggtgctattaattttataactactattattaacatgcgtaggtcatatatggtttttagtcgtattcctttatttgtgtggtctgtttttattacagccttattattgcttttgtctttacctgtattggccggggctattacaatgcttttgactgatcgtaatttaaatactactttttttgatcctgctggtggtggtgatcctattttatatcaacatttgttt
>BK6SA1_3_4733
tttagcttctaatattgctcatagtggtgcttctgttgatatggctattttttctttgcatttagctggtgcttcgtctattttaggtgctattaattttataactactattattaacatgcgtaggtcatatatggtttttagtcgtattcctttatttgcgtggtctgtttttattacagctttattattgcttttgtctttacctgtattggccggggctattacaatgcttttgactgatcgtaatttaaatactactttttttgatcctgctggtggtggtgatcctattttatatcaacatttgttt
>BK6SA1_3_4839
tttagcttctaatattgctcatagtggtgcttctgttgatatggctattttttctttgcatttagctggtgcttcgtctattttaggtgctattaattttataactactattattaacatgcgtaggtcatatatggtttttagtcgcattcctttatttgtgtggtctgtttttattacagctttattattgcttttgtctttacctgtattggccggggctattacaatgcttttgactgatcgtaatttaaatactactttttttgatcctgctggtggtggtgatcctattttatatcaacatttgttt
>BK6SA1_3_4847
tttagcttctaatattgctcatagtggtgcttctgttgatatggctattttttctttgcatttagctggtgcttcgtctattttaggtgctattaattttataactactattattaacatgcgtagttcatatatggtttttagtcgtattcctttatttgtgtggtctgtttttattacagctttattattgcttttgtctttacctgtattggccggggctattacaatgcttttgactgatcgtaatttaaatactactttttttgatcctgctggtggtggtgatcctattttatatcaacatttgttt
>BK6SA1_3_4914
ttagcttctaatattgctcatagtggtgcttctgttgatatggctattttttctttgcatttagctggtgcttcgtctattttaggtgctattaattttataactactattattaacatgcgtaggtcatatatggtttttagtcgtattcctttatttgtgtggtctgtttttattacagctttattattgcttttgtctttacctgtattggccggggctattacaatgcttttgactgatcgtaatttaaatactactttttttgatcctgctggtggtggtgatcctattttatatcaacatttgttt
>BK6SA1_3_5436
tttagcttctaatattgctcatagtggtgcttctgttgatatggctattttttctttgcatttagctggtgcttcgtctattttaggtgctattaattttataactactattattaacatgcgtaggtcatatatggtttttagtcgtatttctttatttgtgtggtctgtttttattacagctttattattgcttttgtctttacctgtattggccggggctattacaatgcttttgactgatcgtaatttaaatactactttttttgatcctgctggtggtggtgatcctattttatatcaacatttgttt
>BK6SA1_3_5747
tttagcttctaatattgctcatagtggtgcttctgttgatatggctattttttctttgcatttagctggtgcttcgtctattttaggtgcttttaattttataactactattattaacatgcgtaggtcatatatggtttttagtcgtattcctttatttgtgtggtctgtttttattacagctttattattgcttttgtctttacctgtattggccggggctattacaatgcttttgactgatcgtaatttaaatactactttttttgatcctgctggtggtggtgatcctattttatatcaacatttgttt
>BK6SA1_3_5962
tttagcttctaatattgctcatagtggtgcttctgttgacatggctattttttctttgcatttagctggtgcttcgtctattttaggtgctattaattttataactactattattaacatgcgtaggtcatatatggtttttagtcgtattcctttatttgtgtggtctgtttttattacagctttattattgcttttgtctttacctgtattggccggggctattacaatgcttttgactgatcgtaatttaaatactactttttttgatcctgctggtggtggtgatcctattttatatcaacatttgttt
>BK6SA1_3_6212
tttagcttctaatattgctcatagtggtgcttctgttgatatggctattttttctttgcatttagctggtgcttcgtctattttaggtgctattaattttataactactattattaacatgcgtaggtcatatatggtttttattcgtattcctttatttgtgtggtctgtttttattacagctttattattgcttttgtctttacctgtattggccggggctattacaatgcttttgactgatcgtaatttaaatactactttttttgatcctgctggtggtggtgatcctattttatatcaacatttgttt
>BK6SA1_3_6216
tttagcttctaatattgctcatagtggtgcttctgttgatatggctattttttctttgcatttagctggtgcttcgtctattttaggtgctattaattttataactactattattaacatgcgtaggtcatatatggtttttagtcgtattcctttatttgtgtggtctgtttttattacagctttattattgcttttgtccttacctgtattggccggggctattacaatgcttttgactgatcgtaatttaaatactactttttttgatcctgctggtggtggtgatcctattttatatcaacatttgttt
>BK6SA1_3_6525
tttagcttctaatattgctcatagtggtgctcctgttgatatggctattttttctttgcatttagctggtgcttcgtctattttaggtgctattaattttataactactattattaacatgcgtaggtcatatatggtttttagtcgtattcctttatttgtgtggtctgtttttattacagctttattattgcttttgtctttacctgtattggccggggctattacaatgcttttgactgatcgtaatttaaatactactttttttgatcctgctggtggtggtgatcctattttatatcaacatttgttt
>BK6SA1_3_6774
tttagcttctaatattgctcatagtggtgcttctgttgatatggctattttttctttgcatttagctggtgcttcgtctattttaggtgctattaattttataactactattattaacatgcgtaggtcatatatggtttttagtcgtattcctttatttgtgtggtctgtttttattacagctttattattgcttttgtctttacccgtattggccggggctattacaatgcttttgactgatcgtaatttaaatactactttttttgatcctgctggtggtggtgatcctattttatatcaacatttgttt
>BK6SA1_3_7018
tttagcttctaatattgctcatagtggtgcttctgctgatatggctattttttctttgcatttagctggtgcttcgtctattttaggtgctattaattttataactactattattaacatgcgtaggtcatatatggtttttagtcgtattcctttatttgtgtggtctgtttttattacagctttattattgcttttgtctttacctgtattggccggggctattacaatgcttttgactgatcgtaatttaaatactactttttttgatcctgctggtggtggtgatcctattttatatcaacatttgttt
>BK6SA1_3_7029
tttagcttctaatattgctcatagtggtgcttctgttgatatggctattttttctttgcatttagctggtgcttcgtctattttaggtgctattaattttataactactattattaacatgcgtaggtcatatatggtttttagtcgtattcctttatttgtgtggtctgtttttattacagctttattattgctttcgtctttacctgtattggccggggctattacaatgcttttgactgatcgtaatttaaatactactttttttgatcctgctggtggtggtgatcctattttatatcaacatttgttt
>BK6SA1_3_7176
tttagcttctaatattgctcatagtggtgcttctgttgatatggctattttttctttgcatttatctggtgcttcgtctattttaggtgctattaattttataactactattattaacatgcgtaggtcatatatggtttttagtcgtattcctttatttgtgtggtctgtttttattacagctttattattgcttttgtctttacctgtattggccggggctattacaatgcttttgactgatcgtaatttaaatactactttttttgatcctgctggtggtggtgatcctattttatatcaacatttgttt
>BK6SA1_3_7273
tttagcttctaatattgctcatagtggtgcttctgttgatatggctattttttctttgcatttagctggtgcttcgtctattttaggtgctattaattttataactactattattaacatgcgtaggtcatatatggtttttagtcgtattcctttatttgtgtggtctgtttttattacagctttattattgcttttgtctttacctgtattggccggggctattacaatgcttttgactgatcgtaatttaaatactactttttttgatcctgctggtggtggtgatcctactttatatcaacatttgttt
>BK6SA1_3_7416
tttagcttctaatattgctcatagtggtgcttctgttgatatggctattttttctttgcatttagctggtgcttcgtctactttaggtgctattaattttataactactattattaacatgcgtaggtcatatatggtttttagtcgtattcctttatttgtgtggtctgtttttattacagctttattattgcttttgtctttacctgtattggccggggctattacaatgcttttgactgatcgtaatttaaatactactttttttgatcctgctggtggtggtgatcctattttatatcaacatttgttt
>BK6SA1_3_7524
tttagcttctaatattgctcatagtggtgcttctgttgatatggctattttttctttgcatttagctggtgcttcgtctattttaggtgctattaattttataactactattattaacatgcgtaggtcatatatggtttttagtcgtattcctttatttgtgtggtctgtttttattacagctttattattgcttttgtctttacctgtattggccggggctattacaatgcttttgactgatcgtaatttaaatactactttttttgatcctgctggtggtggtgatcctattttatatcgacatttgttt
>BK6SA1_3_7896
tttagcttctaatattgctcatagtggtgcttctgttgatatggctattttttctttgcatttagctggtgcttcgtctattttaggtgctattaattttataactactattattaacatgcgtaggtcatatatggtttttagtcgtattcctttatttgtgtggtctgtttttattacagctttattattgcttttgtctttacctgtattggccggggctattacaatgcttttgactgatcgtaatttaaatactactttttttgatcctgctggtggtggtgatcctattttatatcaacatttattt
>BK6SA1_3_8088
tttagcttctaatattgctcatagtggtgcttctgttgatatggctattttttctttgcatttagctggtgcttcgtctattttaggtgctattaattttataactactattattaacatgcgtaggtcttatatggtttttagtcgtattcctttatttgtgtggtctgtttttattacagctttattattgcttttgtctttacctgtattggccggggctattacaatgcttttgactgatcgtaatttaaatactactttttttgatcctgctggtggtggtgatcctattttatatcaacatttgttt
>BK6SA1_3_8191
tctagcttctaatattgctcatagtggtgcttctgttgatatggctattttttctttgcatttagctggtgcttcgtctattttaggtgctattaattttataactactattattaacatgcgtaggtcatatatggtttttagtcgtattcctttatttgtgtggtctgtttttattacagctttattattgcttttgtctttacctgtattggccggggctattacaatgcttttgactgatcgtaatttaaatactactttttttgatcctgctggtggtggtgatcctattttatatcaacatttgttt
>BK6SA1_3_8209
tttagcttctaatattgctcatagtggtgcttctgtcgatatggctattttttctttgcatttagctggtgcttcgtctattttaggtgctattaattttataactactattattaacatgcgtaggtcatatatggtttttagtcgtattcctttatttgtgtggtctgtttttattacagctttattattgcttttgtctttacctgtattggccggggctattacaatgcttttgactgatcgtaatttaaatactactttttttgatcctgctggtggtggtgatcctattttatatcaacatttgttt
>BK6SA1_3_8277
tttagcttctaatattgctcatagtggtgcctctgttgatatggctattttttctttgcatttagctggtgcttcgtctattttaggtgctattaattttataactactattattaacatgcgtaggtcatatatggtttttagtcgtattcctttatttgtgtggtctgtttttattacagctttattattgcttttgtctttacctgtattggccggggctattacaatgcttttgactgatcgtaatttaaatactactttttttgatcctgctggtggtggtgatcctattttatatcaacatttgttt
>BK6SA1_3_8302
ctttagcttctaatattgctcatagtggtgcttctgttgatatggctattttttctttgcatttagctggtgcttcgtctattttaggtgctattaattttataactactattattaacatgcgtaggtcatatatggtttttagtcgtattcctttatttgtgtggtctgtttttattacagctttattattgcttttgtctttacctgtattggccggggctattacaatgcttttgactgatcgtaatttaaatactactttttttgatcctgctggtggtggtgatcctattttatatcaacatttgttt
>BK6SA1_3_8434
tttagcttctaatattgctcatagtggtgcttctgttgatatggctattttttctttgcatttagctggtgcttcgtctattttaggtgctattaattttataactactattattaacatgcgtgggtcatatatggtttttagtcgtattcctttatttgtgtggtctgtttttattacagctttattattgcttttgtctttacctgtattggccggggctattacaatgcttttgactgatcgtaatttaaatactactttttttgatcctgctggtggtggtgatcctattttatatcaacatttgttt
>BK6SA1_3_8445
tttagcttctaatattgctcatagtggtgcttctgttgatatggctattttttctttgcatttagctggtgcttcgtctattttaggtgctattaattttataactactattattaacatgcgtaggtcatatatggtttttagtcgtattcctttatttgtgtggtctgtttttattacagctttattattgcttttgtctttacctgtattggccggggctattacgatgcttttgactgatcgtaatttaaatactactttttttgatcctgctggtggtggtgatcctattttatatcaacatttgttt
>BK6SA1_3_8448
tttagcttctaatattgctcatagtggtgcttctgttgatatggctattttttctttgcatttagctggtgcttcgtctattttaggtgctattaattttataactactattattaacatgcgtaggtcatatatggtttttagtcgtattcctttatttgtttggtctgtttttattacagctttattattgcttttgtctttacctgtattggccggggctattacaatgcttttgactgatcgtaatttaaatactactttttttgatcctgctggtggtggtgatcctattttatatcaacatttgttt
>BK6SA1_3_8798
tttagcttctaatattgctcatagtggtgcttctgttgatatggctattttttctttgcatttagcaggtgcttcgtctattttaggtgctattaattttataactactattattaacatgcgtaggtcatatatggtttttagtcgtattcctttatttgtgtggtctgtttttattacagctttattattgcttttgtctttacctgtattggccggggctattacaatgcttttgactgatcgtaatttaaatactactttttttgatcctgctggtggtggtgatcctattttatatcaacatttgttt
>BK6SA1_3_9015
tttagcttccaatattgctcatagtggtgcttctgttgatatggctattttttctttgcatttagctggtgcttcgtctattttaggtgctattaattttataactactattattaacatgcgtaggtcatatatggtttttagtcgtattcctttatttgtgtggtctgtttttattacagctttattattgcttttgtctttacctgtattggccggggctattacaatgcttttgactgatcgtaatttaaatactactttttttgatcctgctggtggtggtgatcctattttatatcaacatttgttt
>BK6SA1_3_9539
tttagcttctaatattgctcatagtggtgcttctgttgatatggctattttttctttgcatttagctggcgcttcgtctattttaggtgctattaattttataactactattattaacatgcgtaggtcatatatggtttttagtcgtattcctttatttgtgtggtctgtttttattacagctttattattgcttttgtctttacctgtattggccggggctattacaatgcttttgactgatcgtaatttaaatactactttttttgatcctgctggtggtggtgatcctattttatatcaacatttgttt
>BK6SA1_3_9743
tttagcttctaatattgctcatagtggtgcttctgttgatatggctattttttctttgcatttagctggtgcttcgtctattttaggtgctattaattttataactactattattaacattcgtaggtcatatatggtttttagtcgtattcctttatttgtgtggtctgtttttattacagctttattattgcttttgtctttacctgtattggccggggctattacaatgcttttgactgatcgtaatttaaatactactttttttgatcctgctggtggtggtgatcctattttatatcaacatttgttt
>BK6SA1_3_9872
tttagcttctaatattgctcatagtggtgcttctgttgatatggctattttttctttgcatttagctggtgcttcgtctattttaggtgctattaattttataactactattattaacatgcgtaggtcatatatggtttttagtcgtattcctttatttgtgtggtctgtttttattacagctttattattgcttttgtctttacctgtattggccgaggctattacaatgcttttgactgatcgtaatttaaatactactttttttgatcctgctggtggtggtgatcctattttatatcaacatttgttt
>BK6SA1_3_9990
tttagcttctaatattgctcatagtggtgcttctgttgatatggctattttttctttgcatttagctggtgcttcgtctattttaggtgctattaattttataactactattattaacatgcgtaggtcatatatggtttttagtcgtattcctttatttgtgtggtctgtctttattacagctttattattgcttttgtctttacctgtattggccggggctattacaatgcttttgactgatcgtaatttaaatactactttttttgatcctgctggtggtggtgatcctattttatatcaacatttgttt
>BK6SA1_3_10029
tttagcttctaatattgctcatagtggtgcttctgttgatatggctattttctctttgcatttagctggtgcttcgtctattttaggtgctattaattttataactactattattaacatgcgtaggtcatatatggtttttagtcgtattcctttatttgtgtggtctgtttttattacagctttattattgcttttgtctttacctgtattggccggggctattacaatgcttttgactgatcgtaatttaaatactactttttttgatcctgctggtggtggtgatcctattttatatcaacatttgttt
>BK6SA1_3_10118
tttagcttctaatattgctcatagtggtgcttctgttgatatggctattttttctttgcatttagctggtgcttcgtctattttaggtgctattaattttataactactattattaacatgcgtaggttatatatggtttttagtcgtattcctttatttgtgtggtctgtttttattacagctttattattgcttttgtctttacctgtattggccggggctattacaatgcttttgactgatcgtaatttaaatactactttttttgatcctgctggtggtggtgatcctattttatatcaacatttgttt
>BK6SA1_3_10125
tttagcttctaatattgctcatagtggtgcttctgttgatatggctattttttctctgcatttagctggtgcttcgtctattttaggtgctattaattttataactactattattaacatgcgtaggtcatatatggtttttagtcgtattcctttatttgtgtggtctgtttttattacagctttattattgcttttgtctttacctgtattggccggggctattacaatgcttttgactgatcgtaatttaaatactactttttttgatcctgctggtggtggtgatcctattttatatcaacatttgttt
>BK6SA1_3_10138
tttagcttctaatattgctcatagtggtgcttctgttgatatggctattttttctttgcatttagctggtgcttcgtctattttaggtgctattaattttataactactattattaacatgcgtaggtcatatatggtttttagtcgtattcctttatttgtgtggtctgttcttattacagctttattattgcttttgtctttacctgtattggccggggctattacaatgcttttgactgatcgtaatttaaatactactttttttgatcctgctggtggtggtgatcctattttatatcaacatttgttt
>BK6SA1_3_10184
tttagcttctaatattgctcatagtggtgcttctgttgatatggctattttttctttgcatttagctggtgcttcgtctattttaggtgctattaattttataactactattattaacatgcgtaggtcatatatgttttttagtcgtattcctttatttgtgtggtctgtttttattacagctttattattgcttttgtctttacctgtattggccggggctattacaatgcttttgactgatcgtaatttaaatactactttttttgatcctgctggtggtggtgatcctattttatatcaacatttgttt
>BK6SA1_3_10293
tttagcttctaatattgctcatagtggtgcttctgttgatatggctattttttctttgcatttagctggtgcttcgtctattttaggtgctattaattttataactactattattaacatgcgtaggtcatatatggtttttagtcgtattcctttatttgtgtggtctgtttttattacagctttattattgcttttgtctttacctgtattggccggggctattacaatgcttttgactgatcgtaatttaagtactactttttttgatcctgctggtggtggtgatcctattttatatcaacatttgttt
>BK6SA1_3_10324
tttagcttctaatattgctcatagtggtgcttctgttgatatggctattttttctttgcatttagctggtgcttcgtctattttaggtgctattaattttataactactatcattaacatgcgtaggtcatatatggtttttagtcgtattcctttatttgtgtggtctgtttttattacagctttattattgcttttgtctttacctgtattggccggggctattacaatgcttttgactgatcgtaatttaaatactactttttttgatcctgctggtggtggtgatcctattttatatcaacatttgttt
>BK6SA1_3_10680
tttagctcctaatattgctcatagtggtgcttctgttgatatggctattttttctttgcatttagctggtgcttcgtctattttaggtgctattaattttataactactattattaacatgcgtaggtcatatatggtttttagtcgtattcctttatttgtgtggtctgtttttattacagctttattattgcttttgtctttacctgtattggccggggctattacaatgcttttgactgatcgtaatttaaatactactttttttgatcctgctggtggtggtgatcctattttatatcaacatttgttt
>BK6SA1_3_11316
tttagcttctaatattgctcatagtggtgcttctgttgatatggctattttttctttgcatttagctggtgcttcgtctattttaggtgctattaattttataactactattattaacatgcgtaggtcatatatggtttttagtcgtattcctttatttgtgtggtctgtttttattacagctttattattgcttttgtctttacctgtattggccggggctattacaatgcttttgactgatcgtaatttaaatactactttttttgatcctgctggtggtggtgatcctattttatatcaacgtttgttt
>BK6SA1_3_11375
tttagcttctaatattgctcatagtggtgcttctgttgatatggctattttttctttgcatttagctggtgcttcgtctattttaggtgctattaattttataaccactattattaacatgcgtaggtcatatatggtttttagtcgtattcctttatttgtgtggtctgtttttattacagctttattattgcttttgtctttacctgtattggccggggctattacaatgcttttgactgatcgtaatttaaatactactttttttgatcctgctggtggtggtgatcctattttatatcaacatttgttt
>BK6SA1_3_11465
tttagcttctaatattgctcatagtggtgcttctgttgatatggctattttttctttgcatttagctggtgcttcgtctattttaggtgctattaattttataactactattattaacatgcgtaggtcatatatggtttttagtcgtattcctttatttgtgtggtctgtttttattacagctttattattgcttttgtctttacctgtattggccggggctattacaatgcttttgactgatcgtaatttaaatactactttttttgatcctgctggtggcggtgatcctattttatatcaacatttgttt
>BK6SA1_3_11554
tttagcttctaatattgctcatagtggtgcttctgttgatatggctattttttctttgcatttagctggtgcttcgtctattttaggtgctattaattttataactactattattaacatgcgtaggtcatatatggtttttagtcgtattcctttatttgtgtggtctgtttttattacagctttattattgcttttgtctttacctgtattggccggggctattacaatgcttttgactggtcgtaatttaaatactactttttttgatcctgctggtggtggtgatcctattttatatcaacatttgttt
>BK6SA1_3_11649
tttagcttctaatattgctcatagtggtgcttctgttgatatggctattttttctttgcatttagctggtgcttcgtctattttaggtgctattaattttataactactattattaacatgcgtaggtcatatatggcttttagtcgtattcctttatttgtgtggtctgtttttattacagctttattattgcttttgtctttacctgtattggccggggctattacaatgcttttgactgatcgtaatttaaatactactttttttgatcctgctggtggtggtgatcctattttatatcaacatttgttt
>BK6SA1_3_11814
tttagcttctaatattgctcatagtggtgcttctgttgatatggctattttttctttgcatttagctggtgcttcgcctattttaggtgctattaattttataactactattattaacatgcgtaggtcatatatggtttttagtcgtattcctttatttgtgtggtctgtttttattacagctttattattgcttttgtctttacctgtattggccggggctattacaatgcttttgactgatcgtaatttaaatactactttttttgatcctgctggtggtggtgatcctattttatatcaacatttgttt
>BK6SA1_3_12008
tttagcttctaatattgctcatagtggtgcttctgttgatatggctattttttctttgcatttagctggtgcttcgtctattttaggtgctattaattttataactactattattaacatgcgtaggtcatatatggtttttagtcgtattcctttatttgtgtggtctgtttttattacagctttattattgcttttgtctttacctgtattggccggggctactacaatgcttttgactgatcgtaatttaaatactactttttttgatcctgctggtggtggtgatcctattttatatcaacatttgttt
>BK6SA1_3_12120
tttagcttctaatattgctcatagtggtgcttctgttgatatggctattttttctttgcatttagctggtgctttgtctattttaggtgctattaattttataactactattattaacatgcgtaggtcatatatggtttttagtcgtattcctttatttgtgtggtctgtttttattacagctttattattgcttttgtctttacctgtattggccggggctattacaatgcttttgactgatcgtaatttaaatactactttttttgatcctgctggtggtggtgatcctattttatatcaacatttgttt
>BK6SA1_4_435
tttagcttctaatattgctcatagtggtgcttctgttgatatggctattttttctttgcatttagctggtgcttcgtctattttaggtgctattaattttataactactattattaacatgcgtaggtcatatatggtttttagtcgtattcctttatttgtgtggtctgtttttattacagctttattattgcttttgtctttacctgtattggccggggctattacaatgcttttgactgatcgtaatttaaatactactttttttgatcctgctggtggtggtgatcctattttatatcaacatttgttt
>BK6SA1_4_1171
tttagcttctaatattgctcatagtggtgcttctgttgatatggctattttttctttgcatttagctggtgcttcgtctattttaggtgctattaattttataactactattattaacatgcgtaggtcatatatggtttttagtcgtattcctttatttgtgtggtctgtttttattacagctttattattgcttttgtctttacctgtattggccggggctattacaatgcttttgactgatcgtaatttaaatactactttttttgatcctgctggtggtggtgatcctattttatatcaacatttgttc
>BK6SA1_4_1490
tttagcttctaatattgctcatagtggtgcttctgttgatatggctattttttctttgcatttagctggtgcttcgtctattttaggtgctattaattttataactactattattaacatgcgtaggtcatatatggtttttagtcgtattcctttatttgtgtggtctgtttttattacagctttattattgcttttgtctttacctgtattggccggggctattacaatgcttttgactgatcgtaatttaaatactactttttttgatcctgctggtggtggtgatcctattttatatcaacatttgtt
>BK6SA1_4_1881
tttagcttctaatattgctcatagtggtgcttctgttgatatggctattttttctttgcatttagctggtgcttcgtctattttaggtgctattaattttataactactattattaacatgcgtaggtcatatatggtttttagtcgtattcctttatttgtgtggtctgtttttattacagctttattattgcttttgtctttacctgtattggccggggctattacaatgcttttgactgatcgtaatttaaatactactttttttgatcctgctggtggtggtgatcctattttatatcagcatttgttt
>BK6SA1_4_2024
tttagcttctaatattgctcatagtggtgcttctgttgatatggctattttttctttgcatttagctggtgcttcgtctattttaggtgctattaattttataactactattattaacatgcgtaggtcatatatggtttttagtcgtatttctttatttgtgtggtctgtttttattacagctttattattgcttttgtctttacctgtattggccggggctattacaatgcttttgactgatcgtaatttaaatactactttttttgatcctgctggtggtggtgatcctattttatatcaacatttgttt
>BK6SA1_4_2597
tttagcttctaatattgctcatagtggtgcttctgttgatatggctattttttctttgcatttagctggtgcttcgtctattttaggtgctattaattttataactactattattaacatgcgtaggtcatatatggtttttagtcgtattcctttatttgtgtggtctgtttttattacagctttattattgcttttgtctttacctgtattggccggggctattacaatgcttttgactgatcgtaatttaaatactactttttttgatcctgctggtggtggtgatcctattttatatcaacatttattt
>BK6SA1_4_2726
tttagcttctaatattgctcatagtggtgcttctgttgatatggctattttttctttgcatttagctggtgcttcgtctattttaggtgctattaattttataactactattattaacatgcgtaggtcatatatggtttttagtcgtattcctttatttgtgtggtctgtttttattacagctttattattgcttttgtctttacctgtattggccggggctattacgatgcttttgactgatcgtaatttaaatactactttttttgatcctgctggtggtggtgatcctattttatatcaacatttgttt
>BK6SA1_4_2984
tttagcttctaatattgctcatagtggtgcttctgttgatatggctattttttctttgcatttagctggtgcttcgtctattttaggcgctattaattttataactactattattaacatgcgtaggtcatatatggtttttagtcgtattcctttatttgtgtggtctgtttttattacagctttattattgcttttgtctttacctgtattggccggggctattacaatgcttttgactgatcgtaatttaaatactactttttttgatcctgctggtggtggtgatcctattttatatcaacatttgttt
>BK6SA1_4_3060
tttagcttctaatattgctcatagtggtgcttctgttgatatggctattttttctctgcatttagctggtgcttcgtctattttaggtgctattaattttataactactattattaacatgcgtaggtcatatatggtttttagtcgtattcctttatttgtgtggtctgtttttattacagctttattattgcttttgtctttacctgtattggccggggctattacaatgcttttgactgatcgtaatttaaatactactttttttgatcctgctggtggtggtgatcctattttatatcaacatttgttt
>BK6SA1_4_3068
tttagcttctaatattgctcatagtggtgcttctgttgatatggctattttttctttgcatttagctggtgcttcgtctattttaggtgctattaattttataactactattattaacatgcgtaggtcatatatgttttttagtcgtattcctttatttgtgtggtctgtttttattacagctttattattgcttttgtctttacctgtattggccggggctattacaatgcttttgactgatcgtaatttaaatactactttttttgatcctgctggtggtggtgatcctattttatatcaacatttgttt
>BK6SA1_4_3288
tttagcttctaatattgctcatagtggtgcttctgttgatatggctattttttctttgcatttagctggtgcttcgtctattttaggtgctattaattttataactactattattaacatgcgtaggtcatatatggtttttagtcgtattcctttatttgtgtggtctgtttttattacagctttattattgcttttgtctttacctgtattggccggggctattacaatgcttttgactgatcgtaatttaaatactactttttttgatcctgctggtggtggtgatcctattttatatcaacgtttgttt
>BK6SA1_4_3340
tttagcttctaatattgctcatagtggtgcttctgttgatatggctattttttccttgcatttagctggtgcttcgtctattttaggtgctattaattttataactactattattaacatgcgtaggtcatatatggtttttagtcgtattcctttatttgtgtggtctgtttttattacagctttattattgcttttgtctttacctgtattggccggggctattacaatgcttttgactgatcgtaatttaaatactactttttttgatcctgctggtggtggtgatcctattttatatcaacatttgttt
>BK6SA1_5_371
tttagcttctaatattgctcatagtggtgcttctgttgatatggctattttttctttgcatttagctggtgcttcgtctattttaggtgctattaattttataactactattattaacatgcgtaggtcatatatggtttttagtcgtattcctttatttgtgtggtctgtttttattacagctttattattgcttttgtctttacctgtattggccggggctattacaatgcttttgactgatcgtaatttaaatactactttttttgatcctgctggtggtggtgatcctattttatatcaacatttgttt
>BK6SA1_5_819
tttagcttctaatattgctcatagtggtgcttctgttgatatggctattttttctttgcatttagctggtgcttcgtctattttaggtgctattaattttataactactattattaacatgcgtaggtcatatatggtttttagtcgtattcctttatttgtgtggtctgtttttattacagctttattattgcttttgtctttacctgtattggccggggctattacaatgcttttgactgatcgtaatttaaatactactttttttgatcctgctggtggtggtgatcctattttatatcaacatttgttc
>BK6SA1_5_1012
tttagcttctaatattgctcatagtggtgcttctgttgatatggctattttttctttgcatttagctggtgcttcgtctattttaggtgctattaattttataactactattattaacatgcgtaggtcatatatggtttttagtcgtattcctttatttgtgtggtctgtttttattacagctttattattgcttttgtctttacctgtattggccggggctattacaatgcttttgactgatcgtaatttaaatactactttttttgatcctgctggtggtggtgatcctattttatatcaacatttgtt
>BK6SA1_5_1368
tttagcttctaatattgctcatagtggtgcttctgttgatatggctattttttctttgcatttagctggtgcttcgtctattttaggtgctattaattttataactactattattaacatgcgtaggtcatatatggtttttggtcgtattcctttatttgtgtggtctgtttttattacagctttattattgcttttgtctttacctgtattggccggggctattacaatgcttttgactgatcgtaatttaaatactactttttttgatcctgctggtggtggtgatcctattttatatcaacatttgttt
>BK6SA1_5_1460
tttagcttctaatattgctcatagtggtgcttctgttgatatggctattttttctttgcatttagctggtgcttcgtctattttaggtgctattaattttataactactattattaacatgcgtaggtcatatatggtttttagtcgtattcctttatttgtgtggtctgtttttattacagctttattattgcttttgtccttacctgtattggccggggctattacaatgcttttgactgatcgtaatttaaatactactttttttgatcctgctggtggtggtgatcctattttatatcaacatttgttt
>BK6SA1_5_1640
tttagcttctaatattgctcatagtggtgcttctgttgatatggctattttttctttgcatttagctggtgcttcgtctattttaggtgctattaattttataactactattattaacatgcgtaggtcatatatggtttttagtcgtattcctttatttgtgtggtctgtttttattacagctttattattgcttttgtctttacctgtattggccggggctattacaatgcttttgactgatcgtaatttaaatactactttttttgatcctgctggtggtggtgatcctattttatatcgacatttgttt
>BK6SA1_5_1821
tttagcttccaatattgctcatagtggtgcttctgttgatatggctattttttctttgcatttagctggtgcttcgtctattttaggtgctattaattttataactactattattaacatgcgtaggtcatatatggtttttagtcgtattcctttatttgtgtggtctgtttttattacagctttattattgcttttgtctttacctgtattggccggggctattacaatgcttttgactgatcgtaatttaaatactactttttttgatcctgctggtggtggtgatcctattttatatcaacatttgttt
>BK6SB1_1_530
tttagcttctaatattgctcatagtggtgcttctgttgatatggctattttttctttgcatttagctggtgcttcgtctattttaggtgctattaattttataactactattattaacatgcgtaggtcatatatggtttttagtcgtattcctttatttgtgtggtctgtttttattacagctttattattgcttttgtctttacctgtattggccggggctattacaatgcttttgactgatcgtaatttaaatactactttttttgatcctgctggtggtggtgatcctattttatatcaacatttgttt
>BK6SB1_1_544
tttagcttctaatattgctcatagtggtgcttctgttgatatggctattttttctttgcatttagctggtgcttcgtctattttaggtgctattaattttataactactattattaacatgcgtaggtcatatatggtttttagtcgtattcctttatttgtgtggtctgtttttattacagctttattattgcttttgtctttacctgtattggccggggctattacaatgcttttgactgatcgtaatttaaatactactttttttgatcctgctggtggtggtgatcctattctatatcaacatttgttt
>BK6SB1_1_1337
tttagcttctaatattgctcatagtggtgcttctgttgatatggctattttttctttgcatttagctggtgcttcgtctattttaggtgctattaattttataactactattattaacatgcgtaggtcatatatggtttttagtcgtattcctttatttgtgtggtctgtttttattacagctttattattgcttttgtctttacctgtattggccggggctattacaatgcttttgactgatcgtaatttaaatactacttttttgatcctgctggtggtggtgatcctattttatatcaacatttgttt
>BK6SB1_1_1645
tttagcttctaatattgctcatagtggtgcttctgttgatatggctattttttctttgcatttagctggtgcttcgtctattttaggtgctattaattttataactactattattaacatgcgtaggtcatatatggtttttagtcgtattcctttatttgtgtggtctgtttttattacagctttattattgcttttgtctttacctgtattggccggggctattacaatgcttttgactgatcgtaatttaaatactactttttttgatcctgctggtggtggtgatcctattttatatcaacatttgttc
>BK6SB1_1_2198
tttagcttctaatattgctcatagtggtgcttctgttgatatggctattttttctttgcatttagctggtgcttcgtctattttaggtgctattaattttataactactattattaacatgcgtaggtcatatatggtttttagtcgtattcctttatttgtgtggtctgtttttattacagctttattattgcttttgtctttacctgtattggccggggctattacaatgcttttgactgatcgtaatttaaatactactttttttgatcctgctggtggtggtgatcctattttatatcaacatttgtt
>BK6SB1_1_2352
tttagcttctaatattgctcatagtggtgcttctgttgatatggctattttttctttgcatttagctggtgcttcgtctattttaggtgctattaattttataactactattattaacatgcgcaggtcatatatggtttttagtcgtattcctttatttgtgtggtctgtttttattacagctttattattgcttttgtctttacctgtattggctggggctattacaatgcttttgactgatcgtaatttaaatactactttttttgatcctgctggtggtggtgatcctattttatatcaacatttgttt
>BK6SB1_1_2677
tttagcttctaatattgctcatagtggtgcttctgttgatatggctattttttctttgcatttagctggtgcttcgtctattttaggtgctattaattttataactactattattaacatgcgtaggtcatatatggtttttagtcgtattcctttatttgtgtggtctgtttttattacagccttattattgcttttgtctttacctgtattggccggggctattacaatgcttttgactgatcgtaatttaaatactactttttttgatcctgctggtggtggtgatcctattttatatcaacatttgttt
>BK6SB1_1_2883
tttagcttctaatattgctcatagtggtgcttctgttgatatggctattttttctttgcatttagctggtgcttcgtctattttaggtgctattaattttataactactattattaacatgcgtaggtcatatatggtttttagtcgcattcctttatttgtgtggtctgtttttattacagctttattattgcttttgtctttacctgtattggccggggctattacaatgcttttgactgatcgtaatttaaatactactttttttgatcctgctggtggtggtgatcctattttatatcaacatttgttt
>BK6SB1_1_2928
ttagcttctaatattgctcatagtggtgcttctgttgatatggctattttttctttgcatttagctggtgcttcgtctattttaggtgctattaattttataactactattattaacatgcgtaggtcatatatggtttttagtcgtattcctttatttgtgtggtctgtttttattacagctttattattgcttttgtctttacctgtattggccggggctattacaatgcttttgactgatcgtaatttaaatactactttttttgatcctgctggtggtggtgatcctattttatatcaacatttgttt
>BK6SB1_1_3448
tttagcttctaatattgctcatagtggtgcttctgttgacatggctattttttctttgcatttagctggtgcttcgtctattttaggtgctattaattttataactactattattaacatgcgtaggtcatatatggtttttagtcgtattcctttatttgtgtggtctgtttttattacagctttattattgcttttgtctttacctgtattggccggggctattacaatgcttttgactgatcgtaatttaaatactactttttttgatcctgctggtggtggtgatcctattttatatcaacatttgttt
>BK6SB1_1_3689
tttagcttctaatattgctcatagtggtgctcctgttgatatggctattttttctttgcatttagctggtgcttcgtctattttaggtgctattaattttataactactattattaacatgcgtaggtcatatatggtttttagtcgtattcctttatttgtgtggtctgtttttattacagctttattattgcttttgtctttacctgtattggccggggctattacaatgcttttgactgatcgtaatttaaatactactttttttgatcctgctggtggtggtgatcctattttatatcaacatttgttt
>BK6SB1_1_3786
tttagcttctaatattgctcatagtggtgcttctgttgatatggctattttttctttgcatttagctggtgcttcgtctattttaggtgctattaattttataactactattattaacatgcgtaggtcatatatggtttttagtcgtattcctttatttgtgtggtctgtttttattacagctttattattgcttttgtctttacccgtattggccggggctattacaatgcttttgactgatcgtaatttaaatactactttttttgatcctgctggtggtggtgatcctattttatatcaacatttgttt
>BK6SB1_1_4128
tttagcttctaatattgctcatagtggtgcttctgttgatatggctattttttctttgcatttagctggtgcttcgtctattttaggtgctattaattttataactactattattaacatgcgtaggtcatatatggtttttagtcgtattcctttatttgtgtggtctgtttttattacagctttattattgcttttgtctttacctgtattggccggggctattacaatgcttttgactgatcgtaatttaaatactactttttttgatcctgctggtggtggtgatcctattttatatcgacatttgttt
>BK6SB1_1_4279
tttagcttctaatattgctcatagtggtgcttctgttgatatggctattttttctttgcatttagctggtgcttcgtctattttaggtgctattaattttataactactattattaacatgcgtaggtcatatatggtttttagtcgtattcctttatttgtgtggtctgtttttattacagctttattattgcttttgtctttacctgtattggccggggctattacaatgcttttgactgatcgtaatttaaatactactttttttgatcctgctggtggtggtgatcctattttatatcaacatttattt
>BK6SB1_1_4401
tctagcttctaatattgctcatagtggtgcttctgttgatatggctattttttctttgcatttagctggtgcttcgtctattttaggtgctattaattttataactactattattaacatgcgtaggtcatatatggtttttagtcgtattcctttatttgtgtggtctgtttttattacagctttattattgcttttgtctttacctgtattggccggggctattacaatgcttttgactgatcgtaatttaaatactactttttttgatcctgctggtggtggtgatcctattttatatcaacatttgttt
>BK6SB1_1_4408
tttagcttctaatattgctcatagtggtgcttctgtcgatatggctattttttctttgcatttagctggtgcttcgtctattttaggtgctattaattttataactactattattaacatgcgtaggtcatatatggtttttagtcgtattcctttatttgtgtggtctgtttttattacagctttattattgcttttgtctttacctgtattggccggggctattacaatgcttttgactgatcgtaatttaaatactactttttttgatcctgctggtggtggtgatcctattttatatcaacatttgttt
>BK6SB1_1_4432
tttagcttctaatattgctcatagtggtgcctctgttgatatggctattttttctttgcatttagctggtgcttcgtctattttaggtgctattaattttataactactattattaacatgcgtaggtcatatatggtttttagtcgtattcctttatttgtgtggtctgtttttattacagctttattattgcttttgtctttacctgtattggccggggctattacaatgcttttgactgatcgtaatttaaatactactttttttgatcctgctggtggtggtgatcctattttatatcaacatttgttt
>BK6SB1_1_4437
ctttagcttctaatattgctcatagtggtgcttctgttgatatggctattttttctttgcatttagctggtgcttcgtctattttaggtgctattaattttataactactattattaacatgcgtaggtcatatatggtttttagtcgtattcctttatttgtgtggtctgtttttattacagctttattattgcttttgtctttacctgtattggccggggctattacaatgcttttgactgatcgtaatttaaatactactttttttgatcctgctggtggtggtgatcctattttatatcaacatttgttt
>BK6SB1_1_4484
tttagcttctaatattgctcatagtggtgcttctgttgatatggctattttttctttgcatttagctggtgcttcgtctattttaggtgctattaattttataactactattattaacatgcgtaggtcatatatggtttttagtcgtattcctttatttgtgtggtctgtttttattacagctttattattgcttttgtctttacctgtattggccggggctattacgatgcttttgactgatcgtaatttaaatactactttttttgatcctgctggtggtggtgatcctattttatatcaacatttgttt
>BK6SB1_1_4807
tttagcttctaatattgctcatagtggtgcttctgttgatatggctgttttttctttgcatttagctggtgcttcgtctattttaggtgctattaattttataactactattattaacatgcgtaggtcatatatggtttttagtcgtattcctttatttgtgtggtctgtttttattacagctttattattgcttttgtctttacctgtattggccggggctattacaatgcttttgactgatcgtaatttaaatactactttttttgatcctgctggtggtggtgatcctattttatatcaacatttgttt
>BK6SB1_1_4858
tttagcttctaatattgctcatagtggtgcttctgttgatatggctattttttctttgcatttagctggtgcttcgtctattttaggtgctattaattttataactactattattaacatgcgtaggtcatatatggtttttagtcgtattcctttatttgtgtggtctgtttttattacagctttattattgcttttgtctttacctgtattggccggggctattacaatgcttttgactgatcgtaatttaaatactactttttctgatcctgctggtggtggtgatcctattttatatcaacatttgttt
>BK6SB1_1_4897
tttagcttctaatattgctcatagtggtgcttctgttgatatggctattttttctttgcatttagctggcgcttcgtctattttaggtgctattaattttataactactattattaacatgcgtaggtcatatatggtttttagtcgtattcctttatttgtgtggtctgtttttattacagctttattattgcttttgtctttacctgtattggccggggctattacaatgcttttgactgatcgtaatttaaatactactttttttgatcctgctggtggtggtgatcctattttatatcaacatttgttt
>BK6SB1_1_4970
tttagcttctaatattgctcatagtggtgcttctgttgatatggctattttttctttgcatttagctggtgcttcgtctattttaggtgctattaattttataactactattattaacattcgtaggtcatatatggtttttagtcgtattcctttatttgtgtggtctgtttttattacagctttattattgcttttgtctttacctgtattggccggggctattacaatgcttttgactgatcgtaatttaaatactactttttttgatcctgctggtggtggtgatcctattttatatcaacatttgttt
>BK6SB1_1_5084
tttagcttctaatattgctcatagtggtgcttctgttgatatggctattttctctttgcatttagctggtgcttcgtctattttaggtgctattaattttataactactattattaacatgcgtaggtcatatatggtttttagtcgtattcctttatttgtgtggtctgtttttattacagctttattattgcttttgtctttacctgtattggccggggctattacaatgcttttgactgatcgtaatttaaatactactttttttgatcctgctggtggtggtgatcctattttatatcaacatttgttt
>BK6SB1_1_5126
tttagcttctaatattgctcatagtggtgcttctgttgatatggctattttttctctgcatttagctggtgcttcgtctattttaggtgctattaattttataactactattattaacatgcgtaggtcatatatggtttttagtcgtattcctttatttgtgtggtctgtttttattacagctttattattgcttttgtctttacctgtattggccggggctattacaatgcttttgactgatcgtaatttaaatactactttttttgatcctgctggtggtggtgatcctattttatatcaacatttgttt
>BK6SB1_1_5132
tttagcttctaatattgctcatagtggtgcttctgttgatatggctattttttctttgcatttagctggtgcttcgtctattttaggtgctattaattttataactactattattaacatgcgtaggtcatatatggtttttagtcgtattcctttatttgtgtggtctgttcttattacagctttattattgcttttgtctttacctgtattggccggggctattacaatgcttttgactgatcgtaatttaaatactactttttttgatcctgctggtggtggtgatcctattttatatcaacatttgttt
>BK6SB1_1_5151
tttagcttctaatattgctcatagtggtgcttctgttgatatggctattttttctttgcatttagctggtgcttcgtctattttaggtgctattaattttataactactattattaacatgcgtaggtcatatatgttttttagtcgtattcctttatttgtgtggtctgtttttattacagctttattattgcttttgtctttacctgtattggccggggctattacaatgcttttgactgatcgtaatttaaatactactttttttgatcctgctggtggtggtgatcctattttatatcaacatttgttt
>BK6SB1_1_5171
cttagcttctaatattgctcatagtggtgcttctgttgatatggctattttttctttgcatttagctggtgcttcgtctattttaggtgctattaattttataactactattattaacatgcgtaggtcatatatggtttttagtcgtattcctttatttgtgtggtctgtttttattacagctttattattgcttttgtctttacctgtattggccggggctattacaatgcttttgactgatcgtaatttaaatactactttttttgatcctgctggtggtggtgatcctattttatatcaacatttgttt
>BK6SB1_1_5191
tttagcttctaatattgctcatagtggtgcttctgttgatatggctattttttctttgcatttagctggtgcttcgtctattttaggtgctattaattttataactactattgttaacatgcgtaggtcatatatggtttttagtcgtattcctttatttgtgtggtctgtttttattacagctttattattgcttttgtctttacctgtattggccggggctattacaatgcttttgactgatcgtaatttaaatactactttttttgatcctgctggtggtggtgatcctattttatatcaacatttgttt
>BK6SB1_1_5199
tttagcttctaatattgctcatagtggtgcttctgttgatatggctattttttctttgcatttagctggtgcttcgtctattttaggtgctattaattttataactactattattaacatgcgtaggtcatatatggtttttagtcgtattcctttatttgtgtggtctgtttttattacagctttattattgcttttgtctttacctgtattggccggggctattacaatgcttttgactgatcgtaatttaaatactactctttttgatcctgctggtggtggtgatcctattttatatcaacatttgttt
>BK6SB1_1_5277
tttagcttctaatattgctcatagtggtgcttctgttgatatggctattttttctttgcatttagctggtgcttcgtctattttaggtgctattaattttataactactattattaacatgcgtaggtcatatatggtttttagtcgtattcctttatttgtgtggtctgtttttattacagctttatttttgcttttgtctttacctgtattggccggggctattacaatgcttttgactgatcgtaatttaaatactactttttttgatcctgctggtggtggtgatcctattttatatcaacatttgttt
>BK6SB1_1_5333
tttagctcctaatattgctcatagtggtgcttctgttgatatggctattttttctttgcatttagctggtgcttcgtctattttaggtgctattaattttataactactattattaacatgcgtaggtcatatatggtttttagtcgtattcctttatttgtgtggtctgtttttattacagctttattattgcttttgtctttacctgtattggccggggctattacaatgcttttgactgatcgtaatttaaatactactttttttgatcctgctggtggtggtgatcctattttatatcaacatttgttt
>BK6SB1_1_5367
tttagcttctaatattgctcatagtggtgcttctgttgatatggctattttttctttgcatttagctggtgcttcgtctattttaggtgctattaattttataactactattattaacctgcgtaggtcatatatggtttttagtcgtattcctttatttgtgtggtctgtttttattacagctttattattgcttttgtctttacctgtattggccggggctattacaatgcttttgactgatcgtaatttaaatactactttttttgatcctgctggtggtggtgatcctattttatatcaacatttgttt
>BK6SB1_1_5580
tttagcttctaatattgctcatagtggtgcttctgttgatatggctattttttctttgcatttagctggtgcttcgtctattttaggtgctattaattttataactactattattaacatgcgtaggtcatatatggtttttagtcgtattcctttatttgtgtggtctgtttttattacagctttattattgcttttgtctttacctgtattggccggggctattacaatgcttttgactgatcgtaatttaaatactgctttttttgatcctgctggtggtggtgatcctattttatatcaacatttgttt
>BK6SB1_1_5754
tttagcttctaatattgctcatagtggtgcttctgttgatatggctattttttccttgcatttagctggtgcttcgtctattttaggtgctattaattttataactactattattaacatgcgtaggtcatatatggtttttagtcgtattcctttatttgtgtggtctgtttttattacagctttattattgcttttgtctttacctgtattggccggggctattacaatgcttttgactgatcgtaatttaaatactactttttttgatcctgctggtggtggtgatcctattttatatcaacatttgttt
>BK6SB1_1_5844
tttagcttctaatattgctcatagtggtgcttctgttgatatggctattttttctttgcatttagctggtgcttcgtctattttaggtgctattgattttataactactattattaacatgcgtaggtcatatatggtttttagtcgtattcctttatttgtgtggtctgtttttattacagctttattattgcttttgtctttacctgtattggccggggctattacaatgcttttgactgatcgtaatttaaatactactttttttgatcctgctggtggtggtgatcctattttatatcaacatttgttt
>BK6SB1_2_609
tttagcttctaatattgctcatagtggtgcttctgttgatatggctattttttctttgcatttagctggtgcttcgtctattttaggtgctattaattttataactactattattaacatgcgtaggtcatatatggtttttagtcgtattcctttatttgtgtggtctgtttttattacagctttattattgcttttgtctttacctgtattggccggggctattacaatgcttttgactgatcgtaatttaaatactactttttttgatcctgctggtggtggtgatcctattttatatcaacatttgttt
>BK6SB1_2_1513
tttagcttctaatattgctcatagtggtgcttctgttgatatggctattttttctttgcatttagctggtgcttcgtctattttaggtgctattaattttataactactattattaacatgcgtaggtcatatatggtttttagtcgtattcctttatttgtgtggtctgtttttattacagctttattattgcttttgtctttacctgtattggccggggctattacaatgcttttgactgatcgtaatttaaatactactttttttgatcctgctggtggtggtgatcctattttatatcaacat
>BK6SB1_2_1545
tttagcttctaatattgctcatagtggtgcttctgttgatatggctattttttctttgcatttagctggtgcttcgtctattttaggtgctattaattttataactactattattaacatgcgtaggtcatatatggtttttagtcgtattcctttatttgtgtggtctgtttttattacagctttattattgcttttgtctttacctgcattggccggggctattacaatgcttttgactgatcgtaatttaaatactactttttttgatcctgctggtggtggtgatcctattttatatcaacatttgttt
>BK6SB1_2_1660
tttagcttctaatattgctcatagtggtgcttctgttgatatggctattttttctttgcatttagctggtgcttcgtctattttaggtgctattaattttataactactattattaacatgcgtaggtcatatatggtttttagtcgtattcctttatttgtgtggtctgtttttattacagctttattattgcttttgtctttacctgtattggccggggctattacaatgcttttgactgatcgtaatttaaatactacttttttgatcctgctggtggtggtgatcctattttatatcaacatttgttt
>BK6SB1_2_2099
tttagcttctaatattgctcatagtggtgcttctgttgatatggctattttttctttgcatttagctggtgcttcgtctattttaggtgctattaattttataactactattattaacatgcgtaggtcatatatggtttttagtcgtattcctttatttgtgtggtctgtttttattacagctttattattgcttttgtctttacctgtattggccggggctattacaatgcttttgactgatcgtaatttaaatactactttttttgatcctgctggtggtggtgatcctattttatatcaacatttgttc
>BK6SB1_2_2892
tttagcttctaatattgctcatagtggtgcttctgttgatatggctattttttctttgcatttagctggtgcttcgtctattttaggtgctattaattttataactactattattaacatgcgtaggtcatatatggtttttagtcgtattcctttatttgtgtggtctgtttttattacagctttattattgcttttgtctttacctgtattggccggggctattacaatgcttttgactgatcgtaatttaaatactactttttttgatcctgctggtggtggtgatcctattttatatcaacatttgtt
>BK6SB1_2_3207
tttagcttctaatattgctcatagtggtgcttctgttgatatggctattttttctttgcatttagctggtgcttcgtctattttaggtgctattaattttataactactattatcaacatgcgtaggtcatatatggtttttagtcgtattcctttatttgtgtggtctgtttttattacagctttattattgcttttgtctttacctgtattggccggggctattacaatgcttttgactgatcgtaatttaaatactactttttttgatcctgctggtggtggtgatcctattttatatcaacatttgttt
>BK6SB1_2_3607
tttagcttctaatattgctcatagtggtgcttctgttgatatggctattttttctttgcatttagctggtgcttcgtctattttaggtgctattaattttataactactattattaacatgcgtaggtcatatatggtttttagtcgtattcctttatttgtgtggtctgtttttattacagccttattattgcttttgtctttacctgtattggccggggctattacaatgcttttgactgatcgtaatttaaatactactttttttgatcctgctggtggtggtgatcctattttatatcaacatttgttt
>BK6SB1_2_3831
tttagcttctaatattgctcatagtggtgcttctgttgatatggctattttttctttgcatttagctggtgcttcgtctattttaggtgctattaattttataactactattattaacatgcgtaggtcatatatggtttttagtcgtattcctttatttgcgtggtctgtttttattacagctttattattgcttttgtctttacctgtattggccggggctattacaatgcttttgactgatcgtaatttaaatactactttttttgatcctgctggtggtggtgatcctattttatatcaacatttgttt
>BK6SB1_2_3921
tttagcttctaatattgctcatagtggtgcttctgttgatatggctattttttctttgcatttagctggtgcttcgtctattttaggtgctattaattttataactactattattaacatgcgtagttcatatatggtttttagtcgtattcctttatttgtgtggtctgtttttattacagctttattattgcttttgtctttacctgtattggccggggctattacaatgcttttgactgatcgtaatttaaatactactttttttgatcctgctggtggtggtgatcctattttatatcaacatttgttt
>BK6SB1_2_3981
ttagcttctaatattgctcatagtggtgcttctgttgatatggctattttttctttgcatttagctggtgcttcgtctattttaggtgctattaattttataactactattattaacatgcgtaggtcatatatggtttttagtcgtattcctttatttgtgtggtctgtttttattacagctttattattgcttttgtctttacctgtattggccggggctattacaatgcttttgactgatcgtaatttaaatactactttttttgatcctgctggtggtggtgatcctattttatatcaacatttgttt
>BK6SB1_2_4018
tttagcttctaatattgctcatagtggtgcttctgttgatatggctattttttctttgcatttagctggtgcttcgtctattttaggtgctattaattttataactactattattaacatgcgtaggtcatatatggtttttagtcgtattcctttatttgtgtggtctgtttttattacagctttattattgcttttgtctttacctgtattggccggggctattacaatgcttttgactgatcgtaatttaaatactactttttttgatcctgctggtggtggtgatcctattttatatcagcatttgttt
>BK6SB1_2_4384
tttagcttctaatattgctcatagtggtgcttctgttgatatggctattttttctttgcatttagctggtgcttcgtctattttaggtgctattaattttataactactattattaacatgcgtaggtcatatatggtttttagtcgtatttctttatttgtgtggtctgtttttattacagctttattattgcttttgtctttacctgtattggccggggctattacaatgcttttgactgatcgtaatttaaatactactttttttgatcctgctggtggtggtgatcctattttatatcaacatttgttt
>BK6SB1_2_4491
tttagcttctaatattgctcatagtggtgcttctgttgatatggctattttttctttgcatttagctggtgcttcgtctattttaggtgctattaattttataactactactattaacatgcgtaggtcatatatggtttttagtcgtattcctttatttgtgtggtctgtttttattacagctttattattgcttttgtctttacctgtattggccggggctattacaatgcttttgactgatcgtaatttaaatactactttttttgatcctgctggtggtggtgatcctattttatatcaacatttgttt
>BK6SB1_2_4629
tttagcttctaatattgctcatagtggtgcttctgttgatatggctattttttctttgcatttagctggtgcttcgtctattttaggtgcttttaattttataactactattattaacatgcgtaggtcatatatggtttttagtcgtattcctttatttgtgtggtctgtttttattacagctttattattgcttttgtctttacctgtattggccggggctattacaatgcttttgactgatcgtaatttaaatactactttttttgatcctgctggtggtggtgatcctattttatatcaacatttgttt
>BK6SB1_2_4980
tttagcttctaatattgctcatagtggtgcttctgttgatatggctattttttctttgcatttagctggtgcttcgtctattttaggtgctattaattttataactactattattaacatgcgtaggtcatatatggtttttattcgtattcctttatttgtgtggtctgtttttattacagctttattattgcttttgtctttacctgtattggccggggctattacaatgcttttgactgatcgtaatttaaatactactttttttgatcctgctggtggtggtgatcctattttatatcaacatttgttt
>BK6SB1_2_4986
tttagcttctaatattgctcatagtggtgcttctgttgatatggctattttttctttgcatttagctggtgcttcgtctattttaggtgctattaattttataactactattattaacatgcgtaggtcatatatggtttttagtcgtattcctttatttgtgtggtctgtttttattacagctttattattgcttttgtccttacctgtattggccggggctattacaatgcttttgactgatcgtaatttaaatactactttttttgatcctgctggtggtggtgatcctattttatatcaacatttgttt
>BK6SB1_2_5363
tttagcttctaatattgctcatagtggtgcttctgttgatatggctattttttctttgcatttagctggtgcttcgtctattttaggtgctattaattttataactactattattaacatgcgtaggtcatatatggtttttagtcgtattcctttatttgtgtggtctgtttttattacagctttattattgcttttgtctttacccgtattggccggggctattacaatgcttttgactgatcgtaatttaaatactactttttttgatcctgctggtggtggtgatcctattttatatcaacatttgttt
>BK6SB1_2_5385
tttagcttctaatattgctcatagtggtgcttctgttgatacggctattttttctttgcatttagctggtgcttcgtctattttaggtgctattaattttataactactattattaacatgcgtaggtcatatatggtttttagtcgtattcctttatttgtgtggtctgtttttattacagctttattattgcttttgtctttacctgtattggccggggctattacaatgcttttgactgatcgtaatttaaatactactttttttgatcctgctggtggtggtgatcctattttatatcaacatttgttt
>BK6SB1_2_5720
tttagcttctaatattgctcatagtggtgcttctgttgatatggctattttttctttgcatttagctggtgcttcgtctattttaggtgctattaattttataactactattattaacatgcgtaggtcatatatggtttttagtcgtattcctttatttgtgtggtctgtttttattacagctttattgttgcttttgtctttacctgtattggccggggctattacaatgcttttgactgatcgtaatttaaatactactttttttgatcctgctggtggtggtgatcctattttatatcaacatttgttt
>BK6SB1_2_5735
tttagcttctaatattgctcatagtggtgcttctgttgatatggctattttttctttgcatttagctggtgcttcgtctattttaggtgctattaattttataactactattattaacatgcgtaggtcatatatggtttttagtcgtattcctttatttgtgtggtctgtttttattacagctttattattgcttttgtctttacctgtattggccggggctattacaatgcttttgactgatcgtaatttaaatactactttttttgatcctgctggtggtggtgatcctactttatatcaacatttgttt
>BK6SB1_2_5908
tttagcttctaatattgctcatagtggtgcttctgttgatatggctattttttctttgcatttagctggtgcttcgtctattttaggtgctattaattttataactactattattaacatgcgtaggtcatatatggtttttagtcgtattcctttatttgtgtggtctgtttttattacagctttattattgcttttgtctttacctgtattggccggggctattacaatgcttttgactgatcgtaatttaaatactactttttttgatcctgctggtggtggtgatcctattttatatcgacatttgttt
>BK6SB1_2_6181
tttagcttctaatattgctcatagtggtgcttctgttgatatggctattttttctttgcatttagctggtgcttcgtctattttaggtgctattaattttataactactattattaacatgcgtaggtcatatatggtttttagtcgtattcctttatttgtgtggtctgtttttattacagctttattattgcttttgtctttacctgtattggccggggctattacaatgcttttgactgatcgtaatttaaatactactttttttgatcctgctggtggtggtgatcctattttatatcaacatttattt
>BK6SB1_2_6427
tttagcttctaatattgctcatagtggtgcctctgttgatatggctattttttctttgcatttagctggtgcttcgtctattttaggtgctattaattttataactactattattaacatgcgtaggtcatatatggtttttagtcgtattcctttatttgtgtggtctgtttttattacagctttattattgcttttgtctttacctgtattggccggggctattacaatgcttttgactgatcgtaatttaaatactactttttttgatcctgctggtggtggtgatcctattttatatcaacatttgttt
>BK6SB1_2_6436
ctttagcttctaatattgctcatagtggtgcttctgttgatatggctattttttctttgcatttagctggtgcttcgtctattttaggtgctattaattttataactactattattaacatgcgtaggtcatatatggtttttagtcgtattcctttatttgtgtggtctgtttttattacagctttattattgcttttgtctttacctgtattggccggggctattacaatgcttttgactgatcgtaatttaaatactactttttttgatcctgctggtggtggtgatcctattttatatcaacatttgttt
>BK6SB1_2_6528
tttagcttctaatattgctcatagtggtgcttctgttgatatggctattttttctttgcatttagctggtgcttcgtctattttaggtgctattaattttataactactattattaacatgcgtaggtcatatatggtttttagtcgtattcctttatttgtgtggtctgtttttattacagctttattattgcttttgtctttacctgtattggccggggctattacgatgcttttgactgatcgtaatttaaatactactttttttgatcctgctggtggtggtgatcctattttatatcaacatttgttt
>BK6SB1_2_6612
tttagcttctaatattgctcatagtggtgcttctgttgatatggctattttttctttgcatttagctggtgcttcgtctattttaggtgctattaattttataactactattattaacatgcgtaggtcatatatggtttttagtcgtattccttaatttgtgtggtctgtttttattacagctttattattgcttttgtctttacctgtattggccggggctattacaatgcttttgactgatcgtaatttaaatactactttttttgatcctgctggtggtggtgatcctattttatatcaacatttgttt
>BK6SB1_2_6758
tttagcttctaatattgctcatagtggtgcttctgttgatatggctattttttctttgcatttagcaggtgcttcgtctattttaggtgctattaattttataactactattattaacatgcgtaggtcatatatggtttttagtcgtattcctttatttgtgtggtctgtttttattacagctttattattgcttttgtctttacctgtattggccggggctattacaatgcttttgactgatcgtaatttaaatactactttttttgatcctgctggtggtggtgatcctattttatatcaacatttgttt
>BK6SB1_2_6898
tttagcttccaatattgctcatagtggtgcttctgttgatatggctattttttctttgcatttagctggtgcttcgtctattttaggtgctattaattttataactactattattaacatgcgtaggtcatatatggtttttagtcgtattcctttatttgtgtggtctgtttttattacagctttattattgcttttgtctttacctgtattggccggggctattacaatgcttttgactgatcgtaatttaaatactactttttttgatcctgctggtggtggtgatcctattttatatcaacatttgttt
>BK6SB1_2_7202
tttagcttctaatattgctcatagtggtgcttctgttgatatggctattttttctttgcatttagctggtgcttcgtctattttaggtgctattaattttataactactattattaacatgcgtaggtcatatatggtttttagtcgtattcctttatttgtgtggtctgtttttattacagctttattattgcttttgtctttacctgtattggccggggctattacaatgcttttgactgatcgtaatttaaatactactttttctgatcctgctggtggtggtgatcctattttatatcaacatttgttt
>BK6SB1_2_7416
tttagcttctaatattgctcatagtggtgcttctgttgatatggctattttttctttgcatttagctggtgcttcgtctattttaggtgctattaattttataactactattattaacattcgtaggtcatatatggtttttagtcgtattcctttatttgtgtggtctgtttttattacagctttattattgcttttgtctttacctgtattggccggggctattacaatgcttttgactgatcgtaatttaaatactactttttttgatcctgctggtggtggtgatcctattttatatcaacatttgttt
>BK6SB1_2_7580
tttagcttctaatattgctcatagtggtgcttctgttgatatggctattttttctttgcatttagctggtgcttcgtctattttaggtgctattaattttataactactattattaacatgcgtaggtcatatatggtttttagtcgtattcctttatttgtgtggtctgtctttattacagctttattattgcttttgtctttacctgtattggccggggctattacaatgcttttgactgatcgtaatttaaatactactttttttgatcctgctggtggtggtgatcctattttatatcaacatttgttt
>BK6SB1_2_7609
tttagcttctaatattgctcatagtggtgcttctgttgatatggctattttctctttgcatttagctggtgcttcgtctattttaggtgctattaattttataactactattattaacatgcgtaggtcatatatggtttttagtcgtattcctttatttgtgtggtctgtttttattacagctttattattgcttttgtctttacctgtattggccggggctattacaatgcttttgactgatcgtaatttaaatactactttttttgatcctgctggtggtggtgatcctattttatatcaacatttgttt
>BK6SB1_2_7633
tttagcttctaatattgctcatagtggtgcttctgttgatatggctattttttctttgcatttagctggtgcttcgtctattttaggtgctattaattttataactactattattaacatgcgtaggtcatatatggtttttagtcgtattcctttatttgtgtggtctgtttttattacagctttattattgcttttgtctttacctgtattggccggggctattacaatgcttttgactgatcgtaatttaaatactactttttttgatcctgctggtggtggtgatcctattttatgtcaacatttgttt
>BK6SB1_2_7672
tttagcttctaatattgctcatagtggtgcttctgttgatatggctattttttctttgcatttagctggtgcttcgtctattttaggtgctattaattttataactactattattaacatgcgtaggttatatatggtttttagtcgtattcctttatttgtgtggtctgtttttattacagctttattattgcttttgtctttacctgtattggccggggctattacaatgcttttgactgatcgtaatttaaatactactttttttgatcctgctggtggtggtgatcctattttatatcaacatttgttt
>BK6SB1_2_7676
tttagcttctaatattgctcatagtggtgcttctgttgatatggctattttttctctgcatttagctggtgcttcgtctattttaggtgctattaattttataactactattattaacatgcgtaggtcatatatggtttttagtcgtattcctttatttgtgtggtctgtttttattacagctttattattgcttttgtctttacctgtattggccggggctattacaatgcttttgactgatcgtaatttaaatactactttttttgatcctgctggtggtggtgatcctattttatatcaacatttgttt
>BK6SB1_2_7681
tttagcttctaatattgctcatagtggtgcttctgttgatatggctattttttctttgcatttagctggtgcttcgtctattttaggtgctattaattttataactactattattaacatgcgtaggtcatatatggtttttagtcgtattcctttatttgtgtggtctgttcttattacagctttattattgcttttgtctttacctgtattggccggggctattacaatgcttttgactgatcgtaatttaaatactactttttttgatcctgctggtggtggtgatcctattttatatcaacatttgttt
>BK6SB1_2_7795
tttagcttctaatattgctcatagtggtgcttctgttgatatggctattttttctttgcatttagctggtgcttcgtctattttaggtgctattaattttataactactattattaacatgcgtaggtcatatatggtttttagtcgtattcctttatttgtgtggtctgtttttattacagctttattattgcttttgtctttacctgtattggccggggctattacaatgcttttgactgatcgtaatttaagtactactttttttgatcctgctggtggtggtgatcctattttatatcaacatttgttt
>BK6SB1_2_7820
tttagcttctaatattgctcatagtggtgcttctgttgatatggctattttttctttgcatttagctggtgcttcgtctattttaggtgctattaattttataactactattattaacatgcgtaggtcatatatggtttttagtcgtattcctttatttgtgtggtctgtttttattacagctttattattgcttttgtctttacctgtattggccggggctattacaatgcttttgactgatcgtaatttaaatactactctttttgatcctgctggtggtggtgatcctattttatatcaacatttgttt
>BK6SB1_2_7825
tttagcttctaatattgctcatagtggtgcttctgttgatatggctattttttctttgcatttagctggtgcttcgtctattttaggtgctattaattttataactactatcattaacatgcgtaggtcatatatggtttttagtcgtattcctttatttgtgtggtctgtttttattacagctttattattgcttttgtctttacctgtattggccggggctattacaatgcttttgactgatcgtaatttaaatactactttttttgatcctgctggtggtggtgatcctattttatatcaacatttgttt
>BK6SB1_2_7952
tttagcttctaatattgctcatagtggtgcttctgttgatatggctattttttctttgcatttagctggtgcttcgtctattttaggtgctattaattttataactactattattaacatgcgtaggtcatatatggtttttagtcgtattcctttatttgtgtggtctgtttttattacagctttatttttgcttttgtctttacctgtattggccggggctattacaatgcttttgactgatcgtaatttaaatactactttttttgatcctgctggtggtggtgatcctattttatatcaacatttgttt
>BK6SB1_2_8395
tttagcttctaatattgctcatagtggtgcttctgttgatatggctattttttctttgcatttagctggtgcttcgtctattttaggtgctattaattttataactactattattaacatgcgtaggtcatatatggtttttagtcgtattcctttatttgtgtggtctgtttttattacagctttattattgcttttgtctttacctgtattggccggggctattacaatgcttttgactgatcgtaatttaaatactgctttttttgatcctgctggtggtggtgatcctattttatatcaacatttgttt
>BK6SB1_2_8416
tttagcttctaatattgctcatagtggtgcttctgttgatatggctattttttctttgcatttagctggtgcttcgtctattttaggtgctattaattttataactactattattaacatgcgtaggtcatatatggtttttagtcgtattcctttatttgtgtggtctgtttttattacagctttattattgcttttgtctttacctgtattggccggggctattacaatgcttttggctgatcgtaatttaaatactactttttttgatcctgctggtggtggtgatcctattttatatcaacatttgttt
>BK6SB1_2_8423
tttagcttctaatattgctcatagtggtgcttctgttgatatggctattttttctttgcatttagctggtgcttcgtctattttaggtgctattaattttataactactattattaacatgcgtaggtcatatatggtttttagtcgtattcctttatttgtgtggtctgtttttattacagctttattattgcttttgtctttacctgtattggccggggctattacaatgcttttgactgatcgtaatttaaatactactttttttgatcctgctggtggtggtgatcctattttatatcaacgtttgttt
>BK6SB1_2_8463
tttagcttctaatattgctcatagtggtgcttctgttgatatggctattttttctttgcatttagctggtgcttcgtctattttaggtgctattaattttataaccactattattaacatgcgtaggtcatatatggtttttagtcgtattcctttatttgtgtggtctgtttttattacagctttattattgcttttgtctttacctgtattggccggggctattacaatgcttttgactgatcgtaatttaaatactactttttttgatcctgctggtggtggtgatcctattttatatcaacatttgttt
>BK6SB1_2_8515
tttagcttctaatattgctcatagtggtgcttctgttgatatggctattttttctttgcatttagctggtgcttcgtctattttaggtgctattaattttataactactattattaacatgcgtaggtcatatatggtttttagtcgtattcctttatttgtgtggtctgtttttattacagctttattattgcttttgtctttacctgtattggccggggctattacaatgcttttgactgatcgtaatttaaatactactttttttgatcctgctggtggcggtgatcctattttatatcaacatttgttt
>BK6SB1_2_8546
tttagcttctaatattgctcatagtggtgcttctgttgatatggctattttttctttgcatttagctggtgcttcgtctattttaggtgctattaattttataactactattattaacatgcgtaggtcatatatggtttttagtcgtattcctttatttgtgtggtctgtttttattacagctttattattgcttttgcctttacctgtattggccggggctattacaatgcttttgactgatcgtaatttaaatactactttttttgatcctgctggtggtggtgatcctattttatatcaacatttgttt
>BK6SB1_2_8639
tttagcttctaatattgctcatagtggtgcttctgttgatatggctattttttctttgcatttagctggtgcttcgtctattttaggtgctattaattttataactactattattaacatgcgtaggtcatatatggcttttagtcgtattcctttatttgtgtggtctgtttttattacagctttattattgcttttgtctttacctgtattggccggggctattacaatgcttttgactgatcgtaatttaaatactactttttttgatcctgctggtggtggtgatcctattttatatcaacatttgttt
>BK6SB1_2_8650
tttagcttctaatattgctcatagtggtgcttctgttgatatggctattttttccttgcatttagctggtgcttcgtctattttaggtgctattaattttataactactattattaacatgcgtaggtcatatatggtttttagtcgtattcctttatttgtgtggtctgtttttattacagctttattattgcttttgtctttacctgtattggccggggctattacaatgcttttgactgatcgtaatttaaatactactttttttgatcctgctggtggtggtgatcctattttatatcaacatttgttt
>BK6SB1_2_8980
tttagcttctaatattgctcatagtggtgcttctgttgatatggctattttttctttgcatttagctggtgcttcgtctattttaggtgctattaattttataactactattattaacatgcgtaggtcatatatggtttttagtcgtattcctttatttgtgtggtccgtttttattacagctttattattgcttttgtctttacctgtattggccggggctattacaatgcttttgactgatcgtaatttaaatactactttttttgatcctgctggtggtggtgatcctattttatatcaacatttgttt
>BK6SB1_3_680
tttagcttctaatattgctcatagtggtgcttctgttgatatggctattttttctttgcatttagctggtgcttcgtctattttaggtgctattaattttataactactattattaacatgcgtaggtcatatatggtttttagtcgtattcctttatttgtgtggtctgtttttattacagctttattattgcttttgtctttacctgtattggccggggctattacaatgcttttgactgatcgtaatttaaatactactttttttgatcctgctggtggtggtgatcctattttatatcaacatttgttt
>BK6SB1_3_702
tttagcttctaatattgctcatagtggtgcttctgttgatatggctattttttctttgcatttagctggtgcttcgtctattttaggtgctattaattttataactactattattaacatgcgtaggtcatatatggtttttagtcgtattcctttatttgtgtggtctgtttttattacagctttattattgcttttgtctttacctgtattggccggggctattacaatgcttttgactgatcgtaatttaaatactactttttttgatcctgctggtggtggtgatcctattctatatcaacatttgttt
>BK6SB1_3_1813
tttagcttctaatattgctcatagtggtgcttctgttgatatggctattttttctttgcatttagctggtgcttcgtctattttaggtgctattaattttataactactattattaacatgcgtaggtcatatatggtttttagtcgtattcctttatttgtgtggtctgtttttattacagctttattattgcttttgtctttacctgtattggccggggctattacaatgcttttgactgatcgtaatttaaatactactttttttgatcctgctggtggtggtgatcctattttatatcaacat
>BK6SB1_3_1851
tttagcttctaatattgctcatagtggtgcttctgttgatatggctattttttctttgcatttagctggtgcttcgtctattttaggtgctattaattttataactactattattaacatgcgtaggtcatatatggtttttagtcgtattcctttatttgtgtggtctgtttttattacagctttattattgcttttgtctttacctgcattggccggggctattacaatgcttttgactgatcgtaatttaaatactactttttttgatcctgctggtggtggtgatcctattttatatcaacatttgttt
>BK6SB1_3_1978
tttagcttctaatattgctcatagtggtgcttctgttgatatggctattttttctttgcatttagctggtgcttcgtctattttaggtgctattaattttataactactattattaacatgcgtaggtcatatatggtttttagtcgtattcctttatttgtgtggtctgtttttattacagctttattattgcttttgtctttacctgtattggccggggctattacaatgcttttgactgatcgtaatttaaatactacttttttgatcctgctggtggtggtgatcctattttatatcaacatttgttt
>BK6SB1_3_2518
tttagcttctaatattgctcatagtggtgcttctgttgatatggctattttttctttgcatttagctggtgcttcgtctattttaggtgctattaattttataactactattattaacatgcgtaggtcatatatggtttttagtcgtattcctttatttgtgtggtctgtttttattacagctttattattgcttttgtctttacctgtattggccggggctattacaatgcttttgactgatcgtaatttaaatactactttttttgatcctgctggtggtggtgatcctattttatatcaacatttgttc
>BK6SB1_3_3568
tttagcttctaatattgctcatagtggtgcttctgttgatatggctattttttctttgcatttagctggtgcttcgtctattttaggtgctattaattttataactactattattaacatgcgtaggtcatatatggtttttagtcgtattcctttatttgtgtggtctgtttttattacagctttattattgcttttgtctttacctgtattggccggggctattacaatgcttttgactgatcgtaatttaaatactactttttttgatcctgctggtggtggtgatcctattttatatcaacatttgtt
>BK6SB1_3_4643
tttagcttctaatattgctcatagtggtgcttctgttgatatggctattttttctttgcatttagctggtgcttcgtctattttaggtgctattaattttataactactattattaacatgcgtaggtcatatatggtttttagtcgtattcctttatttgtgtggtctgtttttattacagctttattattgcttttgtctttacctgtattggccggggctattacaatgcttttgactgatcgtaatttaaatactactttttttgatcctgctggtggtggtgatcctattttatatcaacatt
>BK6SB1_3_4830
tttagcttctaatattgctcatagtggtgcttctgttgatatggctattttttctttgcatttagctggtgcttcgtctattttaggtgctattaattttataactactattattaacatgcgtaggtcatatatggtttttagtcgtattcctttatttgcgtggtctgtttttattacagctttattattgcttttgtctttacctgtattggccggggctattacaatgcttttgactgatcgtaatttaaatactactttttttgatcctgctggtggtggtgatcctattttatatcaacatttgttt
>BK6SB1_3_4953
tttagcttctaatattgctcatagtggtgcttctgttgatatggctattttttctttgcatttagctggtgcttcgtctattttaggtgctattaattttataactactattattaacatgcgtagttcatatatggtttttagtcgtattcctttatttgtgtggtctgtttttattacagctttattattgcttttgtctttacctgtattggccggggctattacaatgcttttgactgatcgtaatttaaatactactttttttgatcctgctggtggtggtgatcctattttatatcaacatttgttt
>BK6SB1_3_5038
ttagcttctaatattgctcatagtggtgcttctgttgatatggctattttttctttgcatttagctggtgcttcgtctattttaggtgctattaattttataactactattattaacatgcgtaggtcatatatggtttttagtcgtattcctttatttgtgtggtctgtttttattacagctttattattgcttttgtctttacctgtattggccggggctattacaatgcttttgactgatcgtaatttaaatactactttttttgatcctgctggtggtggtgatcctattttatatcaacatttgttt
>BK6SB1_3_5614
tttagcttctaatattgctcatagtggtgcttctgttgatatggctattttttctttgcatttagctggtgcttcgtctattttaggtgctattaattttataactactattattaacatgcgtaggtcatatatggtttttagtcgtatttctttatttgtgtggtctgtttttattacagctttattattgcttttgtctttacctgtattggccggggctattacaatgcttttgactgatcgtaatttaaatactactttttttgatcctgctggtggtggtgatcctattttatatcaacatttgttt
>BK6SB1_3_6430
tttagcttctaatattgctcatagtggtgcttctgttgatatggctattttttctttgcatttagctggtgcttcgtctattttaggtgctattaattttataactactattattaacatgcgtaggtcatatatggtttttattcgtattcctttatttgtgtggtctgtttttattacagctttattattgcttttgtctttacctgtattggccggggctattacaatgcttttgactgatcgtaatttaaatactactttttttgatcctgctggtggtggtgatcctattttatatcaacatttgttt
>BK6SB1_3_6771
tttagcttctaatattgctcatagtggtgctcctgttgatatggctattttttctttgcatttagctggtgcttcgtctattttaggtgctattaattttataactactattattaacatgcgtaggtcatatatggtttttagtcgtattcctttatttgtgtggtctgtttttattacagctttattattgcttttgtctttacctgtattggccggggctattacaatgcttttgactgatcgtaatttaaatactactttttttgatcctgctggtggtggtgatcctattttatatcaacatttgttt
>BK6SB1_3_7038
tttagcttctaatattgctcatagtggtgcttctgttgatatggctattttttctttgcatttagctggtgcttcgtctattttaggtgctattaattttataactactattattaacatgcgtaggtcatatatggtttttagtcgtattcctttatttgtgtggtctgtttttattacagctttattattgcttttgtctttacccgtattggccggggctattacaatgcttttgactgatcgtaatttaaatactactttttttgatcctgctggtggtggtgatcctattttatatcaacatttgttt
>BK6SB1_3_7289
tttagcttctaatattgctcatagtggtgcttctgttgatatggctattttttctttgcatttagctggtgcttcgtctattttaggtgctattaattttataactactattattaacatgcgtaggtcatatatggtttttagtcgtattcctttatttgtgtggtctgtttttattacagctttattattgctttcgtctttacctgtattggccggggctattacaatgcttttgactgatcgtaatttaaatactactttttttgatcctgctggtggtggtgatcctattttatatcaacatttgttt
>BK6SB1_3_7511
tttagcttctaatattgctcatagtggtgcttctgttgatatggctattttttctttgcatttagctggtgcttcgtctattttaggtgctattaattttataactactattattaacatgcgtaggtcatatatggtttttagtcgtattcctttatttgtgtggtctgtttttattacagctttattgttgcttttgtctttacctgtattggccggggctattacaatgcttttgactgatcgtaatttaaatactactttttttgatcctgctggtggtggtgatcctattttatatcaacatttgttt
>BK6SB1_3_7541
tttagcttctaatattgctcatagtggtgcttctgttgatatggctattttttctttgcatttagctggtgcttcgtctattttaggtgctattaattttataactactattattaacatgcgtaggtcatatatggtttttagtcgtattcctttatttgtgtggtctgtttttattacagctttattattgcttttgtctttacctgtattggccggggctattacaatgcttttgactgatcgtaatttaaatactactttttttgatcctgctggtggtggtgatcctactttatatcaacatttgttt
>BK6SB1_3_8230
tttagcttctaatattgctcatagtggtgcttctgttgatatggctattttttctttgcatttagctggtgcttcgtctattttaggtgctattaattttataactactattattaacatgcgtaggtcatatatggtttttagtcgtattcctttatttgtgtggtctgtttttattacagctttattattgcttttgtctttacctgtattggccggggctattacaatgcttttgactgatcgtaatttaaatactactttttttgatcctgctggtggtggtgatcctattttatatcaacatttattt
>BK6SB1_3_8455
tttagcttctaatattgctcatagtggtgcttctgttgatatggctattttttctttgcatttagctggtgcttcgtctattttaggtgctattaattttataactactattattaacatgcgtaggtcttatatggtttttagtcgtattcctttatttgtgtggtctgtttttattacagctttattattgcttttgtctttacctgtattggccggggctattacaatgcttttgactgatcgtaatttaaatactactttttttgatcctgctggtggtggtgatcctattttatatcaacatttgttt
>BK6SB1_3_8604
tttagcttctaatattgctcatagtggtgcttctgtcgatatggctattttttctttgcatttagctggtgcttcgtctattttaggtgctattaattttataactactattattaacatgcgtaggtcatatatggtttttagtcgtattcctttatttgtgtggtctgtttttattacagctttattattgcttttgtctttacctgtattggccggggctattacaatgcttttgactgatcgtaatttaaatactactttttttgatcctgctggtggtggtgatcctattttatatcaacatttgttt
>BK6SB1_3_8678
tttagcttctaatattgctcatagtggtgcctctgttgatatggctattttttctttgcatttagctggtgcttcgtctattttaggtgctattaattttataactactattattaacatgcgtaggtcatatatggtttttagtcgtattcctttatttgtgtggtctgtttttattacagctttattattgcttttgtctttacctgtattggccggggctattacaatgcttttgactgatcgtaatttaaatactactttttttgatcctgctggtggtggtgatcctattttatatcaacatttgttt
>BK6SB1_3_8694
ctttagcttctaatattgctcatagtggtgcttctgttgatatggctattttttctttgcatttagctggtgcttcgtctattttaggtgctattaattttataactactattattaacatgcgtaggtcatatatggtttttagtcgtattcctttatttgtgtggtctgtttttattacagctttattattgcttttgtctttacctgtattggccggggctattacaatgcttttgactgatcgtaatttaaatactactttttttgatcctgctggtggtggtgatcctattttatatcaacatttgttt
>BK6SB1_3_8965
tttagcttctaatattgctcatagtggtgcttctgttgatatggctattttttctttgcatttagctggtgcttcgtctattttaggtgctattaattttataactactattattaacatgcgtaggtcatatatggtttttagtcgtattccttaatttgtgtggtctgtttttattacagctttattattgcttttgtctttacctgtattggccggggctattacaatgcttttgactgatcgtaatttaaatactactttttttgatcctgctggtggtggtgatcctattttatatcaacatttgttt
>BK6SB1_3_9412
tttagcttccaatattgctcatagtggtgcttctgttgatatggctattttttctttgcatttagctggtgcttcgtctattttaggtgctattaattttataactactattattaacatgcgtaggtcatatatggtttttagtcgtattcctttatttgtgtggtctgtttttattacagctttattattgcttttgtctttacctgtattggccggggctattacaatgcttttgactgatcgtaatttaaatactactttttttgatcctgctggtggtggtgatcctattttatatcaacatttgttt
>BK6SB1_3_9757
tttagcttctaatattgctcatagtggtgcttctgttgatatggctgttttttctttgcatttagctggtgcttcgtctattttaggtgctattaattttataactactattattaacatgcgtaggtcatatatggtttttagtcgtattcctttatttgtgtggtctgtttttattacagctttattattgcttttgtctttacctgtattggccggggctattacaatgcttttgactgatcgtaatttaaatactactttttttgatcctgctggtggtggtgatcctattttatatcaacatttgttt
>BK6SB1_3_9894
tttagcttctaatattgctcatagtggtgcttctgttgatatggctattttttctttgcatttagctggtgcttcgtctattttaggtgctattaattttataactactattattaacatgcgtaggtcatatatggtttttagtcgtattcctttatttgtgtggtctgtttttattacagctttattattgcttttgtctttacctgtattggccggggctattacaatgcttttgactgatcgtaatttaaatactactttttctgatcctgctggtggtggtgatcctattttatatcaacatttgttt
>BK6SB1_3_10225
tttagcttctaatattgctcatagtggtgcttctgttgatatggctattttttctttgcatttagctggtgcttcgtctattttaggcgctattaattttataactactattattaacatgcgtaggtcatatatggtttttagtcgtattcctttatttgtgtggtctgtttttattacagctttattattgcttttgtctttacctgtattggccggggctattacaatgcttttgactgatcgtaatttaaatactactttttttgatcctgctggtggtggtgatcctattttatatcaacatttgttt
>BK6SB1_3_10230
tttagcttctaatattgctcatagtggtgcttctgttgatatggctattttttctttgcatttagctggtgcttcgtctattttaggtgctattaattttataactactattattaacattcgtaggtcatatatggtttttagtcgtattcctttatttgtgtggtctgtttttattacagctttattattgcttttgtctttacctgtattggccggggctattacaatgcttttgactgatcgtaatttaaatactactttttttgatcctgctggtggtggtgatcctattttatatcaacatttgttt
>BK6SB1_3_10520
tttagcttctaatattgctcatagtggtgcttctgttgatatggctattttttctttgcatttagctggtgcttcgtctattttaggtgctattaattttataactactattattaacatgcgtaggtcatatatggtttttagtcgtattcctttatttgtgtggtctgtctttattacagctttattattgcttttgtctttacctgtattggccggggctattacaatgcttttgactgatcgtaatttaaatactactttttttgatcctgctggtggtggtgatcctattttatatcaacatttgttt
>BK6SB1_3_10569
tttagcttctaatattgctcatagtggtgcttctgttgatatggctattttctctttgcatttagctggtgcttcgtctattttaggtgctattaattttataactactattattaacatgcgtaggtcatatatggtttttagtcgtattcctttatttgtgtggtctgtttttattacagctttattattgcttttgtctttacctgtattggccggggctattacaatgcttttgactgatcgtaatttaaatactactttttttgatcctgctggtggtggtgatcctattttatatcaacatttgttt
>BK6SB1_3_10598
tttagcttctaatattgctcatagtggtgcttctgttgatatggctattttttctttgcatttagctggtgcttcgtctattttaggtgctattaattttataactactattattaacatgcgtaggtcatatatggtttttagtcgtattcctttatttgtgtggtctgtttttattacagctttattattgcttttgtctttacctgtattggccggggctattacaatgcttttgactgatcgtaatttaaatactactttttttgatcctgctggtggtggtgatcctattttatgtcaacatttgttt
>BK6SB1_3_10675
tttagcttctaatattgctcatagtggtgcttctgttgatatggctattttttctttgcatttagctggtgcttcgtctattttaggtgctattaattttataactactattattaacatgcgtaggttatatatggtttttagtcgtattcctttatttgtgtggtctgtttttattacagctttattattgcttttgtctttacctgtattggccggggctattacaatgcttttgactgatcgtaatttaaatactactttttttgatcctgctggtggtggtgatcctattttatatcaacatttgttt
>BK6SB1_3_10688
tttagcttctaatattgctcatagtggtgcttctgttgatatggctattttttctttgcatttagctggtgcttcgtctattttaggtgctattaattttataactactattattaacatgcgtaggtcatatatggtttttagtcgtattcctttatttgtgtggtctgttcttattacagctttattattgcttttgtctttacctgtattggccggggctattacaatgcttttgactgatcgtaatttaaatactactttttttgatcctgctggtggtggtgatcctattttatatcaacatttgttt
>BK6SB1_3_10748
tttagcttctaatattgctcatagtggtgcttctgttgatatggctattttttctttgcatttagctggtgcttcgtctattttaggtgctattaattttataactactattattaacatgcgtaggtcatatatgttttttagtcgtattcctttatttgtgtggtctgtttttattacagctttattattgcttttgtctttacctgtattggccggggctattacaatgcttttgactgatcgtaatttaaatactactttttttgatcctgctggtggtggtgatcctattttatatcaacatttgttt
>BK6SB1_3_10799
cttagcttctaatattgctcatagtggtgcttctgttgatatggctattttttctttgcatttagctggtgcttcgtctattttaggtgctattaattttataactactattattaacatgcgtaggtcatatatggtttttagtcgtattcctttatttgtgtggtctgtttttattacagctttattattgcttttgtctttacctgtattggccggggctattacaatgcttttgactgatcgtaatttaaatactactttttttgatcctgctggtggtggtgatcctattttatatcaacatttgttt
>BK6SB1_3_10870
tttagcttctaatattgctcatagtggtgcttctgttgatatggctattttttctttgcatttagctggtgcttcgtctattttaggtgctattaattttataactactattattaacatgcgtaggtcatatatggtttttagtcgtattcctttatttgtgtggtctgtttttattacagctttattattgcttttgtctttacctgtattggccggggctattacaatgcttttgactgatcgtaatttaagtactactttttttgatcctgctggtggtggtgatcctattttatatcaacatttgttt
>BK6SB1_3_10893
tttagcttctaatattgctcatagtggtgcttctgttgatatggctattttttctttgcatttagctggtgcttcgtctattttaggtgctattaattttataactactattattaacatgcgtaggtcatatatggtttttagtcgtattcctttatttgtgtggtctgtttttattacagctttattattgcttttgtctttacctgtattggccggggctattacaatgcttttgactgatcgtaatttaaatactactctttttgatcctgctggtggtggtgatcctattttatatcaacatttgttt
>BK6SB1_3_10901
tttagcttctaatattgctcatagtggtgcttctgttgatatggctattttttctttgcatttagctggtgcttcgtctattttaggtgctattaattttataactactatcattaacatgcgtaggtcatatatggtttttagtcgtattcctttatttgtgtggtctgtttttattacagctttattattgcttttgtctttacctgtattggccggggctattacaatgcttttgactgatcgtaatttaaatactactttttttgatcctgctggtggtggtgatcctattttatatcaacatttgttt
>BK6SB1_3_11143
tttagcttctaatattgctcatagtggtgcttctgttgatatggctattttttctttgcatttagctggtgcttcgtctattttaggtgctattaattttataactactattattaacatgcgtaggtcatatatggtttttagtcgtattcctttatttgtgtggtctgtttttattacagctttatttttgcttttgtctttacctgtattggccggggctattacaatgcttttgactgatcgtaatttaaatactactttttttgatcctgctggtggtggtgatcctattttatatcaacatttgttt
>BK6SB1_3_11291
tttagctcctaatattgctcatagtggtgcttctgttgatatggctattttttctttgcatttagctggtgcttcgtctattttaggtgctattaattttataactactattattaacatgcgtaggtcatatatggtttttagtcgtattcctttatttgtgtggtctgtttttattacagctttattattgcttttgtctttacctgtattggccggggctattacaatgcttttgactgatcgtaatttaaatactactttttttgatcctgctggtggtggtgatcctattttatatcaacatttgttt
>BK6SB1_3_11362
tttagcttctaatattgctcatagtggtgcttctgttgatatggctattttttctttgcatttagctggtgcttcgtctattttaggtgctattaattttataactactattattaacctgcgtaggtcatatatggtttttagtcgtattcctttatttgtgtggtctgtttttattacagctttattattgcttttgtctttacctgtattggccggggctattacaatgcttttgactgatcgtaatttaaatactactttttttgatcctgctggtggtggtgatcctattttatatcaacatttgttt
>BK6SB1_3_11945
tttagcttctaatattgctcatagtggtgcttctgttgatatggctattttttctttgcatttagctggtgcttcgtctattttaggtgctattaattttataactactattattaacatgcgtaggtcatatatggtttttagtcgtattcctttatttgtgtggtctgtttttattacagctttattattgcttttgtctttacctgtattggccggggctattacaatgcttttggctgatcgtaatttaaatactactttttttgatcctgctggtggtggtgatcctattttatatcaacatttgttt
>BK6SB1_3_11978
tttagcttctaatattgctcatagtggtgcttctgttgatatggctattttttctttgcatttagctggtgcttcgtctattttaggtgctattaattttataactactattattaacatgcgtaggtcatatatggtttttagtcgtattcctttatttgtgtggtctgtttttattacagctttattattgcttttgtcttcacctgtattggccggggctattacaatgcttttgactgatcgtaatttaaatactactttttttgatcctgctggtggtggtgatcctattttatatcaacatttgttt
>BK6SB1_3_12045
tttagcttctaatattgctcatagtggtgcttctgttgatatggctattttttctttgcatttagctggtgcttcgtctattttaggtgctattaattttataaccactattattaacatgcgtaggtcatatatggtttttagtcgtattcctttatttgtgtggtctgtttttattacagctttattattgcttttgtctttacctgtattggccggggctattacaatgcttttgactgatcgtaatttaaatactactttttttgatcctgctggtggtggtgatcctattttatatcaacatttgttt
>BK6SB1_3_12144
tttagcttctaatattgctcatagtggtgcttctgttgatatggctattttttctttgcatttagctggtgcttcgtctattttaggtgctattaattttataactactattattaacatgcgtaggtcatatatggtttttagtcgtattcctttatttgtgtggtctgtttttattacagctttattattgcttttgtctttacctgtattggccggggctattacaatgcttttgactgatcgtaatttaaatactactttttttgatcctgctggtggcggtgatcctattttatatcaacatttgttt
>BK6SB1_3_12204
tttagcttctaatattgctcatagtggtgcttctgttgatatggctattttttctttgcatttagctggtgcttcgtctattttaggtgctattaattttataactactattattaacatgcgtaggtcatatatggtttttagtcgtattcctttatttgtgtggtctgtttttattacagctttattattgcttttgtctttacctgtattggccggggctattacaatgctttcgactgatcgtaatttaaatactactttttttgatcctgctggtggtggtgatcctattttatatcaacatttgttt
>BK6SB1_3_12240
tttagcttctaatattgctcatagtggtgcttctgttgatatggctattttttctttgcatttagctggtgcttcgtctattttaggtgctattaattttataactactattattaacatgcgtaggtcatatatggtttttagtcgtattcctttatttgtgtggtctgtttttattacagctttattattgcttttgtctttacctgtattggccggggctattacaatgcttttgactggtcgtaatttaaatactactttttttgatcctgctggtggtggtgatcctattttatatcaacatttgttt
>BK6SB1_3_12335
tttagcttctaatattgctcatagtggtgcttctgttgatatggctattttttctttgcatttagctggtgcttcgtctattttaggtgctattaattttataactactattattaacatgcgtaggtcatatatggcttttagtcgtattcctttatttgtgtggtctgtttttattacagctttattattgcttttgtctttacctgtattggccggggctattacaatgcttttgactgatcgtaatttaaatactactttttttgatcctgctggtggtggtgatcctattttatatcaacatttgttt
>BK6SB1_3_12358
tttagcttctaatattgctcatagtggtgcttctgttgatatggctattttttccttgcatttagctggtgcttcgtctattttaggtgctattaattttataactactattattaacatgcgtaggtcatatatggtttttagtcgtattcctttatttgtgtggtctgtttttattacagctttattattgcttttgtctttacctgtattggccggggctattacaatgcttttgactgatcgtaatttaaatactactttttttgatcctgctggtggtggtgatcctattttatatcaacatttgttt
>BK6SB1_3_12613
tttagcttctaatattgctcatagtggtgcttctgttgatatggctattttttctttgcatttagctggtgcttcgtctattttaggtgctattgattttataactactattattaacatgcgtaggtcatatatggtttttagtcgtattcctttatttgtgtggtctgtttttattacagctttattattgcttttgtctttacctgtattggccggggctattacaatgcttttgactgatcgtaatttaaatactactttttttgatcctgctggtggtggtgatcctattttatatcaacatttgttt
>BK6SB1_3_12759
tttagcttctaatattgctcatagtggtgcttctgttgatatggctattttttctttgcatttagctggtgcttcgtctattttaggtgctattaattttataactactattattaacatgcgtaggtcatatatggtttttagtcgtattcctttatttgtgtggtctgtttttattacagctttattattgcttttgtctttacctgtattggccggggctactacaatgcttttgactgatcgtaatttaaatactactttttttgatcctgctggtggtggtgatcctattttatatcaacatttgttt
>BK6SB1_4_657
tttagcttctaatattgctcatagtggtgcttctgttgatatggctattttttctttgcatttagctggtgcttcgtctattttaggtgctattaattttataactactattattaacatgcgtaggtcatatatggtttttagtcgtattcctttatttgtgtggtctgtttttattacagctttattattgcttttgtctttacctgtattggccggggctattacaatgcttttgactgatcgtaatttaaatactactttttttgatcctgctggtggtggtgatcctattttatatcaacatttgttt
>BK6SB1_4_1729
tttagcttctaatattgctcatagtggtgcttctgttgatatggctattttttctttgcatttagctggtgcttcgtctattttaggtgctattaattttataactactattattaacatgcgtaggtcatatatggtttttagtcgtattcctttatttgtgtggtctgtttttattacagctttattattgcttttgtctttacctgtattggccggggctattacaatgcttttgactgatcgtaatttaaatactactttttttgatcctgctggtggtggtgatcctattttatatcaacat
>BK6SB1_4_1879
tttagcttctaatattgctcatagtggtgcttctgttgatatggctattttttctttgcatttagctggtgcttcgtctattttaggtgctattaattttataactactattattaacatgcgtaggtcatatatggtttttagtcgtattcctttatttgtgtggtctgtttttattacagctttattattgcttttgtctttacctgtattggccggggctattacaatgcttttgactgatcgtaatttaaatactacttttttgatcctgctggtggtggtgatcctattttatatcaacatttgttt
>BK6SB1_4_2380
tttagcttctaatattgctcatagtggtgcttctgttgatatggctattttttctttgcatttagctggtgcttcgtctattttaggtgctattaattttataactactattattaacatgcgtaggtcatatatggtttttagtcgtattcctttatttgtgtggtctgtttttattacagctttattattgcttttgtctttacctgtattggccggggctattacaatgcttttgactgatcgtaatttaaatactactttttttgatcctgctggtggtggtgatcctattttatatcaacatttgttc
>BK6SB1_4_3274
tttagcttctaatattgctcatagtggtgcttctgttgatatggctattttttctttgcatttagctggtgcttcgtctattttaggtgctattaattttataactactattattaacatgcgtaggtcatatatggtttttagtcgtattcctttatttgtgtggtctgtttttattacagctttattattgcttttgtctttacctgtattggccggggctattacaatgcttttgactgatcgtaatttaaatactactttttttgatcctgctggtggtggtgatcctattttatatcaacatttgtt
>BK6SB1_4_4128
tttagcttctaatattgctcatagtggtgcttctgttgatatggctattttttctttgcatttagctggtgcttcgtctattttaggtgctattaattttataactactattattaacatgcgtaggtcatatatggtttttagtcgtattcctttatttgtgtggtctgtttttattacagctttattattgcttttgtctttacctgtattggccggggctattacaatgcttttgactgatcgtaatttaaatactactttttttgatcctgctggtggtggtgatcctattttatatcaacatt
>BK6SB1_4_4290
tttagcttctaatattgctcatagtggtgcttctgttgatatggctattttttctttgcatttagctggtgcttcgtctattttaggtgctattaattttataactactattattaacatgcgtaggtcatatatggtttttagtcgtattcctttatttgcgtggtctgtttttattacagctttattattgcttttgtctttacctgtattggccggggctattacaatgcttttgactgatcgtaatttaaatactactttttttgatcctgctggtggtggtgatcctattttatatcaacatttgttt
>BK6SB1_4_4384
tttagcttctaatattgctcatagtggtgcttctgttgatatggctattttttctttgcatttagctggtgcttcgtctattttaggtgctattaattttataactactattattaacatgcgtaggtcatatatggtttttagtcgcattcctttatttgtgtggtctgtttttattacagctttattattgcttttgtctttacctgtattggccggggctattacaatgcttttgactgatcgtaatttaaatactactttttttgatcctgctggtggtggtgatcctattttatatcaacatttgttt
>BK6SB1_4_4460
ttagcttctaatattgctcatagtggtgcttctgttgatatggctattttttctttgcatttagctggtgcttcgtctattttaggtgctattaattttataactactattattaacatgcgtaggtcatatatggtttttagtcgtattcctttatttgtgtggtctgtttttattacagctttattattgcttttgtctttacctgtattggccggggctattacaatgcttttgactgatcgtaatttaaatactactttttttgatcctgctggtggtggtgatcctattttatatcaacatttgttt
>BK6SB1_4_4931
tttagcttctaatattgctcatagtggtgcttctgttgatatggctattttttctttgcatttagctggtgcttcgtctattttaggtgctattaattttataactactattattaacatgcgtaggtcatatatggtttttagtcgtatttctttatttgtgtggtctgtttttattacagctttattattgcttttgtctttacctgtattggccggggctattacaatgcttttgactgatcgtaatttaaatactactttttttgatcctgctggtggtggtgatcctattttatatcaacatttgttt
>BK6SB1_4_5622
tttagcttctaatattgctcatagtggtgcttctgttgatatggctattttttctttgcatttagctggtgcttcgtctattttaggtgctattaattttataactactattattaacatgcgtaggtcatatatggtttttattcgtattcctttatttgtgtggtctgtttttattacagctttattattgcttttgtctttacctgtattggccggggctattacaatgcttttgactgatcgtaatttaaatactactttttttgatcctgctggtggtggtgatcctattttatatcaacatttgttt
>BK6SB1_4_5629
tttagcttctaatattgctcatagtggtgcttctgttgatatggctattttttctttgcatttagctggtgcttcgtctattttaggtgctattaattttataactactattattaacatgcgtaggtcatatatggtttttagtcgtattcctttatttgtgtggtctgtttttattacagctttattattgcttttgtccttacctgtattggccggggctattacaatgcttttgactgatcgtaatttaaatactactttttttgatcctgctggtggtggtgatcctattttatatcaacatttgttt
>BK6SB1_4_6124
tttagcttctaatattgctcatagtggtgcttctgttgatatggctattttttctttgcatttagctggtgcttcgtctattttaggtgctattaattttataactactattattaacatgcgtaggtcatatatggtttttagtcgtattcctttatttgtgtggtctgtttttattacagctttattattgcttttgtctttacccgtattggccggggctattacaatgcttttgactgatcgtaatttaaatactactttttttgatcctgctggtggtggtgatcctattttatatcaacatttgttt
>BK6SB1_4_6141
tttagcttctaatattgctcatagtggtgcttctgttgatacggctattttttctttgcatttagctggtgcttcgtctattttaggtgctattaattttataactactattattaacatgcgtaggtcatatatggtttttagtcgtattcctttatttgtgtggtctgtttttattacagctttattattgcttttgtctttacctgtattggccggggctattacaatgcttttgactgatcgtaatttaaatactactttttttgatcctgctggtggtggtgatcctattttatatcaacatttgttt
>BK6SB1_4_6352
tttagcttctaatattgctcatagtggtgcttctgttgatatggctattttttctttgcatttagctggtgcttcgtctattttaggtgctattaattttataactactattattaacatgcgtaggtcatatatggtttttagtcgtattcctttatttgtgtggtctgtttttattacagctttattattgctttcgtctttacctgtattggccggggctattacaatgcttttgactgatcgtaatttaaatactactttttttgatcctgctggtggtggtgatcctattttatatcaacatttgttt
>BK6SB1_4_6535
tttagcttctaatattgctcatagtggtgcttctgttgatatggctattttttctttgcatttagctggtgcttcgtctattttaggtgctattaattttataactactattattaacatgcgtaggtcatatatggtttttagtcgtattcctttatttgtgtggtctgtttttattacagctttattgttgcttttgtctttacctgtattggccggggctattacaatgcttttgactgatcgtaatttaaatactactttttttgatcctgctggtggtggtgatcctattttatatcaacatttgttt
>BK6SB1_4_6553
tttagcttctaatattgctcatagtggtgcttctgttgatatggctattttttctttgcatttagctggtgcttcgtctattttaggtgctattaattttataactactattattaacatgcgtaggtcatatatggtttttagtcgtattcctttatttgtgtggtctgtttttattacagctttattattgcttttgtctttacctgtattggccggggctattacaatgcttttgactgatcgtaatttaaatactactttttttgatcctgctggtggtggtgatcctactttatatcaacatttgttt
>BK6SB1_4_6772
tttagcttctaatattgctcatagtggtgcttctgttgatatggctattttttctttgcatttagctggtgcttcgtctattttaggtgctattaattttataactactattattaacatgcgtaggtcatatatggtttttagtcgtattcctttatttgtgtggtctgtttttattacagctttattattgcttttgtctttacctgtattggccggggctattacaatgcttttgactgatcgtaatttaaatactactttttttgatcctgctggtggtggtgatcctattttatatcgacatttgttt
>BK6SB1_4_7089
tttagcttctaatattgctcatagtggtgcttctgttgatatggctattttttctttgcatttagctggtgcttcgtctattttaggtgctattaattttataactactattattaacatgcgtaggtcatatatggtttttagtcgtattcctttatttgtgtggtctgtttttattacagctttattattgcttttgtctttacctgtattggccggggctattacaatgcttttgactgatcgtaatttaaatactactttttttgatcctgctggtggtggtgatcctattttatatcaacatttattt
>BK6SB1_4_7367
tttagcttctaatattgctcatagtggtgcttctgtcgatatggctattttttctttgcatttagctggtgcttcgtctattttaggtgctattaattttataactactattattaacatgcgtaggtcatatatggtttttagtcgtattcctttatttgtgtggtctgtttttattacagctttattattgcttttgtctttacctgtattggccggggctattacaatgcttttgactgatcgtaatttaaatactactttttttgatcctgctggtggtggtgatcctattttatatcaacatttgttt
>BK6SB1_4_7440
ctttagcttctaatattgctcatagtggtgcttctgttgatatggctattttttctttgcatttagctggtgcttcgtctattttaggtgctattaattttataactactattattaacatgcgtaggtcatatatggtttttagtcgtattcctttatttgtgtggtctgtttttattacagctttattattgcttttgtctttacctgtattggccggggctattacaatgcttttgactgatcgtaatttaaatactactttttttgatcctgctggtggtggtgatcctattttatatcaacatttgttt
>BK6SB1_4_7530
tttagcttctaatattgctcatagtggtgcttctgttgatatggctattttttctttgcatttagctggtgcttcgtctattttaggtgctattaattttataactactattattaacatgcgtgggtcatatatggtttttagtcgtattcctttatttgtgtggtctgtttttattacagctttattattgcttttgtctttacctgtattggccggggctattacaatgcttttgactgatcgtaatttaaatactactttttttgatcctgctggtggtggtgatcctattttatatcaacatttgttt
>BK6SB1_4_7541
tttagcttctaatattgctcatagtggtgcttctgttgatatggctattttttctttgcatttagctggtgcttcgtctattttaggtgctattaattttataactactattattaacatgcgtaggtcatatatggtttttagtcgtattcctttatttgtgtggtctgtttttattacagctttattattgcttttgtctttacctgtattggccggggctattacgatgcttttgactgatcgtaatttaaatactactttttttgatcctgctggtggtggtgatcctattttatatcaacatttgttt
>BK6SB1_4_7543
tttagcttctaatattgctcatagtggtgcttctgttgatatggctattttttctttgcatttagctggtgcttcgtctattttaggtgctattaattttataactactattattaacatgcgtaggtcatatatggtttttagtcgtattcctttatttgtttggtctgtttttattacagctttattattgcttttgtctttacctgtattggccggggctattacaatgcttttgactgatcgtaatttaaatactactttttttgatcctgctggtggtggtgatcctattttatatcaacatttgttt
>BK6SB1_4_8422
tttagcttctaatattgctcatagtggtgcttctgttgatatggctattttttctttgcatttagctggtgcttcgtctattttaggtgctattaattttataactactattattaacatgcgtaggtcatatatggtttttagtcgtattcctttatttgtgtggtctgtttttattacagctttattattgcttttgtctttacctgtattggccggggctattacaatgcttttgactgatcgtaatttaaatactactttttctgatcctgctggtggtggtgatcctattttatatcaacatttgttt
>BK6SB1_4_8504
tttagcttctaatattgctcatagtggtgcttctgttgatatggctattttttctttgcatttagctggcgcttcgtctattttaggtgctattaattttataactactattattaacatgcgtaggtcatatatggtttttagtcgtattcctttatttgtgtggtctgtttttattacagctttattattgcttttgtctttacctgtattggccggggctattacaatgcttttgactgatcgtaatttaaatactactttttttgatcctgctggtggtggtgatcctattttatatcaacatttgttt
>BK6SB1_4_8677
tttagcttctaatattgctcatagtggtgcttctgttgatatggctattttttctttgcatttagctggtgcttcgtctattttaggtgctattaattttataactactattattaacattcgtaggtcatatatggtttttagtcgtattcctttatttgtgtggtctgtttttattacagctttattattgcttttgtctttacctgtattggccggggctattacaatgcttttgactgatcgtaatttaaatactactttttttgatcctgctggtggtggtgatcctattttatatcaacatttgttt
>BK6SB1_4_9022
tttagcttctaatattgctcatagtggtgcttctgttgatatggctattttttctttgcatttagctggtgcttcgtctattttaggtgctattaattttataactactattattaacatgcgtaggttatatatggtttttagtcgtattcctttatttgtgtggtctgtttttattacagctttattattgcttttgtctttacctgtattggccggggctattacaatgcttttgactgatcgtaatttaaatactactttttttgatcctgctggtggtggtgatcctattttatatcaacatttgttt
>BK6SB1_4_9028
tttagcttctaatattgctcatagtggtgcttctgttgatatggctattttttctctgcatttagctggtgcttcgtctattttaggtgctattaattttataactactattattaacatgcgtaggtcatatatggtttttagtcgtattcctttatttgtgtggtctgtttttattacagctttattattgcttttgtctttacctgtattggccggggctattacaatgcttttgactgatcgtaatttaaatactactttttttgatcctgctggtggtggtgatcctattttatatcaacatttgttt
>BK6SB1_4_9044
tttagcttctaatattgctcatagtggtgcttctgttgatatggctattttttctttgcatttagctggtgcttcgtctattttaggtgctattaattttataactactattattaacatgcgtaggtcatatatggtttttagtcgtattcctttatttgtgtggtctgttcttattacagctttattattgcttttgtctttacctgtattggccggggctattacaatgcttttgactgatcgtaatttaaatactactttttttgatcctgctggtggtggtgatcctattttatatcaacatttgttt
>BK6SB1_4_9181
tttagcttctaatattgctcatagtggtgcttctgttgatatggctattttttctttgcatttagctggtgcttcgtctattttaggtgctattaattttataactactattattaacatgcgtaggtcatatatggtttttagtcgtattcctttatttgtgtggtctgtttttattacagctttattattgcttttgtctttacctgtattggccggggctattacaatgcttttgactgatcgtaatttaagtactactttttttgatcctgctggtggtggtgatcctattttatatcaacatttgttt
>BK6SB1_4_9203
tttagcttctaatattgctcatagtggtgcttctgttgatatggctattttttctttgcatttagctggtgcttcgtctattttaggtgctattaattttataactactattattaacatgcgtaggtcatatatggtttttagtcgtattcctttatttgtgtggtctgtttttattacagctttattattgcttttgtctttacctgtattggccggggctattacaatgcttttgactgatcgtaatttaaatactactctttttgatcctgctggtggtggtgatcctattttatatcaacatttgttt
>BK6SB1_4_9414
tttagcttctaatattgctcatagtggtgcttctgttgatatggctattttttctttgcatttagctggtgcttcgtctattttaggtgctattaattttataactactattattaacatgcgtaggtcatatatggtttttagtcgtattcctttatttgtgtggtctgtttttattacagctttatttttgcttttgtctttacctgtattggccggggctattacaatgcttttgactgatcgtaatttaaatactactttttttgatcctgctggtggtggtgatcctattttatatcaacatttgttt
>BK6SB1_4_9633
tttagcttctaatattgctcatagtggtgcttctgttgatatggctattttttctttgcatttagctggtgcttcgtctattttaggtgctattaattttataactactattattaacctgcgtaggtcatatatggtttttagtcgtattcctttatttgtgtggtctgtttttattacagctttattattgcttttgtctttacctgtattggccggggctattacaatgcttttgactgatcgtaatttaaatactactttttttgatcctgctggtggtggtgatcctattttatatcaacatttgttt
>BK6SB1_4_10119
tttagcttctaatattgctcatagtggtgcttctgttgatatggctattttttctttgcatttagctggtgcttcgtctattttaggtgctattaattttataactactattattaacatgcgtaggtcatatatggtttttagtcgtattcctttatttgtgtggtctgtttttattacagctttattattgcttttgtctttacctgtattggccggggctattacaatgcttttggctgatcgtaatttaaatactactttttttgatcctgctggtggtggtgatcctattttatatcaacatttgttt
>BK6SB1_4_10188
tttagcttctaatattgctcatagtggtgcttctgttgatatggctattttttctttgcatttagctggtgcttcgtctattttaggtgctattaattttataaccactattattaacatgcgtaggtcatatatggtttttagtcgtattcctttatttgtgtggtctgtttttattacagctttattattgcttttgtctttacctgtattggccggggctattacaatgcttttgactgatcgtaatttaaatactactttttttgatcctgctggtggtggtgatcctattttatatcaacatttgttt
>BK6SB1_4_10328
tttagcttctaatattgctcatagtggtgcttctgttgatatggctattttttctttgcatttagctggtgcttcgtctattttaggtgctattaattttataactactattattaacatgcgtaggtcatatatggtttttagtcgtattcctttatttgtgtggtctgtttttattacagctttattattgcttttgtctttacctgtattggccggggctattacaatgctttcgactgatcgtaatttaaatactactttttttgatcctgctggtggtggtgatcctattttatatcaacatttgttt
>BK6SB1_4_10357
tttagcttctaatattgctcatagtggtgcttctgttgatatggctattttttctttgcatttagctggtgcttcgtctattttaggtgctattaattttataactactattattaacatgcgtaggtcatatatggtttttagtcgtattcctttatttgtgtggtctgtttttattacagctttattattgcttttgtctttacctgtattggccggggctattacaatgcttttgactggtcgtaatttaaatactactttttttgatcctgctggtggtggtgatcctattttatatcaacatttgttt
>BK6SB1_4_10799
tttagcttctaatattgctcatagtggtgcttctgttgatatggctattttttctttgcatttagctggtgcttcgtctattttaggtgctattaattttataactactattattaacatgcgtaggtcatatatggtttttagtcgtattcctttatttgtgtggtctgtttttattacagctttattattgcttttgtctttacctgtattggccggggctactacaatgcttttgactgatcgtaatttaaatactactttttttgatcctgctggtggtggtgatcctattttatatcaacatttgttt
>BK6SB1_5_605
tttagcttctaatattgctcatagtggtgcttctgttgatatggctattttttctttgcatttagctggtgcttcgtctattttaggtgctattaattttataactactattattaacatgcgtaggtcatatatggtttttagtcgtattcctttatttgtgtggtctgtttttattacagctttattattgcttttgtctttacctgtattggccggggctattacaatgcttttgactgatcgtaatttaaatactactttttttgatcctgctggtggtggtgatcctattttatatcaacatttgttt
>BK6SB1_5_624
tttagcttctaatattgctcatagtggtgcttctgttgatatggctattttttctttgcatttagctggtgcttcgtctattttaggtgctattaattttataactactattattaacatgcgtaggtcatatatggtttttagtcgtattcctttatttgtgtggtctgtttttattacagctttattattgcttttgtctttacctgtattggccggggctattacaatgcttttgactgatcgtaatttaaatactactttttttgatcctgctggtggtggtgatcctattctatatcaacatttgttt
>BK6SB1_5_1571
tttagcttctaatattgctcatagtggtgcttctgttgatatggctattttttctttgcatttagctggtgcttcgtctattttaggtgctattaattttataactactattattaacatgcgtaggtcatatatggtttttagtcgtattcctttatttgtgtggtctgtttttattacagctttattattgcttttgtctttacctgcattggccggggctattacaatgcttttgactgatcgtaatttaaatactactttttttgatcctgctggtggtggtgatcctattttatatcaacatttgttt
>BK6SB1_5_1677
tttagcttctaatattgctcatagtggtgcttctgttgatatggctattttttctttgcatttagctggtgcttcgtctattttaggtgctattaattttataactactattattaacatgcgtaggtcatatatggtttttagtcgtattcctttatttgtgtggtctgtttttattacagctttattattgcttttgtctttacctgtattggccggggctattacaatgcttttgactgatcgtaatttaaatactacttttttgatcctgctggtggtggtgatcctattttatatcaacatttgttt
>BK6SB1_5_2108
tttagcttctaatattgctcatagtggtgcttctgttgatatggctattttttctttgcatttagctggtgcttcgtctattttaggtgctattaattttataactactattattaacatgcgtaggtcatatatggtttttagtcgtattcctttatttgtgtggtctgtttttattacagctttattattgcttttgtctttacctgtattggccggggctattacaatgcttttgactgatcgtaatttaaatactactttttttgatcctgctggtggtggtgatcctattttatatcaacatttgttc
>BK6SB1_5_2893
tttagcttctaatattgctcatagtggtgcttctgttgatatggctattttttctttgcatttagctggtgcttcgtctattttaggtgctattaattttataactactattattaacatgcgtaggtcatatatggtttttagtcgtattcctttatttgtgtggtctgtttttattacagctttattattgcttttgtctttacctgtattggccggggctattacaatgcttttgactgatcgtaatttaaatactactttttttgatcctgctggtggtggtgatcctattttatatcaacatttgtt
>BK6SB1_5_3662
tttagcttctaatattgctcatagtggtgcttctgttgatatggctattttttctttgcatttagctggtgcttcgtctattttaggtgctattaattttataactactattattaacatgcgtaggtcatatatggtttttagtcgtattcctttatttgtgtggtctgtttttattacagccttattattgcttttgtctttacctgtattggccggggctattacaatgcttttgactgatcgtaatttaaatactactttttttgatcctgctggtggtggtgatcctattttatatcaacatttgttt
>BK6SB1_5_4007
tttagcttctaatattgctcatagtggtgcttctgttgatatggctattttttctttgcatttagctggtgcttcgtctattttaggtgctattaattttataactactattattaacatgcgtagttcatatatggtttttagtcgtattcctttatttgtgtggtctgtttttattacagctttattattgcttttgtctttacctgtattggccggggctattacaatgcttttgactgatcgtaatttaaatactactttttttgatcctgctggtggtggtgatcctattttatatcaacatttgttt
>BK6SB1_5_4058
ttagcttctaatattgctcatagtggtgcttctgttgatatggctattttttctttgcatttagctggtgcttcgtctattttaggtgctattaattttataactactattattaacatgcgtaggtcatatatggtttttagtcgtattcctttatttgtgtggtctgtttttattacagctttattattgcttttgtctttacctgtattggccggggctattacaatgcttttgactgatcgtaatttaaatactactttttttgatcctgctggtggtggtgatcctattttatatcaacatttgttt
>BK6SB1_5_4088
tttagcttctaatattgctcatagtggtgcttctgttgatatggctattttttctttgcatttagctggtgcttcgtctattttaggtgctattaattttataactactattattaacatgcgtaggtcatatatggtttttagtcgtattcctttatttgtgtggtctgtttttattacagctttattattgcttttgtctttacctgtattggccggggctattacaatgcttttgactgatcgtaatttaaatactactttttttgatcctgctggtggtggtgatcctattttatatcagcatttgttt
>BK6SB1_5_4476
tttagcttctaatattgctcatagtggtgcttctgttgatatggctattttttctttgcatttagctggtgcttcgtctattttaggtgctattaattttataactactattattaacatgcgtaggtcatatatggtttttagtcgtatttctttatttgtgtggtctgtttttattacagctttattattgcttttgtctttacctgtattggccggggctattacaatgcttttgactgatcgtaatttaaatactactttttttgatcctgctggtggtggtgatcctattttatatcaacatttgttt
>BK6SB1_5_4623
tttagcttctaatattgctcatagtggtgcttctgttgatatggctattttttctttgcatttagctggtgcttcgtctattttaggtgctattaattttataactactattattaacatgcgtaggtcatatatggtttttggtcgtattcctttatttgtgtggtctgtttttattacagctttattattgcttttgtctttacctgtattggccggggctattacaatgcttttgactgatcgtaatttaaatactactttttttgatcctgctggtggtggtgatcctattttatatcaacatttgttt
>BK6SB1_5_4744
tttagcttctaatattgctcatagtggtgcttctgttgatatggctattttttctttgcatttagctggtgcttcgtctattttaggtgcttttaattttataactactattattaacatgcgtaggtcatatatggtttttagtcgtattcctttatttgtgtggtctgtttttattacagctttattattgcttttgtctttacctgtattggccggggctattacaatgcttttgactgatcgtaatttaaatactactttttttgatcctgctggtggtggtgatcctattttatatcaacatttgttt
>BK6SB1_5_4917
tttagcttctaatattgctcatagtggtgcttctgttgacatggctattttttctttgcatttagctggtgcttcgtctattttaggtgctattaattttataactactattattaacatgcgtaggtcatatatggtttttagtcgtattcctttatttgtgtggtctgtttttattacagctttattattgcttttgtctttacctgtattggccggggctattacaatgcttttgactgatcgtaatttaaatactactttttttgatcctgctggtggtggtgatcctattttatatcaacatttgttt
>BK6SB1_5_5087
tttagcttctaatattgctcatagtggtgcttctgttgatatggctattttttctttgcatttagctggtgcttcgtctattttaggtgctattaattttataactactattattaacatgcgtaggtcatatatggtttttattcgtattcctttatttgtgtggtctgtttttattacagctttattattgcttttgtctttacctgtattggccggggctattacaatgcttttgactgatcgtaatttaaatactactttttttgatcctgctggtggtggtgatcctattttatatcaacatttgttt
>BK6SB1_5_5094
tttagcttctaatattgctcatagtggtgcttctgttgatatggctattttttctttgcatttagctggtgcttcgtctattttaggtgctattaattttataactactattattaacatgcgtaggtcatatatggtttttagtcgtattcctttatttgtgtggtctgtttttattacagctttattattgcttttgtccttacctgtattggccggggctattacaatgcttttgactgatcgtaatttaaatactactttttttgatcctgctggtggtggtgatcctattttatatcaacatttgttt
>BK6SB1_5_5529
tttagcttctaatattgctcatagtggtgcttctgttgatacggctattttttctttgcatttagctggtgcttcgtctattttaggtgctattaattttataactactattattaacatgcgtaggtcatatatggtttttagtcgtattcctttatttgtgtggtctgtttttattacagctttattattgcttttgtctttacctgtattggccggggctattacaatgcttttgactgatcgtaatttaaatactactttttttgatcctgctggtggtggtgatcctattttatatcaacatttgttt
>BK6SB1_5_5714
tttagcttctaatattgctcatagtggtgcttctgctgatatggctattttttctttgcatttagctggtgcttcgtctattttaggtgctattaattttataactactattattaacatgcgtaggtcatatatggtttttagtcgtattcctttatttgtgtggtctgtttttattacagctttattattgcttttgtctttacctgtattggccggggctattacaatgcttttgactgatcgtaatttaaatactactttttttgatcctgctggtggtggtgatcctattttatatcaacatttgttt
>BK6SB1_5_5721
tttagcttctaatattgctcatagtggtgcttctgttgatatggctattttttctttgcatttagctggtgcttcgtctattttaggtgctattaattttataactactattattaacatgcgtaggtcatatatggtttttagtcgtattcctttatttgtgtggtctgtttttattacagctttattattgctttcgtctttacctgtattggccggggctattacaatgcttttgactgatcgtaatttaaatactactttttttgatcctgctggtggtggtgatcctattttatatcaacatttgttt
>BK6SB1_5_5839
tttagcttctaatattgctcatagtggtgcttctgttgatatggctattttttctttgcatttatctggtgcttcgtctattttaggtgctattaattttataactactattattaacatgcgtaggtcatatatggtttttagtcgtattcctttatttgtgtggtctgtttttattacagctttattattgcttttgtctttacctgtattggccggggctattacaatgcttttgactgatcgtaatttaaatactactttttttgatcctgctggtggtggtgatcctattttatatcaacatttgttt
>BK6SB1_5_5884
tttagcttctaatattgctcatagtggtgcttctgttgatatggctattttttctttgcatttagctggtgcttcgtctattttaggtgctattaattttataactactattattaacatgcgtaggtcatatatggtttttagtcgtattcctttatttgtgtggtctgtttttattacagctttattgttgcttttgtctttacctgtattggccggggctattacaatgcttttgactgatcgtaatttaaatactactttttttgatcctgctggtggtggtgatcctattttatatcaacatttgttt
>BK6SB1_5_5910
tttagcttctaatattgctcatagtggtgcttctgttgatatggctattttttctttgcatttagctggtgcttcgtctattttaggtgctattaattttataactactattattaacatgcgtaggtcatatatggtttttagtcgtattcctttatttgtgtggtctgtttttattacagctttattattgcttttgtctttacctgtattggccggggctattacaatgcttttgactgatcgtaatttaaatactactttttttgatcctgctggtggtggtgatcctactttatatcaacatttgttt
>BK6SB1_5_6502
tttagcttctaatattgctcatagtggtgcttctgttgatatggctattttttctttgcatttagctggtgcttcgtctattttaggtgctattaattttataactactattattaacatgcgtaggtcttatatggtttttagtcgtattcctttatttgtgtggtctgtttttattacagctttattattgcttttgtctttacctgtattggccggggctattacaatgcttttgactgatcgtaatttaaatactactttttttgatcctgctggtggtggtgatcctattttatatcaacatttgttt
>BK6SB1_5_6652
tttagcttctaatattgctcatagtggtgcctctgttgatatggctattttttctttgcatttagctggtgcttcgtctattttaggtgctattaattttataactactattattaacatgcgtaggtcatatatggtttttagtcgtattcctttatttgtgtggtctgtttttattacagctttattattgcttttgtctttacctgtattggccggggctattacaatgcttttgactgatcgtaatttaaatactactttttttgatcctgctggtggtggtgatcctattttatatcaacatttgttt
>BK6SB1_5_6664
ctttagcttctaatattgctcatagtggtgcttctgttgatatggctattttttctttgcatttagctggtgcttcgtctattttaggtgctattaattttataactactattattaacatgcgtaggtcatatatggtttttagtcgtattcctttatttgtgtggtctgtttttattacagctttattattgcttttgtctttacctgtattggccggggctattacaatgcttttgactgatcgtaatttaaatactactttttttgatcctgctggtggtggtgatcctattttatatcaacatttgttt
>BK6SB1_5_6752
tttagcttctaatattgctcatagtggtgcttctgttgatatggctattttttctttgcatttagctggtgcttcgtctattttaggtgctattaattttataactactattattaacatgcgtgggtcatatatggtttttagtcgtattcctttatttgtgtggtctgtttttattacagctttattattgcttttgtctttacctgtattggccggggctattacaatgcttttgactgatcgtaatttaaatactactttttttgatcctgctggtggtggtgatcctattttatatcaacatttgttt
>BK6SB1_5_6763
tttagcttctaatattgctcatagtggtgcttctgttgatatggctattttttctttgcatttagctggtgcttcgtctattttaggtgctattaattttataactactattattaacatgcgtaggtcatatatggtttttagtcgtattcctttatttgtttggtctgtttttattacagctttattattgcttttgtctttacctgtattggccggggctattacaatgcttttgactgatcgtaatttaaatactactttttttgatcctgctggtggtggtgatcctattttatatcaacatttgttt
>BK6SB1_5_7501
tttagcttctaatattgctcatagtggtgcttctgttgatatggctattttttctttgcatttagctggtgcttcgtctattttaggtgctattaattttataactactattattaacatgcgtaggtcatatatggtttttagtcgtattcctttatttgtgtggtctgtttttattacagctttattattgcttttgtctttacctgtattggccggggctattacaatgcttttgactgatcgtaatttaaatactactttttctgatcctgctggtggtggtgatcctattttatatcaacatttgttt
>BK6SB1_5_7589
tttagcttctaatattgctcatagtggtgcttctgttgatatggctattttttctttgcatttagctggcgcttcgtctattttaggtgctattaattttataactactattattaacatgcgtaggtcatatatggtttttagtcgtattcctttatttgtgtggtctgtttttattacagctttattattgcttttgtctttacctgtattggccggggctattacaatgcttttgactgatcgtaatttaaatactactttttttgatcctgctggtggtggtgatcctattttatatcaacatttgttt
>BK6SB1_5_7910
tttagcttctaatattgctcatagtggtgcttctgttgatatggctattttttctttgcatttagctggtgcttcgtctattttaggtgctattaattttataactactattattaacatgcgtaggtcatatatggtttttagtcgtattcctttatttgtgtggtctgtctttattacagctttattattgcttttgtctttacctgtattggccggggctattacaatgcttttgactgatcgtaatttaaatactactttttttgatcctgctggtggtggtgatcctattttatatcaacatttgttt
>BK6SB1_5_7945
tttagcttctaatattgctcatagtggtgcttctgttgatatggctattttctctttgcatttagctggtgcttcgtctattttaggtgctattaattttataactactattattaacatgcgtaggtcatatatggtttttagtcgtattcctttatttgtgtggtctgtttttattacagctttattattgcttttgtctttacctgtattggccggggctattacaatgcttttgactgatcgtaatttaaatactactttttttgatcctgctggtggtggtgatcctattttatatcaacatttgttt
>BK6SB1_5_8074
tttagcttctaatattgctcatagtggtgcttctgttgatatggctattttttctttgcatttagctggtgcttcgtctattttaggtgctattaattttataactactattattaacatgcgtaggtcatatatgttttttagtcgtattcctttatttgtgtggtctgtttttattacagctttattattgcttttgtctttacctgtattggccggggctattacaatgcttttgactgatcgtaatttaaatactactttttttgatcctgctggtggtggtgatcctattttatatcaacatttgttt
>BK6SB1_5_8433
tttagctcctaatattgctcatagtggtgcttctgttgatatggctattttttctttgcatttagctggtgcttcgtctattttaggtgctattaattttataactactattattaacatgcgtaggtcatatatggtttttagtcgtattcctttatttgtgtggtctgtttttattacagctttattattgcttttgtctttacctgtattggccggggctattacaatgcttttgactgatcgtaatttaaatactactttttttgatcctgctggtggtggtgatcctattttatatcaacatttgttt
>BK6SB1_5_8502
tttagcttctaatattgctcatagtggtgcttctgttgatatggctattttttctttgcatttagctggtgcttcgtctattttaggtgctattaattttataactactattattaacctgcgtaggtcatatatggtttttagtcgtattcctttatttgtgtggtctgtttttattacagctttattattgcttttgtctttacctgtattggccggggctattacaatgcttttgactgatcgtaatttaaatactactttttttgatcctgctggtggtggtgatcctattttatatcaacatttgttt
>BK6SB1_5_8606
tttagcttctaatattgctcatagtggtgcttctgttgatatggctattttttctttgcatttagttggtgcttcgtctattttaggtgctattaattttataactactattattaacatgcgtaggtcatatatggtttttagtcgtattcctttatttgtgtggtctgtttttattacagctttattattgcttttgtctttacctgtattggccggggctattacaatgcttttgactgatcgtaatttaaatactactttttttgatcctgctggtggtggtgatcctattttatatcaacatttgttt
>BK6SB1_5_8901
tttagcttctaatattgctcatagtggtgcttctgttgatatggctattttttctttgcatttagctggtgcttcgtctattttaggtgctattaattttataactactattattaacatgcgtaggtcatatatggtttttagtcgtattcctttatttgtgtggtctgtttttattacagctttattattgcttttgtctttacctgtattggccggggctattacaatgcttttgactgatcgtaatttaaatactactttttttgatcctgctggtggtggtgatcctattttatatcaacgtttgttt
>BK6SB1_5_8906
tttagcttctaatattgctcatagtggtgcttctgttgatatggctattttttctttgcatttagctggtgcttcgtctattttaggtgctattaattttataactactattattaacatgcgtaggtcatatatggtttttagtcgtattcctttatttgtgtggtctgtttttattacagctttattattgcttttgtcttcacctgtattggccggggctattacaatgcttttgactgatcgtaatttaaatactactttttttgatcctgctggtggtggtgatcctattttatatcaacatttgttt
>BK6SB1_5_8953
tttagcttctaatattgctcatagtggtgcttctgttgatatggctattttttctttgcatttagctggtgcttcgtctattttaggtgctattaattttataaccactattattaacatgcgtaggtcatatatggtttttagtcgtattcctttatttgtgtggtctgtttttattacagctttattattgcttttgtctttacctgtattggccggggctattacaatgcttttgactgatcgtaatttaaatactactttttttgatcctgctggtggtggtgatcctattttatatcaacatttgttt
>BK6SB1_5_9056
tttagcttctaatattgctcatagtggtgcttctgttgatatggctattttttctttgcatttagctggtgcttcgtctattttaggtgctattaattttataactactattattaacatgcgtaggtcatatatggtttttagtcgtattcctttatttgtgtggtctgtttttattacagctttattattgcttttgcctttacctgtattggccggggctattacaatgcttttgactgatcgtaatttaaatactactttttttgatcctgctggtggtggtgatcctattttatatcaacatttgttt
>BK6SB1_5_9083
tttagcttctaatattgctcatagtggtgcttctgttgatatggctattttttctttgcatttagctggtgcttcgtctattttaggtgctattaattttataactactattattaacatgcgtaggtcatatatggtttttagtcgtattcctttatttgtgtggtctgtttttattacagctttattattgcttttgtctttacctgtattggccggggctattacaatgcttttgactggtcgtaatttaaatactactttttttgatcctgctggtggtggtgatcctattttatatcaacatttgttt
>BK6SB1_5_9157
tttagcttctaatattgctcatagtggtgcttctgttgatatggctattttttccttgcatttagctggtgcttcgtctattttaggtgctattaattttataactactattattaacatgcgtaggtcatatatggtttttagtcgtattcctttatttgtgtggtctgtttttattacagctttattattgcttttgtctttacctgtattggccggggctattacaatgcttttgactgatcgtaatttaaatactactttttttgatcctgctggtggtggtgatcctattttatatcaacatttgttt
>BK6SB1_5_9385
tttagcttctaatattgctcatagtggtgcttctgttgatatggctattttttctttgcatttagctggtgcttcgtctattttaggtgctattaattttataactactattattaacatgcgtaggtcatatatggtttttagtcgtattcctttatttgtgtggtctgtttttattacagctttattattgcttttgtctttacctgtattggccggggctactacaatgcttttgactgatcgtaatttaaatactactttttttgatcctgctggtggtggtgatcctattttatatcaacatttgttt
>BK6SB1_5_9492
tttagcttctaatattgctcatagtggtgcttctgttgatatggctattttttctttgcatttagctggtgcttcgtctattttaggtgctattaattttataactactattattaacatgcgtaggtcatatatggtttttagtcgtattcctttatttgtgtggtccgtttttattacagctttattattgcttttgtctttacctgtattggccggggctattacaatgcttttgactgatcgtaatttaaatactactttttttgatcctgctggtggtggtgatcctattttatatcaacatttgttt
>BK6SC1_1_609
tttagcttctaatattgctcatagtggtgcttctgttgatatggctattttttctttgcatttagctggtgcttcgtctattttaggtgctattaattttataactactattattaacatgcgtaggtcatatatggtttttagtcgtattcctttatttgtgtggtctgtttttattacagctttattattgcttttgtctttacctgtattggccggggctattacaatgcttttgactgatcgtaatttaaatactactttttttgatcctgctggtggtggtgatcctattttatatcaacatttgttt
>BK6SC1_1_1621
tttagcttctaatattgctcatagtggtgcttctgttgatatggctattttttctttgcatttagctggtgcttcgtctattttaggtgctattaattttataactactattattaacatgcgtaggtcatatatggtttttagtcgtattcctttatttgtgtggtctgtttttattacagctttattattgcttttgtctttacctgtattggccggggctattacaatgcttttgactgatcgtaatttaaatactacttttttgatcctgctggtggtggtgatcctattttatatcaacatttgttt
>BK6SC1_1_2048
tttagcttctaatattgctcatagtggtgcttctgttgatatggctattttttctttgcatttagctggtgcttcgtctattttaggtgctattaattttataactactattattaacatgcgtaggtcatatatggtttttagtcgtattcctttatttgtgtggtctgtttttattacagctttattattgcttttgtctttacctgtattggccggggctattacaatgcttttgactgatcgtaatttaaatactactttttttgatcctgctggtggtggtgatcctattttatatcaacatttgttc
>BK6SC1_1_2791
tttagcttctaatattgctcatagtggtgcttctgttgatatggctattttttctttgcatttagctggtgcttcgtctattttaggtgctattaattttataactactattattaacatgcgtaggtcatatatggtttttagtcgtattcctttatttgtgtggtctgtttttattacagctttattattgcttttgtctttacctgtattggccggggctattacaatgcttttgactgatcgtaatttaaatactactttttttgatcctgctggtggtggtgatcctattttatatcaacatttgtt
>BK6SC1_1_3032
tttagcttctaatattgctcatagtggtgcttctgttgatatggctattttttctttgcatttagctggtgcttcgtctattttaggtgctattaattttataactactattattaacatgcgcaggtcatatatggtttttagtcgtattcctttatttgtgtggtctgtttttattacagctttattattgcttttgtctttacctgtattggctggggctattacaatgcttttgactgatcgtaatttaaatactactttttttgatcctgctggtggtggtgatcctattttatatcaacatttgttt
>BK6SC1_1_3079
tttagcttctaatattgctcatagtggtgcttctgttgatatggctattttttctttgcatttagctggtgcttcgtctattttaggtgctattaattttataactactattatcaacatgcgtaggtcatatatggtttttagtcgtattcctttatttgtgtggtctgtttttattacagctttattattgcttttgtctttacctgtattggccggggctattacaatgcttttgactgatcgtaatttaaatactactttttttgatcctgctggtggtggtgatcctattttatatcaacatttgttt
>BK6SC1_1_3754
ttagcttctaatattgctcatagtggtgcttctgttgatatggctattttttctttgcatttagctggtgcttcgtctattttaggtgctattaattttataactactattattaacatgcgtaggtcatatatggtttttagtcgtattcctttatttgtgtggtctgtttttattacagctttattattgcttttgtctttacctgtattggccggggctattacaatgcttttgactgatcgtaatttaaatactactttttttgatcctgctggtggtggtgatcctattttatatcaacatttgttt
>BK6SC1_1_4156
tttagcttctaatattgctcatagtggtgcttctgttgatatggctattttttctttgcatttagctggtgcttcgtctattttaggtgctattaattttataactactattattaacatgcgtaggtcatatatggtttttagtcgtatttctttatttgtgtggtctgtttttattacagctttattattgcttttgtctttacctgtattggccggggctattacaatgcttttgactgatcgtaatttaaatactactttttttgatcctgctggtggtggtgatcctattttatatcaacatttgttt
>BK6SC1_1_4480
tttagcttctaatattgctcatagtggtgcttctgttgacatggctattttttctttgcatttagctggtgcttcgtctattttaggtgctattaattttataactactattattaacatgcgtaggtcatatatggtttttagtcgtattcctttatttgtgtggtctgtttttattacagctttattattgcttttgtctttacctgtattggccggggctattacaatgcttttgactgatcgtaatttaaatactactttttttgatcctgctggtggtggtgatcctattttatatcaacatttgttt
>BK6SC1_1_4650
tttagcttctaatattgctcatagtggtgcttctgttgatatggctattttttctttgcatttagctggtgcttcgtctattttaggtgctattaattttataactactattattaacatgcgtaggtcatatatggtttttattcgtattcctttatttgtgtggtctgtttttattacagctttattattgcttttgtctttacctgtattggccggggctattacaatgcttttgactgatcgtaatttaaatactactttttttgatcctgctggtggtggtgatcctattttatatcaacatttgttt
>BK6SC1_1_5018
tttagcttctaatattgctcatagtggtgcttctgttgatatggctattttttctttgcatttagctggtgcttcgtctattttaggtgctattaattttataactactattattaacatgcgtaggtcatatatggtttttagtcgtattcctttatttgtgtggtctgtttttattacagctttattattgcttttgtctttacccgtattggccggggctattacaatgcttttgactgatcgtaatttaaatactactttttttgatcctgctggtggtggtgatcctattttatatcaacatttgttt
>BK6SC1_1_5272
tttagcttctaatattgctcatagtggtgcttctgttgatatggctattttttctttgcatttatctggtgcttcgtctattttaggtgctattaattttataactactattattaacatgcgtaggtcatatatggtttttagtcgtattcctttatttgtgtggtctgtttttattacagctttattattgcttttgtctttacctgtattggccggggctattacaatgcttttgactgatcgtaatttaaatactactttttttgatcctgctggtggtggtgatcctattttatatcaacatttgttt
>BK6SC1_1_5334
tttagcttctaatattgctcatagtggtgcttctgttgatatggctattttttctttgcatttagctggtgcttcgtctattttaggtgctattaattttataactactattattaacatgcgtaggtcatatatggtttttagtcgtattcctttatttgtgtggtctgtttttattacagctttattattgcttttgtctttacctgtattggccggggctattacaatgcttttgactgatcgtaatttaaatactactttttttgatcctgctggtggtggtgatcctactttatatcaacatttgttt
>BK6SC1_1_5762
tttagcttctaatattgctcatagtggtgcttctgttgatatggctattttttctttgcatttagctggtgcttcgtctattttaggtgctattaattttataactactattattaacatgcgtaggtcatatatggtttttagtcgtattcctttatttgtgtggtctgtttttattacagctttattattgcttttgtctttacctgtattggccggggctattacaatgcttttgactgatcgtaatttaaatactactttttttgatcctgctggtggtggtgatcctattttatatcaacatttattt
>BK6SC1_1_5879
tttagcttctaatattgctcatagtggtgcttctgttgatatggctattttttctttgcatttagctggtgcttcgtctattttaggtgctattaattttataactactattattaacatgcgtaggtcttatatggtttttagtcgtattcctttatttgtgtggtctgtttttattacagctttattattgcttttgtctttacctgtattggccggggctattacaatgcttttgactgatcgtaatttaaatactactttttttgatcctgctggtggtggtgatcctattttatatcaacatttgttt
>BK6SC1_1_6029
ctttagcttctaatattgctcatagtggtgcttctgttgatatggctattttttctttgcatttagctggtgcttcgtctattttaggtgctattaattttataactactattattaacatgcgtaggtcatatatggtttttagtcgtattcctttatttgtgtggtctgtttttattacagctttattattgcttttgtctttacctgtattggccggggctattacaatgcttttgactgatcgtaatttaaatactactttttttgatcctgctggtggtggtgatcctattttatatcaacatttgttt
>BK6SC1_1_6099
tttagcttctaatattgctcatagtggtgcttctgttgatatggctattttttctttgcatttagctggtgcttcgtctattttaggtgctattaattttataactactattattaacatgcgtgggtcatatatggtttttagtcgtattcctttatttgtgtggtctgtttttattacagctttattattgcttttgtctttacctgtattggccggggctattacaatgcttttgactgatcgtaatttaaatactactttttttgatcctgctggtggtggtgatcctattttatatcaacatttgttt
>BK6SC1_1_6611
tttagcttctaatattgctcatagtggtgcttctgttgatatggctgttttttctttgcatttagctggtgcttcgtctattttaggtgctattaattttataactactattattaacatgcgtaggtcatatatggtttttagtcgtattcctttatttgtgtggtctgtttttattacagctttattattgcttttgtctttacctgtattggccggggctattacaatgcttttgactgatcgtaatttaaatactactttttttgatcctgctggtggtggtgatcctattttatatcaacatttgttt
>BK6SC1_1_6877
tttagcttctaatattgctcatagtggtgcttctgttgatatggctattttttctttgcatttagctggtgcttcgtctattttaggtgctattaattttataactactattattaacattcgtaggtcatatatggtttttagtcgtattcctttatttgtgtggtctgtttttattacagctttattattgcttttgtctttacctgtattggccggggctattacaatgcttttgactgatcgtaatttaaatactactttttttgatcctgctggtggtggtgatcctattttatatcaacatttgttt
>BK6SC1_1_7013
tttagcttctaatattgctcatagtggtgcttctgttgatatggctattttttctttgcatttagctggtgcttcgtctattttaggtgctattaattttataactactattattaacgtgcgtaggtcatatatggtttttagtcgtattcctttatttgtgtggtctgtttttattacagctttattattgcttttgtctttacctgtattggccggggctattacaatgcttttgactgatcgtaatttaaatactactttttttgatcctgctggtggtggtgatcctattttatatcaacatttgttt
>BK6SC1_1_7209
tttagcttctaatattgctcatagtggtgcttctgttgatatggctattttttctttgcatttagctggtgcttcgtctattttaggtgctattaattttataactactattattaacatgcgtaggtcatatatggtttttagtcgtattcctttatttgtgtggtctgtttttattacagctttattattgcttttgtctttacctgtattggccggggctattacaatgcttttgactgatcgtaatttaaatactactctttttgatcctgctggtggtggtgatcctattttatatcaacatttgttt
>BK6SC1_1_7415
tttagctcctaatattgctcatagtggtgcttctgttgatatggctattttttctttgcatttagctggtgcttcgtctattttaggtgctattaattttataactactattattaacatgcgtaggtcatatatggtttttagtcgtattcctttatttgtgtggtctgtttttattacagctttattattgcttttgtctttacctgtattggccggggctattacaatgcttttgactgatcgtaatttaaatactactttttttgatcctgctggtggtggtgatcctattttatatcaacatttgttt
>BK6SC1_1_7750
tttagcttctaatattgctcatagtggtgcttctgttgatatggctattttttctttgcatttagctggtgcttcgtctattttaggtgctattaattttataactactattattaacatgcgtaggtcatatatggtttttagtcgtattcctttatttgtgtggtctgtttttattacagctttattattgcttttgtctttacctgtattggccggggctattacaatgcttttggctgatcgtaatttaaatactactttttttgatcctgctggtggtggtgatcctattttatatcaacatttgttt
>BK6SC1_1_7883
tttagcttctaatattgctcatagtggtgcttctgttgatatggctattttttctttgcatttagctggtgcttcgtctattttaggtgctattaattttataactactattattaacatgcgtaggtcatatatggtttttagtcgtattcctttatttgtgtggtctgtttttattacagctttattattgcttttgcctttacctgtattggccggggctattacaatgcttttgactgatcgtaatttaaatactactttttttgatcctgctggtggtggtgatcctattttatatcaacatttgttt
>BK6SC1_1_7910
tttagcttctaatattgctcatagtggtgcttctgttgatatggctattttttctttgcatttagctggtgcttcgtctattttaggtgctattaattttataactactattattaacatgcgtaggtcatatatggtttttagtcgtattcctttatttgtgtggtctgtttttattacagctttattattgcttttgtctttacctgtattggccggggctattacaatgcttttgactggtcgtaatttaaatactactttttttgatcctgctggtggtggtgatcctattttatatcaacatttgttt
>BK6SC1_1_7973
tttagcttctaatattgctcatagtggtgcttctgttgatatggctattttttccttgcatttagctggtgcttcgtctattttaggtgctattaattttataactactattattaacatgcgtaggtcatatatggtttttagtcgtattcctttatttgtgtggtctgtttttattacagctttattattgcttttgtctttacctgtattggccggggctattacaatgcttttgactgatcgtaatttaaatactactttttttgatcctgctggtggtggtgatcctattttatatcaacatttgttt
>BK6SC1_1_8232
tttagcttctaatattgctcatagtggtgcttctgttgatatggctattttttctttgcatttagctggtgcttcgtctattttaggtgctattaattttataactactattattaacatgcgtaggtcatatatggtttttagtcgtattcctttatttgtgtggtccgtttttattacagctttattattgcttttgtctttacctgtattggccggggctattacaatgcttttgactgatcgtaatttaaatactactttttttgatcctgctggtggtggtgatcctattttatatcaacatttgttt
>BK6SC1_2_450
tttagcttctaatattgctcatagtggtgcttctgttgatatggctattttttctttgcatttagctggtgcttcgtctattttaggtgctattaattttataactactattattaacatgcgtaggtcatatatggtttttagtcgtattcctttatttgtgtggtctgtttttattacagctttattattgcttttgtctttacctgtattggccggggctattacaatgcttttgactgatcgtaatttaaatactactttttttgatcctgctggtggtggtgatcctattttatatcaacatttgttt
>BK6SC1_2_462
tttagcttctaatattgctcatagtggtgcttctgttgatatggctattttttctttgcatttagctggtgcttcgtctattttaggtgctattaattttataactactattattaacatgcgtaggtcatatatggtttttagtcgtattcctttatttgtgtggtctgtttttattacagctttattattgcttttgtctttacctgtattggccggggctattacaatgcttttgactgatcgtaatttaaatactactttttttgatcctgctggtggtggtgatcctattctatatcaacatttgttt
>BK6SC1_2_1175
tttagcttctaatattgctcatagtggtgcttctgttgatatggctattttttctttgcatttagctggtgcttcgtctattttaggtgctattaattttataactactattattaacatgcgtaggtcatatatggtttttagtcgtattcctttatttgtgtggtctgtttttattacagctttattattgcttttgtctttacctgtattggccggggctattacaatgcttttgactgatcgtaatttaaatactactttttttgatcctgctggtggtggtgatcctattttatatcaacatttgttc
>BK6SC1_2_1629
tttagcttctaatattgctcatagtggtgcttctgttgatatggctattttttctttgcatttagctggtgcttcgtctattttaggtgctattaattttataactactattatcaacatgcgtaggtcatatatggtttttagtcgtattcctttatttgtgtggtctgtttttattacagctttattattgcttttgtctttacctgtattggccggggctattacaatgcttttgactgatcgtaatttaaatactactttttttgatcctgctggtggtggtgatcctattttatatcaacatttgttt
>BK6SC1_2_1937
ttagcttctaatattgctcatagtggtgcttctgttgatatggctattttttctttgcatttagctggtgcttcgtctattttaggtgctattaattttataactactattattaacatgcgtaggtcatatatggtttttagtcgtattcctttatttgtgtggtctgtttttattacagctttattattgcttttgtctttacctgtattggccggggctattacaatgcttttgactgatcgtaatttaaatactactttttttgatcctgctggtggtggtgatcctattttatatcaacatttgttt
>BK6SC1_2_2181
tttagcttctaatattgctcatagtggtgcttctgttgatatggctattttttctttgcatttagctggtgcttcgtctattttaggtgcttttaattttataactactattattaacatgcgtaggtcatatatggtttttagtcgtattcctttatttgtgtggtctgtttttattacagctttattattgcttttgtctttacctgtattggccggggctattacaatgcttttgactgatcgtaatttaaatactactttttttgatcctgctggtggtggtgatcctattttatatcaacatttgttt
>BK6SC1_2_2594
tttagcttctaatattgctcatagtggtgcttctgttgatatggctattttttctttgcatttagctggtgcttcgtctattttaggtgctattaattttataactactattattaacatgcgtaggtcatatatggtttttagtcgtattcctttatttgtgtggtctgtttttattacagctttattattgcttttgtctttacctgtattggccggggctattacaatgcttttgactgatcgtaatttaaatactactttttttgatcctgctggtggtggtgatcctattttatatcgacatttgttt
>BK6SC1_2_2764
tttagcttctaatattgctcatagtggtgcctctgttgatatggctattttttctttgcatttagctggtgcttcgtctattttaggtgctattaattttataactactattattaacatgcgtaggtcatatatggtttttagtcgtattcctttatttgtgtggtctgtttttattacagctttattattgcttttgtctttacctgtattggccggggctattacaatgcttttgactgatcgtaatttaaatactactttttttgatcctgctggtggtggtgatcctattttatatcaacatttgttt
>BK6SC1_2_2792
tttagcttctaatattgctcatagtggtgcttctgttgatatggctattttttctttgcatttagctggtgcttcgtctattttaggtgctattaattttataactactattattaacatgcgtaggtcatatatggtttttagtcgtattcctttatttgtgtggtctgtttttattacagctttattattgcttttgtctttacctgtattggccggggctattacgatgcttttgactgatcgtaatttaaatactactttttttgatcctgctggtggtggtgatcctattttatatcaacatttgttt
>BK6SC1_2_3093
tttagcttctaatattgctcatagtggtgcttctgttgatatggctattttttctttgcatttagctggtgcttcgtctattttaggtgctattaattttataactactattattaacgtgcgtaggtcatatatggtttttagtcgtattcctttatttgtgtggtctgtttttattacagctttattattgcttttgtctttacctgtattggccggggctattacaatgcttttgactgatcgtaatttaaatactactttttttgatcctgctggtggtggtgatcctattttatatcaacatttgttt
>BK6SC1_2_3144
tttagcttctaatattgctcatagtggtgcttctgttgatatggctattttttctttgcatttagctggtgcttcgtctattttaggtgctattaattttataactactattattaacatgcgtaggtcatatatgttttttagtcgtattcctttatttgtgtggtctgtttttattacagctttattattgcttttgtctttacctgtattggccggggctattacaatgcttttgactgatcgtaatttaaatactactttttttgatcctgctggtggtggtgatcctattttatatcaacatttgttt
>BK6SC1_2_3168
tttagcttctaatattgctcatagtggtgcttctgttgatatggctattttttctttgcatttagctggtgcttcgtctattttaggtgctattaattttataactactattattaacatgcgtaggtcatatatggtttttagtcgtattcctttatttgtgtggtctgtttttattacagctttattattgcttttgtctttacctgtattggccggggctattacaatgcttttgactgatcgtaatttaagtactactttttttgatcctgctggtggtggtgatcctattttatatcaacatttgttt
>BK6SC1_2_3372
tttagcttctaatattgctcatagtggtgcttctgttgatatggctattttttctttgcatttagctggtgcttcgtctattttaggtgctattaattttataactactattattaacatgcgtaggtcatatatggtttttagtcgtattcctttatttgtgtggtctgtttttattacagctttattattgcttttgtctttacctgtattggccggggctattacaatgcttttgactgatcgtaatttaaatactactttttttgatcctgctggtggcggtgatcctattttatatcaacatttgttt
>BK6SC1_3_646
tttagcttctaatattgctcatagtggtgcttctgttgatatggctattttttctttgcatttagctggtgcttcgtctattttaggtgctattaattttataactactattattaacatgcgtaggtcatatatggtttttagtcgtattcctttatttgtgtggtctgtttttattacagctttattattgcttttgtctttacctgtattggccggggctattacaatgcttttgactgatcgtaatttaaatactactttttttgatcctgctggtggtggtgatcctattttatatcaacatttgttt
>BK6SC1_3_1802
tttagcttctaatattgctcatagtggtgcttctgttgatatggctattttttctttgcatttagctggtgcttcgtctattttaggtgctattaattttataactactattattaacatgcgtaggtcatatatggtttttagtcgtattcctttatttgtgtggtctgtttttattacagctttattattgcttttgtctttacctgtattggccggggctattacaatgcttttgactgatcgtaatttaaatactacttttttgatcctgctggtggtggtgatcctattttatatcaacatttgttt
>BK6SC1_3_2254
tttagcttctaatattgctcatagtggtgcttctgttgatatggctattttttctttgcatttagctggtgcttcgtctattttaggtgctattaattttataactactattattaacatgcgtaggtcatatatggtttttagtcgtattcctttatttgtgtggtctgtttttattacagctttattattgcttttgtctttacctgtattggccggggctattacaatgcttttgactgatcgtaatttaaatactactttttttgatcctgctggtggtggtgatcctattttatatcaacatttgttc
>BK6SC1_3_3108
tttagcttctaatattgctcatagtggtgcttctgttgatatggctattttttctttgcatttagctggtgcttcgtctattttaggtgctattaattttataactactattattaacatgcgtaggtcatatatggtttttagtcgtattcctttatttgtgtggtctgtttttattacagctttattattgcttttgtctttacctgtattggccggggctattacaatgcttttgactgatcgtaatttaaatactactttttttgatcctgctggtggtggtgatcctattttatatcaacatttgtt
>BK6SC1_3_3853
tttagcttctaatattgctcatagtggtgcttctgttgatatggctattttttctttgcatttagctggtgcttcgtctattttaggtgctattaattttataactactattattaacatgcgtaggtcatatatggtttttagtcgtattcctttatttgtgtggtctgtttttattacagccttattattgcttttgtctttacctgtattggccggggctattacaatgcttttgactgatcgtaatttaaatactactttttttgatcctgctggtggtggtgatcctattttatatcaacatttgttt
>BK6SC1_3_3933
tttagcttctaatattgctcatagtggtgcttctgttgatatggctattttttctttgcatttagctggtgcttcgtctattttaggtgctattaattttataactactattattaacatgcgtaggtcatatatggtttttagtcgtattcctttatttgtgtggtctgtttttattacagctttattattgcttttgtctttacctgtattggccggggctattacaatgcttttgactgatcgtaatttaaatactactttttttgatcctgctggtggtggtgatcctattttatatcaacatt
>BK6SC1_3_4088
tttagcttctaatattgctcatagtggtgcttctgttgatatggctattttttctttgcatttagctggtgcttcgtctattttaggtgctattaattttataactactattattaacatgcgtaggtcatatatggtttttagtcgtattcctttatttgcgtggtctgtttttattacagctttattattgcttttgtctttacctgtattggccggggctattacaatgcttttgactgatcgtaatttaaatactactttttttgatcctgctggtggtggtgatcctattttatatcaacatttgttt
>BK6SC1_3_4235
ttagcttctaatattgctcatagtggtgcttctgttgatatggctattttttctttgcatttagctggtgcttcgtctattttaggtgctattaattttataactactattattaacatgcgtaggtcatatatggtttttagtcgtattcctttatttgtgtggtctgtttttattacagctttattattgcttttgtctttacctgtattggccggggctattacaatgcttttgactgatcgtaatttaaatactactttttttgatcctgctggtggtggtgatcctattttatatcaacatttgttt
>BK6SC1_3_4658
tttagcttctaatattgctcatagtggtgcttctgttgatatggctattttttctttgcatttagctggtgcttcgtctattttaggtgctattaattttataactactattattaacatgcgtaggtcatatatggtttttagtcgtatttctttatttgtgtggtctgtttttattacagctttattattgcttttgtctttacctgtattggccggggctattacaatgcttttgactgatcgtaatttaaatactactttttttgatcctgctggtggtggtgatcctattttatatcaacatttgttt
>BK6SC1_3_4773
tttagcttctaatattgctcatagtggtgcttctgttgatatggctattttttctttgcatttagctggtgcttcgtctattttaggtgctattaattttataactactactattaacatgcgtaggtcatatatggtttttagtcgtattcctttatttgtgtggtctgtttttattacagctttattattgcttttgtctttacctgtattggccggggctattacaatgcttttgactgatcgtaatttaaatactactttttttgatcctgctggtggtggtgatcctattttatatcaacatttgttt
>BK6SC1_3_5274
tttagcttctaatattgctcatagtggtgcttctgttgatatggctattttttctttgcatttagctggtgcttcgtctattttaggtgctattaattttataactactattattaacatgcgtaggtcatatatggtttttattcgtattcctttatttgtgtggtctgtttttattacagctttattattgcttttgtctttacctgtattggccggggctattacaatgcttttgactgatcgtaatttaaatactactttttttgatcctgctggtggtggtgatcctattttatatcaacatttgttt
>BK6SC1_3_5279
tttagcttctaatattgctcatagtggtgcttctgttgatatggctattttttctttgcatttagctggtgcttcgtctattttaggtgctattaattttataactactattattaacatgcgtaggtcatatatggtttttagtcgtattcctttatttgtgtggtctgtttttattacagctttattattgcttttgtccttacctgtattggccggggctattacaatgcttttgactgatcgtaatttaaatactactttttttgatcctgctggtggtggtgatcctattttatatcaacatttgttt
>BK6SC1_3_5687
tttagcttctaatattgctcatagtggtgcttctgttgatacggctattttttctttgcatttagctggtgcttcgtctattttaggtgctattaattttataactactattattaacatgcgtaggtcatatatggtttttagtcgtattcctttatttgtgtggtctgtttttattacagctttattattgcttttgtctttacctgtattggccggggctattacaatgcttttgactgatcgtaatttaaatactactttttttgatcctgctggtggtggtgatcctattttatatcaacatttgttt
>BK6SC1_3_5874
tttagcttctaatattgctcatagtggtgcttctgctgatatggctattttttctttgcatttagctggtgcttcgtctattttaggtgctattaattttataactactattattaacatgcgtaggtcatatatggtttttagtcgtattcctttatttgtgtggtctgtttttattacagctttattattgcttttgtctttacctgtattggccggggctattacaatgcttttgactgatcgtaatttaaatactactttttttgatcctgctggtggtggtgatcctattttatatcaacatttgttt
>BK6SC1_3_5882
tttagcttctaatattgctcatagtggtgcttctgttgatatggctattttttctttgcatttagctggtgcttcgtctattttaggtgctattaattttataactactattattaacatgcgtaggtcatatatggtttttagtcgtattcctttatttgtgtggtctgtttttattacagctttattattgctttcgtctttacctgtattggccggggctattacaatgcttttgactgatcgtaatttaaatactactttttttgatcctgctggtggtggtgatcctattttatatcaacatttgttt
>BK6SC1_3_5990
tttagcttctaatattgctcatagtggtgcttctgttgatatggctattttttctttgcatttatctggtgcttcgtctattttaggtgctattaattttataactactattattaacatgcgtaggtcatatatggtttttagtcgtattcctttatttgtgtggtctgtttttattacagctttattattgcttttgtctttacctgtattggccggggctattacaatgcttttgactgatcgtaatttaaatactactttttttgatcctgctggtggtggtgatcctattttatatcaacatttgttt
>BK6SC1_3_6167
tttagcttctaatattgctcatagtggtgcttctgttgatatggctattttttctttgcatttagctggtgcttcgtctactttaggtgctattaattttataactactattattaacatgcgtaggtcatatatggtttttagtcgtattcctttatttgtgtggtctgtttttattacagctttattattgcttttgtctttacctgtattggccggggctattacaatgcttttgactgatcgtaatttaaatactactttttttgatcctgctggtggtggtgatcctattttatatcaacatttgttt
>BK6SC1_3_6246
tttagcttctaatattgctcatagtggtgcttctgttgatatggctattttttctttgcatttagctggtgcttcgtctattttaggtgctattaattttataactactattattaacatgcgtaggtcatatatggtttttagtcgtattcctttatttgtgtggtctgtttttattacagctttattattgcttttgtctttacctgtattggccggggctattacaatgcttttgactgatcgtaatttaaatactactttttttgatcctgctggtggtggtgatcctattttatatcgacatttgttt
>BK6SC1_3_6523
tttagcttctaatattgctcatagtggtgcttctgttgatatggctattttttctttgcatttagctggtgcttcgtctattttaggtgctattaattttataactactattattaacatgcgtaggtcatatatggtttttagtcgtattcctttatttgtgtggtctgtttttattacagctttattattgcttttgtctttacctgtattggccggggctattacaatgcttttgactgatcgtaatttaaatactactttttttgatcctgctggtggtggtgatcctattttatatcaacatttattt
>BK6SC1_3_6673
tttagcttctaatattgctcatagtggtgcttctgttgatatggctattttttctttgcatttagctggtgcttcgtctattttaggtgctattaattttataactactattattaacatgcgtaggtcttatatggtttttagtcgtattcctttatttgtgtggtctgtttttattacagctttattattgcttttgtctttacctgtattggccggggctattacaatgcttttgactgatcgtaatttaaatactactttttttgatcctgctggtggtggtgatcctattttatatcaacatttgttt
>BK6SC1_3_6820
tttagcttctaatattgctcatagtggtgcctctgttgatatggctattttttctttgcatttagctggtgcttcgtctattttaggtgctattaattttataactactattattaacatgcgtaggtcatatatggtttttagtcgtattcctttatttgtgtggtctgtttttattacagctttattattgcttttgtctttacctgtattggccggggctattacaatgcttttgactgatcgtaatttaaatactactttttttgatcctgctggtggtggtgatcctattttatatcaacatttgttt
>BK6SC1_3_6837
ctttagcttctaatattgctcatagtggtgcttctgttgatatggctattttttctttgcatttagctggtgcttcgtctattttaggtgctattaattttataactactattattaacatgcgtaggtcatatatggtttttagtcgtattcctttatttgtgtggtctgtttttattacagctttattattgcttttgtctttacctgtattggccggggctattacaatgcttttgactgatcgtaatttaaatactactttttttgatcctgctggtggtggtgatcctattttatatcaacatttgttt
>BK6SC1_3_6924
tttagcttctaatattgctcatagtggtgcttctgttgatatggctattttttctttgcatttagctggtgcttcgtctattttaggtgctattaattttataactactattattaacatgcgtaggtcatatatggtttttagtcgtattcctttatttgtgtggtctgtttttattacagctttattattgcttttgtctttacctgtattggccggggctattacgatgcttttgactgatcgtaatttaaatactactttttttgatcctgctggtggtggtgatcctattttatatcaacatttgttt
>BK6SC1_3_6926
tttagcttctaatattgctcatagtggtgcttctgttgatatggctattttttctttgcatttagctggtgcttcgtctattttaggtgctattaattttataactactattattaacatgcgtaggtcatatatggtttttagtcgtattcctttatttgtttggtctgtttttattacagctttattattgcttttgtctttacctgtattggccggggctattacaatgcttttgactgatcgtaatttaaatactactttttttgatcctgctggtggtggtgatcctattttatatcaacatttgttt
>BK6SC1_3_7368
tttagcttccaatattgctcatagtggtgcttctgttgatatggctattttttctttgcatttagctggtgcttcgtctattttaggtgctattaattttataactactattattaacatgcgtaggtcatatatggtttttagtcgtattcctttatttgtgtggtctgtttttattacagctttattattgcttttgtctttacctgtattggccggggctattacaatgcttttgactgatcgtaatttaaatactactttttttgatcctgctggtggtggtgatcctattttatatcaacatttgttt
>BK6SC1_3_7747
tttagcttctaatattgctcatagtggtgcttctgttgatatggctattttttctttgcatttagctggcgcttcgtctattttaggtgctattaattttataactactattattaacatgcgtaggtcatatatggtttttagtcgtattcctttatttgtgtggtctgtttttattacagctttattattgcttttgtctttacctgtattggccggggctattacaatgcttttgactgatcgtaatttaaatactactttttttgatcctgctggtggtggtgatcctattttatatcaacatttgttt
>BK6SC1_3_7902
tttagcttctaatattgctcatagtggtgcttctgttgatatggctattttttctttgcatttagctggtgcttcgtctattttaggtgctattaattttataactactattattaacattcgtaggtcatatatggtttttagtcgtattcctttatttgtgtggtctgtttttattacagctttattattgcttttgtctttacctgtattggccggggctattacaatgcttttgactgatcgtaatttaaatactactttttttgatcctgctggtggtggtgatcctattttatatcaacatttgttt
>BK6SC1_3_8093
tttagcttctaatattgctcatagtggtgcttctgttgatatggctattttttctttgcatttagctggtgcttcgtctattttaggtgctattaattttataactactattattaacatgcgtaggtcatatatggtttttagtcgtattcctttatttgtgtggtctgtctttattacagctttattattgcttttgtctttacctgtattggccggggctattacaatgcttttgactgatcgtaatttaaatactactttttttgatcctgctggtggtggtgatcctattttatatcaacatttgttt
>BK6SC1_3_8118
tttagcttctaatattgctcatagtggtgcttctgttgatatggctattttctctttgcatttagctggtgcttcgtctattttaggtgctattaattttataactactattattaacatgcgtaggtcatatatggtttttagtcgtattcctttatttgtgtggtctgtttttattacagctttattattgcttttgtctttacctgtattggccggggctattacaatgcttttgactgatcgtaatttaaatactactttttttgatcctgctggtggtggtgatcctattttatatcaacatttgttt
>BK6SC1_3_8138
tttagcttctaatattgctcatagtggtgcttctgttgatatggctattttttctttgcatttagctggtgcttcgtctattttaggtgctattaattttataactactattattaacatgcgtaggtcatatatggtttttagtcgtattcctttatttgtgtggtctgtttttattacagctttattattgcttttgtctttacctgtattggccggggctattacaatgcttttgactgatcgtaatttaaatactactttttttgatcctgctggtggtggtgatcctattttatgtcaacatttgttt
>BK6SC1_3_8190
tttagcttctaatattgctcatagtggtgcttctgttgatatggctattttttctttgcatttagctggtgcttcgtctattttaggtgctattaattttataactactattattaacatgcgtaggttatatatggtttttagtcgtattcctttatttgtgtggtctgtttttattacagctttattattgcttttgtctttacctgtattggccggggctattacaatgcttttgactgatcgtaatttaaatactactttttttgatcctgctggtggtggtgatcctattttatatcaacatttgttt
>BK6SC1_3_8333
tttagcttctaatattgctcatagtggtgcttctgttgatatggctattttttctttgcatttagctggtgcttcgtctattttaggtgctattaattttataactactattattaacatgcgtaggtcatatatggtttttagtcgtattcctttatttgtgtggtctgtttttattacagctttattattgcttttgtctttacctgtattggccggggctattacaatgcttttgactgatcgtaatttaaatactactctttttgatcctgctggtggtggtgatcctattttatatcaacatttgttt
>BK6SC1_3_8339
tttagcttctaatattgctcatagtggtgcttctgttgatatggctattttttctttgcatttagctggtgcttcgtctattttaggtgctattaattttataactactatcattaacatgcgtaggtcatatatggtttttagtcgtattcctttatttgtgtggtctgtttttattacagctttattattgcttttgtctttacctgtattggccggggctattacaatgcttttgactgatcgtaatttaaatactactttttttgatcctgctggtggtggtgatcctattttatatcaacatttgttt
>BK6SC1_3_8606
tttagctcctaatattgctcatagtggtgcttctgttgatatggctattttttctttgcatttagctggtgcttcgtctattttaggtgctattaattttataactactattattaacatgcgtaggtcatatatggtttttagtcgtattcctttatttgtgtggtctgtttttattacagctttattattgcttttgtctttacctgtattggccggggctattacaatgcttttgactgatcgtaatttaaatactactttttttgatcctgctggtggtggtgatcctattttatatcaacatttgttt
>BK6SC1_3_8776
tttagcttctaatattgctcatagtggtgcttctgttgatatggctattttttctttgcatttagttggtgcttcgtctattttaggtgctattaattttataactactattattaacatgcgtaggtcatatatggtttttagtcgtattcctttatttgtgtggtctgtttttattacagctttattattgcttttgtctttacctgtattggccggggctattacaatgcttttgactgatcgtaatttaaatactactttttttgatcctgctggtggtggtgatcctattttatatcaacatttgttt
>BK6SC1_3_9029
tttagcttctaatattgctcatagtggtgcttctgttgatatggctattttttctttgcatttagctggtgcttcgtctattttaggtgctattaattttataactactattattaacatgcgtaggtcatatatggtttttagtcgtattcctttatttgtgtggtctgtttttattacagctttattattgcttttgtctttacctgtattggccggggctattacaatgcttttgactgatcgtaatttaaatactgctttttttgatcctgctggtggtggtgatcctattttatatcaacatttgttt
>BK6SC1_3_9039
tttagcttctaatattgctcatagtggtgcttctgttgatatggctattttttctttgcatttagctggtgcttcgtctattttaggtgctattaattttataactactattattaacatgcgtaggtcatatatggtttttagtcgtattcctttatttgtgtggtctgtttttattacagctttattattgcttttgtctttacctgtattggccggggctattacaatgcttttggctgatcgtaatttaaatactactttttttgatcctgctggtggtggtgatcctattttatatcaacatttgttt
>BK6SC1_3_9157
tttagcttctaatattgctcatagtggtgcttctgttgatatggctattttttctttgcatttagctggtgcttcgtctattttaggtgctattaattttataactactattattaacatgcgtaggtcatatatggtttttagtcgtattcctttatttgtgtggtctgtttttattacagctttattattgcttttgtctttacctgtattggccggggctattacaatgcttttgactgatcgtaatttaaatactactttttttgatcctgctggtggcggtgatcctattttatatcaacatttgttt
>BK6SC1_3_9208
tttagcttctaatattgctcatagtggtgcttctgttgatatggctattttttctttgcatttagctggtgcttcgtctattttaggtgctattaattttataactactattattaacatgcgtaggtcatatatggtttttagtcgtattcctttatttgtgtggtctgtttttattacagctttattattgcttttgtctttacctgtattggccggggctattacaatgctttcgactgatcgtaatttaaatactactttttttgatcctgctggtggtggtgatcctattttatatcaacatttgttt
>BK6SC1_3_9315
tttagcttctaatattgctcatagtggtgcttctgttgatatggctattttttctttgcatttagctggtgcttcgtctattttaggtgctattaattttataactactattattaacatgcgtaggtcatatatggcttttagtcgtattcctttatttgtgtggtctgtttttattacagctttattattgcttttgtctttacctgtattggccggggctattacaatgcttttgactgatcgtaatttaaatactactttttttgatcctgctggtggtggtgatcctattttatatcaacatttgttt
>BK6SC1_3_9336
tttagcttctaatattgctcatagtggtgcttctgttgatatggctattttttccttgcatttagctggtgcttcgtctattttaggtgctattaattttataactactattattaacatgcgtaggtcatatatggtttttagtcgtattcctttatttgtgtggtctgtttttattacagctttattattgcttttgtctttacctgtattggccggggctattacaatgcttttgactgatcgtaatttaaatactactttttttgatcctgctggtggtggtgatcctattttatatcaacatttgttt
>BK6SC1_3_9432
tttagcttctaatattgctcatagtggtgcttctgttgatatggctattttttctttgcatttagctggtgcttcgcctattttaggtgctattaattttataactactattattaacatgcgtaggtcatatatggtttttagtcgtattcctttatttgtgtggtctgtttttattacagctttattattgcttttgtctttacctgtattggccggggctattacaatgcttttgactgatcgtaatttaaatactactttttttgatcctgctggtggtggtgatcctattttatatcaacatttgttt
>BK6SC1_3_9623
tttagcttctaatattgctcatagtggtgcttctgttgatatggctattttttctttgcatttagctggtgctttgtctattttaggtgctattaattttataactactattattaacatgcgtaggtcatatatggtttttagtcgtattcctttatttgtgtggtctgtttttattacagctttattattgcttttgtctttacctgtattggccggggctattacaatgcttttgactgatcgtaatttaaatactactttttttgatcctgctggtggtggtgatcctattttatatcaacatttgttt
>BK6SC1_4_578
tttagcttctaatattgctcatagtggtgcttctgttgatatggctattttttctttgcatttagctggtgcttcgtctattttaggtgctattaattttataactactattattaacatgcgtaggtcatatatggtttttagtcgtattcctttatttgtgtggtctgtttttattacagctttattattgcttttgtctttacctgtattggccggggctattacaatgcttttgactgatcgtaatttaaatactactttttttgatcctgctggtggtggtgatcctattttatatcaacatttgttt
>BK6SC1_4_1446
tttagcttctaatattgctcatagtggtgcttctgttgatatggctattttttctttgcatttagctggtgcttcgtctattttaggtgctattaattttataactactattattaacatgcgtaggtcatatatggtttttagtcgtattcctttatttgtgtggtctgtttttattacagctttattattgcttttgtctttacctgtattggccggggctattacaatgcttttgactgatcgtaatttaaatactactttttttgatcctgctggtggtggtgatcctattttatatcaacat
>BK6SC1_4_1574
tttagcttctaatattgctcatagtggtgcttctgttgatatggctattttttctttgcatttagctggtgcttcgtctattttaggtgctattaattttataactactattattaacatgcgtaggtcatatatggtttttagtcgtattcctttatttgtgtggtctgtttttattacagctttattattgcttttgtctttacctgtattggccggggctattacaatgcttttgactgatcgtaatttaaatactacttttttgatcctgctggtggtggtgatcctattttatatcaacatttgttt
>BK6SC1_4_1969
tttagcttctaatattgctcatagtggtgcttctgttgatatggctattttttctttgcatttagctggtgcttcgtctattttaggtgctattaattttataactactattattaacatgcgtaggtcatatatggtttttagtcgtattcctttatttgtgtggtctgtttttattacagctttattattgcttttgtctttacctgtattggccggggctattacaatgcttttgactgatcgtaatttaaatactactttttttgatcctgctggtggtggtgatcctattttatatcaacatttgttc
>BK6SC1_4_2658
tttagcttctaatattgctcatagtggtgcttctgttgatatggctattttttctttgcatttagctggtgcttcgtctattttaggtgctattaattttataactactattattaacatgcgtaggtcatatatggtttttagtcgtattcctttatttgtgtggtctgtttttattacagctttattattgcttttgtctttacctgtattggccggggctattacaatgcttttgactgatcgtaatttaaatactactttttttgatcctgctggtggtggtgatcctattttatatcaacatttgtt
>BK6SC1_4_2856
tttagcttctaatattgctcatagtggtgcttctgttgatatggctattttttctttgcatttagctggtgcttcgtctattttaggtgctattaattttataactactattattaacatgcgcaggtcatatatggtttttagtcgtattcctttatttgtgtggtctgtttttattacagctttattattgcttttgtctttacctgtattggctggggctattacaatgcttttgactgatcgtaatttaaatactactttttttgatcctgctggtggtggtgatcctattttatatcaacatttgttt
>BK6SC1_4_3330
tttagcttctaatattgctcatagtggtgcttctgttgatatggctattttttctttgcatttagctggtgcttcgtctattttaggtgctattaattttataactactattattaacatgcgtaggtcatatatggtttttagtcgtattcctttatttgtgtggtctgtttttattacagctttattattgcttttgtctttacctgtattggccggggctattacaatgcttttgactgatcgtaatttaaatactactttttttgatcctgctggtggtggtgatcctattttatatcaacatt
>BK6SC1_4_3439
tttagcttctaatattgctcatagtggtgcttctgttgatatggctattttttctttgcatttagctggtgcttcgtctattttaggtgctattaattttataactactattattaacatgcgtaggtcatatatggtttttagtcgtattcctttatttgcgtggtctgtttttattacagctttattattgcttttgtctttacctgtattggccggggctattacaatgcttttgactgatcgtaatttaaatactactttttttgatcctgctggtggtggtgatcctattttatatcaacatttgttt
>BK6SC1_4_3513
tttagcttctaatattgctcatagtggtgcttctgttgatatggctattttttctttgcatttagctggtgcttcgtctattttaggtgctattaattttataactactattattaacatgcgtaggtcatatatggtttttagtcgcattcctttatttgtgtggtctgtttttattacagctttattattgcttttgtctttacctgtattggccggggctattacaatgcttttgactgatcgtaatttaaatactactttttttgatcctgctggtggtggtgatcctattttatatcaacatttgttt
>BK6SC1_4_3517
tttagcttctaatattgctcatagtggtgcttctgttgatatggctattttttctttgcatttagctggtgcttcgtctattttaggtgctattaattttataactactattattaacatgcgtagttcatatatggtttttagtcgtattcctttatttgtgtggtctgtttttattacagctttattattgcttttgtctttacctgtattggccggggctattacaatgcttttgactgatcgtaatttaaatactactttttttgatcctgctggtggtggtgatcctattttatatcaacatttgttt
>BK6SC1_4_3563
ttagcttctaatattgctcatagtggtgcttctgttgatatggctattttttctttgcatttagctggtgcttcgtctattttaggtgctattaattttataactactattattaacatgcgtaggtcatatatggtttttagtcgtattcctttatttgtgtggtctgtttttattacagctttattattgcttttgtctttacctgtattggccggggctattacaatgcttttgactgatcgtaatttaaatactactttttttgatcctgctggtggtggtgatcctattttatatcaacatttgttt
>BK6SC1_4_4008
tttagcttctaatattgctcatagtggtgcttctgttgatatggctattttttctttgcatttagctggtgcttcgtctattttaggtgctattaattttataactactattattaacatgcgtaggtcatatatggtttttggtcgtattcctttatttgtgtggtctgtttttattacagctttattattgcttttgtctttacctgtattggccggggctattacaatgcttttgactgatcgtaatttaaatactactttttttgatcctgctggtggtggtgatcctattttatatcaacatttgttt
>BK6SC1_4_4086
tttagcttctaatattgctcatagtggtgcttctgttgatatggctattttttctttgcatttagctggtgcttcgtctattttaggtgcttttaattttataactactattattaacatgcgtaggtcatatatggtttttagtcgtattcctttatttgtgtggtctgtttttattacagctttattattgcttttgtctttacctgtattggccggggctattacaatgcttttgactgatcgtaatttaaatactactttttttgatcctgctggtggtggtgatcctattttatatcaacatttgttt
>BK6SC1_4_4225
tttagcttctaatattgctcatagtggtgcttctgttgacatggctattttttctttgcatttagctggtgcttcgtctattttaggtgctattaattttataactactattattaacatgcgtaggtcatatatggtttttagtcgtattcctttatttgtgtggtctgtttttattacagctttattattgcttttgtctttacctgtattggccggggctattacaatgcttttgactgatcgtaatttaaatactactttttttgatcctgctggtggtggtgatcctattttatatcaacatttgttt
>BK6SC1_4_4375
tttagcttctaatattgctcatagtggtgcttctgttgatatggctattttttctttgcatttagctggtgcttcgtctattttaggtgctattaattttataactactattattaacatgcgtaggtcatatatggtttttagtcgtattcctttatttgtgtggtctgtttttattacagctttattattgcttttgtccttacctgtattggccggggctattacaatgcttttgactgatcgtaatttaaatactactttttttgatcctgctggtggtggtgatcctattttatatcaacatttgttt
>BK6SC1_4_4573
tttagcttctaatattgctcatagtggtgctcctgttgatatggctattttttctttgcatttagctggtgcttcgtctattttaggtgctattaattttataactactattattaacatgcgtaggtcatatatggtttttagtcgtattcctttatttgtgtggtctgtttttattacagctttattattgcttttgtctttacctgtattggccggggctattacaatgcttttgactgatcgtaatttaaatactactttttttgatcctgctggtggtggtgatcctattttatatcaacatttgttt
>BK6SC1_4_4715
tttagcttctaatattgctcatagtggtgcttctgttgatatggctattttttctttgcatttagctggtgcttcgtctattttaggtgctattaattttataactactattattaacatgcgtaggtcatatatggtttttagtcgtattcctttatttgtgtggtctgtttttattacagctttattattgcttttgtctttacccgtattggccggggctattacaatgcttttgactgatcgtaatttaaatactactttttttgatcctgctggtggtggtgatcctattttatatcaacatttgttt
>BK6SC1_4_4881
tttagcttctaatattgctcatagtggtgcttctgctgatatggctattttttctttgcatttagctggtgcttcgtctattttaggtgctattaattttataactactattattaacatgcgtaggtcatatatggtttttagtcgtattcctttatttgtgtggtctgtttttattacagctttattattgcttttgtctttacctgtattggccggggctattacaatgcttttgactgatcgtaatttaaatactactttttttgatcctgctggtggtggtgatcctattttatatcaacatttgttt
>BK6SC1_4_4882
tttagcttctaatattgctcatagtggtgcttctgttgatatggctattttttctttgcatttagctggtgcttcgtctattttaggtgctattaattttataactactattattaacatgcgtaggtcatatatggtttttagtcgtattcctttatttgtgtggtctgtttttattacagctttattattgctttcgtctttacctgtattggccggggctattacaatgcttttgactgatcgtaatttaaatactactttttttgatcctgctggtggtggtgatcctattttatatcaacatttgttt
>BK6SC1_4_4996
tttagcttctaatattgctcatagtggtgcttctgttgatatggctattttttctttgcatttagctggtgcttcgtctattttaggtgctattaattttataactactattattaacatgcgtaggtcatatatggtttttagtcgtattcctttatttgtgtggtctgtttttattacagctttattgttgcttttgtctttacctgtattggccggggctattacaatgcttttgactgatcgtaatttaaatactactttttttgatcctgctggtggtggtgatcctattttatatcaacatttgttt
>BK6SC1_4_5388
tttagcttctaatattgctcatagtggtgcttctgttgatatggctattttttctttgcatttagctggtgcttcgtctattttaggtgctattaattttataactactattattaacatgcgtaggtcatatatggtttttagtcgtattcctttatttgtgtggtctgtttttattacagctttattattgcttttgtctttacctgtattggccggggctattacaatgcttttgactgatcgtaatttaaatactactttttttgatcctgctggtggtggtgatcctattttatatcaacatttattt
>BK6SC1_4_5499
tttagcttctaatattgctcatagtggtgcttctgttgatatggctattttttctttgcatttagctggtgcttcgtctattttaggtgctattaattttataactactattattaacatgcgtaggtcttatatggtttttagtcgtattcctttatttgtgtggtctgtttttattacagctttattattgcttttgtctttacctgtattggccggggctattacaatgcttttgactgatcgtaatttaaatactactttttttgatcctgctggtggtggtgatcctattttatatcaacatttgttt
>BK6SC1_4_5567
tctagcttctaatattgctcatagtggtgcttctgttgatatggctattttttctttgcatttagctggtgcttcgtctattttaggtgctattaattttataactactattattaacatgcgtaggtcatatatggtttttagtcgtattcctttatttgtgtggtctgtttttattacagctttattattgcttttgtctttacctgtattggccggggctattacaatgcttttgactgatcgtaatttaaatactactttttttgatcctgctggtggtggtgatcctattttatatcaacatttgttt
>BK6SC1_4_5582
tttagcttctaatattgctcatagtggtgcttctgtcgatatggctattttttctttgcatttagctggtgcttcgtctattttaggtgctattaattttataactactattattaacatgcgtaggtcatatatggtttttagtcgtattcctttatttgtgtggtctgtttttattacagctttattattgcttttgtctttacctgtattggccggggctattacaatgcttttgactgatcgtaatttaaatactactttttttgatcctgctggtggtggtgatcctattttatatcaacatttgttt
>BK6SC1_4_6022
tttagcttccaatattgctcatagtggtgcttctgttgatatggctattttttctttgcatttagctggtgcttcgtctattttaggtgctattaattttataactactattattaacatgcgtaggtcatatatggtttttagtcgtattcctttatttgtgtggtctgtttttattacagctttattattgcttttgtctttacctgtattggccggggctattacaatgcttttgactgatcgtaatttaaatactactttttttgatcctgctggtggtggtgatcctattttatatcaacatttgttt
>BK6SC1_4_6592
tttagcttctaatattgctcatagtggtgcttctgttgatatggctattttttctttgcatttagctggtgcttcgtctattttaggtgctattaattttataactactattattaacgtgcgtaggtcatatatggtttttagtcgtattcctttatttgtgtggtctgtttttattacagctttattattgcttttgtctttacctgtattggccggggctattacaatgcttttgactgatcgtaatttaaatactactttttttgatcctgctggtggtggtgatcctattttatatcaacatttgttt
>BK6SC1_4_6722
tttagcttctaatattgctcatagtggtgcttctgttgatatggctattttttctttgcatttagctggtgcttcgtctattttaggtgctattaattttataactactattattaacatgcgtaggtcatatatgttttttagtcgtattcctttatttgtgtggtctgtttttattacagctttattattgcttttgtctttacctgtattggccggggctattacaatgcttttgactgatcgtaatttaaatactactttttttgatcctgctggtggtggtgatcctattttatatcaacatttgttt
>BK6SC1_4_6757
cttagcttctaatattgctcatagtggtgcttctgttgatatggctattttttctttgcatttagctggtgcttcgtctattttaggtgctattaattttataactactattattaacatgcgtaggtcatatatggtttttagtcgtattcctttatttgtgtggtctgtttttattacagctttattattgcttttgtctttacctgtattggccggggctattacaatgcttttgactgatcgtaatttaaatactactttttttgatcctgctggtggtggtgatcctattttatatcaacatttgttt
>BK6SC1_4_6814
tttagcttctaatattgctcatagtggtgcttctgttgatatggctattttttctttgcatttagctggtgcttcgtctattttaggtgctattaattttataactactatcattaacatgcgtaggtcatatatggtttttagtcgtattcctttatttgtgtggtctgtttttattacagctttattattgcttttgtctttacctgtattggccggggctattacaatgcttttgactgatcgtaatttaaatactactttttttgatcctgctggtggtggtgatcctattttatatcaacatttgttt
>BK6SC1_4_7014
tttagctcctaatattgctcatagtggtgcttctgttgatatggctattttttctttgcatttagctggtgcttcgtctattttaggtgctattaattttataactactattattaacatgcgtaggtcatatatggtttttagtcgtattcctttatttgtgtggtctgtttttattacagctttattattgcttttgtctttacctgtattggccggggctattacaatgcttttgactgatcgtaatttaaatactactttttttgatcctgctggtggtggtgatcctattttatatcaacatttgttt
>BK6SC1_4_7394
tttagcttctaatattgctcatagtggtgcttctgttgatatggctattttttctttgcatttagctggtgcttcgtctattttaggtgctattaattttataactactattattaacatgcgtaggtcatatatggtttttagtcgtattcctttatttgtgtggtctgtttttattacagctttattattgcttttgtctttacctgtattggccggggctattacaatgcttttgactgatcgtaatttaaatactactttttttgatcctgctggtggtggtgatcctattttatatcaacgtttgttt
>BK6SC1_4_7576
tttagcttctaatattgctcatagtggtgcttctgttgatatggctattttttccttgcatttagctggtgcttcgtctattttaggtgctattaattttataactactattattaacatgcgtaggtcatatatggtttttagtcgtattcctttatttgtgtggtctgtttttattacagctttattattgcttttgtctttacctgtattggccggggctattacaatgcttttgactgatcgtaatttaaatactactttttttgatcctgctggtggtggtgatcctattttatatcaacatttgttt
>BK6SC1_4_7648
tttagcttctaatattgctcatagtggtgcttctgttgatatggctattttttctttgcatttagctggtgcttcgcctattttaggtgctattaattttataactactattattaacatgcgtaggtcatatatggtttttagtcgtattcctttatttgtgtggtctgtttttattacagctttattattgcttttgtctttacctgtattggccggggctattacaatgcttttgactgatcgtaatttaaatactactttttttgatcctgctggtggtggtgatcctattttatatcaacatttgttt
>BK6SC1_5_645
tttagcttctaatattgctcatagtggtgcttctgttgatatggctattttttctttgcatttagctggtgcttcgtctattttaggtgctattaattttataactactattattaacatgcgtaggtcatatatggtttttagtcgtattcctttatttgtgtggtctgtttttattacagctttattattgcttttgtctttacctgtattggccggggctattacaatgcttttgactgatcgtaatttaaatactactttttttgatcctgctggtggtggtgatcctattttatatcaacatttgttt
>BK6SC1_5_1650
tttagcttctaatattgctcatagtggtgcttctgttgatatggctattttttctttgcatttagctggtgcttcgtctattttaggtgctattaattttataactactattattaacatgcgtaggtcatatatggtttttagtcgtattcctttatttgtgtggtctgtttttattacagctttattattgcttttgtctttacctgtattggccggggctattacaatgcttttgactgatcgtaatttaaatactactttttttgatcctgctggtggtggtgatcctattttatatcaacat
>BK6SC1_5_1798
tttagcttctaatattgctcatagtggtgcttctgttgatatggctattttttctttgcatttagctggtgcttcgtctattttaggtgctattaattttataactactattattaacatgcgtaggtcatatatggtttttagtcgtattcctttatttgtgtggtctgtttttattacagctttattattgcttttgtctttacctgtattggccggggctattacaatgcttttgactgatcgtaatttaaatactacttttttgatcctgctggtggtggtgatcctattttatatcaacatttgttt
>BK6SC1_5_2281
tttagcttctaatattgctcatagtggtgcttctgttgatatggctattttttctttgcatttagctggtgcttcgtctattttaggtgctattaattttataactactattattaacatgcgtaggtcatatatggtttttagtcgtattcctttatttgtgtggtctgtttttattacagctttattattgcttttgtctttacctgtattggccggggctattacaatgcttttgactgatcgtaatttaaatactactttttttgatcctgctggtggtggtgatcctattttatatcaacatttgttc
>BK6SC1_5_3167
tttagcttctaatattgctcatagtggtgcttctgttgatatggctattttttctttgcatttagctggtgcttcgtctattttaggtgctattaattttataactactattattaacatgcgtaggtcatatatggtttttagtcgtattcctttatttgtgtggtctgtttttattacagctttattattgcttttgtctttacctgtattggccggggctattacaatgcttttgactgatcgtaatttaaatactactttttttgatcctgctggtggtggtgatcctattttatatcaacatttgtt
>BK6SC1_5_4005
tttagcttctaatattgctcatagtggtgcttctgttgatatggctattttttctttgcatttagctggtgcttcgtctattttaggtgctattaattttataactactattattaacatgcgtaggtcatatatggtttttagtcgtattcctttatttgtgtggtctgtttttattacagctttattattgcttttgtctttacctgtattggccggggctattacaatgcttttgactgatcgtaatttaaatactactttttttgatcctgctggtggtggtgatcctattttatatcaacatt
>BK6SC1_5_4033
tttagcttctaatattgctcatagtggtgcttctgttgatatggctattttttctttgcatttagctggtgcttcgtctattttaggtgccattaattttataactactattattaacatgcgtaggtcatatatggtttttagtcgtattcctttatttgtgtggtctgtttttattacagctttattattgcttttgtctttacctgtattggccggggctattacaatgcttttgactgatcgtaatttaaatactactttttttgatcctgctggtggtggtgatcctattttatatcaacatttgttt
>BK6SC1_5_4152
tttagcttctaatattgctcatagtggtgcttctgttgatatggctattttttctttgcatttagctggtgcttcgtctattttaggtgctattaattttataactactattattaacatgcgtaggtcatatatggtttttagtcgtattcctttatttgcgtggtctgtttttattacagctttattattgcttttgtctttacctgtattggccggggctattacaatgcttttgactgatcgtaatttaaatactactttttttgatcctgctggtggtggtgatcctattttatatcaacatttgttt
>BK6SC1_5_4254
tttagcttctaatattgctcatagtggtgcttctgttgatatggctattttttctttgcatttagctggtgcttcgtctattttaggtgctattaattttataactactattattaacatgcgtaggtcatatatggtttttagtcgcattcctttatttgtgtggtctgtttttattacagctttattattgcttttgtctttacctgtattggccggggctattacaatgcttttgactgatcgtaatttaaatactactttttttgatcctgctggtggtggtgatcctattttatatcaacatttgttt
>BK6SC1_5_4262
tttagcttctaatattgctcatagtggtgcttctgttgatatggctattttttctttgcatttagctggtgcttcgtctattttaggtgctattaattttataactactattattaacatgcgtagttcatatatggtttttagtcgtattcctttatttgtgtggtctgtttttattacagctttattattgcttttgtctttacctgtattggccggggctattacaatgcttttgactgatcgtaatttaaatactactttttttgatcctgctggtggtggtgatcctattttatatcaacatttgttt
>BK6SC1_5_4329
ttagcttctaatattgctcatagtggtgcttctgttgatatggctattttttctttgcatttagctggtgcttcgtctattttaggtgctattaattttataactactattattaacatgcgtaggtcatatatggtttttagtcgtattcctttatttgtgtggtctgtttttattacagctttattattgcttttgtctttacctgtattggccggggctattacaatgcttttgactgatcgtaatttaaatactactttttttgatcctgctggtggtggtgatcctattttatatcaacatttgttt
>BK6SC1_5_4368
tttagcttctaatattgctcatagtggtgcttctgttgatatggctattttttctttgcatttagctggtgcttcgtctattttaggtgctattaattttataactactattattaacatgcgtaggtcatatatggtttttagtcgtattcctttatttgtgtggtctgtttttattacagctttattattgcttttgtctttacctgtattggccggggctattacaatgcttttgactgatcgtaatttaaatactactttttttgatcctgctggtggtggtgatcctattttatatcagcatttgttt
>BK6SC1_5_4801
tttagcttctaatattgctcatagtggtgcttctgttgatatggctattttttctttgcatttagctggtgcttcgtctattttaggtgctattaattttataactactattattaacatgcgtaggtcatatatggtttttagtcgtatttctttatttgtgtggtctgtttttattacagctttattattgcttttgtctttacctgtattggccggggctattacaatgcttttgactgatcgtaatttaaatactactttttttgatcctgctggtggtggtgatcctattttatatcaacatttgttt
>BK6SC1_5_4929
tttagcttctaatattgctcatagtggtgcttctgttgatatggctattttttctttgcatttagctggtgcttcgtctattttaggtgctattaattttataactactattattaacatgcgtaggtcatatatggtttttggtcgtattcctttatttgtgtggtctgtttttattacagctttattattgcttttgtctttacctgtattggccggggctattacaatgcttttgactgatcgtaatttaaatactactttttttgatcctgctggtggtggtgatcctattttatatcaacatttgttt
>BK6SC1_5_5032
tttagcttctaatattgctcatagtggtgcttctgttgatatggctattttttctttgcatttagctggtgcttcgtctattttaggtgcttttaattttataactactattattaacatgcgtaggtcatatatggtttttagtcgtattcctttatttgtgtggtctgtttttattacagctttattattgcttttgtctttacctgtattggccggggctattacaatgcttttgactgatcgtaatttaaatactactttttttgatcctgctggtggtggtgatcctattttatatcaacatttgttt
>BK6SC1_5_5196
tttagcttctaatattgctcatagtggtgcttctgttgacatggctattttttctttgcatttagctggtgcttcgtctattttaggtgctattaattttataactactattattaacatgcgtaggtcatatatggtttttagtcgtattcctttatttgtgtggtctgtttttattacagctttattattgcttttgtctttacctgtattggccggggctattacaatgcttttgactgatcgtaatttaaatactactttttttgatcctgctggtggtggtgatcctattttatatcaacatttgttt
>BK6SC1_5_5406
tttagcttctaatattgctcatagtggtgcttctgttgatatggctattttttctttgcatttagctggtgcttcgtctattttaggtgctattaattttataactactattattaacatgcgtaggtcatatatggtttttagtcgtattcctttatttgtgtggtctgtttttattacagctttattattgcttttgtccttacctgtattggccggggctattacaatgcttttgactgatcgtaatttaaatactactttttttgatcctgctggtggtggtgatcctattttatatcaacatttgttt
>BK6SC1_5_5635
tttagcttctaatattgctcatagtggtgctcctgttgatatggctattttttctttgcatttagctggtgcttcgtctattttaggtgctattaattttataactactattattaacatgcgtaggtcatatatggtttttagtcgtattcctttatttgtgtggtctgtttttattacagctttattattgcttttgtctttacctgtattggccggggctattacaatgcttttgactgatcgtaatttaaatactactttttttgatcctgctggtggtggtgatcctattttatatcaacatttgttt
>BK6SC1_5_6053
tttagcttctaatattgctcatagtggtgcttctgctgatatggctattttttctttgcatttagctggtgcttcgtctattttaggtgctattaattttataactactattattaacatgcgtaggtcatatatggtttttagtcgtattcctttatttgtgtggtctgtttttattacagctttattattgcttttgtctttacctgtattggccggggctattacaatgcttttgactgatcgtaatttaaatactactttttttgatcctgctggtggtggtgatcctattttatatcaacatttgttt
>BK6SC1_5_6377
tttagcttctaatattgctcatagtggtgcttctgttgatatggctattttttctttgcatttagctggtgcttcgtctactttaggtgctattaattttataactactattattaacatgcgtaggtcatatatggtttttagtcgtattcctttatttgtgtggtctgtttttattacagctttattattgcttttgtctttacctgtattggccggggctattacaatgcttttgactgatcgtaatttaaatactactttttttgatcctgctggtggtggtgatcctattttatatcaacatttgttt
>BK6SC1_5_6462
tttagcttctaatattgctcatagtggtgcttctgttgatatggctattttttctttgcatttagctggtgcttcgtctattttaggtgctattaattttataactactattattaacatgcgtaggtcatatatggtttttagtcgtattcctttatttgtgtggtctgtttttattacagctttattattgcttttgtctttacctgtattggccggggctattacaatgcttttgactgatcgtaatttaaatactactttttttgatcctgctggtggtggtgatcctattttatatcgacatttgttt
>BK6SC1_5_6776
tttagcttctaatattgctcatagtggtgcttctgttgatatggctattttttctttgcatttagctggtgcttcgtctattttaggtgctattaattttataactactattattaacatgcgtaggtcatatatggtttttagtcgtattcctttatttgtgtggtctgtttttattacagctttattattgcttttgtctttacctgtattggccggggctattacaatgcttttgactgatcgtaatttaaatactactttttttgatcctgctggtggtggtgatcctattttatatcaacatttattt
>BK6SC1_5_7106
ctttagcttctaatattgctcatagtggtgcttctgttgatatggctattttttctttgcatttagctggtgcttcgtctattttaggtgctattaattttataactactattattaacatgcgtaggtcatatatggtttttagtcgtattcctttatttgtgtggtctgtttttattacagctttattattgcttttgtctttacctgtattggccggggctattacaatgcttttgactgatcgtaatttaaatactactttttttgatcctgctggtggtggtgatcctattttatatcaacatttgttt
>BK6SC1_5_7208
tttagcttctaatattgctcatagtggtgcttctgttgatatggctattttttctttgcatttagctggtgcttcgtctattttaggtgctattaattttataactactattattaacatgcgtgggtcatatatggtttttagtcgtattcctttatttgtgtggtctgtttttattacagctttattattgcttttgtctttacctgtattggccggggctattacaatgcttttgactgatcgtaatttaaatactactttttttgatcctgctggtggtggtgatcctattttatatcaacatttgttt
>BK6SC1_5_7225
tttagcttctaatattgctcatagtggtgcttctgttgatatggctattttttctttgcatttagctggtgcttcgtctattttaggtgctattaattttataactactattattaacatgcgtaggtcatatatggtttttagtcgtattcctttatttgtttggtctgtttttattacagctttattattgcttttgtctttacctgtattggccggggctattacaatgcttttgactgatcgtaatttaaatactactttttttgatcctgctggtggtggtgatcctattttatatcaacatttgttt
>BK6SC1_5_7896
tttagcttctaatattgctcatagtggtgcttctgttgatatggctgttttttctttgcatttagctggtgcttcgtctattttaggtgctattaattttataactactattattaacatgcgtaggtcatatatggtttttagtcgtattcctttatttgtgtggtctgtttttattacagctttattattgcttttgtctttacctgtattggccggggctattacaatgcttttgactgatcgtaatttaaatactactttttttgatcctgctggtggtggtgatcctattttatatcaacatttgttt
>BK6SC1_5_8085
tttagcttctaatattgctcatagtggtgcttctgttgatatggctattttttctttgcatttagctggcgcttcgtctattttaggtgctattaattttataactactattattaacatgcgtaggtcatatatggtttttagtcgtattcctttatttgtgtggtctgtttttattacagctttattattgcttttgtctttacctgtattggccggggctattacaatgcttttgactgatcgtaatttaaatactactttttttgatcctgctggtggtggtgatcctattttatatcaacatttgttt
>BK6SC1_5_8244
tttagcttctaatattgctcatagtggtgcttctgttgatatggctattttttctttgcatttagctggtgcttcgtctattttaggtgctattaattttataactactattattaacattcgtaggtcatatatggtttttagtcgtattcctttatttgtgtggtctgtttttattacagctttattattgcttttgtctttacctgtattggccggggctattacaatgcttttgactgatcgtaatttaaatactactttttttgatcctgctggtggtggtgatcctattttatatcaacatttgttt
>BK6SC1_5_8529
tttagcttctaatattgctcatagtggtgcttctgttgatatggctattttttctctgcatttagctggtgcttcgtctattttaggtgctattaattttataactactattattaacatgcgtaggtcatatatggtttttagtcgtattcctttatttgtgtggtctgtttttattacagctttattattgcttttgtctttacctgtattggccggggctattacaatgcttttgactgatcgtaatttaaatactactttttttgatcctgctggtggtggtgatcctattttatatcaacatttgttt
>BK6SC1_5_8575
tttagcttctaatattgctcatagtggtgcttctgttgatatggctattttttctttgcatttagctggtgcttcgtctattttaggtgctattaattttataactactattattaacatgcgtaggtcatatatgttttttagtcgtattcctttatttgtgtggtctgtttttattacagctttattattgcttttgtctttacctgtattggccggggctattacaatgcttttgactgatcgtaatttaaatactactttttttgatcctgctggtggtggtgatcctattttatatcaacatttgttt
>BK6SC1_5_8613
cttagcttctaatattgctcatagtggtgcttctgttgatatggctattttttctttgcatttagctggtgcttcgtctattttaggtgctattaattttataactactattattaacatgcgtaggtcatatatggtttttagtcgtattcctttatttgtgtggtctgtttttattacagctttattattgcttttgtctttacctgtattggccggggctattacaatgcttttgactgatcgtaatttaaatactactttttttgatcctgctggtggtggtgatcctattttatatcaacatttgttt
>BK6SC1_5_8852
tttagcttctaatattgctcatagtggtgcttctgttgatatggctattttttctttgcatttagctggtgcttcgtctattttaggtgctattaattttataactactattattaacatgcgtaggtcatatatggtttttagtcgtattcctttatttgtgtggtctgtttttattacagctttatttttgcttttgtctttacctgtattggccggggctattacaatgcttttgactgatcgtaatttaaatactactttttttgatcctgctggtggtggtgatcctattttatatcaacatttgttt
>BK6SC1_5_8964
tttagctcctaatattgctcatagtggtgcttctgttgatatggctattttttctttgcatttagctggtgcttcgtctattttaggtgctattaattttataactactattattaacatgcgtaggtcatatatggtttttagtcgtattcctttatttgtgtggtctgtttttattacagctttattattgcttttgtctttacctgtattggccggggctattacaatgcttttgactgatcgtaatttaaatactactttttttgatcctgctggtggtggtgatcctattttatatcaacatttgttt
>BK6SC1_5_9402
tttagcttctaatattgctcatagtggtgcttctgttgatatggctattttttctttgcatttagctggtgcttcgtctattttaggtgctattaattttataactactattattaacatgcgtaggtcatatatggtttttagtcgtattcctttatttgtgtggtctgtttttattacagctttattattgcttttgtcttcacctgtattggccggggctattacaatgcttttgactgatcgtaatttaaatactactttttttgatcctgctggtggtggtgatcctattttatatcaacatttgttt
>BK6SC1_5_9558
tttagcttctaatattgctcatagtggtgcttctgttgatatggctattttttctttgcatttagctggtgcttcgtctattttaggtgctattaattttataactactattattaacatgcgtaggtcatatatggtttttagtcgtattcctttatttgtgtggtctgtttttattacagctttattattgcttttgtctttacctgtattggccggggctattacaatgctttcgactgatcgtaatttaaatactactttttttgatcctgctggtggtggtgatcctattttatatcaacatttgttt
>BK6SC1_5_9661
tttagcttctaatattgctcatagtggtgcttctgttgatatggctattttttccttgcatttagctggtgcttcgtctattttaggtgctattaattttataactactattattaacatgcgtaggtcatatatggtttttagtcgtattcctttatttgtgtggtctgtttttattacagctttattattgcttttgtctttacctgtattggccggggctattacaatgcttttgactgatcgtaatttaaatactactttttttgatcctgctggtggtggtgatcctattttatatcaacatttgttt
>BK6SC1_5_9791
tttagcttctaatattgctcatagtggtgcttctgttgatatggctattttttctttgcatttagctggtgcttcgcctattttaggtgctattaattttataactactattattaacatgcgtaggtcatatatggtttttagtcgtattcctttatttgtgtggtctgtttttattacagctttattattgcttttgtctttacctgtattggccggggctattacaatgcttttgactgatcgtaatttaaatactactttttttgatcctgctggtggtggtgatcctattttatatcaacatttgttt
>BK6SC1_5_10003
tttagcttctaatattgctcatagtggtgcttctgttgatatggctattttttctttgcatttagctggtgctttgtctattttaggtgctattaattttataactactattattaacatgcgtaggtcatatatggtttttagtcgtattcctttatttgtgtggtctgtttttattacagctttattattgcttttgtctttacctgtattggccggggctattacaatgcttttgactgatcgtaatttaaatactactttttttgatcctgctggtggtggtgatcctattttatatcaacatttgttt
>BK6SC1_5_10038
tttagcttctaatattgctcatagtggtgcttctgttgatatggctattttttctttgcatttagctggtgcttcgtctattttaggtgctattaattttataactactattattaacatgcgtaggtcatatatggtttttagtcgtattcctttatttgtgtggtccgtttttattacagctttattattgcttttgtctttacctgtattggccggggctattacaatgcttttgactgatcgtaatttaaatactactttttttgatcctgctggtggtggtgatcctattttatatcaacatttgttt
>BK7BA1_1_352
tttagcttctaatattgctcatagtggtgcttctgttgatatggctattttttctttgcatttagctggtgcttcgtctattttaggtgctattaattttataactactattattaacatgcgtaggtcatatatggtttttagtcgtattcctttatttgtgtggtctgtttttattacagctttattattgcttttgtctttacctgtattggccggggctattacaatgcttttgactgatcgtaatttaaatactactttttttgatcctgctggtggtggtgatcctattttatatcaacatttgttt
>BK7BA1_1_674
tttagcttctaatattgctcatagtggtgcttctgttgatatggctattttttctttgcatttagctggtgcttcgtctattttaggtgctattaattttataactactattattaacatgcgtaggtcatatatggtttttagtcgtattcctttatttgtgtggtctgtttttattacagctttattattgcttttgtctttacctgtattggccggggctattacaatgcttttgactgatcgtaatttaaatactactttttttgatcctgctggtggtggtgatcctattttatatcaacatttgttc
>BK7BA1_3_726
tttagcttctaatattgctcatagtggtgcttctgttgatatggctattttttctttgcatttagctggtgcttcgtctattttaggtgctattaattttataactactattattaacatgcgtaggtcatatatggtttttagtcgtattcctttatttgtgtggtctgtttttattacagctttattattgcttttgtctttacctgtattggccggggctattacaatgcttttgactgatcgtaatttaaatactactttttttgatcctgctggtggtggtgatcctattttatatcaacatttgttt
>BK7BA1_3_2339
tttagcttctaatattgctcatagtggtgcttctgttgatatggctattttttctttgcatttagctggtgcttcgtctattttaggtgctattaattttataactactattattaacatgcgtaggtcatatatggtttttagtcgtattcctttatttgtgtggtctgtttttattacagctttattattgcttttgtctttacctgtattggccggggctattacaatgcttttgactgatcgtaatttaaatactactttttttgatcctgctggtggtggtgatcctattttatatcaacatttgttc
>BK7BA1_3_3097
tttagcttctaatattgctcatagtggtgcttctgttgatatggctattttttctttgcatttagctggtgcttcgtctattttaggtgctattaattttataactactattattaacatgcgtaggtcatatatggtttttagtcgtattcctttatttgtgtggtctgtttttattacagctttattattgcttttgtctttacctgtattggccggggctattacaatgcttttgactgatcgtaatttaaatactactttttttgatcctgctggtggtggtgatcctattttatatcaacatttgtt
>BK7BA1_3_4087
ttagcttctaatattgctcatagtggtgcttctgttgatatggctattttttctttgcatttagctggtgcttcgtctattttaggtgctattaattttataactactattattaacatgcgtaggtcatatatggtttttagtcgtattcctttatttgtgtggtctgtttttattacagctttattattgcttttgtctttacctgtattggccggggctattacaatgcttttgactgatcgtaatttaaatactactttttttgatcctgctggtggtggtgatcctattttatatcaacatttgttt
>BK7BA1_3_6457
ctttagcttctaatattgctcatagtggtgcttctgttgatatggctattttttctttgcatttagctggtgcttcgtctattttaggtgctattaattttataactactattattaacatgcgtaggtcatatatggtttttagtcgtattcctttatttgtgtggtctgtttttattacagctttattattgcttttgtctttacctgtattggccggggctattacaatgcttttgactgatcgtaatttaaatactactttttttgatcctgctggtggtggtgatcctattttatatcaacatttgttt
>BK7BA1_3_7625
tttagcttctaatattgctcatagtggtgcttctgttgatatggctattttctctttgcatttagctggtgcttcgtctattttaggtgctattaattttataactactattattaacatgcgtaggtcatatatggtttttagtcgtattcctttatttgtgtggtctgtttttattacagctttattattgcttttgtctttacctgtattggccggggctattacaatgcttttgactgatcgtaatttaaatactactttttttgatcctgctggtggtggtgatcctattttatatcaacatttgttt
>BK7BA1_3_8673
tttagcttctaatattgctcatagtggtgcttctgttgatatggctattttttccttgcatttagctggtgcttcgtctattttaggtgctattaattttataactactattattaacatgcgtaggtcatatatggtttttagtcgtattcctttatttgtgtggtctgtttttattacagctttattattgcttttgtctttacctgtattggccggggctattacaatgcttttgactgatcgtaatttaaatactactttttttgatcctgctggtggtggtgatcctattttatatcaacatttgttt
>BK7BA1_4_722
tttagcttctaatattgctcatagtggtgcttctgttgatatggctattttttctttgcatttagctggtgcttcgtctattttaggtgctattaattttataactactattattaacatgcgtaggtcatatatggtttttagtcgtattcctttatttgtgtggtctgtttttattacagctttattattgcttttgtctttacctgtattggccggggctattacaatgcttttgactgatcgtaatttaaatactactttttttgatcctgctggtggtggtgatcctattttatatcaacatttgttt
>BK7BA1_4_5891
tttagcttctaatattgctcatagtggtgcttctgttgatatggctattttttctttgcatttagctggtgcttcgtctattttaggtgctattaattttataactactattattaacatgcgtgggtcatatatggtttttagtcgtattcctttatttgtgtggtctgtttttattacagctttattattgcttttgtctttacctgtattggccggggctattacaatgcttttgactgatcgtaatttaaatactactttttttgatcctgctggtggtggtgatcctattttatatcaacatttgttt
>BK7BA1_4_6892
tttagcttctaatattgctcatagtggtgcttctgttgatatggctattttttctttgcatttagctggtgcttcgtctattttaggtgctattaattttataactactattattaacatgcgtaggtcatatatgttttttagtcgtattcctttatttgtgtggtctgtttttattacagctttattattgcttttgtctttacctgtattggccggggctattacaatgcttttgactgatcgtaatttaaatactactttttttgatcctgctggtggtggtgatcctattttatatcaacatttgttt
>BK7BA1_5_738
tttagcttctaatattgctcatagtggtgcttctgttgatatggctattttttctttgcatttagctggtgcttcgtctattttaggtgctattaattttataactactattattaacatgcgtaggtcatatatggtttttagtcgtattcctttatttgtgtggtctgtttttattacagctttattattgcttttgtctttacctgtattggccggggctattacaatgcttttgactgatcgtaatttaaatactactttttttgatcctgctggtggtggtgatcctattttatatcaacatttgttt
>BK7BA1_5_2509
tttagcttctaatattgctcatagtggtgcttctgttgatatggctattttttctttgcatttagctggtgcttcgtctattttaggtgctattaattttataactactattattaacatgcgtaggtcatatatggtttttagtcgtattcctttatttgtgtggtctgtttttattacagctttattattgcttttgtctttacctgtattggccggggctattacaatgcttttgactgatcgtaatttaaatactactttttttgatcctgctggtggtggtgatcctattttatatcaacatttgttc
>BK7BA1_5_6585
tttagcttctaatattgctcatagtggtgcttctgttgatatggctattttttctttgcatttagctggtgcttcgtctattttaggtgctattaattttataactactattattaacatgcgtaggtcatatatggtttttagtcgtattcctttatttgtgtggtctgtttttattacagctttattattgcttttgtctttacctgtattggccggggctattacaatgcttttgactgatcgtaatttaaatactactttttttgatcctgctggtggtggtgatcctattttatatcaacatttattt
>BK7BA1_5_6848
tttagcttctaatattgctcatagtggtgcctctgttgatatggctattttttctttgcatttagctggtgcttcgtctattttaggtgctattaattttataactactattattaacatgcgtaggtcatatatggtttttagtcgtattcctttatttgtgtggtctgtttttattacagctttattattgcttttgtctttacctgtattggccggggctattacaatgcttttgactgatcgtaatttaaatactactttttttgatcctgctggtggtggtgatcctattttatatcaacatttgttt
>BK7BA1_5_6963
tttagcttctaatattgctcatagtggtgcttctgttgatatggctattttttctttgcatttagctggtgcttcgtctattttaggtgctattaattttataactactattattaacatgcgtaggtcatatatggtttttagtcgtattcctttatttgtgtggtctgtttttattacagctttattattgcttttgtctttacctgtattggccggggctattacgatgcttttgactgatcgtaatttaaatactactttttttgatcctgctggtggtggtgatcctattttatatcaacatttgttt
>BK7BA1_5_8181
tttagcttctaatattgctcatagtggtgcttctgttgatatggctattttttctttgcatttagctggtgcttcgtctattttaggtgctattaattttataactactattattaacatgcgtaggtcatatatggtttttagtcgtattcctttatttgtgtggtctgtttttattacagctttattattgcttttgtctttacctgtattggccggggctattacaatgcttttgactgatcgtaatttaagtactactttttttgatcctgctggtggtggtgatcctattttatatcaacatttgttt
>BK7BA1_5_8881
tttagcttctaatattgctcatagtggtgcttctgttgatatggctattttttctttgcatttagctggtgcttcgtctattttaggtgctattaattttataactactattattaacatgcgtaggtcatatatggtttttagtcgtattcctttatttgtgtggtctgtttttattacagctttattattgcttttgtctttacctgtattggccggggctattacaatgcttttgactgatcgtaatttaaatactactttttttgatcctgctggtggtggtgatcctattttatatcaacgtttgttt
>BK7BB1_1_630
tttagcttctaatattgctcatagtggtgcttctgttgatatggctattttttctttgcatttagctggtgcttcgtctattttaggtgctattaattttataactactattattaacatgcgtaggtcatatatggtttttagtcgtattcctttatttgtgtggtctgtttttattacagctttattattgcttttgtctttacctgtattggccggggctattacaatgcttttgactgatcgtaatttaaatactactttttttgatcctgctggtggtggtgatcctattttatatcaacatttgttt
>BK7BB1_2_703
tttagcttctaatattgctcatagtggtgcttctgttgatatggctattttttctttgcatttagctggtgcttcgtctattttaggtgctattaattttataactactattattaacatgcgtaggtcatatatggtttttagtcgtattcctttatttgtgtggtctgtttttattacagctttattattgcttttgtctttacctgtattggccggggctattacaatgcttttgactgatcgtaatttaaatactactttttttgatcctgctggtggtggtgatcctattttatatcaacatttgttt
>BK7BB1_2_2947
tttagcttctaatattgctcatagtggtgcttctgttgatatggctattttttctttgcatttagctggtgcttcgtctattttaggtgctattaattttataactactattattaacatgcgtaggtcatatatggtttttagtcgtattcctttatttgtgtggtctgtttttattacagctttattattgcttttgtctttacctgtattggccggggctattacaatgcttttgactgatcgtaatttaaatactactttttttgatcctgctggtggtggtgatcctattttatatcaacatttgtt
>BK7BB1_2_6215
tttagcttctaatattgctcatagtggtgcttctgttgatatggctgttttttctttgcatttagctggtgcttcgtctattttaggtgctattaattttataactactattattaacatgcgtaggtcatatatggtttttagtcgtattcctttatttgtgtggtctgtttttattacagctttattattgcttttgtctttacctgtattggccggggctattacaatgcttttgactgatcgtaatttaaatactactttttttgatcctgctggtggtggtgatcctattttatatcaacatttgttt
>BK7BB1_2_6546
tttagcttctaatattgctcatagtggtgcttctgttgatatggctattttctctttgcatttagctggtgcttcgtctattttaggtgctattaattttataactactattattaacatgcgtaggtcatatatggtttttagtcgtattcctttatttgtgtggtctgtttttattacagctttattattgcttttgtctttacctgtattggccggggctattacaatgcttttgactgatcgtaatttaaatactactttttttgatcctgctggtggtggtgatcctattttatatcaacatttgttt
>BK7BB1_2_7219
tttagcttctaatattgctcatagtggtgcttctgttgatatggctattttttctttgcatttagctggtgcttcgtctattttaggtgctattaattttataactactattattaacatgcgtaggtcatatatggtttttagtcgtattcctttatttgtgtggtctgtttttattacagctttattattgcttttgtctttacctgtattggccggggctattacaatgctttcgactgatcgtaatttaaatactactttttttgatcctgctggtggtggtgatcctattttatatcaacatttgttt
>BK7BB1_3_579
tttagcttctaatattgctcatagtggtgcttctgttgatatggctattttttctttgcatttagctggtgcttcgtctattttaggtgctattaattttataactactattattaacatgcgtaggtcatatatggtttttagtcgtattcctttatttgtgtggtctgtttttattacagctttattattgcttttgtctttacctgtattggccggggctattacaatgcttttgactgatcgtaatttaaatactactttttttgatcctgctggtggtggtgatcctattttatatcaacatttgttt
>BK7BB1_3_2444
tttagcttctaatattgctcatagtggtgcttctgttgatatggctattttttctttgcatttagctggtgcttcgtctattttaggtgccattaattttataactactattattaacatgcgtaggtcatatatggtttttagtcgtattcctttatttgtgtggtctgtttttattacagctttattattgcttttgtctttacctgtattggccggggctattacaatgcttttgactgatcgtaatttaaatactactttttttgatcctgctggtggtggtgatcctattttatatcaacatttgttt
>BK7BB1_3_3545
tttagcttctaatattgctcatagtggtgcttctgttgatatggctattttttctttgcatttagctggtgcttcgtctattttaggtgctattaattttataactactattattaacatgcgtaggtcatatatggtttttagtcgtattcctttatttgtgtggtctgtttttattacagctttattattgcttttgtctttacctgtattggccggggctattacaatgcttttgactgatcgtaatttaaatactactttttttgatcctgctggtggtggtgatcctattttatatcaacatttattt
>BK7BB1_3_4732
tttagcttctaatattgctcatagtggtgcttctgttgatatggctattttttctttgcatttagctggtgcttcgtctattttaggtgctattaattttataactactattattaacatgcgtaggtcatatatggcttttagtcgtattcctttatttgtgtggtctgtttttattacagctttattattgcttttgtctttacctgtattggccggggctattacaatgcttttgactgatcgtaatttaaatactactttttttgatcctgctggtggtggtgatcctattttatatcaacatttgttt
>BK7BB1_5_468
tttagcttctaatattgctcatagtggtgcttctgttgatatggctattttttctttgcatttagctggtgcttcgtctattttaggtgctattaattttataactactattattaacatgcgtaggtcatatatggtttttagtcgtattcctttatttgtgtggtctgtttttattacagctttattattgcttttgtctttacctgtattggccggggctattacaatgcttttgactgatcgtaatttaaatactactttttttgatcctgctggtggtggtgatcctattttatatcaacatttgttt
>BK7BB1_5_1175
tttagcttctaatattgctcatagtggtgcttctgttgatatggctattttttctttgcatttagctggtgcttcgtctattttaggtgctattaattttataactactattattaacatgcgtaggtcatatatggtttttagtcgtattcctttatttgtgtggtctgtttttattacagctttattattgcttttgtctttacctgtattggccggggctattacaatgcttttgactgatcgtaatttaaatactactttttttgatcctgctggtggtggtgatcctattttatatcaacatttgttc
>BK7BB1_5_1802
ttagcttctaatattgctcatagtggtgcttctgttgatatggctattttttctttgcatttagctggtgcttcgtctattttaggtgctattaattttataactactattattaacatgcgtaggtcatatatggtttttagtcgtattcctttatttgtgtggtctgtttttattacagctttattattgcttttgtctttacctgtattggccggggctattacaatgcttttgactgatcgtaatttaaatactactttttttgatcctgctggtggtggtgatcctattttatatcaacatttgttt
>BK7BB1_5_2294
tttagcttctaatattgctcatagtggtgcttctgctgatatggctattttttctttgcatttagctggtgcttcgtctattttaggtgctattaattttataactactattattaacatgcgtaggtcatatatggtttttagtcgtattcctttatttgtgtggtctgtttttattacagctttattattgcttttgtctttacctgtattggccggggctattacaatgcttttgactgatcgtaatttaaatactactttttttgatcctgctggtggtggtgatcctattttatatcaacatttgttt
>BK7BB1_5_2729
tttagcttccaatattgctcatagtggtgcttctgttgatatggctattttttctttgcatttagctggtgcttcgtctattttaggtgctattaattttataactactattattaacatgcgtaggtcatatatggtttttagtcgtattcctttatttgtgtggtctgtttttattacagctttattattgcttttgtctttacctgtattggccggggctattacaatgcttttgactgatcgtaatttaaatactactttttttgatcctgctggtggtggtgatcctattttatatcaacatttgttt
>BK7BB1_5_3222
tttagcttctaatattgctcatagtggtgcttctgttgatatggctattttttctttgcatttagctggtgcttcgtctattttaggtgctattaattttataactactattattaacatgcgtaggtcatatatggtttttagtcgtattcctttatttgtgtggtctgtttttattacagctttattattgcttttgtctttacctgtattggccggggctattacaatgcttttgactggtcgtaatttaaatactactttttttgatcctgctggtggtggtgatcctattttatatcaacatttgttt
>BK7BC1_1_715
tttagcttctaatattgctcatagtggtgcttctgttgatatggctattttttctttgcatttagctggtgcttcgtctattttaggtgctattaattttataactactattattaacatgcgtaggtcatatatggtttttagtcgtattcctttatttgtgtggtctgtttttattacagctttattattgcttttgtctttacctgtattggccggggctattacaatgcttttgactgatcgtaatttaaatactactttttttgatcctgctggtggtggtgatcctattttatatcaacatttgttt
>BK7BC1_1_4540
tttagcttctaatattgctcatagtggtgcttctgttgatatggctattttttctttgcatttagctggtgcttcgtctattttaggtgctattaattttataactactattattaacatgcgtaggtcatatatggtttttggtcgtattcctttatttgtgtggtctgtttttattacagctttattattgcttttgtctttacctgtattggccggggctattacaatgcttttgactgatcgtaatttaaatactactttttttgatcctgctggtggtggtgatcctattttatatcaacatttgttt
>BK7BC1_1_5424
tttagcttctaatattgctcatagtggtgcttctgctgatatggctattttttctttgcatttagctggtgcttcgtctattttaggtgctattaattttataactactattattaacatgcgtaggtcatatatggtttttagtcgtattcctttatttgtgtggtctgtttttattacagctttattattgcttttgtctttacctgtattggccggggctattacaatgcttttgactgatcgtaatttaaatactactttttttgatcctgctggtggtggtgatcctattttatatcaacatttgttt
>BK7BC1_1_8298
tttagcttctaatattgctcatagtggtgcttctgttgatatggctattttttctttgcatttagctggtgcttcgtctattttaggtgctattaattttataactactattattaacatgcgtaggtcatatatggtttttagtcgtattcctttatttgtgtggtctgtttttattacagctttattattgcttttgtctttacctgtattggccggggctactacaatgcttttgactgatcgtaatttaaatactactttttttgatcctgctggtggtggtgatcctattttatatcaacatttgttt
>BK7BC1_2_613
tttagcttctaatattgctcatagtggtgcttctgttgatatggctattttttctttgcatttagctggtgcttcgtctattttaggtgctattaattttataactactattattaacatgcgtaggtcatatatggtttttagtcgtattcctttatttgtgtggtctgtttttattacagctttattattgcttttgtctttacctgtattggccggggctattacaatgcttttgactgatcgtaatttaaatactactttttttgatcctgctggtggtggtgatcctattttatatcaacatttgttt
>BK7BC1_2_1766
tttagcttctaatattgctcatagtggtgcttctgttgatatggctattttttctttgcatttagctggtgcttcgtctattttaggtgctattaattttataactactattattaacatgcgtaggtcatatatggtttttagtcgtattcctttatttgtgtggtctgtttttattacagctttattattgcttttgtctttacctgtattggccggggctattacaatgcttttgactgatcgtaatttaaatactactttttttgatcctgctggtggtggtgatcctattttatatcaacatttgttc
>BK7BC1_2_3626
tttagcttctaatattgctcatagtggtgcttctgttgatatggctattttttctttgcatttatctggtgcttcgtctattttaggtgctattaattttataactactattattaacatgcgtaggtcatatatggtttttagtcgtattcctttatttgtgtggtctgtttttattacagctttattattgcttttgtctttacctgtattggccggggctattacaatgcttttgactgatcgtaatttaaatactactttttttgatcctgctggtggtggtgatcctattttatatcaacatttgttt
>BK7BC1_2_4713
tttagcttctaatattgctcatagtggtgcttctgttgatatggctattttttctttgcatttagctggtgcttcgtctattttaggtgctattaattttataactactattgttaacatgcgtaggtcatatatggtttttagtcgtattcctttatttgtgtggtctgtttttattacagctttattattgcttttgtctttacctgtattggccggggctattacaatgcttttgactgatcgtaatttaaatactactttttttgatcctgctggtggtggtgatcctattttatatcaacatttgttt
>BK7BC1_4_619
tttagcttctaatattgctcatagtggtgcttctgttgatatggctattttttctttgcatttagctggtgcttcgtctattttaggtgctattaattttataactactattattaacatgcgtaggtcatatatggtttttagtcgtattcctttatttgtgtggtctgtttttattacagctttattattgcttttgtctttacctgtattggccggggctattacaatgcttttgactgatcgtaatttaaatactactttttttgatcctgctggtggtggtgatcctattttatatcaacatttgttt
>BK7BC1_4_1766
tttagcttctaatattgctcatagtggtgcttctgttgatatggctattttttctttgcatttagctggtgcttcgtctattttaggtgctattaattttataactactattattaacatgcgtaggtcatatatggtttttagtcgtattcctttatttgtgtggtctgtttttattacagctttattattgcttttgtctttacctgtattggccggggctattacaatgcttttgactgatcgtaatttaaatactactttttttgatcctgctggtggtggtgatcctattttatatcaacatttgttc
>BK7BC1_4_3987
tttagcttctaatattgctcatagtggtgcttctgttgatatggctattttttctttgcatttagctggtgcttcgtctattttaggtgctattaattttataactactattattaacatgcgtgggtcatatatggtttttagtcgtattcctttatttgtgtggtctgtttttattacagctttattattgcttttgtctttacctgtattggccggggctattacaatgcttttgactgatcgtaatttaaatactactttttttgatcctgctggtggtggtgatcctattttatatcaacatttgttt
>BK7BC1_4_4911
tttagcttctaatattgctcatagtggtgcttctgttgatatggctattttttctttgcatttagctggtgcttcgtctattttaggtgctattaattttataactactattattaacatgcgtaggtcatatatggtttttagtcgtattcctttatttgtgtggtctgtttttattacagctttattattgcttttgtctttacctgtattggccggggctattacaatgcttttgactgatcgtaatttaaatactactttttttgatcctgctggtggcggtgatcctattttatatcaacatttgttt
>BK7BC1_4_4970
tttagcttctaatattgctcatagtggtgcttctgttgatatggctattttttctttgcatttagctggtgcttcgtctattttaggtgctattaattttataactactattattaacatgcgtaggtcatatatggcttttagtcgtattcctttatttgtgtggtctgtttttattacagctttattattgcttttgtctttacctgtattggccggggctattacaatgcttttgactgatcgtaatttaaatactactttttttgatcctgctggtggtggtgatcctattttatatcaacatttgttt
>BK7BC1_5_736
tttagcttctaatattgctcatagtggtgcttctgttgatatggctattttttctttgcatttagctggtgcttcgtctattttaggtgctattaattttataactactattattaacatgcgtaggtcatatatggtttttagtcgtattcctttatttgtgtggtctgtttttattacagctttattattgcttttgtctttacctgtattggccggggctattacaatgcttttgactgatcgtaatttaaatactactttttttgatcctgctggtggtggtgatcctattttatatcaacatttgttt
>BK7SA1_2_647
tttagcttctaatattgctcatagtggtgcttctgttgatatggctattttttctttgcatttagctggtgcttcgtctattttaggtgctattaattttataactactattattaacatgcgtaggtcatatatggtttttagtcgtattcctttatttgtgtggtctgtttttattacagctttattattgcttttgtctttacctgtattggccggggctattacaatgcttttgactgatcgtaatttaaatactactttttttgatcctgctggtggtggtgatcctattttatatcaacatttgttt
>BK7SA1_3_539
tttagcttctaatattgctcatagtggtgcttctgttgatatggctattttttctttgcatttagctggtgcttcgtctattttaggtgctattaattttataactactattattaacatgcgtaggtcatatatggtttttagtcgtattcctttatttgtgtggtctgtttttattacagctttattattgcttttgtctttacctgtattggccggggctattacaatgcttttgactgatcgtaatttaaatactactttttttgatcctgctggtggtggtgatcctattttatatcaacatttgttt
>BK7SA1_3_2337
tttagcttctaatattgctcatagtggtgcttctgttgatatggctattttttctttgcatttagctggtgcttcgtctattttaggtgctattaattttataactactattattaacatgcgtaggtcatatatggtttttagtcgtattcctttatttgtgtggtctgtttttattacagctttattattgcttttgtctttacctgtattggccggggctattacaatgcttttgactgatcgtaatttaaatactactttttttgatcctgctggtggtggtgatcctattttatatcaacatttgtt
>BK7SA1_3_4282
tttagcttctaatattgctcatagtggtgcttctgttgatatggctattttttctttgcatttatctggtgcttcgtctattttaggtgctattaattttataactactattattaacatgcgtaggtcatatatggtttttagtcgtattcctttatttgtgtggtctgtttttattacagctttattattgcttttgtctttacctgtattggccggggctattacaatgcttttgactgatcgtaatttaaatactactttttttgatcctgctggtggtggtgatcctattttatatcaacatttgttt
>BK7SA1_3_5824
tttagcttctaatattgctcatagtggtgcttctgttgatatggctattttttctttgcatttagctggtgcttcgtctattttaggtgctattaattttataactactattattaacatgcgtaggtcatatatggtttttagtcgtattcctttatttgtgtggtctgtttttattacagctttattattgcttttgtctttacctgtattggccggggctattacaatgcttttgactgatcgtaatttaaatactactctttttgatcctgctggtggtggtgatcctattttatatcaacatttgttt
>BK7SB1_4_734
tttagcttctaatattgctcatagtggtgcttctgttgatatggctattttttctttgcatttagctggtgcttcgtctattttaggtgctattaattttataactactattattaacatgcgtaggtcatatatggtttttagtcgtattcctttatttgtgtggtctgtttttattacagctttattattgcttttgtctttacctgtattggccggggctattacaatgcttttgactgatcgtaatttaaatactactttttttgatcctgctggtggtggtgatcctattttatatcaacatttgttt
>BK7SB1_5_3680
tttagcttctaatattgctcatagtggtgcttctgttgatatggctattttttctttgcatttagctggtgcttcgtctattttaggtgctattaattttataactactattattaacatgcgcaggtcatatatggtttttagtcgtattcctttatttgtgtggtctgtttttattacagctttattattgcttttgtctttacctgtattggctggggctattacaatgcttttgactgatcgtaatttaaatactactttttttgatcctgctggtggtggtgatcctattttatatcaacatttgttt
>BK7SC1_4_627
tttagcttctaatattgctcatagtggtgcttctgttgatatggctattttttctttgcatttagctggtgcttcgtctattttaggtgctattaattttataactactattattaacatgcgtaggtcatatatggtttttagtcgtattcctttatttgtgtggtctgtttttattacagctttattattgcttttgtctttacctgtattggccggggctattacaatgcttttgactgatcgtaatttaaatactactttttttgatcctgctggtggtggtgatcctattttatatcaacatttgttt
>BVI02__002710442
tctagcttctaatattgctcatagtggagcgtctgttgatatggccattttctctttacatctcgcaggtgtttcctctattttaggggctatcaattttatgactacgtttatgaatatgcgcagtttcgagatgactcttgttcgtgttaccttgttttcctggtctgtttttattactgctgttctgcttttattgtctttacctgtcttggcaggtggtattactatgttgttaactgatcgtaatttgaatactactttttttgatcctgctggtggtggggatcctgtcttgtatcagcatttgttc
>BVI02__002752575
tttggcttcgaatattgctcatgggggtgcatctgttgatatggctattttttctttgcatttagctggtgcttcttctattttaggtgcaattaattttatgactacggttattaatatgcgtagttttggtatgacttttgttcgtgtttctctttttgtttggtccgtttttattactgctattttattacttttatcccttcccgttcttgctggggctattactatgttgttaacggatcgtaatttgaatactactttttttgatccggctgggggaggtgatcctgttttgtatcaacatctgttt
>BVI02__002902251
cttggcttctaatattgctcataggggctcttctgttgatatggctattttttccttacatttagctggtgtttcttcaattttgggggctattaactttatgactacagtttttaacatgcggtttttttctatgacttttgttcgtgtttctttatttgtttggtctgttttcattacggcgctcttgttgcttttatctttgccagtgttggctggggctattactatgttgcttacggatcgaaatcttaatactagctttttcgaccccgctggtggtggtgatccaattctgtttcagcatctcttt
>BVI03__002752575
tttggcttcgaatattgctcatgggggtgcatctgttgatatggctattttttctttgcatttagctggtgcttcttctattttaggtgcaattaattttatgactacggttattaatatgcgtagttttggtatgacttttgttcgtgtttctctttttgtttggtccgtttttattactgctattttattacttttatcccttcccgttcttgctggggctattactatgttgttaacggatcgtaatttgaatactactttttttgatccggctgggggaggtgatcctgttttgtatcaacatctgttt
>BVI03__002708928
tctgtcgtctaatgtttctcatagaggtgcctctgttgatatgactattttttctcttcatttggcaggtgtttcttctattttgggggccattaattttataactactattattaacatgcgtagtgattctatgacttttgttcggattcctttgtttgtgtggtccgtttttattactgctcttcttcttcttctttctcttcctgttcttgctggtgctattacaatgctccttaccgaccgtaatcttaatactactttttttgaccctgctgggggtggtgacccaattctctatcagcatttgttc
>BVI04__002708928
tctgtcgtctaatgtttctcatagaggtgcctctgttgatatgactattttttctcttcatttggcaggtgtttcttctattttgggggccattaattttataactactattattaacatgcgtagtgattctatgacttttgttcggattcctttgtttgtgtggtccgtttttattactgctcttcttcttcttctttctcttcctgttcttgctggtgctattacaatgctccttaccgaccgtaatcttaatactactttttttgaccctgctgggggtggtgacccaattctctatcagcatttgttc
>BVI05__002710442
tctagcttctaatattgctcatagtggagcgtctgttgatatggccattttctctttacatctcgcaggtgtttcctctattttaggggctatcaattttatgactacgtttatgaatatgcgcagtttcgagatgactcttgttcgtgttaccttgttttcctggtctgtttttattactgctgttctgcttttattgtctttacctgtcttggcaggtggtattactatgttgttaactgatcgtaatttgaatactactttttttgatcctgctggtggtggggatcctgtcttgtatcagcatttgttc
>BVI06__002752575
tttggcttcgaatattgctcatgggggtgcatctgttgatatggctattttttctttgcatttagctggtgcttcttctattttaggtgcaattaattttatgactacggttattaatatgcgtagttttggtatgacttttgttcgtgtttctctttttgtttggtccgtttttattactgctattttattacttttatcccttcccgttcttgctggggctattactatgttgttaacggatcgtaatttgaatactactttttttgatccggctgggggaggtgatcctgttttgtatcaacatctgttt
>BVI07__002710442
tctagcttctaatattgctcatagtggagcgtctgttgatatggccattttctctttacatctcgcaggtgtttcctctattttaggggctatcaattttatgactacgtttatgaatatgcgcagtttcgagatgactcttgttcgtgttaccttgttttcctggtctgtttttattactgctgttctgcttttattgtctttacctgtcttggcaggtggtattactatgttgttaactgatcgtaatttgaatactactttttttgatcctgctggtggtggggatcctgtcttgtatcagcatttgttc
>BVI07__002752575
tttggcttcgaatattgctcatgggggtgcatctgttgatatggctattttttctttgcatttagctggtgcttcttctattttaggtgcaattaattttatgactacggttattaatatgcgtagttttggtatgacttttgttcgtgtttctctttttgtttggtccgtttttattactgctattttattacttttatcccttcccgttcttgctggggctattactatgttgttaacggatcgtaatttgaatactactttttttgatccggctgggggaggtgatcctgttttgtatcaacatctgttt
>BVI07__002708928
tctgtcgtctaatgtttctcatagaggtgcctctgttgatatgactattttttctcttcatttggcaggtgtttcttctattttgggggccattaattttataactactattattaacatgcgtagtgattctatgacttttgttcggattcctttgtttgtgtggtccgtttttattactgctcttcttcttcttctttctcttcctgttcttgctggtgctattacaatgctccttaccgaccgtaatcttaatactactttttttgaccctgctgggggtggtgacccaattctctatcagcatttgttc
>BVI08__002708928
tctgtcgtctaatgtttctcatagaggtgcctctgttgatatgactattttttctcttcatttggcaggtgtttcttctattttgggggccattaattttataactactattattaacatgcgtagtgattctatgacttttgttcggattcctttgtttgtgtggtccgtttttattactgctcttcttcttcttctttctcttcctgttcttgctggtgctattacaatgctccttaccgaccgtaatcttaatactactttttttgaccctgctgggggtggtgacccaattctctatcagcatttgttc
>BVI09__002752575
tttggcttcgaatattgctcatgggggtgcatctgttgatatggctattttttctttgcatttagctggtgcttcttctattttaggtgcaattaattttatgactacggttattaatatgcgtagttttggtatgacttttgttcgtgtttctctttttgtttggtccgtttttattactgctattttattacttttatcccttcccgttcttgctggggctattactatgttgttaacggatcgtaatttgaatactactttttttgatccggctgggggaggtgatcctgttttgtatcaacatctgttt
>BVI09__002708928
tctgtcgtctaatgtttctcatagaggtgcctctgttgatatgactattttttctcttcatttggcaggtgtttcttctattttgggggccattaattttataactactattattaacatgcgtagtgattctatgacttttgttcggattcctttgtttgtgtggtccgtttttattactgctcttcttcttcttctttctcttcctgttcttgctggtgctattacaatgctccttaccgaccgtaatcttaatactactttttttgaccctgctgggggtggtgacccaattctctatcagcatttgttc
>BVI12__002803115
tttatcttctaacttagctcatagtggtccttcggttgatttggctattttttctttgcatttagctggtgtttcttctattttgggagctgttaattttataactactactattaatatgcggagatttttgatgattatacttcaggctcctttattagtttgggctgtatttattacggcagtattgttgttattgtctttgcctgtattggctggggctattacaatattattgactgatcgtaatttgaatacttccttttttgacccagctgggggtggtgatcctattttgtatcagcatttgttt
>BVI12__002752575
tttggcttcgaatattgctcatgggggtgcatctgttgatatggctattttttctttgcatttagctggtgcttcttctattttaggtgcaattaattttatgactacggttattaatatgcgtagttttggtatgacttttgttcgtgtttctctttttgtttggtccgtttttattactgctattttattacttttatcccttcccgttcttgctggggctattactatgttgttaacggatcgtaatttgaatactactttttttgatccggctgggggaggtgatcctgttttgtatcaacatctgttt
>C1-2-COI_ASV16700_5
GGAACAGGTTGAACTGTATATCCTCCTTTGGCTTCTAATATTGCTCATAGTGGGGCGTCGGTGGATTTGGCTATTTTTTCTTTGCATTTGGCTGGTGTTTCTTCTATTTTAGGGGCTATTAATTTTATAACTACTATTATTAATATGCGTAGGACTCCTATGGGGTTTTCTCGTATTCCTTTATTTGTTTGGTCGGTTTTTATTACGGCTTTGCTCTTATTGTTGTCTCTTCCTGTTTTGGCGGGAGCTATTACTATATTGTTAACGGATCGTAATTTGAATACTTCTTTTTTTGATCCCGCTGGTGGTGGTGATCCTATCTTGTATCAACACTTGTTTTGGTTTTTTGGCCATCCCGAGGTCTA
>COI_25_248_B33_Biofoul_Bautino_1_182
tttatcttctaatattgcacacagaggtagttctgttgatatggctattttttctttgcatttagcgggtatttcttctattttaggagctattaattttatgactacagttattaacatgcgtagttttccaataagttttgtacgtattccattgtttgtatggtctgtttttattacggctttgttgttactgctttctttaccggttttagcaggggcgattactatgctgttaactgaccgtaacttaaataccactttttttgacccggccggagggggtgatccaattttgtatcaacatttgttt
>COI_25_248_B33_Biofoul_Bautino_1_427
tttggcatctaacattgctcatagaggtagttctgttgatatggctattttttctcttcatttagctggtgtttcctctattttaggggctattaattttataactacggttattaatatacgtagctttcctataagtttcgttcgggttccattatttgtttgatcggtttttattactgctcttttattgttgctttctttacctgtacttgcaggagctattactatgttgttgacagatcgtaatctgaatactacattttttgatccagctggtggtggtgatccaattttgtaccaacatcttttc
>COI_25_249_B34_Biofoul_Bautino_1_155
tttggcatctaacattgctcatagaggtagttctgttgatatggctattttttctcttcatttagctggtgtttcttctattttaggggctattaattttataactacggttattaatatacgtagctttcctataagtttcgttcgggttccattatttgtttgatcggtttttattactgctcttttattgttgctttctttacctgtacttgcaggagctattactatgttgttgacagatcgtaatctgaatactacattttttgatccagctggtggtggtgatccaattttgtaccaacatcttttc
>FTP62_1108_8137_18521
TTTGGCTTCGAATGTTGCTCATAGTGGAGGTTCTGTTGATTTAGCTATTTTCTCTCTTCATTTGGCGGGTGTTTCTTCTATTTTAGGTGCTATTAATTTTATGACTACTATGATTAATATGCGTAGCTTTACTATGGTCTTAGTTCGTATTCCTCTTTTTGTTTGGTCTATTTTTATTACTGCTCTTTTGCTTCTTCTTTCCTTGCCTGTGTTAGCGGGAGCTATTACTATACTTCTTACTGATCGTAATTTGAATACGGCTTTTTTTGATCCGGCGGGGGGTGGTGATCCTATTCTCTATCAACATCTGTTT
>FTP62_2111_15440_15923
TCTGGCTTCTAATATTGCTCATAGGGGTTCTTCTGTTGATTTGGCTATTTTTTCTCTTCATTTAGCGGGTGCGTCTTCTATTTTGGGTGCTATTAACTTTATAACCACTATTATTAATATGCGTAGGTTCGGTATATCTTTTGTTCGGGTCCCTCTTTTTGTTTGGTCTGTTTTTATTACAGCAGTCTTATTGCTTCTTTCTCTTCCTGTCCTTGCGGGGGCTATTACTATGCTTTTGACTGATCGTAATCTTAATACTACTTTTTTTGATCCGGCAGGAGGAGGTGATCCTATTCTTTATCAGCATTTGTTT
>FTP62_1107_11276_6620
TCTATCTTCTAACATCTCCCATAGAGGACCTTCAGTTGATCTTGCAATTTTCTCTCTTCACCTCGCTGGTGTCTCATCAATTCTAGGTGCTATTAATTTTATAACTACTGTAATTAATATACGAAGTGCACATATAACCTTTATACGAACTCCGCTTTTAGTTTGAGCTGTATTTATTACAGCAATTCTACTTCTACTTTCTTTAACAGTACTAGCAGGAGCTATTACTATACTATTAACAGACCGAAACTTAAACACATCTTTCTTTGACCCTGCGGGAGGAGGAGACCCTATTCTCTATCAACACCTTTTC
>FTP62_2103_29321_18631
TCTGGCTTCTAATATTGCTCATAGAGGTGCTTCCGTTGATATGGCTATTTTTTCTTTGCATCTGGCTGGGGTGTCCTCTATTTTAGGTGCTATTAATTTCATAACTACGTTTATGAATATACGTAGTTTCGAAATGACTCTTGTTCGTGCTACTTTGTTTTCTTGGTCAGTTTTTATTACTGCCCTTTTGCTTTTGTTGTCTTTACCTGTGTTAGCTGGTGGTATTACTATGTTATTAACAGATCGTAATTTGAATACCACTTTTTTTGACCCTGCTGGAGGGGGTGATCCTGTGTTGTATCAACATTTGTTT
>FTP62_2107_21699_7738
TCTGGCTTCTAATATTGCTCATAGAGGTGCTTCCGTTGATATGGCTATTTTTTCTTTGCATCTGGCTGGGGTGTCCTCTATTTTAGGTGCTATTAATTTCATAACTACGTTTATGAATATACGTAGTTTCGAAATGACTCTTGTTCGTGCTACTTTGTTTTCTTGGTCAGTTTTTATTACTGCCCTTTTGCTTTTGTTGTCTTTACCTGTGTTAGCTGGTGGTATTACTATGTTATTAACAGATCGTAATTTGAATACCACTTTTTTTGACCCTGCTGGAGGGGGTGATCCTGTGTTGTATCAACATTTGTTT
>FE-Rw_B2_ASV9148_11
CACTCTTTATTTTCTATTTGGAATGTGGTCGGGGTTAGTAGGAAGAAGACTAAGATTTTTAATCCGAGCTGAATTAAGTCAACCTGGTGCCCTTTTTGGAGATGATCAACTTTACAACGTAATTGTAACAGCTCATGCATTTATTATAATTTTCTTTCTTGTTATGCCGGTTATATTAGGAGGATTTGGGAACTGACTAGTCCCATTAATGTTAGGAGCTCCTGACATGGCCTTCCCTCGTCTTAACAATATGAGATTTTGATTACTGCCACCTTCATTACTTTTATTATTAGGTTCTGCTTTTATTGAAACAGGAGCAGGTACTGGTTGAACAGTATATCCTCCTTTAAGT
>FF-Rw_B3_ASV8896_12
TACTTTATATTTTCTATTTGGAATGTGGTCGGGGTTAGTAGGAAGAAGACTAAGATTTTTAATCCGAGCTGAATTAAGTCAACCTGGTGCCCTTTTTGGAGATGATCAACTTTACAACGTAATTGTAACAGCTCATGCATTTATTATAATTTTCTTTCTTGTTATGCCGGTTATATTAGGAGGATTTGGGAACTGACTAGTTCCATTAATGTTAGGAGCTCCTGACATGGCCTTCCCTCGTCTTAACAATATGAGATTTCGATTACTGCCACCTTCATTACTTTTATTATTAGGTTCTGCTTTTATTGAAACAGGAGCAGGTACTGGTTGAACAGTATATCCTCCTTTAAGT
>FJ-Ri_B2_ASV10419_8
CACTCTTTATTTTCTATTTGGAATGTGGTCGGGGTTAGTAGGAAGAAGACTAAGATTTTTAATCCGAGCTGAATTAAGTCAACCTGGTGCCCTTTTTGGAGATGATCAACTTTACAACGTAATTGTAACAGCTCATGCATTTATTATAATTTTCTTTCTTGTTATGCCGGTTATATTAGGAGGATTTGGGAACTGACTAGTCCCATTAATGTTAGGAGCTCCTGACATGGCCTTCCCTCGTCTTAACAATATGAGATTTTGATTACTGCCACCTTCATTACTTCTATTATTAGGTTCTGCTTTTATTGAAACAGGAGCAGGTACTGGTTGAACAGTATATCCTCCTTTAAGT
>Jamaica_01__001919085
tttggcttctaatatttctcatagaggttcgtctgttgatatggcgattttttcgttgcatttagctggtgtttcttctattttgggtgctattaactttatgactactattatgaatatgcgaaggtcggagattaagtttgtgcgagttactttatttgtttggtctgtgtttattaccgctttgttgcttcttttgtctttgcctgttcttgcgggtgctattactatacttttaacggatcgtaatttgaatactactttttttgatcctgcgggtggaggggatcctattttgtatcaacatttgttt
>Jamaica_07__001279726
tttggcttctaatattgctcatagaggctcttctgttgatttggctattttttctttacatctggctggtgcttcttcaattttgggtgctattaattttatgactactgtttttaatatgcgatttttttctatgtcttttgttcgtgtttctttgtttgtttggtcggtttttattactgctttgcttttgttgctttctttacctgttttagccggtgctattactatgttgttgacagatcgtaatttaaatactaggttttttgatcctgctggtgggggtgatcctattctttttcagcatcttttt
>Littlefair_1088
TTTCCTCTAACGTCTCTCACGCAGGGGGGTCTGTTGACTTAGCAATCTTCTCGCTACACCTTGCAGGAATCTCCTCCATTCTAGGGGCTCTTAATTTCATCACTACCATTGTAAATATACGATGAGGGGGAATAACCTTTGAGCGAGTCCCCCTCTTTGCTTGAGCCATTCTAATTACAGCCGTATTACTCCTTCTCTCCCTTCCTGTCCTTGCTGGAGCTATTACAATACTCCTTACGGATCGTAACTTCAATACCTCCTTCTTTGATCCTGCTGGGGGAGGGGATCCTATCCTTTACCAACACCTCTTC
>Littlefair_1764
GCCTCTAACATTGCCCACAGTGGCGCATCTGTAGACATAGCCATTTTTTCTCTCCACTTAGCTGGAATCTCTTCCATTTTAGGTGCTATCAATTTCATAACAACCATCATTAACATACGCAGCGCTTCAATAACCTTTGTACGACTCCCCCTATTTGTCTGATCTGTATTTCTTACAGCCATTCTTCTCCTTCTATCTCTCCCTGTACTCGCAGGAGCTATTACAATACTACTAACTGATCGTAACCTTAACACCACATTCTTCGACCCAGCCGGAGGAGGGGATCCAATTCTTTACCAACACTTATTT
>Littlefair_7929
TTTCCTCTAACGTCTCTCACGCAGGGGGGTCTGTTGACTTAGCAATCTTCTCGCTACACCTTGCAGGAATCTCCTCCATTCTAGGGGCTCTTAATTACATCACTACCATTGTAAATATACGATGAGGGGGAATAACCTTTGAGCGAGTCCCCCTCTTTGCTTGAGCCATTCTAATTACAGCCGTATTACTCCTTCTCTCCCTTCCTGTCCTTGCTGGAGCTATTACAATACTCCTTACGGATCGTAACTTCAATAGCTCCTTCTTTGATCCTGCTGGGGGAGGGGATCCTATCCTTTACCAACACCTCTTC
>PKN270_ASV4918_36
GGTACTGGATGAACTGTATATCCTCCTTTGGCTTCTAATATTGCTCATAGGGGTTCTTCTGTGGATATGGCTATTTTTTCTTTGCATTTGGCGGGGGCTTCTTCTATTTTGGGTGCTATTAATTTTATAACTACTGTCATGAATATGCGTAGTTTTATTATGATATTTGTTCGTGTGACGTTGTTTGTCTGGTCTGTTTTTGTTACTGCTGTTTTACTTTTGTTGTCTTTACCGGTTCTTGCAGGTGCTATTACTATGCTTTTGACTGATCGTAATTTGAATACCACTTTTTTTGATCCTGCGGGAGGGGGCGATCCTATTTTGTATCAGCATCTATTTTGATTCTTCGGCCACCCCGAAGTCTA
>PKN343_ASV3933_52
GGAACAGGATGAACTGTATACCCTCCTCTGGCTTCTAATATTGCTCATAGAGGTTCTTCTGTTGATTTGGCTATTTTTTCTCTTCATTTGGCAGGTGCATCTTCTATTTTGGGTGCTATTAACTTTATGACTACTATTATTAATATGCGTAGGTTCGGTATATCTTTTGTTCGAGTTCCTCTTTTTGTTTGGTCTGTTTTTATTACAGCAGTCTTATTGCTTCTTTCTCTTCCTGTTCTTGCGGGAGCTATTACTATGCTTTTGACTGATCGTAATCTTAATACTACTTTTTTCGATCCGGCAGGAGGAGGGGATCCTATTCTTTATCAGCATTTGTTTTGATTCTTTGGCCACCCCGAAGTCTA
>PM545_ASV5407_31
GGTACTGGTTGAACTGTTTACCCTCCTTTGGCTTCTAATATTGCTCATAGGGGTTCTTCTGTGGATATGGCTATTTTTTCTTTGCATTTGGCGGGGGCTTCTTCTATTTTGGGTGCTATTAATTTTATAACTACTGTTATGAATATGCGTAGTTTTATTATGATATTTGTTCGTGTGACGTTGTTTGTCTGGTCTGTTTTTGTTACTGCTGTTTTACTTTTGTTGTCTTTACCGGTTCTTGCAGGTGCTATTACTATGCTTTTGACTGATCGTAATTTGAATACCACTTTTTTTGATCCTGCGGGAGGGGGCGATCCTATTTTGTATCAGCATCTATTTTGGTTCTTCGGCCATCCCGAAGTCTA
>PM547_ASV1273_167
GGAACAGGTTGAACTGTATATCCCCCTTTAGCTTCTAATGTTGCTCATAGGGGGTCTTCTGTGGATATGGCTATTTTTTCCTTGCATTTGGCGGGGGCTTCTTCTATTTTGGGTGCTATTAATTTTATGACTACTGTTATGAATATGCGTAGTTCTGGTATAAGGTTTGTTCGCATTTCTCTTTTTGTTTGGTCTGTTTTTATTACTGCTATTCTTCTTTTATTGTCTTTGCCTGTTCTTGCTGGTGCTATTACTATGTTGTTGACTGATCGTAATTTGAATACTACCTTTTTTGATCCTAGTGGTGGTGGAGATCCTATTTTGTATCAACATTTGTTTTGATTCTTCGGCCACCCCGAAGTCTA
>PM551_ASV4114_49
GGTACTGGTTGAACTGTATACCCTCCTTTAGCTTCTAATGTTGCTCATAGGGGGTCTTCTGTGGATATGGCTATTTTTTCCTTGCATTTGGCGGGGGCTTCTTCTATTTTGGGTGCTATTAATTTTATGACTACTGTTATGAATATGCGTAGTTCTGGTATAAGGTTTGTTCGCATTTCTCTTTTTGTTTGGTCTGTTTTTATTACTGCTATTCTTCTTTTATTGTCTTTGCCTGTTCTTGCTGGTGCTATTACTATGTTGTTGACTGATCGTAATTTGAATACTACCTTTTTTGATCCTAGTGGTGGTGGAGATCCTATTTTGTATCAACATTTGTTTTGGTTCTTCGGCCACCCCGAAGTCTA
>PM554_ASV2652_85
GGTACTGGATGAACTGTATATCCTCCTTTAGCTTCTAATGTTGCTCATAGGGGGTCTTCTGTGGATATGGCTATTTTTTCCTTGCATTTGGCGGGGGCTTCTTCTATTTTGGGTGCTATTAATTTTATGACTACTGTTATGAATATGCGTAGTTCTGGTATAAGGTTTGTTCGCATTTCTCTTTTTGTTTGGTCTGTTTTTATTACTGCTATTCTTCTTTTATTGTCTTTGCCTGTTCTTGCTGGTGCTATTACTATGTTGTTGACTGATCGTAATTTGAATACTACCTTTTTTGATCCTAGTGGTGGTGGAGATCCTATTTTGTATCAACATTTGTTTTGATTCTTTGGCCACCCCGAAGTCTA
>PN1BA2_1_62
tttagcttctaatattgctcatagtggtgcttctgttgatatggctattttttctttgcatttagctggtgcttcgtctattttaggtgctattaattttataactactattattaacatgcgtaggtcatatatggtttttagtcgtattcctttatttgtgtggtctgtttttattacagctttattattgcttttgtctttacctgtattggccggggctattacaatgcttttgactgatcgtaatttaaatactactttttttgatcctgctggtggtggtgatcctattttatatcaacatttgttt
>PN1BA2_1_909
tttagcttctaatattgctcatagtggtgcttctgttgatatggctattttttctttgcatttagctggtgcttcgtctattttaggtgctattaattttataaccactattattaacatgcgtaggtcatatatggtttttagtcgtattcctttatttgtgtggtctgtttttattacagctttattattgcttttgtctttacctgtattggccggggctattacaatgcttttgactgatcgtaatttaaatactactttttttgatcctgctggtggtggtgatcctattttatatcaacatttgttt
>PN1BA2_1_911
tttagcttctaatattgctcatagtggtgcttctgttgatatggctattttttctttgcatttagctggtgcttcgtctattttaggtgctattaattttataactactattattaacatgcgtaggtcatatatggtttttagtcgtattcctttatttgtgtggtctgtttttattacagctttattattgcttttgtctttacctgtattggccggggctattacaatgcttttgactgatcgtaatttaaatactactttttttgatcctgctgatggtggtgatcctattttatatcaacatttgttt
>PN1BA2_1_933
tttagcttctaatattgctcatagtggtgcttctgttgatatggctattttttctttgcatttagctggtgcttcgtctattttaggtgctattaattttataactactattattaacatgcgtaggtcatatatggtttttagtcgtattcctttatttgtgtggtctgtttttattacagctttattattgcttttgtctttacctgtattggccggggctattacaatgcttttgactgttcgtaatttaaatactactttttttgatcctgctggtggtggtgatcctattttatatcaacatttgttt
>PN1BA2_2_72
tttagcttctaatattgctcatagtggtgcttctgttgatatggctattttttctttgcatttagctggtgcttcgtctattttaggtgctattaattttataactactattattaacatgcgtaggtcatatatggtttttagtcgtattcctttatttgtgtggtctgtttttattacagctttattattgcttttgtctttacctgtattggccggggctattacaatgcttttgactgatcgtaatttaaatactactttttttgatcctgctggtggtggtgatcctattttatatcaacatttgttt
>PN1BA2_2_435
tctttcgtccaatgtatctcatgcaggaggttcggtagacttggctattttctcccttcatttagcaggggtgtcttctattttaggggctttgaattttattaccacaattattaatatgcgatgaggtgggatgacatttgagcgggttccattatttgcatgatcaattttaattactgctgttttacttcttttatcccttccagttttagctggggctattactatgcttctaacagatcgtaatttcaatacatcgttttttgatccggcaggaggaggggatcctattctgttccaacatctgttc
>PN1BA2_2_910
tttagcttctaatattgctcatagtggtgcttctgttgatatggctattttttctttgcatttagctggtgcttcgtctattttaggtgctattaattttataactactattattaacatgcgtaggtcatatatggtttttagtcgtattcctttatttgtgtggtctgtttttattacagctttattattgcttttgtctttacctgtattggccggggctattacaatgcttttgactgatcgtaatttaaatactactttttttgatcctgctggtggtggtgatcctattttatatcaacatttgtt
>PN1BA2_2_1259
tttagcttctaatattgctcatagtggtgcttctgttgatatggctattttttctttgcatttagctggtgcttcgtctattttaggtgctattaattttataactactattattaacatgcgtaggtcatatatggtttttagtcgtattcctttatttgcgtggtctgtttttattacagctttattattgcttttgtctttacctgtattggccggggctattacaatgcttttgactgatcgtaatttaaatactactttttttgatcctgctggtggtggtgatcctattttatatcaacatttgttt
>PN1BA2_2_1524
tttagcttctaatattgctcatagtggtgcttctgttgatatggctattttttctttgcatttagctggtgcttcgtctattttaggtgctattaattttataactactattattaacatgcgtaggtcatatatggtttttagtcgtattcctttatttgtgtggtctgtctttattacagctttattattgcttttgtctttacctgtattggccggggctattacaatgcttttgactgatcgtaatttaaatactactttttttgatcctgctggtggtggtgatcctattttatatcaacatttgttt
>PN1BA2_2_1807
attagcttctaatattgctcatagtggtgcttctgttgatatggctattttttctttgcatttagctggtgcttcgtctattttaggtgctattaattttataactactattattaacatgcgtaggtcatatatggtttttagtcgtattcctttatttgtgtggtctgtttttattacagctttattattgcttttgtctttacctgtattggccggggctattacaatgcttttgactgatcgtaatttaaatactactttttttgatcctgctggtggtggtgatcctattttatatcaacatttgttt
>PN1BA2_2_1943
tttagcttctaatattgctcatagtggtgcttctgttgatatggctattttttctttgcatttagctggtgcttcgtctattttaggtgctattaattttataactactattattaacatgcgtagttcatatatggtttttagtcgtattcctttatttgtgtggtctgtttttattacagctttattattgcttttgtctttacctgtattggccggggctattacaatgcttttgactgatcgtaatttaaatactactttttttgatcctgctggtggtggtgatcctattttatatcaacatttgttt
>PN1BA2_2_2128
tttagcttctaatattgctcatagtggtgcttctgttgatatggctattttttctttgcatttagctggtgcttcgtctattttaggtgctattaattttataactactattattaacatgcgtaggtcatatatggtttttagtcgtattcctttatttgtgtggtctgtttttattacagctttattattgcttttgtctttacctgtattggccggggctattacaatgcttttgactgatcgtaatttaaatactactttttttgatcctgctggtggtggtgatcctattttatatcaacatttattc
>PN1BA2_2_2192
tttagcttctaatattgctcatagtggtgcttctgttgatatggctattttttctttgcatttagctggtgcttcgtctattttaggtgctattaattttataactactattattaacatgcgtaggtcatatatggtttttagtcgtattcctttatttgtgtggtctgtttttattacagctttattattgcttttgtccttacctgtattggccggggctattacaatgcttttgactgatcgtaatttaaatactactttttttgatcctgctggtggtggtgatcctattttatatcaacatttgttt
>PN1BA2_2_2447
tttagcttctaatattgctcatagtggtgcttctgttgatatggctattttttctttgcatttagctggtgcttcgtctattttaggtgctattaattttataactactattattaacatgcgtaggtcatatatggtttttagtcgtattcctttatttgtgtggtctgtttttattacagctttattattgcttttgtctttacctgtattggccggggctattacaatgcttttgactgatcgtaatttaaatactactttttttgatcctgctggtggtggtgatcctattttatatcaacatctgttt
>PN1BA2_2_2517
tttagcttctaatattgctcatagtggtgcttctgttgatatggctattttttctttgcatttagctggtgcttcgtctattttaggtgctattaattttataactactattattaacatgcgtaggtcatatatggtttttagtcgtcttcctttatttgtgtggtctgtttttattacagctttattattgcttttgtctttacctgtattggccggggctattacaatgcttttgactgatcgtaatttaaatactactttttttgatcctgctggtggtggtgatcctattttatatcaacatttgttt
>PN1BA2_2_2569
[truncated: 1,668,885 more chars]
