# Supplementary material for: A novel taxonomic database for eukaryotic mitochondrial cytochrome oxidase subunit I gene (eKOI), with a focus on protists diversity
Source: Database (Oxford). 2025 Sep 24;2025:baaf057. doi: 10.1093/database/baaf057 (PMC12462617; doi:10.1093/database/baaf057)
Supplement: baaf057_Supplemental_File [file baaf057_supplemental_file.zip › 3_ASV_metabarcoding/Bryozoa_OTUS.csv]

Sequence Name	Group
A3-3-COI_ASV1750_205	1389
T1-COI_ASV15159_11	1389
T2-COI_ASV1750_205	1389
Z-C-COI_ASV14181_15	1389
A4-1-COI_ASV14525_13	1390
A5-1-COI_ASV15539_9	1391
Bahamas06__001262668	1392
Bahamas13__001262668	1392
Bahamas13__000705264	1393
Belize_07__000705264	1393
BK1BA1_1_460	1394
BK1BA1_1_1495	1394
BK1BA1_1_3126	1394
BK1BA1_5_528	1394
BK1BA1_5_2642	1394
BK1BA1_5_2891	1394
BK1BA1_5_3170	1394
BK1BA1_5_4376	1394
BK1BB1_1_491	1394
BK1BB1_1_1712	1394
BK1BB1_1_1863	1394
BK1BB1_1_3858	1394
BK1BB1_2_415	1394
BK1BB1_3_390	1394
BK1BB1_5_508	1394
BK1BB1_5_2707	1394
BK1BB1_5_3431	1394
BK1BB1_5_3643	1394
BK1BB1_5_4536	1394
BK1BC1_5_583	1394
BK1BC1_5_2526	1394
BK1SC1_1_339	1394
BK1SC1_2_344	1394
BK1SC1_3_473	1394
BK1SC1_5_314	1394
BK1SC1_5_1224	1394
BK2BA1_2_489	1394
BK2BA1_2_2573	1394
BK2BA1_2_3887	1394
BK2BB1_4_429	1394
BK2BB1_4_3367	1394
BK2BC1_1_382	1394
BK2SA1_5_296	1394
BK2SB1_2_479	1394
BK2SB1_4_488	1394
BK2SB1_5_409	1394
BK2SB1_5_1030	1394
BK2SC1_1_393	1394
BK2SC1_2_392	1394
BK2SC1_5_309	1394
BK2SC1_5_1168	1394
BK3BA1_1_472	1394
BK3BA1_2_489	1394
BK3BA1_2_2672	1394
BK3BA1_2_3726	1394
BK3BA1_4_536	1394
BK3BA1_4_6505	1394
BK3BA1_5_479	1394
BK3BA1_5_2718	1394
BK3BA1_5_3664	1394
BK3BA1_5_3758	1394
BK3BB1_1_535	1394
BK3BB1_3_627	1394
BK3BB1_4_566	1394
BK3BB1_4_1319	1394
BK3BB1_4_2360	1394
BK3BB1_4_3877	1394
BK3BB1_4_5728	1394
BK3BB1_4_6699	1394
BK3BB1_4_7075	1394
BK3BB1_5_608	1394
BK3BB1_5_2654	1394
BK3BB1_5_6992	1394
BK3BC1_1_599	1394
BK3BC1_1_6911	1394
BK3BC1_2_617	1394
BK3BC1_2_2828	1394
BK3BC1_2_5053	1394
BK3BC1_3_523	1394
BK3BC1_3_1910	1394
BK3BC1_3_3479	1394
BK3BC1_3_4166	1394
BK3BC1_4_449	1394
BK3BC1_4_1543	1394
BK3BC1_4_2723	1394
BK3BC1_5_651	1394
BK3BC1_5_5128	1394
BK3BC1_5_5584	1394
BK3BC1_5_6203	1394
BK3BC1_5_6349	1394
BK3BC1_5_6777	1394
BK3BC1_5_8390	1394
BK3BC1_5_10247	1394
BK3SA1_1_427	1394
BK3SA1_2_405	1394
BK3SA1_2_1256	1394
BK3SA1_4_538	1394
BK3SA1_4_2864	1394
BK3SA1_4_3436	1394
BK3SA1_4_4509	1394
BK3SA1_4_5477	1394
BK3SA1_4_5559	1394
BK3SA1_4_6311	1394
BK3SB1_1_482	1394
BK3SB1_1_1665	1394
BK3SB1_1_2893	1394
BK3SB1_1_3448	1394
BK3SB1_1_3898	1394
BK3SB1_1_4146	1394
BK3SB1_1_4350	1394
BK3SB1_2_510	1394
BK3SB1_2_2389	1394
BK3SB1_3_548	1394
BK3SB1_3_1292	1394
BK3SB1_3_3488	1394
BK3SB1_3_4823	1394
BK3SB1_3_5843	1394
BK3SB1_4_1212	1394
BK3SC1_1_544	1394
BK3SC1_1_2389	1394
BK3SC1_1_2707	1394
BK3SC1_1_2977	1394
BK3SC1_1_4189	1394
BK3SC1_1_4233	1394
BK3SC1_1_6130	1394
BK3SC1_1_6943	1394
BK3SC1_3_461	1394
BK4BA1_1_633	1394
BK4BA1_1_2024	1394
BK4BA1_1_2687	1394
BK4BA1_1_2945	1394
BK4BA1_1_3452	1394
BK4BA1_1_4226	1394
BK4BA1_1_4710	1394
BK4BA1_1_6053	1394
BK4BA1_1_6667	1394
BK4BA1_1_7425	1394
BK4BA1_2_693	1394
BK4BA1_2_2379	1394
BK4BA1_2_3211	1394
BK4BA1_2_8884	1394
BK4BA1_3_601	1394
BK4BA1_4_763	1394
BK4BA1_4_2825	1394
BK4BA1_5_589	1394
BK4BA1_5_3365	1394
BK4BA1_5_3777	1394
BK4BA1_5_4828	1394
BK4BA1_5_4940	1394
BK4BA1_5_4980	1394
BK4BB1_1_718	1394
BK4BB1_1_2431	1394
BK4BB1_1_3944	1394
BK4BB1_1_4224	1394
BK4BB1_1_5741	1394
BK4BB1_1_7937	1394
BK4BB1_1_7952	1394
BK4BB1_1_8255	1394
BK4BB1_2_545	1394
BK4BB1_2_2347	1394
BK4BB1_2_3116	1394
BK4BB1_3_837	1394
BK4BB1_4_846	1394
BK4BB1_4_4372	1394
BK4BB1_4_4754	1394
BK4BB1_4_5521	1394
BK4BB1_4_5703	1394
BK4BB1_4_7055	1394
BK4BB1_4_10027	1394
BK4BB1_4_10735	1394
BK4BB1_5_770	1394
BK4BB1_5_2615	1394
BK4BB1_5_3554	1394
BK4BB1_5_4875	1394
BK4BB1_5_6561	1394
BK4BB1_5_7154	1394
BK4BB1_5_7252	1394
BK4BB1_5_7606	1394
BK4BB1_5_9020	1394
BK4BB1_5_9178	1394
BK4BB1_5_9390	1394
BK4BB1_5_9439	1394
BK4BB1_5_10420	1394
BK4BB1_5_10634	1394
BK4BB1_5_11125	1394
BK4BC1_1_844	1394
BK4BC1_1_3146	1394
BK4BC1_1_4365	1394
BK4BC1_1_4769	1394
BK4BC1_1_6000	1394
BK4BC1_1_7397	1394
BK4BC1_1_7717	1394
BK4BC1_1_9057	1394
BK4BC1_1_9908	1394
BK4BC1_1_10602	1394
BK4BC1_1_12575	1394
BK4BC1_1_13491	1394
BK4BC1_1_14208	1394
BK4BC1_2_723	1394
BK4BC1_2_2428	1394
BK4BC1_2_5716	1394
BK4BC1_2_8155	1394
BK4BC1_3_728	1394
BK4BC1_3_3612	1394
BK4BC1_3_7457	1394
BK4BC1_3_9823	1394
BK4BC1_4_776	1394
BK4BC1_4_2038	1394
BK4BC1_4_2812	1394
BK4BC1_4_3838	1394
BK4BC1_4_4915	1394
BK4BC1_4_5064	1394
BK4BC1_4_5179	1394
BK4BC1_4_6684	1394
BK4BC1_4_7047	1394
BK4BC1_4_7596	1394
BK4BC1_4_8162	1394
BK4BC1_4_8582	1394
BK4BC1_4_9170	1394
BK4BC1_4_9186	1394
BK4BC1_4_10251	1394
BK4BC1_4_10845	1394
BK4BC1_4_11028	1394
BK4BC1_4_11196	1394
BK4BC1_4_12623	1394
BK4SA1_3_571	1394
BK4SB1_3_421	1394
BK4SB1_4_4580	1394
BK5BA1_1_728	1394
BK5BA1_1_2727	1394
BK5BA1_1_3757	1394
BK5BA1_1_4961	1394
BK5BA1_1_5065	1394
BK5BA1_1_5181	1394
BK5BA1_1_6489	1394
BK5BA1_1_6495	1394
BK5BA1_1_7046	1394
BK5BA1_1_7314	1394
BK5BA1_1_7459	1394
BK5BA1_1_7786	1394
BK5BA1_1_8386	1394
BK5BA1_1_8501	1394
BK5BA1_1_8516	1394
BK5BA1_1_10068	1394
BK5BA1_1_10291	1394
BK5BA1_1_10524	1394
BK5BA1_1_10583	1394
BK5BA1_1_11512	1394
BK5BA1_1_11677	1394
BK5BA1_1_11776	1394
BK5BA1_1_12009	1394
BK5BA1_2_770	1394
BK5BA1_2_797	1394
BK5BA1_2_2018	1394
BK5BA1_2_2803	1394
BK5BA1_2_3918	1394
BK5BA1_2_4322	1394
BK5BA1_2_5209	1394
BK5BA1_2_6159	1394
BK5BA1_2_6877	1394
BK5BA1_2_7916	1394
BK5BA1_2_9330	1394
BK5BA1_2_11385	1394
BK5BA1_2_12058	1394
BK5BA1_2_12476	1394
BK5BA1_2_12498	1394
BK5BA1_2_12764	1394
BK5BA1_2_12870	1394
BK5BA1_3_705	1394
BK5BA1_3_1863	1394
BK5BA1_3_2521	1394
BK5BA1_3_3416	1394
BK5BA1_3_4347	1394
BK5BA1_3_4516	1394
BK5BA1_3_4615	1394
BK5BA1_3_5929	1394
BK5BA1_3_6447	1394
BK5BA1_3_8402	1394
BK5BA1_3_9315	1394
BK5BA1_3_9854	1394
BK5BA1_3_9921	1394
BK5BA1_4_564	1394
BK5BA1_4_1645	1394
BK5BA1_4_2071	1394
BK5BA1_4_3824	1394
BK5BA1_4_4039	1394
BK5BB1_1_742	1394
BK5BB1_1_2017	1394
BK5BB1_1_2796	1394
BK5BB1_1_3941	1394
BK5BB1_1_5399	1394
BK5BB1_1_8110	1394
BK5BB1_1_8230	1394
BK5BB1_1_11569	1394
BK5BB1_1_11586	1394
BK5BB1_1_11970	1394
BK5BB1_1_12452	1394
BK5BB1_1_13161	1394
BK5BB1_1_13190	1394
BK5BB1_2_698	1394
BK5BB1_2_2646	1394
BK5BB1_2_3733	1394
BK5BB1_2_4816	1394
BK5BB1_2_5086	1394
BK5BB1_2_5757	1394
BK5BB1_2_6116	1394
BK5BB1_2_6604	1394
BK5BB1_2_7235	1394
BK5BB1_2_7496	1394
BK5BB1_2_7676	1394
BK5BB1_2_7778	1394
BK5BB1_2_7948	1394
BK5BB1_2_8480	1394
BK5BB1_2_8690	1394
BK5BB1_2_10508	1394
BK5BB1_2_10781	1394
BK5BB1_2_10847	1394
BK5BB1_2_11125	1394
BK5BB1_2_11534	1394
BK5BB1_2_12173	1394
BK5BB1_2_12362	1394
BK5BB1_2_12429	1394
BK5BB1_2_12441	1394
BK5BB1_2_12571	1394
BK5BB1_2_12814	1394
BK5BB1_2_13064	1394
BK5BB1_2_13116	1394
BK5BB1_3_624	1394
BK5BB1_3_2134	1394
BK5BB1_3_2878	1394
BK5BB1_3_5686	1394
BK5BB1_3_5973	1394
BK5BB1_3_7484	1394
BK5BB1_3_8374	1394
BK5BB1_4_661	1394
BK5BB1_4_3352	1394
BK5BB1_4_3642	1394
BK5BB1_4_6892	1394
BK5BB1_4_9326	1394
BK5BB1_4_9766	1394
BK5BB1_5_672	1394
BK5BB1_5_2463	1394
BK5BB1_5_3406	1394
BK5BB1_5_9284	1394
BK5BB1_5_9678	1394
BK5BB1_5_10559	1394
BK5BC1_1_652	1394
BK5BC1_1_2126	1394
BK5BC1_1_2798	1394
BK5BC1_1_3007	1394
BK5BC1_1_4306	1394
BK5BC1_1_4416	1394
BK5BC1_1_4910	1394
BK5BC1_1_5684	1394
BK5BC1_1_6882	1394
BK5BC1_1_7010	1394
BK5BC1_1_7187	1394
BK5BC1_1_7412	1394
BK5BC1_1_7450	1394
BK5BC1_2_725	1394
BK5BC1_2_1888	1394
BK5BC1_2_2588	1394
BK5BC1_2_3521	1394
BK5BC1_2_6060	1394
BK5BC1_2_6069	1394
BK5BC1_2_6849	1394
BK5BC1_2_7642	1394
BK5BC1_2_9127	1394
BK5BC1_2_10286	1394
BK5BC1_2_10918	1394
BK5BC1_3_670	1394
BK5BC1_3_2187	1394
BK5BC1_3_2909	1394
BK5BC1_3_3564	1394
BK5BC1_3_3643	1394
BK5BC1_3_3786	1394
BK5BC1_3_3945	1394
BK5BC1_3_4286	1394
BK5BC1_3_4511	1394
BK5BC1_3_4814	1394
BK5BC1_3_5421	1394
BK5BC1_3_5460	1394
BK5BC1_3_5622	1394
BK5BC1_3_6166	1394
BK5BC1_3_6177	1394
BK5BC1_3_6689	1394
BK5BC1_3_7151	1394
BK5BC1_3_7214	1394
BK5BC1_3_7332	1394
BK5BC1_3_7536	1394
BK5BC1_3_7859	1394
BK5BC1_3_7884	1394
BK5BC1_3_7967	1394
BK5BC1_4_700	1394
BK5BC1_4_2600	1394
BK5BC1_4_3545	1394
BK5BC1_4_3896	1394
BK5BC1_4_4384	1394
BK5BC1_4_4655	1394
BK5BC1_4_4764	1394
BK5BC1_4_5285	1394
BK5BC1_4_5575	1394
BK5BC1_4_6235	1394
BK5BC1_4_7615	1394
BK5BC1_4_7704	1394
BK5BC1_4_8854	1394
BK5BC1_4_9160	1394
BK5BC1_4_9244	1394
BK5BC1_4_9254	1394
BK5BC1_4_9376	1394
BK5BC1_4_9459	1394
BK5BC1_4_10308	1394
BK5BC1_4_10333	1394
BK5BC1_4_10526	1394
BK5BC1_4_10623	1394
BK5BC1_4_11047	1394
BK5BC1_5_698	1394
BK5BC1_5_2587	1394
BK5BC1_5_3577	1394
BK5BC1_5_6784	1394
BK5BC1_5_8543	1394
BK5BC1_5_8931	1394
BK5BC1_5_10198	1394
BK5BC1_5_11638	1394
BK5BC1_5_11701	1394
BK5BC1_5_11859	1394
BK5SA1_1_526	1394
BK5SA1_1_1623	1394
BK5SA1_1_2182	1394
BK5SA1_1_2712	1394
BK5SA1_1_2803	1394
BK5SA1_1_2865	1394
BK5SA1_1_3294	1394
BK5SA1_1_4379	1394
BK5SA1_1_5401	1394
BK5SA1_1_6173	1394
BK5SA1_2_498	1394
BK5SA1_2_1121	1394
BK5SA1_2_1452	1394
BK5SA1_2_1901	1394
BK5SA1_2_2709	1394
BK5SA1_2_2952	1394
BK5SA1_2_3375	1394
BK5SA1_2_4728	1394
BK5SA1_2_4842	1394
BK5SA1_3_684	1394
BK5SA1_3_2416	1394
BK5SA1_3_3304	1394
BK5SA1_3_4083	1394
BK5SA1_3_4224	1394
BK5SA1_3_4353	1394
BK5SA1_3_5337	1394
BK5SA1_3_5788	1394
BK5SA1_3_6053	1394
BK5SA1_3_6778	1394
BK5SA1_3_9480	1394
BK5SA1_3_9577	1394
BK5SA1_4_555	1394
BK5SA1_4_1370	1394
BK5SA1_4_1801	1394
BK5SA1_4_3090	1394
BK5SA1_4_4223	1394
BK5SA1_4_4304	1394
BK5SA1_5_708	1394
BK5SA1_5_3867	1394
BK5SA1_5_6303	1394
BK5SA1_5_7822	1394
BK5SA1_5_14002	1394
BK5SB1_1_694	1394
BK5SB1_2_598	1394
BK5SB1_2_1833	1394
BK5SB1_2_2411	1394
BK5SB1_2_2944	1394
BK5SB1_2_3600	1394
BK5SB1_2_3978	1394
BK5SB1_2_5155	1394
BK5SB1_2_5617	1394
BK5SB1_2_5722	1394
BK5SB1_2_6144	1394
BK5SB1_2_6503	1394
BK5SB1_3_612	1394
BK5SB1_3_2175	1394
BK5SB1_3_2916	1394
BK5SB1_3_3139	1394
BK5SB1_3_6270	1394
BK5SB1_3_7193	1394
BK5SB1_4_661	1394
BK5SB1_4_4553	1394
BK5SB1_4_4990	1394
BK5SB1_4_5656	1394
BK5SB1_4_6370	1394
BK5SB1_4_6411	1394
BK5SB1_4_8498	1394
BK5SB1_4_8655	1394
BK5SB1_5_666	1394
BK5SB1_5_1759	1394
BK5SB1_5_4285	1394
BK5SB1_5_4687	1394
BK5SB1_5_6516	1394
BK5SB1_5_7672	1394
BK5SC1_1_716	1394
BK5SC1_1_2541	1394
BK5SC1_1_3473	1394
BK5SC1_1_5502	1394
BK5SC1_1_6075	1394
BK5SC1_1_7263	1394
BK5SC1_1_7605	1394
BK5SC1_1_7923	1394
BK5SC1_1_9057	1394
BK5SC1_1_10792	1394
BK5SC1_2_736	1394
BK5SC1_2_1946	1394
BK5SC1_2_2713	1394
BK5SC1_2_3766	1394
BK5SC1_2_4068	1394
BK5SC1_2_4667	1394
BK5SC1_2_4774	1394
BK5SC1_2_5191	1394
BK5SC1_2_5938	1394
BK5SC1_2_6088	1394
BK5SC1_2_6552	1394
BK5SC1_2_7148	1394
BK5SC1_2_7438	1394
BK5SC1_2_8684	1394
BK5SC1_2_8940	1394
BK5SC1_2_10629	1394
BK5SC1_2_11583	1394
BK5SC1_2_12235	1394
BK5SC1_2_12279	1394
BK5SC1_2_12684	1394
BK5SC1_3_617	1394
BK5SC1_3_1559	1394
BK5SC1_3_2149	1394
BK5SC1_3_2890	1394
BK5SC1_3_3110	1394
BK5SC1_3_4836	1394
BK5SC1_3_5653	1394
BK5SC1_3_6255	1394
BK5SC1_3_6358	1394
BK5SC1_3_7032	1394
BK5SC1_3_7220	1394
BK5SC1_3_7491	1394
BK5SC1_3_7621	1394
BK5SC1_3_7763	1394
BK5SC1_4_3450	1394
BK5SC1_5_736	1394
BK5SC1_5_765	1394
BK5SC1_5_2771	1394
BK5SC1_5_5053	1394
BK5SC1_5_6114	1394
BK5SC1_5_7997	1394
BK5SC1_5_8281	1394
BK5SC1_5_12071	1394
BK5SC1_5_13935	1394
BK6BA1_2_489	1394
BK6BA1_3_638	1394
BK6BA1_3_2177	1394
BK6BA1_3_2961	1394
BK6BA1_3_3959	1394
BK6BA1_3_7852	1394
BK6BA1_5_614	1394
BK6BA1_5_2820	1394
BK6BA1_5_4712	1394
BK6BA1_5_5361	1394
BK6BA1_5_7220	1394
BK6BB1_1_2334	1394
BK6BB1_2_8362	1394
BK6BB1_4_2934	1394
BK6BB1_5_438	1394
BK6BC1_4_642	1394
BK6SA1_1_575	1394
BK6SA1_1_593	1394
BK6SA1_1_1389	1394
BK6SA1_1_1886	1394
BK6SA1_1_2558	1394
BK6SA1_1_2841	1394
BK6SA1_1_3449	1394
BK6SA1_1_4076	1394
BK6SA1_1_4372	1394
BK6SA1_1_4582	1394
BK6SA1_1_4919	1394
BK6SA1_1_5021	1394
BK6SA1_1_5189	1394
BK6SA1_1_5495	1394
BK6SA1_1_5866	1394
BK6SA1_1_6447	1394
BK6SA1_1_6526	1394
BK6SA1_1_6596	1394
BK6SA1_1_6916	1394
BK6SA1_1_7009	1394
BK6SA1_1_7073	1394
BK6SA1_1_7141	1394
BK6SA1_1_7772	1394
BK6SA1_1_7789	1394
BK6SA1_1_7935	1394
BK6SA1_1_8019	1394
BK6SA1_1_8129	1394
BK6SA1_2_463	1394
BK6SA1_2_998	1394
BK6SA1_2_1014	1394
BK6SA1_2_1274	1394
BK6SA1_2_1718	1394
BK6SA1_2_1991	1394
BK6SA1_2_2600	1394
BK6SA1_2_2637	1394
BK6SA1_2_3192	1394
BK6SA1_2_3272	1394
BK6SA1_2_3279	1394
BK6SA1_2_3298	1394
BK6SA1_2_3478	1394
BK6SA1_3_689	1394
BK6SA1_3_1844	1394
BK6SA1_3_1883	1394
BK6SA1_3_2572	1394
BK6SA1_3_3567	1394
BK6SA1_3_3955	1394
BK6SA1_3_4441	1394
BK6SA1_3_4733	1394
BK6SA1_3_4839	1394
BK6SA1_3_4847	1394
BK6SA1_3_5436	1394
BK6SA1_3_5747	1394
BK6SA1_3_5962	1394
BK6SA1_3_6212	1394
BK6SA1_3_6216	1394
BK6SA1_3_6525	1394
BK6SA1_3_6774	1394
BK6SA1_3_7018	1394
BK6SA1_3_7029	1394
BK6SA1_3_7176	1394
BK6SA1_3_7273	1394
BK6SA1_3_7416	1394
BK6SA1_3_7524	1394
BK6SA1_3_7896	1394
BK6SA1_3_8088	1394
BK6SA1_3_8191	1394
BK6SA1_3_8209	1394
BK6SA1_3_8277	1394
BK6SA1_3_8434	1394
BK6SA1_3_8445	1394
BK6SA1_3_8448	1394
BK6SA1_3_8798	1394
BK6SA1_3_9015	1394
BK6SA1_3_9539	1394
BK6SA1_3_9743	1394
BK6SA1_3_9872	1394
BK6SA1_3_9990	1394
BK6SA1_3_10029	1394
BK6SA1_3_10118	1394
BK6SA1_3_10125	1394
BK6SA1_3_10138	1394
BK6SA1_3_10184	1394
BK6SA1_3_10293	1394
BK6SA1_3_10324	1394
BK6SA1_3_10680	1394
BK6SA1_3_11316	1394
BK6SA1_3_11375	1394
BK6SA1_3_11465	1394
BK6SA1_3_11554	1394
BK6SA1_3_11649	1394
BK6SA1_3_11814	1394
BK6SA1_3_12008	1394
BK6SA1_3_12120	1394
BK6SA1_4_435	1394
BK6SA1_4_1171	1394
BK6SA1_4_1490	1394
BK6SA1_4_1881	1394
BK6SA1_4_2024	1394
BK6SA1_4_2597	1394
BK6SA1_4_2726	1394
BK6SA1_4_2984	1394
BK6SA1_4_3060	1394
BK6SA1_4_3068	1394
BK6SA1_4_3288	1394
BK6SA1_4_3340	1394
BK6SA1_5_371	1394
BK6SA1_5_819	1394
BK6SA1_5_1012	1394
BK6SA1_5_1368	1394
BK6SA1_5_1460	1394
BK6SA1_5_1640	1394
BK6SA1_5_1821	1394
BK6SB1_1_530	1394
BK6SB1_1_544	1394
BK6SB1_1_1645	1394
BK6SB1_1_2198	1394
BK6SB1_1_2352	1394
BK6SB1_1_2677	1394
BK6SB1_1_2883	1394
BK6SB1_1_3448	1394
BK6SB1_1_3689	1394
BK6SB1_1_3786	1394
BK6SB1_1_4128	1394
BK6SB1_1_4279	1394
BK6SB1_1_4401	1394
BK6SB1_1_4408	1394
BK6SB1_1_4432	1394
BK6SB1_1_4484	1394
BK6SB1_1_4807	1394
BK6SB1_1_4858	1394
BK6SB1_1_4897	1394
BK6SB1_1_4970	1394
BK6SB1_1_5084	1394
BK6SB1_1_5126	1394
BK6SB1_1_5132	1394
BK6SB1_1_5151	1394
BK6SB1_1_5171	1394
BK6SB1_1_5191	1394
BK6SB1_1_5199	1394
BK6SB1_1_5277	1394
BK6SB1_1_5333	1394
BK6SB1_1_5367	1394
BK6SB1_1_5580	1394
BK6SB1_1_5754	1394
BK6SB1_1_5844	1394
BK6SB1_2_609	1394
BK6SB1_2_1513	1394
BK6SB1_2_1545	1394
BK6SB1_2_2099	1394
BK6SB1_2_2892	1394
BK6SB1_2_3207	1394
BK6SB1_2_3607	1394
BK6SB1_2_3831	1394
BK6SB1_2_3921	1394
BK6SB1_2_4018	1394
BK6SB1_2_4384	1394
BK6SB1_2_4491	1394
BK6SB1_2_4629	1394
BK6SB1_2_4980	1394
BK6SB1_2_4986	1394
BK6SB1_2_5363	1394
BK6SB1_2_5385	1394
BK6SB1_2_5720	1394
BK6SB1_2_5735	1394
BK6SB1_2_5908	1394
BK6SB1_2_6181	1394
BK6SB1_2_6427	1394
BK6SB1_2_6528	1394
BK6SB1_2_6612	1394
BK6SB1_2_6758	1394
BK6SB1_2_6898	1394
BK6SB1_2_7202	1394
BK6SB1_2_7416	1394
BK6SB1_2_7580	1394
BK6SB1_2_7609	1394
BK6SB1_2_7633	1394
BK6SB1_2_7672	1394
BK6SB1_2_7676	1394
BK6SB1_2_7681	1394
BK6SB1_2_7795	1394
BK6SB1_2_7820	1394
BK6SB1_2_7825	1394
BK6SB1_2_7952	1394
BK6SB1_2_8395	1394
BK6SB1_2_8416	1394
BK6SB1_2_8423	1394
BK6SB1_2_8463	1394
BK6SB1_2_8515	1394
BK6SB1_2_8546	1394
BK6SB1_2_8639	1394
BK6SB1_2_8650	1394
BK6SB1_2_8980	1394
BK6SB1_3_680	1394
BK6SB1_3_702	1394
BK6SB1_3_1813	1394
BK6SB1_3_1851	1394
BK6SB1_3_2518	1394
BK6SB1_3_3568	1394
BK6SB1_3_4643	1394
BK6SB1_3_4830	1394
BK6SB1_3_4953	1394
BK6SB1_3_5614	1394
BK6SB1_3_6430	1394
BK6SB1_3_6771	1394
BK6SB1_3_7038	1394
BK6SB1_3_7289	1394
BK6SB1_3_7511	1394
BK6SB1_3_7541	1394
BK6SB1_3_8230	1394
BK6SB1_3_8455	1394
BK6SB1_3_8604	1394
BK6SB1_3_8678	1394
BK6SB1_3_8965	1394
BK6SB1_3_9412	1394
BK6SB1_3_9757	1394
BK6SB1_3_9894	1394
BK6SB1_3_10225	1394
BK6SB1_3_10230	1394
BK6SB1_3_10520	1394
BK6SB1_3_10569	1394
BK6SB1_3_10598	1394
BK6SB1_3_10675	1394
BK6SB1_3_10688	1394
BK6SB1_3_10748	1394
BK6SB1_3_10799	1394
BK6SB1_3_10870	1394
BK6SB1_3_10893	1394
BK6SB1_3_10901	1394
BK6SB1_3_11143	1394
BK6SB1_3_11291	1394
BK6SB1_3_11362	1394
BK6SB1_3_11945	1394
BK6SB1_3_11978	1394
BK6SB1_3_12045	1394
BK6SB1_3_12144	1394
BK6SB1_3_12204	1394
BK6SB1_3_12240	1394
BK6SB1_3_12335	1394
BK6SB1_3_12358	1394
BK6SB1_3_12613	1394
BK6SB1_3_12759	1394
BK6SB1_4_657	1394
BK6SB1_4_1729	1394
BK6SB1_4_2380	1394
BK6SB1_4_3274	1394
BK6SB1_4_4128	1394
BK6SB1_4_4290	1394
BK6SB1_4_4384	1394
BK6SB1_4_4931	1394
BK6SB1_4_5622	1394
BK6SB1_4_5629	1394
BK6SB1_4_6124	1394
BK6SB1_4_6141	1394
BK6SB1_4_6352	1394
BK6SB1_4_6535	1394
BK6SB1_4_6553	1394
BK6SB1_4_6772	1394
BK6SB1_4_7089	1394
BK6SB1_4_7367	1394
BK6SB1_4_7530	1394
BK6SB1_4_7541	1394
BK6SB1_4_7543	1394
BK6SB1_4_8422	1394
BK6SB1_4_8504	1394
BK6SB1_4_8677	1394
BK6SB1_4_9022	1394
BK6SB1_4_9028	1394
BK6SB1_4_9044	1394
BK6SB1_4_9181	1394
BK6SB1_4_9203	1394
BK6SB1_4_9414	1394
BK6SB1_4_9633	1394
BK6SB1_4_10119	1394
BK6SB1_4_10188	1394
BK6SB1_4_10328	1394
BK6SB1_4_10357	1394
BK6SB1_4_10799	1394
BK6SB1_5_605	1394
BK6SB1_5_624	1394
BK6SB1_5_1571	1394
BK6SB1_5_2108	1394
BK6SB1_5_2893	1394
BK6SB1_5_3662	1394
BK6SB1_5_4007	1394
BK6SB1_5_4088	1394
BK6SB1_5_4476	1394
BK6SB1_5_4623	1394
BK6SB1_5_4744	1394
BK6SB1_5_4917	1394
BK6SB1_5_5087	1394
BK6SB1_5_5094	1394
BK6SB1_5_5529	1394
BK6SB1_5_5714	1394
BK6SB1_5_5721	1394
BK6SB1_5_5839	1394
BK6SB1_5_5884	1394
BK6SB1_5_5910	1394
BK6SB1_5_6502	1394
BK6SB1_5_6652	1394
BK6SB1_5_6752	1394
BK6SB1_5_6763	1394
BK6SB1_5_7501	1394
BK6SB1_5_7589	1394
BK6SB1_5_7910	1394
BK6SB1_5_7945	1394
BK6SB1_5_8074	1394
BK6SB1_5_8433	1394
BK6SB1_5_8502	1394
BK6SB1_5_8606	1394
BK6SB1_5_8901	1394
BK6SB1_5_8906	1394
BK6SB1_5_8953	1394
BK6SB1_5_9056	1394
BK6SB1_5_9083	1394
BK6SB1_5_9157	1394
BK6SB1_5_9385	1394
BK6SB1_5_9492	1394
BK6SC1_1_609	1394
BK6SC1_1_2048	1394
BK6SC1_1_2791	1394
BK6SC1_1_3032	1394
BK6SC1_1_3079	1394
BK6SC1_1_4156	1394
BK6SC1_1_4480	1394
BK6SC1_1_4650	1394
BK6SC1_1_5018	1394
BK6SC1_1_5272	1394
BK6SC1_1_5334	1394
BK6SC1_1_5762	1394
BK6SC1_1_5879	1394
BK6SC1_1_6099	1394
BK6SC1_1_6611	1394
BK6SC1_1_6877	1394
BK6SC1_1_7013	1394
BK6SC1_1_7209	1394
BK6SC1_1_7415	1394
BK6SC1_1_7750	1394
BK6SC1_1_7883	1394
BK6SC1_1_7910	1394
BK6SC1_1_7973	1394
BK6SC1_1_8232	1394
BK6SC1_2_450	1394
BK6SC1_2_462	1394
BK6SC1_2_1175	1394
BK6SC1_2_1629	1394
BK6SC1_2_2181	1394
BK6SC1_2_2594	1394
BK6SC1_2_2764	1394
BK6SC1_2_2792	1394
BK6SC1_2_3093	1394
BK6SC1_2_3144	1394
BK6SC1_2_3168	1394
BK6SC1_2_3372	1394
BK6SC1_3_646	1394
BK6SC1_3_2254	1394
BK6SC1_3_3108	1394
BK6SC1_3_3853	1394
BK6SC1_3_3933	1394
BK6SC1_3_4088	1394
BK6SC1_3_4658	1394
BK6SC1_3_4773	1394
BK6SC1_3_5274	1394
BK6SC1_3_5279	1394
BK6SC1_3_5687	1394
BK6SC1_3_5874	1394
BK6SC1_3_5882	1394
BK6SC1_3_5990	1394
BK6SC1_3_6167	1394
BK6SC1_3_6246	1394
BK6SC1_3_6523	1394
BK6SC1_3_6673	1394
BK6SC1_3_6820	1394
BK6SC1_3_6924	1394
BK6SC1_3_6926	1394
BK6SC1_3_7368	1394
BK6SC1_3_7747	1394
BK6SC1_3_7902	1394
BK6SC1_3_8093	1394
BK6SC1_3_8118	1394
BK6SC1_3_8138	1394
BK6SC1_3_8190	1394
BK6SC1_3_8333	1394
BK6SC1_3_8339	1394
BK6SC1_3_8606	1394
BK6SC1_3_8776	1394
BK6SC1_3_9029	1394
BK6SC1_3_9039	1394
BK6SC1_3_9157	1394
BK6SC1_3_9208	1394
BK6SC1_3_9315	1394
BK6SC1_3_9336	1394
BK6SC1_3_9432	1394
BK6SC1_3_9623	1394
BK6SC1_4_578	1394
BK6SC1_4_1446	1394
BK6SC1_4_1969	1394
BK6SC1_4_2658	1394
BK6SC1_4_2856	1394
BK6SC1_4_3330	1394
BK6SC1_4_3439	1394
BK6SC1_4_3513	1394
BK6SC1_4_3517	1394
BK6SC1_4_4008	1394
BK6SC1_4_4086	1394
BK6SC1_4_4225	1394
BK6SC1_4_4375	1394
BK6SC1_4_4573	1394
BK6SC1_4_4715	1394
BK6SC1_4_4881	1394
BK6SC1_4_4882	1394
BK6SC1_4_4996	1394
BK6SC1_4_5388	1394
BK6SC1_4_5499	1394
BK6SC1_4_5567	1394
BK6SC1_4_5582	1394
BK6SC1_4_6022	1394
BK6SC1_4_6592	1394
BK6SC1_4_6722	1394
BK6SC1_4_6757	1394
BK6SC1_4_6814	1394
BK6SC1_4_7014	1394
BK6SC1_4_7394	1394
BK6SC1_4_7576	1394
BK6SC1_4_7648	1394
BK6SC1_5_645	1394
BK6SC1_5_1650	1394
BK6SC1_5_2281	1394
BK6SC1_5_3167	1394
BK6SC1_5_4005	1394
BK6SC1_5_4033	1394
BK6SC1_5_4152	1394
BK6SC1_5_4254	1394
BK6SC1_5_4262	1394
BK6SC1_5_4368	1394
BK6SC1_5_4801	1394
BK6SC1_5_4929	1394
BK6SC1_5_5032	1394
BK6SC1_5_5196	1394
BK6SC1_5_5406	1394
BK6SC1_5_5635	1394
BK6SC1_5_6053	1394
BK6SC1_5_6377	1394
BK6SC1_5_6462	1394
BK6SC1_5_6776	1394
BK6SC1_5_7208	1394
BK6SC1_5_7225	1394
BK6SC1_5_7896	1394
BK6SC1_5_8085	1394
BK6SC1_5_8244	1394
BK6SC1_5_8529	1394
BK6SC1_5_8575	1394
BK6SC1_5_8613	1394
BK6SC1_5_8852	1394
BK6SC1_5_8964	1394
BK6SC1_5_9402	1394
BK6SC1_5_9558	1394
BK6SC1_5_9661	1394
BK6SC1_5_9791	1394
BK6SC1_5_10003	1394
BK6SC1_5_10038	1394
BK7BA1_1_352	1394
BK7BA1_1_674	1394
BK7BA1_3_726	1394
BK7BA1_3_2339	1394
BK7BA1_3_3097	1394
BK7BA1_3_7625	1394
BK7BA1_3_8673	1394
BK7BA1_4_722	1394
BK7BA1_4_5891	1394
BK7BA1_4_6892	1394
BK7BA1_5_738	1394
BK7BA1_5_2509	1394
BK7BA1_5_6585	1394
BK7BA1_5_6848	1394
BK7BA1_5_6963	1394
BK7BA1_5_8181	1394
BK7BA1_5_8881	1394
BK7BB1_1_630	1394
BK7BB1_2_703	1394
BK7BB1_2_2947	1394
BK7BB1_2_6215	1394
BK7BB1_2_6546	1394
BK7BB1_2_7219	1394
BK7BB1_3_579	1394
BK7BB1_3_2444	1394
BK7BB1_3_3545	1394
BK7BB1_3_4732	1394
BK7BB1_5_468	1394
BK7BB1_5_1175	1394
BK7BB1_5_2294	1394
BK7BB1_5_2729	1394
BK7BB1_5_3222	1394
BK7BC1_1_715	1394
BK7BC1_1_4540	1394
BK7BC1_1_5424	1394
BK7BC1_1_8298	1394
BK7BC1_2_613	1394
BK7BC1_2_1766	1394
BK7BC1_2_3626	1394
BK7BC1_2_4713	1394
BK7BC1_4_619	1394
BK7BC1_4_1766	1394
BK7BC1_4_3987	1394
BK7BC1_4_4911	1394
BK7BC1_4_4970	1394
BK7BC1_5_736	1394
BK7SA1_2_647	1394
BK7SA1_3_539	1394
BK7SA1_3_2337	1394
BK7SA1_3_4282	1394
BK7SA1_3_5824	1394
BK7SB1_4_734	1394
BK7SB1_5_3680	1394
BK7SC1_4_627	1394
PN1BA2_1_62	1394
PN1BA2_1_909	1394
PN1BA2_1_911	1394
PN1BA2_1_933	1394
PN1BA2_2_72	1394
PN1BA2_2_910	1394
PN1BA2_2_1259	1394
PN1BA2_2_1524	1394
PN1BA2_2_1807	1394
PN1BA2_2_1943	1394
PN1BA2_2_2128	1394
PN1BA2_2_2192	1394
PN1BA2_2_2447	1394
PN1BA2_2_2517	1394
PN1BA2_2_2569	1394
PN1BA2_2_2600	1394
PN1BA2_3_70	1394
PN1BA2_3_1615	1394
PN1BA2_4_52	1394
PN1BA2_5_68	1394
PN1BA2_5_937	1394
PN1BA2_5_1532	1394
PN1BA2_5_1600	1394
PN1BA2_5_1606	1394
PN1BA2_5_1782	1394
PN1BA2_5_1924	1394
PN1BA2_5_1983	1394
PN1BA2_5_2068	1394
PN1BA2_5_2348	1394
PN1BA2_5_2350	1394
PN1BA2_5_2429	1394
PN1BA2_5_2542	1394
PN1BA2_5_2724	1394
PN1BA2_5_2733	1394
PN1BA2_5_2765	1394
PN1BA2_5_2776	1394
PN1BA2_5_2884	1394
PN1BB2_1_69	1394
PN1BB2_1_860	1394
PN1BB2_1_1008	1394
PN1BB2_1_1116	1394
PN1BB2_1_1275	1394
PN1BB2_1_1303	1394
PN1BB2_2_73	1394
PN1BB2_2_225	1394
PN1BB2_2_944	1394
PN1BB2_2_1579	1394
PN1BB2_2_1707	1394
PN1BB2_2_2064	1394
PN1BB2_2_2074	1394
PN1BB2_2_2295	1394
PN1BB2_2_2389	1394
PN1BB2_2_2522	1394
PN1BB2_2_2664	1394
PN1BB2_3_56	1394
PN1BB2_4_69	1394
PN1BB2_4_710	1394
PN1BB2_4_761	1394
PN1BB2_4_767	1394
PN1BB2_4_1148	1394
PN1BB2_4_1197	1394
PN1BB2_5_77	1394
PN1BB2_5_682	1394
PN1BB2_5_1063	1394
PN1BB2_5_1236	1394
PN1BB2_5_1643	1394
PN1BB2_5_2026	1394
PN1BB2_5_2130	1394
PN1BB2_5_2287	1394
PN1BB2_5_2354	1394
PN1BB2_5_2657	1394
PN1BB2_5_2976	1394
PN1BB2_5_3152	1394
PN1BC2_1_74	1394
PN1BC2_1_1369	1394
PN1BC2_1_1658	1394
PN1BC2_1_1987	1394
PN1BC2_1_2037	1394
PN1BC2_1_2121	1394
PN1BC2_1_2164	1394
PN1BC2_1_2297	1394
PN1BC2_2_79	1394
PN1BC2_2_2143	1394
PN1BC2_2_2240	1394
PN1BC2_2_2872	1394
PN1BC2_2_2915	1394
PN1BC2_2_3203	1394
PN1BC2_2_3686	1394
PN1BC2_2_3881	1394
PN1BC2_2_3976	1394
PN1BC2_2_4244	1394
PN1BC2_3_67	1394
PN1BC2_3_1184	1394
PN1BC2_4_76	1394
PN1BC2_4_1932	1394
PN1BC2_4_2125	1394
PN1BC2_4_2481	1394
PN1BC2_4_2496	1394
PN1BC2_4_2659	1394
PN1BC2_4_2926	1394
PN1BC2_4_2971	1394
PN1BC2_4_3028	1394
PN1BC2_5_77	1394
PN1BC2_5_1028	1394
PN1BC2_5_2132	1394
PN1BC2_5_2196	1394
PN1BC2_5_2467	1394
PN1BC2_5_2891	1394
PN1BC2_5_3352	1394
PN1BC2_5_3520	1394
PN1BC2_5_3570	1394
PN1BC2_5_3620	1394
PN1BC2_5_4107	1394
PN1BC2_5_4165	1394
PN1SA2_1_82	1394
PN1SA2_1_271	1394
PN1SA2_1_967	1394
PN1SA2_1_1029	1394
PN1SA2_1_1658	1394
PN1SA2_1_1864	1394
PN1SA2_1_2624	1394
PN1SA2_1_2645	1394
PN1SA2_1_3214	1394
PN1SA2_1_3356	1394
PN1SA2_1_3519	1394
PN1SA2_1_3543	1394
PN1SA2_1_3554	1394
PN1SA2_1_3644	1394
PN1SA2_1_3708	1394
PN1SA2_1_4135	1394
PN1SA2_1_4143	1394
PN1SA2_1_4148	1394
PN1SA2_1_4248	1394
PN1SA2_1_4500	1394
PN1SA2_1_4930	1394
PN1SA2_1_5074	1394
PN1SA2_1_5131	1394
PN1SA2_1_5261	1394
PN1SA2_1_5519	1394
PN1SA2_1_5529	1394
PN1SA2_1_5606	1394
PN1SA2_1_5722	1394
PN1SA2_1_6073	1394
PN1SA2_1_6163	1394
PN1SA2_1_6177	1394
PN1SA2_1_6303	1394
PN1SA2_1_6350	1394
PN1SA2_1_6385	1394
PN1SA2_1_6433	1394
PN1SA2_1_6620	1394
PN1SA2_1_6708	1394
PN1SA2_1_7064	1394
PN1SA2_1_7081	1394
PN1SA2_1_7095	1394
PN1SA2_1_7176	1394
PN1SA2_1_7194	1394
PN1SA2_2_79	1394
PN1SA2_2_277	1394
PN1SA2_2_976	1394
PN1SA2_2_1235	1394
PN1SA2_2_1558	1394
PN1SA2_2_1747	1394
PN1SA2_2_1852	1394
PN1SA2_2_1877	1394
PN1SA2_2_2200	1394
PN1SA2_2_2444	1394
PN1SA2_2_2566	1394
PN1SA2_2_2945	1394
PN1SA2_2_3019	1394
PN1SA2_2_3139	1394
PN1SA2_2_3149	1394
PN1SA2_2_3403	1394
PN1SA2_2_3672	1394
PN1SA2_2_3869	1394
PN1SA2_2_4009	1394
PN1SA2_2_4529	1394
PN1SA2_2_4536	1394
PN1SA2_2_4628	1394
PN1SA2_2_4711	1394
PN1SA2_2_4948	1394
PN1SA2_2_4966	1394
PN1SA2_2_5055	1394
PN1SA2_2_5177	1394
PN1SA2_2_5316	1394
PN1SA2_2_5413	1394
PN1SA2_2_5461	1394
PN1SA2_2_5523	1394
PN1SA2_2_5593	1394
PN1SA2_2_5608	1394
PN1SA2_2_5669	1394
PN1SA2_2_5723	1394
PN1SA2_2_5758	1394
PN1SA2_2_6014	1394
PN1SA2_2_6137	1394
PN1SA2_2_6162	1394
PN1SA2_2_6310	1394
PN1SA2_2_6412	1394
PN1SA2_3_73	1394
PN1SA2_3_231	1394
PN1SA2_3_519	1394
PN1SA2_3_612	1394
PN1SA2_3_969	1394
PN1SA2_3_1155	1394
PN1SA2_3_1628	1394
PN1SA2_3_1828	1394
PN1SA2_3_1896	1394
PN1SA2_3_1899	1394
PN1SA2_3_1918	1394
PN1SA2_3_1967	1394
PN1SA2_3_1992	1394
PN1SA2_3_2021	1394
PN1SA2_3_2265	1394
PN1SA2_3_2321	1394
PN1SA2_3_2353	1394
PN1SA2_4_72	1394
PN1SA2_4_242	1394
PN1SA2_4_1503	1394
PN1SA2_4_1745	1394
PN1SA2_4_2099	1394
PN1SA2_4_2324	1394
PN1SA2_4_2465	1394
PN1SA2_4_2474	1394
PN1SA2_4_2490	1394
PN1SA2_4_2564	1394
PN1SA2_4_2596	1394
PN1SA2_4_2627	1394
PN1SA2_4_2779	1394
PN1SA2_4_2796	1394
PN1SA2_4_2836	1394
PN1SA2_4_3085	1394
PN1SA2_5_85	1394
PN1SA2_5_273	1394
PN1SA2_5_788	1394
PN1SA2_5_813	1394
PN1SA2_5_1230	1394
PN1SA2_5_1670	1394
PN1SA2_5_1773	1394
PN1SA2_5_2132	1394
PN1SA2_5_2618	1394
PN1SA2_5_4669	1394
PN1SA2_5_4859	1394
PN1SA2_5_5037	1394
PN1SA2_5_5141	1394
PN1SA2_5_5289	1394
PN1SA2_5_5330	1394
PN1SA2_5_5390	1394
PN1SA2_5_5530	1394
PN1SA2_5_5591	1394
PN1SA2_5_5949	1394
PN1SA2_5_5995	1394
PN1SA2_5_6103	1394
PN1SA2_5_6118	1394
PN1SA2_5_6194	1394
PN1SA2_5_6196	1394
PN1SA2_5_6234	1394
PN1SA2_5_6316	1394
PN1SA2_5_6505	1394
PN1SA2_5_6626	1394
PN1SA2_5_6683	1394
PN1SA2_5_6769	1394
PN1SA2_5_7190	1394
PN1SA2_5_7397	1394
PN1SA2_5_7618	1394
PN1SA2_5_7624	1394
PN1SA2_5_7710	1394
PN1SA2_5_7889	1394
PN1SA2_5_7901	1394
PN1SA2_5_7915	1394
PN1SB2_1_82	1394
PN1SB2_1_267	1394
PN1SB2_1_2064	1394
PN1SB2_1_2150	1394
PN1SB2_1_2450	1394
PN1SB2_1_2790	1394
PN1SB2_1_3118	1394
PN1SB2_1_3152	1394
PN1SB2_1_3490	1394
PN1SB2_1_3784	1394
PN1SB2_1_3929	1394
PN1SB2_1_3936	1394
PN1SB2_1_3961	1394
PN1SB2_1_3979	1394
PN1SB2_1_4041	1394
PN1SB2_1_4239	1394
PN1SB2_1_4246	1394
PN1SB2_1_4328	1394
PN1SB2_1_4432	1394
PN1SB2_1_4477	1394
PN1SB2_1_4481	1394
PN1SB2_1_4684	1394
PN1SB2_1_4768	1394
PN1SB2_2_80	1394
PN1SB2_2_271	1394
PN1SB2_2_1590	1394
PN1SB2_2_1824	1394
PN1SB2_2_1912	1394
PN1SB2_2_2315	1394
PN1SB2_2_2353	1394
PN1SB2_2_2527	1394
PN1SB2_2_3127	1394
PN1SB2_2_3169	1394
PN1SB2_2_3184	1394
PN1SB2_2_3251	1394
PN1SB2_2_3329	1394
PN1SB2_2_3801	1394
PN1SB2_2_3885	1394
PN1SB2_2_4264	1394
PN1SB2_2_4365	1394
PN1SB2_2_4490	1394
PN1SB2_2_4646	1394
PN1SB2_2_4738	1394
PN1SB2_2_4814	1394
PN1SB2_2_5012	1394
PN1SB2_2_5074	1394
PN1SB2_2_5093	1394
PN1SB2_2_5223	1394
PN1SB2_2_5389	1394
PN1SB2_2_5439	1394
PN1SB2_2_5582	1394
PN1SB2_2_5718	1394
PN1SB2_2_5808	1394
PN1SB2_2_5841	1394
PN1SB2_2_5892	1394
PN1SB2_2_6023	1394
PN1SB2_2_6293	1394
PN1SB2_3_80	1394
PN1SB2_3_272	1394
PN1SB2_3_1557	1394
PN1SB2_3_2431	1394
PN1SB2_3_2819	1394
PN1SB2_3_3030	1394
PN1SB2_3_3204	1394
PN1SB2_3_3530	1394
PN1SB2_3_3661	1394
PN1SB2_3_3715	1394
PN1SB2_3_4143	1394
PN1SB2_3_4248	1394
PN1SB2_3_4322	1394
PN1SB2_3_4372	1394
PN1SB2_3_4793	1394
PN1SB2_3_5018	1394
PN1SB2_3_5101	1394
PN1SB2_3_5250	1394
PN1SB2_3_5304	1394
PN1SB2_3_5425	1394
PN1SB2_3_5732	1394
PN1SB2_3_5894	1394
PN1SB2_3_5937	1394
PN1SB2_4_81	1394
PN1SB2_4_666	1394
PN1SB2_4_687	1394
PN1SB2_4_887	1394
PN1SB2_4_1368	1394
PN1SB2_4_1528	1394
PN1SB2_4_1600	1394
PN1SB2_4_1868	1394
PN1SB2_4_1883	1394
PN1SB2_4_2053	1394
PN1SB2_4_2329	1394
PN1SB2_4_2372	1394
PN1SB2_4_2707	1394
PN1SB2_4_3039	1394
PN1SB2_4_3045	1394
PN1SB2_4_3120	1394
PN1SB2_4_3144	1394
PN1SB2_4_3281	1394
PN1SB2_4_3717	1394
PN1SB2_4_3869	1394
PN1SB2_4_3880	1394
PN1SB2_4_3930	1394
PN1SB2_4_3965	1394
PN1SB2_4_4118	1394
PN1SB2_4_4124	1394
PN1SB2_4_4191	1394
PN1SB2_4_4232	1394
PN1SB2_4_4321	1394
PN1SB2_4_4539	1394
PN1SB2_5_80	1394
PN1SB2_5_281	1394
PN1SB2_5_791	1394
PN1SB2_5_1043	1394
PN1SB2_5_1593	1394
PN1SB2_5_1685	1394
PN1SB2_5_1995	1394
PN1SB2_5_2037	1394
PN1SB2_5_2431	1394
PN1SB2_5_2435	1394
PN1SB2_5_2715	1394
PN1SB2_5_3158	1394
PN1SB2_5_3386	1394
PN1SB2_5_3444	1394
PN1SB2_5_3492	1394
PN1SB2_5_3944	1394
PN1SB2_5_4158	1394
PN1SB2_5_4231	1394
PN1SB2_5_4256	1394
PN1SB2_5_4265	1394
PN1SB2_5_4422	1394
PN1SB2_5_4754	1394
PN1SB2_5_4791	1394
PN1SB2_5_5042	1394
PN1SB2_5_5129	1394
PN1SB2_5_5465	1394
PN1SB2_5_5514	1394
PN1SB2_5_5593	1394
PN1SB2_5_5639	1394
PN1SB2_5_6187	1394
PN1SB2_5_6205	1394
PN1SB2_5_6353	1394
PN1SB2_5_6420	1394
PN1SB2_5_6572	1394
PN1SB2_5_6648	1394
PN1SB2_5_6673	1394
PN1SB2_5_6840	1394
PN1SB2_5_6862	1394
PN1SC2_1_87	1394
PN1SC2_1_299	1394
PN1SC2_1_1184	1394
PN1SC2_1_1351	1394
PN1SC2_1_1960	1394
PN1SC2_1_2304	1394
PN1SC2_1_2337	1394
PN1SC2_1_2439	1394
PN1SC2_1_2918	1394
PN1SC2_1_2945	1394
PN1SC2_1_3867	1394
PN1SC2_1_4435	1394
PN1SC2_1_4436	1394
PN1SC2_1_4470	1394
PN1SC2_1_4593	1394
PN1SC2_1_4634	1394
PN1SC2_1_5117	1394
PN1SC2_1_5182	1394
PN1SC2_1_5406	1394
PN1SC2_1_5418	1394
PN1SC2_1_5575	1394
PN1SC2_1_5621	1394
PN1SC2_1_5705	1394
PN1SC2_1_5935	1394
PN1SC2_1_5941	1394
PN1SC2_1_6109	1394
PN1SC2_1_6281	1394
PN1SC2_1_6331	1394
PN1SC2_1_6576	1394
PN1SC2_1_6588	1394
PN1SC2_1_6735	1394
PN1SC2_1_6857	1394
PN1SC2_1_6871	1394
PN1SC2_1_6914	1394
PN1SC2_1_7138	1394
PN1SC2_1_7179	1394
PN1SC2_1_7255	1394
PN1SC2_1_7457	1394
PN1SC2_1_7512	1394
PN1SC2_1_7526	1394
PN1SC2_1_7637	1394
PN1SC2_1_7752	1394
PN1SC2_1_7797	1394
PN1SC2_1_7903	1394
PN1SC2_1_7942	1394
PN1SC2_1_8083	1394
PN1SC2_1_8123	1394
PN1SC2_1_8221	1394
PN1SC2_1_8225	1394
PN1SC2_1_8423	1394
PN1SC2_1_8548	1394
PN1SC2_1_8799	1394
PN1SC2_1_8920	1394
PN1SC2_1_9089	1394
PN1SC2_1_9100	1394
PN1SC2_1_9238	1394
PN1SC2_2_80	1394
PN1SC2_2_272	1394
PN1SC2_2_1050	1394
PN1SC2_2_1463	1394
PN1SC2_2_1713	1394
PN1SC2_2_1743	1394
PN1SC2_2_2495	1394
PN1SC2_2_2844	1394
PN1SC2_2_2934	1394
PN1SC2_2_2947	1394
PN1SC2_2_3036	1394
PN1SC2_2_3302	1394
PN1SC2_2_3303	1394
PN1SC2_2_3470	1394
PN1SC2_2_3554	1394
PN1SC2_2_3558	1394
PN1SC2_2_3591	1394
PN1SC2_2_3936	1394
PN1SC2_2_3991	1394
PN1SC2_2_4033	1394
PN1SC2_2_4372	1394
PN1SC2_2_4738	1394
PN1SC2_2_4790	1394
PN1SC2_2_4874	1394
PN1SC2_2_4878	1394
PN1SC2_2_4888	1394
PN1SC2_2_5023	1394
PN1SC2_2_5189	1394
PN1SC2_2_5304	1394
PN1SC2_2_5311	1394
PN1SC2_2_5376	1394
PN1SC2_3_79	1394
PN1SC2_3_793	1394
PN1SC2_3_931	1394
PN1SC2_3_1278	1394
PN1SC2_3_2437	1394
PN1SC2_3_2460	1394
PN1SC2_3_2796	1394
PN1SC2_3_2981	1394
PN1SC2_3_3174	1394
PN1SC2_3_3266	1394
PN1SC2_3_3293	1394
PN1SC2_3_3362	1394
PN1SC2_3_3639	1394
PN1SC2_3_3644	1394
PN1SC2_3_3711	1394
PN1SC2_3_3931	1394
PN1SC2_3_4113	1394
PN1SC2_3_4154	1394
PN1SC2_3_4250	1394
PN1SC2_3_4331	1394
PN1SC2_4_84	1394
PN1SC2_4_282	1394
PN1SC2_4_299	1394
PN1SC2_4_1030	1394
PN1SC2_4_1757	1394
PN1SC2_4_2025	1394
PN1SC2_4_2050	1394
PN1SC2_4_3511	1394
PN1SC2_4_3555	1394
PN1SC2_4_3571	1394
PN1SC2_4_3577	1394
PN1SC2_4_3730	1394
PN1SC2_4_4381	1394
PN1SC2_4_4513	1394
PN1SC2_4_4527	1394
PN1SC2_4_4702	1394
PN1SC2_4_4914	1394
PN1SC2_4_4984	1394
PN1SC2_4_5017	1394
PN1SC2_4_5160	1394
PN1SC2_4_5299	1394
PN1SC2_4_5381	1394
PN1SC2_4_5440	1394
PN1SC2_4_5508	1394
PN1SC2_4_5608	1394
PN1SC2_4_5618	1394
PN1SC2_4_5925	1394
PN1SC2_4_6013	1394
PN1SC2_4_6070	1394
PN1SC2_4_6078	1394
PN1SC2_4_6128	1394
PN1SC2_4_6236	1394
PN1SC2_4_6392	1394
PN1SC2_4_6463	1394
PN1SC2_4_6624	1394
PN1SC2_4_6701	1394
PN1SC2_4_6765	1394
PN1SC2_4_6820	1394
PN1SC2_4_6858	1394
PN1SC2_4_7142	1394
PN1SC2_4_7273	1394
PN1SC2_5_81	1394
PN1SC2_5_262	1394
PN1SC2_5_772	1394
PN1SC2_5_1022	1394
PN1SC2_5_1027	1394
PN1SC2_5_1602	1394
PN1SC2_5_1889	1394
PN1SC2_5_1914	1394
PN1SC2_5_2226	1394
PN1SC2_5_2437	1394
PN1SC2_5_2454	1394
PN1SC2_5_2553	1394
PN1SC2_5_3035	1394
PN1SC2_5_3522	1394
PN1SC2_5_3537	1394
PN1SC2_5_3538	1394
PN1SC2_5_3573	1394
PN1SC2_5_3659	1394
PN1SC2_5_3700	1394
PN1SC2_5_3713	1394
PN1SC2_5_4017	1394
PN1SC2_5_4109	1394
PN1SC2_5_4263	1394
PN1SC2_5_4362	1394
PN1SC2_5_4570	1394
PN1SC2_5_4753	1394
PN1SC2_5_4818	1394
PN1SC2_5_4888	1394
PN1SC2_5_5051	1394
PN1SC2_5_5116	1394
PN1SC2_5_5249	1394
PN1SC2_5_5404	1394
PN2BA2_1_69	1394
PN2BA2_1_732	1394
PN2BA2_1_759	1394
PN2BA2_1_1363	1394
PN2BA2_1_1483	1394
PN2BA2_1_1529	1394
PN2BA2_1_1531	1394
PN2BA2_1_1603	1394
PN2BA2_1_1631	1394
PN2BA2_1_1658	1394
PN2BA2_1_2104	1394
PN2BA2_1_2139	1394
PN2BA2_2_73	1394
PN2BA2_2_221	1394
PN2BA2_2_819	1394
PN2BA2_2_1040	1394
PN2BA2_2_1551	1394
PN2BA2_2_1563	1394
PN2BA2_2_1730	1394
PN2BA2_2_1732	1394
PN2BA2_2_1768	1394
PN2BA2_2_1899	1394
PN2BA2_2_2175	1394
PN2BA2_2_2191	1394
PN2BA2_3_64	1394
PN2BA2_3_851	1394
PN2BA2_3_942	1394
PN2BA2_3_972	1394
PN2BA2_3_978	1394
PN2BA2_3_1049	1394
PN2BA2_3_1064	1394
PN2BA2_3_1127	1394
PN2BA2_3_1136	1394
PN2BA2_3_1235	1394
PN2BA2_3_1257	1394
PN2BA2_3_1258	1394
PN2BA2_3_1347	1394
PN2BA2_4_70	1394
PN2BA2_4_570	1394
PN2BA2_4_781	1394
PN2BA2_4_1052	1394
PN2BA2_4_1355	1394
PN2BA2_4_1483	1394
PN2BA2_4_1569	1394
PN2BA2_4_2041	1394
PN2BA2_4_2144	1394
PN2BA2_5_63	1394
PN2BB2_1_66	1394
PN2BB2_1_502	1394
PN2BB2_1_594	1394
PN2BB2_1_624	1394
PN2BB2_1_740	1394
PN2BB2_1_848	1394
PN2BB2_1_876	1394
PN2BB2_1_906	1394
PN2BB2_1_1167	1394
PN2BB2_1_1174	1394
PN2BB2_1_1182	1394
PN2BB2_1_1211	1394
PN2BB2_1_1215	1394
PN2BB2_2_67	1394
PN2BB2_2_204	1394
PN2BB2_2_731	1394
PN2BB2_2_813	1394
PN2BB2_2_1348	1394
PN2BB2_2_1359	1394
PN2BB2_2_1446	1394
PN2BB2_2_1460	1394
PN2BB2_2_1469	1394
PN2BB2_2_1610	1394
PN2BB2_2_1840	1394
PN2BB2_2_1876	1394
PN2BB2_2_1877	1394
PN2BB2_2_1882	1394
PN2BB2_2_1912	1394
PN2BB2_2_1925	1394
PN2BB2_3_69	1394
PN2BB2_3_236	1394
PN2BB2_3_247	1394
PN2BB2_3_976	1394
PN2BB2_3_1234	1394
PN2BB2_3_1418	1394
PN2BB2_3_1468	1394
PN2BB2_3_1696	1394
PN2BB2_3_1748	1394
PN2BB2_3_1761	1394
PN2BB2_3_1920	1394
PN2BB2_3_1932	1394
PN2BB2_3_2162	1394
PN2BB2_3_2285	1394
PN2BB2_3_2468	1394
PN2BB2_3_2572	1394
PN2BB2_3_2573	1394
PN2BB2_3_2692	1394
PN2BB2_3_2703	1394
PN2BB2_3_3063	1394
PN2BB2_3_3071	1394
PN2BB2_3_3226	1394
PN2BB2_3_3273	1394
PN2BB2_3_3489	1394
PN2BB2_3_3560	1394
PN2BB2_3_3664	1394
PN2BB2_3_3694	1394
PN2BB2_3_3721	1394
PN2BB2_3_3775	1394
PN2BB2_3_3854	1394
PN2BB2_3_3863	1394
PN2BB2_3_3886	1394
PN2BB2_3_3998	1394
PN2BB2_3_4020	1394
PN2BB2_3_4075	1394
PN2BB2_3_4108	1394
PN2BB2_3_4190	1394
PN2BB2_3_4209	1394
PN2BB2_3_4211	1394
PN2BB2_3_4254	1394
PN2BB2_3_4265	1394
PN2BB2_3_4268	1394
PN2BB2_3_4421	1394
PN2BB2_3_4443	1394
PN2BB2_3_4451	1394
PN2BB2_3_4508	1394
PN2BB2_3_4515	1394
PN2BB2_3_4576	1394
PN2BB2_3_4663	1394
PN2BB2_3_4783	1394
PN2BB2_3_4886	1394
PN2BB2_3_4929	1394
PN2BB2_3_4955	1394
PN2BB2_3_4962	1394
PN2BB2_4_71	1394
PN2BB2_4_212	1394
PN2BB2_4_223	1394
PN2BB2_4_1144	1394
PN2BB2_4_1510	1394
PN2BB2_4_1791	1394
PN2BB2_4_1828	1394
PN2BB2_4_2008	1394
PN2BB2_4_2040	1394
PN2BB2_4_2204	1394
PN2BB2_4_2375	1394
PN2BB2_4_2564	1394
PN2BB2_4_2659	1394
PN2BB2_4_2684	1394
PN2BB2_5_73	1394
PN2BB2_5_219	1394
PN2BB2_5_891	1394
PN2BB2_5_1000	1394
PN2BB2_5_1458	1394
PN2BB2_5_1596	1394
PN2BB2_5_1750	1394
PN2BB2_5_1798	1394
PN2BB2_5_2205	1394
PN2BB2_5_2374	1394
PN2BB2_5_2455	1394
PN2BB2_5_2500	1394
PN2BB2_5_2591	1394
PN2BB2_5_2674	1394
PN2BB2_5_2714	1394
PN2BB2_5_2792	1394
PN2BC2_1_72	1394
PN2BC2_1_218	1394
PN2BC2_1_610	1394
PN2BC2_1_1746	1394
PN2BC2_1_1789	1394
PN2BC2_1_2073	1394
PN2BC2_1_2149	1394
PN2BC2_1_2370	1394
PN2BC2_1_2583	1394
PN2BC2_2_74	1394
PN2BC2_2_225	1394
PN2BC2_2_1366	1394
PN2BC2_2_1411	1394
PN2BC2_2_1666	1394
PN2BC2_2_2051	1394
PN2BC2_2_2737	1394
PN2BC2_2_2757	1394
PN2BC2_3_65	1394
PN2BC2_3_725	1394
PN2BC2_3_996	1394
PN2BC2_3_1114	1394
PN2BC2_3_1413	1394
PN2BC2_3_1800	1394
PN2BC2_3_2101	1394
PN2BC2_3_2288	1394
PN2BC2_4_68	1394
PN2BC2_4_701	1394
PN2BC2_4_2613	1394
PN2BC2_5_74	1394
PN2BC2_5_210	1394
PN2BC2_5_1028	1394
PN2BC2_5_1596	1394
PN2BC2_5_1891	1394
PN2BC2_5_1967	1394
PN2BC2_5_2062	1394
PN2BC2_5_2138	1394
PN2BC2_5_2196	1394
PN2BC2_5_2203	1394
PN2BC2_5_2280	1394
PN2BC2_5_2528	1394
PN2BC2_5_2927	1394
PN2BC2_5_3540	1394
PN2BC2_5_3552	1394
PN2SA2_1_57	1394
PN2SA2_1_699	1394
PN2SA2_2_73	1394
PN2SA2_2_225	1394
PN2SA2_2_1268	1394
PN2SA2_2_1420	1394
PN2SA2_2_1765	1394
PN2SA2_2_1946	1394
PN2SA2_2_2522	1394
PN2SA2_2_2558	1394
PN2SA2_2_2584	1394
PN2SA2_2_2783	1394
PN2SA2_2_2882	1394
PN2SA2_3_69	1394
PN2SA2_3_932	1394
PN2SA2_3_1081	1394
PN2SA2_4_73	1394
PN2SA2_4_1099	1394
PN2SA2_4_1856	1394
PN2SA2_4_2523	1394
PN2SA2_4_2615	1394
PN2SA2_4_2713	1394
PN2SA2_4_2853	1394
PN2SA2_4_3015	1394
PN2SA2_4_3101	1394
PN2SA2_4_3230	1394
PN2SA2_5_67	1394
PN2SA2_5_421	1394
PN2SA2_5_1206	1394
PN2SA2_5_1361	1394
PN2SA2_5_1412	1394
PN2SA2_5_1437	1394
PN2SA2_5_1513	1394
PN2SA2_5_1606	1394
PN2SA2_5_1641	1394
PN2SB2_1_83	1394
PN2SB2_1_261	1394
PN2SB2_1_275	1394
PN2SB2_1_896	1394
PN2SB2_1_1804	1394
PN2SB2_1_2301	1394
PN2SB2_1_4049	1394
PN2SB2_1_4056	1394
PN2SB2_1_4116	1394
PN2SB2_1_4305	1394
PN2SB2_1_5221	1394
PN2SB2_1_5499	1394
PN2SB2_1_5930	1394
PN2SB2_1_6047	1394
PN2SB2_1_6104	1394
PN2SB2_1_6743	1394
PN2SB2_2_80	1394
PN2SB2_2_254	1394
PN2SB2_2_1429	1394
PN2SB2_2_3200	1394
PN2SB2_2_3415	1394
PN2SB2_2_3610	1394
PN2SB2_2_4142	1394
PN2SB2_2_5560	1394
PN2SB2_3_1192	1394
PN2SB2_3_1262	1394
PN2SB2_4_72	1394
PN2SB2_4_2443	1394
PN2SB2_4_3136	1394
PN2SB2_4_3450	1394
PN2SB2_5_67	1394
PN2SB2_5_491	1394
PN2SB2_5_657	1394
PN2SB2_5_858	1394
PN2SB2_5_1308	1394
PN2SC2_1_73	1394
PN2SC2_1_1687	1394
PN2SC2_2_64	1394
PN2SC2_2_181	1394
PN2SC2_2_698	1394
PN2SC2_2_909	1394
PN2SC2_2_961	1394
PN2SC2_2_1075	1394
PN2SC2_2_1113	1394
PN2SC2_3_82	1394
PN2SC2_3_966	1394
PN2SC2_3_1847	1394
PN2SC2_3_2003	1394
PN2SC2_3_2009	1394
PN2SC2_3_2757	1394
PN2SC2_3_3028	1394
PN2SC2_3_3090	1394
PN2SC2_3_3774	1394
PN2SC2_3_4186	1394
PN2SC2_3_4332	1394
PN2SC2_3_4583	1394
PN2SC2_3_4596	1394
PN2SC2_3_4968	1394
PN2SC2_3_5234	1394
PN2SC2_4_49	1394
PN2SC2_5_70	1394
PN2SC2_5_1037	1394
PN2SC2_5_1428	1394
PN2SC2_5_1444	1394
PN2SC2_5_1453	1394
PN2SC2_5_1763	1394
PN3BA2_1_74	1394
PN3BA2_1_226	1394
PN3BA2_1_1025	1394
PN3BA2_1_1143	1394
PN3BA2_1_1167	1394
PN3BA2_1_1176	1394
PN3BA2_1_1344	1394
PN3BA2_1_1776	1394
PN3BA2_1_2126	1394
PN3BA2_1_2352	1394
PN3BA2_1_2484	1394
PN3BA2_1_2665	1394
PN3BA2_1_2679	1394
PN3BA2_1_2745	1394
PN3BA2_1_2768	1394
PN3BA2_1_2925	1394
[truncated: 4,291 more rows]
