# Supplementary material for: A novel taxonomic database for eukaryotic mitochondrial cytochrome oxidase subunit I gene (eKOI), with a focus on protists diversity
Source: Database (Oxford). 2025 Sep 24;2025:baaf057. doi: 10.1093/database/baaf057 (PMC12462617; doi:10.1093/database/baaf057)
Supplement: baaf057_Supplemental_File [file baaf057_supplemental_file.zip › 3_ASV_metabarcoding/cercozoa.fasta]

>Bahamas01__000045453
actttcaagtattcaataccaccctggtgcgagcgtagatttagccatttttagcctgcacatagctggggtttcatcaatcgctggttctattaattttattacaaccgttataaatatgcgagcgccgggtatgtacatgcacagaatgcctttgtttgcttgagcagtttttattacttcgtgattattagttttatcactaccagttttagctggggctattaccatgttattaaccgatagaaatttaaatactgctttttttgatccagcaggcggcggagatccggtattatatcagcacttattt
>Bahamas01__002647940
actttcaagtatccaataccaccctggtgcgagcgtagatttagccatttttagcttgcacatagctggggtttcatcaattgctggttctattaattttattacaacagttataaatatgcgagcaccgggtatgtacatgcacagaatgcctttgtttgcttgagcagtttttattacttcgtgactattagttttatcgctaccagttttagctggggctattactatgttattaaccgatcgaaatttaaatactgccttttttgatccagcaggcggcggggatccggtactatatcagcacttattt
>Bahamas02__000045453
actttcaagtattcaataccaccctggtgcgagcgtagatttagccatttttagcctgcacatagctggggtttcatcaatcgctggttctattaattttattacaaccgttataaatatgcgagcgccgggtatgtacatgcacagaatgcctttgtttgcttgagcagtttttattacttcgtgattattagttttatcactaccagttttagctggggctattaccatgttattaaccgatagaaatttaaatactgctttttttgatccagcaggcggcggagatccggtattatatcagcacttattt
>Bahamas03__000045453
actttcaagtattcaataccaccctggtgcgagcgtagatttagccatttttagcctgcacatagctggggtttcatcaatcgctggttctattaattttattacaaccgttataaatatgcgagcgccgggtatgtacatgcacagaatgcctttgtttgcttgagcagtttttattacttcgtgattattagttttatcactaccagttttagctggggctattaccatgttattaaccgatagaaatttaaatactgctttttttgatccagcaggcggcggagatccggtattatatcagcacttattt
>Bahamas03__002647940
actttcaagtatccaataccaccctggtgcgagcgtagatttagccatttttagcttgcacatagctggggtttcatcaattgctggttctattaattttattacaacagttataaatatgcgagcaccgggtatgtacatgcacagaatgcctttgtttgcttgagcagtttttattacttcgtgactattagttttatcgctaccagttttagctggggctattactatgttattaaccgatcgaaatttaaatactgccttttttgatccagcaggcggcggggatccggtactatatcagcacttattt
>Bahamas06__000045453
actttcaagtattcaataccaccctggtgcgagcgtagatttagccatttttagcctgcacatagctggggtttcatcaatcgctggttctattaattttattacaaccgttataaatatgcgagcgccgggtatgtacatgcacagaatgcctttgtttgcttgagcagtttttattacttcgtgattattagttttatcactaccagttttagctggggctattaccatgttattaaccgatagaaatttaaatactgctttttttgatccagcaggcggcggagatccggtattatatcagcacttattt
>Bahamas06__002647940
actttcaagtatccaataccaccctggtgcgagcgtagatttagccatttttagcttgcacatagctggggtttcatcaattgctggttctattaattttattacaacagttataaatatgcgagcaccgggtatgtacatgcacagaatgcctttgtttgcttgagcagtttttattacttcgtgactattagttttatcgctaccagttttagctggggctattactatgttattaaccgatcgaaatttaaatactgccttttttgatccagcaggcggcggggatccggtactatatcagcacttattt
>Bahamas08__000045453
actttcaagtattcaataccaccctggtgcgagcgtagatttagccatttttagcctgcacatagctggggtttcatcaatcgctggttctattaattttattacaaccgttataaatatgcgagcgccgggtatgtacatgcacagaatgcctttgtttgcttgagcagtttttattacttcgtgattattagttttatcactaccagttttagctggggctattaccatgttattaaccgatagaaatttaaatactgctttttttgatccagcaggcggcggagatccggtattatatcagcacttattt
>Bahamas08__002647940
actttcaagtatccaataccaccctggtgcgagcgtagatttagccatttttagcttgcacatagctggggtttcatcaattgctggttctattaattttattacaacagttataaatatgcgagcaccgggtatgtacatgcacagaatgcctttgtttgcttgagcagtttttattacttcgtgactattagttttatcgctaccagttttagctggggctattactatgttattaaccgatcgaaatttaaatactgccttttttgatccagcaggcggcggggatccggtactatatcagcacttattt
>Bahamas09__000045453
actttcaagtattcaataccaccctggtgcgagcgtagatttagccatttttagcctgcacatagctggggtttcatcaatcgctggttctattaattttattacaaccgttataaatatgcgagcgccgggtatgtacatgcacagaatgcctttgtttgcttgagcagtttttattacttcgtgattattagttttatcactaccagttttagctggggctattaccatgttattaaccgatagaaatttaaatactgctttttttgatccagcaggcggcggagatccggtattatatcagcacttattt
>Bahamas10__000045453
actttcaagtattcaataccaccctggtgcgagcgtagatttagccatttttagcctgcacatagctggggtttcatcaatcgctggttctattaattttattacaaccgttataaatatgcgagcgccgggtatgtacatgcacagaatgcctttgtttgcttgagcagtttttattacttcgtgattattagttttatcactaccagttttagctggggctattaccatgttattaaccgatagaaatttaaatactgctttttttgatccagcaggcggcggagatccggtattatatcagcacttattt
>Bahamas10__002647940
actttcaagtatccaataccaccctggtgcgagcgtagatttagccatttttagcttgcacatagctggggtttcatcaattgctggttctattaattttattacaacagttataaatatgcgagcaccgggtatgtacatgcacagaatgcctttgtttgcttgagcagtttttattacttcgtgactattagttttatcgctaccagttttagctggggctattactatgttattaaccgatcgaaatttaaatactgccttttttgatccagcaggcggcggggatccggtactatatcagcacttattt
>Bahamas11__000045453
actttcaagtattcaataccaccctggtgcgagcgtagatttagccatttttagcctgcacatagctggggtttcatcaatcgctggttctattaattttattacaaccgttataaatatgcgagcgccgggtatgtacatgcacagaatgcctttgtttgcttgagcagtttttattacttcgtgattattagttttatcactaccagttttagctggggctattaccatgttattaaccgatagaaatttaaatactgctttttttgatccagcaggcggcggagatccggtattatatcagcacttattt
>Bahamas14__000045453
actttcaagtattcaataccaccctggtgcgagcgtagatttagccatttttagcctgcacatagctggggtttcatcaatcgctggttctattaattttattacaaccgttataaatatgcgagcgccgggtatgtacatgcacagaatgcctttgtttgcttgagcagtttttattacttcgtgattattagttttatcactaccagttttagctggggctattaccatgttattaaccgatagaaatttaaatactgctttttttgatccagcaggcggcggagatccggtattatatcagcacttattt
>Bahamas14__002647940
actttcaagtatccaataccaccctggtgcgagcgtagatttagccatttttagcttgcacatagctggggtttcatcaattgctggttctattaattttattacaacagttataaatatgcgagcaccgggtatgtacatgcacagaatgcctttgtttgcttgagcagtttttattacttcgtgactattagttttatcgctaccagttttagctggggctattactatgttattaaccgatcgaaatttaaatactgccttttttgatccagcaggcggcggggatccggtactatatcagcacttattt
>Belize_01__000045453
actttcaagtattcaataccaccctggtgcgagcgtagatttagccatttttagcctgcacatagctggggtttcatcaatcgctggttctattaattttattacaaccgttataaatatgcgagcgccgggtatgtacatgcacagaatgcctttgtttgcttgagcagtttttattacttcgtgattattagttttatcactaccagttttagctggggctattaccatgttattaaccgatagaaatttaaatactgctttttttgatccagcaggcggcggagatccggtattatatcagcacttattt
>Belize_01__000088225
cctatccagtgtccaatatcacccgggagcaagtgttgatttggctatctttagccttcatatcgcgggtgtttcttcaatcgcaggtgcaattaatttcataactacggtaatcaatatgcgagcaccgggcatgtacatgcacagaatgcctttattcggttgagcggtgtttattactgcatttcttttactactttcgctaccagtacttgcgggcgcaattaccatgttgttaacagaccgaaacctaaacactgccttttttgacccggcaggtggcggcgatcccgtattatatcaacacttattt
>Belize_01__000399576
ttatcaagtgtgcagtaccatccaggagctagcgttgatttagcgatatttagccttcacattgcaggtatttcttctattgcaggtgccataaactttatcacaacagtaattaacatgcgagctcctggcatgtatatgcatcgaatgccactatttggttgggcggtatttattacagcattccttttattgctatctttaccagtccttgctggcgcaattaccatgttgttaacagaccgtaaccttaacacggccttttttgatccagcaggcggcggtgatcctgtattgtatcagcacctcttt
>Belize_02__000045453
actttcaagtattcaataccaccctggtgcgagcgtagatttagccatttttagcctgcacatagctggggtttcatcaatcgctggttctattaattttattacaaccgttataaatatgcgagcgccgggtatgtacatgcacagaatgcctttgtttgcttgagcagtttttattacttcgtgattattagttttatcactaccagttttagctggggctattaccatgttattaaccgatagaaatttaaatactgctttttttgatccagcaggcggcggagatccggtattatatcagcacttattt
>Belize_02__000088225
cctatccagtgtccaatatcacccgggagcaagtgttgatttggctatctttagccttcatatcgcgggtgtttcttcaatcgcaggtgcaattaatttcataactacggtaatcaatatgcgagcaccgggcatgtacatgcacagaatgcctttattcggttgagcggtgtttattactgcatttcttttactactttcgctaccagtacttgcgggcgcaattaccatgttgttaacagaccgaaacctaaacactgccttttttgacccggcaggtggcggcgatcccgtattatatcaacacttattt
>Belize_02__000399576
ttatcaagtgtgcagtaccatccaggagctagcgttgatttagcgatatttagccttcacattgcaggtatttcttctattgcaggtgccataaactttatcacaacagtaattaacatgcgagctcctggcatgtatatgcatcgaatgccactatttggttgggcggtatttattacagcattccttttattgctatctttaccagtccttgctggcgcaattaccatgttgttaacagaccgtaaccttaacacggccttttttgatccagcaggcggcggtgatcctgtattgtatcagcacctcttt
>Belize_02__000706996
attagcgagtattcagtaccatccgggggctagcgtagatcttgctattttcagtcttcacatagcgggagtgtcatccatagcgggagctataaattttattaccactgttataaatatgcgagcaccgggtatgtattttcaccgaaccccgttgttcgtgtgggccgtttttattacagccttcttgttgttgctttctttaccggttttggcgggtgctattactatgctgctaacggaccgtaatttgaatacctcgttttttgacccaacggggggaggtgatcctgtactgtatcaacaccttttt
>Belize_03__000088225
cctatccagtgtccaatatcacccgggagcaagtgttgatttggctatctttagccttcatatcgcgggtgtttcttcaatcgcaggtgcaattaatttcataactacggtaatcaatatgcgagcaccgggcatgtacatgcacagaatgcctttattcggttgagcggtgtttattactgcatttcttttactactttcgctaccagtacttgcgggcgcaattaccatgttgttaacagaccgaaacctaaacactgccttttttgacccggcaggtggcggcgatcccgtattatatcaacacttattt
>Belize_03__000399576
ttatcaagtgtgcagtaccatccaggagctagcgttgatttagcgatatttagccttcacattgcaggtatttcttctattgcaggtgccataaactttatcacaacagtaattaacatgcgagctcctggcatgtatatgcatcgaatgccactatttggttgggcggtatttattacagcattccttttattgctatctttaccagtccttgctggcgcaattaccatgttgttaacagaccgtaaccttaacacggccttttttgatccagcaggcggcggtgatcctgtattgtatcagcacctcttt
>Belize_03__000706996
attagcgagtattcagtaccatccgggggctagcgtagatcttgctattttcagtcttcacatagcgggagtgtcatccatagcgggagctataaattttattaccactgttataaatatgcgagcaccgggtatgtattttcaccgaaccccgttgttcgtgtgggccgtttttattacagccttcttgttgttgctttctttaccggttttggcgggtgctattactatgctgctaacggaccgtaatttgaatacctcgttttttgacccaacggggggaggtgatcctgtactgtatcaacaccttttt
>Belize_05__000088225
cctatccagtgtccaatatcacccgggagcaagtgttgatttggctatctttagccttcatatcgcgggtgtttcttcaatcgcaggtgcaattaatttcataactacggtaatcaatatgcgagcaccgggcatgtacatgcacagaatgcctttattcggttgagcggtgtttattactgcatttcttttactactttcgctaccagtacttgcgggcgcaattaccatgttgttaacagaccgaaacctaaacactgccttttttgacccggcaggtggcggcgatcccgtattatatcaacacttattt
>Belize_06__000045453
actttcaagtattcaataccaccctggtgcgagcgtagatttagccatttttagcctgcacatagctggggtttcatcaatcgctggttctattaattttattacaaccgttataaatatgcgagcgccgggtatgtacatgcacagaatgcctttgtttgcttgagcagtttttattacttcgtgattattagttttatcactaccagttttagctggggctattaccatgttattaaccgatagaaatttaaatactgctttttttgatccagcaggcggcggagatccggtattatatcagcacttattt
>Belize_06__000088225
cctatccagtgtccaatatcacccgggagcaagtgttgatttggctatctttagccttcatatcgcgggtgtttcttcaatcgcaggtgcaattaatttcataactacggtaatcaatatgcgagcaccgggcatgtacatgcacagaatgcctttattcggttgagcggtgtttattactgcatttcttttactactttcgctaccagtacttgcgggcgcaattaccatgttgttaacagaccgaaacctaaacactgccttttttgacccggcaggtggcggcgatcccgtattatatcaacacttattt
>Belize_06__000399576
ttatcaagtgtgcagtaccatccaggagctagcgttgatttagcgatatttagccttcacattgcaggtatttcttctattgcaggtgccataaactttatcacaacagtaattaacatgcgagctcctggcatgtatatgcatcgaatgccactatttggttgggcggtatttattacagcattccttttattgctatctttaccagtccttgctggcgcaattaccatgttgttaacagaccgtaaccttaacacggccttttttgatccagcaggcggcggtgatcctgtattgtatcagcacctcttt
>Belize_07__000045453
actttcaagtattcaataccaccctggtgcgagcgtagatttagccatttttagcctgcacatagctggggtttcatcaatcgctggttctattaattttattacaaccgttataaatatgcgagcgccgggtatgtacatgcacagaatgcctttgtttgcttgagcagtttttattacttcgtgattattagttttatcactaccagttttagctggggctattaccatgttattaaccgatagaaatttaaatactgctttttttgatccagcaggcggcggagatccggtattatatcagcacttattt
>Belize_07__000088225
cctatccagtgtccaatatcacccgggagcaagtgttgatttggctatctttagccttcatatcgcgggtgtttcttcaatcgcaggtgcaattaatttcataactacggtaatcaatatgcgagcaccgggcatgtacatgcacagaatgcctttattcggttgagcggtgtttattactgcatttcttttactactttcgctaccagtacttgcgggcgcaattaccatgttgttaacagaccgaaacctaaacactgccttttttgacccggcaggtggcggcgatcccgtattatatcaacacttattt
>Belize_07__000399576
ttatcaagtgtgcagtaccatccaggagctagcgttgatttagcgatatttagccttcacattgcaggtatttcttctattgcaggtgccataaactttatcacaacagtaattaacatgcgagctcctggcatgtatatgcatcgaatgccactatttggttgggcggtatttattacagcattccttttattgctatctttaccagtccttgctggcgcaattaccatgttgttaacagaccgtaaccttaacacggccttttttgatccagcaggcggcggtgatcctgtattgtatcagcacctcttt
>Belize_08__000045453
actttcaagtattcaataccaccctggtgcgagcgtagatttagccatttttagcctgcacatagctggggtttcatcaatcgctggttctattaattttattacaaccgttataaatatgcgagcgccgggtatgtacatgcacagaatgcctttgtttgcttgagcagtttttattacttcgtgattattagttttatcactaccagttttagctggggctattaccatgttattaaccgatagaaatttaaatactgctttttttgatccagcaggcggcggagatccggtattatatcagcacttattt
>Belize_08__000088225
cctatccagtgtccaatatcacccgggagcaagtgttgatttggctatctttagccttcatatcgcgggtgtttcttcaatcgcaggtgcaattaatttcataactacggtaatcaatatgcgagcaccgggcatgtacatgcacagaatgcctttattcggttgagcggtgtttattactgcatttcttttactactttcgctaccagtacttgcgggcgcaattaccatgttgttaacagaccgaaacctaaacactgccttttttgacccggcaggtggcggcgatcccgtattatatcaacacttattt
>Belize_08__000399576
ttatcaagtgtgcagtaccatccaggagctagcgttgatttagcgatatttagccttcacattgcaggtatttcttctattgcaggtgccataaactttatcacaacagtaattaacatgcgagctcctggcatgtatatgcatcgaatgccactatttggttgggcggtatttattacagcattccttttattgctatctttaccagtccttgctggcgcaattaccatgttgttaacagaccgtaaccttaacacggccttttttgatccagcaggcggcggtgatcctgtattgtatcagcacctcttt
>BVI01__000045453
actttcaagtattcaataccaccctggtgcgagcgtagatttagccatttttagcctgcacatagctggggtttcatcaatcgctggttctattaattttattacaaccgttataaatatgcgagcgccgggtatgtacatgcacagaatgcctttgtttgcttgagcagtttttattacttcgtgattattagttttatcactaccagttttagctggggctattaccatgttattaaccgatagaaatttaaatactgctttttttgatccagcaggcggcggagatccggtattatatcagcacttattt
>BVI01__002647940
actttcaagtatccaataccaccctggtgcgagcgtagatttagccatttttagcttgcacatagctggggtttcatcaattgctggttctattaattttattacaacagttataaatatgcgagcaccgggtatgtacatgcacagaatgcctttgtttgcttgagcagtttttattacttcgtgactattagttttatcgctaccagttttagctggggctattactatgttattaaccgatcgaaatttaaatactgccttttttgatccagcaggcggcggggatccggtactatatcagcacttattt
>BVI01__000088225
cctatccagtgtccaatatcacccgggagcaagtgttgatttggctatctttagccttcatatcgcgggtgtttcttcaatcgcaggtgcaattaatttcataactacggtaatcaatatgcgagcaccgggcatgtacatgcacagaatgcctttattcggttgagcggtgtttattactgcatttcttttactactttcgctaccagtacttgcgggcgcaattaccatgttgttaacagaccgaaacctaaacactgccttttttgacccggcaggtggcggcgatcccgtattatatcaacacttattt
>BVI01__000706996
attagcgagtattcagtaccatccgggggctagcgtagatcttgctattttcagtcttcacatagcgggagtgtcatccatagcgggagctataaattttattaccactgttataaatatgcgagcaccgggtatgtattttcaccgaaccccgttgttcgtgtgggccgtttttattacagccttcttgttgttgctttctttaccggttttggcgggtgctattactatgctgctaacggaccgtaatttgaatacctcgttttttgacccaacggggggaggtgatcctgtactgtatcaacaccttttt
>BVI02__000045453
actttcaagtattcaataccaccctggtgcgagcgtagatttagccatttttagcctgcacatagctggggtttcatcaatcgctggttctattaattttattacaaccgttataaatatgcgagcgccgggtatgtacatgcacagaatgcctttgtttgcttgagcagtttttattacttcgtgattattagttttatcactaccagttttagctggggctattaccatgttattaaccgatagaaatttaaatactgctttttttgatccagcaggcggcggagatccggtattatatcagcacttattt
>BVI02__002647940
actttcaagtatccaataccaccctggtgcgagcgtagatttagccatttttagcttgcacatagctggggtttcatcaattgctggttctattaattttattacaacagttataaatatgcgagcaccgggtatgtacatgcacagaatgcctttgtttgcttgagcagtttttattacttcgtgactattagttttatcgctaccagttttagctggggctattactatgttattaaccgatcgaaatttaaatactgccttttttgatccagcaggcggcggggatccggtactatatcagcacttattt
>BVI02__000548771
actttcaagcattcaatatcaccctggtgcgagcgtcgatttagcaatttttagcttgcatatagctggggtttcatcaattgctggttctattaattttattacaacagttataaatatgcgagcgccgggtatgtatatgcacagaatgcctttgtttgcctgagcagtttttattacttcgtgattattagttttatcactaccagttttagctggagctattaccatgctattaaccgatcgaaatttaaatactgccttttttgatccagcagggggcggggacccagtgttatatcagcacttgttt
>BVI02__000088225
cctatccagtgtccaatatcacccgggagcaagtgttgatttggctatctttagccttcatatcgcgggtgtttcttcaatcgcaggtgcaattaatttcataactacggtaatcaatatgcgagcaccgggcatgtacatgcacagaatgcctttattcggttgagcggtgtttattactgcatttcttttactactttcgctaccagtacttgcgggcgcaattaccatgttgttaacagaccgaaacctaaacactgccttttttgacccggcaggtggcggcgatcccgtattatatcaacacttattt
>BVI02__000706996
attagcgagtattcagtaccatccgggggctagcgtagatcttgctattttcagtcttcacatagcgggagtgtcatccatagcgggagctataaattttattaccactgttataaatatgcgagcaccgggtatgtattttcaccgaaccccgttgttcgtgtgggccgtttttattacagccttcttgttgttgctttctttaccggttttggcgggtgctattactatgctgctaacggaccgtaatttgaatacctcgttttttgacccaacggggggaggtgatcctgtactgtatcaacaccttttt
>BVI03__000088225
cctatccagtgtccaatatcacccgggagcaagtgttgatttggctatctttagccttcatatcgcgggtgtttcttcaatcgcaggtgcaattaatttcataactacggtaatcaatatgcgagcaccgggcatgtacatgcacagaatgcctttattcggttgagcggtgtttattactgcatttcttttactactttcgctaccagtacttgcgggcgcaattaccatgttgttaacagaccgaaacctaaacactgccttttttgacccggcaggtggcggcgatcccgtattatatcaacacttattt
>BVI04__000045453
actttcaagtattcaataccaccctggtgcgagcgtagatttagccatttttagcctgcacatagctggggtttcatcaatcgctggttctattaattttattacaaccgttataaatatgcgagcgccgggtatgtacatgcacagaatgcctttgtttgcttgagcagtttttattacttcgtgattattagttttatcactaccagttttagctggggctattaccatgttattaaccgatagaaatttaaatactgctttttttgatccagcaggcggcggagatccggtattatatcagcacttattt
>BVI04__002647940
actttcaagtatccaataccaccctggtgcgagcgtagatttagccatttttagcttgcacatagctggggtttcatcaattgctggttctattaattttattacaacagttataaatatgcgagcaccgggtatgtacatgcacagaatgcctttgtttgcttgagcagtttttattacttcgtgactattagttttatcgctaccagttttagctggggctattactatgttattaaccgatcgaaatttaaatactgccttttttgatccagcaggcggcggggatccggtactatatcagcacttattt
>BVI04__000088225
cctatccagtgtccaatatcacccgggagcaagtgttgatttggctatctttagccttcatatcgcgggtgtttcttcaatcgcaggtgcaattaatttcataactacggtaatcaatatgcgagcaccgggcatgtacatgcacagaatgcctttattcggttgagcggtgtttattactgcatttcttttactactttcgctaccagtacttgcgggcgcaattaccatgttgttaacagaccgaaacctaaacactgccttttttgacccggcaggtggcggcgatcccgtattatatcaacacttattt
>BVI04__000706996
attagcgagtattcagtaccatccgggggctagcgtagatcttgctattttcagtcttcacatagcgggagtgtcatccatagcgggagctataaattttattaccactgttataaatatgcgagcaccgggtatgtattttcaccgaaccccgttgttcgtgtgggccgtttttattacagccttcttgttgttgctttctttaccggttttggcgggtgctattactatgctgctaacggaccgtaatttgaatacctcgttttttgacccaacggggggaggtgatcctgtactgtatcaacaccttttt
>BVI05__000045453
actttcaagtattcaataccaccctggtgcgagcgtagatttagccatttttagcctgcacatagctggggtttcatcaatcgctggttctattaattttattacaaccgttataaatatgcgagcgccgggtatgtacatgcacagaatgcctttgtttgcttgagcagtttttattacttcgtgattattagttttatcactaccagttttagctggggctattaccatgttattaaccgatagaaatttaaatactgctttttttgatccagcaggcggcggagatccggtattatatcagcacttattt
>BVI05__002647940
actttcaagtatccaataccaccctggtgcgagcgtagatttagccatttttagcttgcacatagctggggtttcatcaattgctggttctattaattttattacaacagttataaatatgcgagcaccgggtatgtacatgcacagaatgcctttgtttgcttgagcagtttttattacttcgtgactattagttttatcgctaccagttttagctggggctattactatgttattaaccgatcgaaatttaaatactgccttttttgatccagcaggcggcggggatccggtactatatcagcacttattt
>BVI05__000088225
cctatccagtgtccaatatcacccgggagcaagtgttgatttggctatctttagccttcatatcgcgggtgtttcttcaatcgcaggtgcaattaatttcataactacggtaatcaatatgcgagcaccgggcatgtacatgcacagaatgcctttattcggttgagcggtgtttattactgcatttcttttactactttcgctaccagtacttgcgggcgcaattaccatgttgttaacagaccgaaacctaaacactgccttttttgacccggcaggtggcggcgatcccgtattatatcaacacttattt
>BVI05__000399576
ttatcaagtgtgcagtaccatccaggagctagcgttgatttagcgatatttagccttcacattgcaggtatttcttctattgcaggtgccataaactttatcacaacagtaattaacatgcgagctcctggcatgtatatgcatcgaatgccactatttggttgggcggtatttattacagcattccttttattgctatctttaccagtccttgctggcgcaattaccatgttgttaacagaccgtaaccttaacacggccttttttgatccagcaggcggcggtgatcctgtattgtatcagcacctcttt
>BVI05__000706996
attagcgagtattcagtaccatccgggggctagcgtagatcttgctattttcagtcttcacatagcgggagtgtcatccatagcgggagctataaattttattaccactgttataaatatgcgagcaccgggtatgtattttcaccgaaccccgttgttcgtgtgggccgtttttattacagccttcttgttgttgctttctttaccggttttggcgggtgctattactatgctgctaacggaccgtaatttgaatacctcgttttttgacccaacggggggaggtgatcctgtactgtatcaacaccttttt
>BVI06__000045453
actttcaagtattcaataccaccctggtgcgagcgtagatttagccatttttagcctgcacatagctggggtttcatcaatcgctggttctattaattttattacaaccgttataaatatgcgagcgccgggtatgtacatgcacagaatgcctttgtttgcttgagcagtttttattacttcgtgattattagttttatcactaccagttttagctggggctattaccatgttattaaccgatagaaatttaaatactgctttttttgatccagcaggcggcggagatccggtattatatcagcacttattt
>BVI06__002647940
actttcaagtatccaataccaccctggtgcgagcgtagatttagccatttttagcttgcacatagctggggtttcatcaattgctggttctattaattttattacaacagttataaatatgcgagcaccgggtatgtacatgcacagaatgcctttgtttgcttgagcagtttttattacttcgtgactattagttttatcgctaccagttttagctggggctattactatgttattaaccgatcgaaatttaaatactgccttttttgatccagcaggcggcggggatccggtactatatcagcacttattt
>BVI06__000088225
cctatccagtgtccaatatcacccgggagcaagtgttgatttggctatctttagccttcatatcgcgggtgtttcttcaatcgcaggtgcaattaatttcataactacggtaatcaatatgcgagcaccgggcatgtacatgcacagaatgcctttattcggttgagcggtgtttattactgcatttcttttactactttcgctaccagtacttgcgggcgcaattaccatgttgttaacagaccgaaacctaaacactgccttttttgacccggcaggtggcggcgatcccgtattatatcaacacttattt
>BVI06__000399576
ttatcaagtgtgcagtaccatccaggagctagcgttgatttagcgatatttagccttcacattgcaggtatttcttctattgcaggtgccataaactttatcacaacagtaattaacatgcgagctcctggcatgtatatgcatcgaatgccactatttggttgggcggtatttattacagcattccttttattgctatctttaccagtccttgctggcgcaattaccatgttgttaacagaccgtaaccttaacacggccttttttgatccagcaggcggcggtgatcctgtattgtatcagcacctcttt
>BVI06__000706996
attagcgagtattcagtaccatccgggggctagcgtagatcttgctattttcagtcttcacatagcgggagtgtcatccatagcgggagctataaattttattaccactgttataaatatgcgagcaccgggtatgtattttcaccgaaccccgttgttcgtgtgggccgtttttattacagccttcttgttgttgctttctttaccggttttggcgggtgctattactatgctgctaacggaccgtaatttgaatacctcgttttttgacccaacggggggaggtgatcctgtactgtatcaacaccttttt
>BVI07__000045453
actttcaagtattcaataccaccctggtgcgagcgtagatttagccatttttagcctgcacatagctggggtttcatcaatcgctggttctattaattttattacaaccgttataaatatgcgagcgccgggtatgtacatgcacagaatgcctttgtttgcttgagcagtttttattacttcgtgattattagttttatcactaccagttttagctggggctattaccatgttattaaccgatagaaatttaaatactgctttttttgatccagcaggcggcggagatccggtattatatcagcacttattt
>BVI07__002647940
actttcaagtatccaataccaccctggtgcgagcgtagatttagccatttttagcttgcacatagctggggtttcatcaattgctggttctattaattttattacaacagttataaatatgcgagcaccgggtatgtacatgcacagaatgcctttgtttgcttgagcagtttttattacttcgtgactattagttttatcgctaccagttttagctggggctattactatgttattaaccgatcgaaatttaaatactgccttttttgatccagcaggcggcggggatccggtactatatcagcacttattt
>BVI07__000088225
cctatccagtgtccaatatcacccgggagcaagtgttgatttggctatctttagccttcatatcgcgggtgtttcttcaatcgcaggtgcaattaatttcataactacggtaatcaatatgcgagcaccgggcatgtacatgcacagaatgcctttattcggttgagcggtgtttattactgcatttcttttactactttcgctaccagtacttgcgggcgcaattaccatgttgttaacagaccgaaacctaaacactgccttttttgacccggcaggtggcggcgatcccgtattatatcaacacttattt
>BVI07__000706996
attagcgagtattcagtaccatccgggggctagcgtagatcttgctattttcagtcttcacatagcgggagtgtcatccatagcgggagctataaattttattaccactgttataaatatgcgagcaccgggtatgtattttcaccgaaccccgttgttcgtgtgggccgtttttattacagccttcttgttgttgctttctttaccggttttggcgggtgctattactatgctgctaacggaccgtaatttgaatacctcgttttttgacccaacggggggaggtgatcctgtactgtatcaacaccttttt
>BVI08__002647940
actttcaagtatccaataccaccctggtgcgagcgtagatttagccatttttagcttgcacatagctggggtttcatcaattgctggttctattaattttattacaacagttataaatatgcgagcaccgggtatgtacatgcacagaatgcctttgtttgcttgagcagtttttattacttcgtgactattagttttatcgctaccagttttagctggggctattactatgttattaaccgatcgaaatttaaatactgccttttttgatccagcaggcggcggggatccggtactatatcagcacttattt
>BVI08__000088225
cctatccagtgtccaatatcacccgggagcaagtgttgatttggctatctttagccttcatatcgcgggtgtttcttcaatcgcaggtgcaattaatttcataactacggtaatcaatatgcgagcaccgggcatgtacatgcacagaatgcctttattcggttgagcggtgtttattactgcatttcttttactactttcgctaccagtacttgcgggcgcaattaccatgttgttaacagaccgaaacctaaacactgccttttttgacccggcaggtggcggcgatcccgtattatatcaacacttattt
>BVI08__000706996
attagcgagtattcagtaccatccgggggctagcgtagatcttgctattttcagtcttcacatagcgggagtgtcatccatagcgggagctataaattttattaccactgttataaatatgcgagcaccgggtatgtattttcaccgaaccccgttgttcgtgtgggccgtttttattacagccttcttgttgttgctttctttaccggttttggcgggtgctattactatgctgctaacggaccgtaatttgaatacctcgttttttgacccaacggggggaggtgatcctgtactgtatcaacaccttttt
>BVI09__000045453
actttcaagtattcaataccaccctggtgcgagcgtagatttagccatttttagcctgcacatagctggggtttcatcaatcgctggttctattaattttattacaaccgttataaatatgcgagcgccgggtatgtacatgcacagaatgcctttgtttgcttgagcagtttttattacttcgtgattattagttttatcactaccagttttagctggggctattaccatgttattaaccgatagaaatttaaatactgctttttttgatccagcaggcggcggagatccggtattatatcagcacttattt
>BVI09__002647940
actttcaagtatccaataccaccctggtgcgagcgtagatttagccatttttagcttgcacatagctggggtttcatcaattgctggttctattaattttattacaacagttataaatatgcgagcaccgggtatgtacatgcacagaatgcctttgtttgcttgagcagtttttattacttcgtgactattagttttatcgctaccagttttagctggggctattactatgttattaaccgatcgaaatttaaatactgccttttttgatccagcaggcggcggggatccggtactatatcagcacttattt
>BVI09__000088225
cctatccagtgtccaatatcacccgggagcaagtgttgatttggctatctttagccttcatatcgcgggtgtttcttcaatcgcaggtgcaattaatttcataactacggtaatcaatatgcgagcaccgggcatgtacatgcacagaatgcctttattcggttgagcggtgtttattactgcatttcttttactactttcgctaccagtacttgcgggcgcaattaccatgttgttaacagaccgaaacctaaacactgccttttttgacccggcaggtggcggcgatcccgtattatatcaacacttattt
>BVI09__000399576
ttatcaagtgtgcagtaccatccaggagctagcgttgatttagcgatatttagccttcacattgcaggtatttcttctattgcaggtgccataaactttatcacaacagtaattaacatgcgagctcctggcatgtatatgcatcgaatgccactatttggttgggcggtatttattacagcattccttttattgctatctttaccagtccttgctggcgcaattaccatgttgttaacagaccgtaaccttaacacggccttttttgatccagcaggcggcggtgatcctgtattgtatcagcacctcttt
>BVI09__000706996
attagcgagtattcagtaccatccgggggctagcgtagatcttgctattttcagtcttcacatagcgggagtgtcatccatagcgggagctataaattttattaccactgttataaatatgcgagcaccgggtatgtattttcaccgaaccccgttgttcgtgtgggccgtttttattacagccttcttgttgttgctttctttaccggttttggcgggtgctattactatgctgctaacggaccgtaatttgaatacctcgttttttgacccaacggggggaggtgatcctgtactgtatcaacaccttttt
>BVI10__000045453
actttcaagtattcaataccaccctggtgcgagcgtagatttagccatttttagcctgcacatagctggggtttcatcaatcgctggttctattaattttattacaaccgttataaatatgcgagcgccgggtatgtacatgcacagaatgcctttgtttgcttgagcagtttttattacttcgtgattattagttttatcactaccagttttagctggggctattaccatgttattaaccgatagaaatttaaatactgctttttttgatccagcaggcggcggagatccggtattatatcagcacttattt
>BVI10__002647940
actttcaagtatccaataccaccctggtgcgagcgtagatttagccatttttagcttgcacatagctggggtttcatcaattgctggttctattaattttattacaacagttataaatatgcgagcaccgggtatgtacatgcacagaatgcctttgtttgcttgagcagtttttattacttcgtgactattagttttatcgctaccagttttagctggggctattactatgttattaaccgatcgaaatttaaatactgccttttttgatccagcaggcggcggggatccggtactatatcagcacttattt
>BVI10__000088225
cctatccagtgtccaatatcacccgggagcaagtgttgatttggctatctttagccttcatatcgcgggtgtttcttcaatcgcaggtgcaattaatttcataactacggtaatcaatatgcgagcaccgggcatgtacatgcacagaatgcctttattcggttgagcggtgtttattactgcatttcttttactactttcgctaccagtacttgcgggcgcaattaccatgttgttaacagaccgaaacctaaacactgccttttttgacccggcaggtggcggcgatcccgtattatatcaacacttattt
>BVI10__000706996
attagcgagtattcagtaccatccgggggctagcgtagatcttgctattttcagtcttcacatagcgggagtgtcatccatagcgggagctataaattttattaccactgttataaatatgcgagcaccgggtatgtattttcaccgaaccccgttgttcgtgtgggccgtttttattacagccttcttgttgttgctttctttaccggttttggcgggtgctattactatgctgctaacggaccgtaatttgaatacctcgttttttgacccaacggggggaggtgatcctgtactgtatcaacaccttttt
>BVI11__000045453
actttcaagtattcaataccaccctggtgcgagcgtagatttagccatttttagcctgcacatagctggggtttcatcaatcgctggttctattaattttattacaaccgttataaatatgcgagcgccgggtatgtacatgcacagaatgcctttgtttgcttgagcagtttttattacttcgtgattattagttttatcactaccagttttagctggggctattaccatgttattaaccgatagaaatttaaatactgctttttttgatccagcaggcggcggagatccggtattatatcagcacttattt
>BVI11__002647940
actttcaagtatccaataccaccctggtgcgagcgtagatttagccatttttagcttgcacatagctggggtttcatcaattgctggttctattaattttattacaacagttataaatatgcgagcaccgggtatgtacatgcacagaatgcctttgtttgcttgagcagtttttattacttcgtgactattagttttatcgctaccagttttagctggggctattactatgttattaaccgatcgaaatttaaatactgccttttttgatccagcaggcggcggggatccggtactatatcagcacttattt
>BVI11__000088225
cctatccagtgtccaatatcacccgggagcaagtgttgatttggctatctttagccttcatatcgcgggtgtttcttcaatcgcaggtgcaattaatttcataactacggtaatcaatatgcgagcaccgggcatgtacatgcacagaatgcctttattcggttgagcggtgtttattactgcatttcttttactactttcgctaccagtacttgcgggcgcaattaccatgttgttaacagaccgaaacctaaacactgccttttttgacccggcaggtggcggcgatcccgtattatatcaacacttattt
>BVI11__000706996
attagcgagtattcagtaccatccgggggctagcgtagatcttgctattttcagtcttcacatagcgggagtgtcatccatagcgggagctataaattttattaccactgttataaatatgcgagcaccgggtatgtattttcaccgaaccccgttgttcgtgtgggccgtttttattacagccttcttgttgttgctttctttaccggttttggcgggtgctattactatgctgctaacggaccgtaatttgaatacctcgttttttgacccaacggggggaggtgatcctgtactgtatcaacaccttttt
>BVI12__000045453
actttcaagtattcaataccaccctggtgcgagcgtagatttagccatttttagcctgcacatagctggggtttcatcaatcgctggttctattaattttattacaaccgttataaatatgcgagcgccgggtatgtacatgcacagaatgcctttgtttgcttgagcagtttttattacttcgtgattattagttttatcactaccagttttagctggggctattaccatgttattaaccgatagaaatttaaatactgctttttttgatccagcaggcggcggagatccggtattatatcagcacttattt
>BVI12__002647940
actttcaagtatccaataccaccctggtgcgagcgtagatttagccatttttagcttgcacatagctggggtttcatcaattgctggttctattaattttattacaacagttataaatatgcgagcaccgggtatgtacatgcacagaatgcctttgtttgcttgagcagtttttattacttcgtgactattagttttatcgctaccagttttagctggggctattactatgttattaaccgatcgaaatttaaatactgccttttttgatccagcaggcggcggggatccggtactatatcagcacttattt
>BVI12__000088225
cctatccagtgtccaatatcacccgggagcaagtgttgatttggctatctttagccttcatatcgcgggtgtttcttcaatcgcaggtgcaattaatttcataactacggtaatcaatatgcgagcaccgggcatgtacatgcacagaatgcctttattcggttgagcggtgtttattactgcatttcttttactactttcgctaccagtacttgcgggcgcaattaccatgttgttaacagaccgaaacctaaacactgccttttttgacccggcaggtggcggcgatcccgtattatatcaacacttattt
>BVI12__000706996
attagcgagtattcagtaccatccgggggctagcgtagatcttgctattttcagtcttcacatagcgggagtgtcatccatagcgggagctataaattttattaccactgttataaatatgcgagcaccgggtatgtattttcaccgaaccccgttgttcgtgtgggccgtttttattacagccttcttgttgttgctttctttaccggttttggcgggtgctattactatgctgctaacggaccgtaatttgaatacctcgttttttgacccaacggggggaggtgatcctgtactgtatcaacaccttttt
>BVI13__000045453
actttcaagtattcaataccaccctggtgcgagcgtagatttagccatttttagcctgcacatagctggggtttcatcaatcgctggttctattaattttattacaaccgttataaatatgcgagcgccgggtatgtacatgcacagaatgcctttgtttgcttgagcagtttttattacttcgtgattattagttttatcactaccagttttagctggggctattaccatgttattaaccgatagaaatttaaatactgctttttttgatccagcaggcggcggagatccggtattatatcagcacttattt
>BVI13__002647940
actttcaagtatccaataccaccctggtgcgagcgtagatttagccatttttagcttgcacatagctggggtttcatcaattgctggttctattaattttattacaacagttataaatatgcgagcaccgggtatgtacatgcacagaatgcctttgtttgcttgagcagtttttattacttcgtgactattagttttatcgctaccagttttagctggggctattactatgttattaaccgatcgaaatttaaatactgccttttttgatccagcaggcggcggggatccggtactatatcagcacttattt
>BVI13__000088225
cctatccagtgtccaatatcacccgggagcaagtgttgatttggctatctttagccttcatatcgcgggtgtttcttcaatcgcaggtgcaattaatttcataactacggtaatcaatatgcgagcaccgggcatgtacatgcacagaatgcctttattcggttgagcggtgtttattactgcatttcttttactactttcgctaccagtacttgcgggcgcaattaccatgttgttaacagaccgaaacctaaacactgccttttttgacccggcaggtggcggcgatcccgtattatatcaacacttattt
>BVI13__000706996
attagcgagtattcagtaccatccgggggctagcgtagatcttgctattttcagtcttcacatagcgggagtgtcatccatagcgggagctataaattttattaccactgttataaatatgcgagcaccgggtatgtattttcaccgaaccccgttgttcgtgtgggccgtttttattacagccttcttgttgttgctttctttaccggttttggcgggtgctattactatgctgctaacggaccgtaatttgaatacctcgttttttgacccaacggggggaggtgatcctgtactgtatcaacaccttttt
>C6-3-COI_ASV16946_4
GGAACTGGTTGAACAGTATATCCTCCATTAGCTAGCATTCAGTACCATCCTGGAGCTAGCGTGGACCTAGCCATTTTTAGTTTACATATTGCGGGGGTGTCTTCTATTGCGGGAGCTATAAATTTTATTACAACTGTAATAAACATGCGCGCGCCGGGTTTATACTTTCACCGAACACCTTTTTTTGTTTGAGCGGTTTTTATTACCGCTTTATTATTGTTGCTGTCGTTGCCCGTTTTCGCTGGCGCTATAACAATGTTGTTGACAGATCGTAATTTAAACACAATTTTTTTTGATCCTAGTGGAGGAGGAGACCCAGTAATGTATCAACATTTTTTTTGATTTTTTGGCCACCCCGAGGTCTA
>COI_21_555_S60_Sediment_Offshore_1_613
attatctggaaatattgcacattcaggaccttcagtagatatagcaatatttagtttacatatagctggtatagcttctataactggatctattaattttatgtgtacaataatgaatatgcgtttacctggtttatatatgtatagattaccattatttccttgatcaatatatataacttcggttttattattattatctttacctgtattagctggtgctataacaatgttattagctgatagaaattttaatacatcattttttagacctgaagcagggggtgatataattttatatcagcatttattt
>COI_21_556_S61_Sediment_Offshore_1_854
attagcaggaaatattgcacattctggtggatctgttgatgtagcaatttttagtttacatatagcaggtattgcttctattactggttcaataaattttatttgtactatattaaatatgcgtgctcctggtatatatttatataaattacctttatttgtttgagcaatattaataacatcagttttattacttttatctttaccagtattagctggagctataacaatgctattaactgatagaaattttaatacttctttttttagaccagaagctggtggtgatagaattttatatcaacatttattt
>COI_21_558_S63_Sediment_Offshore_1_81
attatctggaaatattgcacattcaggaccttcagtagatatagcaatatttagtttacatatagctggtatagcttctataactggatctattaattttatgtgtacaataatgaatatgcgtttacctggtttatatatgtatagattaccattatttccttgatcaatatatataacttcggttttattattattatctttacctgtattagctggtgctataacaatgttattagctgatagaaattttaatacatcattttttagacctgaagcagggggtgatataattttatatcagcatttattt
>COI_21_558_S63_Sediment_Offshore_1_750
attatctggaaatattgcacattcaggaccttcagtagatatagcaatatttagtttacatatagctggtatagcttctataactggatctattaattttatgtgtacaataatgaatatgcgtttacctggtttatatatgtataaattaccattatttccttgatcaatatatataacttcggttttattattattatctttacctgtattagctggtgctataacaatgttattagctgatagaaattttaatacatcattttttagacctgaagcagggggcgatataattttatatcagcatttattt
>COI_23_558_S51_Sediment_Offshore_1_32
attagcaggaaatattgcacattctggtggatctgttgatgtagcaatttttagtttacatatagcaggtattgcttctattactggttcaataaattttatttgtactatattaaatatgcgtgctcctggtttatatatgtataaattacctttatttgtttgagcagtattaataacatctgttttattattattatcattaccagtgttagctggagctataacaatgttattaactgatagaaattttaatacttcattttttagaccagaagctggtggtgatataattttatatcaacatttattt
>COI_24_243_S67_Sediment_Offshore_1_692
attagcaggaaatattgcacattctggtggatctgttgatgtagcaatttttagtttacatatagcaggtattgcttctattactggttcaataaattttatttgtactatattaaatatgcgtgctcctggtttatatatgtataaattacctttatttgtctgagcagtattaataacatctgttttattattattatcattaccagtattagctggagctataacaatgttattaactgatagaaattttaatacttcattttttagaccagaagctggtggtgatataattttatatcaacatttattt
>COI_24_246_S71_Sediment_Offshore_1_1083
attagcaggaaatattgcacattctggtggatctgttgatgtagcaatatttagtttacatgtagcaggtatagcttctattactggttcaataaattttatttgtaccatattaaatatgcgtgcccctggtatttatatgtataaactacctttatttgtttgagcagtattaataacatctgttctattattattatcattaccagtattagctggagctataacaatgttattaactgatagaaattttaacacttcattttttagaccagaagctggtggtgatataattttatatcaacatttattt
>COI_24_250_S75_Sediment_Offshore_1_799
attatctggaaatattgcacattcaggaccttcagtagatatagcaatatttagtttacatatagctggtatagcttctataactggatctattaattttatgtgtacaataatgaatatgcgtttacctggtttatatatgtataaattaccattatttccttgatcaatatatataacttcggttttattattattatctttacctgtattagctggtgctataacaatgttattagctgatagaaattttaatacatcattttttagacctgaagcagggggcgatataattttatatcagcatttattt
>COI_24_250_S75_Sediment_Offshore_1_1772
actatctggaaatattgctcattcaggaccttcagtagatatagctatatttagtttacatatagctggtatagcttctataactggatctattaattttatgtgtacaataatgaatatgcgtttgccaggtttatatatgtataaattaccattatttccttgatcaatatatataacttctgttttattattattatctttacctgtattagctggtgctataactatgttattaactgatagaaattttaatacatcattttttagacctgaagcaggtggtgatataattttatatcagcatttattc
>COI_24_250_S75_Sediment_Offshore_1_1816
attagcaggaaatattgcacattctggtggatctgttgatgtagcaatttttagtttacatatagcaggtattgcttctattactggttcaataaattttatttgtactatattaaatatgcgtgctcctggtttatatatgtataaattacctttatttgtttgagcagtattaataacatctgttttattattattatcattaccagtgttagctggagctataacaatgttattaactgatagaaattttaatacttcattttttagaccagaagctggtggtgatataattttatatcaacatttattt
>COI_24_251_S76_Sediment_Offshore_1_1801
attatctggaaatattgcacattcaggaccttcagtagatatagcaatatttagtttacatatagctggtatagcttctataactggatctattaattttatgtgtacaataatgaatatgcgtttacctggtttatatatgtataaattaccattatttccttgatcaatatatataacttcggttttattattattatctttacctgtattagctggtgctataacaatgttattagctgatagaaattttaatacatcattttttagacctgaagcagggggcgatataattttatatcagcatttattt
>COI_24_558_S84_Sediment_Offshore_1_950
attagcaggaaatattgcacattctggtggatctgttgatgtagcaatttttagtttacatatagcaggtattgcttctattactggttcaataaattttatttgtactatattaaatatgcgtgctcctggtttatatatgtataaattacctttatttgtctgagcagtattaataacatctgttttattattattatcattaccagtattagctggagctataacaatgttattaactgatagaaattttaatacttcattttttagaccagaagctggtggtgatagaattttatatcaacatttattt
>COI_24_558_S84_Sediment_Offshore_1_991
attagcaggaaatattgcacattctggtggatctgttgatgtagcaatttttagtttacatatagcaggtattgcttctattactggttcaataaattttatttgtactatattaaatatgcgtgctcctggtttatatatgtataaattacctttatttgtctgagcagtattaataacatctgttttattattattatcattaccagtattagctggagctataacaatgttattaactgatagaaattttaatacttcattttttagaccagaagctggtggtgatataattttatatcaacatttattt
>COI_24_558_S84_Sediment_Offshore_1_1419
attatctggaaatattgcacattcaggaccttcagtagatatagcaatatttagtttacatatagctggtatagcttctataactggatctattaattttatgtgtacaataatgaatatgcgtttacctggtttatatatgtataaattaccattatttccttgatcaatatatataacttcgattttattattattatctttacctgtattggctggtgctataacaatgttattagctgatagaaattttaatacatcattttttagacctgaagcagggggcgatataattttatatcagcatttattt
>FTP62_2102_21902_16893
ACTTTCAAGTATTCAATACCACCCTGGTGCGAGCGTAGATTTAGCTATTTTTAGCTTGCACATAGCTGGGGTTTCATCAATTGCTGGTTCTATCAATTTTATTACAACCGTTATAAATATGCGAGCGCCGGGTATGTACATGCACAGAATGCCTTTGTTTGCTTGAGCAGTTTTTATTACTTCGTGATTATTAGTTTTATCACTACCAGTTTTGGCTGGGGCTATTACCATGTTATTAACCGATAGAAATTTAAATACTGCCTTTTTTGATCCAGCAGGCGGCGGGGACCCAGTGTTATATCAGCACTTATTT
>FTP62_2105_19678_26145
ACTTTCAAGTATTCAATACCACCCTGGTGCGAGCGTAGATTTAGCCATTTTTAGCTTGCACATAGCTGGGGTTTCATCAATTGCTGGTTCTATTAATTTTATTACAACAGTTATAAATATGCGAGCGCCGGGTATGTACATGCACAGAATGCCTTTGTTTGCTTGAGCAGTTTTTATTACTTCGTGACTATTAGTTTTATCACTACCAGTTTTAGCTGGGGCTATTACTATGTTATTAACCGATAGAAATTTAAATACTGCTTTTTTTGATCCAGCAGGCGGCGGGGATCCGGTATTATATCAGCACTTATTT
>FTP62_2114_18427_12545
ACTTTCAAGTATTCAATACCACCCTGGTGCGAGCGTAGATTTAGCTATTTTTAGCTTGCACATAGCTGGGGTTTCATCAATTGCTGGTTCTATCAATTTTATTACAACCGTTATAAATATGCGAGCGCCGGGTATGTACATGCACAGAATGCCTTTGTTTGCTTGAGCAGTTTTTATTACTTCGTGATTATTAGTTTTATCACTACCAGTTTTGGCTGGGGCTATTACCATGTTATTAACCGATAGAAATTTAAATACTGCTTTTTTTGATCCAGCAGGCGGCGGGGCCCCAGTGTTATATCAGCACTTATTT
>FTP62_1101_9234_23712
ACTTTCAAGTATTCAATACCACCCTGGTGCGAGCGTAGATTTAGCCATTTTTAGCTTGCACATAGCTGGGGTTTCATCAATTGCTGGTTCTATTAATTTTATTACAACAGTTATAAATATGCGAGCGCCGGGTATGTACATGCACAGAATGCCTTTGTTTGCTTGAGCAGTTTTTATTACTTCGTGACTATTAGTTTTATCACTACCAGTTTTAGCTGGGGCTATTACTATGTTATTAACCGATAGAAATTTAAATACTGCTTTTTTTGATCCAGCAGGCGGCGGGGATCCGGTATTATATCAGCACTTATTT
>FTP62_1109_22711_17593
ACTTTCAAGTATTCAATACCACCCTGGTGCGAGCGTAGATTTAGCTATTTTTAGCTTGCACATAGCTGGGGTTTCATCAATTGCTGGTTCTATCAATTTTATTACAACCGTTATAAATATGCGAGCGCCGGGTATGTACATGCACAGAATGCCTTTGTTTGCTTGAGCAGTTTTTATTACTTCGTGATTATTAGTTTTATCACTACCAGTTTTGGCTGGGGCTATTACCATGTTATTAACCGATAGAAATTTAAATACTGCCTTTTTTGATCCAGCAGGCGGCGGGGACCCAGTGTTATATCAGCACTTATTT
>FTP62_1109_6008_19632
ACTTTCAAGTATTCAATACCACCCTGGTGCGAGCGTAGATTTAGCCATTTTTAGCTTGCACATAGCTGGGGTTTCATCAATTGCTGGTTCTATTAATTTTATTACAACAGTTATAAATATGCGAGCGCCGGGTATGTACATGCACAGAATGCCTTTGTTTGCTTGAGCAGTTTTTATTACTTCGTGACTATTAGTTTTATCACTACCAGTTTTAGCTGGGGCTATTACTATGTTATTAACCGATAGAAATTTAAATACTGCTTTTTTTGATCCAGCAGGCGGCGGGGATCCGGTATTATATCAGCACTTATTT
>FTP62_2101_19163_11479
ACTTTCAAGTATTCAATACCACCCTGGTGCGAGCGTAGATTTAGCTATTTTTAGCTTGCACATAGCTGGGGTTTCATCAATTGCTGGTTCTATCAATTTTATTACAACCGTTATAAATATGCGAGCGCCGGGTATGTACATGCACAGAATGCCTTTGTTTGCTTGAGCAGTTTTTATTACTTCGTGATTATTAGTTTTATCACTACCAGTTTTGGCTGGGGCTATTACCATGTTATTAACCGATAGAAATTTAAATACTGCTTTTTTTGATCCAGCAGGCGGCGGGGACCCAGTGTTATATCAGCACTTATTT
>FTP62_2106_27068_10209
ACTTTCAAGTATTCAATACCACCCTGGTGCGAGCGTAGATTTAGCCATTTTTAGCTTGCACATAGCTGGGGTTTCATCAATTGCTGGTTCTATTAATTTTATTACAACAGTTATAAATATGCGAGCGCCGGGTATGTACATGCACAGAATGCCTTTGTTTGCTTGAGCAGTTTTTATTACTTCGTGACTATTAGTTTTATCACTACCAGTTTTAGCTGGGGCTATTACTATGTTATTAACCGATAGAAATTTAAATACTGCTTTTTTTGATCCAGCAGGAGGCGGGGATCCGGTATTATATCAGCACTTATTT
>FTP62_2113_12170_13025
ACTCTCAAGCATTCAATACCACCCTGGTGCGAGCGTAGATTTAGCCATTTTTAGCTTGCACATAGCTGGGGTTTCATCAATTGCAGGTTCTATTAATTTTATTACAACAGTTATAAATATGCGAGCGCCGGGTATGTACATGCACAGAATGCCTTTGTTTGCTTGAGCAGTTTTTATTACTTCGTGATTATTAGTTTTATCACTACCAGTTTTAGCTGGGGCTATTACTATGTTATTAACCGATAGAAATTTAAATACTGCCTTTTTTGATCCAGCAGGTGGCGGGGATCCGGTACTATATCAGCACCTATTT
>FTP62_1103_18750_26042
ACTTTCAAGTATTCAATACCACCCTGGTGCGAGCGTAGATTTAGCCATTTTTAGCTTGCACATAGCTGGGGTTTCATCAATTGCTGGTTCTATTAATTTTATTACAACAGTTATAAATATGCGAGCGCCGGGTATGTACATGCACAGAATGCCTTTGTTTGCTTGAGCAGTTTTTATTACTTCGTGACTATTAGTTTTATCACTACCAGTTTTAGCTGGGGCTATTACTATGTTATTAACCGATAGAAATTTAAATACTGCTTTTTTTGATCCAGCAGGAGGCGGGGATCCGGTATTATATCAGCACTTATTT
>FTP62_1103_23613_13712
ACTTTCAAGTATTCAATACCACCCTGGTGCGAGCGTAGATTTAGCTATTTTTAGCTTGCACATAGCTGGGGTTTCATCAATTGCTGGCTCTATCAATTTTATTACAACCGTTATAAACATGCGAGCGCCGGGTATGTACATGCACAGAATGCCTTTGTTTGCTTGAGCAGTTTTTATTACTTCGTGATTATTAGTTTTATCACTACCAGTTTTGGCTGGGGCTATTACCATGTTATTAACCGATAGAAATTTAAATACTGCCTTTTTTGATCCAGCAGGCGGCGGGGACCCAGTGTTATATCAGCCCTTATTT
>FTP62_1108_11204_21835
ACTTTCAAGTATTCAATACCACCCTGGTGCGAGCGTAGATTTAGCTATTTTTAGCTTGCACATAGCTGGGGTTTCATCAATTGCTGGTTCTATCAATTTTATTACAACCGTTATAAATATGCGAGCGCCGGGTATGTACATGCACAGAATGCCTTTGTTTGCTTGAGCAGTTTTTATTACTTCGTGATTATTAGTTTTATCACTACCAGTTTTGGCTGGGGCTATTACCATGTTATTAACCGATAGAAATTTAAATACTGCTTTTTTTGATCCAGCAGGCGGCGGGGACCCAGTGTTATATCAGCACTTATTT
>FTP62_1109_27529_20407
ACTATCTAGTGTCCAATATCACCCAGGAGCAAGCGTTGATTTGGCTATCTTTAGCCTTCACATCGCGGGTGTTTCTTCAATCGCAGGTGCAATTAATTTCATAACTACTGTAATCAACATGCGAGCACCAGGCATGTACATGCACAGAATGCCGTTATTCGGCTGAGCGGTGTTTATTACAGCATTTCTTTTATTACTTTCGCTTCCAGTACTTGCAGGTGCAATTACCATGTTGTTAACAGATCGAAACCTAAACACGGCCTTTTTTGACCCAGCAGGTGGCGGCGATCCCGTATTATACCAACATTTGTTT
>FTP62_2109_2527_14413
ACTTTCAAGTATTCAATACCACCCTGGTGCGAGCGTAGATTTAGCCATTTTTAGCTTGCACATAGCTGGGGTTTCATCAATAGCTGGTTCTATTAATTTTATTACAACAGTTATAAATATGCGAGCACCGGGTATGTACATGCACAGAATGCCTTTGTTTGCTTGAGCAGTTTTTATTACTTCGTGATTATTAGTTTTATCGCTACCAGTTTTAGCTGGGGCTATTACTATGTTATTAACCGATCGAAATTTAAATACTGCCTTTTTTGATCCAGCAGGCGGCGGGGATCCGGTACTATATCAGCACTTATTT
>FTP62_2113_26872_12591
ACTTTCAAGTATTCAATACCACCCTGGTGCGAGCGTAGATTTAGCTATTTTTAGCTTGCACATAGCTGGGGTTTCATCAATTGCTGGTTCTATCAATTTTATTACAACCGTTATAAACATGCGAGCGCCGGGTATGTACATGCACAGAATGCCTTTGTTTGCTTGAGCAGTTTTTATTACTTCGTGATTATTAGTTTTATCACTACCAGTTTTGGCTGGGGCTATTACCATGTTATTAACCGATAGAAATTTAAATACTGCCTTTTTTGATCCAGCAGGCGGCGGGGACCCAGTGTTATATCAGCACTTATTT
>FTP62_1110_11627_21202
ACTATCTAGTGTCCAATATCACCCAGGAGCAAGCGTTGATTTGGCTATCTTTAGCCTTCACATCGCGGGTGTTTCTTCAATCGCAGGTGCAATTAATTTCATAACTACTGTAATCAACATGCGAGCACCAGGCATGTACATGCACAGAATGCCGTTATTCGGCTGAGCGGTGTTTATTACAGCATTTCTTTTATTACTTTCGCTTCCAGTACTTGCAGGTGCAATTACCATGTTGTTAACAGATCGAAATCTAAACACGGCCTTTTTTGACCCAGCAGGTGGCGGCGATCCCGTATTATACCAACATTTGTTT
>FTP62_1111_5133_14815
ACTTTCAAGTATTCAATACCACCCTGGTGCGAGCGTAGATTTAGCTATTTTTAGCTTGCACATAGCTGGGGTTTCATCAATTGCTGGTTCTATCAATTTTATTACAACCGTTATAAATATGCGAGCGCCGGGTATGTACATGCACAGAATGCCTTTGTTTGCTTGAGCAGTTTTTATTACTTCGTGATTATTAGTTTTATCACTACCAGTTTTGGCTGGGGCTATTACCATGTTATTAACCGATAGAAATTTAAATACTGCTTTTTTTGATCCAGCAGGCGGCGGGGACCCAGTGTTATATCAGCACTTATTT
>FTP62_1114_19661_22840
ACTTTCAGGTATTCAATACCACCCTGGTGCGAGCGTAGATTTAGCCATTTTTAGCTTGCACATAGCTGGGGTTTCATCAATTGCTGGTTCTATTAATTTTATTACAACAGTTATAAATATGCGAGCACCGGGTATGTACATGCACAGAATGCCTTTGTTTGCTTGAGCAGTTTTTATTACTTCGTGATTATTAGTTTTATCGCTACCAGTTTTAGCTGGGGCTATTACTATGTTATTAACCGATCGAAATTTAAATACTGCCTTTTTTGATCCAGCAGGCGGCGGGGATCCGGTACTATATCAGCACTTATTT
>FTP62_2104_2043_13204
ACTATCTAGTGTCCAATATCACCCAGGAGCAAGCGTTGATTTGGCTATCTTTAGCCTTCACATCGCGGGTGTTTCTTCAATCGCAGGTGCAATTAATTTCATAACTACTGTAATCAACATGCGAGCACCAGGCATGTACATGCACAGAATGCCGTTATTCGGCTGAGCGGTGTTTATTACAGCATTTCTTTTATTACTTTCGCTTCCAGTACTTGCAGGTGCAATTACCATGTTGTTAACAGATCGAAACCTAAACACGGCCTTTTTTGACCCATCAGGTGGCGGTGATCCCGTATTATACCACCATTTGTTT
>FTP62_2105_5226_18615
ACTATCTAGTGTCCAATATCACCCAGGAGCAAGCGTTGATTTGGCTATCTTTAGCCTTCACATCGCGGGTGTTTCTTCAATCGCAGGTGCAATTAATTTCATAACTACTGTAATCAACATGCGAGCACCAGGCATGTACATGCACAGAATGCCGTTATTCGGCTGAGCGGTGTTTATTACAGCATTTCTTTTATTACTTTCGCTTCCAGTACTTGCAGGTGCAATTACCATGTTGTTAACAGATCGAAACCTAAACACGGCCTTTTTTGACCCAGCAGGTGGCGGAGATCCCGTATTATACCAACATTTGTTT
>FTP62_2108_8548_22087
ACTTTCAAGTATTCAATACCACCCTGGTGCGAGCGTAGATTTAGCTATTTTTAGCTTGCACATAGCTGGGGTTTCATCAATTGCTGGTTCTATCAATTTTATTACAACCGTTATAAATATGCGAGCGCCGGGTATGTACATGCACAGAATGCCTTTGTTTGCTTGAGCAGTTTTTATTACTTCGTGATTATTAGTTTTATCACTACCAGTTTTGGCTGGGGCTATTACCATGTTATTAACCGATAGAAATTTAAATACTGCCTTTTTTGATCCAGCAGGCGGCGGGGACCCAGTGTTATATCAGCACTTATTT
>FTP62_2102_21772_25896
TATCCAGTGTCCAATATCACCCGGGAGCAAGTGTTGATTTGGCTATCTTTAGCCTTCATATCGCGGGTGTTTCCTCAATCGCAGGTGCAATTAATTTCATAACTACGGTAATCAATATGCGAGCACCGGGCATGTACATGCACAGAATGCCTTTATTCGGTTGAGCGGTGTTTATTACTGCATTTCTTTTACTACTTTCGCTACCAGTACTTGCGGGCGCAATTACCATGTTGTTAACAGACCGAAACCTAAACACTGCCTTTTTTGACCCGGCAGGTGGCGGCGATCCCGTATTATATCAACACTTATTT
>Jamaica_01__000088225
cctatccagtgtccaatatcacccgggagcaagtgttgatttggctatctttagccttcatatcgcgggtgtttcttcaatcgcaggtgcaattaatttcataactacggtaatcaatatgcgagcaccgggcatgtacatgcacagaatgcctttattcggttgagcggtgtttattactgcatttcttttactactttcgctaccagtacttgcgggcgcaattaccatgttgttaacagaccgaaacctaaacactgccttttttgacccggcaggtggcggcgatcccgtattatatcaacacttattt
>Jamaica_02__000088225
cctatccagtgtccaatatcacccgggagcaagtgttgatttggctatctttagccttcatatcgcgggtgtttcttcaatcgcaggtgcaattaatttcataactacggtaatcaatatgcgagcaccgggcatgtacatgcacagaatgcctttattcggttgagcggtgtttattactgcatttcttttactactttcgctaccagtacttgcgggcgcaattaccatgttgttaacagaccgaaacctaaacactgccttttttgacccggcaggtggcggcgatcccgtattatatcaacacttattt
>Jamaica_03__000088225
cctatccagtgtccaatatcacccgggagcaagtgttgatttggctatctttagccttcatatcgcgggtgtttcttcaatcgcaggtgcaattaatttcataactacggtaatcaatatgcgagcaccgggcatgtacatgcacagaatgcctttattcggttgagcggtgtttattactgcatttcttttactactttcgctaccagtacttgcgggcgcaattaccatgttgttaacagaccgaaacctaaacactgccttttttgacccggcaggtggcggcgatcccgtattatatcaacacttattt
>Jamaica_05__000706996
attagcgagtattcagtaccatccgggggctagcgtagatcttgctattttcagtcttcacatagcgggagtgtcatccatagcgggagctataaattttattaccactgttataaatatgcgagcaccgggtatgtattttcaccgaaccccgttgttcgtgtgggccgtttttattacagccttcttgttgttgctttctttaccggttttggcgggtgctattactatgctgctaacggaccgtaatttgaatacctcgttttttgacccaacggggggaggtgatcctgtactgtatcaacaccttttt
>Jamaica_07__000088225
cctatccagtgtccaatatcacccgggagcaagtgttgatttggctatctttagccttcatatcgcgggtgtttcttcaatcgcaggtgcaattaatttcataactacggtaatcaatatgcgagcaccgggcatgtacatgcacagaatgcctttattcggttgagcggtgtttattactgcatttcttttactactttcgctaccagtacttgcgggcgcaattaccatgttgttaacagaccgaaacctaaacactgccttttttgacccggcaggtggcggcgatcccgtattatatcaacacttattt
>Jamaica_07__000706996
attagcgagtattcagtaccatccgggggctagcgtagatcttgctattttcagtcttcacatagcgggagtgtcatccatagcgggagctataaattttattaccactgttataaatatgcgagcaccgggtatgtattttcaccgaaccccgttgttcgtgtgggccgtttttattacagccttcttgttgttgctttctttaccggttttggcgggtgctattactatgctgctaacggaccgtaatttgaatacctcgttttttgacccaacggggggaggtgatcctgtactgtatcaacaccttttt
>Jamaica_08__000088225
cctatccagtgtccaatatcacccgggagcaagtgttgatttggctatctttagccttcatatcgcgggtgtttcttcaatcgcaggtgcaattaatttcataactacggtaatcaatatgcgagcaccgggcatgtacatgcacagaatgcctttattcggttgagcggtgtttattactgcatttcttttactactttcgctaccagtacttgcgggcgcaattaccatgttgttaacagaccgaaacctaaacactgccttttttgacccggcaggtggcggcgatcccgtattatatcaacacttattt
>Jamaica_08__000399576
ttatcaagtgtgcagtaccatccaggagctagcgttgatttagcgatatttagccttcacattgcaggtatttcttctattgcaggtgccataaactttatcacaacagtaattaacatgcgagctcctggcatgtatatgcatcgaatgccactatttggttgggcggtatttattacagcattccttttattgctatctttaccagtccttgctggcgcaattaccatgttgttaacagaccgtaaccttaacacggccttttttgatccagcaggcggcggtgatcctgtattgtatcagcacctcttt
>Jamaica_09__000399576
ttatcaagtgtgcagtaccatccaggagctagcgttgatttagcgatatttagccttcacattgcaggtatttcttctattgcaggtgccataaactttatcacaacagtaattaacatgcgagctcctggcatgtatatgcatcgaatgccactatttggttgggcggtatttattacagcattccttttattgctatctttaccagtccttgctggcgcaattaccatgttgttaacagaccgtaaccttaacacggccttttttgatccagcaggcggcggtgatcctgtattgtatcagcacctcttt
>Jamaica_10__000088225
cctatccagtgtccaatatcacccgggagcaagtgttgatttggctatctttagccttcatatcgcgggtgtttcttcaatcgcaggtgcaattaatttcataactacggtaatcaatatgcgagcaccgggcatgtacatgcacagaatgcctttattcggttgagcggtgtttattactgcatttcttttactactttcgctaccagtacttgcgggcgcaattaccatgttgttaacagaccgaaacctaaacactgccttttttgacccggcaggtggcggcgatcccgtattatatcaacacttattt
>Jamaica_11__000045453
actttcaagtattcaataccaccctggtgcgagcgtagatttagccatttttagcctgcacatagctggggtttcatcaatcgctggttctattaattttattacaaccgttataaatatgcgagcgccgggtatgtacatgcacagaatgcctttgtttgcttgagcagtttttattacttcgtgattattagttttatcactaccagttttagctggggctattaccatgttattaaccgatagaaatttaaatactgctttttttgatccagcaggcggcggagatccggtattatatcagcacttattt
>Jamaica_11__000088225
cctatccagtgtccaatatcacccgggagcaagtgttgatttggctatctttagccttcatatcgcgggtgtttcttcaatcgcaggtgcaattaatttcataactacggtaatcaatatgcgagcaccgggcatgtacatgcacagaatgcctttattcggttgagcggtgtttattactgcatttcttttactactttcgctaccagtacttgcgggcgcaattaccatgttgttaacagaccgaaacctaaacactgccttttttgacccggcaggtggcggcgatcccgtattatatcaacacttattt
>Jamaica_12__000088225
cctatccagtgtccaatatcacccgggagcaagtgttgatttggctatctttagccttcatatcgcgggtgtttcttcaatcgcaggtgcaattaatttcataactacggtaatcaatatgcgagcaccgggcatgtacatgcacagaatgcctttattcggttgagcggtgtttattactgcatttcttttactactttcgctaccagtacttgcgggcgcaattaccatgttgttaacagaccgaaacctaaacactgccttttttgacccggcaggtggcggcgatcccgtattatatcaacacttattt
>Littlefair_1868
CACTATCAGGAAATATTGCACATTCCGGTGCATCAGTTGATTTAGCTATATTTAGTTTGCATATAGCTGGTTTAGCTTCAATTACAGGCTCAATAAATTTTATATGTACAATATTCAATATGCGTTCCTCAGGAATTTATATGTATAAATTATCTTTATTTGCTTGAGCAATTTTAATAACATCTGTTTTATTATTATTGTCATTACCAGTTTTAGCTGGAGCTATAACTATGTTATTGACTGATAGAAATTTTAATACGTCATTTTTTAGACCAGAAGCTGGAGGTGATATAATACTTTATCAACATTTATTT
>Littlefair_6288
CTTTATCTGGAAATATTGCACACTCAGGTGCATCAGTTGATTTAGCTATATTTAGTTTACATATAGCTGGTTTAGCTTCAATTACAGGTTCAATAAATTTTATATGTACTGTATTTAACATGCGTACTTCTGGTATTTATATGTATAAGTTACCATTATTTGCTTGAGCAATTTTAATAACATCTGTTTTATTATTATTATCATTACCTGTATTAGCTGGAGCTATAACAATGCTATTAACTGATAGAAATTTTAATACTTCATTTTTTAGACCAGAAGCTGGAGGTGATATAATTCTTTATCAACATTTATTT
>Littlefair_6475
CGCTTAGTGGCGCAATATCGCATTCCGGACCGTCAGTAGATTTGGCCATATTTAGTTTGCATCTCGCCGGGGCTTCGTCTATTTTGGGGGCAATAAATTTTATAACAACTATTATTAACATGAGGGCTAGGGGTCTAACCATGCGTCGATTACCGTTATTCGTCTGAACTATACTCGTAACTGCTGTTTTACTTTTGTTGTCTTTACCGGTGCTAGCAGCAGCAATAACTATGCTTTTAACTGATAGAAATCTTAACACTGTATTTTTCGATTATATGGGTGGCGGAGACCCTGTTTTGTATCAACATCTATTT
>PKN269_ASV513_280
GGTACTGGTTGAACAGTATACCCTCCACTTTCAAGCATTCAATACCACCCTGGTGCGAGCGTAGATTTAGCCATTTTCAGCTTGCACATAGCTGGGGTTTCATCAATTGCTGGTTCTATTAATTTTATTACAACAGTTATAAATATGCGAGCGCCGGGTATGTACATGCACAGAATGCCTTTGTTTGCTTGAGCAGTTTTTATTACTTCGTGATTATTAGTTTTATCACTACCAGTTTTAGCTGGGGCTATTACTATGTTATTAACCGATAGAAATTTAAATACTGCCTTTTTTGATCCAGCAGGCGGCGGGGATCCGGTACTATATCAGCACCTATTTTGATTCTTCGGCCACCCCGAAGTCTA
>PKN272_ASV1037_194
GGTACAGGTTGAACTGTTTATCCCCCACTTTCAAGCATTCAATACCACCCTGGTGCGAGCGTAGATTTAGCCATTTTCAGCTTGCACATAGCTGGGGTTTCATCAATTGCTGGTTCTATTAATTTTATTACAACAGTTATAAATATGCGAGCGCCGGGTATGTACATGCACAGAATGCCTTTGTTTGCTTGAGCAGTTTTTATTACTTCGTGATTATTAGTTTTATCACTACCAGTTTTAGCTGGGGCTATTACTATGTTATTAACCGATAGAAATTTAAATACTGCCTTTTTTGATCCAGCAGGCGGCGGGGATCCGGTACTATATCAGCACCTATTTTGATTCTTCGGCCACCCCGAAGTCTA
>PKN274_ASV2549_89
GGAACAGGTTGAACTGTTTATCCCCCACTTTCAAGCATTCAATACCACCCTGGTGCGAGCGTAGATTTAGCCATTTTCAGCTTGCACATAGCTGGGGTTTCATCAATTGCTGGTTCTATTAATTTTATTACAACAGTTATAAATATGCGAGCGCCGGGTATGTACATGCACAGAATGCCTTTGTTTGCTTGAGCAGTTTTTATTACTTCGTGATTATTAGTTTTATCACTACCAGTTTTAGCTGGGGCTATTACTATGTTATTAACCGATAGAAATTTAAATACTGCCTTTTTTGATCCAGCAGGCGGCGGGGATCCGGTACTATATCAGCACCTATTTTGGTTTTTCGGCCACCCCGAAGTCTA
>PKN343_ASV1174_178
GGAACTGGTTGAACAGTTTACCCCCCACTTTCAAGCATTCAATACCACCCTGGTGCGAGCGTAGATTTAGCCATTTTCAGCTTGCACATAGCTGGGGTTTCATCAATTGCTGGTTCTATTAATTTTATTACAACAGTTATAAATATGCGAGCGCCGGGTATGTACATGCACAGAATGCCTTTGTTTGCTTGAGCAGTTTTTATTACTTCGTGATTATTAGTTTTATCACTACCAGTTTTAGCTGGGGCTATTACTATGTTATTAACCGATAGAAATTTAAATACTGCCTTTTTTGATCCAGCAGGCGGCGGGGATCCGGTACTATATCAGCACCTATTTTGATTCTTCGGCCACCCCGAGGTCTA
>PKN346_ASV294_352
GGTACTGGTTGAACTGTTTACCCTCCACTTTCAAGCATTCAATACCACCCTGGTGCGAGCGTAGATTTAGCCATTTTCAGCTTGCACATAGCTGGGGTTTCATCAATTGCTGGTTCTATTAATTTTATTACAACAGTTATAAATATGCGAGCGCCGGGTATGTACATGCACAGAATGCCTTTGTTTGCTTGAGCAGTTTTTATTACTTCGTGATTATTAGTTTTATCACTACCAGTTTTAGCTGGGGCTATTACTATGTTATTAACCGATAGAAATTTAAATACTGCCTTTTTTGATCCAGCAGGCGGCGGGGATCCGGTACTATATCAGCACCTATTTTGATTCTTCGGCCACCCCGAGGTCTA
>PKN349_ASV1204_174
GGAACTGGATGAACTGTTTATCCCCCACTTTCAAGCATTCAATACCACCCTGGTGCGAGCGTAGATTTAGCCATTTTCAGCTTGCACATAGCTGGGGTTTCATCAATTGCTGGTTCTATTAATTTTATTACAACAGTTATAAATATGCGAGCGCCGGGTATGTACATGCACAGAATGCCTTTGTTTGCTTGAGCAGTTTTTATTACTTCGTGATTATTAGTTTTATCACTACCAGTTTTAGCTGGGGCTATTACTATGTTATTAACCGATAGAAATTTAAATACTGCCTTTTTTGATCCAGCAGGCGGCGGGGATCCGGTACTATATCAGCACCTATTTTGATTCTTCGGCCACCCCGAAGTCTA
>T1-COI_ASV14894_12
GGAACTGGATGAACAGTATATCCCCCATTAGCTAGCATTCAGTACCATCCTGGAGCTAGCGTGGACCTAGCCATTTTTAGTTTACATATTGCGGGGGTGTCTTCTATAGCGGGAGCTATAAATTTTATTACAACTGTAATAAACATGCGCGCGCCGGGTTTATACTTTCACCGAACACCTCTTTTTGTTTGAGCGGTTTTTATTACCGCTTTCTTATTGTTGCTGTCGTTGCCCGTTTTCGCTGGCGCTATAACAATGTTGTTGACAGATCGTAATTTAAACACAACCTTTTTTGATCCTAGTGGAGGAGGAGACCCAGTAATGTATCAACATCTTTTTTGATTTTTTGGCCACCCCGAAGTCTA
>TurksCaicos_02__000045453
actttcaagtattcaataccaccctggtgcgagcgtagatttagccatttttagcctgcacatagctggggtttcatcaatcgctggttctattaattttattacaaccgttataaatatgcgagcgccgggtatgtacatgcacagaatgcctttgtttgcttgagcagtttttattacttcgtgattattagttttatcactaccagttttagctggggctattaccatgttattaaccgatagaaatttaaatactgctttttttgatccagcaggcggcggagatccggtattatatcagcacttattt
>TurksCaicos_02__002647940
actttcaagtatccaataccaccctggtgcgagcgtagatttagccatttttagcttgcacatagctggggtttcatcaattgctggttctattaattttattacaacagttataaatatgcgagcaccgggtatgtacatgcacagaatgcctttgtttgcttgagcagtttttattacttcgtgactattagttttatcgctaccagttttagctggggctattactatgttattaaccgatcgaaatttaaatactgccttttttgatccagcaggcggcggggatccggtactatatcagcacttattt
>TurksCaicos_02__000088225
cctatccagtgtccaatatcacccgggagcaagtgttgatttggctatctttagccttcatatcgcgggtgtttcttcaatcgcaggtgcaattaatttcataactacggtaatcaatatgcgagcaccgggcatgtacatgcacagaatgcctttattcggttgagcggtgtttattactgcatttcttttactactttcgctaccagtacttgcgggcgcaattaccatgttgttaacagaccgaaacctaaacactgccttttttgacccggcaggtggcggcgatcccgtattatatcaacacttattt
>TurksCaicos_02__000399576
ttatcaagtgtgcagtaccatccaggagctagcgttgatttagcgatatttagccttcacattgcaggtatttcttctattgcaggtgccataaactttatcacaacagtaattaacatgcgagctcctggcatgtatatgcatcgaatgccactatttggttgggcggtatttattacagcattccttttattgctatctttaccagtccttgctggcgcaattaccatgttgttaacagaccgtaaccttaacacggccttttttgatccagcaggcggcggtgatcctgtattgtatcagcacctcttt
>TurksCaicos_03__000045453
actttcaagtattcaataccaccctggtgcgagcgtagatttagccatttttagcctgcacatagctggggtttcatcaatcgctggttctattaattttattacaaccgttataaatatgcgagcgccgggtatgtacatgcacagaatgcctttgtttgcttgagcagtttttattacttcgtgattattagttttatcactaccagttttagctggggctattaccatgttattaaccgatagaaatttaaatactgctttttttgatccagcaggcggcggagatccggtattatatcagcacttattt
>TurksCaicos_04__000548771
actttcaagcattcaatatcaccctggtgcgagcgtcgatttagcaatttttagcttgcatatagctggggtttcatcaattgctggttctattaattttattacaacagttataaatatgcgagcgccgggtatgtatatgcacagaatgcctttgtttgcctgagcagtttttattacttcgtgattattagttttatcactaccagttttagctggagctattaccatgctattaaccgatcgaaatttaaatactgccttttttgatccagcagggggcggggacccagtgttatatcagcacttgttt
>TurksCaicos_05__000045453
actttcaagtattcaataccaccctggtgcgagcgtagatttagccatttttagcctgcacatagctggggtttcatcaatcgctggttctattaattttattacaaccgttataaatatgcgagcgccgggtatgtacatgcacagaatgcctttgtttgcttgagcagtttttattacttcgtgattattagttttatcactaccagttttagctggggctattaccatgttattaaccgatagaaatttaaatactgctttttttgatccagcaggcggcggagatccggtattatatcagcacttattt
>TurksCaicos_05__002647940
actttcaagtatccaataccaccctggtgcgagcgtagatttagccatttttagcttgcacatagctggggtttcatcaattgctggttctattaattttattacaacagttataaatatgcgagcaccgggtatgtacatgcacagaatgcctttgtttgcttgagcagtttttattacttcgtgactattagttttatcgctaccagttttagctggggctattactatgttattaaccgatcgaaatttaaatactgccttttttgatccagcaggcggcggggatccggtactatatcagcacttattt
>TurksCaicos_05__000088225
cctatccagtgtccaatatcacccgggagcaagtgttgatttggctatctttagccttcatatcgcgggtgtttcttcaatcgcaggtgcaattaatttcataactacggtaatcaatatgcgagcaccgggcatgtacatgcacagaatgcctttattcggttgagcggtgtttattactgcatttcttttactactttcgctaccagtacttgcgggcgcaattaccatgttgttaacagaccgaaacctaaacactgccttttttgacccggcaggtggcggcgatcccgtattatatcaacacttattt
>TurksCaicos_05__000399576
ttatcaagtgtgcagtaccatccaggagctagcgttgatttagcgatatttagccttcacattgcaggtatttcttctattgcaggtgccataaactttatcacaacagtaattaacatgcgagctcctggcatgtatatgcatcgaatgccactatttggttgggcggtatttattacagcattccttttattgctatctttaccagtccttgctggcgcaattaccatgttgttaacagaccgtaaccttaacacggccttttttgatccagcaggcggcggtgatcctgtattgtatcagcacctcttt
>TurksCaicos_06__000045453
actttcaagtattcaataccaccctggtgcgagcgtagatttagccatttttagcctgcacatagctggggtttcatcaatcgctggttctattaattttattacaaccgttataaatatgcgagcgccgggtatgtacatgcacagaatgcctttgtttgcttgagcagtttttattacttcgtgattattagttttatcactaccagttttagctggggctattaccatgttattaaccgatagaaatttaaatactgctttttttgatccagcaggcggcggagatccggtattatatcagcacttattt
>TurksCaicos_06__002647940
actttcaagtatccaataccaccctggtgcgagcgtagatttagccatttttagcttgcacatagctggggtttcatcaattgctggttctattaattttattacaacagttataaatatgcgagcaccgggtatgtacatgcacagaatgcctttgtttgcttgagcagtttttattacttcgtgactattagttttatcgctaccagttttagctggggctattactatgttattaaccgatcgaaatttaaatactgccttttttgatccagcaggcggcggggatccggtactatatcagcacttattt
>TurksCaicos_06__000399576
ttatcaagtgtgcagtaccatccaggagctagcgttgatttagcgatatttagccttcacattgcaggtatttcttctattgcaggtgccataaactttatcacaacagtaattaacatgcgagctcctggcatgtatatgcatcgaatgccactatttggttgggcggtatttattacagcattccttttattgctatctttaccagtccttgctggcgcaattaccatgttgttaacagaccgtaaccttaacacggccttttttgatccagcaggcggcggtgatcctgtattgtatcagcacctcttt
>TurksCaicos_07__000045453
actttcaagtattcaataccaccctggtgcgagcgtagatttagccatttttagcctgcacatagctggggtttcatcaatcgctggttctattaattttattacaaccgttataaatatgcgagcgccgggtatgtacatgcacagaatgcctttgtttgcttgagcagtttttattacttcgtgattattagttttatcactaccagttttagctggggctattaccatgttattaaccgatagaaatttaaatactgctttttttgatccagcaggcggcggagatccggtattatatcagcacttattt
>TurksCaicos_08__000045453
actttcaagtattcaataccaccctggtgcgagcgtagatttagccatttttagcctgcacatagctggggtttcatcaatcgctggttctattaattttattacaaccgttataaatatgcgagcgccgggtatgtacatgcacagaatgcctttgtttgcttgagcagtttttattacttcgtgattattagttttatcactaccagttttagctggggctattaccatgttattaaccgatagaaatttaaatactgctttttttgatccagcaggcggcggagatccggtattatatcagcacttattt
>TurksCaicos_09__000045453
actttcaagtattcaataccaccctggtgcgagcgtagatttagccatttttagcctgcacatagctggggtttcatcaatcgctggttctattaattttattacaaccgttataaatatgcgagcgccgggtatgtacatgcacagaatgcctttgtttgcttgagcagtttttattacttcgtgattattagttttatcactaccagttttagctggggctattaccatgttattaaccgatagaaatttaaatactgctttttttgatccagcaggcggcggagatccggtattatatcagcacttattt
>TurksCaicos_09__002647940
actttcaagtatccaataccaccctggtgcgagcgtagatttagccatttttagcttgcacatagctggggtttcatcaattgctggttctattaattttattacaacagttataaatatgcgagcaccgggtatgtacatgcacagaatgcctttgtttgcttgagcagtttttattacttcgtgactattagttttatcgctaccagttttagctggggctattactatgttattaaccgatcgaaatttaaatactgccttttttgatccagcaggcggcggggatccggtactatatcagcacttattt
>TurksCaicos_09__000548771
actttcaagcattcaatatcaccctggtgcgagcgtcgatttagcaatttttagcttgcatatagctggggtttcatcaattgctggttctattaattttattacaacagttataaatatgcgagcgccgggtatgtatatgcacagaatgcctttgtttgcctgagcagtttttattacttcgtgattattagttttatcactaccagttttagctggagctattaccatgctattaaccgatcgaaatttaaatactgccttttttgatccagcagggggcggggacccagtgttatatcagcacttgttt
>TurksCaicos_09__000088225
cctatccagtgtccaatatcacccgggagcaagtgttgatttggctatctttagccttcatatcgcgggtgtttcttcaatcgcaggtgcaattaatttcataactacggtaatcaatatgcgagcaccgggcatgtacatgcacagaatgcctttattcggttgagcggtgtttattactgcatttcttttactactttcgctaccagtacttgcgggcgcaattaccatgttgttaacagaccgaaacctaaacactgccttttttgacccggcaggtggcggcgatcccgtattatatcaacacttattt
>TurksCaicos_09__000399576
ttatcaagtgtgcagtaccatccaggagctagcgttgatttagcgatatttagccttcacattgcaggtatttcttctattgcaggtgccataaactttatcacaacagtaattaacatgcgagctcctggcatgtatatgcatcgaatgccactatttggttgggcggtatttattacagcattccttttattgctatctttaccagtccttgctggcgcaattaccatgttgttaacagaccgtaaccttaacacggccttttttgatccagcaggcggcggtgatcctgtattgtatcagcacctcttt
>TurksCaicos_14__000045453
actttcaagtattcaataccaccctggtgcgagcgtagatttagccatttttagcctgcacatagctggggtttcatcaatcgctggttctattaattttattacaaccgttataaatatgcgagcgccgggtatgtacatgcacagaatgcctttgtttgcttgagcagtttttattacttcgtgattattagttttatcactaccagttttagctggggctattaccatgttattaaccgatagaaatttaaatactgctttttttgatccagcaggcggcggagatccggtattatatcagcacttattt
>TurksCaicos_15__000045453
actttcaagtattcaataccaccctggtgcgagcgtagatttagccatttttagcctgcacatagctggggtttcatcaatcgctggttctattaattttattacaaccgttataaatatgcgagcgccgggtatgtacatgcacagaatgcctttgtttgcttgagcagtttttattacttcgtgattattagttttatcactaccagttttagctggggctattaccatgttattaaccgatagaaatttaaatactgctttttttgatccagcaggcggcggagatccggtattatatcagcacttattt
>TurksCaicos_18__000045453
actttcaagtattcaataccaccctggtgcgagcgtagatttagccatttttagcctgcacatagctggggtttcatcaatcgctggttctattaattttattacaaccgttataaatatgcgagcgccgggtatgtacatgcacagaatgcctttgtttgcttgagcagtttttattacttcgtgattattagttttatcactaccagttttagctggggctattaccatgttattaaccgatagaaatttaaatactgctttttttgatccagcaggcggcggagatccggtattatatcagcacttattt
>TurksCaicos_18__000088225
cctatccagtgtccaatatcacccgggagcaagtgttgatttggctatctttagccttcatatcgcgggtgtttcttcaatcgcaggtgcaattaatttcataactacggtaatcaatatgcgagcaccgggcatgtacatgcacagaatgcctttattcggttgagcggtgtttattactgcatttcttttactactttcgctaccagtacttgcgggcgcaattaccatgttgttaacagaccgaaacctaaacactgccttttttgacccggcaggtggcggcgatcccgtattatatcaacacttattt
