# Supplementary material for: A novel taxonomic database for eukaryotic mitochondrial cytochrome oxidase subunit I gene (eKOI), with a focus on protists diversity
Source: Database (Oxford). 2025 Sep 24;2025:baaf057. doi: 10.1093/database/baaf057 (PMC12462617; doi:10.1093/database/baaf057)
Supplement: baaf057_Supplemental_File [file baaf057_supplemental_file.zip › 3_ASV_metabarcoding/cercozoa_OTUs.csv]

Sequence Name	OTU
Bahamas01__000045453	1
Bahamas02__000045453	1
Bahamas03__000045453	1
Bahamas06__000045453	1
Bahamas08__000045453	1
Bahamas09__000045453	1
Bahamas10__000045453	1
Bahamas11__000045453	1
Bahamas14__000045453	1
Belize_01__000045453	1
Belize_02__000045453	1
Belize_06__000045453	1
Belize_07__000045453	1
Belize_08__000045453	1
BVI01__000045453	1
BVI02__000045453	1
BVI04__000045453	1
BVI05__000045453	1
BVI06__000045453	1
BVI07__000045453	1
BVI09__000045453	1
BVI10__000045453	1
BVI11__000045453	1
BVI12__000045453	1
BVI13__000045453	1
Jamaica_11__000045453	1
TurksCaicos_02__000045453	1
TurksCaicos_03__000045453	1
TurksCaicos_05__000045453	1
TurksCaicos_06__000045453	1
TurksCaicos_07__000045453	1
TurksCaicos_08__000045453	1
TurksCaicos_09__000045453	1
TurksCaicos_14__000045453	1
TurksCaicos_15__000045453	1
TurksCaicos_18__000045453	1
Bahamas01__002647940	2
Bahamas03__002647940	2
Bahamas06__002647940	2
Bahamas08__002647940	2
Bahamas10__002647940	2
Bahamas14__002647940	2
BVI01__002647940	2
BVI02__002647940	2
BVI04__002647940	2
BVI05__002647940	2
BVI06__002647940	2
BVI07__002647940	2
BVI08__002647940	2
BVI09__002647940	2
BVI10__002647940	2
BVI11__002647940	2
BVI12__002647940	2
BVI13__002647940	2
TurksCaicos_02__002647940	2
TurksCaicos_05__002647940	2
TurksCaicos_06__002647940	2
TurksCaicos_09__002647940	2
Belize_01__000088225	3
Belize_02__000088225	3
Belize_03__000088225	3
Belize_05__000088225	3
Belize_06__000088225	3
Belize_07__000088225	3
Belize_08__000088225	3
BVI01__000088225	3
BVI02__000088225	3
BVI03__000088225	3
BVI04__000088225	3
BVI05__000088225	3
BVI06__000088225	3
BVI07__000088225	3
BVI08__000088225	3
BVI09__000088225	3
BVI10__000088225	3
BVI11__000088225	3
BVI12__000088225	3
BVI13__000088225	3
Jamaica_01__000088225	3
Jamaica_02__000088225	3
Jamaica_03__000088225	3
Jamaica_07__000088225	3
Jamaica_08__000088225	3
Jamaica_10__000088225	3
Jamaica_11__000088225	3
Jamaica_12__000088225	3
TurksCaicos_02__000088225	3
TurksCaicos_05__000088225	3
TurksCaicos_09__000088225	3
TurksCaicos_18__000088225	3
Belize_01__000399576	4
Belize_02__000399576	4
Belize_03__000399576	4
Belize_06__000399576	4
Belize_07__000399576	4
Belize_08__000399576	4
BVI05__000399576	4
BVI06__000399576	4
BVI09__000399576	4
Jamaica_08__000399576	4
Jamaica_09__000399576	4
TurksCaicos_02__000399576	4
TurksCaicos_05__000399576	4
TurksCaicos_06__000399576	4
TurksCaicos_09__000399576	4
Belize_02__000706996	5
Belize_03__000706996	5
BVI01__000706996	5
BVI02__000706996	5
BVI04__000706996	5
BVI05__000706996	5
BVI06__000706996	5
BVI07__000706996	5
BVI08__000706996	5
BVI09__000706996	5
BVI10__000706996	5
BVI11__000706996	5
BVI12__000706996	5
BVI13__000706996	5
Jamaica_05__000706996	5
Jamaica_07__000706996	5
BVI02__000548771	6
TurksCaicos_04__000548771	6
TurksCaicos_09__000548771	6
C6-3-COI_ASV16946_4	7
T1-COI_ASV14894_12	7
COI_21_555_S60_Sediment_Offshore_1_613	8
COI_21_558_S63_Sediment_Offshore_1_81	8
COI_21_558_S63_Sediment_Offshore_1_750	8
COI_24_250_S75_Sediment_Offshore_1_799	8
COI_24_251_S76_Sediment_Offshore_1_1801	8
COI_24_558_S84_Sediment_Offshore_1_1419	8
COI_21_556_S61_Sediment_Offshore_1_854	9
COI_23_558_S51_Sediment_Offshore_1_32	10
COI_24_243_S67_Sediment_Offshore_1_692	10
COI_24_250_S75_Sediment_Offshore_1_1816	10
COI_24_558_S84_Sediment_Offshore_1_950	10
COI_24_558_S84_Sediment_Offshore_1_991	10
COI_24_246_S71_Sediment_Offshore_1_1083	11
COI_24_250_S75_Sediment_Offshore_1_1772	12
FTP62_2102_21902_16893	13
FTP62_2114_18427_12545	13
FTP62_1109_22711_17593	13
FTP62_2101_19163_11479	13
FTP62_1103_23613_13712	13
FTP62_1108_11204_21835	13
FTP62_2113_26872_12591	13
FTP62_1111_5133_14815	13
FTP62_2108_8548_22087	13
FTP62_2105_19678_26145	14
FTP62_1101_9234_23712	14
FTP62_1109_6008_19632	14
FTP62_2106_27068_10209	14
FTP62_2113_12170_13025	14
FTP62_1103_18750_26042	14
FTP62_2109_2527_14413	14
FTP62_1114_19661_22840	14
FTP62_1109_27529_20407	15
FTP62_1110_11627_21202	15
FTP62_2104_2043_13204	15
FTP62_2105_5226_18615	15
FTP62_2102_21772_25896	16
Littlefair_1868	17
Littlefair_6288	18
Littlefair_6475	19
PKN269_ASV513_280	20
PKN272_ASV1037_194	20
PKN274_ASV2549_89	20
PKN343_ASV1174_178	20
PKN346_ASV294_352	20
PKN349_ASV1204_174	20
