# Supplementary material for: A novel taxonomic database for eukaryotic mitochondrial cytochrome oxidase subunit I gene (eKOI), with a focus on protists diversity
Source: Database (Oxford). 2025 Sep 24;2025:baaf057. doi: 10.1093/database/baaf057 (PMC12462617; doi:10.1093/database/baaf057)
Supplement: baaf057_Supplemental_File [file baaf057_supplemental_file.zip › 3_ASV_metabarcoding/chlorophyta.fasta]

>A1-2-COI_ASV11796_25
GGAACTGGTTGAACTGTATATCCACCTTTAGCGAGTATAGAAGCACATTCTGGAGGATCTGTTGATTTAGCTATTTTCAGTTTACATTTAGCAGGAGCATCATCTATTTTAGGTGCAATGAATTTTATTACAACCGTAATAAATATGAGAACACCTGGATTACATATGCATAGAATTCCTTTATTTGTATGAGCTATTTTCATTACAGCTGTATTATTATTATTAGCAGTACCTGTATTAGCAGGAGCTATTACAATGTTATTAACAGATAGAAATTTTAATACTAGTTTTTTTGATCCAGCAGGTGGTGGAGATCCAATTTTATATCAACATTTATTTTGATTTTTTGGCCATCCCGAGGTCTA
>A1-2-COI_ASV13738_16
GGTACTGGATGAACAGTTTATCCGCCTTTATCAGGTATCATTGCTCATTCTGGAGGAGCTGTTGATCTTGCTATCTTCAGTTTACACTTATCTGGAGCAGCTTCAATTTTAGGTGCAATTAATTTTATTTGTACCATTGTTAACATGAGAACTGAAAGTCTTCCGTTCCATAAATTACCTTTATTTGTTTGGGCAGTTTTCATTACTGCAATTTTATTATTATTATCTTTACCAGTACTAGCAGGTGCTATTACTATGTTATTGACTGATAGAAATTTTAATACTACATTTTTTGATCCAGCAGGTGGAGGTGATCCTGTATTATATCAGCACCTTTTCTGGTTTTTTGGCCACCCCGAAGTCTA
>A1-2-COI_ASV15449_9
GGTACAGGATGAACAGTATACCCTCCATTAGCAGGTATTGCAAGTCATTCAGGTGGTTCTGTAGACCTTGCAATTTTTAGTTTACACCTTGCAGGTGCAAGTAGTATTATGGGTTCTATTAACATAATTACTACTGTTTTAAATATGAGAGCTCCTGGTATGAGTATGCATAGATTACCTTTATTTGTTTGGAGTGTATTCATTACAGCTTTCTTATTAATTTTATCACTTCCAGTTTTAGCTGGTGGTATTACTATGTTATTAACAGATAGAAACTTTAATACTACATTTTTTGATCCTGCAGGTGGTGGAGATCCAATTCTTTATCAGCACTTATTCTGGTTTTTTGGCCACCCCGAAGTCTA
>A1-3-COI_ASV7050_52
GGTACTGGTTGAACAGTATATCCTCCATTAAGTCATATTACAAGTCACTCAGGTGGTGCTGTTGATTTAGCAATTTTCAGTTTACATGTGTCTGGTGCAAGTAGTATTTTAGGTGCAATTAACTTTATTACCACAATTTTTAATATGCGTGGCCCTGGCTTAGTCATGCACCGTTTACCACTTTTTGTATGGAGTGTATTAATTACAGCATTTTTATTACTGTTATCTTTACCTGTATTAGCTGGAGCTATTACAATGTTATTAACAGATCGAAATTTTTCTACAAGTTTCTTTGATCCAAGTGGAGGAGGAGATCCAATTTTATATCAACATTTATTTTGGTTTTTTGGCCACCCCGAAGTCTA
>A1-3-COI_ASV9711_36
GGTACTGGATGAACTGTTTATCCCCCACTGAGTCATATTACAAGTCACTCAGGAGGTGCTGTAGATTTAGCTATCTTTAGTTTACACGTTTCAGGTGCAAGTAGTATCTTAGGAGCAATCAATTTTATTACAACCATCTTTAATATGCGTGGACCTGGATTATTAATGCACCGATTACCATTATTTGTATGGAGTGTTTTAATTACAGCATTTTTACTTCTTCTCTCATTACCTGTACTTGCAGGAGCTATTACAATGCTATTAACCGATCGAAACTTTTCAACCAGTTTCTTTGATCCAAGTGGTGGAGGAGACCCTATTCTATACCAACATTTATTTTGGTTCTTTGGCCATCCCGAGGTCTA
>A1-3-COI_ASV10665_31
GGTACTGGATGAACTGTTTATCCCCCACTGAGTCATATTACAAGTCACTCAGGAGGTGCTGTAGATTTAGCTATCTTTAGTTTACACGTTTCAGGTGCAAGTAGTATCTTAGGAGCAATCAATTTTATTACAACCATCTTTAATATGCGTGGACCTGGATTATTAATGCACCGATTACCATTATTTGTATGGAGTGTTTTAATTACAGCATTTTTACTTCTTCTCTCATTACCTGTACTTGCAGGAGCTATTACAATGCTATTAACCGATCGAAACTTTTCAACCAGTTTCTTTGATCCAAGTGGTGGAGGAGACCCTATTCTATACCAACATTTATTTTGGTTCTTTGGCCATCCCGAAGTCTA
>A1-3-COI_ASV13075_19
GGAACTGGTTGAACAGTATATCCGCCTTTATCAGGTATCATTGCTCATTCTGGAGGAGCTGTTGATCTTGCTATCTTCAGTTTACACTTATCTGGAGCAGCTTCAATTTTAGGTGCAATTAATTTTATTTGTACCATTGTTAACATGAGAACTGAAAGTCTTCCGTTCCATAAATTACCTTTATTTGTTTGGGCAGTTTTCATTACTGCAATTTTATTATTATTATCTTTACCAGTACTAGCAGGTGCTATTACTATGTTATTGACTGATAGAAATTTTAATACTACATTTTTTGATCCAGCAGGTGGAGGTGATCCTGTATTATATCAGCACCTTTTCTGGTTTTTTGGACACCCCGAGGTCTA
>A1-3-COI_ASV16527_5
GGTACAGGTTGAACAGTATATCCACCTTTAGCGAGTATAGAAGCACATTCTGGAGGATCTGTTGATTTAGCTATTTTCAGTTTACATTTAGCAGGAGCATCATCTATTTTAGGTGCAATGAATTTTATTACAACCGTAATAAATATGAGAACACCTGGATTACATATGCATAGAATTCCTTTATTTGTATGAGCTATTTTCATTACAGCTGTATTATTATTATTAGCAGTACCTGTATTAGCAGGAGCTATTACAATGTTATTAACAGATAGAAATTTTAATACTAGTTTTTTTGATCCAGCAGGTGGTGGAGATCCAATTTTATATCAACATTTATTTTGATTTTTTGGCCATCCCGAAGTCTA
>A2-1-COI_ASV5975_60
GGTACAGGTTGAACTGTTTACCCCCCACTGAGTCATATTACAAGTCACTCAGGAGGTGCTGTAGATTTAGCTATCTTTAGTTTACACGTTTCAGGTGCAAGTAGTATCTTAGGAGCAATCAATTTTATTACAACCATCTTTAATATGCGTGGACCTGGATTATTAATGCACCGATTACCATTATTTGTATGGAGTGTTTTAATTACAGCATTTTTACTTCTTCTCTCATTACCTGTACTTGCAGGAGCTATTACAATGCTATTAACCGATCGAAACTTTTCAACCAGTTTCTTTGATCCAAGTGGTGGAGGAGACCCTATTCTATACCAACATTTATTTTGGTTCTTTGGGCATCCGGAAGTCTA
>A2-1-COI_ASV7187_51
GGAACTGGTTGAACTGTATATCCACCATTAAGTCATATTACAAGTCACTCAGGTGGTGCTGTTGATTTAGCAATTTTCAGTTTACATGTGTCTGGTGCAAGTAGTATTTTAGGTGCAATTAACTTTATTACTACAATTTTTAATATGCGTGGCCCTGGCTTAGTAATGCACCGTTTACCACTTTTTGTATGGAGTGTATTAATTACAGCATTTTTATTACTGTTATCTTTACCTGTATTAGCCGGAGCTATTACAATGTTATTAACAGATCGAAATTTTTCTACAAGTTTCTTTGATCCAAGTGGAGGAGGAGATCCAATTTTATATCAACATTTATTTTGGTTTTTTGGCCACCCCGAGGTCTA
>A2-1-COI_ASV8497_43
GGAACTGGTTGAACAGTATACCCTCCTTTATCAGGTATCATTGCTCATTCTGGAGGAGCTGTTGATCTTGCTATCTTCAGTTTACACTTATCTGGAGCAGCTTCAATTTTAGGTGCAATTAATTTTATTTGTACCATTGTTAACATGAGAACTGAAAGTCTTCCGTTCCATAAATTACCTTTATTTGTTTGGGCAGTTTTCATTACTGCAATTTTATTATTATTATCTTTACCAGTACTAGCAGGTGCTATTACTATGTTATTGACTGATAGAAATTTTAATACTACATTTTTTGATCCAGCAGGTGGAGGTGATCCTGTATTATATCAGCACCTTTTCTGGTTTTTTGGCCACCCCGAAGTCTA
>A2-2-COI_ASV2429_136
GGAACTGGATGAACTGTATATCCCCCACTGAGTCATATTACAAGTCACTCAGGAGGTGCTGTAGATTTAGCTATCTTTAGTTTACACGTTTCAGGTGCAAGTAGTATCTTAGGAGCAATCAATTTTATTACAACCATCTTTAATATGCGTGGACCTGGATTATTAATGCACCGATTACCATTATTTGTATGGAGTGTTTTAATTACAGCATTTTTACTTCTTCTCTCATTACCTGTACTTGCAGGAGCTATTACAATGCTATTAACCGATCGAAACTTTTCAACCAGTTTCTTTGATCCAAGTGGTGGAGGAGACCCTATTCTATACCAACATTTATTTTGGTTCTTTGGGCATCCGGAAGTCTA
>A2-2-COI_ASV9171_39
GGTACTGGATGAACTGTATATCCCCCACTGAGTTCGATTATGAGTCACTCAGGAGGTTCTGTGGATCTTGCTATTTTCAGTTTACACGTTTCTGGTGCAAGTAGTATTCTTGGAGCAATTAACTTCATTACAACTATCTTTAACATGCGTGGACCTGGAATGAGTCTTCACCGTATGCCTCTCTTTGTATGGGCGGTTCTTATTACAGCATTTCTTCTTCTTCTTTCTCTTCCTGTTCTTGCTGGAGCAATTACTATGCTTCTCACAGATCGTAACTTTAATACTACTTTCTTCGATCCTGCTGGAGGAGGAGATCCTATTCTCTTTCAACACCTTTTTTGGTTCTTTGGCCACCCCGAGGTCTA
>A2-2-COI_ASV10113_34
GGAACTGGATGAACTGTTTATCCACCATTAAGTCATATTACAAGTCACTCAGGTGGTGCTGTTGATTTAGCAATTTTCAGTTTACATGTGTCTGGTGCAAGTAGTATTTTAGGTGCAATTAACTTTATTACCACAATTTTTAATATGCGTGGCCCTGGCTTAGTCATGCACCGTTTACCACTTTTTGTATGGAGTGTATTAATTACAGCATTTTTATTACTGTTATCTTTACCTGTATTAGCTGGAGCTATTACAATGTTATTAACAGATCGAAATTTTTCTACAAGTTTCTTTGATCCAAGTGGAGGAGGAGATCCAATTTTATATCAACATTTATTTTGGTTTTTTGGCCACCCCGAGGTCTA
>A2-2-COI_ASV10487_32
GGTACTGGTTGAACAGTTTATCCCCCACTGAGTCATATTACAAGTCACTCAGGAGGTGCTGTAGATTTAGCTATCTTTAGTTTACACGTTTCAGGTGCAAGTAGTATCTTAGGAGCAATCAATTTTATTACAACCATCTTTAATATGCGTGGACCTGGATTATTAATGCACCGATTACCATTATTTGTATGGAGTGTTTTAATTACAGCATTTTTACTTCTTCTCTCATTACCTGTACTTGCAGGAGCTATTACAATGCTATTAACCGATCGAAACTTTTCAACCAGTTTCTTTGATCCAAGTGGTGGAGGAGACCCTATTCTATACCAACATTTATTTTGGTTCTTTGGGCATCCCGAGGTCTA
>A2-2-COI_ASV10488_32
GGTACTGGTTGAACAGTTTATCCCCCACTGAGTCATATTACAAGTCACTCAGGAGGTGCTGTAGATTTAGCTATCTTTAGTTTACACGTTTCAGGTGCAAGTAGTATCTTAGGAGCAATCAATTTTATTACAACCATCTTTAATATGCGTGGACCTGGATTATTAATGCACCGATTACCATTATTTGTATGGAGTGTTTTAATTACAGCATTTTTACTTCTTCTCTCATTACCTGTACTTGCAGGAGCTATTACAATGCTATTAACCGATCGAAACTTTTCAACCAGTTTCTTTGATCCAAGTGGTGGAGGAGACCCTATTCTATACCAACATTTATTTTGGTTCTTTGGGCATCCCGAAGTCTA
>A2-2-COI_ASV10490_32
GGAACTGGATGAACTGTTTATCCCCCACTGAGTCATATTACAAGTCACTCAGGAGGTGCTGTAGATTTAGCTATCTTTAGTTTACACGTTTCAGGTGCAAGTAGTATCTTAGGAGCAATCAATTTTATTACAACCATCTTTAATATGCGTGGACCTGGATTATTAATGCACCGATTACCATTATTTGTATGGAGTGTTTTAATTACAGCATTTTTACTTCTTCTCTCATTACCTGTACTTGCAGGAGCTATTACAATGCTATTAACCGATCGAAACTTTTCAACCAGTTTCTTTGATCCAAGTGGTGGAGGAGACCCTATTCTATACCAACATTTATTTTGGTTCTTTGGGCATCCCGAGGTCTA
>A2-2-COI_ASV10680_31
GGTACAGGATGAACAGTATATCCCCCACTGAGTCATATTACAAGTCACTCAGGAGGTGCTGTAGATTTAGCTATCTTTAGTTTACACGTTTCAGGTGCAAGTAGTATCTTAGGAGCAATCAATTTTATTACAACCATCTTTAATATGCGTGGACCTGGATTATTAATGCACCGATTACCATTATTTGTATGGAGTGTTTTAATTACAGCATTTTTACTTCTTCTCTCATTACCTGTACTTGCAGGAGCTATTACAATGCTATTAACCGATCGAAACTTTTCAACCAGTTTCTTTGATCCAAGTGGTGGAGGAGACCCTATTCTATACCAACATTTATTTTGGTTCTTTGGGCATCCCGAGGTCTA
>A2-2-COI_ASV12222_23
GGAACTGGATGAACTGTTTATCCCCCACTGAGTCATATTACAAGTCACTCAGGAGGTGCTGTAGATTTAGCTATCTTTAGTTTACACGTTTCAGGTGCAAGTAGTATCTTAGGAGCAATCAATTTTATTACAACCATCTTTAATATGCGTGGACCTGGATTATTAATGCACCGATTACCATTATTTGTATGGAGTGTTTTAATTACAGCATTTTTACTTCTTCTCTCATTACCTGTACTTGCAGGAGCTATTACAATGCTATTAACCGATCGAAACTTTTCAACCAGTTTCTTTGATCCAAGTGGTGGAGGAGACCCTATTCTATACCAACATTTATTTTGGTTCTTTGGGCATCCCGAAGTCTA
>A2-2-COI_ASV12223_23
GGTACTGGTTGAACAGTTTATCCCCCACTGAGTCATATTACAAGTCACTCAGGAGGTGCTGTAGATTTAGCTATCTTTAGTTTACACGTTTCAGGTGCAAGTAGTATCTTAGGAGCAATCAATTTTATTACAACCATCTTTAATATGCGTGGACCTGGATTATTAATGCACCGATTACCATTATTTGTATGGAGTGTTTTAATTACAGCATTTTTACTTCTTCTCTCATTACCTGTACTTGCAGGAGCTATTACAATGCTATTAACCGATCGAAACTTTTCAACCAGTTTCTTTGATCCAAGTGGTGGAGGAGACCCTATTCTATACCAACATTTATTTTGGTTCTTTGGGCATCCGGAAGTCTA
>A2-3-COI_ASV3553_93
GGTACTGGTTGAACTGTTTATCCACCATTAAGTCATATTACAAGTCACTCAGGTGGTGCTGTTGATTTAGCAATTTTCAGTTTACATGTGTCTGGTGCAAGTAGTATTTTAGGTGCAATTAACTTTATTACTACAATTTTTAATATGCGTGGCCCTGGCTTAGTAATGCACCGTTTACCACTTTTTGTATGGAGTGTATTAATTACAGCATTTTTATTACTGTTATCTTTACCTGTATTAGCCGGAGCTATTACAATGTTATTAACAGATCGAAATTTTTCTACAAGTTTCTTTGATCCAAGTGGAGGAGGAGATCCAATTTTATATCAACATTTATTTTGGTTTTTTGGCCACCCCGAGGTCTA
>A2-3-COI_ASV4425_77
GGTACTGGTTGAACAGTTTATCCCCCACTTAGTTCAGCACTAAGTCACTCTGGAGGTTCAGTTGATCTTGCTATTTTTAGTCTTCACGTATCTGGAGCAAGTAGTATTTTAGGGGCAATCAATTTCATTACCACTATTTTTAATATGCGCGGGCCTGGAATGACCCTTCACCGTATGCCACTTTTTGTGTGGTCTGTTCTTATTACTGCATTTCTTCTTCTCCTGTCACTTCCTGTTCTTGCTGGAGCGATTACCATGCTTTTAACCGATCGTAATTTCAATACTACCTTCTTTGACCCAGCTGGAGGAGGAGATCCTATTCTTTTTCAACACCTGTTCTGGTTCTTTGGACACCCCGAGGTCTA
>A2-3-COI_ASV4487_76
GGTACTGGTTGAACTGTTTATCCACCATTAAGTCATATTACAAGTCACTCAGGTGGTGCTGTTGATTTAGCAATTTTCAGTTTACATGTGTCTGGTGCAAGTAGTATTTTAGGTGCAATTAACTTTATTACTACAATTTTTAATATGCGTGGCCCTGGCTTAGTAATGCACCGTTTACCACTTTTTGTATGGAGTGTATTAATTACAGCATTTTTATTACTGTTATCTTTACCTGTATTAGCCGGAGCTATTACAATGTTATTAACAGATCGAAATTTTTCTACAAGTTTCTTTGATCCAAGTGGAGGAGGAGATCCAATTTTATATCAACATTTATTTTGGTTTTTTGGCCACCCCGAAGTCTA
>A2-3-COI_ASV4868_71
GGAACTGGATGAACTGTTTATCCCCCACTTAGTTCAGCACTAAGTCACTCTGGAGGTTCAGTTGATCTTGCTATTTTTAGTCTTCACGTATCTGGAGCAAGTAGTATTTTAGGGGCAATCAATTTCATTACCACTATTTTTAATATGCGCGGGCCTGGAATGACCCTTCACCGTATGCCACTTTTTGTGTGGTCTGTTCTTATTACTGCATTTCTTCTTCTCCTGTCACTTCCTGTTCTTGCTGGAGCGATTACCATGCTTTTAACCGATCGTAATTTCAATACTACCTTCTTTGACCCAGCTGGAGGAGGAGATCCTATTCTTTTTCAACACCTGTTCTGGTTCTTTGGACACCCCGAGGTCTA
>A2-3-COI_ASV5243_67
GGTACTGGTTGAACAGTTTATCCCCCACTTAGTTCAGCACTAAGTCACTCTGGAGGTTCAGTTGATCTTGCTATTTTTAGTCTTCACGTATCTGGAGCAAGTAGTATTTTAGGGGCAATCAATTTCATTACCACTATTTTTAATATGCGCGGGCCTGGAATGACCCTTCACCGTATGCCACTTTTTGTGTGGTCTGTTCTTATTACTGCATTTCTTCTTCTCCTGTCACTTCCTGTTCTTGCTGGAGCGATTACCATGCTTTTAACCGATCGTAATTTCAATACTACCTTCTTTGACCCAGCTGGAGGAGGAGATCCTATTCTTTTTCAACACCTGTTCTGGTTCTTTGGACACCCCGAAGTCTA
>A2-3-COI_ASV5641_63
GGAACTGGATGAACTGTTTATCCCCCACTTAGTTCAGCACTAAGTCACTCTGGAGGTTCAGTTGATCTTGCTATTTTTAGTCTTCACGTATCTGGAGCAAGTAGTATTTTAGGGGCAATCAATTTCATTACCACTATTTTTAATATGCGCGGGCCTGGAATGACCCTTCACCGTATGCCACTTTTTGTGTGGTCTGTTCTTATTACTGCATTTCTTCTTCTCCTGTCACTTCCTGTTCTTGCTGGAGCGATTACCATGCTTTTAACCGATCGTAATTTCAATACTACCTTCTTTGACCCAGCTGGAGGAGGAGATCCTATTCTTTTTCAACACCTGTTCTGGTTCTTTGGACACCCCGAAGTCTA
>A2-3-COI_ASV6107_59
GGTACTGGTTGAACTGTATATCCCCCACTGAGTCATATTACAAGTCACTCAGGAGGTGCTGTAGATTTAGCTATCTTTAGTTTACACGTTTCAGGTGCAAGTAGTATCTTAGGAGCAATCAATTTTATTACAACCATCTTTAATATGCGTGGACCTGGATTATTAATGCACCGATTACCATTATTTGTATGGAGTGTTTTAATTACAGCATTTTTACTTCTTCTCTCATTACCTGTACTTGCAGGAGCTATTACAATGCTATTAACCGATCGAAACTTTTCAACCAGTTTCTTTGATCCAAGTGGTGGAGGAGACCCTATTCTATACCAACATTTATTTTGGTTCTTTGGGCATCCGGAAGTCTA
>A2-3-COI_ASV6915_53
GGTACTGGTTGAACTGTTTATCCCCCACTGAGTCATATTACAAGTCACTCAGGAGGTGCTGTAGATTTAGCTATCTTTAGTTTACACGTTTCAGGTGCAAGTAGTATCTTAGGAGCAATCAATTTTATTACAACCATCTTTAATATGCGTGGACCTGGATTATTAATGCACCGATTACCATTATTTGTATGGAGTGTTTTAATTACAGCATTTTTACTTCTTCTCTCATTACCTGTACTTGCAGGAGCTATTACAATGCTATTAACTGATCGAAACTTTTCAACCAGTTTCTTTGATCCAAGTGGTGGAGGAGACCCTATTCTATACCAACATTTATTTTGGTTCTTTGGCCATCCCGAGGTCTA
>A2-3-COI_ASV8514_43
GGTACTGGTTGAACTGTTTATCCCCCACTGAGTCATATTACAAGTCACTCAGGAGGTGCTGTAGATTTAGCTATCTTTAGTTTACACGTTTCAGGTGCAAGTAGTATCTTAGGAGCAATCAATTTTATTACAACCATCTTTAATATGCGTGGACCTGGATTATTAATGCACCGATTACCATTATTTGTATGGAGTGTTTTAATTACAGCATTTTTACTTCTTCTCTCATTACCTGTACTTGCAGGAGCTATTACAATGCTATTAACTGATCGAAACTTTTCAACCAGTTTCTTTGATCCAAGTGGTGGAGGAGACCCTATTCTATACCAACATTTATTTTGGTTCTTTGGCCATCCCGAAGTCTA
>A2-3-COI_ASV9930_35
GGAACTGGATGAACAGTATATCCCCCACTGAGTCATATTACAAGTCACTCAGGAGGTGCTGTAGATTTAGCTATCTTTAGTTTACACGTTTCAGGTGCAAGTAGTATCTTAGGAGCAATCAATTTTATTACAACCATCTTTAATATGCGTGGACCTGGATTATTAATGCACCGATTACCATTATTTGTATGGAGTGTTTTAATTACAGCATTTTTACTTCTTCTCTCATTACCTGTACTTGCAGGAGCTATTACAATGCTATTAACCGATCGAAACTTTTCAACCAGTTTCTTTGATCCAAGTGGTGGAGGAGACCCTATTCTATACCAACATTTATTTTGGTTCTTTGGGCATCCGGAGGTCTA
>A2-3-COI_ASV11622_26
GGTACTGGTTGAACTGTATATCCCCCACTGAGTCATATTACAAGTCACTCAGGAGGTGCTGTAGATTTAGCTATCTTTAGTTTACACGTTTCAGGTGCAAGTAGTATCTTAGGAGCAATCAATTTTATTACAACCATCTTTAATATGCGTGGACCTGGATTATTAATGCACCGATTACCATTATTTGTATGGAGTGTTTTAATTACAGCATTTTTACTTCTTCTCTCATTACCTGTACTTGCAGGAGCTATTACAATGCTATTAACCGATCGAAACTTTTCAACCAGTTTCTTTGATCCAAGTGGTGGAGGAGACCCTATTCTATACCAACATTTATTTTGGTTCTTTGGGCATCCGGAGGTCTA
>A2-3-COI_ASV11623_26
GGAACTGGATGAACAGTATATCCCCCACTGAGTCATATTACAAGTCACTCAGGAGGTGCTGTAGATTTAGCTATCTTTAGTTTACACGTTTCAGGTGCAAGTAGTATCTTAGGAGCAATCAATTTTATTACAACCATCTTTAATATGCGTGGACCTGGATTATTAATGCACCGATTACCATTATTTGTATGGAGTGTTTTAATTACAGCATTTTTACTTCTTCTCTCATTACCTGTACTTGCAGGAGCTATTACAATGCTATTAACTGATCGAAACTTTTCAACCAGTTTCTTTGATCCAAGTGGTGGAGGAGACCCTATTCTATACCAACATTTATTTTGGTTCTTTGGCCATCCGGAAGTCTA
>A2-3-COI_ASV11819_25
GGAACTGGATGAACAGTATATCCCCCACTGAGTCATATTACAAGTCACTCAGGAGGTGCTGTAGATTTAGCTATCTTTAGTTTACACGTTTCAGGTGCAAGTAGTATCTTAGGAGCAATCAATTTTATTACAACCATCTTTAATATGCGTGGACCTGGATTATTAATGCACCGATTACCATTATTTGTATGGAGTGTTTTAATTACAGCATTTTTACTTCTTCTCTCATTACCTGTACTTGCAGGAGCTATTACAATGCTATTAACCGATCGAAACTTTTCAACCAGTTTCTTTGATCCAAGTGGTGGAGGAGACCCTATTCTATACCAACATTTATTTTGGTTCTTTGGGCATCCGGAAGTCTA
>A2-3-COI_ASV11820_25
GGTACAGGTTGAACAGTTTATCCCCCACTGAGTCATATTACAAGTCACTCAGGAGGTGCTGTAGATTTAGCTATCTTTAGTTTACACGTTTCAGGTGCAAGTAGTATCTTAGGAGCAATCAATTTTATTACAACCATCTTTAATATGCGTGGACCTGGATTATTAATGCACCGATTACCATTATTTGTATGGAGTGTTTTAATTACAGCATTTTTACTTCTTCTCTCATTACCTGTACTTGCAGGAGCTATTACAATGCTATTAACCGATCGAAACTTTTCAACCAGTTTCTTTGATCCAAGTGGTGGAGGAGACCCTATTCTATACCAACATTTATTTTGGTTCTTTGGGCATCCGGAGGTCTA
>A2-3-COI_ASV12897_20
GGTACAGGTTGAACAGTTTATCCCCCACTGAGTCATATTACAAGTCACTCAGGAGGTGCTGTAGATTTAGCTATCTTTAGTTTACACGTTTCAGGTGCAAGTAGTATCTTAGGAGCAATCAATTTTATTACAACCATCTTTAATATGCGTGGACCTGGATTATTAATGCACCGATTACCATTATTTGTATGGAGTGTTTTAATTACAGCATTTTTACTTCTTCTCTCATTACCTGTACTTGCAGGAGCTATTACAATGCTATTAACTGATCGAAACTTTTCAACCAGTTTCTTTGATCCAAGTGGTGGAGGAGACCCTATTCTATACCAACATTTATTTTGGTTCTTTGGCCATCCGGAAGTCTA
>A2-3-COI_ASV13978_15
GGTACTGGTTGAACAGTTTATCCACCTTTAAGTTCAATTATGGCGCACTCTGGAGGTGCTGTTGATTTAGCAATTTTCAGCCTTCACGTTTCAGGAGCAAGTAGTATTCTTGGGGCAATTAATTTCATTACCACAATTTTTAACATGCGCGGGCCAGGTATGACATTTCACCGTATGCCACTTTTTGTTTGGGCAGTTCTTATTACAGCTTTTCTTCTTCTACTGTCTCTTCCTGTTCTTGCGGGTGCTATTACTATGCTTTTAACAGATCGTAACTTTAATACAACTTTCTTTGATCCAGCTGGTGGTGGAGATCCTATTTTGTTTCAACACCTTTTCTGGTTCTTTGGCCACCCCGAGGTCTA
>A2-3-COI_ASV14214_14
GGTACAGGTTGAACAGTTTATCCCCCACTGAGTCATATTACAAGTCACTCAGGAGGTGCTGTAGATTTAGCTATCTTTAGTTTACACGTTTCAGGTGCAAGTAGTATCTTAGGAGCAATCAATTTTATTACAACCATCTTTAATATGCGTGGACCTGGATTATTAATGCACCGATTACCATTATTTGTATGGAGTGTTTTAATTACAGCATTTTTACTTCTTCTCTCATTACCTGTACTTGCAGGAGCTATTACAATGCTATTAACTGATCGAAACTTTTCAACCAGTTTCTTTGATCCAAGTGGTGGAGGAGACCCTATTCTATACCAACATTTATTTTGGTTCTTTGGCCATCCGGAGGTCTA
>A3-1-COI_ASV3680_90
GGAACTGGTTGAACAGTATATCCCCCACTGAGTCATATTACAAGTCACTCAGGAGGTGCTGTAGATTTAGCTATCTTTAGTTTACACGTTTCAGGTGCAAGTAGTATCTTAGGAGCAATCAATTTTATTACAACCATCTTTAATATGCGTGGACCTGGATTATTAATGCACCGATTACCATTATTTGTATGGAGTGTTTTAATTACAGCATTTTTACTTCTTCTCTCATTACCTGTACTTGCAGGAGCTATTACAATGCTATTAACTGATCGAAACTTTTCAACCAGTTTCTTTGATCCAAGTGGTGGAGGAGACCCTATTCTATACCAACATTTATTTTGGTTCTTTGGGCATCCGGAGGTCTA
>A3-1-COI_ASV3825_87
GGAACAGGATGAACTGTATATCCCCCACTGAGTCATATTACAAGTCACTCAGGAGGTGCTGTAGATTTAGCTATCTTTAGTTTACACGTTTCAGGTGCAAGTAGTATCTTAGGAGCAATCAATTTTATTACAACCATCTTTAATATGCGTGGACCTGGATTATTAATGCACCGATTACCATTATTTGTATGGAGTGTTTTAATTACAGCATTTTTACTTCTTCTCTCATTACCTGTACTTGCAGGAGCTATTACAATGCTATTAACTGATCGAAACTTTTCAACCAGTTTCTTTGATCCAAGTGGTGGAGGAGACCCTATTCTATACCAACATTTATTTTGGTTCTTTGGGCATCCGGAGGTCTA
>A3-1-COI_ASV4560_75
GGTACTGGTTGAACTGTTTACCCCCCACTGAGTCATATTACAAGTCACTCAGGAGGTGCTGTAGATTTAGCTATCTTTAGTTTACACGTTTCAGGTGCAAGTAGTATCTTAGGAGCAATCAATTTTATTACAACCATCTTTAATATGCGTGGACCTGGATTATTAATGCACCGATTACCATTATTTGTATGGAGTGTTTTAATTACAGCATTTTTACTTCTTCTCTCATTACCTGTACTTGCAGGAGCTATTACAATGCTATTAACTGATCGAAACTTTTCAACCAGTTTCTTTGATCCAAGTGGTGGAGGAGACCCTATTCTATACCAACATTTATTTTGGTTCTTTGGGCATCCGGAGGTCTA
>A3-1-COI_ASV5987_60
GGTACTGGATGAACTGTTTATCCCCCACTGAGTCATATTACAAGTCACTCAGGAGGTGCTGTAGATTTAGCTATCTTTAGTTTACACGTTTCAGGTGCAAGTAGTATCTTAGGAGCAATCAATTTTATTACAACCATCTTTAATATGCGTGGACCTGGATTATTAATGCACCGATTACCATTATTTGTATGGAGTGTTTTAATTACAGCATTTTTACTTCTTCTCTCATTACCTGTACTTGCAGGAGCTATTACAATGCTATTAACTGATCGAAACTTTTCAACCAGTTTCTTTGATCCAAGTGGTGGAGGAGACCCTATTCTATACCAACATTTATTTTGGTTCTTTGGGCATCCGGAGGTCTA
>A3-1-COI_ASV6924_53
GGTACAGGTTGAACAGTATATCCTCCATTATCAAGTATTCAAGCTCATTCAGGACCTTCTGTTGATTTGGCTATTTTTAGTTTACATATTGCAGGTGCTTCATCTATTTTAGGTGCAGCTAATTTTATTACTACTATTTTAAATATGCGTGCTCCTGGTATAGGAATGCATCAAATTCCTTTATTTGTTTGGTCAGTTCTAATTACAGCTGTTTTATTATTATTATCGCTTCCTGTGTTAGCCGGTGCTATTACTATATTATTAACTGATCGTAATTTTAATACTACTTTTTTTGATCCTGCAGGTGGTGGAGACCCAGTTCTTTACCAACATTTATTTTGGTTTTTTGGCCATCCCGAGGTCTA
>A3-1-COI_ASV9355_38
GGTACTGGTTGAACAGTTTATCCCCACTGAGCTCAATTATGAGTCACTCAGGAGGTTCTGTGGATCTTGCTATTTTCAGTTTACACGTTTCTGGTGCAAGTAGTATTCTTGGAGCAATTAACTTCATTACAACTATTTTTAACATGCGTGGACCTGGAATGAGTCTTCACCGTATGCCTCTTTTTGTATGGGCTGTTCTTATTACAGCATTTCTTCTTCTTCTTTCTCTTCCTGTTCTTGCTGGAGCAATTACTATGCTTCTCACAGATCGTAACTTTAATACTACTTTCTTTGATCCTGCTGGAGGAGGAGACCCTATTCTTTTTCAACACCTTTTTTGGTTCTTTGGCCACCCCGAAGTCTA
>A3-1-COI_ASV9745_36
GGAACAGGATGAACTGTTTATCCACCATTAAGTCATATTACAAGTCACTCAGGTGGTGCTGTTGATTTAGCAATTTTCAGTTTACATGTGTCTGGTGCAAGTAGTATTTTAGGTGCAATTAACTTTATTACCACAATTTTTAATATGCGTGGCCCTGGCTTAGTCATGCACCGTTTACCACTTTTTGTATGGAGTGTATTAATTACAGCATTTTTATTACTGTTATCTTTACCTGTATTAGCTGGAGCTATTACAATGTTATTAACAGATCGAAATTTTTCTACAAGTTTCTTTGATCCAAGTGGAGGAGGAGATCCAATTTTATATCAACATTTATTTTGGTTTTTTGGCCACCCCGAAGTCTA
>A3-1-COI_ASV9748_36
GGTACTGGTTGAACAGTTTATCCCCACTGAGCTCAATTATGAGTCACTCAGGAGGTTCTGTGGATCTTGCTATTTTCAGTTTACACGTTTCTGGTGCAAGTAGTATTCTTGGAGCAATTAACTTCATTACAACTATTTTTAACATGCGTGGACCTGGAATGAGTCTTCACCGTATGCCTCTTTTTGTATGGGCTGTTCTTATTACAGCATTTCTTCTTCTTCTTTCTCTTCCTGTTCTTGCTGGAGCAATTACTATGCTTCTCACAGATCGTAACTTTAATACTACTTTCTTTGATCCTGCTGGAGGAGGAGACCCTATTCTTTTTCAACACCTTTTTTGGTTCTTTGGCCACCCCGAGGTCTA
>A3-1-COI_ASV9938_35
GGAACAGGATGAACTGTTTATCCACCATTAAGTCATATTACAAGTCACTCAGGTGGTGCTGTTGATTTAGCAATTTTCAGTTTACATGTGTCTGGTGCAAGTAGTATTTTAGGTGCAATTAACTTTATTACCACAATTTTTAATATGCGTGGCCCTGGCTTAGTCATGCACCGTTTACCACTTTTTGTATGGAGTGTATTAATTACAGCATTTTTATTACTGTTATCTTTACCTGTATTAGCTGGAGCTATTACAATGTTATTAACAGATCGAAATTTTTCTACAAGTTTCTTTGATCCAAGTGGAGGAGGAGATCCAATTTTATATCAACATTTATTTTGGTTTTTTGGCCACCCCGAGGTCTA
>A3-1-COI_ASV13109_19
GGTACAGGTTGAACTGTTTACCCACCTTTAAGTTCAATTATGGCGCACTCTGGAGGTGCTGTTGATTTAGCAATTTTCAGCCTTCACGTTTCAGGAGCAAGTAGTATTCTTGGGGCAATTAATTTCATTACCACAATTTTTAACATGCGCGGGCCAGGTATGACATTTCACCGTATGCCACTTTTTGTTTGGGCAGTTCTTATTACAGCTTTTCTTCTTCTACTGTCTCTTCCTGTTCTTGCGGGTGCTATTACTATGCTTTTAACAGATCGTAACTTTAATACAACTTTCTTTGATCCAGCTGGTGGTGGAGATCCTATTTTGTTTCAACACCTTTTCTGGTTCTTTGGCCACCCCGAGGTCTA
>A3-1-COI_ASV14992_11
GGAACTGGATGAGCTGTATATCCCCCACTTAGTTCAGCACTAAGTCACTCTGGAGGTTCAGTTGATCTTGCTATTTTTAGTCTTCACGTATCTGGAGCAAGTAGTATTTTAGGGGCAATCAATTTCATTACCACTATTTTTAATATGCGCGGGCCTGGAATGACCCTTCACCGTATGCCACTTTTTGTGTGGTCTGTTCTTATTACTGCATTTCTTCTTCTCCTGTCACTTCCTGTTCTTGCTGGAGCGATTACCATGCTTTTAACCGATCGTAATTTCAATACTACCTTCTTTGACCCAGCTGGAGGAGGAGATCCTATTCTTTTTCAACACCTGTTCTGGTTCTTTGGACACCCCGAAGTCTA
>A3-1-COI_ASV16310_6
GGTACTGGATGAACTGTATATCCCCCACTGAGTCATATTACAAGTCACTCAGGAGGTGCTGTAGATTTAGCTATCTTTAGTTTACACGTTTCAGGTGCAAGTAGTATCTTAGGAGCAATCAATTTTATTACAACCATCTTTAATATGCGTGGACCTGGATTATTAATGCACCGATTACCATTATTTGTATGGAGTGTTTTAATTACAGCATTTTTACTTCTTCTCTCATTACCTGTACTTGCAGGAGCTATTACAATGCTATTAACCGATCGAAACTTTTCAACCAGTTTCTTTGATCCAAGTGGTGGAGGAGACCCTATTCTATACCAACATTTATTTTGGTTCTTTGGCCATCCCGAAGTCTA
>A3-1-COI_ASV16555_5
GGTACTGGATGAACTGTATATCCCCCACTGAGTCATATTACAAGTCACTCAGGAGGTGCTGTAGATTTAGCTATCTTTAGTTTACACGTTTCAGGTGCAAGTAGTATCTTAGGAGCAATCAATTTTATTACAACCATCTTTAATATGCGTGGACCTGGATTATTAATGCACCGATTACCATTATTTGTATGGAGTGTTTTAATTACAGCATTTTTACTTCTTCTCTCATTACCTGTACTTGCAGGAGCTATTACAATGCTATTAACCGATCGAAACTTTTCAACCAGTTTCTTTGATCCAAGTGGTGGAGGAGACCCTATTCTATACCAACATTTATTTTGGTTCTTTGGCCATCCCGAGGTCTA
>A3-1-COI_ASV16804_4
GGTACTGGATGAACTGTATATCCCCCACTGAGTCATATTACAAGTCACTCAGGAGGTGCTGTAGATTTAGCTATCTTTAGTTTACACGTTTCAGGTGCAAGTAGTATCTTAGGAGCAATCAATTTTATTACAACCATCTTTAATATGCGTGGACCTGGATTATTAATGCACCGATTACCATTATTTGTATGGAGTGTTTTAATTACAGCATTTTTACTTCTTCTCTCATTACCTGTACTTGCAGGAGCTATTACAATGCTATTAACCGATCGAAACTTTTCAACCAGTTTCTTTGATCCAAGTGGTGGAGGAGACCCTATTCTATACCAACATTTATTTTGGTTCTTTGGGCATCCCGAGGTCTA
>A3-1-COI_ASV16811_4
GGTACTGGATGAACTGTATATCCCCCACTGAGTCATATTACAAGTCACTCAGGAGGTGCTGTAGATTTAGCTATCTTTAGTTTACACGTTTCAGGTGCAAGTAGTATCTTAGGAGCAATCAATTTTATTACAACCATCTTTAATATGCGTGGACCTGGATTATTAATGCACCGATTACCATTATTTGTATGGAGTGTTTTAATTACAGCATTTTTACTTCTTCTCTCATTACCTGTACTTGCAGGAGCTATTACAATGCTATTAACCGATCGAAACTTTTCAACCAGTTTCTTTGATCCAAGTGGTGGAGGAGACCCTATTCTATACCAACATTTATTTTGGTTCTTTGGGCATCCCGAAGTCTA
>A3-2-COI_ASV3465_95
GGAACTGGTTGAACAGTATATCCCCCACTGAGTCATATTACAAGTCACTCAGGAGGTGCTGTAGATTTAGCTATCTTTAGTTTACACGTTTCAGGTGCAAGTAGTATCTTAGGAGCAATCAATTTTATTACAACCATCTTTAATATGCGTGGACCTGGATTATTAATGCACCGATTACCATTATTTGTATGGAGTGTTTTAATTACAGCATTTTTACTTCTTCTCTCATTACCTGTACTTGCAGGAGCTATTACAATGCTATTAACCGATCGAAACTTTTCAACCAGTTTCTTTGATCCAAGTGGTGGAGGAGACCCTATTCTATACCAACATTTATTTTGGTTCTTTGGCCATCCCGAGGTCTA
>A3-2-COI_ASV10350_33
GGAACTGGTTGAACTGTATATCCACCATTAAGTCATATTACAAGTCACTCAGGTGGTGCTGTTGATTTAGCAATTTTCAGTTTACATGTGTCTGGTGCAAGTAGTATTTTAGGTGCAATTAACTTTATTACCACAATTTTTAATATGCGTGGCCCTGGCTTAGTCATGCACCGTTTACCACTTTTTGTATGGAGTGTATTAATTACAGCATTTTTATTACTGTTATCTTTACCTGTATTAGCTGGAGCTATTACAATGTTATTAACAGATCGAAATTTTTCTACAAGTTTCTTTGATCCAAGTGGAGGAGGAGATCCAATTTTATATCAACATTTATTTTGGTTTTTTGGCCACCCCGAGGTCTA
>A3-2-COI_ASV10519_32
GGAACAGGATGAACTGTATATCCCCCACTTAGTTCAGCACTAAGTCACTCTGGAGGTTCAGTTGATCTTGCTATTTTTAGTCTTCACGTATCTGGAGCAAGTAGTATTTTAGGGGCAATCAATTTCATTACCACTATTTTTAATATGCGCGGGCCTGGAATGACCCTTCACCGTATGCCACTTTTTGTGTGGTCTGTTCTTATTACTGCATTTCTTCTTCTCCTGTCACTTCCTGTTCTTGCTGGAGCGATTACCATGCTTTTAACCGATCGTAATTTCAATACTACCTTCTTTGACCCAGCTGGAGGAGGAGATCCTATTCTTTTTCAACACCTGTTCTGGTTCTTTGGACACCCCGAGGTCTA
>A3-2-COI_ASV16565_5
GGAACAGGTTGAACAGTTTACCCCCCACTGAGTTCGATTATGAGTCACTCAGGAGGTTCTGTGGATCTTGCTATTTTCAGTTTACACGTTTCTGGTGCAAGTAGTATTCTTGGAGCAATTAACTTCATTACAACTATCTTTAACATGCGTGGACCTGGAATGAGTCTTCACCGTATGCCTCTCTTTGTATGGGCGGTTCTTATTACAGCATTTCTTCTTCTTCTTTCTCTTCCTGTTCTTGCTGGAGCAATTACTATGCTTCTCACAGATCGTAACTTTAATACTACTTTCTTTGATCCTGCTGGAGGAGGAGATCCTATTCTCTTTCAACACCTTTTTTGGTTCTTTGGCCACCCCGAAGTCTA
>A3-3-COI_ASV2778_117
GGAACTGGTTGAACAGTTTATCCACCATTAAGTCATATTACAAGTCACTCAGGTGGTGCTGTTGATTTAGCAATTTTCAGTTTACATGTGTCTGGTGCAAGTAGTATTTTAGGTGCAATTAACTTTATTACCACAATTTTTAATATGCGTGGCCCTGGCTTAGTCATGCACCGTTTACCACTTTTTGTATGGAGTGTATTAATTACAGCATTTTTATTACTGTTATCTTTACCTGTATTAGCTGGAGCTATTACAATGTTATTAACAGATCGAAATTTTTCTACAAGTTTCTTTGATCCAAGTGGAGGAGGAGATCCAATTTTATATCAACATTTATTTTGGTTTTTTGGCCACCCCGAGGTCTA
>A3-3-COI_ASV3465_95
GGAACTGGTTGAACAGTATATCCCCCACTGAGTCATATTACAAGTCACTCAGGAGGTGCTGTAGATTTAGCTATCTTTAGTTTACACGTTTCAGGTGCAAGTAGTATCTTAGGAGCAATCAATTTTATTACAACCATCTTTAATATGCGTGGACCTGGATTATTAATGCACCGATTACCATTATTTGTATGGAGTGTTTTAATTACAGCATTTTTACTTCTTCTCTCATTACCTGTACTTGCAGGAGCTATTACAATGCTATTAACCGATCGAAACTTTTCAACCAGTTTCTTTGATCCAAGTGGTGGAGGAGACCCTATTCTATACCAACATTTATTTTGGTTCTTTGGCCATCCCGAGGTCTA
>A3-3-COI_ASV3563_93
GGAACTGGTTGAACAGTTTATCCACCATTAAGTCATATTACAAGTCACTCAGGTGGTGCTGTTGATTTAGCAATTTTCAGTTTACATGTGTCTGGTGCAAGTAGTATTTTAGGTGCAATTAACTTTATTACCACAATTTTTAATATGCGTGGCCCTGGCTTAGTCATGCACCGTTTACCACTTTTTGTATGGAGTGTATTAATTACAGCATTTTTATTACTGTTATCTTTACCTGTATTAGCTGGAGCTATTACAATGTTATTAACAGATCGAAATTTTTCTACAAGTTTCTTTGATCCAAGTGGAGGAGGAGATCCAATTTTATATCAACATTTATTTTGGTTTTTTGGCCACCCCGAAGTCTA
>A3-3-COI_ASV5258_67
GGTACAGGTTGAACTGTTTATCCCCCACTGAGTTCGATTATGAGTCACTCAGGAGGTTCTGTGGATCTTGCTATTTTCAGTTTACACGTTTCTGGTGCAAGTAGTATTCTTGGAGCAATTAACTTCATTACAACTATCTTTAACATGCGTGGACCTGGAATGAGTCTTCACCGTATGCCTCTCTTTGTATGGGCGGTTCTTATTACAGCATTTCTTCTTCTTCTTTCTCTTCCTGTTCTTGCTGGAGCAATTACTATGCTTCTCACAGATCGTAACTTTAATACTACTTTCTTCGATCCTGCTGGAGGAGGAGATCCTATTCTCTTTCAACACCTTTTTTGGTTCTTTGGCCACCCCGAAGTCTA
>A3-3-COI_ASV5557_64
GGTACTGGATGAACTGTTTATCCCCCACTGAGTCATATTACAAGTCACTCAGGAGGTGCTGTAGATTTAGCTATCTTTAGTTTACACGTTTCAGGTGCAAGTAGTATCTTAGGAGCAATCAATTTTATTACAACCATCTTTAATATGCGTGGACCTGGATTATTAATGCACCGATTACCATTATTTGTATGGAGTGTTTTAATTACAGCATTTTTACTTCTTCTCTCATTACCTGTACTTGCAGGAGCTATTACAATGCTATTAACTGATCGAAACTTTTCAACCAGTTTCTTTGATCCAAGTGGTGGAGGAGACCCTATTCTATACCAACATTTATTTTGGTTCTTTGGCCACCCCGAAGTCTA
>A3-3-COI_ASV6248_58
GGTACAGGTTGAACTGTTTATCCCCCACTGAGTTCGATTATGAGTCACTCAGGAGGTTCTGTGGATCTTGCTATTTTCAGTTTACACGTTTCTGGTGCAAGTAGTATTCTTGGAGCAATTAACTTCATTACAACTATCTTTAACATGCGTGGACCTGGAATGAGTCTTCACCGTATGCCTCTCTTTGTATGGGCGGTTCTTATTACAGCATTTCTTCTTCTTCTTTCTCTTCCTGTTCTTGCTGGAGCAATTACTATGCTTCTCACAGATCGTAACTTTAATACTACTTTCTTCGATCCTGCTGGAGGAGGAGATCCTATTCTCTTTCAACACCTTTTTTGGTTCTTTGGCCACCCCGAGGTCTA
>A3-3-COI_ASV7217_51
GGAACAGGTTGAACTGTTTATCCGCCTTTATCAGGTATCATTGCTCATTCTGGAGGAGCTGTTGATCTTGCTATCTTCAGTTTACACTTATCTGGAGCAGCTTCAATTTTAGGTGCAATTAATTTTATTTGTACCATTGTTAACATGAGAACTGAAAGTCTTCCGTTCCATAAATTACCTTTATTTGTTTGGGCAGTTTTCATTACTGCAATTTTATTATTATTATCTTTACCAGTACTAGCAGGTGCTATTACTATGTTATTGACTGATAGAAATTTTAATACTACATTTTTTGATCCAGCAGGTGGAGGTGATCCTGTATTATATCAGCACCTTTTCTGGTTTTTTGGCCACCCCGAGGTCTA
>A3-3-COI_ASV11853_25
GGTACAGGTTGAACAGTTTATCCTCCATTATCTGGAATTCAAGCTCATTCAGGACCTTCTGTTGATTTAGCTATTTTTAGTTTACATTTAGCAGGAGCTTCATCAATTTTAGGTGCAATTAATTTTATTACTACTATTTTAAATATGAGAGCACCTGGATTATATATGCATAAATTACCTTTATTTGTATGGTCAGTTTTAATTACTGCAGTATTATTATTATTATCATTACCTGTATTAGCAGGAGCAATTACTATGCTTTTAACTGATCGTAACTTTAATACTACTTTTTTTGATCCAGCAGGTGGAGGTGATCCTGTATTATATCAACATTTATTCTGGTTCTTCGGACATCCCGAAGTCTA
>A3-3-COI_ASV16579_5
GGAACAGGATGAACTGTATATCCTCCTTTAAGTTCTATTGAAGCACATAGTGGTTCATCTGTTGATTTAGCTATATTTAGTTTACATATTGCAGGTGCTTCATCTATTTTAGGTGCTATTAATTTTATAACTACAATATTAAATATGAGAGTACCTGGTTTTGGTTTAGATAAAATGCCTTTATTTGTATGGGCTGTTTTTATAACTGCTATTTTATTATTATTATCTTTACCTGTTTTAGCAGCAGCTATTACTATGTTATTAACTGATCGTAATTTTAATACAACTTTTTTTGATCCTGTTGGTGGTGGAGATCCTATATTATATCAACATTTATTTTGGTTTTTTGGTCACCCCGAAGTCTA
>A4-1-COI_ASV15267_10
GGTACAGGTTGAACAGTTTATCCTCCATTATCAAGTATTCAAGCTCATTCAGGACCTTCTGTTGATTTGGCTATTTTTAGTTTACATATTGCAGGTGCTTCATCTATTTTAGGTGCAGCTAATTTTATTACTACTATTTTAAATATGCGTGCTCCTGGTATAGGAATGCATCAAATTCCTTTATTTGTTTGGTCAGTTCTAATTACAGCTGTTTTATTATTATTATCGCTTCCTGTGTTAGCCGGTGCTATTACTATATTATTAACTGATCGTAATTTTAATACTACTTTTTTTGATCCTGCAGGTGGTGGAGACCCAGTTCTTTACCAACATTTATTTTGGTTTTTTGGCCATCCCGAAGTCTA
>A4-2-COI_ASV12067_24
GGAACAGGTTGAACTGTTTATCCACCATTAAGTCATATTACAAGTCACTCAGGTGGTGCTGTTGATTTAGCAATTTTCAGTTTACATGTGTCTGGTGCAAGTAGTATTTTAGGTGCAATTAACTTTATTACCACAATTTTTAATATGCGTGGCCCTGGCTTAGTCATGCACCGTTTACCACTTTTTGTATGGAGTGTATTAATTACAGCATTTTTATTACTGTTATCTTTACCTGTATTAGCTGGAGCTATTACAATGTTATTAACAGATCGAAATTTTTCTACAAGTTTCTTTGATCCAAGTGGAGGAGGAGATCCAATTTTATATCAACATTTATTTTGGTTTTTTGGCCACCCCGAAGTCTA
>A4-2-COI_ASV16591_5
GGAACTGGTTGAACAGTATATCCCCCACTGAGTTCGATTATGAGTCACTCAGGAGGTTCTGTGGATCTTGCTATTTTCAGTTTACACGTTTCTGGTGCAAGTAGTATTCTTGGAGCAATTAACTTCATTACAACTATCTTTAACATGCGTGGACCTGGAATGAGTCTTCACCGTATGCCTCTCTTTGTATGGGCGGTTCTTATTACAGCATTTCTTCTTCTTCTTTCTCTTCCTGTTCTTGCTGGAGCAATTACTATGCTTCTCACAGATCGTAACTTTAATACTACTTTCTTCGATCCTGCTGGAGGAGGAGATCCTATTCTCTTTCAACACCTTTTTTGGTTCTTTGGCCACCCCGAAGTCTA
>A4-2-COI_ASV16837_4
GGTACTGGATGAACTGTATACCCGCCTTTATCAGGTATCATTGCTCATTCTGGAGGAGCTGTTGATCTTGCTATCTTCAGTTTACACTTATCTGGAGCAGCTTCAATTTTAGGTGCAATTAATTTTATTTGTACCATTGTTAACATGAGAACTGAAAGTCTTCCGTTCCATAAATTACCTTTATTTGTTTGGGCAGTTTTCATTACTGCAATTTTATTATTATTATCTTTACCAGTACTAGCAGGTGCTATTACTATGTTATTGACTGATAGAAATTTTAATACTACATTTTTTGATCCAGCAGGTGGAGGTGATCCTGTATTATATCAGCACCTTTTCTGGTTTTTTGGCCATCCCGAAGTCTA
>A4-3-COI_ASV11126_29
GGTACAGGTTGAACTGTTTACCCACCATTAAGTCATATTACAAGTCACTCAGGTGGTGCTGTTGATTTAGCAATTTTCAGTTTACATGTGTCTGGTGCAAGTAGTATTTTAGGTGCAATTAACTTTATTACCACAATTTTTAATATGCGTGGCCCTGGCTTAGTCATGCACCGTTTACCACTTTTTGTATGGAGTGTATTAATTACAGCATTTTTATTACTGTTATCTTTACCTGTATTAGCTGGAGCTATTACAATGTTATTAACAGATCGAAATTTTTCTACAAGTTTCTTTGATCCAAGTGGAGGAGGAGATCCAATTTTATATCAACATTTATTTTGGTTTTTTGGCCACCCCGAAGTCTA
>A4-3-COI_ASV16845_4
GGTACAGGATGAACAGTTTACCCTCCTTTAAGTTCTATTGAAGCACATAGTGGTTCATCTGTTGATTTAGCTATATTTAGTTTACATATTGCAGGTGCTTCATCTATTTTAGGTGCTATTAATTTTATAACTACAATATTAAATATGAGAGTACCTGGTTTTGGTTTAGATAAAATGCCTTTATTTGTATGGGCTGTTTTTATAACTGCTATTTTATTATTATTATCTTTACCTGTTTTAGCAGCAGCTATTACTATGTTATTAACTGATCGTAATTTTAATACAACTTTTTTTGATCCTGTTGGTGGTGGAGATCCTATATTATATCAACATTTATTTTGGTTTTTTGGCCATCCCGAAGTCTA
>A5-1-COI_ASV6107_59
GGTACTGGTTGAACTGTATATCCCCCACTGAGTCATATTACAAGTCACTCAGGAGGTGCTGTAGATTTAGCTATCTTTAGTTTACACGTTTCAGGTGCAAGTAGTATCTTAGGAGCAATCAATTTTATTACAACCATCTTTAATATGCGTGGACCTGGATTATTAATGCACCGATTACCATTATTTGTATGGAGTGTTTTAATTACAGCATTTTTACTTCTTCTCTCATTACCTGTACTTGCAGGAGCTATTACAATGCTATTAACCGATCGAAACTTTTCAACCAGTTTCTTTGATCCAAGTGGTGGAGGAGACCCTATTCTATACCAACATTTATTTTGGTTCTTTGGGCATCCGGAAGTCTA
>A5-1-COI_ASV13155_19
GGAACAGGATGAACTGTTTATCCACCATTAAGTCATATTACAAGTCACTCAGGTGGTGCTGTTGATTTAGCAATTTTCAGTTTACATGTGTCTGGTGCAAGTAGTATTTTAGGTGCAATTAACTTTATTACCACAATTTTTAATATGCGTGGCCCTGGCTTAGTCATGCACCGTTTACCACTTTTTGTATGGAGTGTATTAATTACAGCATTTTTATTACTGTTATCTTTACCTGTATTAGCTGGAGCTATTACAATGTTATTAACAGATCGAAATTTTTCTACAAGTTTCTTTGATCCAAGTGGAGGAGGAGATCCAATTTTATATCAACATTTATTTTGGTTTTTTGGACACCCCGAAGTCTA
>A5-2-COI_ASV3894_86
GGAACTGGTTGAACTGTATATCCCCCACTGAGTCATATTACAAGTCACTCAGGAGGTGCTGTAGATTTAGCTATCTTTAGTTTACACGTTTCAGGTGCAAGTAGTATCTTAGGAGCAATCAATTTTATTACAACCATCTTTAATATGCGTGGACCTGGATTATTAATGCACCGATTACCATTATTTGTATGGAGTGTTTTAATTACAGCATTTTTACTTCTTCTCTCATTACCTGTACTTGCAGGAGCTATTACAATGCTATTAACCGATCGAAACTTTTCAACCAGTTTCTTTGATCCAAGTGGTGGAGGAGACCCTATTCTATACCAACATTTATTTTGGTTCTTTGGGCATCCCGAAGTCTA
>A5-3-COI_ASV2778_117
GGAACTGGTTGAACAGTTTATCCACCATTAAGTCATATTACAAGTCACTCAGGTGGTGCTGTTGATTTAGCAATTTTCAGTTTACATGTGTCTGGTGCAAGTAGTATTTTAGGTGCAATTAACTTTATTACCACAATTTTTAATATGCGTGGCCCTGGCTTAGTCATGCACCGTTTACCACTTTTTGTATGGAGTGTATTAATTACAGCATTTTTATTACTGTTATCTTTACCTGTATTAGCTGGAGCTATTACAATGTTATTAACAGATCGAAATTTTTCTACAAGTTTCTTTGATCCAAGTGGAGGAGGAGATCCAATTTTATATCAACATTTATTTTGGTTTTTTGGCCACCCCGAGGTCTA
>A5-3-COI_ASV3563_93
GGAACTGGTTGAACAGTTTATCCACCATTAAGTCATATTACAAGTCACTCAGGTGGTGCTGTTGATTTAGCAATTTTCAGTTTACATGTGTCTGGTGCAAGTAGTATTTTAGGTGCAATTAACTTTATTACCACAATTTTTAATATGCGTGGCCCTGGCTTAGTCATGCACCGTTTACCACTTTTTGTATGGAGTGTATTAATTACAGCATTTTTATTACTGTTATCTTTACCTGTATTAGCTGGAGCTATTACAATGTTATTAACAGATCGAAATTTTTCTACAAGTTTCTTTGATCCAAGTGGAGGAGGAGATCCAATTTTATATCAACATTTATTTTGGTTTTTTGGCCACCCCGAAGTCTA
>A5-3-COI_ASV6138_59
GGAACAGGATGAACTGTATATCCGCCTTTATCAGGTATCATTGCTCATTCTGGAGGAGCTGTTGATCTTGCTATCTTCAGTTTACACTTATCTGGAGCAGCTTCAATTTTAGGTGCAATTAATTTTATTTGTACCATTGTTAACATGAGAACTGAAAGTCTTCCGTTCCATAAATTACCTTTATTTGTTTGGGCAGTTTTCATTACTGCAATTTTATTATTATTATCTTTACCAGTACTAGCAGGTGCTATTACTATGTTATTGACTGATAGAAATTTTAATACTACATTTTTTGATCCAGCAGGTGGAGGTGATCCTGTATTATATCAGCACCTTTTCTGGTTTTTTGGCCACCCCGAGGTCTA
>A5-3-COI_ASV15308_10
GGTACTGGATGAACTGTATACCCACCTTTAAGTTCAATTATGGCGCACTCTGGAGGTGCTGTTGATTTAGCAATTTTCAGCCTTCACGTTTCAGGAGCAAGTAGTATTCTTGGGGCAATTAATTTCATTACCACAATTTTTAACATGCGCGGGCCAGGTATGACATTTCACCGTATGCCACTTTTTGTTTGGGCAGTTCTTATTACAGCTTTTCTTCTTCTACTGTCTCTTCCTGTTCTTGCGGGTGCTATTACTATGCTTTTAACAGATCGTAACTTTAATACAACTTTCTTTGATCCAGCTGGTGGTGGAGATCCTATTTTGTTTCAACACCTTTTCTGGTTCTTTGGCCACCCCGAAGTCTA
>A6-1-COI_ASV5181_68
GGTACAGGATGAACTGTTTATCCACCATTAAGTCATATTACAAGTCACTCAGGTGGTGCTGTTGATTTAGCAATTTTCAGTTTACATGTGTCTGGTGCAAGTAGTATTTTAGGTGCAATTAACTTTATTACCACAATTTTTAATATGCGTGGCCCTGGCTTAGTCATGCACCGTTTACCACTTTTTGTATGGAGTGTATTAATTACAGCATTTTTATTACTGTTATCTTTACCTGTATTAGCTGGAGCTATTACAATGTTATTAACAGATCGAAATTTTTCTACAAGTTTCTTTGATCCAAGTGGAGGAGGAGATCCAATTTTATATCAACATTTATTTTGGTTTTTTGGCCACCCCGAGGTCTA
>A6-1-COI_ASV12525_22
GGTACTGGATGAACAGTTTATCCTCCTTTATCAGGTATTGAAGCTCATTCAGGACCTTCTATTGATTTAGCAATTTTTAGTTTACATTTAGCAGGTGCATCATCTATATTAGGTGCTTCTAATTTTATTACAACAATTTTAAATATGAGAGCTCCTGGAATGTATTTACATAAAATGCCTTTATTTGTATGGGCAGTTTTAATTACAGCTGTTTTATTATTATTATCATTACCTGTATTGGCGGGTGCTATTACAATGTTATTAACAGATCGTAATTTTAACACAACTTTTTTTGATCCAGCTGGTGGTGGAGATCCTGTGTTATATCAACACTTATTTTGGTTTTTTGGCCATCCCGAGGTCTA
>A6-2-COI_ASV2429_136
GGAACTGGATGAACTGTATATCCCCCACTGAGTCATATTACAAGTCACTCAGGAGGTGCTGTAGATTTAGCTATCTTTAGTTTACACGTTTCAGGTGCAAGTAGTATCTTAGGAGCAATCAATTTTATTACAACCATCTTTAATATGCGTGGACCTGGATTATTAATGCACCGATTACCATTATTTGTATGGAGTGTTTTAATTACAGCATTTTTACTTCTTCTCTCATTACCTGTACTTGCAGGAGCTATTACAATGCTATTAACCGATCGAAACTTTTCAACCAGTTTCTTTGATCCAAGTGGTGGAGGAGACCCTATTCTATACCAACATTTATTTTGGTTCTTTGGGCATCCGGAAGTCTA
>A6-2-COI_ASV8398_44
GGAACTGGTTGAACTGTTTATCCACCATTAAGTCATATTACAAGTCACTCAGGTGGTGCTGTTGATTTAGCAATTTTCAGTTTACATGTGTCTGGTGCAAGTAGTATTTTAGGTGCAATTAACTTTATTACCACAATTTTTAATATGCGTGGCCCTGGCTTAGTCATGCACCGTTTACCACTTTTTGTATGGAGTGTATTAATTACAGCATTTTTATTACTGTTATCTTTACCTGTATTAGCTGGAGCTATTACAATGTTATTAACAGATCGAAATTTTTCTACAAGTTTCTTTGATCCAAGTGGAGGAGGAGATCCAATTTTATATCAACATTTATTTTGGTTTTTTGGCCACCCCGAAGTCTA
>A6-3-COI_ASV6036_60
GGAACTGGATGAACAGTTTATCCACCATTAAGTCATATTACAAGTCACTCAGGTGGTGCTGTTGATTTAGCAATTTTCAGTTTACATGTGTCTGGTGCAAGTAGTATTTTAGGTGCAATTAACTTTATTACTACAATTTTTAATATGCGTGGCCCTGGCTTAGTAATGCACCGTTTACCACTTTTTGTATGGAGTGTATTAATTACAGCATTTTTATTACTGTTATCTTTACCTGTATTAGCCGGAGCTATTACAATGTTATTAACAGATCGAAATTTTTCTACAAGTTTCTTTGATCCAAGTGGAGGAGGAGATCCAATTTTATATCAACATTTATTTTGGTTTTTTGGCCACCCCGAGGTCTA
>A6-3-COI_ASV10000_35
GGTACAGGTTGAACTGTATATCCCCCACTGAGTCATATTACAAGTCACTCAGGAGGTGCTGTAGATTTAGCTATCTTTAGTTTACACGTTTCAGGTGCAAGTAGTATCTTAGGAGCAATCAATTTTATTACAACCATCTTTAATATGCGTGGACCTGGATTATTAATGCACCGATTACCATTATTTGTATGGAGTGTTTTAATTACAGCATTTTTACTTCTTCTCTCATTACCTGTACTTGCAGGAGCTATTACAATGCTATTAACCGATCGAAACTTTTCAACCAGTTTCTTTGATCCAAGTGGTGGAGGAGACCCTATTCTATACCAACATTTATTTTGGTTCTTTGGCCATCCCGAGGTCTA
>A6-3-COI_ASV10577_32
GGTACAGGTTGAACTGTATATCCCCCACTGAGTCATATTACAAGTCACTCAGGAGGTGCTGTAGATTTAGCTATCTTTAGTTTACACGTTTCAGGTGCAAGTAGTATCTTAGGAGCAATCAATTTTATTACAACCATCTTTAATATGCGTGGACCTGGATTATTAATGCACCGATTACCATTATTTGTATGGAGTGTTTTAATTACAGCATTTTTACTTCTTCTCTCATTACCTGTACTTGCAGGAGCTATTACAATGCTATTAACCGATCGAAACTTTTCAACCAGTTTCTTTGATCCAAGTGGTGGAGGAGACCCTATTCTATACCAACATTTATTTTGGTTCTTTGGGCATCCGGAAGTCTA
>A6-3-COI_ASV15327_10
GGAACAGGATGAACTGTATATCCCCCACTTAGTTCAGCACTAAGTCACTCTGGAGGTTCAGTTGATCTTGCTATTTTTAGTCTTCACGTATCTGGAGCAAGTAGTATTTTAGGGGCAATCAATTTCATTACCACTATTTTTAATATGCGCGGGCCTGGAATGACCCTTCACCGTATGCCACTTTTTGTGTGGTCTGTTCTTATTACTGCATTTCTTCTTCTCCTGTCACTTCCTGTTCTTGCTGGAGCGATTACCATGCTTTTAACCGATCGTAATTTCAATACTACCTTCTTTGACCCAGCTGGAGGAGGAGATCCTATTCTTTTTCAACACCTGTTCTGGTTCTTTGGCCACCCCGAAGTCTA
>B1-3-COI_ASV10791_31
GGAACTGGTTGAACAGTATATCCTCCATTAAGTCATATTACAAGTCACTCAGGTGGTGCTGTTGATTTAGCAATTTTCAGTTTACATGTGTCTGGTGCAAGTAGTATTTTAGGTGCAATTAACTTTATTACTACAATTTTTAATATGCGTGGCCCTGGCTTAGTAATGCACCGTTTACCACTTTTTGTATGGAGTGTATTAATTACAGCATTTTTATTACTGTTATCTTTACCTGTATTAGCCGGAGCTATTACAATGTTATTAACAGATCGAAATTTTTCTACAAGTTTCTTTGATCCAAGTGGAGGAGGAGATCCAATTTTATATCAACATTTATTTTGGTTTTTTGGCCACCCCGAAGTCTA
>B2-1-COI_ASV10601_32
GGAACAGGATGAACAGTATATCCTCCTCTAAGTAGTATTGCAAGTCACTCAGGTGGTTCGGTAGACTTAGCTATTTTTAGTTTACATCTTGCAGGTATTAGTAGTCTTTTAGGAGCTATTAATTTTATCACTACTATTTTTAATATGCGAGGGCCTGGTATGACTATGCATAGACTACCATTATTTGTATGGGCTGTATTAATTACTGCTTTTTTATTACTTTTATCACTACCAGTACTTGCAGGTGCAATTACTATGTTATTAACCGATAGAAATTTTAATACTACTTTTTTTGATCCAGCTGGAGGAGGAGATCCTATTTTATATCAACATCTTTTCTGGTTTTTTGGCCACCCCGAGGTCTA
>B2-1-COI_ASV11172_29
GGAACAGGTTGAACAGTTTACCCACCATTAAGTCATATTACAAGTCACTCAGGTGGTGCTGTTGATTTAGCAATTTTCAGTTTACATGTGTCTGGTGCAAGTAGTATTTTAGGTGCAATTAACTTTATTACTACAATTTTTAATATGCGTGGCCCTGGTTTAGTAATGCACCGTTTACCACTTTTTGTATGGAGTGTATTAATTACAGCATTTTTATTACTGTTATCTTTACCTGTATTAGCCGGAGCTATTACAATGTTATTAACAGATCGAAATTTTTCTACAAGTTTCTTTGATCCAAGTGGAGGAGGAGATCCAATTTTATATCAACATTTATTTTGGTTTTTTGGCCACCCCGAGGTCTA
>B2-1-COI_ASV15361_10
GGAACAGGTTGAACAGTTTATCCACCTTTATCTGGTATTGTAGCTCATTCTGGTGCTTCGGTAGATTTAGCTATTTTTAGTTTACATATTGCAGGTGCTTCTTCAATTTTAGGTGCAATTAATTTTATAACAACTGTTTTAAATATGCGTGCACCAGGTATGACTATGCATAAATTACCTTTATTTGTTTGGACAGTATTCGTTACTGCAATTTTACTTTTATTATCATTGCCAGTATTAGCTGCAGGTATTACTATGTTGTTAACTGATCGTAATTTTAATACTACTTTTTTTGATCCAGCAGGAGGTGGAGATCCCATTTTATATCAACATATTTTTTGATTTTTTGGCCATCCCGAAGTCTA
>B2-1-COI_ASV16667_5
GGTACAGGTTGAACTGTTTACCCTCCCTTATCAAGTATTCAAGCTCATTCAGGACCTTCTGTTGATTTGGCTATTTTTAGTTTACATATTGCAGGTGCTTCATCTATTTTAGGTGCAGCTAATTTTATTACTACTATTTTAAATATGCGTGCTCCTGGTATAGGAATGCATCAAATTCCTTTATTTGTTTGGTCAGTTTTAATTACAGCTGTTTTATTATTATTATCGCTTCCTGTGTTAGCCGGTGCTATTACTATATTATTAACTGATCGTAATTTTAATACTACTTTTTTTGATCCTGCAGGTGGTGGAGATCCAGTTCTTTACCAACATTTATTTTGGTTTTTTGGCCATCCCGAAGTCTA
>B3-2-COI_ASV14115_15
GGTACAGGTTGAACTGTATACCCTCCCTTATCAAGTATTCAAGCTCATTCAGGACCTTCTGTTGATTTGGCTATTTTTAGTTTACATATTGCAGGTGCTTCATCTATTTTAGGTGCAGCTAATTTTATTACTACTATTTTAAATATGCGTGCTCCTGGTATAGGAATGCATCAAATTCCTTTATTTGTTTGGTCAGTTTTAATTACAGCTGTTTTATTATTATTATCGCTTCCTGTGTTAGCCGGTGCTATTACTATATTATTAACTGATCGTAATTTTAATACTACTTTTTTTGATCCTGCAGGTGGTGGAGATCCAGTTCTTTACCAACATTTATTTTGGTTTTTTGGCCATCCCGAGGTCTA
>B3-2-COI_ASV15363_10
GGAACTGGTTGAACAGTATATCCCCCTTTAGCAGGAGTTGAATCACATTCTGGAGGTTCTGTTGATTTAGCTATTTTTAGTTTACATTTAGCAGGTGCATCTTCTATTTTAGGAGCTATGAACTTTATTACTACTGTATTAAATATGAGAGTTCCTGGTTTAAAAATGCATAGAATCCCATTATTTGTATGAGCAGTTTTCATTACTGCAATATTATTATTATTATCATTACCAGTTTTAGCAGGTGCTATTACTATGTTATTAACTGATCGTAATTTTAATACTACATTCTTTGATCCAGCAGGAGGAGGAGATCCTATTTTATATCAACATTTATTCTGATTCTTTGGCCATCCCGAGGTCTA
>B5-3-COI_ASV4913_71
GGAACAGGTTGAACAGTTTATCCTCCATTAGCTGGTATTGCAAGTCACTCAGGTGGATCGATCGATCTTGCAATTTTCAGTTTACACTTAGCAGGTGCAAGTAGTATTATTGGTTCTATCAACCTTATTACTACTGTTTTTAATATGAGAGCGCCAGGTATGAGCATGCACAGATTACCATTATTCGTATGGTCTGTATTCATTACTGCTTTCTTATTAATTTTATCTCTTCCAGTATTAGCTGGTGGTATTACAATGTTATTAACAGATAGAAATTTCAACACAACATTCTTCGACCCAGCAGGTGGTGGAGACCCAATTCTTTACCAACACTTATTCTGGTTCTTCGGCCACCCCGAGGTCTA
>B5-3-COI_ASV5011_70
GGTACTGGTTGAACTGTTTATCCTCCATTAGCTGGTATTGCAAGTCACTCAGGTGGATCGATCGATCTTGCAATTTTCAGTTTACACTTAGCAGGTGCAAGTAGTATTATTGGTTCTATCAACCTTATTACTACTGTTTTTAATATGAGAGCGCCAGGTATGAGCATGCACAGATTACCATTATTCGTATGGTCTGTATTCATTACTGCTTTCTTATTAATTTTATCTCTTCCAGTATTAGCTGGTGGTATTACAATGTTATTAACAGATAGAAATTTCAACACAACATTCTTCGACCCAGCAGGTGGTGGAGACCCAATTCTTTACCAACACTTATTCTGGTTCTTCGGCCACCCCGAGGTCTA
>B5-3-COI_ASV6186_59
GGTACTGGTTGAACTGTTTATCCTCCATTAGCTGGTATTGCAAGTCACTCAGGTGGATCGATCGATCTTGCAATTTTCAGTTTACACTTAGCAGGTGCAAGTAGTATTATTGGTTCTATCAACCTTATTACTACTGTTTTTAATATGAGAGCGCCAGGTATGAGCATGCACAGATTACCATTATTCGTATGGTCTGTATTCATTACTGCTTTCTTATTAATTTTATCTCTTCCAGTATTAGCTGGTGGTATTACAATGTTATTAACAGATAGAAATTTCAACACAACATTCTTCGACCCAGCAGGTGGTGGAGACCCAATTCTTTACCAACACTTATTCTGGTTCTTCGGCCACCCCGAAGTCTA
>B5-3-COI_ASV14870_12
GGAACAGGTTGAACAGTTTACCCTCCTTTATCAGGTATTGAAGCTCATTCAGGACCTTCTATTGATTTAGCAATTTTTAGTTTACATTTAGCAGGTGCATCATCTATATTAGGTGCTTCTAATTTTATTACAACAATTTTAAATATGAGAGCTCCTGGAATGTATTTACATAAAATGCCTTTATTTGTATGGGCAGTTTTAATTACAGCTGTTTTATTATTATTATCATTACCTGTATTGGCGGGTGCTATTACAATGTTATTAACAGATCGTAATTTTAACACAACTTTTTTTGATCCAGCTGGTGGTGGAGATCCTGTGTTATATCAACACTTATTTTGGTTTTTTGGTCATCCCGAGGTCTA
>Bahamas01__000125250
tttagcaggaatacaagcacattctggaggttctgttgatttagctatatttagtttacatttagcaggtgcttcttctttactaggtgcaataaattttataacaactatctttaatatgagatctcctggattagaaatgcataaattgcctttatttgtttgagctattttaattacagcatttttattattattatcgttacctgttttagcaggtgctattactatgcttttaactgatcgtaattttaatacaactttttttgacccagcaggtggtggtgatcctattttatatcagcatttattc
>Bahamas01__000052647
attaagtagcattactgctcactctggaggttctgtagatttagccatctttagcctacacgtttctggtgctgcaagtattttaggtgctattaattttattactaccatctttaatatgcgtgctccaggaatgagtttccatcgcttacctcttttcgtgtgggcggttctgattactgcattcctattactactttctcttcctgttcttgctggagggattacaatgcttttaactgaccgaaacttcaatacaagtttcttcgaccctgcgggtggtggtgatcctgtattattccagcacctattt
>Bahamas01__000003471
actttcaagtattcttgctcattcaggtggagctgttgatcttgcaattttttctctacatctttctgggatttcttctattcttggtgcaattaatttcattactacaatttttaatatgcgttgccctggtatagcaatacatcaacttccgctattcgtttggtctattcttattacagctttcctcctacttctaagtctgccagttcttgcgggagctattactatgctactaacggatcgaaattttaatactagtttttttgatcctgccggtggtggcgaccctattctttatcaacacctcttt
>Bahamas01__000102401
tttatcaggtattatcgctcattcaggtggtgctgttgatcttgcaatttttagtctacatttatcaggagcagcttcaattttaggtgcaatcaattttatttgtacaattgttaatatgcgaacagaaagtttaccgttccataaattacctttatttgtttgggctgtttttattactgcaattttattattattatctctaccagttttagcaggtgcaattactatgttattgactgatagaaattttaatactactttcttcgatccagcaggtggaggtgatcctgtattatatcagcacttattt
>Bahamas01__000053058
tctttcaggtatagtagcccattccggaggtgcggtagatttagctatttttagccttcacttatctggagctgcttctattttaggtgctataaattttatttgtactatagtaaatatgagaactgaaagtcttcctttccataaaatgcctttatttgtatgggctatttttattacagctattctacttttactgtcacttcctgtattagcaggtgctattacaatgttattaaccgatagaaattttaatactacattttttgatcctgcagggggaggtgacccagttttgtatcaacatttattc
>Bahamas01__001077270
gttagcaagtgttcaagcacactcaggtgcttcagttgatttagctatttttagtctacatttagcaggagcttcatcaattttaggtgcgataaactttataacaactattttaaatatgcgggctcctggaatggatatgcatcatttacctttatttgtatgggcagtatttattacagcagtattattattattatcactacctgtattagcaggagcaataacaatgttattaactgatcgtaattttaatacaacattttttgatcctgcaggtggaggagatcctgtactatatcaacatttattt
>Bahamas01__000008948
tttaagtagtattacagctcactcaggaggtgctgtagacttagcgatctttagcttacacgtatcaggtgctgcaagtatcttaggtgctattaactttattacaacagtatttaatatgcgtgcaccaggaatgagtttccaccgtttacctttattcgtgtggtctgttctaattacagcattcctacttcttctttctctacctgttctagctggaggtattacaatgcttctaacagatcgaaacttcaatacaagtttctttgatcctgctggtggaggagaccctgttctattccaacacctattc
>Bahamas01__000003957
tttaagtagtattatggcccattcaggtgggtctgtagacttagcgatttttagtcttcatgtatctggagctgcaagtattttaggtgcattaaacttcatcactacaatttttaatatgagaggtcctggaatgggattccatagactacctctatttgtgtggtcagttttaattactgcctttttgttacttctatctctacctgtactagcaggtgcgattaccatgttactaacagatcgtaactttaatactagtttctttgatcctgctggaggaggagaccctgttcttttccaacatctgttt
>Bahamas01__000000786
tctaagtagcattgctgcgcactctggaggttcagtagacttggctatctttagtcttcacgtatcaggtgctagtagtattttgggggctattaattttattactactattttcaacatgcgcggaccgggtatgaccatgcaccgtttgcctctattcgtatggtctgtattgattaccgcatttttgcttttgctttcactaccagttctagccggtgcaattactatgcttttgactgatcgtaactttaatacttctttcttcgacccagcgggtggaggggaccctatcttgtaccagcatttgttc
>Bahamas01__000149665
tctaagtagcattgctgctcactcaggcggatctgtagaccttgctatctttagtttgcacgtatcaggtgcaagtagtattttgggtgctattaattttattaccactattttcaatatgcgcggacctggtatgactatgcaccgtcttcctttgttcgtttgggctgttttgattactgcttttttgcttctattgtcacttcctgtgttggctggagcaattactatgcttctaacagaccgtaacttcaacactagtttctttgaccctgctggtggtggtgacccaattttgtatcaacatttgttt
>Bahamas02__000000006
actgagtcatattacaagtcactcaggaggtgctgtagatttagctatctttagtttacatgtttcaggtgcaagtagtatcttaggagcaatcaattttattacaaccatctttaatatgcgtggacctggattattaatgcaccgattaccattatttgtatggagtgttttaattacagcatttttacttcttctctcattacctgtactcgcaggagcaattacaatgctattaaccgatcgaaacttttcaaccagtttctttgatccaagtggtggaggagaccctattttataccaacatttattt
>Bahamas02__000003669
attaagtcatattacaagtcactctggaggtgcagtagatttagctatttttagtttacacgtatcaggagcaagtagtattttaggtgcaattaattttattacaactatttttaatatgcgaggacctgggttacttcttcaccgtctgccattatttgtgtggagtgtactaattacagcttttttacttttattatctcttccagttttagctggcgctattacaatgcttttaactgatcgtaacttttcaactagtttttttgatccaagtggcggtggtgacccgattttatatcagcatttattc
>Bahamas02__000000507
actaagtagtattcaagctcactcaggtggttctgtagatcttgccatttttagtcttcacgtaagtggtgctagtagtattttgggtgctattaactttattaccactatttttaatatgcgtggacctggtatgacaatgcaccgcctacctttgtttgtatgggcagttttgattacagctttcttgctacttctatctctacctgtacttgctggtgcaattaccatgcttctaacagaccgtaactttaatactagtttcttcgaccctgctggtggaggagaccctattctataccaacacctattt
>Bahamas02__000076951
actttctagtattcttgctcattctgggggcgcggttgatcttgcaattttttctcttcacctttctggaatttcgtctattctaggagctattaattttattacaaccgtttttaatatgcgcgctcctggtatggctatatatcgtcttccgctttttgtttggtcaattctcattacggcgtttcttcttctccttagtctgcctgttcttgcgggagctattactatgcttctcactgaccgaaatttcaatacaagcttttttgaccctgctggtggtggagaccctattctgtatcaacaccttttt
>Bahamas02__000003471
actttcaagtattcttgctcattcaggtggagctgttgatcttgcaattttttctctacatctttctgggatttcttctattcttggtgcaattaatttcattactacaatttttaatatgcgttgccctggtatagcaatacatcaacttccgctattcgtttggtctattcttattacagctttcctcctacttctaagtctgccagttcttgcgggagctattactatgctactaacggatcgaaattttaatactagtttttttgatcctgccggtggtggcgaccctattctttatcaacacctcttt
>Bahamas02__002043416
tctttcaggggttatgtttcattcaggtggttcagtagatttggctattttcagtcttcacttgtctggagcagcttcaattttaggtgcaatcaatttcatttgtactattgtgaatatgagaactgaaagtttaccatttcacaagttaccgttatttgtttgggctgtttttattaccgctattttactattattatcattacctgtgttagcaggtgctattactatgttattgacagatcgaaactttaatactacgttttttgatcctgcaggtggaggagatccagttttatttcaacaccttttc
>Bahamas02__000122883
actttctagtattcaagctcattctggtccttctgttgatttagctatttttagtttacatattgctggtgcttcatcaattttaggtgcagcaaattttattactactattttaaacatgcgtgctcctggaataggaatacatcaaattcctttatttgtatggtctgttttaattactgctgttttattattattatctcttcctgtattagcaggtgctattactatgctattaacagatcgtaattttaatacaactttttttgatccagccggtggtggtgatcctgttttataccagcacttattt
>Bahamas02__000008948
tttaagtagtattacagctcactcaggaggtgctgtagacttagcgatctttagcttacacgtatcaggtgctgcaagtatcttaggtgctattaactttattacaacagtatttaatatgcgtgcaccaggaatgagtttccaccgtttacctttattcgtgtggtctgttctaattacagcattcctacttcttctttctctacctgttctagctggaggtattacaatgcttctaacagatcgaaacttcaatacaagtttctttgatcctgctggtggaggagaccctgttctattccaacacctattc
>Bahamas02__000003957
tttaagtagtattatggcccattcaggtgggtctgtagacttagcgatttttagtcttcatgtatctggagctgcaagtattttaggtgcattaaacttcatcactacaatttttaatatgagaggtcctggaatgggattccatagactacctctatttgtgtggtcagttttaattactgcctttttgttacttctatctctacctgtactagcaggtgcgattaccatgttactaacagatcgtaactttaatactagtttctttgatcctgctggaggaggagaccctgttcttttccaacatctgttt
>Bahamas02__000000786
tctaagtagcattgctgcgcactctggaggttcagtagacttggctatctttagtcttcacgtatcaggtgctagtagtattttgggggctattaattttattactactattttcaacatgcgcggaccgggtatgaccatgcaccgtttgcctctattcgtatggtctgtattgattaccgcatttttgcttttgctttcactaccagttctagccggtgcaattactatgcttttgactgatcgtaactttaatacttctttcttcgacccagcgggtggaggggaccctatcttgtaccagcatttgttc
>Bahamas02__000027359
tctaagtagcattacagctcactctggtggtgctgtagaccttgctatttttagtctacacgtttcaggtgcagcaagtatcttaggtgctattaactttatcaccacagtattcaacatgcgtgcccctggaatgagttttcaccgtcttccgctatttgtttggtctgttttaattacagcatttcttcttcttttatctctaccggtactagcaggaggtattacaatgcttctaacagatagaaactttaacacaagtttctttgaccctgcaggaggtggtgaccctgtgttattccaacacttattc
>Bahamas02__000149665
tctaagtagcattgctgctcactcaggcggatctgtagaccttgctatctttagtttgcacgtatcaggtgcaagtagtattttgggtgctattaattttattaccactattttcaatatgcgcggacctggtatgactatgcaccgtcttcctttgttcgtttgggctgttttgattactgcttttttgcttctattgtcacttcctgtgttggctggagcaattactatgcttctaacagaccgtaacttcaacactagtttctttgaccctgctggtggtggtgacccaattttgtatcaacatttgttt
>Bahamas03__002772195
attaagttctgctttaagtcactctggaggatcggtggatttagctattttcagtttacacgtatcaggtgcaagtagtattttaggtgctttaaactttattactactattttcaatatgagaggaccaggaatgagtctgcaccgtatgccacttttcgtatggtcagttcttattacagcttttcttcttttattatcacttccagttcttgctggagcgattactatgcttttaactgatcgtaactttaatacaactttctttgatccagcgggaggaggagatccaattttatttcaacaccttttt
>Bahamas03__000807269
attaagctcgattatgagtcactcaggaggatcagttgatttagctattttcagtcttcacgtatcaggtgcaagtagtattcttggggctatcaattttattacaaccatttttaatatgcgagggcctggaatgacacttcaccgtatgcctctttttgtatgggctgttcttattacagcatttcttcttcttttatcacttccggttcttgctggagctattacaatgcttctgacagaccgtaactttaacacaacattctttgatccagccggtggaggagatccaattctttttcaacaccttttc
>Bahamas03__000000006
actgagtcatattacaagtcactcaggaggtgctgtagatttagctatctttagtttacatgtttcaggtgcaagtagtatcttaggagcaatcaattttattacaaccatctttaatatgcgtggacctggattattaatgcaccgattaccattatttgtatggagtgttttaattacagcatttttacttcttctctcattacctgtactcgcaggagcaattacaatgctattaaccgatcgaaacttttcaaccagtttctttgatccaagtggtggaggagaccctattttataccaacatttattt
>Bahamas03__000003669
attaagtcatattacaagtcactctggaggtgcagtagatttagctatttttagtttacacgtatcaggagcaagtagtattttaggtgcaattaattttattacaactatttttaatatgcgaggacctgggttacttcttcaccgtctgccattatttgtgtggagtgtactaattacagcttttttacttttattatctcttccagttttagctggcgctattacaatgcttttaactgatcgtaacttttcaactagtttttttgatccaagtggcggtggtgacccgattttatatcagcatttattc
>Bahamas03__000000507
actaagtagtattcaagctcactcaggtggttctgtagatcttgccatttttagtcttcacgtaagtggtgctagtagtattttgggtgctattaactttattaccactatttttaatatgcgtggacctggtatgacaatgcaccgcctacctttgtttgtatgggcagttttgattacagctttcttgctacttctatctctacctgtacttgctggtgcaattaccatgcttctaacagaccgtaactttaatactagtttcttcgaccctgctggtggaggagaccctattctataccaacacctattt
>Bahamas03__000222525
attaagtagtattacggctcactcaggtggtgctgtggatttggctatttttagtttacacgtttcaggtgctgcaagtatcttaggtgctattaactttattacaacagtatttaatatgcgcgccccaggaatgagttttcaccgtcttcctctttttgtgtggtcggttctaattactgcctttctacttctactatctcttcctgttcttgcaggaggtattacaatgcttttaacagaccgaaacttcaatacaagtttctttgatcctgcaggaggaggagaccctgtattattccagcacttattc
>Bahamas03__000003471
actttcaagtattcttgctcattcaggtggagctgttgatcttgcaattttttctctacatctttctgggatttcttctattcttggtgcaattaatttcattactacaatttttaatatgcgttgccctggtatagcaatacatcaacttccgctattcgtttggtctattcttattacagctttcctcctacttctaagtctgccagttcttgcgggagctattactatgctactaacggatcgaaattttaatactagtttttttgatcctgccggtggtggcgaccctattctttatcaacacctcttt
>Bahamas03__000122883
actttctagtattcaagctcattctggtccttctgttgatttagctatttttagtttacatattgctggtgcttcatcaattttaggtgcagcaaattttattactactattttaaacatgcgtgctcctggaataggaatacatcaaattcctttatttgtatggtctgttttaattactgctgttttattattattatctcttcctgtattagcaggtgctattactatgctattaacagatcgtaattttaatacaactttttttgatccagccggtggtggtgatcctgttttataccagcacttattt
>Bahamas03__000008948
tttaagtagtattacagctcactcaggaggtgctgtagacttagcgatctttagcttacacgtatcaggtgctgcaagtatcttaggtgctattaactttattacaacagtatttaatatgcgtgcaccaggaatgagtttccaccgtttacctttattcgtgtggtctgttctaattacagcattcctacttcttctttctctacctgttctagctggaggtattacaatgcttctaacagatcgaaacttcaatacaagtttctttgatcctgctggtggaggagaccctgttctattccaacacctattc
>Bahamas03__000230259
attaagtagtattttagcacactctggtcctgctgtagacttagcaatttttagtttacacttatctggggctgcttcaattttaggggcaattaattttattaccacagtttttaatatgcgatctcctgggctacattttcaccgcttatctttattagtatgggcattaataattacttcgtttttattattactttctttacctgttttagctggggcaattaccatgcttttaactgatagaaattttaatacaagtttttttgatcctgctggaggtggagatccaatattatttcaacatttattc
>Bahamas03__000003957
tttaagtagtattatggcccattcaggtgggtctgtagacttagcgatttttagtcttcatgtatctggagctgcaagtattttaggtgcattaaacttcatcactacaatttttaatatgagaggtcctggaatgggattccatagactacctctatttgtgtggtcagttttaattactgcctttttgttacttctatctctacctgtactagcaggtgcgattaccatgttactaacagatcgtaactttaatactagtttctttgatcctgctggaggaggagaccctgttcttttccaacatctgttt
>Bahamas03__000000786
tctaagtagcattgctgcgcactctggaggttcagtagacttggctatctttagtcttcacgtatcaggtgctagtagtattttgggggctattaattttattactactattttcaacatgcgcggaccgggtatgaccatgcaccgtttgcctctattcgtatggtctgtattgattaccgcatttttgcttttgctttcactaccagttctagccggtgcaattactatgcttttgactgatcgtaactttaatacttctttcttcgacccagcgggtggaggggaccctatcttgtaccagcatttgttc
>Bahamas03__000027359
tctaagtagcattacagctcactctggtggtgctgtagaccttgctatttttagtctacacgtttcaggtgcagcaagtatcttaggtgctattaactttatcaccacagtattcaacatgcgtgcccctggaatgagttttcaccgtcttccgctatttgtttggtctgttttaattacagcatttcttcttcttttatctctaccggtactagcaggaggtattacaatgcttctaacagatagaaactttaacacaagtttctttgaccctgcaggaggtggtgaccctgtgttattccaacacttattc
>Bahamas03__000149665
tctaagtagcattgctgctcactcaggcggatctgtagaccttgctatctttagtttgcacgtatcaggtgcaagtagtattttgggtgctattaattttattaccactattttcaatatgcgcggacctggtatgactatgcaccgtcttcctttgttcgtttgggctgttttgattactgcttttttgcttctattgtcacttcctgtgttggctggagcaattactatgcttctaacagaccgtaacttcaacactagtttctttgaccctgctggtggtggtgacccaattttgtatcaacatttgttt
>Bahamas04__000000006
actgagtcatattacaagtcactcaggaggtgctgtagatttagctatctttagtttacatgtttcaggtgcaagtagtatcttaggagcaatcaattttattacaaccatctttaatatgcgtggacctggattattaatgcaccgattaccattatttgtatggagtgttttaattacagcatttttacttcttctctcattacctgtactcgcaggagcaattacaatgctattaaccgatcgaaacttttcaaccagtttctttgatccaagtggtggaggagaccctattttataccaacatttattt
>Bahamas04__000000507
actaagtagtattcaagctcactcaggtggttctgtagatcttgccatttttagtcttcacgtaagtggtgctagtagtattttgggtgctattaactttattaccactatttttaatatgcgtggacctggtatgacaatgcaccgcctacctttgtttgtatgggcagttttgattacagctttcttgctacttctatctctacctgtacttgctggtgcaattaccatgcttctaacagaccgtaactttaatactagtttcttcgaccctgctggtggaggagaccctattctataccaacacctattt
>Bahamas04__000052647
attaagtagcattactgctcactctggaggttctgtagatttagccatctttagcctacacgtttctggtgctgcaagtattttaggtgctattaattttattactaccatctttaatatgcgtgctccaggaatgagtttccatcgcttacctcttttcgtgtgggcggttctgattactgcattcctattactactttctcttcctgttcttgctggagggattacaatgcttttaactgaccgaaacttcaatacaagtttcttcgaccctgcgggtggtggtgatcctgtattattccagcacctattt
>Bahamas04__000045512
tctaagtagcattacagctcactcgggaggttctgtggatatggctatcttcgctctccacgtttcaggtgcagcaagtatcttaggagctattaactttattacaacagtattcaacatgcgcgcaccggggatgagcttccaccgcttacctctattcgtgtggtctgtattagttacagcattcttacttcttctatctcttccagttttagcaggaggtattactatgcttctaacagaccgaaacttcaatacaagtttctttgatccagcaggaggaggagaccctgttcttttccaacacctattc
>Bahamas04__000222525
attaagtagtattacggctcactcaggtggtgctgtggatttggctatttttagtttacacgtttcaggtgctgcaagtatcttaggtgctattaactttattacaacagtatttaatatgcgcgccccaggaatgagttttcaccgtcttcctctttttgtgtggtcggttctaattactgcctttctacttctactatctcttcctgttcttgcaggaggtattacaatgcttttaacagaccgaaacttcaatacaagtttctttgatcctgcaggaggaggagaccctgtattattccagcacttattc
>Bahamas04__000076951
actttctagtattcttgctcattctgggggcgcggttgatcttgcaattttttctcttcacctttctggaatttcgtctattctaggagctattaattttattacaaccgtttttaatatgcgcgctcctggtatggctatatatcgtcttccgctttttgtttggtcaattctcattacggcgtttcttcttctccttagtctgcctgttcttgcgggagctattactatgcttctcactgaccgaaatttcaatacaagcttttttgaccctgctggtggtggagaccctattctgtatcaacaccttttt
>Bahamas04__000003471
actttcaagtattcttgctcattcaggtggagctgttgatcttgcaattttttctctacatctttctgggatttcttctattcttggtgcaattaatttcattactacaatttttaatatgcgttgccctggtatagcaatacatcaacttccgctattcgtttggtctattcttattacagctttcctcctacttctaagtctgccagttcttgcgggagctattactatgctactaacggatcgaaattttaatactagtttttttgatcctgccggtggtggcgaccctattctttatcaacacctcttt
>Bahamas04__000122883
actttctagtattcaagctcattctggtccttctgttgatttagctatttttagtttacatattgctggtgcttcatcaattttaggtgcagcaaattttattactactattttaaacatgcgtgctcctggaataggaatacatcaaattcctttatttgtatggtctgttttaattactgctgttttattattattatctcttcctgtattagcaggtgctattactatgctattaacagatcgtaattttaatacaactttttttgatccagccggtggtggtgatcctgttttataccagcacttattt
>Bahamas04__000008948
tttaagtagtattacagctcactcaggaggtgctgtagacttagcgatctttagcttacacgtatcaggtgctgcaagtatcttaggtgctattaactttattacaacagtatttaatatgcgtgcaccaggaatgagtttccaccgtttacctttattcgtgtggtctgttctaattacagcattcctacttcttctttctctacctgttctagctggaggtattacaatgcttctaacagatcgaaacttcaatacaagtttctttgatcctgctggtggaggagaccctgttctattccaacacctattc
>Bahamas04__000000718
tttaagtagtatcacagctcactcgggaggttctgtggacttagctatctttagcttacacgtttcaggtgctgcaagtatcttaggtgctattaacttcattacaacagtatttaatatgcgtgcaccaggaatgagtttccaccgtttacctctattcgtgtggtcggttctgattaccgcattcttacttcttctttctcttcctgttcttgctggaggtattacaatgcttctaacagacagaaacttcaacacaagtttctttgaccctgcaggaggaggagacccggttctattccaacacctattc
>Bahamas04__000003957
tttaagtagtattatggcccattcaggtgggtctgtagacttagcgatttttagtcttcatgtatctggagctgcaagtattttaggtgcattaaacttcatcactacaatttttaatatgagaggtcctggaatgggattccatagactacctctatttgtgtggtcagttttaattactgcctttttgttacttctatctctacctgtactagcaggtgcgattaccatgttactaacagatcgtaactttaatactagtttctttgatcctgctggaggaggagaccctgttcttttccaacatctgttt
>Bahamas04__000141940
tctaagtagcattacagctcactctggtggtgctgttgatcttgctatcttcagtttacacgtttcaggtgcagcaagtatcctgggagctattaactttataacaacagtctttaacatgcgtgcgcctggtatgagttttcatcgccttccactttttgtttggtctgttcttattacagctttcttacttcttctttctcttcctgttctggcaggaggtattacaatgcttctaacagacagaaactttaacacaagtttctttgaccctgcaggaggaggtgacccagtattattccagcacttattc
>Bahamas04__000000786
tctaagtagcattgctgcgcactctggaggttcagtagacttggctatctttagtcttcacgtatcaggtgctagtagtattttgggggctattaattttattactactattttcaacatgcgcggaccgggtatgaccatgcaccgtttgcctctattcgtatggtctgtattgattaccgcatttttgcttttgctttcactaccagttctagccggtgcaattactatgcttttgactgatcgtaactttaatacttctttcttcgacccagcgggtggaggggaccctatcttgtaccagcatttgttc
>Bahamas04__000314375
tctaagtagcgttttagctcactcaggaggttctgtcgatttagctattttcagtcttcacgtttcgggagctgcaagtatcttaggagctattaactttattacaaccatcgttaacatgcgaggaccaggaatgtctttccaccgtcttcctcttttcgtttggtctatttttatcaccgcaattcttctgcttttatctcttccagttttagcaggagcaattactatgttgttaacagatcgtaatttcaacacaacttttttcgatccagctgggggtggagatcccatcttgttccagcatttattt
>Bahamas04__000027359
tctaagtagcattacagctcactctggtggtgctgtagaccttgctatttttagtctacacgtttcaggtgcagcaagtatcttaggtgctattaactttatcaccacagtattcaacatgcgtgcccctggaatgagttttcaccgtcttccgctatttgtttggtctgttttaattacagcatttcttcttcttttatctctaccggtactagcaggaggtattacaatgcttctaacagatagaaactttaacacaagtttctttgaccctgcaggaggtggtgaccctgtgttattccaacacttattc
>Bahamas05__000000006
actgagtcatattacaagtcactcaggaggtgctgtagatttagctatctttagtttacatgtttcaggtgcaagtagtatcttaggagcaatcaattttattacaaccatctttaatatgcgtggacctggattattaatgcaccgattaccattatttgtatggagtgttttaattacagcatttttacttcttctctcattacctgtactcgcaggagcaattacaatgctattaaccgatcgaaacttttcaaccagtttctttgatccaagtggtggaggagaccctattttataccaacatttattt
>Bahamas05__000003669
attaagtcatattacaagtcactctggaggtgcagtagatttagctatttttagtttacacgtatcaggagcaagtagtattttaggtgcaattaattttattacaactatttttaatatgcgaggacctgggttacttcttcaccgtctgccattatttgtgtggagtgtactaattacagcttttttacttttattatctcttccagttttagctggcgctattacaatgcttttaactgatcgtaacttttcaactagtttttttgatccaagtggcggtggtgacccgattttatatcagcatttattc
>Bahamas05__000000507
actaagtagtattcaagctcactcaggtggttctgtagatcttgccatttttagtcttcacgtaagtggtgctagtagtattttgggtgctattaactttattaccactatttttaatatgcgtggacctggtatgacaatgcaccgcctacctttgtttgtatgggcagttttgattacagctttcttgctacttctatctctacctgtacttgctggtgcaattaccatgcttctaacagaccgtaactttaatactagtttcttcgaccctgctggtggaggagaccctattctataccaacacctattt
>Bahamas05__000052647
attaagtagcattactgctcactctggaggttctgtagatttagccatctttagcctacacgtttctggtgctgcaagtattttaggtgctattaattttattactaccatctttaatatgcgtgctccaggaatgagtttccatcgcttacctcttttcgtgtgggcggttctgattactgcattcctattactactttctcttcctgttcttgctggagggattacaatgcttttaactgaccgaaacttcaatacaagtttcttcgaccctgcgggtggtggtgatcctgtattattccagcacctattt
>Bahamas05__000045512
tctaagtagcattacagctcactcgggaggttctgtggatatggctatcttcgctctccacgtttcaggtgcagcaagtatcttaggagctattaactttattacaacagtattcaacatgcgcgcaccggggatgagcttccaccgcttacctctattcgtgtggtctgtattagttacagcattcttacttcttctatctcttccagttttagcaggaggtattactatgcttctaacagaccgaaacttcaatacaagtttctttgatccagcaggaggaggagaccctgttcttttccaacacctattc
>Bahamas05__000222525
attaagtagtattacggctcactcaggtggtgctgtggatttggctatttttagtttacacgtttcaggtgctgcaagtatcttaggtgctattaactttattacaacagtatttaatatgcgcgccccaggaatgagttttcaccgtcttcctctttttgtgtggtcggttctaattactgcctttctacttctactatctcttcctgttcttgcaggaggtattacaatgcttttaacagaccgaaacttcaatacaagtttctttgatcctgcaggaggaggagaccctgtattattccagcacttattc
>Bahamas05__000076951
actttctagtattcttgctcattctgggggcgcggttgatcttgcaattttttctcttcacctttctggaatttcgtctattctaggagctattaattttattacaaccgtttttaatatgcgcgctcctggtatggctatatatcgtcttccgctttttgtttggtcaattctcattacggcgtttcttcttctccttagtctgcctgttcttgcgggagctattactatgcttctcactgaccgaaatttcaatacaagcttttttgaccctgctggtggtggagaccctattctgtatcaacaccttttt
>Bahamas05__000003471
actttcaagtattcttgctcattcaggtggagctgttgatcttgcaattttttctctacatctttctgggatttcttctattcttggtgcaattaatttcattactacaatttttaatatgcgttgccctggtatagcaatacatcaacttccgctattcgtttggtctattcttattacagctttcctcctacttctaagtctgccagttcttgcgggagctattactatgctactaacggatcgaaattttaatactagtttttttgatcctgccggtggtggcgaccctattctttatcaacacctcttt
>Bahamas05__000008948
tttaagtagtattacagctcactcaggaggtgctgtagacttagcgatctttagcttacacgtatcaggtgctgcaagtatcttaggtgctattaactttattacaacagtatttaatatgcgtgcaccaggaatgagtttccaccgtttacctttattcgtgtggtctgttctaattacagcattcctacttcttctttctctacctgttctagctggaggtattacaatgcttctaacagatcgaaacttcaatacaagtttctttgatcctgctggtggaggagaccctgttctattccaacacctattc
>Bahamas05__000000718
tttaagtagtatcacagctcactcgggaggttctgtggacttagctatctttagcttacacgtttcaggtgctgcaagtatcttaggtgctattaacttcattacaacagtatttaatatgcgtgcaccaggaatgagtttccaccgtttacctctattcgtgtggtcggttctgattaccgcattcttacttcttctttctcttcctgttcttgctggaggtattacaatgcttctaacagacagaaacttcaacacaagtttctttgaccctgcaggaggaggagacccggttctattccaacacctattc
>Bahamas05__000003957
tttaagtagtattatggcccattcaggtgggtctgtagacttagcgatttttagtcttcatgtatctggagctgcaagtattttaggtgcattaaacttcatcactacaatttttaatatgagaggtcctggaatgggattccatagactacctctatttgtgtggtcagttttaattactgcctttttgttacttctatctctacctgtactagcaggtgcgattaccatgttactaacagatcgtaactttaatactagtttctttgatcctgctggaggaggagaccctgttcttttccaacatctgttt
>Bahamas05__000000786
tctaagtagcattgctgcgcactctggaggttcagtagacttggctatctttagtcttcacgtatcaggtgctagtagtattttgggggctattaattttattactactattttcaacatgcgcggaccgggtatgaccatgcaccgtttgcctctattcgtatggtctgtattgattaccgcatttttgcttttgctttcactaccagttctagccggtgcaattactatgcttttgactgatcgtaactttaatacttctttcttcgacccagcgggtggaggggaccctatcttgtaccagcatttgttc
>Bahamas05__000027359
tctaagtagcattacagctcactctggtggtgctgtagaccttgctatttttagtctacacgtttcaggtgcagcaagtatcttaggtgctattaactttatcaccacagtattcaacatgcgtgcccctggaatgagttttcaccgtcttccgctatttgtttggtctgttttaattacagcatttcttcttcttttatctctaccggtactagcaggaggtattacaatgcttctaacagatagaaactttaacacaagtttctttgaccctgcaggaggtggtgaccctgtgttattccaacacttattc
>Bahamas06__002662568
tttaagctctgcattaagtcactctgggggatctgttgatttagcaatcttcagtcttcacgtttctggtgcaagtagtattttaggagcgattaattttattactactatttttaacatgcgtggacctggtatgagtcttcaccgtatgcctctttttgtatgggcagttctgattactgcttttcttcttcttctttctcttcctgtgcttgcgggggctattaccatgcttttaactgatcgtaactttaataccacattttttgatccagctggaggaggagatcctattcttttccaacaccttttt
>Bahamas06__000000006
actgagtcatattacaagtcactcaggaggtgctgtagatttagctatctttagtttacatgtttcaggtgcaagtagtatcttaggagcaatcaattttattacaaccatctttaatatgcgtggacctggattattaatgcaccgattaccattatttgtatggagtgttttaattacagcatttttacttcttctctcattacctgtactcgcaggagcaattacaatgctattaaccgatcgaaacttttcaaccagtttctttgatccaagtggtggaggagaccctattttataccaacatttattt
>Bahamas06__000003669
attaagtcatattacaagtcactctggaggtgcagtagatttagctatttttagtttacacgtatcaggagcaagtagtattttaggtgcaattaattttattacaactatttttaatatgcgaggacctgggttacttcttcaccgtctgccattatttgtgtggagtgtactaattacagcttttttacttttattatctcttccagttttagctggcgctattacaatgcttttaactgatcgtaacttttcaactagtttttttgatccaagtggcggtggtgacccgattttatatcagcatttattc
>Bahamas06__000000507
actaagtagtattcaagctcactcaggtggttctgtagatcttgccatttttagtcttcacgtaagtggtgctagtagtattttgggtgctattaactttattaccactatttttaatatgcgtggacctggtatgacaatgcaccgcctacctttgtttgtatgggcagttttgattacagctttcttgctacttctatctctacctgtacttgctggtgcaattaccatgcttctaacagaccgtaactttaatactagtttcttcgaccctgctggtggaggagaccctattctataccaacacctattt
>Bahamas06__000052647
attaagtagcattactgctcactctggaggttctgtagatttagccatctttagcctacacgtttctggtgctgcaagtattttaggtgctattaattttattactaccatctttaatatgcgtgctccaggaatgagtttccatcgcttacctcttttcgtgtgggcggttctgattactgcattcctattactactttctcttcctgttcttgctggagggattacaatgcttttaactgaccgaaacttcaatacaagtttcttcgaccctgcgggtggtggtgatcctgtattattccagcacctattt
>Bahamas06__000076951
actttctagtattcttgctcattctgggggcgcggttgatcttgcaattttttctcttcacctttctggaatttcgtctattctaggagctattaattttattacaaccgtttttaatatgcgcgctcctggtatggctatatatcgtcttccgctttttgtttggtcaattctcattacggcgtttcttcttctccttagtctgcctgttcttgcgggagctattactatgcttctcactgaccgaaatttcaatacaagcttttttgaccctgctggtggtggagaccctattctgtatcaacaccttttt
>Bahamas06__000003471
actttcaagtattcttgctcattcaggtggagctgttgatcttgcaattttttctctacatctttctgggatttcttctattcttggtgcaattaatttcattactacaatttttaatatgcgttgccctggtatagcaatacatcaacttccgctattcgtttggtctattcttattacagctttcctcctacttctaagtctgccagttcttgcgggagctattactatgctactaacggatcgaaattttaatactagtttttttgatcctgccggtggtggcgaccctattctttatcaacacctcttt
>Bahamas06__000232124
tttatcaggaattattgcacattcaggtggtgctgtggatttagcaatttttagtttacatttatcgggagcggcttcaattttaggagcaattaattttatttgtactattgttaatatgcgaacagaaagtttgccattccataagttaccattatttgtatgggctgttttcattacagcgattcttttattattatctttaccagttttagcaggagcaattactatgttgttaactgatagaaattttaataccacctttttcgatcccgcaggtggtggtgatcctgtattgtatcagcatttattc
>Bahamas06__000008948
tttaagtagtattacagctcactcaggaggtgctgtagacttagcgatctttagcttacacgtatcaggtgctgcaagtatcttaggtgctattaactttattacaacagtatttaatatgcgtgcaccaggaatgagtttccaccgtttacctttattcgtgtggtctgttctaattacagcattcctacttcttctttctctacctgttctagctggaggtattacaatgcttctaacagatcgaaacttcaatacaagtttctttgatcctgctggtggaggagaccctgttctattccaacacctattc
>Bahamas06__000230259
attaagtagtattttagcacactctggtcctgctgtagacttagcaatttttagtttacacttatctggggctgcttcaattttaggggcaattaattttattaccacagtttttaatatgcgatctcctgggctacattttcaccgcttatctttattagtatgggcattaataattacttcgtttttattattactttctttacctgttttagctggggcaattaccatgcttttaactgatagaaattttaatacaagtttttttgatcctgctggaggtggagatccaatattatttcaacatttattc
>Bahamas06__000000718
tttaagtagtatcacagctcactcgggaggttctgtggacttagctatctttagcttacacgtttcaggtgctgcaagtatcttaggtgctattaacttcattacaacagtatttaatatgcgtgcaccaggaatgagtttccaccgtttacctctattcgtgtggtcggttctgattaccgcattcttacttcttctttctcttcctgttcttgctggaggtattacaatgcttctaacagacagaaacttcaacacaagtttctttgaccctgcaggaggaggagacccggttctattccaacacctattc
>Bahamas06__000003957
tttaagtagtattatggcccattcaggtgggtctgtagacttagcgatttttagtcttcatgtatctggagctgcaagtattttaggtgcattaaacttcatcactacaatttttaatatgagaggtcctggaatgggattccatagactacctctatttgtgtggtcagttttaattactgcctttttgttacttctatctctacctgtactagcaggtgcgattaccatgttactaacagatcgtaactttaatactagtttctttgatcctgctggaggaggagaccctgttcttttccaacatctgttt
>Bahamas06__000028011
attgtcagatctaacatctcactctggtggttctgtggaccttgctattttcagtcttcacgtatctggtgcaagtagtattcttggtgcagtaaactttattactactgtaatcaatatgagaggcccaggtatgacaatgcatagattgcctctgttcgcatgggctgttctattgaccgcaattctattgcttctagctctacctgttctagctggtgcaattactatgctactaactgatcgaaacttcaatactagtttctttgatccagcaggaggaggagatccaattctattccaacacttgttc
>Bahamas06__000000786
tctaagtagcattgctgcgcactctggaggttcagtagacttggctatctttagtcttcacgtatcaggtgctagtagtattttgggggctattaattttattactactattttcaacatgcgcggaccgggtatgaccatgcaccgtttgcctctattcgtatggtctgtattgattaccgcatttttgcttttgctttcactaccagttctagccggtgcaattactatgcttttgactgatcgtaactttaatacttctttcttcgacccagcgggtggaggggaccctatcttgtaccagcatttgttc
>Bahamas06__000314375
tctaagtagcgttttagctcactcaggaggttctgtcgatttagctattttcagtcttcacgtttcgggagctgcaagtatcttaggagctattaactttattacaaccatcgttaacatgcgaggaccaggaatgtctttccaccgtcttcctcttttcgtttggtctatttttatcaccgcaattcttctgcttttatctcttccagttttagcaggagcaattactatgttgttaacagatcgtaatttcaacacaacttttttcgatccagctgggggtggagatcccatcttgttccagcatttattt
>Bahamas06__000027359
tctaagtagcattacagctcactctggtggtgctgtagaccttgctatttttagtctacacgtttcaggtgcagcaagtatcttaggtgctattaactttatcaccacagtattcaacatgcgtgcccctggaatgagttttcaccgtcttccgctatttgtttggtctgttttaattacagcatttcttcttcttttatctctaccggtactagcaggaggtattacaatgcttctaacagatagaaactttaacacaagtttctttgaccctgcaggaggtggtgaccctgtgttattccaacacttattc
>Bahamas06__000149665
tctaagtagcattgctgctcactcaggcggatctgtagaccttgctatctttagtttgcacgtatcaggtgcaagtagtattttgggtgctattaattttattaccactattttcaatatgcgcggacctggtatgactatgcaccgtcttcctttgttcgtttgggctgttttgattactgcttttttgcttctattgtcacttcctgtgttggctggagcaattactatgcttctaacagaccgtaacttcaacactagtttctttgaccctgctggtggtggtgacccaattttgtatcaacatttgttt
>Bahamas07__001564496
actgagctcaattatgagtcactcaggaggttctgtggatcttgctattttcagtttacacgtttctggtgcaagtagtattcttggagcaattaacttcattacaactatttttaacatgcgtggacctggaatgagtcttcaccgtatgcctctctttgtatgggctgttcttattacagcatttcttcttcttctttctctccctgttcttgccggagcaattactatgcttctcacagatcgtaactttaatactactttctttgatcccgctggaggaggagaccctattctttttcaacaccttttt
>Bahamas07__000000006
actgagtcatattacaagtcactcaggaggtgctgtagatttagctatctttagtttacatgtttcaggtgcaagtagtatcttaggagcaatcaattttattacaaccatctttaatatgcgtggacctggattattaatgcaccgattaccattatttgtatggagtgttttaattacagcatttttacttcttctctcattacctgtactcgcaggagcaattacaatgctattaaccgatcgaaacttttcaaccagtttctttgatccaagtggtggaggagaccctattttataccaacatttattt
>Bahamas07__000000507
actaagtagtattcaagctcactcaggtggttctgtagatcttgccatttttagtcttcacgtaagtggtgctagtagtattttgggtgctattaactttattaccactatttttaatatgcgtggacctggtatgacaatgcaccgcctacctttgtttgtatgggcagttttgattacagctttcttgctacttctatctctacctgtacttgctggtgcaattaccatgcttctaacagaccgtaactttaatactagtttcttcgaccctgctggtggaggagaccctattctataccaacacctattt
>Bahamas07__000222525
attaagtagtattacggctcactcaggtggtgctgtggatttggctatttttagtttacacgtttcaggtgctgcaagtatcttaggtgctattaactttattacaacagtatttaatatgcgcgccccaggaatgagttttcaccgtcttcctctttttgtgtggtcggttctaattactgcctttctacttctactatctcttcctgttcttgcaggaggtattacaatgcttttaacagaccgaaacttcaatacaagtttctttgatcctgcaggaggaggagaccctgtattattccagcacttattc
>Bahamas07__000003471
actttcaagtattcttgctcattcaggtggagctgttgatcttgcaattttttctctacatctttctgggatttcttctattcttggtgcaattaatttcattactacaatttttaatatgcgttgccctggtatagcaatacatcaacttccgctattcgtttggtctattcttattacagctttcctcctacttctaagtctgccagttcttgcgggagctattactatgctactaacggatcgaaattttaatactagtttttttgatcctgccggtggtggcgaccctattctttatcaacacctcttt
>Bahamas07__000122883
actttctagtattcaagctcattctggtccttctgttgatttagctatttttagtttacatattgctggtgcttcatcaattttaggtgcagcaaattttattactactattttaaacatgcgtgctcctggaataggaatacatcaaattcctttatttgtatggtctgttttaattactgctgttttattattattatctcttcctgtattagcaggtgctattactatgctattaacagatcgtaattttaatacaactttttttgatccagccggtggtggtgatcctgttttataccagcacttattt
>Bahamas07__000008948
tttaagtagtattacagctcactcaggaggtgctgtagacttagcgatctttagcttacacgtatcaggtgctgcaagtatcttaggtgctattaactttattacaacagtatttaatatgcgtgcaccaggaatgagtttccaccgtttacctttattcgtgtggtctgttctaattacagcattcctacttcttctttctctacctgttctagctggaggtattacaatgcttctaacagatcgaaacttcaatacaagtttctttgatcctgctggtggaggagaccctgttctattccaacacctattc
>Bahamas07__000000718
tttaagtagtatcacagctcactcgggaggttctgtggacttagctatctttagcttacacgtttcaggtgctgcaagtatcttaggtgctattaacttcattacaacagtatttaatatgcgtgcaccaggaatgagtttccaccgtttacctctattcgtgtggtcggttctgattaccgcattcttacttcttctttctcttcctgttcttgctggaggtattacaatgcttctaacagacagaaacttcaacacaagtttctttgaccctgcaggaggaggagacccggttctattccaacacctattc
>Bahamas07__002164603
actatcaggaattgcagcacactctggtggagcagttgatttagcaattttcagtttacacgtaagtggtatttcttctattctaggaagtattaactttattaccactattttaaacatgcgtggtcctggattaacgatgcacagattaccattatttgtatgggctgtactaattactgctattctactattattatctttaccagtattagcaggtgcaattactatgttattaactgatcgtaacttcaatactagtttcttcgatccagcaggtggaggagatcctattttataccagcatcttttc
>Bahamas07__000003957
tttaagtagtattatggcccattcaggtgggtctgtagacttagcgatttttagtcttcatgtatctggagctgcaagtattttaggtgcattaaacttcatcactacaatttttaatatgagaggtcctggaatgggattccatagactacctctatttgtgtggtcagttttaattactgcctttttgttacttctatctctacctgtactagcaggtgcgattaccatgttactaacagatcgtaactttaatactagtttctttgatcctgctggaggaggagaccctgttcttttccaacatctgttt
>Bahamas07__000141940
tctaagtagcattacagctcactctggtggtgctgttgatcttgctatcttcagtttacacgtttcaggtgcagcaagtatcctgggagctattaactttataacaacagtctttaacatgcgtgcgcctggtatgagttttcatcgccttccactttttgtttggtctgttcttattacagctttcttacttcttctttctcttcctgttctggcaggaggtattacaatgcttctaacagacagaaactttaacacaagtttctttgaccctgcaggaggaggtgacccagtattattccagcacttattc
>Bahamas07__000000786
tctaagtagcattgctgcgcactctggaggttcagtagacttggctatctttagtcttcacgtatcaggtgctagtagtattttgggggctattaattttattactactattttcaacatgcgcggaccgggtatgaccatgcaccgtttgcctctattcgtatggtctgtattgattaccgcatttttgcttttgctttcactaccagttctagccggtgcaattactatgcttttgactgatcgtaactttaatacttctttcttcgacccagcgggtggaggggaccctatcttgtaccagcatttgttc
>Bahamas07__000314375
tctaagtagcgttttagctcactcaggaggttctgtcgatttagctattttcagtcttcacgtttcgggagctgcaagtatcttaggagctattaactttattacaaccatcgttaacatgcgaggaccaggaatgtctttccaccgtcttcctcttttcgtttggtctatttttatcaccgcaattcttctgcttttatctcttccagttttagcaggagcaattactatgttgttaacagatcgtaatttcaacacaacttttttcgatccagctgggggtggagatcccatcttgttccagcatttattt
>Bahamas07__000027359
tctaagtagcattacagctcactctggtggtgctgtagaccttgctatttttagtctacacgtttcaggtgcagcaagtatcttaggtgctattaactttatcaccacagtattcaacatgcgtgcccctggaatgagttttcaccgtcttccgctatttgtttggtctgttttaattacagcatttcttcttcttttatctctaccggtactagcaggaggtattacaatgcttctaacagatagaaactttaacacaagtttctttgaccctgcaggaggtggtgaccctgtgttattccaacacttattc
>Bahamas08__000000006
actgagtcatattacaagtcactcaggaggtgctgtagatttagctatctttagtttacatgtttcaggtgcaagtagtatcttaggagcaatcaattttattacaaccatctttaatatgcgtggacctggattattaatgcaccgattaccattatttgtatggagtgttttaattacagcatttttacttcttctctcattacctgtactcgcaggagcaattacaatgctattaaccgatcgaaacttttcaaccagtttctttgatccaagtggtggaggagaccctattttataccaacatttattt
>Bahamas08__000000507
actaagtagtattcaagctcactcaggtggttctgtagatcttgccatttttagtcttcacgtaagtggtgctagtagtattttgggtgctattaactttattaccactatttttaatatgcgtggacctggtatgacaatgcaccgcctacctttgtttgtatgggcagttttgattacagctttcttgctacttctatctctacctgtacttgctggtgcaattaccatgcttctaacagaccgtaactttaatactagtttcttcgaccctgctggtggaggagaccctattctataccaacacctattt
>Bahamas08__000003471
actttcaagtattcttgctcattcaggtggagctgttgatcttgcaattttttctctacatctttctgggatttcttctattcttggtgcaattaatttcattactacaatttttaatatgcgttgccctggtatagcaatacatcaacttccgctattcgtttggtctattcttattacagctttcctcctacttctaagtctgccagttcttgcgggagctattactatgctactaacggatcgaaattttaatactagtttttttgatcctgccggtggtggcgaccctattctttatcaacacctcttt
>Bahamas08__000008948
tttaagtagtattacagctcactcaggaggtgctgtagacttagcgatctttagcttacacgtatcaggtgctgcaagtatcttaggtgctattaactttattacaacagtatttaatatgcgtgcaccaggaatgagtttccaccgtttacctttattcgtgtggtctgttctaattacagcattcctacttcttctttctctacctgttctagctggaggtattacaatgcttctaacagatcgaaacttcaatacaagtttctttgatcctgctggtggaggagaccctgttctattccaacacctattc
>Bahamas08__000230259
attaagtagtattttagcacactctggtcctgctgtagacttagcaatttttagtttacacttatctggggctgcttcaattttaggggcaattaattttattaccacagtttttaatatgcgatctcctgggctacattttcaccgcttatctttattagtatgggcattaataattacttcgtttttattattactttctttacctgttttagctggggcaattaccatgcttttaactgatagaaattttaatacaagtttttttgatcctgctggaggtggagatccaatattatttcaacatttattc
>Bahamas08__000003957
tttaagtagtattatggcccattcaggtgggtctgtagacttagcgatttttagtcttcatgtatctggagctgcaagtattttaggtgcattaaacttcatcactacaatttttaatatgagaggtcctggaatgggattccatagactacctctatttgtgtggtcagttttaattactgcctttttgttacttctatctctacctgtactagcaggtgcgattaccatgttactaacagatcgtaactttaatactagtttctttgatcctgctggaggaggagaccctgttcttttccaacatctgttt
>Bahamas08__000000786
tctaagtagcattgctgcgcactctggaggttcagtagacttggctatctttagtcttcacgtatcaggtgctagtagtattttgggggctattaattttattactactattttcaacatgcgcggaccgggtatgaccatgcaccgtttgcctctattcgtatggtctgtattgattaccgcatttttgcttttgctttcactaccagttctagccggtgcaattactatgcttttgactgatcgtaactttaatacttctttcttcgacccagcgggtggaggggaccctatcttgtaccagcatttgttc
>Bahamas08__000314375
tctaagtagcgttttagctcactcaggaggttctgtcgatttagctattttcagtcttcacgtttcgggagctgcaagtatcttaggagctattaactttattacaaccatcgttaacatgcgaggaccaggaatgtctttccaccgtcttcctcttttcgtttggtctatttttatcaccgcaattcttctgcttttatctcttccagttttagcaggagcaattactatgttgttaacagatcgtaatttcaacacaacttttttcgatccagctgggggtggagatcccatcttgttccagcatttattt
>Bahamas08__000027359
tctaagtagcattacagctcactctggtggtgctgtagaccttgctatttttagtctacacgtttcaggtgcagcaagtatcttaggtgctattaactttatcaccacagtattcaacatgcgtgcccctggaatgagttttcaccgtcttccgctatttgtttggtctgttttaattacagcatttcttcttcttttatctctaccggtactagcaggaggtattacaatgcttctaacagatagaaactttaacacaagtttctttgaccctgcaggaggtggtgaccctgtgttattccaacacttattc
>Bahamas08__000149665
tctaagtagcattgctgctcactcaggcggatctgtagaccttgctatctttagtttgcacgtatcaggtgcaagtagtattttgggtgctattaattttattaccactattttcaatatgcgcggacctggtatgactatgcaccgtcttcctttgttcgtttgggctgttttgattactgcttttttgcttctattgtcacttcctgtgttggctggagcaattactatgcttctaacagaccgtaacttcaacactagtttctttgaccctgctggtggtggtgacccaattttgtatcaacatttgttt
>Bahamas09__000125250
tttagcaggaatacaagcacattctggaggttctgttgatttagctatatttagtttacatttagcaggtgcttcttctttactaggtgcaataaattttataacaactatctttaatatgagatctcctggattagaaatgcataaattgcctttatttgtttgagctattttaattacagcatttttattattattatcgttacctgttttagcaggtgctattactatgcttttaactgatcgtaattttaatacaactttttttgacccagcaggtggtggtgatcctattttatatcagcatttattc
>Bahamas09__000807269
attaagctcgattatgagtcactcaggaggatcagttgatttagctattttcagtcttcacgtatcaggtgcaagtagtattcttggggctatcaattttattacaaccatttttaatatgcgagggcctggaatgacacttcaccgtatgcctctttttgtatgggctgttcttattacagcatttcttcttcttttatcacttccggttcttgctggagctattacaatgcttctgacagaccgtaactttaacacaacattctttgatccagccggtggaggagatccaattctttttcaacaccttttc
>Bahamas09__000003471
actttcaagtattcttgctcattcaggtggagctgttgatcttgcaattttttctctacatctttctgggatttcttctattcttggtgcaattaatttcattactacaatttttaatatgcgttgccctggtatagcaatacatcaacttccgctattcgtttggtctattcttattacagctttcctcctacttctaagtctgccagttcttgcgggagctattactatgctactaacggatcgaaattttaatactagtttttttgatcctgccggtggtggcgaccctattctttatcaacacctcttt
>Bahamas09__000535637
gttatctggtatttattcacactctggtggttctgttgatttagctatttttagtttacatatcgctggtgcctcttcaattttaggtgctattaattttatgactactgtcattaatatgagagttgaaggtttaacttggcatagattgcctttatttgtttggtctgtatttattactgctattttattattattatcattacctgtattagctggtgctattactatgttattaactgatcgtaattttaatactacattttttgattctgccggtggtggtgatcctattttatatcaacatttattc
>Bahamas09__000149665
tctaagtagcattgctgctcactcaggcggatctgtagaccttgctatctttagtttgcacgtatcaggtgcaagtagtattttgggtgctattaattttattaccactattttcaatatgcgcggacctggtatgactatgcaccgtcttcctttgttcgtttgggctgttttgattactgcttttttgcttctattgtcacttcctgtgttggctggagcaattactatgcttctaacagaccgtaacttcaacactagtttctttgaccctgctggtggtggtgacccaattttgtatcaacatttgttt
>Bahamas10__000022095
acttagcagcatagctagccattcgggtggggcggtggatctggccatcttcagtcttcacttgtcgggtataagcagcatcttgggggcaatcaatttcatcaccaccatctttaacatgcgtggccctgggatgactatgcatcggctgccgctctttgtttggtcagtcctgattactgcattcctgcttctcctttcacttccagtcttggctggggggatcaccatgctgcttacagatcgcaacttcaacaccaccttctttgatccggccggtggcggtgaccccatcctcttccagcatctcttc
>Bahamas10__002662568
tttaagctctgcattaagtcactctgggggatctgttgatttagcaatcttcagtcttcacgtttctggtgcaagtagtattttaggagcgattaattttattactactatttttaacatgcgtggacctggtatgagtcttcaccgtatgcctctttttgtatgggcagttctgattactgcttttcttcttcttctttctcttcctgtgcttgcgggggctattaccatgcttttaactgatcgtaactttaataccacattttttgatccagctggaggaggagatcctattcttttccaacaccttttt
>Bahamas10__000000006
actgagtcatattacaagtcactcaggaggtgctgtagatttagctatctttagtttacatgtttcaggtgcaagtagtatcttaggagcaatcaattttattacaaccatctttaatatgcgtggacctggattattaatgcaccgattaccattatttgtatggagtgttttaattacagcatttttacttcttctctcattacctgtactcgcaggagcaattacaatgctattaaccgatcgaaacttttcaaccagtttctttgatccaagtggtggaggagaccctattttataccaacatttattt
>Bahamas10__000000507
actaagtagtattcaagctcactcaggtggttctgtagatcttgccatttttagtcttcacgtaagtggtgctagtagtattttgggtgctattaactttattaccactatttttaatatgcgtggacctggtatgacaatgcaccgcctacctttgtttgtatgggcagttttgattacagctttcttgctacttctatctctacctgtacttgctggtgcaattaccatgcttctaacagaccgtaactttaatactagtttcttcgaccctgctggtggaggagaccctattctataccaacacctattt
>Bahamas10__000052647
attaagtagcattactgctcactctggaggttctgtagatttagccatctttagcctacacgtttctggtgctgcaagtattttaggtgctattaattttattactaccatctttaatatgcgtgctccaggaatgagtttccatcgcttacctcttttcgtgtgggcggttctgattactgcattcctattactactttctcttcctgttcttgctggagggattacaatgcttttaactgaccgaaacttcaatacaagtttcttcgaccctgcgggtggtggtgatcctgtattattccagcacctattt
>Bahamas10__000045512
tctaagtagcattacagctcactcgggaggttctgtggatatggctatcttcgctctccacgtttcaggtgcagcaagtatcttaggagctattaactttattacaacagtattcaacatgcgcgcaccggggatgagcttccaccgcttacctctattcgtgtggtctgtattagttacagcattcttacttcttctatctcttccagttttagcaggaggtattactatgcttctaacagaccgaaacttcaatacaagtttctttgatccagcaggaggaggagaccctgttcttttccaacacctattc
>Bahamas10__000222525
attaagtagtattacggctcactcaggtggtgctgtggatttggctatttttagtttacacgtttcaggtgctgcaagtatcttaggtgctattaactttattacaacagtatttaatatgcgcgccccaggaatgagttttcaccgtcttcctctttttgtgtggtcggttctaattactgcctttctacttctactatctcttcctgttcttgcaggaggtattacaatgcttttaacagaccgaaacttcaatacaagtttctttgatcctgcaggaggaggagaccctgtattattccagcacttattc
>Bahamas10__000003471
actttcaagtattcttgctcattcaggtggagctgttgatcttgcaattttttctctacatctttctgggatttcttctattcttggtgcaattaatttcattactacaatttttaatatgcgttgccctggtatagcaatacatcaacttccgctattcgtttggtctattcttattacagctttcctcctacttctaagtctgccagttcttgcgggagctattactatgctactaacggatcgaaattttaatactagtttttttgatcctgccggtggtggcgaccctattctttatcaacacctcttt
>Bahamas10__000273006
tttaagtagtatacaggcacattcgggaggctctgttgatttagctatttttagtttacatattgccggtgcttcttcaattttaggagctattaattttattactactattttaaatatgcgtactcctggtatgactatgcataaaataccattatttgtatggactatttttgtaactgctattttattattattatctttacctgttttagcagctgctattacaatgttattaactgatcgtaattttaatacaactttttttgatcctgctggaggtggagatcctattttatatcaacatttattt
>Bahamas10__000008948
tttaagtagtattacagctcactcaggaggtgctgtagacttagcgatctttagcttacacgtatcaggtgctgcaagtatcttaggtgctattaactttattacaacagtatttaatatgcgtgcaccaggaatgagtttccaccgtttacctttattcgtgtggtctgttctaattacagcattcctacttcttctttctctacctgttctagctggaggtattacaatgcttctaacagatcgaaacttcaatacaagtttctttgatcctgctggtggaggagaccctgttctattccaacacctattc
>Bahamas10__000000718
tttaagtagtatcacagctcactcgggaggttctgtggacttagctatctttagcttacacgtttcaggtgctgcaagtatcttaggtgctattaacttcattacaacagtatttaatatgcgtgcaccaggaatgagtttccaccgtttacctctattcgtgtggtcggttctgattaccgcattcttacttcttctttctcttcctgttcttgctggaggtattacaatgcttctaacagacagaaacttcaacacaagtttctttgaccctgcaggaggaggagacccggttctattccaacacctattc
>Bahamas10__000003957
tttaagtagtattatggcccattcaggtgggtctgtagacttagcgatttttagtcttcatgtatctggagctgcaagtattttaggtgcattaaacttcatcactacaatttttaatatgagaggtcctggaatgggattccatagactacctctatttgtgtggtcagttttaattactgcctttttgttacttctatctctacctgtactagcaggtgcgattaccatgttactaacagatcgtaactttaatactagtttctttgatcctgctggaggaggagaccctgttcttttccaacatctgttt
>Bahamas10__000141940
tctaagtagcattacagctcactctggtggtgctgttgatcttgctatcttcagtttacacgtttcaggtgcagcaagtatcctgggagctattaactttataacaacagtctttaacatgcgtgcgcctggtatgagttttcatcgccttccactttttgtttggtctgttcttattacagctttcttacttcttctttctcttcctgttctggcaggaggtattacaatgcttctaacagacagaaactttaacacaagtttctttgaccctgcaggaggaggtgacccagtattattccagcacttattc
>Bahamas10__000000786
tctaagtagcattgctgcgcactctggaggttcagtagacttggctatctttagtcttcacgtatcaggtgctagtagtattttgggggctattaattttattactactattttcaacatgcgcggaccgggtatgaccatgcaccgtttgcctctattcgtatggtctgtattgattaccgcatttttgcttttgctttcactaccagttctagccggtgcaattactatgcttttgactgatcgtaactttaatacttctttcttcgacccagcgggtggaggggaccctatcttgtaccagcatttgttc
>Bahamas10__000314375
tctaagtagcgttttagctcactcaggaggttctgtcgatttagctattttcagtcttcacgtttcgggagctgcaagtatcttaggagctattaactttattacaaccatcgttaacatgcgaggaccaggaatgtctttccaccgtcttcctcttttcgtttggtctatttttatcaccgcaattcttctgcttttatctcttccagttttagcaggagcaattactatgttgttaacagatcgtaatttcaacacaacttttttcgatccagctgggggtggagatcccatcttgttccagcatttattt
>Bahamas10__000027359
tctaagtagcattacagctcactctggtggtgctgtagaccttgctatttttagtctacacgtttcaggtgcagcaagtatcttaggtgctattaactttatcaccacagtattcaacatgcgtgcccctggaatgagttttcaccgtcttccgctatttgtttggtctgttttaattacagcatttcttcttcttttatctctaccggtactagcaggaggtattacaatgcttctaacagatagaaactttaacacaagtttctttgaccctgcaggaggtggtgaccctgtgttattccaacacttattc
>Bahamas10__000149665
tctaagtagcattgctgctcactcaggcggatctgtagaccttgctatctttagtttgcacgtatcaggtgcaagtagtattttgggtgctattaattttattaccactattttcaatatgcgcggacctggtatgactatgcaccgtcttcctttgttcgtttgggctgttttgattactgcttttttgcttctattgtcacttcctgtgttggctggagcaattactatgcttctaacagaccgtaacttcaacactagtttctttgaccctgctggtggtggtgacccaattttgtatcaacatttgttt
>Bahamas11__000000006
actgagtcatattacaagtcactcaggaggtgctgtagatttagctatctttagtttacatgtttcaggtgcaagtagtatcttaggagcaatcaattttattacaaccatctttaatatgcgtggacctggattattaatgcaccgattaccattatttgtatggagtgttttaattacagcatttttacttcttctctcattacctgtactcgcaggagcaattacaatgctattaaccgatcgaaacttttcaaccagtttctttgatccaagtggtggaggagaccctattttataccaacatttattt
>Bahamas11__000000507
actaagtagtattcaagctcactcaggtggttctgtagatcttgccatttttagtcttcacgtaagtggtgctagtagtattttgggtgctattaactttattaccactatttttaatatgcgtggacctggtatgacaatgcaccgcctacctttgtttgtatgggcagttttgattacagctttcttgctacttctatctctacctgtacttgctggtgcaattaccatgcttctaacagaccgtaactttaatactagtttcttcgaccctgctggtggaggagaccctattctataccaacacctattt
>Bahamas11__000045512
tctaagtagcattacagctcactcgggaggttctgtggatatggctatcttcgctctccacgtttcaggtgcagcaagtatcttaggagctattaactttattacaacagtattcaacatgcgcgcaccggggatgagcttccaccgcttacctctattcgtgtggtctgtattagttacagcattcttacttcttctatctcttccagttttagcaggaggtattactatgcttctaacagaccgaaacttcaatacaagtttctttgatccagcaggaggaggagaccctgttcttttccaacacctattc
>Bahamas11__000222525
attaagtagtattacggctcactcaggtggtgctgtggatttggctatttttagtttacacgtttcaggtgctgcaagtatcttaggtgctattaactttattacaacagtatttaatatgcgcgccccaggaatgagttttcaccgtcttcctctttttgtgtggtcggttctaattactgcctttctacttctactatctcttcctgttcttgcaggaggtattacaatgcttttaacagaccgaaacttcaatacaagtttctttgatcctgcaggaggaggagaccctgtattattccagcacttattc
>Bahamas11__000003471
actttcaagtattcttgctcattcaggtggagctgttgatcttgcaattttttctctacatctttctgggatttcttctattcttggtgcaattaatttcattactacaatttttaatatgcgttgccctggtatagcaatacatcaacttccgctattcgtttggtctattcttattacagctttcctcctacttctaagtctgccagttcttgcgggagctattactatgctactaacggatcgaaattttaatactagtttttttgatcctgccggtggtggcgaccctattctttatcaacacctcttt
>Bahamas11__000122883
actttctagtattcaagctcattctggtccttctgttgatttagctatttttagtttacatattgctggtgcttcatcaattttaggtgcagcaaattttattactactattttaaacatgcgtgctcctggaataggaatacatcaaattcctttatttgtatggtctgttttaattactgctgttttattattattatctcttcctgtattagcaggtgctattactatgctattaacagatcgtaattttaatacaactttttttgatccagccggtggtggtgatcctgttttataccagcacttattt
>Bahamas11__000008948
tttaagtagtattacagctcactcaggaggtgctgtagacttagcgatctttagcttacacgtatcaggtgctgcaagtatcttaggtgctattaactttattacaacagtatttaatatgcgtgcaccaggaatgagtttccaccgtttacctttattcgtgtggtctgttctaattacagcattcctacttcttctttctctacctgttctagctggaggtattacaatgcttctaacagatcgaaacttcaatacaagtttctttgatcctgctggtggaggagaccctgttctattccaacacctattc
>Bahamas11__000000718
tttaagtagtatcacagctcactcgggaggttctgtggacttagctatctttagcttacacgtttcaggtgctgcaagtatcttaggtgctattaacttcattacaacagtatttaatatgcgtgcaccaggaatgagtttccaccgtttacctctattcgtgtggtcggttctgattaccgcattcttacttcttctttctcttcctgttcttgctggaggtattacaatgcttctaacagacagaaacttcaacacaagtttctttgaccctgcaggaggaggagacccggttctattccaacacctattc
>Bahamas11__000003957
tttaagtagtattatggcccattcaggtgggtctgtagacttagcgatttttagtcttcatgtatctggagctgcaagtattttaggtgcattaaacttcatcactacaatttttaatatgagaggtcctggaatgggattccatagactacctctatttgtgtggtcagttttaattactgcctttttgttacttctatctctacctgtactagcaggtgcgattaccatgttactaacagatcgtaactttaatactagtttctttgatcctgctggaggaggagaccctgttcttttccaacatctgttt
>Bahamas11__000141940
tctaagtagcattacagctcactctggtggtgctgttgatcttgctatcttcagtttacacgtttcaggtgcagcaagtatcctgggagctattaactttataacaacagtctttaacatgcgtgcgcctggtatgagttttcatcgccttccactttttgtttggtctgttcttattacagctttcttacttcttctttctcttcctgttctggcaggaggtattacaatgcttctaacagacagaaactttaacacaagtttctttgaccctgcaggaggaggtgacccagtattattccagcacttattc
>Bahamas11__000000786
tctaagtagcattgctgcgcactctggaggttcagtagacttggctatctttagtcttcacgtatcaggtgctagtagtattttgggggctattaattttattactactattttcaacatgcgcggaccgggtatgaccatgcaccgtttgcctctattcgtatggtctgtattgattaccgcatttttgcttttgctttcactaccagttctagccggtgcaattactatgcttttgactgatcgtaactttaatacttctttcttcgacccagcgggtggaggggaccctatcttgtaccagcatttgttc
>Bahamas11__000314375
tctaagtagcgttttagctcactcaggaggttctgtcgatttagctattttcagtcttcacgtttcgggagctgcaagtatcttaggagctattaactttattacaaccatcgttaacatgcgaggaccaggaatgtctttccaccgtcttcctcttttcgtttggtctatttttatcaccgcaattcttctgcttttatctcttccagttttagcaggagcaattactatgttgttaacagatcgtaatttcaacacaacttttttcgatccagctgggggtggagatcccatcttgttccagcatttattt
>Bahamas11__000027359
tctaagtagcattacagctcactctggtggtgctgtagaccttgctatttttagtctacacgtttcaggtgcagcaagtatcttaggtgctattaactttatcaccacagtattcaacatgcgtgcccctggaatgagttttcaccgtcttccgctatttgtttggtctgttttaattacagcatttcttcttcttttatctctaccggtactagcaggaggtattacaatgcttctaacagatagaaactttaacacaagtttctttgaccctgcaggaggtggtgaccctgtgttattccaacacttattc
>Bahamas11__000149665
tctaagtagcattgctgctcactcaggcggatctgtagaccttgctatctttagtttgcacgtatcaggtgcaagtagtattttgggtgctattaattttattaccactattttcaatatgcgcggacctggtatgactatgcaccgtcttcctttgttcgtttgggctgttttgattactgcttttttgcttctattgtcacttcctgtgttggctggagcaattactatgcttctaacagaccgtaacttcaacactagtttctttgaccctgctggtggtggtgacccaattttgtatcaacatttgttt
>Bahamas12__000000006
actgagtcatattacaagtcactcaggaggtgctgtagatttagctatctttagtttacatgtttcaggtgcaagtagtatcttaggagcaatcaattttattacaaccatctttaatatgcgtggacctggattattaatgcaccgattaccattatttgtatggagtgttttaattacagcatttttacttcttctctcattacctgtactcgcaggagcaattacaatgctattaaccgatcgaaacttttcaaccagtttctttgatccaagtggtggaggagaccctattttataccaacatttattt
>Bahamas12__000000507
actaagtagtattcaagctcactcaggtggttctgtagatcttgccatttttagtcttcacgtaagtggtgctagtagtattttgggtgctattaactttattaccactatttttaatatgcgtggacctggtatgacaatgcaccgcctacctttgtttgtatgggcagttttgattacagctttcttgctacttctatctctacctgtacttgctggtgcaattaccatgcttctaacagaccgtaactttaatactagtttcttcgaccctgctggtggaggagaccctattctataccaacacctattt
>Bahamas12__000222525
attaagtagtattacggctcactcaggtggtgctgtggatttggctatttttagtttacacgtttcaggtgctgcaagtatcttaggtgctattaactttattacaacagtatttaatatgcgcgccccaggaatgagttttcaccgtcttcctctttttgtgtggtcggttctaattactgcctttctacttctactatctcttcctgttcttgcaggaggtattacaatgcttttaacagaccgaaacttcaatacaagtttctttgatcctgcaggaggaggagaccctgtattattccagcacttattc
>Bahamas12__000027359
tctaagtagcattacagctcactctggtggtgctgtagaccttgctatttttagtctacacgtttcaggtgcagcaagtatcttaggtgctattaactttatcaccacagtattcaacatgcgtgcccctggaatgagttttcaccgtcttccgctatttgtttggtctgttttaattacagcatttcttcttcttttatctctaccggtactagcaggaggtattacaatgcttctaacagatagaaactttaacacaagtttctttgaccctgcaggaggtggtgaccctgtgttattccaacacttattc
>Bahamas13__000000006
actgagtcatattacaagtcactcaggaggtgctgtagatttagctatctttagtttacatgtttcaggtgcaagtagtatcttaggagcaatcaattttattacaaccatctttaatatgcgtggacctggattattaatgcaccgattaccattatttgtatggagtgttttaattacagcatttttacttcttctctcattacctgtactcgcaggagcaattacaatgctattaaccgatcgaaacttttcaaccagtttctttgatccaagtggtggaggagaccctattttataccaacatttattt
>Bahamas13__000000507
actaagtagtattcaagctcactcaggtggttctgtagatcttgccatttttagtcttcacgtaagtggtgctagtagtattttgggtgctattaactttattaccactatttttaatatgcgtggacctggtatgacaatgcaccgcctacctttgtttgtatgggcagttttgattacagctttcttgctacttctatctctacctgtacttgctggtgcaattaccatgcttctaacagaccgtaactttaatactagtttcttcgaccctgctggtggaggagaccctattctataccaacacctattt
>Bahamas13__000052647
attaagtagcattactgctcactctggaggttctgtagatttagccatctttagcctacacgtttctggtgctgcaagtattttaggtgctattaattttattactaccatctttaatatgcgtgctccaggaatgagtttccatcgcttacctcttttcgtgtgggcggttctgattactgcattcctattactactttctcttcctgttcttgctggagggattacaatgcttttaactgaccgaaacttcaatacaagtttcttcgaccctgcgggtggtggtgatcctgtattattccagcacctattt
>Bahamas13__000222525
attaagtagtattacggctcactcaggtggtgctgtggatttggctatttttagtttacacgtttcaggtgctgcaagtatcttaggtgctattaactttattacaacagtatttaatatgcgcgccccaggaatgagttttcaccgtcttcctctttttgtgtggtcggttctaattactgcctttctacttctactatctcttcctgttcttgcaggaggtattacaatgcttttaacagaccgaaacttcaatacaagtttctttgatcctgcaggaggaggagaccctgtattattccagcacttattc
>Bahamas13__000003471
actttcaagtattcttgctcattcaggtggagctgttgatcttgcaattttttctctacatctttctgggatttcttctattcttggtgcaattaatttcattactacaatttttaatatgcgttgccctggtatagcaatacatcaacttccgctattcgtttggtctattcttattacagctttcctcctacttctaagtctgccagttcttgcgggagctattactatgctactaacggatcgaaattttaatactagtttttttgatcctgccggtggtggcgaccctattctttatcaacacctcttt
>Bahamas13__002080277
gctttcaggtattattgctcactctggtggagctgtagatttagcaatttttagtcttcatttatcaggggcggcatctattttgggtgcaattaactttatttgtactattgttaatatgagaactgaaagtcttccttttcataaattgccattatttgtttgggcagttttcattacagcaattttacttctattatctcttccagttttagcaggtgctattacaatgttattaactgatagaaattttaatactacattttttgatccagcaggtggaggagatcctgtactataccagcatttattc
>Bahamas13__000140539
tctttcaggtattattgcccattcaggtggggctgtagatttagcgatttttagtcttcacttatctggggcagcttctattttaggtgcaattaactttatttgtaccattgttaatatgagaactgaaagtctacctttccataaattgccactgtttgtttgggctgtctttattaccgcaatcttattactattatctttacctgttttagcagacgctattaccatgttgctaaccgataggaattttaataccacattttttgatcctgctggaggtggtgaccctgtgttatatcagcatttgttc
>Bahamas13__000008948
tttaagtagtattacagctcactcaggaggtgctgtagacttagcgatctttagcttacacgtatcaggtgctgcaagtatcttaggtgctattaactttattacaacagtatttaatatgcgtgcaccaggaatgagtttccaccgtttacctttattcgtgtggtctgttctaattacagcattcctacttcttctttctctacctgttctagctggaggtattacaatgcttctaacagatcgaaacttcaatacaagtttctttgatcctgctggtggaggagaccctgttctattccaacacctattc
>Bahamas13__000003957
tttaagtagtattatggcccattcaggtgggtctgtagacttagcgatttttagtcttcatgtatctggagctgcaagtattttaggtgcattaaacttcatcactacaatttttaatatgagaggtcctggaatgggattccatagactacctctatttgtgtggtcagttttaattactgcctttttgttacttctatctctacctgtactagcaggtgcgattaccatgttactaacagatcgtaactttaatactagtttctttgatcctgctggaggaggagaccctgttcttttccaacatctgttt
>Bahamas13__000141940
tctaagtagcattacagctcactctggtggtgctgttgatcttgctatcttcagtttacacgtttcaggtgcagcaagtatcctgggagctattaactttataacaacagtctttaacatgcgtgcgcctggtatgagttttcatcgccttccactttttgtttggtctgttcttattacagctttcttacttcttctttctcttcctgttctggcaggaggtattacaatgcttctaacagacagaaactttaacacaagtttctttgaccctgcaggaggaggtgacccagtattattccagcacttattc
>Bahamas13__000000786
tctaagtagcattgctgcgcactctggaggttcagtagacttggctatctttagtcttcacgtatcaggtgctagtagtattttgggggctattaattttattactactattttcaacatgcgcggaccgggtatgaccatgcaccgtttgcctctattcgtatggtctgtattgattaccgcatttttgcttttgctttcactaccagttctagccggtgcaattactatgcttttgactgatcgtaactttaatacttctttcttcgacccagcgggtggaggggaccctatcttgtaccagcatttgttc
>Bahamas13__000314375
tctaagtagcgttttagctcactcaggaggttctgtcgatttagctattttcagtcttcacgtttcgggagctgcaagtatcttaggagctattaactttattacaaccatcgttaacatgcgaggaccaggaatgtctttccaccgtcttcctcttttcgtttggtctatttttatcaccgcaattcttctgcttttatctcttccagttttagcaggagcaattactatgttgttaacagatcgtaatttcaacacaacttttttcgatccagctgggggtggagatcccatcttgttccagcatttattt
>Bahamas13__000027359
tctaagtagcattacagctcactctggtggtgctgtagaccttgctatttttagtctacacgtttcaggtgcagcaagtatcttaggtgctattaactttatcaccacagtattcaacatgcgtgcccctggaatgagttttcaccgtcttccgctatttgtttggtctgttttaattacagcatttcttcttcttttatctctaccggtactagcaggaggtattacaatgcttctaacagatagaaactttaacacaagtttctttgaccctgcaggaggtggtgaccctgtgttattccaacacttattc
>Bahamas14__000150093
attaagtgcgattgaggcccattcaggtggttcagttgatttagcaatttttagtttacatattgctggtgcatcatctatcttaggtgctattaattttattactacagtcttaaatatgaaaacaccgggtatgacaatgcataaattaccgttgtttgtttggactgtttttgttactgcaattttattgttattatcacttccagttttagctgctggtattacaatgttattaactgatcgtaattttaatacaactttttttgatccagcaggtggtggagatcctattttatatcaacatattttt
>Bahamas14__000807269
attaagctcgattatgagtcactcaggaggatcagttgatttagctattttcagtcttcacgtatcaggtgcaagtagtattcttggggctatcaattttattacaaccatttttaatatgcgagggcctggaatgacacttcaccgtatgcctctttttgtatgggctgttcttattacagcatttcttcttcttttatcacttccggttcttgctggagctattacaatgcttctgacagaccgtaactttaacacaacattctttgatccagccggtggaggagatccaattctttttcaacaccttttc
>Bahamas14__000000006
actgagtcatattacaagtcactcaggaggtgctgtagatttagctatctttagtttacatgtttcaggtgcaagtagtatcttaggagcaatcaattttattacaaccatctttaatatgcgtggacctggattattaatgcaccgattaccattatttgtatggagtgttttaattacagcatttttacttcttctctcattacctgtactcgcaggagcaattacaatgctattaaccgatcgaaacttttcaaccagtttctttgatccaagtggtggaggagaccctattttataccaacatttattt
>Bahamas14__000003669
attaagtcatattacaagtcactctggaggtgcagtagatttagctatttttagtttacacgtatcaggagcaagtagtattttaggtgcaattaattttattacaactatttttaatatgcgaggacctgggttacttcttcaccgtctgccattatttgtgtggagtgtactaattacagcttttttacttttattatctcttccagttttagctggcgctattacaatgcttttaactgatcgtaacttttcaactagtttttttgatccaagtggcggtggtgacccgattttatatcagcatttattc
>Bahamas14__000000507
actaagtagtattcaagctcactcaggtggttctgtagatcttgccatttttagtcttcacgtaagtggtgctagtagtattttgggtgctattaactttattaccactatttttaatatgcgtggacctggtatgacaatgcaccgcctacctttgtttgtatgggcagttttgattacagctttcttgctacttctatctctacctgtacttgctggtgcaattaccatgcttctaacagaccgtaactttaatactagtttcttcgaccctgctggtggaggagaccctattctataccaacacctattt
>Bahamas14__000076951
actttctagtattcttgctcattctgggggcgcggttgatcttgcaattttttctcttcacctttctggaatttcgtctattctaggagctattaattttattacaaccgtttttaatatgcgcgctcctggtatggctatatatcgtcttccgctttttgtttggtcaattctcattacggcgtttcttcttctccttagtctgcctgttcttgcgggagctattactatgcttctcactgaccgaaatttcaatacaagcttttttgaccctgctggtggtggagaccctattctgtatcaacaccttttt
>Bahamas14__000003471
actttcaagtattcttgctcattcaggtggagctgttgatcttgcaattttttctctacatctttctgggatttcttctattcttggtgcaattaatttcattactacaatttttaatatgcgttgccctggtatagcaatacatcaacttccgctattcgtttggtctattcttattacagctttcctcctacttctaagtctgccagttcttgcgggagctattactatgctactaacggatcgaaattttaatactagtttttttgatcctgccggtggtggcgaccctattctttatcaacacctcttt
>Bahamas14__000850793
tctctcaggaattatcgcacattcagggggttcggtagatttagcgatttttagtcttcatttatcaggagctgcttctattttaggagcaattaattttatttgtacaattgtaaatatgagaactgaaagtcttcctttccataaattacctttatttgtgtggtctatttttattacagctattcttttattactgtcattacctgttttagcaggagctattactatgctattaactgatagaaatttcaatactactttttttgatccagctggtggaggtgatccagtgttatatcagcatttattt
>Bahamas14__000667017
attacctggtattattgcacattctgggggtgcagttgatcttgcaattttcagtcttcatttatcaggagcagcttcaattttaggagcaattaattttatttgtacaattatgaatatgcgaactgatagcttaccattccataaattacctttattcgtatggtcagtttttcttacagctattttattattattatcattaccagttttagcaggtgctattactatgttattaactgatagaaattttaatactaccttttttgatccagcaggtggaggtgatcctgtattatatcagcatctattc
>Bahamas14__000053058
tctttcaggtatagtagcccattccggaggtgcggtagatttagctatttttagccttcacttatctggagctgcttctattttaggtgctataaattttatttgtactatagtaaatatgagaactgaaagtcttcctttccataaaatgcctttatttgtatgggctatttttattacagctattctacttttactgtcacttcctgtattagcaggtgctattacaatgttattaaccgatagaaattttaatactacattttttgatcctgcagggggaggtgacccagttttgtatcaacatttattc
>Bahamas14__000514321
attagcagttattcaagcacattctggaccttctattgatttagctatttttagtttacatttagctggagcttcatctattttaggagctattaattttattactacagttttaaatatgcgagcacctggattacatatgcataaattacctttatttgtgtggtctgtattaattactgctgtattattattattatcattacctgtattagcaggagctattacaatgcttttaactgatcgaaactttaatacaactttttttgatcctgcaggtggtggtgatcctgtattatatcaacacttattc
>Bahamas14__000008948
tttaagtagtattacagctcactcaggaggtgctgtagacttagcgatctttagcttacacgtatcaggtgctgcaagtatcttaggtgctattaactttattacaacagtatttaatatgcgtgcaccaggaatgagtttccaccgtttacctttattcgtgtggtctgttctaattacagcattcctacttcttctttctctacctgttctagctggaggtattacaatgcttctaacagatcgaaacttcaatacaagtttctttgatcctgctggtggaggagaccctgttctattccaacacctattc
>Bahamas14__000230259
attaagtagtattttagcacactctggtcctgctgtagacttagcaatttttagtttacacttatctggggctgcttcaattttaggggcaattaattttattaccacagtttttaatatgcgatctcctgggctacattttcaccgcttatctttattagtatgggcattaataattacttcgtttttattattactttctttacctgttttagctggggcaattaccatgcttttaactgatagaaattttaatacaagtttttttgatcctgctggaggtggagatccaatattatttcaacatttattc
>Bahamas14__000000718
tttaagtagtatcacagctcactcgggaggttctgtggacttagctatctttagcttacacgtttcaggtgctgcaagtatcttaggtgctattaacttcattacaacagtatttaatatgcgtgcaccaggaatgagtttccaccgtttacctctattcgtgtggtcggttctgattaccgcattcttacttcttctttctcttcctgttcttgctggaggtattacaatgcttctaacagacagaaacttcaacacaagtttctttgaccctgcaggaggaggagacccggttctattccaacacctattc
>Bahamas14__000003957
tttaagtagtattatggcccattcaggtgggtctgtagacttagcgatttttagtcttcatgtatctggagctgcaagtattttaggtgcattaaacttcatcactacaatttttaatatgagaggtcctggaatgggattccatagactacctctatttgtgtggtcagttttaattactgcctttttgttacttctatctctacctgtactagcaggtgcgattaccatgttactaacagatcgtaactttaatactagtttctttgatcctgctggaggaggagaccctgttcttttccaacatctgttt
>Bahamas14__000000786
tctaagtagcattgctgcgcactctggaggttcagtagacttggctatctttagtcttcacgtatcaggtgctagtagtattttgggggctattaattttattactactattttcaacatgcgcggaccgggtatgaccatgcaccgtttgcctctattcgtatggtctgtattgattaccgcatttttgcttttgctttcactaccagttctagccggtgcaattactatgcttttgactgatcgtaactttaatacttctttcttcgacccagcgggtggaggggaccctatcttgtaccagcatttgttc
>Bahamas14__000314375
tctaagtagcgttttagctcactcaggaggttctgtcgatttagctattttcagtcttcacgtttcgggagctgcaagtatcttaggagctattaactttattacaaccatcgttaacatgcgaggaccaggaatgtctttccaccgtcttcctcttttcgtttggtctatttttatcaccgcaattcttctgcttttatctcttccagttttagcaggagcaattactatgttgttaacagatcgtaatttcaacacaacttttttcgatccagctgggggtggagatcccatcttgttccagcatttattt
>Bahamas14__000027359
tctaagtagcattacagctcactctggtggtgctgtagaccttgctatttttagtctacacgtttcaggtgcagcaagtatcttaggtgctattaactttatcaccacagtattcaacatgcgtgcccctggaatgagttttcaccgtcttccgctatttgtttggtctgttttaattacagcatttcttcttcttttatctctaccggtactagcaggaggtattacaatgcttctaacagatagaaactttaacacaagtttctttgaccctgcaggaggtggtgaccctgtgttattccaacacttattc
>Bahamas14__000149665
tctaagtagcattgctgctcactcaggcggatctgtagaccttgctatctttagtttgcacgtatcaggtgcaagtagtattttgggtgctattaattttattaccactattttcaatatgcgcggacctggtatgactatgcaccgtcttcctttgttcgtttgggctgttttgattactgcttttttgcttctattgtcacttcctgtgttggctggagcaattactatgcttctaacagaccgtaacttcaacactagtttctttgaccctgctggtggtggtgacccaattttgtatcaacatttgttt
>Bahamas14__000054772
actttcaagtttggcattccactcaggtggatctgtggaccttgcaatttttagtcttcacctttcaggtattagtagcattcttggtgcattgaattttattaccacaattttcaatatgcgtggacctggtatgactatgcatcgtttgccgttgtttgtatggtcggtgcttgtgactgcatttttgcttttgctttcacttcctgtgcttgcaggtgcaattaccatgctacttactgatcgaaacttcaacacaagtttctttgatccggcaggtggaggtgaccctatcttgtaccaacacttgttt
>Belize_01__000197866
attaagttcaattatgagtcactcaggaggttctgtggacttagctatttttagtttacacgtttctggtgcaagtagtattcttggagcagtgaactttattacaactatttttaatatgcgtggtccaggaatgacacttcaccgtatgccgttatttgtatgggcagttcttattactgcttttcttcttcttctttcacttcctgttcttgctggagcaattacaatgttacttactgatcgtaactttaatacaactttttttgatcctgctggaggtggagatcctattcttttccaacaccttttt
>Belize_01__000000006
actgagtcatattacaagtcactcaggaggtgctgtagatttagctatctttagtttacatgtttcaggtgcaagtagtatcttaggagcaatcaattttattacaaccatctttaatatgcgtggacctggattattaatgcaccgattaccattatttgtatggagtgttttaattacagcatttttacttcttctctcattacctgtactcgcaggagcaattacaatgctattaaccgatcgaaacttttcaaccagtttctttgatccaagtggtggaggagaccctattttataccaacatttattt
>Belize_01__000003471
actttcaagtattcttgctcattcaggtggagctgttgatcttgcaattttttctctacatctttctgggatttcttctattcttggtgcaattaatttcattactacaatttttaatatgcgttgccctggtatagcaatacatcaacttccgctattcgtttggtctattcttattacagctttcctcctacttctaagtctgccagttcttgcgggagctattactatgctactaacggatcgaaattttaatactagtttttttgatcctgccggtggtggcgaccctattctttatcaacacctcttt
>Belize_01__000216332
tctagcaggtattgtcgctcactcaggtggtgcagtggatgccgcaattttcagtcttcatctttctggtgcagcttctattttaggagcaattaattttatttgtaccattgtaaacatgagaaccgaaagtcttcctttccataaattaccattatttgtttgggcaatttttattacagctattcttttattactatctttaccagtgttagcgggtgcaattactatgctattagctgatagaaattttaatactactttctttgatccagcaggtggaggtgatcctgttctgtatcagcatttattc
>Belize_01__000000786
tctaagtagcattgctgcgcactctggaggttcagtagacttggctatctttagtcttcacgtatcaggtgctagtagtattttgggggctattaattttattactactattttcaacatgcgcggaccgggtatgaccatgcaccgtttgcctctattcgtatggtctgtattgattaccgcatttttgcttttgctttcactaccagttctagccggtgcaattactatgcttttgactgatcgtaactttaatacttctttcttcgacccagcgggtggaggggaccctatcttgtaccagcatttgttc
>Belize_01__000149665
tctaagtagcattgctgctcactcaggcggatctgtagaccttgctatctttagtttgcacgtatcaggtgcaagtagtattttgggtgctattaattttattaccactattttcaatatgcgcggacctggtatgactatgcaccgtcttcctttgttcgtttgggctgttttgattactgcttttttgcttctattgtcacttcctgtgttggctggagcaattactatgcttctaacagaccgtaacttcaacactagtttctttgaccctgctggtggtggtgacccaattttgtatcaacatttgttt
>Belize_02__000228393
tttatctcatattacagcacactctggaggtgcggtagatttagctatttttagtcttcatctttcgggtgcaagtagtattttaggagcaatcaattttattacaactatttttaatatgcgtggacctggtatgagtatgcaccgtcttcctctttttgtatggtcagtacttattacagcttttcttcttcttctttctcttcctgtattagctggagcaattaccatgcttttaacagatcgtaactttaatacctctttcttcgatccagctggcggtggtgatccagttcttttccaacaccttttt
>Belize_02__000484924
attaagttcaattatgagtcactcgggaggatctgtagacttagcaatttttagtttacacgtttctggagcaagtagtattcttggagcaattaattttattacaactatttttaatatgcgtgggccaggaatgactttacaccgtatgcctctttttgtgtgggctgttcttattacagcttttcttcttcttctttctcttcctgttcttgctggagcaattactatgcttctaactgatcgtaattttaatactactttcttcgatccagccggtggaggagaccccattttatttcaacacctattt
>Belize_02__000076951
actttctagtattcttgctcattctgggggcgcggttgatcttgcaattttttctcttcacctttctggaatttcgtctattctaggagctattaattttattacaaccgtttttaatatgcgcgctcctggtatggctatatatcgtcttccgctttttgtttggtcaattctcattacggcgtttcttcttctccttagtctgcctgttcttgcgggagctattactatgcttctcactgaccgaaatttcaatacaagcttttttgaccctgctggtggtggagaccctattctgtatcaacaccttttt
>Belize_02__000003471
actttcaagtattcttgctcattcaggtggagctgttgatcttgcaattttttctctacatctttctgggatttcttctattcttggtgcaattaatttcattactacaatttttaatatgcgttgccctggtatagcaatacatcaacttccgctattcgtttggtctattcttattacagctttcctcctacttctaagtctgccagttcttgcgggagctattactatgctactaacggatcgaaattttaatactagtttttttgatcctgccggtggtggcgaccctattctttatcaacacctcttt
>Belize_02__000000786
tctaagtagcattgctgcgcactctggaggttcagtagacttggctatctttagtcttcacgtatcaggtgctagtagtattttgggggctattaattttattactactattttcaacatgcgcggaccgggtatgaccatgcaccgtttgcctctattcgtatggtctgtattgattaccgcatttttgcttttgctttcactaccagttctagccggtgcaattactatgcttttgactgatcgtaactttaatacttctttcttcgacccagcgggtggaggggaccctatcttgtaccagcatttgttc
>Belize_03__000228393
tttatctcatattacagcacactctggaggtgcggtagatttagctatttttagtcttcatctttcgggtgcaagtagtattttaggagcaatcaattttattacaactatttttaatatgcgtggacctggtatgagtatgcaccgtcttcctctttttgtatggtcagtacttattacagcttttcttcttcttctttctcttcctgtattagctggagcaattaccatgcttttaacagatcgtaactttaatacctctttcttcgatccagctggcggtggtgatccagttcttttccaacaccttttt
>Belize_03__001608138
tttaagttcatctctcagccactctggaggagcagttgatcttgctatttttagtcttcacgtatctggtgcaagtagtattttaggagcgattaatttcattacaaccatttttaacatgcgtggacctggaatgagtttacatcgtatgccactttttgtgtgggctgttcttattactgctttccttcttcttctttcacttccagttcttgcgggagcaattacaatgcttcttaccgatcgaaactttaatactacattctttgaccctgcagggggaggagatccgattctcttccaacaccttttc
>Belize_03__000222525
attaagtagtattacggctcactcaggtggtgctgtggatttggctatttttagtttacacgtttcaggtgctgcaagtatcttaggtgctattaactttattacaacagtatttaatatgcgcgccccaggaatgagttttcaccgtcttcctctttttgtgtggtcggttctaattactgcctttctacttctactatctcttcctgttcttgcaggaggtattacaatgcttttaacagaccgaaacttcaatacaagtttctttgatcctgcaggaggaggagaccctgtattattccagcacttattc
>Belize_03__000003471
actttcaagtattcttgctcattcaggtggagctgttgatcttgcaattttttctctacatctttctgggatttcttctattcttggtgcaattaatttcattactacaatttttaatatgcgttgccctggtatagcaatacatcaacttccgctattcgtttggtctattcttattacagctttcctcctacttctaagtctgccagttcttgcgggagctattactatgctactaacggatcgaaattttaatactagtttttttgatcctgccggtggtggcgaccctattctttatcaacacctcttt
>Belize_03__000015170
attatcaggtatcgcgagccactctggtggatcagttgatcttgcaattttcagtttacatttagctggtgcaagtagtattatgggtgcaattaactttattactactgtatttaacatgagagctcctggtatgagtatgcacagactgcctctttttgtgtggagtgtattcattaccgctttcttacttatcttatcacttccagtattagctggtggtattactatgttactaacggatagaaactttaacacaacattttttgaccctgcgggtggtggagatccaattctttaccaacacttgttc
>Belize_03__000003957
tttaagtagtattatggcccattcaggtgggtctgtagacttagcgatttttagtcttcatgtatctggagctgcaagtattttaggtgcattaaacttcatcactacaatttttaatatgagaggtcctggaatgggattccatagactacctctatttgtgtggtcagttttaattactgcctttttgttacttctatctctacctgtactagcaggtgcgattaccatgttactaacagatcgtaactttaatactagtttctttgatcctgctggaggaggagaccctgttcttttccaacatctgttt
>Belize_03__000000786
tctaagtagcattgctgcgcactctggaggttcagtagacttggctatctttagtcttcacgtatcaggtgctagtagtattttgggggctattaattttattactactattttcaacatgcgcggaccgggtatgaccatgcaccgtttgcctctattcgtatggtctgtattgattaccgcatttttgcttttgctttcactaccagttctagccggtgcaattactatgcttttgactgatcgtaactttaatacttctttcttcgacccagcgggtggaggggaccctatcttgtaccagcatttgttc
>Belize_03__000027359
tctaagtagcattacagctcactctggtggtgctgtagaccttgctatttttagtctacacgtttcaggtgcagcaagtatcttaggtgctattaactttatcaccacagtattcaacatgcgtgcccctggaatgagttttcaccgtcttccgctatttgtttggtctgttttaattacagcatttcttcttcttttatctctaccggtactagcaggaggtattacaatgcttctaacagatagaaactttaacacaagtttctttgaccctgcaggaggtggtgaccctgtgttattccaacacttattc
>Belize_04__000000507
actaagtagtattcaagctcactcaggtggttctgtagatcttgccatttttagtcttcacgtaagtggtgctagtagtattttgggtgctattaactttattaccactatttttaatatgcgtggacctggtatgacaatgcaccgcctacctttgtttgtatgggcagttttgattacagctttcttgctacttctatctctacctgtacttgctggtgcaattaccatgcttctaacagaccgtaactttaatactagtttcttcgaccctgctggtggaggagaccctattctataccaacacctattt
>Belize_04__000052647
attaagtagcattactgctcactctggaggttctgtagatttagccatctttagcctacacgtttctggtgctgcaagtattttaggtgctattaattttattactaccatctttaatatgcgtgctccaggaatgagtttccatcgcttacctcttttcgtgtgggcggttctgattactgcattcctattactactttctcttcctgttcttgctggagggattacaatgcttttaactgaccgaaacttcaatacaagtttcttcgaccctgcgggtggtggtgatcctgtattattccagcacctattt
>Belize_04__000076951
actttctagtattcttgctcattctgggggcgcggttgatcttgcaattttttctcttcacctttctggaatttcgtctattctaggagctattaattttattacaaccgtttttaatatgcgcgctcctggtatggctatatatcgtcttccgctttttgtttggtcaattctcattacggcgtttcttcttctccttagtctgcctgttcttgcgggagctattactatgcttctcactgaccgaaatttcaatacaagcttttttgaccctgctggtggtggagaccctattctgtatcaacaccttttt
>Belize_04__000003471
actttcaagtattcttgctcattcaggtggagctgttgatcttgcaattttttctctacatctttctgggatttcttctattcttggtgcaattaatttcattactacaatttttaatatgcgttgccctggtatagcaatacatcaacttccgctattcgtttggtctattcttattacagctttcctcctacttctaagtctgccagttcttgcgggagctattactatgctactaacggatcgaaattttaatactagtttttttgatcctgccggtggtggcgaccctattctttatcaacacctcttt
>Belize_04__002661214
tctttcgggtattatagctcattctggtggagcagtagacctagccattttcagccttcatctatctggagcagcgtctattctaggtgcgattaatttcatttgtactattgttaatatgagaactgaaagccttccgttccataaattaccattgtttgtttgggcagtttttattacagcaattttattattactatctttaccagttttagcgggtgcgattaccatgctgttaactgatagaaattttaatactacgttttttgatccagccggtggaggtgatcctgtattatatcagcatttattt
>Belize_04__001277228
tctttcgggtattatcgctcattctggaggagctgtagatttagcaattttcagtttgcatttatctggggcagcatctattctaggtgcaattaactttatttgtactatcgttaatatgagaactgaaagccttcctttccacaagctaccactatttgtttgggcagttttcattactgcaattttattattattgtctttaccagttttagcaggtgctattactatgttattaactgatagaaattttaacacaacattttttgacccagctggtggaggtgatcctgtattataccaacatctattc
>Belize_04__000122883
actttctagtattcaagctcattctggtccttctgttgatttagctatttttagtttacatattgctggtgcttcatcaattttaggtgcagcaaattttattactactattttaaacatgcgtgctcctggaataggaatacatcaaattcctttatttgtatggtctgttttaattactgctgttttattattattatctcttcctgtattagcaggtgctattactatgctattaacagatcgtaattttaatacaactttttttgatccagccggtggtggtgatcctgttttataccagcacttattt
>Belize_04__000008948
tttaagtagtattacagctcactcaggaggtgctgtagacttagcgatctttagcttacacgtatcaggtgctgcaagtatcttaggtgctattaactttattacaacagtatttaatatgcgtgcaccaggaatgagtttccaccgtttacctttattcgtgtggtctgttctaattacagcattcctacttcttctttctctacctgttctagctggaggtattacaatgcttctaacagatcgaaacttcaatacaagtttctttgatcctgctggtggaggagaccctgttctattccaacacctattc
>Belize_04__000000718
tttaagtagtatcacagctcactcgggaggttctgtggacttagctatctttagcttacacgtttcaggtgctgcaagtatcttaggtgctattaacttcattacaacagtatttaatatgcgtgcaccaggaatgagtttccaccgtttacctctattcgtgtggtcggttctgattaccgcattcttacttcttctttctcttcctgttcttgctggaggtattacaatgcttctaacagacagaaacttcaacacaagtttctttgaccctgcaggaggaggagacccggttctattccaacacctattc
>Belize_04__000003957
tttaagtagtattatggcccattcaggtgggtctgtagacttagcgatttttagtcttcatgtatctggagctgcaagtattttaggtgcattaaacttcatcactacaatttttaatatgagaggtcctggaatgggattccatagactacctctatttgtgtggtcagttttaattactgcctttttgttacttctatctctacctgtactagcaggtgcgattaccatgttactaacagatcgtaactttaatactagtttctttgatcctgctggaggaggagaccctgttcttttccaacatctgttt
>Belize_04__000000786
tctaagtagcattgctgcgcactctggaggttcagtagacttggctatctttagtcttcacgtatcaggtgctagtagtattttgggggctattaattttattactactattttcaacatgcgcggaccgggtatgaccatgcaccgtttgcctctattcgtatggtctgtattgattaccgcatttttgcttttgctttcactaccagttctagccggtgcaattactatgcttttgactgatcgtaactttaatacttctttcttcgacccagcgggtggaggggaccctatcttgtaccagcatttgttc
>Belize_04__000314375
tctaagtagcgttttagctcactcaggaggttctgtcgatttagctattttcagtcttcacgtttcgggagctgcaagtatcttaggagctattaactttattacaaccatcgttaacatgcgaggaccaggaatgtctttccaccgtcttcctcttttcgtttggtctatttttatcaccgcaattcttctgcttttatctcttccagttttagcaggagcaattactatgttgttaacagatcgtaatttcaacacaacttttttcgatccagctgggggtggagatcccatcttgttccagcatttattt
>Belize_04__000027359
tctaagtagcattacagctcactctggtggtgctgtagaccttgctatttttagtctacacgtttcaggtgcagcaagtatcttaggtgctattaactttatcaccacagtattcaacatgcgtgcccctggaatgagttttcaccgtcttccgctatttgtttggtctgttttaattacagcatttcttcttcttttatctctaccggtactagcaggaggtattacaatgcttctaacagatagaaactttaacacaagtttctttgaccctgcaggaggtggtgaccctgtgttattccaacacttattc
>Belize_05__000122883
actttctagtattcaagctcattctggtccttctgttgatttagctatttttagtttacatattgctggtgcttcatcaattttaggtgcagcaaattttattactactattttaaacatgcgtgctcctggaataggaatacatcaaattcctttatttgtatggtctgttttaattactgctgttttattattattatctcttcctgtattagcaggtgctattactatgctattaacagatcgtaattttaatacaactttttttgatccagccggtggtggtgatcctgttttataccagcacttattt
>Belize_05__000003957
tttaagtagtattatggcccattcaggtgggtctgtagacttagcgatttttagtcttcatgtatctggagctgcaagtattttaggtgcattaaacttcatcactacaatttttaatatgagaggtcctggaatgggattccatagactacctctatttgtgtggtcagttttaattactgcctttttgttacttctatctctacctgtactagcaggtgcgattaccatgttactaacagatcgtaactttaatactagtttctttgatcctgctggaggaggagaccctgttcttttccaacatctgttt
>Belize_05__000000786
tctaagtagcattgctgcgcactctggaggttcagtagacttggctatctttagtcttcacgtatcaggtgctagtagtattttgggggctattaattttattactactattttcaacatgcgcggaccgggtatgaccatgcaccgtttgcctctattcgtatggtctgtattgattaccgcatttttgcttttgctttcactaccagttctagccggtgcaattactatgcttttgactgatcgtaactttaatacttctttcttcgacccagcgggtggaggggaccctatcttgtaccagcatttgttc
>Belize_05__000314375
tctaagtagcgttttagctcactcaggaggttctgtcgatttagctattttcagtcttcacgtttcgggagctgcaagtatcttaggagctattaactttattacaaccatcgttaacatgcgaggaccaggaatgtctttccaccgtcttcctcttttcgtttggtctatttttatcaccgcaattcttctgcttttatctcttccagttttagcaggagcaattactatgttgttaacagatcgtaatttcaacacaacttttttcgatccagctgggggtggagatcccatcttgttccagcatttattt
>Belize_06__000000507
actaagtagtattcaagctcactcaggtggttctgtagatcttgccatttttagtcttcacgtaagtggtgctagtagtattttgggtgctattaactttattaccactatttttaatatgcgtggacctggtatgacaatgcaccgcctacctttgtttgtatgggcagttttgattacagctttcttgctacttctatctctacctgtacttgctggtgcaattaccatgcttctaacagaccgtaactttaatactagtttcttcgaccctgctggtggaggagaccctattctataccaacacctattt
>Belize_06__000052647
attaagtagcattactgctcactctggaggttctgtagatttagccatctttagcctacacgtttctggtgctgcaagtattttaggtgctattaattttattactaccatctttaatatgcgtgctccaggaatgagtttccatcgcttacctcttttcgtgtgggcggttctgattactgcattcctattactactttctcttcctgttcttgctggagggattacaatgcttttaactgaccgaaacttcaatacaagtttcttcgaccctgcgggtggtggtgatcctgtattattccagcacctattt
>Belize_06__000076951
actttctagtattcttgctcattctgggggcgcggttgatcttgcaattttttctcttcacctttctggaatttcgtctattctaggagctattaattttattacaaccgtttttaatatgcgcgctcctggtatggctatatatcgtcttccgctttttgtttggtcaattctcattacggcgtttcttcttctccttagtctgcctgttcttgcgggagctattactatgcttctcactgaccgaaatttcaatacaagcttttttgaccctgctggtggtggagaccctattctgtatcaacaccttttt
>Belize_06__000003471
actttcaagtattcttgctcattcaggtggagctgttgatcttgcaattttttctctacatctttctgggatttcttctattcttggtgcaattaatttcattactacaatttttaatatgcgttgccctggtatagcaatacatcaacttccgctattcgtttggtctattcttattacagctttcctcctacttctaagtctgccagttcttgcgggagctattactatgctactaacggatcgaaattttaatactagtttttttgatcctgccggtggtggcgaccctattctttatcaacacctcttt
>Belize_06__000122883
actttctagtattcaagctcattctggtccttctgttgatttagctatttttagtttacatattgctggtgcttcatcaattttaggtgcagcaaattttattactactattttaaacatgcgtgctcctggaataggaatacatcaaattcctttatttgtatggtctgttttaattactgctgttttattattattatctcttcctgtattagcaggtgctattactatgctattaacagatcgtaattttaatacaactttttttgatccagccggtggtggtgatcctgttttataccagcacttattt
>Belize_06__000008948
tttaagtagtattacagctcactcaggaggtgctgtagacttagcgatctttagcttacacgtatcaggtgctgcaagtatcttaggtgctattaactttattacaacagtatttaatatgcgtgcaccaggaatgagtttccaccgtttacctttattcgtgtggtctgttctaattacagcattcctacttcttctttctctacctgttctagctggaggtattacaatgcttctaacagatcgaaacttcaatacaagtttctttgatcctgctggtggaggagaccctgttctattccaacacctattc
>Belize_06__000000718
tttaagtagtatcacagctcactcgggaggttctgtggacttagctatctttagcttacacgtttcaggtgctgcaagtatcttaggtgctattaacttcattacaacagtatttaatatgcgtgcaccaggaatgagtttccaccgtttacctctattcgtgtggtcggttctgattaccgcattcttacttcttctttctcttcctgttcttgctggaggtattacaatgcttctaacagacagaaacttcaacacaagtttctttgaccctgcaggaggaggagacccggttctattccaacacctattc
>Belize_06__000003957
tttaagtagtattatggcccattcaggtgggtctgtagacttagcgatttttagtcttcatgtatctggagctgcaagtattttaggtgcattaaacttcatcactacaatttttaatatgagaggtcctggaatgggattccatagactacctctatttgtgtggtcagttttaattactgcctttttgttacttctatctctacctgtactagcaggtgcgattaccatgttactaacagatcgtaactttaatactagtttctttgatcctgctggaggaggagaccctgttcttttccaacatctgttt
>Belize_06__000000786
tctaagtagcattgctgcgcactctggaggttcagtagacttggctatctttagtcttcacgtatcaggtgctagtagtattttgggggctattaattttattactactattttcaacatgcgcggaccgggtatgaccatgcaccgtttgcctctattcgtatggtctgtattgattaccgcatttttgcttttgctttcactaccagttctagccggtgcaattactatgcttttgactgatcgtaactttaatacttctttcttcgacccagcgggtggaggggaccctatcttgtaccagcatttgttc
>Belize_06__000314375
tctaagtagcgttttagctcactcaggaggttctgtcgatttagctattttcagtcttcacgtttcgggagctgcaagtatcttaggagctattaactttattacaaccatcgttaacatgcgaggaccaggaatgtctttccaccgtcttcctcttttcgtttggtctatttttatcaccgcaattcttctgcttttatctcttccagttttagcaggagcaattactatgttgttaacagatcgtaatttcaacacaacttttttcgatccagctgggggtggagatcccatcttgttccagcatttattt
>Belize_06__000027359
tctaagtagcattacagctcactctggtggtgctgtagaccttgctatttttagtctacacgtttcaggtgcagcaagtatcttaggtgctattaactttatcaccacagtattcaacatgcgtgcccctggaatgagttttcaccgtcttccgctatttgtttggtctgttttaattacagcatttcttcttcttttatctctaccggtactagcaggaggtattacaatgcttctaacagatagaaactttaacacaagtttctttgaccctgcaggaggtggtgaccctgtgttattccaacacttattc
>Belize_07__000150093
attaagtgcgattgaggcccattcaggtggttcagttgatttagcaatttttagtttacatattgctggtgcatcatctatcttaggtgctattaattttattactacagtcttaaatatgaaaacaccgggtatgacaatgcataaattaccgttgtttgtttggactgtttttgttactgcaattttattgttattatcacttccagttttagctgctggtattacaatgttattaactgatcgtaattttaatacaactttttttgatccagcaggtggtggagatcctattttatatcaacatattttt
>Belize_07__001214523
attaagttctgctttaagtcactctggtggttctgtagatcttgctattttcagtcttcacgtttctggagcaagtagtattttaggtgcaattaattttattaccactatttttaatatgcgtgggcctggaatgagccttcaccgcatgccactttttgtatgggctgtattaattactgcttttcttcttcttctttcgcttccagttttagcaggagcaattacaatgcttttgactgatcgaaatttcaataccactttttttgatccagcaggtggtggtgatcctattctttttcaacaccttttt
>Belize_07__000406040
attaagttcaattatgagtcactcaggtggttctgttgacttagcaatcttcagtcttcacgtttcaggtgcaagtagtattcttggagcagttaacttcattactaccatttttaatatgcgtggaccggggatgacccttcaccgtatgccactttttgtatgggctgttcttattactgctttccttcttcttctttctcttccagttcttgctggagcaattacaatgctattaacagatcgtaactttaatacaactttctttgacccagctggtgggggagatccaattcttttccaacacttattt
>Belize_07__000484924
attaagttcaattatgagtcactcgggaggatctgtagacttagcaatttttagtttacacgtttctggagcaagtagtattcttggagcaattaattttattacaactatttttaatatgcgtgggccaggaatgactttacaccgtatgcctctttttgtgtgggctgttcttattacagcttttcttcttcttctttctcttcctgttcttgctggagcaattactatgcttctaactgatcgtaattttaatactactttcttcgatccagccggtggaggagaccccattttatttcaacacctattt
>Belize_07__001608138
tttaagttcatctctcagccactctggaggagcagttgatcttgctatttttagtcttcacgtatctggtgcaagtagtattttaggagcgattaatttcattacaaccatttttaacatgcgtggacctggaatgagtttacatcgtatgccactttttgtgtgggctgttcttattactgctttccttcttcttctttcacttccagttcttgcgggagcaattacaatgcttcttaccgatcgaaactttaatactacattctttgaccctgcagggggaggagatccgattctcttccaacaccttttc
>Belize_07__001364972
ccttagtgcacttatgagtcactcaggaggatcagtggatttagcaatttttagtcttcacgtatcaggtgcaagtagtattcttggtgctgtaaactttattacaactatttttaatatgcgtggtccaggaatgacatttcaccgtatgccacttttcgtatgggcggttcttattacagcatttcttctgcttctttctcttccagttcttgcaggagctatcacaatgcttctaacagaccgtaactttaatacaactttctttgatccagcaggaggaggagatccgattctgtttcaacaccttttc
>Belize_07__000000006
actgagtcatattacaagtcactcaggaggtgctgtagatttagctatctttagtttacatgtttcaggtgcaagtagtatcttaggagcaatcaattttattacaaccatctttaatatgcgtggacctggattattaatgcaccgattaccattatttgtatggagtgttttaattacagcatttttacttcttctctcattacctgtactcgcaggagcaattacaatgctattaaccgatcgaaacttttcaaccagtttctttgatccaagtggtggaggagaccctattttataccaacatttattt
>Belize_07__000000813
attaagtcatattacaagtcactcaggtggggctgttgatttagcaattttcagtttacatgtttctggtgcaagtagtattttaggtgcaattaactttattaccacaatttttaatatgcgtggacctggcttagtaatgcaccgtttaccactttttgtgtggagtgtgttaattacagcatttctattactgttatctttacctgtgttagctggagctattacaatgttattaacagatcgaaatttctctacaagtttctttgatccaagtggaggaggagatccaattctatatcaacatttattt
>Belize_07__000052647
attaagtagcattactgctcactctggaggttctgtagatttagccatctttagcctacacgtttctggtgctgcaagtattttaggtgctattaattttattactaccatctttaatatgcgtgctccaggaatgagtttccatcgcttacctcttttcgtgtgggcggttctgattactgcattcctattactactttctcttcctgttcttgctggagggattacaatgcttttaactgaccgaaacttcaatacaagtttcttcgaccctgcgggtggtggtgatcctgtattattccagcacctattt
>Belize_07__000003471
actttcaagtattcttgctcattcaggtggagctgttgatcttgcaattttttctctacatctttctgggatttcttctattcttggtgcaattaatttcattactacaatttttaatatgcgttgccctggtatagcaatacatcaacttccgctattcgtttggtctattcttattacagctttcctcctacttctaagtctgccagttcttgcgggagctattactatgctactaacggatcgaaattttaatactagtttttttgatcctgccggtggtggcgaccctattctttatcaacacctcttt
>Belize_07__000003957
tttaagtagtattatggcccattcaggtgggtctgtagacttagcgatttttagtcttcatgtatctggagctgcaagtattttaggtgcattaaacttcatcactacaatttttaatatgagaggtcctggaatgggattccatagactacctctatttgtgtggtcagttttaattactgcctttttgttacttctatctctacctgtactagcaggtgcgattaccatgttactaacagatcgtaactttaatactagtttctttgatcctgctggaggaggagaccctgttcttttccaacatctgttt
>Belize_07__000000786
tctaagtagcattgctgcgcactctggaggttcagtagacttggctatctttagtcttcacgtatcaggtgctagtagtattttgggggctattaattttattactactattttcaacatgcgcggaccgggtatgaccatgcaccgtttgcctctattcgtatggtctgtattgattaccgcatttttgcttttgctttcactaccagttctagccggtgcaattactatgcttttgactgatcgtaactttaatacttctttcttcgacccagcgggtggaggggaccctatcttgtaccagcatttgttc
>Belize_08__000052647
attaagtagcattactgctcactctggaggttctgtagatttagccatctttagcctacacgtttctggtgctgcaagtattttaggtgctattaattttattactaccatctttaatatgcgtgctccaggaatgagtttccatcgcttacctcttttcgtgtgggcggttctgattactgcattcctattactactttctcttcctgttcttgctggagggattacaatgcttttaactgaccgaaacttcaatacaagtttcttcgaccctgcgggtggtggtgatcctgtattattccagcacctattt
>Belize_08__000222525
attaagtagtattacggctcactcaggtggtgctgtggatttggctatttttagtttacacgtttcaggtgctgcaagtatcttaggtgctattaactttattacaacagtatttaatatgcgcgccccaggaatgagttttcaccgtcttcctctttttgtgtggtcggttctaattactgcctttctacttctactatctcttcctgttcttgcaggaggtattacaatgcttttaacagaccgaaacttcaatacaagtttctttgatcctgcaggaggaggagaccctgtattattccagcacttattc
>Belize_08__000076951
actttctagtattcttgctcattctgggggcgcggttgatcttgcaattttttctcttcacctttctggaatttcgtctattctaggagctattaattttattacaaccgtttttaatatgcgcgctcctggtatggctatatatcgtcttccgctttttgtttggtcaattctcattacggcgtttcttcttctccttagtctgcctgttcttgcgggagctattactatgcttctcactgaccgaaatttcaatacaagcttttttgaccctgctggtggtggagaccctattctgtatcaacaccttttt
>Belize_08__001894425
tctttcaggtattattgctcactctggtggagcagttgatttagcaatttttagtttacatctatctggagcagcatctattttaggcgctattaattttatttgtactattgttaatatgagaactgaaagtcttccttttcataaattaccattattcgtctgggcggtttttattactgcaattttgttattattatctttaccagttctagcaggtgctattactatgttattaacagatagaaattttaacacgacattttttgatccagcaggtggaggtgatcctgtgttatatcaacatttattt
>Belize_08__002043416
tctttcaggggttatgtttcattcaggtggttcagtagatttggctattttcagtcttcacttgtctggagcagcttcaattttaggtgcaatcaatttcatttgtactattgtgaatatgagaactgaaagtttaccatttcacaagttaccgttatttgtttgggctgtttttattaccgctattttactattattatcattacctgtgttagcaggtgctattactatgttattgacagatcgaaactttaatactacgttttttgatcctgcaggtggaggagatccagttttatttcaacaccttttc
>Belize_08__000122883
actttctagtattcaagctcattctggtccttctgttgatttagctatttttagtttacatattgctggtgcttcatcaattttaggtgcagcaaattttattactactattttaaacatgcgtgctcctggaataggaatacatcaaattcctttatttgtatggtctgttttaattactgctgttttattattattatctcttcctgtattagcaggtgctattactatgctattaacagatcgtaattttaatacaactttttttgatccagccggtggtggtgatcctgttttataccagcacttattt
>Belize_08__000008948
tttaagtagtattacagctcactcaggaggtgctgtagacttagcgatctttagcttacacgtatcaggtgctgcaagtatcttaggtgctattaactttattacaacagtatttaatatgcgtgcaccaggaatgagtttccaccgtttacctttattcgtgtggtctgttctaattacagcattcctacttcttctttctctacctgttctagctggaggtattacaatgcttctaacagatcgaaacttcaatacaagtttctttgatcctgctggtggaggagaccctgttctattccaacacctattc
>Belize_08__000000718
tttaagtagtatcacagctcactcgggaggttctgtggacttagctatctttagcttacacgtttcaggtgctgcaagtatcttaggtgctattaacttcattacaacagtatttaatatgcgtgcaccaggaatgagtttccaccgtttacctctattcgtgtggtcggttctgattaccgcattcttacttcttctttctcttcctgttcttgctggaggtattacaatgcttctaacagacagaaacttcaacacaagtttctttgaccctgcaggaggaggagacccggttctattccaacacctattc
>Belize_08__000003957
tttaagtagtattatggcccattcaggtgggtctgtagacttagcgatttttagtcttcatgtatctggagctgcaagtattttaggtgcattaaacttcatcactacaatttttaatatgagaggtcctggaatgggattccatagactacctctatttgtgtggtcagttttaattactgcctttttgttacttctatctctacctgtactagcaggtgcgattaccatgttactaacagatcgtaactttaatactagtttctttgatcctgctggaggaggagaccctgttcttttccaacatctgttt
>Belize_08__000000786
tctaagtagcattgctgcgcactctggaggttcagtagacttggctatctttagtcttcacgtatcaggtgctagtagtattttgggggctattaattttattactactattttcaacatgcgcggaccgggtatgaccatgcaccgtttgcctctattcgtatggtctgtattgattaccgcatttttgcttttgctttcactaccagttctagccggtgcaattactatgcttttgactgatcgtaactttaatacttctttcttcgacccagcgggtggaggggaccctatcttgtaccagcatttgttc
>Belize_08__000027359
tctaagtagcattacagctcactctggtggtgctgtagaccttgctatttttagtctacacgtttcaggtgcagcaagtatcttaggtgctattaactttatcaccacagtattcaacatgcgtgcccctggaatgagttttcaccgtcttccgctatttgtttggtctgttttaattacagcatttcttcttcttttatctctaccggtactagcaggaggtattacaatgcttctaacagatagaaactttaacacaagtttctttgaccctgcaggaggtggtgaccctgtgttattccaacacttattc
>BK1BA1_1_248
attaagtattcaatctaccggagcttccgttgatctagcaattttaagcttacatttaaatggtttaagttctattttaggtagtataaatattttagtaacaatagccggtatgcgtgcagtaggtatgaaattatctcaaatgcctttatttgtctggtcaatagcatttacagctatcttagtaatattagcagtgcctgttttagcagctgctttagttatgttattaacagatcgtaatttaaatactgcttatttctgcgaaagtggtgatcttatattatatcaacaccttttt
>BK1BA1_1_280
tttaagtaatattgcttttcattcaggaccatctgttgatttagcaatttttagtttacatcttgctggggtgtcttctattttaggtactgttaattttattactacaatttttaatatgcgagctcctggtttatatatgcatagattacctttatttgtatggtctgttttagttacagcttttttgttaattttatcgttacctgtttttgcgggtgctattacaatgttgttaactgatcgaaattttaatacagctttttatgatccagcaggaggtggtgatcctattttatatcaacatttattt
>BK1BA1_1_435
tttaagtaatattacaagtcactctggaggtgctgtagatttagctattttcagtctccatttaagtggtattagctctatcttaggagcaattaattttattactactatcttaaatatgagaggacctgggatgactatgcatcgacttcctctttttgtatgggcggttttaattactgctgttcttttattattatctcttcctgtacttgctggtggtatcactatgttattaaccgatcgaaatttaaatactagtttttttgatcctgcaggtggaggtgatccaattctttttcaacaccttttt
>BK1BA1_1_483
actaagtgttcaacacactggttctagtgttgatttggctattttggccttgcacttgaatggtttaagctctattttgggcgctgtaaacatgttggtaactgtcattggtctacgtgctccaggtatgaaattgttgcacattccattgtttgtttgggctattgcctttaccgctgttttggttattttggctgttccagtattggctgccgctttggtaatgttgttgactgatcgtaacattaataccgcttatttctgtgagtctggtgatttgatcttgtatcagcacctgttc
>BK1BA1_1_825
tttaagtaatattgcttttcattcaggaccatctgttgatttagcaatttttagtttacatcttgctggggtgtcttctattttaggtactgttaattttattactacaatttttaatatgcgagctcctggtttatatatgcatagattacctttatttgtatggtctgttttagttacagcttttttgttaattttatcgttacctgtttttgcgggtgctattacaatgttgttaactgatcgaaattttaatacagctttttatgatccagcaggaggtggtgatcctattttatatcaacatttatt
>BK1BA1_1_2123
cactaagtgttcaacacactggttctagtgttgatttggctattttggccttgcacttgaatggtttaagctctattttgggcgctgtaaacatgttggtaactgtcattggtctacgtgctccaggtatgaaattgttgcacattccattgtttgtttgggctattgcctttaccgctgttttggttattttggctgttccagtattggctgccgctttggtaatgttgttgactgatcgtaacattaataccgcttatttctgtgagtctggtgatttgatcttgtatcagcacctgttc
>BK1BA1_1_2761
attaagtgttcaacacactggttctagtgttgatttggctattttggccttgcacttgaatggtttaagctctattttgggcgctgtaaacatgttggtaactgtcattggtctacgtgctccaggtatgaaattgttgcacattccattgtttgtttgggctattgcctttaccgctgttttggttattttggctgttccagtattggctgccgctttggtaatgttgttgactgatcgtaacattaataccgcttatttctgtgagtctggtgatttgatcttgtatcagcacctgttc
>BK1BA1_1_3262
actaagtgttcaacacactggttccagtgttgatttggctattttggccttgcacttgaatggtttaagctctattttgggcgctgtaaacatgttggtaactgtcattggtctacgtgctccaggtatgaaattgttgcacattccattgtttgtttgggctattgcctttaccgctgttttggttattttggctgttccagtattggctgccgctttggtaatgttgttgactgatcgtaacattaataccgcttatttctgtgagtctggtgatttgatcttgtatcagcacctgttc
>BK1BA1_1_3276
actaagtgttcaacacactggttctagtgttgatttggctattttggccttgcacttgaatggtttaagctctattttgggcgctgtaaacatgttggtaactgtcattggtctacgtgctccaggtatgaaattgttgcacatcccattgtttgtttgggctattgcctttaccgctgttttggttattttggctgttccagtattggctgccgctttggtaatgttgttgactgatcgtaacattaataccgcttatttctgtgagtctggtgatttgatcttgtatcagcacctgttc
>BK1BA1_2_110
ttaagcatccaacattcaggtgcttctgtcgatttagccattttaagtttacatttaaatggtttaagttctattttaggtagtattaacttattagtgactatttcaggtatgcgtgctgctggtatgaaattaactaatattcctttatttgtatggtctatcatttttaccgctattttagttgtattatccgtaccagtattagctgctgctttagtaatgttattaaccgatcgtaacttaaatacagcttatttttgtgaaagcggtgatttaattttatatcagcacctcttc
>BK1BA1_2_257
cttaagcatccaacattcaggtgcttctgtcgatttagccattttaagtttacatttaaatggtttaagttctattttaggtagtattaacttattagtgactatttcaggtatgcgtgctgctggtatgaaattaactaatattcctttatttgtatggtctatcatttttaccgctattttagttgtattatccgtaccagtattagctgctgctttagtaatgttattaaccgatcgtaacttaaatacagcttatttttgtgaaagcggtgatttaattttatatcagcacctcttc
>BK1BA1_2_513
tttaagtaatattacaagtcactctggaggtgctgtagatttagctattttcagtctccatttaagtggtattagctctatcttaggagcaattaattttattactactatcttaaatatgagaggacctgggatgactatgcatcgacttcctctttttgtatgggcggttttaattactgctgttcttttattattatctcttcctgtacttgctggtggtatcactatgttattaaccgatcgaaatttaaatactagtttttttgatcctgcaggtggaggtgatccaattctttttcaacaccttttt
>BK1BA1_2_569
actaagtgttcaacacactggttctagtgttgatttggctattttggccttgcacttgaatggtttaagctctattttgggcgctgtaaacatgttggtaactgtcattggtctacgtgctccaggtatgaaattgttgcacattccattgtttgtttgggctattgcctttaccgctgttttggttattttggctgttccagtattggctgccgctttggtaatgttgttgactgatcgtaacattaataccgcttatttctgtgagtctggtgatttgatcttgtatcagcacctgttc
>BK1BA1_2_591
attaagtgttcaacacagtggagcttctgtagatttagctattttaagtttacacttaaatggtttaagttctattttaggttctattaacatgttagttactattgctggtatgcgcgctgctggtatgaaattatctcaaattccattatttgtatggtctattgcttttactgctgtattagtaattttagctgttccagtattagctgctgctttagttatgttattaactgatcgtaacttaaacactgcttatttctgtgagtctggtgatttaattttatatcaacaccttttc
>BK1BA1_2_1915
actaagtgttcaacacactggttctagtgttgatttggctattttggccttgcacttgaatggtttaagctctattttgggcgctgtaaacatgttggtaactgtcattggtctacgtgctccaggtatgaaattgttgcacattccattgtttgtttgggctattgcctttaccgctgttttggttattctggctgttccagtattggctgccgctttggtaatgttgttgactgatcgtaacattaataccgcttatttctgtgagtctggtgatttgatcttgtatcagcacctgttc
>BK1BA1_2_2357
actaagtgttcaacacactggttctagtgttgatttggctattttggccttgcacttgaatggtttaagctctattttgggcgctgtaaacatgttggtaactgtcattggtctacgtgctccgggtatgaaattgttgcacattccattgtttgtttgggctattgcctttaccgctgttttggttattttggctgttccagtattggctgccgctttggtaatgttgttgactgatcgtaacattaataccgcttatttctgtgagtctggtgatttgatcttgtatcagcacctgttc
>BK1BA1_2_2755
attaagtgttcaacacagtggagcttctgtagatttagctattttaattttacacttaaatggtttaagttctattttaggttctattaacatgttagttactattgctggtatgcgcgctgctggtatgaaattatctcaaattccattatttgtatggtctattgcttttactgctgtattagtaattttagctgttccagtattagctgctgctttagttatgttattaactgatcgtaacttaaacactgcttatttctgtgagtctggtgatttaattttatatcaacaccttttc
>BK1BA1_2_4423
ttaagtgttcaacacagtggagcttctgtagatttagctattttaagtttacacttaaatggtttaagttctattttaggttctattaacatgttagttactattgctggtatgcgcgctgctggtatgaaattatctcaaattccattatttgtatggtctattgcttttactgctgtattagtaattttagctgttccagtattagctgctgctttagttatgttattaactgatcgtaacttaaacactgcttatttctgtgagtctggtgatttaattttatatcaacaccttttc
>BK1BA1_3_525
actaagtgttcaacacactggttctagtgttgatttggctattttggccttgcacttgaatggtttaagctctattttgggcgctgtaaacatgttggtaactgtcattggtctacgtgctccaggtatgaaattgttgcacattccattgtttgtttgggctattgcctttaccgctgttttggttattttggctgttccagtattggctgccgctttggtaatgttgttgactgatcgtaacattaataccgcttatttctgtgagtctggtgatttgatcttgtatcagcacctgttc
>BK1BA1_3_825
tcttgctggaattgcaagtcactctggtccttcggttgaccttgcaatttttagtttacatctcgcaggtgcaagtagtattatgggttcgatcaactttattactactgtgtttaatatgagagctcctggtatgagtatgcacagattaccattattcgtatggagcgtcttcattactgcgtttttattaattttatcattaccagtgctagctggtggtattacaatgttgttaactgatagaaacttcaatacaacattcttcgatcctgcaggtggtggagatcctattctttaccaacatttattc
>BK1BA1_3_1456
actaagtgttcaacacactggttctagtgttgatttggctattttggccttgcacttgaatggtttaagctctattttgggcgctgtaaacatgttggtaactgtcattggtctacgtgctccaggtatgaaattgttgcacattccattgtttgtttgggctattgcctttaccgctgttttggtcattttggctgttccagtattggctgccgctttggtaatgttgttgactgatcgtaacattaataccgcttatttctgtgagtctggtgatttgatcttgtatcagcacctgttc
>BK1BA1_3_1910
actaagtgttcaacacactggttctagtgttgatttggctattttggccttgcacttgaatggtttaagctctattttgggcgctgtaaacatgttggtaactgtcattggtctacgtgctccaggtatgaaattgttgcacattccattgtttgtttgggctattgcctttaccgctgttttggttattttggctgttccagtattggctgccgctttggtaatgttgttgactgatcgtaacattaataccgcttatttctgtgagtctggtgatttgatcttgtatcagcacctgtt
>BK1BA1_3_1986
actaagtgttcaacacactggttctagtgttgatttggctattttggccttgcacttgaatggtttaagctctattttgggcgctgtaaacatgttggtaactgtcattggtctacgtgctccaggtatggaattgttgcacattccattgtttgtttgggctattgcctttaccgctgttttggttattttggctgttccagtattggctgccgctttggtaatgttgttgactgatcgtaacattaataccgcttatttctgtgagtctggtgatttgatcttgtatcagcacctgttc
>BK1BA1_3_2002
actaagtgttcgacacactggttctagtgttgatttggctattttggccttgcacttgaatggtttaagctctattttgggcgctgtaaacatgttggtaactgtcattggtctacgtgctccaggtatgaaattgttgcacattccattgtttgtttgggctattgcctttaccgctgttttggttattttggctgttccagtattggctgccgctttggtaatgttgttgactgatcgtaacattaataccgcttatttctgtgagtctggtgatttgatcttgtatcagcacctgttc
>BK1BA1_3_2054
actaagtgctcaacacactggttctagtgttgatttggctattttggccttgcacttgaatggtttaagctctattttgggcgctgtaaacatgttggtaactgtcattggtctacgtgctccaggtatgaaattgttgcacattccattgtttgtttgggctattgcctttaccgctgttttggttattttggctgttccagtattggctgccgctttggtaatgttgttgactgatcgtaacattaataccgcttatttctgtgagtctggtgatttgatcttgtatcagcacctgttc
>BK1BA1_3_2382
actaagtgttcaacacactggttctagtgttgatttggctattttggccttgcacttgaatggtttaagctctattttgggcgctgtaaacatgttggtaactgtcattggtctacgtgctccaggtatgaaattgttgcacattccattgtttgtttgggctattgcctttaccgctgttttggttattttggctgttccagtattggctgccgctttggtaatgttgttgactgatcgtaacattaataccgcttacttctgtgagtctggtgatttgatcttgtatcagcacctgttc
>BK1BA1_3_2680
ctaagtgttcaacacactggttctagtgttgatttggctattttggccttgcacttgaatggtttaagctctattttgggcgctgtaaacatgttggtaactgtcattggtctacgtgctccaggtatgaaattgttgcacattccattgtttgtttgggctattgcctttaccgctgttttggttattttggctgttccagtattggctgccgctttggtaatgttgttgactgatcgtaacattaataccgcttatttctgtgagtctggtgatttgatcttgtatcagcacctgttc
>BK1BA1_3_3893
ctttaagtaatattacaagtcactctggaggtgctgtagatttagctattttcagtctccatttaagtggtattagctctatcttaggagcaattaattttattactactatcttaaatatgagaggacctgggatgactatgcatcgacttcctctttttgtatgggcggttttaattactgctgttcttttattattatctcttcctgtacttgctggtggtatcactatgttattaaccgatcgaaatttaaatactagtttttttgatcctgcaggtggaggtgatccaattctttttcaacaccttttt
>BK1BA1_3_4170
actaagtgttcaacacactggttctagtgttgatttggctattttggccttgcacttgaatggtttaagctctactttgggcgctgtaaacatgttggtaactgtcattggtctacgtgctccaggtatgaaattgttgcacattccattgtttgtttgggctattgcctttaccgctgttttggttattttggctgttccagtattggctgccgctttggtaatgttgttgactgatcgtaacattaataccgcttatttctgtgagtctggtgatttgatcttgtatcagcacctgttc
>BK1BA1_4_101
ttaagcatccaacattcaggtgcttctgtcgatttagccattttaagtttacatttaaatggtttaagttctattttaggtagtattaacttattagtgactatttcaggtatgcgtgctgctggtatgaaattaactaatattcctttatttgtatggtctatcatttttaccgctattttagttgtattatccgtaccagtattagctgctgctttagtaatgttattaaccgatcgtaacttaaatacagcttatttttgtgaaagcggtgatttaattttatatcagcacctcttc
>BK1BA1_4_203
cttaagcatccaacattcaggtgcttctgtcgatttagccattttaagtttacatttaaatggtttaagttctattttaggtagtattaacttattagtgactatttcaggtatgcgtgctgctggtatgaaattaactaatattcctttatttgtatggtctatcatttttaccgctattttagttgtattatccgtaccagtattagctgctgctttagtaatgttattaaccgatcgtaacttaaatacagcttatttttgtgaaagcggtgatttaattttatatcagcacctcttc
>BK1BA1_4_251
tttaagtaatattgcttttcattcaggaccatctgttgatttagcaatttttagtttacatcttgctggggtgtcttctattttaggtactgttaattttattactacaatttttaatatgcgagctcctggtttatatatgcatagattacctttatttgtatggtctgttttagttacagcttttttgttaattttatcgttacctgtttttgcgggtgctattacaatgttgttaactgatcgaaattttaatacagctttttatgatccagcaggaggtggtgatcctattttatatcaacatttattt
>BK1BA1_4_389
actaagtgttcaacacactggttctagtgttgatttggctattttggccttgcacttgaatggtttaagctctattttgggcgctgtaaacatgttggtaactgtcattggtctacgtgctccaggtatgaaattgttgcacattccattgtttgtttgggctattgcctttaccgctgttttggttattttggctgttccagtattggctgccgctttggtaatgttgttgactgatcgtaacattaataccgcttatttctgtgagtctggtgatttgatcttgtatcagcacctgttc
>BK1BA1_4_454
attaagtattcaatctaccggagcttccgttgatctagcaattttaagcttacatttaaatggtttaagttctattttaggtagtataaatattttagtaacaatagccggtatgcgtgcagtaggtatgaaattatctcaaatgcctttatttgtctggtcaatagcatttacagctatcttagtaatattagcagtacctgttttagcagctgctttagttatgttattaacagatcgtaatttaaatactgcttatttctgcgaaagtggtgatcttatattatatcaacaccttttt
>BK1BA1_4_784
attagcaggtattgcgagtcactcgggtggttctgttgatcttgcaatttttagtttacatcttgcaggtgctagtagtattataggatctatcaatttaataacaacaattttaaatatgagagctcctggtatgagtatgcatagactccctttattcgtttggagtgttttcattaccgcttttttattaattttatcacttcctgtattagcaggtgggattacaatgttgttaactgatcgaaatttcaatacaacatttttcgaccctgcgggtggtggagatcctattctttaccagcacttattc
>BK1BA1_5_104
ttaagcatccaacattcaggtgcttctgtcgatttagccattttaagtttacatttaaatggtttaagttctattttaggtagtattaacttattagtgactatttcaggtatgcgtgctgctggtatgaaattaactaatattcctttatttgtatggtctatcatttttaccgctattttagttgtattatccgtaccagtattagctgctgctttagtaatgttattaaccgatcgtaacttaaatacagcttatttttgtgaaagcggtgatttaattttatatcagcacctcttc
>BK1BA1_5_267
attaagtattcaatctaccggagcttccgttgatctagcaattttaagcttacatttaaatggtttaagttctattttaggtagtataaatattttagtaacaatagccggtatgcgtgcagtaggtatgaaattatctcaaatgcctttatttgtctggtcaatagcatttacagctatcttagtaatattagcagtgcctgttttagcagctgctttagttatgttattaacagatcgtaatttaaatactgcttatttctgcgaaagtggtgatcttatattatatcaacaccttttt
>BK1BA1_5_305
tttaagtaatattgcttttcattcaggaccatctgttgatttagcaatttttagtttacatcttgctggggtgtcttctattttaggtactgttaattttattactacaatttttaatatgcgagctcctggtttatatatgcatagattacctttatttgtatggtctgttttagttacagcttttttgttaattttatcgttacctgtttttgcgggtgctattacaatgttgttaactgatcgaaattttaatacagctttttatgatccagcaggaggtggtgatcctattttatatcaacatttattt
>BK1BA1_5_553
actaagtgttcaacacactggttctagtgttgatttggctattttggccttgcacttgaatggtttaagctctattttgggcgctgtaaacatgttggtaactgtcattggtctacgtgctccaggtatgaaattgttgcacattccattgtttgtttgggctattgcctttaccgctgttttggttattttggctgttccagtattggctgccgctttggtaatgttgttgactgatcgtaacattaataccgcttatttctgtgagtctggtgatttgatcttgtatcagcacctgttc
>BK1BA1_5_2648
cactaagtgttcaacacactggttctagtgttgatttggctattttggccttgcacttgaatggtttaagctctattttgggcgctgtaaacatgttggtaactgtcattggtctacgtgctccaggtatgaaattgttgcacattccattgtttgtttgggctattgcctttaccgctgttttggttattttggctgttccagtattggctgccgctttggtaatgttgttgactgatcgtaacattaataccgcttatttctgtgagtctggtgatttgatcttgtatcagcacctgttc
>BK1BA1_5_2824
cattaagtattcaatctaccggagcttccgttgatctagcaattttaagcttacatttaaatggtttaagttctattttaggtagtataaatattttagtaacaatagccggtatgcgtgcagtaggtatgaaattatctcaaatgcctttatttgtctggtcaatagcatttacagctatcttagtaatattagcagtgcctgttttagcagctgctttagttatgttattaacagatcgtaatttaaatactgcttatttctgcgaaagtggtgatcttatattatatcaacaccttttt
>BK1BA1_5_2882
ctaagtgttcaacacactggttctagtgttgatttggctattttggccttgcacttgaatggtttaagctctattttgggcgctgtaaacatgttggtaactgtcattggtctacgtgctccaggtatgaaattgttgcacattccattgtttgtttgggctattgcctttaccgctgttttggttattttggctgttccagtattggctgccgctttggtaatgttgttgactgatcgtaacattaataccgcttatttctgtgagtctggtgatttgatcttgtatcagcacctgttc
>BK1BA1_5_3517
attaagtgttcaacacactggttctagtgttgatttggctattttggccttgcacttgaatggtttaagctctattttgggcgctgtaaacatgttggtaactgtcattggtctacgtgctccaggtatgaaattgttgcacattccattgtttgtttgggctattgcctttaccgctgttttggttattttggctgttccagtattggctgccgctttggtaatgttgttgactgatcgtaacattaataccgcttatttctgtgagtctggtgatttgatcttgtatcagcacctgttc
>BK1BA1_5_4332
tttaagtaatattgcttttcattcaggaccatctgttgatttagcaatttttagtttacatcttgctggggtgtcttctattttaggtactgttaattttattactacaatttttaatatgcgagctcctggtttatatatgcatagattacctttatttgtatggtctgttttagttacagcttttttgttaattttatcgttacctgttttcgcgggtgctattacaatgttgttaactgatcgaaattttaatacagctttttatgatccagcaggaggtggtgatcctattttatatcaacatttattt
>BK1BB1_1_105
ttaagcatccaacattcaggtgcttctgtcgatttagccattttaagtttacatttaaatggtttaagttctattttaggtagtattaacttattagtgactatttcaggtatgcgtgctgctggtatgaaattaactaatattcctttatttgtatggtctatcatttttaccgctattttagttgtattatccgtaccagtattagctgctgctttagtaatgttattaaccgatcgtaacttaaatacagcttatttttgtgaaagcggtgatttaattttatatcagcacctcttc
>BK1BB1_1_464
tttaagtaatattacaagtcactctggaggtgctgtagatttagctattttcagtctccatttaagtggtattagctctatcttaggagcaattaattttattactactatcttaaatatgagaggacctgggatgactatgcatcgacttcctctttttgtatgggcggttttaattactgctgttcttttattattatctcttcctgtacttgctggtggtatcactatgttattaaccgatcgaaatttaaatactagtttttttgatcctgcaggtggaggtgatccaattctttttcaacaccttttt
>BK1BB1_1_513
actaagtgttcaacacactggttctagtgttgatttggctattttggccttgcacttgaatggtttaagctctattttgggcgctgtaaacatgttggtaactgtcattggtctacgtgctccaggtatgaaattgttgcacattccattgtttgtttgggctattgcctttaccgctgttttggttattttggctgttccagtattggctgccgctttggtaatgttgttgactgatcgtaacattaataccgcttatttctgtgagtctggtgatttgatcttgtatcagcacctgttc
>BK1BB1_1_626
attaagtattcaatctaccggagcttccgttgatctagcaattttaagcttacatttaaatggtttaagttctattttaggtagtataaatattttagtaacaatagccggtatgcgtgcagtaggtatgaaattatctcaaatgcctttatttgtctggtcaatagcatttacagctatcttagtaatattagcagtacctgttttagcagctgctttagttatgttattaacagatcgtaatttaaatactgcttatttctgcgaaagtggtgatcttatattatatcaacaccttttt
>BK1BB1_1_3729
actgagtgtacaatcttccggtgctagtgttgacttggccattttgagcttgcacttgaacggtttgagctctattttgggcgctgtaaacatgctggtaaccgtagctggtctgcgcgctccaggtatgaaactgctgcacattccactgttcgtctgggctatttccttcactgctgtgttggtagtcctggccgttccggtattggctgctgccttggtaatgttgctgaccgatcgtaacctgaacactgcctactttgtcgagtctggtgacttgatcttgtatcagcacttgttc
>BK1BB1_1_4439
attaagtattcaatctaccggagcttccgttgatctagcaattttaagcttacatttaaatggtttaagttctattttaggtagtataaatattttagtaacaatagccggtatgcgtgcagtaggtatgaaattatctcaaatgcctttatttgtctggtcaatagcatttacagctatcttagtaatattagcagtacctgttttagcagctgctttagttatgttattaacagatcgtaatttaaatactgcttatttctgcgaaagtggtgatcttatattatatcaacaccttttc
>BK1BB1_2_98
ttaagcatccaacattcaggtgcttctgtcgatttagccattttaagtttacatttaaatggtttaagttctattttaggtagtattaacttattagtgactatttcaggtatgcgtgctgctggtatgaaattaactaatattcctttatttgtatggtctatcatttttaccgctattttagttgtattatccgtaccagtattagctgctgctttagtaatgttattaaccgatcgtaacttaaatacagcttatttttgtgaaagcggtgatttaattttatatcagcacctcttc
>BK1BB1_2_252
tttaagtaatattgcttttcattcaggaccatctgttgatttagcaatttttagtttacatcttgctggggtgtcttctattttaggtactgttaattttattactacaatttttaatatgcgagctcctggtttatatatgcatagattacctttatttgtatggtctgttttagttacagcttttttgttaattttatcgttacctgtttttgcgggtgctattacaatgttgttaactgatcgaaattttaatacagctttttatgatccagcaggaggtggtgatcctattttatatcaacatttattt
>BK1BB1_2_431
actaagtgttcaacacactggttctagtgttgatttggctattttggccttgcacttgaatggtttaagctctattttgggcgctgtaaacatgttggtaactgtcattggtctacgtgctccaggtatgaaattgttgcacattccattgtttgtttgggctattgcctttaccgctgttttggttattttggctgttccagtattggctgccgctttggtaatgttgttgactgatcgtaacattaataccgcttatttctgtgagtctggtgatttgatcttgtatcagcacctgttc
>BK1BB1_2_1939
attaagcgtacagcatagtggtagcagtgtagatttagctattttaagtttacacttaaatggtttaagttctatcttaggtgctattaatatgttagtaactgtattcggtttacgtgctccaggtatgaagctattacacatcccattatttgtatgggccattgtatttactgctatcttagtagtattagctgtaccagtattagctgccgctttagtaatgttattaactgatcgtaacctaaatactgcttacttctgtgagagcggtgatttaattctatatcagcacttattc
>BK1BB1_2_2436
actaagtgttcaacacactggttctagtgttgatttggctattttggccttgcacttgaatggtttaagctctattttgggcgctgtaaacatgttggtaactgtcattggtctacgtgctccaggtatgaaattgttgcacattccattgtttgtttgggctattgcctttaccgctgttttggttattttggctgttccagtattggctgccgctttggtaatgttgttgactgatcgtaacattaataccgcttatttctgtgagtctggtgatttgagcttgtatcagcacctgttc
>BK1BB1_2_2474
attgagcgtacaacactctggttctagtgttgacttggctattttgagtttgcacttgaatggtttgagttctattctaggtgctgtaaacatgttggtaactgtcgttggtttgcgtgctccaggtatgaaattgttgcacattccattgtttgtctgggctattgctttcacttctgtcttggtcattttggccgtcccagtattggctgctgctttggtaatgttgttgactgatcgtaacattaacactgcttacttctgtgagtctggtgatctaattttgtatcaacacctattc
>BK1BB1_2_2525
actaagtgttcaacacactggttctagtgttgatttggctattttggccttgcgcttgaatggtttaagctctattttgggcgctgtaaacatgttggtaactgtcattggtctacgtgctccaggtatgaaattgttgcacattccattgtttgtttgggctattgcctttaccgctgttttggttattttggctgttccagtattggctgccgctttggtaatgttgttgactgatcgtaacattaataccgcttatttctgtgagtctggtgatttgatcttgtatcagcacctgttc
>BK1BB1_2_2637
tttaagtaatattgcttttcattcaggaccatctgttgatttagcaatttttagtttacatcttgctggggtgtcttctattttaggtactgttaattttattactacaatttttaatatgcgagctcctggtttatatatgcatagattacctttatttgtatggtctgttttagttacagcttttttgttaattttatcgttacctgtttttgcgggtgctattacaatgttgttaactgatcgaaattttaatacagctttttatgatccagcaggaggtggtgatcctattttatatcaacacttattt
>BK1BB1_3_213
attaagtattcaatctaccggagcttccgttgatctagcaattttaagcttacatttaaatggtttaagttctattttaggtagtataaatattttagtaacaatagccggtatgcgtgcagtaggtatgaaattatctcaaatgcctttatttgtctggtcaatagcatttacagctatcttagtaatattagcagtgcctgttttagcagctgctttagttatgttattaacagatcgtaatttaaatactgcttatttctgcgaaagtggtgatcttatattatatcaacaccttttt
>BK1BB1_3_241
tttaagtaatattgcttttcattcaggaccatctgttgatttagcaatttttagtttacatcttgctggggtgtcttctattttaggtactgttaattttattactacaatttttaatatgcgagctcctggtttatatatgcatagattacctttatttgtatggtctgttttagttacagcttttttgttaattttatcgttacctgtttttgcgggtgctattacaatgttgttaactgatcgaaattttaatacagctttttatgatccagcaggaggtggtgatcctattttatatcaacatttattt
>BK1BB1_3_368
tttaagtaatattacaagtcactctggaggtgctgtagatttagctattttcagtctccatttaagtggtattagctctatcttaggagcaattaattttattactactatcttaaatatgagaggacctgggatgactatgcatcgacttcctctttttgtatgggcggttttaattactgctgttcttttattattatctcttcctgtacttgctggtggtatcactatgttattaaccgatcgaaatttaaatactagtttttttgatcctgcaggtggaggtgatccaattctttttcaacaccttttt
>BK1BB1_3_405
actaagtgttcaacacactggttctagtgttgatttggctattttggccttgcacttgaatggtttaagctctattttgggcgctgtaaacatgttggtaactgtcattggtctacgtgctccaggtatgaaattgttgcacattccattgtttgtttgggctattgcctttaccgctgttttggttattttggctgttccagtattggctgccgctttggtaatgttgttgactgatcgtaacattaataccgcttatttctgtgagtctggtgatttgatcttgtatcagcacctgttc
>BK1BB1_3_1734
ctaagtgttcaacacagtggttctagtgtagatttggctattttaagtttacacttaaatggtctaagctctatcttaggtgctgtaaacatgttagtaactgttgctggcttacgtgctcctggtctaaaattgctacatatcccattgtttgtatgggctattgcttttactgctgttctagttatcttagctgtaccagtattggctgccgccttggttatgttgctaactgatcgtaacattaacactgcttatttctgtgagtctggtgatttaatcttgtatcaacacttattt
>BK1BB1_3_1748
attaagcgtacagcatagtggtagcagtgtagatttagctattttaagtttacacttaaatggtttaagttctatcttaggtgctattaatatgttagtaactgtattcggtttacgtgctccaggtatgaagctattacacatcccattatttgtatgggccattgtatttactgctatcttagtagtattagctgtaccagtattagctgccgctttagtaatgttattaactgatcgtaacctaaatactgcttacttctgtgagagcggtgatttaattctatatcagcacttattc
>BK1BB1_3_2147
cctaagtgttcaacacagtggttctagtgtagatttggctattttaagtttacacttaaatggtctaagctctatcttaggtgctgtaaacatgttagtaactgttgctggcttacgtgctcctggtctaaaattgctacatatcccattgtttgtatgggctattgcttttactgctgttctagttatcttagctgtaccagtattggctgccgccttggttatgttgctaactgatcgtaacattaacactgcttatttctgtgagtctggtgatttaatcttgtatcaacacttattt
>BK1BB1_3_2236
actaagtgttcaacacactggttctagtgttgatttggctattttggccttgcacttgaatggtttaagctctattttgggcgctgtaaacatgttggtaactgtcattggtctacgtgctccaggtatgaaattgtcgcacattccattgtttgtttgggctattgcctttaccgctgttttggttattttggctgttccagtattggctgccgctttggtaatgttgttgactgatcgtaacattaataccgcttatttctgtgagtctggtgatttgatcttgtatcagcacctgttc
>BK1BB1_5_108
ttaagcatccaacattcaggtgcttctgtcgatttagccattttaagtttacatttaaatggtttaagttctattttaggtagtattaacttattagtgactatttcaggtatgcgtgctgctggtatgaaattaactaatattcctttatttgtatggtctatcatttttaccgctattttagttgtattatccgtaccagtattagctgctgctttagtaatgttattaaccgatcgtaacttaaatacagcttatttttgtgaaagcggtgatttaattttatatcagcacctcttc
>BK1BB1_5_292
tttaagtaatattgcttttcattcaggaccatctgttgatttagcaatttttagtttacatcttgctggggtgtcttctattttaggtactgttaattttattactacaatttttaatatgcgagctcctggtttatatatgcatagattacctttatttgtatggtctgttttagttacagcttttttgttaattttatcgttacctgtttttgcgggtgctattacaatgttgttaactgatcgaaattttaatacagctttttatgatccagcaggaggtggtgatcctattttatatcaacatttattt
>BK1BB1_5_530
actaagtgttcaacacactggttctagtgttgatttggctattttggccttgcacttgaatggtttaagctctattttgggcgctgtaaacatgttggtaactgtcattggtctacgtgctccaggtatgaaattgttgcacattccattgtttgtttgggctattgcctttaccgctgttttggttattttggctgttccagtattggctgccgctttggtaatgttgttgactgatcgtaacattaataccgcttatttctgtgagtctggtgatttgatcttgtatcagcacctgttc
>BK1BB1_5_551
attaagtgttcaacacagtggagcttctgtagatttagctattttaagtttacacttaaatggtttaagttctattttaggttctattaacatgttagttactattgctggtatgcgcgctgctggtatgaaattatctcaaattccattatttgtatggtctattgcttttactgctgtattagtaattttagctgttccagtattagctgctgctttagttatgttattaactgatcgtaacttaaacactgcttatttctgtgagtctggtgatttaattttatatcaacaccttttc
>BK1BB1_5_2876
cactaagtgttcaacacactggttctagtgttgatttggctattttggccttgcacttgaatggtttaagctctattttgggcgctgtaaacatgttggtaactgtcattggtctacgtgctccaggtatgaaattgttgcacattccattgtttgtttgggctattgcctttaccgctgttttggttattttggctgttccagtattggctgccgctttggtaatgttgttgactgatcgtaacattaataccgcttatttctgtgagtctggtgatttgatcttgtatcagcacctgttc
>BK1BB1_5_3794
attaagtgttcaacacactggttctagtgttgatttggctattttggccttgcacttgaatggtttaagctctattttgggcgctgtaaacatgttggtaactgtcattggtctacgtgctccaggtatgaaattgttgcacattccattgtttgtttgggctattgcctttaccgctgttttggttattttggctgttccagtattggctgccgctttggtaatgttgttgactgatcgtaacattaataccgcttatttctgtgagtctggtgatttgatcttgtatcagcacctgttc
>BK1BC1_1_293
attaagtattcaatctaccggagcttccgttgatctagcaattttaagcttacatttaaatggtttaagttctattttaggtagtataaatattttagtaacaatagccggtatgcgtgcagtaggtatgaaattatctcaaatgcctttatttgtctggtcaatagcatttacagctatcttagtaatattagcagtgcctgttttagcagctgctttagttatgttattaacagatcgtaatttaaatactgcttatttctgcgaaagtggtgatcttatattatatcaacaccttttt
>BK1BC1_1_334
tttaagtaatattgcttttcattcaggaccatctgttgatttagcaatttttagtttacatcttgctggggtgtcttctattttaggtactgttaattttattactacaatttttaatatgcgagctcctggtttatatatgcatagattacctttatttgtatggtctgttttagttacagcttttttgttaattttatcgttacctgtttttgcgggtgctattacaatgttgttaactgatcgaaattttaatacagctttttatgatccagcaggaggtggtgatcctattttatatcaacatttattt
>BK1BC1_1_556
tttaagtaatattacaagtcactctggaggtgctgtagatttagctattttcagtctccatttaagtggtattagctctatcttaggagcaattaattttattactactatcttaaatatgagaggacctgggatgactatgcatcgacttcctctttttgtatgggcggttttaattactgctgttcttttattattatctcttcctgtacttgctggtggtatcactatgttattaaccgatcgaaatttaaatactagtttttttgatcctgcaggtggaggtgatccaattctttttcaacaccttttt
>BK1BC1_1_667
attagcaggtattgccagtcactctggtggttctgtagatcttgctatctttagtttacatcttgcaggggctagtagtatcatgggttcaattaactttattactacggtttttaatatgagagctcctggtatgagtatgcatcgattacctttatttgtatggagtgtattcattactgcatttttattaattttatcacttccagtgttagctggtggtattacaatgttattaacagatagaaattttaatacaacatttttcgatcctgcaggtggtggagatcctattctttatcaacatctattt
>BK1BC1_1_1056
tcttgctggaattgcaagtcactctggtccttcggttgaccttgcaatttttagtttacatctcgcaggtgcaagtagtattatgggttcgatcaactttattactactgtgtttaatatgagagctcctggtatgagtatgcacagattaccattattcgtatggagcgtcttcattactgcgtttttattaattttatcattaccagtgctagctggtggtattacaatgttgttaactgatagaaacttcaatacaacattcttcgatcctgcaggtggtggagatcctattctttaccaacatttattc
>BK1BC1_1_6497
attagcaggtattgccagtcactctggtggttctgtagatcttgctatctttagtttacatcttgcaggggctagtagtatcatgggttcaattaactttattactacggtttttaatatgagagctcctggtatgagtatgcatcgattacctttatttgtatggagtgtattcattactgcatttttattaattttatcacttccagtgttagctggtggtattacaatgttattaacagatagaaattttaatacaacatttttcgatcctgcaggtggtggagatcctattctttatcaacatctatt
>BK1BC1_2_246
cttaagcatccaacattcaggtgcttctgtcgatttagccattttaagtttacatttaaatggtttaagttctattttaggtagtattaacttattagtgactatttcaggtatgcgtgctgctggtatgaaattaactaatattcctttatttgtatggtctatcatttttaccgctattttagttgtattatccgtaccagtattagctgctgctttagtaatgttattaaccgatcgtaacttaaatacagcttatttttgtgaaagcggtgatttaattttatatcagcacctcttc
>BK1BC1_2_312
tttaagtaatattgcttttcattcaggaccatctgttgatttagcaatttttagtttacatcttgctggggtgtcttctattttaggtactgttaattttattactacaatttttaatatgcgagctcctggtttatatatgcatagattacctttatttgtatggtctgttttagttacagcttttttgttaattttatcgttacctgtttttgcgggtgctattacaatgttgttaactgatcgaaattttaatacagctttttatgatccagcaggaggtggtgatcctattttatatcaacatttattt
>BK1BC1_2_506
tttaagtaatattacaagtcactctggaggtgctgtagatttagctattttcagtctccatttaagtggtattagctctatcttaggagcaattaattttattactactatcttaaatatgagaggacctgggatgactatgcatcgacttcctctttttgtatgggcggttttaattactgctgttcttttattattatctcttcctgtacttgctggtggtatcactatgttattaaccgatcgaaatttaaatactagtttttttgatcctgcaggtggaggtgatccaattctttttcaacaccttttt
>BK1BC1_2_568
actaagtgttcaacacactggttctagtgttgatttggctattttggccttgcacttgaatggtttaagctctattttgggcgctgtaaacatgttggtaactgtcattggtctacgtgctccaggtatgaaattgttgcacattccattgtttgtttgggctattgcctttaccgctgttttggttattttggctgttccagtattggctgccgctttggtaatgttgttgactgatcgtaacattaataccgcttatttctgtgagtctggtgatttgatcttgtatcagcacctgttc
>BK1BC1_2_3361
cactaagtgttcaacacactggttctagtgttgatttggctattttggccttgcacttgaatggtttaagctctattttgggcgctgtaaacatgttggtaactgtcattggtctacgtgctccaggtatgaaattgttgcacattccattgtttgtttgggctattgcctttaccgctgttttggttattttggctgttccagtattggctgccgctttggtaatgttgttgactgatcgtaacattaataccgcttatttctgtgagtctggtgatttgatcttgtatcagcacctgttc
>BK1BC1_2_3692
ctaagtgttcaacacactggttctagtgttgatttggctattttggccttgcacttgaatggtttaagctctattttgggcgctgtaaacatgttggtaactgtcattggtctacgtgctccaggtatgaaattgttgcacattccattgtttgtttgggctattgcctttaccgctgttttggttattttggctgttccagtattggctgccgctttggtaatgttgttgactgatcgtaacattaataccgcttatttctgtgagtctggtgatttgatcttgtatcagcacctgttc
>BK1BC1_2_4443
actaagtgttcaacacactggttctagtgttgatttggctattttggccttgcacttgaatggtttaagctctattttgggcgctgtaaacatgttggtaactgtcattggtctacgtgctccaggtatgaaattgttgcacattccattgtttttttgggctattgcctttaccgctgttttggttattttggctgttccagtattggctgccgctttggtaatgttgttgactgatcgtaacattaataccgcttatttctgtgagtctggtgatttgatcttgtatcagcacctgttc
>BK1BC1_2_4558
attaagtgttcaacacactggttctagtgttgatttggctattttggccttgcacttgaatggtttaagctctattttgggcgctgtaaacatgttggtaactgtcattggtctacgtgctccaggtatgaaattgttgcacattccattgtttgtttgggctattgcctttaccgctgttttggttattttggctgttccagtattggctgccgctttggtaatgttgttgactgatcgtaacattaataccgcttatttctgtgagtctggtgatttgatcttgtatcagcacctgttc
>BK1BC1_3_201
attaagtattcaatctaccggagcttccgttgatctagcaattttaagcttacatttaaatggtttaagttctattttaggtagtataaatattttagtaacaatagccggtatgcgtgcagtaggtatgaaattatctcaaatgcctttatttgtctggtcaatagcatttacagctatcttagtaatattagcagtgcctgttttagcagctgctttagttatgttattaacagatcgtaatttaaatactgcttatttctgcgaaagtggtgatcttatattatatcaacaccttttt
>BK1BC1_3_223
tttaagtaatattgcttttcattcaggaccatctgttgatttagcaatttttagtttacatcttgctggggtgtcttctattttaggtactgttaattttattactacaatttttaatatgcgagctcctggtttatatatgcatagattacctttatttgtatggtctgttttagttacagcttttttgttaattttatcgttacctgtttttgcgggtgctattacaatgttgttaactgatcgaaattttaatacagctttttatgatccagcaggaggtggtgatcctattttatatcaacatttattt
>BK1BC1_3_335
actaagtgttcaacacactggttctagtgttgatttggctattttggccttgcacttgaatggtttaagctctattttgggcgctgtaaacatgttggtaactgtcattggtctacgtgctccaggtatgaaattgttgcacattccattgtttgtttgggctattgcctttaccgctgttttggttattttggctgttccagtattggctgccgctttggtaatgttgttgactgatcgtaacattaataccgcttatttctgtgagtctggtgatttgatcttgtatcagcacctgttc
>BK1BC1_3_357
attagcaggtattgccagtcactctggtggttctgtagatcttgctatctttagtttacatcttgcaggggctagtagtatcatgggttcaattaactttattactacggtttttaatatgagagctcctggtatgagtatgcatcgattacctttatttgtatggagtgtattcattactgcatttttattaattttatcacttccagtgttagctggtggtattacaatgttattaacagatagaaattttaatacaacatttttcgatcctgcaggtggtggagatcctattctttatcaacatctattt
>BK1BC1_3_480
tcttgctggaattgcaagtcactctggtccttcggttgaccttgcaatttttagtttacatctcgcaggtgcaagtagtattatgggttcgatcaactttattactactgtgtttaatatgagagctcctggtatgagtatgcacagattaccattattcgtatggagcgtcttcattactgcgtttttattaattttatcattaccagtgctagctggtggtattacaatgttgttaactgatagaaacttcaatacaacattcttcgatcctgcaggtggtggagatcctattctttaccaacatttattc
>BK1BC1_3_775
attaagtgttcaacacagtggagcttctgtagatttagctattttaagtttacacttaaatggtttaagttctattttaggttctattaacatgttagttactattgctggtatgcgcgctgctggtatgaaattatctcaaattccattatttgtatggtctattgcttttactgctgtattagtaattttagctgttccagtattagctgctgctttagttatgttattaactgatcgtaacttaaacactgcttatttctgtgagtctggtgatttaatcttatatcaacaccttttc
>BK1BC1_4_77
ttaagcatccaacattcaggtgcttctgtcgatttagccattttaagtttacatttaaatggtttaagttctattttaggtagtattaacttattagtgactatttcaggtatgcgtgctgctggtatgaaattaactaatattcctttatttgtatggtctatcatttttaccgctattttagttgtattatccgtaccagtattagctgctgctttagtaatgttattaaccgatcgtaacttaaatacagcttatttttgtgaaagcggtgatttaattttatatcagcacctcttc
>BK1BC1_4_234
tttaagtaatattacaagtcactctggaggtgctgtagatttagctattttcagtctccatttaagtggtattagctctatcttaggagcaattaattttattactactatcttaaatatgagaggacctgggatgactatgcatcgacttcctctttttgtatgggcggttttaattactgctgttcttttattattatctcttcctgtacttgctggtggtatcactatgttattaaccgatcgaaatttaaatactagtttttttgatcctgcaggtggaggtgatccaattctttttcaacaccttttt
>BK1BC1_4_258
actaagtgttcaacacactggttctagtgttgatttggctattttggccttgcacttgaatggtttaagctctattttgggcgctgtaaacatgttggtaactgtcattggtctacgtgctccaggtatgaaattgttgcacattccattgtttgtttgggctattgcctttaccgctgttttggttattttggctgttccagtattggctgccgctttggtaatgttgttgactgatcgtaacattaataccgcttatttctgtgagtctggtgatttgatcttgtatcagcacctgttc
>BK1BC1_4_296
attaagtattcaatctaccggagcttccgttgatctagcaattttaagcttacatttaaatggtttaagttctattttaggtagtataaatattttagtaacaatagccggtatgcgtgcagtaggtatgaaattatctcaaatgcctttatttgtctggtcaatagcatttacagctatcttagtaatattagcagtacctgttttagcagctgctttagttatgttattaacagatcgtaatttaaatactgcttatttctgcgaaagtggtgatcttatattatatcaacaccttttt
>BK1BC1_4_610
actaagtgttcaacacactggttctagtgttgatttggctattctggccttgcacttgaatggtttaagctctattttgggcgctgtaaacatgttggtaactgtcattggtctacgtgctccaggtatgaaattgttgcacattccattgtttgtttgggctattgcctttaccgctgttttggttattttggctgttccagtattggctgccgctttggtaatgttgttgactgatcgtaacattaataccgcttatttctgtgagtctggtgatttgatcttgtatcagcacctgttc
>BK1BC1_4_680
actaagtgttcaacacactggttctagtgttgatttggctattttggccttgcacttgaatggtttaagctctattttgggcgctgtaaacatgttggtaactgtcattggtctacgtgctccaggtatgaaattgttgcacattccattgtttgtttgggctattgcctttaccgctgttttggttattttggctgttccagtattggctgccgctttggtaatgttgttgactgatcgtaacattaataccgcttacttctgtgagtctggtgatttgatcttgtatcagcacctgttc
>BK1BC1_5_112
ttaagcatccaacattcaggtgcttctgtcgatttagccattttaagtttacatttaaatggtttaagttctattttaggtagtattaacttattagtgactatttcaggtatgcgtgctgctggtatgaaattaactaatattcctttatttgtatggtctatcatttttaccgctattttagttgtattatccgtaccagtattagctgctgctttagtaatgttattaaccgatcgtaacttaaatacagcttatttttgtgaaagcggtgatttaattttatatcagcacctcttc
>BK1BC1_5_285
attaagtattcaatctaccggagcttccgttgatctagcaattttaagcttacatttaaatggtttaagttctattttaggtagtataaatattttagtaacaatagccggtatgcgtgcagtaggtatgaaattatctcaaatgcctttatttgtctggtcaatagcatttacagctatcttagtaatattagcagtgcctgttttagcagctgctttagttatgttattaacagatcgtaatttaaatactgcttatttctgcgaaagtggtgatcttatattatatcaacaccttttt
>BK1BC1_5_320
tttaagtaatattgcttttcattcaggaccatctgttgatttagcaatttttagtttacatcttgctggggtgtcttctattttaggtactgttaattttattactacaatttttaatatgcgagctcctggtttatatatgcatagattacctttatttgtatggtctgttttagttacagcttttttgttaattttatcgttacctgtttttgcgggtgctattacaatgttgttaactgatcgaaattttaatacagctttttatgatccagcaggaggtggtgatcctattttatatcaacatttattt
>BK1BC1_5_548
tttaagtaatattacaagtcactctggaggtgctgtagatttagctattttcagtctccatttaagtggtattagctctatcttaggagcaattaattttattactactatcttaaatatgagaggacctgggatgactatgcatcgacttcctctttttgtatgggcggttttaattactgctgttcttttattattatctcttcctgtacttgctggtggtatcactatgttattaaccgatcgaaatttaaatactagtttttttgatcctgcaggtggaggtgatccaattctttttcaacaccttttt
>BK1BC1_5_609
actaagtgttcaacacactggttctagtgttgatttggctattttggccttgcacttgaatggtttaagctctattttgggcgctgtaaacatgttggtaactgtcattggtctacgtgctccaggtatgaaattgttgcacattccattgtttgtttgggctattgcctttaccgctgttttggttattttggctgttccagtattggctgccgctttggtaatgttgttgactgatcgtaacattaataccgcttatttctgtgagtctggtgatttgatcttgtatcagcacctgttc
>BK1BC1_5_629
attaagtgttcaacacagtggagcttctgtagatttagctattttaagtttacacttaaatggtttaagttctattttaggttctattaacatgttagttactattgctggtatgcgcgctgctggtatgaaattatctcaaattccattatttgtatggtctattgcttttactgctgtattagtaattttagctgttccagtattagctgctgctttagttatgttattaactgatcgtaacttaaacactgcttatttctgtgagtctggtgatttaattttatatcaacaccttttc
>BK1BC1_5_646
attagcaggtattgccagtcactctggtggttctgtagatcttgctatctttagtttacatcttgcaggggctagtagtatcatgggttcaattaactttattactacggtttttaatatgagagctcctggtatgagtatgcatcgattacctttatttgtatggagtgtattcattactgcatttttattaattttatcacttccagtgttagctggtggtattacaatgttattaacagatagaaattttaatacaacatttttcgatcctgcaggtggtggagatcctattctttatcaacatctattt
>BK1BC1_5_752
attaagtattcaatctaccggagcttccgttgatctagcaattttaagcttacatttaaatggtttaagttctattttaggtagtataaatattttagtaacaatagccggtatgcgtgcagtaggtatgaaattatctcaaatgcctttatttgtctggtcaatagcatttacagctatcttagtaatattagcagtacctgttttagcagctgctttagttatgttattaacagatcgtaatttaaatactgcttatttctgcgaaagtggtgatcttatattatatcaacaccttttt
>BK1BC1_5_2182
attgagcgtacaacacagtggttctagcgtagatttagccattttaagcttacacttaaacggtttaagctctattctaggtgctgtcaacatgttggttactgtcgctggtttacgtgccccaggtatgaaactactacacattccattgttcgtgtgggctattagtttcactgctgtactagttgtcttagccgtaccagtcttagctgctgccctagtaatgttactaactgatcgtaacctaaatacagcttacttctgtgactctggtgacctaattctatatcaacacttattc
>BK1BC1_5_3495
gctaagtgttcaacacactggttctagtgttgatttggctattttggccttgcacttgaatggtttaagctctattttgggcgctgtaaacatgttggtaactgtcattggtctacgtgctccaggtatgaaattgttgcacattccattgtttgtttgggctattgcctttaccgctgttttggttattttggctgttccagtattggctgccgctttggtaatgttgttgactgatcgtaacattaataccgcttatttctgtgagtctggtgatttgatcttgtatcagcacctgttc
>BK1BC1_5_3742
cactaagtgttcaacacactggttctagtgttgatttggctattttggccttgcacttgaatggtttaagctctattttgggcgctgtaaacatgttggtaactgtcattggtctacgtgctccaggtatgaaattgttgcacattccattgtttgtttgggctattgcctttaccgctgttttggttattttggctgttccagtattggctgccgctttggtaatgttgttgactgatcgtaacattaataccgcttatttctgtgagtctggtgatttgatcttgtatcagcacctgttc
>BK1BC1_5_4416
actaagtgttcaacacactggttctagtgttgatttggctattttggccttgcacttgaatggtttaagctctattttgggcgctgtaaacatgtaggtaactgtcattggtctacgtgctccaggtatgaaattgttgcacattccattgtttgtttgggctattgcctttaccgctgttttggttattttggctgttccagtattggctgccgctttggtaatgttgttgactgatcgtaacattaataccgcttatttctgtgagtctggtgatttgatcttgtatcagcacctgttc
>BK1BC1_5_5446
actaagtgttcaacacactggttctagtgttgatttggctattttggccttgcacttgaatggtttaagctctattttgggcgctgtaaacatgttggtaactgtcattggtctacgtgctccaggtatgaaattgttgcacattccattgtttgtttgggctattgcctttaccgctgttttggttattttggctgttccagtattggctgccgctttggtaatgttgttgactgatcgtaacattaataccgcttatttccgtgagtctggtgatttgatcttgtatcagcacctgttc
>BK1BC1_5_6057
ctttaagtaatattacaagtcactctggaggtgctgtagatttagctattttcagtctccatttaagtggtattagctctatcttaggagcaattaattttattactactatcttaaatatgagaggacctgggatgactatgcatcgacttcctctttttgtatgggcggttttaattactgctgttcttttattattatctcttcctgtacttgctggtggtatcactatgttattaaccgatcgaaatttaaatactagtttttttgatcctgcaggtggaggtgatccaattctttttcaacaccttttt
>BK1BC1_5_6389
actaagtgttcaacacactggttctagtgttgatttggctattttggccttgcacttgaatggtttaagctctattttgggcgctgtaaacatgttggtaactgtcattggtctacgtgctccaggtatgaaattgttgcacattccatcgtttgtttgggctattgcctttaccgctgttttggttattttggctgttccagtattggctgccgctttggtaatgttgttgactgatcgtaacattaataccgcttatttctgtgagtctggtgatttgatcttgtatcagcacctgttc
>BK1SA1_1_92
ttaagcatccaacattcaggtgcttctgtcgatttagccattttaagtttacatttaaatggtttaagttctattttaggtagtattaacttattagtgactatttcaggtatgcgtgctgctggtatgaaattaactaatattcctttatttgtatggtctatcatttttaccgctattttagttgtattatccgtaccagtattagctgctgctttagtaatgttattaaccgatcgtaacttaaatacagcttatttttgtgaaagcggtgatttaattttatatcagcacctcttc
>BK1SA1_1_194
cttaagcatccaacattcaggtgcttctgtcgatttagccattttaagtttacatttaaatggtttaagttctattttaggtagtattaacttattagtgactatttcaggtatgcgtgctgctggtatgaaattaactaatattcctttatttgtatggtctatcatttttaccgctattttagttgtattatccgtaccagtattagctgctgctttagtaatgttattaaccgatcgtaacttaaatacagcttatttttgtgaaagcggtgatttaattttatatcagcacctcttc
>BK1SA1_1_208
attaagtattcaatctaccggagcttccgttgatctagcaattttaagcttacatttaaatggtttaagttctattttaggtagtataaatattttagtaacaatagccggtatgcgtgcagtaggtatgaaattatctcaaatgcctttatttgtctggtcaatagcatttacagctatcttagtaatattagcagtgcctgttttagcagctgctttagttatgttattaacagatcgtaatttaaatactgcttatttctgcgaaagtggtgatcttatattatatcaacaccttttt
>BK1SA1_1_233
tttaagtaatattgcttttcattcaggaccatctgttgatttagcaatttttagtttacatcttgctggggtgtcttctattttaggtactgttaattttattactacaatttttaatatgcgagctcctggtttatatatgcatagattacctttatttgtatggtctgttttagttacagcttttttgttaattttatcgttacctgtttttgcgggtgctattacaatgttgttaactgatcgaaattttaatacagctttttatgatccagcaggaggtggtgatcctattttatatcaacatttattt
>BK1SA1_1_358
tttaagtaatattacaagtcactctggaggtgctgtagatttagctattttcagtctccatttaagtggtattagctctatcttaggagcaattaattttattactactatcttaaatatgagaggacctgggatgactatgcatcgacttcctctttttgtatgggcggttttaattactgctgttcttttattattatctcttcctgtacttgctggtggtatcactatgttattaaccgatcgaaatttaaatactagtttttttgatcctgcaggtggaggtgatccaattctttttcaacaccttttt
>BK1SA1_2_232
attaagtattcaatctaccggagcttccgttgatctagcaattttaagcttacatttaaatggtttaagttctattttaggtagtataaatattttagtaacaatagccggtatgcgtgcagtaggtatgaaattatctcaaatgcctttatttgtctggtcaatagcatttacagctatcttagtaatattagcagtgcctgttttagcagctgctttagttatgttattaacagatcgtaatttaaatactgcttatttctgcgaaagtggtgatcttatattatatcaacaccttttt
>BK1SA1_2_261
tttaagtaatattgcttttcattcaggaccatctgttgatttagcaatttttagtttacatcttgctggggtgtcttctattttaggtactgttaattttattactacaatttttaatatgcgagctcctggtttatatatgcatagattacctttatttgtatggtctgttttagttacagcttttttgttaattttatcgttacctgtttttgcgggtgctattacaatgttgttaactgatcgaaattttaatacagctttttatgatccagcaggaggtggtgatcctattttatatcaacatttattt
>BK1SA1_2_411
tttaagtaatattacaagtcactctggaggtgctgtagatttagctattttcagtctccatttaagtggtattagctctatcttaggagcaattaattttattactactatcttaaatatgagaggacctgggatgactatgcatcgacttcctctttttgtatgggcggttttaattactgctgttcttttattattatctcttcctgtacttgctggtggtatcactatgttattaaccgatcgaaatttaaatactagtttttttgatcctgcaggtggaggtgatccaattctttttcaacaccttttt
>BK1SA1_2_458
actaagtgttcaacacactggttctagtgttgatttggctattttggccttgcacttgaatggtttaagctctattttgggcgctgtaaacatgttggtaactgtcattggtctacgtgctccaggtatgaaattgttgcacattccattgtttgtttgggctattgcctttaccgctgttttggttattttggctgttccagtattggctgccgctttggtaatgttgttgactgatcgtaacattaataccgcttatttctgtgagtctggtgatttgatcttgtatcagcacctgttc
>BK1SA1_2_1586
tttaagtaatattgcttttcattcaggaccatctgttgatttagcaatttttagtttacatcttgctggggtgtcttctattttaggtactgttaattttattactacaatttttaatatgcgagctcctggtttatatatgcatagattacctttatttgtatggtctgttttagttacagcttttttgttaatcttatcgttacctgtttttgcgggtgctattacaatgttgttaactgatcgaaattttaatacagctttttatgatccagcaggaggtggtgatcctattttatatcaacatttattt
>BK1SA1_2_1595
actaagtgttcaacacactggttctagtgttgatttggctattttggccttgcacttgaatggtttaagctctattttgggcgctgtaaacatgttggtaactgtcattggtctacgtgctccgggtatgaaattgttgcacattccattgtttgtttgggctattgcctttaccgctgttttggttattttggctgttccagtattggctgccgctttggtaatgttgttgactgatcgtaacattaataccgcttatttctgtgagtctggtgatttgatcttgtatcagcacctgttc
>BK1SA1_2_1616
actaagtgttcaacacactggttctagtgttgatttggctattttggccttgcacttgaatggtttaagctctattttgggcgctgtaaacatgttggtaactgtcattggtctacgtgctccaggtatgaaattgttgcacattccattgtttgtttgggctattgcctttaccgctgttttggttattttggctgttccagtattggctgccgctttggtaatgttgttgactgatcgtaacattaataccgcttatttctgtgagtctggtgatttgatcttgtatcagcacctgtt
>BK1SA1_2_2193
tttaagtaatattgcttttcattcaggaccatctgttgatttagcaatttttagtttacatcttgctggggtgtcttctattttaggtactgttaattttattactacaatttttaatatgcgagctcctggtttatatatgcatagattacctttatttgtatggtctgttttagttacggcttttttgttaattttatcgttacctgtttttgcgggtgctattacaatgttgttaactgatcgaaattttaatacagctttttatgatccagcaggaggtggtgatcctattttatatcaacatttattt
>BK1SA1_2_2214
actaagtgttcaacacactggttctagtgttgatttggctattttggccttgcacttgaatggtttaagctctattttgggcgctgtaaacatgttggtaactgtcattggtctacgtgctccaggtatgaaattgttgcacattccattgtttgtttgggctattgcctttaccgctgttttggttattttggctgttccagtattggctgccgctttggtaatgctgttgactgatcgtaacattaataccgcttatttctgtgagtctggtgatttgatcttgtatcagcacctgttc
>BK1SA1_2_2543
tttaagtaatattgcttttcattcaggaccatctgttgatttagcaatttttagtttacatcttgctggggtgtcttctattttaggtactgttaattttattactacaatttttaatatgcgagctcctggtttatatatgcatagattacctttatttgtatggtctgttttagttacagcttttttgttaattttatcgttacctgtttttgcgggtgctattacaatgttgttaactgatcgaaattttaatacagctttttatgatccagcaggaggtggtgatcctattttatatcaacatttgttt
>BK1SA1_2_3460
tttaagtaatattgcttttcattcaggaccatctgttgatttagcaatttttagtttacatcttgctggggtgtcttctattttaggtactgttaattttattactacaatttttaatatgcgagctcctggtttatatatgcatagattacctttatttgtatggtctgttttagttacagcttttttgttaattttatcgttacctgttttcgcgggtgctattacaatgttgttaactgatcgaaattttaatacagctttttatgatccagcaggaggtggtgatcctattttatatcaacatttattt
>BK1SA1_3_95
ttaagcatccaacattcaggtgcttctgtcgatttagccattttaagtttacatttaaatggtttaagttctattttaggtagtattaacttattagtgactatttcaggtatgcgtgctgctggtatgaaattaactaatattcctttatttgtatggtctatcatttttaccgctattttagttgtattatccgtaccagtattagctgctgctttagtaatgttattaaccgatcgtaacttaaatacagcttatttttgtgaaagcggtgatttaattttatatcagcacctcttc
>BK1SA1_3_197
cttaagcatccaacattcaggtgcttctgtcgatttagccattttaagtttacatttaaatggtttaagttctattttaggtagtattaacttattagtgactatttcaggtatgcgtgctgctggtatgaaattaactaatattcctttatttgtatggtctatcatttttaccgctattttagttgtattatccgtaccagtattagctgctgctttagtaatgttattaaccgatcgtaacttaaatacagcttatttttgtgaaagcggtgatttaattttatatcagcacctcttc
>BK1SA1_3_213
attaagtattcaatctaccggagcttccgttgatctagcaattttaagcttacatttaaatggtttaagttctattttaggtagtataaatattttagtaacaatagccggtatgcgtgcagtaggtatgaaattatctcaaatgcctttatttgtctggtcaatagcatttacagctatcttagtaatattagcagtgcctgttttagcagctgctttagttatgttattaacagatcgtaatttaaatactgcttatttctgcgaaagtggtgatcttatattatatcaacaccttttt
>BK1SA1_3_241
tttaagtaatattgcttttcattcaggaccatctgttgatttagcaatttttagtttacatcttgctggggtgtcttctattttaggtactgttaattttattactacaatttttaatatgcgagctcctggtttatatatgcatagattacctttatttgtatggtctgttttagttacagcttttttgttaattttatcgttacctgtttttgcgggtgctattacaatgttgttaactgatcgaaattttaatacagctttttatgatccagcaggaggtggtgatcctattttatatcaacatttattt
>BK1SA1_3_359
tttaagtaatattacaagtcactctggaggtgctgtagatttagctattttcagtctccatttaagtggtattagctctatcttaggagcaattaattttattactactatcttaaatatgagaggacctgggatgactatgcatcgacttcctctttttgtatgggcggttttaattactgctgttcttttattattatctcttcctgtacttgctggtggtatcactatgttattaaccgatcgaaatttaaatactagtttttttgatcctgcaggtggaggtgatccaattctttttcaacaccttttt
>BK1SA1_3_391
actaagtgttcaacacactggttctagtgttgatttggctattttggccttgcacttgaatggtttaagctctattttgggcgctgtaaacatgttggtaactgtcattggtctacgtgctccaggtatgaaattgttgcacattccattgtttgtttgggctattgcctttaccgctgttttggttattttggctgttccagtattggctgccgctttggtaatgttgttgactgatcgtaacattaataccgcttatttctgtgagtctggtgatttgatcttgtatcagcacctgttc
>BK1SA1_3_616
tttaagtaatattgcttttcattcaggaccatctgttgatttagcaatttttagtttacatcttgctggggtgtcttctattttaggtactgttaattttattactacaatttttaatatgcgagctcctggtttatatatgcatagattacctttatttgtatggtctgttttagttacagcttttttgttaattttatcgttacctgtttttgcgggtgctattacaatgttgttaactgatcgaaattttaatacagctttttatgatccagcaggaggtggtgatcctattttatatcaacatttatt
>BK1SA1_3_1764
actaagtgttcaacacactggttctagtgttgatttggctattttggccttgcacttgaatggtttaagctctattttgggcgctgtaaacatgttggtaactgccattggtctacgtgctccaggtatgaaattgttgcacattccattgtttgtttgggctattgcctttaccgctgttttggttattttggctgttccagtattggctgccgctttggtaatgttgttgactgatcgtaacattaataccgcttatttctgtgagtctggtgatttgatcttgtatcagcacctgttc
>BK1SA1_3_1836
actgagtgtacaatcttccggtgctagtgttgacttggccattttgagcttgcacttgaacggtttgagctctattttgggcgctgtaaacatgctggtaaccgtagctggtctgcgcgctccaggtatgaaactgctgcacattccactgttcgtctgggctatttccttcactgctgtgttggtagtcctggccgttccggtattggctgctgccttggtaatgttgctgaccgatcgtaacctgaacactgcctactttgtcgagtctggtgacttgatcttgtatcagcacttgttc
>BK1SA1_3_2038
tttaagtaatattgcttttcattcaggaccatctgttgatttagcaatttttagtttacatcttgctggggtgtcttctattttaggtactgttaattttattactacaatttttaatatgcgagctcctggtttatatatgcatagattacctttatttgtatggtctgttttagttacagcttttttgttaattttatcgttacctgtttttgcgggtgctattacaatgttgttaactgatcgaaattttaatacagctttttatgatccagcaggaggtggtgatcctattttatatcaacacttattt
>BK1SA1_4_97
ttaagcatccaacattcaggtgcttctgtcgatttagccattttaagtttacatttaaatggtttaagttctattttaggtagtattaacttattagtgactatttcaggtatgcgtgctgctggtatgaaattaactaatattcctttatttgtatggtctatcatttttaccgctattttagttgtattatccgtaccagtattagctgctgctttagtaatgttattaaccgatcgtaacttaaatacagcttatttttgtgaaagcggtgatttaattttatatcagcacctcttc
>BK1SA1_4_208
cttaagcatccaacattcaggtgcttctgtcgatttagccattttaagtttacatttaaatggtttaagttctattttaggtagtattaacttattagtgactatttcaggtatgcgtgctgctggtatgaaattaactaatattcctttatttgtatggtctatcatttttaccgctattttagttgtattatccgtaccagtattagctgctgctttagtaatgttattaaccgatcgtaacttaaatacagcttatttttgtgaaagcggtgatttaattttatatcagcacctcttc
>BK1SA1_4_253
tttaagtaatattgcttttcattcaggaccatctgttgatttagcaatttttagtttacatcttgctggggtgtcttctattttaggtactgttaattttattactacaatttttaatatgcgagctcctggtttatatatgcatagattacctttatttgtatggtctgttttagttacagcttttttgttaattttatcgttacctgtttttgcgggtgctattacaatgttgttaactgatcgaaattttaatacagctttttatgatccagcaggaggtggtgatcctattttatatcaacatttattt
>BK1SA1_4_376
tttaagtaatattacaagtcactctggaggtgctgtagatttagctattttcagtctccatttaagtggtattagctctatcttaggagcaattaattttattactactatcttaaatatgagaggacctgggatgactatgcatcgacttcctctttttgtatgggcggttttaattactgctgttcttttattattatctcttcctgtacttgctggtggtatcactatgttattaaccgatcgaaatttaaatactagtttttttgatcctgcaggtggaggtgatccaattctttttcaacaccttttt
>BK1SA1_4_425
attaagtgttcaacacagtggagcttctgtagatttagctattttaagtttacacttaaatggtttaagttctattttaggttctattaacatgttagttactattgctggtatgcgcgctgctggtatgaaattatctcaaattccattatttgtatggtctattgcttttactgctgtattagtaattttagctgttccagtattagctgctgctttagttatgttattaactgatcgtaacttaaacactgcttatttctgtgagtctggtgatttaattttatatcaacaccttttc
>BK1SA1_5_251
cttaagcatccaacattcaggtgcttctgtcgatttagccattttaagtttacatttaaatggtttaagttctattttaggtagtattaacttattagtgactatttcaggtatgcgtgctgctggtatgaaattaactaatattcctttatttgtatggtctatcatttttaccgctattttagttgtattatccgtaccagtattagctgctgctttagtaatgttattaaccgatcgtaacttaaatacagcttatttttgtgaaagcggtgatttaattttatatcagcacctcttc
>BK1SA1_5_278
attaagtattcaatctaccggagcttccgttgatctagcaattttaagcttacatttaaatggtttaagttctattttaggtagtataaatattttagtaacaatagccggtatgcgtgcagtaggtatgaaattatctcaaatgcctttatttgtctggtcaatagcatttacagctatcttagtaatattagcagtgcctgttttagcagctgctttagttatgttattaacagatcgtaatttaaatactgcttatttctgcgaaagtggtgatcttatattatatcaacaccttttt
>BK1SA1_5_320
tttaagtaatattgcttttcattcaggaccatctgttgatttagcaatttttagtttacatcttgctggggtgtcttctattttaggtactgttaattttattactacaatttttaatatgcgagctcctggtttatatatgcatagattacctttatttgtatggtctgttttagttacagcttttttgttaattttatcgttacctgtttttgcgggtgctattacaatgttgttaactgatcgaaattttaatacagctttttatgatccagcaggaggtggtgatcctattttatatcaacatttattt
>BK1SA1_5_519
tttaagtaatattacaagtcactctggaggtgctgtagatttagctattttcagtctccatttaagtggtattagctctatcttaggagcaattaattttattactactatcttaaatatgagaggacctgggatgactatgcatcgacttcctctttttgtatgggcggttttaattactgctgttcttttattattatctcttcctgtacttgctggtggtatcactatgttattaaccgatcgaaatttaaatactagtttttttgatcctgcaggtggaggtgatccaattctttttcaacaccttttt
>BK1SA1_5_582
actaagtgttcaacacactggttctagtgttgatttggctattttggccttgcacttgaatggtttaagctctattttgggcgctgtaaacatgttggtaactgtcattggtctacgtgctccaggtatgaaattgttgcacattccattgtttgtttgggctattgcctttaccgctgttttggttattttggctgttccagtattggctgccgctttggtaatgttgttgactgatcgtaacattaataccgcttatttctgtgagtctggtgatttgatcttgtatcagcacctgttc
>BK1SA1_5_1219
tttaagtaatattgcttttcattcaggaccatctgttgatttagcaatttttagtttacatcttgctggggtgtcttctattttaggtactgttaattttattactacaatttttaatatgcgagctcctggtttatatatgcatagattacctttatttgtatggtctgttttagttacagcttttttgttaattttatcgttacctgtttttgcgggtgctattacaatgttgttaactgatcgaaattttaatacagctttttatgatccagcaggaggtggtgatcctattttatatcaacatttattc
>BK1SA1_5_2300
attaagtattcaatctaccggagcttccgttgatctagcaattttaagcttacatttaaatggtttaagttctattttaggtagtataaatattttagtaacaatagccggtatgcgtgcagtaggtatgaaattatctcaaatgcctttatttgtctggtcaatagcatttacagctatcttagtaatattagcagtgcctgttttagcagctgctttagttatgttattaacagatcgtaatttaaatactgcttatttctgcgaaagtggtgatcttatattatatcaacacctttt
>BK1SA1_5_3152
cactaagtgttcaacacactggttctagtgttgatttggctattttggccttgcacttgaatggtttaagctctattttgggcgctgtaaacatgttggtaactgtcattggtctacgtgctccaggtatgaaattgttgcacattccattgtttgtttgggctattgcctttaccgctgttttggttattttggctgttccagtattggctgccgctttggtaatgttgttgactgatcgtaacattaataccgcttatttctgtgagtctggtgatttgatcttgtatcagcacctgttc
>BK1SA1_5_5013
actaagtgttcaacacactggttctagtgttgatttggctattttggccttgcacttgaatggtttaagctctattttgggcgctgtaaacatgttggtaactgtcattggtctacgtgctccaggtatgaaattgttgcacattccattgtttgtttgggctattgcctttaccgctgttttggttattttggctgttccagtattggctgccgctttggtaatgttgttgactgatcgtaacattaataccgcttatttctgtgagtctggtgatttgagcttgtatcagcacctgttc
>BK1SB1_1_103
ttaagcatccaacattcaggtgcttctgtcgatttagccattttaagtttacatttaaatggtttaagttctattttaggtagtattaacttattagtgactatttcaggtatgcgtgctgctggtatgaaattaactaatattcctttatttgtatggtctatcatttttaccgctattttagttgtattatccgtaccagtattagctgctgctttagtaatgttattaaccgatcgtaacttaaatacagcttatttttgtgaaagcggtgatttaattttatatcagcacctcttc
>BK1SB1_1_265
attaagtattcaatctaccggagcttccgttgatctagcaattttaagcttacatttaaatggtttaagttctattttaggtagtataaatattttagtaacaatagccggtatgcgtgcagtaggtatgaaattatctcaaatgcctttatttgtctggtcaatagcatttacagctatcttagtaatattagcagtgcctgttttagcagctgctttagttatgttattaacagatcgtaatttaaatactgcttatttctgcgaaagtggtgatcttatattatatcaacaccttttt
>BK1SB1_1_302
tttaagtaatattgcttttcattcaggaccatctgttgatttagcaatttttagtttacatcttgctggggtgtcttctattttaggtactgttaattttattactacaatttttaatatgcgagctcctggtttatatatgcatagattacctttatttgtatggtctgttttagttacagcttttttgttaattttatcgttacctgtttttgcgggtgctattacaatgttgttaactgatcgaaattttaatacagctttttatgatccagcaggaggtggtgatcctattttatatcaacatttattt
>BK1SB1_1_474
tttaagtaatattacaagtcactctggaggtgctgtagatttagctattttcagtctccatttaagtggtattagctctatcttaggagcaattaattttattactactatcttaaatatgagaggacctgggatgactatgcatcgacttcctctttttgtatgggcggttttaattactgctgttcttttattattatctcttcctgtacttgctggtggtatcactatgttattaaccgatcgaaatttaaatactagtttttttgatcctgcaggtggaggtgatccaattctttttcaacaccttttt
>BK1SB1_1_524
actaagtgttcaacacactggttctagtgttgatttggctattttggccttgcacttgaatggtttaagctctattttgggcgctgtaaacatgttggtaactgtcattggtctacgtgctccaggtatgaaattgttgcacattccattgtttgtttgggctattgcctttaccgctgttttggttattttggctgttccagtattggctgccgctttggtaatgttgttgactgatcgtaacattaataccgcttatttctgtgagtctggtgatttgatcttgtatcagcacctgttc
>BK1SB1_1_539
attaagtgttcaacacagtggagcttctgtagatttagctattttaagtttacacttaaatggtttaagttctattttaggttctattaacatgttagttactattgctggtatgcgcgctgctggtatgaaattatctcaaattccattatttgtatggtctattgcttttactgctgtattagtaattttagctgttccagtattagctgctgctttagttatgttattaactgatcgtaacttaaacactgcttatttctgtgagtctggtgatttaattttatatcaacaccttttc
>BK1SB1_1_874
cattaagtgttcaacacagtggagcttctgtagatttagctattttaagtttacacttaaatggtttaagttctattttaggttctattaacatgttagttactattgctggtatgcgcgctgctggtatgaaattatctcaaattccattatttgtatggtctattgcttttactgctgtattagtaattttagctgttccagtattagctgctgctttagttatgttattaactgatcgtaacttaaacactgcttatttctgtgagtctggtgatttaattttatatcaacaccttttc
>BK1SB1_1_1288
attagcaggtattgcgagtcactcgggtggttctgttgatcttgcaatttttagtttacatcttgcaggtgctagtagtattataggatctatcaatttaataacaacaattttaaatatgagagctcctggtatgagtatgcatagactccctttattcgtttggagtgttttcattaccgcttttttattaattttatcacttcctgtattagcaggtgggattacaatgttgttaactgatcgaaatttcaatacaacatttttcgaccctgcgggtggtggagatcctattctttaccagcacttattc
>BK1SB1_1_2199
attaagtgttcaacacagtggagcttctgtagatttagctattttaattttacacttaaatggtttaagttctattttaggttctattaacatgttagttactattgctggtatgcgcgctgctggtatgaaattatctcaaattccattatttgtatggtctattgcttttactgctgtattagtaattttagctgttccagtattagctgctgctttagttatgttattaactgatcgtaacttaaacactgcttatttctgtgagtctggtgatttaattttatatcaacaccttttc
>BK1SB1_1_2417
actaagtgttcaacacactggttctagtgttgatttggctattttggccttgcacttgaatggtttaagctctattttgggcgctgtaaacatgttggtaactgtcattggtctacgtgctccaggtatgaaattgttgcacattccattgtttgtttgggctattgcctttaccgctgttttggttattttggctgttccagtattggctgccgctttggtaatgttgttgactgatcgtaacattaataccgcttacttctgtgagtctggtgatttgatcttgtatcagcacctgttc
>BK1SB1_1_2509
ttaagtaatattgcttttcattcaggaccatctgttgatttagcaatttttagtttacatcttgctggggtgtcttctattttaggtactgttaattttattactacaatttttaatatgcgagctcctggtttatatatgcatagattacctttatttgtatggtctgttttagttacagcttttttgttaattttatcgttacctgtttttgcgggtgctattacaatgttgttaactgatcgaaattttaatacagctttttatgatccagcaggaggtggtgatcctattttatatcaacatttattt
>BK1SB1_1_3027
tttaagtaatattgcttttcattcaggaccatctgttgatttagcaatttttagtttacatcttgctggggtgtcttctattttaggtactgttaattttattactacaatttttaatatgcgagctcctggtttatatatgcatagattacctttatttgtatggtctgttttagttacagcttttttgttaattttatcgttacctgtttttgcgggtgctattacaatgttgttaactgatcgaaattttaatacagctttttatgatccagcaggaggtggtgatcctattttatatcaacatttgttt
>BK1SB1_1_3234
actaagtgttcaacacactggttctagtgttgatttggctattttgtccttgcacttgaatggtttaagctctattttgggcgctgtaaacatgttggtaactgtcattggtctacgtgctccaggtatgaaattgttgcacattccattgtttgtttgggctattgcctttaccgctgttttggttattttggctgttccagtattggctgccgctttggtaatgttgttgactgatcgtaacattaataccgcttatttctgtgagtctggtgatttgatcttgtatcagcacctgttc
>BK1SB1_1_3474
tttaagtaatattgcttttcattcaggaccatctgttgatttagcaatttttagtttacatcttgctggggtgtcttctattttaggtactgttaattttattactacaatttttaatatgcgagctcctggtttatatatgcatagattacctttatttgtatggtctgttttagttacagcttttttgttaattttatcgttacctgtttttgcgggtgctattacaatgttgttaactgatcgaaattttaatacagctttttatgatccagcaggaggtggtgatcctattttataccaacatttattt
>BK1SB1_1_3680
actaagtgttcaacacactggttctagtgttgatttggctatcttggccttgcacttgaatggtttaagctctattttgggcgctgtaaacatgttggtaactgtcattggtctacgtgctccaggtatgaaattgttgcacattccattgtttgtttgggctattgcctttaccgctgttttggttattttggctgttccagtattggctgccgctttggtaatgttgttgactgatcgtaacattaataccgcttatttctgtgagtctggtgatttgatcttgtatcagcacctgttc
>BK1SB1_1_4100
actaagtgttcaacacactggttctagtgttgatttggctattttggccttgcacttgaatggtttaagctctattttgggcgctgtaaacatgttggtaactgtcattggtctacgtgctccaggtatgaaattgttgcacattccattgtttgtttgggctattgcctttaccgctgttttggttattttggctgttccagtattggctgccgctttggtaatgttgttgactgatcgtaacattaataccgcttatttctgtgagtctggtaatttgatcttgtatcagcacctgttc
>BK1SB1_2_90
ttaagcatccaacattcaggtgcttctgtcgatttagccattttaagtttacatttaaatggtttaagttctattttaggtagtattaacttattagtgactatttcaggtatgcgtgctgctggtatgaaattaactaatattcctttatttgtatggtctatcatttttaccgctattttagttgtattatccgtaccagtattagctgctgctttagtaatgttattaaccgatcgtaacttaaatacagcttatttttgtgaaagcggtgatttaattttatatcagcacctcttc
>BK1SB1_2_214
attaagtattcaatctaccggagcttccgttgatctagcaattttaagcttacatttaaatggtttaagttctattttaggtagtataaatattttagtaacaatagccggtatgcgtgcagtaggtatgaaattatctcaaatgcctttatttgtctggtcaatagcatttacagctatcttagtaatattagcagtgcctgttttagcagctgctttagttatgttattaacagatcgtaatttaaatactgcttatttctgcgaaagtggtgatcttatattatatcaacaccttttt
>BK1SB1_2_239
tttaagtaatattgcttttcattcaggaccatctgttgatttagcaatttttagtttacatcttgctggggtgtcttctattttaggtactgttaattttattactacaatttttaatatgcgagctcctggtttatatatgcatagattacctttatttgtatggtctgttttagttacagcttttttgttaattttatcgttacctgtttttgcgggtgctattacaatgttgttaactgatcgaaattttaatacagctttttatgatccagcaggaggtggtgatcctattttatatcaacatttattt
>BK1SB1_2_349
tttaagtaatattacaagtcactctggaggtgctgtagatttagctattttcagtctccatttaagtggtattagctctatcttaggagcaattaattttattactactatcttaaatatgagaggacctgggatgactatgcatcgacttcctctttttgtatgggcggttttaattactgctgttcttttattattatctcttcctgtacttgctggtggtatcactatgttattaaccgatcgaaatttaaatactagtttttttgatcctgcaggtggaggtgatccaattctttttcaacaccttttt
>BK1SB1_2_1903
attaagtattcaatctaccggagcttccgttgatctagcaattttaagcttacatttaaatggtttaagttctattttaggtagtataaatattttagtaacaatagccggtatgcgtgcagtaggtatgaaattatctcaaatgcctttatttgtctggtcaatagcatttacagctatcttagtaatattagcagtgcctgttttagcagctgctttagttatgttattaacagatcgtaatttaagtactgcttatttctgcgaaagtggtgatcttatattatatcaacaccttttt
>BK1SB1_3_93
ttaagcatccaacattcaggtgcttctgtcgatttagccattttaagtttacatttaaatggtttaagttctattttaggtagtattaacttattagtgactatttcaggtatgcgtgctgctggtatgaaattaactaatattcctttatttgtatggtctatcatttttaccgctattttagttgtattatccgtaccagtattagctgctgctttagtaatgttattaaccgatcgtaacttaaatacagcttatttttgtgaaagcggtgatttaattttatatcagcacctcttc
>BK1SB1_3_345
tttaagtaatattacaagtcactctggaggtgctgtagatttagctattttcagtctccatttaagtggtattagctctatcttaggagcaattaattttattactactatcttaaatatgagaggacctgggatgactatgcatcgacttcctctttttgtatgggcggttttaattactgctgttcttttattattatctcttcctgtacttgctggtggtatcactatgttattaaccgatcgaaatttaaatactagtttttttgatcctgcaggtggaggtgatccaattctttttcaacaccttttt
>BK1SB1_3_373
actaagtgttcaacacactggttctagtgttgatttggctattttggccttgcacttgaatggtttaagctctattttgggcgctgtaaacatgttggtaactgtcattggtctacgtgctccaggtatgaaattgttgcacattccattgtttgtttgggctattgcctttaccgctgttttggttattttggctgttccagtattggctgccgctttggtaatgttgttgactgatcgtaacattaataccgcttatttctgtgagtctggtgatttgatcttgtatcagcacctgttc
>BK1SB1_3_434
attaagtattcaatctaccggagcttccgttgatctagcaattttaagcttacatttaaatggtttaagttctattttaggtagtataaatattttagtaacaatagccggtatgcgtgcagtaggtatgaaattatctcaaatgcctttatttgtctggtcaatagcatttacagctatcttagtaatattagcagtacctgttttagcagctgctttagttatgttattaacagatcgtaatttaaatactgcttatttctgcgaaagtggtgatcttatattatatcaacaccttttt
>BK1SB1_3_848
attgagcgtacaacacagtggttctagcgtagatttagccattttaagcttacacttaaacggtttaagctctattctaggtgctgtcaacatgttggttactgtcgctggtttacgtgccccaggtatgaaactactacacattccattgttcgtgtgggctattagtttcactgctgtactagttgtcttagccgtaccagtcttagctgctgccctagtaatgttactaactgatcgtaacctaaatacagcttacttctgtgactctggtgacctaattctatatcaacacttattc
>BK1SB1_4_288
tttaagtaatattgcttttcattcaggaccatctgttgatttagcaatttttagtttacatcttgctggggtgtcttctattttaggtactgttaattttattactacaatttttaatatgcgagctcctggtttatatatgcatagattacctttatttgtatggtctgttttagttacagcttttttgttaattttatcgttacctgtttttgcgggtgctattacaatgttgttaactgatcgaaattttaatacagctttttatgatccagcaggaggtggtgatcctattttatatcaacatttattt
>BK1SB1_4_448
tttaagtaatattacaagtcactctggaggtgctgtagatttagctattttcagtctccatttaagtggtattagctctatcttaggagcaattaattttattactactatcttaaatatgagaggacctgggatgactatgcatcgacttcctctttttgtatgggcggttttaattactgctgttcttttattattatctcttcctgtacttgctggtggtatcactatgttattaaccgatcgaaatttaaatactagtttttttgatcctgcaggtggaggtgatccaattctttttcaacaccttttt
>BK1SB1_4_500
actaagtgttcaacacactggttctagtgttgatttggctattttggccttgcacttgaatggtttaagctctattttgggcgctgtaaacatgttggtaactgtcattggtctacgtgctccaggtatgaaattgttgcacattccattgtttgtttgggctattgcctttaccgctgttttggttattttggctgttccagtattggctgccgctttggtaatgttgttgactgatcgtaacattaataccgcttatttctgtgagtctggtgatttgatcttgtatcagcacctgttc
>BK1SB1_4_514
attaagtgttcaacacagtggagcttctgtagatttagctattttaagtttacacttaaatggtttaagttctattttaggttctattaacatgttagttactattgctggtatgcgcgctgctggtatgaaattatctcaaattccattatttgtatggtctattgcttttactgctgtattagtaattttagctgttccagtattagctgctgctttagttatgttattaactgatcgtaacttaaacactgcttatttctgtgagtctggtgatttaattttatatcaacaccttttc
>BK1SB1_4_3188
tttaagtaatattgcttttcattcaggaccatctgttgatttagcaatttttagtttacatcttgctggggtgtcttctattttaggtactgttaattttattactacaatttttaatatgcgagctcctggtttatatatgcatagattacctttatttgtatggtctgttttagttacagcttttttgttaattttatcgttacctgtttttgcgggtgctattacaatgttgttaactgatcgaaattttaatacagctttttatgatccagcaggaggtggtgatcctattttataccaacatttattt
>BK1SB1_4_3310
actaagtgttcaacacactggttctagtgttgatttggctattttggccttgcacttggatggtttaagctctattttgggcgctgtaaacatgttggtaactgtcattggtctacgtgctccaggtatgaaattgttgcacattccattgtttgtttgggctattgcctttaccgctgttttggttattttggctgttccagtattggctgccgctttggtaatgttgttgactgatcgtaacattaataccgcttatttctgtgagtctggtgatttgatcttgtatcagcacctgttc
>BK1SB1_4_3357
attaagcattcaatctaccggagcttccgttgatctagcaattttaagcttacatttaaatggtttaagttctattttaggtagtataaatattttagtaacaatagccggtatgcgtgcagtaggtatgaaattatctcaaatgcctttatttgtctggtcaatagcatttacagctatcttagtaatattagcagtgcctgttttagcagctgctttagttatgttattaacagatcgtaatttaaatactgcttatttctgcgaaagtggtgatcttatattatatcaacaccttttt
>BK1SB1_4_3410
actaagtgttcaacacactggttctagtgttgatttggctattttggccttgcacttgaatggtttaagctctattttgggcgctgtaaacatgttggtaactgtcattggtctacgtgctccaggtatgaaattgttgcacattccattgtttgtttgggctattgcctttaccgctgttttggttattttggctgttccagtattggccgccgctttggtaatgttgttgactgatcgtaacattaataccgcttatttctgtgagtctggtgatttgatcttgtatcagcacctgttc
>BK1SB1_4_3591
actaagtgttcaacacactggttctagtgttgatttggctattttggccttgcacttgaatggtttaagctctattttgggcgctgtaaacatgttggtaactgtcattggtctacgtgctccaggtatgaaattgttgcacattccattgtttgtttgggctattgcctttaccgctgttttggttattttggctgttccagtattggctgccgcttaggtaatgttgttgactgatcgtaacattaataccgcttatttctgtgagtctggtgatttgatcttgtatcagcacctgttc
>BK1SB1_4_3684
tttaagtaatattgcttttcattcaggaccatctgttgatttagcaatttttagtttacatcttgctggggtgtcttctattttaggtactgttaattttattactacaatttttaatatgcgagctcctggtttatatatgcatagattacctttatttgtatggtctgttttagttacagcttttttgttaattttatcgttacctgttttcgcgggtgctattacaatgttgttaactgatcgaaattttaatacagctttttatgatccagcaggaggtggtgatcctattttatatcaacatttattt
>BK1SB1_5_93
ttaagcatccaacattcaggtgcttctgtcgatttagccattttaagtttacatttaaatggtttaagttctattttaggtagtattaacttattagtgactatttcaggtatgcgtgctgctggtatgaaattaactaatattcctttatttgtatggtctatcatttttaccgctattttagttgtattatccgtaccagtattagctgctgctttagtaatgttattaaccgatcgtaacttaaatacagcttatttttgtgaaagcggtgatttaattttatatcagcacctcttc
>BK1SB1_5_207
attaagtattcaatctaccggagcttccgttgatctagcaattttaagcttacatttaaatggtttaagttctattttaggtagtataaatattttagtaacaatagccggtatgcgtgcagtaggtatgaaattatctcaaatgcctttatttgtctggtcaatagcatttacagctatcttagtaatattagcagtgcctgttttagcagctgctttagttatgttattaacagatcgtaatttaaatactgcttatttctgcgaaagtggtgatcttatattatatcaacaccttttt
>BK1SB1_5_232
tttaagtaatattgcttttcattcaggaccatctgttgatttagcaatttttagtttacatcttgctggggtgtcttctattttaggtactgttaattttattactacaatttttaatatgcgagctcctggtttatatatgcatagattacctttatttgtatggtctgttttagttacagcttttttgttaattttatcgttacctgtttttgcgggtgctattacaatgttgttaactgatcgaaattttaatacagctttttatgatccagcaggaggtggtgatcctattttatatcaacatttattt
>BK1SB1_5_331
tttaagtaatattacaagtcactctggaggtgctgtagatttagctattttcagtctccatttaagtggtattagctctatcttaggagcaattaattttattactactatcttaaatatgagaggacctgggatgactatgcatcgacttcctctttttgtatgggcggttttaattactgctgttcttttattattatctcttcctgtacttgctggtggtatcactatgttattaaccgatcgaaatttaaatactagtttttttgatcctgcaggtggaggtgatccaattctttttcaacaccttttt
>BK1SB1_5_366
attaagtgttcaacacagtggagcttctgtagatttagctattttaagtttacacttaaatggtttaagttctattttaggttctattaacatgttagttactattgctggtatgcgcgctgctggtatgaaattatctcaaattccattatttgtatggtctattgcttttactgctgtattagtaattttagctgttccagtattagctgctgctttagttatgttattaactgatcgtaacttaaacactgcttatttctgtgagtctggtgatttaattttatatcaacaccttttc
>BK1SB1_5_445
tttaagtaatattacaagtcactctggaggtgctgtagatttagctattttcagtctccatttaagtggtattagctctatcttaggagcaattaattttattactactatcttaaatatgagaggacctgggatgactatgcatcgacttcctctttttgtatgggcggttttaattactgctgttcttttattattatctcttcctgtacttgctggtggtatcactatgttattaaccgatcgaaatttaaatactagtttttttgatcctgcaggtggaggtgatccaattctttttcaacacctttt
>BK1SB1_5_1218
tttaagtaatattacaagtcactctggaggtgctgtagatttagctattttcagtctccatttaagtggtattagctctatcttaggagcaattaattttgttactactatcttaaatatgagaggacctgggatgactatgcatcgacttcctctttttgtatgggcggttttaattactgctgttcttttattattatctcttcctgtacttgctggtggtatcactatgttattaaccgatcgaaatttaaatactagtttttttgatcctgcaggtggaggtgatccaattctttttcaacaccttttt
>BK1SB1_5_1549
ttaagtaatattacaagtcactctggaggtgctgtagatttagctattttcagtctccatttaagtggtattagctctatcttaggagcaattaattttattactactatcttaaatatgagaggacctgggatgactatgcatcgacttcctctttttgtatgggcggttttaattactgctgttcttttattattatctcttcctgtacttgctggtggtatcactatgttattaaccgatcgaaatttaaatactagtttttttgatcctgcaggtggaggtgatccaattctttttcaacaccttttt
>BK1SC1_1_229
tttaagtaatattgcttttcattcaggaccatctgttgatttagcaatttttagtttacatcttgctggggtgtcttctattttaggtactgttaattttattactacaatttttaatatgcgagctcctggtttatatatgcatagattacctttatttgtatggtctgttttagttacagcttttttgttaattttatcgttacctgtttttgcgggtgctattacaatgttgttaactgatcgaaattttaatacagctttttatgatccagcaggaggtggtgatcctattttatatcaacatttattt
>BK1SC1_1_349
actaagtgttcaacacactggttctagtgttgatttggctattttggccttgcacttgaatggtttaagctctattttgggcgctgtaaacatgttggtaactgtcattggtctacgtgctccaggtatgaaattgttgcacattccattgtttgtttgggctattgcctttaccgctgttttggttattttggctgttccagtattggctgccgctttggtaatgttgttgactgatcgtaacattaataccgcttatttctgtgagtctggtgatttgatcttgtatcagcacctgttc
>BK1SC1_1_355
attaagtgttcaacacagtggagcttctgtagatttagctattttaagtttacacttaaatggtttaagttctattttaggttctattaacatgttagttactattgctggtatgcgcgctgctggtatgaaattatctcaaattccattatttgtatggtctattgcttttactgctgtattagtaattttagctgttccagtattagctgctgctttagttatgttattaactgatcgtaacttaaacactgcttatttctgtgagtctggtgatttaattttatatcaacaccttttc
>BK1SC1_1_1013
attaagtattcaatctaccggagcttccgttgatctagcaattttaagcttacatttaaatggtttaagttctattttaggtagtataaatattttagtaacaatagccggtatgcgtgcagtaggtatgaaattatctcaaatgcctttatttgtctggtcaatagcatttacagctatcttagtaatattagcagtgcctgttttagcagctgctttagttatgttattaacagatcgtaatttaaatactgcttatttctgcgaaagtggtgatcttatattatatcaacaccttttc
>BK1SC1_2_188
cttaagcatccaacattcaggtgcttctgtcgatttagccattttaagtttacatttaaatggtttaagttctattttaggtagtattaacttattagtgactatttcaggtatgcgtgctgctggtatgaaattaactaatattcctttatttgtatggtctatcatttttaccgctattttagttgtattatccgtaccagtattagctgctgctttagtaatgttattaaccgatcgtaacttaaatacagcttatttttgtgaaagcggtgatttaattttatatcagcacctcttc
>BK1SC1_2_223
tttaagtaatattgcttttcattcaggaccatctgttgatttagcaatttttagtttacatcttgctggggtgtcttctattttaggtactgttaattttattactacaatttttaatatgcgagctcctggtttatatatgcatagattacctttatttgtatggtctgttttagttacagcttttttgttaattttatcgttacctgtttttgcgggtgctattacaatgttgttaactgatcgaaattttaatacagctttttatgatccagcaggaggtggtgatcctattttatatcaacatttattt
>BK1SC1_2_331
tttaagtaatattacaagtcactctggaggtgctgtagatttagctattttcagtctccatttaagtggtattagctctatcttaggagcaattaattttattactactatcttaaatatgagaggacctgggatgactatgcatcgacttcctctttttgtatgggcggttttaattactgctgttcttttattattatctcttcctgtacttgctggtggtatcactatgttattaaccgatcgaaatttaaatactagtttttttgatcctgcaggtggaggtgatccaattctttttcaacaccttttt
>BK1SC1_2_359
actaagtgttcaacacactggttctagtgttgatttggctattttggccttgcacttgaatggtttaagctctattttgggcgctgtaaacatgttggtaactgtcattggtctacgtgctccaggtatgaaattgttgcacattccattgtttgtttgggctattgcctttaccgctgttttggttattttggctgttccagtattggctgccgctttggtaatgttgttgactgatcgtaacattaataccgcttatttctgtgagtctggtgatttgatcttgtatcagcacctgttc
>BK1SC1_2_420
attaagtattcaatctaccggagcttccgttgatctagcaattttaagcttacatttaaatggtttaagttctattttaggtagtataaatattttagtaacaatagccggtatgcgtgcagtaggtatgaaattatctcaaatgcctttatttgtctggtcaatagcatttacagctatcttagtaatattagcagtacctgttttagcagctgctttagttatgttattaacagatcgtaatttaaatactgcttatttctgcgaaagtggtgatcttatattatatcaacaccttttt
>BK1SC1_3_286
tttaagtaatattgcttttcattcaggaccatctgttgatttagcaatttttagtttacatcttgctggggtgtcttctattttaggtactgttaattttattactacaatttttaatatgcgagctcctggtttatatatgcatagattacctttatttgtatggtctgttttagttacagcttttttgttaattttatcgttacctgtttttgcgggtgctattacaatgttgttaactgatcgaaattttaatacagctttttatgatccagcaggaggtggtgatcctattttatatcaacatttattt
>BK1SC1_3_445
tttaagtaatattacaagtcactctggaggtgctgtagatttagctattttcagtctccatttaagtggtattagctctatcttaggagcaattaattttattactactatcttaaatatgagaggacctgggatgactatgcatcgacttcctctttttgtatgggcggttttaattactgctgttcttttattattatctcttcctgtacttgctggtggtatcactatgttattaaccgatcgaaatttaaatactagtttttttgatcctgcaggtggaggtgatccaattctttttcaacaccttttt
>BK1SC1_3_496
actaagtgttcaacacactggttctagtgttgatttggctattttggccttgcacttgaatggtttaagctctattttgggcgctgtaaacatgttggtaactgtcattggtctacgtgctccaggtatgaaattgttgcacattccattgtttgtttgggctattgcctttaccgctgttttggttattttggctgttccagtattggctgccgctttggtaatgttgttgactgatcgtaacattaataccgcttatttctgtgagtctggtgatttgatcttgtatcagcacctgttc
>BK1SC1_3_2350
ttaagtaatattgcttttcattcaggaccatctgttgatttagcaatttttagtttacatcttgctggggtgtcttctattttaggtactgttaattttattactacaatttttaatatgcgagctcctggtttatatatgcatagattacctttatttgtatggtctgttttagttacagcttttttgttaattttatcgttacctgtttttgcgggtgctattacaatgttgttaactgatcgaaattttaatacagctttttatgatccagcaggaggtggtgatcctattttatatcaacatttattt
>BK1SC1_3_2359
actaagtgttcaacacactggttctagtgttgatttggctattttggccttgcacttgaatggtttaagctctattttgggcgctgtaaacatgttggtaactgtcattggtctacgtgctccaggtatgaaattgttgcacattccattgtttgtttgggctattgcctttaccgctgttttggttattttggctgttccagtattggctgccgctttggtaatgttgttgactgatcgtaacattaataccgcttatttctgtgagtctggtgattcgatcttgtatcagcacctgttc
>BK1SC1_3_3908
tttaagtaatattgcttttcattcaggaccatctgttgatttagcaatttttagtttacatcttgctggggtgtcttctattttaggtactgttaattttattactacaatttttaatatgcgagctcctggtttatatatgcatagattacctttatttgtatggtctgttttagttacagcttttttgttaattttatcgttacctgttttcgcgggtgctattacaatgttgttaactgatcgaaattttaatacagctttttatgatccagcaggaggtggtgatcctattttatatcaacatttattt
>BK1SC1_4_88
ttaagcatccaacattcaggtgcttctgtcgatttagccattttaagtttacatttaaatggtttaagttctattttaggtagtattaacttattagtgactatttcaggtatgcgtgctgctggtatgaaattaactaatattcctttatttgtatggtctatcatttttaccgctattttagttgtattatccgtaccagtattagctgctgctttagtaatgttattaaccgatcgtaacttaaatacagcttatttttgtgaaagcggtgatttaattttatatcagcacctcttc
>BK1SC1_4_319
actaagtgttcaacacactggttctagtgttgatttggctattttggccttgcacttgaatggtttaagctctattttgggcgctgtaaacatgttggtaactgtcattggtctacgtgctccaggtatgaaattgttgcacattccattgtttgtttgggctattgcctttaccgctgttttggttattttggctgttccagtattggctgccgctttggtaatgttgttgactgatcgtaacattaataccgcttatttctgtgagtctggtgatttgatcttgtatcagcacctgttc
>BK1SC1_4_940
cactaagtgttcaacacactggttctagtgttgatttggctattttggccttgcacttgaatggtttaagctctattttgggcgctgtaaacatgttggtaactgtcattggtctacgtgctccaggtatgaaattgttgcacattccattgtttgtttgggctattgcctttaccgctgttttggttattttggctgttccagtattggctgccgctttggtaatgttgttgactgatcgtaacattaataccgcttatttctgtgagtctggtgatttgatcttgtatcagcacctgttc
>BK1SC1_5_200
attaagtattcaatctaccggagcttccgttgatctagcaattttaagcttacatttaaatggtttaagttctattttaggtagtataaatattttagtaacaatagccggtatgcgtgcagtaggtatgaaattatctcaaatgcctttatttgtctggtcaatagcatttacagctatcttagtaatattagcagtgcctgttttagcagctgctttagttatgttattaacagatcgtaatttaaatactgcttatttctgcgaaagtggtgatcttatattatatcaacaccttttt
>BK1SC1_5_217
tttaagtaatattgcttttcattcaggaccatctgttgatttagcaatttttagtttacatcttgctggggtgtcttctattttaggtactgttaattttattactacaatttttaatatgcgagctcctggtttatatatgcatagattacctttatttgtatggtctgttttagttacagcttttttgttaattttatcgttacctgtttttgcgggtgctattacaatgttgttaactgatcgaaattttaatacagctttttatgatccagcaggaggtggtgatcctattttatatcaacatttattt
>BK1SC1_5_300
tttaagtaatattacaagtcactctggaggtgctgtagatttagctattttcagtctccatttaagtggtattagctctatcttaggagcaattaattttattactactatcttaaatatgagaggacctgggatgactatgcatcgacttcctctttttgtatgggcggttttaattactgctgttcttttattattatctcttcctgtacttgctggtggtatcactatgttattaaccgatcgaaatttaaatactagtttttttgatcctgcaggtggaggtgatccaattctttttcaacaccttttt
>BK1SC1_5_322
actaagtgttcaacacactggttctagtgttgatttggctattttggccttgcacttgaatggtttaagctctattttgggcgctgtaaacatgttggtaactgtcattggtctacgtgctccaggtatgaaattgttgcacattccattgtttgtttgggctattgcctttaccgctgttttggttattttggctgttccagtattggctgccgctttggtaatgttgttgactgatcgtaacattaataccgcttatttctgtgagtctggtgatttgatcttgtatcagcacctgttc
>BK1SC1_5_939
actaagtgttcaacacactggttctagtgttgatttggctattttggccttgcacttgaatggtttaagctctattttgggcgctgtaaacatgttggtaactgtcattggtctacgtgctccaggtatgaaattgttgcacattccattgtttgtttgggctattgcctttaccgctgttttggttattttggctgttccagtattggctgccgccttggtaatgttgttgactgatcgtaacattaataccgcttatttctgtgagtctggtgatttgatcttgtatcagcacctgttc
>BK1SC1_5_1340
actaagtgttcaacacactggttctagtgttgatttggctattttggccttgcacttgaatggtttaagctctattttgggcgctgtaaacatgttggtaactgtcattggtctacgtgctccaggtatgaaattgttgcacattccattgtttgtttgggctattgcctttaccgctgttttggttattttggctgttccagtattggctgccgctttggtaatgttgtcgactgatcgtaacattaataccgcttatttctgtgagtctggtgatttgatcttgtatcagcacctgttc
>BK2BA1_1_215
actaagtgttcaacacactggttctagtgttgatttggctattttggccttgcacttgaatggtttaagctctattttgggcgctgtaaacatgttggtaactgtcattggtctacgtgctccaggtatgaaattgttgcacattccattgtttgtttgggctattgcctttaccgctgttttggttattttggctgttccagtattggctgccgctttggtaatgttgttgactgatcgtaacattaataccgcttatttctgtgagtctggtgatttgatcttgtatcagcacctgttc
>BK2BA1_1_566
attaagcgtacagcatagtggtagcagtgtagatttagctattttaagtttacacttaaatggtttaagttctatcttaggtgctattaatatgttagtaactgtattcggtttacgtgctccaggtatgaagctattacacatcccattatttgtatgggccattgtatttactgctatcttagtagtattagctgtaccagtattagctgccgctttagtaatgttattaactgatcgtaacctaaatactgcttacttctgtgagagcggtgatttaattctatatcagcacttattc
>BK2BA1_1_635
actaagtgttcaacacactggttctagtgttgatttggctattttggccttgcacttgaatggtttaagctctattttgggcgctgtaaacatgttggtaactgtcattggtctacgtgctccaggtatgaaattgttgcacattccattgtttgtttgggctattgcctttaccgctgttttggttattttggctgttccagtattggctgccgctttggtaatgttgttgactgatcgtaacattaataccgcttatttctgtgagtctggtgatttgagcttgtatcagcacctgttc
>BK2BA1_1_658
actaagtgttcaacacactggttctagtgttgatttggctattttggccttgcacttgaatggtttaagctctattttgggcgctgtaaacatgttggtaactgtcattggtctacgtgctccaggtatgaaattgttgcacattccattgtttgtttgggctattgcctttaccgctgttttggttattttggctgttccagtattggctgccgctttggtaatgttgttgactgatcgtaacattaataccgcttatttctgtgagtctggtaatttgatcttgtatcagcacctgttc
>BK2BA1_2_100
ttaagcatccaacattcaggtgcttctgtcgatttagccattttaagtttacatttaaatggtttaagttctattttaggtagtattaacttattagtgactatttcaggtatgcgtgctgctggtatgaaattaactaatattcctttatttgtatggtctatcatttttaccgctattttagttgtattatccgtaccagtattagctgctgctttagtaatgttattaaccgatcgtaacttaaatacagcttatttttgtgaaagcggtgatttaattttatatcagcacctcttc
>BK2BA1_2_235
cttaagcatccaacattcaggtgcttctgtcgatttagccattttaagtttacatttaaatggtttaagttctattttaggtagtattaacttattagtgactatttcaggtatgcgtgctgctggtatgaaattaactaatattcctttatttgtatggtctatcatttttaccgctattttagttgtattatccgtaccagtattagctgctgctttagtaatgttattaaccgatcgtaacttaaatacagcttatttttgtgaaagcggtgatttaattttatatcagcacctcttc
>BK2BA1_2_463
tttaagtaatattacaagtcactctggaggtgctgtagatttagctattttcagtctccatttaagtggtattagctctatcttaggagcaattaattttattactactatcttaaatatgagaggacctgggatgactatgcatcgacttcctctttttgtatgggcggttttaattactgctgttcttttattattatctcttcctgtacttgctggtggtatcactatgttattaaccgatcgaaatttaaatactagtttttttgatcctgcaggtggaggtgatccaattctttttcaacaccttttt
>BK2BA1_2_511
actaagtgttcaacacactggttctagtgttgatttggctattttggccttgcacttgaatggtttaagctctattttgggcgctgtaaacatgttggtaactgtcattggtctacgtgctccaggtatgaaattgttgcacattccattgtttgtttgggctattgcctttaccgctgttttggttattttggctgttccagtattggctgccgctttggtaatgttgttgactgatcgtaacattaataccgcttatttctgtgagtctggtgatttgatcttgtatcagcacctgttc
>BK2BA1_2_527
attaagtgttcaacacagtggagcttctgtagatttagctattttaagtttacacttaaatggtttaagttctattttaggttctattaacatgttagttactattgctggtatgcgcgctgctggtatgaaattatctcaaattccattatttgtatggtctattgcttttactgctgtattagtaattttagctgttccagtattagctgctgctttagttatgttattaactgatcgtaacttaaacactgcttatttctgtgagtctggtgatttaattttatatcaacaccttttc
>BK2BA1_2_619
attaagtattcaatctaccggagcttccgttgatctagcaattttaagcttacatttaaatggtttaagttctattttaggtagtataaatattttagtaacaatagccggtatgcgtgcagtaggtatgaaattatctcaaatgcctttatttgtctggtcaatagcatttacagctatcttagtaatattagcagtacctgttttagcagctgctttagttatgttattaacagatcgtaatttaaatactgcttatttctgcgaaagtggtgatcttatattatatcaacaccttttt
>BK2BA1_2_1566
attgagcgtacaacacagtggttctagcgtagatttagccattttaagcttacacttaaacggtttaagctctattctaggtgctgtcaacatgttggttactgtcgctggtttacgtgccccaggtatgaaactactacacattccattgttcgtgtgggctattagtttcactgctgtactagttgtcttagccgtaccagtcttagctgctgccctagtaatgttactaactgatcgtaacctaaatacagcttacttctgtgactctggtgacctaattctatatcaacacttattc
>BK2BA1_2_2022
actaagtgttcgacacactggttctagtgttgatttggctattttggccttgcacttgaatggtttaagctctattttgggcgctgtaaacatgttggtaactgtcattggtctacgtgctccaggtatgaaattgttgcacattccattgtttgtttgggctattgcctttaccgctgttttggttattttggctgttccagtattggctgccgctttggtaatgttgttgactgatcgtaacattaataccgcttatttctgtgagtctggtgatttgatcttgtatcagcacctgttc
>BK2BA1_2_3032
attaagcgtacagcatagtggtagcagtgtagatttagctattttaagtttacacttaaatggtttaagttctatcttaggtgctattaatatgttagtaactgtattcggtttacgtgctccaggtatgaagctattacacatcccattatttgtatgggccattgtatttactgctatcttagtagtattagctgtaccagtattagctgccgctttagtaatgttattaactgatcgtaacctaaatactgcttacttctgtgagagcggtgatttaattctatatcagcacttattc
>BK2BA1_2_3380
actaagtgttcaacacactggttctagtgttgatttggctattttggccttgcacttgaatggtttaagctctattttgggcgctgtaaacatgttggtaactgtcattggtctacgtgctccaggtatgaaattgttgcacattccattgtttttttgggctattgcctttaccgctgttttggttattttggctgttccagtattggctgccgctttggtaatgttgttgactgatcgtaacattaataccgcttatttctgtgagtctggtgatttgatcttgtatcagcacctgttc
>BK2BA1_2_3522
actaagtgttcaacacactggttctagtgttgatttggctattttggccttgcacttgaatggtttaagctctattttgggcgctgtaaacatgttggtaactgccattggtctacgtgctccaggtatgaaattgttgcacattccattgtttgtttgggctattgcctttaccgctgttttggttattttggctgttccagtattggctgccgctttggtaatgttgttgactgatcgtaacattaataccgcttatttctgtgagtctggtgatttgatcttgtatcagcacctgttc
>BK2BA1_2_3615
actaagtgttcaacacactggttctagtgttgatttggctattttggccttgcacttgaatggtttaagctctattttgggcgctgtaaacatgttggtaactgtcattggtctacgtgctccaggtatgaaattgttgcacattccattgtttgtttgggctattgcccttaccgctgttttggttattttggctgttccagtattggctgccgctttggtaatgttgttgactgatcgtaacattaataccgcttatttctgtgagtctggtgatttgatcttgtatcagcacctgttc
>BK2BA1_2_4089
actaagtgttcaacacactggttctagtgttgatttggctattttggccttgcacttgaatggtttaagctctattttgggcgctgtaaacatgttggtaactgtcattggtctacgtgctccaggtatgaaattgtcgcacattccattgtttgtttgggctattgcctttaccgctgttttggttattttggctgttccagtattggctgccgctttggtaatgttgttgactgatcgtaacattaataccgcttatttctgtgagtctggtgatttgatcttgtatcagcacctgttc
>BK2BA1_2_4115
actaagtgttcaacacgctggttctagtgttgatttggctattttggccttgcacttgaatggtttaagctctattttgggcgctgtaaacatgttggtaactgtcattggtctacgtgctccaggtatgaaattgttgcacattccattgtttgtttgggctattgcctttaccgctgttttggttattttggctgttccagtattggctgccgctttggtaatgttgttgactgatcgtaacattaataccgcttatttctgtgagtctggtgatttgatcttgtatcagcacctgttc
>BK2BA1_3_203
attaagtattcaatctaccggagcttccgttgatctagcaattttaagcttacatttaaatggtttaagttctattttaggtagtataaatattttagtaacaatagccggtatgcgtgcagtaggtatgaaattatctcaaatgcctttatttgtctggtcaatagcatttacagctatcttagtaatattagcagtgcctgttttagcagctgctttagttatgttattaacagatcgtaatttaaatactgcttatttctgcgaaagtggtgatcttatattatatcaacaccttttt
>BK2BA1_3_226
tttaagtaatattgcttttcattcaggaccatctgttgatttagcaatttttagtttacatcttgctggggtgtcttctattttaggtactgttaattttattactacaatttttaatatgcgagctcctggtttatatatgcatagattacctttatttgtatggtctgttttagttacagcttttttgttaattttatcgttacctgtttttgcgggtgctattacaatgttgttaactgatcgaaattttaatacagctttttatgatccagcaggaggtggtgatcctattttatatcaacatttattt
>BK2BA1_3_356
actaagtgttcaacacactggttctagtgttgatttggctattttggccttgcacttgaatggtttaagctctattttgggcgctgtaaacatgttggtaactgtcattggtctacgtgctccaggtatgaaattgttgcacattccattgtttgtttgggctattgcctttaccgctgttttggttattttggctgttccagtattggctgccgctttggtaatgttgttgactgatcgtaacattaataccgcttatttctgtgagtctggtgatttgatcttgtatcagcacctgttc
>BK2BA1_3_537
attagcaggtattgcgagtcactcgggtggttctgttgatcttgcaatttttagtttacatcttgcaggtgctagtagtattataggatctatcaatttaataacaacaattttaaatatgagagctcctggtatgagtatgcatagactccctttattcgtttggagtgttttcattaccgcttttttattaattttatcacttcctgtattagcaggtgggattacaatgttgttaactgatcgaaatttcaatacaacatttttcgaccctgcgggtggtggagaccctattctttaccagcacttattc
>BK2BA1_3_1647
actgagtgtacaatcttccggtgctagtgttgacttggccattttgagcttgcacttgaacggtttgagctctattttgggcgctgtaaacatgctggtaaccgtagctggtctgcgcgctccaggtatgaaactgctgcacattccactgttcgtctgggctatttccttcactgctgtgttggtagtcctggccgttccggtattggctgctgccttggtaatgttgctgaccgatcgtaacctgaacactgcctactttgtcgagtctggtgacttgatcttgtatcagcacttgttc
>BK2BA1_4_103
ttaagcatccaacattcaggtgcttctgtcgatttagccattttaagtttacatttaaatggtttaagttctattttaggtagtattaacttattagtgactatttcaggtatgcgtgctgctggtatgaaattaactaatattcctttatttgtatggtctatcatttttaccgctattttagttgtattatccgtaccagtattagctgctgctttagtaatgttattaaccgatcgtaacttaaatacagcttatttttgtgaaagcggtgatttaattttatatcagcacctcttc
>BK2BA1_4_307
tttaagtaatattgcttttcattcaggaccatctgttgatttagcaatttttagtttacatcttgctggggtgtcttctattttaggtactgttaattttattactacaatttttaatatgcgagctcctggtttatatatgcatagattacctttatttgtatggtctgttttagttacagcttttttgttaattttatcgttacctgtttttgcgggtgctattacaatgttgttaactgatcgaaattttaatacagctttttatgatccagcaggaggtggtgatcctattttatatcaacatttattt
>BK2BA1_4_483
tttaagtaatattacaagtcactctggaggtgctgtagatttagctattttcagtctccatttaagtggtattagctctatcttaggagcaattaattttattactactatcttaaatatgagaggacctgggatgactatgcatcgacttcctctttttgtatgggcggttttaattactgctgttcttttattattatctcttcctgtacttgctggtggtatcactatgttattaaccgatcgaaatttaaatactagtttttttgatcctgcaggtggaggtgatccaattctttttcaacaccttttt
>BK2BA1_4_537
actaagtgttcaacacactggttctagtgttgatttggctattttggccttgcacttgaatggtttaagctctattttgggcgctgtaaacatgttggtaactgtcattggtctacgtgctccaggtatgaaattgttgcacattccattgtttgtttgggctattgcctttaccgctgttttggttattttggctgttccagtattggctgccgctttggtaatgttgttgactgatcgtaacattaataccgcttatttctgtgagtctggtgatttgatcttgtatcagcacctgttc
>BK2BA1_4_706
tttaagtaatattacaagtcactctggaggtgctgtagatttagctattttcagtctccatttaagtggtattagctctatcttaggagcaattaattttattactactatcttaaatatgagaggacctgggatgactatgcatcgacttcctctttttgtatgggcggttttaattactgctgttcttttattattatctcttcctgtacttgctggtggtatcactatgttattaaccgatcgaaatttaaatactagtttttttgatcctgcaggtggaggtgatccaattctttttcaacacctttt
>BK2BA1_4_1045
tttaagtaatattgcttttcattcaggaccatctgttgatttagcaatttttagtttacatcttgctggggtgtcttctattttaggtactgttaattttattactacaatttttaatatgcgagctcctggtttatatatgcatagattacctttatttgtatggtctgttttagttacagcttttttgttaattttatcgttacctgtttttgcgggtgctattacaatgttgttaactgatcgaaattttaatacagctttttatgatccagcaggaggtggtgatcctattttatatcaacatttatt
>BK2BA1_4_2327
attaagtattcaacactcaggtgcttctgttgatttagcaattttaagtttacacttaaatggtttaagctccattttaggtagtattaacttattagtaacaattgctggtatgcgcgctgccggtatgaaaccagcacaaattccattatttgtatggtctattgctttaacagctgtattagtagttttagctgtaccagtattagctgctgctttagtaatgttattaactgatcgtaacttaaatacagcttacttctgtgagagtggtgacttaattttatatcaacacttgttc
>BK2BA1_4_2651
actaagtgttcaacacactggttctagtgttgatttggctattttggccttgcacttgaatggtttaagctctattttgggcgctgtaaacatgttggtaactgtcattggtctacgtgctccaggtatgaaattgttgcacattccattgtttgtttgggctattgcctttaccgctgttttggttattttggctgttccagtattggctgccgctttggtaatgttgttgactgatcgtaacattaataccgcttatttctgtgagtctggtgatttgatcttgtatcagcacctgtt
>BK2BA1_4_3683
tttaagtaatattacaagtcactctggaggtgctgtagatttagctattttcagtctccatttaagtggtattagctctatcttaggagcaattaattttgttactactatcttaaatatgagaggacctgggatgactatgcatcgacttcctctttttgtatgggcggttttaattactgctgttcttttattattatctcttcctgtacttgctggtggtatcactatgttattaaccgatcgaaatttaaatactagtttttttgatcctgcaggtggaggtgatccaattctttttcaacaccttttt
>BK2BA1_4_3919
actaagtgttcaacacactggttctagtgttgatttggctattttggccttgcacttgaatggtttaagctctattttgggcgctgtaaacatgttggtaactgtcattggtctacgtgctccaggtatgaaattgttgcacattccattgtttgtttgggctattgcctttaccgctgttttggttattttggctgttccagtattggctgccgctttggtaatgctgttgactgatcgtaacattaataccgcttatttctgtgagtctggtgatttgatcttgtatcagcacctgttc
>BK2BA1_4_4385
ctaagtgttcaacacagtggttctagtgtagatttggctattttaagtttacacttaaatggtctaagctctatcttaggtgctgtaaacatgttagtaactgttgctggcttacgtgctcctggtctaaaattgctacatatcccattgtttgtatgggctattgcttttactgctgttctagttatcttagctgtaccagtattggctgccgccttggttatgttgctaactgatcgtaacattaacactgcttatttctgtgagtctggtgatttaatcttgtatcaacacttattt
>BK2BA1_4_4453
attaagcgtacagcatagtggtagcagtgtagatttagctattttaagtttacacttaaatggtttaagttctatcttaggtgctattaatatgttagtaactgtattcggtttacgtgctccaggtatgaagctattacacatcccattatttgtatgggccattgtatttactgctatcttagtagtattagctgtaccagtattagctgccgctttagtaatgttattaactgatcgtaacctaaatactgcttacttctgtgagagcggtgatttaattctatatcagcacttattc
>BK2BA1_4_5617
actaagtgttcaacacactggttctagtgttgatttggctattttggccttgcacttgaatggtttaagctctattttgggcgctgtaaacatgttggtaactgtcattggtctacgtgctccaggtatgaaattgttgcacattccattgtttgtttgggctattgcctttaccgctgttttggttattttggctgttccagtattggctgccgctttggtaatgttgttgactgatcgtaacattaataccgcttatttccgtgagtctggtgatttgatcttgtatcagcacctgttc
>BK2BA1_4_5960
cctaagtgttcaacacagtggttctagtgtagatttggctattttaagtttacacttaaatggtctaagctctatcttaggtgctgtaaacatgttagtaactgttgctggcttacgtgctcctggtctaaaattgctacatatcccattgtttgtatgggctattgcttttactgctgttctagttatcttagctgtaccagtattggctgccgccttggttatgttgctaactgatcgtaacattaacactgcttatttctgtgagtctggtgatttaatcttgtatcaacacttattt
>BK2BA1_4_6407
actaagtgttcaacacgctggttctagtgttgatttggctattttggccttgcacttgaatggtttaagctctattttgggcgctgtaaacatgttggtaactgtcattggtctacgtgctccaggtatgaaattgttgcacattccattgtttgtttgggctattgcctttaccgctgttttggttattttggctgttccagtattggctgccgctttggtaatgttgttgactgatcgtaacattaataccgcttatttctgtgagtctggtgatttgatcttgtatcagcacctgttc
>BK2BA1_4_6988
tttaagtgttcaacacagtggagcttctgtagatttagctattttaagtttacacttaaatggtttaagttctattttaggttctattaacatgttagttactattgctggtatgcgcgctgctggtatgaaattatctcaaattccattatttgtatggtctattgcttttactgctgtattagtaattttagctgttccagtattagctgctgctttagttatgttattaactgatcgtaacttaaacactgcttatttctgtgagtctggtgatttaattttatatcaacaccttttc
>BK2BA1_5_234
tttaagtaatattgcttttcattcaggaccatctgttgatttagcaatttttagtttacatcttgctggggtgtcttctattttaggtactgttaattttattactacaatttttaatatgcgagctcctggtttatatatgcatagattacctttatttgtatggtctgttttagttacagcttttttgttaattttatcgttacctgtttttgcgggtgctattacaatgttgttaactgatcgaaattttaatacagctttttatgatccagcaggaggtggtgatcctattttatatcaacatttattt
>BK2BA1_5_381
actaagtgttcaacacactggttctagtgttgatttggctattttggccttgcacttgaatggtttaagctctattttgggcgctgtaaacatgttggtaactgtcattggtctacgtgctccaggtatgaaattgttgcacattccattgtttgtttgggctattgcctttaccgctgttttggttattttggctgttccagtattggctgccgctttggtaatgttgttgactgatcgtaacattaataccgcttatttctgtgagtctggtgatttgatcttgtatcagcacctgttc
>BK2BA1_5_2159
tttaagtaatattgcttttcattcaggaccatctgttgatttagcaatttttagtttacatcttgctggggtgtcttctattttaggtactgttaatttcattactacaatttttaatatgcgagctcctggtttatatatgcatagattacctttatttgtatggtctgttttagttacagcttttttgttaattttatcgttacctgtttttgcgggtgctattacaatgttgttaactgatcgaaattttaatacagctttttatgatccagcaggaggtggtgatcctattttatatcaacatttattt
>BK2BB1_1_205
attaagtattcaatctaccggagcttccgttgatctagcaattttaagcttacatttaaatggtttaagttctattttaggtagtataaatattttagtaacaatagccggtatgcgtgcagtaggtatgaaattatctcaaatgcctttatttgtctggtcaatagcatttacagctatcttagtaatattagcagtgcctgttttagcagctgctttagttatgttattaacagatcgtaatttaaatactgcttatttctgcgaaagtggtgatcttatattatatcaacaccttttt
>BK2BB1_1_327
tttaagtaatattacaagtcactctggaggtgctgtagatttagctattttcagtctccatttaagtggtattagctctatcttaggagcaattaattttattactactatcttaaatatgagaggacctgggatgactatgcatcgacttcctctttttgtatgggcggttttaattactgctgttcttttattattatctcttcctgtacttgctggtggtatcactatgttattaaccgatcgaaatttaaatactagtttttttgatcctgcaggtggaggtgatccaattctttttcaacaccttttt
>BK2BB1_1_361
attaagtgttcaacacagtggagcttctgtagatttagctattttaagtttacacttaaatggtttaagttctattttaggttctattaacatgttagttactattgctggtatgcgcgctgctggtatgaaattatctcaaattccattatttgtatggtctattgcttttactgctgtattagtaattttagctgttccagtattagctgctgctttagttatgttattaactgatcgtaacttaaacactgcttatttctgtgagtctggtgatttaattttatatcaacaccttttc
>BK2BB1_1_816
attgagcgtacaacacagtggttctagcgtagatttagccattttaagcttacacttaaacggtttaagctctattctaggtgctgtcaacatgttggttactgtcgctggtttacgtgccccaggtatgaaactactacacattccattgttcgtgtgggctattagtttcactgctgtactagttgtcttagccgtaccagtcttagctgctgccctagtaatgttactaactgatcgtaacctaaatacagcttacttctgtgactctggtgacctaattctatatcaacacttattc
>BK2BB1_1_1373
ctaagtgttcaacacagtggttctagtgtagatttggctattttaagtttacacttaaatggtctaagctctatcttaggtgctgtaaacatgttagtaactgttgctggcttacgtgctcctggtctaaaattgctacatatcccattgtttgtatgggctattgcttttactgctgttctagttatcttagctgtaccagtattggctgccgccttggttatgttgctaactgatcgtaacattaacactgcttatttctgtgagtctggtgatttaatcttgtatcaacacttattt
>BK2BB1_1_1663
actgagtgtacaatcttccggtgctagtgttgacttggccattttgagcttgcacttgaacggtttgagctctattttgggcgctgtaaacatgctggtaaccgtagctggtctgcgcgctccaggtatgaaactgctgcacattccactgttcgtctgggctatttccttcactgctgtgttggtagtcctggccgttccggtattggctgctgccttggtaatgttgctgaccgatcgtaacctgaacactgcctactttgtcgagtctggtgacttgatcttgtatcagcacttgttc
>BK2BB1_2_196
attaagtattcaatctaccggagcttccgttgatctagcaattttaagcttacatttaaatggtttaagttctattttaggtagtataaatattttagtaacaatagccggtatgcgtgcagtaggtatgaaattatctcaaatgcctttatttgtctggtcaatagcatttacagctatcttagtaatattagcagtgcctgttttagcagctgctttagttatgttattaacagatcgtaatttaaatactgcttatttctgcgaaagtggtgatcttatattatatcaacaccttttt
>BK2BB1_2_221
tttaagtaatattgcttttcattcaggaccatctgttgatttagcaatttttagtttacatcttgctggggtgtcttctattttaggtactgttaattttattactacaatttttaatatgcgagctcctggtttatatatgcatagattacctttatttgtatggtctgttttagttacagcttttttgttaattttatcgttacctgtttttgcgggtgctattacaatgttgttaactgatcgaaattttaatacagctttttatgatccagcaggaggtggtgatcctattttatatcaacatttattt
>BK2BB1_2_984
attaagtattcaatctaccggagcttccgttgatctagcaattttaagcttacatttaaatggtttaagttctattttaggtagtataaatattttagtaacaatagccggtatgcgtgcagtaggtatgaaattatctcaaatgcctttatttgtctggtcaatagcatttacagctatcttagtaatattagcagtgcctgttttagcagctgctttagttatgttattaacagatcgtaatttaaatactgcttatttctgcgaaagtggtgatcttatattatatcaacacctttt
>BK2BB1_3_106
ttaagcatccaacattcaggtgcttctgtcgatttagccattttaagtttacatttaaatggtttaagttctattttaggtagtattaacttattagtgactatttcaggtatgcgtgctgctggtatgaaattaactaatattcctttatttgtatggtctatcatttttaccgctattttagttgtattatccgtaccagtattagctgctgctttagtaatgttattaaccgatcgtaacttaaatacagcttatttttgtgaaagcggtgatttaattttatatcagcacctcttc
>BK2BB1_3_248
cttaagcatccaacattcaggtgcttctgtcgatttagccattttaagtttacatttaaatggtttaagttctattttaggtagtattaacttattagtgactatttcaggtatgcgtgctgctggtatgaaattaactaatattcctttatttgtatggtctatcatttttaccgctattttagttgtattatccgtaccagtattagctgctgctttagtaatgttattaaccgatcgtaacttaaatacagcttatttttgtgaaagcggtgatttaattttatatcagcacctcttc
>BK2BB1_3_277
attaagtattcaatctaccggagcttccgttgatctagcaattttaagcttacatttaaatggtttaagttctattttaggtagtataaatattttagtaacaatagccggtatgcgtgcagtaggtatgaaattatctcaaatgcctttatttgtctggtcaatagcatttacagctatcttagtaatattagcagtgcctgttttagcagctgctttagttatgttattaacagatcgtaatttaaatactgcttatttctgcgaaagtggtgatcttatattatatcaacaccttttt
>BK2BB1_3_317
tttaagtaatattgcttttcattcaggaccatctgttgatttagcaatttttagtttacatcttgctggggtgtcttctattttaggtactgttaattttattactacaatttttaatatgcgagctcctggtttatatatgcatagattacctttatttgtatggtctgttttagttacagcttttttgttaattttatcgttacctgtttttgcgggtgctattacaatgttgttaactgatcgaaattttaatacagctttttatgatccagcaggaggtggtgatcctattttatatcaacatttattt
>BK2BB1_3_517
tttaagtaatattacaagtcactctggaggtgctgtagatttagctattttcagtctccatttaagtggtattagctctatcttaggagcaattaattttattactactatcttaaatatgagaggacctgggatgactatgcatcgacttcctctttttgtatgggcggttttaattactgctgttcttttattattatctcttcctgtacttgctggtggtatcactatgttattaaccgatcgaaatttaaatactagtttttttgatcctgcaggtggaggtgatccaattctttttcaacaccttttt
>BK2BB1_3_578
actaagtgttcaacacactggttctagtgttgatttggctattttggccttgcacttgaatggtttaagctctattttgggcgctgtaaacatgttggtaactgtcattggtctacgtgctccaggtatgaaattgttgcacattccattgtttgtttgggctattgcctttaccgctgttttggttattttggctgttccagtattggctgccgctttggtaatgttgttgactgatcgtaacattaataccgcttatttctgtgagtctggtgatttgatcttgtatcagcacctgttc
>BK2BB1_3_5830
actaagcgtgcagcattctggttctagcgttgatttggctattttgagcttgcacttgaacggtttgagctctatcttgggtgctgtcaacatgctagtaactgttgctggtctacgtgctcctggaatgaaattgttgcatatcccattgtttgtctgggctattagcttcactgccgttctagttgtattggctgtaccagtcttggcggctgctttggtaatgttgttgaccgatcgtaacttgaacactgcttacttctgtgagtctggtgacttgattttgtatcagcacctgttc
>BK2BB1_4_262
tttaagtaatattgcttttcattcaggaccatctgttgatttagcaatttttagtttacatcttgctggggtgtcttctattttaggtactgttaattttattactacaatttttaatatgcgagctcctggtttatatatgcatagattacctttatttgtatggtctgttttagttacagcttttttgttaattttatcgttacctgtttttgcgggtgctattacaatgttgttaactgatcgaaattttaatacagctttttatgatccagcaggaggtggtgatcctattttatatcaacatttattt
>BK2BB1_4_405
tttaagtaatattacaagtcactctggaggtgctgtagatttagctattttcagtctccatttaagtggtattagctctatcttaggagcaattaattttattactactatcttaaatatgagaggacctgggatgactatgcatcgacttcctctttttgtatgggcggttttaattactgctgttcttttattattatctcttcctgtacttgctggtggtatcactatgttattaaccgatcgaaatttaaatactagtttttttgatcctgcaggtggaggtgatccaattctttttcaacaccttttt
>BK2BB1_4_2365
attaagcgtacagcatagtggtagcagtgtagatttagctattttaagtttacacttaaatggtttaagttctatcttaggtgctattaatatgttagtaactgtattcggtttacgtgctccaggtatgaagctattacacatcccattatttgtatgggccattgtatttactgctatcttagtagtattagctgtaccagtattagctgccgctttagtaatgttattaactgatcgtaacctaaatactgcttacttctgtgagagcggtgatttaattctatatcagcacttattc
>BK2BB1_4_2714
attaagtattcaatctaccggagcttccgttgatctagcaattttaagcttacatttaaatggtttaagttctattttaggtagtataaatattttagtaacaatagccggtatgcgtgcagtaggtatgaaattatctcaaatgcctttatttgtctggtcaatagcatttacagctatcttagtaatattagcagtgcctgttttagcagctgctttagttatgttactaacagatcgtaatttaaatactgcttatttctgcgaaagtggtgatcttatattatatcaacaccttttt
>BK2BB1_4_3283
tttaagtaatattgcctttcattcaggaccatctgttgatttagcaatttttagtttacatcttgctggggtgtcttctattttaggtactgttaattttattactacaatttttaatatgcgagctcctggtttatatatgcatagattacctttatttgtatggtctgttttagttacagcttttttgttaattttatcgttacctgtttttgcgggtgctattacaatgttgttaactgatcgaaattttaatacagctttttatgatccagcaggaggtggtgatcctattttatatcaacatttattt
>BK2BB1_5_98
ttaagcatccaacattcaggtgcttctgtcgatttagccattttaagtttacatttaaatggtttaagttctattttaggtagtattaacttattagtgactatttcaggtatgcgtgctgctggtatgaaattaactaatattcctttatttgtatggtctatcatttttaccgctattttagttgtattatccgtaccagtattagctgctgctttagtaatgttattaaccgatcgtaacttaaatacagcttatttttgtgaaagcggtgatttaattttatatcagcacctcttc
>BK2BB1_5_222
cttaagcatccaacattcaggtgcttctgtcgatttagccattttaagtttacatttaaatggtttaagttctattttaggtagtattaacttattagtgactatttcaggtatgcgtgctgctggtatgaaattaactaatattcctttatttgtatggtctatcatttttaccgctattttagttgtattatccgtaccagtattagctgctgctttagtaatgttattaaccgatcgtaacttaaatacagcttatttttgtgaaagcggtgatttaattttatatcagcacctcttc
>BK2BB1_5_244
attaagtattcaatctaccggagcttccgttgatctagcaattttaagcttacatttaaatggtttaagttctattttaggtagtataaatattttagtaacaatagccggtatgcgtgcagtaggtatgaaattatctcaaatgcctttatttgtctggtcaatagcatttacagctatcttagtaatattagcagtgcctgttttagcagctgctttagttatgttattaacagatcgtaatttaaatactgcttatttctgcgaaagtggtgatcttatattatatcaacaccttttt
>BK2BB1_5_282
tttaagtaatattgcttttcattcaggaccatctgttgatttagcaatttttagtttacatcttgctggggtgtcttctattttaggtactgttaattttattactacaatttttaatatgcgagctcctggtttatatatgcatagattacctttatttgtatggtctgttttagttacagcttttttgttaattttatcgttacctgtttttgcgggtgctattacaatgttgttaactgatcgaaattttaatacagctttttatgatccagcaggaggtggtgatcctattttatatcaacatttattt
>BK2BB1_5_455
tttaagtaatattacaagtcactctggaggtgctgtagatttagctattttcagtctccatttaagtggtattagctctatcttaggagcaattaattttattactactatcttaaatatgagaggacctgggatgactatgcatcgacttcctctttttgtatgggcggttttaattactgctgttcttttattattatctcttcctgtacttgctggtggtatcactatgttattaaccgatcgaaatttaaatactagtttttttgatcctgcaggtggaggtgatccaattctttttcaacaccttttt
>BK2BB1_5_1030
tttaagtaatattgcttttcattcaggaccatctgttgatttagcaatttttagtttacatcttgctggggtgtcttctattttaggtactgttaattttattactacaatttttaatatgcgagctcctggtttatatatgcatagattacctttatttgtatggtctgttttagttacagcttttttgttaattttatcgttacctgtttttgcgggtgctattacaatgttgttaactgatcgaaattttaatacagctttttatgatccagcaggaggtggtgatcctattttatatcaacatttattc
>BK2BB1_5_2392
tttaagtaatattgcttttcattcaggaccatctgttgatttagcaatttttagtttacatcttgccggggtgtcttctattttaggtactgttaattttattactacaatttttaatatgcgagctcctggtttatatatgcatagattacctttatttgtatggtctgttttagttacagcttttttgttaattttatcgttacctgtttttgcgggtgctattacaatgttgttaactgatcgaaattttaatacagctttttatgatccagcaggaggtggtgatcctattttatatcaacatttattt
>BK2BB1_5_2910
gttaagtgttcaacacagtggagcttctgtagatttagctattttaagtttacacttaaatggtttaagttctattttaggttctattaacatgttagttactattgctggtatgcgcgctgctggtatgaaattatctcaaattccattatttgtatggtctattgcttttactgctgtattagtaattttagctgttccagtattagctgctgctttagttatgttattaactgatcgtaacttaaacactgcttatttctgtgagtctggtgatttaattttatatcaacaccttttc
>BK2BB1_5_3400
tttaagtaatattgcttttcattcaggaccatctgttgatttagcaatttttagtttacatcttgctggggtgtcttctattttaggtactgttaattttattactacaatttttaatatgcgagctcctggtttatatatgcatagattacctttatttgtatggtctgttttagttacagcttttttgttaattttatcgttacctgtttttgcgggtgctattacaatgttgttaactgatcgaaattttaatacagctttttatgatccagcaggaggtggtgatcctattttatatcaacatttgttt
>BK2BB1_5_3628
attaagtattcaatctaccggggcttccgttgatctagcaattttaagcttacatttaaatggtttaagttctattttaggtagtataaatattttagtaacaatagccggtatgcgtgcagtaggtatgaaattatctcaaatgcctttatttgtctggtcaatagcatttacagctatcttagtaatattagcagtgcctgttttagcagctgctttagttatgttattaacagatcgtaatttaaatactgcttatttctgcgaaagtggtgatcttatattatatcaacaccttttt
>BK2BB1_5_4138
actgagtgtacaatcttccggtgctagtgttgacttggccattttgagcttgcacttgaacggtttgagctctattttgggcgctgtaaacatgctggtaaccgtagctggtctgcgcgctccaggtatgaaactgctgcacattccactgttcgtctgggctatttccttcactgctgtgttggtagtcctggccgttccggtattggctgctgccttggtaatgttgctgaccgatcgtaacctgaacactgcctactttgtcgagtctggtgacttgatcttgtatcagcacttgttc
>BK2BC1_1_95
ttaagcatccaacattcaggtgcttctgtcgatttagccattttaagtttacatttaaatggtttaagttctattttaggtagtattaacttattagtgactatttcaggtatgcgtgctgctggtatgaaattaactaatattcctttatttgtatggtctatcatttttaccgctattttagttgtattatccgtaccagtattagctgctgctttagtaatgttattaaccgatcgtaacttaaatacagcttatttttgtgaaagcggtgatttaattttatatcagcacctcttc
>BK2BC1_1_218
attaagtattcaatctaccggagcttccgttgatctagcaattttaagcttacatttaaatggtttaagttctattttaggtagtataaatattttagtaacaatagccggtatgcgtgcagtaggtatgaaattatctcaaatgcctttatttgtctggtcaatagcatttacagctatcttagtaatattagcagtgcctgttttagcagctgctttagttatgttattaacagatcgtaatttaaatactgcttatttctgcgaaagtggtgatcttatattatatcaacaccttttt
>BK2BC1_1_418
attaagtgttcaacacagtggagcttctgtagatttagctattttaagtttacacttaaatggtttaagttctattttaggttctattaacatgttagttactattgctggtatgcgcgctgctggtatgaaattatctcaaattccattatttgtatggtctattgcttttactgctgtattagtaattttagctgttccagtattagctgctgctttagttatgttattaactgatcgtaacttaaacactgcttatttctgtgagtctggtgatttaattttatatcaacaccttttc
>BK2BC1_1_896
attagcaggtattgcgagtcactcgggtggttctgttgatcttgcaatttttagtttacatcttgcaggtgctagtagtattataggatctatcaatttaataacaacaattttaaatatgagagctcctggtatgagtatgcatagactccctttattcgtttggagtgttttcattaccgcttttttattaattttatcacttcctgtattagcaggtgggattacaatgttgttaactgatcgaaatttcaatacaacatttttcgaccctgcgggtggtggagatcctattctttaccagcacttattc
>BK2BC1_1_1322
attaagtattcaatctaccggagcttccgttgatctagcaattttaagcttacatttaaatggtttaagttctattttaggtagtataaatattttagtaacaatagccggtatgcgtgcagtaggtatgaaattatctcaaatgcctttatttgtctggtcaatagcatttacagctatcttagtaatattagcagtgcctgttttagcagctgctttagttatgttattaacagatcgtaatttaaatactgcttatttctgcgaaagtggtgatcttatattatatcaacacctttt
>BK2BC1_1_1530
attaagtgttcaacacagtggagcttctgtagatttagctattttaattttacacttaaatggtttaagttctattttaggttctattaacatgttagttactattgctggtatgcgcgctgctggtatgaaattatctcaaattccattatttgtatggtctattgcttttactgctgtattagtaattttagctgttccagtattagctgctgctttagttatgttattaactgatcgtaacttaaacactgcttatttctgtgagtctggtgatttaattttatatcaacaccttttc
>BK2BC1_1_1588
gttaagtattcaatctaccggagcttccgttgatctagcaattttaagcttacatttaaatggtttaagttctattttaggtagtataaatattttagtaacaatagccggtatgcgtgcagtaggtatgaaattatctcaaatgcctttatttgtctggtcaatagcatttacagctatcttagtaatattagcagtgcctgttttagcagctgctttagttatgttattaacagatcgtaatttaaatactgcttatttctgcgaaagtggtgatcttatattatatcaacaccttttt
>BK2BC1_1_1693
attaagtattcaatctaccggagcttccgttgatctagcaattttaagcttacatttaaatggtttaagttctattttaggtagtataaatattttagtaacaatagccggtatgcgtgcagtaggtatgaaattatctcaaatgcctttatttgtctggtcaatagcatttacagctaccttagtaatattagcagtgcctgttttagcagctgctttagttatgttattaacagatcgtaatttaaatactgcttatttctgcgaaagtggtgatcttatattatatcaacaccttttt
>BK2BC1_2_90
ttaagcatccaacattcaggtgcttctgtcgatttagccattttaagtttacatttaaatggtttaagttctattttaggtagtattaacttattagtgactatttcaggtatgcgtgctgctggtatgaaattaactaatattcctttatttgtatggtctatcatttttaccgctattttagttgtattatccgtaccagtattagctgctgctttagtaatgttattaaccgatcgtaacttaaatacagcttatttttgtgaaagcggtgatttaattttatatcagcacctcttc
>BK2BC1_2_209
attaagtattcaatctaccggagcttccgttgatctagcaattttaagcttacatttaaatggtttaagttctattttaggtagtataaatattttagtaacaatagccggtatgcgtgcagtaggtatgaaattatctcaaatgcctttatttgtctggtcaatagcatttacagctatcttagtaatattagcagtgcctgttttagcagctgctttagttatgttattaacagatcgtaatttaaatactgcttatttctgcgaaagtggtgatcttatattatatcaacaccttttt
>BK2BC1_2_231
tttaagtaatattgcttttcattcaggaccatctgttgatttagcaatttttagtttacatcttgctggggtgtcttctattttaggtactgttaattttattactacaatttttaatatgcgagctcctggtttatatatgcatagattacctttatttgtatggtctgttttagttacagcttttttgttaattttatcgttacctgtttttgcgggtgctattacaatgttgttaactgatcgaaattttaatacagctttttatgatccagcaggaggtggtgatcctattttatatcaacatttattt
>BK2BC1_2_351
tttaagtaatattacaagtcactctggaggtgctgtagatttagctattttcagtctccatttaagtggtattagctctatcttaggagcaattaattttattactactatcttaaatatgagaggacctgggatgactatgcatcgacttcctctttttgtatgggcggttttaattactgctgttcttttattattatctcttcctgtacttgctggtggtatcactatgttattaaccgatcgaaatttaaatactagtttttttgatcctgcaggtggaggtgatccaattctttttcaacaccttttt
>BK2BC1_2_387
actaagtgttcaacacactggttctagtgttgatttggctattttggccttgcacttgaatggtttaagctctattttgggcgctgtaaacatgttggtaactgtcattggtctacgtgctccaggtatgaaattgttgcacattccattgtttgtttgggctattgcctttaccgctgttttggttattttggctgttccagtattggctgccgctttggtaatgttgttgactgatcgtaacattaataccgcttatttctgtgagtctggtgatttgatcttgtatcagcacctgttc
>BK2BC1_2_1205
attaagtattcaatctaccggagcttccgttgatctagcaattttaagcttacatttaaatggtttaagttctattttaggtagtataaatattttagtaacaatagccggtatgcgtgcagtaggtatgaaattatctcaaatgcctttatttgtctggtcaatagcatttacagctatcttagtaatattagcagtgcctgttttagcagctgctttagttatgttattaacagatcgtaatttaaatactgcttatttctgcgaaagtggtgatcttatattatatcaacacctttt
>BK2BC1_2_2538
ctttaagtaatattacaagtcactctggaggtgctgtagatttagctattttcagtctccatttaagtggtattagctctatcttaggagcaattaattttattactactatcttaaatatgagaggacctgggatgactatgcatcgacttcctctttttgtatgggcggttttaattactgctgttcttttattattatctcttcctgtacttgctggtggtatcactatgttattaaccgatcgaaatttaaatactagtttttttgatcctgcaggtggaggtgatccaattctttttcaacaccttttt
>BK2BC1_3_88
ttaagcatccaacattcaggtgcttctgtcgatttagccattttaagtttacatttaaatggtttaagttctattttaggtagtattaacttattagtgactatttcaggtatgcgtgctgctggtatgaaattaactaatattcctttatttgtatggtctatcatttttaccgctattttagttgtattatccgtaccagtattagctgctgctttagtaatgttattaaccgatcgtaacttaaatacagcttatttttgtgaaagcggtgatttaattttatatcagcacctcttc
>BK2BC1_3_175
attaagtattcaatctaccggagcttccgttgatctagcaattttaagcttacatttaaatggtttaagttctattttaggtagtataaatattttagtaacaatagccggtatgcgtgcagtaggtatgaaattatctcaaatgcctttatttgtctggtcaatagcatttacagctatcttagtaatattagcagtgcctgttttagcagctgctttagttatgttattaacagatcgtaatttaaatactgcttatttctgcgaaagtggtgatcttatattatatcaacaccttttt
>BK2BC1_3_192
tttaagtaatattgcttttcattcaggaccatctgttgatttagcaatttttagtttacatcttgctggggtgtcttctattttaggtactgttaattttattactacaatttttaatatgcgagctcctggtttatatatgcatagattacctttatttgtatggtctgttttagttacagcttttttgttaattttatcgttacctgtttttgcgggtgctattacaatgttgttaactgatcgaaattttaatacagctttttatgatccagcaggaggtggtgatcctattttatatcaacatttattt
>BK2BC1_3_296
actaagtgttcaacacactggttctagtgttgatttggctattttggccttgcacttgaatggtttaagctctattttgggcgctgtaaacatgttggtaactgtcattggtctacgtgctccaggtatgaaattgttgcacattccattgtttgtttgggctattgcctttaccgctgttttggttattttggctgttccagtattggctgccgctttggtaatgttgttgactgatcgtaacattaataccgcttatttctgtgagtctggtgatttgatcttgtatcagcacctgttc
>BK2BC1_3_572
attagcaggtattgcgagtcactcgggtggttctgttgatcttgcaatttttagtttacatcttgcaggtgctagtagtattataggatctatcaatttaataacaacaattttaaatatgagagctcctggtatgagtatgcatagactccctttattcgtttggagtgttttcattaccgcttttttattaattttatcacttcctgtattagcaggtgggattacaatgttgttaactgatcgaaatttcaatacaacatttttcgaccctgcgggtggtggagatcctattctttaccagcacttattc
>BK2BC1_3_1463
tttaagtaatattgctcttcattcaggaccatctgttgatttagcaatttttagtttacatcttgctggggtgtcttctattttaggtactgttaattttattactacaatttttaatatgcgagctcctggtttatatatgcatagattacctttatttgtatggtctgttttagttacagcttttttgttaattttatcgttacctgtttttgcgggtgctattacaatgttgttaactgatcgaaattttaatacagctttttatgatccagcaggaggtggtgatcctattttatatcaacatttattt
>BK2BC1_4_106
ttaagcatccaacattcaggtgcttctgtcgatttagccattttaagtttacatttaaatggtttaagttctattttaggtagtattaacttattagtgactatttcaggtatgcgtgctgctggtatgaaattaactaatattcctttatttgtatggtctatcatttttaccgctattttagttgtattatccgtaccagtattagctgctgctttagtaatgttattaaccgatcgtaacttaaatacagcttatttttgtgaaagcggtgatttaattttatatcagcacctcttc
>BK2BC1_4_109
ttaagtattcaacattcaggcgcttcagttgatttagccattttaagcttacatttaaatggtttaagttccattttaggtagcattaacttattagttacagttgccggtatgcgtgccgctggtatgaaattaacacaaatgcctttatttgtttggtctatcgtatttactgctattttagttgtattagctgttccagtattagccgccgctttagtaatgttacttactgaccgtaacttaaatactgcttatttctgcgaaagtggtgatttaatcctttaccaacatcttttc
>BK2BC1_4_230
cttaagcatccaacattcaggtgcttctgtcgatttagccattttaagtttacatttaaatggtttaagttctattttaggtagtattaacttattagtgactatttcaggtatgcgtgctgctggtatgaaattaactaatattcctttatttgtatggtctatcatttttaccgctattttagttgtattatccgtaccagtattagctgctgctttagtaatgttattaaccgatcgtaacttaaatacagcttatttttgtgaaagcggtgatttaattttatatcagcacctcttc
>BK2BC1_4_282
tttaagtaatattgcttttcattcaggaccatctgttgatttagcaatttttagtttacatcttgctggggtgtcttctattttaggtactgttaattttattactacaatttttaatatgcgagctcctggtttatatatgcatagattacctttatttgtatggtctgttttagttacagcttttttgttaattttatcgttacctgtttttgcgggtgctattacaatgttgttaactgatcgaaattttaatacagctttttatgatccagcaggaggtggtgatcctattttatatcaacatttattt
>BK2BC1_4_951
tttaagtaatattgcttttcattcaggaccatctgttgatttagcaatttttagtttacatcttgctggggtgtcttctattttaggtactgttaattttattactacaatttttaatatgcgagctcctggtttatatatgcatagattacctttatttgtatggtctgttttagttacagcttttttgttaattttatcgttacctgtttttgcgggtgctattacaatgttgttaactgatcgaaattttaatacagctttttatgatccagcaggaggtggtgatcctattttatatcaacatttatt
>BK2BC1_4_1420
attagcaggtattgcgagtcactcgggtggttctgttgatcttgcaatttttagtttacatcttgcaggtgctagtagtattataggatctatcaatttaataacaacaattttaaatatgagagctcctggtatgagtatgcatagactccctttattcgtttggagtgttttcattaccgcttttttattaattttatcacttcctgtattagcaggtgggattacaatgttgttaactgatcgaaatttcaatacaacatttttcgaccctgcgggtggtggagatcctattctttaccagcacttattc
>BK2BC1_5_97
ttaagcatccaacattcaggtgcttctgtcgatttagccattttaagtttacatttaaatggtttaagttctattttaggtagtattaacttattagtgactatttcaggtatgcgtgctgctggtatgaaattaactaatattcctttatttgtatggtctatcatttttaccgctattttagttgtattatccgtaccagtattagctgctgctttagtaatgttattaaccgatcgtaacttaaatacagcttatttttgtgaaagcggtgatttaattttatatcagcacctcttc
>BK2BC1_5_210
cttaagcatccaacattcaggtgcttctgtcgatttagccattttaagtttacatttaaatggtttaagttctattttaggtagtattaacttattagtgactatttcaggtatgcgtgctgctggtatgaaattaactaatattcctttatttgtatggtctatcatttttaccgctattttagttgtattatccgtaccagtattagctgctgctttagtaatgttattaaccgatcgtaacttaaatacagcttatttttgtgaaagcggtgatttaattttatatcagcacctcttc
>BK2BC1_5_233
attaagtattcaatctaccggagcttccgttgatctagcaattttaagcttacatttaaatggtttaagttctattttaggtagtataaatattttagtaacaatagccggtatgcgtgcagtaggtatgaaattatctcaaatgcctttatttgtctggtcaatagcatttacagctatcttagtaatattagcagtgcctgttttagcagctgctttagttatgttattaacagatcgtaatttaaatactgcttatttctgcgaaagtggtgatcttatattatatcaacaccttttt
>BK2BC1_5_406
tttaagtaatattacaagtcactctggaggtgctgtagatttagctattttcagtctccatttaagtggtattagctctatcttaggagcaattaattttattactactatcttaaatatgagaggacctgggatgactatgcatcgacttcctctttttgtatgggcggttttaattactgctgttcttttattattatctcttcctgtacttgctggtggtatcactatgttattaaccgatcgaaatttaaatactagtttttttgatcctgcaggtggaggtgatccaattctttttcaacaccttttt
>BK2BC1_5_445
actaagtgttcaacacactggttctagtgttgatttggctattttggccttgcacttgaatggtttaagctctattttgggcgctgtaaacatgttggtaactgtcattggtctacgtgctccaggtatgaaattgttgcacattccattgtttgtttgggctattgcctttaccgctgttttggttattttggctgttccagtattggctgccgctttggtaatgttgttgactgatcgtaacattaataccgcttatttctgtgagtctggtgatttgatcttgtatcagcacctgttc
>BK2BC1_5_457
attaagtgttcaacacagtggagcttctgtagatttagctattttaagtttacacttaaatggtttaagttctattttaggttctattaacatgttagttactattgctggtatgcgcgctgctggtatgaaattatctcaaattccattatttgtatggtctattgcttttactgctgtattagtaattttagctgttccagtattagctgctgctttagttatgttattaactgatcgtaacttaaacactgcttatttctgtgagtctggtgatttaattttatatcaacaccttttc
>BK2BC1_5_2899
tttaagtaatattgcttttcattcaggaccatctgttgatttagcaatttttagtttacatcttgctggggtgtcttctattttaggtactgttaattttattactacaatttttaatatgcgagctcctggtttatatatgcatagattacctttatttgtatggtccgttttagttacagcttttttgttaattttatcgttacctgtttttgcgggtgctattacaatgttgttaactgatcgaaattttaatacagctttttatgatccagcaggaggtggtgatcctattttatatcaacatttattt
>BK2BC1_5_3529
actaagtgttcaacacactggttctagtgttgacttggctattttggccttgcacttgaatggtttaagctctattttgggcgctgtaaacatgttggtaactgtcattggtctacgtgctccaggtatgaaattgttgcacattccattgtttgtttgggctattgcctttaccgctgttttggttattttggctgttccagtattggctgccgctttggtaatgttgttgactgatcgtaacattaataccgcttatttctgtgagtctggtgatttgatcttgtatcagcacctgttc
>BK2SA1_1_71
ttaagcatccaacattcaggtgcttctgtcgatttagccattttaagtttacatttaaatggtttaagttctattttaggtagtattaacttattagtgactatttcaggtatgcgtgctgctggtatgaaattaactaatattcctttatttgtatggtctatcatttttaccgctattttagttgtattatccgtaccagtattagctgctgctttagtaatgttattaaccgatcgtaacttaaatacagcttatttttgtgaaagcggtgatttaattttatatcagcacctcttc
>BK2SA1_1_135
tttaagtaatattgcttttcattcaggaccatctgttgatttagcaatttttagtttacatcttgctggggtgtcttctattttaggtactgttaattttattactacaatttttaatatgcgagctcctggtttatatatgcatagattacctttatttgtatggtctgttttagttacagcttttttgttaattttatcgttacctgtttttgcgggtgctattacaatgttgttaactgatcgaaattttaatacagctttttatgatccagcaggaggtggtgatcctattttatatcaacatttattt
>BK2SA1_1_649
tttaagtaatattgcttttcattcgggaccatctgttgatttagcaatttttagtttacatcttgctggggtgtcttctattttaggtactgttaattttattactacaatttttaatatgcgagctcctggtttatatatgcatagattacctttatttgtatggtctgttttagttacagcttttttgttaattttatcgttacctgtttttgcgggtgctattacaatgttgttaactgatcgaaattttaatacagctttttatgatccagcaggaggtggtgatcctattttatatcaacatttattt
>BK2SA1_2_153
cttaagcatccaacattcaggtgcttctgtcgatttagccattttaagtttacatttaaatggtttaagttctattttaggtagtattaacttattagtgactatttcaggtatgcgtgctgctggtatgaaattaactaatattcctttatttgtatggtctatcatttttaccgctattttagttgtattatccgtaccagtattagctgctgctttagtaatgttattaaccgatcgtaacttaaatacagcttatttttgtgaaagcggtgatttaattttatatcagcacctcttc
>BK2SA1_2_247
actaagtgttcaacacactggttctagtgttgatttggctattttggccttgcacttgaatggtttaagctctattttgggcgctgtaaacatgttggtaactgtcattggtctacgtgctccaggtatgaaattgttgcacattccattgtttgtttgggctattgcctttaccgctgttttggttattttggctgttccagtattggctgccgctttggtaatgttgttgactgatcgtaacattaataccgcttatttctgtgagtctggtgatttgatcttgtatcagcacctgttc
>BK2SA1_3_210
cttaagcatccaacattcaggtgcttctgtcgatttagccattttaagtttacatttaaatggtttaagttctattttaggtagtattaacttattagtgactatttcaggtatgcgtgctgctggtatgaaattaactaatattcctttatttgtatggtctatcatttttaccgctattttagttgtattatccgtaccagtattagctgctgctttagtaatgttattaaccgatcgtaacttaaatacagcttatttttgtgaaagcggtgatttaattttatatcagcacctcttc
>BK2SA1_3_231
attaagtattcaatctaccggagcttccgttgatctagcaattttaagcttacatttaaatggtttaagttctattttaggtagtataaatattttagtaacaatagccggtatgcgtgcagtaggtatgaaattatctcaaatgcctttatttgtctggtcaatagcatttacagctatcttagtaatattagcagtgcctgttttagcagctgctttagttatgttattaacagatcgtaatttaaatactgcttatttctgcgaaagtggtgatcttatattatatcaacaccttttt
>BK2SA1_3_256
tttaagtaatattgcttttcattcaggaccatctgttgatttagcaatttttagtttacatcttgctggggtgtcttctattttaggtactgttaattttattactacaatttttaatatgcgagctcctggtttatatatgcatagattacctttatttgtatggtctgttttagttacagcttttttgttaattttatcgttacctgtttttgcgggtgctattacaatgttgttaactgatcgaaattttaatacagctttttatgatccagcaggaggtggtgatcctattttatatcaacatttattt
>BK2SA1_3_397
tttaagtaatattacaagtcactctggaggtgctgtagatttagctattttcagtctccatttaagtggtattagctctatcttaggagcaattaattttattactactatcttaaatatgagaggacctgggatgactatgcatcgacttcctctttttgtatgggcggttttaattactgctgttcttttattattatctcttcctgtacttgctggtggtatcactatgttattaaccgatcgaaatttaaatactagtttttttgatcctgcaggtggaggtgatccaattctttttcaacaccttttt
>BK2SA1_3_431
actaagtgttcaacacactggttctagtgttgatttggctattttggccttgcacttgaatggtttaagctctattttgggcgctgtaaacatgttggtaactgtcattggtctacgtgctccaggtatgaaattgttgcacattccattgtttgtttgggctattgcctttaccgctgttttggttattttggctgttccagtattggctgccgctttggtaatgttgttgactgatcgtaacattaataccgcttatttctgtgagtctggtgatttgatcttgtatcagcacctgttc
>BK2SA1_3_531
tttaagtaatattacaagtcactctggaggtgctgtagatttagctattttcagtctccatttaagtggtattagctctatcttaggagcaattaattttattactactatcttaaatatgagaggacctgggatgactatgcatcgacttcctctttttgtatgggcggttttaattactgctgttcttttattattatctcttcctgtacttgctggtggtatcactatgttattaaccgatcgaaatttaaatactagtttttttgatcctgcaggtggaggtgatccaattctttttcaacacctttt
>BK2SA1_3_1263
ttaagtattcaatctaccggagcttccgttgatctagcaattttaagcttacatttaaatggtttaagttctattttaggtagtataaatattttagtaacaatagccggtatgcgtgcagtaggtatgaaattatctcaaatgcctttatttgtctggtcaatagcatttacagctatcttagtaatattagcagtgcctgttttagcagctgctttagttatgttattaacagatcgtaatttaaatactgcttatttctgcgaaagtggtgatcttatattatatcaacaccttttt
>BK2SA1_3_1495
actaagtgttcaacacactggttctagtgttgatttggctattttggccttgcacttgaatggtttaagctctattttgggcgctgtaaacatgttggtaactgtcattggtctacgtgctccaggtatgaaattgttgcacattccattgtttgtttgggctattgcctttaccgctgttttggttattttggctgttccagtattggctgccgctttggtaatgttgttgactgatcgtaacattaataccgcttatttctgtgagtctggtgatttgatcttgtatcagcacctgtt
>BK2SA1_3_1558
actaagtgttcaacacactggttctagtgttgatttggctattttggccttgcacttgaatggtttaagctctattttgggcgctgtaaacatgttggtaactgtcattggtctacgtgctccaggtatggaattgttgcacattccattgtttgtttgggctattgcctttaccgctgttttggttattttggctgttccagtattggctgccgctttggtaatgttgttgactgatcgtaacattaataccgcttatttctgtgagtctggtgatttgatcttgtatcagcacctgttc
>BK2SA1_3_1967
attaagtattcaatctaccggagcttccgttgatctagcaattttaagcttacatttaaatggtttaagttctattttaggtagtataaatattttagtaacaatagccggtatgcgtgcagtaggtatgaaattatctcaaatgcctttatttgtctggtcaatagcatttacagctatcttagtaatattagcagtgcctgttttagcagctgctttagttatgttattaacagatcgtaatttaaatactgcttatttctgcgaaagtggtgatcttatattatatcaacaccttttc
>BK2SA1_3_2696
actaagtgttcaacacactggttctagtgttgatttggctattttggccttgcacttgaatggtttaagctctattttgggcgctgtaaacatgttggtaactgtcattggtctacgtgctccaggtatgaaattgttgcacattccattgtttgtttgggctattgcccttaccgctgttttggttattttggctgttccagtattggctgccgctttggtaatgttgttgactgatcgtaacattaataccgcttatttctgtgagtctggtgatttgatcttgtatcagcacctgttc
>BK2SA1_3_2920
actaagtgttcaacacactggttctagtgttgatttggctattttggccttgcacttgaatggtttaagctctattttgggcgctgtaaacatgttggtaactgtcattggtctacgtgctccaggtatgaaattgttgcacattccattgtttgtttgggctattgcctttaccgctgttttggttattttggctgttccagtattggccgccgctttggtaatgttgttgactgatcgtaacattaataccgcttatttctgtgagtctggtgatttgatcttgtatcagcacctgttc
>BK2SA1_3_3057
actaagtgttcaacacactggttctagtgttgatttggctattttggccttgcacttgaatggtttaagctctattttgggcgctgtaaacatgttggtaactgtcattggtctacgtgctccaggtatgaaattgtcgcacattccattgtttgtttgggctattgcctttaccgctgttttggttattttggctgttccagtattggctgccgctttggtaatgttgttgactgatcgtaacattaataccgcttatttctgtgagtctggtgatttgatcttgtatcagcacctgttc
>BK2SA1_3_3312
actaagtgttcaacacactggttctagtgttgatttggctattttggccttgcacttgaatggtttaagctctactttgggcgctgtaaacatgttggtaactgtcattggtctacgtgctccaggtatgaaattgttgcacattccattgtttgtttgggctattgcctttaccgctgttttggttattttggctgttccagtattggctgccgctttggtaatgttgttgactgatcgtaacattaataccgcttatttctgtgagtctggtgatttgatcttgtatcagcacctgttc
>BK2SA1_4_115
ttaagcatccaacattcaggtgcttctgtcgatttagccattttaagtttacatttaaatggtttaagttctattttaggtagtattaacttattagtgactatttcaggtatgcgtgctgctggtatgaaattaactaatattcctttatttgtatggtctatcatttttaccgctattttagttgtattatccgtaccagtattagctgctgctttagtaatgttattaaccgatcgtaacttaaatacagcttatttttgtgaaagcggtgatttaattttatatcagcacctcttc
>BK2SA1_4_275
cttaagcatccaacattcaggtgcttctgtcgatttagccattttaagtttacatttaaatggtttaagttctattttaggtagtattaacttattagtgactatttcaggtatgcgtgctgctggtatgaaattaactaatattcctttatttgtatggtctatcatttttaccgctattttagttgtattatccgtaccagtattagctgctgctttagtaatgttattaaccgatcgtaacttaaatacagcttatttttgtgaaagcggtgatttaattttatatcagcacctcttc
>BK2SA1_4_343
tttaagtaatattgcttttcattcaggaccatctgttgatttagcaatttttagtttacatcttgctggggtgtcttctattttaggtactgttaattttattactacaatttttaatatgcgagctcctggtttatatatgcatagattacctttatttgtatggtctgttttagttacagcttttttgttaattttatcgttacctgtttttgcgggtgctattacaatgttgttaactgatcgaaattttaatacagctttttatgatccagcaggaggtggtgatcctattttatatcaacatttattt
>BK2SA1_4_628
actaagtgttcaacacactggttctagtgttgatttggctattttggccttgcacttgaatggtttaagctctattttgggcgctgtaaacatgttggtaactgtcattggtctacgtgctccaggtatgaaattgttgcacattccattgtttgtttgggctattgcctttaccgctgttttggttattttggctgttccagtattggctgccgctttggtaatgttgttgactgatcgtaacattaataccgcttatttctgtgagtctggtgatttgatcttgtatcagcacctgttc
>BK2SA1_4_655
attaagtgttcaacacagtggagcttctgtagatttagctattttaagtttacacttaaatggtttaagttctattttaggttctattaacatgttagttactattgctggtatgcgcgctgctggtatgaaattatctcaaattccattatttgtatggtctattgcttttactgctgtattagtaattttagctgttccagtattagctgctgctttagttatgttattaactgatcgtaacttaaacactgcttatttctgtgagtctggtgatttaattttatatcaacaccttttc
>BK2SA1_4_1393
tttaagtaatattgcttttcattcaggaccatctgttgatttagcaatttttagtttacatcttgctggggtgtcttctattttaggtactgttaattttattactacaatttttaatatgcgagctcctggtttatatatgcatagattacctttatttgtatggtctgttttagttacagcttttttgttaattttatcgttacctgtttttgcgggtgctattacaatgttgttaactgatcgaaattttaatacagctttttatgatccagcaggaggtggtgatcctattttatatcaacatttattc
>BK2SA1_4_2275
attgagcgtacaacacagtggttctagcgtagatttagccattttaagcttacacttaaacggtttaagctctattctaggtgctgtcaacatgttggttactgtcgctggtttacgtgccccaggtatgaaactactacacattccattgttcgtgtgggctattagtttcactgctgtactagttgtcttagccgtaccagtcttagctgctgccctagtaatgttactaactgatcgtaacctaaatacagcttacttctgtgactctggtgacctaattctatatcaacacttattc
>BK2SA1_4_5237
ttaagcatccaacattcaggtgcttctgtcgatttagccattttaagtttacatttagatggtttaagttctattttaggtagtattaacttattagtgactatttcaggtatgcgtgctgctggtatgaaattaactaatattcctttatttgtatggtctatcatttttaccgctattttagttgtattatccgtaccagtattagctgctgctttagtaatgttattaaccgatcgtaacttaaatacagcttatttttgtgaaagcggtgatttaattttatatcagcacctcttc
>BK2SA1_4_6317
attaagtattcaacattcaggtgcatcagtagatttagcaattttaagtttacacttaaatggtttaagttctattttaggtagtattaacttattagtaactattgcaggtatgcgtgcagcaggtatgaaaccagcacaaattccattatttgtatggtctattgctttaactgccgtattagtcgtattagctgtacctgtattagcagcagctttagtaatgttattaacagatcgtaacttaaatacagcttacttctgtgaaagtggtgatttaattttatatcaacaccttttc
>BK2SA1_5_92
ttaagcatccaacattcaggtgcttctgtcgatttagccattttaagtttacatttaaatggtttaagttctattttaggtagtattaacttattagtgactatttcaggtatgcgtgctgctggtatgaaattaactaatattcctttatttgtatggtctatcatttttaccgctattttagttgtattatccgtaccagtattagctgctgctttagtaatgttattaaccgatcgtaacttaaatacagcttatttttgtgaaagcggtgatttaattttatatcagcacctcttc
>BK2SA1_5_175
cttaagcatccaacattcaggtgcttctgtcgatttagccattttaagtttacatttaaatggtttaagttctattttaggtagtattaacttattagtgactatttcaggtatgcgtgctgctggtatgaaattaactaatattcctttatttgtatggtctatcatttttaccgctattttagttgtattatccgtaccagtattagctgctgctttagtaatgttattaaccgatcgtaacttaaatacagcttatttttgtgaaagcggtgatttaattttatatcagcacctcttc
>BK2SA1_5_307
actaagtgttcaacacactggttctagtgttgatttggctattttggccttgcacttgaatggtttaagctctattttgggcgctgtaaacatgttggtaactgtcattggtctacgtgctccaggtatgaaattgttgcacattccattgtttgtttgggctattgcctttaccgctgttttggttattttggctgttccagtattggctgccgctttggtaatgttgttgactgatcgtaacattaataccgcttatttctgtgagtctggtgatttgatcttgtatcagcacctgttc
>BK2SA1_5_1233
actaagtgttcaacacactggttctagtgttgatttggctattttggccttgcacttgaatggtttaagctctattttgggcgctgtaaacatgttggtaactgtcattggtctacgtgctccaggtatgaaattgttgcacattccattgtttgtttgggctattgcctttaccgctgttttggttattttggctgttccagtattggctgccgctttggtaatgttgttgactgatcgtaacattaataccgcttatttctgtgagtctggtggtttgatcttgtatcagcacctgttc
>BK2SB1_1_112
ttaagcatccaacattcaggtgcttctgtcgatttagccattttaagtttacatttaaatggtttaagttctattttaggtagtattaacttattagtgactatttcaggtatgcgtgctgctggtatgaaattaactaatattcctttatttgtatggtctatcatttttaccgctattttagttgtattatccgtaccagtattagctgctgctttagtaatgttattaaccgatcgtaacttaaatacagcttatttttgtgaaagcggtgatttaattttatatcagcacctcttc
>BK2SB1_1_266
cttaagcatccaacattcaggtgcttctgtcgatttagccattttaagtttacatttaaatggtttaagttctattttaggtagtattaacttattagtgactatttcaggtatgcgtgctgctggtatgaaattaactaatattcctttatttgtatggtctatcatttttaccgctattttagttgtattatccgtaccagtattagctgctgctttagtaatgttattaaccgatcgtaacttaaatacagcttatttttgtgaaagcggtgatttaattttatatcagcacctcttc
>BK2SB1_1_297
attaagtattcaatctaccggagcttccgttgatctagcaattttaagcttacatttaaatggtttaagttctattttaggtagtataaatattttagtaacaatagccggtatgcgtgcagtaggtatgaaattatctcaaatgcctttatttgtctggtcaatagcatttacagctatcttagtaatattagcagtgcctgttttagcagctgctttagttatgttattaacagatcgtaatttaaatactgcttatttctgcgaaagtggtgatcttatattatatcaacaccttttt
>BK2SB1_1_332
tttaagtaatattgcttttcattcaggaccatctgttgatttagcaatttttagtttacatcttgctggggtgtcttctattttaggtactgttaattttattactacaatttttaatatgcgagctcctggtttatatatgcatagattacctttatttgtatggtctgttttagttacagcttttttgttaattttatcgttacctgtttttgcgggtgctattacaatgttgttaactgatcgaaattttaatacagctttttatgatccagcaggaggtggtgatcctattttatatcaacatttattt
>BK2SB1_1_4204
gttaagtattcaatctaccggagcttccgttgatctagcaattttaagcttacatttaaatggtttaagttctattttaggtagtataaatattttagtaacaatagccggtatgcgtgcagtaggtatgaaattatctcaaatgcctttatttgtctggtcaatagcatttacagctatcttagtaatattagcagtgcctgttttagcagctgctttagttatgttattaacagatcgtaatttaaatactgcttatttctgcgaaagtggtgatcttatattatatcaacaccttttt
>BK2SB1_1_6589
attaagtattcaatctaccggagcttccgttgatctagcaattttaagcttacatttaaatggtttaagttctattttaggtagtatagatattttagtaacaatagccggtatgcgtgcagtaggtatgaaattatctcaaatgcctttatttgtctggtcaatagcatttacagctatcttagtaatattagcagtgcctgttttagcagctgctttagttatgttattaacagatcgtaatttaaatactgcttatttctgcgaaagtggtgatcttatattatatcaacaccttttt
>BK2SB1_1_7708
attaagcattcaatctaccggagcttccgttgatctagcaattttaagcttacatttaaatggtttaagttctattttaggtagtataaatattttagtaacaatagccggtatgcgtgcagtaggtatgaaattatctcaaatgcctttatttgtctggtcaatagcatttacagctatcttagtaatattagcagtgcctgttttagcagctgctttagttatgttattaacagatcgtaatttaaatactgcttatttctgcgaaagtggtgatcttatattatatcaacaccttttt
>BK2SB1_2_102
ttaagcatccaacattcaggtgcttctgtcgatttagccattttaagtttacatttaaatggtttaagttctattttaggtagtattaacttattagtgactatttcaggtatgcgtgctgctggtatgaaattaactaatattcctttatttgtatggtctatcatttttaccgctattttagttgtattatccgtaccagtattagctgctgctttagtaatgttattaaccgatcgtaacttaaatacagcttatttttgtgaaagcggtgatttaattttatatcagcacctcttc
>BK2SB1_2_261
attaagtattcaatctaccggagcttccgttgatctagcaattttaagcttacatttaaatggtttaagttctattttaggtagtataaatattttagtaacaatagccggtatgcgtgcagtaggtatgaaattatctcaaatgcctttatttgtctggtcaatagcatttacagctatcttagtaatattagcagtgcctgttttagcagctgctttagttatgttattaacagatcgtaatttaaatactgcttatttctgcgaaagtggtgatcttatattatatcaacaccttttt
>BK2SB1_2_298
tttaagtaatattgcttttcattcaggaccatctgttgatttagcaatttttagtttacatcttgctggggtgtcttctattttaggtactgttaattttattactacaatttttaatatgcgagctcctggtttatatatgcatagattacctttatttgtatggtctgttttagttacagcttttttgttaattttatcgttacctgtttttgcgggtgctattacaatgttgttaactgatcgaaattttaatacagctttttatgatccagcaggaggtggtgatcctattttatatcaacatttattt
>BK2SB1_2_451
tttaagtaatattacaagtcactctggaggtgctgtagatttagctattttcagtctccatttaagtggtattagctctatcttaggagcaattaattttattactactatcttaaatatgagaggacctgggatgactatgcatcgacttcctctttttgtatgggcggttttaattactgctgttcttttattattatctcttcctgtacttgctggtggtatcactatgttattaaccgatcgaaatttaaatactagtttttttgatcctgcaggtggaggtgatccaattctttttcaacaccttttt
>BK2SB1_3_109
ttaagcatccaacattcaggtgcttctgtcgatttagccattttaagtttacatttaaatggtttaagttctattttaggtagtattaacttattagtgactatttcaggtatgcgtgctgctggtatgaaattaactaatattcctttatttgtatggtctatcatttttaccgctattttagttgtattatccgtaccagtattagctgctgctttagtaatgttattaaccgatcgtaacttaaatacagcttatttttgtgaaagcggtgatttaattttatatcagcacctcttc
>BK2SB1_3_248
cttaagcatccaacattcaggtgcttctgtcgatttagccattttaagtttacatttaaatggtttaagttctattttaggtagtattaacttattagtgactatttcaggtatgcgtgctgctggtatgaaattaactaatattcctttatttgtatggtctatcatttttaccgctattttagttgtattatccgtaccagtattagctgctgctttagtaatgttattaaccgatcgtaacttaaatacagcttatttttgtgaaagcggtgatttaattttatatcagcacctcttc
>BK2SB1_3_316
tttaagtaatattgcttttcattcaggaccatctgttgatttagcaatttttagtttacatcttgctggggtgtcttctattttaggtactgttaattttattactacaatttttaatatgcgagctcctggtttatatatgcatagattacctttatttgtatggtctgttttagttacagcttttttgttaattttatcgttacctgtttttgcgggtgctattacaatgttgttaactgatcgaaattttaatacagctttttatgatccagcaggaggtggtgatcctattttatatcaacatttattt
>BK2SB1_3_497
tttaagtaatattacaagtcactctggaggtgctgtagatttagctattttcagtctccatttaagtggtattagctctatcttaggagcaattaattttattactactatcttaaatatgagaggacctgggatgactatgcatcgacttcctctttttgtatgggcggttttaattactgctgttcttttattattatctcttcctgtacttgctggtggtatcactatgttattaaccgatcgaaatttaaatactagtttttttgatcctgcaggtggaggtgatccaattctttttcaacaccttttt
>BK2SB1_3_542
actaagtgttcaacacactggttctagtgttgatttggctattttggccttgcacttgaatggtttaagctctattttgggcgctgtaaacatgttggtaactgtcattggtctacgtgctccaggtatgaaattgttgcacattccattgtttgtttgggctattgcctttaccgctgttttggttattttggctgttccagtattggctgccgctttggtaatgttgttgactgatcgtaacattaataccgcttatttctgtgagtctggtgatttgatcttgtatcagcacctgttc
>BK2SB1_3_564
attaagtgttcaacacagtggagcttctgtagatttagctattttaagtttacacttaaatggtttaagttctattttaggttctattaacatgttagttactattgctggtatgcgcgctgctggtatgaaattatctcaaattccattatttgtatggtctattgcttttactgctgtattagtaattttagctgttccagtattagctgctgctttagttatgttattaactgatcgtaacttaaacactgcttatttctgtgagtctggtgatttaattttatatcaacaccttttc
>BK2SB1_4_241
cttaagcatccaacattcaggtgcttctgtcgatttagccattttaagtttacatttaaatggtttaagttctattttaggtagtattaacttattagtgactatttcaggtatgcgtgctgctggtatgaaattaactaatattcctttatttgtatggtctatcatttttaccgctattttagttgtattatccgtaccagtattagctgctgctttagtaatgttattaaccgatcgtaacttaaatacagcttatttttgtgaaagcggtgatttaattttatatcagcacctcttc
>BK2SB1_4_299
tttaagtaatattgcttttcattcaggaccatctgttgatttagcaatttttagtttacatcttgctggggtgtcttctattttaggtactgttaattttattactacaatttttaatatgcgagctcctggtttatatatgcatagattacctttatttgtatggtctgttttagttacagcttttttgttaattttatcgttacctgtttttgcgggtgctattacaatgttgttaactgatcgaaattttaatacagctttttatgatccagcaggaggtggtgatcctattttatatcaacatttattt
>BK2SB1_4_3598
tttaagtagtattgcttttcattcaggaccatctgttgatttagcaatttttagtttacatcttgctggggtgtcttctattttaggtactgttaattttattactacaatttttaatatgcgagctcctggtttatatatgcatagattacctttatttgtatggtctgttttagttacagcttttttgttaattttatcgttacctgtttttgcgggtgctattacaatgttgttaactgatcgaaattttaatacagctttttatgatccagcaggaggtggtgatcctattttatatcaacatttattt
>BK2SB1_5_221
attaagtattcaatctaccggagcttccgttgatctagcaattttaagcttacatttaaatggtttaagttctattttaggtagtataaatattttagtaacaatagccggtatgcgtgcagtaggtatgaaattatctcaaatgcctttatttgtctggtcaatagcatttacagctatcttagtaatattagcagtgcctgttttagcagctgctttagttatgttattaacagatcgtaatttaaatactgcttatttctgcgaaagtggtgatcttatattatatcaacaccttttt
>BK2SB1_5_251
tttaagtaatattgcttttcattcaggaccatctgttgatttagcaatttttagtttacatcttgctggggtgtcttctattttaggtactgttaattttattactacaatttttaatatgcgagctcctggtttatatatgcatagattacctttatttgtatggtctgttttagttacagcttttttgttaattttatcgttacctgtttttgcgggtgctattacaatgttgttaactgatcgaaattttaatacagctttttatgatccagcaggaggtggtgatcctattttatatcaacatttattt
>BK2SB1_5_431
attaagtgttcaacacagtggagcttctgtagatttagctattttaagtttacacttaaatggtttaagttctattttaggttctattaacatgttagttactattgctggtatgcgcgctgctggtatgaaattatctcaaattccattatttgtatggtctattgcttttactgctgtattagtaattttagctgttccagtattagctgctgctttagttatgttattaactgatcgtaacttaaacactgcttatttctgtgagtctggtgatttaattttatatcaacaccttttc
>BK2SB1_5_820
tttaagtaatattgcttttcattcaggaccatctgttgatttagcaatttttagtttacatcttgctggggtgtcttctattttaggtactgttaattttattactacaatttttaatatgcgagctcctggtttatatatgcatagattacctttatttgtatggtctgttttagttacagcttttttgttaattttatcgttacctgtttttgcgggtgctattacaatgttgttaactgatcgaaattttaatacagctttttatgatccagcaggaggtggtgatcctattttatatcaacatttattc
>BK2SB1_5_1317
ttaagtattcaatctaccggagcttccgttgatctagcaattttaagcttacatttaaatggtttaagttctattttaggtagtataaatattttagtaacaatagccggtatgcgtgcagtaggtatgaaattatctcaaatgcctttatttgtctggtcaatagcatttacagctatcttagtaatattagcagtgcctgttttagcagctgctttagttatgttattaacagatcgtaatttaaatactgcttatttctgcgaaagtggtgatcttatattatatcaacaccttttt
>BK2SB1_5_2036
attaagtattcaatctaccggagcttccgttgatctagcaattttaagcttacatttaaatggtttaagttctattttaggtagtataaatattttagtaacaatagccggtatgcgtgcagtaggtatgaaattatctcaaatgcctttatttgtctggtcaatagcatttacagctatcttagtaatattagcagtgcctgttttagcagctgctttagttatgttattaacagatcgtaatttaaatactgcttatttctgcgaaagtggtgatcttatattatatcaacaccttttc
>BK2SC1_1_104
ttaagcatccaacattcaggtgcttctgtcgatttagccattttaagtttacatttaaatggtttaagttctattttaggtagtattaacttattagtgactatttcaggtatgcgtgctgctggtatgaaattaactaatattcctttatttgtatggtctatcatttttaccgctattttagttgtattatccgtaccagtattagctgctgctttagtaatgttattaaccgatcgtaacttaaatacagcttatttttgtgaaagcggtgatttaattttatatcagcacctcttc
>BK2SC1_1_230
attaagtattcaatctaccggagcttccgttgatctagcaattttaagcttacatttaaatggtttaagttctattttaggtagtataaatattttagtaacaatagccggtatgcgtgcagtaggtatgaaattatctcaaatgcctttatttgtctggtcaatagcatttacagctatcttagtaatattagcagtgcctgttttagcagctgctttagttatgttattaacagatcgtaatttaaatactgcttatttctgcgaaagtggtgatcttatattatatcaacaccttttt
>BK2SC1_1_254
tttaagtaatattgcttttcattcaggaccatctgttgatttagcaatttttagtttacatcttgctggggtgtcttctattttaggtactgttaattttattactacaatttttaatatgcgagctcctggtttatatatgcatagattacctttatttgtatggtctgttttagttacagcttttttgttaattttatcgttacctgtttttgcgggtgctattacaatgttgttaactgatcgaaattttaatacagctttttatgatccagcaggaggtggtgatcctattttatatcaacatttattt
>BK2SC1_1_378
tttaagtaatattacaagtcactctggaggtgctgtagatttagctattttcagtctccatttaagtggtattagctctatcttaggagcaattaattttattactactatcttaaatatgagaggacctgggatgactatgcatcgacttcctctttttgtatgggcggttttaattactgctgttcttttattattatctcttcctgtacttgctggtggtatcactatgttattaaccgatcgaaatttaaatactagtttttttgatcctgcaggtggaggtgatccaattctttttcaacaccttttt
>BK2SC1_1_405
actaagtgttcaacacactggttctagtgttgatttggctattttggccttgcacttgaatggtttaagctctattttgggcgctgtaaacatgttggtaactgtcattggtctacgtgctccaggtatgaaattgttgcacattccattgtttgtttgggctattgcctttaccgctgttttggttattttggctgttccagtattggctgccgctttggtaatgttgttgactgatcgtaacattaataccgcttatttctgtgagtctggtgatttgatcttgtatcagcacctgttc
>BK2SC1_1_1085
attgagcgtacaacacagtggttctagcgtagatttagccattttaagcttacacttaaacggtttaagctctattctaggtgctgtcaacatgttggttactgtcgctggtttacgtgccccaggtatgaaactactacacattccattgttcgtgtgggctattagtttcactgctgtactagttgtcttagccgtaccagtcttagctgctgccctagtaatgttactaactgatcgtaacctaaatacagcttacttctgtgactctggtgacctaattctatatcaacacttattc
>BK2SC1_1_1257
actaagtgttcaacacactggttctagtgttgatttggctattttggccttgcacttgaatggtttaagctctattttgggcgctgtaaacatgttggtaactgtcattggtctacgtgctccgggtatgaaattgttgcacattccattgtttgtttgggctattgcctttaccgctgttttggttattttggctgttccagtattggctgccgctttggtaatgttgttgactgatcgtaacattaataccgcttatttctgtgagtctggtgatttgatcttgtatcagcacctgttc
>BK2SC1_1_1606
cactaagtgttcaacacactggttctagtgttgatttggctattttggccttgcacttgaatggtttaagctctattttgggcgctgtaaacatgttggtaactgtcattggtctacgtgctccaggtatgaaattgttgcacattccattgtttgtttgggctattgcctttaccgctgttttggttattttggctgttccagtattggctgccgctttggtaatgttgttgactgatcgtaacattaataccgcttatttctgtgagtctggtgatttgatcttgtatcagcacctgttc
>BK2SC1_1_1615
attaagtattcaatctaccggagcttccgttgatctagcaattttaagcttacatttaaatggtttaagttctattttaggtagtataaatattttagtaacaatagccggtatgcgtgcagtaggtatgaaattatctcaaatgcctttatttgtctggtcaatagcatttacagctatcttagtaatattagcagtgcctgttttagcagctgctttagttatgttattaacagatcgtaatttaaatactgcttatttctgcgaaagtggtgatcttatattatatcaacaccttttc
>BK2SC1_1_2352
actaagtgttcaacacactggttctagcgttgatttggctattttggccttgcacttgaatggtttaagctctattttgggcgctgtaaacatgttggtaactgtcattggtctacgtgctccaggtatgaaattgttgcacattccattgtttgtttgggctattgcctttaccgctgttttggttattttggctgttccagtattggctgccgctttggtaatgttgttgactgatcgtaacattaataccgcttatttctgtgagtctggtgatttgatcttgtatcagcacctgttc
>BK2SC1_2_95
ttaagcatccaacattcaggtgcttctgtcgatttagccattttaagtttacatttaaatggtttaagttctattttaggtagtattaacttattagtgactatttcaggtatgcgtgctgctggtatgaaattaactaatattcctttatttgtatggtctatcatttttaccgctattttagttgtattatccgtaccagtattagctgctgctttagtaatgttattaaccgatcgtaacttaaatacagcttatttttgtgaaagcggtgatttaattttatatcagcacctcttc
>BK2SC1_2_200
cttaagcatccaacattcaggtgcttctgtcgatttagccattttaagtttacatttaaatggtttaagttctattttaggtagtattaacttattagtgactatttcaggtatgcgtgctgctggtatgaaattaactaatattcctttatttgtatggtctatcatttttaccgctattttagttgtattatccgtaccagtattagctgctgctttagtaatgttattaaccgatcgtaacttaaatacagcttatttttgtgaaagcggtgatttaattttatatcagcacctcttc
>BK2SC1_2_218
attaagtattcaatctaccggagcttccgttgatctagcaattttaagcttacatttaaatggtttaagttctattttaggtagtataaatattttagtaacaatagccggtatgcgtgcagtaggtatgaaattatctcaaatgcctttatttgtctggtcaatagcatttacagctatcttagtaatattagcagtgcctgttttagcagctgctttagttatgttattaacagatcgtaatttaaatactgcttatttctgcgaaagtggtgatcttatattatatcaacaccttttt
>BK2SC1_2_411
actaagtgttcaacacactggttctagtgttgatttggctattttggccttgcacttgaatggtttaagctctattttgggcgctgtaaacatgttggtaactgtcattggtctacgtgctccaggtatgaaattgttgcacattccattgtttgtttgggctattgcctttaccgctgttttggttattttggctgttccagtattggctgccgctttggtaatgttgttgactgatcgtaacattaataccgcttatttctgtgagtctggtgatttgatcttgtatcagcacctgttc
>BK2SC1_2_426
attaagtgttcaacacagtggagcttctgtagatttagctattttaagtttacacttaaatggtttaagttctattttaggttctattaacatgttagttactattgctggtatgcgcgctgctggtatgaaattatctcaaattccattatttgtatggtctattgcttttactgctgtattagtaattttagctgttccagtattagctgctgctttagttatgttattaactgatcgtaacttaaacactgcttatttctgtgagtctggtgatttaattttatatcaacaccttttc
>BK2SC1_2_1088
attgagcgtacaacacagtggttctagcgtagatttagccattttaagcttacacttaaacggtttaagctctattctaggtgctgtcaacatgttggttactgtcgctggtttacgtgccccaggtatgaaactactacacattccattgttcgtgtgggctattagtttcactgctgtactagttgtcttagccgtaccagtcttagctgctgccctagtaatgttactaactgatcgtaacctaaatacagcttacttctgtgactctggtgacctaattctatatcaacacttattc
>BK2SC1_2_1439
attaagtgttcaacacagtggagcttctgtagatttagctattttaattttacacttaaatggtttaagttctattttaggttctattaacatgttagttactattgctggtatgcgcgctgctggtatgaaattatctcaaattccattatttgtatggtctattgcttttactgctgtattagtaattttagctgttccagtattagctgctgctttagttatgttattaactgatcgtaacttaaacactgcttatttctgtgagtctggtgatttaattttatatcaacaccttttc
>BK2SC1_2_1634
cactaagtgttcaacacactggttctagtgttgatttggctattttggccttgcacttgaatggtttaagctctattttgggcgctgtaaacatgttggtaactgtcattggtctacgtgctccaggtatgaaattgttgcacattccattgtttgtttgggctattgcctttaccgctgttttggttattttggctgttccagtattggctgccgctttggtaatgttgttgactgatcgtaacattaataccgcttatttctgtgagtctggtgatttgatcttgtatcagcacctgttc
>BK2SC1_2_1684
actgagtgttcaacacactggttctagtgttgatttggctattttggccttgcacttgaatggtttaagctctattttgggcgctgtaaacatgttggtaactgtcattggtctacgtgctccaggtatgaaattgttgcacattccattgtttgtttgggctattgcctttaccgctgttttggttattttggctgttccagtattggctgccgctttggtaatgttgttgactgatcgtaacattaataccgcttatttctgtgagtctggtgatttgatcttgtatcagcacctgttc
>BK2SC1_2_2095
attaagtgttcaacacactggttctagtgttgatttggctattttggccttgcacttgaatggtttaagctctattttgggcgctgtaaacatgttggtaactgtcattggtctacgtgctccaggtatgaaattgttgcacattccattgtttgtttgggctattgcctttaccgctgttttggttattttggctgttccagtattggctgccgctttggtaatgttgttgactgatcgtaacattaataccgcttatttctgtgagtctggtgatttgatcttgtatcagcacctgttc
>BK2SC1_2_2295
actaagtgttcaacacactggttctagtgttgatttggctatcttggccttgcacttgaatggtttaagctctattttgggcgctgtaaacatgttggtaactgtcattggtctacgtgctccaggtatgaaattgttgcacattccattgtttgtttgggctattgcctttaccgctgttttggttattttggctgttccagtattggctgccgctttggtaatgttgttgactgatcgtaacattaataccgcttatttctgtgagtctggtgatttgatcttgtatcagcacctgttc
>BK2SC1_2_2446
attaagtgttcaacacagtggagcttctgtagatttagctattttaagtttacacttaaatggtttaagctctattttaggttctattaacatgttagttactattgctggtatgcgcgctgctggtatgaaattatctcaaattccattatttgtatggtctattgcttttactgctgtattagtaattttagctgttccagtattagctgctgctttagttatgttattaactgatcgtaacttaaacactgcttatttctgtgagtctggtgatttaattttatatcaacaccttttc
>BK2SC1_2_2524
actaagtgttcaacacactggttctagtgttgatttggctattttggccttgcacttgaatggtttaagctctattttgggcgctgtaaacatgttggtaactgtcattggtctacgtgctccaggtatgaaattgttgcacattccattgtttgtttgggctattgcctttaccgctgttttggttattttggctgttccagtattggctgccgctttggtaatgttgtcgactgatcgtaacattaataccgcttatttctgtgagtctggtgatttgatcttgtatcagcacctgttc
>BK2SC1_3_113
ttaagcatccaacattcaggtgcttctgtcgatttagccattttaagtttacatttaaatggtttaagttctattttaggtagtattaacttattagtgactatttcaggtatgcgtgctgctggtatgaaattaactaatattcctttatttgtatggtctatcatttttaccgctattttagttgtattatccgtaccagtattagctgctgctttagtaatgttattaaccgatcgtaacttaaatacagcttatttttgtgaaagcggtgatttaattttatatcagcacctcttc
>BK2SC1_3_262
cttaagcatccaacattcaggtgcttctgtcgatttagccattttaagtttacatttaaatggtttaagttctattttaggtagtattaacttattagtgactatttcaggtatgcgtgctgctggtatgaaattaactaatattcctttatttgtatggtctatcatttttaccgctattttagttgtattatccgtaccagtattagctgctgctttagtaatgttattaaccgatcgtaacttaaatacagcttatttttgtgaaagcggtgatttaattttatatcagcacctcttc
>BK2SC1_3_289
attaagtattcaatctaccggagcttccgttgatctagcaattttaagcttacatttaaatggtttaagttctattttaggtagtataaatattttagtaacaatagccggtatgcgtgcagtaggtatgaaattatctcaaatgcctttatttgtctggtcaatagcatttacagctatcttagtaatattagcagtgcctgttttagcagctgctttagttatgttattaacagatcgtaatttaaatactgcttatttctgcgaaagtggtgatcttatattatatcaacaccttttt
>BK2SC1_3_329
tttaagtaatattgcttttcattcaggaccatctgttgatttagcaatttttagtttacatcttgctggggtgtcttctattttaggtactgttaattttattactacaatttttaatatgcgagctcctggtttatatatgcatagattacctttatttgtatggtctgttttagttacagcttttttgttaattttatcgttacctgtttttgcgggtgctattacaatgttgttaactgatcgaaattttaatacagctttttatgatccagcaggaggtggtgatcctattttatatcaacatttattt
>BK2SC1_3_543
tttaagtaatattacaagtcactctggaggtgctgtagatttagctattttcagtctccatttaagtggtattagctctatcttaggagcaattaattttattactactatcttaaatatgagaggacctgggatgactatgcatcgacttcctctttttgtatgggcggttttaattactgctgttcttttattattatctcttcctgtacttgctggtggtatcactatgttattaaccgatcgaaatttaaatactagtttttttgatcctgcaggtggaggtgatccaattctttttcaacaccttttt
>BK2SC1_3_606
actaagtgttcaacacactggttctagtgttgatttggctattttggccttgcacttgaatggtttaagctctattttgggcgctgtaaacatgttggtaactgtcattggtctacgtgctccaggtatgaaattgttgcacattccattgtttgtttgggctattgcctttaccgctgttttggttattttggctgttccagtattggctgccgctttggtaatgttgttgactgatcgtaacattaataccgcttatttctgtgagtctggtgatttgatcttgtatcagcacctgttc
>BK2SC1_3_626
attaagtgttcaacacagtggagcttctgtagatttagctattttaagtttacacttaaatggtttaagttctattttaggttctattaacatgttagttactattgctggtatgcgcgctgctggtatgaaattatctcaaattccattatttgtatggtctattgcttttactgctgtattagtaattttagctgttccagtattagctgctgctttagttatgttattaactgatcgtaacttaaacactgcttatttctgtgagtctggtgatttaattttatatcaacaccttttc
>BK2SC1_3_2036
actaagtgttcaacacactggttctagtgttggtttggctattttggccttgcacttgaatggtttaagctctattttgggcgctgtaaacatgttggtaactgtcattggtctacgtgctccaggtatgaaattgttgcacattccattgtttgtttgggctattgcctttaccgctgttttggttattttggctgttccagtattggctgccgctttggtaatgttgttgactgatcgtaacattaataccgcttatttctgtgagtctggtgatttgatcttgtatcagcacctgttc
>BK2SC1_3_2799
actaagtgttcaacacactggttctagtgttgatttggctattttggccttgcacttgaatggtttaagctctattttgggcgctgtaaacatgttggtaactgtcattggtctacgtgctccaggtatgaaattgttgcacattccattgtttgtttgggctattgcctttaccgctgttttggttattttggctgttccagtattggctgccgctttggtaatgttgttgactgatcgtaacattaataccgcttatttctgtgagtctggtgatttgatcttgtatcagcacctgtt
>BK2SC1_3_3889
cactaagtgttcaacacactggttctagtgttgatttggctattttggccttgcacttgaatggtttaagctctattttgggcgctgtaaacatgttggtaactgtcattggtctacgtgctccaggtatgaaattgttgcacattccattgtttgtttgggctattgcctttaccgctgttttggttattttggctgttccagtattggctgccgctttggtaatgttgttgactgatcgtaacattaataccgcttatttctgtgagtctggtgatttgatcttgtatcagcacctgttc
>BK2SC1_3_5233
actaagtgttcaacacactggttctagtgttgatttggctattttggccttgcacttgaatggtttaagctctattttgggcgctgtaaacatgttggtaactgtcattggtctacgtgctccaggtatgaaattgttgcacattccattgtttgtttgggctattgcctttaccgctgttttggttattttggctgctccagtattggctgccgctttggtaatgttgttgactgatcgtaacattaataccgcttatttctgtgagtctggtgatttgatcttgtatcagcacctgttc
>BK2SC1_3_5333
actaagtgttcaacacactggttctagtgttgatttggctattttggccttgcacttgaatggtttaagctctattttgggcgctgtaaacatgttggtaactgtcattggtctacgtgctccaggtatgaaattgttgcacattccattgtttttttgggctattgcctttaccgctgttttggttattttggctgttccagtattggctgccgctttggtaatgttgttgactgatcgtaacattaataccgcttatttctgtgagtctggtgatttgatcttgtatcagcacctgttc
>BK2SC1_3_5694
actaagtgttcaacacactggttctagtgttgatttggctattttggccttgcacttgaatggtttaagctctattttgggcgctgtaaacatgttggtaactgtcattggtctacgtgctccaggtatgaaattgttgcacattccattgtttgtttgggctattgcctttaccgctgttttggttattttggctgttccagtattggctgccgctttggtaatgttgttgactgatcgtaacattaataccgcttatttctgtgggtctggtgatttgatcttgtatcagcacctgttc
>BK2SC1_3_6080
actaagtgttcaacacactggttctagtgttgatttggctattttggccttgcacttggatggtttaagctctattttgggcgctgtaaacatgttggtaactgtcattggtctacgtgctccaggtatgaaattgttgcacattccattgtttgtttgggctattgcctttaccgctgttttggttattttggctgttccagtattggctgccgctttggtaatgttgttgactgatcgtaacattaataccgcttatttctgtgagtctggtgatttgatcttgtatcagcacctgttc
>BK2SC1_3_6175
attaagtgttcaacacagtggagcttctgtagatttagctattttaagtttacacttaaatggtttaagttctattttaggttctattaacatgttagttactattgctggtatgcgcgctgctggtgtgaaattatctcaaattccattatttgtatggtctattgcttttactgctgtattagtaattttagctgttccagtattagctgctgctttagttatgttattaactgatcgtaacttaaacactgcttatttctgtgagtctggtgatttaattttatatcaacaccttttc
>BK2SC1_5_92
ttaagcatccaacattcaggtgcttctgtcgatttagccattttaagtttacatttaaatggtttaagttctattttaggtagtattaacttattagtgactatttcaggtatgcgtgctgctggtatgaaattaactaatattcctttatttgtatggtctatcatttttaccgctattttagttgtattatccgtaccagtattagctgctgctttagtaatgttattaaccgatcgtaacttaaatacagcttatttttgtgaaagcggtgatttaattttatatcagcacctcttc
>BK2SC1_5_179
cttaagcatccaacattcaggtgcttctgtcgatttagccattttaagtttacatttaaatggtttaagttctattttaggtagtattaacttattagtgactatttcaggtatgcgtgctgctggtatgaaattaactaatattcctttatttgtatggtctatcatttttaccgctattttagttgtattatccgtaccagtattagctgctgctttagtaatgttattaaccgatcgtaacttaaatacagcttatttttgtgaaagcggtgatttaattttatatcagcacctcttc
>BK2SC1_5_198
attaagtattcaatctaccggagcttccgttgatctagcaattttaagcttacatttaaatggtttaagttctattttaggtagtataaatattttagtaacaatagccggtatgcgtgcagtaggtatgaaattatctcaaatgcctttatttgtctggtcaatagcatttacagctatcttagtaatattagcagtgcctgttttagcagctgctttagttatgttattaacagatcgtaatttaaatactgcttatttctgcgaaagtggtgatcttatattatatcaacaccttttt
>BK2SC1_5_323
actaagtgttcaacacactggttctagtgttgatttggctattttggccttgcacttgaatggtttaagctctattttgggcgctgtaaacatgttggtaactgtcattggtctacgtgctccaggtatgaaattgttgcacattccattgtttgtttgggctattgcctttaccgctgttttggttattttggctgttccagtattggctgccgctttggtaatgttgttgactgatcgtaacattaataccgcttatttctgtgagtctggtgatttgatcttgtatcagcacctgttc
>BK2SC1_5_434
tcttgctggaattgcaagtcactctggtccttcggttgaccttgcaatttttagtttacatctcgcaggtgcaagtagtattatgggttcgatcaactttattactactgtgtttaatatgagagctcctggtatgagtatgcacagattaccattattcgtatggagcgtcttcattactgcgtttttattaattttatcattaccagtgctagctggtggtattacaatgttgttaactgatagaaacttcaatacaacattcttcgatcctgcaggtggtggagatcctattctttaccaacatttattc
>BK3BA1_1_226
cttaagcatccaacattcaggtgcttctgtcgatttagccattttaagtttacatttaaatggtttaagttctattttaggtagtattaacttattagtgactatttcaggtatgcgtgctgctggtatgaaattaactaatattcctttatttgtatggtctatcatttttaccgctattttagttgtattatccgtaccagtattagctgctgctttagtaatgttattaaccgatcgtaacttaaatacagcttatttttgtgaaagcggtgatttaattttatatcagcacctcttc
>BK3BA1_1_286
tttaagtaatattgcttttcattcaggaccatctgttgatttagcaatttttagtttacatcttgctggggtgtcttctattttaggtactgttaattttattactacaatttttaatatgcgagctcctggtttatatatgcatagattacctttatttgtatggtctgttttagttacagcttttttgttaattttatcgttacctgtttttgcgggtgctattacaatgttgttaactgatcgaaattttaatacagctttttatgatccagcaggaggtggtgatcctattttatatcaacatttattt
>BK3BA1_1_506
attaagtgttcaacacagtggagcttctgtagatttagctattttaagtttacacttaaatggtttaagttctattttaggttctattaacatgttagttactattgctggtatgcgcgctgctggtatgaaattatctcaaattccattatttgtatggtctattgcttttactgctgtattagtaattttagctgttccagtattagctgctgctttagttatgttattaactgatcgtaacttaaacactgcttatttctgtgagtctggtgatttaattttatatcaacaccttttc
>BK3BA1_1_2915
attaagcgtacagcatagtggtagcagtgtagatttagctattttaagtttacacttaaatggtttaagttctatcttaggtgctattaatatgttagtaactgtattcggtttacgtgctccaggtatgaagctattacacatcccattatttgtatgggccattgtatttactgctatcttagtagtattagctgtaccagtattagctgccgctttagtaatgttattaactgatcgtaacctaaatactgcttacttctgtgagagcggtgatttaattctatatcagcacttattc
>BK3BA1_1_2934
attaagtgttcaacacagtggagcttctgtagatttagctattttaagtttacacttaaatggtttaagttctattttaggttctattaacatgttagttactattgctggtatgcgcgctgctggtatgaaattatctcaaattccattatttgtatggtctattgcttttactgctgtattagtaattttagctgttccagtattagctgctgctttagttatgttattaactgatcgtaacttaaacactgcttatttctgtgagtctggtgatttaattttatatcaacacctttt
>BK3BA1_1_3799
tttaagtaatattgcctttcattcaggaccatctgttgatttagcaatttttagtttacatcttgctggggtgtcttctattttaggtactgttaattttattactacaatttttaatatgcgagctcctggtttatatatgcatagattacctttatttgtatggtctgttttagttacagcttttttgttaattttatcgttacctgtttttgcgggtgctattacaatgttgttaactgatcgaaattttaatacagctttttatgatccagcaggaggtggtgatcctattttatatcaacatttattt
>BK3BA1_1_4092
attaagtgttcaacacagtggagcctctgtagatttagctattttaagtttacacttaaatggtttaagttctattttaggttctattaacatgttagttactattgctggtatgcgcgctgctggtatgaaattatctcaaattccattatttgtatggtctattgcttttactgctgtattagtaattttagctgttccagtattagctgctgctttagttatgttattaactgatcgtaacttaaacactgcttatttctgtgagtctggtgatttaattttatatcaacaccttttc
>BK3BA1_2_104
ttaagcatccaacattcaggtgcttctgtcgatttagccattttaagtttacatttaaatggtttaagttctattttaggtagtattaacttattagtgactatttcaggtatgcgtgctgctggtatgaaattaactaatattcctttatttgtatggtctatcatttttaccgctattttagttgtattatccgtaccagtattagctgctgctttagtaatgttattaaccgatcgtaacttaaatacagcttatttttgtgaaagcggtgatttaattttatatcagcacctcttc
>BK3BA1_2_257
attaagtattcaatctaccggagcttccgttgatctagcaattttaagcttacatttaaatggtttaagttctattttaggtagtataaatattttagtaacaatagccggtatgcgtgcagtaggtatgaaattatctcaaatgcctttatttgtctggtcaatagcatttacagctatcttagtaatattagcagtgcctgttttagcagctgctttagttatgttattaacagatcgtaatttaaatactgcttatttctgcgaaagtggtgatcttatattatatcaacaccttttt
>BK3BA1_2_292
tttaagtaatattgcttttcattcaggaccatctgttgatttagcaatttttagtttacatcttgctggggtgtcttctattttaggtactgttaattttattactacaatttttaatatgcgagctcctggtttatatatgcatagattacctttatttgtatggtctgttttagttacagcttttttgttaattttatcgttacctgtttttgcgggtgctattacaatgttgttaactgatcgaaattttaatacagctttttatgatccagcaggaggtggtgatcctattttatatcaacatttattt
>BK3BA1_2_533
attaagtgttcaacacagtggagcttctgtagatttagctattttaagtttacacttaaatggtttaagttctattttaggttctattaacatgttagttactattgctggtatgcgcgctgctggtatgaaattatctcaaattccattatttgtatggtctattgcttttactgctgtattagtaattttagctgttccagtattagctgctgctttagttatgttattaactgatcgtaacttaaacactgcttatttctgtgagtctggtgatttaattttatatcaacaccttttc
>BK3BA1_2_929
tttaagtaatattgcttttcattcaggaccatctgttgatttagcaatttttagtttacatcttgctggggtgtcttctattttaggtactgttaattttattactacaatttttaatatgcgagctcctggtttatatatgcatagattacctttatttgtatggtctgttttagttacagcttttttgttaattttatcgttacctgtttttgcgggtgctattacaatgttgttaactgatcgaaattttaatacagctttttatgatccagcaggaggtggtgatcctattttatatcaacatttatt
>BK3BA1_2_1925
attaagtattcaatctaccggagcttccgttgatctagcaattttaagcttacatttaaatggtttaagttctattttaggtagtataaatattttagtaacaatagccggtatgcgtgcagtaggtatgaaattatctcaaatgcctttatttgtctggtcaatagcatttacagctatcttagtaatattagcagtgcctgttttagcagctgctttagttatgttattaacagatcgtaatttaaatactgcttatttctgcgaaagtggtgatcttatattatatcaacacctttt
>BK3BA1_2_2290
attaagtgttcaacacagtggagcttctgtagatttagctattttaattttacacttaaatggtttaagttctattttaggttctattaacatgttagttactattgctggtatgcgcgctgctggtatgaaattatctcaaattccattatttgtatggtctattgcttttactgctgtattagtaattttagctgttccagtattagctgctgctttagttatgttattaactgatcgtaacttaaacactgcttatttctgtgagtctggtgatttaattttatatcaacaccttttc
>BK3BA1_2_2997
attaagcgtacagcatagtggtagcagtgtagatttagctattttaagtttacacttaaatggtttaagttctatcttaggtgctattaatatgttagtaactgtattcggtttacgtgctccaggtatgaagctattacacatcccattatttgtatgggccattgtatttactgctatcttagtagtattagctgtaccagtattagctgccgctttagtaatgttattaactgatcgtaacctaaatactgcttacttctgtgagagcggtgatttaattctatatcagcacttattc
>BK3BA1_2_3024
attaagtgttcaacacagtggagcttctgtagatttagctattttaagtttacacttaaatggtttaagttctattttaggttctattaacatgttagttactattgctggtatgcgcgctgctggtatgaaattatctcaaattccattatttgtatggtctattgcttttactgctgtattagtaattttagctgttccagtattagctgctgctttagttatgttattaactgatcgtaacttaaacactgcttatttctgtgagtctggtgatttaattttatatcaacacctttt
>BK3BA1_2_3107
tttaagtaatattgcttttcattcaggaccatctgttgatttagcaatttttagtttacatcttgctggggtgtcttctattttaggtactgttaattttattactacaatttttaatatgcgagctcctggtttatatatgcatagattacctttatttgtatggtctgttttagttacagcttttttgttaattttatcgttacctgtttttgcgggtgctattacaatgttgttaactgatcgaaattttaatacagctttttatgatccagcaggaggtggtgatcctattttatatcaacatttgttt
>BK3BA1_3_110
ttaagcatccaacattcaggtgcttctgtcgatttagccattttaagtttacatttaaatggtttaagttctattttaggtagtattaacttattagtgactatttcaggtatgcgtgctgctggtatgaaattaactaatattcctttatttgtatggtctatcatttttaccgctattttagttgtattatccgtaccagtattagctgctgctttagtaatgttattaaccgatcgtaacttaaatacagcttatttttgtgaaagcggtgatttaattttatatcagcacctcttc
>BK3BA1_3_242
cttaagcatccaacattcaggtgcttctgtcgatttagccattttaagtttacatttaaatggtttaagttctattttaggtagtattaacttattagtgactatttcaggtatgcgtgctgctggtatgaaattaactaatattcctttatttgtatggtctatcatttttaccgctattttagttgtattatccgtaccagtattagctgctgctttagtaatgttattaaccgatcgtaacttaaatacagcttatttttgtgaaagcggtgatttaattttatatcagcacctcttc
>BK3BA1_3_270
attaagtattcaatctaccggagcttccgttgatctagcaattttaagcttacatttaaatggtttaagttctattttaggtagtataaatattttagtaacaatagccggtatgcgtgcagtaggtatgaaattatctcaaatgcctttatttgtctggtcaatagcatttacagctatcttagtaatattagcagtgcctgttttagcagctgctttagttatgttattaacagatcgtaatttaaatactgcttatttctgcgaaagtggtgatcttatattatatcaacaccttttt
>BK3BA1_3_308
tttaagtaatattgcttttcattcaggaccatctgttgatttagcaatttttagtttacatcttgctggggtgtcttctattttaggtactgttaattttattactacaatttttaatatgcgagctcctggtttatatatgcatagattacctttatttgtatggtctgttttagttacagcttttttgttaattttatcgttacctgtttttgcgggtgctattacaatgttgttaactgatcgaaattttaatacagctttttatgatccagcaggaggtggtgatcctattttatatcaacatttattt
>BK3BA1_3_491
tttaagtaatattacaagtcactctggaggtgctgtagatttagctattttcagtctccatttaagtggtattagctctatcttaggagcaattaattttattactactatcttaaatatgagaggacctgggatgactatgcatcgacttcctctttttgtatgggcggttttaattactgctgttcttttattattatctcttcctgtacttgctggtggtatcactatgttattaaccgatcgaaatttaaatactagtttttttgatcctgcaggtggaggtgatccaattctttttcaacaccttttt
>BK3BA1_3_2092
attaagtattcaatctaccggagcttccgttgatctagcaattttaagcttacatttaaatggtttaagttctattttaggtagtataaatattttagtaacaatagccggtatgcgtgcagtaggtatgaaattatctcaaatgcctttatttgtctggtcaatagcatttacagctatcttagtaatattagcagtgcctgttttagcagctgctttagttatgttattaacagatcgtaatttaaatactgcttatttctgcgaaagtggtgatcttatattatatcaacacctttt
>BK3BA1_3_2540
attatctattcaacacagtggcgctgctgtagacttagccattttaagcttacacttaaacggattatcatctatcttaggtagtattaacttattagtaacagtagcaggtatgcgcgctgcaggtatgaaggccaaccaaattccattattcgtatggtctatcgtatttactgcaatcttagtagtactagctgtgcctgtattagctgctgctctagtaatgctattaactgaccgtaacttaaacactgcttacttctgtgagtcaggagacttagtcttatatcaacaccttttc
>BK3BA1_3_3166
attaagtattcaatctaccggagcttccgttgatctagcaattttaatcttacatttaaatggtttaagttctattttaggtagtataaatattttagtaacaatagccggtatgcgtgcagtaggtatgaaattatctcaaatgcctttatttgtctggtcaatagcatttacagctatcttagtaatattagcagtgcctgttttagcagctgctttagttatgttattaacagatcgtaatttaaatactgcttatttctgcgaaagtggtgatcttatattatatcaacaccttttt
>BK3BA1_4_105
ttaagcatccaacattcaggtgcttctgtcgatttagccattttaagtttacatttaaatggtttaagttctattttaggtagtattaacttattagtgactatttcaggtatgcgtgctgctggtatgaaattaactaatattcctttatttgtatggtctatcatttttaccgctattttagttgtattatccgtaccagtattagctgctgctttagtaatgttattaaccgatcgtaacttaaatacagcttatttttgtgaaagcggtgatttaattttatatcagcacctcttc
>BK3BA1_4_307
tttaagtaatattgcttttcattcaggaccatctgttgatttagcaatttttagtttacatcttgctggggtgtcttctattttaggtactgttaattttattactacaatttttaatatgcgagctcctggtttatatatgcatagattacctttatttgtatggtctgttttagttacagcttttttgttaattttatcgttacctgtttttgcgggtgctattacaatgttgttaactgatcgaaattttaatacagctttttatgatccagcaggaggtggtgatcctattttatatcaacatttattt
>BK3BA1_4_500
tttaagtaatattacaagtcactctggaggtgctgtagatttagctattttcagtctccatttaagtggtattagctctatcttaggagcaattaattttattactactatcttaaatatgagaggacctgggatgactatgcatcgacttcctctttttgtatgggcggttttaattactgctgttcttttattattatctcttcctgtacttgctggtggtatcactatgttattaaccgatcgaaatttaaatactagtttttttgatcctgcaggtggaggtgatccaattctttttcaacaccttttt
>BK3BA1_4_1109
tttaagtaatattgcttttcattcaggaccatctgttgatttagcaatttttagtttacatcttgctggggtgtcttctattttaggtactgttaattttattactacaatttttaatatgcgagctcctggtttatatatgcatagattacctttatttgtatggtctgttttagttacagcttttttgttaattttatcgttacctgtttttgcgggtgctattacaatgttgttaactgatcgaaattttaatacagctttttatgatccagcaggaggtggtgatcctattttatatcaacatttatt
>BK3BA1_4_1338
tttaagtaatattgcttttcattcaggaccatctgttgatttagcaatttttagtttacatcttgctggggtgtcttctattttaggtactgttaattttattactacaatttttaatatgcgagctcctggtttatatatgcatagattacctttatttgtatggtctgttttagttacagcttttttgttaattttatcgttacctgtttttgcgggtgctattacaatgttgttaactgatcgaaattttaatacagctttttatgatccagcaggaggtggtgatcctattttatatcaacatttattc
>BK3BA1_4_3679
ttaagtaatattgcttttcattcaggaccatctgttgatttagcaatttttagtttacatcttgctggggtgtcttctattttaggtactgttaattttattactacaatttttaatatgcgagctcctggtttatatatgcatagattacctttatttgtatggtctgttttagttacagcttttttgttaattttatcgttacctgtttttgcgggtgctattacaatgttgttaactgatcgaaattttaatacagctttttatgatccagcaggaggtggtgatcctattttatatcaacatttattt
>BK3BA1_4_6069
tttaagtaatattgcttttcattcgggaccatctgttgatttagcaatttttagtttacatcttgctggggtgtcttctattttaggtactgttaattttattactacaatttttaatatgcgagctcctggtttatatatgcatagattacctttatttgtatggtctgttttagttacagcttttttgttaattttatcgttacctgtttttgcgggtgctattacaatgttgttaactgatcgaaattttaatacagctttttatgatccagcaggaggtggtgatcctattttatatcaacatttattt
>BK3BA1_5_102
ttaagcatccaacattcaggtgcttctgtcgatttagccattttaagtttacatttaaatggtttaagttctattttaggtagtattaacttattagtgactatttcaggtatgcgtgctgctggtatgaaattaactaatattcctttatttgtatggtctatcatttttaccgctattttagttgtattatccgtaccagtattagctgctgctttagtaatgttattaaccgatcgtaacttaaatacagcttatttttgtgaaagcggtgatttaattttatatcagcacctcttc
>BK3BA1_5_231
cttaagcatccaacattcaggtgcttctgtcgatttagccattttaagtttacatttaaatggtttaagttctattttaggtagtattaacttattagtgactatttcaggtatgcgtgctgctggtatgaaattaactaatattcctttatttgtatggtctatcatttttaccgctattttagttgtattatccgtaccagtattagctgctgctttagtaatgttattaaccgatcgtaacttaaatacagcttatttttgtgaaagcggtgatttaattttatatcagcacctcttc
>BK3BA1_5_256
attaagtattcaatctaccggagcttccgttgatctagcaattttaagcttacatttaaatggtttaagttctattttaggtagtataaatattttagtaacaatagccggtatgcgtgcagtaggtatgaaattatctcaaatgcctttatttgtctggtcaatagcatttacagctatcttagtaatattagcagtgcctgttttagcagctgctttagttatgttattaacagatcgtaatttaaatactgcttatttctgcgaaagtggtgatcttatattatatcaacaccttttt
>BK3BA1_5_452
tttaagtaatattacaagtcactctggaggtgctgtagatttagctattttcagtctccatttaagtggtattagctctatcttaggagcaattaattttattactactatcttaaatatgagaggacctgggatgactatgcatcgacttcctctttttgtatgggcggttttaattactgctgttcttttattattatctcttcctgtacttgctggtggtatcactatgttattaaccgatcgaaatttaaatactagtttttttgatcctgcaggtggaggtgatccaattctttttcaacaccttttt
>BK3BA1_5_1697
attgagcgtacaacacagtggttctagcgtagatttagccattttaagcttacacttaaacggtttaagctctattctaggtgctgtcaacatgttggttactgtcgctggtttacgtgccccaggtatgaaactactacacattccattgttcgtgtgggctattagtttcactgctgtactagttgtcttagccgtaccagtcttagctgctgccctagtaatgttactaactgatcgtaacctaaatacagcttacttctgtgactctggtgacctaattctatatcaacacttattc
>BK3BA1_5_2052
attaagtattcaatctaccggagcttccgttgatctagcaattttaagcttacatttaaatggtttaagttctattttaggtagtataaatattttagtaacaatagccggtatgcgtgcagtaggtatgaaattatctcaaatgcctttatttgtctggtcaatagcatttacagctatcttagtaatattagcagtgcctgttttagcagctgctttagttatgttattaacagatcgtaatttaaatactgcttatttctgcgaaagtggtgatcttatattatatcaacacctttt
>BK3BA1_5_3593
attgagtattcaatctaccggagcttccgttgatctagcaattttaagcttacatttaaatggtttaagttctattttaggtagtataaatattttagtaacaatagccggtatgcgtgcagtaggtatgaaattatctcaaatgcctttatttgtctggtcaatagcatttacagctatcttagtaatattagcagtgcctgttttagcagctgctttagttatgttattaacagatcgtaatttaaatactgcttatttctgcgaaagtggtgatcttatattatatcaacaccttttt
>BK3BB1_1_105
ttaagcatccaacattcaggtgcttctgtcgatttagccattttaagtttacatttaaatggtttaagttctattttaggtagtattaacttattagtgactatttcaggtatgcgtgctgctggtatgaaattaactaatattcctttatttgtatggtctatcatttttaccgctattttagttgtattatccgtaccagtattagctgctgctttagtaatgttattaaccgatcgtaacttaaatacagcttatttttgtgaaagcggtgatttaattttatatcagcacctcttc
>BK3BB1_1_109
ttaagtattcaacattcaggcgcttcagttgatttagccattttaagcttacatttaaatggtttaagttccattttaggtagcattaacttattagttacagttgccggtatgcgtgccgctggtatgaaattaacacaaatgcctttatttgtttggtctatcgtatttactgctattttagttgtattagctgttccagtattagccgccgctttagtaatgttacttactgaccgtaacttaaatactgcttatttctgcgaaagtggtgatttaatcctttaccaacatcttttc
>BK3BB1_1_246
cttaagcatccaacattcaggtgcttctgtcgatttagccattttaagtttacatttaaatggtttaagttctattttaggtagtattaacttattagtgactatttcaggtatgcgtgctgctggtatgaaattaactaatattcctttatttgtatggtctatcatttttaccgctattttagttgtattatccgtaccagtattagctgctgctttagtaatgttattaaccgatcgtaacttaaatacagcttatttttgtgaaagcggtgatttaattttatatcagcacctcttc
>BK3BB1_1_275
attaagtattcaatctaccggagcttccgttgatctagcaattttaagcttacatttaaatggtttaagttctattttaggtagtataaatattttagtaacaatagccggtatgcgtgcagtaggtatgaaattatctcaaatgcctttatttgtctggtcaatagcatttacagctatcttagtaatattagcagtgcctgttttagcagctgctttagttatgttattaacagatcgtaatttaaatactgcttatttctgcgaaagtggtgatcttatattatatcaacaccttttt
>BK3BB1_1_313
tttaagtaatattgcttttcattcaggaccatctgttgatttagcaatttttagtttacatcttgctggggtgtcttctattttaggtactgttaattttattactacaatttttaatatgcgagctcctggtttatatatgcatagattacctttatttgtatggtctgttttagttacagcttttttgttaattttatcgttacctgtttttgcgggtgctattacaatgttgttaactgatcgaaattttaatacagctttttatgatccagcaggaggtggtgatcctattttatatcaacatttattt
>BK3BB1_1_566
actaagtgttcaacacactggttctagtgttgatttggctattttggccttgcacttgaatggtttaagctctattttgggcgctgtaaacatgttggtaactgtcattggtctacgtgctccaggtatgaaattgttgcacattccattgtttgtttgggctattgcctttaccgctgttttggttattttggctgttccagtattggctgccgctttggtaatgttgttgactgatcgtaacattaataccgcttatttctgtgagtctggtgatttgatcttgtatcagcacctgttc
>BK3BB1_1_638
cttaagtattcaacattcaggcgcttcagttgatttagccattttaagcttacatttaaatggtttaagttccattttaggtagcattaacttattagttacagttgccggtatgcgtgccgctggtatgaaattaacacaaatgcctttatttgtttggtctatcgtatttactgctattttagttgtattagctgttccagtattagccgccgctttagtaatgttacttactgaccgtaacttaaatactgcttatttctgcgaaagtggtgatttaatcctttaccaacatcttttc
>BK3BB1_1_1022
tttaagtaatattgcttttcattcaggaccatctgttgatttagcaatttttagtttacatcttgctggggtgtcttctattttaggtactgttaattttattactacaatttttaatatgcgagctcctggtttatatatgcatagattacctttatttgtatggtctgttttagttacagcttttttgttaattttatcgttacctgtttttgcgggtgctattacaatgttgttaactgatcgaaattttaatacagctttttatgatccagcaggaggtggtgatcctattttatatcaacatttatt
>BK3BB1_1_1381
attaagcgtacaacactctggtactagcgtagacttagctattttaagcttacacttaaatggtttaagttctattttaggtgctattaacatgttagtaactgtattcggtttacgtgctccaggtatgaagttattacatattccattattcgtatgggctattgtattcactgctatcttagtagtattagccgtaccagtattagctgctgctttagtaatgttattaactgatcgtaacttaaacactgcttatttctgtgagagcggtgatttaattctatatcagcacttattc
>BK3BB1_1_3327
attaagcgtacagcatagtggtagcagtgtagatttagctattttaagtttacacttaaatggtttaagttctatcttaggtgctattaatatgttagtaactgtattcggtttacgtgctccaggtatgaagctattacacatcccattatttgtatgggccattgtatttactgctatcttagtagtattagctgtaccagtattagctgccgctttagtaatgttattaactgatcgtaacctaaatactgcttacttctgtgagagcggtgatttaattctatatcagcacttattc
>BK3BB1_1_3588
actaagtgttcaacacactggttctagtgttgatttggctattttggccttgcacttgaatggtttaagctctattttgggcgctgtaaacatgttggtaactgtcattggtctacgtgctccaggtatgaaattgttgcacattccattgtttgtttgggctattgcctttaccgccgttttggttattttggctgttccagtattggctgccgctttggtaatgttgttgactgatcgtaacattaataccgcttatttctgtgagtctggtgatttgatcttgtatcagcacctgttc
>BK3BB1_1_3664
actaagtgttcaacacactggttctagtgttgatttggctattttgtccttgcacttgaatggtttaagctctattttgggcgctgtaaacatgttggtaactgtcattggtctacgtgctccaggtatgaaattgttgcacattccattgtttgtttgggctattgcctttaccgctgttttggttattttggctgttccagtattggctgccgctttggtaatgttgttgactgatcgtaacattaataccgcttatttctgtgagtctggtgatttgatcttgtatcagcacctgttc
>BK3BB1_1_4421
tttaagtaatattgcttttcattcaggaccatctgttgatttagcgatttttagtttacatcttgctggggtgtcttctattttaggtactgttaattttattactacaatttttaatatgcgagctcctggtttatatatgcatagattacctttatttgtatggtctgttttagttacagcttttttgttaattttatcgttacctgtttttgcgggtgctattacaatgttgttaactgatcgaaattttaatacagctttttatgatccagcaggaggtggtgatcctattttatatcaacatttattt
>BK3BB1_2_111
ttaagcatccaacattcaggtgcttctgtcgatttagccattttaagtttacatttaaatggtttaagttctattttaggtagtattaacttattagtgactatttcaggtatgcgtgctgctggtatgaaattaactaatattcctttatttgtatggtctatcatttttaccgctattttagttgtattatccgtaccagtattagctgctgctttagtaatgttattaaccgatcgtaacttaaatacagcttatttttgtgaaagcggtgatttaattttatatcagcacctcttc
>BK3BB1_2_263
cttaagcatccaacattcaggtgcttctgtcgatttagccattttaagtttacatttaaatggtttaagttctattttaggtagtattaacttattagtgactatttcaggtatgcgtgctgctggtatgaaattaactaatattcctttatttgtatggtctatcatttttaccgctattttagttgtattatccgtaccagtattagctgctgctttagtaatgttattaaccgatcgtaacttaaatacagcttatttttgtgaaagcggtgatttaattttatatcagcacctcttc
>BK3BB1_2_339
tttaagtaatattgcttttcattcaggaccatctgttgatttagcaatttttagtttacatcttgctggggtgtcttctattttaggtactgttaattttattactacaatttttaatatgcgagctcctggtttatatatgcatagattacctttatttgtatggtctgttttagttacagcttttttgttaattttatcgttacctgtttttgcgggtgctattacaatgttgttaactgatcgaaattttaatacagctttttatgatccagcaggaggtggtgatcctattttatatcaacatttattt
>BK3BB1_2_554
tttaagtaatattacaagtcactctggaggtgctgtagatttagctattttcagtctccatttaagtggtattagctctatcttaggagcaattaattttattactactatcttaaatatgagaggacctgggatgactatgcatcgacttcctctttttgtatgggcggttttaattactgctgttcttttattattatctcttcctgtacttgctggtggtatcactatgttattaaccgatcgaaatttaaatactagtttttttgatcctgcaggtggaggtgatccaattctttttcaacaccttttt
>BK3BB1_2_616
actaagtgttcaacacactggttctagtgttgatttggctattttggccttgcacttgaatggtttaagctctattttgggcgctgtaaacatgttggtaactgtcattggtctacgtgctccaggtatgaaattgttgcacattccattgtttgtttgggctattgcctttaccgctgttttggttattttggctgttccagtattggctgccgctttggtaatgttgttgactgatcgtaacattaataccgcttatttctgtgagtctggtgatttgatcttgtatcagcacctgttc
>BK3BB1_2_640
attaagtgttcaacacagtggagcttctgtagatttagctattttaagtttacacttaaatggtttaagttctattttaggttctattaacatgttagttactattgctggtatgcgcgctgctggtatgaaattatctcaaattccattatttgtatggtctattgcttttactgctgtattagtaattttagctgttccagtattagctgctgctttagttatgttattaactgatcgtaacttaaacactgcttatttctgtgagtctggtgatttaattttatatcaacaccttttc
>BK3BB1_2_1325
tttaagtaatattgcttttcattcaggaccatctgttgatttagcaatttttagtttacatcttgctggggtgtcttctattttaggtactgttaattttattactacaatttttaatatgcgagctcctggtttatatatgcatagattacctttatttgtatggtctgttttagttacagcttttttgttaattttatcgttacctgtttttgcgggtgctattacaatgttgttaactgatcgaaattttaatacagctttttatgatccagcaggaggtggtgatcctattttatatcaacatttattc
>BK3BB1_2_3693
attaagtattcaatctaccggagcttccgttgatctagcaattttaagcttacatttaaatggtttaagttctattttaggtagtataaatattttagtaacaatagccggtatgcgtgcagtaggtatgaaattatctcaaatgcctttatttgtctggtcaatagcatttacagctatcttagtaatattagcagtgcctgttttagcagctgctttagttatgttattaacagatcgtaatttaaatactgcttatttctgcgaaagtggtgatcttatattatatcaacaccttttc
>BK3BB1_2_4200
cttaagcatccaacattcaggtgcttctgtcgatttagccattttaagtttacatttaaatggtttaagttctattttaggtagtattaacttattagtgactatttcaggtatgcgtgctgctggtatgaaattaactaatattcctttatttgtatggtctatcatttttaccgctattttagttgtattatccgtaccagtattagctgctgctttagtaatgttattaaccgatcgtaacttaaatacagcttatttttgtgaaagcggtgatttaattttatatcagcacctctt
>BK3BB1_2_4339
attaagcgtacagcatagtggtagcagtgtagatttagctattttaagtttacacttaaatggtttaagttctatcttaggtgctattaatatgttagtaactgtattcggtttacgtgctccaggtatgaagctattacacatcccattatttgtatgggccattgtatttactgctatcttagtagtattagctgtaccagtattagctgccgctttagtaatgttattaactgatcgtaacctaaatactgcttacttctgtgagagcggtgatttaattctatatcagcacttattc
>BK3BB1_2_4669
tttaagtaatattacaagtcactctggaggtgctgtagatttagctattttcagtctccatttaagtggtattagctctatcttaggagcaattaattttattactactatcttaaatatgagaggacctgggatgactatgcatcgacttcctctttttgtatgggcggttttaattactgctgttcttttattattatctcttcctgtacttgctggtggtatcactatgttattaaccgatcgaaatttaaatactagtttttttgatcctgcaggtggaggtgatccaattctttttcaacaccttttc
>BK3BB1_2_4953
attagcaggtattgccagtcactctggtggttctgtagatcttgctatctttagtttacatcttgcaggggctagtagtatcatgggttcaattaactttattactacggtttttaatatgagagctcctggtatgagtatgcatcgattacctttatttgtatggagtgtattcattactgcatttttattaattttatcacttccagtgttagctggtggtattacaatgttattaacagatagaaattttaatacaacatttttcgatcctgcaggtggtggagatcctattctttatcaacatctattc
>BK3BB1_3_118
ttaagcatccaacattcaggtgcttctgtcgatttagccattttaagtttacatttaaatggtttaagttctattttaggtagtattaacttattagtgactatttcaggtatgcgtgctgctggtatgaaattaactaatattcctttatttgtatggtctatcatttttaccgctattttagttgtattatccgtaccagtattagctgctgctttagtaatgttattaaccgatcgtaacttaaatacagcttatttttgtgaaagcggtgatttaattttatatcagcacctcttc
>BK3BB1_3_275
cttaagcatccaacattcaggtgcttctgtcgatttagccattttaagtttacatttaaatggtttaagttctattttaggtagtattaacttattagtgactatttcaggtatgcgtgctgctggtatgaaattaactaatattcctttatttgtatggtctatcatttttaccgctattttagttgtattatccgtaccagtattagctgctgctttagtaatgttattaaccgatcgtaacttaaatacagcttatttttgtgaaagcggtgatttaattttatatcagcacctcttc
>BK3BB1_3_595
tttaagtaatattacaagtcactctggaggtgctgtagatttagctattttcagtctccatttaagtggtattagctctatcttaggagcaattaattttattactactatcttaaatatgagaggacctgggatgactatgcatcgacttcctctttttgtatgggcggttttaattactgctgttcttttattattatctcttcctgtacttgctggtggtatcactatgttattaaccgatcgaaatttaaatactagtttttttgatcctgcaggtggaggtgatccaattctttttcaacaccttttt
>BK3BB1_3_679
attaagtgttcaacacagtggagcttctgtagatttagctattttaagtttacacttaaatggtttaagttctattttaggttctattaacatgttagttactattgctggtatgcgcgctgctggtatgaaattatctcaaattccattatttgtatggtctattgcttttactgctgtattagtaattttagctgttccagtattagctgctgctttagttatgttattaactgatcgtaacttaaacactgcttatttctgtgagtctggtgatttaattttatatcaacaccttttc
>BK3BB1_3_839
attaagtattcaatctaccggagcttccgttgatctagcaattttaagcttacatttaaatggtttaagttctattttaggtagtataaatattttagtaacaatagccggtatgcgtgcagtaggtatgaaattatctcaaatgcctttatttgtctggtcaatagcatttacagctatcttagtaatattagcagtacctgttttagcagctgctttagttatgttattaacagatcgtaatttaaatactgcttatttctgcgaaagtggtgatcttatattatatcaacaccttttt
>BK3BB1_3_6040
attaagcgtacagcatagtggtagcagtgtagatttagctattttaagtttacacttaaatggtttaagttctatcttaggtgctattaatatgttagtaactgtattcggtttacgtgctccaggtatgaagctattacacatcccattatttgtatgggccattgtatttactgctatcttagtagtattagctgtaccagtattagctgccgctttagtaatgttattaactgatcgtaacctaaatactgcttacttctgtgagagcggtgatttaattctatatcagcacttattc
>BK3BB1_3_6717
attaagtgttcaacacagtggagcttctgtagatttagctattttaagtttacacttaaatggtttaagttctattttaggttctattaacatgttagttactattgctggtatgcgcgctgctggtatgaaattatctcaaattccattatttgtatggtctattgcttttactgctgtattagtaattttagctgttccagtattagctgctgctttagttatgttattaactgatcgtaacttaaacactgcttatttctgtgagtctggtgatttaattttatatcaacaccttttt
>BK3BB1_4_110
ttaagtattcaacattcaggcgcttcagttgatttagccattttaagcttacatttaaatggtttaagttccattttaggtagcattaacttattagttacagttgccggtatgcgtgccgctggtatgaaattaacacaaatgcctttatttgtttggtctatcgtatttactgctattttagttgtattagctgttccagtattagccgccgctttagtaatgttacttactgaccgtaacttaaatactgcttatttctgcgaaagtggtgatttaatcctttaccaacatcttttc
>BK3BB1_4_327
tttaagtaatattgcttttcattcaggaccatctgttgatttagcaatttttagtttacatcttgctggggtgtcttctattttaggtactgttaattttattactacaatttttaatatgcgagctcctggtttatatatgcatagattacctttatttgtatggtctgttttagttacagcttttttgttaattttatcgttacctgtttttgcgggtgctattacaatgttgttaactgatcgaaattttaatacagctttttatgatccagcaggaggtggtgatcctattttatatcaacatttattt
>BK3BB1_4_627
attagcaggtattgccagtcactctggtggttctgtagatcttgctatctttagtttacatcttgcaggggctagtagtatcatgggttcaattaactttattactacggtttttaatatgagagctcctggtatgagtatgcatcgattacctttatttgtatggagtgtattcattactgcatttttattaattttatcacttccagtgttagctggtggtattacaatgttattaacagatagaaattttaatacaacatttttcgatcctgcaggtggtggagatcctattctttatcaacatctattt
>BK3BB1_4_666
cttaagtattcaacattcaggcgcttcagttgatttagccattttaagcttacatttaaatggtttaagttccattttaggtagcattaacttattagttacagttgccggtatgcgtgccgctggtatgaaattaacacaaatgcctttatttgtttggtctatcgtatttactgctattttagttgtattagctgttccagtattagccgccgctttagtaatgttacttactgaccgtaacttaaatactgcttatttctgcgaaagtggtgatttaatcctttaccaacatcttttc
>BK3BB1_4_1352
tttaagtaatattgcttttcattcaggaccatctgttgatttagcaatttttagtttacatcttgctggggtgtcttctattttaggtactgttaattttattactacaatttttaatatgcgagctcctggtttatatatgcatagattacctttatttgtatggtctgttttagttacagcttttttgttaattttatcgttacctgtttttgcgggtgctattacaatgttgttaactgatcgaaattttaatacagctttttatgatccagcaggaggtggtgatcctattttatatcaacatttattc
>BK3BB1_4_2843
attgagcgtacaacacagtggttctagcgtagatttagccattttaagcttacacttaaacggtttaagctctattctaggtgctgtcaacatgttggttactgtcgctggtctacgtgccccaggtatgaaactactacacattccattgttcgtgtgggctattagtttcactgctgtactagttgtcttagccgtaccagtcttagctgctgccctagtaatgttactaactgatcgtaacctaaatacagcttacttctgtgactctggtgacctaattctatatcaacacttattc
>BK3BB1_4_4642
attaagcgtacagcatagtggtagcagtgtagatttagctattttaagtttacacttaaatggtttaagttctatcttaggtgctattaatatgttagtaactgtattcggtttacgtgctccaggtatgaagctattacacatcccattatttgtatgggccattgtatttactgctatcttagtagtattagctgtaccagtattagctgccgctttagtaatgttattaactgatcgtaacctaaatactgcttacttctgtgagagcggtgatttaattctatatcagcacttattc
>BK3BB1_4_6539
tttaagtaatattgcttttcattcaggaccatctgttgatttagcgatttttagtttacatcttgctggggtgtcttctattttaggtactgttaattttattactacaatttttaatatgcgagctcctggtttatatatgcatagattacctttatttgtatggtctgttttagttacagcttttttgttaattttatcgttacctgtttttgcgggtgctattacaatgttgttaactgatcgaaattttaatacagctttttatgatccagcaggaggtggtgatcctattttatatcaacatttattt
>BK3BB1_5_111
ttaagcatccaacattcaggtgcttctgtcgatttagccattttaagtttacatttaaatggtttaagttctattttaggtagtattaacttattagtgactatttcaggtatgcgtgctgctggtatgaaattaactaatattcctttatttgtatggtctatcatttttaccgctattttagttgtattatccgtaccagtattagctgctgctttagtaatgttattaaccgatcgtaacttaaatacagcttatttttgtgaaagcggtgatttaattttatatcagcacctcttc
>BK3BB1_5_112
ttaagtattcaacattcaggcgcttcagttgatttagccattttaagcttacatttaaatggtttaagttccattttaggtagcattaacttattagttacagttgccggtatgcgtgccgctggtatgaaattaacacaaatgcctttatttgtttggtctatcgtatttactgctattttagttgtattagctgttccagtattagccgccgctttagtaatgttacttactgaccgtaacttaaatactgcttatttctgcgaaagtggtgatttaatcctttaccaacatcttttc
>BK3BB1_5_258
cttaagcatccaacattcaggtgcttctgtcgatttagccattttaagtttacatttaaatggtttaagttctattttaggtagtattaacttattagtgactatttcaggtatgcgtgctgctggtatgaaattaactaatattcctttatttgtatggtctatcatttttaccgctattttagttgtattatccgtaccagtattagctgctgctttagtaatgttattaaccgatcgtaacttaaatacagcttatttttgtgaaagcggtgatttaattttatatcagcacctcttc
>BK3BB1_5_332
tttaagtaatattgcttttcattcaggaccatctgttgatttagcaatttttagtttacatcttgctggggtgtcttctattttaggtactgttaattttattactacaatttttaatatgcgagctcctggtttatatatgcatagattacctttatttgtatggtctgttttagttacagcttttttgttaattttatcgttacctgtttttgcgggtgctattacaatgttgttaactgatcgaaattttaatacagctttttatgatccagcaggaggtggtgatcctattttatatcaacatttattt
>BK3BB1_5_572
tttaagtaatattacaagtcactctggaggtgctgtagatttagctattttcagtctccatttaagtggtattagctctatcttaggagcaattaattttattactactatcttaaatatgagaggacctgggatgactatgcatcgacttcctctttttgtatgggcggttttaattactgctgttcttttattattatctcttcctgtacttgctggtggtatcactatgttattaaccgatcgaaatttaaatactagtttttttgatcctgcaggtggaggtgatccaattctttttcaacaccttttt
>BK3BB1_5_642
actaagtgttcaacacactggttctagtgttgatttggctattttggccttgcacttgaatggtttaagctctattttgggcgctgtaaacatgttggtaactgtcattggtctacgtgctccaggtatgaaattgttgcacattccattgtttgtttgggctattgcctttaccgctgttttggttattttggctgttccagtattggctgccgctttggtaatgttgttgactgatcgtaacattaataccgcttatttctgtgagtctggtgatttgatcttgtatcagcacctgttc
>BK3BB1_5_666
attaagtgttcaacacagtggagcttctgtagatttagctattttaagtttacacttaaatggtttaagttctattttaggttctattaacatgttagttactattgctggtatgcgcgctgctggtatgaaattatctcaaattccattatttgtatggtctattgcttttactgctgtattagtaattttagctgttccagtattagctgctgctttagttatgttattaactgatcgtaacttaaacactgcttatttctgtgagtctggtgatttaattttatatcaacaccttttc
>BK3BB1_5_740
cttaagtattcaacattcaggcgcttcagttgatttagccattttaagcttacatttaaatggtttaagttccattttaggtagcattaacttattagttacagttgccggtatgcgtgccgctggtatgaaattaacacaaatgcctttatttgtttggtctatcgtatttactgctattttagttgtattagctgttccagtattagccgccgctttagtaatgttacttactgaccgtaacttaaatactgcttatttctgcgaaagtggtgatttaatcctttaccaacatcttttc
>BK3BB1_5_1256
attaagtgttcaacgcagtggagcttctgtagatttagctattttaagtttacacttaaatggtttaagttctattttaggttctattaacatgttagttactattgctggtatgcgcgctgctggtatgaaattatctcaaattccattatttgtatggtctattgcttttactgctgtattagtaattttagctgttccagtattagctgctgctttagttatgttattaactgatcgtaacttaaacactgcttatttctgtgagtctggtgatttaattttatatcaacaccttttc
>BK3BB1_5_2355
actaagtgttcaacacactggttctagtgttggtttggctattttggccttgcacttgaatggtttaagctctattttgggcgctgtaaacatgttggtaactgtcattggtctacgtgctccaggtatgaaattgttgcacattccattgtttgtttgggctattgcctttaccgctgttttggttattttggctgttccagtattggctgccgctttggtaatgttgttgactgatcgtaacattaataccgcttatttctgtgagtctggtgatttgatcttgtatcagcacctgttc
>BK3BB1_5_3208
actaagtgttcaacacactggttctagtgttgatttggctattttggccttgcacttgaatggtttaagctctattttgggcgctgtaaacatgttggtaactgtcattggtctacgtgctccaggtatgaaattgttgcacattccattgtttgtttgggctattgcctttaccgctgttttggttattttggctgttccagtattggctgccgctttggtaatgttgttgactgatcgtaacattaataccgcttatttctgtgagtctggtgatttgatcttgtatcagcacctgtt
>BK3BB1_5_4753
actaagtgttcaacacactggttctagtgttgatttggctattttggccttgcacttgaatggtttaagctctattttgggcgctgtaaacatgttggtaactgtcattggtctacgtgctccaggtatgaaattgttgcacattccattgtttgtttgggctattgcctttaccgctgttttggttattttggctgttccagtattggctgccgctttggtaatgctgttgactgatcgtaacattaataccgcttatttctgtgagtctggtgatttgatcttgtatcagcacctgttc
>BK3BB1_5_4931
ctaagtgttcaacacactggttctagtgttgatttggctattttggccttgcacttgaatggtttaagctctattttgggcgctgtaaacatgttggtaactgtcattggtctacgtgctccaggtatgaaattgttgcacattccattgtttgtttgggctattgcctttaccgctgttttggttattttggctgttccagtattggctgccgctttggtaatgttgttgactgatcgtaacattaataccgcttatttctgtgagtctggtgatttgatcttgtatcagcacctgttc
>BK3BB1_5_5130
cttaagcatccaacattcaggtgcttctgtcgatttagccattttaagtttacatttaaatggtttaagttctattttaggtagtattaacttattagtgactatttcaggtatgcgtgctgctggtatgaaattaactaatattcctttatttgtatggtctatcatttttaccgctattttagttgtattatccgtaccagtattagctgctgctttagtaatgttattaaccgatcgtaacttaaatacagcttatttttgtgaaagcggtgatttaattttatatcagcacctctt
>BK3BB1_5_5850
attaagtgttcaacacagtggagcttctgtagatttagctattttaagtttacacttaaatggtttaagttctattttaggttctattaacatgttagttactattgctggtatgcgcgctgctggtatgaaattatctcaaattccattatttgtatggtctattgcttttactgctgtattagtaattttagctgttccagtattagctgctgctttagttatgttattaactgatcgtaacttaaacactgcttatttctgtgagtctggtgatttaattttatatcaacaccttttt
>BK3BB1_5_5884
tttaagcatccaacattcaggtgcttctgtcgatttagccattttaagtttacatttaaatggtttaagttctattttaggtagtattaacttattagtgactatttcaggtatgcgtgctgctggtatgaaattaactaatattcctttatttgtatggtctatcatttttaccgctattttagttgtattatccgtaccagtattagctgctgctttagtaatgttattaaccgatcgtaacttaaatacagcttatttttgtgaaagcggtgatttaattttatatcagcacctcttc
>BK3BB1_5_8074
tttaagtgttcaacacagtggagcttctgtagatttagctattttaagtttacacttaaatggtttaagttctattttaggttctattaacatgttagttactattgctggtatgcgcgctgctggtatgaaattatctcaaattccattatttgtatggtctattgcttttactgctgtattagtaattttagctgttccagtattagctgctgctttagttatgttattaactgatcgtaacttaaacactgcttatttctgtgagtctggtgatttaattttatatcaacaccttttc
>BK3BC1_1_110
ttaagcatccaacattcaggtgcttctgtcgatttagccattttaagtttacatttaaatggtttaagttctattttaggtagtattaacttattagtgactatttcaggtatgcgtgctgctggtatgaaattaactaatattcctttatttgtatggtctatcatttttaccgctattttagttgtattatccgtaccagtattagctgctgctttagtaatgttattaaccgatcgtaacttaaatacagcttatttttgtgaaagcggtgatttaattttatatcagcacctcttc
>BK3BC1_1_264
cttaagcatccaacattcaggtgcttctgtcgatttagccattttaagtttacatttaaatggtttaagttctattttaggtagtattaacttattagtgactatttcaggtatgcgtgctgctggtatgaaattaactaatattcctttatttgtatggtctatcatttttaccgctattttagttgtattatccgtaccagtattagctgctgctttagtaatgttattaaccgatcgtaacttaaatacagcttatttttgtgaaagcggtgatttaattttatatcagcacctcttc
>BK3BC1_1_298
attaagtattcaatctaccggagcttccgttgatctagcaattttaagcttacatttaaatggtttaagttctattttaggtagtataaatattttagtaacaatagccggtatgcgtgcagtaggtatgaaattatctcaaatgcctttatttgtctggtcaatagcatttacagctatcttagtaatattagcagtgcctgttttagcagctgctttagttatgttattaacagatcgtaatttaaatactgcttatttctgcgaaagtggtgatcttatattatatcaacaccttttt
>BK3BC1_1_560
tttaagtaatattacaagtcactctggaggtgctgtagatttagctattttcagtctccatttaagtggtattagctctatcttaggagcaattaattttattactactatcttaaatatgagaggacctgggatgactatgcatcgacttcctctttttgtatgggcggttttaattactgctgttcttttattattatctcttcctgtacttgctggtggtatcactatgttattaaccgatcgaaatttaaatactagtttttttgatcctgcaggtggaggtgatccaattctttttcaacaccttttt
>BK3BC1_1_631
actaagtgttcaacacactggttctagtgttgatttggctattttggccttgcacttgaatggtttaagctctattttgggcgctgtaaacatgttggtaactgtcattggtctacgtgctccaggtatgaaattgttgcacattccattgtttgtttgggctattgcctttaccgctgttttggttattttggctgttccagtattggctgccgctttggtaatgttgttgactgatcgtaacattaataccgcttatttctgtgagtctggtgatttgatcttgtatcagcacctgttc
>BK3BC1_1_654
attaagtgttcaacacagtggagcttctgtagatttagctattttaagtttacacttaaatggtttaagttctattttaggttctattaacatgttagttactattgctggtatgcgcgctgctggtatgaaattatctcaaattccattatttgtatggtctattgcttttactgctgtattagtaattttagctgttccagtattagctgctgctttagttatgttattaactgatcgtaacttaaacactgcttatttctgtgagtctggtgatttaattttatatcaacaccttttc
>BK3BC1_1_808
attaagtattcaatctaccggagcttccgttgatctagcaattttaagcttacatttaaatggtttaagttctattttaggtagtataaatattttagtaacaatagccggtatgcgtgcagtaggtatgaaattatctcaaatgcctttatttgtctggtcaatagcatttacagctatcttagtaatattagcagtacctgttttagcagctgctttagttatgttattaacagatcgtaatttaaatactgcttatttctgcgaaagtggtgatcttatattatatcaacaccttttt
>BK3BC1_1_848
tttaagtaatattacaagtcactctggaggtgctgtagatttagctattttcagtctccatttaagtggtattagctctatcttaggagcaattaattttattactactatcttaaatatgagaggacctgggatgactatgcatcgacttcctctttttgtatgggcggttttaattactgctgttcttttattattatctcttcctgtacttgctggtggtatcactatgttattaaccgatcgaaatttaaatactagtttttttgatcctgcaggtggaggtgatccaattctttttcaacacctttt
>BK3BC1_1_1848
attaagcgtacaacactctggtactagcgtagacttagctattttaagcttacacttaaatggtttaagttctattttaggtgctattaacatgttagtaactgtattcggtttacgtgctccaggtatgaagttattacatattccattattcgtatgggctattgtattcactgctatcttagtagtattagccgtaccagtattagctgctgctttagtaatgttattaactgatcgtaacttaaacactgcttatttctgtgagagcggtgatttaattctatatcagcacttattc
>BK3BC1_1_2474
attgagcgtacaacacagtggttctagcgtagatttagccattttaagcttacacttaaacggtttaagctctattctaggtgctgtcaacatgttggttactgtcgctggtttacgtgccccaggtatgaaactactacacattccattgttcgtgtgggctattagtttcactgctgtactagttgtcttagccgtaccagtcttagctgctgccctagtaatgttactaactgatcgtaacctaaatacagcttacttctgtgactctggtgacctaattctatatcaacacttattc
>BK3BC1_1_3044
attaagtgttcaacacagtggagcttctgtagatttagctattttaagtttacacttaaatggtttaagttctattttaggttctattaacatgttagttactattgctggtatgcgcgctgctggtatgaaattatctcaaattccattatttgtatggtctattgcttttactgctgtattagtaattttagctgttccagtattagctgctgctttagttatgttattaactgatcgtaacttaaacactgcttatttctgtgagtctggtgatttaatcttatatcaacaccttttc
>BK3BC1_1_3110
attaagtattcaatctaccggagcttccgttgatctagcaattttaagcttacatttaaatggtttaagttctattttaggtagtataaatattttagtaacaatagccggtatgcgtgcagtaggtatgaaattatctcaaatgcctttatttgtctggtcaatagcatttacagctatcttagtaatattagcagtgcctgttttagcagctgctttagttatgttattaacagatcgtaatttaaatactgcttatttctgcgaaagtggtgatcttatattatatcaacacctttt
>BK3BC1_1_3409
actaagtgttcaacacactggttctagtgttgatttggctattttggcctcgcacttgaatggtttaagctctattttgggcgctgtaaacatgttggtaactgtcattggtctacgtgctccaggtatgaaattgttgcacattccattgtttgtttgggctattgcctttaccgctgttttggttattttggctgttccagtattggctgccgctttggtaatgttgttgactgatcgtaacattaataccgcttatttctgtgagtctggtgatttgatcttgtatcagcacctgttc
>BK3BC1_1_3463
actaagtgctcaacacactggttctagtgttgatttggctattttggccttgcacttgaatggtttaagctctattttgggcgctgtaaacatgttggtaactgtcattggtctacgtgctccaggtatgaaattgttgcacattccattgtttgtttgggctattgcctttaccgctgttttggttattttggctgttccagtattggctgccgctttggtaatgttgttgactgatcgtaacattaataccgcttatttctgtgagtctggtgatttgatcttgtatcagcacctgttc
>BK3BC1_1_3757
attaagtgttcaacacagtggagcttctgtagatttagctattttaattttacacttaaatggtttaagttctattttaggttctattaacatgttagttactattgctggtatgcgcgctgctggtatgaaattatctcaaattccattatttgtatggtctattgcttttactgctgtattagtaattttagctgttccagtattagctgctgctttagttatgttattaactgatcgtaacttaaacactgcttatttctgtgagtctggtgatttaattttatatcaacaccttttc
>BK3BC1_1_3944
gttaagtattcaatctaccggagcttccgttgatctagcaattttaagcttacatttaaatggtttaagttctattttaggtagtataaatattttagtaacaatagccggtatgcgtgcagtaggtatgaaattatctcaaatgcctttatttgtctggtcaatagcatttacagctatcttagtaatattagcagtgcctgttttagcagctgctttagttatgttattaacagatcgtaatttaaatactgcttatttctgcgaaagtggtgatcttatattatatcaacaccttttt
>BK3BC1_1_4049
attaagtattcaatctaccggagcttccgttgatctagcaattttaagcttacatttaaatggtttaagttctattttaggtagtataaatattttagtaacaatagccggtatgcgtgcagtaggtatgaaattatctcaaatgcctttatttgtctggtcaatagcatttacagctatcttagtaatattagcagtacctgttttagcagctgctttagttatgttattaacagatcgtaatttaaatactgcttatttctgcgaaagtggtgatcttatattatatcaacacctttt
>BK3BC1_1_4372
cactaagtgttcaacacactggttctagtgttgatttggctattttggccttgcacttgaatggtttaagctctattttgggcgctgtaaacatgttggtaactgtcattggtctacgtgctccaggtatgaaattgttgcacattccattgtttgtttgggctattgcctttaccgctgttttggttattttggctgttccagtattggctgccgctttggtaatgttgttgactgatcgtaacattaataccgcttatttctgtgagtctggtgatttgatcttgtatcagcacctgttc
>BK3BC1_1_4570
actgagtgttcaacacactggttctagtgttgatttggctattttggccttgcacttgaatggtttaagctctattttgggcgctgtaaacatgttggtaactgtcattggtctacgtgctccaggtatgaaattgttgcacattccattgtttgtttgggctattgcctttaccgctgttttggttattttggctgttccagtattggctgccgctttggtaatgttgttgactgatcgtaacattaataccgcttatttctgtgagtctggtgatttgatcttgtatcagcacctgttc
>BK3BC1_1_5078
cttaagcatccaacattcaggtgcttctgtcgatttagccattttaagtttacatttaaatggtttaagttctattttaggtagtattaacttattagtgactatttcaggtatgcgtgctgctggtatgaaattaactaatattcctttatttgtatggtctatcatttttaccgctattttagttgtattatccgtaccagtattagctgctgctttagtaatgttattaaccgatcgtaacttaaatacagcttatttttgtgaaagcggtgatttaattttatatcagcacctctt
>BK3BC1_1_5204
ctaagtgttcaacacagtggttctagtgtagatttggctattttaagtttacacttaaatggtctaagctctatcttaggtgctgtaaacatgttagtaactgttgctggcttacgtgctcctggtctaaaattgctacatatcccattgtttgtatgggctattgcttttactgctgttctagttatcttagctgtaccagtattggctgccgccttggttatgttgctaactgatcgtaacattaacactgcttatttctgtgagtctggtgatttaatcttgtatcaacacttattt
>BK3BC1_1_5927
actaagtgttcaacacactggttctagtgttgatttggctattttggccttgcacttgaatggtttaagctctattttgggcgctgtaaacatgttggtaactgtcattggtctacgtgctccaggtatgaaattgttgcacattccattgtttgtttgggctattgcctttaccgctgttttggttattttggctgctccagtattggctgccgctttggtaatgttgttgactgatcgtaacattaataccgcttatttctgtgagtctggtgatttgatcttgtatcagcacctgttc
>BK3BC1_1_6256
attaagtgttcaacacactggttctagtgttgatttggctattttggccttgcacttgaatggtttaagctctattttgggcgctgtaaacatgttggtaactgtcattggtctacgtgctccaggtatgaaattgttgcacattccattgtttgtttgggctattgcctttaccgctgttttggttattttggctgttccagtattggctgccgctttggtaatgttgttgactgatcgtaacattaataccgcttatttctgtgagtctggtgatttgatcttgtatcagcacctgttc
>BK3BC1_1_6540
actaagtgttcaacacactggttctagtgttgatttggctattttggccttgcacttgaatggtttaagctctattttgggcgctgtaaacatgttggtaactgtcattggtctacgtgctccaggtatgaaattgttgcacattccattgtttgtttgggctattgcccttaccgctgttttggttattttggctgttccagtattggctgccgctttggtaatgttgttgactgatcgtaacattaataccgcttatttctgtgagtctggtgatttgatcttgtatcagcacctgttc
>BK3BC1_1_7101
cctaagtgttcaacacagtggttctagtgtagatttggctattttaagtttacacttaaatggtctaagctctatcttaggtgctgtaaacatgttagtaactgttgctggcttacgtgctcctggtctaaaattgctacatatcccattgtttgtatgggctattgcttttactgctgttctagttatcttagctgtaccagtattggctgccgccttggttatgttgctaactgatcgtaacattaacactgcttatttctgtgagtctggtgatttaatcttgtatcaacacttattt
>BK3BC1_1_7313
ttaagcatccaacattcaggcgcttctgtcgatttagccattttaagtttacatttaaatggtttaagttctattttaggtagtattaacttattagtgactatttcaggtatgcgtgctgctggtatgaaattaactaatattcctttatttgtatggtctatcatttttaccgctattttagttgtattatccgtaccagtattagctgctgctttagtaatgttattaaccgatcgtaacttaaatacagcttatttttgtgaaagcggtgatttaattttatatcagcacctcttc
>BK3BC1_1_7387
attaagtattcaatctaccggagcttccgttgatctagcaattttaagcttacatttaaatggtttaagttctattttaggtagtataaatattttagtaacaatagccggtatgcgtgcagtaggtatgaaattatctcaaatgcctttatttgtctggtcaatagcatttacagctatcttagtaatattagcagtgcctgttttagcagctgctttagttatgttattaacagatcgtaatttaagtactgcttatttctgcgaaagtggtgatcttatattatatcaacaccttttt
>BK3BC1_1_7574
actaagtgttcaacacgctggttctagtgttgatttggctattttggccttgcacttgaatggtttaagctctattttgggcgctgtaaacatgttggtaactgtcattggtctacgtgctccaggtatgaaattgttgcacattccattgtttgtttgggctattgcctttaccgctgttttggttattttggctgttccagtattggctgccgctttggtaatgttgttgactgatcgtaacattaataccgcttatttctgtgagtctggtgatttgatcttgtatcagcacctgttc
>BK3BC1_1_8108
ttaagcatccaacattcaggtgcttctgtcgatttagccattttaagtttacatttaaatggtttaagttctattttaggtagtattaacttattagtgactatttcaggtatgcgtgctgctggtatgaaattaactaatattcctttatttgtatggtctatcatttttaccgctattttagttgtattatccgtaccagtattagctgctgctttagtaatgttattaaccgatcgtaacttaaatacagcttatttttgtgaaagcggtgatttaattttatatcggcacctcttc
>BK3BC1_2_109
ttaagcatccaacattcaggtgcttctgtcgatttagccattttaagtttacatttaaatggtttaagttctattttaggtagtattaacttattagtgactatttcaggtatgcgtgctgctggtatgaaattaactaatattcctttatttgtatggtctatcatttttaccgctattttagttgtattatccgtaccagtattagctgctgctttagtaatgttattaaccgatcgtaacttaaatacagcttatttttgtgaaagcggtgatttaattttatatcagcacctcttc
>BK3BC1_2_113
ttaagtattcaacattcaggcgcttcagttgatttagccattttaagcttacatttaaatggtttaagttccattttaggtagcattaacttattagttacagttgccggtatgcgtgccgctggtatgaaattaacacaaatgcctttatttgtttggtctatcgtatttactgctattttagttgtattagctgttccagtattagccgccgctttagtaatgttacttactgaccgtaacttaaatactgcttatttctgcgaaagtggtgatttaatcctttaccaacatcttttc
>BK3BC1_2_267
cttaagcatccaacattcaggtgcttctgtcgatttagccattttaagtttacatttaaatggtttaagttctattttaggtagtattaacttattagtgactatttcaggtatgcgtgctgctggtatgaaattaactaatattcctttatttgtatggtctatcatttttaccgctattttagttgtattatccgtaccagtattagctgctgctttagtaatgttattaaccgatcgtaacttaaatacagcttatttttgtgaaagcggtgatttaattttatatcagcacctcttc
>BK3BC1_2_333
tttaagtaatattgcttttcattcaggaccatctgttgatttagcaatttttagtttacatcttgctggggtgtcttctattttaggtactgttaattttattactacaatttttaatatgcgagctcctggtttatatatgcatagattacctttatttgtatggtctgttttagttacagcttttttgttaattttatcgttacctgtttttgcgggtgctattacaatgttgttaactgatcgaaattttaatacagctttttatgatccagcaggaggtggtgatcctattttatatcaacatttattt
>BK3BC1_2_573
tttaagtaatattacaagtcactctggaggtgctgtagatttagctattttcagtctccatttaagtggtattagctctatcttaggagcaattaattttattactactatcttaaatatgagaggacctgggatgactatgcatcgacttcctctttttgtatgggcggttttaattactgctgttcttttattattatctcttcctgtacttgctggtggtatcactatgttattaaccgatcgaaatttaaatactagtttttttgatcctgcaggtggaggtgatccaattctttttcaacaccttttt
>BK3BC1_2_652
actaagtgttcaacacactggttctagtgttgatttggctattttggccttgcacttgaatggtttaagctctattttgggcgctgtaaacatgttggtaactgtcattggtctacgtgctccaggtatgaaattgttgcacattccattgtttgtttgggctattgcctttaccgctgttttggttattttggctgttccagtattggctgccgctttggtaatgttgttgactgatcgtaacattaataccgcttatttctgtgagtctggtgatttgatcttgtatcagcacctgttc
>BK3BC1_2_688
attagcaggtattgccagtcactctggtggttctgtagatcttgctatctttagtttacatcttgcaggggctagtagtatcatgggttcaattaactttattactacggtttttaatatgagagctcctggtatgagtatgcatcgattacctttatttgtatggagtgtattcattactgcatttttattaattttatcacttccagtgttagctggtggtattacaatgttattaacagatagaaattttaatacaacatttttcgatcctgcaggtggtggagatcctattctttatcaacatctattt
>BK3BC1_2_742
cttaagtattcaacattcaggcgcttcagttgatttagccattttaagcttacatttaaatggtttaagttccattttaggtagcattaacttattagttacagttgccggtatgcgtgccgctggtatgaaattaacacaaatgcctttatttgtttggtctatcgtatttactgctattttagttgtattagctgttccagtattagccgccgctttagtaatgttacttactgaccgtaacttaaatactgcttatttctgcgaaagtggtgatttaatcctttaccaacatcttttc
>BK3BC1_2_849
tttaagtaatattacaagtcactctggaggtgctgtagatttagctattttcagtctccatttaagtggtattagctctatcttaggagcaattaattttattactactatcttaaatatgagaggacctgggatgactatgcatcgacttcctctttttgtatgggcggttttaattactgctgttcttttattattatctcttcctgtacttgctggtggtatcactatgttattaaccgatcgaaatttaaatactagtttttttgatcctgcaggtggaggtgatccaattctttttcaacacctttt
>BK3BC1_2_1267
tttaagtaatattgcttttcattcaggaccatctgttgatttagcaatttttagtttacatcttgctggggtgtcttctattttaggtactgttaattttattactacaatttttaatatgcgagctcctggtttatatatgcatagattacctttatttgtatggtctgttttagttacagcttttttgttaattttatcgttacctgtttttgcgggtgctattacaatgttgttaactgatcgaaattttaatacagctttttatgatccagcaggaggtggtgatcctattttatatcaacatttatt
>BK3BC1_2_4324
ttaagtaatattgcttttcattcaggaccatctgttgatttagcaatttttagtttacatcttgctggggtgtcttctattttaggtactgttaattttattactacaatttttaatatgcgagctcctggtttatatatgcatagattacctttatttgtatggtctgttttagttacagcttttttgttaattttatcgttacctgtttttgcgggtgctattacaatgttgttaactgatcgaaattttaatacagctttttatgatccagcaggaggtggtgatcctattttatatcaacatttattt
>BK3BC1_2_4801
ctaagtgttcaacacactggttctagtgttgatttggctattttggccttgcacttgaatggtttaagctctattttgggcgctgtaaacatgttggtaactgtcattggtctacgtgctccaggtatgaaattgttgcacattccattgtttgtttgggctattgcctttaccgctgttttggttattttggctgttccagtattggctgccgctttggtaatgttgttgactgatcgtaacattaataccgcttatttctgtgagtctggtgatttgatcttgtatcagcacctgttc
>BK3BC1_2_6125
tttaagtagtattgcttttcattcaggaccatctgttgatttagcaatttttagtttacatcttgctggggtgtcttctattttaggtactgttaattttattactacaatttttaatatgcgagctcctggtttatatatgcatagattacctttatttgtatggtctgttttagttacagcttttttgttaattttatcgttacctgtttttgcgggtgctattacaatgttgttaactgatcgaaattttaatacagctttttatgatccagcaggaggtggtgatcctattttatatcaacatttattt
>BK3BC1_2_6137
tttaagtaatattgcttttcattcaggaccatctgttgatttagcaatttttagtttacatcttgctggggtgtcttctattttaggtactgttaattttattactacaatttttaatatgcgagctcctggtttatatatgcatagattacctttatttgtatggtccgttttagttacagcttttttgttaattttatcgttacctgtttttgcgggtgctattacaatgttgttaactgatcgaaattttaatacagctttttatgatccagcaggaggtggtgatcctattttatatcaacatttattt
>BK3BC1_2_6268
actaagtgttcaacacactggttctagtgttgatttggctattttggccttgcacttgaatggtttaagctctattttgggcgctgtaaacatgttggtaactgtcattggtctacgtgctccaggtatgaaattgttgcacattccattgtttgtttgggctattgcccttaccgctgttttggttattttggctgttccagtattggctgccgctttggtaatgttgttgactgatcgtaacattaataccgcttatttctgtgagtctggtgatttgatcttgtatcagcacctgttc
>BK3BC1_2_7347
actaagtgttcaacacactggttctagtgttgacttggctattttggccttgcacttgaatggtttaagctctattttgggcgctgtaaacatgttggtaactgtcattggtctacgtgctccaggtatgaaattgttgcacattccattgtttgtttgggctattgcctttaccgctgttttggttattttggctgttccagtattggctgccgctttggtaatgttgttgactgatcgtaacattaataccgcttatttctgtgagtctggtgatttgatcttgtatcagcacctgttc
>BK3BC1_3_108
ttaagcatccaacattcaggtgcttctgtcgatttagccattttaagtttacatttaaatggtttaagttctattttaggtagtattaacttattagtgactatttcaggtatgcgtgctgctggtatgaaattaactaatattcctttatttgtatggtctatcatttttaccgctattttagttgtattatccgtaccagtattagctgctgctttagtaatgttattaaccgatcgtaacttaaatacagcttatttttgtgaaagcggtgatttaattttatatcagcacctcttc
>BK3BC1_3_244
cttaagcatccaacattcaggtgcttctgtcgatttagccattttaagtttacatttaaatggtttaagttctattttaggtagtattaacttattagtgactatttcaggtatgcgtgctgctggtatgaaattaactaatattcctttatttgtatggtctatcatttttaccgctattttagttgtattatccgtaccagtattagctgctgctttagtaatgttattaaccgatcgtaacttaaatacagcttatttttgtgaaagcggtgatttaattttatatcagcacctcttc
>BK3BC1_3_308
tttaagtaatattgcttttcattcaggaccatctgttgatttagcaatttttagtttacatcttgctggggtgtcttctattttaggtactgttaattttattactacaatttttaatatgcgagctcctggtttatatatgcatagattacctttatttgtatggtctgttttagttacagcttttttgttaattttatcgttacctgtttttgcgggtgctattacaatgttgttaactgatcgaaattttaatacagctttttatgatccagcaggaggtggtgatcctattttatatcaacatttattt
>BK3BC1_3_491
tttaagtaatattacaagtcactctggaggtgctgtagatttagctattttcagtctccatttaagtggtattagctctatcttaggagcaattaattttattactactatcttaaatatgagaggacctgggatgactatgcatcgacttcctctttttgtatgggcggttttaattactgctgttcttttattattatctcttcctgtacttgctggtggtatcactatgttattaaccgatcgaaatttaaatactagtttttttgatcctgcaggtggaggtgatccaattctttttcaacaccttttt
>BK3BC1_3_553
actaagtgttcaacacactggttctagtgttgatttggctattttggccttgcacttgaatggtttaagctctattttgggcgctgtaaacatgttggtaactgtcattggtctacgtgctccaggtatgaaattgttgcacattccattgtttgtttgggctattgcctttaccgctgttttggttattttggctgttccagtattggctgccgctttggtaatgttgttgactgatcgtaacattaataccgcttatttctgtgagtctggtgatttgatcttgtatcagcacctgttc
>BK3BC1_3_570
attaagtgttcaacacagtggagcttctgtagatttagctattttaagtttacacttaaatggtttaagttctattttaggttctattaacatgttagttactattgctggtatgcgcgctgctggtatgaaattatctcaaattccattatttgtatggtctattgcttttactgctgtattagtaattttagctgttccagtattagctgctgctttagttatgttattaactgatcgtaacttaaacactgcttatttctgtgagtctggtgatttaattttatatcaacaccttttc
>BK3BC1_3_587
attagcaggtattgccagtcactctggtggttctgtagatcttgctatctttagtttacatcttgcaggggctagtagtatcatgggttcaattaactttattactacggtttttaatatgagagctcctggtatgagtatgcatcgattacctttatttgtatggagtgtattcattactgcatttttattaattttatcacttccagtgttagctggtggtattacaatgttattaacagatagaaattttaatacaacatttttcgatcctgcaggtggtggagatcctattctttatcaacatctattt
>BK3BC1_3_828
ctttaagtaatattgcttttcattcaggaccatctgttgatttagcaatttttagtttacatcttgctggggtgtcttctattttaggtactgttaattttattactacaatttttaatatgcgagctcctggtttatatatgcatagattacctttatttgtatggtctgttttagttacagcttttttgttaattttatcgttacctgtttttgcgggtgctattacaatgttgttaactgatcgaaattttaatacagctttttatgatccagcaggaggtggtgatcctattttatatcaacatttattt
>BK3BC1_3_886
tttaagtttaattgaatttcattctagtgctagtgttgatatggctatttttagtcttcatgtttctggtttaagtagtttattaggttctattaactttattgtaaccattttttgtataaaaactagaggattgtcttggagagccttacctttatttgtttgaagtgttttattaactgctattttgcttttattagctttacctgtattagctggtggtttaactatgatgttaactgatagacattttaatactagtttttattctgtttatggtggtggtgatcctgttttatatcaacatttattt
>BK3BC1_3_1375
attaagcgtacaacactctggtactagcgtagacttagctattttaagcttacacttaaatggtttaagttctattttaggtgctattaacatgttagtaactgtattcggtttacgtgctccaggtatgaagttattacatattccattattcgtatgggctattgtattcactgctatcttagtagtattagccgtaccagtattagctgctgctttagtaatgttattaactgatcgtaacttaaacactgcttatttctgtgagagcggtgatttaattctatatcagcacttattc
>BK3BC1_3_2242
actaagtgttcaacacactggttctagtgttgatttggctattttggccttgcacttgaatggtttaagctctattttgggcgctgtaaacatgttggtaactgtcattggtctacgtgctccaggtatgaaattgttgcacattccattgtttgtttgggctattgcctttaccgctgttttggttattttggctgttccagtattggctgccgctttggtaatgttgttgactgatcgtaacattaataccgcttatttctgtgagtctggtgatttgatcttgtatcagcacctgtt
>BK3BC1_3_3401
actaagtgttcaacacactggttctagtgttgatttggctattttggccttgcacttgaatggtttaagctctattttgggcgctgtaaacatgtaggtaactgtcattggtctacgtgctccaggtatgaaattgttgcacattccattgtttgtttgggctattgcctttaccgctgttttggttattttggctgttccagtattggctgccgctttggtaatgttgttgactgatcgtaacattaataccgcttatttctgtgagtctggtgatttgatcttgtatcagcacctgttc
>BK3BC1_3_3874
actaagtgttcaacacactggttctagtgttgatttggctattttggccttgcacttgaatggtttaagctctattttgggcgctgtaaacatgttggtaactgccattggtctacgtgctccaggtatgaaattgttgcacattccattgtttgtttgggctattgcctttaccgctgttttggttattttggctgttccagtattggctgccgctttggtaatgttgttgactgatcgtaacattaataccgcttatttctgtgagtctggtgatttgatcttgtatcagcacctgttc
>BK3BC1_3_4246
actaagtgttcaacacactggttctagtgttgatttggctatcttggccttgcacttgaatggtttaagctctattttgggcgctgtaaacatgttggtaactgtcattggtctacgtgctccaggtatgaaattgttgcacattccattgtttgtttgggctattgcctttaccgctgttttggttattttggctgttccagtattggctgccgctttggtaatgttgttgactgatcgtaacattaataccgcttatttctgtgagtctggtgatttgatcttgtatcagcacctgttc
>BK3BC1_3_4522
actaagtgttcaacacactggttctagtgttgatttggctattttggccttgcacttgaatggtttaagctctattttgggcgctgtaaacatgttggtagctgtcattggtctacgtgctccaggtatgaaattgttgcacattccattgtttgtttgggctattgcctttaccgctgttttggttattttggctgttccagtattggctgccgctttggtaatgttgttgactgatcgtaacattaataccgcttatttctgtgagtctggtgatttgatcttgtatcagcacctgttc
>BK3BC1_3_4527
actaagtgttcaacacgctggttctagtgttgatttggctattttggccttgcacttgaatggtttaagctctattttgggcgctgtaaacatgttggtaactgtcattggtctacgtgctccaggtatgaaattgttgcacattccattgtttgtttgggctattgcctttaccgctgttttggttattttggctgttccagtattggctgccgctttggtaatgttgttgactgatcgtaacattaataccgcttatttctgtgagtctggtgatttgatcttgtatcagcacctgttc
>BK3BC1_3_4842
ttaagcatccaacattcaggtgcttctgtcgatttagccattttaagtttacatttaaatggtttaagttctattttaggtagtattaacttattagtgactatttcaggtatgcgtgctgctggtatgaaattaactaatattcctttatttgtatggtctatcatttttaccgctattttagttgtattatccgtaccagtattagctgctgctttagtaatgttattaaccgatcgtaacttaaatacagcttatttttgtgaaagcggtgatttaattttatatcagcacctcttt
>BK3BC1_4_104
ttaagcatccaacattcaggtgcttctgtcgatttagccattttaagtttacatttaaatggtttaagttctattttaggtagtattaacttattagtgactatttcaggtatgcgtgctgctggtatgaaattaactaatattcctttatttgtatggtctatcatttttaccgctattttagttgtattatccgtaccagtattagctgctgctttagtaatgttattaaccgatcgtaacttaaatacagcttatttttgtgaaagcggtgatttaattttatatcagcacctcttc
>BK3BC1_4_217
cttaagcatccaacattcaggtgcttctgtcgatttagccattttaagtttacatttaaatggtttaagttctattttaggtagtattaacttattagtgactatttcaggtatgcgtgctgctggtatgaaattaactaatattcctttatttgtatggtctatcatttttaccgctattttagttgtattatccgtaccagtattagctgctgctttagtaatgttattaaccgatcgtaacttaaatacagcttatttttgtgaaagcggtgatttaattttatatcagcacctcttc
>BK3BC1_4_240
attaagtattcaatctaccggagcttccgttgatctagcaattttaagcttacatttaaatggtttaagttctattttaggtagtataaatattttagtaacaatagccggtatgcgtgcagtaggtatgaaattatctcaaatgcctttatttgtctggtcaatagcatttacagctatcttagtaatattagcagtgcctgttttagcagctgctttagttatgttattaacagatcgtaatttaaatactgcttatttctgcgaaagtggtgatcttatattatatcaacaccttttt
>BK3BC1_4_275
tttaagtaatattgcttttcattcaggaccatctgttgatttagcaatttttagtttacatcttgctggggtgtcttctattttaggtactgttaattttattactacaatttttaatatgcgagctcctggtttatatatgcatagattacctttatttgtatggtctgttttagttacagcttttttgttaattttatcgttacctgtttttgcgggtgctattacaatgttgttaactgatcgaaattttaatacagctttttatgatccagcaggaggtggtgatcctattttatatcaacatttattt
>BK3BC1_4_476
actaagtgttcaacacactggttctagtgttgatttggctattttggccttgcacttgaatggtttaagctctattttgggcgctgtaaacatgttggtaactgtcattggtctacgtgctccaggtatgaaattgttgcacattccattgtttgtttgggctattgcctttaccgctgttttggttattttggctgttccagtattggctgccgctttggtaatgttgttgactgatcgtaacattaataccgcttatttctgtgagtctggtgatttgatcttgtatcagcacctgttc
>BK3BC1_4_493
attaagtgttcaacacagtggagcttctgtagatttagctattttaagtttacacttaaatggtttaagttctattttaggttctattaacatgttagttactattgctggtatgcgcgctgctggtatgaaattatctcaaattccattatttgtatggtctattgcttttactgctgtattagtaattttagctgttccagtattagctgctgctttagttatgttattaactgatcgtaacttaaacactgcttatttctgtgagtctggtgatttaattttatatcaacaccttttc
>BK3BC1_4_861
tttaagtaatattgcttttcattcaggaccatctgttgatttagcaatttttagtttacatcttgctggggtgtcttctattttaggtactgttaattttattactacaatttttaatatgcgagctcctggtttatatatgcatagattacctttatttgtatggtctgttttagttacagcttttttgttaattttatcgttacctgtttttgcgggtgctattacaatgttgttaactgatcgaaattttaatacagctttttatgatccagcaggaggtggtgatcctattttatatcaacatttatt
>BK3BC1_4_1382
actaagtgttcaacacactggttctagtgttgatttggctattttggccttgcacttgaatggtttaagctctattttgggcgctgtaaacatgttggtaactgtcattggtctacgtgctccaggtatgaaattgttgcacattccattgtttgtttgggctattgcctttaccgctgttttggtcattttggctgttccagtattggctgccgctttggtaatgttgttgactgatcgtaacattaataccgcttatttctgtgagtctggtgatttgatcttgtatcagcacctgttc
>BK3BC1_4_1786
actaagtgttcaacacactggttctagtgttgatttggctattttggccttgcacttgaatggtttaagctctattttgggcgctgtaaacatgttggtaactgtcattggtctacgtgctccaggtatgaaattgttgcacattccattgtttgtttgggctattgcctttaccgctgttttggttattttggctgttccagtattggctgccgctttggtaatgttgttgactgatcgtaacattaataccgcttatttctgtgagtctggtgatttgatcttgtatcagcacctgtt
>BK3BC1_4_2132
gctaagtgttcaacacactggttctagtgttgatttggctattttggccttgcacttgaatggtttaagctctattttgggcgctgtaaacatgttggtaactgtcattggtctacgtgctccaggtatgaaattgttgcacattccattgtttgtttgggctattgcctttaccgctgttttggttattttggctgttccagtattggctgccgctttggtaatgttgttgactgatcgtaacattaataccgcttatttctgtgagtctggtgatttgatcttgtatcagcacctgttc
>BK3BC1_5_113
ttaagcatccaacattcaggtgcttctgtcgatttagccattttaagtttacatttaaatggtttaagttctattttaggtagtattaacttattagtgactatttcaggtatgcgtgctgctggtatgaaattaactaatattcctttatttgtatggtctatcatttttaccgctattttagttgtattatccgtaccagtattagctgctgctttagtaatgttattaaccgatcgtaacttaaatacagcttatttttgtgaaagcggtgatttaattttatatcagcacctcttc
>BK3BC1_5_278
cttaagcatccaacattcaggtgcttctgtcgatttagccattttaagtttacatttaaatggtttaagttctattttaggtagtattaacttattagtgactatttcaggtatgcgtgctgctggtatgaaattaactaatattcctttatttgtatggtctatcatttttaccgctattttagttgtattatccgtaccagtattagctgctgctttagtaatgttattaaccgatcgtaacttaaatacagcttatttttgtgaaagcggtgatttaattttatatcagcacctcttc
>BK3BC1_5_314
attaagtattcaatctaccggagcttccgttgatctagcaattttaagcttacatttaaatggtttaagttctattttaggtagtataaatattttagtaacaatagccggtatgcgtgcagtaggtatgaaattatctcaaatgcctttatttgtctggtcaatagcatttacagctatcttagtaatattagcagtgcctgttttagcagctgctttagttatgttattaacagatcgtaatttaaatactgcttatttctgcgaaagtggtgatcttatattatatcaacaccttttt
>BK3BC1_5_357
tttaagtaatattgcttttcattcaggaccatctgttgatttagcaatttttagtttacatcttgctggggtgtcttctattttaggtactgttaattttattactacaatttttaatatgcgagctcctggtttatatatgcatagattacctttatttgtatggtctgttttagttacagcttttttgttaattttatcgttacctgtttttgcgggtgctattacaatgttgttaactgatcgaaattttaatacagctttttatgatccagcaggaggtggtgatcctattttatatcaacatttattt
>BK3BC1_5_608
tttaagtaatattacaagtcactctggaggtgctgtagatttagctattttcagtctccatttaagtggtattagctctatcttaggagcaattaattttattactactatcttaaatatgagaggacctgggatgactatgcatcgacttcctctttttgtatgggcggttttaattactgctgttcttttattattatctcttcctgtacttgctggtggtatcactatgttattaaccgatcgaaatttaaatactagtttttttgatcctgcaggtggaggtgatccaattctttttcaacaccttttt
>BK3BC1_5_688
actaagtgttcaacacactggttctagtgttgatttggctattttggccttgcacttgaatggtttaagctctattttgggcgctgtaaacatgttggtaactgtcattggtctacgtgctccaggtatgaaattgttgcacattccattgtttgtttgggctattgcctttaccgctgttttggttattttggctgttccagtattggctgccgctttggtaatgttgttgactgatcgtaacattaataccgcttatttctgtgagtctggtgatttgatcttgtatcagcacctgttc
>BK3BC1_5_2029
attaagcgtacaacactctggtactagcgtagacttagctattttaagcttacacttaaatggtttaagttctattttaggtgctattaacatgttagtaactgtattcggtttacgtgctccaggtatgaagttattacatattccattattcgtatgggctattgtattcactgctatcttagtagtattagccgtaccagtattagctgctgctttagtaatgttattaactgatcgtaacttaaacactgcttatttctgtgagagcggtgatttaattctatatcagcacttattc
>BK3BC1_5_3673
attaagtattcaatctaccggagcttccgttgatctagcaattttaagcttacatttaaatggtttaagttctattttaggtagtataaatattttagtaacaatagccggtatgcgtgcagtaggtatgaaattatctcaaatgcctttatttgtctggtcaatagcatttacagctatcttagtaatattagcagtgcctgttttagcagctgctttagttatgttattaacagatcgtaatttaaatactgcttatttctgcgaaagtggtgatcttatattatatcaacacctttt
>BK3BC1_5_4869
gctaagtgttcaacacactggttctagtgttgatttggctattttggccttgcacttgaatggtttaagctctattttgggcgctgtaaacatgttggtaactgtcattggtctacgtgctccaggtatgaaattgttgcacattccattgtttgtttgggctattgcctttaccgctgttttggttattttggctgttccagtattggctgccgctttggtaatgttgttgactgatcgtaacattaataccgcttatttctgtgagtctggtgatttgatcttgtatcagcacctgttc
>BK3BC1_5_5029
actaagtgttcaacacactggttctagtgttgatttggctattttggccttgcacttgaatggtttaagctctattttgggcgctgtaaacatgttggtaactgtcattggtctacgtgctccaggtatgaaattgttgcacattccattgtttgtttgggctattgcctttaccgctgttttggttattttggctgttccagtattggctgccgccttggtaatgttgttgactgatcgtaacattaataccgcttatttctgtgagtctggtgatttgatcttgtatcagcacctgttc
>BK3BC1_5_5328
ttaagtaatattgcttttcattcaggaccatctgttgatttagcaatttttagtttacatcttgctggggtgtcttctattttaggtactgttaattttattactacaatttttaatatgcgagctcctggtttatatatgcatagattacctttatttgtatggtctgttttagttacagcttttttgttaattttatcgttacctgtttttgcgggtgctattacaatgttgttaactgatcgaaattttaatacagctttttatgatccagcaggaggtggtgatcctattttatatcaacatttattt
>BK3BC1_5_5603
actgagtgttcaacacactggttctagtgttgatttggctattttggccttgcacttgaatggtttaagctctattttgggcgctgtaaacatgttggtaactgtcattggtctacgtgctccaggtatgaaattgttgcacattccattgtttgtttgggctattgcctttaccgctgttttggttattttggctgttccagtattggctgccgctttggtaatgttgttgactgatcgtaacattaataccgcttatttctgtgagtctggtgatttgatcttgtatcagcacctgttc
>BK3BC1_5_5993
ctaagtgttcaacacactggttctagtgttgatttggctattttggccttgcacttgaatggtttaagctctattttgggcgctgtaaacatgttggtaactgtcattggtctacgtgctccaggtatgaaattgttgcacattccattgtttgtttgggctattgcctttaccgctgttttggttattttggctgttccagtattggctgccgctttggtaatgttgttgactgatcgtaacattaataccgcttatttctgtgagtctggtgatttgatcttgtatcagcacctgttc
>BK3BC1_5_6844
tttaagtaatattgcttttcattcaggaccatctgttgatttagcaatttttagtttacatcttgctggggtgtcttctattttaggtactgttaattttattactacaatttttaatatgcgagctcctggtttatatatgcatagattacctttatttgtatggtctgttttagttacagcttttttgttaattttatcgttacctgtttttgcgggtgctattacaatgttgttaactgatcgaaattttaatacagctttttatgatccagcaggaggtggtgatcctattttatatcaacatttgttt
>BK3BC1_5_7188
actaagtgttcaacacactggttctagtgttgatttggctattttggccttgcacttgaatggtttaagctctattttgggcgctgtaaacatgttggtaactgtcattggtctacgtgctccaggtatgaaattgttgcacattccattgtttgtttgggctattgcctttaccgccgttttggttattttggctgttccagtattggctgccgctttggtaatgttgttgactgatcgtaacattaataccgcttatttctgtgagtctggtgatttgatcttgtatcagcacctgttc
>BK3SA1_1_103
ttaagcatccaacattcaggtgcttctgtcgatttagccattttaagtttacatttaaatggtttaagttctattttaggtagtattaacttattagtgactatttcaggtatgcgtgctgctggtatgaaattaactaatattcctttatttgtatggtctatcatttttaccgctattttagttgtattatccgtaccagtattagctgctgctttagtaatgttattaaccgatcgtaacttaaatacagcttatttttgtgaaagcggtgatttaattttatatcagcacctcttc
>BK3SA1_1_214
cttaagcatccaacattcaggtgcttctgtcgatttagccattttaagtttacatttaaatggtttaagttctattttaggtagtattaacttattagtgactatttcaggtatgcgtgctgctggtatgaaattaactaatattcctttatttgtatggtctatcatttttaccgctattttagttgtattatccgtaccagtattagctgctgctttagtaatgttattaaccgatcgtaacttaaatacagcttatttttgtgaaagcggtgatttaattttatatcagcacctcttc
>BK3SA1_1_233
attaagtattcaatctaccggagcttccgttgatctagcaattttaagcttacatttaaatggtttaagttctattttaggtagtataaatattttagtaacaatagccggtatgcgtgcagtaggtatgaaattatctcaaatgcctttatttgtctggtcaatagcatttacagctatcttagtaatattagcagtgcctgttttagcagctgctttagttatgttattaacagatcgtaatttaaatactgcttatttctgcgaaagtggtgatcttatattatatcaacaccttttt
>BK3SA1_1_263
tttaagtaatattgcttttcattcaggaccatctgttgatttagcaatttttagtttacatcttgctggggtgtcttctattttaggtactgttaattttattactacaatttttaatatgcgagctcctggtttatatatgcatagattacctttatttgtatggtctgttttagttacagcttttttgttaattttatcgttacctgtttttgcgggtgctattacaatgttgttaactgatcgaaattttaatacagctttttatgatccagcaggaggtggtgatcctattttatatcaacatttattt
>BK3SA1_1_404
tttaagtaatattacaagtcactctggaggtgctgtagatttagctattttcagtctccatttaagtggtattagctctatcttaggagcaattaattttattactactatcttaaatatgagaggacctgggatgactatgcatcgacttcctctttttgtatgggcggttttaattactgctgttcttttattattatctcttcctgtacttgctggtggtatcactatgttattaaccgatcgaaatttaaatactagtttttttgatcctgcaggtggaggtgatccaattctttttcaacaccttttt
>BK3SA1_1_442
actaagtgttcaacacactggttctagtgttgatttggctattttggccttgcacttgaatggtttaagctctattttgggcgctgtaaacatgttggtaactgtcattggtctacgtgctccaggtatgaaattgttgcacattccattgtttgtttgggctattgcctttaccgctgttttggttattttggctgttccagtattggctgccgctttggtaatgttgttgactgatcgtaacattaataccgcttatttctgtgagtctggtgatttgatcttgtatcagcacctgttc
>BK3SA1_1_461
attaagtgttcaacacagtggagcttctgtagatttagctattttaagtttacacttaaatggtttaagttctattttaggttctattaacatgttagttactattgctggtatgcgcgctgctggtatgaaattatctcaaattccattatttgtatggtctattgcttttactgctgtattagtaattttagctgttccagtattagctgctgctttagttatgttattaactgatcgtaacttaaacactgcttatttctgtgagtctggtgatttaattttatatcaacaccttttc
>BK3SA1_1_1173
attgagcgtacaacacagtggttctagcgtagatttagccattttaagcttacacttaaacggtttaagctctattctaggtgctgtcaacatgttggttactgtcgctggtttacgtgccccaggtatgaaactactacacattccattgttcgtgtgggctattagtttcactgctgtactagttgtcttagccgtaccagtcttagctgctgccctagtaatgttactaactgatcgtaacctaaatacagcttacttctgtgactctggtgacctaattctatatcaacacttattc
>BK3SA1_1_1676
gctaagtgttcaacacactggttctagtgttgatttggctattttggccttgcacttgaatggtttaagctctattttgggcgctgtaaacatgttggtaactgtcattggtctacgtgctccaggtatgaaattgttgcacattccattgtttgtttgggctattgcctttaccgctgttttggttattttggctgttccagtattggctgccgctttggtaatgttgttgactgatcgtaacattaataccgcttatttctgtgagtctggtgatttgatcttgtatcagcacctgttc
>BK3SA1_1_2023
attaagtgttcaacacagtggagcttctgtagatttagctattttaagtttacacttaaatggtttaagttctattttaggttctattaacatgttagttactattgctggtatgcgcgctgctggtatgaaattatctcaaattccattatttgtatggtctattgcttttactgctgtattagtaattttagctgttccagtattagctgctgctttagttatgttattaactgatcgtaacttaaacactgcttatttctgtgagtctggtgatttaattttatatcaacacctttt
>BK3SA1_1_2061
attatcaattcaacatagtggtgcttctgtagatttagctattttaagtttacacttaaatggtttatcttccattttaggtagtattaacttattagtaacagtagctggtatgcgcgctgctggtatgaaagctaatcaaattccattattcgtatggtctattgtatttaccgctattttagttattttagctgttccagtattagccgctgctttagttatgttattaacagatcgtaacttaaatacagcttatttctgcgagtctggtgatttagtattatatcaacatcttttc
>BK3SA1_1_2723
ttaagcatccaacattcaggtgcttctgtcgatttagccattttaagtttacatttaaatggtttaagttctattttaggtagtattagcttattagtgactatttcaggtatgcgtgctgctggtatgaaattaactaatattcctttatttgtatggtctatcatttttaccgctattttagttgtattatccgtaccagtattagctgctgctttagtaatgttattaaccgatcgtaacttaaatacagcttatttttgtgaaagcggtgatttaattttatatcagcacctcttc
>BK3SA1_2_233
attaagtattcaatctaccggagcttccgttgatctagcaattttaagcttacatttaaatggtttaagttctattttaggtagtataaatattttagtaacaatagccggtatgcgtgcagtaggtatgaaattatctcaaatgcctttatttgtctggtcaatagcatttacagctatcttagtaatattagcagtgcctgttttagcagctgctttagttatgttattaacagatcgtaatttaaatactgcttatttctgcgaaagtggtgatcttatattatatcaacaccttttt
>BK3SA1_2_422
actaagtgttcaacacactggttctagtgttgatttggctattttggccttgcacttgaatggtttaagctctattttgggcgctgtaaacatgttggtaactgtcattggtctacgtgctccaggtatgaaattgttgcacattccattgtttgtttgggctattgcctttaccgctgttttggttattttggctgttccagtattggctgccgctttggtaatgttgttgactgatcgtaacattaataccgcttatttctgtgagtctggtgatttgatcttgtatcagcacctgttc
>BK3SA1_2_953
attagcaggtattgcgagtcactcgggtggttctgttgatcttgcaatttttagtttacatcttgcaggtgctagtagtattataggatctatcaatttaataacaacaattttaaatatgagagctcctggtatgagtatgcatagactccctttattcgtttggagtgttttcattaccgcttttttattaattttatcacttcctgtattagcaggtgggattacaatgttgttaactgatcgaaatttcaatacaacatttttcgaccctgcgggtggtggagatcctattctttaccagcacttattc
>BK3SA1_2_1241
actaagtgttcaacacactggttctagtgttgatttggctattttggccttgcacttgaatggtttaagctctattttgggcgctgtaaacatgttggtaactgtcattggtctacgtgctccaggtatgaaattgttgcacattccattgtttgtttgggctattgcctttaccgctgttttggttattttggctgttccagtattggctgccgctttggtaatgttgttgactgatcgtaacattaataccgcttatttctgtgagtctggtgatttgatcttgtatcagcacccgttc
>BK3SA1_2_1603
gttaagtattcaatctaccggagcttccgttgatctagcaattttaagcttacatttaaatggtttaagttctattttaggtagtataaatattttagtaacaatagccggtatgcgtgcagtaggtatgaaattatctcaaatgcctttatttgtctggtcaatagcatttacagctatcttagtaatattagcagtgcctgttttagcagctgctttagttatgttattaacagatcgtaatttaaatactgcttatttctgcgaaagtggtgatcttatattatatcaacaccttttt
>BK3SA1_2_1950
attaagcgtacagcatagtggtagcagtgtagatttagctattttaagtttacacttaaatggtttaagttctatcttaggtgctattaatatgttagtaactgtattcggtttacgtgctccaggtatgaagctattacacatcccattatttgtatgggccattgtatttactgctatcttagtagtattagctgtaccagtattagctgccgctttagtaatgttattaactgatcgtaacctaaatactgcttacttctgtgagagcggtgatttaattctatatcagcacttattc
>BK3SA1_2_2457
actaagtgttcaacacactggttctagtgttgatttggctattttggccttgcacttgaatggtttaagctctattttgggcgctgtaaacatgttggtaactgtcattggtctacgtgctccaggtatgaaattgttgcacattccattgtttgtttgggctattgcctttaccgctgttttggttattttggctgttccagtattggccgccgctttggtaatgttgttgactgatcgtaacattaataccgcttatttctgtgagtctggtgatttgatcttgtatcagcacctgttc
>BK3SA1_3_244
attaagtattcaatctaccggagcttccgttgatctagcaattttaagcttacatttaaatggtttaagttctattttaggtagtataaatattttagtaacaatagccggtatgcgtgcagtaggtatgaaattatctcaaatgcctttatttgtctggtcaatagcatttacagctatcttagtaatattagcagtgcctgttttagcagctgctttagttatgttattaacagatcgtaatttaaatactgcttatttctgcgaaagtggtgatcttatattatatcaacaccttttt
>BK3SA1_3_272
tttaagtaatattgcttttcattcaggaccatctgttgatttagcaatttttagtttacatcttgctggggtgtcttctattttaggtactgttaattttattactacaatttttaatatgcgagctcctggtttatatatgcatagattacctttatttgtatggtctgttttagttacagcttttttgttaattttatcgttacctgtttttgcgggtgctattacaatgttgttaactgatcgaaattttaatacagctttttatgatccagcaggaggtggtgatcctattttatatcaacatttattt
>BK3SA1_3_432
tttaagtaatattacaagtcactctggaggtgctgtagatttagctattttcagtctccatttaagtggtattagctctatcttaggagcaattaattttattactactatcttaaatatgagaggacctgggatgactatgcatcgacttcctctttttgtatgggcggttttaattactgctgttcttttattattatctcttcctgtacttgctggtggtatcactatgttattaaccgatcgaaatttaaatactagtttttttgatcctgcaggtggaggtgatccaattctttttcaacaccttttt
>BK3SA1_3_473
actaagtgttcaacacactggttctagtgttgatttggctattttggccttgcacttgaatggtttaagctctattttgggcgctgtaaacatgttggtaactgtcattggtctacgtgctccaggtatgaaattgttgcacattccattgtttgtttgggctattgcctttaccgctgttttggttattttggctgttccagtattggctgccgctttggtaatgttgttgactgatcgtaacattaataccgcttatttctgtgagtctggtgatttgatcttgtatcagcacctgttc
>BK3SA1_3_488
attaagtgttcaacacagtggagcttctgtagatttagctattttaagtttacacttaaatggtttaagttctattttaggttctattaacatgttagttactattgctggtatgcgcgctgctggtatgaaattatctcaaattccattatttgtatggtctattgcttttactgctgtattagtaattttagctgttccagtattagctgctgctttagttatgttattaactgatcgtaacttaaacactgcttatttctgtgagtctggtgatttaattttatatcaacaccttttc
>BK3SA1_3_594
tttaagtaatattacaagtcactctggaggtgctgtagatttagctattttcagtctccatttaagtggtattagctctatcttaggagcaattaattttattactactatcttaaatatgagaggacctgggatgactatgcatcgacttcctctttttgtatgggcggttttaattactgctgttcttttattattatctcttcctgtacttgctggtggtatcactatgttattaaccgatcgaaatttaaatactagtttttttgatcctgcaggtggaggtgatccaattctttttcaacacctttt
>BK3SA1_3_811
tttaagtaatattgcttttcattcaggaccatctgttgatttagcaatttttagtttacatcttgctggggtgtcttctattttaggtactgttaattttattactacaatttttaatatgcgagctcctggtttatatatgcatagattacctttatttgtatggtctgttttagttacagcttttttgttaattttatcgttacctgtttttgcgggtgctattacaatgttgttaactgatcgaaattttaatacagctttttatgatccagcaggaggtggtgatcctattttatatcaacatttatt
>BK3SA1_3_1715
attaagtattcaatctaccggagcttccgttgatctagcaattttaagcttacatttaaatggtttaagttctattttaggtagtataaatattttagtaacaatagccggtatgcgtgcagtaggtatgaaattatctcaaatgcctttatttgtctggtcaatagcatttacagctatcttagtaatattagcagtgcctgttttagcagctgctttagttatgttattaacagatcgtaatttaaatactgcttatttctgcgaaagtggtgatcttatattatatcaacacctttt
>BK3SA1_3_1759
actaagtgttcaacacactggttctagtgttgatttggctattttggccttgcacttgaatggtttaagctctattttgggcgctgtaaacatgttggtaactgtcattggtctacgtgctccaggtatgaaattgttgcacattccattgtttgtttgggctattgcctttaccgctgttttggttattttggctgttccagtattggctgccgctttggtaatgttgttgactgatcgtaacattaataccgcttatttctgtgagtctggtgatttgatcttgtatcagcacctgtt
>BK3SA1_3_2578
attaagtattcaatctaccggagcttccgttgatctagcaattttaatcttacatttaaatggtttaagttctattttaggtagtataaatattttagtaacaatagccggtatgcgtgcagtaggtatgaaattatctcaaatgcctttatttgtctggtcaatagcatttacagctatcttagtaatattagcagtgcctgttttagcagctgctttagttatgttattaacagatcgtaatttaaatactgcttatttctgcgaaagtggtgatcttatattatatcaacaccttttt
>BK3SA1_4_107
ttaagcatccaacattcaggtgcttctgtcgatttagccattttaagtttacatttaaatggtttaagttctattttaggtagtattaacttattagtgactatttcaggtatgcgtgctgctggtatgaaattaactaatattcctttatttgtatggtctatcatttttaccgctattttagttgtattatccgtaccagtattagctgctgctttagtaatgttattaaccgatcgtaacttaaatacagcttatttttgtgaaagcggtgatttaattttatatcagcacctcttc
>BK3SA1_4_245
cttaagcatccaacattcaggtgcttctgtcgatttagccattttaagtttacatttaaatggtttaagttctattttaggtagtattaacttattagtgactatttcaggtatgcgtgctgctggtatgaaattaactaatattcctttatttgtatggtctatcatttttaccgctattttagttgtattatccgtaccagtattagctgctgctttagtaatgttattaaccgatcgtaacttaaatacagcttatttttgtgaaagcggtgatttaattttatatcagcacctcttc
>BK3SA1_4_269
attaagtattcaatctaccggagcttccgttgatctagcaattttaagcttacatttaaatggtttaagttctattttaggtagtataaatattttagtaacaatagccggtatgcgtgcagtaggtatgaaattatctcaaatgcctttatttgtctggtcaatagcatttacagctatcttagtaatattagcagtgcctgttttagcagctgctttagttatgttattaacagatcgtaatttaaatactgcttatttctgcgaaagtggtgatcttatattatatcaacaccttttt
>BK3SA1_4_304
tttaagtaatattgcttttcattcaggaccatctgttgatttagcaatttttagtttacatcttgctggggtgtcttctattttaggtactgttaattttattactacaatttttaatatgcgagctcctggtttatatatgcatagattacctttatttgtatggtctgttttagttacagcttttttgttaattttatcgttacctgtttttgcgggtgctattacaatgttgttaactgatcgaaattttaatacagctttttatgatccagcaggaggtggtgatcctattttatatcaacatttattt
>BK3SA1_4_703
attaagtattcaatctaccggagcttccgttgatctagcaattttaagcttacatttaaatggtttaagttctattttaggtagtataaatattttagtaacaatagccggtatgcgtgcagtaggtatgaaattatctcaaatgcctttatttgtctggtcaatagcatttacagctatcttagtaatattagcagtacctgttttagcagctgctttagttatgttattaacagatcgtaatttaaatactgcttatttctgcgaaagtggtgatcttatattatatcaacaccttttt
>BK3SA1_4_1074
tttaagtaatattgcttttcattcaggaccatctgttgatttagcaatttttagtttacatcttgctggggtgtcttctattttaggtactgttaattttattactacaatttttaatatgcgagctcctggtttatatatgcatagattacctttatttgtatggtctgttttagttacagcttttttgttaattttatcgttacctgtttttgcgggtgctattacaatgttgttaactgatcgaaattttaatacagctttttatgatccagcaggaggtggtgatcctattttatatcaacatttatt
>BK3SA1_4_2031
attgagcgtacaacacagtggttctagcgtagatttagccattttaagcttacacttaaacggtttaagctctattctaggtgctgtcaacatgttggttactgtcgctggtttacgtgccccaggtatgaaactactacacattccattgttcgtgtgggctattagtttcactgctgtactagttgtcttagccgtaccagtcttagctgctgccctagtaatgttactaactgatcgtaacctaaatacagcttacttctgtgactctggtgacctaattctatatcaacacttattc
>BK3SA1_5_97
ttaagcatccaacattcaggtgcttctgtcgatttagccattttaagtttacatttaaatggtttaagttctattttaggtagtattaacttattagtgactatttcaggtatgcgtgctgctggtatgaaattaactaatattcctttatttgtatggtctatcatttttaccgctattttagttgtattatccgtaccagtattagctgctgctttagtaatgttattaaccgatcgtaacttaaatacagcttatttttgtgaaagcggtgatttaattttatatcagcacctcttc
>BK3SA1_5_213
cttaagcatccaacattcaggtgcttctgtcgatttagccattttaagtttacatttaaatggtttaagttctattttaggtagtattaacttattagtgactatttcaggtatgcgtgctgctggtatgaaattaactaatattcctttatttgtatggtctatcatttttaccgctattttagttgtattatccgtaccagtattagctgctgctttagtaatgttattaaccgatcgtaacttaaatacagcttatttttgtgaaagcggtgatttaattttatatcagcacctcttc
>BK3SA1_5_259
tttaagtaatattgcttttcattcaggaccatctgttgatttagcaatttttagtttacatcttgctggggtgtcttctattttaggtactgttaattttattactacaatttttaatatgcgagctcctggtttatatatgcatagattacctttatttgtatggtctgttttagttacagcttttttgttaattttatcgttacctgtttttgcgggtgctattacaatgttgttaactgatcgaaattttaatacagctttttatgatccagcaggaggtggtgatcctattttatatcaacatttattt
>BK3SA1_5_415
actaagtgttcaacacactggttctagtgttgatttggctattttggccttgcacttgaatggtttaagctctattttgggcgctgtaaacatgttggtaactgtcattggtctacgtgctccaggtatgaaattgttgcacattccattgtttgtttgggctattgcctttaccgctgttttggttattttggctgttccagtattggctgccgctttggtaatgttgttgactgatcgtaacattaataccgcttatttctgtgagtctggtgatttgatcttgtatcagcacctgttc
>BK3SA1_5_442
attagcaggtattgccagtcactctggtggttctgtagatcttgctatctttagtttacatcttgcaggggctagtagtatcatgggttcaattaactttattactacggtttttaatatgagagctcctggtatgagtatgcatcgattacctttatttgtatggagtgtattcattactgcatttttattaattttatcacttccagtgttagctggtggtattacaatgttattaacagatagaaattttaatacaacatttttcgatcctgcaggtggtggagatcctattctttatcaacatctattt
>BK3SA1_5_1544
actaagtgctcaacacactggttctagtgttgatttggctattttggccttgcacttgaatggtttaagctctattttgggcgctgtaaacatgttggtaactgtcattggtctacgtgctccaggtatgaaattgttgcacattccattgtttgtttgggctattgcctttaccgctgttttggttattttggctgttccagtattggctgccgctttggtaatgttgttgactgatcgtaacattaataccgcttatttctgtgagtctggtgatttgatcttgtatcagcacctgttc
>BK3SA1_5_2181
attatcaattcaacatagtggtgcttctgtagatttagctattttaagtttacacttaaatggtttatcttccattttaggtagtattaacttattagtaacagtagctggtatgcgcgctgctggtatgaaagctaatcaaattccattattcgtatggtctattgtatttaccgctattttagttattttagctgttccagtattagccgctgctttagttatgttattaacagatcgtaacttaaatacagcttatttctgcgagtctggtgatttagtattatatcaacatcttttc
>BK3SA1_5_2452
actaagtgttcaacacactggttctagtgttgatttggctattttggccttgcacttgaatggtttaagctctattttgggcgctgtaaacatgttggtaactgtcattggtctacgtgctccaggtatgaaattgttgcacattccattgtttgtttgggctattgcccttaccgctgttttggttattttggctgttccagtattggctgccgctttggtaatgttgttgactgatcgtaacattaataccgcttatttctgtgagtctggtgatttgatcttgtatcagcacctgttc
>BK3SA1_5_2623
actaagtgttcaacacactggttctagtgttgatttggctattttggccctgcacttgaatggtttaagctctattttgggcgctgtaaacatgttggtaactgtcattggtctacgtgctccaggtatgaaattgttgcacattccattgtttgtttgggctattgcctttaccgctgttttggttattttggctgttccagtattggctgccgctttggtaatgttgttgactgatcgtaacattaataccgcttatttctgtgagtctggtgatttgatcttgtatcagcacctgttc
>BK3SA1_5_2632
actaagtgttcaacacactggttctagtgttgatttggctattttggccttgcacttgaatggtttaagctctattttgggcgctgtaaacatgttggtaactgtcattggtctacgtgctccaggtatgaaattgttgcacattccattgcttgtttgggctattgcctttaccgctgttttggttattttggctgttccagtattggctgccgctttggtaatgttgttgactgatcgtaacattaataccgcttatttctgtgagtctggtgatttgatcttgtatcagcacctgttc
>BK3SB1_1_107
ttaagcatccaacattcaggtgcttctgtcgatttagccattttaagtttacatttaaatggtttaagttctattttaggtagtattaacttattagtgactatttcaggtatgcgtgctgctggtatgaaattaactaatattcctttatttgtatggtctatcatttttaccgctattttagttgtattatccgtaccagtattagctgctgctttagtaatgttattaaccgatcgtaacttaaatacagcttatttttgtgaaagcggtgatttaattttatatcagcacctcttc
>BK3SB1_1_237
cttaagcatccaacattcaggtgcttctgtcgatttagccattttaagtttacatttaaatggtttaagttctattttaggtagtattaacttattagtgactatttcaggtatgcgtgctgctggtatgaaattaactaatattcctttatttgtatggtctatcatttttaccgctattttagttgtattatccgtaccagtattagctgctgctttagtaatgttattaaccgatcgtaacttaaatacagcttatttttgtgaaagcggtgatttaattttatatcagcacctcttc
>BK3SB1_1_286
tttaagtaatattgcttttcattcaggaccatctgttgatttagcaatttttagtttacatcttgctggggtgtcttctattttaggtactgttaattttattactacaatttttaatatgcgagctcctggtttatatatgcatagattacctttatttgtatggtctgttttagttacagcttttttgttaattttatcgttacctgtttttgcgggtgctattacaatgttgttaactgatcgaaattttaatacagctttttatgatccagcaggaggtggtgatcctattttatatcaacatttattt
>BK3SB1_1_504
actaagtgttcaacacactggttctagtgttgatttggctattttggccttgcacttgaatggtttaagctctattttgggcgctgtaaacatgttggtaactgtcattggtctacgtgctccaggtatgaaattgttgcacattccattgtttgtttgggctattgcctttaccgctgttttggttattttggctgttccagtattggctgccgctttggtaatgttgttgactgatcgtaacattaataccgcttatttctgtgagtctggtgatttgatcttgtatcagcacctgttc
>BK3SB1_1_898
tttaagtaatattgcttttcattcaggaccatctgttgatttagcaatttttagtttacatcttgctggggtgtcttctattttaggtactgttaattttattactacaatttttaatatgcgagctcctggtttatatatgcatagattacctttatttgtatggtctgttttagttacagcttttttgttaattttatcgttacctgtttttgcgggtgctattacaatgttgttaactgatcgaaattttaatacagctttttatgatccagcaggaggtggtgatcctattttatatcaacatttatt
>BK3SB1_1_2405
actaagtgttcaacacactggttctagtgttgatttggctattttggccttgcacttgaatggtttaagctctattttgggcgctgtaaacatgttggtaactgtcattggtctacgtgctccaggtatgaaattgttgcacattccattgtttgtttgggctattgcctttaccgctgttttggttattttggctgttccagtattggctgccgccttggtaatgttgttgactgatcgtaacattaataccgcttatttctgtgagtctggtgatttgatcttgtatcagcacctgttc
>BK3SB1_1_3189
tttaagtaatattgcttttcattcaggaccatctgttgatttagcaatttttagtttacatcttgctggggtgtcctctattttaggtactgttaattttattactacaatttttaatatgcgagctcctggtttatatatgcatagattacctttatttgtatggtctgttttagttacagcttttttgttaattttatcgttacctgtttttgcgggtgctattacaatgttgttaactgatcgaaattttaatacagctttttatgatccagcaggaggtggtgatcctattttatatcaacatttattt
>BK3SB1_2_105
ttaagcatccaacattcaggtgcttctgtcgatttagccattttaagtttacatttaaatggtttaagttctattttaggtagtattaacttattagtgactatttcaggtatgcgtgctgctggtatgaaattaactaatattcctttatttgtatggtctatcatttttaccgctattttagttgtattatccgtaccagtattagctgctgctttagtaatgttattaaccgatcgtaacttaaatacagcttatttttgtgaaagcggtgatttaattttatatcagcacctcttc
>BK3SB1_2_236
cttaagcatccaacattcaggtgcttctgtcgatttagccattttaagtttacatttaaatggtttaagttctattttaggtagtattaacttattagtgactatttcaggtatgcgtgctgctggtatgaaattaactaatattcctttatttgtatggtctatcatttttaccgctattttagttgtattatccgtaccagtattagctgctgctttagtaatgttattaaccgatcgtaacttaaatacagcttatttttgtgaaagcggtgatttaattttatatcagcacctcttc
>BK3SB1_2_293
tttaagtaatattgcttttcattcaggaccatctgttgatttagcaatttttagtttacatcttgctggggtgtcttctattttaggtactgttaattttattactacaatttttaatatgcgagctcctggtttatatatgcatagattacctttatttgtatggtctgttttagttacagcttttttgttaattttatcgttacctgtttttgcgggtgctattacaatgttgttaactgatcgaaattttaatacagctttttatgatccagcaggaggtggtgatcctattttatatcaacatttattt
>BK3SB1_2_484
tttaagtaatattacaagtcactctggaggtgctgtagatttagctattttcagtctccatttaagtggtattagctctatcttaggagcaattaattttattactactatcttaaatatgagaggacctgggatgactatgcatcgacttcctctttttgtatgggcggttttaattactgctgttcttttattattatctcttcctgtacttgctggtggtatcactatgttattaaccgatcgaaatttaaatactagtttttttgatcctgcaggtggaggtgatccaattctttttcaacaccttttt
>BK3SB1_2_950
tttaagtaatattgcttttcattcaggaccatctgttgatttagcaatttttagtttacatcttgctggggtgtcttctattttaggtactgttaattttattactacaatttttaatatgcgagctcctggtttatatatgcatagattacctttatttgtatggtctgttttagttacagcttttttgttaattttatcgttacctgtttttgcgggtgctattacaatgttgttaactgatcgaaattttaatacagctttttatgatccagcaggaggtggtgatcctattttatatcaacatttatt
>BK3SB1_2_1319
attaagcgtacaacactctggtactagcgtagacttagctattttaagcttacacttaaatggtttaagttctattttaggtgctattaacatgttagtaactgtattcggtttacgtgctccaggtatgaagttattacatattccattattcgtatgggctattgtattcactgctatcttagtagtattagccgtaccagtattagctgctgctttagtaatgttattaactgatcgtaacttaaacactgcttatttctgtgagagcggtgatttaattctatatcagcacttattc
>BK3SB1_2_4874
ttaagcatccaacattcaggtgcttctgtcgatttagccattttaagtttacatttaaatggtttaagttctattttaggtagtattagcttattagtgactatttcaggtatgcgtgctgctggtatgaaattaactaatattcctttatttgtatggtctatcatttttaccgctattttagttgtattatccgtaccagtattagctgctgctttagtaatgttattaaccgatcgtaacttaaatacagcttatttttgtgaaagcggtgatttaattttatatcagcacctcttc
>BK3SB1_3_111
ttaagcatccaacattcaggtgcttctgtcgatttagccattttaagtttacatttaaatggtttaagttctattttaggtagtattaacttattagtgactatttcaggtatgcgtgctgctggtatgaaattaactaatattcctttatttgtatggtctatcatttttaccgctattttagttgtattatccgtaccagtattagctgctgctttagtaatgttattaaccgatcgtaacttaaatacagcttatttttgtgaaagcggtgatttaattttatatcagcacctcttc
>BK3SB1_3_322
tttaagtaatattgcttttcattcaggaccatctgttgatttagcaatttttagtttacatcttgctggggtgtcttctattttaggtactgttaattttattactacaatttttaatatgcgagctcctggtttatatatgcatagattacctttatttgtatggtctgttttagttacagcttttttgttaattttatcgttacctgtttttgcgggtgctattacaatgttgttaactgatcgaaattttaatacagctttttatgatccagcaggaggtggtgatcctattttatatcaacatttattt
>BK3SB1_3_601
attaagtgttcaacacagtggagcttctgtagatttagctattttaagtttacacttaaatggtttaagttctattttaggttctattaacatgttagttactattgctggtatgcgcgctgctggtatgaaattatctcaaattccattatttgtatggtctattgcttttactgctgtattagtaattttagctgttccagtattagctgctgctttagttatgttattaactgatcgtaacttaaacactgcttatttctgtgagtctggtgatttaattttatatcaacaccttttc
>BK3SB1_3_886
ctttaagtaatattgcttttcattcaggaccatctgttgatttagcaatttttagtttacatcttgctggggtgtcttctattttaggtactgttaattttattactacaatttttaatatgcgagctcctggtttatatatgcatagattacctttatttgtatggtctgttttagttacagcttttttgttaattttatcgttacctgtttttgcgggtgctattacaatgttgttaactgatcgaaattttaatacagctttttatgatccagcaggaggtggtgatcctattttatatcaacatttattt
>BK3SB1_3_1109
tttaagtaatattgcttttcattcaggaccatctgttgatttagcaatttttagtttacatcttgctggggtgtcttctattttaggtactgttaattttattactacaatttttaatatgcgagctcctggtttatatatgcatagattacctttatttgtatggtctgttttagttacagcttttttgttaattttatcgttacctgtttttgcgggtgctattacaatgttgttaactgatcgaaattttaatacagctttttatgatccagcaggaggtggtgatcctattttatatcaacatttatt
>BK3SB1_3_1573
attaagcgtacaacactctggtactagcgtagacttagctattttaagcttacacttaaatggtttaagttctattttaggtgctattaacatgttagtaactgtattcggtttacgtgctccaggtatgaagttattacatattccattattcgtatgggctattgtattcactgctatcttagtagtattagccgtaccagtattagctgctgctttagtaatgttattaactgatcgtaacttaaacactgcttatttctgtgagagcggtgatttaattctatatcagcacttattc
>BK3SB1_3_3828
ttaagtaatattgcttttcattcaggaccatctgttgatttagcaatttttagtttacatcttgctggggtgtcttctattttaggtactgttaattttattactacaatttttaatatgcgagctcctggtttatatatgcatagattacctttatttgtatggtctgttttagttacagcttttttgttaattttatcgttacctgtttttgcgggtgctattacaatgttgttaactgatcgaaattttaatacagctttttatgatccagcaggaggtggtgatcctattttatatcaacatttattt
>BK3SB1_3_4034
tttaagtaatattgcttttcattcaggaccatctgttgatttagcaatttttagtttacatcttgctggggtgtcttctattttaggtactgttaattttattactacaatttttaatatgcgagctcctggtttatatatgcatagattacctttatttgtatggtctgttttagttacggcttttttgttaattttatcgttacctgtttttgcgggtgctattacaatgttgttaactgatcgaaattttaatacagctttttatgatccagcaggaggtggtgatcctattttatatcaacatttattt
>BK3SB1_3_5502
tttaagtaatattgcttttcattcaggaccatctgttgatttagcaatttttagtttacatcttgctggggtgtcttctattttaggtactgttaattttattactacaatttttaatatgcgagctcctggtttatatatgcatagattacctttatttgtatggtctgttttagttacagcttttttgttaattttatcgttacctgtttttgcgggtgctattacaatgttgttaactgatcgaaattttaatacagctttttatgatccagcagggggtggtgatcctattttatatcaacatttattt
>BK3SB1_4_101
ttaagcatccaacattcaggtgcttctgtcgatttagccattttaagtttacatttaaatggtttaagttctattttaggtagtattaacttattagtgactatttcaggtatgcgtgctgctggtatgaaattaactaatattcctttatttgtatggtctatcatttttaccgctattttagttgtattatccgtaccagtattagctgctgctttagtaatgttattaaccgatcgtaacttaaatacagcttatttttgtgaaagcggtgatttaattttatatcagcacctcttc
>BK3SB1_4_226
cttaagcatccaacattcaggtgcttctgtcgatttagccattttaagtttacatttaaatggtttaagttctattttaggtagtattaacttattagtgactatttcaggtatgcgtgctgctggtatgaaattaactaatattcctttatttgtatggtctatcatttttaccgctattttagttgtattatccgtaccagtattagctgctgctttagtaatgttattaaccgatcgtaacttaaatacagcttatttttgtgaaagcggtgatttaattttatatcagcacctcttc
>BK3SB1_4_276
tttaagtaatattgcttttcattcaggaccatctgttgatttagcaatttttagtttacatcttgctggggtgtcttctattttaggtactgttaattttattactacaatttttaatatgcgagctcctggtttatatatgcatagattacctttatttgtatggtctgttttagttacagcttttttgttaattttatcgttacctgtttttgcgggtgctattacaatgttgttaactgatcgaaattttaatacagctttttatgatccagcaggaggtggtgatcctattttatatcaacatttattt
>BK3SB1_4_449
tttaagtaatattacaagtcactctggaggtgctgtagatttagctattttcagtctccatttaagtggtattagctctatcttaggagcaattaattttattactactatcttaaatatgagaggacctgggatgactatgcatcgacttcctctttttgtatgggcggttttaattactgctgttcttttattattatctcttcctgtacttgctggtggtatcactatgttattaaccgatcgaaatttaaatactagtttttttgatcctgcaggtggaggtgatccaattctttttcaacaccttttt
>BK3SB1_4_513
attagcaggtattgccagtcactctggtggttctgtagatcttgctatctttagtttacatcttgcaggggctagtagtatcatgggttcaattaactttattactacggtttttaatatgagagctcctggtatgagtatgcatcgattacctttatttgtatggagtgtattcattactgcatttttattaattttatcacttccagtgttagctggtggtattacaatgttattaacagatagaaattttaatacaacatttttcgatcctgcaggtggtggagatcctattctttatcaacatctattt
>BK3SB1_4_704
ctttaagtaatattgcttttcattcaggaccatctgttgatttagcaatttttagtttacatcttgctggggtgtcttctattttaggtactgttaattttattactacaatttttaatatgcgagctcctggtttatatatgcatagattacctttatttgtatggtctgttttagttacagcttttttgttaattttatcgttacctgtttttgcgggtgctattacaatgttgttaactgatcgaaattttaatacagctttttatgatccagcaggaggtggtgatcctattttatatcaacatttattt
>BK3SB1_4_844
tttaagtaatattgcttttcattcaggaccatctgttgatttagcaatttttagtttacatcttgctggggtgtcttctattttaggtactgttaattttattactacaatttttaatatgcgagctcctggtttatatatgcatagattacctttatttgtatggtctgttttagttacagcttttttgttaattttatcgttacctgtttttgcgggtgctattacaatgttgttaactgatcgaaattttaatacagctttttatgatccagcaggaggtggtgatcctattttatatcaacatttatt
>BK3SB1_4_2615
cttaagcatccaacattcaggtgcttctgtcgatttagccattttaagtttacatttaaatggtttaagttctattttaggtagtattaacttattagtgactatttcaggtatgcgtgctgctggtatgaaattaactaatattcctttatttgtatggtctatcatttttaccgctattttagttgtattatccgtaccagtattagctgctgctttagtaatgttattaaccgatcgtaacttaaatacagcttatttttgtgaaagcggtgatttaattttatatcagcacctctt
>BK3SB1_4_3165
tttaagtaatattgcttttcattcaggaccatctgttgatttagcaatttttagtttacatcttgctggggtgtcttctattttaggtactgttaattttattactacaatttttaatatgcgagctcctggtttatatatgcatagattacctttatttgtatggtccgttttagttacagcttttttgttaattttatcgttacctgtttttgcgggtgctattacaatgttgttaactgatcgaaattttaatacagctttttatgatccagcaggaggtggtgatcctattttatatcaacatttattt
>BK3SB1_4_3367
ttaagcatccaacattcaggtgcttctgtcgatttagccattttaagtttacatttaaatggtttaagttctattttaggtagtattaacttattagtgactatttcaggtatgcgtgctgctggtatgaaattaactaatattcctttatttgtatggtctatcatttttaccgctattttagttgtattatccgtaccagtattagctgctgctttagtaatgttattaaccgatcgtaacttaaatacagcttatttttgtgaaagcggtgatttgattttatatcagcacctcttc
>BK3SB1_4_3841
attagcaggtattgccagtcactctggtggttctgtagatcttgctatctttagtttacatcttgcaggggctagtagtatcatgggttcaattaactttattactacggtttttaatatgagagctcctggtatgagtatgcatcgattacctttatttgtatggagtgtattcattactgcatttttattaattttatcacttccagtgttagctggtggtattacaatgttattaacagatagaaattttaatacaacatttttcgatcctgcaggtggtggagatcctattctttatcaacatctatt
>BK3SB1_5_107
ttaagcatccaacattcaggtgcttctgtcgatttagccattttaagtttacatttaaatggtttaagttctattttaggtagtattaacttattagtgactatttcaggtatgcgtgctgctggtatgaaattaactaatattcctttatttgtatggtctatcatttttaccgctattttagttgtattatccgtaccagtattagctgctgctttagtaatgttattaaccgatcgtaacttaaatacagcttatttttgtgaaagcggtgatttaattttatatcagcacctcttc
>BK3SB1_5_246
cttaagcatccaacattcaggtgcttctgtcgatttagccattttaagtttacatttaaatggtttaagttctattttaggtagtattaacttattagtgactatttcaggtatgcgtgctgctggtatgaaattaactaatattcctttatttgtatggtctatcatttttaccgctattttagttgtattatccgtaccagtattagctgctgctttagtaatgttattaaccgatcgtaacttaaatacagcttatttttgtgaaagcggtgatttaattttatatcagcacctcttc
>BK3SB1_5_574
actaagtgttcaacacactggttctagtgttgatttggctattttggccttgcacttgaatggtttaagctctattttgggcgctgtaaacatgttggtaactgtcattggtctacgtgctccaggtatgaaattgttgcacattccattgtttgtttgggctattgcctttaccgctgttttggttattttggctgttccagtattggctgccgctttggtaatgttgttgactgatcgtaacattaataccgcttatttctgtgagtctggtgatttgatcttgtatcagcacctgttc
>BK3SB1_5_612
attagcaggtattgccagtcactctggtggttctgtagatcttgctatctttagtttacatcttgcaggggctagtagtatcatgggttcaattaactttattactacggtttttaatatgagagctcctggtatgagtatgcatcgattacctttatttgtatggagtgtattcattactgcatttttattaattttatcacttccagtgttagctggtggtattacaatgttattaacagatagaaattttaatacaacatttttcgatcctgcaggtggtggagatcctattctttatcaacatctattt
>BK3SB1_5_7086
ttaagcatccaacattcaggtgcttctgtcgatttagccattttaagtttacatttaaatggtttaagttctattttaggtagtattaacttattagtgactatttcaggtatgcgtgctgctggtatgaaattaactaatattcctttatttgtatggtctatcatctttaccgctattttagttgtattatccgtaccagtattagctgctgctttagtaatgttattaaccgatcgtaacttaaatacagcttatttttgtgaaagcggtgatttaattttatatcagcacctcttc
>BK3SC1_1_102
ttaagcatccaacattcaggtgcttctgtcgatttagccattttaagtttacatttaaatggtttaagttctattttaggtagtattaacttattagtgactatttcaggtatgcgtgctgctggtatgaaattaactaatattcctttatttgtatggtctatcatttttaccgctattttagttgtattatccgtaccagtattagctgctgctttagtaatgttattaaccgatcgtaacttaaatacagcttatttttgtgaaagcggtgatttaattttatatcagcacctcttc
>BK3SC1_1_252
cttaagcatccaacattcaggtgcttctgtcgatttagccattttaagtttacatttaaatggtttaagttctattttaggtagtattaacttattagtgactatttcaggtatgcgtgctgctggtatgaaattaactaatattcctttatttgtatggtctatcatttttaccgctattttagttgtattatccgtaccagtattagctgctgctttagtaatgttattaaccgatcgtaacttaaatacagcttatttttgtgaaagcggtgatttaattttatatcagcacctcttc
>BK3SC1_1_275
attaagtattcaatctaccggagcttccgttgatctagcaattttaagcttacatttaaatggtttaagttctattttaggtagtataaatattttagtaacaatagccggtatgcgtgcagtaggtatgaaattatctcaaatgcctttatttgtctggtcaatagcatttacagctatcttagtaatattagcagtgcctgttttagcagctgctttagttatgttattaacagatcgtaatttaaatactgcttatttctgcgaaagtggtgatcttatattatatcaacaccttttt
>BK3SC1_1_316
tttaagtaatattgcttttcattcaggaccatctgttgatttagcaatttttagtttacatcttgctggggtgtcttctattttaggtactgttaattttattactacaatttttaatatgcgagctcctggtttatatatgcatagattacctttatttgtatggtctgttttagttacagcttttttgttaattttatcgttacctgtttttgcgggtgctattacaatgttgttaactgatcgaaattttaatacagctttttatgatccagcaggaggtggtgatcctattttatatcaacatttattt
>BK3SC1_1_512
tttaagtaatattacaagtcactctggaggtgctgtagatttagctattttcagtctccatttaagtggtattagctctatcttaggagcaattaattttattactactatcttaaatatgagaggacctgggatgactatgcatcgacttcctctttttgtatgggcggttttaattactgctgttcttttattattatctcttcctgtacttgctggtggtatcactatgttattaaccgatcgaaatttaaatactagtttttttgatcctgcaggtggaggtgatccaattctttttcaacaccttttt
>BK3SC1_1_574
actaagtgttcaacacactggttctagtgttgatttggctattttggccttgcacttgaatggtttaagctctattttgggcgctgtaaacatgttggtaactgtcattggtctacgtgctccaggtatgaaattgttgcacattccattgtttgtttgggctattgcctttaccgctgttttggttattttggctgttccagtattggctgccgctttggtaatgttgttgactgatcgtaacattaataccgcttatttctgtgagtctggtgatttgatcttgtatcagcacctgttc
>BK3SC1_1_1072
tttaagtaatattgcttttcattcaggaccatctgttgatttagcaatttttagtttacatcttgctggggtgtcttctattttaggtactgttaattttattactacaatttttaatatgcgagctcctggtttatatatgcatagattacctttatttgtatggtctgttttagttacagcttttttgttaattttatcgttacctgtttttgcgggtgctattacaatgttgttaactgatcgaaattttaatacagctttttatgatccagcaggaggtggtgatcctattttatatcaacatttatt
>BK3SC1_1_1534
attaagcgtacaacactctggtactagcgtagacttagctattttaagcttacacttaaatggtttaagttctattttaggtgctattaacatgttagtaactgtattcggtttacgtgctccaggtatgaagttattacatattccattattcgtatgggctattgtattcactgctatcttagtagtattagccgtaccagtattagctgctgctttagtaatgttattaactgatcgtaacttaaacactgcttatttctgtgagagcggtgatttaattctatatcagcacttattc
>BK3SC1_1_2677
actaagtgttcaacacactggttctagtgttgatttggctattttggccttgcacttgaatggtttaagctctattttgggcgctgtaaacatgttggtaactgtcattggtctacgtgctccaggtatgaaattgttgcacattccattgtttgtttgggctattgcctttaccgctgttttggttattttggctgttccagtattggctgccgctttggtaatgttgttgactgatcgtaacattaataccgcttatttctgtgagtctggtgatttgatcttgtatcagcacctgtt
>BK3SC1_1_2910
actaagtgttcaacacactggttctagtgttgatttggctattctggccttgcacttgaatggtttaagctctattttgggcgctgtaaacatgttggtaactgtcattggtctacgtgctccaggtatgaaattgttgcacattccattgtttgtttgggctattgcctttaccgctgttttggttattttggctgttccagtattggctgccgctttggtaatgttgttgactgatcgtaacattaataccgcttatttctgtgagtctggtgatttgatcttgtatcagcacctgttc
>BK3SC1_1_3673
actaagtgttcaacacactggttctagtgttgatttggctattttggccttgcacttgaatggtttaagctctattttgggcgctgtaaacatgttggtaactgtcattggtctacgtgctccaggtatgaaattgttgcacattccattgtttgtttgggctattgcctttaccgctgttttggttattttggctgttccagtattggctgccgctttggtaatgttgttgactgatcgtaacattaataccgcttatttctgtgagtctggtgattcgatcttgtatcagcacctgttc
>BK3SC1_1_4102
ctaagtgttcaacacactggttctagtgttgatttggctattttggccttgcacttgaatggtttaagctctattttgggcgctgtaaacatgttggtaactgtcattggtctacgtgctccaggtatgaaattgttgcacattccattgtttgtttgggctattgcctttaccgctgttttggttattttggctgttccagtattggctgccgctttggtaatgttgttgactgatcgtaacattaataccgcttatttctgtgagtctggtgatttgatcttgtatcagcacctgttc
>BK3SC1_1_4953
actaagtgttcaacacactggttctagtgttgatttggctattttggccttgcacttgaatggtttaagctctattttgggcgctgtaaacatgttggtaactgtcattggtctacgtgctccaggtatgaaattgttgcacattccattgtttgtttgggctattgcctttaccgctgttttggttattttggctgctccagtattggctgccgctttggtaatgttgttgactgatcgtaacattaataccgcttatttctgtgagtctggtgatttgatcttgtatcagcacctgttc
>BK3SC1_1_5047
actaagtgttcaacacactggttctagtgttgatttggctattttggccttgcacttgaatggtttaagctctattttgggcgctgtaaacatgttggtaactgtcattggtctacgtgctccaggtatgaaattgttgcacattccattgtttttttgggctattgcctttaccgctgttttggttattttggctgttccagtattggctgccgctttggtaatgttgttgactgatcgtaacattaataccgcttatttctgtgagtctggtgatttgatcttgtatcagcacctgttc
>BK3SC1_1_5104
attaagtattcaatctaccggagcttccgttgatctagcaattttaagcttacatttaaatggtttaagttctattttaggtagtatagatattttagtaacaatagccggtatgcgtgcagtaggtatgaaattatctcaaatgcctttatttgtctggtcaatagcatttacagctatcttagtaatattagcagtgcctgttttagcagctgctttagttatgttattaacagatcgtaatttaaatactgcttatttctgcgaaagtggtgatcttatattatatcaacaccttttt
>BK3SC1_1_5486
actaagtgttcagcacactggttctagtgttgatttggctattttggccttgcacttgaatggtttaagctctattttgggcgctgtaaacatgttggtaactgtcattggtctacgtgctccaggtatgaaattgttgcacattccattgtttgtttgggctattgcctttaccgctgttttggttattttggctgttccagtattggctgccgctttggtaatgttgttgactgatcgtaacattaataccgcttatttctgtgagtctggtgatttgatcttgtatcagcacctgttc
>BK3SC1_1_5763
actaagtgttcaacacactggttctagtgttgatttggctattttggccttgcacttggatggtttaagctctattttgggcgctgtaaacatgttggtaactgtcattggtctacgtgctccaggtatgaaattgttgcacattccattgtttgtttgggctattgcctttaccgctgttttggttattttggctgttccagtattggctgccgctttggtaatgttgttgactgatcgtaacattaataccgcttatttctgtgagtctggtgatttgatcttgtatcagcacctgttc
>BK3SC1_1_6121
actaagtgttcaacacactggttctagcgttgatttggctattttggccttgcacttgaatggtttaagctctattttgggcgctgtaaacatgttggtaactgtcattggtctacgtgctccaggtatgaaattgttgcacattccattgtttgtttgggctattgcctttaccgctgttttggttattttggctgttccagtattggctgccgctttggtaatgttgttgactgatcgtaacattaataccgcttatttctgtgagtctggtgatttgatcttgtatcagcacctgttc
>BK3SC1_1_6652
actaagtgttcaacacactggttctagtgttgatttggctattttggccttgcacttgaatggtttaagctctattttgggcgctgtaaacatgttggtaactgtcattggtctacgtgctccaggtatgaaattgttgcacattccattgtttgtttgggctattgcctttaccgctgttttggttattttggctgttccagtattggctgccgctttggtaatgttgtcgactgatcgtaacattaataccgcttatttctgtgagtctggtgatttgatcttgtatcagcacctgttc
>BK3SC1_2_76
ttaagcatccaacattcaggtgcttctgtcgatttagccattttaagtttacatttaaatggtttaagttctattttaggtagtattaacttattagtgactatttcaggtatgcgtgctgctggtatgaaattaactaatattcctttatttgtatggtctatcatttttaccgctattttagttgtattatccgtaccagtattagctgctgctttagtaatgttattaaccgatcgtaacttaaatacagcttatttttgtgaaagcggtgatttaattttatatcagcacctcttc
>BK3SC1_2_158
cttaagcatccaacattcaggtgcttctgtcgatttagccattttaagtttacatttaaatggtttaagttctattttaggtagtattaacttattagtgactatttcaggtatgcgtgctgctggtatgaaattaactaatattcctttatttgtatggtctatcatttttaccgctattttagttgtattatccgtaccagtattagctgctgctttagtaatgttattaaccgatcgtaacttaaatacagcttatttttgtgaaagcggtgatttaattttatatcagcacctcttc
>BK3SC1_2_175
attaagtattcaatctaccggagcttccgttgatctagcaattttaagcttacatttaaatggtttaagttctattttaggtagtataaatattttagtaacaatagccggtatgcgtgcagtaggtatgaaattatctcaaatgcctttatttgtctggtcaatagcatttacagctatcttagtaatattagcagtgcctgttttagcagctgctttagttatgttattaacagatcgtaatttaaatactgcttatttctgcgaaagtggtgatcttatattatatcaacaccttttt
>BK3SC1_3_103
ttaagcatccaacattcaggtgcttctgtcgatttagccattttaagtttacatttaaatggtttaagttctattttaggtagtattaacttattagtgactatttcaggtatgcgtgctgctggtatgaaattaactaatattcctttatttgtatggtctatcatttttaccgctattttagttgtattatccgtaccagtattagctgctgctttagtaatgttattaaccgatcgtaacttaaatacagcttatttttgtgaaagcggtgatttaattttatatcagcacctcttc
>BK3SC1_3_228
cttaagcatccaacattcaggtgcttctgtcgatttagccattttaagtttacatttaaatggtttaagttctattttaggtagtattaacttattagtgactatttcaggtatgcgtgctgctggtatgaaattaactaatattcctttatttgtatggtctatcatttttaccgctattttagttgtattatccgtaccagtattagctgctgctttagtaatgttattaaccgatcgtaacttaaatacagcttatttttgtgaaagcggtgatttaattttatatcagcacctcttc
>BK3SC1_3_246
attaagtattcaatctaccggagcttccgttgatctagcaattttaagcttacatttaaatggtttaagttctattttaggtagtataaatattttagtaacaatagccggtatgcgtgcagtaggtatgaaattatctcaaatgcctttatttgtctggtcaatagcatttacagctatcttagtaatattagcagtgcctgttttagcagctgctttagttatgttattaacagatcgtaatttaaatactgcttatttctgcgaaagtggtgatcttatattatatcaacaccttttt
>BK3SC1_3_275
tttaagtaatattgcttttcattcaggaccatctgttgatttagcaatttttagtttacatcttgctggggtgtcttctattttaggtactgttaattttattactacaatttttaatatgcgagctcctggtttatatatgcatagattacctttatttgtatggtctgttttagttacagcttttttgttaattttatcgttacctgtttttgcgggtgctattacaatgttgttaactgatcgaaattttaatacagctttttatgatccagcaggaggtggtgatcctattttatatcaacatttattt
>BK3SC1_3_442
tttaagtaatattacaagtcactctggaggtgctgtagatttagctattttcagtctccatttaagtggtattagctctatcttaggagcaattaattttattactactatcttaaatatgagaggacctgggatgactatgcatcgacttcctctttttgtatgggcggttttaattactgctgttcttttattattatctcttcctgtacttgctggtggtatcactatgttattaaccgatcgaaatttaaatactagtttttttgatcctgcaggtggaggtgatccaattctttttcaacaccttttt
>BK3SC1_3_481
actaagtgttcaacacactggttctagtgttgatttggctattttggccttgcacttgaatggtttaagctctattttgggcgctgtaaacatgttggtaactgtcattggtctacgtgctccaggtatgaaattgttgcacattccattgtttgtttgggctattgcctttaccgctgttttggttattttggctgttccagtattggctgccgctttggtaatgttgttgactgatcgtaacattaataccgcttatttctgtgagtctggtgatttgatcttgtatcagcacctgttc
>BK3SC1_3_490
attaagtgttcaacacagtggagcttctgtagatttagctattttaagtttacacttaaatggtttaagttctattttaggttctattaacatgttagttactattgctggtatgcgcgctgctggtatgaaattatctcaaattccattatttgtatggtctattgcttttactgctgtattagtaattttagctgttccagtattagctgctgctttagttatgttattaactgatcgtaacttaaacactgcttatttctgtgagtctggtgatttaattttatatcaacaccttttc
>BK3SC1_3_781
cattaagtgttcaacacagtggagcttctgtagatttagctattttaagtttacacttaaatggtttaagttctattttaggttctattaacatgttagttactattgctggtatgcgcgctgctggtatgaaattatctcaaattccattatttgtatggtctattgcttttactgctgtattagtaattttagctgttccagtattagctgctgctttagttatgttattaactgatcgtaacttaaacactgcttatttctgtgagtctggtgatttaattttatatcaacaccttttc
>BK3SC1_3_797
attaagtgttcaacgcagtggagcttctgtagatttagctattttaagtttacacttaaatggtttaagttctattttaggttctattaacatgttagttactattgctggtatgcgcgctgctggtatgaaattatctcaaattccattatttgtatggtctattgcttttactgctgtattagtaattttagctgttccagtattagctgctgctttagttatgttattaactgatcgtaacttaaacactgcttatttctgtgagtctggtgatttaattttatatcaacaccttttc
>BK3SC1_3_1088
attaagcgtacaacactctggtactagcgtagacttagctattttaagcttacacttaaatggtttaagttctattttaggtgctattaacatgttagtaactgtattcggtttacgtgctccaggtatgaagttattacatattccattattcgtatgggctattgtattcactgctatcttagtagtattagccgtaccagtattagctgctgctttagtaatgttattaactgatcgtaacttaaacactgcttatttctgtgagagcggtgatttaattctatatcagcacttattc
>BK3SC1_3_1665
actaagtgttcaacacactggttctagtgttgatttggctattttggccttgcacttgaatggtttaagctctattttgggcgctgtaaacatgttggtaactgtcattggtctacgtgctccgggtatgaaattgttgcacattccattgtttgtttgggctattgcctttaccgctgttttggttattttggctgttccagtattggctgccgctttggtaatgttgttgactgatcgtaacattaataccgcttatttctgtgagtctggtgatttgatcttgtatcagcacctgttc
>BK3SC1_3_1825
actaagtgctcaacacactggttctagtgttgatttggctattttggccttgcacttgaatggtttaagctctattttgggcgctgtaaacatgttggtaactgtcattggtctacgtgctccaggtatgaaattgttgcacattccattgtttgtttgggctattgcctttaccgctgttttggttattttggctgttccagtattggctgccgctttggtaatgttgttgactgatcgtaacattaataccgcttatttctgtgagtctggtgatttgatcttgtatcagcacctgttc
>BK3SC1_3_2194
ttaagtaatattgcttttcattcaggaccatctgttgatttagcaatttttagtttacatcttgctggggtgtcttctattttaggtactgttaattttattactacaatttttaatatgcgagctcctggtttatatatgcatagattacctttatttgtatggtctgttttagttacagcttttttgttaattttatcgttacctgtttttgcgggtgctattacaatgttgttaactgatcgaaattttaatacagctttttatgatccagcaggaggtggtgatcctattttatatcaacatttattt
>BK3SC1_3_2203
cactaagtgttcaacacactggttctagtgttgatttggctattttggccttgcacttgaatggtttaagctctattttgggcgctgtaaacatgttggtaactgtcattggtctacgtgctccaggtatgaaattgttgcacattccattgtttgtttgggctattgcctttaccgctgttttggttattttggctgttccagtattggctgccgctttggtaatgttgttgactgatcgtaacattaataccgcttatttctgtgagtctggtgatttgatcttgtatcagcacctgttc
>BK3SC1_3_2461
attaagtattcaatctaccggagcttccgttgatctagcaattttaatcttacatttaaatggtttaagttctattttaggtagtataaatattttagtaacaatagccggtatgcgtgcagtaggtatgaaattatctcaaatgcctttatttgtctggtcaatagcatttacagctatcttagtaatattagcagtgcctgttttagcagctgctttagttatgttattaacagatcgtaatttaaatactgcttatttctgcgaaagtggtgatcttatattatatcaacaccttttt
>BK3SC1_3_2555
attaagtgttcaacacagtggagcttctgtagatttagctattttaagtttacacttaaatggtttaagttctattttaggttctattaacatgttagttactattgctggtatgcgcgctgctggtatgaaattatctcaaattccattatttgtatggtctattgcttttactgctgtattagtaattttagctgttccagtattagctgctgctttagttatgttattaactgatcgtaacttaaacactgcttatttctgtgagtctggtgatttaattttatatcaacacctttt
>BK3SC1_3_2569
ttaagcatccaacattcaggtgcttctgtcgatttagccattttaagtttacatttaaatggtttaagttctattttaggtagtattaacttattagtgactatttcaggtatgcgtgctgctggtatgaaattaactaatattcctttatttgtatggtctatcatttttaccgctattttagttgtattatccgtaccagtattagctgctgctttagtaatgttattaaccgatcgtaacttaaatacagcctatttttgtgaaagcggtgatttaattttatatcagcacctcttc
>BK3SC1_3_2616
tttaagtaatattgcttttcattcaggaccatctgttgatttagcaatttttagtttacatcttgctggggtgtcttctattttaggtactgttaattttattactacaatttttaatatgcgagctcctggtttatatatgcatagattacctttatttgtatggtctgttttagttacagcttttttgttaattttatcgttacctgtttttgcgggtgctattacaatgttgttaactgatcgaaattttaatacagctttttatgatccagcaggaggtggtgatcctattttatatcaacatttgttt
>BK3SC1_3_3314
actaagtgttcaacacactggttctagtgttgatttggctattttggccttgcacttgaatggtttaagctctattttgggcgctgtaaacatgttggtaactgtcattggtctacgtgctccaggtatgaaattgtcgcacattccattgtttgtttgggctattgcctttaccgctgttttggttattttggctgttccagtattggctgccgctttggtaatgttgttgactgatcgtaacattaataccgcttatttctgtgagtctggtgatttgatcttgtatcagcacctgttc
>BK3SC1_3_3332
actaagtgttcaacacactggttctagtgttgatttggctattttggccttgcacttgaatggtttaagctctattttgggcgctgtaaacatgttggtagctgtcattggtctacgtgctccaggtatgaaattgttgcacattccattgtttgtttgggctattgcctttaccgctgttttggttattttggctgttccagtattggctgccgctttggtaatgttgttgactgatcgtaacattaataccgcttatttctgtgagtctggtgatttgatcttgtatcagcacctgttc
>BK3SC1_3_3485
actaagtgttcaacacactggttctagtgttgatttggctattttggccttgcacttgaatggtttaagctctattttgggcgctgtaaacatgttggtaactgtcattggtctacgagctccaggtatgaaattgttgcacattccattgtttgtttgggctattgcctttaccgctgttttggttattttggctgttccagtattggctgccgctttggtaatgttgttgactgatcgtaacattaataccgcttatttctgtgagtctggtgatttgatcttgtatcagcacctgttc
>BK3SC1_4_158
actaagtgttcaacacactggttctagtgttgatttggctattttggccttgcacttgaatggtttaagctctattttgggcgctgtaaacatgttggtaactgtcattggtctacgtgctccaggtatgaaattgttgcacattccattgtttgtttgggctattgcctttaccgctgttttggttattttggctgttccagtattggctgccgctttggtaatgttgttgactgatcgtaacattaataccgcttatttctgtgagtctggtgatttgatcttgtatcagcacctgttc
>BK3SC1_5_93
ttaagcatccaacattcaggtgcttctgtcgatttagccattttaagtttacatttaaatggtttaagttctattttaggtagtattaacttattagtgactatttcaggtatgcgtgctgctggtatgaaattaactaatattcctttatttgtatggtctatcatttttaccgctattttagttgtattatccgtaccagtattagctgctgctttagtaatgttattaaccgatcgtaacttaaatacagcttatttttgtgaaagcggtgatttaattttatatcagcacctcttc
>BK3SC1_5_94
ttaagtattcaacattcaggcgcttcagttgatttagccattttaagcttacatttaaatggtttaagttccattttaggtagcattaacttattagttacagttgccggtatgcgtgccgctggtatgaaattaacacaaatgcctttatttgtttggtctatcgtatttactgctattttagttgtattagctgttccagtattagccgccgctttagtaatgttacttactgaccgtaacttaaatactgcttatttctgcgaaagtggtgatttaatcctttaccaacatcttttc
>BK3SC1_5_195
cttaagcatccaacattcaggtgcttctgtcgatttagccattttaagtttacatttaaatggtttaagttctattttaggtagtattaacttattagtgactatttcaggtatgcgtgctgctggtatgaaattaactaatattcctttatttgtatggtctatcatttttaccgctattttagttgtattatccgtaccagtattagctgctgctttagtaatgttattaaccgatcgtaacttaaatacagcttatttttgtgaaagcggtgatttaattttatatcagcacctcttc
>BK3SC1_5_248
tttaagtaatattgcttttcattcaggaccatctgttgatttagcaatttttagtttacatcttgctggggtgtcttctattttaggtactgttaattttattactacaatttttaatatgcgagctcctggtttatatatgcatagattacctttatttgtatggtctgttttagttacagcttttttgttaattttatcgttacctgtttttgcgggtgctattacaatgttgttaactgatcgaaattttaatacagctttttatgatccagcaggaggtggtgatcctattttatatcaacatttattt
>BK3SC1_5_409
actaagtgttcaacacactggttctagtgttgatttggctattttggccttgcacttgaatggtttaagctctattttgggcgctgtaaacatgttggtaactgtcattggtctacgtgctccaggtatgaaattgttgcacattccattgtttgtttgggctattgcctttaccgctgttttggttattttggctgttccagtattggctgccgctttggtaatgttgttgactgatcgtaacattaataccgcttatttctgtgagtctggtgatttgatcttgtatcagcacctgttc
>BK3SC1_5_423
attaagtgttcaacacagtggagcttctgtagatttagctattttaagtttacacttaaatggtttaagttctattttaggttctattaacatgttagttactattgctggtatgcgcgctgctggtatgaaattatctcaaattccattatttgtatggtctattgcttttactgctgtattagtaattttagctgttccagtattagctgctgctttagttatgttattaactgatcgtaacttaaacactgcttatttctgtgagtctggtgatttaattttatatcaacaccttttc
>BK3SC1_5_431
attagcaggtattgccagtcactctggtggttctgtagatcttgctatctttagtttacatcttgcaggggctagtagtatcatgggttcaattaactttattactacggtttttaatatgagagctcctggtatgagtatgcatcgattacctttatttgtatggagtgtattcattactgcatttttattaattttatcacttccagtgttagctggtggtattacaatgttattaacagatagaaattttaatacaacatttttcgatcctgcaggtggtggagatcctattctttatcaacatctattt
>BK4BA1_1_113
ttaagcatccaacattcaggtgcttctgtcgatttagccattttaagtttacatttaaatggtttaagttctattttaggtagtattaacttattagtgactatttcaggtatgcgtgctgctggtatgaaattaactaatattcctttatttgtatggtctatcatttttaccgctattttagttgtattatccgtaccagtattagctgctgctttagtaatgttattaaccgatcgtaacttaaatacagcttatttttgtgaaagcggtgatttaattttatatcagcacctcttc
>BK4BA1_1_267
cttaagcatccaacattcaggtgcttctgtcgatttagccattttaagtttacatttaaatggtttaagttctattttaggtagtattaacttattagtgactatttcaggtatgcgtgctgctggtatgaaattaactaatattcctttatttgtatggtctatcatttttaccgctattttagttgtattatccgtaccagtattagctgctgctttagtaatgttattaaccgatcgtaacttaaatacagcttatttttgtgaaagcggtgatttaattttatatcagcacctcttc
>BK4BA1_1_299
attaagtattcaatctaccggagcttccgttgatctagcaattttaagcttacatttaaatggtttaagttctattttaggtagtataaatattttagtaacaatagccggtatgcgtgcagtaggtatgaaattatctcaaatgcctttatttgtctggtcaatagcatttacagctatcttagtaatattagcagtgcctgttttagcagctgctttagttatgttattaacagatcgtaatttaaatactgcttatttctgcgaaagtggtgatcttatattatatcaacaccttttt
>BK4BA1_1_344
tttaagtaatattgcttttcattcaggaccatctgttgatttagcaatttttagtttacatcttgctggggtgtcttctattttaggtactgttaattttattactacaatttttaatatgcgagctcctggtttatatatgcatagattacctttatttgtatggtctgttttagttacagcttttttgttaattttatcgttacctgtttttgcgggtgctattacaatgttgttaactgatcgaaattttaatacagctttttatgatccagcaggaggtggtgatcctattttatatcaacatttattt
>BK4BA1_1_664
actaagtgttcaacacactggttctagtgttgatttggctattttggccttgcacttgaatggtttaagctctattttgggcgctgtaaacatgttggtaactgtcattggtctacgtgctccaggtatgaaattgttgcacattccattgtttgtttgggctattgcctttaccgctgttttggttattttggctgttccagtattggctgccgctttggtaatgttgttgactgatcgtaacattaataccgcttatttctgtgagtctggtgatttgatcttgtatcagcacctgttc
>BK4BA1_1_713
attagcaggtattgccagtcactctggtggttctgtagatcttgctatctttagtttacatcttgcaggggctagtagtatcatgggttcaattaactttattactacggtttttaatatgagagctcctggtatgagtatgcatcgattacctttatttgtatggagtgtattcattactgcatttttattaattttatcacttccagtgttagctggtggtattacaatgttattaacagatagaaattttaatacaacatttttcgatcctgcaggtggtggagatcctattctttatcaacatctattt
>BK4BA1_1_1849
attaagcgtacaacactctggtactagcgtagacttagctattttaagcttacacttaaatggtttaagttctattttaggtgctattaacatgttagtaactgtattcggtttacgtgctccaggtatgaagttattacatattccattattcgtatgggctattgtattcactgctatcttagtagtattagccgtaccagtattagctgctgctttagtaatgttattaactgatcgtaacttaaacactgcttatttctgtgagagcggtgatttaattctatatcagcacttattc
>BK4BA1_1_2481
attgagcgtacaacacagtggttctagcgtagatttagccattttaagcttacacttaaacggtttaagctctattctaggtgctgtcaacatgttggttactgtcgctggtttacgtgccccaggtatgaaactactacacattccattgttcgtgtgggctattagtttcactgctgtactagttgtcttagccgtaccagtcttagctgctgccctagtaatgttactaactgatcgtaacctaaatacagcttacttctgtgactctggtgacctaattctatatcaacacttattc
>BK4BA1_1_3133
attaagtattcaatctaccggagcttccgttgatctagcaattttaagcttacatttaaatggtttaagttctattttaggtagtataaatattttagtaacaatagccggtatgcgtgcagtaggtatgaaattatctcaaatgcctttatttgtctggtcaatagcatttacagctatcttagtaatattagcagtgcctgttttagcagctgctttagttatgttattaacagatcgtaatttaaatactgcttatttctgcgaaagtggtgatcttatattatatcaacacctttt
>BK4BA1_1_3237
actaagtgttcaacacactggttctagtgttgatttggctattttggccttgcacttgaatggtttaagctctattttgggcgctgtaaacatgttggtaactgtcattggtctacgtgctccaggtatgaaattgttgcacattccattgtttgtttgggctattgcctttaccgctgttttggttattttggctgttccagtattggctgccgctttggtaatgttgttgactgatcgtaacattaataccgcttatttctgtgagtctggtgatttgatcttgtatcagcacctgtt
>BK4BA1_1_4753
cattaagtattcaatctaccggagcttccgttgatctagcaattttaagcttacatttaaatggtttaagttctattttaggtagtataaatattttagtaacaatagccggtatgcgtgcagtaggtatgaaattatctcaaatgcctttatttgtctggtcaatagcatttacagctatcttagtaatattagcagtgcctgttttagcagctgctttagttatgttattaacagatcgtaatttaaatactgcttatttctgcgaaagtggtgatcttatattatatcaacaccttttt
>BK4BA1_1_5053
attaagtattcaatctaccggagcttccgttgatctagcaattttaatcttacatttaaatggtttaagttctattttaggtagtataaatattttagtaacaatagccggtatgcgtgcagtaggtatgaaattatctcaaatgcctttatttgtctggtcaatagcatttacagctatcttagtaatattagcagtgcctgttttagcagctgctttagttatgttattaacagatcgtaatttaaatactgcttatttctgcgaaagtggtgatcttatattatatcaacaccttttt
>BK4BA1_1_5824
attaagtattcaatctaccggggcttccgttgatctagcaattttaagcttacatttaaatggtttaagttctattttaggtagtataaatattttagtaacaatagccggtatgcgtgcagtaggtatgaaattatctcaaatgcctttatttgtctggtcaatagcatttacagctatcttagtaatattagcagtgcctgttttagcagctgctttagttatgttattaacagatcgtaatttaaatactgcttatttctgcgaaagtggtgatcttatattatatcaacaccttttt
>BK4BA1_1_6122
actaagtgttcaacacactggttctagtgttgatttggctattttggccttgcacttgaatggtttaagctctattttgggcgctgtaaacatgttggtaactgccattggtctacgtgctccaggtatgaaattgttgcacattccattgtttgtttgggctattgcctttaccgctgttttggttattttggctgttccagtattggctgccgctttggtaatgttgttgactgatcgtaacattaataccgcttatttctgtgagtctggtgatttgatcttgtatcagcacctgttc
>BK4BA1_1_6958
attaagtatccaatctaccggagcttccgttgatctagcaattttaagcttacatttaaatggtttaagttctattttaggtagtataaatattttagtaacaatagccggtatgcgtgcagtaggtatgaaattatctcaaatgcctttatttgtctggtcaatagcatttacagctatcttagtaatattagcagtgcctgttttagcagctgctttagttatgttattaacagatcgtaatttaaatactgcttatttctgcgaaagtggtgatcttatattatatcaacaccttttt
>BK4BA1_1_7132
actaagtgttcaacacactggttctagtgttgatttggctattttggccttgcacttgaatggtttaagctctattttgggcgctgtaaacatgttggtagctgtcattggtctacgtgctccaggtatgaaattgttgcacattccattgtttgtttgggctattgcctttaccgctgttttggttattttggctgttccagtattggctgccgctttggtaatgttgttgactgatcgtaacattaataccgcttatttctgtgagtctggtgatttgatcttgtatcagcacctgttc
>BK4BA1_1_7500
attaaatattcaatctaccggagcttccgttgatctagcaattttaagcttacatttaaatggtttaagttctattttaggtagtataaatattttagtaacaatagccggtatgcgtgcagtaggtatgaaattatctcaaatgcctttatttgtctggtcaatagcatttacagctatcttagtaatattagcagtgcctgttttagcagctgctttagttatgttattaacagatcgtaatttaaatactgcttatttctgcgaaagtggtgatcttatattatatcaacaccttttt
>BK4BA1_1_7688
attaagtattcaatctaccggagcttccgttgatctagcaattttaagcttacatttaaatggtttaagttctattttaggtagtataaatattttagtaacaatagccggtatgcgtgcagtaggtatgaaattacctcaaatgcctttatttgtctggtcaatagcatttacagctatcttagtaatattagcagtgcctgttttagcagctgctttagttatgttattaacagatcgtaatttaaatactgcttatttctgcgaaagtggtgatcttatattatatcaacaccttttt
>BK4BA1_2_117
ttaagcatccaacattcaggtgcttctgtcgatttagccattttaagtttacatttaaatggtttaagttctattttaggtagtattaacttattagtgactatttcaggtatgcgtgctgctggtatgaaattaactaatattcctttatttgtatggtctatcatttttaccgctattttagttgtattatccgtaccagtattagctgctgctttagtaatgttattaaccgatcgtaacttaaatacagcttatttttgtgaaagcggtgatttaattttatatcagcacctcttc
>BK4BA1_2_290
cttaagcatccaacattcaggtgcttctgtcgatttagccattttaagtttacatttaaatggtttaagttctattttaggtagtattaacttattagtgactatttcaggtatgcgtgctgctggtatgaaattaactaatattcctttatttgtatggtctatcatttttaccgctattttagttgtattatccgtaccagtattagctgctgctttagtaatgttattaaccgatcgtaacttaaatacagcttatttttgtgaaagcggtgatttaattttatatcagcacctcttc
>BK4BA1_2_379
tttaagtaatattgcttttcattcaggaccatctgttgatttagcaatttttagtttacatcttgctggggtgtcttctattttaggtactgttaattttattactacaatttttaatatgcgagctcctggtttatatatgcatagattacctttatttgtatggtctgttttagttacagcttttttgttaattttatcgttacctgtttttgcgggtgctattacaatgttgttaactgatcgaaattttaatacagctttttatgatccagcaggaggtggtgatcctattttatatcaacatttattt
>BK4BA1_2_734
actaagtgttcaacacactggttctagtgttgatttggctattttggccttgcacttgaatggtttaagctctattttgggcgctgtaaacatgttggtaactgtcattggtctacgtgctccaggtatgaaattgttgcacattccattgtttgtttgggctattgcctttaccgctgttttggttattttggctgttccagtattggctgccgctttggtaatgttgttgactgatcgtaacattaataccgcttatttctgtgagtctggtgatttgatcttgtatcagcacctgttc
>BK4BA1_2_764
attaagtgttcaacacagtggagcttctgtagatttagctattttaagtttacacttaaatggtttaagttctattttaggttctattaacatgttagttactattgctggtatgcgcgctgctggtatgaaattatctcaaattccattatttgtatggtctattgcttttactgctgtattagtaattttagctgttccagtattagctgctgctttagttatgttattaactgatcgtaacttaaacactgcttatttctgtgagtctggtgatttaattttatatcaacaccttttc
>BK4BA1_2_1458
tttaagtaatattgcttttcattcaggaccatctgttgatttagcaatttttagtttacatcttgctggggtgtcttctattttaggtactgttaattttattactacaatttttaatatgcgagctcctggtttatatatgcatagattacctttatttgtatggtctgttttagttacagcttttttgttaattttatcgttacctgtttttgcgggtgctattacaatgttgttaactgatcgaaattttaatacagctttttatgatccagcaggaggtggtgatcctattttatatcaacatttatt
>BK4BA1_2_1758
tttaagtaatattgcttttcattcaggaccatctgttgatttagcaatttttagtttacatcttgctggggtgtcttctattttaggtactgttaattttattactacaatttttaatatgcgagctcctggtttatatatgcatagattacctttatttgtatggtctgttttagttacagcttttttgttaattttatcgttacctgtttttgcgggtgctattacaatgttgttaactgatcgaaattttaatacagctttttatgatccagcaggaggtggtgatcctattttatatcaacatttattc
>BK4BA1_2_2965
attgagcgtacaacacagtggttctagcgtagatttagccattttaagcttacacttaaacggtttaagctctattctaggtgctgtcaacatgttggttactgtcgctggtttacgtgccccaggtatgaaactactacacattccattgttcgtgtgggctattagtttcactgctgtactagttgtcttagccgtaccagtcttagctgctgccctagtaatgttactaactgatcgtaacctaaatacagcttacttctgtgactctggtgacctaattctatatcaacacttattc
>BK4BA1_2_3000
actaagtgttcaacacactggttctagtgttgatttggctattttggccttgcacttgaatggtttaagctctattttgggcgctgtaaacatgttggtaactgtcattggtctacgtgctccaggtatgaaattgttgcacattccattgtttgtttgggctattgcctttaccgctgttttggttattctggctgttccagtattggctgccgctttggtaatgttgttgactgatcgtaacattaataccgcttatttctgtgagtctggtgatttgatcttgtatcagcacctgttc
>BK4BA1_2_3869
actaagtgttcaacacactggttctagtgttgatttggctattttggccttgcacttgaatggtttaagctctattttgggcgctgtaaacatgttggtaactgtcattggtctacgtgctccaggtatgaaattgttgcacattccattgtttgtttgggctattgcctttaccgctgttttggttattttggctgttccagtattggctgccgctttggtaatgttgttgactgatcgtaacattaataccgcttatttctgtgagtctggtgatttgatcttgtatcagcacctgtt
>BK4BA1_2_4180
actaagtgttcaacacactggttctagtgttgatttggctattttggcctcgcacttgaatggtttaagctctattttgggcgctgtaaacatgttggtaactgtcattggtctacgtgctccaggtatgaaattgttgcacattccattgtttgtttgggctattgcctttaccgctgttttggttattttggctgttccagtattggctgccgctttggtaatgttgttgactgatcgtaacattaataccgcttatttctgtgagtctggtgatttgatcttgtatcagcacctgttc
>BK4BA1_2_4929
gctaagtgttcaacacactggttctagtgttgatttggctattttggccttgcacttgaatggtttaagctctattttgggcgctgtaaacatgttggtaactgtcattggtctacgtgctccaggtatgaaattgttgcacattccattgtttgtttgggctattgcctttaccgctgttttggttattttggctgttccagtattggctgccgctttggtaatgttgttgactgatcgtaacattaataccgcttatttctgtgagtctggtgatttgatcttgtatcagcacctgttc
>BK4BA1_2_5337
ttaagtaatattgcttttcattcaggaccatctgttgatttagcaatttttagtttacatcttgctggggtgtcttctattttaggtactgttaattttattactacaatttttaatatgcgagctcctggtttatatatgcatagattacctttatttgtatggtctgttttagttacagcttttttgttaattttatcgttacctgtttttgcgggtgctattacaatgttgttaactgatcgaaattttaatacagctttttatgatccagcaggaggtggtgatcctattttatatcaacatttattt
>BK4BA1_2_5353
cactaagtgttcaacacactggttctagtgttgatttggctattttggccttgcacttgaatggtttaagctctattttgggcgctgtaaacatgttggtaactgtcattggtctacgtgctccaggtatgaaattgttgcacattccattgtttgtttgggctattgcctttaccgctgttttggttattttggctgttccagtattggctgccgctttggtaatgttgttgactgatcgtaacattaataccgcttatttctgtgagtctggtgatttgatcttgtatcagcacctgttc
>BK4BA1_2_7559
actaagtgttcaacacactggttctagtgttgatttggctattttggccttgcacttgaatggtttaagctctattttgggcgctgtaaacatgttggtaactgtcattggtctacgtgctccaggtacgaaattgttgcacattccattgtttgtttgggctattgcctttaccgctgttttggttattttggctgttccagtattggctgccgctttggtaatgttgttgactgatcgtaacattaataccgcttatttctgtgagtctggtgatttgatcttgtatcagcacctgttc
>BK4BA1_2_7762
actaagtgttcaacacactggttctagtgttgatttggctattttggccttgcacttgaatggtttaagctctattttgggcgctgtaaacatgttggtaactgtcattggtctacgtgctccaggtatgaaattgttgcacattccattgtttgtttgggctattgcctttaccgctgttttggttattttggctgttccagtattggctgccgctttggtaatgttgttgactgatcgtaacattaataccgcttatttctgtgggtctggtgatttgatcttgtatcagcacctgttc
>BK4BA1_2_7833
actaagtgttcaacacactggttctagtgttgatttggctattttggccttgcacttgaatggtttaagctctattttgggcgctgtaaacatgttggtaactgtcattggtctacgtgctccaggtatgaaattgttgcacattccattgtttgtttgggctattgcccttaccgctgttttggttattttggctgttccagtattggctgccgctttggtaatgttgttgactgatcgtaacattaataccgcttatttctgtgagtctggtgatttgatcttgtatcagcacctgttc
>BK4BA1_2_7872
actaagtgttcagcacactggttctagtgttgatttggctattttggccttgcacttgaatggtttaagctctattttgggcgctgtaaacatgttggtaactgtcattggtctacgtgctccaggtatgaaattgttgcacattccattgtttgtttgggctattgcctttaccgctgttttggttattttggctgttccagtattggctgccgctttggtaatgttgttgactgatcgtaacattaataccgcttatttctgtgagtctggtgatttgatcttgtatcagcacctgttc
>BK4BA1_2_8070
actaagtgttcaacacactggttctagtgttgatttggctattttggccttgcacttgaatggtttaagctctattttgggcgctgtaaacatgttggtaactgtcattggtctacgtgctccaggtatgaaattgttgcacattccattgtttgtttgggctattgcctttaccgctgttttggttattttggctgttccagtattggctgccgctttggtaatgttgttgactgatcgtaacattaataccgcttatttccgtgagtctggtgatttgatcttgtatcagcacctgttc
>BK4BA1_2_8246
actaagtgttcaacacactggttctagtgttgatttggctattttggccttgcacttggatggtttaagctctattttgggcgctgtaaacatgttggtaactgtcattggtctacgtgctccaggtatgaaattgttgcacattccattgtttgtttgggctattgcctttaccgctgttttggttattttggctgttccagtattggctgccgctttggtaatgttgttgactgatcgtaacattaataccgcttatttctgtgagtctggtgatttgatcttgtatcagcacctgttc
>BK4BA1_2_8889
tttaagtaatattgctcttcattcaggaccatctgttgatttagcaatttttagtttacatcttgctggggtgtcttctattttaggtactgttaattttattactacaatttttaatatgcgagctcctggtttatatatgcatagattacctttatttgtatggtctgttttagttacagcttttttgttaattttatcgttacctgtttttgcgggtgctattacaatgttgttaactgatcgaaattttaatacagctttttatgatccagcaggaggtggtgatcctattttatatcaacatttattt
>BK4BA1_2_8945
actaagtgttcaacacactggttctagtgttgatttggctattttggccttgcgcttgaatggtttaagctctattttgggcgctgtaaacatgttggtaactgtcattggtctacgtgctccaggtatgaaattgttgcacattccattgtttgtttgggctattgcctttaccgctgttttggttattttggctgttccagtattggctgccgctttggtaatgttgttgactgatcgtaacattaataccgcttatttctgtgagtctggtgatttgatcttgtatcagcacctgttc
>BK4BA1_2_9149
actaagtgttcaacacactggttctagtgttgatttggctattttggccttgcacttgaatggtttaagctctattttgggcgctgtaaacatgttggtaactgtcattggtctacgtgctccaggtatgaaattgttgcacatcccattgtttgtttgggctattgcctttaccgctgttttggttattttggctgttccagtattggctgccgctttggtaatgttgttgactgatcgtaacattaataccgcttatttctgtgagtctggtgatttgatcttgtatcagcacctgttc
>BK4BA1_2_9611
actaagtgttcaacacactggttctagtgttgatttggctattttggccttgcacttgaatggtttaagctctattttgggcgctgtaaacatgttggtaactgtcattggtctacgtgctccaggtatgaaattgttgcacattccatcgtttgtttgggctattgcctttaccgctgttttggttattttggctgttccagtattggctgccgctttggtaatgttgttgactgatcgtaacattaataccgcttatttctgtgagtctggtgatttgatcttgtatcagcacctgttc
>BK4BA1_3_351
tttaagtaatattgcttttcattcaggaccatctgttgatttagcaatttttagtttacatcttgctggggtgtcttctattttaggtactgttaattttattactacaatttttaatatgcgagctcctggtttatatatgcatagattacctttatttgtatggtctgttttagttacagcttttttgttaattttatcgttacctgtttttgcgggtgctattacaatgttgttaactgatcgaaattttaatacagctttttatgatccagcaggaggtggtgatcctattttatatcaacatttattt
>BK4BA1_3_634
actaagtgttcaacacactggttctagtgttgatttggctattttggccttgcacttgaatggtttaagctctattttgggcgctgtaaacatgttggtaactgtcattggtctacgtgctccaggtatgaaattgttgcacattccattgtttgtttgggctattgcctttaccgctgttttggttattttggctgttccagtattggctgccgctttggtaatgttgttgactgatcgtaacattaataccgcttatttctgtgagtctggtgatttgatcttgtatcagcacctgttc
>BK4BA1_3_660
attaagtgttcaacacagtggagcttctgtagatttagctattttaagtttacacttaaatggtttaagttctattttaggttctattaacatgttagttactattgctggtatgcgcgctgctggtatgaaattatctcaaattccattatttgtatggtctattgcttttactgctgtattagtaattttagctgttccagtattagctgctgctttagttatgttattaactgatcgtaacttaaacactgcttatttctgtgagtctggtgatttaattttatatcaacaccttttc
>BK4BA1_3_1066
tcttgctggaattgcaagtcactctggtccttcggttgaccttgcaatttttagtttacatctcgcaggtgcaagtagtattatgggttcgatcaactttattactactgtgtttaatatgagagctcctggtatgagtatgcacagattaccattattcgtatggagcgtcttcattactgcgtttttattaattttatcattaccagtgctagctggtggtattacaatgttgttaactgatagaaacttcaatacaacattcttcgatcctgcaggtggtggagatcctattctttaccaacatttattc
>BK4BA1_3_1200
tttaagtaatattgcttttcattcaggaccatctgttgatttagcaatttttagtttacatcttgctggggtgtcttctattttaggtactgttaattttattactacaatttttaatatgcgagctcctggtttatatatgcatagattacctttatttgtatggtctgttttagttacagcttttttgttaattttatcgttacctgtttttgcgggtgctattacaatgttgttaactgatcgaaattttaatacagctttttatgatccagcaggaggtggtgatcctattttatatcaacatttatt
>BK4BA1_3_1201
attaagtgttcaacgcagtggagcttctgtagatttagctattttaagtttacacttaaatggtttaagttctattttaggttctattaacatgttagttactattgctggtatgcgcgctgctggtatgaaattatctcaaattccattatttgtatggtctattgcttttactgctgtattagtaattttagctgttccagtattagctgctgctttagttatgttattaactgatcgtaacttaaacactgcttatttctgtgagtctggtgatttaattttatatcaacaccttttc
>BK4BA1_3_1425
tttaagtaatattgcttttcattcaggaccatctgttgatttagcaatttttagtttacatcttgctggggtgtcttctattttaggtactgttaattttattactacaatttttaatatgcgagctcctggtttatatatgcatagattacctttatttgtatggtctgttttagttacagcttttttgttaattttatcgttacctgtttttgcgggtgctattacaatgttgttaactgatcgaaattttaatacagctttttatgatccagcaggaggtggtgatcctattttatatcaacatttattc
>BK4BA1_3_2940
actaagtgttcaacacactggttctagtgttgatttggctattttggccttgcacttgaatggtttaagctctattttgggcgctgtaaacatgttggtaactgtcattggtctacgtgctccaggtatgaaattgttgcacattccattgtttgtttgggctattgcctttaccgctgttttggttattttggctgttccagtattggctgccgctttggtaatgttgttgactgatcgtaacattaataccgcttatttctgtgagtctggtgatttgatcttgtatcagcacctgtt
>BK4BA1_3_3432
attaagtgttcaacacagtggagcttctgtagatttagctattttaagtttacacttaaatggtttaagttctattttaggttctattaacatgttagttactattgctggtatgcgcgctgctggtatgaaattatctcaaattccattattcgtatggtctattgcttttactgctgtattagtaattttagctgttccagtattagctgctgctttagttatgttattaactgatcgtaacttaaacactgcttatttctgtgagtctggtgatttaattttatatcaacaccttttc
>BK4BA1_3_3710
actaagtgttcaacacactggttctagtgttgatttggctattttggccttgcacttgaatggtttaagctctattttgggcgctgtaaacatgttggtaactgtcattggtctacgtgctccaggtatgaaattgttgcacattccattgtttgtttgggctattgcctttaccgctgttttggttattttggctgttccagtattggctgccgccttggtaatgttgttgactgatcgtaacattaataccgcttatttctgtgagtctggtgatttgatcttgtatcagcacctgttc
>BK4BA1_3_3916
cactaagtgttcaacacactggttctagtgttgatttggctattttggccttgcacttgaatggtttaagctctattttgggcgctgtaaacatgttggtaactgtcattggtctacgtgctccaggtatgaaattgttgcacattccattgtttgtttgggctattgcctttaccgctgttttggttattttggctgttccagtattggctgccgctttggtaatgttgttgactgatcgtaacattaataccgcttatttctgtgagtctggtgatttgatcttgtatcagcacctgttc
>BK4BA1_3_4622
attaagtgttcaacacagtggagcttctgtagatttagctattttaagtttacacttaaatggtttaagttctattttaggttctattaacatgttagttactattgctggtatgcgcgctgctggtatgaaattatctcaaattccattatttgtatggtctattgcttttactgctgtattagtaattttagctgttccagtattagctgctgctttagttatgttattaactgatcgtaacttaaacactgcttatttctgtgagtctggtgatttaattttatatcaacacctttt
>BK4BA1_3_5011
tttaagtaatattgcttttcattcaggaccatctgttgatttagcaatttttagtttacatcttgctggggtgtcctctattttaggtactgttaattttattactacaatttttaatatgcgagctcctggtttatatatgcatagattacctttatttgtatggtctgttttagttacagcttttttgttaattttatcgttacctgtttttgcgggtgctattacaatgttgttaactgatcgaaattttaatacagctttttatgatccagcaggaggtggtgatcctattttatatcaacatttattt
>BK4BA1_3_5056
actaagtgttcaacacactggttctagtgttgatttggctattttggccttgcacttgaatggtttaagctctattttgggcgctgtaaacatgttggtaactgtcattggtctacgtgctccaggtatgaaattgttgcacattccattgtttgtttgggctattgcctttaccgctgttttggttattttggctgctccagtattggctgccgctttggtaatgttgttgactgatcgtaacattaataccgcttatttctgtgagtctggtgatttgatcttgtatcagcacctgttc
>BK4BA1_3_5344
ttaagtgttcaacacagtggagcttctgtagatttagctattttaagtttacacttaaatggtttaagttctattttaggttctattaacatgttagttactattgctggtatgcgcgctgctggtatgaaattatctcaaattccattatttgtatggtctattgcttttactgctgtattagtaattttagctgttccagtattagctgctgctttagttatgttattaactgatcgtaacttaaacactgcttatttctgtgagtctggtgatttaattttatatcaacaccttttc
>BK4BA1_3_6024
actaagtgttcaacacactggttctagtgttgatttggctattttggccttgcacttgaatggtttaagctctattttgggcgctgtaaacatgttggtagctgtcattggtctacgtgctccaggtatgaaattgttgcacattccattgtttgtttgggctattgcctttaccgctgttttggttattttggctgttccagtattggctgccgctttggtaatgttgttgactgatcgtaacattaataccgcttatttctgtgagtctggtgatttgatcttgtatcagcacctgttc
>BK4BA1_4_353
attaagtattcaatctaccggagcttccgttgatctagcaattttaagcttacatttaaatggtttaagttctattttaggtagtataaatattttagtaacaatagccggtatgcgtgcagtaggtatgaaattatctcaaatgcctttatttgtctggtcaatagcatttacagctatcttagtaatattagcagtgcctgttttagcagctgctttagttatgttattaacagatcgtaatttaaatactgcttatttctgcgaaagtggtgatcttatattatatcaacaccttttt
>BK4BA1_4_405
tttaagtaatattgcttttcattcaggaccatctgttgatttagcaatttttagtttacatcttgctggggtgtcttctattttaggtactgttaattttattactacaatttttaatatgcgagctcctggtttatatatgcatagattacctttatttgtatggtctgttttagttacagcttttttgttaattttatcgttacctgtttttgcgggtgctattacaatgttgttaactgatcgaaattttaatacagctttttatgatccagcaggaggtggtgatcctattttatatcaacatttattt
>BK4BA1_4_708
tttaagtaatattacaagtcactctggaggtgctgtagatttagctattttcagtctccatttaagtggtattagctctatcttaggagcaattaattttattactactatcttaaatatgagaggacctgggatgactatgcatcgacttcctctttttgtatgggcggttttaattactgctgttcttttattattatctcttcctgtacttgctggtggtatcactatgttattaaccgatcgaaatttaaatactagtttttttgatcctgcaggtggaggtgatccaattctttttcaacaccttttt
>BK4BA1_4_837
attaagtgttcaacacagtggagcttctgtagatttagctattttaagtttacacttaaatggtttaagttctattttaggttctattaacatgttagttactattgctggtatgcgcgctgctggtatgaaattatctcaaattccattatttgtatggtctattgcttttactgctgtattagtaattttagctgttccagtattagctgctgctttagttatgttattaactgatcgtaacttaaacactgcttatttctgtgagtctggtgatttaattttatatcaacaccttttc
>BK4BA1_4_1309
ctttaagtaatattgcttttcattcaggaccatctgttgatttagcaatttttagtttacatcttgctggggtgtcttctattttaggtactgttaattttattactacaatttttaatatgcgagctcctggtttatatatgcatagattacctttatttgtatggtctgttttagttacagcttttttgttaattttatcgttacctgtttttgcgggtgctattacaatgttgttaactgatcgaaattttaatacagctttttatgatccagcaggaggtggtgatcctattttatatcaacatttattt
>BK4BA1_4_1571
attaagtattcaatctaccggagcttccgttgatctagcaattttaagcttacatttaaatggtttaagttctattttaggtagtataaatattttagtaacaatagccggtatgcgtgcagtaggtatgaaattatctcaaatgcctttatctgtctggtcaatagcatttacagctatcttagtaatattagcagtgcctgttttagcagctgctttagttatgttattaacagatcgtaatttaaatactgcttatttctgcgaaagtggtgatcttatattatatcaacaccttttt
>BK4BA1_4_1647
cattaagtgttcaacacagtggagcttctgtagatttagctattttaagtttacacttaaatggtttaagttctattttaggttctattaacatgttagttactattgctggtatgcgcgctgctggtatgaaattatctcaaattccattatttgtatggtctattgcttttactgctgtattagtaattttagctgttccagtattagctgctgctttagttatgttattaactgatcgtaacttaaacactgcttatttctgtgagtctggtgatttaattttatatcaacaccttttc
>BK4BA1_4_1704
tttaagtaatattgcttttcattcaggaccatctgttgatttagcaatttttagtttacatcttgctggggtgtcttctattttaggtactgttaattttattactacaatttttaatatgcgagctcctggtttatatatgcatagattacctttatttgtatggtctgttttagttacagcttttttgttaattttatcgttacctgtttttgcgggtgctattacaatgttgttaactgatcgaaattttaatacagctttttatgatccagcaggaggtggtgatcctattttatatcaacatttatt
>BK4BA1_4_2072
tttaagtaatattgcttttcattcaggaccatctgttgatttagcaatttttagtttacatcttgctggggtgtcttctattttaggtactgttaattttattactacaatttttaatatgcgagctcctggtttatatatgcatagattacctttatttgtatggtctgttttagttacagcttttttgttaattttatcgttacctgtttttgcgggtgctattacaatgttgttaactgatcgaaattttaatacagctttttatgatccagcaggaggtggtgatcctattttatatcaacatttattc
>BK4BA1_4_2535
attaagcgtacaacactctggtactagcgtagacttagctattttaagcttacacttaaatggtttaagttctattttaggtgctattaacatgttagtaactgtattcggtttacgtgctccaggtatgaagttattacatattccattattcgtatgggctattgtattcactgctatcttagtagtattagccgtaccagtattagctgctgctttagtaatgttattaactgatcgtaacttaaacactgcttatttctgtgagagcggtgatttaattctatatcagcacttattc
>BK4BA1_4_3925
ttaagtattcaatctaccggagcttccgttgatctagcaattttaagcttacatttaaatggtttaagttctattttaggtagtataaatattttagtaacaatagccggtatgcgtgcagtaggtatgaaattatctcaaatgcctttatttgtctggtcaatagcatttacagctatcttagtaatattagcagtgcctgttttagcagctgctttagttatgttattaacagatcgtaatttaaatactgcttatttctgcgaaagtggtgatcttatattatatcaacaccttttt
>BK4BA1_4_4526
attaagtgttcaacacagtggagcttctgtagatttagctattttaagtttacacttaaatggtttaagttctattttaggttctattaacatgttagttactattgctggtatgcgcgctgctggtatgaaattatctcaaattccattatttgtatggtctattgcttttactgctgtattagtaattttagctgttccagtattagctgctgctttagttatgttattaactgatcgtaacttaaacactgcttatttctgtgagtctggtgatttaatcttatatcaacaccttttc
>BK4BA1_4_4655
attaagtattcaatctaccggagcttccgttgatctagcaattttaagcttacatttaaatggtttaagttctattttaggtagtataaatattttagtaacaatagccggtatgcgtgcagtaggtatgaaattatctcaaatgcctttatttgtctggtcaatagcatttacagctatcttagtaatattagcagtgcctgttttagcagctgctttagttatgttattaacagatcgtaatttaaatactgcttatttctgcgaaagtggtgatcttatattatatcaacacctttt
>BK4BA1_4_5017
attaagtattcaatctaccggagcttccgttgatctagcaattttaagcttacatttaaatggtttaagttctattttaggtagtataaatattttagtaacaatagccggtatgcgtgcagtaggtatgaaattatctcaaatgcctttatttgtctggtcaatagcatttacagctatcttagtaatattagcagtgcctgttttagcagctgctttagttatgttattaacagatcgtaatttaaatactgcttatttctgcgaaagtggtgatcttatattatatcgacaccttttt
>BK4BA1_4_5840
attaagtgttcaacacagtggagcttctgtagatttagctattttaattttacacttaaatggtttaagttctattttaggttctattaacatgttagttactattgctggtatgcgcgctgctggtatgaaattatctcaaattccattatttgtatggtctattgcttttactgctgtattagtaattttagctgttccagtattagctgctgctttagttatgttattaactgatcgtaacttaaacactgcttatttctgtgagtctggtgatttaattttatatcaacaccttttc
>BK4BA1_4_5893
attaagtgttcaacacagtggagcttctgtagatttagctattttaagtttacacttaaatggtttaagttctattttaggttctattaacatgttagttactattgctggtatgcgcgctgctggtatgaaattatctcaaattccattattcgtatggtctattgcttttactgctgtattagtaattttagctgttccagtattagctgctgctttagttatgttattaactgatcgtaacttaaacactgcttatttctgtgagtctggtgatttaattttatatcaacaccttttc
>BK4BA1_4_6194
gttaagtattcaatctaccggagcttccgttgatctagcaattttaagcttacatttaaatggtttaagttctattttaggtagtataaatattttagtaacaatagccggtatgcgtgcagtaggtatgaaattatctcaaatgcctttatttgtctggtcaatagcatttacagctatcttagtaatattagcagtgcctgttttagcagctgctttagttatgttattaacagatcgtaatttaaatactgcttatttctgcgaaagtggtgatcttatattatatcaacaccttttt
>BK4BA1_4_6740
attaagtattcaatctaccggagcttccgttgatctagcaattttaagcttacatttaaatggtttaagttctattttaggtagtataaatattttagtaacaatagccggtatgcgtgcagtaggtatgaaattatctcaaatgcctttatttgtctggtcaatagcatttacagctaccttagtaatattagcagtgcctgttttagcagctgctttagttatgttattaacagatcgtaatttaaatactgcttatttctgcgaaagtggtgatcttatattatatcaacaccttttt
>BK4BA1_4_6955
attaagtattcaatctaccggagcttccgttgatctagcaattttaagcttacatttaaatggtttaagttctattttaggtagtataaatattttagtaacaatagccggtatgcgtgcagtaggtatgaaattatctcaaatgcctttatttgtctggtcaatagcatttacagctatcttagtaatattagcagtgcctgttttagcagctgctttagttatgttattaacagatcgtaatttaaatactgcttatttctgcgaaagtggtgatcttatattatatcaacaccttttc
>BK4BA1_4_7396
tttaagtggtatacattcacattctggaggttctgtagatttagctatttttagtttacatattgcaggtgcttcttctatcttaggtgctattaattttataactacagtaataaatatgagaataccaggattaactatgcataaattacctttatttgtttggactatttttgtaacagctatattattattattatctatgcctgtattagcttctggaattactatgttattaacagatagaaattttaatacttctttttttgatccagcaggtggaggtgatccaattttatatcaacatattttt
>BK4BA1_4_7497
gttaagtgttcaacacagtggagcttctgtagatttagctattttaagtttacacttaaatggtttaagttctattttaggttctattaacatgttagttactattgctggtatgcgcgctgctggtatgaaattatctcaaattccattatttgtatggtctattgcttttactgctgtattagtaattttagctgttccagtattagctgctgctttagttatgttattaactgatcgtaacttaaacactgcttatttctgtgagtctggtgatttaattttatatcaacaccttttc
>BK4BA1_4_7641
cattaagtattcaatctaccggagcttccgttgatctagcaattttaagcttacatttaaatggtttaagttctattttaggtagtataaatattttagtaacaatagccggtatgcgtgcagtaggtatgaaattatctcaaatgcctttatttgtctggtcaatagcatttacagctatcttagtaatattagcagtgcctgttttagcagctgctttagttatgttattaacagatcgtaatttaaatactgcttatttctgcgaaagtggtgatcttatattatatcaacaccttttt
>BK4BA1_4_8168
attaagtattcaatctaccggagcttccgttgatctagcaattttaatcttacatttaaatggtttaagttctattttaggtagtataaatattttagtaacaatagccggtatgcgtgcagtaggtatgaaattatctcaaatgcctttatttgtctggtcaatagcatttacagctatcttagtaatattagcagtgcctgttttagcagctgctttagttatgttattaacagatcgtaatttaaatactgcttatttctgcgaaagtggtgatcttatattatatcaacaccttttt
>BK4BA1_4_8606
attaagtgttcaacacagtggagcttctgtagatttagctattttaagtttacacttaaatggtttaagttctattttaggttctattaacatgttagttactattgctggtatgcgcgctgctggtatgaaattatctcaaattccattatttgtatggtctattgcttttactgctgtattagtaattttagctgttccagtattagctgctgctttagttatgttattaactgatcgtaacttaaacactgcttatttctgtgagtctggtgatttaattttatatcaacacctttt
>BK4BA1_4_9281
tttaagtaatattacaagtcactctggaggtgctgtagatttagctattttcagtctccatttaagtggtattagctctatcttaggagcaattaattttattactactatcttaaatatgagaggacctgggatgactatgcatcgacttcctctttttgtatgggcggttttaattactgctgttcttttattattatctcttcctgtacttgctggtggtatcactatgttattaaccgatcgaaatttaaatactagtttttttgatcctgcaggtggaggtgatccaattctttttcaacaccttttc
>BK4BA1_4_9492
attaagtgttcaacacagtggagcttctgtagatttagctattttaagtttacacttaaatggtttaagttctattttaggttctattaacatgttagttactattgctggtatgcgcgctgctggtatgaaattatctcaaattccattatttgtatggtctattgcttttactgctgtattagtaattttagctgttctagtattagctgctgctttagttatgttattaactgatcgtaacttaaacactgcttatttctgtgagtctggtgatttaattttatatcaacaccttttc
>BK4BA1_4_9599
attaagtattcaatctaccggggcttccgttgatctagcaattttaagcttacatttaaatggtttaagttctattttaggtagtataaatattttagtaacaatagccggtatgcgtgcagtaggtatgaaattatctcaaatgcctttatttgtctggtcaatagcatttacagctatcttagtaatattagcagtgcctgttttagcagctgctttagttatgttattaacagatcgtaatttaaatactgcttatttctgcgaaagtggtgatcttatattatatcaacaccttttt
>BK4BA1_4_9944
attaagtattcaatctaccggagcttccgttgatctagcaattttaagcttacatttaaatggtttaagttctattttaggtagtatagatattttagtaacaatagccggtatgcgtgcagtaggtatgaaattatctcaaatgcctttatttgtctggtcaatagcatttacagctatcttagtaatattagcagtgcctgttttagcagctgctttagttatgttattaacagatcgtaatttaaatactgcttatttctgcgaaagtggtgatcttatattatatcaacaccttttt
>BK4BA1_4_10017
attaagtattcaatctaccggagcttccgttgatctagcaattttaagcttacatttaaatggtttaagttctattttaggtagtataaatattttagtaacaatagccggtatgcgtgcagtaggtatgaaattatctcaaatgcctttatttgtctggtcaatagcatttacagctatcttagtaatattagcagtgcctgttttagcagctgctttagttatgttactaacagatcgtaatttaaatactgcttatttctgcgaaagtggtgatcttatattatatcaacaccttttt
>BK4BA1_4_10438
ttaagtgttcaacacagtggagcttctgtagatttagctattttaagtttacacttaaatggtttaagttctattttaggttctattaacatgttagttactattgctggtatgcgcgctgctggtatgaaattatctcaaattccattatttgtatggtctattgcttttactgctgtattagtaattttagctgttccagtattagctgctgctttagttatgttattaactgatcgtaacttaaacactgcttatttctgtgagtctggtgatttaattttatatcaacaccttttc
>BK4BA1_4_11402
tttaagtaatattgcttttcattcaggaccatctgttgatttagcaatttttagtttacatcttgctggggtgtcttctattttaggtactgttaattttattactacaatttttaatatgcgagctcctggtttatatatgcatagattacctttatttgtatggtctgttttagttacagcttttttgttaattttatcgttacctgtttttgcgggtgctattacaatgttgttaactgatcgaaattttaatacagctttttatgatccagcaggaggtggtgatcctattttatatcaacatctattt
>BK4BA1_4_11575
attaagcattcaatctaccggagcttccgttgatctagcaattttaagcttacatttaaatggtttaagttctattttaggtagtataaatattttagtaacaatagccggtatgcgtgcagtaggtatgaaattatctcaaatgcctttatttgtctggtcaatagcatttacagctatcttagtaatattagcagtgcctgttttagcagctgctttagttatgttattaacagatcgtaatttaaatactgcttatttctgcgaaagtggtgatcttatattatatcaacaccttttt
>BK4BA1_4_11950
attaagtattcaatctaccggagcttccgttgatctagcaattttaagcttacatttaaatggtttaagttctattttaggtagtataaatattttagtaacaatagccggtatgcgtgcagtaggtatgaaattatctcaaatgcctttatttgtctggtcaatagcatttacagctatcttagtaatattagcagtgcctgttttagcagctgctttagttatgttattaacaggtcgtaatttaaatactgcttatttctgcgaaagtggtgatcttatattatatcaacaccttttt
>BK4BA1_4_13103
attaagtattcaatctaccggagcttccgttgatctagcaattttaagcttacatttaaatggtttaagttctattttaggtagtataaatattttagtaacaatagccggtatgcgtgcagtaggtatgaaattatctcaaatgcatttatttgtctggtcaatagcatttacagctatcttagtaatattagcagtgcctgttttagcagctgctttagttatgttattaacagatcgtaatttaaatactgcttatttctgcgaaagtggtgatcttatattatatcaacaccttttt
>BK4BA1_5_115
ttaagcatccaacattcaggtgcttctgtcgatttagccattttaagtttacatttaaatggtttaagttctattttaggtagtattaacttattagtgactatttcaggtatgcgtgctgctggtatgaaattaactaatattcctttatttgtatggtctatcatttttaccgctattttagttgtattatccgtaccagtattagctgctgctttagtaatgttattaaccgatcgtaacttaaatacagcttatttttgtgaaagcggtgatttaattttatatcagcacctcttc
>BK4BA1_5_263
cttaagcatccaacattcaggtgcttctgtcgatttagccattttaagtttacatttaaatggtttaagttctattttaggtagtattaacttattagtgactatttcaggtatgcgtgctgctggtatgaaattaactaatattcctttatttgtatggtctatcatttttaccgctattttagttgtattatccgtaccagtattagctgctgctttagtaatgttattaaccgatcgtaacttaaatacagcttatttttgtgaaagcggtgatttaattttatatcagcacctcttc
>BK4BA1_5_340
tttaagtaatattgcttttcattcaggaccatctgttgatttagcaatttttagtttacatcttgctggggtgtcttctattttaggtactgttaattttattactacaatttttaatatgcgagctcctggtttatatatgcatagattacctttatttgtatggtctgttttagttacagcttttttgttaattttatcgttacctgtttttgcgggtgctattacaatgttgttaactgatcgaaattttaatacagctttttatgatccagcaggaggtggtgatcctattttatatcaacatttattt
>BK4BA1_5_558
tttaagtaatattacaagtcactctggaggtgctgtagatttagctattttcagtctccatttaagtggtattagctctatcttaggagcaattaattttattactactatcttaaatatgagaggacctgggatgactatgcatcgacttcctctttttgtatgggcggttttaattactgctgttcttttattattatctcttcctgtacttgctggtggtatcactatgttattaaccgatcgaaatttaaatactagtttttttgatcctgcaggtggaggtgatccaattctttttcaacaccttttt
>BK4BA1_5_617
actaagtgttcaacacactggttctagtgttgatttggctattttggccttgcacttgaatggtttaagctctattttgggcgctgtaaacatgttggtaactgtcattggtctacgtgctccaggtatgaaattgttgcacattccattgtttgtttgggctattgcctttaccgctgttttggttattttggctgttccagtattggctgccgctttggtaatgttgttgactgatcgtaacattaataccgcttatttctgtgagtctggtgatttgatcttgtatcagcacctgttc
>BK4BA1_5_636
attaagtgttcaacacagtggagcttctgtagatttagctattttaagtttacacttaaatggtttaagttctattttaggttctattaacatgttagttactattgctggtatgcgcgctgctggtatgaaattatctcaaattccattatttgtatggtctattgcttttactgctgtattagtaattttagctgttccagtattagctgctgctttagttatgttattaactgatcgtaacttaaacactgcttatttctgtgagtctggtgatttaattttatatcaacaccttttc
>BK4BA1_5_757
attaagtattcaatctaccggagcttccgttgatctagcaattttaagcttacatttaaatggtttaagttctattttaggtagtataaatattttagtaacaatagccggtatgcgtgcagtaggtatgaaattatctcaaatgcctttatttgtctggtcaatagcatttacagctatcttagtaatattagcagtacctgttttagcagctgctttagttatgttattaacagatcgtaatttaaatactgcttatttctgcgaaagtggtgatcttatattatatcaacaccttttt
>BK4BA1_5_2585
actaagtgttcgacacactggttctagtgttgatttggctattttggccttgcacttgaatggtttaagctctattttgggcgctgtaaacatgttggtaactgtcattggtctacgtgctccaggtatgaaattgttgcacattccattgtttgtttgggctattgcctttaccgctgttttggttattttggctgttccagtattggctgccgctttggtaatgttgttgactgatcgtaacattaataccgcttatttctgtgagtctggtgatttgatcttgtatcagcacctgttc
>BK4BA1_5_2997
attaagtattcaatctaccggagcttccgttgatctagcaattttaagcttacatttaaatggtttaagttctattttaggtagtataaatattttagtaacaatagccggtatgcgtgcagtaggtatgaaattatctcaaatgcctttatttgtctggtcaatagcatttacagctatcttagtaatattagcagtacctgttttagcagctgctttagttatgttattaacagatcgtaatttaaatactgcttatttctgcgaaagtggtgatcttatattatatcaacacctttt
>BK4BA1_5_3463
ctaagtgttcaacacactggttctagtgttgatttggctattttggccttgcacttgaatggtttaagctctattttgggcgctgtaaacatgttggtaactgtcattggtctacgtgctccaggtatgaaattgttgcacattccattgtttgtttgggctattgcctttaccgctgttttggttattttggctgttccagtattggctgccgctttggtaatgttgttgactgatcgtaacattaataccgcttatttctgtgagtctggtgatttgatcttgtatcagcacctgttc
>BK4BA1_5_3641
ctaagtgttcaacacagtggttctagtgtagatttggctattttaagtttacacttaaatggtctaagctctatcttaggtgctgtaaacatgttagtaactgttgctggcttacgtgctcctggtctaaaattgctacatatcccattgtttgtatgggctattgcttttactgctgttctagttatcttagctgtaccagtattggctgccgccttggttatgttgctaactgatcgtaacattaacactgcttatttctgtgagtctggtgatttaatcttgtatcaacacttattt
>BK4BA1_5_4267
actaagtgttcagcacactggttctagtgttgatttggctattttggccttgcacttgaatggtttaagctctattttgggcgctgtaaacatgttggtaactgtcattggtctacgtgctccaggtatgaaattgttgcacattccattgtttgtttgggctattgcctttaccgctgttttggttattttggctgttccagtattggctgccgctttggtaatgttgttgactgatcgtaacattaataccgcttatttctgtgagtctggtgatttgatcttgtatcagcacctgttc
>BK4BA1_5_4524
cctaagtgttcaacacagtggttctagtgtagatttggctattttaagtttacacttaaatggtctaagctctatcttaggtgctgtaaacatgttagtaactgttgctggcttacgtgctcctggtctaaaattgctacatatcccattgtttgtatgggctattgcttttactgctgttctagttatcttagctgtaccagtattggctgccgccttggttatgttgctaactgatcgtaacattaacactgcttatttctgtgagtctggtgatttaatcttgtatcaacacttattt
>BK4BA1_5_4747
actaagtgttcaacacgctggttctagtgttgatttggctattttggccttgcacttgaatggtttaagctctattttgggcgctgtaaacatgttggtaactgtcattggtctacgtgctccaggtatgaaattgttgcacattccattgtttgtttgggctattgcctttaccgctgttttggttattttggctgttccagtattggctgccgctttggtaatgttgttgactgatcgtaacattaataccgcttatttctgtgagtctggtgatttgatcttgtatcagcacctgttc
>BK4BB1_1_296
cttaagcatccaacattcaggtgcttctgtcgatttagccattttaagtttacatttaaatggtttaagttctattttaggtagtattaacttattagtgactatttcaggtatgcgtgctgctggtatgaaattaactaatattcctttatttgtatggtctatcatttttaccgctattttagttgtattatccgtaccagtattagctgctgctttagtaatgttattaaccgatcgtaacttaaatacagcttatttttgtgaaagcggtgatttaattttatatcagcacctcttc
>BK4BB1_1_336
attaagtattcaatctaccggagcttccgttgatctagcaattttaagcttacatttaaatggtttaagttctattttaggtagtataaatattttagtaacaatagccggtatgcgtgcagtaggtatgaaattatctcaaatgcctttatttgtctggtcaatagcatttacagctatcttagtaatattagcagtgcctgttttagcagctgctttagttatgttattaacagatcgtaatttaaatactgcttatttctgcgaaagtggtgatcttatattatatcaacaccttttt
>BK4BB1_1_388
tttaagtaatattgcttttcattcaggaccatctgttgatttagcaatttttagtttacatcttgctggggtgtcttctattttaggtactgttaattttattactacaatttttaatatgcgagctcctggtttatatatgcatagattacctttatttgtatggtctgttttagttacagcttttttgttaattttatcgttacctgtttttgcgggtgctattacaatgttgttaactgatcgaaattttaatacagctttttatgatccagcaggaggtggtgatcctattttatatcaacatttattt
>BK4BB1_1_668
tttaagtaatattacaagtcactctggaggtgctgtagatttagctattttcagtctccatttaagtggtattagctctatcttaggagcaattaattttattactactatcttaaatatgagaggacctgggatgactatgcatcgacttcctctttttgtatgggcggttttaattactgctgttcttttattattatctcttcctgtacttgctggtggtatcactatgttattaaccgatcgaaatttaaatactagtttttttgatcctgcaggtggaggtgatccaattctttttcaacaccttttt
>BK4BB1_1_754
actaagtgttcaacacactggttctagtgttgatttggctattttggccttgcacttgaatggtttaagctctattttgggcgctgtaaacatgttggtaactgtcattggtctacgtgctccaggtatgaaattgttgcacattccattgtttgtttgggctattgcctttaccgctgttttggttattttggctgttccagtattggctgccgctttggtaatgttgttgactgatcgtaacattaataccgcttatttctgtgagtctggtgatttgatcttgtatcagcacctgttc
>BK4BB1_1_790
attaagtgttcaacacagtggagcttctgtagatttagctattttaagtttacacttaaatggtttaagttctattttaggttctattaacatgttagttactattgctggtatgcgcgctgctggtatgaaattatctcaaattccattatttgtatggtctattgcttttactgctgtattagtaattttagctgttccagtattagctgctgctttagttatgttattaactgatcgtaacttaaacactgcttatttctgtgagtctggtgatttaattttatatcaacaccttttc
>BK4BB1_1_959
attaagtattcaatctaccggagcttccgttgatctagcaattttaagcttacatttaaatggtttaagttctattttaggtagtataaatattttagtaacaatagccggtatgcgtgcagtaggtatgaaattatctcaaatgcctttatttgtctggtcaatagcatttacagctatcttagtaatattagcagtacctgttttagcagctgctttagttatgttattaacagatcgtaatttaaatactgcttatttctgcgaaagtggtgatcttatattatatcaacaccttttt
>BK4BB1_1_1513
tttaagtaatattgcttttcattcaggaccatctgttgatttagcaatttttagtttacatcttgctggggtgtcttctattttaggtactgttaattttattactacaatttttaatatgcgagctcctggtttatatatgcatagattacctttatttgtatggtctgttttagttacagcttttttgttaattttatcgttacctgtttttgcgggtgctattacaatgttgttaactgatcgaaattttaatacagctttttatgatccagcaggaggtggtgatcctattttatatcaacatttatt
>BK4BB1_1_1836
tttaagtaatattgcttttcattcaggaccatctgttgatttagcaatttttagtttacatcttgctggggtgtcttctattttaggtactgttaattttattactacaatttttaatatgcgagctcctggtttatatatgcatagattacctttatttgtatggtctgttttagttacagcttttttgttaattttatcgttacctgtttttgcgggtgctattacaatgttgttaactgatcgaaattttaatacagctttttatgatccagcaggaggtggtgatcctattttatatcaacatttattc
>BK4BB1_1_2947
attgagcgtacaacacagtggttctagcgtagatttagccattttaagcttacacttaaacggtttaagctctattctaggtgctgtcaacatgttggttactgtcgctggtttacgtgccccaggtatgaaactactacacattccattgttcgtgtgggctattagtttcactgctgtactagttgtcttagccgtaccagtcttagctgctgccctagtaatgttactaactgatcgtaacctaaatacagcttacttctgtgactctggtgacctaattctatatcaacacttattc
>BK4BB1_1_3150
actaagtgttcaacacactggttctagtgttgatttggctattttggccttgcacttgaatggtttaagctctattttgggcgctgtaaacatgttggtaactgtcattggtctacgtgctccaggtatgaaattgttgcacattccattgttcgtttgggctattgcctttaccgctgttttggttattttggctgttccagtattggctgccgctttggtaatgttgttgactgatcgtaacattaataccgcttatttctgtgagtctggtgatttgatcttgtatcagcacctgttc
>BK4BB1_1_3194
ttaagtattcaatctaccggagcttccgttgatctagcaattttaagcttacatttaaatggtttaagttctattttaggtagtataaatattttagtaacaatagccggtatgcgtgcagtaggtatgaaattatctcaaatgcctttatttgtctggtcaatagcatttacagctatcttagtaatattagcagtgcctgttttagcagctgctttagttatgttattaacagatcgtaatttaaatactgcttatttctgcgaaagtggtgatcttatattatatcaacaccttttt
>BK4BB1_1_3692
attaagtattcaatctaccggagcttccgttgatctagcaattttaagcttacatttaaatggtttaagttctattttaggtagtataaatattttagtaacaatagccggtatgcgtgcagtaggtatgaaattatctcaaatgcctttatttgtctggtcaatagcatttacagctatcttagtaatattagcagtgcctgttttagcagctgctttagttatgttattaacagatcgtaatttaaatactgcttatttctgcgaaagtggtgatcttatattatatcaacacctttt
>BK4BB1_1_4688
gttaagtattcaatctaccggagcttccgttgatctagcaattttaagcttacatttaaatggtttaagttctattttaggtagtataaatattttagtaacaatagccggtatgcgtgcagtaggtatgaaattatctcaaatgcctttatttgtctggtcaatagcatttacagctatcttagtaatattagcagtgcctgttttagcagctgctttagttatgttattaacagatcgtaatttaaatactgcttatttctgcgaaagtggtgatcttatattatatcaacaccttttt
>BK4BB1_1_4748
gctaagtgttcaacacactggttctagtgttgatttggctattttggccttgcacttgaatggtttaagctctattttgggcgctgtaaacatgttggtaactgtcattggtctacgtgctccaggtatgaaattgttgcacattccattgtttgtttgggctattgcctttaccgctgttttggttattttggctgttccagtattggctgccgctttggtaatgttgttgactgatcgtaacattaataccgcttatttctgtgagtctggtgatttgatcttgtatcagcacctgttc
>BK4BB1_1_4870
actaagtgttcaacacactggttctagtgttgatttggctattttggccttgcacttgaatggtttaagctctattttgggcgctgtaaacatgttggtaactgtcattggtctacgtgctccaggtatgaaattgttgcacattccattgtttgtttgggctattgcctttaccgctgttttggttattttggctgttccagtattggctgccgccttggtaatgttgttgactgatcgtaacattaataccgcttatttctgtgagtctggtgatttgatcttgtatcagcacctgttc
>BK4BB1_1_4956
actaagtgttcaacacactggttctagtgttgatttggctattttggccttgcacttgaatggtttaagctctattttgggcgctgtaaacatgttggtaactgtcattggtctacgtgctccaggtatgaaattgttgcacattccattgtttgtttgggctattgcctttaccgctgttttggttattttggctgttccagtattggctgccgctttggtaatgttgttgactgatcgtaacattaataccgcttacttctgtgagtctggtgatttgatcttgtatcagcacctgttc
>BK4BB1_1_5136
[truncated: 61,024,004 more chars]
