# Supplementary material for: A novel taxonomic database for eukaryotic mitochondrial cytochrome oxidase subunit I gene (eKOI), with a focus on protists diversity
Source: Database (Oxford). 2025 Sep 24;2025:baaf057. doi: 10.1093/database/baaf057 (PMC12462617; doi:10.1093/database/baaf057)
Supplement: baaf057_Supplemental_File [file baaf057_supplemental_file.zip › 3_ASV_metabarcoding/Choanoflagellata.fasta]

>A1-1-COI_ASV17008_3
GGTACTGGTTGAACAGTTTACCCTCCATTATCATCAATTGAGTTCCACTCAGGTGGTTCAGTTGATTTAGCTATCTTTAGTTTACACTTAGCGGGTATCTCATCTATTTTAGGAGCAATGAACTTCATTACTACTATTTTAAACATGAGAGCTCCAGGTATGACAATGCATAGATTGCCTTTATTCGTATGAGCTGTATTCGTTACTGCAATCTTATTATTATTATCATTACCAGTATTAGCGGGTGCTATTACAATGTTATTAACAGATAGAAACTTCAACACATCATTCTTCGATCCAGCAGGAGGAGGAGACCCAATTTTATACCAGCATTTATTCTGATTCTTCGGCCACCCCGAGGTCTA
>A1-3-COI_ASV14951_11
GGAACTGGTTGAACAGTTTACCCCCATTAGCAAGTATTGAATTCCATTCAGGAGGGTCTGTAGATTTAGCAATCTTTAGTTTACATTTAGCCGGGATTAGTTCAATTTTAGGAGCAAGTAATTTTATTACTACAATCTTAAATATGAGAGCACCAGGTATGACAATGCATAGATTACCTTTATTCGTATGAGCAGTATTTATTACAGCTATCTTATTATTATTATCATTACCTGTTTTCGCAGGAGGTATTACAATGTTATTAACTGATAGAAACTTTAATACTAGCTTCTTTGACCCTGCAGGTGGAGGAGATCCTATCTTATATCAACATTTATTCTGATTCTTTGGCCACCCCGAGGTCTA
>A1-3-COI_ASV15206_10
GGAACAGGATGAACAGTATATCCGCCATTATCATCAATAGATTTTCACTCAGGTGGGTCAGTTGATTTGGCAATATTTAGTTTACATTTAGCAGGGATTTCTTCAATTTTAGGTGCTTTAAATTTTATTACAACAGTAATAAATATGAGAACACCAGGTATGACATTTCATAGAATGCCATTATTTGTTTGAGCAGTATTTTTAACAGCAATCTTATTGTTATTATCATTACCAGTATTAGCTGGGGGTATAACAATGTTATTAACAGATAGAAATTTTAATACATCATTTTTTGATCCAGCAGCAGGGGGAGATCCATTATTATATCAACATTTATTTTGATTCTTTGGCCATCCCGAGGTCTA
>A1-3-COI_ASV17216_2
GGAACTGGATGAACAGTATATCCCCCATTATCTAGCATTGAATTCCACTCAGGTGCTTCTATTGATTTAGCTATCTTTAGTCTACACCTAGCTGGTATCTCATCTATCTTAGGAGCTATGAACTTCATTACTACTATTTTAAATATGAGAACTCCTGGAATGACTATGCATAGAATGCCTCTATTCGTTTGAGCTGTATTTATTACTGCTATTCTATTATTATTATCATTACCTGTATTAGCTGGAGCTATTACTATGCTTTTAACTGATAGAAACTTTAATACATCATTCTTTGACCCTGCTGGAGGAGGTGATCCAATCCTTTATCAACACCTATTTTGATTCTTTGGCCACCCCGAAGTCTA
>A2-1-COI_ASV14961_11
GGTACTGGATGAACTGTATACCCCCCATTAGCAAGTATTGAATTCCATTCAGGAGGGTCTGTAGATTTAGCAATCTTTAGTTTACATTTAGCCGGGATTAGTTCAATTTTAGGAGCAAGTAATTTTATTACTACAATCTTAAATATGAGAGCACCAGGTATGACAATGCATAGATTACCTTTATTCGTATGAGCAGTATTTATTACAGCTATCTTATTATTATTATCATTACCTGTTTTCGCAGGAGGTATTACAATGTTATTAACTGATAGAAACTTTAATACTAGCTTCTTCGACCCTGCAGGTGGAGGAGATCCTATCTTATATCAACATTTATTCTGATTCTTTGGCCACCCCGAGGTCTA
>A2-2-COI_ASV4353_78
GGTACTGGTTGAACTGTTTACCCCCCATTATCATCAATTGAGTTCCATTCAGGAGGATCAGTGGATTTAGCTATTTTTAGTTTACATCTAGCAGGTATCTCATCAATTTTAGGAGCAATGAATTTCATTACTACTATTTTAAATATGAGAGCACCAGGTATGACAATGCATAGATTACCATTATTTGTGTGAGCGGTATTCGTTACAGCTATCTTATTATTATTGTCATTACCAGTATTAGCAGGAGCTATTACAATGTTATTAACAGATAGAAACTTTAATACTTCATTCTTTGACCCAGCAGGTGGAGGAGATCCAATTTTATATCAACATTTATTCTGATTCTTTGGCCACCCCGAGGTCTA
>A2-2-COI_ASV16782_4
GGTACTGGATGAACAGTTTATCCGCCATTATCATCAATAGATTTTCACTCAGGTGGGTCAGTTGATTTGGCAATATTTAGTTTACATTTAGCAGGAATTTCTTCAATTTTAGGTGCTTTAAATTTTATTACAACAGTAATAAATATGAGAACACCAGGTATGACATTTCATAGAATGCCATTATTTGTTTGAGCAGTATTTTTAACAGCAATCTTATTGTTATTATCATTACCAGTATTAGCTGGGGGTATAACAATGTTATTAACAGATAGAAATTTTAATACATCATTTTTTGATCCAGCAGCAGGGGGAGATCCATTATTATATCAACATTTATTTTGATTCTTCGGCCATCCCGAAGTCTA
>A2-3-COI_ASV1956_177
GGTACTGGTTGAACAGTTTATCCTCCATTAGCGTCAATTGATTTCCATTCAGGTGGATCTATTGATTTGGCTATTTTTAGTCTACATTTAGCAGGTATTTCATCAATTTTAGGAGCAATGAATTTCATTACTACTATTATTAACATGAGAACACCAGGAATGACGTTCCACAGATTACCTTTATTTGTTTGAGCGGTATTTATTACAGCAATATTATTATTACTATCATTACCAGTATTAGCAGGAGCTATTACAATGTTATTAACAGATAGAAATTTTAATACATCATTCTTCGACCCTGCAGGAGGAGGAGATCCAATTTTATATCAACATCTTTTCTGATTTTTTGGCCATCCCGAGGTCTA
>A2-3-COI_ASV3876_86
GGAACTGGTTGAACTGTATACCCACCTTTATCTTCAATAGAATTTCATTCAGGAGGATCAATTGATTTAGCAATTTTCTCTCTACATTTAGCAGGTATCTCATCTATATTAGGTGCTATGAATTTCATAACTACTATTTTAAATATGAGAACACCAGGTATGACTATGCATAGAATGCCTTTATTTGTATGAGCCGTATTTATTACAGCTATTTTACTATTATTGTCATTACCTGTATTAGCTGGTGCTATTACTATGTTATTAACAGATAGAAATTTTAATACTTCATTCTTTGATCCAGCAGGTGGTGGAGATCCTATCTTATACCAGCATCTTTTCTGATTCTTCGGCCATCCCGAGGTCTA
>A3-1-COI_ASV1956_177
GGTACTGGTTGAACAGTTTATCCTCCATTAGCGTCAATTGATTTCCATTCAGGTGGATCTATTGATTTGGCTATTTTTAGTCTACATTTAGCAGGTATTTCATCAATTTTAGGAGCAATGAATTTCATTACTACTATTATTAACATGAGAACACCAGGAATGACGTTCCACAGATTACCTTTATTTGTTTGAGCGGTATTTATTACAGCAATATTATTATTACTATCATTACCAGTATTAGCAGGAGCTATTACAATGTTATTAACAGATAGAAATTTTAATACATCATTCTTCGACCCTGCAGGAGGAGGAGATCCAATTTTATATCAACATCTTTTCTGATTTTTTGGCCATCCCGAGGTCTA
>A3-1-COI_ASV8526_43
GGAACTGGTTGAACTGTTTACCCACCTTTATCTTCAATAGAATTTCATTCAGGAGGATCAATTGATTTAGCAATTTTCTCTCTACATTTAGCAGGTATCTCATCTATATTAGGTGCTATGAATTTCATAACTACTATTTTAAATATGAGAACACCAGGTATGACTATGCATAGAATGCCTTTATTTGTATGAGCCGTATTTATTACAGCTATTTTACTATTATTGTCATTACCTGTATTAGCTGGTGCTATTACTATGTTATTAACAGATAGAAATTTTAATACTTCATTCTTTGATCCAGCAGGTGGTGGAGATCCTATCTTATACCAGCATCTTTTCTGATTCTTCGGCCATCCCGAGGTCTA
>A3-1-COI_ASV12696_21
GGAACAGGTTGAACTGTATATCCTCCATTATCATCAATAGAATTCCACTCAGGTGGTTCAGTTGATTTAGCTATTTTTAGTCTACATTTAGCAGGTATCTCATCTATTTTAGGAGCAAGTAATTTTATTACTACAATTTTAAATATGAGAGCACCAGGTATGACTATGCATAGAATGCCTCTATTTGTATGAGCAGTATTTATTACAGCTATATTATTATTATTATCATTACCAGTATTAGCAGGAGCTATTACTATGTTATTAACAGATAGAAACTTTAATACATCATTCTTTGATCCAGCAGGTGGTGGAGATCCAATCTTATATCAACATTTATTTTGATTTTTTGGCCACCCCGAAGTCTA
>A3-1-COI_ASV16800_4
GGTACTGGATGAACAGTATATCCTCCATTATCATCAATAGAATTTCATTCAGGTGGATCAATAGATTTAGCAATCTTTAGTTTACACTTAGCGGGTATTTCATCAATTTTAGGAGCAATGAATTTCATTACAACAATCTTAAATATGAGAGCACCAGGAATGACAATGCATAGAATGCCATTATTTGTATGAGCGGTATTCATTACAGCAATTTTATTATTATTATCTCTACCAGTATTAGCAGGAGCAATTACTATGCTATTAACAGATAGAAACTTTAATACATCATTCTTCGACCCAGCGGGTGGAGGAGATCCAATTTTATATCAGCACTTATTCTGATTTTTTGGCCATCCCGAGGTCTA
>A3-2-COI_ASV12913_20
GGAACTGGTTGAACAGTTTATCCTCCATTATCATCAATTGAGTTCCACTCAGGTGGTTCAGTTGATTTAGCTATCTTTAGTTTACACTTAGCGGGTATCTCATCTATTTTAGGAGCAATGAACTTCATTACTACTATTTTAAACATGAGAGCTCCAGGTATGACAATGCATAGATTGCCTTTATTCGTATGAGCTGTATTCGTTACTGCAATCTTATTATTATTATCATTACCAGTATTAGCGGGTGCTATTACAATGTTATTAACAGATAGAAACTTCAACACATCATTCTTCGATCCAGCAGGAGGAGGAGACCCAATTTTATACCAGCATTTATTCTGATTCTTCGGCCATCCCGAGGTCTA
>A3-2-COI_ASV16561_5
GGTACTGGATGAACTGTATATCCACCATTATCTAGCATTGAATTCCACTCAGGTGCTTCTATTGATTTAGCTATCTTTAGTCTACACCTAGCTGGTATCTCATCTATCTTAGGAGCTATGAACTTCATTACTACTATTTTAAATATGAGAACTCCTGGAATGACTATGCATAGAATGCCTCTATTCGTTTGAGCTGTATTTATTACTGCTATTCTATTATTATTATCATTACCTGTATTAGCTGGAGCTATTACTATGCTTTTAACTGATAGAAACTTTAATACATCATTCTTTGACCCTGCTGGAGGAGGTGATCCAATCCTTTATCAACACCTATTTTGATTCTTTGGCCACCCCGAGGTCTA
>A3-2-COI_ASV16567_5
GGTACAGGTTGAACTGTTTATCCGCCATTATCATCAATAGATTTTCACTCAGGTGGGTCAGTTGATTTGGCAATATTTAGTTTACATTTAGCAGGAATTTCTTCAATTTTAGGTGCTTTAAATTTTATTACAACAGTAATAAATATGAGAACACCAGGTATGACATTTCATAGAATGCCATTATTTGTTTGAGCAGTATTTTTAACAGCAATCTTATTGTTATTATCATTACCAGTATTAGCTGGGGGTATAACAATGTTATTAACAGATAGAAATTTTAATACATCATTTTTTGATCCAGCAGCAGGGGGAGATCCATTATTATATCAACATTTATTTTGATTCTTTGGCCATCCCGAAGTCTA
>A3-2-COI_ASV16814_4
GGTACAGGTTGAACAGTTTATCCACCATTAGCATCAATTGACTTCCATTCAGGAGGAGCAGTAGATTTAGCGATTTTTAGTCTACATTTAGCAGGTATTTCATCAATTTTAGGTGCGTTAAATTTTATTACAACAATTATAAATATGAGAACACCAGGGATGACATTTCATAGAATGCCATTATTTGTATGAGCAGTATTTATAACGGCAATTTTATTGTTATTATCGTTACCTGTATTAGCAGGAGCAATAACAATGTTATTGACGGATAGAAATTTTAATACATCTTTCTTTGATCCAGCAGGAGGAGGAGATCCAATATTATATCAACATTTATTCTGATTTTTTGGCCATCCCGAGGTCTA
>A3-3-COI_ASV14518_13
GGAACTGGATGAACTGTTTATCCGCCATTATCATCAATAGATTTTCACTCAGGTGGGTCAGTTGATTTGGCAATATTTAGTTTACATTTAGCAGGGATTTCTTCAATTTTAGGTGCTTTAAATTTTATTACAACAGTAATAAATATGAGAACACCAGGTATGACATTTCATAGAATGCCATTATTTGTTTGAGCAGTATTTTTAACAGCAATCTTATTGTTATTATCATTACCAGTATTAGCTGGGGGTATAACAATGTTATTAACAGATAGAAATTTTAATACATCATTTTTTGATCCAGCAGCAGGGGGAGATCCATTATTATATCAACATTTATTTTGATTCTTTGGCCATCCCGAGGTCTA
>A3-3-COI_ASV15778_8
GGTACTGGATGAACAGTATATCCACCATTATCATCAATAGAATTTCATTCAGGTGGATCAATAGATTTAGCAATCTTTAGTTTACACTTAGCGGGTATTTCATCAATTTTAGGAGCAATGAATTTCATTACAACAATCTTAAATATGAGAGCACCAGGAATGACAATGCATAGAATGCCATTATTTGTATGAGCGGTATTCATTACAGCAATTTTATTATTATTATCTCTACCAGTATTAGCAGGAGCAATTACTATGCTATTAACAGATAGAAACTTTAATACATCATTCTTCGACCCAGCGGGTGGAGGAGATCCAATTTTATATCAGCACTTATTCTGATTTTTTGGACATCCCGAAGTCTA
>A4-1-COI_ASV10150_34
GGTACAGGTTGAACAGTTTACCCTCCATTATCATCAATTGAGTTCCACTCAGGTGGTTCAGTTGATTTAGCTATCTTTAGTTTACACTTAGCGGGTATCTCATCTATTTTAGGAGCAATGAACTTCATTACTACTATTTTAAACATGAGAGCTCCAGGTATGACAATGCATAGATTGCCTTTATTCGTATGAGCTGTATTCGTTACTGCAATCTTATTATTATTATCATTACCAGTATTAGCGGGTGCTATTACAATGTTATTAACAGATAGAAACTTCAACACATCATTCTTCGATCCAGCAGGAGGAGGAGACCCAATTTTATACCAGCATTTATTCTGATTCTTCGGCCATCCCGAGGTCTA
>A4-1-COI_ASV15518_9
GGAACTGGTTGAACAGTTTACCCACCATTATCTAGCATTGAATTCCACTCAGGTGCTTCTATTGATTTAGCTATCTTTAGTCTACACCTAGCTGGTATCTCATCTATCTTAGGAGCTATGAACTTCATTACTACTATTTTAAATATGAGAACTCCTGGAATGACTATGCATAGAATGCCTCTATTCGTTTGAGCTGTATTTATTACTGCTATTCTATTATTATTATCATTACCTGTATTAGCTGGAGCTATTACTATGCTTTTAACTGATAGAAACTTTAATACATCATTCTTTGACCCTGCTGGAGGAGGTGATCCAATCCTTTATCAACACCTATTTTGATTCTTTGGACACCCCGAAGTCTA
>A4-1-COI_ASV16076_7
GGTACTGGTTGAACAGTTTATCCGCCATTATCATCAATAGATTTTCACTCAGGTGGGTCAGTTGATTTGGCAATATTTAGTTTACATTTAGCAGGGATTTCTTCAATTTTAGGTGCTTTAAATTTTATTACAACAGTAATAAATATGAGAACACCAGGTATGACATTTCATAGAATGCCATTATTTGTTTGAGCAGTATTTTTAACAGCAATCTTATTGTTATTATCATTACCAGTATTAGCTGGGGGTATAACAATGTTATTAACAGATAGAAATTTTAATACATCATTTTTTGATCCAGCAGCAGGGGGAGATCCATTATTATATCAACATTTATTTTGATTCTTTGGCCATCCCGAGGTCTA
>A4-2-COI_ASV16342_6
GGTACAGGATGAACTGTATACCCTCCTTTAGCAGGTATTGCAGCCCATTCAGGACCATCAGTAGATTTAGCAATTTTTAGTTTACATTTAGCTGGTGCGTCGTCTATTTTAGGAGCGTCAAATTTTATTACAACAATTTTTAATATGAGAGCTCCAGGAATGTATTTACATAAAATGCCTTTATTCGTATGGGCAGTGTTAATTACAGCTTTTTTATTATTACTTTCATTACCTGTATTAGCTGGTGCTATTACAATGTTATTAACTGATCGTAATTTTAATACAACATTTTTTGATCCTTCAGGAGGAGGGGACCCGGTTTTATACCAGCATTTATTTTGGTTCTTTGGTCATCCTGAGGTCTA
>A4-2-COI_ASV17070_3
GGTACAGGTTGAACAGTTTATCCACCTTTATCTGGAATTGAAAGTCATTCTGGAGGATCAGTTGATTTAGCTATTTTTAGTTTACATTTAGCAGGTGCATCATCGTTATTGGGTGCAATTAATTTTATTACTACTATTTTTAATATGAGAGTTCCTCATATGAAAATGCATAGAATACCATTATTTGTTTGAGCTATCTTAATCACTGCATTTTTATTATTATTGTCACTGCCTGTATTAGCTGGAGCAATTACAATGTTATTAACAGATAGAAATTTTAATACAACTTTTTTTGATCCAGCAGGTGGAGGCGATCCAATATTATATCAACATTTATTTTGATTTTTTGGCCACCCCGAGGTCTA
>A4-3-COI_ASV11306_28
GGTACTGGTTGAACTGTTTATCCACCTTTATCTTCAATAGAATTTCATTCAGGAGGATCAATTGATTTAGCAATTTTCTCTCTACATTTAGCAGGTATCTCATCTATATTAGGTGCTATGAATTTCATAACTACTATTTTAAATATGAGAACACCAGGTATGACTATGCATAGAATGCCTTTATTTGTATGAGCCGTATTTATTACAGCTATTTTACTATTATTGTCATTACCTGTATTAGCTGGTGCTATTACTATGTTATTAACAGATAGAAATTTTAATACTTCATTCTTTGATCCAGCAGGTGGTGGAGATCCTATCTTATACCAGCATCTTTTCTGATTCTTCGGCCATCCCGAGGTCTA
>A5-1-COI_ASV17081_3
GGTACAGGATGAACAGTTTATCCGCCATTATCATCAATAGATTTTCACTCAGGTGGGTCAGTTGATTTGGCAATATTTAGTTTACATTTAGCAGGGATTTCTTCAATTTTAGGTGCTTTAAATTTTATTACAACAGTAATAAATATGAGAACACCAGGTATGACATTTCATAGAATGCCATATTTGTTTGAGCAGTATTTTTAACAGCAATCTTATTGTTATTATCATTACCAGTATTAGCTGGGGGTATAACAATGTTATTAACAGATAGAAATTTTAATACATCATTTTTTGATCCAGCAGCAGGGGGAGATCCATTATTATATCAACATTTATTTTGATTCTTTGGCCATCCCGAGGTCTA
>A5-2-COI_ASV9982_35
GGTACTGGTTGAACAGTTTACCCACCTTTATCTTCAATAGAATTTCATTCAGGAGGATCAATTGATTTAGCAATTTTCTCTCTACATTTAGCAGGTATCTCATCTATATTAGGTGCTATGAATTTCATAACTACTATTTTAAATATGAGAACACCAGGTATGACTATGCATAGAATGCCTTTATTTGTATGAGCCGTATTTATTACAGCTATTTTACTATTATTGTCATTACCTGTATTAGCTGGTGCTATTACTATGTTATTAACAGATAGAAATTTTAATACTTCATTCTTTGATCCAGCAGGTGGTGGAGATCCTATCTTATACCAGCATCTTTTCTGATTCTTCGGCCATCCCGAAGTCTA
>A5-2-COI_ASV10380_33
GGAACAGGATGAACTGTTTATCCACCATTATCTAGCATTGAATTCCACTCAGGTGCTTCTATTGATTTAGCTATCTTTAGTCTACACCTAGCTGGTATCTCATCTATCTTAGGAGCTATGAACTTCATTACTACTATTTTAAATATGAGAACTCCTGGAATGACTATGCATAGAATGCCTCTATTCGTTTGAGCTGTATTTATTACTGCTATTCTATTATTATTATCATTACCTGTATTAGCTGGAGCTATTACTATGCTTTTAACTGATAGAAACTTTAATACATCATTCTTTGACCCTGCTGGAGGAGGTGATCCAATCCTTTATCAACACCTATTTTGATTCTTTGGCCACCCCGAGGTCTA
>A5-2-COI_ASV11134_29
GGAACAGGTTGAACAGTATATCCTCCATTATCATCAATTGAGTTCCACTCAGGTGGTTCAGTTGATTTAGCTATCTTTAGTTTACACTTAGCGGGTATCTCATCTATTTTAGGAGCAATGAACTTCATTACTACTATTTTAAACATGAGAGCTCCAGGTATGACAATGCATAGATTGCCTTTATTCGTATGAGCTGTATTCGTTACTGCAATCTTATTATTATTATCATTACCAGTATTAGCGGGTGCTATTACAATGTTATTAACAGATAGAAACTTCAACACATCATTCTTCGATCCAGCAGGAGGAGGAGACCCAATTTTATACCAGCATTTATTCTGATTCTTCGGCCATCCCGAGGTCTA
>A5-2-COI_ASV15063_11
GGTACTGGTTGAACAGTATATCCGCCATTATCATCAATAGATTTTCACTCAGGTGGGTCAGTTGATTTGGCAATATTTAGTTTACATTTAGCAGGAATTTCTTCAATTTTAGGTGCTTTAAATTTTATTACAACAGTAATAAATATGAGAACACCAGGTATGACATTTCATAGAATGCCATTATTTGTTTGAGCAGTATTTTTAACAGCAATCTTATTGTTATTATCATTACCAGTATTAGCTGGGGGTATAACAATGTTATTAACAGATAGAAATTTTAATACATCATTTTTTGATCCAGCAGCAGGGGGAGATCCATTATTATATCAACATTTATTTTGATTCTTTGGCCATCCCGAAGTCTA
>A5-3-COI_ASV4311_79
GGTACTGGATGAACTGTTTACCCTCCATTAGCGTCAATTGATTTCCATTCAGGTGGATCTATTGATTTGGCTATTTTTAGTCTACATTTAGCAGGTATTTCATCAATTTTAGGAGCAATGAATTTCATTACTACTATTATTAACATGAGAACACCAGGAATGACGTTCCACAGATTACCTTTATTTGTTTGAGCGGTATTTATTACAGCAATATTATTATTACTATCATTACCAGTATTAGCAGGAGCTATTACAATGTTATTAACAGATAGAAATTTTAATACATCATTCTTCGACCCTGCAGGAGGAGGAGATCCAATTTTATATCAACATCTTTTCTGATTTTTTGGCCATCCCGAGGTCTA
>A5-3-COI_ASV15073_11
GGTACAGGTTGAACTGTATACCCACCATTATCATCAATTGAGTTCCATTCAGGAGGATCAGTGGATTTAGCTATTTTTAGTTTACATCTAGCAGGTATCTCATCAATTTTAGGAGCAATGAATTTCATTACTACTATTTTAAATATGAGAGCACCAGGTATGACAATGCATAGATTACCATTATTTGTGTGAGCGGTATTCGTTACAGCTATCTTATTATTATTGTCATTACCAGTATTAGCAGGAGCTATTACAATGTTATTAACAGATAGAAACTTTAATACTTCATTCTTTGACCCAGCAGGTGGAGGAGATCCAATTTTATATCAACATTTATTCTGATTCTTCGGCCACCCCGAGGTCTA
>A6-1-COI_ASV3876_86
GGAACTGGTTGAACTGTATACCCACCTTTATCTTCAATAGAATTTCATTCAGGAGGATCAATTGATTTAGCAATTTTCTCTCTACATTTAGCAGGTATCTCATCTATATTAGGTGCTATGAATTTCATAACTACTATTTTAAATATGAGAACACCAGGTATGACTATGCATAGAATGCCTTTATTTGTATGAGCCGTATTTATTACAGCTATTTTACTATTATTGTCATTACCTGTATTAGCTGGTGCTATTACTATGTTATTAACAGATAGAAATTTTAATACTTCATTCTTTGATCCAGCAGGTGGTGGAGATCCTATCTTATACCAGCATCTTTTCTGATTCTTCGGCCATCCCGAGGTCTA
>A6-1-COI_ASV3898_86
GGTACTGGATGAACAGTTTACCCTCCATTAGCGTCAATTGATTTCCATTCAGGTGGATCTATTGATTTGGCTATTTTTAGTCTACATTTAGCAGGTATTTCATCAATTTTAGGAGCAATGAATTTCATTACTACTATTATTAACATGAGAACACCAGGAATGACGTTCCACAGATTACCTTTATTTGTTTGAGCGGTATTTATTACAGCAATATTATTATTACTATCATTACCAGTATTAGCAGGAGCTATTACAATGTTATTAACAGATAGAAATTTTAATACATCATTCTTCGACCCTGCAGGAGGAGGAGATCCAATTTTATATCAACATCTTTTCTGATTTTTTGGCCACCCCGAGGTCTA
>A6-1-COI_ASV5684_63
GGTACTGGATGAACAGTTTACCCTCCATTAGCGTCAATTGATTTCCATTCAGGTGGATCTATTGATTTGGCTATTTTTAGTCTACATTTAGCAGGTATTTCATCAATTTTAGGAGCAATGAATTTCATTACTACTATTATTAACATGAGAACACCAGGAATGACGTTCCACAGATTACCTTTATTTGTTTGAGCGGTATTTATTACAGCAATATTATTATTACTATCATTACCAGTATTAGCAGGAGCTATTACAATGTTATTAACAGATAGAAATTTTAATACATCATTCTTCGACCCTGCAGGAGGAGGAGATCCAATTTTATATCAACATCTTTTCTGATTTTTTGGCCACCCCGAAGTCTA
>A6-1-COI_ASV7265_51
GGAACTGGTTGAACAGTTTATCCACCATTATCATCAATTGAGTTCCATTCAGGAGGATCAGTGGATTTAGCTATTTTTAGTTTACATCTAGCAGGTATCTCATCAATTTTAGGAGCAATGAATTTCATTACTACTATTTTAAATATGAGAGCACCAGGTATGACAATGCATAGATTACCATTATTTGTGTGAGCGGTATTCGTTACAGCTATCTTATTATTATTGTCATTACCAGTATTAGCAGGAGCTATTACAATGTTATTAACAGATAGAAACTTTAATACTTCATTCTTTGACCCAGCAGGTGGAGGAGATCCAATTTTATATCAACATTTATTCTGATTCTTTGGCCACCCCGAGGTCTA
>A6-2-COI_ASV10969_30
GGAACAGGTTGAACAGTATACCCTCCATTATCATCAATTGAGTTCCACTCAGGTGGTTCAGTTGATTTAGCTATCTTTAGTTTACACTTAGCGGGTATCTCATCTATTTTAGGAGCAATGAACTTCATTACTACTATTTTAAACATGAGAGCTCCAGGTATGACAATGCATAGATTGCCTTTATTCGTATGAGCTGTATTCGTTACTGCAATCTTATTATTATTATCATTACCAGTATTAGCGGGTGCTATTACAATGTTATTAACAGATAGAAACTTCAACACATCATTCTTCGATCCAGCAGGAGGAGGAGACCCAATTTTATACCAGCATTTATTCTGATTCTTCGGCCATCCCGAGGTCTA
>A6-2-COI_ASV12102_24
GGAACAGGATGAACTGTTTATCCTCCATTAGCGTCAATTGATTTCCATTCAGGTGGATCTATTGATTTGGCTATTTTTAGTCTACATTTAGCAGGTATTTCATCAATTTTAGGAGCAATGAATTTCATTACTACTATTATTAACATGAGAACCCCAGGAATGACGTTCCACAGATTACCTTTATTTGTTTGAGCGGTATTTATTACAGCAATATTATTATTACTATCATTACCAGTATTAGCAGGAGCTATTACAATGTTATTAACAGATAGAAATTTTAATACATCATTCTTCGACCCTGCAGGAGGAGGAGATCCAATTTTATATCAACATCTTTTCTGATTTTTTGGCCATCCCGAGGTCTA
>A6-2-COI_ASV17100_3
GGAACTGGATGAACTGTTTATCCACCATTATCTAGCATTGAATTCCACTCAGGTGCTTCTATTGATTTAGCTATCTTTAGTCTACACCTAGCTGGTATATCATCTATCTTAGGAGCTATGAACTTCATTACTACTATTTTAAATATGAGAACTCCTGGAATGACTATGCATAGAATGCCTCTATTCGTTTGAGCTGTATTTATTACTGCTATTCTATTATTATTATCATTACCTGTATTAGCTGGAGCTATTACTATGCTTTTAACTGATAGAAACTTTAATACATCATTCTTTGACCCTGCTGGAGGAGGTGATCCAATCCTTTATCAACACCTATTTTGATTCTTTGGCCACCCCGAGGTCTA
>A6-3-COI_ASV1956_177
GGTACTGGTTGAACAGTTTATCCTCCATTAGCGTCAATTGATTTCCATTCAGGTGGATCTATTGATTTGGCTATTTTTAGTCTACATTTAGCAGGTATTTCATCAATTTTAGGAGCAATGAATTTCATTACTACTATTATTAACATGAGAACACCAGGAATGACGTTCCACAGATTACCTTTATTTGTTTGAGCGGTATTTATTACAGCAATATTATTATTACTATCATTACCAGTATTAGCAGGAGCTATTACAATGTTATTAACAGATAGAAATTTTAATACATCATTCTTCGACCCTGCAGGAGGAGGAGATCCAATTTTATATCAACATCTTTTCTGATTTTTTGGCCATCCCGAGGTCTA
>A6-3-COI_ASV14577_13
GGTACTGGTTGAACAGTATATCCGCCATTATCATCAATAGATTTTCACTCAGGTGGGTCAGTTGATTTGGCAATATTTAGTTTACATTTAGCAGGGATTTCTTCAATTTTAGGTGCTTTAAATTTTATTACAACAGTAATAAATATGAGAACACCAGGTATGACATTTCATAGAATGCCATTATTTGTTTGAGCAGTATTTTTAACAGCAATCTTATTGTTATTATCATTACCAGTATTAGCTGGGGGTATAACAATGTTATTAACAGATAGAAATTTTAATACATCATTTTTTGATCCAGCAGCAGGGGGAGATCCATTATTATATCAACATTTATTTTGATTCTTCGGCCACCCCGAGGTCTA
>A6-3-COI_ASV17272_2
GGTACAGGTTGAACTGTTTATCCACCATTATCTAGCATTGAATTCCACTCAGGTGCTTCTATTGATTTAGCTATCTTTAGTCTACACCTAGCTGGTATCTCATCTATCTTAGGAGCTATGAACTTCATTACTACTATTTTAAATATGAGAACTCCTGGAATGACTATGCATAGAATGCCTCTATTCGTTTGAGCTGTATTTATTACTGCAATTCTATTATTATTATCATTACCTGTATTAGCTGGAGCTATTACTATGCTTTTAACTGATAGAAACTTTAATACATCATTCTTTGACCCTGCTGGAGGAGGTGATCCAATCCTTTATCAACACCTATTTTGATTCTTTGGCCACCCCGAAGTCTA
>B1-1-COI_ASV10020_35
GGTACTGGATGAACAGTTTATCCGCCATTATCATCAATAGATTTTCACTCAGGTGGGTCAGTTGATTTGGCAATATTTAGTTTACATTTAGCAGGGATTTCTTCAATTTTAGGTGCTTTAAATTTTATTACAACAGTAATAAATATGAGAACACCAGGTATGACATTTCATAGAATGCCATTATTTGTTTGAGCAGTATTTTTAACAGCAATCTTATTGTTATTATCATTACCAGTATTAGCTGGGGGTATAACAATGTTATTAACAGATAGAAATTTTAATACATCATTTTTTGATCCAGCAGCAGGGGGAGATCCATTATTATATCAACATTTATTTTGATTCTTTGGCCATCCCGAGGTCTA
>B1-1-COI_ASV11158_29
GGTACTGGATGAACAGTTTATCCGCCATTATCATCAATAGATTTTCACTCAGGTGGGTCAGTTGATTTGGCAATATTTAGTTTACATTTAGCAGGGATTTCTTCAATTTTAGGTGCTTTAAATTTTATTACAACAGTAATAAATATGAGAACACCAGGTATGACATTTCATAGAATGCCATTATTTGTTTGAGCAGTATTTTTAACAGCAATCTTATTGTTATTATCATTACCAGTATTAGCTGGGGGTATAACAATGTTATTAACAGATAGAAATTTTAATACATCATTTTTTGATCCAGCAGCAGGGGGAGATCCATTATTATATCAACATTTATTTTGATTCTTTGGCCATCCCGAAGTCTA
>B1-1-COI_ASV11333_28
GGAACTGGATGAACAGTATATCCTCCATTATCATCAATAGAATTTCATTCAGGTGGATCAATAGATTTAGCAATCTTTAGTTTACACTTAGCGGGTATTTCATCAATTTTAGGAGCAATGAATTTCATTACAACAATCTTAAATATGAGAGCACCAGGAATGACAATGCATAGAATGCCATTATTTGTATGAGCGGTATTCATTACAGCAATTTTATTATTATTATCTCTACCAGTATTAGCAGGAGCAATTACTATGCTATTAACAGATAGAAACTTTAATACATCATTCTTCGACCCAGCGGGTGGAGGAGATCCAATTTTATATCAGCACTTATTCTGATTTTTTGGCCATCCCGAAGTCTA
>B1-1-COI_ASV11715_26
GGTACTGGATGAACAGTTTATCCGCCATTATCATCAATAGATTTTCACTCAGGTGGGTCAGTTGATTTGGCAATATTTAGTTTACATTTAGCAGGGATTTCTTCAATTTTAGGTGCTTTAAATTTTATTACAACAGTAATAAATATGAGAACACCAGGTATGACATTTCATAGAATGCCATTATTTGTTTGAGCAGTATTTTTAACAGCAATCTTATTGTTATTATCATTACCAGTATTAGCTGGGGGTATAACAATGTTATTAACAGATAGAAATTTTAATACATCATTTTTTGATCCAGCAGCAGGGGGAGATCCATTATTATATCAACATTTATTTTGATTCTTCGGCCACCCCGAGGTCTA
>B1-2-COI_ASV10987_30
GGTACTGGTTGAACTGTTTATCCGCCATTATCATCAATAGATTTTCACTCAGGTGGGTCAGTTGATTTGGCAATATTTAGTTTACATTTAGCAGGGATTTCTTCAATTTTAGGTGCTTTAAATTTTATTACAACAGTAATAAATATGAGAACACCAGGTATGACATTTCATAGAATGCCATTATTTGTTTGAGCAGTATTTTTAACAGCAATCTTATTGTTATTATCATTACCAGTATTAGCTGGGGGTATAACAATGTTATTAACAGATAGAAATTTTAATACATCATTTTTTGATCCAGCAGCAGGGGGAGATCCATTATTATATCAACATTTATTTTGATTCTTTGGCCATCCCGAGGTCTA
>B1-2-COI_ASV16897_4
GGAACAGGTTGAACAGTTTATCCACCACTATCAAGTATAGAATTCCACTCAGGAGGATCTGTTGATTTAGCTATCTTCAGTTTACACTTAGCTGGTATTTCATCTATTTTAGGTGCATTAAATTTTATTACAACAATAATAAATATGAGAGCACCTGGAATGACATTCCATAGATTACCACTATTTGTATGAGCGGTATTTATTACAGCCGTATTATTGTTATTATCATTACCAGTATTAGCTGGAGCAATTACAATGTTATTAACAGATAGAAACTTCAATACATCATTCTTTGATCCTGCTGGAGGAGGAGATCCTATCTTATATCAACACTTATTCTGATTCTTCGGTCATCCCGAGGTCTA
>B1-3-COI_ASV9639_37
GGAACTGGATGAACAGTTTATCCTCCATTATCATCAATTGAGTTCCATTCAGGAGGATCAGTGGATTTAGCTATTTTTAGTTTACATCTAGCAGGTATCTCATCAATTTTAGGAGCAATGAATTTCATTACTACTATTTTAAATATGAGAGCACCAGGTATGACAATGCATAGATTACCATTATTTGTGTGAGCGGTATTCGTTACAGCTATCTTATTATTATTGTCATTACCAGTATTAGCAGGAGCTATTACAATGTTATTAACAGATAGAAACTTTAATACTTCATTCTTTGACCCAGCAGGTGGAGGAGATCCAATTTTATATCAACATTTATTCTGATTCTTTGGCCACCCCGAGGTCTA
>B1-3-COI_ASV10411_33
GGAACTGGATGAACTGTATATCCACCATTATCAAGCATCGAATTCCACTCTGGAGGTTCTATCGATTTAGCTATCTTTAGTTTACACCTAGCCGGTATATCTTCTATCTTAGGAGCTATGAACTTTATTACTACTATTTTAAATATGAGAACTCCTGGAATGACTATGCATAGAATGCCTCTATTTGTTTGAGCTGTATTTATTACTGCTATACTACTATTATTATCATTACCTGTATTAGCAGGAGCTATTACTATGCTTTTAACTGATAGAAACTTTAATACATCATTCTTTGACCCTGCTGGAGGAGGTGACCCAATATTATATCAACATCTATTTTGATTCTTTGGCCACCCCGAAGTCTA
>B1-3-COI_ASV11531_27
GGAACTGGATGAACTGTATATCCACCATTATCAAGCATCGAATTCCACTCTGGAGGTTCTATCGATTTAGCTATCTTTAGTTTACACCTAGCCGGTATATCTTCTATCTTAGGAGCTATGAACTTTATTACTACTATTTTAAATATGAGAACTCCTGGAATGACTATGCATAGAATGCCTCTATTTGTTTGAGCTGTATTTATTACTGCTATACTACTATTATTATCATTACCTGTATTAGCAGGAGCTATTACTATGCTTTTAACTGATAGAAACTTTAATACATCATTCTTTGACCCTGCTGGAGGAGGTGACCCAATATTATATCAACATCTATTTTGATTCTTTGGCCACCCCGAGGTCTA
>B1-3-COI_ASV12997_20
GGTACAGGTTGAACTGTTTACCCTCCATTATCATCAATTGAGTTCCACTCAGGTGGTTCAGTTGATTTAGCTATCTTTAGTTTACACTTAGCGGGTATCTCATCTATTTTAGGAGCAATGAACTTCATTACTACTATTTTAAACATGAGAGCTCCAGGTATGACAATGCATAGATTGCCTTTATTCGTATGAGCTGTATTCGTTACTGCAATCTTATTATTATTATCATTACCAGTATTAGCGGGTGCTATTACAATGTTATTAACAGATAGAAACTTCAACACATCATTCTTCGATCCAGCAGGAGGAGGAGACCCAATTTTATACCAGCATTTATTCTGATTCTTCGGCCATCCCGAGGTCTA
>B2-1-COI_ASV5828_62
GGTACAGGTTGAACTGTATACCCTCCATTATCATCAATTGAGTTCCACTCAGGTGGTTCAGTTGATTTAGCTATCTTTAGTTTACACTTAGCGGGTATCTCATCTATTTTAGGAGCAATGAACTTCATTACTACTATTTTAAACATGAGAGCTCCAGGTATGACAATGCATAGATTGCCTTTATTCGTATGAGCTGTATTCGTTACTGCAATCTTATTATTATTATCATTACCAGTATTAGCGGGTGCTATTACAATGTTATTAACAGATAGAAACTTCAACACATCATTCTTCGATCCAGCAGGAGGAGGAGACCCAATTTTATACCAGCATTTATTCTGATTCTTCGGCCATCCCGAAGTCTA
>B2-1-COI_ASV7909_47
GGTACTGGATGAACTGTTTATCCTCCATTATCATCAATAGAATTCCACTCAGGTGGTTCAGTTGATTTAGCTATTTTTAGTCTACATTTAGCAGGTATCTCATCTATTTTAGGAGCAAGTAATTTTATTACTACAATTTTAAATATGAGAGCACCAGGTATGACTATGCATAGAATGCCTCTATTTGTATGAGCAGTATTTATTACAGCTATATTATTATTATTATCATTACCAGTATTAGCAGGAGCTATTACTATGTTATTAACAGATAGAAACTTTAATACATCATTCTTTGATCCAGCAGGAGGTGGAGATCCAATCTTATATCAACATTTATTTTGATTTTTTGGCCACCCCGAAGTCTA
>B3-2-COI_ASV8086_46
GGAACAGGTTGAACTGTTTACCCACCTTTAGCTTCAATAGAGTTCCACTCAGGAGCTTCTGTTGATTTAGCTATATTTAGTTTACACCTAGCCGGAATATCATCATTATTAGGTGCAATGAACTTTATAACAACAGTTATGAATATGAGAGCTCCAGGTATGACATACCACAAATTACCATTATTTGTGTGAGCCGTATTTATTACAGCTATATTATTATTACTTTCTTTACCGGTTTTAGCGGGAGGAATTACAATGTTACTAACAGATAGAAATTTCAATACAAGTTTCTTTGACCCAGCAGGTGGAGGAGATCCTATTTTATACCAACACTTATTTTGATTCTTCGGCCACCCCGAGGTCTA
>B3-2-COI_ASV11933_25
GGAACAGGATGAACTGTATATCCTCCATTATCATCAATTGAGTTCCATTCAGGAGGATCAGTGGATTTAGCTATTTTTAGTTTACATCTAGCAGGTATCTCATCAATTTTAGGAGCAATGAATTTCATTACTACTATTTTAAATATGAGAGCACCAGGTATGACAATGCATAGATTACCATTATTTGTGTGAGCGGTATTCGTTACAGCTATCTTATTATTATTGTCATTACCAGTATTAGCAGGAGCTATTACAATGTTATTAACAGATAGAAACTTTAATACTTCATTCTTTGACCCAGCAGGTGGAGGAGATCCAATTTTATATCAACATTTATTCTGATTCTTTGGCCACCCCGAAGTCTA
>B3-2-COI_ASV16679_5
GGAACAGGTTGAACTGTATACCCTCCATTATCATCAATAGATTTTCACTCAGGTGGGTCAGTTGATTTGGCAATATTTAGTTTACATTTAGCAGGGATTTCTTCAATTTTAGGTGCTTTAAATTTTATTACAACAGTAATAAATATGAGAACACCAGGTATGACATTTCATAGAATGCCATTATTTGTTTGAGCAGTATTTTTAACAGCAATCTTATTGTTATTATCATTACCAGTATTAGCTGGGGGTATAACAATGTTATTAACAGATAGAAATTTTAATACATCATTTTTTGATCCAGCAGCAGGGGGAGATCCATTATTATATCAACATTTATTTTGATTCTTTGGCCATCCCGAAGTCTA
>B5-3-COI_ASV8618_43
GGAACAGGTTGAACTGTATATCCACCGTTAGCATCAATAGAATTTCATTCAGGAGGATCAGTAGATTTAGCAATATTTAGTTTACATTTAGCAGGTATTTCATCAATATTAGGTGCATTAAATTTTATTACAACAATAATTAATATGAGAGCACCAGGAATGACATTTCATAGAATGCCATTATTTGTATGAGCAATATTCTTTACAGCAATATTATTATTGTTATCATTACCAGTATTCGCAGGAGCAATTACAATGCTTTTAACAGATAGAAATTTAAATACTTCATTTTTTGATCCAGCAGGAGGAGGAGATCCAATATTATATCAGCATTTATTCTGATTTTTTGGCCATCCCGAAGTCTA
>Bahamas01__000724535
attagcgagcattgaatatcattcagggccttctgtagatttagctatttttagtttacatttagcaggtatttcatctattttaggagctattaattttattgttaccatttttaacatgcgtgctccagggatgtttatgcataaattaccgttatacgcttgagctgttttaattacagcttttttattattactatcattacctgtattagcaggggctattactatgttattaactgatcgtaattttaatactacattctttgatcctgctggaggaggagatcctattttatatcaacatttattt
>Bahamas01__002650985
attatcatcaatagaattccactcaggtggttcagttgatttagctatttttagtctacatttagcaggtatctcatctattttaggagcaagtaattttattactacaattttaaatatgagagcaccaggtatgactatgcatagaatgcctctatttgtatgagcagtatttattacagctatattattattattatcattaccagtattagcaggagctattactatgttattaacagatagaaactttaatacatcattctttgatccagctggaggaggagatccaatcttatatcaacatttattt
>Bahamas01__000040240
attatcttctatagaatttcattcaggaggttctatagatttagctatttttagtttacatttagcaggtatctcatctattttaggagcaatgaacttcattactactattttaaatatgagagctccaggtatgactatgcatagattacctttatttgtatgagcggtatttgtaacagcaatcttattactattatcattaccagtattagcaggagctatcacaatgttattgactgatagaaattttaacacttcattcttcgatcctgctggagggggtgatcctatattatatcagcatttattc
>Bahamas01__000674537
attatcttctattgaagcacattcaggaggttctgtagatttagctatttttagtttacatttagcaggggcttcttctatattaggtgcgatgaattttattactacagtattaaatatgagatcacctggattacatatgcatagaattccattatttgtttgagctgtatttattactgcaattttattattattatcattacctgttttagcaggtgccattacaatgttattaactgatagaaattttaatactactttctttgatcctgcaggaggtggtgatccaattttatatcaacatttattt
>Bahamas01__000001850
tctatctagtatagaatatcattcaggtggttctgtagatttagctatctttagtttacatttagcagggattagttctattttaggtgcttcaaattttatcactacaattttaaatatgagagctcctggtatgactatgcatagattacctttatttgtatgagctgtgtttattacagctattttattattattatctttacctgtattagctggtggtataactatgttattaacagatagaaatttcaatactagtttctttgatcctgctggtggaggtgatcctatcttataccaacatttattc
>Bahamas01__001210055
attagcatctattgaatttcatggtggtggatcagttgatttagctatttttagtttacatttagcgggtatttcatcattattaggagcaatgaattttattacaacaatagtaaatatgagaactcctggtatgacatttcatagaatgccattatttgtatgagctgtatttattactgcaatattattattattatcattacctgtattagctggaggtataactatgttattaactgatagaaattttaatacaagtttctttgatcctgctggtggtggtgatccaattttatatcaacatttattt
>Bahamas01__000739659
attatcaagcatcgaattccactctggaggttctatcgatttagctatctttagtttacacctagccggtatatcttctatcctaggagctatgaactttattactactattttaaatatgagaactcctggaatgactatgcatagaatgcctctatttgtttgagctgtatttattactgctatactactattattatcattacctgtattagcaggagctattactatgcttttaactgatagaaactttaatacatcattctttgaccctgctggaggaggagatccaatattatatcaacatctattt
>Bahamas01__000025987
attatctagcattgaattccactcaggtgcttctattgatttagctatctttagtctacacctagctggtatctcatctatcttaggagctatgaacttcattactactattttaaatatgagaactcctggaatgactatgcatagaatgcctctattcgtttgagctgtatttattactgctattctattattattatcattacctgtattagctggagctattactatgcttttaactgatagaaactttaatacatcattctttgaccctgctggaggaggagatccaatcctttatcaacacctattt
>Bahamas02__000014088
gttatcatcaatagaattccactcaggtggatcaatagatttagcaatctttagtttacacttagcaggtatctcatcaattttaggagcaatgaatttcattacaacaattttaaatatgagagcaccaggaatgacaatgcatagaatgccactatttgtatgagcggtattcattacagcaattttattattattatctctaccagtattagcaggtgcaattactatgctattaacagatagaaactttaatacatcattcttcgacccagcaggtggaggagatccaattttatatcagcacttattc
>Bahamas02__000040240
attatcttctatagaatttcattcaggaggttctatagatttagctatttttagtttacatttagcaggtatctcatctattttaggagcaatgaacttcattactactattttaaatatgagagctccaggtatgactatgcatagattacctttatttgtatgagcggtatttgtaacagcaatcttattactattatcattaccagtattagcaggagctatcacaatgttattgactgatagaaattttaacacttcattcttcgatcctgctggagggggtgatcctatattatatcagcatttattc
>Bahamas02__000173757
attagcgtcaatagacttccattcaggaggagcagtagatttagcgatatttagtttacacttagcaggaatatcatcaattttaggggcgttaaatttcataactacaataataaatatgagaacaccaggaatgacattccacagaatgccattattcgtatgagcggtgtttataacagcgatcttattattattatcgttaccagtattagcaggagcaataacaatgttattaacagatagaaactttaatacatcattttttgatccagcaggaggaggagatcctatattatatcagcacttattc
>Bahamas03__000025987
attatctagcattgaattccactcaggtgcttctattgatttagctatctttagtctacacctagctggtatctcatctatcttaggagctatgaacttcattactactattttaaatatgagaactcctggaatgactatgcatagaatgcctctattcgtttgagctgtatttattactgctattctattattattatcattacctgtattagctggagctattactatgcttttaactgatagaaactttaatacatcattctttgaccctgctggaggaggagatccaatcctttatcaacacctattt
>Bahamas04__000014088
gttatcatcaatagaattccactcaggtggatcaatagatttagcaatctttagtttacacttagcaggtatctcatcaattttaggagcaatgaatttcattacaacaattttaaatatgagagcaccaggaatgacaatgcatagaatgccactatttgtatgagcggtattcattacagcaattttattattattatctctaccagtattagcaggtgcaattactatgctattaacagatagaaactttaatacatcattcttcgacccagcaggtggaggagatccaattttatatcagcacttattc
>Bahamas04__000040240
attatcttctatagaatttcattcaggaggttctatagatttagctatttttagtttacatttagcaggtatctcatctattttaggagcaatgaacttcattactactattttaaatatgagagctccaggtatgactatgcatagattacctttatttgtatgagcggtatttgtaacagcaatcttattactattatcattaccagtattagcaggagctatcacaatgttattgactgatagaaattttaacacttcattcttcgatcctgctggagggggtgatcctatattatatcagcatttattc
>Bahamas04__000167280
tctttctagtattgaatatcactcaggaggttcagtagatatggcaatatttagcttacatttagcaggtatatcatcaatattaggtgcaatgaattttattactacaattataaatatgagagcacctggtatgacaatgcatagattacctttatttgtttgagctgtttttattactgccatcttattattattatcattacctgttctagccggtggtatcactatgttattaactgatagaaactttaatactagtttctttgatccagctggaggtggtgaccctatattatatcaacatttattt
>Bahamas05__000014088
gttatcatcaatagaattccactcaggtggatcaatagatttagcaatctttagtttacacttagcaggtatctcatcaattttaggagcaatgaatttcattacaacaattttaaatatgagagcaccaggaatgacaatgcatagaatgccactatttgtatgagcggtattcattacagcaattttattattattatctctaccagtattagcaggtgcaattactatgctattaacagatagaaactttaatacatcattcttcgacccagcaggtggaggagatccaattttatatcagcacttattc
>Bahamas05__000040240
attatcttctatagaatttcattcaggaggttctatagatttagctatttttagtttacatttagcaggtatctcatctattttaggagcaatgaacttcattactactattttaaatatgagagctccaggtatgactatgcatagattacctttatttgtatgagcggtatttgtaacagcaatcttattactattatcattaccagtattagcaggagctatcacaatgttattgactgatagaaattttaacacttcattcttcgatcctgctggagggggtgatcctatattatatcagcatttattc
>Bahamas05__000173757
attagcgtcaatagacttccattcaggaggagcagtagatttagcgatatttagtttacacttagcaggaatatcatcaattttaggggcgttaaatttcataactacaataataaatatgagaacaccaggaatgacattccacagaatgccattattcgtatgagcggtgtttataacagcgatcttattattattatcgttaccagtattagcaggagcaataacaatgttattaacagatagaaactttaatacatcattttttgatccagcaggaggaggagatcctatattatatcagcacttattc
>Bahamas06__000291603
attagctagtatagaattccattcaggtggatcagtagatttagcgatatttagtttacatttagcgggtgtatcttcattattaggatcaagtaattttataactacaataattaatatgagagctcctggtatgacaatgcataaattaccgttatttgtatgagctgtttttattacagctatattattattgctttctttacctgttcttgctggaggtattactatgttattaacagatcgtaattttaatacaagtttctttgatcctgcaggtggaggagatccaatattatatcaacatttattc
>Bahamas06__002650985
attatcatcaatagaattccactcaggtggttcagttgatttagctatttttagtctacatttagcaggtatctcatctattttaggagcaagtaattttattactacaattttaaatatgagagcaccaggtatgactatgcatagaatgcctctatttgtatgagcagtatttattacagctatattattattattatcattaccagtattagcaggagctattactatgttattaacagatagaaactttaatacatcattctttgatccagctggaggaggagatccaatcttatatcaacatttattt
>Bahamas06__000014088
gttatcatcaatagaattccactcaggtggatcaatagatttagcaatctttagtttacacttagcaggtatctcatcaattttaggagcaatgaatttcattacaacaattttaaatatgagagcaccaggaatgacaatgcatagaatgccactatttgtatgagcggtattcattacagcaattttattattattatctctaccagtattagcaggtgcaattactatgctattaacagatagaaactttaatacatcattcttcgacccagcaggtggaggagatccaattttatatcagcacttattc
>Bahamas06__000040240
attatcttctatagaatttcattcaggaggttctatagatttagctatttttagtttacatttagcaggtatctcatctattttaggagcaatgaacttcattactactattttaaatatgagagctccaggtatgactatgcatagattacctttatttgtatgagcggtatttgtaacagcaatcttattactattatcattaccagtattagcaggagctatcacaatgttattgactgatagaaattttaacacttcattcttcgatcctgctggagggggtgatcctatattatatcagcatttattc
>Bahamas07__000014088
gttatcatcaatagaattccactcaggtggatcaatagatttagcaatctttagtttacacttagcaggtatctcatcaattttaggagcaatgaatttcattacaacaattttaaatatgagagcaccaggaatgacaatgcatagaatgccactatttgtatgagcggtattcattacagcaattttattattattatctctaccagtattagcaggtgcaattactatgctattaacagatagaaactttaatacatcattcttcgacccagcaggtggaggagatccaattttatatcagcacttattc
>Bahamas07__000040240
attatcttctatagaatttcattcaggaggttctatagatttagctatttttagtttacatttagcaggtatctcatctattttaggagcaatgaacttcattactactattttaaatatgagagctccaggtatgactatgcatagattacctttatttgtatgagcggtatttgtaacagcaatcttattactattatcattaccagtattagcaggagctatcacaatgttattgactgatagaaattttaacacttcattcttcgatcctgctggagggggtgatcctatattatatcagcatttattc
>Bahamas07__000173757
attagcgtcaatagacttccattcaggaggagcagtagatttagcgatatttagtttacacttagcaggaatatcatcaattttaggggcgttaaatttcataactacaataataaatatgagaacaccaggaatgacattccacagaatgccattattcgtatgagcggtgtttataacagcgatcttattattattatcgttaccagtattagcaggagcaataacaatgttattaacagatagaaactttaatacatcattttttgatccagcaggaggaggagatcctatattatatcagcacttattc
>Bahamas07__001135087
attatcaagcatcgaattccactcaggtggttctattgatttagctatctttagtttacacctagccggtatatcatctattttaggagctatgaactttattactacaattttaaatatgagaactcctggaatgactatgcatagaatgcctttatttgtttgagctgtatttattactgctatattactgttattatcattacctgtattagctggagctattacaatgcttttaactgatagaaactttaatacatcattctttgaccctgctggaggaggagacccaatattatatcaacatctattt
>Bahamas07__000167280
tctttctagtattgaatatcactcaggaggttcagtagatatggcaatatttagcttacatttagcaggtatatcatcaatattaggtgcaatgaattttattactacaattataaatatgagagcacctggtatgacaatgcatagattacctttatttgtttgagctgtttttattactgccatcttattattattatcattacctgttctagccggtggtatcactatgttattaactgatagaaactttaatactagtttctttgatccagctggaggtggtgaccctatattatatcaacatttattt
>Bahamas07__000025987
attatctagcattgaattccactcaggtgcttctattgatttagctatctttagtctacacctagctggtatctcatctatcttaggagctatgaacttcattactactattttaaatatgagaactcctggaatgactatgcatagaatgcctctattcgtttgagctgtatttattactgctattctattattattatcattacctgtattagctggagctattactatgcttttaactgatagaaactttaatacatcattctttgaccctgctggaggaggagatccaatcctttatcaacacctattt
>Bahamas08__000014088
gttatcatcaatagaattccactcaggtggatcaatagatttagcaatctttagtttacacttagcaggtatctcatcaattttaggagcaatgaatttcattacaacaattttaaatatgagagcaccaggaatgacaatgcatagaatgccactatttgtatgagcggtattcattacagcaattttattattattatctctaccagtattagcaggtgcaattactatgctattaacagatagaaactttaatacatcattcttcgacccagcaggtggaggagatccaattttatatcagcacttattc
>Bahamas08__000040240
attatcttctatagaatttcattcaggaggttctatagatttagctatttttagtttacatttagcaggtatctcatctattttaggagcaatgaacttcattactactattttaaatatgagagctccaggtatgactatgcatagattacctttatttgtatgagcggtatttgtaacagcaatcttattactattatcattaccagtattagcaggagctatcacaatgttattgactgatagaaattttaacacttcattcttcgatcctgctggagggggtgatcctatattatatcagcatttattc
>Bahamas08__000173757
attagcgtcaatagacttccattcaggaggagcagtagatttagcgatatttagtttacacttagcaggaatatcatcaattttaggggcgttaaatttcataactacaataataaatatgagaacaccaggaatgacattccacagaatgccattattcgtatgagcggtgtttataacagcgatcttattattattatcgttaccagtattagcaggagcaataacaatgttattaacagatagaaactttaatacatcattttttgatccagcaggaggaggagatcctatattatatcagcacttattc
>Bahamas08__000739659
attatcaagcatcgaattccactctggaggttctatcgatttagctatctttagtttacacctagccggtatatcttctatcctaggagctatgaactttattactactattttaaatatgagaactcctggaatgactatgcatagaatgcctctatttgtttgagctgtatttattactgctatactactattattatcattacctgtattagcaggagctattactatgcttttaactgatagaaactttaatacatcattctttgaccctgctggaggaggagatccaatattatatcaacatctattt
>Bahamas08__000167280
tctttctagtattgaatatcactcaggaggttcagtagatatggcaatatttagcttacatttagcaggtatatcatcaatattaggtgcaatgaattttattactacaattataaatatgagagcacctggtatgacaatgcatagattacctttatttgtttgagctgtttttattactgccatcttattattattatcattacctgttctagccggtggtatcactatgttattaactgatagaaactttaatactagtttctttgatccagctggaggtggtgaccctatattatatcaacatttattt
>Bahamas08__000025987
attatctagcattgaattccactcaggtgcttctattgatttagctatctttagtctacacctagctggtatctcatctatcttaggagctatgaacttcattactactattttaaatatgagaactcctggaatgactatgcatagaatgcctctattcgtttgagctgtatttattactgctattctattattattatcattacctgtattagctggagctattactatgcttttaactgatagaaactttaatacatcattctttgaccctgctggaggaggagatccaatcctttatcaacacctattt
>Bahamas08__000034943
actatcaagtatcgaatttcactctggtccatcaatcgacttagctatctttagtctacacctagccggaatatcatctatcctaggagctatgaactttattactactattttaaatatgagaactcctggtatgactatgcatagaatgcctttatttgtttgagctgtatttattactgctatattacttctattatcattacctgtattagctggagctattacaatgcttttaactgatagaaactttaatacatcattctttgatcctgctggaggaggtgatccaatactttatcaacacctattt
>Bahamas09__002650985
attatcatcaatagaattccactcaggtggttcagttgatttagctatttttagtctacatttagcaggtatctcatctattttaggagcaagtaattttattactacaattttaaatatgagagcaccaggtatgactatgcatagaatgcctctatttgtatgagcagtatttattacagctatattattattattatcattaccagtattagcaggagctattactatgttattaacagatagaaactttaatacatcattctttgatccagctggaggaggagatccaatcttatatcaacatttattt
>Bahamas09__000674537
attatcttctattgaagcacattcaggaggttctgtagatttagctatttttagtttacatttagcaggggcttcttctatattaggtgcgatgaattttattactacagtattaaatatgagatcacctggattacatatgcatagaattccattatttgtttgagctgtatttattactgcaattttattattattatcattacctgttttagcaggtgccattacaatgttattaactgatagaaattttaatactactttctttgatcctgcaggaggtggtgatccaattttatatcaacatttattt
>Bahamas10__000014088
gttatcatcaatagaattccactcaggtggatcaatagatttagcaatctttagtttacacttagcaggtatctcatcaattttaggagcaatgaatttcattacaacaattttaaatatgagagcaccaggaatgacaatgcatagaatgccactatttgtatgagcggtattcattacagcaattttattattattatctctaccagtattagcaggtgcaattactatgctattaacagatagaaactttaatacatcattcttcgacccagcaggtggaggagatccaattttatatcagcacttattc
>Bahamas10__000040240
attatcttctatagaatttcattcaggaggttctatagatttagctatttttagtttacatttagcaggtatctcatctattttaggagcaatgaacttcattactactattttaaatatgagagctccaggtatgactatgcatagattacctttatttgtatgagcggtatttgtaacagcaatcttattactattatcattaccagtattagcaggagctatcacaatgttattgactgatagaaattttaacacttcattcttcgatcctgctggagggggtgatcctatattatatcagcatttattc
>Bahamas10__000173757
attagcgtcaatagacttccattcaggaggagcagtagatttagcgatatttagtttacacttagcaggaatatcatcaattttaggggcgttaaatttcataactacaataataaatatgagaacaccaggaatgacattccacagaatgccattattcgtatgagcggtgtttataacagcgatcttattattattatcgttaccagtattagcaggagcaataacaatgttattaacagatagaaactttaatacatcattttttgatccagcaggaggaggagatcctatattatatcagcacttattc
>Bahamas10__000739659
attatcaagcatcgaattccactctggaggttctatcgatttagctatctttagtttacacctagccggtatatcttctatcctaggagctatgaactttattactactattttaaatatgagaactcctggaatgactatgcatagaatgcctctatttgtttgagctgtatttattactgctatactactattattatcattacctgtattagcaggagctattactatgcttttaactgatagaaactttaatacatcattctttgaccctgctggaggaggagatccaatattatatcaacatctattt
>Bahamas10__000167280
tctttctagtattgaatatcactcaggaggttcagtagatatggcaatatttagcttacatttagcaggtatatcatcaatattaggtgcaatgaattttattactacaattataaatatgagagcacctggtatgacaatgcatagattacctttatttgtttgagctgtttttattactgccatcttattattattatcattacctgttctagccggtggtatcactatgttattaactgatagaaactttaatactagtttctttgatccagctggaggtggtgaccctatattatatcaacatttattt
>Bahamas10__000025987
attatctagcattgaattccactcaggtgcttctattgatttagctatctttagtctacacctagctggtatctcatctatcttaggagctatgaacttcattactactattttaaatatgagaactcctggaatgactatgcatagaatgcctctattcgtttgagctgtatttattactgctattctattattattatcattacctgtattagctggagctattactatgcttttaactgatagaaactttaatacatcattctttgaccctgctggaggaggagatccaatcctttatcaacacctattt
>Bahamas11__002650985
attatcatcaatagaattccactcaggtggttcagttgatttagctatttttagtctacatttagcaggtatctcatctattttaggagcaagtaattttattactacaattttaaatatgagagcaccaggtatgactatgcatagaatgcctctatttgtatgagcagtatttattacagctatattattattattatcattaccagtattagcaggagctattactatgttattaacagatagaaactttaatacatcattctttgatccagctggaggaggagatccaatcttatatcaacatttattt
>Bahamas11__000014088
gttatcatcaatagaattccactcaggtggatcaatagatttagcaatctttagtttacacttagcaggtatctcatcaattttaggagcaatgaatttcattacaacaattttaaatatgagagcaccaggaatgacaatgcatagaatgccactatttgtatgagcggtattcattacagcaattttattattattatctctaccagtattagcaggtgcaattactatgctattaacagatagaaactttaatacatcattcttcgacccagcaggtggaggagatccaattttatatcagcacttattc
>Bahamas11__000040240
attatcttctatagaatttcattcaggaggttctatagatttagctatttttagtttacatttagcaggtatctcatctattttaggagcaatgaacttcattactactattttaaatatgagagctccaggtatgactatgcatagattacctttatttgtatgagcggtatttgtaacagcaatcttattactattatcattaccagtattagcaggagctatcacaatgttattgactgatagaaattttaacacttcattcttcgatcctgctggagggggtgatcctatattatatcagcatttattc
>Bahamas12__000167280
tctttctagtattgaatatcactcaggaggttcagtagatatggcaatatttagcttacatttagcaggtatatcatcaatattaggtgcaatgaattttattactacaattataaatatgagagcacctggtatgacaatgcatagattacctttatttgtttgagctgtttttattactgccatcttattattattatcattacctgttctagccggtggtatcactatgttattaactgatagaaactttaatactagtttctttgatccagctggaggtggtgaccctatattatatcaacatttattt
>Bahamas12__000142804
tttatcttcaatagaataccattcaggaggatcagttgatttagctatatttagtttacatttagctggtatttcttcaattttaggatcaagtaattttattacaacaatcttaaatatgagagctccaggtatgacatttcacaaattaccattatttgtgtgagctgtatttataacagctatattgttattgttatcattaccagtattagctggaggaataacaatgttattgacagatagaaatttcaatacaagtttcttcgatccagcacaaggaggagatcctttattatatcaacatttattt
>Bahamas13__000077797
tttatctagtatagaattccattcaggtggatcagttgatttagctatttttagtttacatttagctggtattagctcaattttaggggctagtaattttattactactatcttaaatatgagagctcctggtatgactatgcatagattgcctttatttgtatgagccgtatttattacagctatcttattattattatctttacctgtattagctggtggtattactatgctattaacagatagaaattttaatactagtttcttcgatccagctggaggtggggaccctattttatatcaacatttattc
>Bahamas13__000014088
gttatcatcaatagaattccactcaggtggatcaatagatttagcaatctttagtttacacttagcaggtatctcatcaattttaggagcaatgaatttcattacaacaattttaaatatgagagcaccaggaatgacaatgcatagaatgccactatttgtatgagcggtattcattacagcaattttattattattatctctaccagtattagcaggtgcaattactatgctattaacagatagaaactttaatacatcattcttcgacccagcaggtggaggagatccaattttatatcagcacttattc
>Bahamas13__000040240
attatcttctatagaatttcattcaggaggttctatagatttagctatttttagtttacatttagcaggtatctcatctattttaggagcaatgaacttcattactactattttaaatatgagagctccaggtatgactatgcatagattacctttatttgtatgagcggtatttgtaacagcaatcttattactattatcattaccagtattagcaggagctatcacaatgttattgactgatagaaattttaacacttcattcttcgatcctgctggagggggtgatcctatattatatcagcatttattc
>Bahamas13__000167280
tctttctagtattgaatatcactcaggaggttcagtagatatggcaatatttagcttacatttagcaggtatatcatcaatattaggtgcaatgaattttattactacaattataaatatgagagcacctggtatgacaatgcatagattacctttatttgtttgagctgtttttattactgccatcttattattattatcattacctgttctagccggtggtatcactatgttattaactgatagaaactttaatactagtttctttgatccagctggaggtggtgaccctatattatatcaacatttattt
>Bahamas13__000034943
actatcaagtatcgaatttcactctggtccatcaatcgacttagctatctttagtctacacctagccggaatatcatctatcctaggagctatgaactttattactactattttaaatatgagaactcctggtatgactatgcatagaatgcctttatttgtttgagctgtatttattactgctatattacttctattatcattacctgtattagctggagctattacaatgcttttaactgatagaaactttaatacatcattctttgatcctgctggaggaggtgatccaatactttatcaacacctattt
>Bahamas14__002650985
attatcatcaatagaattccactcaggtggttcagttgatttagctatttttagtctacatttagcaggtatctcatctattttaggagcaagtaattttattactacaattttaaatatgagagcaccaggtatgactatgcatagaatgcctctatttgtatgagcagtatttattacagctatattattattattatcattaccagtattagcaggagctattactatgttattaacagatagaaactttaatacatcattctttgatccagctggaggaggagatccaatcttatatcaacatttattt
>Bahamas14__000077797
tttatctagtatagaattccattcaggtggatcagttgatttagctatttttagtttacatttagctggtattagctcaattttaggggctagtaattttattactactatcttaaatatgagagctcctggtatgactatgcatagattgcctttatttgtatgagccgtatttattacagctatcttattattattatctttacctgtattagctggtggtattactatgctattaacagatagaaattttaatactagtttcttcgatccagctggaggtggggaccctattttatatcaacatttattc
>Bahamas14__000014088
gttatcatcaatagaattccactcaggtggatcaatagatttagcaatctttagtttacacttagcaggtatctcatcaattttaggagcaatgaatttcattacaacaattttaaatatgagagcaccaggaatgacaatgcatagaatgccactatttgtatgagcggtattcattacagcaattttattattattatctctaccagtattagcaggtgcaattactatgctattaacagatagaaactttaatacatcattcttcgacccagcaggtggaggagatccaattttatatcagcacttattc
>Bahamas14__000040240
attatcttctatagaatttcattcaggaggttctatagatttagctatttttagtttacatttagcaggtatctcatctattttaggagcaatgaacttcattactactattttaaatatgagagctccaggtatgactatgcatagattacctttatttgtatgagcggtatttgtaacagcaatcttattactattatcattaccagtattagcaggagctatcacaatgttattgactgatagaaattttaacacttcattcttcgatcctgctggagggggtgatcctatattatatcagcatttattc
>Bahamas14__000674537
attatcttctattgaagcacattcaggaggttctgtagatttagctatttttagtttacatttagcaggggcttcttctatattaggtgcgatgaattttattactacagtattaaatatgagatcacctggattacatatgcatagaattccattatttgtttgagctgtatttattactgcaattttattattattatcattacctgttttagcaggtgccattacaatgttattaactgatagaaattttaatactactttctttgatcctgcaggaggtggtgatccaattttatatcaacatttattt
>Belize_01__000040240
attatcttctatagaatttcattcaggaggttctatagatttagctatttttagtttacatttagcaggtatctcatctattttaggagcaatgaacttcattactactattttaaatatgagagctccaggtatgactatgcatagattacctttatttgtatgagcggtatttgtaacagcaatcttattactattatcattaccagtattagcaggagctatcacaatgttattgactgatagaaattttaacacttcattcttcgatcctgctggagggggtgatcctatattatatcagcatttattc
>Belize_01__000739659
attatcaagcatcgaattccactctggaggttctatcgatttagctatctttagtttacacctagccggtatatcttctatcctaggagctatgaactttattactactattttaaatatgagaactcctggaatgactatgcatagaatgcctctatttgtttgagctgtatttattactgctatactactattattatcattacctgtattagcaggagctattactatgcttttaactgatagaaactttaatacatcattctttgaccctgctggaggaggagatccaatattatatcaacatctattt
>Belize_01__000025987
attatctagcattgaattccactcaggtgcttctattgatttagctatctttagtctacacctagctggtatctcatctatcttaggagctatgaacttcattactactattttaaatatgagaactcctggaatgactatgcatagaatgcctctattcgtttgagctgtatttattactgctattctattattattatcattacctgtattagctggagctattactatgcttttaactgatagaaactttaatacatcattctttgaccctgctggaggaggagatccaatcctttatcaacacctattt
>Belize_01__000034943
actatcaagtatcgaatttcactctggtccatcaatcgacttagctatctttagtctacacctagccggaatatcatctatcctaggagctatgaactttattactactattttaaatatgagaactcctggtatgactatgcatagaatgcctttatttgtttgagctgtatttattactgctatattacttctattatcattacctgtattagctggagctattacaatgcttttaactgatagaaactttaatacatcattctttgatcctgctggaggaggtgatccaatactttatcaacacctattt
>Belize_02__002650985
attatcatcaatagaattccactcaggtggttcagttgatttagctatttttagtctacatttagcaggtatctcatctattttaggagcaagtaattttattactacaattttaaatatgagagcaccaggtatgactatgcatagaatgcctctatttgtatgagcagtatttattacagctatattattattattatcattaccagtattagcaggagctattactatgttattaacagatagaaactttaatacatcattctttgatccagctggaggaggagatccaatcttatatcaacatttattt
>Belize_02__000739659
attatcaagcatcgaattccactctggaggttctatcgatttagctatctttagtttacacctagccggtatatcttctatcctaggagctatgaactttattactactattttaaatatgagaactcctggaatgactatgcatagaatgcctctatttgtttgagctgtatttattactgctatactactattattatcattacctgtattagcaggagctattactatgcttttaactgatagaaactttaatacatcattctttgaccctgctggaggaggagatccaatattatatcaacatctattt
>Belize_02__001135087
attatcaagcatcgaattccactcaggtggttctattgatttagctatctttagtttacacctagccggtatatcatctattttaggagctatgaactttattactacaattttaaatatgagaactcctggaatgactatgcatagaatgcctttatttgtttgagctgtatttattactgctatattactgttattatcattacctgtattagctggagctattacaatgcttttaactgatagaaactttaatacatcattctttgaccctgctggaggaggagacccaatattatatcaacatctattt
>Belize_02__000025987
attatctagcattgaattccactcaggtgcttctattgatttagctatctttagtctacacctagctggtatctcatctatcttaggagctatgaacttcattactactattttaaatatgagaactcctggaatgactatgcatagaatgcctctattcgtttgagctgtatttattactgctattctattattattatcattacctgtattagctggagctattactatgcttttaactgatagaaactttaatacatcattctttgaccctgctggaggaggagatccaatcctttatcaacacctattt
>Belize_02__000034943
actatcaagtatcgaatttcactctggtccatcaatcgacttagctatctttagtctacacctagccggaatatcatctatcctaggagctatgaactttattactactattttaaatatgagaactcctggtatgactatgcatagaatgcctttatttgtttgagctgtatttattactgctatattacttctattatcattacctgtattagctggagctattacaatgcttttaactgatagaaactttaatacatcattctttgatcctgctggaggaggtgatccaatactttatcaacacctattt
>Belize_03__002650985
attatcatcaatagaattccactcaggtggttcagttgatttagctatttttagtctacatttagcaggtatctcatctattttaggagcaagtaattttattactacaattttaaatatgagagcaccaggtatgactatgcatagaatgcctctatttgtatgagcagtatttattacagctatattattattattatcattaccagtattagcaggagctattactatgttattaacagatagaaactttaatacatcattctttgatccagctggaggaggagatccaatcttatatcaacatttattt
>Belize_03__000040240
attatcttctatagaatttcattcaggaggttctatagatttagctatttttagtttacatttagcaggtatctcatctattttaggagcaatgaacttcattactactattttaaatatgagagctccaggtatgactatgcatagattacctttatttgtatgagcggtatttgtaacagcaatcttattactattatcattaccagtattagcaggagctatcacaatgttattgactgatagaaattttaacacttcattcttcgatcctgctggagggggtgatcctatattatatcagcatttattc
>Belize_03__000173757
attagcgtcaatagacttccattcaggaggagcagtagatttagcgatatttagtttacacttagcaggaatatcatcaattttaggggcgttaaatttcataactacaataataaatatgagaacaccaggaatgacattccacagaatgccattattcgtatgagcggtgtttataacagcgatcttattattattatcgttaccagtattagcaggagcaataacaatgttattaacagatagaaactttaatacatcattttttgatccagcaggaggaggagatcctatattatatcagcacttattc
>Belize_03__000739659
attatcaagcatcgaattccactctggaggttctatcgatttagctatctttagtttacacctagccggtatatcttctatcctaggagctatgaactttattactactattttaaatatgagaactcctggaatgactatgcatagaatgcctctatttgtttgagctgtatttattactgctatactactattattatcattacctgtattagcaggagctattactatgcttttaactgatagaaactttaatacatcattctttgaccctgctggaggaggagatccaatattatatcaacatctattt
>Belize_03__000025987
attatctagcattgaattccactcaggtgcttctattgatttagctatctttagtctacacctagctggtatctcatctatcttaggagctatgaacttcattactactattttaaatatgagaactcctggaatgactatgcatagaatgcctctattcgtttgagctgtatttattactgctattctattattattatcattacctgtattagctggagctattactatgcttttaactgatagaaactttaatacatcattctttgaccctgctggaggaggagatccaatcctttatcaacacctattt
>Belize_03__000034943
actatcaagtatcgaatttcactctggtccatcaatcgacttagctatctttagtctacacctagccggaatatcatctatcctaggagctatgaactttattactactattttaaatatgagaactcctggtatgactatgcatagaatgcctttatttgtttgagctgtatttattactgctatattacttctattatcattacctgtattagctggagctattacaatgcttttaactgatagaaactttaatacatcattctttgatcctgctggaggaggtgatccaatactttatcaacacctattt
>Belize_04__000014088
gttatcatcaatagaattccactcaggtggatcaatagatttagcaatctttagtttacacttagcaggtatctcatcaattttaggagcaatgaatttcattacaacaattttaaatatgagagcaccaggaatgacaatgcatagaatgccactatttgtatgagcggtattcattacagcaattttattattattatctctaccagtattagcaggtgcaattactatgctattaacagatagaaactttaatacatcattcttcgacccagcaggtggaggagatccaattttatatcagcacttattc
>Belize_04__000040240
attatcttctatagaatttcattcaggaggttctatagatttagctatttttagtttacatttagcaggtatctcatctattttaggagcaatgaacttcattactactattttaaatatgagagctccaggtatgactatgcatagattacctttatttgtatgagcggtatttgtaacagcaatcttattactattatcattaccagtattagcaggagctatcacaatgttattgactgatagaaattttaacacttcattcttcgatcctgctggagggggtgatcctatattatatcagcatttattc
>Belize_05__000014088
gttatcatcaatagaattccactcaggtggatcaatagatttagcaatctttagtttacacttagcaggtatctcatcaattttaggagcaatgaatttcattacaacaattttaaatatgagagcaccaggaatgacaatgcatagaatgccactatttgtatgagcggtattcattacagcaattttattattattatctctaccagtattagcaggtgcaattactatgctattaacagatagaaactttaatacatcattcttcgacccagcaggtggaggagatccaattttatatcagcacttattc
>Belize_05__000040240
attatcttctatagaatttcattcaggaggttctatagatttagctatttttagtttacatttagcaggtatctcatctattttaggagcaatgaacttcattactactattttaaatatgagagctccaggtatgactatgcatagattacctttatttgtatgagcggtatttgtaacagcaatcttattactattatcattaccagtattagcaggagctatcacaatgttattgactgatagaaattttaacacttcattcttcgatcctgctggagggggtgatcctatattatatcagcatttattc
>Belize_06__000014088
gttatcatcaatagaattccactcaggtggatcaatagatttagcaatctttagtttacacttagcaggtatctcatcaattttaggagcaatgaatttcattacaacaattttaaatatgagagcaccaggaatgacaatgcatagaatgccactatttgtatgagcggtattcattacagcaattttattattattatctctaccagtattagcaggtgcaattactatgctattaacagatagaaactttaatacatcattcttcgacccagcaggtggaggagatccaattttatatcagcacttattc
>Belize_06__000040240
attatcttctatagaatttcattcaggaggttctatagatttagctatttttagtttacatttagcaggtatctcatctattttaggagcaatgaacttcattactactattttaaatatgagagctccaggtatgactatgcatagattacctttatttgtatgagcggtatttgtaacagcaatcttattactattatcattaccagtattagcaggagctatcacaatgttattgactgatagaaattttaacacttcattcttcgatcctgctggagggggtgatcctatattatatcagcatttattc
>Belize_06__000739659
attatcaagcatcgaattccactctggaggttctatcgatttagctatctttagtttacacctagccggtatatcttctatcctaggagctatgaactttattactactattttaaatatgagaactcctggaatgactatgcatagaatgcctctatttgtttgagctgtatttattactgctatactactattattatcattacctgtattagcaggagctattactatgcttttaactgatagaaactttaatacatcattctttgaccctgctggaggaggagatccaatattatatcaacatctattt
>Belize_06__002178153
attagcatcaattgacttccattcagggggagcagtagatttagcgatttttagtctgcatttagcaggtatttcatcaattttaggtgcgttaaattttattacaacaattataaatatgagaacaccagggatgacatttcatagaatgccattatttgtatgagcggtatttataacggcaattttattgttattgtcgttaccagtattagcaggagcaataacaatgttattgacggatagaaattttaatacatctttctttgatccagcaggaggaggagatccaatattatatcagcatttattc
>Belize_06__000767303
attatctagtatagaatttcactcaggtggagccgtagatttagcaatattttctttacatttagctggtatttcttctatattaggtgccatgaattttataacaactattttaaatatgagagctcctggtatgactatgcataatttaccactttttgtttgatctgtgtttattacagctatcttattattactatctttacctgttcttgcgggtgcaattacaatgttattaactgatcgtaatttcaatactagtttctatgatcctagtggtggaggtgatcctgttttatatcaacatcttttc
>Belize_07__000040240
attatcttctatagaatttcattcaggaggttctatagatttagctatttttagtttacatttagcaggtatctcatctattttaggagcaatgaacttcattactactattttaaatatgagagctccaggtatgactatgcatagattacctttatttgtatgagcggtatttgtaacagcaatcttattactattatcattaccagtattagcaggagctatcacaatgttattgactgatagaaattttaacacttcattcttcgatcctgctggagggggtgatcctatattatatcagcatttattc
>Belize_07__000173757
attagcgtcaatagacttccattcaggaggagcagtagatttagcgatatttagtttacacttagcaggaatatcatcaattttaggggcgttaaatttcataactacaataataaatatgagaacaccaggaatgacattccacagaatgccattattcgtatgagcggtgtttataacagcgatcttattattattatcgttaccagtattagcaggagcaataacaatgttattaacagatagaaactttaatacatcattttttgatccagcaggaggaggagatcctatattatatcagcacttattc
>Belize_07__000739659
attatcaagcatcgaattccactctggaggttctatcgatttagctatctttagtttacacctagccggtatatcttctatcctaggagctatgaactttattactactattttaaatatgagaactcctggaatgactatgcatagaatgcctctatttgtttgagctgtatttattactgctatactactattattatcattacctgtattagcaggagctattactatgcttttaactgatagaaactttaatacatcattctttgaccctgctggaggaggagatccaatattatatcaacatctattt
>Belize_07__001135087
attatcaagcatcgaattccactcaggtggttctattgatttagctatctttagtttacacctagccggtatatcatctattttaggagctatgaactttattactacaattttaaatatgagaactcctggaatgactatgcatagaatgcctttatttgtttgagctgtatttattactgctatattactgttattatcattacctgtattagctggagctattacaatgcttttaactgatagaaactttaatacatcattctttgaccctgctggaggaggagacccaatattatatcaacatctattt
>Belize_07__000025987
attatctagcattgaattccactcaggtgcttctattgatttagctatctttagtctacacctagctggtatctcatctatcttaggagctatgaacttcattactactattttaaatatgagaactcctggaatgactatgcatagaatgcctctattcgtttgagctgtatttattactgctattctattattattatcattacctgtattagctggagctattactatgcttttaactgatagaaactttaatacatcattctttgaccctgctggaggaggagatccaatcctttatcaacacctattt
>Belize_08__000014088
gttatcatcaatagaattccactcaggtggatcaatagatttagcaatctttagtttacacttagcaggtatctcatcaattttaggagcaatgaatttcattacaacaattttaaatatgagagcaccaggaatgacaatgcatagaatgccactatttgtatgagcggtattcattacagcaattttattattattatctctaccagtattagcaggtgcaattactatgctattaacagatagaaactttaatacatcattcttcgacccagcaggtggaggagatccaattttatatcagcacttattc
>Belize_08__000040240
attatcttctatagaatttcattcaggaggttctatagatttagctatttttagtttacatttagcaggtatctcatctattttaggagcaatgaacttcattactactattttaaatatgagagctccaggtatgactatgcatagattacctttatttgtatgagcggtatttgtaacagcaatcttattactattatcattaccagtattagcaggagctatcacaatgttattgactgatagaaattttaacacttcattcttcgatcctgctggagggggtgatcctatattatatcagcatttattc
>Belize_08__000167280
tctttctagtattgaatatcactcaggaggttcagtagatatggcaatatttagcttacatttagcaggtatatcatcaatattaggtgcaatgaattttattactacaattataaatatgagagcacctggtatgacaatgcatagattacctttatttgtttgagctgtttttattactgccatcttattattattatcattacctgttctagccggtggtatcactatgttattaactgatagaaactttaatactagtttctttgatccagctggaggtggtgaccctatattatatcaacatttattt
>BK1BA1_1_82
tttatcatctatagaattccattcaggaggttcagtagatttagcaatctttagtttacatttagcaggtatttcttctattttaggggcaatgaattttattactacaattttaaatatgagagctccaggtatgacaatgcatagactaccattatttgtatgagcagtattaataacagcagttttattattattatcattaccagtattagcaggaggaattacaatgttattaacagatagaaactttaatacttcattctttgatccagcaggaggaggagatcctatattatatcaacatttattt
>BK1BA1_1_260
actttcatcaattgaataccactcaggaggttctgtagatttagctatatttagcttacatcttgcaggtatttcttctattttaggtgcaatgaatttcattactactattttaaatatgcgagctccaggtatgacaatgcataagctacctttatttgtatgagctgtatttattactgcgattcttttaatattatctttacctgtttttgcaggagctattactatgctattaacagatagaaattttaatacaagtttctatgatcctgcaggaggaggtgaccctatactatatcagcacttattc
>BK1BA1_1_307
tttatcaggaattgaaagtcattcaggaggttctgttgatttagctatttttagtctacatttagcaggtgcttcatctttattaggtgctatgaattttattactactgtaataaatatgagagctcctggtataaaaatgcatagaatacctttatttgtttgagcattatttattactgcaattttattattattatctttacctgttttagcaggagcaattactatgttattaactgatagaaattttaatactacattttttgatccagcaggaggtggagatccaatattatatcaacatttattt
>BK1BA1_1_329
tttatcatctatagaattccattcaggaggttcagtagatttagcaatctttagtttacatttagcaggtatttcttctattttaggggcaatgaattttattactacaattttaaatatgagagctccaggtatgacaatgcatagactaccattatttgtatgagcagtattaataacagcagttttattattattatcattaccagtattagcaggaggaattacaatgttattaacagatagaaactttaatacttcattctttgatccagcaggaggaggagatcctatattatatcaacatttattc
>BK1BA1_1_1093
tttatcaggaattgaaagtcattcaggaggttctgttgatttagctatttttagtctacatttagcaggtgcttcatctttattaggtgctatgaattttattactactgtaataaatatgagagctcctggtataaaaatgcatagaatacctttatttatttgagcattatttatcactgcaattttattattattatctttacctgttttagccggagcaattactatgttattaactgatagaaattttaatactacattttttgatccagcaggaggtggagatccaatcttatatcaacatttattt
>BK1BA1_1_1589
tttatcatctatagaattccattcaggaggttcagtagatttagcaatctttagtttacatttagcaggtatttcctctattttaggggcaatgaattttattactacaattttaaatatgagagctccaggtatgacaatgcatagactaccattatttgtatgagcagtattaataacagcagttttattattattatcattaccagtattagcaggaggaattacaatgttattaacagatagaaactttaatacttcattctttgatccagcaggaggaggagatcctatattatatcaacatttattt
>BK1BA1_1_1830
ttatcaggaattgaaagtcattcaggaggttctgttgatttagctatttttagtctacatttagcaggtgcttcatctttattaggtgctatgaattttattactactgtaataaatatgagagctcctggtataaaaatgcatagaatacctttatttgtttgagcattatttattactgcaattttattattattatctttacctgttttagcaggagcaattactatgttattaactgatagaaattttaatactacattttttgatccagcaggaggtggagatccaatattatatcaacatttattt
>BK1BA1_1_3323
ttatcatctatagaattccattcaggaggttcagtagatttagcaatctttagtttacatttagcaggtatttcttctattttaggggcaatgaattttattactacaattttaaatatgagagctccaggtatgacaatgcatagactaccattatttgtatgagcagtattaataacagcagttttattattattatcattaccagtattagcaggaggaattacaatgttattaacagatagaaactttaatacttcattctttgatccagcaggaggaggagatcctatattatatcaacatttattc
>BK1BA1_2_93
tttatcatctatagaattccattcaggaggttcagtagatttagcaatctttagtttacatttagcaggtatttcttctattttaggggcaatgaattttattactacaattttaaatatgagagctccaggtatgacaatgcatagactaccattatttgtatgagcagtattaataacagcagttttattattattatcattaccagtattagcaggaggaattacaatgttattaacagatagaaactttaatacttcattctttgatccagcaggaggaggagatcctatattatatcaacatttattt
>BK1BA1_2_194
tttatcaggaattgaaagtcattcaggaggttctgttgatttagctatttttagtctacatttagcaggtgcttcatctttattaggtgctatgaattttattactactgtaataaatatgagagctcctggtataaaaatgcatagaatacctttatttgtttgagcattatttatcactgcaattttattattattatctttacctgttttagccggagcaattactatgttattaactgatagaaattttaatactacattttttgatccagcaggaggtggagatccaatcttatatcaacatttattt
>BK1BA1_2_300
actttcatcaattgaataccactcaggaggttctgtagatttagctatatttagcttacatcttgcaggtatttcttctattttaggtgcaatgaatttcattactactattttaaatatgcgagctccaggtatgacaatgcataagctacctttatttgtatgagctgtatttattactgcgattcttttaatattatctttacctgtttttgcaggagctattactatgctattaacagatagaaattttaatacaagtttctatgatcctgcaggaggaggtgaccctatactatatcagcacttattc
>BK1BA1_2_358
tttatcaggaattgaaagtcattcaggaggttctgttgatttagctatttttagtctacatttagcaggtgcttcatctttattaggtgctatgaattttattactactgtaataaatatgagagctcctggtataaaaatgcatagaatacctttatttgtttgagcattatttattactgcaattttattattattatctttacctgttttagcaggagcaattactatgttattaactgatagaaattttaatactacattttttgatccagcaggaggtggagatccaatattatatcaacatttattt
>BK1BA1_2_720
tttatcatctatagaattccattcaggaggttcagtagatttagcaatctttagtttacatttagcaggtatttcttctattttaggggcaatgaattttattactacaattttaaatatgagagctccaggtatgacaatgcatagactaccattatttgtatgagcagtattaataacagcagttttattattattatcattaccagtattagcaggaggaattacaatgttattaacagatagaaactttaatacttcattctttgatccagcaggaggaggagatcctatattctatcaacatttattt
>BK1BA1_2_743
tttatcatctatagaattccattcaggaggttcagtagatttagcaatctttagtttacatttagcaggtatttcttctattttaggggcaatgaattttattactacaattttaaatatgagagctccaggtatgacaatgcatagactaccattatttgtatgagcagtattaataacagcagttttattattattatcattaccagtattagcaggaggaattacaatgttattaacagatagaaactttaatacttcattctttgatccagcaggaggaggagatcctatattatatcaacatttgttt
>BK1BA1_2_1028
tttatcatctatagaattccattcaggaggttcagtagatttagcaatctttagtttacatttagcaggtatttcttctattttaggggcaatgaattttattactacaattttaaatatgagagctccaggtatgacaatgcatagactaccattatttgtatgagcagtattaataacagcagttttattattattatcattaccagtattagcaggaggaattacaatgttattaacagatagaaactttaatacttcattctttgatccagcaggaggaggagatcctatattatatcaacatttatt
>BK1BA1_2_1523
tttatcatctatagaattccattcaggaggttcagtagatttagcaatctttagtttacatttagcaggtatttcttctattttaggggcaatgaattttattactacaattttaaatatgagagctccaggtatgacaatgcatagactaccattatttgtatgagcagtattaataacagcagttttattattattatcattaccagtattagcaggaggaattacaatgttattaacagatagaaactttaatacttcattctttgatccagcaggaggaggagatcctatattatatcaacatctattt
>BK1BA1_2_1792
tttatcatctatagaattccattcaggaggttcagtagatttagcaatctttagtttacatttagcaggtatttcttctattttaggggcaatgaattttattactacaattttaaatatgagagctccaggtatgacaatgcatagactaccattatttgtatgagcagtattaataacagcagttttattattattatcattaccagtattagcaggaggaattacaatgttattaacagatagaaactttaatacttcattctttgatccagcaggaggaggagatcctatattctatcaacacttattt
>BK1BA1_2_1924
tttcatcaattgaataccactcaggaggttctgtagatttagctatatttagcttacatcttgcaggtatttcttctattttaggtgcaatgaatttcattactactattttaaatatgcgagctccaggtatgacaatgcataagctacctttatttgtatgagctgtatttattactgcgattcttttaatattatctttacctgtttttgcaggagctattactatgctattaacagatagaaattttaatacaagtttctatgatcctgcaggaggaggtgaccctatactatatcagcacttattc
>BK1BA1_2_2295
tttatcatctatagaattccattcaggaggttcagtagatttagcaatctttagtttacatttagcaggtatttcttctattttaggggcaatgaattttattactacaattttaaatatgagagctccaggtatgacaatgcatagactaccattatttgtatgagcagtattaataacagcagttttattattattatcattaccagtattagcgggaggaattacaatgttattaacagatagaaactttaatacttcattctttgatccagcaggaggaggagatcctatattatatcaacatttattt
>BK1BA1_2_2600
tttatcatctatagaattccattcaggaggttcagtagatttagcaatctttagtttacatttagcaggtatttcttctattttaggggcaatgaattttattactacaattttaaatatgagagctccaggtatgacaatgcatagactaccattatttgtatgagcagtattaataacagcagtttattattattatcattaccagtattagcaggaggaattacaatgttattaacagatagaaactttaatacttcattctttgatccagcaggaggaggagatcctatattatatcaacatttattt
>BK1BA1_2_2627
tttatcatctatagaattccattcaggaggttcagtagatttagcaatctttagtttacatttagcaggtatttcttctattttaggggcaatgaattttattactacaattttaaatatgagagctccaggtatgacaatgcatagactaccattatttgtatgagcagtattaataacggcagttttattattattatcattaccagtattagcaggaggaattacaatgttattaacagatagaaactttaatacttcattctttgatccagcaggaggaggagatcctatattatatcaacatttattt
>BK1BA1_2_2790
tttatcatctatagaattccattcaggaggttcagtagatttagcactctttagtttacatttagcaggtatttcttctattttaggggcaatgaattttattactacaattttaaatatgagagctccaggtatgacaatgcatagactaccattatttgtatgagcagtattaataacagcagttttattattattatcattaccagtattagcaggaggaattacaatgttattaacagatagaaactttaatacttcattctttgatccagcaggaggaggagatcctatattatatcaacatttattt
>BK1BA1_2_3021
tttatcatctatagaattccattcaggaggttcagtagatttagcaatctttagtttacatttagcaggtatttcttctattttaggggcaatgaattttattactacaatttcaaatatgagagctccaggtatgacaatgcatagactaccattatttgtatgagcagtattaataacagcagttttattattattatcattaccagtattagcaggaggaattacaatgttattaacagatagaaactttaatacttcattctttgatccagcaggaggaggagatcctatattatatcaacatttattt
>BK1BA1_2_3304
tttatcatctatagaattccattcaggaggttcagtagatttcgcaatctttagtttacatttagcaggtatttcttctattttaggggcaatgaattttattactacaattttaaatatgagagctccaggtatgacaatgcatagactaccattatttgtatgagcagtattaataacagcagttttattattattatcattaccagtattagcaggaggaattacaatgttattaacagatagaaactttaatacttcattctttgatccagcaggaggaggagatcctatattatatcaacatttattt
>BK1BA1_2_4450
actctcatcaattgaataccactcaggaggttctgtagatttagctatatttagcttacatcttgcaggtatttcttctattttaggtgcaatgaatttcattactactattttaaatatgcgagctccaggtatgacaatgcataagctacctttatttgtatgagctgtatttattactgcgattcttttaatattatctttacctgtttttgcaggagctattactatgctattaacagatagaaattttaatacaagtttctatgatcctgcaggaggaggtgaccctatactatatcagcacttattc
>BK1BA1_2_4460
actttcatcaattgaataccactcaggaggttctgtagatttagctatatttagcttacatcttgcaggtatttcttctattttaggtgcaatgaatttcattactactattttaaatatgcgagctccaggtatgacaatgcataagctacctttatttgtatgagctgtatttattactgcgattcttttaatattatctttacctgtttttgcgggagctattactatgctattaacagatagaaattttaatacaagtttctatgatcctgcaggaggaggtgaccctatactatatcagcacttattc
>BK1BA1_3_92
tttatcatctatagaattccattcaggaggttcagtagatttagcaatctttagtttacatttagcaggtatttcttctattttaggggcaatgaattttattactacaattttaaatatgagagctccaggtatgacaatgcatagactaccattatttgtatgagcagtattaataacagcagttttattattattatcattaccagtattagcaggaggaattacaatgttattaacagatagaaactttaatacttcattctttgatccagcaggaggaggagatcctatattatatcaacatttattt
>BK1BA1_3_286
actttcatcaattgaataccactcaggaggttctgtagatttagctatatttagcttacatcttgcaggtatttcttctattttaggtgcaatgaatttcattactactattttaaatatgcgagctccaggtatgacaatgcataagctacctttatttgtatgagctgtatttattactgcgattcttttaatattatctttacctgtttttgcaggagctattactatgctattaacagatagaaattttaatacaagtttctatgatcctgcaggaggaggtgaccctatactatatcagcacttattc
>BK1BA1_3_666
tttatcatctatagaattccattcaggaggttcagtagatttagcaatctttagtttacatttagcaggtatttcttctattttaggggcaatgaattttattactacaattttaaatatgagagctccaggtatgacaatgcatagactaccattatttgtatgagcagtattaataacagcagttttattattattatcattaccagtattagcaggaggaattacaatgttattaacagatagaaactttaatacttcattctttgatccagcaggaggaggagatcctatattatatcaacatttgttt
>BK1BA1_3_897
tttatcatctatagaattccattcaggaggttcagtagatttagcaatctttagtttacatttagcaggtatttcttctattttaggggcaatgaattttattactacaattttaaatatgagagctccaggtatgacaatgcatagactaccattatttgtatgagcagtattaataacagcagttttattattattatcattaccagtattagcaggaggaattacaatgttattaacagatagaaactttaatacttcattctttgatccagcaggaggaggagatcctatattatatcaacatttatt
>BK1BA1_3_949
tttatcatctatagaattccattcaggaggttcagtagatttagcaatctttagtttacatttagcaggtatttcttctattttaggggcaatgaattttattactacaattttaaatatgagagctccaggtatgacaatgcatagactaccattatttgtatgagcagtattaataacagcagttttattattattatcattaccagtattagcaggaggaattacaatgttattaacagatagaagctttaatacttcattctttgatccagcaggaggaggagatcctatattatatcaacatttattt
>BK1BA1_3_1192
tttatcaggaattgaaagtcattcaggaggttctgttgatttagctatttttagtctacatttagcaggtgcttcatctttattaggtgctatgaattttattactactgtaataaatatgagagctcctggtataaaaatgcatagaatacctttatttatttgagcattatttatcactgcaattttattattattatctttacctgttttagccggagcaattactatgttattaactgatagaaattttaatactacattttttgatccagcaggaggtggagatccaatcttatatcaacatttattt
>BK1BA1_3_1881
tttatcatctatagaattccattcaggaggttcagtagatttagcaatctttagcttacatttagcaggtatttcttctattttaggggcaatgaattttattactacaattttaaatatgagagctccaggtatgacaatgcatagactaccattatttgtatgagcagtattaataacagcagttttattattattatcattaccagtattagcaggaggaattacaatgttattaacagatagaaactttaatacttcattctttgatccagcaggaggaggagatcctatattatatcaacatttattt
>BK1BA1_3_2789
actttcatcaattgaataccactcaggaggttctgtagatttagctatatttagcttacatcttgcaggtatttcctctattttaggtgcaatgaatttcattactactattttaaatatgcgagctccaggtatgacaatgcataagctacctttatttgtatgagctgtatttattactgcgattcttttaatattatctttacctgtttttgcaggagctattactatgctattaacagatagaaattttaatacaagtttctatgatcctgcaggaggaggtgaccctatactatatcagcacttattc
>BK1BA1_3_3374
attatcaggtattgaaagtcattcaggtggttctgttgatttagctatttttagcttacatttagcaggtgcatcatctttattaggtgctatgaattttattactacagtaattaatatgagagctcctggtattaaaatgcatagaatacctttatttgtttgagctttatttattacagcaattttattattattgtctttacctgtattagcaggagcaattacaatgttattaactgatagaaattttaatactacattttttgatccagcaggtggtggagatccaatattatatcaacatttattc
>BK1BA1_3_3594
tttatcatctatagaattccattcaggaggttcagtagatttagcaatctttagtttacatttagcaggtatttcttctattttaggggcaatgaattttattactacaattttaaatatgagagctccaggtatgacaatgcatagactaccattatttgtatgagcagtattaataacagcagttttattattattatcattaccagtattagcaggaggaattacaatgttattaacagatagaaactttaatacttcattctttgatccagcaggaggaggagatcctattttatatcaacatttattt
>BK1BA1_3_3638
tttatcatctatagaattccattcaggaggttcagtagatttagcaatctttagtttacatttagcaggtatttcttctattttaggggcaatgaattttattactacaattttaaatatgagagctccaggtatgacaatgcatagactaccattatttgtatgagcagtattaataacagcagttttattattattatcattaccagtattagcaggaggaattacaatgttattaacagatagaaactttaatacttcattctttgatccagcaggaggaggggatcctatattatatcaacatttattt
>BK1BA1_4_85
tttatcatctatagaattccattcaggaggttcagtagatttagcaatctttagtttacatttagcaggtatttcttctattttaggggcaatgaattttattactacaattttaaatatgagagctccaggtatgacaatgcatagactaccattatttgtatgagcagtattaataacagcagttttattattattatcattaccagtattagcaggaggaattacaatgttattaacagatagaaactttaatacttcattctttgatccagcaggaggaggagatcctatattatatcaacatttattt
>BK1BA1_4_238
actttcatcaattgaataccactcaggaggttctgtagatttagctatatttagcttacatcttgcaggtatttcttctattttaggtgcaatgaatttcattactactattttaaatatgcgagctccaggtatgacaatgcataagctacctttatttgtatgagctgtatttattactgcgattcttttaatattatctttacctgtttttgcaggagctattactatgctattaacagatagaaattttaatacaagtttctatgatcctgcaggaggaggtgaccctatactatatcagcacttattc
>BK1BA1_4_367
tttatcatctatagaattccattcaggaggttcagtagatttagcaatctttagtttacatttagcaggtatttcttctattttaggggcaatgaattttattactacaattttaaatatgagagctccaggtatgacaatgcatagactaccattatttgtatgagcagtattaataacagcagttttattattattatcattaccagtattagcaggaggaattacaatgttattaacagatagaaactttaatacttcactctttgatccagcaggaggaggagatcctatattatatcaacatttattt
>BK1BA1_4_611
tttatcatctatagaattccattcaggaggttcagtagatttagcaatctttagtttacatttagcaggtatttcttctattttaggggcaatgaattttattactacaattttaaatatgagagctccaggtatgacaatgcatagactaccattatttgtatgagcagtattaataacagcagttttattattattatcattaccagtattagcaggaggaattacaatgttattaacagatagaagctttaatacttcattctttgatccagcaggaggaggagatcctatattatatcaacatttattt
>BK1BA1_4_1041
tttatcatctgtagaattccattcaggaggttcagtagatttagcaatctttagtttacatttagcaggtatttcttctattttaggggcaatgaattttattactacaattttaaatatgagagctccaggtatgacaatgcatagactaccattatttgtatgagcagtattaataacagcagttttattattattatcattaccagtattagcaggaggaattacaatgttattaacagatagaaactttaatacttcattctttgatccagcaggaggaggagatcctatattatatcaacatttattt
>BK1BA1_4_1127
tttatcatctatagaattccattcaggaggttcagtagatttagcaatctttagtttacatttagcaggtatttcttctattttaggggcaatgaattttattactacaattttaaatatgagagctccaggtatgacaatgcatagactaccattatttgtatgagcagtattaataacggcagttttattattattatcattaccagtattagcaggaggaattacaatgttattaacagatagaaactttaatacttcattctttgatccagcaggaggaggagatcctatattatatcaacatttattt
>BK1BA1_4_1173
tttatcatctatagaattccattcaggaggttcagtagatttagcactctttagtttacatttagcaggtatttcttctattttaggggcaatgaattttattactacaattttaaatatgagagctccaggtatgacaatgcatagactaccattatttgtatgagcagtattaataacagcagttttattattattatcattaccagtattagcaggaggaattacaatgttattaacagatagaaactttaatacttcattctttgatccagcaggaggaggagatcctatattatatcaacatttattt
>BK1BA1_4_1194
tttatcatctatagaattccattcgggaggttcagtagatttagcaatctttagtttacatttagcaggtatttcttctattttaggggcaatgaattttattactacaattttaaatatgagagctccaggtatgacaatgcatagactaccattatttgtatgagcagtattaataacagcagttttattattattatcattaccagtattagcaggaggaattacaatgttattaacagatagaaactttaatacttcattctttgatccagcaggaggaggagatcctatattatatcaacatttattt
>BK1BA1_4_1358
tttatcatctatagaattccattcaggaggttcagtagatttagcaatctttagtttacatttagcaggtatttcttctattttaggggcaatgaattttattactacaattttaaatatgagagctccaggtatgacaatgcatagactaccattatttgtatgagcagtattaataacagcagttttattattattatcattaccagtattagcaggaggaattacaatgttattaacagatagaaactttaatacttcattctttgatccagcaggaggaggagaccctatattatatcaacatttattt
>BK1BA1_4_1398
actttcatcaattgaataccactcaggaggttctgtagatttagctatatttagcttacatcttgcaggtatttcttctattttaggtgcaatgaatttcattactactattttaaatatgcgagctccaggtatgacaatgcataagctacctttatttgtatgagctgtatttattactgctattcttttaatattatctttacctgtttttgcaggagctattactatgctattaacagatagaaattttaatacaagtttctatgatcctgcaggaggaggtgaccctatactatatcagcacttattc
>BK1BA1_5_89
tttatcatctatagaattccattcaggaggttcagtagatttagcaatctttagtttacatttagcaggtatttcttctattttaggggcaatgaattttattactacaattttaaatatgagagctccaggtatgacaatgcatagactaccattatttgtatgagcagtattaataacagcagttttattattattatcattaccagtattagcaggaggaattacaatgttattaacagatagaaactttaatacttcattctttgatccagcaggaggaggagatcctatattatatcaacatttattt
>BK1BA1_5_280
actttcatcaattgaataccactcaggaggttctgtagatttagctatatttagcttacatcttgcaggtatttcttctattttaggtgcaatgaatttcattactactattttaaatatgcgagctccaggtatgacaatgcataagctacctttatttgtatgagctgtatttattactgcgattcttttaatattatctttacctgtttttgcaggagctattactatgctattaacagatagaaattttaatacaagtttctatgatcctgcaggaggaggtgaccctatactatatcagcacttattc
>BK1BA1_5_336
tttatcaggaattgaaagtcattcaggaggttctgttgatttagctatttttagtctacatttagcaggtgcttcatctttattaggtgctatgaattttattactactgtaataaatatgagagctcctggtataaaaatgcatagaatacctttatttgtttgagcattatttattactgcaattttattattattatctttacctgttttagcaggagcaattactatgttattaactgatagaaattttaatactacattttttgatccagcaggaggtggagatccaatattatatcaacatttattt
>BK1BA1_5_518
ttatcatctatagaattccattcaggaggttcagtagatttagcaatctttagtttacatttagcaggtatttcttctattttaggggcaatgaattttattactacaattttaaatatgagagctccaggtatgacaatgcatagactaccattatttgtatgagcagtattaataacagcagttttattattattatcattaccagtattagcaggaggaattacaatgttattaacagatagaaactttaatacttcattctttgatccagcaggaggaggagatcctatattatatcaacatttattt
>BK1BA1_5_951
tttatcatctatagaattccattcaggaggttcagtagatttagcaatctttagtttacatttagcaggtatttcttctattttaggggcaatgaattttattactacaattttaaatatgagagctccaggtatgacaatgcatagactaccattatttgtatgagcagtattaataacagcagttttattattattatcattaccagtattagcaggaggaattacaatgttattaacagatagaaactttaatacttcattctttgatccagcaggaggaggagatcctatattatatcaacatttatt
>BK1BA1_5_1022
tttatcatctatagaattccattcaggaggttcagtagatttagcaatctttagtttacatttagcaggtatttcttctattttaggggcaatgaattttattactacaattttaaatatgagagctccaggtatgacaatgcatagactaccattatttgtatgagcagtattaataacagcagttttattattattatcattaccagtattagcaggaggaattacaatgttattaacagatagaagctttaatacttcattctttgatccagcaggaggaggagatcctatattatatcaacatttattt
>BK1BA1_5_1281
ctttcatcaattgaataccactcaggaggttctgtagatttagctatatttagcttacatcttgcaggtatttcttctattttaggtgcaatgaatttcattactactattttaaatatgcgagctccaggtatgacaatgcataagctacctttatttgtatgagctgtatttattactgcgattcttttaatattatctttacctgtttttgcaggagctattactatgctattaacagatagaaattttaatacaagtttctatgatcctgcaggaggaggtgaccctatactatatcagcacttattc
>BK1BA1_5_1674
tttcatcaattgaataccactcaggaggttctgtagatttagctatatttagcttacatcttgcaggtatttcttctattttaggtgcaatgaatttcattactactattttaaatatgcgagctccaggtatgacaatgcataagctacctttatttgtatgagctgtatttattactgcgattcttttaatattatctttacctgtttttgcaggagctattactatgctattaacagatagaaattttaatacaagtttctatgatcctgcaggaggaggtgaccctatactatatcagcacttattc
>BK1BA1_5_1797
tttatcatctatagaattccattcaggaggttcagtaggtttagcaatctttagtttacatttagcaggtatttcttctattttaggggcaatgaattttattactacaattttaaatatgagagctccaggtatgacaatgcatagactaccattatttgtatgagcagtattaataacagcagttttattattattatcattaccagtattagcaggaggaattacaatgttattaacagatagaaactttaatacttcattctttgatccagcaggaggaggagatcctatattatatcaacatttattt
>BK1BA1_5_2051
tttatcatctatagaattccattcaggaggttcagtagatttagcaatctttagtttacatttagcaggtatttcttctattttaggggcaatgaattttattactacaattttaaatatgagagctccaggtatgacaatgcatagactaccattatttgtatgagcagtattaataacagcagttttattattattatcattaccagtattagcaggaggaattacaatgttattaacagatagaaactttaatacctcattctttgatccagcaggaggaggagatcctatattatatcaacatttattt
>BK1BA1_5_2124
ctttatcatctatagaattccattcaggaggttcagtagatttagcaatctttagtttacatttagcaggtatttcttctattttaggggcaatgaattttattactacaattttaaatatgagagctccaggtatgacaatgcatagactaccattatttgtatgagcagtattaataacagcagttttattattattatcattaccagtattagcaggaggaattacaatgttattaacagatagaaactttaatacttcattctttgatccagcaggaggaggagatcctatattatatcaacatttattt
>BK1BA1_5_2139
tttatcatctatagaattccattcaggaggttcagtagatttagcaatctttagtttacatttagcaggtatttcttctattttaggggcaatgaattttattactacaattttaaatatgagagctccaggtatgacaatgcatagactaccattatttgtatgagcagtattaataacagcagttttattattattatcattaccagtattagcaggaggaattacaatgttattaacagatagaaactttaatactttattctttgatccagcaggaggaggagatcctatattatatcaacatttattt
>BK1BA1_5_2224
tttatcatctatagaattccattcaggaggttcagtagatttagcaatctttagtttacatttagcaggtatttcttctattttaggggcaatgaattttattactacaattttaaatatgagagctccaggtatgacaatgcatagactaccattatttgtatgagcagtattaataacagcagttttattattattatcattaccagtattagcaggaggaattacaatgttattaacagatagaaactttaatacttcattctttgatccagcaggaggaggagatcctatattatatcaacgtttattt
>BK1BA1_5_2404
tttatcatctatagaattccattcaggaggttcagtagatttagcaatctttagtttacatttagcaggtatttcttctattttaggtgcaatgaattttattactacaattttaaatatgagagctccaggtatgacaatgcatagactaccattatttgtatgagcagtattaataacagcagttttattattattatcattaccagtattagcaggaggaattacaatgttattaacagatagaaactttaatacttcattctttgatccagcaggaggaggagatcctatattatatcaacatttattt
>BK1BA1_5_2610
tttatcatctatagaattccattcaggaggttcagtagatttagcaatctttagtttacatttagcaggtatttcttctattttaggggcaatgaattttattactacaattttaaatatgagagctccaggtatgacaatgcgtagactaccattatttgtatgagcagtattaataacagcagttttattattattatcattaccagtattagcaggaggaattacaatgttattaacagatagaaactttaatacttcattctttgatccagcaggaggaggagatcctatattatatcaacatttattt
>BK1BA1_5_2734
tttatcatctatagaattccattcaggaggttcagtagatttagcaatctctagtttacatttagcaggtatttcttctattttaggggcaatgaattttattactacaattttaaatatgagagctccaggtatgacaatgcatagactaccattatttgtatgagcagtattaataacagcagttttattattattatcattaccagtattagcaggaggaattacaatgttattaacagatagaaactttaatacttcattctttgatccagcaggaggaggagatcctatattatatcaacatttattt
>BK1BA1_5_3041
tttatcatctatagaattccattcaggaggttcagtagatttagcaatctttagtttacatttagcaggtatttcttctattttaggggcaatgaatttcattactacaattttaaatatgagagctccaggtatgacaatgcatagactaccattatttgtatgagcagtattaataacagcagttttattattattatcattaccagtattagcaggaggaattacaatgttattaacagatagaaactttaatacttcattctttgatccagcaggaggaggagatcctatattatatcaacatttattt
>BK1BA1_5_3436
cactttcatcaattgaataccactcaggaggttctgtagatttagctatatttagcttacatcttgcaggtatttcttctattttaggtgcaatgaatttcattactactattttaaatatgcgagctccaggtatgacaatgcataagctacctttatttgtatgagctgtatttattactgcgattcttttaatattatctttacctgtttttgcaggagctattactatgctattaacagatagaaattttaatacaagtttctatgatcctgcaggaggaggtgaccctatactatatcagcacttattc
>BK1BA1_5_3548
tttatcatctatagaattccattcaggaggttcagtagatttagcaatctttagtttacatttagcaggtatttcttctattttaggggcaatgaattttattactacaattttaaatatgagagctccaggtatgacaatgcatagactaccattatttgtatgagcagtattaataacagcagttttattattattatcattaccagtattagcaggaggaattacaatgttattaacagatagaaactttaatacttcattctttgatctagcaggaggaggagatcctatattatatcaacatttattt
>BK1BA1_5_3622
attatcaggtattgaaagtcattcaggtggttctgttgatttagctatttttagcttacatttagcaggtgcatcatctttattaggtgctatgaattttattactacagtaattaatatgagagctcctggtattaaaatgcatagaatacctttatttgtttgagctttatttattacagcaattttattattattgtctttacctgtattagcaggagcaattacaatgttattaactgatagaaattttaatactacattttttgatccagcaggtggtggagatccaatattatatcaacatttattc
>BK1BA1_5_4381
actttcatcaattgaataccactcaggaggttctgtagatttagctatatttagcttacatcttgcaggtatttcttctattttaggtgcaatgaatttcattactactattttaaatatgcgagctccaggtatgacaatgcataagctacctttatttgtatgagctgtatttattaccgcgattcttttaatattatctttacctgtttttgcaggagctattactatgctattaacagatagaaattttaatacaagtttctatgatcctgcaggaggaggtgaccctatactatatcagcacttattc
>BK1BB1_1_87
tttatcatctatagaattccattcaggaggttcagtagatttagcaatctttagtttacatttagcaggtatttcttctattttaggggcaatgaattttattactacaattttaaatatgagagctccaggtatgacaatgcatagactaccattatttgtatgagcagtattaataacagcagttttattattattatcattaccagtattagcaggaggaattacaatgttattaacagatagaaactttaatacttcattctttgatccagcaggaggaggagatcctatattatatcaacatttattt
>BK1BB1_1_177
tttatcaggaattgaaagtcattcaggaggttctgttgatttagctatttttagtctacatttagcaggtgcttcatctttattaggtgctatgaattttattactactgtaataaatatgagagctcctggtataaaaatgcatagaatacctttatttgtttgagcattatttatcactgcaattttattattattatctttacctgttttagccggagcaattactatgttattaactgatagaaattttaatactacattttttgatccagcaggaggtggagatccaatcttatatcaacatttattt
>BK1BB1_1_268
actttcatcaattgaataccactcaggaggttctgtagatttagctatatttagcttacatcttgcaggtatttcttctattttaggtgcaatgaatttcattactactattttaaatatgcgagctccaggtatgacaatgcataagctacctttatttgtatgagctgtatttattactgcgattcttttaatattatctttacctgtttttgcaggagctattactatgctattaacagatagaaattttaatacaagtttctatgatcctgcaggaggaggtgaccctatactatatcagcacttattc
>BK1BB1_1_321
tttatcaggaattgaaagtcattcaggaggttctgttgatttagctatttttagtctacatttagcaggtgcttcatctttattaggtgctatgaattttattactactgtaataaatatgagagctcctggtataaaaatgcatagaatacctttatttgtttgagcattatttattactgcaattttattattattatctttacctgttttagcaggagcaattactatgttattaactgatagaaattttaatactacattttttgatccagcaggaggtggagatccaatattatatcaacatttattt
>BK1BB1_1_346
tttatcatctatagaattccattcaggaggttcagtagatttagcaatctttagtttacatttagcaggtatttcttctattttaggggcaatgaattttattactacaattttaaatatgagagctccaggtatgacaatgcatagactaccattatttgtatgagcagtattaataacagcagttttattattattatcattaccagtattagcaggaggaattacaatgttattaacagatagaaactttaatacttcattctttgatccagcaggaggaggagatcctatattatatcaacatttattc
>BK1BB1_1_473
tttatcatctatagaattccattcaggaggttcagtagatttagcaatctttagtttacatttagcaggtatttcttctattttaggggcaatgaattttattactacaattttaaatatgagagctccaggtatgacaatgcatagactaccattatttgtatgagcagtattaataacagcagttttattattattatcattaccagtattagcaggaggaattacaatgttattaacagatagaaactttaatacttcactctttgatccagcaggaggaggagatcctatattatatcaacatttattt
>BK1BB1_1_481
ttatcatctatagaattccattcaggaggttcagtagatttagcaatctttagtttacatttagcaggtatttcttctattttaggggcaatgaattttattactacaattttaaatatgagagctccaggtatgacaatgcatagactaccattatttgtatgagcagtattaataacagcagttttattattattatcattaccagtattagcaggaggaattacaatgttattaacagatagaaactttaatacttcattctttgatccagcaggaggaggagatcctatattatatcaacatttattt
>BK1BB1_1_655
tttatcatctatagaattccattcaggaggttcagtagatttagcaatctttagtttacatttagcaggtatttcttctattttaggggcaatgaattttattactacaattttaaatatgagagctccaggtatgacaatgcatagactaccattatttgtatgagcagtattaataacagcagttttattattattatcattaccagtattagcaggaggaattacaatgttattaacagatagaaactttaatacttcattctttgatccagcaggaggaggagatcctatattatatcaacatttgttt
>BK1BB1_1_679
tttatcatctatagaattccattcaggaggttcagtagatttagcaatctttagtttacatttagcaggtatttcttctattttagggtcaatgaattttattactacaattttaaatatgagagctccaggtatgacaatgcatagactaccattatttgtatgagcagtattaataacagcagttttattattattatcattaccagtattagcaggaggaattacaatgttattaacagatagaaactttaatacttcattctttgatccagcaggaggaggagatcctatattatatcaacatttattt
>BK1BB1_1_884
tttatcatctatagaattccattcaggaggttcagtagatttagcaatctttagtttacatttagcaggtatttcttctattttaggggcaatgaattttattactacaattttaaatatgagagctccaggtatgacaatgcatagactaccattatttgtatgagcagtattaataacagcagttttattattattatcattaccagtattagcaggaggaattacaatgttattaacagatagaaactttaatacttcattctttgatccagcaggaggaggagatcctatattatatcaacatttatt
>BK1BB1_1_1202
ctttcatcaattgaataccactcaggaggttctgtagatttagctatatttagcttacatcttgcaggtatttcttctattttaggtgcaatgaatttcattactactattttaaatatgcgagctccaggtatgacaatgcataagctacctttatttgtatgagctgtatttattactgcgattcttttaatattatctttacctgtttttgcaggagctattactatgctattaacagatagaaattttaatacaagtttctatgatcctgcaggaggaggtgaccctatactatatcagcacttattc
>BK1BB1_1_1421
tttatcacctatagaattccattcaggaggttcagtagatttagcaatctttagtttacatttagcaggtatttcttctattttaggggcaatgaattttattactacaattttaaatatgagagctccaggtatgacaatgcatagactaccattatttgtatgagcagtattaataacagcagttttattattattatcattaccagtattagcaggaggaattacaatgttattaacagatagaaactttaatacttcattctttgatccagcaggaggaggagatcctatattatatcaacatttattt
>BK1BB1_1_1536
attagcaagtattgaatatcattcaggaggatcagtagatttagcaatatttagtttacacttagcggggatatcatctttattaggggcaactaattttattacaacaatctttaatatgagagcacctggaatgacattacataaattaccattatttgtatgagcaacattaataacagcatttttattaatattatcattaccagtatttgcaggagcaataacaatgttattaacagatagaaattttaatactagtttctttgatccagcagggggaggagatccaatattatatcaacatcttttc
>BK1BB1_1_1828
tttatcaactatagaattccattcaggaggttcagtagatttagcaatctttagtttacatttagcaggtatttcttctattttaggggcaatgaattttattactacaattttaaatatgagagctccaggtatgacaatgcatagactaccattatttgtatgagcagtattaataacagcagttttattattattatcattaccagtattagcaggaggaattacaatgttattaacagatagaaactttaatacttcattctttgatccagcaggaggaggagatcctatattatatcaacatttattt
>BK1BB1_1_1838
tttatcatctatagaattccattcaggaggttcagtagatttagcaatctttagtttacatttagcaggtatttcctctattttaggggcaatgaattttattactacaattttaaatatgagagctccaggtatgacaatgcatagactaccattatttgtatgagcagtattaataacagcagttttattattattatcattaccagtattagcaggaggaattacaatgttattaacagatagaaactttaatacttcattctttgatccagcaggaggaggagatcctatattatatcaacatttattt
>BK1BB1_1_2028
tttatcatctatagaattccattcaggaggttcagtagatttagcaatctttagtttacatttagcaggtatttcttctattttaggggcaatgaattttattactacaattttaaatatgagagctccaggtatgacaatgcatagactaccattatttgtatgagcagtattaataacagcagttttattattattatcattaccagtattagcaggaggaattacaatgttattaacagatagaaactttgatacttcattctttgatccagcaggaggaggagatcctatattatatcaacatttattt
>BK1BB1_1_2074
ctttatcatctatagaattccattcaggaggttcagtagatttagcaatctttagtttacatttagcaggtatttcttctattttaggggcaatgaattttattactacaattttaaatatgagagctccaggtatgacaatgcatagactaccattatttgtatgagcagtattaataacagcagttttattattattatcattaccagtattagcaggaggaattacaatgttattaacagatagaaactttaatacttcattctttgatccagcaggaggaggagatcctatattatatcaacatttattt
>BK1BB1_1_2183
tttatcatctatagaattccattcaggaggttcagtagatttagcaatctttagtttacatttagcaggtatttcttctattttaggggcaatgaattttattactacaattttaaatatgagagctccaggtatgacaatgcatagactaccattatttgtatgagcggtattaataacagcagttttattattattatcattaccagtattagcaggaggaattacaatgttattaacagatagaaactttaatacttcattctttgatccagcaggaggaggagatcctatattatatcaacatttattt
>BK1BB1_1_2286
tttatcatctatagaatcccattcaggaggttcagtagatttagcaatctttagtttacatttagcaggtatttcttctattttaggggcaatgaattttattactacaattttaaatatgagagctccaggtatgacaatgcatagactaccattatttgtatgagcagtattaataacagcagttttattattattatcattaccagtattagcaggaggaattacaatgttattaacagatagaaactttaatacttcattctttgatccagcaggaggaggagatcctatattatatcaacatttattt
>BK1BB1_1_2455
tttatcatctatagaattccattcaggaggttcagtagatttagcaatctttagtttacatttagcaggtatttcttctattttaggggcaatgaattttattactacaattttaaatatgagagctccaggtatgacaatgcatagactaccattatttgtatgagcagtattaataacagcagttttattattattatcattaccagtattagcaggaggaattacaatgttattaacagataggaactttaatacttcattctttgatccagcaggaggaggagatcctatattatatcaacatttattt
>BK1BB1_1_2585
tttatcatctatagaattccattcaggaggttcagtagatttagcaatctttagtttacatttagcaggtatttcttctattttaggggcaatgaattttattactacaattttaaatatgagagctccaggtatgacaatgcgtagactaccattatttgtatgagcagtattaataacagcagttttattattattatcattaccagtattagcaggaggaattacaatgttattaacagatagaaactttaatacttcattctttgatccagcaggaggaggagatcctatattatatcaacatttattt
>BK1BB1_1_2630
tttatcatctatagaattccattcaggaggttcagtagatttagcaatctttagtttacatttagcaggtatttcttctattttaggggcaatgaattttattactacaattttaaatatgagagctccaggtatgacaatgcatagactaccattatttgtatgagcagtattaataacagcagttttattattattatcattaccagtattagcaggaggaattacaatgttattaacagatagaaactttaatacttcattctttgatccagcgggaggaggagatcctatattatatcaacatttattt
>BK1BB1_1_2676
tttatcatctatagaattccattcaggaggttcagtagatttagcaatctttagtttacgtttagcaggtatttcttctattttaggggcaatgaattttattactacaattttaaatatgagagctccaggtatgacaatgcatagactaccattatttgtatgagcagtattaataacagcagttttattattattatcattaccagtattagcaggaggaattacaatgttattaacagatagaaactttaatacttcattctttgatccagcaggaggaggagatcctatattatatcaacatttattt
>BK1BB1_1_2789
tttatcatctatagaattccattcaggaggttcagtagatttagcaatctttagtttacatttagcaggtatttcttctattttaggggcaatgaattttattactacaattttaaatatgagagctccaggtatgacaatgcatagactaccattatttgtatgagcagtattaataacagcagttttattattattatcattaccagtattagcaggaggaattacaatgttattaacagatagaaactttaatacttcattccttgatccagcaggaggaggagatcctatattatatcaacatttattt
>BK1BB1_1_3258
tttatcatctatagaattccattcaggaggttcagtagatttagcaatctttagtttacatttagcaggtatttcttctattttaggggcaatgaattttattactacaattttaaatatgagagctccaggtatgacaatgcatagactaccattatttgtatgagcagtattaataacagcagttttattattattatcattaccagtattagcaggaggaattacaatgttattaacagatagaaactttaatacttcattctttgatccagcaggaggaggagatcctatattatatcagcatttattt
>BK1BB1_1_3268
tttatcatctatagaattccattcaggaggttcagtagatttagcaatctttagtttacatctagcaggtatttcttctattttaggggcaatgaattttattactacaattttaaatatgagagctccaggtatgacaatgcatagactaccattatttgtatgagcagtattaataacagcagttttattattattatcattaccagtattagcaggaggaattacaatgttattaacagatagaaactttaatacttcattctttgatccagcaggaggaggagatcctatattatatcaacatttattt
>BK1BB1_1_3516
tttatcatctatagaattccattcaggaggttcagtagacttagcaatctttagtttacatttagcaggtatttcttctattttaggggcaatgaattttattactacaattttaaatatgagagctccaggtatgacaatgcatagactaccattatttgtatgagcagtattaataacagcagttttattattattatcattaccagtattagcaggaggaattacaatgttattaacagatagaaactttaatacttcattctttgatccagcaggaggaggagatcctatattatatcaacatttattt
>BK1BB1_1_3754
tttatcatctatagaattccattcaggaggttcagtagatttagcaatctttagtttacatttagcaggtatttcttctattttaggggcaatgaattttattactacaattttaaatatgagagctccaggcatgacaatgcatagactaccattatttgtatgagcagtattaataacagcagttttattattattatcattaccagtattagcaggaggaattacaatgttattaacagatagaaactttaatacttcattctttgatccagcaggaggaggagatcctatattatatcaacatttattt
>BK1BB1_1_3846
tttatcatctatagaattccattcaggaggttcagtagatttagcaatctttagtttacatttagcaggtatttcttctattttaggggcaatgaattttattactacaattttaaatatgagagctccaggtatgacaatgcatagactaccattatttgtatgagcagtattaataacagcagttttattattattatcattaccagtattagcaggaggaattacaatgttattaacagatagaaactttaatacttcattctttgatccagcaggaggaggagatcctattttatatcaacatttattt
>BK1BB1_1_4360
tttatcatctatagaattccattcaggaggttcagtagatttagcaatctttagtttacatttagcaggtatttcttctattttaggggcaatgaattttattactacaattttaaatatgagagctccaggtatgacaatgcatagactaccattatttgtatgagcagtattaataacagcagttttattattattatcattaccagtattagcaggaggaattacaatgttattaacagatagaaactttaatacttcattctttgatccagcaggaggaggagatcctatattatatcaacacttattc
>BK1BB1_2_83
tttatcatctatagaattccattcaggaggttcagtagatttagcaatctttagtttacatttagcaggtatttcttctattttaggggcaatgaattttattactacaattttaaatatgagagctccaggtatgacaatgcatagactaccattatttgtatgagcagtattaataacagcagttttattattattatcattaccagtattagcaggaggaattacaatgttattaacagatagaaactttaatacttcattctttgatccagcaggaggaggagatcctatattatatcaacatttattt
>BK1BB1_2_236
actttcatcaattgaataccactcaggaggttctgtagatttagctatatttagcttacatcttgcaggtatttcttctattttaggtgcaatgaatttcattactactattttaaatatgcgagctccaggtatgacaatgcataagctacctttatttgtatgagctgtatttattactgcgattcttttaatattatctttacctgtttttgcaggagctattactatgctattaacagatagaaattttaatacaagtttctatgatcctgcaggaggaggtgaccctatactatatcagcacttattc
>BK1BB1_2_304
tttatcatctatagaattccattcaggaggttcagtagatttagcaatctttagtttacatttagcaggtatttcttctattttaggggcaatgaattttattactacaattttaaatatgagagctccaggtatgacaatgcatagactaccattatttgtatgagcagtattaataacagcagttttattattattatcattaccagtattagcaggaggaattacaatgttattaacagatagaaactttaatacttcattctttgatccagcaggaggaggagatcctatattatatcaacatttattc
>BK1BB1_2_405
ttatcatctatagaattccattcaggaggttcagtagatttagcaatctttagtttacatttagcaggtatttcttctattttaggggcaatgaattttattactacaattttaaatatgagagctccaggtatgacaatgcatagactaccattatttgtatgagcagtattaataacagcagttttattattattatcattaccagtattagcaggaggaattacaatgttattaacagatagaaactttaatacttcattctttgatccagcaggaggaggagatcctatattatatcaacatttattt
>BK1BB1_2_706
tttatcatctatagaattccattcaggaggttcagtagatttagcaatctttagtttacatttagcaggtatttcttctattttaggggcaatgaattttattactacaattttaaatatgagagctccaggtatgacaatgcatagactaccattatttgtatgagcagtattaataacagcagttttattattattatcattaccagtattagcaggaggaattacaatgttattaacagatagaaactttaatacttcattctttgatccagcaggaggaggagatcctatattatatcaacatttatt
>BK1BB1_2_937
tttagcaagtattggttttcattcaggtggttcagttgatttagcaatttttagtttacacttagctggtatatcatctattttaggtacagtaaactttattactacagtattcaacatgagagctcctggaatgactatgcatagattacctttatttgtatgagctgttttaattactgcatttttattaattttatctttacctgtatttgccggagctattacaatgttattaacagatagaaactttaatacaagcttttatgacccagctggtggaggtgatcctatcttatatcaacatttattc
>BK1BB1_2_970
tttatcatctatagaattccattcaggaggttcagtagatttagcaatctttagtttacatttagcaggtatttcttctattttaggggcaatgaattttattactacaattttaaatatgagagctccaggtatgacaatgcatagactaccattatttgtatgagcagtattaataacagcagttttattattattatcattaccagtattagcaggaggaattacaatgttattaacagatagaaactttaatacttcattctttgatccagcaggaggaggagatcctatattatatcaacatctattt
>BK1BB1_2_1083
tttatcatctatagaattccattcaggaggttcagtagatttagcaatctttagtttacatttagcaggtatttcttctattttaggggcaatgaattttattactacaattttaaatatgagagctccaggtatgacaatgcatagactaccattatttgtatgagcagtattaataacagcagttttattattattatcattaccagtattagcaggaggaattacaatgttattaacagatagaaactttaatacttcattctttgatccagcaggaggaggagatcctatattctatcaacacttattt
>BK1BB1_2_1323
tttatcatctatagaattccattcaggaggttcagtagatttagcaatctttagtttacatttagcaggtatttcttctattttaggggcaatgaattttattactacaattttaaatatgagagctccgggtatgacaatgcatagactaccattatttgtatgagcagtattaataacagcagttttattattattatcattaccagtattagcaggaggaattacaatgttattaacagatagaaactttaatacttcattctttgatccagcaggaggaggagatcctatattatatcaacatttattt
>BK1BB1_2_1363
tttatcatctatagaattccattcaggaggttcagtagatttagcaatctttagtttacatttagcaggtatttcttctattttaggggcaatgaattttattactacaattttaaatatgagagctccaggtatgacaatgcatagactaccattatttgtatgagcagtattaataacagcagttttattattattatcattaccagtattagcaggaggaattacaatgttattaacagatagaaactttaatacctcattctttgatccagcaggaggaggagatcctatattatatcaacatttattt
>BK1BB1_2_1380
tttatcatctatagaattccattcaggaggttcagtagatttagcaatctttagtttacatttagcaggtatttcttctattttaggggcaatgaattttattactacaattttaaatatgagagctccaggtatgacaatgcatagactaccattatttgtatgagcagtattaataacagcagttttattattattatcattaccagtattagcaggaggaattacaatgttattaacagatagaaactttgatacttcattctttgatccagcaggaggaggagatcctatattatatcaacatttattt
>BK1BB1_2_1461
tttatcatctatagaattccattcaggaggttcagtagatttagcaatctttagtttacatttagcaggtatttcttctattttaggggcaatgaattttattactacaattttaaatatgagagctccaggtatgacaatgcatagactaccattatttgtatgagcagtattaataacggcagttttattattattatcattaccagtattagcaggaggaattacaatgttattaacagatagaaactttaatacttcattctttgatccagcaggaggaggagatcctatattatatcaacatttattt
>BK1BB1_2_1741
tttatcgtctatagaattccattcaggaggttcagtagatttagcaatctttagtttacatttagcaggtatttcttctattttaggggcaatgaattttattactacaattttaaatatgagagctccaggtatgacaatgcatagactaccattatttgtatgagcagtattaataacagcagttttattattattatcattaccagtattagcaggaggaattacaatgttattaacagatagaaactttaatacttcattctttgatccagcaggaggaggagatcctatattatatcaacatttattt
>BK1BB1_2_1910
tttatcatctatagaattccattcaggaggctcagtagatttagcaatctttagtttacatttagcaggtatttcttctattttaggggcaatgaattttattactacaattttaaatatgagagctccaggtatgacaatgcatagactaccattatttgtatgagcagtattaataacagcagttttattattattatcattaccagtattagcaggaggaattacaatgttattaacagatagaaactttaatacttcattctttgatccagcaggaggaggagatcctatattatatcaacatttattt
>BK1BB1_2_2547
tttatcatctatagaattccattcaggaggttcagtagatttagcaatctttagtttacatttagcaggtatttcttctattttaggggcaatgaattttattactacaattttaaatatgagagctccaggtatgacaatgcatagactaccattatttgtatgagcagtattaataacagcagttttattattattatcattaccagtattagcaggaggaattacaatgttattaacagatagaaactttaatacttcattctttgatccagcaggaggaggaaatcctatattatatcaacatttattt
>BK1BB1_3_79
tttatcatctatagaattccattcaggaggttcagtagatttagcaatctttagtttacatttagcaggtatttcttctattttaggggcaatgaattttattactacaattttaaatatgagagctccaggtatgacaatgcatagactaccattatttgtatgagcagtattaataacagcagttttattattattatcattaccagtattagcaggaggaattacaatgttattaacagatagaaactttaatacttcattctttgatccagcaggaggaggagatcctatattatatcaacatttattt
>BK1BB1_3_227
actttcatcaattgaataccactcaggaggttctgtagatttagctatatttagcttacatcttgcaggtatttcttctattttaggtgcaatgaatttcattactactattttaaatatgcgagctccaggtatgacaatgcataagctacctttatttgtatgagctgtatttattactgcgattcttttaatattatctttacctgtttttgcaggagctattactatgctattaacagatagaaattttaatacaagtttctatgatcctgcaggaggaggtgaccctatactatatcagcacttattc
>BK1BB1_3_266
tttatcaggaattgaaagtcattcaggaggttctgttgatttagctatttttagtctacatttagcaggtgcttcatctttattaggtgctatgaattttattactactgtaataaatatgagagctcctggtataaaaatgcatagaatacctttatttgtttgagcattatttattactgcaattttattattattatctttacctgttttagcaggagcaattactatgttattaactgatagaaattttaatactacattttttgatccagcaggaggtggagatccaatattatatcaacatttattt
>BK1BB1_3_381
ttatcatctatagaattccattcaggaggttcagtagatttagcaatctttagtttacatttagcaggtatttcttctattttaggggcaatgaattttattactacaattttaaatatgagagctccaggtatgacaatgcatagactaccattatttgtatgagcagtattaataacagcagttttattattattatcattaccagtattagcaggaggaattacaatgttattaacagatagaaactttaatacttcattctttgatccagcaggaggaggagatcctatattatatcaacatttattt
>BK1BB1_3_509
tttatcatctatagaattccattcaggaggttcagtagatttagcaatctttagtttacatttagcaggtatttcttctattttaggggcaatgaattttattactacaattttaaatatgagagctccaggtatgacaatgcatagactaccattatttgtatgagcagtattaataacagcagttttattattattatcattaccagtattagcaggaggaattacaatgttattaacagatagaaactttaatacttcattctttgatccagcaggaggaggagatcctatattatatcaacatttgttt
>BK1BB1_3_660
tttatcatctatagaattccattcaggaggttcagtagatttagcaatctttagtttacatttagcaggtatttcttctattttaggggcaatgaattttattactacaattttaaatatgagagctccaggtatgacaatgcatagactaccattatttgtatgagcagtattaataacagcagttttattattattatcattaccagtattagcaggaggaattacaatgttattaacagatagaaactttaatacttcattctttgatccagcaggaggaggagatcctatattatatcaacatttatt
>BK1BB1_3_1156
tttatcatctatagaattccattcaggaggttcagtagatttagcaatctttagtttacatttagcaggtatttcctctattttaggggcaatgaattttattactacaattttaaatatgagagctccaggtatgacaatgcatagactaccattatttgtatgagcagtattaataacagcagttttattattattatcattaccagtattagcaggaggaattacaatgttattaacagatagaaactttaatacttcattctttgatccagcaggaggaggagatcctatattatatcaacatttattt
>BK1BB1_3_1228
tttatcatctatagaattccattcaggaggttcagtagatttagcaatctttagcttacatttagcaggtatttcttctattttaggggcaatgaattttattactacaattttaaatatgagagctccaggtatgacaatgcatagactaccattatttgtatgagcagtattaataacagcagttttattattattatcattaccagtattagcaggaggaattacaatgttattaacagatagaaactttaatacttcattctttgatccagcaggaggaggagatcctatattatatcaacatttattt
>BK1BB1_3_1374
tttatcatctatagaattccattcaggaggttcagtagatttagcaatctttagtttacatttagcaggtatttcttctattttaggggcaatgaattttattactacaattttaaatatgagagctccaggtatgacaatgcatagactaccattatttgtatgagcagtattaataacagcagttttattattattatcattaccagtattagcaggaggaattacaatgttattaacagatagaaactttaatacttcattctttgatccagcaggaggaggagatcctatattatatcaacaccttttt
>BK1BB1_3_1422
tttatcatctatagaattccattcaggaggttcagtagatttagcaatctttagtttacatttagcaggtatttcttctattttaggtgcaatgaattttattactacaattttaaatatgagagctccaggtatgacaatgcatagactaccattatttgtatgagcagtattaataacagcagttttattattattatcattaccagtattagcaggaggaattacaatgttattaacagatagaaactttaatacttcattctttgatccagcaggaggaggagatcctatattatatcaacatttattt
>BK1BB1_3_1470
tttatcatctatagaattccattcaggaggttcagtagatttagcaatctttagtttacatttagcaggtatttcttctattttaggggcaatgaattttattactacaattttaaatatgagagctccaggtatgacaatgcatagactaccattatttgtatgagcagtattaataacagcagttttattattattatcattaccagtattagcaggaggaattacaatgttattaacagataggaactttaatacttcattctttgatccagcaggaggaggagatcctatattatatcaacatttattt
>BK1BB1_3_1626
tttatcatctatagaattccattcaggaggttcagtagatttagcaatctttagtttacatttagcaggtatttcttctattttaggggcaatgaattttattactacaattttaaatatgagagctccaggtatgacaatgcatagactaccattatttgtatgagcagtattaataacatcagttttattattattatcattaccagtattagcaggaggaattacaatgttattaacagatagaaactttaatacttcattctttgatccagcaggaggaggagatcctatattatatcaacatttattt
>BK1BB1_3_1838
tttatcatctatagaattccattcaggaggttcagtagatttagcaatctttagtttacatttagcaggtatttcttctattttaggggcaatgaattttattactacaattttaaatatgagagctccaggtatgacaatgcatagactaccactatttgtatgagcagtattaataacagcagttttattattattatcattaccagtattagcaggaggaattacaatgttattaacagatagaaactttaatacttcattctttgatccagcaggaggaggagatcctatattatatcaacatttattt
>BK1BB1_3_1887
tttatcatctatagaattccattcaggaggttcagtagatttagcaatctttagtttacatttagcaggtatttcttctattttaggggcaatgaattttattactacaattttaaatatgagagctccaggtatgacaatgcatagactaccattatttgtatgagcagtattaataacagcagttttattattattatcattaccagtattagcaggaggaattacaatgttattaacagatagaaactttaatacttcattctttgatccagcaggaggaggagatcctatattatatcaacatttattg
>BK1BB1_3_1961
tttatcatctatagaattccattcaggaggttcagtagatttagcaatctttagtttacatttagcaggtatttcttctattttaggggcaatgaattttattactacaattttaaatatgagagctccaggtatgacaatgcatagactaccattatttgtatgagcagtattaataacagcagttttattattattatcattaccagtattagcaggaggaattacaatgttattaacagatagaaactttaatacttcattctttgatccagcaggaggaggagatcctatattatatcaacatcttttt
>BK1BB1_3_2319
tttatcatctatagaattccattcaggaggttcagtagatttagcaatctttagtttacatttagcaggtatttcttctattttaggggcaatgaattttattactacaattttaaatatgagagctccaggtatgacaatgcatagactaccattatttgtatgagcagtattaataacagcagttttattattattatcattaccagtattagcaggaggaattacaatgttattaacagatagaaactttaatacttcattctttgatccagcaggaggaggagatcctatattatatcaacacttattc
>BK1BB1_4_70
tttatcatctatagaattccattcaggaggttcagtagatttagcaatctttagtttacatttagcaggtatttcttctattttaggggcaatgaattttattactacaattttaaatatgagagctccaggtatgacaatgcatagactaccattatttgtatgagcagtattaataacagcagttttattattattatcattaccagtattagcaggaggaattacaatgttattaacagatagaaactttaatacttcattctttgatccagcaggaggaggagatcctatattatatcaacatttattt
>BK1BB1_4_241
ttatcatctatagaattccattcaggaggttcagtagatttagcaatctttagtttacatttagcaggtatttcttctattttaggggcaatgaattttattactacaattttaaatatgagagctccaggtatgacaatgcatagactaccattatttgtatgagcagtattaataacagcagttttattattattatcattaccagtattagcaggaggaattacaatgttattaacagatagaaactttaatacttcattctttgatccagcaggaggaggagatcctatattatatcaacatttattt
>BK1BB1_4_555
tttatcatctatagaattccattcaggaggttcagtagatttagcaatctttagtttacatttagcaggtatttcttctattttaggggcaatgaattttattactacaattttaaatatgagagctccaggtatgacaatgcatagactaccattatttgtatgagcagtattaataacagcagttttattattattatcattaccagtattagcgggaggaattacaatgttattaacagatagaaactttaatacttcattctttgatccagcaggaggaggagatcctatattatatcaacatttattt
>BK1BB1_4_572
ctttatcatctatagaattccattcaggaggttcagtagatttagcaatctttagtttacatttagcaggtatttcttctattttaggggcaatgaattttattactacaattttaaatatgagagctccaggtatgacaatgcatagactaccattatttgtatgagcagtattaataacagcagttttattattattatcattaccagtattagcaggaggaattacaatgttattaacagatagaaactttaatacttcattctttgatccagcaggaggaggagatcctatattatatcaacatttattt
>BK1BB1_4_655
tttatcatctatagaattccattcaggaggttcagtagatttagcaatctctagtttacatttagcaggtatttcttctattttaggggcaatgaattttattactacaattttaaatatgagagctccaggtatgacaatgcatagactaccattatttgtatgagcagtattaataacagcagttttattattattatcattaccagtattagcaggaggaattacaatgttattaacagatagaaactttaatacttcattctttgatccagcaggaggaggagatcctatattatatcaacatttattt
>BK1BB1_5_91
tttatcatctatagaattccattcaggaggttcagtagatttagcaatctttagtttacatttagcaggtatttcttctattttaggggcaatgaattttattactacaattttaaatatgagagctccaggtatgacaatgcatagactaccattatttgtatgagcagtattaataacagcagttttattattattatcattaccagtattagcaggaggaattacaatgttattaacagatagaaactttaatacttcattctttgatccagcaggaggaggagatcctatattatatcaacatttattt
>BK1BB1_5_274
actttcatcaattgaataccactcaggaggttctgtagatttagctatatttagcttacatcttgcaggtatttcttctattttaggtgcaatgaatttcattactactattttaaatatgcgagctccaggtatgacaatgcataagctacctttatttgtatgagctgtatttattactgcgattcttttaatattatctttacctgtttttgcaggagctattactatgctattaacagatagaaattttaatacaagtttctatgatcctgcaggaggaggtgaccctatactatatcagcacttattc
>BK1BB1_5_353
tttatcatctatagaattccattcaggaggttcagtagatttagcaatctttagtttacatttagcaggtatttcttctattttaggggcaatgaattttattactacaattttaaatatgagagctccaggtatgacaatgcatagactaccattatttgtatgagcagtattaataacagcagttttattattattatcattaccagtattagcaggaggaattacaatgttattaacagatagaaactttaatacttcattctttgatccagcaggaggaggagatcctatattatatcaacatttattc
>BK1BB1_5_494
ttatcatctatagaattccattcaggaggttcagtagatttagcaatctttagtttacatttagcaggtatttcttctattttaggggcaatgaattttattactacaattttaaatatgagagctccaggtatgacaatgcatagactaccattatttgtatgagcagtattaataacagcagttttattattattatcattaccagtattagcaggaggaattacaatgttattaacagatagaaactttaatacttcattctttgatccagcaggaggaggagatcctatattatatcaacatttattt
>BK1BB1_5_615
tttatcatctatagaattccattcaggaggttcagtagatttagcaatctttagtttacatttagcaggtatttcttctattttaggggcaatgaattttattactacaattttaaatatgagagctccaggtatgacaatgcatagactaccattatttgtatgagcagtattaataacagcagttttattattattatcattaccagtattagcaggaggaattacaatgttattaacagatagaaactttaatacttcattctttgatccagcaggaggaggagatcctatattatatcaacacttattt
>BK1BB1_5_978
tttatcatctatagaattccattcaggaggttcagtagatttagcaatctttagtttacatttagcaggtatttcttctattttaggggcaatgaattttattactacaattttaaatatgagagctccaggtatgacaatgcatagactaccattatttgtatgagcagtattaataacagcagttttattattattatcattaccagtattagcaggaggaattacaatgttattaacagatagaaactttaatacttcattctttgatccagcaggaggaggagatcctatattatatcaacatttatt
>BK1BB1_5_1316
tttatcatctatagaattccattcaggaggttcagtagatttagcaatctttagtttacatttagcaggtatttcttctattttaggggcaatgaattttattactacaattttaaatatgagagctccaggtatgacaatgcatagactaccattatttgtatgagcagtattaataacagcagttttattattattatcattaccagtattagcaggaggaattacaatgttattaacagatagaaactttaatacttcattctttgatccagcaggaggaggagatcctatattgtatcaacatttgttt
>BK1BB1_5_1332
tctatcatctatagaattccattcaggaggttcagtagatttagcaatctttagtttacatttagcaggtatttcttctattttaggggcaatgaattttattactacaattttaaatatgagagctccaggtatgacaatgcatagactaccattatttgtatgagcagtattaataacagcagttttattattattatcattaccagtattagcaggaggaattacaatgttattaacagatagaaactttaatacttcattctttgatccagcaggaggaggagatcctatattatatcaacatttattt
>BK1BB1_5_1336
ctttcatcaattgaataccactcaggaggttctgtagatttagctatatttagcttacatcttgcaggtatttcttctattttaggtgcaatgaatttcattactactattttaaatatgcgagctccaggtatgacaatgcataagctacctttatttgtatgagctgtatttattactgcgattcttttaatattatctttacctgtttttgcaggagctattactatgctattaacagatagaaattttaatacaagtttctatgatcctgcaggaggaggtgaccctatactatatcagcacttattc
>BK1BB1_5_1426
tttatcatctatagaattccattcaggaggttcagtagatttagcaatctttagtttacatttagcaggtatttcttctattttaggggcaatgaattttattactacaattttaaatatgagagctccaggtatgacaatgcatagactaccattatttgtatgagcagtattaataacagcagttttattattattatcattaccagtattagcaggaggaattacaatgttattaacagatagaaactttaatacttcattctttgatccagcaggaggaggagatcctatattatatcaacatctattt
>BK1BB1_5_1985
tttatcaactatagaattccattcaggaggttcagtagatttagcaatctttagtttacatttagcaggtatttcttctattttaggggcaatgaattttattactacaattttaaatatgagagctccaggtatgacaatgcatagactaccattatttgtatgagcagtattaataacagcagttttattattattatcattaccagtattagcaggaggaattacaatgttattaacagatagaaactttaatacttcattctttgatccagcaggaggaggagatcctatattatatcaacatttattt
>BK1BB1_5_2265
ctttatcatctatagaattccattcaggaggttcagtagatttagcaatctttagtttacatttagcaggtatttcttctattttaggggcaatgaattttattactacaattttaaatatgagagctccaggtatgacaatgcatagactaccattatttgtatgagcagtattaataacagcagttttattattattatcattaccagtattagcaggaggaattacaatgttattaacagatagaaactttaatacttcattctttgatccagcaggaggaggagatcctatattatatcaacatttattt
>BK1BB1_5_2366
tttatcatccatagaattccattcaggaggttcagtagatttagcaatctttagtttacatttagcaggtatttcttctattttaggggcaatgaattttattactacaattttaaatatgagagctccaggtatgacaatgcatagactaccattatttgtatgagcagtattaataacagcagttttattattattatcattaccagtattagcaggaggaattacaatgttattaacagatagaaactttaatacttcattctttgatccagcaggaggaggagatcctatattatatcaacatttattt
>BK1BB1_5_2528
tttatcatctatagaattccgttcaggaggttcagtagatttagcaatctttagtttacatttagcaggtatttcttctattttaggggcaatgaattttattactacaattttaaatatgagagctccaggtatgacaatgcatagactaccattatttgtatgagcagtattaataacagcagttttattattattatcattaccagtattagcaggaggaattacaatgttattaacagatagaaactttaatacttcattctttgatccagcaggaggaggagatcctatattatatcaacatttattt
>BK1BB1_5_2729
tttatcatctatagaattccattcaggaggttcagtagatttagcaatctttagtttacatttagcaggtatttcttctattttaggggcaatgaattttattactacaattttaaatatgagagctccaggtatgacaatgcatagactaccattatttgtatgagcagtattaataacagcagttttattattattatcattaccagtattagcaggaggaattacaatgttattaacagatagaaactttaatactacattctttgatccagcaggaggaggagatcctatattatatcaacatttattt
>BK1BB1_5_2763
tttatcatctatagaattccattcaggaggttcagtagatttagcaatctttagtttacatttagcaggtatttcttctattttaggggcaatgaattttattactacaattttaaatatgagagctccaggtatgacaatgcatagactaccattatttgtatgagcagtattaataacagcagttttattattattatcattaccggtattagcaggaggaattacaatgttattaacagatagaaactttaatacttcattctttgatccagcaggaggaggagatcctatattatatcaacatttattt
>BK1BB1_5_2832
tttatcatctatagaattccattcaggaggttcagtagatttagcaatctttagtttacatttagcaggtatttcttctattttaggggcaatgaattttattactacaattttaaatatgagagctccaggtatgacaatgcatagactaccattatttgtatgagcagtattaataacagcagttttattattattatcattaccagtattagcaggaggaattacaatgttactaacagatagaaactttaatacttcattctttgatccagcaggaggaggagatcctatattatatcaacatttattt
>BK1BB1_5_2854
tttatcatctatagaattccattcaggaggttcagtagatttagcaatctttagtttacatttagcaggtatttcttctattttaggggcaatgaattttattactacaattttaaatatgagagctccaggtatgacaatgcatagactaccattatttgtatgagcagtattaataacagcagttttattattattatcattaccagtattagcaggaggaattacaatgttattaacagatagaaactttaatacttcattctttgatccagcaggaggaggagatcctatattctatcaacatttcttt
>BK1BB1_5_2907
tttatcatctatagaattccattcaggaggttcagtagatttagcaatctttagtttacgtttagcaggtatttcttctattttaggggcaatgaattttattactacaattttaaatatgagagctccaggtatgacaatgcatagactaccattatttgtatgagcagtattaataacagcagttttattattattatcattaccagtattagcaggaggaattacaatgttattaacagatagaaactttaatacttcattctttgatccagcaggaggaggagatcctatattatatcaacatttattt
>BK1BB1_5_2958
tttatcgtctatagaattccattcaggaggttcagtagatttagcaatctttagtttacatttagcaggtatttcttctattttaggggcaatgaattttattactacaattttaaatatgagagctccaggtatgacaatgcatagactaccattatttgtatgagcagtattaataacagcagttttattattattatcattaccagtattagcaggaggaattacaatgttattaacagatagaaactttaatacttcattctttgatccagcaggaggaggagatcctatattatatcaacatttattt
>BK1BB1_5_3168
tatcatctatagaattccattcaggaggttcagtagatttagcaatctttagtttacatttagcaggtatttcttctattttaggggcaatgaattttattactacaattttaaatatgagagctccaggtatgacaatgcatagactaccattatttgtatgagcagtattaataacagcagttttattattattatcattaccagtattagcaggaggaattacaatgttattaacagatagaaactttaatacttcattctttgatccagcaggaggaggagatcctatattatatcaacatttattt
>BK1BB1_5_3437
tttatcatctatagaattccattcaggaggttcagtagatttagcaatctttagtttacatttagcaggtatttcttctattttaggggcaatgaattttattactacaattttaaatatgagagctccaggtatgacaatgcatagactaccattatttgtatgagcagtattaataacagcagttttattattattatcattaccagtattagcaggaggaattacaatgttattaacagatagaaactttaatacttcattctttgatccagcaggaggaggagatcctatattatatcgacatttattt
>BK1BB1_5_3487
tttatcatctatagaattccattcaggaggttcagtagatttagcaatctttagtttacatttagcgggtatttcttctattttaggggcaatgaattttattactacaattttaaatatgagagctccaggtatgacaatgcatagactaccattatttgtatgagcagtattaataacagcagttttattattattatcattaccagtattagcaggaggaattacaatgttattaacagatagaaactttaatacttcattctttgatccagcaggaggaggagatcctatattatatcaacatttattt
>BK1BB1_5_3519
tttatcatctatagaattccattcaggaggttcagtagatttagcaatctttagtttacatttagcaggtatttcttctattttaggggcaatgaattttattactacaattttaaatatgagagctccaggtatgacaatgcatagactaccattatttgtatgagcagtattaataacagcagttttattattattatcattaccagtattagcaggaggaattacaatgttattaacagatagaaactttaatacttcattctttgatccagcaggaggaggagatcctatattatatcagcatttattt
>BK1BB1_5_3568
tttatcatctatagaattccattcaggaggttcagtagatttagcaatctttagtttacatttagcaggtatttcttctattttaggggcaatgaattttattactacaattttaaatatgagagctccaggtatgacaatgcatagactaccactatttgtatgagcagtattaataacagcagttttattattattatcattaccagtattagcaggaggaattacaatgttattaacagatagaaactttaatacttcattctttgatccagcaggaggaggagatcctatattatatcaacatttattt
>BK1BB1_5_3680
tttatcatctatagaattccattcaggaggttcagtagatttagcaatctttagtttacatttagcaggtatttcttctattttaggggcgatgaattttattactacaattttaaatatgagagctccaggtatgacaatgcatagactaccattatttgtatgagcagtattaataacagcagttttattattattatcattaccagtattagcaggaggaattacaatgttattaacagatagaaactttaatacttcattctttgatccagcaggaggaggagatcctatattatatcaacatttattt
>BK1BB1_5_4269
tttatcatctatagaattccattcaggaggttcagtagatttagcaatctttagtttacatttagcaggtatttcttctattttaggggcaatgaattttattactacaattttaaatatgagagctccaggtatgacaatgcatagactaccattatttgtatgagcagtattaataacagcagttttattattattatcattaccagtattagcaggaggaattacaatgttattaacagatagaaactttaatacttcattctttgatccagcaggaggaggagatcctatattatatcaacatcttttc
>BK1BB1_5_4484
tttatcatctatagaattccattcaggaggttcagtagatttagcaatctttagtttacatttagcaggtatttcttctattttaggggcaatgaattttattactacaattttaaatatgagagctccaggtatgacaatgcatagactaccattatttgtatgagcagtattaataacagcagttttattattattatcattaccagtattagcaggaggaattacaatgttattaacagatagaaactttaatacttcattctttgatccagcaggaggaggaaatcctatattatatcaacatttattt
>BK1BB1_5_4830
tttatcatctatagaattccattcaggaggttcagtagatttagcaatctttagtttacatttagcaggtatttcttctattttaggggcaatgaattttattactacaatttttaatatgagagctccaggtatgacaatgcatagactaccattatttgtatgagcagtattaataacagcagttttattattattatcattaccagtattagcaggaggaattacaatgttattaacagatagaaactttaatacttcattctttgatccagcaggaggaggagatcctatattatatcaacatttattt
>BK1BC1_1_91
tttatcatctatagaattccattcaggaggttcagtagatttagcaatctttagtttacatttagcaggtatttcttctattttaggggcaatgaattttattactacaattttaaatatgagagctccaggtatgacaatgcatagactaccattatttgtatgagcagtattaataacagcagttttattattattatcattaccagtattagcaggaggaattacaatgttattaacagatagaaactttaatacttcattctttgatccagcaggaggaggagatcctatattatatcaacatttattt
>BK1BC1_1_313
actttcatcaattgaataccactcaggaggttctgtagatttagctatatttagcttacatcttgcaggtatttcttctattttaggtgcaatgaatttcattactactattttaaatatgcgagctccaggtatgacaatgcataagctacctttatttgtatgagctgtatttattactgcgattcttttaatattatctttacctgtttttgcaggagctattactatgctattaacagatagaaattttaatacaagtttctatgatcctgcaggaggaggtgaccctatactatatcagcacttattc
>BK1BC1_1_582
ttatcatctatagaattccattcaggaggttcagtagatttagcaatctttagtttacatttagcaggtatttcttctattttaggggcaatgaattttattactacaattttaaatatgagagctccaggtatgacaatgcatagactaccattatttgtatgagcagtattaataacagcagttttattattattatcattaccagtattagcaggaggaattacaatgttattaacagatagaaactttaatacttcattctttgatccagcaggaggaggagatcctatattatatcaacatttattt
>BK1BC1_1_831
tttatcatctatagaattccattcaggaggttcagtagatttagcaatctttagtttacatttagcaggtatttcttctattttaggggcaatgaattttattactacaattttaaatatgagagctccaggtatgacaatgcatagactaccattatttgtatgagcagtattaataacagcagttttattattattatcattaccagtattagcaggaggaattacaatgttattaacagatagaaactttaatacttcattctttgatccagcaggaggaggagatcctatattatatcaacatttgttt
>BK1BC1_1_1161
tttatcatctatagaattccattcaggaggttcagtagatttagcaatctttagtttacatttagcaggtatttcttctattttaggggcaatgaattttattactacaattttaaatatgagagctccaggtatgacaatgcatagactaccattatttgtatgagcagtattaataacagcagttttattattattatcattaccagtattagcaggaggaattacaatgttattaacagatagaaactttaatacttcattctttgatccagcaggaggaggagatcctatattatatcaacatttatt
>BK1BC1_1_1222
tttatcatctatagaattccattcaggaggttcagtagatttagcaatctttagtttacatttagcaggtatttcttctattttaggggcaatgaattttattactacaattttaaatatgagagctccaggtatgacaatgcatagactaccattatttgtatgagcagtactaataacagcagttttattattattatcattaccagtattagcaggaggaattacaatgttattaacagatagaaactttaatacttcattctttgatccagcaggaggaggagatcctatattatatcaacatttattt
>BK1BC1_1_1600
tttatcatctatagaattccattcaggaggttcagtagatttagcaatctttagtttacatttagcaggtatttcttctactttaggggcaatgaattttattactacaattttaaatatgagagctccaggtatgacaatgcatagactaccattatttgtatgagcagtattaataacagcagttttattattattatcattaccagtattagcaggaggaattacaatgttattaacagatagaaactttaatacttcattctttgatccagcaggaggaggagatcctatattatatcaacatttattt
>BK1BC1_1_1621
ctttcatcaattgaataccactcaggaggttctgtagatttagctatatttagcttacatcttgcaggtatttcttctattttaggtgcaatgaatttcattactactattttaaatatgcgagctccaggtatgacaatgcataagctacctttatttgtatgagctgtatttattactgcgattcttttaatattatctttacctgtttttgcaggagctattactatgctattaacagatagaaattttaatacaagtttctatgatcctgcaggaggaggtgaccctatactatatcagcacttattc
>BK1BC1_1_1683
tttagcaagtattggttttcattcaggtggttcagttgatttagcaatttttagtttacacttagctggtatatcatctattttaggtacagtaaactttattactacagtattcaacatgagagctcctggaatgactatgcatagattacctttatttgtatgagctgttttaattactgcatttttattaattttatctttacctgtatttgccggagctattacaatgttattaacagatagaaactttaatacaagcttttatgacccagctggtggaggtgatcctatcttatatcaacatttattc
>BK1BC1_1_1767
tttatcatctatagaattccattcaggaggttcagtagatttagcaatctttagtttacatttagcaggtatttcttctattttaggggcaatgaattttattactacaattttaaatatgagagctccaggtatgacaatgcatagactaccattatttgtatgagcagtattaataacagcagttttattattattatcattaccagtattagcaggaggaattacaatgttattaacagatagaaactttaatacttcattctttgatccagcaggaggaggagatcctatattatatcaacatctattt
>BK1BC1_1_2273
tttcatcaattgaataccactcaggaggttctgtagatttagctatatttagcttacatcttgcaggtatttcttctattttaggtgcaatgaatttcattactactattttaaatatgcgagctccaggtatgacaatgcataagctacctttatttgtatgagctgtatttattactgcgattcttttaatattatctttacctgtttttgcaggagctattactatgctattaacagatagaaattttaatacaagtttctatgatcctgcaggaggaggtgaccctatactatatcagcacttattc
>BK1BC1_1_2535
tttatcatctatagaattccattcaggaggttcagtagatttagcaatctttagtttacatttagcaggtatttcttctattttaggggcaatgaattttattactacaattttaaatatgagagctccaggtatgacaatgcatagactaccattatttgtatgagcagtattagtaacagcagttttattattattatcattaccagtattagcaggaggaattacaatgttattaacagatagaaactttaatacttcattctttgatccagcaggaggaggagatcctatattatatcaacatttattt
>BK1BC1_1_2971
ctttatcatctatagaattccattcaggaggttcagtagatttagcaatctttagtttacatttagcaggtatttcttctattttaggggcaatgaattttattactacaattttaaatatgagagctccaggtatgacaatgcatagactaccattatttgtatgagcagtattaataacagcagttttattattattatcattaccagtattagcaggaggaattacaatgttattaacagatagaaactttaatacttcattctttgatccagcaggaggaggagatcctatattatatcaacatttattt
>BK1BC1_1_3161
tttatcatctatagaattccattcaggaggttcagtagatttagcaatctttagtttacatttagcaggtatttcttctattttaggggcaatgaattttattactacaattttaaatatgagagctccaggtatgacaatgcatagactaccattatttgtatgagcggtattaataacagcagttttattattattatcattaccagtattagcaggaggaattacaatgttattaacagatagaaactttaatacttcattctttgatccagcaggaggaggagatcctatattatatcaacatttattt
>BK1BC1_1_3285
actttcatcaattgaataccactcaggaggttctgtagatttagctatatttagcttacatcttgcaggtatttcttctattttaggcgcaatgaatttcattactactattttaaatatgcgagctccaggtatgacaatgcataagctacctttatttgtatgagctgtatttattactgcgattcttttaatattatctttacctgtttttgcaggagctattactatgctattaacagatagaaattttaatacaagtttctatgatcctgcaggaggaggtgaccctatactatatcagcacttattc
>BK1BC1_1_3331
tttatcatctatagaattccgttcaggaggttcagtagatttagcaatctttagtttacatttagcaggtatttcttctattttaggggcaatgaattttattactacaattttaaatatgagagctccaggtatgacaatgcatagactaccattatttgtatgagcagtattaataacagcagttttattattattatcattaccagtattagcaggaggaattacaatgttattaacagatagaaactttaatacttcattctttgatccagcaggaggaggagatcctatattatatcaacatttattt
>BK1BC1_1_3552
tttatcatctatagaattccattcaggaggttcagtagatttagcaatctttagtttacatttagcaggtatttcttctattttaggggcaatgaattttattactacaattttaaatatgagagctccaggtatgacaatgcatagactaccattatttgtatgagcagtattaataacagcagttttattattattatcattaccagtattagcaggaggaattacaatgttattaacagataggaactttaatacttcattctttgatccagcaggaggaggagatcctatattatatcaacatttattt
>BK1BC1_1_3791
tttatcatctatagaattccattcaggaggttcagtagatttagcaatctttagtttacatttagcaggtatttcttctattttaggggcaatgaattttattactacaattttaaatatgagagctccaggtatgacaatgcatagactaccattatttgtatgagcagtattaataacagcagttttattattattatcattaccagtattagcaggaggaattacaatgttattaacagatagaaactttaatacttcattctttgatccagcaggaggaggagatcctatattctatcaacatttcttt
>BK1BC1_1_3800
tttatcatctatagaattccattcaggaggttcagtagatttagcaatctttagtttacatttagcaggtatttcttctattttaggggcaatgaattttattactacaattttaaatatgagagctccaggtatgacaatgcatagactaccattatttgtatgagcagtattaataacagcagttttattattattatcattaccagtattagcaggaggaattacaatgttattaacagatagaaactttaatacttcattctttgatccagcgggaggaggagatcctatattatatcaacatttattt
>BK1BC1_1_4227
tttatcatctatagaattccattcaggaggttcagtagatttagcaatctttagtttacatttagcaggtatttcttctattttaggggcaatgaattttattactacaattttaaatatgagagctccaggtatgacaatgcatagactaccattatttgtatgagcagtattaataacagcagttttattattattatcattaccagtattagcaggaggaattacaatgttattaacagatagaaactttaatacttcattctttgatccagcaggaggaggagatcctatattacatcaacatttattt
>BK1BC1_1_4428
tttatcatctatagaattccattcaggaggctcagtagatttagcaatctttagtttacatttagcaggtatttcttctattttaggggcaatgaattttattactacaattttaaatatgagagctccaggtatgacaatgcatagactaccattatttgtatgagcagtattaataacagcagttttattattattatcattaccagtattagcaggaggaattacaatgttattaacagatagaaactttaatacttcattctttgatccagcaggaggaggagatcctatattatatcaacatttattt
>BK1BC1_1_4800
tttatcatctatagaattccattcaggaggttcagtagatttagcaatctttagtttacatttagcaggtatttcttctattttaggggcaatgaattttattactacaattttaaatatgagagctccaggtatgacaatgcatagactaccattatttgtatgagcagtattaataacagcagttttattattattatcattaccagtattagcaggaggaattacaatgttattaacagatagaaactttaatacttcattctttgatccagcaggaggaggagatcctatattatatcagcatttattt
>BK1BC1_1_5095
cactttcatcaattgaataccactcaggaggttctgtagatttagctatatttagcttacatcttgcaggtatttcttctattttaggtgcaatgaatttcattactactattttaaatatgcgagctccaggtatgacaatgcataagctacctttatttgtatgagctgtatttattactgcgattcttttaatattatctttacctgtttttgcaggagctattactatgctattaacagatagaaattttaatacaagtttctatgatcctgcaggaggaggtgaccctatactatatcagcacttattc
>BK1BC1_1_5663
tttatcatctatagaattccattcaggaggttcagtagatttagcaatctttagtttacatttagcaggtatttcttctattttaggggcaatgaattttattactacaattttaaatatgagagctccaggtatgacaatgcatagactaccattatttgtatgagcagtattaataacagcagttttattattattatcattaccagtattagcaggaggaattacaatgttattaacagatagaaactttaatacttcattctttgatccagcaggaggaggagatcctatattatatcaacatttatta
>BK1BC1_1_6029
tttatcatctatagaattccattcaggaggttcagtagatttagcaatctttagtttacatttagcaggtatttcttctattttaggggcaatgaattttattactacaattttaaatatgagagctccaggtatgacaatgcatagactaccattatttgtatgagcagtattaataacagcagttttattattattatcattaccagtattagcaggaggaatcacaatgttattaacagatagaaactttaatacttcattctttgatccagcaggaggaggagatcctatattatatcaacatttattt
>BK1BC1_2_92
tttatcatctatagaattccattcaggaggttcagtagatttagcaatctttagtttacatttagcaggtatttcttctattttaggggcaatgaattttattactacaattttaaatatgagagctccaggtatgacaatgcatagactaccattatttgtatgagcagtattaataacagcagttttattattattatcattaccagtattagcaggaggaattacaatgttattaacagatagaaactttaatacttcattctttgatccagcaggaggaggagatcctatattatatcaacatttattt
>BK1BC1_2_290
actttcatcaattgaataccactcaggaggttctgtagatttagctatatttagcttacatcttgcaggtatttcttctattttaggtgcaatgaatttcattactactattttaaatatgcgagctccaggtatgacaatgcataagctacctttatttgtatgagctgtatttattactgcgattcttttaatattatctttacctgtttttgcaggagctattactatgctattaacagatagaaattttaatacaagtttctatgatcctgcaggaggaggtgaccctatactatatcagcacttattc
>BK1BC1_2_528
ttatcatctatagaattccattcaggaggttcagtagatttagcaatctttagtttacatttagcaggtatttcttctattttaggggcaatgaattttattactacaattttaaatatgagagctccaggtatgacaatgcatagactaccattatttgtatgagcagtattaataacagcagttttattattattatcattaccagtattagcaggaggaattacaatgttattaacagatagaaactttaatacttcattctttgatccagcaggaggaggagatcctatattatatcaacatttattt
>BK1BC1_2_668
tttatcatctatagaattccattcaggaggttcagtagatttagcaatctttagtttacatttagcaggtatttcttctattttaggggcaatgaattttattactacaattttaaatatgagagctccaggtatgacaatgcatagactaccattatttgtatgagcagtattaataacagcagttttattattattatcattaccagtattagcaggaggaattacaatgttattaacagatagaaactttaatacttcattctttgatccagcaggaggaggagatcctatattatatcaacacttattt
>BK1BC1_2_747
tttatcatctatagaattccattcaggaggttcagtagatttagcaatctttagtttacatttagcaggtatttcttctattttaggggcaatgaattttattactacaattttaaatatgagagctccaggtatgacaatgcatagactaccattatttgtatgagcagtattaataacagcagttttattattattatcattaccagtattagcaggaggaattacaatgttattaacagatagaaactttaatacttcattctttgatccagcaggaggaggagatcctatattatatcaacatttgttt
>BK1BC1_2_1482
tctatcatctatagaattccattcaggaggttcagtagatttagcaatctttagtttacatttagcaggtatttcttctattttaggggcaatgaattttattactacaattttaaatatgagagctccaggtatgacaatgcatagactaccattatttgtatgagcagtattaataacagcagttttattattattatcattaccagtattagcaggaggaattacaatgttattaacagatagaaactttaatacttcattctttgatccagcaggaggaggagatcctatattatatcaacatttattt
>BK1BC1_2_1493
tttatcaggaattgaaagtcattcaggaggttctgttgatttagctatttttagtctacatttagcaggtgcttcatctttattaggtgctatgaattttattactactgtaataaatatgagagctcctggtataaaaatgcatagaatacctttatttatttgagcattatttatcactgcaattttattattattatctttacctgttttagccggagcaattactatgttattaactgatagaaattttaatactacattttttgatccagcaggaggtggagatccaatcttatatcaacatttattt
>BK1BC1_2_1610
tttatcatctatagaattccattcaggaggttcagtagatttagcaatctttagtttacatttagcaggtatttcttctattttaggggcaatgaattttattactacaattttaaatatgagagctccaggtatgacaatgcatagactaccattatttgtatgagcagtattaataacagcagttttattattattatcattaccagtattagcaggaggaattacaatgttattaacagatagaaactttaatacttcattctttgatccagcaggaggaggagatcctatattatatcaacatctattt
>BK1BC1_2_1877
tttatcatctatagaattccattcaggaggttcagtagatttagcaatctttagtttacatttagcaggtatttcttctattttaggggcaatgaattttattactacaattttaaatatgagagctccaggtatgacaatgcatagactaccattatttgtatgagcagtattaataacagcagttttattattattatcattaccagtattagcaggaggaattacaatgttattaacagatagaaactttaatacttcattctttgatccagcaggaggaggagatcctatattctatcaacacttattt
>BK1BC1_2_2817
tttatcatctatagaattccattcaggaggttcagtagatttagcaatctttagtttacatttagcaggtatttcttctattttaggggcaatgaattttattactacaattttaaatatgagagctccaggtatgacaatgcatagactaccattatttgtatgagcagtattaataacggcagttttattattattatcattaccagtattagcaggaggaattacaatgttattaacagatagaaactttaatacttcattctttgatccagcaggaggaggagatcctatattatatcaacatttattt
>BK1BC1_2_3015
tttatcatctatagaattccattcaggaggttcagtagatttagcaatctttagtttacatttagcaggtatttcttctattttaggggcaatgaattttattactacaattttaaatatgagagctccaggtatgacaatgcatagactaccattatttgtatgagcagtattaataacagcagttttattattattatcattaccagtattagcaggaggaattacaatgttattaacagatagaaactttaatacttcattctttgatccagcaggaggaggagatcctatattgtatcaacatttattt
>BK1BC1_2_3083
tttatcatctatagaattccattcaggaggttcagtagatttagcaatctttagtttacatttagcaggtatttcttctattttaggggcaatgaattttattactacaattttaaatatgagagctccaggtatgacaatgcatagactaccattatttgtatgagcagtattaataacagcagttttattattatcattaccagtattagcaggaggaattacaatgttattaacagatagaaactttaatacttcattctttgatccagcaggaggaggagatcctatattatatcaacatttattt
>BK1BC1_2_3299
tttatcatctatagaattccattcaggaggttcagtagatttagcaatctttagtttacatttagcaggtatttcttctattttaggggcaatgaattttattactacaattttaaatatgagagctccaggtatgacaatgcgtagactaccattatttgtatgagcagtattaataacagcagttttattattattatcattaccagtattagcaggaggaattacaatgttattaacagatagaaactttaatacttcattctttgatccagcaggaggaggagatcctatattatatcaacatttattt
>BK1BC1_2_3449
tttatcgtctatagaattccattcaggaggttcagtagatttagcaatctttagtttacatttagcaggtatttcttctattttaggggcaatgaattttattactacaattttaaatatgagagctccaggtatgacaatgcatagactaccattatttgtatgagcagtattaataacagcagttttattattattatcattaccagtattagcaggaggaattacaatgttattaacagatagaaactttaatacttcattctttgatccagcaggaggaggagatcctatattatatcaacatttattt
>BK1BC1_2_3672
tttatcatctatagaattccattcaggaggttcagtagatttagcaatctttagtttacatttagcaggtatttcttctattttaggggcaatgaattttattactacaattttaaatatgagagctccaggtatgacaatgcatagactaccattatttgtatgagcagtattaataacagcagttttattattattatcattaccagtattagcaggaggaattacaatgttattaacagatagaaactttaatacttcattctttgatccagcaggaggaggagaccctatattatatcaacatttattt
>BK1BC1_2_3883
tttatcatctatagaattccattcaggaggctcagtagatttagcaatctttagtttacatttagcaggtatttcttctattttaggggcaatgaattttattactacaattttaaatatgagagctccaggtatgacaatgcatagactaccattatttgtatgagcagtattaataacagcagttttattattattatcattaccagtattagcaggaggaattacaatgttattaacagatagaaactttaatacttcattctttgatccagcaggaggaggagatcctatattatatcaacatttattt
>BK1BC1_2_5630
actttcatcaattgaataccactcaggaggttctgtagatttagctatatttagcttacatcttgcaggtatttcttctattttaggtgcaatgaatttcattactactattttaaatatgcgagctccaggtatgacaatgcataagctacctttatttgtatgagctgtatttattactgcgattcttttaatattatctttacctgtttttgcaggagctattactatgctattaacagatagaaattttaatacaagtttctatgatcctgcaggaggaggtgaccctatactatatcagcatttattc
>BK1BC1_3_80
tttatcatctatagaattccattcaggaggttcagtagatttagcaatctttagtttacatttagcaggtatttcttctattttaggggcaatgaattttattactacaattttaaatatgagagctccaggtatgacaatgcatagactaccattatttgtatgagcagtattaataacagcagttttattattattatcattaccagtattagcaggaggaattacaatgttattaacagatagaaactttaatacttcattctttgatccagcaggaggaggagatcctatattatatcaacatttattt
>BK1BC1_3_211
actttcatcaattgaataccactcaggaggttctgtagatttagctatatttagcttacatcttgcaggtatttcttctattttaggtgcaatgaatttcattactactattttaaatatgcgagctccaggtatgacaatgcataagctacctttatttgtatgagctgtatttattactgcgattcttttaatattatctttacctgtttttgcaggagctattactatgctattaacagatagaaattttaatacaagtttctatgatcctgcaggaggaggtgaccctatactatatcagcacttattc
>BK1BC1_3_628
tttatcaggtgtagaaagccattcaggtggtgctgtagacatagctatttttagtttacacttagcaggtgtatcttctttattaggagctattaattttattactactgtaataaacatgagaacaccaggtttaggaatgcatagaattcctttatttgtttgagcagtatttattacagctattttattattattatctttaccagtattagcaggtgctattacaatgttattaactgatagaaactttaatactactttctttgatccagcaggtggtggagatcctattttatatcaacatttattc
>BK1BC1_3_790
tttatcatctatagaattccattcaggaggttcagtagatttagcaatctttagcttacatttagcaggtatttcttctattttaggggcaatgaattttattactacaattttaaatatgagagctccaggtatgacaatgcatagactaccattatttgtatgagcagtattaataacagcagttttattattattatcattaccagtattagcaggaggaattacaatgttattaacagatagaaactttaatacttcattctttgatccagcaggaggaggagatcctatattatatcaacatttattt
>BK1BC1_3_803
tttatcatctatagaattccattcaggaggttcagtagatttagcaatctttagtttacatttagcaggtatttcttctattttaggggcaatgaattttattactacaattttaaatatgagagctccaggtatgacaatgcatagactaccattatttgtatgagcagtattaataacagcagttttattattattatcattaccagtattagcaggaggaattacaatgttattaacagatagaaactttgatacttcattctttgatccagcaggaggaggagatcctatattatatcaacatttattt
>BK1BC1_3_857
tttatcatctatagaattccattcaggaggttcagtagatttagcaatctttagtttacatttagcaggtatttcttctattttaggggcaatgaattttattactacaattttaaatatgagagctccaggtatgacaatgcatagactaccattatttgtatgagcggtattaataacagcagttttattattattatcattaccagtattagcaggaggaattacaatgttattaacagatagaaactttaatacttcattctttgatccagcaggaggaggagatcctatattatatcaacatttattt
>BK1BC1_3_893
tttatcatctatagaattccattcaggaggttcagtagatttagcaatctttagtttacatttagcaggtatttcttctattttaggggcaatgaattttattactacaattttaaatatgagagctccaggtatgacaatgcatagactaccattatttgtatgagcagtattaataacagcagttttattgttattatcattaccagtattagcaggaggaattacaatgttattaacagatagaaactttaatacttcattctttgatccagcaggaggaggagatcctatattatatcaacatttattt
>BK1BC1_3_983
tttatcatctatagaattccattcaggaggttcagtagatttagcaatctttagtttacatttagcaggtatttcttctattttaggggcaatgaattttattactacaattttaaatatgagagctccaggtatgacaatgcatagactaccattatttgtatgagcagtattaataacagcagttttattattattatcattaccagtattagcaggaggaattacaatgttattaacagatagaaactttaatacttcattccttgatccagcaggaggaggagatcctatattatatcaacatttattt
>BK1BC1_3_1027
tttatcatctatagaattccattcaggaggttcagtagatttagcaatctttagtttacatttagcaggtatttcttctattttaggggcaatgaatttcattactacaattttaaatatgagagctccaggtatgacaatgcatagactaccattatttgtatgagcagtattaataacagcagttttattattattatcattaccagtattagcaggaggaattacaatgttattaacagatagaaactttaatacttcattctttgatccagcaggaggaggagatcctatattatatcaacatttattt
>BK1BC1_3_1111
tttatcatctatagaattccattcaggaggttcagtagatttagcaatctttagtttacatttagcaggtatttcttctattttaggggcaatgaattttattactacaattttaaatatgagagctccaggtatgacaatgcatagactaccattatttgtatgagcagcattaataacagcagttttattattattatcattaccagtattagcaggaggaattacaatgttattaacagatagaaactttaatacttcattctttgatccagcaggaggaggagatcctatattatatcaacatttattt
>BK1BC1_3_1151
tttatcatctatagaattccattcaggaggttcagtagatttagcaatctttagtttacatttagcaggtatttcttctcttttaggggcaatgaattttattactacaattttaaatatgagagctccaggtatgacaatgcatagactaccattatttgtatgagcagtattaataacagcagttttattattattatcattaccagtattagcaggaggaattacaatgttattaacagatagaaactttaatacttcattctttgatccagcaggaggaggagatcctatattatatcaacatttattt
>BK1BC1_3_1210
tttatcatctatagaattccattcaggaggttcagtagatttagcaatctttagtttacatttagcaggtatttcttctattttaggggcaatgaattttattactacaattttaaatatgagagctccaggcatgacaatgcatagactaccattatttgtatgagcagtattaataacagcagttttattattattatcattaccagtattagcaggaggaattacaatgttattaacagatagaaactttaatacttcattctttgatccagcaggaggaggagatcctatattatatcaacatttattt
>BK1BC1_4_68
tttatcatctatagaattccattcaggaggttcagtagatttagcaatctttagtttacatttagcaggtatttcttctattttaggggcaatgaattttattactacaattttaaatatgagagctccaggtatgacaatgcatagactaccattatttgtatgagcagtattaataacagcagttttattattattatcattaccagtattagcaggaggaattacaatgttattaacagatagaaactttaatacttcattctttgatccagcaggaggaggagatcctatattatatcaacatttattt
>BK1BC1_4_158
actttcatcaattgaataccactcaggaggttctgtagatttagctatatttagcttacatcttgcaggtatttcttctattttaggtgcaatgaatttcattactactattttaaatatgcgagctccaggtatgacaatgcataagctacctttatttgtatgagctgtatttattactgcgattcttttaatattatctttacctgtttttgcaggagctattactatgctattaacagatagaaattttaatacaagtttctatgatcctgcaggaggaggtgaccctatactatatcagcacttattc
>BK1BC1_5_92
tttatcatctatagaattccattcaggaggttcagtagatttagcaatctttagtttacatttagcaggtatttcttctattttaggggcaatgaattttattactacaattttaaatatgagagctccaggtatgacaatgcatagactaccattatttgtatgagcagtattaataacagcagttttattattattatcattaccagtattagcaggaggaattacaatgttattaacagatagaaactttaatacttcattctttgatccagcaggaggaggagatcctatattatatcaacatttattt
>BK1BC1_5_301
actttcatcaattgaataccactcaggaggttctgtagatttagctatatttagcttacatcttgcaggtatttcttctattttaggtgcaatgaatttcattactactattttaaatatgcgagctccaggtatgacaatgcataagctacctttatttgtatgagctgtatttattactgcgattcttttaatattatctttacctgtttttgcaggagctattactatgctattaacagatagaaattttaatacaagtttctatgatcctgcaggaggaggtgaccctatactatatcagcacttattc
>BK1BC1_5_366
tttatcaggaattgaaagtcattcaggaggttctgttgatttagctatttttagtctacatttagcaggtgcttcatctttattaggtgctatgaattttattactactgtaataaatatgagagctcctggtataaaaatgcatagaatacctttatttgtttgagcattatttattactgcaattttattattattatctttacctgttttagcaggagcaattactatgttattaactgatagaaattttaatactacattttttgatccagcaggaggtggagatccaatattatatcaacatttattt
>BK1BC1_5_571
ttatcatctatagaattccattcaggaggttcagtagatttagcaatctttagtttacatttagcaggtatttcttctattttaggggcaatgaattttattactacaattttaaatatgagagctccaggtatgacaatgcatagactaccattatttgtatgagcagtattaataacagcagttttattattattatcattaccagtattagcaggaggaattacaatgttattaacagatagaaactttaatacttcattctttgatccagcaggaggaggagatcctatattatatcaacatttattt
>BK1BC1_5_612
tttatcatctatagaattccattcaggaggttcagtagatttagcaatctttagtttacatttagcaggtatttcttctattttaggggcaatgaattttattactacaattttaaatatgagagctccaggtatgacaatgcatagactaccattatttgtatgagcagtattaataacagcagttttattattattatcattaccagtattagcaggaggaattacaatgttattaacagatagaaactttaatacttcattctttgatccagcaggagggggagatcctatattatatcaacatttattt
>BK1BC1_5_706
tttatcatctatagaattccattcaggaggttcagtagatttagcaatctttagtttacatttagcaggtatttcttctattttaggggcaatgaattttattactacaattttaaatatgagagctccaggtatgacaatgcatagactaccattatttgtatgagcagtattaataacagcagttttattattattatcattaccagtattagcaggaggaattacaatgttattaacagatagaaactttaatacttcattctttgatccagcaggaggaggagatcctatattatatcaacacttattt
>BK1BC1_5_804
tttatcatctatagaattccattcaggaggttcagtagatttagcaatctttagtttacatttagcaggtatttcttctattttaggggcaatgaattttattactacaattttaaatatgagagctccaggtatgacaatgcatagactaccattatttgtatgagcagtattaataacagcagttttattattattatcattaccagtattagcaggaggaattacaatgttattaacagatagaaactttaatacttcattctttgatccagcaggaggaggagatcctatattatatcaacatttgttt
>BK1BC1_5_1143
tttatcatctatagaattccattcaggaggttcagtagatttagcaatctttagtttacatttagcaggtatttcttctattttaggggcaatgaattttattactacaattttaaatatgagagctccaggtatgacaatgcatagactaccattatttgtatgagcagtattaataacagcagttttattattattatcattaccagtattagcaggaggaattacaatgttattaacagatagaaactttaatacttcattctttgatccagcaggaggaggagatcctatattatatcaacatttatt
>BK1BC1_5_2060
tttatcatctatagaattccattcaggaggttcagtagatttagcaatctttagtttacatttagcaggtatttcttctattttaggggcaatgaattttattactacaattttaaatatgagagctccaggtatgacaatgcatagactaccattatttgtatgagcagtattaataacagcagttttattattattatcattaccagtattagcaggaggaattacaatgttattaacagatagaaactttaatacttcattctttgatccagcaggaggaggagatcctatattctatcaacacttattt
>BK1BC1_5_3106
tttatcatctatagaattccattcaggaggttcagtagatttagcaatctttagtttacatttagcaggtatttcttctattttaggggcaatgaattttattactacaattttaaatatgagagctccaggtatgacaatgcatagactaccattatttgtatgagcagtattaataacagcagtttattattattatcattaccagtattagcaggaggaattacaatgttattaacagatagaaactttaatacttcattctttgatccagcaggaggaggagatcctatattatatcaacatttattt
>BK1BC1_5_3504
tttatcatctatagaattccattcaggaggttcagtagatttagcaatctttagtttacatttagcaggtatttcttctattttaggggcaatgaattttattactacaattttaaatatgagagctccaggtatgacaatgcatagactaccattatttgtatgagcagtattaataacagcagttttattattattatcattaccagtattagcaggaggaattacaatgttattaacagataggaactttaatacttcattctttgatccagcaggaggaggagatcctatattatatcaacatttattt
>BK1BC1_5_4899
tttatcatctatagaattccattcaggaggttcagtagatttagcaatctttagtttacatttagcaggtatttcttctattttaggggcaatgaatcttattactacaattttaaatatgagagctccaggtatgacaatgcatagactaccattatttgtatgagcagtattaataacagcagttttattattattatcattaccagtattagcaggaggaattacaatgttattaacagatagaaactttaatacttcattctttgatccagcaggaggaggagatcctatattatatcaacatttattt
>BK1SA1_1_81
tttatcatctatagaattccattcaggaggttcagtagatttagcaatctttagtttacatttagcaggtatttcttctattttaggggcaatgaattttattactacaattttaaatatgagagctccaggtatgacaatgcatagactaccattatttgtatgagcagtattaataacagcagttttattattattatcattaccagtattagcaggaggaattacaatgttattaacagatagaaactttaatacttcattctttgatccagcaggaggaggagatcctatattatatcaacatttattt
>BK1SA1_1_775
tttatcaggaattgaaagtcattcaggaggttctgttgatttagctatttttagtctacatttagcaggtgcttcatctttattaggtgctatgaattttattactactgtaataaatatgagagctcctggtataaaaatgcatagaatacctttatttatttgagcattatttatcactgcaattttattattattatctttacctgttttagccggagcaattactatgttattaactgatagaaattttaatactacattttttgatccagcaggaggtggagatccaatcttatatcaacatttattt
>BK1SA1_1_872
tttatcatctatagaattccattcaggaggttcagtagatttagcaatctttagtttacatttagcaggtatttcttctattttaggggcaatgaattttattactacaattttaaatatgagagctccaggtatgacaatgcatagactaccattatttgtatgagcagtattaataacagcagttttattattattatcattaccagtattagcaggaggaattacagtgttattaacagatagaaactttaatacttcattctttgatccagcaggaggaggagatcctatattatatcaacatttattt
>BK1SA1_1_1226
tttatcatctatagaattccattcaggaggttcagtagatttagcaatctttagtttacatttagcaggtatttcttctattttaggggcaatgaattttattactacaattttaaatatgagagctccaggtatgacaatgcatagactaccattatttgtatgagcagtattaataacagcagttttattattattatcattaccagtattagcaggaggaattacaatgttattaacagatagaaactttaatacttcattctttgatccagcaggaggaggagatcctatattatatcaacgtttattt
>BK1SA1_1_1235
tttatcatctatagaattccattcaggaggttcagtagatttagcaatctttagtttacatttagcaggtatttcttctgttttaggggcaatgaattttattactacaattttaaatatgagagctccaggtatgacaatgcatagactaccattatttgtatgagcagtattaataacagcagttttattattattatcattaccagtattagcaggaggaattacaatgttattaacagatagaaactttaatacttcattctttgatccagcaggaggaggagatcctatattatatcaacatttattt
>BK1SA1_1_1518
tttatcatctatagaattccattcaggaggttcagtagatttcgcaatctttagtttacatttagcaggtatttcttctattttaggggcaatgaattttattactacaattttaaatatgagagctccaggtatgacaatgcatagactaccattatttgtatgagcagtattaataacagcagttttattattattatcattaccagtattagcaggaggaattacaatgttattaacagatagaaactttaatacttcattctttgatccagcaggaggaggagatcctatattatatcaacatttattt
>BK1SA1_1_1588
tttatcatctatagaattccattcaggaggttcagtagatttagcaatctttagtttacatttagcaggtatttcttctattttaggggcaatgaattttattactacaattttaaatatgagagctccaggtatgacaatgcatagactaccattatttgtatgagcagtattaataacagcagttttattattattatcattaccagtattagcaggaggaattacaatgttattaacagatagaaactttaatacttcattctttgatccagcaggaggaggagaccctatattatatcaacatttattt
>BK1SA1_1_1608
tttatcatctatagaattccattcaggaggttcagtagatttagcaatctttagtttacatttagcaggtatttcttctattttaggggcaatgaattttattactacaattttaaatatgagagctccaggtatgacaatgcatagactaccattatttgtatgagcagtattaataacagcagttttattattattatcattaccagtattagcaggaggaattacaatgttattaacagatagaaactttaatacttcattctttgatccagcaggaggaggagatcctatattacatcaacatttattt
>BK1SA1_1_1711
tttatcatctatagaattccattcaggaggttcagtagatttagcaatctttagtttacatttagcaggtatttcttctattttaggggcaatgaattttattactacaattttaaatatgagagctccaggtatgacaatgcatagactaccattatttgtatgagcagtattaataacagcagttttattattattatcattaccagtattagcaggaggaattacaatgttattaacagatagaaactgtaatacttcattctttgatccagcaggaggaggagatcctatattatatcaacatttattt
>BK1SA1_1_1907
tttatcatctatagaattccattcaggaggttcagtagatttagcaatctttagtttacatttagcaggtatttcttctattttagaggcaatgaattttattactacaattttaaatatgagagctccaggtatgacaatgcatagactaccattatttgtatgagcagtattaataacagcagttttattattattatcattaccagtattagcaggaggaattacaatgttattaacagatagaaactttaatacttcattctttgatccagcaggaggaggagatcctatattatatcaacatttattt
>BK1SA1_1_2079
tttatcatctatagaattccattcaggaggttcagtagatttagcaatctttagtttacatttagcaggtatttcttctattttaggggcaatgaattttattactacaattttaaatatgagagctccaggtatgacaatgcatagactaccattatttgtatgagcagtattaataacagcagttttattattattatcattaccagtattagcaggaggaattacaatgttattaacagatagaaactttaatacttcattctttgatccagcaggaggaggagatcctatattatatcaacatttatta
>BK1SA1_1_2111
tttatcatctatagaattccattcaggaggttcagtagatttagcaatctttagtttacatttagcaggtatttcttctattttaggggcaatgaattttattactacaattttaaatatgagagctccaggtatgacaatgcatagactaccattatttgtatgagcagtattaataacagcagttttattattattatcattaccagtattagcaggaggaattacaatgttattaacagatagaaactttaatacttcattctttgatccagcaggaggaggagatcctattttatatcaacatttattt
>BK1SA1_2_85
tttatcatctatagaattccattcaggaggttcagtagatttagcaatctttagtttacatttagcaggtatttcttctattttaggggcaatgaattttattactacaattttaaatatgagagctccaggtatgacaatgcatagactaccattatttgtatgagcagtattaataacagcagttttattattattatcattaccagtattagcaggaggaattacaatgttattaacagatagaaactttaatacttcattctttgatccagcaggaggaggagatcctatattatatcaacatttattt
>BK1SA1_2_245
actttcatcaattgaataccactcaggaggttctgtagatttagctatatttagcttacatcttgcaggtatttcttctattttaggtgcaatgaatttcattactactattttaaatatgcgagctccaggtatgacaatgcataagctacctttatttgtatgagctgtatttattactgcgattcttttaatattatctttacctgtttttgcaggagctattactatgctattaacagatagaaattttaatacaagtttctatgatcctgcaggaggaggtgaccctatactatatcagcacttattc
>BK1SA1_2_1763
tttatcatctatagaattccattcaggaggttcagtagatttagcaatctttagtttacatttagcaggtatttcttctgttttaggggcaatgaattttattactacaattttaaatatgagagctccaggtatgacaatgcatagactaccattatttgtatgagcagtattaataacagcagttttattattattatcattaccagtattagcaggaggaattacaatgttattaacagatagaaactttaatacttcattctttgatccagcaggaggaggagatcctatattatatcaacatttattt
>BK1SA1_2_2134
tttatcatctatagaattccattcaggaggttcagtagatttagcaatctttagtttacgtttagcaggtatttcttctattttaggggcaatgaattttattactacaattttaaatatgagagctccaggtatgacaatgcatagactaccattatttgtatgagcagtattaataacagcagttttattattattatcattaccagtattagcaggaggaattacaatgttattaacagatagaaactttaatacttcattctttgatccagcaggaggaggagatcctatattatatcaacatttattt
>BK1SA1_2_2200
tttatcatctatagaattccattcaggaggttcagtagatttagcaatctttagtttacatttagcaggtatttcttctattttaggggcaatgaattttattactacaattttaaatatgagagctccaggtatgacaatgcatagactaccattatttgtatgagcagtattaataacagcagttttattattattatcattaccagtattagcaggaggaattacaatgttattaacagatagaaactttaatacttcattccttgatccagcaggaggaggagatcctatattatatcaacatttattt
>BK1SA1_3_83
tttatcatctatagaattccattcaggaggttcagtagatttagcaatctttagtttacatttagcaggtatttcttctattttaggggcaatgaattttattactacaattttaaatatgagagctccaggtatgacaatgcatagactaccattatttgtatgagcagtattaataacagcagttttattattattatcattaccagtattagcaggaggaattacaatgttattaacagatagaaactttaatacttcattctttgatccagcaggaggaggagatcctatattatatcaacatttattt
>BK1SA1_3_277
tttatcatctatagaattccattcaggaggttcagtagatttagcaatctttagtttacatttagcaggtatttcttctattttaggggcaatgaattttattactacaattttaaatatgagagctccaggtatgacaatgcatagactaccattatttgtatgagcagtattaataacagcagttttattattattatcattaccagtattagcaggaggaattacaatgttattaacagatagaaactttaatacttcattctttgatccagcaggaggaggagatcctatattatatcaacatttattc
>BK1SA1_3_475
tttatcatctatagaattccattcaggaggttcagtagatttagcaatctttagtttacatttagcaggtatttcttctattttaggggcaatgaattttattactacaattttaaatatgagagctccaggtatgacaatgcatagactaccattatttgtatgagcagtattaataacagcagttttattattattatcattaccagtattagcaggaggaattacaatgttattaacagatagaaactttaatacttcattctttgatccagcaggaggaggagatcctatattatatcaacatttgttt
>BK1SA1_3_916
tttatcatctatagaattccattcaggaggttcagtagatttagcaatctttagtttacatttagcaggtatttcttctattttaggggcaatgaattttattactacaattttaaatatgagagctccaggtatgacaatgcatagactaccattatttgtatgagcagtattaataacagcagttttattattattatcattaccagtattagcaggaggaattacaatgttattaacagatagaaactttaatacttcattctttgatccagcaggaggaggagatcctatattctatcaacacttattt
>BK1SA1_3_921
attagcaagtattgaatatcattcaggaggatcagtagatttagcaatatttagtttacacttagcggggatatcatctttattaggggcaactaattttattacaacaatctttaatatgagagcacctggaatgacattacataaattaccattatttgtatgagcaacattaataacagcatttttattaatattatcattaccagtatttgcaggagcaataacaatgttattaacagatagaaattttaatactagtttctttgatccagcagggggaggagatccaatattatatcaacatcttttc
>BK1SA1_3_1330
tttatcatctatagaattccattcaggaggttcagtagatttagcaatctttagtttacatttagcaggtatttcttctattttaggggcaatgaattttattactacaatttcaaatatgagagctccaggtatgacaatgcatagactaccattatttgtatgagcagtattaataacagcagttttattattattatcattaccagtattagcaggaggaattacaatgttattaacagatagaaactttaatacttcattctttgatccagcaggaggaggagatcctatattatatcaacatttattt
>BK1SA1_3_1478
tttatcatctatagaattccattcaggaggttcagtagatttagcaatctttagtttacatttagcaggtatttcttctattttaggggcaatgaattttattactacaattttaaatatgagagctccaggtatgacaatgcatagactaccattatttgtatgagcagtattaataacagcagttttattattattaacattaccagtattagcaggaggaattacaatgttattaacagatagaaactttaatacttcattctttgatccagcaggaggaggagatcctatattatatcaacatttattt
>BK1SA1_3_1489
tatcatctatagaattccattcaggaggttcagtagatttagcaatctttagtttacatttagcaggtatttcttctattttaggggcaatgaattttattactacaattttaaatatgagagctccaggtatgacaatgcatagactaccattatttgtatgagcagtattaataacagcagttttattattattatcattaccagtattagcaggaggaattacaatgttattaacagatagaaactttaatacttcattctttgatccagcaggaggaggagatcctatattatatcaacatttattt
>BK1SA1_3_1600
tttaccatctatagaattccattcaggaggttcagtagatttagcaatctttagtttacatttagcaggtatttcttctattttaggggcaatgaattttattactacaattttaaatatgagagctccaggtatgacaatgcatagactaccattatttgtatgagcagtattaataacagcagttttattattattatcattaccagtattagcaggaggaattacaatgttattaacagatagaaactttaatacttcattctttgatccagcaggaggaggagatcctatattatatcaacatttattt
>BK1SA1_4_84
tttatcatctatagaattccattcaggaggttcagtagatttagcaatctttagtttacatttagcaggtatttcttctattttaggggcaatgaattttattactacaattttaaatatgagagctccaggtatgacaatgcatagactaccattatttgtatgagcagtattaataacagcagttttattattattatcattaccagtattagcaggaggaattacaatgttattaacagatagaaactttaatacttcattctttgatccagcaggaggaggagatcctatattatatcaacatttattt
>BK1SA1_4_492
tttatcatctatagaattccattcaggaggttcagtagatttagcaatctttagtttacatttagcaggtatttcttctattttaggggcaatgaattttattactacaattttaaatatgagagctccaggtatgacaatgcatagactaccattatttgtatgagcagtattaataacagcagttttattattattatcattaccagtattagcaggaggaattacaatgttattaacagatagaaactttaatacttcattctttgatccagcaggaggaggagatcctatattctatcaacatttattt
>BK1SA1_4_505
tttatcatctatagaattccattcaggaggttcagtagatttagcaatctttagtttacatttagcaggtatttcttctattttaggggcaatgaattttattactacaattttaaatatgagagctccaggtatgacaatgcatagactaccattatttgtatgagcagtattaataacagcagttttattattattatcattaccagtattagcaggaggaattacaatgttattaacagatagaaactttaatacttcattctttgatccagcaggaggaggagatcctatattatatcaacatttgttt
>BK1SA1_4_2417
attatcaagtataggattccactctggaggatctgtagatttagctatatttagtttacatttagctggtatttcttctattttaggtactgttaattttattactactatatttaatatgagagctccaggtatgactatgcatagattacctctttttgtatgagcagttttaattacagcatttttattaatattatcattaccagtattagcaggagcaataacaatgttattaactgatagaaattttaatacaagcttttacgacccagcaggtggtggagatcctatattatatcaacatttattc
>BK1SA1_5_94
tttatcatctatagaattccattcaggaggttcagtagatttagcaatctttagtttacatttagcaggtatttcttctattttaggggcaatgaattttattactacaattttaaatatgagagctccaggtatgacaatgcatagactaccattatttgtatgagcagtattaataacagcagttttattattattatcattaccagtattagcaggaggaattacaatgttattaacagatagaaactttaatacttcattctttgatccagcaggaggaggagatcctatattatatcaacatttattt
>BK1SA1_5_297
actttcatcaattgaataccactcaggaggttctgtagatttagctatatttagcttacatcttgcaggtatttcttctattttaggtgcaatgaatttcattactactattttaaatatgcgagctccaggtatgacaatgcataagctacctttatttgtatgagctgtatttattactgcgattcttttaatattatctttacctgtttttgcaggagctattactatgctattaacagatagaaattttaatacaagtttctatgatcctgcaggaggaggtgaccctatactatatcagcacttattc
>BK1SA1_5_387
tttatcatctatagaattccattcaggaggttcagtagatttagcaatctttagtttacatttagcaggtatttcttctattttaggggcaatgaattttattactacaattttaaatatgagagctccaggtatgacaatgcatagactaccattatttgtatgagcagtattaataacagcagttttattattattatcattaccagtattagcaggaggaattacaatgttattaacagatagaaactttaatacttcattctttgatccagcaggaggaggagatcctatattatatcaacatttattc
>BK1SA1_5_539
ttatcatctatagaattccattcaggaggttcagtagatttagcaatctttagtttacatttagcaggtatttcttctattttaggggcaatgaattttattactacaattttaaatatgagagctccaggtatgacaatgcatagactaccattatttgtatgagcagtattaataacagcagttttattattattatcattaccagtattagcaggaggaattacaatgttattaacagatagaaactttaatacttcattctttgatccagcaggaggaggagatcctatattatatcaacatttattt
>BK1SA1_5_672
tttatcatctatagaattccattcaggaggttcagtagatttagcaatctttagtttacatttagcaggtatttcttctattttaggggcaatgaattttattactacaattttaaatatgagagctccaggtatgacaatgcatagactaccattatttgtatgagcagtattaataacagcagttttattattattatcattaccagtattagcaggaggaattacaatgttattaacagatagaaactttaatacttcattctttgatccagcaggaggaggagatcctatattatatcaacacttattt
>BK1SA1_5_716
tttatcatctatagaattccattcaggaggttcagtagatttagcaatctttagtttacatttagcaggtatttcttctattttaggggcaatgaattttattactacaattttaaatatgagagctccaggtatgacaatgcatagactaccattatttgtatgagcagtattaataacagcagttttattattattatcattaccagtattagcaggaggaattacaatgttattaacagatagaaactttaatacttcattctttgatccagcaggaggaggagatcctatattctatcaacatttattt
>BK1SA1_5_773
tttatcatctatagaattccattcaggaggttcagtagatttagcaatctttagtttacatttagcaggtatttcttctattttaggggcaatgaattttattactacaattttaaatatgagagctccaagtatgacaatgcatagactaccattatttgtatgagcagtattaataacagcagttttattattattatcattaccagtattagcaggaggaattacaatgttattaacagatagaaactttaatacttcattctttgatccagcaggaggaggagatcctatattatatcaacatttattt
>BK1SA1_5_1031
tttatcatctatagaattccattcaggaggttcagtagatttagcaatctttagtttacatttagcaggtatttcttctattttaggggcaatgaattttattactacaattttaaatatgagagctccaggtatgacaatgcatagactaccattatttgtatgagcagtattaataacagcagttttattattattatcattaccagtattagcaggaggaattacaatgttattaacagatagaaactttaatacttcattctttgatccagcaggaggaggagatcctatattatatcaacatttatt
>BK1SA1_5_1754
tttatcatctatagaattccattcaggaggttcagtagatttagcaatctttagtttacatttagcaggtatttcttctattttaggggcaatgaattttattactacaattttaaatatgagagctccaggtatgacaatgcatagactaccattatttgtatgagcagtattaataacagcagttttattattattatcattaccagtattagcaggaggaattacaatgttattaacagatagaaactttaatacttcattctttgatccagcaggaggaggagatcctatattctatcaacacttattt
>BK1SA1_5_1769
attagcaagtattgaatatcattcaggaggatcagtagatttagcaatatttagtttacacttagcggggatatcatctttattaggggcaactaattttattacaacaatctttaatatgagagcacctggaatgacattacataaattaccattatttgtatgagcaacattaataacagcatttttattaatattatcattaccagtatttgcaggagcaataacaatgttattaacagatagaaattttaatactagtttctttgatccagcagggggaggagatccaatattatatcaacatcttttc
>BK1SA1_5_2315
tttatcatctatagaattccattcaggaggttcagtagatttagcaatctttagcttacatttagcaggtatttcttctattttaggggcaatgaattttattactacaattttaaatatgagagctccaggtatgacaatgcatagactaccattatttgtatgagcagtattaataacagcagttttattattattatcattaccagtattagcaggaggaattacaatgttattaacagatagaaactttaatacttcattctttgatccagcaggaggaggagatcctatattatatcaacatttattt
>BK1SA1_5_2335
tttatcatctatagaattccattcaggaggttcagtagatttagcaatctttagtttacatttagcaggtatttcttctattttaggggcaatgaattttattactacaattttaaatatgagagctccaggtatgacaatgcatagactaccattatttgtatgagcagtattaataacagcagttttattattattatcattaccagtattagcaggaggaattacaatgttattaacagatagaaactttaatacctcattctttgatccagcaggaggaggagatcctatattatatcaacatttattt
>BK1SA1_5_2609
tttatcatctatagaattccattcaggaggttcagtagatttagcaatctttagtttacatttagcaggtatttcttctgttttaggggcaatgaattttattactacaattttaaatatgagagctccaggtatgacaatgcatagactaccattatttgtatgagcagtattaataacagcagttttattattattatcattaccagtattagcaggaggaattacaatgttattaacagatagaaactttaatacttcattctttgatccagcaggaggaggagatcctatattatatcaacatttattt
>BK1SA1_5_2612
tttatcatctatagaattccattcaggaggttcagtagatttagcaatctttagtttacatttagcaggtatttcttctattttaggggcaatgaattttattactacaattttaaatatgagagctccaggtatgacaatgcatagactaccattatttgtatgagcagtattaataacggcagttttattattattatcattaccagtattagcaggaggaattacaatgttattaacagatagaaactttaatacttcattctttgatccagcaggaggaggagatcctatattatatcaacatttattt
>BK1SA1_5_2634
tttatcatctataggattccattcaggaggttcagtagatttagcaatctttagtttacatttagcaggtatttcttctattttaggggcaatgaattttattactacaattttaaatatgagagctccaggtatgacaatgcatagactaccattatttgtatgagcagtattaataacagcagttttattattattatcattaccagtattagcaggaggaattacaatgttattaacagatagaaactttaatacttcattctttgatccagcaggaggaggagatcctatattatatcaacatttattt
>BK1SA1_5_2922
tttatcatctatagaattccattcaggaggttcagtagatttagcaatctttagtttacatttagcaggtatttcttctattttaggggcaatgaattttattactacaattttaaatatgagagctccaggtatgacaatgcatagactaccattatttgtatgagcagtattaataacagcagttttattattattatcattaccagtattagcaggaggaattacaatgttattaacagataggaactttaatacttcattctttgatccagcaggaggaggagatcctatattatatcaacatttattt
>BK1SA1_5_3985
tttatcatctatagaattccattcaggaggttcagtagatttagcaatctttagtttacatttagcaggtatttcttctattttaggggcaatgaattttattactacaattttaaatatgagagctccaggtatgacaatgcatagactaccattatttgtatgagcagtattaataacagcagttttattattattatcattaccagtattagcaggaggaattacaatgttattaacagatagaaactttaatacttcattctttgatccagcaggaggaggagatcctatattatatcagcatttattt
>BK1SA1_5_4035
tttatcatctatagaattccattcaggaggttcagtagatttagcaatctttagtttacatttagcaggtatttcttctattttaggggcaatgaattttattactacaattttaaatatgagagctccaggtatgacaatgcatagactaccattatttgtatgagcagtattaataacagcagttttattattattatcattaccagtattagcaggaggaattacaatgttattaacagatagaaactttaatacttcattctttgatccagcaggaggaggagatcctatattatatcagcatttattc
>BK1SA1_5_5070
tttatcatctatagaattccattcaggaggttcagtagatttagcaatctttagtttacatttagcaggtatttcttctattttaggggcaatgaattttattactacaattttaaatatgagagctccaggtatgacaatgcatagactaccattatttgtatgagcagtattaataacagcagttttattattattatcattaccagtattagcaggaggaatcacaatgttattaacagatagaaactttaatacttcattctttgatccagcaggaggaggagatcctatattatatcaacatttattt
>BK1SA1_5_5287
tttatcatctatagaattccattcaggaggttcagtagatttagcaatctttagtttacatttagcaggtatttcttctattttaggggcaatgaattttattactacaattttaaatatgagagctccaggtatgacaatgcatagactaccattatttgtatgagcagtattaataacagcagttttattattattatcattaccagtattagcaggaggaattacaatgttattaacagatagaaactttaatacttcattctttgatccagcaggaggaggagatcctgtattgtatcaacatttgttt
>BK1SA1_5_5501
tttatcatctatagaattccattcaggaggttcagtagatttagcaatctttagtttacatttagcaggtatttcttctattttaggggcaatgaattttattactacaattttaaatatgagagctccaggtatgacaatgcatagactaccattatttgtatgagcagtattaataacagcagttttattattattatcattaccagtattagcaggaggaattacaatgttattaacagatagaaactttaatacttcattctttgatccagcaggaggaggagatcctatattatatcaacacttattc
>BK1SB1_1_86
tttatcatctatagaattccattcaggaggttcagtagatttagcaatctttagtttacatttagcaggtatttcttctattttaggggcaatgaattttattactacaattttaaatatgagagctccaggtatgacaatgcatagactaccattatttgtatgagcagtattaataacagcagttttattattattatcattaccagtattagcaggaggaattacaatgttattaacagatagaaactttaatacttcattctttgatccagcaggaggaggagatcctatattatatcaacatttattt
>BK1SB1_1_281
actttcatcaattgaataccactcaggaggttctgtagatttagctatatttagcttacatcttgcaggtatttcttctattttaggtgcaatgaatttcattactactattttaaatatgcgagctccaggtatgacaatgcataagctacctttatttgtatgagctgtatttattactgcgattcttttaatattatctttacctgtttttgcaggagctattactatgctattaacagatagaaattttaatacaagtttctatgatcctgcaggaggaggtgaccctatactatatcagcacttattc
>BK1SB1_1_361
tttatcatctatagaattccattcaggaggttcagtagatttagcaatctttagtttacatttagcaggtatttcttctattttaggggcaatgaattttattactacaattttaaatatgagagctccaggtatgacaatgcatagactaccattatttgtatgagcagtattaataacagcagttttattattattatcattaccagtattagcaggaggaattacaatgttattaacagatagaaactttaatacttcattctttgatccagcaggaggaggagatcctatattatatcaacatttattc
>BK1SB1_1_633
tttatcatctatagaattccattcaggaggttcagtagatttagcaatctttagtttacatttagcaggtatttcttctattttaggggcaatgaattttattactacaattttaaatatgagagctccaggtatgacaatgcatagactaccattatttgtatgagcagtattaataacagcagttttattattattatcattaccagtattagcaggaggaattacaatgttattaacagatagaaactttaatacttcattctttgatccagcaggaggaggagatcctatattctatcaacatttattt
>BK1SB1_1_655
tttatcatctatagaattccattcaggaggttcagtagatttagcaatctttagtttacatttagcaggtatttcttctattttaggggcaatgaattttattactacaattttaaatatgagagctccaggtatgacaatgcatagactaccattatttgtatgagcagtattaataacagcagttttattattattatcattaccagtattagcaggaggaattacaatgttattaacagatagaaactttaatacttcattctttgatccagcaggaggaggagatcctatattatatcaacatttgttt
>BK1SB1_1_931
tttatcatctatagaattccattcaggaggttcagtagatttagcaatctttagtttacatttagcaggtatttcttctattttaggggcaatgaattttattactacaattttaaatatgagagctccaggtatgacaatgcatagactaccattatttgtatgagcagtactaataacagcagttttattattattatcattaccagtattagcaggaggaattacaatgttattaacagatagaaactttaatacttcattctttgatccagcaggaggaggagatcctatattatatcaacatttattt
>BK1SB1_1_1242
tttagcaagtattggttttcattcaggtggttcagttgatttagcaatttttagtttacacttagctggtatatcatctattttaggtacagtaaactttattactacagtattcaacatgagagctcctggaatgactatgcatagattacctttatttgtatgagctgttttaattactgcatttttattaattttatctttacctgtatttgccggagctattacaatgttattaacagatagaaactttaatacaagcttttatgacccagctggtggaggtgatcctatcttatatcaacatttattc
>BK1SB1_1_1478
tttatcatctatagaattccattcaggaggttcagtagatttagcaatctttagtttacatttagcaggtatttcttctattttaggggcaatgaattttattactacaattttaaatatgagagctccaggtatgacaatgcatagactaccattatttgtatgagcagtattaataacagcagttttattattattatcattaccagtattagcaggaggaattacaatgttattaacagatagaaactttaatacttcattctttgatccagcaggaggaggagatcctatattctatcaacacttattt
>BK1SB1_1_2122
tttatcatctataggattccattcaggaggttcagtagatttagcaatctttagtttacatttagcaggtatttcttctattttaggggcaatgaattttattactacaattttaaatatgagagctccaggtatgacaatgcatagactaccattatttgtatgagcagtattaataacagcagttttattattattatcattaccagtattagcaggaggaattacaatgttattaacagatagaaactttaatacttcattctttgatccagcaggaggaggagatcctatattatatcaacatttattt
>BK1SB1_1_2467
tttatcatctatagaattccattcaggaggttcagtagatttagcaatctttagtttacatttagcaggtatttcttctattttaggggcaatgaattttattactacaattttaaatatgagagctccaggtatgacaatgcgtagactaccattatttgtatgagcagtattaataacagcagttttattattattatcattaccagtattagcaggaggaattacaatgttattaacagatagaaactttaatacttcattctttgatccagcaggaggaggagatcctatattatatcaacatttattt
>BK1SB1_1_2658
tttatcatctatagaattccattcaggaggttcagtagatttagcaatctttagtttacatttagcaggtatttcttctattttaggggcaatgaattttattactacaattttaaatatgagagctccaggtatgacaatgcatagactaccattatttgtatgagcagtattaataacagcagttttattattattatcattaccagtattagcaggaggaattacaatgttattaacagatagaaactttaatacttcattctttgatccagtaggaggaggagatcctatattatatcaacatttattt
>BK1SB1_1_2814
actttcatcaattgaataccactcaggaggttctgtagatttagctatatttagcttacatcttgcaggtatttcttctattttaggtgcaatgaatttcattactactattttaaatatgcgagctccaggtatgacaatgcataagctacctttatttgtatgagctgtatttattactgctattcttttaatattatctttacctgtttttgcaggagctattactatgctattaacagatagaaattttaatacaagtttctatgatcctgcaggaggaggtgaccctatactatatcagcacttattc
>BK1SB1_1_3344
tttatcatctatagaattccattcaggaggttcagtagatttagcaatctttagtttacatttagcaggtatttcttctattttaggggcaatgaattttattactacaattttaaatatgagagctccaggtatgacaatgcatagactaccattatttgtatgagcagtattaataacagcagttttattattattatcattaccagtattagcaggaggaattacaatgttattaacagatagaaactttaatacttcattctttgatccagcaggaggaggagatcctatattatatcaacatcttttt
>BK1SB1_2_79
tttatcatctatagaattccattcaggaggttcagtagatttagcaatctttagtttacatttagcaggtatttcttctattttaggggcaatgaattttattactacaattttaaatatgagagctccaggtatgacaatgcatagactaccattatttgtatgagcagtattaataacagcagttttattattattatcattaccagtattagcaggaggaattacaatgttattaacagatagaaactttaatacttcattctttgatccagcaggaggaggagatcctatattatatcaacatttattt
>BK1SB1_2_225
actttcatcaattgaataccactcaggaggttctgtagatttagctatatttagcttacatcttgcaggtatttcttctattttaggtgcaatgaatttcattactactattttaaatatgcgagctccaggtatgacaatgcataagctacctttatttgtatgagctgtatttattactgcgattcttttaatattatctttacctgtttttgcaggagctattactatgctattaacagatagaaattttaatacaagtttctatgatcctgcaggaggaggtgaccctatactatatcagcacttattc
>BK1SB1_2_356
ttatcatctatagaattccattcaggaggttcagtagatttagcaatctttagtttacatttagcaggtatttcttctattttaggggcaatgaattttattactacaattttaaatatgagagctccaggtatgacaatgcatagactaccattatttgtatgagcagtattaataacagcagttttattattattatcattaccagtattagcaggaggaattacaatgttattaacagatagaaactttaatacttcattctttgatccagcaggaggaggagatcctatattatatcaacatttattt
>BK1SB1_2_418
tttatcatctatagaattccattcaggaggttcagtagatttagcaatctttagtttacatttagcaggtatttcttctattttaggggcaatgaattttattactacaattttaaatatgagagctccaggtatgacaatgcatagactaccattatttgtatgagcagtattaataacagcagttttattattattatcattaccagtattagcaggaggaattacaatgttattaacagatagaaactttaatacttcattctttgatccagcaggaggaggagatcctatattatatcaacacttattt
>BK1SB1_2_563
tttatcatctatagaattccattcaggaggttcagtagatttagcaatctttagtttacatttagcaggtatttcttctattttaggggcaatgaattttattactacaattttaaatatgagagctccaggtatgacaatgcatagactaccattatttgtatgagcagtattaataacagcagttttattattattatcattaccagtattagcaggaggaattacaatgttattaacagatagaaactttaatacttcattctttgatccagcaggaggaggagatcctatattatatcaacatttatt
>BK1SB1_2_594
tttatcatctatagaattccattcaggaggttcagtagatttagcaatctttagtttacatttagcaggtatttcttctattttaggggcaatgaattttattactacaattttaaatatgagagctccaggtatgacaatgcatagactaccattatttgtatgagcagtattaataacagcagttttattattattatcattaccagtattagcaggaggaattacaatgttattaacagatagaagctttaatacttcattctttgatccagcaggaggaggagatcctatattatatcaacatttattt
>BK1SB1_2_683
tttatcatctatagaattccattcaggaggttcagtagatttagcaatctttagtttacatttagcaggtatttcttctactttaggggcaatgaattttattactacaattttaaatatgagagctccaggtatgacaatgcatagactaccattatttgtatgagcagtattaataacagcagttttattattattatcattaccagtattagcaggaggaattacaatgttattaacagatagaaactttaatacttcattctttgatccagcaggaggaggagatcctatattatatcaacatttattt
>BK1SB1_2_689
ctttcatcaattgaataccactcaggaggttctgtagatttagctatatttagcttacatcttgcaggtatttcttctattttaggtgcaatgaatttcattactactattttaaatatgcgagctccaggtatgacaatgcataagctacctttatttgtatgagctgtatttattactgcgattcttttaatattatctttacctgtttttgcaggagctattactatgctattaacagatagaaattttaatacaagtttctatgatcctgcaggaggaggtgaccctatactatatcagcacttattc
>BK1SB1_2_710
tttagcaagtattggttttcattcaggtggttcagttgatttagcaatttttagtttacacttagctggtatatcatctattttaggtacagtaaactttattactacagtattcaacatgagagctcctggaatgactatgcatagattacctttatttgtatgagctgttttaattactgcatttttattaattttatctttacctgtatttgccggagctattacaatgttattaacagatagaaactttaatacaagcttttatgacccagctggtggaggtgatcctatcttatatcaacatttattc
>BK1SB1_2_895
tttcatcaattgaataccactcaggaggttctgtagatttagctatatttagcttacatcttgcaggtatttcttctattttaggtgcaatgaatttcattactactattttaaatatgcgagctccaggtatgacaatgcataagctacctttatttgtatgagctgtatttattactgcgattcttttaatattatctttacctgtttttgcaggagctattactatgctattaacagatagaaattttaatacaagtttctatgatcctgcaggaggaggtgaccctatactatatcagcacttattc
>BK1SB1_2_977
tttatcatctatagaattccattcaggaggttcagtagatttagcaatctttagtttacatttagcaggtatttcctctattttaggggcaatgaattttattactacaattttaaatatgagagctccaggtatgacaatgcatagactaccattatttgtatgagcagtattaataacagcagttttattattattatcattaccagtattagcaggaggaattacaatgttattaacagatagaaactttaatacttcattctttgatccagcaggaggaggagatcctatattatatcaacatttattt
>BK1SB1_2_1085
ctttatcatctatagaattccattcaggaggttcagtagatttagcaatctttagtttacatttagcaggtatttcttctattttaggggcaatgaattttattactacaattttaaatatgagagctccaggtatgacaatgcatagactaccattatttgtatgagcagtattaataacagcagttttattattattatcattaccagtattagcaggaggaattacaatgttattaacagatagaaactttaatacttcattctttgatccagcaggaggaggagatcctatattatatcaacatttattt
>BK1SB1_2_1268
tttatcatctatagaattccattcaggaggttcagtggatttagcaatctttagtttacatttagcaggtatttcttctattttaggggcaatgaattttattactacaattttaaatatgagagctccaggtatgacaatgcatagactaccattatttgtatgagcagtattaataacagcagttttattattattatcattaccagtattagcaggaggaattacaatgttattaacagatagaaactttaatacttcattctttgatccagcaggaggaggagatcctatattatatcaacatttattt
>BK1SB1_2_1315
tttatcatctatagaattccattcaggaggttcagtagatttagcaatctttagtttacatttagcaggtatttcttctattttaggggcaatgaattttattactacaattttaaatatgagagctccaggtatgacaatgcgtagactaccattatttgtatgagcagtattaataacagcagttttattattattatcattaccagtattagcaggaggaattacaatgttattaacagatagaaactttaatacttcattctttgatccagcaggaggaggagatcctatattatatcaacatttattt
>BK1SB1_2_1320
tttatcatctatagaattccattcaggaggttcagtagatttagcaatctttagtttacatttagcaggtatttcttctattttaggggcaatgaattttattactacaattttaaatatgagagctccaggtatgacaatgcatagactaccattatttgtatgagcagtattaataacagcagttttattattattatcattaccagtattagcaggaggaattacaatgttactaacagatagaaactttaatacttcattctttgatccagcaggaggaggagatcctatattatatcaacatttattt
>BK1SB1_2_1505
tttatcatctatagaattccattcaggaggctcagtagatttagcaatctttagtttacatttagcaggtatttcttctattttaggggcaatgaattttattactacaattttaaatatgagagctccaggtatgacaatgcatagactaccattatttgtatgagcagtattaataacagcagttttattattattatcattaccagtattagcaggaggaattacaatgttattaacagatagaaactttaatacttcattctttgatccagcaggaggaggagatcctatattatatcaacatttattt
>BK1SB1_2_1561
tttaccatctatagaattccattcaggaggttcagtagatttagcaatctttagtttacatttagcaggtatttcttctattttaggggcaatgaattttattactacaattttaaatatgagagctccaggtatgacaatgcatagactaccattatttgtatgagcagtattaataacagcagttttattattattatcattaccagtattagcaggaggaattacaatgttattaacagatagaaactttaatacttcattctttgatccagcaggaggaggagatcctatattatatcaacatttattt
>BK1SB1_2_1691
tttatcatctatagaattccattcaggaggttcagtagacttagcaatctttagtttacatttagcaggtatttcttctattttaggggcaatgaattttattactacaattttaaatatgagagctccaggtatgacaatgcatagactaccattatttgtatgagcagtattaataacagcagttttattattattatcattaccagtattagcaggaggaattacaatgttattaacagatagaaactttaatacttcattctttgatccagcaggaggaggagatcctatattatatcaacatttattt
>BK1SB1_3_79
tttatcatctatagaattccattcaggaggttcagtagatttagcaatctttagtttacatttagcaggtatttcttctattttaggggcaatgaattttattactacaattttaaatatgagagctccaggtatgacaatgcatagactaccattatttgtatgagcagtattaataacagcagttttattattattatcattaccagtattagcaggaggaattacaatgttattaacagatagaaactttaatacttcattctttgatccagcaggaggaggagatcctatattatatcaacatttattt
>BK1SB1_3_228
actttcatcaattgaataccactcaggaggttctgtagatttagctatatttagcttacatcttgcaggtatttcttctattttaggtgcaatgaatttcattactactattttaaatatgcgagctccaggtatgacaatgcataagctacctttatttgtatgagctgtatttattactgcgattcttttaatattatctttacctgtttttgcaggagctattactatgctattaacagatagaaattttaatacaagtttctatgatcctgcaggaggaggtgaccctatactatatcagcacttattc
>BK1SB1_3_357
ttatcatctatagaattccattcaggaggttcagtagatttagcaatctttagtttacatttagcaggtatttcttctattttaggggcaatgaattttattactacaattttaaatatgagagctccaggtatgacaatgcatagactaccattatttgtatgagcagtattaataacagcagttttattattattatcattaccagtattagcaggaggaattacaatgttattaacagatagaaactttaatacttcattctttgatccagcaggaggaggagatcctatattatatcaacatttattt
>BK1SB1_3_816
tttatcatctatagaattccattcaggaggttcagtagatttagcaatctttagtttacatttagcaggtatttcttctattttaggggcaatgaattttattactacaattttaaatatgagagctccaggtatgacaatgcatagactaccattatttgtatgagcagtattaataacagcagttttattattattatcattaccagtattagcaggaggaattacaatgttattaacagatagaaactttaatacttcattctttgatccagcaggaggaggagatcctatattctatcaacacttattt
>BK1SB1_3_929
tttatcatctatagaattccattcaggaggttcagtagatttagcaatctttagtttacatttagcaggtatttcttctattttaggggcaatgaattttattactacaattttaaatatgagagctccaggtatgacaatgcatagactaccattatttgtatgagcagtattaataacagcagctttattattattatcattaccagtattagcaggaggaattacaatgttattaacagatagaaactttaatacttcattctttgatccagcaggaggaggagatcctatattatatcaacatttattt
>BK1SB1_3_985
tttatcatctatagaattccattcaggaggttcagtagatttagcaatctttagtttacatttagcaggtatttcttctattttaggggcaatgaattttattactacaattttaaatatgagagctccaggtatgacaatgcatagactaccattatttgtatgagcagtattaataacagcagttttattattattatcattaccagtattagcaggaggaattacaatgttattaacagatagaaactttaatacctcattctttgatccagcaggaggaggagatcctatattatatcaacatttattt
>BK1SB1_3_1296
tttatcatctatagaattccattcaggaggttcagtagatttagcaatctttagtttacatttagcaggtatttcttctattttaggggcaatgaattttattactacaattttaaatatgagagctccaggtatgacaatgcatagactaccattatttgtatgagcagtattaataacagcagttttattattattaccattaccagtattagcaggaggaattacaatgttattaacagatagaaactttaatacttcattctttgatccagcaggaggaggagatcctatattatatcaacatttattt
>BK1SB1_3_1385
tttatcatctatagaattccattcaggaggttcagtagatttagcaatctttagtttacatttagcaggtatttcttctattttaggggcaatgaattttattactacaattttaaatatgagagctccaggtatgacaatgcatagactaccattatttgtatgagcagtattaataacagcagttttattattattatcattaccagtattagcaggaggaattacaatgttattaacagatagaaactttaatacttcattctttgatccagcaggaggaggagatcctatattatatcgacatttattt
>BK1SB1_3_1416
tttatcatctatagaattccattcaggaggttcagtagatttagcaatctttagtttacatttagcaggtatttcttctattttaggggcaatgaattttattactacaattttaaatatgagagctccaggtatgacaatgcatagactaccattatttgtatgagcagtattaataacagcagttttattattattatcattaccagtattagcaggaggaattacaatgttattaacagatagaaactttaatacttcattctttgatccagcaggaggaggagatcctatattatatcagcatttattt
>BK1SB1_4_93
tttatcatctatagaattccattcaggaggttcagtagatttagcaatctttagtttacatttagcaggtatttcttctattttaggggcaatgaattttattactacaattttaaatatgagagctccaggtatgacaatgcatagactaccattatttgtatgagcagtattaataacagcagttttattattattatcattaccagtattagcaggaggaattacaatgttattaacagatagaaactttaatacttcattctttgatccagcaggaggaggagatcctatattatatcaacatttattt
>BK1SB1_4_271
actttcatcaattgaataccactcaggaggttctgtagatttagctatatttagcttacatcttgcaggtatttcttctattttaggtgcaatgaatttcattactactattttaaatatgcgagctccaggtatgacaatgcataagctacctttatttgtatgagctgtatttattactgcgattcttttaatattatctttacctgtttttgcaggagctattactatgctattaacagatagaaattttaatacaagtttctatgatcctgcaggaggaggtgaccctatactatatcagcacttattc
>BK1SB1_4_317
tttatcaggaattgaaagtcattcaggaggttctgttgatttagctatttttagtctacatttagcaggtgcttcatctttattaggtgctatgaattttattactactgtaataaatatgagagctcctggtataaaaatgcatagaatacctttatttgtttgagcattatttattactgcaattttattattattatctttacctgttttagcaggagcaattactatgttattaactgatagaaattttaatactacattttttgatccagcaggaggtggagatccaatattatatcaacatttattt
>BK1SB1_4_457
tttatcatctatagaattccattcaggaggttcagtagatttagcaatctttagtttacatttagcaggtatttcttctattttaggggcaatgaattttattactacaattttaaatatgagagctccaggtatgacaatgcatagactaccattatttgtatgagcagtattaataacagcagttttattattattatcattaccagtattagcaggaggaattacaatgttattaacagatagaaactttaatacttcactctttgatccagcaggaggaggagatcctatattatatcaacatttattt
>BK1SB1_4_463
ttatcatctatagaattccattcaggaggttcagtagatttagcaatctttagtttacatttagcaggtatttcttctattttaggggcaatgaattttattactacaattttaaatatgagagctccaggtatgacaatgcatagactaccattatttgtatgagcagtattaataacagcagttttattattattatcattaccagtattagcaggaggaattacaatgttattaacagatagaaactttaatacttcattctttgatccagcaggaggaggagatcctatattatatcaacatttattt
>BK1SB1_4_616
tttatcatctatagaattccattcaggaggttcagtagatttagcaatctttagtttacatttagcaggtatttcttctattttaggggcaatgaattttattactacaattttaaatatgagagctccaggtatgacaatgcatagactaccattatttgtatgagcagtattaataacagcagttttattattattatcattaccagtattagcaggaggaattacaatgttattaacagatagaaactttaatacttcattctttgatccagcaggaggaggagatcctatattctatcaacatttattt
>BK1SB1_4_642
tttatcatctatagaattccattcaggaggttcagtagatttagcaatctttagtttacatttagcaggtatttcttctattttaggggcaatgaattttattactacaattttaaatatgagagctccaggtatgacaatgcatagactaccattatttgtatgagcagtattaataacagcagttttattattattatcattaccagtattagcaggaggaattacaatgttattaacagatagaaactttaatacttcattctttgatccagcaggaggaggagatcctatattatatcaacatttgttt
>BK1SB1_4_835
tttatcatctatagaattccattcaggaggttcagtagatttagcaatctttagtttacatttagcaggtatttcttctattttaggggcaatgaattttattactacaattttaaatatgagagctccaggtatgacaatgcatagactaccattatttgtatgagcagtattaataacagcagttttattattattatcattaccagtattagcaggaggaattacaatgttattaacagatagaaactttaatacttcattctttgatccagcaggaggaggagatcctatattatatcaacatttatt
>BK1SB1_4_1134
tttagcaagtattggttttcattcaggtggttcagttgatttagcaatttttagtttacacttagctggtatatcatctattttaggtacagtaaactttattactacagtattcaacatgagagctcctggaatgactatgcatagattacctttatttgtatgagctgttttaattactgcatttttattaattttatctttacctgtatttgccggagctattacaatgttattaacagatagaaactttaatacaagcttttatgacccagctggtggaggtgatcctatcttatatcaacatttattc
>BK1SB1_4_1184
tttatcatctatagaattccattcaggaggttcagtagatttagcaatctttagtttacatttagcaggtatttcttctattttaggggcaatgaattttattactacaattttaaatatgagagctccaggtatgacaatgcatagactaccattatttgtatgagcagtattaataacagcagttttattattattatcattaccagtattagcaggaggaattacaatgttattaacagatagaaactttaatacttcattctttgatccagcaggaggaggagatcctatattatatcaacatctattt
>BK1SB1_4_1286
attagcaggtattcaaagtcattcaggaggctctgttgatttagcaatttttagcttacacttagctggtgcttcttctcttttaggtgcaattaattttattacaacagtaataaatatgagagctcctggtattaaaatgcatagaattcctttatttgtttgagctgtttttattaccgcttttttattattattatcattacctgttttagcagcagctattacaatgttattaacagatagaaattttaataccactttttttgatccagcaggtggaggagatccaattttatatcaacatttattt
>BK1SB1_4_1646
tttatcatctatagaattccattcaggaggttcagtagatttagcaatctttagtttacatttagcaggtatttcttctattttaggggcaatgaattttattactacaattttaaatatgagagctccaggtatgacaatgcatagactaccattatttgtatgagcagtattaataacagcagctttattattattatcattaccagtattagcaggaggaattacaatgttattaacagatagaaactttaatacttcattctttgatccagcaggaggaggagatcctatattatatcaacatttattt
>BK1SB1_4_1744
tttatcatctatagaattccattcaggaggttcagtagatttagcaatctttagtttacatttagcaggtatttcttctattttaggggcaatgaattttattactacaattttaaatatgagagctccaggtatgacaatgcatagactaccattatttgtatgagcagtattaataacagcagttttattattattatcattaccagtattagcgggaggaattacaatgttattaacagatagaaactttaatacttcattctttgatccagcaggaggaggagatcctatattatatcaacatttattt
>BK1SB1_4_1775
tttatcatctatagaattccattcaggaggttcagtagatttagcaatctttagcttacatttagcaggtatttcttctattttaggggcaatgaattttattactacaattttaaatatgagagctccaggtatgacaatgcatagactaccattatttgtatgagcagtattaataacagcagttttattattattatcattaccagtattagcaggaggaattacaatgttattaacagatagaaactttaatacttcattctttgatccagcaggaggaggagatcctatattatatcaacatttattt
>BK1SB1_4_1792
tttatcatctatagaattccattcaggaggttcagtagatttagcaatctttagtttacatttagcaggtatttcttctattttaggggcaatgaattttattactacaattttaaatatgagagctccaggtatgacaatgcatagactaccattatttgtatgagcagtattaataacagcagttttattattattatcattaccagtattagcaggaggaattacaatgttattaacagatagaaactttaatacctcattctttgatccagcaggaggaggagatcctatattatatcaacatttattt
>BK1SB1_4_1814
tttatcatctatagaattccattcaggaggttcagtagatttagcaatctttagtttacatttagcaggtatttcttctattttaggggcaatgaattttattactacaattttaaatatgagagctccaggtatgacaatgcatagactaccattatttgtatgagcagtattaataacagcagttttattattattatcattaccagtattagcaggaggaattacaatgttattaacagatagaaactttgatacttcattctttgatccagcaggaggaggagatcctatattatatcaacatttattt
>BK1SB1_4_1929
tttatcatctatagaattccattcaggaggttcagtagatttagcaatctttagtttacatttagcaggtatttcttctattttaggggcaatgaattttattactacaattttaaatatgagagctccaggtatgacaatgcatagactaccattatttgtatgagcagtattaataacagcagttttattattattatcattaccagtattagcaggaggaattacaatgttattaacagatagaaactttaatacttcattctttgatccagcagggggaggagatcctatattatatcaacatttattt
>BK1SB1_4_1983
tttatcatctatagaattccattcaggaggttcagtagatttagcaatctttagtttacatttagcaggtatttcttctattttaggggcaatgaattttattactacaattttaaatatgagagctccaggtatgacaatgcatagactaccattatttgtatgagcagtattaataacggcagttttattattattatcattaccagtattagcaggaggaattacaatgttattaacagatagaaactttaatacttcattctttgatccagcaggaggaggagatcctatattatatcaacatttattt
>BK1SB1_4_2261
tttatcatctatagaattccattcaggaggttcagtagatttagcaatctttagtttacatttagcaggtatttcttctattttaggggcaatgaattttattactacaatttcaaatatgagagctccaggtatgacaatgcatagactaccattatttgtatgagcagtattaataacagcagttttattattattatcattaccagtattagcaggaggaattacaatgttattaacagatagaaactttaatacttcattctttgatccagcaggaggaggagatcctatattatatcaacatttattt
>BK1SB1_4_2589
tatcatctatagaattccattcaggaggttcagtagatttagcaatctttagtttacatttagcaggtatttcttctattttaggggcaatgaattttattactacaattttaaatatgagagctccaggtatgacaatgcatagactaccattatttgtatgagcagtattaataacagcagttttattattattatcattaccagtattagcaggaggaattacaatgttattaacagatagaaactttaatacttcattctttgatccagcaggaggaggagatcctatattatatcaacatttattt
>BK1SB1_4_2627
actttcatcaattgaataccactcaggaggttctgtagatttagctatatttagcttacatcttgcaggtatttcttctattttaggtgcaatgaatttcattactactattttaaatatgcgagctccaggtatgacaatgcataagctacctttatttgtatgagctgtatttattactgctattcttttaatattatctttacctgtttttgcaggagctattactatgctattaacagatagaaattttaatacaagtttctatgatcctgcaggaggaggtgaccctatactatatcagcacttattc
>BK1SB1_4_3023
cactttcatcaattgaataccactcaggaggttctgtagatttagctatatttagcttacatcttgcaggtatttcttctattttaggtgcaatgaatttcattactactattttaaatatgcgagctccaggtatgacaatgcataagctacctttatttgtatgagctgtatttattactgcgattcttttaatattatctttacctgtttttgcaggagctattactatgctattaacagatagaaattttaatacaagtttctatgatcctgcaggaggaggtgaccctatactatatcagcacttattc
>BK1SB1_4_3257
actttcatcaattgaataccactcaggaggttctgtagatttagctatatttagcttacatcttgcaggtatttcttctattttaggtgcaatgaatttcattactactattttaaatatgcgagctccaggtatgacaatgcataagctacctttatttgtatgagctgtatttattactgcgattcttttaatattatccttacctgtttttgcaggagctattactatgctattaacagatagaaattttaatacaagtttctatgatcctgcaggaggaggtgaccctatactatatcagcacttattc
>BK1SB1_4_3467
tttatcatctatagaattccattcaggaggttcagtagatttagcaatctttagtttacatttagcaggtatttcttctattttaggggcaatgaattttattactacaattttaaatatgagagctccaggtatgacaatgcatagactaccattatttgtatgagcagtattaataacagcagttttattattattatcattaccagtattagcaggaggaatcacaatgttattaacagatagaaactttaatacttcattctttgatccagcaggaggaggagatcctatattatatcaacatttattt
>BK1SB1_5_79
tttatcatctatagaattccattcaggaggttcagtagatttagcaatctttagtttacatttagcaggtatttcttctattttaggggcaatgaattttattactacaattttaaatatgagagctccaggtatgacaatgcatagactaccattatttgtatgagcagtattaataacagcagttttattattattatcattaccagtattagcaggaggaattacaatgttattaacagatagaaactttaatacttcattctttgatccagcaggaggaggagatcctatattatatcaacatttattt
>BK1SB1_5_218
actttcatcaattgaataccactcaggaggttctgtagatttagctatatttagcttacatcttgcaggtatttcttctattttaggtgcaatgaatttcattactactattttaaatatgcgagctccaggtatgacaatgcataagctacctttatttgtatgagctgtatttattactgcgattcttttaatattatctttacctgtttttgcaggagctattactatgctattaacagatagaaattttaatacaagtttctatgatcctgcaggaggaggtgaccctatactatatcagcacttattc
>BK1SB1_5_341
ttatcatctatagaattccattcaggaggttcagtagatttagcaatctttagtttacatttagcaggtatttcttctattttaggggcaatgaattttattactacaattttaaatatgagagctccaggtatgacaatgcatagactaccattatttgtatgagcagtattaataacagcagttttattattattatcattaccagtattagcaggaggaattacaatgttattaacagatagaaactttaatacttcattctttgatccagcaggaggaggagatcctatattatatcaacatttattt
>BK1SB1_5_428
tttatcatctatagaattccattcaggaggttcagtagatttagcaatctttagtttacatttagcaggtatttcttctattttaggggcaatgaattttattactacaattttaaatatgagagctccaggtatgacaatgcatagactaccattatttgtatgagcagtattaataacagcagttttattattattatcattaccagtattagcaggaggaattacaatgttattaacagatagaaactttaatacttcattctttgatccagcaggaggaggagatcctatattatatcaacatttactt
>BK1SB1_5_688
tttatcatctatagaattccattcaggaggttcagtagatttagcaatctttagtttacatttagcaggtatttcttctactttaggggcaatgaattttattactacaattttaaatatgagagctccaggtatgacaatgcatagactaccattatttgtatgagcagtattaataacagcagttttattattattatcattaccagtattagcaggaggaattacaatgttattaacagatagaaactttaatacttcattctttgatccagcaggaggaggagatcctatattatatcaacatttattt
>BK1SB1_5_691
ctttcatcaattgaataccactcaggaggttctgtagatttagctatatttagcttacatcttgcaggtatttcttctattttaggtgcaatgaatttcattactactattttaaatatgcgagctccaggtatgacaatgcataagctacctttatttgtatgagctgtatttattactgcgattcttttaatattatctttacctgtttttgcaggagctattactatgctattaacagatagaaattttaatacaagtttctatgatcctgcaggaggaggtgaccctatactatatcagcacttattc
>BK1SB1_5_804
tttatcatctatagaattccattcaggaggttcagtagatttagcaatctttagtttacatttagcaggtatttcttctattttaggggcaatgaattttattactacaattttaaatatgagagctccaggtatgacaatgcatagactaccattatttgtatgagcagtattaataacagcagttttattattattatcattaccagtattagcaggaggaattacaatgttattaacagatagaaactttaatacttcattctttgatccagcaggaggaggagatcctatattctatcaacacttattt
>BK1SB1_5_879
tttatcatctatagaattccattcaggaggttcagtaggtttagcaatctttagtttacatttagcaggtatttcttctattttaggggcaatgaattttattactacaattttaaatatgagagctccaggtatgacaatgcatagactaccattatttgtatgagcagtattaataacagcagttttattattattatcattaccagtattagcaggaggaattacaatgttattaacagatagaaactttaatacttcattctttgatccagcaggaggaggagatcctatattatatcaacatttattt
>BK1SB1_5_1051
tttatcatctatagaattccattcaggaggttcagtagatttagcaatctttagtttacatttagcaggtatttcttctattttaggggcaatgaattttattactacaattttaaatatgagagctccaggtatgacaatgcatagactaccattatttgtatgagcagtattaataacagcagttttattattattatcattaccagtattagcaggaggaattacaatgttattaacagatagaaactttaatacttcattctttgatccagcagggggaggagatcctatattatatcaacatttattt
>BK1SB1_5_1135
tttatcatctatagaattccattcgggaggttcagtagatttagcaatctttagtttacatttagcaggtatttcttctattttaggggcaatgaattttattactacaattttaaatatgagagctccaggtatgacaatgcatagactaccattatttgtatgagcagtattaataacagcagttttattattattatcattaccagtattagcaggaggaattacaatgttattaacagatagaaactttaatacttcattctttgatccagcaggaggaggagatcctatattatatcaacatttattt
>BK1SB1_5_1187
tttatcatctatagaattccattcaggaggttcagtagatttagcaatctttagtttacatttagcaggtatttcttctattttaggggcaatgaattttattactacaattttaaatatgagagctccaggtatgacaatgcatagactaccattatttgtatgagcagtattaataacagcagttttattattattatcattaccggtattagcaggaggaattacaatgttattaacagatagaaactttaatacttcattctttgatccagcaggaggaggagatcctatattatatcaacatttattt
>BK1SB1_5_1227
tttatcatctatagaattccattcaggaggttcagtagatttagcaatctttagtttacgtttagcaggtatttcttctattttaggggcaatgaattttattactacaattttaaatatgagagctccaggtatgacaatgcatagactaccattatttgtatgagcagtattaataacagcagttttattattattatcattaccagtattagcaggaggaattacaatgttattaacagatagaaactttaatacttcattctttgatccagcaggaggaggagatcctatattatatcaacatttattt
>BK1SB1_5_1266
tttatcatctatagaattccattcaggaggttcagtagatttagcaatctttagtttacatttagcaggtatttcttctattttaggggcaatgaattttattactacaattttaaatatgagagctccaggtatgacaatgcatagactaccattatttgtatgagcagtattaataacagcagttttattattattatcattaccagtattagcaggaggaattacaatgttattaacagatagaaactttaatacttcattccttgatccagcaggaggaggagatcctatattatatcaacatttattt
>BK1SB1_5_1743
tttatcatctatagaattccattcaggaggttcagtagatttagcaatctttagtttacatttagcaggtatttcttctattttaggggcaatgaattttattactacaattttaaatatgagagctccaggtatgacaatgcatagactaccattatttgtatgagcagtattaataacagcagttttattattattatcattaccagtattagcaggaggaatcacaatgttattaacagatagaaactttaatacttcattctttgatccagcaggaggaggagatcctatattatatcaacatttattt
>BK1SB1_5_1791
tttatcatctatagaattccattcagaaggttcagtagatttagcaatctttagtttacatttagcaggtatttcttctattttaggggcaatgaattttattactacaattttaaatatgagagctccaggtatgacaatgcatagactaccattatttgtatgagcagtattaataacagcagttttattattattatcattaccagtattagcaggaggaattacaatgttattaacagatagaaactttaatacttcattctttgatccagcaggaggaggagatcctatattatatcaacatttattt
>BK1SC1_1_83
tttatcatctatagaattccattcaggaggttcagtagatttagcaatctttagtttacatttagcaggtatttcttctattttaggggcaatgaattttattactacaattttaaatatgagagctccaggtatgacaatgcatagactaccattatttgtatgagcagtattaataacagcagttttattattattatcattaccagtattagcaggaggaattacaatgttattaacagatagaaactttaatacttcattctttgatccagcaggaggaggagatcctatattatatcaacatttattt
>BK1SC1_1_213
actttcatcaattgaataccactcaggaggttctgtagatttagctatatttagcttacatcttgcaggtatttcttctattttaggtgcaatgaatttcattactactattttaaatatgcgagctccaggtatgacaatgcataagctacctttatttgtatgagctgtatttattactgcgattcttttaatattatctttacctgtttttgcaggagctattactatgctattaacagatagaaattttaatacaagtttctatgatcctgcaggaggaggtgaccctatactatatcagcacttattc
>BK1SC1_1_724
tttcatcaattgaataccactcaggaggttctgtagatttagctatatttagcttacatcttgcaggtatttcttctattttaggtgcaatgaatttcattactactattttaaatatgcgagctccaggtatgacaatgcataagctacctttatttgtatgagctgtatttattactgcgattcttttaatattatctttacctgtttttgcaggagctattactatgctattaacagatagaaattttaatacaagtttctatgatcctgcaggaggaggtgaccctatactatatcagcacttattc
>BK1SC1_1_1006
tttatcatctatagaattccattcaggaggttcagtagatttagcaatctttagtttacatttagcaggtatttcttctattttaggggcaatgaattttattactacaattttaaatatgagagctccaggtatgacaatgcatagactaccattatttgtatgagcagtattaataacagcagttttattattattatcattaccagtattagcaggaggaattacaatgttattaacagatagaaactttaatacttcattctttgatccagcaggaggaggagatcctatattctatcaacatttcttt
>BK1SC1_1_1262
tttatcatctatagaattccattcaggaggttcagtagatttagcaatctttagtttacatttagcaggtatttcttctattttaggggcaatgaattttattactacaattttaaatataagagctccaggtatgacaatgcatagactaccattatttgtatgagcagtattaataacagcagttttattattattatcattaccagtattagcaggaggaattacaatgttattaacagatagaaactttaatacttcattctttgatccagcaggaggaggagatcctatattatatcaacatttattt
>BK1SC1_1_1407
tttatcatctatagaattccattcaggaggttcagtagatttagcaatctttagtttatatttagcaggtatttcttctattttaggggcaatgaattttattactacaattttaaatatgagagctccaggtatgacaatgcatagactaccattatttgtatgagcagtattaataacagcagttttattattattatcattaccagtattagcaggaggaattacaatgttattaacagatagaaactttaatacttcattctttgatccagcaggaggaggagatcctatattatatcaacatttattt
>BK1SC1_1_1420
tttatcatctatagaattccattcaggaggttcagtagatttagcaatctttagtttacatttagcaggtatttcttctaatttaggggcaatgaattttattactacaattttaaatatgagagctccaggtatgacaatgcatagactaccattatttgtatgagcagtattaataacagcagttttattattattatcattaccagtattagcaggaggaattacaatgttattaacagatagaaactttaatacttcattctttgatccagcaggaggaggagatcctatattatatcaacatttattt
>BK1SC1_2_81
tttatcatctatagaattccattcaggaggttcagtagatttagcaatctttagtttacatttagcaggtatttcttctattttaggggcaatgaattttattactacaattttaaatatgagagctccaggtatgacaatgcatagactaccattatttgtatgagcagtattaataacagcagttttattattattatcattaccagtattagcaggaggaattacaatgttattaacagatagaaactttaatacttcattctttgatccagcaggaggaggagatcctatattatatcaacatttattt
>BK1SC1_2_213
actttcatcaattgaataccactcaggaggttctgtagatttagctatatttagcttacatcttgcaggtatttcttctattttaggtgcaatgaatttcattactactattttaaatatgcgagctccaggtatgacaatgcataagctacctttatttgtatgagctgtatttattactgcgattcttttaatattatctttacctgtttttgcaggagctattactatgctattaacagatagaaattttaatacaagtttctatgatcctgcaggaggaggtgaccctatactatatcagcacttattc
>BK1SC1_2_400
tttatcatctatagaattccattcaggaggttcagtagatttagcaatctttagtttacatttagcaggtatttcttctattttaggggcaatgaattttattactacaattttaaatatgagagctccaggtatgacaatgcatagactaccattatttgtatgagcagtattaataacagcagttttattattattatcattaccagtattagcaggaggaattacaatgttattaacagatagaaactttaatacttcattctttgatccagcaggaggaggagatcctatattatatcaacacttattt
>BK1SC1_2_612
tttatcatctatagaattccattcaggaggttcagtagatttagcaatctttagtttacatttagcaggtatttcttctattttaggggcaatgaattttattactacaattttaaatatgagagctccaggtatgacagtgcatagactaccattatttgtatgagcagtattaataacagcagttttattattattatcattaccagtattagcaggaggaattacaatgttattaacagatagaaactttaatacttcattctttgatccagcaggaggaggagatcctatattatatcaacatttattt
>BK1SC1_2_705
tttagcaagtattggttttcattcaggtggttcagttgatttagcaatttttagtttacacttagctggtatatcatctattttaggtacagtaaactttattactacagtattcaacatgagagctcctggaatgactatgcatagattacctttatttgtatgagctgttttaattactgcatttttattaattttatctttacctgtatttgccggagctattacaatgttattaacagatagaaactttaatacaagcttttatgacccagctggtggaggtgatcctatcttatatcaacatttattc
>BK1SC1_2_1769
tttatcatctatagaattccattcaggaggttcagtagatttagcaatctttagtttacatttagcaggtatttcttctattttaggggcaatgaattttattactacaattttaaatatgagagctccaggtatgacaatgcatagactaccattatttgtatgagcagtattaataacagcagttttattattattatcattaccagtattagcaggaggaattacaatgttattaacagatagaaactttaatacttcattctttgatctagcaggaggaggagatcctatattatatcaacatttattt
>BK1SC1_3_85
tttatcatctatagaattccattcaggaggttcagtagatttagcaatctttagtttacatttagcaggtatttcttctattttaggggcaatgaattttattactacaattttaaatatgagagctccaggtatgacaatgcatagactaccattatttgtatgagcagtattaataacagcagttttattattattatcattaccagtattagcaggaggaattacaatgttattaacagatagaaactttaatacttcattctttgatccagcaggaggaggagatcctatattatatcaacatttattt
>BK1SC1_3_268
actttcatcaattgaataccactcaggaggttctgtagatttagctatatttagcttacatcttgcaggtatttcttctattttaggtgcaatgaatttcattactactattttaaatatgcgagctccaggtatgacaatgcataagctacctttatttgtatgagctgtatttattactgcgattcttttaatattatctttacctgtttttgcaggagctattactatgctattaacagatagaaattttaatacaagtttctatgatcctgcaggaggaggtgaccctatactatatcagcacttattc
>BK1SC1_3_339
tttatcatctatagaattccattcaggaggttcagtagatttagcaatctttagtttacatttagcaggtatttcttctattttaggggcaatgaattttattactacaattttaaatatgagagctccaggtatgacaatgcatagactaccattatttgtatgagcagtattaataacagcagttttattattattatcattaccagtattagcaggaggaattacaatgttattaacagatagaaactttaatacttcattctttgatccagcaggaggaggagatcctatattatatcaacatttattc
>BK1SC1_3_585
tttatcatctatagaattccattcaggaggttcagtagatttagcaatctttagtttacatttagcaggtatttcttctattttaggggcaatgaattttattactacaattttaaatatgagagctccaggtatgacaatgcatagactaccattatttgtatgagcagtattaataacagcagttttattattattatcattaccagtattagcaggaggaattacaatgttattaacagatagaaactttaatacttcattctttgatccagcaggaggaggagatcctatattatatcaacatttactt
>BK1SC1_3_838
tttatcatctatagaattccattcaggaggttcagtagatttagcaatctttagtttacatttagcaggtatttcttctattttaggggcaatgaattttattactacaattttaaatatgagagctccaggtatgacaatgcatagactaccattatttgtatgagcagtattaataacagcagttttattattattatcattaccagtattagcaggaggaattacaatgttattaacagatagaaactttaatacttcattctttgatccagcaggaggaggagatcctatattatatcaacatttatt
>BK1SC1_3_880
tttatcatctattgaattccattcaggaggttcagtagatttagcaatctttagtttacatttagcaggtatttcttctattttaggggcaatgaattttattactacaattttaaatatgagagctccaggtatgacaatgcatagactaccattatttgtatgagcagtattaataacagcagttttattattattatcattaccagtattagcaggaggaattacaatgttattaacagatagaaactttaatacttcattctttgatccagcaggaggaggagatcctatattatatcaacatttattt
>BK1SC1_3_1153
tttagcaagtattggttttcattcaggtggttcagttgatttagcaatttttagtttacacttagctggtatatcatctattttaggtacagtaaactttattactacagtattcaacatgagagctcctggaatgactatgcatagattacctttatttgtatgagctgttttaattactgcatttttattaattttatctttacctgtatttgccggagctattacaatgttattaacagatagaaactttaatacaagcttttatgacccagctggtggaggtgatcctatcttatatcaacatttattc
>BK1SC1_3_1859
ctttatcatctatagaattccattcaggaggttcagtagatttagcaatctttagtttacatttagcaggtatttcttctattttaggggcaatgaattttattactacaattttaaatatgagagctccaggtatgacaatgcatagactaccattatttgtatgagcagtattaataacagcagttttattattattatcattaccagtattagcaggaggaattacaatgttattaacagatagaaactttaatacttcattctttgatccagcaggaggaggagatcctatattatatcaacatttattt
>BK1SC1_3_2134
tttatcatctatagaattccattcgggaggttcagtagatttagcaatctttagtttacatttagcaggtatttcttctattttaggggcaatgaattttattactacaattttaaatatgagagctccaggtatgacaatgcatagactaccattatttgtatgagcagtattaataacagcagttttattattattatcattaccagtattagcaggaggaattacaatgttattaacagatagaaactttaatacttcattctttgatccagcaggaggaggagatcctatattatatcaacatttattt
>BK1SC1_3_2380
tttatcatctatagaattccattcaggaggttcagtagatttagcaatctttagtttacgtttagcaggtatttcttctattttaggggcaatgaattttattactacaattttaaatatgagagctccaggtatgacaatgcatagactaccattatttgtatgagcagtattaataacagcagttttattattattatcattaccagtattagcaggaggaattacaatgttattaacagatagaaactttaatacttcattctttgatccagcaggaggaggagatcctatattatatcaacatttattt
>BK1SC1_3_2465
tttatcatctatagaattccattcaggaggttcagtagatttagcaatctttagtttacatttagcaggtatttcttctattttaggggcaatgaattttattactacaattttaaatatgagagctccaggtatgacaatgcatagactaccattatttgtatgagcagtattaataacagcagttttattattattatcattaccagtattagcaggaggaattacaatgttattaacagatagaaactttaatacttcattccttgatccagcaggaggaggagatcctatattatatcaacatttattt
>BK1SC1_3_2554
tttatcatctatagaattccattcaggaggttcagtagatttagcaatctttagtttacatttagcaggtatttcttctattttaggggcaatgaattttattactacaattttaaatatgagagctccaggtatgacaatgcatagactaccattatttgtatgagcagtattaataacagcagttttattattattatcattaccagtattagcaggaggaattacaatgttattaacagatagaaactttaatacttcattctttgatccagcaggaggaggagaccctatattatatcaacatttattt
>BK1SC1_3_2840
tttaccatctatagaattccattcaggaggttcagtagatttagcaatctttagtttacatttagcaggtatttcttctattttaggggcaatgaattttattactacaattttaaatatgagagctccaggtatgacaatgcatagactaccattatttgtatgagcagtattaataacagcagttttattattattatcattaccagtattagcaggaggaattacaatgttattaacagatagaaactttaatacttcattctttgatccagcaggaggaggagatcctatattatatcaacatttattt
>BK1SC1_3_2965
tttatcatctatagaattccattcaggaggttcagtagatttagcaatctttagtttacatttagcaggtatttcttctattttaggggcaatgaattttattactacaattttaaatatgagagctccaggtatgacaatgcatagactaccattatttgtatgagcagtattaataacagcagttttattattattatcattaccagtattagcaggaggaattacaacgttattaacagatagaaactttaatacttcattctttgatccagcaggaggaggagatcctatattatatcaacatttattt
>BK1SC1_4_77
tttatcatctatagaattccattcaggaggttcagtagatttagcaatctttagtttacatttagcaggtatttcttctattttaggggcaatgaattttattactacaattttaaatatgagagctccaggtatgacaatgcatagactaccattatttgtatgagcagtattaataacagcagttttattattattatcattaccagtattagcaggaggaattacaatgttattaacagatagaaactttaatacttcattctttgatccagcaggaggaggagatcctatattatatcaacatttattt
>BK1SC1_4_209
actttcatcaattgaataccactcaggaggttctgtagatttagctatatttagcttacatcttgcaggtatttcttctattttaggtgcaatgaatttcattactactattttaaatatgcgagctccaggtatgacaatgcataagctacctttatttgtatgagctgtatttattactgcgattcttttaatattatctttacctgtttttgcaggagctattactatgctattaacagatagaaattttaatacaagtttctatgatcctgcaggaggaggtgaccctatactatatcagcacttattc
>BK1SC1_4_623
tttatcacctatagaattccattcaggaggttcagtagatttagcaatctttagtttacatttagcaggtatttcttctattttaggggcaatgaattttattactacaattttaaatatgagagctccaggtatgacaatgcatagactaccattatttgtatgagcagtattaataacagcagttttattattattatcattaccagtattagcaggaggaattacaatgttattaacagatagaaactttaatacttcattctttgatccagcaggaggaggagatcctatattatatcaacatttattt
>BK1SC1_4_912
tttatcatctatagaattccattcaggaggttcagtagatttagcaatctttagtttacatttagcaggtatttcttctattttaggggcaatgaattttattactacaattttaaatatgagagctccaggtatgacaatgcatagactaccattatttgtatgagcagtattaataacagcagttttattattattatcattaccggtattagcaggaggaattacaatgttattaacagatagaaactttaatacttcattctttgatccagcaggaggaggagatcctatattatatcaacatttattt
>BK1SC1_4_1068
tttatcatctatagaattccattcaggaggttcagtagatttagcaatctttagtttacatttagctggtatttcttctattttaggggcaatgaattttattactacaattttaaatatgagagctccaggtatgacaatgcatagactaccattatttgtatgagcagtattaataacagcagttttattattattatcattaccagtattagcaggaggaattacaatgttattaacagatagaaactttaatacttcattctttgatccagcaggaggaggagatcctatattatatcaacatttattt
>BK1SC1_4_1439
tttatcatctatagaattccattcaggaggttcagtagatttagcaatctttagtttacatttagcaggtatttcttctattttaggggcaatgaattttattactacaattttaaatatgagagctccaggtatgacaatgcatagactaccattatttgtatgagcagtattaataacagcagttttattattattatcattaccagtattagcaggaggaattacaatgttattaactgatagaaactttaatacttcattctttgatccagcaggaggaggagatcctatattatatcaacatttattt
>BK1SC1_5_77
tttatcatctatagaattccattcaggaggttcagtagatttagcaatctttagtttacatttagcaggtatttcttctattttaggggcaatgaattttattactacaattttaaatatgagagctccaggtatgacaatgcatagactaccattatttgtatgagcagtattaataacagcagttttattattattatcattaccagtattagcaggaggaattacaatgttattaacagatagaaactttaatacttcattctttgatccagcaggaggaggagatcctatattatatcaacatttattt
>BK1SC1_5_1022
tttatcatctatagaattccattcaggaggttcagtagatttagcaatctttagtttacatttagcaggtatttcttctattttaggggcaatgaattttattactacaattttaaatatgagagctccaggtatgacaatgcatagactaccattatttgtatgagcagtattaataacagcagttttattattattaacattaccagtattagcaggaggaattacaatgttattaacagatagaaactttaatacttcattctttgatccagcaggaggaggagatcctatattatatcaacatttattt
>BK2BA1_1_66
tttatcatctatagaattccattcaggaggttcagtagatttagcaatctttagtttacatttagcaggtatttcttctattttaggggcaatgaattttattactacaattttaaatatgagagctccaggtatgacaatgcatagactaccattatttgtatgagcagtattaataacagcagttttattattattatcattaccagtattagcaggaggaattacaatgttattaacagatagaaactttaatacttcattctttgatccagcaggaggaggagatcctatattatatcaacatttattt
>BK2BA1_1_150
actttcatcaattgaataccactcaggaggttctgtagatttagctatatttagcttacatcttgcaggtatttcttctattttaggtgcaatgaatttcattactactattttaaatatgcgagctccaggtatgacaatgcataagctacctttatttgtatgagctgtatttattactgcgattcttttaatattatctttacctgtttttgcaggagctattactatgctattaacagatagaaattttaatacaagtttctatgatcctgcaggaggaggtgaccctatactatatcagcacttattc
>BK2BA1_1_594
tttatcatctatagaattccattcaggaggttcagtagatttagcaatctttagtttacatttagcaggtatttcttctattttaggggcaatgaattttattactacaattttaaatatgagagctccaggtatgacaatgcatagactaccattatttgtatgagcagtattaataacagcagttttattattattatcattaccagtattagcaggaggaattacaatgttattaacagatagaaactttaatacttcattctttgatccagcaggaggaggagatcctatattatatcaacattaattt
>BK2BA1_2_85
tttatcatctatagaattccattcaggaggttcagtagatttagcaatctttagtttacatttagcaggtatttcttctattttaggggcaatgaattttattactacaattttaaatatgagagctccaggtatgacaatgcatagactaccattatttgtatgagcagtattaataacagcagttttattattattatcattaccagtattagcaggaggaattacaatgttattaacagatagaaactttaatacttcattctttgatccagcaggaggaggagatcctatattatatcaacatttattt
>BK2BA1_2_273
actttcatcaattgaataccactcaggaggttctgtagatttagctatatttagcttacatcttgcaggtatttcttctattttaggtgcaatgaatttcattactactattttaaatatgcgagctccaggtatgacaatgcataagctacctttatttgtatgagctgtatttattactgcgattcttttaatattatctttacctgtttttgcaggagctattactatgctattaacagatagaaattttaatacaagtttctatgatcctgcaggaggaggtgaccctatactatatcagcacttattc
>BK2BA1_2_588
tttatcatctatagaattccattcaggaggttcagtagatttagcaatctttagtttacatttagcaggtatttcttctattttaggggcaatgaattttattactacaattttaaatatgagagctccaggtatgacaatgcatagactaccattatttgtatgagcagtattaataacagcagttttattattattatcattaccagtattagcaggaggaattacaatgttattaacagatagaaactttaatacttcattctttgatccagcaggaggaggagatcctatattatatcaacacttattt
>BK2BA1_2_656
tttatcatctatagaattccattcaggaggttcagtagatttagcaatctttagtttacatttagcaggtatttcttctattttaggggcaatgaattttattactacaattttaaatatgagagctccaggtatgacaatgcatagactaccattatttgtatgagcagtattaataacagcagttttattattattatcattaccagtattagcaggaggaattacaatgttattaacagatagaaactttaatacttcattctttgatccagcaggaggaggagatcctatattatatcaacatttgttt
>BK2BA1_2_871
tttatcatctatagaattccattcaggaggttcagtagatttagcaatctttagtttacatttagcaggtatttcttctattttaggggcaatgaattttattactacaattttaaatatgagagctccaggtatgacaatgcatagactaccattatttgtatgagcagtattaataacagcagttttattattattatcattaccagtattagcaggaggaattacaatgttattaacagatagaaactttaatacttcattctttgatccagcaggaggaggagatcctatattatatcaacatttatt
>BK2BA1_2_913
tttatcatctatagaattccattcaggaggttcagtagatttagcaatctttagtttacatttagcaggtatttcttctattttaggggcaatgaattttattactacaattttaaatatgagagctccaggtatgacaatgcatagactaccattatttgtatgagcagtattaataacagcagttttattattattatcattaccagtattagcaggaggaattacaatgttattaacagatagaagctttaatacttcattctttgatccagcaggaggaggagatcctatattatatcaacatttattt
>BK2BA1_2_1763
tttatcatctatagaattccattcaggaggttcagtagatttagcaatctttagtttacatttagcaggtatttcctctattttaggggcaatgaattttattactacaattttaaatatgagagctccaggtatgacaatgcatagactaccattatttgtatgagcagtattaataacagcagttttattattattatcattaccagtattagcaggaggaattacaatgttattaacagatagaaactttaatacttcattctttgatccagcaggaggaggagatcctatattatatcaacatttattt
>BK2BA1_2_1988
ctttatcatctatagaattccattcaggaggttcagtagatttagcaatctttagtttacatttagcaggtatttcttctattttaggggcaatgaattttattactacaattttaaatatgagagctccaggtatgacaatgcatagactaccattatttgtatgagcagtattaataacagcagttttattattattatcattaccagtattagcaggaggaattacaatgttattaacagatagaaactttaatacttcattctttgatccagcaggaggaggagatcctatattatatcaacatttattt
>BK2BA1_2_2647
tttatcgtctatagaattccattcaggaggttcagtagatttagcaatctttagtttacatttagcaggtatttcttctattttaggggcaatgaattttattactacaattttaaatatgagagctccaggtatgacaatgcatagactaccattatttgtatgagcagtattaataacagcagttttattattattatcattaccagtattagcaggaggaattacaatgttattaacagatagaaactttaatacttcattctttgatccagcaggaggaggagatcctatattatatcaacatttattt
>BK2BA1_2_2760
tttatcatctacagaattccattcaggaggttcagtagatttagcaatctttagtttacatttagcaggtatttcttctattttaggggcaatgaattttattactacaattttaaatatgagagctccaggtatgacaatgcatagactaccattatttgtatgagcagtattaataacagcagttttattattattatcattaccagtattagcaggaggaattacaatgttattaacagatagaaactttaatacttcattctttgatccagcaggaggaggagatcctatattatatcaacatttattt
>BK2BA1_2_2991
tttatcatctatagaattccattcaggaggctcagtagatttagcaatctttagtttacatttagcaggtatttcttctattttaggggcaatgaattttattactacaattttaaatatgagagctccaggtatgacaatgcatagactaccattatttgtatgagcagtattaataacagcagttttattattattatcattaccagtattagcaggaggaattacaatgttattaacagatagaaactttaatacttcattctttgatccagcaggaggaggagatcctatattatatcaacatttattt
>BK2BA1_2_3180
tttatcatctatagaattccattcaggaggttcagtagatttagcaatctttagtttacatttagcgggtatttcttctattttaggggcaatgaattttattactacaattttaaatatgagagctccaggtatgacaatgcatagactaccattatttgtatgagcagtattaataacagcagttttattattattatcattaccagtattagcaggaggaattacaatgttattaacagatagaaactttaatacttcattctttgatccagcaggaggaggagatcctatattatatcaacatttattt
>BK2BA1_2_3875
tttatcatctatagaattccattcaggaggttcagtagatttagcaatctttagtttacatttagcaggtatttcttctattttaggggcaatgaattttattactacaattttaaatatgagagctccaggtatgacaatgcatagactaccattatttgtatgagcagtattaataacagcagttttattattattatcattaccagtattagcaggaggaattacaatgttattaacagatagaaactttaatacttcattctttgatccagcaggaggaggggatcctatattatatcaacatttattt
>BK2BA1_2_4046
tttatcatctatagaattccattcaggaggttcagtagatttagcaatctttagtttacatttagcaggtatttcttctattttaggggcaatgaattttattactacaattttaaatatgagagctccaggtatgacaatgcatagactaccattatttgtatgagcagtattaataacagcagttttattattattatcattaccagtattagcaggaggaattacaatgttattaacagatagaaactttaatacttcattttacgatcctgctggtggtggagatcctgtgttgtatcaacaccttttt
>BK2BA1_2_4389
gttaagttcaatcttagctcactcaggaccatcagtagatttagctatttttagtttacatttagcaggtatttcttctattttaggggcaatgaattttattactacaattttaaatatgagagctccaggtatgacaatgcatagactaccattatttgtatgagcagtattaataacagcagttttattattattatcattaccagtattagcaggaggaattacaatgttattaacagatagaaactttaatacttcattctttgatccagcaggaggaggagatcctatattatatcaacatttattt
>BK2BA1_3_81
tttatcatctatagaattccattcaggaggttcagtagatttagcaatctttagtttacatttagcaggtatttcttctattttaggggcaatgaattttattactacaattttaaatatgagagctccaggtatgacaatgcatagactaccattatttgtatgagcagtattaataacagcagttttattattattatcattaccagtattagcaggaggaattacaatgttattaacagatagaaactttaatacttcattctttgatccagcaggaggaggagatcctatattatatcaacatttattt
>BK2BA1_3_215
actttcatcaattgaataccactcaggaggttctgtagatttagctatatttagcttacatcttgcaggtatttcttctattttaggtgcaatgaatttcattactactattttaaatatgcgagctccaggtatgacaatgcataagctacctttatttgtatgagctgtatttattactgcgattcttttaatattatctttacctgtttttgcaggagctattactatgctattaacagatagaaattttaatacaagtttctatgatcctgcaggaggaggtgaccctatactatatcagcacttattc
>BK2BA1_3_427
tttatcatctatagaattccattcaggaggttcagtagatttagcaatctttagtttacatttagcaggtatttcttctattttagggtcaatgaattttattactacaattttaaatatgagagctccaggtatgacaatgcatagactaccattatttgtatgagcagtattaataacagcagttttattattattatcattaccagtattagcaggaggaattacaatgttattaacagatagaaactttaatacttcattctttgatccagcaggaggaggagatcctatattatatcaacatttattt
>BK2BA1_3_719
tttatcatctatagaattccattcaggaggttcagtagatttagcaatctttagtttacatttagcaggtatttcttctattttaggggcaatgaattttattactacaattttaaatatgagagctccaggtatgacaatgcatagactaccattatttgtatgagcagtattaataacagcagttttattattattatcattaccagtattagcaagaggaattacaatgttattaacagatagaaactttaatacttcattctttgatccagcaggaggaggagatcctatattatatcaacatttattt
>BK2BA1_3_1062
tttatcatctatagaattccattcaggaggttcagtagatttagcaatctttagtttacatttagcaggtatttcttctattttaggggcaatgaattttattactacaattttaaatatgagagctccaggtatgacaatgcatagactaccattatttgtatgagcagtattaataacagcagttttattattattatcattaccagtattagcaggaggaattacaatgttattaacagatagaaactttaatacttcattctttgatccagcagggggaggagatcctatattatatcaacatttattt
>BK2BA1_3_1082
tttatcatctatagaattccattcaggaggttcagtagatttagcaatctttagtttacatttagcaggtatttcttctattttaggggcaatgaattttattactacaattttaaatatgagagctccaggtatgacaatgcatagactaccattatttgtatgagcggtattaataacagcagttttattattattatcattaccagtattagcaggaggaattacaatgttattaacagatagaaactttaatacttcattctttgatccagcaggaggaggagatcctatattatatcaacatttattt
>BK2BA1_3_1338
tttatcatctatagaattccattcaggaggttcagtagatttagcaatctttagtttacatttagcaggtatttcttctattttaggggcaatgaattttattactacaattttaaatatgagagctccaggtatgacaatgcatagactaccattatttgtatgagcagtattaataacagcagttttattattattatcattaccagtattagcaggaggaattacaatgttattaacagatagaaactttaatacttcattctttgatccagcaggaggaggagaccctatattatatcaacatttattt
>BK2BA1_3_1526
tttatcatctatagaattccattcaggaggttcagtagatttagcaatctttagtgtacatttagcaggtatttcttctattttaggggcaatgaattttattactacaattttaaatatgagagctccaggtatgacaatgcatagactaccattatttgtatgagcagtattaataacagcagttttattattattatcattaccagtattagcaggaggaattacaatgttattaacagatagaaactttaatacttcattctttgatccagcaggaggaggagatcctatattatatcaacatttattt
>BK2BA1_3_1654
tttatcatctatagaattccattcaggaggttcagtagatttagcaatctttagtttacatttagcaggtatttcttctattttaggggcaatgaattttattactacaattttaaatatgagagctcctggtatgacaatgcatagactaccattatttgtatgagcagtattaataacagcagttttattattattatcattaccagtattagcaggaggaattacaatgttattaacagatagaaactttaatacttcattctttgatccagcaggaggaggagatcctatattatatcaacatttattt
>BK2BA1_3_1820
tttatcatctatagaattccattcaggaggttcagtagatttagcaatctttagtttacatttagcaggtatttcttctattttaggggcaatgaattttattactacaattttaaatatgagagctccaggtatgacaatgcatagactaccattatttgtatgagcagtattaataacagcagttttattattattatcattaccagtattagcaggaggaattactatgttattaacagatagaaactttaatacttcattctttgatccagcaggaggaggagatcctatattatatcaacatttattt
>BK2BA1_4_86
tttatcatctatagaattccattcaggaggttcagtagatttagcaatctttagtttacatttagcaggtatttcttctattttaggggcaatgaattttattactacaattttaaatatgagagctccaggtatgacaatgcatagactaccattatttgtatgagcagtattaataacagcagttttattattattatcattaccagtattagcaggaggaattacaatgttattaacagatagaaactttaatacttcattctttgatccagcaggaggaggagatcctatattatatcaacatttattt
>BK2BA1_4_288
actttcatcaattgaataccactcaggaggttctgtagatttagctatatttagcttacatcttgcaggtatttcttctattttaggtgcaatgaatttcattactactattttaaatatgcgagctccaggtatgacaatgcataagctacctttatttgtatgagctgtatttattactgcgattcttttaatattatctttacctgtttttgcaggagctattactatgctattaacagatagaaattttaatacaagtttctatgatcctgcaggaggaggtgaccctatactatatcagcacttattc
>BK2BA1_4_365
tttatcatctatagaattccattcaggaggttcagtagatttagcaatctttagtttacatttagcaggtatttcttctattttaggggcaatgaattttattactacaattttaaatatgagagctccaggtatgacaatgcatagactaccattatttgtatgagcagtattaataacagcagttttattattattatcattaccagtattagcaggaggaattacaatgttattaacagatagaaactttaatacttcattctttgatccagcaggaggaggagatcctatattatatcaacatttattc
>BK2BA1_4_498
ttatcatctatagaattccattcaggaggttcagtagatttagcaatctttagtttacatttagcaggtatttcttctattttaggggcaatgaattttattactacaattttaaatatgagagctccaggtatgacaatgcatagactaccattatttgtatgagcagtattaataacagcagttttattattattatcattaccagtattagcaggaggaattacaatgttattaacagatagaaactttaatacttcattctttgatccagcaggaggaggagatcctatattatatcaacatttattt
>BK2BA1_4_717
tttatcatctatagaattccattcaggaggttcagtagatttagcaatctttagtttacatttagcaggtatttcttctattttaggggcaatgaattttattactacaattttaaatatgagagctccaggtatgacaatgcatagactaccattatttgtatgagcagtattaataacagcagttttattattattatcattaccagtattagcaggaggaattacaatgttattaacagatagaaactttaatacttcattctttgatccagcaggaggaggagatcctatattatatcaacatttgttt
>BK2BA1_4_1032
tttatcatctatagaattccattcaggaggttcagtagatttagcaatctttagtttacatttagcaggtatttcttctattttaggggcaatgaattttattactacaattttaaatatgagagctccaggtatgacaatgcatagactaccattatttgtatgagcagtattaataacagcagttttattattattatcattaccagtattagcaggaggaattacaatgttattaacagatagaaactttaatacttcattctttgatccagcaggaggaggagatcctatattatatcaacatttatt
>BK2BA1_4_1447
tttatcatctatagaattccattcaggaggttcagtagatttagcaatctttagtttacatttagcaggtatttcttctactttaggggcaatgaattttattactacaattttaaatatgagagctccaggtatgacaatgcatagactaccattatttgtatgagcagtattaataacagcagttttattattattatcattaccagtattagcaggaggaattacaatgttattaacagatagaaactttaatacttcattctttgatccagcaggaggaggagatcctatattatatcaacatttattt
>BK2BA1_4_1466
ctttcatcaattgaataccactcaggaggttctgtagatttagctatatttagcttacatcttgcaggtatttcttctattttaggtgcaatgaatttcattactactattttaaatatgcgagctccaggtatgacaatgcataagctacctttatttgtatgagctgtatttattactgcgattcttttaatattatctttacctgtttttgcaggagctattactatgctattaacagatagaaattttaatacaagtttctatgatcctgcaggaggaggtgaccctatactatatcagcacttattc
>BK2BA1_4_1605
tttatcatctatagaattccattcaggaggttcagtagatttagcaatctttagtttacatttagcaggtatttcttctattttaggggcaatgaattttattactacaattttaaatatgagagctccaggtatgacaatgcatagactaccattatttgtatgagcagtattaataacagcagttttattattattatcattaccagtattagcaggaggaattacaatgttattaacagatagaaactttaatacttcattctttgatccagcaggaggaggagatcctatattatatcaacatctattt
>BK2BA1_4_2361
tttatcatctatagaattccattcaggaggttcagtagatttagcaatctttagtttacatttagcaggtatttcctctattttaggggcaatgaattttattactacaattttaaatatgagagctccaggtatgacaatgcatagactaccattatttgtatgagcagtattaataacagcagttttattattattatcattaccagtattagcaggaggaattacaatgttattaacagatagaaactttaatacttcattctttgatccagcaggaggaggagatcctatattatatcaacatttattt
>BK2BA1_4_2550
tttatcatctatagaattccattcaggaggttcagtagatttagcaatctttagtttacatttagcaggtatttcttctattttaggggcaatgaattttattactacaattttaaatatgagagctccgggtatgacaatgcatagactaccattatttgtatgagcagtattaataacagcagttttattattattatcattaccagtattagcaggaggaattacaatgttattaacagatagaaactttaatacttcattctttgatccagcaggaggaggagatcctatattatatcaacatttattt
>BK2BA1_4_2822
actttcatcgattgaataccactcaggaggttctgtagatttagctatatttagcttacatcttgcaggtatttcttctattttaggtgcaatgaatttcattactactattttaaatatgcgagctccaggtatgacaatgcataagctacctttatttgtatgagctgtatttattactgcgattcttttaatattatctttacctgtttttgcaggagctattactatgctattaacagatagaaattttaatacaagtttctatgatcctgcaggaggaggtgaccctatactatatcagcacttattc
>BK2BA1_4_2920
tttatcatctatagaattccattcaggaggttcagtagatttagcaatctttagtttacatttagcaggtatttcttctattttaggggcaatgaattttattactacaattttaaatatgagagctccaggtatgacaatgcatagactaccattatttgtatgagcagtattaataacagcagttttattattattatcattaccagtattagcaggaggaattacaatgttattaacagatagaaactttaatacttcattctttgatccagcaggaggaggagatcctatattatatcaacgtttattt
>BK2BA1_4_3095
tttatcatctatagaatcccattcaggaggttcagtagatttagcaatctttagtttacatttagcaggtatttcttctattttaggggcaatgaattttattactacaattttaaatatgagagctccaggtatgacaatgcatagactaccattatttgtatgagcagtattaataacagcagttttattattattatcattaccagtattagcaggaggaattacaatgttattaacagatagaaactttaatacttcattctttgatccagcaggaggaggagatcctatattatatcaacatttattt
>BK2BA1_4_3595
tttatcatctatagaattccattcaggaggttcagtagatttagcaatctttagtttacatttagcaggtatttcttctattttaggggcaatgaattttattactacaattttaaatatgagagctccaggtatgacaatgcgtagactaccattatttgtatgagcagtattaataacagcagttttattattattatcattaccagtattagcaggaggaattacaatgttattaacagatagaaactttaatacttcattctttgatccagcaggaggaggagatcctatattatatcaacatttattt
>BK2BA1_4_3666
tttatcatctatagaattccattcaggaggttcagtagatttagcaatctttagtttacatttagcaggtatttcttctattttaggggcaatgaattttattactacaattttaaatatgagagctccaggtatgacaatgcatagactaccattatttgtatgagcagtattaataacagcagttttattattattatcattaccagtattagcaggaggaattacaatgttattaacagatagaaactttaatacttcattctttgatccagcgggaggaggagatcctatattatatcaacatttattt
>BK2BA1_4_3729
tttatcatctatagaattccattcaggaggttcagtagatttagcaatctttagtttacgtttagcaggtatttcttctattttaggggcaatgaattttattactacaattttaaatatgagagctccaggtatgacaatgcatagactaccattatttgtatgagcagtattaataacagcagttttattattattatcattaccagtattagcaggaggaattacaatgttattaacagatagaaactttaatacttcattctttgatccagcaggaggaggagatcctatattatatcaacatttattt
>BK2BA1_4_3804
tttatcgtctatagaattccattcaggaggttcagtagatttagcaatctttagtttacatttagcaggtatttcttctattttaggggcaatgaattttattactacaattttaaatatgagagctccaggtatgacaatgcatagactaccattatttgtatgagcagtattaataacagcagttttattattattatcattaccagtattagcaggaggaattacaatgttattaacagatagaaactttaatacttcattctttgatccagcaggaggaggagatcctatattatatcaacatttattt
>BK2BA1_4_3899
tttatcatctatagaattccattcaggaggttcagtagatttagcaatctttagtttacatttagcaggtatttcttctattttaggggcaatgaattttattactacaattttaaatatgagagctccaggtatgacaatgcatagactaccattatttgtatgagcagtattaataacagcagttttattattattatcattaccagtattagcaggaggaattacaatgttattaacagatagaaactttaatacttcattccttgatccagcaggaggaggagatcctatattatatcaacatttattt
>BK2BA1_4_3979
tttatcatctacagaattccattcaggaggttcagtagatttagcaatctttagtttacatttagcaggtatttcttctattttaggggcaatgaattttattactacaattttaaatatgagagctccaggtatgacaatgcatagactaccattatttgtatgagcagtattaataacagcagttttattattattatcattaccagtattagcaggaggaattacaatgttattaacagatagaaactttaatacttcattctttgatccagcaggaggaggagatcctatattatatcaacatttattt
>BK2BA1_4_4067
tttatcatctatagaattccattcaggaggttcagtagatttagcaatctttagtttacatttagcaggtatttcttctattttaggggcaatgaattttattactacaattttaaatatgagagctccaggtatgacaatgcatagactaccattatttgtatgagcagtattaataacagcagttttattattattatcattaccagtattagcaggaggaattacaatgttattaacagatagaaactttaatacttcattctttgatccagcaggaggaggagaccctatattatatcaacatttattt
>BK2BA1_4_4580
tttatcatctatagaattccattcaggaggttcagtagatttagcaatctttagtttacatttagctggtatttcttctattttaggggcaatgaattttattactacaattttaaatatgagagctccaggtatgacaatgcatagactaccattatttgtatgagcagtattaataacagcagttttattattattatcattaccagtattagcaggaggaattacaatgttattaacagatagaaactttaatacttcattctttgatccagcaggaggaggagatcctatattatatcaacatttattt
>BK2BA1_4_4722
tttatcatctatagaattccattcaggaggttcagtagatttagcaatctttagtttacatttagcaggtatttcttctattttaggggcaatgaattttattactacaattttaaatatgagagctccaggtatgacaatgcatagactaccattatttgtatgagcagtattaataacagcagttttattattattatcattaccagtattagcaggaggaattacaatgttattaacagatagaaactttaatacttcattctttgatccagcaggaggaggagatcctatattatatcagcatttattt
>BK2BA1_4_4949
tttatcatctatagaattccattcaggaggttcagtagatttagcaatctttagtttacatttagcaggtatttcttctattttaggggcaatgaattttattactacaattttaaatatgagagctccaggtatgacaatgcatagactaccattatttgtatgagcagcattaataacagcagttttattattattatcattaccagtattagcaggaggaattacaatgttattaacagatagaaactttaatacttcattctttgatccagcaggaggaggagatcctatattatatcaacatttattt
>BK2BA1_4_5379
actctcatcaattgaataccactcaggaggttctgtagatttagctatatttagcttacatcttgcaggtatttcttctattttaggtgcaatgaatttcattactactattttaaatatgcgagctccaggtatgacaatgcataagctacctttatttgtatgagctgtatttattactgcgattcttttaatattatctttacctgtttttgcaggagctattactatgctattaacagatagaaattttaatacaagtttctatgatcctgcaggaggaggtgaccctatactatatcagcacttattc
>BK2BA1_4_5670
tttatcatctatagaattccattcaggaggttcagtagatttagcaatctttagtttacatttagcaggtatttcttctattttaggggcaatgaattttattactacaattttaaatatgagagctccaggcatgacaatgcatagactaccattatttgtatgagcagtattaataacagcagttttattattattatcattaccagtattagcaggaggaattacaatgttattaacagatagaaactttaatacttcattctttgatccagcaggaggaggagatcctatattatatcaacatttattt
>BK2BA1_4_6150
tttatcatctatagaattccattcaggaggttcagtagatttagcaatctttagtttacatttagcaggtatttcttctattttaggggcaatgaattttattactacaattttaaatatgagagctccaggtatgacaatgcatagactaccattatttgtatgagcagtattaataacagcagttttattattattatcattaccagtattagcaggaggaatcacaatgttattaacagatagaaactttaatacttcattctttgatccagcaggaggaggagatcctatattatatcaacatttattt
>BK2BA1_4_6281
tttatcatctatagaattccattcaggaggttcagtagatttagcaatctttagtttacatttagcaggtatttcttctattttaggggcaatgaattttattactacaattttaaatatgagagctccaggtatgacaatgcatagactaccattatttgtatgagcagtattaataacagcagttttattattattatcattaccagtattagcaggaggaattacaatgttattaacagatagaaactttaatacttcattttacgatcctgctggtggtggagatcctgtgttgtatcaacaccttttt
>BK2BA1_5_85
tttatcatctatagaattccattcaggaggttcagtagatttagcaatctttagtttacatttagcaggtatttcttctattttaggggcaatgaattttattactacaattttaaatatgagagctccaggtatgacaatgcatagactaccattatttgtatgagcagtattaataacagcagttttattattattatcattaccagtattagcaggaggaattacaatgttattaacagatagaaactttaatacttcattctttgatccagcaggaggaggagatcctatattatatcaacatttattt
>BK2BA1_5_222
actttcatcaattgaataccactcaggaggttctgtagatttagctatatttagcttacatcttgcaggtatttcttctattttaggtgcaatgaatttcattactactattttaaatatgcgagctccaggtatgacaatgcataagctacctttatttgtatgagctgtatttattactgcgattcttttaatattatctttacctgtttttgcaggagctattactatgctattaacagatagaaattttaatacaagtttctatgatcctgcaggaggaggtgaccctatactatatcagcacttattc
>BK2BA1_5_267
tttatcatctatagaattccattcaggaggttcagtagatttagcaatctttagtttacatttagcaggtatttcttctattttaggggcaatgaattttattactacaattttaaatatgagagctccaggtatgacaatgcatagactaccattatttgtatgagcagtattaataacagcagttttattattattatcattaccagtattagcaggaggaattacaatgttattaacagatagaaactttaatacttcattctttgatccagcaggaggaggagatcctatattatatcaacatttattc
>BK2BA1_5_593
tttatcatctatagaattccattcaggaggttcagtagatttagcaatctttagtttacatttagcaggtatttcttctattttaggggcaatgaattttattactacaattttaaatatgagagctccaggtatgacaatgcatagactaccattatttgtatgagcagtattaataacagcagttttattattattatcattaccagtattagcaggaggaattacaatgttattaacagatagaaactttaatacttcattctttgatccagcaggaggaggagatcctatattatatcaacatttatt
>BK2BA1_5_1044
tttatcatctatagaattccattcaggaggttcagtagatttagcaatctttagtttacatttagcaggtatttcctctattttaggggcaatgaattttattactacaattttaaatatgagagctccaggtatgacaatgcatagactaccattatttgtatgagcagtattaataacagcagttttattattattatcattaccagtattagcaggaggaattacaatgttattaacagatagaaactttaatacttcattctttgatccagcaggaggaggagatcctatattatatcaacatttattt
>BK2BA1_5_1145
tttatcatctgtagaattccattcaggaggttcagtagatttagcaatctttagtttacatttagcaggtatttcttctattttaggggcaatgaattttattactacaattttaaatatgagagctccaggtatgacaatgcatagactaccattatttgtatgagcagtattaataacagcagttttattattattatcattaccagtattagcaggaggaattacaatgttattaacagatagaaactttaatacttcattctttgatccagcaggaggaggagatcctatattatatcaacatttattt
>BK2BA1_5_1300
tttatcatctatagaattccgttcaggaggttcagtagatttagcaatctttagtttacatttagcaggtatttcttctattttaggggcaatgaattttattactacaattttaaatatgagagctccaggtatgacaatgcatagactaccattatttgtatgagcagtattaataacagcagttttattattattatcattaccagtattagcaggaggaattacaatgttattaacagatagaaactttaatacttcattctttgatccagcaggaggaggagatcctatattatatcaacatttattt
>BK2BA1_5_1470
tttatcatctatagaattccattcaggaggttcagtagatttagcaatctttagtttacatttagcaggtatttcttctattttaggggcaatgaattttattactacaattttaaatatgagagctccaggtatgacaatgcatagactaccattatttgtatgagcagtattaataacagcagttttattattattatcattaccagtattagcaggaggaattacaatgttattaacagatagaaactttaatacttcattctttgatccagcgggaggaggagatcctatattatatcaacatttattt
>BK2BA1_5_1783
tttatcatctatagaattccattcaggaggttcagtagatttagcaatctttagtttacatttagcaggtatttcttctattttaggggcaatgaattttattactacaattttaaatatgagagctccaggtatgacaatgcatagactaccattatttgtatgagcagtattaataacagcagttttattattattatcattaccagtattagcaggaggaattacaatgttattaacagatagaaactttaatacttcattctttgatccagcaggaggaggagatcctatattatgtcaacatttattt
>BK2BA1_5_1833
tttatcatctatagaattccattcaggaggttcagtagatttagcaatctttagtttacatttagcaggtatttcttctattttaggggcaatgaattttattactacaattttaaatatgagagctccaggtatgacaatgcatagactaccactatttgtatgagcagtattaataacagcagttttattattattatcattaccagtattagcaggaggaattacaatgttattaacagatagaaactttaatacttcattctttgatccagcaggaggaggagatcctatattatatcaacatttattt
>BK2BB1_1_82
tttatcatctatagaattccattcaggaggttcagtagatttagcaatctttagtttacatttagcaggtatttcttctattttaggggcaatgaattttattactacaattttaaatatgagagctccaggtatgacaatgcatagactaccattatttgtatgagcagtattaataacagcagttttattattattatcattaccagtattagcaggaggaattacaatgttattaacagatagaaactttaatacttcattctttgatccagcaggaggaggagatcctatattatatcaacatttattt
>BK2BB1_1_216
actttcatcaattgaataccactcaggaggttctgtagatttagctatatttagcttacatcttgcaggtatttcttctattttaggtgcaatgaatttcattactactattttaaatatgcgagctccaggtatgacaatgcataagctacctttatttgtatgagctgtatttattactgcgattcttttaatattatctttacctgtttttgcaggagctattactatgctattaacagatagaaattttaatacaagtttctatgatcctgcaggaggaggtgaccctatactatatcagcacttattc
>BK2BB1_1_1190
tttatcatctatagaattccattcaggaggttcagtagatttagcaatctttagtttacatttagcaggtatttcttctattttaggggcaatgaattttattactacaatttcaaatatgagagctccaggtatgacaatgcatagactaccattatttgtatgagcagtattaataacagcagttttattattattatcattaccagtattagcaggaggaattacaatgttattaacagatagaaactttaatacttcattctttgatccagcaggaggaggagatcctatattatatcaacatttattt
>BK2BB1_1_1434
tttatcatctatagaattccattcaggaggttcagtagatttagcaatctttagtttacatttagcaggtatttcttctattttaggggcaatgaattttattactacaattttaaatatgagagctccaggtatgacaatgcatagactaccattatttgtatgagcagtattaataacagcagttttattattattatcattaccagtattagcaggaggaattacaatgttattaacagatagaaactttaatacttcattctttgatccagcaggaggagatcctatattatatcaacatttattt
>BK2BB1_1_1465
tttatcatctatagaattccattcaggaggttcagtagatttagcaatctttagtttacatttagcaggtatttcttctattttaggggcaatgaattttattactacaattttaaatatgagagctccaggtatgacaatgcatagactaccattatttgtatgagcagtattaataacagcagttttattattattatcattaccagtattagcaggaggaattacaatgttattaacagatagaaactttaatacttcattctttgatccagcaggaggaggagatcctatattatatcagcatttattt
>BK2BB1_1_1519
tttatcatctatagaattccattcaggaggttcagtagatttagcaatctttagtttacatttagcaggtatttcttctattttaggggcgatgaattttattactacaattttaaatatgagagctccaggtatgacaatgcatagactaccattatttgtatgagcagtattaataacagcagttttattattattatcattaccagtattagcaggaggaattacaatgttattaacagatagaaactttaatacttcattctttgatccagcaggaggaggagatcctatattatatcaacatttattt
>BK2BB1_1_1667
tttatcatctatagaattccattcaggaggttcagtagatttagcaatctttagtttacatttagcaggtatttcttctattttaggggcaatgaattttattactacaattttaaatatgagagctcctggtatgacaatgcatagactaccattatttgtatgagcagtattaataacagcagttttattattattatcattaccagtattagcaggaggaattacaatgttattaacagatagaaactttaatacttcattctttgatccagcaggaggaggagatcctatattatatcaacatttattt
>BK2BB1_2_81
tttatcatctatagaattccattcaggaggttcagtagatttagcaatctttagtttacatttagcaggtatttcttctattttaggggcaatgaattttattactacaattttaaatatgagagctccaggtatgacaatgcatagactaccattatttgtatgagcagtattaataacagcagttttattattattatcattaccagtattagcaggaggaattacaatgttattaacagatagaaactttaatacttcattctttgatccagcaggaggaggagatcctatattatatcaacatttattt
>BK2BB1_2_207
actttcatcaattgaataccactcaggaggttctgtagatttagctatatttagcttacatcttgcaggtatttcttctattttaggtgcaatgaatttcattactactattttaaatatgcgagctccaggtatgacaatgcataagctacctttatttgtatgagctgtatttattactgcgattcttttaatattatctttacctgtttttgcaggagctattactatgctattaacagatagaaattttaatacaagtttctatgatcctgcaggaggaggtgaccctatactatatcagcacttattc
>BK2BB1_2_250
tttatcatctatagaattccattcaggaggttcagtagatttagcaatctttagtttacatttagcaggtatttcttctattttaggggcaatgaattttattactacaattttaaatatgagagctccaggtatgacaatgcatagactaccattatttgtatgagcagtattaataacagcagttttattattattatcattaccagtattagcaggaggaattacaatgttattaacagatagaaactttaatacttcattctttgatccagcaggaggaggagatcctatattatatcaacatttattc
>BK2BB1_2_409
tttatcatctatagaattccattcaggaggttcagtagatttagcaatctttagtttacatttagcaggtatttcttctattttaggggcaatgaattttattactacaattttaaatatgagagctccaggtatgacaatgcatagactaccattatttgtatgagcagtattaataacagcagttttattattattatcattaccagtattagcaggaggaattacaatgttattaacagatagaaactttaatacttcattctttgatccagcaggaggaggagatcctatattctatcaacatttattt
>BK2BB1_2_535
tttatcatctatagaattccattcaggaggttcagtagatttagcaatctttagtttacatttagcaggtatttcttctattttaggggcaatgaattttattactacaattttaaatatgagagctccaggtatgacaatgcatagactaccattatttgtatgagcagtattaataacagcagttttattattattatcattaccagtattagcaggaggaattacaatgttattaacagatagaaactttaatacttcattctttgatccagcaggaggaggagatcctatattatatcaacatttatt
>BK2BB1_2_1550
tttatcatctatagaattccattcaggaggttcagtagatttagcaatctttagtttacatttagcaggtatttcttctattttaggggcaatgaattttattactacaattttaaatatgagagctccaggtatgacaatgcatagactaccattatttgtatgagcagtattaataacagcagttttattattattatcattaccagtattagctggaggaattacaatgttattaacagatagaaactttaatacttcattctttgatccagcaggaggaggagatcctatattatatcaacatttattt
>BK2BB1_3_89
tttatcatctatagaattccattcaggaggttcagtagatttagcaatctttagtttacatttagcaggtatttcttctattttaggggcaatgaattttattactacaattttaaatatgagagctccaggtatgacaatgcatagactaccattatttgtatgagcagtattaataacagcagttttattattattatcattaccagtattagcaggaggaattacaatgttattaacagatagaaactttaatacttcattctttgatccagcaggaggaggagatcctatattatatcaacatttattt
>BK2BB1_3_193
tttatcaggaattgaaagtcattcaggaggttctgttgatttagctatttttagtctacatttagcaggtgcttcatctttattaggtgctatgaattttattactactgtaataaatatgagagctcctggtataaaaatgcatagaatacctttatttgtttgagcattatttatcactgcaattttattattattatctttacctgttttagccggagcaattactatgttattaactgatagaaattttaatactacattttttgatccagcaggaggtggagatccaatcttatatcaacatttattt
>BK2BB1_3_297
actttcatcaattgaataccactcaggaggttctgtagatttagctatatttagcttacatcttgcaggtatttcttctattttaggtgcaatgaatttcattactactattttaaatatgcgagctccaggtatgacaatgcataagctacctttatttgtatgagctgtatttattactgcgattcttttaatattatctttacctgtttttgcaggagctattactatgctattaacagatagaaattttaatacaagtttctatgatcctgcaggaggaggtgaccctatactatatcagcacttattc
>BK2BB1_3_532
tttatcatctatagaattccattcaggaggttcagtagatttagcaatctttagtttacatttagcaggtatttcttctattttaggggcaatgaattttattactacaattttaaatatgagagctccaggtatgacaatgcatagactaccattatttgtatgagcagtattaataacagcagttttattattattatcattaccagtattagcaggaggaattacaatgttattaacagatagaaactttaatacttcactctttgatccagcaggaggaggagatcctatattatatcaacatttattt
>BK2BB1_3_1124
tttatcatctatagaattccattcaggaggttcagtagatttagcaatctttagtttacatttagcaggtatttcttctattttaggggcaatgaattttattactacaattttaaatatgagagctccaggtatgacaatgcatagactaccattatttgtatgagcagtattaataacagcagttttattattattatcattaccagtattagcaggaggaattacaatgttattaacagatagaaactttaatacttcattctttgatccagcaggaggaggagatcctatattatatcaacatttatt
>BK2BB1_3_1532
tttatcatctatagaattccattcaggaggttcagtagatttagcaatctttagttacatttagcaggtatttcttctattttaggggcaatgaattttattactacaattttaaatatgagagctccaggtatgacaatgcatagactaccattatttgtatgagcagtattaataacagcagttttattattattatcattaccagtattagcaggaggaattacaatgttattaacagatagaaactttaatacttcattctttgatccagcaggaggaggagatcctatattatatcaacatttattt
>BK2BB1_3_1959
tttatcatctatagaattccattcaggaggttcagtagatttagcaatctttagtttacatttagcaggtatttcttctattttaggggcaatgaattttattactacaattttaaatatgagagctccaggtatgacaatgcatagactaccattatttgtatgagcagtattaataacagcagttttattattattatcattaccagtattagcaggaggaattacagtgttattaacagatagaaactttaatacttcattctttgatccagcaggaggaggagatcctatattatatcaacatttattt
>BK2BB1_3_2166
tttatcatctatagaattccattcaggaggttcagtagatttagcaatctttagtttacatttagcaggtatttcttctattttaggggcaatgaattttattactacaattttaaatatgagagctccaggtatgacaatgcatagactaccattatttgtatgagcagtattaataacagcagttttattattattatcattaccagtattagcaggaggaattacaatgttattaacagatagaaactttaatacttcattctttgatccagcaggaggaggagatcctatattctatcaacacttattt
>BK2BB1_3_2702
tttatcaactatagaattccattcaggaggttcagtagatttagcaatctttagtttacatttagcaggtatttcttctattttaggggcaatgaattttattactacaattttaaatatgagagctccaggtatgacaatgcatagactaccattatttgtatgagcagtattaataacagcagttttattattattatcattaccagtattagcaggaggaattacaatgttattaacagatagaaactttaatacttcattctttgatccagcaggaggaggagatcctatattatatcaacatttattt
>BK2BB1_3_3198
ctttatcatctatagaattccattcaggaggttcagtagatttagcaatctttagtttacatttagcaggtatttcttctattttaggggcaatgaattttattactacaattttaaatatgagagctccaggtatgacaatgcatagactaccattatttgtatgagcagtattaataacagcagttttattattattatcattaccagtattagcaggaggaattacaatgttattaacagatagaaactttaatacttcattctttgatccagcaggaggaggagatcctatattatatcaacatttattt
>BK2BB1_3_3343
tttatcatctatagaattccattcaggaggttcagtagatttagcaatctttagtttacatttagcaggtatttcttctattttaggggcaatgaattttattactacaattttaaatatgagagctccaggtatgacaatgcatagactaccattatttgtatgagcagtattaataacagcagttttattattattatcattaccagtattagcaggaggaattacaatgttattaacagatagaaactttaatacttcattctttgatccagcagggggaggagatcctatattatatcaacatttattt
>BK2BB1_3_4539
tttatcgtctatagaattccattcaggaggttcagtagatttagcaatctttagtttacatttagcaggtatttcttctattttaggggcaatgaattttattactacaattttaaatatgagagctccaggtatgacaatgcatagactaccattatttgtatgagcagtattaataacagcagttttattattattatcattaccagtattagcaggaggaattacaatgttattaacagatagaaactttaatacttcattctttgatccagcaggaggaggagatcctatattatatcaacatttattt
>BK2BB1_3_4571
tttatcatctatagaattccattcaggaggttcagtagatttagcaatctctagtttacatttagcaggtatttcttctattttaggggcaatgaattttattactacaattttaaatatgagagctccaggtatgacaatgcatagactaccattatttgtatgagcagtattaataacagcagttttattattattatcattaccagtattagcaggaggaattacaatgttattaacagatagaaactttaatacttcattctttgatccagcaggaggaggagatcctatattatatcaacatttattt
>BK2BB1_3_5735
gctttcatcaattgaataccactcaggaggttctgtagatttagctatatttagcttacatcttgcaggtatttcttctattttaggtgcaatgaatttcattactactattttaaatatgcgagctccaggtatgacaatgcataagctacctttatttgtatgagctgtatttattactgcgattcttttaatattatctttacctgtttttgcaggagctattactatgctattaacagatagaaattttaatacaagtttctatgatcctgcaggaggaggtgaccctatactatatcagcacttattc
>BK2BB1_3_5794
tttatcatctatagaattccattcaggaggttcagtagatttagcaatctttagtttacatttagcgggtatttcttctattttaggggcaatgaattttattactacaattttaaatatgagagctccaggtatgacaatgcatagactaccattatttgtatgagcagtattaataacagcagttttattattattatcattaccagtattagcaggaggaattacaatgttattaacagatagaaactttaatacttcattctttgatccagcaggaggaggagatcctatattatatcaacatttattt
>BK2BB1_3_6204
tttatcatctatagaattccattcaggaggttcagtagatttagcaatctttagtttacatttagcaggtatttcttctattttaggggcgatgaattttattactacaattttaaatatgagagctccaggtatgacaatgcatagactaccattatttgtatgagcagtattaataacagcagttttattattattatcattaccagtattagcaggaggaattacaatgttattaacagatagaaactttaatacttcattctttgatccagcaggaggaggagatcctatattatatcaacatttattt
>BK2BB1_3_8818
actttcatcaattgaataccactcaggaggttctgtagatttagctatatttagcttacatcttgcaggtatttcttctattttaggtgcaatgaatttcattactactattttaaatatgcgagctccaggtatgacaatgcataagctacctttatttgtatgagctgtatttattactgcgattcttttaatattatctttacctgtttttgcaggagctattactatgctattaacagatagaaattttaatacaagtttctatgatcctgcaggaggaggtgaccctatactatatcagcatttattc
>BK2BB1_4_88
tttatcatctatagaattccattcaggaggttcagtagatttagcaatctttagtttacatttagcaggtatttcttctattttaggggcaatgaattttattactacaattttaaatatgagagctccaggtatgacaatgcatagactaccattatttgtatgagcagtattaataacagcagttttattattattatcattaccagtattagcaggaggaattacaatgttattaacagatagaaactttaatacttcattctttgatccagcaggaggaggagatcctatattatatcaacatttattt
>BK2BB1_4_243
actttcatcaattgaataccactcaggaggttctgtagatttagctatatttagcttacatcttgcaggtatttcttctattttaggtgcaatgaatttcattactactattttaaatatgcgagctccaggtatgacaatgcataagctacctttatttgtatgagctgtatttattactgcgattcttttaatattatctttacctgtttttgcaggagctattactatgctattaacagatagaaattttaatacaagtttctatgatcctgcaggaggaggtgaccctatactatatcagcacttattc
>BK2BB1_4_756
tttatcatctatagaattccattcaggaggttcagtagatttagcaatctttagtttacatttagcaggtatttcttctattttaggggcaatgaattttattactacaattttaaatatgagagctccaggtatgacaatgcatagactaccattatttgtatgagcagtattaataacagcagttttattattattatcattaccagtattagcaggaggaattacaatgttattaacagatagaaactttaatacttcattctttgatccagcaggaggaggagatcctatattatatcaacatttatt
>BK2BB1_4_1113
tttatcatctatagaattccattcaggaggttcagtagatttagcaatctttagtttacatttagcaggtatttcttctattttaggggcaatgaattttattactacaattttaaatatgagagctccaggtatgacaatgcatagactaccattatttgtatgagcagtattaataacagcagttttattattattatcattaccagtattagcaggaggaattacagtgttattaacagatagaaactttaatacttcattctttgatccagcaggaggaggagatcctatattatatcaacatttattt
>BK2BB1_4_1280
tttcatcaattgaataccactcaggaggttctgtagatttagctatatttagcttacatcttgcaggtatttcttctattttaggtgcaatgaatttcattactactattttaaatatgcgagctccaggtatgacaatgcataagctacctttatttgtatgagctgtatttattactgcgattcttttaatattatctttacctgtttttgcaggagctattactatgctattaacagatagaaattttaatacaagtttctatgatcctgcaggaggaggtgaccctatactatatcagcacttattc
>BK2BB1_4_2114
tttatcatctatagaattccattcaggaggttcagtagatttagcaatctttagtttacatttagcaggtatttcttctattttaggggcaatgaattttattactacaattttaaatatgagagctccaggtatgacaatgcatagactaccattatttgtatgagcagtattaataacagcagttttattattattatcattaccagtattagcaggaggaattacaatgttattaacagatagaaactttaatacttcattccttgatccagcaggaggaggagatcctatattatatcaacatttattt
>BK2BB1_4_3245
tttatcatctatagaattccattcaggaggttcagtagatttagcaatctttagtttacatttagcaggtatttcttctattttaggggcaatgaattttattactacaattttaaatatgagagctccaggtatgacaatgcatagactaccattatttgtatgagcagtattaataacagcagttttattattattatcattaccagtattagcaggaggaattacaatgttattaacagatagaaactttaatacttcattttacgatcctgctggtggtggagatcctgtgttgtatcaacaccttttt
>BK2BB1_5_84
tttatcatctatagaattccattcaggaggttcagtagatttagcaatctttagtttacatttagcaggtatttcttctattttaggggcaatgaattttattactacaattttaaatatgagagctccaggtatgacaatgcatagactaccattatttgtatgagcagtattaataacagcagttttattattattatcattaccagtattagcaggaggaattacaatgttattaacagatagaaactttaatacttcattctttgatccagcaggaggaggagatcctatattatatcaacatttattt
>BK2BB1_5_261
actttcatcaattgaataccactcaggaggttctgtagatttagctatatttagcttacatcttgcaggtatttcttctattttaggtgcaatgaatttcattactactattttaaatatgcgagctccaggtatgacaatgcataagctacctttatttgtatgagctgtatttattactgcgattcttttaatattatctttacctgtttttgcaggagctattactatgctattaacagatagaaattttaatacaagtttctatgatcctgcaggaggaggtgaccctatactatatcagcacttattc
>BK2BB1_5_469
ttatcatctatagaattccattcaggaggttcagtagatttagcaatctttagtttacatttagcaggtatttcttctattttaggggcaatgaattttattactacaattttaaatatgagagctccaggtatgacaatgcatagactaccattatttgtatgagcagtattaataacagcagttttattattattatcattaccagtattagcaggaggaattacaatgttattaacagatagaaactttaatacttcattctttgatccagcaggaggaggagatcctatattatatcaacatttattt
>BK2BB1_5_877
tttatcatctatagaattccattcaggaggttcagtagatttagcaatctttagtttacatttagcaggtatttcttctattttaggggcaatgaattttattactacaattttaaatatgagagctccaggtatgacaatgcatagactaccattatttgtatgagcagtattaataacagcagttttattattattatcattaccagtattagcaggaggaattacaatgttattaacagatagaaactttaatacttcattctttgatccagcaggaggaggagatcctatattatatcaacatttatt
>BK2BB1_5_1235
tttagcaagtattggttttcattcaggtggttcagttgatttagcaatttttagtttacacttagctggtatatcatctattttaggtacagtaaactttattactacagtattcaacatgagagctcctggaatgactatgcatagattacctttatttgtatgagctgttttaattactgcatttttattaattttatctttacctgtatttgccggagctattacaatgttattaacagatagaaactttaatacaagcttttatgacccagctggtggaggtgatcctatcttatatcaacatttattc
>BK2BB1_5_1817
tttatcaactatagaattccattcaggaggttcagtagatttagcaatctttagtttacatttagcaggtatttcttctattttaggggcaatgaattttattactacaattttaaatatgagagctccaggtatgacaatgcatagactaccattatttgtatgagcagtattaataacagcagttttattattattatcattaccagtattagcaggaggaattacaatgttattaacagatagaaactttaatacttcattctttgatccagcaggaggaggagatcctatattatatcaacatttattt
>BK2BB1_5_1950
tttatcatctatagaattccattcaggaggttcagtagatttagcaatctttagtttacatttagcaggtatttcttctattttaggggcaatgaattttattactacaattttaaatatgagagctccgggtatgacaatgcatagactaccattatttgtatgagcagtattaataacagcagttttattattattatcattaccagtattagcaggaggaattacaatgttattaacagatagaaactttaatacttcattctttgatccagcaggaggaggagatcctatattatatcaacatttattt
>BK2BB1_5_2317
tttatcatctatagaatcccattcaggaggttcagtagatttagcaatctttagtttacatttagcaggtatttcttctattttaggggcaatgaattttattactacaattttaaatatgagagctccaggtatgacaatgcatagactaccattatttgtatgagcagtattaataacagcagttttattattattatcattaccagtattagcaggaggaattacaatgttattaacagatagaaactttaatacttcattctttgatccagcaggaggaggagatcctatattatatcaacatttattt
>BK2BB1_5_4344
tttatcatctatagaattccattcaggaggttcagtagatttagcaatctttagtttacatttagcaggtatttcttctattttaggggcaatgaattttattactacaattttaaatatgagagctccaggtatgacaatgcatagactaccattatttgtatgagcagtattaataacagcagttttattattattatcattaccagtattagcaggaggaattacaatgttattaacagatagaaactttaatacttcattctttgatccagcaggaggaggggatcctatattatatcaacatttattt
>BK2BC1_1_84
tttatcatctatagaattccattcaggaggttcagtagatttagcaatctttagtttacatttagcaggtatttcttctattttaggggcaatgaattttattactacaattttaaatatgagagctccaggtatgacaatgcatagactaccattatttgtatgagcagtattaataacagcagttttattattattatcattaccagtattagcaggaggaattacaatgttattaacagatagaaactttaatacttcattctttgatccagcaggaggaggagatcctatattatatcaacatttattt
>BK2BC1_1_231
actttcatcaattgaataccactcaggaggttctgtagatttagctatatttagcttacatcttgcaggtatttcttctattttaggtgcaatgaatttcattactactattttaaatatgcgagctccaggtatgacaatgcataagctacctttatttgtatgagctgtatttattactgcgattcttttaatattatctttacctgtttttgcaggagctattactatgctattaacagatagaaattttaatacaagtttctatgatcctgcaggaggaggtgaccctatactatatcagcacttattc
>BK2BC1_1_375
ttatcatctatagaattccattcaggaggttcagtagatttagcaatctttagtttacatttagcaggtatttcttctattttaggggcaatgaattttattactacaattttaaatatgagagctccaggtatgacaatgcatagactaccattatttgtatgagcagtattaataacagcagttttattattattatcattaccagtattagcaggaggaattacaatgttattaacagatagaaactttaatacttcattctttgatccagcaggaggaggagatcctatattatatcaacatttattt
>BK2BC1_1_671
tttatcatctatagaattccattcaggaggttcagtagatttagcaatctttagtttacatttagcaggtatttcttctattttaggggcaatgaattttattactacaattttaaatatgagagctccaggtatgacaatgcatagactaccattatttgtatgagcagtattaataacagcagttttattattattatcattaccagtattagcaggaggaattacaatgttattaacagatagaaactttaatacttcattctttgatccagcaggaggaggagatcctatattatatcaacatttatt
>BK2BC1_1_1388
ctttatcatctatagaattccattcaggaggttcagtagatttagcaatctttagtttacatttagcaggtatttcttctattttaggggcaatgaattttattactacaattttaaatatgagagctccaggtatgacaatgcatagactaccattatttgtatgagcagtattaataacagcagttttattattattatcattaccagtattagcaggaggaattacaatgttattaacagatagaaactttaatacttcattctttgatccagcaggaggaggagatcctatattatatcaacatttattt
>BK2BC1_1_1525
tttatcatctatagaattccgttcaggaggttcagtagatttagcaatctttagtttacatttagcaggtatttcttctattttaggggcaatgaattttattactacaattttaaatatgagagctccaggtatgacaatgcatagactaccattatttgtatgagcagtattaataacagcagttttattattattatcattaccagtattagcaggaggaattacaatgttattaacagatagaaactttaatacttcattctttgatccagcaggaggaggagatcctatattatatcaacatttattt
>BK2BC1_1_1901
tatcatctatagaattccattcaggaggttcagtagatttagcaatctttagtttacatttagcaggtatttcttctattttaggggcaatgaattttattactacaattttaaatatgagagctccaggtatgacaatgcatagactaccattatttgtatgagcagtattaataacagcagttttattattattatcattaccagtattagcaggaggaattacaatgttattaacagatagaaactttaatacttcattctttgatccagcaggaggaggagatcctatattatatcaacatttattt
>BK2BC1_1_2018
tttatcatctatagaattccattcaggaggttcagtagatttagcaatctttagtttacatttagcaggtatttcttctattttaggggcaatgaattttattactacaattttaaatatgagagctccaggtatgacaatgcatagactaccattatttgtatgagcagtattaataacagcagttttattattattatcattaccagtattagcaggaggaattacaatgttattaacagatagaaactgtaatacttcattctttgatccagcaggaggaggagatcctatattatatcaacatttattt
>BK2BC1_1_2212
cactttcatcaattgaataccactcaggaggttctgtagatttagctatatttagcttacatcttgcaggtatttcttctattttaggtgcaatgaatttcattactactattttaaatatgcgagctccaggtatgacaatgcataagctacctttatttgtatgagctgtatttattactgcgattcttttaatattatctttacctgtttttgcaggagctattactatgctattaacagatagaaattttaatacaagtttctatgatcctgcaggaggaggtgaccctatactatatcagcacttattc
>BK2BC1_1_2813
actttcatcaattgaataccactcaggaggttctgtagatttagctatatttagcttacatcttgcaggtatttcttctattttaggtgcaatgaatttcattactactattttaaatatgcgagctccaggtatgacaatgcataagctacctttatttgtatgagctgtatttattaccgcgattcttttaatattatctttacctgtttttgcaggagctattactatgctattaacagatagaaattttaatacaagtttctatgatcctgcaggaggaggtgaccctatactatatcagcacttattc
>BK2BC1_2_78
tttatcatctatagaattccattcaggaggttcagtagatttagcaatctttagtttacatttagcaggtatttcttctattttaggggcaatgaattttattactacaattttaaatatgagagctccaggtatgacaatgcatagactaccattatttgtatgagcagtattaataacagcagttttattattattatcattaccagtattagcaggaggaattacaatgttattaacagatagaaactttaatacttcattctttgatccagcaggaggaggagatcctatattatatcaacatttattt
>BK2BC1_2_220
actttcatcaattgaataccactcaggaggttctgtagatttagctatatttagcttacatcttgcaggtatttcttctattttaggtgcaatgaatttcattactactattttaaatatgcgagctccaggtatgacaatgcataagctacctttatttgtatgagctgtatttattactgcgattcttttaatattatctttacctgtttttgcaggagctattactatgctattaacagatagaaattttaatacaagtttctatgatcctgcaggaggaggtgaccctatactatatcagcacttattc
>BK2BC1_2_271
tttatcatctatagaattccattcaggaggttcagtagatttagcaatctttagtttacatttagcaggtatttcttctattttaggggcaatgaattttattactacaattttaaatatgagagctccaggtatgacaatgcatagactaccattatttgtatgagcagtattaataacagcagttttattattattatcattaccagtattagcaggaggaattacaatgttattaacagatagaaactttaatacttcattctttgatccagcaggaggaggagatcctatattatatcaacatttattc
>BK2BC1_2_634
tttatcatctatagaattccattcaggaggttcagtagatttagcaatctttagtttacatttagcaggtatttcttctattttaggggcaatgaattttattactacaattttaaatatgagagctccaggtatgacaatgcatagactaccattatttgtatgagcagtactaataacagcagttttattattattatcattaccagtattagcaggaggaattacaatgttattaacagatagaaactttaatacttcattctttgatccagcaggaggaggagatcctatattatatcaacatttattt
>BK2BC1_2_741
tttatcatctatagaattccattcaggaggttcagtagatttagcaatctttagttacatttagcaggtatttcttctattttaggggcaatgaattttattactacaattttaaatatgagagctccaggtatgacaatgcatagactaccattatttgtatgagcagtattaataacagcagttttattattattatcattaccagtattagcaggaggaattacaatgttattaacagatagaaactttaatacttcattctttgatccagcaggaggaggagatcctatattatatcaacatttattt
>BK2BC1_2_1318
tttatcatctatagaattccattcaggaggttcagtagatttagcaatctttagtttacatttagcaggtatttcttctattttaggggcaatgaattttattactacaattttaaatatgagagctccaggtatgacaatgcatagactaccattatttgtatgagcagtattaataacagcagttttattattattatcattaccagtattagcaggaggaattacaatgttattaacagatagaaactttaatacttcattctttgatccagcagggggaggagatcctatattatatcaacatttattt
>BK2BC1_2_1582
tttatcatctatagaattccattcaggaggttcagtagatttagcaatctttagtttacatttagcaggtatttcttctattttaggggcaatgaattttattactacaattttaaatatgagagctccaggtatgacaatgcatagactaccattatttgtatgagcagtattaataacagcagttttattattattatcattaccagtattagcaggaggaattacaatgttactaacagatagaaactttaatacttcattctttgatccagcaggaggaggagatcctatattatatcaacatttattt
>BK2BC1_2_2574
tttatcatctatagaattccattcaggaggttcagtagatttagcaatctttagtttacatttagcaggtatttcttctattttaggggcaatgaattttattactacaattttaaatatgagagctccaggtatgacaatgcatagactaccattatttgtatgagcagtattaataacagcagttttattattattatcattaccagtattagcaggaggaattactatgttattaacagatagaaactttaatacttcattctttgatccagcaggaggaggagatcctatattatatcaacatttattt
>BK2BC1_3_78
tttatcatctatagaattccattcaggaggttcagtagatttagcaatctttagtttacatttagcaggtatttcttctattttaggggcaatgaattttattactacaattttaaatatgagagctccaggtatgacaatgcatagactaccattatttgtatgagcagtattaataacagcagttttattattattatcattaccagtattagcaggaggaattacaatgttattaacagatagaaactttaatacttcattctttgatccagcaggaggaggagatcctatattatatcaacatttattt
>BK2BC1_3_185
actttcatcaattgaataccactcaggaggttctgtagatttagctatatttagcttacatcttgcaggtatttcttctattttaggtgcaatgaatttcattactactattttaaatatgcgagctccaggtatgacaatgcataagctacctttatttgtatgagctgtatttattactgcgattcttttaatattatctttacctgtttttgcaggagctattactatgctattaacagatagaaattttaatacaagtttctatgatcctgcaggaggaggtgaccctatactatatcagcacttattc
>BK2BC1_3_1166
tttatcatctatagaattccattcaggaggttcagtagatttagcaatctttagtttacatttagcaggtatttcttctattttaggggcaatgaattttattactacaattttaaatatgagagctccaggtatgacaatgcatagactaccattatttgtatgagcagtattaataacagcagttttattattattatcattaccagtattagcaggaggaattacaatgttattaacagatagaaactttaatacttcattctttgatccagcaggaggaggagatcctatattatatcagcatttattt
>BK2BC1_3_1171
tttatcatctatagaattccattcaggaggttcagtagatttagcaatctttagtttacatttagcaggtatttcttctattttaggggcaatgaattttattactacaattttaaatatgagagctcaggtatgacaatgcatagactaccattatttgtatgagcagtattaataacagcagttttattattattatcattaccagtattagcaggaggaattacaatgttattaacagatagaaactttaatacttcattctttgatccagcaggaggaggagatcctatattatatcaacatttattt
>BK2BC1_3_1218
tttatcatctatagaattccattcaggaggttcagtagatttagcaatctttagtttacatttagcaggtatttcttctattttaggggcgatgaattttattactacaattttaaatatgagagctccaggtatgacaatgcatagactaccattatttgtatgagcagtattaataacagcagttttattattattatcattaccagtattagcaggaggaattacaatgttattaacagatagaaactttaatacttcattctttgatccagcaggaggaggagatcctatattatatcaacatttattt
>BK2BC1_3_1363
tttatcatctatagaattccattcaggaggttcagtagatttagcaatctttagtttacatttagcaggtatttcttctattttaggggcaatgaattttattactacaattttaaatatgagagctccaggtatgacaatgcatagactaccattatttgtatgagcagtattaataacagcagttttattattattatcattaccagtattagcaggaggaattacaatgttattaacagatagaaactttaatacttcatactttgatccagcaggaggaggagatcctatattatatcaacatttattt
>BK2BC1_4_90
tttatcatctatagaattccattcaggaggttcagtagatttagcaatctttagtttacatttagcaggtatttcttctattttaggggcaatgaattttattactacaattttaaatatgagagctccaggtatgacaatgcatagactaccattatttgtatgagcagtattaataacagcagttttattattattatcattaccagtattagcaggaggaattacaatgttattaacagatagaaactttaatacttcattctttgatccagcaggaggaggagatcctatattatatcaacatttattt
>BK2BC1_4_262
actttcatcaattgaataccactcaggaggttctgtagatttagctatatttagcttacatcttgcaggtatttcttctattttaggtgcaatgaatttcattactactattttaaatatgcgagctccaggtatgacaatgcataagctacctttatttgtatgagctgtatttattactgcgattcttttaatattatctttacctgtttttgcaggagctattactatgctattaacagatagaaattttaatacaagtttctatgatcctgcaggaggaggtgaccctatactatatcagcacttattc
>BK2BC1_4_341
tttatcatctatagaattccattcaggaggttcagtagatttagcaatctttagtttacatttagcaggtatttcttctattttaggggcaatgaattttattactacaattttaaatatgagagctccaggtatgacaatgcatagactaccattatttgtatgagcagtattaataacagcagttttattattattatcattaccagtattagcaggaggaattacaatgttattaacagatagaaactttaatacttcattctttgatccagcaggaggaggagatcctatattatatcaacatttattc
>BK2BC1_4_606
tttatcatctatagaattccattcaggaggttcagtagatttagcaatctttagtttacatttagcaggtatttcttctattttaggggcaatgaattttattactacaattttaaatatgagagctccaggtatgacaatgcatagactaccattatttgtatgagcagtattaataacagcagttttattattattatcattaccagtattagcaggaggaattacaatgttattaacagatagaaactttaatacttcattctttgatccagcaggaggaggagatcctatattatatcaacatttat
>BK2BC1_4_779
tttatcatctatagaattccattcaggaggttcagtagatttagcaatctttagtttacatttggcaggtatttcttctattttaggggcaatgaattttattactacaattttaaatatgagagctccaggtatgacaatgcatagactaccattatttgtatgagcagtattaataacagcagttttattattattatcattaccagtattagcaggaggaattacaatgttattaacagatagaaactttaatacttcattctttgatccagcaggaggaggagatcctatattatatcaacatttattt
>BK2BC1_4_937
tttatcatctatagaattccattcaggaggttcagtagatttagcaatctttagtttacatttagcaggtatttcttctattttaggggcaatgaattttattactacaattttaaatatgagagctccaggtatgacaatgcatagactaccattatttgtatgagcagtattaataacagcagttttattattattatcattaccagtattagcaggaggaattacaatgttattaacagatagaaactttaatacttcattctttgatccagcaggaggaggagatcctatattatatcaacatttatt
>BK2BC1_4_1563
tttatcacctatagaattccattcaggaggttcagtagatttagcaatctttagtttacatttagcaggtatttcttctattttaggggcaatgaattttattactacaattttaaatatgagagctccaggtatgacaatgcatagactaccattatttgtatgagcagtattaataacagcagttttattattattatcattaccagtattagcaggaggaattacaatgttattaacagatagaaactttaatacttcattctttgatccagcaggaggaggagatcctatattatatcaacatttattt
>BK2BC1_4_1969
tttatcatctatagaattccattcaggaggttcagtaggtttagcaatctttagtttacatttagcaggtatttcttctattttaggggcaatgaattttattactacaattttaaatatgagagctccaggtatgacaatgcatagactaccattatttgtatgagcagtattaataacagcagttttattattattatcattaccagtattagcaggaggaattacaatgttattaacagatagaaactttaatacttcattctttgatccagcaggaggaggagatcctatattatatcaacatttattt
>BK2BC1_4_2103
tttatcatctatagaattccattcaggaggttcagtagatttagcaatctttagtttacatttagcaggtatttcttctattttaggggcaatgaattttattactacaattttaaatatgagagctccaggtatgacaatgcatagactaccattatttgtatgagcagtattaataacagcagctttattattattatcattaccagtattagcaggaggaattacaatgttattaacagatagaaactttaatacttcattctttgatccagcaggaggaggagatcctatattatatcaacatttattt
>BK2BC1_4_2587
tttatcatctatagaattccattcaggaggttcagtagatttagcaatctttagtttacatttagcaggtatttcttctgttttaggggcaatgaattttattactacaattttaaatatgagagctccaggtatgacaatgcatagactaccattatttgtatgagcagtattaataacagcagttttattattattatcattaccagtattagcaggaggaattacaatgttattaacagatagaaactttaatacttcattctttgatccagcaggaggaggagatcctatattatatcaacatttattt
>BK2BC1_4_2791
tttatcatctatagaattccattcaggaggttcagtagatttagcaatctttagtttacatttagcaggtatttcttctattttaggggcaatgaattttattactacaattttaaatatgagagctccaggtatgacaatgcatagactaccattatttgtatgagcagtattaataacagcagttttattattattatcattaccagtattagcaggaggaattacaatgttattaacagatagaaactttaatacttcattctttgatccagcaggaggaggagatcctatattgtatcaacatttattt
>BK2BC1_4_3167
tttatcatctatagaattccattcaggaggttcagtagatttagcaatctttagtttacatttagcaggcatttcttctattttaggggcaatgaattttattactacaattttaaatatgagagctccaggtatgacaatgcatagactaccattatttgtatgagcagtattaataacagcagttttattattattatcattaccagtattagcaggaggaattacaatgttattaacagatagaaactttaatacttcattctttgatccagcaggaggaggagatcctatattatatcaacatttattt
>BK2BC1_4_3382
tttatcatctatagaattccattcaggaggttcagtagatttcgcaatctttagtttacatttagcaggtatttcttctattttaggggcaatgaattttattactacaattttaaatatgagagctccaggtatgacaatgcatagactaccattatttgtatgagcagtattaataacagcagttttattattattatcattaccagtattagcaggaggaattacaatgttattaacagatagaaactttaatacttcattctttgatccagcaggaggaggagatcctatattatatcaacatttattt
>BK2BC1_4_3629
tttatcatctatagaattccattcaggaggttcagtagatttagcaatctttagtttacatttagcaggtatttcttctattttaggggcaatgaattttattactacaattttaaatatgagagctccaggtatgacaatgcatagactaccattatttgtatgagcagtattaataacagcagttttattattattaccattaccagtattagcaggaggaattacaatgttattaacagatagaaactttaatacttcattctttgatccagcaggaggaggagatcctatattatatcaacatttattt
>BK2BC1_4_3786
tttatcatctatagaattccattcaggaggctcagtagatttagcaatctttagtttacatttagcaggtatttcttctattttaggggcaatgaattttattactacaattttaaatatgagagctccaggtatgacaatgcatagactaccattatttgtatgagcagtattaataacagcagttttattattattatcattaccagtattagcaggaggaattacaatgttattaacagatagaaactttaatacttcattctttgatccagcaggaggaggagatcctatattatatcaacatttattt
>BK2BC1_4_4337
tttatcatctatagaattccattcaggaggttcagtagatttagcaatctttagtttacatttagcaggtatttcttctattttaggggcgatgaattttattactacaattttaaatatgagagctccaggtatgacaatgcatagactaccattatttgtatgagcagtattaataacagcagttttattattattatcattaccagtattagcaggaggaattacaatgttattaacagatagaaactttaatacttcattctttgatccagcaggaggaggagatcctatattatatcaacatttattt
>BK2BC1_4_4464
tttatcatctatagaattccattcaggaggttcagtagatttagcaatctttagtttacatttagcaggtatttcttctattttagaggcaatgaattttattactacaattttaaatatgagagctccaggtatgacaatgcatagactaccattatttgtatgagcagtattaataacagcagttttattattattatcattaccagtattagcaggaggaattacaatgttattaacagatagaaactttaatacttcattctttgatccagcaggaggaggagatcctatattatatcaacatttattt
>BK2BC1_4_4555
tttatcatctatagaattccattcaggaggttcagtagatttagcaatctttagtttacatttagcaggtatttcttctattttaggggcaatgaattttattactacaattttaaatatgagagctccaggtatgacaatgcatagactaccattatttgtatgagcagtattaataacagcagttttattattattatcattaccagtattagcaggaggaattacaatgttattaacagatagaaactttaatacttcattctttgatccagcaggaggaggagatcctatattatatcaacatcttttt
>BK2BC1_4_6078
gttaagttcaatcttagctcactcaggaccatcagtagatttagctatttttagtttacatttagcaggtatttcttctattttaggggcaatgaattttattactacaattttaaatatgagagctccaggtatgacaatgcatagactaccattatttgtatgagcagtattaataacagcagttttattattattatcattaccagtattagcaggaggaattacaatgttattaacagatagaaactttaatacttcattctttgatccagcaggaggaggagatcctatattatatcaacatttattt
>BK2BC1_5_83
tttatcatctatagaattccattcaggaggttcagtagatttagcaatctttagtttacatttagcaggtatttcttctattttaggggcaatgaattttattactacaattttaaatatgagagctccaggtatgacaatgcatagactaccattatttgtatgagcagtattaataacagcagttttattattattatcattaccagtattagcaggaggaattacaatgttattaacagatagaaactttaatacttcattctttgatccagcaggaggaggagatcctatattatatcaacatttattt
>BK2BC1_5_249
actttcatcaattgaataccactcaggaggttctgtagatttagctatatttagcttacatcttgcaggtatttcttctattttaggtgcaatgaatttcattactactattttaaatatgcgagctccaggtatgacaatgcataagctacctttatttgtatgagctgtatttattactgcgattcttttaatattatctttacctgtttttgcaggagctattactatgctattaacagatagaaattttaatacaagtttctatgatcctgcaggaggaggtgaccctatactatatcagcacttattc
>BK2BC1_5_755
tttatcatctatagaattccattcaggaggttcagtagatttagcaatctttagtttacatttagcaggtatttcttctattttaggggcaatgaattttattactacaattttaaatatgagagctccaggtatgacaatgcatagactaccattatttgtatgagcagtattaataacagcagttttattattattatcattaccagtattagcaggaggaattacaatgttattaacagatagaaactttaatacttcattctttgatccagcaggaggaggagatcctatattatatcaacatttatt
>BK2BC1_5_943
tttatcatctatagaattccattcaggaggttcagtagatttagcaatctttagttacatttagcaggtatttcttctattttaggggcaatgaattttattactacaattttaaatatgagagctccaggtatgacaatgcatagactaccattatttgtatgagcagtattaataacagcagttttattattattatcattaccagtattagcaggaggaattacaatgttattaacagatagaaactttaatacttcattctttgatccagcaggaggaggagatcctatattatatcaacatttattt
>BK2BC1_5_1547
tttatcatctatagaattccattcaggaggttcagtagatttagcaatctttagtttacatttagcaggtatttcttctattttaggggcaatgaattttattactacaattttaaatatgagagctccaggtatgacaatgcatagactaccattatttgtatgagcagtattaataacagcagttttattattattatcattaccagtattagcgggaggaattacaatgttattaacagatagaaactttaatacttcattctttgatccagcaggaggaggagatcctatattatatcaacatttattt
>BK2BC1_5_1961
tttatcatctatagaattccattcaggaggttcagtagatttagcaatctttagtttacatttagcaggtatttcttctattttaggagcaatgaattttattactacaattttaaatatgagagctccaggtatgacaatgcatagactaccattatttgtatgagcagtattaataacagcagttttattattattatcattaccagtattagcaggaggaattacaatgttattaacagatagaaactttaatacttcattctttgatccagcaggaggaggagatcctatattatatcaacatttattt
>BK2BC1_5_2774
actttcatcaattgaataccactcaggaggttctgtagatttagctatatttagcttacatcttgcaggtatttcttctattttaggtgcaatgaatttcattactactattttaaatatgcgagctccaggtatgacaatgcataagctacctttatttgtatgagctgtatttattactgcgattcttttaatattatctttacctgtttttgcaggagctattactatgctattaacagatagaaattttaatacaagtttctatgatcctgcgggaggaggtgaccctatactatatcagcacttattc
>BK2BC1_5_3104
tttatcatctatagaattccattcaggaggttcagtagatttagcaatctttagtttacatttagcaggtatttcttctattttaggggcaatgaattttattactacaattttaaatatgagagctccaggcatgacaatgcatagactaccattatttgtatgagcagtattaataacagcagttttattattattatcattaccagtattagcaggaggaattacaatgttattaacagatagaaactttaatacttcattctttgatccagcaggaggaggagatcctatattatatcaacatttattt
>BK2SA1_1_63
tttatcatctatagaattccattcaggaggttcagtagatttagcaatctttagtttacatttagcaggtatttcttctattttaggggcaatgaattttattactacaattttaaatatgagagctccaggtatgacaatgcatagactaccattatttgtatgagcagtattaataacagcagttttattattattatcattaccagtattagcaggaggaattacaatgttattaacagatagaaactttaatacttcattctttgatccagcaggaggaggagatcctatattatatcaacatttattt
>BK2SA1_1_130
actttcatcaattgaataccactcaggaggttctgtagatttagctatatttagcttacatcttgcaggtatttcttctattttaggtgcaatgaatttcattactactattttaaatatgcgagctccaggtatgacaatgcataagctacctttatttgtatgagctgtatttattactgcgattcttttaatattatctttacctgtttttgcaggagctattactatgctattaacagatagaaattttaatacaagtttctatgatcctgcaggaggaggtgaccctatactatatcagcacttattc
>BK2SA1_1_187
ttatcatctatagaattccattcaggaggttcagtagatttagcaatctttagtttacatttagcaggtatttcttctattttaggggcaatgaattttattactacaattttaaatatgagagctccaggtatgacaatgcatagactaccattatttgtatgagcagtattaataacagcagttttattattattatcattaccagtattagcaggaggaattacaatgttattaacagatagaaactttaatacttcattctttgatccagcaggaggaggagatcctatattatatcaacatttattt
>BK2SA1_1_445
tttatcatctatagaattccattcaggaggttcagtagatttagcaatctttagtttacatttagcaggtatttcttctattttaggggcaatgaattttattactacaattttaaatatgagagctccaggtatgacaatgcatagactaccattatttgtatgagcagtattaataacagcagtttattattattatcattaccagtattagcaggaggaattacaatgttattaacagatagaaactttaatacttcattctttgatccagcaggaggaggagatcctatattatatcaacatttattt
>BK2SA1_1_469
tttatcatctatagaattccattcaggaggttcagtagatttagcaatctttagtttacatttagcaggtatttcttctattttaggggcaatgaattttattactacaattttaaatatgagagctccaggtatgacaatgcatagactaccattatttgtatgagcagtattaataacagcagttttattattattatcattaccagtattagcaggaggaattacaatgttattaacagataggaactttaatacttcattctttgatccagcaggaggaggagatcctatattatatcaacatttattt
>BK2SA1_1_525
tttatcatctatagaattccattcaggaggttcagtagatttagcaatctttagtttacatttagcaggtatttcttctattttaggggcaatgaattttattactacaattttaaatatgagagctccaggtatgacaatgcatagactaccattatttgtatgagcagtattaataacagcagttttattattattatcattaccagtattagcaggaggaattacaatgttattaacagatagaaactttaatacttcattctttgatccagcaggaggaggagatcctatattacatcaacatttattt
>BK2SA1_1_527
tatcatctatagaattccattcaggaggttcagtagatttagcaatctttagtttacatttagcaggtatttcttctattttaggggcaatgaattttattactacaattttaaatatgagagctccaggtatgacaatgcatagactaccattatttgtatgagcagtattaataacagcagttttattattattatcattaccagtattagcaggaggaattacaatgttattaacagatagaaactttaatacttcattctttgatccagcaggaggaggagatcctatattatatcaacatttattt
>BK2SA1_1_551
tttatcatctatagaattccattcaggaggttcagtagatttagcaatctttagtttacatttagcaggtatttcttctattttaggggcaatgaattttattactacaattttaaatatgagagctccaggtatgacaatgcatagactaccattatttgtatgagcagtattaataacagcagttttattattattatcattaccagtattagcaggaggaattacaatgttattaacagatagaaactttaatacttcattctttgatccagcaggaggaggagatcctatattatatcgacatttattt
>BK2SA1_1_561
tttatcatctatagaattccattcaggaggttcagtagatttagcaatctttagtttacatttagcaggtatttcttctattttaggggcaatgaattttattactacaattttaaatatgagagctccaggtatgacaatgcatagactaccactatttgtatgagcagtattaataacagcagttttattattattatcattaccagtattagcaggaggaattacaatgttattaacagatagaaactttaatacttcattctttgatccagcaggaggaggagatcctatattatatcaacatttattt
>BK2SA1_2_66
tttatcatctatagaattccattcaggaggttcagtagatttagcaatctttagtttacatttagcaggtatttcttctattttaggggcaatgaattttattactacaattttaaatatgagagctccaggtatgacaatgcatagactaccattatttgtatgagcagtattaataacagcagttttattattattatcattaccagtattagcaggaggaattacaatgttattaacagatagaaactttaatacttcattctttgatccagcaggaggaggagatcctatattatatcaacatttattt
>BK2SA1_2_356
tttatcatctatagaattccattcaggaggttcagtagatttagcaatctttagtttacatttagcaggtatttcttctattttaggggcaatgaattttattactacaattttaaatatgagagctccaggtatgacaatgcatagactaccattatttgtatgagcagtattaataacagcagttttattattattatcattaccagtattagcaggaggaattacaatgttattaacagatagaaactttaatacttcattctttgatccagcaggaggaggagatcctatattatatcaacatttatt
>BK2SA1_2_624
tttatcatctatagaattccattcaggaggttcagtggatttagcaatctttagtttacatttagcaggtatttcttctattttaggggcaatgaattttattactacaattttaaatatgagagctccaggtatgacaatgcatagactaccattatttgtatgagcagtattaataacagcagttttattattattatcattaccagtattagcaggaggaattacaatgttattaacagatagaaactttaatacttcattctttgatccagcaggaggaggagatcctatattatatcaacatttattt
>BK2SA1_2_629
tttatcatctatagaattccattcaggaggttcagtagatttagcaatctttagtttacatttagcaggtatttcttctattttaggggcaatgaattttattactacaattttaaatatgagagctccaggtatgacaatgcatagactaccattatttgtatgagcagtattaataacagcagttttattattattatcattaccagtattagcaggaggaattacaatgttattaacagatagaaactttaatactacattctttgatccagcaggaggaggagatcctatattatatcaacatttattt
>BK2SA1_2_898
tttatcatctatagaattccattcaggaggttcagtagatttagcaatctttagtttacatttagcaggtatttcttctattttaggggcaatgaattttattactacaattttaaatatgagagctccaggtatgacaatgcatagactaccattatttgtatgagcagtattaataacagcagttttattattattatcattaccagtattagcaggaggaattacaatgttattaacagatagaaactttaatacttcattctttgatccagcaggaggaggaaatcctatattatatcaacatttattt
>BK2SA1_3_86
tttatcatctatagaattccattcaggaggttcagtagatttagcaatctttagtttacatttagcaggtatttcttctattttaggggcaatgaattttattactacaattttaaatatgagagctccaggtatgacaatgcatagactaccattatttgtatgagcagtattaataacagcagttttattattattatcattaccagtattagcaggaggaattacaatgttattaacagatagaaactttaatacttcattctttgatccagcaggaggaggagatcctatattatatcaacatttattt
>BK2SA1_3_246
actttcatcaattgaataccactcaggaggttctgtagatttagctatatttagcttacatcttgcaggtatttcttctattttaggtgcaatgaatttcattactactattttaaatatgcgagctccaggtatgacaatgcataagctacctttatttgtatgagctgtatttattactgcgattcttttaatattatctttacctgtttttgcaggagctattactatgctattaacagatagaaattttaatacaagtttctatgatcctgcaggaggaggtgaccctatactatatcagcacttattc
>BK2SA1_3_407
tttatcatctatagaattccattcaggaggttcagtagatttagcaatctttagtttacatttagcaggtatttcttctattttaggggcaatgaattttattactacaattttaaatatgagagctccaggtatgacaatgcatagactaccattatttgtatgagcagtattaataacagcagttttattattattatcattaccagtattagcaggaggaattacaatgttattaacagatagaaactttaatacttcactctttgatccagcaggaggaggagatcctatattatatcaacatttattt
>BK2SA1_3_413
ttatcatctatagaattccattcaggaggttcagtagatttagcaatctttagtttacatttagcaggtatttcttctattttaggggcaatgaattttattactacaattttaaatatgagagctccaggtatgacaatgcatagactaccattatttgtatgagcagtattaataacagcagttttattattattatcattaccagtattagcaggaggaattacaatgttattaacagatagaaactttaatacttcattctttgatccagcaggaggaggagatcctatattatatcaacatttattt
>BK2SA1_3_900
tttatcatctatagaattccattcaggaggttcagtagatttagcaatctttagtttacatttagcaggtatttcttctactttaggggcaatgaattttattactacaattttaaatatgagagctccaggtatgacaatgcatagactaccattatttgtatgagcagtattaataacagcagttttattattattatcattaccagtattagcaggaggaattacaatgttattaacagatagaaactttaatacttcattctttgatccagcaggaggaggagatcctatattatatcaacatttattt
>BK2SA1_3_1125
tttatcatctatagaattccattcaggaggttcagtagatttagcaatctttagtttacatttagcaggtatttcttctattttaggggcaatgaattttattactacaattttaaatatgagagctccaggtatgacaatgcatagactaccattatttgtatgagcagtattaataacagcagttttattattattatcattaccagtattagcaggaggaattacaatgttattaacagatagaaactttaatacttcattctttgatccagcaggaggaggagatcctatattctatcaacacttattt
>BK2SA1_3_1196
tttcatcaattgaataccactcaggaggttctgtagatttagctatatttagcttacatcttgcaggtatttcttctattttaggtgcaatgaatttcattactactattttaaatatgcgagctccaggtatgacaatgcataagctacctttatttgtatgagctgtatttattactgcgattcttttaatattatctttacctgtttttgcaggagctattactatgctattaacagatagaaattttaatacaagtttctatgatcctgcaggaggaggtgaccctatactatatcagcacttattc
>BK2SA1_3_1279
tttatcatctatagaattccattcaggaggttcagtaggtttagcaatctttagtttacatttagcaggtatttcttctattttaggggcaatgaattttattactacaattttaaatatgagagctccaggtatgacaatgcatagactaccattatttgtatgagcagtattaataacagcagttttattattattatcattaccagtattagcaggaggaattacaatgttattaacagatagaaactttaatacttcattctttgatccagcaggaggaggagatcctatattatatcaacatttattt
>BK2SA1_3_1545
ctttatcatctatagaattccattcaggaggttcagtagatttagcaatctttagtttacatttagcaggtatttcttctattttaggggcaatgaattttattactacaattttaaatatgagagctccaggtatgacaatgcatagactaccattatttgtatgagcagtattaataacagcagttttattattattatcattaccagtattagcaggaggaattacaatgttattaacagatagaaactttaatacttcattctttgatccagcaggaggaggagatcctatattatatcaacatttattt
>BK2SA1_3_1584
tttatcatctatagaattccattcaggaggttcagtagatttagcaatctttagtttacatttagcaggtatttcttctattttaggggcaatgaattttattactacaattttaaatatgagagctccaggtatgacaatgcatagactaccattatttgtatgagcagtattaataacagcagttttattattattatcattaccagtattagcaggaggaattacaatgttattaacagatagaaactttaatactccattctttgatccagcaggaggaggagatcctatattatatcaacatttattt
>BK2SA1_3_1777
tttatcatctatagaattccattcgggaggttcagtagatttagcaatctttagtttacatttagcaggtatttcttctattttaggggcaatgaattttattactacaattttaaatatgagagctccaggtatgacaatgcatagactaccattatttgtatgagcagtattaataacagcagttttattattattatcattaccagtattagcaggaggaattacaatgttattaacagatagaaactttaatacttcattctttgatccagcaggaggaggagatcctatattatatcaacatttattt
>BK2SA1_3_1842
tttatcatctatagaattccattcaggaggttcagtagatttagcaatctttagtttacatttagcaggtatttcttctattttaggggcaatgaattttattactacaattttaaatatgagagctccaggtatgacaatgcatagactaccattatttgtatgagcagtattaataacagcagttttattattattatcattaccagtattagcaggaggaattacaatgttattaacagataggaactttaatacttcattctttgatccagcaggaggaggagatcctatattatatcaacatttattt
>BK2SA1_3_2134
tttatcatctatagaattccattcaggaggttcagtagatttagcaatctttagtttacatttagcaggtatttcttctattttaggggcaatgaattttattactacaattttaaatatgagagctccaggtatgacaatgcatagactaccattatttgtatgagcagtattaataacagcagttttattattattatcattaccagtattagcaggaggaattacaatgttattaacagatagaaactttaatacttcattctttgatccagcaggaggaggagaccctatattatatcaacatttattt
>BK2SA1_3_2173
tatcatctatagaattccattcaggaggttcagtagatttagcaatctttagtttacatttagcaggtatttcttctattttaggggcaatgaattttattactacaattttaaatatgagagctccaggtatgacaatgcatagactaccattatttgtatgagcagtattaataacagcagttttattattattatcattaccagtattagcaggaggaattacaatgttattaacagatagaaactttaatacttcattctttgatccagcaggaggaggagatcctatattatatcaacatttattt
>BK2SA1_3_2368
tttatcatctatagaattccattcaggaggttcagtagatttagcaatctttagtttacatttagcaggtatttcttctattttaggggcaatgaattttattactacaattttaaatatgagagctccaggtatgacaatgcatagactaccattatttgtatgagcagtattaataacagcagttttattattattatcattaccagtattagcaggaggaattacaatgttattaacagatagaaactttaatacttcattctttgatccagcaggaggaggagatcctatattatatcgacatttattt
>BK2SA1_3_2597
tttatcatctatagaattccattcaggaggttcagtagacttagcaatctttagtttacatttagcaggtatttcttctattttaggggcaatgaattttattactacaattttaaatatgagagctccaggtatgacaatgcatagactaccattatttgtatgagcagtattaataacagcagttttattattattatcattaccagtattagcaggaggaattacaatgttattaacagatagaaactttaatacttcattctttgatccagcaggaggaggagatcctatattatatcaacatttattt
>BK2SA1_4_95
tttatcatctatagaattccattcaggaggttcagtagatttagcaatctttagtttacatttagcaggtatttcttctattttaggggcaatgaattttattactacaattttaaatatgagagctccaggtatgacaatgcatagactaccattatttgtatgagcagtattaataacagcagttttattattattatcattaccagtattagcaggaggaattacaatgttattaacagatagaaactttaatacttcattctttgatccagcaggaggaggagatcctatattatatcaacatttattt
>BK2SA1_4_322
actttcatcaattgaataccactcaggaggttctgtagatttagctatatttagcttacatcttgcaggtatttcttctattttaggtgcaatgaatttcattactactattttaaatatgcgagctccaggtatgacaatgcataagctacctttatttgtatgagctgtatttattactgcgattcttttaatattatctttacctgtttttgcaggagctattactatgctattaacagatagaaattttaatacaagtttctatgatcctgcaggaggaggtgaccctatactatatcagcacttattc
>BK2SA1_4_410
tttatcatctatagaattccattcaggaggttcagtagatttagcaatctttagtttacatttagcaggtatttcttctattttaggggcaatgaattttattactacaattttaaatatgagagctccaggtatgacaatgcatagactaccattatttgtatgagcagtattaataacagcagttttattattattatcattaccagtattagcaggaggaattacaatgttattaacagatagaaactttaatacttcattctttgatccagcaggaggaggagatcctatattatatcaacatttattc
>BK2SA1_4_573
tttatcatctatagaattccattcaggaggttcagtagatttagcaatctttagtttacatttagcaggtatttcttctattttaggggcaatgaattttattactacaattttaaatatgagagctccaggtatgacaatgcatagactaccattatttgtatgagcagtattaataacagcagttttattattattatcattaccagtattagcaggaggaattacaatgttattaacagatagaaactttaatacttcactctttgatccagcaggaggaggagatcctatattatatcaacatttattt
>BK2SA1_4_584
ttatcatctatagaattccattcaggaggttcagtagatttagcaatctttagtttacatttagcaggtatttcttctattttaggggcaatgaattttattactacaattttaaatatgagagctccaggtatgacaatgcatagactaccattatttgtatgagcagtattaataacagcagttttattattattatcattaccagtattagcaggaggaattacaatgttattaacagatagaaactttaatacttcattctttgatccagcaggaggaggagatcctatattatatcaacatttattt
>BK2SA1_4_739
tttatcatctatagaattccattcaggaggttcagtagatttagcaatctttagtttacatttagcaggtatttcttctattttaggggcaatgaattttattactacaattttaaatatgagagctccaggtatgacaatgcatagactaccattatttgtatgagcagtattaataacagcagttttattattattatcattaccagtattagcaggaggaattacaatgttattaacagatagaaactttaatacttcattctttgatccagcaggaggaggagatcctatattatatcaacacttattt
>BK2SA1_4_803
tttatcatctatagaattccattcaggaggttcagtagatttagcaatctttagtttacatttagcaggtatttcttctattttaggggcaatgaattttattactacaattttaaatatgagagctccaggtatgacaatgcatagactaccattatttgtatgagcagtattaataacagcagttttattattattatcattaccagtattagcaggaggaattacaatgttattaacagatagaaactttaatacttcattctttgatccagcaggaggaggagatcctatattctatcaacatttattt
>BK2SA1_4_1156
tttatcatctatagaattccattcaggaggttcagtagatttagcaatctttagtttacatttagcaggtatttcttctattttaggggcaatgaattttattactacaattttaaatatgagagctccaggtatgacaatgcatagactaccattatttgtatgagcagtattaataacagcagttttattattattatcattaccagtattagcaggaggaattacaatgttattaacagatagaaactttaatacttcattctttgatccagcaggaggaggagatcctatattatatcaacatttatt
>BK2SA1_4_1246
tttatcatctatagaattccattcaggaggttcagtagatttagcaatctttagtttacatttagcaggtatttcttctattttaggggcaatgaattttattactacaattttaaatatgagagctccaggtatgacaatgcatagactaccattatttgtatgagcagtattaataacagcagttttattattattatcattaccagtattagcaggaggaattacaatgttattaacagatagaagctttaatacttcattctttgatccagcaggaggaggagatcctatattatatcaacatttattt
>BK2SA1_4_1718
tttagcaagtattggttttcattcaggtggttcagttgatttagcaatttttagtttacacttagctggtatatcatctattttaggtacagtaaactttattactacagtattcaacatgagagctcctggaatgactatgcatagattacctttatttgtatgagctgttttaattactgcatttttattaattttatctttacctgtatttgccggagctattacaatgttattaacagatagaaactttaatacaagcttttatgacccagctggtggaggtgatcctatcttatatcaacatttattc
>BK2SA1_4_3090
tttatcatctatagaattccattcaggaggttcagtagatttagcaatctttagtttacatttagcaggtatttcttctattttaggggcaatgaattttattactacaattttaaatatgagagctccaggtatgacaatgcatagactaccattatttgtatgagcagtattaataacagcagttttattattattatcattaccagtattagcaggaggaattacaatgttattaacagatagaaactttaatactccattctttgatccagcaggaggaggagatcctatattatatcaacatttattt
>BK2SA1_4_3235
tttatcatctatagaattccattcaggaggttcagtagatttagcaatctttagtttacatttagcaggtatttcttctgttttaggggcaatgaattttattactacaattttaaatatgagagctccaggtatgacaatgcatagactaccattatttgtatgagcagtattaataacagcagttttattattattatcattaccagtattagcaggaggaattacaatgttattaacagatagaaactttaatacttcattctttgatccagcaggaggaggagatcctatattatatcaacatttattt
>BK2SA1_4_3437
tttatcatctatagaattccattcaggaggttcagtagatttagcaatctttagtttacatttagcaggtatttcttctattttaggggcaatgaattttattactacaattttaaatatgagagctccaggtatgacaatgcatagactaccattatttgtatgagcagtattaataacagcagttttattgttattatcattaccagtattagcaggaggaattacaatgttattaacagatagaaactttaatacttcattctttgatccagcaggaggaggagatcctatattatatcaacatttattt
>BK2SA1_4_4078
tttatcaggaattgaaagtcattcaggaggttctgttgatttagctatttttagtctacatttagcaggtgcttcatctttattaggtgctatgaattttattactactgtaataaatatgagagctcctggtataaaaatgcatagaatacctttatttgtttgagcattatttattactgcaattttattattattatctttacctgttttagcaggagcaattactatgttattaactgatagaaattttaatactacattttttgatccagcaggaggtggagatccaatattatatcaacatttatt
>BK2SA1_4_4203
attagcaggtattcaaagtcattcaggaggctctgttgatttggcaatttttagcttacacttagctggtgcttcttctcttttaggtgcaattaattttattacaacagtaataaatatgagagctcctggtattaaaatgcatagaattcctttatttgtttgagctgtttttattaccgcttttttattattattatcattacctgttttagcagcagctattacaatgttattaacagatagaaattttaataccactttttttgatccagcaggtggaggagatccaattttatatcaacatttattc
>BK2SA1_4_4734
tttatcatctatagaattccattcaggaggttcagtagatttagcaatctttagtttacatttagcaggtatttcttctattttaggggcaatgaattttattactacaattttaaatatgagagctccaggtatgacaatgcatagactaccattatttgtatgagcagtattaataacagcagttttattattattatcattaccagtattagcaggaggaattacaatgttattaacagatagaaactttaatacttcattctttgatccagcaggaggaggagatcctatattatatcgacatttattt
>BK2SA1_4_4892
tttatcatctatagaattccattcaggaggttcagtagatttagcaatctttagtttacatttagcaggtatttcttctattttaggggcaatgaattttattactacaattttaaatatgagagctccaggtatgacaatgcatagactaccattatttgtatgagcagtattaataacagcagttttattattattatcattaccagtattagcaggaggaattacaatgttattaacagatagaaactttaatacttcattctttgatccagcaggaggaggagatcctatattatatcagcatttattc
>BK2SA1_4_5172
tttatcatctatagaattccattcaggaggttcagtagatttagcaatctttagtttacatttagcaggtatttcttctattttagaggcaatgaattttattactacaattttaaatatgagagctccaggtatgacaatgcatagactaccattatttgtatgagcagtattaataacagcagttttattattattatcattaccagtattagcaggaggaattacaatgttattaacagatagaaactttaatacttcattctttgatccagcaggaggaggagatcctatattatatcaacatttattt
>BK2SA1_4_6457
attatcaagtataggattccactctggaggatctgtagatttagctatatttagtttacatttagctggtatttcttctattttaggtactgttaattttattactactatatttaatatgagagctccaggtatgactatgcatagattacctctttttgtatgagcagttttaattacagcatttttattaatattatcattaccagtattagcaggagcaataacaatgttattaactgatagaaattttaatacaagcttttacgacccagcaggtggtggagatcctatattatatcaacatttattc
>BK2SA1_4_6566
tttatcatctatagaattccattcaggaggttcagtagatttagcaatctttagtttacatttagcaggtatttcttctattttaggggcaatgaattttattactacaattttaaatatgagagctccaggtatgacaatgcatagactaccattatttgtatgagcagtattaataacagcagttttattattattatcattaccagtatagcaggaggaattacaatgttattaacagatagaaactttaatacttcattctttgatccagcaggaggaggagatcctatattatatcaacatttattt
>BK2SA1_4_6848
gttaagttcaatcttagctcactcaggaccatcagtagatttagctatttttagtttacatttagcaggtatttcttctattttaggggcaatgaattttattactacaattttaaatatgagagctccaggtatgacaatgcatagactaccattatttgtatgagcagtattaataacagcagttttattattattatcattaccagtattagcaggaggaattacaatgttattaacagatagaaactttaatacttcattctttgatccagcaggaggaggagatcctatattatatcaacatttattt
>BK2SA1_5_80
tttatcatctatagaattccattcaggaggttcagtagatttagcaatctttagtttacatttagcaggtatttcttctattttaggggcaatgaattttattactacaattttaaatatgagagctccaggtatgacaatgcatagactaccattatttgtatgagcagtattaataacagcagttttattattattatcattaccagtattagcaggaggaattacaatgttattaacagatagaaactttaatacttcattctttgatccagcaggaggaggagatcctatattatatcaacatttattt
>BK2SA1_5_939
tttatcatctacagaattccattcaggaggttcagtagatttagcaatctttagtttacatttagcaggtatttcttctattttaggggcaatgaattttattactacaattttaaatatgagagctccaggtatgacaatgcatagactaccattatttgtatgagcagtattaataacagcagttttattattattatcattaccagtattagcaggaggaattacaatgttattaacagatagaaactttaatacttcattctttgatccagcaggaggaggagatcctatattatatcaacatttattt
>BK2SA1_5_1082
tttatcatctatagaattccattcaggaggttcagtagatttagcaatctttagtttacatttagcaggtatttcttctattttaggggcaatgaattttattactacaattttaaatatgagagctccaggtatgacaatgcatagactaccattatttgtatgagcagtattaataacagcagttttattattattatcattaccagtattagctggaggaattacaatgttattaacagatagaaactttaatacttcattctttgatccagcaggaggaggagatcctatattatatcaacatttattt
>BK2SB1_1_95
tttatcatctatagaattccattcaggaggttcagtagatttagcaatctttagtttacatttagcaggtatttcttctattttaggggcaatgaattttattactacaattttaaatatgagagctccaggtatgacaatgcatagactaccattatttgtatgagcagtattaataacagcagttttattattattatcattaccagtattagcaggaggaattacaatgttattaacagatagaaactttaatacttcattctttgatccagcaggaggaggagatcctatattatatcaacatttattt
>BK2SB1_1_315
actttcatcaattgaataccactcaggaggttctgtagatttagctatatttagcttacatcttgcaggtatttcttctattttaggtgcaatgaatttcattactactattttaaatatgcgagctccaggtatgacaatgcataagctacctttatttgtatgagctgtatttattactgcgattcttttaatattatctttacctgtttttgcaggagctattactatgctattaacagatagaaattttaatacaagtttctatgatcctgcaggaggaggtgaccctatactatatcagcacttattc
>BK2SB1_1_379
tttatcaggaattgaaagtcattcaggaggttctgttgatttagctatttttagtctacatttagcaggtgcttcatctttattaggtgctatgaattttattactactgtaataaatatgagagctcctggtataaaaatgcatagaatacctttatttgtttgagcattatttattactgcaattttattattattatctttacctgttttagcaggagcaattactatgttattaactgatagaaattttaatactacattttttgatccagcaggaggtggagatccaatattatatcaacatttattt
>BK2SB1_1_405
tttatcatctatagaattccattcaggaggttcagtagatttagcaatctttagtttacatttagcaggtatttcttctattttaggggcaatgaattttattactacaattttaaatatgagagctccaggtatgacaatgcatagactaccattatttgtatgagcagtattaataacagcagttttattattattatcattaccagtattagcaggaggaattacaatgttattaacagatagaaactttaatacttcattctttgatccagcaggaggaggagatcctatattatatcaacatttattc
>BK2SB1_1_581
ttatcatctatagaattccattcaggaggttcagtagatttagcaatctttagtttacatttagcaggtatttcttctattttaggggcaatgaattttattactacaattttaaatatgagagctccaggtatgacaatgcatagactaccattatttgtatgagcagtattaataacagcagttttattattattatcattaccagtattagcaggaggaattacaatgttattaacagatagaaactttaatacttcattctttgatccagcaggaggaggagatcctatattatatcaacatttattt
>BK2SB1_1_1207
tttatcatctatagaattccattcaggaggttcagtagatttagcaatctttagtttacatttagcaggtatttcttctattttaggggcaatgaattttattactacaattttaaatatgagagctccaggtatgacaatgcatagactaccattatttgtatgagcagtattaataacagcagttttattattattatcattaccagtattagcaggaggaattacaatgttattaacagatagaaactttaatacttcattctttgatccagcaggaggaggagatcctatattatatcaacatttatt
>BK2SB1_1_1760
tttatcatctatagaattccattcaggaggttcagtagatttagcaatctttagtttacatttagcaggtatttcttctactttaggggcaatgaattttattactacaattttaaatatgagagctccaggtatgacaatgcatagactaccattatttgtatgagcagtattaataacagcagttttattattattatcattaccagtattagcaggaggaattacaatgttattaacagatagaaactttaatacttcattctttgatccagcaggaggaggagatcctatattatatcaacatttattt
>BK2SB1_1_1785
ctttcatcaattgaataccactcaggaggttctgtagatttagctatatttagcttacatcttgcaggtatttcttctattttaggtgcaatgaatttcattactactattttaaatatgcgagctccaggtatgacaatgcataagctacctttatttgtatgagctgtatttattactgcgattcttttaatattatctttacctgtttttgcaggagctattactatgctattaacagatagaaattttaatacaagtttctatgatcctgcaggaggaggtgaccctatactatatcagcacttattc
>BK2SB1_1_1803
tttatcaggaattgaaagtcattcaggaggttctgttgatttagctatttttagtctacatttagcaggtgcttcatctttattaggtgctatgaattttattactactgtaataaatatgagagctcctggtataaaaatgcatagaatacctttatttatttgagcattatttatcactgcaattttattattattatctttacctgttttagccggagcaattactatgttattaactgatagaaattttaatactacattttttgatccagcaggaggtggagatccaatcttatatcaacatttattt
>BK2SB1_1_2362
tttatcatctatagaattccattcaggaggttcagtagatttagcaatctttagtttacatttagcaggtatttcttctattttaggggcaatgaattttattactacaattttaaatatgagagctccaggtatgacaatgcatagactaccattatttgtatgagcagtattaataacagcagttttattattattatcattaccagtattagcaggaggaattacaatgttattaacagatagaaactttaatacttcattctttgatccagcaggaggaggagatcctatattctatcaacacttattt
>BK2SB1_1_3734
tttatcatctatagaattccattcaggaggttcagtagatttagcaatctttagtttacatttagcaggtatttcttctattttaggggcaatgaattttattactacaattttaaatatgagagctccaggtatgacaatgcatagactaccattatttgtatgagcggtattaataacagcagttttattattattatcattaccagtattagcaggaggaattacaatgttattaacagatagaaactttaatacttcattctttgatccagcaggaggaggagatcctatattatatcaacatttattt
>BK2SB1_1_3791
tttatcatctataggattccattcaggaggttcagtagatttagcaatctttagtttacatttagcaggtatttcttctattttaggggcaatgaattttattactacaattttaaatatgagagctccaggtatgacaatgcatagactaccattatttgtatgagcagtattaataacagcagttttattattattatcattaccagtattagcaggaggaattacaatgttattaacagatagaaactttaatacttcattctttgatccagcaggaggaggagatcctatattatatcaacatttattt
>BK2SB1_1_4076
tttatcatctatagaattccattcaggaggttcagtagatttagcaatctttagtttacatttagcaggtatttcttctattttaggggcaatgaattttattactacaattttaaatatgagagctccaggtatgacaatgcatagactaccattatttgtatgagcagtattaataacagcagttttattattattatcattaccagtattagcaggaggaattacaatgttattaacagatagaaactttaatacttcattctttgatccagcaggaggaggagatcctatattgtatcaacatttattt
>BK2SB1_1_4226
tttatcatctatagaattccattcaggaggttcagtagatttagcaatctttagtttacatttagcaggtatttcttctattttaggggcaatgaattttattactacaattttaaatatgagagctccaggtatgacaatgcatagactaccattatttgtatgagcagtattaataacagcagttttattattatcattaccagtattagcaggaggaattacaatgttattaacagatagaaactttaatacttcattctttgatccagcaggaggaggagatcctatattatatcaacatttattt
>BK2SB1_1_4303
tttatcatctatagaattccattcaggaggttcagtagatttagcaatctttagtttacatttagcaggtatttcttctattttaggggcaatgaattttattactacaattttaaatatgagagctccaggtatgacaatgcatagactaccattatttgtatgagcagtattaataacagcagttttattattattatcattaccagtattagcaggaggaattacaatgttattaacagataggaactttaatacttcattctttgatccagcaggaggaggagatcctatattatatcaacatttattt
>BK2SB1_1_4849
tttatcgtctatagaattccattcaggaggttcagtagatttagcaatctttagtttacatttagcaggtatttcttctattttaggggcaatgaattttattactacaattttaaatatgagagctccaggtatgacaatgcatagactaccattatttgtatgagcagtattaataacagcagttttattattattatcattaccagtattagcaggaggaattacaatgttattaacagatagaaactttaatacttcattctttgatccagcaggaggaggagatcctatattatatcaacatttattt
>BK2SB1_1_5588
tttatcatctatagaattccattcaggaggctcagtagatttagcaatctttagtttacatttagcaggtatttcttctattttaggggcaatgaattttattactacaattttaaatatgagagctccaggtatgacaatgcatagactaccattatttgtatgagcagtattaataacagcagttttattattattatcattaccagtattagcaggaggaattacaatgttattaacagatagaaactttaatacttcattctttgatccagcaggaggaggagatcctatattatatcaacatttattt
>BK2SB1_1_5930
tttatcatctatagaattccattcaggaggttcagtagatttagcaatctttagtttacatttagcaggtatttcttctattttaggggcaatgaattttattactacaattttaaatatgagagctccaggtatgacaatgcatagactaccattatttgtatgagcagtattaataacagcagttttattattattatcattaccagtattagcaggaggaattacaatgttattaacagatagaaactttaatacttcattctttgatccagcaggaggaggagatcctatattatatcgacatttattt
>BK2SB1_1_5979
gctttcatcaattgaataccactcaggaggttctgtagatttagctatatttagcttacatcttgcaggtatttcttctattttaggtgcaatgaatttcattactactattttaaatatgcgagctccaggtatgacaatgcataagctacctttatttgtatgagctgtatttattactgcgattcttttaatattatctttacctgtttttgcaggagctattactatgctattaacagatagaaattttaatacaagtttctatgatcctgcaggaggaggtgaccctatactatatcagcacttattc
>BK2SB1_1_6034
tttatcatctatagaattccattcaggaggttcagtagatttagcaatctttagtttacatttagcgggtatttcttctattttaggggcaatgaattttattactacaattttaaatatgagagctccaggtatgacaatgcatagactaccattatttgtatgagcagtattaataacagcagttttattattattatcattaccagtattagcaggaggaattacaatgttattaacagatagaaactttaatacttcattctttgatccagcaggaggaggagatcctatattatatcaacatttattt
>BK2SB1_2_87
tttatcatctatagaattccattcaggaggttcagtagatttagcaatctttagtttacatttagcaggtatttcttctattttaggggcaatgaattttattactacaattttaaatatgagagctccaggtatgacaatgcatagactaccattatttgtatgagcagtattaataacagcagttttattattattatcattaccagtattagcaggaggaattacaatgttattaacagatagaaactttaatacttcattctttgatccagcaggaggaggagatcctatattatatcaacatttattt
>BK2SB1_2_849
tttatcatctatagaattccattcaggaggttcagtagatttagcaatctttagtttacatttagcaggtatttcttctattttaggggcaatgaattttattactacaattttaaatatgagagctccaggtatgacaatgcatagactaccattatttgtatgagcagtattaataacagcagttttattattattatcattaccagtattagcaggaggaattacaatgttattaacagatagaaactttaatacttcattctttgatccagcaggaggaggagatcctatattatatcaacatttatt
>BK2SB1_2_1793
tttatcatctatagaattccattcaggaggttcagtagatttagcaatctttagtttacatttagcaggtatttcttctattttaggggcaatgaattttattactacaattttaaatatgagagctccaggtatgacaatgcatagactaccattatttgtatgagcagtattaataacagcagttttattattattatcattaccagtattagcaggaggaattacaatgttattaacagatagaaactttaatacctcattctttgatccagcaggaggaggagatcctatattatatcaacatttattt
>BK2SB1_2_1865
ctttatcatctatagaattccattcaggaggttcagtagatttagcaatctttagtttacatttagcaggtatttcttctattttaggggcaatgaattttattactacaattttaaatatgagagctccaggtatgacaatgcatagactaccattatttgtatgagcagtattaataacagcagttttattattattatcattaccagtattagcaggaggaattacaatgttattaacagatagaaactttaatacttcattctttgatccagcaggaggaggagatcctatattatatcaacatttattt
>BK2SB1_2_1902
tttatcatctatagaattccattcaggaggttcagtagatttagcaatctttagtttacatttagcaggtatttcttctattttaggggcaatgaattttattactacaattttaaatatgagagctccaggtatgacaatgcatagactaccattatttgtatgagcagtattaataacagcagttttattattattatcattaccagtattagcaggaggaattacaatgttattaacagatagaaactttaatactccattctttgatccagcaggaggaggagatcctatattatatcaacatttattt
>BK2SB1_2_2052
tttatcatctatagaatcccattcaggaggttcagtagatttagcaatctttagtttacatttagcaggtatttcttctattttaggggcaatgaattttattactacaattttaaatatgagagctccaggtatgacaatgcatagactaccattatttgtatgagcagtattaataacagcagttttattattattatcattaccagtattagcaggaggaattacaatgttattaacagatagaaactttaatacttcattctttgatccagcaggaggaggagatcctatattatatcaacatttattt
>BK2SB1_2_2307
tttatcatctatagaattccattcaggaggttcagtagatttagcaatctttagtttacatttagcaggtatttcttctattttaggggcaatgaattttattactacaattttaaatatgagagctccaggtatgacaatgcatagactaccattatttgtatgagcagtattaataacagcagttttattattattatcattaccagtattagcaggaggaattacaatgttattaacagatagaaactttaatacttcattctttgatccagcaggaggaggagatcctatattctatcaacatttcttt
>BK2SB1_2_2963
tttatcatctatagaattccattcaggaggttcagtagatttagcaatctttagtttacatttagcaggtatttcttctattttagaggcaatgaattttattactacaattttaaatatgagagctccaggtatgacaatgcatagactaccattatttgtatgagcagtattaataacagcagttttattattattatcattaccagtattagcaggaggaattacaatgttattaacagatagaaactttaatacttcattctttgatccagcaggaggaggagatcctatattatatcaacatttattt
>BK2SB1_3_91
tttatcatctatagaattccattcaggaggttcagtagatttagcaatctttagtttacatttagcaggtatttcttctattttaggggcaatgaattttattactacaattttaaatatgagagctccaggtatgacaatgcatagactaccattatttgtatgagcagtattaataacagcagttttattattattatcattaccagtattagcaggaggaattacaatgttattaacagatagaaactttaatacttcattctttgatccagcaggaggaggagatcctatattatatcaacatttattt
>BK2SB1_3_296
actttcatcaattgaataccactcaggaggttctgtagatttagctatatttagcttacatcttgcaggtatttcttctattttaggtgcaatgaatttcattactactattttaaatatgcgagctccaggtatgacaatgcataagctacctttatttgtatgagctgtatttattactgcgattcttttaatattatctttacctgtttttgcaggagctattactatgctattaacagatagaaattttaatacaagtttctatgatcctgcaggaggaggtgaccctatactatatcagcacttattc
>BK2SB1_3_512
ttatcatctatagaattccattcaggaggttcagtagatttagcaatctttagtttacatttagcaggtatttcttctattttaggggcaatgaattttattactacaattttaaatatgagagctccaggtatgacaatgcatagactaccattatttgtatgagcagtattaataacagcagttttattattattatcattaccagtattagcaggaggaattacaatgttattaacagatagaaactttaatacttcattctttgatccagcaggaggaggagatcctatattatatcaacatttattt
>BK2SB1_3_1305
tttatcatctatagaattccattcaggaggttcagtagatttagcaatctttagtttacatttagcaggtatttcttctactttaggggcaatgaattttattactacaattttaaatatgagagctccaggtatgacaatgcatagactaccattatttgtatgagcagtattaataacagcagttttattattattatcattaccagtattagcaggaggaattacaatgttattaacagatagaaactttaatacttcattctttgatccagcaggaggaggagatcctatattatatcaacatttattt
>BK2SB1_3_2427
tttatcatctatagaattccattcaggaggttcagtagatttagcaatctttagtttacatttagcaggtatttcttctattttaggggcaatgaattttattactacaattttaaatatgagagctccaggtatgacaatgcatagactaccattatttgtatgagcagtattaataacagcagttttattattattatcattaccagtattagcaggaggaattacaatgttattaacagatagaaactttaatacttcattctttgatccagcagggggaggagatcctatattatatcaacatttattt
>BK2SB1_3_2500
tttatcatctatagaattccattcaggaggttcagtagatttagcaatctttagtttacatttagcaggtatttcttctattttaggggcaatgaattttattactacaattttaaatatgagagctccaggtatgacaatgcatagactaccattatttgtatgagcagtattaataacggcagttttattattattatcattaccagtattagcaggaggaattacaatgttattaacagatagaaactttaatacttcattctttgatccagcaggaggaggagatcctatattatatcaacatttattt
>BK2SB1_3_2562
actttcatcaattgaataccactcaggaggttctgtagatttagctatatttagcttacatcttgcaggtatttcttctattttaggcgcaatgaatttcattactactattttaaatatgcgagctccaggtatgacaatgcataagctacctttatttgtatgagctgtatttattactgcgattcttttaatattatctttacctgtttttgcaggagctattactatgctattaacagatagaaattttaatacaagtttctatgatcctgcaggaggaggtgaccctatactatatcagcacttattc
>BK2SB1_3_3210
tttatcatctatagaattccattcaagaggttcagtagatttagcaatctttagtttacatttagcaggtatttcttctattttaggggcaatgaattttattactacaattttaaatatgagagctccaggtatgacaatgcatagactaccattatttgtatgagcagtattaataacagcagttttattattattatcattaccagtattagcaggaggaattacaatgttattaacagatagaaactttaatacttcattctttgatccagcaggaggaggagatcctatattatatcaacatttattt
>BK2SB1_3_3490
tttaccatctatagaattccattcaggaggttcagtagatttagcaatctttagtttacatttagcaggtatttcttctattttaggggcaatgaattttattactacaattttaaatatgagagctccaggtatgacaatgcatagactaccattatttgtatgagcagtattaataacagcagttttattattattatcattaccagtattagcaggaggaattacaatgttattaacagatagaaactttaatacttcattctttgatccagcaggaggaggagatcctatattatatcaacatttattt
>BK2SB1_3_3525
gctttcatcaattgaataccactcaggaggttctgtagatttagctatatttagcttacatcttgcaggtatttcttctattttaggtgcaatgaatttcattactactattttaaatatgcgagctccaggtatgacaatgcataagctacctttatttgtatgagctgtatttattactgcgattcttttaatattatctttacctgtttttgcaggagctattactatgctattaacagatagaaattttaatacaagtttctatgatcctgcaggaggaggtgaccctatactatatcagcacttattc
>BK2SB1_3_3959
actctcatcaattgaataccactcaggaggttctgtagatttagctatatttagcttacatcttgcaggtatttcttctattttaggtgcaatgaatttcattactactattttaaatatgcgagctccaggtatgacaatgcataagctacctttatttgtatgagctgtatttattactgcgattcttttaatattatctttacctgtttttgcaggagctattactatgctattaacagatagaaattttaatacaagtttctatgatcctgcaggaggaggtgaccctatactatatcagcacttattc
>BK2SB1_3_4602
tttatcatctatagaattccattcaggaggttcagtagatttagcaatctttagtttacatttagcaggtatttcttctattttaggggcaatgaattttattactacaattttaaatatgagagctccaggtatgacaatgcatagactaccattatttgtatgagcagtattaataacagcagttttattattattatcattaccagtattagcaggaggaattactatgttattaacagatagaaactttaatacttcattctttgatccagcaggaggaggagatcctatattatatcaacatttattt
>BK2SB1_4_91
tttatcatctatagaattccattcaggaggttcagtagatttagcaatctttagtttacatttagcaggtatttcttctattttaggggcaatgaattttattactacaattttaaatatgagagctccaggtatgacaatgcatagactaccattatttgtatgagcagtattaataacagcagttttattattattatcattaccagtattagcaggaggaattacaatgttattaacagatagaaactttaatacttcattctttgatccagcaggaggaggagatcctatattatatcaacatttattt
>BK2SB1_4_282
actttcatcaattgaataccactcaggaggttctgtagatttagctatatttagcttacatcttgcaggtatttcttctattttaggtgcaatgaatttcattactactattttaaatatgcgagctccaggtatgacaatgcataagctacctttatttgtatgagctgtatttattactgcgattcttttaatattatctttacctgtttttgcaggagctattactatgctattaacagatagaaattttaatacaagtttctatgatcctgcaggaggaggtgaccctatactatatcagcacttattc
>BK2SB1_4_475
tttatcatctatagaattccattcaggaggttcagtagatttagcaatctttagtttacatttagcaggtatttcttctattttaggggcaatgaattttattactacaattttaaatatgagagctccaggtatgacaatgcatagactaccattatttgtatgagcagtattaataacagcagttttattattattatcattaccagtattagcaggaggaattacaatgttattaacagatagaaactttaatacttcactctttgatccagcaggaggaggagatcctatattatatcaacatttattt
>BK2SB1_4_620
tttatcatctatagaattccattcaggaggttcagtagatttagcaatctttagtttacatttagcaggtatttcttctattttaggggcaatgaattttattactacaattttaaatatgagagctccaggtatgacaatgcatagactaccattatttgtatgagcagtattaataacagcagttttattattattatcattaccagtattagcaggaggaattacaatgttattaacagatagaaactttaatacttcattctttgatccagcaggaggaggagatcctatattatatcaacatttactt
>BK2SB1_4_629
tttatcatctatagaattccattcaggaggttcagtagatttagcaatctttagtttacatttagcaggtatttcttctattttaggggcaatgaattttattactacaattttaaatatgagagctccaggtatgacaatgcatagactaccattatttgtatgagcagtattaataacagcagttttattattattatcattaccagtattagcaggaggaattacaatgttattaacagatagaaactttaatacttcattctttgatccagcaggaggaggagatcctatattctatcaacatttattt
>BK2SB1_4_666
tttatcatctatagaattccattcaggaggttcagtagatttagcaatctttagtttacatttagcaggtatttcttctattttagggtcaatgaattttattactacaattttaaatatgagagctccaggtatgacaatgcatagactaccattatttgtatgagcagtattaataacagcagttttattattattatcattaccagtattagcaggaggaattacaatgttattaacagatagaaactttaatacttcattctttgatccagcaggaggaggagatcctatattatatcaacatttattt
>BK2SB1_4_894
tttatcatctatagaattccattcaggaggttcagtagatttagcaatctttagtttacatttagcaggtatttcttctattttaggggcaatgaattttattactacaattttaaatatgagagctccaggtatgacaatgcatagactaccattatttgtatgagcagtattaataacagcagttttattattattatcattaccagtattagcaggaggaattacaatgttattaacagatagaaactttaatacttcattctttgatccagcaggaggaggagatcctatattatatcaacatttatt
>BK2SB1_4_1288
tttatcatctatagaattccattcaggaggttcagtagatttagcaatctttagtttacatttagcaggtatttcttctattttaggggcaatgaattttattactacaattttaaatatgagagctccaggtatgacaatgcatagactaccattatttgtatgagcagtattaataacagcagttttattattattatcattaccagtattagcaagaggaattacaatgttattaacagatagaaactttaatacttcattctttgatccagcaggaggaggagatcctatattatatcaacatttattt
>BK2SB1_4_2093
ctttatcatctatagaattccattcaggaggttcagtagatttagcaatctttagtttacatttagcaggtatttcttctattttaggggcaatgaattttattactacaattttaaatatgagagctccaggtatgacaatgcatagactaccattatttgtatgagcagtattaataacagcagttttattattattatcattaccagtattagcaggaggaattacaatgttattaacagatagaaactttaatacttcattctttgatccagcaggaggaggagatcctatattatatcaacatttattt
>BK2SB1_4_2212
tttatcatccatagaattccattcaggaggttcagtagatttagcaatctttagtttacatttagcaggtatttcttctattttaggggcaatgaattttattactacaattttaaatatgagagctccaggtatgacaatgcatagactaccattatttgtatgagcagtattaataacagcagttttattattattatcattaccagtattagcaggaggaattacaatgttattaacagatagaaactttaatacttcattctttgatccagcaggaggaggagatcctatattatatcaacatttattt
>BK2SB1_4_2268
tttatcatctataggattccattcaggaggttcagtagatttagcaatctttagtttacatttagcaggtatttcttctattttaggggcaatgaattttattactacaattttaaatatgagagctccaggtatgacaatgcatagactaccattatttgtatgagcagtattaataacagcagttttattattattatcattaccagtattagcaggaggaattacaatgttattaacagatagaaactttaatacttcattctttgatccagcaggaggaggagatcctatattatatcaacatttattt
>BK2SB1_4_2934
tttatcatctatagaattccattcaggaggttcagtagatttagcaatctttagtttacatttagcaggtatttcttctattttaggggcaatgaattttattactacaattttaaatatgagagctccaggtatgacaatgcatagactaccattatttgtatgagcagtattaataacagcagttttattattattatcattaccagtattagcaggaggaattacaatgttattaacagatagaaactttaatacttcattctttgatccagcaggaggaggagatcctatattacatcaacatttattt
>BK2SB1_4_3074
tttatcatctatagaattccattcaggaggctcagtagatttagcaatctttagtttacatttagcaggtatttcttctattttaggggcaatgaattttattactacaattttaaatatgagagctccaggtatgacaatgcatagactaccattatttgtatgagcagtattaataacagcagttttattattattatcattaccagtattagcaggaggaattacaatgttattaacagatagaaactttaatacttcattctttgatccagcaggaggaggagatcctatattatatcaacatttattt
>BK2SB1_4_3275
tttatcatctatagaattccattcaggaggttcagtagatttagcaatctttagtttacatctagcaggtatttcttctattttaggggcaatgaattttattactacaattttaaatatgagagctccaggtatgacaatgcatagactaccattatttgtatgagcagtattaataacagcagttttattattattatcattaccagtattagcaggaggaattacaatgttattaacagatagaaactttaatacttcattctttgatccagcaggaggaggagatcctatattatatcaacatttattt
>BK2SB1_4_4316
tttatcatctatagaattccattcaggaggttcagtagatttagcaatctttagtttacatttagcaggtatttcttctattttaggggcaatgaattttattactacaattttaaatatgagagctccaggtatgacaatgcatagactaccattatttgtatgagcagtattaataacagcagttttattattattatcattaccagtattagcaggaggaattacaatgttattaacagatagaaactttaatacttcattctttgatccagcaggaggaggagatcctatattatatcaacacttattc
>BK2SB1_4_4490
tttatcatctatagaattccattcaggaggttcagtagatttagcaatctttagtttacatttagcaggtatttcttctattttaggggcaatgaattttattactacaattttaaatatgagagctccaggtatgacaatgcatagactaccattatttgtatgagcagtattaataacagcagttttattattattatcattaccagtattagcaggaggaattacaatgttattaactgatagaaactttaatacttcattctttgatccagcaggaggaggagatcctatattatatcaacatttattt
>BK2SB1_5_80
tttatcatctatagaattccattcaggaggttcagtagatttagcaatctttagtttacatttagcaggtatttcttctattttaggggcaatgaattttattactacaattttaaatatgagagctccaggtatgacaatgcatagactaccattatttgtatgagcagtattaataacagcagttttattattattatcattaccagtattagcaggaggaattacaatgttattaacagatagaaactttaatacttcattctttgatccagcaggaggaggagatcctatattatatcaacatttattt
>BK2SB1_5_235
actttcatcaattgaataccactcaggaggttctgtagatttagctatatttagcttacatcttgcaggtatttcttctattttaggtgcaatgaatttcattactactattttaaatatgcgagctccaggtatgacaatgcataagctacctttatttgtatgagctgtatttattactgcgattcttttaatattatctttacctgtttttgcaggagctattactatgctattaacagatagaaattttaatacaagtttctatgatcctgcaggaggaggtgaccctatactatatcagcacttattc
>BK2SB1_5_292
tttatcatctatagaattccattcaggaggttcagtagatttagcaatctttagtttacatttagcaggtatttcttctattttaggggcaatgaattttattactacaattttaaatatgagagctccaggtatgacaatgcatagactaccattatttgtatgagcagtattaataacagcagttttattattattatcattaccagtattagcaggaggaattacaatgttattaacagatagaaactttaatacttcattctttgatccagcaggaggaggagatcctatattatatcaacatttattc
>BK2SB1_5_692
tttatcatctatagaattccattcaggaggttcagtagatttagcaatctttagtttacatttagcaggtatttcttctattttaggggcaatgaattttattactacaattttaaatatgagagctccaggtatgacaatgcatagactaccattatttgtatgagcagtattaataacagcagttttattattattatcattaccagtattagcaggaggaattacaatgttattaacagatagaaactttaatacttcattctttgatccagcaggaggaggagatcctatattatatcaacatttatt
>BK2SB1_5_1709
tttatcatctatagaattccattcaggaggttcagtagatttagcaatctttagtttacatttagcaggtatttcttctattttaggggcaatgaattttattactacaattttaaatatgagagctccaggtatgacaatgcatagactaccattatttgtatgagcggtattaataacagcagttttattattattatcattaccagtattagcaggaggaattacaatgttattaacagatagaaactttaatacttcattctttgatccagcaggaggaggagatcctatattatatcaacatttattt
>BK2SB1_5_2323
tttatcatctatagaattccattcaggaggttcagtagatttagcaatctttagtttacatttagcaggtatttcttctattttaggggcaatgaatttcattactacaattttaaatatgagagctccaggtatgacaatgcatagactaccattatttgtatgagcagtattaataacagcagttttattattattatcattaccagtattagcaggaggaattacaatgttattaacagatagaaactttaatacttcattctttgatccagcaggaggaggagatcctatattatatcaacatttattt
>BK2SC1_1_90
tttatcatctatagaattccattcaggaggttcagtagatttagcaatctttagtttacatttagcaggtatttcttctattttaggggcaatgaattttattactacaattttaaatatgagagctccaggtatgacaatgcatagactaccattatttgtatgagcagtattaataacagcagttttattattattatcattaccagtattagcaggaggaattacaatgttattaacagatagaaactttaatacttcattctttgatccagcaggaggaggagatcctatattatatcaacatttattt
>BK2SC1_1_456
tttatcatctatagaattccattcaggaggttcagtagatttagcaatctttagtttacatttagcaggtatttcttctattttaggggcaatgaattttattactacaattttaaatatgagagctccaggtatgacaatgcatagactaccattatttgtatgagcagtattaataacagcagttttattattattatcattaccagtattagcaggaggaattacaatgttattaacagatagaaactttaatacttcattctttgatccagcaggaggaggagatcctatattatatcaacacttattt
>BK2SC1_1_488
tttatcatctatagaattccattcaggaggttcagtagatttagcaatctttagtttacatttagcaggtatttcttctattttaggggcaatgaattttattactacaattttaaatatgagagctccaggtatgacaatgcatagactaccattatttgtatgagcagtattaataacagcagttttattattattatcattaccagtattagcaggaggaattacaatgttattaacagatagaaactttaatacttcattctttgatccagcaggaggaggagatcctatattctatcaacatttattt
>BK2SC1_1_1033
attagcaagtattgaatatcattcaggaggatcagtagatttagcaatatttagtttacacttagcggggatatcatctttattaggggcaactaattttattacaacaatctttaatatgagagcacctggaatgacattacataaattaccattatttgtatgagcaacattaataacagcatttttattaatattatcattaccagtatttgcaggagcaataacaatgttattaacagatagaaattttaatactagtttctttgatccagcagggggaggagatccaatattatatcaacatcttttc
>BK2SC1_1_1489
tttatcatctatagaattccattcaggaggttcagtagatttagcaatctttagtttacatttagcaggtatttcttctattttaggggcaatgaattttattactacaattttaaatatgagagctccaggtatgacaatgcatagactaccattatttgtatgagcagtattaataacagcagttttattattatcattaccagtattagcaggaggaattacaatgttattaacagatagaaactttaatacttcattctttgatccagcaggaggaggagatcctatattatatcaacatttattt
>BK2SC1_1_1905
tttatcatctatagaattccattcaggaggttcagtagatttagcaatctttagtttacatttagcgggtatttcttctattttaggggcaatgaattttattactacaattttaaatatgagagctccaggtatgacaatgcatagactaccattatttgtatgagcagtattaataacagcagttttattattattatcattaccagtattagcaggaggaattacaatgttattaacagatagaaactttaatacttcattctttgatccagcaggaggaggagatcctatattatatcaacatttattt
>BK2SC1_1_2284
tttatcatctatagaattccattcaggaggttcagtagatttagcaatctttagtttacatttagcaggtatttcttctattttaggggcaatgaattttattactacaattttaaatatgagagctccaggtatgacaatgcatagactaccattatttgtatgagcagtattaataacagcagttttattattattatcattaccagtattagcaggaggaattacaatgttattaacagatagaaactttaatacttcattctttgatccagcaggaggaggggatcctatattatatcaacatttattt
>BK2SC1_2_81
tttatcatctatagaattccattcaggaggttcagtagatttagcaatctttagtttacatttagcaggtatttcttctattttaggggcaatgaattttattactacaattttaaatatgagagctccaggtatgacaatgcatagactaccattatttgtatgagcagtattaataacagcagttttattattattatcattaccagtattagcaggaggaattacaatgttattaacagatagaaactttaatacttcattctttgatccagcaggaggaggagatcctatattatatcaacatttattt
>BK2SC1_2_230
actttcatcaattgaataccactcaggaggttctgtagatttagctatatttagcttacatcttgcaggtatttcttctattttaggtgcaatgaatttcattactactattttaaatatgcgagctccaggtatgacaatgcataagctacctttatttgtatgagctgtatttattactgcgattcttttaatattatctttacctgtttttgcaggagctattactatgctattaacagatagaaattttaatacaagtttctatgatcctgcaggaggaggtgaccctatactatatcagcacttattc
>BK2SC1_2_521
tttatcatctatagaattccattcaggaggttcagtagatttagcaatctttagtttacatttagcaggtatttcttctattttaggggcaatgaattttattactacaattttaaatatgagagctccaggtatgacaatgcatagactaccattatttgtatgagcagtattaataacagcagttttattattattatcattaccagtattagcaggaggaattacaatgttattaacagatagaaactttaatacttcattctttgatccagcaggaggaggagatcctatattatatcaacatttgttt
>BK2SC1_2_686
tttatcatctatagaattccattcaggaggttcagtagatttagcaatctttagtttacatttagcaggtatttcttctattttaggggcaatgaattttattactacaattttaaatatgagagctccaggtatgacaatgcatagactaccattatttgtatgagcagtattaataacagcagttttattattattatcattaccagtattagcaggaggaattacaatgttattaacagatagaaactttaatacttcattctttgatccagcaggaggaggagatcctatattatatcaacatttatt
>BK2SC1_2_710
tttatcatctattgaattccattcaggaggttcagtagatttagcaatctttagtttacatttagcaggtatttcttctattttaggggcaatgaattttattactacaattttaaatatgagagctccaggtatgacaatgcatagactaccattatttgtatgagcagtattaataacagcagttttattattattatcattaccagtattagcaggaggaattacaatgttattaacagatagaaactttaatacttcattctttgatccagcaggaggaggagatcctatattatatcaacatttattt
>BK2SC1_2_727
tttatcatctatagaattccattcaggaggttcagtagatttagcaatctttagtttacatttagcaggtatttcttctattttaggggcaatgaattttattactacaattttaaatatgagagctccaggtatgacaatgcatagactaccattatttgtatgagcagtattaataacagcagttttattattattatcattaccagtattagcaggaggaattacaatgttattaacagatagaagctttaatacttcattctttgatccagcaggaggaggagatcctatattatatcaacatttattt
>BK2SC1_2_868
ctttcatcaattgaataccactcaggaggttctgtagatttagctatatttagcttacatcttgcaggtatttcttctattttaggtgcaatgaatttcattactactattttaaatatgcgagctccaggtatgacaatgcataagctacctttatttgtatgagctgtatttattactgcgattcttttaatattatctttacctgtttttgcaggagctattactatgctattaacagatagaaattttaatacaagtttctatgatcctgcaggaggaggtgaccctatactatatcagcacttattc
>BK2SC1_2_895
tttagcaagtattggttttcattcaggtggttcagttgatttagcaatttttagtttacacttagctggtatatcatctattttaggtacagtaaactttattactacagtattcaacatgagagctcctggaatgactatgcatagattacctttatttgtatgagctgttttaattactgcatttttattaattttatctttacctgtatttgccggagctattacaatgttattaacagatagaaactttaatacaagcttttatgacccagctggtggaggtgatcctatcttatatcaacatttattc
>BK2SC1_2_1392
tttatcatctataggattccattcaggaggttcagtagatttagcaatctttagtttacatttagcaggtatttcttctattttaggggcaatgaattttattactacaattttaaatatgagagctccaggtatgacaatgcatagactaccattatttgtatgagcagtattaataacagcagttttattattattatcattaccagtattagcaggaggaattacaatgttattaacagatagaaactttaatacttcattctttgatccagcaggaggaggagatcctatattatatcaacatttattt
>BK2SC1_2_1484
tttatcatctatagaattccattcaggaggttcagtagatttagcaatctttagtttacatttagcaggtatttcttctattttaggggcaatgaattttattactacaattttaaatatgagagctccaggtatgacaatgcatagactaccattatttgtatgagcagtattaataacagcagttttattatcattatcattaccagtattagcaggaggaattacaatgttattaacagatagaaactttaatacttcattctttgatccagcaggaggaggagatcctatattatatcaacatttattt
>BK2SC1_2_1567
tttatcatctatagaattccattcaggaggttcagtagatttagcaatctttagtttacatttagcaggtatttcttctattttaggggcaatgaattttattactacaattttaaatatgagagctccaggtatgacaatgcatagactaccattatttgtatgagcagtattaataacagcagttttattattattatcattaccggtattagcaggaggaattacaatgttattaacagatagaaactttaatacttcattctttgatccagcaggaggaggagatcctatattatatcaacatttattt
>BK2SC1_2_1599
tttatcatctatagaattccattcaggaggttcagtagatttagcaatctttagtttacatttagcaggtatttcttctattttaggggcaatgaattttattactacaattttaaatatgagagctccaggtatgacaatgcgtagactaccattatttgtatgagcagtattaataacagcagttttattattattatcattaccagtattagcaggaggaattacaatgttattaacagatagaaactttaatacttcattctttgatccagcaggaggaggagatcctatattatatcaacatttattt
>BK2SC1_2_1623
tttatcatctatagaattccattcaggaggttcagtagatttagcaatctttagtttacatttagcaggcatttcttctattttaggggcaatgaattttattactacaattttaaatatgagagctccaggtatgacaatgcatagactaccattatttgtatgagcagtattaataacagcagttttattattattatcattaccagtattagcaggaggaattacaatgttattaacagatagaaactttaatacttcattctttgatccagcaggaggaggagatcctatattatatcaacatttattt
>BK2SC1_2_1677
tttatcatctatagaattccattcaggaggttcagtagatttagcaatctctagtttacatttagcaggtatttcttctattttaggggcaatgaattttattactacaattttaaatatgagagctccaggtatgacaatgcatagactaccattatttgtatgagcagtattaataacagcagttttattattattatcattaccagtattagcaggaggaattacaatgttattaacagatagaaactttaatacttcattctttgatccagcaggaggaggagatcctatattatatcaacatttattt
>BK2SC1_2_1715
tttatcatctatagaattccattcaggaggttcagtagatttagcaatctttagtttacatttagcaggtatttcttctattttaggggcaatgaattttattactacaattttaaatatgagagctccaggtatgacaatgcatagactaccattatttgtatgagcagtattaataacagcagttttattattattatcattaccagtattagcaggaggaattacaatgttattaacagatagaaactttaatacttcattctttgatccagtaggaggaggagatcctatattatatcaacatttattt
>BK2SC1_2_1778
tttatcatctatagaattccattcaggaggttcagtagatttagcaatctttagtttacatttagcaggtatttcttctattttaggggcaatgaattttattactacaattttaaatatgagagctccaggtatgacaatgcatagactaccattatttgtatgagcagtattaataacagcagttttattattattaccattaccagtattagcaggaggaattacaatgttattaacagatagaaactttaatacttcattctttgatccagcaggaggaggagatcctatattatatcaacatttattt
>BK2SC1_2_1941
tttatcatctatagaattccattcaggaggttcagtagatttagcaatctttagtttacatctagcaggtatttcttctattttaggggcaatgaattttattactacaattttaaatatgagagctccaggtatgacaatgcatagactaccattatttgtatgagcagtattaataacagcagttttattattattatcattaccagtattagcaggaggaattacaatgttattaacagatagaaactttaatacttcattctttgatccagcaggaggaggagatcctatattatatcaacatttattt
>BK2SC1_2_2024
tttatcatctatagaattccattcaggaggttcagtagatttagcaatctttagtttacatttagcaggtatttcttctattttaggggcaatgaatcttattactacaattttaaatatgagagctccaggtatgacaatgcatagactaccattatttgtatgagcagtattaataacagcagttttattattattatcattaccagtattagcaggaggaattacaatgttattaacagatagaaactttaatacttcattctttgatccagcaggaggaggagatcctatattatatcaacatttattt
>BK2SC1_2_2601
tttatcatctatagaattccattcaggaggttcagtagatttagcaatctttagtttacatttagcaggtatttcttctattttaggggcaatgaattttattactacaatttttaatatgagagctccaggtatgacaatgcatagactaccattatttgtatgagcagtattaataacagcagttttattattattatcattaccagtattagcaggaggaattacaatgttattaacagatagaaactttaatacttcattctttgatccagcaggaggaggagatcctatattatatcaacatttattt
>BK2SC1_3_95
tttatcatctatagaattccattcaggaggttcagtagatttagcaatctttagtttacatttagcaggtatttcttctattttaggggcaatgaattttattactacaattttaaatatgagagctccaggtatgacaatgcatagactaccattatttgtatgagcagtattaataacagcagttttattattattatcattaccagtattagcaggaggaattacaatgttattaacagatagaaactttaatacttcattctttgatccagcaggaggaggagatcctatattatatcaacatttattt
>BK2SC1_3_310
actttcatcaattgaataccactcaggaggttctgtagatttagctatatttagcttacatcttgcaggtatttcttctattttaggtgcaatgaatttcattactactattttaaatatgcgagctccaggtatgacaatgcataagctacctttatttgtatgagctgtatttattactgcgattcttttaatattatctttacctgtttttgcaggagctattactatgctattaacagatagaaattttaatacaagtttctatgatcctgcaggaggaggtgaccctatactatatcagcacttattc
>BK2SC1_3_362
tttatcaggaattgaaagtcattcaggaggttctgttgatttagctatttttagtctacatttagcaggtgcttcatctttattaggtgctatgaattttattactactgtaataaatatgagagctcctggtataaaaatgcatagaatacctttatttgtttgagcattatttattactgcaattttattattattatctttacctgttttagcaggagcaattactatgttattaactgatagaaattttaatactacattttttgatccagcaggaggtggagatccaatattatatcaacatttattt
>BK2SC1_3_2049
attagcaagtattgaatatcattcaggaggatcagtagatttagcaatatttagtttacacttagcggggatatcatctttattaggggcaactaattttattacaacaatctttaatatgagagcacctggaatgacattacataaattaccattatttgtatgagcaacattaataacagcatttttattaatattatcattaccagtatttgcaggagcaataacaatgttattaacagatagaaattttaatactagtttctttgatccagcagggggaggagatccaatattatatcaacatcttttc
>BK2SC1_3_2981
tttatcatctatagaattccattcaggaggttcagtagatttagcaatctttagtttacatttagcaggtatttcttctattttaggggcaatgaattttattactacaattttaaatatgagagctccaggtatgacaatgcatagactaccattatttgtatgagcagtattaataacagcagttttattattattatcattaccagtattagcaggaggaattacaatgttattaacagatagaaactttaatactccattctttgatccagcaggaggaggagatcctatattatatcaacatttattt
>BK2SC1_3_3030
tttatcatctatagaattccattcaggaggttcagtagatttagcaatctttagtttacatttagcaggtatttcttctattttaggggcaatgaattttattactacaattttaaatatgagagctccaggtatgacaatgcatagactaccattatttgtatgagcagtattaataacagcagttttattattattatcattaccagtattagcaggaggaattacaatgttattaacagatagaaactttaatacttcattctttgatccagcagggggaggagatcctatattatatcaacatttattt
>BK2SC1_3_3145
tttatcatctatagaattccattcaggaggttcagtagatttagcaatctttagtttacatttagcaggtatttcttctgttttaggggcaatgaattttattactacaattttaaatatgagagctccaggtatgacaatgcatagactaccattatttgtatgagcagtattaataacagcagttttattattattatcattaccagtattagcaggaggaattacaatgttattaacagatagaaactttaatacttcattctttgatccagcaggaggaggagatcctatattatatcaacatttattt
>BK2SC1_3_3706
tttatcatctatagaattccattcaggaggttcagtagatttagcaatctttagtttacatttagcaggtatttcttctattttaggggcaatgaattttattactacaattttaaatatgagagctccaggtatgacaatgcatagactaccattatttgtatgagcagtattaataacagcagttttattattattatcattaccggtattagcaggaggaattacaatgttattaacagatagaaactttaatacttcattctttgatccagcaggaggaggagatcctatattatatcaacatttattt
>BK2SC1_3_3867
tttatcatctatagaattccattcaggaggttcagtagatttagcaatctttagtttacatttagcaggtatttcttctattttaggggcaatgaattttattactacaattttaaatatgagagctccaggtatgacaatgcatagactaccattatttgtatgagcagtattaataacagcagttttattattattatcattaccagtattagcaggaggaattacaatgttattaacagatagaaactttaatacttcattctttgatccagcaggaggaggagatcctatattctatcaacatttcttt
>BK2SC1_3_4847
tttaccatctatagaattccattcaggaggttcagtagatttagcaatctttagtttacatttagcaggtatttcttctattttaggggcaatgaattttattactacaattttaaatatgagagctccaggtatgacaatgcatagactaccattatttgtatgagcagtattaataacagcagttttattattattatcattaccagtattagcaggaggaattacaatgttattaacagatagaaactttaatacttcattctttgatccagcaggaggaggagatcctatattatatcaacatttattt
>BK2SC1_3_5400
tttatcatctatagaattccattcaggaggttcagtagatttagcaatctttagtttacatttagcaggtatttcttctattttagaggcaatgaattttattactacaattttaaatatgagagctccaggtatgacaatgcatagactaccattatttgtatgagcagtattaataacagcagttttattattattatcattaccagtattagcaggaggaattacaatgttattaacagatagaaactttaatacttcattctttgatccagcaggaggaggagatcctatattatatcaacatttattt
>BK2SC1_3_5523
tttatcatctatagaattccattcaggaggttcagtagatttagcaatctttagtttacatttagcaggtatttcttctattttaggggcaatgaattttattactacaattttaaatatgagagctccaggtatgacaatgcatagactaccattatttgtatgagcagtattaataacagcagttttattattattatcattaccagtattagcaggaggaattacaatgttattaacagatagaaactttaatacttcattctttgatccagcaggaggaggagatcctatattatatcaacatcttttt
>BK2SC1_3_7325
tttatcatctatagaattccattcaggaggttcagtagatttagcaatctttagtttacatttagcaggtatttcttctattttaggggcaatgaattttattactacaattttaaatatgagagctccatgtatgacaatgcatagactaccattatttgtatgagcagtattaataacagcagttttattattattatcattaccagtattagcaggaggaattacaatgttattaacagatagaaactttaatacttcattctttgatccagcaggaggaggagatcctatattatatcaacatttattt
>BK2SC1_4_52
tttatcatctatagaattccattcaggaggttcagtagatttagcaatctttagtttacatttagcaggtatttcttctattttaggggcaatgaattttattactacaattttaaatatgagagctccaggtatgacaatgcatagactaccattatttgtatgagcagtattaataacagcagttttattattattatcattaccagtattagcaggaggaattacaatgttattaacagatagaaactttaatacttcattctttgatccagcaggaggaggagatcctatattatatcaacatttattt
>BK2SC1_5_79
tttatcatctatagaattccattcaggaggttcagtagatttagcaatctttagtttacatttagcaggtatttcttctattttaggggcaatgaattttattactacaattttaaatatgagagctccaggtatgacaatgcatagactaccattatttgtatgagcagtattaataacagcagttttattattattatcattaccagtattagcaggaggaattacaatgttattaacagatagaaactttaatacttcattctttgatccagcaggaggaggagatcctatattatatcaacatttattt
>BK2SC1_5_208
actttcatcaattgaataccactcaggaggttctgtagatttagctatatttagcttacatcttgcaggtatttcttctattttaggtgcaatgaatttcattactactattttaaatatgcgagctccaggtatgacaatgcataagctacctttatttgtatgagctgtatttattactgcgattcttttaatattatctttacctgtttttgcaggagctattactatgctattaacagatagaaattttaatacaagtttctatgatcctgcaggaggaggtgaccctatactatatcagcacttattc
>BK2SC1_5_304
ttatcatctatagaattccattcaggaggttcagtagatttagcaatctttagtttacatttagcaggtatttcttctattttaggggcaatgaattttattactacaattttaaatatgagagctccaggtatgacaatgcatagactaccattatttgtatgagcagtattaataacagcagttttattattattatcattaccagtattagcaggaggaattacaatgttattaacagatagaaactttaatacttcattctttgatccagcaggaggaggagatcctatattatatcaacatttattt
>BK2SC1_5_760
tttatcatctatagaattccattcaggaggttcagtagatttagcaatctttagtttacatttagcaggtatttcctctattttaggggcaatgaattttattactacaattttaaatatgagagctccaggtatgacaatgcatagactaccattatttgtatgagcagtattaataacagcagttttattattattatcattaccagtattagcaggaggaattacaatgttattaacagatagaaactttaatacttcattctttgatccagcaggaggaggagatcctatattatatcaacatttattt
>BK2SC1_5_792
tttatcatctatagaattccattcaggaggttcagtagatttagcaatctttagtttacatttagcaggtatttcttctattttaggggcaatgaattttattactacaattttaaatatgagagctccgggtatgacaatgcatagactaccattatttgtatgagcagtattaataacagcagttttattattattatcattaccagtattagcaggaggaattacaatgttattaacagatagaaactttaatacttcattctttgatccagcaggaggaggagatcctatattatatcaacatttattt
>BK2SC1_5_903
tttatcatctatagaattccattcaggaggttcagtagatttagcaatctttagtttacatttagcaggtatttcttctattttaggggcaatgaattttattactacaattttaaatatgagagctccaggtatgacaatgcatagactaccattatttgtatgagcagtattaataacagcagttttattattattatcattaccagtattagcaggaggaattacaatgttattaacagatagaaactttaatacttcattctttgatccagcaggaggaggagatcctatattgtatcaacatttattt
>BK2SC1_5_1105
tttatcatctatagaattccattcaggaggttcagtagatttagcaatctttagattacatttagcaggtatttcttctattttaggggcaatgaattttattactacaattttaaatatgagagctccaggtatgacaatgcatagactaccattatttgtatgagcagtattaataacagcagttttattattattatcattaccagtattagcaggaggaattacaatgttattaacagatagaaactttaatacttcattctttgatccagcaggaggaggagatcctatattatatcaacatttattt
>BK2SC1_5_1196
attatcaggtattgaaagtcattcaggtggttctgttgatttagctatttttagcttacatttagcaggtgcatcatctttattaggtgctatgaattttattactacagtaattaatatgagagctcctggtattaaaatgcatagaatacctttatttgtttgagctttatttattacagcaattttattattattgtctttacctgtattagcaggagcaattacaatgttattaactgatagaaattttaatactacattttttgatccagcaggtggtggagatccaatattatatcaacatttattc
>BK3BA1_1_84
tttatcatctatagaattccattcaggaggttcagtagatttagcaatctttagtttacatttagcaggtatttcttctattttaggggcaatgaattttattactacaattttaaatatgagagctccaggtatgacaatgcatagactaccattatttgtatgagcagtattaataacagcagttttattattattatcattaccagtattagcaggaggaattacaatgttattaacagatagaaactttaatacttcattctttgatccagcaggaggaggagatcctatattatatcaacatttattt
>BK3BA1_1_267
actttcatcaattgaataccactcaggaggttctgtagatttagctatatttagcttacatcttgcaggtatttcttctattttaggtgcaatgaatttcattactactattttaaatatgcgagctccaggtatgacaatgcataagctacctttatttgtatgagctgtatttattactgcgattcttttaatattatctttacctgtttttgcaggagctattactatgctattaacagatagaaattttaatacaagtttctatgatcctgcaggaggaggtgaccctatactatatcagcacttattc
>BK3BA1_1_459
ttatcatctatagaattccattcaggaggttcagtagatttagcaatctttagtttacatttagcaggtatttcttctattttaggggcaatgaattttattactacaattttaaatatgagagctccaggtatgacaatgcatagactaccattatttgtatgagcagtattaataacagcagttttattattattatcattaccagtattagcaggaggaattacaatgttattaacagatagaaactttaatacttcattctttgatccagcaggaggaggagatcctatattatatcaacatttattt
>BK3BA1_1_572
tttatcatctatagaattccattcaggaggttcagtagatttagcaatctttagtttacatttagcaggtatttcttctattttaggggcaatgaattttattactacaattttaaatatgagagctccaggtatgacaatgcatagactaccattatttgtatgagcagtattaataacagcagttttattattattatcattaccagtattagcaggaggaattacaatgttattaacagatagaaactttaatacttcattctttgatccagcaggaggaggagatcctatattatatcaacacttattt
>BK3BA1_1_587
tttatcatctatagaattccattcaggaggttcagtagatttagcaatctttagtttacatttagcaggtatttcttctattttaggggcaatgaattttattactacaattttaaatatgagagctccaggtatgacaatgcatagactaccattatttgtatgagcagtattaataacagcagttttattattattatcattaccagtattagcaggaggaattacaatgttattaacagatagaaactttaatacttcattctttgatccagcaggaggaggagatcctatattatatcaacatttat
>BK3BA1_1_740
tttatcatctatagaattccattcaggaggttcagtagatttagcaatctttagtttacatttggcaggtatttcttctattttaggggcaatgaattttattactacaattttaaatatgagagctccaggtatgacaatgcatagactaccattatttgtatgagcagtattaataacagcagttttattattattatcattaccagtattagcaggaggaattacaatgttattaacagatagaaactttaatacttcattctttgatccagcaggaggaggagatcctatattatatcaacatttattt
>BK3BA1_1_862
tttatcatctatagaattccattcaggaggttcagtagatttagcaatctttagtttacatttagcaggtatttcttctattttaggggcaatgaattttattactacaattttaaatatgagagctccaggtatgacaatgcatagactaccattatttgtatgagcagtattaataacagcagttttattattattatcattaccagtattagcaggaggaattacaatgttattaacagatagaaactttaatacttcattctttgatccagcaggaggaggagatcctatattatatcaacatttatt
>BK3BA1_1_1169
tttatcatctatagaattccattcaggaggttcagtagatttagcaatctttagtttacatttagcaggtatttcttctactttaggggcaatgaattttattactacaattttaaatatgagagctccaggtatgacaatgcatagactaccattatttgtatgagcagtattaataacagcagttttattattattatcattaccagtattagcaggaggaattacaatgttattaacagatagaaactttaatacttcattctttgatccagcaggaggaggagatcctatattatatcaacatttattt
>BK3BA1_1_1220
tttagcaagtattggttttcattcaggtggttcagttgatttagcaatttttagtttacacttagctggtatatcatctattttaggtacagtaaactttattactacagtattcaacatgagagctcctggaatgactatgcatagattacctttatttgtatgagctgttttaattactgcatttttattaattttatctttacctgtatttgccggagctattacaatgttattaacagatagaaactttaatacaagcttttatgacccagctggtggaggtgatcctatcttatatcaacatttattc
>BK3BA1_1_1911
tttatcatctgtagaattccattcaggaggttcagtagatttagcaatctttagtttacatttagcaggtatttcttctattttaggggcaatgaattttattactacaattttaaatatgagagctccaggtatgacaatgcatagactaccattatttgtatgagcagtattaataacagcagttttattattattatcattaccagtattagcaggaggaattacaatgttattaacagatagaaactttaatacttcattctttgatccagcaggaggaggagatcctatattatatcaacatttattt
>BK3BA1_1_2166
tttatcatctatagaattccattcaggaggttcagtagatttagcaatctttagtttacatttagcaggtatttcttctattttaggggcaatgaattttattactacaattttaaatatgagagctccaggtatgacaatgcatagactaccattatttgtatgagcagtattaataacagcagttttattattattatcattaccagtattagcaggaggaattacaatgttattaacagatagaaactttaatacttcattctttgatccagcaggaggaggagatcctatattatatcaacaccttttt
>BK3BA1_1_2397
tttatcatctatagaattccattcaggaggttcagtagatttagcaatctttagtttacatttagcaggtatttcttctattttaggggcaatgaattttattactacaattttaaatatgagagctccaggtatgacaatgcatagactaccattatttgtatgagcagtattaataacagcagttttattattattatcattaccggtattagcaggaggaattacaatgttattaacagatagaaactttaatacttcattctttgatccagcaggaggaggagatcctatattatatcaacatttattt
>BK3BA1_1_2648
tttatcatctatagaattccattcaggaggttcagtagatttagcaatctttagtttacatttagcaggtatttcttctattttaggggcaatgaattttattactacaattttaaatatgagagctccaggtatgacaatgcatagactaccattatttgtatgagcagtattaataacagcagttttattattattatcattaccagtattagcaggaggaattacaatgttattaacagatagaaactttaatacttcattctttgatccagtaggaggaggagatcctatattatatcaacatttattt
>BK3BA1_1_2771
tatcatctatagaattccattcaggaggttcagtagatttagcaatctttagtttacatttagcaggtatttcttctattttaggggcaatgaattttattactacaattttaaatatgagagctccaggtatgacaatgcatagactaccattatttgtatgagcagtattaataacagcagttttattattattatcattaccagtattagcaggaggaattacaatgttattaacagatagaaactttaatacttcattctttgatccagcaggaggaggagatcctatattatatcaacatttattt
>BK3BA1_1_3028
tttatcatctatagaattccattcaggaggttcagtagatttagcaatctttagtttacatttagcgggtatttcttctattttaggggcaatgaattttattactacaattttaaatatgagagctccaggtatgacaatgcatagactaccattatttgtatgagcagtattaataacagcagttttattattattatcattaccagtattagcaggaggaattacaatgttattaacagatagaaactttaatacttcattctttgatccagcaggaggaggagatcctatattatatcaacatttattt
>BK3BA1_1_3058
tttatcatctatagaattccattcaggaggttcagtagatttagcaatctttagtttacatttagcaggtatttcttctattttaggggcaatgaattttattactacaattttaaatatgagagctcaggtatgacaatgcatagactaccattatttgtatgagcagtattaataacagcagttttattattattatcattaccagtattagcaggaggaattacaatgttattaacagatagaaactttaatacttcattctttgatccagcaggaggaggagatcctatattatatcaacatttattt
>BK3BA1_1_3162
tttatcatctatagaattccattcaggaggttcagtagatttagcaatctttagtttacatttagcaggtatttcttctattttaggggcgatgaattttattactacaattttaaatatgagagctccaggtatgacaatgcatagactaccattatttgtatgagcagtattaataacagcagttttattattattatcattaccagtattagcaggaggaattacaatgttattaacagatagaaactttaatacttcattctttgatccagcaggaggaggagatcctatattatatcaacatttattt
>BK3BA1_1_3496
tttatcatctatagaattccattcaggaggttcagtagatttagcaatctttagtttacatttagcaggtatttcttctattttaggggcaatgaattttattactacaattttaaatatgagagctcctggtatgacaatgcatagactaccattatttgtatgagcagtattaataacagcagttttattattattatcattaccagtattagcaggaggaattacaatgttattaacagatagaaactttaatacttcattctttgatccagcaggaggaggagatcctatattatatcaacatttattt
>BK3BA1_1_3519
tttatcatctatagaattccattcaggaggttcagtagatttagcaatctttagtttacatttagcaggtatttcttctattttaggggcaatgaattttattactacaattttaaatatgagagctccaggtatgacaatgcatagactaccattatttgtatgagcagtattaataacagcagttttattattattatcattaccagtattagcaggaggaattacaatgttattaacagatagaaactttaatacttcatactttgatccagcaggaggaggagatcctatattatatcaacatttattt
>BK3BA1_1_3676
tttatcatctatagaattccattcaggaggttcagtagatttagcaatctttagtttacatttagcaggtatttcttctattttaggggcaatgaattttattactacaattttaaatatgagagctccaggtatgacaatgcatagactaccattatttgtatgagcagtattaataacagcagttttattattattatcattaccagtattagcaggaggaattacaatgttattaacagatagaaactttaatacttcattctttgatccagcaggaggaggagatcctatattatatcaacatcttttc
>BK3BA1_2_87
tttatcatctatagaattccattcaggaggttcagtagatttagcaatctttagtttacatttagcaggtatttcttctattttaggggcaatgaattttattactacaattttaaatatgagagctccaggtatgacaatgcatagactaccattatttgtatgagcagtattaataacagcagttttattattattatcattaccagtattagcaggaggaattacaatgttattaacagatagaaactttaatacttcattctttgatccagcaggaggaggagatcctatattatatcaacatttattt
>BK3BA1_2_106
tttatcatctatagaattccattcaggaggttcagtagatttagcaatctttagtttacatttagcaggtatttcttctattttaggggcaatgaattttattactacaattttaaatatgagagctccaggtatgacaatgcatagactaccattatttgtacgagcagtattaataacagcagttttattattattatcattaccagtattagcaggaggaattacaatgttattaacagatagaaactttaatacttcattctttgatccagcaggaggaggagatcctatattatatcaacatttattt
>BK3BA1_2_271
actttcatcaattgaataccactcaggaggttctgtagatttagctatatttagcttacatcttgcaggtatttcttctattttaggtgcaatgaatttcattactactattttaaatatgcgagctccaggtatgacaatgcataagctacctttatttgtatgagctgtatttattactgcgattcttttaatattatctttacctgtttttgcaggagctattactatgctattaacagatagaaattttaatacaagtttctatgatcctgcaggaggaggtgaccctatactatatcagcacttattc
>BK3BA1_2_474
ttatcatctatagaattccattcaggaggttcagtagatttagcaatctttagtttacatttagcaggtatttcttctattttaggggcaatgaattttattactacaattttaaatatgagagctccaggtatgacaatgcatagactaccattatttgtatgagcagtattaataacagcagttttattattattatcattaccagtattagcaggaggaattacaatgttattaacagatagaaactttaatacttcattctttgatccagcaggaggaggagatcctatattatatcaacatttattt
>BK3BA1_2_615
tttatcatctatagaattccattcaggaggttcagtagatttagcaatctttagtttacatttagcaggtatttcttctattttaggggcaatgaattttattactacaattttaaatatgagagctccaggtatgacaatgcatagactaccattatttgtatgagcagtattaataacagcagttttattattattatcattaccagtattagcaggaggaattacaatgttattaacagatagaaactttaatacttcattctttgatccagcaggaggaggagatcctatattatatcaacatttat
>BK3BA1_2_648
tttatcatctatagaattccattcaggaggttcagtagatttagcaatctttagtttacatttagcaggtatttcttctattttaggggcaatgaattttattactacaattttaaatatgagagctccaggtatgacaatgcatagactaccattatttgtatgagcagtattaataacagcagttttattattattatcattaccagtattagcaggaggaattacaatgttattaacagatagaaactttaatacttcattctttgatccagcaggaggaggagatcctatattctatcaacatttattt
>BK3BA1_2_1224
ctttcatcaattgaataccactcaggaggttctgtagatttagctatatttagcttacatcttgcaggtatttcttctattttaggtgcaatgaatttcattactactattttaaatatgcgagctccaggtatgacaatgcataagctacctttatttgtatgagctgtatttattactgcgattcttttaatattatctttacctgtttttgcaggagctattactatgctattaacagatagaaattttaatacaagtttctatgatcctgcaggaggaggtgaccctatactatatcagcacttattc
>BK3BA1_2_1261
attatcttctattgaattccattcaggaggttctgtagatttagcaatttttagtttacatttagcaggtatttcatctattttaggagcaatgaactttattacaacaataataaatatgagagcacctggaatgacaatgcatagattacctttatttgtatgagctgttttaattacagcagtattattattattatcattaccagttttagcaggagcaattacaatgctattaacagatagaaattttaatacatcattttttgatccagctggaggaggtgatccaattttatatcaacatttattc
>BK3BA1_2_1270
tttagcaagtattggttttcattcaggtggttcagttgatttagcaatttttagtttacacttagctggtatatcatctattttaggtacagtaaactttattactacagtattcaacatgagagctcctggaatgactatgcatagattacctttatttgtatgagctgttttaattactgcatttttattaattttatctttacctgtatttgccggagctattacaatgttattaacagatagaaactttaatacaagcttttatgacccagctggtggaggtgatcctatcttatatcaacatttattc
>BK3BA1_2_1360
tttatcaggtgtagaaagccattcaggtggtgctgtagacatagctatttttagtttacacttagcaggtgtatcttctttattaggagctattaattttattactactgtaataaacatgagaacaccaggtttaggaatgcatagaattcctttatttgtttgagcagtatttattacagctattttattattattatctttaccagtattagcaggtgctattacaatgttattaactgatagaaactttaatactactttctttgatccagcaggtggtggagatcctattttatatcaacatttattc
>BK3BA1_2_1634
tttcatcaattgaataccactcaggaggttctgtagatttagctatatttagcttacatcttgcaggtatttcttctattttaggtgcaatgaatttcattactactattttaaatatgcgagctccaggtatgacaatgcataagctacctttatttgtatgagctgtatttattactgcgattcttttaatattatctttacctgtttttgcaggagctattactatgctattaacagatagaaattttaatacaagtttctatgatcctgcaggaggaggtgaccctatactatatcagcacttattc
>BK3BA1_2_1943
tttatcatctatagaattccattcaggaggttcagtagatttagcaatctttagcttacatttagcaggtatttcttctattttaggggcaatgaattttattactacaattttaaatatgagagctccaggtatgacaatgcatagactaccattatttgtatgagcagtattaataacagcagttttattattattatcattaccagtattagcaggaggaattacaatgttattaacagatagaaactttaatacttcattctttgatccagcaggaggaggagatcctatattatatcaacatttattt
>BK3BA1_2_2182
attatcttctattgaattccattcaggaggttctgtagatttagcaatttttagtttacatttagcaggtatttcatctattttaggagcaatgaactttattacaacaataataaatatgagagcacctggaatgacaatgcatagattacctttatttgtatgagctgttttaattacagcagtattattattattatcattaccagttttagcaggagcaattacaatgctattaacagatagaaattttaatacatcattttttgatccagctggaggaggtgatccaattttatatcaacatttatt
>BK3BA1_2_2894
actttcatcaattgaataccactcaggaggttctgtagatttagctatatttagcttacatcttgcaggtatttcttctattttaggtgcaatgaatttcattactactattttaaatatgcgagctccaggtatgacaatgcataagctacctttatttgtatgagctgtatttattactgctattcttttaatattatctttacctgtttttgcaggagctattactatgctattaacagatagaaattttaatacaagtttctatgatcctgcaggaggaggtgaccctatactatatcagcacttattc
>BK3BA1_2_3131
tttatcatctatagaattccattcaggaggttcagtagatttagcaatctttagtttacatttagcgggtatttcttctattttaggggcaatgaattttattactacaattttaaatatgagagctccaggtatgacaatgcatagactaccattatttgtatgagcagtattaataacagcagttttattattattatcattaccagtattagcaggaggaattacaatgttattaacagatagaaactttaatacttcattctttgatccagcaggaggaggagatcctatattatatcaacatttattt
>BK3BA1_2_3689
tttatcatctatagaattccattcaggaggttcagtagatttagcaatctttagtttacatttagcaggtatttcttctattttaggggcaatgaattttattactacaattttaaatatgagagctccaggtatgacaatgcatagactaccattatttgtatgagcagtattaataacagcagttttattattattatcattaccagtattagcaggaggaattacaatgttattaacagatagaaactttaatacttcattctttgatccagcaggaggaggagatcctattttatatcaacatttattt
>BK3BA1_3_92
tttatcatctatagaattccattcaggaggttcagtagatttagcaatctttagtttacatttagcaggtatttcttctattttaggggcaatgaattttattactacaattttaaatatgagagctccaggtatgacaatgcatagactaccattatttgtatgagcagtattaataacagcagttttattattattatcattaccagtattagcaggaggaattacaatgttattaacagatagaaactttaatacttcattctttgatccagcaggaggaggagatcctatattatatcaacatttattt
>BK3BA1_3_287
actttcatcaattgaataccactcaggaggttctgtagatttagctatatttagcttacatcttgcaggtatttcttctattttaggtgcaatgaatttcattactactattttaaatatgcgagctccaggtatgacaatgcataagctacctttatttgtatgagctgtatttattactgcgattcttttaatattatctttacctgtttttgcaggagctattactatgctattaacagatagaaattttaatacaagtttctatgatcctgcaggaggaggtgaccctatactatatcagcacttattc
>BK3BA1_3_367
tttatcatctatagaattccattcaggaggttcagtagatttagcaatctttagtttacatttagcaggtatttcttctattttaggggcaatgaattttattactacaattttaaatatgagagctccaggtatgacaatgcatagactaccattatttgtatgagcagtattaataacagcagttttattattattatcattaccagtattagcaggaggaattacaatgttattaacagatagaaactttaatacttcattctttgatccagcaggaggaggagatcctatattatatcaacatttattc
>BK3BA1_3_721
tttatcatctatagaattccattcaggaggttcagtagatttagcaatctttagtttacatttagcaggtatttcttctattttaggggcaatgaattttattactacaattttaaatatgagagctccaagtatgacaatgcatagactaccattatttgtatgagcagtattaataacagcagttttattattattatcattaccagtattagcaggaggaattacaatgttattaacagatagaaactttaatacttcattctttgatccagcaggaggaggagatcctatattatatcaacatttattt
>BK3BA1_3_1282
ctttcatcaattgaataccactcaggaggttctgtagatttagctatatttagcttacatcttgcaggtatttcttctattttaggtgcaatgaatttcattactactattttaaatatgcgagctccaggtatgacaatgcataagctacctttatttgtatgagctgtatttattactgcgattcttttaatattatctttacctgtttttgcaggagctattactatgctattaacagatagaaattttaatacaagtttctatgatcctgcaggaggaggtgaccctatactatatcagcacttattc
>BK3BA1_3_1387
tttatcatctatagaattccattcaggaggttcagtagatttagcaatctttagtttacatttagcaggtatttcttctattttaggggcaatgaattttattactacaattttaaatatgagagctccaggtatgacaatgcatagactaccattatttgtatgagcagtattaataacagcagttttattattattatcattaccagtattagcaggaggaattacaatgttattaacagatagaaactttaatacttcattctttgatccagcaggaggaggagatcctatattatatcaacatctattt
>BK3BA1_3_1429
tttatcaggtgtagaaagccattcaggtggtgctgtagacatagctatttttagtttacacttagcaggtgtatcttctttattaggagctattaattttattactactgtaataaacatgagaacaccaggtttaggaatgcatagaattcctttatttgtttgagcagtatttattacagctattttattattattatctttaccagtattagcaggtgctattacaatgttattaactgatagaaactttaatactactttctttgatccagcaggtggtggagatcctattttatatcaacatttattc
>BK3BA1_3_1851
tttatcatctatagaattccattcaggaggttcagtaggtttagcaatctttagtttacatttagcaggtatttcttctattttaggggcaatgaattttattactacaattttaaatatgagagctccaggtatgacaatgcatagactaccattatttgtatgagcagtattaataacagcagttttattattattatcattaccagtattagcaggaggaattacaatgttattaacagatagaaactttaatacttcattctttgatccagcaggaggaggagatcctatattatatcaacatttattt
>BK3BA1_3_1967
tttatcatctatagaattccattcaggaggttcagtagatttagcaatctttagtttacatttagcaggtatttcttctattttaggggcaatgaattttattactacaattttaaatatgagagctccaggtatgacaatgcatagactaccattatttgtatgagcagtattaataacagcagctttattattattatcattaccagtattagcaggaggaattacaatgttattaacagatagaaactttaatacttcattctttgatccagcaggaggaggagatcctatattatatcaacatttattt
>BK3BA1_3_2326
tttatcatctatagaattccattcaggaggttcagtagatttagcaatctttagtttacatttagcaggtatttcttctattttaggggcaatgaattttattactacaattttaaatatgagagctccaggtatgacaatgcatagactaccattatttgtatgagcagtattaataacagcagtttattattattatcattaccagtattagcaggaggaattacaatgttattaacagatagaaactttaatacttcattctttgatccagcaggaggaggagatcctatattatatcaacatttattt
>BK3BA1_3_2458
tttatcatctatagaattccattcaggaggttcagtagatttagcaatctttagtttacatttagcaggtatttcttctattttaggggcaatgaattttattactacaattttaaatatgagagctccaggtatgacaatgcatagactaccattatttgtatgagcagtattaataacagcagttttattgttattatcattaccagtattagcaggaggaattacaatgttattaacagatagaaactttaatacttcattctttgatccagcaggaggaggagatcctatattatatcaacatttattt
>BK3BA1_3_3091
tttatcatctatagaattccattcaagaggttcagtagatttagcaatctttagtttacatttagcaggtatttcttctattttaggggcaatgaattttattactacaattttaaatatgagagctccaggtatgacaatgcatagactaccattatttgtatgagcagtattaataacagcagttttattattattatcattaccagtattagcaggaggaattacaatgttattaacagatagaaactttaatacttcattctttgatccagcaggaggaggagatcctatattatatcaacatttattt
>BK3BA1_3_3468
tttatcatctatagaattccattcaggaggttcagtagatttagcaatctttagtttacatttagcaggtatttcttctattttaggggcaatgaattttattactacaattttaaatatgagagctccaggtatgacaatgcatagactaccattatttgtatgagcagtattaataacagcagttttattattattatcattaccagtattagcaggaggaattacaatgttattaacagatagaaactttaatacttcattctttgatccagcaggaggaggagatcctatattatatcagcatttattt
>BK3BA1_3_3480
tttatcatctatagaattccattcaggaggttcagtagatttagcaatctttagtttacatctagcaggtatttcttctattttaggggcaatgaattttattactacaattttaaatatgagagctccaggtatgacaatgcatagactaccattatttgtatgagcagtattaataacagcagttttattattattatcattaccagtattagcaggaggaattacaatgttattaacagatagaaactttaatacttcattctttgatccagcaggaggaggagatcctatattatatcaacatttattt
>BK3BA1_3_3616
tttatcatctatagaattccattcaggaggttcagtagatttagcaatctttagtttacatttagcaggtatttcttctattttaggggcaatgaattttattactacaattttaaatatgagagctccaggtatgacaatgcatagactaccattatttgtatgagcagcattaataacagcagttttattattattatcattaccagtattagcaggaggaattacaatgttattaacagatagaaactttaatacttcattctttgatccagcaggaggaggagatcctatattatatcaacatttattt
>BK3BA1_3_4691
tttatcatctatagaattccattcaggaggttcagtagatttagcaatctttagtttacatttagcaggtatttcttctattttaggggcaatgaattttattactacaattttaaatatgagagctccaggtatgacaatgcatagactaccattatttgtatgagcagtattaataacagcagttttattattattatcattaccagtattagcaggaggaattacaatgttattaacagatagaaactttaaaacttcattctttgatccagcaggaggaggagatcctatattatatcaacatttattt
>BK3BA1_4_86
tttatcatctatagaattccattcaggaggttcagtagatttagcaatctttagtttacatttagcaggtatttcttctattttaggggcaatgaattttattactacaattttaaatatgagagctccaggtatgacaatgcatagactaccattatttgtatgagcagtattaataacagcagttttattattattatcattaccagtattagcaggaggaattacaatgttattaacagatagaaactttaatacttcattctttgatccagcaggaggaggagatcctatattatatcaacatttattt
>BK3BA1_4_366
tttatcatctatagaattccattcaggaggttcagtagatttagcaatctttagtttacatttagcaggtatttcttctattttaggggcaatgaattttattactacaattttaaatatgagagctccaggtatgacaatgcatagactaccattatttgtatgagcagtattaataacagcagttttattattattatcattaccagtattagcaggaggaattacaatgttattaacagatagaaactttaatacttcattctttgatccagcaggaggaggagatcctatattatatcaacatttattc
>BK3BA1_4_519
ttatcatctatagaattccattcaggaggttcagtagatttagcaatctttagtttacatttagcaggtatttcttctattttaggggcaatgaattttattactacaattttaaatatgagagctccaggtatgacaatgcatagactaccattatttgtatgagcagtattaataacagcagttttattattattatcattaccagtattagcaggaggaattacaatgttattaacagatagaaactttaatacttcattctttgatccagcaggaggaggagatcctatattatatcaacatttattt
>BK3BA1_4_670
tttatcatctatagaattccattcaggaggttcagtagatttagcaatctttagtttacatttagcaggtatttcttctattttaggggcaatgaattttattactacaattttaaatatgagagctccaggtatgacaatgcatagactaccattatttgtatgagcagtattaataacagcagttttattattattatcattaccagtattagcaggaggaattacaatgttattaacagatagaaactttaatacttcattctttgatccagcaggaggaggagatcctatattatatcaacacttattt
>BK3BA1_4_692
tttatcatctatagaattccattcaggaggttcagtagatttagcaatctttagtttacatttagcaggtatttcttctattttaggggcaatgaattttattactacaattttaaatatgagagctccaggtatgacaatgcatagactaccattatttgtatgagcagtattaataacagcagttttattattattatcattaccagtattagcaggaggaattacaatgttattaacagatagaaactttaatacttcattctttgatccagcaggaggaggagatcctatattatatcaacatttat
>BK3BA1_4_909
tttatcatctatagaattccattcaggaggttcagtagatttagcaatctttagtttacatttggcaggtatttcttctattttaggggcaatgaattttattactacaattttaaatatgagagctccaggtatgacaatgcatagactaccattatttgtatgagcagtattaataacagcagttttattattattatcattaccagtattagcaggaggaattacaatgttattaacagatagaaactttaatacttcattctttgatccagcaggaggaggagatcctatattatatcaacatttattt
>BK3BA1_4_1088
tttatcatctatagaattccattcaggaggttcagtagatttagcaatctttagtttacatttagcaggtatttcttctattttaggggcaatgaattttattactacaattttaaatatgagagctccaggtatgacaatgcatagactaccattatttgtatgagcagtattaataacagcagttttattattattatcattaccagtattagcaggaggaattacaatgttattaacagatagaaactttaatacttcattctttgatccagcaggaggaggagatcctatattatatcaacatttatt
>BK3BA1_4_2035
tttatcatctatagaattccattcaggaggttcagtagatttagcaatctttagtttacatttagcaggtatttcttctattttaggggcaatgaattttattactacaattttaaatatgagagctccaggtatgacaatgcatagactaccattatttgtatgagcagtattaataacagcagttttattattattatcattaccagtattagcaggaggaattacaatgttattaacagatagaaactttaatacttcattctttgatccagcaggaggaggagatcctatattctatcaacacttattt
>BK3BA1_4_2983
tttatcatctatagaattccattcaggaggttcagtagatttagcaatctttagtttacatttagcaggtatttcttctattttaggggcaatgaattttattactacaattttaaatatgagagctccaggtatgacaatgcatagactaccattatttgtatgagcagtattaataacagcagttttattattattatcattaccagtattagcaggaggaattacaatgttattaacagatagaaactttaatacttcattctttgatccagcaggaggaggagatcctatattatatcaacgtttattt
>BK3BA1_4_3183
tttatcatctatagaatcccattcaggaggttcagtagatttagcaatctttagtttacatttagcaggtatttcttctattttaggggcaatgaattttattactacaattttaaatatgagagctccaggtatgacaatgcatagactaccattatttgtatgagcagtattaataacagcagttttattattattatcattaccagtattagcaggaggaattacaatgttattaacagatagaaactttaatacttcattctttgatccagcaggaggaggagatcctatattatatcaacatttattt
>BK3BA1_4_3198
tttatcatctatagaattccgttcaggaggttcagtagatttagcaatctttagtttacatttagcaggtatttcttctattttaggggcaatgaattttattactacaattttaaatatgagagctccaggtatgacaatgcatagactaccattatttgtatgagcagtattaataacagcagttttattattattatcattaccagtattagcaggaggaattacaatgttattaacagatagaaactttaatacttcattctttgatccagcaggaggaggagatcctatattatatcaacatttattt
>BK3BA1_4_3674
tttatcatctatagaattccattcaggaggttcagtagatttagcaatctttagtttacatttagcaggtatttcttctattttaggggcaatgaattttattactacaattttaaatatgagagctccaggtatgacaatgcatagactaccattatttgtatgagcagtattaataacagcagttttattattattatcattaccagtattagcaggaggaattacaatgttattaacagatagaaactttaatacttcattctttgatccagcaggaggaggagatcctatattctatcaacatttcttt
>BK3BA1_4_3740
tttatcatctatagaattccattcaggaggttcagtagatttagcaatctttagtttacgtttagcaggtatttcttctattttaggggcaatgaattttattactacaattttaaatatgagagctccaggtatgacaatgcatagactaccattatttgtatgagcagtattaataacagcagttttattattattatcattaccagtattagcaggaggaattacaatgttattaacagatagaaactttaatacttcattctttgatccagcaggaggaggagatcctatattatatcaacatttattt
>BK3BA1_4_4570
tttatcatctatagaattccattcaggaggttcagtagatttagcaatctttagtttacatttagcaggtatttcttctattttaggggcaatgaattttattactacaattttaaatatgagagctccaggtatgacaatgcatagactaccattatttgtatgagcagtattaataacagcagttttattattattatcattaccagtattagcaggaggaattacaatgttattaacagatagaaactttaatacttcattctttgatccagcaggaggaggagatcctatattatatcgacatttattt
>BK3BA1_4_4670
tttatcatctatagaattccattcaggaggttcagtagatttagcaatctttagtttacatttagcaggtatttcttctattttaggggcaatgaattttattactacaattttaaatatgagagctccaggtatgacaatgcatagactaccattatttgtatgagcagtattaataacagcagttttattattattatcattaccagtattagcaggaggaattacaatgttattaacagatagaaactttaatacttcattctttgatccagcaggaggaggagatcctatattatatcagcatttattt
>BK3BA1_4_5440
tttatcatctatagaattccattcaggaggttcagtagatttagcaatctttagtttacatttagcaggtatttcttctattttaggggcaatgaattttattactacaattttaaatatgagagctccaggcatgacaatgcatagactaccattatttgtatgagcagtattaataacagcagttttattattattatcattaccagtattagcaggaggaattacaatgttattaacagatagaaactttaatacttcattctttgatccagcaggaggaggagatcctatattatatcaacatttattt
>BK3BA1_4_5560
tttatcatctatagaattccattcaggaggttcagtagatttagcaatctttagtttacatttagcaggtatttcttctattttaggggcaatgaattttattactacaattttaaatatgagagctccaggtatgacaatgcatagactaccattatttgtatgagcagtattaataacagcagttttattattattatcattaccagtattagcaggaggaattacaatgttattaacagatagaaactttaatacttcattctttgatccagcaggaggaggagatcctattttatatcaacatttattt
>BK3BA1_5_85
tttatcatctatagaattccattcaggaggttcagtagatttagcaatctttagtttacatttagcaggtatttcttctattttaggggcaatgaattttattactacaattttaaatatgagagctccaggtatgacaatgcatagactaccattatttgtatgagcagtattaataacagcagttttattattattatcattaccagtattagcaggaggaattacaatgttattaacagatagaaactttaatacttcattctttgatccagcaggaggaggagatcctatattatatcaacatttattt
>BK3BA1_5_269
actttcatcaattgaataccactcaggaggttctgtagatttagctatatttagcttacatcttgcaggtatttcttctattttaggtgcaatgaatttcattactactattttaaatatgcgagctccaggtatgacaatgcataagctacctttatttgtatgagctgtatttattactgcgattcttttaatattatctttacctgtttttgcaggagctattactatgctattaacagatagaaattttaatacaagtttctatgatcctgcaggaggaggtgaccctatactatatcagcacttattc
>BK3BA1_5_462
tttatcatctatagaattccattcaggaggttcagtagatttagcaatctttagtttacatttagcaggtatttcttctattttaggggcaatgaattttattactacaattttaaatatgagagctccaggtatgacaatgcatagactaccattatttgtatgagcagtattaataacagcagttttattattattatcattaccagtattagcaggaggaattacaatgttattaacagatagaaactttaatacttcactctttgatccagcaggaggaggagatcctatattatatcaacatttattt
>BK3BA1_5_468
ttatcatctatagaattccattcaggaggttcagtagatttagcaatctttagtttacatttagcaggtatttcttctattttaggggcaatgaattttattactacaattttaaatatgagagctccaggtatgacaatgcatagactaccattatttgtatgagcagtattaataacagcagttttattattattatcattaccagtattagcaggaggaattacaatgttattaacagatagaaactttaatacttcattctttgatccagcaggaggaggagatcctatattatatcaacatttattt
>BK3BA1_5_941
tttatcatctatagaattccattcaggaggttcagtagatttagcaatctttagtttacatttagcaggtatttcttctattttaggggcaatgaattttattactacaattttaaatatgagagctccaggtatgacaatgcatagactaccattatttgtatgagcagtattaataacagcagttttattattattatcattaccagtattagcaggaggaattacaatgttattaacagatagaaactttaatacttcattctttgatccagcaggaggaggagatcctatattatatcaacatttatt
>BK3BA1_5_1333
attatcttctattgaattccattcaggaggttctgtagatttagcaatttttagtttacatttagcaggtatttcatctattttaggagcaatgaactttattacaacaataataaatatgagagcacctggaatgacaatgcatagattacctttatttgtatgagctgttttaattacagcagtattattattattatcattaccagttttagcaggagcaattacaatgctattaacagatagaaattttaatacatcattttttgatccagctggaggaggtgatccaattttatatcaacatttattc
>BK3BA1_5_1344
tttagcaagtattggttttcattcaggtggttcagttgatttagcaatttttagtttacacttagctggtatatcatctattttaggtacagtaaactttattactacagtattcaacatgagagctcctggaatgactatgcatagattacctttatttgtatgagctgttttaattactgcatttttattaattttatctttacctgtatttgccggagctattacaatgttattaacagatagaaactttaatacaagcttttatgacccagctggtggaggtgatcctatcttatatcaacatttattc
>BK3BA1_5_2282
attatcttctattgaattccattcaggaggttctgtagatttagcaatttttagtttacatttagcaggtatttcatctattttaggagcaatgaactttattacaacaataataaatatgagagcacctggaatgacaatgcatagattacctttatttgtatgagctgttttaattacagcagtattattattattatcattaccagttttagcaggagcaattacaatgctattaacagatagaaattttaatacatcattttttgatccagctggaggaggtgatccaattttatatcaacatttatt
>BK3BA1_5_2311
tttatcatctataggattccattcaggaggttcagtagatttagcaatctttagtttacatttagcaggtatttcttctattttaggggcaatgaattttattactacaattttaaatatgagagctccaggtatgacaatgcatagactaccattatttgtatgagcagtattaataacagcagttttattattattatcattaccagtattagcaggaggaattacaatgttattaacagatagaaactttaatacttcattctttgatccagcaggaggaggagatcctatattatatcaacatttattt
>BK3BA1_5_2521
tttatcatctatagaattccattcaggaggttcagtagatttagcaatctttagtttacatttagcaggtatttcttctattttaggggcaatgaattttattactacaattttaaatatgagagctccaggtatgacaatgcatagactaccattatttgtatgagcagtattaataacagcagttttattattatcattaccagtattagcaggaggaattacaatgttattaacagatagaaactttaatacttcattctttgatccagcaggaggaggagatcctatattatatcaacatttattt
>BK3BA1_5_2960
tttatcatctatagaattccattcaggaggttcagtagatttagcaatctttagtttacatttagcaggtatttcttctattttaggggcaatgaattttattactacaattttaaatatgagagctccaggtatgacaatgcatagactaccattatttgtatgagcagtattaataacagcagttttattattattaccattaccagtattagcaggaggaattacaatgttattaacagatagaaactttaatacttcattctttgatccagcaggaggaggagatcctatattatatcaacatttattt
>BK3BA1_5_3454
cactttcatcaattgaataccactcaggaggttctgtagatttagctatatttagcttacatcttgcaggtatttcttctattttaggtgcaatgaatttcattactactattttaaatatgcgagctccaggtatgacaatgcataagctacctttatttgtatgagctgtatttattactgcgattcttttaatattatctttacctgtttttgcaggagctattactatgctattaacagatagaaattttaatacaagtttctatgatcctgcaggaggaggtgaccctatactatatcagcacttattc
>BK3BB1_1_89
tttatcatctatagaattccattcaggaggttcagtagatttagcaatctttagtttacatttagcaggtatttcttctattttaggggcaatgaattttattactacaattttaaatatgagagctccaggtatgacaatgcatagactaccattatttgtatgagcagtattaataacagcagttttattattattatcattaccagtattagcaggaggaattacaatgttattaacagatagaaactttaatacttcattctttgatccagcaggaggaggagatcctatattatatcaacatttattt
>BK3BB1_1_292
actttcatcaattgaataccactcaggaggttctgtagatttagctatatttagcttacatcttgcaggtatttcttctattttaggtgcaatgaatttcattactactattttaaatatgcgagctccaggtatgacaatgcataagctacctttatttgtatgagctgtatttattactgcgattcttttaatattatctttacctgtttttgcaggagctattactatgctattaacagatagaaattttaatacaagtttctatgatcctgcaggaggaggtgaccctatactatatcagcacttattc
>BK3BB1_1_370
tttatcatctatagaattccattcaggaggttcagtagatttagcaatctttagtttacatttagcaggtatttcttctattttaggggcaatgaattttattactacaattttaaatatgagagctccaggtatgacaatgcatagactaccattatttgtatgagcagtattaataacagcagttttattattattatcattaccagtattagcaggaggaattacaatgttattaacagatagaaactttaatacttcattctttgatccagcaggaggaggagatcctatattatatcaacatttattc
>BK3BB1_1_523
ttatcatctatagaattccattcaggaggttcagtagatttagcaatctttagtttacatttagcaggtatttcttctattttaggggcaatgaattttattactacaattttaaatatgagagctccaggtatgacaatgcatagactaccattatttgtatgagcagtattaataacagcagttttattattattatcattaccagtattagcaggaggaattacaatgttattaacagatagaaactttaatacttcattctttgatccagcaggaggaggagatcctatattatatcaacatttattt
>BK3BB1_1_654
tttatcatctatagaattccattcaggaggttcagtagatttagcaatctttagtttacatttagcaggtatttcttctattttaggggcaatgaattttattactacaattttaaatatgagagctccaggtatgacaatgcatagactaccattatttgtatgagcagtattaataacagcagttttattattattatcattaccagtattagcaggaggaattacaatgttattaacagatagaaactttaatacttcattctttgatccagcaggaggaggagatcctatattatatcaacacttattt
>BK3BB1_1_1004
tttatcatctatagaattccattcaggaggttcagtagatttagcaatctttagtttacatttagcaggtatttcttctattttaggggcaatgaattttattactacaattttaaatatgagagctccaggtatgacaatgcatagactaccattatttgtatgagcagtattaataacagcagttttattattattatcattaccagtattagcaggaggaattacaatgttattaacagatagaaactttaatacttcattctttgatccagcaggaggaggagatcctatattatatcaacatttatt
>BK3BB1_1_1681
tttatcatctatagaattccattcaggaggttcagtagatttagcaatctttagtttacatttagcaggtatttcttctattttaggggcaatgaattttattactacaattttaaatatgagagctccaggtatgacaatgcatagactaccattatttgtatgagcagtattaataacagcagttttattattattatcattaccagtattagcaggaggaattacaatgttattaacagatagaaactttaatacttcattctttgatccagcaggaggaggagatcctatattctatcaacacttattt
>BK3BB1_1_2123
tttatcatctatagaattccattcaggaggttcagtagatttagcaatctttagtttacatttagcaggtatttcttctattttaggggcaatgaattttattactacaattttaaatatgagagctccaggtatgacaatgcatagactaccattatttgtatgagcagtattaataacagcagttttattattattatcattaccagtattagcgggaggaattacaatgttattaacagatagaaactttaatacttcattctttgatccagcaggaggaggagatcctatattatatcaacatttattt
>BK3BB1_1_2157
tttatcatctatagaattccattcaggaggttcagtagatttagcaatctttagcttacatttagcaggtatttcttctattttaggggcaatgaattttattactacaattttaaatatgagagctccaggtatgacaatgcatagactaccattatttgtatgagcagtattaataacagcagttttattattattatcattaccagtattagcaggaggaattacaatgttattaacagatagaaactttaatacttcattctttgatccagcaggaggaggagatcctatattatatcaacatttattt
>BK3BB1_1_2281
ctttatcatctatagaattccattcaggaggttcagtagatttagcaatctttagtttacatttagcaggtatttcttctattttaggggcaatgaattttattactacaattttaaatatgagagctccaggtatgacaatgcatagactaccattatttgtatgagcagtattaataacagcagttttattattattatcattaccagtattagcaggaggaattacaatgttattaacagatagaaactttaatacttcattctttgatccagcaggaggaggagatcctatattatatcaacatttattt
>BK3BB1_1_2438
tttatcatctatagaattccattcaggaggttcagtagatttagcaatctttagtttacatttagcaggtatttcttctattttaggggcaatgaattttattactacaattttaaatatgagagctccaggtatgacaatgcatagactaccattatttgtatgagcagtattaataacggcagttttattattattatcattaccagtattagcaggaggaattacaatgttattaacagatagaaactttaatacttcattctttgatccagcaggaggaggagatcctatattatatcaacatttattt
>BK3BB1_1_2458
tttatcatctataggattccattcaggaggttcagtagatttagcaatctttagtttacatttagcaggtatttcttctattttaggggcaatgaattttattactacaattttaaatatgagagctccaggtatgacaatgcatagactaccattatttgtatgagcagtattaataacagcagttttattattattatcattaccagtattagcaggaggaattacaatgttattaacagatagaaactttaatacttcattctttgatccagcaggaggaggagatcctatattatatcaacatttattt
>BK3BB1_1_2836
tttatcatctatagaattccattcaggaggttcagtagatttagcaatctttagtttacatttagcaggtatttcttctattttaggggcaatgaattttattactacaattttaaatatgagagctccaggtatgacaatgcgtagactaccattatttgtatgagcagtattaataacagcagttttattattattatcattaccagtattagcaggaggaattacaatgttattaacagatagaaactttaatacttcattctttgatccagcaggaggaggagatcctatattatatcaacatttattt
>BK3BB1_1_2852
tttatcatctatagaattccattcaggaggttcagtagatttagcaatctttagtttacatttagcaggtatttcttctattttaggggcaatgaattttattactacaattttaaatatgagagctccaggtatgacaatgcatagactaccattatttgtatgagcagtattaataacagcagttttattattattatcattaccagtattagcaggaggaattacaatgttactaacagatagaaactttaatacttcattctttgatccagcaggaggaggagatcctatattatatcaacatttattt
>BK3BB1_1_2875
tttatcatctatagaattccattcaggaggttcagtagatttagcaatctttagtttacatttagcaggtatttcttctattttaggggcaatgaattttattactacaattttaaatatgagagctccaggtatgacaatgcatagactaccattatttgtatgagcagtattaataacagcagttttattattattatcattaccagtattagcaggaggaattacaatgttattaacagatagaaactttaatacttcattctttgatccagcgggaggaggagatcctatattatatcaacatttattt
>BK3BB1_1_2909
tttatcatctatagaattccattcaggaggttcagtagatttagcaatctttagtttacgtttagcaggtatttcttctattttaggggcaatgaattttattactacaattttaaatatgagagctccaggtatgacaatgcatagactaccattatttgtatgagcagtattaataacagcagttttattattattatcattaccagtattagcaggaggaattacaatgttattaacagatagaaactttaatacttcattctttgatccagcaggaggaggagatcctatattatatcaacatttattt
>BK3BB1_1_3284
tttatcatctatagaattccattcaggaggttcagtagatttagcaatctttagtttacatttagcaggtatttcttctattttaggggcaatgaattttattactacaattttaaatatgagagctccaggtatgacaatgcatagactaccattatttgtatgagcagtattaataacagcagttttattattattatcattaccagtattagcaggaggaattacaatgttattaacagatagaaactttaatacttcattctttgatccagcaggaggaggagatcctatattctatcaagacttattt
>BK3BB1_1_3510
tttatcatctatagaattccattcaggaggttcagtagatttagcaatctttagtttacatttagcaggtatttcttctattttaggggcaatgaattttattactacaattttaaatatgagagctccaggtatgacaatgcatagactaccattatttgtatgagcagtattaataacagcagttttattattattatcattaccagtattagcaggaggaattacaatgttattaacagatagaaactttaatacttcattctttgatccagcaggaggaggagatcctatattatatcagcatttattt
>BK3BB1_1_4576
tttatcatctatagaattccattcaggaggttcagtagatttagcaatctttagtttacatttagcaggtatttcttctattttaggggcaatgaattttattactacaattttaaatatgagagctccaggtatgacaatgcatagactaccattatttgtatgagcagtattaataacagcagttttattattattatcattaccagtattagcaggaggaattacaatgttattaacagatagaaactttaatacttcattctttgatccagcaggaggaggagatcctatattatatcaacacttattc
>BK3BB1_2_92
tttatcatctatagaattccattcaggaggttcagtagatttagcaatctttagtttacatttagcaggtatttcttctattttaggggcaatgaattttattactacaattttaaatatgagagctccaggtatgacaatgcatagactaccattatttgtatgagcagtattaataacagcagttttattattattatcattaccagtattagcaggaggaattacaatgttattaacagatagaaactttaatacttcattctttgatccagcaggaggaggagatcctatattatatcaacatttattt
>BK3BB1_2_315
actttcatcaattgaataccactcaggaggttctgtagatttagctatatttagcttacatcttgcaggtatttcttctattttaggtgcaatgaatttcattactactattttaaatatgcgagctccaggtatgacaatgcataagctacctttatttgtatgagctgtatttattactgcgattcttttaatattatctttacctgtttttgcaggagctattactatgctattaacagatagaaattttaatacaagtttctatgatcctgcaggaggaggtgaccctatactatatcagcacttattc
>BK3BB1_2_399
tttatcatctatagaattccattcaggaggttcagtagatttagcaatctttagtttacatttagcaggtatttcttctattttaggggcaatgaattttattactacaattttaaatatgagagctccaggtatgacaatgcatagactaccattatttgtatgagcagtattaataacagcagttttattattattatcattaccagtattagcaggaggaattacaatgttattaacagatagaaactttaatacttcattctttgatccagcaggaggaggagatcctatattatatcaacatttattc
>BK3BB1_2_718
tttatcatctatagaattccattcaggaggttcagtagatttagcaatctttagtttacatttagcaggtatttcttctattttaggggcaatgaattttattactacaattttaaatatgagagctccaggtatgacaatgcatagactaccattatttgtatgagcagtattaataacagcagttttattattattatcattaccagtattagcaggaggaattacaatgttattaacagatagaaactttaatacttcattctttgatccagcaggaggaggagatcctatattatatcaacacttattt
>BK3BB1_2_774
tttatcatctatagaattccattcaggaggttcagtagatttagcaatctttagtttacatttagcaggtatttcttctattttaggggcaatgaattttattactacaattttaaatatgagagctccaggtatgacaatgcatagactaccattatttgtatgagcagtattaataacagcagttttattattattatcattaccagtattagcaggaggaattacaatgttattaacagatagaaactttaatacttcattctttgatccagcaggaggaggagatcctatattctatcaacatttattt
>BK3BB1_2_794
tttatcatctatagaattccattcaggaggttcagtagatttagcaatctttagtttacatttagcaggtatttcttctattttaggggcaatgaattttattactacaattttaaatatgagagctccaggtatgacaatgcatagactaccattatttgtatgagcagtattaataacagcagttttattattattatcattaccagtattagcaggaggaattacaatgttattaacagatagaaactttaatacttcattctttgatccagcaggaggaggagatcctatattatatcaacatttgttt
>BK3BB1_2_1618
tttagcaagtattggttttcattcaggtggttcagttgatttagcaatttttagtttacacttagctggtatatcatctattttaggtacagtaaactttattactacagtattcaacatgagagctcctggaatgactatgcatagattacctttatttgtatgagctgttttaattactgcatttttattaattttatctttacctgtatttgccggagctattacaatgttattaacagatagaaactttaatacaagcttttatgacccagctggtggaggtgatcctatcttatatcaacatttattc
>BK3BB1_2_1970
tttatcatctatagaattccattcaggaggttcagtagatttagcaatctttagtttacatttagcaggtatttcttctattttaggggcaatgaattttattactacaattttaaatatgagagctccaggtatgacaatgcatagactaccattatttgtatgagcagtattaataacagcagttttattattattatcattaccagtattagcaggaggaattacaatgttattaacagatagaaactttaatacttcattctttgatccagcaggaggaggagatcctatattctatcaacacttattt
>BK3BB1_2_2803
ctttatcatctatagaattccattcaggaggttcagtagatttagcaatctttagtttacatttagcaggtatttcttctattttaggggcaatgaattttattactacaattttaaatatgagagctccaggtatgacaatgcatagactaccattatttgtatgagcagtattaataacagcagttttattattattatcattaccagtattagcaggaggaattacaatgttattaacagatagaaactttaatacttcattctttgatccagcaggaggaggagatcctatattatatcaacatttattt
>BK3BB1_2_3218
tttatcatctatagaattccattcaggaggttcagtagatttagcactctttagtttacatttagcaggtatttcttctattttaggggcaatgaattttattactacaattttaaatatgagagctccaggtatgacaatgcatagactaccattatttgtatgagcagtattaataacagcagttttattattattatcattaccagtattagcaggaggaattacaatgttattaacagatagaaactttaatacttcattctttgatccagcaggaggaggagatcctatattatatcaacatttattt
>BK3BB1_2_4056
tttatcatctatagaattccattcaggaggttcagtagatttagcaatctttagtttacatttagcaggtatttcttctattttaggggcaatgaattttattactacaattttaaatatgagagctccaggtatgacaatgcatagactaccattatttgtatgagcagtattaataacagcagttttattattattatcattaccagtattagcaggaggaattacaatgttattaacagatagaaactttaatacttcattctttgatccagcaggaggaggagatcctatattacatcaacatttattt
>BK3BB1_2_4270
tttatcatctatagaattccattcaggaggctcagtagatttagcaatctttagtttacatttagcaggtatttcttctattttaggggcaatgaattttattactacaattttaaatatgagagctccaggtatgacaatgcatagactaccattatttgtatgagcagtattaataacagcagttttattattattatcattaccagtattagcaggaggaattacaatgttattaacagatagaaactttaatacttcattctttgatccagcaggaggaggagatcctatattatatcaacatttattt
>BK3BB1_2_4663
tttatcatctatagaattccattcaggaggttcagtagatttagcaatctttagtttacatttagcaggtatttcttctattttaggggcaatgaattttattactacaattttaaatatgagagctccaggtatgacaatgcatagactaccattatttgtatgagcagtattaataacagcagttttattattattatcattaccagtattagcaggaggaattacaatgttattaacagatagaaactttaatacttcattctttgatccagcaggaggaggagatcctatattatatcagcatttattc
>BK3BB1_2_5494
tttatcatctatagaattccattcaggaggttcagtagatttagcaatctttagtttacatttagcaggtatttcttctattttaggggcaatgaattttattactacaattttaaatatgagagctcctggtatgacaatgcatagactaccattatttgtatgagcagtattaataacagcagttttattattattatcattaccagtattagcaggaggaattacaatgttattaacagatagaaactttaatacttcattctttgatccagcaggaggaggagatcctatattatatcaacatttattt
>BK3BB1_2_6368
tttatcatctatagaattccattcaggaggttcagtagatttagcaatctttagtttacatttagcaggtatttcttctattttaggggcaatgaattttattactacaattttaaatatgagagctccaggtatgacaatgcatagactaccattatttgtatgagcagtattaataacagcagttttattattattatcattaccagtattagcaggaggaattacaatgttattaacagatagaaactttaatacttcattctttgatccagcaggaggaggagatcctatattatatcaacacttattc
>BK3BB1_2_6407
tttatcatctatagaattccattcaggaggttcagtagatttagcaatctttagtttacatttagcaggtatttcttctattttaggggcaatgaattttattactacaattttaaatatgagagctccaggtatgacaatgcatagactaccattatttgtatgagcagtattaataacagcagttttattattattatcattaccagtattagcaggaggaattacaatgttattaacagatagaaactttaaaacttcattctttgatccagcaggaggaggagatcctatattatatcaacatttattt
>BK3BB1_2_6597
actttcatcaattgaataccactcaggaggttctgtagatttagctatatttagcttacatcttgcaggtatttcttctattttaggtgcaatgaatttcattactactattttaaatatgcgagctccaggtatgacaatgcataagctacctttatttgtatgagccgtatttattactgcgattcttttaatattatctttacctgtttttgcaggagctattactatgctattaacagatagaaattttaatacaagtttctatgatcctgcaggaggaggtgaccctatactatatcagcacttattc
>BK3BB1_3_98
tttatcatctatagaattccattcaggaggttcagtagatttagcaatctttagtttacatttagcaggtatttcttctattttaggggcaatgaattttattactacaattttaaatatgagagctccaggtatgacaatgcatagactaccattatttgtatgagcagtattaataacagcagttttattattattatcattaccagtattagcaggaggaattacaatgttattaacagatagaaactttaatacttcattctttgatccagcaggaggaggagatcctatattatatcaacatttattt
>BK3BB1_3_330
actttcatcaattgaataccactcaggaggttctgtagatttagctatatttagcttacatcttgcaggtatttcttctattttaggtgcaatgaatttcattactactattttaaatatgcgagctccaggtatgacaatgcataagctacctttatttgtatgagctgtatttattactgcgattcttttaatattatctttacctgtttttgcaggagctattactatgctattaacagatagaaattttaatacaagtttctatgatcctgcaggaggaggtgaccctatactatatcagcacttattc
>BK3BB1_3_388
tttatcaggaattgaaagtcattcaggaggttctgttgatttagctatttttagtctacatttagcaggtgcttcatctttattaggtgctatgaattttattactactgtaataaatatgagagctcctggtataaaaatgcatagaatacctttatttgtttgagcattatttattactgcaattttattattattatctttacctgttttagcaggagcaattactatgttattaactgatagaaattttaatactacattttttgatccagcaggaggtggagatccaatattatatcaacatttattt
>BK3BB1_3_423
tttatcatctatagaattccattcaggaggttcagtagatttagcaatctttagtttacatttagcaggtatttcttctattttaggggcaatgaattttattactacaattttaaatatgagagctccaggtatgacaatgcatagactaccattatttgtatgagcagtattaataacagcagttttattattattatcattaccagtattagcaggaggaattacaatgttattaacagatagaaactttaatacttcattctttgatccagcaggaggaggagatcctatattatatcaacatttattc
>BK3BB1_3_614
ttatcatctatagaattccattcaggaggttcagtagatttagcaatctttagtttacatttagcaggtatttcttctattttaggggcaatgaattttattactacaattttaaatatgagagctccaggtatgacaatgcatagactaccattatttgtatgagcagtattaataacagcagttttattattattatcattaccagtattagcaggaggaattacaatgttattaacagatagaaactttaatacttcattctttgatccagcaggaggaggagatcctatattatatcaacatttattt
>BK3BB1_3_660
tttatcatctatagaattccattcaggaggttcagtagatttagcaatctttagtttacatttagcaggtatttcttctattttaggggcaatgaattttattactacaattttaaatatgagagctccaggtatgacaatgcatagactaccattatttgtatgagcagtattaataacagcagttttattattattatcattaccagtattagcaggaggaattacaatgttattaacagatagaaactttaatacttcattctttgatccagcaggagggggagatcctatattatatcaacatttattt
>BK3BB1_3_837
tttatcatctatagaattccattcaggaggttcagtagatttagcaatctttagtttacatttagcaggtatttcttctattttaggggcaatgaattttattactacaattttaaatatgagagctccaggtatgacaatgcatagactaccattatttgtatgagcagtattaataacagcagttttattattattatcattaccagtattagcaggaggaattacaatgttattaacagatagaaactttaatacttcattctttgatccagcaggaggaggagatcctatattatatcaacatttactt
>BK3BB1_3_886
tttatcatctatagaattccattcaggaggttcagtagatttagcaatctttagtttacatttagcaggtatttcttctattttaggggcaatgaattttattactacaattttaaatatgagagctccaggtatgacaatgcatagactaccattatttgtatgagcagtattaataacagcagttttattattattatcattaccagtattagcaggaggaattacaatgttattaacagatagaaactttaatacttcattctttgatccagcaggaggaggagatcctatattatatcaacatttgttt
>BK3BB1_3_945
tttatcatctatagaattccattcaggaggttcagtagatttagcaatctttagtttacatttagcaggtatttcttctattttaggggcaatgaattttattactacaattttaaatatgagagctccaagtatgacaatgcatagactaccattatttgtatgagcagtattaataacagcagttttattattattatcattaccagtattagcaggaggaattacaatgttattaacagatagaaactttaatacttcattctttgatccagcaggaggaggagatcctatattatatcaacatttattt
>BK3BB1_3_1333
tttatcatctatagaattccattcaggaggttcagtagatttagcaatctttagtttacatttagcaggtatttcttctattttaggggcaatgaattttattactacaattttaaatatgagagctccaggtatgacaatgcatagactaccattatttgtatgagcagtattaataacagcagttttattattattatcattaccagtattagcaggaggaattacaatgttattaacagatagaaactttaatacttcattctttgatccagcaggaggaggagatcctatattatatcaacatttatt
>BK3BB1_3_1901
tttatcatctatagaattccattcaggaggttcagtagatttagcaatctttagtttacatttagcaggtatttcttctactttaggggcaatgaattttattactacaattttaaatatgagagctccaggtatgacaatgcatagactaccattatttgtatgagcagtattaataacagcagttttattattattatcattaccagtattagcaggaggaattacaatgttattaacagatagaaactttaatacttcattctttgatccagcaggaggaggagatcctatattatatcaacatttattt
>BK3BB1_3_1917
tctatcatctatagaattccattcaggaggttcagtagatttagcaatctttagtttacatttagcaggtatttcttctattttaggggcaatgaattttattactacaattttaaatatgagagctccaggtatgacaatgcatagactaccattatttgtatgagcagtattaataacagcagttttattattattatcattaccagtattagcaggaggaattacaatgttattaacagatagaaactttaatacttcattctttgatccagcaggaggaggagatcctatattatatcaacatttattt
>BK3BB1_3_1923
ctttcatcaattgaataccactcaggaggttctgtagatttagctatatttagcttacatcttgcaggtatttcttctattttaggtgcaatgaatttcattactactattttaaatatgcgagctccaggtatgacaatgcataagctacctttatttgtatgagctgtatttattactgcgattcttttaatattatctttacctgtttttgcaggagctattactatgctattaacagatagaaattttaatacaagtttctatgatcctgcaggaggaggtgaccctatactatatcagcacttattc
>BK3BB1_3_2121
tttatcatctatagaattccattcaggaggttcagtagatttagcaatctttagtttacatttagcaggtatttcttctattttaggggcaatgaattttattactacaattttaaatatgagagctccaggtatgacaatgcatagactaccattatttgtatgagcagtattaataacagcagttttattattattatcattaccagtattagcaggaggaattacaatgttattaacagatagaaactttaatacttcattctttgatccagcaggaggaggagatcctatattatatcaacatctattt
>BK3BB1_3_2771
tttcatcaattgaataccactcaggaggttctgtagatttagctatatttagcttacatcttgcaggtatttcttctattttaggtgcaatgaatttcattactactattttaaatatgcgagctccaggtatgacaatgcataagctacctttatttgtatgagctgtatttattactgcgattcttttaatattatctttacctgtttttgcaggagctattactatgctattaacagatagaaattttaatacaagtttctatgatcctgcaggaggaggtgaccctatactatatcagcacttattc
>BK3BB1_3_2984
tttatcatctatagaattccattcaggaggttcagtaggtttagcaatctttagtttacatttagcaggtatttcttctattttaggggcaatgaattttattactacaattttaaatatgagagctccaggtatgacaatgcatagactaccattatttgtatgagcagtattaataacagcagttttattattattatcattaccagtattagcaggaggaattacaatgttattaacagatagaaactttaatacttcattctttgatccagcaggaggaggagatcctatattatatcaacatttattt
>BK3BB1_3_3429
tttatcatctatagaattccattcaggaggttcagtagatttagcaatctttagtttacatttagcaggtatttcttctattttaggggcaatgaattttattactacaattttaaatatgagagctccaggtatgacaatgcatagactaccattatttgtatgagcagtattaataacagcagttttattattattatcattaccagtattagcgggaggaattacaatgttattaacagatagaaactttaatacttcattctttgatccagcaggaggaggagatcctatattatatcaacatttattt
>BK3BB1_3_3500
tttatcatctatagaattccattcaggaggttcagtagatttagcaatctttagcttacatttagcaggtatttcttctattttaggggcaatgaattttattactacaattttaaatatgagagctccaggtatgacaatgcatagactaccattatttgtatgagcagtattaataacagcagttttattattattatcattaccagtattagcaggaggaattacaatgttattaacagatagaaactttaatacttcattctttgatccagcaggaggaggagatcctatattatatcaacatttattt
>BK3BB1_3_3547
tttatcatctatagaattccattcaggaggttcagtagatttagcaatctttagtttacatttagcaggtatttcttctattttaggggcaatgaattttattactacaattttaaatatgagagctccaggtatgacaatgcatagactaccattatttgtatgagcagtattaataacagcagttttattattattatcattaccagtattagcaggaggaattacaatgttattaacagatagaaactttaatacctcattctttgatccagcaggaggaggagatcctatattatatcaacatttattt
>BK3BB1_3_3556
tttatcatctgtagaattccattcaggaggttcagtagatttagcaatctttagtttacatttagcaggtatttcttctattttaggggcaatgaattttattactacaattttaaatatgagagctccaggtatgacaatgcatagactaccattatttgtatgagcagtattaataacagcagttttattattattatcattaccagtattagcaggaggaattacaatgttattaacagatagaaactttaatacttcattctttgatccagcaggaggaggagatcctatattatatcaacatttattt
>BK3BB1_3_3726
ctttatcatctatagaattccattcaggaggttcagtagatttagcaatctttagtttacatttagcaggtatttcttctattttaggggcaatgaattttattactacaattttaaatatgagagctccaggtatgacaatgcatagactaccattatttgtatgagcagtattaataacagcagttttattattattatcattaccagtattagcaggaggaattacaatgttattaacagatagaaactttaatacttcattctttgatccagcaggaggaggagatcctatattatatcaacatttattt
>BK3BB1_3_3955
tttatcatctatagaattccattcaggaggttcagtagatttagcaatctttagtttacatttagcaggtatttcttctattttaggggcaatgaattttattactacaattttaaatatgagagctccaggtatgacaatgcatagactaccattatttgtatgagcagtattaataacagcagttttattattattatcattaccagtattagcaggaggaattacaatgttattaacagatagaaactttaatacttcattctttgatccagcaggaggaggagatcctatattatatcaacgtttattt
>BK3BB1_3_4006
tttatcatctatagaattccattcaggaggttcagtagatttagcaatctttagtttacatttagcaggtatttcttctgttttaggggcaatgaattttattactacaattttaaatatgagagctccaggtatgacaatgcatagactaccattatttgtatgagcagtattaataacagcagttttattattattatcattaccagtattagcaggaggaattacaatgttattaacagatagaaactttaatacttcattctttgatccagcaggaggaggagatcctatattatatcaacatttattt
>BK3BB1_3_4037
tttatcatctataggattccattcaggaggttcagtagatttagcaatctttagtttacatttagcaggtatttcttctattttaggggcaatgaattttattactacaattttaaatatgagagctccaggtatgacaatgcatagactaccattatttgtatgagcagtattaataacagcagttttattattattatcattaccagtattagcaggaggaattacaatgttattaacagatagaaactttaatacttcattctttgatccagcaggaggaggagatcctatattatatcaacatttattt
>BK3BB1_3_4199
tttatcatctatagaatcccattcaggaggttcagtagatttagcaatctttagtttacatttagcaggtatttcttctattttaggggcaatgaattttattactacaattttaaatatgagagctccaggtatgacaatgcatagactaccattatttgtatgagcagtattaataacagcagttttattattattatcattaccagtattagcaggaggaattacaatgttattaacagatagaaactttaatacttcattctttgatccagcaggaggaggagatcctatattatatcaacatttattt
>BK3BB1_3_4290
tttatcatctatagaattccattcaggaggttcagtagatttagcactctttagtttacatttagcaggtatttcttctattttaggggcaatgaattttattactacaattttaaatatgagagctccaggtatgacaatgcatagactaccattatttgtatgagcagtattaataacagcagttttattattattatcattaccagtattagcaggaggaattacaatgttattaacagatagaaactttaatacttcattctttgatccagcaggaggaggagatcctatattatatcaacatttattt
>BK3BB1_3_4382
tttatcatctatagaattccattcgggaggttcagtagatttagcaatctttagtttacatttagcaggtatttcttctattttaggggcaatgaattttattactacaattttaaatatgagagctccaggtatgacaatgcatagactaccattatttgtatgagcagtattaataacagcagttttattattattatcattaccagtattagcaggaggaattacaatgttattaacagatagaaactttaatacttcattctttgatccagcaggaggaggagatcctatattatatcaacatttattt
>BK3BB1_3_4471
tttatcatctatagaattccattcaggaggttcagtagatttagcaatctttagtttacatttagcaggtatttcttctattttaggggcaatgaattttattactacaattttaaatatgagagctccaggtatgacaatgcatagactaccattatttgtatgagcagtattaataacagcagttttattattatcattaccagtattagcaggaggaattacaatgttattaacagatagaaactttaatacttcattctttgatccagcaggaggaggagatcctatattatatcaacatttattt
>BK3BB1_3_5148
tttatcgtctatagaattccattcaggaggttcagtagatttagcaatctttagtttacatttagcaggtatttcttctattttaggggcaatgaattttattactacaattttaaatatgagagctccaggtatgacaatgcatagactaccattatttgtatgagcagtattaataacagcagttttattattattatcattaccagtattagcaggaggaattacaatgttattaacagatagaaactttaatacttcattctttgatccagcaggaggaggagatcctatattatatcaacatttattt
>BK3BB1_3_5764
tttatcatctatagaattccattcaggaggttcagtagatttagcaatctttagtttacatttagcaggtatttcttctattttaggggcaatgaattttattactacaattttaaatatgagagctccaggtatgacaatgcatagactaccattatttgtatgagcagtattaataacagcagttttattattattatcattaccagcattagcaggaggaattacaatgttattaacagatagaaactttaatacttcattctttgatccagcaggaggaggagatcctatattatatcaacatttattt
>BK3BB1_3_5866
actttcatcaattgaataccactcaggaggttctgtagatttagctatatttagcttacatcttgcaggtatttcctctattttaggtgcaatgaatttcattactactattttaaatatgcgagctccaggtatgacaatgcataagctacctttatttgtatgagctgtatttattactgcgattcttttaatattatctttacctgtttttgcaggagctattactatgctattaacagatagaaattttaatacaagtttctatgatcctgcaggaggaggtgaccctatactatatcagcacttattc
>BK3BB1_3_5917
tttatcatctatagaattccattcaggaggctcagtagatttagcaatctttagtttacatttagcaggtatttcttctattttaggggcaatgaattttattactacaattttaaatatgagagctccaggtatgacaatgcatagactaccattatttgtatgagcagtattaataacagcagttttattattattatcattaccagtattagcaggaggaattacaatgttattaacagatagaaactttaatacttcattctttgatccagcaggaggaggagatcctatattatatcaacatttattt
>BK3BB1_3_5935
tttatcatctatagaattccattcaggaggttcagtagatttagcaatctttagtttacatttagcaggtatttcttctattttaggggcaatgaatttcattactacaattttaaatatgagagctccaggtatgacaatgcatagactaccattatttgtatgagcagtattaataacagcagttttattattattatcattaccagtattagcaggaggaattacaatgttattaacagatagaaactttaatacttcattctttgatccagcaggaggaggagatcctatattatatcaacatttattt
>BK3BB1_3_6345
gctttcatcaattgaataccactcaggaggttctgtagatttagctatatttagcttacatcttgcaggtatttcttctattttaggtgcaatgaatttcattactactattttaaatatgcgagctccaggtatgacaatgcataagctacctttatttgtatgagctgtatttattactgcgattcttttaatattatctttacctgtttttgcaggagctattactatgctattaacagatagaaattttaatacaagtttctatgatcctgcaggaggaggtgaccctatactatatcagcacttattc
>BK3BB1_3_6535
tttatcatctatagaattccattcaggaggttcagtagatttagcaatctttagtttacatttagcaggtatttcttctattttaggggcaatgaattttattactacaattttaaatatgagagctccaggtatgacaatgcatagactaccactatttgtatgagcagtattaataacagcagttttattattattatcattaccagtattagcaggaggaattacaatgttattaacagatagaaactttaatacttcattctttgatccagcaggaggaggagatcctatattatatcaacatttattt
>BK3BB1_3_6543
tttatcatctatagaattccattcaggaggttcagtagatttagcaatctttagtttacatttagcaggtatttcttctattttaggggcaatgaattttattactacaattttaaatatgagagctccaggtatgacaatgcatagactaccattatttgtatgagcagtattaataacagcagttttattattattatcattaccagtattagcaggaggaattacaacgttattaacagatagaaactttaatacttcattctttgatccagcaggaggaggagatcctatattatatcaacatttattt
>BK3BB1_3_6797
tttatcatctatagaattccattcaggaggttcagtagatttagcaatctttagtttacatttagcaggtatttcttctattttaggggcgatgaattttattactacaattttaaatatgagagctccaggtatgacaatgcatagactaccattatttgtatgagcagtattaataacagcagttttattattattatcattaccagtattagcaggaggaattacaatgttattaacagatagaaactttaatacttcattctttgatccagcaggaggaggagatcctatattatatcaacatttattt
>BK3BB1_3_7360
attatcaggtattgaaagtcattcaggtggttctgttgatttagctatttttagcttacatttagcaggtgcatcatctttattaggtgctatgaattttattactacagtaattaatatgagagctcctggtattaaaatgcatagaatacctttatttgtttgagctttatttattacagcaattttattattattgtctttacctgtattagcaggagcaattacaatgttattaactgatagaaattttaatactacattttttgatccagcaggtggtggagatccaatattatatcaacatttattc
>BK3BB1_3_7586
actttcatcaattgaataccactcaggaggttctgtagatttagctatatttagcttacatctcgcaggtatttcttctattttaggtgcaatgaatttcattactactattttaaatatgcgagctccaggtatgacaatgcataagctacctttatttgtatgagctgtatttattactgcgattcttttaatattatctttacctgtttttgcaggagctattactatgctattaacagatagaaattttaatacaagtttctatgatcctgcaggaggaggtgaccctatactatatcagcacttattc
>BK3BB1_3_7885
tttatcatctatagaattccattcaggaggttcagtagatttagcaatctttagtttacatttagcaggtatttcttctattttaggggcaatgaattttattactacaattttaaatatgagagctccaggtatgacaatgcatagactaccattatttgtatgagcagtattaataacagcagttttattattattatcattaccagtattagcaggaggaattacaatgttattaacagatagaaactttaatacttcattctttgatccagcaggaggaggagatcctattttatatcaacatttattt
>BK3BB1_3_8284
actttcatcaactgaataccactcaggaggttctgtagatttagctatatttagcttacatcttgcaggtatttcttctattttaggtgcaatgaatttcattactactattttaaatatgcgagctccaggtatgacaatgcataagctacctttatttgtatgagctgtatttattactgcgattcttttaatattatctttacctgtttttgcaggagctattactatgctattaacagatagaaattttaatacaagtttctatgatcctgcaggaggaggtgaccctatactatatcagcacttattc
>BK3BB1_4_92
tttatcatctatagaattccattcaggaggttcagtagatttagcaatctttagtttacatttagcaggtatttcttctattttaggggcaatgaattttattactacaattttaaatatgagagctccaggtatgacaatgcatagactaccattatttgtatgagcagtattaataacagcagttttattattattatcattaccagtattagcaggaggaattacaatgttattaacagatagaaactttaatacttcattctttgatccagcaggaggaggagatcctatattatatcaacatttattt
>BK3BB1_4_306
actttcatcaattgaataccactcaggaggttctgtagatttagctatatttagcttacatcttgcaggtatttcttctattttaggtgcaatgaatttcattactactattttaaatatgcgagctccaggtatgacaatgcataagctacctttatttgtatgagctgtatttattactgcgattcttttaatattatctttacctgtttttgcaggagctattactatgctattaacagatagaaattttaatacaagtttctatgatcctgcaggaggaggtgaccctatactatatcagcacttattc
>BK3BB1_4_554
ttatcatctatagaattccattcaggaggttcagtagatttagcaatctttagtttacatttagcaggtatttcttctattttaggggcaatgaattttattactacaattttaaatatgagagctccaggtatgacaatgcatagactaccattatttgtatgagcagtattaataacagcagttttattattattatcattaccagtattagcaggaggaattacaatgttattaacagatagaaactttaatacttcattctttgatccagcaggaggaggagatcctatattatatcaacatttattt
>BK3BB1_4_597
tttatcatctatagaattccattcaggaggttcagtagatttagcaatctttagtttacatttagcaggtatttcttctattttaggggcaatgaattttattactacaattttaaatatgagagctccaggtatgacaatgcatagactaccattatttgtatgagcagtattaataacagcagttttattattattatcattaccagtattagcaggaggaattacaatgttattaacagatagaaactttaatacttcattctttgatccagcaggagggggagatcctatattatatcaacatttattt
>BK3BB1_4_684
tttatcatctatagaattccattcaggaggttcagtagatttagcaatctttagtttacatttagcaggtatttcttctattttaggggcaatgaattttattactacaattttaaatatgagagctccaggtatgacaatgcatagactaccattatttgtatgagcagtattaataacagcagttttattattattatcattaccagtattagcaggaggaattacaatgttattaacagatagaaactttaatacttcattctttgatccagcaggaggaggagatcctatattatatcaacacttattt
>BK3BB1_4_749
tttatcatctatagaattccattcaggaggttcagtagatttagcaatctttagtttacatttagcaggtatttcttctattttaggggcaatgaattttattactacaattttaaatatgagagctccaggtatgacaatgcatagactaccattatttgtatgagcagtattaataacagcagttttattattattatcattaccagtattagcaggaggaattacaatgttattaacagatagaaactttaatacttcattctttgatccagcaggaggaggagatcctatattctatcaacatttattt
>BK3BB1_4_776
tttatcatctatagaattccattcaggaggttcagtagatttagcaatctttagtttacatttagcaggtatttcttctattttaggggcaatgaattttattactacaattttaaatatgagagctccaggtatgacaatgcatagactaccattatttgtatgagcagtattaataacagcagttttattattattatcattaccagtattagcaggaggaattacaatgttattaacagatagaaactttaatacttcattctttgatccagcaggaggaggagatcctatattatatcaacatttgttt
>BK3BB1_4_1106
tttatcatctatagaattccattcaggaggttcagtagatttagcaatctttagtttacatttagcaggtatttcttctattttaggggcaatgaattttattactacaattttaaatatgagagctccaggtatgacaatgcatagactaccattatttgtatgagcagtattaataacagcagttttattattattatcattaccagtattagcaggaggaattacaatgttattaacagatagaaactttaatacttcattctttgatccagcaggaggaggagatcctatattatatcaacatttatt
>BK3BB1_4_1199
tttatcatctatagaattccattcaggaggttcagtagatttagcaatctttagtttacatttagcaggtatttcttctattttaggggcaatgaattttattactacaattttaaatatgagagctccaggtatgacaatgcatagactaccattatttgtatgagcagtattaataacagcagttttattattattatcattaccagtattagcaggaggaattacaatgttattaacagatagaagctttaatacttcattctttgatccagcaggaggaggagatcctatattatatcaacatttattt
>BK3BB1_4_1570
tttatcatctatagaattccattcaggaggttcagtagatttagcaatctttagtttacatttagcaggtatttcttctactttaggggcaatgaattttattactacaattttaaatatgagagctccaggtatgacaatgcatagactaccattatttgtatgagcagtattaataacagcagttttattattattatcattaccagtattagcaggaggaattacaatgttattaacagatagaaactttaatacttcattctttgatccagcaggaggaggagatcctatattatatcaacatttattt
>BK3BB1_4_1746
tttatcatctatagaattccattcaggaggttcagtagatttagcaatctttagtttacatttagcaggtatttcttctattttaggggcaatgaattttattactacaattttaaatatgagagctccaggtatgacaatgcatagactaccattatttgtatgagcagtattaataacagcagttttattattattatcattaccagtattagcaggaggaattacaatgttattaacagatagaaactttaatacttcattctttgatccagcaggaggaggagatcctatattatatcaacatctattt
>BK3BB1_4_2406
tttatcatctatagaattccattcaggaggttcagtaggtttagcaatctttagtttacatttagcaggtatttcttctattttaggggcaatgaattttattactacaattttaaatatgagagctccaggtatgacaatgcatagactaccattatttgtatgagcagtattaataacagcagttttattattattatcattaccagtattagcaggaggaattacaatgttattaacagatagaaactttaatacttcattctttgatccagcaggaggaggagatcctatattatatcaacatttattt
>BK3BB1_4_2536
tttatcatctatagaattccattcaggaggttcagtagatttagcaatctttagtttacatttagcaggtatttcctctattttaggggcaatgaattttattactacaattttaaatatgagagctccaggtatgacaatgcatagactaccattatttgtatgagcagtattaataacagcagttttattattattatcattaccagtattagcaggaggaattacaatgttattaacagatagaaactttaatacttcattctttgatccagcaggaggaggagatcctatattatatcaacatttattt
>BK3BB1_4_2710
tttatcatctatagaattccattcaggaggttcagtagatttagcaatctttagtttacatttagcaggtatttcttctattttaggggcaatgaattttattactacaattttaaatatgagagctccgggtatgacaatgcatagactaccattatttgtatgagcagtattaataacagcagttttattattattatcattaccagtattagcaggaggaattacaatgttattaacagatagaaactttaatacttcattctttgatccagcaggaggaggagatcctatattatatcaacatttattt
>BK3BB1_4_2714
tttatcatctatagaattccattcaggaggttcagtagatttagcaatctttagtttacatttagcaggtatttcttctattttaggggcaatgaattttattactacaattttaaatatgagagctccaggtatgacaatgcatagactaccattatttgtatgagcagtattaataacagcagttttattattattatcattaccagtattagcgggaggaattacaatgttattaacagatagaaactttaatacttcattctttgatccagcaggaggaggagatcctatattatatcaacatttattt
>BK3BB1_4_2958
ctttatcatctatagaattccattcaggaggttcagtagatttagcaatctttagtttacatttagcaggtatttcttctattttaggggcaatgaattttattactacaattttaaatatgagagctccaggtatgacaatgcatagactaccattatttgtatgagcagtattaataacagcagttttattattattatcattaccagtattagcaggaggaattacaatgttattaacagatagaaactttaatacttcattctttgatccagcaggaggaggagatcctatattatatcaacatttattt
>BK3BB1_4_3134
tttatcatccatagaattccattcaggaggttcagtagatttagcaatctttagtttacatttagcaggtatttcttctattttaggggcaatgaattttattactacaattttaaatatgagagctccaggtatgacaatgcatagactaccattatttgtatgagcagtattaataacagcagttttattattattatcattaccagtattagcaggaggaattacaatgttattaacagatagaaactttaatacttcattctttgatccagcaggaggaggagatcctatattatatcaacatttattt
>BK3BB1_4_3153
tttatcatctatagaattccattcaggaggttcagtagatttagcaatctttagtttacatttagcaggtatttcttctattttaggggcaatgaattttattactacaattttaaatatgagagctccaggtatgacaatgcatagactaccattatttgtatgagcagtattaataacagcagttttattattattatcattaccagtattagcaggaggaattacaatgttattaacagatagaaactttaatacttcattctttgatccagcaggaggaggagatcctatattatatcaacgtttattt
>BK3BB1_4_3352
tttatcatctatagaattccgttcaggaggttcagtagatttagcaatctttagtttacatttagcaggtatttcttctattttaggggcaatgaattttattactacaattttaaatatgagagctccaggtatgacaatgcatagactaccattatttgtatgagcagtattaataacagcagttttattattattatcattaccagtattagcaggaggaattacaatgttattaacagatagaaactttaatacttcattctttgatccagcaggaggaggagatcctatattatatcaacatttattt
>BK3BB1_4_3467
tttatcatctatagaattccattcaggaggttcagtagatttagcaatctttagtttacatttagcaggtatttcttctattttaggggcaatgaattttattactacaattttaaatatgagagctccaggtatgacaatgcatagactaccattatttgtatgagcagtattaataacagcagttttattatcattatcattaccagtattagcaggaggaattacaatgttattaacagatagaaactttaatacttcattctttgatccagcaggaggaggagatcctatattatatcaacatttattt
>BK3BB1_4_3531
tttatcatctatagaattccattcaggaggttcagtagatttagcaatctttagtttacatttagcaggtatttcttctattttaggggcaatgaattttattactacaattttaaatatgagagctccaggtatgacaatgcatagactaccattatttgtatgagcagtattaataacagcagttttattattatcattaccagtattagcaggaggaattacaatgttattaacagatagaaactttaatacttcattctttgatccagcaggaggaggagatcctatattatatcaacatttattt
>BK3BB1_4_3607
tttatcatctatagaattccattcaggaggttcagtggatttagcaatctttagtttacatttagcaggtatttcttctattttaggggcaatgaattttattactacaattttaaatatgagagctccaggtatgacaatgcatagactaccattatttgtatgagcagtattaataacagcagttttattattattatcattaccagtattagcaggaggaattacaatgttattaacagatagaaactttaatacttcattctttgatccagcaggaggaggagatcctatattatatcaacatttattt
>BK3BB1_4_3650
tttatcatctatagaattccattcaggaggttcagtagatttagcaatctttagtttacatttagcaggtatttcttctattttaggggcaatgaattttattactacaattttaaatatgagagctccaggtatgacaatgcatagactaccattatttgtatgagcagtattaataacagcagttttattattattatcattaccagtattagcaggaggaattacaatgttattaacagatagaaactttaatactacattctttgatccagcaggaggaggagatcctatattatatcaacatttattt
>BK3BB1_4_3802
tttatcatctatagaattccattcaggaggttcagtagatttagcaatctttagtttacatttagcaggtatttcttctattttaggggcaatgaattttattactacaattttaaatatgagagctccaggtatgacaatgcgtagactaccattatttgtatgagcagtattaataacagcagttttattattattatcattaccagtattagcaggaggaattacaatgttattaacagatagaaactttaatacttcattctttgatccagcaggaggaggagatcctatattatatcaacatttattt
>BK3BB1_4_3862
tttatcatctatagaattccattcaggaggttcagtagatttagcaatctttagtttacatttagcaggtatttcttctattttaggggcaatgaattttattactacaattttaaatatgagagctccaggtatgacaatgcatagactaccattatttgtatgagcagtattaataacagcagttttattattattatcattaccagtattagcaggaggaattacaatgttattaacagatagaaactttaatacttcattctttgatccagcaggaggaggagatcctatattctatcaacatttcttt
>BK3BB1_4_3927
tttatcatctatagaattccattcaggaggttcagtagatttagcaatctttagtttacgtttagcaggtatttcttctattttaggggcaatgaattttattactacaattttaaatatgagagctccaggtatgacaatgcatagactaccattatttgtatgagcagtattaataacagcagttttattattattatcattaccagtattagcaggaggaattacaatgttattaacagatagaaactttaatacttcattctttgatccagcaggaggaggagatcctatattatatcaacatttattt
>BK3BB1_4_4010
tttatcgtctatagaattccattcaggaggttcagtagatttagcaatctttagtttacatttagcaggtatttcttctattttaggggcaatgaattttattactacaattttaaatatgagagctccaggtatgacaatgcatagactaccattatttgtatgagcagtattaataacagcagttttattattattatcattaccagtattagcaggaggaattacaatgttattaacagatagaaactttaatacttcattctttgatccagcaggaggaggagatcctatattatatcaacatttattt
>BK3BB1_4_4037
tttatcatctatagaattccattcaggaggttcagtagatttagcaatctctagtttacatttagcaggtatttcttctattttaggggcaatgaattttattactacaattttaaatatgagagctccaggtatgacaatgcatagactaccattatttgtatgagcagtattaataacagcagttttattattattatcattaccagtattagcaggaggaattacaatgttattaacagatagaaactttaatacttcattctttgatccagcaggaggaggagatcctatattatatcaacatttattt
>BK3BB1_4_4549
tttatcatctatagaattccattcaggaggttcagtagatttagcaatctttagtttacatttagcaggtatttcttctattttaggggcaatgaattttattactacaattttaaatatgagagctccaggtatgacaatgcatagactaccattatttgtatgagcagtattaataacagcagttttattattattatcattaccagtattagcaggaggaattacaatgttattaacagatagaaactttaatacttcattctttgatccagcaggaggaggagatcctatattctatcaagacttattt
>BK3BB1_4_4782
tttatcatctatagaattccattcaggaggttcagtagatttagcaatctttagtttacatttagctggtatttcttctattttaggggcaatgaattttattactacaattttaaatatgagagctccaggtatgacaatgcatagactaccattatttgtatgagcagtattaataacagcagttttattattattatcattaccagtattagcaggaggaattacaatgttattaacagatagaaactttaatacttcattctttgatccagcaggaggaggagatcctatattatatcaacatttattt
>BK3BB1_4_4848
tttatcatctatagaattccattcaggaggttcagtagatttagcaatctttagtttacatttagcaggtatttcttctattttaggggcaatgaattttattactacaattttaaatatgagagctccaggtatgacaatgcatagactaccattatttgtatgagcagtattaataacagcagttttattattattatcattaccagtattagcaggaggaattacaatgttattaacagatagaaactttaatacttcattctttgatccagcaggaggaggagatcctatattatgtcaacatttattt
>BK3BB1_4_4915
tttatcatctatagaattccattcaggaggttcagtagatttagcaatctttagtttacatttagcgggtatttcttctattttaggggcaatgaattttattactacaattttaaatatgagagctccaggtatgacaatgcatagactaccattatttgtatgagcagtattaataacagcagttttattattattatcattaccagtattagcaggaggaattacaatgttattaacagatagaaactttaatacttcattctttgatccagcaggaggaggagatcctatattatatcaacatttattt
>BK3BB1_4_4952
tttatcatctatagaattccattcaggaggttcagtagatttagcaatctttagtttacatttagcaggtatttcttctattttaggggcaatgaattttattactacaattttaaatatgagagctccaggtatgacaatgcatagactaccattatttgtatgagcagtattaataacagcagttttattattattatcattaccagtattagcaggaggaattacaatgttattaacagatagaaactttaatacttcattctttgatccagcaggaggaggagatcctatattatatcagcatttattt
>BK3BB1_4_5025
tttatcatctatagaattccattcaggaggttcagtagatttagcaatctttagtttacatttagcaggtatttcttctattttaggggcaatgaattttattactacaattttaaatatgagagctccaggtatgacaatgcatagactaccattatttgtatgagcagtattaataacagcagttttattattattatcattaccagtattagcaggaggaattacaatgttattaacagatagaaactttaatacttcattctttgatccagcaggaggaggagatcctatattatatcagcatttattc
>BK3BB1_4_5451
tttatcatctatagaattccattcaggaggttcagtagatttagcaatctttagtttacatttagcaggtatttcttctattttaggggcaatgaattttattactacaattttaaatatgagagctccaggtatgacaatgcatagactaccattatttgtatgagcagtattaataacagcagttttattattattatcattaccagtattagcaggaggaattacaatgttattaacagatagaaactttaatacttcattctttgatccagcaggaggaggagatcctatattatatcaacatcttttt
>BK3BB1_4_5864
actttcatcaattgaataccactcaggaggttctgtagatttagctatatttagcttacatcttgcaggtatttcttctattttaggtgcaatgaatttcattactactattttaaatatgcgagctccaggtatgacaatgcataagctacctttatttgtatgagctgtatttattactgcgattcttttaatattatccttacctgtttttgcaggagctattactatgctattaacagatagaaattttaatacaagtttctatgatcctgcaggaggaggtgaccctatactatatcagcacttattc
>BK3BB1_4_5909
tttatcatctatagaattccattcaggaggttcagtagatttagcaatctttagtttacatttagcaggtatttcttctattttaggggcaatgaattttattactacaattttaaatatgagagctccaggtatgacaatgcatagactaccattatttgtatgagcagtattaataacagcagttttattattattatcattaccagtattagcaggaggaattacaatgttattaacagatagaaactttaatacttcatactttgatccagcaggaggaggagatcctatattatatcaacatttattt
>BK3BB1_4_6042
tttatcatctatagaattccattcaggaggttcagtagatttagcaatctttagtttacatttagcaggtatttcttctattttaggggcaatgaattttattactacaattttaaatatgagagctccaggtatgacaatgcatagactaccattatttgtatgagcagtattaataacagcagttttattattattatcattaccagtattagcaggaggaattacaatgttattaacagatagaaactttaatacttcattctttgatccagcaggaggaggagatcctattttatatcaacatttattt
>BK3BB1_4_6150
tttatcatctatagaattccattcaggaggttcagtagatttagcaatctttagtttatatttagcaggtatttcttctattttaggggcaatgaattttattactacaattttaaatatgagagctccaggtatgacaatgcatagactaccattatttgtatgagcagtattaataacagcagttttattattattatcattaccagtattagcaggaggaattacaatgttattaacagatagaaactttaatacttcattctttgatccagcaggaggaggagatcctatattatatcaacatttattt
>BK3BB1_4_6335
tttatcatctatagaattccattcaggaggttcagtagatttagcaatctttagtttacatttagcaggtatttcttctattttaggggcaatgaattttattactacaattttaaatatgagagctccaggtatgacaatgcatagactaccattatttgtatgagcagtattaataacagcagttttattattattatcattaccagtattagcaggaggaatcacaatgttattaacagatagaaactttaatacttcattctttgatccagcaggaggaggagatcctatattatatcaacatttattt
>BK3BB1_4_6567
tttatcatctatagaattccattcaggaggttcagtagatttagcaatctttagtttacatttagcaggtatttcttctattttaggggcaatgaattttattactacaattttaaatatgagagctccaggtatgacaatgcatagactaccattatttgtatgagcagtattaataacagcagttttattattattatcattaccagtattagcaggaggaattacaatgttattaacagatagaaactttaatacttcattctttgatccagcaggaggaggaaatcctatattatatcaacatttattt
>BK3BB1_4_6845
actttcatcaattgaataccactcaggaggttctgtagatttagctatatttagcttacatcttgcaggtatttcttctattttaggtgcaatgaatttcattactactattttaaatatgcgagctccaggtatgacaatgcataagctacctttatttgtatgagctgtatttattactgcgattcttttaatattatctttacctgtttttgcaggagctattactatgctattaacagatagaaattttaatacaagtttctatgatcctgcaggaggaggtgaccctatactatatcagcatttattc
>BK3BB1_4_7018
gttaagttcaatcttagctcactcaggaccatcagtagatttagctatttttagtttacatttagcaggtatttcttctattttaggggcaatgaattttattactacaattttaaatatgagagctccaggtatgacaatgcatagactaccattatttgtatgagcagtattaataacagcagttttattattattatcattaccagtattagcaggaggaattacaatgttattaacagatagaaactttaatacttcattctttgatccagcaggaggaggagatcctatattatatcaacatttattt
>BK3BB1_5_92
tttatcatctatagaattccattcaggaggttcagtagatttagcaatctttagtttacatttagcaggtatttcttctattttaggggcaatgaattttattactacaattttaaatatgagagctccaggtatgacaatgcatagactaccattatttgtatgagcagtattaataacagcagttttattattattatcattaccagtattagcaggaggaattacaatgttattaacagatagaaactttaatacttcattctttgatccagcaggaggaggagatcctatattatatcaacatttattt
>BK3BB1_5_306
actttcatcaattgaataccactcaggaggttctgtagatttagctatatttagcttacatcttgcaggtatttcttctattttaggtgcaatgaatttcattactactattttaaatatgcgagctccaggtatgacaatgcataagctacctttatttgtatgagctgtatttattactgcgattcttttaatattatctttacctgtttttgcaggagctattactatgctattaacagatagaaattttaatacaagtttctatgatcctgcaggaggaggtgaccctatactatatcagcacttattc
>BK3BB1_5_405
tttatcatctatagaattccattcaggaggttcagtagatttagcaatctttagtttacatttagcaggtatttcttctattttaggggcaatgaattttattactacaattttaaatatgagagctccaggtatgacaatgcatagactaccattatttgtatgagcagtattaataacagcagttttattattattatcattaccagtattagcaggaggaattacaatgttattaacagatagaaactttaatacttcattctttgatccagcaggaggaggagatcctatattatatcaacatttattc
>BK3BB1_5_592
ttatcatctatagaattccattcaggaggttcagtagatttagcaatctttagtttacatttagcaggtatttcttctattttaggggcaatgaattttattactacaattttaaatatgagagctccaggtatgacaatgcatagactaccattatttgtatgagcagtattaataacagcagttttattattattatcattaccagtattagcaggaggaattacaatgttattaacagatagaaactttaatacttcattctttgatccagcaggaggaggagatcctatattatatcaacatttattt
>BK3BB1_5_645
tttatcatctatagaattccattcaggaggttcagtagatttagcaatctttagtttacatttagcaggtatttcttctattttaggggcaatgaattttattactacaattttaaatatgagagctccaggtatgacaatgcatagactaccattatttgtatgagcagtattaataacagcagttttattattattatcattaccagtattagcaggaggaattacaatgttattaacagatagaaactttaatacttcattctttgatccagcaggagggggagatcctatattatatcaacatttattt
>BK3BB1_5_757
tttatcatctatagaattccattcaggaggttcagtagatttagcaatctttagtttacatttagcaggtatttcttctattttaggggcaatgaattttattactacaattttaaatatgagagctccaggtatgacaatgcatagactaccattatttgtatgagcagtattaataacagcagttttattattattatcattaccagtattagcaggaggaattacaatgttattaacagatagaaactttaatacttcattctttgatccagcaggaggaggagatcctatattatatcaacacttattt
>BK3BB1_5_804
tttatcatctatagaattccattcaggaggttcagtagatttagcaatctttagtttacatttagcaggtatttcttctattttaggggcaatgaattttattactacaattttaaatatgagagctccaggtatgacaatgcatagactaccattatttgtatgagcagtattaataacagcagttttattattattatcattaccagtattagcaggaggaattacaatgttattaacagatagaaactttaatacttcattctttgatccagcaggaggaggagatcctatattatatcaacatttactt
>BK3BB1_5_855
tttatcatctatagaattccattcaggaggttcagtagatttagcaatctttagtttacatttagcaggtatttcttctattttaggggcaatgaattttattactacaattttaaatatgagagctccaggtatgacaatgcatagactaccattatttgtatgagcagtattaataacagcagttttattattattatcattaccagtattagcaggaggaattacaatgttattaacagatagaaactttaatacttcattctttgatccagcaggaggaggagatcctatattatatcaacatttgttt
>BK3BB1_5_1235
tttatcatctatagaattccattcaggaggttcagtagatttagcaatctttagtttacatttagcaggtatttcttctattttaggggcaatgaattttattactacaattttaaatatgagagctccaggtatgacaatgcatagactaccattatttgtatgagcagtattaataacagcagttttattattattatcattaccagtattagcaggaggaattacaatgttattaacagatagaaactttaatacttcattctttgatccagcaggaggaggagatcctatattatatcaacatttatt
>BK3BB1_5_1346
tttatcatctatagaattccattcaggaggttcagtagatttagcaatctttagtttacatttagcaggtatttcttctattttaggggcaatgaattttattactacaattttaaatatgagagctccaggtatgacaatgcatagactaccattatttgtatgagcagtattaataacagcagttttattattattatcattaccagtattagcaggaggaattacaatgttattaacagatagaagctttaatacttcattctttgatccagcaggaggaggagatcctatattatatcaacatttattt
>BK3BB1_5_1676
tttatcatctatagaattccattcaggaggttcagtagatttagcaatctttagttacatttagcaggtatttcttctattttaggggcaatgaattttattactacaattttaaatatgagagctccaggtatgacaatgcatagactaccattatttgtatgagcagtattaataacagcagttttattattattatcattaccagtattagcaggaggaattacaatgttattaacagatagaaactttaatacttcattctttgatccagcaggaggaggagatcctatattatatcaacatttattt
>BK3BB1_5_1787
ctttcatcaattgaataccactcaggaggttctgtagatttagctatatttagcttacatcttgcaggtatttcttctattttaggtgcaatgaatttcattactactattttaaatatgcgagctccaggtatgacaatgcataagctacctttatttgtatgagctgtatttattactgcgattcttttaatattatctttacctgtttttgcaggagctattactatgctattaacagatagaaattttaatacaagtttctatgatcctgcaggaggaggtgaccctatactatatcagcacttattc
>BK3BB1_5_1868
tttagcaagtattggttttcattcaggtggttcagttgatttagcaatttttagtttacacttagctggtatatcatctattttaggtacagtaaactttattactacagtattcaacatgagagctcctggaatgactatgcatagattacctttatttgtatgagctgttttaattactgcatttttattaattttatctttacctgtatttgccggagctattacaatgttattaacagatagaaactttaatacaagcttttatgacccagctggtggaggtgatcctatcttatatcaacatttattc
>BK3BB1_5_1968
tttatcatctatagaattccattcaggaggttcagtagatttagcaatctttagtttacatttagcaggtatttcttctattttaggggcaatgaattttattactacaattttaaatatgagagctccaggtatgacaatgcatagactaccattatttgtatgagcagtattaataacagcagttttattattattatcattaccagtattagcaggaggaattacaatgttattaacagatagaaactttaatacttcattctttgatccagcaggaggaggagatcctatattatatcaacatctattt
>BK3BB1_5_2176
tttatcacctatagaattccattcaggaggttcagtagatttagcaatctttagtttacatttagcaggtatttcttctattttaggggcaatgaattttattactacaattttaaatatgagagctccaggtatgacaatgcatagactaccattatttgtatgagcagtattaataacagcagttttattattattatcattaccagtattagcaggaggaattacaatgttattaacagatagaaactttaatacttcattctttgatccagcaggaggaggagatcctatattatatcaacatttattt
>BK3BB1_5_2341
tttatcatctatagaattccattcaggaggttcagtagatttagcaatctttagtttacatttagcaggtatttcttctattttaggggcaatgaattttattactacaattttaaatatgagagctccaggtatgacaatgcatagactaccattatttgtatgagcagtattaataacagcagttttattattattatcattaccagtattagcaggaggaattacaatgttattaacagatagaaactttaatacttcattctttgatccagcaggaggaggagatcctatattctatcaacacttattt
>BK3BB1_5_2707
tttatcatctatagaattccattcaggaggttcagtaggtttagcaatctttagtttacatttagcaggtatttcttctattttaggggcaatgaattttattactacaattttaaatatgagagctccaggtatgacaatgcatagactaccattatttgtatgagcagtattaataacagcagttttattattattatcattaccagtattagcaggaggaattacaatgttattaacagatagaaactttaatacttcattctttgatccagcaggaggaggagatcctatattatatcaacatttattt
>BK3BB1_5_3149
tttatcatctatagaattccattcaggaggttcagtagatttagcaatctttagcttacatttagcaggtatttcttctattttaggggcaatgaattttattactacaattttaaatatgagagctccaggtatgacaatgcatagactaccattatttgtatgagcagtattaataacagcagttttattattattatcattaccagtattagcaggaggaattacaatgttattaacagatagaaactttaatacttcattctttgatccagcaggaggaggagatcctatattatatcaacatttattt
>BK3BB1_5_3182
tttatcatctatagaattccattcaggaggttcagtagatttagcaatctttagtttacatttagcaggtatttcttctattttaggggcaatgaattttattactacaattttaaatatgagagctccaggtatgacaatgcatagactaccattatttgtatgagcagtattaataacagcagttttattattattatcattaccagtattagcaggaggaattacaatgttattaacagatagaaactttaatacctcattctttgatccagcaggaggaggagatcctatattatatcaacatttattt
>BK3BB1_5_3236
tttatcatctatagaattccattcaggaggttcagtagatttagcaatctttagtttacatttagcaggtatttcttctattttaggggcaatgaattttattactacaattttaaatatgagagctccaggtatgacaatgcatagactaccattatttgtatgagcagtattaataacagcagttttattattattatcattaccagtattagcaggaggaattacaatgttattaacagatagaaactttgatacttcattctttgatccagcaggaggaggagatcctatattatatcaacatttattt
>BK3BB1_5_3341
ctttatcatctatagaattccattcaggaggttcagtagatttagcaatctttagtttacatttagcaggtatttcttctattttaggggcaatgaattttattactacaattttaaatatgagagctccaggtatgacaatgcatagactaccattatttgtatgagcagtattaataacagcagttttattattattatcattaccagtattagcaggaggaattacaatgttattaacagatagaaactttaatacttcattctttgatccagcaggaggaggagatcctatattatatcaacatttattt
>BK3BB1_5_3540
tttatcatccatagaattccattcaggaggttcagtagatttagcaatctttagtttacatttagcaggtatttcttctattttaggggcaatgaattttattactacaattttaaatatgagagctccaggtatgacaatgcatagactaccattatttgtatgagcagtattaataacagcagttttattattattatcattaccagtattagcaggaggaattacaatgttattaacagatagaaactttaatacttcattctttgatccagcaggaggaggagatcctatattatatcaacatttattt
>BK3BB1_5_3787
tttatcatctatagaattccgttcaggaggttcagtagatttagcaatctttagtttacatttagcaggtatttcttctattttaggggcaatgaattttattactacaattttaaatatgagagctccaggtatgacaatgcatagactaccattatttgtatgagcagtattaataacagcagttttattattattatcattaccagtattagcaggaggaattacaatgttattaacagatagaaactttaatacttcattctttgatccagcaggaggaggagatcctatattatatcaacatttattt
>BK3BB1_5_4016
tttatcatctatagaattccattcaggaggttcagtagatttagcaatctttagtttacatttagcaggtatttcttctattttaggggcaatgaattttattactacaattttaaatatgagagctccaggtatgacaatgcatagactaccattatttgtatgagcagtattaataacagcagttttattattatcattaccagtattagcaggaggaattacaatgttattaacagatagaaactttaatacttcattctttgatccagcaggaggaggagatcctatattatatcaacatttattt
>BK3BB1_5_4113
tttatcatctatagaattccattcaggaggttcagtggatttagcaatctttagtttacatttagcaggtatttcttctattttaggggcaatgaattttattactacaattttaaatatgagagctccaggtatgacaatgcatagactaccattatttgtatgagcagtattaataacagcagttttattattattatcattaccagtattagcaggaggaattacaatgttattaacagatagaaactttaatacttcattctttgatccagcaggaggaggagatcctatattatatcaacatttattt
>BK3BB1_5_4211
tttatcatctatagaattccattcaggaggttcagtagatttagcaatctttagtttacatttagcaggtatttcttctattttaggggcaatgaattttattactacaatttcaaatatgagagctccaggtatgacaatgcatagactaccattatttgtatgagcagtattaataacagcagttttattattattatcattaccagtattagcaggaggaattacaatgttattaacagatagaaactttaatacttcattctttgatccagcaggaggaggagatcctatattatatcaacatttattt
>BK3BB1_5_4227
tttatcatctatagaattccattcaggaggttcagtagatttagcaatctttagtttacatttagcaggtatttcttctattttaggggcaatgaattttattactacaattttaaatatgagagctccaggtatgacaatgcatagactaccattatttgtatgagcagtattaataacagcagttttattattattatcattaccggtattagcaggaggaattacaatgttattaacagatagaaactttaatacttcattctttgatccagcaggaggaggagatcctatattatatcaacatttattt
>BK3BB1_5_4411
tttatcatctatagaattccattcaggaggttcagtagatttagcaatctttagtttacatttagcaggtatttcttctattttaggggcaatgaattttattactacaattttaaatatgagagctccaggtatgacaatgcatagactaccattatttgtatgagcagtattaataacagcagttttattattattatcattaccagtattagcaggaggaattacaatgttattaacagatagaaactttaatacttcattctttgatccagcaggaggaggagatcctatattctatcaacatttcttt
>BK3BB1_5_4418
tttatcatctatagaattccattcaggaggttcagtagatttagcaatctttagtttacatttagcaggtatttcttctattttaggggcaatgaattttattactacaattttaaatatgagagctccaggtatgacaatgcatagactaccattatttgtatgagcagtattaataacagcagttttattattattatcattaccagtattagcaggaggaattacaatgttattaacagatagaaactttaatacttcattctttgatccagcgggaggaggagatcctatattatatcaacatttattt
>BK3BB1_5_5207
tttatcatctatagaattccattcaggaggttcagtagatttagcaatctttagtttacatttagcaggtatttcttctattttaggggcaatgaattttattactacaattttaaatatgagagctccaggtatgacaatgcatagactaccattatttgtatgagcagtattaataacagcagttttattattattatcattaccagtattagcaggaggaattacaatgttattaacagatagaaactttaatacttcattctttgatccagcaggaggaggagatcctatattctatcaagacttattt
>BK3BB1_5_5495
tttaccatctatagaattccattcaggaggttcagtagatttagcaatctttagtttacatttagcaggtatttcttctattttaggggcaatgaattttattactacaattttaaatatgagagctccaggtatgacaatgcatagactaccattatttgtatgagcagtattaataacagcagttttattattattatcattaccagtattagcaggaggaattacaatgttattaacagatagaaactttaatacttcattctttgatccagcaggaggaggagatcctatattatatcaacatttattt
>BK3BB1_5_5523
tttatcatctatagaattccattcaggaggttcagtagatttagcaatctttagtttacatttagcaggtatttcttctattttaggggcaatgaattttattactacaattttaaatatgagagctccaggtatgacaatgcatagactaccattatttgtatgagcagtattaataacagcagttttattattattatcattaccagtattagcaggaggaattacaatgttattaacagatagaaactttaatacttcattctttgatccagcaggaggaggagatcctatattatatcgacatttattt
>BK3BB1_5_5542
tttatcatctatagaattccattcaggaggttcagtagatttagcaatctttagtttacatttagcaggtatttcttctattttaggggcaatgaattttattactacaattttaaatatgagagctccaggtatgacaatgcatagactaccattatttgtatgagcagtattaataacagcagttttattattattatcattaccagtattagcaggaggaattacaatgttattaacagatagaaactttaatacttcattctttgatccagcaggaggaggagatcctatattatgtcaacatttattt
>BK3BB1_5_5664
tttatcatctatagaattccattcaggaggttcagtagatttagcaatctttagtttacatttagcaggtatttcttctattttaggggcaatgaattttattactacaattttaaatatgagagctcaggtatgacaatgcatagactaccattatttgtatgagcagtattaataacagcagttttattattattatcattaccagtattagcaggaggaattacaatgttattaacagatagaaactttaatacttcattctttgatccagcaggaggaggagatcctatattatatcaacatttattt
>BK3BB1_5_5951
tttatcatctatagaattccattcaggaggttcagtagatttagcaatctttagtttacatttagcaggtatttcttctattttaggggcaatgaatcttattactacaattttaaatatgagagctccaggtatgacaatgcatagactaccattatttgtatgagcagtattaataacagcagttttattattattatcattaccagtattagcaggaggaattacaatgttattaacagatagaaactttaatacttcattctttgatccagcaggaggaggagatcctatattatatcaacatttattt
>BK3BB1_5_6194
tttatcatctatagaattccattcaggaggttcagtagatttagcaatctttagtttacatttagcaggtatttcttctattttaggggcaatgaattttattactacaattttaaatatgagagctccaggtatgacaatgcatagactaccattatttgtatgagcagtattaataacagcagttttattattattatcattaccagtattagcaggaggaattacaatgttattaacagatagaaactttaatacttcattctttgatccagcaggaggaggagatcctatattatatcaacatcttttt
>BK3BB1_5_6406
actttcatcaattgaataccactcaggaggttctgtagatttagctatatttagcttacatcttgcaggtatttcttctattttaggtgcaatgaatttcattactactattttaaatatgcgagctccaggtatgacaatgcataagctacctttatttgtatgagctgtatttattactgcgattcttttaatattatctttacctgtttttgcgggagctattactatgctattaacagatagaaattttaatacaagtttctatgatcctgcaggaggaggtgaccctatactatatcagcacttattc
>BK3BB1_5_6428
attatcaggtattgaaagtcattcaggtggttctgttgatttagctatttttagcttacatttagcaggtgcatcatctttattaggtgctatgaattttattactacagtaattaatatgagagctcctggtattaaaatgcatagaatacctttatttgtttgagctttatttattacagcaattttattattattgtctttacctgtattagcaggagcaattacaatgttattaactgatagaaattttaatactacattttttgatccagcaggtggtggagatccaatattatatcaacatttattc
>BK3BB1_5_6490
tttatcatctatagaattccattcaggaggttcagtagatttagcaatctttagtttacatttagcaggtatttcttctattttaggggcaatgaattttattactacaattttaaatatgagagctccaggtatgacaatgcatagactaccattatttgtataagcagtattaataacagcagttttattattattatcattaccagtattagcaggaggtattacaatgttattaacagatagaaactttaatacttcattctttgatccagcaggaggaggagatcctatattatatcaacatttattt
>BK3BB1_5_6641
actttcatcaattgaataccactcaggaggttctgtagatttagctatatttagcttacatctcgcaggtatttcttctattttaggtgcaatgaatttcattactactattttaaatatgcgagctccaggtatgacaatgcataagctacctttatttgtatgagctgtatttattactgcgattcttttaatattatctttacctgtttttgcaggagctattactatgctattaacagatagaaattttaatacaagtttctatgatcctgcaggaggaggtgaccctatactatatcagcacttattc
>BK3BB1_5_6727
tttatcatctatagaattccattcaggaggttcagtagatttagcaatctttagtttacatttagcaggtatttcttctattttaggggcaatgaattttattactacaattttaaatatgagagctccaggcatgacaatgcatagactaccattatttgtatgagcagtattaataacagcagttttattattattatcattaccagtattagcaggaggaattacaatgttattaacagatagaaactttaatacttcattctttgatccagcaggaggaggagatcctatattatatcaacatttattt
>BK3BB1_5_6895
tttatcatctatagaattccattcaggaggttcagtagatttagcaatctttagtttacatttagcaggtatttcttctattttaggggcaatgaattttattactacaattttaaatatgagagctccaggtatgacaatgcatagactaccattatttgtatgagcagtattaataacagcagttttattattattatcattaccagtattagcaggaggaattacaatgttattaacagatagaaactttaatacttcattctttgatccagcaggaggaggagatcctattttatatcaacatttattt
>BK3BB1_5_8055
actttcatcaattgaataccactcaggaggttctgtagatttagctatatttagcttacatcttgcaggtatttcttctattttaggtgcaatgaatttcattactactattttaaatatgcgagctccaggtatgacaatgcataagctacctttatttgtatgagccgtatttattactgcgattcttttaatattatctttacctgtttttgcaggagctattactatgctattaacagatagaaattttaatacaagtttctatgatcctgcaggaggaggtgaccctatactatatcagcacttattc
>BK3BC1_1_91
tttatcatctatagaattccattcaggaggttcagtagatttagcaatctttagtttacatttagcaggtatttcttctattttaggggcaatgaattttattactacaattttaaatatgagagctccaggtatgacaatgcatagactaccattatttgtatgagcagtattaataacagcagttttattattattatcattaccagtattagcaggaggaattacaatgttattaacagatagaaactttaatacttcattctttgatccagcaggaggaggagatcctatattatatcaacatttattt
>BK3BC1_1_113
tttatcatctatagaattccattcaggaggttcagtagatttagcaatctttagtttacatttagcaggtatttcttctattttaggggcaatgaattttattactacaattttaaatatgagagctccaggtatgacaatgcatagactaccattatttgtacgagcagtattaataacagcagttttattattattatcattaccagtattagcaggaggaattacaatgttattaacagatagaaactttaatacttcattctttgatccagcaggaggaggagatcctatattatatcaacatttattt
>BK3BC1_1_204
tttatcaggaattgaaagtcattcaggaggttctgttgatttagctatttttagtctacatttagcaggtgcttcatctttattaggtgctatgaattttattactactgtaataaatatgagagctcctggtataaaaatgcatagaatacctttatttgtttgagcattatttatcactgcaattttattattattatctttacctgttttagccggagcaattactatgttattaactgatagaaattttaatactacattttttgatccagcaggaggtggagatccaatcttatatcaacatttattt
>BK3BC1_1_314
actttcatcaattgaataccactcaggaggttctgtagatttagctatatttagcttacatcttgcaggtatttcttctattttaggtgcaatgaatttcattactactattttaaatatgcgagctccaggtatgacaatgcataagctacctttatttgtatgagctgtatttattactgcgattcttttaatattatctttacctgtttttgcaggagctattactatgctattaacagatagaaattttaatacaagtttctatgatcctgcaggaggaggtgaccctatactatatcagcacttattc
>BK3BC1_1_376
tttatcaggaattgaaagtcattcaggaggttctgttgatttagctatttttagtctacatttagcaggtgcttcatctttattaggtgctatgaattttattactactgtaataaatatgagagctcctggtataaaaatgcatagaatacctttatttgtttgagcattatttattactgcaattttattattattatctttacctgttttagcaggagcaattactatgttattaactgatagaaattttaatactacattttttgatccagcaggaggtggagatccaatattatatcaacatttattt
>BK3BC1_1_401
tttatcatctatagaattccattcaggaggttcagtagatttagcaatctttagtttacatttagcaggtatttcttctattttaggggcaatgaattttattactacaattttaaatatgagagctccaggtatgacaatgcatagactaccattatttgtatgagcagtattaataacagcagttttattattattatcattaccagtattagcaggaggaattacaatgttattaacagatagaaactttaatacttcattctttgatccagcaggaggaggagatcctatattatatcaacatttattc
>BK3BC1_1_582
ttatcatctatagaattccattcaggaggttcagtagatttagcaatctttagtttacatttagcaggtatttcttctattttaggggcaatgaattttattactacaattttaaatatgagagctccaggtatgacaatgcatagactaccattatttgtatgagcagtattaataacagcagttttattattattatcattaccagtattagcaggaggaattacaatgttattaacagatagaaactttaatacttcattctttgatccagcaggaggaggagatcctatattatatcaacatttattt
>BK3BC1_1_754
tttatcatctatagaattccattcaggaggttcagtagatttagcaatctttagtttacatttagcaggtatttcttctattttaggggcaatgaattttattactacaattttaaatatgagagctccaggtatgacaatgcatagactaccattatttgtatgagcagtattaataacagcagttttattattattatcattaccagtattagcaggaggaattacaatgttattaacagatagaaactttaatacttcattctttgatccagcaggaggaggagatcctatattatatcaacacttattt
>BK3BC1_1_780
tttatcatctatagaattccattcaggaggttcagtagatttagcaatctttagtttacatttagcaggtatttcttctattttaggggcaatgaattttattactacaattttaaatatgagagctccaggtatgacaatgcatagactaccattatttgtatgagcagtattaataacagcagttttattattattatcattaccagtattagcaggaggaattacaatgttattaacagatagaaactttaatacttcattctttgatccagcaggaggaggagatcctatattatatcaacatttat
>BK3BC1_1_1258
tttatcatctatagaattccattcaggaggttcagtagatttagcaatctttagtttacatttagcaggtatttcttctattttaggggcaatgaattttattactacaattttaaatatgagagctccaggtatgacaatgcatagactaccattatttgtatgagcagtattaataacagcagttttattattattatcattaccagtattagcaggaggaattacaatgttattaacagatagaaactttaatacttcattctttgatccagcaggaggaggagatcctatattatatcaacatttatt
>BK3BC1_1_1702
tttatcatctatagaattccattcaggaggttcagtagatttagcaatctttagttacatttagcaggtatttcttctattttaggggcaatgaattttattactacaattttaaatatgagagctccaggtatgacaatgcatagactaccattatttgtatgagcagtattaataacagcagttttattattattatcattaccagtattagcaggaggaattacaatgttattaacagatagaaactttaatacttcattctttgatccagcaggaggaggagatcctatattatatcaacatttattt
>BK3BC1_1_1809
tctatcatctatagaattccattcaggaggttcagtagatttagcaatctttagtttacatttagcaggtatttcttctattttaggggcaatgaattttattactacaattttaaatatgagagctccaggtatgacaatgcatagactaccattatttgtatgagcagtattaataacagcagttttattattattatcattaccagtattagcaggaggaattacaatgttattaacagatagaaactttaatacttcattctttgatccagcaggaggaggagatcctatattatatcaacatttattt
>BK3BC1_1_2514
tttcatcaattgaataccactcaggaggttctgtagatttagctatatttagcttacatcttgcaggtatttcttctattttaggtgcaatgaatttcattactactattttaaatatgcgagctccaggtatgacaatgcataagctacctttatttgtatgagctgtatttattactgcgattcttttaatattatctttacctgtttttgcaggagctattactatgctattaacagatagaaattttaatacaagtttctatgatcctgcaggaggaggtgaccctatactatatcagcacttattc
>BK3BC1_1_2714
tttatcatctatagaattccattcaggaggttcagtaggtttagcaatctttagtttacatttagcaggtatttcttctattttaggggcaatgaattttattactacaattttaaatatgagagctccaggtatgacaatgcatagactaccattatttgtatgagcagtattaataacagcagttttattattattatcattaccagtattagcaggaggaattacaatgttattaacagatagaaactttaatacttcattctttgatccagcaggaggaggagatcctatattatatcaacatttattt
>BK3BC1_1_3084
tttatcatctatagaattccattcaggaggttcagtagatttagcaatctttagtttacatttagcaggtatttcttctattttaggggcaatgaattttattactacaattttaaatatgagagctccaggtatgacaatgcatagactaccattatttgtatgagcagtattaataacagcagttttattattattatcattaccagtattagcgggaggaattacaatgttattaacagatagaaactttaatacttcattctttgatccagcaggaggaggagatcctatattatatcaacatttattt
>BK3BC1_1_3298
ctttatcatctatagaattccattcaggaggttcagtagatttagcaatctttagtttacatttagcaggtatttcttctattttaggggcaatgaattttattactacaattttaaatatgagagctccaggtatgacaatgcatagactaccattatttgtatgagcagtattaataacagcagttttattattattatcattaccagtattagcaggaggaattacaatgttattaacagatagaaactttaatacttcattctttgatccagcaggaggaggagatcctatattatatcaacatttattt
>BK3BC1_1_3377
tttatcaggaattgaaagtcattcaggaggttctgttgatttagctatttttagtctacatttagcaggtgcttcatctttattaggtgctatgaattttattactactgtaataaatatgagagctcctggtataaaaatgcatagaatacctttatttgtttgagcattatttatcactgcaattttattattattatctttacctgttttagccggagcaattactatgttattaactgatagaaattttaatactacattttttgatccagcaggaggtggagatccaatcttatatcaacatttatt
>BK3BC1_1_3553
tttatcatctatagaattccattcaggaggttcagtagatttagcaatctttagtttacatttagcaggtatttcttctattttaggggcaatgaattttattactacaattttaaatatgagagctccaggtatgacaatgcatagactaccattatttgtatgagcagtattaataacggcagttttattattattatcattaccagtattagcaggaggaattacaatgttattaacagatagaaactttaatacttcattctttgatccagcaggaggaggagatcctatattatatcaacatttattt
>BK3BC1_1_3953
tttatcatctatagaattccattcaggaggttcagtagatttagcaatctttagtttacatttagcaggtatttcttctattttaggggcaatgaattttattactacaattttaaatatgagagctccaggtatgacaatgcatagactaccattatttgtatgagcagtattaataacagcagttttattattatcattaccagtattagcaggaggaattacaatgttattaacagatagaaactttaatacttcattctttgatccagcaggaggaggagatcctatattatatcaacatttattt
>BK3BC1_1_4277
tttatcatctatagaattccattcaggaggttcagtagatttagcaatctttagtttacatttagcaggtatttcttctattttaggggcaatgaattttattactacaattttaaatatgagagctccaggtatgacaatgcgtagactaccattatttgtatgagcagtattaataacagcagttttattattattatcattaccagtattagcaggaggaattacaatgttattaacagatagaaactttaatacttcattctttgatccagcaggaggaggagatcctatattatatcaacatttattt
>BK3BC1_1_4736
tttatcatctacagaattccattcaggaggttcagtagatttagcaatctttagtttacatttagcaggtatttcttctattttaggggcaatgaattttattactacaattttaaatatgagagctccaggtatgacaatgcatagactaccattatttgtatgagcagtattaataacagcagttttattattattatcattaccagtattagcaggaggaattacaatgttattaacagatagaaactttaatacttcattctttgatccagcaggaggaggagatcctatattatatcaacatttattt
>BK3BC1_1_4905
tttatcatctatagaattccattcaggaggttcagtagatttagcaatctttagtttacatttagcaggtatttcttctattttaggggcaatgaattttattactacaattttaaatatgagagctccaggtatgacaatgcatagactaccattatttgtatgagcagtattaataacagcagttttattattattaacattaccagtattagcaggaggaattacaatgttattaacagatagaaactttaatacttcattctttgatccagcaggaggaggagatcctatattatatcaacatttattt
>BK3BC1_1_5132
actttcatcaattgaataccactcaggaggttctgtagatttagctatatttagcttacatcttgcaggtatttcctctattttaggtgcaatgaatttcattactactattttaaatatgcgagctccaggtatgacaatgcataagctacctttatttgtatgagctgtatttattactgcgattcttttaatattatctttacctgtttttgcaggagctattactatgctattaacagatagaaattttaatacaagtttctatgatcctgcaggaggaggtgaccctatactatatcagcacttattc
>BK3BC1_1_5502
tttatcatctatagaattccattcaggaggttcagtagatttagcaatctttagtttacatttagcaggtatttcttctattttaggggcaatgaattttattactacaattttaaatatgagagctccaggtatgacaatgcatagactaccattatttgtatgagcagtattaataacagcagttttattattattatcattaccagtattagcaggaggaattacaatgttattaacagatagaaactttaatacttcattctttgatccagcaggaggaggagatcctatattatgtcaacatttattt
>BK3BC1_1_5638
tttatcatctatagaattccattcaggaggttcagtagatttagcaatctttagtttacatctagcaggtatttcttctattttaggggcaatgaattttattactacaattttaaatatgagagctccaggtatgacaatgcatagactaccattatttgtatgagcagtattaataacagcagttttattattattatcattaccagtattagcaggaggaattacaatgttattaacagatagaaactttaatacttcattctttgatccagcaggaggaggagatcctatattatatcaacatttattt
>BK3BC1_1_5644
tttatcatctatagaattccattcaggaggttcagtagatttagcaatctttagtttacatttagcaggtatttcttctattttaggggcaatgaattttattactacaattttaaatatgagagctcaggtatgacaatgcatagactaccattatttgtatgagcagtattaataacagcagttttattattattatcattaccagtattagcaggaggaattacaatgttattaacagatagaaactttaatacttcattctttgatccagcaggaggaggagatcctatattatatcaacatttattt
>BK3BC1_1_5996
tttatcatctatagaattccattcaggaggttcagtagatttagcaatctttagtttacatttagcaggtatttcttctattttaggggcaatgaattttattactacaattttaaatatgagagctccaggtatgacaatgcatagactaccattatttgtatgagcagtattaataacagcagttttattattattatcattaccagtattagcaggaggaattacaatgttattaacagatagaaactttaatacttcattctttgatccagcaggaggaggagatcctatattatatcaacatttattg
>BK3BC1_1_6964
tttatcatctatagaattccattcaggaggttcagtagatttagcaatctttagtttacatttagcaggtatttcttctattttaggggcaatgaattttattactacaattttaaatatgagagctccaggtatgacaatgcatagactaccattatttgtatgagcagtattaataacagcagttttattattattatcattaccagtattagcaggaggaattacaatgttattaacagatagaaactttaatacttcattctttgatccagcaggaggaggagatcctattttatatcaacatttattt
>BK3BC1_1_8246
actttcatcaattgaataccactcaggaggttctgtagatttagctatatttagcttacatcttgcaggtatttcttctattttaggtgcaatgaatttcattactactattttaaatatgcgagctccaggtatgacaatgcataagctacctttatttgtatgagccgtatttattactgcgattcttttaatattatctttacctgtttttgcaggagctattactatgctattaacagatagaaattttaatacaagtttctatgatcctgcaggaggaggtgaccctatactatatcagcacttattc
>BK3BC1_2_89
tttatcatctatagaattccattcaggaggttcagtagatttagcaatctttagtttacatttagcaggtatttcttctattttaggggcaatgaattttattactacaattttaaatatgagagctccaggtatgacaatgcatagactaccattatttgtatgagcagtattaataacagcagttttattattattatcattaccagtattagcaggaggaattacaatgttattaacagatagaaactttaatacttcattctttgatccagcaggaggaggagatcctatattatatcaacatttattt
>BK3BC1_2_194
tttatcaggaattgaaagtcattcaggaggttctgttgatttagctatttttagtctacatttagcaggtgcttcatctttattaggtgctatgaattttattactactgtaataaatatgagagctcctggtataaaaatgcatagaatacctttatttgtttgagcattatttatcactgcaattttattattattatctttacctgttttagccggagcaattactatgttattaactgatagaaattttaatactacattttttgatccagcaggaggtggagatccaatcttatatcaacatttattt
>BK3BC1_2_312
actttcatcaattgaataccactcaggaggttctgtagatttagctatatttagcttacatcttgcaggtatttcttctattttaggtgcaatgaatttcattactactattttaaatatgcgagctccaggtatgacaatgcataagctacctttatttgtatgagctgtatttattactgcgattcttttaatattatctttacctgtttttgcaggagctattactatgctattaacagatagaaattttaatacaagtttctatgatcctgcaggaggaggtgaccctatactatatcagcacttattc
>BK3BC1_2_408
tttatcatctatagaattccattcaggaggttcagtagatttagcaatctttagtttacatttagcaggtatttcttctattttaggggcaatgaattttattactacaattttaaatatgagagctccaggtatgacaatgcatagactaccattatttgtatgagcagtattaataacagcagttttattattattatcattaccagtattagcaggaggaattacaatgttattaacagatagaaactttaatacttcattctttgatccagcaggaggaggagatcctatattatatcaacatttattc
>BK3BC1_2_588
tttatcatctatagaattccattcaggaggttcagtagatttagcaatctttagtttacatttagcaggtatttcttctattttaggggcaatgaattttattactacaattttaaatatgagagctccaggtatgacaatgcatagactaccattatttgtatgagcagtattaataacagcagttttattattattatcattaccagtattagcaggaggaattacaatgttattaacagatagaaactttaatacttcactctttgatccagcaggaggaggagatcctatattatatcaacatttattt
>BK3BC1_2_601
ttatcatctatagaattccattcaggaggttcagtagatttagcaatctttagtttacatttagcaggtatttcttctattttaggggcaatgaattttattactacaattttaaatatgagagctccaggtatgacaatgcatagactaccattatttgtatgagcagtattaataacagcagttttattattattatcattaccagtattagcaggaggaattacaatgttattaacagatagaaactttaatacttcattctttgatccagcaggaggaggagatcctatattatatcaacatttattt
>BK3BC1_2_859
tttatcatctatagaattccattcaggaggttcagtagatttagcaatctttagtttacatttagcaggtatttcttctattttaggggcaatgaattttattactacaattttaaatatgagagctccaggtatgacaatgcatagactaccattatttgtatgagcagtattaataacagcagttttattattattatcattaccagtattagcaggaggaattacaatgttattaacagatagaaactttaatacttcattctttgatccagcaggaggaggagatcctatattatatcaacatttgttt
>BK3BC1_2_1250
tttatcatctatagaattccattcaggaggttcagtagatttagcaatctttagtttacatttagcaggtatttcttctattttaggggcaatgaattttattactacaattttaaatatgagagctccaggtatgacaatgcatagactaccattatttgtatgagcagtattaataacagcagttttattattattatcattaccagtattagcaggaggaattacaatgttattaacagatagaaactttaatacttcattctttgatccagcaggaggaggagatcctatattatatcaacatttatt
>BK3BC1_2_1315
tttatcatctatagaattccattcaggaggttcagtagatttagcaatctttagtttacatttagcaggtatttcttctattttaggggcaatgaattttattactacaattttaaatatgagagctccaggtatgacaatgcatagactaccattatttgtatgagcagtactaataacagcagttttattattattatcattaccagtattagcaggaggaattacaatgttattaacagatagaaactttaatacttcattctttgatccagcaggaggaggagatcctatattatatcaacatttattt
>BK3BC1_2_1753
ctttcatcaattgaataccactcaggaggttctgtagatttagctatatttagcttacatcttgcaggtatttcttctattttaggtgcaatgaatttcattactactattttaaatatgcgagctccaggtatgacaatgcataagctacctttatttgtatgagctgtatttattactgcgattcttttaatattatctttacctgtttttgcaggagctattactatgctattaacagatagaaattttaatacaagtttctatgatcctgcaggaggaggtgaccctatactatatcagcacttattc
>BK3BC1_2_1912
tttatcatctatagaattccattcaggaggttcagtagatttagcaatctttagtttacatttagcaggtatttcttctattttaggggcaatgaattttattactacaattttaaatatgagagctccaggtatgacaatgcatagactaccattatttgtatgagcagtattaataacagcagttttattattattatcattaccagtattagcaggaggaattacaatgttattaacagatagaaactttaatacttcattctttgatccagcaggaggaggagatcctatattatatcaacatctattt
>BK3BC1_2_2107
tttatcacctatagaattccattcaggaggttcagtagatttagcaatctttagtttacatttagcaggtatttcttctattttaggggcaatgaattttattactacaattttaaatatgagagctccaggtatgacaatgcatagactaccattatttgtatgagcagtattaataacagcagttttattattattatcattaccagtattagcaggaggaattacaatgttattaacagatagaaactttaatacttcattctttgatccagcaggaggaggagatcctatattatatcaacatttattt
>BK3BC1_2_2469
tttcatcaattgaataccactcaggaggttctgtagatttagctatatttagcttacatcttgcaggtatttcttctattttaggtgcaatgaatttcattactactattttaaatatgcgagctccaggtatgacaatgcataagctacctttatttgtatgagctgtatttattactgcgattcttttaatattatctttacctgtttttgcaggagctattactatgctattaacagatagaaattttaatacaagtttctatgatcctgcaggaggaggtgaccctatactatatcagcacttattc
>BK3BC1_2_2774
tttatcatctatagaattccattcaggaggttcagtagatttagcaatctttagtttacatttagcaggtatttcttctattttaggggcaatgaattttattactacaattttaaatatgagagctccaggtatgacaatgcatagactaccattatttgtatgagcagtattagtaacagcagttttattattattatcattaccagtattagcaggaggaattacaatgttattaacagatagaaactttaatacttcattctttgatccagcaggaggaggagatcctatattatatcaacatttattt
>BK3BC1_2_2814
tttatcaactatagaattccattcaggaggttcagtagatttagcaatctttagtttacatttagcaggtatttcttctattttaggggcaatgaattttattactacaattttaaatatgagagctccaggtatgacaatgcatagactaccattatttgtatgagcagtattaataacagcagttttattattattatcattaccagtattagcaggaggaattacaatgttattaacagatagaaactttaatacttcattctttgatccagcaggaggaggagatcctatattatatcaacatttattt
>BK3BC1_2_2831
tttatcatctatagaattccattcaggaggttcagtagatttagcaatctttagtttacatttagcaggtatttcctctattttaggggcaatgaattttattactacaattttaaatatgagagctccaggtatgacaatgcatagactaccattatttgtatgagcagtattaataacagcagttttattattattatcattaccagtattagcaggaggaattacaatgttattaacagatagaaactttaatacttcattctttgatccagcaggaggaggagatcctatattatatcaacatttattt
>BK3BC1_2_3039
tttatcatctatagaattccattcaggaggttcagtagatttagcaatctttagtttacatttagcaggtatttcttctattttaggggcaatgaattttattactacaattttaaatatgagagctccgggtatgacaatgcatagactaccattatttgtatgagcagtattaataacagcagttttattattattatcattaccagtattagcaggaggaattacaatgttattaacagatagaaactttaatacttcattctttgatccagcaggaggaggagatcctatattatatcaacatttattt
>BK3BC1_2_3052
tttatcatctatagaattccattcaggaggttcagtagatttagcaatctttagtttacatttagcaggtatttcttctattttaggggcaatgaattttattactacaattttaaatatgagagctccaggtatgacaatgcatagactaccattatttgtatgagcagtattaataacagcagttttattattattatcattaccagtattagcgggaggaattacaatgttattaacagatagaaactttaatacttcattctttgatccagcaggaggaggagatcctatattatatcaacatttattt
>BK3BC1_2_3113
tttatcatctatagaattccattcaggaggttcagtagatttagcaatctttagcttacatttagcaggtatttcttctattttaggggcaatgaattttattactacaattttaaatatgagagctccaggtatgacaatgcatagactaccattatttgtatgagcagtattaataacagcagttttattattattatcattaccagtattagcaggaggaattacaatgttattaacagatagaaactttaatacttcattctttgatccagcaggaggaggagatcctatattatatcaacatttattt
>BK3BC1_2_3303
ctttatcatctatagaattccattcaggaggttcagtagatttagcaatctttagtttacatttagcaggtatttcttctattttaggggcaatgaattttattactacaattttaaatatgagagctccaggtatgacaatgcatagactaccattatttgtatgagcagtattaataacagcagttttattattattatcattaccagtattagcaggaggaattacaatgttattaacagatagaaactttaatacttcattctttgatccagcaggaggaggagatcctatattatatcaacatttattt
>BK3BC1_2_3388
tttatcaggaattgaaagtcattcaggaggttctgttgatttagctatttttagtctacatttagcaggtgcttcatctttattaggtgctatgaattttattactactgtaataaatatgagagctcctggtataaaaatgcatagaatacctttatttgtttgagcattatttatcactgcaattttattattattatctttacctgttttagccggagcaattactatgttattaactgatagaaattttaatactacattttttgatccagcaggaggtggagatccaatcttatatcaacatttatt
>BK3BC1_2_3479
tttatcatccatagaattccattcaggaggttcagtagatttagcaatctttagtttacatttagcaggtatttcttctattttaggggcaatgaattttattactacaattttaaatatgagagctccaggtatgacaatgcatagactaccattatttgtatgagcagtattaataacagcagttttattattattatcattaccagtattagcaggaggaattacaatgttattaacagatagaaactttaatacttcattctttgatccagcaggaggaggagatcctatattatatcaacatttattt
>BK3BC1_2_3751
tttatcatctatagaattccattcaggaggttcagtagatttagcaatctttagtttacatttagcaggtatttcttctattttaggggcaatgaattttattactacaattttaaatatgagagctccaggtatgacaatgcatagactaccattatttgtatgagcagtattaataacagcagttttattgttattatcattaccagtattagcaggaggaattacaatgttattaacagatagaaactttaatacttcattctttgatccagcaggaggaggagatcctatattatatcaacatttattt
>BK3BC1_2_4025
tttatcatctatagaattccattcaggaggttcagtggatttagcaatctttagtttacatttagcaggtatttcttctattttaggggcaatgaattttattactacaattttaaatatgagagctccaggtatgacaatgcatagactaccattatttgtatgagcagtattaataacagcagttttattattattatcattaccagtattagcaggaggaattacaatgttattaacagatagaaactttaatacttcattctttgatccagcaggaggaggagatcctatattatatcaacatttattt
>BK3BC1_2_4146
tttatcatctatagaattccattcaggaggttcagtagatttagcaatctttagtttacatttagcaggtatttcttctattttaggggcaatgaattttattactacaattttaaatatgagagctccaggtatgacaatgcatagactaccattatttgtatgagcagtattaataacagcagttttattattattatcattaccggtattagcaggaggaattacaatgttattaacagatagaaactttaatacttcattctttgatccagcaggaggaggagatcctatattatatcaacatttattt
>BK3BC1_2_4397
tttatcatctatagaattccattcaggaggttcagtagatttagcaatctttagtttacgtttagcaggtatttcttctattttaggggcaatgaattttattactacaattttaaatatgagagctccaggtatgacaatgcatagactaccattatttgtatgagcagtattaataacagcagttttattattattatcattaccagtattagcaggaggaattacaatgttattaacagatagaaactttaatacttcattctttgatccagcaggaggaggagatcctatattatatcaacatttattt
>BK3BC1_2_4596
tttatcatctatagaattccattcaggaggttcagtagatttagcaatctttagtttacatttagcaggtatttcttctattttaggggcaatgaattttattactacaattttaaatatgagagctccaggtatgacaatgcatagactaccattatttgtatgagcagtattaataacagcagttttattattattatcattaccagtattagcaggaggaattacaatgttattaacagatagaaactttaatacttcattccttgatccagcaggaggaggagatcctatattatatcaacatttattt
>BK3BC1_2_4653
tttatcatctatagaattccattcaggaggttcagtagatttagcaatctttagtttacatttagcaggtatttcttctattttaggggcaatgaattttattactacaattttaaatatgagagctccaggtatgacaatgcatagactaccattatttgtatgagcagtattaataacagcagttttattattattatcattaccagtattagcaggaggaattacaatgttattaacagatagaaactttaatacttcattctttgatccagtaggaggaggagatcctatattatatcaacatttattt
>BK3BC1_2_4847
tttatcatctatagaattccattcaggaggttcagtagatttagcaatctttagtttacatttagcaggtatttcttctattttaggggcaatgaattttattactacaattttaaatatgagagctccaggtatgacaatgcatagactaccattatttgtatgagcagtattaataacagcagttttattattattaccattaccagtattagcaggaggaattacaatgttattaacagatagaaactttaatacttcattctttgatccagcaggaggaggagatcctatattatatcaacatttattt
>BK3BC1_2_5078
tttatcatctatagaattccattcaggaggctcagtagatttagcaatctttagtttacatttagcaggtatttcttctattttaggggcaatgaattttattactacaattttaaatatgagagctccaggtatgacaatgcatagactaccattatttgtatgagcagtattaataacagcagttttattattattatcattaccagtattagcaggaggaattacaatgttattaacagatagaaactttaatacttcattctttgatccagcaggaggaggagatcctatattatatcaacatttattt
>BK3BC1_2_5366
actttcatcaattgaataccactcaggaggttctgtagatttagctatatttagcttacatcttgcaggtatttcttctattttaggtgcaatgaatttcattactactattttaaatatgcgagctccaggtatgacaatgcataagctacctttatttgtatgagctgtatttattactgcgattcttttaatattatctttacctgttttcgcaggagctattactatgctattaacagatagaaattttaatacaagtttctatgatcctgcaggaggaggtgaccctatactatatcagcacttattc
>BK3BC1_2_5387
gctttcatcaattgaataccactcaggaggttctgtagatttagctatatttagcttacatcttgcaggtatttcttctattttaggtgcaatgaatttcattactactattttaaatatgcgagctccaggtatgacaatgcataagctacctttatttgtatgagctgtatttattactgcgattcttttaatattatctttacctgtttttgcaggagctattactatgctattaacagatagaaattttaatacaagtttctatgatcctgcaggaggaggtgaccctatactatatcagcacttattc
>BK3BC1_2_5431
tttatcatctatagaattccattcaggaggttcagtagatttagcaatctttagtttacatttagcgggtatttcttctattttaggggcaatgaattttattactacaattttaaatatgagagctccaggtatgacaatgcatagactaccattatttgtatgagcagtattaataacagcagttttattattattatcattaccagtattagcaggaggaattacaatgttattaacagatagaaactttaatacttcattctttgatccagcaggaggaggagatcctatattatatcaacatttattt
>BK3BC1_2_5546
tttatcatctatagaattccattcaggaggttcagtagatttagcaatctttagtttacatttagcaggtatttcttctattttaggggcaatgaattttattactacaattttaaatatgagagctccaggtatgacaatgcatagactaccattatttgtatgagcagtattaataacagcagttttattattattatcattaccagtattagcaggaggaattacaacgttattaacagatagaaactttaatacttcattctttgatccagcaggaggaggagatcctatattatatcaacatttattt
>BK3BC1_2_5788
tttatcatctatagaattccattcaggaggttcagtagatttagcaatctttagtttacatttagcaggtatttcttctattttaggggcaatgaatcttattactacaattttaaatatgagagctccaggtatgacaatgcatagactaccattatttgtatgagcagtattaataacagcagttttattattattatcattaccagtattagcaggaggaattacaatgttattaacagatagaaactttaatacttcattctttgatccagcaggaggaggagatcctatattatatcaacatttattt
>BK3BC1_2_5854
cactttcatcaattgaataccactcaggaggttctgtagatttagctatatttagcttacatcttgcaggtatttcttctattttaggtgcaatgaatttcattactactattttaaatatgcgagctccaggtatgacaatgcataagctacctttatttgtatgagctgtatttattactgcgattcttttaatattatctttacctgtttttgcaggagctattactatgctattaacagatagaaattttaatacaagtttctatgatcctgcaggaggaggtgaccctatactatatcagcacttattc
>BK3BC1_2_5870
actttcatcaattgaataccactcaggaggttctgtagatttagctatatttagcttacatcttgcaggtatttcttctattttaggtgcaatgaatttcattactactattttaaatatgcgagctccaggtatgacaatgcataagctacctttatttgtatgagctgtatttattactgcgattcttttaatattatctttacctgtttttgcaggagctattactatgctattaacagatagaaattttaatacaagtttctatgatcctgcgggaggaggtgaccctatactatatcagcacttattc
>BK3BC1_2_5917
tttatcatctatagaattccattcaggaggttcagtagatttagcaatctttagtttacatttagcaggtatttcttctattttagaggcaatgaattttattactacaattttaaatatgagagctccaggtatgacaatgcatagactaccattatttgtatgagcagtattaataacagcagttttattattattatcattaccagtattagcaggaggaattacaatgttattaacagatagaaactttaatacttcattctttgatccagcaggaggaggagatcctatattatatcaacatttattt
>BK3BC1_2_6220
tttatcatctatagaattccattcaggaggttcagtagatttagcaatctttagtttacatttagcaggtatttcttctattttaggggcaatgaattttattactacaattttaaatatgagagctccaggtatgacaatgcatagactaccattatttgtatgagcagtattaataacagcagttttattattattatcattaccagtattagcaggaggaattacaatgttattaacagttagaaactttaatacttcattctttgatccagcaggaggaggagatcctatattatatcaacatttattt
>BK3BC1_2_6609
ttatcaggaattgaaagtcattcaggaggttctgttgatttagctatttttagtctacatttagcaggtgcttcatctttattaggtgctatgaattttattactactgtaataaatatgagagctcctggtataaaaatgcatagaatacctttatttgtttgagcattatttatcactgcaattttattattattatctttacctgttttagccggagcaattactatgttattaactgatagaaattttaatactacattttttgatccagcaggaggtggagatccaatcttatatcaacatttattt
>BK3BC1_2_7211
tttatcatctatagaattccattcaggaggttcagtagatttagcaatctttagtttacatttagcaggtatttcttctattttaggggcaatgaattttattactacaattttaaatatgagagctccaggtatgacaatgcatagactaccattatttgtatgagcagtattaataacagcagttttattattattatcattaccagtattagcaggaggaattacaatgttattaacagatagaaactttaatacttcattctttgatccagcaggaggaggagatcctgtattgtatcaacatttgttt
>BK3BC1_2_7215
tttatcatctatagaattccattcagaaggttcagtagatttagcaatctttagtttacatttagcaggtatttcttctattttaggggcaatgaattttattactacaattttaaatatgagagctccaggtatgacaatgcatagactaccattatttgtatgagcagtattaataacagcagttttattattattatcattaccagtattagcaggaggaattacaatgttattaacagatagaaactttaatacttcattctttgatccagcaggaggaggagatcctatattatatcaacatttattt
>BK3BC1_3_91
tttatcatctatagaattccattcaggaggttcagtagatttagcaatctttagtttacatttagcaggtatttcttctattttaggggcaatgaattttattactacaattttaaatatgagagctccaggtatgacaatgcatagactaccattatttgtatgagcagtattaataacagcagttttattattattatcattaccagtattagcaggaggaattacaatgttattaacagatagaaactttaatacttcattctttgatccagcaggaggaggagatcctatattatatcaacatttattt
>BK3BC1_3_187
tttatcaggaattgaaagtcattcaggaggttctgttgatttagctatttttagtctacatttagcaggtgcttcatctttattaggtgctatgaattttattactactgtaataaatatgagagctcctggtataaaaatgcatagaatacctttatttgtttgagcattatttatcactgcaattttattattattatctttacctgttttagccggagcaattactatgttattaactgatagaaattttaatactacattttttgatccagcaggaggtggagatccaatcttatatcaacatttattt
>BK3BC1_3_289
actttcatcaattgaataccactcaggaggttctgtagatttagctatatttagcttacatcttgcaggtatttcttctattttaggtgcaatgaatttcattactactattttaaatatgcgagctccaggtatgacaatgcataagctacctttatttgtatgagctgtatttattactgcgattcttttaatattatctttacctgtttttgcaggagctattactatgctattaacagatagaaattttaatacaagtttctatgatcctgcaggaggaggtgaccctatactatatcagcacttattc
>BK3BC1_3_509
ttatcatctatagaattccattcaggaggttcagtagatttagcaatctttagtttacatttagcaggtatttcttctattttaggggcaatgaattttattactacaattttaaatatgagagctccaggtatgacaatgcatagactaccattatttgtatgagcagtattaataacagcagttttattattattatcattaccagtattagcaggaggaattacaatgttattaacagatagaaactttaatacttcattctttgatccagcaggaggaggagatcctatattatatcaacatttattt
>BK3BC1_3_720
tttatcatctatagaattccattcaggaggttcagtagatttagcaatctttagtttacatttagcaggtatttcttctattttaggggcaatgaattttattactacaattttaaatatgagagctccaggtatgacaatgcatagactaccattatttgtatgagcagtattaataacagcagttttattattattatcattaccagtattagcaggaggaattacaatgttattaacagatagaaactttaatacttcattctttgatccagcaggaggaggagatcctatattatatcaacatttgttt
>BK3BC1_3_842
tttatcatctatagaattccattcaggaggttcagtagatttagcaatctttagtttacatttggcaggtatttcttctattttaggggcaatgaattttattactacaattttaaatatgagagctccaggtatgacaatgcatagactaccattatttgtatgagcagtattaataacagcagttttattattattatcattaccagtattagcaggaggaattacaatgttattaacagatagaaactttaatacttcattctttgatccagcaggaggaggagatcctatattatatcaacatttattt
>BK3BC1_3_1384
attatcttctattgaattccattcaggaggttctgtagatttagcaatttttagtttacatttagcaggtatttcatctattttaggagcaatgaactttattacaacaataataaatatgagagcacctggaatgacaatgcatagattacctttatttgtatgagctgttttaattacagcagtattattattattatcattaccagttttagcaggagcaattacaatgctattaacagatagaaattttaatacatcattttttgatccagctggaggaggtgatccaattttatatcaacatttattc
>BK3BC1_3_1609
attagcaggtattcaaagtcattcaggaggctctgttgatttagcaatttttagcttacacttagctggtgcttcttctcttttaggtgcaattaattttattacaacagtaataaatatgagagctcctggtattaaaatgcatagaattcctttatttgtttgagctgtttttattaccgcttttttattattattatcattacctgttttagcagcagctattacaatgttattaacagatagaaattttaataccactttttttgatccagcaggtggaggagatccaattttatatcaacatttattt
>BK3BC1_3_1709
tttatcatctatagaattccattcaggaggttcagtagatttagcaatctttagtttacatttagcaggtatttcttctattttaggggcaatgaattttattactacaattttaaatatgagagctccaggtatgacaatgcatagactaccattatttgtatgagcagtattaataacagcagttttattattattatcattaccagtattagcaggaggaattacaatgttattaacagatagaaactttaatacttcattctttgatccagcaggaggaggagatcctatattctatcaacacttattt
>BK3BC1_3_2000
tttatcatctatagaattccattcaggaggttcagtagatttagcaatctttagtttacatttagcaggtatttcttctattttaggggcaatgaattttattactacaattttaaatatgagagctccaggtatgacaatgcatagactaccattatttgtatgagcagtattagtaacagcagttttattattattatcattaccagtattagcaggaggaattacaatgttattaacagatagaaactttaatacttcattctttgatccagcaggaggaggagatcctatattatatcaacatttattt
>BK3BC1_3_2173
tttatcatctatagaattccattcaggaggttcagtagatttagcaatctttagtttacatttagcaggtatttcttctattttaggggcaatgaattttattactacaattttaaatatgagagctccaggtatgacaatgcatagactaccattatttgtatgagcagtattaataacagcagttttattattattatcattaccagtattagcgggaggaattacaatgttattaacagatagaaactttaatacttcattctttgatccagcaggaggaggagatcctatattatatcaacatttattt
>BK3BC1_3_2257
tttatcatctatagaattccattcaggaggttcagtagatttagcaatctttagtttacatttagcaggtatttcttctattttaggggcaatgaattttattactacaattttaaatatgagagctccaggtatgacaatgcatagactaccattatttgtatgagcagtattaataacagcagttttattattattatcattaccagtattagcaggaggaattacaatgttattaacagatagaaactttgatacttcattctttgatccagcaggaggaggagatcctatattatatcaacatttattt
>BK3BC1_3_2364
tttatcaggaattgaaagtcattcaggaggttctgttgatttagctatttttagtctacatttagcaggtgcttcatctttattaggtgctatgaattttattactactgtaataaatatgagagctcctggtataaaaatgcatagaatacctttatttgtttgagcattatttatcactgcaattttattattattatctttacctgttttagccggagcaattactatgttattaactgatagaaattttaatactacattttttgatccagcaggaggtggagatccaatcttatatcaacatttatt
>BK3BC1_3_2466
tttatcatctatagaattccattcaggaggttcagtagatttagcaatctttagtttacatttagcaggtatttcttctattttaggggcaatgaattttattactacaattttaaatatgagagctccaggtatgacaatgcatagactaccattatttgtatgagcagtattaataacggcagttttattattattatcattaccagtattagcaggaggaattacaatgttattaacagatagaaactttaatacttcattctttgatccagcaggaggaggagatcctatattatatcaacatttattt
>BK3BC1_3_2488
tttatcatctataggattccattcaggaggttcagtagatttagcaatctttagtttacatttagcaggtatttcttctattttaggggcaatgaattttattactacaattttaaatatgagagctccaggtatgacaatgcatagactaccattatttgtatgagcagtattaataacagcagttttattattattatcattaccagtattagcaggaggaattacaatgttattaacagatagaaactttaatacttcattctttgatccagcaggaggaggagatcctatattatatcaacatttattt
>BK3BC1_3_2562
tttatcatctatagaattccattcaggaggttcagtagatttagcaatctttagtttacatttagcaggtatttcttctattttaggggcaatgaattttattactacaattttaaatatgagagctccaggtatgacaatgcatagactaccattatttgtatgagcagtattaataacagcagttttattattattatcattaccagtattagcaggaggaattacaatgttattaacagatagaaactttaatacttcattctttgatccagcaggaggaggagatcctatattatatcaacaccttttt
>BK3BC1_3_2946
tttatcatctatagaattccattcaggaggttcagtagatttagcaatctttagtttacgtttagcaggtatttcttctattttaggggcaatgaattttattactacaattttaaatatgagagctccaggtatgacaatgcatagactaccattatttgtatgagcagtattaataacagcagttttattattattatcattaccagtattagcaggaggaattacaatgttattaacagatagaaactttaatacttcattctttgatccagcaggaggaggagatcctatattatatcaacatttattt
>BK3BC1_3_3181
tttatcatctatagaattccattcaggaggttcagtagatttagcaatctttagtttacatttagcaggtatttcttctattttaggggcaatgaattttattactacaattttaaatatgagagctccaggtatgacaatgcatagactaccattatttgtatgagcagtattaataacagcagttttattattattatcattaccagtattagcaggaggaattacaatgttattaacagatagaaactttaatacttcattctttgatccagcaggaggaggagaccctatattatatcaacatttattt
>BK3BC1_3_3531
tttatcatctatagaattccattcaggaggttcagtagatttagcaatctttagtttacatttagcgggtatttcttctattttaggggcaatgaattttattactacaattttaaatatgagagctccaggtatgacaatgcatagactaccattatttgtatgagcagtattaataacagcagttttattattattatcattaccagtattagcaggaggaattacaatgttattaacagatagaaactttaatacttcattctttgatccagcaggaggaggagatcctatattatatcaacatttattt
>BK3BC1_3_3722
[truncated: 2,598,368 more chars]
