# Supplementary material for: A novel taxonomic database for eukaryotic mitochondrial cytochrome oxidase subunit I gene (eKOI), with a focus on protists diversity
Source: Database (Oxford). 2025 Sep 24;2025:baaf057. doi: 10.1093/database/baaf057 (PMC12462617; doi:10.1093/database/baaf057)
Supplement: baaf057_Supplemental_File [file baaf057_supplemental_file.zip › 3_ASV_metabarcoding/Choanoflagellata_OTUs.csv]

Sequence Name	Group
A1-1-COI_ASV17008_3	8
A3-2-COI_ASV12913_20	8
A4-1-COI_ASV10150_34	8
A5-2-COI_ASV11134_29	8
A6-2-COI_ASV10969_30	8
B1-3-COI_ASV12997_20	8
B2-1-COI_ASV5828_62	8
C1-2-COI_ASV10248_34	8
T2-COI_ASV12626_22	8
A1-3-COI_ASV14951_11	9
A1-3-COI_ASV15206_10	10
A2-2-COI_ASV16782_4	10
A3-2-COI_ASV16567_5	10
A3-3-COI_ASV14518_13	10
A4-1-COI_ASV16076_7	10
A5-2-COI_ASV15063_11	10
A6-3-COI_ASV14577_13	10
B1-1-COI_ASV10020_35	10
B1-1-COI_ASV11158_29	10
B1-1-COI_ASV11715_26	10
B1-2-COI_ASV10987_30	10
B3-2-COI_ASV16679_5	10
A1-3-COI_ASV17216_2	11
A3-2-COI_ASV16561_5	11
A4-1-COI_ASV15518_9	11
A5-2-COI_ASV10380_33	11
A6-2-COI_ASV17100_3	11
A6-3-COI_ASV17272_2	11
A2-1-COI_ASV14961_11	12
A2-2-COI_ASV4353_78	13
A5-3-COI_ASV15073_11	13
A6-1-COI_ASV7265_51	13
B1-3-COI_ASV9639_37	13
B3-2-COI_ASV11933_25	13
A2-3-COI_ASV1956_177	14
A3-1-COI_ASV1956_177	14
A5-3-COI_ASV4311_79	14
A6-1-COI_ASV3898_86	14
A6-1-COI_ASV5684_63	14
A6-2-COI_ASV12102_24	14
A6-3-COI_ASV1956_177	14
T1-COI_ASV14392_14	14
Z-A-COI_ASV5320_67	14
A2-3-COI_ASV3876_86	15
A3-1-COI_ASV8526_43	15
A4-3-COI_ASV11306_28	15
A5-2-COI_ASV9982_35	15
A6-1-COI_ASV3876_86	15
A3-1-COI_ASV12696_21	16
B2-1-COI_ASV7909_47	16
A3-1-COI_ASV16800_4	17
A3-3-COI_ASV15778_8	17
B1-1-COI_ASV11333_28	17
A3-2-COI_ASV16814_4	18
A4-2-COI_ASV16342_6	19
A4-2-COI_ASV17070_3	20
A5-1-COI_ASV17081_3	21
B1-2-COI_ASV16897_4	22
B1-3-COI_ASV10411_33	23
B1-3-COI_ASV11531_27	23
B3-2-COI_ASV8086_46	24
B5-3-COI_ASV8618_43	25
Bahamas01__000724535	26
TurksCaicos_03__000724535	26
TurksCaicos_05__000724535	26
Bahamas01__002650985	27
Bahamas06__002650985	27
Bahamas09__002650985	27
Bahamas11__002650985	27
Bahamas14__002650985	27
Belize_02__002650985	27
Belize_03__002650985	27
BVI02__002650985	27
BVI05__002650985	27
BVI07__002650985	27
BVI08__002650985	27
BVI09__002650985	27
BVI12__002650985	27
Jamaica_07__002650985	27
Jamaica_11__002650985	27
TurksCaicos_02__002650985	27
TurksCaicos_03__002650985	27
TurksCaicos_04__002650985	27
TurksCaicos_05__002650985	27
TurksCaicos_06__002650985	27
Bahamas01__000040240	28
Bahamas02__000040240	28
Bahamas04__000040240	28
Bahamas05__000040240	28
Bahamas06__000040240	28
Bahamas07__000040240	28
Bahamas08__000040240	28
Bahamas10__000040240	28
Bahamas11__000040240	28
Bahamas13__000040240	28
Bahamas14__000040240	28
Belize_01__000040240	28
Belize_03__000040240	28
Belize_04__000040240	28
Belize_05__000040240	28
Belize_06__000040240	28
Belize_07__000040240	28
Belize_08__000040240	28
BVI01__000040240	28
BVI02__000040240	28
BVI03__000040240	28
BVI04__000040240	28
BVI05__000040240	28
BVI06__000040240	28
BVI07__000040240	28
BVI08__000040240	28
BVI09__000040240	28
BVI10__000040240	28
BVI11__000040240	28
BVI12__000040240	28
BVI13__000040240	28
Jamaica_01__000040240	28
Jamaica_02__000040240	28
Jamaica_04__000040240	28
Jamaica_05__000040240	28
Jamaica_07__000040240	28
Jamaica_10__000040240	28
TurksCaicos01__000040240	28
TurksCaicos_10__000040240	28
TurksCaicos_12__000040240	28
TurksCaicos_13__000040240	28
TurksCaicos_14__000040240	28
TurksCaicos_15__000040240	28
TurksCaicos_16__000040240	28
TurksCaicos_17__000040240	28
TurksCaicos_18__000040240	28
TurksCaicos_19__000040240	28
TurksCaicos_20__000040240	28
TurksCaicos_21__000040240	28
V4005A_Zotu1185	28
V4006A_Zotu1185	28
V4009A_Zotu1185	28
V4010A_Zotu1185	28
V4011A_Zotu1185	28
V4013A_Zotu1185	28
V4016A_Zotu1185	28
V4017A_Zotu1185	28
V4018A_Zotu1185	28
V4019A_Zotu1185	28
V4020A_Zotu1185	28
V4023A_Zotu1185	28
V4025A_Zotu1185	28
V4027A_Zotu1185	28
V4028A_Zotu1185	28
V4029A_Zotu1185	28
V4032A_Zotu1185	28
V4033A_Zotu1185	28
V4036A_Zotu1185	28
V4038A_Zotu1185	28
V4040A_Zotu1185	28
V4041A_Zotu1185	28
V4044_Zotu1185	28
V4044A_Zotu1185	28
V4045A_Zotu1185	28
V4049_Zotu1185	28
V4049A_Zotu1185	28
V4052A_Zotu1185	28
V4053A_Zotu1185	28
V4055A_Zotu1185	28
V4056_Zotu1185	28
V4056A_Zotu1185	28
V4071_Zotu1185	28
V4171A_Zotu1185	28
V4173A_Zotu1185	28
V4175A_Zotu1185	28
V4176A_Zotu1185	28
V4177A_Zotu1185	28
V4178A_Zotu1185	28
V4179A_Zotu1185	28
V4180A_Zotu1185	28
V4183A_Zotu1185	28
X003V4020A_Zotu1185	28
X004V4028A_Zotu1185	28
X005V4036A_Zotu1185	28
X007V4052A_Zotu1185	28
X013V4167A_Zotu1185	28
X014V4175A_Zotu1185	28
X031V4169A_Zotu1185	28
Bahamas01__000674537	29
Bahamas09__000674537	29
Bahamas14__000674537	29
TurksCaicos_02__000674537	29
TurksCaicos_03__000674537	29
TurksCaicos_14__000674537	29
Bahamas01__000001850	30
TurksCaicos_03__000001850	30
Bahamas01__001210055	31
BVI01__001210055	31
TurksCaicos_02__001210055	31
TurksCaicos_03__001210055	31
Bahamas01__000739659	32
Bahamas08__000739659	32
Bahamas10__000739659	32
Belize_01__000739659	32
Belize_02__000739659	32
Belize_03__000739659	32
Belize_06__000739659	32
Belize_07__000739659	32
BVI05__000739659	32
BVI09__000739659	32
BVI10__000739659	32
BVI11__000739659	32
BVI12__000739659	32
BVI13__000739659	32
Jamaica_05__000739659	32
Jamaica_08__000739659	32
TurksCaicos_12__000739659	32
TurksCaicos_18__000739659	32
Bahamas01__000025987	33
Bahamas03__000025987	33
Bahamas07__000025987	33
Bahamas08__000025987	33
Bahamas10__000025987	33
Belize_01__000025987	33
Belize_02__000025987	33
Belize_03__000025987	33
Belize_07__000025987	33
BVI01__000025987	33
BVI02__000025987	33
BVI03__000025987	33
BVI04__000025987	33
BVI05__000025987	33
BVI06__000025987	33
BVI07__000025987	33
BVI08__000025987	33
BVI09__000025987	33
BVI10__000025987	33
BVI11__000025987	33
BVI12__000025987	33
BVI13__000025987	33
Jamaica_04__000025987	33
Jamaica_05__000025987	33
Jamaica_06__000025987	33
Jamaica_08__000025987	33
Jamaica_10__000025987	33
TurksCaicos_02__000025987	33
TurksCaicos_19__000025987	33
TurksCaicos_21__000025987	33
Bahamas02__000014088	34
Bahamas04__000014088	34
Bahamas05__000014088	34
Bahamas06__000014088	34
Bahamas07__000014088	34
Bahamas08__000014088	34
Bahamas10__000014088	34
Bahamas11__000014088	34
Bahamas13__000014088	34
Bahamas14__000014088	34
Belize_04__000014088	34
Belize_05__000014088	34
Belize_06__000014088	34
Belize_08__000014088	34
BVI04__000014088	34
BVI05__000014088	34
BVI06__000014088	34
BVI07__000014088	34
BVI08__000014088	34
BVI09__000014088	34
BVI10__000014088	34
BVI11__000014088	34
BVI12__000014088	34
BVI13__000014088	34
Jamaica_01__000014088	34
Jamaica_02__000014088	34
Jamaica_03__000014088	34
Jamaica_04__000014088	34
Jamaica_06__000014088	34
Jamaica_07__000014088	34
Jamaica_10__000014088	34
Jamaica_11__000014088	34
TurksCaicos01__000014088	34
TurksCaicos_07__000014088	34
TurksCaicos_08__000014088	34
TurksCaicos_10__000014088	34
TurksCaicos_11__000014088	34
TurksCaicos_12__000014088	34
TurksCaicos_13__000014088	34
TurksCaicos_15__000014088	34
TurksCaicos_17__000014088	34
TurksCaicos_18__000014088	34
TurksCaicos_19__000014088	34
TurksCaicos_20__000014088	34
V4008A_Zotu1649	34
V4009A_Zotu1649	34
V4011A_Zotu1649	34
V4012A_Zotu1649	34
V4013A_Zotu1649	34
V4015A_Zotu1649	34
V4016A_Zotu1649	34
V4017A_Zotu1649	34
V4018A_Zotu1649	34
V4019A_Zotu1649	34
V4020A_Zotu1649	34
V4021A_Zotu1649	34
V4022A_Zotu1649	34
V4023A_Zotu1649	34
V4025A_Zotu1649	34
V4027A_Zotu1649	34
V4028A_Zotu1649	34
V4029A_Zotu1649	34
V4036A_Zotu1649	34
V4038A_Zotu1649	34
V4041A_Zotu1649	34
V4044A_Zotu1649	34
V4045A_Zotu1649	34
V4047A_Zotu1649	34
V4048A_Zotu1649	34
V4051A_Zotu1649	34
V4052A_Zotu1649	34
V4053A_Zotu1649	34
V4055A_Zotu1649	34
V4056A_Zotu1649	34
V4058_Zotu1649	34
V4059_Zotu1649	34
V4175A_Zotu1649	34
V4176A_Zotu1649	34
V4179A_Zotu1649	34
V4180A_Zotu1649	34
X002V4012A_Zotu1649	34
X003V4020A_Zotu1649	34
X004V4028A_Zotu1649	34
X028V4166A_Zotu1649	34
X031V4169A_Zotu1649	34
Bahamas02__000173757	35
Bahamas05__000173757	35
Bahamas07__000173757	35
Bahamas08__000173757	35
Bahamas10__000173757	35
Belize_03__000173757	35
Belize_07__000173757	35
BVI01__000173757	35
BVI04__000173757	35
BVI05__000173757	35
BVI06__000173757	35
BVI07__000173757	35
BVI08__000173757	35
BVI09__000173757	35
BVI10__000173757	35
Jamaica_02__000173757	35
Jamaica_04__000173757	35
Jamaica_08__000173757	35
Jamaica_09__000173757	35
Jamaica_10__000173757	35
Bahamas04__000167280	36
Bahamas07__000167280	36
Bahamas08__000167280	36
Bahamas10__000167280	36
Bahamas12__000167280	36
Bahamas13__000167280	36
Belize_08__000167280	36
Jamaica_01__000167280	36
Jamaica_02__000167280	36
Jamaica_03__000167280	36
Jamaica_04__000167280	36
Jamaica_05__000167280	36
Jamaica_06__000167280	36
Jamaica_07__000167280	36
TurksCaicos_10__000167280	36
TurksCaicos_16__000167280	36
TurksCaicos_17__000167280	36
TurksCaicos_18__000167280	36
TurksCaicos_21__000167280	36
Bahamas06__000291603	37
TurksCaicos_03__000291603	37
TurksCaicos_14__000291603	37
Bahamas07__001135087	38
Belize_02__001135087	38
Belize_07__001135087	38
BVI01__001135087	38
BVI02__001135087	38
BVI03__001135087	38
BVI04__001135087	38
BVI05__001135087	38
BVI06__001135087	38
BVI07__001135087	38
BVI08__001135087	38
BVI09__001135087	38
BVI10__001135087	38
BVI11__001135087	38
BVI12__001135087	38
BVI13__001135087	38
TurksCaicos_14__001135087	38
TurksCaicos_15__001135087	38
TurksCaicos_18__001135087	38
Bahamas08__000034943	39
Bahamas13__000034943	39
Belize_01__000034943	39
Belize_02__000034943	39
Belize_03__000034943	39
BVI01__000034943	39
BVI02__000034943	39
BVI04__000034943	39
BVI05__000034943	39
BVI07__000034943	39
BVI09__000034943	39
BVI10__000034943	39
BVI11__000034943	39
BVI12__000034943	39
BVI13__000034943	39
Bahamas12__000142804	40
Bahamas13__000077797	41
Bahamas14__000077797	41
Jamaica_01__000077797	41
Jamaica_11__000077797	41
TurksCaicos_04__000077797	41
Belize_06__002178153	42
BVI01__002178153	42
BVI06__002178153	42
BVI07__002178153	42
BVI08__002178153	42
BVI09__002178153	42
BVI11__002178153	42
Jamaica_08__002178153	42
TurksCaicos_20__002178153	42
Belize_06__000767303	43
BK1BA1_1_82	44
BK1BA1_1_329	44
BK1BA1_1_1589	44
BK1BA1_2_93	44
BK1BA1_2_720	44
BK1BA1_2_743	44
BK1BA1_2_1028	44
BK1BA1_2_1523	44
BK1BA1_2_1792	44
BK1BA1_2_2295	44
BK1BA1_2_2627	44
BK1BA1_2_2790	44
BK1BA1_2_3021	44
BK1BA1_2_3304	44
BK1BA1_3_92	44
BK1BA1_3_666	44
BK1BA1_3_897	44
BK1BA1_3_949	44
BK1BA1_3_1881	44
BK1BA1_3_3594	44
BK1BA1_3_3638	44
BK1BA1_4_85	44
BK1BA1_4_367	44
BK1BA1_4_611	44
BK1BA1_4_1041	44
BK1BA1_4_1127	44
BK1BA1_4_1173	44
BK1BA1_4_1194	44
BK1BA1_4_1358	44
BK1BA1_5_89	44
BK1BA1_5_951	44
BK1BA1_5_1022	44
BK1BA1_5_1797	44
BK1BA1_5_2051	44
BK1BA1_5_2139	44
BK1BA1_5_2224	44
BK1BA1_5_2404	44
BK1BA1_5_2610	44
BK1BA1_5_2734	44
BK1BA1_5_3041	44
BK1BA1_5_3548	44
BK1BB1_1_87	44
BK1BB1_1_346	44
BK1BB1_1_473	44
BK1BB1_1_655	44
BK1BB1_1_679	44
BK1BB1_1_884	44
BK1BB1_1_1421	44
BK1BB1_1_1828	44
BK1BB1_1_1838	44
BK1BB1_1_2028	44
BK1BB1_1_2183	44
BK1BB1_1_2286	44
BK1BB1_1_2455	44
BK1BB1_1_2585	44
BK1BB1_1_2630	44
BK1BB1_1_2676	44
BK1BB1_1_2789	44
BK1BB1_1_3258	44
BK1BB1_1_3268	44
BK1BB1_1_3516	44
BK1BB1_1_3754	44
BK1BB1_1_3846	44
BK1BB1_1_4360	44
BK1BB1_2_83	44
BK1BB1_2_304	44
BK1BB1_2_706	44
BK1BB1_2_970	44
BK1BB1_2_1083	44
BK1BB1_2_1323	44
BK1BB1_2_1363	44
BK1BB1_2_1380	44
BK1BB1_2_1461	44
BK1BB1_2_1741	44
BK1BB1_2_1910	44
BK1BB1_2_2547	44
BK1BB1_3_79	44
BK1BB1_3_509	44
BK1BB1_3_660	44
BK1BB1_3_1156	44
BK1BB1_3_1228	44
BK1BB1_3_1374	44
BK1BB1_3_1422	44
BK1BB1_3_1470	44
BK1BB1_3_1626	44
BK1BB1_3_1838	44
BK1BB1_3_1887	44
BK1BB1_3_1961	44
BK1BB1_3_2319	44
BK1BB1_4_70	44
BK1BB1_4_555	44
BK1BB1_4_655	44
BK1BB1_5_91	44
BK1BB1_5_353	44
BK1BB1_5_615	44
BK1BB1_5_978	44
BK1BB1_5_1316	44
BK1BB1_5_1332	44
BK1BB1_5_1426	44
BK1BB1_5_1985	44
BK1BB1_5_2366	44
BK1BB1_5_2528	44
BK1BB1_5_2729	44
BK1BB1_5_2763	44
BK1BB1_5_2832	44
BK1BB1_5_2854	44
BK1BB1_5_2907	44
BK1BB1_5_2958	44
BK1BB1_5_3437	44
BK1BB1_5_3487	44
BK1BB1_5_3519	44
BK1BB1_5_3568	44
BK1BB1_5_3680	44
BK1BB1_5_4269	44
BK1BB1_5_4484	44
BK1BB1_5_4830	44
BK1BC1_1_91	44
BK1BC1_1_831	44
BK1BC1_1_1161	44
BK1BC1_1_1222	44
BK1BC1_1_1600	44
BK1BC1_1_1767	44
BK1BC1_1_2535	44
BK1BC1_1_3161	44
BK1BC1_1_3331	44
BK1BC1_1_3552	44
BK1BC1_1_3791	44
BK1BC1_1_3800	44
BK1BC1_1_4227	44
BK1BC1_1_4428	44
BK1BC1_1_4800	44
BK1BC1_1_5663	44
BK1BC1_1_6029	44
BK1BC1_2_92	44
BK1BC1_2_668	44
BK1BC1_2_747	44
BK1BC1_2_1482	44
BK1BC1_2_1610	44
BK1BC1_2_1877	44
BK1BC1_2_2817	44
BK1BC1_2_3015	44
BK1BC1_2_3299	44
BK1BC1_2_3449	44
BK1BC1_2_3672	44
BK1BC1_2_3883	44
BK1BC1_3_80	44
BK1BC1_3_790	44
BK1BC1_3_803	44
BK1BC1_3_857	44
BK1BC1_3_893	44
BK1BC1_3_983	44
BK1BC1_3_1027	44
BK1BC1_3_1111	44
BK1BC1_3_1151	44
BK1BC1_3_1210	44
BK1BC1_4_68	44
BK1BC1_5_92	44
BK1BC1_5_612	44
BK1BC1_5_706	44
BK1BC1_5_804	44
BK1BC1_5_1143	44
BK1BC1_5_2060	44
BK1BC1_5_3504	44
BK1BC1_5_4899	44
BK1SA1_1_81	44
BK1SA1_1_872	44
BK1SA1_1_1226	44
BK1SA1_1_1235	44
BK1SA1_1_1518	44
BK1SA1_1_1588	44
BK1SA1_1_1608	44
BK1SA1_1_1711	44
BK1SA1_1_1907	44
BK1SA1_1_2079	44
BK1SA1_1_2111	44
BK1SA1_2_85	44
BK1SA1_2_1763	44
BK1SA1_2_2134	44
BK1SA1_2_2200	44
BK1SA1_3_83	44
BK1SA1_3_277	44
BK1SA1_3_475	44
BK1SA1_3_916	44
BK1SA1_3_1330	44
BK1SA1_3_1478	44
BK1SA1_3_1600	44
BK1SA1_4_84	44
BK1SA1_4_492	44
BK1SA1_4_505	44
BK1SA1_5_94	44
BK1SA1_5_387	44
BK1SA1_5_672	44
BK1SA1_5_716	44
BK1SA1_5_773	44
BK1SA1_5_1031	44
BK1SA1_5_1754	44
BK1SA1_5_2315	44
BK1SA1_5_2335	44
BK1SA1_5_2609	44
BK1SA1_5_2612	44
BK1SA1_5_2634	44
BK1SA1_5_2922	44
BK1SA1_5_3985	44
BK1SA1_5_4035	44
BK1SA1_5_5070	44
BK1SA1_5_5287	44
BK1SA1_5_5501	44
BK1SB1_1_86	44
BK1SB1_1_361	44
BK1SB1_1_633	44
BK1SB1_1_655	44
BK1SB1_1_931	44
BK1SB1_1_1478	44
BK1SB1_1_2122	44
BK1SB1_1_2467	44
BK1SB1_1_2658	44
BK1SB1_1_3344	44
BK1SB1_2_79	44
BK1SB1_2_418	44
BK1SB1_2_563	44
BK1SB1_2_594	44
BK1SB1_2_683	44
BK1SB1_2_977	44
BK1SB1_2_1268	44
BK1SB1_2_1315	44
BK1SB1_2_1320	44
BK1SB1_2_1505	44
BK1SB1_2_1561	44
BK1SB1_2_1691	44
BK1SB1_3_79	44
BK1SB1_3_816	44
BK1SB1_3_929	44
BK1SB1_3_985	44
BK1SB1_3_1296	44
BK1SB1_3_1385	44
BK1SB1_3_1416	44
BK1SB1_4_93	44
BK1SB1_4_457	44
BK1SB1_4_616	44
BK1SB1_4_642	44
BK1SB1_4_835	44
BK1SB1_4_1184	44
BK1SB1_4_1646	44
BK1SB1_4_1744	44
BK1SB1_4_1775	44
BK1SB1_4_1792	44
BK1SB1_4_1814	44
BK1SB1_4_1929	44
BK1SB1_4_1983	44
BK1SB1_4_2261	44
BK1SB1_4_3467	44
BK1SB1_5_79	44
BK1SB1_5_428	44
BK1SB1_5_688	44
BK1SB1_5_804	44
BK1SB1_5_879	44
BK1SB1_5_1051	44
BK1SB1_5_1135	44
BK1SB1_5_1187	44
BK1SB1_5_1227	44
BK1SB1_5_1266	44
BK1SB1_5_1743	44
BK1SB1_5_1791	44
BK1SC1_1_83	44
BK1SC1_1_1006	44
BK1SC1_1_1262	44
BK1SC1_1_1407	44
BK1SC1_1_1420	44
BK1SC1_2_81	44
BK1SC1_2_400	44
BK1SC1_2_612	44
BK1SC1_2_1769	44
BK1SC1_3_85	44
BK1SC1_3_339	44
BK1SC1_3_585	44
BK1SC1_3_838	44
BK1SC1_3_880	44
BK1SC1_3_2134	44
BK1SC1_3_2380	44
BK1SC1_3_2465	44
BK1SC1_3_2554	44
BK1SC1_3_2840	44
BK1SC1_3_2965	44
BK1SC1_4_77	44
BK1SC1_4_623	44
BK1SC1_4_912	44
BK1SC1_4_1068	44
BK1SC1_4_1439	44
BK1SC1_5_77	44
BK1SC1_5_1022	44
BK2BA1_1_66	44
BK2BA1_1_594	44
BK2BA1_2_85	44
BK2BA1_2_588	44
BK2BA1_2_656	44
BK2BA1_2_871	44
BK2BA1_2_913	44
BK2BA1_2_1763	44
BK2BA1_2_2647	44
BK2BA1_2_2760	44
BK2BA1_2_2991	44
BK2BA1_2_3180	44
BK2BA1_2_3875	44
BK2BA1_3_81	44
BK2BA1_3_427	44
BK2BA1_3_719	44
BK2BA1_3_1062	44
BK2BA1_3_1082	44
BK2BA1_3_1338	44
BK2BA1_3_1526	44
BK2BA1_3_1654	44
BK2BA1_3_1820	44
BK2BA1_4_86	44
BK2BA1_4_365	44
BK2BA1_4_717	44
BK2BA1_4_1032	44
BK2BA1_4_1447	44
BK2BA1_4_1605	44
BK2BA1_4_2361	44
BK2BA1_4_2550	44
BK2BA1_4_2920	44
BK2BA1_4_3095	44
BK2BA1_4_3595	44
BK2BA1_4_3666	44
BK2BA1_4_3729	44
BK2BA1_4_3804	44
BK2BA1_4_3899	44
BK2BA1_4_3979	44
BK2BA1_4_4067	44
BK2BA1_4_4580	44
BK2BA1_4_4722	44
BK2BA1_4_4949	44
BK2BA1_4_5670	44
BK2BA1_4_6150	44
BK2BA1_5_85	44
BK2BA1_5_267	44
BK2BA1_5_593	44
BK2BA1_5_1044	44
BK2BA1_5_1145	44
BK2BA1_5_1300	44
BK2BA1_5_1470	44
BK2BA1_5_1783	44
BK2BA1_5_1833	44
BK2BB1_1_82	44
BK2BB1_1_1190	44
BK2BB1_1_1465	44
BK2BB1_1_1519	44
BK2BB1_1_1667	44
BK2BB1_2_81	44
BK2BB1_2_250	44
BK2BB1_2_409	44
BK2BB1_2_535	44
BK2BB1_2_1550	44
BK2BB1_3_89	44
BK2BB1_3_532	44
BK2BB1_3_1124	44
BK2BB1_3_1959	44
BK2BB1_3_2166	44
BK2BB1_3_2702	44
BK2BB1_3_3343	44
BK2BB1_3_4539	44
BK2BB1_3_4571	44
BK2BB1_3_5794	44
BK2BB1_3_6204	44
BK2BB1_4_88	44
BK2BB1_4_756	44
BK2BB1_4_1113	44
BK2BB1_4_2114	44
BK2BB1_5_84	44
BK2BB1_5_877	44
BK2BB1_5_1817	44
BK2BB1_5_1950	44
BK2BB1_5_2317	44
BK2BB1_5_4344	44
BK2BC1_1_84	44
BK2BC1_1_671	44
BK2BC1_1_1525	44
BK2BC1_1_2018	44
BK2BC1_2_78	44
BK2BC1_2_271	44
BK2BC1_2_634	44
BK2BC1_2_1318	44
BK2BC1_2_1582	44
BK2BC1_2_2574	44
BK2BC1_3_78	44
BK2BC1_3_1166	44
BK2BC1_3_1218	44
BK2BC1_3_1363	44
BK2BC1_4_90	44
BK2BC1_4_341	44
BK2BC1_4_606	44
BK2BC1_4_779	44
BK2BC1_4_937	44
BK2BC1_4_1563	44
BK2BC1_4_1969	44
BK2BC1_4_2103	44
BK2BC1_4_2587	44
BK2BC1_4_2791	44
BK2BC1_4_3167	44
BK2BC1_4_3382	44
BK2BC1_4_3629	44
BK2BC1_4_3786	44
BK2BC1_4_4337	44
BK2BC1_4_4464	44
BK2BC1_4_4555	44
BK2BC1_5_83	44
BK2BC1_5_755	44
BK2BC1_5_1547	44
BK2BC1_5_1961	44
BK2BC1_5_3104	44
BK2SA1_1_63	44
BK2SA1_1_469	44
BK2SA1_1_525	44
BK2SA1_1_551	44
BK2SA1_1_561	44
BK2SA1_2_66	44
BK2SA1_2_356	44
BK2SA1_2_624	44
BK2SA1_2_629	44
BK2SA1_2_898	44
BK2SA1_3_86	44
BK2SA1_3_407	44
BK2SA1_3_900	44
BK2SA1_3_1125	44
BK2SA1_3_1279	44
BK2SA1_3_1584	44
BK2SA1_3_1777	44
BK2SA1_3_1842	44
BK2SA1_3_2134	44
BK2SA1_3_2368	44
BK2SA1_3_2597	44
BK2SA1_4_95	44
BK2SA1_4_410	44
BK2SA1_4_573	44
BK2SA1_4_739	44
BK2SA1_4_803	44
BK2SA1_4_1156	44
BK2SA1_4_1246	44
BK2SA1_4_3090	44
BK2SA1_4_3235	44
BK2SA1_4_3437	44
BK2SA1_4_4734	44
BK2SA1_4_4892	44
BK2SA1_4_5172	44
BK2SA1_5_80	44
BK2SA1_5_939	44
BK2SA1_5_1082	44
BK2SB1_1_95	44
BK2SB1_1_405	44
BK2SB1_1_1207	44
BK2SB1_1_1760	44
BK2SB1_1_2362	44
BK2SB1_1_3734	44
BK2SB1_1_3791	44
BK2SB1_1_4076	44
BK2SB1_1_4303	44
BK2SB1_1_4849	44
BK2SB1_1_5588	44
BK2SB1_1_5930	44
BK2SB1_1_6034	44
BK2SB1_2_87	44
BK2SB1_2_849	44
BK2SB1_2_1793	44
BK2SB1_2_1902	44
BK2SB1_2_2052	44
BK2SB1_2_2307	44
BK2SB1_2_2963	44
BK2SB1_3_91	44
BK2SB1_3_1305	44
BK2SB1_3_2427	44
BK2SB1_3_2500	44
BK2SB1_3_3210	44
BK2SB1_3_3490	44
BK2SB1_3_4602	44
BK2SB1_4_91	44
BK2SB1_4_475	44
BK2SB1_4_620	44
BK2SB1_4_629	44
BK2SB1_4_666	44
BK2SB1_4_894	44
BK2SB1_4_1288	44
BK2SB1_4_2212	44
BK2SB1_4_2268	44
BK2SB1_4_2934	44
BK2SB1_4_3074	44
BK2SB1_4_3275	44
BK2SB1_4_4316	44
BK2SB1_4_4490	44
BK2SB1_5_80	44
BK2SB1_5_292	44
BK2SB1_5_692	44
BK2SB1_5_1709	44
BK2SB1_5_2323	44
BK2SC1_1_90	44
BK2SC1_1_456	44
BK2SC1_1_488	44
BK2SC1_1_1905	44
BK2SC1_1_2284	44
BK2SC1_2_81	44
BK2SC1_2_521	44
BK2SC1_2_686	44
BK2SC1_2_710	44
BK2SC1_2_727	44
BK2SC1_2_1392	44
BK2SC1_2_1484	44
BK2SC1_2_1567	44
BK2SC1_2_1599	44
BK2SC1_2_1623	44
BK2SC1_2_1677	44
BK2SC1_2_1715	44
BK2SC1_2_1778	44
BK2SC1_2_1941	44
BK2SC1_2_2024	44
BK2SC1_2_2601	44
BK2SC1_3_95	44
BK2SC1_3_2981	44
BK2SC1_3_3030	44
BK2SC1_3_3145	44
BK2SC1_3_3706	44
BK2SC1_3_3867	44
BK2SC1_3_4847	44
BK2SC1_3_5400	44
BK2SC1_3_5523	44
BK2SC1_3_7325	44
BK2SC1_4_52	44
BK2SC1_5_79	44
BK2SC1_5_760	44
BK2SC1_5_792	44
BK2SC1_5_903	44
BK2SC1_5_1105	44
BK3BA1_1_84	44
BK3BA1_1_572	44
BK3BA1_1_587	44
BK3BA1_1_740	44
BK3BA1_1_862	44
BK3BA1_1_1169	44
BK3BA1_1_1911	44
BK3BA1_1_2166	44
BK3BA1_1_2397	44
BK3BA1_1_2648	44
BK3BA1_1_3028	44
BK3BA1_1_3162	44
BK3BA1_1_3496	44
BK3BA1_1_3519	44
BK3BA1_1_3676	44
BK3BA1_2_87	44
BK3BA1_2_106	44
BK3BA1_2_615	44
BK3BA1_2_648	44
BK3BA1_2_1943	44
BK3BA1_2_3131	44
BK3BA1_2_3689	44
BK3BA1_3_92	44
BK3BA1_3_367	44
BK3BA1_3_721	44
BK3BA1_3_1387	44
BK3BA1_3_1851	44
BK3BA1_3_1967	44
BK3BA1_3_2458	44
BK3BA1_3_3091	44
BK3BA1_3_3468	44
BK3BA1_3_3480	44
BK3BA1_3_3616	44
BK3BA1_3_4691	44
BK3BA1_4_86	44
BK3BA1_4_366	44
BK3BA1_4_670	44
BK3BA1_4_692	44
BK3BA1_4_909	44
BK3BA1_4_1088	44
BK3BA1_4_2035	44
BK3BA1_4_2983	44
BK3BA1_4_3183	44
BK3BA1_4_3198	44
BK3BA1_4_3674	44
BK3BA1_4_3740	44
BK3BA1_4_4570	44
BK3BA1_4_4670	44
BK3BA1_4_5440	44
BK3BA1_4_5560	44
BK3BA1_5_85	44
BK3BA1_5_462	44
BK3BA1_5_941	44
BK3BA1_5_2311	44
BK3BA1_5_2960	44
BK3BB1_1_89	44
BK3BB1_1_370	44
BK3BB1_1_654	44
BK3BB1_1_1004	44
BK3BB1_1_1681	44
BK3BB1_1_2123	44
BK3BB1_1_2157	44
BK3BB1_1_2438	44
BK3BB1_1_2458	44
BK3BB1_1_2836	44
BK3BB1_1_2852	44
BK3BB1_1_2875	44
BK3BB1_1_2909	44
BK3BB1_1_3284	44
BK3BB1_1_3510	44
BK3BB1_1_4576	44
BK3BB1_2_92	44
BK3BB1_2_399	44
BK3BB1_2_718	44
BK3BB1_2_774	44
BK3BB1_2_794	44
BK3BB1_2_1970	44
BK3BB1_2_3218	44
BK3BB1_2_4056	44
BK3BB1_2_4270	44
BK3BB1_2_4663	44
BK3BB1_2_5494	44
BK3BB1_2_6368	44
BK3BB1_2_6407	44
BK3BB1_3_98	44
BK3BB1_3_423	44
BK3BB1_3_660	44
BK3BB1_3_837	44
BK3BB1_3_886	44
BK3BB1_3_945	44
BK3BB1_3_1333	44
BK3BB1_3_1901	44
BK3BB1_3_1917	44
BK3BB1_3_2121	44
BK3BB1_3_2984	44
BK3BB1_3_3429	44
BK3BB1_3_3500	44
BK3BB1_3_3547	44
BK3BB1_3_3556	44
BK3BB1_3_3955	44
BK3BB1_3_4006	44
BK3BB1_3_4037	44
BK3BB1_3_4199	44
BK3BB1_3_4290	44
BK3BB1_3_4382	44
BK3BB1_3_5148	44
BK3BB1_3_5764	44
BK3BB1_3_5917	44
BK3BB1_3_5935	44
BK3BB1_3_6535	44
BK3BB1_3_6543	44
BK3BB1_3_6797	44
BK3BB1_3_7885	44
BK3BB1_4_92	44
BK3BB1_4_597	44
BK3BB1_4_684	44
BK3BB1_4_749	44
BK3BB1_4_776	44
BK3BB1_4_1106	44
BK3BB1_4_1199	44
BK3BB1_4_1570	44
BK3BB1_4_1746	44
BK3BB1_4_2406	44
BK3BB1_4_2536	44
BK3BB1_4_2710	44
BK3BB1_4_2714	44
BK3BB1_4_3134	44
BK3BB1_4_3153	44
BK3BB1_4_3352	44
BK3BB1_4_3467	44
BK3BB1_4_3607	44
BK3BB1_4_3650	44
BK3BB1_4_3802	44
BK3BB1_4_3862	44
BK3BB1_4_3927	44
BK3BB1_4_4010	44
BK3BB1_4_4037	44
BK3BB1_4_4549	44
BK3BB1_4_4782	44
BK3BB1_4_4848	44
BK3BB1_4_4915	44
BK3BB1_4_4952	44
BK3BB1_4_5025	44
BK3BB1_4_5451	44
BK3BB1_4_5909	44
BK3BB1_4_6042	44
BK3BB1_4_6150	44
BK3BB1_4_6335	44
BK3BB1_4_6567	44
BK3BB1_5_92	44
BK3BB1_5_405	44
BK3BB1_5_645	44
BK3BB1_5_757	44
BK3BB1_5_804	44
BK3BB1_5_855	44
BK3BB1_5_1235	44
BK3BB1_5_1346	44
BK3BB1_5_1968	44
BK3BB1_5_2176	44
BK3BB1_5_2341	44
BK3BB1_5_2707	44
BK3BB1_5_3149	44
BK3BB1_5_3182	44
BK3BB1_5_3236	44
BK3BB1_5_3540	44
BK3BB1_5_3787	44
BK3BB1_5_4113	44
BK3BB1_5_4211	44
BK3BB1_5_4227	44
BK3BB1_5_4411	44
BK3BB1_5_4418	44
BK3BB1_5_5207	44
BK3BB1_5_5495	44
BK3BB1_5_5523	44
BK3BB1_5_5542	44
BK3BB1_5_5951	44
BK3BB1_5_6194	44
BK3BB1_5_6490	44
BK3BB1_5_6727	44
BK3BB1_5_6895	44
BK3BC1_1_91	44
BK3BC1_1_113	44
BK3BC1_1_401	44
BK3BC1_1_754	44
BK3BC1_1_780	44
BK3BC1_1_1258	44
BK3BC1_1_1809	44
BK3BC1_1_2714	44
BK3BC1_1_3084	44
BK3BC1_1_3553	44
BK3BC1_1_4277	44
BK3BC1_1_4736	44
BK3BC1_1_4905	44
BK3BC1_1_5502	44
BK3BC1_1_5638	44
BK3BC1_1_5996	44
BK3BC1_1_6964	44
BK3BC1_2_89	44
BK3BC1_2_408	44
BK3BC1_2_588	44
BK3BC1_2_859	44
BK3BC1_2_1250	44
BK3BC1_2_1315	44
BK3BC1_2_1912	44
BK3BC1_2_2107	44
BK3BC1_2_2774	44
BK3BC1_2_2814	44
BK3BC1_2_2831	44
BK3BC1_2_3039	44
BK3BC1_2_3052	44
BK3BC1_2_3113	44
BK3BC1_2_3479	44
BK3BC1_2_3751	44
BK3BC1_2_4025	44
BK3BC1_2_4146	44
BK3BC1_2_4397	44
BK3BC1_2_4596	44
BK3BC1_2_4653	44
BK3BC1_2_4847	44
BK3BC1_2_5078	44
BK3BC1_2_5431	44
BK3BC1_2_5546	44
BK3BC1_2_5788	44
BK3BC1_2_5917	44
BK3BC1_2_6220	44
BK3BC1_2_7211	44
BK3BC1_2_7215	44
BK3BC1_3_91	44
BK3BC1_3_720	44
BK3BC1_3_842	44
BK3BC1_3_1709	44
BK3BC1_3_2000	44
BK3BC1_3_2173	44
BK3BC1_3_2257	44
BK3BC1_3_2466	44
BK3BC1_3_2488	44
BK3BC1_3_2562	44
BK3BC1_3_2946	44
BK3BC1_3_3181	44
BK3BC1_3_3531	44
BK3BC1_3_3722	44
BK3BC1_4_85	44
BK3BC1_4_620	44
BK3BC1_4_646	44
BK3BC1_4_847	44
BK3BC1_4_1211	44
BK3BC1_4_1872	44
BK3BC1_4_1913	44
BK3BC1_4_2241	44
BK3BC1_4_2595	44
BK3BC1_4_2715	44
BK3BC1_4_2899	44
BK3BC1_4_2981	44
BK3BC1_4_3029	44
BK3BC1_4_3343	44
BK3BC1_4_3572	44
BK3BC1_5_92	44
BK3BC1_5_428	44
BK3BC1_5_824	44
BK3BC1_5_1099	44
BK3BC1_5_1369	44
BK3BC1_5_1451	44
BK3BC1_5_1501	44
BK3BC1_5_2188	44
BK3BC1_5_2667	44
BK3BC1_5_3162	44
BK3BC1_5_3289	44
BK3BC1_5_3396	44
BK3BC1_5_4080	44
BK3BC1_5_5000	44
BK3BC1_5_5222	44
BK3BC1_5_5316	44
BK3BC1_5_5533	44
BK3BC1_5_6383	44
BK3BC1_5_6400	44
BK3BC1_5_6814	44
BK3BC1_5_7099	44
BK3BC1_5_7117	44
BK3BC1_5_7383	44
BK3BC1_5_8465	44
BK3BC1_5_8713	44
BK3BC1_5_8981	44
BK3SA1_1_88	44
BK3SA1_1_2179	44
BK3SA1_2_84	44
BK3SA1_2_698	44
BK3SA1_2_725	44
BK3SA1_2_2052	44
BK3SA1_2_2090	44
BK3SA1_3_84	44
BK3SA1_3_1051	44
BK3SA1_3_1143	44
BK3SA1_3_1320	44
BK3SA1_3_1920	44
BK3SA1_3_2075	44
BK3SA1_3_2212	44
BK3SA1_3_2368	44
BK3SA1_3_2903	44
BK3SA1_3_2930	44
BK3SA1_3_3321	44
BK3SA1_3_3374	44
BK3SA1_4_89	44
BK3SA1_4_659	44
BK3SA1_4_716	44
BK3SA1_4_740	44
BK3SA1_4_1058	44
BK3SA1_4_1602	44
BK3SA1_4_1916	44
BK3SA1_4_2219	44
BK3SA1_4_2309	44
BK3SA1_4_2603	44
BK3SA1_4_3088	44
BK3SA1_4_3311	44
BK3SA1_4_4360	44
BK3SA1_4_4439	44
BK3SA1_4_4586	44
BK3SA1_4_5544	44
BK3SA1_4_5644	44
BK3SA1_5_83	44
BK3SA1_5_416	44
BK3SA1_5_691	44
BK3SA1_5_903	44
BK3SA1_5_1266	44
BK3SA1_5_2219	44
BK3SA1_5_2302	44
BK3SB1_1_92	44
BK3SB1_1_341	44
BK3SB1_1_647	44
BK3SB1_1_888	44
BK3SB1_1_1492	44
BK3SB1_1_2416	44
BK3SB1_1_2965	44
BK3SB1_1_2983	44
BK3SB1_1_2993	44
BK3SB1_1_3080	44
BK3SB1_1_3366	44
BK3SB1_1_3759	44
BK3SB1_1_4328	44
BK3SB1_2_87	44
BK3SB1_2_356	44
BK3SB1_2_650	44
BK3SB1_2_671	44
BK3SB1_2_795	44
BK3SB1_2_935	44
BK3SB1_2_1996	44
BK3SB1_2_2128	44
BK3SB1_2_2140	44
BK3SB1_2_2578	44
BK3SB1_2_2633	44
BK3SB1_2_2910	44
BK3SB1_2_3223	44
BK3SB1_2_3795	44
BK3SB1_3_91	44
BK3SB1_3_376	44
BK3SB1_3_528	44
BK3SB1_3_695	44
BK3SB1_3_1090	44
BK3SB1_3_1680	44
BK3SB1_3_1814	44
BK3SB1_3_2516	44
BK3SB1_3_2691	44
BK3SB1_3_2797	44
BK3SB1_3_2997	44
BK3SB1_3_3424	44
BK3SB1_3_3432	44
BK3SB1_3_3617	44
BK3SB1_3_3662	44
BK3SB1_3_3888	44
BK3SB1_3_4135	44
BK3SB1_3_4214	44
BK3SB1_3_4277	44
BK3SB1_3_4371	44
BK3SB1_3_4811	44
BK3SB1_3_4846	44
BK3SB1_3_4910	44
BK3SB1_3_5799	44
BK3SB1_3_5905	44
BK3SB1_3_5988	44
BK3SB1_3_6080	44
BK3SB1_4_84	44
BK3SB1_4_575	44
BK3SB1_4_603	44
BK3SB1_4_623	44
BK3SB1_4_3418	44
BK3SB1_4_3862	44
BK3SB1_5_90	44
BK3SB1_5_361	44
BK3SB1_5_528	44
BK3SB1_5_1106	44
BK3SB1_5_2097	44
BK3SB1_5_3165	44
BK3SB1_5_3411	44
BK3SB1_5_4071	44
BK3SB1_5_4361	44
BK3SB1_5_6364	44
BK3SB1_5_6505	44
BK3SC1_1_84	44
BK3SC1_1_374	44
BK3SC1_1_671	44
BK3SC1_1_1060	44
BK3SC1_1_1924	44
BK3SC1_1_2986	44
BK3SC1_1_3491	44
BK3SC1_1_4076	44
BK3SC1_1_4546	44
BK3SC1_1_4674	44
BK3SC1_1_5291	44
BK3SC1_1_5897	44
BK3SC1_1_6353	44
BK3SC1_1_6631	44
BK3SC1_2_70	44
BK3SC1_2_77	44
BK3SC1_2_742	44
BK3SC1_2_820	44
BK3SC1_2_910	44
BK3SC1_3_86	44
BK3SC1_3_789	44
BK3SC1_3_1150	44
BK3SC1_3_1306	44
BK3SC1_3_2176	44
BK3SC1_3_2193	44
BK3SC1_4_354	44
BK3SC1_5_81	44
BK3SC1_5_293	44
BK3SC1_5_663	44
BK3SC1_5_963	44
BK3SC1_5_1336	44
BK3SC1_5_1777	44
BK3SC1_5_2072	44
BK3SC1_5_2151	44
BK4BA1_1_94	44
BK4BA1_1_420	44
BK4BA1_1_668	44
BK4BA1_1_836	44
BK4BA1_1_894	44
BK4BA1_1_1058	44
BK4BA1_1_1276	44
BK4BA1_1_2134	44
BK4BA1_1_3087	44
BK4BA1_1_3381	44
BK4BA1_1_3933	44
BK4BA1_1_4735	44
BK4BA1_1_5867	44
BK4BA1_1_5873	44
BK4BA1_1_5962	44
BK4BA1_1_6016	44
BK4BA1_1_6526	44
BK4BA1_1_6730	44
BK4BA1_1_6801	44
BK4BA1_2_98	44
BK4BA1_2_122	44
BK4BA1_2_455	44
BK4BA1_2_864	44
BK4BA1_2_976	44
BK4BA1_2_1436	44
BK4BA1_2_1516	44
BK4BA1_2_1685	44
BK4BA1_2_2107	44
BK4BA1_2_3394	44
BK4BA1_2_3712	44
BK4BA1_2_3839	44
BK4BA1_2_3908	44
BK4BA1_2_4587	44
BK4BA1_2_4979	44
BK4BA1_2_5414	44
BK4BA1_2_5523	44
BK4BA1_2_6002	44
BK4BA1_2_6337	44
BK4BA1_2_6731	44
BK4BA1_2_6869	44
BK4BA1_2_7262	44
BK4BA1_2_7278	44
BK4BA1_2_7608	44
BK4BA1_2_9199	44
BK4BA1_3_99	44
BK4BA1_3_121	44
BK4BA1_3_424	44
BK4BA1_3_805	44
BK4BA1_3_837	44
BK4BA1_3_1180	44
BK4BA1_3_1643	44
BK4BA1_3_1659	44
BK4BA1_3_2600	44
BK4BA1_3_2914	44
BK4BA1_3_3252	44
BK4BA1_3_3389	44
BK4BA1_3_3848	44
BK4BA1_3_3873	44
BK4BA1_3_4413	44
BK4BA1_3_4724	44
BK4BA1_3_4746	44
BK4BA1_3_4762	44
BK4BA1_3_4823	44
BK4BA1_3_4906	44
BK4BA1_3_5079	44
BK4BA1_3_5186	44
BK4BA1_3_5234	44
BK4BA1_3_5723	44
BK4BA1_4_103	44
BK4BA1_4_491	44
BK4BA1_4_1675	44
BK4BA1_4_1766	44
BK4BA1_4_2663	44
BK4BA1_4_3078	44
BK4BA1_4_4152	44
BK4BA1_4_4254	44
BK4BA1_4_4585	44
BK4BA1_4_4879	44
BK4BA1_4_5548	44
BK4BA1_4_5896	44
BK4BA1_4_5939	44
BK4BA1_4_6011	44
BK4BA1_4_6077	44
BK4BA1_4_6799	44
BK4BA1_4_8339	44
BK4BA1_4_9058	44
BK4BA1_4_9162	44
BK4BA1_4_9718	44
BK4BA1_4_10306	44
BK4BA1_4_11429	44
BK4BA1_5_97	44
BK4BA1_5_406	44
BK4BA1_5_620	44
BK4BA1_5_803	44
BK4BA1_5_1127	44
BK4BA1_5_1495	44
BK4BA1_5_1502	44
BK4BA1_5_1625	44
BK4BA1_5_1765	44
BK4BA1_5_2228	44
BK4BA1_5_2411	44
BK4BA1_5_2486	44
BK4BA1_5_2895	44
BK4BA1_5_3789	44
BK4BA1_5_3854	44
BK4BA1_5_3893	44
BK4BA1_5_4124	44
BK4BA1_5_4373	44
BK4BA1_5_4376	44
BK4BB1_1_98	44
BK4BB1_1_470	44
BK4BB1_1_977	44
BK4BB1_1_1021	44
BK4BB1_1_1490	44
BK4BB1_1_1573	44
BK4BB1_1_1745	44
BK4BB1_1_2158	44
BK4BB1_1_2374	44
BK4BB1_1_2790	44
BK4BB1_1_3448	44
BK4BB1_1_3713	44
BK4BB1_1_4053	44
BK4BB1_1_4107	44
BK4BB1_1_4235	44
BK4BB1_1_5085	44
BK4BB1_1_5126	44
BK4BB1_1_5209	44
BK4BB1_1_5451	44
BK4BB1_1_5759	44
BK4BB1_1_5912	44
BK4BB1_1_6544	44
BK4BB1_1_6895	44
BK4BB1_1_7644	44
BK4BB1_1_7687	44
BK4BB1_1_9088	44
BK4BB1_2_87	44
BK4BB1_2_370	44
BK4BB1_2_571	44
BK4BB1_2_1001	44
BK4BB1_2_1301	44
BK4BB1_2_2020	44
BK4BB1_2_2563	44
BK4BB1_2_2693	44
BK4BB1_2_3224	44
BK4BB1_2_3237	44
BK4BB1_2_3791	44
BK4BB1_3_110	44
BK4BB1_3_526	44
BK4BB1_3_1101	44
BK4BB1_3_1225	44
BK4BB1_3_1861	44
BK4BB1_3_2047	44
BK4BB1_3_2833	44
BK4BB1_3_3028	44
BK4BB1_3_3120	44
BK4BB1_3_3811	44
BK4BB1_3_4698	44
BK4BB1_3_4853	44
BK4BB1_3_5189	44
BK4BB1_3_5333	44
BK4BB1_3_5900	44
BK4BB1_3_6130	44
BK4BB1_3_6229	44
BK4BB1_3_6233	44
BK4BB1_3_6302	44
BK4BB1_3_7331	44
BK4BB1_3_7669	44
BK4BB1_3_7834	44
BK4BB1_3_7971	44
BK4BB1_3_8167	44
BK4BB1_3_8539	44
BK4BB1_3_8836	44
BK4BB1_3_8950	44
BK4BB1_3_9523	44
BK4BB1_3_10354	44
BK4BB1_3_10458	44
BK4BB1_3_11144	44
BK4BB1_3_11576	44
BK4BB1_3_13063	44
BK4BB1_3_13324	44
BK4BB1_4_101	44
BK4BB1_4_126	44
BK4BB1_4_533	44
BK4BB1_4_1102	44
BK4BB1_4_1225	44
BK4BB1_4_1843	44
BK4BB1_4_1953	44
BK4BB1_4_2022	44
BK4BB1_4_2771	44
BK4BB1_4_2973	44
BK4BB1_4_3079	44
BK4BB1_4_3765	44
BK4BB1_4_4455	44
BK4BB1_4_4808	44
BK4BB1_4_5150	44
BK4BB1_4_5380	44
BK4BB1_4_5398	44
BK4BB1_4_5975	44
BK4BB1_4_6149	44
BK4BB1_4_6201	44
BK4BB1_4_6270	44
BK4BB1_4_6544	44
BK4BB1_4_6772	44
BK4BB1_4_6851	44
BK4BB1_4_7419	44
BK4BB1_4_7795	44
BK4BB1_4_7810	44
BK4BB1_4_7948	44
BK4BB1_4_8135	44
BK4BB1_4_8207	44
BK4BB1_4_8374	44
BK4BB1_4_8487	44
BK4BB1_4_9456	44
BK4BB1_4_9461	44
BK4BB1_4_10018	44
BK4BB1_4_10067	44
BK4BB1_4_10363	44
BK4BB1_4_10999	44
BK4BB1_4_11538	44
BK4BB1_4_11644	44
BK4BB1_4_12529	44
BK4BB1_4_13646	44
BK4BB1_4_14542	44
BK4BB1_4_15544	44
BK4BB1_5_101	44
BK4BB1_5_129	44
BK4BB1_5_496	44
BK4BB1_5_809	44
BK4BB1_5_958	44
BK4BB1_5_1140	44
BK4BB1_5_1578	44
BK4BB1_5_1868	44
BK4BB1_5_2316	44
BK4BB1_5_2860	44
BK4BB1_5_4145	44
BK4BB1_5_4248	44
BK4BB1_5_4381	44
BK4BB1_5_4655	44
BK4BB1_5_4717	44
BK4BB1_5_4778	44
BK4BB1_5_4804	44
BK4BB1_5_4889	44
BK4BB1_5_4936	44
BK4BB1_5_5129	44
BK4BB1_5_5148	44
BK4BB1_5_5301	44
BK4BB1_5_5361	44
BK4BB1_5_5560	44
BK4BB1_5_5921	44
BK4BB1_5_6012	44
BK4BB1_5_6027	44
BK4BB1_5_6259	44
BK4BB1_5_6438	44
BK4BB1_5_6738	44
BK4BB1_5_6820	44
BK4BB1_5_6869	44
BK4BB1_5_6999	44
BK4BB1_5_7559	44
BK4BB1_5_7599	44
BK4BB1_5_7835	44
BK4BB1_5_8281	44
BK4BB1_5_8282	44
BK4BB1_5_8608	44
BK4BB1_5_8695	44
BK4BB1_5_8872	44
BK4BB1_5_9469	44
BK4BB1_5_9593	44
BK4BB1_5_10730	44
BK4BB1_5_11073	44
BK4BC1_1_106	44
BK4BC1_1_133	44
BK4BC1_1_533	44
BK4BC1_1_799	44
BK4BC1_1_1079	44
BK4BC1_1_1113	44
BK4BC1_1_1175	44
BK4BC1_1_1230	44
BK4BC1_1_1858	44
BK4BC1_1_1963	44
BK4BC1_1_2025	44
BK4BC1_1_2181	44
BK4BC1_1_2746	44
BK4BC1_1_3431	44
BK4BC1_1_3746	44
BK4BC1_1_4467	44
BK4BC1_1_4666	44
BK4BC1_1_4777	44
BK4BC1_1_4821	44
BK4BC1_1_5183	44
BK4BC1_1_5293	44
BK4BC1_1_5369	44
BK4BC1_1_5497	44
BK4BC1_1_5865	44
BK4BC1_1_5956	44
BK4BC1_1_6120	44
BK4BC1_1_6167	44
BK4BC1_1_6170	44
BK4BC1_1_6238	44
BK4BC1_1_6551	44
BK4BC1_1_6638	44
BK4BC1_1_6772	44
BK4BC1_1_7118	44
BK4BC1_1_7328	44
BK4BC1_1_7688	44
BK4BC1_1_7705	44
BK4BC1_1_8246	44
BK4BC1_1_9297	44
BK4BC1_1_9303	44
BK4BC1_1_9894	44
BK4BC1_1_9943	44
BK4BC1_1_10123	44
BK4BC1_1_10237	44
BK4BC1_1_10367	44
BK4BC1_1_10394	44
BK4BC1_1_10851	44
BK4BC1_1_10861	44
BK4BC1_1_10880	44
BK4BC1_1_11132	44
BK4BC1_1_12458	44
BK4BC1_1_12731	44
BK4BC1_1_12966	44
BK4BC1_1_13172	44
BK4BC1_1_13403	44
BK4BC1_1_15190	44
BK4BC1_2_106	44
BK4BC1_2_477	44
BK4BC1_2_996	44
BK4BC1_2_1043	44
BK4BC1_2_1498	44
BK4BC1_2_3400	44
BK4BC1_2_3797	44
BK4BC1_2_4283	44
BK4BC1_2_4348	44
BK4BC1_2_4511	44
BK4BC1_2_4913	44
BK4BC1_2_5262	44
BK4BC1_2_5355	44
BK4BC1_2_6222	44
BK4BC1_2_6733	44
BK4BC1_2_7111	44
BK4BC1_2_7124	44
BK4BC1_2_9190	44
BK4BC1_3_99	44
BK4BC1_3_121	44
BK4BC1_3_475	44
BK4BC1_3_699	44
BK4BC1_3_920	44
BK4BC1_3_950	44
BK4BC1_3_1000	44
BK4BC1_3_1040	44
BK4BC1_3_1250	44
BK4BC1_3_1522	44
BK4BC1_3_1616	44
BK4BC1_3_2205	44
BK4BC1_3_2611	44
BK4BC1_3_2904	44
BK4BC1_3_3619	44
BK4BC1_3_3984	44
BK4BC1_3_4112	44
BK4BC1_3_4497	44
BK4BC1_3_4515	44
BK4BC1_3_4589	44
BK4BC1_3_4779	44
BK4BC1_3_4810	44
BK4BC1_3_4892	44
BK4BC1_3_4983	44
BK4BC1_3_4984	44
BK4BC1_3_5030	44
BK4BC1_3_5227	44
BK4BC1_3_5265	44
BK4BC1_3_5413	44
BK4BC1_3_5605	44
BK4BC1_3_5651	44
BK4BC1_3_5668	44
BK4BC1_3_5862	44
BK4BC1_3_6044	44
BK4BC1_3_6110	44
BK4BC1_3_6164	44
BK4BC1_3_6752	44
BK4BC1_3_7148	44
BK4BC1_3_7722	44
BK4BC1_3_7728	44
BK4BC1_3_7757	44
BK4BC1_3_7782	44
BK4BC1_3_8099	44
BK4BC1_3_8685	44
BK4BC1_3_8917	44
BK4BC1_3_9663	44
BK4BC1_4_102	44
BK4BC1_4_509	44
BK4BC1_4_745	44
BK4BC1_4_971	44
BK4BC1_4_1008	44
BK4BC1_4_1041	44
BK4BC1_4_1163	44
BK4BC1_4_1172	44
BK4BC1_4_1353	44
BK4BC1_4_1677	44
BK4BC1_4_1814	44
BK4BC1_4_2495	44
BK4BC1_4_2756	44
BK4BC1_4_2990	44
BK4BC1_4_3065	44
BK4BC1_4_3330	44
BK4BC1_4_4060	44
BK4BC1_4_4188	44
BK4BC1_4_4478	44
BK4BC1_4_4582	44
BK4BC1_4_4646	44
BK4BC1_4_4725	44
BK4BC1_4_4964	44
BK4BC1_4_5338	44
BK4BC1_4_5341	44
BK4BC1_4_5396	44
BK4BC1_4_5629	44
BK4BC1_4_5655	44
BK4BC1_4_5736	44
BK4BC1_4_6147	44
BK4BC1_4_6562	44
BK4BC1_4_6604	44
BK4BC1_4_6804	44
BK4BC1_4_6971	44
BK4BC1_4_7175	44
BK4BC1_4_8097	44
BK4BC1_4_8101	44
BK4BC1_4_8527	44
BK4BC1_4_8576	44
BK4BC1_4_8632	44
BK4BC1_4_8826	44
BK4BC1_4_8972	44
BK4BC1_4_8987	44
BK4BC1_4_9343	44
BK4BC1_4_9377	44
BK4BC1_4_9378	44
BK4BC1_4_9402	44
BK4BC1_4_9754	44
BK4BC1_4_9825	44
BK4BC1_4_9933	44
BK4BC1_4_11146	44
BK4BC1_4_12919	44
BK4BC1_5_96	44
BK4BC1_5_116	44
BK4BC1_5_431	44
BK4BC1_5_1298	44
BK4BC1_5_2354	44
BK4BC1_5_3087	44
BK4BC1_5_3674	44
BK4BC1_5_3730	44
BK4BC1_5_4078	44
BK4BC1_5_4175	44
BK4BC1_5_4506	44
BK4BC1_5_4894	44
BK4BC1_5_5299	44
BK4BC1_5_5686	44
BK4BC1_5_7053	44
BK4SA1_1_88	44
BK4SA1_1_637	44
BK4SA1_1_999	44
BK4SA1_1_1770	44
BK4SA1_1_2327	44
BK4SA1_1_2373	44
BK4SA1_1_2706	44
BK4SA1_1_3032	44
BK4SA1_1_3782	44
BK4SA1_1_4096	44
BK4SA1_1_4166	44
BK4SA1_1_4307	44
BK4SA1_2_84	44
BK4SA1_2_105	44
BK4SA1_2_333	44
BK4SA1_2_482	44
BK4SA1_2_834	44
BK4SA1_2_1422	44
BK4SA1_2_1593	44
BK4SA1_2_1696	44
BK4SA1_2_2107	44
BK4SA1_2_2122	44
BK4SA1_2_2487	44
BK4SA1_2_2776	44
BK4SA1_2_2821	44
BK4SA1_2_3094	44
BK4SA1_3_92	44
BK4SA1_3_384	44
BK4SA1_3_545	44
BK4SA1_3_693	44
BK4SA1_3_763	44
BK4SA1_3_799	44
BK4SA1_3_1156	44
BK4SA1_3_1219	44
BK4SA1_3_1625	44
BK4SA1_3_2141	44
BK4SA1_3_2868	44
BK4SA1_3_3658	44
BK4SA1_3_3692	44
BK4SA1_3_3698	44
BK4SA1_3_3835	44
BK4SA1_3_4069	44
BK4SA1_3_4146	44
BK4SA1_3_4208	44
BK4SA1_3_4842	44
BK4SA1_3_4845	44
BK4SA1_3_4856	44
BK4SA1_3_5129	44
BK4SA1_3_5151	44
BK4SA1_3_5214	44
BK4SA1_3_5250	44
BK4SA1_3_5328	44
BK4SA1_3_5500	44
BK4SA1_3_5731	44
BK4SA1_3_6215	44
BK4SA1_4_91	44
BK4SA1_4_585	44
BK4SA1_4_755	44
BK4SA1_4_2260	44
BK4SA1_4_2502	44
BK4SA1_4_3091	44
BK4SA1_4_4285	44
BK4SA1_4_4495	44
BK4SA1_4_6138	44
BK4SA1_4_8594	44
BK4SA1_5_86	44
BK4SA1_5_298	44
BK4SA1_5_1149	44
BK4SA1_5_1722	44
BK4SA1_5_2142	44
BK4SA1_5_2341	44
BK4SA1_5_2370	44
BK4SA1_5_2439	44
BK4SA1_5_2504	44
BK4SB1_1_77	44
BK4SB1_1_458	44
BK4SB1_1_624	44
BK4SB1_1_1507	44
BK4SB1_1_1514	44
BK4SB1_1_2039	44
BK4SB1_2_88	44
BK4SB1_2_368	44
BK4SB1_2_509	44
BK4SB1_2_649	44
BK4SB1_2_665	44
BK4SB1_2_1051	44
BK4SB1_2_1139	44
BK4SB1_2_1217	44
BK4SB1_2_1468	44
BK4SB1_2_1727	44
BK4SB1_2_1902	44
BK4SB1_2_2270	44
BK4SB1_2_2478	44
BK4SB1_2_2577	44
BK4SB1_2_2607	44
BK4SB1_2_2783	44
BK4SB1_2_3102	44
BK4SB1_2_3581	44
BK4SB1_2_3646	44
BK4SB1_2_3825	44
BK4SB1_2_3863	44
BK4SB1_2_4029	44
BK4SB1_2_4212	44
BK4SB1_2_4248	44
BK4SB1_2_4325	44
BK4SB1_2_4778	44
BK4SB1_2_5093	44
BK4SB1_2_5368	44
BK4SB1_3_84	44
BK4SB1_3_405	44
BK4SB1_3_531	44
BK4SB1_3_546	44
BK4SB1_3_652	44
BK4SB1_3_768	44
BK4SB1_3_815	44
BK4SB1_3_994	44
BK4SB1_3_1419	44
BK4SB1_3_1482	44
BK4SB1_3_1585	44
BK4SB1_3_1618	44
BK4SB1_3_1633	44
BK4SB1_3_1634	44
BK4SB1_3_1696	44
BK4SB1_3_1725	44
BK4SB1_3_1742	44
BK4SB1_3_1760	44
BK4SB1_3_1766	44
BK4SB1_3_1783	44
BK4SB1_3_1800	44
BK4SB1_3_1892	44
BK4SB1_3_1904	44
BK4SB1_3_1905	44
BK4SB1_3_1923	44
BK4SB1_3_1927	44
BK4SB1_3_1992	44
BK4SB1_3_2034	44
BK4SB1_3_2072	44
BK4SB1_3_2079	44
BK4SB1_3_2098	44
BK4SB1_3_2123	44
BK4SB1_3_2159	44
BK4SB1_3_2206	44
BK4SB1_3_2314	44
BK4SB1_3_2316	44
BK4SB1_3_2358	44
BK4SB1_3_2503	44
BK4SB1_3_2538	44
BK4SB1_3_2553	44
BK4SB1_3_2648	44
BK4SB1_3_2753	44
BK4SB1_3_2989	44
BK4SB1_3_3285	44
BK4SB1_3_3394	44
BK4SB1_4_93	44
BK4SB1_4_385	44
BK4SB1_4_732	44
BK4SB1_4_793	44
BK4SB1_4_1138	44
BK4SB1_4_1231	44
BK4SB1_4_2126	44
BK4SB1_4_2825	44
BK4SB1_4_2934	44
BK4SB1_4_3274	44
BK4SB1_4_3484	44
[truncated: 7,046 more rows]
