# Supplementary material for: A novel taxonomic database for eukaryotic mitochondrial cytochrome oxidase subunit I gene (eKOI), with a focus on protists diversity
Source: Database (Oxford). 2025 Sep 24;2025:baaf057. doi: 10.1093/database/baaf057 (PMC12462617; doi:10.1093/database/baaf057)
Supplement: baaf057_Supplemental_File [file baaf057_supplemental_file.zip › 3_ASV_metabarcoding/ciliophora.fasta]

>BK1BA1_1_94
attttcttctaatacaaaatatacaggtattggttcacaagatatattaattttatcagttgttgttgcaggtataagtacaactgtttcatttacaaatttgttaataactagacgtactttaggaatgccaggtttgagaaatagaagagttttattaccttttgtttcaataggaacttttttagcattaagaatattagctataataacgccagttttagcagctgctatgattatgatggctttagatagacattgacaaactactttttttgaatttgcttatggaggagatcctatattatctcaacatttattt
>BK1BA1_1_568
cattttcttctaatacaaaatatacaggtattggttcacaagatatattaattttatcagttgttgttgcaggtataagtacaactgtttcatttacaaatttgttaataactagacgtactttaggaatgccaggtttgagaaatagaagagttttattaccttttgtttcaataggaacttttttagcattaagaatattagctataataacgccagttttagcagctgctatgattatgatggctttagatagacattgacaaactactttttttgaatttgcttatggaggagatcctatattatctcaacatttattt
>BK1BA1_1_1317
attttcttctaatacaaaatatacaggtattggttcacaagatatattaattttatcagttgttgttgcaggtataagtacaactgtttcatttacaaatttgttaataactagacgtactttaggaatgccaggtttgagaaatagaagagttttattaccttttgtttcaataggaacttttttagcattaagaatattagctataataacgccagttttagcagctgctatgattatgatggctttagatagacattgacaaactactttttttgaatttgcttatggaggagatcctatattatctcagcatttattt
>BK1BA1_2_106
attttcttctaatacaaaatatacaggtattggttcacaagatatattaattttatcagttgttgttgcaggtataagtacaactgtttcatttacaaatttgttaataactagacgtactttaggaatgccaggtttgagaaatagaagagttttattaccttttgtttcaataggaacttttttagcattaagaatattagctataataacgccagttttagcagctgctatgattatgatggctttagatagacattgacaaactactttttttgaatttgcttatggaggagatcctatattatctcaacatttattt
>BK1BA1_2_689
cattttcttctaatacaaaatatacaggtattggttcacaagatatattaattttatcagttgttgttgcaggtataagtacaactgtttcatttacaaatttgttaataactagacgtactttaggaatgccaggtttgagaaatagaagagttttattaccttttgtttcaataggaacttttttagcattaagaatattagctataataacgccagttttagcagctgctatgattatgatggctttagatagacattgacaaactactttttttgaatttgcttatggaggagatcctatattatctcaacatttattt
>BK1BA1_2_4078
attttcttctaatacaaaatatacaggtattggttcacaagatatattaattttatcagttgttgttgcaggtataagtacaactgtttcatttacaaatttgttaataactagacgtactttaggaatgccaggtttgagaaatagaagagttttattaccttttgtttcaataggaactttttagcattaagaatattagctataataacgccagttttagcagctgctatgattatgatggctttagatagacattgacaaactactttttttgaatttgcttatggaggagatcctatattatctcaacatttattt
>BK1BA1_2_4589
attttcttctaatacaaaatatacaggtattggttcacaagatatattaattttatcagttgttgttgcaggtataagtacaactgtttcatttacaaatttgttaataactagacgtactttaggaatgccaggtttgagaaatagaagagttttattaccttttgtttcaataggaacttttttagcattaagaatattagctataataacgccagttttagcagctgctatgattatgatggctttagatagacattgacaaactactttttttgaatttgcttatggaggagatcctatattatcccaacatttattt
>BK1BA1_3_108
attttcttctaatacaaaatatacaggtattggttcacaagatatattaattttatcagttgttgttgcaggtataagtacaactgtttcatttacaaatttgttaataactagacgtactttaggaatgccaggtttgagaaatagaagagttttattaccttttgtttcaataggaacttttttagcattaagaatattagctataataacgccagttttagcagctgctatgattatgatggctttagatagacattgacaaactactttttttgaatttgcttatggaggagatcctatattatctcaacatttattt
>BK1BA1_4_97
attttcttctaatacaaaatatacaggtattggttcacaagatatattaattttatcagttgttgttgcaggtataagtacaactgtttcatttacaaatttgttaataactagacgtactttaggaatgccaggtttgagaaatagaagagttttattaccttttgtttcaataggaacttttttagcattaagaatattagctataataacgccagttttagcagctgctatgattatgatggctttagatagacattgacaaactactttttttgaatttgcttatggaggagatcctatattatctcaacatttattt
>BK1BA1_5_100
attttcttctaatacaaaatatacaggtattggttcacaagatatattaattttatcagttgttgttgcaggtataagtacaactgtttcatttacaaatttgttaataactagacgtactttaggaatgccaggtttgagaaatagaagagttttattaccttttgtttcaataggaacttttttagcattaagaatattagctataataacgccagttttagcagctgctatgattatgatggctttagatagacattgacaaactactttttttgaatttgcttatggaggagatcctatattatctcaacatttattt
>BK1BA1_5_1943
ttttcttctaatacaaaatatacaggtattggttcacaagatatattaattttatcagttgttgttgcaggtataagtacaactgtttcatttacaaatttgttaataactagacgtactttaggaatgccaggtttgagaaatagaagagttttattaccttttgtttcaataggaacttttttagcattaagaatattagctataataacgccagttttagcagctgctatgattatgatggctttagatagacattgacaaactactttttttgaatttgcttatggaggagatcctatattatctcaacatttattt
>BK1BB1_2_94
attttcttctaatacaaaatatacaggtattggttcacaagatatattaattttatcagttgttgttgcaggtataagtacaactgtttcatttacaaatttgttaataactagacgtactttaggaatgccaggtttgagaaatagaagagttttattaccttttgtttcaataggaacttttttagcattaagaatattagctataataacgccagttttagcagctgctatgattatgatggctttagatagacattgacaaactactttttttgaatttgcttatggaggagatcctatattatctcaacatttattt
>BK1BB1_2_505
cattttcttctaatacaaaatatacaggtattggttcacaagatatattaattttatcagttgttgttgcaggtataagtacaactgtttcatttacaaatttgttaataactagacgtactttaggaatgccaggtttgagaaatagaagagttttattaccttttgtttcaataggaacttttttagcattaagaatattagctataataacgccagttttagcagctgctatgattatgatggctttagatagacattgacaaactactttttttgaatttgcttatggaggagatcctatattatctcaacatttattt
>BK1BB1_3_474
cattttcttctaatacaaaatatacaggtattggttcacaagatatattaattttatcagttgttgttgcaggtataagtacaactgtttcatttacaaatttgttaataactagacgtactttaggaatgccaggtttgagaaatagaagagttttattaccttttgtttcaataggaacttttttagcattaagaatattagctataataacgccagttttagcagctgctatgattatgatggctttagatagacattgacaaactactttttttgaatttgcttatggaggagatcctatattatctcaacatttattt
>BK1BB1_5_104
attttcttctaatacaaaatatacaggtattggttcacaagatatattaattttatcagttgttgttgcaggtataagtacaactgtttcatttacaaatttgttaataactagacgtactttaggaatgccaggtttgagaaatagaagagttttattaccttttgtttcaataggaacttttttagcattaagaatattagctataataacgccagttttagcagctgctatgattatgatggctttagatagacattgacaaactactttttttgaatttgcttatggaggagatcctatattatctcaacatttattt
>BK1BB1_5_637
cattttcttctaatacaaaatatacaggtattggttcacaagatatattaattttatcagttgttgttgcaggtataagtacaactgtttcatttacaaatttgttaataactagacgtactttaggaatgccaggtttgagaaatagaagagttttattaccttttgtttcaataggaacttttttagcattaagaatattagctataataacgccagttttagcagctgctatgattatgatggctttagatagacattgacaaactactttttttgaatttgcttatggaggagatcctatattatctcaacatttattt
>BK1BC1_1_103
attttcttctaatacaaaatatacaggtattggttcacaagatatattaattttatcagttgttgttgcaggtataagtacaactgtttcatttacaaatttgttaataactagacgtactttaggaatgccaggtttgagaaatagaagagttttattaccttttgtttcaataggaacttttttagcattaagaatattagctataataacgccagttttagcagctgctatgattatgatggctttagatagacattgacaaactactttttttgaatttgcttatggaggagatcctatattatctcaacatttattt
>BK1BC1_1_1398
attttcttctaatacaaaatatacaggtattggttcacaagatatattaattttatcagttgttgttgcaggtataagtacaactgtttcatttacaaatttgttaataactagacgtactttaggaatgccaggtttgagaaatagaagagttttattaccttttgtttcaataggaacttttttagcattaagaatattagctataataacgccagttttagcagctgctatgattatgatggctttagatagacattgacaaactactttttttgaatttgcttatggaggagatcctatattatctcaacatttatt
>BK1BC1_1_6131
attttcttctaatacaaaatatacaggtattggttcacaagatatattaattttatcagttgttgttgcaggtataagtacaactgtttcatttacaaatttgttaataactagacgtactttaggaatgccaggtttgagaagtagaagagttttattaccttttgtttcaataggaacttttttagcattaagaatattagctataataacgccagttttagcagctgctatgattatgatggctttagatagacattgacaaactactttttttgaatttgcttatggaggagatcctatattatctcaacatttattt
>BK1BC1_2_103
attttcttctaatacaaaatatacaggtattggttcacaagatatattaattttatcagttgttgttgcaggtataagtacaactgtttcatttacaaatttgttaataactagacgtactttaggaatgccaggtttgagaaatagaagagttttattaccttttgtttcaataggaacttttttagcattaagaatattagctataataacgccagttttagcagctgctatgattatgatggctttagatagacattgacaaactactttttttgaatttgcttatggaggagatcctatattatctcaacatttattt
>BK1BC1_2_688
cattttcttctaatacaaaatatacaggtattggttcacaagatatattaattttatcagttgttgttgcaggtataagtacaactgtttcatttacaaatttgttaataactagacgtactttaggaatgccaggtttgagaaatagaagagttttattaccttttgtttcaataggaacttttttagcattaagaatattagctataataacgccagttttagcagctgctatgattatgatggctttagatagacattgacaaactactttttttgaatttgcttatggaggagatcctatattatctcaacatttattt
>BK1BC1_5_108
attttcttctaatacaaaatatacaggtattggttcacaagatatattaattttatcagttgttgttgcaggtataagtacaactgtttcatttacaaatttgttaataactagacgtactttaggaatgccaggtttgagaaatagaagagttttattaccttttgtttcaataggaacttttttagcattaagaatattagctataataacgccagttttagcagctgctatgattatgatggctttagatagacattgacaaactactttttttgaatttgcttatggaggagatcctatattatctcaacatttattt
>BK1BC1_5_727
cattttcttctaatacaaaatatacaggtattggttcacaagatatattaattttatcagttgttgttgcaggtataagtacaactgtttcatttacaaatttgttaataactagacgtactttaggaatgccaggtttgagaaatagaagagttttattaccttttgtttcaataggaacttttttagcattaagaatattagctataataacgccagttttagcagctgctatgattatgatggctttagatagacattgacaaactactttttttgaatttgcttatggaggagatcctatattatctcaacatttattt
>BK1BC1_5_2612
ttttcttctaatacaaaatatacaggtattggttcacaagatatattaattttatcagttgttgttgcaggtataagtacaactgtttcatttacaaatttgttaataactagacgtactttaggaatgccaggtttgagaaatagaagagttttattaccttttgtttcaataggaacttttttagcattaagaatattagctataataacgccagttttagcagctgctatgattatgatggctttagatagacattgacaaactactttttttgaatttgcttatggaggagatcctatattatctcaacatttattt
>BK1SA1_2_535
cattttcttctaatacaaaatatacaggtattggttcacaagatatattaattttatcagttgttgttgcaggtataagtacaactgtttcatttacaaatttgttaataactagacgtactttaggaatgccaggtttgagaaatagaagagttttattaccttttgtttcaataggaacttttttagcattaagaatattagctataataacgccagttttagcagctgctatgattatgatggctttagatagacattgacaaactactttttttgaatttgcttatggaggagatcctatattatctcaacatttattt
>BK1SA1_4_1537
cttttcacatagccgatttacaggtgttcctctagattgagcaatggcagctttagtagttgcatctgtttcatcaactcttacattaattaatcttgttgttacttgaagatatttaaaaggaagaggttcaagatatcaacgagaattttatccaattgttttactttctatttttatttcgttaagaattctaattattgtttctcctattttaaatgctggtttatttatgttaataggagatcgccattttcatactgctttttttactgttagagcaggtggagatattttactttttcaacatattttt
>BK1SA1_5_108
attttcttctaatacaaaatatacaggtattggttcacaagatatattaattttatcagttgttgttgcaggtataagtacaactgtttcatttacaaatttgttaataactagacgtactttaggaatgccaggtttgagaaatagaagagttttattaccttttgtttcaataggaacttttttagcattaagaatattagctataataacgccagttttagcagctgctatgattatgatggctttagatagacattgacaaactactttttttgaatttgcttatggaggagatcctatattatctcaacatttattt
>BK1SB1_1_98
attttcttctaatacaaaatatacaggtattggttcacaagatatattaattttatcagttgttgttgcaggtataagtacaactgtttcatttacaaatttgttaataactagacgtactttaggaatgccaggtttgagaaatagaagagttttattaccttttgtttcaataggaacttttttagcattaagaatattagctataataacgccagttttagcagctgctatgattatgatggctttagatagacattgacaaactactttttttgaatttgcttatggaggagatcctatattatctcaacatttattt
>BK1SB1_1_608
cattttcttctaatacaaaatatacaggtattggttcacaagatatattaattttatcagttgttgttgcaggtataagtacaactgtttcatttacaaatttgttaataactagacgtactttaggaatgccaggtttgagaaatagaagagttttattaccttttgtttcaataggaacttttttagcattaagaatattagctataataacgccagttttagcagctgctatgattatgatggctttagatagacattgacaaactactttttttgaatttgcttatggaggagatcctatattatctcaacatttattt
>BK1SB1_1_2448
cttttcacatagccgatttacaggtgttcctctagattgagcaatggcagctttagtagttgcatctgtttcatcaactcttacattaattaatcttgttgttacttgaagatatttaaaaggaagaggttcaagatatcaacgagaattttatccaattgttttactttctatttttatttcgttaagaattctaattattgtttctcctattttaaatgctggtttatttatgttaataggagatcgccattttcatactgctttttttactgttagagcaggtggagatattttactttttcaacatattttt
>BK1SB1_2_87
attttcttctaatacaaaatatacaggtattggttcacaagatatattaattttatcagttgttgttgcaggtataagtacaactgtttcatttacaaatttgttaataactagacgtactttaggaatgccaggtttgagaaatagaagagttttattaccttttgtttcaataggaacttttttagcattaagaatattagctataataacgccagttttagcagctgctatgattatgatggctttagatagacattgacaaactactttttttgaatttgcttatggaggagatcctatattatctcaacatttattt
>BK1SB1_2_428
cattttcttctaatacaaaatatacaggtattggttcacaagatatattaattttatcagttgttgttgcaggtataagtacaactgtttcatttacaaatttgttaataactagacgtactttaggaatgccaggtttgagaaatagaagagttttattaccttttgtttcaataggaacttttttagcattaagaatattagctataataacgccagttttagcagctgctatgattatgatggctttagatagacattgacaaactactttttttgaatttgcttatggaggagatcctatattatctcaacatttattt
>BK1SB1_4_106
attttcttctaatacaaaatatacaggtattggttcacaagatatattaattttatcagttgttgttgcaggtataagtacaactgtttcatttacaaatttgttaataactagacgtactttaggaatgccaggtttgagaaatagaagagttttattaccttttgtttcaataggaacttttttagcattaagaatattagctataataacgccagttttagcagctgctatgattatgatggctttagatagacattgacaaactactttttttgaatttgcttatggaggagatcctatattatctcaacatttattt
>BK1SB1_5_90
attttcttctaatacaaaatatacaggtattggttcacaagatatattaattttatcagttgttgttgcaggtataagtacaactgtttcatttacaaatttgttaataactagacgtactttaggaatgccaggtttgagaaatagaagagttttattaccttttgtttcaataggaacttttttagcattaagaatattagctataataacgccagttttagcagctgctatgattatgatggctttagatagacattgacaaactactttttttgaatttgcttatggaggagatcctatattatctcaacatttattt
>BK1SB1_5_415
cattttcttctaatacaaaatatacaggtattggttcacaagatatattaattttatcagttgttgttgcaggtataagtacaactgtttcatttacaaatttgttaataactagacgtactttaggaatgccaggtttgagaaatagaagagttttattaccttttgtttcaataggaacttttttagcattaagaatattagctataataacgccagttttagcagctgctatgattatgatggctttagatagacattgacaaactactttttttgaatttgcttatggaggagatcctatattatctcaacatttattt
>BK1SC1_2_91
attttcttctaatacaaaatatacaggtattggttcacaagatatattaattttatcagttgttgttgcaggtataagtacaactgtttcatttacaaatttgttaataactagacgtactttaggaatgccaggtttgagaaatagaagagttttattaccttttgtttcaataggaacttttttagcattaagaatattagctataataacgccagttttagcagctgctatgattatgatggctttagatagacattgacaaactactttttttgaatttgcttatggaggagatcctatattatctcaacatttattt
>BK1SC1_2_409
cattttcttctaatacaaaatatacaggtattggttcacaagatatattaattttatcagttgttgttgcaggtataagtacaactgtttcatttacaaatttgttaataactagacgtactttaggaatgccaggtttgagaaatagaagagttttattaccttttgtttcaataggaacttttttagcattaagaatattagctataataacgccagttttagcagctgctatgattatgatggctttagatagacattgacaaactactttttttgaatttgcttatggaggagatcctatattatctcaacatttattt
>BK1SC1_2_980
ttttcttctaatacaaaatatacaggtattggttcacaagatatattaattttatcagttgttgttgcaggtataagtacaactgtttcatttacaaatttgttaataactagacgtactttaggaatgccaggtttgagaaatagaagagttttattaccttttgtttcaataggaacttttttagcattaagaatattagctataataacgccagttttagcagctgctatgattatgatggctttagatagacattgacaaactactttttttgaatttgcttatggaggagatcctatattatctcaacatttattt
>BK1SC1_3_97
attttcttctaatacaaaatatacaggtattggttcacaagatatattaattttatcagttgttgttgcaggtataagtacaactgtttcatttacaaatttgttaataactagacgtactttaggaatgccaggtttgagaaatagaagagttttattaccttttgtttcaataggaacttttttagcattaagaatattagctataataacgccagttttagcagctgctatgattatgatggctttagatagacattgacaaactactttttttgaatttgcttatggaggagatcctatattatctcaacatttattt
>BK1SC1_3_570
cattttcttctaatacaaaatatacaggtattggttcacaagatatattaattttatcagttgttgttgcaggtataagtacaactgtttcatttacaaatttgttaataactagacgtactttaggaatgccaggtttgagaaatagaagagttttattaccttttgtttcaataggaacttttttagcattaagaatattagctataataacgccagttttagcagctgctatgattatgatggctttagatagacattgacaaactactttttttgaatttgcttatggaggagatcctatattatctcaacatttattt
>BK1SC1_3_3483
cattttcttctaatacaaaatatacaggtattggttcacaagatatattaattttatcagttgttgttgcaggtataagtacaactgtttcatttacaaatttgttaataactagacgtactttaggaatgccaggtttgagaaatagaagagttttattaccttttgtttcaataggaacttttttagcattaagaatattagctataataacgccagttttagcagctgctatgattatgatggctttagatagacattgacaaactactttttttgaatttgcttatggaggagatcctatattatctcaacatttatt
>BK1SC1_5_359
cattttcttctaatacaaaatatacaggtattggttcacaagatatattaattttatcagttgttgttgcaggtataagtacaactgtttcatttacaaatttgttaataactagacgtactttaggaatgccaggtttgagaaatagaagagttttattaccttttgtttcaataggaacttttttagcattaagaatattagctataataacgccagttttagcagctgctatgattatgatggctttagatagacattgacaaactactttttttgaatttgcttatggaggagatcctatattatctcaacatttattt
>BK2BA1_2_97
attttcttctaatacaaaatatacaggtattggttcacaagatatattaattttatcagttgttgttgcaggtataagtacaactgtttcatttacaaatttgttaataactagacgtactttaggaatgccaggtttgagaaatagaagagttttattaccttttgtttcaataggaacttttttagcattaagaatattagctataataacgccagttttagcagctgctatgattatgatggctttagatagacattgacaaactactttttttgaatttgcttatggaggagatcctatattatctcaacatttattt
>BK2BA1_2_605
cattttcttctaatacaaaatatacaggtattggttcacaagatatattaattttatcagttgttgttgcaggtataagtacaactgtttcatttacaaatttgttaataactagacgtactttaggaatgccaggtttgagaaatagaagagttttattaccttttgtttcaataggaacttttttagcattaagaatattagctataataacgccagttttagcagctgctatgattatgatggctttagatagacattgacaaactactttttttgaatttgcttatggaggagatcctatattatctcaacatttattt
>BK2BA1_2_2609
attttcttctaatacaaaatatacaggtattgtttcacaagatatattaattttatcagttgttgttgcaggtataagtacaactgtttcatttacaaatttgttaataactagacgtactttaggaatgccaggtttgagaaatagaagagttttattaccttttgtttcaataggaacttttttagcattaagaatattagctataataacgccagttttagcagctgctatgattatgatggctttagatagacattgacaaactactttttttgaatttgcttatggaggagatcctatattatctcaacatttattt
>BK2BA1_3_90
attttcttctaatacaaaatatacaggtattggttcacaagatatattaattttatcagttgttgttgcaggtataagtacaactgtttcatttacaaatttgttaataactagacgtactttaggaatgccaggtttgagaaatagaagagttttattaccttttgtttcaataggaacttttttagcattaagaatattagctataataacgccagttttagcagctgctatgattatgatggctttagatagacattgacaaactactttttttgaatttgcttatggaggagatcctatattatctcaacatttattt
>BK2BA1_3_395
cattttcttctaatacaaaatatacaggtattggttcacaagatatattaattttatcagttgttgttgcaggtataagtacaactgtttcatttacaaatttgttaataactagacgtactttaggaatgccaggtttgagaaatagaagagttttattaccttttgtttcaataggaacttttttagcattaagaatattagctataataacgccagttttagcagctgctatgattatgatggctttagatagacattgacaaactactttttttgaatttgcttatggaggagatcctatattatctcaacatttattt
>BK2BA1_4_99
attttcttctaatacaaaatatacaggtattggttcacaagatatattaattttatcagttgttgttgcaggtataagtacaactgtttcatttacaaatttgttaataactagacgtactttaggaatgccaggtttgagaaatagaagagttttattaccttttgtttcaataggaacttttttagcattaagaatattagctataataacgccagttttagcagctgctatgattatgatggctttagatagacattgacaaactactttttttgaatttgcttatggaggagatcctatattatctcaacatttattt
>BK2BA1_4_657
cattttcttctaatacaaaatatacaggtattggttcacaagatatattaattttatcagttgttgttgcaggtataagtacaactgtttcatttacaaatttgttaataactagacgtactttaggaatgccaggtttgagaaatagaagagttttattaccttttgtttcaataggaacttttttagcattaagaatattagctataataacgccagttttagcagctgctatgattatgatggctttagatagacattgacaaactactttttttgaatttgcttatggaggagatcctatattatctcaacatttattt
>BK2BA1_4_2060
attttcttctaatacaaaatatacaggtattggttcgcaagatatattaattttatcagttgttgttgcaggtataagtacaactgtttcatttacaaatttgttaataactagacgtactttaggaatgccaggtttgagaaatagaagagttttattaccttttgtttcaataggaacttttttagcattaagaatattagctataataacgccagttttagcagctgctatgattatgatggctttagatagacattgacaaactacttttttcgaatttgcttatggaggagatcctatattatctcaacatttattt
>BK2BA1_4_3754
attttcttctaatacaaaatatacaggtattgtttcacaagatatattaattttatcagttgttgttgcaggtataagtacaactgtttcatttacaaatttgttaataactagacgtactttaggaatgccaggtttgagaaatagaagagttttattaccttttgtttcaataggaacttttttagcattaagaatattagctataataacgccagttttagcagctgctatgattatgatggctttagatagacattgacaaactactttttttgaatttgcttatggaggagatcctatattatctcaacatttattt
>BK2BA1_4_5326
attttcttctaatacaaaatatacaggtattggttcacaagatatattaattttatcagttgttgttgcaggtataagtacaactgtttcatttacaaatttgttaataactagacgtactttaggaatgccaggtttgagaaatagaagagttttattaccttttgtttcaataggaacttttttagcattaagaatattagctataataacgccagttttagcagctgctatgattatgatggctttagatagacattgacaaactactttttttgaatttgcttatggaggagaccctatattatctcaacatttattt
>BK2BA1_5_94
attttcttctaatacaaaatatacaggtattggttcacaagatatattaattttatcagttgttgttgcaggtataagtacaactgtttcatttacaaatttgttaataactagacgtactttaggaatgccaggtttgagaaatagaagagttttattaccttttgtttcaataggaacttttttagcattaagaatattagctataataacgccagttttagcagctgctatgattatgatggctttagatagacattgacaaactactttttttgaatttgcttatggaggagatcctatattatctcaacatttattt
>BK2BA1_5_440
cattttcttctaatacaaaatatacaggtattggttcacaagatatattaattttatcagttgttgttgcaggtataagtacaactgtttcatttacaaatttgttaataactagacgtactttaggaatgccaggtttgagaaatagaagagttttattaccttttgtttcaataggaacttttttagcattaagaatattagctataataacgccagttttagcagctgctatgattatgatggctttagatagacattgacaaactactttttttgaatttgcttatggaggagatcctatattatctcaacatttattt
>BK2BB1_1_91
attttcttctaatacaaaatatacaggtattggttcacaagatatattaattttatcagttgttgttgcaggtataagtacaactgtttcatttacaaatttgttaataactagacgtactttaggaatgccaggtttgagaaatagaagagttttattaccttttgtttcaataggaacttttttagcattaagaatattagctataataacgccagttttagcagctgctatgattatgatggctttagatagacattgacaaactactttttttgaatttgcttatggaggagatcctatattatctcaacatttattt
>BK2BB1_1_409
cattttcttctaatacaaaatatacaggtattggttcacaagatatattaattttatcagttgttgttgcaggtataagtacaactgtttcatttacaaatttgttaataactagacgtactttaggaatgccaggtttgagaaatagaagagttttattaccttttgtttcaataggaacttttttagcattaagaatattagctataataacgccagttttagcagctgctatgattatgatggctttagatagacattgacaaactactttttttgaatttgcttatggaggagatcctatattatctcaacatttattt
>BK2BB1_2_389
cattttcttctaatacaaaatatacaggtattggttcacaagatatattaattttatcagttgttgttgcaggtataagtacaactgtttcatttacaaatttgttaataactagacgtactttaggaatgccaggtttgagaaatagaagagttttattaccttttgtttcaataggaacttttttagcattaagaatattagctataataacgccagttttagcagctgctatgattatgatggctttagatagacattgacaaactactttttttgaatttgcttatggaggagatcctatattatctcaacatttattt
>BK2BB1_3_102
attttcttctaatacaaaatatacaggtattggttcacaagatatattaattttatcagttgttgttgcaggtataagtacaactgtttcatttacaaatttgttaataactagacgtactttaggaatgccaggtttgagaaatagaagagttttattaccttttgtttcaataggaacttttttagcattaagaatattagctataataacgccagttttagcagctgctatgattatgatggctttagatagacattgacaaactactttttttgaatttgcttatggaggagatcctatattatctcaacatttattt
>BK2BB1_3_715
cattttcttctaatacaaaatatacaggtattggttcacaagatatattaattttatcagttgttgttgcaggtataagtacaactgtttcatttacaaatttgttaataactagacgtactttaggaatgccaggtttgagaaatagaagagttttattaccttttgtttcaataggaacttttttagcattaagaatattagctataataacgccagttttagcagctgctatgattatgatggctttagatagacattgacaaactactttttttgaatttgcttatggaggagatcctatattatctcaacatttattt
>BK2BB1_3_2364
gttttcttctaatacaaaatatacaggtattggttcacaagatatattaattttatcagttgttgttgcaggtataagtacaactgtttcatttacaaatttgttaataactagacgtactttaggaatgccaggtttgagaaatagaagagttttattaccttttgtttcaataggaacttttttagcattaagaatattagctataataacgccagttttagcagctgctatgattatgatggctttagatagacattgacaaactactttttttgaatttgcttatggaggagatcctatattatctcaacatttattt
>BK2BB1_3_2827
ttttcttctaatacaaaatatacaggtattggttcacaagatatattaattttatcagttgttgttgcaggtataagtacaactgtttcatttacaaatttgttaataactagacgtactttaggaatgccaggtttgagaaatagaagagttttattaccttttgtttcaataggaacttttttagcattaagaatattagctataataacgccagttttagcagctgctatgattatgatggctttagatagacattgacaaactactttttttgaatttgcttatggaggagatcctatattatctcaacatttattt
>BK2BB1_3_6221
atcttcttctaatacaaaatatacaggtattggttcacaagatatattaattttatcagttgttgttgcaggtataagtacaactgtttcatttacaaatttgttaataactagacgtactttaggaatgccaggtttgagaaatagaagagttttattaccttttgtttcaataggaacttttttagcattaagaatattagctataataacgccagttttagcagctgctatgattatgatggctttagatagacattgacaaactactttttttgaatttgcttatggaggagatcctatattatctcaacatttattt
>BK2BB1_3_8302
attttcttctaatacaaaatatacaggtattggttcacaagatatattaattttatcagttgttgttgcaggtataagtacaactgtttcatttacaaatttgttaataactagacgtactttaggaatgccaggtttgagaaatagaagagttttattaccttttgtttcaataggaacttttttagcattaagaatattagctataataacgccagttttagcagctgctatgattatgatggctttagatagacattgacaaactactttttttgaatttgcttatggaggagatcctatattatctcaacatttgttt
>BK2BB1_4_98
attttcttctaatacaaaatatacaggtattggttcacaagatatattaattttatcagttgttgttgcaggtataagtacaactgtttcatttacaaatttgttaataactagacgtactttaggaatgccaggtttgagaaatagaagagttttattaccttttgtttcaataggaacttttttagcattaagaatattagctataataacgccagttttagcagctgctatgattatgatggctttagatagacattgacaaactactttttttgaatttgcttatggaggagatcctatattatctcaacatttattt
>BK2BB1_4_519
cattttcttctaatacaaaatatacaggtattggttcacaagatatattaattttatcagttgttgttgcaggtataagtacaactgtttcatttacaaatttgttaataactagacgtactttaggaatgccaggtttgagaaatagaagagttttattaccttttgtttcaataggaacttttttagcattaagaatattagctataataacgccagttttagcagctgctatgattatgatggctttagatagacattgacaaactactttttttgaatttgcttatggaggagatcctatattatctcaacatttattt
>BK2BB1_4_874
attttcttctaatacaaaatatacaggtattggttcacaagatatattaattttatcagttgttgttgcaggtataagtacaactgtttcatttacaaatttgttaataactagacgtactttaggaatgccaggtttgagaaatagaagagttttattaccttttgtttcaataggaacttttttagcattaagaatattagctataataacgccagttttagcagctgctatgattatgatggctttagatagacattgacaaactactttttttgaatttgcttatggaggagatcctatattatctcaacatttatt
>BK2BB1_4_1484
ttttcttctaatacaaaatatacaggtattggttcacaagatatattaattttatcagttgttgttgcaggtataagtacaactgtttcatttacaaatttgttaataactagacgtactttaggaatgccaggtttgagaaatagaagagttttattaccttttgtttcaataggaacttttttagcattaagaatattagctataataacgccagttttagcagctgctatgattatgatggctttagatagacattgacaaactactttttttgaatttgcttatggaggagatcctatattatctcaacatttattt
>BK2BB1_4_2338
attttcttctaatacaaaatatacaggtattggttcacaagatatattaattttatcagttgttgttgcaggtataagtacaactgtttcatttacaaatttgttaataactagacgtactttaggaatgccaggtttgagaaatagaagagttttattaccttttgtttcaataggaacttttttagcattaagaatattagctataataacgccagttttagcagctgctatgattatgatggctttagatagacattgacaaactactttttttgaatttgcttatggaggagatcctatattatctcaacatttattc
>BK2BC1_1_92
attttcttctaatacaaaatatacaggtattggttcacaagatatattaattttatcagttgttgttgcaggtataagtacaactgtttcatttacaaatttgttaataactagacgtactttaggaatgccaggtttgagaaatagaagagttttattaccttttgtttcaataggaacttttttagcattaagaatattagctataataacgccagttttagcagctgctatgattatgatggctttagatagacattgacaaactactttttttgaatttgcttatggaggagatcctatattatctcaacatttattt
>BK2BC1_1_477
cattttcttctaatacaaaatatacaggtattggttcacaagatatattaattttatcagttgttgttgcaggtataagtacaactgtttcatttacaaatttgttaataactagacgtactttaggaatgccaggtttgagaaatagaagagttttattaccttttgtttcaataggaacttttttagcattaagaatattagctataataacgccagttttagcagctgctatgattatgatggctttagatagacattgacaaactactttttttgaatttgcttatggaggagatcctatattatctcaacatttattt
>BK2BC1_1_2515
attttcttctaatacaaaatatacaggtattggttcacaagatatattaattttatcagttgttgttgcaggtataagtacaactgtttcatttacaaatttgttaataactagacgtactttaggaatgccaggtttgagaaatagaagagttttattacctcttgtttcaataggaacttttttagcattaagaatattagctataataacgccagttttagcagctgctatgattatgatggctttagatagacattgacaaactactttttttgaatttgcttatggaggagatcctatattatctcaacatttattt
>BK2BC1_2_450
cattttcttctaatacaaaatatacaggtattggttcacaagatatattaattttatcagttgttgttgcaggtataagtacaactgtttcatttacaaatttgttaataactagacgtactttaggaatgccaggtttgagaaatagaagagttttattaccttttgtttcaataggaacttttttagcattaagaatattagctataataacgccagttttagcagctgctatgattatgatggctttagatagacattgacaaactactttttttgaatttgcttatggaggagatcctatattatctcaacatttattt
>BK2BC1_3_85
attttcttctaatacaaaatatacaggtattggttcacaagatatattaattttatcagttgttgttgcaggtataagtacaactgtttcatttacaaatttgttaataactagacgtactttaggaatgccaggtttgagaaatagaagagttttattaccttttgtttcaataggaacttttttagcattaagaatattagctataataacgccagttttagcagctgctatgattatgatggctttagatagacattgacaaactactttttttgaatttgcttatggaggagatcctatattatctcaacatttattt
>BK2BC1_4_102
attttcttctaatacaaaatatacaggtattggttcacaagatatattaattttatcagttgttgttgcaggtataagtacaactgtttcatttacaaatttgttaataactagacgtactttaggaatgccaggtttgagaaatagaagagttttattaccttttgtttcaataggaacttttttagcattaagaatattagctataataacgccagttttagcagctgctatgattatgatggctttagatagacattgacaaactactttttttgaatttgcttatggaggagatcctatattatctcaacatttattt
>BK2BC1_4_607
cattttcttctaatacaaaatatacaggtattggttcacaagatatattaattttatcagttgttgttgcaggtataagtacaactgtttcatttacaaatttgttaataactagacgtactttaggaatgccaggtttgagaaatagaagagttttattaccttttgtttcaataggaacttttttagcattaagaatattagctataataacgccagttttagcagctgctatgattatgatggctttagatagacattgacaaactactttttttgaatttgcttatggaggagatcctatattatctcaacatttattt
>BK2BC1_4_1135
attttcttctaatacaaaatatacaggtattggttcacaagatatattaattttatcagttgttgttgcaggtataagtacaactgtttcatttacaaatttgttaataactagacgtactttaggaatgccaggtttgagaaatagaagagttttattaccttttgtttcaataggaacttttttagcattaagaatattagctataataacgccagttttagcagctgctatgattatgatggctttagatagacattgacaaactactttttttgaatttgcttatggaggagatcctatattatctcaacatttatt
>BK2BC1_5_94
attttcttctaatacaaaatatacaggtattggttcacaagatatattaattttatcagttgttgttgcaggtataagtacaactgtttcatttacaaatttgttaataactagacgtactttaggaatgccaggtttgagaaatagaagagttttattaccttttgtttcaataggaacttttttagcattaagaatattagctataataacgccagttttagcagctgctatgattatgatggctttagatagacattgacaaactactttttttgaatttgcttatggaggagatcctatattatctcaacatttattt
>BK2BC1_5_516
cattttcttctaatacaaaatatacaggtattggttcacaagatatattaattttatcagttgttgttgcaggtataagtacaactgtttcatttacaaatttgttaataactagacgtactttaggaatgccaggtttgagaaatagaagagttttattaccttttgtttcaataggaacttttttagcattaagaatattagctataataacgccagttttagcagctgctatgattatgatggctttagatagacattgacaaactactttttttgaatttgcttatggaggagatcctatattatctcaacatttattt
>BK2SA1_1_370
attttcttctaatacaaaatatacaggtattggttcgcaagatatattaattttatcagttgttgttgcaggtataagtacaactgtttcatttacaaatttgttaataactagacgtactttaggaatgccaggtttgagaaatagaagagttttattaccttttgtttcaataggaacttttttagcattaagaatattagctataataacgccagttttagcagctgctatgattatgatggctttagatagacattgacaaactacttttttcgaatttgcttatggaggagatcctatattatctcaacatttattt
>BK2SA1_2_510
attttcttctaatacaaaatatacaggtattggttcgcaagatatattaattttatcagttgttgttgcaggtataagtacaactgtttcatttacaaatttgttaataactagacgtactttaggaatgccaggtttgagaaatagaagagttttattaccttttgtttcaataggaacttttttagcattaagaatattagctataataacgccagttttagcagctgctatgattatgatggctttagatagacattgacaaactacttttttcgaatttgcttatggaggagatcctatattatctcaacatttattt
>BK2SA1_3_98
attttcttctaatacaaaatatacaggtattggttcacaagatatattaattttatcagttgttgttgcaggtataagtacaactgtttcatttacaaatttgttaataactagacgtactttaggaatgccaggtttgagaaatagaagagttttattaccttttgtttcaataggaacttttttagcattaagaatattagctataataacgccagttttagcagctgctatgattatgatggctttagatagacattgacaaactactttttttgaatttgcttatggaggagatcctatattatctcaacatttattt
>BK2SA1_3_504
cattttcttctaatacaaaatatacaggtattggttcacaagatatattaattttatcagttgttgttgcaggtataagtacaactgtttcatttacaaatttgttaataactagacgtactttaggaatgccaggtttgagaaatagaagagttttattaccttttgtttcaataggaacttttttagcattaagaatattagctataataacgccagttttagcagctgctatgattatgatggctttagatagacattgacaaactactttttttgaatttgcttatggaggagatcctatattatctcaacatttattt
>BK2SA1_4_109
attttcttctaatacaaaatatacaggtattggttcacaagatatattaattttatcagttgttgttgcaggtataagtacaactgtttcatttacaaatttgttaataactagacgtactttaggaatgccaggtttgagaaatagaagagttttattaccttttgtttcaataggaacttttttagcattaagaatattagctataataacgccagttttagcagctgctatgattatgatggctttagatagacattgacaaactactttttttgaatttgcttatggaggagatcctatattatctcaacatttattt
>BK2SA1_4_765
cattttcttctaatacaaaatatacaggtattggttcacaagatatattaattttatcagttgttgttgcaggtataagtacaactgtttcatttacaaatttgttaataactagacgtactttaggaatgccaggtttgagaaatagaagagttttattaccttttgtttcaataggaacttttttagcattaagaatattagctataataacgccagttttagcagctgctatgattatgatggctttagatagacattgacaaactactttttttgaatttgcttatggaggagatcctatattatctcaacatttattt
>BK2SA1_4_6365
attttcttctaatacaaaatatacaggtattggttcacaagatatattaattttatcagttgttgttgcaggtataagtacaactgtttcatttacaaatttgttaataactagacgtactttaggaatgccaggtttgagaaatagaagagttttattaccttttgtttcaataggaacttttttagcattaagaatattagctataataacgccagttttagcagctgctatgattatgatggctttagatagacattgacaaactactttttttgaatttgcttatggaggagatcctatattatctcaacatttgttt
>BK2SA1_5_723
ttttcttctaatacaaaatatacaggtattggttcacaagatatattaattttatcagttgttgttgcaggtataagtacaactgtttcatttacaaatttgttaataactagacgtactttaggaatgccaggtttgagaaatagaagagttttattaccttttgtttcaataggaacttttttagcattaagaatattagctataataacgccagttttagcagctgctatgattatgatggctttagatagacattgacaaactactttttttgaatttgcttatggaggagatcctatattatctcaacatttattt
>BK2SC1_2_92
attttcttctaatacaaaatatacaggtattggttcacaagatatattaattttatcagttgttgttgcaggtataagtacaactgtttcatttacaaatttgttaataactagacgtactttaggaatgccaggtttgagaaatagaagagttttattaccttttgtttcaataggaacttttttagcattaagaatattagctataataacgccagttttagcagctgctatgattatgatggctttagatagacattgacaaactactttttttgaatttgcttatggaggagatcctatattatctcaacatttattt
>BK2SC1_2_482
cattttcttctaatacaaaatatacaggtattggttcacaagatatattaattttatcagttgttgttgcaggtataagtacaactgtttcatttacaaatttgttaataactagacgtactttaggaatgccaggtttgagaaatagaagagttttattaccttttgtttcaataggaacttttttagcattaagaatattagctataataacgccagttttagcagctgctatgattatgatggctttagatagacattgacaaactactttttttgaatttgcttatggaggagatcctatattatctcaacatttattt
>BK2SC1_3_109
attttcttctaatacaaaatatacaggtattggttcacaagatatattaattttatcagttgttgttgcaggtataagtacaactgtttcatttacaaatttgttaataactagacgtactttaggaatgccaggtttgagaaatagaagagttttattaccttttgtttcaataggaacttttttagcattaagaatattagctataataacgccagttttagcagctgctatgattatgatggctttagatagacattgacaaactactttttttgaatttgcttatggaggagatcctatattatctcaacatttattt
>BK2SC1_3_721
cattttcttctaatacaaaatatacaggtattggttcacaagatatattaattttatcagttgttgttgcaggtataagtacaactgtttcatttacaaatttgttaataactagacgtactttaggaatgccaggtttgagaaatagaagagttttattaccttttgtttcaataggaacttttttagcattaagaatattagctataataacgccagttttagcagctgctatgattatgatggctttagatagacattgacaaactactttttttgaatttgcttatggaggagatcctatattatctcaacatttattt
>BK2SC1_3_2596
ttttcttctaatacaaaatatacaggtattggttcacaagatatattaattttatcagttgttgttgcaggtataagtacaactgtttcatttacaaatttgttaataactagacgtactttaggaatgccaggtttgagaaatagaagagttttattaccttttgtttcaataggaacttttttagcattaagaatattagctataataacgccagttttagcagctgctatgattatgatggctttagatagacattgacaaactactttttttgaatttgcttatggaggagatcctatattatctcaacatttattt
>BK3BA1_1_95
attttcttctaatacaaaatatacaggtattggttcacaagatatattaattttatcagttgttgttgcaggtataagtacaactgtttcatttacaaatttgttaataactagacgtactttaggaatgccaggtttgagaaatagaagagttttattaccttttgtttcaataggaacttttttagcattaagaatattagctataataacgccagttttagcagctgctatgattatgatggctttagatagacattgacaaactactttttttgaatttgcttatggaggagatcctatattatctcaacatttattt
>BK3BA1_1_3838
attttcttctaatacaaaatatacaggtattggttcacaagatatattaattttatcagttgttgttgcaggtataagtacaactgtttcatttacaaatttgttaataactagacgtactttaggaatgccaggtttgagaaatagaagagttttattaccttttgtttcaataggaacttttttagcattaagaatattagctataataacgccagttttagcagctgctatgattatgatggctttagatagacattgacaaactactttttttgaatttgcttatggaggagatcctatattatctcaacatttgttt
>BK3BA1_2_99
attttcttctaatacaaaatatacaggtattggttcacaagatatattaattttatcagttgttgttgcaggtataagtacaactgtttcatttacaaatttgttaataactagacgtactttaggaatgccaggtttgagaaatagaagagttttattaccttttgtttcaataggaacttttttagcattaagaatattagctataataacgccagttttagcagctgctatgattatgatggctttagatagacattgacaaactactttttttgaatttgcttatggaggagatcctatattatctcaacatttattt
>BK3BA1_2_618
cattttcttctaatacaaaatatacaggtattggttcacaagatatattaattttatcagttgttgttgcaggtataagtacaactgtttcatttacaaatttgttaataactagacgtactttaggaatgccaggtttgagaaatagaagagttttattaccttttgtttcaataggaacttttttagcattaagaatattagctataataacgccagttttagcagctgctatgattatgatggctttagatagacattgacaaactactttttttgaatttgcttatggaggagatcctatattatctcaacatttattt
>BK3BA1_2_4057
attttcttctaatacaaaatatacgggtattggttcacaagatatattaattttatcagttgttgttgcaggtataagtacaactgtttcatttacaaatttgttaataactagacgtactttaggaatgccaggtttgagaaatagaagagttttattaccttttgtttcaataggaacttttttagcattaagaatattagctataataacgccagttttagcagctgctatgattatgatggctttagatagacattgacaaactactttttttgaatttgcttatggaggagatcctatattatctcaacatttattt
>BK3BA1_3_106
attttcttctaatacaaaatatacaggtattggttcacaagatatattaattttatcagttgttgttgcaggtataagtacaactgtttcatttacaaatttgttaataactagacgtactttaggaatgccaggtttgagaaatagaagagttttattaccttttgtttcaataggaacttttttagcattaagaatattagctataataacgccagttttagcagctgctatgattatgatggctttagatagacattgacaaactactttttttgaatttgcttatggaggagatcctatattatctcaacatttattt
>BK3BA1_3_641
cattttcttctaatacaaaatatacaggtattggttcacaagatatattaattttatcagttgttgttgcaggtataagtacaactgtttcatttacaaatttgttaataactagacgtactttaggaatgccaggtttgagaaatagaagagttttattaccttttgtttcaataggaacttttttagcattaagaatattagctataataacgccagttttagcagctgctatgattatgatggctttagatagacattgacaaactactttttttgaatttgcttatggaggagatcctatattatctcaacatttattt
>BK3BA1_3_3144
attttcctctaatacaaaatatacaggtattggttcacaagatatattaattttatcagttgttgttgcaggtataagtacaactgtttcatttacaaatttgttaataactagacgtactttaggaatgccaggtttgagaaatagaagagttttattaccttttgtttcaataggaacttttttagcattaagaatattagctataataacgccagttttagcagctgctatgattatgatggctttagatagacattgacaaactactttttttgaatttgcttatggaggagatcctatattatctcaacatttattt
>BK3BA1_4_101
attttcttctaatacaaaatatacaggtattggttcacaagatatattaattttatcagttgttgttgcaggtataagtacaactgtttcatttacaaatttgttaataactagacgtactttaggaatgccaggtttgagaaatagaagagttttattaccttttgtttcaataggaacttttttagcattaagaatattagctataataacgccagttttagcagctgctatgattatgatggctttagatagacattgacaaactactttttttgaatttgcttatggaggagatcctatattatctcaacatttattt
>BK3BA1_4_694
cattttcttctaatacaaaatatacaggtattggttcacaagatatattaattttatcagttgttgttgcaggtataagtacaactgtttcatttacaaatttgttaataactagacgtactttaggaatgccaggtttgagaaatagaagagttttattaccttttgtttcaataggaacttttttagcattaagaatattagctataataacgccagttttagcagctgctatgattatgatggctttagatagacattgacaaactactttttttgaatttgcttatggaggagatcctatattatctcaacatttattt
>BK3BA1_4_2568
ttttcttctaatacaaaatatacaggtattggttcacaagatatattaattttatcagttgttgttgcaggtataagtacaactgtttcatttacaaatttgttaataactagacgtactttaggaatgccaggtttgagaaatagaagagttttattaccttttgtttcaataggaacttttttagcattaagaatattagctataataacgccagttttagcagctgctatgattatgatggctttagatagacattgacaaactactttttttgaatttgcttatggaggagatcctatattatctcaacatttattt
>BK3BA1_4_5896
attttcttctaatacaaaatatacaggtattggttcacaagatatattaattttatcagttgttgttgcaggtataagtacaactgtttcatttacaaatttgttaataactagacgtactttaggaatgccaggtttgggaaatagaagagttttattaccttttgtttcaataggaacttttttagcattaagaatattagctataataacgccagttttagcagctgctatgattatgatggctttagatagacattgacaaactactttttttgaatttgcttatggaggagatcctatattatctcaacatttattt
>BK3BA1_5_97
attttcttctaatacaaaatatacaggtattggttcacaagatatattaattttatcagttgttgttgcaggtataagtacaactgtttcatttacaaatttgttaataactagacgtactttaggaatgccaggtttgagaaatagaagagttttattaccttttgtttcaataggaacttttttagcattaagaatattagctataataacgccagttttagcagctgctatgattatgatggctttagatagacattgacaaactactttttttgaatttgcttatggaggagatcctatattatctcaacatttattt
>BK3BA1_5_606
cattttcttctaatacaaaatatacaggtattggttcacaagatatattaattttatcagttgttgttgcaggtataagtacaactgtttcatttacaaatttgttaataactagacgtactttaggaatgccaggtttgagaaatagaagagttttattaccttttgtttcaataggaacttttttagcattaagaatattagctataataacgccagttttagcagctgctatgattatgatggctttagatagacattgacaaactactttttttgaatttgcttatggaggagatcctatattatctcaacatttattt
>BK3BA1_5_1976
ttttcttctaatacaaaatatacaggtattggttcacaagatatattaattttatcagttgttgttgcaggtataagtacaactgtttcatttacaaatttgttaataactagacgtactttaggaatgccaggtttgagaaatagaagagttttattaccttttgtttcaataggaacttttttagcattaagaatattagctataataacgccagttttagcagctgctatgattatgatggctttagatagacattgacaaactactttttttgaatttgcttatggaggagatcctatattatctcaacatttattt
>BK3BA1_5_2757
attttcttctaatacaaaatatacaggtattgtttcacaagatatattaattttatcagttgttgttgcaggtataagtacaactgtttcatttacaaatttgttaataactagacgtactttaggaatgccaggtttgagaaatagaagagttttattaccttttgtttcaataggaacttttttagcattaagaatattagctataataacgccagttttagcagctgctatgattatgatggctttagatagacattgacaaactactttttttgaatttgcttatggaggagatcctatattatctcaacatttattt
>BK3BB1_1_101
attttcttctaatacaaaatatacaggtattggttcacaagatatattaattttatcagttgttgttgcaggtataagtacaactgtttcatttacaaatttgttaataactagacgtactttaggaatgccaggtttgagaaatagaagagttttattaccttttgtttcaataggaacttttttagcattaagaatattagctataataacgccagttttagcagctgctatgattatgatggctttagatagacattgacaaactactttttttgaatttgcttatggaggagatcctatattatctcaacatttattt
>BK3BB1_1_677
cattttcttctaatacaaaatatacaggtattggttcacaagatatattaattttatcagttgttgttgcaggtataagtacaactgtttcatttacaaatttgttaataactagacgtactttaggaatgccaggtttgagaaatagaagagttttattaccttttgtttcaataggaacttttttagcattaagaatattagctataataacgccagttttagcagctgctatgattatgatggctttagatagacattgacaaactactttttttgaatttgcttatggaggagatcctatattatctcaacatttattt
>BK3BB1_2_107
attttcttctaatacaaaatatacaggtattggttcacaagatatattaattttatcagttgttgttgcaggtataagtacaactgtttcatttacaaatttgttaataactagacgtactttaggaatgccaggtttgagaaatagaagagttttattaccttttgtttcaataggaacttttttagcattaagaatattagctataataacgccagttttagcagctgctatgattatgatggctttagatagacattgacaaactactttttttgaatttgcttatggaggagatcctatattatctcaacatttattt
>BK3BB1_2_742
cattttcttctaatacaaaatatacaggtattggttcacaagatatattaattttatcagttgttgttgcaggtataagtacaactgtttcatttacaaatttgttaataactagacgtactttaggaatgccaggtttgagaaatagaagagttttattaccttttgtttcaataggaacttttttagcattaagaatattagctataataacgccagttttagcagctgctatgattatgatggctttagatagacattgacaaactactttttttgaatttgcttatggaggagatcctatattatctcaacatttattt
>BK3BB1_2_4280
attttcttctaatacaaaatatacaggtattggttcacaagatatattaattttatcagttgttgttgcaggtataagtacaactgtttcatttacaaatttgttaataactagacgtactttaggaatgccaggtttgagaaatagaagagttttattaccttttgtttcaataggaacttttttagcattaagaatattagctataataacgccagttttagcagctgctatgattatgatggctttagatagacattgacaaactactttttttgaatttgcttatggaggagatcctatattatctcaacatttattc
>BK3BB1_2_5902
cattttcttctaatacaaaatatacaggtattggttcacaagatatattaattttatcagttgttgttgcaggtataagtacaactgtttcatttacaaatttgttaataactagacgtactttaggaatgccaggtttgagaaatagaagagttttattaccttttgtttcaataggaacttttttagcattaagaatattagctataataacgccagttttagcagctgctatgattatgatggctttagatagacattgacaaactactttttttgaatttgcttatggaggagatcctatattatctcaacatttattc
>BK3BB1_3_115
attttcttctaatacaaaatatacaggtattggttcacaagatatattaattttatcagttgttgttgcaggtataagtacaactgtttcatttacaaatttgttaataactagacgtactttaggaatgccaggtttgagaaatagaagagttttattaccttttgtttcaataggaacttttttagcattaagaatattagctataataacgccagttttagcagctgctatgattatgatggctttagatagacattgacaaactactttttttgaatttgcttatggaggagatcctatattatctcaacatttattt
>BK3BB1_3_801
cattttcttctaatacaaaatatacaggtattggttcacaagatatattaattttatcagttgttgttgcaggtataagtacaactgtttcatttacaaatttgttaataactagacgtactttaggaatgccaggtttgagaaatagaagagttttattaccttttgtttcaataggaacttttttagcattaagaatattagctataataacgccagttttagcagctgctatgattatgatggctttagatagacattgacaaactactttttttgaatttgcttatggaggagatcctatattatctcaacatttattt
>BK3BB1_3_1642
attttcttctaatacaaaatatacaggtattggttcacaagatatattaattttatcagttgttgttgcaggtataagtacaactgtttcatttacaaatttgttaataactagacgtactttaggaatgccaggtttgagaaatagaagagttttattaccttttgtttcaataggaacttttttagcattaagaatattagctataataacgccagttttagcagctgctatgattatgatggctttagatagacattgacaaactactttttttgaatttgcttatggaggagatcctatattatctcaacatttatt
>BK3BB1_3_3303
ttttcttctaatacaaaatatacaggtattggttcacaagatatattaattttatcagttgttgttgcaggtataagtacaactgtttcatttacaaatttgttaataactagacgtactttaggaatgccaggtttgagaaatagaagagttttattaccttttgtttcaataggaacttttttagcattaagaatattagctataataacgccagttttagcagctgctatgattatgatggctttagatagacattgacaaactactttttttgaatttgcttatggaggagatcctatattatctcaacatttattt
>BK3BB1_3_3646
cattttcttctaatacaaaatatacaggtattggttcacaagatatattaattttatcagttgttgttgcaggtataagtacaactgtttcatttacaaatttgttaataactagacgtactttaggaatgccaggtttgggaaatagaagagttttattaccttttgtttcaataggaacttttttagcattaagaatattagctataataacgccagttttagcagctgctatgattatgatggctttagatagacattgacaaactactttttttgaatttgcttatggaggagatcctatattatctcaacatttattt
>BK3BB1_3_5066
attttcttctaatacaaaatatacaggtattgtttcacaagatatattaattttatcagttgttgttgcaggtataagtacaactgtttcatttacaaatttgttaataactagacgtactttaggaatgccaggtttgagaaatagaagagttttattaccttttgtttcaataggaacttttttagcattaagaatattagctataataacgccagttttagcagctgctatgattatgatggctttagatagacattgacaaactactttttttgaatttgcttatggaggagatcctatattatctcaacatttattt
>BK3BB1_3_5948
attttcttctaatacaaaatatacaggtattggttcacaagatatattaattttatcagttgttgttgcaggtataagtacaactgtttcatttacaaatttgttaataactagacgtactttaggaatgccaggtttgagaaatagaagagttttattaccttttgtttcaataggaacttttttagcattaagaatattagctataataacgccagttttagcagctgctatgattatgatggctttagatagacattgacaaactactttttttgaatttgcttatggaggagatcctatattatctcaacatttattc
>BK3BB1_3_6088
attttcttctaatacaaaatatacaggtattggttcacaagatatattaattttatcagttgttgttgcaggtataagtacaactgtttcatttacaaatttgttaataactagacgtactttaggaatgccaggtttgagaaatagaagagttttattaccttttgtttcaataggaacttttttagcattaagaatattagctataataacgccagttttagcagctgctatgattatgatggctttagatagacattgacaaactacttttttgaatttgcttatggaggagatcctatattatctcaacatttattt
>BK3BB1_3_8280
cattttcttctaatacaaaatatacaggtattggttcacaagatatattaattttatcagttgttgttgcaggtataagtacaactgtttcatttacaaatttgttaataactagacgtactttaggaatgccaggtttgagaaatagaagagttttattaccttttgtttcaataggaacttttttagcattaagaatattagctataataacgccagttttagcagctgctatgattatgatggctttagatagacattgacaaactactttttttgaatttgcttatggaggagatcctatattatctcaacatttattc
>BK3BB1_3_8396
attttcttctaatacaaaatatacaggtattggttcacaagatatattaattttatcagttgttgttgcaggtataagtacaactgtttcatttacaaatttgttaataactagacgtactttaggaatgccaggtttgagaaatagaagagttttattaccttttgtttcgataggaacttttttagcattaagaatattagctataataacgccagttttagcagctgctatgattatgatggctttagatagacattgacaaactactttttttgaatttgcttatggaggagatcctatattatctcaacatttattt
>BK3BB1_3_8614
attttcttctaatacaaaatatacaggtattggttcacaagatatattaattttatcagttgttgttgcaggtataagtacaactgtttcatttacaaatttgttaataactagacgtactttaggaatgccaggtttgagaaatagaagagttttattaccttttgtttcaataggaacttttttagcattaagaatattagctataataacgccagttttagcagctgctatgattatgatggctttagatagacattgacaaactactttttttgaatttgcttatggaggagatcctatattatctcaacatttgttt
>BK3BB1_4_107
attttcttctaatacaaaatatacaggtattggttcacaagatatattaattttatcagttgttgttgcaggtataagtacaactgtttcatttacaaatttgttaataactagacgtactttaggaatgccaggtttgagaaatagaagagttttattaccttttgtttcaataggaacttttttagcattaagaatattagctataataacgccagttttagcagctgctatgattatgatggctttagatagacattgacaaactactttttttgaatttgcttatggaggagatcctatattatctcaacatttattt
>BK3BB1_5_108
attttcttctaatacaaaatatacaggtattggttcacaagatatattaattttatcagttgttgttgcaggtataagtacaactgtttcatttacaaatttgttaataactagacgtactttaggaatgccaggtttgagaaatagaagagttttattaccttttgtttcaataggaacttttttagcattaagaatattagctataataacgccagttttagcagctgctatgattatgatggctttagatagacattgacaaactactttttttgaatttgcttatggaggagatcctatattatctcaacatttattt
>BK3BB1_5_781
cattttcttctaatacaaaatatacaggtattggttcacaagatatattaattttatcagttgttgttgcaggtataagtacaactgtttcatttacaaatttgttaataactagacgtactttaggaatgccaggtttgagaaatagaagagttttattaccttttgtttcaataggaacttttttagcattaagaatattagctataataacgccagttttagcagctgctatgattatgatggctttagatagacattgacaaactactttttttgaatttgcttatggaggagatcctatattatctcaacatttattt
>BK3BB1_5_5840
attttcttctaatacaaaatatacaggtattggttcacaagatatattaattttatcagttgttgttgcaggtataagtacaactgtttcatttacaaatttgttaataactagacgtactttaggaatgccaggtttgagaaatagaagagttttattaccttttgtttcaataggaacttttttagcattaagaatattagctataataacgccagttttagcagctgctatgattatgatggctttagatagacattgacgaactactttttttgaatttgcttatggaggagatcctatattatctcaacatttattt
>BK3BC1_1_106
attttcttctaatacaaaatatacaggtattggttcacaagatatattaattttatcagttgttgttgcaggtataagtacaactgtttcatttacaaatttgttaataactagacgtactttaggaatgccaggtttgagaaatagaagagttttattaccttttgtttcaataggaacttttttagcattaagaatattagctataataacgccagttttagcagctgctatgattatgatggctttagatagacattgacaaactactttttttgaatttgcttatggaggagatcctatattatctcaacatttattt
>BK3BC1_1_781
cattttcttctaatacaaaatatacaggtattggttcacaagatatattaattttatcagttgttgttgcaggtataagtacaactgtttcatttacaaatttgttaataactagacgtactttaggaatgccaggtttgagaaatagaagagttttattaccttttgtttcaataggaacttttttagcattaagaatattagctataataacgccagttttagcagctgctatgattatgatggctttagatagacattgacaaactactttttttgaatttgcttatggaggagatcctatattatctcaacatttattt
>BK3BC1_1_1552
attttcttctaatacaaaatatacaggtattggttcacaagatatattaattttatcagttgttgttgcaggtataagtacaactgtttcatttacaaatttgttaataactagacgtactttaggaatgccaggtttgagaaatagaagagttttattaccttttgtttcaataggaacttttttagcattaagaatattagctataataacgccagttttagcagctgctatgattatgatggctttagatagacattgacaaactactttttttgaatttgcttatggaggagatcctatattatctcaacatttatt
>BK3BC1_1_5313
attttcttctaatacaaaatatacaggtattggttcacaagatatattaattttatcagttgttgttgcaggtataagtacaactgtttcatttacaaatttgttaataactagacgtactttaggaatgccaggtttgagaaatagaagagttttattaccttttgtttcaataggaacttttttagcattaagaatattagctataataacgccagttttagcagctgctatgattatgatggctttagatagacattgacaaactacttttttgaatttgcttatggaggagatcctatattatctcaacatttattt
>BK3BC1_2_104
attttcttctaatacaaaatatacaggtattggttcacaagatatattaattttatcagttgttgttgcaggtataagtacaactgtttcatttacaaatttgttaataactagacgtactttaggaatgccaggtttgagaaatagaagagttttattaccttttgtttcaataggaacttttttagcattaagaatattagctataataacgccagttttagcagctgctatgattatgatggctttagatagacattgacaaactactttttttgaatttgcttatggaggagatcctatattatctcaacatttattt
>BK3BC1_2_2940
ttttcttctaatacaaaatatacaggtattggttcacaagatatattaattttatcagttgttgttgcaggtataagtacaactgtttcatttacaaatttgttaataactagacgtactttaggaatgccaggtttgagaaatagaagagttttattaccttttgtttcaataggaacttttttagcattaagaatattagctataataacgccagttttagcagctgctatgattatgatggctttagatagacattgacaaactactttttttgaatttgcttatggaggagatcctatattatctcaacatttattt
>BK3BC1_4_99
attttcttctaatacaaaatatacaggtattggttcacaagatatattaattttatcagttgttgttgcaggtataagtacaactgtttcatttacaaatttgttaataactagacgtactttaggaatgccaggtttgagaaatagaagagttttattaccttttgtttcaataggaacttttttagcattaagaatattagctataataacgccagttttagcagctgctatgattatgatggctttagatagacattgacaaactactttttttgaatttgcttatggaggagatcctatattatctcaacatttattt
>BK3BC1_4_569
cattttcttctaatacaaaatatacaggtattggttcacaagatatattaattttatcagttgttgttgcaggtataagtacaactgtttcatttacaaatttgttaataactagacgtactttaggaatgccaggtttgagaaatagaagagttttattaccttttgtttcaataggaacttttttagcattaagaatattagctataataacgccagttttagcagctgctatgattatgatggctttagatagacattgacaaactactttttttgaatttgcttatggaggagatcctatattatctcaacatttattt
>BK3BC1_4_999
attttcttctaatacaaaatatacaggtattggttcacaagatatattaattttatcagttgttgttgcaggtataagtacaactgtttcatttacaaatttgttaataactagacgtactttaggaatgccaggtttgagaaatagaagagttttattaccttttgtttcaataggaacttttttagcattaagaatattagctataataacgccagttttagcagctgctatgattatgatggctttagatagacattgacaaactactttttttgaatttgcttatggaggagatcctatattatctcaacatttatt
>BK3BC1_5_110
attttcttctaatacaaaatatacaggtattggttcacaagatatattaattttatcagttgttgttgcaggtataagtacaactgtttcatttacaaatttgttaataactagacgtactttaggaatgccaggtttgagaaatagaagagttttattaccttttgtttcaataggaacttttttagcattaagaatattagctataataacgccagttttagcagctgctatgattatgatggctttagatagacattgacaaactactttttttgaatttgcttatggaggagatcctatattatctcaacatttattt
>BK3BC1_5_4828
attttcttctaatacaaaatatacaggtattggttcacaagatatattaattttatcagttgttgttgcaggtataagtacaactgtttcatttacaaatttgttaataactagacgtactttaggaatgccaggtttgagaaatagaagagttttattaccttttgtttcaataggaacttttttagcattaagaatattagctataataacgccagttttagcagctgctatgattatgatggctttagatagacattgacaaactactttttttgaatttgcttatggaggagatcctatattatctcaacatttattg
>BK3BC1_5_6417
attttcttctaatacaaaatatacaggtattggttcacaagatatattaattttatcagttgttgttgcaggtataagtacaactgtttcatttacaaatttgttaataactagacgtactttaggaatgccaggtttgagaaatagaagagttttattaccttttgtttcaataggaacttttttagcattaagaatattagctataataacgccagttttagcagctgctatgattatgatggctttagatagacattgacaaactactttttttgaatttgcttatggaggagatcctatattatctcaacatttattc
>BK3BC1_5_9524
attttcttctaatacaaaatatacaggtattggttcacaagatatattaattttatcagttgttgttgcaggtataagtacaactgtttcatttacaaatttgttaataactagacgtactttaggaatgccaggtttgagaaatagaagagttttattaccttttgtttcaataggaacttttttagcattaagaatattagctataataacgccagttttagcagctgctatgattatgatggctttagatagacattgacaaactactttttttgaatttgcttatggaggagatcctatattatctcaacatttgttt
>BK3SA1_1_100
attttcttctaatacaaaatatacaggtattggttcacaagatatattaattttatcagttgttgttgcaggtataagtacaactgtttcatttacaaatttgttaataactagacgtactttaggaatgccaggtttgagaaatagaagagttttattaccttttgtttcaataggaacttttttagcattaagaatattagctataataacgccagttttagcagctgctatgattatgatggctttagatagacattgacaaactactttttttgaatttgcttatggaggagatcctatattatctcaacatttattt
>BK3SA1_1_1335
ttttcttctaatacaaaatatacaggtattggttcacaagatatattaattttatcagttgttgttgcaggtataagtacaactgtttcatttacaaatttgttaataactagacgtactttaggaatgccaggtttgagaaatagaagagttttattaccttttgtttcaataggaacttttttagcattaagaatattagctataataacgccagttttagcagctgctatgattatgatggctttagatagacattgacaaactactttttttgaatttgcttatggaggagatcctatattatctcaacatttattt
>BK3SA1_4_104
attttcttctaatacaaaatatacaggtattggttcacaagatatattaattttatcagttgttgttgcaggtataagtacaactgtttcatttacaaatttgttaataactagacgtactttaggaatgccaggtttgagaaatagaagagttttattaccttttgtttcaataggaacttttttagcattaagaatattagctataataacgccagttttagcagctgctatgattatgatggctttagatagacattgacaaactactttttttgaatttgcttatggaggagatcctatattatctcaacatttattt
>BK3SA1_4_679
cattttcttctaatacaaaatatacaggtattggttcacaagatatattaattttatcagttgttgttgcaggtataagtacaactgtttcatttacaaatttgttaataactagacgtactttaggaatgccaggtttgagaaatagaagagttttattaccttttgtttcaataggaacttttttagcattaagaatattagctataataacgccagttttagcagctgctatgattatgatggctttagatagacattgacaaactactttttttgaatttgcttatggaggagatcctatattatctcaacatttattt
>BK3SA1_5_481
cattttcttctaatacaaaatatacaggtattggttcacaagatatattaattttatcagttgttgttgcaggtataagtacaactgtttcatttacaaatttgttaataactagacgtactttaggaatgccaggtttgagaaatagaagagttttattaccttttgtttcaataggaacttttttagcattaagaatattagctataataacgccagttttagcagctgctatgattatgatggctttagatagacattgacaaactactttttttgaatttgcttatggaggagatcctatattatctcaacatttattt
>BK3SB1_1_104
attttcttctaatacaaaatatacaggtattggttcacaagatatattaattttatcagttgttgttgcaggtataagtacaactgtttcatttacaaatttgttaataactagacgtactttaggaatgccaggtttgagaaatagaagagttttattaccttttgtttcaataggaacttttttagcattaagaatattagctataataacgccagttttagcagctgctatgattatgatggctttagatagacattgacaaactactttttttgaatttgcttatggaggagatcctatattatctcaacatttattt
>BK3SB1_1_1062
attttcttctaatacaaaatatacaggtattggttcacaagatatattaattttatcagttgttgttgcaggtataagtacaactgtttcatttacaaatttgttaataactagacgtactttaggaatgccaggtttgagaaatagaagagttttattaccttttgtttcaataggaacttttttagcattaagaatattagctataataacgccagttttagcagctgctatgattatgatggctttagatagacattgacaaactactttttttgaatttgcttatggaggagatcctatattatctcaacatttatt
>BK3SB1_2_101
attttcttctaatacaaaatatacaggtattggttcacaagatatattaattttatcagttgttgttgcaggtataagtacaactgtttcatttacaaatttgttaataactagacgtactttaggaatgccaggtttgagaaatagaagagttttattaccttttgtttcaataggaacttttttagcattaagaatattagctataataacgccagttttagcagctgctatgattatgatggctttagatagacattgacaaactactttttttgaatttgcttatggaggagatcctatattatctcaacatttattt
>BK3SB1_2_618
cattttcttctaatacaaaatatacaggtattggttcacaagatatattaattttatcagttgttgttgcaggtataagtacaactgtttcatttacaaatttgttaataactagacgtactttaggaatgccaggtttgagaaatagaagagttttattaccttttgtttcaataggaacttttttagcattaagaatattagctataataacgccagttttagcagctgctatgattatgatggctttagatagacattgacaaactactttttttgaatttgcttatggaggagatcctatattatctcaacatttattt
>BK3SB1_3_108
attttcttctaatacaaaatatacaggtattggttcacaagatatattaattttatcagttgttgttgcaggtataagtacaactgtttcatttacaaatttgttaataactagacgtactttaggaatgccaggtttgagaaatagaagagttttattaccttttgtttcaataggaacttttttagcattaagaatattagctataataacgccagttttagcagctgctatgattatgatggctttagatagacattgacaaactactttttttgaatttgcttatggaggagatcctatattatctcaacatttattt
>BK3SB1_3_698
cattttcttctaatacaaaatatacaggtattggttcacaagatatattaattttatcagttgttgttgcaggtataagtacaactgtttcatttacaaatttgttaataactagacgtactttaggaatgccaggtttgagaaatagaagagttttattaccttttgtttcaataggaacttttttagcattaagaatattagctataataacgccagttttagcagctgctatgattatgatggctttagatagacattgacaaactactttttttgaatttgcttatggaggagatcctatattatctcaacatttattt
>BK3SB1_3_5663
attttcttctaatacaaaatatacaggtattggttcacaagatatattaattttatcagttgttgttgcaggtataagtacaactgtttcatttacaaatttgttaataactagacgtactttaggaatgccaggtttgagaaatagaagagttttattaccttttgtttcaataggaacttttttagcattaagaatattagctataataacgccagttttagcagctgctatgattatgatggctttagatagacattgacaaactactttttttgaatttgcttatggaggagatcctatattatcccaacatttattt
>BK3SB1_5_103
attttcttctaatacaaaatatacaggtattggttcacaagatatattaattttatcagttgttgttgcaggtataagtacaactgtttcatttacaaatttgttaataactagacgtactttaggaatgccaggtttgagaaatagaagagttttattaccttttgtttcaataggaacttttttagcattaagaatattagctataataacgccagttttagcagctgctatgattatgatggctttagatagacattgacaaactactttttttgaatttgcttatggaggagatcctatattatctcaacatttattt
>BK3SB1_5_703
cattttcttctaatacaaaatatacaggtattggttcacaagatatattaattttatcagttgttgttgcaggtataagtacaactgtttcatttacaaatttgttaataactagacgtactttaggaatgccaggtttgagaaatagaagagttttattaccttttgtttcaataggaacttttttagcattaagaatattagctataataacgccagttttagcagctgctatgattatgatggctttagatagacattgacaaactactttttttgaatttgcttatggaggagatcctatattatctcaacatttattt
>BK3SB1_5_2057
attttcttctaatacaaaatatacaggtattggttcacaagatatattaattttatcagttgttgttgcaggtataagtacaactgtttcatttacaaatttgttaataactagacgtactttaggaatgccaggtttgagaaatagaagagttttattaccttttgtttcaataggaacttttttagcattaagaatattagctataataacgccagttttagcagctgctatgattatgatggctttagatagacattgacaaactactttttttgaatttgcttatggaggagatcctatattatctcagcatttattt
>BK3SB1_5_2307
gtttacctcaaatataaaatatactggtgtcggttctcaagatattttaattttatctgttgtttttgcaggaataagtagtaccgtatcatttactaatttattaataacaagaagaactttatcaatgcctggtatgagaaatagaagaattttattaccattcatttcaattggtatttttttagcgtttagaatattagcgataattacaccagttttagcagcagctatgataatgatggcgttagatagacattgacaaactacgttttttgagtttgcatatggtggtgatcctattttatcacaacatttattt
>BK3SB1_5_4934
attttcttctaatacaaaatatacaggtattggttcacaagatatattaattttatcagttgttgttgcaggtataagtacaactgtttcatttacaaatttgttaataactagacgtactttaggaatgccaggtttgagaaatagaagagttttattaccttttgtttcaataggaacttttttagcattaagaatattagctataataacgccagttttagcagctgctatgattatgatggctttagatagacattgacaaactacttttttgaatttgcttatggaggagatcctatattatctcaacatttattt
>BK3SC1_1_97
attttcttctaatacaaaatatacaggtattggttcacaagatatattaattttatcagttgttgttgcaggtataagtacaactgtttcatttacaaatttgttaataactagacgtactttaggaatgccaggtttgagaaatagaagagttttattaccttttgtttcaataggaacttttttagcattaagaatattagctataataacgccagttttagcagctgctatgattatgatggctttagatagacattgacaaactactttttttgaatttgcttatggaggagatcctatattatctcaacatttattt
>BK3SC1_1_1289
attttcttctaatacaaaatatacaggtattggttcacaagatatattaattttatcagttgttgttgcaggtataagtacaactgtttcatttacaaatttgttaataactagacgtactttaggaatgccaggtttgagaaatagaagagttttattaccttttgtttcaataggaacttttttagcattaagaatattagctataataacgccagttttagcagctgctatgattatgatggctttagatagacattgacaaactactttttttgaatttgcttatggaggagatcctatattatctcaacatttatt
>BK3SC1_1_6564
attttcttctaatacaaaatatacgggtattggttcacaagatatattaattttatcagttgttgttgcaggtataagtacaactgtttcatttacaaatttgttaataactagacgtactttaggaatgccaggtttgagaaatagaagagttttattaccttttgtttcaataggaacttttttagcattaagaatattagctataataacgccagttttagcagctgctatgattatgatggctttagatagacattgacaaactactttttttgaatttgcttatggaggagatcctatattatctcaacatttattt
>BK3SC1_3_99
attttcttctaatacaaaatatacaggtattggttcacaagatatattaattttatcagttgttgttgcaggtataagtacaactgtttcatttacaaatttgttaataactagacgtactttaggaatgccaggtttgagaaatagaagagttttattaccttttgtttcaataggaacttttttagcattaagaatattagctataataacgccagttttagcagctgctatgattatgatggctttagatagacattgacaaactactttttttgaatttgcttatggaggagatcctatattatctcaacatttattt
>BK3SC1_3_556
cattttcttctaatacaaaatatacaggtattggttcacaagatatattaattttatcagttgttgttgcaggtataagtacaactgtttcatttacaaatttgttaataactagacgtactttaggaatgccaggtttgagaaatagaagagttttattaccttttgtttcaataggaacttttttagcattaagaatattagctataataacgccagttttagcagctgctatgattatgatggctttagatagacattgacaaactactttttttgaatttgcttatggaggagatcctatattatctcaacatttattt
>BK3SC1_3_1593
ttttcttctaatacaaaatatacaggtattggttcacaagatatattaattttatcagttgttgttgcaggtataagtacaactgtttcatttacaaatttgttaataactagacgtactttaggaatgccaggtttgagaaatagaagagttttattaccttttgtttcaataggaacttttttagcattaagaatattagctataataacgccagttttagcagctgctatgattatgatggctttagatagacattgacaaactactttttttgaatttgcttatggaggagatcctatattatctcaacatttattt
>BK4BA1_1_109
attttcttctaatacaaaatatacaggtattggttcacaagatatattaattttatcagttgttgttgcaggtataagtacaactgtttcatttacaaatttgttaataactagacgtactttaggaatgccaggtttgagaaatagaagagttttattaccttttgtttcaataggaacttttttagcattaagaatattagctataataacgccagttttagcagctgctatgattatgatggctttagatagacattgacaaactactttttttgaatttgcttatggaggagatcctatattatctcaacatttattt
>BK4BA1_1_808
cattttcttctaatacaaaatatacaggtattggttcacaagatatattaattttatcagttgttgttgcaggtataagtacaactgtttcatttacaaatttgttaataactagacgtactttaggaatgccaggtttgagaaatagaagagttttattaccttttgtttcaataggaacttttttagcattaagaatattagctataataacgccagttttagcagctgctatgattatgatggctttagatagacattgacaaactactttttttgaatttgcttatggaggagatcctatattatctcaacatttattt
>BK4BA1_1_1549
attttcttctaatacaaaatatacaggtattggttcacaagatatattaattttatcagttgttgttgcaggtataagtacaactgtttcatttacaaatttgttaataactagacgtactttaggaatgccaggtttgagaaatagaagagttttattaccttttgtttcaataggaacttttttagcattaagaatattagctataataacgccagttttagcagctgctatgattatgatggctttagatagacattgacaaactactttttttgaatttgcttatggaggagatcctatattatctcaacatttatt
>BK4BA1_1_2543
gttttcttctaatacaaaatatacaggtattggttcacaagatatattaattttatcagttgttgttgcaggtataagtacaactgtttcatttacaaatttgttaataactagacgtactttaggaatgccaggtttgagaaatagaagagttttattaccttttgtttcaataggaacttttttagcattaagaatattagctataataacgccagttttagcagctgctatgattatgatggctttagatagacattgacaaactactttttttgaatttgcttatggaggagatcctatattatctcaacatttattt
>BK4BA1_1_5813
attttcttctaatacaaaatatacaggtattggttcacaagatatattaattttatcagttgttgttgcaggtataagtacaactgtttcatttacaaatttgttaataactagacgtactttaggaatgccaggtttgagaaatagaagagttttattaccttttgtttcaataggaactttttagcattaagaatattagctataataacgccagttttagcagctgctatgattatgatggctttagatagacattgacaaactactttttttgaatttgcttatggaggagatcctatattatctcaacatttattt
>BK4BA1_1_6607
cattttcttctaatacaaaatatacaggtattggttcacaagatatattaattttatcagttgttgttgcaggtataagtacaactgtttcatttacaaatttgttaataactagacgtactttaggaatgccaggtttgagaaatagaagagttttattaccttttgtttcaataggaacttttttagcattaagaatattagctataataacgccagttttagcagctgctatgattatgatggctttagatagacattgacaaactactttttttgaatttgcttatggaggagatcctatattatctcaacatttatt
>BK4BA1_1_6980
attttcttctaatacaaaatatacaggtattggttcacaagatatattaattttatcagttgttgttgcaggtataagtacaactgtttcatttacaaatttgttaataactagacgtactttaggaatgccaggtttgagaaatagaagagttttattaccttttgtttcgataggaacttttttagcattaagaatattagctataataacgccagttttagcagctgctatgattatgatggctttagatagacattgacaaactactttttttgaatttgcttatggaggagatcctatattatctcaacatttattt
>BK4BA1_2_113
attttcttctaatacaaaatatacaggtattggttcacaagatatattaattttatcagttgttgttgcaggtataagtacaactgtttcatttacaaatttgttaataactagacgtactttaggaatgccaggtttgagaaatagaagagttttattaccttttgtttcaataggaacttttttagcattaagaatattagctataataacgccagttttagcagctgctatgattatgatggctttagatagacattgacaaactactttttttgaatttgcttatggaggagatcctatattatctcaacatttattt
>BK4BA1_2_894
cattttcttctaatacaaaatatacaggtattggttcacaagatatattaattttatcagttgttgttgcaggtataagtacaactgtttcatttacaaatttgttaataactagacgtactttaggaatgccaggtttgagaaatagaagagttttattaccttttgtttcaataggaacttttttagcattaagaatattagctataataacgccagttttagcagctgctatgattatgatggctttagatagacattgacaaactactttttttgaatttgcttatggaggagatcctatattatctcaacatttattt
>BK4BA1_2_4881
attttcttctaatacaaaatatacaggtattggttcacaagatatattaattttatcagttgttgttgcaggtataagtacaactgtttcatttacaaatttgttaataactagacgtactttaggaatgccaggtttgagaaatagaagagttttattaccttttgtttcaataggaacttttttagcattaagaatattagctataataacgccagttttagcagctgctatgattatgatggctttagatagacattgacaaactactttttttgaatttgcttatggaggagatcctatattatctcaacatttattg
>BK4BA1_2_6377
attttcttctaatacaaaatatacaggtattggttcacaagatatattaattttatcagttgttgttgcaggtataagtacaactgtttcatttacaaatttgttaataactagacgtactttaggaatgccaggtttgagaaatagaagagttttattaccttttgtttcaataggaacttttttagcattaagaatattagctataataacgccagttttagcagctgctatgattatgatggctttagatagacattgacaaactactttttttgaatttgcttatggaggagatcctatattatctcaacatttattc
>BK4BA1_2_8271
cattttcttctaatacaaaatatacaggtattggttcacaagatatattaattttatcagttgttgttgcaggtataagtacaactgtttcatttacaaatttgttaataactagacgtactttaggaatgccaggtttgagaaatagaagagttttattaccttttgtttcaataggaacttttttagcattaagaatattagctataataacgccagttttagcagctgctatgattatgatggctttagatagacattgacaaactactttttttgaatttgcttatggaggagatcctatattatctcaacatttatt
>BK4BA1_3_115
attttcttctaatacaaaatatacaggtattggttcacaagatatattaattttatcagttgttgttgcaggtataagtacaactgtttcatttacaaatttgttaataactagacgtactttaggaatgccaggtttgagaaatagaagagttttattaccttttgtttcaataggaacttttttagcattaagaatattagctataataacgccagttttagcagctgctatgattatgatggctttagatagacattgacaaactactttttttgaatttgcttatggaggagatcctatattatctcaacatttattt
>BK4BA1_3_769
cattttcttctaatacaaaatatacaggtattggttcacaagatatattaattttatcagttgttgttgcaggtataagtacaactgtttcatttacaaatttgttaataactagacgtactttaggaatgccaggtttgagaaatagaagagttttattaccttttgtttcaataggaacttttttagcattaagaatattagctataataacgccagttttagcagctgctatgattatgatggctttagatagacattgacaaactactttttttgaatttgcttatggaggagatcctatattatctcaacatttattt
>BK4BA1_3_2727
ttttcttctaatacaaaatatacaggtattggttcacaagatatattaattttatcagttgttgttgcaggtataagtacaactgtttcatttacaaatttgttaataactagacgtactttaggaatgccaggtttgagaaatagaagagttttattaccttttgtttcaataggaacttttttagcattaagaatattagctataataacgccagttttagcagctgctatgattatgatggctttagatagacattgacaaactactttttttgaatttgcttatggaggagatcctatattatctcaacatttattt
>BK4BA1_3_4533
attttcttctaatacaaaatatacaggtattggttcacaagatatattaattttatcagttgttgttgcaggtataagtacaactgtttcatttacaaatttgttaataactagacgtactttaggaatgccaggtttgagaaatagaagagttttattaccttttgtttcaataggaacttttttagcattaagaatattagctataataacgccagttttagcagctgctatgattatgatggctttagatagacattgacaaactactttttttgaatttgcttatggaggagatcctatattatctcaacatttattc
>BK4BA1_3_5018
attttcttctaatacaaaatatacaggtattggttcacaagatatattaattttatcagttgttgttgcaggtataagtacaactgtttcatttacaaatttgttaataactagacgtaccttaggaatgccaggtttgagaaatagaagagttttattaccttttgtttcaataggaacttttttagcattaagaatattagctataataacgccagttttagcagctgctatgattatgatggctttagatagacattgacaaactactttttttgaatttgcttatggaggagatcctatattatctcaacatttattt
>BK4BA1_3_5522
attttcttctaatacaaaatatacaggtattggttcacaagatatattaattttatcagttgttgttgcaggtataagtacaactgtttcatttacaaatttgttaataactagacgtactttaggaatgccaggtttgagaaatagaagagttttattaccttttgtttcaataggaacttttttagcattgagaatattagctataataacgccagttttagcagctgctatgattatgatggctttagatagacattgacaaactactttttttgaatttgcttatggaggagatcctatattatctcaacatttattt
>BK4BA1_3_5547
attttcttctaatacaaaatatacaggtattggttcacaagatatattaattttatcagttgttgttgcaggtataagtacaactgtttcatttacaaatttgttaataactagacgtactttaggaatgccaggtttgagaaatagaagagttttattaccttttgtttcaataggaacttttttagcattaagaatattagctataataacgccagttttagcagctgctatgattatgatggatttagatagacattgacaaactactttttttgaatttgcttatggaggagatcctatattatctcaacatttattt
>BK4BA1_4_122
attttcttctaatacaaaatatacaggtattggttcacaagatatattaattttatcagttgttgttgcaggtataagtacaactgtttcatttacaaatttgttaataactagacgtactttaggaatgccaggtttgagaaatagaagagttttattaccttttgtttcaataggaacttttttagcattaagaatattagctataataacgccagttttagcagctgctatgattatgatggctttagatagacattgacaaactactttttttgaatttgcttatggaggagatcctatattatctcaacatttattt
>BK4BA1_4_992
cattttcttctaatacaaaatatacaggtattggttcacaagatatattaattttatcagttgttgttgcaggtataagtacaactgtttcatttacaaatttgttaataactagacgtactttaggaatgccaggtttgagaaatagaagagttttattaccttttgtttcaataggaacttttttagcattaagaatattagctataataacgccagttttagcagctgctatgattatgatggctttagatagacattgacaaactactttttttgaatttgcttatggaggagatcctatattatctcaacatttattt
>BK4BA1_4_2092
attttcttctaatacaaaatatacaggtattggttcacaagatatattaattttatcagttgttgttgcaggtataagtacaactgtttcatttacaaatttgttaataactagacgtactttaggaatgccaggtttgagaaatagaagagttttattaccttttgtttcaataggaacttttttagcattaagaatattagctataataacgccagttttagcagctgctatgattatgatggctttagatagacattgacaaactactttttttgaatttgcttatggaggagatcctatattatctcaacatttatt
>BK4BA1_4_4428
ttttcttctaatacaaaatatacaggtattggttcacaagatatattaattttatcagttgttgttgcaggtataagtacaactgtttcatttacaaatttgttaataactagacgtactttaggaatgccaggtttgagaaatagaagagttttattaccttttgtttcaataggaacttttttagcattaagaatattagctataataacgccagttttagcagctgctatgattatgatggctttagatagacattgacaaactactttttttgaatttgcttatggaggagatcctatattatctcaacatttattt
>BK4BA1_4_6642
attttcttctaatacaaaatatacaggtattggttcacaagatatattaattttatcagttgttgttgcaggtataagtacaactgtttcatttacaaatttgttaataactagacgtactttaggaatgccaggtttgagaaatagaagagttttattaccctttgtttcaataggaacttttttagcattaagaatattagctataataacgccagttttagcagctgctatgattatgatggctttagatagacattgacaaactactttttttgaatttgcttatggaggagatcctatattatctcaacatttattt
>BK4BA1_4_11062
attttcttctaatacaaaatatacaggtattggttcacaagatatattaattttatcagttgttgttgcaggtataagtacaactgtttcatttacaaatttgttaataactagacgtactttaggaatgccaggtttgagaaatagaagagttttattaccttttgtttcaataggaacttttttagcattaagaatattagctataataacgccagttttagcagctgctatgattatgatggatttagatagacattgacaaactactttttttgaatttgcttatggaggagatcctatattatctcaacatttattt
>BK4BA1_4_11343
cattttcttctaatacaaaatatacaggtattggttcacaagatatattaattttatcagttgttgttgcaggtataagtacaactgtttcatttacaaatttgttaataactagacgtactttaggaatgccaggtttgagaaatagaagagttttattaccttttgtttcaataggaacttttttagcattaagaatattagctataataacgccagttttagcagctgctatgattatgatggctttagatagacattgacaaactactttttttgaatttgcttatggaggagatcctatattatctcaacatttatt
>BK4BA1_4_12594
attttcttctaatacaaaatatacaggtattggttcacaagatatattaattttatcagttgttgttgcaggtataagtacaactgtttcatttacaaatttgttaataactagacgtactttaggaatgccaggtttgagaaatagaagagttttattaccttttgtttcaataggaacttttttagcattaagaatattagctataataacgccagttttagcagctgctatgattatgatggctttagatagacattgacaaactactttttttgaatttgcttatggaggagatcctatattatctcaacatttgttt
>BK4BA1_4_13626
cattttcttctaatacaaaatatacaggtattggttcacaagatatattaattttatcagttgttgttgcaggtataagtacaactgtttcatttacaaatttgttaataactagacgtactttaggaatgccaggtttgagaaatagaagagttttattaccctttgtttcaataggaacttttttagcattaagaatattagctataataacgccagttttagcagctgctatgattatgatggctttagatagacattgacaaactactttttttgaatttgcttatggaggagatcctatattatctcaacatttattt
>BK4BA1_5_111
attttcttctaatacaaaatatacaggtattggttcacaagatatattaattttatcagttgttgttgcaggtataagtacaactgtttcatttacaaatttgttaataactagacgtactttaggaatgccaggtttgagaaatagaagagttttattaccttttgtttcaataggaacttttttagcattaagaatattagctataataacgccagttttagcagctgctatgattatgatggctttagatagacattgacaaactactttttttgaatttgcttatggaggagatcctatattatctcaacatttattt
>BK4BA1_5_2291
ttttcttctaatacaaaatatacaggtattggttcacaagatatattaattttatcagttgttgttgcaggtataagtacaactgtttcatttacaaatttgttaataactagacgtactttaggaatgccaggtttgagaaatagaagagttttattaccttttgtttcaataggaacttttttagcattaagaatattagctataataacgccagttttagcagctgctatgattatgatggctttagatagacattgacaaactactttttttgaatttgcttatggaggagatcctatattatctcaacatttattt
>BK4BA1_5_2964
ttttcacatagccgatttacaggtgttcctctagattgagcaatggcagctttagtagttgcatctgtttcatcaactcttacattaattaatcttgttgttacttgaagatatttaaaaggaagaggttcaagatatcaacgagaattttatccaattgttttactttctatttttatttcgttaagaattctaattattgtttctcctattttaaatgctggtttatttatgttaataggagatcgccattttcatactgctttttttactgttagagcaggtggagatattttactttttcaacatattttt
>BK4BA1_5_3211
attttcttctaatacaaaatatacaggtattgtttcacaagatatattaattttatcagttgttgttgcaggtataagtacaactgtttcatttacaaatttgttaataactagacgtactttaggaatgccaggtttgagaaatagaagagttttattaccttttgtttcaataggaacttttttagcattaagaatattagctataataacgccagttttagcagctgctatgattatgatggctttagatagacattgacaaactactttttttgaatttgcttatggaggagatcctatattatctcaacatttattt
>BK4BA1_5_3644
attttcttctaatacaaaatatacaggtattggttcacaagatatattaattttatcagttgttgttgcaggtataagtacaactgtttcatttacaaatttgttaataactagacgtactttaggaatgccaggtttgagaaatagaagagttttattaccttttgtttcaataggaacttttttagcattaagaatattagctataataacgccagttttagcagctgctatgattatgatggctttagatagacattgacaaactactttttttgaatttgcttatggaggagatcctatattatctcaacatttattc
>BK4BB1_1_112
attttcttctaatacaaaatatacaggtattggttcacaagatatattaattttatcagttgttgttgcaggtataagtacaactgtttcatttacaaatttgttaataactagacgtactttaggaatgccaggtttgagaaatagaagagttttattaccttttgtttcaataggaacttttttagcattaagaatattagctataataacgccagttttagcagctgctatgattatgatggctttagatagacattgacaaactactttttttgaatttgcttatggaggagatcctatattatctcaacatttattt
>BK4BB1_1_931
cattttcttctaatacaaaatatacaggtattggttcacaagatatattaattttatcagttgttgttgcaggtataagtacaactgtttcatttacaaatttgttaataactagacgtactttaggaatgccaggtttgagaaatagaagagttttattaccttttgtttcaataggaacttttttagcattaagaatattagctataataacgccagttttagcagctgctatgattatgatggctttagatagacattgacaaactactttttttgaatttgcttatggaggagatcctatattatctcaacatttattt
>BK4BB1_1_1854
attttcttctaatacaaaatatacaggtattggttcacaagatatattaattttatcagttgttgttgcaggtataagtacaactgtttcatttacaaatttgttaataactagacgtactttaggaatgccaggtttgagaaatagaagagttttattaccttttgtttcaataggaacttttttagcattaagaatattagctataataacgccagttttagcagctgctatgattatgatggctttagatagacattgacaaactactttttttgaatttgcttatggaggagatcctatattatctcaacatttatt
>BK4BB1_1_2997
gttttcttctaatacaaaatatacaggtattggttcacaagatatattaattttatcagttgttgttgcaggtataagtacaactgtttcatttacaaatttgttaataactagacgtactttaggaatgccaggtttgagaaatagaagagttttattaccttttgtttcaataggaacttttttagcattaagaatattagctataataacgccagttttagcagctgctatgattatgatggctttagatagacattgacaaactactttttttgaatttgcttatggaggagatcctatattatctcaacatttattt
>BK4BB1_1_3025
gtttacctcaaatataaaatatactggtgtcggttctcaagatattttaattttatctgttgtttttgcaggaataagtagtaccgtatcatttactaatttattaataacaagaagaactttatcaatgcctggtatgagaaatagaagaattttattaccattcatttcaattggtatttttttagcgtttagaatattagcgataattacaccagttttagcagcagctatgataatgatggcgttagatagacattgacaaactacgttttttgagtttgcatatggtggtgatcctattttatcacaacatttattt
>BK4BB1_1_4980
attttcttctaatacaaaatatacaggtattggttcacaagatatattaattttatcagttgttgttgcaggtataagtacaactgtttcatttacaaatttgttaataactagacgtactttaggaatgccaggtttgagaaatagaagagttttattaccctttgtttcaataggaacttttttagcattaagaatattagctataataacgccagttttagcagctgctatgattatgatggctttagatagacattgacaaactactttttttgaatttgcttatggaggagatcctatattatctcaacatttattt
>BK4BB1_1_5241
attttcttctaatacaaaatatacaggtattgtttcacaagatatattaattttatcagttgttgttgcaggtataagtacaactgtttcatttacaaatttgttaataactagacgtactttaggaatgccaggtttgagaaatagaagagttttattaccttttgtttcaataggaacttttttagcattaagaatattagctataataacgccagttttagcagctgctatgattatgatggctttagatagacattgacaaactactttttttgaatttgcttatggaggagatcctatattatctcaacatttattt
>BK4BB1_1_6236
attttcttctaatacaaaatatacaggtattggttcacaagatatattaattttatcagttgttgttgcaggtataagtacaactgtttcatttacaaatttgttaataactagacgtactttaggaatgccaggtttgagaaatagaagagttttattaccttttgtttcaataggaacttttttagcattaagaatattagctataataacgccagttttagcagctgctatgattatgatggctttagatagacattgacaaactacttttttgaatttgcttatggaggagatcctatattatctcaacatttattt
>BK4BB1_1_8784
attttcttctaatacaaaatatacaggtattggttcacaagatatattaattttatcagttgttgttgcaggtataagtacaactgtttcatttacaaatttgttaataactagacgtactttaggaatgccaggtttgagaaatagaagagttttattaccttttgtttcaataggaacttttttagcattaagaatattagctataataacgccagttttagcagctgctatgattatgatggctttagatagacattgaaaaactactttttttgaatttgcttatggaggagatcctatattatctcaacatttattt
>BK4BB1_2_100
attttcttctaatacaaaatatacaggtattggttcacaagatatattaattttatcagttgttgttgcaggtataagtacaactgtttcatttacaaatttgttaataactagacgtactttaggaatgccaggtttgagaaatagaagagttttattaccttttgtttcaataggaacttttttagcattaagaatattagctataataacgccagttttagcagctgctatgattatgatggctttagatagacattgacaaactactttttttgaatttgcttatggaggagatcctatattatctcaacatttattt
>BK4BB1_2_1699
gtttacctcaaatataaaatatactggtgtcggttctcaagatattttaattttatctgttgtttttgcaggaataagtagtaccgtatcatttactaatttattaataacaagaagaactttatcaatgcctggtatgagaaatagaagaattttattaccattcatttcaattggtatttttttagcgtttagaatattagcgataattacaccagttttagcagcagctatgataatgatggcgttagatagacattgacaaactacgttttttgagtttgcatatggtggtgatcctattttatcacaacatttattt
>BK4BB1_3_127
attttcttctaatacaaaatatacaggtattggttcacaagatatattaattttatcagttgttgttgcaggtataagtacaactgtttcatttacaaatttgttaataactagacgtactttaggaatgccaggtttgagaaatagaagagttttattaccttttgtttcaataggaacttttttagcattaagaatattagctataataacgccagttttagcagctgctatgattatgatggctttagatagacattgacaaactactttttttgaatttgcttatggaggagatcctatattatctcaacatttattt
>BK4BB1_3_1106
cattttcttctaatacaaaatatacaggtattggttcacaagatatattaattttatcagttgttgttgcaggtataagtacaactgtttcatttacaaatttgttaataactagacgtactttaggaatgccaggtttgagaaatagaagagttttattaccttttgtttcaataggaacttttttagcattaagaatattagctataataacgccagttttagcagctgctatgattatgatggctttagatagacattgacaaactactttttttgaatttgcttatggaggagatcctatattatctcaacatttattt
>BK4BB1_3_2377
attttcttctaatacaaaatatacaggtattggttcacaagatatattaattttatcagttgttgttgcaggtataagtacaactgtttcatttacaaatttgttaataactagacgtactttaggaatgccaggtttgagaaatagaagagttttattaccttttgtttcaataggaacttttttagcattaagaatattagctataataacgccagttttagcagctgctatgattatgatggctttagatagacattgacaaactactttttttgaatttgcttatggaggagatcctatattatctcaacatttatt
>BK4BB1_3_4194
gtttacctcaaatataaaatatactggtgtcggttctcaagatattttaattttatctgttgtttttgcaggaataagtagtaccgtatcatttactaatttattaataacaagaagaactttatcaatgcctggtatgagaaatagaagaattttattaccattcatttcaattggtatttttttagcgtttagaatattagcgataattacaccagttttagcagcagctatgataatgatggcgttagatagacattgacaaactacgttttttgagtttgcatatggtggtgatcctattttatcacaacatttattt
>BK4BB1_3_5582
cattttcttctaatacaaaatatacaggtattggttcacaagatatattaattttatcagttgttgttgcaggtataagtacaactgtttcatttacaaatttgttaataactagacgtactttaggaatgccaggtttgggaaatagaagagttttattaccttttgtttcaataggaacttttttagcattaagaatattagctataataacgccagttttagcagctgctatgattatgatggctttagatagacattgacaaactactttttttgaatttgcttatggaggagatcctatattatctcaacatttattt
>BK4BB1_3_8024
attttcttctaatacaaaatatacaggtattgtttcacaagatatattaattttatcagttgttgttgcaggtataagtacaactgtttcatttacaaatttgttaataactagacgtactttaggaatgccaggtttgagaaatagaagagttttattaccttttgtttcaataggaacttttttagcattaagaatattagctataataacgccagttttagcagctgctatgattatgatggctttagatagacattgacaaactactttttttgaatttgcttatggaggagatcctatattatctcaacatttattt
>BK4BB1_3_9585
attttcttctaatacaaaatatacaggtattggttcacaagatatattaattttatcagttgttgttgcaggtataagtacaactgtttcatttacaaatttgttaataactagacgtactttaggaatgccaggtttgagaaatagaagagttttattaccttttgtttcaataggaacttttttagcattaagaatattagctataataacgccagttttagcagctgctatgattatgatggctttagatagacattgacaaactactttttttgaatttgcttatggaggagatcctatattatctcaacatttattc
>BK4BB1_3_11116
atcttcttctaatacaaaatatacaggtattggttcacaagatatattaattttatcagttgttgttgcaggtataagtacaactgtttcatttacaaatttgttaataactagacgtactttaggaatgccaggtttgagaaatagaagagttttattaccttttgtttcaataggaacttttttagcattaagaatattagctataataacgccagttttagcagctgctatgattatgatggctttagatagacattgacaaactactttttttgaatttgcttatggaggagatcctatattatctcaacatttattt
>BK4BB1_3_14079
attttcttctaatacaaaatatacaggtattggttcacaagatatattaattttatcagttgttgttgcaggtataagtacaactgtttcatttacaaatttgttaataactagacgtactttaggaatgccaggtttgggaaatagaagagttttattaccttttgtttcaataggaacttttttagcattaagaatattagctataataacgccagttttagcagctgctatgattatgatggctttagatagacattgacaaactactttttttgaatttgcttatggaggagatcctatattatctcaacatttattt
>BK4BB1_3_14421
attttcttctaatacaaaatatacaggtattggttcacaagatatattaattttatcagttgttgttgcaggtataagtacaactgtttcatttacaaatttgttaataactagacgtactttaggaatgccaggtttgagaaatagaagagttttattaccttttgtttcaataggaacttttttagcattaagaatattagctataataacgccagttttagcagctgctatgattatgatggctttagatagacattgacaaactactttttttgaatttgcttatggaggagatcctatattatctcaacatttgttt
>BK4BB1_3_15058
attttcttctaatacaaaatatacaggtattggttcacaagatatattaattttatcagttgttgttgcaggtataagtacaactgtttcatttacaaatttgttaataactagacgtactttaggaatgccaggtttgagaaatagaagagttttattaccttttgtttcaataggaacttttttagcattaagaatattagctataataacgccagttttagcagctgctatgattatgatggctttagatagacattgaaaaactactttttttgaatttgcttatggaggagatcctatattatctcaacatttattt
>BK4BB1_4_119
attttcttctaatacaaaatatacaggtattggttcacaagatatattaattttatcagttgttgttgcaggtataagtacaactgtttcatttacaaatttgttaataactagacgtactttaggaatgccaggtttgagaaatagaagagttttattaccttttgtttcaataggaacttttttagcattaagaatattagctataataacgccagttttagcagctgctatgattatgatggctttagatagacattgacaaactactttttttgaatttgcttatggaggagatcctatattatctcaacatttattt
>BK4BB1_4_1105
cattttcttctaatacaaaatatacaggtattggttcacaagatatattaattttatcagttgttgttgcaggtataagtacaactgtttcatttacaaatttgttaataactagacgtactttaggaatgccaggtttgagaaatagaagagttttattaccttttgtttcaataggaacttttttagcattaagaatattagctataataacgccagttttagcagctgctatgattatgatggctttagatagacattgacaaactactttttttgaatttgcttatggaggagatcctatattatctcaacatttattt
>BK4BB1_4_2324
attttcttctaatacaaaatatacaggtattggttcacaagatatattaattttatcagttgttgttgcaggtataagtacaactgtttcatttacaaatttgttaataactagacgtactttaggaatgccaggtttgagaaatagaagagttttattaccttttgtttcaataggaacttttttagcattaagaatattagctataataacgccagttttagcagctgctatgattatgatggctttagatagacattgacaaactactttttttgaatttgcttatggaggagatcctatattatctcaacatttatt
>BK4BB1_4_3704
attttcttctaatacaaaatatacaggtattggttcacaagatatattaattttatcagttgttgttgcaggtataagtacaactgtttcatttacaaatttgttaataactagacgtactttaggaatgccaggtttgagaaatagaagagttttattaccttttgtttcaataggaacttttttagcattaagaatattagctataataacgccagttttagcagctgctatgattatgatggctttagatagacattgacaaactactttttttgaatttgcttatggaggagatcctatattatctcagcatttattt
>BK4BB1_4_4146
gtttacctcaaatataaaatatactggtgtcggttctcaagatattttaattttatctgttgtttttgcaggaataagtagtaccgtatcatttactaatttattaataacaagaagaactttatcaatgcctggtatgagaaatagaagaattttattaccattcatttcaattggtatttttttagcgtttagaatattagcgataattacaccagttttagcagcagctatgataatgatggcgttagatagacattgacaaactacgttttttgagtttgcatatggtggtgatcctattttatcacaacatttattt
>BK4BB1_4_4973
ttttcttctaatacaaaatatacaggtattggttcacaagatatattaattttatcagttgttgttgcaggtataagtacaactgtttcatttacaaatttgttaataactagacgtactttaggaatgccaggtttgagaaatagaagagttttattaccttttgtttcaataggaacttttttagcattaagaatattagctataataacgccagttttagcagctgctatgattatgatggctttagatagacattgacaaactactttttttgaatttgcttatggaggagatcctatattatctcaacatttattt
>BK4BB1_4_7528
attttcttctaatacaaaatatacaggtattggttcacaagatatattaattttatcagttgttgttgcaggtataagtacaactgtttcatttacaaatttgttaataactagacgtactttaggaatgccaggtttgagaaatagaagagttttattaccctttgtttcaataggaacttttttagcattaagaatattagctataataacgccagttttagcagctgctatgattatgatggctttagatagacattgacaaactactttttttgaatttgcttatggaggagatcctatattatctcaacatttattt
>BK4BB1_4_12823
cattttcttctaatacaaaatatacaggtattggttcacaagatatattaattttatcagttgttgttgcaggtataagtacaactgtttcatttacaaatttgttaataactagacgtactttaggaatgccaggtttgagaaatagaagagttttattaccttttgtttcaataggaacttttttagcattaagaatattagctataataacgccagttttagcagctgctatgattatgatggctttagatagacattgacaaactactttttttgaatttgcttatggaggagatcctatattatctcaacatttatt
>BK4BB1_5_120
attttcttctaatacaaaatatacaggtattggttcacaagatatattaattttatcagttgttgttgcaggtataagtacaactgtttcatttacaaatttgttaataactagacgtactttaggaatgccaggtttgagaaatagaagagttttattaccttttgtttcaataggaacttttttagcattaagaatattagctataataacgccagttttagcagctgctatgattatgatggctttagatagacattgacaaactactttttttgaatttgcttatggaggagatcctatattatctcaacatttattt
>BK4BB1_5_988
cattttcttctaatacaaaatatacaggtattggttcacaagatatattaattttatcagttgttgttgcaggtataagtacaactgtttcatttacaaatttgttaataactagacgtactttaggaatgccaggtttgagaaatagaagagttttattaccttttgtttcaataggaacttttttagcattaagaatattagctataataacgccagttttagcagctgctatgattatgatggctttagatagacattgacaaactactttttttgaatttgcttatggaggagatcctatattatctcaacatttattt
>BK4BC1_1_123
attttcttctaatacaaaatatacaggtattggttcacaagatatattaattttatcagttgttgttgcaggtataagtacaactgtttcatttacaaatttgttaataactagacgtactttaggaatgccaggtttgagaaatagaagagttttattaccttttgtttcaataggaacttttttagcattaagaatattagctataataacgccagttttagcagctgctatgattatgatggctttagatagacattgacaaactactttttttgaatttgcttatggaggagatcctatattatctcaacatttattt
>BK4BC1_1_1115
cattttcttctaatacaaaatatacaggtattggttcacaagatatattaattttatcagttgttgttgcaggtataagtacaactgtttcatttacaaatttgttaataactagacgtactttaggaatgccaggtttgagaaatagaagagttttattaccttttgtttcaataggaacttttttagcattaagaatattagctataataacgccagttttagcagctgctatgattatgatggctttagatagacattgacaaactactttttttgaatttgcttatggaggagatcctatattatctcaacatttattt
>BK4BC1_1_4081
gttttcttctaatacaaaatatacaggtattggttcacaagatatattaattttatcagttgttgttgcaggtataagtacaactgtttcatttacaaatttgttaataactagacgtactttaggaatgccaggtttgagaaatagaagagttttattaccttttgtttcaataggaacttttttagcattaagaatattagctataataacgccagttttagcagctgctatgattatgatggctttagatagacattgacaaactactttttttgaatttgcttatggaggagatcctatattatctcaacatttattt
>BK4BC1_1_4977
ttttcttctaatacaaaatatacaggtattggttcacaagatatattaattttatcagttgttgttgcaggtataagtacaactgtttcatttacaaatttgttaataactagacgtactttaggaatgccaggtttgagaaatagaagagttttattaccttttgtttcaataggaacttttttagcattaagaatattagctataataacgccagttttagcagctgctatgattatgatggctttagatagacattgacaaactactttttttgaatttgcttatggaggagatcctatattatctcaacatttattt
>BK4BC1_1_7025
attttcttctaatacaaaatatacaggtattggttcacaagatatattaattttatcagttgttgttgcaggtataagtacaactgtttcatttacaaatttgttaataactagacgtactttaggaatgccaggtttgagaaatagaagagttttattaccttttgtttcaataggaacttttttagcattaagaatattagctataataacgccagttttagcagctgctatgattatgatggctttagatagacattgacaaactactttttttgaatttgcttatggaggagatcctatattatctcaacatttattg
>BK4BC1_1_10667
attttcttctaatacaaaatatacaggtattggttcacaagatatattaattttatcagttgttgttgcaggtataagtacaactgtttcatttacaaatttgttaataactagacgtaccttaggaatgccaggtttgagaaatagaagagttttattaccttttgtttcaataggaacttttttagcattaagaatattagctataataacgccagttttagcagctgctatgattatgatggctttagatagacattgacaaactactttttttgaatttgcttatggaggagatcctatattatctcaacatttattt
>BK4BC1_1_12331
attttcttctaatacaaaatatacaggtattggttcacaagatatattaattttatcagttgttgttgcaggtataagtacaactgtttcatttacaaatttgttaataactagacgtactttaggaatgccaggtttgagaaatagaagagttttattaccttttgtttcaataggaacttttttagcattaagaatattagctataataacgccagttttagcagctgctatgattatgatggatttagatagacattgacaaactactttttttgaatttgcttatggaggagatcctatattatctcaacatttattt
>BK4BC1_1_14492
attttcttctaatacaaaatatacgggtattggttcacaagatatattaattttatcagttgttgttgcaggtataagtacaactgtttcatttacaaatttgttaataactagacgtactttaggaatgccaggtttgagaaatagaagagttttattaccttttgtttcaataggaacttttttagcattaagaatattagctataataacgccagttttagcagctgctatgattatgatggctttagatagacattgacaaactactttttttgaatttgcttatggaggagatcctatattatctcaacatttattt
>BK4BC1_1_14592
attttcttctaatacaaaatatacaggtattggttcacaagatatattaattttatcagttgttgttgcaggtataagtacaactgtttcatttacaaatttgttaataactagacgtactttaggaatgccaggtttgagaaatagaagagttttattaccttttgtttcaataggaacttttttagcattaagaatattagctataataacgccagttttagcagctgctatgattatgatggctttagatagacattgaaaaactactttttttgaatttgcttatggaggagatcctatattatctcaacatttattt
>BK4BC1_2_118
attttcttctaatacaaaatatacaggtattggttcacaagatatattaattttatcagttgttgttgcaggtataagtacaactgtttcatttacaaatttgttaataactagacgtactttaggaatgccaggtttgagaaatagaagagttttattaccttttgtttcaataggaacttttttagcattaagaatattagctataataacgccagttttagcagctgctatgattatgatggctttagatagacattgacaaactactttttttgaatttgcttatggaggagatcctatattatctcaacatttattt
>BK4BC1_2_946
cattttcttctaatacaaaatatacaggtattggttcacaagatatattaattttatcagttgttgttgcaggtataagtacaactgtttcatttacaaatttgttaataactagacgtactttaggaatgccaggtttgagaaatagaagagttttattaccttttgtttcaataggaacttttttagcattaagaatattagctataataacgccagttttagcagctgctatgattatgatggctttagatagacattgacaaactactttttttgaatttgcttatggaggagatcctatattatctcaacatttattt
>BK4BC1_2_3058
gtttacctcaaatataaaatatactggtgtcggttctcaagatattttaattttatctgttgtttttgcaggaataagtagtaccgtatcatttactaatttattaataacaagaagaactttatcaatgcctggtatgagaaatagaagaattttattaccattcatttcaattggtatttttttagcgtttagaatattagcgataattacaccagttttagcagcagctatgataatgatggcgttagatagacattgacaaactacgttttttgagtttgcatatggtggtgatcctattttatcacaacatttattt
>BK4BC1_2_3597
ttttcttctaatacaaaatatacaggtattggttcacaagatatattaattttatcagttgttgttgcaggtataagtacaactgtttcatttacaaatttgttaataactagacgtactttaggaatgccaggtttgagaaatagaagagttttattaccttttgtttcaataggaacttttttagcattaagaatattagctataataacgccagttttagcagctgctatgattatgatggctttagatagacattgacaaactactttttttgaatttgcttatggaggagatcctatattatctcaacatttattt
>BK4BC1_2_5397
attttcttctaatacaaaatatacaggtattgtttcacaagatatattaattttatcagttgttgttgcaggtataagtacaactgtttcatttacaaatttgttaataactagacgtactttaggaatgccaggtttgagaaatagaagagttttattaccttttgtttcaataggaacttttttagcattaagaatattagctataataacgccagttttagcagctgctatgattatgatggctttagatagacattgacaaactactttttttgaatttgcttatggaggagatcctatattatctcaacatttattt
>BK4BC1_2_6391
attttcttctaatacaaaatatacaggtattggttcacaagatatattaattttatcagttgttgttgcaggtataagtacaactgtttcatttacaaatttgttaataactagacgtactttaggaatgccaggtttgagaaatagaagagttttattaccttttgtttcaataggaacttttttagcattaagaatattagctataataacgccagttttagcagctgctatgattatgatggctttagatagacattgacaaactacttttttgaatttgcttatggaggagatcctatattatctcaacatttattt
>BK4BC1_2_7923
attttcttctaatacaaaatatacaggtattggttcacaagatatattaattttatcagttgttgttgcaggtataagtacaactgtttcatttacaaatttgttaataactagacgtactttaggaatgccaggtttgagaaatagaagagttttattaccttttgtttcaataggaacttttttagcattaagaatattagctataataacgccagttttagcagctgctatgattatgatggatttagatagacattgacaaactactttttttgaatttgcttatggaggagatcctatattatctcaacatttattt
>BK4BC1_3_114
attttcttctaatacaaaatatacaggtattggttcacaagatatattaattttatcagttgttgttgcaggtataagtacaactgtttcatttacaaatttgttaataactagacgtactttaggaatgccaggtttgagaaatagaagagttttattaccttttgtttcaataggaacttttttagcattaagaatattagctataataacgccagttttagcagctgctatgattatgatggctttagatagacattgacaaactactttttttgaatttgcttatggaggagatcctatattatctcaacatttattt
>BK4BC1_3_3772
ttttcttctaatacaaaatatacaggtattggttcacaagatatattaattttatcagttgttgttgcaggtataagtacaactgtttcatttacaaatttgttaataactagacgtactttaggaatgccaggtttgagaaatagaagagttttattaccttttgtttcaataggaacttttttagcattaagaatattagctataataacgccagttttagcagctgctatgattatgatggctttagatagacattgacaaactactttttttgaatttgcttatggaggagatcctatattatctcaacatttattt
>BK4BC1_4_119
attttcttctaatacaaaatatacaggtattggttcacaagatatattaattttatcagttgttgttgcaggtataagtacaactgtttcatttacaaatttgttaataactagacgtactttaggaatgccaggtttgagaaatagaagagttttattaccttttgtttcaataggaacttttttagcattaagaatattagctataataacgccagttttagcagctgctatgattatgatggctttagatagacattgacaaactactttttttgaatttgcttatggaggagatcctatattatctcaacatttattt
>BK4BC1_4_1011
cattttcttctaatacaaaatatacaggtattggttcacaagatatattaattttatcagttgttgttgcaggtataagtacaactgtttcatttacaaatttgttaataactagacgtactttaggaatgccaggtttgagaaatagaagagttttattaccttttgtttcaataggaacttttttagcattaagaatattagctataataacgccagttttagcagctgctatgattatgatggctttagatagacattgacaaactactttttttgaatttgcttatggaggagatcctatattatctcaacatttattt
>BK4BC1_4_3658
gtttacctcaaatataaaatatactggtgtcggttctcaagatattttaattttatctgttgtttttgcaggaataagtagtaccgtatcatttactaatttattaataacaagaagaactttatcaatgcctggtatgagaaatagaagaattttattaccattcatttcaattggtatttttttagcgtttagaatattagcgataattacaccagttttagcagcagctatgataatgatggcgttagatagacattgacaaactacgttttttgagtttgcatatggtggtgatcctattttatcacaacatttattt
>BK4BC1_4_4329
ttttcttctaatacaaaatatacaggtattggttcacaagatatattaattttatcagttgttgttgcaggtataagtacaactgtttcatttacaaatttgttaataactagacgtactttaggaatgccaggtttgagaaatagaagagttttattaccttttgtttcaataggaacttttttagcattaagaatattagctataataacgccagttttagcagctgctatgattatgatggctttagatagacattgacaaactactttttttgaatttgcttatggaggagatcctatattatctcaacatttattt
>BK4BC1_4_6066
attttcttctaatacaaaatatacaggtattggttcacaagatatattaattttatcagttgttgttgcaggtataagtacaactgtttcatttacaaatttgttaataactagacgtactttaggaatgccaggtttgagaaatagaagagttttattaccttttgtttcaataggaacttttttagcattaagaatattagctataataacgccagttttagcagctgctatgattatgatggctttagatagacattgacaaactactttttttgaatttgcttatggaggagatcctatattatctcaacatttattg
>BK4BC1_4_9360
atcttcttctaatacaaaatatacaggtattggttcacaagatatattaattttatcagttgttgttgcaggtataagtacaactgtttcatttacaaatttgttaataactagacgtactttaggaatgccaggtttgagaaatagaagagttttattaccttttgtttcaataggaacttttttagcattaagaatattagctataataacgccagttttagcagctgctatgattatgatggctttagatagacattgacaaactactttttttgaatttgcttatggaggagatcctatattatctcaacatttattt
>BK4BC1_5_108
attttcttctaatacaaaatatacaggtattggttcacaagatatattaattttatcagttgttgttgcaggtataagtacaactgtttcatttacaaatttgttaataactagacgtactttaggaatgccaggtttgagaaatagaagagttttattaccttttgtttcaataggaacttttttagcattaagaatattagctataataacgccagttttagcagctgctatgattatgatggctttagatagacattgacaaactactttttttgaatttgcttatggaggagatcctatattatctcaacatttattt
>BK4BC1_5_824
cattttcttctaatacaaaatatacaggtattggttcacaagatatattaattttatcagttgttgttgcaggtataagtacaactgtttcatttacaaatttgttaataactagacgtactttaggaatgccaggtttgagaaatagaagagttttattaccttttgtttcaataggaacttttttagcattaagaatattagctataataacgccagttttagcagctgctatgattatgatggctttagatagacattgacaaactactttttttgaatttgcttatggaggagatcctatattatctcaacatttattt
>BK4BC1_5_2934
ttttcttctaatacaaaatatacaggtattggttcacaagatatattaattttatcagttgttgttgcaggtataagtacaactgtttcatttacaaatttgttaataactagacgtactttaggaatgccaggtttgagaaatagaagagttttattaccttttgtttcaataggaacttttttagcattaagaatattagctataataacgccagttttagcagctgctatgattatgatggctttagatagacattgacaaactactttttttgaatttgcttatggaggagatcctatattatctcaacatttattt
>BK4SA1_1_101
attttcttctaatacaaaatatacaggtattggttcacaagatatattaattttatcagttgttgttgcaggtataagtacaactgtttcatttacaaatttgttaataactagacgtactttaggaatgccaggtttgagaaatagaagagttttattaccttttgtttcaataggaacttttttagcattaagaatattagctataataacgccagttttagcagctgctatgattatgatggctttagatagacattgacaaactactttttttgaatttgcttatggaggagatcctatattatctcaacatttattt
>BK4SA1_1_657
cattttcttctaatacaaaatatacaggtattggttcacaagatatattaattttatcagttgttgttgcaggtataagtacaactgtttcatttacaaatttgttaataactagacgtactttaggaatgccaggtttgagaaatagaagagttttattaccttttgtttcaataggaacttttttagcattaagaatattagctataataacgccagttttagcagctgctatgattatgatggctttagatagacattgacaaactactttttttgaatttgcttatggaggagatcctatattatctcaacatttattt
>BK4SA1_2_98
attttcttctaatacaaaatatacaggtattggttcacaagatatattaattttatcagttgttgttgcaggtataagtacaactgtttcatttacaaatttgttaataactagacgtactttaggaatgccaggtttgagaaatagaagagttttattaccttttgtttcaataggaacttttttagcattaagaatattagctataataacgccagttttagcagctgctatgattatgatggctttagatagacattgacaaactactttttttgaatttgcttatggaggagatcctatattatctcaacatttattt
>BK4SA1_2_573
cattttcttctaatacaaaatatacaggtattggttcacaagatatattaattttatcagttgttgttgcaggtataagtacaactgtttcatttacaaatttgttaataactagacgtactttaggaatgccaggtttgagaaatagaagagttttattaccttttgtttcaataggaacttttttagcattaagaatattagctataataacgccagttttagcagctgctatgattatgatggctttagatagacattgacaaactactttttttgaatttgcttatggaggagatcctatattatctcaacatttattt
>BK4SA1_2_2689
attttcttctaatacaaaatatacaggtattggttcacaagatatattaattttatcagttgttgttgcaggtataagtacaactgtttcatttacaaatttgttaataactagacgtactttaggaatgccaggtttgagaaatagaagagttttattaccttttgtttcaataggaacttttttagcattaagaatattagctataataacgccagttttagcagctgctatgattatgatggctttagatagacattgacaaactactttttttgaatttgcttatggaggagatcctatattatctcaacatttattc
>BK4SA1_2_3690
attttcttctaatacaaaatatacgggtattggttcacaagatatattaattttatcagttgttgttgcaggtataagtacaactgtttcatttacaaatttgttaataactagacgtactttaggaatgccaggtttgagaaatagaagagttttattaccttttgtttcaataggaacttttttagcattaagaatattagctataataacgccagttttagcagctgctatgattatgatggctttagatagacattgacaaactactttttttgaatttgcttatggaggagatcctatattatctcaacatttattt
>BK4SA1_3_109
attttcttctaatacaaaatatacaggtattggttcacaagatatattaattttatcagttgttgttgcaggtataagtacaactgtttcatttacaaatttgttaataactagacgtactttaggaatgccaggtttgagaaatagaagagttttattaccttttgtttcaataggaacttttttagcattaagaatattagctataataacgccagttttagcagctgctatgattatgatggctttagatagacattgacaaactactttttttgaatttgcttatggaggagatcctatattatctcaacatttattt
>BK4SA1_3_722
cattttcttctaatacaaaatatacaggtattggttcacaagatatattaattttatcagttgttgttgcaggtataagtacaactgtttcatttacaaatttgttaataactagacgtactttaggaatgccaggtttgagaaatagaagagttttattaccttttgtttcaataggaacttttttagcattaagaatattagctataataacgccagttttagcagctgctatgattatgatggctttagatagacattgacaaactactttttttgaatttgcttatggaggagatcctatattatctcaacatttattt
>BK4SA1_3_7390
attttcttctaatacaaaatatacaggtattggttcacaagatatattaattttatcagttgttgctgcaggtataagtacaactgtttcatttacaaatttgttaataactagacgtactttaggaatgccaggtttgagaaatagaagagttttattaccttttgtttcaataggaacttttttagcattaagaatattagctataataacgccagttttagcagctgctatgattatgatggctttagatagacattgacaaactactttttttgaatttgcttatggaggagatcctatattatctcaacatttattt
>BK4SA1_4_106
attttcttctaatacaaaatatacaggtattggttcacaagatatattaattttatcagttgttgttgcaggtataagtacaactgtttcatttacaaatttgttaataactagacgtactttaggaatgccaggtttgagaaatagaagagttttattaccttttgtttcaataggaacttttttagcattaagaatattagctataataacgccagttttagcagctgctatgattatgatggctttagatagacattgacaaactactttttttgaatttgcttatggaggagatcctatattatctcaacatttattt
>BK4SA1_4_782
cattttcttctaatacaaaatatacaggtattggttcacaagatatattaattttatcagttgttgttgcaggtataagtacaactgtttcatttacaaatttgttaataactagacgtactttaggaatgccaggtttgagaaatagaagagttttattaccttttgtttcaataggaacttttttagcattaagaatattagctataataacgccagttttagcagctgctatgattatgatggctttagatagacattgacaaactactttttttgaatttgcttatggaggagatcctatattatctcaacatttattt
>BK4SA1_5_100
attttcttctaatacaaaatatacaggtattggttcacaagatatattaattttatcagttgttgttgcaggtataagtacaactgtttcatttacaaatttgttaataactagacgtactttaggaatgccaggtttgagaaatagaagagttttattaccttttgtttcaataggaacttttttagcattaagaatattagctataataacgccagttttagcagctgctatgattatgatggctttagatagacattgacaaactactttttttgaatttgcttatggaggagatcctatattatctcaacatttattt
>BK4SA1_5_518
cattttcttctaatacaaaatatacaggtattggttcacaagatatattaattttatcagttgttgttgcaggtataagtacaactgtttcatttacaaatttgttaataactagacgtactttaggaatgccaggtttgagaaatagaagagttttattaccttttgtttcaataggaacttttttagcattaagaatattagctataataacgccagttttagcagctgctatgattatgatggctttagatagacattgacaaactactttttttgaatttgcttatggaggagatcctatattatctcaacatttattt
>BK4SB1_2_103
attttcttctaatacaaaatatacaggtattggttcacaagatatattaattttatcagttgttgttgcaggtataagtacaactgtttcatttacaaatttgttaataactagacgtactttaggaatgccaggtttgagaaatagaagagttttattaccttttgtttcaataggaacttttttagcattaagaatattagctataataacgccagttttagcagctgctatgattatgatggctttagatagacattgacaaactactttttttgaatttgcttatggaggagatcctatattatctcaacatttattt
>BK4SB1_2_667
cattttcttctaatacaaaatatacaggtattggttcacaagatatattaattttatcagttgttgttgcaggtataagtacaactgtttcatttacaaatttgttaataactagacgtactttaggaatgccaggtttgagaaatagaagagttttattaccttttgtttcaataggaacttttttagcattaagaatattagctataataacgccagttttagcagctgctatgattatgatggctttagatagacattgacaaactactttttttgaatttgcttatggaggagatcctatattatctcaacatttattt
>BK4SB1_2_2407
ttttcttctaatacaaaatatacaggtattggttcacaagatatattaattttatcagttgttgttgcaggtataagtacaactgtttcatttacaaatttgttaataactagacgtactttaggaatgccaggtttgagaaatagaagagttttattaccttttgtttcaataggaacttttttagcattaagaatattagctataataacgccagttttagcagctgctatgattatgatggctttagatagacattgacaaactactttttttgaatttgcttatggaggagatcctatattatctcaacatttattt
>BK4SB1_4_104
attttcttctaatacaaaatatacaggtattggttcacaagatatattaattttatcagttgttgttgcaggtataagtacaactgtttcatttacaaatttgttaataactagacgtactttaggaatgccaggtttgagaaatagaagagttttattaccttttgtttcaataggaacttttttagcattaagaatattagctataataacgccagttttagcagctgctatgattatgatggctttagatagacattgacaaactactttttttgaatttgcttatggaggagatcctatattatctcaacatttattt
>BK4SB1_4_733
cattttcttctaatacaaaatatacaggtattggttcacaagatatattaattttatcagttgttgttgcaggtataagtacaactgtttcatttacaaatttgttaataactagacgtactttaggaatgccaggtttgagaaatagaagagttttattaccttttgtttcaataggaacttttttagcattaagaatattagctataataacgccagttttagcagctgctatgattatgatggctttagatagacattgacaaactactttttttgaatttgcttatggaggagatcctatattatctcaacatttattt
>BK4SB1_4_2735
ttttcttctaatacaaaatatacaggtattggttcacaagatatattaattttatcagttgttgttgcaggtataagtacaactgtttcatttacaaatttgttaataactagacgtactttaggaatgccaggtttgagaaatagaagagttttattaccttttgtttcaataggaacttttttagcattaagaatattagctataataacgccagttttagcagctgctatgattatgatggctttagatagacattgacaaactactttttttgaatttgcttatggaggagatcctatattatctcaacatttattt
>BK4SB1_4_4117
attttcttctaatacaaaatatacaggtattgtttcacaagatatattaattttatcagttgttgttgcaggtataagtacaactgtttcatttacaaatttgttaataactagacgtactttaggaatgccaggtttgagaaatagaagagttttattaccttttgtttcaataggaacttttttagcattaagaatattagctataataacgccagttttagcagctgctatgattatgatggctttagatagacattgacaaactactttttttgaatttgcttatggaggagatcctatattatctcaacatttattt
>BK4SB1_4_5497
atcttcttctaatacaaaatatacaggtattggttcacaagatatattaattttatcagttgttgttgcaggtataagtacaactgtttcatttacaaatttgttaataactagacgtactttaggaatgccaggtttgagaaatagaagagttttattaccttttgtttcaataggaacttttttagcattaagaatattagctataataacgccagttttagcagctgctatgattatgatggctttagatagacattgacaaactactttttttgaatttgcttatggaggagatcctatattatctcaacatttattt
>BK4SB1_4_6234
attttcttctaatacaaaatatacaggtattggttcacaagatatattaattttatcagttgttgttgcaggtataagtacaactgtttcatttacaaatttgttaataactagacgtactttaggaatgccaggtttgagaaatagaagagttttattaccttttgtttcaataggaacttttttagcattaagaatattagctataataacgccagttttagcagctgctatgattatgatggatttagatagacattgacaaactactttttttgaatttgcttatggaggagatcctatattatctcaacatttattt
>BK4SB1_4_7352
attttcttctaatacaaaatatacaggtattggttcacaagatatattaattttatcagttgttgttgcaggtataagtacaactgtttcatttacaaatttgttaataactagacgtactttaggaatgccaggtttgagaaatagaagagttttattaccttttgtttcaataggaacttttttagcattaagaatattagctataataacgccagttttagcagctgctatgattatgatggctttagatagacattgacaaactactttttttgaatttgcttatggaggagatcctatattatctcaatatttattt
>BK4SB1_5_96
attttcttctaatacaaaatatacaggtattggttcacaagatatattaattttatcagttgttgttgcaggtataagtacaactgtttcatttacaaatttgttaataactagacgtactttaggaatgccaggtttgagaaatagaagagttttattaccttttgtttcaataggaacttttttagcattaagaatattagctataataacgccagttttagcagctgctatgattatgatggctttagatagacattgacaaactactttttttgaatttgcttatggaggagatcctatattatctcaacatttattt
>BK4SC1_1_104
attttcttctaatacaaaatatacaggtattggttcacaagatatattaattttatcagttgttgttgcaggtataagtacaactgtttcatttacaaatttgttaataactagacgtactttaggaatgccaggtttgagaaatagaagagttttattaccttttgtttcaataggaacttttttagcattaagaatattagctataataacgccagttttagcagctgctatgattatgatggctttagatagacattgacaaactactttttttgaatttgcttatggaggagatcctatattatctcaacatttattt
>BK4SC1_1_697
cattttcttctaatacaaaatatacaggtattggttcacaagatatattaattttatcagttgttgttgcaggtataagtacaactgtttcatttacaaatttgttaataactagacgtactttaggaatgccaggtttgagaaatagaagagttttattaccttttgtttcaataggaacttttttagcattaagaatattagctataataacgccagttttagcagctgctatgattatgatggctttagatagacattgacaaactactttttttgaatttgcttatggaggagatcctatattatctcaacatttattt
>BK4SC1_1_1340
attttcttctaatacaaaatatacaggtattggttcacaagatatattaattttatcagttgttgttgcaggtataagtacaactgtttcatttacaaatttgttaataactagacgtactttaggaatgccaggtttgagaaatagaagagttttattaccttttgtttcaataggaacttttttagcattaagaatattagctataataacgccagttttagcagctgctatgattatgatggctttagatagacattgacaaactactttttttgaatttgcttatggaggagatcctatattatctcaacatttatt
>BK4SC1_1_2521
ttttcttctaatacaaaatatacaggtattggttcacaagatatattaattttatcagttgttgttgcaggtataagtacaactgtttcatttacaaatttgttaataactagacgtactttaggaatgccaggtttgagaaatagaagagttttattaccttttgtttcaataggaacttttttagcattaagaatattagctataataacgccagttttagcagctgctatgattatgatggctttagatagacattgacaaactactttttttgaatttgcttatggaggagatcctatattatctcaacatttattt
>BK4SC1_1_3598
attttcttctaatacaaaatatacaggtattggttcacaagatatattaattttatcagttgttgttgcaggtataagtacaactgtttcatttacaaatttgttaataactagacgtactttaggaatgccaggtttgagaaatagaagagttttattaccctttgtttcaataggaacttttttagcattaagaatattagctataataacgccagttttagcagctgctatgattatgatggctttagatagacattgacaaactactttttttgaatttgcttatggaggagatcctatattatctcaacatttattt
>BK4SC1_1_3767
attttcttctaatacaaaatatacaggtattgtttcacaagatatattaattttatcagttgttgttgcaggtataagtacaactgtttcatttacaaatttgttaataactagacgtactttaggaatgccaggtttgagaaatagaagagttttattaccttttgtttcaataggaacttttttagcattaagaatattagctataataacgccagttttagcagctgctatgattatgatggctttagatagacattgacaaactactttttttgaatttgcttatggaggagatcctatattatctcaacatttattt
>BK4SC1_1_4303
attttcttctaatacaaaatatacaggtattggttcacaagatatattaattttatcagttgttgttgcaggtataagtacaactgtttcatttacaaatttgttaataactagacgtactttaggaatgccaggtttgagaaatagaagagttttattaccttttgtttcaataggaacttttttagcattaagaatattagctataataacgccagttttagcagctgctatgattatgatggctttagatagacattgacaaactactttttttgaatttgcttatggaggagatcctatattatctcaacatttattc
>BK4SC1_1_5355
attttcttctaatacaaaatatacaggtattggttcacaagatatattaattttatcagttgttgttgcaggtataagtacaactgtttcatttacaaatttgttaataactagacgtactttaggaatgccaggtttgagaaatagaagagttttattaccttttgtttcaataggaacttttttagcattaagaatattagctataataacgccagttttagcagctgctatgattatgatggatttagatagacattgacaaactactttttttgaatttgcttatggaggagatcctatattatctcaacatttattt
>BK4SC1_1_6213
attttcttctaatacaaaatatacaggtattggttcacaagatatattaattttatcagttgttgctgcaggtataagtacaactgtttcatttacaaatttgttaataactagacgtactttaggaatgccaggtttgagaaatagaagagttttattaccttttgtttcaataggaacttttttagcattaagaatattagctataataacgccagttttagcagctgctatgattatgatggctttagatagacattgacaaactactttttttgaatttgcttatggaggagatcctatattatctcaacatttattt
>BK4SC1_2_108
attttcttctaatacaaaatatacaggtattggttcacaagatatattaattttatcagttgttgttgcaggtataagtacaactgtttcatttacaaatttgttaataactagacgtactttaggaatgccaggtttgagaaatagaagagttttattaccttttgtttcaataggaacttttttagcattaagaatattagctataataacgccagttttagcagctgctatgattatgatggctttagatagacattgacaaactactttttttgaatttgcttatggaggagatcctatattatctcaacatttattt
>BK4SC1_2_827
cattttcttctaatacaaaatatacaggtattggttcacaagatatattaattttatcagttgttgttgcaggtataagtacaactgtttcatttacaaatttgttaataactagacgtactttaggaatgccaggtttgagaaatagaagagttttattaccttttgtttcaataggaacttttttagcattaagaatattagctataataacgccagttttagcagctgctatgattatgatggctttagatagacattgacaaactactttttttgaatttgcttatggaggagatcctatattatctcaacatttattt
>BK4SC1_2_1703
attttcttctaatacaaaatatacaggtattggttcacaagatatattaattttatcagttgttgttgcaggtataagtacaactgtttcatttacaaatttgttaataactagacgtactttaggaatgccaggtttgagaaatagaagagttttattaccttttgtttcaataggaacttttttagcattaagaatattagctataataacgccagttttagcagctgctatgattatgatggctttagatagacattgacaaactactttttttgaatttgcttatggaggagatcctatattatctcaacatttatt
>BK4SC1_2_3497
ttttcttctaatacaaaatatacaggtattggttcacaagatatattaattttatcagttgttgttgcaggtataagtacaactgtttcatttacaaatttgttaataactagacgtactttaggaatgccaggtttgagaaatagaagagttttattaccttttgtttcaataggaacttttttagcattaagaatattagctataataacgccagttttagcagctgctatgattatgatggctttagatagacattgacaaactactttttttgaatttgcttatggaggagatcctatattatctcaacatttattt
>BK4SC1_2_5440
attttcttctaatacaaaatatacaggtattgtttcacaagatatattaattttatcagttgttgttgcaggtataagtacaactgtttcatttacaaatttgttaataactagacgtactttaggaatgccaggtttgagaaatagaagagttttattaccttttgtttcaataggaacttttttagcattaagaatattagctataataacgccagttttagcagctgctatgattatgatggctttagatagacattgacaaactactttttttgaatttgcttatggaggagatcctatattatctcaacatttattt
>BK4SC1_2_6414
attttcttctaatacaaaatatacaggtattggttcacaagatatattaattttatcagttgttgttgcaggtataagtacaactgtttcatttacaaatttgttaataactagacgtactttaggaatgccaggtttgagaaatagaagagttttattaccttttgtttcaataggaacttttttagcattaagaatattagctataataacgccagttttagcagctgctatgattatgatggctttagatagacattgacaaactactttttttgaatttgcttatggaggagatcctatattatctcaacatttattc
>BK4SC1_2_7293
attttcttctaatacaaaatatacaggtattggttcacaagatatattaattttatcagttgttgttgcaggtataagtacaactgtttcatttacaaatttgttaataactagacgtactttaggaatgccaggtttgagaaatagaagagttttattaccttttgtttcaataggaacttttttagcattaagaatattagctataataacgccagttttagcagctgctatgattatgatggctttagatagacattgacgaactactttttttgaatttgcttatggaggagatcctatattatctcaacatttattt
>BK4SC1_2_7304
attttcttctaatacaaaatatacaggtattggttcacaagatatattaattttatcagttgttgttgcaggtataagtacaactgtttcatttacaaatttgttaataactagacgtaccttaggaatgccaggtttgagaaatagaagagttttattaccttttgtttcaataggaacttttttagcattaagaatattagctataataacgccagttttagcagctgctatgattatgatggctttagatagacattgacaaactactttttttgaatttgcttatggaggagatcctatattatctcaacatttattt
>BK4SC1_2_7341
attttcttctaatacaaaatatacaggtattggttcacaagatatattaattttatcagttgttgttgcaggtataagtacaactgtttcatttacaaatttgttaataactagacgtactttaggaatgccaggtttgagaaatagaagagttttattaccttttgtttcaataggaactttttagcattaagaatattagctataataacgccagttttagcagctgctatgattatgatggctttagatagacattgacaaactactttttttgaatttgcttatggaggagatcctatattatctcaacatttattt
>BK4SC1_2_8388
attttcttctaatacaaaatatacaggtattggttcacaagatatattaattttatcagttgttgttgcaggtataagtacaactgtttcatttacaaatttgttaataactagacgtactttaggaatgccaggtttgagaaatagaagagttttattaccttttgtttcaataggaacttttttagcattaagaatattagctataataacgccagttttagcagctgctatgattatgatggatttagatagacattgacaaactactttttttgaatttgcttatggaggagatcctatattatctcaacatttattt
>BK4SC1_2_8820
attttcttctaatacaaaatatacaggtattggttcacaagatatattaattttatcagttgttgttgcaggtataagtacaactgtttcatttacaaatttgttaataactagacgtactttaggaatgccaggtttgagaaatagaagagttttattacctcttgtttcaataggaacttttttagcattaagaatattagctataataacgccagttttagcagctgctatgattatgatggctttagatagacattgacaaactactttttttgaatttgcttatggaggagatcctatattatctcaacatttattt
>BK4SC1_2_9153
cattttcttctaatacaaaatatacaggtattggttcacaagatatattaattttatcagttgttgttgcaggtataagtacaactgtttcatttacaaatttgttaataactagacgtactttaggaatgccaggtttgagaaatagaagagttttattaccttttgtttcaataggaacttttttagcattaagaatattagctataataacgccagttttagcagctgctatgattatgatggctttagatagacattgacaaactactttttttgaatttgcttatggaggagatcctatattatctcaacatttattc
>BK4SC1_2_9301
attttcttctaatacaaaatatacaggtattggttcacaagatatattaattttatcagttgttgttgcaggtataagtacaactgtttcatttacaaatttgttaataactagacgtactttaggaatgccaggtttgagaaatagaagagttttattaccttttgtttcgataggaacttttttagcattaagaatattagctataataacgccagttttagcagctgctatgattatgatggctttagatagacattgacaaactactttttttgaatttgcttatggaggagatcctatattatctcaacatttattt
>BK4SC1_2_9595
attttcttctaatacaaaatatacaggtattggttcacaagatatattaattttatcagttgttgttgcaggtataagtacaactgtttcatttacaaatttgttaataactagacgtactttaggaatgccaggtttgagaaatagaagagttttattaccttttgtttcaataggaacttctttagcattaagaatattagctataataacgccagttttagcagctgctatgattatgatggctttagatagacattgacaaactactttttttgaatttgcttatggaggagatcctatattatctcaacatttattt
>BK4SC1_3_104
attttcttctaatacaaaatatacaggtattggttcacaagatatattaattttatcagttgttgttgcaggtataagtacaactgtttcatttacaaatttgttaataactagacgtactttaggaatgccaggtttgagaaatagaagagttttattaccttttgtttcaataggaacttttttagcattaagaatattagctataataacgccagttttagcagctgctatgattatgatggctttagatagacattgacaaactactttttttgaatttgcttatggaggagatcctatattatctcaacatttattt
>BK4SC1_3_754
cattttcttctaatacaaaatatacaggtattggttcacaagatatattaattttatcagttgttgttgcaggtataagtacaactgtttcatttacaaatttgttaataactagacgtactttaggaatgccaggtttgagaaatagaagagttttattaccttttgtttcaataggaacttttttagcattaagaatattagctataataacgccagttttagcagctgctatgattatgatggctttagatagacattgacaaactactttttttgaatttgcttatggaggagatcctatattatctcaacatttattt
>BK4SC1_3_1538
attttcttctaatacaaaatatacaggtattggttcacaagatatattaattttatcagttgttgttgcaggtataagtacaactgtttcatttacaaatttgttaataactagacgtactttaggaatgccaggtttgagaaatagaagagttttattaccttttgtttcaataggaacttttttagcattaagaatattagctataataacgccagttttagcagctgctatgattatgatggctttagatagacattgacaaactactttttttgaatttgcttatggaggagatcctatattatctcaacatttatt
>BK4SC1_3_3010
ttttcttctaatacaaaatatacaggtattggttcacaagatatattaattttatcagttgttgttgcaggtataagtacaactgtttcatttacaaatttgttaataactagacgtactttaggaatgccaggtttgagaaatagaagagttttattaccttttgtttcaataggaacttttttagcattaagaatattagctataataacgccagttttagcagctgctatgattatgatggctttagatagacattgacaaactactttttttgaatttgcttatggaggagatcctatattatctcaacatttattt
>BK4SC1_3_5847
atcttcttctaatacaaaatatacaggtattggttcacaagatatattaattttatcagttgttgttgcaggtataagtacaactgtttcatttacaaatttgttaataactagacgtactttaggaatgccaggtttgagaaatagaagagttttattaccttttgtttcaataggaacttttttagcattaagaatattagctataataacgccagttttagcagctgctatgattatgatggctttagatagacattgacaaactactttttttgaatttgcttatggaggagatcctatattatctcaacatttattt
>BK4SC1_4_106
attttcttctaatacaaaatatacaggtattggttcacaagatatattaattttatcagttgttgttgcaggtataagtacaactgtttcatttacaaatttgttaataactagacgtactttaggaatgccaggtttgagaaatagaagagttttattaccttttgtttcaataggaacttttttagcattaagaatattagctataataacgccagttttagcagctgctatgattatgatggctttagatagacattgacaaactactttttttgaatttgcttatggaggagatcctatattatctcaacatttattt
>BK4SC1_4_768
cattttcttctaatacaaaatatacaggtattggttcacaagatatattaattttatcagttgttgttgcaggtataagtacaactgtttcatttacaaatttgttaataactagacgtactttaggaatgccaggtttgagaaatagaagagttttattaccttttgtttcaataggaacttttttagcattaagaatattagctataataacgccagttttagcagctgctatgattatgatggctttagatagacattgacaaactactttttttgaatttgcttatggaggagatcctatattatctcaacatttattt
>BK4SC1_4_1546
attttcttctaatacaaaatatacaggtattggttcacaagatatattaattttatcagttgttgttgcaggtataagtacaactgtttcatttacaaatttgttaataactagacgtactttaggaatgccaggtttgagaaatagaagagttttattaccttttgtttcaataggaacttttttagcattaagaatattagctataataacgccagttttagcagctgctatgattatgatggctttagatagacattgacaaactactttttttgaatttgcttatggaggagatcctatattatctcaacatttatt
>BK4SC1_4_3013
ttttcttctaatacaaaatatacaggtattggttcacaagatatattaattttatcagttgttgttgcaggtataagtacaactgtttcatttacaaatttgttaataactagacgtactttaggaatgccaggtttgagaaatagaagagttttattaccttttgtttcaataggaacttttttagcattaagaatattagctataataacgccagttttagcagctgctatgattatgatggctttagatagacattgacaaactactttttttgaatttgcttatggaggagatcctatattatctcaacatttattt
>BK4SC1_4_4103
attttcttctaatacaaaatatacaggtattggttcacaagatatattaattttatcagttgttgttgcaggtataagtacaactgtttcatttacaaatttgttaataactagacgtactttaggaatgccaggtttgagaaatagaagagttttattaccttttgtttcaataggaacttttttagcattaagaatattagctataataacgccagttttagcagctgctatgattatgatggctttagatagacattgacaaactactttttttgaatttgcttatggaggagatcctatattatctcaacatttattg
>BK4SC1_4_4372
attttcttctaatacaaaatatacaggtattggttcacaagatatattaattttatcagttgttgttgcaggtataagtacaactgtttcatttacaaatttgttaataactagacgtactttaggaatgccaggtttgagaaatagaagagttttattaccctttgtttcaataggaacttttttagcattaagaatattagctataataacgccagttttagcagctgctatgattatgatggctttagatagacattgacaaactactttttttgaatttgcttatggaggagatcctatattatctcaacatttattt
>BK4SC1_4_5954
attttcttctaatacaaaatatacaggtattggttcacaagatatattaattttatcagttgttgttgcaggtataagtacaactgtttcatttacaaatttgttaataactagacgtactttaggaatgccaggtttgagaaatagaagagttttattaccttttgtttcaataggaacttttttagcattaagaatattagctataataacgccagttttagcagctgctatgattatgatggctttagatagacattgacgaactactttttttgaatttgcttatggaggagatcctatattatctcaacatttattt
>BK4SC1_4_8053
attttcttctaatacaaaatatacaggtattggttcacaagatatattaattttatcagttgttgttgcaggtataagtacaactgtttcatttacaaatttgttaataactagacgtactttaggaatgccaggtttgagaaatagaagagttttattaccttttgtttcaataggaacttttttagcattaagaatattagctataataacgccagttttagcagctgctatgattatgatggctttagatagacattgacaaactactttttttgaatttgcttatggaggagatcctatattatctcaacatttatct
>BK4SC1_5_108
attttcttctaatacaaaatatacaggtattggttcacaagatatattaattttatcagttgttgttgcaggtataagtacaactgtttcatttacaaatttgttaataactagacgtactttaggaatgccaggtttgagaaatagaagagttttattaccttttgtttcaataggaacttttttagcattaagaatattagctataataacgccagttttagcagctgctatgattatgatggctttagatagacattgacaaactactttttttgaatttgcttatggaggagatcctatattatctcaacatttattt
>BK4SC1_5_734
cattttcttctaatacaaaatatacaggtattggttcacaagatatattaattttatcagttgttgttgcaggtataagtacaactgtttcatttacaaatttgttaataactagacgtactttaggaatgccaggtttgagaaatagaagagttttattaccttttgtttcaataggaacttttttagcattaagaatattagctataataacgccagttttagcagctgctatgattatgatggctttagatagacattgacaaactactttttttgaatttgcttatggaggagatcctatattatctcaacatttattt
>BK4SC1_5_1421
attttcttctaatacaaaatatacaggtattggttcacaagatatattaattttatcagttgttgttgcaggtataagtacaactgtttcatttacaaatttgttaataactagacgtactttaggaatgccaggtttgagaaatagaagagttttattaccttttgtttcaataggaacttttttagcattaagaatattagctataataacgccagttttagcagctgctatgattatgatggctttagatagacattgacaaactactttttttgaatttgcttatggaggagatcctatattatctcaacatttatt
>BK4SC1_5_6372
attttcttctaatacaaaatatacaggtattggttcacaagatatattaattttatcagttgttgttgcaggtataagtacaactgtttcatttacaaatttgttaataactagacgtactttaggaatgccaggtttgagaaatagaagagttttattacctcttgtttcaataggaacttttttagcattaagaatattagctataataacgccagttttagcagctgctatgattatgatggctttagatagacattgacaaactactttttttgaatttgcttatggaggagatcctatattatctcaacatttattt
>BK4SC1_5_6739
attttcttctaatacaaaatatacaggtattggttcacaagatatattaattttatcagttgttgttgcaggtataagtacaactgtttcatttacaaatttgttaataactagacgtactttaggaatgccaggtttgggaaatagaagagttttattaccttttgtttcaataggaacttttttagcattaagaatattagctataataacgccagttttagcagctgctatgattatgatggctttagatagacattgacaaactactttttttgaatttgcttatggaggagatcctatattatctcaacatttattt
>BK4SC1_5_6920
attttcttctaatacaaaatatacaggtattggttcacaagatatattaattttatcagttgttgttgcaggtataagtacaactgtttcatttacaaatttgttaataactagacgtactttaggaatgccaggtttgagaaatagaagagttttattaccttttgtttcaataggaacttttttagcattaagaatattagctataataacgccagttttagcagctgctatgattatgatggctttagatagacattgacaaactactttttttgaatttgcttatggaggagatcctatattatctcaacatttgttt
>BK5BA1_1_2243
ttttcacatagccgatttacaggtgttcctctagattgagcaatggcagctttagtagttgcatctgtttcatcaactcttacattaattaatcttgttgttacttgaagatatttaaaaggaagaggttcaagatatcaacgagaattttatccaattgttttactttctatttttatttcgttaagaattctaattattgtttctcctattttaaatgctggtttatttatgttaataggagatcgtcattttcatactgctttttttactgttagagcaggtggagatattttactttttcaacatattttt
>BK5BA1_1_5940
ttttcacatagccgatttacaggtgttcctctagattgagcaatggcagctttagtagttgcatctgtttcatcaactcttacattaattaatcttgttgttacttgaagatatttaaaaggaagaggttcaagatatcaacgagaattttatccaattgttttactttctatttttatttcgttaagaattctaattattgtttctcctattttaaatgctggtttatttatgttaataggagatcgccattttcatactgctttttttactgttagagcaggtggagatattttactttttcaacatattttt
>BK5BA1_1_6341
cttttcacatagccgatttacaggtgttcctctagattgagcaatggcagctttagtagttgcatctgtttcatcaactcttacattaattaatcttgttgttacttgaagatatttaaaaggaagaggttcaagatatcaacgagaattttatccaattgttttactttctatttttatttcgttaagaattctaattattgtttctcctattttaaatgctggtttatttatgttaataggagatcgccattttcatactgctttttttactgttagagcaggtggagatattttactttttcaacatattttt
>BK5BA1_1_6418
ttttcacatagccgatttacaggtgttcctctagattgagcaatggcagctttagtagttgcatctgtttcatcaactcttacattaattaatcttgttgttacttgaagatatttaaaaggaagaggttcaagatatcaacgagaattttatccaattgttttactttctatttttatttcgttaagaattctaattattgtttctcctattttaaatgctggtttatttatgttaataggagatcgtcattttcatactgctttttttactgttagagcaggtggggatattttactttttcaacatattttt
>BK5BA1_2_117
attttcttctaatacaaaatatacaggtattggttcacaagatatattaattttatcagttgttgttgcaggtataagtacaactgtttcatttacaaatttgttaataactagacgtactttaggaatgccaggtttgagaaatagaagagttttattaccttttgtttcaataggaacttttttagcattaagaatattagctataataacgccagttttagcagctgctatgattatgatggctttagatagacattgacaaactactttttttgaatttgcttatggaggagatcctatattatctcaacatttattt
>BK5BA1_2_2297
ttttcacatagccgatttacaggtgttcctctagattgagcaatggcagctttagtagttgcatctgtttcatcaactcttacattaattaatcttgttgttacttgaagatatttaaaaggaagaggttcaagatatcaacgagaattttatccaattgttttactttctatttttatttcgttaagaattctaattattgtttctcctattttaaatgctggtttatttatgttaataggagatcgtcattttcatactgctttttttactgttagagcaggtggagatattttactttttcaacatattttt
>BK5BA1_2_6250
ttttcacatagccgatttacaggtgttcctctagattgagcaatggcagctttagtagttgcatctgtttcatcaactcttacattaattaatcttgttgttacttgaagatatttaaaaggaagaggttcaagatatcaacgagaattttatccaattgttttactttctatttttatttcgttaagaattctaattattgtttctcctattttaaatgctggtttatttatgttaataggagatcgccattttcatactgctttttttactgttagagcaggtggagatattttactttttcaacatattttt
>BK5BA1_2_6707
cttttcacatagccgatttacaggtgttcctctagattgagcaatggcagctttagtagttgcatctgtttcatcaactcttacattaattaatcttgttgttacttgaagatatttaaaaggaagaggttcaagatatcaacgagaattttatccaattgttttactttctatttttatttcgttaagaattctaattattgtttctcctattttaaatgctggtttatttatgttaataggagatcgccattttcatactgctttttttactgttagagcaggtggagatattttactttttcaacatattttt
>BK5BA1_2_6820
cttttcacatagccgatttacaggtgttcctctagattgagcaatggcagctttagtagttgcatctgtttcatcaactcttacattaattaatcttgttgttacttgaagatatttaaaaggaagaggttcaagatatcaacgagaattttatccaattgttttactttctatttttatttcgttaagaattctaattattgtttctcctattttaaatgctggtttatttatgttaataggagatcgtcattttcatactgctttttttactgttagagcaggtggagatattttactttttcaacatattttt
>BK5BA1_3_929
cattttcttctaatacaaaatatacaggtattggttcacaagatatattaattttatcagttgttgttgcaggtataagtacaactgtttcatttacaaatttgttaataactagacgtactttaggaatgccaggtttgagaaatagaagagttttattaccttttgtttcaataggaacttttttagcattaagaatattagctataataacgccagttttagcagctgctatgattatgatggctttagatagacattgacaaactactttttttgaatttgcttatggaggagatcctatattatctcaacatttattt
>BK5BA1_3_2089
ttttcacatagccgatttacaggtgttcctctagattgagcaatggcagctttagtagttgcatctgtttcatcaactcttacattaattaatcttgttgttacttgaagatatttaaaaggaagaggttcaagatatcaacgagaattttatccaattgttttactttctatttttatttcgttaagaattctaattattgtttctcctattttaaatgctggtttatttatgttaataggagatcgtcattttcatactgctttttttactgttagagcaggtggagatattttactttttcaacatattttt
>BK5BA1_3_5427
ttttcacatagccgatttacaggtgttcctctagattgagcaatggcagctttagtagttgcatctgtttcatcaactcttacattaattaatcttgttgttacttgaagatatttaaaaggaagaggttcaagatatcaacgagaattttatccaattgttttactttctatttttatttcgttaagaattctaattattgtttctcctattttaaatgctggtttatttatgttaataggagatcgccattttcatactgctttttttactgttagagcaggtggagatattttactttttcaacatattttt
>BK5BA1_3_5790
cttttcacatagccgatttacaggtgttcctctagattgagcaatggcagctttagtagttgcatctgtttcatcaactcttacattaattaatcttgttgttacttgaagatatttaaaaggaagaggttcaagatatcaacgagaattttatccaattgttttactttctatttttatttcgttaagaattctaattattgtttctcctattttaaatgctggtttatttatgttaataggagatcgccattttcatactgctttttttactgttagagcaggtggagatattttactttttcaacatattttt
>BK5BA1_3_5883
cttttcacatagccgatttacaggtgttcctctagattgagcaatggcagctttagtagttgcatctgtttcatcaactcttacattaattaatcttgttgttacttgaagatatttaaaaggaagaggttcaagatatcaacgagaattttatccaattgttttactttctatttttatttcgttaagaattctaattattgtttctcctattttaaatgctggtttatttatgttaataggagatcgtcattttcatactgctttttttactgttagagcaggtggagatattttactttttcaacatattttt
>BK5BA1_4_1419
ttttcacatagccgatttacaggtgttcctctagattgagcaatggcagctttagtagttgcatctgtttcatcaactcttacattaattaatcttgttgttacttgaagatatttaaaaggaagaggttcaagatatcaacgagaattttatccaattgttttactttctatttttatttcgttaagaattctaattattgtttctcctattttaaatgctggtttatttatgttaataggagatcgtcattttcatactgctttttttactgttagagcaggtggagatattttactttttcaacatattttt
>BK5BA1_4_2947
ttttcacatagccgatttacaggtgttcctctagattgagcaatggcagctttagtagttgcatctgtttcatcaactcttacattaattaatcttgttgttacttgaagatatttaaaaggaagaggttcaagatatcaacgagaattttatccaattgttttactttctatttttatttcgttaagaattctaattattgtttctcctattttaaatgctggtttatttatgttaataggagatcgccattttcatactgctttttttactgttagagcaggtggagatattttactttttcaacatattttt
>BK5BA1_4_3107
cttttcacatagccgatttacaggtgttcctctagattgagcaatggcagctttagtagttgcatctgtttcatcaactcttacattaattaatcttgttgttacttgaagatatttaaaaggaagaggttcaagatatcaacgagaattttatccaattgttttactttctatttttatttcgttaagaattctaattattgtttctcctattttaaatgctggtttatttatgttaataggagatcgccattttcatactgctttttttactgttagagcaggtggagatattttactttttcaacatattttt
>BK5BA1_4_3141
cttttcacatagccgatttacaggtgttcctctagattgagcaatggcagctttagtagttgcatctgtttcatcaactcttacattaattaatcttgttgttacttgaagatatttaaaaggaagaggttcaagatatcaacgagaattttatccaattgttttactttctatttttatttcgttaagaattctaattattgtttctcctattttaaatgctggtttatttatgttaataggagatcgtcattttcatactgctttttttactgttagagcaggtggagatattttactttttcaacatattttt
>BK5BA1_5_79
attttcttctaatacaaaatatacaggtattggttcacaagatatattaattttatcagttgttgttgcaggtataagtacaactgtttcatttacaaatttgttaataactagacgtactttaggaatgccaggtttgagaaatagaagagttttattaccttttgtttcaataggaacttttttagcattaagaatattagctataataacgccagttttagcagctgctatgattatgatggctttagatagacattgacaaactactttttttgaatttgcttatggaggagatcctatattatctcaacatttattt
>BK5BA1_5_274
cattttcttctaatacaaaatatacaggtattggttcacaagatatattaattttatcagttgttgttgcaggtataagtacaactgtttcatttacaaatttgttaataactagacgtactttaggaatgccaggtttgagaaatagaagagttttattaccttttgtttcaataggaacttttttagcattaagaatattagctataataacgccagttttagcagctgctatgattatgatggctttagatagacattgacaaactactttttttgaatttgcttatggaggagatcctatattatctcaacatttattt
>BK5BB1_1_109
attttcttctaatacaaaatatacaggtattggttcacaagatatattaattttatcagttgttgttgcaggtataagtacaactgtttcatttacaaatttgttaataactagacgtactttaggaatgccaggtttgagaaatagaagagttttattaccttttgtttcaataggaacttttttagcattaagaatattagctataataacgccagttttagcagctgctatgattatgatggctttagatagacattgacaaactactttttttgaatttgcttatggaggagatcctatattatctcaacatttattt
>BK5BB1_1_978
cattttcttctaatacaaaatatacaggtattggttcacaagatatattaattttatcagttgttgttgcaggtataagtacaactgtttcatttacaaatttgttaataactagacgtactttaggaatgccaggtttgagaaatagaagagttttattaccttttgtttcaataggaacttttttagcattaagaatattagctataataacgccagttttagcagctgctatgattatgatggctttagatagacattgacaaactactttttttgaatttgcttatggaggagatcctatattatctcaacatttattt
>BK5BB1_1_12608
attttcttctaatacaaaatatacaggtattggttcacaagatatattaattttatcagttgttgttgcaggtataagtacaactgtttcatttacaaatttgttaataactagacgtactttaggaatgccaggtttgagaagtagaagagttttattaccttttgtttcaataggaacttttttagcattaagaatattagctataataacgccagttttagcagctgctatgattatgatggctttagatagacattgacaaactactttttttgaatttgcttatggaggagatcctatattatctcaacatttattt
>BK5BB1_2_116
attttcttctaatacaaaatatacaggtattggttcacaagatatattaattttatcagttgttgttgcaggtataagtacaactgtttcatttacaaatttgttaataactagacgtactttaggaatgccaggtttgagaaatagaagagttttattaccttttgtttcaataggaacttttttagcattaagaatattagctataataacgccagttttagcagctgctatgattatgatggctttagatagacattgacaaactactttttttgaatttgcttatggaggagatcctatattatctcaacatttattt
>BK5BB1_2_937
cattttcttctaatacaaaatatacaggtattggttcacaagatatattaattttatcagttgttgttgcaggtataagtacaactgtttcatttacaaatttgttaataactagacgtactttaggaatgccaggtttgagaaatagaagagttttattaccttttgtttcaataggaacttttttagcattaagaatattagctataataacgccagttttagcagctgctatgattatgatggctttagatagacattgacaaactactttttttgaatttgcttatggaggagatcctatattatctcaacatttattt
>BK5BB1_2_4237
ttttcttctaatacaaaatatacaggtattggttcacaagatatattaattttatcagttgttgttgcaggtataagtacaactgtttcatttacaaatttgttaataactagacgtactttaggaatgccaggtttgagaaatagaagagttttattaccttttgtttcaataggaacttttttagcattaagaatattagctataataacgccagttttagcagctgctatgattatgatggctttagatagacattgacaaactactttttttgaatttgcttatggaggagatcctatattatctcaacatttattt
>BK5BB1_2_8018
attttcttctaatacaaaatatacaggtattggttcacaagatatattaattttatcagttgttgttgcaggtataagtacaactgtttcatttacaaatttgttaataactagacgtactttaggaatgccaggtttgagaaatagaagagttttattaccttttgtttcaataggaacttttttagcattaagaatattagctataataacgccagttttagcagctgctatgattatgatggctttagatagacattgacaaactactttttttgaatttgcttatggaggagatcctatattatctcaacatttattc
>BK5BB1_3_110
attttcttctaatacaaaatatacaggtattggttcacaagatatattaattttatcagttgttgttgcaggtataagtacaactgtttcatttacaaatttgttaataactagacgtactttaggaatgccaggtttgagaaatagaagagttttattaccttttgtttcaataggaacttttttagcattaagaatattagctataataacgccagttttagcagctgctatgattatgatggctttagatagacattgacaaactactttttttgaatttgcttatggaggagatcctatattatctcaacatttattt
>BK5BB1_3_812
cattttcttctaatacaaaatatacaggtattggttcacaagatatattaattttatcagttgttgttgcaggtataagtacaactgtttcatttacaaatttgttaataactagacgtactttaggaatgccaggtttgagaaatagaagagttttattaccttttgtttcaataggaacttttttagcattaagaatattagctataataacgccagttttagcagctgctatgattatgatggctttagatagacattgacaaactactttttttgaatttgcttatggaggagatcctatattatctcaacatttattt
>BK5BB1_3_5738
attttcttctaatacaaaatatacaggtattggttcacaagatatattaattttatcagttgttgttgcaggtataagtacaactgtttcatttacaaatttgttaataactagacgtactttaggaatgccaggtttgagaaatagaagagttttattaccttttgtttcaataggaacttttttagcattaagaatattagctataataacgccagttttagcagctgctatgattatgatggctttagatagacattgacaaactactttttttgaatttgcttatggaggagatcctatattatctcaacatttattc
>BK5BB1_3_7066
attttcttctaatacaaaatatacaggtattggttcacaagatatattaattttatcagttgttgttgcaggtataagtacaactgtttcatttacaaatttgttaataactagacgtactttaggaatgccaggtttgagaaatagaagagttttattaccttttgtttcaataggaacttttttagcattaagaatattagctataataacgccagttttagcagctgctatgattatgatggctttagatagacattgacaaactactttttttgaatttgcttatggaggagatcctatattatcccaacatttattt
>BK5BB1_3_8456
attttcttctaatacaaaatatacaggtattggttcacaagatatattaattttatcagttgttgttgcaggtataagtacaactgtttcatttacaaatttgttaataactagacgtactttaggaatgccaggtttgagaaatagaagagttttattaccttttgtttcaataggaacttttttagcattaagaatattagctataataacgccagttttagcagctgctatgattatgatggctttagatagacattgacaaactactttttttgaatttgcttatggaggagatcctatattatctcaacatttatct
>BK5BB1_4_108
attttcttctaatacaaaatatacaggtattggttcacaagatatattaattttatcagttgttgttgcaggtataagtacaactgtttcatttacaaatttgttaataactagacgtactttaggaatgccaggtttgagaaatagaagagttttattaccttttgtttcaataggaacttttttagcattaagaatattagctataataacgccagttttagcagctgctatgattatgatggctttagatagacattgacaaactactttttttgaatttgcttatggaggagatcctatattatctcaacatttattt
>BK5BB1_4_6019
attttcttctaatacaaaatatacaggtattgtttcacaagatatattaattttatcagttgttgttgcaggtataagtacaactgtttcatttacaaatttgttaataactagacgtactttaggaatgccaggtttgagaaatagaagagttttattaccttttgtttcaataggaacttttttagcattaagaatattagctataataacgccagttttagcagctgctatgattatgatggctttagatagacattgacaaactactttttttgaatttgcttatggaggagatcctatattatctcaacatttattt
>BK5BB1_4_9364
attttcttctaatacaaaatatacaggtattggttcacaagatatattaattttatcagttgttgttgcaggtataagtacaactgtttcatttacaaatttgttaataactagacgtactttaggaatgccaggtttgagaaatagaagagttttattaccttttgtttcaataggaacttttttagcattaagaatattagctataataacgccagttttagcagctgctatgattatgatggatttagatagacattgacaaactactttttttgaatttgcttatggaggagatcctatattatctcaacatttattt
>BK5BB1_4_10474
attttcttctaatacaaaatatacaggtattggttcacaagatatattaattttatcagttgttgttgcaggtataagtacaactgtttcatttacaaatttgttaataactagacgtactttaggaatgccaggtttgggaaatagaagagttttattaccttttgtttcaataggaacttttttagcattaagaatattagctataataacgccagttttagcagctgctatgattatgatggctttagatagacattgacaaactactttttttgaatttgcttatggaggagatcctatattatctcaacatttattt
>BK5BB1_5_102
attttcttctaatacaaaatatacaggtattggttcacaagatatattaattttatcagttgttgttgcaggtataagtacaactgtttcatttacaaatttgttaataactagacgtactttaggaatgccaggtttgagaaatagaagagttttattaccttttgtttcaataggaacttttttagcattaagaatattagctataataacgccagttttagcagctgctatgattatgatggctttagatagacattgacaaactactttttttgaatttgcttatggaggagatcctatattatctcaacatttattt
>BK5BB1_5_885
cattttcttctaatacaaaatatacaggtattggttcacaagatatattaattttatcagttgttgttgcaggtataagtacaactgtttcatttacaaatttgttaataactagacgtactttaggaatgccaggtttgagaaatagaagagttttattaccttttgtttcaataggaacttttttagcattaagaatattagctataataacgccagttttagcagctgctatgattatgatggctttagatagacattgacaaactactttttttgaatttgcttatggaggagatcctatattatctcaacatttattt
>BK5BB1_5_6060
attttcttctaatacaaaatatacaggtattgtttcacaagatatattaattttatcagttgttgttgcaggtataagtacaactgtttcatttacaaatttgttaataactagacgtactttaggaatgccaggtttgagaaatagaagagttttattaccttttgtttcaataggaacttttttagcattaagaatattagctataataacgccagttttagcagctgctatgattatgatggctttagatagacattgacaaactactttttttgaatttgcttatggaggagatcctatattatctcaacatttattt
>BK5BB1_5_9441
cattttcttctaatacaaaatatacaggtattggttcacaagatatattaattttatcagttgttgttgcaggtataagtacaactgtttcatttacaaatttgttaataactagacgtactttaggaatgccaggtttgagaaatagaagagttttattaccttttgtttcaataggaacttttttagcattaagaatattagctataataacgccagttttagcagctgctatgattatgatggctttagatagacattgacaaactactttttttgaatttgcttatggaggagatcctatattatctcaacatttatt
>BK5BC1_1_111
attttcttctaatacaaaatatacaggtattggttcacaagatatattaattttatcagttgttgttgcaggtataagtacaactgtttcatttacaaatttgttaataactagacgtactttaggaatgccaggtttgagaaatagaagagttttattaccttttgtttcaataggaacttttttagcattaagaatattagctataataacgccagttttagcagctgctatgattatgatggctttagatagacattgacaaactactttttttgaatttgcttatggaggagatcctatattatctcaacatttattt
>BK5BC1_1_2654
attttcttctaatacaaaatatacaggtattggttcgcaagatatattaattttatcagttgttgttgcaggtataagtacaactgtttcatttacaaatttgttaataactagacgtactttaggaatgccaggtttgagaaatagaagagttttattaccttttgtttcaataggaacttttttagcattaagaatattagctataataacgccagttttagcagctgctatgattatgatggctttagatagacattgacaaactacttttttcgaatttgcttatggaggagatcctatattatctcaacatttattt
>BK5BC1_2_116
attttcttctaatacaaaatatacaggtattggttcacaagatatattaattttatcagttgttgttgcaggtataagtacaactgtttcatttacaaatttgttaataactagacgtactttaggaatgccaggtttgagaaatagaagagttttattaccttttgtttcaataggaacttttttagcattaagaatattagctataataacgccagttttagcagctgctatgattatgatggctttagatagacattgacaaactactttttttgaatttgcttatggaggagatcctatattatctcaacatttattt
>BK5BC1_2_958
cattttcttctaatacaaaatatacaggtattggttcacaagatatattaattttatcagttgttgttgcaggtataagtacaactgtttcatttacaaatttgttaataactagacgtactttaggaatgccaggtttgagaaatagaagagttttattaccttttgtttcaataggaacttttttagcattaagaatattagctataataacgccagttttagcagctgctatgattatgatggctttagatagacattgacaaactactttttttgaatttgcttatggaggagatcctatattatctcaacatttattt
>BK5BC1_2_3973
ttttcttctaatacaaaatatacaggtattggttcacaagatatattaattttatcagttgttgttgcaggtataagtacaactgtttcatttacaaatttgttaataactagacgtactttaggaatgccaggtttgagaaatagaagagttttattaccttttgtttcaataggaacttttttagcattaagaatattagctataataacgccagttttagcagctgctatgattatgatggctttagatagacattgacaaactactttttttgaatttgcttatggaggagatcctatattatctcaacatttattt
>BK5BC1_2_5501
attttcttctaatacaaaatatacaggtattggttcacaagatatattaattttatcagttgttgttgcaggtataagtacaactgtttcatttacaaatttgttaataactagacgtactttaggaatgccaggtttgagaaatagaagagttttattaccttttgtttcaataggaacttttttagcattaagaatattagctataataacgccagttttagcagctgctatgattatgatggctttagatagacattgacaaactactttttttgaatttgcttatggaggagatcctatattatctcaacatttattg
>BK5BC1_2_8218
attttcttctaatacaaaatatacaggtattggttcacaagatatattaattttatcagttgttgttgcaggtataagtacaactgtttcatttacaaatttgttaataactagacgtaccttaggaatgccaggtttgagaaatagaagagttttattaccttttgtttcaataggaacttttttagcattaagaatattagctataataacgccagttttagcagctgctatgattatgatggctttagatagacattgacaaactactttttttgaatttgcttatggaggagatcctatattatctcaacatttattt
>BK5BC1_2_10427
attttcttctaatacaaaatatacaggtattggttcacaagatatattaattttatcagttgttgttgcaggtataagtacaactgtttcatttacaaatttgttaataactagacgtactttaggaatgccaggtttgagaagtagaagagttttattaccttttgtttcaataggaacttttttagcattaagaatattagctataataacgccagttttagcagctgctatgattatgatggctttagatagacattgacaaactactttttttgaatttgcttatggaggagatcctatattatctcaacatttattt
>BK5BC1_3_109
attttcttctaatacaaaatatacaggtattggttcacaagatatattaattttatcagttgttgttgcaggtataagtacaactgtttcatttacaaatttgttaataactagacgtactttaggaatgccaggtttgagaaatagaagagttttattaccttttgtttcaataggaacttttttagcattaagaatattagctataataacgccagttttagcagctgctatgattatgatggctttagatagacattgacaaactactttttttgaatttgcttatggaggagatcctatattatctcaacatttattt
>BK5BC1_3_850
cattttcttctaatacaaaatatacaggtattggttcacaagatatattaattttatcagttgttgttgcaggtataagtacaactgtttcatttacaaatttgttaataactagacgtactttaggaatgccaggtttgagaaatagaagagttttattaccttttgtttcaataggaacttttttagcattaagaatattagctataataacgccagttttagcagctgctatgattatgatggctttagatagacattgacaaactactttttttgaatttgcttatggaggagatcctatattatctcaacatttattt
>BK5BC1_3_2753
attttcttctaatacaaaatatacaggtattggttcgcaagatatattaattttatcagttgttgttgcaggtataagtacaactgtttcatttacaaatttgttaataactagacgtactttaggaatgccaggtttgagaaatagaagagttttattaccttttgtttcaataggaacttttttagcattaagaatattagctataataacgccagttttagcagctgctatgattatgatggctttagatagacattgacaaactacttttttcgaatttgcttatggaggagatcctatattatctcaacatttattt
>BK5BC1_3_5609
attttcttctaatacaaaatatacaggtattggttcacaagatatattaattttatcagttgttgttgcaggtataagtacaactgtttcatttacaaatttgttaataactagacgtactttaggaatgccaggtttgagaaatagaagagttttattaccttttgtttcaataggaacttttttagcattaagaatattagctataataacgccagttttagcagctgctatgattatgatggctttagatagacattgacaaactactttttttgaatttgcttatggaggagatcctatattatctcaacatttattc
>BK5BC1_3_6273
atcttcttctaatacaaaatatacaggtattggttcacaagatatattaattttatcagttgttgttgcaggtataagtacaactgtttcatttacaaatttgttaataactagacgtactttaggaatgccaggtttgagaaatagaagagttttattaccttttgtttcaataggaacttttttagcattaagaatattagctataataacgccagttttagcagctgctatgattatgatggctttagatagacattgacaaactactttttttgaatttgcttatggaggagatcctatattatctcaacatttattt
>BK5BC1_4_113
attttcttctaatacaaaatatacaggtattggttcacaagatatattaattttatcagttgttgttgcaggtataagtacaactgtttcatttacaaatttgttaataactagacgtactttaggaatgccaggtttgagaaatagaagagttttattaccttttgtttcaataggaacttttttagcattaagaatattagctataataacgccagttttagcagctgctatgattatgatggctttagatagacattgacaaactactttttttgaatttgcttatggaggagatcctatattatctcaacatttattt
>BK5BC1_4_910
cattttcttctaatacaaaatatacaggtattggttcacaagatatattaattttatcagttgttgttgcaggtataagtacaactgtttcatttacaaatttgttaataactagacgtactttaggaatgccaggtttgagaaatagaagagttttattaccttttgtttcaataggaacttttttagcattaagaatattagctataataacgccagttttagcagctgctatgattatgatggctttagatagacattgacaaactactttttttgaatttgcttatggaggagatcctatattatctcaacatttattt
>BK5BC1_4_3983
ttttcttctaatacaaaatatacaggtattggttcacaagatatattaattttatcagttgttgttgcaggtataagtacaactgtttcatttacaaatttgttaataactagacgtactttaggaatgccaggtttgagaaatagaagagttttattaccttttgtttcaataggaacttttttagcattaagaatattagctataataacgccagttttagcagctgctatgattatgatggctttagatagacattgacaaactactttttttgaatttgcttatggaggagatcctatattatctcaacatttattt
>BK5BC1_4_7968
attttcttctaatacaaaatatacaggtattggttcacaagatatattaattttatcagttgttgttgcaggtataagtacaactgtttcatttacaaatttgttaataactagacgtactttaggaatgccaggtttgagaaatagaagagttttattaccttttgtttcaataggaactttttagcattaagaatattagctataataacgccagttttagcagctgctatgattatgatggctttagatagacattgacaaactactttttttgaatttgcttatggaggagatcctatattatctcaacatttattt
>BK5BC1_4_8581
attttcttctaatacaaaatatacaggtattggttcacaagatatattaattttatcagttgttgttgcaggtataagtacaactgtttcatttacaaatttgttaataactagacgtactttaggaatgccaggtttgagaaatagaagagttttattaccttttgtttcaataggaacttttttagcattaagaatattagctataataacgccagttttagcagctgctatgattatgatggctttagatagacattggcaaactactttttttgaatttgcttatggaggagatcctatattatctcaacatttattt
>BK5BC1_5_111
attttcttctaatacaaaatatacaggtattggttcacaagatatattaattttatcagttgttgttgcaggtataagtacaactgtttcatttacaaatttgttaataactagacgtactttaggaatgccaggtttgagaaatagaagagttttattaccttttgtttcaataggaacttttttagcattaagaatattagctataataacgccagttttagcagctgctatgattatgatggctttagatagacattgacaaactactttttttgaatttgcttatggaggagatcctatattatctcaacatttattt
>BK5BC1_5_917
cattttcttctaatacaaaatatacaggtattggttcacaagatatattaattttatcagttgttgttgcaggtataagtacaactgtttcatttacaaatttgttaataactagacgtactttaggaatgccaggtttgagaaatagaagagttttattaccttttgtttcaataggaacttttttagcattaagaatattagctataataacgccagttttagcagctgctatgattatgatggctttagatagacattgacaaactactttttttgaatttgcttatggaggagatcctatattatctcaacatttattt
>BK5BC1_5_4081
ttttcttctaatacaaaatatacaggtattggttcacaagatatattaattttatcagttgttgttgcaggtataagtacaactgtttcatttacaaatttgttaataactagacgtactttaggaatgccaggtttgagaaatagaagagttttattaccttttgtttcaataggaacttttttagcattaagaatattagctataataacgccagttttagcagctgctatgattatgatggctttagatagacattgacaaactactttttttgaatttgcttatggaggagatcctatattatctcaacatttattt
>BK5BC1_5_5704
ttttcacatagccgatttacaggtgttcctctagattgagcaatggcagctttagtagttgcatctgtttcatcaactcttacattaattaatcttgttgttacttgaagatatttaaaaggaagaggttcaagatatcaacgagaattttatccaattgttttactttctatttttatttcgttaagaattctaattattgtttctcctattttaaatgctggtttatttatgttaataggagatcgccattttcatactgctttttttactgttagagcaggtggagatattttactttttcaacatattttt
>BK5BC1_5_11018
attttcttctaatacaaaatatacaggtattggttcacaagatatattaattttatcagttgttgttgcaggtataagtacaactgtttcatttacaaatttgttaataactagacgtactttaggaatgccaggtttgagaagtagaagagttttattaccttttgtttcaataggaacttttttagcattaagaatattagctataataacgccagttttagcagctgctatgattatgatggctttagatagacattgacaaactactttttttgaatttgcttatggaggagatcctatattatctcaacatttattt
>BK5SA1_1_100
attttcttctaatacaaaatatacaggtattggttcacaagatatattaattttatcagttgttgttgcaggtataagtacaactgtttcatttacaaatttgttaataactagacgtactttaggaatgccaggtttgagaaatagaagagttttattaccttttgtttcaataggaacttttttagcattaagaatattagctataataacgccagttttagcagctgctatgattatgatggctttagatagacattgacaaactactttttttgaatttgcttatggaggagatcctatattatctcaacatttattt
>BK5SA1_1_669
cattttcttctaatacaaaatatacaggtattggttcacaagatatattaattttatcagttgttgttgcaggtataagtacaactgtttcatttacaaatttgttaataactagacgtactttaggaatgccaggtttgagaaatagaagagttttattaccttttgtttcaataggaacttttttagcattaagaatattagctataataacgccagttttagcagctgctatgattatgatggctttagatagacattgacaaactactttttttgaatttgcttatggaggagatcctatattatctcaacatttattt
>BK5SA1_1_1273
attttcttctaatacaaaatatacaggtattggttcacaagatatattaattttatcagttgttgttgcaggtataagtacaactgtttcatttacaaatttgttaataactagacgtactttaggaatgccaggtttgagaaatagaagagttttattaccttttgtttcaataggaacttttttagcattaagaatattagctataataacgccagttttagcagctgctatgattatgatggctttagatagacattgacaaactactttttttgaatttgcttatggaggagatcctatattatctcaacatttatt
>BK5SA1_1_3628
attttcttctaatacaaaatatacaggtattgtttcacaagatatattaattttatcagttgttgttgcaggtataagtacaactgtttcatttacaaatttgttaataactagacgtactttaggaatgccaggtttgagaaatagaagagttttattaccttttgtttcaataggaacttttttagcattaagaatattagctataataacgccagttttagcagctgctatgattatgatggctttagatagacattgacaaactactttttttgaatttgcttatggaggagatcctatattatctcaacatttattt
>BK5SA1_1_4928
atttagttctaatttaaaatatacaggagtaggttctcaggatatattaattctatcagttgtatttgctggtataagtacaacagtatcatttactaatttattaataactagaagaacattatctatgcctggattaagacatagaagaatattattaccatttatttcaattggtatatttttagcattaaggatgttagctattattacaccagttttagcagctgctatgataatgatggcgttggatagacactgacaaactacattttttgaatatgcatatggtggtgatcctatattatcacaacatttattt
>BK5SA1_1_5390
cattttcttctaatacaaaatatacaggtattggttcacaagatatattaattttatcagttgttgttgcaggtataagtacaactgtttcatttacaaatttgttaataactagacgtactttaggaatgccaggtttgagaaatagaagagttttattaccttttgtttcaataggaacttttttagcattaagaatattagctataataacgccagttttagcagctgctatgattatgatggctttagatagacattgacaaactactttttttgaatttgcttatggaggagatcctatattatctcaacatttatt
>BK5SA1_2_96
attttcttctaatacaaaatatacaggtattggttcacaagatatattaattttatcagttgttgttgcaggtataagtacaactgtttcatttacaaatttgttaataactagacgtactttaggaatgccaggtttgagaaatagaagagttttattaccttttgtttcaataggaacttttttagcattaagaatattagctataataacgccagttttagcagctgctatgattatgatggctttagatagacattgacaaactactttttttgaatttgcttatggaggagatcctatattatctcaacatttattt
>BK5SA1_2_615
cattttcttctaatacaaaatatacaggtattggttcacaagatatattaattttatcagttgttgttgcaggtataagtacaactgtttcatttacaaatttgttaataactagacgtactttaggaatgccaggtttgagaaatagaagagttttattaccttttgtttcaataggaacttttttagcattaagaatattagctataataacgccagttttagcagctgctatgattatgatggctttagatagacattgacaaactactttttttgaatttgcttatggaggagatcctatattatctcaacatttattt
>BK5SA1_2_1136
attttcttctaatacaaaatatacaggtattggttcacaagatatattaattttatcagttgttgttgcaggtataagtacaactgtttcatttacaaatttgttaataactagacgtactttaggaatgccaggtttgagaaatagaagagttttattaccttttgtttcaataggaacttttttagcattaagaatattagctataataacgccagttttagcagctgctatgattatgatggctttagatagacattgacaaactactttttttgaatttgcttatggaggagatcctatattatctcaacatttatt
>BK5SA1_2_4285
attttcttctaatacaaaatatacaggtattggttcacaagatatattaattttatcagttgttgttgcaggtataagtacaactgtttcatttacaaatttgttaataactagacgtactttaggaatgccaggtttgagaaatagaagagttttattaccttttgtttcaataggaacttttttagcattaagaatattagctataataacgccagttttagcagctgctatgattatgatggctttagatagacattggcaaactactttttttgaatttgcttatggaggagatcctatattatctcaacatttattt
>BK5SA1_2_4733
attttcttctaatacaaaatatacaggtattggttcacaagatatattaattttatcagttgttgttgcaggtataagtacaactgtttcatttacaaatttgttaataactagacgtactttaggaatgccaggtttgagaaatagaagagttttattacctcttgtttcaataggaacttttttagcattaagaatattagctataataacgccagttttagcagctgctatgattatgatggctttagatagacattgacaaactactttttttgaatttgcttatggaggagatcctatattatctcaacatttattt
>BK5SA1_3_109
attttcttctaatacaaaatatacaggtattggttcacaagatatattaattttatcagttgttgttgcaggtataagtacaactgtttcatttacaaatttgttaataactagacgtactttaggaatgccaggtttgagaaatagaagagttttattaccttttgtttcaataggaacttttttagcattaagaatattagctataataacgccagttttagcagctgctatgattatgatggctttagatagacattgacaaactactttttttgaatttgcttatggaggagatcctatattatctcaacatttattt
>BK5SA1_3_876
cattttcttctaatacaaaatatacaggtattggttcacaagatatattaattttatcagttgttgttgcaggtataagtacaactgtttcatttacaaatttgttaataactagacgtactttaggaatgccaggtttgagaaatagaagagttttattaccttttgtttcaataggaacttttttagcattaagaatattagctataataacgccagttttagcagctgctatgattatgatggctttagatagacattgacaaactactttttttgaatttgcttatggaggagatcctatattatctcaacatttattt
>BK5SA1_3_1798
attttcttctaatacaaaatatacaggtattggttcacaagatatattaattttatcagttgttgttgcaggtataagtacaactgtttcatttacaaatttgttaataactagacgtactttaggaatgccaggtttgagaaatagaagagttttattaccttttgtttcaataggaacttttttagcattaagaatattagctataataacgccagttttagcagctgctatgattatgatggctttagatagacattgacaaactactttttttgaatttgcttatggaggagatcctatattatctcaacatttatt
>BK5SA1_3_3708
ttttcttctaatacaaaatatacaggtattggttcacaagatatattaattttatcagttgttgttgcaggtataagtacaactgtttcatttacaaatttgttaataactagacgtactttaggaatgccaggtttgagaaatagaagagttttattaccttttgtttcaataggaacttttttagcattaagaatattagctataataacgccagttttagcagctgctatgattatgatggctttagatagacattgacaaactactttttttgaatttgcttatggaggagatcctatattatctcaacatttattt
>BK5SA1_3_4110
cattttcttctaatacaaaatatacaggtattggttcacaagatatattaattttatcagttgttgttgcaggtataagtacaactgtttcatttacaaatttgttaataactagacgtactttaggaatgccaggtttgggaaatagaagagttttattaccttttgtttcaataggaacttttttagcattaagaatattagctataataacgccagttttagcagctgctatgattatgatggctttagatagacattgacaaactactttttttgaatttgcttatggaggagatcctatattatctcaacatttattt
>BK5SA1_3_7024
attttcttctaatacaaaatatacaggtattggttcacaagatatattaattttatcagttgttgttgcaggtataagtacaactgtttcatttacaaatttgttaataactagacgtactttaggaatgccaggtttgagaaatagaagagttttattaccttttgtttcaataggaacttttttagcattaagaatattagctataataacgccagttttagcagctgctatgattatgatggctttagatagacattgacaaactactttttttgaatttgcttatggaggagatcctatattatctcaacatttattc
>BK5SA1_3_8628
attttcttctaatacaaaatatacaggtattggttcacaagatatattaattttatcagttgttgttgcaggtataagtacaactgtttcatttacaaatttgttaataactagacgtactttaggaatgccaggtttgagaaatagaagagttttattaccttttgtttcaataggaacttttttagcattaagaatattagctataataacgccagttttagcagctgctatgattatgatggctttagatagacattggcaaactactttttttgaatttgcttatggaggagatcctatattatctcaacatttattt
>BK5SA1_3_9082
attttcttctaatacaaaatatacaggtattggttcacaagatatattaattttatcagttgttgttgcaggtataagtacaactgtttcatttacaaatttgttaataactagacgtactttaggaatgccaggtttgagaaatagaagagttttattaccttttgtttcaataggaacttttttagcattgagaatattagctataataacgccagttttagcagctgctatgattatgatggctttagatagacattgacaaactactttttttgaatttgcttatggaggagatcctatattatctcaacatttattt
>BK5SA1_3_9936
cattttcttctaatacaaaatatacaggtattggttcacaagatatattaattttatcagttgttgttgcaggtataagtacaactgtttcatttacaaatttgttaataactagacgtactttaggaatgccaggtttgagaaatagaagagttttattaccttttgtttcaataggaacttttttagcattaagaatattagctataataacgccagttttagcagctgctatgattatgatggctttagatagacattgacaaactactttttttgaatttgcttatggaggagatcctatattatctcaacatttattc
>BK5SA1_3_10126
attttcttctaatacaaaatatacaggtattggttcacaagatatattaattttatcagttgttgttgcaggtataagtacaactgtttcatttacaaatttgttaataactagacgtactttaggaatgccaggtttgggaaatagaagagttttattaccttttgtttcaataggaacttttttagcattaagaatattagctataataacgccagttttagcagctgctatgattatgatggctttagatagacattgacaaactactttttttgaatttgcttatggaggagatcctatattatctcaacatttattt
>BK5SA1_3_10374
attttcttctaatacaaaatatacaggtattggttcacaagatatattaattttatcagttgttgttgcaggtataagtacaactgtttcatttacaaatttgttaataactagacgtactttaggaatgccaggtttgagaaatagaagagttttattaccttttgtttcaataggaacttttttagcattaagaatattagctataataacgccagttttagcagctgctatgattatgatggctttagatagacattgacaaactactttttttgaatttgcttatggaggagatcctatattatctcaacatttgttt
>BK5SA1_4_105
attttcttctaatacaaaatatacaggtattggttcacaagatatattaattttatcagttgttgttgcaggtataagtacaactgtttcatttacaaatttgttaataactagacgtactttaggaatgccaggtttgagaaatagaagagttttattaccttttgtttcaataggaacttttttagcattaagaatattagctataataacgccagttttagcagctgctatgattatgatggctttagatagacattgacaaactactttttttgaatttgcttatggaggagatcctatattatctcaacatttattt
>BK5SA1_4_714
cattttcttctaatacaaaatatacaggtattggttcacaagatatattaattttatcagttgttgttgcaggtataagtacaactgtttcatttacaaatttgttaataactagacgtactttaggaatgccaggtttgagaaatagaagagttttattaccttttgtttcaataggaacttttttagcattaagaatattagctataataacgccagttttagcagctgctatgattatgatggctttagatagacattgacaaactactttttttgaatttgcttatggaggagatcctatattatctcaacatttattt
>BK5SA1_4_2882
cattttcttctaatacaaaatatacaggtattggttcacaagatatattaattttatcagttgttgttgcaggtataagtacaactgtttcatttacaaatttgttaataactagacgtactttaggaatgccaggtttgggaaatagaagagttttattaccttttgtttcaataggaacttttttagcattaagaatattagctataataacgccagttttagcagctgctatgattatgatggctttagatagacattgacaaactactttttttgaatttgcttatggaggagatcctatattatctcaacatttattt
>BK5SA1_4_5304
attttcttctaatacaaaatatacaggtattggttcacaagatatattaattttatcagttgttgttgcaggtataagtacaactgtttcatttacaaatttgttaataactagacgtactttaggaatgccaggtttgagaaatagaagagttttattaccttttgtttcaataggaacttttttagcattaagaatattagctataataacgccagttttagcagctgctatgattatgatggctttagatagacattgacaaactactttttttgaatttgcttatggaggagaccctatattatctcaacatttattt
>BK5SA1_4_5572
attttcttctaatacaaaatatacaggtattggttcacaagatatattaattttatcagttgttgttgcaggtataagtacaactgtttcatttacaaatttgttaataactagacgtactttaggaatgccaggtttgagaaatagaagagttttattaccttttgtttcaataggaacttttttagcattaagaatattagctataataacgccagttttagcagctgctatgattatgatggatttagatagacattgacaaactactttttttgaatttgcttatggaggagatcctatattatctcaacatttattt
>BK5SA1_4_6000
cattttcttctaatacaaaatatacaggtattggttcacaagatatattaattttatcagttgttgttgcaggtataagtacaactgtttcatttacaaatttgttaataactagacgtactttaggaatgccaggtttgagaaatagaagagttttattaccttttgtttcaataggaacttttttagcattaagaatattagctataataacgccagttttagcagctgctatgattatgatggctttagatagacattgacaaactactttttttgaatttgcttatggaggagatcctatattatctcaacatttattc
>BK5SA1_4_6088
attttcttctaatacaaaatatacaggtattggttcacaagatatattaattttatcagttgttgttgcaggtataagtacaactgtttcatttacaaatttgttaataactagacgtactttaggaatgccaggtttgggaaatagaagagttttattaccttttgtttcaataggaacttttttagcattaagaatattagctataataacgccagttttagcagctgctatgattatgatggctttagatagacattgacaaactactttttttgaatttgcttatggaggagatcctatattatctcaacatttattt
>BK5SA1_4_6579
attttcttctaatacaaaatatacaggtattggttcacaagatatattaattttatcagttgttgttgcaggtataagtacaactgtttcatttacaaatttgttaataactagacgtactttaggaatgccaggtttgagaaatagaagagttttattaccttttgtttcaataggaacttttttagcattaagaatattagctataataacgccagttttagcagctgctatgattatgatggctttagatagacattgacaaactactttttttgaatttgcttatggaggagatcctatattatctcaacatttatct
>BK5SA1_5_108
attttcttctaatacaaaatatacaggtattggttcacaagatatattaattttatcagttgttgttgcaggtataagtacaactgtttcatttacaaatttgttaataactagacgtactttaggaatgccaggtttgagaaatagaagagttttattaccttttgtttcaataggaacttttttagcattaagaatattagctataataacgccagttttagcagctgctatgattatgatggctttagatagacattgacaaactactttttttgaatttgcttatggaggagatcctatattatctcaacatttattt
>BK5SB1_1_122
attttcttctaatacaaaatatacaggtattggttcacaagatatattaattttatcagttgttgttgcaggtataagtacaactgtttcatttacaaatttgttaataactagacgtactttaggaatgccaggtttgagaaatagaagagttttattaccttttgtttcaataggaacttttttagcattaagaatattagctataataacgccagttttagcagctgctatgattatgatggctttagatagacattgacaaactactttttttgaatttgcttatggaggagatcctatattatctcaacatttattt
>BK5SB1_1_902
cattttcttctaatacaaaatatacaggtattggttcacaagatatattaattttatcagttgttgttgcaggtataagtacaactgtttcatttacaaatttgttaataactagacgtactttaggaatgccaggtttgagaaatagaagagttttattaccttttgtttcaataggaacttttttagcattaagaatattagctataataacgccagttttagcagctgctatgattatgatggctttagatagacattgacaaactactttttttgaatttgcttatggaggagatcctatattatctcaacatttattt
>BK5SB1_1_1924
attttcttctaatacaaaatatacaggtattggttcacaagatatattaattttatcagttgttgttgcaggtataagtacaactgtttcatttacaaatttgttaataactagacgtactttaggaatgccaggtttgagaaatagaagagttttattaccttttgtttcaataggaacttttttagcattaagaatattagctataataacgccagttttagcagctgctatgattatgatggctttagatagacattgacaaactactttttttgaatttgcttatggaggagatcctatattatctcaacatttatt
>BK5SB1_1_3071
attttcttctaatacaaaatatacaggtattggttcacaagatatattaattttatcagttgttgttgcaggtataagtacaactgtttcatttacaaatttgttaataactagacgtactttaggaatgccaggtttgagaaatagaagagttttattaccttttgtttcaataggaacttttttagcattaagaatattagctataataacgccagttttagcagctgctatgattatgatggctttagatagacattgacaaactactttttttgaatttgcttatggaggagatcctatattatctcagcatttattt
>BK5SB1_1_3453
gttttcttctaatacaaaatatacaggtattggttcacaagatatattaattttatcagttgttgttgcaggtataagtacaactgtttcatttacaaatttgttaataactagacgtactttaggaatgccaggtttgagaaatagaagagttttattaccttttgtttcaataggaacttttttagcattaagaatattagctataataacgccagttttagcagctgctatgattatgatggctttagatagacattgacaaactactttttttgaatttgcttatggaggagatcctatattatctcaacatttattt
>BK5SB1_1_4192
ttttcttctaatacaaaatatacaggtattggttcacaagatatattaattttatcagttgttgttgcaggtataagtacaactgtttcatttacaaatttgttaataactagacgtactttaggaatgccaggtttgagaaatagaagagttttattaccttttgtttcaataggaacttttttagcattaagaatattagctataataacgccagttttagcagctgctatgattatgatggctttagatagacattgacaaactactttttttgaatttgcttatggaggagatcctatattatctcaacatttattt
>BK5SB1_1_6059
attttcttctaatacaaaatatacaggtattggttcacaagatatattaattttatcagttgttgttgcaggtataagtacaactgtttcatttacaaatttgttaataactagacgtactttaggaatgccaggtttgagaaatagaagagttttattaccttttgtttcaataggaacttttttagcattaagaatattagctataataacgccagttttagcagctgctatgattatgatggctttagatagacattgacaaactactttttttgaatttgcttatggaggagatcctatattatctcaacatttattg
>BK5SB1_1_6435
cattttcttctaatacaaaatatacaggtattggttcacaagatatattaattttatcagttgttgttgcaggtataagtacaactgtttcatttacaaatttgttaataactagacgtactttaggaatgccaggtttgagaaatagaagagttttattaccttttgtttcaataggaacttttttagcattaagaatattagctataataacgccagttttagcagctgctatgattatgatggctttagatagacattgacaaactactttttttgaatttgcttatggaggagatcctatattatctcagcatttattt
>BK5SB1_1_6910
attttcttctaatacaaaatatacaggtattgtttcacaagatatattaattttatcagttgttgttgcaggtataagtacaactgtttcatttacaaatttgttaataactagacgtactttaggaatgccaggtttgagaaatagaagagttttattaccttttgtttcaataggaacttttttagcattaagaatattagctataataacgccagttttagcagctgctatgattatgatggctttagatagacattgacaaactactttttttgaatttgcttatggaggagatcctatattatctcaacatttattt
>BK5SB1_1_8327
attttcttctaatacaaaatatacaggtattggttcacaagatatattaattttatcagttgttgttgcaggtataagtacaactgtttcatttacaaatttgttaataactagacgtactttaggaatgccaggtttgagaaatagaagagttttattaccttttgtttcaataggaacttttttagcattaagaatattagctataataacgccagttttagcagctgctatgattatgatggctttagatagacattgacaaactactttttttgaatttgcttatggaggagatcctatattatctcaacatttattc
>BK5SB1_1_8512
attttcttctaatacaaaatatacaggtattggttcacaagatatattaattttatcagttgttgttgcaggtataagtacaactgtttcatttacaaatttgttaataactagacgtactttaggaatgccaggtttgagaaatagaagagttttattaccttttgtttcaataggaacttttttagcattaagaatattagctataataacgccagttttagcagctgctatgattatgatggctttagatagacattgacaaactacttttttgaatttgcttatggaggagatcctatattatctcaacatttattt
>BK5SB1_1_9556
attttcttctaatacaaaatatacaggtattggttcacaagatatattaattttatcagttgttgttgcaggtataagtacaactgtttcatttacaaatttgttaataactagacgtactttaggaatgccaggtttgagaaatagaagagttttattaccttttgtttcaataggaacttttttagcattaagaatattagctataataacgccagttttagcagctgctatgattatgatggctttagatagacattgacgaactactttttttgaatttgcttatggaggagatcctatattatctcaacatttattt
>BK5SB1_1_9620
attttcttctaatacaaaatatacaggtattggttcacaagatatattaattttatcagttgttgttgcaggtataagtacaactgtttcatttacaaatttgttaataactagacgtactttaggaatgccaggtttgagaaatagaagagttttattaccttttgtttcaataggaactttttagcattaagaatattagctataataacgccagttttagcagctgctatgattatgatggctttagatagacattgacaaactactttttttgaatttgcttatggaggagatcctatattatctcaacatttattt
>BK5SB1_1_10529
attttcttctaatacaaaatatacaggtattggttcacaagatatattaattttatcagttgttgttgcaggtataagtacaactgtttcatttacaaatttgttaataactagacgtactttaggaatgccaggtttgagaaatagaagagttttattaccttttgtttcaataggaacttttttagcattaagaatattagctataataacgccagttttagcagctgctatgattatgatggctttagatagacattggcaaactactttttttgaatttgcttatggaggagatcctatattatctcaacatttattt
>BK5SB1_1_11171
attttcttctaatacaaaatatacaggtattggttcacaagatatattaattttatcagttgttgttgcaggtataagtacaactgtttcatttacaaatttgttaataactagacgtactttaggaatgccaggtttgagaaatagaagagttttattaccttttgtttcaataggaacttttttagcattgagaatattagctataataacgccagttttagcagctgctatgattatgatggctttagatagacattgacaaactactttttttgaatttgcttatggaggagatcctatattatctcaacatttattt
>BK5SB1_1_11267
attttcttctaatacaaaatatacaggtattggttcacaagatatattaattttatcagttgttgttgcaggtataagtacaactgtttcatttacaaatttgttaataactagacgtactttaggaatgccaggtttgagaaatagaagagttttattaccttttgtttcaataggaacttttttagcattaagaatattagctataataacgccagttttagcagctgctatgattatgatggatttagatagacattgacaaactactttttttgaatttgcttatggaggagatcctatattatctcaacatttattt
>BK5SB1_1_11581
cattttcttctaatacaaaatatacaggtattggttcacaagatatattaattttatcagttgttgttgcaggtataagtacaactgtttcatttacaaatttgttaataactagacgtactttaggaatgccaggtttgagaaatagaagagttttattaccttttgtttcaataggaacttttttagcattaagaatattagctataataacgccagttttagcagctgctatgattatgatggctttagatagacattgacaaactactttttttgaatttgcttatggaggagatcctatattatctcaacatttatt
>BK5SB1_1_11691
attttcttctaatacaaaatatacaggtattggttcacaagatatattaattttatcagttgttgttgcaggtataagtacaactgtttcatttacaaatttgttaataactagacgtactttaggaatgccaggtttgagaaatagaagagttttattaccttttgtttcaataggaacttttttagcattaagaatattagctataataacgccagttttagcagctgctatgattatggtggctttagatagacattgacaaactactttttttgaatttgcttatggaggagatcctatattatctcaacatttattt
>BK5SB1_1_11876
attttcttctaatacaaaatatacaggtattggttcacaagatatattaattttatcagttgttgttgcaggtataagtacaactgtttcatttacaaatttgttaataactagacgtactttaggaatgccaggtttgagaaatagaagagttttattacctcttgtttcaataggaacttttttagcattaagaatattagctataataacgccagttttagcagctgctatgattatgatggctttagatagacattgacaaactactttttttgaatttgcttatggaggagatcctatattatctcaacatttattt
>BK5SB1_1_12372
attttcttctaatacaaaatatacaggtattggttcacaagatatattaattttatcagttgttgttgcaggtataagtacaactgtttcatttacaaatttgttaataactagacgtactttaggaatgccaggtttgagaaatagaagagttttattaccttttgtttcaataggaacttttttagcattaagaatattagctataataacgccagttttagcagctgctatgattatgatggctttagatagacattgacaaactactttttttgaatttgcttatggaggagatcctatattatctcaacgtttattt
>BK5SB1_1_12414
cattttcttctaatacaaaatatacaggtattggttcacaagatatattaattttatcagttgttgttgcaggtataagtacaactgtttcatttacaaatttgttaataactagacgtactttaggaatgccaggtttgagaaatagaagagttttattaccttttgtttcaataggaacttttttagcattaagaatattagctataataacgccagttttagcagctgctatgattatgatggctttagatagacattgacaaactactttttttgaatttgcttatggaggagatcctatattatctcaacatttattc
>BK5SB1_1_12676
attttcttctaatacaaaatatacaggtattggttcacaagatatattaattttatcagttgttgttgcaggtataagtacaactgtttcatttacaaatttgttaataactagacgtactttaggaatgccaggtttgagaagtagaagagttttattaccttttgtttcaataggaacttttttagcattaagaatattagctataataacgccagttttagcagctgctatgattatgatggctttagatagacattgacaaactactttttttgaatttgcttatggaggagatcctatattatctcaacatttattt
>BK5SB1_1_12693
attttcttctaatacaaaatatacaggtattggttcacaagatatattaattttatcagttgttgttgcaggtataagtacaactgtttcatttacaaatttgttaataactagacgtactttaggaatgccaggtttgggaaatagaagagttttattaccttttgtttcaataggaacttttttagcattaagaatattagctataataacgccagttttagcagctgctatgattatgatggctttagatagacattgacaaactactttttttgaatttgcttatggaggagatcctatattatctcaacatttattt
>BK5SB1_1_13100
attttcttctaatacaaaatatacaggtattggttcacaagatatattaattttatcagttgttgttgcaggtataagtacaactgtttcatttacaaatttgttaataactagacgtactttaggaatgccaggtttgagaaatagaagagttttattaccttttgtttcaataggaacttctttagcattaagaatattagctataataacgccagttttagcagctgctatgattatgatggctttagatagacattgacaaactactttttttgaatttgcttatggaggagatcctatattatctcaacatttattt
>BK5SB1_1_13633
attttcttctaatacaaaatatacgggtattggttcacaagatatattaattttatcagttgttgttgcaggtataagtacaactgtttcatttacaaatttgttaataactagacgtactttaggaatgccaggtttgagaaatagaagagttttattaccttttgtttcaataggaacttttttagcattaagaatattagctataataacgccagttttagcagctgctatgattatgatggctttagatagacattgacaaactactttttttgaatttgcttatggaggagatcctatattatctcaacatttattt
>BK5SB1_1_13740
attttcttctaatacaaaatatacaggtattggttcacaagatatattaattttatcagttgttgttgcaggtataagtacaactgtttcatttacaaatttgttaataactagacgtactttaggaatgccaggtttgagaaatagaagagttttattaccttttgtttcaataggaacttttttagcattaagaatattagctataataacgccagttttagcagctgctatgattatgatggctttagatagacattgaaaaactactttttttgaatttgcttatggaggagatcctatattatctcaacatttattt
>BK5SB1_1_14068
attttcttctaatacaaaatatacaggtattggttcacaagatatattaattttatcagttgttgctgcaggtataagtacaactgtttcatttacaaatttgttaataactagacgtactttaggaatgccaggtttgagaaatagaagagttttattaccttttgtttcaataggaacttttttagcattaagaatattagctataataacgccagttttagcagctgctatgattatgatggctttagatagacattgacaaactactttttttgaatttgcttatggaggagatcctatattatctcaacatttattt
>BK5SB1_2_110
attttcttctaatacaaaatatacaggtattggttcacaagatatattaattttatcagttgttgttgcaggtataagtacaactgtttcatttacaaatttgttaataactagacgtactttaggaatgccaggtttgagaaatagaagagttttattaccttttgtttcaataggaacttttttagcattaagaatattagctataataacgccagttttagcagctgctatgattatgatggctttagatagacattgacaaactactttttttgaatttgcttatggaggagatcctatattatctcaacatttattt
>BK5SB1_2_762
cattttcttctaatacaaaatatacaggtattggttcacaagatatattaattttatcagttgttgttgcaggtataagtacaactgtttcatttacaaatttgttaataactagacgtactttaggaatgccaggtttgagaaatagaagagttttattaccttttgtttcaataggaacttttttagcattaagaatattagctataataacgccagttttagcagctgctatgattatgatggctttagatagacattgacaaactactttttttgaatttgcttatggaggagatcctatattatctcaacatttattt
>BK5SB1_2_3889
attttcttctaatacaaaatatacaggtattgtttcacaagatatattaattttatcagttgttgttgcaggtataagtacaactgtttcatttacaaatttgttaataactagacgtactttaggaatgccaggtttgagaaatagaagagttttattaccttttgtttcaataggaacttttttagcattaagaatattagctataataacgccagttttagcagctgctatgattatgatggctttagatagacattgacaaactactttttttgaatttgcttatggaggagatcctatattatctcaacatttattt
>BK5SB1_2_4481
attttcttctaatacaaaatatacaggtattggttcacaagatatattaattttatcagttgttgttgcaggtataagtacaactgtttcatttacaaatttgttaataactagacgtactttaggaatgccaggtttgagaaatagaagagttttattaccttttgtttcaataggaacttttttagcattaagaatattagctataataacgccagttttagcagctgctatgattatgatggctttagatagacattgacaaactactttttttgaatttgcttatggaggagatcctatattatctcaacatttattc
>BK5SB1_3_114
attttcttctaatacaaaatatacaggtattggttcacaagatatattaattttatcagttgttgttgcaggtataagtacaactgtttcatttacaaatttgttaataactagacgtactttaggaatgccaggtttgagaaatagaagagttttattaccttttgtttcaataggaacttttttagcattaagaatattagctataataacgccagttttagcagctgctatgattatgatggctttagatagacattgacaaactactttttttgaatttgcttatggaggagatcctatattatctcaacatttattt
>BK5SB1_3_811
cattttcttctaatacaaaatatacaggtattggttcacaagatatattaattttatcagttgttgttgcaggtataagtacaactgtttcatttacaaatttgttaataactagacgtactttaggaatgccaggtttgagaaatagaagagttttattaccttttgtttcaataggaacttttttagcattaagaatattagctataataacgccagttttagcagctgctatgattatgatggctttagatagacattgacaaactactttttttgaatttgcttatggaggagatcctatattatctcaacatttattt
>BK5SB1_3_3251
ttttcttctaatacaaaatatacaggtattggttcacaagatatattaattttatcagttgttgttgcaggtataagtacaactgtttcatttacaaatttgttaataactagacgtactttaggaatgccaggtttgagaaatagaagagttttattaccttttgtttcaataggaacttttttagcattaagaatattagctataataacgccagttttagcagctgctatgattatgatggctttagatagacattgacaaactactttttttgaatttgcttatggaggagatcctatattatctcaacatttattt
>BK5SB1_3_5784
attttcttctaatacaaaatatacaggtattggttcacaagatatattaattttatcagttgttgttgcaggtataagtacaactgtttcatttacaaatttgttaataactagacgtactttaggaatgccaggtttgagaaatagaagagttttattaccttttgtttcaataggaacttttttagcattaagaatattagctataataacgccagttttagcagctgctatgattatgatggctttagatagacattgacaaactactttttttgaatttgcttatggaggagatcctatattatctcaacatttattc
>BK5SB1_3_5898
attttcttctaatacaaaatatacaggtattggttcacaagatatattaattttatcagttgttgttgcaggtataagtacaactgtttcatttacaaatttgttaataactagacgtactttaggaatgccaggtttgagaaatagaagagttttattaccttttgtttcaataggaacttttttagcattaagaatattagctataataacgccagttttagcagctgctatgattatgatggctttagatagacattgacaaactacttttttgaatttgcttatggaggagatcctatattatctcaacatttattt
>BK5SB1_3_6976
attttcttctaatacaaaatatacaggtattggttcacaagatatattaattttatcagttgttgttgcaggtataagtacaactgtttcatttacaaatttgttaataactagacgtactttaggaatgccaggtttgagaaatagaagagttttattaccttttgtttcaataggaacttttttagcattaagaatattagctataataacgccagttttagcagctgctatgattatgatggctttagatagacattgacaaactactttttttgaatttgcttatggaggagaccctatattatctcaacatttattt
>BK5SB1_3_6985
attttcttctaatacaaaatatacaggtattggttcacaagatatattaattttatcagttgttgttgcaggtataagtacaactgtttcatttacaaatttgttaataactagacgtactttaggaatgccaggtttgagaaatagaagagttttattaccttttgtttcaataggaacttttttagcattaagaatattagctataataacgccagttttagcagctgctatgattatgatggctttagatagacattggcaaactactttttttgaatttgcttatggaggagatcctatattatctcaacatttattt
>BK5SB1_3_7679
attttcttctaatacaaaatatacaggtattggttcacaagatatattaattttatcagttgttgttgcaggtataagtacaactgtttcatttacaaatttgttaataactagacgtactttaggaatgccaggtttgagaaatagaagagttttattacctcttgtttcaataggaacttttttagcattaagaatattagctataataacgccagttttagcagctgctatgattatgatggctttagatagacattgacaaactactttttttgaatttgcttatggaggagatcctatattatctcaacatttattt
>BK5SB1_3_8056
attttcttctaatacaaaatatacaggtattggttcacaagatatattaattttatcagttgttgttgcaggtataagtacaactgtttcatttacaaatttgttaataactagacgtactttaggaatgccaggtttgagaaatagaagagttttattaccttttgtttcgataggaacttttttagcattaagaatattagctataataacgccagttttagcagctgctatgattatgatggctttagatagacattgacaaactactttttttgaatttgcttatggaggagatcctatattatctcaacatttattt
>BK5SB1_3_8602
attttcttctaatacaaaatatacaggtattggttcacaagatatattaattttatcagttgttgttgcaggtataagtacaactgtttcatttacaaatttgttaataactagacgtactttaggaatgccaggtttgagaaatagaagagttttattaccttttgtttcaataggaacttttttagcattaagaatattagctataataacgccagttttagcagctgctatgattatgatggctttagatagacattgacaaactactttttttgaatttgcttatggaggagatcctatattatctcaatatttattt
>BK5SB1_4_113
attttcttctaatacaaaatatacaggtattggttcacaagatatattaattttatcagttgttgttgcaggtataagtacaactgtttcatttacaaatttgttaataactagacgtactttaggaatgccaggtttgagaaatagaagagttttattaccttttgtttcaataggaacttttttagcattaagaatattagctataataacgccagttttagcagctgctatgattatgatggctttagatagacattgacaaactactttttttgaatttgcttatggaggagatcctatattatctcaacatttattt
>BK5SB1_4_841
cattttcttctaatacaaaatatacaggtattggttcacaagatatattaattttatcagttgttgttgcaggtataagtacaactgtttcatttacaaatttgttaataactagacgtactttaggaatgccaggtttgagaaatagaagagttttattaccttttgtttcaataggaacttttttagcattaagaatattagctataataacgccagttttagcagctgctatgattatgatggctttagatagacattgacaaactactttttttgaatttgcttatggaggagatcctatattatctcaacatttattt
>BK5SB1_4_1685
attttcttctaatacaaaatatacaggtattggttcacaagatatattaattttatcagttgttgttgcaggtataagtacaactgtttcatttacaaatttgttaataactagacgtactttaggaatgccaggtttgagaaatagaagagttttattaccttttgtttcaataggaacttttttagcattaagaatattagctataataacgccagttttagcagctgctatgattatgatggctttagatagacattgacaaactactttttttgaatttgcttatggaggagatcctatattatctcaacatttatt
>BK5SB1_4_3334
ttttcttctaatacaaaatatacaggtattggttcacaagatatattaattttatcagttgttgttgcaggtataagtacaactgtttcatttacaaatttgttaataactagacgtactttaggaatgccaggtttgagaaatagaagagttttattaccttttgtttcaataggaacttttttagcattaagaatattagctataataacgccagttttagcagctgctatgattatgatggctttagatagacattgacaaactactttttttgaatttgcttatggaggagatcctatattatctcaacatttattt
>BK5SB1_4_5080
attttcttctaatacaaaatatacaggtattgtttcacaagatatattaattttatcagttgttgttgcaggtataagtacaactgtttcatttacaaatttgttaataactagacgtactttaggaatgccaggtttgagaaatagaagagttttattaccttttgtttcaataggaacttttttagcattaagaatattagctataataacgccagttttagcagctgctatgattatgatggctttagatagacattgacaaactactttttttgaatttgcttatggaggagatcctatattatctcaacatttattt
>BK5SB1_4_5892
attttcttctaatacaaaatatacaggtattggttcacaagatatattaattttatcagttgttgttgcaggtataagtacaactgtttcatttacaaatttgttaataactagacgtactttaggaatgccaggtttgagaaatagaagagttttattaccttttgtttcaataggaacttttttagcattaagaatattagctataataacgccagttttagcagctgctatgattatgatggctttagatagacattgacaaactactttttttgaatttgcttatggaggagatcctatattatctcaacatttattc
>BK5SB1_4_7064
attttcttctaatacaaaatatacaggtattggttcacaagatatattaattttatcagttgttgttgcaggtataagtacaactgtttcatttacaaatttgttaataactagacgtactttaggaatgccaggtttgagaaatagaagagttttattaccttttgtttcaataggaacttttttagcattaagaatattagctataataacgccagttttagcagctgctatgattatgatggctttagatagacattggcaaactactttttttgaatttgcttatggaggagatcctatattatctcaacatttattt
>BK5SB1_4_7459
attttcttctaatacaaaatatacaggtattggttcacaagatatattaattttatcagttgttgttgcaggtataagtacaactgtttcatttacaaatttgttaataactagacgtactttaggaatgccaggtttgagaaatagaagagttttattaccttttgtttcaataggaacttttttagcattaagaatattagctataataacgccagttttagcagctgctatgattatgatggatttagatagacattgacaaactactttttttgaatttgcttatggaggagatcctatattatctcaacatttattt
>BK5SB1_4_7668
attttcttctaatacaaaatatacaggtattggttcacaagatatattaattttatcagttgttgttgcaggtataagtacaactgtttcatttacaaatttgttaataactagacgtactttaggaatgccaggtttgagaaatagaagagttttattaccttttgtttcaataggaacttttttagcattaagaatattagctataataacgccagttttagcagctgctatgattatggtggctttagatagacattgacaaactactttttttgaatttgcttatggaggagatcctatattatctcaacatttattt
>BK5SB1_4_8375
attttcttctaatacaaaatatacaggtattggttcacaagatatattaattttatcagttgttgttgcaggtataagtacaactgtttcatttacaaatttgttaataactagacgtactttaggaatgccaggtttgagaaatagaagagttttattaccttttgtttcaataggaacttttttagcattaagaatattagctataataacgccagttttagcagctgctatgattatgatggctttagatagacattgacaaactactttttttgaatttgcttatggaggagatcctatattatctcaacatttgttt
>BK5SB1_4_8634
attttcttctaatacaaaatatacgggtattggttcacaagatatattaattttatcagttgttgttgcaggtataagtacaactgtttcatttacaaatttgttaataactagacgtactttaggaatgccaggtttgagaaatagaagagttttattaccttttgtttcaataggaacttttttagcattaagaatattagctataataacgccagttttagcagctgctatgattatgatggctttagatagacattgacaaactactttttttgaatttgcttatggaggagatcctatattatctcaacatttattt
>BK5SB1_4_8829
attttcttctaatacaaaatatacaggtattggttcacaagatatattaattttatcagttgttgttgcaggtataagtacaactgtttcatttacaaatttgttaataactagacgtactttaggaatgccaggtttgagaaatagaagagttttattaccttttgtttcaataggaacttttttagcattaagaatattagctataataacgccagttttagcagctgctatgattatgatggctttagatagacattgacaaactactttttttgaatttgcttatggaggagatcctatattatctcaacatttatct
>BK5SB1_5_110
attttcttctaatacaaaatatacaggtattggttcacaagatatattaattttatcagttgttgttgcaggtataagtacaactgtttcatttacaaatttgttaataactagacgtactttaggaatgccaggtttgagaaatagaagagttttattaccttttgtttcaataggaacttttttagcattaagaatattagctataataacgccagttttagcagctgctatgattatgatggctttagatagacattgacaaactactttttttgaatttgcttatggaggagatcctatattatctcaacatttattt
>BK5SB1_5_876
cattttcttctaatacaaaatatacaggtattggttcacaagatatattaattttatcagttgttgttgcaggtataagtacaactgtttcatttacaaatttgttaataactagacgtactttaggaatgccaggtttgagaaatagaagagttttattaccttttgtttcaataggaacttttttagcattaagaatattagctataataacgccagttttagcagctgctatgattatgatggctttagatagacattgacaaactactttttttgaatttgcttatggaggagatcctatattatctcaacatttattt
>BK5SB1_5_1823
attttcttctaatacaaaatatacaggtattggttcacaagatatattaattttatcagttgttgttgcaggtataagtacaactgtttcatttacaaatttgttaataactagacgtactttaggaatgccaggtttgagaaatagaagagttttattaccttttgtttcaataggaacttttttagcattaagaatattagctataataacgccagttttagcagctgctatgattatgatggctttagatagacattgacaaactactttttttgaatttgcttatggaggagatcctatattatctcaacatttatt
>BK5SB1_5_5865
cttttcacatagccgatttacaggtgttcctctagattgagcaatggcagctttagtagttgcatctgtttcatcaactcttacattaattaatcttgttgttacttgaagatatttaaaaggaagaggttcaagatatcaacgagaattttatccaattgttttactttctatttttatttcgttaagaattctaattattgtttctcctattttaaatgctggtttatttatgttaataggagatcgccattttcatactgctttttttactgttagagcaggtggagatattttactttttcaacatattttt
>BK5SB1_5_6133
attttcttctaatacaaaatatacaggtattgtttcacaagatatattaattttatcagttgttgttgcaggtataagtacaactgtttcatttacaaatttgttaataactagacgtactttaggaatgccaggtttgagaaatagaagagttttattaccttttgtttcaataggaacttttttagcattaagaatattagctataataacgccagttttagcagctgctatgattatgatggctttagatagacattgacaaactactttttttgaatttgcttatggaggagatcctatattatctcaacatttattt
>BK5SB1_5_7265
attttcttctaatacaaaatatacaggtattggttcacaagatatattaattttatcagttgttgttgcaggtataagtacaactgtttcatttacaaatttgttaataactagacgtactttaggaatgccaggtttgagaaatagaagagttttattaccttttgtttcaataggaacttttttagcattaagaatattagctataataacgccagttttagcagctgctatgattatgatggctttagatagacattgacaaactactttttttgaatttgcttatggaggagatcctatattatctcaacatttattc
>BK5SB1_5_9491
attttcttctaatacaaaatatacaggtattggttcacaagatatattaattttatcagttgttgttgcaggtataagtacaactgtttcatttacaaatttgttaataactagacgtactttaggaatgccaggtttgagaaatagaagagttttattaccttttgtttcaataggaacttttttagcattaagaatattagctataataacgccagttttagcagctgctatgattatgatggatttagatagacattgacaaactactttttttgaatttgcttatggaggagatcctatattatctcaacatttattt
>BK5SB1_5_9832
attttcttctaatacaaaatatacaggtattggttcacaagatatattaattttatcagttgttgttgcaggtataagtacaactgtttcatttacaaatttgttaataactagacgtactttaggaatgccaggtttgagaaatagaagagttttattaccttttgtttcaataggaacttttttagcattaagaatattagctataataacgccagttttagcagctgctatgattatggtggctttagatagacattgacaaactactttttttgaatttgcttatggaggagatcctatattatctcaacatttattt
>BK5SB1_5_10549
attttcttctaatacaaaatatacaggtattggttcacaagatatattaattttatcagttgttgttgcaggtataagtacaactgtttcatttacaaatttgttaataactagacgtactttaggaatgccaggtttgagaaatagaagagttttattaccttttgtttcgataggaacttttttagcattaagaatattagctataataacgccagttttagcagctgctatgattatgatggctttagatagacattgacaaactactttttttgaatttgcttatggaggagatcctatattatctcaacatttattt
>BK5SB1_5_10611
attttcttctaatacaaaatatacaggtattggttcacaagatatattaattttatcagttgttgttgcaggtataagtacaactgtttcatttacaaatttgttaataactagacgtactttaggaatgccaggtttgggaaatagaagagttttattaccttttgtttcaataggaacttttttagcattaagaatattagctataataacgccagttttagcagctgctatgattatgatggctttagatagacattgacaaactactttttttgaatttgcttatggaggagatcctatattatctcaacatttattt
>BK5SB1_5_11628
attttcttctaatacaaaatatacaggtattggttcacaagatatattaattttatcagttgttgctgcaggtataagtacaactgtttcatttacaaatttgttaataactagacgtactttaggaatgccaggtttgagaaatagaagagttttattaccttttgtttcaataggaacttttttagcattaagaatattagctataataacgccagttttagcagctgctatgattatgatggctttagatagacattgacaaactactttttttgaatttgcttatggaggagatcctatattatctcaacatttattt
>BK5SC1_1_114
attttcttctaatacaaaatatacaggtattggttcacaagatatattaattttatcagttgttgttgcaggtataagtacaactgtttcatttacaaatttgttaataactagacgtactttaggaatgccaggtttgagaaatagaagagttttattaccttttgtttcaataggaacttttttagcattaagaatattagctataataacgccagttttagcagctgctatgattatgatggctttagatagacattgacaaactactttttttgaatttgcttatggaggagatcctatattatctcaacatttattt
>BK5SC1_1_918
cattttcttctaatacaaaatatacaggtattggttcacaagatatattaattttatcagttgttgttgcaggtataagtacaactgtttcatttacaaatttgttaataactagacgtactttaggaatgccaggtttgagaaatagaagagttttattaccttttgtttcaataggaacttttttagcattaagaatattagctataataacgccagttttagcagctgctatgattatgatggctttagatagacattgacaaactactttttttgaatttgcttatggaggagatcctatattatctcaacatttattt
>BK5SC1_1_3919
ttttcttctaatacaaaatatacaggtattggttcacaagatatattaattttatcagttgttgttgcaggtataagtacaactgtttcatttacaaatttgttaataactagacgtactttaggaatgccaggtttgagaaatagaagagttttattaccttttgtttcaataggaacttttttagcattaagaatattagctataataacgccagttttagcagctgctatgattatgatggctttagatagacattgacaaactactttttttgaatttgcttatggaggagatcctatattatctcaacatttattt
>BK5SC1_1_5504
attttcttctaatacaaaatatacaggtattggttcacaagatatattaattttatcagttgttgttgcaggtataagtacaactgtttcatttacaaatttgttaataactagacgtactttaggaatgccaggtttgagaaatagaagagttttattaccttttgtttcaataggaacttttttagcattaagaatattagctataataacgccagttttagcagctgctatgattatgatggctttagatagacattgacaaactactttttttgaatttgcttatggaggagatcctatattatctcaacatttattg
>BK5SC1_1_7226
attttcttctaatacaaaatatacaggtattggttcacaagatatattaattttatcagttgttgttgcaggtataagtacaactgtttcatttacaaatttgttaataactagacgtactttaggaatgccaggtttgagaaatagaagagttttattaccttttgtttcaataggaacttttttagcattaagaatattagctataataacgccagttttagcagctgctatgattatgatggctttagatagacattgacaaactactttttttgaatttgcttatggaggagatcctatattatctcaacatttattc
>BK5SC1_2_111
attttcttctaatacaaaatatacaggtattggttcacaagatatattaattttatcagttgttgttgcaggtataagtacaactgtttcatttacaaatttgttaataactagacgtactttaggaatgccaggtttgagaaatagaagagttttattaccttttgtttcaataggaacttttttagcattaagaatattagctataataacgccagttttagcagctgctatgattatgatggctttagatagacattgacaaactactttttttgaatttgcttatggaggagatcctatattatctcaacatttattt
>BK5SC1_2_964
cattttcttctaatacaaaatatacaggtattggttcacaagatatattaattttatcagttgttgttgcaggtataagtacaactgtttcatttacaaatttgttaataactagacgtactttaggaatgccaggtttgagaaatagaagagttttattaccttttgtttcaataggaacttttttagcattaagaatattagctataataacgccagttttagcagctgctatgattatgatggctttagatagacattgacaaactactttttttgaatttgcttatggaggagatcctatattatctcaacatttattt
>BK5SC1_2_2015
attttcttctaatacaaaatatacaggtattggttcacaagatatattaattttatcagttgttgttgcaggtataagtacaactgtttcatttacaaatttgttaataactagacgtactttaggaatgccaggtttgagaaatagaagagttttattaccttttgtttcaataggaacttttttagcattaagaatattagctataataacgccagttttagcagctgctatgattatgatggctttagatagacattgacaaactactttttttgaatttgcttatggaggagatcctatattatctcaacatttatt
>BK5SC1_2_3558
gttttcttctaatacaaaatatacaggtattggttcacaagatatattaattttatcagttgttgttgcaggtataagtacaactgtttcatttacaaatttgttaataactagacgtactttaggaatgccaggtttgagaaatagaagagttttattaccttttgtttcaataggaacttttttagcattaagaatattagctataataacgccagttttagcagctgctatgattatgatggctttagatagacattgacaaactactttttttgaatttgcttatggaggagatcctatattatctcaacatttattt
>BK5SC1_2_4248
ttttcttctaatacaaaatatacaggtattggttcacaagatatattaattttatcagttgttgttgcaggtataagtacaactgtttcatttacaaatttgttaataactagacgtactttaggaatgccaggtttgagaaatagaagagttttattaccttttgtttcaataggaacttttttagcattaagaatattagctataataacgccagttttagcagctgctatgattatgatggctttagatagacattgacaaactactttttttgaatttgcttatggaggagatcctatattatctcaacatttattt
>BK5SC1_2_6695
attttcttctaatacaaaatatacaggtattgtttcacaagatatattaattttatcagttgttgttgcaggtataagtacaactgtttcatttacaaatttgttaataactagacgtactttaggaatgccaggtttgagaaatagaagagttttattaccttttgtttcaataggaacttttttagcattaagaatattagctataataacgccagttttagcagctgctatgattatgatggctttagatagacattgacaaactactttttttgaatttgcttatggaggagatcctatattatctcaacatttattt
>BK5SC1_2_7681
attttcctctaatacaaaatatacaggtattggttcacaagatatattaattttatcagttgttgttgcaggtataagtacaactgtttcatttacaaatttgttaataactagacgtactttaggaatgccaggtttgagaaatagaagagttttattaccttttgtttcaataggaacttttttagcattaagaatattagctataataacgccagttttagcagctgctatgattatgatggctttagatagacattgacaaactactttttttgaatttgcttatggaggagatcctatattatctcaacatttattt
>BK5SC1_2_7951
attttcttctaatacaaaatatacaggtattggttcacaagatatattaattttatcagttgttgttgcaggtataagtacaactgtttcatttacaaatttgttaataactagacgtactttaggaatgccaggtttgagaaatagaagagttttattaccttttgtttcaataggaacttttttagcattaagaatattagctataataacgccagttttagcagctgctatgattatgatggctttagatagacattgacaaactactttttttgaatttgcttatggaggagatcctatattatctcaacatttattc
>BK5SC1_2_9038
attttcttctaatacaaaatatacaggtattggttcacaagatatattaattttatcagttgttgttgcaggtataagtacaactgtttcatttacaaatttgttaataactagacgtactttaggaatgccaggtttgagaaatagaagagttttattaccttttgtttcaataggaactttttagcattaagaatattagctataataacgccagttttagcagctgctatgattatgatggctttagatagacattgacaaactactttttttgaatttgcttatggaggagatcctatattatctcaacatttattt
>BK5SC1_2_10425
attttcttctaatacaaaatatacaggtattggttcacaagatatattaattttatcagttgttgttgcaggtataagtacaactgtttcatttacaaatttgttaataactagacgtactttaggaatgccaggtttgagaaatagaagagttttattaccttttgtttcaataggaacttttttagcattaagaatattagctataataacgccagttttagcagctgctatgattatgatggatttagatagacattgacaaactactttttttgaatttgcttatggaggagatcctatattatctcaacatttattt
>BK5SC1_2_10685
cattttcttctaatacaaaatatacaggtattggttcacaagatatattaattttatcagttgttgttgcaggtataagtacaactgtttcatttacaaatttgttaataactagacgtactttaggaatgccaggtttgagaaatagaagagttttattaccttttgtttcaataggaacttttttagcattaagaatattagctataataacgccagttttagcagctgctatgattatgatggctttagatagacattgacaaactactttttttgaatttgcttatggaggagatcctatattatctcaacatttatt
>BK5SC1_2_11322
cattttcttctaatacaaaatatacaggtattggttcacaagatatattaattttatcagttgttgttgcaggtataagtacaactgtttcatttacaaatttgttaataactagacgtactttaggaatgccaggtttgagaaatagaagagttttattaccttttgtttcaataggaacttttttagcattaagaatattagctataataacgccagttttagcagctgctatgattatgatggctttagatagacattgacaaactactttttttgaatttgcttatggaggagatcctatattatctcaacatttattc
>BK5SC1_2_12856
cattttcttctaatacaaaatatacaggtattggttcacaagatatattaattttatcagttgttgttgcaggtataagtacaactgtttcatttacaaatttgttaataactagacgtactttaggaatgccaggtttgagaaatagaagagttttattaccctttgtttcaataggaacttttttagcattaagaatattagctataataacgccagttttagcagctgctatgattatgatggctttagatagacattgacaaactactttttttgaatttgcttatggaggagatcctatattatctcaacatttattt
>BK5SC1_3_109
attttcttctaatacaaaatatacaggtattggttcacaagatatattaattttatcagttgttgttgcaggtataagtacaactgtttcatttacaaatttgttaataactagacgtactttaggaatgccaggtttgagaaatagaagagttttattaccttttgtttcaataggaacttttttagcattaagaatattagctataataacgccagttttagcagctgctatgattatgatggctttagatagacattgacaaactactttttttgaatttgcttatggaggagatcctatattatctcaacatttattt
>BK5SC1_3_796
cattttcttctaatacaaaatatacaggtattggttcacaagatatattaattttatcagttgttgttgcaggtataagtacaactgtttcatttacaaatttgttaataactagacgtactttaggaatgccaggtttgagaaatagaagagttttattaccttttgtttcaataggaacttttttagcattaagaatattagctataataacgccagttttagcagctgctatgattatgatggctttagatagacattgacaaactactttttttgaatttgcttatggaggagatcctatattatctcaacatttattt
>BK5SC1_3_1616
attttcttctaatacaaaatatacaggtattggttcacaagatatattaattttatcagttgttgttgcaggtataagtacaactgtttcatttacaaatttgttaataactagacgtactttaggaatgccaggtttgagaaatagaagagttttattaccttttgtttcaataggaacttttttagcattaagaatattagctataataacgccagttttagcagctgctatgattatgatggctttagatagacattgacaaactactttttttgaatttgcttatggaggagatcctatattatctcaacatttatt
>BK5SC1_3_2465
attttcttctaatacaaaatatacaggtattggttcacaagatatattaattttatcagttgttgttgcaggtataagtacaactgtttcatttacaaatttgttaataactagacgtactttaggaatgccaggtttgagaaatagaagagttttattaccttttgtttcaataggaacttttttagcattaagaatattagctataataacgccagttttagcagctgctatgattatgatggctttagatagacattgacaaactactttttttgaatttgcttatggaggagatcctatattatctcagcatttattt
>BK5SC1_3_7156
attttcttctaatacaaaatatacaggtattggttcacaagatatattaattttatcagttgttgttgcaggtataagtacaactgtttcatttacaaatttgttaataactagacgtactttaggaatgccaggtttgagaaatagaagagttttattaccttttgtttcaataggaacttttttagcattaagaatattagctataataacgccagttttagcagctgctatgattatgatggctttagatagacattgacaaactactttttttgaatttgcttatggaggagatcctatattatcccaacatttattt
>BK5SC1_4_109
attttcttctaatacaaaatatacaggtattggttcacaagatatattaattttatcagttgttgttgcaggtataagtacaactgtttcatttacaaatttgttaataactagacgtactttaggaatgccaggtttgagaaatagaagagttttattaccttttgtttcaataggaacttttttagcattaagaatattagctataataacgccagttttagcagctgctatgattatgatggctttagatagacattgacaaactactttttttgaatttgcttatggaggagatcctatattatctcaacatttattt
>BK5SC1_4_862
cattttcttctaatacaaaatatacaggtattggttcacaagatatattaattttatcagttgttgttgcaggtataagtacaactgtttcatttacaaatttgttaataactagacgtactttaggaatgccaggtttgagaaatagaagagttttattaccttttgtttcaataggaacttttttagcattaagaatattagctataataacgccagttttagcagctgctatgattatgatggctttagatagacattgacaaactactttttttgaatttgcttatggaggagatcctatattatctcaacatttattt
>BK5SC1_4_2704
attttcttctaatacaaaatatacaggtattggttcacaagatatattaattttatcagttgttgttgcaggtataagtacaactgtttcatttacaaatttgttaataactagacgtactttaggaatgccaggtttgagaaatagaagagttttattaccttttgtttcaataggaacttttttagcattaagaatattagctataataacgccagttttagcagctgctatgattatgatggctttagatagacattgacaaactactttttttgaatttgcttatggaggagatcctatattatctcagcatttattt
>BK5SC1_4_5273
cattttcttctaatacaaaatatacaggtattggttcacaagatatattaattttatcagttgttgttgcaggtataagtacaactgtttcatttacaaatttgttaataactagacgtactttaggaatgccaggtttgagaaatagaagagttttattaccttttgtttcaataggaacttttttagcattaagaatattagctataataacgccagttttagcagctgctatgattatgatggctttagatagacattgacaaactactttttttgaatttgcttatggaggagatcctatattatctcagcatttattt
>BK5SC1_4_6411
attttcctctaatacaaaatatacaggtattggttcacaagatatattaattttatcagttgttgttgcaggtataagtacaactgtttcatttacaaatttgttaataactagacgtactttaggaatgccaggtttgagaaatagaagagttttattaccttttgtttcaataggaacttttttagcattaagaatattagctataataacgccagttttagcagctgctatgattatgatggctttagatagacattgacaaactactttttttgaatttgcttatggaggagatcctatattatctcaacatttattt
>BK5SC1_4_9817
attttcttctaatacaaaatatacaggtattggttcacaagatatattaattttatcagttgttgttgcaggtataagtacaactgtttcatttacaaatttgttaataactagacgtactttaggaatgccaggtttgagaaatagaagagttttattaccttttgtttcaataggaacttttttagcattaagaatattagctataataacgccagttttagcagctgctatgattatgatggctttagatagacattgacaaactactttttttgaatttgcttatggaggagatcctatattatctcaacatttgttt
>BK5SC1_5_120
attttcttctaatacaaaatatacaggtattggttcacaagatatattaattttatcagttgttgttgcaggtataagtacaactgtttcatttacaaatttgttaataactagacgtactttaggaatgccaggtttgagaaatagaagagttttattaccttttgtttcaataggaacttttttagcattaagaatattagctataataacgccagttttagcagctgctatgattatgatggctttagatagacattgacaaactactttttttgaatttgcttatggaggagatcctatattatctcaacatttattt
>BK5SC1_5_962
cattttcttctaatacaaaatatacaggtattggttcacaagatatattaattttatcagttgttgttgcaggtataagtacaactgtttcatttacaaatttgttaataactagacgtactttaggaatgccaggtttgagaaatagaagagttttattaccttttgtttcaataggaacttttttagcattaagaatattagctataataacgccagttttagcagctgctatgattatgatggctttagatagacattgacaaactactttttttgaatttgcttatggaggagatcctatattatctcaacatttattt
>BK5SC1_5_3240
attttcttctaatacaaaatatacaggtattggttcacaagatatattaattttatcagttgttgttgcaggtataagtacaactgtttcatttacaaatttgttaataactagacgtactttaggaatgccaggtttgagaaatagaagagttttattaccttttgtttcaataggaacttttttagcattaagaatattagctataataacgccagttttagcagctgctatgattatgatggctttagatagacattgacaaactactttttttgaatttgcttatggaggagatcctatattatctcagcatttattt
>BK5SC1_5_4407
ttttcttctaatacaaaatatacaggtattggttcacaagatatattaattttatcagttgttgttgcaggtataagtacaactgtttcatttacaaatttgttaataactagacgtactttaggaatgccaggtttgagaaatagaagagttttattaccttttgtttcaataggaacttttttagcattaagaatattagctataataacgccagttttagcagctgctatgattatgatggctttagatagacattgacaaactactttttttgaatttgcttatggaggagatcctatattatctcaacatttattt
>BK5SC1_5_8609
attttcttctaatacaaaatatacaggtattggttcacaagatatattaattttatcagttgttgttgcaggtataagtacaactgtttcatttacaaatttgttaataactagacgtactttaggaatgccaggtttgagaaatagaagagttttattaccttttgtttcaataggaacttttttagcattaagaatattagctataataacgccagttttagcagctgctatgattatgatggctttagatagacattgacaaactactttttttgaatttgcttatggaggagatcctatattatctcaacatttattc
>BK5SC1_5_11545
attttcttctaatacaaaatatacaggtattggttcacaagatatattaattttatcagttgttgttgcaggtataagtacaactgtttcatttacaaatttgttaataactagacgtactttaggaatgccaggtttgagaaatagaagagttttattaccttttgtttcaataggaacttttttagcattaagaatattagctataataacgccagttttagcagctgctatgattatgatggatttagatagacattgacaaactactttttttgaatttgcttatggaggagatcctatattatctcaacatttattt
>BK5SC1_5_11980
attttcttctaatacaaaatatacaggtattggttcacaagatatattaattttatcagttgttgttgcaggtataagtacaactgtttcatttacaaatttgttaataactagacgtactttaggaatgccaggtttgagaaatagaagagttttattaccttttgtttcaataggaacttttttagcattaagaatattagctataataacgccagttttagcagctgctatgattatggtggctttagatagacattgacaaactactttttttgaatttgcttatggaggagatcctatattatctcaacatttattt
>BK5SC1_5_13381
attttcttctaatacaaaatatacaggtattggttcacaagatatattaattttatcagttgttgttgcaggtataagtacaactgtttcatttacaaatttgttaataactagacgtactttaggaatgccaggtttgagaaatagaagagttttattaccttttgtttcaataggaacttctttagcattaagaatattagctataataacgccagttttagcagctgctatgattatgatggctttagatagacattgacaaactactttttttgaatttgcttatggaggagatcctatattatctcaacatttattt
>BK5SC1_5_13870
attttcttctaatacaaaatatacgggtattggttcacaagatatattaattttatcagttgttgttgcaggtataagtacaactgtttcatttacaaatttgttaataactagacgtactttaggaatgccaggtttgagaaatagaagagttttattaccttttgtttcaataggaacttttttagcattaagaatattagctataataacgccagttttagcagctgctatgattatgatggctttagatagacattgacaaactactttttttgaatttgcttatggaggagatcctatattatctcaacatttattt
>BK6BA1_1_103
attttcttctaatacaaaatatacaggtattggttcacaagatatattaattttatcagttgttgttgcaggtataagtacaactgtttcatttacaaatttgttaataactagacgtactttaggaatgccaggtttgagaaatagaagagttttattaccttttgtttcaataggaacttttttagcattaagaatattagctataataacgccagttttagcagctgctatgattatgatggctttagatagacattgacaaactactttttttgaatttgcttatggaggagatcctatattatctcaacatttattt
>BK6BA1_1_1374
attttcttctaatacaaaatatacaggtattggttcacaagatatattaattttatcagttgttgttgcaggtataagtacaactgtttcatttacaaatttgttaataactagacgtactttaggaatgccaggtttgagaaatagaagagttttattaccttttgtttcaataggaacttttttagcattaagaatattagctataataacgccagttttagcagctgctatgattatgatggctttagatagacattgacaaactactttttttgaatttgcttatggaggagatcctatattatctcaacatttatt
>BK6BA1_1_2605
ttttcttctaatacaaaatatacaggtattggttcacaagatatattaattttatcagttgttgttgcaggtataagtacaactgtttcatttacaaatttgttaataactagacgtactttaggaatgccaggtttgagaaatagaagagttttattaccttttgtttcaataggaacttttttagcattaagaatattagctataataacgccagttttagcagctgctatgattatgatggctttagatagacattgacaaactactttttttgaatttgcttatggaggagatcctatattatctcaacatttattt
>BK6BA1_1_4488
attttcttctaatacaaaatatacaggtattggttcacaagatatattaattttatcagttgttgttgcaggtataagtacaactgtttcatttacaaatttgttaataactagacgtactttaggaatgccaggtttgagaaatagaagagttttattaccttttgtttcaataggaacttttttagcattaagaatattagctataataacgccagttttagcagctgctatgattatgatggctttagatagacattgacaaactactttttttgaatttgcttatggaggagatcctatattatctcaacatttattc
>BK6BA1_3_107
attttcttctaatacaaaatatacaggtattggttcacaagatatattaattttatcagttgttgttgcaggtataagtacaactgtttcatttacaaatttgttaataactagacgtactttaggaatgccaggtttgagaaatagaagagttttattaccttttgtttcaataggaacttttttagcattaagaatattagctataataacgccagttttagcagctgctatgattatgatggctttagatagacattgacaaactactttttttgaatttgcttatggaggagatcctatattatctcaacatttattt
>BK6BA1_3_822
cattttcttctaatacaaaatatacaggtattggttcacaagatatattaattttatcagttgttgttgcaggtataagtacaactgtttcatttacaaatttgttaataactagacgtactttaggaatgccaggtttgagaaatagaagagttttattaccttttgtttcaataggaacttttttagcattaagaatattagctataataacgccagttttagcagctgctatgattatgatggctttagatagacattgacaaactactttttttgaatttgcttatggaggagatcctatattatctcaacatttattt
>BK6BA1_3_1641
attttcttctaatacaaaatatacaggtattggttcacaagatatattaattttatcagttgttgttgcaggtataagtacaactgtttcatttacaaatttgttaataactagacgtactttaggaatgccaggtttgagaaatagaagagttttattaccttttgtttcaataggaacttttttagcattaagaatattagctataataacgccagttttagcagctgctatgattatgatggctttagatagacattgacaaactactttttttgaatttgcttatggaggagatcctatattatctcaacatttatt
>BK6BA1_3_8705
attttcttctaatacaaaatatacaggtattggttcacaagatatattaattttatcagttgttgttgcaggtataagtacaactgtttcatttacaaatttgttaataactagacgtactttaggaatgccaggtttgagaagtagaagagttttattaccttttgtttcaataggaacttttttagcattaagaatattagctataataacgccagttttagcagctgctatgattatgatggctttagatagacattgacaaactactttttttgaatttgcttatggaggagatcctatattatctcaacatttattt
>BK6BA1_3_8717
attttcttctaatacaaaatatacaggtattggttcacaagatatattaattttatcagttgttgttgcaggtataagtacaactgtttcatttacaaatttgttaataactagacgtactttaggaatgccaggtttgggaaatagaagagttttattaccttttgtttcaataggaacttttttagcattaagaatattagctataataacgccagttttagcagctgctatgattatgatggctttagatagacattgacaaactactttttttgaatttgcttatggaggagatcctatattatctcaacatttattt
>BK6BA1_3_8926
attttcttctaatacaaaatatacaggtattggttcacaagatatattaattttatcagttgttgttgcaggtataagtacaactgtttcatttacaaatttgttaataactagacgtactttaggaatgccaggtttgagaaatagaagagttttattaccttttgtttcaataggaacttttttagcattaagaatattagctataataacgccagttttagcagctgctatgattatgatggctttagatagacattgacaaactactttttttgaatttgcttatggaggagatcctatattatctcaacatttgttt
>BK6BA1_3_9323
attttcttctaatacaaaatatacaggtattggttcacaagatatattaattttatcagttgttgttgcaggtataagtacaactgtttcatttacaaatttgttaataactagacgtactttaggaatgccaggtttgagaaatagaagagttttattaccttttgtttcaataggaacttttttagcattaagaatattagctataataacgccagttttagcagctgctatgattatgatggctttagatagacattgaaaaactactttttttgaatttgcttatggaggagatcctatattatctcaacatttattt
>BK6BA1_4_104
attttcttctaatacaaaatatacaggtattggttcacaagatatattaattttatcagttgttgttgcaggtataagtacaactgtttcatttacaaatttgttaataactagacgtactttaggaatgccaggtttgagaaatagaagagttttattaccttttgtttcaataggaacttttttagcattaagaatattagctataataacgccagttttagcagctgctatgattatgatggctttagatagacattgacaaactactttttttgaatttgcttatggaggagatcctatattatctcaacatttattt
>BK6BA1_4_1393
ttttcacatagccgatttacaggtgttcctctagattgagcaatggcagctttagtagttgcatctgtttcatcaactcttacattaattaatcttgttgttacttgaagatatttaaaaggaagaggttcaagatatcaacgagaattttatccaattgttttactttctatttttatttcgttaagaattctaattattgtttctcctattttaaatgctggtttatttatgttaataggagatcgtcattttcatactgctttttttactgttagagcaggtggagatattttactttttcaacatattttt
>BK6BA1_4_4111
attttcctctaatacaaaatatacaggtattggttcacaagatatattaattttatcagttgttgttgcaggtataagtacaactgtttcatttacaaatttgttaataactagacgtactttaggaatgccaggtttgagaaatagaagagttttattaccttttgtttcaataggaacttttttagcattaagaatattagctataataacgccagttttagcagctgctatgattatgatggctttagatagacattgacaaactactttttttgaatttgcttatggaggagatcctatattatctcaacatttattt
>BK6BA1_5_109
attttcttctaatacaaaatatacaggtattggttcacaagatatattaattttatcagttgttgttgcaggtataagtacaactgtttcatttacaaatttgttaataactagacgtactttaggaatgccaggtttgagaaatagaagagttttattaccttttgtttcaataggaacttttttagcattaagaatattagctataataacgccagttttagcagctgctatgattatgatggctttagatagacattgacaaactactttttttgaatttgcttatggaggagatcctatattatctcaacatttattt
>BK6BA1_5_796
cattttcttctaatacaaaatatacaggtattggttcacaagatatattaattttatcagttgttgttgcaggtataagtacaactgtttcatttacaaatttgttaataactagacgtactttaggaatgccaggtttgagaaatagaagagttttattaccttttgtttcaataggaacttttttagcattaagaatattagctataataacgccagttttagcagctgctatgattatgatggctttagatagacattgacaaactactttttttgaatttgcttatggaggagatcctatattatctcaacatttattt
>BK6BA1_5_1598
attttcttctaatacaaaatatacaggtattggttcacaagatatattaattttatcagttgttgttgcaggtataagtacaactgtttcatttacaaatttgttaataactagacgtactttaggaatgccaggtttgagaaatagaagagttttattaccttttgtttcaataggaacttttttagcattaagaatattagctataataacgccagttttagcagctgctatgattatgatggctttagatagacattgacaaactactttttttgaatttgcttatggaggagatcctatattatctcaacatttatt
>BK6BA1_5_5658
attttcttctaatacaaaatatacaggtattggttcacaagatatattaattttatcagttgttgttgcaggtataagtacaactgtttcatttacaaatttgttaataactagacgtactttaggaatgccaggtttgagaaatagaagagttttattaccttttgtttcaataggaacttttttagcattaagaatattagctataataacgccagttttagcagctgctatgattatgatggctttagatagacattgacaaactacttttttgaatttgcttatggaggagatcctatattatctcaacatttattt
>BK6BA1_5_7535
cattttcttctaatacaaaatatacaggtattggttcacaagatatattaattttatcagttgttgttgcaggtataagtacaactgtttcatttacaaatttgttaataactagacgtactttaggaatgccaggtttgagaaatagaagagttttattaccttttgtttcaataggaacttttttagcattaagaatattagctataataacgccagttttagcagctgctatgattatgatggctttagatagacattgacaaactactttttttgaatttgcttatggaggagatcctatattatctcaacatttattc
>BK6BB1_1_101
attttcttctaatacaaaatatacaggtattggttcacaagatatattaattttatcagttgttgttgcaggtataagtacaactgtttcatttacaaatttgttaataactagacgtactttaggaatgccaggtttgagaaatagaagagttttattaccttttgtttcaataggaacttttttagcattaagaatattagctataataacgccagttttagcagctgctatgattatgatggctttagatagacattgacaaactactttttttgaatttgcttatggaggagatcctatattatctcaacatttattt
>BK6BB1_1_655
cattttcttctaatacaaaatatacaggtattggttcacaagatatattaattttatcagttgttgttgcaggtataagtacaactgtttcatttacaaatttgttaataactagacgtactttaggaatgccaggtttgagaaatagaagagttttattaccttttgtttcaataggaacttttttagcattaagaatattagctataataacgccagttttagcagctgctatgattatgatggctttagatagacattgacaaactactttttttgaatttgcttatggaggagatcctatattatctcaacatttattt
>BK6BB1_1_2400
ttttcttctaatacaaaatatacaggtattggttcacaagatatattaattttatcagttgttgttgcaggtataagtacaactgtttcatttacaaatttgttaataactagacgtactttaggaatgccaggtttgagaaatagaagagttttattaccttttgtttcaataggaacttttttagcattaagaatattagctataataacgccagttttagcagctgctatgattatgatggctttagatagacattgacaaactactttttttgaatttgcttatggaggagatcctatattatctcaacatttattt
>BK6BB1_1_4240
attttcttctaatacaaaatatacaggtattggttcacaagatatattaattttatcagttgttgttgcaggtataagtacaactgtttcatttacaaatttgttaataactagacgtactttaggaatgccaggtttgagaaatagaagagttttattaccttttgtttcaataggaacttttttagcattaagaatattagctataataacgccagttttagcagctgctatgattatgatggctttagatagacattgacaaactactttttttgaatttgcttatggaggagatcctatattatctcaacatttattc
>BK6BB1_1_4751
attttcttctaatacaaaatatacaggtattggttcacaagatatattaattttatcagttgttgttgcaggtataagtacaactgtttcatttacaaatttgttaataactagacgtaccttaggaatgccaggtttgagaaatagaagagttttattaccttttgtttcaataggaacttttttagcattaagaatattagctataataacgccagttttagcagctgctatgattatgatggctttagatagacattgacaaactactttttttgaatttgcttatggaggagatcctatattatctcaacatttattt
>BK6BB1_1_5815
cattttcttctaatacaaaatatacaggtattggttcacaagatatattaattttatcagttgttgttgcaggtataagtacaactgtttcatttacaaatttgttaataactagacgtactttaggaatgccaggtttgagaaatagaagagttttattaccttttgtttcaataggaacttttttagcattaagaatattagctataataacgccagttttagcagctgctatgattatgatggctttagatagacattgacaaactactttttttgaatttgcttatggaggagatcctatattatctcaacatttattc
>BK6BB1_1_6308
attttcttctaatacaaaatatacaggtattggttcacaagatatattaattttatcagttgttgttgcaggtataagtacaactgtttcatttacaaatttgttaataactagacgtactttaggaatgccaggtttgagaaatagaagagttttattaccttttgtttcaataggaacttttttagcattaagaatattagctataataacgccagttttagcagctgctatgattatgatggctttagatagacattgaaaaactactttttttgaatttgcttatggaggagatcctatattatctcaacatttattt
>BK6BB1_2_102
attttcttctaatacaaaatatacaggtattggttcacaagatatattaattttatcagttgttgttgcaggtataagtacaactgtttcatttacaaatttgttaataactagacgtactttaggaatgccaggtttgagaaatagaagagttttattaccttttgtttcaataggaacttttttagcattaagaatattagctataataacgccagttttagcagctgctatgattatgatggctttagatagacattgacaaactactttttttgaatttgcttatggaggagatcctatattatctcaacatttattt
>BK6BB1_2_784
cattttcttctaatacaaaatatacaggtattggttcacaagatatattaattttatcagttgttgttgcaggtataagtacaactgtttcatttacaaatttgttaataactagacgtactttaggaatgccaggtttgagaaatagaagagttttattaccttttgtttcaataggaacttttttagcattaagaatattagctataataacgccagttttagcagctgctatgattatgatggctttagatagacattgacaaactactttttttgaatttgcttatggaggagatcctatattatctcaacatttattt
>BK6BB1_2_5120
attttcttctaatacaaaatatacaggtattgtttcacaagatatattaattttatcagttgttgttgcaggtataagtacaactgtttcatttacaaatttgttaataactagacgtactttaggaatgccaggtttgagaaatagaagagttttattaccttttgtttcaataggaacttttttagcattaagaatattagctataataacgccagttttagcagctgctatgattatgatggctttagatagacattgacaaactactttttttgaatttgcttatggaggagatcctatattatctcaacatttattt
>BK6BB1_2_6704
attttcttctaatacaaaatatacaggtattggttcacaagatatattaattttatcagttgttgttgcaggtataagtacaactgtttcatttacaaatttgttaataactagacgtactttaggaatgccaggtttgagaaatagaagagttttattaccttttgtttcaataggaactttttagcattaagaatattagctataataacgccagttttagcagctgctatgattatgatggctttagatagacattgacaaactactttttttgaatttgcttatggaggagatcctatattatctcaacatttattt
>BK6BB1_2_7569
attttcttctaatacaaaatatacaggtattggttcacaagatatattaattttatcagttgttgttgcaggtataagtacaactgtttcatttacaaatttgttaataactagacgtactttaggaatgccaggtttgagaaatagaagagttttattaccttttgtttcaataggaacttttttagcattaagaatattagctataataacgccagttttagcagctgctatgattatgatggctttagatagacattgacaaactactttttttgaatttgcttatggaggagatcctatattatcccaacatttattt
>BK6BB1_3_105
attttcttctaatacaaaatatacaggtattggttcacaagatatattaattttatcagttgttgttgcaggtataagtacaactgtttcatttacaaatttgttaataactagacgtactttaggaatgccaggtttgagaaatagaagagttttattaccttttgtttcaataggaacttttttagcattaagaatattagctataataacgccagttttagcagctgctatgattatgatggctttagatagacattgacaaactactttttttgaatttgcttatggaggagatcctatattatctcaacatttattt
>BK6BB1_3_713
cattttcttctaatacaaaatatacaggtattggttcacaagatatattaattttatcagttgttgttgcaggtataagtacaactgtttcatttacaaatttgttaataactagacgtactttaggaatgccaggtttgagaaatagaagagttttattaccttttgtttcaataggaacttttttagcattaagaatattagctataataacgccagttttagcagctgctatgattatgatggctttagatagacattgacaaactactttttttgaatttgcttatggaggagatcctatattatctcaacatttattt
>BK6BB1_3_1426
attttcttctaatacaaaatatacaggtattggttcacaagatatattaattttatcagttgttgttgcaggtataagtacaactgtttcatttacaaatttgttaataactagacgtactttaggaatgccaggtttgagaaatagaagagttttattaccttttgtttcaataggaacttttttagcattaagaatattagctataataacgccagttttagcagctgctatgattatgatggctttagatagacattgacaaactactttttttgaatttgcttatggaggagatcctatattatctcaacatttatt
>BK6BB1_3_6563
attttcttctaatacaaaatatacaggtattggttcacaagatatattaattttatcagttgttgttgcaggtataagtacaactgtttcatttacaaatttgttaataactagacgtactttaggaatgccaggtttgagaaatagaagagttttattaccttttgtttcaataggaacttttttagcattaagaatattagctataataacgccagttttagcagctgctatgattatgatggctttagatagacattgaaaaactactttttttgaatttgcttatggaggagatcctatattatctcaacatttattt
>BK6BB1_4_107
attttcttctaatacaaaatatacaggtattggttcacaagatatattaattttatcagttgttgttgcaggtataagtacaactgtttcatttacaaatttgttaataactagacgtactttaggaatgccaggtttgagaaatagaagagttttattaccttttgtttcaataggaacttttttagcattaagaatattagctataataacgccagttttagcagctgctatgattatgatggctttagatagacattgacaaactactttttttgaatttgcttatggaggagatcctatattatctcaacatttattt
>BK6BB1_4_775
cattttcttctaatacaaaatatacaggtattggttcacaagatatattaattttatcagttgttgttgcaggtataagtacaactgtttcatttacaaatttgttaataactagacgtactttaggaatgccaggtttgagaaatagaagagttttattaccttttgtttcaataggaacttttttagcattaagaatattagctataataacgccagttttagcagctgctatgattatgatggctttagatagacattgacaaactactttttttgaatttgcttatggaggagatcctatattatctcaacatttattt
>BK6BB1_4_3059
ttttcttctaatacaaaatatacaggtattggttcacaagatatattaattttatcagttgttgttgcaggtataagtacaactgtttcatttacaaatttgttaataactagacgtactttaggaatgccaggtttgagaaatagaagagttttattaccttttgtttcaataggaacttttttagcattaagaatattagctataataacgccagttttagcagctgctatgattatgatggctttagatagacattgacaaactactttttttgaatttgcttatggaggagatcctatattatctcaacatttattt
>BK6BB1_4_4386
cattttcttctaatacaaaatatacaggtattggttcacaagatatattaattttatcagttgttgttgcaggtataagtacaactgtttcatttacaaatttgttaataactagacgtactttaggaatgccaggtttgagaaatagaagagttttattaccttttgtttcaataggaacttttttagcattaagaatattagctataataacgccagttttagcagctgctatgattatgatggctttagatagacattgacaaactactttttttgaatttgcttatggaggagatcctatattatctcagcatttattt
>BK6BB1_4_4448
attttcttctaatacaaaatatacaggtattggttcacaagatatattaattttatcagttgttgttgcaggtataagtacaactgtttcatttacaaatttgttaataactagacgtactttaggaatgccaggtttgagaaatagaagagttttattaccctttgtttcaataggaacttttttagcattaagaatattagctataataacgccagttttagcagctgctatgattatgatggctttagatagacattgacaaactactttttttgaatttgcttatggaggagatcctatattatctcaacatttattt
>BK6BB1_4_5442
attttcttctaatacaaaatatacaggtattggttcacaagatatattaattttatcagttgttgttgcaggtataagtacaactgtttcatttacaaatttgttaataactagacgtactttaggaatgccaggtttgagaaatagaagagttttattaccttttgtttcaataggaacttttttagcattaagaatattagctataataacgccagttttagcagctgctatgattatgatggctttagatagacattgacaaactactttttttgaatttgcttatggaggagatcctatattatctcaacatttattc
>BK6BB1_4_5550
attttcttctaatacaaaatatacaggtattggttcacaagatatattaattttatcagttgttgttgcaggtataagtacaactgtttcatttacaaatttgttaataactagacgtactttaggaatgccaggtttgagaaatagaagagttttattaccttttgtttcaataggaacttttttagcattaagaatattagctataataacgccagttttagcagctgctatgattatgatggctttagatagacattgacaaactacttttttgaatttgcttatggaggagatcctatattatctcaacatttattt
>BK6BB1_4_6238
atcttcttctaatacaaaatatacaggtattggttcacaagatatattaattttatcagttgttgttgcaggtataagtacaactgtttcatttacaaatttgttaataactagacgtactttaggaatgccaggtttgagaaatagaagagttttattaccttttgtttcaataggaacttttttagcattaagaatattagctataataacgccagttttagcagctgctatgattatgatggctttagatagacattgacaaactactttttttgaatttgcttatggaggagatcctatattatctcaacatttattt
>BK6BB1_4_7154
cattttcttctaatacaaaatatacaggtattggttcacaagatatattaattttatcagttgttgttgcaggtataagtacaactgtttcatttacaaatttgttaataactagacgtactttaggaatgccaggtttgagaaatagaagagttttattaccttttgtttcaataggaacttttttagcattaagaatattagctataataacgccagttttagcagctgctatgattatgatggctttagatagacattgacaaactactttttttgaatttgcttatggaggagatcctatattatctcaacatttatt
>BK6BB1_4_7670
attttcttctaatacaaaatatacaggtattggttcacaagatatattaattttatcagttgttgttgcaggtataagtacaactgtttcatttacaaatttgttaataactagacgtactttaggaatgccaggtttgagaagtagaagagttttattaccttttgtttcaataggaacttttttagcattaagaatattagctataataacgccagttttagcagctgctatgattatgatggctttagatagacattgacaaactactttttttgaatttgcttatggaggagatcctatattatctcaacatttattt
>BK6BB1_5_91
attttcttctaatacaaaatatacaggtattggttcacaagatatattaattttatcagttgttgttgcaggtataagtacaactgtttcatttacaaatttgttaataactagacgtactttaggaatgccaggtttgagaaatagaagagttttattaccttttgtttcaataggaacttttttagcattaagaatattagctataataacgccagttttagcagctgctatgattatgatggctttagatagacattgacaaactactttttttgaatttgcttatggaggagatcctatattatctcaacatttattt
>BK6BB1_5_1001
ttttcacatagccgatttacaggtgttcctctagattgagcaatggcagctttagtagttgcatctgtttcatcaactcttacattaattaatcttgttgttacttgaagatatttaaaaggaagaggttcaagatatcaacgagaattttatccaattgttttactttctatttttatttcgttaagaattctaattattgtttctcctattttaaatgctggtttatttatgttaataggagatcgtcattttcatactgctttttttactgttagagcaggtggagatattttactttttcaacatattttt
>BK6BC1_3_117
attttcttctaatacaaaatatacaggtattggttcacaagatatattaattttatcagttgttgttgcaggtataagtacaactgtttcatttacaaatttgttaataactagacgtactttaggaatgccaggtttgagaaatagaagagttttattaccttttgtttcaataggaacttttttagcattaagaatattagctataataacgccagttttagcagctgctatgattatgatggctttagatagacattgacaaactactttttttgaatttgcttatggaggagatcctatattatctcaacatttattt
>BK6BC1_3_835
cattttcttctaatacaaaatatacaggtattggttcacaagatatattaattttatcagttgttgttgcaggtataagtacaactgtttcatttacaaatttgttaataactagacgtactttaggaatgccaggtttgagaaatagaagagttttattaccttttgtttcaataggaacttttttagcattaagaatattagctataataacgccagttttagcagctgctatgattatgatggctttagatagacattgacaaactactttttttgaatttgcttatggaggagatcctatattatctcaacatttattt
>BK6BC1_3_9660
attttcttctaatacaaaatatacaggtattggttcacaagatatattaattttatcagttgttgttgcaggtataagtacaactgtttcatttacaaatttgttaataactagacgtactttaggaatgccaggtttgagaaatagaagagttttattaccttttgtttcaataggaacttttttagcattaagaatattagctataataacgccagttttagcagctgctatgattatgatggctttagatagacattgaaaaactactttttttgaatttgcttatggaggagatcctatattatctcaacatttattt
>BK6BC1_4_112
attttcttctaatacaaaatatacaggtattggttcacaagatatattaattttatcagttgttgttgcaggtataagtacaactgtttcatttacaaatttgttaataactagacgtactttaggaatgccaggtttgagaaatagaagagttttattaccttttgtttcaataggaacttttttagcattaagaatattagctataataacgccagttttagcagctgctatgattatgatggctttagatagacattgacaaactactttttttgaatttgcttatggaggagatcctatattatctcaacatttattt
>BK6BC1_4_818
cattttcttctaatacaaaatatacaggtattggttcacaagatatattaattttatcagttgttgttgcaggtataagtacaactgtttcatttacaaatttgttaataactagacgtactttaggaatgccaggtttgagaaatagaagagttttattaccttttgtttcaataggaacttttttagcattaagaatattagctataataacgccagttttagcagctgctatgattatgatggctttagatagacattgacaaactactttttttgaatttgcttatggaggagatcctatattatctcaacatttattt
>BK6BC1_4_1651
attttcttctaatacaaaatatacaggtattggttcacaagatatattaattttatcagttgttgttgcaggtataagtacaactgtttcatttacaaatttgttaataactagacgtactttaggaatgccaggtttgagaaatagaagagttttattaccttttgtttcaataggaacttttttagcattaagaatattagctataataacgccagttttagcagctgctatgattatgatggctttagatagacattgacaaactactttttttgaatttgcttatggaggagatcctatattatctcaacatttatt
>BK6BC1_4_2521
attttcttctaatacaaaatatacaggtattggttcacaagatatattaattttatcagttgttgttgcaggtataagtacaactgtttcatttacaaatttgttaataactagacgtactttaggaatgccaggtttgagaaatagaagagttttattaccttttgtttcaataggaacttttttagcattaagaatattagctataataacgccagttttagcagctgctatgattatgatggctttagatagacattgacaaactactttttttgaatttgcttatggaggagatcctatattatctcagcatttattt
>BK6BC1_5_110
attttcttctaatacaaaatatacaggtattggttcacaagatatattaattttatcagttgttgttgcaggtataagtacaactgtttcatttacaaatttgttaataactagacgtactttaggaatgccaggtttgagaaatagaagagttttattaccttttgtttcaataggaacttttttagcattaagaatattagctataataacgccagttttagcagctgctatgattatgatggctttagatagacattgacaaactactttttttgaatttgcttatggaggagatcctatattatctcaacatttattt
>BK6BC1_5_860
cattttcttctaatacaaaatatacaggtattggttcacaagatatattaattttatcagttgttgttgcaggtataagtacaactgtttcatttacaaatttgttaataactagacgtactttaggaatgccaggtttgagaaatagaagagttttattaccttttgtttcaataggaacttttttagcattaagaatattagctataataacgccagttttagcagctgctatgattatgatggctttagatagacattgacaaactactttttttgaatttgcttatggaggagatcctatattatctcaacatttattt
>BK6SA1_1_101
attttcttctaatacaaaatatacaggtattggttcacaagatatattaattttatcagttgttgttgcaggtataagtacaactgtttcatttacaaatttgttaataactagacgtactttaggaatgccaggtttgagaaatagaagagttttattaccttttgtttcaataggaacttttttagcattaagaatattagctataataacgccagttttagcagctgctatgattatgatggctttagatagacattgacaaactactttttttgaatttgcttatggaggagatcctatattatctcaacatttattt
>BK6SA1_1_733
cattttcttctaatacaaaatatacaggtattggttcacaagatatattaattttatcagttgttgttgcaggtataagtacaactgtttcatttacaaatttgttaataactagacgtactttaggaatgccaggtttgagaaatagaagagttttattaccttttgtttcaataggaacttttttagcattaagaatattagctataataacgccagttttagcagctgctatgattatgatggctttagatagacattgacaaactactttttttgaatttgcttatggaggagatcctatattatctcaacatttattt
>BK6SA1_1_1435
attttcttctaatacaaaatatacaggtattggttcacaagatatattaattttatcagttgttgttgcaggtataagtacaactgtttcatttacaaatttgttaataactagacgtactttaggaatgccaggtttgagaaatagaagagttttattaccttttgtttcaataggaacttttttagcattaagaatattagctataataacgccagttttagcagctgctatgattatgatggctttagatagacattgacaaactactttttttgaatttgcttatggaggagatcctatattatctcaacatttatt
>BK6SA1_1_4463
attttcttctaatacaaaatatacaggtattgtttcacaagatatattaattttatcagttgttgttgcaggtataagtacaactgtttcatttacaaatttgttaataactagacgtactttaggaatgccaggtttgagaaatagaagagttttattaccttttgtttcaataggaacttttttagcattaagaatattagctataataacgccagttttagcagctgctatgattatgatggctttagatagacattgacaaactactttttttgaatttgcttatggaggagatcctatattatctcaacatttattt
>BK6SA1_1_5250
attttcttctaatacaaaatatacaggtattggttcacaagatatattaattttatcagttgttgttgcaggtataagtacaactgtttcatttacaaatttgttaataactagacgtactttaggaatgccaggtttgagaaatagaagagttttattaccttttgtttcaataggaacttttttagcattaagaatattagctataataacgccagttttagcagctgctatgattatgatggctttagatagacattgacaaactactttttttgaatttgcttatggaggagatcctatattatctcaacatttattc
>BK6SA1_1_7477
attttcttctaatacaaaatatacaggtattggttcacaagatatattaattttatcagttgttgttgcaggtataagtacaactgtttcatttacaaatttgttaataactagacgtactttaggaatgccaggtttgagaagtagaagagttttattaccttttgtttcaataggaacttttttagcattaagaatattagctataataacgccagttttagcagctgctatgattatgatggctttagatagacattgacaaactactttttttgaatttgcttatggaggagatcctatattatctcaacatttattt
>BK6SA1_2_97
attttcttctaatacaaaatatacaggtattggttcacaagatatattaattttatcagttgttgttgcaggtataagtacaactgtttcatttacaaatttgttaataactagacgtactttaggaatgccaggtttgagaaatagaagagttttattaccttttgtttcaataggaacttttttagcattaagaatattagctataataacgccagttttagcagctgctatgattatgatggctttagatagacattgacaaactactttttttgaatttgcttatggaggagatcctatattatctcaacatttattt
>BK6SA1_2_579
cattttcttctaatacaaaatatacaggtattggttcacaagatatattaattttatcagttgttgttgcaggtataagtacaactgtttcatttacaaatttgttaataactagacgtactttaggaatgccaggtttgagaaatagaagagttttattaccttttgtttcaataggaacttttttagcattaagaatattagctataataacgccagttttagcagctgctatgattatgatggctttagatagacattgacaaactactttttttgaatttgcttatggaggagatcctatattatctcaacatttattt
>BK6SA1_2_1025
attttcttctaatacaaaatatacaggtattggttcacaagatatattaattttatcagttgttgttgcaggtataagtacaactgtttcatttacaaatttgttaataactagacgtactttaggaatgccaggtttgagaaatagaagagttttattaccttttgtttcaataggaacttttttagcattaagaatattagctataataacgccagttttagcagctgctatgattatgatggctttagatagacattgacaaactactttttttgaatttgcttatggaggagatcctatattatctcaacatttatt
>BK6SA1_2_2700
attttcttctaatacaaaatatacaggtattggttcacaagatatattaattttatcagttgttgttgcaggtataagtacaactgtttcatttacaaatttgttaataactagacgtactttaggaatgccaggtttgagaaatagaagagttttattaccttttgtttcaataggaacttttttagcattaagaatattagctataataacgccagttttagcagctgctatgattatgatggctttagatagacattgacaaactactttttttgaatttgcttatggaggagatcctatattatctcaacatttattc
>BK6SA1_2_3366
cattttcttctaatacaaaatatacaggtattggttcacaagatatattaattttatcagttgttgttgcaggtataagtacaactgtttcatttacaaatttgttaataactagacgtactttaggaatgccaggtttgagaaatagaagagttttattaccttttgtttcaataggaacttttttagcattaagaatattagctataataacgccagttttagcagctgctatgattatgatggctttagatagacattgacaaactactttttttgaatttgcttatggaggagatcctatattatctcaacatttattc
>BK6SA1_3_112
attttcttctaatacaaaatatacaggtattggttcacaagatatattaattttatcagttgttgttgcaggtataagtacaactgtttcatttacaaatttgttaataactagacgtactttaggaatgccaggtttgagaaatagaagagttttattaccttttgtttcaataggaacttttttagcattaagaatattagctataataacgccagttttagcagctgctatgattatgatggctttagatagacattgacaaactactttttttgaatttgcttatggaggagatcctatattatctcaacatttattt
>BK6SA1_3_892
cattttcttctaatacaaaatatacaggtattggttcacaagatatattaattttatcagttgttgttgcaggtataagtacaactgtttcatttacaaatttgttaataactagacgtactttaggaatgccaggtttgagaaatagaagagttttattaccttttgtttcaataggaacttttttagcattaagaatattagctataataacgccagttttagcagctgctatgattatgatggctttagatagacattgacaaactactttttttgaatttgcttatggaggagatcctatattatctcaacatttattt
>BK6SA1_3_1918
attttcttctaatacaaaatatacaggtattggttcacaagatatattaattttatcagttgttgttgcaggtataagtacaactgtttcatttacaaatttgttaataactagacgtactttaggaatgccaggtttgagaaatagaagagttttattaccttttgtttcaataggaacttttttagcattaagaatattagctataataacgccagttttagcagctgctatgattatgatggctttagatagacattgacaaactactttttttgaatttgcttatggaggagatcctatattatctcaacatttatt
>BK6SA1_3_7504
attttcttctaatacaaaatatacaggtattggttcacaagatatattaattttatcagttgttgttgcaggtataagtacaactgtttcatttacaaatttgttaataactagacgtactttaggaatgccaggtttgagaaatagaagagttttattaccttttgtttcaataggaacttttttagcattaagaatattagctataataacgccagttttagcagctgctatgattatgatggctttagatagacattgacaaactactttttttgaatttgcttatggaggagatcctatattatctcaacatttattc
>BK6SA1_3_11097
attttcttctaatacaaaatatacaggtattggttcacaagatatattaattttatcagttgttgttgcaggtataagtacaactgtttcatttacaaatttgttaataactagacgtactttaggaatgccaggtttgagaaatagaagagttttattaccttttgtttcaataggaacttttttagcattaagaatattagctataataacgccagttttagcagctgctatgattatgatggctttagatagacattgacaaactactttttttgaatttgcttatggaggagatcctatattatctcaacatttgttt
>BK6SA1_4_98
attttcttctaatacaaaatatacaggtattggttcacaagatatattaattttatcagttgttgttgcaggtataagtacaactgtttcatttacaaatttgttaataactagacgtactttaggaatgccaggtttgagaaatagaagagttttattaccttttgtttcaataggaacttttttagcattaagaatattagctataataacgccagttttagcagctgctatgattatgatggctttagatagacattgacaaactactttttttgaatttgcttatggaggagatcctatattatctcaacatttattt
>BK6SA1_4_527
cattttcttctaatacaaaatatacaggtattggttcacaagatatattaattttatcagttgttgttgcaggtataagtacaactgtttcatttacaaatttgttaataactagacgtactttaggaatgccaggtttgagaaatagaagagttttattaccttttgtttcaataggaacttttttagcattaagaatattagctataataacgccagttttagcagctgctatgattatgatggctttagatagacattgacaaactactttttttgaatttgcttatggaggagatcctatattatctcaacatttattt
>BK6SA1_4_3162
attttcttctaatacaaaatatacaggtattggttcacaagatatattaattttatcagttgttgttgcaggtataagtacaactgtttcatttacaaatttgttaataactagacgtactttaggaatgccaggtttgagaaatagaagagttttattaccttttgtttcaataggaacttttttagcattaagaatattagctataataacgccagttttagcagctgctatgattatgatggctttagatagacattgacaaactactttttttgaatttgcttatggaggagatcctatattatctcaacgtttattt
>BK6SA1_5_92
attttcttctaatacaaaatatacaggtattggttcacaagatatattaattttatcagttgttgttgcaggtataagtacaactgtttcatttacaaatttgttaataactagacgtactttaggaatgccaggtttgagaaatagaagagttttattaccttttgtttcaataggaacttttttagcattaagaatattagctataataacgccagttttagcagctgctatgattatgatggctttagatagacattgacaaactactttttttgaatttgcttatggaggagatcctatattatctcaacatttattt
>BK6SA1_5_441
cattttcttctaatacaaaatatacaggtattggttcacaagatatattaattttatcagttgttgttgcaggtataagtacaactgtttcatttacaaatttgttaataactagacgtactttaggaatgccaggtttgagaaatagaagagttttattaccttttgtttcaataggaacttttttagcattaagaatattagctataataacgccagttttagcagctgctatgattatgatggctttagatagacattgacaaactactttttttgaatttgcttatggaggagatcctatattatctcaacatttattt
>BK6SA1_5_1669
attttcttctaatacaaaatatacaggtattggttcacaagatatattaattttatcagttgttgttgcaggtataagtacaactgtttcatttacaaatttgttaataactagacgtactttaggaatgccaggtttgagaaatagaagagttttattaccttttgtttcaataggaacttttttagcattaagaatattagctataataacgccagttttagcagctgctatgattatgatggctttagatagacattgacaaactacttttttgaatttgcttatggaggagatcctatattatctcaacatttattt
>BK6SB1_1_104
attttcttctaatacaaaatatacaggtattggttcacaagatatattaattttatcagttgttgttgcaggtataagtacaactgtttcatttacaaatttgttaataactagacgtactttaggaatgccaggtttgagaaatagaagagttttattaccttttgtttcaataggaacttttttagcattaagaatattagctataataacgccagttttagcagctgctatgattatgatggctttagatagacattgacaaactactttttttgaatttgcttatggaggagatcctatattatctcaacatttattt
>BK6SB1_1_660
cattttcttctaatacaaaatatacaggtattggttcacaagatatattaattttatcagttgttgttgcaggtataagtacaactgtttcatttacaaatttgttaataactagacgtactttaggaatgccaggtttgagaaatagaagagttttattaccttttgtttcaataggaacttttttagcattaagaatattagctataataacgccagttttagcagctgctatgattatgatggctttagatagacattgacaaactactttttttgaatttgcttatggaggagatcctatattatctcaacatttattt
>BK6SB1_1_2441
ttttcttctaatacaaaatatacaggtattggttcacaagatatattaattttatcagttgttgttgcaggtataagtacaactgtttcatttacaaatttgttaataactagacgtactttaggaatgccaggtttgagaaatagaagagttttattaccttttgtttcaataggaacttttttagcattaagaatattagctataataacgccagttttagcagctgctatgattatgatggctttagatagacattgacaaactactttttttgaatttgcttatggaggagatcctatattatctcaacatttattt
>BK6SB1_1_3604
attttcttctaatacaaaatatacaggtattgtttcacaagatatattaattttatcagttgttgttgcaggtataagtacaactgtttcatttacaaatttgttaataactagacgtactttaggaatgccaggtttgagaaatagaagagttttattaccttttgtttcaataggaacttttttagcattaagaatattagctataataacgccagttttagcagctgctatgattatgatggctttagatagacattgacaaactactttttttgaatttgcttatggaggagatcctatattatctcaacatttattt
>BK6SB1_1_4114
attttcttctaatacaaaatatacaggtattggttcacaagatatattaattttatcagttgttgttgcaggtataagtacaactgtttcatttacaaatttgttaataactagacgtactttaggaatgccaggtttgagaaatagaagagttttattaccttttgtttcaataggaacttttttagcattaagaatattagctataataacgccagttttagcagctgctatgattatgatggctttagatagacattgacaaactactttttttgaatttgcttatggaggagatcctatattatctcaacatttattc
>BK6SB1_1_4497
attttcttctaatacaaaatatacaggtattggttcacaagatatattaattttatcagttgttgttgcaggtataagtacaactgtttcatttacaaatttgttaataactagacgtactttaggaatgccaggtttgagaaatagaagagttttattaccttttgtttcaataggaacttttttagcattaagaatattagctataataacgccagttttagcagctgctatgattatgatggctttagatagacattgacgaactactttttttgaatttgcttatggaggagatcctatattatctcaacatttattt
>BK6SB1_1_5081
cattttcttctaatacaaaatatacaggtattggttcacaagatatattaattttatcagttgttgttgcaggtataagtacaactgtttcatttacaaatttgttaataactagacgtactttaggaatgccaggtttgagaaatagaagagttttattaccttttgtttcaataggaacttttttagcattaagaatattagctataataacgccagttttagcagctgctatgattatgatggctttagatagacattgacaaactactttttttgaatttgcttatggaggagatcctatattatctcaacatttatt
>BK6SB1_1_5312
cattttcttctaatacaaaatatacaggtattggttcacaagatatattaattttatcagttgttgttgcaggtataagtacaactgtttcatttacaaatttgttaataactagacgtactttaggaatgccaggtttgagaaatagaagagttttattaccttttgtttcaataggaacttttttagcattaagaatattagctataataacgccagttttagcagctgctatgattatgatggctttagatagacattgacaaactactttttttgaatttgcttatggaggagatcctatattatctcaacatttattc
>BK6SB1_1_5401
attttcttctaatacaaaatatacaggtattggttcacaagatatattaattttatcagttgttgttgcaggtataagtacaactgtttcatttacaaatttgttaataactagacgtactttaggaatgccaggtttgggaaatagaagagttttattaccttttgtttcaataggaacttttttagcattaagaatattagctataataacgccagttttagcagctgctatgattatgatggctttagatagacattgacaaactactttttttgaatttgcttatggaggagatcctatattatctcaacatttattt
>BK6SB1_1_5724
attttcttctaatacaaaatatacaggtattggttcacaagatatattaattttatcagttgttgttgcaggtataagtacaactgtttcatttacaaatttgttaataactagacgtactttaggaatgccaggtttgagaaatagaagagttttattaccttttgtttcaataggaacttttttagcattaagaatattagctataataacgccagttttagcagctgctatgattatgatggctttagatagacattgaaaaactactttttttgaatttgcttatggaggagatcctatattatctcaacatttattt
>BK6SB1_2_106
attttcttctaatacaaaatatacaggtattggttcacaagatatattaattttatcagttgttgttgcaggtataagtacaactgtttcatttacaaatttgttaataactagacgtactttaggaatgccaggtttgagaaatagaagagttttattaccttttgtttcaataggaacttttttagcattaagaatattagctataataacgccagttttagcagctgctatgattatgatggctttagatagacattgacaaactactttttttgaatttgcttatggaggagatcctatattatctcaacatttattt
>BK6SB1_2_791
cattttcttctaatacaaaatatacaggtattggttcacaagatatattaattttatcagttgttgttgcaggtataagtacaactgtttcatttacaaatttgttaataactagacgtactttaggaatgccaggtttgagaaatagaagagttttattaccttttgtttcaataggaacttttttagcattaagaatattagctataataacgccagttttagcagctgctatgattatgatggctttagatagacattgacaaactactttttttgaatttgcttatggaggagatcctatattatctcaacatttattt
>BK6SB1_2_5895
attttcttctaatacaaaatatacaggtattggttcacaagatatattaattttatcagttgttgttgcaggtataagtacaactgtttcatttacaaatttgttaataactagacgtactttaggaatgccaggtttgagaaatagaagagttttattaccttttgtttcaataggaacttttttagcattaagaatattagctataataacgccagttttagcagctgctatgattatgatggctttagatagacattgacaaactactttttttgaatttgcttatggaggagatcctatattatctcaacatttattc
>BK6SB1_2_6631
atcttcttctaatacaaaatatacaggtattggttcacaagatatattaattttatcagttgttgttgcaggtataagtacaactgtttcatttacaaatttgttaataactagacgtactttaggaatgccaggtttgagaaatagaagagttttattaccttttgtttcaataggaacttttttagcattaagaatattagctataataacgccagttttagcagctgctatgattatgatggctttagatagacattgacaaactactttttttgaatttgcttatggaggagatcctatattatctcaacatttattt
>BK6SB1_3_110
attttcttctaatacaaaatatacaggtattggttcacaagatatattaattttatcagttgttgttgcaggtataagtacaactgtttcatttacaaatttgttaataactagacgtactttaggaatgccaggtttgagaaatagaagagttttattaccttttgtttcaataggaacttttttagcattaagaatattagctataataacgccagttttagcagctgctatgattatgatggctttagatagacattgacaaactactttttttgaatttgcttatggaggagatcctatattatctcaacatttattt
>BK6SB1_3_898
cattttcttctaatacaaaatatacaggtattggttcacaagatatattaattttatcagttgttgttgcaggtataagtacaactgtttcatttacaaatttgttaataactagacgtactttaggaatgccaggtttgagaaatagaagagttttattaccttttgtttcaataggaacttttttagcattaagaatattagctataataacgccagttttagcagctgctatgattatgatggctttagatagacattgacaaactactttttttgaatttgcttatggaggagatcctatattatctcaacatttattt
>BK6SB1_3_4079
ttttcttctaatacaaaatatacaggtattggttcacaagatatattaattttatcagttgttgttgcaggtataagtacaactgtttcatttacaaatttgttaataactagacgtactttaggaatgccaggtttgagaaatagaagagttttattaccttttgtttcaataggaacttttttagcattaagaatattagctataataacgccagttttagcagctgctatgattatgatggctttagatagacattgacaaactactttttttgaatttgcttatggaggagatcctatattatctcaacatttattt
>BK6SB1_3_11206
attttcttctaatacaaaatatacaggtattggttcacaagatatattaattttatcagttgttgttgcaggtataagtacaactgtttcatttacaaatttgttaataactagacgtactttaggaatgccaggtttgagaaatagaagagttttattaccttttgtttcaataggaacttttttagcattaagaatattagctataataacgccagttttagcagctgctatgattatgatggctttagatagacattgacaaactactttttttgaatttgcttatggaggagatcctatattatctcaacgtttattt
>BK6SB1_4_105
attttcttctaatacaaaatatacaggtattggttcacaagatatattaattttatcagttgttgttgcaggtataagtacaactgtttcatttacaaatttgttaataactagacgtactttaggaatgccaggtttgagaaatagaagagttttattaccttttgtttcaataggaacttttttagcattaagaatattagctataataacgccagttttagcagctgctatgattatgatggctttagatagacattgacaaactactttttttgaatttgcttatggaggagatcctatattatctcaacatttattt
>BK6SB1_4_873
cattttcttctaatacaaaatatacaggtattggttcacaagatatattaattttatcagttgttgttgcaggtataagtacaactgtttcatttacaaatttgttaataactagacgtactttaggaatgccaggtttgagaaatagaagagttttattaccttttgtttcaataggaacttttttagcattaagaatattagctataataacgccagttttagcagctgctatgattatgatggctttagatagacattgacaaactactttttttgaatttgcttatggaggagatcctatattatctcaacatttattt
>BK6SB1_4_1793
attttcttctaatacaaaatatacaggtattggttcacaagatatattaattttatcagttgttgttgcaggtataagtacaactgtttcatttacaaatttgttaataactagacgtactttaggaatgccaggtttgagaaatagaagagttttattaccttttgtttcaataggaacttttttagcattaagaatattagctataataacgccagttttagcagctgctatgattatgatggctttagatagacattgacaaactactttttttgaatttgcttatggaggagatcctatattatctcaacatttatt
>BK6SB1_4_3665
ttttcttctaatacaaaatatacaggtattggttcacaagatatattaattttatcagttgttgttgcaggtataagtacaactgtttcatttacaaatttgttaataactagacgtactttaggaatgccaggtttgagaaatagaagagttttattaccttttgtttcaataggaacttttttagcattaagaatattagctataataacgccagttttagcagctgctatgattatgatggctttagatagacattgacaaactactttttttgaatttgcttatggaggagatcctatattatctcaacatttattt
>BK6SB1_4_5736
attttcttctaatacaaaatatacaggtattgtttcacaagatatattaattttatcagttgttgttgcaggtataagtacaactgtttcatttacaaatttgttaataactagacgtactttaggaatgccaggtttgagaaatagaagagttttattaccttttgtttcaataggaacttttttagcattaagaatattagctataataacgccagttttagcagctgctatgattatgatggctttagatagacattgacaaactactttttttgaatttgcttatggaggagatcctatattatctcaacatttattt
>BK6SB1_4_6751
attttcttctaatacaaaatatacaggtattggttcacaagatatattaattttatcagttgttgttgcaggtataagtacaactgtttcatttacaaatttgttaataactagacgtactttaggaatgccaggtttgagaaatagaagagttttattaccttttgtttcaataggaacttttttagcattaagaatattagctataataacgccagttttagcagctgctatgattatgatggctttagatagacattgacaaactactttttttgaatttgcttatggaggagatcctatattatctcaacatttattc
>BK6SB1_4_8251
attttcttctaatacaaaatatacaggtattggttcacaagatatattaattttatcagttgttgttgcaggtataagtacaactgtttcatttacaaatttgttaataactagacgtactttaggaatgccaggtttgagaaatagaagagttttattaccttttgtttcaataggaacttttttagcattaagaatattagctataataacgccagttttagcagctgctatgattatgatggctttagatagacattggcaaactactttttttgaatttgcttatggaggagatcctatattatctcaacatttattt
>BK6SB1_4_9665
attttcttctaatacaaaatatacaggtattggttcacaagatatattaattttatcagttgttgttgcaggtataagtacaactgtttcatttacaaatttgttaataactagacgtactttaggaatgccaggtttgagaaatagaagagttttattaccttttgtttcgataggaacttttttagcattaagaatattagctataataacgccagttttagcagctgctatgattatgatggctttagatagacattgacaaactactttttttgaatttgcttatggaggagatcctatattatctcaacatttattt
>BK6SB1_4_10400
attttcttctaatacaaaatatacaggtattggttcacaagatatattaattttatcagttgttgttgcaggtataagtacaactgtttcatttacaaatttgttaataactagacgtactttaggaatgccaggtttgagaaatagaagagttttattaccttttgtttcaataggaacttttttagcattaagaatattagctataataacgccagttttagcagctgctatgattatgatggctttagatagacattgaaaaactactttttttgaatttgcttatggaggagatcctatattatctcaacatttattt
>BK6SB1_5_105
attttcttctaatacaaaatatacaggtattggttcacaagatatattaattttatcagttgttgttgcaggtataagtacaactgtttcatttacaaatttgttaataactagacgtactttaggaatgccaggtttgagaaatagaagagttttattaccttttgtttcaataggaacttttttagcattaagaatattagctataataacgccagttttagcagctgctatgattatgatggctttagatagacattgacaaactactttttttgaatttgcttatggaggagatcctatattatctcaacatttattt
>BK6SB1_5_767
cattttcttctaatacaaaatatacaggtattggttcacaagatatattaattttatcagttgttgttgcaggtataagtacaactgtttcatttacaaatttgttaataactagacgtactttaggaatgccaggtttgagaaatagaagagttttattaccttttgtttcaataggaacttttttagcattaagaatattagctataataacgccagttttagcagctgctatgattatgatggctttagatagacattgacaaactactttttttgaatttgcttatggaggagatcctatattatctcaacatttattt
>BK6SB1_5_1594
attttcttctaatacaaaatatacaggtattggttcacaagatatattaattttatcagttgttgttgcaggtataagtacaactgtttcatttacaaatttgttaataactagacgtactttaggaatgccaggtttgagaaatagaagagttttattaccttttgtttcaataggaacttttttagcattaagaatattagctataataacgccagttttagcagctgctatgattatgatggctttagatagacattgacaaactactttttttgaatttgcttatggaggagatcctatattatctcaacatttatt
>BK6SB1_5_5182
attttcttctaatacaaaatatacaggtattgtttcacaagatatattaattttatcagttgttgttgcaggtataagtacaactgtttcatttacaaatttgttaataactagacgtactttaggaatgccaggtttgagaaatagaagagttttattaccttttgtttcaataggaacttttttagcattaagaatattagctataataacgccagttttagcagctgctatgattatgatggctttagatagacattgacaaactactttttttgaatttgcttatggaggagatcctatattatctcaacatttattt
>BK6SB1_5_6077
attttcttctaatacaaaatatacaggtattggttcacaagatatattaattttatcagttgttgttgcaggtataagtacaactgtttcatttacaaatttgttaataactagacgtactttaggaatgccaggtttgagaaatagaagagttttattaccttttgtttcaataggaacttttttagcattaagaatattagctataataacgccagttttagcagctgctatgattatgatggctttagatagacattgacaaactactttttttgaatttgcttatggaggagatcctatattatctcaacatttattc
>BK6SB1_5_8366
attttcttctaatacaaaatatacaggtattggttcacaagatatattaattttatcagttgttgttgcaggtataagtacaactgtttcatttacaaatttgttaataactagacgtactttaggaatgccaggtttgagaaatagaagagttttattaccttttgtttcaataggaacttttttagcattaagaatattagctataataacgccagttttagcagctgctatgattatgatggctttagatagacattgacaaactactttttttgaatttgcttatggaggagatcctatattatctcaacgtttattt
>BK6SB1_5_9266
attttcttctaatacaaaatatacaggtattggttcacaagatatattaattttatcagttgttgttgcaggtataagtacaactgtttcatttacaaatttgttaataactagacgtactttaggaatgccaggtttgagaaatagaagagttttattaccttttgtttcaataggaacttttttagcattaagaatattagctataataacgccagttttagcagctgctatgattatgatggctttagatagacattgacaaactactttttttgaatttgcttatggaggagatcctatattatctcaacatttatct
>BK6SC1_1_112
attttcttctaatacaaaatatacaggtattggttcacaagatatattaattttatcagttgttgttgcaggtataagtacaactgtttcatttacaaatttgttaataactagacgtactttaggaatgccaggtttgagaaatagaagagttttattaccttttgtttcaataggaacttttttagcattaagaatattagctataataacgccagttttagcagctgctatgattatgatggctttagatagacattgacaaactactttttttgaatttgcttatggaggagatcctatattatctcaacatttattt
>BK6SC1_1_781
cattttcttctaatacaaaatatacaggtattggttcacaagatatattaattttatcagttgttgttgcaggtataagtacaactgtttcatttacaaatttgttaataactagacgtactttaggaatgccaggtttgagaaatagaagagttttattaccttttgtttcaataggaacttttttagcattaagaatattagctataataacgccagttttagcagctgctatgattatgatggctttagatagacattgacaaactactttttttgaatttgcttatggaggagatcctatattatctcaacatttattt
>BK6SC1_1_7088
attttcttctaatacaaaatatacaggtattggttcacaagatatattaattttatcagttgttgttgcaggtataagtacaactgtttcatttacaaatttgttaataactagacgtactttaggaatgccaggtttgagaaatagaagagttttattaccttttgtttcaataggaacttttttagcattaagaatattagctataataacgccagttttagcagctgctatgattatggtggctttagatagacattgacaaactactttttttgaatttgcttatggaggagatcctatattatctcaacatttattt
>BK6SC1_2_98
attttcttctaatacaaaatatacaggtattggttcacaagatatattaattttatcagttgttgttgcaggtataagtacaactgtttcatttacaaatttgttaataactagacgtactttaggaatgccaggtttgagaaatagaagagttttattaccttttgtttcaataggaacttttttagcattaagaatattagctataataacgccagttttagcagctgctatgattatgatggctttagatagacattgacaaactactttttttgaatttgcttatggaggagatcctatattatctcaacatttattt
>BK6SC1_3_116
attttcttctaatacaaaatatacaggtattggttcacaagatatattaattttatcagttgttgttgcaggtataagtacaactgtttcatttacaaatttgttaataactagacgtactttaggaatgccaggtttgagaaatagaagagttttattaccttttgtttcaataggaacttttttagcattaagaatattagctataataacgccagttttagcagctgctatgattatgatggctttagatagacattgacaaactactttttttgaatttgcttatggaggagatcctatattatctcaacatttattt
>BK6SC1_3_833
cattttcttctaatacaaaatatacaggtattggttcacaagatatattaattttatcagttgttgttgcaggtataagtacaactgtttcatttacaaatttgttaataactagacgtactttaggaatgccaggtttgagaaatagaagagttttattaccttttgtttcaataggaacttttttagcattaagaatattagctataataacgccagttttagcagctgctatgattatgatggctttagatagacattgacaaactactttttttgaatttgcttatggaggagatcctatattatctcaacatttattt
>BK6SC1_4_107
attttcttctaatacaaaatatacaggtattggttcacaagatatattaattttatcagttgttgttgcaggtataagtacaactgtttcatttacaaatttgttaataactagacgtactttaggaatgccaggtttgagaaatagaagagttttattaccttttgtttcaataggaacttttttagcattaagaatattagctataataacgccagttttagcagctgctatgattatgatggctttagatagacattgacaaactactttttttgaatttgcttatggaggagatcctatattatctcaacatttattt
>BK6SC1_4_756
cattttcttctaatacaaaatatacaggtattggttcacaagatatattaattttatcagttgttgttgcaggtataagtacaactgtttcatttacaaatttgttaataactagacgtactttaggaatgccaggtttgagaaatagaagagttttattaccttttgtttcaataggaacttttttagcattaagaatattagctataataacgccagttttagcagctgctatgattatgatggctttagatagacattgacaaactactttttttgaatttgcttatggaggagatcctatattatctcaacatttattt
>BK6SC1_4_4010
attttcttctaatacaaaatatacaggtattggttcacaagatatattaattttatcagttgttgttgcaggtataagtacaactgtttcatttacaaatttgttaataactagacgtactttaggaatgccaggtttgagaaatagaagagttttattaccttttgtttcaataggaacttttttagcattaagaatattagctataataacgccagttttagcagctgctatgattatgatggctttagatagacattgacaaactactttttttgaatttgcttatggaggagatcctatattatctcaacatttattg
>BK6SC1_4_5724
attttcttctaatacaaaatatacaggtattggttcacaagatatattaattttatcagttgttgttgcaggtataagtacaactgtttcatttacaaatttgttaataactagacgtactttaggaatgccaggtttgagaaatagaagagttttattaccttttgtttcaataggaacttttttagcattaagaatattagctataataacgccagttttagcagctgctatgattatgatggctttagatagacattgacgaactactttttttgaatttgcttatggaggagatcctatattatctcaacatttattt
>BK6SC1_4_6167
attttcttctaatacaaaatatacaggtattggttcacaagatatattaattttatcagttgttgttgcaggtataagtacaactgtttcatttacaaatttgttaataactagacgtactttaggaatgccaggtttgagaaatagaagagttttattaccttttgtttcaataggaacttttttagcattaagaatattagctataataacgccagttttagcagctgctatgattatgatggctttagatagacattggcaaactactttttttgaatttgcttatggaggagatcctatattatctcaacatttattt
>BK6SC1_5_115
attttcttctaatacaaaatatacaggtattggttcacaagatatattaattttatcagttgttgttgcaggtataagtacaactgtttcatttacaaatttgttaataactagacgtactttaggaatgccaggtttgagaaatagaagagttttattaccttttgtttcaataggaacttttttagcattaagaatattagctataataacgccagttttagcagctgctatgattatgatggctttagatagacattgacaaactactttttttgaatttgcttatggaggagatcctatattatctcaacatttattt
>BK6SC1_5_1712
attttcttctaatacaaaatatacaggtattggttcacaagatatattaattttatcagttgttgttgcaggtataagtacaactgtttcatttacaaatttgttaataactagacgtactttaggaatgccaggtttgagaaatagaagagttttattaccttttgtttcaataggaacttttttagcattaagaatattagctataataacgccagttttagcagctgctatgattatgatggctttagatagacattgacaaactactttttttgaatttgcttatggaggagatcctatattatctcaacatttatt
>BK6SC1_5_3554
ttttcttctaatacaaaatatacaggtattggttcacaagatatattaattttatcagttgttgttgcaggtataagtacaactgtttcatttacaaatttgttaataactagacgtactttaggaatgccaggtttgagaaatagaagagttttattaccttttgtttcaataggaacttttttagcattaagaatattagctataataacgccagttttagcagctgctatgattatgatggctttagatagacattgacaaactactttttttgaatttgcttatggaggagatcctatattatctcaacatttattt
>BK6SC1_5_6443
attttcttctaatacaaaatatacaggtattggttcacaagatatattaattttatcagttgttgttgcaggtataagtacaactgtttcatttacaaatttgttaataactagacgtactttaggaatgccaggtttgagaaatagaagagttttattaccttttgtttcaataggaacttttttagcattaagaatattagctataataacgccagttttagcagctgctatgattatgatggctttagatagacattgacaaactactttttttgaatttgcttatggaggagatcctatattatctcaacatttattc
>BK6SC1_5_9263
attttcttctaatacaaaatatacaggtattggttcacaagatatattaattttatcagttgttgttgcaggtataagtacaactgtttcatttacaaatttgttaataactagacgtactttaggaatgccaggtttgagaaatagaagagttttattaccttttgtttcaataggaacttttttagcattaagaatattagctataataacgccagttttagcagctgctatgattatgatggctttagatagacattgacaaactactttttttgaatttgcttatggaggagatcctatattatctcaacatttgttt
>BK6SC1_5_9806
attttcttctaatacaaaatatacaggtattggttcacaagatatattaattttatcagttgttgttgcaggtataagtacaactgtttcatttacaaatttgttaataactagacgtactttaggaatgccaggtttgagaaatagaagagttttattaccttttgtttcaataggaacttttttagcattaagaatattagctataataacgccagttttagcagctgctatgattatgatggctttagatagacattgacaaactactttttttgaatttgcttatggaggagatcctatattatctcaacatttatct
>BK7BA1_1_89
attttcttctaatacaaaatatacaggtattggttcacaagatatattaattttatcagttgttgttgcaggtataagtacaactgtttcatttacaaatttgttaataactagacgtactttaggaatgccaggtttgagaaatagaagagttttattaccttttgtttcaataggaacttttttagcattaagaatattagctataataacgccagttttagcagctgctatgattatgatggctttagatagacattgacaaactactttttttgaatttgcttatggaggagatcctatattatctcaacatttattt
>BK7BA1_2_117
attttcttctaatacaaaatatacaggtattggttcacaagatatattaattttatcagttgttgttgcaggtataagtacaactgtttcatttacaaatttgttaataactagacgtactttaggaatgccaggtttgagaaatagaagagttttattaccttttgtttcaataggaacttttttagcattaagaatattagctataataacgccagttttagcagctgctatgattatgatggctttagatagacattgacaaactactttttttgaatttgcttatggaggagatcctatattatctcaacatttattt
>BK7BA1_2_963
cattttcttctaatacaaaatatacaggtattggttcacaagatatattaattttatcagttgttgttgcaggtataagtacaactgtttcatttacaaatttgttaataactagacgtactttaggaatgccaggtttgagaaatagaagagttttattaccttttgtttcaataggaacttttttagcattaagaatattagctataataacgccagttttagcagctgctatgattatgatggctttagatagacattgacaaactactttttttgaatttgcttatggaggagatcctatattatctcaacatttattt
>BK7BA1_3_122
attttcttctaatacaaaatatacaggtattggttcacaagatatattaattttatcagttgttgttgcaggtataagtacaactgtttcatttacaaatttgttaataactagacgtactttaggaatgccaggtttgagaaatagaagagttttattaccttttgtttcaataggaacttttttagcattaagaatattagctataataacgccagttttagcagctgctatgattatgatggctttagatagacattgacaaactactttttttgaatttgcttatggaggagatcctatattatctcaacatttattt
>BK7BA1_3_2673
attttcttctaatacaaaatatacaggtattggttcacaagatatattaattttatcagttgttgttgcaggtataagtacaactgtttcatttacaaatttgttaataactagacgtactttaggaatgccaggtttgagaaatagaagagttttattaccttttgtttcaataggaacttttttagcattaagaatattagctataataacgccagttttagcagctgctatgattatgatggctttagatagacattgacaaactactttttttgaatttgcttatggaggagatcctatattatctcagcatttattt
>BK7BA1_3_3457
ttttcttctaatacaaaatatacaggtattggttcacaagatatattaattttatcagttgttgttgcaggtataagtacaactgtttcatttacaaatttgttaataactagacgtactttaggaatgccaggtttgagaaatagaagagttttattaccttttgtttcaataggaacttttttagcattaagaatattagctataataacgccagttttagcagctgctatgattatgatggctttagatagacattgacaaactactttttttgaatttgcttatggaggagatcctatattatctcaacatttattt
>BK7BA1_4_118
attttcttctaatacaaaatatacaggtattggttcacaagatatattaattttatcagttgttgttgcaggtataagtacaactgtttcatttacaaatttgttaataactagacgtactttaggaatgccaggtttgagaaatagaagagttttattaccttttgtttcaataggaacttttttagcattaagaatattagctataataacgccagttttagcagctgctatgattatgatggctttagatagacattgacaaactactttttttgaatttgcttatggaggagatcctatattatctcaacatttattt
>BK7BA1_4_920
cattttcttctaatacaaaatatacaggtattggttcacaagatatattaattttatcagttgttgttgcaggtataagtacaactgtttcatttacaaatttgttaataactagacgtactttaggaatgccaggtttgagaaatagaagagttttattaccttttgtttcaataggaacttttttagcattaagaatattagctataataacgccagttttagcagctgctatgattatgatggctttagatagacattgacaaactactttttttgaatttgcttatggaggagatcctatattatctcaacatttattt
>BK7BA1_4_2792
gtttacctcaaatataaaatatactggtgtcggttctcaagatattttaattttatctgttgtttttgcaggaataagtagtaccgtatcatttactaatttattaataacaagaagaactttatcaatgcctggtatgagaaatagaagaattttattaccattcatttcaattggtatttttttagcgtttagaatattagcgataattacaccagttttagcagcagctatgataatgatggcgttagatagacattgacaaactacgttttttgagtttgcatatggtggtgatcctattttatcacaacatttattt
>BK7BA1_5_110
attttcttctaatacaaaatatacaggtattggttcacaagatatattaattttatcagttgttgttgcaggtataagtacaactgtttcatttacaaatttgttaataactagacgtactttaggaatgccaggtttgagaaatagaagagttttattaccttttgtttcaataggaacttttttagcattaagaatattagctataataacgccagttttagcagctgctatgattatgatggctttagatagacattgacaaactactttttttgaatttgcttatggaggagatcctatattatctcaacatttattt
>BK7BA1_5_960
cattttcttctaatacaaaatatacaggtattggttcacaagatatattaattttatcagttgttgttgcaggtataagtacaactgtttcatttacaaatttgttaataactagacgtactttaggaatgccaggtttgagaaatagaagagttttattaccttttgtttcaataggaacttttttagcattaagaatattagctataataacgccagttttagcagctgctatgattatgatggctttagatagacattgacaaactactttttttgaatttgcttatggaggagatcctatattatctcaacatttattt
>BK7BA1_5_3157
gtttacctcaaatataaaatatactggtgtcggttctcaagatattttaattttatctgttgtttttgcaggaataagtagtaccgtatcatttactaatttattaataacaagaagaactttatcaatgcctggtatgagaaatagaagaattttattaccattcatttcaattggtatttttttagcgtttagaatattagcgataattacaccagttttagcagcagctatgataatgatggcgttagatagacattgacaaactacgttttttgagtttgcatatggtggtgatcctattttatcacaacatttattt
>BK7BA1_5_3696
ttttcttctaatacaaaatatacaggtattggttcacaagatatattaattttatcagttgttgttgcaggtataagtacaactgtttcatttacaaatttgttaataactagacgtactttaggaatgccaggtttgagaaatagaagagttttattaccttttgtttcaataggaacttttttagcattaagaatattagctataataacgccagttttagcagctgctatgattatgatggctttagatagacattgacaaactactttttttgaatttgcttatggaggagatcctatattatctcaacatttattt
>BK7BA1_5_8391
attttcttctaatacaaaatatacaggtattggttcacaagatatattaattttatcagttgttgttgcaggtataagtacaactgtttcatttacaaatttgttaataactagacgtactttaggaatgccaggtttgagaaatagaagagttttattaccttttgtttcaataggaacttttttagcattaagaatattagctataataacgccagttttagcagctgctatgattatgatggctttagatagacattgacaaactactttttttgaatttgcttatggaggagatcctatattatctcaacgtttattt
>BK7BB1_2_121
attttcttctaatacaaaatatacaggtattggttcacaagatatattaattttatcagttgttgttgcaggtataagtacaactgtttcatttacaaatttgttaataactagacgtactttaggaatgccaggtttgagaaatagaagagttttattaccttttgtttcaataggaacttttttagcattaagaatattagctataataacgccagttttagcagctgctatgattatgatggctttagatagacattgacaaactactttttttgaatttgcttatggaggagatcctatattatctcaacatttattt
>BK7BB1_2_906
cattttcttctaatacaaaatatacaggtattggttcacaagatatattaattttatcagttgttgttgcaggtataagtacaactgtttcatttacaaatttgttaataactagacgtactttaggaatgccaggtttgagaaatagaagagttttattaccttttgtttcaataggaacttttttagcattaagaatattagctataataacgccagttttagcagctgctatgattatgatggctttagatagacattgacaaactactttttttgaatttgcttatggaggagatcctatattatctcaacatttattt
>BK7BB1_3_111
attttcttctaatacaaaatatacaggtattggttcacaagatatattaattttatcagttgttgttgcaggtataagtacaactgtttcatttacaaatttgttaataactagacgtactttaggaatgccaggtttgagaaatagaagagttttattaccttttgtttcaataggaacttttttagcattaagaatattagctataataacgccagttttagcagctgctatgattatgatggctttagatagacattgacaaactactttttttgaatttgcttatggaggagatcctatattatctcaacatttattt
>BK7BB1_3_720
cattttcttctaatacaaaatatacaggtattggttcacaagatatattaattttatcagttgttgttgcaggtataagtacaactgtttcatttacaaatttgttaataactagacgtactttaggaatgccaggtttgagaaatagaagagttttattaccttttgtttcaataggaacttttttagcattaagaatattagctataataacgccagttttagcagctgctatgattatgatggctttagatagacattgacaaactactttttttgaatttgcttatggaggagatcctatattatctcaacatttattt
>BK7BB1_4_115
attttcttctaatacaaaatatacaggtattggttcacaagatatattaattttatcagttgttgttgcaggtataagtacaactgtttcatttacaaatttgttaataactagacgtactttaggaatgccaggtttgagaaatagaagagttttattaccttttgtttcaataggaacttttttagcattaagaatattagctataataacgccagttttagcagctgctatgattatgatggctttagatagacattgacaaactactttttttgaatttgcttatggaggagatcctatattatctcaacatttattt
>BK7BB1_4_860
cattttcttctaatacaaaatatacaggtattggttcacaagatatattaattttatcagttgttgttgcaggtataagtacaactgtttcatttacaaatttgttaataactagacgtactttaggaatgccaggtttgagaaatagaagagttttattaccttttgtttcaataggaacttttttagcattaagaatattagctataataacgccagttttagcagctgctatgattatgatggctttagatagacattgacaaactactttttttgaatttgcttatggaggagatcctatattatctcaacatttattt
>BK7BB1_4_4972
attttcttctaatacaaaatatacaggtattggttcacaagatatattaattttatcagttgttgttgcaggtataagtacaactgtttcatttacaaatttgttaataactagacgtaccttaggaatgccaggtttgagaaatagaagagttttattaccttttgtttcaataggaacttttttagcattaagaatattagctataataacgccagttttagcagctgctatgattatgatggctttagatagacattgacaaactactttttttgaatttgcttatggaggagatcctatattatctcaacatttattt
>BK7BB1_5_93
attttcttctaatacaaaatatacaggtattggttcacaagatatattaattttatcagttgttgttgcaggtataagtacaactgtttcatttacaaatttgttaataactagacgtactttaggaatgccaggtttgagaaatagaagagttttattaccttttgtttcaataggaacttttttagcattaagaatattagctataataacgccagttttagcagctgctatgattatgatggctttagatagacattgacaaactactttttttgaatttgcttatggaggagatcctatattatctcaacatttattt
>BK7BC1_1_118
attttcttctaatacaaaatatacaggtattggttcacaagatatattaattttatcagttgttgttgcaggtataagtacaactgtttcatttacaaatttgttaataactagacgtactttaggaatgccaggtttgagaaatagaagagttttattaccttttgtttcaataggaacttttttagcattaagaatattagctataataacgccagttttagcagctgctatgattatgatggctttagatagacattgacaaactactttttttgaatttgcttatggaggagatcctatattatctcaacatttattt
>BK7BC1_1_929
cattttcttctaatacaaaatatacaggtattggttcacaagatatattaattttatcagttgttgttgcaggtataagtacaactgtttcatttacaaatttgttaataactagacgtactttaggaatgccaggtttgagaaatagaagagttttattaccttttgtttcaataggaacttttttagcattaagaatattagctataataacgccagttttagcagctgctatgattatgatggctttagatagacattgacaaactactttttttgaatttgcttatggaggagatcctatattatctcaacatttattt
>BK7BC1_1_3420
ttttcttctaatacaaaatatacaggtattggttcacaagatatattaattttatcagttgttgttgcaggtataagtacaactgtttcatttacaaatttgttaataactagacgtactttaggaatgccaggtttgagaaatagaagagttttattaccttttgtttcaataggaacttttttagcattaagaatattagctataataacgccagttttagcagctgctatgattatgatggctttagatagacattgacaaactactttttttgaatttgcttatggaggagatcctatattatctcaacatttattt
>BK7BC1_1_5726
attttcttctaatacaaaatatacaggtattggttcacaagatatattaattttatcagttgttgttgcaggtataagtacaactgtttcatttacaaatttgttaataactagacgtactttaggaatgccaggtttgagaaatagaagagttttattaccttttgtttcaataggaacttttttagcattaagaatattagctataataacgccagttttagcagctgctatgattatgatggctttagatagacattgacaaactactttttttgaatttgcttatggaggagatcctatattatctcaacatttattc
>BK7BC1_1_7820
attttcttctaatacaaaatatacaggtattggttcacaagatatattaattttatcagttgttgttgcaggtataagtacaactgtttcatttacaaatttgttaataactagacgtactttaggaatgccaggtttgagaaatagaagagttttattaccttttgtttcaataggaacttttttagcattaagaatattagctataataacgccagttttagcagctgctatgattatgatggctttagatagacattgacaaactactttttttgaatttgcttatggaggagatcctatattatctcaacatttgttt
>BK7BC1_2_112
attttcttctaatacaaaatatacaggtattggttcacaagatatattaattttatcagttgttgttgcaggtataagtacaactgtttcatttacaaatttgttaataactagacgtactttaggaatgccaggtttgagaaatagaagagttttattaccttttgtttcaataggaacttttttagcattaagaatattagctataataacgccagttttagcagctgctatgattatgatggctttagatagacattgacaaactactttttttgaatttgcttatggaggagatcctatattatctcaacatttattt
>BK7BC1_2_1405
attttcttctaatacaaaatatacaggtattggttcacaagatatattaattttatcagttgttgttgcaggtataagtacaactgtttcatttacaaatttgttaataactagacgtactttaggaatgccaggtttgagaaatagaagagttttattaccttttgtttcaataggaacttttttagcattaagaatattagctataataacgccagttttagcagctgctatgattatgatggctttagatagacattgacaaactactttttttgaatttgcttatggaggagatcctatattatctcaacatttatt
>BK7BC1_2_2101
gtttacctcaaatataaaatatactggtgtcggttctcaagatattttaattttatctgttgtttttgcaggaataagtagtaccgtatcatttactaatttattaataacaagaagaactttatcaatgcctggtatgagaaatagaagaattttattaccattcatttcaattggtatttttttagcgtttagaatattagcgataattacaccagttttagcagcagctatgataatgatggcgttagatagacattgacaaactacgttttttgagtttgcatatggtggtgatcctattttatcacaacatttattt
>BK7BC1_2_3739
attttcttctaatacaaaatatacaggtattggttcacaagatatattaattttatcagttgttgttgcaggtataagtacaactgtttcatttacaaatttgttaataactagacgtactttaggaatgccaggtttgagaaatagaagagttttattaccttttgtttcaataggaacttttttagcattaagaatattagctataataacgccagttttagcagctgctatgattatgatggctttagatagacattgacaaactactttttttgaatttgcttatggaggagatcctatattatctcaacatttattc
>BK7BC1_3_115
attttcttctaatacaaaatatacaggtattggttcacaagatatattaattttatcagttgttgttgcaggtataagtacaactgtttcatttacaaatttgttaataactagacgtactttaggaatgccaggtttgagaaatagaagagttttattaccttttgtttcaataggaacttttttagcattaagaatattagctataataacgccagttttagcagctgctatgattatgatggctttagatagacattgacaaactactttttttgaatttgcttatggaggagatcctatattatctcaacatttattt
>BK7BC1_3_781
cattttcttctaatacaaaatatacaggtattggttcacaagatatattaattttatcagttgttgttgcaggtataagtacaactgtttcatttacaaatttgttaataactagacgtactttaggaatgccaggtttgagaaatagaagagttttattaccttttgtttcaataggaacttttttagcattaagaatattagctataataacgccagttttagcagctgctatgattatgatggctttagatagacattgacaaactactttttttgaatttgcttatggaggagatcctatattatctcaacatttattt
>BK7BC1_3_2332
gtttacctcaaatataaaatatactggtgtcggttctcaagatattttaattttatctgttgtttttgcaggaataagtagtaccgtatcatttactaatttattaataacaagaagaactttatcaatgcctggtatgagaaatagaagaattttattaccattcatttcaattggtatttttttagcgtttagaatattagcgataattacaccagttttagcagcagctatgataatgatggcgttagatagacattgacaaactacgttttttgagtttgcatatggtggtgatcctattttatcacaacatttattt
>BK7BC1_4_115
attttcttctaatacaaaatatacaggtattggttcacaagatatattaattttatcagttgttgttgcaggtataagtacaactgtttcatttacaaatttgttaataactagacgtactttaggaatgccaggtttgagaaatagaagagttttattaccttttgtttcaataggaacttttttagcattaagaatattagctataataacgccagttttagcagctgctatgattatgatggctttagatagacattgacaaactactttttttgaatttgcttatggaggagatcctatattatctcaacatttattt
>BK7BC1_4_775
cattttcttctaatacaaaatatacaggtattggttcacaagatatattaattttatcagttgttgttgcaggtataagtacaactgtttcatttacaaatttgttaataactagacgtactttaggaatgccaggtttgagaaatagaagagttttattaccttttgtttcaataggaacttttttagcattaagaatattagctataataacgccagttttagcagctgctatgattatgatggctttagatagacattgacaaactactttttttgaatttgcttatggaggagatcctatattatctcaacatttattt
>BK7BC1_4_4716
attttcttctaatacaaaatatacaggtattggttcacaagatatattaattttatcagttgttgttgcaggtataagtacaactgtttcatttacaaatttgttaataactagacgtactttaggaatgccaggtttgagaaatagaagagttttattaccttttgtttcgataggaacttttttagcattaagaatattagctataataacgccagttttagcagctgctatgattatgatggctttagatagacattgacaaactactttttttgaatttgcttatggaggagatcctatattatctcaacatttattt
>BK7BC1_4_4927
attttcttctaatacaaaatatacgggtattggttcacaagatatattaattttatcagttgttgttgcaggtataagtacaactgtttcatttacaaatttgttaataactagacgtactttaggaatgccaggtttgagaaatagaagagttttattaccttttgtttcaataggaacttttttagcattaagaatattagctataataacgccagttttagcagctgctatgattatgatggctttagatagacattgacaaactactttttttgaatttgcttatggaggagatcctatattatctcaacatttattt
>BK7BC1_5_122
attttcttctaatacaaaatatacaggtattggttcacaagatatattaattttatcagttgttgttgcaggtataagtacaactgtttcatttacaaatttgttaataactagacgtactttaggaatgccaggtttgagaaatagaagagttttattaccttttgtttcaataggaacttttttagcattaagaatattagctataataacgccagttttagcagctgctatgattatgatggctttagatagacattgacaaactactttttttgaatttgcttatggaggagatcctatattatctcaacatttattt
>BK7BC1_5_941
cattttcttctaatacaaaatatacaggtattggttcacaagatatattaattttatcagttgttgttgcaggtataagtacaactgtttcatttacaaatttgttaataactagacgtactttaggaatgccaggtttgagaaatagaagagttttattaccttttgtttcaataggaacttttttagcattaagaatattagctataataacgccagttttagcagctgctatgattatgatggctttagatagacattgacaaactactttttttgaatttgcttatggaggagatcctatattatctcaacatttattt
>BK7BC1_5_2937
gtttacctcaaatataaaatatactggtgtcggttctcaagatattttaattttatctgttgtttttgcaggaataagtagtaccgtatcatttactaatttattaataacaagaagaactttatcaatgcctggtatgagaaatagaagaattttattaccattcatttcaattggtatttttttagcgtttagaatattagcgataattacaccagttttagcagcagctatgataatgatggcgttagatagacattgacaaactacgttttttgagtttgcatatggtggtgatcctattttatcacaacatttattt
>BK7BC1_5_3732
cattttcttctaatacaaaatatacaggtattggttcacaagatatattaattttatcagttgttgttgcaggtataagtacaactgtttcatttacaaatttgttaataactagacgtactttaggaatgccaggtttgggaaatagaagagttttattaccttttgtttcaataggaacttttttagcattaagaatattagctataataacgccagttttagcagctgctatgattatgatggctttagatagacattgacaaactactttttttgaatttgcttatggaggagatcctatattatctcaacatttattt
>BK7BC1_5_8185
attttcttctaatacaaaatatacaggtattggttcacaagatatattaattttatcagttgttgttgcaggtataagtacaactgtttcatttacaaatttgttaataactagacgtactttaggaatgccaggtttgagaaatagaagagttttattaccttttgtttcaataggaacttttttagcattaagaatattagctataataacgccagttttagcagctgctatgattatgatggctttagatagacattgaaaaactactttttttgaatttgcttatggaggagatcctatattatctcaacatttattt
>BK7SA1_1_107
attttcttctaatacaaaatatacaggtattggttcacaagatatattaattttatcagttgttgttgcaggtataagtacaactgtttcatttacaaatttgttaataactagacgtactttaggaatgccaggtttgagaaatagaagagttttattaccttttgtttcaataggaacttttttagcattaagaatattagctataataacgccagttttagcagctgctatgattatgatggctttagatagacattgacaaactactttttttgaatttgcttatggaggagatcctatattatctcaacatttattt
>BK7SA1_1_801
cattttcttctaatacaaaatatacaggtattggttcacaagatatattaattttatcagttgttgttgcaggtataagtacaactgtttcatttacaaatttgttaataactagacgtactttaggaatgccaggtttgagaaatagaagagttttattaccttttgtttcaataggaacttttttagcattaagaatattagctataataacgccagttttagcagctgctatgattatgatggctttagatagacattgacaaactactttttttgaatttgcttatggaggagatcctatattatctcaacatttattt
>BK7SA1_1_3366
ttttcttctaatacaaaatatacaggtattggttcacaagatatattaattttatcagttgttgttgcaggtataagtacaactgtttcatttacaaatttgttaataactagacgtactttaggaatgccaggtttgagaaatagaagagttttattaccttttgtttcaataggaacttttttagcattaagaatattagctataataacgccagttttagcagctgctatgattatgatggctttagatagacattgacaaactactttttttgaatttgcttatggaggagatcctatattatctcaacatttattt
>BK7SA1_1_5202
attttcttctaatacaaaatatacaggtattgtttcacaagatatattaattttatcagttgttgttgcaggtataagtacaactgtttcatttacaaatttgttaataactagacgtactttaggaatgccaggtttgagaaatagaagagttttattaccttttgtttcaataggaacttttttagcattaagaatattagctataataacgccagttttagcagctgctatgattatgatggctttagatagacattgacaaactactttttttgaatttgcttatggaggagatcctatattatctcaacatttattt
>BK7SA1_1_6848
attttcttctaatacaaaatatacaggtattggttcacaagatatattaattttatcagttgttgttgcaggtataagtacaactgtttcatttacaaatttgttaataactagacgtaccttaggaatgccaggtttgagaaatagaagagttttattaccttttgtttcaataggaacttttttagcattaagaatattagctataataacgccagttttagcagctgctatgattatgatggctttagatagacattgacaaactactttttttgaatttgcttatggaggagatcctatattatctcaacatttattt
>BK7SA1_1_6871
attttcttctaatacaaaatatacaggtattggttcacaagatatattaattttatcagttgttgttgcaggtataagtacaactgtttcatttacaaatttgttaataactagacgtactttaggaatgccaggtttgagaaatagaagagttttattaccttttgtttcaataggaactttttagcattaagaatattagctataataacgccagttttagcagctgctatgattatgatggctttagatagacattgacaaactactttttttgaatttgcttatggaggagatcctatattatctcaacatttattt
>BK7SA1_1_8667
attttcttctaatacaaaatatacaggtattggttcacaagatatattaattttatcagttgttgttgcaggtataagtacaactgtttcatttacaaatttgttaataactagacgtactttaggaatgccaggtttgagaaatagaagagttttattaccttttgtttcaataggaacttttttagcattaagaatattagctataataacgccagttttagcagctgctatgattatgatggctttagatagacattgacaaactactttttttgaatttgcttatggaggagatcctatattatctcaacatttgttt
>BK7SA1_2_111
attttcttctaatacaaaatatacaggtattggttcacaagatatattaattttatcagttgttgttgcaggtataagtacaactgtttcatttacaaatttgttaataactagacgtactttaggaatgccaggtttgagaaatagaagagttttattaccttttgtttcaataggaacttttttagcattaagaatattagctataataacgccagttttagcagctgctatgattatgatggctttagatagacattgacaaactactttttttgaatttgcttatggaggagatcctatattatctcaacatttattt
>BK7SA1_2_841
cattttcttctaatacaaaatatacaggtattggttcacaagatatattaattttatcagttgttgttgcaggtataagtacaactgtttcatttacaaatttgttaataactagacgtactttaggaatgccaggtttgagaaatagaagagttttattaccttttgtttcaataggaacttttttagcattaagaatattagctataataacgccagttttagcagctgctatgattatgatggctttagatagacattgacaaactactttttttgaatttgcttatggaggagatcctatattatctcaacatttattt
>BK7SA1_2_5855
attttcttctaatacaaaatatacaggtattgtttcacaagatatattaattttatcagttgttgttgcaggtataagtacaactgtttcatttacaaatttgttaataactagacgtactttaggaatgccaggtttgagaaatagaagagttttattaccttttgtttcaataggaacttttttagcattaagaatattagctataataacgccagttttagcagctgctatgattatgatggctttagatagacattgacaaactactttttttgaatttgcttatggaggagatcctatattatctcaacatttattt
>BK7SA1_2_8929
attttcttctaatacaaaatatacaggtattggttcacaagatatattaattttatcagttgttgttgcaggtataagtacaactgtttcatttacaaatttgttaataactagacgtactttaggaatgccaggtttgagaaatagaagagttttattaccttttgtttcaataggaacttttttagcattaagaatattagctataataacgccagttttagcagctgctatgattatgatggatttagatagacattgacaaactactttttttgaatttgcttatggaggagatcctatattatctcaacatttattt
>BK7SA1_3_101
attttcttctaatacaaaatatacaggtattggttcacaagatatattaattttatcagttgttgttgcaggtataagtacaactgtttcatttacaaatttgttaataactagacgtactttaggaatgccaggtttgagaaatagaagagttttattaccttttgtttcaataggaacttttttagcattaagaatattagctataataacgccagttttagcagctgctatgattatgatggctttagatagacattgacaaactactttttttgaatttgcttatggaggagatcctatattatctcaacatttattt
>BK7SA1_3_677
cattttcttctaatacaaaatatacaggtattggttcacaagatatattaattttatcagttgttgttgcaggtataagtacaactgtttcatttacaaatttgttaataactagacgtactttaggaatgccaggtttgagaaatagaagagttttattaccttttgtttcaataggaacttttttagcattaagaatattagctataataacgccagttttagcagctgctatgattatgatggctttagatagacattgacaaactactttttttgaatttgcttatggaggagatcctatattatctcaacatttattt
>BK7SA1_3_4322
attttcctctaatacaaaatatacaggtattggttcacaagatatattaattttatcagttgttgttgcaggtataagtacaactgtttcatttacaaatttgttaataactagacgtactttaggaatgccaggtttgagaaatagaagagttttattaccttttgtttcaataggaacttttttagcattaagaatattagctataataacgccagttttagcagctgctatgattatgatggctttagatagacattgacaaactactttttttgaatttgcttatggaggagatcctatattatctcaacatttattt
>BK7SA1_3_4941
attttcttctaatacaaaatatacaggtattggttcacaagatatattaattttatcagttgttgttgcaggtataagtacaactgtttcatttacaaatttgttaataactagacgtaccttaggaatgccaggtttgagaaatagaagagttttattaccttttgtttcaataggaacttttttagcattaagaatattagctataataacgccagttttagcagctgctatgattatgatggctttagatagacattgacaaactactttttttgaatttgcttatggaggagatcctatattatctcaacatttattt
>BK7SA1_3_5947
attttcttctaatacaaaatatacaggtattggttcacaagatatattaattttatcagttgttgttgcaggtataagtacaactgtttcatttacaaatttgttaataactagacgtactttaggaatgccaggtttgagaaatagaagagttttattaccttttgtttcaataggaacttttttagcattaagaatattagctataataacgccagttttagcagctgctatgattatgatggctttagatagacattgacaaactactttttttgaatttgcttatggaggagatcctatattatctcaacgtttattt
>BK7SA1_4_93
attttcttctaatacaaaatatacaggtattggttcacaagatatattaattttatcagttgttgttgcaggtataagtacaactgtttcatttacaaatttgttaataactagacgtactttaggaatgccaggtttgagaaatagaagagttttattaccttttgtttcaataggaacttttttagcattaagaatattagctataataacgccagttttagcagctgctatgattatgatggctttagatagacattgacaaactactttttttgaatttgcttatggaggagatcctatattatctcaacatttattt
>BK7SA1_4_534
cattttcttctaatacaaaatatacaggtattggttcacaagatatattaattttatcagttgttgttgcaggtataagtacaactgtttcatttacaaatttgttaataactagacgtactttaggaatgccaggtttgagaaatagaagagttttattaccttttgtttcaataggaacttttttagcattaagaatattagctataataacgccagttttagcagctgctatgattatgatggctttagatagacattgacaaactactttttttgaatttgcttatggaggagatcctatattatctcaacatttattt
>BK7SA1_4_946
attttcttctaatacaaaatatacaggtattggttcacaagatatattaattttatcagttgttgttgcaggtataagtacaactgtttcatttacaaatttgttaataactagacgtactttaggaatgccaggtttgagaaatagaagagttttattaccttttgtttcaataggaacttttttagcattaagaatattagctataataacgccagttttagcagctgctatgattatgatggctttagatagacattgacaaactactttttttgaatttgcttatggaggagatcctatattatctcaacatttatt
>BK7SA1_4_1616
ttttcttctaatacaaaatatacaggtattggttcacaagatatattaattttatcagttgttgttgcaggtataagtacaactgtttcatttacaaatttgttaataactagacgtactttaggaatgccaggtttgagaaatagaagagttttattaccttttgtttcaataggaacttttttagcattaagaatattagctataataacgccagttttagcagctgctatgattatgatggctttagatagacattgacaaactactttttttgaatttgcttatggaggagatcctatattatctcaacatttattt
>BK7SA1_4_2079
attttcttctaatacaaaatatacaggtattggttcacaagatatattaattttatcagttgttgttgcaggtataagtacaactgtttcatttacaaatttgttaataactagacgtactttaggaatgccaggtttgagaaatagaagagttttattaccttttgtttcaataggaacttttttagcattaagaatattagctataataacgccagttttagcagctgctatgattatgatggctttagatagacattgacaaactactttttttgaatttgcttatggaggagatcctatattatctcaacatttattg
>BK7SA1_4_3388
attttcttctaatacaaaatatacaggtattggttcacaagatatattaattttatcagttgttgttgcaggtataagtacaactgtttcatttacaaatttgttaataactagacgtactttaggaatgccaggtttgagaaatagaagagttttattaccttttgtttcaataggaacttctttagcattaagaatattagctataataacgccagttttagcagctgctatgattatgatggctttagatagacattgacaaactactttttttgaatttgcttatggaggagatcctatattatctcaacatttattt
>BK7SA1_5_100
attttcttctaatacaaaatatacaggtattggttcacaagatatattaattttatcagttgttgttgcaggtataagtacaactgtttcatttacaaatttgttaataactagacgtactttaggaatgccaggtttgagaaatagaagagttttattaccttttgtttcaataggaacttttttagcattaagaatattagctataataacgccagttttagcagctgctatgattatgatggctttagatagacattgacaaactactttttttgaatttgcttatggaggagatcctatattatctcaacatttattt
>BK7SA1_5_817
cattttcttctaatacaaaatatacaggtattggttcacaagatatattaattttatcagttgttgttgcaggtataagtacaactgtttcatttacaaatttgttaataactagacgtactttaggaatgccaggtttgagaaatagaagagttttattaccttttgtttcaataggaacttttttagcattaagaatattagctataataacgccagttttagcagctgctatgattatgatggctttagatagacattgacaaactactttttttgaatttgcttatggaggagatcctatattatctcaacatttattt
>BK7SA1_5_8546
attttcttctaatacaaaatatacaggtattggttcacaagatatattaattttatcagttgttgttgcaggtataagtacaactgtttcatttacaaatttgttaataactagacgtactttaggaatgccaggtttgagaaatagaagagttttattaccttttgtttcaataggaacttttttagcattaagaatattagctataataacgccagttttagcagctgctatgattatgatggatttagatagacattgacaaactactttttttgaatttgcttatggaggagatcctatattatctcaacatttattt
>BK7SB1_1_113
attttcttctaatacaaaatatacaggtattggttcacaagatatattaattttatcagttgttgttgcaggtataagtacaactgtttcatttacaaatttgttaataactagacgtactttaggaatgccaggtttgagaaatagaagagttttattaccttttgtttcaataggaacttttttagcattaagaatattagctataataacgccagttttagcagctgctatgattatgatggctttagatagacattgacaaactactttttttgaatttgcttatggaggagatcctatattatctcaacatttattt
>BK7SB1_1_852
cattttcttctaatacaaaatatacaggtattggttcacaagatatattaattttatcagttgttgttgcaggtataagtacaactgtttcatttacaaatttgttaataactagacgtactttaggaatgccaggtttgagaaatagaagagttttattaccttttgtttcaataggaacttttttagcattaagaatattagctataataacgccagttttagcagctgctatgattatgatggctttagatagacattgacaaactactttttttgaatttgcttatggaggagatcctatattatctcaacatttattt
>BK7SB1_2_110
attttcttctaatacaaaatatacaggtattggttcacaagatatattaattttatcagttgttgttgcaggtataagtacaactgtttcatttacaaatttgttaataactagacgtactttaggaatgccaggtttgagaaatagaagagttttattaccttttgtttcaataggaacttttttagcattaagaatattagctataataacgccagttttagcagctgctatgattatgatggctttagatagacattgacaaactactttttttgaatttgcttatggaggagatcctatattatctcaacatttattt
>BK7SB1_2_852
cattttcttctaatacaaaatatacaggtattggttcacaagatatattaattttatcagttgttgttgcaggtataagtacaactgtttcatttacaaatttgttaataactagacgtactttaggaatgccaggtttgagaaatagaagagttttattaccttttgtttcaataggaacttttttagcattaagaatattagctataataacgccagttttagcagctgctatgattatgatggctttagatagacattgacaaactactttttttgaatttgcttatggaggagatcctatattatctcaacatttattt
>BK7SB1_2_1693
attttcttctaatacaaaatatacaggtattggttcacaagatatattaattttatcagttgttgttgcaggtataagtacaactgtttcatttacaaatttgttaataactagacgtactttaggaatgccaggtttgagaaatagaagagttttattaccttttgtttcaataggaacttttttagcattaagaatattagctataataacgccagttttagcagctgctatgattatgatggctttagatagacattgacaaactactttttttgaatttgcttatggaggagatcctatattatctcaacatttatt
>BK7SB1_2_4824
ttttcacatagccgatttacaggtgttcctctagattgagcaatggcagctttagtagttgcatctgtttcatcaactcttacattaattaatcttgttgttacttgaagatatttaaaaggaagaggttcaagatatcaacgagaattttatccaattgttttactttctatttttatttcgttaagaattctaattattgtttctcctattttaaatgctggtttatttatgttaataggagatcgccattttcatactgctttttttactgttagagcaggtggagatattttactttttcaacatattttt
>BK7SB1_2_6462
attttcttctaatacaaaatatacaggtattggttcacaagatatattaattttatcagttgttgttgcaggtataagtacaactgtttcatttacaaatttgttaataactagacgtactttaggaatgccaggtttgagaaatagaagagttttattaccttttgtttcaataggaacttttttagcattaagaatattagctataataacgccagttttagcagctgctatgattatgatggctttagatagacattgacaaactacttttttgaatttgcttatggaggagatcctatattatctcaacatttattt
>BK7SB1_2_8119
attttcttctaatacaaaatatacaggtattggttcacaagatatattaattttatcagttgttgttgcaggtataagtacaactgtttcatttacaaatttgttaataactagacgtactttaggaatgccaggtttgagaaatagaagagttttattaccttttgtttcaataggaacttttttagcattgagaatattagctataataacgccagttttagcagctgctatgattatgatggctttagatagacattgacaaactactttttttgaatttgcttatggaggagatcctatattatctcaacatttattt
>BK7SB1_2_8544
attttcttctaatacaaaatatacaggtattggttcacaagatatattaattttatcagttgttgttgcaggtataagtacaactgtttcatttacaaatttgttaataactagacgtactttaggaatgccaggtttgagaaatagaagagttttattacctcttgtttcaataggaacttttttagcattaagaatattagctataataacgccagttttagcagctgctatgattatgatggctttagatagacattgacaaactactttttttgaatttgcttatggaggagatcctatattatctcaacatttattt
>BK7SB1_3_107
attttcttctaatacaaaatatacaggtattggttcacaagatatattaattttatcagttgttgttgcaggtataagtacaactgtttcatttacaaatttgttaataactagacgtactttaggaatgccaggtttgagaaatagaagagttttattaccttttgtttcaataggaacttttttagcattaagaatattagctataataacgccagttttagcagctgctatgattatgatggctttagatagacattgacaaactactttttttgaatttgcttatggaggagatcctatattatctcaacatttattt
>BK7SB1_3_862
cattttcttctaatacaaaatatacaggtattggttcacaagatatattaattttatcagttgttgttgcaggtataagtacaactgtttcatttacaaatttgttaataactagacgtactttaggaatgccaggtttgagaaatagaagagttttattaccttttgtttcaataggaacttttttagcattaagaatattagctataataacgccagttttagcagctgctatgattatgatggctttagatagacattgacaaactactttttttgaatttgcttatggaggagatcctatattatctcaacatttattt
>BK7SB1_3_1794
attttcttctaatacaaaatatacaggtattggttcacaagatatattaattttatcagttgttgttgcaggtataagtacaactgtttcatttacaaatttgttaataactagacgtactttaggaatgccaggtttgagaaatagaagagttttattaccttttgtttcaataggaacttttttagcattaagaatattagctataataacgccagttttagcagctgctatgattatgatggctttagatagacattgacaaactactttttttgaatttgcttatggaggagatcctatattatctcaacatttatt
>BK7SB1_3_3779
ttttcttctaatacaaaatatacaggtattggttcacaagatatattaattttatcagttgttgttgcaggtataagtacaactgtttcatttacaaatttgttaataactagacgtactttaggaatgccaggtttgagaaatagaagagttttattaccttttgtttcaataggaacttttttagcattaagaatattagctataataacgccagttttagcagctgctatgattatgatggctttagatagacattgacaaactactttttttgaatttgcttatggaggagatcctatattatctcaacatttattt
>BK7SB1_3_5356
attttcttctaatacaaaatatacaggtattggttcacaagatatattaattttatcagttgttgttgcaggtataagtacaactgtttcatttacaaatttgttaataactagacgtactttaggaatgccaggtttgagaaatagaagagttttattaccttttgtttcaataggaacttttttagcattaagaatattagctataataacgccagttttagcagctgctatgattatgatggctttagatagacattgacaaactactttttttgaatttgcttatggaggagatcctatattatctcaacatttattg
>BK7SB1_3_6070
attttcttctaatacaaaatatacaggtattgtttcacaagatatattaattttatcagttgttgttgcaggtataagtacaactgtttcatttacaaatttgttaataactagacgtactttaggaatgccaggtttgagaaatagaagagttttattaccttttgtttcaataggaacttttttagcattaagaatattagctataataacgccagttttagcagctgctatgattatgatggctttagatagacattgacaaactactttttttgaatttgcttatggaggagatcctatattatctcaacatttattt
>BK7SB1_3_7166
attttcttctaatacaaaatatacaggtattggttcacaagatatattaattttatcagttgttgttgcaggtataagtacaactgtttcatttacaaatttgttaataactagacgtactttaggaatgccaggtttgagaaatagaagagttttattaccttttgtttcaataggaacttttttagcattaagaatattagctataataacgccagttttagcagctgctatgattatgatggctttagatagacattgacaaactactttttttgaatttgcttatggaggagatcctatattatctcaacatttattc
>BK7SB1_3_8126
attttcttctaatacaaaatatacaggtattggttcacaagatatattaattttatcagttgttgttgcaggtataagtacaactgtttcatttacaaatttgttaataactagacgtactttaggaatgccaggtttgagaaatagaagagttttattaccttttgtttcaataggaacttttttagcattaagaatattagctataataacgccagttttagcagctgctatgattatgatggctttagatagacattgacgaactactttttttgaatttgcttatggaggagatcctatattatctcaacatttattt
>BK7SB1_3_8138
attttcttctaatacaaaatatacaggtattggttcacaagatatattaattttatcagttgttgttgcaggtataagtacaactgtttcatttacaaatttgttaataactagacgtaccttaggaatgccaggtttgagaaatagaagagttttattaccttttgtttcaataggaacttttttagcattaagaatattagctataataacgccagttttagcagctgctatgattatgatggctttagatagacattgacaaactactttttttgaatttgcttatggaggagatcctatattatctcaacatttattt
>BK7SB1_3_8264
atcttcttctaatacaaaatatacaggtattggttcacaagatatattaattttatcagttgttgttgcaggtataagtacaactgtttcatttacaaatttgttaataactagacgtactttaggaatgccaggtttgagaaatagaagagttttattaccttttgtttcaataggaacttttttagcattaagaatattagctataataacgccagttttagcagctgctatgattatgatggctttagatagacattgacaaactactttttttgaatttgcttatggaggagatcctatattatctcaacatttattt
>BK7SB1_3_9321
attttcttctaatacaaaatatacaggtattggttcacaagatatattaattttatcagttgttgttgcaggtataagtacaactgtttcatttacaaatttgttaataactagacgtactttaggaatgccaggtttgagaaatagaagagttttattaccttttgtttcaataggaacttttttagcattgagaatattagctataataacgccagttttagcagctgctatgattatgatggctttagatagacattgacaaactactttttttgaatttgcttatggaggagatcctatattatctcaacatttattt
>BK7SB1_3_9394
attttcttctaatacaaaatatacaggtattggttcacaagatatattaattttatcagttgttgttgcaggtataagtacaactgtttcatttacaaatttgttaataactagacgtactttaggaatgccaggtttgagaaatagaagagttttattaccttttgtttcaataggaacttttttagcattaagaatattagctataataacgccagttttagcagctgctatgattatgatggatttagatagacattgacaaactactttttttgaatttgcttatggaggagatcctatattatctcaacatttattt
>BK7SB1_3_9641
cattttcttctaatacaaaatatacaggtattggttcacaagatatattaattttatcagttgttgttgcaggtataagtacaactgtttcatttacaaatttgttaataactagacgtactttaggaatgccaggtttgagaaatagaagagttttattaccttttgtttcaataggaacttttttagcattaagaatattagctataataacgccagttttagcagctgctatgattatgatggctttagatagacattgacaaactactttttttgaatttgcttatggaggagatcctatattatctcaacatttatt
>BK7SB1_3_10393
attttcttctaatacaaaatatacaggtattggttcacaagatatattaattttatcagttgttgttgcaggtataagtacaactgtttcatttacaaatttgttaataactagacgtactttaggaatgccaggtttgagaaatagaagagttttattaccttttgtttcgataggaacttttttagcattaagaatattagctataataacgccagttttagcagctgctatgattatgatggctttagatagacattgacaaactactttttttgaatttgcttatggaggagatcctatattatctcaacatttattt
>BK7SB1_3_11152
attttcttctaatacaaaatatacaggtattggttcacaagatatattaattttatcagttgttgttgcaggtataagtacaactgtttcatttacaaatttgttaataactagacgtactttaggaatgccaggtttgagaaatagaagagttttattaccttttgtttcaataggaacttttttagcattaagaatattagctataataacgccagttttagcagctgctatgattatgatggctttagatagacattgaaaaactactttttttgaatttgcttatggaggagatcctatattatctcaacatttattt
>BK7SB1_3_11164
attttcttctaatacaaaatatacaggtattggttcacaagatatattaattttatcagttgttgttgcaggtataagtacaactgtttcatttacaaatttgttaataactagacgtactttaggaatgccaggtttgagaaatagaagagttttattaccttttgtttcaataggaacttttttagcattaagaatattagctataataacgccagttttagcagctgctatgattatgatggctttagatagacattgacaaactactttttttgaatttgcttatggaggagatcctatattatctcaatatttattt
>BK7SB1_3_11392
attttcttctaatacaaaatatacaggtattggttcacaagatatattaattttatcagttgttgttgcaggtataagtacaactgtttcatttacaaatttgttaataactagacgtactttaggaatgccaggtttgagaaatagaagagttttattaccttttgtttcaataggaacttttttagcattaagaatattagctataataacgccagttttagcagctgctatgattatgatggctttagatagacattgacaaactactttttttgaatttgcttatggaggagatcctatattatctcaacatttatct
>BK7SB1_4_115
attttcttctaatacaaaatatacaggtattggttcacaagatatattaattttatcagttgttgttgcaggtataagtacaactgtttcatttacaaatttgttaataactagacgtactttaggaatgccaggtttgagaaatagaagagttttattaccttttgtttcaataggaacttttttagcattaagaatattagctataataacgccagttttagcagctgctatgattatgatggctttagatagacattgacaaactactttttttgaatttgcttatggaggagatcctatattatctcaacatttattt
>BK7SB1_4_967
cattttcttctaatacaaaatatacaggtattggttcacaagatatattaattttatcagttgttgttgcaggtataagtacaactgtttcatttacaaatttgttaataactagacgtactttaggaatgccaggtttgagaaatagaagagttttattaccttttgtttcaataggaacttttttagcattaagaatattagctataataacgccagttttagcagctgctatgattatgatggctttagatagacattgacaaactactttttttgaatttgcttatggaggagatcctatattatctcaacatttattt
>BK7SB1_4_3890
gttttcttctaatacaaaatatacaggtattggttcacaagatatattaattttatcagttgttgttgcaggtataagtacaactgtttcatttacaaatttgttaataactagacgtactttaggaatgccaggtttgagaaatagaagagttttattaccttttgtttcaataggaacttttttagcattaagaatattagctataataacgccagttttagcagctgctatgattatgatggctttagatagacattgacaaactactttttttgaatttgcttatggaggagatcctatattatctcaacatttattt
>BK7SB1_4_4722
ttttcttctaatacaaaatatacaggtattggttcacaagatatattaattttatcagttgttgttgcaggtataagtacaactgtttcatttacaaatttgttaataactagacgtactttaggaatgccaggtttgagaaatagaagagttttattaccttttgtttcaataggaacttttttagcattaagaatattagctataataacgccagttttagcagctgctatgattatgatggctttagatagacattgacaaactactttttttgaatttgcttatggaggagatcctatattatctcaacatttattt
>BK7SB1_4_9355
attttcttctaatacaaaatatacaggtattggttcacaagatatattaattttatcagttgttgttgcaggtataagtacaactgtttcatttacaaatttgttaataactagacgtactttaggaatgccaggtttgagaaatagaagagttttattaccttttgtttcaataggaacttttttagcattaagaatattagctataataacgccagttttagcagctgctatgattatgatggctttagatagacattgacaaactacttttttgaatttgcttatggaggagatcctatattatctcaacatttattt
>BK7SB1_4_12068
attttcttctaatacaaaatatacaggtattggttcacaagatatattaattttatcagttgttgttgcaggtataagtacaactgtttcatttacaaatttgttaataactagacgtactttaggaatgccaggtttgagaaatagaagagttttattaccttttgtttcaataggaacttttttagcattaagaatattagctataataacgccagttttagcagctgctatgattatgatggatttagatagacattgacaaactactttttttgaatttgcttatggaggagatcctatattatctcaacatttattt
>BK7SB1_4_13181
cattttcttctaatacaaaatatacaggtattggttcacaagatatattaattttatcagttgttgttgcaggtataagtacaactgtttcatttacaaatttgttaataactagacgtactttaggaatgccaggtttgagaaatagaagagttttattaccttttgtttcaataggaacttttttagcattaagaatattagctataataacgccagttttagcagctgctatgattatgatggctttagatagacattgacaaactactttttttgaatttgcttatggaggagatcctatattatctcaacatttattc
>BK7SB1_5_113
attttcttctaatacaaaatatacaggtattggttcacaagatatattaattttatcagttgttgttgcaggtataagtacaactgtttcatttacaaatttgttaataactagacgtactttaggaatgccaggtttgagaaatagaagagttttattaccttttgtttcaataggaacttttttagcattaagaatattagctataataacgccagttttagcagctgctatgattatgatggctttagatagacattgacaaactactttttttgaatttgcttatggaggagatcctatattatctcaacatttattt
>BK7SB1_5_872
cattttcttctaatacaaaatatacaggtattggttcacaagatatattaattttatcagttgttgttgcaggtataagtacaactgtttcatttacaaatttgttaataactagacgtactttaggaatgccaggtttgagaaatagaagagttttattaccttttgtttcaataggaacttttttagcattaagaatattagctataataacgccagttttagcagctgctatgattatgatggctttagatagacattgacaaactactttttttgaatttgcttatggaggagatcctatattatctcaacatttattt
>BK7SC1_1_103
attttcttctaatacaaaatatacaggtattggttcacaagatatattaattttatcagttgttgttgcaggtataagtacaactgtttcatttacaaatttgttaataactagacgtactttaggaatgccaggtttgagaaatagaagagttttattaccttttgtttcaataggaacttttttagcattaagaatattagctataataacgccagttttagcagctgctatgattatgatggctttagatagacattgacaaactactttttttgaatttgcttatggaggagatcctatattatctcaacatttattt
>BK7SC1_1_904
cattttcttctaatacaaaatatacaggtattggttcacaagatatattaattttatcagttgttgttgcaggtataagtacaactgtttcatttacaaatttgttaataactagacgtactttaggaatgccaggtttgagaaatagaagagttttattaccttttgtttcaataggaacttttttagcattaagaatattagctataataacgccagttttagcagctgctatgattatgatggctttagatagacattgacaaactactttttttgaatttgcttatggaggagatcctatattatctcaacatttattt
>BK7SC1_1_6800
attttcttctaatacaaaatatacaggtattgtttcacaagatatattaattttatcagttgttgttgcaggtataagtacaactgtttcatttacaaatttgttaataactagacgtactttaggaatgccaggtttgagaaatagaagagttttattaccttttgtttcaataggaacttttttagcattaagaatattagctataataacgccagttttagcagctgctatgattatgatggctttagatagacattgacaaactactttttttgaatttgcttatggaggagatcctatattatctcaacatttattt
>BK7SC1_3_113
attttcttctaatacaaaatatacaggtattggttcacaagatatattaattttatcagttgttgttgcaggtataagtacaactgtttcatttacaaatttgttaataactagacgtactttaggaatgccaggtttgagaaatagaagagttttattaccttttgtttcaataggaacttttttagcattaagaatattagctataataacgccagttttagcagctgctatgattatgatggctttagatagacattgacaaactactttttttgaatttgcttatggaggagatcctatattatctcaacatttattt
>BK7SC1_3_764
cattttcttctaatacaaaatatacaggtattggttcacaagatatattaattttatcagttgttgttgcaggtataagtacaactgtttcatttacaaatttgttaataactagacgtactttaggaatgccaggtttgagaaatagaagagttttattaccttttgtttcaataggaacttttttagcattaagaatattagctataataacgccagttttagcagctgctatgattatgatggctttagatagacattgacaaactactttttttgaatttgcttatggaggagatcctatattatctcaacatttattt
>BK7SC1_3_1578
attttcttctaatacaaaatatacaggtattggttcacaagatatattaattttatcagttgttgttgcaggtataagtacaactgtttcatttacaaatttgttaataactagacgtactttaggaatgccaggtttgagaaatagaagagttttattaccttttgtttcaataggaacttttttagcattaagaatattagctataataacgccagttttagcagctgctatgattatgatggctttagatagacattgacaaactactttttttgaatttgcttatggaggagatcctatattatctcaacatttatt
>BK7SC1_3_3215
ttttcttctaatacaaaatatacaggtattggttcacaagatatattaattttatcagttgttgttgcaggtataagtacaactgtttcatttacaaatttgttaataactagacgtactttaggaatgccaggtttgagaaatagaagagttttattaccttttgtttcaataggaacttttttagcattaagaatattagctataataacgccagttttagcagctgctatgattatgatggctttagatagacattgacaaactactttttttgaatttgcttatggaggagatcctatattatctcaacatttattt
>BK7SC1_3_6927
attttcttctaatacaaaatatacaggtattggttcacaagatatattaattttatcagttgttgttgcaggtataagtacaactgtttcatttacaaatttgttaataactagacgtactttaggaatgccaggtttgagaaatagaagagttttattaccttttgtttcaataggaacttttttagcattaagaatattagctataataacgccagttttagcagctgctatgattatgatggctttagatagacattgacgaactactttttttgaatttgcttatggaggagatcctatattatctcaacatttattt
>BK7SC1_3_9638
attttcttctaatacaaaatatacgggtattggttcacaagatatattaattttatcagttgttgttgcaggtataagtacaactgtttcatttacaaatttgttaataactagacgtactttaggaatgccaggtttgagaaatagaagagttttattaccttttgtttcaataggaacttttttagcattaagaatattagctataataacgccagttttagcagctgctatgattatgatggctttagatagacattgacaaactactttttttgaatttgcttatggaggagatcctatattatctcaacatttattt
>BK7SC1_4_109
attttcttctaatacaaaatatacaggtattggttcacaagatatattaattttatcagttgttgttgcaggtataagtacaactgtttcatttacaaatttgttaataactagacgtactttaggaatgccaggtttgagaaatagaagagttttattaccttttgtttcaataggaacttttttagcattaagaatattagctataataacgccagttttagcagctgctatgattatgatggctttagatagacattgacaaactactttttttgaatttgcttatggaggagatcctatattatctcaacatttattt
>BK7SC1_4_804
cattttcttctaatacaaaatatacaggtattggttcacaagatatattaattttatcagttgttgttgcaggtataagtacaactgtttcatttacaaatttgttaataactagacgtactttaggaatgccaggtttgagaaatagaagagttttattaccttttgtttcaataggaacttttttagcattaagaatattagctataataacgccagttttagcagctgctatgattatgatggctttagatagacattgacaaactactttttttgaatttgcttatggaggagatcctatattatctcaacatttattt
>BK7SC1_4_3232
ttttcttctaatacaaaatatacaggtattggttcacaagatatattaattttatcagttgttgttgcaggtataagtacaactgtttcatttacaaatttgttaataactagacgtactttaggaatgccaggtttgagaaatagaagagttttattaccttttgtttcaataggaacttttttagcattaagaatattagctataataacgccagttttagcagctgctatgattatgatggctttagatagacattgacaaactactttttttgaatttgcttatggaggagatcctatattatctcaacatttattt
>BK7SC1_4_6404
attttcttctaatacaaaatatacaggtattggttcacaagatatattaattttatcagttgttgttgcaggtataagtacaactgtttcatttacaaatttgttaataactagacgtactttaggaatgccaggtttgagaaatagaagagttttattaccttttgtttcaataggaacttttttagcattaagaatattagctataataacgccagttttagcagctgctatgattatgatggctttagatagacattgacgaactactttttttgaatttgcttatggaggagatcctatattatctcaacatttattt
>BK7SC1_5_112
attttcttctaatacaaaatatacaggtattggttcacaagatatattaattttatcagttgttgttgcaggtataagtacaactgtttcatttacaaatttgttaataactagacgtactttaggaatgccaggtttgagaaatagaagagttttattaccttttgtttcaataggaacttttttagcattaagaatattagctataataacgccagttttagcagctgctatgattatgatggctttagatagacattgacaaactactttttttgaatttgcttatggaggagatcctatattatctcaacatttattt
>BK7SC1_5_791
cattttcttctaatacaaaatatacaggtattggttcacaagatatattaattttatcagttgttgttgcaggtataagtacaactgtttcatttacaaatttgttaataactagacgtactttaggaatgccaggtttgagaaatagaagagttttattaccttttgtttcaataggaacttttttagcattaagaatattagctataataacgccagttttagcagctgctatgattatgatggctttagatagacattgacaaactactttttttgaatttgcttatggaggagatcctatattatctcaacatttattt
>BK7SC1_5_3149
ttttcttctaatacaaaatatacaggtattggttcacaagatatattaattttatcagttgttgttgcaggtataagtacaactgtttcatttacaaatttgttaataactagacgtactttaggaatgccaggtttgagaaatagaagagttttattaccttttgtttcaataggaacttttttagcattaagaatattagctataataacgccagttttagcagctgctatgattatgatggctttagatagacattgacaaactactttttttgaatttgcttatggaggagatcctatattatctcaacatttattt
>BK7SC1_5_4886
attttcttctaatacaaaatatacaggtattgtttcacaagatatattaattttatcagttgttgttgcaggtataagtacaactgtttcatttacaaatttgttaataactagacgtactttaggaatgccaggtttgagaaatagaagagttttattaccttttgtttcaataggaacttttttagcattaagaatattagctataataacgccagttttagcagctgctatgattatgatggctttagatagacattgacaaactactttttttgaatttgcttatggaggagatcctatattatctcaacatttattt
>BK7SC1_5_6824
attttcttctaatacaaaatatacaggtattggttcacaagatatattaattttatcagttgttgttgcaggtataagtacaactgtttcatttacaaatttgttaataactagacgtactttaggaatgccaggtttgagaaatagaagagttttattaccttttgtttcaataggaacttttttagcattaagaatattagctataataacgccagttttagcagctgctatgattatgatggctttagatagacattggcaaactactttttttgaatttgcttatggaggagatcctatattatctcaacatttattt
>BK7SC1_5_8482
attttcttctaatacaaaatatacaggtattggttcacaagatatattaattttatcagttgttgctgcaggtataagtacaactgtttcatttacaaatttgttaataactagacgtactttaggaatgccaggtttgagaaatagaagagttttattaccttttgtttcaataggaacttttttagcattaagaatattagctataataacgccagttttagcagctgctatgattatgatggctttagatagacattgacaaactactttttttgaatttgcttatggaggagatcctatattatctcaacatttattt
>PN1BA2_2_335
ttttcttctaatacaaaatatacaggtattggttcacaagatatattaattttatcagttgttgttgcaggtataagtacaactgtttcatttacaaatttgttaataactagacgtactttaggaatgccaggtttgagaaatagaagagttttattaccttttgtttcaataggaacttttttagcattaagaatattagctataataacgccagttttagcagctgctatgattatgatggctttagatagacattgacaaactactttttttgaatttgcttatggaggagatcctatattatctcaacatttattt
>PN1BA2_2_376
attttcttctaatacaaaatatacaggtattggttcacaagatatattaattttatcagttgttgttgcaggtataagtacaactgtttcatttacaaatttgttaataactagacgtactttaggaatgccaggtttgagaaatagaagagttttattaccttttgtttcaataggaacttttttagcattaagaatattagctataataacgccagttttagcagctgctatgattatgatggctttagatagacattgacaaactactttttttgaatttgcttatggaggagatcctatattatctcaacatttattt
>PN1BA2_2_702
cattttcttctaatacaaaatatacaggtattggttcacaagatatattaattttatcagttgttgttgcaggtataagtacaactgtttcatttacaaatttgttaataactagacgtactttaggaatgccaggtttgagaaatagaagagttttattaccttttgtttcaataggaacttttttagcattaagaatattagctataataacgccagttttagcagctgctatgattatgatggctttagatagacattgacaaactactttttttgaatttgcttatggaggagatcctatattatctcaacatttattt
>PN1BA2_2_2300
attttcttctaatacaaaatatacaggtattggttcacaagatatattaattttatcagttgttgttgcaggtataagtacaactgtttcatttacaaatttgttaataactagacgtactttaggaatgccaggtttgagaaatagaagagttttattaccttttgtttcaataggaacttttttagcattaagaatattagctataataacgccagttttagcagctgctatgattatgatggctttagatagacattgacaaactactttttttgaatttgcttatggaggagatcctatattatctcaacatttatt
>PN1BA2_2_2567
attttcttctaatacaaaatatacaggtattggttcacaagatatattaattttatcagttgttgttgcaggtataagtacaactgtttcatttacaaatttgttaataactagacgtactttaggaatgccaggtttgagaaatagaagagttttattaccttttgtttcaataggaacttttttagcattaagaatattagctataataacgccggttttagcagctgctatgattatgatggctttagatagacattgacaaactactttttttgaatttgcttatggaggagatcctatattatctcaacatttattt
>PN1BA2_3_554
cattttcttctaatacaaaatatacaggtattggttcacaagatatattaattttatcagttgttgttgcaggtataagtacaactgtttcatttacaaatttgttaataactagacgtactttaggaatgccaggtttgagaaatagaagagttttattaccttttgtttcaataggaacttttttagcattaagaatattagctataataacgccagttttagcagctgctatgattatgatggctttagatagacattgacaaactactttttttgaatttgcttatggaggagatcctatattatctcaacatttattt
>PN1BA2_5_345
attttcttctaatacaaaatatacaggtattggttcacaagatatattaattttatcagttgttgttgcaggtataagtacaactgtttcatttacaaatttgttaataactagacgtactttaggaatgccaggtttgagaaatagaagagttttattaccttttgtttcaataggaacttttttagcattaagaatattagctataataacgccagttttagcagctgctatgattatgatggctttagatagacattgacaaactactttttttgaatttgcttatggaggagatcctatattatctcaacatttattt
>PN1BA2_5_695
cattttcttctaatacaaaatatacaggtattggttcacaagatatattaattttatcagttgttgttgcaggtataagtacaactgtttcatttacaaatttgttaataactagacgtactttaggaatgccaggtttgagaaatagaagagttttattaccttttgtttcaataggaacttttttagcattaagaatattagctataataacgccagttttagcagctgctatgattatgatggctttagatagacattgacaaactactttttttgaatttgcttatggaggagatcctatattatctcaacatttattt
>PN1BA2_5_3019
attttcttctaatacaaaatatacaggtattggttcacaagatatattaattttatcagttgttgttgcaggtataagtacaactgtttcatttacaaatttgttaataactagacgtactttaggaatgccaggtttgagaaatagaagagttttattaccttttgtttcaataggaacttttttagcattaagaatattagctataataacgccagttttagcagctgctatgattatgatggctttagatagacattgacaaactactttttttggatttgcttatggaggagatcctatattatctcaacatttattt
>PN1BB2_1_460
cattttcttctaatacaaaatatacaggtattggttcacaagatatattaattttatcagttgttgttgcaggtataagtacaactgtttcatttacaaatttgttaataactagacgtactttaggaatgccaggtttgagaaatagaagagttttattaccttttgtttcaataggaacttttttagcattaagaatattagctataataacgccagttttagcagctgctatgattatgatggctttagatagacattgacaaactactttttttgaatttgcttatggaggagatcctatattatctcaacatttattt
>PN1BB2_2_337
ttttcttctaatacaaaatatacaggtattggttcacaagatatattaattttatcagttgttgttgcaggtataagtacaactgtttcatttacaaatttgttaataactagacgtactttaggaatgccaggtttgagaaatagaagagttttattaccttttgtttcaataggaacttttttagcattaagaatattagctataataacgccagttttagcagctgctatgattatgatggctttagatagacattgacaaactactttttttgaatttgcttatggaggagatcctatattatctcaacatttattt
>PN1BB2_2_370
attttcttctaatacaaaatatacaggtattggttcacaagatatattaattttatcagttgttgttgcaggtataagtacaactgtttcatttacaaatttgttaataactagacgtactttaggaatgccaggtttgagaaatagaagagttttattaccttttgtttcaataggaacttttttagcattaagaatattagctataataacgccagttttagcagctgctatgattatgatggctttagatagacattgacaaactactttttttgaatttgcttatggaggagatcctatattatctcaacatttattt
>PN1BB2_2_710
cattttcttctaatacaaaatatacaggtattggttcacaagatatattaattttatcagttgttgttgcaggtataagtacaactgtttcatttacaaatttgttaataactagacgtactttaggaatgccaggtttgagaaatagaagagttttattaccttttgtttcaataggaacttttttagcattaagaatattagctataataacgccagttttagcagctgctatgattatgatggctttagatagacattgacaaactactttttttgaatttgcttatggaggagatcctatattatctcaacatttattt
>PN1BB2_3_320
cattttcttctaatacaaaatatacaggtattggttcacaagatatattaattttatcagttgttgttgcaggtataagtacaactgtttcatttacaaatttgttaataactagacgtactttaggaatgccaggtttgagaaatagaagagttttattaccttttgtttcaataggaacttttttagcattaagaatattagctataataacgccagttttagcagctgctatgattatgatggctttagatagacattgacaaactactttttttgaatttgcttatggaggagatcctatattatctcaacatttattt
>PN1BB2_4_255
ttttcttctaatacaaaatatacaggtattggttcacaagatatattaattttatcagttgttgttgcaggtataagtacaactgtttcatttacaaatttgttaataactagacgtactttaggaatgccaggtttgagaaatagaagagttttattaccttttgtttcaataggaacttttttagcattaagaatattagctataataacgccagttttagcagctgctatgattatgatggctttagatagacattgacaaactactttttttgaatttgcttatggaggagatcctatattatctcaacatttattt
>PN1BB2_4_284
attttcttctaatacaaaatatacaggtattggttcacaagatatattaattttatcagttgttgttgcaggtataagtacaactgtttcatttacaaatttgttaataactagacgtactttaggaatgccaggtttgagaaatagaagagttttattaccttttgtttcaataggaacttttttagcattaagaatattagctataataacgccagttttagcagctgctatgattatgatggctttagatagacattgacaaactactttttttgaatttgcttatggaggagatcctatattatctcaacatttattt
>PN1BB2_4_439
cattttcttctaatacaaaatatacaggtattggttcacaagatatattaattttatcagttgttgttgcaggtataagtacaactgtttcatttacaaatttgttaataactagacgtactttaggaatgccaggtttgagaaatagaagagttttattaccttttgtttcaataggaacttttttagcattaagaatattagctataataacgccagttttagcagctgctatgattatgatggctttagatagacattgacaaactactttttttgaatttgcttatggaggagatcctatattatctcaacatttattt
>PN1BB2_5_391
attttcttctaatacaaaatatacaggtattggttcacaagatatattaattttatcagttgttgttgcaggtataagtacaactgtttcatttacaaatttgttaataactagacgtactttaggaatgccaggtttgagaaatagaagagttttattaccttttgtttcaataggaacttttttagcattaagaatattagctataataacgccagttttagcagctgctatgattatgatggctttagatagacattgacaaactactttttttgaatttgcttatggaggagatcctatattatctcaacatttattt
>PN1BB2_5_1107
tttcttctaatacaaaatatacaggtattggttcacaagatatattaattttatcagttgttgttgcaggtataagtacaactgtttcatttacaaatttgttaataactagacgtactttaggaatgccaggtttgagaaatagaagagttttattaccttttgtttcaataggaacttttttagcattaagaatattagctataataacgccagttttagcagctgctatgattatgatggctttagatagacattgacaaactactttttttgaatttgcttatggaggagatcctatattatctcaacatttattt
>PN1BB2_5_1386
attttcttctaatacaaaatatacaggtattggttcacaagatatattaattttatcagttgttgttgcaggtataagtacaactgtttcatttacaaatttgttaataactagacgtactttaggaatgccaggtttgagaaatagaagagttttattaccttttgtttcaataggaacttttttagcattaagaatattagctataataacgccagttttagcagctgctatgattatgatggctttagatagacattgacaaactacttttttgaatttgcttatggaggagatcctatattatctcaacatttattt
>PN1BC2_1_361
attttcttctaatacaaaatatacaggtattggttcacaagatatattaattttatcagttgttgttgcaggtataagtacaactgtttcatttacaaatttgttaataactagacgtactttaggaatgccaggtttgagaaatagaagagttttattaccttttgtttcaataggaacttttttagcattaagaatattagctataataacgccagttttagcagctgctatgattatgatggctttagatagacattgacaaactactttttttgaatttgcttatggaggagatcctatattatctcaacatttattt
>PN1BC2_1_1724
cttttcacatagccgatttacaggtgttcctctagattgagcaatggcagctttagtagttgcatcggtttcatcaactcttacattaattaatcttgttgttacttgaagatatttaaaaggaagaggttcaagatatcaacgagaattttatccaattgttttactttctatttttatttcgttaagaattctaattattgtttctcctattttaaatgctggtttatttatgttaataggagatcgtcattttcatactgctttttttactgttagagcaggtggagatattttactttttcaacatattttt
>PN1BC2_1_1847
ttttcacatagccgatttacaggtgttcctctagattgagcaatggcagctttagtagttgcatcggtttcatcaactcttacattaattaatcttgttgttacttgaagatatttaaaaggaagaggttcaagatatcaacgagaattttatccaattgttttactttctatttttatttcgttaagaattctaattattgtttctcctattttaaatgctggtttatttatgttaataggagatcgtcattttcatactgctttttttactgttagagcaggtggagatattttactttttcaacatattttt
>PN1BC2_2_441
attttcttctaatacaaaatatacaggtattggttcacaagatatattaattttatcagttgttgttgcaggtataagtacaactgtttcatttacaaatttgttaataactagacgtactttaggaatgccaggtttgagaaatagaagagttttattaccttttgtttcaataggaacttttttagcattaagaatattagctataataacgccagttttagcagctgctatgattatgatggctttagatagacattgacaaactactttttttgaatttgcttatggaggagatcctatattatctcaacatttattt
>PN1BC2_2_1450
attttcttctaatacaaaatatacaggtattggttcacaagatatattaattttatcagttgttgttgcaggtataagtacaactgtttcatttacaaatttgttaataactagacgtactttaggaatgccaggtttgagaaatagaagagttttattaccttttgtttcaataggaacttttttagcattaagaatattagctataataacgccagttttagcagctgctatgattatgatggctttagatagacattgacaaactactttttttgaatttgcttatggaggagatcctatattatctcaacatctattt
>PN1BC2_2_2967
cttttcacatagccgatttacaggtgttcctctagattgagcaatggcagctttagtagttgcatcggtttcatcaactcttacattaattaatcttgttgttacttgaagatatttaaaaggaagaggttcaagatatcaacgagaattttatccaattgttttactttctatttttatttcgttaagaattctaattattgtttctcctattttaaatgctggtttatttatgttaataggagatcgtcattttcatactgctttttttactgttagagcaggtggagatattttactttttcaacatattttt
>PN1BC2_2_3232
ttttcacatagccgatttacaggtgttcctctagattgagcaatggcagctttagtagttgcatcggtttcatcaactcttacattaattaatcttgttgttacttgaagatatttaaaaggaagaggttcaagatatcaacgagaattttatccaattgttttactttctatttttatttcgttaagaattctaattattgtttctcctattttaaatgctggtttatttatgttaataggagatcgtcattttcatactgctttttttactgttagagcaggtggagatattttactttttcaacatattttt
>PN1BC2_2_3398
attttcttctaatacaaaatatacaggtattggttcacaagatatattaattttatcagttgttgttgcaggtataagtacaactgtctcatttacaaatttgttaataactagacgtactttaggaatgccaggtttgagaaatagaagagttttattaccttttgtttcaataggaacttttttagcattaagaatattagctataataacgccagttttagcagctgctatgattatgatggctttagatagacattgacaaactactttttttgaatttgcttatggaggagatcctatattatctcaacatttattt
>PN1BC2_2_4274
attttcttctaatacaaaatatacaggtattggttcacaagatatattaattttatcagttgttgttgcaggtataagtacaactgtttcatttacaaatttgttaataactagacgtactttaggaacgccaggtttgagaaatagaagagttttattaccttttgtttcaataggaacttttttagcattaagaatattagctataataacgccagttttagcagctgctatgattatgatggctttagatagacattgacaaactactttttttgaatttgcttatggaggagatcctatattatctcaacatttattt
>PN1BC2_3_304
attttcttctaatacaaaatatacaggtattggttcacaagatatattaattttatcagttgttgttgcaggtataagtacaactgtttcatttacaaatttgttaataactagacgtactttaggaatgccaggtttgagaaatagaagagttttattaccttttgtttcaataggaacttttttagcattaagaatattagctataataacgccagttttagcagctgctatgattatgatggctttagatagacattgacaaactactttttttgaatttgcttatggaggagatcctatattatctcaacatttattt
>PN1BC2_3_488
cattttcttctaatacaaaatatacaggtattggttcacaagatatattaattttatcagttgttgttgcaggtataagtacaactgtttcatttacaaatttgttaataactagacgtactttaggaatgccaggtttgagaaatagaagagttttattaccttttgtttcaataggaacttttttagcattaagaatattagctataataacgccagttttagcagctgctatgattatgatggctttagatagacattgacaaactactttttttgaatttgcttatggaggagatcctatattatctcaacatttattt
>PN1BC2_3_1141
cttttcacatagccgatttacaggtgttcctctagattgagcaatggcagctttagtagttgcatcggtttcatcaactcttacattaattaatcttgttgttacttgaagatatttaaaaggaagaggttcaagatatcaacgagaattttatccaattgttttactttctatttttatttcgttaagaattctaattattgtttctcctattttaaatgctggtttatttatgttaataggagatcgtcattttcatactgctttttttactgttagagcaggtggagatattttactttttcaacatattttt
>PN1BC2_3_1214
ttttcacatagccgatttacaggtgttcctctagattgagcaatggcagctttagtagttgcatcggtttcatcaactcttacattaattaatcttgttgttacttgaagatatttaaaaggaagaggttcaagatatcaacgagaattttatccaattgttttactttctatttttatttcgttaagaattctaattattgtttctcctattttaaatgctggtttatttatgttaataggagatcgtcattttcatactgctttttttactgttagagcaggtggagatattttactttttcaacatattttt
>PN1BC2_4_393
attttcttctaatacaaaatatacaggtattggttcacaagatatattaattttatcagttgttgttgcaggtataagtacaactgtttcatttacaaatttgttaataactagacgtactttaggaatgccaggtttgagaaatagaagagttttattaccttttgtttcaataggaacttttttagcattaagaatattagctataataacgccagttttagcagctgctatgattatgatggctttagatagacattgacaaactactttttttgaatttgcttatggaggagatcctatattatctcaacatttattt
>PN1BC2_4_780
cattttcttctaatacaaaatatacaggtattggttcacaagatatattaattttatcagttgttgttgcaggtataagtacaactgtttcatttacaaatttgttaataactagacgtactttaggaatgccaggtttgagaaatagaagagttttattaccttttgtttcaataggaacttttttagcattaagaatattagctataataacgccagttttagcagctgctatgattatgatggctttagatagacattgacaaactactttttttgaatttgcttatggaggagatcctatattatctcaacatttattt
>PN1BC2_4_2197
cttttcacatagccgatttacaggtgttcctctagattgagcaatggcagctttagtagttgcatcggtttcatcaactcttacattaattaatcttgttgttacttgaagatatttaaaaggaagaggttcaagatatcaacgagaattttatccaattgttttactttctatttttatttcgttaagaattctaattattgtttctcctattttaaatgctggtttatttatgttaataggagatcgtcattttcatactgctttttttactgttagagcaggtggagatattttactttttcaacatattttt
>PN1BC2_4_2375
ttttcacatagccgatttacaggtgttcctctagattgagcaatggcagctttagtagttgcatcggtttcatcaactcttacattaattaatcttgttgttacttgaagatatttaaaaggaagaggttcaagatatcaacgagaattttatccaattgttttactttctatttttatttcgttaagaattctaattattgtttctcctattttaaatgctggtttatttatgttaataggagatcgtcattttcatactgctttttttactgttagagcaggtggagatattttactttttcaacatattttt
>PN1BC2_5_432
attttcttctaatacaaaatatacaggtattggttcacaagatatattaattttatcagttgttgttgcaggtataagtacaactgtttcatttacaaatttgttaataactagacgtactttaggaatgccaggtttgagaaatagaagagttttattaccttttgtttcaataggaacttttttagcattaagaatattagctataataacgccagttttagcagctgctatgattatgatggctttagatagacattgacaaactactttttttgaatttgcttatggaggagatcctatattatctcaacatttattt
>PN1BC2_5_909
cattttcttctaatacaaaatatacaggtattggttcacaagatatattaattttatcagttgttgttgcaggtataagtacaactgtttcatttacaaatttgttaataactagacgtactttaggaatgccaggtttgagaaatagaagagttttattaccttttgtttcaataggaacttttttagcattaagaatattagctataataacgccagttttagcagctgctatgattatgatggctttagatagacattgacaaactactttttttgaatttgcttatggaggagatcctatattatctcaacatttattt
>PN1BC2_5_3161
cttttcacatagccgatttacaggtgttcctctagattgagcaatggcagctttagtagttgcatcggtttcatcaactcttacattaattaatcttgttgttacttgaagatatttaaaaggaagaggttcaagatatcaacgagaattttatccaattgttttactttctatttttatttcgttaagaattctaattattgtttctcctattttaaatgctggtttatttatgttaataggagatcgtcattttcatactgctttttttactgttagagcaggtggagatattttactttttcaacatattttt
>PN1BC2_5_3411
ttttcacatagccgatttacaggtgttcctctagattgagcaatggcagctttagtagttgcatcggtttcatcaactcttacattaattaatcttgttgttacttgaagatatttaaaaggaagaggttcaagatatcaacgagaattttatccaattgttttactttctatttttatttcgttaagaattctaattattgtttctcctattttaaatgctggtttatttatgttaataggagatcgtcattttcatactgctttttttactgttagagcaggtggagatattttactttttcaacatattttt
>PN1BC2_5_3612
attttcttctaatacaaaatatacaggtattggttcacaagatatattaattttatcagttgttgttgcaggtataagtacaactgtttcatttacaaatttgttaataactagacgtactttaggaatgccaggtttgagaaatagaagagttttattaccttttgtttcaataggaacttttttagcattaagaatattagctataataacgccagttttagcagctgctatgattatgatggctttagatagacattgacaaactactttttttgaatttgcttatggaggagatcctatattatcccaacatttattt
>PN1BC2_5_4179
gttttcttctaatacaaaatatacaggtattggttcacaagatatattaattttatcagttgttgttgcaggtataagtacaactgtttcatttacaaatttgttaataactagacgtactttaggaatgccaggtttgagaaatagaagagttttattaccttttgtttcaataggaacttttttagcattaagaatattagctataataacgccagttttagcagctgctatgattatgatggctttagatagacattgacaaactactttttttgaatttgcttatggaggagatcctatattatctcaacatttattt
>PN1SA2_1_437
ttttcttctaatacaaaatatacaggtattggttcacaagatatattaattttatcagttgttgttgcaggtataagtacaactgtttcatttacaaatttgttaataactagacgtactttaggaatgccaggtttgagaaatagaagagttttattaccttttgtttcaataggaacttttttagcattaagaatattagctataataacgccagttttagcagctgctatgattatgatggctttagatagacattgacaaactactttttttgaatttgcttatggaggagatcctatattatctcaacatttattt
>PN1SA2_1_500
attttcttctaatacaaaatatacaggtattggttcacaagatatattaattttatcagttgttgttgcaggtataagtacaactgtttcatttacaaatttgttaataactagacgtactttaggaatgccaggtttgagaaatagaagagttttattaccttttgtttcaataggaacttttttagcattaagaatattagctataataacgccagttttagcagctgctatgattatgatggctttagatagacattgacaaactactttttttgaatttgcttatggaggagatcctatattatctcaacatttattt
>PN1SA2_1_1145
cattttcttctaatacaaaatatacaggtattggttcacaagatatattaattttatcagttgttgttgcaggtataagtacaactgtttcatttacaaatttgttaataactagacgtactttaggaatgccaggtttgagaaatagaagagttttattaccttttgtttcaataggaacttttttagcattaagaatattagctataataacgccagttttagcagctgctatgattatgatggctttagatagacattgacaaactactttttttgaatttgcttatggaggagatcctatattatctcaacatttattt
>PN1SA2_1_2476
attttcttctaatacaaaatatacaggtattggttcacaagatatattaattttatcagttgttgttgcaggtataagtacaactgtttcatttacaaatttgttaataactagacgtactttaggaatgccaggtttgagaaatagaagagttttattaccttttgtttcaataggaacttttttagcattaagaatattagctataataacgccagttttagcagctgctatgattatgatggctttagatagacattgacaaactactttttttgaatttgcttatggaggagatcctatattatctcaacatttattg
>PN1SA2_1_4679
cttttcacatagccgatttacaggtgttcctctagattgagcaatggcagctttagtagttgcatcggtttcatcaactcttacattaattaatcttgttgttacttgaagatatttaaaaggaagaggttcaagatatcaacgagaattttatccaattgttttactttctatttttatttcgttaagaattctaattattgtttctcctattttaaatgctggtttatttatgttaataggagatcgtcattttcatactgctttttttactgttagagcaggtggagatattttactttttcaacatattttt
>PN1SA2_1_6458
atcttcttctaatacaaaatatacaggtattggttcacaagatatattaattttatcagttgttgttgcaggtataagtacaactgtttcatttacaaatttgttaataactagacgtactttaggaatgccaggtttgagaaatagaagagttttattaccttttgtttcaataggaacttttttagcattaagaatattagctataataacgccagttttagcagctgctatgattatgatggctttagatagacattgacaaactactttttttgaatttgcttatggaggagatcctatattatctcaacatttattt
>PN1SA2_1_6481
attttcttctaatacaaaatatacaggtattggttcacaagatatattaattttatcagttgttgttgcaggtataagtacaactgtttcatttacaaatttgttaataactagacgtactttaggaatgccaggtttgagaaatagaagagttttattaccttttgtttcaataggaacttttttagcattaagaatattagctataataacgccagttttagcagctgctatgattatgatggctttagatagacattgacaaactactttttttgaatttgcttatggaggggatcctatattatctcaacatttattt
>PN1SA2_2_485
attttcttctaatacaaaatatacaggtattggttcacaagatatattaattttatcagttgttgttgcaggtataagtacaactgtttcatttacaaatttgttaataactagacgtactttaggaatgccaggtttgagaaatagaagagttttattaccttttgtttcaataggaacttttttagcattaagaatattagctataataacgccagttttagcagctgctatgattatgatggctttagatagacattgacaaactactttttttgaatttgcttatggaggagatcctatattatctcaacatttattt
>PN1SA2_2_1065
cattttcttctaatacaaaatatacaggtattggttcacaagatatattaattttatcagttgttgttgcaggtataagtacaactgtttcatttacaaatttgttaataactagacgtactttaggaatgccaggtttgagaaatagaagagttttattaccttttgtttcaataggaacttttttagcattaagaatattagctataataacgccagttttagcagctgctatgattatgatggctttagatagacattgacaaactactttttttgaatttgcttatggaggagatcctatattatctcaacatttattt
>PN1SA2_2_2575
attttcttctaatacaaaatatacaggtattgtttcacaagatatattaattttatcagttgttgttgcaggtataagtacaactgtttcatttacaaatttgttaataactagacgtactttaggaatgccaggtttgagaaatagaagagttttattaccttttgtttcaataggaacttttttagcattaagaatattagctataataacgccagttttagcagctgctatgattatgatggctttagatagacattgacaaactactttttttgaatttgcttatggaggagatcctatattatctcaacatttattt
>PN1SA2_2_3437
attttcttctaatacaaagtatacaggtattggttcacaagatatattaattttatcagttgttgttgcaggtataagtacaactgtttcatttacaaatttgttaataactagacgtactttaggaatgccaggtttgagaaatagaagagttttattaccttttgtttcaataggaacttttttagcattaagaatattagctataataacgccagttttagcagctgctatgattatgatggctttagatagacattgacaaactactttttttgaatttgcttatggaggagatcctatattatctcaacatttattt
>PN1SA2_2_4583
attttcttctaatacaaaatatacaggtattggttcacaagatatattaattttatcagttgttgttgcaggtataagtacaactgtttcatttacaaatttgttaataactagacgtactttaggaatgccaggtttgagaaatagaagagttttattaccttttgtttcaataggaacttttttagcattaagaatattagctataataacgccagttttagcagctgctatgattatgatggatttagatagacattgacaaactactttttttgaatttgcttatggaggagatcctatattatctcaacatttattt
>PN1SA2_2_5168
attttcttctaatacaaaatatacaggtattggttcacaagatatattaattttatcagttgttgttgcgggtataagtacaactgtttcatttacaaatttgttaataactagacgtactttaggaatgccaggtttgagaaatagaagagttttattaccttttgtttcaataggaacttttttagcattaagaatattagctataataacgccagttttagcagctgctatgattatgatggctttagatagacattgacaaactactttttttgaatttgcttatggaggagatcctatattatctcaacatttattt
>PN1SA2_2_5246
attttcttctaatacaaaatatacaggtattggttcacaagatatattaattttatcagttgttgttgcaggtataagtacaactgtttcatttacaaatttgttaataactagacgtactttaggaatgccaggtttgagaaatagaagagttttattaccttttgtttcaataggaacttttttagcattaagaatattagctataataacgccagttttagcagctgctatgattatgatggctttagatagacattgacaaactactttttttgaatttgcttatggaggagatcctatattatctcaacatttatt
>PN1SA2_2_6040
attttcttctaatacaaaatatacaggtattggttcacaagatatattaattttatcagttgttgttgcaggtataagtacaactgtttcatttacaaatttgttaataactagacgtactttaggaatgccaggtttgagaaatagaagagttttattaccttttgtttcgataggaacttttttagcattaagaatattagctataataacgccagttttagcagctgctatgattatgatggctttagatagacattgacaaactactttttttgaatttgcttatggaggagatcctatattatctcaacatttattt
>PN1SA2_2_6511
attttcttctaatacaaaatatacaggtattggttcacaagatatattaattttatcagttgttgttgcaggtataagtacaactgtttcatttacaaatttgttaataactagacgtactttaggaatgccaggtttgagaaatagaagagttttattaccttttgtttcaataggaacttttttagcattaagaatattagctataataacgccagttttagcagctgctatgattatgatggctttagatagacattgacaaactactttttttggatttgcttatggaggagatcctatattatctcaacatttattt
>PN1SA2_3_375
attttcttctaatacaaaatatacaggtattggttcacaagatatattaattttatcagttgttgttgcaggtataagtacaactgtttcatttacaaatttgttaataactagacgtactttaggaatgccaggtttgagaaatagaagagttttattaccttttgtttcaataggaacttttttagcattaagaatattagctataataacgccagttttagcagctgctatgattatgatggctttagatagacattgacaaactactttttttgaatttgcttatggaggagatcctatattatctcaacatttattt
>PN1SA2_3_691
cattttcttctaatacaaaatatacaggtattggttcacaagatatattaattttatcagttgttgttgcaggtataagtacaactgtttcatttacaaatttgttaataactagacgtactttaggaatgccaggtttgagaaatagaagagttttattaccttttgtttcaataggaacttttttagcattaagaatattagctataataacgccagttttagcagctgctatgattatgatggctttagatagacattgacaaactactttttttgaatttgcttatggaggagatcctatattatctcaacatttattt
>PN1SA2_3_1027
attttcttctaatacaaaatatacaggtattggttcacaagatatattaattttatcagttgttgttgcaggtataagtacaactgtttcatttacaaatttgttaataactagacgtactttaggaatgccaggtttgagaaatagaagagttttattaccttttgtttcaataggaacttttttagcattaagaatattagctataataacgccagttttagcagctgctatgattatgatggctttagatagacattgacaaactactttttttgagtttgcttatggaggagatcctatattatctcaacatttattt
>PN1SA2_3_1176
attttcttctaatacaaaatatacaggtattggttcacaagatatattaattttatcagttgttgttgcaggtataagtacaactgtttcatttacaaatttgttaataactagacgtactttaggaatgccaggtttgagaaatagaagagttttattaccttttgtttcaataggaacttttttagcattaagaatattagctataataacgccagttttagcagctgctatgattatgatggctttagatagacattgacaaactactttttttgaatttgcttatggaggagatcctatattatctcaacatttattg
>PN1SA2_4_399
attttcttctaatacaaaatatacaggtattggttcacaagatatattaattttatcagttgttgttgcaggtataagtacaactgtttcatttacaaatttgttaataactagacgtactttaggaatgccaggtttgagaaatagaagagttttattaccttttgtttcaataggaacttttttagcattaagaatattagctataataacgccagttttagcagctgctatgattatgatggctttagatagacattgacaaactactttttttgaatttgcttatggaggagatcctatattatctcaacatttattt
>PN1SA2_4_782
cattttcttctaatacaaaatatacaggtattggttcacaagatatattaattttatcagttgttgttgcaggtataagtacaactgtttcatttacaaatttgttaataactagacgtactttaggaatgccaggtttgagaaatagaagagttttattaccttttgtttcaataggaacttttttagcattaagaatattagctataataacgccagttttagcagctgctatgattatgatggctttagatagacattgacaaactactttttttgaatttgcttatggaggagatcctatattatctcaacatttattt
>PN1SA2_4_1128
cattttcttctaatacaaaatatacaggtattggttcacaagatatattaattttatcagttgttgttgcaggtataagtacaactgtttcatttacaaatttgttaataactagacgtactttaggaatgccaggtttgagaaatagaagagttttattaccttttgtttcaataggaacttttttagcattaagaatattagctataataacgccagttttagcagctgctatgattatgatggctttagatagacattgacaaactactttttttgaatttgcttatggaggagatcctatattatctcaacatttatt
>PN1SA2_5_438
ttttcttctaatacaaaatatacaggtattggttcacaagatatattaattttatcagttgttgttgcaggtataagtacaactgtttcatttacaaatttgttaataactagacgtactttaggaatgccaggtttgagaaatagaagagttttattaccttttgtttcaataggaacttttttagcattaagaatattagctataataacgccagttttagcagctgctatgattatgatggctttagatagacattgacaaactactttttttgaatttgcttatggaggagatcctatattatctcaacatttattt
>PN1SA2_5_500
attttcttctaatacaaaatatacaggtattggttcacaagatatattaattttatcagttgttgttgcaggtataagtacaactgtttcatttacaaatttgttaataactagacgtactttaggaatgccaggtttgagaaatagaagagttttattaccttttgtttcaataggaacttttttagcattaagaatattagctataataacgccagttttagcagctgctatgattatgatggctttagatagacattgacaaactactttttttgaatttgcttatggaggagatcctatattatctcaacatttattt
>PN1SA2_5_1203
cattttcttctaatacaaaatatacaggtattggttcacaagatatattaattttatcagttgttgttgcaggtataagtacaactgtttcatttacaaatttgttaataactagacgtactttaggaatgccaggtttgagaaatagaagagttttattaccttttgtttcaataggaacttttttagcattaagaatattagctataataacgccagttttagcagctgctatgattatgatggctttagatagacattgacaaactactttttttgaatttgcttatggaggagatcctatattatctcaacatttattt
>PN1SA2_5_3540
attttcttctaatacaaaatatacaggtattggttcacaagatatattaattttatcagttgttgttgcaggtataagtacaactgtttcatttacaaatttgttaataactagacgtactttaggaatgccaggtttgagaaatagaagagttttattaccttttgtttcaatagtaacttttttagcattaagaatattagctataataacgccagttttagcagctgctatgattatgatggctttagatagacattgacaaactactttttttgaatttgcttatggaggagatcctatattatctcaacatttattt
>PN1SA2_5_3945
attttcttctaatacagaatatacaggtattggttcacaagatatattaattttatcagttgttgttgcaggtataagtacaactgtttcatttacaaatttgttaataactagacgtactttaggaatgccaggtttgagaaatagaagagttttattaccttttgtttcaataggaacttttttagcattaagaatattagctataataacgccagttttagcagctgctatgattatgatggctttagatagacattgacaaactactttttttgaatttgcttatggaggagatcctatattatctcaacatttattt
>PN1SA2_5_4911
attttcttctaatacaaaatatacaggtattggttcacaagatatattaattttatcagttgttgttgcaggtgtaagtacaactgtttcatttacaaatttgttaataactagacgtactttaggaatgccaggtttgagaaatagaagagttttattaccttttgtttcaataggaacttttttagcattaagaatattagctataataacgccagttttagcagctgctatgattatgatggctttagatagacattgacaaactactttttttgaatttgcttatggaggagatcctatattatctcaacatttattt
>PN1SA2_5_5008
attttcttctaatacaaaatatacaggtattggttcacaagatatattaattttatcagttgttgttgcaggtataagtacaactgtttcatttacaaatttgttaataactagacgtactttaggaatgccaggtttgagaaatagaagagttttattaccttttgtttcaataggaactcttttagcattaagaatattagctataataacgccagttttagcagctgctatgattatgatggctttagatagacattgacaaactactttttttgaatttgcttatggaggagatcctatattatctcaacatttattt
>PN1SA2_5_5299
attttcttctaatacaagatatacaggtattggttcacaagatatattaattttatcagttgttgttgcaggtataagtacaactgtttcatttacaaatttgttaataactagacgtactttaggaatgccaggtttgagaaatagaagagttttattaccttttgtttcaataggaacttttttagcattaagaatattagctataataacgccagttttagcagctgctatgattatgatggctttagatagacattgacaaactactttttttgaatttgcttatggaggagatcctatattatctcaacatttattt
>PN1SA2_5_5967
attttcttctaatacaaaatatacaggtattggttcacaagatatattaattttatcagttgttgttgcaggtataagtacaactgtttcatttacaaatttgttaataactagacgtactttaggaatgccaggtttgagaaatagaagagttttattaccttttgtttcaataggaacttttttagcattaagaatattagctataataacgccagttttagcagctgctatgattatgatggctttagatagacattgacaaactactttttttgaatttgcttatggaggagatcctatattatcccaacatttattt
>PN1SA2_5_7312
attttcttctaatacaaaatatacaggtattggttcacaagatatattaattttatcagttgttgttgcaggtataagtacaactgtttcatttacaaatttgttaataactagacgtactttaggaatgccaggtttgagaaatagaagagttttattaccttttgtttcaataggaacttttttagcattaaggatattagctataataacgccagttttagcagctgctatgattatgatggctttagatagacattgacaaactactttttttgaatttgcttatggaggagatcctatattatctcaacatttattt
>PN1SA2_5_7995
attttcttctaatacaaaatatacaggtattggttcacaagatatattaattttatcagttgttgttgcaggtataagtacaactgtttcatttacaaatttgttaataactagacgtactttaggaatgccaggtttgagaaatagaagagttttattaccttttgtttcaataggaacttttttagcattaagaatattagctataataacgccagttttagcagccgctatgattatgatggctttagatagacattgacaaactactttttttgaatttgcttatggaggagatcctatattatctcaacatttattt
>PN1SB2_1_413
ttttcttctaatacaaaatatacaggtattggttcacaagatatattaattttatcagttgttgttgcaggtataagtacaactgtttcatttacaaatttgttaataactagacgtactttaggaatgccaggtttgagaaatagaagagttttattaccttttgtttcaataggaacttttttagcattaagaatattagctataataacgccagttttagcagctgctatgattatgatggctttagatagacattgacaaactactttttttgaatttgcttatggaggagatcctatattatctcaacatttattt
>PN1SB2_1_472
attttcttctaatacaaaatatacaggtattggttcacaagatatattaattttatcagttgttgttgcaggtataagtacaactgtttcatttacaaatttgttaataactagacgtactttaggaatgccaggtttgagaaatagaagagttttattaccttttgtttcaataggaacttttttagcattaagaatattagctataataacgccagttttagcagctgctatgattatgatggctttagatagacattgacaaactactttttttgaatttgcttatggaggagatcctatattatctcaacatttattt
>PN1SB2_1_978
cattttcttctaatacaaaatatacaggtattggttcacaagatatattaattttatcagttgttgttgcaggtataagtacaactgtttcatttacaaatttgttaataactagacgtactttaggaatgccaggtttgagaaatagaagagttttattaccttttgtttcaataggaacttttttagcattaagaatattagctataataacgccagttttagcagctgctatgattatgatggctttagatagacattgacaaactactttttttgaatttgcttatggaggagatcctatattatctcaacatttattt
>PN1SB2_1_1875
attttcttctaatacaaaatatacaggtattggttcacaagatatattaattttatcagttgttgttgcaggtataagtacaactgtttcatttacaaatttgttaataactagacgtactttaggaatgccaggtttgagaaatagaagagttttattaccttttgtttcaataggaacttttttagcattaagaatattagctataataacgccagttttagcagctgctatgattatgatggctttagatagacattgacaaactacttttttgaatttgcttatggaggagatcctatattatctcaacatttattt
>PN1SB2_1_2154
attttcttctaatacaaaatatacaggtattgtttcacaagatatattaattttatcagttgttgttgcaggtataagtacaactgtttcatttacaaatttgttaataactagacgtactttaggaatgccaggtttgagaaatagaagagttttattaccttttgtttcaataggaacttttttagcattaagaatattagctataataacgccagttttagcagctgctatgattatgatggctttagatagacattgacaaactactttttttgaatttgcttatggaggagatcctatattatctcaacatttattt
>PN1SB2_1_2455
attttcttctaatacaaaatatacaggtattggttcacaagatatattaattttatcagttgttgttgcaggtataagtacaactgtttcatttacaaatttgttaataactagacgtactttaggaatgccaggtttgagaaatagaagagttttattaccttttgtttcaatagtaacttttttagcattaagaatattagctataataacgccagttttagcagctgctatgattatgatggctttagatagacattgacaaactactttttttgaatttgcttatggaggagatcctatattatctcaacatttattt
>PN1SB2_1_2804
attttcttctaatacaaagtatacaggtattggttcacaagatatattaattttatcagttgttgttgcaggtataagtacaactgtttcatttacaaatttgttaataactagacgtactttaggaatgccaggtttgagaaatagaagagttttattaccttttgtttcaataggaacttttttagcattaagaatattagctataataacgccagttttagcagctgctatgattatgatggctttagatagacattgacaaactactttttttgaatttgcttatggaggagatcctatattatctcaacatttattt
>PN1SB2_1_3473
attttcttctaatacaaaatatacaggtattggttcacaagatatattaattttatcagttgttgttgcaggtataagtacaactgcttcatttacaaatttgttaataactagacgtactttaggaatgccaggtttgagaaatagaagagttttattaccttttgtttcaataggaacttttttagcattaagaatattagctataataacgccagttttagcagctgctatgattatgatggctttagatagacattgacaaactactttttttgaatttgcttatggaggagatcctatattatctcaacatttattt
>PN1SB2_1_4015
attttcttctaatacaaaatatacaggtattggttcacaagatatattaattttatcagttgttgttgcaggtataagtacaactgtttcatttacaaatttgttaataactagacgtactttaggaatgccaggtttgagaaatagaagagttttattaccttttgtttcaataggaacttttttagcattaagaatattagctataataacgccagttttagcagctgctatgattatgatggctttagatagacattgacaaactactttttttgaatttgcttatggaggagatcctatattatctcaacatttatt
>PN1SB2_1_4165
attttcttctaatacaaaatatacaggtattggttcacaagatatattaattttatcagttgttgttgcaggtataagtacaactgtttcatttacaaatttgttaataactagacgtactttaggaatgccaggtttgagaaatagaagagttttattaccttttgtttcaataggaacttttttagcattaagaatattagctataataacgccagttttagcagctgctatgattatgatggctttagatagacattgacaaactactttttttgaatttgcttatggaggagatcctatattatatcaacatttattt
>PN1SB2_1_4452
cattttcttctaatacaaaatatacaggtattggttcacaagatatattaattttatcagttgttgttgcaggtataagtacaactgtttcatttacaaatttgttaataactagacgtactttaggaatgccaggtttgagaaatagaagagttttattaccttttgtttcaataggaacttttttagcattaagaatattagctataataacgccagttttagcagctgctatgattatgatggctttagatagacattgacaaactactttttttgaatttgcttatggaggagatcctatattatctcagcatttattt
>PN1SB2_1_4461
attttcttctaatacaaaatatacaggtattggttcacaagatatattaattttatcagttgttgttgcaggtataagtacaactgtttcatttacaaatttgttaataactagacgtactttaggaatgccaggtttgagaaatagaagagttttattaccttttgtttcaataggaacttttttagcattaaggatattagctataataacgccagttttagcagctgctatgattatgatggctttagatagacattgacaaactactttttttgaatttgcttatggaggagatcctatattatctcaacatttattt
>PN1SB2_1_4749
attttcttctaatacaaaatatacaggtattggttcacaagatatattaattttatcagttgttgttgcaggtataagtacaactgtttcatttacaaatttgttaataactagacgtactttaggaatgccaggtttgagaaatagaagagttttattaccttttgtttcaataggaactttttagcattaagaatattagctataataacgccagttttagcagctgctatgattatgatggctttagatagacattgacaaactactttttttgaatttgcttatggaggagatcctatattatctcaacatttattt
>PN1SB2_1_4775
attttcttctaatacaaaatatacaggtattggttcacaagatatattaattttatcagttgttgttgcaggtataagtacaactgtttcatttacaaatttgttaataactagacgtactctaggaatgccaggtttgagaaatagaagagttttattaccttttgtttcaataggaacttttttagcattaagaatattagctataataacgccagttttagcagctgctatgattatgatggctttagatagacattgacaaactactttttttgaatttgcttatggaggagatcctatattatctcaacatttattt
>PN1SB2_2_427
ttttcttctaatacaaaatatacaggtattggttcacaagatatattaattttatcagttgttgttgcaggtataagtacaactgtttcatttacaaatttgttaataactagacgtactttaggaatgccaggtttgagaaatagaagagttttattaccttttgtttcaataggaacttttttagcattaagaatattagctataataacgccagttttagcagctgctatgattatgatggctttagatagacattgacaaactactttttttgaatttgcttatggaggagatcctatattatctcaacatttattt
>PN1SB2_2_489
attttcttctaatacaaaatatacaggtattggttcacaagatatattaattttatcagttgttgttgcaggtataagtacaactgtttcatttacaaatttgttaataactagacgtactttaggaatgccaggtttgagaaatagaagagttttattaccttttgtttcaataggaacttttttagcattaagaatattagctataataacgccagttttagcagctgctatgattatgatggctttagatagacattgacaaactactttttttgaatttgcttatggaggagatcctatattatctcaacatttattt
>PN1SB2_2_1097
cattttcttctaatacaaaatatacaggtattggttcacaagatatattaattttatcagttgttgttgcaggtataagtacaactgtttcatttacaaatttgttaataactagacgtactttaggaatgccaggtttgagaaatagaagagttttattaccttttgtttcaataggaacttttttagcattaagaatattagctataataacgccagttttagcagctgctatgattatgatggctttagatagacattgacaaactactttttttgaatttgcttatggaggagatcctatattatctcaacatttattt
>PN1SB2_2_2647
attttcttctaatacaaaatatacaggtattgtttcacaagatatattaattttatcagttgttgttgcaggtataagtacaactgtttcatttacaaatttgttaataactagacgtactttaggaatgccaggtttgagaaatagaagagttttattaccttttgtttcaataggaacttttttagcattaagaatattagctataataacgccagttttagcagctgctatgattatgatggctttagatagacattgacaaactactttttttgaatttgcttatggaggagatcctatattatctcaacatttattt
>PN1SB2_2_4126
cattttcttctaatacaaaatatacaggtatttgttcacaagatatattaattttatcagttgttgttgcaggtataagtacaactgtttcatttacaaatttgttaataactagacgtactttaggaatgccaggtttgagaaatagaagagttttattaccttttgtttcaataggaacttttttagcattaagaatattagctataataacgccagttttagcagctgctatgattatgatggctttagatagacattgacaaactactttttttgaatttgcttatggaggagatcctatattatctcaacatttattt
>PN1SB2_2_4954
cattttcttctaatacaaaatatacaggtattggttcacaagatatattaattttatcagttgttgttgcaggtataagtacaactgtttcatttacaaatttgttaataactagacgtactttaggaatgccaggtttgagaaatagaagagttttattaccttttgtttcaataggaacttttttagcattaagaatattagctataataacgccagttttagcagctgctatgattatgatggctttagatagacattgacaatctactttttttgaatttgcttatggaggagatcctatattatctcaacatttattt
>PN1SB2_2_5067
attttcttctaatacaaaatatacaggtattggttcacaagatatattaattttatcagttgttgttgcaggtataagtacaactgtttcatttacaaatttgttaataactagacgtactttaggaatgccaggtttgagaaatagaagagttttattaccttttgtttcaataggaacttctttagcattaagaatattagctataataacgccagttttagcagctgctatgattatgatggctttagatagacattgacaaactactttttttgaatttgcttatggaggagatcctatattatctcaacatttattt
>PN1SB2_2_5342
attttcttctaatacaaaatatacaggtattggttcacaagatatattaattttatcagttgttgttgcaggtataagtacaactgtttcatttacaaatttgttaataactagacgtactttaggaatgccaggtttgagaaatagaagagttttattaccttttgtttcaataggaacttttttagcattaagaatattagctataataacgccagttttagcagctgctatgattatgatggctttagatagacattgacaaactactttttttgaatttgcttatggaggagatcctatattatctcaacatttatt
>PN1SB2_2_6270
attttcttctaatacaaaatatacaggtattggttcacaagatatattaattttatcagttgttgttgcaggtataagtacaactgtttcatttacaaatttgttaataactagacgtactttaggaatgccaggtttgagaaatagaagagttttattaccttttgcttcaataggaacttttttagcattaagaatattagctataataacgccagttttagcagctgctatgattatgatggctttagatagacattgacaaactactttttttgaatttgcttatggaggagatcctatattatctcaacatttattt
>PN1SB2_3_423
ttttcttctaatacaaaatatacaggtattggttcacaagatatattaattttatcagttgttgttgcaggtataagtacaactgtttcatttacaaatttgttaataactagacgtactttaggaatgccaggtttgagaaatagaagagttttattaccttttgtttcaataggaacttttttagcattaagaatattagctataataacgccagttttagcagctgctatgattatgatggctttagatagacattgacaaactactttttttgaatttgcttatggaggagatcctatattatctcaacatttattt
>PN1SB2_3_478
attttcttctaatacaaaatatacaggtattggttcacaagatatattaattttatcagttgttgttgcaggtataagtacaactgtttcatttacaaatttgttaataactagacgtactttaggaatgccaggtttgagaaatagaagagttttattaccttttgtttcaataggaacttttttagcattaagaatattagctataataacgccagttttagcagctgctatgattatgatggctttagatagacattgacaaactactttttttgaatttgcttatggaggagatcctatattatctcaacatttattt
>PN1SB2_3_1060
cattttcttctaatacaaaatatacaggtattggttcacaagatatattaattttatcagttgttgttgcaggtataagtacaactgtttcatttacaaatttgttaataactagacgtactttaggaatgccaggtttgagaaatagaagagttttattaccttttgtttcaataggaacttttttagcattaagaatattagctataataacgccagttttagcagctgctatgattatgatggctttagatagacattgacaaactactttttttgaatttgcttatggaggagatcctatattatctcaacatttattt
>PN1SB2_3_1694
cattttcttctaatacaaaatatacaggtattggttcacaagatatattaattttatcagttgttgttgcaggtataagtacaactgtttcatttacaaatttgttaataactagacgtactttaggaatgccaggtttgagaaatagaagagttttattaccttttgtttcaataggaacttttttagcattaagaatattagctataataacgccagttttagcagctgctatgattatgatggctttagatagacattgacaaactactttttttgaatttgcttatggaggagatcctatattatctcaacatttatt
>PN1SB2_3_2560
attttcttctaatacaaaatatacaggtattgtttcacaagatatattaattttatcagttgttgttgcaggtataagtacaactgtttcatttacaaatttgttaataactagacgtactttaggaatgccaggtttgagaaatagaagagttttattaccttttgtttcaataggaacttttttagcattaagaatattagctataataacgccagttttagcagctgctatgattatgatggctttagatagacattgacaaactactttttttgaatttgcttatggaggagatcctatattatctcaacatttattt
>PN1SB2_3_4293
attttcttctaatacaaaatatacaggtattggttcacaagatatattaattttatcagttgttgttgcaggtataagtacaactgcttcatttacaaatttgttaataactagacgtactttaggaatgccaggtttgagaaatagaagagttttattaccttttgtttcaataggaacttttttagcattaagaatattagctataataacgccagttttagcagctgctatgattatgatggctttagatagacattgacaaactactttttttgaatttgcttatggaggagatcctatattatctcaacatttattt
>PN1SB2_3_4626
cattttcttctaatacaaaatatacaggtattggttcacaagatatattaattttatcagttgttgttgcaggtataagtacaactgtttcatttacaaatttgttaataactagacgtactttaggaatgccaggtttgagaaatagaagagttttattaccttttgtttcaataggaacttttttagcattaagaatattagctataataacgccagttttagcagctgctatgattatgatggctttagatagacattgacaaactactttttttgaatttgcttatggaggagatcctatattatctcaacatctattt
>PN1SB2_3_5068
attttcttctaatacaaaatatacaggtattggttcacaagatatattaattttatcagttgttgttgcaggtataagtacaactgtttcatttacaaatttgttaataactagacgtactttaggaatgccaggtttgagaaatagaagagttttattaccttttgtttcaataggaacttttttagcattaagaatattagctataataacgccagttttagcagctgctatgattatgatggctttagatagacattgacaaactactttttttgaatttgcttatggaggagatcctatattatctcaacatttatt
>PN1SB2_3_5166
attttcttctaatacaaaatatacaggtattggttcacaagatatattaattttatcagttgttgttgcaggtataagtacaactgtttcatttacaaatttgttaataactagacgtactttaggaatgccaggtttgagaaatagaagagttttattaccttttgtttcaataggaacttttttagcattaagaatattagctataataacgccagttttagcagctgctatgattatgatggctttagatagacgttgacaaactactttttttgaatttgcttatggaggagatcctatattatctcaacatttattt
>PN1SB2_3_5249
attttcttctaatacaaaatatacaggtattggttcacaagatatattaattttatcagttgttgttgcaggtataagtacaactgtttcatttacaaatttgttaataactagacgtactttaggaatgccaggtttgagaaatagaagagttttattaccttttgtttcaataggaacttttttagcattaagaatattagctataataacgccagttttagcagctgctatgattatgatggctttagatagacattgacgaactactttttttgaatttgcttatggaggagatcctatattatctcaacatttattt
>PN1SB2_3_5667
cattttcttctaatacaaaatatacaggtattggttcacaagatatattaattttatcagttgttgttgcaggtataagtacaactgtttcatttacaaatttgttaataactagacgtactttaggaatgccaggtttgagaaatagaagagttttattaccttttgtttcaataggaacttttttagcattaagaatattagctataataacgccagttttagcagctgctatgattatgatggctttagatagacattgacaaactactttttttgaatttgcttatggaggagatcctatattatctcagcatttattt
>PN1SB2_4_403
ttttcttctaatacaaaatatacaggtattggttcacaagatatattaattttatcagttgttgttgcaggtataagtacaactgtttcatttacaaatttgttaataactagacgtactttaggaatgccaggtttgagaaatagaagagttttattaccttttgtttcaataggaacttttttagcattaagaatattagctataataacgccagttttagcagctgctatgattatgatggctttagatagacattgacaaactactttttttgaatttgcttatggaggagatcctatattatctcaacatttattt
>PN1SB2_4_459
attttcttctaatacaaaatatacaggtattggttcacaagatatattaattttatcagttgttgttgcaggtataagtacaactgtttcatttacaaatttgttaataactagacgtactttaggaatgccaggtttgagaaatagaagagttttattaccttttgtttcaataggaacttttttagcattaagaatattagctataataacgccagttttagcagctgctatgattatgatggctttagatagacattgacaaactactttttttgaatttgcttatggaggagatcctatattatctcaacatttattt
>PN1SB2_4_979
cattttcttctaatacaaaatatacaggtattggttcacaagatatattaattttatcagttgttgttgcaggtataagtacaactgtttcatttacaaatttgttaataactagacgtactttaggaatgccaggtttgagaaatagaagagttttattaccttttgtttcaataggaacttttttagcattaagaatattagctataataacgccagttttagcagctgctatgattatgatggctttagatagacattgacaaactactttttttgaatttgcttatggaggagatcctatattatctcaacatttattt
>PN1SB2_4_1431
tttcttctaatacaaaatatacaggtattggttcacaagatatattaattttatcagttgttgttgcaggtataagtacaactgtttcatttacaaatttgttaataactagacgtactttaggaatgccaggtttgagaaatagaagagttttattaccttttgtttcaataggaacttttttagcattaagaatattagctataataacgccagttttagcagctgctatgattatgatggctttagatagacattgacaaactactttttttgaatttgcttatggaggagatcctatattatctcaacatttattt
>PN1SB2_4_4096
actttcttctaatacaaaatatacaggtattggttcacaagatatattaattttatcagttgttgttgcaggtataagtacaactgtttcatttacaaatttgttaataactagacgtactttaggaatgccaggtttgagaaatagaagagttttattaccttttgtttcaataggaacttttttagcattaagaatattagctataataacgccagttttagcagctgctatgattatgatggctttagatagacattgacaaactactttttttgaatttgcttatggaggagatcctatattatctcaacatttattt
>PN1SB2_4_4170
attttcttctaatacaaaatatacaggtattggttcacaagatatattaattttatcagttgttgttgcaggtataagtacaactgtttcatttacaaatttgttaataactagacgtactttaggaatgccaggtttgagaaatagaagagttttattaccttttgtttcaataggaacttttttagcattaagaatattagctataataacgccagttttagcagctgctatgattatgatggccttagatagacattgacaaactactttttttgaatttgcttatggaggagatcctatattatctcaacatttattt
>PN1SB2_4_4302
attttcttctaatacaaaatatacaggtattggttcacaagatatattaattttatcagttgttgttgcaggtataagtacaactgtttcatttacaaatttgttaataactagacgtactttaggaatgccaggtttgaggaatagaagagttttattaccttttgtttcaataggaacttttttagcattaagaatattagctataataacgccagttttagcagctgctatgattatgatggctttagatagacattgacaaactactttttttgaatttgcttatggaggagatcctatattatctcaacatttattt
>PN1SB2_5_442
ttttcttctaatacaaaatatacaggtattggttcacaagatatattaattttatcagttgttgttgcaggtataagtacaactgtttcatttacaaatttgttaataactagacgtactttaggaatgccaggtttgagaaatagaagagttttattaccttttgtttcaataggaacttttttagcattaagaatattagctataataacgccagttttagcagctgctatgattatgatggctttagatagacattgacaaactactttttttgaatttgcttatggaggagatcctatattatctcaacatttattt
>PN1SB2_5_505
attttcttctaatacaaaatatacaggtattggttcacaagatatattaattttatcagttgttgttgcaggtataagtacaactgtttcatttacaaatttgttaataactagacgtactttaggaatgccaggtttgagaaatagaagagttttattaccttttgtttcaataggaacttttttagcattaagaatattagctataataacgccagttttagcagctgctatgattatgatggctttagatagacattgacaaactactttttttgaatttgcttatggaggagatcctatattatctcaacatttattt
>PN1SB2_5_1153
cattttcttctaatacaaaatatacaggtattggttcacaagatatattaattttatcagttgttgttgcaggtataagtacaactgtttcatttacaaatttgttaataactagacgtactttaggaatgccaggtttgagaaatagaagagttttattaccttttgtttcaataggaacttttttagcattaagaatattagctataataacgccagttttagcagctgctatgattatgatggctttagatagacattgacaaactactttttttgaatttgcttatggaggagatcctatattatctcaacatttattt
>PN1SB2_5_1846
cattttcttctaatacaaaatatacaggtattggttcacaagatatattaattttatcagttgttgttgcaggtataagtacaactgtttcatttacaaatttgttaataactagacgtactttaggaatgccaggtttgagaaatagaagagttttattaccttttgtttcaataggaacttttttagcattaagaatattagctataataacgccagttttagcagctgctatgattatgatggctttagatagacattgacaaactactttttttgaatttgcttatggaggagatcctatattatctcaacatttatt
>PN1SB2_5_4537
attttcttctaatacaaaatatacaggtattggttcacaagatatattaattttatcagttgttgttgcaggtataagtacaactgtttcatttacaaatttgttaataactagacgtactttaggaatgccaggtttgagaaatagaagagttttattaccttttgtttcaataggaactcttttagcattaagaatattagctataataacgccagttttagcagctgctatgattatgatggctttagatagacattgacaaactactttttttgaatttgcttatggaggagatcctatattatctcaacatttattt
>PN1SB2_5_6066
attttcttctaatacaaaatatacaggtattggttcacaagatatattaattttatcagttgttgttgcaggtataagtacaactgtttcatttacaaatttgttaataactagacgtactttaggaatgccaggtctgagaaatagaagagttttattaccttttgtttcaataggaacttttttagcattaagaatattagctataataacgccagttttagcagctgctatgattatgatggctttagatagacattgacaaactactttttttgaatttgcttatggaggagatcctatattatctcaacatttattt
>PN1SB2_5_6110
actttcttctaatacaaaatatacaggtattggttcacaagatatattaattttatcagttgttgttgcaggtataagtacaactgtttcatttacaaatttgttaataactagacgtactttaggaatgccaggtttgagaaatagaagagttttattaccttttgtttcaataggaacttttttagcattaagaatattagctataataacgccagttttagcagctgctatgattatgatggctttagatagacattgacaaactactttttttgaatttgcttatggaggagatcctatattatctcaacatttattt
>PN1SB2_5_6853
attttcttctaatacaaaatatacaggtattggttcacaagatatattaattttatcagttgttgttgcaggtataagtacaactgtttcatttacaaatttgttaataactagacgtactttaggaatgccaggtttgagaaatagaagagatttattaccttttgtttcaataggaacttttttagcattaagaatattagctataataacgccagttttagcagctgctatgattatgatggctttagatagacattgacaaactactttttttgaatttgcttatggaggagatcctatattatctcaacatttattt
>PN1SB2_5_7017
attttcttctaatacaaaatatacaggtattggttcacaagatatattaattttatcagttgttgttgcaggtataagtacaactgtttcatttacaaatttgttaataactagacgtactttaggaatgccaggtttgagaaatagaagagttttattaccttttgtttcaataggaactttttagcattaagaatattagctataataacgccagttttagcagctgctatgattatgatggctttagatagacattgacaaactactttttttgaatttgcttatggaggagatcctatattatctcaacatttattt
>PN1SC2_1_479
ttttcttctaatacaaaatatacaggtattggttcacaagatatattaattttatcagttgttgttgcaggtataagtacaactgtttcatttacaaatttgttaataactagacgtactttaggaatgccaggtttgagaaatagaagagttttattaccttttgtttcaataggaacttttttagcattaagaatattagctataataacgccagttttagcagctgctatgattatgatggctttagatagacattgacaaactactttttttgaatttgcttatggaggagatcctatattatctcaacatttattt
>PN1SC2_1_550
attttcttctaatacaaaatatacaggtattggttcacaagatatattaattttatcagttgttgttgcaggtataagtacaactgtttcatttacaaatttgttaataactagacgtactttaggaatgccaggtttgagaaatagaagagttttattaccttttgtttcaataggaacttttttagcattaagaatattagctataataacgccagttttagcagctgctatgattatgatggctttagatagacattgacaaactactttttttgaatttgcttatggaggagatcctatattatctcaacatttattt
>PN1SC2_1_1319
cattttcttctaatacaaaatatacaggtattggttcacaagatatattaattttatcagttgttgttgcaggtataagtacaactgtttcatttacaaatttgttaataactagacgtactttaggaatgccaggtttgagaaatagaagagttttattaccttttgtttcaataggaacttttttagcattaagaatattagctataataacgccagttttagcagctgctatgattatgatggctttagatagacattgacaaactactttttttgaatttgcttatggaggagatcctatattatctcaacatttattt
>PN1SC2_1_2070
tttcttctaatacaaaatatacaggtattggttcacaagatatattaattttatcagttgttgttgcaggtataagtacaactgtttcatttacaaatttgttaataactagacgtactttaggaatgccaggtttgagaaatagaagagttttattaccttttgtttcaataggaacttttttagcattaagaatattagctataataacgccagttttagcagctgctatgattatgatggctttagatagacattgacaaactactttttttgaatttgcttatggaggagatcctatattatctcaacatttattt
>PN1SC2_1_2166
cattttcttctaatacaaaatatacaggtattggttcacaagatatattaattttatcagttgttgttgcaggtataagtacaactgtttcatttacaaatttgttaataactagacgtactttaggaatgccaggtttgagaaatagaagagttttattaccttttgtttcaataggaacttttttagcattaagaatattagctataataacgccagttttagcagctgctatgattatgatggctttagatagacattgacaaactactttttttgaatttgcttatggaggagatcctatattatctcaacatttatt
>PN1SC2_1_3467
attttcttctaatacaaaatatacaggtattgtttcacaagatatattaattttatcagttgttgttgcaggtataagtacaactgtttcatttacaaatttgttaataactagacgtactttaggaatgccaggtttgagaaatagaagagttttattaccttttgtttcaataggaacttttttagcattaagaatattagctataataacgccagttttagcagctgctatgattatgatggctttagatagacattgacaaactactttttttgaatttgcttatggaggagatcctatattatctcaacatttattt
>PN1SC2_1_4718
attttcttctaatacaaaatatacaggtattggttcacgagatatattaattttatcagttgttgttgcaggtataagtacaactgtttcatttacaaatttgttaataactagacgtactttaggaatgccaggtttgagaaatagaagagttttattaccttttgtttcaataggaacttttttagcattaagaatattagctataataacgccagttttagcagctgctatgattatgatggctttagatagacattgacaaactactttttttgaatttgcttatggaggagatcctatattatctcaacatttattt
>PN1SC2_1_5213
attttcttctaatacaaaatatacaggtattggttcacaagatatattaattttatcagttgttgttgcaggtataagtacaactgtttcatttacaaatttgttaataactagacgtactttaggaatgccaggtttgagaaatagaagagttttattaccttttgtttcaataggaacttttttagcattaagaatattagctataataacgccagttttagcagctgctatgattatgatggctttagatagacattgacaaactactttttttgaatttgcttatggaggagatcctatattatctcagcatttattt
>PN1SC2_1_5711
cattttcttctaatacaaaatatacaggtattggttcgcaagatatattaattttatcagttgttgttgcaggtataagtacaactgtttcatttacaaatttgttaataactagacgtactttaggaatgccaggtttgagaaatagaagagttttattaccttttgtttcaataggaacttttttagcattaagaatattagctataataacgccagttttagcagctgctatgattatgatggctttagatagacattgacaaactacttttttcgaatttgcttatggaggagatcctatattatctcaacatttattt
>PN1SC2_1_6529
attttcatcaaatgttagatttactggtataggttctcaagatgtactaattatatctgtagtatttgctggtataagtacgacaatttcatttactaatttattaattactagaagaacattagctatgccaggtttaagaaatagaagaattttactaccatttgttacaattgctacattactagctttaagattattagttccaattactcctgtattagcagcagctatgattatgatggctttagatcgtcattgacaaacaactttttttgaatttgcttatggtggagatcctattttatctcaacatttattt
>PN1SC2_1_6932
attttcttctaatacaaaatatacaggtattggttcacaagatatattaattttatcagttgttgttgcaggtataagtacaactgtctcatttacaaatttgttaataactagacgtactttaggaatgccaggtttgagaaatagaagagttttattaccttttgtttcaataggaacttttttagcattaagaatattagctataataacgccagttttagcagctgctatgattatgatggctttagatagacattgacaaactactttttttgaatttgcttatggaggagatcctatattatctcaacatttattt
>PN1SC2_1_6957
attttcttctaatacaaaatatacaggtattggttcacaagatatattaattttatcagttgttgttgcaggtataagtacaactgtttcatttacaaatttgttaataactagacgtactttaggaatgccaggtttgagaaatagaagagttttattaccttttgtttcaataggaacttttttagcattaagaatattagctataataacgccagttttagcagctgctatgattatgatggctttagatagacattgacaaactactttttttgaatttgcttatggaggagatcctatattatcccaacatttattt
>PN1SC2_1_7380
attttcttctaatacaaaatatacaggtattggttcacaagatatattaattttatcagttgttgttgcaggtataagtacaactgtttcatttacaaatttgttaataactagacgtactttaggaatgccaggtttgagaaatagaagagttttattaccttttgtttcaataggaacttttttagcattaagaatattagctataataacgccagttttagcagctgctatgattatgatggctttagatagacattgacaaactactttttttgaatttgcttatggaggagatcctatattatctcaacatttatt
>PN1SC2_1_7912
cttttcttctaatacaaaatatacaggtattggttcacaagatatattaattttatcagttgttgttgcaggtataagtacaactgtttcatttacaaatttgttaataactagacgtactttaggaatgccaggtttgagaaatagaagagttttattaccttttgtttcaataggaacttttttagcattaagaatattagctataataacgccagttttagcagctgctatgattatgatggctttagatagacattgacaaactactttttttgaatttgcttatggaggagatcctatattatctcaacatttattt
>PN1SC2_1_7932
attttcttctaatacaaaatatacaggtattggttcacaagatatattaattttatcagttgttgttgcaggtataagtacgactgtttcatttacaaatttgttaataactagacgtactttaggaatgccaggtttgagaaatagaagagttttattaccttttgtttcaataggaacttttttagcattaagaatattagctataataacgccagttttagcagctgctatgattatgatggctttagatagacattgacaaactactttttttgaatttgcttatggaggagatcctatattatctcaacatttattt
>PN1SC2_1_8303
gttttcttctaatacaaaatatacaggtattggttcacaagatatattaattttatcagttgttgttgcaggtataagtacaactgtttcatttacaaatttgttaataactagacgtactttaggaatgccaggtttgagaaatagaagagttttattaccttttgtttcaataggaacttttttagcattaagaatattagctataataacgccagttttagcagctgctatgattatgatggctttagatagacattgacaaactactttttttgaatttgcttatggaggagatcctatattatctcaacatttattt
>PN1SC2_1_8470
attttcttctaatacaaaatatacaggtattggttcacaagatatattaattttatcagttgttgttgcaggtataagtacaactgtttcatttacaaatttgttaataactagacgtactttaggaatgccaggtttgagaaatagaagagttttattaccttttgtttcaataggaacttttttagcattaaggatattagctataataacgccagttttagcagctgctatgattatgatggctttagatagacattgacaaactactttttttgaatttgcttatggaggagatcctatattatctcaacatttattt
>PN1SC2_1_8770
attttcttctaatacaaaatatacaggtattggttcacaagatatattaattttatcagttgttgttgcaggtataagtacaactgtttcatttacaaatttgttaataactagacgtactttaggaatgccaggtttgagaaatagaagagttttattaccttttgtttcaataggaacctttttagcattaagaatattagctataataacgccagttttagcagctgctatgattatgatggctttagatagacattgacaaactactttttttgaatttgcttatggaggagatcctatattatctcaacatttattt
>PN1SC2_1_9109
attttcttctaatacaaaatatacaggtattggttcacaagatatattaattttatcagttgttgttgcaggtataagtacaactgtttcatttacaaatttgttaataactagacgtactttaggaatgccaggtttgagagatagaagagttttattaccttttgtttcaataggaacttttttagcattaagaatattagctataataacgccagttttagcagctgctatgattatgatggctttagatagacattgacaaactactttttttgaatttgcttatggaggagatcctatattatctcaacatttattt
>PN1SC2_2_430
ttttcttctaatacaaaatatacaggtattggttcacaagatatattaattttatcagttgttgttgcaggtataagtacaactgtttcatttacaaatttgttaataactagacgtactttaggaatgccaggtttgagaaatagaagagttttattaccttttgtttcaataggaacttttttagcattaagaatattagctataataacgccagttttagcagctgctatgattatgatggctttagatagacattgacaaactactttttttgaatttgcttatggaggagatcctatattatctcaacatttattt
>PN1SC2_2_487
attttcttctaatacaaaatatacaggtattggttcacaagatatattaattttatcagttgttgttgcaggtataagtacaactgtttcatttacaaatttgttaataactagacgtactttaggaatgccaggtttgagaaatagaagagttttattaccttttgtttcaataggaacttttttagcattaagaatattagctataataacgccagttttagcagctgctatgattatgatggctttagatagacattgacaaactactttttttgaatttgcttatggaggagatcctatattatctcaacatttattt
>PN1SC2_2_1029
cattttcttctaatacaaaatatacaggtattggttcacaagatatattaattttatcagttgttgttgcaggtataagtacaactgtttcatttacaaatttgttaataactagacgtactttaggaatgccaggtttgagaaatagaagagttttattaccttttgtttcaataggaacttttttagcattaagaatattagctataataacgccagttttagcagctgctatgattatgatggctttagatagacattgacaaactactttttttgaatttgcttatggaggagatcctatattatctcaacatttattt
>PN1SC2_2_1586
cattttcttctaatacaaaatatacaggtattggttcacaagatatattaattttatcagttgttgttgcaggtataagtacaactgtttcatttacaaatttgttaataactagacgtactttaggaatgccaggtttgagaaatagaagagttttattaccttttgtttcaataggaacttttttagcattaagaatattagctataataacgccagttttagcagctgctatgattatgatggctttagatagacattgacaaactactttttttgaatttgcttatggaggagatcctatattatctcaacatttatt
>PN1SC2_2_2007
attttcttctaatacaaaatatacaggtattggttcacaagatatattaattttatcagttgttgttgcaggtataagtacaactgtttcatttacaaatttgttaataactagacgtactttaggaatgccaggtttgagaaatagaagagttttattaccttttgtttcaataggaacttttttagcattaagaatattagctataataacgccagttttagcagctgctatgattatgatggctttagatagacattgacaaactacttttttgaatttgcttatggaggagatcctatattatctcaacatttattt
>PN1SC2_2_2319
attttcttctaatacaaaatatacaggtattgtttcacaagatatattaattttatcagttgttgttgcaggtataagtacaactgtttcatttacaaatttgttaataactagacgtactttaggaatgccaggtttgagaaatagaagagttttattaccttttgtttcaataggaacttttttagcattaagaatattagctataataacgccagttttagcagctgctatgattatgatggctttagatagacattgacaaactactttttttgaatttgcttatggaggagatcctatattatctcaacatttattt
>PN1SC2_2_3086
attttcttctaatacaaaatatacaggtattggttcacgagatatattaattttatcagttgttgttgcaggtataagtacaactgtttcatttacaaatttgttaataactagacgtactttaggaatgccaggtttgagaaatagaagagttttattaccttttgtttcaataggaacttttttagcattaagaatattagctataataacgccagttttagcagctgctatgattatgatggctttagatagacattgacaaactactttttttgaatttgcttatggaggagatcctatattatctcaacatttattt
>PN1SC2_2_3629
attttcttctaatacaaaatatacaggtattggttcacaagatatattaattttatcagttgttgttgcaggtgtaagtacaactgtttcatttacaaatttgttaataactagacgtactttaggaatgccaggtttgagaaatagaagagttttattaccttttgtttcaataggaacttttttagcattaagaatattagctataataacgccagttttagcagctgctatgattatgatggctttagatagacattgacaaactactttttttgaatttgcttatggaggagatcctatattatctcaacatttattt
>PN1SC2_2_3644
ttttcttctaatacaaaatatacaggtattggttcacaagatatattaattttatcagttgttgttgcaggtataagtacaactgtttcatttacaaatttgttaataactagacgtactttaggaatgccaggtttgagaaatagaagagttttattaccttttgtttcaataggaacttttttagcattaagaatattagctataataacgccagttttagcagctgctatgattatgatggctttagatagacattgacaaactactttttttgaatttgcttatggaggagatcctatattatctcaacatttatt
>PN1SC2_2_4102
attttcatcaaatgttagatttactggtataggttctcaagatgtactaattatatctgtagtatttgctggtataagtacgacaatttcatttactaatttattaattactagaagaacattagctatgccaggtttaagaaatagaagaattttactaccatttgttacaattgctacattactagctttaagattattagttccaattactcctgtattagcagcagctatgattatgatggctttagatcgtcattgacaaacaactttttttgaatttgcttatggtggagatcctattttatctcaacatttattt
>PN1SC2_2_4394
attttcttctaatacaaaatatacaggtattggttcacaagatatattaattttatcagttgttgttgcaggtataagtacaactgttccatttacaaatttgttaataactagacgtactttaggaatgccaggtttgagaaatagaagagttttattaccttttgtttcaataggaacttttttagcattaagaatattagctataataacgccagttttagcagctgctatgattatgatggctttagatagacattgacaaactactttttttgaatttgcttatggaggagatcctatattatctcaacatttattt
>PN1SC2_2_4633
cattttcttctaatacaaaatatacaggtattggttcacaagatatattaattttatcatttgttgttgcaggtataagtacaactgtttcatttacaaatttgttaataactagacgtactttaggaatgccaggtttgagaaatagaagagttttattaccttttgtttcaataggaacttttttagcattaagaatattagctataataacgccagttttagcagctgctatgattatgatggctttagatagacattgacaaactactttttttgaatttgcttatggaggagatcctatattatctcaacatttattt
>PN1SC2_2_4817
actttcttctaatacaaaatatacaggtattggttcacaagatatattaattttatcagttgttgttgcaggtataagtacaactgtttcatttacaaatttgttaataactagacgtactttaggaatgccaggtttgagaaatagaagagttttattaccttttgtttcaataggaacttttttagcattaagaatattagctataataacgccagttttagcagctgctatgattatgatggctttagatagacattgacaaactactttttttgaatttgcttatggaggagatcctatattatctcaacatttattt
>PN1SC2_2_4846
cttttcttctaatacaaaatatacaggtattggttcacaagatatattaattttatcagttgttgttgcaggtataagtacaactgtttcatttacaaatttgttaataactagacgtactttaggaatgccaggtttgagaaatagaagagttttattaccttttgtttcaataggaacttttttagcattaagaatattagctataataacgccagttttagcagctgctatgattatgatggctttagatagacattgacaaactactttttttgaatttgcttatggaggagatcctatattatctcaacatttattt
>PN1SC2_2_5051
attttcttctaatacaaaatatacaggtattggttcacaagatatattaattttatcagttgttgttgcaggtataagtacaactgtttcatttacaaatttgttaataactagacgtactttaggaatgccaggtttgagaaatagaagagttttattaccttttgtttcaataggaacttttttagcattaagaatattagctataataacgccagttttagcagctgctatgattatgatggctttagatagacattgacaaactactttttttgaatttgcttatggaggggatcctatattatctcaacatttattt
>PN1SC2_2_5099
cattttcttctaatacaaaatatacaggtattggttcacaagatatattaattttatcagttgttgttgcaggtataagtacaactgtttcatttacaaatttgttaataactagacgtactttaggaatgccaggtttgagaaatagaagagttttattaccttttgtttcaataggaacttttttagcattaagaatattagctataataacgccagttttagcagctgctatgattatgatggctttagatagacattgacaaactacttttttgaatttgcttatggaggagatcctatattatctcaacatttattt
>PN1SC2_2_5276
attttcttctaatacaaaatatacaggtattggttcacaagatatattaattttatcagttgttgttgcaggtataagtacaactgtttcatttacaaatttgttaataactagacgtactttaggaatgccaggtttgagaaatagaagagttttattaccttttgtttcaataggaacttttttagcattaagaatattagctataataacgccagttttagcagctgctatggttatgatggctttagatagacattgacaaactactttttttgaatttgcttatggaggagatcctatattatctcaacatttattt
>PN1SC2_2_5338
attttcttctaatacaaaatatacaggtattggttcacaagatatattaattttatcagttgttgttgcaggtataagtacaactgtttcatttacaaatttgttaataactagacgtactttaggaatgccaggtttgagaaatagaagagttttattaccttttgtttcaataggaacttttttagcattaagaatattagctataataacgccagttttagcagctgctatgattatgatggctttagataggcattgacaaactactttttttgaatttgcttatggaggagatcctatattatctcaacatttattt
>PN1SC2_2_5411
attttcttctaatacaaaatatacaggtattggttcacaagatatattaattttatcagttgttgttgcaggtataagtacaactgtttcatttacaaatttgttaataactagacgtactttaggaatgccaggtttgagaaatagaagagttttattaccttttgtttcaataggaactttttagcattaagaatattagctataataacgccagttttagcagctgctatgattatgatggctttagatagacattgacaaactactttttttgaatttgcttatggaggagatcctatattatctcaacatttattt
>PN1SC2_3_388
ttttcttctaatacaaaatatacaggtattggttcacaagatatattaattttatcagttgttgttgcaggtataagtacaactgtttcatttacaaatttgttaataactagacgtactttaggaatgccaggtttgagaaatagaagagttttattaccttttgtttcaataggaacttttttagcattaagaatattagctataataacgccagttttagcagctgctatgattatgatggctttagatagacattgacaaactactttttttgaatttgcttatggaggagatcctatattatctcaacatttattt
>PN1SC2_3_444
attttcttctaatacaaaatatacaggtattggttcacaagatatattaattttatcagttgttgttgcaggtataagtacaactgtttcatttacaaatttgttaataactagacgtactttaggaatgccaggtttgagaaatagaagagttttattaccttttgtttcaataggaacttttttagcattaagaatattagctataataacgccagttttagcagctgctatgattatgatggctttagatagacattgacaaactactttttttgaatttgcttatggaggagatcctatattatctcaacatttattt
>PN1SC2_3_914
cattttcttctaatacaaaatatacaggtattggttcacaagatatattaattttatcagttgttgttgcaggtataagtacaactgtttcatttacaaatttgttaataactagacgtactttaggaatgccaggtttgagaaatagaagagttttattaccttttgtttcaataggaacttttttagcattaagaatattagctataataacgccagttttagcagctgctatgattatgatggctttagatagacattgacaaactactttttttgaatttgcttatggaggagatcctatattatctcaacatttattt
>PN1SC2_3_1817
attttcttctaatacaaaatatacaggtattggttcacaagatatattaattttatcagttgttgttgcaggtataagtacaactgtttcatttacaaatttgttaataactagacgtactttaggaatgccaggtttgagaaatagaagagttttattaccttttgtttcaataggaacttttttagcattaagaatattagctataataacgccagttttagcagctgctatgattatgatggctttagatagacattgacaaactactttttttgaatttgcttatggaggagatcctatattatctcaacatttattg
>PN1SC2_3_3494
attttcttctaatacaaaatatacaggtattggttcacaagatatattaattttatcagttgttgttgcaggtataagtacaactgtttcatttacaaatttgttaataactagacgtactttaggaatgccaggtttgagaaatagaagagttttattaccttttgtttcaataggaacttttttagcattaagaatattagctataataacgccagttttagcagctgctatgattatgatggctttagatagacattgacaaactacttttttcgaatttgcttatggaggagatcctatattatctcaacatttattt
>PN1SC2_3_3600
attttcttctaatacaaaatatacaggtattggttcacaagatatattaattttatcagttgttgttgcaggtataagtacaactgtttcatttacaaatttgttaataactagacgtactttaggaatgccaggtttgagaaatagaagagttttattaccttttgtttcaataggaacttttttagcattgagaatattagctataataacgccagttttagcagctgctatgattatgatggctttagatagacattgacaaactactttttttgaatttgcttatggaggagatcctatattatctcaacatttattt
>PN1SC2_3_3713
attttcttctaatacaaaatatacaggtattggttcacaagatatattaattttatcagttgttgttgcaggtataagtacaactgtttcatttacaaatttgttaataactagacgtactttaggaatgccaggtttgagaaatagaagagttttattaccttttgtttcaataggaacttttttagcattaagaatattagctataataacgccagttttagcagctgctatgattatgatggctttagatagacattgacaaactactttttttgaatttgcttatggaggagatcctatattatctcaacatttatt
>PN1SC2_3_4096
attttcttctaatacaaaatatacaggtattggttcacaagatatattagttttatcagttgttgttgcaggtataagtacaactgtttcatttacaaatttgttaataactagacgtactttaggaatgccaggtttgagaaatagaagagttttattaccttttgtttcaataggaacttttttagcattaagaatattagctataataacgccagttttagcagctgctatgattatgatggctttagatagacattgacaaactactttttttgaatttgcttatggaggagatcctatattatctcaacatttattt
>PN1SC2_3_4261
attttcttctaatacaaaatatacaggtattggttcacaagatatattaattttatcagttgttgttgcaggtataagtacaactgtttcatttacaaatttgttaataactagacgtactttaggaatgccaggtttgagaaatagaagagatttattaccttttgtttcaataggaacttttttagcattaagaatattagctataataacgccagttttagcagctgctatgattatgatggctttagatagacattgacaaactactttttttgaatttgcttatggaggagatcctatattatctcaacatttattt
>PN1SC2_3_4307
attttcttctaatacaaaatatacaggtattggttcacaagatatattaattttatcagttgttgttgcaggtataagtacaactgtttcatttacaaatttgttaataactagacgtactttaggaatgccaggtttgagaaatagaagagttttattaccttttgtttcaataggaacttttttagcattaagaatattagctataataacgccagttttagcagctgctatgattatgatggctttagataggcattgacaaactactttttttgaatttgcttatggaggagatcctatattatctcaacatttattt
>PN1SC2_3_4370
attttcttctaatacaaaatatacaggtattggttcacaagatatattaattttatcagttgttgttgcaggtataagtacaactgtttcatttacaaatttgttaataactagacgtactttaggaatgccaggtttgagaaatagaagagttttattaccttttgtttcaataggaactttttagcattaagaatattagctataataacgccagttttagcagctgctatgattatgatggctttagatagacattgacaaactactttttttgaatttgcttatggaggagatcctatattatctcaacatttattt
>PN1SC2_4_457
ttttcttctaatacaaaatatacaggtattggttcacaagatatattaattttatcagttgttgttgcaggtataagtacaactgtttcatttacaaatttgttaataactagacgtactttaggaatgccaggtttgagaaatagaagagttttattaccttttgtttcaataggaacttttttagcattaagaatattagctataataacgccagttttagcagctgctatgattatgatggctttagatagacattgacaaactactttttttgaatttgcttatggaggagatcctatattatctcaacatttattt
>PN1SC2_4_513
attttcttctaatacaaaatatacaggtattggttcacaagatatattaattttatcagttgttgttgcaggtataagtacaactgtttcatttacaaatttgttaataactagacgtactttaggaatgccaggtttgagaaatagaagagttttattaccttttgtttcaataggaacttttttagcattaagaatattagctataataacgccagttttagcagctgctatgattatgatggctttagatagacattgacaaactactttttttgaatttgcttatggaggagatcctatattatctcaacatttattt
>PN1SC2_4_1192
cattttcttctaatacaaaatatacaggtattggttcacaagatatattaattttatcagttgttgttgcaggtataagtacaactgtttcatttacaaatttgttaataactagacgtactttaggaatgccaggtttgagaaatagaagagttttattaccttttgtttcaataggaacttttttagcattaagaatattagctataataacgccagttttagcagctgctatgattatgatggctttagatagacattgacaaactactttttttgaatttgcttatggaggagatcctatattatctcaacatttattt
>PN1SC2_4_1916
cattttcttctaatacaaaatatacaggtattggttcacaagatatattaattttatcagttgttgttgcaggtataagtacaactgtttcatttacaaatttgttaataactagacgtactttaggaatgccaggtttgagaaatagaagagttttattaccttttgtttcaataggaacttttttagcattaagaatattagctataataacgccagttttagcagctgctatgattatgatggctttagatagacattgacaaactactttttttgaatttgcttatggaggagatcctatattatctcaacatttatt
>PN1SC2_4_2488
attttcttctaatacaaaatatacaggtattggttcacaagatatattaattttatcagttgttgttgcaggtataagtacaactgtttcatttacaaatttgttaataactagacgtactttaggaatgccaggtttgagaaatagaagagttttattaccttttgtttcaataggaacttttttagcattaagaatattagctataataacgccagttttagcagctgctatgattatgatggctttagatagacattgacaaactacttttttgaatttgcttatggaggagatcctatattatctcaacatttattt
>PN1SC2_4_3831
attttcttctaatacagaatatacaggtattggttcacaagatatattaattttatcagttgttgttgcaggtataagtacaactgtttcatttacaaatttgttaataactagacgtactttaggaatgccaggtttgagaaatagaagagttttattaccttttgtttcaataggaacttttttagcattaagaatattagctataataacgccagttttagcagctgctatgattatgatggctttagatagacattgacaaactactttttttgaatttgcttatggaggagatcctatattatctcaacatttattt
>PN1SC2_4_4682
cattttcttctaatacaaaatatacaggtatttgttcacaagatatattaattttatcagttgttgttgcaggtataagtacaactgtttcatttacaaatttgttaataactagacgtactttaggaatgccaggtttgagaaatagaagagttttattaccttttgtttcaataggaacttttttagcattaagaatattagctataataacgccagttttagcagctgctatgattatgatggctttagatagacattgacaaactactttttttgaatttgcttatggaggagatcctatattatctcaacatttattt
>PN1SC2_4_5339
attttcatcaaatgttagatttactggtataggttctcaagatgtactaattatatctgtagtatttgctggtataagtacgacaatttcatttactaatttattaattactagaagaacattagctatgccaggtttaagaaatagaagaattttactaccatttgttacaattgctacattactagctttaagattattagttccaattactcctgtattagcagcagctatgattatgatggctttagatcgtcattgacaaacaactttttttgaatttgcttatggtggagatcctattttatctcaacatttattt
>PN1SC2_4_5912
attttcttctaatacaaaatatacaggtattggttcacaagatatattaattttatcagttgttgttgcgggtataagtacaactgtttcatttacaaatttgttaataactagacgtactttaggaatgccaggtttgagaaatagaagagttttattaccttttgtttcaataggaacttttttagcattaagaatattagctataataacgccagttttagcagctgctatgattatgatggctttagatagacattgacaaactactttttttgaatttgcttatggaggagatcctatattatctcaacatttattt
>PN1SC2_4_6018
attttcttctaatacaaaatatacaggtattggttcacaagatatattaattttatcagttgttgttgcaggtataagtacaactgtttcatttacaaatttgttaataactagacgtactttaggaatgccaggtttgagaaatagaagagttttattaccttttgtttcaataggaacttttttagcattaagaatattagctataataacgccagttttagcagctgctatgattatgatggctttagatagacattgacaaactactttttttgaatttgcttatggaggagatcctatattatctcaacatttatt
>PN1SC2_4_6366
actttcttctaatacaaaatatacaggtattggttcacaagatatattaattttatcagttgttgttgcaggtataagtacaactgtttcatttacaaatttgttaataactagacgtactttaggaatgccaggtttgagaaatagaagagttttattaccttttgtttcaataggaacttttttagcattaagaatattagctataataacgccagttttagcagctgctatgattatgatggctttagatagacattgacaaactactttttttgaatttgcttatggaggagatcctatattatctcaacatttattt
>PN1SC2_4_6401
cttttcttctaatacaaaatatacaggtattggttcacaagatatattaattttatcagttgttgttgcaggtataagtacaactgtttcatttacaaatttgttaataactagacgtactttaggaatgccaggtttgagaaatagaagagttttattaccttttgtttcaataggaacttttttagcattaagaatattagctataataacgccagttttagcagctgctatgattatgatggctttagatagacattgacaaactactttttttgaatttgcttatggaggagatcctatattatctcaacatttattt
>PN1SC2_4_6415
attttcttctaatacaaaatatacaggtattggttcacaagatatattaattttatcagttgttgttgcaggtataagtacgactgtttcatttacaaatttgttaataactagacgtactttaggaatgccaggtttgagaaatagaagagttttattaccttttgtttcaataggaacttttttagcattaagaatattagctataataacgccagttttagcagctgctatgattatgatggctttagatagacattgacaaactactttttttgaatttgcttatggaggagatcctatattatctcaacatttattt
>PN1SC2_4_6496
attttcttctaatacaaaatatacaggtattggttcacaagatatattaattttatcagttgttgttgcaggtataagtacaactgtttcatttacaaatttgttaataactagacgtactttaggaatgccaggtttgagaaatagaagagttttattaccttttgtttcaataggaacttttttagcattaagaatattagctataataacgccagttttagcagctgctatgattatgatggccttagatagacattgacaaactactttttttgaatttgcttatggaggagatcctatattatctcaacatttattt
>PN1SC2_4_6703
attttcttctaatacaaaatatacaggtattggttcacaagatatattaattttatcagttgttgttgcaggtataagtacaactgtttcatttacaaatttgttaataactagacgtactttaggaatgccaggtttgaggaatagaagagttttattaccttttgtttcaataggaacttttttagcattaagaatattagctataataacgccagttttagcagctgctatgattatgatggctttagatagacattgacaaactactttttttgaatttgcttatggaggagatcctatattatctcaacatttattt
>PN1SC2_4_7009
attttcttctaatacaaaatatacaggtattggttcacaagatatattaattttatcagttgttgttgcaggtataagtacaactgtttcatttacaaatttgttaataactagacgtactttaggaatgccaggtttgagaaatagaagagttttattaccttttgtttcaataggaacctttttagcattaagaatattagctataataacgccagttttagcagctgctatgattatgatggctttagatagacattgacaaactactttttttgaatttgcttatggaggagatcctatattatctcaacatttattt
>PN1SC2_4_7057
attttcttctaatacaaaatatacaggtattggttcacaagatatattaattttatcagttgttgttgcaggtataagtacaactgtttcatttacaaatttgttaataactagacgtactttaggaatgccaggtttgagaaatagaagagttttattaccttttgtttcaataggaacttttttagcattaagaatattagctataataacgccagttttagcagctgctatgattatgatggcttcagatagacattgacaaactactttttttgaatttgcttatggaggagatcctatattatctcaacatttattt
>PN1SC2_4_7194
attttcttctaatacaaaatatacaggtattggttcacaagatatattaattttatcagttgttgttgcaggtataagtacaactgtttcatttacaaatttgttaataactagacgtactttaggaatgccaggtttgagaaatagaagagttttattaccttttgtttcaataggaacttttttagcattaagaatattagctataataacgccagttttagcagctgctatgattatgatggctttagataggcattgacaaactactttttttgaatttgcttatggaggagatcctatattatctcaacatttattt
>PN1SC2_4_7307
attttcttctaatacaaaatatacaggtattggttcacaagatatattaattttatcagttgttgttgcaggtataagtacaactgtttcatttacaaatttgttaataactagacgtactttaggaatgccaggtttgagaaatagaagagttttattaccttttgtttcaataggaactttttagcattaagaatattagctataataacgccagttttagcagctgctatgattatgatggctttagatagacattgacaaactactttttttgaatttgcttatggaggagatcctatattatctcaacatttattt
>PN1SC2_5_432
ttttcttctaatacaaaatatacaggtattggttcacaagatatattaattttatcagttgttgttgcaggtataagtacaactgtttcatttacaaatttgttaataactagacgtactttaggaatgccaggtttgagaaatagaagagttttattaccttttgtttcaataggaacttttttagcattaagaatattagctataataacgccagttttagcagctgctatgattatgatggctttagatagacattgacaaactactttttttgaatttgcttatggaggagatcctatattatctcaacatttattt
>PN1SC2_5_495
attttcttctaatacaaaatatacaggtattggttcacaagatatattaattttatcagttgttgttgcaggtataagtacaactgtttcatttacaaatttgttaataactagacgtactttaggaatgccaggtttgagaaatagaagagttttattaccttttgtttcaataggaacttttttagcattaagaatattagctataataacgccagttttagcagctgctatgattatgatggctttagatagacattgacaaactactttttttgaatttgcttatggaggagatcctatattatctcaacatttattt
>PN1SC2_5_1125
cattttcttctaatacaaaatatacaggtattggttcacaagatatattaattttatcagttgttgttgcaggtataagtacaactgtttcatttacaaatttgttaataactagacgtactttaggaatgccaggtttgagaaatagaagagttttattaccttttgtttcaataggaacttttttagcattaagaatattagctataataacgccagttttagcagctgctatgattatgatggctttagatagacattgacaaactactttttttgaatttgcttatggaggagatcctatattatctcaacatttattt
>PN1SC2_5_1840
attttcttctaatacaaaatatacaggtattggttcacaagatatattaattttatcagttgttgttgcaggtataagtacaactgtttcatttacaaatttgttaataactagacgtactttaggaatgccaggtttgagaaatagaagagttttattaccttttgtttcaataggaacttttttagcattaagaatattagctataataacgccagttttagcagctgctatgattatgatggctttagatagacattgacaaactactttttttgaatttgcttatggaggagatcctatattatctcaacatctattt
>PN1SC2_5_1937
attttcttctaatacaaaatatacaggtattggttcacaagatatattaattttatcagttgttgttgcaggtataagtacaactgtttcatttacaaatttgttaataactagacgtactttaggaatgccaggtttgagaaatagaagagttttattaccttttgtttcaataggaacttttttagcattaagaatattagctataataacgccagttttagcagctgctatgattatgatggctttagatagacattgacaaactactttttttgagtttgcttatggaggagatcctatattatctcaacatttattt
>PN1SC2_5_2557
attttcttctaatacaaaatatacaggtattgtttcacaagatatattaattttatcagttgttgttgcaggtataagtacaactgtttcatttacaaatttgttaataactagacgtactttaggaatgccaggtttgagaaatagaagagttttattaccttttgtttcaataggaacttttttagcattaagaatattagctataataacgccagttttagcagctgctatgattatgatggctttagatagacattgacaaactactttttttgaatttgcttatggaggagatcctatattatctcaacatttattt
>PN1SC2_5_3250
attttcttctaatacagaatatacaggtattggttcacaagatatattaattttatcagttgttgttgcaggtataagtacaactgtttcatttacaaatttgttaataactagacgtactttaggaatgccaggtttgagaaatagaagagttttattaccttttgtttcaataggaacttttttagcattaagaatattagctataataacgccagttttagcagctgctatgattatgatggctttagatagacattgacaaactactttttttgaatttgcttatggaggagatcctatattatctcaacatttattt
>PN1SC2_5_3337
attttcttctaatacaaaatatacaggtattggttcacgagatatattaattttatcagttgttgttgcaggtataagtacaactgtttcatttacaaatttgttaataactagacgtactttaggaatgccaggtttgagaaatagaagagttttattaccttttgtttcaataggaacttttttagcattaagaatattagctataataacgccagttttagcagctgctatgattatgatggctttagatagacattgacaaactactttttttgaatttgcttatggaggagatcctatattatctcaacatttattt
>PN1SC2_5_3412
attttcttctaatacaaaatatacaggtattggttcacaagatatattaattttatcagttgttgttgcaggtataagtacaactgtttcatttacaaatttgttaataactagacgtactttaggaatgccaggtttgagaaatagaagagttttattaccttttgtttcaataggaacttttttagcattaagaatattagctataataacgccagttttagcagctgctatgattatgatggctttagatagacattgacaaactactttttttgaatttgcttatggaggagatcctatattatctcaacatttattc
>PN1SC2_5_3591
attttcttctaatacaaaatatacaggtattggttcacaagatatattaattttatcagttgttgttgcaggtataagtacaactgtttcatttacaaatttgttaataactagacgtactttaggaatgccaggtttgagaaatagaagagttttattaccttttgtttcaataggaacttttttagcattaagaatattagctataataacgccagttttagcagctgctatgattatgatggctttagatagacattgacaaactactttttttgaatttgcttatggaggagatcctatattatctcagcatttattt
>PN1SC2_5_3754
attttcttctaatacaaaatatacaggtattggttcgcaagatatattaattttatcagttgttgttgcaggtataagtacaactgtttcatttacaaatttgttaataactagacgtactttaggaatgccaggtttgagaaatagaagagttttattaccttttgtttcaataggaacttttttagcattaagaatattagctataataacgccagttttagcagctgctatgattatgatggctttagatagacattgacaaactacttttttcgaatttgcttatggaggagatcctatattatctcaacatttattt
>PN1SC2_5_3930
attttcttctaatacaaaatatacaggtattggttcacaagatatattaattttatcagttgttgttgcaggtataagtacaactgtttcatttacaaatttgttaataactagacgtactttaggaatgccaggtttgagaaatagaagagttttattaccttttgtttcaataggaactcttttagcattaagaatattagctataataacgccagttttagcagctgctatgattatgatggctttagatagacattgacaaactactttttttgaatttgcttatggaggagatcctatattatctcaacatttattt
>PN1SC2_5_4267
attttcttctaatacaaaatatacaggtattggttcacaagatatattaattttatcagttgttgttgcaggtataagtacaactgtttcatttacaaatttgttaataactagacgtactttaggaatgccaggtttgagaaatagaagagttttattaccttttgtttcaataggaacttttttagcattaagaatattagctataataacgccagttttagcagctgctatgattatgatggatttagatagacattgacaaactactttttttgaatttgcttatggaggagatcctatattatctcaacatttattt
>PN1SC2_5_4329
attttcatcaaatgttagatttactggtataggttctcaagatgtactaattatatctgtagtatttgctggtataagtacgacaatttcatttactaatttattaattactagaagaacattagctatgccaggtttaagaaatagaagaattttactaccatttgttacaattgctacattactagctttaagattattagttccaattactcctgtattagcagcagctatgattatgatggctttagatcgtcattgacaaacaactttttttgaatttgcttatggtggagatcctattttatctcaacatttattt
>PN1SC2_5_4507
attttcttctaatacaaaatatacaggtattggttcacaagatatattaattttatcagttgttgttgcaggtataagtacaactgtttcatttacaaatttgttaataactagacgtactttaggaatgccaggtttgagaaatagaagagttttattaccttttgtttcaataggaacttttttagcattaagaatattagctataataacgccagttttagcagctgctatgattatgatggctttagatagacattgacaaactacttttttcgaatttgcttatggaggagatcctatattatctcaacatttattt
>PN1SC2_5_4573
attttcttctaatacaaaatatacaggtattggttcacaagatatattaattttatcagttgttgttgcaggtataagtacaactgtttcatttacaaatttgttaataactagacgtactttaggaatgccaggtttgagaaatagaagagttttattaccttttgtttcaataggaacttctttagcattaagaatattagctataataacgccagttttagcagctgctatgattatgatggctttagatagacattgacaaactactttttttgaatttgcttatggaggagatcctatattatctcaacatttattt
>PN1SC2_5_4609
attttcttctaatacaaaatatacaggtattggttcacaagatatattaattttatcagttgttgttgcaggtataagtacaactgttccatttacaaatttgttaataactagacgtactttaggaatgccaggtttgagaaatagaagagttttattaccttttgtttcaataggaacttttttagcattaagaatattagctataataacgccagttttagcagctgctatgattatgatggctttagatagacattgacaaactactttttttgaatttgcttatggaggagatcctatattatctcaacatttattt
>PN1SC2_5_4820
attttcttctaatacaaaatatacaggtattggttcacaagatatattaattttatcagttgttgttgcaggtataagtacaactgtttcatttacaaatttgttaataactagacgtactttaggaatgccaggtttgagaaatagaagagttttattaccttttgtttcaataggaacttttttagcattaagaatattagctataataacgccagttttagcagctgctatgattatgatggctttagatagacattgacaaactactttttttgaatttgcttatggaggagatcctatattatctcaacatttatt
>PN1SC2_5_5018
attttcttctaatacaaaatatacaggtattggttcacaagatatattaattttatcagttgttgttgcaggtataagtacaactgtttcatttacaaatttgttaataactagacgtactttaggaatgccaggtttgagaaatagaagagttttattaccttttgtttcaataggaacttttttagcattaagaatattagctataataacgccagttttagcagctgctatgattatgatggctttagatagacattgacaaactactttttttgaatttgcttatggaggagatcctatattatatcaacatttattt
>PN1SC2_5_5300
atcttcttctaatacaaaatatacaggtattggttcacaagatatattaattttatcagttgttgttgcaggtataagtacaactgtttcatttacaaatttgttaataactagacgtactttaggaatgccaggtttgagaaatagaagagttttattaccttttgtttcaataggaacttttttagcattaagaatattagctataataacgccagttttagcagctgctatgattatgatggctttagatagacattgacaaactactttttttgaatttgcttatggaggagatcctatattatctcaacatttattt
>PN1SC2_5_5513
attttcttctaatacaaaatatacaggtattggttcacaagatatattaattttatcagttgttgttgcaggtataagtacaactgtttcatttacaaatttgttaataactagacgtactttaggaatgccaggtttgagaaatagaggagttttattaccttttgtttcaataggaacttttttagcattaagaatattagctataataacgccagttttagcagctgctatgattatgatggctttagatagacattgacaaactactttttttgaatttgcttatggaggagatcctatattatctcaacatttattt
>PN1SC2_5_5552
attttcttctaatacaaaatatacaggtattggttcacaagatatattaattttatcagttgttgttgcaggtataagtacaactgtttcatttacaaatttgttaataactagacgtactttaggaatgccaggtttgagaaatagaagagttttattaccttttgtttcaataggaacctttttagcattaagaatattagctataataacgccagttttagcagctgctatgattatgatggctttagatagacattgacaaactactttttttgaatttgcttatggaggagatcctatattatctcaacatttattt
>PN1SC2_5_5670
attttcttctaatacaaaatatacaggtattggttcacaagatatattaattttatcagttgttgttgcaggtataagtacaactgtttcatttacaaatttgttaataactagacgtactttaggaatgccaggtttgagaaatagaagagttttattaccttttgtttcaataggaacttttttagcattaagaatattagctataataacgccagttttagcggctgctatgattatgatggctttagatagacattgacaaactactttttttgaatttgcttatggaggagatcctatattatctcaacatttattt
>PN2BA2_1_316
attttcttctaatacaaaatatacaggtattggttcacaagatatattaattttatcagttgttgttgcaggtataagtacaactgtttcatttacaaatttgttaataactagacgtactttaggaatgccaggtttgagaaatagaagagttttattaccttttgtttcaataggaacttttttagcattaagaatattagctataataacgccagttttagcagctgctatgattatgatggctttagatagacattgacaaactactttttttgaatttgcttatggaggagatcctatattatctcaacatttattt
>PN2BA2_1_948
cattttcttctaatacaaaatatacaggtattggttcacaagatatattaattttatcagttgttgttgcaggtataagtacaactgtttcatttacaaatttgttaataactagacgtactttaggaatgccaggtttgagaaatagaagagttttattaccttttgtttcaataggaacttttttagcattaagaatattagctataataacgccagttttagcagctgctatgattatgatggctttagatagacattgacaaactactttttttgaatttgcttatggaggagatcctatattatctcaacatttattc
>PN2BA2_1_970
attttcttctaatacaaaatatacaggtattggttcacaagatatattaattttatcagttgttgttgcaggtataagtacaactgtttcatttacaaatttgttaataactagacgtactttaggaatgccaggtttgagaaatagaagagttttattaccttttgtttcaataggaacttttttagcattaagaatattagctataataacgccagttttagcagctgctatgattatgatggctttagatagacattgacaaactacttttttgaatttgcttatggaggagatcctatattatctcaacatttattt
>PN2BA2_1_1109
attttcttctaatacaaaatatacaggtattgtttcacaagatatattaattttatcagttgttgttgcaggtataagtacaactgtttcatttacaaatttgttaataactagacgtactttaggaatgccaggtttgagaaatagaagagttttattaccttttgtttcaataggaacttttttagcattaagaatattagctataataacgccagttttagcagctgctatgattatgatggctttagatagacattgacaaactactttttttgaatttgcttatggaggagatcctatattatctcaacatttattt
>PN2BA2_1_2019
attttcttctaatacaaaatatacaggtattggttcacaagatatattaattttatcagttgttgttgcaggtataagtacaactgtttcatttacaaatttgttaataactagacgtactttaggaatgccaggtttgagaaatagaagagttttattaccttttgtttcaataggaacttttttagcattaagaatattagctataataacgccagttttagcagctgctatgattatgatggctttagatagacattgacaaactactttttttgaatttgcttatggaggagatcctatattatctcaacatttatt
>PN2BA2_1_2174
attttcttctaatacaaaatatacaggtattggttcacaagatatattaattttatcagttgttgttgcaggtataagtacaactgtttcatttacaaatttgttaataactagacgtactttaggaatgccaggtttgagaaatagaagagttttattaccttttgtttcaataggaacttttttagcattaagaatattagctataataacgccagttttagcagctgctatgattatgatggccttagatagacattgacaaactactttttttgaatttgcttatggaggagatcctatattatctcaacatttattt
>PN2BA2_2_358
attttcttctaatacaaaatatacaggtattggttcacaagatatattaattttatcagttgttgttgcaggtataagtacaactgtttcatttacaaatttgttaataactagacgtactttaggaatgccaggtttgagaaatagaagagttttattaccttttgtttcaataggaacttttttagcattaagaatattagctataataacgccagttttagcagctgctatgattatgatggctttagatagacattgacaaactactttttttgaatttgcttatggaggagatcctatattatctcaacatttattt
>PN2BA2_2_643
cattttcttctaatacaaaatatacaggtattggttcacaagatatattaattttatcagttgttgttgcaggtataagtacaactgtttcatttacaaatttgttaataactagacgtactttaggaatgccaggtttgagaaatagaagagttttattaccttttgtttcaataggaacttttttagcattaagaatattagctataataacgccagttttagcagctgctatgattatgatggctttagatagacattgacaaactactttttttgaatttgcttatggaggagatcctatattatctcaacatttattt
>PN2BA2_2_1771
attttcttctaatacaaaatatacaggtattggttcacaagatatattaattttatcagttgttgttgcaggtataagtacaactgtttcatttacaaatttgttaataactagacgtactttaggaatgccaggtttgagaaatagaagagttttattaccttttgtttcaataggaacttttttagcattaagaatattagctataataacgccagttttagcagctgctatgattatgatggctttagatagacattgacaaactactttttttgaatttgcttatggaggagatcctatattatcccaacatttattt
>PN2BA2_2_2112
attttcttctaatacaaaatatacaggtattggttcacaagatatattaattttatcagttgttgttgcaggtataagtacaactgtttcatttacaaatttgttaataactagacgtactttaggaatgccaggtttgggaaatagaagagttttattaccttttgtttcaataggaacttttttagcattaagaatattagctataataacgccagttttagcagctgctatgattatgatggctttagatagacattgacaaactactttttttgaatttgcttatggaggagatcctatattatctcaacatttattt
>PN2BA2_3_291
attttcttctaatacaaaatatacaggtattggttcacaagatatattaattttatcagttgttgttgcaggtataagtacaactgtttcatttacaaatttgttaataactagacgtactttaggaatgccaggtttgagaaatagaagagttttattaccttttgtttcaataggaacttttttagcattaagaatattagctataataacgccagttttagcagctgctatgattatgatggctttagatagacattgacaaactactttttttgaatttgcttatggaggagatcctatattatctcaacatttattt
>PN2BA2_4_335
attttcttctaatacaaaatatacaggtattggttcacaagatatattaattttatcagttgttgttgcaggtataagtacaactgtttcatttacaaatttgttaataactagacgtactttaggaatgccaggtttgagaaatagaagagttttattaccttttgtttcaataggaacttttttagcattaagaatattagctataataacgccagttttagcagctgctatgattatgatggctttagatagacattgacaaactactttttttgaatttgcttatggaggagatcctatattatctcaacatttattt
>PN2BA2_4_609
cattttcttctaatacaaaatatacaggtattggttcacaagatatattaattttatcagttgttgttgcaggtataagtacaactgtttcatttacaaatttgttaataactagacgtactttaggaatgccaggtttgagaaatagaagagttttattaccttttgtttcaataggaacttttttagcattaagaatattagctataataacgccagttttagcagctgctatgattatgatggctttagatagacattgacaaactactttttttgaatttgcttatggaggagatcctatattatctcaacatttattt
>PN2BA2_4_2243
attttcttctgatacaaaatatacaggtattggttcacaagatatattaattttatcagttgttgttgcaggtataagtacaactgtttcatttacaaatttgttaataactagacgtactttaggaatgccaggtttgagaaatagaagagttttattaccttttgtttcaataggaacttttttagcattaagaatattagctataataacgccagttttagcagctgctatgattatgatggctttagatagacattgacaaactactttttttgaatttgcttatggaggagatcctatattatctcaacatttattt
>PN2BA2_5_299
attttcttctaatacaaaatatacaggtattggttcacaagatatattaattttatcagttgttgttgcaggtataagtacaactgtttcatttacaaatttgttaataactagacgtactttaggaatgccaggtttgagaaatagaagagttttattaccttttgtttcaataggaacttttttagcattaagaatattagctataataacgccagttttagcagctgctatgattatgatggctttagatagacattgacaaactactttttttgaatttgcttatggaggagatcctatattatctcaacatttattt
>PN2BA2_5_516
cattttcttctaatacaaaatatacaggtattggttcacaagatatattaattttatcagttgttgttgcaggtataagtacaactgtttcatttacaaatttgttaataactagacgtactttaggaatgccaggtttgagaaatagaagagttttattaccttttgtttcaataggaacttttttagcattaagaatattagctataataacgccagttttagcagctgctatgattatgatggctttagatagacattgacaaactactttttttgaatttgcttatggaggagatcctatattatctcaacatttattt
>PN2BA2_5_1203
cattttcttctaatacaaaatatacaggtatttgttcacaagatatattaattttatcagttgttgttgcaggtataagtacaactgtttcatttacaaatttgttaataactagacgtactttaggaatgccaggtttgagaaatagaagagttttattaccttttgtttcaataggaacttttttagcattaagaatattagctataataacgccagttttagcagctgctatgattatgatggctttagatagacattgacaaactactttttttgaatttgcttatggaggagatcctatattatctcaacatttattt
>PN2BA2_5_1344
attttcatcaaatgttagatttactggtataggttctcaagatgtactaattatatctgtagtatttgctggtataagtacgacaatttcatttactaatttattaattactagaagaacattagctatgccaggtttaagaaatagaagaattttactaccatttgttacaattgctacattactagctttaagattattagttccaattactcctgtattagcagcagctatgattatgatggctttagatcgtcattgacaaacaactttttttgaatttgcttatggtggagatcctattttatctcaacatttattt
>PN2BA2_5_1471
attttcttctaatacaaaatatacaggtattggttcacaagatatattaattttatcagttgttgttgcaggtataagtacaactgtttcatttacaaatttgttaataactagacgtactttaggaatgccaggtttgagaaatagaagagttttattaccttttgtttcaataggaacttttttagcattaagaatattagctataataacgccagttttagcagctgctatgattatgatggctttagatagacattgacaaactactttttttgaatttgcttatggaggagatcctatattatctcaacatttatt
>PN2BA2_5_1515
attttcttctaatacaaaatatacaggtattggttcacaagatatattaattttatcagttgttgttgcaggtataagtacaactgtttcatttacaaatttgttaataactagacgtactttaggaatgccaggtttgagaaatagaagagttttattaccttttgtttcaataggaacttttttagcattaagaatattagctataataacgccagttttagcagctgctatgattatgatggctttagatagacattgacgaactactttttttgaatttgcttatggaggagatcctatattatctcaacatttattt
>PN2BA2_5_1722
attttcttctaatacaaaatatacgggtattggttcacaagatatattaattttatcagttgttgttgcaggtataagtacaactgtttcatttacaaatttgttaataactagacgtactttaggaatgccaggtttgagaaatagaagagttttattaccttttgtttcaataggaacttttttagcattaagaatattagctataataacgccagttttagcagctgctatgattatgatggctttagatagacattgacaaactactttttttgaatttgcttatggaggagatcctatattatctcaacatttattt
>PN2BB2_1_267
attttcttctaatacaaaatatacaggtattggttcacaagatatattaattttatcagttgttgttgcaggtataagtacaactgtttcatttacaaatttgttaataactagacgtactttaggaatgccaggtttgagaaatagaagagttttattaccttttgtttcaataggaacttttttagcattaagaatattagctataataacgccagttttagcagctgctatgattatgatggctttagatagacattgacaaactactttttttgaatttgcttatggaggagatcctatattatctcaacatttattt
>PN2BB2_1_408
cattttcttctaatacaaaatatacaggtattggttcacaagatatattaattttatcagttgttgttgcaggtataagtacaactgtttcatttacaaatttgttaataactagacgtactttaggaatgccaggtttgagaaatagaagagttttattaccttttgtttcaataggaacttttttagcattaagaatattagctataataacgccagttttagcagctgctatgattatgatggctttagatagacattgacaaactactttttttgaatttgcttatggaggagatcctatattatctcaacatttattt
>PN2BB2_2_293
ttttcttctaatacaaaatatacaggtattggttcacaagatatattaattttatcagttgttgttgcaggtataagtacaactgtttcatttacaaatttgttaataactagacgtactttaggaatgccaggtttgagaaatagaagagttttattaccttttgtttcaataggaacttttttagcattaagaatattagctataataacgccagttttagcagctgctatgattatgatggctttagatagacattgacaaactactttttttgaatttgcttatggaggagatcctatattatctcaacatttattt
>PN2BB2_2_329
attttcttctaatacaaaatatacaggtattggttcacaagatatattaattttatcagttgttgttgcaggtataagtacaactgtttcatttacaaatttgttaataactagacgtactttaggaatgccaggtttgagaaatagaagagttttattaccttttgtttcaataggaacttttttagcattaagaatattagctataataacgccagttttagcagctgctatgattatgatggctttagatagacattgacaaactactttttttgaatttgcttatggaggagatcctatattatctcaacatttattt
>PN2BB2_2_581
cattttcttctaatacaaaatatacaggtattggttcacaagatatattaattttatcagttgttgttgcaggtataagtacaactgtttcatttacaaatttgttaataactagacgtactttaggaatgccaggtttgagaaatagaagagttttattaccttttgtttcaataggaacttttttagcattaagaatattagctataataacgccagttttagcagctgctatgattatgatggctttagatagacattgacaaactactttttttgaatttgcttatggaggagatcctatattatctcaacatttattt
>PN2BB2_2_780
cattttcttctaatacaaaatatacaggtattggttcacaagatatattaattttatcagttgttgttgcaggtataagtacaactgtttcatttacaaatttgttaataactagacgtactttaggaatgccaggtttgagaaatagaagagttttattaccttttgtttcaataggaacttttttagcattaagaatattagctataataacgccagttttagcagctgctatgattatgatggctttagatagacattgacaaactactttttttgaatttgcttatggaggagatcctatattatctcaacatttatt
>PN2BB2_2_1842
attttcttctaatacaaaatatacaggtattggttcacaagatgtattaattttatcagttgttgttgcaggtataagtacaactgtttcatttacaaatttgttaataactagacgtactttaggaatgccaggtttgagaaatagaagagttttattaccttttgtttcaataggaacttttttagcattaagaatattagctataataacgccagttttagcagctgctatgattatgatggctttagatagacattgacaaactactttttttgaatttgcttatggaggagatcctatattatctcaacatttattt
>PN2BB2_2_1869
attttcttctaatacaaaatatacaggtattggttcacaagatatattagttttatcagttgttgttgcaggtataagtacaactgtttcatttacaaatttgttaataactagacgtactttaggaatgccaggtttgagaaatagaagagttttattaccttttgtttcaataggaacttttttagcattaagaatattagctataataacgccagttttagcagctgctatgattatgatggctttagatagacattgacaaactactttttttgaatttgcttatggaggagatcctatattatctcaacatttattt
>PN2BB2_3_351
ttttcttctaatacaaaatatacaggtattggttcacaagatatattaattttatcagttgttgttgcaggtataagtacaactgtttcatttacaaatttgttaataactagacgtactttaggaatgccaggtttgagaaatagaagagttttattaccttttgtttcaataggaacttttttagcattaagaatattagctataataacgccagttttagcagctgctatgattatgatggctttagatagacattgacaaactactttttttgaatttgcttatggaggagatcctatattatctcaacatttattt
>PN2BB2_3_399
attttcttctaatacaaaatatacaggtattggttcacaagatatattaattttatcagttgttgttgcaggtataagtacaactgtttcatttacaaatttgttaataactagacgtactttaggaatgccaggtttgagaaatagaagagttttattaccttttgtttcaataggaacttttttagcattaagaatattagctataataacgccagttttagcagctgctatgattatgatggctttagatagacattgacaaactactttttttgaatttgcttatggaggagatcctatattatctcaacatttattt
>PN2BB2_3_867
cattttcttctaatacaaaatatacaggtattggttcacaagatatattaattttatcagttgttgttgcaggtataagtacaactgtttcatttacaaatttgttaataactagacgtactttaggaatgccaggtttgagaaatagaagagttttattaccttttgtttcaataggaacttttttagcattaagaatattagctataataacgccagttttagcagctgctatgattatgatggctttagatagacattgacaaactactttttttgaatttgcttatggaggagatcctatattatctcaacatttattt
>PN2BB2_3_1341
cattttcttctaatacaaaatatacaggtattggttcacaagatatattaattttatcagttgttgttgcaggtataagtacaactgtttcatttacaaatttgttaataactagacgtactttaggaatgccaggtttgagaaatagaagagttttattaccttttgtttcaataggaacttttttagcattaagaatattagctataataacgccagttttagcagctgctatgattatgatggctttagatagacattgacaaactactttttttgaatttgcttatggaggagatcctatattatctcaacatttatt
>PN2BB2_3_1505
attttcttctaatacaaaatatacaggtattggttcacaagatatattaattttatcagttgttgttgcaggtataagtacaactgtttcatttacaaatttgttaataactagacgtactttaggaatgccaggtttgagaaatagaagagttttattaccttttgtttcaataggaacttttttagcattaagaatattagctataataacgccagttttagcagctgctatgattatgatggctttagatagacattgacaaactactttttttgagtttgcttatggaggagatcctatattatctcaacatttattt
>PN2BB2_3_1736
attttcttctaatacaaaatatacaggtattggttcacaagatatattaattttatcagttgttgttgcaggtataagtacaactgtttcatttacaaatttgttaataactagacgtactttaggaatgccaggtttgagaaatagaagagttttattaccttttgtttcaataggaacttttttagcattaagaatattagctataataacgccagttttagcagctgctatgattatgatggctttagatagacattgacaaactacttttttgaatttgcttatggaggagatcctatattatctcaacatttattt
>PN2BB2_3_2017
attttcttctaatacaaaatatacaggtattgtttcacaagatatattaattttatcagttgttgttgcaggtataagtacaactgtttcatttacaaatttgttaataactagacgtactttaggaatgccaggtttgagaaatagaagagttttattaccttttgtttcaataggaacttttttagcattaagaatattagctataataacgccagttttagcagctgctatgattatgatggctttagatagacattgacaaactactttttttgaatttgcttatggaggagatcctatattatctcaacatttattt
>PN2BB2_3_2953
attttcttctaatacaaaatatacaggtattggttcacaagatatattaattttatcagttgttgttgcaggtataagtacaactgtttcatttacaaatttgttaataactagacgtactttaggaatgccaggtttgagaaatagaagagttttattaccttttgtttcaataggaacttttttagcattaagaatattagctataataacgccagttttagcagctgctatgattatgatggctttagatagacattgacaaactactttttttgaatttgcttatggaggagatcctatattatctcagcatttattt
>PN2BB2_3_3101
attttcttctaatacaaaatatacaggtattggttcgcaagatatattaattttatcagttgttgttgcaggtataagtacaactgtttcatttacaaatttgttaataactagacgtactttaggaatgccaggtttgagaaatagaagagttttattaccttttgtttcaataggaacttttttagcattaagaatattagctataataacgccagttttagcagctgctatgattatgatggctttagatagacattgacaaactacttttttcgaatttgcttatggaggagatcctatattatctcaacatttattt
>PN2BB2_3_3222
ttttcttctaatacaaaatatacaggtattggttcacaagatatattaattttatcagttgttgttgcaggtataagtacaactgtttcatttacaaatttgttaataactagacgtactttaggaatgccaggtttgagaaatagaagagttttattaccttttgtttcaataggaacttttttagcattaagaatattagctataataacgccagttttagcagctgctatgattatgatggctttagatagacattgacaaactactttttttgaatttgcttatggaggagatcctatattatctcaacatttatt
>PN2BB2_3_3448
attttcttctaatacaagatatacaggtattggttcacaagatatattaattttatcagttgttgttgcaggtataagtacaactgtttcatttacaaatttgttaataactagacgtactttaggaatgccaggtttgagaaatagaagagttttattaccttttgtttcaataggaacttttttagcattaagaatattagctataataacgccagttttagcagctgctatgattatgatggctttagatagacattgacaaactactttttttgaatttgcttatggaggagatcctatattatctcaacatttattt
>PN2BB2_3_3900
attttcttctaatacaaaatatacaggtattggttcacaagatatattaattttatcagttgttgttgcaggtataagtacaactgtttcatttacaaatttgttaataactagacgtactttaggaatgccaggtttgagaaatagaagagttttattaccttttgtttcaataggaacttttttagcattaagaatattagctataataacgccagttttagcagctgctatgattatgatggctttagatagacattgacaaactactttttttgaatttgcttatggaggagatcctatattatcccaacatttattt
>PN2BB2_3_3901
attttcttctaatacaaaatatacaggtattggttcacaagatatattaattttatcagttgttgttgcaggtataagtacaactgtttcatttacaaatttgttaataactagacgtactttaggaatgccaggtttgagaaatagaagagttttattaccttttgtttcaataggaacttctttagcattaagaatattagctataataacgccagttttagcagctgctatgattatgatggctttagatagacattgacaaactactttttttgaatttgcttatggaggagatcctatattatctcaacatttattt
>PN2BB2_3_4111
attttcttctaatacaaaatatacaggtattggttcacaagatatattaattttatcagttgttgttgcaggtataagtacaactgtttcatttacaaatttgttaataactagacgtactttaggaatgccaggtttgagaaatagaagagttttattaccttttgtttcaataggaacttttttagcattaagaatattagctataataacgccagttttagcagctgctatgattatgatggctttagatagacattgacaaactactttttttgaatttgcttatggaggagatcctatattatctcaacatttatt
>PN2BB2_3_4396
attttcttctaatacaaaatatacaggtattggttcacaagatatattaattttatcagttgttgttgcaggtataagtacaactgtttcatttacaaatttgttaataactagacgtactttaggaatgccaggtttgagaaatagaagagttttattaccttttgtttcaataggaacttttttagcattaagaatattagctataataacgccagttttagcagctgctatgattatgatggctttagatagacattgacaaactactttttctgaatttgcttatggaggagatcctatattatctcaacatttattt
>PN2BB2_3_4413
attttcttctaatacaaaatatacaggtattggttcacaagatatattaattttatcagttgttgttgcaggtataagtacgactgtttcatttacaaatttgttaataactagacgtactttaggaatgccaggtttgagaaatagaagagttttattaccttttgtttcaataggaacttttttagcattaagaatattagctataataacgccagttttagcagctgctatgattatgatggctttagatagacattgacaaactactttttttgaatttgcttatggaggagatcctatattatctcaacatttattt
>PN2BB2_3_4596
gttttcttctaatacaaaatatacaggtattggttcacaagatatattaattttatcagttgttgttgcaggtataagtacaactgtttcatttacaaatttgttaataactagacgtactttaggaatgccaggtttgagaaatagaagagttttattaccttttgtttcaataggaacttttttagcattaagaatattagctataataacgccagttttagcagctgctatgattatgatggctttagatagacattgacaaactactttttttgaatttgcttatggaggagatcctatattatctcaacatttattt
>PN2BB2_3_4732
attttcttctaatacgaaatatacaggtattggttcacaagatatattaattttatcagttgttgttgcaggtataagtacaactgtttcatttacaaatttgttaataactagacgtactttaggaatgccaggtttgagaaatagaagagttttattaccttttgtttcaataggaacttttttagcattaagaatattagctataataacgccagttttagcagctgctatgattatgatggctttagatagacattgacaaactactttttttgaatttgcttatggaggagatcctatattatctcaacatttattt
>PN2BB2_3_4936
attttcttctaatacaaaatatacaggtattggttcacaagatatattaattttatcagttgttgttgcaggtataagtacaactgtttcatttacaaatttgttaataactagacgtactttaggaatgccaggtttgagaaatagaagagttttattaccttttgcttcaataggaacttttttagcattaagaatattagctataataacgccagttttagcagctgctatgattatgatggctttagatagacattgacaaactactttttttgaatttgcttatggaggagatcctatattatctcaacatttattt
>PN2BB2_3_5108
attttcttctaatacaaaatatacaggtattggttcacaagatatattaattttatcagttgttgttgcaggtataagtacaactgtttcatttacaaatttgttaataactagacgtactttaggaatgccaggtttgagaaatagaagagttttattaccttttgtttcagtaggaacttttttagcattaagaatattagctataataacgccagttttagcagctgctatgattatgatggctttagatagacattgacaaactactttttttgaatttgcttatggaggagatcctatattatctcaacatttattt
>PN2BB2_4_310
ttttcttctaatacaaaatatacaggtattggttcacaagatatattaattttatcagttgttgttgcaggtataagtacaactgtttcatttacaaatttgttaataactagacgtactttaggaatgccaggtttgagaaatagaagagttttattaccttttgtttcaataggaacttttttagcattaagaatattagctataataacgccagttttagcagctgctatgattatgatggctttagatagacattgacaaactactttttttgaatttgcttatggaggagatcctatattatctcaacatttattt
>PN2BB2_4_350
attttcttctaatacaaaatatacaggtattggttcacaagatatattaattttatcagttgttgttgcaggtataagtacaactgtttcatttacaaatttgttaataactagacgtactttaggaatgccaggtttgagaaatagaagagttttattaccttttgtttcaataggaacttttttagcattaagaatattagctataataacgccagttttagcagctgctatgattatgatggctttagatagacattgacaaactactttttttgaatttgcttatggaggagatcctatattatctcaacatttattt
>PN2BB2_4_669
cattttcttctaatacaaaatatacaggtattggttcacaagatatattaattttatcagttgttgttgcaggtataagtacaactgtttcatttacaaatttgttaataactagacgtactttaggaatgccaggtttgagaaatagaagagttttattaccttttgtttcaataggaacttttttagcattaagaatattagctataataacgccagttttagcagctgctatgattatgatggctttagatagacattgacaaactactttttttgaatttgcttatggaggagatcctatattatctcaacatttattt
>PN2BB2_4_1006
attttcttctaatacaaaatatacaggtattggttcacaagatatattaattttatcagttgttgttgcaggtataagtacaactgtttcatttacaaatttgttgataactagacgtactttaggaatgccaggtttgagaaatagaagagttttattaccttttgtttcaataggaacttttttagcattaagaatattagctataataacgccagttttagcagctgctatgattatgatggctttagatagacattgacaaactactttttttgaatttgcttatggaggagatcctatattatctcaacatttattt
>PN2BB2_4_1023
atttagttctaatttaaaatatacaggtataggttctcaagatgttcttattttatctgtaatatttgcaggagttagtacaacagtatcatttacaaacttattaattacaagaagaacactatctatgccagggttaagacatagaagagttttattaccttttatatctattggtatttttttagcattaaggatgttagctataattacaccagttttagctgcagctatgataatgatggcactagatagacattgacaaactacattttttgaatatgcttatggtggtgatcctattttatctcaacatttattt
>PN2BB2_4_1284
attttcttctaatacaaaatatacaggtattgtttcacaagatatattaattttatcagttgttgttgcaggtataagtacaactgtttcatttacaaatttgttaataactagacgtactttaggaatgccaggtttgagaaatagaagagttttattaccttttgtttcaataggaacttttttagcattaagaatattagctataataacgccagttttagcagctgctatgattatgatggctttagatagacattgacaaactactttttttgaatttgcttatggaggagatcctatattatctcaacatttattt
>PN2BB2_4_2230
attttcttctaatacaaaatatacaggtattggttcacaagatatattaattttatcagttgttgttgcgggtataagtacaactgtttcatttacaaatttgttaataactagacgtactttaggaatgccaggtttgagaaatagaagagttttattaccttttgtttcaataggaacttttttagcattaagaatattagctataataacgccagttttagcagctgctatgattatgatggctttagatagacattgacaaactactttttttgaatttgcttatggaggagatcctatattatctcaacatttattt
>PN2BB2_4_2565
attttcttctaatacaaaatatacaggtattggttcacaagatatattaattttatcagttgttgttgcaggtataagtacaactgtttcatttacaaatttgttaataactagacgtactttaggaatgccaggtttgagaaatagaagagttttattaccttttgtttcgataggaacttttttagcattaagaatattagctataataacgccagttttagcagctgctatgattatgatggctttagatagacattgacaaactactttttttgaatttgcttatggaggagatcctatattatctcaacatttattt
>PN2BB2_5_313
ttttcttctaatacaaaatatacaggtattggttcacaagatatattaattttatcagttgttgttgcaggtataagtacaactgtttcatttacaaatttgttaataactagacgtactttaggaatgccaggtttgagaaatagaagagttttattaccttttgtttcaataggaacttttttagcattaagaatattagctataataacgccagttttagcagctgctatgattatgatggctttagatagacattgacaaactactttttttgaatttgcttatggaggagatcctatattatctcaacatttattt
>PN2BB2_5_346
attttcttctaatacaaaatatacaggtattggttcacaagatatattaattttatcagttgttgttgcaggtataagtacaactgtttcatttacaaatttgttaataactagacgtactttaggaatgccaggtttgagaaatagaagagttttattaccttttgtttcaataggaacttttttagcattaagaatattagctataataacgccagttttagcagctgctatgattatgatggctttagatagacattgacaaactactttttttgaatttgcttatggaggagatcctatattatctcaacatttattt
>PN2BB2_5_685
cattttcttctaatacaaaatatacaggtattggttcacaagatatattaattttatcagttgttgttgcaggtataagtacaactgtttcatttacaaatttgttaataactagacgtactttaggaatgccaggtttgagaaatagaagagttttattaccttttgtttcaataggaacttttttagcattaagaatattagctataataacgccagttttagcagctgctatgattatgatggctttagatagacattgacaaactactttttttgaatttgcttatggaggagatcctatattatctcaacatttattt
>PN2BB2_5_1292
attttcttctaatacaaaatatacaggtattgtttcacaagatatattaattttatcagttgttgttgcaggtataagtacaactgtttcatttacaaatttgttaataactagacgtactttaggaatgccaggtttgagaaatagaagagttttattaccttttgtttcaataggaacttttttagcattaagaatattagctataataacgccagttttagcagctgctatgattatgatggctttagatagacattgacaaactactttttttgaatttgcttatggaggagatcctatattatctcaacatttattt
>PN2BB2_5_1836
attttcttctaatacaaaatatacaggtattggttcgcaagatatattaattttatcagttgttgttgcaggtataagtacaactgtttcatttacaaatttgttaataactagacgtactttaggaatgccaggtttgagaaatagaagagttttattaccttttgtttcaataggaacttttttagcattaagaatattagctataataacgccagttttagcagctgctatgattatgatggctttagatagacattgacaaactacttttttcgaatttgcttatggaggagatcctatattatctcaacatttattt
>PN2BB2_5_1841
attttcttctaatacaaaatatacaggtattggttcacaagatatattaattttatcagttgttgttgcaggtataagtacaactgtttcatttacaaatttgttaataactagacgtactttaggaatgccaggtttgagaaatagaagagttttattaccttttgtttcaataggaacttttttagcattaagaatattagctataataacgccagttttagcagctgctatgattatgatggctttagatagacattgaaaaactactttttttgaatttgcttatggaggagatcctatattatctcaacatttattt
>PN2BB2_5_2384
attttcttctaatacaaaatatacaggtattggttcacaagatatattaattttatcagttgttgttgcaggtataagtacaactgtttcatttacaaatttgttaataactagacgtactttaggaatgccaggtttgagaaatagaagagttttattaccttttgtttcaataggaacttttttagcattaagaatattagctataataacgccagttttagcagctgctatgattatgatggctttagatagacgttgacaaactactttttttgaatttgcttatggaggagatcctatattatctcaacatttattt
>PN2BB2_5_2574
attttcttctaatacaaaatatacaggtattggttcgcaagatatattaattttatcagttgttgttgcaggtataagtacaactgtttcatttacaaatttgttaataactagacgtactttaggaatgccaggtttgagaaatagaagagttttattaccttttgtttcaataggaacttttttagcattaagaatattagctataataacgccagttttagcagctgctatgattatgatggctttagatagacattgacaaactactttttttgaatttgcttatggaggagatcctatattatctcaacatttattt
>PN2BB2_5_2644
attttcttctaatacgaaatatacaggtattggttcacaagatatattaattttatcagttgttgttgcaggtataagtacaactgtttcatttacaaatttgttaataactagacgtactttaggaatgccaggtttgagaaatagaagagttttattaccttttgtttcaataggaacttttttagcattaagaatattagctataataacgccagttttagcagctgctatgattatgatggctttagatagacattgacaaactactttttttgaatttgcttatggaggagatcctatattatctcaacatttattt
>PN2BB2_5_2720
attttcttctaatacaaaatatacaggtattggttcacaagatatattaattttatcagttgttgttgcaggtataagtacaactgtttcatttacaaatttgttaataactagacgtactttaggaatgccaggtttgggaaatagaagagttttattaccttttgtttcaataggaacttttttagcattaagaatattagctataataacgccagttttagcagctgctatgattatgatggctttagatagacattgacaaactactttttttgaatttgcttatggaggagatcctatattatctcaacatttattt
>PN2BB2_5_2841
attttcttctaatacaaaatatacaggtattggttcacaagatatattaattttatcagttgttgttgcaggtataagtacaactgtttcatttacaaatttgttaataactagacgtactttaggaatgccaggtttgagaaatagaagagttttattaccttttgtttcaataggaacttttttagcattaagaatattagctataataacgccagttttagcagccgctatgattatgatggctttagatagacattgacaaactactttttttgaatttgcttatggaggagatcctatattatctcaacatttattt
>PN2BC2_1_311
ttttcttctaatacaaaatatacaggtattggttcacaagatatattaattttatcagttgttgttgcaggtataagtacaactgtttcatttacaaatttgttaataactagacgtactttaggaatgccaggtttgagaaatagaagagttttattaccttttgtttcaataggaacttttttagcattaagaatattagctataataacgccagttttagcagctgctatgattatgatggctttagatagacattgacaaactactttttttgaatttgcttatggaggagatcctatattatctcaacatttattt
>PN2BC2_1_349
attttcttctaatacaaaatatacaggtattggttcacaagatatattaattttatcagttgttgttgcaggtataagtacaactgtttcatttacaaatttgttaataactagacgtactttaggaatgccaggtttgagaaatagaagagttttattaccttttgtttcaataggaacttttttagcattaagaatattagctataataacgccagttttagcagctgctatgattatgatggctttagatagacattgacaaactactttttttgaatttgcttatggaggagatcctatattatctcaacatttattt
>PN2BC2_1_1046
attttcttctaatacaaaatatacaggtattggttcacaagatatattaattttatcagttgttgttgcaggtataagtacaactgtttcatttacaaatttgttaataactagacgtactttaggaatgccaggtttgagaaatagaagagttttattaccttttgtttcaataggaacttttttagcattaagaatattagctataataacgccagttttagcagctgctatgattatgatggctttagatagacattgacaaactactttttttgaatttgcttatggaggagatcctatattatctcaacatctattt
>PN2BC2_1_1327
attttcttctaatacaaaatatacaggtattgtttcacaagatatattaattttatcagttgttgttgcaggtataagtacaactgtttcatttacaaatttgttaataactagacgtactttaggaatgccaggtttgagaaatagaagagttttattaccttttgtttcaataggaacttttttagcattaagaatattagctataataacgccagttttagcagctgctatgattatgatggctttagatagacattgacaaactactttttttgaatttgcttatggaggagatcctatattatctcaacatttattt
>PN2BC2_1_2095
attttcttctaatacaaaatatacaggtattggttcacaagatatattaattttatcagttgttgttgcaggtataagtacaactgtttcatttacaaatttgttaataactagacgtactttaggaatgccaggtttgagaaatagaagagttttattaccttttgtttcaataggaacttttttagcattaagaatattagctataataacgccagttttagcagctgctatgattatgatggatttagatagacattgacaaactactttttttgaatttgcttatggaggagatcctatattatctcaacatttattt
>PN2BC2_1_2352
attttcttctaatacaaaatatacaggtattggttcacaagatatattaattttatcagttgttgttgcaggtataagtacaactgtttcatttacaaatttgttaataactagacgtactttaggaatgccaggtttgagaaatagaagagttttattaccttttgtttcaataggaacttttttagcattaagaatattagctataataacgccagttttagcagctgctatgattatgatggctttagatagacattgacaaactactttttttgaatttgcttatggaggagatcctatattatctcaacatttatt
>PN2BC2_1_2380
cattttcttctaatacaaaatatacaggtattggttcacaagatatattaattttatcatttgttgttgcaggtataagtacaactgtttcatttacaaatttgttaataactagacgtactttaggaatgccaggtttgagaaatagaagagttttattaccttttgtttcaataggaacttttttagcattaagaatattagctataataacgccagttttagcagctgctatgattatgatggctttagatagacattgacaaactactttttttgaatttgcttatggaggagatcctatattatctcaacatttattt
>PN2BC2_1_2637
atcttcttctaatacaaaatatacaggtattggttcacaagatatattaattttatcagttgttgttgcaggtataagtacaactgtttcatttacaaatttgttaataactagacgtactttaggaatgccaggtttgagaaatagaagagttttattaccttttgtttcaataggaacttttttagcattaagaatattagctataataacgccagttttagcagctgctatgattatgatggctttagatagacattgacaaactactttttttgaatttgcttatggaggagatcctatattatctcaacatttattt
>PN2BC2_1_2661
cattttcttctaatacaaaatatacaggtattggttcacaagatatattaattttatcagttgttgttgcaggtataagtacaactgtttcatttacaaatttgttaataactagacgtactttaggaatgccaggtttgagaaatagaagagttttattaccttttgtttcaataggaacttttttagcattaagaatattagctataataacgccagttttagcagctgctatgattatgatggctttagatagacattgacaaactacttttttgaatttgcttatggaggagatcctatattatctcaacatttattt
>PN2BC2_2_333
ttttcttctaatacaaaatatacaggtattggttcacaagatatattaattttatcagttgttgttgcaggtataagtacaactgtttcatttacaaatttgttaataactagacgtactttaggaatgccaggtttgagaaatagaagagttttattaccttttgtttcaataggaacttttttagcattaagaatattagctataataacgccagttttagcagctgctatgattatgatggctttagatagacattgacaaactactttttttgaatttgcttatggaggagatcctatattatctcaacatttattt
>PN2BC2_2_376
attttcttctaatacaaaatatacaggtattggttcacaagatatattaattttatcagttgttgttgcaggtataagtacaactgtttcatttacaaatttgttaataactagacgtactttaggaatgccaggtttgagaaatagaagagttttattaccttttgtttcaataggaacttttttagcattaagaatattagctataataacgccagttttagcagctgctatgattatgatggctttagatagacattgacaaactactttttttgaatttgcttatggaggagatcctatattatctcaacatttattt
>PN2BC2_2_722
cattttcttctaatacaaaatatacaggtattggttcacaagatatattaattttatcagttgttgttgcaggtataagtacaactgtttcatttacaaatttgttaataactagacgtactttaggaatgccaggtttgagaaatagaagagttttattaccttttgtttcaataggaacttttttagcattaagaatattagctataataacgccagttttagcagctgctatgattatgatggctttagatagacattgacaaactactttttttgaatttgcttatggaggagatcctatattatctcaacatttattt
>PN2BC2_2_1264
attttcttctaatacaaaatatacaggtattggttcacaagatatattaattttatcagttgttgttgcaggtataagtacaactgtttcatttacaaatttgttaataactagacgtactttaggaatgccaggtttgagaaatagaagagttttattaccttttgtttcaataggaacttttttagcattaagaatattagctataataacgccagttttagcagctgctatgattatgatggctttagatagacattgacaaactacttttttgaatttgcttatggaggagatcctatattatctcaacatttattt
>PN2BC2_2_2012
cattttcttctaatacaaaatatacaggtatttgttcacaagatatattaattttatcagttgttgttgcaggtataagtacaactgtttcatttacaaatttgttaataactagacgtactttaggaatgccaggtttgagaaatagaagagttttattaccttttgtttcaataggaacttttttagcattaagaatattagctataataacgccagttttagcagctgctatgattatgatggctttagatagacattgacaaactactttttttgaatttgcttatggaggagatcctatattatctcaacatttattt
>PN2BC2_2_2550
attttcttctaatacaaaatatacaggtattggttcacaagatatattaattttatcagttgttgttgcaggtataagtacaactgtttcatttacaaatttgttaataactagacgtactttaggaatgccaggtttgagaaatagaagagttttattaccttttgtttcaataggaacttttttagcattaagaatattagctataataacgccagttttagcagctgctatgattatgatggctttagatagacattgacaaactactttttttgaatttgcttatggaggagatcctatattatctcaacatttatt
>PN2BC2_2_2762
attttcttctaatacaaaatatacaggtattggttcacaagatatattaattttatcagttgttgttgcaggtataagtacaactgtttcatttacaaatttgttaataactagacgtactttaggaatgccaggtttgagaaatagaagagttttattaccttttgtttcaataggaacttttttagcattaagaatattagctataataacgccagttttagcagctgctatgattatgatggccttagatagacattgacaaactactttttttgaatttgcttatggaggagatcctatattatctcaacatttattt
>PN2BC2_3_293
ttttcttctaatacaaaatatacaggtattggttcacaagatatattaattttatcagttgttgttgcaggtataagtacaactgtttcatttacaaatttgttaataactagacgtactttaggaatgccaggtttgagaaatagaagagttttattaccttttgtttcaataggaacttttttagcattaagaatattagctataataacgccagttttagcagctgctatgattatgatggctttagatagacattgacaaactactttttttgaatttgcttatggaggagatcctatattatctcaacatttattt
>PN2BC2_3_323
attttcttctaatacaaaatatacaggtattggttcacaagatatattaattttatcagttgttgttgcaggtataagtacaactgtttcatttacaaatttgttaataactagacgtactttaggaatgccaggtttgagaaatagaagagttttattaccttttgtttcaataggaacttttttagcattaagaatattagctataataacgccagttttagcagctgctatgattatgatggctttagatagacattgacaaactactttttttgaatttgcttatggaggagatcctatattatctcaacatttattt
>PN2BC2_3_663
cattttcttctaatacaaaatatacaggtattggttcacaagatatattaattttatcagttgttgttgcaggtataagtacaactgtttcatttacaaatttgttaataactagacgtactttaggaatgccaggtttgagaaatagaagagttttattaccttttgtttcaataggaacttttttagcattaagaatattagctataataacgccagttttagcagctgctatgattatgatggctttagatagacattgacaaactactttttttgaatttgcttatggaggagatcctatattatctcaacatttattt
>PN2BC2_3_1552
attttcttctaatacaaaatatacaggtattggttcacaagatatattaattttatcagttgttgttgcaggtataagtacaactgtttcatttacaaatttgttaataactagacgtactttaggaatgccaggtttgagaaatagaagagttttattaccttttgtttcaataggaacttttttagcattaagaatattagctataataacgccagttttagcagctgctatgattatgatggctttagatagacattgacaaactactttttttgaatttgcttatggaggagatcctatattatctcaacatttattc
>PN2BC2_3_1691
cattttcttctaatacaaaatatacaggtatttgttcacaagatatattaattttatcagttgttgttgcaggtataagtacaactgtttcatttacaaatttgttaataactagacgtactttaggaatgccaggtttgagaaatagaagagttttattaccttttgtttcaataggaacttttttagcattaagaatattagctataataacgccagttttagcagctgctatgattatgatggctttagatagacattgacaaactactttttttgaatttgcttatggaggagatcctatattatctcaacatttattt
>PN2BC2_4_292
ttttcttctaatacaaaatatacaggtattggttcacaagatatattaattttatcagttgttgttgcaggtataagtacaactgtttcatttacaaatttgttaataactagacgtactttaggaatgccaggtttgagaaatagaagagttttattaccttttgtttcaataggaacttttttagcattaagaatattagctataataacgccagttttagcagctgctatgattatgatggctttagatagacattgacaaactactttttttgaatttgcttatggaggagatcctatattatctcaacatttattt
>PN2BC2_4_330
attttcttctaatacaaaatatacaggtattggttcacaagatatattaattttatcagttgttgttgcaggtataagtacaactgtttcatttacaaatttgttaataactagacgtactttaggaatgccaggtttgagaaatagaagagttttattaccttttgtttcaataggaacttttttagcattaagaatattagctataataacgccagttttagcagctgctatgattatgatggctttagatagacattgacaaactactttttttgaatttgcttatggaggagatcctatattatctcaacatttattt
>PN2BC2_4_960
tttcttctaatacaaaatatacaggtattggttcacaagatatattaattttatcagttgttgttgcaggtataagtacaactgtttcatttacaaatttgttaataactagacgtactttaggaatgccaggtttgagaaatagaagagttttattaccttttgtttcaataggaacttttttagcattaagaatattagctataataacgccagttttagcagctgctatgattatgatggctttagatagacattgacaaactactttttttgaatttgcttatggaggagatcctatattatctcaacatttattt
>PN2BC2_4_2279
attttcttctaatacaaaatatacaggtattggttcacaagatatattaattttatcagttgttgttgcaggtataagtacaactgtttcatttacaaatttgttaataactagacgtactttaggaatgccaggtttgagaaatagaagagttttattaccttttgtttcaataggaacttttttagcattaagaatattagctataataacgccagttttagcagctgctatgattatgatggctttagatagacattgacaaactactttttttgaatttgcttatggaggagatcctatattatatcaacatttattt
>PN2BC2_5_329
ttttcttctaatacaaaatatacaggtattggttcacaagatatattaattttatcagttgttgttgcaggtataagtacaactgtttcatttacaaatttgttaataactagacgtactttaggaatgccaggtttgagaaatagaagagttttattaccttttgtttcaataggaacttttttagcattaagaatattagctataataacgccagttttagcagctgctatgattatgatggctttagatagacattgacaaactactttttttgaatttgcttatggaggagatcctatattatctcaacatttattt
>PN2BC2_5_370
attttcttctaatacaaaatatacaggtattggttcacaagatatattaattttatcagttgttgttgcaggtataagtacaactgtttcatttacaaatttgttaataactagacgtactttaggaatgccaggtttgagaaatagaagagttttattaccttttgtttcaataggaacttttttagcattaagaatattagctataataacgccagttttagcagctgctatgattatgatggctttagatagacattgacaaactactttttttgaatttgcttatggaggagatcctatattatctcaacatttattt
>PN2BC2_5_756
cattttcttctaatacaaaatatacaggtattggttcacaagatatattaattttatcagttgttgttgcaggtataagtacaactgtttcatttacaaatttgttaataactagacgtactttaggaatgccaggtttgagaaatagaagagttttattaccttttgtttcaataggaacttttttagcattaagaatattagctataataacgccagttttagcagctgctatgattatgatggctttagatagacattgacaaactactttttttgaatttgcttatggaggagatcctatattatctcaacatttattt
>PN2BC2_5_1984
attttcttctaatacaaaatatacaggtattggttcacaagatatattaattttatcagttgttgttgcaggtataagtacaactgtttcatttacaaatttgttaataactagacgtactttaggaatgccaggtttgagaaataggagagttttattaccttttgtttcaataggaacttttttagcattaagaatattagctataataacgccagttttagcagctgctatgattatgatggctttagatagacattgacaaactactttttttgaatttgcttatggaggagatcctatattatctcaacatttattt
>PN2BC2_5_2734
attttcttctaatacaaaatatacaggtattggttcacaagatatattaattttatcagttgttgttgcaggtataagtacaactgtctcatttacaaatttgttaataactagacgtactttaggaatgccaggtttgagaaatagaagagttttattaccttttgtttcaataggaacttttttagcattaagaatattagctataataacgccagttttagcagctgctatgattatgatggctttagatagacattgacaaactactttttttgaatttgcttatggaggagatcctatattatctcaacatttattt
>PN2BC2_5_3137
attttcttctaatacaaaatatacaggtattggttcacaagatatattaattttatcagttgttgttgcaggtataagtacgactgtttcatttacaaatttgttaataactagacgtactttaggaatgccaggtttgagaaatagaagagttttattaccttttgtttcaataggaacttttttagcattaagaatattagctataataacgccagttttagcagctgctatgattatgatggctttagatagacattgacaaactactttttttgaatttgcttatggaggagatcctatattatctcaacatttattt
>PN2BC2_5_3546
attttcttctaatacaaaatatacaggtattggttcacaagatatattaattttatcagttgttgttgcaggtataagtacaactgtttcatttacaaatttgttaataactagacgtactttaggaatgccaggtttgagaaatagaagagttttattaccttttgcttcaataggaacttttttagcattaagaatattagctataataacgccagttttagcagctgctatgattatgatggctttagatagacattgacaaactactttttttgaatttgcttatggaggagatcctatattatctcaacatttattt
>PN2SA2_1_188
ttttcttctaatacaaaatatacaggtattggttcacaagatatattaattttatcagttgttgttgcaggtataagtacaactgtttcatttacaaatttgttaataactagacgtactttaggaatgccaggtttgagaaatagaagagttttattaccttttgtttcaataggaacttttttagcattaagaatattagctataataacgccagttttagcagctgctatgattatgatggctttagatagacattgacaaactactttttttgaatttgcttatggaggagatcctatattatctcaacatttattt
>PN2SA2_1_293
cattttcttctaatacaaaatatacaggtattggttcacaagatatattaattttatcagttgttgttgcaggtataagtacaactgtttcatttacaaatttgttaataactagacgtactttaggaatgccaggtttgagaaatagaagagttttattaccttttgtttcaataggaacttttttagcattaagaatattagctataataacgccagttttagcagctgctatgattatgatggctttagatagacattgacaaactactttttttgaatttgcttatggaggagatcctatattatctcaacatttattt
>PN2SA2_2_337
ttttcttctaatacaaaatatacaggtattggttcacaagatatattaattttatcagttgttgttgcaggtataagtacaactgtttcatttacaaatttgttaataactagacgtactttaggaatgccaggtttgagaaatagaagagttttattaccttttgtttcaataggaacttttttagcattaagaatattagctataataacgccagttttagcagctgctatgattatgatggctttagatagacattgacaaactactttttttgaatttgcttatggaggagatcctatattatctcaacatttattt
>PN2SA2_2_380
attttcttctaatacaaaatatacaggtattggttcacaagatatattaattttatcagttgttgttgcaggtataagtacaactgtttcatttacaaatttgttaataactagacgtactttaggaatgccaggtttgagaaatagaagagttttattaccttttgtttcaataggaacttttttagcattaagaatattagctataataacgccagttttagcagctgctatgattatgatggctttagatagacattgacaaactactttttttgaatttgcttatggaggagatcctatattatctcaacatttattt
>PN2SA2_2_743
cattttcttctaatacaaaatatacaggtattggttcacaagatatattaattttatcagttgttgttgcaggtataagtacaactgtttcatttacaaatttgttaataactagacgtactttaggaatgccaggtttgagaaatagaagagttttattaccttttgtttcaataggaacttttttagcattaagaatattagctataataacgccagttttagcagctgctatgattatgatggctttagatagacattgacaaactactttttttgaatttgcttatggaggagatcctatattatctcaacatttattt
>PN2SA2_2_1264
cattttcttctaatacaaaatatacaggtattggttcacaagatatattaattttatcagttgttgttgcaggtataagtacaactgtttcatttacaaatttgttaataactagacgtactttaggaatgccaggtttgagaaatagaagagttttattaccttttgtttcaataggaacttttttagcattaagaatattagctataataacgccagttttagcagctgctatgattatgatggctttagatagacattgacaaactactttttttgaatttgcttatggaggagatcctatattatctcaacatttattc
>PN2SA2_2_1337
attttcttctaatacaaaatatacaggtattggttcacaagatatattaattttatcagttgttgttgcaggtataagtacaactgtttcatttacaaatttgttaataactagacgtactttaggaatgccaggtttgagaaatagaagagttttattaccttttgtttcaataggaacttttttagcattaagaatattagctataataacgccagttttagcagctgctatgattatgatggctttagatagacattgacaaactactttttttgaatttgcttatggaggagatcctatattatctcaacatttattg
>PN2SA2_2_1849
attttcttctaatacaaagtatacaggtattggttcacaagatatattaattttatcagttgttgttgcaggtataagtacaactgtttcatttacaaatttgttaataactagacgtactttaggaatgccaggtttgagaaatagaagagttttattaccttttgtttcaataggaacttttttagcattaagaatattagctataataacgccagttttagcagctgctatgattatgatggctttagatagacattgacaaactactttttttgaatttgcttatggaggagatcctatattatctcaacatttattt
>PN2SA2_2_2047
attttcttctaatacaaaatatacaggtattggttcgcaagatatattaattttatcagttgttgttgcaggtataagtacaactgtttcatttacaaatttgttaataactagacgtactttaggaatgccaggtttgagaaatagaagagttttattaccttttgtttcaataggaacttttttagcattaagaatattagctataataacgccagttttagcagctgctatgattatgatggctttagatagacattgacaaactacttttttcgaatttgcttatggaggagatcctatattatctcaacatttattt
>PN2SA2_2_2606
attttcttctaatacaaaatatacaggtattggttcacaagatatattaattttatcagttgttgttgcaggtataagtacaactgtttcatttacaaatttgttaataactagacgtactttaggaatgccaggtttgagaaatagaagagttttattaccttttgtttcaataggaacttttttagcattaagaatattagctataataacgccagttttagcagctgctatgattatgatggctttagatagacattgacaaactactttttttgaatttgcttatggaggagatcctatattatctcaacatttatt
>PN2SA2_2_2876
attttcttctaatacaaaatatacaggtattggttcacaagatatattaattttatcagttgttgttgcaggtataagtacaactgtttcatttacaaatttgttaataactagacgtactttaggaatgccaggtttgaggaatagaagagttttattaccttttgtttcaataggaacttttttagcattaagaatattagctataataacgccagttttagcagctgctatgattatgatggctttagatagacattgacaaactactttttttgaatttgcttatggaggagatcctatattatctcaacatttattt
>PN2SA2_2_2932
attttcttctaatacgaaatatacaggtattggttcacaagatatattaattttatcagttgttgttgcaggtataagtacaactgtttcatttacaaatttgttaataactagacgtactttaggaatgccaggtttgagaaatagaagagttttattaccttttgtttcaataggaacttttttagcattaagaatattagctataataacgccagttttagcagctgctatgattatgatggctttagatagacattgacaaactactttttttgaatttgcttatggaggagatcctatattatctcaacatttattt
>PN2SA2_3_267
attttcttctaatacaaaatatacaggtattggttcacaagatatattaattttatcagttgttgttgcaggtataagtacaactgtttcatttacaaatttgttaataactagacgtactttaggaatgccaggtttgagaaatagaagagttttattaccttttgtttcaataggaacttttttagcattaagaatattagctataataacgccagttttagcagctgctatgattatgatggctttagatagacattgacaaactactttttttgaatttgcttatggaggagatcctatattatctcaacatttattt
>PN2SA2_3_438
cattttcttctaatacaaaatatacaggtattggttcacaagatatattaattttatcagttgttgttgcaggtataagtacaactgtttcatttacaaatttgttaataactagacgtactttaggaatgccaggtttgagaaatagaagagttttattaccttttgtttcaataggaacttttttagcattaagaatattagctataataacgccagttttagcagctgctatgattatgatggctttagatagacattgacaaactactttttttgaatttgcttatggaggagatcctatattatctcaacatttattt
>PN2SA2_4_355
ttttcttctaatacaaaatatacaggtattggttcacaagatatattaattttatcagttgttgttgcaggtataagtacaactgtttcatttacaaatttgttaataactagacgtactttaggaatgccaggtttgagaaatagaagagttttattaccttttgtttcaataggaacttttttagcattaagaatattagctataataacgccagttttagcagctgctatgattatgatggctttagatagacattgacaaactactttttttgaatttgcttatggaggagatcctatattatctcaacatttattt
>PN2SA2_4_401
attttcttctaatacaaaatatacaggtattggttcacaagatatattaattttatcagttgttgttgcaggtataagtacaactgtttcatttacaaatttgttaataactagacgtactttaggaatgccaggtttgagaaatagaagagttttattaccttttgtttcaataggaacttttttagcattaagaatattagctataataacgccagttttagcagctgctatgattatgatggctttagatagacattgacaaactactttttttgaatttgcttatggaggagatcctatattatctcaacatttattt
>PN2SA2_4_804
cattttcttctaatacaaaatatacaggtattggttcacaagatatattaattttatcagttgttgttgcaggtataagtacaactgtttcatttacaaatttgttaataactagacgtactttaggaatgccaggtttgagaaatagaagagttttattaccttttgtttcaataggaacttttttagcattaagaatattagctataataacgccagttttagcagctgctatgattatgatggctttagatagacattgacaaactactttttttgaatttgcttatggaggagatcctatattatctcaacatttattt
>PN2SA2_4_1429
attttcttctaatacaaaatatacaggtattggttcacaagatatattaattttatcagttgttgttgcaggtataagtacaactgtttcatttacaaatttgttaataactagacgtactttaggaatgccaggtttgagaaatagaagagttttattaccttttgtttcaataggaacttttttagcattaagaatattagctataataacgccagttttagcagctgctatgattatgatggctttagatagacattgacaaactacttttttgaatttgcttatggaggagatcctatattatctcaacatttattt
>PN2SA2_4_2221
attttcttctaatacaaaatatacaggtattggttcacaagatatattaattttatcagttgttgttgcaggtataagtacaactgtttcatttacaaatttgttaataactagacgtactttaggaatgccaggtttgagaaatagaagagttttattaccttttgtttcaataggaacttttttagcattaagaatattagctataataacgccagttttagcagctgctatgattatgatggctttagatagacattgacaaactactttttttgaatttgcttatggaggagatcctatattatctcagcatttattt
>PN2SA2_4_2342
cattttcttctaatacaaaatatacaggtatttgttcacaagatatattaattttatcagttgttgttgcaggtataagtacaactgtttcatttacaaatttgttaataactagacgtactttaggaatgccaggtttgagaaatagaagagttttattaccttttgtttcaataggaacttttttagcattaagaatattagctataataacgccagttttagcagctgctatgattatgatggctttagatagacattgacaaactactttttttgaatttgcttatggaggagatcctatattatctcaacatttattt
>PN2SA2_4_2945
attttcttctaatacaaaatatacaggtattggttcacaagatatattaattttatcagttgttgttgcaggtataagtacaactgtttcatttacaaatttgttaataactagacgtactttaggaatgccaggtttgagaaatagaagagttttattaccttttgtttcaataggaacttttttagcattaagaatattagctataataacgccagttttagcagctgctatgattatgatggctttagatagacgttgacaaactactttttttgaatttgcttatggaggagatcctatattatctcaacatttattt
>PN2SA2_5_315
attttcttctaatacaaaatatacaggtattggttcacaagatatattaattttatcagttgttgttgcaggtataagtacaactgtttcatttacaaatttgttaataactagacgtactttaggaatgccaggtttgagaaatagaagagttttattaccttttgtttcaataggaacttttttagcattaagaatattagctataataacgccagttttagcagctgctatgattatgatggctttagatagacattgacaaactactttttttgaatttgcttatggaggagatcctatattatctcaacatttattt
>PN2SA2_5_532
cattttcttctaatacaaaatatacaggtattggttcacaagatatattaattttatcagttgttgttgcaggtataagtacaactgtttcatttacaaatttgttaataactagacgtactttaggaatgccaggtttgagaaatagaagagttttattaccttttgtttcaataggaacttttttagcattaagaatattagctataataacgccagttttagcagctgctatgattatgatggctttagatagacattgacaaactactttttttgaatttgcttatggaggagatcctatattatctcaacatttattt
>PN2SA2_5_1581
cattttcttctaatacaaaatatacaggtattggttcacaagatatattaattttatcagttgttgttgcaggtataagtacaactgtttcatttacaaatttgttaataactagacgtactttaggaatgccaggtttgagaaatagaagagttttattaccttttgtttcaataggaacttttttagcattaagaatattagctataataacgccagttttagcagctgctatgattatgatggctttagatagacattgacaaactacttttttgaatttgcttatggaggagatcctatattatctcaacatttattt
>PN2SB2_1_413
ttttcttctaatacaaaatatacaggtattggttcacaagatatattaattttatcagttgttgttgcaggtataagtacaactgtttcatttacaaatttgttaataactagacgtactttaggaatgccaggtttgagaaatagaagagttttattaccttttgtttcaataggaacttttttagcattaagaatattagctataataacgccagttttagcagctgctatgattatgatggctttagatagacattgacaaactactttttttgaatttgcttatggaggagatcctatattatctcaacatttattt
>PN2SB2_1_472
attttcttctaatacaaaatatacaggtattggttcacaagatatattaattttatcagttgttgttgcaggtataagtacaactgtttcatttacaaatttgttaataactagacgtactttaggaatgccaggtttgagaaatagaagagttttattaccttttgtttcaataggaacttttttagcattaagaatattagctataataacgccagttttagcagctgctatgattatgatggctttagatagacattgacaaactactttttttgaatttgcttatggaggagatcctatattatctcaacatttattt
>PN2SB2_1_1056
cattttcttctaatacaaaatatacaggtattggttcacaagatatattaattttatcagttgttgttgcaggtataagtacaactgtttcatttacaaatttgttaataactagacgtactttaggaatgccaggtttgagaaatagaagagttttattaccttttgtttcaataggaacttttttagcattaagaatattagctataataacgccagttttagcagctgctatgattatgatggctttagatagacattgacaaactactttttttgaatttgcttatggaggagatcctatattatctcaacatttattt
>PN2SB2_1_1618
tttcttctaatacaaaatatacaggtattggttcacaagatatattaattttatcagttgttgttgcaggtataagtacaactgtttcatttacaaatttgttaataactagacgtactttaggaatgccaggtttgagaaatagaagagttttattaccttttgtttcaataggaacttttttagcattaagaatattagctataataacgccagttttagcagctgctatgattatgatggctttagatagacattgacaaactactttttttgaatttgcttatggaggagatcctatattatctcaacatttattt
>PN2SB2_1_1685
cattttcttctaatacaaaatatacaggtattggttcacaagatatattaattttatcagttgttgttgcaggtataagtacaactgtttcatttacaaatttgttaataactagacgtactttaggaatgccaggtttgagaaatagaagagttttattaccttttgtttcaataggaacttttttagcattaagaatattagctataataacgccagttttagcagctgctatgattatgatggctttagatagacattgacaaactactttttttgaatttgcttatggaggagatcctatattatctcaacatttatt
>PN2SB2_1_2202
attttcttctaatacaaaatatacaggtattggttcacaagatatattaattttatcagttgttgttgcaggtataagtacaactgtttcatttacaaatttgttaataactagacgtactttaggaatgccaggtttgagaaatagaagagttttattaccttttgtttcaataggaacttttttagcattaagaatattagctataataacgccagttttagcagctgctatgattatgatggctttagatagacattgacaaactacttttttgaatttgcttatggaggagatcctatattatctcaacatttattt
>PN2SB2_1_2583
attttcttctaatacaaaatatacaggtattgtttcacaagatatattaattttatcagttgttgttgcaggtataagtacaactgtttcatttacaaatttgttaataactagacgtactttaggaatgccaggtttgagaaatagaagagttttattaccttttgtttcaataggaacttttttagcattaagaatattagctataataacgccagttttagcagctgctatgattatgatggctttagatagacattgacaaactactttttttgaatttgcttatggaggagatcctatattatctcaacatttattt
>PN2SB2_1_4357
attttcttctaatacaaaatatacaggtattggttcacaagatatattaattttatcagttgttgttgcaggtataagtacaactgtttcatttacaaatttgttaataactagacgtactttaggaatgccaggtttgagaaatagaagagttttattaccttttgtttcaataggaactcttttagcattaagaatattagctataataacgccagttttagcagctgctatgattatgatggctttagatagacattgacaaactactttttttgaatttgcttatggaggagatcctatattatctcaacatttattt
>PN2SB2_1_5847
attttcttctaatacaaaatatacaggtattggttcacaagatatattaattttatcagttgttgttgcaggtataagtacaactgtttcatttacaaatttgttaataactagacgtactttaggaatgccaggtttgagaaatagaagagttttattaccttttgtttcaataggaacttttttagcattaagaatattagctataataacgccagttttagcagctgctatgattatgatggctttagatagacattgacgaactactttttttgaatttgcttatggaggagatcctatattatctcaacatttattt
>PN2SB2_1_6307
gttttcttctaatacaaaatatacaggtattggttcacaagatatattaattttatcagttgttgttgcaggtataagtacaactgtttcatttacaaatttgttaataactagacgtactttaggaatgccaggtttgagaaatagaagagttttattaccttttgtttcaataggaacttttttagcattaagaatattagctataataacgccagttttagcagctgctatgattatgatggctttagatagacattgacaaactactttttttgaatttgcttatggaggagatcctatattatctcaacatttattt
>PN2SB2_1_6529
attttcttctaatacaaaatatacaggtattggttcacaagatatattaattttatcagttgttgttgcaggtataagtacaactgtttcatttacaaatttgttaataactagacgtactttaggaatgccaggtttgagaaatagaagagttttattaccttttgtttcgataggaacttttttagcattaagaatattagctataataacgccagttttagcagctgctatgattatgatggctttagatagacattgacaaactactttttttgaatttgcttatggaggagatcctatattatctcaacatttattt
>PN2SB2_1_6755
attttcttctaatacaaaatatacaggtattggttcacaagatatattaattttatcagttgttgttgcaggtataagtacaactgtttcatttacaaatttgttaataactagacgtactttaggaatgccaggtttgggaaatagaagagttttattaccttttgtttcaataggaacttttttagcattaagaatattagctataataacgccagttttagcagctgctatgattatgatggctttagatagacattgacaaactactttttttgaatttgcttatggaggagatcctatattatctcaacatttattt
>PN2SB2_2_392
ttttcttctaatacaaaatatacaggtattggttcacaagatatattaattttatcagttgttgttgcaggtataagtacaactgtttcatttacaaatttgttaataactagacgtactttaggaatgccaggtttgagaaatagaagagttttattaccttttgtttcaataggaacttttttagcattaagaatattagctataataacgccagttttagcagctgctatgattatgatggctttagatagacattgacaaactactttttttgaatttgcttatggaggagatcctatattatctcaacatttattt
>PN2SB2_2_451
attttcttctaatacaaaatatacaggtattggttcacaagatatattaattttatcagttgttgttgcaggtataagtacaactgtttcatttacaaatttgttaataactagacgtactttaggaatgccaggtttgagaaatagaagagttttattaccttttgtttcaataggaacttttttagcattaagaatattagctataataacgccagttttagcagctgctatgattatgatggctttagatagacattgacaaactactttttttgaatttgcttatggaggagatcctatattatctcaacatttattt
>PN2SB2_2_991
cattttcttctaatacaaaatatacaggtattggttcacaagatatattaattttatcagttgttgttgcaggtataagtacaactgtttcatttacaaatttgttaataactagacgtactttaggaatgccaggtttgagaaatagaagagttttattaccttttgtttcaataggaacttttttagcattaagaatattagctataataacgccagttttagcagctgctatgattatgatggctttagatagacattgacaaactactttttttgaatttgcttatggaggagatcctatattatctcaacatttattt
>PN2SB2_2_3337
attttcttctaatacaaaatatacaggtattggttcacaagatatattaattttatcagttgttgttgcaggtataagtacaactgtttcatttacaaatttgttaataactagacgtactttaggaatgccaggtttgagaaatagaagagttttattaccttttgtttcaataggaacttttttagcattaagaatattagctataataacgccagttttagcagctgctatgattatgatggctttagatagacattgacaaactactttttttgaatttgcttatggaggagatcctatattatctcagcatttattt
>PN2SB2_2_3651
attttcttctaatacaaaatatacaggtattggttcacaagatatattaattttatcagttgttgttgcaggtgtaagtacaactgtttcatttacaaatttgttaataactagacgtactttaggaatgccaggtttgagaaatagaagagttttattaccttttgtttcaataggaacttttttagcattaagaatattagctataataacgccagttttagcagctgctatgattatgatggctttagatagacattgacaaactactttttttgaatttgcttatggaggagatcctatattatctcaacatttattt
>PN2SB2_2_4083
attttcttctaatacaaaatatacaggtattggttcacaagatatattaattttatcagttgttgttgcaggtataagtacaactgtttcatttacaaatttgttaataactagacgtactttaggaatgccaggtttgagaaatagaagagttttattaccttttgtttcaataggaacttttttagcattaagaatattagctataataacgccagttttagcagctgctatgattatgatggatttagatagacattgacaaactactttttttgaatttgcttatggaggagatcctatattatctcaacatttattt
>PN2SB2_2_4407
attttcttctaatacaaaatatacaggtattggttcacaagatatattaattttatcagttgttgttgcaggtataagtacaactgtttcatttacaaatttgttaataactagacgtactttaggaatgccaggtttgagaaatagaagagttttattaccttttgtttcaataggaacttttttagcattaagaatattagctataataacgccagttttagcagctgctatgattatgatggctttagatagacattgacaaactactttttttgaatttgcttatggaggagatcctatattatctcaacgtttattt
>PN2SB2_2_4783
attttcttctaatacaaaatatacaggtattggttcacaagatatattaattttatcagttgttgttgcaggtataagtacaactgtttcatttacaaatttgttaataactagacgtactttaggaatgccaggtttgagaaatagaagagttttattaccttttgtttcaataggaacttttttagcattaagaatattagctataataacgccagttttagcagctgctatgattatgatggctttagatagacgttgacaaactactttttttgaatttgcttatggaggagatcctatattatctcaacatttattt
>PN2SB2_2_5003
attttcttctaatacaaaatatacaggtattggttcacaagatatattaattttatcagttgttgttgcaggtataagtacaactgtttcatttacaaatttgttaataactagacgtactttaggaatgccaggtttgagaaatagaagagttttattaccttttgtttcaataggaacttttttagcattaagaatattagctataataacgccagttttagcagctgctatgattatgatggctttagatagacattgacaaactactttttctgaatttgcttatggaggagatcctatattatctcaacatttattt
>PN2SB2_2_5680
attttcttctaatacaaaatatacgggtattggttcacaagatatattaattttatcagttgttgttgcaggtataagtacaactgtttcatttacaaatttgttaataactagacgtactttaggaatgccaggtttgagaaatagaagagttttattaccttttgtttcaataggaacttttttagcattaagaatattagctataataacgccagttttagcagctgctatgattatgatggctttagatagacattgacaaactactttttttgaatttgcttatggaggagatcctatattatctcaacatttattt
>PN2SB2_2_5770
attttcttctaatacaaaatatacaggtattggttcacaagatatattaattttatcagttgttgttgcaggtataagtacaactgtttcatttacaaatttgttaataactagacgtactttaggaatgccaggtttgagaaatagaagagttttattacctcttgtttcaataggaacttttttagcattaagaatattagctataataacgccagttttagcagctgctatgattatgatggctttagatagacattgacaaactactttttttgaatttgcttatggaggagatcctatattatctcaacatttattt
>PN2SB2_3_283
attttcttctaatacaaaatatacaggtattggttcacaagatatattaattttatcagttgttgttgcaggtataagtacaactgtttcatttacaaatttgttaataactagacgtactttaggaatgccaggtttgagaaatagaagagttttattaccttttgtttcaataggaacttttttagcattaagaatattagctataataacgccagttttagcagctgctatgattatgatggctttagatagacattgacaaactactttttttgaatttgcttatggaggagatcctatattatctcaacatttattt
>PN2SB2_3_502
cattttcttctaatacaaaatatacaggtattggttcacaagatatattaattttatcagttgttgttgcaggtataagtacaactgtttcatttacaaatttgttaataactagacgtactttaggaatgccaggtttgagaaatagaagagttttattaccttttgtttcaataggaacttttttagcattaagaatattagctataataacgccagttttagcagctgctatgattatgatggctttagatagacattgacaaactactttttttgaatttgcttatggaggagatcctatattatctcaacatttattt
>PN2SB2_3_1299
attttcttctaatacaaaatatacaggtattggttcacaagatatattaattttatcagttgttgttgcaggtataagtacgactgtttcatttacaaatttgttaataactagacgtactttaggaatgccaggtttgagaaatagaagagttttattaccttttgtttcaataggaacttttttagcattaagaatattagctataataacgccagttttagcagctgctatgattatgatggctttagatagacattgacaaactactttttttgaatttgcttatggaggagatcctatattatctcaacatttattt
>PN2SB2_4_350
ttttcttctaatacaaaatatacaggtattggttcacaagatatattaattttatcagttgttgttgcaggtataagtacaactgtttcatttacaaatttgttaataactagacgtactttaggaatgccaggtttgagaaatagaagagttttattaccttttgtttcaataggaacttttttagcattaagaatattagctataataacgccagttttagcagctgctatgattatgatggctttagatagacattgacaaactactttttttgaatttgcttatggaggagatcctatattatctcaacatttattt
>PN2SB2_4_402
attttcttctaatacaaaatatacaggtattggttcacaagatatattaattttatcagttgttgttgcaggtataagtacaactgtttcatttacaaatttgttaataactagacgtactttaggaatgccaggtttgagaaatagaagagttttattaccttttgtttcaataggaacttttttagcattaagaatattagctataataacgccagttttagcagctgctatgattatgatggctttagatagacattgacaaactactttttttgaatttgcttatggaggagatcctatattatctcaacatttattt
>PN2SB2_4_840
cattttcttctaatacaaaatatacaggtattggttcacaagatatattaattttatcagttgttgttgcaggtataagtacaactgtttcatttacaaatttgttaataactagacgtactttaggaatgccaggtttgagaaatagaagagttttattaccttttgtttcaataggaacttttttagcattaagaatattagctataataacgccagttttagcagctgctatgattatgatggctttagatagacattgacaaactactttttttgaatttgcttatggaggagatcctatattatctcaacatttattt
>PN2SB2_4_1175
tttcttctaatacaaaatatacaggtattggttcacaagatatattaattttatcagttgttgttgcaggtataagtacaactgtttcatttacaaatttgttaataactagacgtactttaggaatgccaggtttgagaaatagaagagttttattaccttttgtttcaataggaacttttttagcattaagaatattagctataataacgccagttttagcagctgctatgattatgatggctttagatagacattgacaaactactttttttgaatttgcttatggaggagatcctatattatctcaacatttattt
>PN2SB2_4_3431
attttcttctaatacaaaatatacaggtattggttcgcaagatatattaattttatcagttgttgttgcaggtataagtacaactgtttcatttacaaatttgttaataactagacgtactttaggaatgccaggtttgagaaatagaagagttttattaccttttgtttcaataggaacttttttagcattaagaatattagctataataacgccagttttagcagctgctatgattatgatggctttagatagacattgacaaactactttttttgaatttgcttatggaggagatcctatattatctcaacatttattt
>PN2SB2_4_3541
attttcttctaatacgaaatatacaggtattggttcacaagatatattaattttatcagttgttgttgcaggtataagtacaactgtttcatttacaaatttgttaataactagacgtactttaggaatgccaggtttgagaaatagaagagttttattaccttttgtttcaataggaacttttttagcattaagaatattagctataataacgccagttttagcagctgctatgattatgatggctttagatagacattgacaaactactttttttgaatttgcttatggaggagatcctatattatctcaacatttattt
>PN2SB2_4_3677
attttcttctaatacaaaatatacaggtattggttcacaagatatattaattttatcagttgttgttgcaggtataagtacaactgtttcatttacaaatttgttaataactagacgtactttaggaatgccaggtttgagaaatagaagagatttattaccttttgtttcaataggaacttttttagcattaagaatattagctataataacgccagttttagcagctgctatgattatgatggctttagatagacattgacaaactactttttttgaatttgcttatggaggagatcctatattatctcaacatttattt
>PN2SB2_5_268
ttttcttctaatacaaaatatacaggtattggttcacaagatatattaattttatcagttgttgttgcaggtataagtacaactgtttcatttacaaatttgttaataactagacgtactttaggaatgccaggtttgagaaatagaagagttttattaccttttgtttcaataggaacttttttagcattaagaatattagctataataacgccagttttagcagctgctatgattatgatggctttagatagacattgacaaactactttttttgaatttgcttatggaggagatcctatattatctcaacatttattt
>PN2SB2_5_295
attttcttctaatacaaaatatacaggtattggttcacaagatatattaattttatcagttgttgttgcaggtataagtacaactgtttcatttacaaatttgttaataactagacgtactttaggaatgccaggtttgagaaatagaagagttttattaccttttgtttcaataggaacttttttagcattaagaatattagctataataacgccagttttagcagctgctatgattatgatggctttagatagacattgacaaactactttttttgaatttgcttatggaggagatcctatattatctcaacatttattt
>PN2SB2_5_514
cattttcttctaatacaaaatatacaggtattggttcacaagatatattaattttatcagttgttgttgcaggtataagtacaactgtttcatttacaaatttgttaataactagacgtactttaggaatgccaggtttgagaaatagaagagttttattaccttttgtttcaataggaacttttttagcattaagaatattagctataataacgccagttttagcagctgctatgattatgatggctttagatagacattgacaaactactttttttgaatttgcttatggaggagatcctatattatctcaacatttattt
>PN2SB2_5_1061
attttcttctaatacaaaatatacaggtattggttcacaagatatattaattttatcagttgttgttgcaggtataagtacaactgtttcatttacaaatttgttaataactagacgtactttaggaatgccaggtttgagaaatagaagagttttattaccttttgtttcaataggaacttttttagcattaagaatattagctataataacgccagttttagcagctgctatgattatgatggctttagatagacattgacaaactactttttttgaatttgcttatggaggagatcctatattatctcaacatttattc
>PN2SB2_5_1456
atcttcttctaatacaaaatatacaggtattggttcacaagatatattaattttatcagttgttgttgcaggtataagtacaactgtttcatttacaaatttgttaataactagacgtactttaggaatgccaggtttgagaaatagaagagttttattaccttttgtttcaataggaacttttttagcattaagaatattagctataataacgccagttttagcagctgctatgattatgatggctttagatagacattgacaaactactttttttgaatttgcttatggaggagatcctatattatctcaacatttattt
>PN2SC2_1_1451
attttcttctaatacaaaatatacaggtattggttcacaagatatattaattttatcagttgttgttgcaggtataagtacaactgtttcatttacaaatttgttaataactagacgtactttaggaatgccaggtttgagaaatagaagagttttattaccttttgtttcaataggaacttttttagcattaagaatattagctataataacgccagttttagcagctgctatgattatgatggatttagatagacattgacaaactactttttttgaatttgcttatggaggagatcctatattatctcaacatttattt
>PN2SC2_1_1746
attttcttctaatacaaaatatacaggtattggttcacaagatatattaattttatcagttgttgttgcaggtataagtacaactgtttcatttacaaatttgttaataactagacgtactttaggaatgccaggtttgagaaatagaagagttttattaccttttgtttcaataggaacttttttagcattaagaatattagctataataacgccggttttagcagctgctatgattatgatggctttagatagacattgacaaactactttttttgaatttgcttatggaggagatcctatattatctcaacatttattt
>PN2SC2_2_249
ttttcttctaatacaaaatatacaggtattggttcacaagatatattaattttatcagttgttgttgcaggtataagtacaactgtttcatttacaaatttgttaataactagacgtactttaggaatgccaggtttgagaaatagaagagttttattaccttttgtttcaataggaacttttttagcattaagaatattagctataataacgccagttttagcagctgctatgattatgatggctttagatagacattgacaaactactttttttgaatttgcttatggaggagatcctatattatctcaacatttattt
>PN2SC2_2_274
attttcttctaatacaaaatatacaggtattggttcacaagatatattaattttatcagttgttgttgcaggtataagtacaactgtttcatttacaaatttgttaataactagacgtactttaggaatgccaggtttgagaaatagaagagttttattaccttttgtttcaataggaacttttttagcattaagaatattagctataataacgccagttttagcagctgctatgattatgatggctttagatagacattgacaaactactttttttgaatttgcttatggaggagatcctatattatctcaacatttattt
>PN2SC2_2_445
cattttcttctaatacaaaatatacaggtattggttcacaagatatattaattttatcagttgttgttgcaggtataagtacaactgtttcatttacaaatttgttaataactagacgtactttaggaatgccaggtttgagaaatagaagagttttattaccttttgtttcaataggaacttttttagcattaagaatattagctataataacgccagttttagcagctgctatgattatgatggctttagatagacattgacaaactactttttttgaatttgcttatggaggagatcctatattatctcaacatttattt
>PN2SC2_2_1211
attttcttctaatacaaaatatacaggtattggttcacaagatatattaattttatcagttgttgttgcaggtataagtacaactgtttcatttacaaatttgttaataactagacgtactttaggaatgccaggtttgagaaatagaagagttttattacctcttgtttcaataggaacttttttagcattaagaatattagctataataacgccagttttagcagctgctatgattatgatggctttagatagacattgacaaactactttttttgaatttgcttatggaggagatcctatattatctcaacatttattt
>PN2SC2_3_384
ttttcttctaatacaaaatatacaggtattggttcacaagatatattaattttatcagttgttgttgcaggtataagtacaactgtttcatttacaaatttgttaataactagacgtactttaggaatgccaggtttgagaaatagaagagttttattaccttttgtttcaataggaacttttttagcattaagaatattagctataataacgccagttttagcagctgctatgattatgatggctttagatagacattgacaaactactttttttgaatttgcttatggaggagatcctatattatctcaacatttattt
>PN2SC2_3_435
attttcttctaatacaaaatatacaggtattggttcacaagatatattaattttatcagttgttgttgcaggtataagtacaactgtttcatttacaaatttgttaataactagacgtactttaggaatgccaggtttgagaaatagaagagttttattaccttttgtttcaataggaacttttttagcattaagaatattagctataataacgccagttttagcagctgctatgattatgatggctttagatagacattgacaaactactttttttgaatttgcttatggaggagatcctatattatctcaacatttattt
>PN2SC2_3_948
cattttcttctaatacaaaatatacaggtattggttcacaagatatattaattttatcagttgttgttgcaggtataagtacaactgtttcatttacaaatttgttaataactagacgtactttaggaatgccaggtttgagaaatagaagagttttattaccttttgtttcaataggaacttttttagcattaagaatattagctataataacgccagttttagcagctgctatgattatgatggctttagatagacattgacaaactactttttttgaatttgcttatggaggagatcctatattatctcaacatttattt
>PN2SC2_3_1383
tttcttctaatacaaaatatacaggtattggttcacaagatatattaattttatcagttgttgttgcaggtataagtacaactgtttcatttacaaatttgttaataactagacgtactttaggaatgccaggtttgagaaatagaagagttttattaccttttgtttcaataggaacttttttagcattaagaatattagctataataacgccagttttagcagctgctatgattatgatggctttagatagacattgacaaactactttttttgaatttgcttatggaggagatcctatattatctcaacatttattt
>PN2SC2_3_1429
cattttcttctaatacaaaatatacaggtattggttcacaagatatattaattttatcagttgttgttgcaggtataagtacaactgtttcatttacaaatttgttaataactagacgtactttaggaatgccaggtttgagaaatagaagagttttattaccttttgtttcaataggaacttttttagcattaagaatattagctataataacgccagttttagcagctgctatgattatgatggctttagatagacattgacaaactactttttttgaatttgcttatggaggagatcctatattatctcaacatttatt
>PN2SC2_3_1603
attttcttctaatacaaaatatacaggtattggttcacaagatatattaattttatcagttgttgttgcaggtataagtacaactgtttcatttacaaatttgttaataactagacgtactttaggaatgccaggtttgagaaatagaagagttttattaccttttgtttcaataggaacttttttagcattaagaatattagctataataacgccagttttagcagctgctatgattatgatggctttagatagacattgacaaactactttttttgagtttgcttatggaggagatcctatattatctcaacatttattt
>PN2SC2_3_3609
attttcttctaatacaaaatatacaggtattggttcacaagatatattaattttatcagttgttgttgcaggtataagtacaactgcttcatttacaaatttgttaataactagacgtactttaggaatgccaggtttgagaaatagaagagttttattaccttttgtttcaataggaacttttttagcattaagaatattagctataataacgccagttttagcagctgctatgattatgatggctttagatagacattgacaaactactttttttgaatttgcttatggaggagatcctatattatctcaacatttattt
>PN2SC2_3_4108
attttcttctaatacaaaatatacaggtattggttcacaagatatattaattttatcagttgttgttgcaggtataagtacaactgttccatttacaaatttgttaataactagacgtactttaggaatgccaggtttgagaaatagaagagttttattaccttttgtttcaataggaacttttttagcattaagaatattagctataataacgccagttttagcagctgctatgattatgatggctttagatagacattgacaaactactttttttgaatttgcttatggaggagatcctatattatctcaacatttattt
>PN2SC2_3_4353
cattttcttctaatacaaaatatacaggtattggttcacaagatatattaattttatcatttgttgttgcaggtataagtacaactgtttcatttacaaatttgttaataactagacgtactttaggaatgccaggtttgagaaatagaagagttttattaccttttgtttcaataggaacttttttagcattaagaatattagctataataacgccagttttagcagctgctatgattatgatggctttagatagacattgacaaactactttttttgaatttgcttatggaggagatcctatattatctcaacatttattt
>PN2SC2_3_4509
attttcttctaatacaaaatatacaggtattggttcacaagatatattaattttatcagttgttgttgcaggtataagtacaactgtttcatttacaagtttgttaataactagacgtactttaggaatgccaggtttgagaaatagaagagttttattaccttttgtttcaataggaacttttttagcattaagaatattagctataataacgccagttttagcagctgctatgattatgatggctttagatagacattgacaaactactttttttgaatttgcttatggaggagatcctatattatctcaacatttattt
>PN2SC2_3_4594
cttttcttctaatacaaaatatacaggtattggttcacaagatatattaattttatcagttgttgttgcaggtataagtacaactgtttcatttacaaatttgttaataactagacgtactttaggaatgccaggtttgagaaatagaagagttttattaccttttgtttcaataggaacttttttagcattaagaatattagctataataacgccagttttagcagctgctatgattatgatggctttagatagacattgacaaactactttttttgaatttgcttatggaggagatcctatattatctcaacatttattt
>PN2SC2_3_4603
attttcttctaatacaaaatatacaggtattggttcacaagatatattaattttatcagttgttgttgcaggtataagtacgactgtttcatttacaaatttgttaataactagacgtactttaggaatgccaggtttgagaaatagaagagttttattaccttttgtttcaataggaacttttttagcattaagaatattagctataataacgccagttttagcagctgctatgattatgatggctttagatagacattgacaaactactttttttgaatttgcttatggaggagatcctatattatctcaacatttattt
>PN2SC2_3_4759
attttcttctaatacaaaatatacaggtattggttcgcaagatatattaattttatcagttgttgttgcaggtataagtacaactgtttcatttacaaatttgttaataactagacgtactttaggaatgccaggtttgagaaatagaagagttttattaccttttgtttcaataggaacttttttagcattaagaatattagctataataacgccagttttagcagctgctatgattatgatggctttagatagacattgacaaactactttttttgaatttgcttatggaggagatcctatattatctcaacatttattt
>PN2SC2_3_4995
attttcttctaatacaaaatatacaggtattggttcacaagatatattaattttatcagttgttgttgcaggtataagtacaactgtttcatttacaaatttgttaataactagacgtactttaggaatgccaggtttgagaaatagaggagttttattaccttttgtttcaataggaacttttttagcattaagaatattagctataataacgccagttttagcagctgctatgattatgatggctttagatagacattgacaaactactttttttgaatttgcttatggaggagatcctatattatctcaacatttattt
>PN2SC2_3_5180
attttcttctaatacaaaatatacaggtattggttcacaagatatattaattttatcagttgttgttgcaggtataagtacaactgtttcatttacaaatttgttaataactagacgtactttaggaatgccaggtttgagaaatagaagagttttattaccttttgtttcaataggaacttttttagcattaagaatattagctataataacgccagttttagcggctgctatgattatgatggctttagatagacattgacaaactactttttttgaatttgcttatggaggagatcctatattatctcaacatttattt
>PN2SC2_3_5248
attttcttctaatacaaaatatacaggtattggttcacaagatatattaattttatcagttgttgttgcaggtataagtacaactgtttcatttacaaatttgttaataactagacgtactttaggaatgccaggtttgagagatagaagagttttattaccttttgtttcaataggaacttttttagcattaagaatattagctataataacgccagttttagcagctgctatgattatgatggctttagatagacattgacaaactactttttttgaatttgcttatggaggagatcctatattatctcaacatttattt
>PN2SC2_3_5310
attttcttctaatacaaaatatacaggtattggttcacaagatatattaattttatcagttgttgttgcaggtataagtacaactgtttcatttacaaatttgttaataactagacgtactttaggaatgccaggtttgagaaatagaagagttttattaccttttgtttcagtaggaacttttttagcattaagaatattagctataataacgccagttttagcagctgctatgattatgatggctttagatagacattgacaaactactttttttgaatttgcttatggaggagatcctatattatctcaacatttattt
>PN2SC2_4_209
attttcttctaatacaaaatatacaggtattggttcacaagatatattaattttatcagttgttgttgcaggtataagtacaactgtttcatttacaaatttgttaataactagacgtactttaggaatgccaggtttgagaaatagaagagttttattaccttttgtttcaataggaacttttttagcattaagaatattagctataataacgccagttttagcagctgctatgattatgatggctttagatagacattgacaaactactttttttgaatttgcttatggaggagatcctatattatctcaacatttattt
>PN2SC2_4_308
cattttcttctaatacaaaatatacaggtattggttcacaagatatattaattttatcagttgttgttgcaggtataagtacaactgtttcatttacaaatttgttaataactagacgtactttaggaatgccaggtttgagaaatagaagagttttattaccttttgtttcaataggaacttttttagcattaagaatattagctataataacgccagttttagcagctgctatgattatgatggctttagatagacattgacaaactactttttttgaatttgcttatggaggagatcctatattatctcaacatttattt
>PN2SC2_4_571
attttcttctaatacaaaatatacaggtattggttcacaagatatattaattttatcagttgttgttgcaggtataagtacaactgtttcatttacaaatttgttaataactagacgtactttaggaatgccaggtttgagaaatagaagagttttattaccttttgtttcaataggaacttttttagcattaagaatattagctataataacgccagttttagcagctgctatgattatgatggctttagatagacattgacaaactactttttttgaatttgcttatggaggagatcctatattatctcaacatttattc
>PN2SC2_5_321
ttttcttctaatacaaaatatacaggtattggttcacaagatatattaattttatcagttgttgttgcaggtataagtacaactgtttcatttacaaatttgttaataactagacgtactttaggaatgccaggtttgagaaatagaagagttttattaccttttgtttcaataggaacttttttagcattaagaatattagctataataacgccagttttagcagctgctatgattatgatggctttagatagacattgacaaactactttttttgaatttgcttatggaggagatcctatattatctcaacatttattt
>PN2SC2_5_356
attttcttctaatacaaaatatacaggtattggttcacaagatatattaattttatcagttgttgttgcaggtataagtacaactgtttcatttacaaatttgttaataactagacgtactttaggaatgccaggtttgagaaatagaagagttttattaccttttgtttcaataggaacttttttagcattaagaatattagctataataacgccagttttagcagctgctatgattatgatggctttagatagacattgacaaactactttttttgaatttgcttatggaggagatcctatattatctcaacatttattt
>PN2SC2_5_647
cattttcttctaatacaaaatatacaggtattggttcacaagatatattaattttatcagttgttgttgcaggtataagtacaactgtttcatttacaaatttgttaataactagacgtactttaggaatgccaggtttgagaaatagaagagttttattaccttttgtttcaataggaacttttttagcattaagaatattagctataataacgccagttttagcagctgctatgattatgatggctttagatagacattgacaaactactttttttgaatttgcttatggaggagatcctatattatctcaacatttattt
>PN2SC2_5_1362
attttctcatagtagatttacaggtaatcctgttgattgagcgtttgcagcattattaatgtctactatttcctctgttttaacattaataaatttagttgtaacttgaagatatttaagaggacgtggtagtagatatcaaaaagaattatttcctattgttttaatctctatttttatttcattacgtttattaatattagtttctcctatattaaatgcaggattatttatgttaatggctgatagacattttaatacatcattttttacagttagagctggtggtgatattttattatttcaacatttattt
>PN2SC2_5_1447
attttcttctaatacaaaatatacaggtattggttcacaagatatattaattttatcagttgttgttgcaggtataagtacaactgtttcatttacaaatttgttaataactagacgtactttaggaatgccaggtttgagaaatagaagagttttattaccttttgtttcaataggaacttttttagcattaagaatattagctataataacgccagttttagcagctgctatgattatgatggctttagatagacattgacaaactactttttttgaatttgcttatggaggagatcctatattatctcagcatttattt
>PN2SC2_5_1854
attttcttctaatacaaaatatacaggtattggttcacaagatatattaattttatcagttgttgttgcaggtataagtacaactgtttcatttacaaatttgttaataactagacgtactttaggaatgccaggtttgagaaatagaagagttttattaccttttgtttcaataggaacttttttagcattaagaatattagctataataacgccagttttagcagctgctatgattatgatggctttagatagacattgacaaactactttttttgaatttgcttatggaggagatcctatattatctcaacatttatt
>PN3BA2_1_375
attttcttctaatacaaaatatacaggtattggttcacaagatatattaattttatcagttgttgttgcaggtataagtacaactgtttcatttacaaatttgttaataactagacgtactttaggaatgccaggtttgagaaatagaagagttttattaccttttgtttcaataggaacttttttagcattaagaatattagctataataacgccagttttagcagctgctatgattatgatggctttagatagacattgacaaactactttttttgaatttgcttatggaggagatcctatattatctcaacatttattt
>PN3BA2_1_755
cattttcttctaatacaaaatatacaggtattggttcacaagatatattaattttatcagttgttgttgcaggtataagtacaactgtttcatttacaaatttgttaataactagacgtactttaggaatgccaggtttgagaaatagaagagttttattaccttttgtttcaataggaacttttttagcattaagaatattagctataataacgccagttttagcagctgctatgattatgatggctttagatagacattgacaaactactttttttgaatttgcttatggaggagatcctatattatctcaacatttattt
>PN3BA2_1_2700
attttcttctaatacaaaatatacaggtattggttcacaagatatattaattttatcagttgttgttgcaggtataagtacaactgtttcatttacaaatttgttaataactagacgtactttaggaatgccaggtttgagaaatagaagagttttattaccttttgtttcaataggaacttttttagcattaagaatattagctataataacgccagttttagcagctgctatgattatgatggctttagatagacattgacaaactactttttttgaatttgcttatggaggagatcctatattatctcaacatttatt
>PN3BA2_1_2788
attttcttctaatacaaaatatacaggtattggttcacaagatatattaattttatcagttgttgttgcaggtataagtacaactgtttcatttacaaatttgttaataactagacgtactttaggaatgccaggtttgagaaatagaagagttttattaccttttgtttcaataggaacttttttagcattaagaatattagctataataacgccagttttagcagctgctatgattatgatggctttagatagacattgacgaactactttttttgaatttgcttatggaggagatcctatattatctcaacatttattt
>PN3BA2_2_319
[truncated: 501,896 more chars]
