# Supplementary material for: A novel taxonomic database for eukaryotic mitochondrial cytochrome oxidase subunit I gene (eKOI), with a focus on protists diversity
Source: Database (Oxford). 2025 Sep 24;2025:baaf057. doi: 10.1093/database/baaf057 (PMC12462617; doi:10.1093/database/baaf057)
Supplement: baaf057_Supplemental_File [file baaf057_supplemental_file.zip › 3_ASV_metabarcoding/ciliophora_OTUs.csv]

Sequence Name	OTU
BK1BA1_1_94	1
BK1BA1_1_1317	1
BK1BA1_2_106	1
BK1BA1_2_4589	1
BK1BA1_3_108	1
BK1BA1_4_97	1
BK1BA1_5_100	1
BK1BB1_2_94	1
BK1BB1_5_104	1
BK1BC1_1_103	1
BK1BC1_1_1398	1
BK1BC1_1_6131	1
BK1BC1_2_103	1
BK1BC1_5_108	1
BK1SA1_5_108	1
BK1SB1_1_98	1
BK1SB1_2_87	1
BK1SB1_4_106	1
BK1SB1_5_90	1
BK1SC1_2_91	1
BK1SC1_3_97	1
BK2BA1_2_97	1
BK2BA1_2_2609	1
BK2BA1_3_90	1
BK2BA1_4_99	1
BK2BA1_4_2060	1
BK2BA1_4_3754	1
BK2BA1_4_5326	1
BK2BA1_5_94	1
BK2BB1_1_91	1
BK2BB1_3_102	1
BK2BB1_3_2364	1
BK2BB1_3_6221	1
BK2BB1_3_8302	1
BK2BB1_4_98	1
BK2BB1_4_874	1
BK2BB1_4_2338	1
BK2BC1_1_92	1
BK2BC1_1_2515	1
BK2BC1_3_85	1
BK2BC1_4_102	1
BK2BC1_4_1135	1
BK2BC1_5_94	1
BK2SA1_1_370	1
BK2SA1_2_510	1
BK2SA1_3_98	1
BK2SA1_4_109	1
BK2SA1_4_6365	1
BK2SC1_2_92	1
BK2SC1_3_109	1
BK3BA1_1_95	1
BK3BA1_1_3838	1
BK3BA1_2_99	1
BK3BA1_2_4057	1
BK3BA1_3_106	1
BK3BA1_3_3144	1
BK3BA1_4_101	1
BK3BA1_4_5896	1
BK3BA1_5_97	1
BK3BA1_5_2757	1
BK3BB1_1_101	1
BK3BB1_2_107	1
BK3BB1_2_4280	1
BK3BB1_3_115	1
BK3BB1_3_1642	1
BK3BB1_3_5066	1
BK3BB1_3_5948	1
BK3BB1_3_8396	1
BK3BB1_3_8614	1
BK3BB1_4_107	1
BK3BB1_5_108	1
BK3BB1_5_5840	1
BK3BC1_1_106	1
BK3BC1_1_1552	1
BK3BC1_2_104	1
BK3BC1_4_99	1
BK3BC1_4_999	1
BK3BC1_5_110	1
BK3BC1_5_4828	1
BK3BC1_5_6417	1
BK3BC1_5_9524	1
BK3SA1_1_100	1
BK3SA1_4_104	1
BK3SB1_1_104	1
BK3SB1_1_1062	1
BK3SB1_2_101	1
BK3SB1_3_108	1
BK3SB1_3_5663	1
BK3SB1_5_103	1
BK3SB1_5_2057	1
BK3SC1_1_97	1
BK3SC1_1_1289	1
BK3SC1_1_6564	1
BK3SC1_3_99	1
BK4BA1_1_109	1
BK4BA1_1_1549	1
BK4BA1_1_2543	1
BK4BA1_1_6980	1
BK4BA1_2_113	1
BK4BA1_2_4881	1
BK4BA1_2_6377	1
BK4BA1_3_115	1
BK4BA1_3_4533	1
BK4BA1_3_5018	1
BK4BA1_3_5522	1
BK4BA1_3_5547	1
BK4BA1_4_122	1
BK4BA1_4_2092	1
BK4BA1_4_6642	1
BK4BA1_4_11062	1
BK4BA1_4_12594	1
BK4BA1_5_111	1
BK4BA1_5_3211	1
BK4BA1_5_3644	1
BK4BB1_1_112	1
BK4BB1_1_1854	1
BK4BB1_1_2997	1
BK4BB1_1_4980	1
BK4BB1_1_5241	1
BK4BB1_1_8784	1
BK4BB1_2_100	1
BK4BB1_3_127	1
BK4BB1_3_2377	1
BK4BB1_3_8024	1
BK4BB1_3_9585	1
BK4BB1_3_11116	1
BK4BB1_3_14079	1
BK4BB1_3_14421	1
BK4BB1_3_15058	1
BK4BB1_4_119	1
BK4BB1_4_2324	1
BK4BB1_4_3704	1
BK4BB1_4_7528	1
BK4BB1_5_120	1
BK4BC1_1_123	1
BK4BC1_1_4081	1
BK4BC1_1_7025	1
BK4BC1_1_10667	1
BK4BC1_1_12331	1
BK4BC1_1_14492	1
BK4BC1_1_14592	1
BK4BC1_2_118	1
BK4BC1_2_5397	1
BK4BC1_2_7923	1
BK4BC1_3_114	1
BK4BC1_4_119	1
BK4BC1_4_6066	1
BK4BC1_4_9360	1
BK4BC1_5_108	1
BK4SA1_1_101	1
BK4SA1_2_98	1
BK4SA1_2_2689	1
BK4SA1_2_3690	1
BK4SA1_3_109	1
BK4SA1_3_7390	1
BK4SA1_4_106	1
BK4SA1_5_100	1
BK4SB1_2_103	1
BK4SB1_4_104	1
BK4SB1_4_4117	1
BK4SB1_4_5497	1
BK4SB1_4_6234	1
BK4SB1_4_7352	1
BK4SB1_5_96	1
BK4SC1_1_104	1
BK4SC1_1_1340	1
BK4SC1_1_3598	1
BK4SC1_1_3767	1
BK4SC1_1_4303	1
BK4SC1_1_5355	1
BK4SC1_1_6213	1
BK4SC1_2_108	1
BK4SC1_2_1703	1
BK4SC1_2_5440	1
BK4SC1_2_6414	1
BK4SC1_2_7293	1
BK4SC1_2_7304	1
BK4SC1_2_8388	1
BK4SC1_2_8820	1
BK4SC1_2_9301	1
BK4SC1_2_9595	1
BK4SC1_3_104	1
BK4SC1_3_1538	1
BK4SC1_3_5847	1
BK4SC1_4_106	1
BK4SC1_4_1546	1
BK4SC1_4_4103	1
BK4SC1_4_4372	1
BK4SC1_4_5954	1
BK4SC1_4_8053	1
BK4SC1_5_108	1
BK4SC1_5_1421	1
BK4SC1_5_6372	1
BK4SC1_5_6739	1
BK4SC1_5_6920	1
BK5BA1_2_117	1
BK5BA1_5_79	1
BK5BB1_1_109	1
BK5BB1_1_12608	1
BK5BB1_2_116	1
BK5BB1_2_8018	1
BK5BB1_3_110	1
BK5BB1_3_5738	1
BK5BB1_3_7066	1
BK5BB1_3_8456	1
BK5BB1_4_108	1
BK5BB1_4_6019	1
BK5BB1_4_9364	1
BK5BB1_4_10474	1
BK5BB1_5_102	1
BK5BB1_5_6060	1
BK5BC1_1_111	1
BK5BC1_1_2654	1
BK5BC1_2_116	1
BK5BC1_2_5501	1
BK5BC1_2_8218	1
BK5BC1_2_10427	1
BK5BC1_3_109	1
BK5BC1_3_2753	1
BK5BC1_3_5609	1
BK5BC1_3_6273	1
BK5BC1_4_113	1
BK5BC1_4_8581	1
BK5BC1_5_111	1
BK5BC1_5_11018	1
BK5SA1_1_100	1
BK5SA1_1_1273	1
BK5SA1_1_3628	1
BK5SA1_2_96	1
BK5SA1_2_1136	1
BK5SA1_2_4285	1
BK5SA1_2_4733	1
BK5SA1_3_109	1
BK5SA1_3_1798	1
BK5SA1_3_7024	1
BK5SA1_3_8628	1
BK5SA1_3_9082	1
BK5SA1_3_10126	1
BK5SA1_3_10374	1
BK5SA1_4_105	1
BK5SA1_4_5304	1
BK5SA1_4_5572	1
BK5SA1_4_6088	1
BK5SA1_4_6579	1
BK5SA1_5_108	1
BK5SB1_1_122	1
BK5SB1_1_1924	1
BK5SB1_1_3071	1
BK5SB1_1_3453	1
BK5SB1_1_6059	1
BK5SB1_1_6910	1
BK5SB1_1_8327	1
BK5SB1_1_9556	1
BK5SB1_1_10529	1
BK5SB1_1_11171	1
BK5SB1_1_11267	1
BK5SB1_1_11691	1
BK5SB1_1_11876	1
BK5SB1_1_12372	1
BK5SB1_1_12676	1
BK5SB1_1_12693	1
BK5SB1_1_13100	1
BK5SB1_1_13633	1
BK5SB1_1_13740	1
BK5SB1_1_14068	1
BK5SB1_2_110	1
BK5SB1_2_3889	1
BK5SB1_2_4481	1
BK5SB1_3_114	1
BK5SB1_3_5784	1
BK5SB1_3_6976	1
BK5SB1_3_6985	1
BK5SB1_3_7679	1
BK5SB1_3_8056	1
BK5SB1_3_8602	1
BK5SB1_4_113	1
BK5SB1_4_1685	1
BK5SB1_4_5080	1
BK5SB1_4_5892	1
BK5SB1_4_7064	1
BK5SB1_4_7459	1
BK5SB1_4_7668	1
BK5SB1_4_8375	1
BK5SB1_4_8634	1
BK5SB1_4_8829	1
BK5SB1_5_110	1
BK5SB1_5_1823	1
BK5SB1_5_6133	1
BK5SB1_5_7265	1
BK5SB1_5_9491	1
BK5SB1_5_9832	1
BK5SB1_5_10549	1
BK5SB1_5_10611	1
BK5SB1_5_11628	1
BK5SC1_1_114	1
BK5SC1_1_5504	1
BK5SC1_1_7226	1
BK5SC1_2_111	1
BK5SC1_2_2015	1
BK5SC1_2_3558	1
BK5SC1_2_6695	1
BK5SC1_2_7681	1
BK5SC1_2_7951	1
BK5SC1_2_10425	1
BK5SC1_3_109	1
BK5SC1_3_1616	1
BK5SC1_3_2465	1
BK5SC1_3_7156	1
BK5SC1_4_109	1
BK5SC1_4_2704	1
BK5SC1_4_6411	1
BK5SC1_4_9817	1
BK5SC1_5_120	1
BK5SC1_5_3240	1
BK5SC1_5_8609	1
BK5SC1_5_11545	1
BK5SC1_5_11980	1
BK5SC1_5_13381	1
BK5SC1_5_13870	1
BK6BA1_1_103	1
BK6BA1_1_1374	1
BK6BA1_1_4488	1
BK6BA1_3_107	1
BK6BA1_3_1641	1
BK6BA1_3_8705	1
BK6BA1_3_8717	1
BK6BA1_3_8926	1
BK6BA1_3_9323	1
BK6BA1_4_104	1
BK6BA1_4_4111	1
BK6BA1_5_109	1
BK6BA1_5_1598	1
BK6BB1_1_101	1
BK6BB1_1_4240	1
BK6BB1_1_4751	1
BK6BB1_1_6308	1
BK6BB1_2_102	1
BK6BB1_2_5120	1
BK6BB1_2_7569	1
BK6BB1_3_105	1
BK6BB1_3_1426	1
BK6BB1_3_6563	1
BK6BB1_4_107	1
BK6BB1_4_4448	1
BK6BB1_4_5442	1
BK6BB1_4_6238	1
BK6BB1_4_7670	1
BK6BB1_5_91	1
BK6BC1_3_117	1
BK6BC1_3_9660	1
BK6BC1_4_112	1
BK6BC1_4_1651	1
BK6BC1_4_2521	1
BK6BC1_5_110	1
BK6SA1_1_101	1
BK6SA1_1_1435	1
BK6SA1_1_4463	1
BK6SA1_1_5250	1
BK6SA1_1_7477	1
BK6SA1_2_97	1
BK6SA1_2_1025	1
BK6SA1_2_2700	1
BK6SA1_3_112	1
BK6SA1_3_1918	1
BK6SA1_3_7504	1
BK6SA1_3_11097	1
BK6SA1_4_98	1
BK6SA1_4_3162	1
BK6SA1_5_92	1
BK6SB1_1_104	1
BK6SB1_1_3604	1
BK6SB1_1_4114	1
BK6SB1_1_4497	1
BK6SB1_1_5401	1
BK6SB1_1_5724	1
BK6SB1_2_106	1
BK6SB1_2_5895	1
BK6SB1_2_6631	1
BK6SB1_3_110	1
BK6SB1_3_11206	1
BK6SB1_4_105	1
BK6SB1_4_1793	1
BK6SB1_4_5736	1
BK6SB1_4_6751	1
BK6SB1_4_8251	1
BK6SB1_4_9665	1
BK6SB1_4_10400	1
BK6SB1_5_105	1
BK6SB1_5_1594	1
BK6SB1_5_5182	1
BK6SB1_5_6077	1
BK6SB1_5_8366	1
BK6SB1_5_9266	1
BK6SC1_1_112	1
BK6SC1_1_7088	1
BK6SC1_2_98	1
BK6SC1_3_116	1
BK6SC1_4_107	1
BK6SC1_4_4010	1
BK6SC1_4_5724	1
BK6SC1_4_6167	1
BK6SC1_5_115	1
BK6SC1_5_1712	1
BK6SC1_5_6443	1
BK6SC1_5_9263	1
BK6SC1_5_9806	1
BK7BA1_1_89	1
BK7BA1_2_117	1
BK7BA1_3_122	1
BK7BA1_3_2673	1
BK7BA1_4_118	1
BK7BA1_5_110	1
BK7BA1_5_8391	1
BK7BB1_2_121	1
BK7BB1_3_111	1
BK7BB1_4_115	1
BK7BB1_4_4972	1
BK7BB1_5_93	1
BK7BC1_1_118	1
BK7BC1_1_5726	1
BK7BC1_1_7820	1
BK7BC1_2_112	1
BK7BC1_2_1405	1
BK7BC1_2_3739	1
BK7BC1_3_115	1
BK7BC1_4_115	1
BK7BC1_4_4716	1
BK7BC1_4_4927	1
BK7BC1_5_122	1
BK7BC1_5_8185	1
BK7SA1_1_107	1
BK7SA1_1_5202	1
BK7SA1_1_6848	1
BK7SA1_1_8667	1
BK7SA1_2_111	1
BK7SA1_2_5855	1
BK7SA1_2_8929	1
BK7SA1_3_101	1
BK7SA1_3_4322	1
BK7SA1_3_4941	1
BK7SA1_3_5947	1
BK7SA1_4_93	1
BK7SA1_4_946	1
BK7SA1_4_2079	1
BK7SA1_4_3388	1
BK7SA1_5_100	1
BK7SA1_5_8546	1
BK7SB1_1_113	1
BK7SB1_2_110	1
BK7SB1_2_1693	1
BK7SB1_2_8119	1
BK7SB1_2_8544	1
BK7SB1_3_107	1
BK7SB1_3_1794	1
BK7SB1_3_5356	1
BK7SB1_3_6070	1
BK7SB1_3_7166	1
BK7SB1_3_8126	1
BK7SB1_3_8138	1
BK7SB1_3_8264	1
BK7SB1_3_9321	1
BK7SB1_3_9394	1
BK7SB1_3_10393	1
BK7SB1_3_11152	1
BK7SB1_3_11164	1
BK7SB1_3_11392	1
BK7SB1_4_115	1
BK7SB1_4_3890	1
BK7SB1_4_12068	1
BK7SB1_5_113	1
BK7SC1_1_103	1
BK7SC1_1_6800	1
BK7SC1_3_113	1
BK7SC1_3_1578	1
BK7SC1_3_6927	1
BK7SC1_3_9638	1
BK7SC1_4_109	1
BK7SC1_4_6404	1
BK7SC1_5_112	1
BK7SC1_5_4886	1
BK7SC1_5_6824	1
BK7SC1_5_8482	1
PN1BA2_2_376	1
PN1BA2_2_2300	1
PN1BA2_2_2567	1
PN1BA2_5_345	1
PN1BA2_5_3019	1
PN1BB2_2_370	1
PN1BB2_4_284	1
PN1BB2_5_391	1
PN1BC2_1_361	1
PN1BC2_2_441	1
PN1BC2_2_1450	1
PN1BC2_2_3398	1
PN1BC2_2_4274	1
PN1BC2_3_304	1
PN1BC2_4_393	1
PN1BC2_5_432	1
PN1BC2_5_3612	1
PN1BC2_5_4179	1
PN1SA2_1_500	1
PN1SA2_1_2476	1
PN1SA2_1_6458	1
PN1SA2_1_6481	1
PN1SA2_2_485	1
PN1SA2_2_2575	1
PN1SA2_2_3437	1
PN1SA2_2_4583	1
PN1SA2_2_5168	1
PN1SA2_2_5246	1
PN1SA2_2_6040	1
PN1SA2_2_6511	1
PN1SA2_3_375	1
PN1SA2_3_1027	1
PN1SA2_3_1176	1
PN1SA2_4_399	1
PN1SA2_5_500	1
PN1SA2_5_3540	1
PN1SA2_5_3945	1
PN1SA2_5_4911	1
PN1SA2_5_5008	1
PN1SA2_5_5299	1
PN1SA2_5_5967	1
PN1SA2_5_7312	1
PN1SA2_5_7995	1
PN1SB2_1_472	1
PN1SB2_1_2154	1
PN1SB2_1_2455	1
PN1SB2_1_2804	1
PN1SB2_1_3473	1
PN1SB2_1_4015	1
PN1SB2_1_4165	1
PN1SB2_1_4461	1
PN1SB2_1_4775	1
PN1SB2_2_489	1
PN1SB2_2_2647	1
PN1SB2_2_5067	1
PN1SB2_2_5342	1
PN1SB2_2_6270	1
PN1SB2_3_478	1
PN1SB2_3_2560	1
PN1SB2_3_4293	1
PN1SB2_3_5068	1
PN1SB2_3_5166	1
PN1SB2_3_5249	1
PN1SB2_4_459	1
PN1SB2_4_4096	1
PN1SB2_4_4170	1
PN1SB2_4_4302	1
PN1SB2_5_505	1
PN1SB2_5_4537	1
PN1SB2_5_6066	1
PN1SB2_5_6110	1
PN1SB2_5_6853	1
PN1SC2_1_550	1
PN1SC2_1_3467	1
PN1SC2_1_4718	1
PN1SC2_1_5213	1
PN1SC2_1_6932	1
PN1SC2_1_6957	1
PN1SC2_1_7380	1
PN1SC2_1_7912	1
PN1SC2_1_7932	1
PN1SC2_1_8303	1
PN1SC2_1_8470	1
PN1SC2_1_8770	1
PN1SC2_1_9109	1
PN1SC2_2_487	1
PN1SC2_2_2319	1
PN1SC2_2_3086	1
PN1SC2_2_3629	1
PN1SC2_2_4394	1
PN1SC2_2_4817	1
PN1SC2_2_4846	1
PN1SC2_2_5051	1
PN1SC2_2_5276	1
PN1SC2_2_5338	1
PN1SC2_3_444	1
PN1SC2_3_1817	1
PN1SC2_3_3494	1
PN1SC2_3_3600	1
PN1SC2_3_3713	1
PN1SC2_3_4096	1
PN1SC2_3_4261	1
PN1SC2_3_4307	1
PN1SC2_4_513	1
PN1SC2_4_3831	1
PN1SC2_4_5912	1
PN1SC2_4_6018	1
PN1SC2_4_6366	1
PN1SC2_4_6401	1
PN1SC2_4_6415	1
PN1SC2_4_6496	1
PN1SC2_4_6703	1
PN1SC2_4_7009	1
PN1SC2_4_7057	1
PN1SC2_4_7194	1
PN1SC2_5_495	1
PN1SC2_5_1840	1
PN1SC2_5_1937	1
PN1SC2_5_2557	1
PN1SC2_5_3250	1
PN1SC2_5_3337	1
PN1SC2_5_3412	1
PN1SC2_5_3591	1
PN1SC2_5_3754	1
PN1SC2_5_3930	1
PN1SC2_5_4267	1
PN1SC2_5_4507	1
PN1SC2_5_4573	1
PN1SC2_5_4609	1
PN1SC2_5_4820	1
PN1SC2_5_5018	1
PN1SC2_5_5300	1
PN1SC2_5_5513	1
PN1SC2_5_5552	1
PN1SC2_5_5670	1
PN2BA2_1_316	1
PN2BA2_1_1109	1
PN2BA2_1_2019	1
PN2BA2_1_2174	1
PN2BA2_2_358	1
PN2BA2_2_1771	1
PN2BA2_2_2112	1
PN2BA2_3_291	1
PN2BA2_4_335	1
PN2BA2_4_2243	1
PN2BA2_5_299	1
PN2BA2_5_1471	1
PN2BA2_5_1515	1
PN2BA2_5_1722	1
PN2BB2_1_267	1
PN2BB2_2_329	1
PN2BB2_2_1842	1
PN2BB2_2_1869	1
PN2BB2_3_399	1
PN2BB2_3_1505	1
PN2BB2_3_2017	1
PN2BB2_3_2953	1
PN2BB2_3_3101	1
PN2BB2_3_3448	1
PN2BB2_3_3900	1
PN2BB2_3_3901	1
PN2BB2_3_4111	1
PN2BB2_3_4396	1
PN2BB2_3_4413	1
PN2BB2_3_4596	1
PN2BB2_3_4732	1
PN2BB2_3_4936	1
PN2BB2_3_5108	1
PN2BB2_4_350	1
PN2BB2_4_1006	1
PN2BB2_4_1284	1
PN2BB2_4_2230	1
PN2BB2_4_2565	1
PN2BB2_5_346	1
PN2BB2_5_1292	1
PN2BB2_5_1836	1
PN2BB2_5_1841	1
PN2BB2_5_2384	1
PN2BB2_5_2574	1
PN2BB2_5_2644	1
PN2BB2_5_2720	1
PN2BB2_5_2841	1
PN2BC2_1_349	1
PN2BC2_1_1046	1
PN2BC2_1_1327	1
PN2BC2_1_2095	1
PN2BC2_1_2352	1
PN2BC2_1_2637	1
PN2BC2_2_376	1
PN2BC2_2_2550	1
PN2BC2_2_2762	1
PN2BC2_3_323	1
PN2BC2_3_1552	1
PN2BC2_4_330	1
PN2BC2_4_2279	1
PN2BC2_5_370	1
PN2BC2_5_1984	1
PN2BC2_5_2734	1
PN2BC2_5_3137	1
PN2BC2_5_3546	1
PN2SA2_2_380	1
PN2SA2_2_1337	1
PN2SA2_2_1849	1
PN2SA2_2_2047	1
PN2SA2_2_2606	1
PN2SA2_2_2876	1
PN2SA2_2_2932	1
PN2SA2_3_267	1
PN2SA2_4_401	1
PN2SA2_4_2221	1
PN2SA2_4_2945	1
PN2SA2_5_315	1
PN2SB2_1_472	1
PN2SB2_1_2583	1
PN2SB2_1_4357	1
PN2SB2_1_5847	1
PN2SB2_1_6307	1
PN2SB2_1_6529	1
PN2SB2_1_6755	1
PN2SB2_2_451	1
PN2SB2_2_3337	1
PN2SB2_2_3651	1
PN2SB2_2_4083	1
PN2SB2_2_4407	1
PN2SB2_2_4783	1
PN2SB2_2_5003	1
PN2SB2_2_5680	1
PN2SB2_2_5770	1
PN2SB2_3_283	1
PN2SB2_3_1299	1
PN2SB2_4_402	1
PN2SB2_4_3431	1
PN2SB2_4_3541	1
PN2SB2_4_3677	1
PN2SB2_5_295	1
PN2SB2_5_1061	1
PN2SB2_5_1456	1
PN2SC2_1_1451	1
PN2SC2_1_1746	1
PN2SC2_2_274	1
PN2SC2_2_1211	1
PN2SC2_3_435	1
PN2SC2_3_1603	1
PN2SC2_3_3609	1
PN2SC2_3_4108	1
PN2SC2_3_4509	1
PN2SC2_3_4594	1
PN2SC2_3_4603	1
PN2SC2_3_4759	1
PN2SC2_3_4995	1
PN2SC2_3_5180	1
PN2SC2_3_5248	1
PN2SC2_3_5310	1
PN2SC2_4_209	1
PN2SC2_4_571	1
PN2SC2_5_356	1
PN2SC2_5_1447	1
PN2SC2_5_1854	1
PN3BA2_1_375	1
PN3BA2_1_2700	1
PN3BA2_1_2788	1
PN3BA2_2_355	1
PN3BA2_2_1391	1
PN3BA2_2_1508	1
PN3BA2_2_2143	1
PN3BA2_2_2535	1
PN3BA2_3_330	1
PN3BA2_4_363	1
PN3BA2_4_2619	1
PN3BA2_4_2938	1
PN3BA2_5_317	1
PN3BA2_5_1648	1
PN3BB2_1_406	1
PN3BB2_1_1318	1
PN3BB2_1_2357	1
PN3BB2_1_2575	1
PN3BB2_1_3423	1
PN3BB2_1_3728	1
PN3BB2_2_247	1
PN3BB2_3_444	1
PN3BB2_3_1649	1
PN3BB2_3_1687	1
PN3BB2_3_2119	1
PN3BB2_3_2360	1
PN3BB2_3_3188	1
PN3BB2_3_3309	1
PN3BB2_3_3716	1
PN3BB2_3_4312	1
PN3BB2_3_4701	1
PN3BB2_3_4747	1
PN3BB2_3_4968	1
PN3BB2_3_5231	1
PN3BB2_3_5291	1
PN3BB2_3_5356	1
PN3BB2_3_5584	1
PN3BB2_3_5618	1
PN3BB2_3_5738	1
PN3BB2_3_6002	1
PN3BB2_3_6058	1
PN3BB2_3_6105	1
PN3BB2_4_458	1
PN3BB2_4_2421	1
PN3BB2_4_2708	1
PN3BB2_4_3221	1
PN3BB2_4_5571	1
PN3BB2_4_6053	1
PN3BB2_4_6194	1
PN3BB2_4_6341	1
PN3BB2_4_6390	1
PN3BB2_4_6626	1
PN3BB2_4_6977	1
PN3BB2_5_471	1
PN3BB2_5_2075	1
PN3BB2_5_2844	1
PN3BB2_5_3928	1
PN3BB2_5_6142	1
PN3BB2_5_6405	1
PN3BB2_5_6457	1
PN3BB2_5_6536	1
PN3BB2_5_6618	1
PN3BB2_5_6630	1
PN3BB2_5_6644	1
PN3BB2_5_6941	1
PN3BB2_5_7221	1
PN3BB2_5_7499	1
PN3BB2_5_7708	1
PN3BC2_1_350	1
PN3BC2_1_1015	1
PN3BC2_1_1740	1
PN3BC2_1_2003	1
PN3BC2_1_2504	1
PN3BC2_1_2619	1
PN3BC2_2_367	1
PN3BC2_2_2095	1
PN3BC2_2_2641	1
PN3BC2_2_3024	1
PN3BC2_2_3137	1
PN3BC2_2_3302	1
PN3BC2_2_3336	1
PN3BC2_2_3482	1
PN3BC2_2_3508	1
PN3BC2_2_3802	1
PN3BC2_3_283	1
PN3BC2_4_274	1
PN3BC2_4_1458	1
PN3BC2_4_1688	1
PN3BC2_5_315	1
PN3BC2_5_1897	1
PN3BC2_5_2069	1
PN3SA2_1_480	1
PN3SA2_1_1966	1
PN3SA2_1_4065	1
PN3SA2_1_4545	1
PN3SA2_1_4570	1
PN3SA2_1_6226	1
PN3SA2_1_6703	1
PN3SA2_1_6811	1
PN3SA2_1_7041	1
PN3SA2_1_7065	1
PN3SA2_1_7076	1
PN3SA2_1_7089	1
PN3SA2_1_7198	1
PN3SA2_2_454	1
PN3SA2_3_441	1
PN3SA2_3_4913	1
PN3SA2_3_5234	1
PN3SA2_3_5462	1
PN3SA2_3_5603	1
PN3SA2_3_6012	1
PN3SA2_4_469	1
PN3SA2_4_3716	1
PN3SA2_4_3841	1
PN3SA2_4_5364	1
PN3SA2_4_6164	1
PN3SA2_4_6675	1
PN3SA2_4_6754	1
PN3SA2_4_7395	1
PN3SB2_1_421	1
PN3SB2_1_1989	1
PN3SB2_1_2747	1
PN3SB2_1_2878	1
PN3SB2_1_3164	1
PN3SB2_1_3511	1
PN3SB2_1_3741	1
PN3SB2_1_4349	1
PN3SB2_1_4417	1
PN3SB2_1_4521	1
PN3SB2_1_4566	1
PN3SB2_2_454	1
PN3SB2_2_2887	1
PN3SB2_2_4117	1
PN3SB2_2_4313	1
PN3SB2_2_4437	1
PN3SB2_3_435	1
PN3SB2_3_2135	1
PN3SB2_3_4174	1
PN3SB2_3_4449	1
PN3SB2_3_4631	1
PN3SB2_3_4896	1
PN3SB2_4_479	1
PN3SB2_4_3619	1
PN3SB2_4_3710	1
PN3SB2_4_3758	1
PN3SB2_4_3862	1
PN3SB2_4_4103	1
PN3SB2_4_4318	1
PN3SB2_4_5076	1
PN3SB2_4_5501	1
PN3SB2_4_5843	1
PN3SB2_4_5853	1
PN3SB2_4_6094	1
PN3SB2_4_6144	1
PN3SB2_4_7133	1
PN3SB2_5_479	1
PN3SB2_5_1964	1
PN3SB2_5_2020	1
PN3SB2_5_2822	1
PN3SB2_5_4399	1
PN3SB2_5_6028	1
PN3SB2_5_6165	1
PN3SB2_5_6295	1
PN3SB2_5_6801	1
PN3SB2_5_7264	1
PN3SB2_5_7340	1
PN3SB2_5_7373	1
PN3SB2_5_7451	1
PN3SB2_5_7649	1
PN3SC2_1_434	1
PN3SC2_1_3271	1
PN3SC2_1_3650	1
PN3SC2_1_4842	1
PN3SC2_1_4932	1
PN3SC2_1_6063	1
PN3SC2_2_310	1
PN3SC2_2_1477	1
PN3SC2_2_1781	1
PN3SC2_3_396	1
PN3SC2_3_1578	1
PN3SC2_3_3681	1
PN3SC2_3_3840	1
PN3SC2_5_420	1
PN3SC2_5_1416	1
PN3SC2_5_2518	1
PN3SC2_5_3386	1
PN3SC2_5_3575	1
PN3SC2_5_3941	1
PN4BA2_1_608	1
PN4BA2_1_8068	1
PN4BA2_2_574	1
PN4BA2_2_5611	1
PN4BA2_2_5953	1
PN4BA2_2_6308	1
PN4BA2_2_6716	1
PN4BA2_2_9221	1
PN4BA2_3_586	1
PN4BA2_3_2637	1
PN4BA2_3_5733	1
PN4BA2_3_6428	1
PN4BA2_3_9571	1
PN4BA2_3_9759	1
PN4BA2_3_10391	1
PN4BA2_3_11687	1
PN4BA2_4_586	1
PN4BA2_4_6006	1
PN4BA2_4_7062	1
PN4BA2_4_8240	1
PN4BA2_4_9361	1
PN4BA2_4_9369	1
PN4BA2_4_9475	1
PN4BA2_5_532	1
PN4BA2_5_2222	1
PN4BA2_5_4999	1
PN4BA2_5_5022	1
PN4BA2_5_7022	1
PN4BA2_5_7822	1
PN4BA2_5_7993	1
PN4BB2_1_471	1
PN4BB2_1_2871	1
PN4BB2_1_2945	1
PN4BB2_1_4077	1
PN4BB2_1_4265	1
PN4BB2_2_640	1
PN4BB2_2_3349	1
PN4BB2_2_4822	1
PN4BB2_2_7187	1
PN4BB2_2_10961	1
PN4BB2_2_10962	1
PN4BB2_2_11232	1
PN4BB2_2_11580	1
PN4BB2_2_11826	1
PN4BB2_2_13171	1
PN4BB2_2_13616	1
PN4BB2_2_13710	1
PN4BB2_2_13728	1
PN4BB2_2_13916	1
PN4BB2_2_14783	1
PN4BB2_2_14946	1
PN4BB2_2_15040	1
PN4BB2_3_566	1
PN4BB2_3_8911	1
PN4BB2_3_10184	1
PN4BB2_3_11560	1
PN4BB2_4_599	1
PN4BB2_4_8681	1
PN4BB2_4_9766	1
PN4BB2_4_10310	1
PN4BB2_4_10955	1
PN4BB2_4_11261	1
PN4BB2_4_11327	1
PN4BB2_4_11466	1
PN4BB2_5_591	1
PN4BB2_5_3986	1
PN4BB2_5_5800	1
PN4BC2_1_607	1
PN4BC2_1_4409	1
PN4BC2_1_6339	1
PN4BC2_1_6980	1
PN4BC2_1_7419	1
PN4BC2_1_7878	1
PN4BC2_1_10498	1
PN4BC2_1_11439	1
PN4BC2_1_11926	1
PN4BC2_1_11998	1
PN4BC2_2_578	1
PN4BC2_2_5565	1
PN4BC2_2_10295	1
PN4BC2_3_606	1
PN4BC2_3_9009	1
PN4BC2_3_10457	1
PN4BC2_3_11250	1
PN4BC2_4_617	1
PN4BC2_4_4356	1
PN4BC2_4_6834	1
PN4BC2_4_9453	1
PN4BC2_4_10158	1
PN4BC2_4_11200	1
PN4BC2_5_560	1
PN4BC2_5_2362	1
PN4BC2_5_3492	1
PN4BC2_5_7839	1
PN4SA2_1_582	1
PN4SA2_1_3709	1
PN4SA2_1_4788	1
PN4SA2_1_5511	1
PN4SA2_1_6273	1
PN4SA2_1_6945	1
PN4SA2_1_7141	1
PN4SA2_2_526	1
PN4SA2_2_3019	1
PN4SA2_2_3255	1
PN4SA2_2_3618	1
PN4SA2_2_4227	1
PN4SA2_2_4405	1
PN4SA2_3_583	1
PN4SA2_3_3203	1
PN4SA2_3_4314	1
PN4SA2_3_4738	1
PN4SA2_3_5742	1
PN4SA2_3_5840	1
PN4SA2_3_6136	1
PN4SA2_3_6386	1
PN4SA2_3_6913	1
PN4SA2_3_7069	1
PN4SA2_3_7127	1
PN4SA2_3_7412	1
PN4SA2_4_421	1
PN4SA2_4_3581	1
PN4SA2_4_4304	1
PN4SA2_4_4555	1
PN4SA2_4_5134	1
PN4SA2_4_5586	1
PN4SA2_4_5774	1
PN4SA2_5_374	1
PN4SA2_5_2158	1
PN4SA2_5_3212	1
PN4SA2_5_3596	1
PN4SB2_1_283	1
PN4SB2_2_550	1
PN4SB2_2_4519	1
PN4SB2_2_4673	1
PN4SB2_2_4699	1
PN4SB2_2_5384	1
PN4SB2_2_5447	1
PN4SB2_3_488	1
PN4SB2_3_3468	1
PN4SB2_4_558	1
PN4SB2_4_2976	1
PN4SB2_4_5248	1
PN4SB2_4_5934	1
PN4SB2_4_6225	1
PN4SB2_5_561	1
PN4SB2_5_4971	1
PN4SB2_5_4980	1
PN4SB2_5_5764	1
PN4SC2_1_630	1
PN4SC2_1_3608	1
PN4SC2_1_4805	1
PN4SC2_1_6381	1
PN4SC2_1_6837	1
PN4SC2_1_7164	1
PN4SC2_1_7543	1
PN4SC2_2_649	1
PN4SC2_2_3522	1
PN4SC2_2_3930	1
PN4SC2_2_5448	1
PN4SC2_2_5737	1
PN4SC2_2_6018	1
PN4SC2_2_6045	1
PN4SC2_2_6693	1
PN4SC2_2_7582	1
PN4SC2_2_7916	1
PN4SC2_2_8384	1
PN4SC2_2_8509	1
PN4SC2_2_9563	1
PN4SC2_2_9799	1
PN4SC2_2_9911	1
PN4SC2_3_609	1
PN4SC2_3_3279	1
PN4SC2_3_4397	1
PN4SC2_3_6118	1
PN4SC2_3_6837	1
PN4SC2_3_6899	1
PN4SC2_3_7185	1
PN4SC2_3_7359	1
PN4SC2_4_588	1
PN4SC2_4_4610	1
PN4SC2_4_6409	1
PN4SC2_4_6933	1
PN4SC2_5_603	1
PN4SC2_5_2819	1
PN4SC2_5_4093	1
PN4SC2_5_5808	1
PN4SC2_5_6484	1
PN5BA2_2_509	1
PN5BA2_3_523	1
PN5BA2_4_497	1
PN5BA2_5_368	1
PN5BB2_1_553	1
PN5BB2_1_4557	1
PN5BB2_1_5014	1
PN5BB2_1_5217	1
PN5BB2_1_6529	1
PN5BB2_1_7077	1
PN5BB2_2_646	1
PN5BB2_2_5591	1
PN5BB2_2_6212	1
PN5BB2_2_7972	1
PN5BB2_2_8481	1
PN5BB2_2_10396	1
PN5BB2_3_540	1
PN5BB2_3_2056	1
PN5BB2_3_5521	1
PN5BB2_3_5759	1
PN5BB2_3_5854	1
PN5BB2_3_6009	1
PN5BB2_4_613	1
PN5BB2_4_4433	1
PN5BB2_4_8013	1
PN5BB2_4_9075	1
PN5BB2_4_9608	1
PN5BB2_4_9903	1
PN5BB2_5_553	1
PN5BB2_5_3204	1
PN5BB2_5_4351	1
PN5BB2_5_4591	1
PN5BB2_5_4790	1
PN5BB2_5_5575	1
PN5BB2_5_6010	1
PN5BC2_1_577	1
PN5BC2_2_622	1
PN5BC2_2_5212	1
PN5BC2_2_5978	1
PN5BC2_2_7398	1
PN5BC2_2_8288	1
PN5BC2_2_8743	1
PN5BC2_2_9646	1
PN5BC2_2_9783	1
PN5BC2_3_535	1
PN5BC2_4_587	1
PN5BC2_4_3399	1
PN5BC2_4_4601	1
PN5BC2_4_5590	1
PN5BC2_4_7383	1
PN5BC2_5_571	1
PN5SA2_1_500	1
PN5SA2_2_410	1
PN5SA2_3_522	1
PN5SA2_3_4919	1
PN5SA2_4_564	1
PN5SA2_4_2599	1
PN5SA2_4_4026	1
PN5SA2_4_4874	1
PN5SA2_4_5819	1
PN5SA2_4_6391	1
PN5SA2_4_6642	1
PN5SA2_5_518	1
PN5SA2_5_4843	1
PN5SA2_5_5022	1
PN5SB2_1_614	1
PN5SB2_1_5419	1
PN5SB2_1_5589	1
PN5SB2_1_8058	1
PN5SB2_1_8677	1
PN5SB2_1_9901	1
PN5SB2_1_9976	1
PN5SB2_1_10470	1
PN5SB2_1_10941	1
PN5SB2_1_10995	1
PN5SB2_1_11282	1
PN5SB2_2_577	1
PN5SB2_2_4717	1
PN5SB2_2_5229	1
PN5SB2_2_7947	1
PN5SB2_3_574	1
PN5SB2_3_4702	1
PN5SB2_3_8126	1
PN5SB2_3_9197	1
PN5SB2_4_558	1
PN5SB2_4_6187	1
PN5SB2_4_6479	1
PN5SB2_5_548	1
PN5SC2_1_546	1
PN5SC2_1_5103	1
PN5SC2_1_5711	1
PN5SC2_1_6270	1
PN5SC2_1_6413	1
PN5SC2_1_6543	1
PN5SC2_1_6958	1
PN5SC2_1_7567	1
PN5SC2_2_545	1
PN5SC2_2_7686	1
PN5SC2_2_8150	1
PN5SC2_2_9918	1
PN5SC2_3_539	1
PN5SC2_3_4254	1
PN5SC2_3_4428	1
PN5SC2_3_5484	1
PN5SC2_3_5722	1
PN5SC2_3_6590	1
PN5SC2_3_6932	1
PN5SC2_4_544	1
PN5SC2_4_2304	1
PN5SC2_4_6335	1
PN5SC2_4_7041	1
PN5SC2_5_524	1
PN5SC2_5_2242	1
PN5SC2_5_4896	1
PN5SC2_5_6442	1
PN5SC2_5_7079	1
PN5SC2_5_7180	1
PN5SC2_5_8047	1
PN6BA2_1_590	1
PN6BA2_1_3189	1
PN6BA2_1_6360	1
PN6BA2_1_7348	1
PN6BA2_1_7775	1
PN6BA2_1_7813	1
PN6BA2_1_7915	1
PN6BA2_1_7922	1
PN6BA2_2_568	1
PN6BA2_2_3212	1
PN6BA2_2_4349	1
PN6BA2_2_4573	1
PN6BA2_2_4790	1
PN6BA2_2_5387	1
PN6BA2_2_6375	1
PN6BA2_2_7717	1
PN6BA2_2_7740	1
PN6BA2_2_7966	1
PN6BA2_3_571	1
PN6BA2_3_4062	1
PN6BA2_3_4303	1
PN6BA2_3_4790	1
PN6BA2_3_5577	1
PN6BA2_3_5961	1
PN6BA2_3_6291	1
PN6BA2_3_7351	1
PN6BA2_3_7751	1
PN6BA2_4_595	1
PN6BA2_4_3461	1
PN6BA2_4_3989	1
PN6BA2_4_4606	1
PN6BA2_4_4751	1
PN6BA2_4_5016	1
PN6BA2_4_5248	1
PN6BA2_4_6111	1
PN6BA2_4_6527	1
PN6BA2_4_7068	1
PN6BA2_4_7426	1
PN6BA2_4_7989	1
PN6BA2_4_8510	1
PN6BA2_5_659	1
PN6BA2_5_6063	1
PN6BA2_5_6139	1
PN6BA2_5_6321	1
PN6BA2_5_7083	1
PN6BA2_5_8064	1
PN6BA2_5_8354	1
PN6BA2_5_9574	1
PN6BA2_5_9734	1
PN6BA2_5_10012	1
PN6BA2_5_10241	1
PN6BA2_5_10505	1
PN6BA2_5_11183	1
PN6BA2_5_11460	1
PN6BA2_5_11773	1
PN6BA2_5_11878	1
PN6BA2_5_11970	1
PN6BA2_5_12028	1
PN6BA2_5_12264	1
PN6BA2_5_12300	1
PN6BA2_5_12456	1
PN6BB2_1_558	1
PN6BB2_1_4643	1
PN6BB2_2_636	1
PN6BB2_2_3987	1
PN6BB2_2_5419	1
PN6BB2_2_5627	1
PN6BB2_2_5982	1
PN6BB2_2_6271	1
PN6BB2_2_7327	1
PN6BB2_2_7968	1
PN6BB2_2_8125	1
PN6BB2_2_8799	1
PN6BB2_2_9031	1
PN6BB2_2_10428	1
PN6BB2_2_10641	1
PN6BB2_3_615	1
PN6BB2_3_4426	1
PN6BB2_3_5308	1
PN6BB2_3_6317	1
PN6BB2_3_8163	1
PN6BB2_3_9585	1
PN6BB2_3_9837	1
PN6BB2_3_10134	1
PN6BB2_3_10261	1
PN6BB2_3_10383	1
PN6BB2_4_627	1
PN6BB2_4_8273	1
PN6BB2_4_8718	1
PN6BB2_4_8879	1
PN6BB2_4_9008	1
PN6BB2_4_9271	1
PN6BB2_4_9505	1
PN6BB2_4_9522	1
PN6BB2_4_9859	1
PN6BB2_4_9880	1
PN6BB2_5_648	1
PN6BB2_5_6299	1
PN6BB2_5_8653	1
PN6BB2_5_9095	1
PN6BB2_5_9459	1
PN6BC2_1_508	1
PN6BC2_1_2347	1
PN6BC2_1_4386	1
PN6BC2_2_640	1
PN6BC2_2_3658	1
PN6BC2_2_4096	1
PN6BC2_2_6450	1
PN6BC2_2_8472	1
PN6BC2_2_9055	1
PN6BC2_2_9304	1
PN6BC2_2_9987	1
PN6BC2_2_10032	1
PN6BC2_3_623	1
PN6BC2_3_2756	1
PN6BC2_3_3744	1
PN6BC2_3_5188	1
PN6BC2_3_6695	1
PN6BC2_3_7769	1
PN6BC2_3_8165	1
PN6BC2_3_9781	1
PN6BC2_4_615	1
PN6BC2_4_2637	1
PN6BC2_4_3808	1
PN6BC2_4_5138	1
PN6BC2_4_5294	1
PN6BC2_4_6210	1
PN6BC2_4_6649	1
PN6BC2_4_6867	1
PN6BC2_4_8006	1
PN6BC2_4_8568	1
PN6BC2_4_9193	1
PN6BC2_5_655	1
PN6BC2_5_2959	1
PN6BC2_5_5953	1
PN6BC2_5_7825	1
PN6BC2_5_8105	1
PN6BC2_5_9116	1
PN6BC2_5_9387	1
PN6BC2_5_9549	1
PN6BC2_5_9982	1
PN6BC2_5_10070	1
PN6BC2_5_10906	1
PN6BC2_5_11814	1
PN6BC2_5_11932	1
PN6SA2_1_540	1
PN6SA2_1_4841	1
PN6SA2_1_5755	1
PN6SA2_1_6432	1
PN6SA2_2_392	1
PN6SA2_3_491	1
PN6SA2_3_5091	1
PN6SB2_1_409	1
PN6SB2_1_1217	1
PN6SB2_1_1273	1
PN6SB2_1_2061	1
PN6SB2_1_2668	1
PN6SB2_1_2747	1
PN6SB2_1_3125	1
PN6SB2_2_517	1
PN6SB2_2_1937	1
PN6SB2_2_2692	1
PN6SB2_2_3665	1
PN6SB2_2_4032	1
PN6SB2_2_5461	1
PN6SB2_2_6101	1
PN6SB2_2_6236	1
PN6SB2_3_543	1
PN6SB2_3_3020	1
PN6SB2_3_3504	1
PN6SB2_3_4147	1
PN6SB2_3_5344	1
PN6SB2_3_5802	1
PN6SB2_3_6161	1
PN6SB2_3_6324	1
PN6SB2_3_7023	1
PN6SB2_3_7706	1
PN6SB2_4_505	1
PN6SB2_4_3521	1
PN6SB2_4_5199	1
PN6SB2_4_5404	1
PN6SB2_4_5444	1
PN6SB2_4_6211	1
PN6SB2_5_519	1
PN6SB2_5_3505	1
PN6SB2_5_3595	1
PN6SB2_5_4864	1
PN6SB2_5_5165	1
PN6SB2_5_5726	1
PN6SB2_5_6098	1
PN6SB2_5_6121	1
PN6SC2_1_548	1
PN6SC2_1_3792	1
PN6SC2_1_4157	1
PN6SC2_1_6268	1
PN6SC2_1_6328	1
PN6SC2_2_483	1
PN6SC2_2_4154	1
PN6SC2_3_579	1
PN6SC2_3_2291	1
PN6SC2_3_4277	1
PN6SC2_3_4733	1
PN6SC2_3_4898	1
PN6SC2_3_6161	1
PN6SC2_3_6177	1
PN6SC2_3_6483	1
PN6SC2_3_7650	1
PN6SC2_4_559	1
PN6SC2_4_3136	1
PN6SC2_4_4231	1
PN6SC2_4_4676	1
PN6SC2_4_5924	1
PN6SC2_4_6156	1
PN6SC2_4_6170	1
PN6SC2_4_6333	1
PN6SC2_4_7542	1
PN6SC2_5_485	1
PN7BA2_1_486	1
PN7BA2_1_3447	1
PN7BA2_1_3626	1
PN7BA2_1_3699	1
PN7BA2_2_567	1
PN7BA2_3_574	1
PN7BA2_3_3898	1
PN7BA2_3_5632	1
PN7BA2_3_6535	1
PN7BA2_4_541	1
PN7BA2_4_5485	1
PN7BA2_4_5601	1
PN7BA2_5_572	1
PN7BA2_5_4022	1
PN7BA2_5_5680	1
PN7BB2_1_540	1
PN7BB2_1_3590	1
PN7BB2_1_5177	1
PN7BB2_2_558	1
PN7BB2_2_2865	1
PN7BB2_2_3947	1
PN7BB2_2_6237	1
PN7BB2_3_479	1
PN7BB2_3_2340	1
PN7BB2_4_512	1
PN7BB2_4_2717	1
PN7BB2_4_3233	1
PN7BB2_4_3779	1
PN7BB2_5_427	1
PN7BB2_5_2396	1
PN7BC2_1_537	1
PN7BC2_1_2295	1
PN7BC2_1_2520	1
PN7BC2_1_3331	1
PN7BC2_1_4345	1
PN7BC2_1_5587	1
PN7BC2_2_468	1
PN7BC2_2_1831	1
PN7BC2_2_2973	1
PN7BC2_2_3164	1
PN7BC2_2_3329	1
PN7BC2_3_488	1
PN7BC2_4_563	1
PN7BC2_4_2607	1
PN7BC2_4_5261	1
PN7BC2_4_5276	1
PN7BC2_4_6112	1
PN7BC2_5_596	1
PN7BC2_5_4607	1
PN7BC2_5_5714	1
PN7SA2_1_609	1
PN7SA2_1_2786	1
PN7SA2_1_2859	1
PN7SA2_1_2983	1
PN7SA2_1_3749	1
PN7SA2_1_4255	1
PN7SA2_1_6073	1
PN7SA2_1_6300	1
PN7SA2_1_6703	1
PN7SA2_1_7089	1
PN7SA2_1_7130	1
PN7SA2_1_8192	1
PN7SA2_1_9419	1
PN7SA2_1_9630	1
PN7SA2_1_10062	1
PN7SA2_1_10095	1
PN7SA2_1_10373	1
PN7SA2_1_10676	1
PN7SA2_1_10916	1
PN7SA2_1_11113	1
PN7SA2_1_11467	1
PN7SA2_1_11536	1
PN7SA2_1_11583	1
PN7SA2_1_11617	1
PN7SA2_1_11684	1
PN7SA2_1_11780	1
PN7SA2_1_11811	1
PN7SA2_1_12142	1
PN7SA2_1_12258	1
PN7SA2_1_12272	1
PN7SA2_1_12498	1
PN7SA2_1_12582	1
PN7SA2_1_12772	1
PN7SA2_1_12956	1
PN7SA2_2_590	1
PN7SA2_2_4264	1
PN7SA2_2_5883	1
PN7SA2_2_7198	1
PN7SA2_2_7238	1
PN7SA2_2_9489	1
PN7SA2_2_9498	1
PN7SA2_2_9989	1
PN7SA2_2_10153	1
PN7SA2_2_10185	1
PN7SA2_2_11060	1
PN7SA2_2_11089	1
PN7SA2_2_11664	1
PN7SA2_2_11859	1
PN7SA2_2_12226	1
PN7SA2_2_12726	1
PN7SA2_3_622	1
PN7SA2_3_2885	1
PN7SA2_3_4471	1
PN7SA2_3_6542	1
PN7SA2_3_6765	1
PN7SA2_3_7210	1
PN7SA2_3_7611	1
PN7SA2_3_10090	1
PN7SA2_3_11439	1
PN7SA2_3_11527	1
PN7SA2_3_12515	1
PN7SA2_3_12556	1
PN7SA2_3_12914	1
PN7SA2_3_13172	1
PN7SA2_3_13290	1
PN7SA2_3_13474	1
PN7SA2_3_13677	1
PN7SA2_4_591	1
PN7SA2_4_3881	1
PN7SA2_4_4562	1
PN7SA2_4_5226	1
PN7SA2_4_5642	1
PN7SA2_4_6262	1
PN7SA2_4_6287	1
PN7SA2_4_6550	1
PN7SA2_4_8009	1
PN7SA2_4_8155	1
PN7SA2_4_8739	1
PN7SA2_4_9905	1
PN7SA2_4_10464	1
PN7SA2_4_10556	1
PN7SA2_4_10657	1
PN7SA2_4_10879	1
PN7SA2_4_11020	1
PN7SA2_4_11049	1
PN7SA2_4_11063	1
PN7SA2_5_605	1
PN7SA2_5_6365	1
PN7SA2_5_6562	1
PN7SA2_5_7402	1
PN7SA2_5_8904	1
PN7SA2_5_10005	1
PN7SA2_5_10616	1
PN7SA2_5_12479	1
PN7SA2_5_13326	1
PN7SA2_5_13513	1
PN7SB2_1_600	1
PN7SB2_1_3985	1
PN7SB2_1_5830	1
PN7SB2_1_6540	1
PN7SB2_1_9100	1
PN7SB2_1_9120	1
PN7SB2_1_11444	1
PN7SB2_2_557	1
PN7SB2_2_2388	1
PN7SB2_2_3530	1
PN7SB2_2_4154	1
PN7SB2_2_5014	1
PN7SB2_2_5568	1
PN7SB2_2_7957	1
PN7SB2_2_7962	1
PN7SB2_2_8469	1
PN7SB2_2_8547	1
PN7SB2_2_8670	1
PN7SB2_2_8686	1
PN7SB2_2_8899	1
PN7SB2_2_9051	1
PN7SB2_2_9118	1
PN7SB2_2_9303	1
PN7SB2_3_604	1
PN7SB2_3_4050	1
PN7SB2_3_4852	1
PN7SB2_3_5576	1
PN7SB2_3_5751	1
PN7SB2_3_5824	1
PN7SB2_3_6013	1
PN7SB2_3_6748	1
PN7SB2_3_7073	1
PN7SB2_3_7675	1
PN7SB2_3_8084	1
PN7SB2_3_8866	1
PN7SB2_3_9070	1
PN7SB2_3_9314	1
PN7SB2_3_9475	1
PN7SB2_3_9507	1
PN7SB2_3_10047	1
PN7SB2_3_10050	1
PN7SB2_3_10310	1
PN7SB2_3_10936	1
PN7SB2_3_11034	1
PN7SB2_3_11159	1
PN7SB2_3_11361	1
PN7SB2_3_11485	1
PN7SB2_3_11578	1
PN7SB2_3_11586	1
PN7SB2_3_11634	1
PN7SB2_3_11700	1
PN7SB2_3_11988	1
PN7SB2_3_12023	1
PN7SB2_4_617	1
PN7SB2_4_4392	1
PN7SB2_4_6319	1
PN7SB2_4_6570	1
PN7SB2_4_7432	1
PN7SB2_4_8635	1
PN7SB2_4_9977	1
PN7SB2_4_10499	1
PN7SB2_4_10696	1
PN7SB2_4_11570	1
PN7SB2_4_12752	1
PN7SB2_4_13339	1
PN7SB2_4_13470	1
PN7SB2_4_13542	1
PN7SB2_4_13801	1
PN7SB2_5_623	1
PN7SB2_5_3055	1
PN7SB2_5_6532	1
PN7SB2_5_7339	1
PN7SB2_5_8380	1
PN7SB2_5_10458	1
PN7SB2_5_11964	1
PN7SB2_5_12497	1
PN7SB2_5_13559	1
PN7SC2_1_609	1
PN7SC2_1_2969	1
PN7SC2_1_4033	1
PN7SC2_1_4581	1
PN7SC2_1_5516	1
PN7SC2_1_6352	1
PN7SC2_1_6859	1
PN7SC2_1_7821	1
PN7SC2_1_7868	1
PN7SC2_1_8207	1
PN7SC2_1_9467	1
PN7SC2_1_11072	1
PN7SC2_1_12037	1
PN7SC2_1_12258	1
PN7SC2_1_12401	1
PN7SC2_1_13132	1
PN7SC2_1_13237	1
PN7SC2_1_14520	1
PN7SC2_2_586	1
PN7SC2_2_5848	1
PN7SC2_2_6448	1
PN7SC2_2_11687	1
PN7SC2_3_599	1
PN7SC2_3_2828	1
PN7SC2_3_4025	1
PN7SC2_3_4807	1
PN7SC2_3_6626	1
PN7SC2_3_8725	1
PN7SC2_3_9337	1
PN7SC2_3_9862	1
PN7SC2_3_10036	1
PN7SC2_3_10589	1
PN7SC2_3_11601	1
PN7SC2_4_592	1
PN7SC2_4_5914	1
PN7SC2_4_6282	1
PN7SC2_4_6631	1
PN7SC2_4_7602	1
PN7SC2_4_7892	1
PN7SC2_4_8657	1
PN7SC2_4_8688	1
PN7SC2_4_8783	1
PN7SC2_4_9250	1
PN7SC2_4_9991	1
PN7SC2_4_10483	1
PN7SC2_4_10521	1
PN7SC2_4_10734	1
PN7SC2_4_11055	1
PN7SC2_4_11175	1
PN7SC2_4_11273	1
PN7SC2_4_11280	1
PN7SC2_4_11492	1
PN7SC2_4_11596	1
PN7SC2_5_601	1
PN7SC2_5_3851	1
PN7SC2_5_4551	1
PN7SC2_5_5503	1
PN7SC2_5_6139	1
PN7SC2_5_6903	1
PN7SC2_5_7897	1
PN7SC2_5_7907	1
PN7SC2_5_8232	1
PN7SC2_5_8833	1
PN7SC2_5_9485	1
PN7SC2_5_9526	1
PN7SC2_5_9608	1
PN7SC2_5_10165	1
PN7SC2_5_10438	1
BK1BA1_1_568	2
BK1BA1_2_689	2
BK1BB1_2_505	2
BK1BB1_3_474	2
BK1BB1_5_637	2
BK1BC1_2_688	2
BK1BC1_5_727	2
BK1SA1_2_535	2
BK1SB1_1_608	2
BK1SB1_2_428	2
BK1SB1_5_415	2
BK1SC1_2_409	2
BK1SC1_3_570	2
BK1SC1_3_3483	2
BK1SC1_5_359	2
BK2BA1_2_605	2
BK2BA1_3_395	2
BK2BA1_4_657	2
BK2BA1_5_440	2
BK2BB1_1_409	2
BK2BB1_2_389	2
BK2BB1_3_715	2
BK2BB1_4_519	2
BK2BC1_1_477	2
BK2BC1_2_450	2
BK2BC1_4_607	2
BK2BC1_5_516	2
BK2SA1_3_504	2
BK2SA1_4_765	2
BK2SC1_2_482	2
BK2SC1_3_721	2
BK3BA1_2_618	2
BK3BA1_3_641	2
BK3BA1_4_694	2
BK3BA1_5_606	2
BK3BB1_1_677	2
BK3BB1_2_742	2
BK3BB1_2_5902	2
BK3BB1_3_801	2
BK3BB1_3_3646	2
BK3BB1_3_8280	2
BK3BB1_5_781	2
BK3BC1_1_781	2
BK3BC1_4_569	2
BK3SA1_4_679	2
BK3SA1_5_481	2
BK3SB1_2_618	2
BK3SB1_3_698	2
BK3SB1_5_703	2
BK3SC1_3_556	2
BK4BA1_1_808	2
BK4BA1_1_6607	2
BK4BA1_2_894	2
BK4BA1_2_8271	2
BK4BA1_3_769	2
BK4BA1_4_992	2
BK4BA1_4_11343	2
BK4BA1_4_13626	2
BK4BB1_1_931	2
BK4BB1_3_1106	2
BK4BB1_3_5582	2
BK4BB1_4_1105	2
BK4BB1_4_12823	2
BK4BB1_5_988	2
BK4BC1_1_1115	2
BK4BC1_2_946	2
BK4BC1_4_1011	2
BK4BC1_5_824	2
BK4SA1_1_657	2
BK4SA1_2_573	2
BK4SA1_3_722	2
BK4SA1_4_782	2
BK4SA1_5_518	2
BK4SB1_2_667	2
BK4SB1_4_733	2
BK4SC1_1_697	2
BK4SC1_2_827	2
BK4SC1_2_9153	2
BK4SC1_3_754	2
BK4SC1_4_768	2
BK4SC1_5_734	2
BK5BA1_3_929	2
BK5BA1_5_274	2
BK5BB1_1_978	2
BK5BB1_2_937	2
BK5BB1_3_812	2
BK5BB1_5_885	2
BK5BB1_5_9441	2
BK5BC1_2_958	2
BK5BC1_3_850	2
BK5BC1_4_910	2
BK5BC1_5_917	2
BK5SA1_1_669	2
BK5SA1_1_5390	2
BK5SA1_2_615	2
BK5SA1_3_876	2
BK5SA1_3_4110	2
BK5SA1_3_9936	2
BK5SA1_4_714	2
BK5SA1_4_2882	2
BK5SA1_4_6000	2
BK5SB1_1_902	2
BK5SB1_1_6435	2
BK5SB1_1_11581	2
BK5SB1_1_12414	2
BK5SB1_2_762	2
BK5SB1_3_811	2
BK5SB1_4_841	2
BK5SB1_5_876	2
BK5SC1_1_918	2
BK5SC1_2_964	2
BK5SC1_2_10685	2
BK5SC1_2_11322	2
BK5SC1_2_12856	2
BK5SC1_3_796	2
BK5SC1_4_862	2
BK5SC1_4_5273	2
BK5SC1_5_962	2
BK6BA1_3_822	2
BK6BA1_5_796	2
BK6BA1_5_7535	2
BK6BB1_1_655	2
BK6BB1_1_5815	2
BK6BB1_2_784	2
BK6BB1_3_713	2
BK6BB1_4_775	2
BK6BB1_4_4386	2
BK6BB1_4_7154	2
BK6BC1_3_835	2
BK6BC1_4_818	2
BK6BC1_5_860	2
BK6SA1_1_733	2
BK6SA1_2_579	2
BK6SA1_2_3366	2
BK6SA1_3_892	2
BK6SA1_4_527	2
BK6SA1_5_441	2
BK6SB1_1_660	2
BK6SB1_1_5081	2
BK6SB1_1_5312	2
BK6SB1_2_791	2
BK6SB1_3_898	2
BK6SB1_4_873	2
BK6SB1_5_767	2
BK6SC1_1_781	2
BK6SC1_3_833	2
BK6SC1_4_756	2
BK7BA1_2_963	2
BK7BA1_4_920	2
BK7BA1_5_960	2
BK7BB1_2_906	2
BK7BB1_3_720	2
BK7BB1_4_860	2
BK7BC1_1_929	2
BK7BC1_3_781	2
BK7BC1_4_775	2
BK7BC1_5_941	2
BK7BC1_5_3732	2
BK7SA1_1_801	2
BK7SA1_2_841	2
BK7SA1_3_677	2
BK7SA1_4_534	2
BK7SA1_5_817	2
BK7SB1_1_852	2
BK7SB1_2_852	2
BK7SB1_3_862	2
BK7SB1_3_9641	2
BK7SB1_4_967	2
BK7SB1_4_13181	2
BK7SB1_5_872	2
BK7SC1_1_904	2
BK7SC1_3_764	2
BK7SC1_4_804	2
BK7SC1_5_791	2
PN1BA2_2_702	2
PN1BA2_3_554	2
PN1BA2_5_695	2
PN1BB2_1_460	2
PN1BB2_2_710	2
PN1BB2_3_320	2
PN1BB2_4_439	2
PN1BC2_3_488	2
PN1BC2_4_780	2
PN1BC2_5_909	2
PN1SA2_1_1145	2
PN1SA2_2_1065	2
PN1SA2_3_691	2
PN1SA2_4_782	2
PN1SA2_4_1128	2
PN1SA2_5_1203	2
PN1SB2_1_978	2
PN1SB2_1_4452	2
PN1SB2_2_1097	2
PN1SB2_2_4126	2
PN1SB2_2_4954	2
PN1SB2_3_1060	2
PN1SB2_3_1694	2
PN1SB2_3_4626	2
PN1SB2_3_5667	2
PN1SB2_4_979	2
PN1SB2_5_1153	2
PN1SB2_5_1846	2
PN1SC2_1_1319	2
PN1SC2_1_2166	2
PN1SC2_1_5711	2
PN1SC2_2_1029	2
PN1SC2_2_1586	2
PN1SC2_2_4633	2
PN1SC2_3_914	2
PN1SC2_4_1192	2
PN1SC2_4_1916	2
PN1SC2_4_4682	2
PN1SC2_5_1125	2
PN2BA2_1_948	2
PN2BA2_2_643	2
PN2BA2_4_609	2
PN2BA2_5_516	2
PN2BA2_5_1203	2
PN2BB2_1_408	2
PN2BB2_2_581	2
PN2BB2_2_780	2
PN2BB2_3_867	2
PN2BB2_3_1341	2
PN2BB2_4_669	2
PN2BB2_5_685	2
PN2BC2_1_2380	2
PN2BC2_2_722	2
PN2BC2_2_2012	2
PN2BC2_3_663	2
PN2BC2_3_1691	2
PN2BC2_5_756	2
PN2SA2_1_293	2
PN2SA2_2_743	2
PN2SA2_2_1264	2
PN2SA2_3_438	2
PN2SA2_4_804	2
PN2SA2_4_2342	2
PN2SA2_5_532	2
PN2SB2_1_1056	2
PN2SB2_1_1685	2
PN2SB2_2_991	2
PN2SB2_3_502	2
PN2SB2_4_840	2
PN2SB2_5_514	2
PN2SC2_2_445	2
PN2SC2_3_948	2
PN2SC2_3_1429	2
PN2SC2_3_4353	2
PN2SC2_4_308	2
PN2SC2_5_647	2
PN3BA2_1_755	2
PN3BA2_2_666	2
PN3BA2_2_915	2
PN3BA2_3_618	2
PN3BA2_4_711	2
PN3BB2_1_855	2
PN3BB2_1_1527	2
PN3BB2_2_412	2
[truncated: 672 more rows]
[truncated: 1 more columns]
