# Supplementary material for: A novel taxonomic database for eukaryotic mitochondrial cytochrome oxidase subunit I gene (eKOI), with a focus on protists diversity
Source: Database (Oxford). 2025 Sep 24;2025:baaf057. doi: 10.1093/database/baaf057 (PMC12462617; doi:10.1093/database/baaf057)
Supplement: baaf057_Supplemental_File [file baaf057_supplemental_file.zip › 3_ASV_metabarcoding/Cryptophyta.fasta]

>Bahamas01__000421215
gttaagtagtgtagaaggtcatccaagcgctgctattgacttagggatttttagcttacacgttgctggagcatcttctatcttaggagcaataaactttattacaacaatttttaatatgagatgtcctggtatgacttttcatagattacctctttttgtatgggctgttttaattacagcttttttattgcttttatctttgcctgtttttgctggtgctataacaatgcttttaacagatagaaatttcaatacgaccttttttaatcctgcaggtggtggtgatccagttttatatcaacatctattt
>Bahamas01__000137162
gttaagcagtatagaaggtcatccaagcgctgctattgatttagggatttttagcttacatgttgctggagcatcttctattttgggagcaataaattttattacaacaatttttaatatgagatgtcctggtatgactttccataggctacctctttttgtatgggctgttttaattacagcttttttattgcttttatctttgcctgtttttgctggcgctataacaatgcttttaacagatagaaattttaatacgactttttttaatcctgcaggtggtggtgatccagttttatatcaacatttgttt
>Bahamas01__000031075
attaagtagtatctctgggcatccaggtggagctgtggatttaggtattttcagtttacatgttgctggtgcttcaagtattcttggtgcagtaaactttattacaactattttcaatatgcgatgtcctggaatgacaatgcatcgattacctttatttgtttgggcagtgcttattacagcatttttattattactatctttacctgtgtttgcgggagcaattacaatgctattaactgatagaaattttaatacaacgttttttgatgctgctggtggaggtgatcctgtgctttaccaacacttattt
>Bahamas02__000421215
gttaagtagtgtagaaggtcatccaagcgctgctattgacttagggatttttagcttacacgttgctggagcatcttctatcttaggagcaataaactttattacaacaatttttaatatgagatgtcctggtatgacttttcatagattacctctttttgtatgggctgttttaattacagcttttttattgcttttatctttgcctgtttttgctggtgctataacaatgcttttaacagatagaaatttcaatacgaccttttttaatcctgcaggtggtggtgatccagttttatatcaacatctattt
>Bahamas02__000137162
gttaagcagtatagaaggtcatccaagcgctgctattgatttagggatttttagcttacatgttgctggagcatcttctattttgggagcaataaattttattacaacaatttttaatatgagatgtcctggtatgactttccataggctacctctttttgtatgggctgttttaattacagcttttttattgcttttatctttgcctgtttttgctggcgctataacaatgcttttaacagatagaaattttaatacgactttttttaatcctgcaggtggtggtgatccagttttatatcaacatttgttt
>Bahamas03__000421215
gttaagtagtgtagaaggtcatccaagcgctgctattgacttagggatttttagcttacacgttgctggagcatcttctatcttaggagcaataaactttattacaacaatttttaatatgagatgtcctggtatgacttttcatagattacctctttttgtatgggctgttttaattacagcttttttattgcttttatctttgcctgtttttgctggtgctataacaatgcttttaacagatagaaatttcaatacgaccttttttaatcctgcaggtggtggtgatccagttttatatcaacatctattt
>Bahamas06__000421215
gttaagtagtgtagaaggtcatccaagcgctgctattgacttagggatttttagcttacacgttgctggagcatcttctatcttaggagcaataaactttattacaacaatttttaatatgagatgtcctggtatgacttttcatagattacctctttttgtatgggctgttttaattacagcttttttattgcttttatctttgcctgtttttgctggtgctataacaatgcttttaacagatagaaatttcaatacgaccttttttaatcctgcaggtggtggtgatccagttttatatcaacatctattt
>Bahamas07__000137162
gttaagcagtatagaaggtcatccaagcgctgctattgatttagggatttttagcttacatgttgctggagcatcttctattttgggagcaataaattttattacaacaatttttaatatgagatgtcctggtatgactttccataggctacctctttttgtatgggctgttttaattacagcttttttattgcttttatctttgcctgtttttgctggcgctataacaatgcttttaacagatagaaattttaatacgactttttttaatcctgcaggtggtggtgatccagttttatatcaacatttgttt
>Bahamas09__000421215
gttaagtagtgtagaaggtcatccaagcgctgctattgacttagggatttttagcttacacgttgctggagcatcttctatcttaggagcaataaactttattacaacaatttttaatatgagatgtcctggtatgacttttcatagattacctctttttgtatgggctgttttaattacagcttttttattgcttttatctttgcctgtttttgctggtgctataacaatgcttttaacagatagaaatttcaatacgaccttttttaatcctgcaggtggtggtgatccagttttatatcaacatctattt
>Bahamas09__000117790
attgagtagtgttgaaggtcacccaagtgcagctattgatttaggtatttttagtttgcatgttgctggagcatcttctattctaggagctattaattttattacaacaatctttaacatgagatgtcctggaatgacgtttcacagattacctctttttgtttgggctgttttaattactgcttttttattacttttgtctttgccagtcttcgctggggcgattacaatgttattaacagatcgaaattttaatacgacattttttaaccctgctggtggaggtgatcctgttttatatcaacaccttttt
>Bahamas09__000137162
gttaagcagtatagaaggtcatccaagcgctgctattgatttagggatttttagcttacatgttgctggagcatcttctattttgggagcaataaattttattacaacaatttttaatatgagatgtcctggtatgactttccataggctacctctttttgtatgggctgttttaattacagcttttttattgcttttatctttgcctgtttttgctggcgctataacaatgcttttaacagatagaaattttaatacgactttttttaatcctgcaggtggtggtgatccagttttatatcaacatttgttt
>Bahamas10__000421215
gttaagtagtgtagaaggtcatccaagcgctgctattgacttagggatttttagcttacacgttgctggagcatcttctatcttaggagcaataaactttattacaacaatttttaatatgagatgtcctggtatgacttttcatagattacctctttttgtatgggctgttttaattacagcttttttattgcttttatctttgcctgtttttgctggtgctataacaatgcttttaacagatagaaatttcaatacgaccttttttaatcctgcaggtggtggtgatccagttttatatcaacatctattt
>Bahamas11__000421215
gttaagtagtgtagaaggtcatccaagcgctgctattgacttagggatttttagcttacacgttgctggagcatcttctatcttaggagcaataaactttattacaacaatttttaatatgagatgtcctggtatgacttttcatagattacctctttttgtatgggctgttttaattacagcttttttattgcttttatctttgcctgtttttgctggtgctataacaatgcttttaacagatagaaatttcaatacgaccttttttaatcctgcaggtggtggtgatccagttttatatcaacatctattt
>Bahamas14__000421215
gttaagtagtgtagaaggtcatccaagcgctgctattgacttagggatttttagcttacacgttgctggagcatcttctatcttaggagcaataaactttattacaacaatttttaatatgagatgtcctggtatgacttttcatagattacctctttttgtatgggctgttttaattacagcttttttattgcttttatctttgcctgtttttgctggtgctataacaatgcttttaacagatagaaatttcaatacgaccttttttaatcctgcaggtggtggtgatccagttttatatcaacatctattt
>Bahamas14__000474977
attaagtagtgttgagggtcatccaagtgcagctattgatttgggaatttttagcttacacgttgcaggggcatcgtctattttaggggctattaattttattacaacaatttttaatatgagatgtcctggtatgacgtttcatagattaccactttttgtttgggctgttttaataacagcttttttactacttttatctttgccagtttttgcaggtgcaattacaatgttgttaacagaccgaaattttaatacaacattttttaatccagcaggtggtggagatcctgttctataccaacatttattt
>Bahamas14__000117790
attgagtagtgttgaaggtcacccaagtgcagctattgatttaggtatttttagtttgcatgttgctggagcatcttctattctaggagctattaattttattacaacaatctttaacatgagatgtcctggaatgacgtttcacagattacctctttttgtttgggctgttttaattactgcttttttattacttttgtctttgccagtcttcgctggggcgattacaatgttattaacagatcgaaattttaatacgacattttttaaccctgctggtggaggtgatcctgttttatatcaacaccttttt
>Bahamas14__000031075
attaagtagtatctctgggcatccaggtggagctgtggatttaggtattttcagtttacatgttgctggtgcttcaagtattcttggtgcagtaaactttattacaactattttcaatatgcgatgtcctggaatgacaatgcatcgattacctttatttgtttgggcagtgcttattacagcatttttattattactatctttacctgtgtttgcgggagcaattacaatgctattaactgatagaaattttaatacaacgttttttgatgctgctggtggaggtgatcctgtgctttaccaacacttattt
>Belize_01__000031075
attaagtagtatctctgggcatccaggtggagctgtggatttaggtattttcagtttacatgttgctggtgcttcaagtattcttggtgcagtaaactttattacaactattttcaatatgcgatgtcctggaatgacaatgcatcgattacctttatttgtttgggcagtgcttattacagcatttttattattactatctttacctgtgtttgcgggagcaattacaatgctattaactgatagaaattttaatacaacgttttttgatgctgctggtggaggtgatcctgtgctttaccaacacttattt
>Belize_02__000031075
attaagtagtatctctgggcatccaggtggagctgtggatttaggtattttcagtttacatgttgctggtgcttcaagtattcttggtgcagtaaactttattacaactattttcaatatgcgatgtcctggaatgacaatgcatcgattacctttatttgtttgggcagtgcttattacagcatttttattattactatctttacctgtgtttgcgggagcaattacaatgctattaactgatagaaattttaatacaacgttttttgatgctgctggtggaggtgatcctgtgctttaccaacacttattt
>Belize_03__000031075
attaagtagtatctctgggcatccaggtggagctgtggatttaggtattttcagtttacatgttgctggtgcttcaagtattcttggtgcagtaaactttattacaactattttcaatatgcgatgtcctggaatgacaatgcatcgattacctttatttgtttgggcagtgcttattacagcatttttattattactatctttacctgtgtttgcgggagcaattacaatgctattaactgatagaaattttaatacaacgttttttgatgctgctggtggaggtgatcctgtgctttaccaacacttattt
>Belize_04__000031075
attaagtagtatctctgggcatccaggtggagctgtggatttaggtattttcagtttacatgttgctggtgcttcaagtattcttggtgcagtaaactttattacaactattttcaatatgcgatgtcctggaatgacaatgcatcgattacctttatttgtttgggcagtgcttattacagcatttttattattactatctttacctgtgtttgcgggagcaattacaatgctattaactgatagaaattttaatacaacgttttttgatgctgctggtggaggtgatcctgtgctttaccaacacttattt
>Belize_06__000020499
tttaagtagtatatcaggtcatccaggtggtgctgtagacttaggtatatttagcctccatatagctggtgcttctagtattttaggtgctattaactttataacaactatatttaatatgagaggtcctggtatgactatgcatagaataccactttttgtatgggctgttttaatcacagcttttttattagttctatctttacctgtttttgcaggcgctataactatgttattaacggacagaaacttcaatacgagcttctttgaggctgctggaggtggtgaccctgtactttatcaacatttattt
>Belize_06__000031075
attaagtagtatctctgggcatccaggtggagctgtggatttaggtattttcagtttacatgttgctggtgcttcaagtattcttggtgcagtaaactttattacaactattttcaatatgcgatgtcctggaatgacaatgcatcgattacctttatttgtttgggcagtgcttattacagcatttttattattactatctttacctgtgtttgcgggagcaattacaatgctattaactgatagaaattttaatacaacgttttttgatgctgctggtggaggtgatcctgtgctttaccaacacttattt
>Belize_07__000421215
gttaagtagtgtagaaggtcatccaagcgctgctattgacttagggatttttagcttacacgttgctggagcatcttctatcttaggagcaataaactttattacaacaatttttaatatgagatgtcctggtatgacttttcatagattacctctttttgtatgggctgttttaattacagcttttttattgcttttatctttgcctgtttttgctggtgctataacaatgcttttaacagatagaaatttcaatacgaccttttttaatcctgcaggtggtggtgatccagttttatatcaacatctattt
>BK1BA1_1_47
tttgagtagtatttctggtcatcctggcggcgctgtagatctaggaatattcagtttacatttagctggagctgctagtattttaggtgctattaactttataactactatttttaatatgagaggccctggtatgacgatgcatagaatacctctatttgtttggtctgttcttattacggcttttttattattgttgtcactacctgttttcgctggcgcaatcactatgcttttaactgatagaaattttaatactagtttctttgaagctgcaggtggtggtgatcctgtgttatatcaacatcttttt
>BK1BA1_1_111
gcttagtggtatttctggacatccaggtggtgctgtagacttaggtatctttagtttacatgttgctggagcttctagtattttaggttctattaactttatcaccactatctttaatatgagaggacctggaatgactatgcacagaattcctttgtatgtttgggcagttcttattactgcttttcttcttgttctatctttgcctgtatttgctggtgcgattacaatgttattaacagatagaaattttaatacaagtttttttgaagccgctggtggtggagaccctgtactatatcaacatctattt
>BK1BA1_1_136
tttaagtagtatttctggtcatccaggtggtgctgttgatttaggtatttttagtttacatgtagcaggagcttcaagtattttaggggctattaactttataactactattttaaatatgagaggtccaggtatgactatgcatagaatacctttatttgtttgggcagtttttataacagcgttcttattacttttatctttacctgtttttgctggggctattacaatgcttttaacagacagaaactttaatactagtttcttcgaagctgcaggtgggggcgatcctgttctttatcagcatctattt
>BK1BA1_1_247
gcttagtggtatttctggacatccaggtggtgctgtagacttaggtatctttagtttacatgttgctggagcttctagtattttaggttctattaactttatcaccactatctttaatatgagaggacctggaatgactatgcacagaattcctttgtatgtttgggcagttcttattactgcttttcttcttgttctatctttgcctgtatttgctggtgcgattacaatgttattaacagataggaattttaatacaagtttttttgaagccgctggtggtggagaccctgtattgtatcaacatctattt
>BK1BA1_1_349
tttaagtagtatttctggacatccaggtggtgctgttgatttaggtatttttagcctacatttagctggagctgcaagtatactaggagctattaactttataactactatttttaatatgagaggaccaggtatgactatgcatagaatacctttatttgtatggtctgttttaattacagctttcttattacttctctctttacccgtttttgctggtgcaattactatgcttttaacagatagaaactttaatacaagtttttttgaggctgcaggtggcggtgatcctgttttatatcagcatttattt
>BK1BA1_1_375
acttagcagcatttctggtcatcctagtgctgcggtagatttaggtatctttagtctccatatagcaggtgcttcaagtattttaggtgctattaattttataactactatctttaatatgagagtacctggtatgacaatgcatagaatgccactatttgtgtgggctgttttaataactgcttttttgcttcttctctctttacctgttttcgctggtgccattacaatgttattaactgatagaaattttaacactagtttttttgaggctgctggtggaggagatcctgttctttatcaacatcttttt
>BK1BA1_1_384
tttaagtagtatttcaggtcatccgggtggcgcagttgatttgggtatttttagtttgcatgtagctggagcttcaagtattttaggagcaattaattttataactactattttgaatatgagaggtccaggtatgactatgcatagaatacctttatttgtttgggcagtttttataacagcgtttttgttgcttttatcattacctgtttttgctggagctatcacaatgcttttaacggacaggaattttaatactagtttctttgaagctgcaggtggcggtgatcctgttctttaccaacacttattt
>BK1BA1_1_403
ctttgagtagtatttctggtcatcctggcggcgctgtagatctaggaatattcagtttacatttagctggagctgctagtattttaggtgctattaactttataactactatttttaatatgagaggccctggtatgacgatgcatagaatacctctatttgtttggtctgttcttattacggcttttttattattgttgtcactacctgttttcgctggcgcaatcactatgcttttaactgatagaaattttaatactagtttctttgaagctgcaggtggtggtgatcctgtgttatatcaacatcttttt
>BK1BA1_1_462
tttaagtagtatttcgggtcatccaggtggtgcagttgatttaggtatttttagtctacatttagctggtgctgccagtatactcggggccgttaactttataactactatttttaatatgagaggtcctggtatgactatgcatagaatacctctttttgtctggtctgttctaattacagcctttttgttgctcctttctttacctgtttttgctggtgctatcactatgcttttaacagatagaaacttcaatacaagtttttttgaagctgctggtggtggtgatccagtcctataccaacatttattt
>BK1BA1_1_542
tttaagtagcatctctgggcatccaggaggtgctgtagatttaggtatttttagtttacatatagcgggggtttctagtattttaggttcaattaattttattactacaatatttaatttacgatgtaatggaatgtcaatgcatagattacctttatttgtttgggctgttttaatcacagcttttttattgttattatctttacctgtttttgctggagctattacaatgttattaaccgatagaaattttaatacaaattttttcatacctgcgggtggaggtgatcctgttttatatcagcatttattt
>BK1BA1_1_594
tttaagtagtatttctgggcatccaggtggtgctgttgatttaggtatttttagtctacatttagctggagctgcaagtatactaggagctattaattttataactactatttttaatatgagaggaccaggtatgactatgcatagaatacctttatttgtatggtctgttttaattacagctttcttattacttctttctttacccgtttttgctggtgcaattactatgcttttgacagatagaaactttaatacaagtttttttgaggctgcaggtggtggtgatcctgttttatatcaacatttattt
>BK1BA1_1_645
gcttagtggtatttctggacatccaggtggtgctgcagacttaggtatctttagtttacatgttgctggagcttctagtattttaggttctattaactttatcaccactatctttaatatgagaggacctggaatgactatgcacagaattcctttgtatgtttgggcagttcttattactgcttttcttcttgttctatctttgcctgtatttgctggtgcgattacaatgttattaacagatagaaattttaatacaagtttttttgaagccgctggtggtggagaccctgtactatatcaacatctattt
>BK1BA1_1_741
tttaagtagtatttctggtcatccaggtggtgctgttgatttaggtatttttagtttacatgtagcaggagcttcaagtattttaggggctattaactttataactactattttaaatatgagaggtccaggtatgactatgcatagaatacctttatttgtttgggcagtttttataacagcgttcttattacttttatctttacctgtttttgctggggctattacaatgcttttaacagacagaaactttaatactagtttcttcgaagctgcaggtgggggcgatcctgttctttatcagcatctattc
>BK1BA1_1_759
gcttagtggtatttctggacatccaggtggtgctgtagacttaggtatctttagtttacatgttgctggagcttctagtattttaggttctattaactttatcaccactatctttaatatgagaggacctggaatgactatgcacagaattcctttgtatgtttgggcagttcttattactgcttttcttcttgttctatctttgcctgtatttgctggtgcgattacaatgttattaacagatagaaattttaatacaagtttttttgaagccgctggtggtggagaccctgtactatatcaacatctatt
>BK1BA1_1_787
tttaagtagtatctctggacatccaggtggtgctgttgatttaggtatttttagtttacatttagctggagcagcaagtatattaggtgcaataaattttataacaactatttttaatatgagagggcctggtatgactatgcatagaatacctttatttgtatggtctgttttaattacagcttttttattacttctttctttacctgttttcgctggtgctattacgatgcttttgacagatagaaattttaatacaagcttttttgaggctgcaggtggtggggatcctgttctatatcaacacttgttc
>BK1BA1_1_853
gcttagtggtatttctggacatccaggtggtgctgtagacttaggtatctttagtttacatgttgctggagcttctagtattttaggttctattaactttatcaccactatctttaatatgagaggacctggaatgactatgcacagaattcctttgtatgtttgggcagttcttattactgcttttcttcttgttctatctttgcctgtatttgctggtgcgattacaatgttattaacagataggaattttaatacaagtttttttgaagccgctggtggtggagaccctgtactatatcaacatctattt
>BK1BA1_1_956
gcttagtggtatttctggacatccaggcggtgctgtagacttaggtatctttagtttacatgttgctggagcttctagtattttaggttctattaactttatcaccactatctttaatatgagaggacctggaatgactatgcacagaattcctttgtatgtttgggcagttcttattactgcttttcttcttgttctatctttgcctgtatttgctggtgcgattacaatgttattaacagatagaaattttaatacaagtttttttgaagccgctggtggtggagaccctgtactatatcaacatctattt
>BK1BA1_1_958
gcttagtggtatttctggacatccaggtggtgctgtagacttaggtatctttagtttacatgttgctggagcttctagtactttaggttctattaactttatcaccactatctttaatatgagaggacctggaatgactatgcacagaattcctttgtatgtttgggcagttcttattactgcttttcttcttgttctatctttgcctgtatttgctggtgcgattacaatgttattaacagatagaaattttaatacaagtttttttgaagccgctggtggtggagaccctgtactatatcaacatctattt
>BK1BA1_1_1188
tttaagtagtatttctggacatccaggtggtgctgttgatttaggtatttttagcctacatttagctggagctgcaagtatactaggagctattaactttatgactactatttttaatatgagaggaccaggtatgactatgcatagaatacctttatttgtatggtctgttttaattacagctttcttattacttctctctttacccgtttttgctggtgcaattactatgcttttaacagatagaaactttaatacaagtttttttgaggctgcaggtggcggtgatcctgttttatatcagcatttattt
>BK1BA1_1_1353
tttaagtagtatttctggtcatccaggtggtgctgttggtttaggtatttttagtttacatgtagcaggagcttcaagtattttaggggctattaactttataactactattttaaatatgagaggtccaggtatgactatgcatagaatacctttatttgtttgggcagtttttataacagcgttcttattacttttatctttacctgtttttgctggggctattacaatgcttttaacagacagaaactttaatactagtttcttcgaagctgcaggtgggggcgatcctgttctttatcagcatctattt
>BK1BA1_1_1468
gcttagtggtatttctggacatccaggtggtgctgtagacttaggtatctttagtttacatgttgctggagcttctagtattttaggttctattaactttatcaccactatctttaatatgagaggacctggaatgactatgcacagaattcctttgtatgtttgggcagttcttattactgcttttcttcttgttctatctttgcctgtatttgctggtgcgattacaatgttattaacagatagaaattttaatgcaagtttttttgaagccgctggtggtggagaccctgtactatatcaacatctattt
>BK1BA1_1_1564
attaagtagtactatggctcatcctggaggtgctgttgacttagcaatttttagtttacatgtatcaggagcatcatcaattttaggagctgttaattttattactacaatctttaacatgcgatgtccaggaatgactatgcatcgtgtaccattatttgtttggtctgtattaattactgcttttttattattattatctctacctgttttagcaggagcaataacaatgttattatgtgatcgtaatttcaatactactttctttgacccttcaggaggaggtgatccagttttatatcaacatttattt
>BK1BA1_1_1677
gcttagtggtatttctggacatccaggtggtgctgtagacttaggtatctttagtttacatgttgctggagcttctagtattttaggttctattaactttatcaccactatctttaatatgagaggacctggaatgactatgcacagaattcctttgtatgtttgggcagttcttattactgcttttcttcttgttctatctttgcctgtatttgctggtgcgattacaatgttattaacagatagaaattttaatacaagtttttttgaagccgctggtggtggagatcctgtactatatcaacatctattt
>BK1BA1_1_1697
tttaagtagtatttctggtcatccaggtggtgctgttgatttaggtatttttagtttacatgtagcaggagcttcaagtattttaggggctattaactttataactactattttaaatatgagaggtccaggtatgactatgcatagaatacctttatttgtttgggcagtttttataacagcgttcttattacttttatctttacctgtttttgctggggctattacaatgcttttaacagacagaaactttaatactagtttcttcgaagctgcaggtgggggcgatcctgttctttaccagcatctattt
>BK1BA1_1_1737
tttgagtggtatttctggtcatcctggcggcgctgtagatctaggaatattcagtttacatttagctggagctgctagtattttaggtgctattaactttataactactatttttaatatgagaggccctggtatgacgatgcatagaatacctctatttgtttggtctgttcttattacggcttttttattattgttgtcactacctgttttcgctggcgcaatcactatgcttttaactgatagaaattttaatactagtttctttgaagctgcaggtggtggtgatcctgtgttatatcaacatcttttt
>BK1BA1_1_1834
gcttagtggtatttctgggcatccaggtggtgctgtagacttaggtatctttagtttacatgttgctggagcttctagtattttaggttctattaactttatcaccactatctttaatatgagaggacctggaatgactatgcacagaattcctttgtatgtttgggcagttcttattactgcttttcttcttgttctatctttgcctgtatttgctggtgcgattacaatgttattaacagatagaaattttaatacaagtttttttgaagccgctggtggtggagaccctgtactatatcaacatctattt
>BK1BA1_1_1884
tttaagtagtatttctggtcatccaggtggtgctgttgatttaggtatttttagtttacatgtagcaggagcttcaagtattttaggggctattaactttataactactattttaaatatgagaggtccaggtatgactatgcatagaatacctttatttgtttgggcagtttttataacagcgttctcattacttttatctttacctgtttttgctggggctattacaatgcttttaacagacagaaactttaatactagtttcttcgaagctgcaggtgggggcgatcctgttctttatcagcatctattt
>BK1BA1_1_1895
tttgagtagtatttctggtcatcctggcggcgctgtagatctaggaatattcggtttacatttagctggagctgctagtattttaggtgctattaactttataactactatttttaatatgagaggccctggtatgacgatgcatagaatacctctatttgtttggtctgttcttattacggcttttttattattgttgtcactacctgttttcgctggcgcaatcactatgcttttaactgatagaaattttaatactagtttctttgaagctgcaggtggtggtgatcctgtgttatatcaacatcttttt
>BK1BA1_1_1897
tttaagtagtatttctgggcatccaggtggtgctgttgatttaggtatttttagtctacatttagctggagctgcaagtatactaggagctattaattttataactactatttttaatatgagaggaccaggtatgactatgcatagaatacctttatttgtatggtctgttttaattacagctttcttattacttctttctttacccgtttttgctggtgcaattactatgcttttgacagatagaaactttaatacaagtttttttgaggctgcaggtggtggtgatcctgttttatatcaacatttgttt
>BK1BA1_1_2025
gcttagtggtatttctggacatccaggtggtgctgtagacttaggtatctttagtttacatgttgctggagcttctagtattttaggttctattaactttatcaccactatctttaatatgagaggacctggaatgactatgcacagaattcctttgtatgtttgggcagttcttattactgcttttcttcttgttctatctttgcctgtatttgctggtgcgattgcaatgttattaacagatagaaattttaatacaagtttttttgaagccgctggtggtggagaccctgtactatatcaacatctattt
>BK1BA1_1_2099
gcttagtggtatttctggacatccaggtggtgctgtagacttaggtatctttagtttacatgttgctggagcttctagtattttaggttctattaactttatcaccactatctttaatatgagaggacctggaatgactatgcacagaattcctttgtatgtttgggcagttcttattactgcttttcttcttgttctatcttcgcctgtatttgctggtgcgattacaatgttattaacagatagaaattttaatacaagtttttttgaagccgctggtggtggagaccctgtactatatcaacatctattt
>BK1BA1_1_2103
gcttagtggtatttctggacatccaggtggtgctgtagacttaggtatccttagtttacatgttgctggagcttctagtattttaggttctattaactttatcaccactatctttaatatgagaggacctggaatgactatgcacagaattcctttgtatgtttgggcagttcttattactgcttttcttcttgttctatctttgcctgtatttgctggtgcgattacaatgttattaacagatagaaattttaatacaagtttttttgaagccgctggtggtggagaccctgtactatatcaacatctattt
>BK1BA1_1_2261
tttgagtagtatttctggtcatcctggcggcgctgtagatctaggaatattcagtttacatttagctggagctgctagtattttaggtgctattaactttataactactatttttaatatgagaggccctggtatgacgatgcatagaatacctctatttgtttggtctgttcttattacggcttttttattattgttgtcactacctgttttcgctggcgcaatcactatgcttttaactgatagaaatcttaatactagtttctttgaagctgcaggtggtggtgatcctgtgttatatcaacatcttttt
>BK1BA1_1_2283
tttaagtagcatttctggacatcctggtggtgcagtagacttaggtatttttagtttacacattgcaggtatttctagtattttaggtgctattaattttattactactatatttaatttaaaaagtccaggaataacaatgcatagattacctttatttgtttgggcagtactaattactgcttttttattacttctttcattacctgtatttgctggagctattacaatgcttttaactgatcgtaattttaatactagcttttttgtttcagcaggtggcggtgatcctatactttatcaacatctattt
>BK1BA1_1_2351
gcttagtggtatttctggacatccaggtggtgctgtagacttaggtatctttagtttacatgttgctggagcttctagtattttaggttctattaactttatcaccactatctttaatatgagaggacctggaatgactatgcacagaattcctttgtttgtttgggcagttcttattactgcttttcttcttgttctatctttgcctgtatttgctggtgcgattacaatgttattaacagatagaaattttaatacaagtttttttgaagccgctggtggtggagaccctgtactatatcaacatctattt
>BK1BA1_1_2364
tttaagtagtatttctgggcatccaggtggtgctgttgatttgggtatttttagtctacatttagctggagctgcaagtatactaggagctattaattttataactactatttttaatatgagaggaccaggtatgactatgcatagaatacctttatttgtatggtctgttttaattacagctttcttattacttctttctttacccgtttttgctggtgcaattactatgcttttgacagatagaaactttaatacaagtttttttgaggctgcaggtggtggtgatcctgttttatatcaacatttattt
>BK1BA1_1_2424
gcttagtggtatttctggacatccaggtggtgctgtagacttaggtatctttagtttacatgttgctggagcttctagtattttaggttctattaactttatcaccactatctttaatatgagaggacctggaatgactatgcacagaattcctttgtatgtttgggcagttcttattactgcttttcttcttgttctatctttgcctgtatttgctggtgcgattacaatgttattaacagatagaaattttaatacaagtttttttgaagccgttggtggtggagaccctgtactatatcaacatctattt
>BK1BA1_1_2439
gcttagtggtatttctggacatccaggtggtgctgtagacttaggtatctttagtttacatgttgctggagcttctagtattttaggttctattaactttatcaccactatctttaatatgagaggacctggaatgactatgcacagaattcctttgtatgtttgggcagttcttattactgcttttcttcttgttctatctttgcctgtatttgctggtgcgattacaatgttattaacagatagaaattttaatacaagtttttctgaagccgctggtggtggagaccctgtactatatcaacatctattt
>BK1BA1_1_2460
gcttagtggtatttctggacatccaggtggtgctgtagacttaggtatctttagtttacatgttgctggagcttctagtattttaggttctattaactttatcaccactatctttaatatgagaggacctggaatgactatgcacagaattcctttgtatgtttgggcagttcttattactgcttttcttcttgttctatctttgcctgtatttgctggtgcgattacaatgttattaacagatagaaattttaatacaagtttttttgaagccgctggtggtggagaccctgtactatatcaacatctattg
>BK1BA1_1_2488
gcttagtggtatttctggacatccaggtggtgctgtagacttaggtatctttagtttacatgttgctggagcttctagtattttaggttctattaactttatcaccactatctttaatatgagaggacctggaatgactatgcacagaattcctttgtatgtttgggcagttcttattactgcttttcttcttgttctatctttgcctgtatttgctggtgcgattacaatgttattaacagatagaaattttaatacaagtttttttgaagccgctggtggtggaggccctgtactatatcaacatctattt
>BK1BA1_1_2826
gcttagtggtatttctggacatccaggtggtgctgtagacttaggtatctttagtttacatgttgctggagcttctagtattttaggttctattaactttatcaccactatctttaatatgagaggacctggaatgactatgcacagagttcctttgtatgtttgggcagttcttattactgcttttcttcttgttctatctttgcctgtatttgctggtgcgattacaatgttattaacagatagaaattttaatacaagtttttttgaagccgctggtggtggagaccctgtactatatcaacatctattt
>BK1BA1_1_2903
tttaagtagtatttctggtcatccaggtggtgctgttgatttaggtatttttagtttacatgtagcaggagcttcaagtattttaggggctattaactttataactactattttaaatatgagaggtccaggtatgactatgcatagaatacctttatttgtttgggcagtttttataacagcgttcttattacttttatctttacctgtttttgctggggctattacaatgcttttaacagacagaaactttaatactagtttcttcgaagctgcaggtgggggcgatcctgttctttattagcatctattt
>BK1BA1_1_2962
tttaagtagtatttctgggcatccaggtggtgctgttgatttaggtatttttagtctacatttagctggagctgcaagtatactaggagctattaattttataactactatttttaatatgagaggaccaggtatgactatgcatagaatacccttatttgtatggtctgttttaattacagctttcttattacttctttctttacccgtttttgctggtgcaattactatgcttttgacagatagaaactttaatacaagtttttttgaggctgcaggtggtggtgatcctgttttatatcaacatttattt
>BK1BA1_1_2974
tttaagtagcatctctgggcatccaggaggtgctgtagatttaggtatttttagtttgcatatagcgggggtttctagtattttaggttcaattaattttattactacaatatttaatttacgatgtaatggaatgtcaatgcatagattacctttatttgtttgggctgttttaatcacagcttttttattgttattatctttacctgtttttgctggagctattacaatgttattaaccgatagaaattttaatacaaattttttcatacctgcgggtggaggtgatcctgttttatatcagcatttattt
>BK1BA1_1_2982
gcttagtggtatttctggacatccaggtggtgctgtagacttaggtatctttagtttacatgttgctggagcttctagtattttaggttctattaactttatcaccactatctttaatatgagaggacctggaatgactatgcacagaattcctctgtatgtttgggcagttcttattactgcttttcttcttgttctatctttgcctgtatttgctggtgcgattacaatgttattaacagataggaattttaatacaagtttttttgaagccgctggtggtggagaccctgtattgtatcaacatctattt
>BK1BA1_1_3098
tttaagtagtatttcaggtcatccgggtggcgcagttgatttgggtatttttagtttgcatgtagctggagcttcaagtattttaggagcaattaattttataactactattttgaatatgagaggtccaggtatgactatgcatagaatacctttatttgtttgggcagtttttataacagcgtttttgttgcttttatcattacctgtttttgctggagctatcacaatgcttttaacggacaggaattttaatactagtttctttgaagctgcaggtggcggtgatcctgttctttaccaacacttatt
>BK1BA1_1_3167
tttaagtagtatttctgggcatccaggtggtgctgttgatttaggtatttttagtctacatttagctggagctgcaagtatactaggagctattaattttataactactatttttaatatgagaggaccaggtatgactatgcatagaatacctttatttgtatggtctgttttaattacagctttcttattacttctttctttacccgtttttgctggtgcaattactatgcttttgacagatagaaactttaatacaagtttttttgaggctgcaggtggtggtgatcctgttttatatcaacacttattt
>BK1BA1_1_3337
tttaagtagtatttctggacatccaggtggtgctgttgatttaggtatttttggcctacatttagctggagctgcaagtatactaggagctattaactttataactactatttttaatatgagaggaccaggtatgactatgcatagaatacctttatttgtatggtctgttttaattacagctttcttattacttctctctttacccgtttttgctggtgcaattactatgcttttaacagatagaaactttaatacaagtttttttgaggctgcaggtggcggtgatcctgttttatatcagcatttattt
>BK1BA1_1_3497
tttaagtagcatctctgggcatccaggaggtgctgtagatttaggtatttttagtttacatatagcgggggtttctagtattttaggttcaattaattttattactacaatatttaatttacgatgtaatggaatgtcaatgcatagattacctttatttgtttgggctgttttaatcacagcttttttattgttattatctttacctgttttcgctggagctattacaatgttattaaccgatagaaattttaatacaaattttttcatacctgcgggtggaggtgatcctgttttatatcagcatttattt
>BK1BA1_2_50
tttgagtagtatttctggtcatcctggcggcgctgtagatctaggaatattcagtttacatttagctggagctgctagtattttaggtgctattaactttataactactatttttaatatgagaggccctggtatgacgatgcatagaatacctctatttgtttggtctgttcttattacggcttttttattattgttgtcactacctgttttcgctggcgcaatcactatgcttttaactgatagaaattttaatactagtttctttgaagctgcaggtggtggtgatcctgtgttatatcaacatcttttt
>BK1BA1_2_78
tttaagtagtatttctggtcatccaggtggtgctgttgatttaggtatttttagtttacatgtagcaggagcttcaagtattttaggagcaattaactttataactactattttaaatatgagaggcccaggtatgactatgcatagaatacctttatttgtttgggcagtttttataacagcgttcttattacttttatctttacctgtttttgctggggctattacaatgcttttaacagacagaaactttaatactagtttctttgaagctgcaggtgggggcgatcctgttctttatcagcatctattt
>BK1BA1_2_127
gcttagtggtatttctggacatccaggtggtgctgtagacttaggtatctttagtttacatgttgctggagcttctagtattttaggttctattaactttatcaccactatctttaatatgagaggacctggaatgactatgcacagaattcctttgtatgtttgggcagttcttattactgcttttcttcttgttctatctttgcctgtatttgctggtgcgattacaatgttattaacagatagaaattttaatacaagtttttttgaagccgctggtggtggagaccctgtactatatcaacatctattt
>BK1BA1_2_154
tttaagtagtatttctggtcatccaggtggtgctgttgatttaggtatttttagtttacatgtagcaggagcttcaagtattttaggggctattaactttataactactattttaaatatgagaggtccaggtatgactatgcatagaatacctttatttgtttgggcagtttttataacagcgttcttattacttttatctttacctgtttttgctggggctattacaatgcttttaacagacagaaactttaatactagtttcttcgaagctgcaggtgggggcgatcctgttctttatcagcatctattt
>BK1BA1_2_285
gcttagtggtatttctggacatccaggtggtgctgtagacttaggtatctttagtttacatgttgctggagcttctagtattttaggttctattaactttatcaccactatctttaatatgagaggacctggaatgactatgcacagaattcctttgtatgtttgggcagttcttattactgcttttcttcttgttctatctttgcctgtatttgctggtgcgattacaatgttattaacagataggaattttaatacaagtttttttgaagccgctggtggtggagaccctgtattgtatcaacatctattt
>BK1BA1_2_406
tttaagtagtatttctggacatccaggtggtgctgttgatttaggtatttttagcctacatttagctggagctgcaagtatactaggagctattaactttataactactatttttaatatgagaggaccaggtatgactatgcatagaatacctttatttgtatggtctgttttaattacagctttcttattacttctctctttacccgtttttgctggtgcaattactatgcttttaacagatagaaactttaatacaagtttttttgaggctgcaggtggcggtgatcctgttttatatcagcatttattt
>BK1BA1_2_433
gcttagtggtatttctggacatccaggtggtgctgtagacttaggtatctttagtttacatgttgctggagcttctagtattttaggttctattaactttatcaccactatctttaatatgagaggacctggaatgactatgcacagaattcctttgtatgtttgggcagttcttattactgcttttcttcttgttctatctttgcctgtatttgctggtgcgattacaatgttattaacagatagaaattttaatacaagtttttttgaagccgctggtggtggagaccctgtattgtatcaacatctattt
>BK1BA1_2_448
tttaagtagtatttcaggtcatccgggtggcgcagttgatttgggtatttttagtttgcatgtagctggagcttcaagtattttaggagcaattaattttataactactattttgaatatgagaggtccaggtatgactatgcatagaatacctttatttgtttgggcagtttttataacagcgtttttgttgcttttatcattacctgtttttgctggagctatcacaatgcttttaacggacaggaattttaatactagtttctttgaagctgcaggtggcggtgatcctgttctttaccaacacttattt
>BK1BA1_2_452
cttagtggtatttctggacatccaggtggtgctgtagacttaggtatctttagtttacatgttgctggagcttctagtattttaggttctattaactttatcaccactatctttaatatgagaggacctggaatgactatgcacagaattcctttgtatgtttgggcagttcttattactgcttttcttcttgttctatctttgcctgtatttgctggtgcgattacaatgttattaacagatagaaattttaatacaagtttttttgaagccgctggtggtggagaccctgtactatatcaacatctattt
>BK1BA1_2_509
tttgagtagtatttcaggtcatccgggtggtgcagttgacttaggtatttttagtttgcatatagcaggagcttcaagtattttaggtgctattaattttataactactattttaaatatgagaggaccaggtatgactatgcacagaatacctttatttgtttgggcggttttcataacagcatttttattactcttatctttacctgtttttgctggagctattacaatgcttttaactgatagaaacttcaatactagcttctttgaagctgcaggtggaggagatcctgttctttatcaacacttattt
>BK1BA1_2_718
tttaagtagtatttctgggcatccaggtggtgctgttgatttaggtatttttagtctacatttagctggagctgcaagtatactaggagctattaattttataactactatttttaatatgagaggaccaggtatgactatgcatagaatacctttatttgtatggtctgttttaattacagctttcttattacttctttctttacccgtttttgctggtgcaattactatgcttttgacagatagaaactttaatacaagtttttttgaggctgcaggtggtggtgatcctgttttatatcaacatttattt
>BK1BA1_2_761
gcttagtggtatttctggacatccaggtggtgctgtagacttaggtatctttagtttacatgttgctggagcttctagtattttaggttctattaactttatcaccactatctttaatatgagaggacctggaatgactatgcacagaattcctttgtatgtttgggcagttcttattactgcttttcttcttgttctatctttgcctgtatttgctggtgcgattacaatgttattaacagatagaaattttaatacaagtttttttgaagccgctggtggtggagaccctgtattgtatcaacatctatt
>BK1BA1_2_782
tctaagtagtatttcgggccatccaagtggtgctgtagatctgggtatttttagtttacatgttgctggtgcttcaagtattttaggtgctataaactttattaccactatttttaatatgagaggacctggaatgactatgcatagaatacctctatttgtttggtctattcttataacagcctttttgttgttattatcactacctgtatttgcaggagctataactatgttacttacagatagaaactttaatacaagcttttttgaagctgctgggggtggggatcctgttttatatcaacatcttttt
>BK1BA1_2_839
gcttagtggtatttctggacatccaggtggtgctgtagacttaggtatctttagtttacatgttgctggagcttctagtattttaggttctattaactttatcaccactatctttaatatgagaggacctggaatgactatgcacagaattcctttgtatgtttgggcagttcttattactgcttttcttcttgttctatctttgcctgtatttgctggcgcgattacaatgttattaacagatagaaattttaatacaagtttttttgaagccgctggtggtggagaccctgtactatatcaacatctattt
>BK1BA1_2_888
gcttagtggtatttctggacatccaggtggtgctgtagacttaggtatctttagtttacatgttgctggagcttctagtattttaggttctattaactttatcaccactatctttaatatgagaggacctggaatgactatgcacagaattcctttgtatgtttgggcagttcttattactgcttttcttcttgttctatctttgcctgtatttgctggtgcgattacaatgttattaacagatagaaattttaatacaagtttttttgaagccgctggtggtggagaccctgtactatatcaacatctat
>BK1BA1_2_957
gcttagtggtatttctggacatccaggtggtgctgtagacttaggtatctttagtttacatgttgctggagcttctagtattttaggttctattaactttatcaccactatctttaatatgagaggacctggaatgactatgcacagaattcctttgtatgtttgggcagttcttattactgcttttcttcttgttctatctttgcctgtatctgctggtgcgattacaatgttattaacagatagaaattttaatacaagtttttttgaagccgctggtggtggagaccctgtactatatcaacatctattt
>BK1BA1_2_958
gcttagtggtatttctggacatccaggtggtgctgtagacttaggtatctttagtttacatgttgctggagcttctagtattttaggttctattaactttatcaccactatctttaatatgagaggacctggaatgactatgcacagaattcctttgtatgtttgggcagttcttattactgcttttcttcttgttctatctttgcctgtatttgctggtgcgattacaatgttattaacagatagaaattttaatacaagtttttttgaagccgctggtggtggagaccctgtactatatcaacatctatt
>BK1BA1_2_1002
gcttagtggtatttctggacatccaggtggtgctgtagacttaggtatctttagtttacatgttgctggagcttctagtattttaggttctattaactttatcaccactatctttaatatgagaggacctggaatgactatgcacagaattcctttgtatgtttgggcagttcttattgctgcttttcttcttgttctatctttgcctgtatttgctggtgcgattacaatgttattaacagatagaaattttaatacaagtttttttgaagccgctggtggtggagaccctgtactatatcaacatctattt
>BK1BA1_2_1360
ttaagtagtatttctggtcatccaggtggtgctgttgatttaggtatttttagtttacatgtagcaggagcttcaagtattttaggggctattaactttataactactattttaaatatgagaggtccaggtatgactatgcatagaatacctttatttgtttgggcagtttttataacagcgttcttattacttttatctttacctgtttttgctggggctattacaatgcttttaacagacagaaactttaatactagtttcttcgaagctgcaggtgggggcgatcctgttctttatcagcatctattt
>BK1BA1_2_1716
cgcttagtggtatttctggacatccaggtggtgctgtagacttaggtatctttagtttacatgttgctggagcttctagtattttaggttctattaactttatcaccactatctttaatatgagaggacctggaatgactatgcacagaattcctttgtatgtttgggcagttcttattactgcttttcttcttgttctatctttgcctgtatttgctggtgcgattacaatgttattaacagatagaaattttaatacaagtttttttgaagccgctggtggtggagaccctgtactatatcaacatctattt
>BK1BA1_2_1890
gcttagtggtatttctggacatccaggtggtgctgtagacttaggtatctttagtttacatgttgctggagcttctagtattttaggttctattaactttatcaccactatctttaatatgagaggacctggaatgactatgcacagaattcctttgtatgtttgggcagttcttattactgcttttcttcttgttctatctttgcctgtatttgctggtgcgattacaatgttattaacagataggaattttaatacaagttttttgaagccgctggtggtggagaccctgtattgtatcaacatctattt
>BK1BA1_2_1943
ctttaagtagtatttctgggcatccaggtggtgctgttgatttaggtatttttagtctacatttagctggagctgcaagtatactaggagctattaattttataactactatttttaatatgagaggaccaggtatgactatgcatagaatacctttatttgtatggtctgttttaattacagctttcttattacttctttctttacccgtttttgctggtgcaattactatgcttttgacagatagaaactttaatacaagtttttttgaggctgcaggtggtggtgatcctgttttatatcaacatttattt
>BK1BA1_2_2028
tttaagtagtatttctggtcatccaggtggtgctgttgatttaggtatttttagtttacatgtagcaggagcttcaagtattttaggggctattaactttataactactattttaaatatgagaggtccaggtatgactatgcatagaatacctttatttgtttgggcaggttttataacagcgttcttattacttttatctttacctgtttttgctggggctattacaatgcttttaacagacagaaactttaatactagtttcttcgaagctgcaggtgggggcgatcctgttctttatcagcatctattt
>BK1BA1_2_2240
tttaagtagtatttctggacatccaggtggtgctgttgatttaggtatttttagcctacatttagctggagctgcaagtatactaggagctattaactttataactactatttttaatatgagaggaccaggtatgactatgcatagagtacctttatttgtatggtctgttttaattacagctttcttattacttctctctttacccgtttttgctggtgcaattactatgcttttaacagatagaaactttaatacaagtttttttgaggctgcaggtggcggtgatcctgttttatatcagcatttattt
>BK1BA1_2_2349
gcttagtggtatttctggacatccaggtggtgctgtagacttaggtatctttagtttacatgttgctggagcttctagtattttaggttctattaactttatcaccactatctttaatatgagaggacctggaatgactatgcacagaattcctttgtatgtttggtcagttcttattactgcttttcttcttgttctatctttgcctgtatttgctggtgcgattacaatgttattaacagatagaaattttaatacaagtttttttgaagccgctggtggtggagaccctgtattgtatcaacatctattt
>BK1BA1_2_2625
gcttagtggtatttctggacatccaggtggtgctgtagacttaggtatctttagtttacatgttgctggagcttctagtattttaggttctattaactttatcaccactatctttaatatgagaggacctggaatgactatgcacagaattcctttgtatgtttgggcagtttttattactgcttttcttcttgttctatctttgcctgtatttgctggtgcgattacaatgttattaacagatagaaattttaatacaagtttttttgaagccgctggtggtggagaccctgtactatatcaacatctattt
>BK1BA1_2_2749
tttaagtagtatttctgggcatccaggtggtgctgttgatttaggtatttttagtctacatttagctggagctgcaagtatactaggagctattaattttataactactatttttaatatgagaggaccaggtatgactatgcatagaatacctttatttgtatggtctgttttaattacagctttcttattacttctttctttacccgtttttgctggtgcaattactatgcttttgacagatagaatctttaatacaagtttttttgaggctgcaggtggtggtgatcctgttttatatcaacatttattt
>BK1BA1_2_2765
acttagtggtatttctggacatccaggtggtgctgtagacttaggtatctttagtttacatgttgctggagcttctagtattttaggttctattaactttatcaccactatctttaatatgagaggacctggaatgactatgcacagaattcctttgtatgtttgggcagttcttattactgcttttcttcttgttctatctttgcctgtatttgctggtgcgattacaatgttattaacagatagaaattttaatacaagtttttttgaagccgctggtggtggagaccctgtactatatcaacatctattt
>BK1BA1_2_3080
tttaagtaggatttctggtcatccaggtggtgctgttgatttaggtatttttagtttacatgtagcaggagcttcaagtattttaggggctattaactttataactactattttaaatatgagaggtccaggtatgactatgcatagaatacctttatttgtttgggcagtttttataacagcgttcttattacttttatctttacctgtttttgctggggctattacaatgcttttaacagacagaaactttaatactagtttcttcgaagctgcaggtgggggcgatcctgttctttatcagcatctattt
>BK1BA1_2_3132
gcttagtggtatttctggacatccaggtggtgctgtagacttaggtatccttagtttacatgttgctggagcttctagtattttaggttctattaactttatcaccactatctttaatatgagaggacctggaatgactatgcacagaattcctttgtatgtttgggcagttcttattactgcttttcttcttgttctatctttgcctgtatttgctggtgcgattacaatgttattaacagatagaaattttaatacaagtttttttgaagccgctggtggtggagaccctgtactatatcaacatctattt
>BK1BA1_2_3240
tttaagtagtatttctggtcatccaggtggtgctgttgatttaggtatttttagtttacatgtagcaggagcttcaagtattttaggggctattaactttataactactattttaaatatgagaggtccaggtatgactatgcatagaatacctttatttgtttgggcagttttcataacagcgttcttattacttttatctttacctgtttttgctggggctattacaatgcttttaacagacagaaactttaatactagtttcttcgaagctgcaggtgggggcgatcctgttctttatcagcatctattt
>BK1BA1_2_3270
gcttagtggtatttctggacatccaggtggtgctgtagacttaggtatctttagtctacatgttgctggagcttctagtattttaggttctattaactttatcaccactatctttaatatgagaggacctggaatgactatgcacagaattcctttgtatgtttgggcagttcttattactgcttttcttcttgttctatctttgcctgtatttgctggtgcgattacaatgttattaacagatagaaattttaatacaagtttttttgaagccgctggtggtggagaccctgtactatatcaacatctattt
>BK1BA1_2_3295
gcttagtggtatttctggacatccaggtggtgctgtagacttaggtatctttagtttacatgttgctggagcttctagtattttaggttctattaactttatcaccactatctttaatatgagaggacctggaatgactatgcacagaattcctttgtatgtttgggcagttcttattactgcttttcttcttgttctatctttgcctgtatttgctggtgcgattacaatgttattaacagatagaaattttaatacaagtttttttgaagccgctggtggtggagaccctgtgctatatcaacatctattt
>BK1BA1_2_3551
gcttagtggtatttctggacatccaggtggtgctgtagacttaggtatctttagtttacatgttgctggagcttctagtattttaggttctattaactttatcaccactatctttaatatgagaggacctggaatgactatgcacagaattcctttgtttgtttgggcagttcttattactgcttttcttcttgttctatctttgcctgtatttgctggtgcgattacaatgttattaacagatagaaattttaatacaagtttttttgaagccgctggtggtggagaccctgtactatatcaacatctattt
>BK1BA1_2_3595
gcttagtggtatttctggacatccaggtggtgctgtagacttaggtatctttagtttacatgttgctggagcttctagtattttaggttctattaactttatcaccactatctttaatatgagaggacctggaatgactatgcacagaattcctttgtatgtttgggcagttcttattactgcttttcttcttgttctatctttgcctgtatttgctggtgcgattacaatgttattaacagatagaaattttaatacaagtttttttgaagccgctggtagtggagaccctgtactatatcaacatctattt
>BK1BA1_2_3764
gcttagtggtatttctggacatccaggtggtgctgtagacttaggtatctttagtttacatgttgctggagcttctagtattttaggttctattaactttatcaccactatctttaatatgagaggacctggaatgactatgcacagaattcctttgtatgtttgggcagttcttattactgctcttcttcttgttctatctttgcctgtatttgctggtgcgattacaatgttattaacagatagaaattttaatacaagtttttttgaagccgctggtggtggagaccctgtactatatcaacatctattt
>BK1BA1_2_4034
tttaagtagtatttctggtcatccaggtggtgctgttgatttaggtatttttagtttacatgtagcaggagcttcaagtattttaggggctattaactttataactactattttaaatatgagaggtccaggtatgactatgcatagaatacctttatttgtttgggcagtttttataacagcgttcttattacttttatctttacctgtttttgctggggctattacaatgcttttaacagacagaaactttaatactagtttcttcgaagctgcaggtgggggcgatcctgttctttatcagcatcttttt
>BK1BA1_2_4134
tttaagtagtatttcaggtcatccgggtggcgcagttgatttgggtatttttagtttgcatgtagctggagcttcaagtattttaggagcaattaattttataactactattttgaatatgagaggtccaggtatgactatgcatagaatacctttatttgtttgggcagtttttataacagcgtttttgttgcttttatcattacctgtttttgctggagctatcacaatgcttttaatggacaggaattttaatactagtttctttgaagctgcaggtggcggtgatcctgttctttaccaacacttattt
>BK1BA1_2_4377
tttaagtagtatttcaggccatccaagtggtgctgtagatctgggtatttttagtttacatgtggctggtgcttcaagtattctaggcgctataaactttattaccactgtttttaatatgagaggacccggaatgactatgcatagaatacctttatttgtctggtctatccttataacagcctttttgctgctattatcattgcctgtatttgcaggagctatcactatgttgctcacagatagaaacttcaatacaagcttctttgaagctgctggaggcggagatcctgttttataccaacatcctttt
>BK1BA1_2_4504
gcttagtggtatttctggacatccaggtggtgctgtagacttaggtatctttagtttacatgttgctggagcttctagtattttaggttctattaactttatcaccactatctttaatatgagaggacctggaatgactatgcacagaattcctttgtatgtttgggcagttcttattactgcttttcttcttgttctatctttgcctgtatttgctggcgcgattacaatgttattaacagataggaattttaatacaagtttttttgaagccgctggtggtggagaccctgtattgtatcaacatctattt
>BK1BA1_2_4538
gcttagtggtatttctggacatccaggtggtgctgtagacttaggtatctttagtttacatgttgctggagcttctagtattttaggttctattgactttatcaccactatctttaatatgagaggacctggaatgactatgcacagaattcctttgtatgtttgggcagttcttattactgcttttcttcttgttctatctttgcctgtatttgctggtgcgattacaatgttattaacagatagaaattttaatacaagtttttttgaagccgctggtggtggagaccctgtactatatcaacatctattt
>BK1BA1_2_4774
gcttagtggtatttttggacatccaggtggtgctgtagacttaggtatctttagtttacatgttgctggagcttctagtattttaggttctattaactttatcaccactatctttaatatgagaggacctggaatgactatgcacagaattcctttgtatgtttgggcagttcttattactgcttttcttcttgttctatctttgcctgtatttgctggtgcgattacaatgttattaacagatagaaattttaatacaagtttttttgaagccgctggtggtggagaccctgtactatatcaacatctattt
>BK1BA1_2_4947
tttaagtagtatttcaggtcatccgggtggcgcagttgatttgggtatttttagtttgcatgtagctggagcttcaagtattttaggagcaattaattttataactactattttgaatatgagaggtccaggtatgactatgcatagaatacctttatttgtttgggcagtttttataacagcgtttttgttgcttttatcattacctgtttttgctggagctatcacaatgcttttaacggacaggaattttaatactagtttctttgaagctgcaggtggcggtgatcctgttctttaccaacacttatt
>BK1BA1_2_5042
tttaagtagtatttctgggcatccaggtggtgctgttgatttaggtatttttagtctacatttagctggagctgcaagtatactaggagctattaattttataactgctatttttaatatgagaggaccaggtatgactatgcatagaatacctttatttgtatggtctgttttaattacagctttcttattacttctttctttacccgtttttgctggtgcaattactatgcttttgacagatagaaactttaatacaagtttttttgaggctgcaggtggtggtgatcctgttttatatcaacatttattt
>BK1BA1_2_5212
tttgagtagtatttctggtcatcctggcggcgctgtagatctaggaatattcagtttacatttagctggagctgctagtattttaggtgctattaactttataactactatttttaatatgagaggccctggtatgacgatgcatagaatacctctatttgtttggcctgttcttattacggcttttttattattgttgtcactacctgttttcgctggcgcaatcactatgcttttaactgatagaaattttaatactagtttctttgaagctgcaggtggtggtgatcctgtgttatatcaacatcttttt
>BK1BA1_2_5286
tttaagtagtatttctggacatccaggtggtgctgttgatttaggtatttttagcctacgtttagctggagctgcaagtatactaggagctattaactttataactactatttttaatatgagaggaccaggtatgactatgcatagaatacctttatttgtatggtctgttttaattacagctttcttattacttctctctttacccgtttttgctggtgcaattactatgcttttaacagatagaaactttaatacaagtttttttgaggctgcaggtggcggtgatcctgttttatatcagcatttattt
>BK1BA1_2_5368
tttaagtagtatttctgggcatccaggtggtgctgttgatttaggtatttttagtctacatttagctggagctgcaagtatactaggagctattaattttataactactatttttaatatgagaggaccaggtatgactatgcatagaatacctttatttgtatggtctgttttaattacagctttcttattacttctttctttacccgtttttgctggtgcaattactatgcttttgacagatagaaactttaatacaagtttttctgaggctgcaggtggtggtgatcctgttttatatcaacatttattt
>BK1BA1_2_5497
tttaagtagtatttctggtcatccaggtggtgctgttgatttaggtatttttagtttacatgtagcaggagcttcaagtattttaggagcaattaactttataactactattttaaatatgagaggcccaggtatgactacgcatagaatacctttatttgtttgggcagtttttataacagcgttcttattacttttatctttacctgtttttgctggggctattacaatgcttttaacagacagaaactttaatactagtttctttgaagctgcaggtgggggcgatcctgttctttatcagcatctattt
>BK1BA1_2_5565
gcttagtggtatttctggacatccaggtggtgctgtagacttaggtatctttagtttacatgttgctggagcttctagtattttaggttctattaactttatcaccactatctttaatatgagaggacctggaatgactatgcacagaattcctttgtatgtttgggcagttcttattactgcttttcttcttgttctatctttgcctgtatttgctggtgcgattacaatgttattaacagatagaaattttaatacaagtttttttgaagccgctggtggtggagaccctgtactatattaacatctattt
>BK1BA1_2_5637
tttaagtagtatttctggacatccaggtggtgctgttgatttaggtatttttagcctacatttagctggagctgcaagtatactaggagctattaactttataactactatttttaatatgagaggaccaggtatgactatgcatagaatacctttatttgtatggtctgttttaattacagctttcttattacttctctctttacccgttttcgctggtgcaattactatgcttttaacagatagaaactttaatacaagtttttttgaggctgcaggtggcggtgatcctgttttatatcagcatttattt
>BK1BA1_2_5722
tttaagtagtatttctggacatccaggtggtgctgttgatttaggtatttttagcctacatttagctggagctgcaagtatactaggagctattaactttataactactatttttaatatgagaggaccaggtatgactatgcatagaatacctttatttgtatggtctgttttaattacagctttcttattacttctctctttacccgtttttgctggtgcaattactatgcttttaacagatagaaactttaatacaagttttttttgaggctgcaggtggcggtgatcctgttttatatcagcatttattt
>BK1BA1_3_50
tttgagtagtatttctggtcatcctggcggcgctgtagatctaggaatattcagtttacatttagctggagctgctagtattttaggtgctattaactttataactactatttttaatatgagaggccctggtatgacgatgcatagaatacctctatttgtttggtctgttcttattacggcttttttattattgttgtcactacctgttttcgctggcgcaatcactatgcttttaactgatagaaattttaatactagtttctttgaagctgcaggtggtggtgatcctgtgttatatcaacatcttttt
>BK1BA1_3_77
tttaagtagtatttctggtcatccaggtggtgctgttgatttaggtatttttagtttacatgtagcaggagcttcaagtattttaggagcaattaactttataactactattttaaatatgagaggcccaggtatgactatgcatagaatacctttatttgtttgggcagtttttataacagcgttcttattacttttatctttacctgtttttgctggggctattacaatgcttttaacagacagaaactttaatactagtttctttgaagctgcaggtgggggcgatcctgttctttatcagcatctattt
>BK1BA1_3_129
gcttagtggtatttctggacatccaggtggtgctgtagacttaggtatctttagtttacatgttgctggagcttctagtattttaggttctattaactttatcaccactatctttaatatgagaggacctggaatgactatgcacagaattcctttgtatgtttgggcagttcttattactgcttttcttcttgttctatctttgcctgtatttgctggtgcgattacaatgttattaacagatagaaattttaatacaagtttttttgaagccgctggtggtggagaccctgtactatatcaacatctattt
>BK1BA1_3_147
tttaagtagtatttcaggccatccaagtggtgctgtagatctgggtatttttagtttacatgtggctggtgcttcaagtattctaggcgctataaactttattaccactgtttttaatatgagaggacccggaatgactatgcatagaatacctttatttgtctggtctatccttataacagcctttttgctgctattatcattgcctgtatttgcaggagctatcactatgttgctcacagatagaaacttcaatacaagcttctttgaagctgctggaggcggagatcctgttttataccaacatcttttt
>BK1BA1_3_157
tttaagtagtatttctggtcatccaggtggtgctgttgatttaggtatttttagtttacatgtagcaggagcttcaagtattttaggggctattaactttataactactattttaaatatgagaggtccaggtatgactatgcatagaatacctttatttgtttgggcagtttttataacagcgttcttattacttttatctttacctgtttttgctggggctattacaatgcttttaacagacagaaactttaatactagtttcttcgaagctgcaggtgggggcgatcctgttctttatcagcatctattt
>BK1BA1_3_272
gcttagtggtatttctggacatccaggtggtgctgtagacttaggtatctttagtttacatgttgctggagcttctagtattttaggttctattaactttatcaccactatctttaatatgagaggacctggaatgactatgcacagaattcctttgtatgtttgggcagttcttattactgcttttcttcttgttctatctttgcctgtatttgctggtgcgattacaatgttattaacagataggaattttaatacaagtttttttgaagccgctggtggtggagaccctgtattgtatcaacatctattt
>BK1BA1_3_379
tttaagtagtatttctggacatccaggtggtgctgttgatttaggtatttttagcctacatttagctggagctgcaagtatactaggagctattaactttataactactatttttaatatgagaggaccaggtatgactatgcatagaatacctttatttgtatggtctgttttaattacagctttcttattacttctctctttacccgtttttgctggtgcaattactatgcttttaacagatagaaactttaatacaagtttttttgaggctgcaggtggcggtgatcctgttttatatcagcatttattt
>BK1BA1_3_420
tttaagtagcgttgaagggcatccaagtgcggctgttgatttaggaatttttagtttacacgttgctggagcttcttctattctaggtgcgattaattttataacaacaatttttaatatgagatgtcctggtatgacttttcatagattgccattgtttgtttgggctgttttaattacagcatttttgttgttattatctttaccggtctttgcaggtgctattactatgttacttactgatagaaactttaatacgacattttttaatccagctggaggaggtgatcctgttttatatcagcatttattt
>BK1BA1_3_499
tttaagtagtatttcgggtcatccaggtggtgcagttgatttaggtatttttagtctacatttagctggtgctgccagtatactcggggccgttaactttataactactatttttaatatgagaggtcctggtatgactatgcatagaatacctctttttgtctggtctgttctaattacagcctttttgttgctcctttctttacctgtttttgctggtgctatcactatgcttttaacagatagaaacttcaatacaagtttttttgaagctgctggtggtggtgatccagtcctataccaacatttattt
>BK1BA1_3_519
tctaagtagtatttcgggtcatccaggtggtgcagttgatttgggtattttcagtctacatttagctggtgctgccagtatactgggggccgttaactttataactactatttttaatatgagaggtcctggtatgactatgcatagaatacctctttttgtgtggtctgttctaattacagcctttttgttgctcctctctctacctgtttttgctggtgctatcactatgcttctaacggatagaaatttcaatacaagtttttttgaagctgcaggtgggggtgacccagtcctataccaacatttattt
>BK1BA1_3_589
tttaagtagcatctctgggcatccaggaggtgctgtagatttaggtatttttagtttacatatagcgggggtttctagtattttaggttcaattaattttattactacaatatttaatttacgatgtaatggaatgtcaatgcatagattacctttatttgtttgggctgttttaatcacagcttttttattgttattatctttacctgtttttgctggagctattacaatgttattaaccgatagaaattttaatacaaattttttcatacctgcgggtggaggtgatcctgttttatatcagcatttattt
>BK1BA1_3_642
tttaagtagtatttctgggcatccaggtggtgctgttgatttaggtatttttagtctacatttagctggagctgcaagtatactaggagctattaattttataactactatttttaatatgagaggaccaggtatgactatgcatagaatacctttatttgtatggtctgttttaattacagctttcttattacttctttctttacccgtttttgctggtgcaattactatgcttttgacagatagaaactttaatacaagtttttttgaggctgcaggtggtggtgatcctgttttatatcaacatttattt
>BK1BA1_3_782
tttaagtagtatttctggtcatccaggtggtgctgttgatttaggtatttttagtttacatgtagcaggagcttcaagtattttaggggctattaactttataactactattttaaatatgagaggtccaggtatgactatgcatagaatacctttatttgtttgggcagtttttataacagcgttcttattacttttatctttacctgtttttgctggggctattacaatgcttttaacagacagaaactttaatactagtttcttcgaagctgcaggtgggggcgatcctgttctttatcagcatctatt
>BK1BA1_3_813
tttaagtagtatttctggtcatccaggtggtgctgttgatttaggtatttttagtttacatgtagcaggagcttcaagtattttaggggctattaactttataactactattttaaatatgagaggtccaggtatgactatgcatagaatacctttatttgtttgggcagtttttataacagcgttcttattacttttatctttacctgtttttgctggggctattacaatgcttttaacagacagaaactttaatactagtttcttcgaagctgcaggtgggggcgatcctgttctttatcagcatctattc
>BK1BA1_3_1149
ttaagtagtatttctggtcatccaggtggtgctgttgatttaggtatttttagtttacatgtagcaggagcttcaagtattttaggggctattaactttataactactattttaaatatgagaggtccaggtatgactatgcatagaatacctttatttgtttgggcagtttttataacagcgttcttattacttttatctttacctgtttttgctggggctattacaatgcttttaacagacagaaactttaatactagtttcttcgaagctgcaggtgggggcgatcctgttctttatcagcatctattt
>BK1BA1_3_1297
gttaagtagtatttcaggccatccaagtggtgctgtagatctgggtatttttagtttacatgtggctggtgcttcaagtattctaggcgctataaactttattaccactgtttttaatatgagaggacccggaatgactatgcatagaatacctttatttgtctggtctatccttataacagcctttttgctgctattatcattgcctgtatttgcaggagctatcactatgttgctcacagatagaaacttcaatacaagcttctttgaagctgctggaggcggagatcctgttttataccaacatcttttt
>BK1BA1_3_1310
gcttagtggtatttctggacatccaggtggtgctgtagacttaggtatctttagtttacatgttgctggagcttctagtattttaggttctattaactttatcaccactatctttaatatgagaggacctggaatgactatgcacagaattcctttgtatgtttgggcagttcttattactgcttttcttcttgttctatctttgcctgtatttgctggtgcgattacaatgttattaacagatagaaattttaatacaagttttttgaagccgctggtggtggagaccctgtactatatcaacatctattt
>BK1BA1_3_1426
cgcttagtggtatttctggacatccaggtggtgctgtagacttaggtatctttagtttacatgttgctggagcttctagtattttaggttctattaactttatcaccactatctttaatatgagaggacctggaatgactatgcacagaattcctttgtatgtttgggcagttcttattactgcttttcttcttgttctatctttgcctgtatttgctggtgcgattacaatgttattaacagatagaaattttaatacaagtttttttgaagccgctggtggtggagaccctgtactatatcaacatctattt
>BK1BA1_3_1474
tttgagtagtatttctggtcatcctggcggcgctgtagatctaggaatattcagtttacatttagctggagctgctagtattttaggtgctattaactttataactactatttttaatatgagaggccctggtatgacgatgcatagaatacctctatttgtttggtctgttcttattacggcttttttattattgctgtcactacctgttttcgctggcgcaatcactatgcttttaactgatagaaattttaatactagtttctttgaagctgcaggtggtggtgatcctgtgttatatcaacatcttttt
>BK1BA1_3_1646
gcttagtggtatttctggacatccaggtggtgctgtagacttaggtatctttagtttacacgttgctggagcttctagtattttaggttctattaactttatcaccactatctttaatatgagaggacctggaatgactatgcacagaattcctttgtatgtttgggcagttcttattactgcttttcttcttgttctatctttgcctgtatttgctggtgcgattacaatgttattaacagatagaaattttaatacaagtttttttgaagccgctggtggtggagaccctgtactatatcaacatctattt
>BK1BA1_3_1696
tttaagtagtatttctggtcatccaggtggtgctgttgatttaggtatttttagtttacatgtagcaggagcttcgagtattttaggggctattaactttataactactattttaaatatgagaggtccaggtatgactatgcatagaatacctttatttgtttgggcagtttttataacagcgttcttattacttttatctttacctgtttttgctggggctattacaatgcttttaacagacagaaactttaatactagtttcttcgaagctgcaggtgggggcgatcctgttctttatcagcatctattt
>BK1BA1_3_1727
attaagtagtactatggctcatcctggaggtgctgttgacttagcaatttttagtttacatgtatcaggagcatcatcaattttaggagctgttaattttattactacaatctttaacatgcgatgtccaggaatgactatgcatcgtgtaccattatttgtttggtctgtattaattactgcttttttattattattatctctacctgttttagcaggagcaataacaatgttattatgtgatcgtaatttcaatactactttctttgacccttcaggaggaggtgatccagttttatatcaacatttattt
>BK1BA1_3_1764
tttaagtagtatttctggacatccaggtggtgctgttgatttaggtatttttagcctacatttagctggagctgcaagtatactaggagctattaactttataactactatttttaatatgagaggaccaggtatgactatgcatagaatacctttatttgtatggtctgttttaattacagctttcttattacttctctctttacccgtttttgctggtgcaattactatgcttttagcagatagaaactttaatacaagtttttttgaggctgcaggtggcggtgatcctgttttatatcagcatttattt
>BK1BA1_3_1802
tttaagtagtatttctggtcatccaggtggtgctgttgatttaggtatttttagtttacatgtagcaggagcttcaagtattttaggggctattaactttataactactattttaaatatgagaggtccaggtatgactatgcatagaatacctttatttgtttgggcagtttttataacagcgctcttattacttttatctttacctgtttttgctggggctattacaatgcttttaacagacagaaactttaatactagtttcttcgaagctgcaggtgggggcgatcctgttctttatcagcatctattt
>BK1BA1_3_1898
tttaagtagtatttctggtcatccaggtggtgctgttgatttaggtatttttagtttacatgtagcaggagcttcaagtattttaggggctattaactttataactactattttaaatatgagaggtccaggtatgactatgcatagaatacctttatttgtttgggcagtttttataacagcgttcttattacttttatctttacctgtttttgctggggctattacaacgcttttaacagacagaaactttaatactagtttcttcgaagctgcaggtgggggcgatcctgttctttatcagcatctattt
>BK1BA1_3_1956
gcttagtggtatttctggacatccaggtggtgctgtagacttaggtatctttagtttacatgttgctggagcttctagtattttaggttctattaactttatcaccactatctttaatatgagaggacctggaatgactatgcacagaattcctttgtatgcttgggcagttcttattactgcttttcttcttgttctatctttgcctgtatttgctggtgcgattacaatgttattaacagatagaaattttaatacaagtttttttgaagccgctggtggtggagaccctgtactatatcaacatctattt
>BK1BA1_3_2158
taagtagtatttctggtcatccaggtggtgctgttgatttaggtatttttagtttacatgtagcaggagcttcaagtattttaggggctattaactttataactactattttaaatatgagaggtccaggtatgactatgcatagaatacctttatttgtttgggcagtttttataacagcgttcttattacttttatctttacctgtttttgctggggctattacaatgcttttaacagacagaaactttaatactagtttcttcgaagctgcaggtgggggcgatcctgttctttatcagcatctattt
>BK1BA1_3_2199
gcttagtggtatttctggacatccaggtggtgctgtagacttaggtatctttagtttacatgttgctggagcttctagtattttaggttctattaactttatcaccactatctttaatatgagaggacctagaatgactatgcacagaattcctttgtatgtttgggcagttcttattactgcttttcttcttgttctatctttgcctgtatttgctggtgcgattacaatgttattaacagatagaaattttaatacaagtttttttgaagccgctggtggtggagaccctgtactatatcaacatctattt
>BK1BA1_3_2305
tttgagtagtatttctggtcatcccggcggcgctgtagatctaggaatattcagtttacatttagctggagctgctagtattttaggtgctattaactttataactactatttttaatatgagaggccctggtatgacgatgcatagaatacctctatttgtttggtctgttcttattacggcttttttattattgttgtcactacctgttttcgctggcgcaatcactatgcttttaactgatagaaattttaatactagtttctttgaagctgcaggtggtggtgatcctgtgttatatcaacatcttttt
>BK1BA1_3_2342
gcttagtggtatttctggacatccaggtggtgctgtagacttaggtatctttagtttacatgttgctggagcttctagtattttaggttctattaactttatcaccactatctttaatatgagaggacctggaatgactatgcacagaattcctttgtatgtttgggcagttcttattaccgcttttcttcttgttctatctttgcctgtatttgctggtgcgattacaatgttattaacagataggaattttaatacaagtttttttgaagccgctggtggtggagaccctgtattgtatcaacatctattt
>BK1BA1_3_2432
tttgagtagtatttctggtcatcctggcggcgctgtagatctaggaatattcagtttacatttagctggagctgctagtattttaggtgctattaactttataactactatttttaatatgagaggccctggtatgacgatgcatagaatacctctatttgtttggtctgttcttattacggcttttttattattgttgtcactacctgttttcgctggcgcaatcactatgcttttaactgatagaaattttaatactagtttctttgaagctgcaggtggtggtgatcctgtgttatatcaacatcttctt
>BK1BA1_3_2502
gcttagtggtatttctggacatccaggtggtgctgtagacttaggtatctttagtttacatgttgctggagcttctagtattttaggttctattaactttatcaccactatctttaatatgagaggacctggaatgactatgcacagaattcctttgtatgtttgggcagttcttattactgcttttcttcttgttctatctttgcctgtatttgctggtgcgattacaatgttattaacagatagaaattttaatacaagtttttttgaagccgctggtggtagagaccctgtactatatcaacatctattt
>BK1BA1_3_2525
gcttagtggtatttctggacatccaggtggtgctgtagacttaggtatctttagtttacatgttgctggagcttctagtattttaggttctattaactttatcaccactatctttaatatgagaggacctggaatgactatgcacagaattcctttgtatgtttgggcagttcctattactgcttttcttcttgttctatctttgcctgtatttgctggtgcgattacaatgttattaacagatagaaattttaatacaagtttttttgaagccgctggtggtggagaccctgtactatatcaacatctattt
>BK1BA1_3_2652
tttaagtagcatttctggacatcctggtggtgcagtagacttaggtatttttagtttacacattgcaggtatttctagtattttaggtgctattaattttattactactatatttaatttaaaaagtccaggaataacaatgcatagattacctttatttgtttgggcagtactaattactgcttttttattacttctttcattacctgtatttgctggagctattacaatgcttttaactgatcgtaattttaatactagcttttttgtttcagcaggtggcggtgatcctatactttatcaacatctattt
>BK1BA1_3_2683
tttgagtagtatttctggtcatcctggcggcgctgtagatctaggaatattcagtttacatttagctggagctgctagtattttaggtgctattaactttataactactatttttaatatgagaggccctggtatgacgatgcatagaatacctctatttgtttggtctgttcttattacggcttttttattattgttgtcactacctgttttcgctggcgcaatcactatgcttttaactgatagaaattttaatactagtttctttgaagctgcaggtggtggtgatcctgtattgtatcaacatttgttt
>BK1BA1_3_2689
tttaagtagtatttctggacgtccaggtggtgctgttgatttaggtatttttagcctacatttagctggagctgcaagtatactaggagctattaactttataactactatttttaatatgagaggaccaggtatgactatgcatagaatacctttatttgtatggtctgttttaattacagctttcttattacttctctctttacccgtttttgctggtgcaattactatgcttttaacagatagaaactttaatacaagtttttttgaggctgcaggtggcggtgatcctgttttatatcagcatttattt
>BK1BA1_3_2866
gcttagtggtatttctggacatccaggtggtgctgtagacttaggtatctttagtttacatgttgctggagcttctagtattttaggttctattaactttatcaccactatctttaatatgagaggacctggaatgactatgcacagaattcctttgtatgtttgggcagttcttattactgcttttcttcttgttctatctttgcctgtatttgctggtgcgattacaatgttattaacagatagaaattttaatacaagtttttttgaagccgctggtggtggagaccctgtactatatcaacatctattg
>BK1BA1_3_2887
gcttagtggtatttctggacatccaggtggtgctgtagacttaggtatctttagtttacatgttgctggagcttctagtattttaggttctattaactttatcaccactatctttaatatgagaggacctggaatgactatgcacagaattcctttgtatgtttgggcagttcttattactgcttttcttcttgttctatctttgcctgtatttgctggtgcgattacaatgttattaacagatagaaattttaatacaagtctttttgaagccgctggtggtggagaccctgtactatatcaacatctattt
>BK1BA1_3_3016
tttaagtagtatttctggtcatccaggtggtgctgttgatttaggtatttttagtttacatgtagcaggagcttcaagtattttaggggctattaactttataactactattttaaatatgagaggtccaggtatgactatgcatagaatacctttatttgtttgggcagtttttacaacagcgttcttattacttttatctttacctgtttttgctggggctattacaatgcttttaacagacagaaactttaatactagtttcttcgaagctgcaggtgggggcgatcctgttctttatcagcatctattt
>BK1BA1_3_3073
tttaagtagtatttctggtcatccaggtggtgctgttgatttaggtatttttagtttacatgtagcaggagcttcaagtatttttggggctattaactttataactactattttaaatatgagaggtccaggtatgactatgcatagaatacctttatttgtttgggcagtttttataacagcgttcttattacttttatctttacctgtttttgctggggctattacaatgcttttaacagacagaaactttaatactagtttcttcgaagctgcaggtgggggcgatcctgttctttatcagcatctattt
>BK1BA1_3_3129
ttcaagtagtatttctggacatccaggtggtgctgttgatttaggtatttttagcctacatttagctggagctgcaagtatactaggagctattaactttataactactatttttaatatgagaggaccaggtatgactatgcatagaatacctttatttgtatggtctgttttaattacagctttcttattacttctctctttacccgtttttgctggtgcaattactatgcttttaacagatagaaactttaatacaagtttttttgaggctgcaggtggcggtgatcctgttttatatcagcatttattt
>BK1BA1_3_3285
tttgagtagtattcctggtcatcctggcggcgctgtagatctaggaatattcagtttacatttagctggagctgctagtattttaggtgctattaactttataactactatttttaatatgagaggccctggtatgacgatgcatagaatacctctatttgtttggtctgttcttattacggcttttttattattgttgtcactacctgttttcgctggcgcaatcactatgcttttaactgatagaaattttaatactagtttctttgaagctgcaggtggtggtgatcctgtgttatatcaacatcttttt
>BK1BA1_3_3403
gcttagtggtatttctggacatccaggtggtgctgtagacttaggtatctttagtttacatgttgctggagcttctagtattttaggttctattaactttatcaccactatctttaatatgagaggacctggaatgactatgcacagaattcctttgtatgtttgggcagttcttattactgcttttcttcttgttctatctttgcctgtatttgctggtgcgattacaatgttattaacagatagaaattctaatacaagtttttttgaagccgctggtggtggagaccctgtactatatcaacatctattt
>BK1BA1_3_3405
tttaagtagtatttctggacatccaggtggtgctgttgatttaggtatttttagcctacatttagctggagctgcaagtatactgggagctattaactttataactactatttttaatatgagaggaccaggtatgactatgcatagaatacctttatttgtatggtctgttttaattacagctttcttattacttctctctttacccgtttttgctggtgcaattactatgcttttaacagatagaaactttaatacaagtttttttgaggctgcaggtggcggtgatcctgttttatatcagcatttattt
>BK1BA1_3_3546
tttaagtagtatttctggacatccaggtggtgctgttgatttaggtatttttagcctacatttagctggagctgcaagtatactaggagctattaactttataactactatttttaatatgagaggaccaggtatgactatgcatagaatacctttatttgtatggtctgttttaattacagctttcttattacttctctctttacccgtttttgctggtgcaattactatgcttttaacagatagaaactttaatacaagttttttgaggctgcaggtggcggtgatcctgttttatatcagcatttattt
>BK1BA1_3_3782
tttaagtagtatttctgggcatccaggtggtgctgttgatttaggtatttttagtctacatttagctggagctgcaagtatactaggagctattaattttataactactatttttaatatgagaggaccaggtatgactatgcatagaatacctttatttgtatggtctgttttaattacagctttcttattacttctttctttacccgtttttgctggtgcaattactatgcttttgacagatagaaactttaatacaagtttttttgaggctgcaggtggtggtgatcctgttttatatcaacacttattt
>BK1BA1_3_3830
tttaagtagtatttctgggcatccaggtggtgctgttgatttaggtatttttagtctacatttagctggagctgcaagtatactaggagctattaactttataactactatttttaatatgagaggaccaggtatgactatgcatagaatacctttatttgtatggtctgttttaattacagctttcttattacttctttctttacccgtttttgctggtgcaattactatgcttttgacagatagaaactttaatacaagtttttttgaggctgcaggtggtggtgatcctgttttatatcaacatttattt
>BK1BA1_3_3848
tttaagtagtatttctgggcatccaggtggtgctgttgatttaggtatttttagtctacatttagctggagctgcaagtatactaggagctattaattttataactactatttttaatatgagaggaccaggtatggctatgcatagaatacctttatttgtatggtctgttttaattacagctttcttattacttctttctttacccgtttttgctggtgcaattactatgcttttgacagatagaaactttaatacaagtttttttgaggctgcaggtggtggtgatcctgttttatatcaacatttattt
>BK1BA1_3_4128
tttgagtagtatttcgggtcatccaggtggtgcagttgatttaggtatttttagtctacatttagctggtgctgccagtatactcggggccgttaactttataactactatttttaatatgagaggtcctggtatgactatgcatagaatacctctttttgtctggtctgttctaattacagcctttttgttgctcctttctttacctgtttttgctggtgctatcactatgcttttaacagatagaaacttcaatacaagtttttttgaagctgctggtggtggtgatccagtcctataccaacatttattt
>BK1BA1_3_4183
gcttagtggtatttctggacatccaggtggtgctgtagacttaggtatctttagtttacatgttgctggagcttctagtattttaggttctattaactttatcaccactatctttaatatgagaggacctggaatgactatgcacagaattcctttgtatgtttgggcagttcttattactgcttttcttcttgttctatctttgcctgtatttgctggtgcgattacaatgttattaacaaatagaaattttaatacaagtttttttgaagccgctggtggtggagaccctgtactatatcaacatctattt
>BK1BA1_4_46
tttgagtagtatttctggtcatcctggcggcgctgtagatctaggaatattcagtttacatttagctggagctgctagtattttaggtgctattaactttataactactatttttaatatgagaggccctggtatgacgatgcatagaatacctctatttgtttggtctgttcttattacggcttttttattattgttgtcactacctgttttcgctggcgcaatcactatgcttttaactgatagaaattttaatactagtttctttgaagctgcaggtggtggtgatcctgtgttatatcaacatcttttt
>BK1BA1_4_72
tttaagtagtatttctggtcatccaggtggtgctgttgatttaggtatttttagtttacatgtagcaggagcttcaagtattttaggagcaattaactttataactactattttaaatatgagaggcccaggtatgactatgcatagaatacctttatttgtttgggcagtttttataacagcgttcttattacttttatctttacctgtttttgctggggctattacaatgcttttaacagacagaaactttaatactagtttctttgaagctgcaggtgggggcgatcctgttctttatcagcatctattt
>BK1BA1_4_78
tttaagtagcatttctggacatcctagtggtgcagtagacttaggtatttttagtttacacattgcaggtatttctagtattttaggtgctattaattttattactactatatttaatttaaaaagtccaggaataacaatgcatagattacctttatttgtttgggcagtactaattactgcttttttattacttctttcattacctgtatttgctggagctattactatgcttttaactgatcgtaattttaatactagcttttttgtttcagcaggtggcggtgatcctatactttatcaacatctattt
>BK1BA1_4_116
gcttagtggtatttctggacatccaggtggtgctgtagacttaggtatctttagtttacatgttgctggagcttctagtattttaggttctattaactttatcaccactatctttaatatgagaggacctggaatgactatgcacagaattcctttgtatgtttgggcagttcttattactgcttttcttcttgttctatctttgcctgtatttgctggtgcgattacaatgttattaacagatagaaattttaatacaagtttttttgaagccgctggtggtggagaccctgtactatatcaacatctattt
>BK1BA1_4_301
tttaagtagtatttctggacatccaggtggtgctgttgatttaggtatttttagcctacatttagctggagctgcaagtatactaggagctattaactttataactactatttttaatatgagaggaccaggtatgactatgcatagaatacctttatttgtatggtctgttttaattacagctttcttattacttctctctttacccgtttttgctggtgcaattactatgcttttaacagatagaaactttaatacaagtttttttgaggctgcaggtggcggtgatcctgttttatatcagcatttattt
>BK1BA1_4_424
tttaagtagcatctctgggcatccaggaggtgctgtagatttaggtatttttagtttacatatagcgggggtttctagtattttaggttcaattaattttattactacaatatttaatttacgatgtaatggaatgtcaatgcatagattacctttatttgtttgggctgttttaatcacagcttttttattgttattatctttacctgtttttgctggagctattacaatgttattaaccgatagaaattttaatacaaattttttcatacctgcgggtggaggtgatcctgttttatatcagcatttattt
>BK1BA1_4_459
tttaagtagtatttctgggcatccaggtggtgctgttgatttaggtatttttagtctacatttagctggagctgcaagtatactaggagctattaattttataactactatttttaatatgagaggaccaggtatgactatgcatagaatacctttatttgtatggtctgttttaattacagctttcttattacttctttctttacccgtttttgctggtgcaattactatgcttttgacagatagaaactttaatacaagtttttttgaggctgcaggtggtggtgatcctgttttatatcaacatttattt
>BK1BA1_4_529
gcttagtggtatttctggacatccaggtggtgctgtagacttaggtatctttagtttacatgttgctggagcttctagtattttaggttctattaactttatcaccactatctttaatatgagaggacctggaatgactatgcacagaattcctttgtatgtttgggcagttcttattactgcttttcttcttgttctatctttgcctgtatttgctggtgcgattacaatgttattaacagatagaaattttaatacaagtttttttgaagccgctggtggtggagaccctgtactatatcaacatctat
>BK1BA1_4_754
tttaagtagcatttctggacatcctagtggtgcagtagacttaggtatttttagtttacacattgcaggtgtttctagtattttaggtgctattaattttattactactatatttaatttaaaaagtccaggaataacaatgcatagattacctttatttgtttgggcagtactaattactgcttttttattacttctttcattacctgtatttgctggagctattacaatgcttttaactgatcgtaattttaatactagcttttttgtttcagcaggtggcggtgatcctatactttatcaacatctattt
>BK1BA1_4_1046
tttaagtagtatttctggacatccaggtggtgctgttgatttaggtatttttagcctacatttagctggagctgcaagtatactaggagctattaactttataactactatttttaatatgagaggaccaggtatgactatgcatagaatacctttatttgtatggtctgttttaattacagctttcttattacttctctctttacccgtttttgctggtgcaattactatgcttttaacagatagaaactttaatacaagtttttttgaggctgcaggtggtggtgatcctgttttatatcagcatttattt
>BK1BA1_4_1132
tttgagtagtatttctggtcatcctggcggcgccgtagatctaggaatattcagtttacatttagctggagctgctagtattttaggtgctattaactttataactactatttttaatatgagaggccctggtatgacgatgcatagaatacctctatttgtttggtctgttcttattacggcttttttattattgttgtcactacctgttttcgctggcgcaatcactatgcttttaactgatagaaattttaatactagtttctttgaagctgcaggtggtggtgatcctgtgttatatcaacatcttttt
>BK1BA1_4_1171
attaagtagtatttctggacatccaggtggtgctgttgatttaggtatttttagcctacatttagctggagctgcaagtatactaggagctattaactttataactactatttttaatatgagaggaccaggtatgactatgcatagaatacctttatttgtatggtctgttttaattacagctttcttattacttctctctttacccgtttttgctggtgcaattactatgcttttaacagatagaaactttaatacaagtttttttgaggctgcaggtggcggtgatcctgttttatatcagcatttattt
>BK1BA1_4_1216
tttgagtagtatttctggtcatcctggcggcgctgtagatctaggaatattcagtttacatttagctggagctgctagtattttaggtgctattaactttataactactatttttaatatgagaggccctggtatgacgatgcatagaatacctctatttgtttggtctgttcttattacggcttttttattattgttgtcactacctgttttcgctggcgcaatcactatgcttttaactgatagaaattttaatactagtttctttgaagctgcaagtggtggtgatcctgtgttatatcaacatcttttt
>BK1BA1_4_1256
tttaagtagtatttctgggcatccaggtggtgctgttgatttaggtatttttagtctacatttagctggagctgcaagtatactaggagctattaattttataactactatttttaatatgagaggaccaggtatgactatgcatagaatacctttatttgtatggtctgttttaattacagctttcttactacttctttctttacccgtttttgctggtgcaattactatgcttttgacagatagaaactttaatacaagtttttttgaggctgcaggtggtggtgatcctgttttatatcaacatttattt
>BK1BA1_4_1277
ctttaagtagtatttctggacatccaggtggtgctgttgatttaggtatttttagcctacatttagctggagctgcaagtatactaggagctattaactttataactactatttttaatatgagaggaccaggtatgactatgcatagaatacctttatttgtatggtctgttttaattacagctttcttattacttctctctttacccgtttttgctggtgcaattactatgcttttaacagatagaaactttaatacaagtttttttgaggctgcaggtggcggtgatcctgttttatatcagcatttattt
>BK1BA1_4_1297
gcttagtggtatttctggacatccaggtggtgctgtagacttaggtatctttagtttacatgttgctggagcttctagtattttaggttctattaactttatcaccactatctttaatatgagaggacctggaatgactatgcacagaattcctttgtatgtttggtcagttcttattactgcttttcttcttgttctatctttgcctgtatttgctggtgcgattacaatgttattaacagatagaaattttaatacaagtttttttgaagccgctggtggtggagaccctgtactatatcaacatctattt
>BK1BA1_4_1443
gcttagtggtatttctggacatccaggtggtgctgtagacttaggtatctttagtttacatgttgctggagcttctagtattttaggttctattaactttatcaccactatctttaatatgagaggacctggaatgactatgcacagaattcctttgtatgtttgggcagctcttattactgcttttcttcttgttctatctttgcctgtatttgctggtgcgattacaatgttattaacagatagaaattttaatacaagtttttttgaagccgctggtggtggagaccctgtactatatcaacatctattt
>BK1BA1_4_1589
tttgagtagtatttctggtcatcctggcggcgctatagatctaggaatattcagtttacatttagctggagctgctagtattttaggtgctattaactttataactactatttttaatatgagaggccctggtatgacgatgcatagaatacctctatttgtttggtctgttcttattacggcttttttattattgttgtcactacctgttttcgctggcgcaatcactatgcttttaactgatagaaattttaatactagtttctttgaagctgcaggtggtggtgatcctgtgttatatcaacatcttttt
>BK1BA1_4_1684
tttaagtagtatttctggacatccaggtggtgctgttgatttaggtatttttagcctacatttagctggagctgcaagtatactaggagctattaactttataactactatttttaatatgagaggaccaggtatgactatgcatagaataccttcatttgtatggtctgttttaattacagctttcttattacttctctctttacccgtttttgctggtgcaattactatgcttttaacagatagaaactttaatacaagtttttttgaggctgcaggtggcggtgatcctgttttatatcagcatttattt
>BK1BA1_4_1748
tttaagtagtatttctggacatccaggtggtgctgttgatttaggtatttttagcctacatttagctggagctgcaagtatactaggagctattaactttataactactatttttaatatgagaggaccaggtatgactatgcatagaatacctttatttgtatggtctgttttaattacagctttcttattacttctctctttacccgtttttgctggtgcaattactatgcttttaacagatagaaactttaatacaagtttttctgaggctgcaggtggcggtgatcctgttttatatcagcatttattt
>BK1BA1_4_1758
tttaagtagtatttctggacatccaggtggtgctgttgatttaggtatttttagcctacatttagctggagctgcaagtatactaggagctattaactttataactactatttttaatatgagaggaccaggtatgactatgcatagaatacctttatttgtatggtctgttttaattacagctttcttattacttctctctttacccgtttttgctggtgcaattactatgcttttaacagatagaaactttaatacaagtttttttgaggctgcaggtggcggtgaccctgttttatatcagcatttattt
>BK1BA1_4_1789
gcttagtggtatttctggacatccaggtggtgctgtagacttaggtatctttagtttacatgttgctggagcttctagtattttaggttctattaactttatcaccactatctttaatatgagaggacctggaatgactatgcacagaattcctttgtatgtttgggcagttcttattactgcttttcttcttgttctatctttgcctgtatttgctggtgcgattacaatgttattaacagataaaaattttaatacaagtttttttgaagccgctggtggtggagaccctgtactatatcaacatctattt
>BK1BA1_4_1843
gcttagtggtatttctggacatccaggtggtgctgtagacttaggtatctttagtttacatgttgctggagcttctagtattttaggttctattaactttatcaccactatttttaatatgagaggacctggaatgactatgcacagaattcctttgtatgtttgggcagttcttattactgcttttcttcttgttctatctttgcctgtatttgctggtgcgattacaatgttattaacagatagaaattttaatacaagtttttttgaagccgctggtggtggagaccctgtactatatcaacatctattt
>BK1BA1_4_1891
gcttagtggtatttctggacatccaggtggtgctgtagacttaggtatctttagtttacatgttgctggagcttctagtattttaagttctattaactttatcaccactatctttaatatgagaggacctggaatgactatgcacagaattcctttgtatgtttgggcagttcttattactgcttttcttcttgttctatctttgcctgtatttgctggtgcgattacaatgttattaacagatagaaattttaatacaagtttttttgaagccgctggtggtggagaccctgtactatatcaacatctattt
>BK1BA1_4_1945
tttaagtagtatttctggacatccaggtggtgctgttgatttaggtattcttagcctacatttagctggagctgcaagtatactaggagctattaactttataactactatttttaatatgagaggaccaggtatgactatgcatagaatacctttatttgtatggtctgttttaattacagctttcttattacttctctctttacccgtttttgctggtgcaattactatgcttttaacagatagaaactttaatacaagtttttttgaggctgcaggtggcggtgatcctgttttatatcagcatttattt
>BK1BA1_5_48
tttgagtagtatttctggtcatcctggcggcgctgtagatctaggaatattcagtttacatttagctggagctgctagtattttaggtgctattaactttataactactatttttaatatgagaggccctggtatgacgatgcatagaatacctctatttgtttggtctgttcttattacggcttttttattattgttgtcactacctgttttcgctggcgcaatcactatgcttttaactgatagaaattttaatactagtttctttgaagctgcaggtggtggtgatcctgtgttatatcaacatcttttt
>BK1BA1_5_121
gcttagtggtatttctggacatccaggtggtgctgtagacttaggtatctttagtttacatgttgctggagcttctagtattttaggttctattaactttatcaccactatctttaatatgagaggacctggaatgactatgcacagaattcctttgtatgtttgggcagttcttattactgcttttcttcttgttctatctttgcctgtatttgctggtgcgattacaatgttattaacagatagaaattttaatacaagtttttttgaagccgctggtggtggagaccctgtactatatcaacatctattt
>BK1BA1_5_136
tttaagtagtatttcaggccatccaagtggtgctgtagatctgggtatttttagtttacatgtggctggtgcttcaagtattctaggcgctataaactttattaccactgtttttaatatgagaggacccggaatgactatgcatagaatacctttatttgtctggtctatccttataacagcctttttgctgctattatcattgcctgtatttgcaggagctatcactatgttgctcacagatagaaacttcaatacaagcttctttgaagctgctggaggcggagatcctgttttataccaacatcttttt
>BK1BA1_5_149
tttaagtagtatttctggtcatccaggtggtgctgttgatttaggtatttttagtttacatgtagcaggagcttcaagtattttaggggctattaactttataactactattttaaatatgagaggtccaggtatgactatgcatagaatacctttatttgtttgggcagtttttataacagcgttcttattacttttatctttacctgtttttgctggggctattacaatgcttttaacagacagaaactttaatactagtttcttcgaagctgcaggtgggggcgatcctgttctttatcagcatctattt
>BK1BA1_5_266
gcttagtggtatttctggacatccaggtggtgctgtagacttaggtatctttagtttacatgttgctggagcttctagtattttaggttctattaactttatcaccactatctttaatatgagaggacctggaatgactatgcacagaattcctttgtatgtttgggcagttcttattactgcttttcttcttgttctatctttgcctgtatttgctggtgcgattacaatgttattaacagataggaattttaatacaagtttttttgaagccgctggtggtggagaccctgtattgtatcaacatctattt
>BK1BA1_5_393
tttaagtagtatttctggacatccaggtggtgctgttgatttaggtatttttagcctacatttagctggagctgcaagtatactaggagctattaactttataactactatttttaatatgagaggaccaggtatgactatgcatagaatacctttatttgtatggtctgttttaattacagctttcttattacttctctctttacccgtttttgctggtgcaattactatgcttttaacagatagaaactttaatacaagtttttttgaggctgcaggtggcggtgatcctgttttatatcagcatttattt
>BK1BA1_5_416
gcttagtggtatttctggacatccaggtggtgctgtagacttaggtatctttagtttacatgttgctggagcttctagtattttaggttctattaactttatcaccactatctttaatatgagaggacctggaatgactatgcacagaattcctttgtatgtttgggcagttcttattactgcttttcttcttgttctatctttgcctgtatttgctggtgcgattacaatgttattaacagatagaaattttaatacaagtttttttgaagccgctggtggtggagaccctgtattgtatcaacatctattt
>BK1BA1_5_422
acttagcagcatttctggtcatcctagtgctgcggtagatttaggtatctttagtctccatatagcaggtgcttcaagtattttaggtgctattaattttataactactatctttaatatgagagtacctggtatgacaatgcatagaatgccactatttgtgtgggctgttttaataactgcttttttgcttcttctctctttacctgttttcgctggtgccattacaatgttattaactgatagaaattttaacactagtttttttgaggctgctggtggaggagatcctgttctttatcaacatcttttt
>BK1BA1_5_440
tttaagtagtatttcaggtcatccgggtggcgcagttgatttgggtatttttagtttgcatgtagctggagcttcaagtattttaggagcaattaattttataactactattttgaatatgagaggtccaggtatgactatgcatagaatacctttatttgtttgggcagtttttataacagcgtttttgttgcttttatcattacctgtttttgctggagctatcacaatgcttttaacggacaggaattttaatactagtttctttgaagctgcaggtggcggtgatcctgttctttaccaacacttattt
>BK1BA1_5_443
cttagtggtatttctggacatccaggtggtgctgtagacttaggtatctttagtttacatgttgctggagcttctagtattttaggttctattaactttatcaccactatctttaatatgagaggacctggaatgactatgcacagaattcctttgtatgtttgggcagttcttattactgcttttcttcttgttctatctttgcctgtatttgctggtgcgattacaatgttattaacagatagaaattttaatacaagtttttttgaagccgctggtggtggagaccctgtactatatcaacatctattt
>BK1BA1_5_462
ctttgagtagtatttctggtcatcctggcggcgctgtagatctaggaatattcagtttacatttagctggagctgctagtattttaggtgctattaactttataactactatttttaatatgagaggccctggtatgacgatgcatagaatacctctatttgtttggtctgttcttattacggcttttttattattgttgtcactacctgttttcgctggcgcaatcactatgcttttaactgatagaaattttaatactagtttctttgaagctgcaggtggtggtgatcctgtgttatatcaacatcttttt
>BK1BA1_5_672
tttaagtagtatttctgggcatccaggtggtgctgttgatttaggtatttttagtctacatttagctggagctgcaagtatactaggagctattaattttataactactatttttaatatgagaggaccaggtatgactatgcatagaatacctttatttgtatggtctgttttaattacagctttcttattacttctttctttacccgtttttgctggtgcaattactatgcttttgacagatagaaactttaatacaagtttttttgaggctgcaggtggtggtgatcctgttttatatcaacatttattt
>BK1BA1_5_709
gcttagtggtatttctggacatccaggtggtgctgtagacttaggtatctttagtttacatgttgctggagcttctagtattttaggttctattaactttatcaccactatctttaatatgagaggacctggaatgactatgcacagaattcctttgtatgtttgggcagttcttattactgcttttcttcttgttctatctttgcctgtatttgctggtgcgattacaatgttattaacagatagaaattttaatacaagtttttttgaagccgctggtggtggagaccctgtattgtatcaacatctatt
>BK1BA1_5_734
tctaagtagtatttcgggccatccaagtggtgctgtagatctgggtatttttagtttacatgttgctggtgcttcaagtattttaggtgctataaactttattaccactatttttaatatgagaggacctggaatgactatgcatagaatacctctatttgtttggtctattcttataacagcctttttgttgttattatcactacctgtatttgcaggagctataactatgttacttacagatagaaactttaatacaagcttttttgaagctgctgggggtggggatcctgttttatatcaacatcttttt
>BK1BA1_5_885
gcttagtggtatttctggacatccaggtggtgctgtagacttaggtatctttagtttacatgttgctggagcttctagtattttaggttctattaactttatcaccactatctttaatatgagaggacctggaatgactatgcacagaattcctttgtatgtttgggcagttcttattactgcttttcttcttgttctatctttgcctgtatttgctggtgcgattacaatgttattaacagatagaaattttaatacaagtttttttgaagccgctggtggtggagaccctgtactatatcaacatctatt
>BK1BA1_5_907
tttaagtagtatttctggtcatccaggtggtgctgttgatttaggtatttttagtttacatgtagcaggagcttcaagtattttaggggctattaactttataactactattttaaatatgagaggtccaggtatgactatgcatagaatacctttatttgtttgggcagtttttataacagcgttcttattacttttatctttacctgtttttgctggggctattacaatgcttttaacagacagagactttaatactagtttcttcgaagctgcaggtgggggcgatcctgttctttatcagcatctattt
>BK1BA1_5_935
attaagtagtatttctggtcatccaggtggtgctgttgatttaggtatttttagtttacatgtagcaggagcttcaagtattttaggggctattaactttataactactattttaaatatgagaggtccaggtatgactatgcatagaatacctttatttgtttgggcagtttttataacagcgttcttattacttttatctttacctgtttttgctggggctattacaatgcttttaacagacagaaactttaatactagtttcttcgaagctgcaggtgggggcgatcctgttctttatcagcatctattt
>BK1BA1_5_1017
tttaagtagtatttctggtcatccaggtggtgctgttgatttaggtatttttagtttacatgtagcaggagcctcaagtattttaggggctattaactttataactactattttaaatatgagaggtccaggtatgactatgcatagaatacctttatttgtttgggcagtttttataacagcgttcttattacttttatctttacctgtttttgctggggctattacaatgcttttaacagacagaaactttaatactagtttcttcgaagctgcaggtgggggcgatcctgttctttatcagcatctattt
>BK1BA1_5_1120
tttaagtagtatttctggtcatccaggtggtgctgttgatttaggtatttttagtttacatgtagcaggagcttcaagtattttaggggctattaactttataactactattttaaatatgagaggtccaggtatgactatgcatagaatacctttatttgtttgggcagtttttataacagcgttcttattacttttatctttacctgtttttgctggggctattacaatgcttttaacagacagaaactttaatactagtctcttcgaagctgcaggtgggggcgatcctgttctttatcagcatctattt
>BK1BA1_5_1288
tttaagtagtatttctgggcatccaggtggtgctgttgatttaggtatttttagtctacatttagctggagctgcaagtatactaggagctattaattttataactactatttttaatatgagaggaccaggtatgactatgcatagaatacctttatttgtatggtctgttttaattacagctttcttattacttctttctttacccgtttttgctggtgcaattactatgcttttgacagatagaaactttaatacaagtttttttgaggccgcaggtggtggtgatcctgttttatatcaacatttattt
>BK1BA1_5_1290
ctttaagtagtatttctggtcatccaggtggtgctgttgatttaggtatttttagtttacatgtagcaggagcttcaagtattttaggggctattaactttataactactattttaaatatgagaggtccaggtatgactatgcatagaatacctttatttgtttgggcagtttttataacagcgttcttattacttttatctttacctgtttttgctggggctattacaatgcttttaacagacagaaactttaatactagtttcttcgaagctgcaggtgggggcgatcctgttctttatcagcatctattt
>BK1BA1_5_1336
gcttagtggtatttctggacatccaggtggtgctgtagacttaggtatctttagtttacatgttgctggagcttctagtattttaggttctattaactttatcaccactatctttaatatgagaggacctggaatgactatgcacagaattcctttgtatgtttgggcagttcttattactgcttttcttcttgttctatctttgcctgtatttgctggtgcgattacaatgttattaacagataggaattttaatacaagtttttttgaagccgctggtggtggagaccctgtattgtatcaacatttgttt
>BK1BA1_5_1484
gcttagtggtatttctggacatccaggtggtgctgtagacttaggtatctttagtttacatgttgctggagcttctagtattttaggttctattaactttatcaccactatctttaatatgagaggacctggaatgactatgcacagaattcctttgtatgtttgggcagttcttattactgcttttctccttgttctatctttgcctgtatttgctggtgcgattacaatgttattaacagatagaaattttaatacaagtttttttgaagccgctggtggtggagaccctgtactatatcaacatctattt
>BK1BA1_5_1517
ttgagtagtatttctggtcatcctggcggcgctgtagatctaggaatattcagtttacatttagctggagctgctagtattttaggtgctattaactttataactactatttttaatatgagaggccctggtatgacgatgcatagaatacctctatttgtttggtctgttcttattacggcttttttattattgttgtcactacctgttttcgctggcgcaatcactatgcttttaactgatagaaattttaatactagtttctttgaagctgcaggtggtggtgatcctgtgttatatcaacatcttttt
>BK1BA1_5_1680
tttaagtagcatttctggacatcctagtggtgcagtagacttaggtatttttagtttacacattgcaggtatttctagtattttaggtgctattaattttattactactatatttaatttaaaaagtccaggaataacaatgcatagattacctttatttgtttggtcagtactaattactgcttttttattacttctttcattacctgtatttgctggagctattacaatgcttttaactgatcgtaattttaatactagcttttttgtttcagcaggtggcggtgatcctatactttatcaacatctattt
>BK1BA1_5_1798
gcttagtggtatttctggacatccaggtggtgctgtagacttaggtatctttagtttacatgttgctggagcttctagtattttaggttctattaactttatcaccactatctttaatatgagaggacctggaatgactatgcacagaattcctttgtacgtttgggcagttcttattactgcttttcttcttgttctatctttgcctgtatttgctggtgcgattacaatgttattaacagatagaaattttaatacaagtttttttgaagccgctggtggtggagaccctgtactatatcaacatctattt
>BK1BA1_5_2144
gcttagtggtatttctggacatccaggtggtgctgtagacttaggtatctttagtttacatgttgctggagcttctagtattttaggttctattaactttatcaccactatctttaatatgagaggacctggaatgactatgcacagaattcctttgtatgtttgggcagttcttattactgcttttcttcttgttctatctttgcctgtatttgctggtgcgattacaatgttattaacagataggaattttaatacaagtttttttgaagccgctggtggtggagaccctgtattgtatcaacatttattt
>BK1BA1_5_2231
tttgagtagtatttctggtcatcctggcggcgctgtagatctaggaatattcagtttacatttagctggagctgctagtattttaggtgctattaactttataactactatttttaatatgagaggccctggtatgacgatgcatagaatacctctatttgttcggtctgttcttattacggcttttttattattgttgtcactacctgttttcgctggcgcaatcactatgcttttaactgatagaaattttaatactagtttctttgaagctgcaggtggtggtgatcctgtgttatatcaacatcttttt
>BK1BA1_5_2236
tttgagtagtatttctggtcatcctggcggcgctgtagatctaggaatattcagtttacatttagctggagctgctagtattttaggtgctattaactttataactactatttttaatatgagaggccctggtatgacgatgcatagaatacctctatttgtttggtctgctcttattacggcttttttattattgttgtcactacctgttttcgctggcgcaatcactatgcttttaactgatagaaattttaatactagtttctttgaagctgcaggtggtggtgatcctgtgttatatcaacatcttttt
>BK1BA1_5_2254
gcttagtggtacttctggacatccaggtggtgctgtagacttaggtatctttagtttacatgttgctggagcttctagtattttaggttctattaactttatcaccactatctttaatatgagaggacctggaatgactatgcacagaattcctttgtatgtttgggcagttcttattactgcttttcttcttgttctatctttgcctgtatttgctggtgcgattacaatgttattaacagatagaaattttaatacaagtttttttgaagccgctggtggtggagaccctgtactatatcaacatctattt
>BK1BA1_5_2256
tttgagtagtatttctggtcatcctggcggcgccgtagatctaggaatattcagtttacatttagctggagctgctagtattttaggtgctattaactttataactactatttttaatatgagaggccctggtatgacgatgcatagaatacctctatttgtttggtctgttcttattacggcttttttattattgttgtcactacctgttttcgctggcgcaatcactatgcttttaactgatagaaattttaatactagtttctttgaagctgcaggtggtggtgatcctgtgttatatcaacatcttttt
>BK1BA1_5_2271
gcttagtggtatttctgggcatccaggtggtgctgtagacttaggtatctttagtttacatgttgctggagcttctagtattttaggttctattaactttatcaccactatctttaatatgagaggacctggaatgactatgcacagaattcctttgtatgtttgggcagttcttattactgcttttcttcttgttctatctttgcctgtatttgctggtgcgattacaatgttattaacagatagaaattttaatacaagtttttttgaagccgctggtggtggagaccctgtactatatcaacatctattt
>BK1BA1_5_2569
tttaagtagtatttctgggcatccaggtggtgctgttgatttaggtatttttagtctacatttagctggggctgcaagtatactaggagctattaattttataactactatttttaatatgagaggaccaggtatgactatgcatagaatacctttatttgtatggtctgttttaattacagctttcttattacttctttctttacccgtttttgctggtgcaattactatgcttttgacagatagaaactttaatacaagtttttttgaggctgcaggtggtggtgatcctgttttatatcaacatttattt
>BK1BA1_5_2635
ctttaagtagtatttctggacatccaggtggtgctgttgatttaggtatttttagcctacatttagctggagctgcaagtatactaggagctattaactttataactactatttttaatatgagaggaccaggtatgactatgcatagaatacctttatttgtatggtctgttttaattacagctttcttattacttctctctttacccgtttttgctggtgcaattactatgcttttaacagatagaaactttaatacaagtttttttgaggctgcaggtggcggtgatcctgttttatatcagcatttattt
>BK1BA1_5_2650
tttaagtagtatttctggacatccaggtggtgctgttgatttaggtatttttagcctacatttagctggagctgcaagtatactaggagctattaactttataactactatttttaatatgagaggaccaggtatgactatgcatagaatacctttatttgtatggtctgttttaattacagctttcttattacttctctctttacccgtttttgctggtgcaattactatgcttttaacagatagaaactttaatacaagtttttttgaggctgcaggtggcggtgatcctgttttatatcaacatttattt
>BK1BA1_5_2883
tttaagtagtatttcaggtcatccaggtggcgcagttgatttgggtatttttagtttgcatgtagctggagcttcaagtattttaggagcaattaattttataactactattttgaatatgagaggtccaggtatgactatgcatagaatacctttatttgtttgggcagtttttataacagcgtttttgttgcttttatcattacctgtttttgctggagctatcacaatgcttttaacggacaggaattttaatactagtttctttgaagctgcaggtggcggtgatcctgttctttaccaacacttattt
>BK1BA1_5_2955
tttaagtagtatttctgggcatccaggtggtgctgttgatttaggtatttttagtctacatttagctggagctgcaagtatactaggagctattaattttataactactatttttaatatgagaggaccaggtatgactatgcatagaatacctttatttgtatggtctgttttaattacagctttcttattacttctttctttacccgtttttgctggtgcaattactatgcttttgacagatagaaactttgatacaagtttttttgaggctgcaggtggtggtgatcctgttttatatcaacatttattt
>BK1BA1_5_3040
gcttagtggtatttctggacatccaggtggtgctgtagacttaggtatctttagtttacatgttgctggagctcctagtattttaggttctattaactttatcaccactatctttaatatgagaggacctggaatgactatgcacagaattcctttgtatgtttgggcagttcttattactgcttttcttcttgttctatctttgcctgtatttgctggtgcgattacaatgttattaacagatagaaattttaatacaagtttttttgaagccgctggtggtggagaccctgtattgtatcaacatctattt
>BK1BA1_5_3055
tttaagtagtatttctggacatccaggtggtgctgttgatttaggtatttttagcctacatttagctggagctgcaagtatactaggagctattaactttataactactatttttaatatgagaggaccaggtatgactatgcatagaatacctttatttgtatggtctgttttaattacagctttcttattacttctctctttacccgtttttgctggtgcaattactatgcttttaacagatagaaactttaatacaggtttttttgaggctgcaggtggcggtgatcctgttttatatcagcatttattt
>BK1BA1_5_3110
tttaagtagtatttctggtcatccaggtggtgctgttgatttaggtatttttagtttacatgtagcaggagcttcaagtattttaggggctattaactttataactactattttaaatatgagaggtccaggtatgactatgcatagaatacctttgtttgtttgggcagtttttataacagcgttcttattacttttatctttacctgtttttgctggggctattacaatgcttttaacagacagaaactttaatactagtttcttcgaagctgcaggtgggggcgatcctgttctttatcagcatctattt
>BK1BA1_5_3299
tttaagtagtatttctggacatccaggtggtgctgttgatttaggtatttttagcctacatttagctggagctgcaagtatactaggagctattaaccttataactactatttttaatatgagaggaccaggtatgactatgcatagaatacctttatttgtatggtctgttttaattacagctttcttattacttctctctttacccgtttttgctggtgcaattactatgcttttaacagatagaaactttaatacaagtttttttgaggctgcaggtggcggtgatcctgttttatatcagcatttattt
>BK1BA1_5_3500
tttaagtagtatttctgggcatccaggtggtgctgttgatttaggtatttttagtctacatttagctggagctgcaagtatactaggagctattaattttataactactatttttaatatgagaggaccgggtatgactatgcatagaatacctttatttgtatggtctgttttaattacagctttcttattacttctttctttacccgtttttgctggtgcaattactatgcttttgacagatagaaactttaatacaagtttttttgaggctgcaggtggtggtgatcctgttttatatcaacatttattt
>BK1BA1_5_3844
tttaagtagtatttcaggccatccaagtggtgctgtagatctgggtatttttagtttacatgtggctggtgcttcaagtattctaggcgctataaactttattaccactgtttttaatatgagaggacccggaatgactatgcatagaatacctttatttgtctggtctatccttataacagcctttttgctgctattatcattgcctgtatttgcaggagctatcactatgttgctcacagatagaaacttcaatacaagcctctttgaagctgctggaggcggagatcctgttttataccaacatcttttt
>BK1BA1_5_3928
gcttagtggtatttctggacatccaggtggtgctgtagacttaggtatctttagtttacatgttgctggagcttcttgtattttaggttctattaactttatcaccactatctttaatatgagaggacctggaatgactatgcacagaattcctttgtatgtttgggcagttcttattactgcttttcttcttgttctatctttgcctgtatttgctggtgcgattacaatgttattaacagatagaaattttaatacaagtttttttgaagccgctggtggtggagaccctgtactatatcaacatctattt
>BK1BA1_5_3931
tttaagtagtatttctggacatccaggtggtgctgttgatttaggtatttttagcctacatttagctggagctgcaagtatactaggagctattaactttataactactatttttaatatgagaggaccaggtatgactatgcatagaatacctttatttgtatggtctgttttaattacagctttcttattacttctctctttacccgtttttgctggtgcaattactatgcttttaacggatagaaactttaatacaagtttttttgaggctgcaggtggcggtgatcctgttttatatcagcatttattt
>BK1BA1_5_3943
tttaagtagtatttctggacatccaggtggtgctgttgatttaggtatttttagcctacatttagctggagctgcaagtatactaggagctattaactttataactactatttttaatatgagaggaccaggtatgactatgcatagaatacctttatttgtatggtctgttttaattacagctttcttattacttctctctttacccgtttttgctggtgcaattactatgcttttaacagatagaaactttaatacaagtttttttgaggctgcaggtggcggtgaccctgttttatatcagcatttattt
>BK1BA1_5_3971
tttaagtagtatttctgggcatccaggtggtgctgttgatttaggtatttttagtctacacttagctggagctgcaagtatactaggagctattaattttataactactatttttaatatgagaggaccaggtatgactatgcatagaatacctttatttgtatggtctgttttaattacagctttcttattacttctttctttacccgtttttgctggtgcaattactatgcttttgacagatagaaactttaatacaagtttttttgaggctgcaggtggtggtgatcctgttttatatcaacatttattt
>BK1BA1_5_4069
tttaagtagtatttcaggccatccaagtggtgctgtagatctgggtatttttagtttacatgtggctggtgcttcaagtattctaggcgctataaactttattaccactgtttttaatatgagaggacccggaatgactatgcatagaatacctttatttgtctggtctatccttataacagcctttttgctgctattatcgttgcctgtatttgcaggagctatcactatgttgctcacagatagaaacttcaatacaagcttctttgaagctgctggaggcggagatcctgttttataccaacatcttttt
>BK1BA1_5_4115
tttaagtagtatttctgggcatccaggtggtgctggtgatttaggtatttttagtctacatttagctggagctgcaagtatactaggagctattaattttataactactatttttaatatgagaggaccaggtatgactatgcatagaatacctttatttgtatggtctgttttaattacagctttcttattacttctttctttacccgtttttgctggtgcaattactatgcttttgacagatagaaactttaatacaagtttttttgaggctgcaggtggtggtgatcctgttttatatcaacatttattt
>BK1BA1_5_4142
tttaagtagtatttcaggccatccaagtggtgctgtagatctgggtatttttagtttacatgtggctggtgcttcaagtattctaggcgctataaactttattaccactgtttttaatatgggaggacccggaatgactatgcatagaatacctttatttgtctggtctatccttataacagcctttttgctgctattatcattgcctgtatttgcaggagctatcactatgttgctcacagatagaaacttcaatacaagcttctttgaagctgctggaggcggagatcctgttttataccaacatcttttt
>BK1BA1_5_4242
tttaagtagtatttcaggccatccaagtggtgctgtagatctgggtatttttagtttacatgtggctggtgcttcaagtattctaggcgctataaactttattaccactgtttttaatatgagaggacccggaatgactatgcatagaatacctttatttgtctggtctatccttataacagcctttttgctgctattatcattgcctgtatttgcaggagctatcactatgttgctcacagatagaaacttcaatacaagcttctttgaagctgctggaggcggagatcctgttttataccaacaccttttt
>BK1BA1_5_4261
tttaagtagtatttctggacatccaggtggtgctgttgatttaggtatttttagcctacatttagctggagctgcaagtatactaggagctattaactttataactactatttttaatatgagaggaccaggtacgactatgcatagaatacctttatttgtatggtctgttttaattacagctttcttattacttctctctttacccgtttttgctggtgcaattactatgcttttaacagatagaaactttaatacaagtttttttgaggctgcaggtggcggtgatcctgttttatatcagcatttattt
>BK1BA1_5_4325
gcttagtggtatttctggacatccaggtggtgctgtagacttaggtatctttagtttacatgttgctggagcttctagtattttaggttctattaactttatcaccactatctttaatatgagaggatctggaatgactatgcacagaattcctttgtatgtttgggcagttcttattactgcttttcttcttgttctatctttgcctgtatttgctggtgcgattacaatgttattaacagatagaaattttaatacaagtttttttgaagccgctggtggtggagaccctgtactatatcaacatctattt
>BK1BA1_5_4345
tttaagtagtatttctgggcatccaggtggtgctgttgatttaggtatttttagtctacatttagctggagctgcaagtatactaggagctattaattttataactactatttttaatatgagaggaccaggtatgactatgcgtagaatacctttatttgtatggtctgttttaattacagctttcttattacttctttctttacccgtttttgctggtgcaattactatgcttttgacagatagaaactttaatacaagtttttttgaggctgcaggtggtggtgatcctgttttatatcaacatttattt
>BK1BA1_5_4543
gcttagtggtatttctggacatccaggtggtgctgtagacttaggtatctttagtttacatgttgctggagcttctagtattttaggttctattaactttatcaccactatctttaatatgagaggacctggaatgactatgcacagaattcctttgtatgtttgggcagttcttattactgcttttcttcttgttctatctttgcctgtatttgctggtgcgattacaatgttattaacaaatagaaattttaatacaagtttttttgaagccgctggtggtggagaccctgtactatatcaacatctattt
>BK1BB1_1_48
tttgagtagtatttctggtcatcctggcggcgctgtagatctaggaatattcagtttacatttagctggagctgctagtattttaggtgctattaactttataactactatttttaatatgagaggccctggtatgacgatgcatagaatacctctatttgtttggtctgttcttattacggcttttttattattgttgtcactacctgttttcgctggcgcaatcactatgcttttaactgatagaaattttaatactagtttctttgaagctgcaggtggtggtgatcctgtgttatatcaacatcttttt
>BK1BB1_1_121
gcttagtggtatttctggacatccaggtggtgctgtagacttaggtatctttagtttacatgttgctggagcttctagtattttaggttctattaactttatcaccactatctttaatatgagaggacctggaatgactatgcacagaattcctttgtatgtttgggcagttcttattactgcttttcttcttgttctatctttgcctgtatttgctggtgcgattacaatgttattaacagatagaaattttaatacaagtttttttgaagccgctggtggtggagaccctgtactatatcaacatctattt
>BK1BB1_1_134
tttaagtagtatttcaggccatccaagtggtgctgtagatctgggtatttttagtttacatgtggctggtgcttcaagtattctaggcgctataaactttattaccactgtttttaatatgagaggacccggaatgactatgcatagaatacctttatttgtctggtctatccttataacagcctttttgctgctattatcattgcctgtatttgcaggagctatcactatgttgctcacagatagaaacttcaatacaagcttctttgaagctgctggaggcggagatcctgttttataccaacatcttttt
>BK1BB1_1_145
tttaagtagtatttctggtcatccaggtggtgctgttgatttaggtatttttagtttacatgtagcaggagcttcaagtattttaggggctattaactttataactactattttaaatatgagaggtccaggtatgactatgcatagaatacctttatttgtttgggcagtttttataacagcgttcttattacttttatctttacctgtttttgctggggctattacaatgcttttaacagacagaaactttaatactagtttcttcgaagctgcaggtgggggcgatcctgttctttatcagcatctattt
>BK1BB1_1_255
gcttagtggtatttctggacatccaggtggtgctgtagacttaggtatctttagtttacatgttgctggagcttctagtattttaggttctattaactttatcaccactatctttaatatgagaggacctggaatgactatgcacagaattcctttgtatgtttgggcagttcttattactgcttttcttcttgttctatctttgcctgtatttgctggtgcgattacaatgttattaacagataggaattttaatacaagtttttttgaagccgctggtggtggagaccctgtattgtatcaacatctattt
>BK1BB1_1_370
tttaagtagtatttctggacatccaggtggtgctgttgatttaggtatttttagcctacatttagctggagctgcaagtatactaggagctattaactttataactactatttttaatatgagaggaccaggtatgactatgcatagaatacctttatttgtatggtctgttttaattacagctttcttattacttctctctttacccgtttttgctggtgcaattactatgcttttaacagatagaaactttaatacaagtttttttgaggctgcaggtggcggtgatcctgttttatatcagcatttattt
>BK1BB1_1_394
acttagcagcatttctggtcatcctagtgctgcggtagatttaggtatctttagtctccatatagcaggtgcttcaagtattttaggtgctattaattttataactactatctttaatatgagagtacctggtatgacaatgcatagaatgccactatttgtgtgggctgttttaataactgcttttttgcttcttctctctttacctgttttcgctggtgccattacaatgttattaactgatagaaattttaacactagtttttttgaggctgctggtggaggagatcctgttctttatcaacatcttttt
>BK1BB1_1_405
tttaagtagtatttcaggtcatccgggtggcgcagttgatttgggtatttttagtttgcatgtagctggagcttcaagtattttaggagcaattaattttataactactattttgaatatgagaggtccaggtatgactatgcatagaatacctttatttgtttgggcagtttttataacagcgtttttgttgcttttatcattacctgtttttgctggagctatcacaatgcttttaacggacaggaattttaatactagtttctttgaagctgcaggtggcggtgatcctgttctttaccaacacttattt
>BK1BB1_1_409
tttaagtagcgttgaagggcatccaagtgcggctgttgatttaggaatttttagtttacacgttgctggagcttcttctattctaggtgcgattaattttataacaacaatttttaatatgagatgtcctggtatgacttttcatagattgccattgtttgtttgggctgttttaattacagcatttttgttgttattatctttaccggtctttgcaggtgctattactatgttacttactgatagaaactttaatacgacattttttaatccagctggaggaggtgatcctgttttatatcagcatttattt
>BK1BB1_1_460
tttgagtagtatttcaggtcatccgggtggtgcagttgacttaggtatttttagtttgcatatagcaggagcttcaagtattttaggtgctattaattttataactactattttaaatatgagaggaccaggtatgactatgcacagaatacctttatttgtttgggcggttttcataacagcatttttattactcttatctttacctgtttttgctggagctattacaatgcttttaactgatagaaacttcaatactagcttctttgaagctgcaggtggaggagatcctgttctttatcaacacttattt
>BK1BB1_1_520
tttgagtagtatttctggtcatcctggcggcgctgtagatctaggaatattcagtttacatttagctggagctgctagtattttaggtgctattaactttataactactatttttaatatgagaggccctggtatgacgatgcatagaatacctctatttgtttggtctgttcttattacggcttttttattattgttgtcactacctgctttcgctggcgcaatcactatgcttttaactgatagaaattttaatactagtttctttgaagctgcaggtggtggtgatcctgtgttatatcaacatcttttt
>BK1BB1_1_586
tttaagtagcatctctgggcatccaggaggtgctgtagatttaggtatttttagtttacatatagcgggggtttctagtattttaggttcaattaattttattactacaatatttaatttacgatgtaatggaatgtcaatgcatagattacctttatttgtttgggctgttttaatcacagcttttttattgttattatctttacctgtttttgctggagctattacaatgttattaaccgatagaaattttaatacaaattttttcatacctgcgggtggaggtgatcctgttttatatcagcatttattt
>BK1BB1_1_633
tttaagtagtatttctgggcatccaggtggtgctgttgatttaggtatttttagtctacatttagctggagctgcaagtatactaggagctattaattttataactactatttttaatatgagaggaccaggtatgactatgcatagaatacctttatttgtatggtctgttttaattacagctttcttattacttctttctttacccgtttttgctggtgcaattactatgcttttgacagatagaaactttaatacaagtttttttgaggctgcaggtggtggtgatcctgttttatatcaacatttattt
>BK1BB1_1_780
tttaagtagtatttctggtcatccaggtggtgctgttgatttaggtatttttagtttacatgtagcaggagcttcaagtattttaggggctattaactttataactactattttaaatatgagaggtccaggtatgactatgcatagaatacctttatttgtttgggcagtttttataacagcgttcttattacttttatctttacctgtttttgctggggctattacaatgcttttaacagacagaaactttaatactagtttcttcgaagctgcaggtgggggcgatcctgttctttatcagcatctatt
>BK1BB1_1_900
tctaagtagtatttcgggtcatccaggtggtgcagttgatttgggtattttcagtctacatttagctggtgctgccagtatactgggggccgttaactttataactactatttttaatatgagaggtcctggtatgactatgcatagaatacctctttttgtgtggtctgttctaattacagcctttttgttgctcctctctctacctgtttttgctggtgctatcactatgcttctaacggatagaaatttcaatacaagtttttttgaagctgcaggtggaggtgacccagtcctataccaacatttattt
>BK1BB1_1_1236
tttaagtagcatttctggacatcctagtggtgcagtagacttaggtatttttagtttacacattgcaggtatttctagtattttaggtgctattaattttattactactatatttaatttaaaaggtccaggaataacaatgcatagattacctttatttgtttgggcagtactaattactgcttttttattacttctttcattacctgtatttgctggagctattacaatgcttttaactgatcgtaattttaatactagcttttttgtttcagcaggtggcggtgatcctatactttatcaacatctattt
>BK1BB1_1_1295
tttgagtagtatttctggtcatcctggcggcgctgtagatctaggaatattcagtttacatttagctggagctgctagtattttaggtgctattaactttataactactatttttaatatgagaggccctggtatgacgatgcatagaatacctctatttgtttggtctgttcttattacggctttttattattgttgtcactacctgttttcgctggcgcaatcactatgcttttaactgatagaaattttaatactagtttctttgaagctgcaggtggtggtgatcctgtgttatatcaacatcttttt
>BK1BB1_1_1404
tttgagtagtatttctggtcatcctggcggcgctgtagatctaggaatattcagtttacatttagctggagctgctagtattttaggtgctattaactttataactactatttttaatatgagaggccctggtatgacgatgcatagaatacctctatttgtttggtctgttcttattacggctcttttattattgttgtcactacctgttttcgctggcgcaatcactatgcttttaactgatagaaattttaatactagtttctttgaagctgcaggtggtggtgatcctgtgttatatcaacatcttttt
>BK1BB1_1_1414
tttgagtagtatttctggtcatcctggcggcgctgtagatctaggaatattcagtttacatttagctggagctgctagtattttaggtgctattaactttataactactatttttaatatgagaggccctggtatgacgatgcatagaatacctctatttgtttggtctgttcttattacggcttttttattattgttgtcactacctgttttcgctggcgcaatcactatgcttttaactgatagaaattttaatactagtttctttgaagccgcaggtggtggtgatcctgtgttatatcaacatcttttt
>BK1BB1_1_1456
ttgagtagtatttctggtcatcctggcggcgctgtagatctaggaatattcagtttacatttagctggagctgctagtattttaggtgctattaactttataactactatttttaatatgagaggccctggtatgacgatgcatagaatacctctatttgtttggtctgttcttattacggcttttttattattgttgtcactacctgttttcgctggcgcaatcactatgcttttaactgatagaaattttaatactagtttctttgaagctgcaggtggtggtgatcctgtgttatatcaacatcttttt
>BK1BB1_1_1629
tttgagtagtatttctggtcatcctggcggcgctgtagatctaggagtattcagtttacatttagctggagctgctagtattttaggtgctattaactttataactactatttttaatatgagaggccctggtatgacgatgcatagaatacctctatttgtttggtctgttcttattacggcttttttattattgttgtcactacctgttttcgctggcgcaatcactatgcttttaactgatagaaattttaatactagtttctttgaagctgcaggtggtggtgatcctgtgttatatcaacatcttttt
>BK1BB1_1_1652
ctttaagtagtatttctgggcatccaggtggtgctgttgatttaggtatttttagtctacatttagctggagctgcaagtatactaggagctattaattttataactactatttttaatatgagaggaccaggtatgactatgcatagaatacctttatttgtatggtctgttttaattacagctttcttattacttctttctttacccgtttttgctggtgcaattactatgcttttgacagatagaaactttaatacaagtttttttgaggctgcaggtggtggtgatcctgttttatatcaacatttattt
>BK1BB1_1_1821
tttaagtagtatttctgggcatccaggtggtgctgttgatttaggtatttttagtctacatttagctggagctgcaagtatactaggagctattaattttataactactatttttaatatgagaggaccaggtatgactatgcatagaatacctttatttgtatggtctgttttaattacagctttcttattacttctttctttacccgtttttgctggtgcaattactatgcttttgacagatagaaactttaatacaagtttttttgaggctgcaggtggtggtgatcctgttttgtatcaacatttattt
>BK1BB1_1_1845
tttgagtagtatttctggtcatcctggcggcgctgtagatctaggaatattcagtttacatttagctggagctgctagtattttaggtgctattaactttataactactatttttaatatgagaggccctggtatgacgatgcatagaatacctctatttgtttggtctgttcttattacggcttttttattattgttgtcactacctgttttcgctggcgcaatcactatgcttttaactgatagaaattttaatactagtttctttgaagctgcaggtggtggtgatcctgtgttatatcaacatctttt
>BK1BB1_1_1920
tctaagtagtatttcaggccatccaagtggtgctgtagatctgggtatttttagtttacatgtggctggtgcttcaagtattctaggcgctataaactttattaccactgtttttaatatgagaggacccggaatgactatgcatagaatacctttatttgtctggtctatccttataacagcctttttgctgctattatcattgcctgtatttgcaggagctatcactatgttgctcacagatagaaacttcaatacaagcttctttgaagctgctggaggcggagatcctgttttataccaacatcttttt
>BK1BB1_1_2089
tttaagtagtatttctgggcatccaggcggtgctgttgatttaggtatttttagtctacatttagctggagctgcaagtatactaggagctattaattttataactactatttttaatatgagaggaccaggtatgactatgcatagaatacctttatttgtatggtctgttttaattacagctttcttattacttctttctttacccgtttttgctggtgcaattactatgcttttgacagatagaaactttaatacaagtttttttgaggctgcaggtggtggtgatcctgttttatatcaacatttattt
>BK1BB1_1_2092
tttaagtagtatttcaggccatccaagtggtgctgtagatctgggtatttttagtttacatgtggctggtgcttcaagtattctaggcgctataaactttattaccactgtttttaatatgagaggacccggaatgactatgcatagaatacctttatttgtctggtctatccttataacagcctttttgctgctattatcattgcctgtatttgcaggagctatcactatgttgctcacagatagaaacttcaatacaagcttctttgaagctgctggaggcggagatcctgttttataccaacatctttt
>BK1BB1_1_2299
gcttagtggtatttctggacatccaggtggtgctgtagacttaggtatctttagtttacatgttgctggagcttctagtattttaggttctattaactttatcaccactatctttaatatgagaggacctggaatgactatgcacagaattcctttgtatgtttgggcagttcttattactgcttttcttcttgttctatctttgcctgtatttgctggtgcgattacaatgttattaacagatagaaattttaatacaagtttttttggagccgctggtggtggagaccctgtactatatcaacatctattt
>BK1BB1_1_2457
tttgagtagtatttctggtcatcccggcggcgctgtagatctaggaatattcagtttacatttagctggagctgctagtattttaggtgctattaactttataactactatttttaatatgagaggccctggtatgacgatgcatagaatacctctatttgtttggtctgttcttattacggcttttttattattgttgtcactacctgttttcgctggcgcaatcactatgcttttaactgatagaaattttaatactagtttctttgaagctgcaggtggtggtgatcctgtgttatatcaacatcttttt
>BK1BB1_1_2494
tttgagtagtatttctggtcatcctggcggcgctgtagatctaggaatattcagtttacatttagctggagctgctagtattttaggtgctattaactttataactactatttttaatatgagaggccctggtatgacgatgcatagaatacctctatttgtttggtctgttcttattacggcttttttattattgttgtcactacctgttctcgctggcgcaatcactatgcttttaactgatagaaattttaatactagtttctttgaagctgcaggtggtggtgatcctgtgttatatcaacatcttttt
>BK1BB1_1_2596
tttgagtagtatttctggtcatcctggcggcgctgtagatctaggaatattcagtttacatttagctggagctgctagtattttaggtgctattaactttataactactatttttaatatgagaggccctggtatgacgatgcatagaatacctctatttgtttggtctgttcttattacggcttttttattattgttgtcactacctgttttcgctggcgcaatcactatgcttttaactgatagaaattttaatactagtttctttgaagctgcaggtggtggtgatcctgtgttatatcaacatcttctt
>BK1BB1_1_2644
tttgagtagtatttctggtcatcctggcggcgctgtagatctaggaatattcagtttacatttagctggagctgctagtattttaggtgctattaactttataactactatttttaatatgagaggccctggtatggcgatgcatagaatacctctatttgtttggtctgttcttattacggcttttttattattgttgtcactacctgttttcgctggcgcaatcactatgcttttaactgatagaaattttaatactagtttctttgaagctgcaggtggtggtgatcctgtgttatatcaacatcttttt
>BK1BB1_1_2840
tttgagtagtatttctggtcatcctggcggcgctgtagatctaggaatattcagtttacatttagctggagctgctagtattttaggtgctattaactttataactactatttttaatatgagaggccctggtatgacgatgcatagaatacctctatttgtttggtctgttcttattacggcttttttattattgttgtcactacctgttttcgctggcgcaatcactatgcttttaactgatagaaattttaatactagtttctttgaagctgcaggtggtggtgatcctgtgttatatcaacatcttttg
>BK1BB1_1_2853
tttgagtagtatttctggtcatcctggcggcgctgtagatctaggaatattcagtttacatttagctggagctgctagtattttaggtgctattaactttataactactatttttaatatgagaggccctggtatgacgatgcatagaatacctctatttgtttggtctgttcttattacggcttttttattattgttgtcactacctgttttcgctggcgcaatcactatgcttttaactgatagaaatcttaatactagtttctttgaagctgcaggtggtggtgatcctgtgttatatcaacatcttttt
>BK1BB1_1_2933
acttagcagcatttctggtcatcctagtgctgcggtagatttaggtatctttagtctccatatagcaggtgcttcaagtattttaggtgctattaattttataactactatctttaatatgagagtacctggtatgacaatgcatagaatgccactatttgtgtgggctgttttaataactgcttttttgcttcttctctctttacctgttttcgctggtgccattacaatgttattaactgatagaaattttaacactagtttttttgaggctgctggtggaggagatcctgttctttatcaacatctttt
>BK1BB1_1_2963
tttgagtagtatttctggtcatcctggcggcgctgtagatctaggaatattcagtttacatttagctggagctgctagtattttaggtgctattaactttataactactatttttaatatgagaggccctggtacgacgatgcatagaatacctctatttgtttggtctgttcttattacggcttttttattattgttgtcactacctgttttcgctggcgcaatcactatgcttttaactgatagaaattttaatactagtttctttgaagctgcaggtggtggtgatcctgtgttatatcaacatcttttt
>BK1BB1_1_3162
tttaagtagtatttctgggcatccaggtggtgctgttgatttaggtatttttagtctacatttagctggagctgcaagtatactaggagctattaattttataactactatttttaatatgagaggaccaggtatgactatgcatagaatacctttatttgtatggtctgttttaattacagccttcttattacttctttctttacccgtttttgctggtgcaattactatgcttttgacagatagaaactttaatacaagtttttttgaggctgcaggtggtggtgatcctgttttatatcaacatttattt
>BK1BB1_1_3184
tttgagtagtatttctggtcatcctggcggcgctgtagatctaggaatattcagtttacatttagctggagctgctagtattttaggtgctattaactttataactactatttttaatatgagaggccctggtatgacgatgcatagaatacctctatttgtttggtctgttcttattacggcttttttattattgttgtcactacctgttttcgctggcgcaatcactatgcttttaactgatagaaattttagtactagtttctttgaagctgcaggtggtggtgatcctgtgttatatcaacatcttttt
>BK1BB1_1_3531
tttaagtagtatttctgggcatccaggtggtgctgttgatttaggtatttttagtctacatttagctggagctgcaagtatactaggagctattaattttataactactatttttaatatgagaggaccaggtatgactatgcatagaatacctttatttgtatggtctgttttaattacagctttcttattacttctttctttacccgtttttgctggtgcaattactatgcttttgacagatagaaactttaatacaagtttttttgaggctgcaggtggtggtgatcctgctttatatcaacatttattt
>BK1BB1_1_3560
tttgagtagtatttctggtcgtcctggcggcgctgtagatctaggaatattcagtttacatttagctggagctgctagtattttaggtgctattaactttataactactatttttaatatgagaggccctggtatgacgatgcatagaatacctctatttgtttggtctgttcttattacggcttttttattattgttgtcactacctgttttcgctggcgcaatcactatgcttttaactgatagaaattttaatactagtttctttgaagctgcaggtggtggtgatcctgtgttatatcaacatcttttt
>BK1BB1_1_3576
tttaagtagtatttctggacatccaggtggtgctgttgatttaggtatttttagcctacatttagctggagctgcaagtatactaggagctattaactttataactactatttttaatatgagaggaccaggtatgactatgcatagaatacctttatttgtatggtctgttttaattacagctttcttattacttctctctttacccgtttttgctggtgcaattactgtgcttttaacagatagaaactttaatacaagtttttttgaggctgcaggtggcggtgatcctgttttatatcagcatttattt
>BK1BB1_1_3578
tttaagtagtatttctgggcatccaggtggtgctgttgatttcggtatttttagtctacatttagctggagctgcaagtatactaggagctattaattttataactactatttttaatatgagaggaccaggtatgactatgcatagaatacctttatttgtatggtctgttttaattacagctttcttattacttctttctttacccgtttttgctggtgcaattactatgcttttgacagatagaaactttaatacaagtttttttgaggctgcaggtggtggtgatcctgttttatatcaacatttattt
>BK1BB1_1_3614
tttgagtagtatttcaggtcatccgggtggtgcagttgacttaggtatttttagtttgcatatagcaggagcttcaagtattttaggtgctattaattttataactactattttaaatatgagaggaccaggtatgactatgcacagaatacctttatttgtttgggcggttttcataacagcatttttattactcttatctttacctgtttttgctggagctattacaatgcttttaactgatagaaacttcaatactagcttctttgaagctgcaggtggaggagatcctgttctttatcaacatttattt
>BK1BB1_1_3727
tttaagtagtatttctggacatccaggtggtgctgttgatttaggtatttttagcctacatttagctggagctgcaagtatactaggagctattaactttataactactatttttaatatgagaggaccaggtatgactatgcatagaatacctttatttgtatggtctgctttaattacagctttcttattacttctctctttacccgtttttgctggtgcaattactatgcttttaacagatagaaactttaatacaagtttttttgaggctgcaggtggcggtgatcctgttttatatcagcatttattt
>BK1BB1_1_3774
tttaagtagtatttctggacatccaggtggtgctgttgatttaggtatttttagcctacatttagctggagctgcaagtatactaggagctattaactttataactactatttttaatacgagaggaccaggtatgactatgcatagaatacctttatttgtatggtctgttttaattacagctttcttattacttctctctttacccgtttttgctggtgcaattactatgcttttaacagatagaaactttaatacaagtttttttgaggctgcaggtggcggtgatcctgttttatatcagcatttattt
>BK1BB1_1_3826
tttaagtagtatttctggacatccaggtggtgctgttgatttaggtatttttagcctacatttagctggagctgcaagtatactaggagctattaactttataactactatttttaatatgagaggaccaggtatgactatgcatagaatacctttatttgtatggtctgttttaattacagctttcttattacttctctctttacccgtttttgctggtgcaattactatgcttttaacagatagaagctttaatacaagtttttttgaggctgcaggtggcggtgatcctgttttatatcagcatttattt
>BK1BB1_1_3837
tttgagtagtatttctggtcatcctggcggcgctgtagatctaggaatattcagtttacatttagctggagctgctagtattttaggtgctattaactttataactactatttttaatatgagaggccctggtatgacgatgcatagaatacctctatttgtttggtctgtttttattacggcttttttattattgttgtcactacctgttttcgctggcgcaatcactatgcttttaactgatagaaattttaatactagtttctttgaagctgcaggtggtggtgatcctgtgttatatcaacatcttttt
>BK1BB1_1_3847
acttagcagcatttctggtcatcctagtgctgcggtagatttaggtatctttagtctccatatagcaggtgcttcaagtattttaggtgctattaattttataactactatctttaatatgagagtacctggtatgacaatgcatagaatgccactatttgtgtgggctgttttaataactgcttttttgcttcttctctctttacctgttttcgctggtgccattacaatgttattaactgatagaaattttaacactagtttttctgaggctgctggtggaggagatcctgttctttatcaacatcttttt
>BK1BB1_1_3857
tttgagtagtatttctggtcatcctggcggcgctgtagatctaggaatattcagtttacatttagctggagctgctagtattttaggtgctattaactttataactactatttttaatatgagaggccctggtatgacgatgcatagaatacctctatttgtttggtctgttcttattacggcttttttattattgttgttactacctgttttcgctggcgcaatcactatgcttttaactgatagaaattttaatactagtttctttgaagctgcaggtggtggtgatcctgtgttatatcaacatcttttt
>BK1BB1_1_3896
tttaagtagtatttctggacatccaggtggtgctgttgatttaggtatttttagcctacatttagctggagctgcaagtatactaggagctattaactttataactactatttttaatatgagaggaccaggtatgactatgcatagaatacctttatttgtatggtctgttttaattacagctttcttattacttctctctttacccgtttttgctggtgcaattactatgcttttaacagatagaaactttaatacaagtttttctgaggctgcaggtggcggtgatcctgttttatatcagcatttattt
>BK1BB1_1_3994
tttaagtagtatttctggacatccaggtggtgctgttgatttaggtatttttagcctacatttagctggagctgcaagtatactaggagctattaactttataactactatttttaatatgagaggaccaggtatgactatgcatagaatacctttatttgtatggtctgttttaattacagctttcttattacttctctctttacccgtttttgctggtgcaattactatgcttttaacagatagaaactttaatacaagtttttttgaggctgcaggtggcggtgatcctgtttcatatcagcatttattt
>BK1BB1_1_4001
tttaagtagtatttcaggccatccaagtggtgctgtagatctgggtatttttagtttacatgtggctggtgcttcgagtattctaggcgctataaactttattaccactgtttttaatatgagaggacccggaatgactatgcatagaatacctttatttgtctggtctatccttataacagcctttttgctgctattatcattgcctgtatttgcaggagctatcactatgttgctcacagatagaaacttcaatacaagcttctttgaagctgctggaggcggagatcctgttttataccaacatcttttt
>BK1BB1_1_4033
tttaagtagtatttctgggcatccaggtggtgctgttgatttaggtatttttagtctacatttagctggagctgcaagtataccaggagctattaattttataactactatttttaatatgagaggaccaggtatgactatgcatagaatacctttatttgtatggtctgttttaattacagctttcttattacttctttctttacccgtttttgctggtgcaattactatgcttttgacagatagaaactttaatacaagtttttttgaggctgcaggtggtggtgatcctgttttatatcaacatttattt
>BK1BB1_1_4195
tttgagtagtatttcaggtcatccgggtggtgcagttgacttgggtatttttagtttgcatatagcaggagcttcaagtattttaggtgctattaattttataactactattttaaatatgagaggaccaggtatgactatgcacagaatacctttatttgtttgggcggttttcataacagcatttttattactcttatctttacctgtttttgctggagctattacaatgcttttaactgatagaaacttcaatactagcttctttgaagctgcaggtggaggagatcctgttctttatcaacacttattt
>BK1BB1_1_4281
tttaagtagtatttctggacatccaggtggtgctgttgatttaggtatttttagcctacatttagctggagctgcaagtatactaggagctattaactttataactactatttttaatatgagaggaccaggtatgactatgcatagaatacctttatttgtatggtctgttttaattacagccttcttattacttctctctttacccgtttttgctggtgcaattactatgcttttaacagatagaaactttaatacaagtttttttgaggctgcaggtggcggtgatcctgttttatatcagcatttattt
>BK1BB1_2_49
tttgagtagtatttctggtcatcctggcggcgctgtagatctaggaatattcagtttacatttagctggagctgctagtattttaggtgctattaactttataactactatttttaatatgagaggccctggtatgacgatgcatagaatacctctatttgtttggtctgttcttattacggcttttttattattgttgtcactacctgttttcgctggcgcaatcactatgcttttaactgatagaaattttaatactagtttctttgaagctgcaggtggtggtgatcctgtgttatatcaacatcttttt
>BK1BB1_2_109
gcttagtggtatttctggacatccaggtggtgctgtagacttaggtatctttagtttacatgttgctggagcttctagtattttaggttctattaactttatcaccactatctttaatatgagaggacctggaatgactatgcacagaattcctttgtatgtttgggcagttcttattactgcttttcttcttgttctatctttgcctgtatttgctggtgcgattacaatgttattaacagatagaaattttaatacaagtttttttgaagccgctggtggtggagaccctgtactatatcaacatctattt
>BK1BB1_2_121
tttaagtagtatttcaggccatccaagtggtgctgtagatctgggtatttttagtttacatgtggctggtgcttcaagtattctaggcgctataaactttattaccactgtttttaatatgagaggacccggaatgactatgcatagaatacctttatttgtctggtctatccttataacagcctttttgctgctattatcattgcctgtatttgcaggagctatcactatgttgctcacagatagaaacttcaatacaagcttctttgaagctgctggaggcggagatcctgttttataccaacatcttttt
>BK1BB1_2_130
tttaagtagtatttctggtcatccaggtggtgctgttgatttaggtatttttagtttacatgtagcaggagcttcaagtattttaggggctattaactttataactactattttaaatatgagaggtccaggtatgactatgcatagaatacctttatttgtttgggcagtttttataacagcgttcttattacttttatctttacctgtttttgctggggctattacaatgcttttaacagacagaaactttaatactagtttcttcgaagctgcaggtgggggcgatcctgttctttatcagcatctattt
>BK1BB1_2_220
gcttagtggtatttctggacatccaggtggtgctgtagacttaggtatctttagtttacatgttgctggagcttctagtattttaggttctattaactttatcaccactatctttaatatgagaggacctggaatgactatgcacagaattcctttgtatgtttgggcagttcttattactgcttttcttcttgttctatctttgcctgtatttgctggtgcgattacaatgttattaacagataggaattttaatacaagtttttttgaagccgctggtggtggagaccctgtattgtatcaacatctattt
>BK1BB1_2_325
tttaagtagtatttctggacatccaggtggtgctgttgatttaggtatttttagcctacatttagctggagctgcaagtatactaggagctattaactttataactactatttttaatatgagaggaccaggtatgactatgcatagaatacctttatttgtatggtctgttttaattacagctttcttattacttctctctttacccgtttttgctggtgcaattactatgcttttaacagatagaaactttaatacaagtttttttgaggctgcaggtggcggtgatcctgttttatatcagcatttattt
>BK1BB1_2_343
gcttagtggtatttctggacatccaggtggtgctgtagacttaggtatctttagtttacatgttgctggagcttctagtattttaggttctattaactttatcaccactatctttaatatgagaggacctggaatgactatgcacagaattcctttgtatgtttgggcagttcttattactgcttttcttcttgttctatctttgcctgtatttgctggtgcgattacaatgttattaacagatagaaattttaatacaagtttttttgaagccgctggtggtggagaccctgtattgtatcaacatctattt
>BK1BB1_2_354
tttaagtagtatttcaggtcatccgggtggcgcagttgatttgggtatttttagtttgcatgtagctggagcttcaagtattttaggagcaattaattttataactactattttgaatatgagaggtccaggtatgactatgcatagaatacctttatttgtttgggcagtttttataacagcgtttttgttgcttttatcattacctgtttttgctggagctatcacaatgcttttaacggacaggaattttaatactagtttctttgaagctgcaggtggcggtgatcctgttctttaccaacacttattt
>BK1BB1_2_389
tttgagtagtatttcaggtcatccgggtggtgcagttgacttaggtatttttagtttgcatatagcaggagcttcaagtattttaggtgctattaattttataactactattttaaatatgagaggaccaggtatgactatgcacagaatacctttatttgtttgggcggttttcataacagcatttttattactcttatctttacctgtttttgctggagctattacaatgcttttaactgatagaaacttcaatactagcttctttgaagctgcaggtggaggagatcctgttctttatcaacacttattt
>BK1BB1_2_484
tttaagtagcatctctgggcatccaggaggtgctgtagatttaggtatttttagtttacatatagcgggggtttctagtattttaggttcaattaattttattactacaatatttaatttacgatgtaatggaatgtcaatgcatagattacctttatttgtttgggctgttttaatcacagcttttttattgttattatctttacctgtttttgctggagctattacaatgttattaaccgatagaaattttaatacaaattttttcatacctgcgggtggaggtgatcctgttttatatcagcatttattt
>BK1BB1_2_525
tttaagtagtatttctgggcatccaggtggtgctgttgatttaggtatttttagtctacatttagctggagctgcaagtatactaggagctattaattttataactactatttttaatatgagaggaccaggtatgactatgcatagaatacctttatttgtatggtctgttttaattacagctttcttattacttctttctttacccgtttttgctggtgcaattactatgcttttgacagatagaaactttaatacaagtttttttgaggctgcaggtggtggtgatcctgttttatatcaacatttattt
>BK1BB1_2_562
tctaagtagtatttcgggccatccaagtggtgctgtagatctgggtatttttagtttacatgttgctggtgcttcaagtattttaggtgctataaactttattaccactatttttaatatgagaggacctggaatgactatgcatagaatacctctatttgtttggtctattcttataacagcctttttgttgttattatcactacctgtatttgcaggagctataactatgttacttacagatagaaactttaatacaagcttttttgaagctgctgggggtggggatcctgttttatatcaacatcttttt
>BK1BB1_2_687
tttaagtagtatctctggacatccaggtggtgctgttgatttaggtatttttagtttacatttagctggagcagcaagtatattaggtgcaataaattttataacaactatttttaatatgagagggcctggtatgactatgcatagaatacctttatttgtatggtctgttttaattacagcttttttattacttctttctttacctgttttcgctggtgctattacgatgcttttgacagatagaaattttaatacaagcttttttgaggctgcaggtggtggggatcctgttctatatcaacacttgttc
>BK1BB1_2_1037
gctcagtggtatttctggacatccaggtggtgctgtagacttaggtatctttagtttacatgttgctggagcttctagtattttaggttctattaactttatcaccactatctttaatatgagaggacctggaatgactatgcacagaattcctttgtatgtttgggcagttcttattactgcttttcttcttgttctatctttgcctgtatttgctggtgcgattacaatgttattaacagatagaaattttaatacaagtttttttgaagccgctggtggtggagaccctgtactatatcaacatctattt
>BK1BB1_2_1169
gcttagtggtatttctggacatccaggtggtgctgtagacttaggtatctttagtttacatgttgctggagcttctagtattttaggttctattaactttatcaccactatctttaatatgagaggacctggaatgactatgcacagaattcctttgtatgtttgggcagttcttattactgcttttcttcttgttctatctttgcctgtattcgctggtgcgattacaatgttattaacagatagaaattttaatacaagtttttttgaagccgctggtggtggagaccctgtactatatcaacatctattt
>BK1BB1_2_1190
tttgagtagtatttctggtcatcctggcggcgctgtagatctagggatattcagtttacatttagctggagctgctagtattttaggtgctattaactttataactactatttttaatatgagaggccctggtatgacgatgcatagaatacctctatttgtttggtctgttcttattacggcttttttattattgttgtcactacctgttttcgctggcgcaatcactatgcttttaactgatagaaattttaatactagtttctttgaagctgcaggtggtggtgatcctgtgttatatcaacatcttttt
>BK1BB1_2_1266
tttgagtagtatttctggtcatcctggcggcgctgtagatctaggaatattcagtttacatttagctggagctgctagtattttaggtgctattaactttataactactatttttaatatgagaggccctggtatgacgatgcatagaatacctctatttgtttggtctgttcttattacggcttttttattattgttgtcactacctgttttcgctggcgcaatcactatgcttttaactgatagaaattttaatactagtttctttgaagctgcaggtggtggtgatcctgtgttatatcaacatctttt
>BK1BB1_2_1291
tttaagtagtatttctggtcatccaggtggtgctgttgatttaggtatttttagtttgcatgtagcaggagcttcaagtattttaggggctattaactttataactactattttaaatatgagaggtccaggtatgactatgcatagaatacctttatttgtttgggcagtttttataacagcgttcttattacttttatctttacctgtttttgctggggctattacaatgcttttaacagacagaaactttaatactagtttcttcgaagctgcaggtgggggcgatcctgttctttatcagcatctattt
>BK1BB1_2_1312
tttaagtagtatttctggtcatccaggtggtgctgttgatttaggtatttttagtttacatgtagcaggagcttcaagtattttaggggctattaactttataactactattttaaatatgagaggtccaggtatgactatgcatagaatacctttatttgtttgggcagtttttataacagcgttcttattacttttatctttacctgtttttgctggggctattacaatgcttttaacagacagaaactttaatactagtttcttcgaagctgcaggtgggggcgatcctgttctttatcaacatctattt
>BK1BB1_2_1362
tttaagtagtatttctggtcatccaggtggtgctgttgatttaggtatttttagtttacatgtagcaggagcttcaagtattttaggggctattaactttataactactattttaaatatgagaggtccaggtatgactatgcatagaatacctttatttgtttgggcagtttttataacagcgttcttattacttttatctttacctgtttttgctggggctattacaacgcttttaacagacagaaactttaatactagtttcttcgaagctgcaggtgggggcgatcctgttctttatcagcatctattt
>BK1BB1_2_1534
gcttagtggtatttctggacatccaggtggtgctgtagacttaggtatctttagtttacatgttgctggagcttctagtattttaggttctattaactttatcaccactatctttaatatgagaggacctggaatgactatgcacagaattcctttgtatgtttgggcagttcttattactgcttttcttcttgttctatctttgcctgtatttgctggtgcgattacaatgttattaacagatagaaattttaatacaagttcttttgaagccgctggtggtggagaccctgtactatatcaacatctattt
>BK1BB1_2_1542
tttaagtagtatttctggtcatccaggtggtgctgttgacttaggtatttttagtttacatgtagcaggagcttcaagtattttaggggctattaactttataactactattttaaatatgagaggtccaggtatgactatgcatagaatacctttatttgtttgggcagtttttataacagcgttcttattacttttatctttacctgtttttgctggggctattacaatgcttttaacagacagaaactttaatactagtttcttcgaagctgcaggtgggggcgatcctgttctttatcagcatctattt
>BK1BB1_2_1637
tttaagtagtatttctggtcatccaggtggtgctgttgatttaggtattttcagtttacatgtagcaggagcttcaagtattttaggggctattaactttataactactattttaaatatgagaggtccaggtatgactatgcatagaatacctttatttgtttgggcagtttttataacagcgttcttattacttttatctttacctgtttttgctggggctattacaatgcttttaacagacagaaactttaatactagtttcttcgaagctgcaggtgggggcgatcctgttctttatcagcatctattt
>BK1BB1_2_1638
tttaagtagtatttctgggcatccaggtggtgctgttgatttaggtatttttagtctacatttagctggagctgcaagtatactaggagctattaattttataactactatttttaatatgagaggaccaggtatgactatgcatagaatacctttatttgtatggtctgttttaattacagctttcttattacttccttctttacccgtttttgctggtgcaattactatgcttttgacagatagaaactttaatacaagtttttttgaggctgcaggtggtggtgatcctgttttatatcaacatttattt
>BK1BB1_2_1810
ctttaagtagtatttcaggccatccaagtggtgctgtagatctgggtatttttagtttacatgtggctggtgcttcaagtattctaggcgctataaactttattaccactgtttttaatatgagaggacccggaatgactatgcatagaatacctttatttgtctggtctatccttataacagcctttttgctgctattatcattgcctgtatttgcaggagctatcactatgttgctcacagatagaaacttcaatacaagcttctttgaagctgctggaggcggagatcctgttttataccaacatcttttt
>BK1BB1_2_1870
gcttagtggtatttctggacatccaggtggtgctgtagacttaggtatctttagtttacatgttgctggagcttctagtattttaggttctattaactttatcaccactatctttaatatgagaggacctggaatgactatgcacagaattcctttgtatgtttgggcagttcttattactgcttttcttcttgttctatctttgcctgtatttgctggtgcgattacaatgttattaacagatagaaattttaatacaagtttttttgaagccgctggcggtggagaccctgtactatatcaacatctattt
>BK1BB1_2_1915
tttaagtagtatttctggtcatccaggtggtgctgttgatttaggtatttttagtttacatgtagcaggagtttcaagtattttaggggctattaactttataactactattttaaatatgagaggtccaggtatgactatgcatagaatacctttatttgtttgggcagtttttataacagcgttcttattacttttatctttacctgtttttgctggggctattacaatgcttttaacagacagaaactttaatactagtttcttcgaagctgcaggtgggggcgatcctgttctttatcagcatctattt
>BK1BB1_2_2051
tttgagtagtatttctggtcatcctggcggcgctgtagatctaggaatattcagtttacatttagctggagctgctagtattttaggtgctattaactttataactactatttttaatatgagaggccctggtatgacgatgcatggaatacctctatttgtttggtctgttcttattacggcttttttattattgttgtcactacctgttttcgctggcgcaatcactatgcttttaactgatagaaattttaatactagtttctttgaagctgcaggtggtggtgatcctgtgttatatcaacatcttttt
>BK1BB1_2_2092
tttaagtagtatttctggtcatccaggtggtgctgttgatttaggtatttttagtttacatgtagcaggagcttcaagtattttaggggctattaactttataactactattttaaatatgagaggtccaggtatgactatgcatagaatacctttatttgtttgggcagtttttataacagcgttcttattacttttatctttacctgtttttgctggggctattacaatgcttttaacagacagaaactttaatactagtttcttcgaagctgcaggtgggggcgatcctgttctttatcagcatctactt
>BK1BB1_2_2096
tttaagtagtatttctgggcatccagggggtgctgttgatttaggtatttttagtctacatttagctggagctgcaagtatactaggagctattaattttataactactatttttaatatgagaggaccaggtatgactatgcatagaatacctttatttgtatggtctgttttaattacagctttcttattacttctttctttacccgtttttgctggtgcaattactatgcttttgacagatagaaactttaatacaagtttttttgaggctgcaggtggtggtgatcctgttttatatcaacatttattt
>BK1BB1_2_2182
tttaagtagtatttctggtcatccaggtggtgctgttgatttaggtatttttagtttacatgtagcaggagcttcaagtattttaggggctattaactttataactactattttaaatatgagaggtccaggtatgactatgcatagaatacctttatttgcttgggcagtttttataacagcgttcttattacttttatctttacctgtttttgctggggctattacaatgcttttaacagacagaaactttaatactagtttcttcgaagctgcaggtgggggcgatcctgttctttatcagcatctattt
>BK1BB1_2_2211
ttgagtagtatttcaggtcatccgggtggtgcagttgacttaggtatttttagtttgcatatagcaggagcttcaagtattttaggtgctattaattttataactactattttaaatatgagaggaccaggtatgactatgcacagaatacctttatttgtttgggcggttttcataacagcatttttattactcttatctttacctgtttttgctggagctattacaatgcttttaactgatagaaacttcaatactagcttctttgaagctgcaggtggaggagatcctgttctttatcaacacttattt
>BK1BB1_2_2281
tttaagtagtatttctgggcatccaggtggtgctgttgatttaggtatttttagtctacatttagctggagctgcaagtatactaggagctattaattttataactactatttttaatatgagaggaccaggtatgactatgcatagaatacctttatttgtatggtctgttttaattacagctttcttattacttctttctttacccgtttttgctggtgcaattactatgcttttggcagatagaaactttaatacaagtttttttgaggctgcaggtggtggtgatcctgttttatatcaacatttattt
>BK1BB1_2_2292
tttaagtagtatttctggacatccaggtggtgctgttgatttaggtatttttagcctacatttagctggagctgcaagtatactaggagctattaactttataactactatttttaatatgaggggaccaggtatgactatgcatagaatacctttatttgtatggtctgttttaattacagctttcttattacttctctctttacccgtttttgctggtgcaattactatgcttttaacagatagaaactttaatacaagtttttttgaggctgcaggtggcggtgatcctgttttatatcagcatttattt
>BK1BB1_2_2314
tttaagtagtatctctggacatccaggtggtgctgttgatttaggtatttttagtttacatttagctggagcagcaagtatattaggtgcaataaattttataacaactatttttaatatgagagggcctggtatgactatgcatagaatacctttatttgtatggtctgttttaattacagcttttttattacttccttctttacctgttttcgctggtgctattacgatgcttttgacagatagaaattttaatacaagcttttttgaggctgcaggtggtggggatcctgttctatatcaacacttgttc
>BK1BB1_2_2424
tttaagtagtatttcaggtcatccgggtggcgcagttgatttgggtatttttagtttgcatgtagctggagcttcaagtattttaggagcaattaattttataactactattttgaatatgagaggtccaggtatgactatgcatagaatacctttatttgtttgggcagtttttataacagcgtttttgttgcttttatcattacctgtttttgctggagctatcacaatgcttttaacggacaggaattttaatactagtttctttgaagctgcaggtggcggtgatcctgttctttaccaacacttatt
>BK1BB1_2_2541
tttaagtagtatttctgggcatccaggtggtgctgttgatttaggtacttttagtctacatttagctggagctgcaagtatactaggagctattaattttataactactatttttaatatgagaggaccaggtatgactatgcatagaatacctttatttgtatggtctgttttaattacagctttcttattacttctttctttacccgtttttgctggtgcaattactatgcttttgacagatagaaactttaatacaagtttttttgaggctgcaggtggtggtgatcctgttttatatcaacatttattt
>BK1BB1_3_47
tttgagtagtatttctggtcatcctggcggcgctgtagatctaggaatattcagtttacatttagctggagctgctagtattttaggtgctattaactttataactactatttttaatatgagaggccctggtatgacgatgcatagaatacctctatttgtttggtctgttcttattacggcttttttattattgttgtcactacctgttttcgctggcgcaatcactatgcttttaactgatagaaattttaatactagtttctttgaagctgcaggtggtggtgatcctgtgttatatcaacatcttttt
>BK1BB1_3_70
tttaagtagtatttctggtcatccaggtggtgctgttgatttaggtatttttagtttacatgtagcaggagcttcaagtattttaggagcaattaactttataactactattttaaatatgagaggcccaggtatgactatgcatagaatacctttatttgtttgggcagtttttataacagcgttcttattacttttatctttacctgtttttgctggggctattacaatgcttttaacagacagaaactttaatactagtttctttgaagctgcaggtgggggcgatcctgttctttatcagcatctattt
>BK1BB1_3_107
gcttagtggtatttctggacatccaggtggtgctgtagacttaggtatctttagtttacatgttgctggagcttctagtattttaggttctattaactttatcaccactatctttaatatgagaggacctggaatgactatgcacagaattcctttgtatgtttgggcagttcttattactgcttttcttcttgttctatctttgcctgtatttgctggtgcgattacaatgttattaacagatagaaattttaatacaagtttttttgaagccgctggtggtggagaccctgtactatatcaacatctattt
>BK1BB1_3_122
tttaagtagtatttcaggccatccaagtggtgctgtagatctgggtatttttagtttacatgtggctggtgcttcaagtattctaggcgctataaactttattaccactgtttttaatatgagaggacccggaatgactatgcatagaatacctttatttgtctggtctatccttataacagcctttttgctgctattatcattgcctgtatttgcaggagctatcactatgttgctcacagatagaaacttcaatacaagcttctttgaagctgctggaggcggagatcctgttttataccaacatcttttt
>BK1BB1_3_130
tttaagtagtatttctggtcatccaggtggtgctgttgatttaggtatttttagtttacatgtagcaggagcttcaagtattttaggggctattaactttataactactattttaaatatgagaggtccaggtatgactatgcatagaatacctttatttgtttgggcagtttttataacagcgttcttattacttttatctttacctgtttttgctggggctattacaatgcttttaacagacagaaactttaatactagtttcttcgaagctgcaggtgggggcgatcctgttctttatcagcatctattt
>BK1BB1_3_212
gcttagtggtatttctggacatccaggtggtgctgtagacttaggtatctttagtttacatgttgctggagcttctagtattttaggttctattaactttatcaccactatctttaatatgagaggacctggaatgactatgcacagaattcctttgtatgtttgggcagttcttattactgcttttcttcttgttctatctttgcctgtatttgctggtgcgattacaatgttattaacagataggaattttaatacaagtttttttgaagccgctggtggtggagaccctgtattgtatcaacatctattt
>BK1BB1_3_222
tttgagtagtatttctggccatcctggcggcgctgtagatctaggaatattcagtctacatttagctggagctgctagtattttaggtgctattaactttataactactatttttaatatgagaggccctggtatgacgatgcatagaatacctctatttgtttggtctgttcttattacggcttttttattattgttgtcactacctgtttttgctggcgcaatcactatgcttttaactgatagaaattttaatactagtttctttgaagctgcaggtggtggtgatcctgtgctatatcaacatcttttt
>BK1BB1_3_279
tttgagtagtatttctggtcatcctggcggcgctgtagatctaggaatattcagtctacatttagctggagctgctagtattttaggtgctattaactttataactactatttttaatatgagaggccctggtatgacgatgcatagaatacctctatttgtttggtctgttcttattacggcttttttattattgttgtcactacctgtttttgctggtgcaatcactatgcttttaactgatagaaattttaatactagtttctttgaagctgcaggtggtggtgatcccgtgttatatcaacatcttttt
>BK1BB1_3_304
tttaagtagtatttctggacatccaggtggtgctgttgatttaggtatttttagcctacatttagctggagctgcaagtatactaggagctattaactttataactactatttttaatatgagaggaccaggtatgactatgcatagaatacctttatttgtatggtctgttttaattacagctttcttattacttctctctttacccgtttttgctggtgcaattactatgcttttaacagatagaaactttaatacaagtttttttgaggctgcaggtggcggtgatcctgttttatatcagcatttattt
>BK1BB1_3_364
tttgagtagtatttcaggtcatccgggtggtgcagttgacttaggtatttttagtttgcatatagcaggagcttcaagtattttaggtgctattaattttataactactattttaaatatgagaggaccaggtatgactatgcacagaatacctttatttgtttgggcggttttcataacagcatttttattactcttatctttacctgtttttgctggagctattacaatgcttttaactgatagaaacttcaatactagcttctttgaagctgcaggtggaggagatcctgttctttatcaacacttattt
>BK1BB1_3_426
tttaagtagtatttctggtcatccaggtggtgctgttgatttaggtatttttagtttacatgtagcaggagcttcaagtattttaggggctattaactttataactactattttaaatatgagaggtccaggtatgactatgcatagaatacctttatttgtttgggcagtttttataacagcgttcttattacttttatctttacctgtttttgctggggctattacaatgcttttagcagacagaaactttaatactagtttcttcgaagctgcaggtgggggcgatcctgttctttatcagcatctattt
>BK1BB1_3_497
tttaagtagtatttctgggcatccaggtggtgctgttgatttaggtatttttagtctacatttagctggagctgcaagtatactaggagctattaattttataactactatttttaatatgagaggaccaggtatgactatgcatagaatacctttatttgtatggtctgttttaattacagctttcttattacttctttctttacccgtttttgctggtgcaattactatgcttttgacagatagaaactttaatacaagtttttttgaggctgcaggtggtggtgatcctgttttatatcaacatttattt
>BK1BB1_3_743
tttaagtagcatctctgggcatccaggaggtgctgtagatttaggtatttttagtttacatatagcgggggtttctagtattttaggttcaattaattttattactacaatatttaatttacgatgtaatggaatgtcaatgcatagattacctttatttgtttgggctgttttaatcacagcttttttattgttattatctttacctgtttttgctggagctattacaatgttattaaccgatagaaattttaatacaaattttttcatacctgcgggtgggggtgatcctgttttatatcagcatttattt
>BK1BB1_3_786
tttgagtagtatttctggtcatcctggcggcgctgtagatctaggaatattcagtttacatttagctggagctgctagtattttaggtgctattaacttataactactatttttaatatgagaggccctggtatgacgatgcatagaatacctctatttgtttggtctgttcttattacggcttttttattattgttgtcactacctgttttcgctggcgcaatcactatgcttttaactgatagaaattttaatactagtttctttgaagctgcaggtggtggtgatcctgtgttatatcaacatcttttt
>BK1BB1_3_799
tttgagtagtatttctggtcatcctggcggcgctgtagatctaggaatattcagtttacatttagctggagctgctagtattttaggtgctattaactttataactactatttttaatatgagaggccctggtatgacgatgcatagaatacctctatttgtttggtctgttcttattacggcttttttattattgttgtcactacctgttttcgctggcgcaatcactatgcttttaactgatagaaattttaatactagtttctttgaagctgcaggtggtggtgatcctgtgctatatcaacatcttttt
>BK1BB1_3_831
ttaagtagtatttctggtcatccaggtggtgctgttgatttaggtatttttagtttacatgtagcaggagcttcaagtattttaggggctattaactttataactactattttaaatatgagaggtccaggtatgactatgcatagaatacctttatttgtttgggcagtttttataacagcgttcttattacttttatctttacctgtttttgctggggctattacaatgcttttaacagacagaaactttaatactagtttcttcgaagctgcaggtgggggcgatcctgttctttatcagcatctattt
>BK1BB1_3_871
tcttagtagtatttcaggtcatcctggtggtgctgttgatttaggtatatttagtttacatgtagctggtgcctctagtattttaggtgctattaattttataacaactatttttaatatgagggttcctggaatgacaatgcatcggatacctctatttgtttgggctgtcttaataactgcttttttacttcttctttctttgcctgtttttgccggtgctattactatgctattaacagatagaaattttaatactagcttttttgatgctgcaggtggaggtgatcctgtcttgtaccaacatcttttt
>BK1BB1_3_966
ttgagtagtatttctggtcatcctggcggcgctgtagatctaggaatattcagtttacatttagctggagctgctagtattttaggtgctattaactttataactactatttttaatatgagaggccctggtatgacgatgcatagaatacctctatttgtttggtctgttcttattacggcttttttattattgttgtcactacctgttttcgctggcgcaatcactatgcttttaactgatagaaattttaatactagtttctttgaagctgcaggtggtggtgatcctgtgttatatcaacatcttttt
>BK1BB1_3_1053
tttaagtagtatttctggtcatccagggggtgctgttgatttaggtatttttagtttacatgtagcaggagcttcaagtattttaggggctattaactttataactactattttaaatatgagaggtccaggtatgactatgcatagaatacctttatttgtttgggcagtttttataacagcgttcttattacttttatctttacctgtttttgctggggctattacaatgcttttaacagacagaaactttaatactagtttcttcgaagctgcaggtgggggcgatcctgttctttatcagcatctattt
>BK1BB1_3_1385
taagtagtatttctggtcatccaggtggtgctgttgatttaggtatttttagtttacatgtagcaggagcttcaagtattttaggggctattaactttataactactattttaaatatgagaggtccaggtatgactatgcatagaatacctttatttgtttgggcagtttttataacagcgttcttattacttttatctttacctgtttttgctggggctattacaatgcttttaacagacagaaactttaatactagtttcttcgaagctgcaggtgggggcgatcctgttctttatcagcatctattt
>BK1BB1_3_1400
tttgagtagtatttctggtcatcctggcggcgctgtagatctaggaatattcggtttacatttagctggagctgctagtattttaggtgctattaactttataactactatttttaatatgagaggccctggtatgacgatgcatagaatacctctatttgtttggtctgttcttattacggcttttttattattgttgtcactacctgttttcgctggcgcaatcactatgcttttaactgatagaaattttaatactagtttctttgaagctgcaggtggtggtgatcctgtgttatatcaacatcttttt
>BK1BB1_3_1402
tttaagtagtatttctgggcatccaggtggtgctgttgatttaggtatttttagtctacatttagctggagctgcaagtatactaggagctattaattttataactactatttttaatatgagaggaccaggtatgactatgcatagaatacctttatttgtatggtctgttttaattacagctttcttattacttctttctttacccgtttttgctggtgcaattactatgctttcgacagatagaaactttaatacaagtttttttgaggctgcaggtggtggtgatcctgttttatatcaacatttattt
>BK1BB1_3_1418
tttgagtagtatttctggtcatcctggcggcgctgtagatctaggaatattcagtttacatttagctggagctgctagtattttaggtgctattaactttataactactatttttaatatgagaggccctggtatgacgatgcatagaatacctctatttgtttggtctgttcttattacggcttttttattattgttgtcactacctgttttcgctggcgcaatcactacgcttttaactgatagaaattttaatactagtttctttgaagctgcaggtggtggtgatcctgtgttatatcaacatcttttt
>BK1BB1_3_1420
tttgagtagtatttcaggtcatccgggtggtgcagttgacttaggtatttttagtttgcatatagcaggagcttcaagtattttaggtgctattaattttataactactattttaaatatgagaggaccaggtatgactatgcacagaatacctttatttgtttgggcggttttcataacagcatttttattactcttatctttacctgtttttgctggagctattacaatgcttttaactgatagaaacttcaatactagcttctttgaagctgcaggtggaggagatcctgttctttatcaacacttatt
>BK1BB1_3_1482
tttgagtagtatttctggtcatcctggcggcgctgtagatctaggaatattcagtttacatttagctggagctgctagtattttaggtgctattaactttataactactatttttaatatgagaggccctggtatgacgatgcatagaatacctctatttgtttggtctgttcttattacggcttttttattattgttgtcactacctgttttcgctggcgcaatcactatgcttttaactgatagaaattttaatactagtttctttgaagctgcaggtggtggtggtcctgtgttatatcaacatcttttt
>BK1BB1_3_1548
ttcgagtagtatttctggtcatcctggcggcgctgtagatctaggaatattcagtttacatttagctggagctgctagtattttaggtgctattaactttataactactatttttaatatgagaggccctggtatgacgatgcatagaatacctctatttgtttggtctgttcttattacggcttttttattattgttgtcactacctgttttcgctggcgcaatcactatgcttttaactgatagaaattttaatactagtttctttgaagctgcaggtggtggtgatcctgtgttatatcaacatcttttt
>BK1BB1_3_1608
taagtagtatttctgggcatccaggtggtgctgttgatttaggtatttttagtctacatttagctggagctgcaagtatactaggagctattaattttataactactatttttaatatgagaggaccaggtatgactatgcatagaatacctttatttgtatggtctgttttaattacagctttcttattacttctttctttacccgtttttgctggtgcaattactatgcttttgacagatagaaactttaatacaagtttttttgaggctgcaggtggtggtgatcctgttttatatcaacatttattt
>BK1BB1_3_1705
tttaagtagtatttctggtcatccaggtggtgctgttgatttaggtatttttagtttacatgtagcaggagcttcaagtattttaggggctattaactttataactactattttaaatatgagaggtccaggtatgactatgcatagaatacctttatttgtttggacagtttttataacagcgttcttattacttttatctttacctgtttttgctggggctattacaatgcttttaacagacagaaactttaatactagtttcttcgaagctgcaggtgggggcgatcctgttctttatcagcatctattt
>BK1BB1_3_1714
tttgggtagtatttctggtcatcctggcggcgctgtagatctaggaatattcagtttacatttagctggagctgctagtattttaggtgctattaactttataactactatttttaatatgagaggccctggtatgacgatgcatagaatacctctatttgtttggtctgttcttattacggcttttttattattgttgtcactacctgttttcgctggcgcaatcactatgcttttaactgatagaaattttaatactagtttctttgaagctgcaggtggtggtgatcctgtgttatatcaacatcttttt
>BK1BB1_3_1774
tttaagtagtatttctggtcatccaggcggtgctgttgatttaggtatttttagtttacatgtagcaggagcttcaagtattttaggggctattaactttataactactattttaaatatgagaggtccaggtatgactatgcatagaatacctttatttgtttgggcagtttttataacagcgttcttattacttttatctttacctgtttttgctggggctattacaatgcttttaacagacagaaactttaatactagtttcttcgaagctgcaggtgggggcgatcctgttctttatcagcatctattt
>BK1BB1_3_1775
tttgagtagtatttctggtcatcctggcggcgctgtagatctaggaatattcagtttacatttagctggagctgctagtattttaggtgctattaactttataactactatttttaatatgagaggccctggtatgacgatgcatagaatacctctatttgtttggtctgttcttattacggcttttttattatcgttgtcactacctgttttcgctggcgcaatcactatgcttttaactgatagaaattttaatactagtttctttgaagctgcaggtggtggtgatcctgtgttatatcaacatcttttt
>BK1BB1_3_1823
tttaagtagtatttctggtcatccaggtggtgctgttgatttaggtatttttagtttacatgtagcaggagcttcaagtattttaggggctattaactttataactactattttaaatatgagaggtccaggtatgactatgcatagaatacctttatttgtttgggcagtttttacaacagcgttcttattacttttatctttacctgtttttgctggggctattacaatgcttttaacagacagaaactttaatactagtttcttcgaagctgcaggtgggggcgatcctgttctttatcagcatctattt
>BK1BB1_3_1825
tttgagtagtatttctggtcatcctggcggcgctgtagatctaggaatattcagtttacatttagctggagctgctagtattttaggtgctattaactttataactactatttttaatatgagaggccctggtatgacgatgcatagaatacctctatttgtttggtctgttcttattacggcttttttattattgttgtcactacctgttttcgctggcgcaatcactatgcttttaactgatagaagttttaatactagtttctttgaagctgcaggtggtggtgatcctgtgttatatcaacatcttttt
>BK1BB1_3_1837
tttaagtagtatttctgggcatccaggtggtgctgttgatttaggtatttttagtctacatttagctggagctgcaagtatactaggagctattaattttataactactatttttaatatgagaggaccaggtatgactatgcatagaatacctttatttgtatggtctgttttaattacagctttcttattacttctttctttacccgtttttgctggtgcaattactatgcttttgacagatagaaactttaatacaagtttttttgaggctgcaggtggtggtgatcctgttttatatcagcatttattt
>BK1BB1_3_1867
gcttagtggtatttctggacatccaggtggtgctgtagacttaggtatctttagtttacatgttgctggagcttctagtattttaggttctattaactttatcaccactatctttaatatgagaggacccggaatgactatgcacagaattcctttgtatgtttgggcagttcttattactgcttttcttcttgttctatctttgcctgtatttgctggtgcgattacaatgttattaacagatagaaattttaatacaagtttttttgaagccgctggtggtggagaccctgtactatatcaacatctattt
>BK1BB1_3_1914
tttaagtagtatttctggtcatccaggtggtgctgttgatttaggtatttttagtttacatgtagcaggagcttcaagtattttaggggctattaactttataactactattttaaatatgagaggtccaggtatgactatgcatagaatacctttatttgtttgggcagtttttataacagcgttcttattacttttatctttacctgtttttgctggggctattacaatgcttttaacagacagaaactttaatactagtttctttgaagctgcaggtgggggcgatcctgttctttatcagcatctattt
>BK1BB1_3_1947
gcttagtggtatttctggacatccaggtggtgctgtagacttaggtatctttagtttacatgttgctggagcttctagtattttaggttctatcaactttatcaccactatctttaatatgagaggacctggaatgactatgcacagaattcctttgtatgtttgggcagttcttattactgcttttcttcttgttctatctttgcctgtatttgctggtgcgattacaatgttattaacagatagaaattttaatacaagtttttttgaagccgctggtggtggagaccctgtactatatcaacatctattt
>BK1BB1_3_1984
tttaagtagtatttctggacatccaggtggtgctgttgatttaggtatttttagcctacatttagctggagctgcgagtatactaggagctattaactttataactactatttttaatatgagaggaccaggtatgactatgcatagaatacctttatttgtatggtctgttttaattacagctttcttattacttctctctttacccgtttttgctggtgcaattactatgcttttaacagatagaaactttaatacaagtttttttgaggctgcaggtggcggtgatcctgttttatatcagcatttattt
>BK1BB1_3_2019
tttgagtagtatttcaggtcatccgggtggtgcagttgacttaggtatttttagtttgcatatagcaggagcttcaagtattttaggtgctattaattttataactactattttaaatatgagaggaccaggtatgactatgcacagaatacctttatttgtttgggcggttttcataacagcatttttattactcttatctttacctgtttttgctggagctattacaatgcttttaactgatagaaacttcaatactagcttctttgaagctgcaggtggaggagatcctgttctttatcaacatttattt
>BK1BB1_3_2041
tttaagtagtatttctggtcatccaggtggtgctgttgatttaggtatttttagtttacatgtagcaggagcttcaagtattttaggggctattaactttataactactattttaaatatgagaggtccaggtatgactatgcatagaatacctttatttgtttgggcagtttttataacagcgttcttattacttttatctttacctgtttttgctggggctattacaaagcttttaacagacagaaactttaatactagtttcttcgaagctgcaggtgggggcgatcctgttctttatcagcatctattt
>BK1BB1_3_2117
tttgagtagtatttctggtcatcctggcggcgctgtagatctaggaatattcagtttacatttagctggagctgctagtattttaggtgctattaactttataactactatttttaatatgagaggccctggtatgacgatgcatagaatacctctatttgtttggtctgtttttattacggcttttttattattgttgtcactacctgttttcgctggcgcaatcactatgcttttaactgatagaaattttaatactagtttctttgaagctgcaggtggtggtgatcctgtgttatatcaacatcttttt
>BK1BB1_3_2168
gcttagtggtatttctggacatccaggtggtgctgtagacttaggtatctttagtttacatgttgctggagcttctagtattttaggttctattaactttatcaccactatctttaatatgagaggacctggaatgactatgcacagaattcctttgtatgtttgggcagttcttattactgcttttcttcttgttctatctttgcctgtatttgctggtgcgattacaatgttattaacagatagaaattttaatacaagtttttttgaagccgctggtggtggagaccctgtactatatcaacatttgttt
>BK1BB1_3_2233
tttaagtagtatttctgggcatccaggtggtgctgttgatttaggtatttttagtctacatttagctggagctgcaagtatactaggagctattaactttataactactatttttaatatgagaggaccaggtatgactatgcatagaatacctttatttgtatggtctgttttaattacagctttcttattacttctttctttacccgtttttgctggtgcaattactatgcttttgacagatagaaactttaatacaagtttttttgaggctgcaggtggtggtgatcctgttttatatcaacatttattt
>BK1BB1_3_2294
tttgagtagtatttctggtcatcctggcggcgctgtagatctaggaatattcagtttacatttagctggagctgctagtattttaggtgctattaactttataactactatttttaatatgagaggccctggtatgacgatgcatagaatacctccatttgtttggtctgttcttattacggcttttttattattgttgtcactacctgttttcgctggcgcaatcactatgcttttaactgatagaaattttaatactagtttctttgaagctgcaggtggtggtgatcctgtgttatatcaacatcttttt
>BK1BB1_3_2326
gcttagtggtatttctggacatccaggtggtgctgtagacttaggtatctttagtttacatgttgctggagcttctagtattttaggttctattaactttatcaccactatctttaatatgagaggacctggaatgactatgaacagaattcctttgtatgtttgggcagttcttattactgcttttcttcttgttctatctttgcctgtatttgctggtgcgattacaatgttattaacagatagaaattttaatacaagtttttttgaagccgctggtggtggagaccctgtactatatcaacatctattt
>BK1BB1_3_2375
gcttagtggtatttctggacatccaggtggtgctgtagacttaggtatctttagtttacatgttgctggagcttctagtattttaggttctattaactttatcaccactatctttaatatgagaggacctggaatgactatgcacagaattcctttgtatgtttgggcagttcttattactgcttttcttcttgttctatctttgcctgtatttgctggtgcgattacaatgttattaacagatagaaattttaatacaagtttttttgaagccgctggtggtggagaccctgtacaatatcaacatctattt
>BK1BB1_4_43
tttgagtagtatttctggtcatcctggcggcgctgtagatctaggaatattcagtttacatttagctggagctgctagtattttaggtgctattaactttataactactatttttaatatgagaggccctggtatgacgatgcatagaatacctctatttgtttggtctgttcttattacggcttttttattattgttgtcactacctgttttcgctggcgcaatcactatgcttttaactgatagaaattttaatactagtttctttgaagctgcaggtggtggtgatcctgtgttatatcaacatcttttt
>BK1BB1_4_97
tttaagtagtatttcaggccatccaagtggtgctgtagatctgggtatttttagtttacatgtggctggtgcttcaagtattctaggcgctataaactttattaccactgtttttaatatgagaggacccggaatgactatgcatagaatacctttatttgtctggtctatccttataacagcctttttgctgctattatcattgcctgtatttgcaggagctatcactatgttgctcacagatagaaacttcaatacaagcttctttgaagctgctggaggcggagatcctgttttataccaacatcttttt
>BK1BB1_4_104
tttaagtagtatttctggtcatccaggtggtgctgttgatttaggtatttttagtttacatgtagcaggagcttcaagtattttaggggctattaactttataactactattttaaatatgagaggtccaggtatgactatgcatagaatacctttatttgtttgggcagtttttataacagcgttcttattacttttatctttacctgtttttgctggggctattacaatgcttttaacagacagaaactttaatactagtttcttcgaagctgcaggtgggggcgatcctgttctttatcagcatctattt
>BK1BB1_4_157
gcttagtggtatttctggacatccaggtggtgctgtagacttaggtatctttagtttacatgttgctggagcttctagtattttaggttctattaactttatcaccactatctttaatatgagaggacctggaatgactatgcacagaattcctttgtatgtttgggcagttcttattactgcttttcttcttgttctatctttgcctgtatttgctggtgcgattacaatgttattaacagataggaattttaatacaagtttttttgaagccgctggtggtggagaccctgtattgtatcaacatctattt
>BK1BB1_4_204
tttaagtagtatttctggacatccaggtggtgctgttgatttaggtatttttagcctacatttagctggagctgcaagtatactaggagctattaactttataactactatttttaatatgagaggaccaggtatgactatgcatagaatacctttatttgtatggtctgttttaattacagctttcttattacttctctctttacccgtttttgctggtgcaattactatgcttttaacagatagaaactttaatacaagtttttttgaggctgcaggtggcggtgatcctgttttatatcagcatttattt
>BK1BB1_4_215
gcttagtggtatttctggacatccaggtggtgctgtagacttaggtatctttagtttacatgttgctggagcttctagtattttaggttctattaactttatcaccactatctttaatatgagaggacctggaatgactatgcacagaattcctttgtatgtttgggcagttcttattactgcttttcttcttgttctatctttgcctgtatttgctggtgcgattacaatgttattaacagatagaaattttaatacaagtttttttgaagccgctggtggtggagaccctgtattgtatcaacatctattt
>BK1BB1_4_217
acttagcagcatttctggtcatcctagtgctgcggtagatttaggtatctttagtctccatatagcaggtgcttcaagtattttaggtgctattaattttataactactatctttaatatgagagtacctggtatgacaatgcatagaatgccactatttgtgtgggctgttttaataactgcttttttgcttcttctctctttacctgttttcgctggtgccattacaatgttattaactgatagaaattttaacactagtttttttgaggctgctggtggaggagatcctgttctttatcaacatcttttt
>BK1BB1_4_236
tttgagtagtatttcaggtcatccgggtggtgcagttgacttaggtatttttagtttgcatatagcaggagcttcaagtattttaggtgctattaattttataactactattttaaatatgagaggaccaggtatgactatgcacagaatacctttatttgtttgggcggttttcataacagcatttttattactcttatctttacctgtttttgctggagctattacaatgcttttaactgatagaaacttcaatactagcttctttgaagctgcaggtggaggagatcctgttctttatcaacacttattt
>BK1BB1_4_261
tttaagtagtatttctggtcatccaggtggtgctgttgatttaggtatttttagtttacatgtagcaggagcttcaagtattttaggggctattaactttataactactattttaaatatgagaggtccaggtatgactatgcatagaatacctttatttgtttgggcagtttttataacagcgttcttattacttttatctttacctgtttttgctggggctattacaatgcttttagcagacagaaactttaatactagtttcttcgaagctgcaggtgggggcgatcctgttctttatcagcatctattt
>BK1BB1_4_621
tttaagtagtatttctggacatccaggtggtgctgttgatttaggtatttttagcctacatttagctggagctgcaagtatactaggagctattaactttataactactatttttaatatgagaggaccaggtatgactatgcatagaatacctttatttgtatggtctgttttaattacagctttcttattacttctctctttacccgtttttgctggtgcaattactatgcttttaacagatagaaactttaatacaagtttttttgaggctgcaggtggcggtgatcccgttttatatcagcatttattt
>BK1BB1_4_630
cacttagcagcatttctggtcatcctagtgctgcggtagatttaggtatctttagtctccatatagcaggtgcttcaagtattttaggtgctattaattttataactactatctttaatatgagagtacctggtatgacaatgcatagaatgccactatttgtgtgggctgttttaataactgcttttttgcttcttctctctttacctgttttcgctggtgccattacaatgttattaactgatagaaattttaacactagtttttttgaggctgctggtggaggagatcctgttctttatcaacatcttttt
>BK1BB1_4_642
tttaagtagtatttctggtcatccaggtggtgctgttgatttaggtatttttagtttacatgtagcaggagcttcaagtattttaggggctattaactttataactactattttaaatatgagaggtccaggtatgactatgcatagaatacctttatttgtttgggcagtttttataacagcgttcttattacttttatctttacctgtttttgctggggctattacaatgctcttaacagacagaaactttaatactagtttcttcgaagctgcaggtgggggcgatcctgttctttatcagcatctattt
>BK1BB1_4_683
acttagcagcatttctggtcatcctagtgctgcggtagatttaggtatctttagtctccatatagcaggtgcttcaagtattttaggtgctattaattttataactactatctttaatatgagagtacctggtatgacaatgcatagaatgccactatttgtgtgggctgttttaataactgcttttttgcttcttctctctttacctgttttcgctggtgccattacaatgttattaactgatagaaattttaacactagtttttttgaggctgctggtggaggagatcctgttctttatcaacatctttt
>BK1BB1_4_797
attaagtagtatttcaggccatccaagtggtgctgtagatctgggtatttttagtttacatgtggctggtgcttcaagtattctaggcgctataaactttattaccactgtttttaatatgagaggacccggaatgactatgcatagaatacctttatttgtctggtctatccttataacagcctttttgctgctattatcattgcctgtatttgcaggagctatcactatgttgctcacagatagaaacttcaatacaagcttctttgaagctgctggaggcggagatcctgttttataccaacatcttttt
>BK1BB1_5_50
tttgagtagtatttctggtcatcctggcggcgctgtagatctaggaatattcagtttacatttagctggagctgctagtattttaggtgctattaactttataactactatttttaatatgagaggccctggtatgacgatgcatagaatacctctatttgtttggtctgttcttattacggcttttttattattgttgtcactacctgttttcgctggcgcaatcactatgcttttaactgatagaaattttaatactagtttctttgaagctgcaggtggtggtgatcctgtgttatatcaacatcttttt
>BK1BB1_5_125
gcttagtggtatttctggacatccaggtggtgctgtagacttaggtatctttagtttacatgttgctggagcttctagtattttaggttctattaactttatcaccactatctttaatatgagaggacctggaatgactatgcacagaattcctttgtatgtttgggcagttcttattactgcttttcttcttgttctatctttgcctgtatttgctggtgcgattacaatgttattaacagatagaaattttaatacaagtttttttgaagccgctggtggtggagaccctgtactatatcaacatctattt
>BK1BB1_5_151
tttaagtagtatttctggtcatccaggtggtgctgttgatttaggtatttttagtttacatgtagcaggagcttcaagtattttaggggctattaactttataactactattttaaatatgagaggtccaggtatgactatgcatagaatacctttatttgtttgggcagtttttataacagcgttcttattacttttatctttacctgtttttgctggggctattacaatgcttttaacagacagaaactttaatactagtttcttcgaagctgcaggtgggggcgatcctgttctttatcagcatctattt
>BK1BB1_5_260
gcttagtggtatttctggacatccaggtggtgctgtagacttaggtatctttagtttacatgttgctggagcttctagtattttaggttctattaactttatcaccactatctttaatatgagaggacctggaatgactatgcacagaattcctttgtatgtttgggcagttcttattactgcttttcttcttgttctatctttgcctgtatttgctggtgcgattacaatgttattaacagataggaattttaatacaagtttttttgaagccgctggtggtggagaccctgtattgtatcaacatctattt
>BK1BB1_5_314
tttaagtagtatttctggtcatccaggtggtgctgttgatttaggtatttttagtttacatgtagcaggagcttcaagtattttaggggctattaactttataactactattttaaatatgagaggtccaggtatgactatgcatagaatacctttatttgtttgggcagtttttataacagcgttcttattacttttatctttacctgtctttgctggggctattacaatgcttttaacagacagaaactttaatactagtttcttcgaagctgcaggtgggggcgatcctgttctttatcagcatctattt
>BK1BB1_5_377
tttaagtagtatttctggacatccaggtggtgctgttgatttaggtatttttagcctacatttagctggagctgcaagtatactaggagctattaactttataactactatttttaatatgagaggaccaggtatgactatgcatagaatacctttatttgtatggtctgttttaattacagctttcttattacttctctctttacccgtttttgctggtgcaattactatgcttttaacagatagaaactttaatacaagtttttttgaggctgcaggtggcggtgatcctgttttatatcagcatttattt
>BK1BB1_5_405
acttagcagcatttctggtcatcctagtgctgcggtagatttaggtatctttagtctccatatagcaggtgcttcaagtattttaggtgctattaattttataactactatctttaatatgagagtacctggtatgacaatgcatagaatgccactatttgtgtgggctgttttaataactgcttttttgcttcttctctctttacctgttttcgctggtgccattacaatgttattaactgatagaaattttaacactagtttttttgaggctgctggtggaggagatcctgttctttatcaacatcttttt
>BK1BB1_5_418
tttaagtagtatttcaggtcatccgggtggcgcagttgatttgggtatttttagtttgcatgtagctggagcttcaagtattttaggagcaattaattttataactactattttgaatatgagaggtccaggtatgactatgcatagaatacctttatttgtttgggcagtttttataacagcgtttttgttgcttttatcattacctgtttttgctggagctatcacaatgcttttaacggacaggaattttaatactagtttctttgaagctgcaggtggcggtgatcctgttctttaccaacacttattt
>BK1BB1_5_437
ctttgagtagtatttctggtcatcctggcggcgctgtagatctaggaatattcagtttacatttagctggagctgctagtattttaggtgctattaactttataactactatttttaatatgagaggccctggtatgacgatgcatagaatacctctatttgtttggtctgttcttattacggcttttttattattgttgtcactacctgttttcgctggcgcaatcactatgcttttaactgatagaaattttaatactagtttctttgaagctgcaggtggtggtgatcctgtgttatatcaacatcttttt
>BK1BB1_5_510
tttaagtagtatttcgggtcatccaggtggtgcagttgatttaggtatttttagtctacatttagctggtgctgccagtatactcggggccgttaactttataactactatttttaatatgagaggtcctggtatgactatgcatagaatacctctttttgtctggtctgttctaattacagcctttttgttgctcctttctttacctgtttttgctggtgctatcactatgcttttaacagatagaaacttcaatacaagtttttttgaagctgctggtggtggtgatccagtcctataccaacatttattt
>BK1BB1_5_526
tctaagtagtatttcgggtcatccaggtggtgcagttgatttgggtattttcagtctacatttagctggtgctgccagtatactgggggccgttaactttataactactatttttaatatgagaggtcctggtatgactatgcatagaatacctctttttgtgtggtctgttctaattacagcctttttgttgctcctctctctacctgtttttgctggtgctatcactatgcttctaacggatagaaatttcaatacaagtttttttgaagctgcaggtgggggtgacccagtcctataccaacatttattt
>BK1BB1_5_606
tttaagtagcatctctgggcatccaggaggtgctgtagatttaggtatttttagtttacatatagcgggggtttctagtattttaggttcaattaattttattactacaatatttaatttacgatgtaatggaatgtcaatgcatagattacctttatttgtttgggctgttttaatcacagcttttttattgttattatctttacctgtttttgctggagctattacaatgttattaaccgatagaaattttaatacaaattttttcatacctgcgggtggaggtgatcctgttttatatcagcatttattt
>BK1BB1_5_665
tttaagtagtatttctgggcatccaggtggtgctgttgatttaggtatttttagtctacatttagctggagctgcaagtatactaggagctattaattttataactactatttttaatatgagaggaccaggtatgactatgcatagaatacctttatttgtatggtctgttttaattacagctttcttattacttctttctttacccgtttttgctggtgcaattactatgcttttgacagatagaaactttaatacaagtttttttgaggctgcaggtggtggtgatcctgttttatatcaacatttattt
>BK1BB1_5_935
tttaagtagtatctctggacatccaggtggtgctgttgatttaggtatttttagtttacatttagctggagcagcaagtatattaggtgcaataaattttataacaactatttttaatatgagagggcctggtatgactatgcatagaatacctttatttgtatggtctgttttaattacagcttttttattacttctttctttacctgttttcgctggtgctattacgatgcttttgacagatagaaattttaatacaagcttttttgaggctgcaggtggtggggatcctgttctatatcaacacttgttc
>BK1BB1_5_998
tctaagtagtatttcgggtcatccaggtggtgcagttgatttgggtattttcagtctacatttagctggtgctgccagtatactgggggccgttaactttataactactatttttaatatgagaggtcctggtatgactatgcatagaatacctctttttgtgtggtctgttctaattacagcctttttgttgctcctctctctacctgtttttgctggtgctatcactatgcttctaacggatagaaatttcaatacaagtttttttgaagctgcaggtggaggtgacccagtcctataccaacatttattt
>BK1BB1_5_1041
tttaagtagtatttctggtcatccaggtggtgctgttgatttaggtatttttagtttacatgtagcaggagcctcaagtattttaggggctattaactttataactactattttaaatatgagaggtccaggtatgactatgcatagaatacctttatttgtttgggcagtttttataacagcgttcttattacttttatctttacctgtttttgctggggctattacaatgcttttaacagacagaaactttaatactagtttcttcgaagctgcaggtgggggcgatcctgttctttatcagcatctattt
>BK1BB1_5_1086
gcttagtggtatttctggacatcccggtggtgctgtagacttaggtatctttagtttacatgttgctggagcttctagtattttaggttctattaattttatcaccactatctttaatatgagaggacctggaatgactatgcacagaattcctttgtatgtttgggcagttcttattactgcttttcttcttgttctatctttgcctgtatttgctggtgcgattacaatgttattaacagatagaaattttaatacaagtttttttgaagccgctggtggtggagaccctgtattgtatcaacatctattt
>BK1BB1_5_1356
acttagcagcatttctggtcatcctagtgctgcggtagatttaggtatctttagtctccatatagcaggtgcttcaagtattttaggtgctattaattttataactactatctttaatatgagagtacctggtatgacaatgcatagaatgccactatttgtgtgggctgttttaataactgcttttttgcttcttctctctttacctgttttcgctggtgctattacaatgttattaactgatagaaattttaacactagtttttttgaggctgctggtggaggagatcctgttctttatcaacatcttttt
>BK1BB1_5_1425
tttgagtagtatttctggtcatcctggcggcgctgtagatctaggaatattcagtttacatttagctggagctgctagtattttaggtgctattaactttataactactatttttaatatgagaggccctggtatgacgatgcatagaatacctctatttgtttggtctgttcttattacggctttttattattgttgtcactacctgttttcgctggcgcaatcactatgcttttaactgatagaaattttaatactagtttctttgaagctgcaggtggtggtgatcctgtgttatatcaacatcttttt
>BK1BB1_5_1465
tttaagtagcatttctggacatcctagtggtgcagtagacttaggtatttttagtttacatattgcaggtatttctagtattttaggtgctattaattttattactactatatttaatttaaaaagtccaggaataacaatgcatagattacctttatttgtttgggcagtactaattactgcttttttattacttctttcattacctgtatttgctggagctattacaatgcttttaactgatcgtaattttaatactagcttttttgtttcagcaggtggcggtgatcctatactttatcaacatctattt
>BK1BB1_5_1583
ttgagtagtatttctggtcatcctggcggcgctgtagatctaggaatattcagtttacatttagctggagctgctagtattttaggtgctattaactttataactactatttttaatatgagaggccctggtatgacgatgcatagaatacctctatttgtttggtctgttcttattacggcttttttattattgttgtcactacctgttttcgctggcgcaatcactatgcttttaactgatagaaattttaatactagtttctttgaagctgcaggtggtggtgatcctgtgttatatcaacatcttttt
>BK1BB1_5_1725
tctaagtagtatttcgggtcatccaggtggtgcagttgatttgggtattttcagtctacatttagctggtgctgccagtatactgggggccgttaactttataactactatttttaatatgagaggtcctggtatgactatgcatagaatacctctttttgtgtggtctgttctaattacagcctttttgttgctcctctctctacctgtttttgctggtgctatcactatgcttctaacggatagaaatttcaatacaagtttttttgaagctgcaggtggaggtgacccagtcctataccaacatttatt
>BK1BB1_5_1900
gcttagtggtatttctggacatccaggtggtgctgtagactcaggtatctttagtttacatgttgctggagcttctagtattttaggttctattaactttatcaccactatctttaatatgagaggacctggaatgactatgcacagaattcctttgtatgtttgggcagttcttattactgcttttcttcttgttctatctttgcctgtatttgctggtgcgattacaatgttattaacagatagaaattttaatacaagtttttttgaagccgctggtggtggagaccctgtactatatcaacatctattt
>BK1BB1_5_2038
tttaagtagtatttctggtcatccaggtggtgctgttgatttaggtatttttagtttacatgtagcaggagcttcaagtattttaggggctattaactttataactactattttaaatatgagaggtccaggtatgactatgcatagaatacctttatttgtttgggcagtttttataacagcgttcttattacttttatctttacctgcttttgctggggctattacaatgcttttaacagacagaaactttaatactagtttcttcgaagctgcaggtgggggcgatcctgttctttatcagcatctattt
>BK1BB1_5_2371
tttgagtagtatttctggtcatcctggcggcgctgtagatctaggaatattcagtttacatttagctggagctgctagtattttaggtgctattaactttataactactatttttaatatgagaggccctggtatgacgatgcatagaatacctctatttgtttggtccgttcttattacggcttttttattattgttgtcactacctgttttcgctggcgcaatcactatgcttttaactgatagaaattttaatactagtttctttgaagctgcaggtggtggtgatcctgtgttatatcaacatcttttt
>BK1BB1_5_2395
tttgagtagtatttctggtcatcctggcggcgctgtagatctaggaatattcagtttacatttagctggagctgctagtattttaggtgctattaactttataactactatttttaatatgagaggccctggtatgacgatgcatagaatacctctatttgtttggtctgctcttattacggcttttttattattgttgtcactacctgttttcgctggcgcaatcactatgcttttaactgatagaaattttaatactagtttctttgaagctgcaggtggtggtgatcctgtgttatatcaacatcttttt
>BK1BB1_5_2401
tttgagtagtatttctggtcatcctggcggcgctgtagatctaggaatattcagtttacatttagctggagctgctagtattttaggtactattaactttataactactatttttaatatgagaggccctggtatgacgatgcatagaatacctctatttgtttggtctgttcttattacggcttttttattattgttgtcactacctgttttcgctggcgcaatcactatgcttttaactgatagaaattttaatactagtttctttgaagctgcaggtggtggtgatcctgtgttatatcaacatcttttt
>BK1BB1_5_2460
tttgagtagtatttctggtcatcctggcggcgctgtagatctaggaatattcagtttacatttagctggagctgctagtattttaggtgctattaactttataactactatttttaatatgagaggccctggtatgacgatgcatagaatacccctatttgtttggtctgttcttattacggcttttttattattgttgtcactacctgttttcgctggcgcaatcactatgcttttaactgatagaaattttaatactagtttctttgaagctgcaggtggtggtgatcctgtgttatatcaacatcttttt
>BK1BB1_5_2531
taagtagtatttcgggtcatccaggtggtgcagttgatttgggtattttcagtctacatttagctggtgctgccagtatactgggggccgttaactttataactactatttttaatatgagaggtcctggtatgactatgcatagaatacctctttttgtgtggtctgttctaattacagcctttttgttgctcctctctctacctgtttttgctggtgctatcactatgcttctaacggatagaaatttcaatacaagtttttttgaagctgcaggtggaggtgacccagtcctataccaacatttattt
>BK1BB1_5_2541
gcttagtggtatttctggacatccaggtggtgctgtagacttaggtatctttagtttacatgttgctggagcttctagtattttaggttctattaactttatcaccactatctttaatatgagaggacctggaatgactatgcgcagaattcctttgtatgtttgggcagttcttattactgcttttcttcttgttctatctttgcctgtatttgctggtgcgattacaatgttattaacagatagaaattttaatacaagtttttttgaagccgctggtggtggagaccctgtactatatcaacatctattt
>BK1BB1_5_2700
tttaagtagcatttctgggcatccaggaggtgctgtagatttaggtatttttagtttacatatagcgggggtttctagtattttaggttcaattaattttattactacaatatttaatttacgatgtaatggaatgtcaatgcatagattacctttatttgtttgggctgttttaataacagcttttttattattattatctttacctgtttttgctggagctattacaatgttattaaccgatagaaattttaatacaaattttttcatacctgcaggcggaggtgatcctgttttatatcagcatttattt
>BK1BB1_5_2731
gttaagtagtatttctggtcatccaggtggtgctgttgatttaggtatttttagtttacatgtagcaggagcttcaagtattttaggggctattaactttataactactattttaaatatgagaggtccaggtatgactatgcatagaatacctttatttgtttgggcagtttttataacagcgttcttattacttttatctttacctgtttttgctggggctattacaatgcttttaacagacagaaactttaatactagtttcttcgaagctgcaggtgggggcgatcctgttctttatcagcatctattt
>BK1BB1_5_2771
tttaagtagtatttctgggcatccaggtggtgctgttgatttaggtatttttagtctacatttagctggagctgcaagtatactaggagctattaattttataactactatttttaatatgagaggaccaggtatgactatgcatagaatacctttatttgtatggtctgttttaattacagctttcttattacttccttctttacccgtttttgctggtgcaattactatgcttttgacagatagaaactttaatacaagtttttttgaggctgcaggtggtggtgatcctgttttatatcaacatttattt
>BK1BB1_5_2779
tttaagtagtatttctggtcatccaggtggtgctgttgatttaggtatttttagtttacatgcagcaggagcttcaagtattttaggggctattaactttataactactattttaaatatgagaggtccaggtatgactatgcatagaatacctttatttgtttgggcagtttttataacagcgttcttattacttttatctttacctgtttttgctggggctattacaatgcttttaacagacagaaactttaatactagtttcttcgaagctgcaggtgggggcgatcctgttctttatcagcatctattt
>BK1BB1_5_2798
tttaagtagtatttctgggcatccaggtggtgctgttgatttaggtatttttagtctacatttagctggagctgcaagtatactaggagctattaattttatgactactatttttaatatgagaggaccaggtatgactatgcatagaatacctttatttgtatggtctgttttaattacagctttcttattacttctttctttacccgtttttgctggtgcaattactatgcttttgacagatagaaactttaatacaagtttttttgaggctgcaggtggtggtgatcctgttttatatcaacatttattt
>BK1BB1_5_2863
gcttagtggtatttctggacatccaggtggtgctgtagacttaggtatctttagtttacatgttgctggagcttctagtattttaggttctattaactttatcaccactatctttaatatgagaggacctggaatgactatgcacagaattcctttgtatgtttgggcagttcttattactgcttttcttcttgttctatctttgcctgtatttgctggtgcgattacaatgttattaacagatagaaattttaatacaagtttttttgaagccgctggtggtggagaccctgtactatatcaacatttcttt
>BK1BB1_5_2872
tttaagtagtatttctggtcatccaggtggtgctgttgatttaggtatttttagtttacatgtagcaggagcttcaagtattttaggggctattaactttataactactattttaagtatgagaggtccaggtatgactatgcatagaatacctttatttgtttgggcagtttttataacagcgttcttattacttttatctttacctgtttttgctggggctattacaatgcttttaacagacagaaactttaatactagtttcttcgaagctgcaggtgggggcgatcctgttctttatcagcatctattt
>BK1BB1_5_2951
tttaagtagtatttctggtcatccaggtggtgctgttgatttagggatttttagtttacatgtagcaggagcttcaagtattttaggggctattaactttataactactattttaaatatgagaggtccaggtatgactatgcatagaatacctttatttgtttgggcagtttttataacagcgttcttattacttttatctttacctgtttttgctggggctattacaatgcttttaacagacagaaactttaatactagtttcttcgaagctgcaggtgggggcgatcctgttctttatcagcatctattt
>BK1BB1_5_3019
gcttagtggtatttctggacatccaggtggtgctgtagacttaggtatctttagtttacatgttgctggagcttctagtattttaggttctattaactttatcaccactatctttaatatgagaggacctggaatgactatgcacagaattcctttgtatgtttgggcagttcttattaccgcttttcttcttgttctatctttgcctgtatttgctggtgcgattacaatgttattaacagatagaaattttaatacaagtttttttgaagccgctggtggtggagaccctgtactatatcaacatctattt
>BK1BB1_5_3082
tttaagtagtatttctggtcatccaggtggtgctgttgatttaggtatttttagtttacatgtagcaggagcttcaagtattttaggggctattaactttataactactattttaaacatgagaggtccaggtatgactatgcatagaatacctttatttgtttgggcagtttttataacagcgttcttattacttttatctttacctgtttttgctggggctattacaatgcttttaacagacagaaactttaatactagtttcttcgaagctgcaggtgggggcgatcctgttctttatcagcatctattt
>BK1BB1_5_3084
tttgagtagtatttctggtcatcctggcggcgctgtagatctaggaatattcagtttacatttagctggagctgctagtattttaggtgctattaactttataactactatttttaatatgagaggccctggtatgacgatgcatagaatacctctatttgtttggtctgttcttattacggcttttttattattgttgtcactacctgttttcgctggcgcaatcactatgcttttaactgatagaaatcttaatactagtttctttgaagctgcaggtggtggtgatcctgtgttatatcaacatcttttt
>BK1BB1_5_3099
tttaagtagtatttctggtcatccaggtggtgctgttgatttaggtatttttagtctacatgtagcaggagcttcaagtattttaggggctattaactttataactactattttaaatatgagaggtccaggtatgactatgcatagaatacctttatttgtttgggcagtttttataacagcgttcttattacttttatctttacctgtttttgctggggctattacaatgcttttaacagacagaaactttaatactagtttcttcgaagctgcaggtgggggcgatcctgttctttatcagcatctattt
>BK1BB1_5_3204
tttgagtagtatttctggtcatcctggcggcgctgtagatctaggaatattcagtttacatttagctggagctgctagtattttaggtgctattaactttataactactatttttaatatgagaggccctggtacgacgatgcatagaatacctctatttgtttggtctgttcttattacggcttttttattattgttgtcactacctgttttcgctggcgcaatcactatgcttttaactgatagaaattttaatactagtttctttgaagctgcaggtggtggtgatcctgtgttatatcaacatcttttt
>BK1BB1_5_3219
tttaagtagcatttctggacatcctagtggtgcagtagacttaggtatttttagtttacacattgcaggtatttctagtattttaggtgctattaattttattactactatatttaacttaaaaagtccaggaataacaatgcatagattacctttatttgtttgggcagtactaattactgcttttttattacttctttcattacctgtatttgctggagctattacaatgcttttaactgatcgtaattttaatactagcttttttgtttcagcaggtggcggtgatcctatactttatcaacatctattt
>BK1BB1_5_3361
tttgagtagtatttctggtcatcctggcggcgctgtagatctaggaatattcagtttacatttagctggagctgctagtattttaggtgctattaactttataactactatttttaatatgagaggccctggtatgacgatgcatagaatacctctatttgtttggtctgttcttattacggcttttttattattgttgtcactacctgttttcgctggcgcaatcactatgcttttagctgatagaaattttaatactagtttctttgaagctgcaggtggtggtgatcctgtgttatatcaacatcttttt
>BK1BB1_5_3590
gcttagtggtatttctggacatccaggtggtgctgtagacttaggtatctttagtttacacgttgctggagcttctagtattttaggttctattaactttatcaccactatctttaatatgagaggacctggaatgactatgcacagaattcctttgtatgtttgggcagttcttattactgcttttcttcttgttctatctttgcctgtatttgctggtgcgattacaatgttattaacagataggaattttaatacaagtttttttgaagccgctggtggtggagaccctgtattgtatcaacatctattt
>BK1BB1_5_3636
gcttagtggtatttctggacatccaggtggtgctgtagacttaggtatctttagtttacatgttgctggagcttctagtattttaggttctattaactttatcaccactatctttaatatgagaggacctggaatgactatgcacagaattcctttgtatgtttgggcagttcttattactgcttttcttcttgtcctatctttgcctgtatttgctggtgcgattacaatgttattaacagataggaattttaatacaagtttttttgaagccgctggtggtggagaccctgtattgtatcaacatctattt
>BK1BB1_5_3696
tttgagtagtatttctggtcatcctggcggcgctgtagatctaggaatattcagtttacatttagctggagctgctagtattttaggtgctattaactttataactactatttttaatatgagaggccctggtatgacgatgcatagaatacctctatttgtttggtctgttcttattacggcttttttattattgttgtcactacctgttttcgctggcgcaatcactatgcttttaactgatagaaattttaatactagtttctttaaagctgcaggtggtggtgatcctgtgttatatcaacatcttttt
>BK1BB1_5_3738
gcttagtggtatttctggacatccaggtggtgctgtagacttaggtatctttagtttacatgttgctggagcttctagtattttaggttctattaactttatcaccactatctttaatatgggaggacctggaatgactatgcacagaattcctttgtatgtttgggcagttcttattactgcttttcttcttgttctatctttgcctgtatttgctggtgcgattacaatgttattaacagatagaaattttaatacaagtttttttgaagccgctggtggtggagaccctgtactatatcaacatctattt
>BK1BB1_5_4267
tttaagtagtatttcaggtcatccgggtggcgcagttgatttgggtatttttagtttgcatgtagctggagcttcaagtattttaggagcaattaattttataactactattttgaatatgagaggtccaggtatgactatgcatagaatacctttatttgtttgggcagtttttataacagcgtttttgttgcttttatcattacctgtttttgctggagctatcacaatgcttttaacggacaggaattttaatactagtttctttgaagctgcaggtggcggtgatcctgttctttaccaacacttatt
>BK1BB1_5_4653
tttaagtagcatttctggacatcctagtggtgcagtagacttaggtatttttagtttacacattgcaggtatttctagtattttaggtgctattaattttattactactatatttaatttaaaaagtccaggaataacaatgcatagattacctttatttgtttgggcagtactaattactgcttttttattacttctttcattacctgtatttgctggagctattacaatgcttttaactgatcgtaattttaatactagcttttttgattcagcaggtggcggtgatcctatactttatcaacatctattt
>BK1BB1_5_4760
tttaagtagtatctctggacatccaggtggtgctgttgatttaggtatttttagtttacatttagctggagcagcaagtatattaggtgcaataaattttataacaactatttttaatatgagagggcctggtatgactatgcatagaatacctttatttgtatggtctgttttaattacagcttttttattacttctttctttacctgttttcgctggtgctattacgatgcttttgacagatagaaattttaatacaagcttttttgaggctgcgggtggtggggatcctgttctatatcaacacttgttc
>BK1BC1_1_48
tttgagtagtatttctggtcatcctggcggcgctgtagatctaggaatattcagtttacatttagctggagctgctagtattttaggtgctattaactttataactactatttttaatatgagaggccctggtatgacgatgcatagaatacctctatttgtttggtctgttcttattacggcttttttattattgttgtcactacctgttttcgctggcgcaatcactatgcttttaactgatagaaattttaatactagtttctttgaagctgcaggtggtggtgatcctgtgttatatcaacatcttttt
>BK1BC1_1_76
tttaagtagtatttctggtcatccaggtggtgctgttgatttaggtatttttagtttacatgtagcaggagcttcaagtattttaggagcaattaactttataactactattttaaatatgagaggcccaggtatgactatgcatagaatacctttatttgtttgggcagtttttataacagcgttcttattacttttatctttacctgtttttgctggggctattacaatgcttttaacagacagaaactttaatactagtttctttgaagctgcaggtgggggcgatcctgttctttatcagcatctattt
>BK1BC1_1_125
gcttagtggtatttctggacatccaggtggtgctgtagacttaggtatctttagtttacatgttgctggagcttctagtattttaggttctattaactttatcaccactatctttaatatgagaggacctggaatgactatgcacagaattcctttgtatgtttgggcagttcttattactgcttttcttcttgttctatctttgcctgtatttgctggtgcgattacaatgttattaacagatagaaattttaatacaagtttttttgaagccgctggtggtggagaccctgtactatatcaacatctattt
>BK1BC1_1_141
tttaagtagtatttcaggccatccaagtggtgctgtagatctgggtatttttagtttacatgtggctggtgcttcaagtattctaggcgctataaactttattaccactgtttttaatatgagaggacccggaatgactatgcatagaatacctttatttgtctggtctatccttataacagcctttttgctgctattatcattgcctgtatttgcaggagctatcactatgttgctcacagatagaaacttcaatacaagcttctttgaagctgctggaggcggagatcctgttttataccaacatcttttt
>BK1BC1_1_153
tttaagtagtatttctggtcatccaggtggtgctgttgatttaggtatttttagtttacatgtagcaggagcttcaagtattttaggggctattaactttataactactattttaaatatgagaggtccaggtatgactatgcatagaatacctttatttgtttgggcagtttttataacagcgttcttattacttttatctttacctgtttttgctggggctattacaatgcttttaacagacagaaactttaatactagtttcttcgaagctgcaggtgggggcgatcctgttctttatcagcatctattt
>BK1BC1_1_292
gcttagtggtatttctggacatccaggtggtgctgtagacttaggtatctttagtttacatgttgctggagcttctagtattttaggttctattaactttatcaccactatctttaatatgagaggacctggaatgactatgcacagaattcctttgtatgtttgggcagttcttattactgcttttcttcttgttctatctttgcctgtatttgctggtgcgattacaatgttattaacagataggaattttaatacaagtttttttgaagccgctggtggtggagaccctgtattgtatcaacatctattt
>BK1BC1_1_439
tttaagtagtatttctggacatccaggtggtgctgttgatttaggtatttttagcctacatttagctggagctgcaagtatactaggagctattaactttataactactatttttaatatgagaggaccaggtatgactatgcatagaatacctttatttgtatggtctgttttaattacagctttcttattacttctctctttacccgtttttgctggtgcaattactatgcttttaacagatagaaactttaatacaagtttttttgaggctgcaggtggcggtgatcctgttttatatcagcatttattt
>BK1BC1_1_472
acttagcagcatttctggtcatcctagtgctgcggtagatttaggtatctttagtctccatatagcaggtgcttcaagtattttaggtgctattaattttataactactatctttaatatgagagtacctggtatgacaatgcatagaatgccactatttgtgtgggctgttttaataactgcttttttgcttcttctctctttacctgttttcgctggtgccattacaatgttattaactgatagaaattttaacactagtttttttgaggctgctggtggaggagatcctgttctttatcaacatcttttt
>BK1BC1_1_595
tttaagtagtatttcgggtcatccaggtggtgcagttgatttaggtatttttagtctacatttagctggtgctgccagtatactcggggccgttaactttataactactatttttaatatgagaggtcctggtatgactatgcatagaatacctctttttgtctggtctgttctaattacagcctttttgttgctcctttctttacctgtttttgctggtgctatcactatgcttttaacagatagaaacttcaatacaagtttttttgaagctgctggtggtggtgatccagtcctataccaacatttattt
>BK1BC1_1_796
tttaagtagtatttctgggcatccaggtggtgctgttgatttaggtatttttagtctacatttagctggagctgcaagtatactaggagctattaattttataactactatttttaatatgagaggaccaggtatgactatgcatagaatacctttatttgtatggtctgttttaattacagctttcttattacttctttctttacccgtttttgctggtgcaattactatgcttttgacagatagaaactttaatacaagtttttttgaggctgcaggtggtggtgatcctgttttatatcaacatttattt
>BK1BC1_1_1070
tttaagtagtatttctggacatccaggtggtgctgttgatttaggtatttttagcctacatttagctggagctgcaagtatactaggagctattaactttataactactatttttaatatgagaggaccaggtatgactatgcatagaatacctttatttgtatggtctgttttaattacagctttcttattacttctctctttacccgtttttgctggtgcaattactatgcctttaacagatagaaactttaatacaagtttttttgaggctgcaggtggcggtgatcctgttttatatcagcatttattt
>BK1BC1_1_1239
gcttagtggtatttctggacatccaggtggtgctgtagacttaggtatctttagtttacatgttgctggagcttctagtattttaggttctattaaccttatcaccactatctttaatatgagaggacctggaatgactatgcacagaattcctttgtatgtttgggcagttcttattactgcttttcttcttgttctatctttgcctgtatttgctggtgcgattacaatgttattaacagatagaaattttaatacaagtttttttgaagccgctggtggtggagaccctgtactatatcaacatctattt
>BK1BC1_1_1245
attaagtagtactatggctcatcctggaggtgctgttgacttagcaatttttagtttacatgtttcaggagcatcatcaattttaggagccgttaattttattactacaatctttaacatgcgatgtccaggaatgactatgcatcgtgtaccattatttgtttggtctgtattaattactgcttttttattattattatctctacctgttttagcaggagcaataacaatgttattatgtgatcgtaatttcaatactactttctttgacccttcaggaggaggtgatccagttttatatcaacatttattt
>BK1BC1_1_1614
tttgagtagtatttctggtcatcctggcggcgctgtagatctaggaatattcagtttacatttagctggagctgctagtattttaggtgctattaactttataactactatttttaatatgagaggccctggtatgacgatgcatagaatacctctatttgtttggtctgttcttattacggcttttttattattgttgtcactacctgttttcgctggcgcaatcactatgcttttaactgatagaaattttaatactagtctctttgaagctgcaggtggtggtgatcctgtgttatatcaacatcttttt
>BK1BC1_1_1948
gcttagtggtatttctggacatccaggtggtgctgtagacttaggtatctttagtttacatgttgctggagcttctagcattttaggttctattaactttatcaccactatctttaatatgagaggacctggaatgactatgcacagaattcctttgtatgtttgggcagttcttattactgcttttcttcttgttctatctttgcctgtatttgctggtgcgattacaatgttattaacagatagaaattttaatacaagtttttttgaagccgctggtggtggagaccctgtactatatcaacatctattt
>BK1BC1_1_1992
ttgagtagtatttctggtcatcctggcggcgctgtagatctaggaatattcagtttacatttagctggagctgctagtattttaggtgctattaactttataactactatttttaatatgagaggccctggtatgacgatgcatagaatacctctatttgtttggtctgttcttattacggcttttttattattgttgtcactacctgttttcgctggcgcaatcactatgcttttaactgatagaaattttaatactagtttctttgaagctgcaggtggtggtgatcctgtgttatatcaacatcttttt
>BK1BC1_1_2091
tttgagtagtatttctggtcatcctggcggcgctgtagatctaggaatattcagtttacatttagctggagctgctagtattttaggtgctattaactttataactactatttttaatatgagaggccctggtatgacgatgcatagaatacctctatttgtttggtctgttcttattacggcttttttattattgctgtcactacctgttttcgctggcgcaatcactatgcttttaactgatagaaattttaatactagtttctttgaagctgcaggtggtggtgatcctgtgttatatcaacatcttttt
>BK1BC1_1_2256
tttgagtagtatttctggtcatcctggcggcgctgtagatctaggaatattcagtttacatttagccggagctgctagtattttaggtgctattaactttataactactatttttaatatgagaggccctggtatgacgatgcatagaatacctctatttgtttggtctgttcttattacggcttttttattattgttgtcactacctgttttcgctggcgcaatcactatgcttttaactgatagaaattttaatactagtttctttgaagctgcaggtggtggtgatcctgtgttatatcaacatcttttt
>BK1BC1_1_2537
gcttagtggtatttctggacatccaggtggtgctgtagacttaggtatctttagtttacatgttgctggagcttctagtattttaggttctattaactttatcaccactatctttaatatgagaggacctggaatgactatgcacagaattcctttgtatgtttgggcagttcttattactgcttttcttcttgttctatctttgcctgtatttgctggtgcgattacaatgttattaacagataggaattttaatacaagtttctttgaagccgctggtggtggagaccctgtattgtatcaacatctattt
>BK1BC1_1_2579
tttgagtagtatttctggtcatcctggcggcgctgtagatctaggaatattcagtttacatttagctggagctgctagtattttaggtgctattaactttataactactatttttaatatgagaggccctggtatgacgatgcatagaatacctctatttgtttggtctgttcttattacggcttttttattattgttgtcactacctgttttcgctggcgcaatcactatgcttttaactgatagaaattttaatactagtttctttgaagctgcgggtggtggtgatcctgtgttatatcaacatcttttt
>BK1BC1_1_2586
tttgagtagtatttctggtcatcctggcggcgctgtagatctaggaatattcagtttacgtttagctggagctgctagtattttaggtgctattaactttataactactatttttaatatgagaggccctggtatgacgatgcatagaatacctctatttgtttggtctgttcttattacggcttttttattattgttgtcactacctgttttcgctggcgcaatcactatgcttttaactgatagaaattttaatactagtttctttgaagctgcaggtggtggtgatcctgtgttatatcaacatcttttt
>BK1BC1_1_2587
tttgagtagtatttctggtcatcctggcggcgctgtagatctaggaatattcagtttacatttagctggagctgctagtattttaggtgctattaactttataactactatttttaatatgagaggccctggtatgacgatgcatagaatacctctatttgtttggtctgttcttattacggcttttttattattgttgtcactacctgttttcgctggcgcaatcactatgcttttaactgatagaaattttaatactagtttctttgaagctgcaggtggtggtgatcctgtgttatatcaacatctttt
>BK1BC1_1_2608
tttaagtagtatttctggacatccaggtggtgctgttgatttaggtattttagcctacatttagctggagctgcaagtatactaggagctattaactttataactactatttttaatatgagaggaccaggtatgactatgcatagaatacctttatttgtatggtctgttttaattacagctttcttattacttctctctttacccgtttttgctggtgcaattactatgcttttaacagatagaaactttaatacaagtttttttgaggctgcaggtggcggtgatcctgttttatatcagcatttattt
>BK1BC1_1_2728
tttgagtagtatttctggtcatcctggcggcgctgtagatctaggaatattcagtttacatttagctggagctgctagtattttaggtgctattaactttataactactatttttaatatgagaggccctggtatgacgatgcatagaataactctatttgtttggtctgttcttattacggcttttttattattgttgtcactacctgttttcgctggcgcaatcactatgcttttaactgatagaaattttaatactagtttctttgaagctgcaggtggtggtgatcctgtgttatatcaacatcttttt
>BK1BC1_1_2860
tttgagtagtatttctggtcatcctggcggcgctgtagatctaggaatattcagtttacatttagctggagctgctagtattttaggtgctattaactttataactactatttttaatatgagaggccctggtatgacgatgcatagaatacctctatttgtttggtctgttcttattacggcttttttattattgttgtcactacctgttttcgctggcgcaatcactatgcttttaactgatagaaattttaatactagtttctttgaagctgcaggtggtggtgatcctgtgttatatcaacaccttttt
>BK1BC1_1_2954
tttgagtagtatttctggtcatcctggcggcgctgtagatctaggaatattcagtttacatttagctggagctgctagtattttaggtgctattaactttataactactatttttaatatgagaggccctggtatgacgatgcatagaatacctctatttgtttggtctgttcttattacggcttttttattattgttgtcactacctgttttcgctggcgcaatcactatgcttttaactgatagaaattttaatactagtttctttgaagctgcaggtggtggcgatcctgtgttatatcaacatcttttt
>BK1BC1_1_2980
gcttagtggtatttctggacatccaggtggtgctgtagacttaggtatctttagtttacatgctgctggagcttctagtattttaggttctattaactttatcaccactatctttaatatgagaggacctggaatgactatgcacagaattcctttgtatgtttgggcagttcttattactgcttttcttcttgttctatctttgcctgtatttgctggtgcgattacaatgttattaacagatagaaattttaatacaagtttttttgaagccgctggtggtggagaccctgtactatatcaacatctattt
>BK1BC1_1_3168
tttgagtagtatttctggtcatcctggcggcgctgtagatctaggaatattcagtttacatttagctggagctgctagtattttaggtgctattaactttataactactatttttaatatgagaggccctggtatgacgatgcatagaatacctctatttgtttggtctgctcttattacggcttttttattattgttgtcactacctgttttcgctggcgcaatcactatgcttttaactgatagaaattttaatactagtttctttgaagctgcaggtggtggtgatcctgtgttatatcaacatcttttt
>BK1BC1_1_3280
gcttagtggtatttctggacatccaggtggtgctgtagacttaggtatctttagtttacatgttgctggagcttctagtattttaggttctattaactttatcaccactatctttaatatgagaggacctggaatgactatgcacagaattcctttgtatgtttgggcagttcttattactgcttttcttcttgttctatctttgcctgtatttgctggtgcgattacaatgttattaacagatagaaattttaatacaggtttttttgaagccgctggtggtggagaccctgtactatatcaacatctattt
>BK1BC1_1_3467
tttgagtagtatttctggtcatcctggcggcgctgtagatctaggaatattcagtttacatttagctggagctgctagtattttaggtgctactaactttataactactatttttaatatgagaggccctggtatgacgatgcatagaatacctctatttgtttggtctgttcttattacggcttttttattattgttgtcactacctgttttcgctggcgcaatcactatgcttttaactgatagaaattttaatactagtttctttgaagctgcaggtggtggtgatcctgtgttatatcaacatcttttt
>BK1BC1_1_3472
gcttagtggtatttctggacatccaggtggtgctgtagacttaggtatctttagtttacatgttgctggagcttctagtattttaggttctattaactttatcaccactatctttaatatgagaggacctggaatgactatgcacagaattcctttgtatgtttgggcagttcttattactgcttttcttcttgttctatctttgcctgtatttgctggtgcgattacaatgttattaacagataggaattttaatacaagtttttttgaagccgctggtggcggagaccctgtattgtatcaacatctattt
>BK1BC1_1_3521
tttaagtagtatttctggacatccaggtggtgctgttgatttaggtatttttagcctacatttagctggagctgcaagtatactaggagctattaactttataactactatttttaatatgagaggaccaggtatgactatgcatagaatacctttatttgtatggtctgttttaattacagctttcttattacttctctctttacccgtttttgctggtgcaattactatgcttttaacagatagaaactttaatacaagtttttttgaggctgcaggtggcggtgatcccgttttatatcagcatttattt
>BK1BC1_1_3553
tttgagtagtatttctggtcatcccggcggcgctgtagatctaggaatattcagtttacatttagctggagctgctagtattttaggtgctattaactttataactactatttttaatatgagaggccctggtatgacgatgcatagaatacctctatttgtttggtctgttcttattacggcttttttattattgttgtcactacctgttttcgctggcgcaatcactatgcttttaactgatagaaattttaatactagtttctttgaagctgcaggtggtggtgatcctgtgttatatcaacatcttttt
>BK1BC1_1_3612
tttaagtagtatttctggacatccaggtggtgctgttgatttaggtatttttagcctacatttagctggagctgcaagtatactaggagctattaactttataactactatttttaatatgagaggaccaggtatgactatgcatagaatacctttatttgtatggtctgttttaatcacagctttcttattacttctctctttacccgtttttgctggtgcaattactatgcttttaacagatagaaactttaatacaagtttttttgaggctgcaggtggcggtgatcctgttttatatcagcatttattt
>BK1BC1_1_3620
gcttagtggtatttctggacatccaggtggtgctgtagacttaggtatctttagtttacatgttgctggagcttctagtattttaggttctattaactttatcaccactatctttaatatgagaggacctggaatgactatgcacagaattcctttgtatgtttgggcagttcttattactgcttttcttcttgttctatctttgcctgtatttgctggtgcgattgcaatgttattaacagatagaaattttaatacaagtttttttgaagccgctggtggtggagaccctgtactatatcaacatctattt
>BK1BC1_1_3634
tttgagtagtatttctggtcatcctggcggcgctgtagatctaggaatattcagtttacatttagctggagctgctagtattttaggtgctattaactttataactactatttttaatatgagaggccctggtatgacgatgcatagaatacctctatttgtttggtctgttcttattacggcttttttattattgttgtcactacctgttttcgctggcgcaatcactatgcttttaactgataggaattttaatactagtttctttgaagctgcaggtggtggtgatcctgtgttatatcaacatcttttt
>BK1BC1_1_3814
tttaagtagtatttctggacatccaggtggtgctgttgatttaggtatttttagcctacatttagctggagctgcaagtatactaggagctattaactttataactactatttttaatatgagaggaccaggtatgactatgcatagaatacctttatttgtatggtctgttttaattacagctttcttattacttctctctttacccgtttttgctggtgcaattactatgcttttaacagatagaaactttaatacaagtttttttgaggctgcaggtggcggtgatcctgttttatatcaacatttattt
>BK1BC1_1_3925
acttagcagcatttctggtcatcctagtgctgcggtagatttaggtatctttagtctccatatagcaggtgcttcaagtattttaggtgctattaattttataactactatctttaatatgagagtacctggtatgacgatgcatagaatgccactatttgtgtgggctgttttaataactgcttttttgcttcttctctctttacctgttttcgctggtgccattacaatgttattaactgatagaaattttaacactagtttttttgaggctgctggtggaggagatcctgttctttatcaacatcttttt
>BK1BC1_1_4092
tttgagtagtatttctggtcatcctggcggcgctgtagatctaggaatattcagtttacatttagctggagctgctagtattttaggtgctattaactttatagctactatttttaatatgagaggccctggtatgacgatgcatagaatacctctatttgtttggtctgttcttattacggcttttttattattgttgtcactacctgttttcgctggcgcaatcactatgcttttaactgatagaaattttaatactagtttctttgaagctgcaggtggtggtgatcctgtgttatatcaacatcttttt
>BK1BC1_1_4213
tttgagtagtatttctggtcatcctggcggcgctgtagatctaggaatattcagtttacatttagctggagctgctagtattttaggtgctattaactttataactactatttttaatatgagaggccctggtatgacgatgcatagaatacctctatttgtttggtctgttcttattacggcttttttattattgttgtcactacctgttttcgctggcgcaatcactatgcttttaactgatagaaattttaatactagtttctttgaagctgcaggtggtggtgatcctgtattgtatcaacatttgttt
>BK1BC1_1_4307
tttgagtagtatttctggtcatcctggcggcgctgtagatctaggaatattcagtttacatttagctggagctgctagtattttaggtgctattaactttataactactatttttaatatgagaggccctggtacgacgatgcatagaatacctctatttgtttggtctgttcttattacggcttttttattattgttgtcactacctgttttcgctggcgcaatcactatgcttttaactgatagaaattttaatactagtttctttgaagctgcaggtggtggtgatcctgtgttatatcaacatcttttt
>BK1BC1_1_4393
tttaagtagtatttctggtcatccaggtggtgctgttgatttaggtatttttagtttacatgtagcaggagcttcaagtattttaggggctattaactttataactactattttaaatatgagaggtccaggtatgactatgcatagaatacctttatttgtttgggcagtttttataacagcgttcttattacttttatctttacctgtttttgctggggctattacaatgcttttaacagacagaaactttaatactagcttcttcgaagctgcaggtgggggcgatcctgttctttatcagcatctattt
>BK1BC1_1_4675
tttgagtagtatttctggtcatcctggcggcgctgtagatctaggaatattcagtttacattcagctggagctgctagtattttaggtgctattaactttataactactatttttaatatgagaggccctggtatgacgatgcatagaatacctctatttgtttggtctgttcttattacggcttttttattattgttgtcactacctgttttcgctggcgcaatcactatgcttttaactgatagaaattttaatactagtttctttgaagctgcaggtggtggtgatcctgtgttatatcaacatcttttt
>BK1BC1_1_4712
tttaagtagtatttctggacatccaggtggtgctgttgatttaggtatttttagcctacatttagctggagctgcaagtatactaggagctattaactttataactactatctttaatatgagaggaccaggtatgactatgcatagaatacctttatttgtatggtctgttttaattacagctttcttattacttctctctttacccgtttttgctggtgcaattactatgcttttaacagatagaaactttaatacaagtttttttgaggctgcaggtggcggtgatcctgttttatatcagcatttattt
>BK1BC1_1_4900
gcttagtggtatttctggacatccaggtggtgctgtagacttaggtatctttagtttacatgttgctggagcttctagtattttaggttctattaactttatcaccactatctttaatatgagaggacctggaatgactatgcacagaattcctttgtatgtttgggcagttcttattactgcttttcttcttgttctatctttgcctgtatttgctggtgcgattacaatgttatcaacagatagaaattttaatacaagtttttttgaagccgctggtggtggagaccctgtactatatcaacatctattt
>BK1BC1_1_5012
tttaagtagtatttctggtcatccaggtggtgctgttgatttaggtatttttagtttacatgtagcaggagcttcaagtattttaggggctattaactttataactactattttaaatatgagaggtccaggtatgactatgcatagaatacctttatttgtttgggcagtttttataacagcgttcttattacttttatctttacctgtttttgctggggctattacaatgcttttaacagacagaaactttaatactagtttcttcgaagctgcaggtgggggcgatcctgttctttatcagcatctactt
>BK1BC1_1_5146
tttgagtagtatttctggtcatcctggcggcgctgtagatctaggaatattcagtttacatttagctggagctgctagtattttaggtgctattaactttataactactatttttaatatgagaggccctggtatgacgatgcatagaatacctctatttgtttggtctgttcttattacggcttttttattattgttgtcactacctgttttcgctggcgcaatcactatgcttttaactgatagaaattttaatacaagtttctttgaagctgcaggtggtggtgatcctgtgttatatcaacatcttttt
>BK1BC1_1_5291
tttgagtagtattcctggtcatcctggcggcgctgtagatctaggaatattcagtttacatttagctggagctgctagtattttaggtgctattaactttataactactatttttaatatgagaggccctggtatgacgatgcatagaatacctctatttgtttggtctgttcttattacggcttttttattattgttgtcactacctgttttcgctggcgcaatcactatgcttttaactgatagaaattttaatactagtttctttgaagctgcaggtggtggtgatcctgtgttatatcaacatcttttt
>BK1BC1_1_5335
gcttagtggtatttctggacatccaggtggtgctgtagacttaggtatctttagtttacatgttgctggagcttctagtattttaggttctattaactttatcaccactatctttaatatgagaggacctggaatgactatgcacagaattcctttgtatgtttgggcagttcttattactgcttttcttcttgctctatctttgcctgtatttgctggtgcgattacaatgttattaacagatagaaattttaatacaagtttttttgaagccgctggtggtggagaccctgtactatatcaacatctattt
>BK1BC1_1_5364
gcttagtggtatttctggacatccaggtggtgctgtagacttaggtatctttagtttacatgttgctggagcttctagtattttaggttctattaactttatcaccactatctttaatatgagaggacctggaatgactatgcacagaattcctttgtatgtttgggcagttcttattactgcttttcttcttgttctatctttgcctgtatttgctggtgcgattacaatgttattaacagataggaattttaatacaagtttttttgaagccgctggtggtggggaccctgtattgtatcaacatctattt
>BK1BC1_1_5694
tttgagtagtatttctggtcatcctggcggcgctgtagatctaggaatattcagtttacatttagctggagctgctagtattttaggtgctattaactttataactactatttttaatatgagaggccctggtatgacgatgcatagaatacctctatttgtttggtctgttcttattacggcttttttattattgttgtcactacctgttttcgctggcgcaatcactatgcttttaactgatagaaattttaatactagtttctttgaagctgcaggtggtggtgatcctgtgttatatcaacatttgttt
>BK1BC1_1_5810
tttgagtagtatttctggtcatcctggcggcgctgtagatctaggaatattcagtttacatttagctggagctgctagtattttaggtgctagtaactttataactactatttttaatatgagaggccctggtatgacgatgcatagaatacctctatttgtttggtctgttcttattacggcttttttattattgttgtcactacctgttttcgctggcgcaatcactatgcttttaactgatagaaattttaatactagtttctttgaagctgcaggtggtggtgatcctgtgttatatcaacatcttttt
>BK1BC1_1_5933
tttaagtagtatttcaggtcatccgggtggcgcagttgatttgggtatttttagtttgcatgtagctggagcttcaagtattttaggagcaattaattttataactactattttgaatatgagaggtccaggtatgactatgcatagaatacctttatttgtttgggcagtttttataacagcgtttttgttgcttttatcattacctgtttttgctggagctatcacaatgcttttaacggacaggaattttaatactagtttctttgaagctgcaggtggcggtgatcctgttctttaccaacacttatt
>BK1BC1_1_6073
attaagtagtactatggctcatcctggaggtgctgttgacttagcaatttttagtttacatgtttcaggagcatcatcaattttaggagccgttaattttattactacaatctttaacatgcgatgtccaggaatgactatgcatcgtgtaccattatttgtttggtctgtattaattactgcttttttattattattatctctacctgttttagcaggagcaataacaatgttattatgtgatcgtaatttcaatactactttctttgacccttcaggaggaggtgatccagttttatatcaacatttattc
>BK1BC1_1_6108
gcttagtggtatttctggacatccaggtggtgctgtagacttaggtatctttagtttacatgttgctggagcttctagtattttaggttctattaactttatcaccactatctttaatatgagaggacctggaatgactatgcacagaattcctttgtatgtttgggcagttcttattactgcttttcttcttgttctatctttgcctgtgtttgctggtgcgattacaatgttattaacagatagaaattttaatacaagtttttttgaagccgctggtggtggagaccctgtactatatcaacatctattt
>BK1BC1_1_6269
tttaagtagtatttctggacatccaggtggtgctgttgatttaggtatttttagcctacatttagctggagctgcaagtatactaggagctattaactttataactactatttttaatatgagaggaccaggcatgactatgcatagaatacctttatttgtatggtctgttttaattacagctttcttattacttctctctttacccgtttttgctggtgcaattactatgcttttaacagatagaaactttaatacaagtttttttgaggctgcaggtggcggtgatcctgttttatatcagcatttattt
>BK1BC1_1_6297
tttgagtagtatttctggtcatcctggcggcgctgtagatctaggaatattcagtttacatttagctggagctgctagtattttaggtgctattaactttataactactatttttaatatgagaggccctggtatgacgatgcatagaatacctctatttgtttggtctgttcttattacggcttttttattattgttgccactacctgttttcgctggcgcaatcactatgcttttaactgatagaaattttaatactagtttctttgaagctgcaggtggtggtgatcctgtgttatatcaacatcttttt
>BK1BC1_1_6434
gcttagtggtatttctggacatccaggtggtgctgtagacttaggtatctttagtttacatgttgctggagcttctagtattttaggttctattaactttatcaccactatctttaatatgagaggacctggaatgactatgcacagaattcctttgtatgtttgggcagttcttattactgcttttcttcttgttctatctttgcctgtatttgctggtgcgattacaatgttattaacagatagaaattttaatacaaggttttttgaagccgctggtggtggagaccctgtactatatcaacatctattt
>BK1BC1_1_6509
tttaagtagcatttctggacatcctagtggtgcagtagacttaggtatttttagtttacacattgcaggtatttctagtattttaggtgctattaattttattactactatatttaatttaaaaagtccaggaataacaatgcatagattacctttatttgtttgggcagtactaattactgcttttttattacttctttcattacctgtatttgctggagctattacaatgcttttaactgatcgtaattttaatactagcttttttgattcagcaggtggcggtgatcctatactttatcaacatctattt
>BK1BC1_1_6584
gcttagtggtatttctggacatccaggtggtgctgtagacttaggtatctttagtttacatgttgctggagcttctagtattttaggttctattaactttatcaccactatctttaatatgagaggacctggaatgactatgcacagaattcctttgtatgtttgggcagttcttattactgcttttcttcttgttctatctttgcctgtatttgctggtgcgattacaatgttattaacagatagaaattttaatacaagtttttttgaagccgctggtggtggagaccctgtactatattaacatctattt
>BK1BC1_2_52
tttgagtagtatttctggtcatcctggcggcgctgtagatctaggaatattcagtttacatttagctggagctgctagtattttaggtgctattaactttataactactatttttaatatgagaggccctggtatgacgatgcatagaatacctctatttgtttggtctgttcttattacggcttttttattattgttgtcactacctgttttcgctggcgcaatcactatgcttttaactgatagaaattttaatactagtttctttgaagctgcaggtggtggtgatcctgtgttatatcaacatcttttt
>BK1BC1_2_125
gcttagtggtatttctggacatccaggtggtgctgtagacttaggtatctttagtttacatgttgctggagcttctagtattttaggttctattaactttatcaccactatctttaatatgagaggacctggaatgactatgcacagaattcctttgtatgtttgggcagttcttattactgcttttcttcttgttctatctttgcctgtatttgctggtgcgattacaatgttattaacagatagaaattttaatacaagtttttttgaagccgctggtggtggagaccctgtactatatcaacatctattt
>BK1BC1_2_154
tttaagtagtatttctggtcatccaggtggtgctgttgatttaggtatttttagtttacatgtagcaggagcttcaagtattttaggggctattaactttataactactattttaaatatgagaggtccaggtatgactatgcatagaatacctttatttgtttgggcagtttttataacagcgttcttattacttttatctttacctgtttttgctggggctattacaatgcttttaacagacagaaactttaatactagtttcttcgaagctgcaggtgggggcgatcctgttctttatcagcatctattt
>BK1BC1_2_272
gcttagtggtatttctggacatccaggtggtgctgtagacttaggtatctttagtttacatgttgctggagcttctagtattttaggttctattaactttatcaccactatctttaatatgagaggacctggaatgactatgcacagaattcctttgtatgtttgggcagttcttattactgcttttcttcttgttctatctttgcctgtatttgctggtgcgattacaatgttattaacagataggaattttaatacaagtttttttgaagccgctggtggtggagaccctgtattgtatcaacatctattt
>BK1BC1_2_406
tttaagtagtatttctggacatccaggtggtgctgttgatttaggtatttttagcctacatttagctggagctgcaagtatactaggagctattaactttataactactatttttaatatgagaggaccaggtatgactatgcatagaatacctttatttgtatggtctgttttaattacagctttcttattacttctctctttacccgtttttgctggtgcaattactatgcttttaacagatagaaactttaatacaagtttttttgaggctgcaggtggcggtgatcctgttttatatcagcatttattt
>BK1BC1_2_434
acttagcagcatttctggtcatcctagtgctgcggtagatttaggtatctttagtctccatatagcaggtgcttcaagtattttaggtgctattaattttataactactatctttaatatgagagtacctggtatgacaatgcatagaatgccactatttgtgtgggctgttttaataactgcttttttgcttcttctctctttacctgttttcgctggtgccattacaatgttattaactgatagaaattttaacactagtttttttgaggctgctggtggaggagatcctgttctttatcaacatcttttt
>BK1BC1_2_542
tttaagtagtatttcgggtcatccaggtggtgcagttgatttaggtatttttagtctacatttagctggtgctgccagtatactcggggccgttaactttataactactatttttaatatgagaggtcctggtatgactatgcatagaatacctctttttgtctggtctgttctaattacagcctttttgttgctcctttctttacctgtttttgctggtgctatcactatgcttttaacagatagaaacttcaatacaagtttttttgaagctgctggtggtggtgatccagtcctataccaacatttattt
>BK1BC1_2_716
tttaagtagtatttctgggcatccaggtggtgctgttgatttaggtatttttagtctacatttagctggagctgcaagtatactaggagctattaattttataactactatttttaatatgagaggaccaggtatgactatgcatagaatacctttatttgtatggtctgttttaattacagctttcttattacttctttctttacccgtttttgctggtgcaattactatgcttttgacagatagaaactttaatacaagtttttttgaggctgcaggtggtggtgatcctgttttatatcaacatttattt
>BK1BC1_2_866
tttaagtagcatttctggacatcctagtggtgcagtagacttaggtatttttagtttacacattgcaggtatttctagtattttaggtgctattaattttattactactatatttaatttaaaaagtccaggaataacaatgcatagattacctttatttgtttgggctgtactaattactgcttttttattacttctttcattacctgtatttgctggagctattacaatgcttttaactgatcgtaattttaatactagcttttttgtttcagcaggtggcggtgatcctatactttatcaacatctattt
>BK1BC1_2_1047
attaagtagtatttctggtcatccaggtggtgctgttgatttaggtatttttagtttacatgtagcaggagcttcaagtattttaggggctattaactttataactactattttaaatatgagaggtccaggtatgactatgcatagaatacctttatttgtttgggcagtttttataacagcgttcttattacttttatctttacctgtttttgctggggctattacaatgcttttaacagacagaaactttaatactagtttcttcgaagctgcaggtgggggcgatcctgttctttatcagcatctattt
>BK1BC1_2_1231
tttaagtagtatttctggacatccaggtggtgctgttgatttaggtatttttagcctacatttagctggagctgcaagtatactaggagctattaactttataactactatttttaatatgagaggaccaggtatgactatgcacagaatacctttatttgtatggtctgttttaattacagctttcttattacttctctctttacccgtttttgctggtgcaattactatgcttttaacagatagaaactttaatacaagtttttttgaggctgcaggtggcggtgatcctgttttatatcagcatttattt
>BK1BC1_2_1448
gcttagtggtatttctggacatccaggtggtgctgtagacttaggtatctttagtttacatgttgctggagcttctagtattttaggttctattaactttatcaccactatctttaatatgagaggacctggaatgactatgcacagaattcctttgtatgtttgggcagttcttattactgcttttcttcttgttctatctttgcctgtatttgctggtgcgattacaatgttattaacagatagagattttaatacaagtttttttgaagccgctggtggtggagaccctgtactatatcaacatctattt
>BK1BC1_2_1527
tttgagtagtatttctggtcatcctggcggcgctgtagatctaggaatattcagtttacatttagctggagctgctagtattttaggtgctattaactttataactactatttttaatatgagaggccctggtatgacgatgcatagaatacctctatttgtttggtctgttcttattacggcttttttattattgttgtcactacctgttttcgctggcgcaatcactatgcttttaactgatagaaattttaatactagtttctttgaagctgcaggtggtggtgatcctgtgttatatcaacatcctttt
>BK1BC1_2_1528
tctgagtagtatttctggtcatcctggcggcgctgtagatctaggaatattcagtttacatttagctggagctgctagtattttaggtgctattaactttataactactatttttaatatgagaggccctggtatgacgatgcatagaatacctctatttgtttggtctgttcttattacggcttttttattattgttgtcactacctgttttcgctggcgcaatcactatgcttttaactgatagaaattttaatactagtttctttgaagctgcaggtggtggtgatcctgtgttatatcaacatcttttt
>BK1BC1_2_1741
tttgagtagtatttctggtcatcctggcggcgctgtagatctaggaatattcagtttacatttagctggagctgctagtattttaggtgctattaactttataactactatttttaatatgagaggccctggtatgacgatgcatagaatacctctatttgtttggtctgttcttattacggcttttttattattgttgtcactacctgttttcgctggcgcaatcactatgcttttaactgatagaaattttaatactagtttctttgaagccgcaggtggtggtgatcctgtgttatatcaacatcttttt
>BK1BC1_2_1784
ttgagtagtatttctggtcatcctggcggcgctgtagatctaggaatattcagtttacatttagctggagctgctagtattttaggtgctattaactttataactactatttttaatatgagaggccctggtatgacgatgcatagaatacctctatttgtttggtctgttcttattacggcttttttattattgttgtcactacctgttttcgctggcgcaatcactatgcttttaactgatagaaattttaatactagtttctttgaagctgcaggtggtggtgatcctgtgttatatcaacatcttttt
>BK1BC1_2_1896
cttagtggtatttctggacatccaggtggtgctgtagacttaggtatctttagtttacatgttgctggagcttctagtattttaggttctattaactttatcaccactatctttaatatgagaggacctggaatgactatgcacagaattcctttgtatgtttgggcagttcttattactgcttttcttcttgttctatctttgcctgtatttgctggtgcgattacaatgttattaacagataggaattttaatacaagtttttttgaagccgctggtggtggagaccctgtattgtatcaacatctattt
>BK1BC1_2_1981
tttaagtagtatttctggacatccaggtggtgctgttgatttaggtatttttagcctacatttagctggagctgcaagtatactaggagctattaactttataactactatttttaatatgagaggaccaggtatgactatgcatagaatacctttatttgtatggtctgttttaattacagctttcttattacttctctctttacccgtttttgctggtgcaattactatgcttttaacagatagaaactttaatacaagtttttttgaggctgcaggtggcggtgatcctgttttatatcggcatttattt
>BK1BC1_2_2048
gcttagtggtatttctggacatccaggtggtgctgtagacttaggtacctttagtttacatgttgctggagcttctagtattttaggttctattaactttatcaccactatctttaatatgagaggacctggaatgactatgcacagaattcctttgtatgtttgggcagttcttattactgcttttcttcttgttctatctttgcctgtatttgctggtgcgattacaatgttattaacagatagaaattttaatacaagtttttttgaagccgctggtggtggagaccctgtactatatcaacatctattt
>BK1BC1_2_2160
gcttagtggtatttctggacatccaggtggtgctgtagacctaggtatctttagtttacatgttgctggagcttctagtattttaggttctattaactttatcaccactatctttaatatgagaggacctggaatgactatgcacagaattcctttgtatgtttgggcagttcttattactgcttttcttcttgttctatctttgcctgtatttgctggtgcgattacaatgttattaacagatagaaattttaatacaagtttttttgaagccgctggtggtggagaccctgtactatatcaacatctattt
>BK1BC1_2_2285
tttgagtagtatttctggtcatcctggcggcgctgtagatctaggaatattcagtttacatttagctggagctgctagtattttaggtgctattaactttataactactatttttaatatgagaggccctggtatgacgatgcatagaatacctctatttgtttggtctgttcttattacggcttttttattattgttgtcactacctgttttcgctggcgcaatcactatgcttttaactgatagaaattttaatactagtttctttgaagctgcaggtggtggtgatcctgtgttatatcaacatctttt
>BK1BC1_2_2430
tttaagtagtatttctggtcatccaggtggtgctgttgattaggtatttttagtttacatgtagcaggagcttcaagtattttaggggctattaactttataactactattttaaatatgagaggtccaggtatgactatgcatagaatacctttatttgtttgggcagtttttataacagcgttcttattacttttatctttacctgtttttgctggggctattacaatgcttttaacagacagaaactttaatactagtttcttcgaagctgcaggtgggggcgatcctgttctttatcagcatctattt
>BK1BC1_2_2526
gcttagtggtatttctggacatccaggtggtgctgtagacttaggtatctttagtttacatgttgctggagcttctagtattttaggttctattaactttatcaccactatctttaatatgagaggacctggaatgactatgcacagaattcctttgtatgtttgggcagttcttattactgcttttcttcttgttctatctttgcctgtatttgctggtgcgattacaatgttattaatagatagaaattttaatacaagtttttttgaagccgctggtggtggagaccctgtactatatcaacatctattt
>BK1BC1_2_2527
tttgagtagtatttctggtcatcctggcggcgctgtagatctaggaatattcagtttacatttagctggagctgctagtattttaggtgctattaactttataactactatttttaatatgagaggccctggtatgacgatgcatagaatacctctatttgtttggtctgttcttattacggcttttttattattgttgtcactacctgttttcgctggcgcaatcactatgcttttaactgatagaaattttaatactagtttctttgaagctgcaggtggtggtgatcctgtgttatatcaacaccttttt
>BK1BC1_2_2610
tttgagtagtatttctggtcatcctggcggcgctgtagatctaggaatattcagtttacatttagctggagctgctagtattttaggtgctattaactttataactactatttttaatatgagaggccctggtatgacgatgcatagaatacctctatttgtttggtctgtccttattacggcttttttattattgttgtcactacctgttttcgctggcgcaatcactatgcttttaactgatagaaattttaatactagtttctttgaagctgcaggtggtggtgatcctgtgttatatcaacatcttttt
>BK1BC1_2_2612
tttgagtagtatttctggtcatcctggcggcgctgtagatctaggaatattcagtttacatttagctggagctgctagtattttaggtgctattaactttataactactatttttaatatgagaggccctggtatgacgatgcatagaatacctctatttgtttggtctgttcttattacggcttttttattattgttgtcactacctgttttcgctggcgcaatcactatgcttttaactgatagaaattttaatactagtttctttgaagctgcaggtggtggcgatcctgtgttatatcaacatcttttt
>BK1BC1_2_2656
gcttagtggtatttctggacatccaggtggtgctgtagacttaggtatctttagtttacatgttgctggagcttctagtattttaggttctattaactttatcaccactatctttaatatgagaggacctggaatgactatgcacagaattcctttgtatgtttgggcagttcttattactgcttttcttcttgttctgtctttgcctgtatttgctggtgcgattacaatgttattaacagatagaaattttaatacaagtttttttgaagccgctggtggtggagaccctgtactatatcaacatctattt
>BK1BC1_2_2730
gcttagtggtatttctggacatccaggtggtgctgtagacttaggtatctttagtttacatgttgctggagcttctagtattttaggttctattaactttatcaccactatctttaatatgagaggacctggaatgactatgcacagaattcctttgtatgtttgggcagttcttattactgcttttcttcttgttctatctttgcctgtatttgctggtgcgattacaatgttattaacaggtagaaattttaatacaagtttttttgaagccgctggtggtggagaccctgtactatatcaacatctattt
>BK1BC1_2_2757
tttgagtagtatttctggtcatcctggcggcgctgtagatctaggaatattcagtttacatttagctggagctgctagtattttaggtgctattaactttataactactatttttaatatgagaggccctggtatgacgatgcatagaatacctctatttgtttggtctgttcttattactgcttttttattattgttgtcactacctgttttcgctggcgcaatcactatgcttttaactgatagaaattttaatactagtttctttgaagctgcaggtggtggtgatcctgtgttatatcaacatcttttt
>BK1BC1_2_2788
gcttagtggtatttctggacatccaggtggtgctgtagacttaggtatctttagtttacatgttgctggagcttctagtattttaggttctattaactttatcaccactatctttaatatgtgaggacctggaatgactatgcacagaattcctttgtatgtttgggcagttcttattactgcttttcttcttgttctatctttgcctgtatttgctggtgcgattacaatgttattaacagatagaaattttaatacaagtttttttgaagccgctggtggtggagaccctgtactatatcaacatctattt
>BK1BC1_2_2873
tttgagtagtatttctggtcatcctggcggcgctgtagatctaggaatattcagtttacatttagctggagctgctagtattttaggtgctattaactttataactactatttttaatatgagaggccctggtatgacgatgcatagaatacccctatttgtttggtctgttcttattacggcttttttattattgttgtcactacctgttttcgctggcgcaatcactatgcttttaactgatagaaattttaatactagtttctttgaagctgcaggtggtggtgatcctgtgttatatcaacatcttttt
>BK1BC1_2_2949
taagtagtatttctggtcatccaggtggtgctgttgatttaggtatttttagtttacatgtagcaggagcttcaagtattttaggggctattaactttataactactattttaaatatgagaggtccaggtatgactatgcatagaatacctttatttgtttgggcagtttttataacagcgttcttattacttttatctttacctgtttttgctggggctattacaatgcttttaacagacagaaactttaatactagtttcttcgaagctgcaggtgggggcgatcctgttctttatcagcatctattt
>BK1BC1_2_2974
tttgagtagtatttctggtcatcctggcggcgctgtagatctaggaatattcagtttacatttagctggagctgctagtattttaggtgctattaactttataactactatttttaatatgagaggccctggtatgacgatgcatagaatacctctatttgtttggtctgttcttattacggcttttttattattgttgtcactacctgttttcgctggcgcaatcactatgcttttaactgatagaaactttaatactagtttctttgaagctgcaggtggtggtgatcctgtgttatatcaacatcttttt
>BK1BC1_2_3050
tttaagtagtatttctggtcatccaggtggtgctgttgatttaggtattcttagtttacatgtagcaggagcttcaagtattttaggggctattaactttataactactattttaaatatgagaggtccaggtatgactatgcatagaatacctttatttgtttgggcagtttttataacagcgttcttattacttttatctttacctgtttttgctggggctattacaatgcttttaacagacagaaactttaatactagtttcttcgaagctgcaggtgggggcgatcctgttctttatcagcatctattt
>BK1BC1_2_3075
ttaagtagtatttctgggcatccaggtggtgctgttgatttaggtatttttagtctacatttagctggagctgcaagtatactaggagctattaattttataactactatttttaatatgagaggaccaggtatgactatgcatagaatacctttatttgtatggtctgttttaattacagctttcttattacttctttctttacccgtttttgctggtgcaattactatgcttttgacagatagaaactttaatacaagtttttttgaggctgcaggtggtggtgatcctgttttatatcaacatttattt
>BK1BC1_2_3116
tttgagtagtatttctggtcatcctggcggcgctgtagatctaggaatattcagtttacatttagctggagctgctagtattttaggtgctattaactttataactactatttttaatatgagaggccctggtatgacgatgcatagaatacctctatttgtttggtctgttcttattacggcttttttattattgttgtcactacctgttttcgctggcgcaatcactatgcttttaactgatagaaattttaatactagtttctttgaagctgcaggtggtggtgatcctgtgttatatcaacatctttta
>BK1BC1_2_3168
tttaagtagtatttctggtcatccaggtggtgctgttgatttaggtatttttagtttacatgtagcaggagcttcaagtattttaggggctattaactttataactactattttaaatatgggaggtccaggtatgactatgcatagaatacctttatttgtttgggcagtttttataacagcgttcttattacttttatctttacctgtttttgctggggctattacaatgcttttaacagacagaaactttaatactagtttcttcgaagctgcaggtgggggcgatcctgttctttatcagcatctattt
>BK1BC1_2_3253
tttgagtagtatttctggtcatcctggcggcgctgtagatctaggaatattcagtttacatttagctggagctgctagtattttaggtgctattaactttataactactatttttaatatgagaggccctggtatgacgatgcatagaatacctctatttgtttggtctgttcttattacggcttttttattattgttgtcactacctgtttccgctggcgcaatcactatgcttttaactgatagaaattttaatactagtttctttgaagctgcaggtggtggtgatcctgtgttatatcaacatcttttt
>BK1BC1_2_3277
tttaagtagtatttctgggcatccaggtggtgctgttgatttaggtatttttagtctacatttagctggagctgcaagtatactaggagctattaattttatgactactatttttaatatgagaggaccaggtatgactatgcatagaatacctttatttgtatggtctgttttaattacagctttcttattacttctttctttacccgtttttgctggtgcaattactatgcttttgacagatagaaactttaatacaagtttttttgaggctgcaggtggtggtgatcctgttttatatcaacatttattt
>BK1BC1_2_3505
tttaagtagtatttctggtcatccaggtggtgctgttgatttaggtatttttagtttacatgtagcaggagcttcaagtattttaggggctattaactttataactactattttaaatatgagaggtccaggtatgactatgcatagaatacctttatttgtttgggcagtttttataacagcgttcttattacttttatctttacctgttttcgctggggctattacaatgcttttaacagacagaaactttaatactagtttcttcgaagctgcaggtgggggcgatcctgttctttatcagcatctattt
>BK1BC1_2_3529
tttgagtagtatttctggtcatcctggcggcgctgtagatctaggaatattcagtttacatttagctggagctgctggtattttaggtgctattaactttataactactatttttaatatgagaggccctggtatgacgatgcatagaatacctctatttgtttggtctgttcttattacggcttttttattattgttgtcactacctgttttcgctggcgcaatcactatgcttttaactgatagaaattttaatactagtttctttgaagctgcaggtggtggtgatcctgtgttatatcaacatcttttt
>BK1BC1_2_3530
tttaagtagtatttctggacatccaggtggtgctgttgatttaggtatttttagcctacatttagctggagctgcaagtatactaggagctattaactttataactactatttttaatatgagaggaccaggtatgactatgcatagaatacctttatttgtatggtctgttttaattacagctttcttattacttctccctttacccgtttttgctggtgcaattactatgcttttaacagatagaaactttaatacaagtttttttgaggctgcaggtggcggtgatcctgttttatatcagcatttattt
>BK1BC1_2_3602
tttgagtagtatttctggtcatcctggcggcgctgtagatctaggaatattcagtttacatttagctggagctgctagtattttaggtgctattaactttataactactatttttaatatgagaggccctggtatgacgatgcatagaatacctctatttgtttggtctgttcttattacggcttttttattattgttgtcactacctgttttcgctggcgcaatcactatgcttttaactgatagaaatcttaatactagtttctttgaagctgcaggtggtggtgatcctgtgttatatcaacatcttttt
>BK1BC1_2_3608
tttaagtagtatttctggtcatccaggtggtgctgttgatttaggtatttttagtttacatgtagcaggagcttcaagtattttaggggctattaactttataactactattttaaatatgagaggtccaggtatgactatgcatagaatacctttatttgtttgggcagtttttataacagcgttcttattacttttttctttacctgtttttgctggggctattacaatgcttttaacagacagaaactttaatactagtttcttcgaagctgcaggtgggggcgatcctgttctttatcagcatctattt
>BK1BC1_2_3613
tttgagtagtatctctggtcatcctggcggcgctgtagatctaggaatattcagtttacatttagctggagctgctagtattttaggtgctattaactttataactactatttttaatatgagaggccctggtatgacgatgcatagaatacctctatttgtttggtctgttcttattacggcttttttattattgttgtcactacctgttttcgctggcgcaatcactatgcttttaactgatagaaattttaatactagtttctttgaagctgcaggtggtggtgatcctgtgttatatcaacatcttttt
>BK1BC1_2_3693
ttaagtagtatttctggacatccaggtggtgctgttgatttaggtatttttagcctacatttagctggagctgcaagtatactaggagctattaactttataactactatttttaatatgagaggaccaggtatgactatgcatagaatacctttatttgtatggtctgttttaattacagctttcttattacttctctctttacccgtttttgctggtgcaattactatgcttttaacagatagaaactttaatacaagtttttttgaggctgcaggtggcggtgatcctgttttatatcagcatttattt
>BK1BC1_2_3733
gcttagtggtatttctggacatccaggtggtgctgtagacttaggtatctttagtttacatgttgctggagcttctagtattttaggttctattaactttatcaccactatctttaatatgagaggaccaggaatgactatgcacagaattcctttgtatgtttgggcagttcttattactgcttttcttcttgttctatctttgcctgtatttgctggtgcgattacaatgttattaacagatagaaattttaatacaagtttttttgaagccgctggtggtggagaccctgtactatatcaacatctattt
>BK1BC1_2_3840
tttaagtagtatttctggtcatccaggtggtgctgttgatttaggtatttttagtttacatgtagcaggagcttcaagtattttaggggctattaactttataactactattttaaatatgagaggtccaggtatgactatgcatagaatacctttatttgtttgggcagtttttataacagcgttcttattacttttatctttacctgtttttgctggggctattacaatgcttttaacagacagaaactttaatactagcttcttcgaagctgcaggtgggggcgatcctgttctttatcagcatctattt
>BK1BC1_2_3980
tttaagtagtatttctggacatccaggtggtgctgttgatttaggtatttttagcctacatttagctggagctgcaagtatactaggagctattaactttataactactatttttaatatgagaggaccaggtatgactatgcatagaatacctttatttgtatggtctgttttaattacagctttcttattacctctctctttacccgtttttgctggtgcaattactatgcttttaacagatagaaactttaatacaagtttttttgaggctgcaggtggcggtgatcctgttttatatcagcatttattt
>BK1BC1_2_4006
gcttagtggtatttctggacatccaggtggtgctgtagacttaggtatctttagtttacatgttgctggagcttctagtattttaggttctattaactttatcaccactatctttaatatgagaggacctggaatgactatgcacagaattcctttgtatgtttgggcagttcttattactgcttttcttcttgttctatctttgcctgtatttgctggtgcgattacaatgttattaacagatagaaattttaatacaagtctttttgaagccgctggtggtggagaccctgtactatatcaacatctattt
>BK1BC1_2_4031
tttaagtagtatttctggtcatccaggcggtgctgttgatttaggtatttttagtttacatgtagcaggagcttcaagtattttaggggctattaactttataactactattttaaatatgagaggtccaggtatgactatgcatagaatacctttatttgtttgggcagtttttataacagcgttcttattacttttatctttacctgtttttgctggggctattacaatgcttttaacagacagaaactttaatactagtttcttcgaagctgcaggtgggggcgatcctgttctttatcagcatctattt
>BK1BC1_2_4044
gcttagtggtatttctggacatccaggtggtgctgtagacttaggtatctttagtttacatgttgctggagcttctagtattttaggttctattaactttatcaccactatctttaatatgagaggacctggaatgactatgcacagaattcctttgtatgtttgggcagttcttattactgcttttcttcttgttctatctttgcctgtatttgctggtgcgattacaatgttattaacagatagaaattttaatacaagtttttttgaagctgctggtggtggagaccctgtactatatcaacatctattt
>BK1BC1_2_4109
gcttagtggtatttctggacatccaggtggtgctgtagacttaggtatctttagtttacatgttgctggagcttctagtattttaggttctattaactttatcaccactatctttaatatgagaggacctggaatgactatgcacagaattcctttgtatgtttgggcagttcttattactgcttttcttcttgttctatctttgcctgtatttgctggtgcgattacaatgttattaacagatagaaattttaatacaagtttttttgaagccgctggtggtggagaccctgtactatatcagcatctattt
>BK1BC1_2_4375
tttaagtagtatttctggtcatccaggtggtgctgttgatttaggtatttttagtttacatgtagcaggagcttcaagtattttaggggctattaactttataactactattttaaatatgagaggtccaggtatgactatgcatagaatacctttatttgtttgggcagtttttataacagcgttcttattacttttatctttacctgtttttgctggggctattacaatgcttttaacagacagaaactttaatactagtttcttcgaagctgcaggtgggggcgatcctgttctttatcagcatctactt
>BK1BC1_2_4597
tttgagtagtattcctggtcatcctggcggcgctgtagatctaggaatattcagtttacatttagctggagctgctagtattttaggtgctattaactttataactactatttttaatatgagaggccctggtatgacgatgcatagaatacctctatttgtttggtctgttcttattacggcttttttattattgttgtcactacctgttttcgctggcgcaatcactatgcttttaactgatagaaattttaatactagtttctttgaagctgcaggtggtggtgatcctgtgttatatcaacatcttttt
>BK1BC1_2_4616
tttgagtagtatttctggtcgtcctggcggcgctgtagatctaggaatattcagtttacatttagctggagctgctagtattttaggtgctattaactttataactactatttttaatatgagaggccctggtatgacgatgcatagaatacctctatttgtttggtctgttcttattacggcttttttattattgttgtcactacctgttttcgctggcgcaatcactatgcttttaactgatagaaattttaatactagtttctttgaagctgcaggtggtggtgatcctgtgttatatcaacatcttttt
>BK1BC1_2_4726
tttaagtagtatttctggacatccaggtggtgctgttgatttaggtatttttagcctacatttagctggagctgcaagtatactaggagctattaactttataactactatttttaatatgagaggaccaggtatgactatgcatagaatacctttatttgtatggtctgttttaattacagctttcttattacttctctctttacccgtttttgctggtgcaattactatgcttttaacagatagaaactttaatacaagtttttttgaggctgcaggtggcggtgatcctgttttatatcagcgtttattt
>BK1BC1_2_4737
tttaagtagtatttctgggcatccaggtggtgctgttgatttaggcatttttagtctacatttagctggagctgcaagtatactaggagctattaattttataactactatttttaatatgagaggaccaggtatgactatgcatagaatacctttatttgtatggtctgttttaattacagctttcttattacttctttctttacccgtttttgctggtgcaattactatgcttttgacagatagaaactttaatacaagtttttttgaggctgcaggtggtggtgatcctgttttatatcaacatttattt
>BK1BC1_2_5092
gcttagtggtatttctggacatccaggtggtgctgtagacttcggtatctttagtttacatgttgctggagcttctagtattttaggttctattaactttatcaccactatctttaatatgagaggacctggaatgactatgcacagaattcctttgtatgtttgggcagttcttattactgcttttcttcttgttctatctttgcctgtatttgctggtgcgattacaatgttattaacagatagaaattttaatacaagtttttttgaagccgctggtggtggagaccctgtactatatcaacatctattt
>BK1BC1_2_5255
tttgagtagtatttctggtcatcctggcggcgctgtagatctaggaatattcagtttacatttagctggagctgctagtattttaggtgctattaactttataactactatttttaatatgagaggccctggtatgacgatgcatagaatacctctatttgtttggtctgttcttattacggcttttttattattgttgtcactacctgttttcgctggcgcaatcactatgcttttaactgatagaaattttaatactagtttctttgaagctgcaggtggtggtgatcctgtgttatgtcaacatcttttt
>BK1BC1_2_5450
tttaagtagtatttctgggcatccaggtggtgctgttgatttaggtatttttagtctacatttagctggagctgcaagtatactaggagctattaattttataaccactatttttaatatgagaggaccaggtatgactatgcatagaatacctttatttgtatggtctgttttaattacagctttcttattacttctttctttacccgtttttgctggtgcaattactatgcttttgacagatagaaactttaatacaagtttttttgaggctgcaggtggtggtgatcctgttttatatcaacatttattt
>BK1BC1_2_5744
gttaagtagtatttctgggcatccaggtggtgctgttgatttaggtatttttagtctacatttagctggagctgcaagtatactaggagctattaattttataactactatttttaatatgagaggaccaggtatgactatgcatagaatacctttatttgtatggtctgttttaattacagctttcttattacttctttctttacccgtttttgctggtgcaattactatgcttttgacagatagaaactttaatacaagtttttttgaggctgcaggtggtggtgatcctgttttatatcaacatttattt
>BK1BC1_2_5850
tttaagtagtatttctggacacccaggtggtgctgttgatttaggtatttttagcctacatttagctggagctgcaagtatactaggagctattaactttataactactatttttaatatgagaggaccaggtatgactatgcatagaatacctttatttgtatggtctgttttaattacagctttcttattacttctctctttacccgtttttgctggtgcaattactatgcttttaacagatagaaactttaatacaagtttttttgaggctgcaggtggcggtgatcctgttttatatcagcatttattt
>BK1BC1_3_46
tttgagtagtatttctggtcatcctggcggcgctgtagatctaggaatattcagtttacatttagctggagctgctagtattttaggtgctattaactttataactactatttttaatatgagaggccctggtatgacgatgcatagaatacctctatttgtttggtctgttcttattacggcttttttattattgttgtcactacctgttttcgctggcgcaatcactatgcttttaactgatagaaattttaatactagtttctttgaagctgcaggtggtggtgatcctgtgttatatcaacatcttttt
>BK1BC1_3_105
gcttagtggtatttctggacatccaggtggtgctgtagacttaggtatctttagtttacatgttgctggagcttctagtattttaggttctattaactttatcaccactatctttaatatgagaggacctggaatgactatgcacagaattcctttgtatgtttgggcagttcttattactgcttttcttcttgttctatctttgcctgtatttgctggtgcgattacaatgttattaacagatagaaattttaatacaagtttttttgaagccgctggtggtggagaccctgtactatatcaacatctattt
>BK1BC1_3_130
tttaagtagtatttctggtcatccaggtggtgctgttgatttaggtatttttagtttacatgtagcaggagcttcaagtattttaggggctattaactttataactactattttaaatatgagaggtccaggtatgactatgcatagaatacctttatttgtttgggcagtttttataacagcgttcttattacttttatctttacctgtttttgctggggctattacaatgcttttaacagacagaaactttaatactagtttcttcgaagctgcaggtgggggcgatcctgttctttatcagcatctattt
>BK1BC1_3_268
tttaagtagtatttctggacatccaggtggtgctgttgatttaggtatttttagcctacatttagctggagctgcaagtatactaggagctattaactttataactactatttttaatatgagaggaccaggtatgactatgcatagaatacctttatttgtatggtctgttttaattacagctttcttattacttctctctttacccgtttttgctggtgcaattactatgcttttaacagatagaaactttaatacaagtttttttgaggctgcaggtggcggtgatcctgttttatatcagcatttattt
>BK1BC1_3_282
acttagcagcatttctggtcatcctagtgctgcggtagatttaggtatctttagtctccatatagcaggtgcttcaagtattttaggtgctattaattttataactactatctttaatatgagagtacctggtatgacaatgcatagaatgccactatttgtgtgggctgttttaataactgcttttttgcttcttctctctttacctgttttcgctggtgccattacaatgttattaactgatagaaattttaacactagtttttttgaggctgctggtggaggagatcctgttctttatcaacatcttttt
>BK1BC1_3_391
tttaagtagtatttctgggcatccaggtggtgctgttgatttaggtatttttagtctacatttagctggagctgcaagtatactaggagctattaattttataactactatttttaatatgagaggaccaggtatgactatgcatagaatacctttatttgtatggtctgttttaattacagctttcttattacttctttctttacccgtttttgctggtgcaattactatgcttttgacagatagaaactttaatacaagtttttttgaggctgcaggtggtggtgatcctgttttatatcaacatttattt
>BK1BC1_3_519
tttaagtagtatttctggtcatccaggtggtgctgttgatttaggtatttttagtttacatgtagcaggagcctcaagtattttaggggctattaactttataactactattttaaatatgagaggtccaggtatgactatgcatagaatacctttatttgtttgggcagtttttataacagcgttcttattacttttatctttacctgtttttgctggggctattacaatgcttttaacagacagaaactttaatactagtttcttcgaagctgcaggtgggggcgatcctgttctttatcagcatctattt
>BK1BC1_3_712
tttgagtagtatttctggtcatcctggcggcgctgtagatctagggatattcagtttacatttagctggagctgctagtattttaggtgctattaactttataactactatttttaatatgagaggccctggtatgacgatgcatagaatacctctatttgtttggtctgttcttattacggcttttttattattgttgtcactacctgttttcgctggcgcaatcactatgcttttaactgatagaaattttaatactagtttctttgaagctgcaggtggtggtgatcctgtgttatatcaacatcttttt
>BK1BC1_3_886
tttgagtagtatttctggtcatcctggcggcgctgtagatctaggaatattcggtttacatttagctggagctgctagtattttaggtgctattaactttataactactatttttaatatgagaggccctggtatgacgatgcatagaatacctctatttgtttggtctgttcttattacggcttttttattattgttgtcactacctgttttcgctggcgcaatcactatgcttttaactgatagaaattttaatactagtttctttgaagctgcaggtggtggtgatcctgtgttatatcaacatcttttt
>BK1BC1_3_967
tttaagtagtatttctggtcatccaggtggtgctgttgatttagggatttttagtttacatgtagcaggagcttcaagtattttaggggctattaactttataactactattttaaatatgagaggtccaggtatgactatgcatagaatacctttatttgtttgggcagtttttataacagcgttcttattacttttatctttacctgtttttgctggggctattacaatgcttttaacagacagaaactttaatactagtttcttcgaagctgcaggtgggggcgatcctgttctttatcagcatctattt
>BK1BC1_3_1020
gcttagtggtatttctggacatccaggtggtgctgtagacttaggtatctttagtttacatgttgctggagcttctagtattttaggttctactaactttatcaccactatctttaatatgagaggacctggaatgactatgcacagaattcctttgtatgtttgggcagttcttattactgcttttcttcttgttctatctttgcctgtatttgctggtgcgattacaatgttattaacagatagaaattttaatacaagtttttttgaagccgctggtggtggagaccctgtactatatcaacatctattt
>BK1BC1_3_1041
gcttagtggtatttctggacatccaggtggtgctgtagacttaggtatctttagtttacatgttgctggagcttctagtattttaggttctattaactttatcaccactatctttaatatgagaggacctggaatgactatgcacagaattcctttgtatgtttgggcagttcttattactgcttttcttcttgttctatctttgcctgtatttgctggtgcgattacaatgttattaacagatagaaattttaatacaagtttttttgaagccgctggtggtggagaccctgtactatatcaacatctattg
>BK1BC1_3_1267
tttgagtagtatttctggtcatcctggcggcgctgtagatctaggaatattcagtttacatttagctggagctgctagtattttaggtgctattaaccttataactactatttttaatatgagaggccctggtatgacgatgcatagaatacctctatttgtttggtctgttcttattacggcttttttattattgttgtcactacctgttttcgctggcgcaatcactatgcttttaactgatagaaattttaatactagtttctttgaagctgcaggtggtggtgatcctgtgttatatcaacatcttttt
>BK1BC1_4_43
tttgagtagtatttctggtcatcctggcggcgctgtagatctaggaatattcagtttacatttagctggagctgctagtattttaggtgctattaactttataactactatttttaatatgagaggccctggtatgacgatgcatagaatacctctatttgtttggtctgttcttattacggcttttttattattgttgtcactacctgttttcgctggcgcaatcactatgcttttaactgatagaaattttaatactagtttctttgaagctgcaggtggtggtgatcctgtgttatatcaacatcttttt
>BK1BC1_4_103
tttaagtagtatttctggtcatccaggtggtgctgttgatttaggtatttttagtttacatgtagcaggagcttcaagtattttaggggctattaactttataactactattttaaatatgagaggtccaggtatgactatgcatagaatacctttatttgtttgggcagtttttataacagcgttcttattacttttatctttacctgtttttgctggggctattacaatgcttttaacagacagaaactttaatactagtttcttcgaagctgcaggtgggggcgatcctgttctttatcagcatctattt
>BK1BC1_4_153
gcttagtggtatttctggacatccaggtggtgctgtagacttaggtatctttagtttacatgttgctggagcttctagtattttaggttctattaactttatcaccactatctttaatatgagaggacctggaatgactatgcacagaattcctttgtatgtttgggcagttcttattactgcttttcttcttgttctatctttgcctgtatttgctggtgcgattacaatgttattaacagataggaattttaatacaagtttttttgaagccgctggtggtggagaccctgtattgtatcaacatctattt
>BK1BC1_4_202
tttaagtagtatttctggacatccaggtggtgctgttgatttaggtatttttagcctacatttagctggagctgcaagtatactaggagctattaactttataactactatttttaatatgagaggaccaggtatgactatgcatagaatacctttatttgtatggtctgttttaattacagctttcttattacttctctctttacccgtttttgctggtgcaattactatgcttttaacagatagaaactttaatacaagtttttttgaggctgcaggtggcggtgatcctgttttatatcagcatttattt
>BK1BC1_4_211
acttagcagcatttctggtcatcctagtgctgcggtagatttaggtatctttagtctccatatagcaggtgcttcaagtattttaggtgctattaattttataactactatctttaatatgagagtacctggtatgacaatgcatagaatgccactatttgtgtgggctgttttaataactgcttttttgcttcttctctctttacctgttttcgctggtgccattacaatgttattaactgatagaaattttaacactagtttttttgaggctgctggtggaggagatcctgttctttatcaacatcttttt
>BK1BC1_4_490
gcttagtggtatttctggacatccaggtggtgctgtagacttaggtatctttagtttacatgttgctggagcttctagtattttaggttctattaactttatcaccactatctttaatatgagaggacctggaatgactatgcacagaattcctttgtatgtttgggcagttcttattactgcttttcttcttgttctatctttgcctgtatttgctggtgcgattacaatgttattaacagatagaaattttaatacaagtttttttgaagccgctggttgtggagaccctgtattgtatcaacatctattt
>BK1BC1_4_573
tttaagtagtatttctggacatccaggtggtgctgttgatttaggtatttttagcctacatttagctggagctgcaagtatactaggagctattaactttataactactatttttaatatgagaggaccaggtatgactatgcatagaatacctttatttgtatggtctgttttaattacagctttcttattacttctctctttacccgtttttgctggtgcaattactatgcttttaacagatagaaactttaatacaagtttttttggggctgcaggtggcggtgatcctgttttatatcagcatttattt
>BK1BC1_4_642
attaagtagtatttctggacatccaggtggtgctgttgatttaggtatttttagcctacatttagctggagctgcaagtatactaggagctattaactttataactactatttttaatatgagaggaccaggtatgactatgcatagaatacctttatttgtatggtctgttttaattacagctttcttattacttctctctttacccgtttttgctggtgcaattactatgcttttaacagatagaaactttaatacaagtttttttgaggctgcaggtggcggtgatcctgttttatatcagcatttattt
>BK1BC1_4_647
tttgagtagtatttctggtcatcctggcggcgctgtagatctaggaatattcagtttacatttagctggagctgctagtattttaggtgctattaactttataactactatttttaatatgagaggccctggtatgacggtgcatagaatacctctatttgtttggtctgttcttattacggcttttttattattgttgtcactacctgttttcgctggcgcaatcactatgcttttaactgatagaaattttaatactagtttctttgaagctgcaggtggtggtgatcctgtgttatatcaacatcttttt
>BK1BC1_4_664
tttgagtagtatttctggtcatcctggcggcgctgtagatctaggaatattcagtttacatttagctggagctgctagtattttaggtgctattaactttataactactatttttaatatgagaggccctggtatgacgatgcatagaatacctctatttgtttggtctgttcttattacggcttttttattattgttgtcactacctgttttcgctggcgcaatcactatgcttttaactgatagaaattttaatactagtttccttgaagctgcaggtggtggtgatcctgtgttatatcaacatcttttt
>BK1BC1_4_730
acttagcagcatttctggtcatcctagtgctgcggtagatttaggtatctttagtctccatatagcaggtgcttcaagtattttaggtgctattaattttataactactatctttaatatgagagtacctggtatgacaatgcatagaatgccactatttgtgtgggctgttttaataactgcttttttgcttcttctctctttacctgttttcgctggtgccattacaatgttattaactgatagaaattttaacactagtttttttgaggctgctggtggaggagatcctgttctttatcaacatctttt
>BK1BC1_5_48
tttgagtagtatttctggtcatcctggcggcgctgtagatctaggaatattcagtttacatttagctggagctgctagtattttaggtgctattaactttataactactatttttaatatgagaggccctggtatgacgatgcatagaatacctctatttgtttggtctgttcttattacggcttttttattattgttgtcactacctgttttcgctggcgcaatcactatgcttttaactgatagaaattttaatactagtttctttgaagctgcaggtggtggtgatcctgtgttatatcaacatcttttt
>BK1BC1_5_77
tttgagtagtatttctggtcatcctggcggcgctgtagatctaggaatattcagtttacatttagctggagctgctagtattttaggtgctattaactttataactactatttttaatatgagaggccctggtatgacgatgcatagaatacctctatttgtttggtctgttcttattacagcttttttattattgttgtcactacctgttttcgctggcgcaatcactatgcttttaactgatagaaattttaatactagtttctttgaagctgcaggtggtggtgatcctgtgttatatcaacatcttttt
>BK1BC1_5_130
gcttagtggtatttctggacatccaggtggtgctgtagacttaggtatctttagtttacatgttgctggagcttctagtattttaggttctattaactttatcaccactatctttaatatgagaggacctggaatgactatgcacagaattcctttgtatgtttgggcagttcttattactgcttttcttcttgttctatctttgcctgtatttgctggtgcgattacaatgttattaacagatagaaattttaatacaagtttttttgaagccgctggtggtggagaccctgtactatatcaacatctattt
>BK1BC1_5_162
tttaagtagtatttctggtcatccaggtggtgctgttgatttaggtatttttagtttacatgtagcaggagcttcaagtattttaggggctattaactttataactactattttaaatatgagaggtccaggtatgactatgcatagaatacctttatttgtttgggcagtttttataacagcgttcttattacttttatctttacctgtttttgctggggctattacaatgcttttaacagacagaaactttaatactagtttcttcgaagctgcaggtgggggcgatcctgttctttatcagcatctattt
>BK1BC1_5_428
tttaagtagtatttctggacatccaggtggtgctgttgatttaggtatttttagcctacatttagctggagctgcaagtatactaggagctattaactttataactactatttttaatatgagaggaccaggtatgactatgcatagaatacctttatttgtatggtctgttttaattacagctttcttattacttctctctttacccgtttttgctggtgcaattactatgcttttaacagatagaaactttaatacaagtttttttgaggctgcaggtggcggtgatcctgttttatatcagcatttattt
>BK1BC1_5_463
acttagcagcatttctggtcatcctagtgctgcggtagatttaggtatctttagtctccatatagcaggtgcttcaagtattttaggtgctattaattttataactactatctttaatatgagagtacctggtatgacaatgcatagaatgccactatttgtgtgggctgttttaataactgcttttttgcttcttctctctttacctgttttcgctggtgccattacaatgttattaactgatagaaattttaacactagtttttttgaggctgctggtggaggagatcctgttctttatcaacatcttttt
>BK1BC1_5_672
cttaagtagtatttctggtcatccaggtggtgctgttgatttaggtatttttagtttacatgtagcaggagcttcaagtattttaggggctattaactttataactactattttaaatatgagaggtccaggtatgactatgcatagaatacctttatttgtttgggcagtttttataacagcgttcttattacttttatctttacctgtttttgctggggctattacaatgcttttaacagacagaaactttaatactagtttcttcgaagctgcaggtgggggcgatcctgttctttatcagcatctattt
>BK1BC1_5_695
tttaagtagcatctctgggcatccaggaggtgctgtagatttaggtatttttagtttacatatagcgggggtttctagtattttaggttcaattaattttattactacaatatttaatttacgatgtaatggaatgtcaatgcatagattacctttatttgtttgggctgttttaatcacagcttttttattgttattatctttacctgtttttgctggagctattacaatgttattaaccgatagaaattttaatacaaattttttcatacctgcgggtggaggtgatcctgttttatatcagcatttattt
>BK1BC1_5_703
tttgagtagtatttctggtcatcctggcggcgctgtagatctaggaatattcagtttacatttagctggagctgctagtattttaggtgctattaactttataactactatttttaatatgagaggccctggtatgacgatgcatagaatacctctatttgtttggtctgttcttattacgtcttttttattattgttgtcactacctgttttcgctggcgcaatcactatgcttttaactgatagaaattttaatactagtttctttgaagctgcaggtggtggtgatcctgtgttatatcaacatcttttt
>BK1BC1_5_766
tttaagtagtatttctgggcatccaggtggtgctgttgatttaggtatttttagtctacatttagctggagctgcaagtatactaggagctattaattttataactactatttttaatatgagaggaccaggtatgactatgcatagaatacctttatttgtatggtctgttttaattacagctttcttattacttctttctttacccgtttttgctggtgcaattactatgcttttgacagatagaaactttaatacaagtttttttgaggctgcaggtggtggtgatcctgttttatatcaacatttattt
>BK1BC1_5_1119
attaagtagtatttctggtcatccaggtggtgctgttgatttaggtatttttagtttacatgtagcaggagcttcaagtattttaggggctattaactttataactactattttaaatatgagaggtccaggtatgactatgcatagaatacctttatttgtttgggcagtttttataacagcgttcttattacttttatctttacctgtttttgctggggctattacaatgcttttaacagacagaaactttaatactagtttcttcgaagctgcaggtgggggcgatcctgttctttatcagcatctattt
>BK1BC1_5_1541
ttaagtagtatttctggtcatccaggtggtgctgttgatttaggtatttttagtttacatgtagcaggagcttcaagtattttaggggctattaactttataactactattttaaatatgagaggtccaggtatgactatgcatagaatacctttatttgtttgggcagtttttataacagcgttcttattacttttatctttacctgtttttgctggggctattacaatgcttttaacagacagaaactttaatactagtttcttcgaagctgcaggtgggggcgatcctgttctttatcagcatctattt
>BK1BC1_5_1657
tcttagtagtatttcaggtcatcctggtggtgctgttgatttaggtatatttagtttacatgtagctggtgcctctagtattttaggtgctattaattttataacaactatttttaatatgagggttcctggaatgacaatgcatcggatacctctatttgtttgggctgtcttaataactgcttttttacttcttctttctttgcctgtttttgccggtgctattactatgctattaacagatagaaattttaatactagcttttttgatgctgcaggtggaggtgatcctgtcttgtaccaacatcttttt
>BK1BC1_5_1702
tttaagtagcatctctgggcatccaggaggtgctgtagatttaggtatttttagtttacatatagcggggggttctagtattttaggttcaattaattttattactacaatatttaatttacgatgtaatggaatgtcaatgcatagattacctttatttgtttgggctgttttaatcacagcttttttattgttattatctttacctgtttttgctggagctattacaatgttattaaccgatagaaattttaatacaaattttttcatacctgcgggtggaggtgatcctgttttatatcagcatttattt
>BK1BC1_5_1776
tttgagtagtatttctggtcatcctggcggcgctgtagatctaggaatattcagtttacatttagctggagctgctagtattttaggtgctattaactttataactactatttttaatatgagaggccctggtatgacgatgcatagaatacctctatttgtttggtctgttcttattacggcttttttattattgttgtcactacctgttttcgctggcgcaatcaccatgcttttaactgatagaaattttaatactagtttctttgaagctgcaggtggtggtgatcctgtgttatatcaacatcttttt
>BK1BC1_5_1923
attaagtagtactatggctcatcctggaggtgctgttgacttagcaatttttagtttacatgtttcaggagcatcatcaattttaggagccgttaattttattactacaatctttaacatgcgatgtccaggaatgactatgcatcgtgtaccattatttgtttggtctgtattaattactgcttttttattattattatctctacctgttttagcaggagcaataacaatgttattatgtgatcgtaatttcaatactactttctttgacccttcaggaggaggggatccagttttatatcaacatttattt
>BK1BC1_5_2206
tttgagtagtatttctggtcatcctggcggcgctgtagatctaggagtattcagtttacatttagctggagctgctagtattttaggtgctattaactttataactactatttttaatatgagaggccctggtatgacgatgcatagaatacctctatttgtttggtctgttcttattacggcttttttattattgttgtcactacctgttttcgctggcgcaatcactatgcttttaactgatagaaattttaatactagtttctttgaagctgcaggtggtggtgatcctgtgttatatcaacatcttttt
>BK1BC1_5_2222
tttaagtagcatttctggacatcctagtggtgcagtagacttaggtatttttagtttacacattgcaggtatttctagtattttaggtgctattaattttattactactatatttaatttaaaaagtccaggaataacaatgcatagattacctttatttgtttggtcagtactaattactgcttttttattacttctttcattacctgtatttgctggagctattacaatgcttttaactgatcgtaattttaatactagcttttttgtttcagcaggtggcggtgatcctatactttatcaacatctattt
>BK1BC1_5_2348
tttgagtagtatttctggtcatcctggcggcgctgtagatctagggatattcagtttacatttagctggagctgctagtattttaggtgctattaactttataactactatttttaatatgagaggccctggtatgacgatgcatagaatacctctatttgtttggtctgttcttattacggcttttttattattgttgtcactacctgttttcgctggcgcaatcactatgcttttaactgatagaaattttaatactagtttctttgaagctgcaggtggtggtgatcctgtgttatatcaacatcttttt
>BK1BC1_5_2536
tttgagtagtatttctggtcatcctggcggcgctgtagatctaggaatattcagtttacgtttagctggagctgctagtattttaggtgctattaactttataactactatttttaatatgagaggccctggtatgacgatgcatagaatacctctatttgtttggtctgttcttattacggcttttttattattgttgtcactacctgttttcgctggcgcaatcactatgcttttaactgatagaaattttaatactagtttctttgaagctgcaggtggtggtgatcctgtgttatatcaacatcttttt
>BK1BC1_5_2959
tttaagtagtatttctggacatccaggtggtgctgttgatttaggtatttttagcctacatttagctggagctgcaagtatactaggagctattaactttataactactatttttaatatgagaggaccaggtatgactatgcatagaatacctttatttgtatggtctgttttaattacagctttcttattacttctctctttacccgtttttgctggtgcaattactatgcttttaacagatagaaactttaatacaagtttttttgaggctgcaggtggcggtgatcctgttttatatcagcatttattc
>BK1BC1_5_3087
tttgagtagtatttctggtcatcctggcggcgctgtagatctaggaatattcagtttacatttagctggagctgctagtattttaggtgctattaactttataactactatttttaatatgagaggccctggtatgacgatgcatagaatacctctatttgtttggtccgttcttattacggcttttttattattgttgtcactacctgttttcgctggcgcaatcactatgcttttaactgatagaaattttaatactagtttctttgaagctgcaggtggtggtgatcctgtgttatatcaacatcttttt
>BK1BC1_5_3117
tttgagtagtatttctggtcatcctggcggcgctgtagatctaggaatattcagtttacatttagctggagctgctagtattttaggtgctattaactttataactactatttttaatatgagaggccctggtatgacgatgcatagaatacctctatttgtttggtctgctcttattacggcttttttattattgttgtcactacctgttttcgctggcgcaatcactatgcttttaactgatagaaattttaatactagtttctttgaagctgcaggtggtggtgatcctgtgttatatcaacatcttttt
>BK1BC1_5_3298
tttaagtagtatttctgggcatccaggtggtgctgttgatttaggtatttttagtctacatttagctggagctgcaagtatactaggagctattaattttataactactatttttaatatgagaggaccaggtatgactatgcatagaatacctttatttgtatggtctgttttaattacagctttcttattacttctttctttacccgtttttgctggtgcaattactatgcttttgacagatagaatctttaatacaagtttttttgaggctgcaggtggtggtgatcctgttttatatcaacatttattt
>BK1BC1_5_3367
tttgagtagtatttctggtcatcctggcggcgctgtagatctaggaatattcagtttacatttagctggagctgctagtattttaggtgctattaactttataactactatttttaatatgagaggccctggtatgacgatgcatagaatacctctatttgtttggtctgttcttattacggcttttttattattgttgtcactacctgttttcgctggcgcaatcactacgcttttaactgatagaaattttaatactagtttctttgaagctgcaggtggtggtgatcctgtgttatatcaacatcttttt
>BK1BC1_5_3389
attaagtagtatttctgggcatccaggtggtgctgttgatttaggtatttttagtctacatttagctggagctgcaagtatactaggagctattaattttataactactatttttaatatgagaggaccaggtatgactatgcatagaatacctttatttgtatggtctgttttaattacagctttcttattacttctttctttacccgtttttgctggtgcaattactatgcttttgacagatagaaactttaatacaagtttttttgaggctgcaggtggtggtgatcctgttttatatcaacatttattt
>BK1BC1_5_3557
tttgagtagtatttctggtcatcctggcggcgctgtagatctaggaatattcagtttacatttagctggagctgctagtattttaggtgctattaactttataactactatttttaatatgagaggccctggtatgacgatgcatagaatacctctatttgtttggtctgttcttattacggcttttttattattgttgtcactacctgttctcgctggcgcaatcactatgcttttaactgatagaaattttaatactagtttctttgaagctgcaggtggtggtgatcctgtgttatatcaacatcttttt
>BK1BC1_5_4431
tttaagtagtatttccggacatccaggtggtgctgttgatttaggtatttttagcctacatttagctggagctgcaagtatactaggagctattaactttataactactatttttaatatgagaggaccaggtatgactatgcatagaatacctttatttgtatggtctgttttaattacagctttcttattacttctctctttacccgtttttgctggtgcaattactatgcttttaacagatagaaactttaatacaagtttttttgaggctgcaggtggcggtgatcctgttttatatcagcatttattt
>BK1BC1_5_4536
tttgagtagtatttctggtcatcctggcggcgctgtagatctaggaatattcagtttacattcagctggagctgctagtattttaggtgctattaactttataactactatttttaatatgagaggccctggtatgacgatgcatagaatacctctatttgtttggtctgttcttattacggcttttttattattgttgtcactacctgttttcgctggcgcaatcactatgcttttaactgatagaaattttaatactagtttctttgaagctgcaggtggtggtgatcctgtgttatatcaacatcttttt
>BK1BC1_5_4648
tttaagtagtatttctggtcatccaggtggtgctgttgttttaggtatttttagtttacatgtagcaggagcttcaagtattttaggggctattaactttataactactattttaaatatgagaggtccaggtatgactatgcatagaatacctttatttgtttgggcagtttttataacagcgttcttattacttttatctttacctgtttttgctggggctattacaatgcttttaacagacagaaactttaatactagtttcttcgaagctgcaggtgggggcgatcctgttctttatcagcatctattt
>BK1BC1_5_4726
acttagcagcatttctggtcatcctagtgctgcggtagatttaggtatctttagtctccatatagcaggtgcttcaagtattttaggtgctattaattttataactactatctttaatatgagagtacctggtatgacaatgcatagaatgccactatttgtgtgggctgttttaataactgcttttttgcttcttctctctttacctgttttcgctggtgccattacaatgttgttaactgatagaaattttaacactagtttttttgaggctgctggtggaggagatcctgttctttatcaacatcttttt
>BK1BC1_5_4898
tttgagtagtatttctggtcatcctggcggcgctgtagatctaggaatattcagtttacatttagctggagctgctagtattttaggtgctattaactttataactactatttttaatatgagaggccctggtatgacgatgcatagaatacctctatttgtttggtctgttcttattacggcttttttattattgttgtcactacctgttttcgctggcgcaatcactatgcttttaactgatagaaattttaatactagtttctttaaagctgcaggtggtggtgatcctgtgttatatcaacatcttttt
>BK1BC1_5_5249
tttaagtagcatctctgggcatccaggaggtgctgtagatttaggtatttttagtttacatatagcgggggtttctagtattttaggttcaattaattttattactacaatatttaatttacgatgtaatggaatgtcaatgcatagattacctttatttgtttgggctgttttaatcacagcttttttattgttattatctttacctgtttttgctggagctattacaatgttattaaccgatagaaattttaatacaaattttttcatacctgcgggtggaggtgatcctgttttatatcagcatttatt
>BK1BC1_5_5372
tttgagtagtatttctggtcatcctggcggcgctgtagatctaggaatattcagtttacatttagctggagctgctagtattttaggtgctattaactttataactactatttttaatatgagaggccctggtatgacgatgcatagaatacctctatttgtttggtctgttcttattacggcttttttattattgttgtcactacctgttttcgctggcgcaatcactatgcttttaactgatagaaattttaatactagtttctttgaagctgcaggtggtggtgatcctgtgttatatcaacacttattt
>BK1BC1_5_5550
tttgagtagtatttctggtcatcctggcggcgctgtagatctaggaatattcagtttacatttagctggagctgctagtattttaggtgctattaactttataactactatttttaatatgagaggccctggtatgacgatgcatagaatacctctatttgtttggtctgttcttattacggcttttttattattgttgtcactacctgttttcgctggcgcaatcactatgcttttaactgatagaaattttaatactagtttctttgaagctgcaggtggtggtgatcctgtgttatatcaacatttgttt
>BK1BC1_5_5738
tttaagtagtatttctggacatccaggtggtgctgttgatttaggtatttttagcctacatttagctggagctgcaagtatactaggagctattaactttataactactatttttaatatgagaggaccaggtatgactatgcatagaatacctttatttgtatggtctgttttaattacagcttttttattacttctctctttacccgtttttgctggtgcaattactatgcttttaacagatagaaactttaatacaagtttttttgaggctgcaggtggcggtgatcctgttttatatcagcatttattt
>BK1BC1_5_5759
tttaagtagtatttctggacatccaggtggtgctgttgatttaggtatttttagcctacatttagctggagctgcaagtatactaggagctattaactttataactactatttttaatatgagaggaccaggtatgactatgcatagaatacctttatttgtatggtctgttttaattacagctttcttattacttctctctttacccgtttttgctggtgcaattactatgcttttaacagatagaaactttaatacaagtttttttgaggctgcaggtggcggtgatcctgttttatatcagcatttgttt
>BK1BC1_5_5843
tttaagtagtatttctggtcatccaggtggtgctgttgatttaggtatttttagtttacatgtagcaggtgcttcaagtattttaggggctattaactttataactactattttaaatatgagaggtccaggtatgactatgcatagaatacctttatttgtttgggcagtttttataacagcgttcttattacttttatctttacctgtttttgctggggctattacaatgcttttaacagacagaaactttaatactagtttcttcgaagctgcaggtgggggcgatcctgttctttatcagcatctattt
>BK1BC1_5_5913
tttaagtagtatttctggtcatccaggtggtgctgttgatttaggtatttttagtttacatgtagcaggagcttcaagtattttaggggctattaactttataactattattttaaatatgagaggtccaggtatgactatgcatagaatacctttatttgtttgggcagtttttataacagcgttcttattacttttatctttacctgtttttgctggggctattacaatgcttttaacagacagaaactttaatactagtttcttcgaagctgcaggtgggggcgatcctgttctttatcagcatctattt
>BK1BC1_5_6208
acttagcagcatttctggtcatcctagtgctgcggtagatttaggtatctttagtctccatatagcgggtgcttcaagtattttaggtgctattaattttataactactatctttaatatgagagtacctggtatgacaatgcatagaatgccactatttgtgtgggctgttttaataactgcttttttgcttcttctctctttacctgttttcgctggtgccattacaatgttattaactgatagaaattttaacactagtttttttgaggctgctggtggaggagatcctgttctttatcaacatcttttt
>BK1SA1_1_45
tttgagtagtatttctggtcatcctggcggcgctgtagatctaggaatattcagtttacatttagctggagctgctagtattttaggtgctattaactttataactactatttttaatatgagaggccctggtatgacgatgcatagaatacctctatttgtttggtctgttcttattacggcttttttattattgttgtcactacctgttttcgctggcgcaatcactatgcttttaactgatagaaattttaatactagtttctttgaagctgcaggtggtggtgatcctgtgttatatcaacatcttttt
>BK1SA1_1_70
tttaagtagtatttctggtcatccaggtggtgctgttgatttaggtatttttagtttacatgtagcaggagcttcaagtattttaggagcaattaactttataactactattttaaatatgagaggcccaggtatgactatgcatagaatacctttatttgtttgggcagtttttataacagcgttcttattacttttatctttacctgtttttgctggggctattacaatgcttttaacagacagaaactttaatactagtttctttgaagctgcaggtgggggcgatcctgttctttatcagcatctattt
>BK1SA1_1_104
gcttagtggtatttctggacatccaggtggtgctgtagacttaggtatctttagtttacatgttgctggagcttctagtattttaggttctattaactttatcaccactatctttaatatgagaggacctggaatgactatgcacagaattcctttgtatgtttgggcagttcttattactgcttttcttcttgttctatctttgcctgtatttgctggtgcgattacaatgttattaacagatagaaattttaatacaagtttttttgaagccgctggtggtggagaccctgtactatatcaacatctattt
>BK1SA1_1_125
tttaagtagtatttctggtcatccaggtggtgctgttgatttaggtatttttagtttacatgtagcaggagcttcaagtattttaggggctattaactttataactactattttaaatatgagaggtccaggtatgactatgcatagaatacctttatttgtttgggcagtttttataacagcgttcttattacttttatctttacctgtttttgctggggctattacaatgcttttaacagacagaaactttaatactagtttcttcgaagctgcaggtgggggcgatcctgttctttatcagcatctattt
>BK1SA1_1_293
tttaagtagtatttctggacatccaggtggtgctgttgatttaggtatttttagcctacatttagctggagctgcaagtatactaggagctattaactttataactactatttttaatatgagaggaccaggtatgactatgcatagaatacctttatttgtatggtctgttttaattacagctttcttattacttctctctttacccgtttttgctggtgcaattactatgcttttaacagatagaaactttaatacaagtttttttgaggctgcaggtggcggtgatcctgttttatatcagcatttattt
>BK1SA1_1_329
ctttgagtagtatttctggtcatcctggcggcgctgtagatctaggaatattcagtttacatttagctggagctgctagtattttaggtgctattaactttataactactatttttaatatgagaggccctggtatgacgatgcatagaatacctctatttgtttggtctgttcttattacggcttttttattattgttgtcactacctgttttcgctggcgcaatcactatgcttttaactgatagaaattttaatactagtttctttgaagctgcaggtggtggtgatcctgtgttatatcaacatcttttt
>BK1SA1_1_355
tttgagtagtatttcaggtcatccgggtggtgcagttgacttaggtatttttagtttgcatatagcaggagcttcaagtattttaggtgctattaattttataactactattttaaatatgagaggaccaggtatgactatgcacagaatacctttatttgtttgggcggttttcataacagcatttttattactcttatctttacctgtttttgctggagctattacaatgcttttaactgatagaaacttcaatactagcttctttgaagctgcaggtggaggagatcctgttctttatcaacacttattt
>BK1SA1_1_434
tttaagtagcatctctgggcatccaggaggtgctgtagatttaggtatttttagtttacatatagcgggggtttctagtattttaggttcaattaattttattactacaatatttaatttacgatgtaatggaatgtcaatgcatagattacctttatttgtttgggctgttttaatcacagcttttttattgttattatctttacctgtttttgctggagctattacaatgttattaaccgatagaaattttaatacaaattttttcatacctgcgggtggaggtgatcctgttttatatcagcatttattt
>BK1SA1_1_464
tttaagtagtatttctgggcatccaggtggtgctgttgatttaggtatttttagtctacatttagctggagctgcaagtatactaggagctattaattttataactactatttttaatatgagaggaccaggtatgactatgcatagaatacctttatttgtatggtctgttttaattacagctttcttattacttctttctttacccgtttttgctggtgcaattactatgcttttgacagatagaaactttaatacaagtttttttgaggctgcaggtggtggtgatcctgttttatatcaacatttattt
>BK1SA1_1_548
ttaagtagtatttcaggccatccaagtggtgctgtagatctgggtatttttagtttacatgtggctggtgcttcaagtattctaggcgctataaactttattaccactgtttttaatatgagaggacccggaatgactatgcatagaatacctttatttgtctggtctatccttataacagcctttttgctgctattatcattgcctgtatttgcaggagctatcactatgttgctcacagatagaaacttcaatacaagcttctttgaagctgctggaggcggagatcctgttttataccaacatcttttt
>BK1SA1_1_557
tttaagtagtatttctggtcatccaggtggtgctgttgatttaggtatttttagtttacatgtagcaggagcttcaagtattttaggggctattaactttataactactattttaaatatgagaggtccaggtatgactatgcatagaatacctttatttgtttgggcagtttttataacagcgttcttattacttttatctttacctgtttttgctggggctattacaatgcttttaacagacagaaactttaatactagtttcttcgaagctgcaggtgggggcgatcctgttctttatcagcatctattc
>BK1SA1_1_560
tttaagtagtatttctggtcatccaggtggtgctgttgatttaggtatttttagtttacatgtagcaggagcttcaagtattttaggggctattaactttataactactattttaaatatgagaggtccaggtatgactatgcatagaatacctttatttgtttgggcagtttttataacagcgttcttattacttttatcttacctgtttttgctggggctattacaatgcttttaacagacagaaactttaatactagtttcttcgaagctgcaggtgggggcgatcctgttctttatcagcatctattt
>BK1SA1_1_605
tctaagtagtatttcaggccatccaagtggtgctgtagatctgggtatttttagtttacatgttgctggtgcttcaagtattttaggtgctataaactttattaccactatttttaatatgagaggacctggaatgactatgcatagaatacctctatttgtttggtctattcttataacagcctttttgttgttattatcactacctgtatttgcaggagctataactatgttacttacagatagaaactttaatacaagcttttttgaagctgctgggggtggggatcctgttttatatcaacatcttttt
>BK1SA1_1_670
tttaagtagtatttctggtcatccaggtggtgctgttgatttaggtatttttagtttacatgtagcaggagcttcaagtattttaggggctattaactttataactactattttaaatatgagaggtccaggtatgactatgcatagaatacctttatttgtttgggcagtttttataacagcgttcttattacttttatctttacctgtttttgctggggctattacaatgcttttaacagacagaaactttaatactagtttcttcgaagctgcaggtgggggcgatcctgttctttatcagcatctatta
>BK1SA1_1_818
tctaagtagtatttcaggccatccaagtggtgctgtagatctgggtatttttagtttacatgttgctggtgcttcaagtattttaggtgctataaactttattaccactatttttaatatgagagggcctggaatgactatgcatagaatacctctatttgtttggtctattcttataacagcctttttgttgttattatcactacctgtatttgcaggagctataactatgttacttacagatagaaactttaatacaagcttttttgaagctgctgggggtggggatcctgttttatatcaacatcttttt
>BK1SA1_1_822
tttgagtagtatttctggtcatcctggcggcgctgtagatctaggaatattcagtttacatttagctggagctgctagtattttaggtgctattaactttataactactatttttaatatgagaggccctggtatgacgatgcatagaatacctctatttgtttggtctgttcttattacggctttttattattgttgtcactacctgttttcgctggcgcaatcactatgcttttaactgatagaaattttaatactagtttctttgaagctgcaggtggtggtgatcctgtgttatatcaacatcttttt
>BK1SA1_1_898
ttgagtagtatttctggtcatcctggcggcgctgtagatctaggaatattcagtttacatttagctggagctgctagtattttaggtgctattaactttataactactatttttaatatgagaggccctggtatgacgatgcatagaatacctctatttgtttggtctgttcttattacggcttttttattattgttgtcactacctgttttcgctggcgcaatcactatgcttttaactgatagaaattttaatactagtttctttgaagctgcaggtggtggtgatcctgtgttatatcaacatcttttt
>BK1SA1_1_1291
gcttagtggtatttctggacatccaggtggtgctgtagacttaggtatctttagtttacatgttgctggagcttctagtattttaggttctattaactttatcaccactatctttaatatgagaggacctggaatgactatgcgcagaattcctttgtatgtttgggcagttcttattactgcttttcttcttgttctatctttgcctgtatttgctggtgcgattacaatgttattaacagatagaaattttaatacaagtttttttgaagccgctggtggtggagaccctgtactatatcaacatctattt
>BK1SA1_1_1293
acttagtggtatttctggacatccaggtggtgctgtagacttaggtatctttagtttacatgttgctggagcttctagtattttaggttctattaactttatcaccactatctttaatatgagaggacctggaatgactatgcacagaattcctttgtatgtttgggcagttcttattactgcttttcttcttgttctatctttgcctgtatttgctggtgcgattacaatgttattaacagatagaaattttaatacaagtttttttgaagccgctggtggtggagaccctgtactatatcaacatctattt
>BK1SA1_1_1294
gcttagtggtatttctggacatccaggtggtgctgtagacttaggtatctttagtttacatgttgctggagcttctagtattttaggttctattaactttatcaccactatctttaatatgagaggacctggaatgactatgcacagaattcctttgtatgtttgggcagttcttattactgcttttcttcttgttctatctttgcctgtatttgctggtgcgattacaatgttattaacagatagaaactttaatacaagtttttttgaagccgctggtggtggagaccctgtactatatcaacatctattt
>BK1SA1_1_1303
attaagtagtatttctggacatccaggtggtgctgttgatttaggtatttttagcctacatttagctggagctgcaagtatactaggagctattaactttataactactatttttaatatgagaggaccaggtatgactatgcatagaatacctttatttgtatggtctgttttaattacagctttcttattacttctctctttacccgtttttgctggtgcaattactatgcttttaacagatagaaactttaatacaagtttttttgaggctgcaggtggcggtgatcctgttttatatcagcatttattt
>BK1SA1_1_1366
tttgagtagtatttctggtcatcctggcggcgctgtagatctaggaatattcagtttacatttagctggagctgctagtattttaggtgctattaactttataactactatttttaatatgagaggccctggtatgacgatgcatagaatacctctatttgtttggtctgttcttattacggcttttttattattgttgtcactacctgttttcgctggcgcaatcactatgcttttaactgatagaaattttaatactagtttctttgaagctgcaggtggtggtgatcctgtgttatatcaacatctttta
>BK1SA1_1_1477
gcttagtggtatttctggacatccaggtggtgctgtagacttaggtatctttagtttacatgttgctggagcttctagtattttaggttctattaactttatcaccactatctttaatatgagaggacctggaatgactatgcacagaattcctttgtatgtttgggcagttcttattactgcttttcttcttgttctatctttgcctgtatttgctggtgcgattacaatgttattaacagatagaaattttaatacaagtttttttgaagccgccggtggtggagaccctgtactatatcaacatctattt
>BK1SA1_1_1558
tttaagtagtatttctggtcatccaggtggtgctgttgatttaggtatttttagtttacatgtagcaggagcttcaagtattttaggggctattaactttataactactattttaaacatgagaggtccaggtatgactatgcatagaatacctttatttgtttgggcagtttttataacagcgttcttattacttttatctttacctgtttttgctggggctattacaatgcttttaacagacagaaactttaatactagtttcttcgaagctgcaggtgggggcgatcctgttctttatcagcatctattt
>BK1SA1_1_1566
tttgagtagtatctctggtcatcctggcggcgctgtagatctaggaatattcagtttacatttagctggagctgctagtattttaggtgctattaactttataactactatttttaatatgagaggccctggtatgacgatgcatagaatacctctatttgtttggtctgttcttattacggcttttttattattgttgtcactacctgttttcgctggcgcaatcactatgcttttaactgatagaaattttaatactagtttctttgaagctgcaggtggtggtgatcctgtgttatatcaacatcttttt
>BK1SA1_1_1697
gcttagtggtatttctggacatccaggtggtgctgtagacttaggtatctttagtttacatgttgctggagcttctagtattttaggttctattaactttatcaccactatctttaatatgagaggacctggaatgactatgcacagaattcctttgtatgtttgggcagttcttattactgcttttcttcttgttctatctttgcctgtatttgctggtgcgattacaatgttattaacagatagaaattttaatacaagtttttttgaagccgctggtggtggagaccctgtactatatcaacatctattg
>BK1SA1_1_1702
gcttagtggtatttctggacatccaggtggtgctgtagacttaggtatctttagtttacatgttgctggagcttctagtattttaggttctattaactttatcaccactatctttaatatgagaggacctggaatgactatgcacagaattcctttgtatgtttgggcagttcttattactgcttttcttcttgttctatctttgcctgtatttgctggtgcgattacaatgttattaacagatagaaattttaatacaagtctttttgaagccgctggtggtggagaccctgtactatatcaacatctattt
>BK1SA1_1_1717
tttgagtagtatttctggtcatcctggcggcgctgtagatctaggaatattcagtttacatttagctggagctgctagtattttaggtgctattaactttataactactatttttaatatgagaggccctggtatgacgatgcatagaatacctctatttgtttggtctgttcttattacggcttttttattattgttgtcactacctgttttcgctggcgcaatcactatgcttttaactgatagaaattttaatactattttctttgaagctgcaggtggtggtgatcctgtgttatatcaacatcttttt
>BK1SA1_1_1744
tttgagtagtatttctggtcatcctggcggcgctgtagatctaggaatattcagtttacattcagctggagctgctagtattttaggtgctattaactttataactactatttttaatatgagaggccctggtatgacgatgcatagaatacctctatttgtttggtctgttcttattacggcttttttattattgttgtcactacctgttttcgctggcgcaatcactatgcttttaactgatagaaattttaatactagtttctttgaagctgcaggtggtggtgatcctgtgttatatcaacatcttttt
>BK1SA1_1_1802
gcttagtggtatttctggacatccaggtggtgctgtagacttaggtatctttagtttacatgttgctggagcttctagtattttaggttctattaactttatcaccactatctttaatatgagaggacctggaatggctatgcacagaattcctttgtatgtttgggcagttcttattactgcttttcttcttgttctatctttgcctgtatttgctggtgcgattacaatgttattaacagatagaaattttaatacaagtttttttgaagccgctggtggtggagaccctgtactatatcaacatctattt
>BK1SA1_1_1842
gcttagtggtatttctggacatccaggtggtgctgtagacttaggtatctttagtttacatgttgctggagcttctagtattttaggttctattaactttatcaccactatctttaatatgagaggacccggaatgactatgcacagaattcctttgtatgtttgggcagttcttattactgcttttcttcttgttctatctttgcctgtatttgctggtgcgattacaatgttattaacagatagaaattttaatacaagtttttttgaagccgctggtggtggagaccctgtactatatcaacatctattt
>BK1SA1_1_1974
gcttagtggtatttctggacatccaggtggtgctgtagacttaggtatctttagtttacatgttgctggagcttctagtattttaggttctattaactttatcaccactatctttaatatgagaggacctggaatgactatgcacagaattcctttgtatgtttgggcagttcttattactgcttttcttcttgttctatctttgcctgtatttgctggtgcgattacaatgttattaacagataggaattttaatacaagtttttttgaagccgctggtggtggggaccctgtattgtatcaacatctattt
>BK1SA1_1_2120
tttgagtagtatttctggtcatcctggcggcgctgtagatctaggaatattcagtttacatttagctggagctgctagtattttaggtgctagtaactttataactactatttttaatatgagaggccctggtatgacgatgcatagaatacctctatttgtttggtctgttcttattacggcttttttattattgttgtcactacctgttttcgctggcgcaatcactatgcttttaactgatagaaattttaatactagtttctttgaagctgcaggtggtggtgatcctgtgttatatcaacatcttttt
>BK1SA1_1_2235
gcttagtggtatttctggacatccaggtggtgctgtagacttaggtatctttagtttacatgttgctggagcttctagtattttaggttctattaactttatcaccactatctttaatatgagaggacctggaatgactatgcacagaattcctttgtatgtttgggcagttcttattactgcttttcttcttgttctatctttgcctgtatttgctggtgcgattacaatgttattaacagatagaaattttaatacaagtttttttgaagccactggtggtggagaccctgtactatatcaacatctattt
>BK1SA1_1_2445
tttaagtagtatttctggacatccaggtggtgctgttgatctaggtatttttagcctacatttagctggagctgcaagtatactaggagctattaactttataactactatttttaatatgagaggaccaggtatgactatgcatagaatacctttatttgtatggtctgttttaattacagctttcttattacttctctctttacccgtttttgctggtgcaattactatgcttttaacagatagaaactttaatacaagtttttttgaggctgcaggtggcggtgatcctgttttatatcagcatttattt
>BK1SA1_2_46
tttgagtagtatttctggtcatcctggcggcgctgtagatctaggaatattcagtttacatttagctggagctgctagtattttaggtgctattaactttataactactatttttaatatgagaggccctggtatgacgatgcatagaatacctctatttgtttggtctgttcttattacggcttttttattattgttgtcactacctgttttcgctggcgcaatcactatgcttttaactgatagaaattttaatactagtttctttgaagctgcaggtggtggtgatcctgtgttatatcaacatcttttt
>BK1SA1_2_72
tttaagtagtatttctggtcatccaggtggtgctgttgatttaggtatttttagtttacatgtagcaggagcttcaagtattttaggagcaattaactttataactactattttaaatatgagaggcccaggtatgactatgcatagaatacctttatttgtttgggcagtttttataacagcgttcttattacttttatctttacctgtttttgctggggctattacaatgcttttaacagacagaaactttaatactagtttctttgaagctgcaggtgggggcgatcctgttctttatcagcatctattt
>BK1SA1_2_112
gcttagtggtatttctggacatccaggtggtgctgtagacttaggtatctttagtttacatgttgctggagcttctagtattttaggttctattaactttatcaccactatctttaatatgagaggacctggaatgactatgcacagaattcctttgtatgtttgggcagttcttattactgcttttcttcttgttctatctttgcctgtatttgctggtgcgattacaatgttattaacagatagaaattttaatacaagtttttttgaagccgctggtggtggagaccctgtactatatcaacatctattt
>BK1SA1_2_134
tttaagtagtatttctggtcatccaggtggtgctgttgatttaggtatttttagtttacatgtagcaggagcttcaagtattttaggggctattaactttataactactattttaaatatgagaggtccaggtatgactatgcatagaatacctttatttgtttgggcagtttttataacagcgttcttattacttttatctttacctgtttttgctggggctattacaatgcttttaacagacagaaactttaatactagtttcttcgaagctgcaggtgggggcgatcctgttctttatcagcatctattt
>BK1SA1_2_231
gcttagtggtatttctggacatccaggtggtgctgtagacttaggtatctttagtttacatgttgctggagcttctagtattttaggttctattaactttatcaccactatctttaatatgagaggacctggaatgactatgcacagaattcctttgtatgtttgggcagttcttattactgcttttcttcttgttctatctttgcctgtatttgctggtgcgattacaatgttattaacagataggaattttaatacaagtttttttgaagccgctggtggtggagaccctgtattgtatcaacatctattt
>BK1SA1_2_332
tttaagtagtatttctggacatccaggtggtgctgttgatttaggtatttttagcctacatttagctggagctgcaagtatactaggagctattaactttataactactatttttaatatgagaggaccaggtatgactatgcatagaatacctttatttgtatggtctgttttaattacagctttcttattacttctctctttacccgtttttgctggtgcaattactatgcttttaacagatagaaactttaatacaagtttttttgaggctgcaggtggcggtgatcctgttttatatcagcatttattt
>BK1SA1_2_368
cttagtggtatttctggacatccaggtggtgctgtagacttaggtatctttagtttacatgttgctggagcttctagtattttaggttctattaactttatcaccactatctttaatatgagaggacctggaatgactatgcacagaattcctttgtatgtttgggcagttcttattactgcttttcttcttgttctatctttgcctgtatttgctggtgcgattacaatgttattaacagatagaaattttaatacaagtttttttgaagccgctggtggtggagaccctgtactatatcaacatctattt
>BK1SA1_2_381
ctttgagtagtatttctggtcatcctggcggcgctgtagatctaggaatattcagtttacatttagctggagctgctagtattttaggtgctattaactttataactactatttttaatatgagaggccctggtatgacgatgcatagaatacctctatttgtttggtctgttcttattacggcttttttattattgttgtcactacctgttttcgctggcgcaatcactatgcttttaactgatagaaattttaatactagtttctttgaagctgcaggtggtggtgatcctgtgttatatcaacatcttttt
>BK1SA1_2_511
tttaagtagcatctctgggcatccaggaggtgctgtagatttaggtatttttagtttacatatagcgggggtttctagtattttaggttcaattaattttattactacaatatttaatttacgatgtaatggaatgtcaatgcatagattacctttatttgtttgggctgttttaatcacagcttttttattgttattatctttacctgtttttgctggagctattacaatgttattaaccgatagaaattttaatacaaattttttcatacctgcgggtggaggtgatcctgttttatatcagcatttattt
>BK1SA1_2_620
tctaagtagtatttcgggccatccaagtggtgctgtagatctgggtatttttagtttacatgttgctggtgcttcaagtattttaggtgctataaactttattaccactatttttaatatgagaggacctggaatgactatgcatagaatacctctatttgtttggtctattcttataacagcctttttgttgttattatcactacctgtatttgcaggagctataactatgttacttacagatagaaactttaatacaagcttttttgaagctgctgggggtggggatcctgttttatatcaacatcttttt
>BK1SA1_2_705
tttaagtagtatttctggtcatccaggtggtgctgttgatttaggtatttttagtttacatgtagcaggagcttcaagtattttaggggctattaactttataactactattttaaatatgagaggtccaggtatgactatgcatagaatacctttatttgtttgggcagtttttataacagcgttcttattacttttatctttacctgtttttgctggggctattacaatgcttttaacagacagaaactttaatactagtttcttcgaagctgcaggtgggggcgatcctgttctttatcagcatctattc
>BK1SA1_2_726
gcttagtggtatttctggacatccaggtggtgctgtagacttaggtatctttagtttacatgttgctggagcttctagtattttaggttctattaactttatcaccactatctttaatatgagaggacctggaatgactatgcacagaattcctttgtatgtttgggcagttcttattactgcttttcttcttgttctatctttgcctgtatttgctggtgcgattacaatgttattaacagatagaaattttaatacaagtttttttgaagccgctggtggtggagaccctgtactatatcaacatctatt
>BK1SA1_2_811
gcttagtggtatttctggacatccaggtggtgctgtagacttaggtatctttagtttacatgttgctggagcttctagtattttaggttctattaactttatcaccactatctttaatatgagaggacctggaatgactatgcacagaattcctttgtatgtttgggcagttcttattactgcttttcttcttgttctatctttgcctgtatttgctggtgcgattacaatgttattaacagataggaattttaatacaagtttttttgaagccgctggtggtggagaccctgtactatatcaacatctattt
>BK1SA1_2_817
gcttagtggtatttctggacatccaggtggtgctgtagacttaggtatctttagtttacatgttgctggagcttctagtattttaggttctattaaccttatcaccactatctttaatatgagaggacctggaatgactatgcacagaattcctttgtatgtttgggcagttcttattactgcttttcttcttgttctatctttgcctgtatttgctggtgcgattacaatgttattaacagatagaaattttaatacaagtttttttgaagccgctggtggtggagaccctgtactatatcaacatctattt
>BK1SA1_2_864
gcttagtggtatttctggacatccaggtggtgctgtagacttaggtatctttagtttacatgttgctggagcttctagtattttaggttctattaactttatcaccactatctttaatatgagaggacctggaatgactatgcacagaattcctttgtatgtttgggcagttcttattactgcttttcttcttgttctatctttgcctgtatttgctggtgcgattacaatgttattaacagatagaaattttaatacaagtttttttgaagccgctggtggtggagaccctgtactatatcaacatttattt
>BK1SA1_2_1043
tttaagtagcatttctggacatcctagtggtgcagtagacttaggtatttttagtttacacattgcaggtgtttctagtattttaggtgctattaattttattactactatatttaatttaaaaagtccaggaataacaatgcatagattacctttatttgtttgggcagtactaattactgcttttttattacttctttcattacctgtatttgctggagctattacaatgcttttaactgatcgtaattttaatactagcttttttgtttcagcaggtggcggtgatcctatactttatcaacatctattt
>BK1SA1_2_1057
gcttagtggtatttctggacatccaggtggtgctgtagacttaggtatctttagtttacatgttgctggagcttctagtattttaggttctattaactttatcaccactatctttaatatgagaggacctggaatgactatgcacagaattcctttgtatgtttgggcagttcttattactgcttttcttcttgttctatctttgcctgtatttgctggtgcgattacaatgttattaacagataggaattttaatacaagtttttttgaagccgctggtggtggagaccctgtattgtatcaacatttgttt
>BK1SA1_2_1200
ttgagtagtatttctggtcatcctggcggcgctgtagatctaggaatattcagtttacatttagctggagctgctagtattttaggtgctattaactttataactactatttttaatatgagaggccctggtatgacgatgcatagaatacctctatttgtttggtctgttcttattacggcttttttattattgttgtcactacctgttttcgctggcgcaatcactatgcttttaactgatagaaattttaatactagtttctttgaagctgcaggtggtggtgatcctgtgttatatcaacatcttttt
>BK1SA1_2_1211
cgcttagtggtatttctggacatccaggtggtgctgtagacttaggtatctttagtttacatgttgctggagcttctagtattttaggttctattaactttatcaccactatctttaatatgagaggacctggaatgactatgcacagaattcctttgtatgtttgggcagttcttattactgcttttcttcttgttctatctttgcctgtatttgctggtgcgattacaatgttattaacagatagaaattttaatacaagtttttttgaagccgctggtggtggagaccctgtactatatcaacatctattt
>BK1SA1_2_1308
tttaagtagtatttctggtcatccaggtggtgctgttgatttaggtatttttagtttacatgtagcaggagcttcaagtattttaggggctattaactttataactactattttaaatatgagaggtccaggtatgactatgcatagaatacctttatttgtttgggcagtttttataacagcgttcttattacttttatctttacctgtttttgctggggctattacaatgcttttaacagacagaaactttaatactagtttcttcgaagctgcaggtgggggcgatcctgttctttatcggcatctattt
>BK1SA1_2_1467
gcttagtggtatttctggacgtccaggtggtgctgtagacttaggtatctttagtttacatgttgctggagcttctagtattttaggttctattaactttatcaccactatctttaatatgagaggacctggaatgactatgcacagaattcctttgtatgtttgggcagttcttattactgcttttcttcttgttctatctttgcctgtatttgctggtgcgattacaatgttattaacagatagaaattttaatacaagtttttttgaagccgctggtggtggagaccctgtactatatcaacatctattt
>BK1SA1_2_1473
tttgagtagtatttctggtcatcctggcggcgctgtagatctaggaatattcagtttacatttagctggagctgctagtattttaggtgctattaactttataactactatttttaatatgagaggccctggtatgacgatgcatagaatacctctatttgtttggtctgttcttattacggcttttttattattgttgtcactacctgttttcgctggcgcaatcactatgcttttaactgatagaaattttaatactagtttctttgaagctgcaggtggtggtgatcctgtgttatatcaacatctttt
>BK1SA1_2_1613
tttaagtagtatttctggtcatccaggtggtgctgttgatttaggtatttttagtttacatgtagcaggagcttcaagtattttaggggctattaactttataactactattttaaatatgagaggtccaggtatgactatgcatagaatacctttatttgtttgggcagtttttataacagcgttcttattacttttatctttacctgtttttgctggggctattacaatgcttttaacagacagaaactttaatactagtttcttcgaagccgcaggtgggggcgatcctgttctttatcagcatctattt
>BK1SA1_2_1654
tttgagtggtatttctggtcatcctggcggcgctgtagatctaggaatattcagtttacatttagctggagctgctagtattttaggtgctattaactttataactactatttttaatatgagaggccctggtatgacgatgcatagaatacctctatttgtttggtctgttcttattacggcttttttattattgttgtcactacctgttttcgctggcgcaatcactatgcttttaactgatagaaattttaatactagtttctttgaagctgcaggtggtggtgatcctgtgttatatcaacatcttttt
>BK1SA1_2_1713
gcttagtggtatttctggacatccaggtggtgctgtagacttaggtatctttagtttacatgttgctggagcttctagtattttaggttctattaactttatcaccactatctttaatatgagaggacctggaatgactatgcacagaattcctttgtatgtttgggcagttcttattactgcttttcttcttgttctatctttgcctgtatttgctggtgcgattacaatgttattaacaggtagaaattttaatacaagtttttttgaagccgctggtggtggagaccctgtactatatcaacatctattt
>BK1SA1_2_1767
tttgagtagtatttctggtcatcctggcggcgccgtagatctaggaatattcagtttacatttagctggagctgctagtattttaggtgctattaactttataactactatttttaatatgagaggccctggtatgacgatgcatagaatacctctatttgtttggtctgttcttattacggcttttttattattgttgtcactacctgttttcgctggcgcaatcactatgcttttaactgatagaaattttaatactagtttctttgaagctgcaggtggtggtgatcctgtgttatatcaacatcttttt
>BK1SA1_2_1786
tttaagtagtatttctggacatccaggtggtgctgttgatttaggtatttttagcctacatttagctggagctgcaagtatactaggagctattaactttataactactatttttaatatgagaggaccaggtatgactatgcatagaatacctttatttgtatggtctgttttaattacagctttcttattacttctctctttacccgtttttgctggtgcaattactatgcttttaacagatagaaactttaatacaagtttttttgaggctgcaggtggcggtgatcctgttttatatcagcatctattt
>BK1SA1_2_1865
tttgagtagtatttctggtcatcctggcggcgctgtagatctaggaatattcagtttacatttagctggagctgctagtattttaggtgctattaactttataactactatttttaatatgagaggccctggtatgacgatgcatagaatacctctatttgtttggtctgttcttattacggcttttttattattgttgtcactacctgttttcgctggcgcaatcactatgcttttaactgatagaaactttaatactagtttctttgaagctgcaggtggtggtgatcctgtgttatatcaacatcttttt
>BK1SA1_2_1945
gcttagtggtatttctggacatccaggtggtgctgtagacttaggtatctttagtttacatgttgctggagcttctagtattttaggttctattaactttatcaccactatctttaatatgagaggacctgggatgactatgcacagaattcctttgtatgtttgggcagttcttattactgcttttcttcttgttctatctttgcctgtatttgctggtgcgattacaatgttattaacagatagaaattttaatacaagtttttttgaagccgctggtggtggagaccctgtactatatcaacatctattt
>BK1SA1_2_1965
gcttagtggtatttctggacatccaggtggtgctgtagacttgggtatctttagtttacatgttgctggagcttctagtattttaggttctattaactttatcaccactatctttaatatgagaggacctggaatgactatgcacagaattcctttgtatgtttgggcagttcttattactgcttttcttcttgttctatctttgcctgtatttgctggtgcgattacaatgttattaacagatagaaattttaatacaagtttttttgaagccgctggtggtggagaccctgtactatatcaacatctattt
>BK1SA1_2_1984
tttaagtagcatttctgggcatccaggaggtgctgtagatttaggtatttttagtttacatatagcgggggtttctagtattttaggttcaattaattttattactacaatatttaatttacgatgtaatggaatgtcaatgcatagattacctttatttgtttgggctgttttaataacagcttttttattattattatctttacctgtttttgctggagctattacaatgttattaaccgatagaaattttaatacaaattttttcatacctgcaggcggaggtgatcctgttttatatcagcatttattt
>BK1SA1_2_2284
tttaagtagtatttctggtcatccaggtggtgctgttgatttaggtatttttagtttacatgtagcaggagcttcaagtattttaggggctattaactttataactactattttaaatatgagaggtccaggtatgactatgcatagagtacctttatttgtttgggcagtttttataacagcgttcttattacttttatctttacctgtttttgctggggctattacaatgcttttaacagacagaaactttaatactagtttcttcgaagctgcaggtgggggcgatcctgttctttatcagcatctattt
>BK1SA1_2_2324
tttaagtagtatttctggtcatccaggtggtgctgttgatttaggtatttttggtttacatgtagcaggagcttcaagtattttaggggctattaactttataactactattttaaatatgagaggtccaggtatgactatgcatagaatacctttatttgtttgggcagtttttataacagcgttcttattacttttatctttacctgtttttgctggggctattacaatgcttttaacagacagaaactttaatactagtttcttcgaagctgcaggtgggggcgatcctgttctttatcagcatctattt
>BK1SA1_2_2401
tttaagtagtatttctggtcatccaggtggtgctgttgatttaggtatttttagtttacatgtagcaggagcttcaagtattttaggggctattaactttataactactattttaaatatgagaggtccaggtatgactatgcatagaatacctttatttgtttgggcagtttttataacagctttcttattacttttatctttacctgtttttgctggggctattacaatgcttttaacagacagaaactttaatactagtttcttcgaagctgcaggtgggggcgatcctgttctttatcagcatctattt
>BK1SA1_2_2468
tttaagtagtatttctggtcatccaggtggtgcagttgatttaggtatttttagtttacatgtagcaggagcttcaagtattttaggggctattaactttataactactattttaaatatgagaggtccaggtatgactatgcatagaatacctttatttgtttgggcagtttttataacagcgttcttattacttttatctttacctgtttttgctggggctattacaatgcttttaacagacagaaactttaatactagtttcttcgaagctgcaggtgggggcgatcctgttctttatcagcatctattt
>BK1SA1_2_2474
gcttagtggtatttctggacatccaggtggtgctgtagacttaggtatctttagtttacatgttgctggagcttctagtattttaggttctattaactttatcaccactatctttaatatgagaggacctggaatgactatgcacagaattcctttgtatgtttgggcagttcttattactgcttttcttcttgttctatctttgcctgtatttgctggtgcgattacaatgttattaacagatagaaattttaatacaagtctttttgaagccgctggtggtggagaccctgtactatatcaacatctattt
>BK1SA1_2_2509
gcttagtggtatttctggacatccaggtggtgctgtagacttaggtatctttagttacatgttgctggagcttctagtattttaggttctattaactttatcaccactatctttaatatgagaggacctggaatgactatgcacagaattcctttgtatgtttgggcagttcttattactgcttttcttcttgttctatctttgcctgtatttgctggtgcgattacaatgttattaacagatagaaattttaatacaagtttttttgaagccgctggtggtggagaccctgtactatatcaacatctattt
>BK1SA1_2_2805
tttaagtagtatttctggtcatccaggtggtgctgttgatttaggtatttttagtttacatgtagcaggagcttcaagtattttaggggctattaactttataactactattttaaatatgagaggtccaggtatgactatgcatagaatacctttatttgtttgggcagtttttataacagcgttcttattacttttatctttacctgtttttgctggggctgttacaatgcttttaacagacagaaactttaatactagtttcttcgaagctgcaggtgggggcgatcctgttctttatcagcatctattt
>BK1SA1_2_2971
gcttagtggtatttctggacatccaggtggtgctgtagacttaggtatctttagtttacatgttgctggagcttctagtattttaggttctattaactttatcaccactatctttaatatgagaggacctggagtgactatgcacagaattcctttgtatgtttgggcagttcttattactgcttttcttcttgttctatctttgcctgtatttgctggtgcgattacaatgttattaacagatagaaattttaatacaagtttttttgaagccgctggtggtggagaccctgtactatatcaacatctattt
>BK1SA1_2_3024
tttaagtagtatttctggacatccaggtggtgctgttgatttaggtatttttagcctacatttagctggagctgcaagtatactaggagctattaactttataactactatttttaatatgagaggaccaggtatgactatgcatagaatacctttatttgtatggtctgttttaattacagctttcttattacttctctctttacccgtttctgctggtgcaattactatgcttttaacagatagaaactttaatacaagtttttttgaggctgcaggtggcggtgatcctgttttatatcagcatttattt
>BK1SA1_2_3335
tttaagtagtatttctggacatccaggtggtgctgttgatttaggtatttttagcctacatttagctggagctgcaagtatactaggagctattaactttataactactatttttaatatgagaggaccaggcatgactatgcatagaatacctttatttgtatggtctgttttaattacagctttcttattacttctctctttacccgtttttgctggtgcaattactatgcttttaacagatagaaactttaatacaagtttttttgaggctgcaggtggcggtgatcctgttttatatcagcatttattt
>BK1SA1_2_3342
tttaagtagtatttctggtcatccaggtggtgctgttgatttaggtatttttagtttacatgtagcaggagcttcaagtattttaggggctattaactttataactactattttaaatatgagaggtccaggtatgactatgcatagaatacctttatttgtttgggcagtttttataacagcgttcttattacttttatctttacctgtttttgctggggctattacaatgcttttaacagacagtaactttaatactagtttcttcgaagctgcaggtgggggcgatcctgttctttatcagcatctattt
>BK1SA1_2_3407
tttaagtagtatttctggacatccaggtggtgctgttgatttaggtatttttagcctacatttagctggagctgcaagtatactaggagctattaactttataactactatttttaatatgagaggaccaggtatgactatgcatagaatacctttatttgtatggtctgttttaattacagccttcttattacttctctctttacccgtttttgctggtgcaattactatgcttttaacagatagaaactttaatacaagtttttttgaggctgcaggtggcggtgatcctgttttatatcagcatttattt
>BK1SA1_3_45
tttgagtagtatttctggtcatcctggcggcgctgtagatctaggaatattcagtttacatttagctggagctgctagtattttaggtgctattaactttataactactatttttaatatgagaggccctggtatgacgatgcatagaatacctctatttgtttggtctgttcttattacggcttttttattattgttgtcactacctgttttcgctggcgcaatcactatgcttttaactgatagaaattttaatactagtttctttgaagctgcaggtggtggtgatcctgtgttatatcaacatcttttt
>BK1SA1_3_70
tttaagtagtatttctggtcatccaggtggtgctgttgatttaggtatttttagtttacatgtagcaggagcttcaagtattttaggagcaattaactttataactactattttaaatatgagaggcccaggtatgactatgcatagaatacctttatttgtttgggcagtttttataacagcgttcttattacttttatctttacctgtttttgctggggctattacaatgcttttaacagacagaaactttaatactagtttctttgaagctgcaggtgggggcgatcctgttctttatcagcatctattt
>BK1SA1_3_109
gcttagtggtatttctggacatccaggtggtgctgtagacttaggtatctttagtttacatgttgctggagcttctagtattttaggttctattaactttatcaccactatctttaatatgagaggacctggaatgactatgcacagaattcctttgtatgtttgggcagttcttattactgcttttcttcttgttctatctttgcctgtatttgctggtgcgattacaatgttattaacagatagaaattttaatacaagtttttttgaagccgctggtggtggagaccctgtactatatcaacatctattt
>BK1SA1_3_123
tttaagtagtatttcaggccatccaagtggtgctgtagatctgggtatttttagtttacatgtggctggtgcttcaagtattctaggcgctataaactttattaccactgtttttaatatgagaggacccggaatgactatgcatagaatacctttatttgtctggtctatccttataacagcctttttgctgctattatcattgcctgtatttgcaggagctatcactatgttgctcacagatagaaacttcaatacaagcttctttgaagctgctggaggcggagatcctgttttataccaacatcttttt
>BK1SA1_3_132
tttaagtagtatttctggtcatccaggtggtgctgttgatttaggtatttttagtttacatgtagcaggagcttcaagtattttaggggctattaactttataactactattttaaatatgagaggtccaggtatgactatgcatagaatacctttatttgtttgggcagtttttataacagcgttcttattacttttatctttacctgtttttgctggggctattacaatgcttttaacagacagaaactttaatactagtttcttcgaagctgcaggtgggggcgatcctgttctttatcagcatctattt
>BK1SA1_3_212
gcttagtggtatttctggacatccaggtggtgctgtagacttaggtatctttagtttacatgttgctggagcttctagtattttaggttctattaactttatcaccactatctttaatatgagaggacctggaatgactatgcacagaattcctttgtatgtttgggcagttcttattactgcttttcttcttgttctatctttgcctgtatttgctggtgcgattacaatgttattaacagataggaattttaatacaagtttttttgaagccgctggtggtggagaccctgtattgtatcaacatctattt
>BK1SA1_3_293
tttaagtagtatttctggacatccaggtggtgctgttgatttaggtatttttagcctacatttagctggagctgcaagtatactaggagctattaactttataactactatttttaatatgagaggaccaggtatgactatgcatagaatacctttatttgtatggtctgttttaattacagctttcttattacttctctctttacccgtttttgctggtgcaattactatgcttttaacagatagaaactttaatacaagtttttttgaggctgcaggtggcggtgatcctgttttatatcagcatttattt
>BK1SA1_3_354
tttgagtagtatttcaggtcatccgggtggtgcagttgacttaggtatttttagtttgcatatagcaggagcttcaagtattttaggtgctattaattttataactactattttaaatatgagaggaccaggtatgactatgcacagaatacctttatttgtttgggcggttttcataacagcatttttattactcttatctttacctgtttttgctggagctattacaatgcttttaactgatagaaacttcaatactagcttctttgaagctgcaggtggaggagatcctgttctttatcaacacttattt
>BK1SA1_3_463
tttaagtagtatttctgggcatccaggtggtgctgttgatttaggtatttttagtctacatttagctggagctgcaagtatactaggagctattaattttataactactatttttaatatgagaggaccaggtatgactatgcatagaatacctttatttgtatggtctgttttaattacagctttcttattacttctttctttacccgtttttgctggtgcaattactatgcttttgacagatagaaactttaatacaagtttttttgaggctgcaggtggtggtgatcctgttttatatcaacatttattt
>BK1SA1_3_495
gcttagtggtatttctggacatccaggtggtgctgcagacttaggtatctttagtttacatgttgctggagcttctagtattttaggttctattaactttatcaccactatctttaatatgagaggacctggaatgactatgcacagaattcctttgtatgtttgggcagttcttattactgcttttcttcttgttctatctttgcctgtatttgctggtgcgattacaatgttattaacagatagaaattttaatacaagtttttttgaagccgctggtggtggagaccctgtactatatcaacatctattt
>BK1SA1_3_574
gcttagtggtatttctggacatccaggtggtgctgtagacttaggtatctttagtttacatgttgctggagcttctagtattttaggttctattaactttatcaccactatctttaatatgagaggacctggaatgactatgcacagaattcctttgtatgtttgggcagttcttattactgcttttcttcttgttctatctttgcctgtatttgctggtgcgattacaatgttattaacagatagaaattttaatacaagtttttttgaagccgctggtggtggagaccctgtactatatcaacatctatt
>BK1SA1_3_599
attaagtagtatttctggtcatccaggtggtgctgttgatttaggtatttttagtttacatgtagcaggagcttcaagtattttaggggctattaactttataactactattttaaatatgagaggtccaggtatgactatgcatagaatacctttatttgtttgggcagtttttataacagcgttcttattacttttatctttacctgtttttgctggggctattacaatgcttttaacagacagaaactttaatactagtttcttcgaagctgcaggtgggggcgatcctgttctttatcagcatctattt
>BK1SA1_3_608
tctaagtagtatttcaggccatccaagtggtgctgtagatctgggtatttttagtttacatgttgctggtgcttcaagtattttaggtgctataaactttattaccactatttttaatatgagaggacctggaatgactatgcatagaatacctctatttgtttggtctattcttataacagcctttttgttgttattatcactacctgtatttgcaggagctataactatgttacttacagatagaaactttaatacaagcttttttgaagctgctgggggtggggatcctgttttatatcaacatcttttt
>BK1SA1_3_664
gcttagtggtatttctggacatccaggtggtgctgtagacttaggtatctttagtttacatgttgctggagcttctagtattttaggttctattaactttatcaccactatctttaatatgagaggacctggaatgactatgcacagaattcctttgtatgtttgggcagttcttattactgcttttcttcttgttctatctttgcctgtatttgctggtgcgattacaatgttattaacagatagaaattttaatacaagtttttttgaagccgctggtggtggagaccctgtactatatcaacatttattt
>BK1SA1_3_742
tttaagtagtatttctggacatccaggtggtgctgttgatttaggtatttttagcctacatttagctggagctgcaagtatactaggagctattaactttataactactatttttaatatgagaggaccaggtatgactatgcatagaatacctttatttgtatggtctgttttaattacagctttcttattacttctctctttacccgtttttgttggtgcaattactatgcttttaacagatagaaactttaatacaagtttttttgaggctgcaggtggcggtgatcctgttttatatcagcatttattt
>BK1SA1_3_1092
tttaagtagtatttctggtcatccaggtggtgctgttgatttaggtatttttagtttacatgtagcaggagcttcaagtattttaggagcaattaactttataactactattttaaatatgagaggcccaggtatgactatgcatagaatacctttatttgtttgggcagtttttataacagcgttcttattacttttatctttacctgtttttgctggggctattacaatgcttttaacagacagaaactttaatactagtttctttgaagctgcaggtgggggcgatcctgttctttatcagcatctattc
>BK1SA1_3_1197
gcttagtggtacttctggacatccaggtggtgctgtagacttaggtatctttagtttacatgttgctggagcttctagtattttaggttctattaactttatcaccactatctttaatatgagaggacctggaatgactatgcacagaattcctttgtatgtttgggcagttcttattactgcttttcttcttgttctatctttgcctgtatttgctggtgcgattacaatgttattaacagatagaaattttaatacaagtttttttgaagccgctggtggtggagaccctgtactatatcaacatctattt
>BK1SA1_3_1242
gcttagtggtatttctggacatccaggtggtgctgtagacttaggtatctttagtttacatgttgctggagcttctagtattttaggttctattaactttatcaccactatctttaatatgagaggacctggaatgactatgcacagaattcctttgtatgtttgggcagttcttattactgcttttcttcttgttctatctttgcctgtatttgctggtgcgattacaatgttattaacagatagaaattttaatacaagtttttttggagccgctggtggtggagaccctgtactatatcaacatctattt
>BK1SA1_3_1245
tttaagtagtacttctggtcatccaggtggtgctgttgatttaggtatttttagtttacatgtagcaggagcttcaagtattttaggggctattaactttataactactattttaaatatgagaggtccaggtatgactatgcatagaatacctttatttgtttgggcagtttttataacagcgttcttattacttttatctttacctgtttttgctggggctattacaatgcttttaacagacagaaactttaatactagtttcttcgaagctgcaggtgggggcgatcctgttctttatcagcatctattt
>BK1SA1_3_1362
gcttagtggtatttctggacacccaggtggtgctgtagacttaggtatctttagtttacatgttgctggagcttctagtattttaggttctattaactttatcaccactatctttaatatgagaggacctggaatgactatgcacagaattcctttgtatgtttgggcagttcttattactgcttttcttcttgttctatctttgcctgtatttgctggtgcgattacaatgttattaacagatagaaattttaatacaagtttttttgaagccgctggtggtggagaccctgtactatatcaacatctattt
>BK1SA1_3_1390
gcttagtggtatttctggacatccaggtggtgctgtagacttaggtatctttagtttacatgttgctggagcttctagtattttaggttctattaactttatcaccactatctttaatatgagaggacctggaatgactgtgcacagaattcctttgtatgtttgggcagttcttattactgcttttcttcttgttctatctttgcctgtatttgctggtgcgattacaatgttattaacagatagaaattttaatacaagtttttttgaagccgctggtggtggagaccctgtactatatcaacatctattt
>BK1SA1_3_1407
gcttagtggtatttctggacatccaggtggtgctgtagacttaggtatctttagtttacatgttgctggagcttctagtattttaggttctattaactttatcaccactatctttaatatgagaggacctggaatgactatgcacagaattcctttgtatgtttgggcagttcttattactgcttttcttcttgttctatctttgcctgtatttgctggtgcgattacaatgttattaacagatagaaattttaatacaagtttttttgaagccgctggtggtggagaccctgtgctatatcaacatctattt
>BK1SA1_3_1425
gcttagtggtatttctggacatccaggtggtgctgtagacttaggtatctttagtttacatgttgctggagcttctagtattttaggttctattaactttatcaccactatctttaatatgagaggacctggaatgactatgcacagaattcctttgtatgtttgggcagttcttattactgcttttcttcttgttctatctttgcctgtatttgctggtgcgattacaatgttattaacagatagaaattttaatacaagtttttttgaagccgctcgtggtggagaccctgtactatatcaacatctattt
>BK1SA1_3_1437
tttgagtagtatttctggtcatcctggcggcgctgtagatctaggaatattcagtttacatttagctggagctgctagtattttaggtgctattaactttataactactatttttaatatgagaggccctggtatgacgatgcatagaatacctctatttgtttggtctgttcttattacggcttttttattattgttgtcactacctgttttcgctggcgcaatcactatgcttttaactgatagaaattttaatactagtttctttgaagctgcaggtggtggtgatcctgtgttatatcaacatcttttg
>BK1SA1_3_1543
gcttagtggtatttctggacatccaggtggtgctgtagacttaggtatctttagtttacatgttgctggagcttctagtattttaggttctattaactttatcaccactatctttaatatgagaggacctggaatgactatgcacagaattcctttgtatgtttgggcagttcttattactgcttttcttcttgttctatctttgcctgtatttgctggtgcgattacaatgttattaacagatagaaattttaatacaagtttttttgaagccgttggtggtggagaccctgtactatatcaacatctattt
>BK1SA1_3_1577
tttaagtagtatttctggtcatccaggcggtgctgttgatttaggtatttttagtttacatgtagcaggagcttcaagtattttaggggctattaactttataactactattttaaatatgagaggtccaggtatgactatgcatagaatacctttatttgtttgggcagtttttataacagcgttcttattacttttatctttacctgtttttgctggggctattacaatgcttttaacagacagaaactttaatactagtttcttcgaagctgcaggtgggggcgatcctgttctttatcagcatctattt
>BK1SA1_3_1640
tttaagtagtatatctggtcatcctgggggtgctgttgatttaggtatttttagcttacatattgcaggtatttctagtatattaggtgctataaattttattactacaatatttaatttaaaaagtccaggaataacaatgcatagattacctttatttgtttgggcagtactaattactgcttttttattacttctttcattacctgtatttgctggagctattacaatgcttttaactgatcgtaattttaatactagcttttttgtttcagcaggtggcggtgatcctatactttatcaacatctattt
>BK1SA1_3_1665
tttaagtagtatttctggtcatccaggtggtgctgttgatttaggtatttttagtttacatgtagcaggagcttcaagtattttaggggctattaactttataactactattttaaatatgagaggtccaggtatgactatgcatagaatacctttatttgtttgggcagtttttataacagcgttcttattacttttatctttacctgtttttgctggggctattacaatgcttttaacagacagaagctttaatactagtttcttcgaagctgcaggtgggggcgatcctgttctttatcagcatctattt
>BK1SA1_3_1673
gcttagtggtatttctggacatccaggtggtgctgtagacttaggtatctttagtttacatgttgctggagcttctagtattttaggttctattaactttatcaccactatctttaatatgagaggacccggaatgactatgcacagaattcctttgtatgtttgggcagttcttattactgcttttcttcttgttctatctttgcctgtatttgctggtgcgattacaatgttattaacagatagaaattttaatacaagtttttttgaagccgctggtggtggagaccctgtactatatcaacatctattt
>BK1SA1_3_1687
tttgagtagtatttctggtcatcctggcggcgctgtagatctaggaatattcagcttacatttagctggagctgctagtattttaggtgctattaactttataactactatttttaatatgagaggccctggtatgacgatgcatagaatacctctatttgtttggtctgttcttattacggcttttttattattgttgtcactacctgttttcgctggcgcaatcactatgcttttaactgatagaaattttaatactagtttctttgaagctgcaggtggtggtgatcctgtgttatatcaacatcttttt
>BK1SA1_3_1763
gcttagtggtatttctggacatccaggtggtgctgtagacttaggtatctttagtttacatgttgctggagctcctagtattttaggttctattaactttatcaccactatctttaatatgagaggacctggaatgactatgcacagaattcctttgtatgtttgggcagttcttattactgcttttcttcttgttctatctttgcctgtatttgctggtgcgattacaatgttattaacagatagaaattttaatacaagtttttttgaagccgctggtggtggagaccctgtactatatcaacatctattt
>BK1SA1_3_1776
gcttagtggtatttctggacatccaggtggtgctgtagacttaggtatctttagtttacatgttgctggagcttctagtattttaggttctattaactttatcaccactatctttaatatgagaggacctggaatgactatgcacagaattcctttgtatgtttgggcagttcttatcactgcttttcttcttgttctatctttgcctgtatttgctggtgcgattacaatgttattaacagatagaaattttaatacaagtttttttgaagccgctggtggtggagaccctgtactatatcaacatctattt
>BK1SA1_3_1801
gcttagtggtatttctggacatccaggtggtgctgtagacttaggtatctttagtttacatgttgctggagcttctagtattttaggttctattgactttatcaccactatctttaatatgagaggacctggaatgactatgcacagaattcctttgtatgtttgggcagttcttattactgcttttcttcttgttctatctttgcctgtatttgctggtgcgattacaatgttattaacagatagaaattttaatacaagtttttttgaagccgctggtggtggagaccctgtactatatcaacatctattt
>BK1SA1_4_47
tttgagtagtatttctggtcatcctggcggcgctgtagatctaggaatattcagtttacatttagctggagctgctagtattttaggtgctattaactttataactactatttttaatatgagaggccctggtatgacgatgcatagaatacctctatttgtttggtctgttcttattacggcttttttattattgttgtcactacctgttttcgctggcgcaatcactatgcttttaactgatagaaattttaatactagtttctttgaagctgcaggtggtggtgatcctgtgttatatcaacatcttttt
>BK1SA1_4_72
tttaagtagtatttctggtcatccaggtggtgctgttgatttaggtatttttagtttacatgtagcaggagcttcaagtattttaggagcaattaactttataactactattttaaatatgagaggcccaggtatgactatgcatagaatacctttatttgtttgggcagtttttataacagcgttcttattacttttatctttacctgtttttgctggggctattacaatgcttttaacagacagaaactttaatactagtttctttgaagctgcaggtgggggcgatcctgttctttatcagcatctattt
>BK1SA1_4_110
gcttagtggtatttctggacatccaggtggtgctgtagacttaggtatctttagtttacatgttgctggagcttctagtattttaggttctattaactttatcaccactatctttaatatgagaggacctggaatgactatgcacagaattcctttgtatgtttgggcagttcttattactgcttttcttcttgttctatctttgcctgtatttgctggtgcgattacaatgttattaacagatagaaattttaatacaagtttttttgaagccgctggtggtggagaccctgtactatatcaacatctattt
>BK1SA1_4_133
tttaagtagtatttctggtcatccaggtggtgctgttgatttaggtatttttagtttacatgtagcaggagcttcaagtattttaggggctattaactttataactactattttaaatatgagaggtccaggtatgactatgcatagaatacctttatttgtttgggcagtttttataacagcgttcttattacttttatctttacctgtttttgctggggctattacaatgcttttaacagacagaaactttaatactagtttcttcgaagctgcaggtgggggcgatcctgttctttatcagcatctattt
>BK1SA1_4_222
gcttagtggtatttctggacatccaggtggtgctgtagacttaggtatctttagtttacatgttgctggagcttctagtattttaggttctattaactttatcaccactatctttaatatgagaggacctggaatgactatgcacagaattcctttgtatgtttgggcagttcttattactgcttttcttcttgttctatctttgcctgtatttgctggtgcgattacaatgttattaacagataggaattttaatacaagtttttttgaagccgctggtggtggagaccctgtattgtatcaacatctattt
>BK1SA1_4_317
tttaagtagtatttctggacatccaggtggtgctgttgatttaggtatttttagcctacatttagctggagctgcaagtatactaggagctattaactttataactactatttttaatatgagaggaccaggtatgactatgcatagaatacctttatttgtatggtctgttttaattacagctttcttattacttctctctttacccgtttttgctggtgcaattactatgcttttaacagatagaaactttaatacaagtttttttgaggctgcaggtggcggtgatcctgttttatatcagcatttattt
>BK1SA1_4_330
gcttagtggtatttctggacatccaggtggtgctgtagacttaggtatctttagtttacatgttgctggagcttctagtattttaggttctattaactttatcaccactatctttaatatgagaggacctggaatgactatgcacagaattcctttgtatgtttgggcagttcttattactgcttttcttcttgttctatctttgcctgtatttgctggtgcgattacaatgttattaacagatagaaattttaatacaagtttttttgaagccgctggtggtggagaccctgtattgtatcaacatctattt
>BK1SA1_4_332
acttagcagcatttctggtcatcctagtgctgcggtagatttaggtatctttagtctccatatagcaggtgcttcaagtattttaggtgctattaattttataactactatctttaatatgagagtacctggtatgacaatgcatagaatgccactatttgtgtgggctgttttaataactgcttttttgcttcttctctctttacctgttttcgctggtgccattacaatgttattaactgatagaaattttaacactagtttttttgaggctgctggtggaggagatcctgttctttatcaacatcttttt
>BK1SA1_4_491
tttaagtagtatttctgggcatccaggtggtgctgttgatttaggtatttttagtctacatttagctggagctgcaagtatactaggagctattaattttataactactatttttaatatgagaggaccaggtatgactatgcatagaatacctttatttgtatggtctgttttaattacagctttcttattacttctttctttacccgtttttgctggtgcaattactatgcttttgacagatagaaactttaatacaagtttttttgaggctgcaggtggtggtgatcctgttttatatcaacatttattt
>BK1SA1_4_577
tttaagtagtatttctggtcatccaggtggtgctgttgatttaggtatttttagtttacatgtagcaggagcttcaagtattttaggggctattaactttataactactattttaaatatgagaggtccaggtatgactatgcatagaatacctttatttgtttgggcagtttttataacagcgttcttattacttttatctttacctgtttttgctggggctattacaatgcttttaacagacagaaactttaatactagtttcttcgaagctgcaggtgggggcgatcctgttctttatcagcatctatt
>BK1SA1_4_613
gcttagtggtatttctggacatccaggtggtgctgtagacttaggtatctttagtttacatgttgctggagcttctagtattttaggttctattaactttatcaccactatctttaatatgagaggacctggaatgactatgcacagaattcctttgtatgtttgggcagttcttattactgcttttcttcttgttctatctttgcctgtatttgctggtgcgattacaatgttattaacagatagaaattttaatacaagtttttttgaagccgctggtggtggagaccctgtactatatcaacatctatt
>BK1SA1_4_686
gcttagtggtatttctggacatccaggtggtgctgtagacttaggtatctttagtttacatgttgctggagcttctagtattttaggttctattaaccttatcaccactatctttaatatgagaggacctggaatgactatgcacagaattcctttgtatgtttgggcagttcttattactgcttttcttcttgttctatctttgcctgtatttgctggtgcgattacaatgttattaacagatagaaattttaatacaagtttttttgaagccgctggtggtggagaccctgtactatatcaacatctattt
>BK1SA1_4_747
gcttagtggtatttctggacatccaggtggtgctgtagacttaggtatctttagtttacatgttgctggagcttctagtactttaggttctattaactttatcaccactatctttaatatgagaggacctggaatgactatgcacagaattcctttgtatgtttgggcagttcttattactgcttttcttcttgttctatctttgcctgtatttgctggtgcgattacaatgttattaacagatagaaattttaatacaagtttttttgaagccgctggtggtggagaccctgtactatatcaacatctattt
>BK1SA1_4_1301
tttgagtagtatttctggtcatcctggcggcgctgtagatctaggaatattcagtttacatttagctggagctgctagtattttaggtgctattaactttataactactatttttaatatgagaggccctggtatgacgatgcatagaatacctctatttgtttggtctgtccttattacggcttttttattattgttgtcactacctgttttcgctggcgcaatcactatgcttttaactgatagaaattttaatactagtttctttgaagctgcaggtggtggtgatcctgtgttatatcaacatcttttt
>BK1SA1_4_1343
tttgagtagtatttctggtcatcctggcggcgctgtagatctaggaatattcagtttacatttagctggagctgctagtattttaggtgctattaactttataactactatttttaatatgagaggccctggtatgacgatgcatagaatacctctatttgtttggtctgttcttattacggcttttttattattgttgtcactacctgttttcgctggcgcaatcactatgcttttaactgatagaaattttaatactagtttctttgaagctgcaggtggtggtgatcctgtgttgtatcaacatcttttt
>BK1SA1_4_1466
tttgagtagtatttctggtcatcctggcggcgctgtagatctaggaatattcagtttacatttagctggagctgctagtattttaggtgctactaactttataactactatttttaatatgagaggccctggtatgacgatgcatagaatacctctatttgtttggtctgttcttattacggcttttttattattgttgtcactacctgttttcgctggcgcaatcactatgcttttaactgatagaaattttaatactagtttctttgaagctgcaggtggtggtgatcctgtgttatatcaacatcttttt
>BK1SA1_4_1503
tttaagtagtatttctggtcatccaggtggtgctgttgatttaggtatttttagtttacatgtagcaggagcttcaagtattttaggggctattaactttataactactattttaaatatgagaggtccaggtatgactatgcatagaatacctttatttgtttgggcagtttttataacagcgttcttactacttttatctttacctgtttttgctggggctattacaatgcttttaacagacagaaactttaatactagtttcttcgaagctgcaggtgggggcgatcctgttctttatcagcatctattt
>BK1SA1_4_1569
tttaagtagtatttctggtcatccaggtggtgctgttgatttaggtatttttagtttacatgtagcaggagcttcaagtattttaggggctattaactttataactactattttaagtatgagaggtccaggtatgactatgcatagaatacctttatttgtttgggcagtttttataacagcgttcttattacttttatctttacctgtttttgctggggctattacaatgcttttaacagacagaaactttaatactagtttcttcgaagctgcaggtgggggcgatcctgttctttatcagcatctattt
>BK1SA1_4_1639
tttaagtagtatttctggtcatccaggtggtgctgttgatttaggtgtttttagtttacatgtagcaggagcttcaagtattttaggggctattaactttataactactattttaaatatgagaggtccaggtatgactatgcatagaatacctttatttgtttgggcagtttttataacagcgttcttattacttttatctttacctgtttttgctggggctattacaatgcttttaacagacagaaactttaatactagtttcttcgaagctgcaggtgggggcgatcctgttctttatcagcatctattt
>BK1SA1_4_1815
gcttagtggtatttctggacatccaggtggtgctgtagacttaggtatctttagtttacatgttgctggagcttctagtattttaggttctattaactttatcaccactatctttaatatgagaggacctggaatgactatgcacagaattcctttgtatgtttgggcagttcttattactgcttttcttcttgttctatctttgcctgtatttgctggtgcgattacaatgttattaacagatagaaattttaatacaagtctttttgaagccgctggtggtggagaccctgtactatatcaacatctattt
>BK1SA1_4_1874
tttgagtagtatttctggtcatcctggcggcgctgtagatctaggaatattcagtttacatttagctggagctgctagtattttaggtgctattaactttataactactatttttaatatgagaggccctggtatgatgatgcatagaatacctctatttgtttggtctgttcttattacggcttttttattattgttgtcactacctgttttcgctggcgcaatcactatgcttttaactgatagaaattttaatactagtttctttgaagctgcaggtggtggtgatcctgtgttatatcaacatcttttt
>BK1SA1_4_1995
gcttagtggtatttctggacatccaggtggtgctgtagacttaggtatctttagtttacatgttgctggagcttctagtattttaggttctattaactttatcaccactatctttaatatgggaggacctggaatgactatgcacagaattcctttgtatgtttgggcagttcttattactgcttttcttcttgttctatctttgcctgtatttgctggtgcgattacaatgttattaacagatagaaattttaatacaagtttttttgaagccgctggtggtggagaccctgtactatatcaacatctattt
>BK1SA1_4_2083
acttagcagcatttctggtcatcctagtgctgcggtagatctaggtatctttagtctccatatagcaggtgcttcaagtattttaggtgctattaattttataactactatctttaatatgagagtacctggtatgacaatgcatagaatgccactatttgtgtgggctgttttaataactgcttttttgcttcttctctctttacctgttttcgctggtgccattacaatgttattaactgatagaaattttaacactagtttttttgaggctgctggtggaggagatcctgttctttatcaacatcttttt
>BK1SA1_4_2205
tttgagtagtatttctggtcatcctggcggcgctgtagatctaggaatattcagtttacatttagctggagctgctagtattttaggtgctattaactttataactactatttttaatatgagaggccctggtatgacgatgcatagaatacctctatttgtttggtctgttcttattacggcttttttattattgttgtcactacctgttttcgctggcgcaatcactatgcttttaactgatagaaattttaatactagtttctttgaagctgcaggtggtggtgatcctgtgttatatcaacatttgttt
>BK1SA1_4_2234
tttaagtagtatttctgggcatccaggtggtgctgttgatttaggtatttttagtctacatttagctggagctgcaagtatactaggagctattaattttataactactatttttaatatgagaggaccaggtatgactatgcatagaatacctttatttgtatggtctgttttaattacagctttcttatcacttctttctttacccgtttttgctggtgcaattactatgcttttgacagatagaaactttaatacaagtttttttgaggctgcaggtggtggtgatcctgttttatatcaacatttattt
>BK1SA1_5_49
tttgagtagtatttctggtcatcctggcggcgctgtagatctaggaatattcagtttacatttagctggagctgctagtattttaggtgctattaactttataactactatttttaatatgagaggccctggtatgacgatgcatagaatacctctatttgtttggtctgttcttattacggcttttttattattgttgtcactacctgttttcgctggcgcaatcactatgcttttaactgatagaaattttaatactagtttctttgaagctgcaggtggtggtgatcctgtgttatatcaacatcttttt
>BK1SA1_5_77
tttaagtagtatttctggtcatccaggtggtgctgttgatttaggtatttttagtttacatgtagcaggagcttcaagtattttaggagcaattaactttataactactattttaaatatgagaggcccaggtatgactatgcatagaatacctttatttgtttgggcagtttttataacagcgttcttattacttttatctttacctgtttttgctggggctattacaatgcttttaacagacagaaactttaatactagtttctttgaagctgcaggtgggggcgatcctgttctttatcagcatctattt
>BK1SA1_5_127
gcttagtggtatttctggacatccaggtggtgctgtagacttaggtatctttagtttacatgttgctggagcttctagtattttaggttctattaactttatcaccactatctttaatatgagaggacctggaatgactatgcacagaattcctttgtatgtttgggcagttcttattactgcttttcttcttgttctatctttgcctgtatttgctggtgcgattacaatgttattaacagatagaaattttaatacaagtttttttgaagccgctggtggtggagaccctgtactatatcaacatctattt
>BK1SA1_5_149
tttaagtagtatttcaggccatccaagtggtgctgtagatctgggtatttttagtttacatgtggctggtgcttcaagtattctaggcgctataaactttattaccactgtttttaatatgagaggacccggaatgactatgcatagaatacctttatttgtctggtctatccttataacagcctttttgctgctattatcattgcctgtatttgcaggagctatcactatgttgctcacagatagaaacttcaatacaagcttctttgaagctgctggaggcggagatcctgttttataccaacatcttttt
>BK1SA1_5_159
tttaagtagtatttctggtcatccaggtggtgctgttgatttaggtatttttagtttacatgtagcaggagcttcaagtattttaggggctattaactttataactactattttaaatatgagaggtccaggtatgactatgcatagaatacctttatttgtttgggcagtttttataacagcgttcttattacttttatctttacctgtttttgctggggctattacaatgcttttaacagacagaaactttaatactagtttcttcgaagctgcaggtgggggcgatcctgttctttatcagcatctattt
>BK1SA1_5_277
gcttagtggtatttctggacatccaggtggtgctgtagacttaggtatctttagtttacatgttgctggagcttctagtattttaggttctattaactttatcaccactatctttaatatgagaggacctggaatgactatgcacagaattcctttgtatgtttgggcagttcttattactgcttttcttcttgttctatctttgcctgtatttgctggtgcgattacaatgttattaacagataggaattttaatacaagtttttttgaagccgctggtggtggagaccctgtattgtatcaacatctattt
>BK1SA1_5_383
tttgagtagtatttctggtcatcctggcggcgctgtagatctaggaatattcagtctacatttagctggagctgctagtattttaggtgctattaactttataactactatttttaatatgagaggccctggtatgacgatgcatagaatacctctatttgtttggtctgttcttattacggcttttttattattgttgtcactacctgtttttgctggtgcaatcactatgcttttaactgatagaaattttaatactagtttctttgaagctgcaggtggtggtgatcccgtgttatatcaacatcttttt
>BK1SA1_5_415
tttaagtagtatttctggacatccaggtggtgctgttgatttaggtatttttagcctacatttagctggagctgcaagtatactaggagctattaactttataactactatttttaatatgagaggaccaggtatgactatgcatagaatacctttatttgtatggtctgttttaattacagctttcttattacttctctctttacccgtttttgctggtgcaattactatgcttttaacagatagaaactttaatacaagtttttttgaggctgcaggtggcggtgatcctgttttatatcagcatttattt
>BK1SA1_5_440
gcttagtggtatttctggacatccaggtggtgctgtagacttaggtatctttagtttacatgttgctggagcttctagtattttaggttctattaactttatcaccactatctttaatatgagaggacctggaatgactatgcacagaattcctttgtatgtttgggcagttcttattactgcttttcttcttgttctatctttgcctgtatttgctggtgcgattacaatgttattaacagatagaaattttaatacaagtttttttgaagccgctggtggtggagaccctgtattgtatcaacatctattt
>BK1SA1_5_465
tttaagtagtatttctggtcatccaggtggtgctgttgatttaggtatttttagtttacatgtagcaggagcttcaagtattttaggggctattaactttataactactattttaaatatgagaggtccaggtatgactatgcatagcatacctttatttgtttgggcagtttttataacagcgttcttattacttttatctttacctgtttttgctggggctattacaatgcttttaacagacagaaactttaatactagtttcttcgaagctgcaggtgggggcgatcctgttctttatcagcatctattt
>BK1SA1_5_664
tttaagtagcatctctgggcatccaggaggtgctgtagatttaggtatttttagtttacatatagcgggggtttctagtattttaggttcaattaattttattactacaatatttaatttacgatgtaatggaatgtcaatgcatagattacctttatttgtttgggctgttttaatcacagcttttttattgttattatctttacctgtttttgctggagctattacaatgttattaaccgatagaaattttaatacaaattttttcatacctgcgggtggaggtgatcctgttttatatcagcatttattt
>BK1SA1_5_714
tttaagtagtatttctgggcatccaggtggtgctgttgatttaggtatttttagtctacatttagctggagctgcaagtatactaggagctattaattttataactactatttttaatatgagaggaccaggtatgactatgcatagaatacctttatttgtatggtctgttttaattacagctttcttattacttctttctttacccgtttttgctggtgcaattactatgcttttgacagatagaaactttaatacaagtttttttgaggctgcaggtggtggtgatcctgttttatatcaacatttattt
>BK1SA1_5_892
tttaagtagtatttctggtcatccaggtggtgctgttgatttaggtatttttagtttacatgtagcaggagcttcaagtattttaggggctattaactttataactactattttaaatatgagaggtccaggtatgactatgcatagaatacctttatttgtttgggcagtttttataacagcgttcttattacttttatctttacctgtttttgctggggctattacaatgcttttaacagacagaaactttaatactagtttcttcgaagctgcaggtgggggcgatcctgttctttatcagcatctatt
>BK1SA1_5_957
gcttagtggtatttctggacatccaggtggtgctgtagacttaggtatctttagtttacatgttgctggagcttctagtattttaggttctattaactttatcaccactatctttaatatgagaggacctggaatgactatgcacagaattcctttgtatgtttgggcagttcttattactgcttttcttcttgttctatctttgcctgtatttgctggtgcgattacaatgttattaacagatagaaattttaatacaagtttttttgaagccgctggtggtggagaccctgtactatatcaacatctatt
>BK1SA1_5_1331
tttaagtagtatttctggtcatccaggtggtgctgttgatttaggtatttttagtttacatgtagcaggagcttcaagtattttaggggctattaactttataactactattttaaatatgagaggtccaggtatgactatgcatagaatacctttatttgtttggtcagtttttataacagcgttcttattacttttatctttacctgtttttgctggggctattacaatgcttttaacagacagaaactttaatactagtttcttcgaagctgcaggtgggggcgatcctgttctttatcagcatctattt
>BK1SA1_5_1334
ttagtggtatttctggacatccaggtggtgctgtagacttaggtatctttagtttacatgttgctggagcttctagtattttaggttctattaactttatcaccactatctttaatatgagaggacctggaatgactatgcacagaattcctttgtatgtttgggcagttcttattactgcttttcttcttgttctatctttgcctgtatttgctggtgcgattacaatgttattaacagataggaattttaatacaagtttttttgaagccgctggtggtggagaccctgtattgtatcaacatctattt
>BK1SA1_5_1644
attaagtagtactatggctcatcctggaggtgctgttgacttagcaatttttagtttacatgtttcaggagcatcatcaattttaggagccgttaattttattactacaatctttaacatgcgatgtccaggaatgactatgcatcgtgtaccattatttgtttggtctgtattaattactgcttttttattattattatctctacctgttttagcaggagcaataacaatgttattatgtgatcgtaatttcaatactactttctttgacccttcaggaggaggggatccagttttatatcaacatttattt
>BK1SA1_5_1692
cgcttagtggtatttctggacatccaggtggtgctgtagacttaggtatctttagtttacatgttgctggagcttctagtattttaggttctattaactttatcaccactatctttaatatgagaggacctggaatgactatgcacagaattcctttgtatgtttgggcagttcttattactgcttttcttcttgttctatctttgcctgtatttgctggtgcgattacaatgttattaacagatagaaattttaatacaagtttttttgaagccgctggtggtggagaccctgtactatatcaacatctattt
>BK1SA1_5_1701
tttaagtagtatttctgggcatccaggtggtgccgttgatttaggtatttttagtctacatttagctggagctgcaagtatactaggagctattaattttataactactatttttaatatgagaggaccaggtatgactatgcatagaatacctttatttgtatggtctgttttaattacagctttcttattacttctttctttacccgtttttgctggtgcaattactatgcttttgacagatagaaactttaatacaagtttttttgaggctgcaggtggtggtgatcctgttttatatcaacatttattt
>BK1SA1_5_1812
gcttagtggtatttctggacatccaggtggtgctgtagacttaggtatctttagtttacatgttgctggagcttctagtattttaggttctattaactttatcaccactatctttaatatgagaggacctggaatgactatgcacagaattcctttgtatgtttgggcagttcttattactgcttttcttcttgttctatctttgccagtatttgctggtgcgattacaatgttattaacagatagaaattttaatacaagtttttttgaagccgctggtggtggagaccctgtactatatcaacatctattt
>BK1SA1_5_1874
tttgagtagtatttctggtcatcctggcggcgctgtagatctaggagtattcagtttacatttagctggagctgctagtattttaggtgctattaactttataactactatttttaatatgagaggccctggtatgacgatgcatagaatacctctatttgtttggtctgttcttattacggcttttttattattgttgtcactacctgttttcgctggcgcaatcactatgcttttaactgatagaaattttaatactagtttctttgaagctgcaggtggtggtgatcctgtgttatatcaacatcttttt
>BK1SA1_5_2098
tttaagtagtatttctggtcatccaggtggtgctgttgatttaggtatttttagtttacatgtagcaggagcttcaagtattttaggggctattaactttataactactattttaaatatgagaggtccaggtatgactatgcatagaatacctttatttgtttgggcagtttttataacagcgttattattacttttatctttacctgtttttgctggggctattacaatgcttttaacagacagaaactttaatactagtttcttcgaagctgcaggtgggggcgatcctgttctttatcagcatctattt
>BK1SA1_5_2105
gcttagtggtatttctggacatccaggtggtgctgtagacttaggtatctttagtttacatgttgctggagcttctagtattttaggttctattaactttatcaccactatctttaatatgagaggacctggaatgactatgcacagaattcctttgtgtgtttgggcagttcttattactgcttttcttcttgttctatctttgcctgtatttgctggtgcgattacaatgttattaacagatagaaattttaatacaagtttttttgaagccgctggtggtggagaccctgtactatatcaacatctattt
>BK1SA1_5_2129
tttgagtagtatttctggtcatcctggcggcgctgtagatctaggaatattcagtttacatttagctggagctgctagtattttaggtgctattaactttataactactatttttaatatgagaggccctggtatgacgatgcatagaatacctctatttgtttggtctgttcttattacggcttttttattattgttgtcactacctgttttcgctggcgcaatcactatgcttttaactgatagaaattttaatactagtttctttgaagctgcaggtggtggtgatcctgtgttatatcaacatctttt
>BK1SA1_5_2134
tttaagtagtatttctggacatccaggtggtgctgttgatttaggtatttttagcctacatttagctggagctgcaagtatactaggagctattaactttataactactatttttaatatgagaggaccaggtatgactatgcatagaatacctttatttgtatggtctgttttaattacagctttcttattacttctctctttacccgtttttgctggtgcaattactatgcttttagcagatagaaactttaatacaagtttttttgaggctgcaggtggcggtgatcctgttttatatcagcatttattt
>BK1SA1_5_2146
tttaagtagtatttctggacatccaggtggtgctgttgatttaggtattttagcctacatttagctggagctgcaagtatactaggagctattaactttataactactatttttaatatgagaggaccaggtatgactatgcatagaatacctttatttgtatggtctgttttaattacagctttcttattacttctctctttacccgtttttgctggtgcaattactatgcttttaacagatagaaactttaatacaagtttttttgaggctgcaggtggcggtgatcctgttttatatcagcatttattt
>BK1SA1_5_2437
tttaagtagtatttctggtcatccaggtggtgctgttgatttaggtatttttagtttacatgtagcaggagcttcaagtattttaggggctattaactttataactactgttttaaatatgagaggtccaggtatgactatgcatagaatacctttatttgtttgggcagtttttataacagcgttcttattacttttatctttacctgtttttgctggggctattacaatgcttttaacagacagaaactttaatactagtttcttcgaagctgcaggtgggggcgatcctgttctttatcagcatctattt
>BK1SA1_5_2619
gcttagtggtacttctggacatccaggtggtgctgtagacttaggtatctttagtttacatgttgctggagcttctagtattttaggttctattaactttatcaccactatctttaatatgagaggacctggaatgactatgcacagaattcctttgtatgtttgggcagttcttattactgcttttcttcttgttctatctttgcctgtatttgctggtgcgattacaatgttattaacagatagaaattttaatacaagtttttttgaagccgctggtggtggagaccctgtactatatcaacatctattt
>BK1SA1_5_2632
gcttagtggtatttctgggcatccaggtggtgctgtagacttaggtatctttagtttacatgttgctggagcttctagtattttaggttctattaactttatcaccactatctttaatatgagaggacctggaatgactatgcacagaattcctttgtatgtttgggcagttcttattactgcttttcttcttgttctatctttgcctgtatttgctggtgcgattacaatgttattaacagatagaaattttaatacaagtttttttgaagccgctggtggtggagaccctgtactatatcaacatctattt
>BK1SA1_5_2635
gcttagtggtatttctggacatccaggtggtgctgtagacttaggtatctttagtttacatgttgctggagcttctagtattttaggttctattaactttatcaccactatctttaatatgagaggacctggaatgactatgcacagaattcctttgtatgtttgggcagttcttattactgcttttcttcttgttctatctttgcctgtatttgctggtgcgattacagtgttattaacagatagaaattttaatacaagtttttttgaagccgctggtggtggagaccctgtattgtatcaacatctattt
>BK1SA1_5_2724
tttgagtagtatttctggtcatcctggcggcgctgtagatctaggaatattcagtttacatttagctggagctgctagtattttaggtgctattaactttataactactatttttaatatgagaggccctggtatgacgatgcatagaatacctctatttgtttggtctgttcttattacggcttttttattattgttgtcactacctgttttcgctggcgcaatcactatgcttttaactgatagaaattttaatactagtttctttgaagctgcaggcggtggtgatcctgtgttatatcaacatcttttt
>BK1SA1_5_2801
acttagtggtatttctggacatccaggtggtgctgtagacttaggtatctttagtttacatgttgctggagcttctagtattttaggttctattaactttatcaccactatctttaatatgagaggacctggaatgactatgcacagaattcctttgtatgtttgggcagttcttattactgcttttcttcttgttctatctttgcctgtatttgctggtgcgattacaatgttattaacagataggaattttaatacaagtttttttgaagccgctggtggtggagaccctgtattgtatcaacatctattt
>BK1SA1_5_2977
tttgagtagtatttctggtcatcctggcggcgctgtagatctaggaatattcagtttacatttagctggagctgctagtattttaggtgctattaactttataactactatttttaatatgagaggccctggtatgacgatgcatagaatacctctatttgtttggtctgttcttattacggcttttttattattgttgtcactacctgttttcgctggcgcaatcactatgcttttaactgataggaattttaatactagtttctttgaagctgcaggtggtggtgatcctgtgttatatcaacatcttttt
>BK1SA1_5_2986
tttaagtagtatttctggtcatccaggtggtgctgttgatttaggtatttttagtttacatgtagcaggagcttcaagtattttaggggctattaactttataactactattttaaatatgagaggtccaggtatgactatgcacagaatacctttatttgtttgggcagtttttataacagcgttcttattacttttatctttacctgtttttgctggggctattacaatgcttttaacagacagaaactttaatactagtttcttcgaagctgcaggtgggggcgatcctgttctttatcagcatctattt
>BK1SA1_5_3701
tttaagtagtatttctggtcatccaggtggtgctgttgatttaggtatttttagtttacatgtagcaggagcttcaagtattttaggagcaattaactttataactactattttaaatatgagaggcccaggtatgactatgcatagaatacctttatttgtttgggcagtttttataacagcgttcttattacttttatctttacctgtttttgctggggctattacaatgcttttaacagacagaaactttaatactagtttcttcgaagctgcaggtgggggcgatcctgttctttatcagcatctattt
>BK1SA1_5_3716
tttaagtagtatttctggtcatccaggtggtgctgttgatttaggtatttttagtttacatgtagcaggagcttcaagtattttaggggctattaactttataactactattttaaatatgagaggtccaggtatgactatgcatagaatacctttatttgtttgggcagtttttataacagcgttcctattacttttatctttacctgtttttgctggggctattacaatgcttttaacagacagaaactttaatactagtttcttcgaagctgcaggtgggggcgatcctgttctttatcagcatctattt
>BK1SA1_5_3718
gcttagtggtatttctggacatccaggtggtgctgtagacttaggtatctttagtttacatgttgctggagcttctagtattttaggttctattaactttatcaccactatctttaatatgagaggacctggaatgactacgcacagaattcctttgtatgtttgggcagttcttattactgcttttcttcttgttctatctttgcctgtatttgctggtgcgattacaatgttattaacagatagaaattttaatacaagtttttttgaagccgctggtggtggagaccctgtactatatcaacatctattt
>BK1SA1_5_3887
tttaagtagtatttctggacatccaggtggtgctgttgatttaggtatttttagcctacatttagctggagctgcaagtatactaggagctattaactttataactactatttttaatatgagaggaccaggtatgactatgcatagaatacctttatttgtatggtctgttttaattacagctttcttattacttctctctttacccgtttttgctggtgcaattactatgcttttaactgatagaaactttaatacaagtttttttgaggctgcaggtggcggtgatcctgttttatatcagcatttattt
>BK1SA1_5_4189
tttgagtagtatttctggtcatcctggcggcgctgtagatctaggaatattcagcttacatttagctggagctgctagtattttaggtgctattaactttataactactatttttaatatgagaggccctggtatgacgatgcatagaatacctctatttgtttggtctgttcttattacggcttttttattattgttgtcactacctgttttcgctggcgcaatcactatgcttttaactgatagaaattttaatactagtttctttgaagctgcaggtggtggtgatcctgtgttatatcaacatcttttt
>BK1SA1_5_4232
tttaagtagtatttctggtcatccaggtggtgctgttgatttaggtatttttagtttacatgtagcaggagcttcaagtattttaggggctattaactttataactactattttaaatatgagaggtccaggtatgactatgcatagaatacctttatttgtttgggcagtttttataacagcgttcttattacttttatctttacctgtttttgctggggctattacaatgctttaaacagacagaaactttaatactagtttcttcgaagctgcaggtgggggcgatcctgttctttatcagcatctattt
>BK1SA1_5_4277
tttaagtagtatttctggacatccaggtggtgctgttgatttaggtatttttagcctgcatttagctggagctgcaagtatactaggagctattaactttataactactatttttaatatgagaggaccaggtatgactatgcatagaatacctttatttgtatggtctgttttaattacagctttcttattacttctctctttacccgtttttgctggtgcaattactatgcttttaacagatagaaactttaatacaagtttttttgaggctgcaggtggcggtgatcctgttttatatcagcatttattt
>BK1SA1_5_4320
tttaagtagtatttcaggccatccaagtggtgctgtagatctgggtatttttagtttacatgtggctggtgcttcaagtattctaggcgctataaactttattaccactgtttttaatatgagaggacccggaatgactatgcatagaatacctttatttgtctggtctatccttataacagcctttttgctgctattatcattgcctgtatttgcaggagctatcactatgttgctcacagatagaaacttcaatacaagcttctttgaagctgctggaggcggaggtcctgttttataccaacatcttttt
>BK1SA1_5_4334
tttaagtagtatttctggtcatccaggtggtgctgttgatttaggtatttttagtttacatgtagcaggagcttcaagtactttaggggctattaactttataactactattttaaatatgagaggtccaggtatgactatgcatagaatacctttatttgtttgggcagtttttataacagcgttcttattacttttatctttacctgtttttgctggggctattacaatgcttttaacagacagaaactttaatactagtttcttcgaagctgcaggtgggggcgatcctgttctttatcagcatctattt
>BK1SA1_5_4392
tttaggtagtatttctggtcatccaggtggtgctgttgatttaggtatttttagtttacatgtagcaggagcttcaagtattttaggggctattaactttataactactattttaaatatgagaggtccaggtatgactatgcatagaatacctttatttgtttgggcagtttttataacagcgttcttattacttttatctttacctgtttttgctggggctattacaatgcttttaacagacagaaactttaatactagtttcttcgaagctgcaggtgggggcgatcctgttctttatcagcatctattt
>BK1SA1_5_5021
tttaagtagtatttctggacatccaggtggtgctgttgatttaggtatttttagcctacatttagctggagctgcaagtatactaggagctattaactttataactactatttttaatatgagaggaccaggtatgactatgcatagaatacctttatttgtatggtctgttttaattacagctttcttattacttctctctttacccgtttttgctggtgcaattactatgcttttaacagatagaaactttaatacaagtttttttgaggctgcaggtggcggtgatcctgtttcatatcagcatttattt
>BK1SA1_5_5402
tttaagtagtattcctggacatccaggtggtgctgttgatttaggtatttttagcctacatttagctggagctgcaagtatactaggagctattaactttataactactatttttaatatgagaggaccaggtatgactatgcatagaatacctttatttgtatggtctgttttaattacagctttcttattacttctctctttacccgtttttgctggtgcaattactatgcttttaacagatagaaactttaatacaagtttttttgaggctgcaggtggcggtgatcctgttttatatcagcatttattt
>BK1SA1_5_5609
tttaagtagtatttctggtcatccaggtggtgctgttgatttaggtatttttagtttacatgtagcaggagcttcaagtattttaggagcaattaactttataactactattttaaatatgagaggcccaggtatgactatgcatagaatacctttatttgtttgggcagtttttatagcagcgttcttattacttttatctttacctgtttttgctggggctattacaatgcttttaacagacagaaactttaatactagtttctttgaagctgcaggtgggggcgatcctgttctttatcagcatctattt
>BK1SA1_5_5635
tttaagtagtatttctggacatccaggtggtgctgttgatttaggtattttcagcctacatttagctggagctgcaagtatactaggagctattaactttataactactatttttaatatgagaggaccaggtatgactatgcatagaatacctttatttgtatggtctgttttaattacagctttcttattacttctctctttacccgtttttgctggtgcaattactatgcttttaacagatagaaactttaatacaagtttttttgaggctgcaggtggcggtgatcctgttttatatcagcatttattt
>BK1SA1_5_5690
tttaagtagtatttcaggccatccaagtggtgctgtagatctgggtatttttagtttacatgtggctggtgctccaagtattctaggcgctataaactttattaccactgtttttaatatgagaggacccggaatgactatgcatagaatacctttatttgtctggtctatccttataacagcctttttgctgctattatcattgcctgtatttgcaggagctatcactatgttgctcacagatagaaacttcaatacaagcttctttgaagctgctggaggcggagatcctgttttataccaacatcttttt
>BK1SB1_1_45
tttgagtagtatttctggtcatcctggcggcgctgtagatctaggaatattcagtttacatttagctggagctgctagtattttaggtgctattaactttataactactatttttaatatgagaggccctggtatgacgatgcatagaatacctctatttgtttggtctgttcttattacggcttttttattattgttgtcactacctgttttcgctggcgcaatcactatgcttttaactgatagaaattttaatactagtttctttgaagctgcaggtggtggtgatcctgtgttatatcaacatcttttt
>BK1SB1_1_71
tttaagtagtatttctggtcatccaggtggtgctgttgatttaggtatttttagtttacatgtagcaggagcttcaagtattttaggagcaattaactttataactactattttaaatatgagaggcccaggtatgactatgcatagaatacctttatttgtttgggcagtttttataacagcgttcttattacttttatctttacctgtttttgctggggctattacaatgcttttaacagacagaaactttaatactagtttctttgaagctgcaggtgggggcgatcctgttctttatcagcatctattt
>BK1SB1_1_118
gcttagtggtatttctggacatccaggtggtgctgtagacttaggtatctttagtttacatgttgctggagcttctagtattttaggttctattaactttatcaccactatctttaatatgagaggacctggaatgactatgcacagaattcctttgtatgtttgggcagttcttattactgcttttcttcttgttctatctttgcctgtatttgctggtgcgattacaatgttattaacagatagaaattttaatacaagtttttttgaagccgctggtggtggagaccctgtactatatcaacatctattt
>BK1SB1_1_134
tttaagtagtatttcaggccatccaagtggtgctgtagatctgggtatttttagtttacatgtggctggtgcttcaagtattctaggcgctataaactttattaccactgtttttaatatgagaggacccggaatgactatgcatagaatacctttatttgtctggtctatccttataacagcctttttgctgctattatcattgcctgtatttgcaggagctatcactatgttgctcacagatagaaacttcaatacaagcttctttgaagctgctggaggcggagatcctgttttataccaacatcttttt
>BK1SB1_1_146
tttaagtagtatttctggtcatccaggtggtgctgttgatttaggtatttttagtttacatgtagcaggagcttcaagtattttaggggctattaactttataactactattttaaatatgagaggtccaggtatgactatgcatagaatacctttatttgtttgggcagtttttataacagcgttcttattacttttatctttacctgtttttgctggggctattacaatgcttttaacagacagaaactttaatactagtttcttcgaagctgcaggtgggggcgatcctgttctttatcagcatctattt
>BK1SB1_1_264
gcttagtggtatttctggacatccaggtggtgctgtagacttaggtatctttagtttacatgttgctggagcttctagtattttaggttctattaactttatcaccactatctttaatatgagaggacctggaatgactatgcacagaattcctttgtatgtttgggcagttcttattactgcttttcttcttgttctatctttgcctgtatttgctggtgcgattacaatgttattaacagataggaattttaatacaagtttttttgaagccgctggtggtggagaccctgtattgtatcaacatctattt
>BK1SB1_1_384
tttaagtagtatttctggacatccaggtggtgctgttgatttaggtatttttagcctacatttagctggagctgcaagtatactaggagctattaactttataactactatttttaatatgagaggaccaggtatgactatgcatagaatacctttatttgtatggtctgttttaattacagctttcttattacttctctctttacccgtttttgctggtgcaattactatgcttttaacagatagaaactttaatacaagtttttttgaggctgcaggtggcggtgatcctgttttatatcagcatttattt
>BK1SB1_1_408
acttagcagcatttctggtcatcctagtgctgcggtagatttaggtatctttagtctccatatagcaggtgcttcaagtattttaggtgctattaattttataactactatctttaatatgagagtacctggtatgacaatgcatagaatgccactatttgtgtgggctgttttaataactgcttttttgcttcttctctctttacctgttttcgctggtgccattacaatgttattaactgatagaaattttaacactagtttttttgaggctgctggtggaggagatcctgttctttatcaacatcttttt
>BK1SB1_1_433
ctttgagtagtatttctggtcatcctggcggcgctgtagatctaggaatattcagtttacatttagctggagctgctagtattttaggtgctattaactttataactactatttttaatatgagaggccctggtatgacgatgcatagaatacctctatttgtttggtctgttcttattacggcttttttattattgttgtcactacctgttttcgctggcgcaatcactatgcttttaactgatagaaattttaatactagtttctttgaagctgcaggtggtggtgatcctgtgttatatcaacatcttttt
>BK1SB1_1_566
cttaagtagtatttctggtcatccaggtggtgctgttgatttaggtatttttagtttacatgtagcaggagcttcaagtattttaggggctattaactttataactactattttaaatatgagaggtccaggtatgactatgcatagaatacctttatttgtttgggcagtttttataacagcgttcttattacttttatctttacctgtttttgctggggctattacaatgcttttaacagacagaaactttaatactagtttcttcgaagctgcaggtgggggcgatcctgttctttatcagcatctattt
>BK1SB1_1_632
tttaagtagtatttctgggcatccaggtggtgctgttgatttaggtatttttagtctacatttagctggagctgcaagtatactaggagctattaattttataactactatttttaatatgagaggaccaggtatgactatgcatagaatacctttatttgtatggtctgttttaattacagctttcttattacttctttctttacccgtttttgctggtgcaattactatgcttttgacagatagaaactttaatacaagtttttttgaggctgcaggtggtggtgatcctgttttatatcaacatttattt
>BK1SB1_1_747
tttaagtagcatctctgggcatccaggaggtgctgtagatttaggtatttttagtttacatatagcgggggtttctagtattttaggttcaattaattttattactacaatatttaatttacgatgtaatggaatgtcaatgcacagattacctttatttgtttgggctgttttaatcacagcttttttattattattatctttacctgtttttgctggagctattacaatgttattaaccgatagaaattttaatacaaatttttttatacctgcgggtggaggtgatcctgttttatatcagcatttattt
>BK1SB1_1_862
tcttagtggtatttctggacatccaggtggtgctgtagacttaggtatctttagtttacatgttgctggagcttctagtattttaggttctattaactttatcaccactatctttaatatgagaggacctggaatgactatgcacagaattcctttgtatgtttgggcagttcttattactgcttttcttcttgttctatctttgcctgtatttgctggtgcgattacaatgttattaacagatagaaattttaatacaagtttttttgaagccgctggtggtggagaccctgtactatatcaacatctattt
>BK1SB1_1_1034
ttttagtagtatttctggtcatcctggcggcgctgtagatctaggaatattcagtttacatttagctggagctgctagtattttaggtgctattaactttataactactatttttaatatgagaggccctggtatgacgatgcatagaatacctctatttgtttggtctgttcttattacggcttttttattattgttgtcactacctgttttcgctggcgcaatcactatgcttttaactgatagaaattttaatactagtttctttgaagctgcaggtggtggtgatcctgtgttatatcaacatcttttt
>BK1SB1_1_1108
tttaagtagtatttctggtcatccaggtggtgctgttgatttaggtatttttagtttacatgtagcaggagcttcaagtattttaggggctattaactttataactactattttagatatgagaggtccaggtatgactatgcatagaatacctttatttgtttgggcagtttttataacagcgttcttattacttttatctttacctgtttttgctggggctattacaatgcttttaacagacagaaactttaatactagtttcttcgaagctgcaggtgggggcgatcctgttctttatcagcatctattt
>BK1SB1_1_1336
gcttagtggtatttctggacatccaggtggtgctgtagacttaggtatctttagtttacatgttgctggagcttctagtattttaggttctattaactttatcaccactatctttaatatgagaggacctggaatgactatgcacagaattcctttgtatgtttgggcagttcttattactgcttttcttcttgttctatctttgcctgtatttgctggtgcgattacaatgttattaacagatagaaattttaatacaagttttttgaagccgctggtggtggagaccctgtactatatcaacatctattt
>BK1SB1_1_1485
tttaagtagtatttctggtcatccaggtggtgctgttgatttaggtatttttagtttacatgtagcgggagcttcaagtattttaggggctattaactttataactactattttaaatatgagaggtccaggtatgactatgcatagaatacctttatttgtttgggcagtttttataacagcgttcttattacttttatctttacctgtttttgctggggctattacaatgcttttaacagacagaaactttaatactagtttcttcgaagctgcaggtgggggcgatcctgttctttatcagcatctattt
>BK1SB1_1_1535
gcttagtggtatttctggacatccaggtggtgctgtagacttaggtatctttagtttacatgttgctggggcttctagtattttaggttctattaactttatcaccactatctttaatatgagaggacctggaatgactatgcacagaattcctttgtatgtttgggcagttcttattactgcttttcttcttgttctatctttgcctgtatttgctggtgcgattacaatgttattaacagatagaaattttaatacaagtttttttgaagccgctggtggtggagaccctgtactatatcaacatctattt
>BK1SB1_1_1568
tttgagtagtatttctggtcatcctggcggcgctgtagatctaggagtattcagtttacatttagctggagctgctagtattttaggtgctattaactttataactactatttttaatatgagaggccctggtatgacgatgcatagaatacctctatttgtttggtctgttcttattacggcttttttattattgttgtcactacctgttttcgctggcgcaatcactatgcttttaactgatagaaattttaatactagtttctttgaagctgcaggtggtggtgatcctgtgttatatcaacatcttttt
>BK1SB1_1_1573
tttgagtagtatttctggtcatcctggcggcgctgtagatctaggaatattcagtttacacttagctggagctgctagtattttaggtgctattaactttataactactatttttaatatgagaggccctggtatgacgatgcatagaatacctctatttgtttggtctgttcttattacggcttttttattattgttgtcactacctgttttcgctggcgcaatcactatgcttttaactgatagaaattttaatactagtttctttgaagctgcaggtggtggtgatcctgtgttatatcaacatcttttt
>BK1SB1_1_1705
tttaagtagtatttcaggccacccaagtggtgctgtagatctaggtatttttagtttacatgtcgcaggtgcttcaagtattctaggcgctataaactttattaccactatttttaatatgagaggacccggaatgactatgcatagattacctttatttgtttggtctattcttataacagcttttttgctgttactatcattgcctgtatttgcaggagctataactatgttgcttacagatagaaactttaatacaagcttctttgaagctgctggaggcggggatcctgttttataccaacatcttttt
>BK1SB1_1_1764
tttgagtagtatttctggtcatcctggcggcgctgtagatctaggaatattcagtttacatttagctggagctgctagtattttaggtgctattaactttataactactatttttaatatgagaggccctggtatgacgatgcatagaatacctctatttgtttggtctgttcttattacggcttttttattattgttgtcactacctgttttcgctggcgcaatcactatgcttttaactgatagaaattttaatactagtttctttgaagctgcaggtggtggtgatcctgtgttatatcaacatctttt
>BK1SB1_1_1849
tttaagtagtatttctggtcatccaggtggtgctgttgattaggtatttttagtttacatgtagcaggagcttcaagtattttaggggctattaactttataactactattttaaatatgagaggtccaggtatgactatgcatagaatacctttatttgtttgggcagtttttataacagcgttcttattacttttatctttacctgtttttgctggggctattacaatgcttttaacagacagaaactttaatactagtttcttcgaagctgcaggtgggggcgatcctgttctttatcagcatctattt
>BK1SB1_1_1931
tttaagtagtatttctggtcatccaggtggtgctgtcgatttaggtatttttagtttacatgtagcaggagcttcaagtattttaggggctattaactttataactactattttaaatatgagaggtccaggtatgactatgcatagaatacctttatttgtttgggcagtttttataacagcgttcttattacttttatctttacctgtttttgctggggctattacaatgcttttaacagacagaaactttaatactagtttcttcgaagctgcaggtgggggcgatcctgttctttatcagcatctattt
>BK1SB1_1_1995
gcttagtggtatttctggacatccaggtggtgctgtagacttaggtatctttagtttacatgttgctggagcttctagtattttaggttctattaactttatcaccactatctttaatatgagaggacctggaatgactatgcacagaattcctttgtatgtttgggcagttcttattactgcttttcttcttgttctgtctttgcctgtatttgctggtgcgattacaatgttattaacagatagaaattttaatacaagtttttttgaagccgctggtggtggagaccctgtactatatcaacatctattt
>BK1SB1_1_2006
tttaagtagtatttctggacatccaggtggtgctgttgatttaggtatttttagcctacatttagctggagctgcaagtatactaggagctattaactttataactactatttttaatatgagaggaccaggtatgactatgcatagaatacctttatttgtatggtctgttttaattacagctttcttattacttctctctttacccgtttttgctggtgcaattactatgcttttaacagatagaaactttaatacaagtttttttgaggctgcaggtggcggtgatcctgttttatatcagcatttattc
>BK1SB1_1_2202
gcttagtggtatttctggacatccaggtggtgctgtagacttaggtatctttagtttacatgttgctggagcttctagtattttaggttctattaactttatcaccactatctttaatatgagaggacctggaatgactatgcgcagaattcctttgtatgtttgggcagttcttattactgcttttcttcttgttctatctttgcctgtatttgctggtgcgattacaatgttattaacagatagaaattttaatacaagtttttttgaagccgctggtggtggagaccctgtactatatcaacatctattt
>BK1SB1_1_2329
tttaagtagtatttctggtcatccaggtggtgctgttgatttaggtatttttagtttacatgtagcaggagcttcaagtattttaggggctattaactttataactactattttaaatatgagaggtccaggtatgactatgcatagaatacctttatttgtttgggcagtttctataacagcgttcttattacttttatctttacctgtttttgctggggctattacaatgcttttaacagacagaaactttaatactagtttcttcgaagctgcaggtgggggcgatcctgttctttatcagcatctattt
>BK1SB1_1_2375
gcttagtggtatttctggacatccaggtggtgctgtagacttaggtatctttagtttacatgttgctggagcttctagtattttaggttctattaactttatcaccactatctttaatatgagaggacctggaatgactatgcacagaattcctttgtatgtttgggcagttcttattactgcttttcttcttgttctatctttgcctgtatttgctggtgcgattgcaatgttattaacagatagaaattttaatacaagtttttttgaagccgctggtggtggagaccctgtactatatcaacatctattt
>BK1SB1_1_2384
gttaagtagtatttctggtcatccaggtggtgctgttgatttaggtatttttagtttacatgtagcaggagcttcaagtattttaggggctattaactttataactactattttaaatatgagaggtccaggtatgactatgcatagaatacctttatttgtttgggcagtttttataacagcgttcttattacttttatctttacctgtttttgctggggctattacaatgcttttaacagacagaaactttaatactagtttcttcgaagctgcaggtgggggcgatcctgttctttatcagcatctattt
>BK1SB1_1_2400
gcttagtggtatttctggacatccgggtggtgctgtagacttaggtatctttagtttacatgttgctggagcttctagtattttaggttctattaactttatcaccactatctttaatatgagaggacctggaatgactatgcacagaattcctttgtatgtttgggcagttcttattactgcttttcttcttgttctatctttgcctgtatttgctggtgcgattacaatgttattaacagatagaaattttaatacaagtttttttgaagccgctggtggtggagaccctgtactatatcaacatctattt
>BK1SB1_1_2429
tttgagtagtatttctggtcatcctggcggcgctgtagatctaggaatattcagtttacatttagctggagctgctagtattttaggtgctattaactttataactactatttttaatatgagaggccctggtatgacgatgcatagaatacctctatttgtttggtctgttcttattacggcttttttattattgttgtcactacctgtttccgctggcgcaatcactatgcttttaactgatagaaattttaatactagtttctttgaagctgcaggtggtggtgatcctgtgttatatcaacatcttttt
>BK1SB1_1_2453
gcttagtagtatttctggacatccaggtggtgctgtagacttaggtatctttagtttacatgttgctggagcttctagtattttaggttctattaactttatcaccactatctttaatatgagaggacctggaatgactatgcacagaattcctttgtatgtttgggcagttcttattactgcttttcttcttgttctatctttgcctgtatttgctggtgcgattacaatgttattaacagataggaattttaatacaagtttttttgaagccgctggtggtggagaccctgtattgtatcaacatctattt
>BK1SB1_1_2475
tttgagtagtatttctggtcatcctggcggcgctgtagatctaggaatattcagtttacatttagctggagctgctagtattttaggtgctattaactttataactactatttttaatatgagaggccctggtatgacgatgcatagaatacctctatttgtttggtctgttcttattacggcttttttattattgttgtcactacctgttttcgctggcgcaatcactatgcttttaactgatagaaattttaatactagtttctttgaagctgcaggtggtggtgatcctgtgttatatcaacatcttctt
>BK1SB1_1_2510
gcttagtggtatttctggacatccaggtggtgctgtagacttaggtatctttagtttacatgttgctggagcttctagtattttaggttctattaactttatcaccactatctttaatatgagaggacctggaatgactatgcacagaattcctttgtatgtttgggcagttcttattactgcttttcttcttgttctatctttgcctgtatttgctggtgcgattacaatgttattaacagatagaaattttaatacaagtttttttgaagccgctggtggtggagaccctgtactatatcaacatttcttt
>BK1SB1_1_2530
tttaagtagtatttctggtcatccaggtggtgctgttaatttaggtatttttagtttacatgtagcaggagcttcaagtattttaggggctattaactttataactactattttaaatatgagaggtccaggtatgactatgcatagaatacctttatttgtttgggcagtttttataacagcgttcttattacttttatctttacctgtttttgctggggctattacaatgcttttaacagacagaaactttaatactagtttcttcgaagctgcaggtgggggcgatcctgttctttatcagcatctattt
>BK1SB1_1_2550
gcttagtggtatttctggacatccaggtggtgctgtagacttaggtatctttagtttacatgttgctggagcttctagtattttaggttctattaactttatcaccactatctttaatatgagaggacctggaatgactatgcacagaattcctttgtatgtttggtcagttcttattactgcttttcttcttgttctatctttgcctgtatttgctggtgcgattacaatgttattaacagatagaaattttaatacaagtttttttgaagccgctggtggtggagaccctgtactatatcaacatctattt
>BK1SB1_1_2592
tttaagtagtatttctggacatccaggtggtgctgttgatttaggtatttttagcctacatttagctggagctgcaagtatactaggagctattaactttataactactatttttaatatgagaggaccaggtatgactatgcatagaatacctttatttgtgtggtctgttttaattacagctttcttattacttctctctttacccgtttttgctggtgcaattactatgcttttaacagatagaaactttaatacaagtttttttgaggctgcaggtggcggtgatcctgttttatatcagcatttattt
>BK1SB1_1_2677
tttaagtagtatttctggtcatccaggtggtgctgttgatttaggtatttttagtttacatgtagcaggagcttcaagtattttaggggctattaactttataactactattttaaatatgagaggtccaggtatgactatgcatagaatacctttatttgtttgggcagtttttataacagcgttcttattacttttatctttacctgtttttgctggggctattacgatgcttttaacagacagaaactttaatactagtttcttcgaagctgcaggtgggggcgatcctgttctttatcagcatctattt
>BK1SB1_1_2738
tttgagtagtatttctggtcatcctggcggcgctgtagatctaggaatattcagtttacatttagctggagctgctagtattttaggtgctattaactttataactactatttttaatatgagaggccctggtatgacgatgcatagaatacctctatttgtttggtctgttcttattacggcttttttattattgttgtcactacctgttttcgctggcgcaatcactatgcttttaactgatagaaattttaatactagtttctttgaagctgcaggtggtggtgatcctgtattgtatcaacatttgttt
>BK1SB1_1_2876
gcttagtggtatttctggacatccaggtggtgctgtagacttaggtatctttagtttacatgttgctggagcttctagtattttaggttctattaactttatcaccactatctttaatatgagaggacctggaatgactacgcacagaattcctttgtatgtttgggcagttcttattactgcttttcttcttgttctatctttgcctgtatttgctggtgcgattacaatgttattaacagatagaaattttaatacaagtttttttgaagccgctggtggtggagaccctgtactatatcaacatctattt
>BK1SB1_1_2882
gcttagtggtatttctggacatccaggtggtgctgtagacttaggtatctttagtttacatgttgctggagcttctagtattttaggttctattaactttatcaccactatctttaatatgagaggacctggaatgactatgcacagaattcctttgtatgtttgggcagttcttattactgcttttcttcttgttctatctttgcctgtatttgctggtgcgattacaatgttattaacagatagaaattttaatacaagtttttttgaagccgttggtggtggagaccctgtactatatcaacatctattt
>BK1SB1_1_2928
tttgagtagtatttctggtcatcctggcggcgctgtagatctaggaatattcagtttacatttagctggagctgctagtattttaggtgctattaactttataactactatttttaatatgagaggccctggtatgacgatgcatagaatacctctatttgtttggtctgttcttattacggcttttttattattgttgtcactacctgttttcgctggcgcaatcactatgcttttagctgatagaaattttaatactagtttctttgaagctgcaggtggtggtgatcctgtgttatatcaacatcttttt
>BK1SB1_1_3177
acttagcagcatttctggtcatcctagtgctgcggtagatttaggtatctttagtctccatatagcaggtgcttcaagtattttaggtgctattaattttataactactatctttagtatgagagtacctggtatgacaatgcatagaatgccactatttgtgtgggctgttttaataactgcttttttgcttcttctctctttacctgttttcgctggtgccattacaatgttattaactgatagaaattttaacactagtttttttgaggctgctggtggaggagatcctgttctttatcaacatcttttt
>BK1SB1_1_3198
tttaagtagtatttctggtcatccaggtggtgctgttgatttaggtatttttagtttacatgtagcaggagcttcaagtattttaggggctattaactttataactactattttaaatatgagaggtccaggtatgactatgcatagaatacctttatttgtttgggcagtttttataacagcgttcttattacttttatctttacctgtttttgctggggctattacaatgcttttaacagacagaaactttaatactagtttcttcgaagctgcaggtgggggcgatcctgttctttatcagcatttattc
>BK1SB1_1_3277
tttaagtagtatttctgggcatccaggtggtgctgttggtttaggtatttttagtctacatttagctggagctgcaagtatactaggagctattaattttataactactatttttaatatgagaggaccaggtatgactatgcatagaatacctttatttgtatggtctgttttaattacagctttcttattacttctttctttacccgtttttgctggtgcaattactatgcttttgacagatagaaactttaatacaagtttttttgaggctgcaggtggtggtgatcctgttttatatcaacatttattt
>BK1SB1_1_3284
gcttagtggtatttctggacatccaggtggtgctgtagacttaggtatctttagtttacatgttgctggagcttctagtattttaggttctattaactttatcaccactatctttaatatgggaggacctggaatgactatgcacagaattcctttgtatgtttgggcagttcttattactgcttttcttcttgttctatctttgcctgtatttgctggtgcgattacaatgttattaacagatagaaattttaatacaagtttttttgaagccgctggtggtggagaccctgtactatatcaacatctattt
>BK1SB1_1_3492
gcttagtggtatttctggacatccaggtggtgctgtagacttaggtatctttagtttacatgttgctggagcttctagtattttaggttctattaactttatcaccactatctttaatatgagaggacctggagtgactatgcacagaattcctttgtatgtttgggcagttcttattactgcttttcttcttgttctatctttgcctgtatttgctggtgcgattacaatgttattaacagatagaaattttaatacaagtttttttgaagccgctggtggtggagaccctgtactatatcaacatctattt
>BK1SB1_1_3784
acttagcagcatttctggtcatcctagtgctgcggtagatttaggtatctttagtctccatatagcaggtgcttcaagtattttaggtgctattaattttataactactatctttaatatgagagtacctggtatgacaatgcatagaatgccactatttgtgtgggctgttttaataactgcttttttgcttcttctctctttacccgttttcgctggtgccattacaatgttattaactgatagaaattttaacactagtttttttgaggctgctggtggaggagatcctgttctttatcaacatcttttt
>BK1SB1_1_3988
gcttagtggtatttctggacatccaggtggtgctgtagacttaggtatctttagtttatatgttgctggagcttctagtattttaggttctattaactttatcaccactatctttaatatgagaggacctggaatgactatgcacagaattcctttgtatgtttgggcagttcttattactgcttttcttcttgttctatctttgcctgtatttgctggtgcgattacaatgttattaacagatagaaattttaatacaagtttttttgaagccgctggtggtggagaccctgtactatatcaacatctattt
>BK1SB1_2_43
tttgagtagtatttctggtcatcctggcggcgctgtagatctaggaatattcagtttacatttagctggagctgctagtattttaggtgctattaactttataactactatttttaatatgagaggccctggtatgacgatgcatagaatacctctatttgtttggtctgttcttattacggcttttttattattgttgtcactacctgttttcgctggcgcaatcactatgcttttaactgatagaaattttaatactagtttctttgaagctgcaggtggtggtgatcctgtgttatatcaacatcttttt
>BK1SB1_2_66
tttaagtagtatttctggtcatccaggtggtgctgttgatttaggtatttttagtttacatgtagcaggagcttcaagtattttaggagcaattaactttataactactattttaaatatgagaggcccaggtatgactatgcatagaatacctttatttgtttgggcagtttttataacagcgttcttattacttttatctttacctgtttttgctggggctattacaatgcttttaacagacagaaactttaatactagtttctttgaagctgcaggtgggggcgatcctgttctttatcagcatctattt
>BK1SB1_2_105
gcttagtggtatttctggacatccaggtggtgctgtagacttaggtatctttagtttacatgttgctggagcttctagtattttaggttctattaactttatcaccactatctttaatatgagaggacctggaatgactatgcacagaattcctttgtatgtttgggcagttcttattactgcttttcttcttgttctatctttgcctgtatttgctggtgcgattacaatgttattaacagatagaaattttaatacaagtttttttgaagccgctggtggtggagaccctgtactatatcaacatctattt
>BK1SB1_2_123
tttaagtagtatttcaggccatccaagtggtgctgtagatctgggtatttttagtttacatgtggctggtgcttcaagtattctaggcgctataaactttattaccactgtttttaatatgagaggacccggaatgactatgcatagaatacctttatttgtctggtctatccttataacagcctttttgctgctattatcattgcctgtatttgcaggagctatcactatgttgctcacagatagaaacttcaatacaagcttctttgaagctgctggaggcggagatcctgttttataccaacatcttttt
>BK1SB1_2_132
tttaagtagtatttctggtcatccaggtggtgctgttgatttaggtatttttagtttacatgtagcaggagcttcaagtattttaggggctattaactttataactactattttaaatatgagaggtccaggtatgactatgcatagaatacctttatttgtttgggcagtttttataacagcgttcttattacttttatctttacctgtttttgctggggctattacaatgcttttaacagacagaaactttaatactagtttcttcgaagctgcaggtgggggcgatcctgttctttatcagcatctattt
>BK1SB1_2_292
tttaagtagtatttctggacatccaggtggtgctgttgatttaggtatttttagcctacatttagctggagctgcaagtatactaggagctattaactttataactactatttttaatatgagaggaccaggtatgactatgcatagaatacctttatttgtatggtctgttttaattacagctttcttattacttctctctttacccgtttttgctggtgcaattactatgcttttaacagatagaaactttaatacaagtttttttgaggctgcaggtggcggtgatcctgttttatatcagcatttattt
>BK1SB1_2_308
acttagcagcatttctggtcatcctagtgctgcggtagatttaggtatctttagtctccatatagcaggtgcttcaagtattttaggtgctattaattttataactactatctttaatatgagagtacctggtatgacaatgcatagaatgccactatttgtgtgggctgttttaataactgcttttttgcttcttctctctttacctgttttcgctggtgccattacaatgttattaactgatagaaattttaacactagtttttttgaggctgctggtggaggagatcctgttctttatcaacatcttttt
>BK1SB1_2_313
tttaagtagtatttcaggtcatccgggtggcgcagttgatttgggtatttttagtttgcatgtagctggagcttcaagtattttaggagcaattaattttataactactattttgaatatgagaggtccaggtatgactatgcatagaatacctttatttgtttgggcagtttttataacagcgtttttgttgcttttatcattacctgtttttgctggagctatcacaatgcttttaacggacaggaattttaatactagtttctttgaagctgcaggtggcggtgatcctgttctttaccaacacttattt
>BK1SB1_2_360
tctaagtagtatttcgggtcatccaggtggtgcagttgatttaggtattttcagtctacatttagctggtgctgccagtatactgggggccgttaactttataactactatttttaatatgagaggtcctggtatgactatgcatagaatacctctttttgtgtggtctgttctaattacagcctttttgttgctcctctctctacctgtttttgctggtgctatcactatgcttctaacggatagaaatttcaatacaagtttttttgaagctgcaggtggaggtgacccagtcctatatcaacatttattt
>BK1SB1_2_362
tttaagtagtatttcgggtcatccaggtggtgcagttgatttaggtatttttagtctacatttagctggtgctgccagtatactcggggccgttaactttataactactatttttaatatgagaggtcctggtatgactatgcatagaatacctctttttgtctggtctgttctaattacagcctttttgttgctcctttctttacctgtttttgctggtgctatcactatgcttttaacagatagaaacttcaatacaagtttttttgaagctgctggtggtggtgatccagtcctataccaacatttattt
>BK1SB1_2_437
tttgtgtagtatttctggtcatcctggcggcgctgtagatctaggaatattcagtttacatttagctggagctgctagtattttaggtgctattaactttataactactatttttaatatgagaggccctggtatgacgatgcatagaatacctctatttgtttggtctgttcttattacggcttttttattattgttgtcactacctgttttcgctggcgcaatcactatgcttttaactgatagaaattttaatactagtttctttgaagctgcaggtggtggtgatcctgtgttatatcaacatcttttt
>BK1SB1_2_555
tcttagtggtatttctggacatccaggtggtgctgtagacttaggtatctttagtttacatgttgctggagcttctagtattttaggttctattaactttatcaccactatctttaatatgagaggacctggaatgactatgcacagaattcctttgtatgtttgggcagttcttattactgcttttcttcttgttctatctttgcctgtatttgctggtgcgattacaatgttattaacagatagaaattttaatacaagtttttttgaagccgctggtggtggagaccctgtactatatcaacatctattt
>BK1SB1_2_676
gcttagtggtatttctggacatccaggtggtgctgtagacttaggtatctttagtttacatgttgctggagcttctagtattttaggttctattaactttatcaccactatctttaatatgagaggacctggaatgactatgcacagaattcctttgtatgtttgggcagttcttattactgcttttcttcttgttctatctttgcctgtatttgctggtgcgattacaatgttattagcagatagaaattttaatacaagtttttttgaagccgctggtggtggagaccctgtactatatcaacatctattt
>BK1SB1_2_796
tttgagtagtatttctggtcatcctggcggcgctgtagatctaggaatattcagtttacatttagctggagctgctagtattttaggtgctattaactttataactactatttttaatatgagaggccctggtatgacgatgcatagaatacctctatttgtttggtctgttcttattacggcttttttattattgttgtcactacctgttttcgctggcgcaatcactatgcttttaactgatagaaattttaatactagtttctttgaagccgcaggtggtggtgatcctgtgttatatcaacatcttttt
>BK1SB1_2_803
tttaagtagtatttctggtcatccaggtggtgctgttgatttaggtatttttagcttacatgtagcaggagcttcaagtattttaggggctattaactttataactactattttaaatatgagaggtccaggtatgactatgcatagaatacctttatttgtttgggcagtttttataacagcgttcttattacttttatctttacctgtttttgctggggctattacaatgcttttaacagacagaaactttaatactagtttcttcgaagctgcaggtgggggcgatcctgttctttatcagcatctattt
>BK1SB1_2_1043
tttaagtagtatttctggtcatccaggtggtgctgttgatttaggtatttttagtttacatgtagcaggagcttcaagtattttaggggctattaactttataactactattttaaatatgagaggtccaggtatgactatgcatagaatacctttatttgtttgggcagtttttataacagcgttcttattacttttatctttacctgtttttgctggggctattacaatgcttttaacagacagaaactttaatactagtttcttcgaagctgcaggtgggggcgatcctgttctttatcagcatttattt
>BK1SB1_2_1082
tttaagtagtatttctggtcatccaggtggtgctgttgatttaggtatttttagtttacatgtagcaggagcttcaagtattttaggggctattaactttataactactgttttaaatatgagaggtccaggtatgactatgcatagaatacctttatttgtttgggcagtttttataacagcgttcttattacttttatctttacctgtttttgctggggctattacaatgcttttaacagacagaaactttaatactagtttcttcgaagctgcaggtgggggcgatcctgttctttatcagcatctattt
>BK1SB1_2_1093
gcttagtggtatttctggacatccaggtggtgctgtagacttaggtatctttagtttacatgttgctggagcttctagtattttaggttctattaactttatcaccactatctttaatatgagaggacctggaatgactatgcacagaattcctttgtatgtttgggcagttcttattactgcttttcttcttgttctgtctttgcctgtatttgctggtgcgattacaatgttattaacagatagaaattttaatacaagtttttttgaagccgctggtggtggagaccctgtactatatcaacatctattt
>BK1SB1_2_1192
gcttagtggtatttctggacatccaggtggtgctgtagacttaggtatctttagtttacatgttgctggagcttctagtattttaggttctattaactttatcaccactatctttaatatgagaggacctggaatgactatgcacagaattcctttgtatgtttgggcggttcttattactgcttttcttcttgttctatctttgcctgtatttgctggtgcgattacaatgttattaacagatagaaattttaatacaagtttttttgaagccgctggtggtggagaccctgtactatatcaacatctattt
>BK1SB1_2_1277
cacttagcagcatttctggtcatcctagtgctgcggtagatttaggtatctttagtctccatatagcaggtgcttcaagtattttaggtgctattaattttataactactatctttaatatgagagtacctggtatgacaatgcatagaatgccactatttgtgtgggctgttttaataactgcttttttgcttcttctctctttacctgttttcgctggtgccattacaatgttattaactgatagaaattttaacactagtttttttgaggctgctggtggaggagatcctgttctttatcaacatcttttt
>BK1SB1_2_1321
tttaagtagtatttctggtcatccaggtggtgctgttgatttaggtatttttagtttacatgtagcaggagcttcaagtattttaggggctattaactctataactactattttaaatatgagaggtccaggtatgactatgcatagaatacctttatttgtttgggcagtttttataacagcgttcttattacttttatctttacctgtttttgctggggctattacaatgcttttaacagacagaaactttaatactagtttcttcgaagctgcaggtgggggcgatcctgttctttatcagcatctattt
>BK1SB1_2_1403
gcttagtggcatttctggacatccaggtggtgctgtagacttaggtatctttagtttacatgttgctggagcttctagtattttaggttctattaactttatcaccactatctttaatatgagaggacctggaatgactatgcacagaattcctttgtatgtttgggcagttcttattactgcttttcttcttgttctatctttgcctgtatttgctggtgcgattacaatgttattaacagatagaaattttaatacaagtttttttgaagccgctggtggtggagaccctgtactatatcaacatctattt
>BK1SB1_2_1410
tttgagtagtatttctggtcatcctggcggcgctgtagatctaggaatattcagtttacatttagctggagctgctagtattttaggtgctattaactttataactactatttttaatatgagaggccctggtatgacgatgcatagaatacctctatttgtttggtctgttcttattacggcttttttattattgttgtcactacctgttttcgctggcgcaatcactatgcttttaactgatagaaatcttaatactagtttctttgaagctgcaggtggtggtgatcctgtgttatatcaacatcttttt
>BK1SB1_2_1454
acttagcagcatttctggtcatcctagtgctgcggtagatttaggtatctttagtctccatatagcaggtgcttcaagtattttaggtgctattaattttataactactatctttaatatgagagtacctggtatgacaatgcatagaatgccactatttgtgtgggctgttttaataactgcttttttgcttcttctctctttacctgttttcgctggtgccattacaatgttattaactgatagaaattttaacactagtttttttgaggctgctggtggaggagatcctgttctttatcaacatctttt
>BK1SB1_2_1731
tttaagtagtatttctggtcatccaggtggtgctgttgatttaggtatttttagtttacatgtagcaggagcttcaagtattttaggggctattaactttataactactattttaaatatgagaggtccaggtatgactatgcatagaatacctttatttgtttgggcagtttttataacagcgttcttattacttttatctttacctgtttttgctggggctattacaatgcttttaacagacagaaactttaatactagtttcttcgaagctgcaggtgggggcgatcctgttctttatcagcatctattg
>BK1SB1_2_1749
gcttagtggtatttctggacatccaggtggtgctgtagacttaggtatctttagtttacatgttgctggagcttctagtattttaggttctattaactttatcaccactatctttaatatgagaggacctggagtgactatgcacagaattcctttgtatgtttgggcagttcttattactgcttttcttcttgttctatctttgcctgtatttgctggtgcgattacaatgttattaacagatagaaattttaatacaagtttttttgaagccgctggtggtggagaccctgtactatatcaacatctattt
>BK1SB1_2_1773
acttagcagcatttctggtcatcctagtgctgcggtagatttaggtatctttagtctccatatagcaggtgcttcaagtattttaggtgctattaattttataactactatctttaatatgagagtacctggtatgacaatgcatagaatgccactatttgtgtgggctgttttaataactgcttttttgcttcttctctctttacctgttttcgctggtgccattacaatgttattaactgatagaaattttaacactagttttttgaggctgctggtggaggagatcctgttctttatcaacatcttttt
>BK1SB1_2_1793
tttaagtagtatttctggacatccaggtggtgctgttgatttaggtatttttagcctacatttagctggagctgcaagtatactaggagctattaactttataactactatttttaatatgagaggaccaggtatgactatgcatagaatacctttatttgtatggtctgttttaattacagctttcttattacttctctctttacccgcttttgctggtgcaattactatgcttttaacagatagaaactttaatacaagtttttttgaggctgcaggtggcggtgatcctgttttatatcagcatttattt
>BK1SB1_2_1825
acttagcagcatttctggtcatcctagtgctgcggtagatttaggtatctttagtctccatatagcaggtgcttcaagtattttaggtgctattaattttataactactatctttaatatgagagtacctggtatgacaatgcatagaatgccactatttgtgtgggctgttttaataactgcttttttgcttcttctctctttacctgttttcgctggtgccattacaatgttattaactgatagaaattttaacactagtttttctgaggctgctggtggaggagatcctgttctttatcaacatcttttt
>BK1SB1_2_1891
tctaagtagtatttcgggtcatccaggtggtgcagttgatttaggtattttcagtctacatttagctggtgctgccagtatactgggggccgttaactttataactactatttttaatatgagaggtcctggtatgactatgcacagaatacctctttttgtgtggtctgttctaattacagcctttttgttgctcctctctctacctgtttttgctggtgctatcactatgcttctaacggatagaaatttcaatacaagtttttttgaagctgcaggtggaggtgacccagtcctatatcaacatttattt
>BK1SB1_2_1942
tttgagtagtatttctggtcatcctggcggcgctgtagatctaggaatattcagtttacatttagctggagctgctagtattttaggtgctattaactttataactactatttttaatatgagaggccctggtatgacgatgcatagaatacctctatttgtttggcctgttcttattacggcttttttattattgttgtcactacctgttttcgctggcgcaatcactatgcttttaactgatagaaattttaatactagtttctttgaagctgcaggtggtggtgatcctgtgttatatcaacatcttttt
>BK1SB1_2_2003
tttaagtagtatttctgggcatccaggtggtgctgttgatttaggtatttttagtctacatttagctggagctgcaagtatactaggagctattaattttataactactatttttaatatgagaggaccaggtatgactatgcatagaatacctttatttgtatggtctgttttaattacagctttcttattacttctttctttacccgtttttgctggtgcaattactatgcctttgacagatagaaactttaatacaagtttttttgaggctgcaggtggtggtgatcctgttttatatcaacatttattt
>BK1SB1_3_44
tttgagtagtatttctggtcatcctggcggcgctgtagatctaggaatattcagtttacatttagctggagctgctagtattttaggtgctattaactttataactactatttttaatatgagaggccctggtatgacgatgcatagaatacctctatttgtttggtctgttcttattacggcttttttattattgttgtcactacctgttttcgctggcgcaatcactatgcttttaactgatagaaattttaatactagtttctttgaagctgcaggtggtggtgatcctgtgttatatcaacatcttttt
>BK1SB1_3_69
tttaagtagtatttctggtcatccaggtggtgctgttgatttaggtatttttagtttacatgtagcaggagcttcaagtattttaggagcaattaactttataactactattttaaatatgagaggcccaggtatgactatgcatagaatacctttatttgtttgggcagtttttataacagcgttcttattacttttatctttacctgtttttgctggggctattacaatgcttttaacagacagaaactttaatactagtttctttgaagctgcaggtgggggcgatcctgttctttatcagcatctattt
>BK1SB1_3_107
gcttagtggtatttctggacatccaggtggtgctgtagacttaggtatctttagtttacatgttgctggagcttctagtattttaggttctattaactttatcaccactatctttaatatgagaggacctggaatgactatgcacagaattcctttgtatgtttgggcagttcttattactgcttttcttcttgttctatctttgcctgtatttgctggtgcgattacaatgttattaacagatagaaattttaatacaagtttttttgaagccgctggtggtggagaccctgtactatatcaacatctattt
>BK1SB1_3_131
tttaagtagtatttctggtcatccaggtggtgctgttgatttaggtatttttagtttacatgtagcaggagcttcaagtattttaggggctattaactttataactactattttaaatatgagaggtccaggtatgactatgcatagaatacctttatttgtttgggcagtttttataacagcgttcttattacttttatctttacctgtttttgctggggctattacaatgcttttaacagacagaaactttaatactagtttcttcgaagctgcaggtgggggcgatcctgttctttatcagcatctattt
>BK1SB1_3_218
gcttagtggtatttctggacatccaggtggtgctgtagacttaggtatctttagtttacatgttgctggagcttctagtattttaggttctattaactttatcaccactatctttaatatgagaggacctggaatgactatgcacagaattcctttgtatgtttgggcagttcttattactgcttttcttcttgttctatctttgcctgtatttgctggtgcgattacaatgttattaacagataggaattttaatacaagtttttttgaagccgctggtggtggagaccctgtattgtatcaacatctattt
>BK1SB1_3_300
gcttagtggtatttctggacatccaggtggtgctgtagacttaggtatctttagtttacatgttgctggagcttctagtattttaggttctattaactttatcaccactatctttaatatgagaggacctggaatgactatgcacagaattcctttgtatgtttgggcagttcttattactgcttttcttcttgttctatctttgcctgtatttgctggtgcgattacaatgttattaacagatagaaattttaatacaagtttttttgaagccgctggtggtggagaccctgtattgtatcaacatctattt
>BK1SB1_3_303
acttagcagcatttctggtcatcctagtgctgcggtagatttaggtatctttagtctccatatagcaggtgcttcaagtattttaggtgctattaattttataactactatctttaatatgagagtacctggtatgacaatgcatagaatgccactatttgtgtgggctgttttaataactgcttttttgcttcttctctctttacctgttttcgctggtgccattacaatgttattaactgatagaaattttaacactagtttttttgaggctgctggtggaggagatcctgttctttatcaacatcttttt
>BK1SB1_3_440
tttaagtagtatttctgggcatccaggtggtgctgttgatttaggtatttttagtctacatttagctggagctgcaagtatactaggagctattaattttataactactatttttaatatgagaggaccaggtatgactatgcatagaatacctttatttgtatggtctgttttaattacagctttcttattacttctttctttacccgtttttgctggtgcaattactatgcttttgacagatagaaactttaatacaagtttttttgaggctgcaggtggtggtgatcctgttttatatcaacatttattt
>BK1SB1_3_484
tttaagtagtatttctgggcatccaggtggtgctgttgatttaggtatttttagtctacatttagctggagctgcaagtatactaggagctattaattttataactactatttttaatatgagaggaccaggtatgactatgcatagaatacctttatttgtatggtctgttttaattacagctttcttattacttctttctttacccgtttttgctggtgcaattactatgcttttgacagatagaaactttaatacaagtttttttgaggctgcaggtggtggtgatcctgttttatatcaacatttatt
>BK1SB1_3_567
attaagtagtatttctggtcatccaggtggtgctgttgatttaggtatttttagtttacatgtagcaggagcttcaagtattttaggggctattaactttataactactattttaaatatgagaggtccaggtatgactatgcatagaatacctttatttgtttgggcagtttttataacagcgttcttattacttttatctttacctgtttttgctggggctattacaatgcttttaacagacagaaactttaatactagtttcttcgaagctgcaggtgggggcgatcctgttctttatcagcatctattt
>BK1SB1_3_656
tttaagtagtatttctggtcatccaggtggtgctgttgatttaggtatttttagtttacatgtagcaggagcttcaagtattttaggggctattaactttataactactattttagatatgagaggtccaggtatgactatgcatagaatacctttatttgtttgggcagtttttataacagcgttcttattacttttatctttacctgtttttgctggggctattacaatgcttttaacagacagaaactttaatactagtttcttcgaagctgcaggtgggggcgatcctgttctttatcagcatctattt
>BK1SB1_3_697
ctttaagtagtatttctggtcatccaggtggtgctgttgatttaggtatttttagtttacatgtagcaggagcttcaagtattttaggggctattaactttataactactattttaaatatgagaggtccaggtatgactatgcatagaatacctttatttgtttgggcagtttttataacagcgttcttattacttttatctttacctgtttttgctggggctattacaatgcttttaacagacagaaactttaatactagtttcttcgaagctgcaggtgggggcgatcctgttctttatcagcatctattt
>BK1SB1_3_709
tctgagtagtatttctggtcatcctggcggcgctgtagatctaggaatattcagtttacatttagctggagctgctagtattttaggtgctattaactttataactactatttttaatatgagaggccctggtatgacgatgcatagaatacctctatttgtttggtctgttcttattacggcttttttattattgttgtcactacctgttttcgctggcgcaatcactatgcttttaactgatagaaattttaatactagtttctttgaagctgcaggtggtggtgatcctgtgttatatcaacatcttttt
>BK1SB1_3_747
gcttagtggtatttctggacatccaggtggtgctgtagacttaggtatctttagtttacatgttgctggagcttctagtattttaggttctattaactttatcaccactatctttaatatgagaggacctggaatgactatgcacagaattcctttgtatgtttgggcagttcttattactgcttttcttcttgttctatctttgcctgtatttgctggtgcgattacaatgttattaacagatagaaattttaatacaagttttttgaagccgctggtggtggagaccctgtactatatcaacatctattt
>BK1SB1_3_782
attaagtagtactatggctcatcctggaggtgctgttgacttagcaatttttagtttacatgtttcaggagcatcatcaattttaggagccgttaattttattactacaatctttaacatgcgatgtccaggaatgactatgcatcgtgtaccattatttgtttggtctgtattaattactgcttttttattattattatctctacctgttttagcaggagcaataacaatgttattatgtgatcgtaatttcaatactactttctttgacccttcaggaggaggggatccagttttatatcaacatttattt
>BK1SB1_3_792
ttgagtagtatttctggtcatcctggcggcgctgtagatctaggaatattcagtttacatttagctggagctgctagtattttaggtgctattaactttataactactatttttaatatgagaggccctggtatgacgatgcatagaatacctctatttgtttggtctgttcttattacggcttttttattattgttgtcactacctgttttcgctggcgcaatcactatgcttttaactgatagaaattttaatactagtttctttgaagctgcaggtggtggtgatcctgtgttatatcaacatcttttt
>BK1SB1_3_814
gcttagtggtatttctggacatccaggtggtgctgtagacttaggtatctttagtttacgtgttgctggagcttctagtattttaggttctattaactttatcaccactatctttaatatgagaggacctggaatgactatgcacagaattcctttgtatgtttgggcagttcttattactgcttttcttcttgttctatctttgcctgtatttgctggtgcgattacaatgttattaacagatagaaattttaatacaagtttttttgaagccgctggtggtggagaccctgtactatatcaacatctattt
>BK1SB1_3_905
tttaagtagtatttcaggccacccaagtggtgctgtagatctaggtatttttagtttacatgtcgcaggtgcttcaagtattctaggcgctataaactttattaccactatttttaatatgagaggacccggaatgactatgcatagattacctttatttgtttggtctattcttataacagcttttttgctgttactatcattgcctgtatttgcaggagctataactatgttgcttacagatagaaactttaatacaagcttctttgaagctgctggaggcggggatcctgttttataccaacatcttttt
>BK1SB1_3_920
tttaagtagtatttctggtcatccaggtggtgctgttgatttaggtatttttagtttacatgtagcaggagcttcaagtattttaggggctattaactttataactactattttaaatatgagaggtccaggtatgactatgcatagaatacctttatttgtttgggcagtttttataacagcgttcttattacttttatctttacctgtttttgctggggctattacaatgcttttaacagacagaaactttaatactagtttctccgaagctgcaggtgggggcgatcctgttctttatcagcatctattt
>BK1SB1_3_984
tttaagtagtatttctggtcatccaggtggtgctgttgatttaggtatttttagtttacatgtagcaggagcttcaagtattttaggggctattaactttataactactattttaaatatgagaggtccaggtatgactatgcatagaatacctttatttgtttgggcagtttttataacagcgttcttattacttttatctttacctgtttttgctggggctattacaatgcttttaacagacagaaactttaatactagtttcttcgaagctgcaggtgggggcgatcctgttctttatcagcatttattt
>BK1SB1_3_989
tttaagtagtatttctggtcatccaggtggtgctgttgatttaggtatttttagtttacatgtagcaggagcttcaagtattttaggggctattaactttataactactattttaaatatgagaggtccaggtatgactatgcatagaatacctttatttgtttgggcagtttttataacagcgttcttattacttttatctttacctgtttttgctggggctattacaatgcttttaacagacagaaactttaatactagtttcttcgaagccgcaggtgggggcgatcctgttctttatcagcatctattt
>BK1SB1_3_1089
tttaagtagtatttctggacatccaggtggtgctgttgatttaggtatttttagcctacatttagctggagctgcaagtatactaggagctattaactttataactactatttttaatatgagaggaccaggtatgactatgcatagaatacctttatttgtatggtccgttttaattacagctttcttattacttctctctttacccgtttttgctggtgcaattactatgcttttaacagatagaaactttaatacaagtttttttgaggctgcaggtggcggtgatcctgttttatatcagcatttattt
>BK1SB1_3_1140
tttgagtagtatttctggtcatcctggcggcgctgtagatctaggaatattcagtttacatttagctggagctgctagtattttaggtgctattaactttataactactatttttaatatgagaggccctggtatgacgatgcatagaatacctctatttgtttggtctgttcttattacggcttttttattattgttgtcactacctgttttcgctggcgcaatcactatgcttttaactgatagaaattttaatactagtttccttgaagctgcaggtggtggtgatcctgtgttatatcaacatcttttt
>BK1SB1_3_1264
tttgagtagtatttctggtcatcctggcggcgctgtagatctaggaatattcagtttacatttagctggagctgctagtattttaggtgctattaactttataactactatttttaatatgagaggccctggtatgacgatgcatagaatacctctatttgtttggtctgttcttattacggctttttcattattgttgtcactacctgttttcgctggcgcaatcactatgcttttaactgatagaaattttaatactagtttctttgaagctgcaggtggtggtgatcctgtgttatatcaacatcttttt
>BK1SB1_3_1357
gcttagtggtatttctggacatccaggtggtgctgtagacttaggtatctttagtttacatgttgctggagcttctagtattttaggttctattaactttatcaccactatctttaatatgagaggacctggaatgactatgcacagaattcctttgtatgtttgggcagctcttattactgcttttcttcttgttctatctttgcctgtatttgctggtgcgattacaatgttattaacagatagaaattttaatacaagtttttttgaagccgctggtggtggagaccctgtactatatcaacatctattt
>BK1SB1_3_1366
tttaagtagtatttctggtcatccaggtggtgctgttgatgtaggtatttttagtttacatgtagcaggagcttcaagtattttaggggctattaactttataactactattttaaatatgagaggtccaggtatgactatgcatagaatacctttatttgtttgggcagtttttataacagcgttcttattacttttatctttacctgtttttgctggggctattacaatgcttttaacagacagaaactttaatactagtttcttcgaagctgcaggtgggggcgatcctgttctttatcagcatctattt
>BK1SB1_3_1376
tttaagtagtatttctgaacatccaggtggtgctgttgatttaggtatttttagcctacatttagctggagctgcaagtatactaggagctattaactttataactactatttttaatatgagaggaccaggtatgactatgcatagaatacctttatttgtatggtctgttttaattacagctttcttattacttctctctttacccgtttttgctggtgcaattactatgcttttaacagatagaaactttaatacaagtttttttgaggctgcaggtggcggtgatcctgttttatatcagcatttattt
>BK1SB1_3_1417
tttaagtagtatttctggtcatccaggtggtgctgttgatttaggtatttgtagtttacatgtagcaggagcttcaagtattttaggggctattaactttataactactattttaaatatgagaggtccaggtatgactatgcatagaatacctttatttgtttgggcagtttttataacagcgttcttattacttttatctttacctgtttttgctggggctattacaatgcttttaacagacagaaactttaatactagtttcttcgaagctgcaggtgggggcgatcctgttctttatcagcatctattt
>BK1SB1_3_1553
tttaagtagtatttctggtcatccaggtggtgctgttgatttaggtatttttagtttacatgtagcaggagcttcaagtattttaggggctattaactttataactactattttaaatatgagaggtccaggtatgactatgcatagaatacctttatttgtttgggcagtttttataacagcgttcttattacttttatctttacctgtttttgctggggctattacaatgcttttaacagacagaaactttaatactagtttcttcgaagctgcagttgggggcgatcctgttctttatcagcatctattt
>BK1SB1_3_1573
acttagcagcatttctggtcatcctagtgctgcggtagatttaggtatctttagtctccatatagcaggtgcttcaagtattttaggtgctattaattttataactactatctttaatatgagagtacctggtatgacaatgcatagaatgccactatttgtgtgggctgttttaataactgcttttttgcttcttctctctttacctgttttcgctggtgccattacaatgttattaactgatagaaattttaacactagttttttgaggctgctggtggaggagatcctgttctttatcaacatcttttt
>BK1SB1_3_1673
tttaagtagtatttctggtcatccaggtggtgctgttgatttaggtatttttagtttacatgtagcaggagcttcaagtattttaggagcaattaactttataactactattttaaatatgagaggcccaggtatgactatgcatagaatacctttatttgtttgggcagtttttataacagcgttcttattacttttatctttacctgtttttgctggggctattacaatgcctttaacagacagaaactttaatactagtttctttgaagctgcaggtgggggcgatcctgttctttatcagcatctattt
>BK1SB1_4_51
tttgagtagtatttctggtcatcctggcggcgctgtagatctaggaatattcagtttacatttagctggagctgctagtattttaggtgctattaactttataactactatttttaatatgagaggccctggtatgacgatgcatagaatacctctatttgtttggtctgttcttattacggcttttttattattgttgtcactacctgttttcgctggcgcaatcactatgcttttaactgatagaaattttaatactagtttctttgaagctgcaggtggtggtgatcctgtgttatatcaacatcttttt
>BK1SB1_4_78
tttaagtagtatttctggtcatccaggtggtgctgttgatttaggtatttttagtttacatgtagcaggagcttcaagtattttaggagcaattaactttataactactattttaaatatgagaggcccaggtatgactatgcatagaatacctttatttgtttgggcagtttttataacagcgttcttattacttttatctttacctgtttttgctggggctattacaatgcttttaacagacagaaactttaatactagtttctttgaagctgcaggtgggggcgatcctgttctttatcagcatctattt
>BK1SB1_4_124
gcttagtggtatttctggacatccaggtggtgctgtagacttaggtatctttagtttacatgttgctggagcttctagtattttaggttctattaactttatcaccactatctttaatatgagaggacctggaatgactatgcacagaattcctttgtatgtttgggcagttcttattactgcttttcttcttgttctatctttgcctgtatttgctggtgcgattacaatgttattaacagatagaaattttaatacaagtttttttgaagccgctggtggtggagaccctgtactatatcaacatctattt
>BK1SB1_4_142
tttaagtagtatttcaggccatccaagtggtgctgtagatctgggtatttttagtttacatgtggctggtgcttcaagtattctaggcgctataaactttattaccactgtttttaatatgagaggacccggaatgactatgcatagaatacctttatttgtctggtctatccttataacagcctttttgctgctattatcattgcctgtatttgcaggagctatcactatgttgctcacagatagaaacttcaatacaagcttctttgaagctgctggaggcggagatcctgttttataccaacatcttttt
>BK1SB1_4_154
tttaagtagtatttctggtcatccaggtggtgctgttgatttaggtatttttagtttacatgtagcaggagcttcaagtattttaggggctattaactttataactactattttaaatatgagaggtccaggtatgactatgcatagaatacctttatttgtttgggcagtttttataacagcgttcttattacttttatctttacctgtttttgctggggctattacaatgcttttaacagacagaaactttaatactagtttcttcgaagctgcaggtgggggcgatcctgttctttatcagcatctattt
>BK1SB1_4_254
gcttagtggtatttctggacatccaggtggtgctgtagacttaggtatctttagtttacatgttgctggagcttctagtattttaggttctattaactttatcaccactatctttaatatgagaggacctggaatgactatgcacagaattcctttgtatgtttgggcagttcttattactgcttttcttcttgttctatctttgcctgtatttgctggtgcgattacaatgttattaacagataggaattttaatacaagtttttttgaagccgctggtggtggagaccctgtattgtatcaacatctattt
>BK1SB1_4_360
tttaagtagtatttctggacatccaggtggtgctgttgatttaggtatttttagcctacatttagctggagctgcaagtatactaggagctattaactttataactactatttttaatatgagaggaccaggtatgactatgcatagaatacctttatttgtatggtctgttttaattacagctttcttattacttctctctttacccgtttttgctggtgcaattactatgcttttaacagatagaaactttaatacaagtttttttgaggctgcaggtggcggtgatcctgttttatatcagcatttattt
>BK1SB1_4_382
gcttagtggtatttctggacatccaggtggtgctgtagacttaggtatctttagtttacatgttgctggagcttctagtattttaggttctattaactttatcaccactatctttaatatgagaggacctggaatgactatgcacagaattcctttgtatgtttgggcagttcttattactgcttttcttcttgttctatctttgcctgtatttgctggtgcgattacaatgttattaacagatagaaattttaatacaagtttttttgaagccgctggtggtggagaccctgtattgtatcaacatctattt
>BK1SB1_4_385
acttagcagcatttctggtcatcctagtgctgcggtagatttaggtatctttagtctccatatagcaggtgcttcaagtattttaggtgctattaattttataactactatctttaatatgagagtacctggtatgacaatgcatagaatgccactatttgtgtgggctgttttaataactgcttttttgcttcttctctctttacctgttttcgctggtgccattacaatgttattaactgatagaaattttaacactagtttttttgaggctgctggtggaggagatcctgttctttatcaacatcttttt
>BK1SB1_4_395
tttaagtagtatttcaggtcatccgggtggcgcagttgatttgggtatttttagtttgcatgtagctggagcttcaagtattttaggagcaattaattttataactactattttgaatatgagaggtccaggtatgactatgcatagaatacctttatttgtttgggcagtttttataacagcgtttttgttgcttttatcattacctgtttttgctggagctatcacaatgcttttaacggacaggaattttaatactagtttctttgaagctgcaggtggcggtgatcctgttctttaccaacacttattt
>BK1SB1_4_443
tttgagtagtatttcaggtcatccgggtggtgcagttgacttaggtatttttagtttgcatatagcaggagcttcaagtattttaggtgctattaattttataactactattttaaatatgagaggaccaggtatgactatgcacagaatacctttatttgtttgggcggttttcataacagcatttttattactcttatctttacctgtttttgctggagctattacaatgcttttaactgatagaaacttcaatactagcttctttgaagctgcaggtggaggagatcctgttctttatcaacacttattt
>BK1SB1_4_560
tttaagtagcatctctgggcatccaggaggtgctgtagatttaggtatttttagtttacatatagcgggggtttctagtattttaggttcaattaattttattactacaatatttaatttacgatgtaatggaatgtcaatgcatagattacctttatttgtttgggctgttttaatcacagcttttttattgttattatctttacctgtttttgctggagctattacaatgttattaaccgatagaaattttaatacaaattttttcatacctgcgggtggaggtgatcctgttttatatcagcatttattt
>BK1SB1_4_615
tttaagtagtatttctgggcatccaggtggtgctgttgatttaggtatttttagtctacatttagctggagctgcaagtatactaggagctattaattttataactactatttttaatatgagaggaccaggtatgactatgcatagaatacctttatttgtatggtctgttttaattacagctttcttattacttctttctttacccgtttttgctggtgcaattactatgcttttgacagatagaaactttaatacaagtttttttgaggctgcaggtggtggtgatcctgttttatatcaacatttattt
>BK1SB1_4_672
tttaagtagtatttctgggcatccaggtggtgctgttgatttaggtatttttagtctacatttagctggagctgcaagtatactaggagctattaattttataactactatttttaatacgagaggaccaggtatgactatgcatagaatacctttatttgtatggtctgttttaattacagctttcttattacttctttctttacccgtttttgctggtgcaattactatgcttttgacagatagaaactttaatacaagtttttttgaggctgcaggtggtggtgatcctgttttatatcaacatttattt
>BK1SB1_4_880
tttaagtagtatttctggtcatccaggtggtgctgttgatttaggtatttttagtttacatgtagcaggagcctcaagtattttaggggctattaactttataactactattttaaatatgagaggtccaggtatgactatgcatagaatacctttatttgtttgggcagtttttataacagcgttcttattacttttatctttacctgtttttgctggggctattacaatgcttttaacagacagaaactttaatactagtttcttcgaagctgcaggtgggggcgatcctgttctttatcagcatctattt
>BK1SB1_4_973
tttaagtagtatttctggtcatccaggtggtgctgttgatttaggtatttttagtttacatgtagcaggagcttcaagtattttaggggctattaactttataactactattttaaatatgagaggtccaggtatgactatgcatagaatacctttatttgtttgggcagtttttataacagcgttcttattacttttatctttacctgtttttgctggggctattacaatgcttttaacagacagaaactttaatactagtctcttcgaagctgcaggtgggggcgatcctgttctttatcagcatctattt
>BK1SB1_4_1069
ttaagtagtatttctggtcatccaggtggtgctgttgatttaggtatttttagtttacatgtagcaggagcttcaagtattttaggggctattaactttataactactattttaaatatgagaggtccaggtatgactatgcatagaatacctttatttgtttgggcagtttttataacagcgttcttattacttttatctttacctgtttttgctggggctattacaatgcttttaacagacagaaactttaatactagtttcttcgaagctgcaggtgggggcgatcctgttctttatcagcatctattt
>BK1SB1_4_1088
tttaagtagtatttccggtcatccaggtggtgctgttgatttaggtatttttagtttacatgtagcaggagcttcaagtattttaggggctattaactttataactactattttaaatatgagaggtccaggtatgactatgcatagaatacctttatttgtttgggcagtttttataacagcgttcttattacttttatctttacctgtttttgctggggctattacaatgcttttaacagacagaaactttaatactagtttcttcgaagctgcaggtgggggcgatcctgttctttatcagcatctattt
>BK1SB1_4_1385
cttagtggtatttctggacatccaggtggtgctgtagacttaggtatctttagtttacatgttgctggagcttctagtattttaggttctattaactttatcaccactatctttaatatgagaggacctggaatgactatgcacagaattcctttgtatgtttgggcagttcttattactgcttttcttcttgttctatctttgcctgtatttgctggtgcgattacaatgttattaacagataggaattttaatacaagtttttttgaagccgctggtggtggagaccctgtattgtatcaacatctattt
>BK1SB1_4_1651
tttaagtagcatttctggtcatccaggtggtgctgttgatttaggtatttttagtttacatgtagcaggagcttcaagtattttaggggctattaactttataactactattttaaatatgagaggtccaggtatgactatgcatagaatacctttatttgtttgggcagtttttataacagcgttcttattacttttatctttacctgtttttgctggggctattacaatgcttttaacagacagaaactttaatactagtttcttcgaagctgcaggtgggggcgatcctgttctttatcagcatctattt
>BK1SB1_4_1766
ttagtggtatttctggacatccaggtggtgctgtagacttaggtatctttagtttacatgttgctggagcttctagtattttaggttctattaactttatcaccactatctttaatatgagaggacctggaatgactatgcacagaattcctttgtatgtttgggcagttcttattactgcttttcttcttgttctatctttgcctgtatttgctggtgcgattacaatgttattaacagatagaaattttaatacaagtttttttgaagccgctggtggtggagaccctgtactatatcaacatctattt
>BK1SB1_4_1786
tttaagtagtatttctggtcatccaggtggtgctgttgatttaggtatttttagtttacatgtagcaggagcttcaagtattttaggggctattaactttataactactattttaaatatgagaggtccaggtatgactatgcatagaatacctttatttgttcgggcagtttttataacagcgttcttattacttttatctttacctgtttttgctggggctattacaatgcttttaacagacagaaactttaatactagtttcttcgaagctgcaggtgggggcgatcctgttctttatcagcatctattt
>BK1SB1_4_1828
gcttagtggtatttctggacatccaggtggtgctgtagacttaggtatctttagtttacatgttgctggagcttctagtattttaggttctattaactttatcaccactatctttaatatgagaggacctggaatgactatgcacagaattcctttgtatgtttgggcagttcttattactgcttttcttcttgttctatctttgcctgtatttgctggtgcgattacaatgttattaacagatagaaattttaatacaagtttttttgaagccgctggtggtggagaccctgtactataccaacatctattt
>BK1SB1_4_2002
gcttagtggtatttctgggcatccaggtggtgctgtagacttaggtatctttagtttacatgttgctggagcttctagtattttaggttctattaactttatcaccactatctttaatatgagaggacctggaatgactatgcacagaattcctttgtatgtttgggcagttcttattactgcttttcttcttgttctatctttgcctgtatttgctggtgcgattacaatgttattaacagatagaaattttaatacaagtttttttgaagccgctggtggtggagaccctgtactatatcaacatctattt
>BK1SB1_4_2077
tttaagtagtatttctgggcatccaggtggtgctgttgatttaggtatttttagtctacatttagctggagctgcaagtatactaggagctattaattttataactactatttttaatatgagaggaccaggtatgactatgcatagaatacctttatttgtatggtctgttttaattacagctttcttattacttctttctttacccgtttttgctggtgcaattactatgcttttgacagatagaaactttaatacaagtttttttgaggctgcaggtggtggtgatcctgttttatatcaacatttgttt
>BK1SB1_4_2173
ttaagtagtatttctgggcatccaggtggtgctgttgatttaggtatttttagtctacatttagctggagctgcaagtatactaggagctattaattttataactactatttttaatatgagaggaccaggtatgactatgcatagaatacctttatttgtatggtctgttttaattacagctttcttattacttctttctttacccgtttttgctggtgcaattactatgcttttgacagatagaaactttaatacaagtttttttgaggctgcaggtggtggtgatcctgttttatatcaacatttattt
>BK1SB1_4_2314
tttaagtagtatttctgggcatccaggtggcgctgttgatttaggtatttttagtctacatttagctggagctgcaagtatactaggagctattaattttataactactatttttaatatgagaggaccaggtatgactatgcatagaatacctttatttgtatggtctgttttaattacagctttcttattacttctttctttacccgtttttgctggtgcaattactatgcttttgacagatagaaactttaatacaagtttttttgaggctgcaggtggtggtgatcctgttttatatcaacatttattt
>BK1SB1_4_2413
tttgagtagtatttctggtcatcctggcggcgctgtagatctaggaatattcagtttacatttagctggagctgctagtattttaggtgctattaactttataactactatttttaatatgagaggccctggtatgacgatgcatagaatacctctatttgtttggtctgttcttattacggcctttttattattgttgtcactacctgttttcgctggcgcaatcactatgcttttaactgatagaaattttaatactagtttctttgaagctgcaggtggtggtgatcctgtgttatatcaacatcttttt
>BK1SB1_4_2511
tttgagtagtatttctggtcatcctggcggcgctgtagatctaggaatattcagtttacatttagctggagctgctagtattttaggtgctattaactttataactactatttttaatatgagaggccctggtatgacgatgcatagaatacctctatttgtttggtctgttcttattacggcttttttattattgttgtcactacctgttttcgctggcgcaatcactatgcttttaactgatagaaatcttaatactagtttctttgaagctgcaggtggtggtgatcctgtgttatatcaacatcttttt
>BK1SB1_4_2615
tttgagtagtatttctggtcatcctggcggcgctgtagatctaggaatattcagtttacatttagctggagctgctagtattttaggtgctattgactttataactactatttttaatatgagaggccctggtatgacgatgcatagaatacctctatttgtttggtctgttcttattacggcttttttattattgttgtcactacctgttttcgctggcgcaatcactatgcttttaactgatagaaattttaatactagtttctttgaagctgcaggtggtggtgatcctgtgttatatcaacatcttttt
>BK1SB1_4_2690
gcttagtggtatttctggacatccaggtggtgctgtagacttaggtatctttagtttacatgttgctggagcttctagtattttaggttctattaactttatcaccactatctttaatatgagaggacctggaatgactacgcacagaattcctttgtatgtttgggcagttcttattactgcttttcttcttgttctatctttgcctgtatttgctggtgcgattacaatgttattaacagatagaaattttaatacaagtttttttgaagccgctggtggtggagaccctgtactatatcaacatctattt
>BK1SB1_4_2741
tttaagtagtatttctggtcatccaggtggtgctgttgatttaggtatttttagtttacatgtagcaggagcttcaagtattttaggggctattaactttatatctactattttaaatatgagaggtccaggtatgactatgcatagaatacctttatttgtttgggcagtttttataacagcgttcttattacttttatctttacctgtttttgctggggctattacaatgcttttaacagacagaaactttaatactagtttcttcgaagctgcaggtgggggcgatcctgttctttatcagcatctattt
>BK1SB1_4_2818
gcttagtggtatttctggacatccaggtggtgctgtagacttaggtatctttagtttacatgttgctggagcttctggtattttaggttctattaactttatcaccactatctttaatatgagaggacctggaatgactatgcacagaattcctttgtatgtttgggcagttcttattactgcttttcttcttgttctatctttgcctgtatttgctggtgcgattacaatgttattaacagatagaaattttaatacaagtttttttgaagccgctggtggtggagaccctgtactatatcaacatctattt
>BK1SB1_4_2848
tttaagtagtatttctggtcatccaggtggtgctgttgattttggtatttttagtttacatgtagcaggagcttcaagtattttaggggctattaactttataactactattttaaatatgagaggtccaggtatgactatgcatagaatacctttatttgtttgggcagtttttataacagcgttcttattacttttatctttacctgtttttgctggggctattacaatgcttttaacagacagaaactttaatactagtttcttcgaagctgcaggtgggggcgatcctgttctttatcagcatctattt
>BK1SB1_4_2916
tttgagtagtatttctggtcatcctggcggcgctgtagatctaggaatattcagtttacatttagctggagctgctagtattttaggtgctattaactttataactactatttttaatatgagaggccctggtatgacgatgcatggaatacctctatttgtttggtctgttcttattacggcttttttattattgttgtcactacctgttttcgctggcgcaatcactatgcttttaactgatagaaattttaatactagtttctttgaagctgcaggtggtggtgatcctgtgttatatcaacatcttttt
>BK1SB1_4_2932
tttaagtagtatttctggtcatccaggtggtgctgttgatttaggtatttttagtttacatgtagcaggagcttcaagtattttaggggctattaactttataactactattttaaatatgagaggtccaggtatgactatgcatagaatacctttatttgtttgggcagtttttataacagcgttcttattacttttatctttacctgtttttgccggggctattacaatgcttttaacagacagaaactttaatactagtttcttcgaagctgcaggtgggggcgatcctgttctttatcagcatctattt
>BK1SB1_4_3004
tttaagtagtatttctgggcatccaggtggtgctgttgatttaggtatttttagtctacatttagctggagctgcaagtatactaggagctattaattttataactactatttttaatatgagagggccaggtatgactatgcatagaatacctttatttgtatggtctgttttaattacagctttcttattacttctttctttacccgtttttgctggtgcaattactatgcttttgacagatagaaactttaatacaagtttttttgaggctgcaggtggtggtgatcctgttttatatcaacatttattt
>BK1SB1_4_3330
acttagcagcatttctggtcatcctagtgctgcggtagatttaggtatctttagtctccatatagcaggtgcttcaagtattttaggtgctattaattttataactactatctttaatatgagagtacctggtatgacaatgcatagaatgccactatttgtgtgggctgttttaataactgctttttgcttcttctctctttacctgttttcgctggtgccattacaatgttattaactgatagaaattttaacactagtttttttgaggctgctggtggaggagatcctgttctttatcaacatcttttt
>BK1SB1_4_3482
tttaagtagtattcctgggcatccaggtggtgctgttgatttaggtatttttagtctacatttagctggagctgcaagtatactaggagctattaattttataactactatttttaatatgagaggaccaggtatgactatgcatagaatacctttatttgtatggtctgttttaattacagctttcttattacttctttctttacccgtttttgctggtgcaattactatgcttttgacagatagaaactttaatacaagtttttttgaggctgcaggtggtggtgatcctgttttatatcaacatttattt
>BK1SB1_4_3564
tttaagtagtatttctgggcatccaggtggtgctgttgatttaggtatttttagtctacatttagctggagctgcaagtatactaggagctattaattttataactactatttttaatatgagaggaccaggtatggctatgcatagaatacctttatttgtatggtctgttttaattacagctttcttattacttctttctttacccgtttttgctggtgcaattactatgcttttgacagatagaaactttaatacaagtttttttgaggctgcaggtggtggtgatcctgttttatatcaacatttattt
>BK1SB1_4_3662
tttaagtagtatttctggtcatccaggtggtgctgttgatttaggtatttttagtttacatgtagcaggagcttcaagtattttaggagcaattaactttataactactattttaaatatgagaggcccaggtatgactatgcatagaatacctttatttgtttgggcagtttttataacagcgttcttattacttttatctttacctgtttttgctggggctattacaatgcttttaacagacagaaactttaatactagtctctttgaagctgcaggtgggggcgatcctgttctttatcagcatctattt
>BK1SB1_4_3788
acttagcagcatttctggtcatcctagtgctgcggtagatttaggtatctttagtccccatatagcaggtgcttcaagtattttaggtgctattaattttataactactatctttaatatgagagtacctggtatgacaatgcatagaatgccactatttgtgtgggctgttttaataactgcttttttgcttcttctctctttacctgttttcgctggtgccattacaatgttattaactgatagaaattttaacactagtttttttgaggctgctggtggaggagatcctgttctttatcaacatcttttt
>BK1SB1_5_45
tttgagtagtatttctggtcatcctggcggcgctgtagatctaggaatattcagtttacatttagctggagctgctagtattttaggtgctattaactttataactactatttttaatatgagaggccctggtatgacgatgcatagaatacctctatttgtttggtctgttcttattacggcttttttattattgttgtcactacctgttttcgctggcgcaatcactatgcttttaactgatagaaattttaatactagtttctttgaagctgcaggtggtggtgatcctgtgttatatcaacatcttttt
>BK1SB1_5_70
tttaagtagtatttctggtcatccaggtggtgctgttgatttaggtatttttagtttacatgtagcaggagcttcaagtattttaggagcaattaactttataactactattttaaatatgagaggcccaggtatgactatgcatagaatacctttatttgtttgggcagtttttataacagcgttcttattacttttatctttacctgtttttgctggggctattacaatgcttttaacagacagaaactttaatactagtttctttgaagctgcaggtgggggcgatcctgttctttatcagcatctattt
>BK1SB1_5_107
gcttagtggtatttctggacatccaggtggtgctgtagacttaggtatctttagtttacatgttgctggagcttctagtattttaggttctattaactttatcaccactatctttaatatgagaggacctggaatgactatgcacagaattcctttgtatgtttgggcagttcttattactgcttttcttcttgttctatctttgcctgtatttgctggtgcgattacaatgttattaacagatagaaattttaatacaagtttttttgaagccgctggtggtggagaccctgtactatatcaacatctattt
>BK1SB1_5_122
tttaagtagtatttcaggccatccaagtggtgctgtagatctgggtatttttagtttacatgtggctggtgcttcaagtattctaggcgctataaactttattaccactgtttttaatatgagaggacccggaatgactatgcatagaatacctttatttgtctggtctatccttataacagcctttttgctgctattatcattgcctgtatttgcaggagctatcactatgttgctcacagatagaaacttcaatacaagcttctttgaagctgctggaggcggagatcctgttttataccaacatcttttt
>BK1SB1_5_129
tttaagtagtatttctggtcatccaggtggtgctgttgatttaggtatttttagtttacatgtagcaggagcttcaagtattttaggggctattaactttataactactattttaaatatgagaggtccaggtatgactatgcatagaatacctttatttgtttgggcagtttttataacagcgttcttattacttttatctttacctgtttttgctggggctattacaatgcttttaacagacagaaactttaatactagtttcttcgaagctgcaggtgggggcgatcctgttctttatcagcatctattt
>BK1SB1_5_206
gcttagtggtatttctggacatccaggtggtgctgtagacttaggtatctttagtttacatgttgctggagcttctagtattttaggttctattaactttatcaccactatctttaatatgagaggacctggaatgactatgcacagaattcctttgtatgtttgggcagttcttattactgcttttcttcttgttctatctttgcctgtatttgctggtgcgattacaatgttattaacagataggaattttaatacaagtttttttgaagccgctggtggtggagaccctgtattgtatcaacatctattt
>BK1SB1_5_297
acttagcagcatttctggtcatcctagtgctgcggtagatttaggtatctttagtctccatatagcaggtgcttcaagtattttaggtgctattaattttataactactatctttaatatgagagtacctggtatgacaatgcatagaatgccactatttgtgtgggctgttttaataactgcttttttgcttcttctctctttacctgttttcgctggtgccattacaatgttattaactgatagaaattttaacactagtttttttgaggctgctggtggaggagatcctgttctttatcaacatcttttt
>BK1SB1_5_309
tttaagtagtatttctggtcatccaggtggtgctgttgatttaggtatttttagtttacatgtagcaggagcttcaagtattttaggggctattaactttataactactattttaaatatgagaggtccaggtatgactatgcatagcatacctttatttgtttgggcagtttttataacagcgttcttattacttttatctttacctgtttttgctggggctattacaatgcttttaacagacagaaactttaatactagtttcttcgaagctgcaggtgggggcgatcctgttctttatcagcatctattt
>BK1SB1_5_436
tttaagtagtatttctgggcatccaggtggtgctgttgatttaggtatttttagtctacatttagctggagctgcaagtatactaggagctattaattttataactactatttttaatatgagaggaccaggtatgactatgcatagaatacctttatttgtatggtctgttttaattacagctttcttattacttctttctttacccgtttttgctggtgcaattactatgcttttgacagatagaaactttaatacaagtttttttgaggctgcaggtggtggtgatcctgttttatatcaacatttattt
>BK1SB1_5_482
tttaagtagtatttctgggcatccaggtggtgctgttgatttaggtatttttagtctacatttagctggagctgcaagtatactaggagctattaattttataactactatttttaatatgagaggaccaggtatgactatgcatagaatacctttatttgtatggtctgttttaattacagctttcttattacttctttctttacccgtttttgctggtgcaattactatgcttttgacagatagaaactttaatacaagtttttttgaggctgcaggtggtggtgatcctgttttatatcaacatttatt
>BK1SB1_5_504
gcttagtggtatttctggacatccaggtggtgctgtagacttaggtatctttagtttacatgttgctggagcttctagtattttaggttctattaactttatcaccactatctttaatatgagaggacctggaatgaccatgcacagaattcctttgtatgtttgggcagttcttattactgcttttcttcttgttctatctttgcctgtatttgctggtgcgattacaatgttattaacagatagaaattttaatacaagtttttttgaagccgctggtggtggagaccctgtactatatcaacatctattt
>BK1SB1_5_749
tttaagtagtatttctggtcatccaggtggtgctgttgatttaggtatttttagtttacatgtagcaggagcttcaagtattttaggggctattaactttataactactattttaaatacgagaggtccaggtatgactatgcatagaatacctttatttgtttgggcagtttttataacagcgttcttattacttttatctttacctgtttttgctggggctattacaatgcttttaacagacagaaactttaatactagtttcttcgaagctgcaggtgggggcgatcctgttctttatcagcatctattt
>BK1SB1_5_790
gcttagtggtatttctggacatccaggtggtgctgtagacttaggtatctttagtttacatgttgctggagcttctagtattttaggttctattaactttatcaccactatctttaatatgagaggacctggaatgactatgcacagaattcctttgtatgtttgggcagttcttattactgcctttcttcttgttctatctttgcctgtatttgctggtgcgattacaatgttattaacagatagaaattttaatacaagtttttttgaagccgctggtggtggagaccctgtactatatcaacatctattt
>BK1SB1_5_931
tttaagtagcatttctggtcatccaggtggtgctgttgatttaggtatttttagtttacatgtagcaggagcttcaagtattttaggggctattaactttataactactattttaaatatgagaggtccaggtatgactatgcatagaatacctttatttgtttgggcagtttttataacagcgttcttattacttttatctttacctgtttttgctggggctattacaatgcttttaacagacagaaactttaatactagtttcttcgaagctgcaggtgggggcgatcctgttctttatcagcatctattt
>BK1SB1_5_966
tttgagtagtatttctggtcatcctggcggcgctgtagatctaggaatattcagtttacatttagctggagctgctagtattttaggtgctattaactttataactactatttttaatatgagaggccctggtatgacgatgcatagaataactctatttgtttggtctgttcttattacggcttttttattattgttgtcactacctgttttcgctggcgcaatcactatgcttttaactgatagaaattttaatactagtttctttgaagctgcaggtggtggtgatcctgtgttatatcaacatcttttt
>BK1SB1_5_1077
tttgagtagtatttctggtcatcctggcggcgccgtagatctaggaatattcagtttacatttagctggagctgctagtattttaggtgctattaactttataactactatttttaatatgagaggccctggtatgacgatgcatagaatacctctatttgtttggtctgttcttattacggcttttttattattgttgtcactacctgttttcgctggcgcaatcactatgcttttaactgatagaaattttaatactagtttctttgaagctgcaggtggtggtgatcctgtgttatatcaacatcttttt
>BK1SB1_5_1163
tttgagtagtatttctggtcatcctggcggcgctgtagatctaggaatattcagtttacatttagctggagctgctagtattttaggtgctattaactttataactactatttttaatatgagaggccctggtatgacgatgcatagaatacctctatttgtttggtctgttcttattacggcttttttattattgttgtcactacctgttttcgctggcgcaatcactatgcttttaactgatagaaattttaatactagtttccttgaagctgcaggtggtggtgatcctgtgttatatcaacatcttttt
>BK1SB1_5_1193
gcttagtggtatttctggacatccaggtggtgctgtagacttaggtatctttagtttacatgttgctggagcttctagtattttaggttctattaactttatcaccactatcttcaatatgagaggacctggaatgactatgcacagaattcctttgtatgtttgggcagttcttattactgcttttcttcttgttctatctttgcctgtatttgctggtgcgattacaatgttattaacagatagaaattttaatacaagtttttttgaagccgctggtggtggagaccctgtactatatcaacatctattt
>BK1SB1_5_1238
gcttagtggtatttctggacatccaggtggtgctgtagacttaggtatctttagtttacatgttgctggagcttctagtattttaggttctattaactttatcaccactatctttaatatgagaggacctggaatgactatgcacagaattcctttgtatgtttggtcagttcttattactgcttttcttcttgttctatctttgcctgtatttgctggtgcgattacaatgttattaacagatagaaattttaatacaagtttttttgaagccgctggtggtggagaccctgtactatatcaacatctattt
>BK1SB1_5_1269
tttaagtagtatttctggtcatccaggtggtgctgttgatttaggtatttttagtttacatgtagcaggagcttcaagtattttaggggctattaactttataactactattttaaatatgagaggtccaggtatgactatgcatagaatacctttatttgtttgggcagttcttataacagcgttcttattacttttatctttacctgtttttgctggggctattacaatgcttttaacagacagaaactttaatactagtttcttcgaagctgcaggtgggggcgatcctgttctttatcagcatctattt
>BK1SB1_5_1546
tttgagtagtatttctggtcatcctggcggcgctatagatctaggaatattcagtttacatttagctggagctgctagtattttaggtgctattaactttataactactatttttaatatgagaggccctggtatgacgatgcatagaatacctctatttgtttggtctgttcttattacggcttttttattattgttgtcactacctgttttcgctggcgcaatcactatgcttttaactgatagaaattttaatactagtttctttgaagctgcaggtggtggtgatcctgtgttatatcaacatcttttt
>BK1SB1_5_1556
tttaggtagtatttctggtcatccaggtggtgctgttgatttaggtatttttagtttacatgtagcaggagcttcaagtattttaggggctattaactttataactactattttaaatatgagaggtccaggtatgactatgcatagaatacctttatttgtttgggcagtttttataacagcgttcttattacttttatctttacctgtttttgctggggctattacaatgcttttaacagacagaaactttaatactagtttcttcgaagctgcaggtgggggcgatcctgttctttatcagcatctattt
>BK1SB1_5_1591
gcttagtggtatttctggacatccaggtggtgctgtagacttaggtatctttagtttacatgttgctggagcttctagtattttaggttctattaactttatcaccactatctttaatatgagaggacctggaatgactatgcacagaattcctttgtatgtttgggcagttctcattactgcttttcttcttgttctatctttgcctgtatttgctggtgcgattacaatgttattaacagataggaattttaatacaagtttttttgaagccgctggtggtggagaccctgtattgtatcaacatctattt
>BK1SB1_5_1667
tttgagtagtatttctggtcatcctggcggcgctgtagatctaggaatattcagtttacatttagctggagctgctagtattttaggtgctattaactttataactactatttttaatatgataggccctggtatgacgatgcatagaatacctctatttgtttggtctgttcttattacggcttttttattattgttgtcactacctgttttcgctggcgcaatcactatgcttttaactgatagaaattttaatactagtttctttgaagctgcaggtggtggtgatcctgtgttatatcaacatcttttt
>BK1SB1_5_1738
tttgagtagtatttctggtcatcctggcggcgctgtagatctaggaatattcagtttacatttagctggagctgctagtattttaggtgctattaactttataactactatttttaatatgagaggccctggtatgacgatgcatagaatacctctatttgtttggtctgttcttattacggcttttttattattgttgtcactacctgttttcgctggcgcaatcattatgcttttaactgatagaaattttaatactagtttctttgaagctgcaggtggtggtgatcctgtgttatatcaacatcttttt
>BK1SB1_5_1750
tttaagtagtatttctggtcatccaggtggtgctgttgatttaggtatttttagtttacatgtagcaggagcttcaagtattttaggggctattaactttataactactattttaaatatgagaggtccaggtatgactatgcatagaatacctttatttgtttgggcagtttttataacagcgttcttattacttttatctttacctgtttttgctggggctattacaatgcttttaacaaacagaaactttaatactagtttcttcgaagctgcaggtgggggcgatcctgttctttatcagcatctattt
>BK1SB1_5_1774
gcttagtggtatttctggacatccaggtggtgctgtagacttaggtatctttagtttacatgttgctggagcttctagtattttaggttctattaactttatcaccactatctttaatatgagaggacctggaatgactatgcacagaattcctttgtatgtttgggcagttcttattactgcttttcttcttgttctatctttgcctgtatttgctggtgcgattacaatgttattaacagatagaaattttaatacaagtttttttgaagccgctggtggtggagaccttgtactatatcaacatctattt
>BK1SC1_1_47
tttgagtagtatttctggtcatcctggcggcgctgtagatctaggaatattcagtttacatttagctggagctgctagtattttaggtgctattaactttataactactatttttaatatgagaggccctggtatgacgatgcatagaatacctctatttgtttggtctgttcttattacggcttttttattattgttgtcactacctgttttcgctggcgcaatcactatgcttttaactgatagaaattttaatactagtttctttgaagctgcaggtggtggtgatcctgtgttatatcaacatcttttt
>BK1SC1_1_72
tttaagtagtatttctggtcatccaggtggtgctgttgatttaggtatttttagtttacatgtagcaggagcttcaagtattttaggagcaattaactttataactactattttaaatatgagaggcccaggtatgactatgcatagaatacctttatttgtttgggcagtttttataacagcgttcttattacttttatctttacctgtttttgctggggctattacaatgcttttaacagacagaaactttaatactagtttctttgaagctgcaggtgggggcgatcctgttctttatcagcatctattt
>BK1SC1_1_110
gcttagtggtatttctggacatccaggtggtgctgtagacttaggtatctttagtttacatgttgctggagcttctagtattttaggttctattaactttatcaccactatctttaatatgagaggacctggaatgactatgcacagaattcctttgtatgtttgggcagttcttattactgcttttcttcttgttctatctttgcctgtatttgctggtgcgattacaatgttattaacagatagaaattttaatacaagtttttttgaagccgctggtggtggagaccctgtactatatcaacatctattt
>BK1SC1_1_134
tttaagtagtatttctggtcatccaggtggtgctgttgatttaggtatttttagtttacatgtagcaggagcttcaagtattttaggggctattaactttataactactattttaaatatgagaggtccaggtatgactatgcatagaatacctttatttgtttgggcagtttttataacagcgttcttattacttttatctttacctgtttttgctggggctattacaatgcttttaacagacagaaactttaatactagtttcttcgaagctgcaggtgggggcgatcctgttctttatcagcatctattt
>BK1SC1_1_201
gcttagtggtatttctggacatccaggtggtgctgtagacttaggtatctttagtttacatgttgctggagcttctagtattttaggttctattaactttatcaccactatctttaatatgagaggacctggaatgactatgcacagaattcctttgtatgtttgggcagttcttattactgcttttcttcttgttctatctttgcctgtatttgctggtgcgattacaatgttattaacagataggaattttaatacaagtttttttgaagccgctggtggtggagaccctgtattgtatcaacatctattt
>BK1SC1_1_392
tttaagtagtatttctgggcatccaggtggtgctgttgatttaggtatttttagtctacatttagctggagctgcaagtatactaggagctattaattttataactactatttttaatatgagaggaccaggtatgactatgcatagaatacctttatttgtatggtctgttttaattacagctttcttattacttctttctttacccgtttttgctggtgcaattactatgcttttgacagatagaaactttaatacaagtttttttgaggctgcaggtggtggtgatcctgttttatatcaacatttattt
>BK1SC1_1_420
tctaagtagtatttcgggccatccaagtggtgctgtagatctgggtatttttagtttacatgttgctggtgcttcaagtattttaggtgctataaactttattaccactatttttaatatgagaggacctggaatgactatgcatagaatacctctatttgtttggtctattcttataacagcctttttgttgttattatcactacctgtatttgcaggagctataactatgttacttacagatagaaactttaatacaagcttttttgaagctgctgggggtggggatcctgttttatatcaacatcttttt
>BK1SC1_1_548
gcttagtggtatttctggacatccaggcggtgctgtagacttaggtatctttagtttacatgttgctggagcttctagtattttaggttctattaactttatcaccactatctttaatatgagaggacctggaatgactatgcacagaattcctttgtatgtttgggcagttcttattactgcttttcttcttgttctatctttgcctgtatttgctggtgcgattacaatgttattaacagatagaaattttaatacaagtttttttgaagccgctggtggtggagaccctgtactatatcaacatctattt
>BK1SC1_1_885
tttgagtagtatttctggtcatcctggcggcgctgtagatctaggaatattcagtttacatttagctggagctgctagtattttaggtgctattaactttataactactatttttaatatgagaggccctggtatgacgatgcatagaatacctctatttgtttggtctgttcttattacggcttttttattattgttgtcactacctgttttcgctggcgcaaccactatgcttttaactgatagaaattttaatactagtttctttgaagctgcaggtggtggtgatcctgtgttatatcaacatcttttt
>BK1SC1_1_959
tttaagtagcatttctgggcatccaggaggtgctgtagatttaggtatttttagtttacatatagcgggggtttctagtattttaggttcaattaattttattactacaatatttaatttacgatgtaatggaatgtcaatgcatagattacctttatttgtttgggctgttttaataacagcttttttattattattatctttacctgtttttgctggagctattacaatgttattaaccgatagaaattttaatacaaattttttcatacctgcaggcggaggtgatcctgttttatatcagcatttattt
>BK1SC1_1_1066
tttgagtagtatttctggtcatcctggcggcgctgtagatctaggaatattcagttcacatttagctggagctgctagtattttaggtgctattaactttataactactatttttaatatgagaggccctggtatgacgatgcatagaatacctctatttgtttggtctgttcttattacggcttttttattattgttgtcactacctgttttcgctggcgcaatcactatgcttttaactgatagaaattttaatactagtttctttgaagctgcaggtggtggtgatcctgtgttatatcaacatcttttt
>BK1SC1_1_1176
gcttagtggtatttctggacatccaggtggtgctgtagacttaggtatctttagtttacatgttgctggagcttctagtattttaggttctattaactttatcaccactatctttaatatgagaggacctggaatgactatgcacagaattcctctgtatgtttgggcagttcttattactgcttttcttcttgttctatctttgcctgtatttgctggtgcgattacaatgttattaacagatagaaattttaatacaagtttttttgaagccgctggtggtggagaccctgtactatatcaacatctattt
>BK1SC1_1_1295
tttaagtagtatttctggtcatccgggtggtgctgttgatttaggtatttttagtttacatgtagcaggagcttcaagtattttaggagcaattaactttataactactattttaaatatgagaggcccaggtatgactatgcatagaatacctttatttgtttgggcagtttttataacagcgttcttattacttttatctttacctgtttttgctggggctattacaatgcttttaacagacagaaactttaatactagtttctttgaagctgcaggtgggggcgatcctgttctttatcagcatctattt
>BK1SC1_1_1302
tttgagtagtatttctggtcatcctggcggcgctgtagatctaggaatattcagtttacatttagttggagctgctagtattttaggtgctattaactttataactactatttttaatatgagaggccctggtatgacgatgcatagaatacctctatttgtttggtctgttcttattacggcttttttattattgttgtcactacctgttttcgctggcgcaatcactatgcttttaactgatagaaattttaatactagtttctttgaagctgcaggtggtggtgatcctgtgttatatcaacatcttttt
>BK1SC1_1_1444
tttgagtagtatttctggtcatcctggcggcgctgtagatctaggaatattcagtttacatttagctggagctgctagtattttaggtgctattaaccttataactactatttttaatatgagaggccctggtatgacgatgcatagaatacctctatttgtttggtctgttcttattacggcttttttattattgttgtcactacctgttttcgctggcgcaatcactatgcttttaactgatagaaattttaatactagtttctttgaagctgcaggtggtggtgatcctgtgttatatcaacatcttttt
>BK1SC1_2_45
tttgagtagtatttctggtcatcctggcggcgctgtagatctaggaatattcagtttacatttagctggagctgctagtattttaggtgctattaactttataactactatttttaatatgagaggccctggtatgacgatgcatagaatacctctatttgtttggtctgttcttattacggcttttttattattgttgtcactacctgttttcgctggcgcaatcactatgcttttaactgatagaaattttaatactagtttctttgaagctgcaggtggtggtgatcctgtgttatatcaacatcttttt
>BK1SC1_2_72
tttaagtagtatttctggtcatccaggtggtgctgttgatttaggtatttttagtttacatgtagcaggagcttcaagtattttaggagcaattaactttataactactattttaaatatgagaggcccaggtatgactatgcatagaatacctttatttgtttgggcagtttttataacagcgttcttattacttttatctttacctgtttttgctggggctattacaatgcttttaacagacagaaactttaatactagtttctttgaagctgcaggtgggggcgatcctgttctttatcagcatctattt
>BK1SC1_2_108
gcttagtggtatttctggacatccaggtggtgctgtagacttaggtatctttagtttacatgttgctggagcttctagtattttaggttctattaactttatcaccactatctttaatatgagaggacctggaatgactatgcacagaattcctttgtatgtttgggcagttcttattactgcttttcttcttgttctatctttgcctgtatttgctggtgcgattacaatgttattaacagatagaaattttaatacaagtttttttgaagccgctggtggtggagaccctgtactatatcaacatctattt
>BK1SC1_2_127
tttaagtagtatttctggtcatccaggtggtgctgttgatttaggtatttttagtttacatgtagcaggagcttcaagtattttaggggctattaactttataactactattttaaatatgagaggtccaggtatgactatgcatagaatacctttatttgtttgggcagtttttataacagcgttcttattacttttatctttacctgtttttgctggggctattacaatgcttttaacagacagaaactttaatactagtttcttcgaagctgcaggtgggggcgatcctgttctttatcagcatctattt
>BK1SC1_2_205
gcttagtggtatttctggacatccaggtggtgctgtagacttaggtatctttagtttacatgttgctggagcttctagtattttaggttctattaactttatcaccactatctttaatatgagaggacctggaatgactatgcacagaattcctttgtatgtttgggcagttcttattactgcttttcttcttgttctatctttgcctgtatttgctggtgcgattacaatgttattaacagataggaattttaatacaagtttttttgaagccgctggtggtggagaccctgtattgtatcaacatctattt
>BK1SC1_2_265
tttaagtagtatttctggacatccaggtggtgctgttgatttaggtatttttagcctacatttagctggagctgcaagtatactaggagctattaactttataactactatttttaatatgagaggaccaggtatgactatgcatagaatacctttatttgtatggtctgttttaattacagctttcttattacttctctctttacccgtttttgctggtgcaattactatgcttttaacagatagaaactttaatacaagtttttttgaggctgcaggtggcggtgatcctgttttatatcagcatttattt
>BK1SC1_2_290
tttaagtagtatttcaggtcatccgggtggcgcagttgatttgggtatttttagtttgcatgtagctggagcttcaagtattttaggagcaattaattttataactactattttgaatatgagaggtccaggtatgactatgcatagaatacctttatttgtttgggcagtttttataacagcgtttttgttgcttttatcattacctgtttttgctggagctatcacaatgcttttaacggacaggaattttaatactagtttctttgaagctgcaggtggcggtgatcctgttctttaccaacacttattt
>BK1SC1_2_427
tttaagtagtatttctgggcatccaggtggtgctgttgatttaggtatttttagtctacatttagctggagctgcaagtatactaggagctattaattttataactactatttttaatatgagaggaccaggtatgactatgcatagaatacctttatttgtatggtctgttttaattacagctttcttattacttctttctttacccgtttttgctggtgcaattactatgcttttgacagatagaaactttaatacaagtttttttgaggctgcaggtggtggtgatcctgttttatatcaacatttattt
>BK1SC1_2_456
tctaagtagtatttcgggccatccaagtggtgctgtagatctgggtatttttagtttacatgttgctggtgcttcaagtattttaggtgctataaactttattaccactatttttaatatgagaggacctggaatgactatgcatagaatacctctatttgtttggtctattcttataacagcctttttgttgttattatcactacctgtatttgcaggagctataactatgttacttacagatagaaactttaatacaagcttttttgaagctgctgggggtggggatcctgttttatatcaacatcttttt
>BK1SC1_2_482
tttaagtagcatttctggacatcctagtggtgcagtagacttaggtatttttagtttacacattgcaggtatttctagtattttaggtgctattaattttattactactatatttaatttaaaaagtccaggaataacaatgcatagattacctttatttgtttgggctgtactaattactgcttttttattacttctttcattacctgtatttgctggagctattacaatgcttttaactgatcgtaattttaatactagcttttttgtttcagcaggtggcggtgatcctatactttatcaacatctattt
>BK1SC1_2_687
gcttagtggtatttctggacatccaggtggtgctgtagacttaggtatctttagtttacatgttgctggagcttctagtattttaggttctattaactttatcaccactatctttaatatgagaggacctggaatgactatgcacagaattcctttgtatgtttgggcagttcttattactgcttttcttcttgttctatctttgcctgtatttgctggtgcgattacaatgttattaacagatagaaattttaatacaagtttttttgaagccgctggtggcggagaccctgtactatatcaacatctattt
>BK1SC1_2_782
tttaagtagtatttctgggcatccaggtggtgctgttgatttaggtatttttagtctacatttagctggagctgcaagtatactaggagctattaattttataactactatttttaatatgagaggaccaggtatgactatgcatagaatacctttatttgtatggtctgttttaattacagctttcttattacttctttctttacccgtttttgctggtgcaattactatgcttttgacagatagaaactttaatacaagtttttttgaggctgcaggtggtggtgatcctgttttatatcaacatttattc
>BK1SC1_2_788
tttaagtagtatttctggtcatccaggtggtgctgttgatttaggtatttttagcttacatgtagcaggagcttcaagtattttaggggctattaactttataactactattttaaatatgagaggtccaggtatgactatgcatagaatacctttatttgtttgggcagtttttataacagcgttcttattacttttatctttacctgtttttgctggggctattacaatgcttttaacagacagaaactttaatactagtttcttcgaagctgcaggtgggggcgatcctgttctttatcagcatctattt
>BK1SC1_2_797
ttgagtagtatttctggtcatcctggcggcgctgtagatctaggaatattcagtttacatttagctggagctgctagtattttaggtgctattaactttataactactatttttaatatgagaggccctggtatgacgatgcatagaatacctctatttgtttggtctgttcttattacggcttttttattattgttgtcactacctgttttcgctggcgcaatcactatgcttttaactgatagaaattttaatactagtttctttgaagctgcaggtggtggtgatcctgtgttatatcaacatcttttt
>BK1SC1_2_1185
attaagtagtatttctgggcatccaggtggtgctgttgatttaggtatttttagtctacatttagctggagctgcaagtatactaggagctattaattttataactactatttttaatatgagaggaccaggtatgactatgcatagaatacctttatttgtatggtctgttttaattacagctttcttattacttctttctttacccgtttttgctggtgcaattactatgcttttgacagatagaaactttaatacaagtttttttgaggctgcaggtggtggtgatcctgttttatatcaacatttattt
>BK1SC1_2_1224
tttaagtagtatttctggtcatccaggtggtgctgttgatttaggtatttttagtttacatgtagcaggagcttcaagtattttaggggctattaactttataactactattttaaatatgagaggtccaggtatgactgtgcatagaatacctttatttgtttgggcagtttttataacagcgttcttattacttttatctttacctgtttttgctggggctattacaatgcttttaacagacagaaactttaatactagtttcttcgaagctgcaggtgggggcgatcctgttctttatcagcatctattt
>BK1SC1_2_1240
gcttagtggtatttctggacatccaggtggtgctgtagacttgggtatctttagtttacatgttgctggagcttctagtattttaggttctattaactttatcaccactatctttaatatgagaggacctggaatgactatgcacagaattcctttgtatgtttgggcagttcttattactgcttttcttcttgttctatctttgcctgtatttgctggtgcgattacaatgttattaacagatagaaattttaatacaagtttttttgaagccgctggtggtggagaccctgtactatatcaacatctattt
>BK1SC1_2_1251
tttaagtagcatttctgggcatccaggaggtgctgtagatttaggtatttttagtttacatatagcgggggtttctagtattttaggttcaattaattttattactacaatatttaatttacgatgtaatggaatgtcaatgcatagattacctttatttgtttgggctgttttaataacagcttttttattattattatctttacctgtttttgctggagctattacaatgttattaaccgatagaaattttaatacaaattttttcatacctgcaggcggaggtgatcctgttttatatcagcatttattt
>BK1SC1_2_1363
gcttagtggtatttctggacatccaggtggtgctgtagacttaggtatctttagtttacatgttgctggagcttctagtattttaggttctattaactttatcaccactatctttaatatgagaggacctggaatgactatgcacagaattcctttgtatgtttgggcagttcctattactgcttttcttcttgttctatctttgcctgtatttgctggtgcgattacaatgttattaacagatagaaattttaatacaagtttttttgaagccgctggtggtggagaccctgtactatatcaacatctattt
>BK1SC1_2_1462
tttgagtagtatttctggtcatcctggcggcgctgtagatctaggaatattcagtttacatttagctggagctgctagtattttaggtgctattaactttataactactatttttaatatgagaggccctggtatgacgatgcatagaatacctctatttgtttggtctgttcttattacggcttttttattattgttgtcactacctgttttcgctggcgcaatcactatgcttttaactgatagaaattttaataccagtttctttgaagctgcaggtggtggtgatcctgtgttatatcaacatcttttt
>BK1SC1_2_1884
tttaagtagtatttctggacatccaggtggtgctgttgatttaggtatttttagcctacatttagctggagctgcaagtatactaggagctattaactttataactactatttttaatatgagaggaccaggtatgactatgcatagaatacctttatttgtatggtctgttttaattacagctttcttattacttctctctttacccgtttttgctggtgcaattactatgcttttaacagatagaaactttaatacaagttttttgaggctgcaggtggcggtgatcctgttttatatcagcatttattt
>BK1SC1_2_1919
tttgagtagtatttctggtcatcctggcggcgctgtagatctaggaatattcagtttacatttagctggagctgctagtattttaggtgctattaactttataactactatttttaatatgagaggccctggtatgacgatgcatagaatacctctatttgtttggtctgttcttattacggcttttttattattgttgtcactacctgttttcgctggcgcaatctctatgcttttaactgatagaaattttaatactagtttctttgaagctgcaggtggtggtgatcctgtgttatatcaacatcttttt
>BK1SC1_3_48
tttgagtagtatttctggtcatcctggcggcgctgtagatctaggaatattcagtttacatttagctggagctgctagtattttaggtgctattaactttataactactatttttaatatgagaggccctggtatgacgatgcatagaatacctctatttgtttggtctgttcttattacggcttttttattattgttgtcactacctgttttcgctggcgcaatcactatgcttttaactgatagaaattttaatactagtttctttgaagctgcaggtggtggtgatcctgtgttatatcaacatcttttt
>BK1SC1_3_73
tttaagtagtatttctggtcatccaggtggtgctgttgatttaggtatttttagtttacatgtagcaggagcttcaagtattttaggagcaattaactttataactactattttaaatatgagaggcccaggtatgactatgcatagaatacctttatttgtttgggcagtttttataacagcgttcttattacttttatctttacctgtttttgctggggctattacaatgcttttaacagacagaaactttaatactagtttctttgaagctgcaggtgggggcgatcctgttctttatcagcatctattt
>BK1SC1_3_115
gcttagtggtatttctggacatccaggtggtgctgtagacttaggtatctttagtttacatgttgctggagcttctagtattttaggttctattaactttatcaccactatctttaatatgagaggacctggaatgactatgcacagaattcctttgtatgtttgggcagttcttattactgcttttcttcttgttctatctttgcctgtatttgctggtgcgattacaatgttattaacagatagaaattttaatacaagtttttttgaagccgctggtggtggagaccctgtactatatcaacatctattt
>BK1SC1_3_134
tttaagtagtatttcaggccatccaagtggtgctgtagatctgggtatttttagtttacatgtggctggtgcttcaagtattctaggcgctataaactttattaccactgtttttaatatgagaggacccggaatgactatgcatagaatacctttatttgtctggtctatccttataacagcctttttgctgctattatcattgcctgtatttgcaggagctatcactatgttgctcacagatagaaacttcaatacaagcttctttgaagctgctggaggcggagatcctgttttataccaacatcttttt
>BK1SC1_3_144
tttaagtagtatttctggtcatccaggtggtgctgttgatttaggtatttttagtttacatgtagcaggagcttcaagtattttaggggctattaactttataactactattttaaatatgagaggtccaggtatgactatgcatagaatacctttatttgtttgggcagtttttataacagcgttcttattacttttatctttacctgtttttgctggggctattacaatgcttttaacagacagaaactttaatactagtttcttcgaagctgcaggtgggggcgatcctgttctttatcagcatctattt
>BK1SC1_3_252
gcttagtggtatttctggacatccaggtggtgctgtagacttaggtatctttagtttacatgttgctggagcttctagtattttaggttctattaactttatcaccactatctttaatatgagaggacctggaatgactatgcacagaattcctttgtatgtttgggcagttcttattactgcttttcttcttgttctatctttgcctgtatttgctggtgcgattacaatgttattaacagataggaattttaatacaagtttttttgaagccgctggtggtggagaccctgtattgtatcaacatctattt
>BK1SC1_3_362
tttaagtagtatttctggacatccaggtggtgctgttgatttaggtatttttagcctacatttagctggagctgcaagtatactaggagctattaactttataactactatttttaatatgagaggaccaggtatgactatgcatagaatacctttatttgtatggtctgttttaattacagctttcttattacttctctctttacccgtttttgctggtgcaattactatgcttttaacagatagaaactttaatacaagtttttttgaggctgcaggtggcggtgatcctgttttatatcagcatttattt
>BK1SC1_3_379
gcttagtggtatttctggacatccaggtggtgctgtagacttaggtatctttagtttacatgttgctggagcttctagtattttaggttctattaactttatcaccactatctttaatatgagaggacctggaatgactatgcacagaattcctttgtatgtttgggcagttcttattactgcttttcttcttgttctatctttgcctgtatttgctggtgcgattacaatgttattaacagatagaaattttaatacaagtttttttgaagccgctggtggtggagaccctgtattgtatcaacatctattt
>BK1SC1_3_383
acttagcagcatttctggtcatcctagtgctgcggtagatttaggtatctttagtctccatatagcaggtgcttcaagtattttaggtgctattaattttataactactatctttaatatgagagtacctggtatgacaatgcatagaatgccactatttgtgtgggctgttttaataactgcttttttgcttcttctctctttacctgttttcgctggtgccattacaatgttattaactgatagaaattttaacactagtttttttgaggctgctggtggaggagatcctgttctttatcaacatcttttt
>BK1SC1_3_469
tctaagtagtatttcgggtcatccaggtggtgcagttgatttaggtattttcagtctacatttagctggtgctgccagtatactgggggccgttaactttataactactatttttaatatgagaggtcctggtatgactatgcatagaatacctctttttgtgtggtctgttctaattacagcctttttgttgctcctctctctacctgtttttgctggtgctatcactatgcttctaacggatagaaatttcaatacaagtttttttgaagctgcaggtggaggtgacccagtcctatatcaacatttattt
>BK1SC1_3_475
tttaagtagtatttcgggtcatccaggtggtgcagttgatttaggtatttttagtctacatttagctggtgctgccagtatactcggggccgttaactttataactactatttttaatatgagaggtcctggtatgactatgcatagaatacctctttttgtctggtctgttctaattacagcctttttgttgctcctttctttacctgtttttgctggtgctatcactatgcttttaacagatagaaacttcaatacaagtttttttgaagctgctggtggtggtgatccagtcctataccaacatttattt
>BK1SC1_3_552
tttaagtagcatctctgggcatccaggaggtgctgtagatttaggtatttttagtttacatatagcgggggtttctagtattttaggttcaattaattttattactacaatatttaatttacgatgtaatggaatgtcaatgcatagattacctttatttgtttgggctgttttaatcacagcttttttattgttattatctttacctgtttttgctggagctattacaatgttattaaccgatagaaattttaatacaaattttttcatacctgcgggtggaggtgatcctgttttatatcagcatttattt
>BK1SC1_3_590
tttaagtagtatttctgggcatccaggtggtgctgttgatttaggtatttttagtctacatttagctggagctgcaagtatactaggagctattaattttataactactatttttaatatgagaggaccaggtatgactatgcatagaatacctttatttgtatggtctgttttaattacagctttcttattacttctttctttacccgtttttgctggtgcaattactatgcttttgacagatagaaactttaatacaagtttttttgaggctgcaggtggtggtgatcctgttttatatcaacatttattt
>BK1SC1_3_646
gcttagtggtatttctggacatccaggtggtgctgcagacttaggtatctttagtttacatgttgctggagcttctagtattttaggttctattaactttatcaccactatctttaatatgagaggacctggaatgactatgcacagaattcctttgtatgtttgggcagttcttattactgcttttcttcttgttctatctttgcctgtatttgctggtgcgattacaatgttattaacagatagaaattttaatacaagtttttttgaagccgctggtggtggagaccctgtactatatcaacatctattt
>BK1SC1_3_647
tctaagtagtatttcgggccatccaagtggtgctgtagatctgggtatttttagtttacatgttgctggtgcttcaagtattttaggtgctataaactttattaccactatttttaatatgagaggacctggaatgactatgcatagaatacctctatttgtttggtctattcttataacagcctttttgttgttattatcactacctgtatttgcaggagctataactatgttacttacagatagaaactttaatacaagcttttttgaagctgctgggggtggggatcctgttttatatcaacatcttttt
>BK1SC1_3_727
tttaagtagtatttctggtcatccaggtggtgctgttgatttaggtatttttagtttacatgtagcaggagcttcaagtattttaggggctattaactttataactactattttaaatatgagaggtccaggtatgactatgcatagaatacctttatttgtttgggcagtttttataacagcgttcttattacttttatctttacctgtttttgctggggctattacaatgcttttaacagacagaaactttaatactagtttcttcgaagctgcaggtgggggcgatcctgttctttatcagcatctatt
>BK1SC1_3_777
gcttagtggtatttctggacatccaggtggtgctgtagacttaggtatctttagtttacatgttgctggagcttctagtattttaggttctattaactttatcaccactatctttaatatgagaggacctggaatgactatgcacagaattcctttgtatgtttgggcagttcttattactgcttttcttcttgttctatctttgcctgtatttgctggtgcgattacaatgttattaacagatagaaattttaatacaagtttttttgaagccgctggtggtggagaccctgtactatatcaacatctatt
>BK1SC1_3_819
tcttagtggtatttctggacatccaggtggtgctgtagacttaggtatctttagtttacatgttgctggagcttctagtattttaggttctattaactttatcaccactatctttaatatgagaggacctggaatgactatgcacagaattcctttgtatgtttgggcagttcttattactgcttttcttcttgttctatctttgcctgtatttgctggtgcgattacaatgttattaacagatagaaattttaatacaagtttttttgaagccgctggtggtggagaccctgtactatatcaacatctattt
>BK1SC1_3_874
gcttagtggtatttctggacatccaggtggtgctgtagacttaggtatctttagtttacatgtcgctggagcttctagtattttaggttctattaactttatcaccactatctttaatatgagaggacctggaatgactatgcacagaattcctttgtatgtttgggcagttcttattactgcttttcttcttgttctatctttgcctgtatttgctggtgcgattacaatgttattaacagataggaattttaatacaagtttttttgaagccgctggtggtggagaccctgtattgtatcaacatctattt
>BK1SC1_3_893
attaagtagtactatggctcatcctggaggtgctgttgacttagcaatttttagtttacatgtttcaggagcatcatcaattttaggagccgttaattttattactacaatctttaacatgcgatgtccaggaatgactatgcatcgtgtaccattatttgtttggtctgtattaattactgcttttttattattattatctctacctgttttagcaggagcaataacaatgttattatgtgatcgtaatttcaatactactttctttgacccttcaggaggaggtgatccagttttatatcaacatttattt
>BK1SC1_3_943
gcttagtggtatttctggacatccaggtggtgctgtagacttaggtatctttagtttacatgttgctggagcttctagtattttaggttctattaactttatcaccactatctttaatatgagaggacctggaatgactatgcacagaattcctttgtatgtttgggcagttcttattactgcttttcttcttgttctatctttgcctgtatttgctggtgcgattacaatgttattaacagatagaaattttaatacaagtttttttgaagccgctggtggtggagaccctgtactatatcaacatttattt
>BK1SC1_3_964
ttttagtagtatttctggtcatcctggcggcgctgtagatctaggaatattcagtttacatttagctggagctgctagtattttaggtgctattaactttataactactatttttaatatgagaggccctggtatgacgatgcatagaatacctctatttgtttggtctgttcttattacggcttttttattattgttgtcactacctgttttcgctggcgcaatcactatgcttttaactgatagaaattttaatactagtttctttgaagctgcaggtggtggtgatcctgtgttatatcaacatcttttt
>BK1SC1_3_1142
tttgagtagtatttctggtcatcctggcggcgctgtagatctaggaatattcagtttacatttagctggagctgctagtattttaggtgctattaactttataactactatttttaatatgagaggccctggtatgacgatgcatagaatacctctatttgtttggtctgttcttattacggcttttttattattgttgtcactacctgttttcgctggcgcaatcactatgcttttaactgatagaaattttaatactagtttctttgaagctgcaggtggtggtgatcctgtgttatatcaacatcctttt
>BK1SC1_3_1234
gcttagtggtatttctggacatccaggtggtgctgtagacttaggtatctttagtttacatgttgctggagcttctagtattttaggttctattaactttatcaccactatctttaatatgagaggacctggaatgactatgcacagaattcctttgtatgtttgggcagttcttattactgcttttcttcttgttctatctttgcctgtatttgctggtgcgattacaatgttattaacagatagaaattttaatacaagttttttgaagccgctggtggtggagaccctgtactatatcaacatctattt
>BK1SC1_3_1312
tttgagtagtatttctggtcatcctggcggcgctgtagatctaggaatattcagtttacatttagctggagctgctagtattttaggtgctattaactttataactactatttttaatatgagaggccctggtatgacgatgcatagaatacctctatttgtttggtctgttcttattacggcttttttattattgttgtcactacctgttttcgctggcgcaatcactatgcttttaactgatagaaattttaatactagtttctttgaagccgcaggtggtggtgatcctgtgttatatcaacatcttttt
>BK1SC1_3_1317
cgcttagtggtatttctggacatccaggtggtgctgtagacttaggtatctttagtttacatgttgctggagcttctagtattttaggttctattaactttatcaccactatctttaatatgagaggacctggaatgactatgcacagaattcctttgtatgtttgggcagttcttattactgcttttcttcttgttctatctttgcctgtatttgctggtgcgattacaatgttattaacagataggaattttaatacaagtttttttgaagccgctggtggtggagaccctgtattgtatcaacatctattt
>BK1SC1_3_1324
attaagtagtactatggctcatcctggaggtgctgttgacttagcaatttttagtttacatgtttcaggagcatcatcaattttaggagccgttaattttattactacaatctttaacatgcgatgtccaggaatgactatgcatcgtgtaccattatttgtttggtctgtattaattactgcttttttattattattatctctacctgttttagcaggagcaataacaatgttattatgtgatcgtaatttcaatactactttctttgacccttcaggaggaggggatccagttttatatcaacatttattt
>BK1SC1_3_1339
ttgagtagtatttctggtcatcctggcggcgctgtagatctaggaatattcagtttacatttagctggagctgctagtattttaggtgctattaactttataactactatttttaatatgagaggccctggtatgacgatgcatagaatacctctatttgtttggtctgttcttattacggcttttttattattgttgtcactacctgttttcgctggcgcaatcactatgcttttaactgatagaaattttaatactagtttctttgaagctgcaggtggtggtgatcctgtgttatatcaacatcttttt
>BK1SC1_3_1406
tttaagtagtatttctggtcatccaggtggtgctgttgatttaggtatttttagtttacatgtagcaggagcttcaagtattttaggggctattaactttataactactattttaaatatgagaggtccaggtatgactatgcatagaatacctttatttgtttgggcagtttttataacagcgttcttattacttttatctttacctgtttttgctggggctattacaatgcttctaacagacagaaactttaatactagtttcttcgaagctgcaggtgggggcgatcctgttctttatcagcatctattt
>BK1SC1_3_1643
tttaagtagtatttctgggcatccaggtggtgctgttgatttaggtatttttagtctacatttagctggagctgcaagtatactaggagctattaattttataactactatttttaatatgagaggaccaggtatgactatgcatagaatacctttatttgtatggtctgttttaattacagctttcttattacttctttctttacccgtttttgctggtgcaattactatgcttttgacagatagaaactttaatacaagtttttttgaggctgcaggtggtggtgatcctgttttgtatcaacatttattt
>BK1SC1_3_1678
tttgagtagtatttctggtcatcctggcggcgctgtagatctaggaatattcagtttacatttagctggagctgctagtattttaggtgctattaactttataactactatttttaatatgagaggccctggtatgacgatgcatagaatacctctatttgtttggtctgttcttattacggcttttttattattgttgtcactacctgttttcgctggcgcaatcactatgcttttaactgatagaaattttaatactagtttctttgaagctgcaggtggtgatgatcctgtgttatatcaacatcttttt
>BK1SC1_3_1751
gcttagtggtatttctggacatccaggtggtgctgtagacttaggtatctctagtttacatgttgctggagcttctagtattttaggttctattaactttatcaccactatctttaatatgagaggacctggaatgactatgcacagaattcctttgtatgtttgggcagttcttattactgcttttcttcttgttctatctttgcctgtatttgctggtgcgattacaatgttattaacagatagaaattttaatacaagtttttttgaagccgctggtggtggagaccctgtactatatcaacatctattt
>BK1SC1_3_1772
ttagtggtatttctggacatccaggtggtgctgtagacttaggtatctttagtttacatgttgctggagcttctagtattttaggttctattaactttatcaccactatctttaatatgagaggacctggaatgactatgcacagaattcctttgtatgtttgggcagttcttattactgcttttcttcttgttctatctttgcctgtatttgctggtgcgattacaatgttattaacagatagaaattttaatacaagtttttttgaagccgctggtggtggagaccctgtactatatcaacatctattt
>BK1SC1_3_1983
tttgagtagtatttctggtcatcctggcggcgccgtagatctaggaatattcagtttacatttagctggagctgctagtattttaggtgctattaactttataactactatttttaatatgagaggccctggtatgacgatgcatagaatacctctatttgtttggtctgttcttattacggcttttttattattgttgtcactacctgttttcgctggcgcaatcactatgcttttaactgatagaaattttaatactagtttctttgaagctgcaggtggtggtgatcctgtgttatatcaacatcttttt
>BK1SC1_3_2091
gcttagtggtatttctggacatccaggtggtgctgtagacttaggtatctttagtttacatgttgctggagcttctagtattttaggttctattaactttatcaccactatctttaatatgagaggacctggaatgactatgcacagaattcctttgtatgtttgggcagttcttattactgcttttcttcttgttctatctttgcctgtatttgctggtgcgattacaatgttattaacagatagaaattttaatacaagttcttttgaagccgctggtggtggagaccctgtactatatcaacatctattt
>BK1SC1_3_2101
tctaagtagtatttcgggccatccaagtggtgctgtagatctgggtatttttagtttacatgttgctggtgcttcaagtattttaggtgctataaactttattaccactatttttaatatgagaggacctggaatgactatgcatagaatacctctatttgtttggtctattcttataacagcctttttgttgttattatcactacctgtatttgcaggagctataactatgttacttacagatagaaactttaatacaagcttttttgaagctgctgggggtggggatcctgttttatatcaacatcttttc
>BK1SC1_3_2155
tttaagtagtatttctggtcatccaggtggtgctgttgatttaggtatttttagtttacatgtagcaggagcttcaagtattttaggggctattaactttataactactattttaaatatgagaggtccaggtatgactatgcatagaatacctctatttgtttgggcagtttttataacagcgttcttattacttttatctttacctgtttttgctggggctattacaatgcttttaacagacagaaactttaatactagtttcttcgaagctgcaggtgggggcgatcctgttctttatcagcatctattt
>BK1SC1_3_2160
ttaagtagtatttctgggcatccaggtggtgctgttgatttaggtatttttagtctacatttagctggagctgcaagtatactaggagctattaattttataactactatttttaatatgagaggaccaggtatgactatgcatagaatacctttatttgtatggtctgttttaattacagctttcttattacttctttctttacccgtttttgctggtgcaattactatgcttttgacagatagaaactttaatacaagtttttttgaggctgcaggtggtggtgatcctgttttatatcaacatttattt
>BK1SC1_3_2192
tttaagtagtatttctggtcatccaggtggtgctgttgatttaggtatttttagtttacatgtagcaggagcttcaagtattttaggggctattaactttataactactattttaaatatgagaggtccaggtatgactatgcatagaatacctttatttgtttgggcagtttctataacagcgttcttattacttttatctttacctgtttttgctggggctattacaatgcttttaacagacagaaactttaatactagtttcttcgaagctgcaggtgggggcgatcctgttctttatcagcatctattt
>BK1SC1_3_2238
gcttagtggtatttctggacatccaggtggtgctgtagacttaggtatctttagtttacatgttgctggagcttctagtattttaggttctattaactttatcaccactatctttaatatgagaggacctggaatgactatgcacagaattcctttgtatgtttgggcagttcttattactgcttttcttcttgttctatctttgcctgtatttgctggtgcgattgcaatgttattaacagatagaaattttaatacaagtttttttgaagccgctggtggtggagaccctgtactatatcaacatctattt
>BK1SC1_3_2246
tttgagtagtatttctggtcatcctggcggcgctgtagatctaggaatattcagtttacatttagctggagctgctagtattttaggtgctattaactttataactactatttttaatatgagaggccctggtatgacgatgcatagaatacctctatttgtttggtctgttcttattacggcttttttattattgttgtcactacctgttttcgctggcgcaatcactatgcttttaactgataggaattttaatactagtttctttgaagctgcaggtggtggtgatcctgtgttatatcaacatcttttt
>BK1SC1_3_2517
tttgagtagtatttctggtcatcctggcggcgctgtagatctaggaatattcagtttacatttagctggagctgctagtattttaggtgctattaactttataactactatttttaatatgagaggccctggtatgacgatgcatagaatacctctatttgtttggtctgttcttattacggctttttcattattgttgtcactacctgttttcgctggcgcaatcactatgcttttaactgatagaaattttaatactagtttctttgaagctgcaggtggtggtgatcctgtgttatatcaacatcttttt
>BK1SC1_3_2892
gcttagtggtatttctggacatccaggtggtgctgtagacttaggtatctttagtttacatgttgctggagcttctagtattttaggttctattaactttatcaccactatctttaatatgagaggtcctggaatgactatgcacagaattcctttgtatgtttgggcagttcttattactgcttttcttcttgttctatctttgcctgtatttgctggtgcgattacaatgttattaacagatagaaattttaatacaagtttttttgaagccgctggtggtggagaccctgtactatatcaacatctattt
>BK1SC1_3_2917
tttgagtagtatttctggtcatcctggcggcgctgtagatctaggaatattcagtttacatttagctggagctgctagtattttaggtgctattaactttataactactatttttaatatgagaggccctggtatgacgatgcatagaatacctctatttgtttggtctgttcttattacggcttttttattattgttgtcactacctgttttcgctggcgcaatcactatgcttttaactgatagaaattttaatactagtttctttggagctgcaggtggtggtgatcctgtgttatatcaacatcttttt
>BK1SC1_3_3124
gcttagtggtatttctggacatccaggtggtgctgtagacttaggtatctttagtttacatgttgctggagcttctagtattttaggttctattaactttatcaccactatctttaatatgggaggacctggaatgactatgcacagaattcctttgtatgtttgggcagttcttattactgcttttcttcttgttctatctttgcctgtatttgctggtgcgattacaatgttattaacagatagaaattttaatacaagtttttttgaagccgctggtggtggagaccctgtactatatcaacatctattt
>BK1SC1_3_3199
tctaagtagtatttcgggccatccaagtggtgctgtagatctgggtatttttagtttacatgttgctggtgcttcaagtattttaggtgctataaactttattaccactatttttaatatgagaggacctggaatgactatgcatagaatacctctatttgtttggtctattcttataacagcctttttgttgttattatcactacctgtatttgcaggagctataactatgttacttacagatagaaactttaatacaagcttttttgaagctgctgggggtggggatcctgttttatatcaacatctttt
>BK1SC1_3_3228
tttgagtagtatttctggtcgtcctggcggcgctgtagatctaggaatattcagtttacatttagctggagctgctagtattttaggtgctattaactttataactactatttttaatatgagaggccctggtatgacgatgcatagaatacctctatttgtttggtctgttcttattacggcttttttattattgttgtcactacctgttttcgctggcgcaatcactatgcttttaactgatagaaattttaatactagtttctttgaagctgcaggtggtggtgatcctgtgttatatcaacatcttttt
>BK1SC1_3_3307
gcttagtggtatttctggacatccaggtggtgctgtagacttaggtatctttagtttacatgttgctggagcttctagtattttaggttctattaactttatcaccactatctttaatatgagaggacctggaatgactatgcacagaattcctttgtatgtttgggcagttcttattactgcttttcttcttgttctatctctgcctgtatttgctggtgcgattacaatgttattaacagatagaaattttaatacaagtttttttgaagccgctggtggtggagaccctgtactatatcaacatctattt
>BK1SC1_3_3322
gcttagtggtatttctggacatccaggtggtgctgtagacttaggtatctttagtttacatgttgctggagcttctagtattttaggttctattaactttatcaccactatctttaatatgagaggacctggaatgactatgcacagaattcctttgtatgtttgggcagttcttattactgcttttcttcttgttctatctttgcctgtatttgctggtgcgattacaatgttattaacagatagaaattctaatacaagtttttttgaagccgctggtggtggagaccctgtactatatcaacatctattt
>BK1SC1_3_3331
tttaagtagtatttctggtcatccaggtggtgctgttgatttaggtatttttagtttacatgtagcaggagcttcaagtattttaggggctattaactttataactactattttaaatatgagaggtccaggtatgactatgcatagaatacctttatttgtttgggcagtttttataacagcgttcttattacttttatctttacctgtttttgctggggctattacaaagcttttaacagacagaaactttaatactagtttcttcgaagctgcaggtgggggcgatcctgttctttatcagcatctattt
>BK1SC1_3_3348
tttaagtagtatttctggtcatccaggtggtgctgttgatttaggtatttttagtttacatgtagcaggagcttcaagtattttaggggctattaactttataactactattttaaatatgagaggtccaggtatgactatgcatagaatacctttatttgtttgggcagtttttataacagcgttcttattacttttatctttacctgtttttgctggggctattacaatgcttttaacagacagaaactttaattctagtttcttcgaagctgcaggtgggggcgatcctgttctttatcagcatctattt
>BK1SC1_3_3491
tttaagtagcatttctggacatcctagtggtgcagtagacttaggtatttttagtttacacattgcaggtatttctagtattttaggtgctattaattttattactactatatttaatttaaaaagtccaggaatgacaatgcatagattacctttatttgtttgggcagtactaattactgcttttttattacttctttcattacctgtatttgctggagctattacaatgcttttaactgatcgtaattttaatactagcttttttgtttcagcaggtggcggtgatcctatactttatcaacatctattt
>BK1SC1_3_3584
ctttaagtagtatttcgggtcatccaggtggtgcagttgatttaggtatttttagtctacatttagctggtgctgccagtatactcggggccgttaactttataactactatttttaatatgagaggtcctggtatgactatgcatagaatacctctttttgtctggtctgttctaattacagcctttttgttgctcctttctttacctgtttttgctggtgctatcactatgcttttaacagatagaaacttcaatacaagtttttttgaagctgctggtggtggtgatccagtcctataccaacatttattt
>BK1SC1_3_3761
tttaagtagtatttctggtcatccaggtggtgctgttgatttaggtatttttagtttacatgtagcaggagcttcaagtattttaggggctattaactttataactactatcttaaatatgagaggtccaggtatgactatgcatagaatacctttatttgtttgggcagtttttataacagcgttcttattacttttatctttacctgtttttgctggggctattacaatgcttttaacagacagaaactttaatactagtttcttcgaagctgcaggtgggggcgatcctgttctttatcagcatctattt
>BK1SC1_3_3800
tttaagtagtatttctggacatccaggtggtgctgttgatttaggtatttttagcctacgtttagctggagctgcaagtatactaggagctattaactttataactactatttttaatatgagaggaccaggtatgactatgcatagaatacctttatttgtatggtctgttttaattacagctttcttattacttctctctttacccgtttttgctggtgcaattactatgcttttaacagatagaaactttaatacaagtttttttgaggctgcaggtggcggtgatcctgttttatatcagcatttattt
>BK1SC1_3_3816
attaagtagtatttcgggtcatccaggtggtgcagttgatttaggtatttttagtctacatttagctggtgctgccagtatactcggggccgttaactttataactactatttttaatatgagaggtcctggtatgactatgcatagaatacctctttttgtctggtctgttctaattacagcctttttgttgctcctttctttacctgtttttgctggtgctatcactatgcttttaacagatagaaacttcaatacaagtttttttgaagctgctggtggtggtgatccagtcctataccaacatttattt
>BK1SC1_3_3843
tttaagtagtatttctgggcatccaggtggtgctgttgatttaggtatttttagtctacatttagctggagctgcaagtatactaggagctattaattttataactactatttttaatatgagaggaccaggtatgactatgcatagaatacctttatttgtatggtctgttttaattacagctttcttattacttctttctttacccgtttttgctggtgcaattactatgcttttgacagatagaaactttaatacaagtttttttggggctgcaggtggtggtgatcctgttttatatcaacatttattt
>BK1SC1_4_45
tttgagtagtatttctggtcatcctggcggcgctgtagatctaggaatattcagtttacatttagctggagctgctagtattttaggtgctattaactttataactactatttttaatatgagaggccctggtatgacgatgcatagaatacctctatttgtttggtctgttcttattacggcttttttattattgttgtcactacctgttttcgctggcgcaatcactatgcttttaactgatagaaattttaatactagtttctttgaagctgcaggtggtggtgatcctgtgttatatcaacatcttttt
>BK1SC1_4_66
tttaagtagtatttctggtcatccaggtggtgctgttgatttaggtatttttagtttacatgtagcaggagcttcaagtattttaggagcaattaactttataactactattttaaatatgagaggcccaggtatgactatgcatagaatacctttatttgtttgggcagtttttataacagcgttcttattacttttatctttacctgtttttgctggggctattacaatgcttttaacagacagaaactttaatactagtttctttgaagctgcaggtgggggcgatcctgttctttatcagcatctattt
>BK1SC1_4_98
gcttagtggtatttctggacatccaggtggtgctgtagacttaggtatctttagtttacatgttgctggagcttctagtattttaggttctattaactttatcaccactatctttaatatgagaggacctggaatgactatgcacagaattcctttgtatgtttgggcagttcttattactgcttttcttcttgttctatctttgcctgtatttgctggtgcgattacaatgttattaacagatagaaattttaatacaagtttttttgaagccgctggtggtggagaccctgtactatatcaacatctattt
>BK1SC1_4_120
tttaagtagtatttctggtcatccaggtggtgctgttgatttaggtatttttagtttacatgtagcaggagcttcaagtattttaggggctattaactttataactactattttaaatatgagaggtccaggtatgactatgcatagaatacctttatttgtttgggcagtttttataacagcgttcttattacttttatctttacctgtttttgctggggctattacaatgcttttaacagacagaaactttaatactagtttcttcgaagctgcaggtgggggcgatcctgttctttatcagcatctattt
>BK1SC1_4_196
gcttagtggtatttctggacatccaggtggtgctgtagacttaggtatctttagtttacatgttgctggagcttctagtattttaggttctattaactttatcaccactatctttaatatgagaggacctggaatgactatgcacagaattcctttgtatgtttgggcagttcttattactgcttttcttcttgttctatctttgcctgtatttgctggtgcgattacaatgttattaacagataggaattttaatacaagtttttttgaagccgctggtggtggagaccctgtattgtatcaacatctattt
>BK1SC1_4_264
tttaagtagtatttctggacatccaggtggtgctgttgatttaggtatttttagcctacatttagctggagctgcaagtatactaggagctattaactttataactactatttttaatatgagaggaccaggtatgactatgcatagaatacctttatttgtatggtctgttttaattacagctttcttattacttctctctttacccgtttttgctggtgcaattactatgcttttaacagatagaaactttaatacaagtttttttgaggctgcaggtggcggtgatcctgttttatatcagcatttattt
>BK1SC1_4_283
tttaagtagtatttcaggtcatccgggtggcgcagttgatttgggtatttttagtttgcatgtagctggagcttcaagtattttaggagcaattaattttataactactattttgaatatgagaggtccaggtatgactatgcatagaatacctttatttgtttgggcagtttttataacagcgtttttgttgcttttatcattacctgtttttgctggagctatcacaatgcttttaacggacaggaattttaatactagtttctttgaagctgcaggtggcggtgatcctgttctttaccaacacttattt
>BK1SC1_4_341
tttaagtagcatctctgggcatccaggaggtgctgtagatttaggtatttttagtttacatatagcgggggtttctagtattttaggttcaattaattttattactacaatatttaatttacgatgtaatggaatgtcaatgcatagattacctttatttgtttgggctgttttaatcacagcttttttattgttattatctttacctgtttttgctggagctattacaatgttattaaccgatagaaattttaatacaaattttttcatacctgcgggtggaggtgatcctgttttatatcagcatttattt
>BK1SC1_4_387
tctaagtagtatttcgggccatccaagtggtgctgtagatctgggtatttttagtttacatgttgctggtgcttcaagtattttaggtgctataaactttattaccactatttttaatatgagaggacctggaatgactatgcatagaatacctctatttgtttggtctattcttataacagcctttttgttgttattatcactacctgtatttgcaggagctataactatgttacttacagatagaaactttaatacaagcttttttgaagctgctgggggtggggatcctgttttatatcaacatcttttt
>BK1SC1_4_575
tttgagtagtatttctggtcatcctggcggcgctgtagatctaggaatattcagtttacatttagctggagctgctagtattttaggtgctattaactttataactactatttttaatatgagaggccctggtatgacgatgcatagaatacctctatttgtttggtctgttcttattacggcttttttattattgttgtcactacctgttttcgctggcgcaatcactatgcttttaactgatagaaattttaatactagtttctttgaagctgcaggtggtggtgatcctgtgttatatcaacatcttttc
>BK1SC1_4_609
tttaagtagtatttctggacatccaggtggtgccgttgatttaggtatttttagcctacatttagctggagctgcaagtatactaggagctattaactttataactactatttttaatatgagaggaccaggtatgactatgcatagaatacctttatttgtatggtctgttttaattacagctttcttattacttctctctttacccgtttttgctggtgcaattactatgcttttaacagatagaaactttaatacaagtttttttgaggctgcaggtggcggtgatcctgttttatatcagcatttattt
>BK1SC1_4_632
ttgagtagtatttctggtcatcctggcggcgctgtagatctaggaatattcagtttacatttagctggagctgctagtattttaggtgctattaactttataactactatttttaatatgagaggccctggtatgacgatgcatagaatacctctatttgtttggtctgttcttattacggcttttttattattgttgtcactacctgttttcgctggcgcaatcactatgcttttaactgatagaaattttaatactagtttctttgaagctgcaggtggtggtgatcctgtgttatatcaacatcttttt
>BK1SC1_4_650
tttaagtagtatttctggtcatccaggtggtgctgttgatttaggtatttttagtttacatgtagcaggagcttcaagtattttaggggctattaactttataactactattttaaatatgagaggtccaggtatggctatgcatagaatacctttatttgtttgggcagtttttataacagcgttcttattacttttatctttacctgtttttgctggggctattacaatgcttttaacagacagaaactttaatactagtttcttcgaagctgcaggtgggggcgatcctgttctttatcagcatctattt
>BK1SC1_4_676
tttaagtagcatttctggacatcctagtggtgcagtagacttaggtatttttagtttacacattgcaggtatttctagtattttaggtgctattaattttattactactatatttaatttaaaaagtccaggaataacaatgcatagattacctttatttgtttggtcagtactaattactgcttttttattacttctttcattacctgtatttgctggagctattacaatgcttttaactgatcgtaattttaatactagcttttttgtttcagcaggtggcggtgatcctatactttatcaacatctattt
>BK1SC1_4_733
tttaagtagtatctctggtcatccaggtggtgctgttgatttaggtatttttagtttacatgtagcaggagcttcaagtattttaggggctattaactttataactactattttaaatatgagaggtccaggtatgactatgcatagaatacctttatttgtttgggcagtttttataacagcgttcttattacttttatctttacctgtttttgctggggctattacaatgcttttaacagacagaaactttaatactagtttcttcgaagctgcaggtgggggcgatcctgttctttatcagcatctattt
>BK1SC1_4_748
tttaagtagtatttctgggcatccaggtggtgctgttgatttaggtatttttagtctacatttagctggagctgcaagtatactaggagctattaattttataactactatttttaatatgagaggaccaggtatgactatgcatagaatacctttatttgtatggtctgttttaattacagctttcttattactcctttctttacccgtttttgctggtgcaattactatgcttttgacagatagaaactttaatacaagtttttttgaggctgcaggtggtggtgatcctgttttatatcaacatttattt
>BK1SC1_4_770
tttaagtagtatttctggtcatccaggtggtgctgttgatttaggtatttttagtttacatgtagcaggagcttcaagtattttaggagcaattaactttataactactattttaaatatgagaggcccaggtatgactatgcatagaatacctttatttgtttgggcagtttttataacagcgttcttattacttttatctttacctgtttttgctggggctattacaatgcttttaacagacagaaactttaatactagtttctttgaagctgcaggtgggggcgatcctgttctttatcagcatctatt
>BK1SC1_4_972
tttaagtagtatttctggacatccaggtggtgctgttgatttaggtatttttagcctacatttagctggagctgcaagtatactaggagctattaactttataactactatttttaatatgagaggaccaggtatgactatgcatagaatacctttatttgtatggtctgttttaattacagctttcttattacttctccctttacccgtttttgctggtgcaattactatgcttttaacagatagaaactttaatacaagtttttttgaggctgcaggtggcggtgatcctgttttatatcagcatttattt
>BK1SC1_4_1136
tttgagtagtatttctggtcatcctggcggcgctgtagatctaggaatattcagtttacatttagctggagctgctagtattttaggtgctatgaactttataactactatttttaatatgagaggccctggtatgacgatgcatagaatacctctatttgtttggtctgttcttattacggcttttttattattgttgtcactacctgttttcgctggcgcaatcactatgcttttaactgatagaaattttaatactagtttctttgaagctgcaggtggtggtgatcctgtgttatatcaacatcttttt
>BK1SC1_4_1207
gcttagtggtatttctggacatccaggtggtgctgtagacttaggtatctttagtttacatgttgctggagcttctagtattttaggttctattgactttatcaccactatctttaatatgagaggacctggaatgactatgcacagaattcctttgtatgtttgggcagttcttattactgcttttcttcttgttctatctttgcctgtatttgctggtgcgattacaatgttattaacagatagaaattttaatacaagtttttttgaagccgctggtggtggagaccctgtactatatcaacatctattt
>BK1SC1_4_1324
tttgagtagtatttctggtcatcctggcggcgctgtagatctaggaatattcagtttacatttagctggagctgctagtattttaggtgctattaactttataactactatttttaatatgagaggccctggtatgacgatgcatagaatacctctatttgtttggtctgttcttattacggcttttttattattgttgtcactacctgttttcgctggcgcaatcactatgcttttaactgatagaaattttaatactagtttctttgaagctgcaggtggtggtgatcctgtgttatgtcaacatcttttt
>BK1SC1_4_1372
tttaagttgtatttctggacatccaggtggtgctgttgatttaggtatttttagcctacatttagctggagctgcaagtatactaggagctattaactttataactactatttttaatatgagaggaccaggtatgactatgcatagaatacctttatttgtatggtctgttttaattacagctttcttattacttctctctttacccgtttttgctggtgcaattactatgcttttaacagatagaaactttaatacaagtttttttgaggctgcaggtggcggtgatcctgttttatatcagcatttattt
>BK1SC1_5_46
tttgagtagtatttctggtcatcctggcggcgctgtagatctaggaatattcagtttacatttagctggagctgctagtattttaggtgctattaactttataactactatttttaatatgagaggccctggtatgacgatgcatagaatacctctatttgtttggtctgttcttattacggcttttttattattgttgtcactacctgttttcgctggcgcaatcactatgcttttaactgatagaaattttaatactagtttctttgaagctgcaggtggtggtgatcctgtgttatatcaacatcttttt
>BK1SC1_5_99
gcttagtggtatttctggacatccaggtggtgctgtagacttaggtatctttagtttacatgttgctggagcttctagtattttaggttctattaactttatcaccactatctttaatatgagaggacctggaatgactatgcacagaattcctttgtatgtttgggcagttcttattactgcttttcttcttgttctatctttgcctgtatttgctggtgcgattacaatgttattaacagatagaaattttaatacaagtttttttgaagccgctggtggtggagaccctgtactatatcaacatctattt
>BK1SC1_5_121
tttaagtagtatttctggtcatccaggtggtgctgttgatttaggtatttttagtttacatgtagcaggagcttcaagtattttaggggctattaactttataactactattttaaatatgagaggtccaggtatgactatgcatagaatacctttatttgtttgggcagtttttataacagcgttcttattacttttatctttacctgtttttgctggggctattacaatgcttttaacagacagaaactttaatactagtttcttcgaagctgcaggtgggggcgatcctgttctttatcagcatctattt
>BK1SC1_5_199
gcttagtggtatttctggacatccaggtggtgctgtagacttaggtatctttagtttacatgttgctggagcttctagtattttaggttctattaactttatcaccactatctttaatatgagaggacctggaatgactatgcacagaattcctttgtatgtttgggcagttcttattactgcttttcttcttgttctatctttgcctgtatttgctggtgcgattacaatgttattaacagataggaattttaatacaagtttttttgaagccgctggtggtggagaccctgtattgtatcaacatctattt
>BK1SC1_5_261
tttaagtagtatttctggacatccaggtggtgctgttgatttaggtatttttagcctacatttagctggagctgcaagtatactaggagctattaactttataactactatttttaatatgagaggaccaggtatgactatgcatagaatacctttatttgtatggtctgttttaattacagctttcttattacttctctctttacccgtttttgctggtgcaattactatgcttttaacagatagaaactttaatacaagtttttttgaggctgcaggtggcggtgatcctgttttatatcagcatttattt
>BK1SC1_5_276
gcttagtggtatttctggacatccaggtggtgctgtagacttaggtatctttagtttacatgttgctggagcttctagtattttaggttctattaactttatcaccactatctttaatatgagaggacctggaatgactatgcacagaattcctttgtatgtttgggcagttcttattactgcttttcttcttgttctatctttgcctgtatttgctggtgcgattacaatgttattaacagatagaaattttaatacaagtttttttgaagccgctggtggtggagaccctgtattgtatcaacatctattt
>BK1SC1_5_393
tctaagtagtatttcgggccatccaagtggtgctgtagatctgggtatttttagtttacatgttgctggtgcttcaagtattttaggtgctataaactttattaccactatttttaatatgagaggacctggaatgactatgcatagaatacctctatttgtttggtctattcttataacagcctttttgttgttattatcactacctgtatttgcaggagctataactatgttacttacagatagaaactttaatacaagcttttttgaagctgctgggggtggggatcctgttttatatcaacatcttttt
>BK1SC1_5_460
tttaagtagtatctctggacatccaggtggtgctgttgatttaggtatttttagtttacatttagctggagcagcaagtatattaggtgcaataaattttataacaactatttttaatatgagagggcctggtatgactatgcatagaatacctttatttgtatggtctgttttaattacagcttttttattacttctttctttacctgttttcgctggtgctattacgatgcttttgacagatagaaattttaatacaagcttttttgaggctgcaggtggtggggatcctgttctatatcaacacttgttc
>BK1SC1_5_561
gcttagtggtatttctggacatccaggtggtgctgtagacttaggtatctttagtttacatgttgctggagcttctagtattttaggttctattaactttatcaccactatctttaatatgagaggacctggaatgactatgcacagaattcctttgtatgtttgggcagttcttattactgcttttcttcttgttctatctttgcctgtatttgctggtgcgattacaatgttattaacagatagagattttaatacaagtttttttgaagccgctggtggtggagaccctgtactatatcaacatctattt
>BK1SC1_5_632
attaagtagtactatggctcatcctggaggtgctgttgacttagcaatttttagtttacatgtttcaggagcatcatcaattttaggagccgttaattttattactacaatctttaacatgcgatgtccaggaatgactatgcatcgtgtaccattatttgtttggtctgtattaattactgcttttttattattattatctctacctgttttagcaggagcaataacaatgttattatgtgatcgtaatttcaatactactttctttgacccttcaggaggaggggatccagttttatatcaacatttattt
>BK1SC1_5_647
tttaagtagcatctctgggcatccaggaggtgctgtagatttaggtatttttagtttacatatagcgggggtttctagtattttaggttcaattaattttattactacaatatttaatttacgatgtaatggaatgtcaatgcatagattacctttatttgtttgggctgttttaatcacagcttttttattgttattatctttacctgtttttgctggagctattacaatgttattaaccgatagaaattttaatacaaattttttcatacctgcgggtggaggtgatcctgttttatatcagcatttattc
>BK1SC1_5_753
tttgagtagtatttctggtcatcctggcggcgctgtagatctaggaatattcagtttacatttagctggagctgctagtattttaggtgctattaactttataactactatttttaatatgagaggccctggtatgacgatgcatagaatacctctatttgtttggtctgttcttattacggcttttttattattgttgtcactacctgttttcgctggcgcaatcactatgcttttaactgatagaaattttaatactagtttctttgaagctgcaggtggtggtgatcctgtgttatatcaacatctttt
>BK1SC1_5_867
gcttagtggtatttctgggcatccaggtggtgctgtagacttaggtatctttagtttacatgttgctggagcttctagtattttaggttctattaactttatcaccactatctttaatatgagaggacctggaatgactatgcacagaattcctttgtatgtttgggcagttcttattactgcttttcttcttgttctatctttgcctgtatttgctggtgcgattacaatgttattaacagatagaaattttaatacaagtttttttgaagccgctggtggtggagaccctgtactatatcaacatctattt
>BK1SC1_5_929
tttgagtagtatttctggtcatcctggcggcgctgtagatctaggaatattcagtttacatttagctggagctgctagtattttaggtgctattaactttataactactatttttaatatgagaggccctggtatgacgatgcatagaatacctctatttgtttggtctgttcttattacggcttttttattattgttgtcactacctgttttcgctggcgcaatcactatgcttttaactgatagaaattttaatacttcattttacgatcctgctggtggtggagatcctgtgttgtatcaacaccttttt
>BK1SC1_5_1074
ttagtggtatttctggacatccaggtggtgctgtagacttaggtatctttagtttacatgttgctggagcttctagtattttaggttctattaactttatcaccactatctttaatatgagaggacctggaatgactatgcacagaattcctttgtatgtttgggcagttcttattactgcttttcttcttgttctatctttgcctgtatttgctggtgcgattacaatgttattaacagatagaaattttaatacaagtttttttgaagccgctggtggtggagaccctgtattgtatcaacatctattt
>BK1SC1_5_1152
gcttagtggtatttctggacatccaggtggtgctgtagacttaggtatctttagtttacatgttgctggagcttctagtattttaggttctattaactttatcaccactatctttaatatgggaggacctggaatgactatgcacagaattcctttgtatgtttgggcagttcttattactgcttttcttcttgttctatctttgcctgtatttgctggtgcgattacaatgttattaacagatagaaattttaatacaagtttttttgaagccgctggtggtggagaccctgtactatatcaacatctattt
>BK1SC1_5_1176
tttgagtagtatttctggtcgtcctggcggcgctgtagatctaggaatattcagtttacatttagctggagctgctagtattttaggtgctattaactttataactactatttttaatatgagaggccctggtatgacgatgcatagaatacctctatttgtttggtctgttcttattacggcttttttattattgttgtcactacctgttttcgctggcgcaatcactatgcttttaactgatagaaattttaatactagtttctttgaagctgcaggtggtggtgatcctgtgttatatcaacatcttttt
>BK1SC1_5_1208
tttaagtagtatttctgggcatccaggtggtgctgttgatttaggtatttttagtctacatttagctggagctgcaagtatactaggagctattaattttataactactatttttaatatgagaggaccaggtatgactatgcatagaatacctttatttgtatggtctgttttaattacagctttcttattacttctttctttacccgtttttgctggtgcaattactatgcttttgacagatagaaactttaatacaagttttttgaggctgcaggtggtggtgatcctgttttatatcaacatttattt
>BK1SC1_5_1291
tttgagtagtatttctggtcatcctggcggcgctgtagatctaggaatattcagtttacatttagctggagctgctagtattttaggtgctattaactttataactactatttttaatatgagaggccctggtatgacgatgcatagaatacctctatttgtttggcctgttcttattacggcttttttattattgttgtcactacctgttttcgctggcgcaatcactatgcttttaactgatagaaattttaatactagtttctttgaagctgcaggtggtggtgatcctgtgttatatcaacatcttttt
>BK1SC1_5_1326
tttgagtagtatttctggtcatcctggcggcgctgtagatctaggaatattcagtttacatttagctggagctgctagtattttaggtgctattaactttataactactatttttaatatgagaggccctggtatgacgatgcatagaatacctctatttgtttggtctgttcttattacggcttttttattattgttgtcactacctgttttcgctggcgcaatcactatgcttttaactgatagaaattttaatactagtttctttgaagctgcaggtggtggtgatcctgtgttgtatcaacaccttttt
>BK2BA1_1_41
tttgagtagtatttctggtcatcctggcggcgctgtagatctaggaatattcagtttacatttagctggagctgctagtattttaggtgctattaactttataactactatttttaatatgagaggccctggtatgacgatgcatagaatacctctatttgtttggtctgttcttattacggcttttttattattgttgtcactacctgttttcgctggcgcaatcactatgcttttaactgatagaaattttaatactagtttctttgaagctgcaggtggtggtgatcctgtgttatatcaacatcttttt
>BK2BA1_1_95
tttaagtagtatttctggtcatccaggtggtgctgttgatttaggtatttttagtttacatgtagcaggagcttcaagtattttaggggctattaactttataactactattttaaatatgagaggtccaggtatgactatgcatagaatacctttatttgtttgggcagtttttataacagcgttcttattacttttatctttacctgtttttgctggggctattacaatgcttttaacagacagaaactttaatactagtttcttcgaagctgcaggtgggggcgatcctgttctttatcagcatctattt
>BK2BA1_1_327
acttagcagcatttctggtcatcctagtgctgcggtagatttaggtatctttagtctccatatagcaggtgcttcaagtattttaggtgctattaattttataactactatctttaatatgagagtacctggtatgacaatgcatagaatgccactatttgtgtgggctgttttaataactgcttttttgcttcttctctctttacctgttttcgctggtgctattacaatgttattaactgatagaaattttaacactagtttttttgaggctgctggtggaggagatcctgttctttatcaacatcttttt
>BK2BA1_1_430
attaagtagtactatggctcatcctggaggtgctgttgacttagcaatttttagtttacatgtatcaggagcatcatcaattttaggagctgttaattttattactacaatctttaacatgcgatgtccaggaatgactatgcatcgtgtaccattatttgtttggtctgtattaattactgcttttttattattattatctctacctgttttagcaggagcaataacaatgttattatgtgatcgtaatttcaatactactttctttgacccttcaggaggaggtgatccagttttatatcaacatttattt
>BK2BA1_1_446
ttagtggtatttctggacatccaggtggtgctgtagacttaggtatctttagtttacatgttgctggagcttctagtattttaggttctattaactttatcaccactatctttaatatgagaggacctggaatgactatgcacagaattcctttgtatgtttgggcagttcttattactgcttttcttcttgttctatctttgcctgtatttgctggtgcgattacaatgttattaacagatagaaattttaatacaagtttttttgaagccgctggtggtggagaccctgtactatatcaacatctattt
>BK2BA1_1_502
taagtagtatttcgggtcatccaggtggtgcagttgatttgggtattttcagtctacatttagctggtgctgccagtatactgggggccgttaactttataactactatttttaatatgagaggtcctggtatgactatgcatagaatacctctttttgtgtggtctgttctaattacagcctttttgttgctcctctctctacctgtttttgctggtgctatcactatgcttctaacggatagaaatttcaatacaagtttttttgaagctgcaggtgggggtgacccagtcctataccaacatttattt
>BK2BA1_1_516
tttgagtagtatttctggtcatcctggcggcgctgtagatctaggaatattcagtttacatttagctggagctgctagtattttaggtgctattaactttataactactatttttaatatgagaggccctggtatgacgatgcatagaatacctctatttgtttggtctgttcttattacggcttttttattattgttgtcactacctgttttcgctggcgcaatcactatgcttttaactggtagaaattttaatactagtttctttgaagctgcaggtggtggtgatcctgtgttatatcaacatcttttt
>BK2BA1_2_46
tttgagtagtatttctggtcatcctggcggcgctgtagatctaggaatattcagtttacatttagctggagctgctagtattttaggtgctattaactttataactactatttttaatatgagaggccctggtatgacgatgcatagaatacctctatttgtttggtctgttcttattacggcttttttattattgttgtcactacctgttttcgctggcgcaatcactatgcttttaactgatagaaattttaatactagtttctttgaagctgcaggtggtggtgatcctgtgttatatcaacatcttttt
>BK2BA1_2_116
gcttagtggtatttctggacatccaggtggtgctgtagacttaggtatctttagtttacatgttgctggagcttctagtattttaggttctattaactttatcaccactatctttaatatgagaggacctggaatgactatgcacagaattcctttgtatgtttgggcagttcttattactgcttttcttcttgttctatctttgcctgtatttgctggtgcgattacaatgttattaacagatagaaattttaatacaagtttttttgaagccgctggtggtggagaccctgtactatatcaacatctattt
>BK2BA1_2_132
tttaagtagtatttcaggccatccaagtggtgctgtagatctgggtatttttagtttacatgtggctggtgcttcaagtattctaggcgctataaactttattaccactgtttttaatatgagaggacccggaatgactatgcatagaatacctttatttgtctggtctatccttataacagcctttttgctgctattatcattgcctgtatttgcaggagctatcactatgttgctcacagatagaaacttcaatacaagcttctttgaagctgctggaggcggagatcctgttttataccaacatcttttt
>BK2BA1_2_145
tttaagtagtatttctggtcatccaggtggtgctgttgatttaggtatttttagtttacatgtagcaggagcttcaagtattttaggggctattaactttataactactattttaaatatgagaggtccaggtatgactatgcatagaatacctttatttgtttgggcagtttttataacagcgttcttattacttttatctttacctgtttttgctggggctattacaatgcttttaacagacagaaactttaatactagtttcttcgaagctgcaggtgggggcgatcctgttctttatcagcatctattt
>BK2BA1_2_259
gcttagtggtatttctggacatccaggtggtgctgtagacttaggtatctttagtttacatgttgctggagcttctagtattttaggttctattaactttatcaccactatctttaatatgagaggacctggaatgactatgcacagaattcctttgtatgtttgggcagttcttattactgcttttcttcttgttctatctttgcctgtatttgctggtgcgattacaatgttattaacagataggaattttaatacaagtttttttgaagccgctggtggtggagaccctgtattgtatcaacatctattt
>BK2BA1_2_363
tttaagtagtatttctggacatccaggtggtgctgttgatttaggtatttttagcctacatttagctggagctgcaagtatactaggagctattaactttataactactatttttaatatgagaggaccaggtatgactatgcatagaatacctttatttgtatggtctgttttaattacagctttcttattacttctctctttacccgtttttgctggtgcaattactatgcttttaacagatagaaactttaatacaagtttttttgaggctgcaggtggcggtgatcctgttttatatcagcatttattt
>BK2BA1_2_396
acttagcagcatttctggtcatcctagtgctgcggtagatttaggtatctttagtctccatatagcaggtgcttcaagtattttaggtgctattaattttataactactatctttaatatgagagtacctggtatgacaatgcatagaatgccactatttgtgtgggctgttttaataactgcttttttgcttcttctctctttacctgttttcgctggtgccattacaatgttattaactgatagaaattttaacactagtttttttgaggctgctggtggaggagatcctgttctttatcaacatcttttt
>BK2BA1_2_459
tttgagtagtatttcaggtcatccgggtggtgcagttgacttaggtatttttagtttgcatatagcaggagcttcaagtattttaggtgctattaattttataactactattttaaatatgagaggaccaggtatgactatgcacagaatacctttatttgtttgggcggttttcataacagcatttttattactcttatctttacctgtttttgctggagctattacaatgcttttaactgatagaaacttcaatactagcttctttgaagctgcaggtggaggagatcctgttctttatcaacacttattt
>BK2BA1_2_485
tctaagtagtatttcgggtcatccaggtggtgcagttgatttaggtattttcagtctacatttagctggtgctgccagtatactgggggccgttaactttataactactatttttaatatgagaggtcctggtatgactatgcatagaatacctctttttgtgtggtctgttctaattacagcctttttgttgctcctctctctacctgtttttgctggtgctatcactatgcttctaacggatagaaatttcaatacaagtttttttgaagctgcaggtggaggtgacccagtcctatatcaacatttattt
>BK2BA1_2_491
tttaagtagtatttcgggtcatccaggtggtgcagttgatttaggtatttttagtctacatttagctggtgctgccagtatactcggggccgttaactttataactactatttttaatatgagaggtcctggtatgactatgcatagaatacctctttttgtctggtctgttctaattacagcctttttgttgctcctttctttacctgtttttgctggtgctatcactatgcttttaacagatagaaacttcaatacaagtttttttgaagctgctggtggtggtgatccagtcctataccaacatttattt
>BK2BA1_2_505
tctaagtagtatttcgggtcatccaggtggtgcagttgatttgggtattttcagtctacatttagctggtgctgccagtatactgggggccgttaactttataactactatttttaatatgagaggtcctggtatgactatgcatagaatacctctttttgtgtggtctgttctaattacagcctttttgttgctcctctctctacctgtttttgctggtgctatcactatgcttctaacggatagaaatttcaatacaagtttttttgaagctgcaggtgggggtgacccagtcctataccaacatttattt
>BK2BA1_2_576
tttaagtagcatctctgggcatccaggaggtgctgtagatttaggtatttttagtttacatatagcgggggtttctagtattttaggttcaattaattttattactacaatatttaatttacgatgtaatggaatgtcaatgcatagattacctttatttgtttgggctgttttaatcacagcttttttattgttattatctttacctgtttttgctggagctattacaatgttattaaccgatagaaattttaatacaaattttttcatacctgcgggtggaggtgatcctgttttatatcagcatttattt
>BK2BA1_2_630
tttaagtagtatttctgggcatccaggtggtgctgttgatttaggtatttttagtctacatttagctggagctgcaagtatactaggagctattaattttataactactatttttaatatgagaggaccaggtatgactatgcatagaatacctttatttgtatggtctgttttaattacagctttcttattacttctttctttacccgtttttgctggtgcaattactatgcttttgacagatagaaactttaatacaagtttttttgaggctgcaggtggtggtgatcctgttttatatcaacatttattt
>BK2BA1_2_780
tttaagtagtatttctggtcatccaggtggtgctgttgatttaggtatttttagtttacatgtagcaggagcttcaagtattttaggggctattaactttataactactattttaaatatgagaggtccaggtatgactatgcatagaatacctttatttgtttgggcagtttttataacagcgttcttattacttttatctttacctgtttttgctggggctattacaatgcttttaacagacagaaactttaatactagtttcttcgaagctgcaggtgggggcgatcctgttctttatcagcatctatt
>BK2BA1_2_844
tttaagtagtatttcgggtcatccgggtggtgcagttgatttaggtattttcagtctacatttagctggtgctgccagtatactcggggccgttaactttataactactatttttaatatgagaggtcctggtatgactatgcatagaatacctctttttgtctggtctgttctaattacagcctttttgttgctcctttctctacctgtttttgctggcgctatcactatgcttttaacagatagaaacttcaatacaagtttttttgaagctgctggtggtggtgatccagtcctataccaacatttattt
>BK2BA1_2_954
taagtagtatttcgggtcatccaggtggtgcagttgatttaggtattttcagtctacatttagctggtgctgccagtatactgggggccgttaactttataactactatttttaatatgagaggtcctggtatgactatgcatagaatacctctttttgtgtggtctgttctaattacagcctttttgttgctcctctctctacctgtttttgctggtgctatcactatgcttctaacggatagaaatttcaatacaagtttttttgaagctgcaggtggaggtgacccagtcctatatcaacatttattt
>BK2BA1_2_998
tttaagtagtatttctggtcatccaggtggtgctgttgatttaggtatttttagtttacatgtagcaggagcttcaagtattttaggggctattaactttataactactattttaaatatgagaggtccaggtatgactatgcatagaatacctttatttgtttgggcagtttttataacagcgttcttattacttttatctttacctgtttttgctggggctattacaatgcttttaacagacagaaactttaatactagtctcttcgaagctgcaggtgggggcgatcctgttctttatcagcatctattt
>BK2BA1_2_1124
ttaagtagtatttctggtcatccaggtggtgctgttgatttaggtatttttagtttacatgtagcaggagcttcaagtattttaggggctattaactttataactactattttaaatatgagaggtccaggtatgactatgcatagaatacctttatttgtttgggcagtttttataacagcgttcttattacttttatctttacctgtttttgctggggctattacaatgcttttaacagacagaaactttaatactagtttcttcgaagctgcaggtgggggcgatcctgttctttatcagcatctattt
>BK2BA1_2_1187
acttagcagcatttctggtcatcctagtgctgcggtagatttaggtatctttagtctccatatagcaggtgcttcaagtattttaggtgctattaattttataactactatctttaatatgagagtacctggtatgacaatgcatagaatgccactatttgtgtgggctgttttaataactgcttttttgcttcttctctctttacctgttttcgctggtgctattacaatgttattaactgatagaaattttaacactagtttttttgaggctgctggtggaggagatcctgttctttatcaacatcttttt
>BK2BA1_2_1201
tttgagtagtatttctggtcatcctggcggcgctgtagatctaggaatattcagtttacatttagctggagctgctagtattttaggtgctattaactttataactactatttttaatatgagaggccctggtatgacgatgcatagaatacctctatttgtttggtctgttcttattacggcttttttattattgttgtcactacctgttttcgctggcgcaatcactatgcttttaactgatagaaattttaatactagtttctttgaagctgcaggtggtggtgatcctgtgttatatcaacatcctttt
>BK2BA1_2_1214
tttaagtagcatttctggacatcctagtggtgcagtagacttaggtatttttagtttacacattgcaggtgtttctagtattttaggtgctattaattttattactactatatttaatttaaaaagtccaggaataacaatgcatagattacctttatttgtttgggcagtactaattactgcttttttattacttctttcattacctgtatttgctggagctattacaatgcttttaactgatcgtaattttaatactagcttttttgtttcagcaggtggcggtgatcctatactttatcaacatctattt
>BK2BA1_2_1238
tttaagtagcatctctgggcatccaggaggtgctgtagatttaggtatttttagtttacatatagcggggggttctagtattttaggttcaattaattttattactacaatatttaatttacgatgtaatggaatgtcaatgcatagattacctttatttgtttgggctgttttaatcacagcttttttattgttattatctttacctgtttttgctggagctattacaatgttattaaccgatagaaattttaatacaaattttttcatacctgcgggtggaggtgatcctgttttatatcagcatttattt
>BK2BA1_2_1241
tttgagtagtatttctggtcatcctggcggcgctgtagatctaggaatattcagtttacatttagctggagctgctagtattttaggtgctattaactttataactactatttttaatatgagaggccctggtatgacgatgcatagaatacctctatttgtttggtctgttcttattacggcttttttattattgttgtcactacctgttttcgctggcgcaatcactatgcttttaactgatagaaattttaatactagtttctttgaagctgcaggtggtggtgatcctgtgttatatcaacatcttttc
>BK2BA1_2_1396
attaagtagtactatggctcatcctggaggtgctgttgacttagcaatttttagtttacatgtttcaggagcatcatcaattttaggagccgttaattttattactacaatctttaacatgcgatgtccaggaatgactatgcatcgtgtaccattatttgtttggtctgtattaattactgcttttttattattattatctctacctgttttagcaggagcaataacaatgttattatgtgatcgtaatttcaatactactttctttgacccttcaggaggaggggatccagttttatatcaacatttattt
>BK2BA1_2_1413
gctcagtggtatttctggacatcccggtggtgctgtagatttgggtatctttagtttgcacgttgctggagcttctagtattttaggttctattaattttatcaccactatctttaatatgagaggacctggtataactatgcacagaattcctttgtatgtttgggcagttcttattactgcttttcttcttgttctatcattacctgtatttgctggtgcgattacaatgttattaacagatagaaattttaatacaagtttttttgaagccgctggcggtggagaccctgtattgtatcaacatctattt
>BK2BA1_2_1422
ttgagtagtatttctggtcatcctggcggcgctgtagatctaggaatattcagtttacatttagctggagctgctagtattttaggtgctattaactttataactactatttttaatatgagaggccctggtatgacgatgcatagaatacctctatttgtttggtctgttcttattacggcttttttattattgttgtcactacctgttttcgctggcgcaatcactatgcttttaactgatagaaattttaatactagtttctttgaagctgcaggtggtggtgatcctgtgttatatcaacatcttttt
>BK2BA1_2_1663
tttgagtagtatttctggccatcctggcggcgctgtagatctaggaatattcagtttacatttagctggagctgctagtattttaggtgctattaactttataactactatttttaatatgagaggccctggtatgacgatgcatagaatacctctatttgtttggtctgttcttattacggcttttttattattgttgtcactacctgttttcgctggcgcaatcactatgcttttaactgatagaaattttaatactagtttctttgaagctgcaggtggtggtgatcctgtgttatatcaacatcttttt
>BK2BA1_2_1731
attaagtagtactatggctcatcctggaggtgctgttgacttagcaatttttagtttacatgtatcaggagcatcatcaattttaggagctgttaattttattactacaatctttaacatgcgatgtccaggaatgactatgcatcgtgtaccattatttgtttggtctgtattaattactgcttttttattattattatctctacctgttttagcaggagcaataacaatgttattatgtgatcgtaatttcaatactactttctttgacccttcaggaggaggtgatccagttttatatcaacatttattt
>BK2BA1_2_2137
tttgagtagtatttctggtcatcctggcggcgccgtagatctaggaatattcagtttacatttagctggagctgctagtattttaggtgctattaactttataactactatttttaatatgagaggccctggtatgacgatgcatagaatacctctatttgtttggtctgttcttattacggcttttttattattgttgtcactacctgttttcgctggcgcaatcactatgcttttaactgatagaaattttaatactagtttctttgaagctgcaggtggtggtgatcctgtgttatatcaacatcttttt
>BK2BA1_2_2225
tttgagtagtatttctggtcatcctggcggcgctgtagatctaggaatattcagtttacatttagctggagctgctagtattttaggtgctattaactttataactactatttttaatatgagaggccctggtatgacgatgcatagaatacctctatttgtttggtctgttcttattacggcttttttattattgttgtcactacctgttttcgctggcgcaatcactatgcttttaactgatagaaattttaatactagtttctttgaagctgcaggcggtggtgatcctgtgttatatcaacatcttttt
>BK2BA1_2_2249
tttaagtagtacttctggtcatccaggtggtgctgttgatttaggtatttttagtttacatgtagcaggagcttcaagtattttaggggctattaactttataactactattttaaatatgagaggtccaggtatgactatgcatagaatacctttatttgtttgggcagtttttataacagcgttcttattacttttatctttacctgtttttgctggggctattacaatgcttttaacagacagaaactttaatactagtttcttcgaagctgcaggtgggggcgatcctgttctttatcagcatctattt
>BK2BA1_2_2281
tttgagtagtatttctggtcatcctggcggcgctgtagatctaggaatattcagtttacatttagctggagctgctagtattttaggtgctattaactttataactactatttttaatatgagaggccctggtatgacgatgcatagaatacctctatttgtttggtctgttcttattacggcttttttattattgttgtcactacctgttttcgctggcgcaatcactacgcttttaactgatagaaattttaatactagtttctttgaagctgcaggtggtggtgatcctgtgttatatcaacatcttttt
>BK2BA1_2_2367
tctcagcagtatctctggtcatcctggaggtgctgttgatttaggtatttttagtttacatgtagctggtgcctcaagtattttaggagcaattaacttcataactactatttttaacatgagaattccaggtatgactatgcatagaatgcctttatttgtttgggctgttttgataactgcattcttgcttcttctgtctttgcctgtttttgctggtgctatcactatgttattaacagatagaaacttcaacactagttttttcgaagctgctggtggaggtgaccctgtattatatcaacatcttttc
>BK2BA1_2_2549
gcttagtggtatttctggacacccaggtggtgctgtagacttaggtatctttagtttacatgttgctggagcttctagtattttaggttctattaactttatcaccactatctttaatatgagaggacctggaatgactatgcacagaattcctttgtatgtttgggcagttcttattactgcttttcttcttgttctatctttgcctgtatttgctggtgcgattacaatgttattaacagatagaaattttaatacaagtttttttgaagccgctggtggtggagaccctgtattgtatcaacatctattt
>BK2BA1_2_2828
ttaagtagtatttctggacatccaggtggtgctgttgatttaggtatttttagcctacatttagctggagctgcaagtatactaggagctattaactttataactactatttttaatatgagaggaccaggtatgactatgcatagaatacctttatttgtatggtctgttttaattacagctttcttattacttctctctttacccgtttttgctggtgcaattactatgcttttaacagatagaaactttaatacaagtttttttgaggctgcaggtggcggtgatcctgttttatatcagcatttattt
>BK2BA1_2_2871
acttagcagcatttctggtcatcctagtgctgcggtagatttaggtatctttagtctccatatagcaggtgcttcaagtattttaggtgctattaattttataactactatctttaatatgagagtacctggtatgacaatgcatagaatgccactatttgtgtgggctgttttaataactgcttttttgcttcttctctctttacctgttttcgctggtgccattacaatgttattaactgatagaaattttaacactagtttttttgaggctgctggtggaggagatcctgttctttatcaacatctttt
>BK2BA1_2_2883
tttgagtagtatttctggtcatcctggcggcgctgtagatctaggaatattcagtttacatttagctggagctgctagtattttaggtgctattaactttataactactatttttaatatgagaggccctggtatgacgatgcatagaatacctctatttgtttggtctgttcttattatggcttttttattattgttgtcactacctgttttcgctggcgcaatcactatgcttttaactgatagaaattttaatactagtttctttgaagctgcaggtggtggtgatcctgtgttatatcaacatcttttt
>BK2BA1_2_3113
tttaagtagtatttcgggtcatccaggtggtgcagttgatttaggtatttttagtctacatttagctggtgctgccagtatactcggggccgttaactttataactactatttttaatatgagaggtcctggtatgactatgcatagaatacctctttttgtctggtctgttctaattacagcctttttgttgctcctttctttacctgtttttgctggtgctatcactatgcttttaacagatagaaacttcaatacaagtttttttgaagctgctggtggtggtgatccagtcctataccaacatttatt
>BK2BA1_2_3447
tttaagtagtatttctgggcatccaggtggtgctgttgatttaggtatttttagtctacatttagctggagctgcaagtatactaggagctattaattttataactactatttttaatatgagaggaccgggtatgactatgcatagaatacctttatttgtatggtctgttttaattacagctttcttattacttctttctttacccgtttttgctggtgcaattactatgcttttgacagatagaaactttaatacaagtttttttgaggctgcaggtggtggtgatcctgttttatatcaacatttattt
>BK2BA1_2_3668
gcttagcagcatttctggtcatcctagtgctgcggtagatttaggtatctttagtctccatatagcaggtgcttcaagtattttaggtgctattaattttataactactatctttaatatgagagtacctggtatgacaatgcatagaatgccactatttgtgtgggctgttttaataactgcttttttgcttcttctctctttacctgttttcgctggtgccattacaatgttattaactgatagaaattttaacactagtttttttgaggctgctggtggaggagatcctgttctttatcaacatcttttt
>BK2BA1_2_3810
tttgagtagtatttctggtcatcctggcggcgctgtagatctaggaatattcagtttacatttagctggagctgctagtattttaggtgctattaactttataactactatttttaatatgagaggccctggtatgacgatgcatagaatacctctatttgtttggtctgtttttattacggcttttttattattgttgtcactacctgttttcgctggcgcaatcactatgcttttaactgatagaaattttaatactagtttctttgaagctgcaggtggtggtgatcctgtgttatatcaacatcttttt
>BK2BA1_2_3824
tttaagtagtatttcaggccatccaagtggtgctgtagatctgggtatttttagtttacatgtggctggtgcttcaagtattctaggcgctataaactttattaccactgtttttaatatgagaggacccggaatgactatgcatagaatacctttatttgtctggtctatccttataacagcctttttgctgctattatcattgcctgtatttgcaggagctatcactatgttgctcacagatagaaacttcaatacaagcttctttgaagccgctggaggcggagatcctgttttataccaacatcttttt
>BK2BA1_2_3833
tttaagtagtatttctggacatccaggaggtgctgttgatttaggtatttttagcctacatttagctggagctgcaagtatactaggagctattaactttataactactatttttaatatgagaggaccaggtatgactatgcatagaatacctttatttgtatggtctgttttaattacagctttcttattacttctctctttacccgtttttgctggtgcaattactatgcttttaacagatagaaactttaatacaagtttttttgaggctgcaggtggcggtgatcctgttttatatcagcatttattt
>BK2BA1_2_3952
ttaagtagtatttcgggtcatccaggtggtgcagttgatttaggtatttttagtctacatttagctggtgctgccagtatactcggggccgttaactttataactactatttttaatatgagaggtcctggtatgactatgcatagaatacctctttttgtctggtctgttctaattacagcctttttgttgctcctttctttacctgtttttgctggtgctatcactatgcttttaacagatagaaacttcaatacaagtttttttgaagctgctggtggtggtgatccagtcctataccaacatttattt
>BK2BA1_2_4146
tttgagtagtatttctggtcatcctggcggcgctgtagatctaggaatattcagtttacatttagctggagctgctagtattttaggtgctattaactttataactactatttttaatatgagaggccctggtatgacgatgcatagaatacctctatttgtttggtctgttcttattacggcttttttattattgttgccactacctgttttcgctggcgcaatcactatgcttttaactgatagaaattttaatactagtttctttgaagctgcaggtggtggtgatcctgtgttatatcaacatcttttt
>BK2BA1_2_4167
attaagtagtatttcgggtcatccaggtggtgcagttgatttaggtatttttagtctacatttagctggtgctgccagtatactcggggccgttaactttataactactatttttaatatgagaggtcctggtatgactatgcatagaatacctctttttgtctggtctgttctaattacagcctttttgttgctcctttctttacctgtttttgctggtgctatcactatgcttttaacagatagaaacttcaatacaagtttttttgaagctgctggtggtggtgatccagtcctataccaacatttattt
>BK2BA1_2_4206
tttaagtagtatttctggacatccaggtggtgctgttgatttaggtatttttagcctacatttagctggagctgcaagtatactaggagctattaactttataactactatttttaatatgagaggaccaggtatgactatgcatagaatacctttatttgtatggtctgttttaattacagccttcttattacttctctctttacccgtttttgctggtgcaattactatgcttttaacagatagaaactttaatacaagtttttttgaggctgcaggtggcggtgatcctgttttatatcagcatttattt
>BK2BA1_2_4399
tttaagtagtatttctggacatccaggtggtgctgttgatttaggtatttttagcctacatttagctggagctgcaagtatactaggagctattaactttataactactatttttaatatgagaggaccaggtatgactatgcatagaatacctttatttgtatggtctgttttaattacagctttcttattacttctctctttacccgtttttgctggtgcaattactatgcttttaacagatagaaactttaatacaagttttttttgaggctgcaggtggcggtgatcctgttttatatcagcatttattt
>BK2BA1_3_46
tttgagtagtatttctggtcatcctggcggcgctgtagatctaggaatattcagtttacatttagctggagctgctagtattttaggtgctattaactttataactactatttttaatatgagaggccctggtatgacgatgcatagaatacctctatttgtttggtctgttcttattacggcttttttattattgttgtcactacctgttttcgctggcgcaatcactatgcttttaactgatagaaattttaatactagtttctttgaagctgcaggtggtggtgatcctgtgttatatcaacatcttttt
>BK2BA1_3_114
tttaagtagtatttcaggccatccaagtggtgctgtagatctgggtatttttagtttacatgtggctggtgcttcaagtattctaggcgctataaactttattaccactgtttttaatatgagaggacccggaatgactatgcatagaatacctttatttgtctggtctatccttataacagcctttttgctgctattatcattgcctgtatttgcaggagctatcactatgttgctcacagatagaaacttcaatacaagcttctttgaagctgctggaggcggagatcctgttttataccaacatcttttt
>BK2BA1_3_124
tttaagtagtatttctggtcatccaggtggtgctgttgatttaggtatttttagtttacatgtagcaggagcttcaagtattttaggggctattaactttataactactattttaaatatgagaggtccaggtatgactatgcatagaatacctttatttgtttgggcagtttttataacagcgttcttattacttttatctttacctgtttttgctggggctattacaatgcttttaacagacagaaactttaatactagtttcttcgaagctgcaggtgggggcgatcctgttctttatcagcatctattt
>BK2BA1_3_201
gcttagtggtatttctggacatccaggtggtgctgtagacttaggtatctttagtttacatgttgctggagcttctagtattttaggttctattaactttatcaccactatctttaatatgagaggacctggaatgactatgcacagaattcctttgtatgtttgggcagttcttattactgcttttcttcttgttctatctttgcctgtatttgctggtgcgattacaatgttattaacagataggaattttaatacaagtttttttgaagccgctggtggtggagaccctgtattgtatcaacatctattt
>BK2BA1_3_272
tttaagtagtatttctggacatccaggtggtgctgttgatttaggtatttttagcctacatttagctggagctgcaagtatactaggagctattaactttataactactatttttaatatgagaggaccaggtatgactatgcatagaatacctttatttgtatggtctgttttaattacagctttcttattacttctctctttacccgtttttgctggtgcaattactatgcttttaacagatagaaactttaatacaagtttttttgaggctgcaggtggcggtgatcctgttttatatcagcatttattt
>BK2BA1_3_287
acttagcagcatttctggtcatcctagtgctgcggtagatttaggtatctttagtctccatatagcaggtgcttcaagtattttaggtgctattaattttataactactatctttaatatgagagtacctggtatgacaatgcatagaatgccactatttgtgtgggctgttttaataactgcttttttgcttcttctctctttacctgttttcgctggtgccattacaatgttattaactgatagaaattttaacactagtttttttgaggctgctggtggaggagatcctgttctttatcaacatcttttt
>BK2BA1_3_341
tttaagtagtatttcgggtcatccaggtggtgcagttgatttaggtatttttagtctacatttagctggtgctgccagtatactcggggccgttaactttataactactatttttaatatgagaggtcctggtatgactatgcatagaatacctctttttgtctggtctgttctaattacagcctttttgttgctcctttctttacctgtttttgctggtgctatcactatgcttttaacagatagaaacttcaatacaagtttttttgaagctgctggtggtggtgatccagtcctataccaacatttattt
>BK2BA1_3_472
tttaagtagcatctctgggcatccaggaggtgctgtagatttaggtatttttagtttacatatagcgggggtttctagtattttaggttcaattaattttattactacaatatttaatttacgatgtaatggaatgtcaatgcacagattacctttatttgtttgggctgttttaatcacagcttttttattattattatctttacctgtttttgctggagctattacaatgttattaaccgatagaaattttaatacaaatttttttatacctgcgggtggaggtgatcctgttttatatcagcatttattt
>BK2BA1_3_485
tttaagtagtatttctggtcatccaggtggtgctgttgatttaggtatttttagtttacatgtagcaggagcttcaagtattttaggggctattaactttataactactattttaaatatgagaggtccaggtatgactatgcatagaatacctttatttgtttgggcagtttttataacagcgttcttattacttttatctttacctgtttttgctggggctattacaatgcttttaacagacagaaactttaatactagtttcttcgaagctgcaggtgggggcgatcctgttctttatcagcatctatt
>BK2BA1_3_698
acttagcagcatttctggtcatcctagtgctgcggtagatttaggtatctttagtctccatatagcaggtgcttcaagtattttaggtgctattaattttataactactatctttaatatgagagtacctggtatgacaatgcatagaatgccactatttgtgtgggctgttttaataactgcttttttgcttcttctctctttacctgttttcgctggtgctattacaatgttattaactgatagaaattttaacactagtttttttgaggctgctggtggaggagatcctgttctttatcaacatcttttt
>BK2BA1_3_778
tttgagtagtatttctggtcatcctggcggcgctgtagatctaggaatattcagtttacatttagctggagctgctagtattttaggtgctattaactttataactactatttttaatatgagaggccctggtatgacgatgcatagaatacctctatttgtttggtctgttcttattacggcttttttattattgttgtcactacctgttttcgctggcgcaatcactatgcttttaactgatagaaattttaatactagtttctttgaagccgcaggtggtggtgatcctgtgttatatcaacatcttttt
>BK2BA1_3_793
ttgagtagtatttctggtcatcctggcggcgctgtagatctaggaatattcagtttacatttagctggagctgctagtattttaggtgctattaactttataactactatttttaatatgagaggccctggtatgacgatgcatagaatacctctatttgtttggtctgttcttattacggcttttttattattgttgtcactacctgttttcgctggcgcaatcactatgcttttaactgatagaaattttaatactagtttctttgaagctgcaggtggtggtgatcctgtgttatatcaacatcttttt
>BK2BA1_3_797
tttaagtagtatttctggtcatccaggtggtgctgttgatttaggtatttttagtttacatgtagcaggagcttcaagtattttaggggctattaactttataactactattttaaatatgagaggtccaggtatgactatgcatagaatacctttatttgtttgggcagtttttataacggcgttcttattacttttatctttacctgtttttgctggggctattacaatgcttttaacagacagaaactttaatactagtttcttcgaagctgcaggtgggggcgatcctgttctttatcagcatctattt
>BK2BA1_3_813
tttaagtagtatttctggtcatccaggtggtgctgttgatttaggtatttttagtttacatgtagcaggagcttcaagtattttaggggctattaactttatgactactattttaaatatgagaggtccaggtatgactatgcatagaatacctttatttgtttgggcagtttttataacagcgttcttattacttttatctttacctgtttttgctggggctattacaatgcttttaacagacagaaactttaatactagtttcttcgaagctgcaggtgggggcgatcctgttctttatcagcatctattt
>BK2BA1_3_834
[truncated: 21,447,678 more chars]
