# Supplementary material for: A novel taxonomic database for eukaryotic mitochondrial cytochrome oxidase subunit I gene (eKOI), with a focus on protists diversity
Source: Database (Oxford). 2025 Sep 24;2025:baaf057. doi: 10.1093/database/baaf057 (PMC12462617; doi:10.1093/database/baaf057)
Supplement: baaf057_Supplemental_File [file baaf057_supplemental_file.zip › 3_ASV_metabarcoding/Cryptophyta_OTUs.csv]

Sequence Name	OTU
Bahamas01__000421215	2
Bahamas02__000421215	2
Bahamas03__000421215	2
Bahamas06__000421215	2
Bahamas09__000421215	2
Bahamas10__000421215	2
Bahamas11__000421215	2
Bahamas14__000421215	2
Belize_07__000421215	2
BVI06__000421215	2
BVI07__000421215	2
TurksCaicos_02__000421215	2
TurksCaicos_04__000421215	2
TurksCaicos_05__000421215	2
TurksCaicos_06__000421215	2
TurksCaicos_08__000421215	2
TurksCaicos_09__000421215	2
TurksCaicos_10__000421215	2
TurksCaicos_13__000421215	2
Bahamas01__000137162	3
Bahamas02__000137162	3
Bahamas07__000137162	3
Bahamas09__000137162	3
TurksCaicos_06__000137162	3
TurksCaicos_08__000137162	3
TurksCaicos_09__000137162	3
TurksCaicos_10__000137162	3
Bahamas01__000031075	4
Bahamas14__000031075	4
Belize_01__000031075	4
Belize_02__000031075	4
Belize_03__000031075	4
Belize_04__000031075	4
Belize_06__000031075	4
BVI01__000031075	4
BVI02__000031075	4
BVI03__000031075	4
BVI04__000031075	4
BVI05__000031075	4
BVI06__000031075	4
BVI07__000031075	4
BVI08__000031075	4
BVI09__000031075	4
BVI10__000031075	4
BVI11__000031075	4
BVI12__000031075	4
BVI13__000031075	4
Jamaica_04__000031075	4
Jamaica_05__000031075	4
Jamaica_06__000031075	4
Jamaica_07__000031075	4
Jamaica_10__000031075	4
Jamaica_11__000031075	4
Jamaica_12__000031075	4
TurksCaicos_19__000031075	4
Bahamas09__000117790	5
Bahamas14__000117790	5
BVI01__000117790	5
TurksCaicos_05__000117790	5
TurksCaicos_06__000117790	5
TurksCaicos_09__000117790	5
Bahamas14__000474977	6
TurksCaicos_04__000474977	6
Belize_06__000020499	7
PN2BA2_2_990	7
PN2BA2_4_968	7
PN2BC2_1_1152	7
PN2BC2_2_1205	7
PN2BC2_3_1061	7
PN2BC2_5_1292	7
PN3BA2_1_1246	7
PN3BA2_2_1048	7
PN3BA2_4_1194	7
PN3BB2_3_1876	7
PN3BC2_2_1344	7
PN3BC2_3_783	7
PN3BC2_5_952	7
PN3SA2_1_2276	7
PN3SB2_1_1623	7
PN4BC2_4_3324	7
PN4SA2_2_1986	7
PN5BB2_1_2487	7
PN6BA2_1_2549	7
PN6BA2_2_2607	7
PN6BA2_3_2558	7
PN6BA2_4_2784	7
PN6BA2_5_3434	7
PN6BB2_2_3157	7
PN6BB2_3_2993	7
PN6BC2_3_2965	7
PN6BC2_4_3020	7
PN6SB2_4_2161	7
PN7BA2_1_1753	7
PN7BA2_2_2324	7
PN7BB2_1_2117	7
PN7BB2_2_2347	7
PN7BB2_4_1956	7
PN7BC2_1_2062	7
PN7SA2_5_3355	7
PN7SB2_2_2752	7
TurksCaicos_04__000020499	7
BK1BA1_1_47	8
BK1BA1_1_1737	8
BK1BA1_1_1895	8
BK1BA1_1_2261	8
BK1BA1_2_50	8
BK1BA1_2_5212	8
BK1BA1_3_50	8
BK1BA1_3_1474	8
BK1BA1_3_2305	8
BK1BA1_3_2432	8
BK1BA1_3_2683	8
BK1BA1_3_3285	8
BK1BA1_4_46	8
BK1BA1_4_1132	8
BK1BA1_4_1216	8
BK1BA1_4_1589	8
BK1BA1_5_48	8
BK1BA1_5_2231	8
BK1BA1_5_2236	8
BK1BA1_5_2256	8
BK1BB1_1_48	8
BK1BB1_1_520	8
BK1BB1_1_1404	8
BK1BB1_1_1414	8
BK1BB1_1_1629	8
BK1BB1_1_1845	8
BK1BB1_1_2457	8
BK1BB1_1_2494	8
BK1BB1_1_2596	8
BK1BB1_1_2644	8
BK1BB1_1_2840	8
BK1BB1_1_2853	8
BK1BB1_1_2963	8
BK1BB1_1_3184	8
BK1BB1_1_3560	8
BK1BB1_1_3837	8
BK1BB1_1_3857	8
BK1BB1_2_49	8
BK1BB1_2_1190	8
BK1BB1_2_1266	8
BK1BB1_2_2051	8
BK1BB1_3_47	8
BK1BB1_3_222	8
BK1BB1_3_279	8
BK1BB1_3_799	8
BK1BB1_3_1400	8
BK1BB1_3_1418	8
BK1BB1_3_1482	8
BK1BB1_3_1548	8
BK1BB1_3_1714	8
BK1BB1_3_1775	8
BK1BB1_3_1825	8
BK1BB1_3_2117	8
BK1BB1_3_2294	8
BK1BB1_4_43	8
BK1BB1_5_50	8
BK1BB1_5_2371	8
BK1BB1_5_2395	8
BK1BB1_5_2401	8
BK1BB1_5_2460	8
BK1BB1_5_3084	8
BK1BB1_5_3204	8
BK1BB1_5_3361	8
BK1BB1_5_3696	8
BK1BC1_1_48	8
BK1BC1_1_1614	8
BK1BC1_1_2091	8
BK1BC1_1_2256	8
BK1BC1_1_2579	8
BK1BC1_1_2586	8
BK1BC1_1_2587	8
BK1BC1_1_2728	8
BK1BC1_1_2860	8
BK1BC1_1_2954	8
BK1BC1_1_3168	8
BK1BC1_1_3467	8
BK1BC1_1_3553	8
BK1BC1_1_3634	8
BK1BC1_1_4092	8
BK1BC1_1_4213	8
BK1BC1_1_4307	8
BK1BC1_1_4675	8
BK1BC1_1_5146	8
BK1BC1_1_5291	8
BK1BC1_1_5694	8
BK1BC1_1_5810	8
BK1BC1_1_6297	8
BK1BC1_2_52	8
BK1BC1_2_1527	8
BK1BC1_2_1528	8
BK1BC1_2_1741	8
BK1BC1_2_2285	8
BK1BC1_2_2527	8
BK1BC1_2_2610	8
BK1BC1_2_2612	8
BK1BC1_2_2757	8
BK1BC1_2_2873	8
BK1BC1_2_2974	8
BK1BC1_2_3116	8
BK1BC1_2_3253	8
BK1BC1_2_3529	8
BK1BC1_2_3602	8
BK1BC1_2_3613	8
BK1BC1_2_4597	8
BK1BC1_2_4616	8
BK1BC1_2_5255	8
BK1BC1_3_46	8
BK1BC1_3_712	8
BK1BC1_3_886	8
BK1BC1_3_1267	8
BK1BC1_4_43	8
BK1BC1_4_647	8
BK1BC1_4_664	8
BK1BC1_5_48	8
BK1BC1_5_77	8
BK1BC1_5_703	8
BK1BC1_5_1776	8
BK1BC1_5_2206	8
BK1BC1_5_2348	8
BK1BC1_5_2536	8
BK1BC1_5_3087	8
BK1BC1_5_3117	8
BK1BC1_5_3367	8
BK1BC1_5_3557	8
BK1BC1_5_4536	8
BK1BC1_5_4898	8
BK1BC1_5_5372	8
BK1BC1_5_5550	8
BK1SA1_1_45	8
BK1SA1_1_1366	8
BK1SA1_1_1566	8
BK1SA1_1_1717	8
BK1SA1_1_1744	8
BK1SA1_1_2120	8
BK1SA1_2_46	8
BK1SA1_2_1473	8
BK1SA1_2_1654	8
BK1SA1_2_1767	8
BK1SA1_2_1865	8
BK1SA1_3_45	8
BK1SA1_3_1437	8
BK1SA1_3_1687	8
BK1SA1_4_47	8
BK1SA1_4_1301	8
BK1SA1_4_1343	8
BK1SA1_4_1466	8
BK1SA1_4_1874	8
BK1SA1_4_2205	8
BK1SA1_5_49	8
BK1SA1_5_383	8
BK1SA1_5_1874	8
BK1SA1_5_2129	8
BK1SA1_5_2724	8
BK1SA1_5_2977	8
BK1SA1_5_4189	8
BK1SB1_1_45	8
BK1SB1_1_1034	8
BK1SB1_1_1568	8
BK1SB1_1_1573	8
BK1SB1_1_1764	8
BK1SB1_1_2429	8
BK1SB1_1_2475	8
BK1SB1_1_2738	8
BK1SB1_1_2928	8
BK1SB1_2_43	8
BK1SB1_2_437	8
BK1SB1_2_796	8
BK1SB1_2_1410	8
BK1SB1_2_1942	8
BK1SB1_3_44	8
BK1SB1_3_709	8
BK1SB1_3_1140	8
BK1SB1_3_1264	8
BK1SB1_4_51	8
BK1SB1_4_2413	8
BK1SB1_4_2511	8
BK1SB1_4_2615	8
BK1SB1_4_2916	8
BK1SB1_5_45	8
BK1SB1_5_966	8
BK1SB1_5_1077	8
BK1SB1_5_1163	8
BK1SB1_5_1546	8
BK1SB1_5_1667	8
BK1SB1_5_1738	8
BK1SC1_1_47	8
BK1SC1_1_885	8
BK1SC1_1_1066	8
BK1SC1_1_1302	8
BK1SC1_1_1444	8
BK1SC1_2_45	8
BK1SC1_2_1462	8
BK1SC1_2_1919	8
BK1SC1_3_48	8
BK1SC1_3_964	8
BK1SC1_3_1142	8
BK1SC1_3_1312	8
BK1SC1_3_1678	8
BK1SC1_3_1983	8
BK1SC1_3_2246	8
BK1SC1_3_2517	8
BK1SC1_3_2917	8
BK1SC1_3_3228	8
BK1SC1_4_45	8
BK1SC1_4_575	8
BK1SC1_4_1136	8
BK1SC1_4_1324	8
BK1SC1_5_46	8
BK1SC1_5_753	8
BK1SC1_5_1176	8
BK1SC1_5_1291	8
BK1SC1_5_1326	8
BK2BA1_1_41	8
BK2BA1_1_516	8
BK2BA1_2_46	8
BK2BA1_2_1201	8
BK2BA1_2_1241	8
BK2BA1_2_1663	8
BK2BA1_2_2137	8
BK2BA1_2_2225	8
BK2BA1_2_2281	8
BK2BA1_2_2883	8
BK2BA1_2_3810	8
BK2BA1_2_4146	8
BK2BA1_3_46	8
BK2BA1_3_778	8
BK2BA1_3_1152	8
BK2BA1_3_1294	8
BK2BA1_3_1444	8
BK2BA1_3_1544	8
BK2BA1_3_1735	8
BK2BA1_4_47	8
BK2BA1_4_1008	8
BK2BA1_4_1009	8
BK2BA1_4_1208	8
BK2BA1_4_1460	8
BK2BA1_4_1733	8
BK2BA1_4_1749	8
BK2BA1_4_1904	8
BK2BA1_4_2365	8
BK2BA1_4_2373	8
BK2BA1_4_2811	8
BK2BA1_4_2970	8
BK2BA1_4_3349	8
BK2BA1_4_3480	8
BK2BA1_4_3543	8
BK2BA1_4_3831	8
BK2BA1_4_4092	8
BK2BA1_4_5136	8
BK2BA1_4_5306	8
BK2BA1_4_6455	8
BK2BA1_5_44	8
BK2BA1_5_856	8
BK2BA1_5_1046	8
BK2BA1_5_1140	8
BK2BA1_5_1177	8
BK2BA1_5_1822	8
BK2BA1_5_2216	8
BK2BB1_1_47	8
BK2BB1_1_1254	8
BK2BB1_1_1423	8
BK2BB1_1_1461	8
BK2BB1_2_45	8
BK2BB1_2_888	8
BK2BB1_2_933	8
BK2BB1_2_1023	8
BK2BB1_2_1087	8
BK2BB1_2_1255	8
BK2BB1_2_1267	8
BK2BB1_2_1578	8
BK2BB1_3_49	8
BK2BB1_3_493	8
BK2BB1_3_2496	8
BK2BB1_3_3442	8
BK2BB1_3_3695	8
BK2BB1_3_5556	8
BK2BB1_3_6957	8
BK2BB1_3_7470	8
BK2BB1_4_47	8
BK2BB1_4_742	8
BK2BB1_4_1274	8
BK2BB1_4_1691	8
BK2BB1_4_1703	8
BK2BB1_4_2195	8
BK2BB1_5_45	8
BK2BB1_5_1997	8
BK2BB1_5_2050	8
BK2BB1_5_2113	8
BK2BB1_5_2828	8
BK2BB1_5_2891	8
BK2BB1_5_2955	8
BK2BB1_5_3308	8
BK2BB1_5_3354	8
BK2BB1_5_3420	8
BK2BC1_1_48	8
BK2BC1_1_1230	8
BK2BC1_1_1369	8
BK2BC1_1_1389	8
BK2BC1_1_1512	8
BK2BC1_1_1898	8
BK2BC1_1_2231	8
BK2BC1_1_2624	8
BK2BC1_2_1482	8
BK2BC1_2_1665	8
BK2BC1_3_44	8
BK2BC1_3_369	8
BK2BC1_3_700	8
BK2BC1_4_48	8
BK2BC1_4_1298	8
BK2BC1_4_3212	8
BK2BC1_4_3558	8
BK2BC1_4_4217	8
BK2BC1_5_46	8
BK2BC1_5_2321	8
BK2SA1_1_37	8
BK2SA1_1_467	8
BK2SA1_2_38	8
BK2SA1_2_661	8
BK2SA1_3_46	8
BK2SA1_3_956	8
BK2SA1_3_1536	8
BK2SA1_3_1537	8
BK2SA1_3_1659	8
BK2SA1_3_1795	8
BK2SA1_3_2099	8
BK2SA1_3_2429	8
BK2SA1_4_49	8
BK2SA1_4_1113	8
BK2SA1_4_1636	8
BK2SA1_4_1761	8
BK2SA1_4_2429	8
BK2SA1_4_2511	8
BK2SA1_4_2635	8
BK2SA1_4_2957	8
BK2SA1_4_3015	8
BK2SA1_4_3372	8
BK2SA1_4_3432	8
BK2SA1_4_3515	8
BK2SA1_4_3593	8
BK2SA1_4_3609	8
BK2SA1_4_3851	8
BK2SA1_4_3915	8
BK2SA1_4_4489	8
BK2SA1_4_4611	8
BK2SA1_4_4664	8
BK2SA1_4_4675	8
BK2SA1_4_5244	8
BK2SA1_4_5731	8
BK2SA1_4_6383	8
BK2SA1_5_46	8
BK2SB1_1_49	8
BK2SB1_1_1181	8
BK2SB1_1_1737	8
BK2SB1_1_1841	8
BK2SB1_1_2771	8
BK2SB1_1_3400	8
BK2SB1_1_4128	8
BK2SB1_1_4354	8
BK2SB1_1_5104	8
BK2SB1_1_5179	8
BK2SB1_1_5241	8
BK2SB1_1_5363	8
BK2SB1_1_5468	8
BK2SB1_1_5738	8
BK2SB1_1_6077	8
BK2SB1_1_6720	8
BK2SB1_1_6833	8
BK2SB1_1_6910	8
BK2SB1_1_7879	8
BK2SB1_1_8019	8
BK2SB1_1_8111	8
BK2SB1_2_46	8
BK2SB1_2_1201	8
BK2SB1_2_1570	8
BK2SB1_2_2330	8
BK2SB1_2_2394	8
BK2SB1_2_2714	8
BK2SB1_3_51	8
BK2SB1_3_729	8
BK2SB1_3_2049	8
BK2SB1_3_2052	8
BK2SB1_3_2329	8
BK2SB1_3_2372	8
BK2SB1_3_2734	8
BK2SB1_3_2932	8
BK2SB1_3_3054	8
BK2SB1_3_3136	8
BK2SB1_3_3184	8
BK2SB1_3_3327	8
BK2SB1_3_3832	8
BK2SB1_3_3900	8
BK2SB1_3_4496	8
BK2SB1_3_4546	8
BK2SB1_4_49	8
BK2SB1_4_879	8
BK2SB1_4_1428	8
BK2SB1_4_1574	8
BK2SB1_4_1636	8
BK2SB1_4_1734	8
BK2SB1_4_1854	8
BK2SB1_4_1855	8
BK2SB1_4_1874	8
BK2SB1_4_2056	8
BK2SB1_4_2079	8
BK2SB1_4_2413	8
BK2SB1_4_2462	8
BK2SB1_4_2466	8
BK2SB1_4_2500	8
BK2SB1_4_2659	8
BK2SB1_4_2845	8
BK2SB1_4_2972	8
BK2SB1_4_2982	8
BK2SB1_4_3243	8
BK2SB1_4_3580	8
BK2SB1_4_3597	8
BK2SB1_4_3600	8
BK2SB1_4_3746	8
BK2SB1_4_3805	8
BK2SB1_4_4005	8
BK2SB1_5_46	8
BK2SB1_5_987	8
BK2SB1_5_1585	8
BK2SB1_5_2528	8
BK2SB1_5_2774	8
BK2SC1_1_49	8
BK2SC1_1_289	8
BK2SC1_1_2368	8
BK2SC1_1_2472	8
BK2SC1_2_45	8
BK2SC1_2_671	8
BK2SC1_2_673	8
BK2SC1_2_944	8
BK2SC1_2_1286	8
BK2SC1_2_1754	8
BK2SC1_2_2130	8
BK2SC1_3_52	8
BK2SC1_3_2709	8
BK2SC1_3_2770	8
BK2SC1_3_3090	8
BK2SC1_3_3563	8
BK2SC1_3_3630	8
BK2SC1_3_4169	8
BK2SC1_3_5406	8
BK2SC1_3_6660	8
BK2SC1_5_46	8
BK2SC1_5_980	8
BK2SC1_5_1295	8
BK2SC1_5_1317	8
BK3BA1_1_44	8
BK3BA1_1_74	8
BK3BA1_1_565	8
BK3BA1_1_1211	8
BK3BA1_1_1741	8
BK3BA1_1_1764	8
BK3BA1_1_2056	8
BK3BA1_1_2228	8
BK3BA1_1_2442	8
BK3BA1_1_2462	8
BK3BA1_1_2575	8
BK3BA1_1_2679	8
BK3BA1_1_2795	8
BK3BA1_1_2980	8
BK3BA1_1_3043	8
BK3BA1_1_3173	8
BK3BA1_1_3232	8
BK3BA1_1_3238	8
BK3BA1_1_3267	8
BK3BA1_1_3276	8
BK3BA1_1_3348	8
BK3BA1_1_3414	8
BK3BA1_2_47	8
BK3BA1_2_524	8
BK3BA1_2_705	8
BK3BA1_2_1420	8
BK3BA1_2_1817	8
BK3BA1_2_1822	8
BK3BA1_2_1920	8
BK3BA1_2_1961	8
BK3BA1_2_2164	8
BK3BA1_2_2195	8
BK3BA1_2_2293	8
BK3BA1_2_2430	8
BK3BA1_2_2537	8
BK3BA1_2_2751	8
BK3BA1_2_2863	8
BK3BA1_2_3155	8
BK3BA1_2_3208	8
BK3BA1_2_3211	8
BK3BA1_2_3622	8
BK3BA1_2_3639	8
BK3BA1_2_3829	8
BK3BA1_2_3927	8
BK3BA1_3_48	8
BK3BA1_3_931	8
BK3BA1_3_1496	8
BK3BA1_3_1957	8
BK3BA1_3_2426	8
BK3BA1_3_2950	8
BK3BA1_3_3372	8
BK3BA1_4_46	8
BK3BA1_4_362	8
BK3BA1_4_2482	8
BK3BA1_4_3323	8
BK3BA1_4_3413	8
BK3BA1_4_3430	8
BK3BA1_4_4254	8
BK3BA1_4_4668	8
BK3BA1_4_5087	8
BK3BA1_4_5685	8
BK3BA1_5_45	8
BK3BA1_5_1113	8
BK3BA1_5_1285	8
BK3BA1_5_1504	8
BK3BA1_5_1718	8
BK3BA1_5_1780	8
BK3BA1_5_1914	8
BK3BA1_5_1922	8
BK3BA1_5_2046	8
BK3BA1_5_2153	8
BK3BA1_5_2269	8
BK3BA1_5_2300	8
BK3BA1_5_2412	8
BK3BA1_5_2550	8
BK3BA1_5_2607	8
BK3BA1_5_2832	8
BK3BA1_5_2838	8
BK3BA1_5_2989	8
BK3BA1_5_3197	8
BK3BA1_5_3210	8
BK3BA1_5_3491	8
BK3BA1_5_3538	8
BK3BA1_5_3743	8
BK3BA1_5_3845	8
BK3BB1_1_49	8
BK3BB1_1_977	8
BK3BB1_1_1157	8
BK3BB1_1_1329	8
BK3BB1_1_1424	8
BK3BB1_1_1562	8
BK3BB1_1_1882	8
BK3BB1_1_2235	8
BK3BB1_1_2354	8
BK3BB1_1_2421	8
BK3BB1_1_2440	8
BK3BB1_1_2445	8
BK3BB1_1_2846	8
BK3BB1_1_3013	8
BK3BB1_1_3656	8
BK3BB1_1_3938	8
BK3BB1_1_4352	8
BK3BB1_1_4442	8
BK3BB1_1_4495	8
BK3BB1_2_47	8
BK3BB1_2_1650	8
BK3BB1_2_2838	8
BK3BB1_2_2878	8
BK3BB1_2_2963	8
BK3BB1_2_4923	8
BK3BB1_2_5157	8
BK3BB1_2_5524	8
BK3BB1_2_5667	8
BK3BB1_2_5822	8
BK3BB1_2_6151	8
BK3BB1_3_49	8
BK3BB1_3_762	8
BK3BB1_3_1298	8
BK3BB1_3_1303	8
BK3BB1_3_2067	8
BK3BB1_3_2168	8
BK3BB1_3_2302	8
BK3BB1_3_2359	8
BK3BB1_3_2618	8
BK3BB1_3_2767	8
BK3BB1_3_3180	8
BK3BB1_3_3188	8
BK3BB1_3_3238	8
BK3BB1_3_3657	8
BK3BB1_3_3696	8
BK3BB1_3_3777	8
BK3BB1_3_3950	8
BK3BB1_3_4186	8
BK3BB1_3_4236	8
BK3BB1_3_4262	8
BK3BB1_3_4406	8
BK3BB1_3_4529	8
BK3BB1_3_4635	8
BK3BB1_3_4715	8
BK3BB1_3_4961	8
BK3BB1_3_4969	8
BK3BB1_3_5172	8
BK3BB1_3_5269	8
BK3BB1_3_5372	8
BK3BB1_3_5414	8
BK3BB1_3_5517	8
BK3BB1_3_5577	8
BK3BB1_3_5702	8
BK3BB1_3_5720	8
BK3BB1_3_5881	8
BK3BB1_3_6230	8
BK3BB1_3_6431	8
BK3BB1_3_6579	8
BK3BB1_3_6990	8
BK3BB1_3_7201	8
BK3BB1_3_7276	8
BK3BB1_3_7464	8
BK3BB1_3_8311	8
BK3BB1_4_46	8
BK3BB1_4_503	8
BK3BB1_4_604	8
BK3BB1_4_1580	8
BK3BB1_4_1641	8
BK3BB1_4_1882	8
BK3BB1_4_2542	8
BK3BB1_4_2543	8
BK3BB1_4_2890	8
BK3BB1_4_2935	8
BK3BB1_4_2995	8
BK3BB1_4_3081	8
BK3BB1_4_3140	8
BK3BB1_4_3194	8
BK3BB1_4_3331	8
BK3BB1_4_3572	8
BK3BB1_4_3642	8
BK3BB1_4_3749	8
BK3BB1_4_3907	8
BK3BB1_4_4066	8
BK3BB1_4_4099	8
BK3BB1_4_4267	8
BK3BB1_4_4324	8
BK3BB1_4_5218	8
BK3BB1_4_5355	8
BK3BB1_4_6092	8
BK3BB1_5_48	8
BK3BB1_5_301	8
BK3BB1_5_1215	8
BK3BB1_5_1778	8
BK3BB1_5_1844	8
BK3BB1_5_2514	8
BK3BB1_5_2879	8
BK3BB1_5_3179	8
BK3BB1_5_3396	8
BK3BB1_5_3437	8
BK3BB1_5_3576	8
BK3BB1_5_3766	8
BK3BB1_5_3941	8
BK3BB1_5_3952	8
BK3BB1_5_4216	8
BK3BB1_5_4770	8
BK3BB1_5_4830	8
BK3BB1_5_5179	8
BK3BB1_5_5192	8
BK3BB1_5_5343	8
BK3BB1_5_5401	8
BK3BB1_5_5441	8
BK3BB1_5_6256	8
BK3BB1_5_6293	8
BK3BB1_5_6811	8
BK3BB1_5_7417	8
BK3BC1_1_47	8
BK3BC1_1_308	8
BK3BC1_1_965	8
BK3BC1_1_1231	8
BK3BC1_1_1233	8
BK3BC1_1_1665	8
BK3BC1_1_1810	8
BK3BC1_1_2686	8
BK3BC1_1_2880	8
BK3BC1_1_2887	8
BK3BC1_1_3524	8
BK3BC1_1_4582	8
BK3BC1_1_5752	8
BK3BC1_1_6151	8
BK3BC1_1_7267	8
BK3BC1_2_47	8
BK3BC1_2_307	8
BK3BC1_2_540	8
BK3BC1_2_1203	8
BK3BC1_2_1231	8
BK3BC1_2_1479	8
BK3BC1_2_1741	8
BK3BC1_2_1746	8
BK3BC1_2_1871	8
BK3BC1_2_2092	8
BK3BC1_2_2114	8
BK3BC1_2_2633	8
BK3BC1_2_2836	8
BK3BC1_2_2844	8
BK3BC1_2_2845	8
BK3BC1_2_3073	8
BK3BC1_2_3150	8
BK3BC1_2_3275	8
BK3BC1_2_3278	8
BK3BC1_2_3486	8
BK3BC1_2_3959	8
BK3BC1_2_3978	8
BK3BC1_2_4096	8
BK3BC1_2_4137	8
BK3BC1_2_4235	8
BK3BC1_2_4553	8
BK3BC1_2_4706	8
BK3BC1_2_4764	8
BK3BC1_2_5258	8
BK3BC1_2_5308	8
BK3BC1_2_5331	8
BK3BC1_2_5531	8
BK3BC1_2_5572	8
BK3BC1_2_5766	8
BK3BC1_2_5991	8
BK3BC1_2_6084	8
BK3BC1_2_6119	8
BK3BC1_2_6320	8
BK3BC1_2_6853	8
BK3BC1_2_6993	8
BK3BC1_3_47	8
BK3BC1_3_1383	8
BK3BC1_3_2041	8
BK3BC1_3_2047	8
BK3BC1_3_2297	8
BK3BC1_3_2471	8
BK3BC1_3_2635	8
BK3BC1_3_3132	8
BK3BC1_3_3168	8
BK3BC1_3_4115	8
BK3BC1_3_4231	8
BK3BC1_3_4337	8
BK3BC1_3_4501	8
BK3BC1_4_46	8
BK3BC1_4_252	8
BK3BC1_4_828	8
BK3BC1_4_1104	8
BK3BC1_4_1773	8
BK3BC1_4_1889	8
BK3BC1_4_2140	8
BK3BC1_4_2286	8
BK3BC1_4_2716	8
BK3BC1_4_3138	8
BK3BC1_5_50	8
BK3BC1_5_327	8
BK3BC1_5_819	8
BK3BC1_5_1343	8
BK3BC1_5_1809	8
BK3BC1_5_1939	8
BK3BC1_5_2131	8
BK3BC1_5_2236	8
BK3BC1_5_2904	8
BK3BC1_5_3126	8
BK3BC1_5_3375	8
BK3BC1_5_3873	8
BK3BC1_5_3931	8
BK3BC1_5_4073	8
BK3BC1_5_4212	8
BK3BC1_5_4492	8
BK3BC1_5_4630	8
BK3BC1_5_4852	8
BK3BC1_5_5026	8
BK3BC1_5_5362	8
BK3BC1_5_5385	8
BK3BC1_5_5566	8
BK3BC1_5_5567	8
BK3BC1_5_5756	8
BK3BC1_5_5946	8
BK3BC1_5_6110	8
BK3BC1_5_6560	8
BK3BC1_5_7900	8
BK3BC1_5_8215	8
BK3BC1_5_8254	8
BK3BC1_5_8678	8
BK3BC1_5_8737	8
BK3BC1_5_9024	8
BK3BC1_5_9558	8
BK3SA1_1_47	8
BK3SA1_1_1300	8
BK3SA1_2_44	8
BK3SA1_2_915	8
BK3SA1_2_1135	8
BK3SA1_2_1261	8
BK3SA1_2_1366	8
BK3SA1_2_1621	8
BK3SA1_2_1675	8
BK3SA1_2_1772	8
BK3SA1_2_1908	8
BK3SA1_2_2266	8
BK3SA1_2_2642	8
BK3SA1_3_46	8
BK3SA1_3_1123	8
BK3SA1_3_1598	8
BK3SA1_3_2156	8
BK3SA1_3_2233	8
BK3SA1_3_2672	8
BK3SA1_3_2932	8
BK3SA1_3_3088	8
BK3SA1_3_3516	8
BK3SA1_4_47	8
BK3SA1_4_1034	8
BK3SA1_4_2203	8
BK3SA1_4_2596	8
BK3SA1_4_2883	8
BK3SA1_4_4510	8
BK3SA1_4_4952	8
BK3SA1_5_46	8
BK3SA1_5_937	8
BK3SA1_5_1225	8
BK3SB1_1_48	8
BK3SB1_1_1185	8
BK3SB1_1_1578	8
BK3SB1_1_1780	8
BK3SB1_1_1983	8
BK3SB1_1_2037	8
BK3SB1_1_3520	8
BK3SB1_2_45	8
BK3SB1_2_3582	8
BK3SB1_2_3999	8
BK3SB1_2_4437	8
BK3SB1_3_46	8
BK3SB1_3_587	8
BK3SB1_3_1583	8
BK3SB1_3_1996	8
BK3SB1_3_2503	8
BK3SB1_3_2861	8
BK3SB1_3_3082	8
BK3SB1_3_3110	8
BK3SB1_3_3143	8
BK3SB1_3_3307	8
BK3SB1_3_3442	8
BK3SB1_3_3552	8
BK3SB1_3_3592	8
BK3SB1_3_4038	8
BK3SB1_3_4471	8
BK3SB1_3_5258	8
BK3SB1_4_46	8
BK3SB1_4_2101	8
BK3SB1_4_2738	8
BK3SB1_4_2757	8
BK3SB1_5_45	8
BK3SB1_5_4023	8
BK3SB1_5_4553	8
BK3SB1_5_4640	8
BK3SC1_1_45	8
BK3SC1_1_1040	8
BK3SC1_1_2404	8
BK3SC1_1_3872	8
BK3SC1_1_5852	8
BK3SC1_1_6068	8
BK3SC1_2_39	8
BK3SC1_3_44	8
BK3SC1_3_1300	8
BK3SC1_3_2170	8
BK3SC1_3_2348	8
BK3SC1_3_2551	8
BK3SC1_3_2873	8
BK3SC1_3_3071	8
BK3SC1_3_3083	8
BK3SC1_5_228	8
BK3SC1_5_1198	8
BK4BA1_1_50	8
BK4BA1_1_556	8
BK4BA1_1_948	8
BK4BA1_1_1249	8
BK4BA1_1_1251	8
BK4BA1_1_1775	8
BK4BA1_1_1865	8
BK4BA1_1_1869	8
BK4BA1_1_1935	8
BK4BA1_1_2018	8
BK4BA1_1_2163	8
BK4BA1_1_2177	8
BK4BA1_1_2194	8
BK4BA1_1_2514	8
BK4BA1_1_2520	8
BK4BA1_1_2646	8
BK4BA1_1_2892	8
BK4BA1_1_2901	8
BK4BA1_1_3126	8
BK4BA1_1_3192	8
BK4BA1_1_3296	8
BK4BA1_1_3337	8
BK4BA1_1_3405	8
BK4BA1_1_3445	8
BK4BA1_1_3483	8
BK4BA1_1_3550	8
BK4BA1_1_3627	8
BK4BA1_1_3695	8
BK4BA1_1_3770	8
BK4BA1_1_3809	8
BK4BA1_1_3875	8
BK4BA1_1_3945	8
BK4BA1_1_3965	8
BK4BA1_1_4038	8
BK4BA1_1_4053	8
BK4BA1_1_4118	8
BK4BA1_1_4140	8
BK4BA1_1_4164	8
BK4BA1_1_4282	8
BK4BA1_1_4382	8
BK4BA1_1_4402	8
BK4BA1_1_4454	8
BK4BA1_1_4541	8
BK4BA1_1_4582	8
BK4BA1_1_4613	8
BK4BA1_1_4626	8
BK4BA1_1_4680	8
BK4BA1_1_4705	8
BK4BA1_1_4726	8
BK4BA1_1_4757	8
BK4BA1_1_4818	8
BK4BA1_1_4869	8
BK4BA1_1_4974	8
BK4BA1_1_5125	8
BK4BA1_1_5141	8
BK4BA1_1_5308	8
BK4BA1_1_5312	8
BK4BA1_1_5381	8
BK4BA1_1_5566	8
BK4BA1_1_5593	8
BK4BA1_1_5726	8
BK4BA1_1_5924	8
BK4BA1_1_6044	8
BK4BA1_1_6124	8
BK4BA1_1_6144	8
BK4BA1_1_6230	8
BK4BA1_1_6494	8
BK4BA1_1_6537	8
BK4BA1_1_6549	8
BK4BA1_1_6834	8
BK4BA1_1_6957	8
BK4BA1_1_7100	8
BK4BA1_1_7170	8
BK4BA1_2_50	8
BK4BA1_2_451	8
BK4BA1_2_614	8
BK4BA1_2_748	8
BK4BA1_2_854	8
BK4BA1_2_1040	8
BK4BA1_2_1373	8
BK4BA1_2_1720	8
BK4BA1_2_2066	8
BK4BA1_2_2108	8
BK4BA1_2_2186	8
BK4BA1_2_2192	8
BK4BA1_2_2277	8
BK4BA1_2_2369	8
BK4BA1_2_2535	8
BK4BA1_2_2562	8
BK4BA1_2_2578	8
BK4BA1_2_2994	8
BK4BA1_2_3001	8
BK4BA1_2_3014	8
BK4BA1_2_3465	8
BK4BA1_2_3820	8
BK4BA1_2_3958	8
BK4BA1_2_4016	8
BK4BA1_2_4017	8
BK4BA1_2_4103	8
BK4BA1_2_4282	8
BK4BA1_2_4376	8
BK4BA1_2_4463	8
BK4BA1_2_4556	8
BK4BA1_2_4700	8
BK4BA1_2_4777	8
BK4BA1_2_4918	8
BK4BA1_2_4921	8
BK4BA1_2_4924	8
BK4BA1_2_5183	8
BK4BA1_2_5386	8
BK4BA1_2_5558	8
BK4BA1_2_5828	8
BK4BA1_2_6077	8
BK4BA1_2_6125	8
BK4BA1_2_6137	8
BK4BA1_2_6516	8
BK4BA1_2_6833	8
BK4BA1_2_7242	8
BK4BA1_2_7246	8
BK4BA1_2_7259	8
BK4BA1_2_7717	8
BK4BA1_2_7900	8
BK4BA1_2_8656	8
BK4BA1_2_8942	8
BK4BA1_2_8994	8
BK4BA1_2_9170	8
BK4BA1_3_51	8
BK4BA1_3_890	8
BK4BA1_3_1161	8
BK4BA1_3_1390	8
BK4BA1_3_1725	8
BK4BA1_3_1792	8
BK4BA1_3_1976	8
BK4BA1_3_3425	8
BK4BA1_3_3621	8
BK4BA1_3_3670	8
BK4BA1_3_4211	8
BK4BA1_3_4728	8
BK4BA1_3_4835	8
BK4BA1_3_5087	8
BK4BA1_3_5295	8
BK4BA1_3_5365	8
BK4BA1_3_5889	8
BK4BA1_3_5997	8
BK4BA1_4_50	8
BK4BA1_4_85	8
BK4BA1_4_2004	8
BK4BA1_4_2562	8
BK4BA1_4_2681	8
BK4BA1_4_3022	8
BK4BA1_4_3617	8
BK4BA1_4_3625	8
BK4BA1_4_4264	8
BK4BA1_4_5031	8
BK4BA1_4_5380	8
BK4BA1_4_5781	8
BK4BA1_4_6289	8
BK4BA1_4_6292	8
BK4BA1_4_6405	8
BK4BA1_4_6715	8
BK4BA1_4_6785	8
BK4BA1_4_6973	8
BK4BA1_4_7244	8
BK4BA1_4_7452	8
BK4BA1_4_7940	8
BK4BA1_4_8837	8
BK4BA1_4_9128	8
BK4BA1_4_11394	8
BK4BA1_5_52	8
BK4BA1_5_751	8
BK4BA1_5_1104	8
BK4BA1_5_1549	8
BK4BA1_5_1551	8
BK4BA1_5_1592	8
BK4BA1_5_1740	8
BK4BA1_5_2231	8
BK4BA1_5_2374	8
BK4BA1_5_2538	8
BK4BA1_5_2658	8
BK4BA1_5_2867	8
BK4BA1_5_3015	8
BK4BA1_5_3260	8
BK4BA1_5_3763	8
BK4BA1_5_3853	8
BK4BA1_5_4080	8
BK4BA1_5_4200	8
BK4BA1_5_4629	8
BK4BA1_5_4822	8
BK4BB1_1_50	8
BK4BB1_1_1089	8
BK4BB1_1_2163	8
BK4BB1_1_2166	8
BK4BB1_1_2323	8
BK4BB1_1_2774	8
BK4BB1_1_2976	8
BK4BB1_1_3432	8
BK4BB1_1_3913	8
BK4BB1_1_3916	8
BK4BB1_1_4223	8
BK4BB1_1_4243	8
BK4BB1_1_4335	8
BK4BB1_1_4616	8
BK4BB1_1_5073	8
BK4BB1_1_6040	8
BK4BB1_1_6239	8
BK4BB1_1_6542	8
BK4BB1_1_7869	8
BK4BB1_2_47	8
BK4BB1_2_772	8
BK4BB1_2_1861	8
BK4BB1_2_2332	8
BK4BB1_2_2574	8
BK4BB1_2_2719	8
BK4BB1_2_2744	8
BK4BB1_2_3299	8
BK4BB1_3_55	8
BK4BB1_3_733	8
BK4BB1_3_896	8
BK4BB1_3_1051	8
BK4BB1_3_1827	8
BK4BB1_3_2935	8
BK4BB1_3_3046	8
BK4BB1_3_3186	8
BK4BB1_3_3481	8
BK4BB1_3_4104	8
BK4BB1_3_4114	8
BK4BB1_3_4139	8
BK4BB1_3_4444	8
BK4BB1_3_4465	8
BK4BB1_3_4814	8
BK4BB1_3_4825	8
BK4BB1_3_5399	8
BK4BB1_3_5588	8
BK4BB1_3_5599	8
BK4BB1_3_5671	8
BK4BB1_3_5676	8
BK4BB1_3_5893	8
BK4BB1_3_5970	8
BK4BB1_3_6096	8
BK4BB1_3_6242	8
BK4BB1_3_6253	8
BK4BB1_3_6550	8
BK4BB1_3_6629	8
BK4BB1_3_6677	8
BK4BB1_3_6780	8
BK4BB1_3_7101	8
BK4BB1_3_7197	8
BK4BB1_3_7278	8
BK4BB1_3_7563	8
BK4BB1_3_7568	8
BK4BB1_3_7882	8
BK4BB1_3_8222	8
BK4BB1_3_8369	8
BK4BB1_3_8663	8
BK4BB1_3_9083	8
BK4BB1_3_9115	8
BK4BB1_3_9456	8
BK4BB1_3_9496	8
BK4BB1_3_9801	8
BK4BB1_3_10074	8
BK4BB1_3_10095	8
BK4BB1_3_10142	8
BK4BB1_3_10452	8
BK4BB1_3_11275	8
BK4BB1_3_11452	8
BK4BB1_3_11866	8
BK4BB1_3_12511	8
BK4BB1_3_13468	8
BK4BB1_3_13823	8
BK4BB1_3_13934	8
BK4BB1_3_14014	8
BK4BB1_4_51	8
BK4BB1_4_387	8
BK4BB1_4_745	8
BK4BB1_4_910	8
BK4BB1_4_1132	8
BK4BB1_4_1316	8
BK4BB1_4_1760	8
BK4BB1_4_2510	8
BK4BB1_4_2711	8
BK4BB1_4_2772	8
BK4BB1_4_2878	8
BK4BB1_4_2885	8
BK4BB1_4_2996	8
BK4BB1_4_3137	8
BK4BB1_4_3371	8
BK4BB1_4_3868	8
BK4BB1_4_4056	8
BK4BB1_4_4062	8
BK4BB1_4_4363	8
BK4BB1_4_4405	8
BK4BB1_4_4764	8
BK4BB1_4_4779	8
BK4BB1_4_4780	8
BK4BB1_4_4853	8
BK4BB1_4_5214	8
BK4BB1_4_5366	8
BK4BB1_4_5559	8
BK4BB1_4_5570	8
BK4BB1_4_5643	8
BK4BB1_4_5649	8
BK4BB1_4_5650	8
BK4BB1_4_5707	8
BK4BB1_4_5881	8
BK4BB1_4_6065	8
BK4BB1_4_6077	8
BK4BB1_4_6090	8
BK4BB1_4_6161	8
BK4BB1_4_6364	8
BK4BB1_4_6512	8
BK4BB1_4_6593	8
BK4BB1_4_6736	8
BK4BB1_4_6869	8
BK4BB1_4_7115	8
BK4BB1_4_7121	8
BK4BB1_4_7153	8
BK4BB1_4_7285	8
BK4BB1_4_7340	8
BK4BB1_4_7544	8
BK4BB1_4_7630	8
BK4BB1_4_7699	8
BK4BB1_4_7853	8
BK4BB1_4_7861	8
BK4BB1_4_8193	8
BK4BB1_4_8194	8
BK4BB1_4_8270	8
BK4BB1_4_8347	8
BK4BB1_4_8388	8
BK4BB1_4_8392	8
BK4BB1_4_8465	8
BK4BB1_4_8506	8
BK4BB1_4_8578	8
BK4BB1_4_8608	8
BK4BB1_4_8716	8
BK4BB1_4_8739	8
BK4BB1_4_9020	8
BK4BB1_4_9022	8
BK4BB1_4_9102	8
BK4BB1_4_9433	8
BK4BB1_4_9740	8
BK4BB1_4_9745	8
BK4BB1_4_9890	8
BK4BB1_4_10003	8
BK4BB1_4_10269	8
BK4BB1_4_10272	8
BK4BB1_4_10372	8
BK4BB1_4_10578	8
BK4BB1_4_10581	8
BK4BB1_4_10995	8
BK4BB1_4_11135	8
BK4BB1_4_11263	8
BK4BB1_4_11321	8
BK4BB1_4_11487	8
BK4BB1_4_11658	8
BK4BB1_4_11705	8
BK4BB1_4_11837	8
BK4BB1_4_12682	8
BK4BB1_4_12882	8
BK4BB1_4_13035	8
BK4BB1_4_13439	8
BK4BB1_4_13554	8
BK4BB1_4_13697	8
BK4BB1_4_13851	8
BK4BB1_4_14087	8
BK4BB1_4_14169	8
BK4BB1_4_14246	8
BK4BB1_4_14486	8
BK4BB1_4_14755	8
BK4BB1_5_52	8
BK4BB1_5_821	8
BK4BB1_5_1508	8
BK4BB1_5_2501	8
BK4BB1_5_2607	8
BK4BB1_5_3081	8
BK4BB1_5_3350	8
BK4BB1_5_3497	8
BK4BB1_5_3600	8
BK4BB1_5_3849	8
BK4BB1_5_3858	8
BK4BB1_5_4189	8
BK4BB1_5_4295	8
BK4BB1_5_4442	8
BK4BB1_5_4494	8
BK4BB1_5_4797	8
BK4BB1_5_5109	8
BK4BB1_5_5378	8
BK4BB1_5_5547	8
BK4BB1_5_5840	8
BK4BB1_5_5897	8
BK4BB1_5_6090	8
BK4BB1_5_6300	8
BK4BB1_5_6708	8
BK4BB1_5_6945	8
BK4BB1_5_7148	8
BK4BB1_5_8042	8
BK4BB1_5_8254	8
BK4BB1_5_8469	8
BK4BB1_5_8551	8
BK4BB1_5_9064	8
BK4BB1_5_9302	8
BK4BB1_5_9500	8
BK4BB1_5_9766	8
BK4BB1_5_9768	8
BK4BC1_1_56	8
BK4BC1_1_1813	8
BK4BC1_1_1822	8
BK4BC1_1_2232	8
BK4BC1_1_2705	8
BK4BC1_1_2760	8
BK4BC1_1_2877	8
BK4BC1_1_2995	8
BK4BC1_1_4067	8
BK4BC1_1_4279	8
BK4BC1_1_4405	8
BK4BC1_1_4781	8
BK4BC1_1_4790	8
BK4BC1_1_4791	8
BK4BC1_1_5651	8
BK4BC1_1_6046	8
BK4BC1_1_6075	8
BK4BC1_1_6133	8
BK4BC1_1_6188	8
BK4BC1_1_6502	8
BK4BC1_1_6591	8
BK4BC1_1_6867	8
BK4BC1_1_6899	8
BK4BC1_1_7089	8
BK4BC1_1_7751	8
BK4BC1_1_8073	8
BK4BC1_1_8338	8
BK4BC1_1_8486	8
BK4BC1_1_8624	8
BK4BC1_1_8716	8
BK4BC1_1_8733	8
BK4BC1_1_8896	8
BK4BC1_1_8935	8
BK4BC1_1_9130	8
BK4BC1_1_9273	8
BK4BC1_1_9879	8
BK4BC1_1_10155	8
BK4BC1_1_11154	8
BK4BC1_1_11298	8
BK4BC1_1_12011	8
BK4BC1_1_12017	8
BK4BC1_1_12509	8
BK4BC1_1_13461	8
BK4BC1_2_55	8
BK4BC1_2_1471	8
BK4BC1_2_2155	8
BK4BC1_2_2317	8
BK4BC1_2_3482	8
BK4BC1_2_3750	8
BK4BC1_2_3832	8
BK4BC1_2_4543	8
BK4BC1_2_4639	8
BK4BC1_2_4861	8
BK4BC1_2_5880	8
BK4BC1_2_5888	8
BK4BC1_2_5991	8
BK4BC1_2_7781	8
BK4BC1_2_8023	8
BK4BC1_2_8339	8
BK4BC1_2_8401	8
BK4BC1_2_8521	8
BK4BC1_2_8617	8
BK4BC1_2_8787	8
BK4BC1_3_49	8
BK4BC1_3_642	8
BK4BC1_3_1117	8
BK4BC1_3_1453	8
BK4BC1_3_1491	8
BK4BC1_3_1826	8
BK4BC1_3_2023	8
BK4BC1_3_2171	8
BK4BC1_3_2221	8
BK4BC1_3_2303	8
BK4BC1_3_2306	8
BK4BC1_3_2391	8
BK4BC1_3_2468	8
BK4BC1_3_2620	8
BK4BC1_3_2643	8
BK4BC1_3_2656	8
BK4BC1_3_2677	8
BK4BC1_3_2875	8
BK4BC1_3_2981	8
BK4BC1_3_3117	8
BK4BC1_3_3135	8
BK4BC1_3_3283	8
BK4BC1_3_3328	8
BK4BC1_3_3359	8
BK4BC1_3_3374	8
BK4BC1_3_3624	8
BK4BC1_3_3631	8
BK4BC1_3_3846	8
BK4BC1_3_3935	8
BK4BC1_3_4160	8
BK4BC1_3_4205	8
BK4BC1_3_4207	8
BK4BC1_3_4247	8
BK4BC1_3_4374	8
BK4BC1_3_4420	8
BK4BC1_3_4504	8
BK4BC1_3_4511	8
BK4BC1_3_4576	8
BK4BC1_3_4609	8
BK4BC1_3_4793	8
BK4BC1_3_4847	8
BK4BC1_3_4953	8
BK4BC1_3_5176	8
BK4BC1_3_5184	8
BK4BC1_3_5203	8
BK4BC1_3_5209	8
BK4BC1_3_5230	8
BK4BC1_3_5298	8
BK4BC1_3_5359	8
BK4BC1_3_5418	8
BK4BC1_3_5591	8
BK4BC1_3_5697	8
BK4BC1_3_5704	8
BK4BC1_3_5728	8
BK4BC1_3_5785	8
BK4BC1_3_5902	8
BK4BC1_3_5903	8
BK4BC1_3_5968	8
BK4BC1_3_6058	8
BK4BC1_3_6117	8
BK4BC1_3_6143	8
BK4BC1_3_6171	8
BK4BC1_3_6190	8
BK4BC1_3_6283	8
BK4BC1_3_6296	8
BK4BC1_3_6370	8
BK4BC1_3_6434	8
BK4BC1_3_6490	8
BK4BC1_3_6492	8
BK4BC1_3_6535	8
BK4BC1_3_6547	8
BK4BC1_3_6734	8
BK4BC1_3_6915	8
BK4BC1_3_6917	8
BK4BC1_3_7000	8
BK4BC1_3_7049	8
BK4BC1_3_7092	8
BK4BC1_3_7105	8
BK4BC1_3_7251	8
BK4BC1_3_7294	8
BK4BC1_3_7298	8
BK4BC1_3_7331	8
BK4BC1_3_7553	8
BK4BC1_3_7762	8
BK4BC1_3_7980	8
BK4BC1_3_8056	8
BK4BC1_3_8079	8
BK4BC1_3_8160	8
BK4BC1_3_8762	8
BK4BC1_3_8891	8
BK4BC1_3_8965	8
BK4BC1_3_9135	8
BK4BC1_3_9328	8
BK4BC1_3_9427	8
BK4BC1_3_9584	8
BK4BC1_3_9698	8
BK4BC1_4_54	8
BK4BC1_4_86	8
BK4BC1_4_962	8
BK4BC1_4_1193	8
BK4BC1_4_1607	8
BK4BC1_4_1638	8
BK4BC1_4_1645	8
BK4BC1_4_2437	8
BK4BC1_4_2496	8
BK4BC1_4_2595	8
BK4BC1_4_2691	8
BK4BC1_4_3003	8
BK4BC1_4_3050	8
BK4BC1_4_3588	8
BK4BC1_4_3596	8
BK4BC1_4_3617	8
BK4BC1_4_3831	8
BK4BC1_4_4157	8
BK4BC1_4_4164	8
BK4BC1_4_4521	8
BK4BC1_4_4528	8
BK4BC1_4_4788	8
BK4BC1_4_4862	8
BK4BC1_4_4866	8
BK4BC1_4_4867	8
BK4BC1_4_5213	8
BK4BC1_4_5227	8
BK4BC1_4_5309	8
BK4BC1_4_5360	8
BK4BC1_4_5481	8
BK4BC1_4_5609	8
BK4BC1_4_5809	8
BK4BC1_4_6088	8
BK4BC1_4_6114	8
BK4BC1_4_6118	8
BK4BC1_4_6152	8
BK4BC1_4_6223	8
BK4BC1_4_6263	8
BK4BC1_4_6531	8
BK4BC1_4_6710	8
BK4BC1_4_6756	8
BK4BC1_4_6855	8
BK4BC1_4_7144	8
BK4BC1_4_7246	8
BK4BC1_4_7309	8
BK4BC1_4_7341	8
BK4BC1_4_7745	8
BK4BC1_4_7773	8
BK4BC1_4_7800	8
BK4BC1_4_8078	8
BK4BC1_4_8329	8
BK4BC1_4_8537	8
BK4BC1_4_8557	8
BK4BC1_4_8595	8
BK4BC1_4_8725	8
BK4BC1_4_8781	8
BK4BC1_4_8820	8
BK4BC1_4_9030	8
BK4BC1_4_9350	8
BK4BC1_4_9363	8
BK4BC1_4_9991	8
BK4BC1_4_10075	8
BK4BC1_4_10151	8
BK4BC1_4_10356	8
BK4BC1_4_11018	8
BK4BC1_4_11053	8
BK4BC1_4_11358	8
BK4BC1_4_11446	8
BK4BC1_4_11518	8
BK4BC1_4_11593	8
BK4BC1_4_11970	8
BK4BC1_5_49	8
BK4BC1_5_1244	8
BK4BC1_5_1950	8
BK4BC1_5_2187	8
BK4BC1_5_2831	8
BK4BC1_5_3702	8
BK4BC1_5_3776	8
BK4BC1_5_4012	8
BK4BC1_5_4040	8
BK4BC1_5_4264	8
BK4BC1_5_4984	8
BK4BC1_5_6076	8
BK4SA1_1_48	8
BK4SA1_1_349	8
BK4SA1_1_984	8
BK4SA1_1_1162	8
BK4SA1_1_1437	8
BK4SA1_1_2035	8
BK4SA1_1_2182	8
BK4SA1_1_3003	8
BK4SA1_1_3200	8
BK4SA1_1_3315	8
BK4SA1_1_3655	8
BK4SA1_1_3666	8
BK4SA1_1_4310	8
BK4SA1_1_4316	8
BK4SA1_1_4776	8
BK4SA1_2_45	8
BK4SA1_2_805	8
BK4SA1_2_1321	8
BK4SA1_2_1515	8
BK4SA1_2_1586	8
BK4SA1_2_1700	8
BK4SA1_2_2131	8
BK4SA1_2_2233	8
BK4SA1_2_2564	8
BK4SA1_2_2672	8
BK4SA1_2_2839	8
BK4SA1_2_3026	8
BK4SA1_2_3562	8
BK4SA1_3_49	8
BK4SA1_3_1841	8
BK4SA1_3_2436	8
BK4SA1_3_2683	8
BK4SA1_3_2969	8
BK4SA1_3_3701	8
BK4SA1_3_3893	8
BK4SA1_3_4349	8
BK4SA1_3_4452	8
BK4SA1_3_4543	8
BK4SA1_3_4816	8
BK4SA1_3_4830	8
BK4SA1_3_4977	8
BK4SA1_3_5039	8
BK4SA1_3_5093	8
BK4SA1_3_5201	8
BK4SA1_4_47	8
BK4SA1_4_804	8
BK4SA1_4_913	8
BK4SA1_4_960	8
BK4SA1_4_1877	8
BK4SA1_4_1882	8
BK4SA1_4_1955	8
BK4SA1_4_2923	8
BK4SA1_4_3447	8
BK4SA1_4_3532	8
BK4SA1_4_3651	8
BK4SA1_4_3983	8
BK4SA1_4_4320	8
BK4SA1_4_4900	8
BK4SA1_4_5065	8
BK4SA1_4_5072	8
BK4SA1_4_5297	8
BK4SA1_4_5298	8
BK4SA1_4_5891	8
BK4SA1_4_6672	8
BK4SA1_4_6893	8
BK4SA1_4_7780	8
BK4SA1_4_8091	8
BK4SA1_4_8456	8
BK4SA1_4_8665	8
BK4SA1_4_8955	8
BK4SA1_4_9451	8
BK4SA1_4_9827	8
BK4SA1_5_47	8
BK4SA1_5_296	8
BK4SA1_5_447	8
BK4SB1_1_710	8
BK4SB1_2_47	8
BK4SB1_2_2314	8
BK4SB1_2_2565	8
BK4SB1_2_2867	8
BK4SB1_2_3265	8
BK4SB1_2_3478	8
BK4SB1_2_5824	8
BK4SB1_3_48	8
BK4SB1_3_447	8
BK4SB1_3_1410	8
BK4SB1_3_1509	8
BK4SB1_3_1630	8
BK4SB1_3_1791	8
BK4SB1_3_1972	8
BK4SB1_3_2107	8
BK4SB1_3_2244	8
BK4SB1_3_2329	8
BK4SB1_3_2341	8
BK4SB1_3_2349	8
BK4SB1_3_2403	8
BK4SB1_3_2529	8
BK4SB1_3_2824	8
BK4SB1_3_3091	8
BK4SB1_3_3107	8
BK4SB1_3_3185	8
BK4SB1_4_49	8
BK4SB1_4_705	8
BK4SB1_4_1622	8
BK4SB1_4_2303	8
BK4SB1_4_3455	8
BK4SB1_4_3515	8
BK4SB1_4_3776	8
BK4SB1_4_3896	8
BK4SB1_4_4209	8
BK4SB1_4_4607	8
BK4SB1_4_5492	8
BK4SB1_4_6087	8
BK4SB1_4_7002	8
BK4SB1_5_47	8
BK4SB1_5_408	8
BK4SB1_5_1090	8
BK4SB1_5_1392	8
BK4SB1_5_1552	8
BK4SB1_5_1554	8
BK4SB1_5_2157	8
BK4SB1_5_2197	8
BK4SB1_5_2282	8
BK4SB1_5_2540	8
BK4SB1_5_2565	8
BK4SB1_5_3283	8
BK4SC1_1_45	8
BK4SC1_1_486	8
BK4SC1_1_712	8
BK4SC1_1_847	8
BK4SC1_1_1528	8
BK4SC1_1_1665	8
BK4SC1_1_1841	8
BK4SC1_1_2293	8
BK4SC1_1_2913	8
BK4SC1_1_3003	8
BK4SC1_1_3043	8
BK4SC1_1_3190	8
BK4SC1_1_3366	8
BK4SC1_1_3976	8
BK4SC1_1_4593	8
BK4SC1_1_5078	8
BK4SC1_1_5247	8
BK4SC1_1_5767	8
BK4SC1_2_49	8
BK4SC1_2_1018	8
BK4SC1_2_1984	8
BK4SC1_2_2189	8
BK4SC1_2_2445	8
BK4SC1_2_2474	8
BK4SC1_2_2492	8
BK4SC1_2_2904	8
BK4SC1_2_2911	8
BK4SC1_2_2929	8
BK4SC1_2_3101	8
BK4SC1_2_3378	8
BK4SC1_2_3671	8
BK4SC1_2_3757	8
BK4SC1_2_3921	8
BK4SC1_2_4017	8
BK4SC1_2_4260	8
BK4SC1_2_4283	8
BK4SC1_2_4288	8
BK4SC1_2_4378	8
BK4SC1_2_4493	8
BK4SC1_2_4750	8
BK4SC1_2_4841	8
BK4SC1_2_4851	8
BK4SC1_2_4872	8
BK4SC1_2_4978	8
BK4SC1_2_5004	8
BK4SC1_2_5040	8
BK4SC1_2_5211	8
BK4SC1_2_5570	8
BK4SC1_2_5571	8
BK4SC1_2_5716	8
BK4SC1_2_5719	8
BK4SC1_2_5807	8
BK4SC1_2_5927	8
BK4SC1_2_5978	8
BK4SC1_2_6042	8
BK4SC1_2_7023	8
BK4SC1_2_7763	8
BK4SC1_2_7867	8
BK4SC1_2_7921	8
BK4SC1_2_8702	8
BK4SC1_2_9075	8
BK4SC1_2_9186	8
BK4SC1_2_9922	8
BK4SC1_3_49	8
BK4SC1_3_522	8
BK4SC1_3_1209	8
BK4SC1_3_1767	8
BK4SC1_3_1870	8
BK4SC1_3_1945	8
BK4SC1_3_2146	8
BK4SC1_3_2420	8
BK4SC1_3_2527	8
BK4SC1_3_2716	8
BK4SC1_3_2930	8
BK4SC1_3_3310	8
BK4SC1_3_3354	8
BK4SC1_3_3427	8
BK4SC1_3_3589	8
BK4SC1_3_3615	8
BK4SC1_3_3644	8
BK4SC1_3_4087	8
BK4SC1_3_4106	8
BK4SC1_3_4168	8
BK4SC1_3_4290	8
BK4SC1_3_4583	8
BK4SC1_3_4584	8
BK4SC1_3_4664	8
BK4SC1_3_4795	8
BK4SC1_3_4941	8
BK4SC1_3_5023	8
BK4SC1_3_5100	8
BK4SC1_3_5144	8
BK4SC1_3_5361	8
BK4SC1_3_5386	8
BK4SC1_3_5419	8
BK4SC1_3_5519	8
BK4SC1_3_6141	8
BK4SC1_3_6158	8
BK4SC1_3_6204	8
BK4SC1_3_6357	8
BK4SC1_3_6396	8
BK4SC1_3_6678	8
BK4SC1_3_6844	8
BK4SC1_3_6896	8
BK4SC1_3_6937	8
BK4SC1_3_7080	8
BK4SC1_3_7520	8
BK4SC1_4_51	8
BK4SC1_4_641	8
BK4SC1_4_1770	8
BK4SC1_4_1926	8
BK4SC1_4_2140	8
BK4SC1_4_2152	8
BK4SC1_4_2910	8
BK4SC1_4_2916	8
BK4SC1_4_3220	8
BK4SC1_4_3364	8
BK4SC1_4_3366	8
BK4SC1_4_3367	8
BK4SC1_4_3439	8
BK4SC1_4_3631	8
BK4SC1_4_3658	8
BK4SC1_4_4042	8
BK4SC1_4_4215	8
BK4SC1_4_4862	8
BK4SC1_4_5081	8
BK4SC1_4_5550	8
BK4SC1_4_5679	8
BK4SC1_4_6293	8
BK4SC1_4_6792	8
BK4SC1_4_7776	8
BK4SC1_5_47	8
BK4SC1_5_77	8
BK4SC1_5_1629	8
BK4SC1_5_1750	8
BK4SC1_5_1987	8
BK4SC1_5_2647	8
BK4SC1_5_2911	8
BK4SC1_5_2996	8
BK4SC1_5_3040	8
BK4SC1_5_3067	8
BK4SC1_5_3155	8
BK4SC1_5_3226	8
BK4SC1_5_3264	8
BK4SC1_5_3287	8
BK4SC1_5_3354	8
BK4SC1_5_3705	8
BK4SC1_5_3728	8
BK4SC1_5_3834	8
BK4SC1_5_3913	8
BK4SC1_5_4038	8
BK4SC1_5_4054	8
BK4SC1_5_4178	8
BK4SC1_5_4247	8
BK4SC1_5_4338	8
BK4SC1_5_4849	8
BK4SC1_5_4990	8
BK4SC1_5_5138	8
BK4SC1_5_5487	8
BK4SC1_5_5749	8
BK4SC1_5_6456	8
BK4SC1_5_6518	8
BK5BA1_1_53	8
BK5BA1_1_2396	8
BK5BA1_1_2496	8
BK5BA1_1_2608	8
BK5BA1_1_2952	8
BK5BA1_1_3787	8
BK5BA1_1_4102	8
BK5BA1_1_4948	8
BK5BA1_1_5125	8
BK5BA1_1_6074	8
BK5BA1_1_6347	8
BK5BA1_1_7009	8
BK5BA1_1_7067	8
BK5BA1_1_7956	8
BK5BA1_1_8621	8
BK5BA1_1_8926	8
BK5BA1_1_10359	8
BK5BA1_2_51	8
BK5BA1_2_955	8
BK5BA1_2_1175	8
BK5BA1_2_1236	8
BK5BA1_2_1579	8
BK5BA1_2_1610	8
BK5BA1_2_1617	8
BK5BA1_2_2000	8
BK5BA1_2_2467	8
BK5BA1_2_2568	8
BK5BA1_2_2574	8
BK5BA1_2_2668	8
BK5BA1_2_2989	8
BK5BA1_2_3017	8
BK5BA1_2_3060	8
BK5BA1_2_3639	8
BK5BA1_2_3663	8
BK5BA1_2_3912	8
BK5BA1_2_4252	8
BK5BA1_2_4262	8
BK5BA1_2_4506	8
BK5BA1_2_4627	8
BK5BA1_2_4764	8
BK5BA1_2_4938	8
BK5BA1_2_5016	8
BK5BA1_2_5019	8
BK5BA1_2_5054	8
BK5BA1_2_5139	8
BK5BA1_2_5199	8
BK5BA1_2_5387	8
BK5BA1_2_5398	8
BK5BA1_2_5409	8
BK5BA1_2_5451	8
BK5BA1_2_5513	8
BK5BA1_2_5519	8
BK5BA1_2_5769	8
BK5BA1_2_5839	8
BK5BA1_2_5885	8
BK5BA1_2_5971	8
BK5BA1_2_6069	8
BK5BA1_2_6227	8
BK5BA1_2_6276	8
BK5BA1_2_6482	8
BK5BA1_2_6640	8
BK5BA1_2_6715	8
BK5BA1_2_6775	8
BK5BA1_2_6912	8
BK5BA1_2_7023	8
BK5BA1_2_7194	8
BK5BA1_2_7196	8
BK5BA1_2_7272	8
BK5BA1_2_7501	8
BK5BA1_2_7530	8
BK5BA1_2_7651	8
BK5BA1_2_7939	8
BK5BA1_2_8065	8
BK5BA1_2_8171	8
BK5BA1_2_8200	8
BK5BA1_2_8457	8
BK5BA1_2_8556	8
BK5BA1_2_8727	8
BK5BA1_2_8938	8
BK5BA1_2_8974	8
BK5BA1_2_9547	8
BK5BA1_2_9799	8
BK5BA1_2_9824	8
BK5BA1_2_10083	8
BK5BA1_2_10126	8
BK5BA1_2_10154	8
BK5BA1_2_10540	8
BK5BA1_2_11807	8
BK5BA1_2_11898	8
BK5BA1_2_12315	8
BK5BA1_2_12333	8
BK5BA1_2_12478	8
BK5BA1_2_12712	8
BK5BA1_2_12796	8
BK5BA1_3_52	8
BK5BA1_3_84	8
BK5BA1_3_1463	8
BK5BA1_3_2234	8
BK5BA1_3_2407	8
BK5BA1_3_2954	8
BK5BA1_3_3214	8
BK5BA1_3_3456	8
BK5BA1_3_3704	8
BK5BA1_3_4048	8
BK5BA1_3_4348	8
BK5BA1_3_5051	8
BK5BA1_3_5443	8
BK5BA1_3_5575	8
BK5BA1_3_5955	8
BK5BA1_3_5964	8
BK5BA1_3_6174	8
[truncated: 64,427 more rows]
