# Supplementary material for: A novel taxonomic database for eukaryotic mitochondrial cytochrome oxidase subunit I gene (eKOI), with a focus on protists diversity
Source: Database (Oxford). 2025 Sep 24;2025:baaf057. doi: 10.1093/database/baaf057 (PMC12462617; doi:10.1093/database/baaf057)
Supplement: baaf057_Supplemental_File [file baaf057_supplemental_file.zip › 3_ASV_metabarcoding/excavata.fasta]

>BK1BA1_1_1640
tctttcaggtatacaatcacattcaggtgcttctgtggatcttgcaatctttagcttacacttgtcaggtggttcatctgttattgcgtctattaactttattactaccatttttaatatgcgtgctcctggtatgactatgcataagatgccattgtttgtatggtctgttcttgtgactgcattcttacttgtattttcacttccagttctcgctggtggtattactatgttgttaacagatcgtaattttaatacaacattctttgatcctgcaggtggtggtgatcctgtattgtatcaacatttattt
>BK1BA1_2_2073
tttatctggtatacaatcacactcaggtgcatctattgacttagcaatctttagcttacacttgtcaggtagttcatctcttatcgcatctattaactttattactaccatatttaatatgcgtgcgcctggtatgacgatgcataaaatgcctttattcgtttggtctatattagtgacatcattcttactagtgtttgcacttcctgtcctagcaggcggtatcaccatgttgctaacagatcgtaactttaatactacattcttcgacccagctggcggtggtgacccattgttgttccaacacctattc
>BK1BA1_5_550
tctttctggtatacaatcacactcaggtgcttcagtagatcttgcaatcttcagcttacacttgtcaggtggttcatcagttattgcatctattaactttattacaactatttttaatatgcgtgctcctggtatgactatgcataaaatgccattgttcgtatggtctgttcttgtaactgcatttttacttgtattttcacttcctgttctcgcaggtggtattacaatgttgttaacagatcgtaactttaatactacattctttgaccctgcaggtggtggtgatccagtgttgtatcaacatttattc
>BK1BA1_5_684
attatctggtcttcaatcacattcaggtgcttctattgatcttgctatttttagtcttcacttatcaggtgcttcatctgttttagcttcgatcaattttattactactatttttaatatgcgtgctcctggtatgactatgcatagaatgccattatttgtatggtcaattttagtaacatctttcttattagtatttgcattacctgtacttgctggtggtattacaatgttattaacagatcgtaattttaatacaactttttttgatcctgcaggcggtggtgatccagtattatttcaacatttattc
>BK1BA1_5_3223
cattatctggtcttcaatcacattcaggtgcttctattgatcttgctatttttagtcttcacttatcaggtgcttcatctgttttagcttcgatcaattttattactactatttttaatatgcgtgctcctggtatgactatgcatagaatgccattatttgtatggtcaattttagtaacatctttcttattagtatttgcattacctgtacttgctggtggtattacaatgttattaacagatcgtaattttaatacaactttttttgatcctgcaggcggtggtgatccagtattatttcaacatttattc
>BK1BB1_2_1416
attatctggtcttcaatcacattcaggtgcttctattgatcttgctatttttagtcttcacttatcaggtgcttcatctgttttagcttcgatcaattttattactactatttttaatatgcgtgctcctggtatgactatgcatagaatgccattatttgtatggtcaattttagtaacatctttcttattagtatttgcattacctgtacttgctggtggtattacaatgttattaacagatcgtaattttaatacaactttttttgatcctgcaggcggtggtgatccagtattatttcaacatttattt
>BK1BB1_5_2086
tctttcaggtatacaatcacattcaggtgcttctgtggatcttgcaatctttagcttacacttgtcaggtggttcatctgttattgcgtctattaactttattactaccatttttaatatgcgtgctcctggtatgactatgcataagatgccattgtttgtatggtctgttcttgtgactgcattcttacttgtattttcacttccagttctcgctggtggtattactatgttgttaacagatcgtaattttaatacaacattctttgatcctgcaggtggtggtgatcctgtattgtatcaacatttattt
>BK1BC1_1_2727
tctttcaggtatacaatcacattcaggtgcttctgtggatcttgcaatctttagcttacacttgtcaggtggttcatctgttattgcgtctattaactttattactaccatttttaatatgcgtgctcctggtatgactatgcataagatgccattgtttgtatggtctgttcttgtgactgcattcttacttgtattttcacttccagttctcgctggtggtattactatgttgttaacagatcgtaattttaatacaacattctttgatcctgcaggtggtggtgatcctgtattgtatcaacatttattt
>BK1BC1_5_782
attatctggtcttcaatcacattcaggtgcttctattgatcttgctatttttagtcttcacttatcaggtgcttcatctgttttagcttcgatcaattttattactactatttttaatatgcgtgctcctggtatgactatgcatagaatgccattatttgtatggtcaattttagtaacatctttcttattagtatttgcattacctgtacttgctggtggtattacaatgttattaacagatcgtaattttaatacaactttttttgatcctgcaggcggtggtgatccagtattatttcaacatttattc
>BK1SA1_2_762
tctttctggtatacaatcacactcaggtgcttcagtagatcttgcaatcttcagcttacacttgtcaggtggttcatcagttattgcatctattaactttattacaactatttttaatatgcgtgctcctggtatgactatgcataaaatgccattgttcgtatggtctgttcttgtaactgcatttttacttgtattttcacttcctgttcttgcaggtggtattacaatgttgttaacagatcgtaactttaatactacattctttgaccctgcaggtggtggtgatccagtgttgtatcaacatttattc
>BK1SA1_4_409
tctttctggtatacaatcacactcaggtgcttcagtagatcttgcaatcttcagcttacacttgtcaggtggttcatcagttattgcatctattaactttattacaactatttttaatatgcgtgctcctggtatgactatgcataaaatgccattgttcgtatggtctgttcttgtaactgcatttttacttgtattttcacttcctgttctcgcaggtggtattacaatgttgttaacagatcgtaactttaatactacattctttgaccctgcaggtggtggtgatccagtgttgtatcaacatttattc
>BK1SB1_1_644
attatctggtcttcaatcacattcaggtgcttctattgatcttgctatttttagtcttcacttatcaggtgcttcatctgttttagcttcgatcaattttattactactatttttaatatgcgtgctcctggtatgactatgcatagaatgccattatttgtatggtcaattttagtaacatctttcttattagtatttgcattacctgtacttgctggtggtattacaatgttattaacagatcgtaattttaatacaactttttttgatcctgcaggcggtggtgatccagtattatttcaacatttattc
>BK1SB1_3_447
attatctggtcttcaatcacattcaggtgcttctattgatcttgctatttttagtcttcacttatcaggtgcttcatctgttttagcttcgatcaattttattactactatttttaatatgcgtgctcctggtatgactatgcatagaatgccattatttgtatggtcaattttagtaacatctttcttattagtatttgcattacctgtacttgctggtggtattacaatgttattaacagatcgtaattttaatacaactttttttgatcctgcaggcggtggtgatccagtattatttcaacatttattc
>BK1SB1_4_630
attatctggtcttcaatcacattcaggtgcttctattgatcttgctatttttagtcttcacttatcaggtgcttcatctgttttagcttcgatcaattttattactactatttttaatatgcgtgctcctggtatgactatgcatagaatgccattatttgtatggtcaattttagtaacatctttcttattagtatttgcattacctgtacttgctggtggtattacaatgttattaacagatcgtaattttaatacaactttttttgatcctgcaggcggtggtgatccagtattatttcaacatttattc
>BK1SC1_3_602
attatctggtcttcaatcacattcaggtgcttctattgatcttgctatttttagtcttcacttatcaggtgcttcatctgttttagcttcgatcaattttattactactatttttaatatgcgtgctcctggtatgactatgcatagaatgccattatttgtatggtcaattttagtaacatctttcttattagtatttgcattacctgtacttgctggtggtattacaatgttattaacagatcgtaattttaatacaactttttttgatcctgcaggcggtggtgatccagtattatttcaacatttattc
>BK1SC1_3_820
tctttctggtatacaatcacactcaggtgcttcagtagatcttgcaatcttcagcttacacttgtcaggtggttcatcagttattgcatctattaactttattacaactatttttaatatgcgtgctcctggtatgactatgcataaaatgccattgttcgtatggtctgttcttgtaactgcatttttacttgtattttcacttcctgttcttgcaggtggtattacaatgttgttaacagatcgtaactttaatactacattctttgaccctgcaggtggtggtgatccagtgttgtatcaacatttattc
>BK1SC1_3_1854
attatctggtcttcaatcacattcaggtgcttctattgatcttgctatttttagtcttcacttatcaggtgcttcatctgttttagcttcgatcaattttattactactatttttaatatgcgtgctcctggtatgactatgcatagaatgccattatttgtatggtcaattttagtaacatctttcttattagtatttgcattacctgtacttgctggtggtattacaatgttattaacagatcgtaattttaatacaacttttttgatcctgcaggcggtggtgatccagtattatttcaacatttattc
>BK1SC1_4_368
attatctggtcttcaatcacattcaggtgcttctattgatcttgctatttttagtcttcacttatcaggtgcttcatctgttttagcttcgatcaattttattactactatttttaatatgcgtgctcctggtatgactatgcatagaatgccattatttgtatggtcaattttagtaacatctttcttattagtatttgcattacctgtacttgctggtggtattacaatgttattaacagatcgtaattttaatacaactttttttgatcctgcaggcggtggtgatccagtattatttcaacatttattc
>BK1SC1_5_320
tctttctggtatacaatcacactcaggtgcttcagtagatcttgcaatcttcagcttacacttgtcaggtggttcatcagttattgcatctattaactttattacaactatttttaatatgcgtgctcctggtatgactatgcataaaatgccattgttcgtatggtctgttcttgtaactgcatttttacttgtattttcacttcctgttctcgcaggtggtattacaatgttgttaacagatcgtaactttaatactacattctttgaccctgcaggtggtggtgatccagtgttgtatcaacatttattc
>BK1SC1_5_687
ttatctggtcttcaatcacattcaggtgcttctattgatcttgctatttttagtcttcacttatcaggtgcttcatctgttttagcttcgatcaattttattactactatttttaatatgcgtgctcctggtatgactatgcatagaatgccattatttgtatggtcaattttagtaacatctttcttattagtatttgcattacctgtacttgctggtggtattacaatgttattaacagatcgtaattttaatacaactttttttgatcctgcaggcggtggtgatccagtattatttcaacatttattc
>BK1SC1_5_729
tttatctggtatacaatcacactcaggtgcatctattgacttagcaatctttagcttacacttgtcaggtagttcatctcttatcgcatctattaactttattactaccatatttaatatgcgtgcgcctggtatgacgatgcataaaatgcctttattcgtttggtctatattagtgacatcattcttactagtgtttgcacttcctgtcctagcaggcggtatcaccatgttgctaacagatcgtaactttaatactacattcttcgacccagctggcggtggtgacccattgttgttccaacacctattc
>BK2BA1_2_642
attatctggtcttcaatcacattcaggtgcttctattgatcttgctatttttagtcttcacttatcaggtgcttcatctgttttagcttcgatcaattttattactactatttttaatatgcgtgctcctggtatgactatgcatagaatgccattatttgtatggtcaattttagtaacatctttcttattagtatttgcattacctgtacttgctggtggtattacaatgttattaacagatcgtaattttaatacaactttttttgatcctgcaggcggtggtgatccagtattatttcaacatttattc
>BK2BA1_2_1563
ttatctggtcttcaatcacattcaggtgcttctattgatcttgctatttttagtcttcacttatcaggtgcttcatctgttttagcttcgatcaattttattactactatttttaatatgcgtgctcctggtatgactatgcatagaatgccattatttgtatggtcaattttagtaacatctttcttattagtatttgcattacctgtacttgctggtggtattacaatgttattaacagatcgtaattttaatacaactttttttgatcctgcaggcggtggtgatccagtattatttcaacatttattc
>BK2SB1_3_687
attatctggtcttcaatcacattcaggtgcttctattgatcttgctatttttagtcttcacttatcaggtgcttcatctgttttagcttcgatcaattttattactactatttttaatatgcgtgctcctggtatgactatgcatagaatgccattatttgtatggtcaattttagtaacatctttcttattagtatttgcattacctgtacttgctggtggtattacaatgttattaacagatcgtaattttaatacaactttttttgatcctgcaggcggtggtgatccagtattatttcaacatttattc
>BK2SC1_2_409
tctttctggtatacaatcacactcaggtgcttcagtagatcttgcaatcttcagcttacacttgtcaggtggttcatcagttattgcatctattaactttattacaactatttttaatatgcgtgctcctggtatgactatgcataaaatgccattgttcgtatggtctgttcttgtaactgcatttttacttgtattttcacttcctgttctcgcaggtggtattacaatgttgttaacagatcgtaactttaatactacattctttgaccctgcaggtggtggtgatccagtgttgtatcaacatttattc
>BK3BA1_5_504
tctttctggtatacaatcacactcaggtgcttcagtagatcttgcaatcttcagcttacacttgtcaggtggttcatcagttattgcatctattaactttattacaactatttttaatatgcgtgctcctggtatgactatgcataaaatgccattgttcgtatggtctgttcttgtaactgcatttttacttgtattttcacttcctgttctcgcaggtggtattacaatgttgttaacagatcgtaactttaatactacattctttgaccctgcaggtggtggtgatccagtgttgtatcaacatttattc
>BK3BB1_3_4001
attatcaggaattcaatcacactcaggagcttcagttgatcttgctatattcagtcttcacttatcaggtgcgtcatcagtattagcatcgattaattttattactacaatatttaatatgcgtgctcctggtatgactatgcatagaatgccattatttgtttggtcaattcttgttacttctttcttattagtatttgcattaccagtacttgctggtggtataactatgttattaacagatcgtaactttaatacaacattctttgatccagcaggtggtggtgatccagtattattccaacatttattc
>BK3BB1_5_840
attatctggtcttcaatcacattcaggtgcttctattgatcttgctatttttagtcttcacttatcaggtgcttcatctgttttagcttcgatcaattttattactactatttttaatatgcgtgctcctggtatgactatgcatagaatgccattatttgtatggtcaattttagtaacatctttcttattagtatttgcattacctgtacttgctggtggtattacaatgttattaacagatcgtaattttaatacaactttttttgatcctgcaggcggtggtgatccagtattatttcaacatttattc
>BK3BC1_1_845
attatctggtcttcaatcacattcaggtgcttctattgatcttgctatttttagtcttcacttatcaggtgcttcatctgttttagcttcgatcaattttattactactatttttaatatgcgtgctcctggtatgactatgcatagaatgccattatttgtatggtcaattttagtaacatctttcttattagtatttgcattacctgtacttgctggtggtattacaatgttattaacagatcgtaattttaatacaactttttttgatcctgcaggcggtggtgatccagtattatttcaacatttattc
>BK3BC1_1_2747
tttatctggtatacaatcacactcaggtgcatctattgacttagcaatctttagcttacacttgtcaggtagttcatctcttatcgcatctattaactttattactaccatatttaatatgcgtgcgcctggtatgacgatgcataaaatgcctttattcgtttggtctatattagtgacatcattcttactagtgtttgcacttcctgtcctagcaggcggtatcaccatgttgctaacagatcgtaactttaatactacattcttcgacccagctggcggtggtgacccattgttgttccaacacctattc
>BK3BC1_1_3316
attatctggtcttcaatcacattcaggtgcttctattgatcttgctatttttagtcttcacttatcaggtgcttcatctgttttagcttcgatcaattttattactactatttttaatatgcgtgctcctggtatgactatgcatagaatgccattatttgtatggtcaattttagtaacatctttcttattagtatttgcattacctgtacttgctggtggtattacaatgttattaacagatcgtaattttaatacaactttttttgatcctgcaggcggtggtgatccagtattatttcaacatttattt
>BK3BC1_1_3547
attatcaggaattcaatcacactcaggagcttcagttgatcttgctatattcagtcttcacttatcaggtgcgtcatcagtattagcatcgattaattttattactacaatatttaatatgcgtgctcctggtatgactatgcatagaatgccattatttgtttggtcaattcttgttacttctttcttattagtatttgcattaccagtacttgctggtggtataactatgttattaacagatcgtaactttaatacaacattctttgatccagcaggtggtggtgatccagtattattccaacatttattc
>BK3BC1_1_5818
attatctggtcttcaatcacattcaggtgcttctattgatcttgctatttttagtcttcacttatcaggtgcttcatctgttttagcttcgatcaattttattactactatttttaatatgcgtgctcctggtatgactatgcatagaatgccattatttgtatggtcaattttagtaacatctttcttattagtatttgcattacctgtacttgctggtggtattgcaatgttattaacagatcgtaattttaatacaactttttttgatcctgcaggcggtggtgatccagtattatttcaacatttattc
>BK3BC1_3_711
attatctggtcttcaatcacattcaggtgcttctattgatcttgctatttttagtcttcacttatcaggtgcttcatctgttttagcttcgatcaattttattactactatttttaatatgcgtgctcctggtatgactatgcatagaatgccattatttgtatggtcaattttagtaacatctttcttattagtatttgcattacctgtacttgctggtggtattacaatgttattaacagatcgtaattttaatacaactttttttgatcctgcaggcggtggtgatccagtattatttcaacatttattc
>BK3SA1_1_553
attatctggtcttcaatcacattcaggtgcttctattgatcttgctatttttagtcttcacttatcaggtgcttcatctgttttagcttcgatcaattttattactactatttttaatatgcgtgctcctggtatgactatgcatagaatgccattatttgtatggtcaattttagtaacatctttcttattagtatttgcattacctgtacttgctggtggtattacaatgttattaacagatcgtaattttaatacaactttttttgatcctgcaggcggtggtgatccagtattatttcaacatttattc
>BK3SC1_3_775
tctttctggtatacaatcacactcaggtgcttcagtagatcttgcaatcttcagcttacacttgtcaggtggttcatcagttattgcatctattaactttattacaactatttttaatatgcgtgctcctggtatgactatgcataaaatgccattgttcgtatggtctgttcttgtaactgcatttttacttgtattttcacttcctgttcttgcaggtggtattacaatgttgttaacagatcgtaactttaatactacattctttgaccctgcaggtggtggtgatccagtgttgtatcaacatttattc
>BK4BA1_1_881
attatctggtcttcaatcacattcaggtgcttctattgatcttgctatttttagtcttcacttatcaggtgcttcatctgttttagcttcgatcaattttattactactatttttaatatgcgtgctcctggtatgactatgcatagaatgccattatttgtatggtcaattttagtaacatctttcttattagtatttgcattacctgtacttgctggtggtattacaatgttattaacagatcgtaattttaatacaactttttttgatcctgcaggcggtggtgatccagtattatttcaacatttattc
>BK4BA1_1_2760
tttatctggtatacaatcacactcaggtgcatctattgacttagcaatctttagcttacacttgtcaggtagttcatctcttatcgcatctattaactttattactaccatatttaatatgcgtgcgcctggtatgacgatgcataaaatgcctttattcgtttggtctatattagtgacatcattcttactagtgtttgcacttcctgtcctagcaggcggtatcaccatgttgctaacagatcgtaactttaatactacattcttcgacccagctggcggtggtgacccattgttgttccaacacctattc
>BK4BA1_1_3609
attatcaggaattcaatcacactcaggagcttcagttgatcttgctatattcagtcttcacttatcaggtgcgtcatcagtattagcatcgattaattttattactacaatatttaatatgcgtgctcctggtatgactatgcatagaatgccattatttgtttggtcaattcttgttacttctttcttattagtatttgcattaccagtacttgctggtggtataactatgttattaacagatcgtaactttaatacaacattctttgatccagcaggtggtggtgatccagtattattccaacatttattc
>BK4BA1_1_4935
tctttcaggtatacaatcacattcaggtgcttctgtggatcttgcaatctttagcttacacttgtcaggtggttcatctgttattgcgtctattaactttattactaccatttttaatatgcgtgctcctggtatgactatgcataagatgccattgtttgtatggtctgttcttgtgactgcattcttacttgtattttcacttccagttctcgctggtggtattactatgttgttaacagattgtaattttaatacaacattctttgatcctgcaggtggtggtgatcctgtattgtatcaacatttattt
>BK4BA1_1_6401
attatctggtcttcaatcacattcaggtgctcctattgatcttgctatttttagtcttcacttatcaggtgcttcatctgttttagcttcgatcaattttattactactatttttaatatgcgtgctcctggtatgactatgcatagaatgccattatttgtatggtcaattttagtaacatctttcttattagtatttgcattacctgtacttgctggtggtattacaatgttattaacagatcgtaattttaatacaactttttttgatcctgcaggcggtggtgatccagtattatttcaacatttattc
>BK4BA1_1_7443
attatctggtcttcaatcacattcaggtgcttctattgatcttgctatttttagtcttcacttatcaggtgcttcatctgttttagcctcgatcaattttattactactatttttaatatgcgtgctcctggtatgactatgcatagaatgccattatttgtatggtcaattttagtaacatctttcttattagtatttgcattacctgtacttgctggtggtattacaatgttattaacagatcgtaattttaatacaactttttttgatcctgcaggcggtggtgatccagtattatttcaacatttattc
>BK4BA1_2_731
tctttctggtatacaatcacactcaggtgcttcagtagatcttgcaatcttcagcttacacttgtcaggtggttcatcagttattgcatctattaactttattacaactatttttaatatgcgtgctcctggtatgactatgcataaaatgccattgttcgtatggtctgttcttgtaactgcatttttacttgtattttcacttcctgttctcgcaggtggtattacaatgttgttaacagatcgtaactttaatactacattctttgaccctgcaggtggtggtgatccagtgttgtatcaacatttattc
>BK4BA1_2_959
attatctggtcttcaatcacattcaggtgcttctattgatcttgctatttttagtcttcacttatcaggtgcttcatctgttttagcttcgatcaattttattactactatttttaatatgcgtgctcctggtatgactatgcatagaatgccattatttgtatggtcaattttagtaacatctttcttattagtatttgcattacctgtacttgctggtggtattacaatgttattaacagatcgtaattttaatacaactttttttgatcctgcaggcggtggtgatccagtattatttcaacatttattc
>BK4BA1_2_2960
attatctggtcttcaatcacattcaggtgcttctattgatcttgctatttttagtcttcacttatcaggtgcttcatctgttttagcttcgatcaattttattactactatttttaatatgcgtgctcctggtatgactatgcatagaatgccattatttgtatggtcaattttagtaacatctttcttattagtatttgcattacctgtacttgctggtggtattacaatgttattaacagatcgtaattttaatacaactttttttgatcctgcaggcggtggtgatccagtattatttcaacatttatt
>BK4BA1_2_2961
ttatctggtcttcaatcacattcaggtgcttctattgatcttgctatttttagtcttcacttatcaggtgcttcatctgttttagcttcgatcaattttattactactatttttaatatgcgtgctcctggtatgactatgcatagaatgccattatttgtatggtcaattttagtaacatctttcttattagtatttgcattacctgtacttgctggtggtattacaatgttattaacagatcgtaattttaatacaactttttttgatcctgcaggcggtggtgatccagtattatttcaacatttattc
>BK4BA1_2_4066
attatctggtcttcaatcacattcaggtgcttctattgatcttgctatttttagtcttcacttatcaggtgcttcatctgttttagcttcgatcaattttattactactatttttaatatgcgtgctcctggtatgactatgcatagaatgccattatttgtatggtcaattttagtaacatctttcttattagtatttgcattacctgtacttgctggtggtattacaatgttattaacagatcgtaattttaatacaactttttttgatcctgcaggcggtggtgatccagtattatttcaacatttattt
>BK4BA1_2_5317
gttatctggtcttcaatcacattcaggtgcttctattgatcttgctatttttagtcttcacttatcaggtgcttcatctgttttagcttcgatcaattttattactactatttttaatatgcgtgctcctggtatgactatgcatagaatgccattatttgtatggtcaattttagtaacatctttcttattagtatttgcattacctgtacttgctggtggtattacaatgttattaacagatcgtaattttaatacaactttttttgatcctgcaggcggtggtgatccagtattatttcaacatttattc
>BK4BA1_2_8817
tttctggtatacaatcacactcaggtgcttcagtagatcttgcaatcttcagcttacacttgtcaggtggttcatcagttattgcatctattaactttattacaactatttttaatatgcgtgctcctggtatgactatgcataaaatgccattgttcgtatggtctgttcttgtaactgcatttttacttgtattttcacttcctgttctcgcaggtggtattacaatgttgttaacagatcgtaactttaatactacattctttgaccctgcaggtggtggtgatccagtgttgtatcaacatttattc
>BK4BA1_2_9547
attatctggtcttcaatcacattcaggtgcttctattgatcttgctatttttagtcttcacttatcaggtgcttcatctgttttagcttcgatcaattttattactactatctttaatatgcgtgctcctggtatgactatgcatagaatgccattatttgtatggtcaattttagtaacatctttcttattagtatttgcattacctgtacttgctggtggtattacaatgttattaacagatcgtaattttaatacaactttttttgatcctgcaggcggtggtgatccagtattatttcaacatttattc
>BK4BA1_3_819
attatctggtcttcaatcacattcaggtgcttctattgatcttgctatttttagtcttcacttatcaggtgcttcatctgttttagcttcgatcaattttattactactatttttaatatgcgtgctcctggtatgactatgcatagaatgccattatttgtatggtcaattttagtaacatctttcttattagtatttgcattacctgtacttgctggtggtattacaatgttattaacagatcgtaattttaatacaactttttttgatcctgcaggcggtggtgatccagtattatttcaacatttattc
>BK4BA1_3_2284
attatctggtcttcaatcacattcaggtgcttctattgatcttgctatttttagtcttcacttatcaggtgcttcatctgttttagcttcgatcaattttattactactatttttaatatgcgtgctcctggtatgactatgcatagaatgccattatttgtatggtcaattttagtaacatctttcttattagtatttgcattacctgtacttgctggtggtattacaatgttattaacagatcgtaattttaatacaactttttttgatcctgcaggcggtggtgatccagtattatttcaacatttatt
>BK4BA1_4_1077
attatctggtcttcaatcacattcaggtgcttctattgatcttgctatttttagtcttcacttatcaggtgcttcatctgttttagcttcgatcaattttattactactatttttaatatgcgtgctcctggtatgactatgcatagaatgccattatttgtatggtcaattttagtaacatctttcttattagtatttgcattacctgtacttgctggtggtattacaatgttattaacagatcgtaattttaatacaactttttttgatcctgcaggcggtggtgatccagtattatttcaacatttattc
>BK4BA1_4_1628
tctttctggtatacaatcacactcaggtgcttcagtagatcttgcaatcttcagcttacacttgtcaggtggttcatcagttattgcatctattaactttattacaactatttttaatatgcgtgctcctggtatgactatgcataaaatgccattgttcgtatggtctgttcttgtaactgcatttttacttgtattttcacttcctgttcttgcaggtggtattacaatgttgttaacagatcgtaactttaatactacattctttgaccctgcaggtggtggtgatccagtgttgtatcaacatttattc
>BK4BA1_4_4516
tctttcaggtatacaatcacattcaggtgcttctgtggatcttgcaatctttagcttacacttgtcaggtggttcatctgttattgcgtctattaactttattactaccatttttaatatgcgtgctcctggtatgactatgcataagatgccattgtttgtatggtctgttcttgtgactgcattcttacttgtattttcacttccagttctcgctggtggtattactatgttgttaacagatcgtaattttaatacaacattctttgatcctgcaggtggtggtgatcctgtattgtatcaacatttattt
>BK4BA1_4_5478
attatcaggaattcaatcacactcaggagcttcagttgatcttgctatattcagtcttcacttatcaggtgcgtcatcagtattagcatcgattaattttattactacaatatttaatatgcgtgctcctggtatgactatgcatagaatgccattatttgtttggtcaattcttgttacttctttcttattagtatttgcattaccagtacttgctggtggtataactatgttattaacagatcgtaactttaatacaacattctttgatccagcaggtggtggtgatccagtattattccaacatttattc
>BK4BA1_4_13218
attatctggtcttcaatcacattcaggtgcttctattgatcttgctatttttagtcttcacttatcaggtgcttcatctgttttagcctcgatcaattttattactactatttttaatatgcgtgctcctggtatgactatgcatagaatgccattatttgtatggtcaattttagtaacatctttcttattagtatttgcattacctgtacttgctggtggtattacaatgttattaacagatcgtaattttaatacaactttttttgatcctgcaggcggtggtgatccagtattatttcaacatttattc
>BK4BA1_5_614
tctttctggtatacaatcacactcaggtgcttcagtagatcttgcaatcttcagcttacacttgtcaggtggttcatcagttattgcatctattaactttattacaactatttttaatatgcgtgctcctggtatgactatgcataaaatgccattgttcgtatggtctgttcttgtaactgcatttttacttgtattttcacttcctgttctcgcaggtggtattacaatgttgttaacagatcgtaactttaatactacattctttgaccctgcaggtggtggtgatccagtgttgtatcaacatttattc
>BK4BA1_5_786
attatctggtcttcaatcacattcaggtgcttctattgatcttgctatttttagtcttcacttatcaggtgcttcatctgttttagcttcgatcaattttattactactatttttaatatgcgtgctcctggtatgactatgcatagaatgccattatttgtatggtcaattttagtaacatctttcttattagtatttgcattacctgtacttgctggtggtattacaatgttattaacagatcgtaattttaatacaactttttttgatcctgcaggcggtggtgatccagtattatttcaacatttattc
>BK4BA1_5_2561
attatctggtcttcaatcacattcaggtgcttctattgatcttgctatttttagtcttcacttatcaggtgcttcatctgttttagcttcgatcaattttattactactatttttaatatgcgtgctcctggtatgactatgcatagaatgccattatttgtatggtcaattttagtaacatctttcttattagtatttgcattacctgtacttgctggtggtattacaatgttattaacagatcgtaattttaatacaactttttttgatcctgcaggcggtggtgatccagtattatttcaacatttattt
>BK4BA1_5_2694
attatcaggaattcaatcacactcaggagcttcagttgatcttgctatattcagtcttcacttatcaggtgcgtcatcagtattagcatcgattaattttattactacaatatttaatatgcgtgctcctggtatgactatgcatagaatgccattatttgtttggtcaattcttgttacttctttcttattagtatttgcattaccagtacttgctggtggtataactatgttattaacagatcgtaactttaatacaacattctttgatccagcaggtggtggtgatccagtattattccaacatttattc
>BK4BB1_1_750
tctttctggtatacaatcacactcaggtgcttcagtagatcttgcaatcttcagcttacacttgtcaggtggttcatcagttattgcatctattaactttattacaactatttttaatatgcgtgctcctggtatgactatgcataaaatgccattgttcgtatggtctgttcttgtaactgcatttttacttgtattttcacttcctgttctcgcaggtggtattacaatgttgttaacagatcgtaactttaatactacattctttgaccctgcaggtggtggtgatccagtgttgtatcaacatttattc
>BK4BB1_1_998
attatctggtcttcaatcacattcaggtgcttctattgatcttgctatttttagtcttcacttatcaggtgcttcatctgttttagcttcgatcaattttattactactatttttaatatgcgtgctcctggtatgactatgcatagaatgccattatttgtatggtcaattttagtaacatctttcttattagtatttgcattacctgtacttgctggtggtattacaatgttattaacagatcgtaattttaatacaactttttttgatcctgcaggcggtggtgatccagtattatttcaacatttattc
>BK4BB1_1_3969
attatctggtcttcaatcacattcaggtgcttctattgatcttgctatttttagtcttcacttatcaggtgcttcatctgttttagcttcgatcaattttattactactatttttaatatgcgtgctcctggtatgactatgcatagaatgccattatttgtatggtcaattttagtaacatctttcttattagtatttgcattacctgtacttgctggtggtattacaatgttattaacagatcgtaattttaatacaactttttttgatcctgcaggcggtggtgatccagtattatttcaacatttattt
>BK4BB1_1_4228
attatcaggaattcaatcacactcaggagcttcagttgatcttgctatattcagtcttcacttatcaggtgcgtcatcagtattagcatcgattaattttattactacaatatttaatatgcgtgctcctggtatgactatgcatagaatgccattatttgtttggtcaattcttgttacttctttcttattagtatttgcattaccagtacttgctggtggtataactatgttattaacagatcgtaactttaatacaacattctttgatccagcaggtggtggtgatccagtattattccaacatttattc
>BK4BB1_1_5115
gttatctggtcttcaatcacattcaggtgcttctattgatcttgctatttttagtcttcacttatcaggtgcttcatctgttttagcttcgatcaattttattactactatttttaatatgcgtgctcctggtatgactatgcatagaatgccattatttgtatggtcaattttagtaacatctttcttattagtatttgcattacctgtacttgctggtggtattacaatgttattaacagatcgtaattttaatacaactttttttgatcctgcaggcggtggtgatccagtattatttcaacatttattc
>BK4BB1_1_6300
attatctggtcttcaatcacattcaggtgcttctattgatcttgctatttttagtcttcacttatcaggtgcttcatctgttttagcttcgatcaattttattactactatttttaatatgcgtgctcctggtatgactatgcatagaatgccattatttgtatggtcaattttagtaacatctttcttattagtatttgcgttacctgtacttgctggtggtattacaatgttattaacagatcgtaattttaatacaactttttttgatcctgcaggcggtggtgatccagtattatttcaacatttattc
>BK4BB1_1_6495
cattatctggtcttcaatcacattcaggtgcttctattgatcttgctatttttagtcttcacttatcaggtgcttcatctgttttagcttcgatcaattttattactactatttttaatatgcgtgctcctggtatgactatgcatagaatgccattatttgtatggtcaattttagtaacatctttcttattagtatttgcattacctgtacttgctggtggtattacaatgttattaacagatcgtaattttaatacaactttttttgatcctgcaggcggtggtgatccagtattatttcaacatttattc
>BK4BB1_1_8220
attatcaggtattcaatcacattcaggtgcttcagtagatttagcgatatttagtcttcatttatcaggtgcatcatcagttttagcttctattaattttattgctactatattcaatatgcgtgctcctggtatgacaatgcatagaatgcctttatttgtttggtcaattcttgtaacatcattcttacttgtatttgcattacctgttcttgctggtggtattactatgttattaacagatcgtaattttaatacaacattttttgatccagcaggtggtggagatccagtattgtttcaacatttattc
>BK4BB1_2_567
tctttctggtatacaatcacactcaggtgcttcagtagatcttgcaatcttcagcttacacttgtcaggtggttcatcagttattgcatctattaactttattacaactatttttaatatgcgtgctcctggtatgactatgcataaaatgccattgttcgtatggtctgttcttgtaactgcatttttacttgtattttcacttcctgttctcgcaggtggtattacaatgttgttaacagatcgtaactttaatactacattctttgaccctgcaggtggtggtgatccagtgttgtatcaacatttattc
>BK4BB1_2_711
attatctggtcttcaatcacattcaggtgcttctattgatcttgctatttttagtcttcacttatcaggtgcttcatctgttttagcttcgatcaattttattactactatttttaatatgcgtgctcctggtatgactatgcatagaatgccattatttgtatggtcaattttagtaacatctttcttattagtatttgcattacctgtacttgctggtggtattacaatgttattaacagatcgtaattttaatacaactttttttgatcctgcaggcggtggtgatccagtattatttcaacatttattc
>BK4BB1_2_984
tctttctggtatacaatcacactcaggtgcttcagtagatcttgcaatcttcagcttacacttgtcaggtggttcatcagttattgcatctattaactttattacaactatttttaatatgcgtgctcctggtatgactatgcataaaatgccattgttcgtatggtctgttcttgtaactgcatttttacttgtattttcacttcctgttcttgcaggtggtattacaatgttgttaacagatcgtaactttaatactacattctttgaccctgcaggtggtggtgatccagtgttgtatcaacatttattc
>BK4BB1_2_1656
attatctggtcttcaatcacattcaggtgcttctattgatcttgctatttttagtcttcacttatcaggtgcttcatctgttttagcttcgatcaattttattactactatttttaatatgcgtgctcctggtatgactatgcatagaatgccattatttgtatggtcaattttagtaacatctttcttattagtatttgcattacctgtacttgctggtggtattacaatgttattaacagatcgtaattttaatacaactttttttgatcctgcaggcggtggtgatccagtattatttcaacatttatt
>BK4BB1_2_2200
attatcaggaattcaatcacactcaggagcttcagttgatcttgctatattcagtcttcacttatcaggtgcgtcatcagtattagcatcgattaattttattactacaatatttaatatgcgtgctcctggtatgactatgcatagaatgccattatttgtttggtcaattcttgttacttctttcttattagtatttgcattaccagtacttgctggtggtataactatgttattaacagatcgtaactttaatacaacattctttgatccagcaggtggtggtgatccagtattattccaacatttattc
>BK4BB1_2_2337
attatcaggaattcaatcacactcaggagcttcagttgatcttgctatattcagtcttcacttatcaggtgcgtcatcagtattagcatcgattaattttattactacaatatttaatatgcgtgctcctggtatgactatgcatagaatgccattatttgtttggtcaattcttgttacttctttcttattagtatttgcattaccagtacttgctggtggtataactatgttattaacagatcgtaactttaatacaacattctttgatccagcaggtggtggtgatccagtattattccagcatttattc
>BK4BB1_2_2559
gttatctggtcttcaatcacattcaggtgcttctattgatcttgctatttttagtcttcacttatcaggtgcttcatctgttttagcttcgatcaattttattactactatttttaatatgcgtgctcctggtatgactatgcatagaatgccattatttgtatggtcaattttagtaacatctttcttattagtatttgcattacctgtacttgctggtggtattacaatgttattaacagatcgtaattttaatacaactttttttgatcctgcaggcggtggtgatccagtattatttcaacatttattc
>BK4BB1_3_1196
attatctggtcttcaatcacattcaggtgcttctattgatcttgctatttttagtcttcacttatcaggtgcttcatctgttttagcttcgatcaattttattactactatttttaatatgcgtgctcctggtatgactatgcatagaatgccattatttgtatggtcaattttagtaacatctttcttattagtatttgcattacctgtacttgctggtggtattacaatgttattaacagatcgtaattttaatacaactttttttgatcctgcaggcggtggtgatccagtattatttcaacatttattc
>BK4BB1_3_4058
attatctggtcttcaatcacattcaggtgcttctattgatcttgctatttttagtcttcacttatcaggtgcttcatctgttttagcttcgatcaattttattactactatttttaatatgcgtgctcctggtatgactatgcatagaatgccattatttgtatggtcaattttagtaacatctttcttattagtatttgcattacctgtacttgctggtggtattacaatgttattaacagatcgtaattttaatacaactttttttgatcctgcaggcggtggtgatccagtattatttcaacatttatt
>BK4BB1_3_4059
ttatctggtcttcaatcacattcaggtgcttctattgatcttgctatttttagtcttcacttatcaggtgcttcatctgttttagcttcgatcaattttattactactatttttaatatgcgtgctcctggtatgactatgcatagaatgccattatttgtatggtcaattttagtaacatctttcttattagtatttgcattacctgtacttgctggtggtattacaatgttattaacagatcgtaattttaatacaactttttttgatcctgcaggcggtggtgatccagtattatttcaacatttattc
>BK4BB1_3_5120
tctttcaggtatacaatcacattcaggtgcttctgtggatcttgcaatctttagcttacacttgtcaggtggttcatctgttattgcgtctattaactttattactaccatttttaatatgcgtgctcctggtatgactatgcataagatgccattgtttgtatggtctgttcttgtgactgcattcttacttgtattttcacttccagttctcgctggtggtattactatgttgttaacagatcgtaattttaatacaacattctttgatcctgcaggtggtggtgatcctgtattgtatcaacatttattt
>BK4BB1_3_5697
attatctggtcttcaatcacattcaggtgcttctattgatcttgctatttttagtcttcacttatcaggtgcttcatctgttttagcttcgatcaattttattactactatttttaatatgcgtgctcctggtatgactatgcatagaatgccattatttgtatggtcaattttagtaacatctttcttattagtatttgcattacctgtacttgctggtggtattacaatgttattaacagatcgtaattttaatacaacttttttgatcctgcaggcggtggtgatccagtattatttcaacatttattc
>BK4BB1_3_5761
attatctggtcttcaatcacattcaggtgcttctattgatcttgctatttttagtcttcacttatcaggtgcttcatctgttttagcttcgatcaattttattactactatttttaatatgcgtgctcctggtatgactatgcatagaatgccattatttgtatggtcaattttagtaacatctttcttattagtatttgcattacctgtacttgctggtggtattacaatgttattaacagatcgtaattttaatacaactttttttgatcctgcaggcggtggtgatccagtattatttcaacatttattt
>BK4BB1_3_6601
attatcaggtattcaatcacactctggtgcttcgattgatcttgctatctttagtcttcacttatcaggttcatcatcagtgttagcatcgattaactttattactacaatttttaatatgcgtgctcctggtatgactatgcatagaatgccattattcgtttggtcaattcttgttacatctttcttattagtatttgcattaccagttcttgcaggtggtataacaatgttattaacagatcgtaactttaacacaacattctttgatccagcaggtggtggtgacccagtattattccaacatttattc
>BK4BB1_3_7773
gttatctggtcttcaatcacattcaggtgcttctattgatcttgctatttttagtcttcacttatcaggtgcttcatctgttttagcttcgatcaattttattactactatttttaatatgcgtgctcctggtatgactatgcatagaatgccattatttgtatggtcaattttagtaacatctttcttattagtatttgcattacctgtacttgctggtggtattacaatgttattaacagatcgtaattttaatacaactttttttgatcctgcaggcggtggtgatccagtattatttcaacatttattc
>BK4BB1_3_10331
cattatctggtcttcaatcacattcaggtgcttctattgatcttgctatttttagtcttcacttatcaggtgcttcatctgttttagcttcgatcaattttattactactatttttaatatgcgtgctcctggtatgactatgcatagaatgccattatttgtatggtcaattttagtaacatctttcttattagtatttgcattacctgtacttgctggtggtattacaatgttattaacagatcgtaattttaatacaactttttttgatcctgcaggcggtggtgatccagtattatttcaacatttattc
>BK4BB1_3_10808
attatctggtcttcaatcacattcaggtgcctctattgatcttgctatttttagtcttcacttatcaggtgcttcatctgttttagcttcgatcaattttattactactatttttaatatgcgtgctcctggtatgactatgcatagaatgccattatttgtatggtcaattttagtaacatctttcttattagtatttgcattacctgtacttgctggtggtattacaatgttattaacagatcgtaattttaatacaactttttttgatcctgcaggcggtggtgatccagtattatttcaacatttattc
>BK4BB1_3_12457
attatctggtcttcaatcacattcaggtgctcctattgatcttgctatttttagtcttcacttatcaggtgcttcatctgttttagcttcgatcaattttattactactatttttaatatgcgtgctcctggtatgactatgcatagaatgccattatttgtatggtcaattttagtaacatctttcttattagtatttgcattacctgtacttgctggtggtattacaatgttattaacagatcgtaattttaatacaactttttttgatcctgcaggcggtggtgatccagtattatttcaacatttattc
>BK4BB1_3_15168
attatctggtcttcaatcacattcaggtgcttctattgatcttgctatttttagtcttcacttatcaggtgcttcatctgttttagcctcgatcaattttattactactatttttaatatgcgtgctcctggtatgactatgcatagaatgccattatttgtatggtcaattttagtaacatctttcttattagtatttgcattacctgtacttgctggtggtattacaatgttattaacagatcgtaattttaatacaactttttttgatcctgcaggcggtggtgatccagtattatttcaacatttattc
>BK4BB1_3_15207
attatctggtcttcaatcacattcaggtgcttctattgatcttgctatttttagtcttcacttatcaggtgcttcatctgttttagcttcgatcaattttattactactatttttaatatgcgtgctcctggtatgactatgcatagaatgccattatttgtatggtcaattttagtaacacctttcttattagtatttgcattacctgtacttgctggtggtattacaatgttattaacagatcgtaattttaatacaactttttttgatcctgcaggcggtggtgatccagtattatttcaacatttattc
>BK4BB1_4_1200
attatctggtcttcaatcacattcaggtgcttctattgatcttgctatttttagtcttcacttatcaggtgcttcatctgttttagcttcgatcaattttattactactatttttaatatgcgtgctcctggtatgactatgcatagaatgccattatttgtatggtcaattttagtaacatctttcttattagtatttgcattacctgtacttgctggtggtattacaatgttattaacagatcgtaattttaatacaactttttttgatcctgcaggcggtggtgatccagtattatttcaacatttattc
>BK4BB1_4_1798
tctttctggtatacaatcacactcaggtgcttcagtagatcttgcaatcttcagcttacacttgtcaggtggttcatcagttattgcatctattaactttattacaactatttttaatatgcgtgctcctggtatgactatgcataaaatgccattgttcgtatggtctgttcttgtaactgcatttttacttgtattttcacttcctgttcttgcaggtggtattacaatgttgttaacagatcgtaactttaatactacattctttgaccctgcaggtggtggtgatccagtgttgtatcaacatttattc
>BK4BB1_4_4008
attatctggtcttcaatcacattcaggtgcttctattgatcttgctatttttagtcttcacttatcaggtgcttcatctgttttagcttcgatcaattttattactactatttttaatatgcgtgctcctggtatgactatgcatagaatgccattatttgtatggtcaattttagtaacatctttcttattagtatttgcattacctgtacttgctggtggtattacaatgttattaacagatcgtaattttaatacaactttttttgatcctgcaggcggtggtgatccagtattatttcaacatttatt
>BK4BB1_4_4523
tttatctggtatacaatcacactcaggtgcatctattgacttagcaatctttagcttacacttgtcaggtagttcatctcttatcgcatctattaactttattactaccatatttaatatgcgtgcgcctggtatgacgatgcataaaatgcctttattcgtttggtctatattagtgacatcattcttactagtgtttgcacttcctgtcctagcaggcggtatcaccatgttgctaacagatcgtaactttaatactacattcttcgacccagctggcggtggtgacccattgttgttccaacacctattc
>BK4BB1_4_5747
attatctggtcttcaatcacattcaggtgcttctattgatcttgctatttttagtcttcacttatcaggtgcttcatctgttttagcttcgatcaattttattactactatttttaatatgcgtgctcctggtatgactatgcatagaatgccattatttgtatggtcaattttagtaacatctttcttattagtatttgcattacctgtacttgctggtggtattacaatgttattaacagatcgtaattttaatacaactttttttgatcctgcaggcggtggtgatccagtattatttcaacatttattt
>BK4BB1_4_6190
attatcaggaattcaatcacactcaggagcttcagttgatcttgctatattcagtcttcacttatcaggtgcgtcatcagtattagcatcgattaattttattactacaatatttaatatgcgtgctcctggtatgactatgcatagaatgccattatttgtttggtcaattcttgttacttctttcttattagtatttgcattaccagtacttgctggtggtataactatgttattaacagatcgtaactttaatacaacattctttgatccagcaggtggtggtgatccagtattattccaacatttattc
>BK4BB1_4_7764
gttatctggtcttcaatcacattcaggtgcttctattgatcttgctatttttagtcttcacttatcaggtgcttcatctgttttagcttcgatcaattttattactactatttttaatatgcgtgctcctggtatgactatgcatagaatgccattatttgtatggtcaattttagtaacatctttcttattagtatttgcattacctgtacttgctggtggtattacaatgttattaacagatcgtaattttaatacaactttttttgatcctgcaggcggtggtgatccagtattatttcaacatttattc
>BK4BB1_4_15011
attatctggtcttcaatcacattcaggtgcttctattgatcttgctatttttagtcttcacttatcaggtgcttcatctgttttagcttcgatcaattttattactactatttttaatatgcgtgctcctggtatgactatgcatagaatgccattatttgtatggtcaattttagtaacacctttcttattagtatttgcattacctgtacttgctggtggtattacaatgttattaacagatcgtaattttaatacaactttttttgatcctgcaggcggtggtgatccagtattatttcaacatttattc
>BK4BB1_5_802
tctttctggtatacaatcacactcaggtgcttcagtagatcttgcaatcttcagcttacacttgtcaggtggttcatcagttattgcatctattaactttattacaactatttttaatatgcgtgctcctggtatgactatgcataaaatgccattgttcgtatggtctgttcttgtaactgcatttttacttgtattttcacttcctgttctcgcaggtggtattacaatgttgttaacagatcgtaactttaatactacattctttgaccctgcaggtggtggtgatccagtgttgtatcaacatttattc
>BK4BB1_5_1066
attatctggtcttcaatcacattcaggtgcttctattgatcttgctatttttagtcttcacttatcaggtgcttcatctgttttagcttcgatcaattttattactactatttttaatatgcgtgctcctggtatgactatgcatagaatgccattatttgtatggtcaattttagtaacatctttcttattagtatttgcattacctgtacttgctggtggtattacaatgttattaacagatcgtaattttaatacaactttttttgatcctgcaggcggtggtgatccagtattatttcaacatttattc
>BK4BB1_5_1541
tctttctggtatacaatcacactcaggtgcttcagtagatcttgcaatcttcagcttacacttgtcaggtggttcatcagttattgcatctattaactttattacaactatttttaatatgcgtgctcctggtatgactatgcataaaatgccattgttcgtatggtctgttcttgtaactgcatttttacttgtattttcacttcctgttcttgcaggtggtattacaatgttgttaacagatcgtaactttaatactacattctttgaccctgcaggtggtggtgatccagtgttgtatcaacatttattc
>BK4BB1_5_3294
attatctggtcttcaatcacattcaggtgcttctattgatcttgctatttttagtcttcacttatcaggtgcttcatctgttttagcttcgatcaattttattactactatttttaatatgcgtgctcctggtatgactatgcatagaatgccattatttgtatggtcaattttagtaacatctttcttattagtatttgcattacctgtacttgctggtggtattacaatgttattaacagatcgtaattttaatacaactttttttgatcctgcaggcggtggtgatccagtattatttcaacatttatt
>BK4BB1_5_4562
attatctggtcttcaatcacattcaggtgcttctattgatcttgctatttttagtcttcacttatcaggtgcttcatctgttttagcttcgatcaattttattactactatttttaatatgcgtgctcctggtatgactatgcatagaatgccattatttgtatggtcaattttagtaacatctttcttattagtatttgcattacctgtacttgctggtggtattacaatgttattaacagatcgtaattttaatacaactttttttgatcctgcaggcggtggtgatccagtattatttcaacatttattt
>BK4BB1_5_4880
attatcaggaattcaatcacactcaggagcttcagttgatcttgctatattcagtcttcacttatcaggtgcgtcatcagtattagcatcgattaattttattactacaatatttaatatgcgtgctcctggtatgactatgcatagaatgccattatttgtttggtcaattcttgttacttctttcttattagtatttgcattaccagtacttgctggtggtataactatgttattaacagatcgtaactttaatacaacattctttgatccagcaggtggtggtgatccagtattattccaacatttattc
>BK4BB1_5_5152
attatcaggtattcaatcacactctggtgcttcgattgatcttgctatctttagtcttcacttatcaggttcatcatcagtgttagcatcgattaactttattactacaatttttaatatgcgtgctcctggtatgactatgcatagaatgccattattcgtttggtcaattcttgttacatctttcttattagtatttgcattaccagttcttgcaggtggtataacaatgttattaacagatcgtaactttaacacaacattctttgatccagcaggtggtggtgacccagtattattccaacatttattc
>BK4BB1_5_9076
tctttctggtatacaatcacactcaggtgcttcagtagatcttgcaatcttcagcttacacttgtcaggtggttcatcagttactgcatctattaactttattacaactatttttaatatgcgtgctcctggtatgactatgcataaaatgccattgttcgtatggtctgttcttgtaactgcatttttacttgtattttcacttcctgttctcgcaggtggtattacaatgttgttaacagatcgtaactttaatactacattctttgaccctgcaggtggtggtgatccagtgttgtatcaacatttattc
>BK4BB1_5_10018
tttctggtatacaatcacactcaggtgcttcagtagatcttgcaatcttcagcttacacttgtcaggtggttcatcagttattgcatctattaactttattacaactatttttaatatgcgtgctcctggtatgactatgcataaaatgccattgttcgtatggtctgttcttgtaactgcatttttacttgtattttcacttcctgttctcgcaggtggtattacaatgttgttaacagatcgtaactttaatactacattctttgaccctgcaggtggtggtgatccagtgttgtatcaacatttattc
>BK4BC1_1_886
tctttctggtatacaatcacactcaggtgcttcagtagatcttgcaatcttcagcttacacttgtcaggtggttcatcagttattgcatctattaactttattacaactatttttaatatgcgtgctcctggtatgactatgcataaaatgccattgttcgtatggtctgttcttgtaactgcatttttacttgtattttcacttcctgttctcgcaggtggtattacaatgttgttaacagatcgtaactttaatactacattctttgaccctgcaggtggtggtgatccagtgttgtatcaacatttattc
>BK4BC1_1_1198
attatctggtcttcaatcacattcaggtgcttctattgatcttgctatttttagtcttcacttatcaggtgcttcatctgttttagcttcgatcaattttattactactatttttaatatgcgtgctcctggtatgactatgcatagaatgccattatttgtatggtcaattttagtaacatctttcttattagtatttgcattacctgtacttgctggtggtattacaatgttattaacagatcgtaattttaatacaactttttttgatcctgcaggcggtggtgatccagtattatttcaacatttattc
>BK4BC1_1_3988
attatctggtcttcaatcacattcaggtgcttctattgatcttgctatttttagtcttcacttatcaggtgcttcatctgttttagcttcgatcaattttattactactatttttaatatgcgtgctcctggtatgactatgcatagaatgccattatttgtatggtcaattttagtaacatctttcttattagtatttgcattacctgtacttgctggtggtattacaatgttattaacagatcgtaattttaatacaactttttttgatcctgcaggcggtggtgatccagtattatttcaacatttatt
>BK4BC1_1_3991
ttatctggtcttcaatcacattcaggtgcttctattgatcttgctatttttagtcttcacttatcaggtgcttcatctgttttagcttcgatcaattttattactactatttttaatatgcgtgctcctggtatgactatgcatagaatgccattatttgtatggtcaattttagtaacatctttcttattagtatttgcattacctgtacttgctggtggtattacaatgttattaacagatcgtaattttaatacaactttttttgatcctgcaggcggtggtgatccagtattatttcaacatttattc
>BK4BC1_1_4538
tttatctggtatacaatcacactcaggtgcatctattgacttagcaatctttagcttacacttgtcaggtagttcatctcttatcgcatctattaactttattactaccatatttaatatgcgtgcgcctggtatgacgatgcataaaatgcctttattcgtttggtctatattagtgacatcattcttactagtgtttgcacttcctgtcctagcaggcggtatcaccatgttgctaacagatcgtaactttaatactacattcttcgacccagctggcggtggtgacccattgttgttccaacacctattc
>BK4BC1_1_5743
attatctggtcttcaatcacattcaggtgcttctattgatcttgctatttttagtcttcacttatcaggtgcttcatctgttttagcttcgatcaattttattactactatttttaatatgcgtgctcctggtatgactatgcatagaatgccattatttgtatggtcaattttagtaacatctttcttattagtatttgcattacctgtacttgctggtggtattacaatgttattaacagatcgtaattttaatacaactttttttgatcctgcaggcggtggtgatccagtattatttcaacatttattt
>BK4BC1_1_6160
attatcaggaattcaatcacactcaggagcttcagttgatcttgctatattcagtcttcacttatcaggtgcgtcatcagtattagcatcgattaattttattactacaatatttaatatgcgtgctcctggtatgactatgcatagaatgccattatttgtttggtcaattcttgttacttctttcttattagtatttgcattaccagtacttgctggtggtataactatgttattaacagatcgtaactttaatacaacattctttgatccagcaggtggtggtgatccagtattattccaacatttattc
>BK4BC1_1_6555
attatcaggtattcaatcacactctggtgcttcgattgatcttgctatctttagtcttcacttatcaggttcatcatcagtgttagcatcgattaactttattactacaatttttaatatgcgtgctcctggtatgactatgcatagaatgccattattcgtttggtcaattcttgttacatctttcttattagtatttgcattaccagttcttgcaggtggtataacaatgttattaacagatcgtaactttaacacaacattctttgatccagcaggtggtggtgacccagtattattccaacatttattc
>BK4BC1_1_7660
gttatctggtcttcaatcacattcaggtgcttctattgatcttgctatttttagtcttcacttatcaggtgcttcatctgttttagcttcgatcaattttattactactatttttaatatgcgtgctcctggtatgactatgcatagaatgccattatttgtatggtcaattttagtaacatctttcttattagtatttgcattacctgtacttgctggtggtattacaatgttattaacagatcgtaattttaatacaactttttttgatcctgcaggcggtggtgatccagtattatttcaacatttattc
>BK4BC1_1_10101
cattatctggtcttcaatcacattcaggtgcttctattgatcttgctatttttagtcttcacttatcaggtgcttcatctgttttagcttcgatcaattttattactactatttttaatatgcgtgctcctggtatgactatgcatagaatgccattatttgtatggtcaattttagtaacatctttcttattagtatttgcattacctgtacttgctggtggtattacaatgttattaacagatcgtaattttaatacaactttttttgatcctgcaggcggtggtgatccagtattatttcaacatttattc
>BK4BC1_1_13613
tttctggtatacaatcacactcaggtgcttcagtagatcttgcaatcttcagcttacacttgtcaggtggttcatcagttattgcatctattaactttattacaactatttttaatatgcgtgctcctggtatgactatgcataaaatgccattgttcgtatggtctgttcttgtaactgcatttttacttgtattttcacttcctgttctcgcaggtggtattacaatgttgttaacagatcgtaactttaatactacattctttgaccctgcaggtggtggtgatccagtgttgtatcaacatttattc
>BK4BC1_1_14716
attatctggtcttcaatcacattcaggtgcttctattgatcttgctatttttagtcttcacttatcaggtgcttcatctgttttagcttcgatcaattttattactactatttttaatatgcgtgctcctggtatgactatgcatagaatgccattatttgtatggtcaattttagtaacacctttcttattagtatttgcattacctgtacttgctggtggtattacaatgttattaacagatcgtaattttaatacaactttttttgatcctgcaggcggtggtgatccagtattatttcaacatttattc
>BK4BC1_2_762
tctttctggtatacaatcacactcaggtgcttcagtagatcttgcaatcttcagcttacacttgtcaggtggttcatcagttattgcatctattaactttattacaactatttttaatatgcgtgctcctggtatgactatgcataaaatgccattgttcgtatggtctgttcttgtaactgcatttttacttgtattttcacttcctgttctcgcaggtggtattacaatgttgttaacagatcgtaactttaatactacattctttgaccctgcaggtggtggtgatccagtgttgtatcaacatttattc
>BK4BC1_2_1016
attatctggtcttcaatcacattcaggtgcttctattgatcttgctatttttagtcttcacttatcaggtgcttcatctgttttagcttcgatcaattttattactactatttttaatatgcgtgctcctggtatgactatgcatagaatgccattatttgtatggtcaattttagtaacatctttcttattagtatttgcattacctgtacttgctggtggtattacaatgttattaacagatcgtaattttaatacaactttttttgatcctgcaggcggtggtgatccagtattatttcaacatttattc
>BK4BC1_2_2963
attatctggtcttcaatcacattcaggtgcttctattgatcttgctatttttagtcttcacttatcaggtgcttcatctgttttagcttcgatcaattttattactactatttttaatatgcgtgctcctggtatgactatgcatagaatgccattatttgtatggtcaattttagtaacatctttcttattagtatttgcattacctgtacttgctggtggtattacaatgttattaacagatcgtaattttaatacaactttttttgatcctgcaggcggtggtgatccagtattatttcaacatttatt
>BK4BC1_2_2964
ttatctggtcttcaatcacattcaggtgcttctattgatcttgctatttttagtcttcacttatcaggtgcttcatctgttttagcttcgatcaattttattactactatttttaatatgcgtgctcctggtatgactatgcatagaatgccattatttgtatggtcaattttagtaacatctttcttattagtatttgcattacctgtacttgctggtggtattacaatgttattaacagatcgtaattttaatacaactttttttgatcctgcaggcggtggtgatccagtattatttcaacatttattc
>BK4BC1_2_3655
tctttcaggtatacaatcacattcaggtgcttctgtggatcttgcaatctttagcttacacttgtcaggtggttcatctgttattgcgtctattaactttattactaccatttttaatatgcgtgctcctggtatgactatgcataagatgccattgtttgtatggtctgttcttgtgactgcattcttacttgtattttcacttccagttctcgctggtggtattactatgttgttaacagatcgtaattttaatacaacattctttgatcctgcaggtggtggtgatcctgtattgtatcaacatttattt
>BK4BC1_2_4078
attatctggtcttcaatcacattcaggtgcttctattgatcttgctatttttagtcttcacttatcaggtgcttcatctgttttagcttcgatcaattttattactactatttttaatatgcgtgctcctggtatgactatgcatagaatgccattatttgtatggtcaattttagtaacatctttcttattagtatttgcattacctgtacttgctggtggtattacaatgttattaacagatcgtaattttaatacaactttttttgatcctgcaggcggtggtgatccagtattatttcaacatttattt
>BK4BC1_2_6470
attatctggtcttcaatcacattcaggtgcttctattgatcttgctatttttagtcttcacttatcaggtgcttcatctgttttagcttcgatcaattttattactactatttttaatatgcgtgctcctggtatgactatgcatagaatgccattatttgtatggtcaattttagtaacatctttcttattagtatttgcgttacctgtacttgctggtggtattacaatgttattaacagatcgtaattttaatacaactttttttgatcctgcaggcggtggtgatccagtattatttcaacatttattc
>BK4BC1_2_6693
cattatctggtcttcaatcacattcaggtgcttctattgatcttgctatttttagtcttcacttatcaggtgcttcatctgttttagcttcgatcaattttattactactatttttaatatgcgtgctcctggtatgactatgcatagaatgccattatttgtatggtcaattttagtaacatctttcttattagtatttgcattacctgtacttgctggtggtattacaatgttattaacagatcgtaattttaatacaactttttttgatcctgcaggcggtggtgatccagtattatttcaacatttattc
>BK4BC1_2_9234
attatctggtcttcaatcacattcaggtgcttctattgatcttgctatttttagtcttcacttatcaggtgcttcatctgttttagcctcgatcaattttattactactatttttaatatgcgtgctcctggtatgactatgcatagaatgccattatttgtatggtcaattttagtaacatctttcttattagtatttgcattacctgtacttgctggtggtattacaatgttattaacagatcgtaattttaatacaactttttttgatcctgcaggcggtggtgatccagtattatttcaacatttattc
>BK4BC1_2_9333
attatctggtcttcaatcacattcaggtgcttctattgatcttgctatttttagtcttcacttatcaggtgcttcatctgttttagcttcgatcaattttattactactatctttaatatgcgtgctcctggtatgactatgcatagaatgccattatttgtatggtcaattttagtaacatctttcttattagtatttgcattacctgtacttgctggtggtattacaatgttattaacagatcgtaattttaatacaactttttttgatcctgcaggcggtggtgatccagtattatttcaacatttattc
>BK4BC1_3_763
tctttctggtatacaatcacactcaggtgcttcagtagatcttgcaatcttcagcttacacttgtcaggtggttcatcagttattgcatctattaactttattacaactatttttaatatgcgtgctcctggtatgactatgcataaaatgccattgttcgtatggtctgttcttgtaactgcatttttacttgtattttcacttcctgttctcgcaggtggtattacaatgttgttaacagatcgtaactttaatactacattctttgaccctgcaggtggtggtgatccagtgttgtatcaacatttattc
>BK4BC1_3_1018
attatctggtcttcaatcacattcaggtgcttctattgatcttgctatttttagtcttcacttatcaggtgcttcatctgttttagcttcgatcaattttattactactatttttaatatgcgtgctcctggtatgactatgcatagaatgccattatttgtatggtcaattttagtaacatctttcttattagtatttgcattacctgtacttgctggtggtattacaatgttattaacagatcgtaattttaatacaactttttttgatcctgcaggcggtggtgatccagtattatttcaacatttattc
>BK4BC1_3_3085
attatctggtcttcaatcacattcaggtgcttctattgatcttgctatttttagtcttcacttatcaggtgcttcatctgttttagcttcgatcaattttattactactatttttaatatgcgtgctcctggtatgactatgcatagaatgccattatttgtatggtcaattttagtaacatctttcttattagtatttgcattacctgtacttgctggtggtattacaatgttattaacagatcgtaattttaatacaactttttttgatcctgcaggcggtggtgatccagtattatttcaacatttatt
>BK4BC1_3_4225
attatctggtcttcaatcacattcaggtgcttctattgatcttgctatttttagtcttcacttatcaggtgcttcatctgttttagcttcgatcaattttattactactatttttaatatgcgtgctcctggtatgactatgcatagaatgccattatttgtatggtcaattttagtaacatctttcttattagtatttgcattacctgtacttgctggtggtattacaatgttattaacagatcgtaattttaatacaacttttttgatcctgcaggcggtggtgatccagtattatttcaacatttattc
>BK4BC1_3_7260
cattatctggtcttcaatcacattcaggtgcttctattgatcttgctatttttagtcttcacttatcaggtgcttcatctgttttagcttcgatcaattttattactactatttttaatatgcgtgctcctggtatgactatgcatagaatgccattatttgtatggtcaattttagtaacatctttcttattagtatttgcattacctgtacttgctggtggtattacaatgttattaacagatcgtaattttaatacaactttttttgatcctgcaggcggtggtgatccagtattatttcaacatttattc
>BK4BC1_3_8563
attatctggtcttcaatcacattcaggtgctcctattgatcttgctatttttagtcttcacttatcaggtgcttcatctgttttagcttcgatcaattttattactactatttttaatatgcgtgctcctggtatgactatgcatagaatgccattatttgtatggtcaattttagtaacatctttcttattagtatttgcattacctgtacttgctggtggtattacaatgttattaacagatcgtaattttaatacaactttttttgatcctgcaggcggtggtgatccagtattatttcaacatttattc
>BK4BC1_3_9325
attatctggtcttcaatcacattcaggtgcttctattgatcttgctatttttagtcttcacttatcaggtgcttcatctgttttagcttcaatcaattttattactactatttttaatatgcgtgctcctggtatgactatgcatagaatgccattatttgtatggtcaattttagtaacatctttcttattagtatttgcattacctgtacttgctggtggtattacaatgttattaacagatcgtaattttaatacaactttttttgatcctgcaggcggtggtgatccagtattatttcaacatttattc
>BK4BC1_3_9419
tttctggtatacaatcacactcaggtgcttcagtagatcttgcaatcttcagcttacacttgtcaggtggttcatcagttattgcatctattaactttattacaactatttttaatatgcgtgctcctggtatgactatgcataaaatgccattgttcgtatggtctgttcttgtaactgcatttttacttgtattttcacttcctgttctcgcaggtggtattacaatgttgttaacagatcgtaactttaatactacattctttgaccctgcaggtggtggtgatccagtgttgtatcaacatttattc
>BK4BC1_4_1088
attatctggtcttcaatcacattcaggtgcttctattgatcttgctatttttagtcttcacttatcaggtgcttcatctgttttagcttcgatcaattttattactactatttttaatatgcgtgctcctggtatgactatgcatagaatgccattatttgtatggtcaattttagtaacatctttcttattagtatttgcattacctgtacttgctggtggtattacaatgttattaacagatcgtaattttaatacaactttttttgatcctgcaggcggtggtgatccagtattatttcaacatttattc
>BK4BC1_4_12468
attatctggtcttcaatcacattcaggtgcttctattgatcttgctatttttagtcttcacttatcaggtgcttcatctgttttagcctcgatcaattttattactactatttttaatatgcgtgctcctggtatgactatgcatagaatgccattatttgtatggtcaattttagtaacatctttcttattagtatttgcattacctgtacttgctggtggtattacaatgttattaacagatcgtaattttaatacaactttttttgatcctgcaggcggtggtgatccagtattatttcaacatttattc
>BK4BC1_5_674
tctttctggtatacaatcacactcaggtgcttcagtagatcttgcaatcttcagcttacacttgtcaggtggttcatcagttattgcatctattaactttattacaactatttttaatatgcgtgctcctggtatgactatgcataaaatgccattgttcgtatggtctgttcttgtaactgcatttttacttgtattttcacttcctgttctcgcaggtggtattacaatgttgttaacagatcgtaactttaatactacattctttgaccctgcaggtggtggtgatccagtgttgtatcaacatttattc
>BK4BC1_5_878
attatctggtcttcaatcacattcaggtgcttctattgatcttgctatttttagtcttcacttatcaggtgcttcatctgttttagcttcgatcaattttattactactatttttaatatgcgtgctcctggtatgactatgcatagaatgccattatttgtatggtcaattttagtaacatctttcttattagtatttgcattacctgtacttgctggtggtattacaatgttattaacagatcgtaattttaatacaactttttttgatcctgcaggcggtggtgatccagtattatttcaacatttattc
>BK4BC1_5_2465
attatctggtcttcaatcacattcaggtgcttctattgatcttgctatttttagtcttcacttatcaggtgcttcatctgttttagcttcgatcaattttattactactatttttaatatgcgtgctcctggtatgactatgcatagaatgccattatttgtatggtcaattttagtaacatctttcttattagtatttgcattacctgtacttgctggtggtattacaatgttattaacagatcgtaattttaatacaactttttttgatcctgcaggcggtggtgatccagtattatttcaacatttatt
>BK4BC1_5_2466
ttatctggtcttcaatcacattcaggtgcttctattgatcttgctatttttagtcttcacttatcaggtgcttcatctgttttagcttcgatcaattttattactactatttttaatatgcgtgctcctggtatgactatgcatagaatgccattatttgtatggtcaattttagtaacatctttcttattagtatttgcattacctgtacttgctggtggtattacaatgttattaacagatcgtaattttaatacaactttttttgatcctgcaggcggtggtgatccagtattatttcaacatttattc
>BK4BC1_5_4217
gttatctggtcttcaatcacattcaggtgcttctattgatcttgctatttttagtcttcacttatcaggtgcttcatctgttttagcttcgatcaattttattactactatttttaatatgcgtgctcctggtatgactatgcatagaatgccattatttgtatggtcaattttagtaacatctttcttattagtatttgcattacctgtacttgctggtggtattacaatgttattaacagatcgtaattttaatacaactttttttgatcctgcaggcggtggtgatccagtattatttcaacatttattc
>BK4BC1_5_5936
tctttctggtatacaatcacactcaggtgcttcagtagatcttgcaatcttcagcttacacttgtcaggtggttcatcagttactgcatctattaactttattacaactatttttaatatgcgtgctcctggtatgactatgcataaaatgccattgttcgtatggtctgttcttgtaactgcatttttacttgtattttcacttcctgttctcgcaggtggtattacaatgttgttaacagatcgtaactttaatactacattctttgaccctgcaggtggtggtgatccagtgttgtatcaacatttattc
>BK4BC1_5_6481
tttctggtatacaatcacactcaggtgcttcagtagatcttgcaatcttcagcttacacttgtcaggtggttcatcagttattgcatctattaactttattacaactatttttaatatgcgtgctcctggtatgactatgcataaaatgccattgttcgtatggtctgttcttgtaactgcatttttacttgtattttcacttcctgttctcgcaggtggtattacaatgttgttaacagatcgtaactttaatactacattctttgaccctgcaggtggtggtgatccagtgttgtatcaacatttattc
>BK4SB1_3_438
tctttctggtatacaatcacactcaggtgcttcagtagatcttgcaatcttcagcttacacttgtcaggtggttcatcagttattgcatctattaactttattacaactatttttaatatgcgtgctcctggtatgactatgcataaaatgccattgttcgtatggtctgttcttgtaactgcatttttacttgtattttcacttcctgttctcgcaggtggtattacaatgttgttaacagatcgtaactttaatactacattctttgaccctgcaggtggtggtgatccagtgttgtatcaacatttattc
>BK5BA1_1_1026
attatctggtcttcaatcacattcaggtgcttctattgatcttgctatttttagtcttcacttatcaggtgcttcatctgttttagcttcgatcaattttattactactatttttaatatgcgtgctcctggtatgactatgcatagaatgccattatttgtatggtcaattttagtaacatctttcttattagtatttgcattacctgtacttgctggtggtattacaatgttattaacagatcgtaattttaatacaactttttttgatcctgcaggcggtggtgatccagtattatttcaacatttattc
>BK5BA1_1_3452
attatctggtcttcaatcacattcaggtgcttctattgatcttgctatttttagtcttcacttatcaggtgcttcatctgttttagcttcgatcaattttattactactatttttaatatgcgtgctcctggtatgactatgcatagaatgccattatttgtatggtcaattttagtaacatctttcttattagtatttgcattacctgtacttgctggtggtattacaatgttattaacagatcgtaattttaatacaactttttttgatcctgcaggcggtggtgatccagtattatttcaacatttatt
>BK5BA1_1_6441
gttatctggtcttcaatcacattcaggtgcttctattgatcttgctatttttagtcttcacttatcaggtgcttcatctgttttagcttcgatcaattttattactactatttttaatatgcgtgctcctggtatgactatgcatagaatgccattatttgtatggtcaattttagtaacatctttcttattagtatttgcattacctgtacttgctggtggtattacaatgttattaacagatcgtaattttaatacaactttttttgatcctgcaggcggtggtgatccagtattatttcaacatttattc
>BK5BA1_1_8344
cattatctggtcttcaatcacattcaggtgcttctattgatcttgctatttttagtcttcacttatcaggtgcttcatctgttttagcttcgatcaattttattactactatttttaatatgcgtgctcctggtatgactatgcatagaatgccattatttgtatggtcaattttagtaacatctttcttattagtatttgcattacctgtacttgctggtggtattacaatgttattaacagatcgtaattttaatacaactttttttgatcctgcaggcggtggtgatccagtattatttcaacatttattc
>BK5BA1_1_8702
attatctggtcttcaatcacattcaggtgcctctattgatcttgctatttttagtcttcacttatcaggtgcttcatctgttttagcttcgatcaattttattactactatttttaatatgcgtgctcctggtatgactatgcatagaatgccattatttgtatggtcaattttagtaacatctttcttattagtatttgcattacctgtacttgctggtggtattacaatgttattaacagatcgtaattttaatacaactttttttgatcctgcaggcggtggtgatccagtattatttcaacatttattc
>BK5BA1_1_9998
attatctggtcttcaatcacattcaggtgctcctattgatcttgctatttttagtcttcacttatcaggtgcttcatctgttttagcttcgatcaattttattactactatttttaatatgcgtgctcctggtatgactatgcatagaatgccattatttgtatggtcaattttagtaacatctttcttattagtatttgcattacctgtacttgctggtggtattacaatgttattaacagatcgtaattttaatacaactttttttgatcctgcaggcggtggtgatccagtattatttcaacatttattc
>BK5BA1_2_1077
attatctggtcttcaatcacattcaggtgcttctattgatcttgctatttttagtcttcacttatcaggtgcttcatctgttttagcttcgatcaattttattactactatttttaatatgcgtgctcctggtatgactatgcatagaatgccattatttgtatggtcaattttagtaacatctttcttattagtatttgcattacctgtacttgctggtggtattacaatgttattaacagatcgtaattttaatacaactttttttgatcctgcaggcggtggtgatccagtattatttcaacatttattc
>BK5BA1_2_3593
attatctggtcttcaatcacattcaggtgcttctattgatcttgctatttttagtcttcacttatcaggtgcttcatctgttttagcttcgatcaattttattactactatttttaatatgcgtgctcctggtatgactatgcatagaatgccattatttgtatggtcaattttagtaacatctttcttattagtatttgcattacctgtacttgctggtggtattacaatgttattaacagatcgtaattttaatacaactttttttgatcctgcaggcggtggtgatccagtattatttcaacatttatt
>BK5BA1_2_5036
attatctggtcttcaatcacattcaggtgcttctattgatcttgctatttttagtcttcacttatcaggtgcttcatctgttttagcttcgatcaattttattactactatttttaatatgcgtgctcctggtatgactatgcatagaatgccattatttgtatggtcaattttagtaacatctttcttattagtatttgcattacctgtacttgctggtggtattacaatgttattaacagatcgtaattttaatacaacttttttgatcctgcaggcggtggtgatccagtattatttcaacatttattc
>BK5BA1_2_5093
attatctggtcttcaatcacattcaggtgcttctattgatcttgctatttttagtcttcacttatcaggtgcttcatctgttttagcttcgatcaattttattactactatttttaatatgcgtgctcctggtatgactatgcatagaatgccattatttgtatggtcaattttagtaacatctttcttattagtatttgcattacctgtacttgctggtggtattacaatgttattaacagatcgtaattttaatacaactttttttgatcctgcaggcggtggtgatccagtattatttcaacatttattt
>BK5BA1_2_6825
gttatctggtcttcaatcacattcaggtgcttctattgatcttgctatttttagtcttcacttatcaggtgcttcatctgttttagcttcgatcaattttattactactatttttaatatgcgtgctcctggtatgactatgcatagaatgccattatttgtatggtcaattttagtaacatctttcttattagtatttgcattacctgtacttgctggtggtattacaatgttattaacagatcgtaattttaatacaactttttttgatcctgcaggcggtggtgatccagtattatttcaacatttattc
>BK5BA1_3_743
tctttctggtatacaatcacactcaggtgcttcagtagatcttgcaatcttcagcttacacttgtcaggtggttcatcagttattgcatctattaactttattacaactatttttaatatgcgtgctcctggtatgactatgcataaaatgccattgttcgtatggtctgttcttgtaactgcatttttacttgtattttcacttcctgttctcgcaggtggtattacaatgttgttaacagatcgtaactttaatactacattctttgaccctgcaggtggtggtgatccagtgttgtatcaacatttattc
>BK5BA1_3_989
attatctggtcttcaatcacattcaggtgcttctattgatcttgctatttttagtcttcacttatcaggtgcttcatctgttttagcttcgatcaattttattactactatttttaatatgcgtgctcctggtatgactatgcatagaatgccattatttgtatggtcaattttagtaacatctttcttattagtatttgcattacctgtacttgctggtggtattacaatgttattaacagatcgtaattttaatacaactttttttgatcctgcaggcggtggtgatccagtattatttcaacatttattc
>BK5BA1_3_3175
attatctggtcttcaatcacattcaggtgcttctattgatcttgctatttttagtcttcacttatcaggtgcttcatctgttttagcttcgatcaattttattactactatttttaatatgcgtgctcctggtatgactatgcatagaatgccattatttgtatggtcaattttagtaacatctttcttattagtatttgcattacctgtacttgctggtggtattacaatgttattaacagatcgtaattttaatacaactttttttgatcctgcaggcggtggtgatccagtattatttcaacatttatt
>BK5BA1_3_3176
ttatctggtcttcaatcacattcaggtgcttctattgatcttgctatttttagtcttcacttatcaggtgcttcatctgttttagcttcgatcaattttattactactatttttaatatgcgtgctcctggtatgactatgcatagaatgccattatttgtatggtcaattttagtaacatctttcttattagtatttgcattacctgtacttgctggtggtattacaatgttattaacagatcgtaattttaatacaactttttttgatcctgcaggcggtggtgatccagtattatttcaacatttattc
>BK5BA1_3_4425
attatctggtcttcaatcacattcaggtgcttctattgatcttgctatttttagtcttcacttatcaggtgcttcatctgttttagcttcgatcaattttattactactatttttaatatgcgtgctcctggtatgactatgcatagaatgccattatttgtatggtcaattttagtaacatctttcttattagtatttgcattacctgtacttgctggtggtattacaatgttattaacagatcgtaattttaatacaactttttttgatcctgcaggcggtggtgatccagtattatttcaacatttattt
>BK5BA1_3_7568
cattatctggtcttcaatcacattcaggtgcttctattgatcttgctatttttagtcttcacttatcaggtgcttcatctgttttagcttcgatcaattttattactactatttttaatatgcgtgctcctggtatgactatgcatagaatgccattatttgtatggtcaattttagtaacatctttcttattagtatttgcattacctgtacttgctggtggtattacaatgttattaacagatcgtaattttaatacaactttttttgatcctgcaggcggtggtgatccagtattatttcaacatttattc
>BK5BA1_3_7878
attatctggtcttcaatcacattcaggtgcttctattgatcttgctatttttagtcttcacttatcaggtgcttcatctgttttagcttcgatcaattttattactactatttttaatatgcgtgctcctggtatgactatgcatagaatgccattatttgtatggtcaattttagtaacatctttcttattagtatttgcattacctgtacttgctggtggtattgcaatgttattaacagatcgtaattttaatacaactttttttgatcctgcaggcggtggtgatccagtattatttcaacatttattc
>BK5BA1_3_10692
attatctggtcttcaatcacattcaggtgcttctattgatcttgctatttttagtcttcacttatcaggtgcttcatctgttttagcttcgatcaattttattactactatttttaatatgcgtgctcctggtatgactatgcatagaatgccattatttgtatggtcaattttagtaacacctttcttattagtatttgcattacctgtacttgctggtggtattacaatgttattaacagatcgtaattttaatacaactttttttgatcctgcaggcggtggtgatccagtattatttcaacatttattc
>BK5BA1_4_735
attatctggtcttcaatcacattcaggtgcttctattgatcttgctatttttagtcttcacttatcaggtgcttcatctgttttagcttcgatcaattttattactactatttttaatatgcgtgctcctggtatgactatgcatagaatgccattatttgtatggtcaattttagtaacatctttcttattagtatttgcattacctgtacttgctggtggtattacaatgttattaacagatcgtaattttaatacaactttttttgatcctgcaggcggtggtgatccagtattatttcaacatttattc
>BK5BA1_4_1947
ttatctggtcttcaatcacattcaggtgcttctattgatcttgctatttttagtcttcacttatcaggtgcttcatctgttttagcttcgatcaattttattactactatttttaatatgcgtgctcctggtatgactatgcatagaatgccattatttgtatggtcaattttagtaacatctttcttattagtatttgcattacctgtacttgctggtggtattacaatgttattaacagatcgtaattttaatacaactttttttgatcctgcaggcggtggtgatccagtattatttcaacatttattc
>BK5BA1_4_2497
attatctggtcttcaatcacattcaggtgcttctattgatcttgctatttttagtcttcacttatcaggtgcttcatctgttttagcttcgatcaattttattactactatttttaatatgcgtgctcctggtatgactatgcatagaatgccattatttgtatggtcaattttagtaacatctttcttattagtatttgcattacctgtacttgctggtggtattacaatgttattaacagatcgtaattttaatacaacttttttgatcctgcaggcggtggtgatccagtattatttcaacatttattc
>BK5BA1_4_4927
attatctggtcttcaatcacattcaggtgcttctattgatcttgctatttttagtcttcacttatcaggtgcttcatctgttttagcttcgatcaattttattactactatttttaatatgcgtgctcctggtatgactatgcatagaatgccattatttgtatggtcaattttagtaacacctttcttattagtatttgcattacctgtacttgctggtggtattacaatgttattaacagatcgtaattttaatacaactttttttgatcctgcaggcggtggtgatccagtattatttcaacatttattc
>BK5BA1_5_283
attatctggtcttcaatcacattcaggtgcttctattgatcttgctatttttagtcttcacttatcaggtgcttcatctgttttagcttcgatcaattttattactactatttttaatatgcgtgctcctggtatgactatgcatagaatgccattatttgtatggtcaattttagtaacatctttcttattagtatttgcattacctgtacttgctggtggtattacaatgttattaacagatcgtaattttaatacaactttttttgatcctgcaggcggtggtgatccagtattatttcaacatttattc
>BK5BA1_5_332
tctttctggtatacaatcacactcaggtgcttcagtagatcttgcaatcttcagcttacacttgtcaggtggttcatcagttattgcatctattaactttattacaactatttttaatatgcgtgctcctggtatgactatgcataaaatgccattgttcgtatggtctgttcttgtaactgcatttttacttgtattttcacttcctgttcttgcaggtggtattacaatgttgttaacagatcgtaactttaatactacattctttgaccctgcaggtggtggtgatccagtgttgtatcaacatttattc
>BK5BB1_2_8767
attatcaggtattcaatcacactcaggtgcttcaattgatcttgctatctttagtcttcacttatcaggtacatcatcagtattagcatcaatgaattttattgtaacaatatttaatatgcgtgctcctggtatgactatgcatagaatgccattattcgtttggtcgattcttgtaacatctttcttattagtatttgcattaccagttcttgcaggtggtattacaatgttattaacagatcgtaactttaacacaacattctttgatccagcaggtggtggtgatccagttttattccaacatttattc
>BK5BB1_3_4146
attatcaggtattcaatcacactctggtgcttcgattgatcttgctatctttagtcttcacttatcaggttcatcatcagtgttagcatcgattaactttattactacaatttttaatatgcgtgctcctggtatgactatgcatagaatgccattattcgtttggtcaattcttgttacatctttcttattagtatttgcattaccagttcttgcaggtggtataacaatgttattaacagatcgtaactttaacacaacattctttgatccagcaggtggtggtgacccagtattattccaacatttattc
>BK5BB1_4_5003
attatcaggtattcaatcacactctggtgcttcgattgatcttgctatctttagtcttcacttatcaggttcatcatcagtgttagcatcgattaactttattactacaatttttaatatgcgtgctcctggtatgactatgcatagaatgccattattcgtttggtcaattcttgttacatctttcttattagtatttgcattaccagttcttgcaggtggtataacaatgttattaacagatcgtaactttaacacaacattctttgatccagcaggtggtggtgacccagtattattccaacatttattc
>BK5BC1_1_896
attatctggtcttcaatcacattcaggtgcttctattgatcttgctatttttagtcttcacttatcaggtgcttcatctgttttagcttcgatcaattttattactactatttttaatatgcgtgctcctggtatgactatgcatagaatgccattatttgtatggtcaattttagtaacatctttcttattagtatttgcattacctgtacttgctggtggtattacaatgttattaacagatcgtaattttaatacaactttttttgatcctgcaggcggtggtgatccagtattatttcaacatttattc
>BK5BC1_1_2605
attatctggtcttcaatcacattcaggtgcttctattgatcttgctatttttagtcttcacttatcaggtgcttcatctgttttagcttcgatcaattttattactactatttttaatatgcgtgctcctggtatgactatgcatagaatgccattatttgtatggtcaattttagtaacatctttcttattagtatttgcattacctgtacttgctggtggtattacaatgttattaacagatcgtaattttaatacaactttttttgatcctgcaggcggtggtgatccagtattatttcaacatttatt
>BK5BC1_1_2606
ttatctggtcttcaatcacattcaggtgcttctattgatcttgctatttttagtcttcacttatcaggtgcttcatctgttttagcttcgatcaattttattactactatttttaatatgcgtgctcctggtatgactatgcatagaatgccattatttgtatggtcaattttagtaacatctttcttattagtatttgcattacctgtacttgctggtggtattacaatgttattaacagatcgtaattttaatacaactttttttgatcctgcaggcggtggtgatccagtattatttcaacatttattc
>BK5BC1_1_5440
attatctggtcttcaatcacattcaggtgcttctattgatcttgctatttttagtcttcacttatcaggtgcttcatctgttttagcttcgatcaattttattactactatttttaatatgcgtgctcctggtatgactatgcatagaatgccattatttgtatggtcaattttagtaacatctttcttattagtatttgcgttacctgtacttgctggtggtattacaatgttattaacagatcgtaattttaatacaactttttttgatcctgcaggcggtggtgatccagtattatttcaacatttattc
>BK5BC1_1_5596
cattatctggtcttcaatcacattcaggtgcttctattgatcttgctatttttagtcttcacttatcaggtgcttcatctgttttagcttcgatcaattttattactactatttttaatatgcgtgctcctggtatgactatgcatagaatgccattatttgtatggtcaattttagtaacatctttcttattagtatttgcattacctgtacttgctggtggtattacaatgttattaacagatcgtaattttaatacaactttttttgatcctgcaggcggtggtgatccagtattatttcaacatttattc
>BK5BC1_1_5786
attatctggtcttcaatcacattcaggtgcctctattgatcttgctatttttagtcttcacttatcaggtgcttcatctgttttagcttcgatcaattttattactactatttttaatatgcgtgctcctggtatgactatgcatagaatgccattatttgtatggtcaattttagtaacatctttcttattagtatttgcattacctgtacttgctggtggtattacaatgttattaacagatcgtaattttaatacaactttttttgatcctgcaggcggtggtgatccagtattatttcaacatttattc
>BK5BC1_1_7072
attatctggtcttcaatcacattcaggtgcttctattgatcttgctatttttagtcttcacttatcaggtgcttcatctgttttagcttcaatcaattttattactactatttttaatatgcgtgctcctggtatgactatgcatagaatgccattatttgtatggtcaattttagtaacatctttcttattagtatttgcattacctgtacttgctggtggtattacaatgttattaacagatcgtaattttaatacaactttttttgatcctgcaggcggtggtgatccagtattatttcaacatttattc
>BK5BC1_2_1028
attatctggtcttcaatcacattcaggtgcttctattgatcttgctatttttagtcttcacttatcaggtgcttcatctgttttagcttcgatcaattttattactactatttttaatatgcgtgctcctggtatgactatgcatagaatgccattatttgtatggtcaattttagtaacatctttcttattagtatttgcattacctgtacttgctggtggtattacaatgttattaacagatcgtaattttaatacaactttttttgatcctgcaggcggtggtgatccagtattatttcaacatttattc
>BK5BC1_2_3247
attatctggtcttcaatcacattcaggtgcttctattgatcttgctatttttagtcttcacttatcaggtgcttcatctgttttagcttcgatcaattttattactactatttttaatatgcgtgctcctggtatgactatgcatagaatgccattatttgtatggtcaattttagtaacatctttcttattagtatttgcattacctgtacttgctggtggtattacaatgttattaacagatcgtaattttaatacaactttttttgatcctgcaggcggtggtgatccagtattatttcaacatttatt
>BK5BC1_2_3248
ttatctggtcttcaatcacattcaggtgcttctattgatcttgctatttttagtcttcacttatcaggtgcttcatctgttttagcttcgatcaattttattactactatttttaatatgcgtgctcctggtatgactatgcatagaatgccattatttgtatggtcaattttagtaacatctttcttattagtatttgcattacctgtacttgctggtggtattacaatgttattaacagatcgtaattttaatacaactttttttgatcctgcaggcggtggtgatccagtattatttcaacatttattc
>BK5BC1_2_4499
attatctggtcttcaatcacattcaggtgcttctattgatcttgctatttttagtcttcacttatcaggtgcttcatctgttttagcttcgatcaattttattactactatttttaatatgcgtgctcctggtatgactatgcatagaatgccattatttgtatggtcaattttagtaacatctttcttattagtatttgcattacctgtacttgctggtggtattacaatgttattaacagatcgtaattttaatacaacttttttgatcctgcaggcggtggtgatccagtattatttcaacatttattc
>BK5BC1_4_981
attatctggtcttcaatcacattcaggtgcttctattgatcttgctatttttagtcttcacttatcaggtgcttcatctgttttagcttcgatcaattttattactactatttttaatatgcgtgctcctggtatgactatgcatagaatgccattatttgtatggtcaattttagtaacatctttcttattagtatttgcattacctgtacttgctggtggtattacaatgttattaacagatcgtaattttaatacaactttttttgatcctgcaggcggtggtgatccagtattatttcaacatttattc
>BK5BC1_4_7576
cattatctggtcttcaatcacattcaggtgcttctattgatcttgctatttttagtcttcacttatcaggtgcttcatctgttttagcttcgatcaattttattactactatttttaatatgcgtgctcctggtatgactatgcatagaatgccattatttgtatggtcaattttagtaacatctttcttattagtatttgcattacctgtacttgctggtggtattacaatgttattaacagatcgtaattttaatacaactttttttgatcctgcaggcggtggtgatccagtattatttcaacatttattc
>BK5BC1_5_734
tctttctggtatacaatcacactcaggtgcttcagtagatcttgcaatcttcagcttacacttgtcaggtggttcatcagttattgcatctattaactttattacaactatttttaatatgcgtgctcctggtatgactatgcataaaatgccattgttcgtatggtctgttcttgtaactgcatttttacttgtattttcacttcctgttctcgcaggtggtattacaatgttgttaacagatcgtaactttaatactacattctttgaccctgcaggtggtggtgatccagtgttgtatcaacatttattc
>BK5BC1_5_988
attatctggtcttcaatcacattcaggtgcttctattgatcttgctatttttagtcttcacttatcaggtgcttcatctgttttagcttcgatcaattttattactactatttttaatatgcgtgctcctggtatgactatgcatagaatgccattatttgtatggtcaattttagtaacatctttcttattagtatttgcattacctgtacttgctggtggtattacaatgttattaacagatcgtaattttaatacaactttttttgatcctgcaggcggtggtgatccagtattatttcaacatttattc
>BK5BC1_5_1507
tctttctggtatacaatcacactcaggtgcttcagtagatcttgcaatcttcagcttacacttgtcaggtggttcatcagttattgcatctattaactttattacaactatttttaatatgcgtgctcctggtatgactatgcataaaatgccattgttcgtatggtctgttcttgtaactgcatttttacttgtattttcacttcctgttcttgcaggtggtattacaatgttgttaacagatcgtaactttaatactacattctttgaccctgcaggtggtggtgatccagtgttgtatcaacatttattc
>BK5BC1_5_3298
ttatctggtcttcaatcacattcaggtgcttctattgatcttgctatttttagtcttcacttatcaggtgcttcatctgttttagcttcgatcaattttattactactatttttaatatgcgtgctcctggtatgactatgcatagaatgccattatttgtatggtcaattttagtaacatctttcttattagtatttgcattacctgtacttgctggtggtattacaatgttattaacagatcgtaattttaatacaactttttttgatcctgcaggcggtggtgatccagtattatttcaacatttattc
>BK5BC1_5_4595
attatctggtcttcaatcacattcaggtgcttctattgatcttgctatttttagtcttcacttatcaggtgcttcatctgttttagcttcgatcaattttattactactatttttaatatgcgtgctcctggtatgactatgcatagaatgccattatttgtatggtcaattttagtaacatctttcttattagtatttgcattacctgtacttgctggtggtattacaatgttattaacagatcgtaattttaatacaacttttttgatcctgcaggcggtggtgatccagtattatttcaacatttattc
>BK5BC1_5_8499
attatctggtcttcaatcacattcaggtgcctctattgatcttgctatttttagtcttcacttatcaggtgcttcatctgttttagcttcgatcaattttattactactatttttaatatgcgtgctcctggtatgactatgcatagaatgccattatttgtatggtcaattttagtaacatctttcttattagtatttgcattacctgtacttgctggtggtattacaatgttattaacagatcgtaattttaatacaactttttttgatcctgcaggcggtggtgatccagtattatttcaacatttattc
>BK5SA1_3_944
attatctggtcttcaatcacattcaggtgcttctattgatcttgctatttttagtcttcacttatcaggtgcttcatctgttttagcttcgatcaattttattactactatttttaatatgcgtgctcctggtatgactatgcatagaatgccattatttgtatggtcaattttagtaacatctttcttattagtatttgcattacctgtacttgctggtggtattacaatgttattaacagatcgtaattttaatacaactttttttgatcctgcaggcggtggtgatccagtattatttcaacatttattc
>BK5SA1_3_3042
ttatctggtcttcaatcacattcaggtgcttctattgatcttgctatttttagtcttcacttatcaggtgcttcatctgttttagcttcgatcaattttattactactatttttaatatgcgtgctcctggtatgactatgcatagaatgccattatttgtatggtcaattttagtaacatctttcttattagtatttgcattacctgtacttgctggtggtattacaatgttattaacagatcgtaattttaatacaactttttttgatcctgcaggcggtggtgatccagtattatttcaacatttattc
>BK5SA1_3_4256
attatctggtcttcaatcacattcaggtgcttctattgatcttgctatttttagtcttcacttatcaggtgcttcatctgttttagcttcgatcaattttattactactatttttaatatgcgtgctcctggtatgactatgcatagaatgccattatttgtatggtcaattttagtaacatctttcttattagtatttgcattacctgtacttgctggtggtattacaatgttattaacagatcgtaattttaatacaactttttttgatcctgcaggcggtggtgatccagtattatttcaacatttattt
>BK5SA1_3_7547
cattatctggtcttcaatcacattcaggtgcttctattgatcttgctatttttagtcttcacttatcaggtgcttcatctgttttagcttcgatcaattttattactactatttttaatatgcgtgctcctggtatgactatgcatagaatgccattatttgtatggtcaattttagtaacatctttcttattagtatttgcattacctgtacttgctggtggtattacaatgttattaacagatcgtaattttaatacaactttttttgatcctgcaggcggtggtgatccagtattatttcaacatttattc
>BK5SA1_3_10745
attatcaggtattcaatcacactctggtgcttctattgatcttgctatctttagtcttcacttatcaggtgcatcatcagtattagcatcaattaattttattactacaatttttaatatgcgtgctcctggtatgactatgcatagaatgccattatttgtttggtcaattcttgttacatctttcttattagtgttttcattaccggtacttgctggtggtattacaatgttattaacagatcgtaattttaatacaacattctttgatcctgcaggtggtggtgatccagtattatttcaacatttattc
>BK5SB1_1_3816
tttatctggtatacaatcacactcaggtgcatctattgacttagcaatctttagcttacacttgtcaggtagttcatctcttatcgcatctattaactttattactaccatatttaatatgcgtgcgcctggtatgacgatgcataaaatgcctttattcgtttggtctatattagtgacatcattcttactagtgtttgcacttcctgtcctagcaggcggtatcaccatgttgctaacagatcgtaactttaatactacattcttcgacccagctggcggtggtgacccattgttgttccaacacctattc
>BK5SB1_4_690
tctttctggtatacaatcacactcaggtgcttcagtagatcttgcaatcttcagcttacacttgtcaggtggttcatcagttattgcatctattaactttattacaactatttttaatatgcgtgctcctggtatgactatgcataaaatgccattgttcgtatggtctgttcttgtaactgcatttttacttgtattttcacttcctgttctcgcaggtggtattacaatgttgttaacagatcgtaactttaatactacattctttgaccctgcaggtggtggtgatccagtgttgtatcaacatttattc
>BK5SC1_3_2553
attatcaggtattcaatcacactcaggagcttcaattgatcttgctatctttagtcttcacttatcaggtgcgtcatcagtattagcatcaattaattttattacaacaatatttaatatgcgtgctcctggtatgactatgcatagaatgccattatttgtttggtcaattcttgttacttcgttcttattagtatttgcattaccagtacttgctggtggtattactatgttattaacagaccgtaactttaatacaacattctttgatccagcaggtggtggtgatccagtattattccaacatttattc
>BK6BA1_5_5952
attatcaggtattcaatcacactcaggtgcttcaattgatcttgctatctttagtcttcatttatcaggtgcttcatcacttattgcatcaataaattttattactacaatatttaatatgcgtgctcctggtatgactatgcatagaatgccattatttgtttggtcaattcttgtaacatcattcttattagtattttcattacctgttcttgctggtggtataacaatgttattaacagatcgtaactttaatacaacattctttgatcctgcaggtggtggtgacccagtattattccaacacttattc
>BK6BB1_3_763
attatctggtcttcaatcacattcaggtgcttctattgatcttgctatttttagtcttcacttatcaggtgcttcatctgttttagcttcgatcaattttattactactatttttaatatgcgtgctcctggtatgactatgcatagaatgccattatttgtatggtcaattttagtaacatctttcttattagtatttgcattacctgtacttgctggtggtattacaatgttattaacagatcgtaattttaatacaactttttttgatcctgcaggcggtggtgatccagtattatttcaacatttattc
>BK6BB1_4_3732
attatcaggaattcaatcacactcaggagcttcagttgatcttgctatattcagtcttcacttatcaggtgcgtcatcagtattagcatcgattaattttattactacaatatttaatatgcgtgctcctggtatgactatgcatagaatgccattatttgtttggtcaattcttgttacttctttcttattagtatttgcattaccagtacttgctggtggtataactatgttattaacagatcgtaactttaatacaacattctttgatccagcaggtggtggtgatccagtattattccaacatttattc
>BK6BB1_5_1538
tttatctggtatacaatcacactcaggtgcatctattgacttagcaatctttagcttacacttgtcaggtagttcatctcttatcgcatctattaactttattactaccatatttaatatgcgtgcgcctggtatgacgatgcataaaatgcctttattcgtttggtctatattagtgacatcattcttactagtgtttgcacttcctgtcctagcaggcggtatcaccatgttgctaacagatcgtaactttaatactacattcttcgacccagctggcggtggtgacccattgttgttccaacacctattc
>BK6BB1_5_1669
tctttcaggtatacaatcacattcaggtgcttctgtggatcttgcaatctttagcttacacttgtcaggtggttcatctgttattgcgtctattaactttattactaccatttttaatatgcgtgctcctggtatgactatgcataagatgccattgtttgtatggtctgttcttgtgactgcattcttacttgtattttcacttccagttctcgctggtggtattactatgttgttaacagatcgtaattttaatacaacattctttgatcctgcaggtggtggtgatcctgtattgtatcaacatttattt
>BK6BC1_1_672
attatctggtcttcaatcacattcaggtgcttctattgatcttgctatttttagtcttcacttatcaggtgcttcatctgttttagcttcgatcaattttattactactatttttaatatgcgtgctcctggtatgactatgcatagaatgccattatttgtatggtcaattttagtaacatctttcttattagtatttgcattacctgtacttgctggtggtattacaatgttattaacagatcgtaattttaatacaactttttttgatcctgcaggcggtggtgatccagtattatttcaacatttattc
>BK6BC1_1_2165
tctttcaggtatacaatcacattcaggtgcttctgtggatcttgcaatctttagcttacacttgtcaggtggttcatctgttattgcgtctattaactttattactaccatttttaatatgcgtgctcctggtatgactatgcataagatgccattgtttgtatggtctgttcttgtgactgcattcttacttgtattttcacttccagttctcgctggtggtattactatgttgttaacagatcgtaattttaatacaacattctttgatcctgcaggtggtggtgatcctgtattgtatcaacatttattt
>BK6BC1_1_4060
attatctggtcttcaatcacattcaggtgcttctattgatcttgctatttttagtcttcacttatcaggtgcttcatctgttttagcttcgatcaattttattactactatttttaatatgcgtgctcctggtatgactatgcatagaatgccattatttgtatggtcaattttagtaacatctttcttattagtatttgcattacctgtacttgctggtggtattgcaatgttattaacagatcgtaattttaatacaactttttttgatcctgcaggcggtggtgatccagtattatttcaacatttattc
>BK6BC1_2_840
attatctggtcttcaatcacattcaggtgcttctattgatcttgctatttttagtcttcacttatcaggtgcttcatctgttttagcttcgatcaattttattactactatttttaatatgcgtgctcctggtatgactatgcatagaatgccattatttgtatggtcaattttagtaacatctttcttattagtatttgcattacctgtacttgctggtggtattacaatgttattaacagatcgtaattttaatacaactttttttgatcctgcaggcggtggtgatccagtattatttcaacatttattc
>BK6BC1_3_3520
tctttcaggtatacaatcacattcaggtgcttctgtggatcttgcaatctttagcttacacttgtcaggtggttcatctgttattgcgtctattaactttattactaccatttttaatatgcgtgctcctggtatgactatgcataagatgccattgtttgtatggtctgttcttgtgactgcattcttacttgtattttcacttccagttctcgctggtggtattactatgttgttaacagatcgtaattttaatacaacattctttgatcctgcaggtggtggtgatcctgtattgtatcaacatttattt
>BK6BC1_4_874
attatctggtcttcaatcacattcaggtgcttctattgatcttgctatttttagtcttcacttatcaggtgcttcatctgttttagcttcgatcaattttattactactatttttaatatgcgtgctcctggtatgactatgcatagaatgccattatttgtatggtcaattttagtaacatctttcttattagtatttgcattacctgtacttgctggtggtattacaatgttattaacagatcgtaattttaatacaactttttttgatcctgcaggcggtggtgatccagtattatttcaacatttattc
>BK6BC1_5_1043
attatcaggtattcaatcacactcaggtgcatcaattgatcttgcaattttcagccttcacttatcaggtggttcatcagtaattgcatcaattaactttattactacaatttttaatatgcgtgctcctggtatgacaatgcatagaatgccattattcgtttggtcaattcttgtaacatcattcttattagtattttcattacctgttcttgctggtggtattacaatgttattaacagatcgtaattttaatactacattcttcgatcctgcaggtggtggtgatccagtattattccaacatttattc
>BK6SA1_1_792
attatctggtcttcaatcacattcaggtgcttctattgatcttgctatttttagtcttcacttatcaggtgcttcatctgttttagcttcgatcaattttattactactatttttaatatgcgtgctcctggtatgactatgcatagaatgccattatttgtatggtcaattttagtaacatctttcttattagtatttgcattacctgtacttgctggtggtattacaatgttattaacagatcgtaattttaatacaactttttttgatcctgcaggcggtggtgatccagtattatttcaacatttattc
>BK6SA1_1_2352
attatctggtcttcaatcacattcaggtgcttctattgatcttgctatttttagtcttcacttatcaggtgcttcatctgttttagcttcgatcaattttattactactatttttaatatgcgtgctcctggtatgactatgcatagaatgccattatttgtatggtcaattttagtaacatctttcttattagtatttgcattacctgtacttgctggtggtattacaatgttattaacagatcgtaattttaatacaactttttttgatcctgcaggcggtggtgatccagtattatttcaacatttatt
>BK6SA1_1_6677
attatctggtcttcaatcacattcaggtgctcctattgatcttgctatttttagtcttcacttatcaggtgcttcatctgttttagcttcgatcaattttattactactatttttaatatgcgtgctcctggtatgactatgcatagaatgccattatttgtatggtcaattttagtaacatctttcttattagtatttgcattacctgtacttgctggtggtattacaatgttattaacagatcgtaattttaatacaactttttttgatcctgcaggcggtggtgatccagtattatttcaacatttattc
>BK6SA1_2_610
attatctggtcttcaatcacattcaggtgcttctattgatcttgctatttttagtcttcacttatcaggtgcttcatctgttttagcttcgatcaattttattactactatttttaatatgcgtgctcctggtatgactatgcatagaatgccattatttgtatggtcaattttagtaacatctttcttattagtatttgcattacctgtacttgctggtggtattacaatgttattaacagatcgtaattttaatacaactttttttgatcctgcaggcggtggtgatccagtattatttcaacatttattc
>BK6SA1_2_2922
attatctggtcttcaatcacattcaggtgcctctattgatcttgctatttttagtcttcacttatcaggtgcttcatctgttttagcttcgatcaattttattactactatttttaatatgcgtgctcctggtatgactatgcatagaatgccattatttgtatggtcaattttagtaacatctttcttattagtatttgcattacctgtacttgctggtggtattacaatgttattaacagatcgtaattttaatacaactttttttgatcctgcaggcggtggtgatccagtattatttcaacatttattc
>BK6SA1_4_556
attatctggtcttcaatcacattcaggtgcttctattgatcttgctatttttagtcttcacttatcaggtgcttcatctgttttagcttcgatcaattttattactactatttttaatatgcgtgctcctggtatgactatgcatagaatgccattatttgtatggtcaattttagtaacatctttcttattagtatttgcattacctgtacttgctggtggtattacaatgttattaacagatcgtaattttaatacaactttttttgatcctgcaggcggtggtgatccagtattatttcaacatttattc
>BK6SB1_4_693
tctttctggtatacaatcacactcaggtgcttcagtagatcttgcaatcttcagcttacacttgtcaggtggttcatcagttattgcatctattaactttattacaactatttttaatatgcgtgctcctggtatgactatgcataaaatgccattgttcgtatggtctgttcttgtaactgcatttttacttgtattttcacttcctgttctcgcaggtggtattacaatgttgttaacagatcgtaactttaatactacattctttgaccctgcaggtggtggtgatccagtgttgtatcaacatttattc
>BK6SC1_2_586
attatctggtcttcaatcacattcaggtgcttctattgatcttgctatttttagtcttcacttatcaggtgcttcatctgttttagcttcgatcaattttattactactatttttaatatgcgtgctcctggtatgactatgcatagaatgccattatttgtatggtcaattttagtaacatctttcttattagtatttgcattacctgtacttgctggtggtattacaatgttattaacagatcgtaattttaatacaactttttttgatcctgcaggcggtggtgatccagtattatttcaacatttattc
>BK6SC1_3_896
attatctggtcttcaatcacattcaggtgcttctattgatcttgctatttttagtcttcacttatcaggtgcttcatctgttttagcttcgatcaattttattactactatttttaatatgcgtgctcctggtatgactatgcatagaatgccattatttgtatggtcaattttagtaacatctttcttattagtatttgcattacctgtacttgctggtggtattacaatgttattaacagatcgtaattttaatacaactttttttgatcctgcaggcggtggtgatccagtattatttcaacatttattc
>BK7BA1_1_425
attatctggtcttcaatcacattcaggtgcttctattgatcttgctatttttagtcttcacttatcaggtgcttcatctgttttagcttcgatcaattttattactactatttttaatatgcgtgctcctggtatgactatgcatagaatgccattatttgtatggtcaattttagtaacatctttcttattagtatttgcattacctgtacttgctggtggtattacaatgttattaacagatcgtaattttaatacaactttttttgatcctgcaggcggtggtgatccagtattatttcaacatttattc
>BK7BA1_2_1034
attatctggtcttcaatcacattcaggtgcttctattgatcttgctatttttagtcttcacttatcaggtgcttcatctgttttagcttcgatcaattttattactactatttttaatatgcgtgctcctggtatgactatgcatagaatgccattatttgtatggtcaattttagtaacatctttcttattagtatttgcattacctgtacttgctggtggtattacaatgttattaacagatcgtaattttaatacaactttttttgatcctgcaggcggtggtgatccagtattatttcaacatttattc
>BK7BA1_2_2982
ttatctggtcttcaatcacattcaggtgcttctattgatcttgctatttttagtcttcacttatcaggtgcttcatctgttttagcttcgatcaattttattactactatttttaatatgcgtgctcctggtatgactatgcatagaatgccattatttgtatggtcaattttagtaacatctttcttattagtatttgcattacctgtacttgctggtggtattacaatgttattaacagatcgtaattttaatacaactttttttgatcctgcaggcggtggtgatccagtattatttcaacatttattc
>BK7BA1_2_4021
attatctggtcttcaatcacattcaggtgcttctattgatcttgctatttttagtcttcacttatcaggtgcttcatctgttttagcttcgatcaattttattactactatttttaatatgcgtgctcctggtatgactatgcatagaatgccattatttgtatggtcaattttagtaacatctttcttattagtatttgcattacctgtacttgctggtggtattacaatgttattaacagatcgtaattttaatacaacttttttgatcctgcaggcggtggtgatccagtattatttcaacatttattc
>BK7BA1_2_5261
gttatctggtcttcaatcacattcaggtgcttctattgatcttgctatttttagtcttcacttatcaggtgcttcatctgttttagcttcgatcaattttattactactatttttaatatgcgtgctcctggtatgactatgcatagaatgccattatttgtatggtcaattttagtaacatctttcttattagtatttgcattacctgtacttgctggtggtattacaatgttattaacagatcgtaattttaatacaactttttttgatcctgcaggcggtggtgatccagtattatttcaacatttattc
>BK7BA1_2_6917
attatctggtcttcaatcacattcaggtgcctctattgatcttgctatttttagtcttcacttatcaggtgcttcatctgttttagcttcgatcaattttattactactatttttaatatgcgtgctcctggtatgactatgcatagaatgccattatttgtatggtcaattttagtaacatctttcttattagtatttgcattacctgtacttgctggtggtattacaatgttattaacagatcgtaattttaatacaactttttttgatcctgcaggcggtggtgatccagtattatttcaacatttattc
>BK7BA1_2_9148
attatctggtcttcaatcacattcaggtgcttctattgatcttgctatttttagtcttcacttatcaggtgcttcatctgttttagcctcgatcaattttattactactatttttaatatgcgtgctcctggtatgactatgcatagaatgccattatttgtatggtcaattttagtaacatctttcttattagtatttgcattacctgtacttgctggtggtattacaatgttattaacagatcgtaattttaatacaactttttttgatcctgcaggcggtggtgatccagtattatttcaacatttattc
>BK7BA1_3_1004
attatctggtcttcaatcacattcaggtgcttctattgatcttgctatttttagtcttcacttatcaggtgcttcatctgttttagcttcgatcaattttattactactatttttaatatgcgtgctcctggtatgactatgcatagaatgccattatttgtatggtcaattttagtaacatctttcttattagtatttgcattacctgtacttgctggtggtattacaatgttattaacagatcgtaattttaatacaactttttttgatcctgcaggcggtggtgatccagtattatttcaacatttattc
>BK7BA1_3_3528
tctttcaggtatacaatcacattcaggtgcttctgtggatcttgcaatctttagcttacacttgtcaggtggttcatctgttattgcgtctattaactttattactaccatttttaatatgcgtgctcctggtatgactatgcataagatgccattgtttgtatggtctgttcttgtgactgcattcttacttgtattttcacttccagttctcgctggtggtattactatgttgttaacagatcgtaattttaatacaacattctttgatcctgcaggtggtggtgatcctgtattgtatcaacatttattt
>BK7BA1_3_6526
attatctggtcttcaatcacattcaggtgcctctattgatcttgctatttttagtcttcacttatcaggtgcttcatctgttttagcttcgatcaattttattactactatttttaatatgcgtgctcctggtatgactatgcatagaatgccattatttgtatggtcaattttagtaacatctttcttattagtatttgcattacctgtacttgctggtggtattacaatgttattaacagatcgtaattttaatacaactttttttgatcctgcaggcggtggtgatccagtattatttcaacatttattc
>BK7BA1_3_7386
attatctggtcttcaatcacattcaggtgctcctattgatcttgctatttttagtcttcacttatcaggtgcttcatctgttttagcttcgatcaattttattactactatttttaatatgcgtgctcctggtatgactatgcatagaatgccattatttgtatggtcaattttagtaacatctttcttattagtatttgcattacctgtacttgctggtggtattacaatgttattaacagatcgtaattttaatacaactttttttgatcctgcaggcggtggtgatccagtattatttcaacatttattc
>BK7BA1_4_975
attatctggtcttcaatcacattcaggtgcttctattgatcttgctatttttagtcttcacttatcaggtgcttcatctgttttagcttcgatcaattttattactactatttttaatatgcgtgctcctggtatgactatgcatagaatgccattatttgtatggtcaattttagtaacatctttcttattagtatttgcattacctgtacttgctggtggtattacaatgttattaacagatcgtaattttaatacaactttttttgatcctgcaggcggtggtgatccagtattatttcaacatttattc
>BK7BA1_4_2717
ttatctggtcttcaatcacattcaggtgcttctattgatcttgctatttttagtcttcacttatcaggtgcttcatctgttttagcttcgatcaattttattactactatttttaatatgcgtgctcctggtatgactatgcatagaatgccattatttgtatggtcaattttagtaacatctttcttattagtatttgcattacctgtacttgctggtggtattacaatgttattaacagatcgtaattttaatacaactttttttgatcctgcaggcggtggtgatccagtattatttcaacatttattc
>BK7BA1_4_5656
cattatctggtcttcaatcacattcaggtgcttctattgatcttgctatttttagtcttcacttatcaggtgcttcatctgttttagcttcgatcaattttattactactatttttaatatgcgtgctcctggtatgactatgcatagaatgccattatttgtatggtcaattttagtaacatctttcttattagtatttgcattacctgtacttgctggtggtattacaatgttattaacagatcgtaattttaatacaactttttttgatcctgcaggcggtggtgatccagtattatttcaacatttattc
>BK7BA1_4_7174
attatcaggtattcaatcacattcaggtgcttcagtagatttagcgatatttagtcttcatttatcaggtgcatcatcagttttagcttctattaattttattgctactatattcaatatgcgtgctcctggtatgacaatgcatagaatgcctttatttgtttggtcaattcttgtaacatcattcttacttgtatttgcattacctgttcttgctggtggtattactatgttattaacagatcgtaattttaatacaacattttttgatccagcaggtggtggagatccagtattgtttcaacatttattc
>BK7BA1_5_1027
attatctggtcttcaatcacattcaggtgcttctattgatcttgctatttttagtcttcacttatcaggtgcttcatctgttttagcttcgatcaattttattactactatttttaatatgcgtgctcctggtatgactatgcatagaatgccattatttgtatggtcaattttagtaacatctttcttattagtatttgcattacctgtacttgctggtggtattacaatgttattaacagatcgtaattttaatacaactttttttgatcctgcaggcggtggtgatccagtattatttcaacatttattc
>BK7BA1_5_3062
ttatctggtcttcaatcacattcaggtgcttctattgatcttgctatttttagtcttcacttatcaggtgcttcatctgttttagcttcgatcaattttattactactatttttaatatgcgtgctcctggtatgactatgcatagaatgccattatttgtatggtcaattttagtaacatctttcttattagtatttgcattacctgtacttgctggtggtattacaatgttattaacagatcgtaattttaatacaactttttttgatcctgcaggcggtggtgatccagtattatttcaacatttattc
>BK7BA1_5_4441
attatcaggaattcaatcacactcaggagcttcagttgatcttgctatattcagtcttcacttatcaggtgcgtcatcagtattagcatcgattaattttattactacaatatttaatatgcgtgctcctggtatgactatgcatagaatgccattatttgtttggtcaattcttgttacttctttcttattagtatttgcattaccagtacttgctggtggtataactatgttattaacagatcgtaactttaatacaacattctttgatccagcaggtggtggtgatccagtattattccaacatttattc
>BK7BB1_1_872
attatctggtcttcaatcacattcaggtgcttctattgatcttgctatttttagtcttcacttatcaggtgcttcatctgttttagcttcgatcaattttattactactatttttaatatgcgtgctcctggtatgactatgcatagaatgccattatttgtatggtcaattttagtaacatctttcttattagtatttgcattacctgtacttgctggtggtattacaatgttattaacagatcgtaattttaatacaactttttttgatcctgcaggcggtggtgatccagtattatttcaacatttattc
>BK7BB1_2_735
tctttctggtatacaatcacactcaggtgcttcagtagatcttgcaatcttcagcttacacttgtcaggtggttcatcagttattgcatctattaactttattacaactatttttaatatgcgtgctcctggtatgactatgcataaaatgccattgttcgtatggtctgttcttgtaactgcatttttacttgtattttcacttcctgttctcgcaggtggtattacaatgttgttaacagatcgtaactttaatactacattctttgaccctgcaggtggtggtgatccagtgttgtatcaacatttattc
>BK7BB1_2_977
attatctggtcttcaatcacattcaggtgcttctattgatcttgctatttttagtcttcacttatcaggtgcttcatctgttttagcttcgatcaattttattactactatttttaatatgcgtgctcctggtatgactatgcatagaatgccattatttgtatggtcaattttagtaacatctttcttattagtatttgcattacctgtacttgctggtggtattacaatgttattaacagatcgtaattttaatacaactttttttgatcctgcaggcggtggtgatccagtattatttcaacatttattc
>BK7BB1_2_2648
attatcaggtattcaatcacactcaggagcttcaattgatcttgctatctttagtcttcacttatcaggtgcgtcatcagtattagcatcaattaattttattacaacaatatttaatatgcgtgctcctggtatgactatgcatagaatgccattatttgtttggtcaattcttgttacttcgttcttattagtatttgcattaccagtacttgctggtggtattactatgttattaacagaccgtaactttaatacaacattctttgatccagcaggtggtggtgatccagtattattccaacatttattc
>BK7BB1_2_3026
tttatctggtatacaatcacactcaggtgcatctattgacttagcaatctttagcttacacttgtcaggtagttcatctcttatcgcatctattaactttattactaccatatttaatatgcgtgcgcctggtatgacgatgcataaaatgcctttattcgtttggtctatattagtgacatcattcttactagtgtttgcacttcctgtcctagcaggcggtatcaccatgttgctaacagatcgtaactttaatactacattcttcgacccagctggcggtggtgacccattgttgttccaacacctattc
>BK7BB1_2_6857
attatcaggtattcaatcacattcaggtgcttcagtagatttagcgatatttagtcttcatttatcaggtgcatcatcagttttagcttctattaattttattgctactatattcaatatgcgtgctcctggtatgacaatgcatagaatgcctttatttgtttggtcaattcttgtaacatcattcttacttgtatttgcattacctgttcttgctggtggtattactatgttattaacagatcgtaattttaatacaacattttttgatccagcaggtggtggagatccagtattgtttcaacatttattc
>BK7BB1_3_599
tctttctggtatacaatcacactcaggtgcttcagtagatcttgcaatcttcagcttacacttgtcaggtggttcatcagttattgcatctattaactttattacaactatttttaatatgcgtgctcctggtatgactatgcataaaatgccattgttcgtatggtctgttcttgtaactgcatttttacttgtattttcacttcctgttctcgcaggtggtattacaatgttgttaacagatcgtaactttaatactacattctttgaccctgcaggtggtggtgatccagtgttgtatcaacatttattc
>BK7BB1_3_766
attatctggtcttcaatcacattcaggtgcttctattgatcttgctatttttagtcttcacttatcaggtgcttcatctgttttagcttcgatcaattttattactactatttttaatatgcgtgctcctggtatgactatgcatagaatgccattatttgtatggtcaattttagtaacatctttcttattagtatttgcattacctgtacttgctggtggtattacaatgttattaacagatcgtaattttaatacaactttttttgatcctgcaggcggtggtgatccagtattatttcaacatttattc
>BK7BB1_3_3586
cattatctggtcttcaatcacattcaggtgcttctattgatcttgctatttttagtcttcacttatcaggtgcttcatctgttttagcttcgatcaattttattactactatttttaatatgcgtgctcctggtatgactatgcatagaatgccattatttgtatggtcaattttagtaacatctttcttattagtatttgcattacctgtacttgctggtggtattacaatgttattaacagatcgtaattttaatacaactttttttgatcctgcaggcggtggtgatccagtattatttcaacatttattc
>BK7BB1_4_705
tctttctggtatacaatcacactcaggtgcttcagtagatcttgcaatcttcagcttacacttgtcaggtggttcatcagttattgcatctattaactttattacaactatttttaatatgcgtgctcctggtatgactatgcataaaatgccattgttcgtatggtctgttcttgtaactgcatttttacttgtattttcacttcctgttctcgcaggtggtattacaatgttgttaacagatcgtaactttaatactacattctttgaccctgcaggtggtggtgatccagtgttgtatcaacatttattc
>BK7BB1_4_918
attatctggtcttcaatcacattcaggtgcttctattgatcttgctatttttagtcttcacttatcaggtgcttcatctgttttagcttcgatcaattttattactactatttttaatatgcgtgctcctggtatgactatgcatagaatgccattatttgtatggtcaattttagtaacatctttcttattagtatttgcattacctgtacttgctggtggtattacaatgttattaacagatcgtaattttaatacaactttttttgatcctgcaggcggtggtgatccagtattatttcaacatttattc
>BK7BB1_4_3138
attatctggtcttcaatcacattcaggtgcttctattgatcttgctatttttagtcttcacttatcaggtgcttcatctgttttagcttcgatcaattttattactactatttttaatatgcgtgctcctggtatgactatgcatagaatgccattatttgtatggtcaattttagtaacatctttcttattagtatttgcattacctgtacttgctggtggtattacaatgttattaacagatcgtaattttaatacaactttttttgatcctgcaggcggtggtgatccagtattatttcaacatttattt
>BK7BB1_4_3319
attatcaggaattcaatcacactcaggagcttcagttgatcttgctatattcagtcttcacttatcaggtgcgtcatcagtattagcatcgattaattttattactacaatatttaatatgcgtgctcctggtatgactatgcatagaatgccattatttgtttggtcaattcttgttacttctttcttattagtatttgcattaccagtacttgctggtggtataactatgttattaacagatcgtaactttaatacaacattctttgatccagcaggtggtggtgatccagtattattccaacatttattc
>BK7BB1_4_5498
tctttctggtatacaatcacactcaggtgcttcagtagatcttgcaatcttcagcttacacttgtcaggtggttcatcagttactgcatctattaactttattacaactatttttaatatgcgtgctcctggtatgactatgcataaaatgccattgttcgtatggtctgttcttgtaactgcatttttacttgtattttcacttcctgttctcgcaggtggtattacaatgttgttaacagatcgtaactttaatactacattctttgaccctgcaggtggtggtgatccagtgttgtatcaacatttattc
>BK7BB1_5_608
attatctggtcttcaatcacattcaggtgcttctattgatcttgctatttttagtcttcacttatcaggtgcttcatctgttttagcttcgatcaattttattactactatttttaatatgcgtgctcctggtatgactatgcatagaatgccattatttgtatggtcaattttagtaacatctttcttattagtatttgcattacctgtacttgctggtggtattacaatgttattaacagatcgtaattttaatacaactttttttgatcctgcaggcggtggtgatccagtattatttcaacatttattc
>BK7BB1_5_2846
attatctggtcttcaatcacattcaggtgctcctattgatcttgctatttttagtcttcacttatcaggtgcttcatctgttttagcttcgatcaattttattactactatttttaatatgcgtgctcctggtatgactatgcatagaatgccattatttgtatggtcaattttagtaacatctttcttattagtatttgcattacctgtacttgctggtggtattacaatgttattaacagatcgtaattttaatacaactttttttgatcctgcaggcggtggtgatccagtattatttcaacatttattc
>BK7BB1_5_3069
attatcaggtattcaatcacattcaggtgcttcagtagatttagcgatatttagtcttcatttatcaggtgcatcatcagttttagcttctattaattttattgctactatattcaatatgcgtgctcctggtatgacaatgcatagaatgcctttatttgtttggtcaattcttgtaacatcattcttacttgtatttgcattacctgttcttgctggtggtattactatgttattaacagatcgtaattttaatacaacattttttgatccagcaggtggtggagatccagtattgtttcaacatttattc
>BK7BC1_1_748
tctttctggtatacaatcacactcaggtgcttcagtagatcttgcaatcttcagcttacacttgtcaggtggttcatcagttattgcatctattaactttattacaactatttttaatatgcgtgctcctggtatgactatgcataaaatgccattgttcgtatggtctgttcttgtaactgcatttttacttgtattttcacttcctgttctcgcaggtggtattacaatgttgttaacagatcgtaactttaatactacattctttgaccctgcaggtggtggtgatccagtgttgtatcaacatttattc
>BK7BC1_1_1007
attatctggtcttcaatcacattcaggtgcttctattgatcttgctatttttagtcttcacttatcaggtgcttcatctgttttagcttcgatcaattttattactactatttttaatatgcgtgctcctggtatgactatgcatagaatgccattatttgtatggtcaattttagtaacatctttcttattagtatttgcattacctgtacttgctggtggtattacaatgttattaacagatcgtaattttaatacaactttttttgatcctgcaggcggtggtgatccagtattatttcaacatttattc
>BK7BC1_1_2871
attatctggtcttcaatcacattcaggtgcttctattgatcttgctatttttagtcttcacttatcaggtgcttcatctgttttagcttcgatcaattttattactactatttttaatatgcgtgctcctggtatgactatgcatagaatgccattatttgtatggtcaattttagtaacatctttcttattagtatttgcattacctgtacttgctggtggtattacaatgttattaacagatcgtaattttaatacaactttttttgatcctgcaggcggtggtgatccagtattatttcaacatttatt
>BK7BC1_1_3842
attatctggtcttcaatcacattcaggtgcttctattgatcttgctatttttagtcttcacttatcaggtgcttcatctgttttagcttcgatcaattttattactactatttttaatatgcgtgctcctggtatgactatgcatagaatgccattatttgtatggtcaattttagtaacatctttcttattagtatttgcattacctgtacttgctggtggtattacaatgttattaacagatcgtaattttaatacaactttttttgatcctgcaggcggtggtgatccagtattatttcaacatttattt
>BK7BC1_1_7001
attatctggtcttcaatcacattcaggtgctcctattgatcttgctatttttagtcttcacttatcaggtgcttcatctgttttagcttcgatcaattttattactactatttttaatatgcgtgctcctggtatgactatgcatagaatgccattatttgtatggtcaattttagtaacatctttcttattagtatttgcattacctgtacttgctggtggtattacaatgttattaacagatcgtaattttaatacaactttttttgatcctgcaggcggtggtgatccagtattatttcaacatttattc
>BK7BC1_2_829
attatctggtcttcaatcacattcaggtgcttctattgatcttgctatttttagtcttcacttatcaggtgcttcatctgttttagcttcgatcaattttattactactatttttaatatgcgtgctcctggtatgactatgcatagaatgccattatttgtatggtcaattttagtaacatctttcttattagtatttgcattacctgtacttgctggtggtattacaatgttattaacagatcgtaattttaatacaactttttttgatcctgcaggcggtggtgatccagtattatttcaacatttattc
>BK7BC1_2_2451
tctttcaggtatacaatcacattcaggtgcttctgtggatcttgcaatctttagcttacacttgtcaggtggttcatctgttattgcgtctattaactttattactaccatttttaatatgcgtgctcctggtatgactatgcataagatgccattgtttgtatggtctgttcttgtgactgcattcttacttgtattttcacttccagttctcgctggtggtattactatgttgttaacagatcgtaattttaatacaacattctttgatcctgcaggtggtggtgatcctgtattgtatcaacatttattt
>BK7BC1_2_3277
gttatctggtcttcaatcacattcaggtgcttctattgatcttgctatttttagtcttcacttatcaggtgcttcatctgttttagcttcgatcaattttattactactatttttaatatgcgtgctcctggtatgactatgcatagaatgccattatttgtatggtcaattttagtaacatctttcttattagtatttgcattacctgtacttgctggtggtattacaatgttattaacagatcgtaattttaatacaactttttttgatcctgcaggcggtggtgatccagtattatttcaacatttattc
>BK7BC1_2_4491
attatctggtcttcaatcacattcaggtgctcctattgatcttgctatttttagtcttcacttatcaggtgcttcatctgttttagcttcgatcaattttattactactatttttaatatgcgtgctcctggtatgactatgcatagaatgccattatttgtatggtcaattttagtaacatctttcttattagtatttgcattacctgtacttgctggtggtattacaatgttattaacagatcgtaattttaatacaactttttttgatcctgcaggcggtggtgatccagtattatttcaacatttattc
>BK7BC1_3_651
tctttctggtatacaatcacactcaggtgcttcagtagatcttgcaatcttcagcttacacttgtcaggtggttcatcagttattgcatctattaactttattacaactatttttaatatgcgtgctcctggtatgactatgcataaaatgccattgttcgtatggtctgttcttgtaactgcatttttacttgtattttcacttcctgttctcgcaggtggtattacaatgttgttaacagatcgtaactttaatactacattctttgaccctgcaggtggtggtgatccagtgttgtatcaacatttattc
>BK7BC1_3_834
attatctggtcttcaatcacattcaggtgcttctattgatcttgctatttttagtcttcacttatcaggtgcttcatctgttttagcttcgatcaattttattactactatttttaatatgcgtgctcctggtatgactatgcatagaatgccattatttgtatggtcaattttagtaacatctttcttattagtatttgcattacctgtacttgctggtggtattacaatgttattaacagatcgtaattttaatacaactttttttgatcctgcaggcggtggtgatccagtattatttcaacatttattc
>BK7BC1_3_2271
ttatctggtcttcaatcacattcaggtgcttctattgatcttgctatttttagtcttcacttatcaggtgcttcatctgttttagcttcgatcaattttattactactatttttaatatgcgtgctcctggtatgactatgcatagaatgccattatttgtatggtcaattttagtaacatctttcttattagtatttgcattacctgtacttgctggtggtattacaatgttattaacagatcgtaattttaatacaactttttttgatcctgcaggcggtggtgatccagtattatttcaacatttattc
>BK7BC1_4_832
attatctggtcttcaatcacattcaggtgcttctattgatcttgctatttttagtcttcacttatcaggtgcttcatctgttttagcttcgatcaattttattactactatttttaatatgcgtgctcctggtatgactatgcatagaatgccattatttgtatggtcaattttagtaacatctttcttattagtatttgcattacctgtacttgctggtggtattacaatgttattaacagatcgtaattttaatacaactttttttgatcctgcaggcggtggtgatccagtattatttcaacatttattc
>BK7BC1_4_1163
tctttctggtatacaatcacactcaggtgcttcagtagatcttgcaatcttcagcttacacttgtcaggtggttcatcagttattgcatctattaactttattacaactatttttaatatgcgtgctcctggtatgactatgcataaaatgccattgttcgtatggtctgttcttgtaactgcatttttacttgtattttcacttcctgttcttgcaggtggtattacaatgttgttaacagatcgtaactttaatactacattctttgaccctgcaggtggtggtgatccagtgttgtatcaacatttattc
>BK7BC1_5_998
attatctggtcttcaatcacattcaggtgcttctattgatcttgctatttttagtcttcacttatcaggtgcttcatctgttttagcttcgatcaattttattactactatttttaatatgcgtgctcctggtatgactatgcatagaatgccattatttgtatggtcaattttagtaacatctttcttattagtatttgcattacctgtacttgctggtggtattacaatgttattaacagatcgtaattttaatacaactttttttgatcctgcaggcggtggtgatccagtattatttcaacatttattc
>BK7BC1_5_2852
attatctggtcttcaatcacattcaggtgcttctattgatcttgctatttttagtcttcacttatcaggtgcttcatctgttttagcttcgatcaattttattactactatttttaatatgcgtgctcctggtatgactatgcatagaatgccattatttgtatggtcaattttagtaacatctttcttattagtatttgcattacctgtacttgctggtggtattacaatgttattaacagatcgtaattttaatacaactttttttgatcctgcaggcggtggtgatccagtattatttcaacatttatt
>BK7SA1_3_732
attatctggtcttcaatcacattcaggtgcttctattgatcttgctatttttagtcttcacttatcaggtgcttcatctgttttagcttcgatcaattttattactactatttttaatatgcgtgctcctggtatgactatgcatagaatgccattatttgtatggtcaattttagtaacatctttcttattagtatttgcattacctgtacttgctggtggtattacaatgttattaacagatcgtaattttaatacaactttttttgatcctgcaggcggtggtgatccagtattatttcaacatttattc
>BK7SA1_3_6329
attatcaggtattcaatcacactctggtgcttctattgatcttgctatctttagtcttcacttatcaggtgcatcatcagtattagcatcaattaattttattactacaatttttaatatgcgtgctcctggtatgactatgcatagaatgccattatttgtttggtcaattcttgttacatctttcttattagtgttttcattaccggtacttgctggtggtattacaatgttattaacagatcgtaattttaatacaacattctttgatcctgcaggtggtggtgatccagtattatttcaacatttattc
>BK7SA1_4_568
attatctggtcttcaatcacattcaggtgcttctattgatcttgctatttttagtcttcacttatcaggtgcttcatctgttttagcttcgatcaattttattactactatttttaatatgcgtgctcctggtatgactatgcatagaatgccattatttgtatggtcaattttagtaacatctttcttattagtatttgcattacctgtacttgctggtggtattacaatgttattaacagatcgtaattttaatacaactttttttgatcctgcaggcggtggtgatccagtattatttcaacatttattc
>BK7SA1_4_1516
tttatctggtatacaatcacactcaggtgcatctattgacttagcaatctttagcttacacttgtcaggtagttcatctcttatcgcatctattaactttattactaccatatttaatatgcgtgcgcctggtatgacgatgcataaaatgcctttattcgtttggtctatattagtgacatcattcttactagtgtttgcacttcctgtcctagcaggcggtatcaccatgttgctaacagatcgtaactttaatactacattcttcgacccagctggcggtggtgacccattgttgttccaacacctattc
>BK7SA1_4_3483
attatctggtcttcaatcacattcaggtgcttctattgatcttgctatttttagtcttcacttatcaggtgcttcatctgttttagcctcgatcaattttattactactatttttaatatgcgtgctcctggtatgactatgcatagaatgccattatttgtatggtcaattttagtaacatctttcttattagtatttgcattacctgtacttgctggtggtattacaatgttattaacagatcgtaattttaatacaactttttttgatcctgcaggcggtggtgatccagtattatttcaacatttattc
>BK7SB1_1_920
attatctggtcttcaatcacattcaggtgcttctattgatcttgctatttttagtcttcacttatcaggtgcttcatctgttttagcttcgatcaattttattactactatttttaatatgcgtgctcctggtatgactatgcatagaatgccattatttgtatggtcaattttagtaacatctttcttattagtatttgcattacctgtacttgctggtggtattacaatgttattaacagatcgtaattttaatacaactttttttgatcctgcaggcggtggtgatccagtattatttcaacatttattc
>BK7SB1_2_914
attatctggtcttcaatcacattcaggtgcttctattgatcttgctatttttagtcttcacttatcaggtgcttcatctgttttagcttcgatcaattttattactactatttttaatatgcgtgctcctggtatgactatgcatagaatgccattatttgtatggtcaattttagtaacatctttcttattagtatttgcattacctgtacttgctggtggtattacaatgttattaacagatcgtaattttaatacaactttttttgatcctgcaggcggtggtgatccagtattatttcaacatttattc
>BK7SB1_4_1057
attatctggtcttcaatcacattcaggtgcttctattgatcttgctatttttagtcttcacttatcaggtgcttcatctgttttagcttcgatcaattttattactactatttttaatatgcgtgctcctggtatgactatgcatagaatgccattatttgtatggtcaattttagtaacatctttcttattagtatttgcattacctgtacttgctggtggtattacaatgttattaacagatcgtaattttaatacaactttttttgatcctgcaggcggtggtgatccagtattatttcaacatttattc
>BK7SB1_4_10306
attatctggtcttcaatcacattcaggtgcttctattgatcttgctatttttagtcttcacttatcaggtgcttcatctgttttagcttcgatcaattttattactactatttttaatatgcgtgctcctggtatgactatgcatagaatgccattatttgtatggtcaattttagtaacatctttcttattagtatttgcattacctgtacttgctggtggtattgcaatgttattaacagatcgtaattttaatacaactttttttgatcctgcaggcggtggtgatccagtattatttcaacatttattc
>BK7SC1_5_3857
attatcaggaattcaatcacactcaggagcttcagttgatcttgctatattcagtcttcacttatcaggtgcgtcatcagtattagcatcgattaattttattactacaatatttaatatgcgtgctcctggtatgactatgcatagaatgccattatttgtttggtcaattcttgttacttctttcttattagtatttgcattaccagtacttgctggtggtataactatgttattaacagatcgtaactttaatacaacattctttgatccagcaggtggtggtgatccagtattattccaacatttattc
>COI_21_558_S63_Sediment_Offshore_1_883
attatcaggtatccaatcacactcaggagcttctattgatcttgctatatttagtcttcacttatcaggtgcatcatcagttttagcatcaattaattttattaccacaatcttcaacatgcgtgctcctggtatgactatgcatagaatgccgttattcgtttggtcaattcttgtaacatctttcttattagtatttgcattaccagttcttgcaggtggtataaccatgctattaacagatcgtaatttcaataccacattctttgatccagcaggtggtggtgatccagtattattccaacatttattc
>FE-Rv_A64_ASV11225_6
TGCTTTATATATCATGTTTGGTACATTTGCAGGTGTTACTGCTACAACAATCTCTGTTGTAATGCGCTTAGAACTTGGTCTTCCTGGTAATCAAATCCTTCAAGGAAATCATCAGTTATATAACGTTTTAATAACAGCACATGGTTTATTAATGTTATTCATGGTTGTTATGCCTATTCTTTTAGGTGGTTTTGGTAATTTCTTTGTACCTTTATTAATTGGTGCACCAGATATGGCTTTCCCAAGATTAAATAATATTAGTTTTTGGTTATTACCTCCTGCACTTTTACTTCTTTTCTTTTCAGCACTTGTAGAAGTTGGTGCAGGTACAGGTTGGACAGCATATCCACCATTATCA
>FG-Rn_F18_ASV12073_5
TGCTTTATATATCATGTTTGGTACATTTGCAGGTGTTACTGCAACAACAATATCAGTTGTAATGCGCTTAGAACTTGGTCTTCCTGGTAATCAAATACTTCAAGGAAATCACCAATTATATAACGTTTTAATAACTGCACATGGTTTATTAATGTTATTCATGGTTGTTATGCCTATTCTTTTAGGTGGTTTTGGTAATTTCTTCGTACCTTTATTAATTGGTGCTCCAGATATGGCTTTCCCAAGATTAAATAATATTAGTTTTTGGTTATTACCTCCAGCACTTTTACTTCTTTTCTTTTCAGCACTTGTAGAAGTTGGTGCAGGTACAGGTTGGACAGCATATCCACCATTATCA
>FJ-Ry_F18_ASV12252_5
TGCTTTACATATCATGTTTGGTACATTTGCAGGTGTTACTGCAACAACAATATCAGTTGTAATGCGCTTAGAACTTGGTCTTCCTGGTAATCAAATACTTCAAGGAAATCACCAATTATACAACGTTTTAATAACTGCACATGGTTTATTAATGTTATTCATGGTTGTTATGCCTATTCTTTTAGGTGGTTTTGGTAATTTCTTCGTACCTTTATTAATTGGTGCTCCAGATATGGCTTTCCCAAGATTAAATAATATTAGTTTTTGGTTATTACCTCCAGCACTTTTACTTCTTTTCTTTTCAGCACTTGTAGAAGTTGGTGCAGGTACAGGTTGGACAGCATATCCACCATTATCA
>PN1SA2_1_6141
attatctggtcttcaatcacattcaggtgcttctattgatcttgctatttttagtcttcacttatcaggtgcttcatctgttttagcttcgatcaattttattactactatttttaatatgcgtgctcctggtatgactatgcatagaatgccattatttgtatggtcaattttagtaacatctttcttattagtatttgcattacctgtacttgctggtggtattacaatgttattaacagatcgtaattttaatacaactttttttgatcctgcaggcggtggtgatccagtattatttcaacatttattc
>PN6BA2_1_6793
attatctggtcttcaatcacattcaggtgcttctattgatcttgctatttttagtcttcacttatcaggtgcttcatctgttttagcttcgatcaattttattactactatttttaatatgcgtgctcctggtatgactatgcatagaatgccattatttgtatggtcaattttagtaacatctttcttattagtatttgcattacctgtacttgctggtggtattacaatgttattaacagatcgtaattttaatacaactttttttgatcctgcaggcggtggtgatccagtattatttcaacatttattc
>PN6BA2_2_6819
attatctggtcttcaatcacattcaggtgcttctattgatcttgctatttttagtcttcacttatcaggtgcttcatctgttttagcttcgatcaattttattactactatttttaatatgcgtgctcctggtatgactatgcatagaatgccattatttgtatggtcaattttagtaacatctttcttattagtatttgcattacctgtacttgctggtggtattacaatgttattaacagatcgtaattttaatacaactttttttgatcctgcaggcggtggtgatccagtattatttcaacatttattc
>S25_1_ASV_1326_53
ATAATGTTTGGTACATTTGCAGGTATTACAGCAACAACAATATCAGTAGTAATGCGTTTAGAGCTCGGTCTTCCTGGAAATCAAATTCTTCAAGGAAATCATCAATTATATAATGTTTTAATAACTGCTCATGGATTACTTATGTTATTCATGGTTGTTATGCCTATCCTTTTAGGAGGTTTTGGTAATTTCTTTGTACCATTATTAATTGGTGCACCAGATATGGCTTTCCCAAGATTAAATAATATTAGTTTCTGGTTATTACCACCTGCATTATTACTTCTTTTCTTTTCAGCACTTGTAGAAGTTGGTGCGGGAACAGGTTGGACAGCAT
>S25_1_ASV_1331_52
TGCGTTATACATAATGTTTGGTACATTTGCAGGTATTACAGCAACAACAATATCAGTAGTAATGCGTTTAGAGCTCGGTCTTCCTGGAAATCAAATTCTTCAAGGAAATCATCAATTATATAATGTTTTAATAACTGCTCATGGATTACTTATGTTATTCATGGTTGTTATGCCTATCCTTTTAGGAGGTTTTGGTAATTTCTTTGTACCATTATTAATTGGTGCACCAGATATGGCTTTCCCAAGATTAAATAATATTAGTTTCTGGTTATTACCACCTGCATTAATGCTTCTTTTCTTTTCAGCGCTTGTAGAAGTTGGTGCGGGAACAGGTTGGACAGCATATCCACCATTATCA
>S25_1_ASV_1650_25
TGCGTTATACATAATGTTTGGTACATTTGCAGGTATTACAGCAACAACAATATCAGTAGTAATGCGTTTAGAGCTCGGTCTTCCTGGAAATCAAATTCTTCAAGGAAATCATCAATTATATAATGTTTTAATAACTGCTCATGGATTACTTATGTTATTCATGGTTGTTATGCCTATCCTTTTAGGAGGTTTTGGTAATTTCTTTGTACCATTATTAATTGGTGCACCAGATATGGCTTTCCCAAGATTAAATAATATTAGTTTCTGGTTATTACCACCTGCATTATTACTTCTTTTCTTTTCAGCACTTGTAGAAGTTGGTGCGGGAACAGGTTGGACAGCATATCCACCATTATCA
>S27_1_ASV_1331_52
TGCGTTATACATAATGTTTGGTACATTTGCAGGTATTACAGCAACAACAATATCAGTAGTAATGCGTTTAGAGCTCGGTCTTCCTGGAAATCAAATTCTTCAAGGAAATCATCAATTATATAATGTTTTAATAACTGCTCATGGATTACTTATGTTATTCATGGTTGTTATGCCTATCCTTTTAGGAGGTTTTGGTAATTTCTTTGTACCATTATTAATTGGTGCACCAGATATGGCTTTCCCAAGATTAAATAATATTAGTTTCTGGTTATTACCACCTGCATTAATGCTTCTTTTCTTTTCAGCGCTTGTAGAAGTTGGTGCGGGAACAGGTTGGACAGCATATCCACCATTATCA
>S27_1_ASV_2015_12
ATAATGTTTGGTACATTTGCAGGTATTACAGCAACAACAATATCAGTAGTAATGCGTTTAGAGCTCGGTCTTCCTGGAAATCAAATTCTTCAAGGAAATCATCAATTATATAATGTTTTAATAACTGCTCATGGATTACTTATGTTATTCATGGTTGTTATGCCTATCCTTTTAGGAGGTTTTGGTAATTTCTTTGTACCATTATTAATTGGTGCACCAGATATGGCTTTCCCAAGATTAAATAATATTAGTTTCTGGTTATTACCACCTGCATTAATGCTTCTTTTCTTTTCAGCGCTTGTAGAAGTTGGTGCGGGAACAGGTTGGACAGCAT
