# Supplementary material for: A novel taxonomic database for eukaryotic mitochondrial cytochrome oxidase subunit I gene (eKOI), with a focus on protists diversity
Source: Database (Oxford). 2025 Sep 24;2025:baaf057. doi: 10.1093/database/baaf057 (PMC12462617; doi:10.1093/database/baaf057)
Supplement: baaf057_Supplemental_File [file baaf057_supplemental_file.zip › 3_ASV_metabarcoding/excavata_OTUs.csv]

Sequence Name	OTU
BK1BA1_1_1640	1
BK1BB1_5_2086	1
BK1BC1_1_2727	1
BK4BA1_1_4935	1
BK4BA1_4_4516	1
BK4BB1_3_5120	1
BK4BC1_2_3655	1
BK6BB1_5_1669	1
BK6BC1_1_2165	1
BK6BC1_3_3520	1
BK7BA1_3_3528	1
BK7BC1_2_2451	1
BK1BA1_2_2073	2
BK1SC1_5_729	2
BK3BC1_1_2747	2
BK4BA1_1_2760	2
BK4BB1_4_4523	2
BK4BC1_1_4538	2
BK5SB1_1_3816	2
BK6BB1_5_1538	2
BK7BB1_2_3026	2
BK7SA1_4_1516	2
BK1BA1_5_550	3
BK1SA1_2_762	3
BK1SA1_4_409	3
BK1SC1_3_820	3
BK1SC1_5_320	3
BK2SC1_2_409	3
BK3BA1_5_504	3
BK3SC1_3_775	3
BK4BA1_2_731	3
BK4BA1_4_1628	3
BK4BA1_5_614	3
BK4BB1_1_750	3
BK4BB1_2_567	3
BK4BB1_2_984	3
BK4BB1_4_1798	3
BK4BB1_5_802	3
BK4BB1_5_1541	3
BK4BB1_5_9076	3
BK4BC1_1_886	3
BK4BC1_2_762	3
BK4BC1_3_763	3
BK4BC1_5_674	3
BK4BC1_5_5936	3
BK4SB1_3_438	3
BK5BA1_3_743	3
BK5BA1_5_332	3
BK5BC1_5_734	3
BK5BC1_5_1507	3
BK5SB1_4_690	3
BK6SB1_4_693	3
BK7BB1_2_735	3
BK7BB1_3_599	3
BK7BB1_4_705	3
BK7BB1_4_5498	3
BK7BC1_1_748	3
BK7BC1_3_651	3
BK7BC1_4_1163	3
BK1BA1_5_684	4
BK1BB1_2_1416	4
BK1BC1_5_782	4
BK1SB1_1_644	4
BK1SB1_3_447	4
BK1SB1_4_630	4
BK1SC1_3_602	4
BK1SC1_4_368	4
BK2BA1_2_642	4
BK2SB1_3_687	4
BK3BB1_5_840	4
BK3BC1_1_845	4
BK3BC1_1_3316	4
BK3BC1_1_5818	4
BK3BC1_3_711	4
BK3SA1_1_553	4
BK4BA1_1_881	4
BK4BA1_1_6401	4
BK4BA1_1_7443	4
BK4BA1_2_959	4
BK4BA1_2_2960	4
BK4BA1_2_4066	4
BK4BA1_2_5317	4
BK4BA1_2_9547	4
BK4BA1_3_819	4
BK4BA1_3_2284	4
BK4BA1_4_1077	4
BK4BA1_4_13218	4
BK4BA1_5_786	4
BK4BA1_5_2561	4
BK4BB1_1_998	4
BK4BB1_1_3969	4
BK4BB1_1_5115	4
BK4BB1_1_6300	4
BK4BB1_2_711	4
BK4BB1_2_1656	4
BK4BB1_2_2559	4
BK4BB1_3_1196	4
BK4BB1_3_4058	4
BK4BB1_3_5761	4
BK4BB1_3_7773	4
BK4BB1_3_10808	4
BK4BB1_3_12457	4
BK4BB1_3_15168	4
BK4BB1_3_15207	4
BK4BB1_4_1200	4
BK4BB1_4_4008	4
BK4BB1_4_5747	4
BK4BB1_4_7764	4
BK4BB1_4_15011	4
BK4BB1_5_1066	4
BK4BB1_5_3294	4
BK4BB1_5_4562	4
BK4BC1_1_1198	4
BK4BC1_1_3988	4
BK4BC1_1_5743	4
BK4BC1_1_7660	4
BK4BC1_1_14716	4
BK4BC1_2_1016	4
BK4BC1_2_2963	4
BK4BC1_2_4078	4
BK4BC1_2_6470	4
BK4BC1_2_9234	4
BK4BC1_2_9333	4
BK4BC1_3_1018	4
BK4BC1_3_3085	4
BK4BC1_3_8563	4
BK4BC1_3_9325	4
BK4BC1_4_1088	4
BK4BC1_4_12468	4
BK4BC1_5_878	4
BK4BC1_5_2465	4
BK4BC1_5_4217	4
BK5BA1_1_1026	4
BK5BA1_1_3452	4
BK5BA1_1_6441	4
BK5BA1_1_8702	4
BK5BA1_1_9998	4
BK5BA1_2_1077	4
BK5BA1_2_3593	4
BK5BA1_2_5093	4
BK5BA1_2_6825	4
BK5BA1_3_989	4
BK5BA1_3_3175	4
BK5BA1_3_4425	4
BK5BA1_3_7878	4
BK5BA1_3_10692	4
BK5BA1_4_735	4
BK5BA1_4_4927	4
BK5BA1_5_283	4
BK5BC1_1_896	4
BK5BC1_1_2605	4
BK5BC1_1_5440	4
BK5BC1_1_5786	4
BK5BC1_1_7072	4
BK5BC1_2_1028	4
BK5BC1_2_3247	4
BK5BC1_4_981	4
BK5BC1_5_988	4
BK5BC1_5_8499	4
BK5SA1_3_944	4
BK5SA1_3_4256	4
BK6BB1_3_763	4
BK6BC1_1_672	4
BK6BC1_1_4060	4
BK6BC1_2_840	4
BK6BC1_4_874	4
BK6SA1_1_792	4
BK6SA1_1_2352	4
BK6SA1_1_6677	4
BK6SA1_2_610	4
BK6SA1_2_2922	4
BK6SA1_4_556	4
BK6SC1_2_586	4
BK6SC1_3_896	4
BK7BA1_1_425	4
BK7BA1_2_1034	4
BK7BA1_2_5261	4
BK7BA1_2_6917	4
BK7BA1_2_9148	4
BK7BA1_3_1004	4
BK7BA1_3_6526	4
BK7BA1_3_7386	4
BK7BA1_4_975	4
BK7BA1_5_1027	4
BK7BB1_1_872	4
BK7BB1_2_977	4
BK7BB1_3_766	4
BK7BB1_4_918	4
BK7BB1_4_3138	4
BK7BB1_5_608	4
BK7BB1_5_2846	4
BK7BC1_1_1007	4
BK7BC1_1_2871	4
BK7BC1_1_3842	4
BK7BC1_1_7001	4
BK7BC1_2_829	4
BK7BC1_2_3277	4
BK7BC1_2_4491	4
BK7BC1_3_834	4
BK7BC1_4_832	4
BK7BC1_5_998	4
BK7BC1_5_2852	4
BK7SA1_3_732	4
BK7SA1_4_568	4
BK7SA1_4_3483	4
BK7SB1_1_920	4
BK7SB1_2_914	4
BK7SB1_4_1057	4
BK7SB1_4_10306	4
PN1SA2_1_6141	4
PN6BA2_1_6793	4
PN6BA2_2_6819	4
BK1BA1_5_3223	5
BK4BB1_1_6495	5
BK4BB1_3_10331	5
BK4BC1_1_10101	5
BK4BC1_2_6693	5
BK4BC1_3_7260	5
BK5BA1_1_8344	5
BK5BA1_3_7568	5
BK5BC1_1_5596	5
BK5BC1_4_7576	5
BK5SA1_3_7547	5
BK7BA1_4_5656	5
BK7BB1_3_3586	5
BK1SC1_3_1854	6
BK4BB1_3_5697	6
BK4BC1_3_4225	6
BK5BA1_2_5036	6
BK5BA1_4_2497	6
BK5BC1_2_4499	6
BK5BC1_5_4595	6
BK7BA1_2_4021	6
BK1SC1_5_687	7
BK2BA1_2_1563	7
BK4BA1_2_2961	7
BK4BB1_3_4059	7
BK4BC1_1_3991	7
BK4BC1_2_2964	7
BK4BC1_5_2466	7
BK5BA1_3_3176	7
BK5BA1_4_1947	7
BK5BC1_1_2606	7
BK5BC1_2_3248	7
BK5BC1_5_3298	7
BK5SA1_3_3042	7
BK7BA1_2_2982	7
BK7BA1_4_2717	7
BK7BA1_5_3062	7
BK7BC1_3_2271	7
BK3BB1_3_4001	8
BK3BC1_1_3547	8
BK4BA1_1_3609	8
BK4BA1_4_5478	8
BK4BA1_5_2694	8
BK4BB1_1_4228	8
BK4BB1_2_2200	8
BK4BB1_2_2337	8
BK4BB1_4_6190	8
BK4BB1_5_4880	8
BK4BC1_1_6160	8
BK5SC1_3_2553	8
BK6BB1_4_3732	8
BK7BA1_5_4441	8
BK7BB1_2_2648	8
BK7BB1_4_3319	8
BK7SC1_5_3857	8
BK4BA1_2_8817	9
BK4BB1_5_10018	9
BK4BC1_1_13613	9
BK4BC1_3_9419	9
BK4BC1_5_6481	9
BK4BB1_1_8220	10
BK7BA1_4_7174	10
BK7BB1_2_6857	10
BK7BB1_5_3069	10
BK4BB1_3_6601	11
BK4BB1_5_5152	11
BK4BC1_1_6555	11
BK5BB1_3_4146	11
BK5BB1_4_5003	11
BK5BB1_2_8767	12
BK5SA1_3_10745	13
BK7SA1_3_6329	13
BK6BA1_5_5952	14
BK6BC1_5_1043	15
COI_21_558_S63_Sediment_Offshore_1_883	16
FE-Rv_A64_ASV11225_6	17
FG-Rn_F18_ASV12073_5	17
FJ-Ry_F18_ASV12252_5	18
S25_1_ASV_1326_53	19
S27_1_ASV_2015_12	19
S25_1_ASV_1331_52	20
S25_1_ASV_1650_25	20
S27_1_ASV_1331_52	20
