# Supplementary material for: A novel taxonomic database for eukaryotic mitochondrial cytochrome oxidase subunit I gene (eKOI), with a focus on protists diversity
Source: Database (Oxford). 2025 Sep 24;2025:baaf057. doi: 10.1093/database/baaf057 (PMC12462617; doi:10.1093/database/baaf057)
Supplement: baaf057_Supplemental_File [file baaf057_supplemental_file.zip › 3_ASV_metabarcoding/filasterea.fasta]

>A4-1-COI_ASV12490_22
GGTACTGGATGAACTGTATATCCACCATTATCATCAATAGAATTTCATTCAGGTGGATCAGTAGATTTAGCAATATTTAGTTTACATTTATCAGGTATATCATCAATATTAGGTGCAACAAATTTTATAACAACAATATTTAATATGAGAGCACCAGGTATGACATTACATAGAATGCCATTATTTGTATGAGCAGTATTAATAACAGCATTTTTATTATTATTATCATTACCAGTATTTGCAGGTGGTATTACTATGTTATTAACTGATAGAAATTTTAATACATCATTTTTTGATCCAGCAGGTGGAGGTGATCCTATATTATATCAACATTTATTTTGATTTTTTGGCCATCCCGAAGTCTA
>A6-3-COI_ASV15326_10
GGTACTGGTTGACTGTATACCCACCATTATCATCAATAGAATTTCATTCAGGTGGATCAGTAGATTTAGCAATATTTAGTTTACATTTATCAGGTATATCATCAATATTAGGTGCAACAAATTTTATAACAACAATATTTAATATGAGAGCACCAGGTATGACATTACATAGAATGCCATTATTTGTATGAGCAGTATTAATAACAGCATTTTTATTATTATTATCATTACCAGTATTTGCAGGTGGTATTACTATGTTATTAACTGATAGAAATTTTAATACATCATTTTTTGATCCAGCAGGTGGAGGTGATCCTATATTATATCAACATTTATTTTGATTTTTTGGACATCCCGAAGTCTA
>B5-3-COI_ASV17140_3
GGTACTGGATGAACTGTTTATCCACCATTATCATCTATTGAATTTCATTCAGGTGGATCAGTAGATTTAGCAATATTTAGTTTACATTTATCAGGTATATCATCTATATTAGGTGCTACTAATTTTATAACAACAATATTTAATATGAGAGCACCAGGTATGACATTACATAGAATGCCATTATTTGTATGAGCAGTATTAATAACAGCATTTTTATTATTATTATCATTACCAGTATTTGCAGGTGGTATTACTATGTTATTAACTGATAGAAATTTTAATACATCATTTTTTGATCCAGCAGGTGGAGGTGATCCTATATTATATCAACATTTATTTTGATTTTTTGGCCATCCCGAGGTCTA
>Littlefair_7855
CATTATCTTCAATAGAATTCCATTCAGGTGGTTCTGTAGACTTAGCTATATTCAGTTTACATTTAGCTGGTATATCTTCTATTTTAGGTGCTATGAATTTTATTACAACAATAATAAATATGAGAGCTCCAGGAATGACAATGCATAGATTACCATTATTTGTATGAGCAGTATTAATTACTGCTGTTTTATTATTATTATCTTTACCAGTATTAGCAGGTGGAATAACAATGTTATTAACAGATAGAAATTTTAATACTTCTTTCTTTGACCCAGCCGGTGGTGGTGATCCTATCTTATACCAACATTTATTT
>SRR8128405_23205
TTTATCAAATGCAGAATTCCATTCAGGAGGAGCAGTTGATTTAGGTATCTTTAGTTTACATTTAGCAGGAATATCTTCATTGTTAGGAGCAATGAACTTTATATCAACAATTTTCAATATGAAATCCCCAGGATTAACATTACATTTAATGCCTTTATATGTATGATCTTTGTTAGTAACTGCTATTTTGTTATTATTATCACTACCTGTTTTAGCTGGTGGTATTACAATGTTACTATTAGATAGAAACATCAATACTTCCTTCTTTGAACCTGCTGGAGGAGGAGATCCTGCATTGTTTCAACATTTATTT
>SRR8128406_51644
ACTATCAAATGCAGAATTCCATTCTGGAGGTGCAGTTGATTTAGCTATTTTTAGTTTACATTTAGCAGGGGCATCTTCATTATTAGGTGCTATGAATTTCATATCAACAATTTTTAATATGAAATCCCCAGGTTTAACATTACATTTAATGCCTTTATATGTATGATCTCTATTAGTAACTGCTATATTGTTATTATTATCACTACCTGTATTAGCTGGAGGTATTACAATGTTACTATTAGATAGAAACATTAATACTTCTTTCTTTGAACCTGCAGGAGGTGGAGATCCTGCATTATTTCAACATTTATTT
>SRR8128433_77579
TTTATCAAATGCAGAATTCCATTCAGGAGGAGCAGTTGATTTAGGTATCTTTAGTTTACATTTAGCAGGACTATCTTCATTGTTAGGAGCAATGAACTTTATATCGACAATTTTCAATATGAAATCCCCAGGATTAACATTACATTTAATGCCTTTATATGTATGATCTTTGTTAGTAACTGCTATTTTGTTATTATTATCACTACCTGTTTTAGCTGGTGGTATTACAATGTTACTATTAGATAGAAACATCAATACTTCCTTCTTTGAACCTGCTGGAGGAGGAGATCCTGCATTGTTTCAACATTTATTT
>V4004A_Zotu401
tttatcaaatgcagaattccattcaggaggagcagttgatttaggtatctttagtttacatttagcaggaatatcttcattgttaggagcaatgaactttatatcaacaattttcaatatgaaatccccaggattaacattacatttaatgcctttatatgtatgatctttgttagtaactgctatattgttattattatcactacctgttttagctggtggtattacaatgttactattagatagaaacatcaatacttccttctttgaacctgctggaggaggagatcctgcattgtttcaacatttattt
>V4004A_Zotu1578
actatcaaatgcagaattccattcaggaggtgcagttgatttagctatttttagtttacatttagcaggagtatcttcattattaggtgctatgaatttcatatcaacaatttttaatatgaaatccccaggtttaacattacatttaatgcctttatatgtatgatctctattagtaactgctatattgttattattatcactacctgtattagctggaggtattacaatgttactattagatagaaacattaatacttctttctttgaacctgcaggaggtggagatcctgcattatttcaacatttattt
>V4006A_Zotu401
tttatcaaatgcagaattccattcaggaggagcagttgatttaggtatctttagtttacatttagcaggaatatcttcattgttaggagcaatgaactttatatcaacaattttcaatatgaaatccccaggattaacattacatttaatgcctttatatgtatgatctttgttagtaactgctatattgttattattatcactacctgttttagctggtggtattacaatgttactattagatagaaacatcaatacttccttctttgaacctgctggaggaggagatcctgcattgtttcaacatttattt
>V4006A_Zotu1578
actatcaaatgcagaattccattcaggaggtgcagttgatttagctatttttagtttacatttagcaggagtatcttcattattaggtgctatgaatttcatatcaacaatttttaatatgaaatccccaggtttaacattacatttaatgcctttatatgtatgatctctattagtaactgctatattgttattattatcactacctgtattagctggaggtattacaatgttactattagatagaaacattaatacttctttctttgaacctgcaggaggtggagatcctgcattatttcaacatttattt
>V4008A_Zotu401
tttatcaaatgcagaattccattcaggaggagcagttgatttaggtatctttagtttacatttagcaggaatatcttcattgttaggagcaatgaactttatatcaacaattttcaatatgaaatccccaggattaacattacatttaatgcctttatatgtatgatctttgttagtaactgctatattgttattattatcactacctgttttagctggtggtattacaatgttactattagatagaaacatcaatacttccttctttgaacctgctggaggaggagatcctgcattgtttcaacatttattt
>V4008A_Zotu1578
actatcaaatgcagaattccattcaggaggtgcagttgatttagctatttttagtttacatttagcaggagtatcttcattattaggtgctatgaatttcatatcaacaatttttaatatgaaatccccaggtttaacattacatttaatgcctttatatgtatgatctctattagtaactgctatattgttattattatcactacctgtattagctggaggtattacaatgttactattagatagaaacattaatacttctttctttgaacctgcaggaggtggagatcctgcattatttcaacatttattt
>V4011A_Zotu401
tttatcaaatgcagaattccattcaggaggagcagttgatttaggtatctttagtttacatttagcaggaatatcttcattgttaggagcaatgaactttatatcaacaattttcaatatgaaatccccaggattaacattacatttaatgcctttatatgtatgatctttgttagtaactgctatattgttattattatcactacctgttttagctggtggtattacaatgttactattagatagaaacatcaatacttccttctttgaacctgctggaggaggagatcctgcattgtttcaacatttattt
>V4011A_Zotu1578
actatcaaatgcagaattccattcaggaggtgcagttgatttagctatttttagtttacatttagcaggagtatcttcattattaggtgctatgaatttcatatcaacaatttttaatatgaaatccccaggtttaacattacatttaatgcctttatatgtatgatctctattagtaactgctatattgttattattatcactacctgtattagctggaggtattacaatgttactattagatagaaacattaatacttctttctttgaacctgcaggaggtggagatcctgcattatttcaacatttattt
>V4015A_Zotu1578
actatcaaatgcagaattccattcaggaggtgcagttgatttagctatttttagtttacatttagcaggagtatcttcattattaggtgctatgaatttcatatcaacaatttttaatatgaaatccccaggtttaacattacatttaatgcctttatatgtatgatctctattagtaactgctatattgttattattatcactacctgtattagctggaggtattacaatgttactattagatagaaacattaatacttctttctttgaacctgcaggaggtggagatcctgcattatttcaacatttattt
>V4016A_Zotu401
tttatcaaatgcagaattccattcaggaggagcagttgatttaggtatctttagtttacatttagcaggaatatcttcattgttaggagcaatgaactttatatcaacaattttcaatatgaaatccccaggattaacattacatttaatgcctttatatgtatgatctttgttagtaactgctatattgttattattatcactacctgttttagctggtggtattacaatgttactattagatagaaacatcaatacttccttctttgaacctgctggaggaggagatcctgcattgtttcaacatttattt
>V4016A_Zotu1578
actatcaaatgcagaattccattcaggaggtgcagttgatttagctatttttagtttacatttagcaggagtatcttcattattaggtgctatgaatttcatatcaacaatttttaatatgaaatccccaggtttaacattacatttaatgcctttatatgtatgatctctattagtaactgctatattgttattattatcactacctgtattagctggaggtattacaatgttactattagatagaaacattaatacttctttctttgaacctgcaggaggtggagatcctgcattatttcaacatttattt
>V4017A_Zotu1578
actatcaaatgcagaattccattcaggaggtgcagttgatttagctatttttagtttacatttagcaggagtatcttcattattaggtgctatgaatttcatatcaacaatttttaatatgaaatccccaggtttaacattacatttaatgcctttatatgtatgatctctattagtaactgctatattgttattattatcactacctgtattagctggaggtattacaatgttactattagatagaaacattaatacttctttctttgaacctgcaggaggtggagatcctgcattatttcaacatttattt
>V4018A_Zotu11734
tttagcttcaattcaagcacattctggtggatcagtagacttagcaatttttagtttacatttagcaggtatttcgtcaattttaggtgctgctaattttattactactatttttaatatgcgttgtccaggtatgactttacatagaatgcctttatttgtttgagcggtattaattactgcatttttattattattatctttaccagtattagcaggtgcaattactatgttattaactgatagaaattttaatactactttttttgatcctgcagggggtggtgatccagtattatatcaacatttattt
>V4019A_Zotu1578
actatcaaatgcagaattccattcaggaggtgcagttgatttagctatttttagtttacatttagcaggagtatcttcattattaggtgctatgaatttcatatcaacaatttttaatatgaaatccccaggtttaacattacatttaatgcctttatatgtatgatctctattagtaactgctatattgttattattatcactacctgtattagctggaggtattacaatgttactattagatagaaacattaatacttctttctttgaacctgcaggaggtggagatcctgcattatttcaacatttattt
>V4019A_Zotu11734
tttagcttcaattcaagcacattctggtggatcagtagacttagcaatttttagtttacatttagcaggtatttcgtcaattttaggtgctgctaattttattactactatttttaatatgcgttgtccaggtatgactttacatagaatgcctttatttgtttgagcggtattaattactgcatttttattattattatctttaccagtattagcaggtgcaattactatgttattaactgatagaaattttaatactactttttttgatcctgcagggggtggtgatccagtattatatcaacatttattt
>V4020A_Zotu401
tttatcaaatgcagaattccattcaggaggagcagttgatttaggtatctttagtttacatttagcaggaatatcttcattgttaggagcaatgaactttatatcaacaattttcaatatgaaatccccaggattaacattacatttaatgcctttatatgtatgatctttgttagtaactgctatattgttattattatcactacctgttttagctggtggtattacaatgttactattagatagaaacatcaatacttccttctttgaacctgctggaggaggagatcctgcattgtttcaacatttattt
>V4020A_Zotu1578
actatcaaatgcagaattccattcaggaggtgcagttgatttagctatttttagtttacatttagcaggagtatcttcattattaggtgctatgaatttcatatcaacaatttttaatatgaaatccccaggtttaacattacatttaatgcctttatatgtatgatctctattagtaactgctatattgttattattatcactacctgtattagctggaggtattacaatgttactattagatagaaacattaatacttctttctttgaacctgcaggaggtggagatcctgcattatttcaacatttattt
>V4021A_Zotu401
tttatcaaatgcagaattccattcaggaggagcagttgatttaggtatctttagtttacatttagcaggaatatcttcattgttaggagcaatgaactttatatcaacaattttcaatatgaaatccccaggattaacattacatttaatgcctttatatgtatgatctttgttagtaactgctatattgttattattatcactacctgttttagctggtggtattacaatgttactattagatagaaacatcaatacttccttctttgaacctgctggaggaggagatcctgcattgtttcaacatttattt
>V4022A_Zotu401
tttatcaaatgcagaattccattcaggaggagcagttgatttaggtatctttagtttacatttagcaggaatatcttcattgttaggagcaatgaactttatatcaacaattttcaatatgaaatccccaggattaacattacatttaatgcctttatatgtatgatctttgttagtaactgctatattgttattattatcactacctgttttagctggtggtattacaatgttactattagatagaaacatcaatacttccttctttgaacctgctggaggaggagatcctgcattgtttcaacatttattt
>V4022A_Zotu1578
actatcaaatgcagaattccattcaggaggtgcagttgatttagctatttttagtttacatttagcaggagtatcttcattattaggtgctatgaatttcatatcaacaatttttaatatgaaatccccaggtttaacattacatttaatgcctttatatgtatgatctctattagtaactgctatattgttattattatcactacctgtattagctggaggtattacaatgttactattagatagaaacattaatacttctttctttgaacctgcaggaggtggagatcctgcattatttcaacatttattt
>V4023A_Zotu401
tttatcaaatgcagaattccattcaggaggagcagttgatttaggtatctttagtttacatttagcaggaatatcttcattgttaggagcaatgaactttatatcaacaattttcaatatgaaatccccaggattaacattacatttaatgcctttatatgtatgatctttgttagtaactgctatattgttattattatcactacctgttttagctggtggtattacaatgttactattagatagaaacatcaatacttccttctttgaacctgctggaggaggagatcctgcattgtttcaacatttattt
>V4023A_Zotu1578
actatcaaatgcagaattccattcaggaggtgcagttgatttagctatttttagtttacatttagcaggagtatcttcattattaggtgctatgaatttcatatcaacaatttttaatatgaaatccccaggtttaacattacatttaatgcctttatatgtatgatctctattagtaactgctatattgttattattatcactacctgtattagctggaggtattacaatgttactattagatagaaacattaatacttctttctttgaacctgcaggaggtggagatcctgcattatttcaacatttattt
>V4025A_Zotu401
tttatcaaatgcagaattccattcaggaggagcagttgatttaggtatctttagtttacatttagcaggaatatcttcattgttaggagcaatgaactttatatcaacaattttcaatatgaaatccccaggattaacattacatttaatgcctttatatgtatgatctttgttagtaactgctatattgttattattatcactacctgttttagctggtggtattacaatgttactattagatagaaacatcaatacttccttctttgaacctgctggaggaggagatcctgcattgtttcaacatttattt
>V4025A_Zotu1578
actatcaaatgcagaattccattcaggaggtgcagttgatttagctatttttagtttacatttagcaggagtatcttcattattaggtgctatgaatttcatatcaacaatttttaatatgaaatccccaggtttaacattacatttaatgcctttatatgtatgatctctattagtaactgctatattgttattattatcactacctgtattagctggaggtattacaatgttactattagatagaaacattaatacttctttctttgaacctgcaggaggtggagatcctgcattatttcaacatttattt
>V4027A_Zotu401
tttatcaaatgcagaattccattcaggaggagcagttgatttaggtatctttagtttacatttagcaggaatatcttcattgttaggagcaatgaactttatatcaacaattttcaatatgaaatccccaggattaacattacatttaatgcctttatatgtatgatctttgttagtaactgctatattgttattattatcactacctgttttagctggtggtattacaatgttactattagatagaaacatcaatacttccttctttgaacctgctggaggaggagatcctgcattgtttcaacatttattt
>V4027A_Zotu1578
actatcaaatgcagaattccattcaggaggtgcagttgatttagctatttttagtttacatttagcaggagtatcttcattattaggtgctatgaatttcatatcaacaatttttaatatgaaatccccaggtttaacattacatttaatgcctttatatgtatgatctctattagtaactgctatattgttattattatcactacctgtattagctggaggtattacaatgttactattagatagaaacattaatacttctttctttgaacctgcaggaggtggagatcctgcattatttcaacatttattt
>V4028A_Zotu401
tttatcaaatgcagaattccattcaggaggagcagttgatttaggtatctttagtttacatttagcaggaatatcttcattgttaggagcaatgaactttatatcaacaattttcaatatgaaatccccaggattaacattacatttaatgcctttatatgtatgatctttgttagtaactgctatattgttattattatcactacctgttttagctggtggtattacaatgttactattagatagaaacatcaatacttccttctttgaacctgctggaggaggagatcctgcattgtttcaacatttattt
>V4029A_Zotu401
tttatcaaatgcagaattccattcaggaggagcagttgatttaggtatctttagtttacatttagcaggaatatcttcattgttaggagcaatgaactttatatcaacaattttcaatatgaaatccccaggattaacattacatttaatgcctttatatgtatgatctttgttagtaactgctatattgttattattatcactacctgttttagctggtggtattacaatgttactattagatagaaacatcaatacttccttctttgaacctgctggaggaggagatcctgcattgtttcaacatttattt
>V4032A_Zotu401
tttatcaaatgcagaattccattcaggaggagcagttgatttaggtatctttagtttacatttagcaggaatatcttcattgttaggagcaatgaactttatatcaacaattttcaatatgaaatccccaggattaacattacatttaatgcctttatatgtatgatctttgttagtaactgctatattgttattattatcactacctgttttagctggtggtattacaatgttactattagatagaaacatcaatacttccttctttgaacctgctggaggaggagatcctgcattgtttcaacatttattt
>V4032A_Zotu1578
actatcaaatgcagaattccattcaggaggtgcagttgatttagctatttttagtttacatttagcaggagtatcttcattattaggtgctatgaatttcatatcaacaatttttaatatgaaatccccaggtttaacattacatttaatgcctttatatgtatgatctctattagtaactgctatattgttattattatcactacctgtattagctggaggtattacaatgttactattagatagaaacattaatacttctttctttgaacctgcaggaggtggagatcctgcattatttcaacatttattt
>V4033A_Zotu401
tttatcaaatgcagaattccattcaggaggagcagttgatttaggtatctttagtttacatttagcaggaatatcttcattgttaggagcaatgaactttatatcaacaattttcaatatgaaatccccaggattaacattacatttaatgcctttatatgtatgatctttgttagtaactgctatattgttattattatcactacctgttttagctggtggtattacaatgttactattagatagaaacatcaatacttccttctttgaacctgctggaggaggagatcctgcattgtttcaacatttattt
>V4033A_Zotu1578
actatcaaatgcagaattccattcaggaggtgcagttgatttagctatttttagtttacatttagcaggagtatcttcattattaggtgctatgaatttcatatcaacaatttttaatatgaaatccccaggtttaacattacatttaatgcctttatatgtatgatctctattagtaactgctatattgttattattatcactacctgtattagctggaggtattacaatgttactattagatagaaacattaatacttctttctttgaacctgcaggaggtggagatcctgcattatttcaacatttattt
>V4034A_Zotu401
tttatcaaatgcagaattccattcaggaggagcagttgatttaggtatctttagtttacatttagcaggaatatcttcattgttaggagcaatgaactttatatcaacaattttcaatatgaaatccccaggattaacattacatttaatgcctttatatgtatgatctttgttagtaactgctatattgttattattatcactacctgttttagctggtggtattacaatgttactattagatagaaacatcaatacttccttctttgaacctgctggaggaggagatcctgcattgtttcaacatttattt
>V4036A_Zotu1578
actatcaaatgcagaattccattcaggaggtgcagttgatttagctatttttagtttacatttagcaggagtatcttcattattaggtgctatgaatttcatatcaacaatttttaatatgaaatccccaggtttaacattacatttaatgcctttatatgtatgatctctattagtaactgctatattgttattattatcactacctgtattagctggaggtattacaatgttactattagatagaaacattaatacttctttctttgaacctgcaggaggtggagatcctgcattatttcaacatttattt
>V4038A_Zotu401
tttatcaaatgcagaattccattcaggaggagcagttgatttaggtatctttagtttacatttagcaggaatatcttcattgttaggagcaatgaactttatatcaacaattttcaatatgaaatccccaggattaacattacatttaatgcctttatatgtatgatctttgttagtaactgctatattgttattattatcactacctgttttagctggtggtattacaatgttactattagatagaaacatcaatacttccttctttgaacctgctggaggaggagatcctgcattgtttcaacatttattt
>V4040A_Zotu401
tttatcaaatgcagaattccattcaggaggagcagttgatttaggtatctttagtttacatttagcaggaatatcttcattgttaggagcaatgaactttatatcaacaattttcaatatgaaatccccaggattaacattacatttaatgcctttatatgtatgatctttgttagtaactgctatattgttattattatcactacctgttttagctggtggtattacaatgttactattagatagaaacatcaatacttccttctttgaacctgctggaggaggagatcctgcattgtttcaacatttattt
>V4044A_Zotu1578
actatcaaatgcagaattccattcaggaggtgcagttgatttagctatttttagtttacatttagcaggagtatcttcattattaggtgctatgaatttcatatcaacaatttttaatatgaaatccccaggtttaacattacatttaatgcctttatatgtatgatctctattagtaactgctatattgttattattatcactacctgtattagctggaggtattacaatgttactattagatagaaacattaatacttctttctttgaacctgcaggaggtggagatcctgcattatttcaacatttattt
>V4048A_Zotu401
tttatcaaatgcagaattccattcaggaggagcagttgatttaggtatctttagtttacatttagcaggaatatcttcattgttaggagcaatgaactttatatcaacaattttcaatatgaaatccccaggattaacattacatttaatgcctttatatgtatgatctttgttagtaactgctatattgttattattatcactacctgttttagctggtggtattacaatgttactattagatagaaacatcaatacttccttctttgaacctgctggaggaggagatcctgcattgtttcaacatttattt
>V4048A_Zotu1578
actatcaaatgcagaattccattcaggaggtgcagttgatttagctatttttagtttacatttagcaggagtatcttcattattaggtgctatgaatttcatatcaacaatttttaatatgaaatccccaggtttaacattacatttaatgcctttatatgtatgatctctattagtaactgctatattgttattattatcactacctgtattagctggaggtattacaatgttactattagatagaaacattaatacttctttctttgaacctgcaggaggtggagatcctgcattatttcaacatttattt
>V4048A_Zotu11734
tttagcttcaattcaagcacattctggtggatcagtagacttagcaatttttagtttacatttagcaggtatttcgtcaattttaggtgctgctaattttattactactatttttaatatgcgttgtccaggtatgactttacatagaatgcctttatttgtttgagcggtattaattactgcatttttattattattatctttaccagtattagcaggtgcaattactatgttattaactgatagaaattttaatactactttttttgatcctgcagggggtggtgatccagtattatatcaacatttattt
>V4050A_Zotu401
tttatcaaatgcagaattccattcaggaggagcagttgatttaggtatctttagtttacatttagcaggaatatcttcattgttaggagcaatgaactttatatcaacaattttcaatatgaaatccccaggattaacattacatttaatgcctttatatgtatgatctttgttagtaactgctatattgttattattatcactacctgttttagctggtggtattacaatgttactattagatagaaacatcaatacttccttctttgaacctgctggaggaggagatcctgcattgtttcaacatttattt
>V4053A_Zotu1578
actatcaaatgcagaattccattcaggaggtgcagttgatttagctatttttagtttacatttagcaggagtatcttcattattaggtgctatgaatttcatatcaacaatttttaatatgaaatccccaggtttaacattacatttaatgcctttatatgtatgatctctattagtaactgctatattgttattattatcactacctgtattagctggaggtattacaatgttactattagatagaaacattaatacttctttctttgaacctgcaggaggtggagatcctgcattatttcaacatttattt
>V4056A_Zotu11734
tttagcttcaattcaagcacattctggtggatcagtagacttagcaatttttagtttacatttagcaggtatttcgtcaattttaggtgctgctaattttattactactatttttaatatgcgttgtccaggtatgactttacatagaatgcctttatttgtttgagcggtattaattactgcatttttattattattatctttaccagtattagcaggtgcaattactatgttattaactgatagaaattttaatactactttttttgatcctgcagggggtggtgatccagtattatatcaacatttattt
>V4138A_Zotu11734
tttagcttcaattcaagcacattctggtggatcagtagacttagcaatttttagtttacatttagcaggtatttcgtcaattttaggtgctgctaattttattactactatttttaatatgcgttgtccaggtatgactttacatagaatgcctttatttgtttgagcggtattaattactgcatttttattattattatctttaccagtattagcaggtgcaattactatgttattaactgatagaaattttaatactactttttttgatcctgcagggggtggtgatccagtattatatcaacatttattt
>V4150A_Zotu1578
actatcaaatgcagaattccattcaggaggtgcagttgatttagctatttttagtttacatttagcaggagtatcttcattattaggtgctatgaatttcatatcaacaatttttaatatgaaatccccaggtttaacattacatttaatgcctttatatgtatgatctctattagtaactgctatattgttattattatcactacctgtattagctggaggtattacaatgttactattagatagaaacattaatacttctttctttgaacctgcaggaggtggagatcctgcattatttcaacatttattt
>V4171A_Zotu11734
tttagcttcaattcaagcacattctggtggatcagtagacttagcaatttttagtttacatttagcaggtatttcgtcaattttaggtgctgctaattttattactactatttttaatatgcgttgtccaggtatgactttacatagaatgcctttatttgtttgagcggtattaattactgcatttttattattattatctttaccagtattagcaggtgcaattactatgttattaactgatagaaattttaatactactttttttgatcctgcagggggtggtgatccagtattatatcaacatttattt
>V4176A_Zotu401
tttatcaaatgcagaattccattcaggaggagcagttgatttaggtatctttagtttacatttagcaggaatatcttcattgttaggagcaatgaactttatatcaacaattttcaatatgaaatccccaggattaacattacatttaatgcctttatatgtatgatctttgttagtaactgctatattgttattattatcactacctgttttagctggtggtattacaatgttactattagatagaaacatcaatacttccttctttgaacctgctggaggaggagatcctgcattgtttcaacatttattt
>V4177A_Zotu1578
actatcaaatgcagaattccattcaggaggtgcagttgatttagctatttttagtttacatttagcaggagtatcttcattattaggtgctatgaatttcatatcaacaatttttaatatgaaatccccaggtttaacattacatttaatgcctttatatgtatgatctctattagtaactgctatattgttattattatcactacctgtattagctggaggtattacaatgttactattagatagaaacattaatacttctttctttgaacctgcaggaggtggagatcctgcattatttcaacatttattt
>V4179A_Zotu401
tttatcaaatgcagaattccattcaggaggagcagttgatttaggtatctttagtttacatttagcaggaatatcttcattgttaggagcaatgaactttatatcaacaattttcaatatgaaatccccaggattaacattacatttaatgcctttatatgtatgatctttgttagtaactgctatattgttattattatcactacctgttttagctggtggtattacaatgttactattagatagaaacatcaatacttccttctttgaacctgctggaggaggagatcctgcattgtttcaacatttattt
>V4181A_Zotu401
tttatcaaatgcagaattccattcaggaggagcagttgatttaggtatctttagtttacatttagcaggaatatcttcattgttaggagcaatgaactttatatcaacaattttcaatatgaaatccccaggattaacattacatttaatgcctttatatgtatgatctttgttagtaactgctatattgttattattatcactacctgttttagctggtggtattacaatgttactattagatagaaacatcaatacttccttctttgaacctgctggaggaggagatcctgcattgtttcaacatttattt
>V4182A_Zotu11734
tttagcttcaattcaagcacattctggtggatcagtagacttagcaatttttagtttacatttagcaggtatttcgtcaattttaggtgctgctaattttattactactatttttaatatgcgttgtccaggtatgactttacatagaatgcctttatttgtttgagcggtattaattactgcatttttattattattatctttaccagtattagcaggtgcaattactatgttattaactgatagaaattttaatactactttttttgatcctgcagggggtggtgatccagtattatatcaacatttattt
>V4183A_Zotu401
tttatcaaatgcagaattccattcaggaggagcagttgatttaggtatctttagtttacatttagcaggaatatcttcattgttaggagcaatgaactttatatcaacaattttcaatatgaaatccccaggattaacattacatttaatgcctttatatgtatgatctttgttagtaactgctatattgttattattatcactacctgttttagctggtggtattacaatgttactattagatagaaacatcaatacttccttctttgaacctgctggaggaggagatcctgcattgtttcaacatttattt
>V4183A_Zotu1578
actatcaaatgcagaattccattcaggaggtgcagttgatttagctatttttagtttacatttagcaggagtatcttcattattaggtgctatgaatttcatatcaacaatttttaatatgaaatccccaggtttaacattacatttaatgcctttatatgtatgatctctattagtaactgctatattgttattattatcactacctgtattagctggaggtattacaatgttactattagatagaaacattaatacttctttctttgaacctgcaggaggtggagatcctgcattatttcaacatttattt
>V4185A_Zotu401
tttatcaaatgcagaattccattcaggaggagcagttgatttaggtatctttagtttacatttagcaggaatatcttcattgttaggagcaatgaactttatatcaacaattttcaatatgaaatccccaggattaacattacatttaatgcctttatatgtatgatctttgttagtaactgctatattgttattattatcactacctgttttagctggtggtattacaatgttactattagatagaaacatcaatacttccttctttgaacctgctggaggaggagatcctgcattgtttcaacatttattt
>V4186A_Zotu401
tttatcaaatgcagaattccattcaggaggagcagttgatttaggtatctttagtttacatttagcaggaatatcttcattgttaggagcaatgaactttatatcaacaattttcaatatgaaatccccaggattaacattacatttaatgcctttatatgtatgatctttgttagtaactgctatattgttattattatcactacctgttttagctggtggtattacaatgttactattagatagaaacatcaatacttccttctttgaacctgctggaggaggagatcctgcattgtttcaacatttattt
>X001V4004A_Zotu401
tttatcaaatgcagaattccattcaggaggagcagttgatttaggtatctttagtttacatttagcaggaatatcttcattgttaggagcaatgaactttatatcaacaattttcaatatgaaatccccaggattaacattacatttaatgcctttatatgtatgatctttgttagtaactgctatattgttattattatcactacctgttttagctggtggtattacaatgttactattagatagaaacatcaatacttccttctttgaacctgctggaggaggagatcctgcattgtttcaacatttattt
>X001V4004A_Zotu1578
actatcaaatgcagaattccattcaggaggtgcagttgatttagctatttttagtttacatttagcaggagtatcttcattattaggtgctatgaatttcatatcaacaatttttaatatgaaatccccaggtttaacattacatttaatgcctttatatgtatgatctctattagtaactgctatattgttattattatcactacctgtattagctggaggtattacaatgttactattagatagaaacattaatacttctttctttgaacctgcaggaggtggagatcctgcattatttcaacatttattt
>X003V4020A_Zotu1578
actatcaaatgcagaattccattcaggaggtgcagttgatttagctatttttagtttacatttagcaggagtatcttcattattaggtgctatgaatttcatatcaacaatttttaatatgaaatccccaggtttaacattacatttaatgcctttatatgtatgatctctattagtaactgctatattgttattattatcactacctgtattagctggaggtattacaatgttactattagatagaaacattaatacttctttctttgaacctgcaggaggtggagatcctgcattatttcaacatttattt
>X004V4028A_Zotu401
tttatcaaatgcagaattccattcaggaggagcagttgatttaggtatctttagtttacatttagcaggaatatcttcattgttaggagcaatgaactttatatcaacaattttcaatatgaaatccccaggattaacattacatttaatgcctttatatgtatgatctttgttagtaactgctatattgttattattatcactacctgttttagctggtggtattacaatgttactattagatagaaacatcaatacttccttctttgaacctgctggaggaggagatcctgcattgtttcaacatttattt
>X007V4052A_Zotu1578
actatcaaatgcagaattccattcaggaggtgcagttgatttagctatttttagtttacatttagcaggagtatcttcattattaggtgctatgaatttcatatcaacaatttttaatatgaaatccccaggtttaacattacatttaatgcctttatatgtatgatctctattagtaactgctatattgttattattatcactacctgtattagctggaggtattacaatgttactattagatagaaacattaatacttctttctttgaacctgcaggaggtggagatcctgcattatttcaacatttattt
>X007V4052A_Zotu11734
tttagcttcaattcaagcacattctggtggatcagtagacttagcaatttttagtttacatttagcaggtatttcgtcaattttaggtgctgctaattttattactactatttttaatatgcgttgtccaggtatgactttacatagaatgcctttatttgtttgagcggtattaattactgcatttttattattattatctttaccagtattagcaggtgcaattactatgttattaactgatagaaattttaatactactttttttgatcctgcagggggtggtgatccagtattatatcaacatttattt
>X030V4168A_Zotu11734
tttagcttcaattcaagcacattctggtggatcagtagacttagcaatttttagtttacatttagcaggtatttcgtcaattttaggtgctgctaattttattactactatttttaatatgcgttgtccaggtatgactttacatagaatgcctttatttgtttgagcggtattaattactgcatttttattattattatctttaccagtattagcaggtgcaattactatgttattaactgatagaaattttaatactactttttttgatcctgcagggggtggtgatccagtattatatcaacatttattt
>X031V4169A_Zotu11734
tttagcttcaattcaagcacattctggtggatcagtagacttagcaatttttagtttacatttagcaggtatttcgtcaattttaggtgctgctaattttattactactatttttaatatgcgttgtccaggtatgactttacatagaatgcctttatttgtttgagcggtattaattactgcatttttattattattatctttaccagtattagcaggtgcaattactatgttattaactgatagaaattttaatactactttttttgatcctgcagggggtggtgatccagtattatatcaacatttattt
>X032V4170A_Zotu1578
actatcaaatgcagaattccattcaggaggtgcagttgatttagctatttttagtttacatttagcaggagtatcttcattattaggtgctatgaatttcatatcaacaatttttaatatgaaatccccaggtttaacattacatttaatgcctttatatgtatgatctctattagtaactgctatattgttattattatcactacctgtattagctggaggtattacaatgttactattagatagaaacattaatacttctttctttgaacctgcaggaggtggagatcctgcattatttcaacatttattt
>X032V4170A_Zotu11734
tttagcttcaattcaagcacattctggtggatcagtagacttagcaatttttagtttacatttagcaggtatttcgtcaattttaggtgctgctaattttattactactatttttaatatgcgttgtccaggtatgactttacatagaatgcctttatttgtttgagcggtattaattactgcatttttattattattatctttaccagtattagcaggtgcaattactatgttattaactgatagaaattttaatactactttttttgatcctgcagggggtggtgatccagtattatatcaacatttattt
