# Supplementary material for: A novel taxonomic database for eukaryotic mitochondrial cytochrome oxidase subunit I gene (eKOI), with a focus on protists diversity
Source: Database (Oxford). 2025 Sep 24;2025:baaf057. doi: 10.1093/database/baaf057 (PMC12462617; doi:10.1093/database/baaf057)
Supplement: baaf057_Supplemental_File [file baaf057_supplemental_file.zip › 3_ASV_metabarcoding/filasterea_OTUs.csv]

Sequence Name	Group
Littlefair_7855	3
SRR8128405_23205	4
SRR8128433_77579	4
SRR8128406_51644	5
V4004A_Zotu401	6
V4006A_Zotu401	6
V4008A_Zotu401	6
V4011A_Zotu401	6
V4016A_Zotu401	6
V4020A_Zotu401	6
V4021A_Zotu401	6
V4022A_Zotu401	6
V4023A_Zotu401	6
V4025A_Zotu401	6
V4027A_Zotu401	6
V4028A_Zotu401	6
V4029A_Zotu401	6
V4032A_Zotu401	6
V4033A_Zotu401	6
V4034A_Zotu401	6
V4038A_Zotu401	6
V4040A_Zotu401	6
V4048A_Zotu401	6
V4050A_Zotu401	6
V4176A_Zotu401	6
V4179A_Zotu401	6
V4181A_Zotu401	6
V4183A_Zotu401	6
V4185A_Zotu401	6
V4186A_Zotu401	6
X001V4004A_Zotu401	6
X004V4028A_Zotu401	6
V4004A_Zotu1578	7
V4006A_Zotu1578	7
V4008A_Zotu1578	7
V4011A_Zotu1578	7
V4015A_Zotu1578	7
V4016A_Zotu1578	7
V4017A_Zotu1578	7
V4019A_Zotu1578	7
V4020A_Zotu1578	7
V4022A_Zotu1578	7
V4023A_Zotu1578	7
V4025A_Zotu1578	7
V4027A_Zotu1578	7
V4032A_Zotu1578	7
V4033A_Zotu1578	7
V4036A_Zotu1578	7
V4044A_Zotu1578	7
V4048A_Zotu1578	7
V4053A_Zotu1578	7
V4150A_Zotu1578	7
V4177A_Zotu1578	7
V4183A_Zotu1578	7
X001V4004A_Zotu1578	7
X003V4020A_Zotu1578	7
X007V4052A_Zotu1578	7
X032V4170A_Zotu1578	7
V4018A_Zotu11734	8
V4019A_Zotu11734	8
V4048A_Zotu11734	8
V4056A_Zotu11734	8
V4138A_Zotu11734	8
V4171A_Zotu11734	8
V4182A_Zotu11734	8
X007V4052A_Zotu11734	8
X030V4168A_Zotu11734	8
X031V4169A_Zotu11734	8
X032V4170A_Zotu11734	8
